# Supplementary material for: Identification of non-canonical peptides with moPepGen
Source: Nat Biotechnol. 2025 Jun 16;44(4):568–73. doi: 10.1038/s41587-025-02701-0 (PMC12680078; doi:10.1038/s41587-025-02701-0)
Supplement: Supplementary file 4 — Supplementary Data: Cancer cell line variant peptide database. Custom peptide database FASTA file for each of the 376 cell lines from the Cancer Cell Line Encyclopedia with proteomics characterization or used in the reference channel. Variant peptide FASTA files were produced by moPepGen as the result of cell-line-specific publicly available mutations and fusions. [file 41587_2025_2701_MOESM4_ESM.zip › ACH-000311.fasta]

>FUSION-ENST00000657693.1:96473-ENST00000373036.5:42113|2454
WAPVIPATGEAEAGESLEPRSWRLQ
>FUSION-ENST00000657693.1:96473-ENST00000373036.5:42113|3423
DLDEAGNHHSQQINTGTK
>FUSION-ENST00000657693.1:96473-ENST00000373036.5:42113|2135
QENCLNMGGR
>FUSION-ENST00000657693.1:96473-ENST00000373036.5:42113|5712
LLTLGPSRTLERR
>FUSION-ENST00000657693.1:96473-ENST00000373036.5:42113|3267
GSPSIQLKSFWPGCRLHATPFNL
>FUSION-ENST00000657693.1:96473-ENST00000373036.5:42113|2034
STNVQQAVL
>FUSION-ENST00000657693.1:96473-ENST00000373036.5:42113|3725
GRSWGAGKGDYK
>ENST00000457545.7|INDEL-28671-T-TG|8
AFDLQGILSFGGLSLRCRILR
>FUSION-ENST00000657693.1:96473-ENST00000373036.5:42113|3815
MRWGGPVHDSYGFKAPVPLSLFLK
>FUSION-ENST00000463155.5:37495-ENST00000427859.5:55866|1277
AIATKAKIDK
>FUSION-ENST00000657693.1:96473-ENST00000373036.5:42113|3234
AITLTANNK
>FUSION-ENST00000657693.1:96473-ENST00000373036.5:42113|5692
MRFWCFLSGIR
>FUSION-ENST00000657693.1:96473-ENST00000373036.5:42113|1425
MLMLSNMYCSLIT
>FUSION-ENST00000657693.1:96473-ENST00000373036.5:42113|1354
MSSEEKRGT
>FUSION-ENST00000463155.5:37495-ENST00000427859.5:55866|1501
MLLNYALDSSNPR
>FUSION-ENST00000657693.1:96473-ENST00000373036.5:42113|1227
SETPSQKNK
>FUSION-ENST00000657693.1:96473-ENST00000373036.5:42113|2788
MVSLALSPY
>FUSION-ENST00000657693.1:96473-ENST00000373036.5:42113|5464
FSCWRSSREQK
>FUSION-ENST00000463155.5:37495-ENST00000427859.5:55866|2269
NYLVIKNCY
>FUSION-ENST00000657693.1:96473-ENST00000373036.5:42113|4102
MGCECKTKGLR
>FUSION-ENST00000463155.5:37495-ENST00000427859.5:55866|11
ARAGGGAPTPPSAER
>FUSION-ENST00000463155.5:37495-ENST00000427859.5:55866|1779
MQGSIQCFR
>FUSION-ENST00000657693.1:96473-ENST00000373036.5:42113|4527
MCALELGYPPAKIRLSK
>FUSION-ENST00000657693.1:96473-ENST00000373036.5:42113|1940
HRAEHSGEEPLGENFFSELR
>FUSION-ENST00000657693.1:96473-ENST00000373036.5:42113|2425
MSKLRTLGK
>FUSION-ENST00000657693.1:96473-ENST00000373036.5:42113|3249
NHCTWKMYF
>FUSION-ENST00000657693.1:96473-ENST00000373036.5:42113|5071
VVNSRFFEFFFFSFFF
>FUSION-ENST00000657693.1:96473-ENST00000373036.5:42113|1755
MWQDISFFFF
>FUSION-ENST00000657693.1:96473-ENST00000373036.5:42113|715
EKEQGVSPIGAVLVNSWQ
>FUSION-ENST00000657693.1:96473-ENST00000373036.5:42113|432
GRHSHTHTGR
>FUSION-ENST00000657693.1:96473-ENST00000373036.5:42113|4856
AGGLLEDGKLR
>FUSION-ENST00000657693.1:96473-ENST00000373036.5:42113|4896
GSPPPGSIPSSPYAGSECVVPA
>FUSION-ENST00000657693.1:96473-ENST00000373036.5:42113|1429
MLGDAETWWRVGWGEGDWEI
>FUSION-ENST00000657693.1:96473-ENST00000373036.5:42113|1492
MPSGLALIEGKK
>FUSION-ENST00000657693.1:96473-ENST00000373036.5:42113|1033
GGLCPTESLLHFSTLLPL
>FUSION-ENST00000463155.5:37495-ENST00000427859.5:55866|1641
MMDLKPR
>FUSION-ENST00000657693.1:96473-ENST00000373036.5:42113|3937
MLVPSSVPPPVKDFWIFC
>FUSION-ENST00000463155.5:37495-ENST00000427859.5:55866|998
FCTSPPSPDR
>FUSION-ENST00000657693.1:96473-ENST00000373036.5:42113|1552
PFSVLLKTCLRPSSGLLAQNAR
>ENST00000527955.5|SNV-112043-A-T|5
EAYEEPPVQLRELSRER
>FUSION-ENST00000657693.1:96473-ENST00000373036.5:42113|1928
MLNLEKSVQESDLGFRVTWG
>FUSION-ENST00000657693.1:96473-ENST00000373036.5:42113|3699
DTGKMGSRLWAQR
>FUSION-ENST00000657693.1:96473-ENST00000373036.5:42113|4100
MLLFMRFFFVENVGNVK
>FUSION-ENST00000657693.1:96473-ENST00000373036.5:42113|1315
LPRLVSNS
>FUSION-ENST00000657693.1:96473-ENST00000373036.5:42113|1854
RSHYVTR
>FUSION-ENST00000463155.5:37495-ENST00000427859.5:55866|365
YCDNLMFQCK
>FUSION-ENST00000463155.5:37495-ENST00000427859.5:55866|384
MCLNPGKR
>FUSION-ENST00000657693.1:96473-ENST00000373036.5:42113|3911
MIKQTSPVFTDALENLHETSSR
>FUSION-ENST00000657693.1:96473-ENST00000373036.5:42113|3120
MCGSAMDRIYNGGPMRL
>FUSION-ENST00000657693.1:96473-ENST00000373036.5:42113|2067
MILNSVIIFGVRNPQRFK
>FUSION-ENST00000657693.1:96473-ENST00000373036.5:42113|3333
CRMCRFVA
>FUSION-ENST00000657693.1:96473-ENST00000373036.5:42113|2984
NSFLNPWI
>FUSION-ENST00000657693.1:96473-ENST00000373036.5:42113|2551
RETPEVK
>FUSION-ENST00000463155.5:37495-ENST00000427859.5:55866|1110
QKFKNELPFSCCK
>FUSION-ENST00000463155.5:37495-ENST00000427859.5:55866|1772
APSEFRQSHPHFINTTWYNLK
>FUSION-ENST00000657693.1:96473-ENST00000373036.5:42113|145
SGRGRQR
>ENST00000285979.11|SNV-49630-C-G|4
EFPNREMFDPGHFLDKSGNFK
>FUSION-ENST00000657693.1:96473-ENST00000373036.5:42113|2664
MILALTLAFLLHVPSG
>ENST00000551693.1|SNV-7322-T-C|5
LLLPRSFSLDPPMER
>ENST00000508157.3|SNV-55493-G-C|10
MQSGSNDFSAVPSLHIQVCIFLSFK
>FUSION-ENST00000657693.1:96473-ENST00000373036.5:42113|2032
IFGVLSGIHDSEFSYHLWCEKSPK
>FUSION-ENST00000463155.5:37495-ENST00000427859.5:55866|1515
ASSPLVFTFPCETARSLRLNFK
>FUSION-ENST00000657693.1:96473-ENST00000373036.5:42113|5591
KCLAMVDFLLWGR
>FUSION-ENST00000657693.1:96473-ENST00000373036.5:42113|3547
EQNGGLRNNTTHLQPSEL
>ENST00000285871.5|SNV-139755-C-T|3
QNYHDELSCK
>FUSION-ENST00000463155.5:37495-ENST00000427859.5:55866|97
MQFSQHHLLKR
>FUSION-ENST00000657693.1:96473-ENST00000373036.5:42113|1091
MAKPRLH
>FUSION-ENST00000657693.1:96473-ENST00000373036.5:42113|5702
LHASVCGCLMPFPGGLQAWK
>FUSION-ENST00000657693.1:96473-ENST00000373036.5:42113|4770
TILILQMLGLR
>FUSION-ENST00000657693.1:96473-ENST00000373036.5:42113|694
MLPTGILQMRVFAFSPAR
>FUSION-ENST00000657693.1:96473-ENST00000373036.5:42113|5380
MYCVLNTHWISET
>FUSION-ENST00000463155.5:37495-ENST00000427859.5:55866|1116
MAHVYLCNRPAHPAHVPLNLKKK
>FUSION-ENST00000463155.5:37495-ENST00000427859.5:55866|2186
SGICVCLFTALSLAFRK
>FUSION-ENST00000657693.1:96473-ENST00000373036.5:42113|5643
MPGPSACPR
>FUSION-ENST00000657693.1:96473-ENST00000373036.5:42113|3679
MSPLVFTYPLAHLILK
>ENST00000285979.11|SNV-49630-C-G|2
EMFDPGHFLDKSGNFK
>FUSION-ENST00000657693.1:96473-ENST00000373036.5:42113|4700
MSSGVRDQPGQHSETPSLLKIQK
>FUSION-ENST00000657693.1:96473-ENST00000373036.5:42113|2095
SLRLAWTA
>FUSION-ENST00000657693.1:96473-ENST00000373036.5:42113|1965
TMGLLCEENR
>FUSION-ENST00000657693.1:96473-ENST00000373036.5:42113|375
SLTFQQTYFHR
>FUSION-ENST00000463155.5:37495-ENST00000427859.5:55866|2011
QSRSLAYTVHNR
>FUSION-ENST00000463155.5:37495-ENST00000427859.5:55866|1367
HPCCCTVSCKSVSHLDSSHLDQR
>FUSION-ENST00000463155.5:37495-ENST00000427859.5:55866|1433
MQSCELPV
>FUSION-ENST00000657693.1:96473-ENST00000373036.5:42113|5483
LLQVTVPPFPQLLSR
>FUSION-ENST00000657693.1:96473-ENST00000373036.5:42113|4403
MDYKTQFKK
>FUSION-ENST00000657693.1:96473-ENST00000373036.5:42113|1769
DEGHLGR
>FUSION-ENST00000657693.1:96473-ENST00000373036.5:42113|2821
YRNGSLVDWLGQRGEGESGEEEEV
>FUSION-ENST00000463155.5:37495-ENST00000427859.5:55866|1910
TLAIVIVGKPTLR
>FUSION-ENST00000327331.2:3470-ENST00000373093.4:143419|3
QALEEAATEESSSMRTAPTPR
>FUSION-ENST00000657693.1:96473-ENST00000373036.5:42113|774
DLSRDLLLR
>ENST00000643008.1|SNV-30605-T-A|1
STANWMRYVNCAR
>FUSION-ENST00000463155.5:37495-ENST00000427859.5:55866|1319
MEQNREPK
>FUSION-ENST00000463155.5:37495-ENST00000427859.5:55866|168
VERSDTITAHCNLK
>FUSION-ENST00000463155.5:37495-ENST00000427859.5:55866|2199
QLGTESLKR
>FUSION-ENST00000657693.1:96473-ENST00000373036.5:42113|741
PVCGVVR
>FUSION-ENST00000463155.5:37495-ENST00000427859.5:55866|1556
MRVGCTPLVCTPLVLR
>FUSION-ENST00000657693.1:96473-ENST00000373036.5:42113|3163
NHCTWSHL
>FUSION-ENST00000657693.1:96473-ENST00000373036.5:42113|4406
YVVYVNCTMDYKTQFKK
>FUSION-ENST00000657693.1:96473-ENST00000373036.5:42113|3255
VVCCTYQPIT
>FUSION-ENST00000463155.5:37495-ENST00000427859.5:55866|2103
FESLSSLFLTSSHHGGK
>FUSION-ENST00000657693.1:96473-ENST00000373036.5:42113|4762
HRQFIFNFYV
>FUSION-ENST00000657693.1:96473-ENST00000373036.5:42113|5433
TDFHARA
>FUSION-ENST00000463155.5:37495-ENST00000427859.5:55866|477
KEQSTLPSTAEGLRK
>FUSION-ENST00000657693.1:96473-ENST00000373036.5:42113|4804
EADPGWSAIAR
>ENST00000296666.13|SNV-12728-C-T|1
HSVESMITMLDPGMAPYIK
>FUSION-ENST00000463155.5:37495-ENST00000427859.5:55866|2451
MCMFVKHLWK
>FUSION-ENST00000657693.1:96473-ENST00000373036.5:42113|5263
MSFFFFFF
>FUSION-ENST00000463155.5:37495-ENST00000427859.5:55866|2288
MLLITSRLLLPVNSIIFISTFSSK
>FUSION-ENST00000657693.1:96473-ENST00000373036.5:42113|542
CARLILCFIEQMRK
>FUSION-ENST00000463155.5:37495-ENST00000427859.5:55866|2462
RWEDGLRP
>FUSION-ENST00000463155.5:37495-ENST00000427859.5:55866|2072
KSDSMENIVPVFLR
>FUSION-ENST00000657693.1:96473-ENST00000373036.5:42113|1741
MGRWLKSSR
>FUSION-ENST00000657693.1:96473-ENST00000373036.5:42113|997
LPLASDLLGIQIH
>FUSION-ENST00000657693.1:96473-ENST00000373036.5:42113|1566
PGKHIIKEPWAVLEEGSLCL
>FUSION-ENST00000657693.1:96473-ENST00000373036.5:42113|1641
PAPGPWQAFNKC
>FUSION-ENST00000463155.5:37495-ENST00000427859.5:55866|254
SHTISHSHQQYDRVLISTHLHTK
>FUSION-ENST00000657693.1:96473-ENST00000373036.5:42113|731
KNTKISR
>ENST00000369466.9|SNV-21584-A-G|1
EEREKSTALTWLSK
>FUSION-ENST00000657693.1:96473-ENST00000373036.5:42113|3402
VIIKKSGNNR
>FUSION-ENST00000463155.5:37495-ENST00000427859.5:55866|893
TCAKSESLR
>FUSION-ENST00000657693.1:96473-ENST00000373036.5:42113|5408
MQCAASQRACRAFQR
>FUSION-ENST00000657693.1:96473-ENST00000373036.5:42113|4716
MAEIHQGR
>ENST00000508157.3|SNV-55493-G-C|1
YVFFCPLKVF
>ENST00000327757.10|SNV-146901-C-T|4
LEAFSRAYWSSMR
>FUSION-ENST00000657693.1:96473-ENST00000373036.5:42113|314
GSNKVFYTSFIRALSPPAS
>FUSION-ENST00000657693.1:96473-ENST00000373036.5:42113|5446
SPRPHCVNSKVLSRGSHT
>FUSION-ENST00000657693.1:96473-ENST00000373036.5:42113|2662
MQGGETGLGR
>FUSION-ENST00000657693.1:96473-ENST00000373036.5:42113|622
SVFLKNGSKQCTLQSSSR
>FUSION-ENST00000657693.1:96473-ENST00000373036.5:42113|5112
SHPPQPPTVLGLQT
>FUSION-ENST00000657693.1:96473-ENST00000373036.5:42113|223
QLWSQTQLGCR
>FUSION-ENST00000657693.1:96473-ENST00000373036.5:42113|1002
PWEHWRR
>FUSION-ENST00000463155.5:37495-ENST00000427859.5:55866|1753
ISKYLDCTKSPVGAQSMSTFQ
>FUSION-ENST00000657693.1:96473-ENST00000373036.5:42113|1859
MGKIRTPSTWGCCEDEVK
>ENST00000487931.1|INDEL-36961-C-CA|3
IIGYGLPFPKKS
>FUSION-ENST00000463155.5:37495-ENST00000427859.5:55866|137
VLASTQLLGRPQGAFTHGGRQSESR
>FUSION-ENST00000657693.1:96473-ENST00000373036.5:42113|3898
MTAMVLRPQCL
>FUSION-ENST00000657693.1:96473-ENST00000373036.5:42113|2653
MHEEDFFFLFRDK
>FUSION-ENST00000463155.5:37495-ENST00000427859.5:55866|632
MLEAVLDTKDTAVNKIASQVYR
>FUSION-ENST00000657693.1:96473-ENST00000373036.5:42113|4794
MVMGRLGEERSSLIPGSHGEETCR
>FUSION-ENST00000657693.1:96473-ENST00000373036.5:42113|632
SHRPRPFFFFFFFR
>FUSION-ENST00000657693.1:96473-ENST00000373036.5:42113|1169
MECRGMDMK
>ENST00000476284.1|SNV-4118-C-T|3
GCAVGSPGSACTGTAPR
>FUSION-ENST00000463155.5:37495-ENST00000427859.5:55866|2175
MQLPSRKILAKP
>FUSION-ENST00000657693.1:96473-ENST00000373036.5:42113|4318
KDCYFQSSSSVFFIVVVKVQK
>FUSION-ENST00000463155.5:37495-ENST00000427859.5:55866|1047
AHLLLLGGQMERR
>FUSION-ENST00000463155.5:37495-ENST00000427859.5:55866|2116
MTHCAQTPGTFLR
>FUSION-ENST00000657693.1:96473-ENST00000373036.5:42113|1085
GQKASSLER
>FUSION-ENST00000463155.5:37495-ENST00000427859.5:55866|1127
QQFFFFFFFLR
>FUSION-ENST00000657693.1:96473-ENST00000373036.5:42113|2138
EYVQEFETSLDSIVRSHLYKK
>FUSION-ENST00000657693.1:96473-ENST00000373036.5:42113|2809
YCVSLGT
>ENST00000292562.12|SNV-33447-G-T|3
HQRIHTGEKPYECGRCGR
>FUSION-ENST00000657693.1:96473-ENST00000373036.5:42113|4467
ELTAEQLGMPCK
>FUSION-ENST00000463155.5:37495-ENST00000427859.5:55866|1731
MSPTSMIPILK
>FUSION-ENST00000463155.5:37495-ENST00000427859.5:55866|1728
SPTSMIPILKEQFTDSR
>FUSION-ENST00000463155.5:37495-ENST00000427859.5:55866|55
MPFSESFHPRLSK
>ENST00000503699.1|MNV-6031-CCCTG-C|2
MPGHQQNLYRDVMLENYR
>FUSION-ENST00000463155.5:37495-ENST00000427859.5:55866|1216
MIDWIKKMWYIYTMEYYAAIK
>FUSION-ENST00000657693.1:96473-ENST00000373036.5:42113|1399
MPSLRAGRPSQLLSK
>ENST00000505014.5|SNV-11003-A-T|1
EEPQSDPSVEPPLSLETFSDLWKL
>FUSION-ENST00000657693.1:96473-ENST00000373036.5:42113|2184
RNISCAYIFIKSR
>FUSION-ENST00000657693.1:96473-ENST00000373036.5:42113|4169
VKPHLHSK
>ENST00000367161.7|SNV-192-G-A|SNV-194-C-G|4
EGDGVPWRSEPVSGPGPGGGGMIR
>FUSION-ENST00000463155.5:37495-ENST00000427859.5:55866|2471
SSRLVWTTQR
>ENST00000462955.1|SNV-11828-T-C|2
YYSGPSLSK
>FUSION-ENST00000657693.1:96473-ENST00000373036.5:42113|4742
SRVFLYPDSW
>FUSION-ENST00000463155.5:37495-ENST00000427859.5:55866|1239
CWRGWGEK
>FUSION-ENST00000657693.1:96473-ENST00000373036.5:42113|5718
HGRFFCSSK
>FUSION-ENST00000657693.1:96473-ENST00000373036.5:42113|5613
MDIVYHAKHVLHLLLPTTP
>FUSION-ENST00000657693.1:96473-ENST00000373036.5:42113|498
MLNDELMGVAHK
>ENST00000527955.5|SNV-112043-A-T|4
MQGRTGKPMRSHQCS
>FUSION-ENST00000463155.5:37495-ENST00000427859.5:55866|413
ALGDQVLLRIWAR
>FUSION-ENST00000463155.5:37495-ENST00000427859.5:55866|1426
KYVSGFSNIEPPLLCWGK
>FUSION-ENST00000657693.1:96473-ENST00000373036.5:42113|5669
TVGYMLYPLNSQRDLLSGCVAVLPG
>FUSION-ENST00000463155.5:37495-ENST00000427859.5:55866|317
PEISISLENLKIILEEK
>FUSION-ENST00000463155.5:37495-ENST00000427859.5:55866|1752
YLDCTKSPVGAQSMSTFQ
>FUSION-ENST00000657693.1:96473-ENST00000373036.5:42113|1739
WLKSSRGHWNQDGPGFFR
>FUSION-ENST00000657693.1:96473-ENST00000373036.5:42113|4369
EDTEIKPVRIFNVGTLRPRK
>FUSION-ENST00000463155.5:37495-ENST00000427859.5:55866|311
GLPWNIGIVII
>FUSION-ENST00000463155.5:37495-ENST00000427859.5:55866|1677
MLLKSSKYPFLL
>FUSION-ENST00000657693.1:96473-ENST00000373036.5:42113|3338
RNTQCMR
>FUSION-ENST00000463155.5:37495-ENST00000427859.5:55866|2058
ILKLILIWKR
>ENST00000655235.1|SNV-42093-A-T|8
NRRGTSSACSSPR
>FUSION-ENST00000657693.1:96473-ENST00000373036.5:42113|3704
MLVSSMDTGKMGSRLWAQR
>FUSION-ENST00000657693.1:96473-ENST00000373036.5:42113|4039
MTFLQSCWKILPCVSFSSSINKQ
>FUSION-ENST00000657693.1:96473-ENST00000373036.5:42113|1555
MPFSVLLK
>FUSION-ENST00000657693.1:96473-ENST00000373036.5:42113|4165
VKPHLHSKYKN
>FUSION-ENST00000657693.1:96473-ENST00000373036.5:42113|2175
TVEYCHYPHSIDK
>FUSION-ENST00000463155.5:37495-ENST00000427859.5:55866|1150
MPINDRLDKENVVYIHHGILCSHK
>FUSION-ENST00000657693.1:96473-ENST00000373036.5:42113|4260
LSLLGWPEIRRTLWAGETAPTGLR
>FUSION-ENST00000463155.5:37495-ENST00000427859.5:55866|1173
MVAKNTQWGLS
>FUSION-ENST00000657693.1:96473-ENST00000373036.5:42113|5289
SHCTWPQK
>FUSION-ENST00000657693.1:96473-ENST00000373036.5:42113|3759
MDRHFLK
>FUSION-ENST00000657693.1:96473-ENST00000373036.5:42113|2246
SVLLVCGEL
>FUSION-ENST00000657693.1:96473-ENST00000373036.5:42113|2493
HFILKQEFR
>FUSION-ENST00000657693.1:96473-ENST00000373036.5:42113|2041
IIVQGFLELQLAHR
>FUSION-ENST00000657693.1:96473-ENST00000373036.5:42113|4957
MPPRSMPSGK
>FUSION-ENST00000657693.1:96473-ENST00000373036.5:42113|1576
SSAETLVCAGGSVNHW
>FUSION-ENST00000463155.5:37495-ENST00000427859.5:55866|9
ARAGGGAPTPPSAERAASPAAS
>FUSION-ENST00000657693.1:96473-ENST00000373036.5:42113|1062
SLRSGVQDQPG
>FUSION-ENST00000657693.1:96473-ENST00000373036.5:42113|721
KTTTPLPHKKPY
>FUSION-ENST00000657693.1:96473-ENST00000373036.5:42113|2149
MQKLAERGGR
>FUSION-ENST00000657693.1:96473-ENST00000373036.5:42113|1344
ISYWIRVGAKANDPCPQR
>FUSION-ENST00000463155.5:37495-ENST00000427859.5:55866|2474
MAHSCNPSNLGGHEVGGWLETMSSR
>FUSION-ENST00000657693.1:96473-ENST00000373036.5:42113|562
PMKVPAGRR
>FUSION-ENST00000657693.1:96473-ENST00000373036.5:42113|335
AFSDHSHWSLDCVHILKNPFYC
>FUSION-ENST00000657693.1:96473-ENST00000373036.5:42113|312
VFYTSFIRALSPPAS
>FUSION-ENST00000657693.1:96473-ENST00000373036.5:42113|582
ITAHCNFR
>FUSION-ENST00000463155.5:37495-ENST00000427859.5:55866|2101
FESLSSLFLTSSHHGGKKEK
>FUSION-ENST00000463155.5:37495-ENST00000427859.5:55866|259
MQAQFAHAFFFF
>FUSION-ENST00000657693.1:96473-ENST00000373036.5:42113|4640
MLMFIMSWMKK
>FUSION-ENST00000657693.1:96473-ENST00000373036.5:42113|391
EWGWGHVFLWGNSVSLGQSMLIVK
>ENST00000407071.7|SNV-447695-G-A|2
QITLYNPLTCGGQNAFQK
>FUSION-ENST00000463155.5:37495-ENST00000427859.5:55866|549
MIIINYCSLFR
>FUSION-ENST00000657693.1:96473-ENST00000373036.5:42113|5487
SGYFWASYFSKLQFPHL
>FUSION-ENST00000463155.5:37495-ENST00000427859.5:55866|1561
TLHSSYR
>FUSION-ENST00000657693.1:96473-ENST00000373036.5:42113|4183
RLVNGLHCPSK
>FUSION-ENST00000463155.5:37495-ENST00000427859.5:55866|1672
MLPVTRFEYFITYIYIMTIRVLILF
>FUSION-ENST00000657693.1:96473-ENST00000373036.5:42113|4798
MYIIYTNIYNIYKYI
>FUSION-ENST00000657693.1:96473-ENST00000373036.5:42113|2290
SFAPWSFYR
>FUSION-ENST00000657693.1:96473-ENST00000373036.5:42113|514
EEGTATHTLGDTYYGSPCKR
>FUSION-ENST00000657693.1:96473-ENST00000373036.5:42113|4885
MSFLSIPPGPSR
>FUSION-ENST00000657693.1:96473-ENST00000373036.5:42113|3252
SRLNHVV
>FUSION-ENST00000463155.5:37495-ENST00000427859.5:55866|780
MQPGTLR
>FUSION-ENST00000657693.1:96473-ENST00000373036.5:42113|3893
KPLHGGFGSQARPGFSINVGR
>FUSION-ENST00000657693.1:96473-ENST00000373036.5:42113|4059
MVSVYFGIS
>FUSION-ENST00000657693.1:96473-ENST00000373036.5:42113|267
DYISCFCFLFSCLLY
>ENST00000398571.7|SNV-169998-G-T|2
KGEGVQLPASFLPPPQK
>ENST00000512697.1|SNV-4895-G-A|5
QPVHAAQQHYGHREHLRTGR
>FUSION-ENST00000657693.1:96473-ENST00000373036.5:42113|5099
MNRCLVMEGLKCFFK
>FUSION-ENST00000657693.1:96473-ENST00000373036.5:42113|4449
ILRVRSSIWSLELCLL
>FUSION-ENST00000463155.5:37495-ENST00000427859.5:55866|1425
YVSGFSNIEPPLLCWGK
>FUSION-ENST00000657693.1:96473-ENST00000373036.5:42113|5122
EGEWADCEGQSLL
>FUSION-ENST00000657693.1:96473-ENST00000373036.5:42113|911
PPSSHRALGTQVPQVR
>FUSION-ENST00000657693.1:96473-ENST00000373036.5:42113|3728
MATSGRGRSWGAGK
>FUSION-ENST00000657693.1:96473-ENST00000373036.5:42113|4603
CLQSQLLEAEMGELLEPGRSMLQ
>FUSION-ENST00000463155.5:37495-ENST00000427859.5:55866|446
VIYRATGCICAYIFSVAEMMWPQI
>FUSION-ENST00000463155.5:37495-ENST00000427859.5:55866|2294
KEEREGER
>FUSION-ENST00000463155.5:37495-ENST00000427859.5:55866|148
MLCIRLFLHCCKYLR
>FUSION-ENST00000657693.1:96473-ENST00000373036.5:42113|2350
RQDIASQR
>FUSION-ENST00000463155.5:37495-ENST00000427859.5:55866|187
MRDPPPMTKTPTTR
>FUSION-ENST00000657693.1:96473-ENST00000373036.5:42113|2456
WAPVIPATGEAEAGESLEPR
>FUSION-ENST00000463155.5:37495-ENST00000427859.5:55866|2311
EGGRKDEGR
>FUSION-ENST00000463155.5:37495-ENST00000427859.5:55866|2135
MVCSLTFYR
>FUSION-ENST00000463155.5:37495-ENST00000427859.5:55866|2039
TSFTGACIIVTSLQR
>FUSION-ENST00000657693.1:96473-ENST00000373036.5:42113|4204
WVRLLWKIQIPLPFFCLSLALFPR
>FUSION-ENST00000657693.1:96473-ENST00000373036.5:42113|174
ATEAESEMPWCCI
>ENST00000395487.6|SNV-210466-G-T|1
NTVYSSSGVCVLYECKDQTIK
>FUSION-ENST00000657693.1:96473-ENST00000373036.5:42113|2835
VRSWGLSLDLDYCCMNGLNEECFLK
>FUSION-ENST00000657693.1:96473-ENST00000373036.5:42113|2794
ALGACLKHWLHCGG
>ENST00000264220.6|INDEL-36317-A-AA|2
KIWSIVRQL
>FUSION-ENST00000657693.1:96473-ENST00000373036.5:42113|2257
LSLYPFHG
>ENST00000370649.3|SNV-72571-G-A|1
LMVLDYIIRNTDRGNDNWLIK
>FUSION-ENST00000463155.5:37495-ENST00000427859.5:55866|1872
MLIQTTASNENSRLSLR
>FUSION-ENST00000657693.1:96473-ENST00000373036.5:42113|777
CLRDLSR
>FUSION-ENST00000657693.1:96473-ENST00000373036.5:42113|689
RVFAFSPAR
>FUSION-ENST00000463155.5:37495-ENST00000427859.5:55866|437
FLIVAYLKTS
>FUSION-ENST00000657693.1:96473-ENST00000373036.5:42113|4544
ETARVQFTSPQRGPR
>FUSION-ENST00000657693.1:96473-ENST00000373036.5:42113|5721
VILLGWAVDLIR
>FUSION-ENST00000657693.1:96473-ENST00000373036.5:42113|4078
MACISSSAIWVSSKMLSIR
>FUSION-ENST00000463155.5:37495-ENST00000427859.5:55866|1654
MLPSLVSNSWAQAILLPWPLK
>FUSION-ENST00000657693.1:96473-ENST00000373036.5:42113|4381
LVLKSWPQVIRPPWSPK
>ENST00000573295.5|SNV-1680-G-T|11
MMMSRVLATCLK
>FUSION-ENST00000657693.1:96473-ENST00000373036.5:42113|1667
DTWGGERACR
>FUSION-ENST00000657693.1:96473-ENST00000373036.5:42113|1695
MGMSYAIQR
>FUSION-ENST00000657693.1:96473-ENST00000373036.5:42113|241
SKGTLQMLVR
>FUSION-ENST00000657693.1:96473-ENST00000373036.5:42113|2641
MKETLDCVSLGII
>FUSION-ENST00000657693.1:96473-ENST00000373036.5:42113|1777
RPAVRVCGQDSVTGCLLLALGK
>FUSION-ENST00000657693.1:96473-ENST00000373036.5:42113|2862
STFLSRVAAWTMPSKAAK
>FUSION-ENST00000463155.5:37495-ENST00000427859.5:55866|196
MTRAHLSQRGWPRPFMR
>FUSION-ENST00000657693.1:96473-ENST00000373036.5:42113|5611
HVLHLLLPTTP
>FUSION-ENST00000657693.1:96473-ENST00000373036.5:42113|748
VARTRSPSYSGG
>FUSION-ENST00000657693.1:96473-ENST00000373036.5:42113|2457
SRWAPVIPATGEAEAGESLEPRSWR
>FUSION-ENST00000463155.5:37495-ENST00000427859.5:55866|243
VVFLLTSTLTEVLQA
>FUSION-ENST00000657693.1:96473-ENST00000373036.5:42113|1012
VNDTVEVTGLGFKFDNVMMPWEHWR
>FUSION-ENST00000657693.1:96473-ENST00000373036.5:42113|5324
CHLREVSSVGGRHTADVTAR
>FUSION-ENST00000463155.5:37495-ENST00000427859.5:55866|745
MSALLFRDRER
>FUSION-ENST00000657693.1:96473-ENST00000373036.5:42113|5315
QVEMGPQPTRPAVAQK
>FUSION-ENST00000463155.5:37495-ENST00000427859.5:55866|424
ANSSFQDKSMK
>FUSION-ENST00000657693.1:96473-ENST00000373036.5:42113|4344
LKITAGCGGSRL
>FUSION-ENST00000657693.1:96473-ENST00000373036.5:42113|2441
GLSGGSVLCGPCCSGLVHWR
>FUSION-ENST00000657693.1:96473-ENST00000373036.5:42113|3293
LAPALHREGLLGR
>ENST00000519051.5|SNV-193482-C-A|3
DGVMLSREECLL
>FUSION-ENST00000657693.1:96473-ENST00000373036.5:42113|1211
VVWVKAMIK
>FUSION-ENST00000657693.1:96473-ENST00000373036.5:42113|3648
SHTEVTVR
>ENST00000366882.6|SNV-444515-G-T|2
LTECFLSPSFTDEK
>FUSION-ENST00000657693.1:96473-ENST00000373036.5:42113|1271
MQGNGYENFCIK
>FUSION-ENST00000657693.1:96473-ENST00000373036.5:42113|3714
MTPRFLASATWQMLVSSMDTGK
>FUSION-ENST00000657693.1:96473-ENST00000373036.5:42113|117
EMQPSQQPDFSSVRPMSDFQK
>FUSION-ENST00000657693.1:96473-ENST00000373036.5:42113|1159
YPINIYACVPTKIK
>FUSION-ENST00000657693.1:96473-ENST00000373036.5:42113|3916
IQKISWTWWQVPVIPATR
>FUSION-ENST00000463155.5:37495-ENST00000427859.5:55866|1705
MLFKSLAPCFK
>ENST00000537011.6|SNV-14004-G-T|4
RSLAGGPAPTEK
>FUSION-ENST00000657693.1:96473-ENST00000373036.5:42113|1360
ASASRVAGVTGACHHTQLIFLYF
>FUSION-ENST00000657693.1:96473-ENST00000373036.5:42113|4472
SANDTLRLPSPRELTAEQLGMPCK
>FUSION-ENST00000463155.5:37495-ENST00000427859.5:55866|1542
VGCTPLVCTPLVLR
>FUSION-ENST00000463155.5:37495-ENST00000427859.5:55866|1115
AHVYLCNRPAHPAHVPLNLKKK
>FUSION-ENST00000657693.1:96473-ENST00000373036.5:42113|1827
FSGEWHLPRNFSLPFCLHK
>ENST00000541603.6|INDEL-82637-A-AA|1
QLQFLPLDDSEEKNLF
>ENST00000378133.4|SNV-322-T-A|3
VAQDLGLEQAELVPR
>ENST00000370649.3|SNV-72571-G-A|4
QLLLQFERLMVLDYIIRNTDR
>FUSION-ENST00000463155.5:37495-ENST00000427859.5:55866|490
MNVIRAR
>FUSION-ENST00000463155.5:37495-ENST00000427859.5:55866|596
QESQGVASR
>FUSION-ENST00000657693.1:96473-ENST00000373036.5:42113|3902
FFYKRGER
>FUSION-ENST00000657693.1:96473-ENST00000373036.5:42113|1819
MTGMSHR
>FUSION-ENST00000657693.1:96473-ENST00000373036.5:42113|2665
ACHLFCKKK
>FUSION-ENST00000657693.1:96473-ENST00000373036.5:42113|5133
MHQGFGSFYC
>FUSION-ENST00000657693.1:96473-ENST00000373036.5:42113|3985
LPRPVSNSLAQTIPPPLPPKVLGL
>FUSION-ENST00000657693.1:96473-ENST00000373036.5:42113|3170
MIFFFFLRR
>FUSION-ENST00000463155.5:37495-ENST00000427859.5:55866|2461
WEDGLRP
>FUSION-ENST00000657693.1:96473-ENST00000373036.5:42113|5247
FSIFQLIKKK
>ENST00000517621.5|SNV-193482-C-A|6
QVLSLGPK
>FUSION-ENST00000657693.1:96473-ENST00000373036.5:42113|2052
VAGACNPSYQGG
>FUSION-ENST00000657693.1:96473-ENST00000373036.5:42113|1704
LKSQVELKLTLK
>FUSION-ENST00000657693.1:96473-ENST00000373036.5:42113|1222
SRQTSSSARGSSFSHLLAMR
>FUSION-ENST00000657693.1:96473-ENST00000373036.5:42113|5580
MISFNFPIK
>FUSION-ENST00000657693.1:96473-ENST00000373036.5:42113|2964
GHQVTEALSSCAGSQR
>FUSION-ENST00000657693.1:96473-ENST00000373036.5:42113|1202
EAGCGGSCL
>FUSION-ENST00000657693.1:96473-ENST00000373036.5:42113|3417
GAANHHGTR
>FUSION-ENST00000657693.1:96473-ENST00000373036.5:42113|4972
YLLSMWYIAFHKTKEFILSVK
>ENST00000562139.1|SNV-100326-C-T|4
MEILLPPGWVSPLCFGRK
>FUSION-ENST00000657693.1:96473-ENST00000373036.5:42113|1076
TRACLWPLGVSSCEF
>FUSION-ENST00000657693.1:96473-ENST00000373036.5:42113|3266
GEQMLVYR
>ENST00000527955.5|SNV-112043-A-T|2
TGKPMRSHQCS
>FUSION-ENST00000463155.5:37495-ENST00000427859.5:55866|1154
MESIQMPINDRLDK
>FUSION-ENST00000657693.1:96473-ENST00000373036.5:42113|4995
VANEDRVPFR
>FUSION-ENST00000657693.1:96473-ENST00000373036.5:42113|1184
MPRSPLRGWQISE
>FUSION-ENST00000463155.5:37495-ENST00000427859.5:55866|629
DTAVNKIASQVYRLMQK
>ENST00000293670.3|INDEL-145-A-AA|12
VGQREPPHAPQPGDRPQRAVR
>FUSION-ENST00000657693.1:96473-ENST00000373036.5:42113|1424
LMLSNMYCSLIT
>ENST00000426833.7|SNV-50035-G-A|4
FGPARNDSVIVADQTPTPTK
>FUSION-ENST00000463155.5:37495-ENST00000427859.5:55866|1829
KVSVEMHSLLETFR
>ENST00000409947.5|SNV-80887-G-C|2
REMGEKK
>FUSION-ENST00000657693.1:96473-ENST00000373036.5:42113|5321
EVSSVGGRHTADVTARR
>FUSION-ENST00000657693.1:96473-ENST00000373036.5:42113|3269
GSPSIQLKSFWPGCR
>ENST00000457361.5|SNV-144785-G-T|4
KQIPAYMKEDVK
>FUSION-ENST00000657693.1:96473-ENST00000373036.5:42113|4140
MCAETYRIDFCKNYQVK
>FUSION-ENST00000657693.1:96473-ENST00000373036.5:42113|99
DAPQPPLPSQGAPEAMSSWQFPV
>FUSION-ENST00000657693.1:96473-ENST00000373036.5:42113|449
AQPHTHWETLIMAPPANGAPLK
>FUSION-ENST00000657693.1:96473-ENST00000373036.5:42113|2180
SRARNLR
>FUSION-ENST00000657693.1:96473-ENST00000373036.5:42113|2626
NYGLLAFSIQTTK
>FUSION-ENST00000657693.1:96473-ENST00000373036.5:42113|1477
GLGNLRPEAKI
>ENST00000552593.1|SNV-4745-C-A|14
SRKDDDSLSEDSHSK
>FUSION-ENST00000657693.1:96473-ENST00000373036.5:42113|2116
MNEWILNHLCFLL
>FUSION-ENST00000657693.1:96473-ENST00000373036.5:42113|3063
MSPCISQGLMAQLRKGGLR
>FUSION-ENST00000657693.1:96473-ENST00000373036.5:42113|4193
EQAFRYHF
>FUSION-ENST00000463155.5:37495-ENST00000427859.5:55866|614
QVRDDSG
>FUSION-ENST00000463155.5:37495-ENST00000427859.5:55866|637
SPNPICFSSFFL
>FUSION-ENST00000657693.1:96473-ENST00000373036.5:42113|4892
MSQWVLPNYWLLT
>FUSION-ENST00000463155.5:37495-ENST00000427859.5:55866|1812
ACSELAVSLYCP
>FUSION-ENST00000657693.1:96473-ENST00000373036.5:42113|2698
HTSWTPPGLHMCFVR
>FUSION-ENST00000657693.1:96473-ENST00000373036.5:42113|2596
MCLCTNSVR
>FUSION-ENST00000657693.1:96473-ENST00000373036.5:42113|723
TGLCLKKTTTPLPHK
>ENST00000510226.5|SNV-18481-C-T|3
MVARPVFTEYQASAFGNVK
>FUSION-ENST00000657693.1:96473-ENST00000373036.5:42113|2590
HRKPTQVVACAWWEEGDAGRGDWVR
>FUSION-ENST00000463155.5:37495-ENST00000427859.5:55866|108
VPLDQKPPKSK
>FUSION-ENST00000657693.1:96473-ENST00000373036.5:42113|419
HLLWLPLQTVLPSK
>FUSION-ENST00000463155.5:37495-ENST00000427859.5:55866|2151
MVSSFIHVPTK
>FUSION-ENST00000463155.5:37495-ENST00000427859.5:55866|2324
KGGKLGGR
>FUSION-ENST00000657693.1:96473-ENST00000373036.5:42113|1646
NSPRASRK
>FUSION-ENST00000657693.1:96473-ENST00000373036.5:42113|2002
MSKWTFYF
>FUSION-ENST00000657693.1:96473-ENST00000373036.5:42113|2244
GMGPGVR
>FUSION-ENST00000657693.1:96473-ENST00000373036.5:42113|2488
TNQNETIKLGMK
>ENST00000167586.7|SNV-3058-T-C|MNV-3010-TGT-T|3
CTWRGPEPHPERDA
>FUSION-ENST00000657693.1:96473-ENST00000373036.5:42113|2525
PRPWFRYPK
>FUSION-ENST00000463155.5:37495-ENST00000427859.5:55866|8
AGGGAPTPPSAER
>FUSION-ENST00000657693.1:96473-ENST00000373036.5:42113|4412
WLLSSRNVRK
>FUSION-ENST00000657693.1:96473-ENST00000373036.5:42113|4118
AGKSFEPR
>FUSION-ENST00000463155.5:37495-ENST00000427859.5:55866|396
LDSPFFKK
>ENST00000477008.1|INDEL-6817-C-CA|5
FGQGDVQNGPSSTVQMQR
>FUSION-ENST00000657693.1:96473-ENST00000373036.5:42113|4638
MLMFIMSWMKKK
>FUSION-ENST00000657693.1:96473-ENST00000373036.5:42113|1883
TLDKSMGAGWAPWLTPVIPALWEAK
>FUSION-ENST00000463155.5:37495-ENST00000427859.5:55866|2247
EAEVGGSLEPGG
>FUSION-ENST00000657693.1:96473-ENST00000373036.5:42113|801
TGLAEWR
>FUSION-ENST00000657693.1:96473-ENST00000373036.5:42113|2999
MAEVRSVVASKS
>FUSION-ENST00000657693.1:96473-ENST00000373036.5:42113|804
WERTGLAEWR
>FUSION-ENST00000657693.1:96473-ENST00000373036.5:42113|1633
SHCAQPGYF
>FUSION-ENST00000657693.1:96473-ENST00000373036.5:42113|3926
MVRGGQGVYLLAAGMFYFVGQK
>FUSION-ENST00000657693.1:96473-ENST00000373036.5:42113|4111
MLHFQDALVEIKSMGCECK
>FUSION-ENST00000657693.1:96473-ENST00000373036.5:42113|4328
MIGFHDQIILTALRRLSWK
>FUSION-ENST00000463155.5:37495-ENST00000427859.5:55866|334
MYRGTDAR
>FUSION-ENST00000657693.1:96473-ENST00000373036.5:42113|3250
MNHCTWKMYF
>FUSION-ENST00000463155.5:37495-ENST00000427859.5:55866|2073
MKSDSMENIVPVFLR
>FUSION-ENST00000657693.1:96473-ENST00000373036.5:42113|1973
MLVCSWLSHFGQF
>FUSION-ENST00000657693.1:96473-ENST00000373036.5:42113|4776
KVCKHHLLSWLYL
>FUSION-ENST00000463155.5:37495-ENST00000427859.5:55866|867
EMINLAK
>FUSION-ENST00000463155.5:37495-ENST00000427859.5:55866|778
GSAPFIATAGFVLLVFHSAM
>FUSION-ENST00000657693.1:96473-ENST00000373036.5:42113|2365
MVEGQRVFPGQGFK
>ENST00000480236.2|SNV-3122-C-T|7
MTKEDGILGVAHHK
>ENST00000324333.14|SNV-415963-A-G|2
CTDPSSLRK
>FUSION-ENST00000463155.5:37495-ENST00000427859.5:55866|319
PEISISLENLK
>FUSION-ENST00000657693.1:96473-ENST00000373036.5:42113|574
ALSNVPCRAQAGLCCIMPMK
>FUSION-ENST00000657693.1:96473-ENST00000373036.5:42113|4424
LFKDKNVAQLLSGLNFQMFLCSVIR
>FUSION-ENST00000463155.5:37495-ENST00000427859.5:55866|886
MTLHALLVYVDFR
>FUSION-ENST00000657693.1:96473-ENST00000373036.5:42113|4539
GPRTPGR
>FUSION-ENST00000657693.1:96473-ENST00000373036.5:42113|1143
MSAQLMR
>FUSION-ENST00000657693.1:96473-ENST00000373036.5:42113|70
MDSYSLDVHGGRRTAAG
>ENST00000345254.9|INDEL-6817-C-CA|2
AGLWPTNIAGFSLRK
>FUSION-ENST00000463155.5:37495-ENST00000427859.5:55866|1895
MLEWTGR
>FUSION-ENST00000657693.1:96473-ENST00000373036.5:42113|4727
MSSCQCFRQLDQVDAAFPLCKYGR
>FUSION-ENST00000463155.5:37495-ENST00000427859.5:55866|2201
LPSSNHLLLPTFLLYFPHNLLFVL
>FUSION-ENST00000657693.1:96473-ENST00000373036.5:42113|941
AWASQRRPLPHR
>FUSION-ENST00000657693.1:96473-ENST00000373036.5:42113|789
QAEEGTMSAPR
>FUSION-ENST00000657693.1:96473-ENST00000373036.5:42113|3319
VLYMYPRT
>ENST00000537011.6|SNV-14004-G-T|2
SLAGGPAPTEK
>FUSION-ENST00000463155.5:37495-ENST00000427859.5:55866|2031
KLSPPPTPSDK
>FUSION-ENST00000657693.1:96473-ENST00000373036.5:42113|5626
MCGLFILHFLS
>FUSION-ENST00000657693.1:96473-ENST00000373036.5:42113|3585
AGCGGSRL
>FUSION-ENST00000463155.5:37495-ENST00000427859.5:55866|1362
SVSHLDSSHLDQRASVPMHK
>ENST00000548363.1|SNV-2439-A-T|5
MIPSTPSSVRRGLASMCPGLCL
>FUSION-ENST00000463155.5:37495-ENST00000427859.5:55866|720
IQKLAGCGGGHL
>FUSION-ENST00000463155.5:37495-ENST00000427859.5:55866|392
YLGVEWMWTDTQFMY
>FUSION-ENST00000463155.5:37495-ENST00000427859.5:55866|2048
VMFSENSKS
>FUSION-ENST00000657693.1:96473-ENST00000373036.5:42113|5168
MINVKRF
>FUSION-ENST00000327331.2:3470-ENST00000373093.4:143419|4
QALEEAATEESSSMR
>ENST00000407071.7|SNV-447695-G-A|5
KKQITLYNPLTCGGQNAFQK
>FUSION-ENST00000657693.1:96473-ENST00000373036.5:42113|4081
VNAIAAFFFFSLHISFKLEIM
>FUSION-ENST00000657693.1:96473-ENST00000373036.5:42113|2235
KLDGSLTPRGNPC
>FUSION-ENST00000657693.1:96473-ENST00000373036.5:42113|1764
CMSLGMLPISGSLSLLSVKWS
>FUSION-ENST00000657693.1:96473-ENST00000373036.5:42113|1433
SVAQAEAQWHEFGSLQPPPPR
>FUSION-ENST00000657693.1:96473-ENST00000373036.5:42113|3538
MDFFFFPRQGLALSPR
>FUSION-ENST00000463155.5:37495-ENST00000427859.5:55866|2446
FVKHLWK
>FUSION-ENST00000657693.1:96473-ENST00000373036.5:42113|4380
LVLKSWPQVIRPPWSPKVLGLQT
>FUSION-ENST00000657693.1:96473-ENST00000373036.5:42113|1156
GMDMKTFVSNR
>FUSION-ENST00000463155.5:37495-ENST00000427859.5:55866|1418
GIKYSSKTL
>FUSION-ENST00000657693.1:96473-ENST00000373036.5:42113|3078
ADNGLSR
>FUSION-ENST00000463155.5:37495-ENST00000427859.5:55866|1252
KKSSSSLVITQMQIK
>FUSION-ENST00000463155.5:37495-ENST00000427859.5:55866|2416
RQIHFCFHIICLL
>FUSION-ENST00000463155.5:37495-ENST00000427859.5:55866|1019
MVSGTLEYR
>FUSION-ENST00000657693.1:96473-ENST00000373036.5:42113|4615
MISANCNLHLLGSSDSPASVS
>FUSION-ENST00000657693.1:96473-ENST00000373036.5:42113|1242
SGTPSLYIGLLGK
>FUSION-ENST00000463155.5:37495-ENST00000427859.5:55866|1121
LQPRLVSDS
>FUSION-ENST00000463155.5:37495-ENST00000427859.5:55866|1190
TKYHMFSLVCRS
>FUSION-ENST00000463155.5:37495-ENST00000427859.5:55866|719
FSFLISIGT
>FUSION-ENST00000657693.1:96473-ENST00000373036.5:42113|1767
SFSYSFPVAFHTDMC
>FUSION-ENST00000657693.1:96473-ENST00000373036.5:42113|5628
MLGGLPSCWDYR
>ENST00000517621.5|SNV-193482-C-A|8
SLFLNKQVLSLGPK
>FUSION-ENST00000463155.5:37495-ENST00000427859.5:55866|742
TRTEVFIPFQHPFFHIK
>FUSION-ENST00000463155.5:37495-ENST00000427859.5:55866|49
LLYQPWDMCPLAVR
>FUSION-ENST00000657693.1:96473-ENST00000373036.5:42113|2111
KLNSGLRR
>FUSION-ENST00000657693.1:96473-ENST00000373036.5:42113|1570
LHIMPGKHIIKEPWAVLEEGSLCL
>FUSION-ENST00000657693.1:96473-ENST00000373036.5:42113|806
FTEQSYGVGPPDLHWSKSTGGA
>FUSION-ENST00000657693.1:96473-ENST00000373036.5:42113|2701
ITHPGAFPK
>FUSION-ENST00000463155.5:37495-ENST00000427859.5:55866|298
MCAVTGNQFR
>ENST00000344908.9|SNV-80887-G-C|2
RESISLDSWLNLFNNNNILN
>ENST00000321339.3|SNV-489-G-A|6
EETEHAEKLMRLQNQQGGR
>FUSION-ENST00000657693.1:96473-ENST00000373036.5:42113|1345
ISYWIRVGAK
>ENST00000344529.5|SNV-1537-C-T|6
WQKVLYERQPFSDNYVDR
>FUSION-ENST00000657693.1:96473-ENST00000373036.5:42113|5037
VLCMESPQEFIGEWLTK
>FUSION-ENST00000657693.1:96473-ENST00000373036.5:42113|2449
MMQAVETLAMVSPCR
>ENST00000649247.1|SNV-444515-G-T|3
SQMLQRAGFTDEKVK
>FUSION-ENST00000657693.1:96473-ENST00000373036.5:42113|3327
HSMFSFR
>FUSION-ENST00000657693.1:96473-ENST00000373036.5:42113|1946
AQTVTSHKKL
>FUSION-ENST00000657693.1:96473-ENST00000373036.5:42113|886
MRASLDVTPWVPVYLEWR
>FUSION-ENST00000657693.1:96473-ENST00000373036.5:42113|4980
QPIFALR
>ENST00000483422.1|SNV-357724-G-T|2
MEVYLISFVLMN
>FUSION-ENST00000657693.1:96473-ENST00000373036.5:42113|4620
MPVVPATQQAEGGESLEPGRR
>FUSION-ENST00000657693.1:96473-ENST00000373036.5:42113|4490
VPGRLVEMCNAEEPR
>FUSION-ENST00000657693.1:96473-ENST00000373036.5:42113|1446
DTAWACVWPQPRSGCQEGR
>FUSION-ENST00000657693.1:96473-ENST00000373036.5:42113|752
CPDSKVK
>FUSION-ENST00000657693.1:96473-ENST00000373036.5:42113|2143
MEYVQEFETSLDSIVR
>FUSION-ENST00000463155.5:37495-ENST00000427859.5:55866|702
SDELEEAFLHISFPVIAISNPT
>FUSION-ENST00000657693.1:96473-ENST00000373036.5:42113|5058
ELDSALAVERKR
>FUSION-ENST00000657693.1:96473-ENST00000373036.5:42113|766
VRSVTSPEAQLIQVLKR
>FUSION-ENST00000463155.5:37495-ENST00000427859.5:55866|887
ACLEMPRSLF
>FUSION-ENST00000657693.1:96473-ENST00000373036.5:42113|3804
APVPLSLFLK
>FUSION-ENST00000657693.1:96473-ENST00000373036.5:42113|5536
MAYCFVYLPLYYH
>FUSION-ENST00000657693.1:96473-ENST00000373036.5:42113|98
MSSWQFPV
>FUSION-ENST00000463155.5:37495-ENST00000427859.5:55866|1381
NFFHLQFFPK
>ENST00000342992.10|SNV-113037-C-A|1
DVNETLGFPVAFECR
>ENST00000547751.5|SNV-210466-G-T|2
TRPLNLLRVQAVQLWIVQSLIR
>FUSION-ENST00000463155.5:37495-ENST00000427859.5:55866|2168
MKVGLAHKAFQVLCLFVCLR
>FUSION-ENST00000657693.1:96473-ENST00000373036.5:42113|1901
MHLYRKGTP
>FUSION-ENST00000657693.1:96473-ENST00000373036.5:42113|1014
QFCILGCSARVNDTVEVTGLGFK
>FUSION-ENST00000463155.5:37495-ENST00000427859.5:55866|146
LYHAGVFHLFVFCFFF
>FUSION-ENST00000463155.5:37495-ENST00000427859.5:55866|1953
TDTQTDR
>FUSION-ENST00000657693.1:96473-ENST00000373036.5:42113|5394
RQSLALLPR
>ENST00000218056.9|SNV-8788-C-G|1
GQYLRLRGQLLGQR
>FUSION-ENST00000657693.1:96473-ENST00000373036.5:42113|4933
GSEAAGECGV
>FUSION-ENST00000657693.1:96473-ENST00000373036.5:42113|4845
EGGKEGR
>FUSION-ENST00000657693.1:96473-ENST00000373036.5:42113|2901
GLSLPSFCK
>ENST00000445360.5|SNV-40259-G-A|6
SCETVTEEPSLQQKILAKLNTLNER
>FUSION-ENST00000657693.1:96473-ENST00000373036.5:42113|3680
RCQLGTWQSESGN
>FUSION-ENST00000463155.5:37495-ENST00000427859.5:55866|42
RLVVGYYSFPGRGETQFLPAR
>ENST00000535381.5|SNV-25741-T-A|2
TNSSDCGAFYCLR
>FUSION-ENST00000657693.1:96473-ENST00000373036.5:42113|2036
MFRIFGVLSGIHDSEFSYHLWCEK
>FUSION-ENST00000657693.1:96473-ENST00000373036.5:42113|681
GGLFWGR
>FUSION-ENST00000463155.5:37495-ENST00000427859.5:55866|590
MFLSRTVT
>FUSION-ENST00000463155.5:37495-ENST00000427859.5:55866|945
MLIYLPKARQWEEDCWGK
>ENST00000352767.7|SNV-7894-C-G|1
GKIKELNK
>FUSION-ENST00000657693.1:96473-ENST00000373036.5:42113|852
NTSSLDIFR
>FUSION-ENST00000463155.5:37495-ENST00000427859.5:55866|527
MFLHSYK
>FUSION-ENST00000463155.5:37495-ENST00000427859.5:55866|133
HLTWRQPDRER
>FUSION-ENST00000463155.5:37495-ENST00000427859.5:55866|2338
KRGGEEER
>ENST00000496230.5|SNV-8409-G-T|7
SSSRGISWCVRAPCGGR
>FUSION-ENST00000657693.1:96473-ENST00000373036.5:42113|222
QLWSQTQLGCRISLYLVFFFFFFFF
>FUSION-ENST00000657693.1:96473-ENST00000373036.5:42113|2107
VVCAYSPSYSVGER
>FUSION-ENST00000657693.1:96473-ENST00000373036.5:42113|5570
LRTSKGPGAVAHTCNPSTLGG
>ENST00000376414.5|SNV-11954-G-A|6
LFRTAKQNPLTK
>ENST00000517621.5|SNV-193482-C-A|1
NMQAPIKEGKFSHFENTCHSK
>FUSION-ENST00000463155.5:37495-ENST00000427859.5:55866|653
LFNVSQQLVNFLWLR
>FUSION-ENST00000657693.1:96473-ENST00000373036.5:42113|4807
VVTQTTWKREADPGWSAIAR
>FUSION-ENST00000463155.5:37495-ENST00000427859.5:55866|2233
ACAYFTENTFSKHR
>FUSION-ENST00000657693.1:96473-ENST00000373036.5:42113|3116
MDRIYNGGPMR
>ENST00000382496.10|SNV-483015-A-G|1
YSAHAVNGAWSAWTSWSQCSRDCSR
>FUSION-ENST00000463155.5:37495-ENST00000427859.5:55866|716
LAGRKADLGLMHFIQTNISVK
>FUSION-ENST00000463155.5:37495-ENST00000427859.5:55866|786
MAGGSPEVKSSRPAWPTW
>FUSION-ENST00000657693.1:96473-ENST00000373036.5:42113|4226
PVPQAPPLGPLQPHVSQANLK
>FUSION-ENST00000463155.5:37495-ENST00000427859.5:55866|1992
FSSSNWEAIGSSSEEKYPK
>FUSION-ENST00000657693.1:96473-ENST00000373036.5:42113|5141
LYNVPEIGCLTQVLTR
>FUSION-ENST00000657693.1:96473-ENST00000373036.5:42113|4706
MLCCPQHK
>FUSION-ENST00000657693.1:96473-ENST00000373036.5:42113|3056
LWTEVLGK
>ENST00000547751.5|SNV-210466-G-T|1
VQAVQLWIVQSLIR
>FUSION-ENST00000463155.5:37495-ENST00000427859.5:55866|2281
IWPGHKWLTPVIPEF
>FUSION-ENST00000657693.1:96473-ENST00000373036.5:42113|2120
SSRPAWPTWRNPVSAK
>FUSION-ENST00000657693.1:96473-ENST00000373036.5:42113|5157
ARNRMSDSSVDK
>FUSION-ENST00000463155.5:37495-ENST00000427859.5:55866|1635
KFSSHGLK
>FUSION-ENST00000657693.1:96473-ENST00000373036.5:42113|474
MTGPFCK
>FUSION-ENST00000463155.5:37495-ENST00000427859.5:55866|665
CISAPVISTTNIFRGHR
>FUSION-ENST00000657693.1:96473-ENST00000373036.5:42113|924
WPSVQSHMCSIIYFPCFLFHFLLLL
>FUSION-ENST00000463155.5:37495-ENST00000427859.5:55866|2323
GGKLGGR
>FUSION-ENST00000657693.1:96473-ENST00000373036.5:42113|5538
LESLGCGCGQESWVEVRTLSLGWVQ
>FUSION-ENST00000463155.5:37495-ENST00000427859.5:55866|618
QINNVSVSNCATKR
>ENST00000512024.5|SNV-15149-G-T|3
MFQKIQDFIDDK
>FUSION-ENST00000463155.5:37495-ENST00000427859.5:55866|1914
SCQNEHFAVCPAYSNR
>FUSION-ENST00000657693.1:96473-ENST00000373036.5:42113|3647
MSHTEVTVRFGIK
>FUSION-ENST00000657693.1:96473-ENST00000373036.5:42113|2917
PLHSSLRNR
>FUSION-ENST00000657693.1:96473-ENST00000373036.5:42113|624
SVFLKNGSK
>FUSION-ENST00000657693.1:96473-ENST00000373036.5:42113|3982
MHGVGSSLEKFPSPFLSGK
>FUSION-ENST00000463155.5:37495-ENST00000427859.5:55866|2413
RNQGMQILNNTHSCK
>FUSION-ENST00000463155.5:37495-ENST00000427859.5:55866|99
MQFSQHHLLK
>FUSION-ENST00000463155.5:37495-ENST00000427859.5:55866|1650
MSHELTT
>ENST00000525715.5|MNV-16445-TAAAA-T|1
GAVSGTTSPAGHPAYLPEPQWAL
>FUSION-ENST00000657693.1:96473-ENST00000373036.5:42113|1339
ANDPCPQRRR
>FUSION-ENST00000657693.1:96473-ENST00000373036.5:42113|1575
MLHIMPGK
>FUSION-ENST00000463155.5:37495-ENST00000427859.5:55866|723
MVKPPSLLKIQKLAGCGGGHL
>ENST00000344529.5|SNV-1537-C-T|3
QPFSDNYVDR
>ENST00000327757.10|SNV-146901-C-T|1
AYWSSMRELVGSGR
>FUSION-ENST00000463155.5:37495-ENST00000427859.5:55866|1611
MFIIFLY
>FUSION-ENST00000657693.1:96473-ENST00000373036.5:42113|3552
YRPMEQNGGLR
>FUSION-ENST00000657693.1:96473-ENST00000373036.5:42113|1069
ASFHFHVLS
>FUSION-ENST00000657693.1:96473-ENST00000373036.5:42113|1773
LGSWVSR
>FUSION-ENST00000657693.1:96473-ENST00000373036.5:42113|2711
CPLTWPSHVGTLGYFPYRDNL
>FUSION-ENST00000657693.1:96473-ENST00000373036.5:42113|3554
QRYRPMEQNGGLR
>FUSION-ENST00000657693.1:96473-ENST00000373036.5:42113|2627
WPFGKNYGLLAFSIQTTKACAL
>FUSION-ENST00000657693.1:96473-ENST00000373036.5:42113|5331
KSKITCGLNHIFAGWNNALDEVSI
>FUSION-ENST00000657693.1:96473-ENST00000373036.5:42113|1105
MGDSLATVK
>FUSION-ENST00000463155.5:37495-ENST00000427859.5:55866|1458
FLVSLYGGPILK
>FUSION-ENST00000463155.5:37495-ENST00000427859.5:55866|2009
QSRSLAYTVHNRADASVR
>FUSION-ENST00000463155.5:37495-ENST00000427859.5:55866|2231
MCIFHREHVF
>FUSION-ENST00000657693.1:96473-ENST00000373036.5:42113|619
QCTLQSSSR
>FUSION-ENST00000667305.1:96473-ENST00000373036.5:42113|5
HVPSGAQLGLSKHLKLR
>FUSION-ENST00000463155.5:37495-ENST00000427859.5:55866|1303
LKLDPFLIPFTK
>FUSION-ENST00000657693.1:96473-ENST00000373036.5:42113|5388
MHRALSARSR
>FUSION-ENST00000463155.5:37495-ENST00000427859.5:55866|2404
MIISKVFYLHK
>FUSION-ENST00000463155.5:37495-ENST00000427859.5:55866|1260
FLQSIHLTK
>FUSION-ENST00000657693.1:96473-ENST00000373036.5:42113|4150
LLGIIFNAI
>FUSION-ENST00000463155.5:37495-ENST00000427859.5:55866|843
FVLGQKVHEGKCQELR
>FUSION-ENST00000657693.1:96473-ENST00000373036.5:42113|1476
MSSTTQK
>FUSION-ENST00000463155.5:37495-ENST00000427859.5:55866|536
SKSQLLWSFIELPDAFVLIFSR
>FUSION-ENST00000657693.1:96473-ENST00000373036.5:42113|2413
SSKLFWASHSPAWMP
>FUSION-ENST00000657693.1:96473-ENST00000373036.5:42113|3491
ELKFTGEKTNK
>FUSION-ENST00000657693.1:96473-ENST00000373036.5:42113|565
MPMKVPAGR
>FUSION-ENST00000657693.1:96473-ENST00000373036.5:42113|5493
MCQGAEECR
>FUSION-ENST00000657693.1:96473-ENST00000373036.5:42113|3194
EGRGWASAAATGIVSLKR
>FUSION-ENST00000657693.1:96473-ENST00000373036.5:42113|3840
MLHMKAPK
>FUSION-ENST00000657693.1:96473-ENST00000373036.5:42113|4364
LGASSSSS
>FUSION-ENST00000657693.1:96473-ENST00000373036.5:42113|3619
TSLYSHAEIANACHTCYFLLGTHGR
>FUSION-ENST00000463155.5:37495-ENST00000427859.5:55866|1572
MHSCCTLTQFR
>FUSION-ENST00000657693.1:96473-ENST00000373036.5:42113|5287
MPVIPSLWEIEVGGLVEPI
>FUSION-ENST00000463155.5:37495-ENST00000427859.5:55866|1091
LEMFPVLIWMVAKGVFTKVQVYR
>FUSION-ENST00000463155.5:37495-ENST00000427859.5:55866|1975
MLSPPLITSCCAAQFLTVHGLVGLR
>ENST00000321339.3|SNV-489-G-A|1
LQNQQGGRIRLQDIK
>ENST00000581671.2|SNV-12924-C-T|1
SSWCGNVS
>FUSION-ENST00000463155.5:37495-ENST00000427859.5:55866|395
MLDSPFFKKK
>FUSION-ENST00000657693.1:96473-ENST00000373036.5:42113|2604
NKEVLCAQTR
>FUSION-ENST00000657693.1:96473-ENST00000373036.5:42113|245
SGASSWKTS
>FUSION-ENST00000657693.1:96473-ENST00000373036.5:42113|1968
TLQGYQERCVCLWAGPLPR
>FUSION-ENST00000657693.1:96473-ENST00000373036.5:42113|3959
MIAFILIKLSESVKGWCR
>FUSION-ENST00000463155.5:37495-ENST00000427859.5:55866|1045
RKTSGGQLH
>ENST00000379996.7|SNV-202792-C-A|2
ISDLQTQSKPLKSLR
>FUSION-ENST00000463155.5:37495-ENST00000427859.5:55866|1352
MDMCNFFKNK
>FUSION-ENST00000657693.1:96473-ENST00000373036.5:42113|2312
IQQVQAGVNQAR
>FUSION-ENST00000657693.1:96473-ENST00000373036.5:42113|3053
MCASRPLPSGER
>FUSION-ENST00000463155.5:37495-ENST00000427859.5:55866|1593
RLDFLICKTNK
>FUSION-ENST00000657693.1:96473-ENST00000373036.5:42113|5345
MFWIYWVKLLKLISSVFSNFMATR
>FUSION-ENST00000657693.1:96473-ENST00000373036.5:42113|4764
MLGLRHRQFIFNFYV
>FUSION-ENST00000657693.1:96473-ENST00000373036.5:42113|4170
MVKPHLHSK
>FUSION-ENST00000657693.1:96473-ENST00000373036.5:42113|671
MILWLQATTRHIIYSDREPVWR
>FUSION-ENST00000657693.1:96473-ENST00000373036.5:42113|4858
HLWSQEAKAGGLLEDGKLR
>FUSION-ENST00000657693.1:96473-ENST00000373036.5:42113|4514
GALCSSSSIDLNSPSAASK
>FUSION-ENST00000463155.5:37495-ENST00000427859.5:55866|1406
MAPYIFERDVFFLCLRFK
>FUSION-ENST00000657693.1:96473-ENST00000373036.5:42113|4133
LFSCFPIWLHQVTVTK
>FUSION-ENST00000657693.1:96473-ENST00000373036.5:42113|5391
LARQVSNS
>FUSION-ENST00000657693.1:96473-ENST00000373036.5:42113|4231
VECACGPS
>FUSION-ENST00000463155.5:37495-ENST00000427859.5:55866|1000
MQGRFCTSPPSPDR
>FUSION-ENST00000657693.1:96473-ENST00000373036.5:42113|4175
MKAPACNPSTLGGRGGWNT
>FUSION-ENST00000657693.1:96473-ENST00000373036.5:42113|1314
MHPPPPLK
>FUSION-ENST00000657693.1:96473-ENST00000373036.5:42113|4743
GNYFCTFSCPKSRVFLYPDSW
>FUSION-ENST00000657693.1:96473-ENST00000373036.5:42113|860
GGQLPSA
>FUSION-ENST00000657693.1:96473-ENST00000373036.5:42113|3965
DCLLSLAGLPVCLQNMLD
>FUSION-ENST00000463155.5:37495-ENST00000427859.5:55866|1496
ILSPKGPSLLSGL
>FUSION-ENST00000463155.5:37495-ENST00000427859.5:55866|1159
HAYAHCSTVPNSKDMESIQMPINDR
>ENST00000535651.5|SNV-99072-C-A|3
GLIEKVTTELSTSIYK
>FUSION-ENST00000657693.1:96473-ENST00000373036.5:42113|67
ERPEFLADTS
>FUSION-ENST00000463155.5:37495-ENST00000427859.5:55866|976
YHWMRIMRLSLSWDK
>FUSION-ENST00000463155.5:37495-ENST00000427859.5:55866|80
MLVFFICLFFVFFFNKRL
>FUSION-ENST00000657693.1:96473-ENST00000373036.5:42113|203
GALCYSCMAGR
>FUSION-ENST00000657693.1:96473-ENST00000373036.5:42113|717
TTTPLPHKKPY
>FUSION-ENST00000463155.5:37495-ENST00000427859.5:55866|1632
KEDYDVLAR
>FUSION-ENST00000657693.1:96473-ENST00000373036.5:42113|2069
MILNSVIIFGVRNPQR
>FUSION-ENST00000657693.1:96473-ENST00000373036.5:42113|5313
MGPQPTRPAVAQK
>FUSION-ENST00000657693.1:96473-ENST00000373036.5:42113|3052
CASRPLPSGER
>FUSION-ENST00000657693.1:96473-ENST00000373036.5:42113|2104
MVVCAYSPSYSVGERGGDGRIG
>FUSION-ENST00000657693.1:96473-ENST00000373036.5:42113|2709
EHFYKSK
>FUSION-ENST00000463155.5:37495-ENST00000427859.5:55866|2096
EKKPQGVKSGEGWEVLGPR
>FUSION-ENST00000463155.5:37495-ENST00000427859.5:55866|1440
EGKILLLALK
>FUSION-ENST00000463155.5:37495-ENST00000427859.5:55866|601
LWGVGEIR
>FUSION-ENST00000657693.1:96473-ENST00000373036.5:42113|4022
ITPNIFSSMELLSHEIGFLRPGR
>FUSION-ENST00000657693.1:96473-ENST00000373036.5:42113|3469
ANKQMKNR
>FUSION-ENST00000463155.5:37495-ENST00000427859.5:55866|852
SMFGNAK
>FUSION-ENST00000657693.1:96473-ENST00000373036.5:42113|4440
FKWFSCFSLPSSWITDMHHHA
>FUSION-ENST00000657693.1:96473-ENST00000373036.5:42113|5065
QVAHLGTELQQSK
>FUSION-ENST00000657693.1:96473-ENST00000373036.5:42113|3035
KEQCLKR
>FUSION-ENST00000463155.5:37495-ENST00000427859.5:55866|911
FSVWLCDCKFLNESKVNLCI
>FUSION-ENST00000657693.1:96473-ENST00000373036.5:42113|557
DVPKATRL
>FUSION-ENST00000657693.1:96473-ENST00000373036.5:42113|2217
MSGFPSEER
>FUSION-ENST00000657693.1:96473-ENST00000373036.5:42113|3466
MEASEIIPHIYNHLNFDKPDKNK
>FUSION-ENST00000657693.1:96473-ENST00000373036.5:42113|3203
HHARLILYF
>FUSION-ENST00000657693.1:96473-ENST00000373036.5:42113|5067
KQVAHLGTELQQSK
>ENST00000445360.5|SNV-40259-G-A|4
ILAKLNTLNERVTFWNK
>FUSION-ENST00000463155.5:37495-ENST00000427859.5:55866|1913
SCQNEHFAVCPAYSNRFK
>FUSION-ENST00000463155.5:37495-ENST00000427859.5:55866|1787
MFDGITR
>FUSION-ENST00000657693.1:96473-ENST00000373036.5:42113|460
HAHTSHTHTHTHRHMR
>FUSION-ENST00000463155.5:37495-ENST00000427859.5:55866|1146
ENVVYIHHGILCSHK
>FUSION-ENST00000657693.1:96473-ENST00000373036.5:42113|2411
MLYDIDLSGSQHPLV
>FUSION-ENST00000657693.1:96473-ENST00000373036.5:42113|2562
NILKSGAAQTLSILSIIHLI
>FUSION-ENST00000657693.1:96473-ENST00000373036.5:42113|5399
MGSPCGVFCFCFLFVMR
>FUSION-ENST00000657693.1:96473-ENST00000373036.5:42113|142
VIQRQRYGHR
>FUSION-ENST00000657693.1:96473-ENST00000373036.5:42113|4999
SPGIYRR
>FUSION-ENST00000657693.1:96473-ENST00000373036.5:42113|5312
GPQPTRPAVAQK
>FUSION-ENST00000657693.1:96473-ENST00000373036.5:42113|2634
LCSIHATDINPGCISL
>ENST00000654081.1|SNV-45793-C-T|1
AACSPSSLPTAASGS
>FUSION-ENST00000657693.1:96473-ENST00000373036.5:42113|1515
NFEDSPCGCAVSFFMQICWGMQR
>ENST00000382496.10|SNV-483015-A-G|3
AGRYSAHAVNGAWSAWTSWSQCSR
>FUSION-ENST00000657693.1:96473-ENST00000373036.5:42113|2686
SEQSNQSGNVSRMER
>FUSION-ENST00000657693.1:96473-ENST00000373036.5:42113|114
QPSQQPDFSSVRPMSDFQK
>FUSION-ENST00000463155.5:37495-ENST00000427859.5:55866|1967
FFFSLSLLGEFLCLLVGT
>FUSION-ENST00000463155.5:37495-ENST00000427859.5:55866|1591
LDFLICKTNK
>FUSION-ENST00000463155.5:37495-ENST00000427859.5:55866|916
QVNSPRWQ
>FUSION-ENST00000657693.1:96473-ENST00000373036.5:42113|711
HTVEPSVFGIFKCR
>FUSION-ENST00000657693.1:96473-ENST00000373036.5:42113|3211
GGLTVEIDAWVSGWEHHMQEK
>ENST00000513344.1|SNV-75414-C-G|3
AVLMTVK
>FUSION-ENST00000463155.5:37495-ENST00000427859.5:55866|417
MSHCAQP
>FUSION-ENST00000657693.1:96473-ENST00000373036.5:42113|321
SRCCLPPFSDEEIKG
>FUSION-ENST00000657693.1:96473-ENST00000373036.5:42113|4591
MRALLAFCVIQIFGERPPEATK
>FUSION-ENST00000463155.5:37495-ENST00000427859.5:55866|640
MHSPLIHLGNIY
>FUSION-ENST00000657693.1:96473-ENST00000373036.5:42113|336
AFSDHSHWSLDCVHILK
>FUSION-ENST00000657693.1:96473-ENST00000373036.5:42113|1839
MISAHCNLRLLGSSNYPASASR
>FUSION-ENST00000657693.1:96473-ENST00000373036.5:42113|3183
SQGRNLPQLMAR
>FUSION-ENST00000463155.5:37495-ENST00000427859.5:55866|576
EGSGTTPGILALRNQK
>FUSION-ENST00000657693.1:96473-ENST00000373036.5:42113|3922
FYFVGQK
>ENST00000269445.10|SNV-363870-G-T|1
LLQAVAELSVERVLEIIK
>FUSION-ENST00000657693.1:96473-ENST00000373036.5:42113|4289
KDIVGGRNSTYR
>FUSION-ENST00000463155.5:37495-ENST00000427859.5:55866|211
TCKYFSHLLCCLFTLLIVPFDA
>FUSION-ENST00000657693.1:96473-ENST00000373036.5:42113|5098
NRCLVMEGLKCFFK
>FUSION-ENST00000657693.1:96473-ENST00000373036.5:42113|5087
MSLVFILETER
>FUSION-ENST00000463155.5:37495-ENST00000427859.5:55866|1551
SMGEYPQGLQSVIEIRSWNK
>FUSION-ENST00000463155.5:37495-ENST00000427859.5:55866|1934
MRDYFEFK
>FUSION-ENST00000463155.5:37495-ENST00000427859.5:55866|1085
FPVLIWMVAKGVFTKVQVYR
>FUSION-ENST00000657693.1:96473-ENST00000373036.5:42113|133
MEEEATAK
>ENST00000293670.3|INDEL-145-A-AA|24
RLLRTQLR
>ENST00000265565.10|SNV-58709-C-A|1
NYGQLGGGHGRRR
>FUSION-ENST00000463155.5:37495-ENST00000427859.5:55866|144
LFLHCCKYLR
>FUSION-ENST00000657693.1:96473-ENST00000373036.5:42113|1919
SLSLPSFRVSSPPGCGEPQE
>FUSION-ENST00000657693.1:96473-ENST00000373036.5:42113|301
TESLFKGLPF
>FUSION-ENST00000463155.5:37495-ENST00000427859.5:55866|34
KYSEFFIHSFK
>FUSION-ENST00000657693.1:96473-ENST00000373036.5:42113|5686
FWCFLSGIRFSRER
>FUSION-ENST00000657693.1:96473-ENST00000373036.5:42113|3867
DYFFPLKNNYMPDAR
>FUSION-ENST00000380872.9:5134-ENST00000432950.1:6455|8
DAGLAKSIR
>FUSION-ENST00000657693.1:96473-ENST00000373036.5:42113|4913
LFLQWVPVR
>FUSION-ENST00000463155.5:37495-ENST00000427859.5:55866|230
CHHTQLIFYFFLKR
>FUSION-ENST00000463155.5:37495-ENST00000427859.5:55866|185
DPPPMTK
>FUSION-ENST00000657693.1:96473-ENST00000373036.5:42113|939
IFAPFLHFAASMNQ
>FUSION-ENST00000657693.1:96473-ENST00000373036.5:42113|2172
MTVEYCHYPHSIDKEIKV
>FUSION-ENST00000463155.5:37495-ENST00000427859.5:55866|1976
SSGTRFS
>ENST00000311936.8|SNV-5586-G-T|1
LVVVGACGVGK
>FUSION-ENST00000657693.1:96473-ENST00000373036.5:42113|5095
CLVMEGLKCFFKSLGVAK
>FUSION-ENST00000463155.5:37495-ENST00000427859.5:55866|1025
VRCLWGVLWGEMI
>FUSION-ENST00000657693.1:96473-ENST00000373036.5:42113|2947
MESCSVAQAGVQWR
>FUSION-ENST00000657693.1:96473-ENST00000373036.5:42113|5525
FLRTGASK
>FUSION-ENST00000657693.1:96473-ENST00000373036.5:42113|2923
STLLKGSLCMS
>FUSION-ENST00000657693.1:96473-ENST00000373036.5:42113|3230
AITLTANNKIRT
>ENST00000444273.6|INDEL-60576-C-CA|2
NLAHWSALPFQKKK
>FUSION-ENST00000657693.1:96473-ENST00000373036.5:42113|2855
AAKSCGR
>FUSION-ENST00000463155.5:37495-ENST00000427859.5:55866|1286
VTDKDFMMKIPK
>FUSION-ENST00000463155.5:37495-ENST00000427859.5:55866|2424
VTKEKGNNAPR
>FUSION-ENST00000657693.1:96473-ENST00000373036.5:42113|3384
CPSLIDWIK
>FUSION-ENST00000657693.1:96473-ENST00000373036.5:42113|1228
SETPSQK
>FUSION-ENST00000463155.5:37495-ENST00000427859.5:55866|672
MYFSTCHFYHKHF
>FUSION-ENST00000463155.5:37495-ENST00000427859.5:55866|1756
RSLNPPR
>ENST00000314742.13|SNV-33142-C-T|1
GCEATESLT
>FUSION-ENST00000657693.1:96473-ENST00000373036.5:42113|5286
PVIPSLWEIEVGGLVEPI
>FUSION-ENST00000657693.1:96473-ENST00000373036.5:42113|3060
AQLRKGGLR
>FUSION-ENST00000463155.5:37495-ENST00000427859.5:55866|987
RHLNSSLAVLYLFTPTATRYEFHCK
>FUSION-ENST00000463155.5:37495-ENST00000427859.5:55866|1430
VETVTYF
>FUSION-ENST00000657693.1:96473-ENST00000373036.5:42113|1409
AEIILTGGLGVWFR
>FUSION-ENST00000657693.1:96473-ENST00000373036.5:42113|4414
WLLSSRNVR
>FUSION-ENST00000657693.1:96473-ENST00000373036.5:42113|1694
GMSYAIQR
>FUSION-ENST00000657693.1:96473-ENST00000373036.5:42113|979
MVAAEAK
>ENST00000293756.5|SNV-23801-C-G|1
QGLYQFLHNGSHLRR
>FUSION-ENST00000463155.5:37495-ENST00000427859.5:55866|1972
MTVLPIFHEFFR
>FUSION-ENST00000657693.1:96473-ENST00000373036.5:42113|3454
NSLFNNGVRKTG
>FUSION-ENST00000657693.1:96473-ENST00000373036.5:42113|462
HAHTSHTHTHTHR
>FUSION-ENST00000657693.1:96473-ENST00000373036.5:42113|1343
VGAKANDPCPQR
>FUSION-ENST00000657693.1:96473-ENST00000373036.5:42113|3503
ETTIRVNK
>FUSION-ENST00000463155.5:37495-ENST00000427859.5:55866|684
ESLEPGSQRLQ
>FUSION-ENST00000463155.5:37495-ENST00000427859.5:55866|2053
LKCHLKLK
>FUSION-ENST00000657693.1:96473-ENST00000373036.5:42113|3897
TAMVLRPQCL
>FUSION-ENST00000657693.1:96473-ENST00000373036.5:42113|3591
HMAGCGGSR
>FUSION-ENST00000657693.1:96473-ENST00000373036.5:42113|3562
MLKLLLSPALYLGLARS
>FUSION-ENST00000657693.1:96473-ENST00000373036.5:42113|430
ASICPSYIEGEWMR
>FUSION-ENST00000657693.1:96473-ENST00000373036.5:42113|3254
LHATPFNL
>ENST00000304720.3|SNV-8378-T-G|5
VATVRYTVVTPMLNPFIYSLR
>FUSION-ENST00000657693.1:96473-ENST00000373036.5:42113|3144
FAQRNCLTPHFSECISTLK
>FUSION-ENST00000657693.1:96473-ENST00000373036.5:42113|3834
MVGSQFFSPWLPRNPFQPK
>FUSION-ENST00000463155.5:37495-ENST00000427859.5:55866|2425
YHLSSVFEVIKVTKEK
>FUSION-ENST00000657693.1:96473-ENST00000373036.5:42113|5404
MGFHHVGQAGLK
>FUSION-ENST00000657693.1:96473-ENST00000373036.5:42113|214
MEDFLKQEMGALCYSCMAGR
>FUSION-ENST00000657693.1:96473-ENST00000373036.5:42113|1290
QRNGYCLLCASPGSTR
>FUSION-ENST00000657693.1:96473-ENST00000373036.5:42113|5567
MVKPGLYYK
>FUSION-ENST00000463155.5:37495-ENST00000427859.5:55866|2014
DETLPPQIIR
>FUSION-ENST00000463155.5:37495-ENST00000427859.5:55866|564
MPVLGGQSDQEEPLSK
>FUSION-ENST00000657693.1:96473-ENST00000373036.5:42113|2982
GFCHVGQSGLELLTSSDLPTSARL
>FUSION-ENST00000463155.5:37495-ENST00000427859.5:55866|2444
FVKHLWKCDNAA
>FUSION-ENST00000657693.1:96473-ENST00000373036.5:42113|2915
PLHSSLRNRAR
>FUSION-ENST00000657693.1:96473-ENST00000373036.5:42113|3801
MLCSFPR
>FUSION-ENST00000657693.1:96473-ENST00000373036.5:42113|2564
PAWGSWRF
>FUSION-ENST00000657693.1:96473-ENST00000373036.5:42113|2637
AFFFFFFFCCCCCC
>FUSION-ENST00000463155.5:37495-ENST00000427859.5:55866|584
TVVEIRALVTEVVRSGQIV
>FUSION-ENST00000657693.1:96473-ENST00000373036.5:42113|4390
MRLSGFESWLYQ
>FUSION-ENST00000463155.5:37495-ENST00000427859.5:55866|1288
TLEENLGNSIQDRVTDKDFMMK
>ENST00000490921.5|MNV-44102-GG-G|2
VSKSANYCHTSQETQ
>FUSION-ENST00000463155.5:37495-ENST00000427859.5:55866|1462
IYISSHC
>FUSION-ENST00000463155.5:37495-ENST00000427859.5:55866|1109
FKNELPFSCCK
>FUSION-ENST00000463155.5:37495-ENST00000427859.5:55866|175
AIFFVLRQGLTLLPR
>FUSION-ENST00000657693.1:96473-ENST00000373036.5:42113|1336
MPERGKEGSFMEPSEGAQSR
>FUSION-ENST00000657693.1:96473-ENST00000373036.5:42113|2222
VKMKMSGFPSEER
>FUSION-ENST00000463155.5:37495-ENST00000427859.5:55866|214
MALASLSKINGPYM
>FUSION-ENST00000657693.1:96473-ENST00000373036.5:42113|5310
GPQPTRPAVAQKLEETRPGGK
>FUSION-ENST00000657693.1:96473-ENST00000373036.5:42113|4439
WFSCFSLPSSWITDMHHHA
>ENST00000303059.3|SNV-20-G-T|2
MDSTFTVYNLYNLQVKTEMDK
>ENST00000413465.6|SNV-12466-G-T|4
QSQHMTEVVRRFPHHER
>FUSION-ENST00000657693.1:96473-ENST00000373036.5:42113|3497
EPTEWEKIFAIYPSDQWLIFRIYK
>FUSION-ENST00000657693.1:96473-ENST00000373036.5:42113|4222
MQSFLTISKR
>FUSION-ENST00000657693.1:96473-ENST00000373036.5:42113|702
LWKSLFSLHFPAK
>FUSION-ENST00000657693.1:96473-ENST00000373036.5:42113|969
ETPSNFWKHKSVFILQEHSWLLK
>FUSION-ENST00000463155.5:37495-ENST00000427859.5:55866|919
MKQVNSPRWQ
>FUSION-ENST00000657693.1:96473-ENST00000373036.5:42113|2361
DKISCGWSLEVHGR
>FUSION-ENST00000463155.5:37495-ENST00000427859.5:55866|634
MLEAVLDTKDTAVNK
>FUSION-ENST00000657693.1:96473-ENST00000373036.5:42113|2514
KMIGVDFIPQSTVVCIVR
>FUSION-ENST00000657693.1:96473-ENST00000373036.5:42113|1993
MIPSRSK
>FUSION-ENST00000463155.5:37495-ENST00000427859.5:55866|1065
SSSVTKLK
>ENST00000574684.1|SNV-12466-G-T|1
FPHHERCSDSDGWL
>FUSION-ENST00000657693.1:96473-ENST00000373036.5:42113|4202
IQIPLPFFCLSLALFPR
>ENST00000296666.13|SNV-12728-C-T|2
TKHSVESMITMLDPGMAPYIK
>FUSION-ENST00000657693.1:96473-ENST00000373036.5:42113|2368
MISSFQGRAWRQK
>FUSION-ENST00000657693.1:96473-ENST00000373036.5:42113|2255
EKQLGALAVR
>FUSION-ENST00000463155.5:37495-ENST00000427859.5:55866|1443
ISSYQTMEGKILLLALK
>FUSION-ENST00000657693.1:96473-ENST00000373036.5:42113|3126
YHIMMCGSAMDRIYNGGPMRL
>FUSION-ENST00000463155.5:37495-ENST00000427859.5:55866|2374
YLDLFFGITLK
>ENST00000218056.9|SNV-8788-C-G|3
AGHPPALRGQYLRLR
>FUSION-ENST00000657693.1:96473-ENST00000373036.5:42113|4680
FIRGGGGTGYPPKK
>FUSION-ENST00000657693.1:96473-ENST00000373036.5:42113|3675
MSPLVFTYPLAHLILKTTSLQKR
>FUSION-ENST00000657693.1:96473-ENST00000373036.5:42113|1976
LVFNSRAR
>FUSION-ENST00000657693.1:96473-ENST00000373036.5:42113|3664
CPLMATGDAN
>FUSION-ENST00000657693.1:96473-ENST00000373036.5:42113|1201
CDDACKAPACSLK
>FUSION-ENST00000657693.1:96473-ENST00000373036.5:42113|1358
DLGLLQPLPPGFKLFSCLSRPSS
>FUSION-ENST00000657693.1:96473-ENST00000373036.5:42113|1838
ISAHCNLRLLGSSNYPASASR
>FUSION-ENST00000657693.1:96473-ENST00000373036.5:42113|1157
YPINIYACVPTKIKN
>FUSION-ENST00000657693.1:96473-ENST00000373036.5:42113|5045
MLGFSHFFK
>FUSION-ENST00000657693.1:96473-ENST00000373036.5:42113|4032
MTSTSELWLLRGVRPCCIFRML
>ENST00000367568.5|SNV-36965-G-T|1
TLCCFCCPFLK
>FUSION-ENST00000657693.1:96473-ENST00000373036.5:42113|242
MSKGTLQMLVR
>FUSION-ENST00000657693.1:96473-ENST00000373036.5:42113|2895
VLISWHVYIIKRVSLHELAECSALS
>ENST00000237596.7|SNV-57741-G-A|3
KDYHKALVK
>FUSION-ENST00000463155.5:37495-ENST00000427859.5:55866|29
MTFTTYI
>FUSION-ENST00000657693.1:96473-ENST00000373036.5:42113|1262
MTSTVRR
>FUSION-ENST00000657693.1:96473-ENST00000373036.5:42113|4409
LKYVVYVNCTMDYKTQFK
>FUSION-ENST00000657693.1:96473-ENST00000373036.5:42113|4228
SFVFSSLFALSFLIAL
>FUSION-ENST00000657693.1:96473-ENST00000373036.5:42113|1050
RAICMDCLILSSQQVK
>FUSION-ENST00000657693.1:96473-ENST00000373036.5:42113|3584
MLPRLVLNSWTQAIYLPQPPK
>FUSION-ENST00000657693.1:96473-ENST00000373036.5:42113|3506
LKGFCTAKETTIR
>FUSION-ENST00000657693.1:96473-ENST00000373036.5:42113|491
MESRSCCPAWSAMAQSR
>FUSION-ENST00000657693.1:96473-ENST00000373036.5:42113|1223
MSRQTSSSARGSSFSHLLAMR
>FUSION-ENST00000463155.5:37495-ENST00000427859.5:55866|2071
MKSDSMENIVPVFLRK
>FUSION-ENST00000657693.1:96473-ENST00000373036.5:42113|1015
MQFCILGCSARVNDTVEVTGLGFK
>FUSION-ENST00000657693.1:96473-ENST00000373036.5:42113|4278
DESSVQSGNCRNSVCLSKLQCGK
>FUSION-ENST00000463155.5:37495-ENST00000427859.5:55866|1112
SCVYKHNQSFG
>FUSION-ENST00000657693.1:96473-ENST00000373036.5:42113|4549
RETARVQFTSPQR
>ENST00000375254.8|MNV-109826-ATA-A|1
EQDLPGL
>FUSION-ENST00000657693.1:96473-ENST00000373036.5:42113|83
HWNDTRPAHFRILK
>FUSION-ENST00000657693.1:96473-ENST00000373036.5:42113|1256
VKYVTAS
>FUSION-ENST00000657693.1:96473-ENST00000373036.5:42113|1610
MTEMLVLSELRPTADLLVACPALGS
>FUSION-ENST00000657693.1:96473-ENST00000373036.5:42113|2356
ISCGWSLEVHGRRTASLPRPGLQVR
>ENST00000521249.1|MNV-75650-CAC-C|9
LSSYSSPAAVR
>FUSION-ENST00000463155.5:37495-ENST00000427859.5:55866|6
AASPAAS
>FUSION-ENST00000657693.1:96473-ENST00000373036.5:42113|5169
WMINVKRF
>FUSION-ENST00000657693.1:96473-ENST00000373036.5:42113|3158
MGSKTRSSQVR
>FUSION-ENST00000657693.1:96473-ENST00000373036.5:42113|100
MDAPQPPLPSQGAPEAMSSWQFPV
>FUSION-ENST00000463155.5:37495-ENST00000427859.5:55866|1125
QDLALSLR
>FUSION-ENST00000657693.1:96473-ENST00000373036.5:42113|4785
MSAFVSSHSNNRPCGLNLSPAAK
>FUSION-ENST00000657693.1:96473-ENST00000373036.5:42113|892
APAASFPQLLSSVALG
>FUSION-ENST00000657693.1:96473-ENST00000373036.5:42113|3617
PGSASGFVTDLANK
>FUSION-ENST00000657693.1:96473-ENST00000373036.5:42113|5638
PGPSACPRWTRFSGSFVK
>FUSION-ENST00000657693.1:96473-ENST00000373036.5:42113|4979
QPIFALRDFEER
>FUSION-ENST00000463155.5:37495-ENST00000427859.5:55866|493
LLGTSLLLYAGASHSYYGHL
>FUSION-ENST00000463155.5:37495-ENST00000427859.5:55866|876
MKNSWQKYR
>FUSION-ENST00000463155.5:37495-ENST00000427859.5:55866|4
TSSMRAK
>ENST00000314276.7|SNV-7322-T-C|4
STLPRSFSLDPPMERR
>ENST00000551693.1|SNV-7322-T-C|6
RLLLPRSFSLDPPMER
>FUSION-ENST00000657693.1:96473-ENST00000373036.5:42113|3936
LVPSSVPPPVKDFWIFC
>FUSION-ENST00000463155.5:37495-ENST00000427859.5:55866|674
MYFSTCHFYHK
>ENST00000484038.1|SNV-164445-A-G|1
SLQKMASTV
>FUSION-ENST00000657693.1:96473-ENST00000373036.5:42113|3286
LLNFTVAPVIVCK
>FUSION-ENST00000657693.1:96473-ENST00000373036.5:42113|1200
CDDACKAPACSLKM
>FUSION-ENST00000657693.1:96473-ENST00000373036.5:42113|3329
MRGLKPRR
>FUSION-ENST00000657693.1:96473-ENST00000373036.5:42113|1206
MIKCDDACK
>FUSION-ENST00000657693.1:96473-ENST00000373036.5:42113|5729
MRLCVDASCLFLVVCR
>FUSION-ENST00000463155.5:37495-ENST00000427859.5:55866|154
MFVLMLCIRLFLHCCK
>FUSION-ENST00000657693.1:96473-ENST00000373036.5:42113|3612
MTFSSFEPR
>FUSION-ENST00000657693.1:96473-ENST00000373036.5:42113|3870
MDYFFPLK
>FUSION-ENST00000657693.1:96473-ENST00000373036.5:42113|5200
MVLKAKYK
>FUSION-ENST00000657693.1:96473-ENST00000373036.5:42113|2468
SQCLFKLRTCSCDQER
>FUSION-ENST00000657693.1:96473-ENST00000373036.5:42113|3772
LGLALLAPQTCR
>FUSION-ENST00000657693.1:96473-ENST00000373036.5:42113|1322
EARKDLSWSLQR
>FUSION-ENST00000463155.5:37495-ENST00000427859.5:55866|1317
MEQNREPKNK
>FUSION-ENST00000657693.1:96473-ENST00000373036.5:42113|1090
MSCLYFGR
>FUSION-ENST00000657693.1:96473-ENST00000373036.5:42113|1048
AICMDCLILSSQQVK
>FUSION-ENST00000657693.1:96473-ENST00000373036.5:42113|2383
SETESLQE
>FUSION-ENST00000657693.1:96473-ENST00000373036.5:42113|3544
DRVFSENCFMDFFFFPR
>FUSION-ENST00000657693.1:96473-ENST00000373036.5:42113|663
MKESGGEPD
>ENST00000462955.1|SNV-11828-T-C|5
GPLQTLLWRKYYSGPSLSK
>FUSION-ENST00000657693.1:96473-ENST00000373036.5:42113|1239
MSGTPSLYIGLLGKYLLNEGKLK
>FUSION-ENST00000657693.1:96473-ENST00000373036.5:42113|2792
MSVEWKER
>FUSION-ENST00000463155.5:37495-ENST00000427859.5:55866|1902
THNTASWQR
>FUSION-ENST00000657693.1:96473-ENST00000373036.5:42113|4758
MVPVCLGIQEN
>FUSION-ENST00000657693.1:96473-ENST00000373036.5:42113|5311
MGPQPTRPAVAQKLEETRPGGK
>FUSION-ENST00000657693.1:96473-ENST00000373036.5:42113|2028
IQTCHQKGGLR
>FUSION-ENST00000657693.1:96473-ENST00000373036.5:42113|2814
PKIQEWLSGGLAGTEGRG
>FUSION-ENST00000657693.1:96473-ENST00000373036.5:42113|5292
MLVRLISNS
>FUSION-ENST00000657693.1:96473-ENST00000373036.5:42113|1129
PVLWQRISMEASR
>FUSION-ENST00000657693.1:96473-ENST00000373036.5:42113|836
HKLLATASKGR
>FUSION-ENST00000657693.1:96473-ENST00000373036.5:42113|4810
RVVTQTTWKR
>ENST00000301618.8|SNV-34860-G-A|5
VDQILRHSLLLHSKVSEGQR
>FUSION-ENST00000657693.1:96473-ENST00000373036.5:42113|2224
MDRPRVKMK
>FUSION-ENST00000657693.1:96473-ENST00000373036.5:42113|3188
MSITLFY
>FUSION-ENST00000463155.5:37495-ENST00000427859.5:55866|1721
EQFTDSR
>FUSION-ENST00000657693.1:96473-ENST00000373036.5:42113|3143
MFAQRNCLTPHFSECISTLKQR
>FUSION-ENST00000657693.1:96473-ENST00000373036.5:42113|5419
VSVWRAGAWCCVVK
>FUSION-ENST00000657693.1:96473-ENST00000373036.5:42113|5560
KLAGHGGAHL
>FUSION-ENST00000380872.9:5134-ENST00000432950.1:6455|2
HKPVCNQMSGISPLPQPK
>ENST00000218056.9|SNV-8788-C-G|5
ENAKAGHPPALRGQYLR
>ENST00000324333.14|SNV-415963-A-G|5
RCTDPSSLR
>FUSION-ENST00000463155.5:37495-ENST00000427859.5:55866|1538
GWPRDSVCGGEGMEELRHVGR
>FUSION-ENST00000463155.5:37495-ENST00000427859.5:55866|1463
MIYISSHC
>ENST00000457545.7|INDEL-28669-C-CGTG|INDEL-28671-T-TG|3
AFDVLQGILSFGGLSLR
>FUSION-ENST00000657693.1:96473-ENST00000373036.5:42113|38
MPHGFLQLGCPWGTKDCSWLRGLR
>ENST00000517621.5|SNV-193482-C-A|2
NMQAPIKEGK
>FUSION-ENST00000463155.5:37495-ENST00000427859.5:55866|2415
QIHFCFHIICLL
>FUSION-ENST00000657693.1:96473-ENST00000373036.5:42113|1494
MPSGLALIEGK
>FUSION-ENST00000463155.5:37495-ENST00000427859.5:55866|1790
FMFDGITRGQESWGR
>FUSION-ENST00000657693.1:96473-ENST00000373036.5:42113|4997
RVANEDR
>FUSION-ENST00000657693.1:96473-ENST00000373036.5:42113|1319
DLSWSLQR
>FUSION-ENST00000463155.5:37495-ENST00000427859.5:55866|1013
HPRDSSGDGNIWLEVVEL
>ENST00000476662.1|MNV-3010-TGT-T|9
MNALRGQVGGDQCGDGRCTWR
>FUSION-ENST00000463155.5:37495-ENST00000427859.5:55866|2296
EGGKEEERK
>FUSION-ENST00000463155.5:37495-ENST00000427859.5:55866|427
MMANSSFQDKSMKNSFAVK
>FUSION-ENST00000657693.1:96473-ENST00000373036.5:42113|4196
CCKEQAFRYHF
>ENST00000284690.4|SNV-29302-G-C|2
GVICTQVHK
>FUSION-ENST00000657693.1:96473-ENST00000373036.5:42113|3697
MGSRLWAQRVLCR
>FUSION-ENST00000463155.5:37495-ENST00000427859.5:55866|521
KLPSKPRPHTLIILVSTELCTLFKF
>FUSION-ENST00000657693.1:96473-ENST00000373036.5:42113|2932
SRLTVSSASRVHAILLPQPLE
>FUSION-ENST00000657693.1:96473-ENST00000373036.5:42113|3669
LGRAGRYYSHFTDEK
>FUSION-ENST00000657693.1:96473-ENST00000373036.5:42113|5203
MQNSQKSTTKR
>FUSION-ENST00000657693.1:96473-ENST00000373036.5:42113|5019
WGVNIFEGLE
>FUSION-ENST00000657693.1:96473-ENST00000373036.5:42113|3135
VTVLLSSPHFTDEGAVAR
>FUSION-ENST00000657693.1:96473-ENST00000373036.5:42113|1193
PCLPPLQGKNK
>FUSION-ENST00000657693.1:96473-ENST00000373036.5:42113|2178
MAKPCLC
>ENST00000647989.1|SNV-444515-G-T|2
SQHLTGFTDEK
>FUSION-ENST00000657693.1:96473-ENST00000373036.5:42113|1791
GKVGTGFQVIGTSLP
>FUSION-ENST00000657693.1:96473-ENST00000373036.5:42113|1693
MGMSYAIQRR
>FUSION-ENST00000657693.1:96473-ENST00000373036.5:42113|3314
MAHAYLCNKPACSVHVSQNLKYK
>FUSION-ENST00000657693.1:96473-ENST00000373036.5:42113|1378
TWHYLDIGFLFLFLF
>FUSION-ENST00000657693.1:96473-ENST00000373036.5:42113|412
TVGGMGRDSIR
>FUSION-ENST00000657693.1:96473-ENST00000373036.5:42113|218
QNLTLSCFFFFFFFFLRLNLTLSPR
>FUSION-ENST00000463155.5:37495-ENST00000427859.5:55866|1534
DSVCGGEGMEELRHVGRGAHM
>FUSION-ENST00000657693.1:96473-ENST00000373036.5:42113|917
MNAVMPPSSHR
>FUSION-ENST00000463155.5:37495-ENST00000427859.5:55866|1788
FMFDGITRGQESWGRR
>FUSION-ENST00000657693.1:96473-ENST00000373036.5:42113|4190
MTACLSPNFICTIRY
>FUSION-ENST00000657693.1:96473-ENST00000373036.5:42113|3943
WTIFFPLK
>ENST00000519477.5|MNV-75650-CAC-C|1
SAGAETLEVHPCEQEGSAEPA
>FUSION-ENST00000657693.1:96473-ENST00000373036.5:42113|2471
MSQCLFKLR
>FUSION-ENST00000463155.5:37495-ENST00000427859.5:55866|1404
DVFFLCLR
>FUSION-ENST00000657693.1:96473-ENST00000373036.5:42113|2049
METSFNMGTF
>FUSION-ENST00000463155.5:37495-ENST00000427859.5:55866|1067
MSSSVTK
>FUSION-ENST00000657693.1:96473-ENST00000373036.5:42113|2865
LLERSTFLSR
>FUSION-ENST00000657693.1:96473-ENST00000373036.5:42113|1397
MPSLRAGRPSQLLSKENITR
>ENST00000314276.7|SNV-7322-T-C|2
SFSLDPPMERR
>FUSION-ENST00000657693.1:96473-ENST00000373036.5:42113|5335
LISSVFSNFMATR
>FUSION-ENST00000657693.1:96473-ENST00000373036.5:42113|3368
KNAFMSFAGTWMKLETIILSK
>FUSION-ENST00000657693.1:96473-ENST00000373036.5:42113|1196
MPCLPPLQGK
>FUSION-ENST00000657693.1:96473-ENST00000373036.5:42113|2646
MKKIFFFFSEIR
>FUSION-ENST00000657693.1:96473-ENST00000373036.5:42113|260
MFQCSNTI
>ENST00000326047.9|INDEL-76619-C-CA|3
TDQEGSPDSGTSAQAKPKERGSR
>FUSION-ENST00000657693.1:96473-ENST00000373036.5:42113|3122
MCGSAMDRIYNGGPMR
>FUSION-ENST00000463155.5:37495-ENST00000427859.5:55866|1414
QSVSFLKLMEFSIISIPLDCFSF
>FUSION-ENST00000657693.1:96473-ENST00000373036.5:42113|1604
MGINLGVADRIMLPPK
>FUSION-ENST00000657693.1:96473-ENST00000373036.5:42113|3633
MRKPQLKNVK
>FUSION-ENST00000463155.5:37495-ENST00000427859.5:55866|192
GWPRPFMR
>FUSION-ENST00000463155.5:37495-ENST00000427859.5:55866|1185
FSLVCRS
>FUSION-ENST00000463155.5:37495-ENST00000427859.5:55866|1205
MEYYAAIK
>FUSION-ENST00000657693.1:96473-ENST00000373036.5:42113|5344
FWIYWVKLLKLISSVFSNFMATR
>FUSION-ENST00000463155.5:37495-ENST00000427859.5:55866|1697
MFIVEHMEK
>FUSION-ENST00000657693.1:96473-ENST00000373036.5:42113|3236
LEVMAITLTANNKIRT
>FUSION-ENST00000657693.1:96473-ENST00000373036.5:42113|2349
RQDIASQRIPIMQS
>FUSION-ENST00000657693.1:96473-ENST00000373036.5:42113|2112
MKLNSGLRR
>FUSION-ENST00000657693.1:96473-ENST00000373036.5:42113|105
MEVGAVVK
>FUSION-ENST00000463155.5:37495-ENST00000427859.5:55866|589
FLSRTVT
>FUSION-ENST00000657693.1:96473-ENST00000373036.5:42113|1115
MDAPFTLK
>FUSION-ENST00000463155.5:37495-ENST00000427859.5:55866|85
AELPHTFR
>FUSION-ENST00000657693.1:96473-ENST00000373036.5:42113|914
NAVMPPSSHRALGTQVPQVR
>FUSION-ENST00000463155.5:37495-ENST00000427859.5:55866|508
VPFRCPHMVEGTNRSPQALS
>FUSION-ENST00000657693.1:96473-ENST00000373036.5:42113|3439
ANIQNLQR
>FUSION-ENST00000657693.1:96473-ENST00000373036.5:42113|5233
SFTLVAQAGGQWR
>FUSION-ENST00000657693.1:96473-ENST00000373036.5:42113|4186
NSVYIKR
>FUSION-ENST00000657693.1:96473-ENST00000373036.5:42113|5010
MSRLYNHTRR
>FUSION-ENST00000463155.5:37495-ENST00000427859.5:55866|737
SSVSFIGSSLHHNISVTSYFLHK
>FUSION-ENST00000657693.1:96473-ENST00000373036.5:42113|5365
MPWTRSAFSESNVWVRHR
>FUSION-ENST00000657693.1:96473-ENST00000373036.5:42113|1505
QRHGGGWGGEKGTGK
>FUSION-ENST00000463155.5:37495-ENST00000427859.5:55866|2133
MVCSLTFYRSFSPSQWGLP
>FUSION-ENST00000657693.1:96473-ENST00000373036.5:42113|1182
SPLRGWQISE
>FUSION-ENST00000657693.1:96473-ENST00000373036.5:42113|2307
FREERAGSR
>FUSION-ENST00000657693.1:96473-ENST00000373036.5:42113|1685
SYAIQRREIK
>FUSION-ENST00000463155.5:37495-ENST00000427859.5:55866|110
HCHFKVPLDQKPPKSK
>FUSION-ENST00000657693.1:96473-ENST00000373036.5:42113|1565
HIIKEPWAVLEEGSLCL
>ENST00000339514.8|SNV-118585-G-T|1
NAMQIVGFMDHEADSVLAVVAAVLK
>FUSION-ENST00000463155.5:37495-ENST00000427859.5:55866|1044
KTSGGQLH
>FUSION-ENST00000463155.5:37495-ENST00000427859.5:55866|2215
MCRFVTYVYMCHVGVLHPLTR
>FUSION-ENST00000657693.1:96473-ENST00000373036.5:42113|630
MVKPCLC
>FUSION-ENST00000657693.1:96473-ENST00000373036.5:42113|3888
LRTVHPQR
>ENST00000344529.5|SNV-1537-C-T|2
QPFSDNYVDRR
>FUSION-ENST00000657693.1:96473-ENST00000373036.5:42113|2155
EFLLRTK
>ENST00000406785.6|SNV-446139-G-A|1
IAEMGHPILGEHTK
>FUSION-ENST00000657693.1:96473-ENST00000373036.5:42113|4251
MGMWILVSGCWGGFR
>FUSION-ENST00000657693.1:96473-ENST00000373036.5:42113|589
MLSSQALCRTRMGCWR
>FUSION-ENST00000657693.1:96473-ENST00000373036.5:42113|2146
EFLLKTK
>FUSION-ENST00000657693.1:96473-ENST00000373036.5:42113|2924
MSTLLKGSLCMS
>FUSION-ENST00000463155.5:37495-ENST00000427859.5:55866|1447
MSCFSHDYVTLYKISSYQTMEGK
>FUSION-ENST00000657693.1:96473-ENST00000373036.5:42113|1003
MPWEHWRRGSSGFS
>ENST00000483422.1|SNV-357724-G-T|1
EVYLISFVLMN
>FUSION-ENST00000657693.1:96473-ENST00000373036.5:42113|51
ELRSSIF
>FUSION-ENST00000463155.5:37495-ENST00000427859.5:55866|900
MNSAEDGFA
>FUSION-ENST00000657693.1:96473-ENST00000373036.5:42113|3288
GSGHEWFWLQLDFTGLSHT
>FUSION-ENST00000463155.5:37495-ENST00000427859.5:55866|475
TMKGSHFK
>FUSION-ENST00000463155.5:37495-ENST00000427859.5:55866|1096
MLEMFPVLIWMVAK
>FUSION-ENST00000657693.1:96473-ENST00000373036.5:42113|805
MWERTGLAEWR
>FUSION-ENST00000657693.1:96473-ENST00000373036.5:42113|2963
GLNEVALTDCLVPNFLEFV
>FUSION-ENST00000463155.5:37495-ENST00000427859.5:55866|205
VRAGISHGDNQIGRER
>FUSION-ENST00000463155.5:37495-ENST00000427859.5:55866|1420
GIKYSSK
>FUSION-ENST00000463155.5:37495-ENST00000427859.5:55866|2332
GGRKEGGR
>FUSION-ENST00000463155.5:37495-ENST00000427859.5:55866|926
QFSSNLENYR
>FUSION-ENST00000657693.1:96473-ENST00000373036.5:42113|3901
RGERDVEDSPSSESE
>FUSION-ENST00000657693.1:96473-ENST00000373036.5:42113|175
MATEAESEMPWCCI
>FUSION-ENST00000463155.5:37495-ENST00000427859.5:55866|2420
GNNAPREKDQEGFYI
>FUSION-ENST00000463155.5:37495-ENST00000427859.5:55866|2270
RNYLVIKNCY
>FUSION-ENST00000657693.1:96473-ENST00000373036.5:42113|3182
NLPQLMAR
>ENST00000383742.7|SNV-16761-T-C|2
LPQGPAGGPAGLRR
>ENST00000511337.5|SNV-57741-G-A|4
ELSDLIRKDYHK
>FUSION-ENST00000657693.1:96473-ENST00000373036.5:42113|4365
KLGASSSSS
>FUSION-ENST00000463155.5:37495-ENST00000427859.5:55866|1817
KESTSKLIGIVGLK
>FUSION-ENST00000463155.5:37495-ENST00000427859.5:55866|834
DFFQILGYLHILYIVR
>FUSION-ENST00000657693.1:96473-ENST00000373036.5:42113|2571
GLESRWQIMPAWGSWR
>FUSION-ENST00000657693.1:96473-ENST00000373036.5:42113|372
MSLTFQQTYFHRKTQK
>FUSION-ENST00000657693.1:96473-ENST00000373036.5:42113|3472
EDIYMANKQMKNR
>FUSION-ENST00000657693.1:96473-ENST00000373036.5:42113|668
HFSILIILSLKMK
>FUSION-ENST00000657693.1:96473-ENST00000373036.5:42113|1495
VMPSGLALIEGKK
>FUSION-ENST00000463155.5:37495-ENST00000427859.5:55866|675
DEMYFSTCHFYHKHF
>FUSION-ENST00000463155.5:37495-ENST00000427859.5:55866|1484
FPLIRLWR
>FUSION-ENST00000657693.1:96473-ENST00000373036.5:42113|3022
MPGDWLQK
>FUSION-ENST00000657693.1:96473-ENST00000373036.5:42113|3317
EGNITHWGLLGDGGQGEGWH
>FUSION-ENST00000657693.1:96473-ENST00000373036.5:42113|2469
MSQCLFKLRTCSCDQER
>FUSION-ENST00000657693.1:96473-ENST00000373036.5:42113|1686
MSYAIQRREIK
>FUSION-ENST00000657693.1:96473-ENST00000373036.5:42113|1414
MEHLRMK
>ENST00000292562.12|SNV-33447-G-T|4
HQRIHTGEKPYECGR
>ENST00000388820.5|SNV-40231-G-T|1
EAGGHYEVPPPVFSWHYGPWTK
>FUSION-ENST00000657693.1:96473-ENST00000373036.5:42113|5144
MHRTVLHCCVITTIMA
>ENST00000367568.5|SNV-36965-G-T|2
NPCRTLCCFCCPFLK
>FUSION-ENST00000463155.5:37495-ENST00000427859.5:55866|2203
GRQLGTESLKR
>FUSION-ENST00000657693.1:96473-ENST00000373036.5:42113|5631
HHHTQLILYF
>FUSION-ENST00000463155.5:37495-ENST00000427859.5:55866|2242
MWYINSQRKGK
>FUSION-ENST00000657693.1:96473-ENST00000373036.5:42113|3185
GKRSQGR
>FUSION-ENST00000657693.1:96473-ENST00000373036.5:42113|2753
TAHRKGAPNGTLFFFEMLPR
>ENST00000293670.3|INDEL-145-A-AA|4
QGALPGAAEQAAGDK
>FUSION-ENST00000657693.1:96473-ENST00000373036.5:42113|4899
MGQDFVSFPISSSNELLPMLYDCIK
>FUSION-ENST00000657693.1:96473-ENST00000373036.5:42113|4002
MPSFFFFFFF
>FUSION-ENST00000657693.1:96473-ENST00000373036.5:42113|1074
GTCNPSYSGG
>FUSION-ENST00000657693.1:96473-ENST00000373036.5:42113|4355
LNKTLKMNFTFGFCLVFFNVATR
>FUSION-ENST00000657693.1:96473-ENST00000373036.5:42113|1822
NFSLPFCLHKQKILLTSGVSLK
>ENST00000503699.1|MNV-6031-CCCTG-C|4
MPGHQQNLYR
>FUSION-ENST00000657693.1:96473-ENST00000373036.5:42113|2375
NCVYFVWDSK
>FUSION-ENST00000657693.1:96473-ENST00000373036.5:42113|4738
MNLTTLSIR
>FUSION-ENST00000463155.5:37495-ENST00000427859.5:55866|1526
MEPVMAK
>FUSION-ENST00000657693.1:96473-ENST00000373036.5:42113|669
HFSILIILSLK
>FUSION-ENST00000463155.5:37495-ENST00000427859.5:55866|1527
HVGRGAHM
>FUSION-ENST00000463155.5:37495-ENST00000427859.5:55866|1581
MGHRLPGVHNNAFK
>FUSION-ENST00000463155.5:37495-ENST00000427859.5:55866|2016
GCFRDETLPPQIIR
>FUSION-ENST00000657693.1:96473-ENST00000373036.5:42113|1333
GKEGSFMEPSEGAQSR
>FUSION-ENST00000657693.1:96473-ENST00000373036.5:42113|4255
WMKAQFSLGTAETQFA
>FUSION-ENST00000657693.1:96473-ENST00000373036.5:42113|1502
HGGGWGGEK
>FUSION-ENST00000463155.5:37495-ENST00000427859.5:55866|783
MIYLQLPFFPQIK
>FUSION-ENST00000657693.1:96473-ENST00000373036.5:42113|2091
FSPLLALPGTWEKFHK
>ENST00000330212.7|INDEL-5893-C-CA|2
LPQQSSK
>FUSION-ENST00000657693.1:96473-ENST00000373036.5:42113|1066
MPVIPALGEAEAGRSLR
>FUSION-ENST00000657693.1:96473-ENST00000373036.5:42113|4560
YYVRLSAWAFYK
>FUSION-ENST00000657693.1:96473-ENST00000373036.5:42113|3005
VRQEALGMCLAHSTCSADSLSAQG
>FUSION-ENST00000657693.1:96473-ENST00000373036.5:42113|3045
ALSSNVFRGDVCPVQTTCLMPASL
>FUSION-ENST00000463155.5:37495-ENST00000427859.5:55866|153
FVLMLCIRLFLHCCK
>FUSION-ENST00000463155.5:37495-ENST00000427859.5:55866|923
MQFSSNLENYRERK
>FUSION-ENST00000657693.1:96473-ENST00000373036.5:42113|3856
SKFCASTS
>FUSION-ENST00000463155.5:37495-ENST00000427859.5:55866|1358
ASVPMHKTCHNQLHLH
>FUSION-ENST00000657693.1:96473-ENST00000373036.5:42113|5466
HSFPEQLLYAWHRFSCWRSSR
>FUSION-ENST00000657693.1:96473-ENST00000373036.5:42113|4510
MCPNWYALLSRGDLFLQGSR
>FUSION-ENST00000463155.5:37495-ENST00000427859.5:55866|391
MWTDTQFMY
>FUSION-ENST00000657693.1:96473-ENST00000373036.5:42113|1327
EPSEGAQSR
>ENST00000480236.2|SNV-3122-C-T|1
EDGILGVAHHKRR
>FUSION-ENST00000463155.5:37495-ENST00000427859.5:55866|398
LDSPFFK
>FUSION-ENST00000657693.1:96473-ENST00000373036.5:42113|1601
GINLGVADRIMLPPKR
>FUSION-ENST00000657693.1:96473-ENST00000373036.5:42113|4622
MPVVPATQQAEGGESLEPGR
>FUSION-ENST00000657693.1:96473-ENST00000373036.5:42113|1020
ILCCPFFLCNLLPSLH
>ENST00000611979.4|SNV-67107-G-A|1
ELNIIIHQLCQEKPQVKKR
>FUSION-ENST00000657693.1:96473-ENST00000373036.5:42113|1040
DCLILSSQQVKELGGSKGSC
>FUSION-ENST00000463155.5:37495-ENST00000427859.5:55866|169
QGLTLLPRVERSDTITAHCNLK
>FUSION-ENST00000463155.5:37495-ENST00000427859.5:55866|824
LSLYSLYQDIWLR
>FUSION-ENST00000463155.5:37495-ENST00000427859.5:55866|46
MTRDGLRR
>FUSION-ENST00000463155.5:37495-ENST00000427859.5:55866|79
LVFFICLFFVFFFNKRL
>FUSION-ENST00000463155.5:37495-ENST00000427859.5:55866|2302
SKLLNYLVIVK
>FUSION-ENST00000657693.1:96473-ENST00000373036.5:42113|1911
MTHGRGVNLGCHCGR
>FUSION-ENST00000657693.1:96473-ENST00000373036.5:42113|1733
MVLAFSEGQGGR
>FUSION-ENST00000463155.5:37495-ENST00000427859.5:55866|2035
GLTGSLSLFRK
>ENST00000359963.4|SNV-1804-T-C|1
AVAEVVLQLATVDEIVVAKK
>FUSION-ENST00000463155.5:37495-ENST00000427859.5:55866|220
LVIVLLASSDHPA
>ENST00000496157.5|SNV-23326-C-A|3
LGRMPSTCSVIPNSLS
>FUSION-ENST00000657693.1:96473-ENST00000373036.5:42113|1052
FFCVGGTRRAICMDCLILSSQQVK
>FUSION-ENST00000657693.1:96473-ENST00000373036.5:42113|5501
GPGLISEHTVK
>FUSION-ENST00000657693.1:96473-ENST00000373036.5:42113|5082
MPVIPALWQAEAGRSLEVR
>FUSION-ENST00000657693.1:96473-ENST00000373036.5:42113|3824
MSFTFQLCQCGSMNLR
>FUSION-ENST00000657693.1:96473-ENST00000373036.5:42113|1269
MRWTPSVQGPSACLSLGR
>FUSION-ENST00000657693.1:96473-ENST00000373036.5:42113|4719
EHPALLGMAEIHQGR
>FUSION-ENST00000657693.1:96473-ENST00000373036.5:42113|144
GRQRVIQR
>ENST00000330212.7|INDEL-5893-C-CA|6
SAGGSYLRVISDTLSLAQSQEESR
>FUSION-ENST00000657693.1:96473-ENST00000373036.5:42113|1282
GCVGQGHCV
>FUSION-ENST00000657693.1:96473-ENST00000373036.5:42113|1879
AGGSPEVR
>FUSION-ENST00000463155.5:37495-ENST00000427859.5:55866|668
MKCISAPVISTTNIFRGHR
>FUSION-ENST00000657693.1:96473-ENST00000373036.5:42113|2516
MMKMIGVDFIPQSTVVCIVR
>FUSION-ENST00000657693.1:96473-ENST00000373036.5:42113|5620
WVLWQEPPLSLLFSDLK
>FUSION-ENST00000657693.1:96473-ENST00000373036.5:42113|2513
MIGVDFIPQSTVVCIVR
>FUSION-ENST00000657693.1:96473-ENST00000373036.5:42113|2779
SVFSSPYRR
>ENST00000521249.1|MNV-75650-CAC-C|12
LKLSGVVRLSSYSSPAAVR
>FUSION-ENST00000463155.5:37495-ENST00000427859.5:55866|2290
EGEREERR
>FUSION-ENST00000657693.1:96473-ENST00000373036.5:42113|5418
VSVWRAGAWCCVVKLSGQSQGR
>FUSION-ENST00000657693.1:96473-ENST00000373036.5:42113|4180
WPGMKAPACNPSTLGGR
>ENST00000457545.7|INDEL-28671-T-TG|7
CRILRLNLLVR
>FUSION-ENST00000657693.1:96473-ENST00000373036.5:42113|5048
SHHARLYGR
>FUSION-ENST00000657693.1:96473-ENST00000373036.5:42113|971
ETPSNFWK
>FUSION-ENST00000657693.1:96473-ENST00000373036.5:42113|3382
CPSLIDWIKKMWHIYTMEYYAAIK
>FUSION-ENST00000657693.1:96473-ENST00000373036.5:42113|422
HSHTHTGRHLLWLPLQTVLPSKL
>FUSION-ENST00000657693.1:96473-ENST00000373036.5:42113|4334
MQAGCSGSHL
>ENST00000381831.7|SNV-18696-G-A|2
DVGFHAIAFLQQPR
>FUSION-ENST00000657693.1:96473-ENST00000373036.5:42113|5648
RSSPLCSDISDPH
>FUSION-ENST00000463155.5:37495-ENST00000427859.5:55866|1031
VSFMPLFKIINNIPFQS
>FUSION-ENST00000463155.5:37495-ENST00000427859.5:55866|1525
MEPVMAKEGTGVR
>FUSION-ENST00000463155.5:37495-ENST00000427859.5:55866|709
ILTSQCHQCPS
>FUSION-ENST00000657693.1:96473-ENST00000373036.5:42113|3074
SSEETSAQSR
>FUSION-ENST00000463155.5:37495-ENST00000427859.5:55866|1048
AHLLLLGGQMER
>FUSION-ENST00000657693.1:96473-ENST00000373036.5:42113|733
KTSLYKK
>FUSION-ENST00000463155.5:37495-ENST00000427859.5:55866|2043
HYCDIIAER
>FUSION-ENST00000657693.1:96473-ENST00000373036.5:42113|1597
LPPKRFTS
>FUSION-ENST00000657693.1:96473-ENST00000373036.5:42113|5288
GQALWLMPVIPSLWEIEVGGLVEPI
>FUSION-ENST00000657693.1:96473-ENST00000373036.5:42113|5314
QVEMGPQPTRPAVAQKLEETRPGGK
>FUSION-ENST00000463155.5:37495-ENST00000427859.5:55866|2081
LKMKNTYIR
>ENST00000517966.5|MNV-75650-CAC-C|2
CSPCLDLEQMEECR
>FUSION-ENST00000463155.5:37495-ENST00000427859.5:55866|1301
LDPFLIPFTK
>FUSION-ENST00000657693.1:96473-ENST00000373036.5:42113|4932
MILPDFR
>FUSION-ENST00000657693.1:96473-ENST00000373036.5:42113|1111
GLLCIVCLYQNISCTL
>FUSION-ENST00000657693.1:96473-ENST00000373036.5:42113|2700
ITHPGAFPKHTSWTPPGLHMCFVR
>FUSION-ENST00000657693.1:96473-ENST00000373036.5:42113|5346
FWIYWVKLLK
>ENST00000327757.10|SNV-146901-C-T|2
AYWSSMR
>FUSION-ENST00000657693.1:96473-ENST00000373036.5:42113|479
MCTYTHTHACTHTLAR
>FUSION-ENST00000657693.1:96473-ENST00000373036.5:42113|363
LFIATCHSPFR
>FUSION-ENST00000657693.1:96473-ENST00000373036.5:42113|5699
PFPGGLQAWK
>ENST00000306100.10|SNV-52633-T-G|1
CWSVVVVLGFIFLESEGRPTK
>FUSION-ENST00000657693.1:96473-ENST00000373036.5:42113|2672
MWSGEYGMPSFL
>FUSION-ENST00000657693.1:96473-ENST00000373036.5:42113|3465
EASEIIPHIYNHLNFDKPDKNK
>FUSION-ENST00000657693.1:96473-ENST00000373036.5:42113|79
VVLREAVAECLMDSYSLDVHGGR
>FUSION-ENST00000657693.1:96473-ENST00000373036.5:42113|4538
GPRTPGRIIVR
>FUSION-ENST00000657693.1:96473-ENST00000373036.5:42113|5558
MVAHTCNSSYLGV
>FUSION-ENST00000463155.5:37495-ENST00000427859.5:55866|366
TSLEYRYCDNLMFQCKR
>ENST00000565793.5|SNV-40231-G-T|2
WPLRGPAARVLLALWALDQVHSHLR
>FUSION-ENST00000463155.5:37495-ENST00000427859.5:55866|78
MSLMVHSIVK
>FUSION-ENST00000657693.1:96473-ENST00000373036.5:42113|315
GSNKVFYTSFIR
>FUSION-ENST00000657693.1:96473-ENST00000373036.5:42113|3304
ECPCWSWPELGRSRGWR
>FUSION-ENST00000657693.1:96473-ENST00000373036.5:42113|742
RPVCGVVRIHGD
>FUSION-ENST00000657693.1:96473-ENST00000373036.5:42113|3939
MLVPSSVPPPVK
>FUSION-ENST00000657693.1:96473-ENST00000373036.5:42113|5720
MVILLGWAVDLIRFAFSC
>FUSION-ENST00000657693.1:96473-ENST00000373036.5:42113|4322
ESKSLWQEDQEKK
>FUSION-ENST00000463155.5:37495-ENST00000427859.5:55866|2388
MVPYDTLR
>FUSION-ENST00000463155.5:37495-ENST00000427859.5:55866|1222
IWNQYKCPSMIDWIK
>FUSION-ENST00000657693.1:96473-ENST00000373036.5:42113|1734
GHWNQDGPGFFRRTR
>FUSION-ENST00000657693.1:96473-ENST00000373036.5:42113|1581
GTCYLVGSR
>FUSION-ENST00000657693.1:96473-ENST00000373036.5:42113|2333
YIPQSRSALQDPASKSSVQVSSR
>FUSION-ENST00000463155.5:37495-ENST00000427859.5:55866|54
PFSESFHPRLSK
>FUSION-ENST00000657693.1:96473-ENST00000373036.5:42113|1943
VFSKASSEGK
>ENST00000447016.6|SNV-56089-A-G|5
SNMNKHLLTHGDKR
>FUSION-ENST00000657693.1:96473-ENST00000373036.5:42113|4137
IDFCKNYQVKGSR
>FUSION-ENST00000657693.1:96473-ENST00000373036.5:42113|1609
TEMLVLSELRPTADLLVACPALGS
>ENST00000445360.5|SNV-40259-G-A|3
LNTLNER
>FUSION-ENST00000463155.5:37495-ENST00000427859.5:55866|310
NPTFKTCYNQR
>FUSION-ENST00000657693.1:96473-ENST00000373036.5:42113|1606
MGINLGVADR
>FUSION-ENST00000657693.1:96473-ENST00000373036.5:42113|4574
KCSWCDG
>FUSION-ENST00000463155.5:37495-ENST00000427859.5:55866|2310
KEGREGGGEK
>FUSION-ENST00000657693.1:96473-ENST00000373036.5:42113|5731
MPVFVVLGVDFQEAQP
>FUSION-ENST00000657693.1:96473-ENST00000373036.5:42113|4596
SCHPGWGWSAIA
>FUSION-ENST00000463155.5:37495-ENST00000427859.5:55866|2336
RGGEEEREEGR
>FUSION-ENST00000657693.1:96473-ENST00000373036.5:42113|35
DCSWLRGLRSLFT
>FUSION-ENST00000657693.1:96473-ENST00000373036.5:42113|4815
MVTLKPNVNRR
>FUSION-ENST00000463155.5:37495-ENST00000427859.5:55866|75
SLMVHSIVKLLCQK
>FUSION-ENST00000657693.1:96473-ENST00000373036.5:42113|922
CSIIYFPCFLFHFLLLL
>ENST00000301618.8|SNV-34860-G-A|3
HSLLLHSKVSEGQRDQCEAPSDPK
>FUSION-ENST00000657693.1:96473-ENST00000373036.5:42113|1349
SLLKMISYWIRVGAK
>FUSION-ENST00000463155.5:37495-ENST00000427859.5:55866|1192
LTQEQKTKYHMFSLVCR
>FUSION-ENST00000657693.1:96473-ENST00000373036.5:42113|3677
MSPLVFTYPLAHLILKTTSLQK
>FUSION-ENST00000657693.1:96473-ENST00000373036.5:42113|652
MPPSTDNAPAPTSLRTSSSSR
>FUSION-ENST00000657693.1:96473-ENST00000373036.5:42113|2004
LGQKYPLLACELFTQV
>FUSION-ENST00000463155.5:37495-ENST00000427859.5:55866|355
GQARRPTR
>FUSION-ENST00000657693.1:96473-ENST00000373036.5:42113|3212
MGGLTVEIDAWVSGWEHHMQEK
>FUSION-ENST00000657693.1:96473-ENST00000373036.5:42113|5096
CLVMEGLKCFFK
>FUSION-ENST00000463155.5:37495-ENST00000427859.5:55866|1575
LPGVHNNAFKLCPRFFEPQNSLPK
>FUSION-ENST00000657693.1:96473-ENST00000373036.5:42113|4493
LSCLEVISSSRVPGR
>FUSION-ENST00000657693.1:96473-ENST00000373036.5:42113|1661
MEEGAMRQGITVPRSWK
>FUSION-ENST00000657693.1:96473-ENST00000373036.5:42113|620
NGSKQCTLQSSSRALLHHAHEGACW
>FUSION-ENST00000657693.1:96473-ENST00000373036.5:42113|333
CSHLLVSIR
>FUSION-ENST00000657693.1:96473-ENST00000373036.5:42113|2668
MACHLFCKK
>FUSION-ENST00000657693.1:96473-ENST00000373036.5:42113|2853
VSLGSLLASELLMHVYIIIIFFLR
>ENST00000529681.5|MNV-16445-TAAAA-T|4
AATRSAHPASPSSMR
>FUSION-ENST00000657693.1:96473-ENST00000373036.5:42113|5361
SAFSESNVWVR
>FUSION-ENST00000657693.1:96473-ENST00000373036.5:42113|5743
GMTPNGRCIEAILDL
>FUSION-ENST00000657693.1:96473-ENST00000373036.5:42113|1100
GDSLATVKGHHESYSRLLMK
>FUSION-ENST00000463155.5:37495-ENST00000427859.5:55866|823
MLSLYSLYQDIWLRK
>FUSION-ENST00000463155.5:37495-ENST00000427859.5:55866|1543
TIISVWLQSS
>ENST00000519051.5|SNV-193482-C-A|5
EPQSRDGVMLSREECLL
>FUSION-ENST00000463155.5:37495-ENST00000427859.5:55866|1434
ILLLALKMQSCELPV
>FUSION-ENST00000657693.1:96473-ENST00000373036.5:42113|5162
MFHALQR
>FUSION-ENST00000657693.1:96473-ENST00000373036.5:42113|2179
ARNLRTLFLEK
>FUSION-ENST00000657693.1:96473-ENST00000373036.5:42113|2295
MPERHSR
>FUSION-ENST00000657693.1:96473-ENST00000373036.5:42113|4895
MWPPGPAVCSSLVIGASNPLHK
>FUSION-ENST00000657693.1:96473-ENST00000373036.5:42113|5170
WMINVKR
>FUSION-ENST00000657693.1:96473-ENST00000373036.5:42113|4338
WQVGNEPKLK
>FUSION-ENST00000657693.1:96473-ENST00000373036.5:42113|5520
MRQLDMVWK
>FUSION-ENST00000657693.1:96473-ENST00000373036.5:42113|1652
QGITVPRSWKR
>FUSION-ENST00000463155.5:37495-ENST00000427859.5:55866|1410
MAPYIFER
>FUSION-ENST00000657693.1:96473-ENST00000373036.5:42113|3355
SFAGTWMKLETIILSKLTQER
>FUSION-ENST00000463155.5:37495-ENST00000427859.5:55866|1299
LDPFLIPFTKINSGWIKDLNVKPK
>FUSION-ENST00000657693.1:96473-ENST00000373036.5:42113|3886
LRTVHPQRVNDCIHLD
>FUSION-ENST00000657693.1:96473-ENST00000373036.5:42113|5267
MITPLYSSLGDRMR
>FUSION-ENST00000657693.1:96473-ENST00000373036.5:42113|1761
MSLGMLPISGSLSLLSVKWS
>FUSION-ENST00000463155.5:37495-ENST00000427859.5:55866|345
IFSKGSSAAHQRPR
>FUSION-ENST00000657693.1:96473-ENST00000373036.5:42113|3738
MVNTECQLDWIEGCK
>FUSION-ENST00000463155.5:37495-ENST00000427859.5:55866|2088
DGRSWVPGSK
>FUSION-ENST00000657693.1:96473-ENST00000373036.5:42113|734
MKTSLYKK
>FUSION-ENST00000657693.1:96473-ENST00000373036.5:42113|1691
MGMSYAIQRREIK
>FUSION-ENST00000463155.5:37495-ENST00000427859.5:55866|2173
MYTCAMLVCCTH
>FUSION-ENST00000463155.5:37495-ENST00000427859.5:55866|803
MLEYIFRLR
>FUSION-ENST00000657693.1:96473-ENST00000373036.5:42113|2560
MGEKQLWGPS
>FUSION-ENST00000463155.5:37495-ENST00000427859.5:55866|105
MTSPTRNIPTLR
>FUSION-ENST00000657693.1:96473-ENST00000373036.5:42113|1058
PASPCSLLKIPMTHT
>ENST00000513344.1|SNV-75363-C-G|2
MNGDCLMFASLMNSESR
>FUSION-ENST00000657693.1:96473-ENST00000373036.5:42113|4765
MLGLRHR
>FUSION-ENST00000657693.1:96473-ENST00000373036.5:42113|2216
MSGFPSEERR
>FUSION-ENST00000463155.5:37495-ENST00000427859.5:55866|14
FSLLLFTLSV
>ENST00000513344.1|SNV-75414-C-G|7
MKAVLMTVK
>FUSION-ENST00000657693.1:96473-ENST00000373036.5:42113|3649
MSHTEVTVR
>FUSION-ENST00000657693.1:96473-ENST00000373036.5:42113|1001
PWEHWRRGSSGFS
>FUSION-ENST00000657693.1:96473-ENST00000373036.5:42113|4874
QQWFPVAH
>FUSION-ENST00000463155.5:37495-ENST00000427859.5:55866|2337
RGGEEER
>FUSION-ENST00000657693.1:96473-ENST00000373036.5:42113|3696
GSRLWAQR
>FUSION-ENST00000657693.1:96473-ENST00000373036.5:42113|3986
MLPRPVSNSLAQTIPPPLPPKVLGL
>FUSION-ENST00000657693.1:96473-ENST00000373036.5:42113|2402
AMELENLEFLMQIQFQAV
>FUSION-ENST00000463155.5:37495-ENST00000427859.5:55866|383
CLNPGKR
>FUSION-ENST00000657693.1:96473-ENST00000373036.5:42113|5256
MPPCPAKFFFFLSFSFFFCIFSSDR
>FUSION-ENST00000463155.5:37495-ENST00000427859.5:55866|1294
DLNVKPKTIK
>FUSION-ENST00000463155.5:37495-ENST00000427859.5:55866|697
MCVLCILLEREKE
>FUSION-ENST00000463155.5:37495-ENST00000427859.5:55866|1548
GEYPQGLQSVIEIR
>FUSION-ENST00000463155.5:37495-ENST00000427859.5:55866|1695
MFIVEHMEKIK
>FUSION-ENST00000657693.1:96473-ENST00000373036.5:42113|4812
VTLKPNVNRRVVTQTTWK
>FUSION-ENST00000657693.1:96473-ENST00000373036.5:42113|4436
MGSRPAVQHSHRPDL
>FUSION-ENST00000657693.1:96473-ENST00000373036.5:42113|5514
MVWKWGACL
>FUSION-ENST00000463155.5:37495-ENST00000427859.5:55866|142
YLRLGNL
>FUSION-ENST00000657693.1:96473-ENST00000373036.5:42113|1038
MEAGCKCAMEISEPGLPR
>FUSION-ENST00000463155.5:37495-ENST00000427859.5:55866|2445
MFVKHLWKCDNAA
>FUSION-ENST00000657693.1:96473-ENST00000373036.5:42113|1836
LLGSSNYPASASRVAGITGVR
>FUSION-ENST00000657693.1:96473-ENST00000373036.5:42113|1825
FSGEWHLPRNFSLPFCLHKQK
>FUSION-ENST00000657693.1:96473-ENST00000373036.5:42113|4889
MGGIGNQPGQHNETSSLQNK
>FUSION-ENST00000657693.1:96473-ENST00000373036.5:42113|1266
RWTPSVQGPSACLSLGRVHQNR
>FUSION-ENST00000657693.1:96473-ENST00000373036.5:42113|608
MILAHCNLHFR
>FUSION-ENST00000657693.1:96473-ENST00000373036.5:42113|1331
VTQLQAKELQGLQEATR
>FUSION-ENST00000657693.1:96473-ENST00000373036.5:42113|2404
VRTRAMELENLEFLMQIQFQAV
>FUSION-ENST00000463155.5:37495-ENST00000427859.5:55866|1022
VGSSRIVK
>FUSION-ENST00000657693.1:96473-ENST00000373036.5:42113|4577
DFYGQVVHLQQSSQKK
>FUSION-ENST00000463155.5:37495-ENST00000427859.5:55866|1209
MWYIYTMEYYAAIK
>FUSION-ENST00000657693.1:96473-ENST00000373036.5:42113|5161
MFHALQRAR
>FUSION-ENST00000657693.1:96473-ENST00000373036.5:42113|2242
GMGPGVRK
>FUSION-ENST00000657693.1:96473-ENST00000373036.5:42113|5002
GKGPLYGKSPGIYR
>FUSION-ENST00000463155.5:37495-ENST00000427859.5:55866|734
MLLSDGLK
>FUSION-ENST00000463155.5:37495-ENST00000427859.5:55866|1926
LLLLHVHSPTFKPPNIQLP
>FUSION-ENST00000657693.1:96473-ENST00000373036.5:42113|5219
SEFFRISGK
>FUSION-ENST00000657693.1:96473-ENST00000373036.5:42113|710
MHTVEPSVFGIFKCRSCCSVK
>FUSION-ENST00000657693.1:96473-ENST00000373036.5:42113|5131
MDIPLFVYLFSI
>FUSION-ENST00000657693.1:96473-ENST00000373036.5:42113|5435
RTDFHAR
>FUSION-ENST00000463155.5:37495-ENST00000427859.5:55866|894
MTCAKSESLR
>FUSION-ENST00000463155.5:37495-ENST00000427859.5:55866|358
NLFLSKGQAR
>FUSION-ENST00000657693.1:96473-ENST00000373036.5:42113|4781
KLVGLLPSVFSCSLALISELR
>FUSION-ENST00000657693.1:96473-ENST00000373036.5:42113|4257
TLWAGETAPTGLR
>FUSION-ENST00000463155.5:37495-ENST00000427859.5:55866|1052
PLKNFKAHLLLLGGQMER
>FUSION-ENST00000657693.1:96473-ENST00000373036.5:42113|189
STSESLEPANMLHVKRDFADASK
>FUSION-ENST00000463155.5:37495-ENST00000427859.5:55866|2139
CFSNLSSHHSPHYLK
>FUSION-ENST00000657693.1:96473-ENST00000373036.5:42113|1278
THVLRGEERDIGK
>FUSION-ENST00000380872.9:5134-ENST00000432950.1:6455|11
ILFDTVDLCATWEALEKCK
>ENST00000395925.8|SNV-271616-C-A|6
LKAKYAAATGGTPPTPLPNMER
>FUSION-ENST00000657693.1:96473-ENST00000373036.5:42113|2347
QDIASQRIPIMQS
>FUSION-ENST00000657693.1:96473-ENST00000373036.5:42113|2929
VHAILLPQPLE
>FUSION-ENST00000463155.5:37495-ENST00000427859.5:55866|2480
FISPRKS
>FUSION-ENST00000463155.5:37495-ENST00000427859.5:55866|1483
FPLIRLWREK
>FUSION-ENST00000657693.1:96473-ENST00000373036.5:42113|1897
FPLLLPVAR
>FUSION-ENST00000657693.1:96473-ENST00000373036.5:42113|19
GDEGLQLAER
>ENST00000647989.1|SNV-444515-G-T|5
IEERKSQHLTGFTDEK
>FUSION-ENST00000657693.1:96473-ENST00000373036.5:42113|918
THPPCPEIRDGCS
>FUSION-ENST00000657693.1:96473-ENST00000373036.5:42113|1423
MLSNMYCSLIT
>FUSION-ENST00000463155.5:37495-ENST00000427859.5:55866|1860
MSILQCAR
>ENST00000360003.7|SNV-42989-G-A|3
DQHAGARQAGSVSGLQWCGEPKR
>FUSION-ENST00000657693.1:96473-ENST00000373036.5:42113|5118
LTASSASQVHAILLPQPPE
>FUSION-ENST00000463155.5:37495-ENST00000427859.5:55866|1343
TTIKILVVVR
>FUSION-ENST00000657693.1:96473-ENST00000373036.5:42113|3543
DRVFSENCFMDFFFFPRQGLALSPR
>FUSION-ENST00000463155.5:37495-ENST00000427859.5:55866|2034
GLTGSLSLFRKM
>FUSION-ENST00000657693.1:96473-ENST00000373036.5:42113|4504
HLLSLEEK
>FUSION-ENST00000463155.5:37495-ENST00000427859.5:55866|331
YRGTDARLSVEGPDWVSLGGSPSR
>FUSION-ENST00000657693.1:96473-ENST00000373036.5:42113|4862
HLWSQEAK
>FUSION-ENST00000463155.5:37495-ENST00000427859.5:55866|771
VAKTMESW
>FUSION-ENST00000657693.1:96473-ENST00000373036.5:42113|3966
MDCLLSLAGLPVCLQNMLD
>FUSION-ENST00000657693.1:96473-ENST00000373036.5:42113|1527
MLLEDAPLGR
>FUSION-ENST00000463155.5:37495-ENST00000427859.5:55866|800
LEYIFRLR
>FUSION-ENST00000463155.5:37495-ENST00000427859.5:55866|1799
MFIRDGRTPHHTCYHLI
>ENST00000537011.6|SNV-14004-G-T|3
RSLAGGPAPTEKTPHSGAQLGVPR
>ENST00000512697.1|SNV-4895-G-A|3
EHLRTGRAPALQR
>FUSION-ENST00000657693.1:96473-ENST00000373036.5:42113|636
SCFSGNLSTA
>FUSION-ENST00000657693.1:96473-ENST00000373036.5:42113|4766
TILILQMLGLRHRQFIFNFYV
>FUSION-ENST00000463155.5:37495-ENST00000427859.5:55866|657
LLTPVFQFSTFYGK
>FUSION-ENST00000463155.5:37495-ENST00000427859.5:55866|1925
MSCHQLLHK
>FUSION-ENST00000657693.1:96473-ENST00000373036.5:42113|2605
QDAERNKEVLCAQTR
>FUSION-ENST00000657693.1:96473-ENST00000373036.5:42113|1306
QPENVSPYYLYCLPK
>FUSION-ENST00000657693.1:96473-ENST00000373036.5:42113|3950
SAPPDSSFHVCPRGQFVFAR
>FUSION-ENST00000657693.1:96473-ENST00000373036.5:42113|1980
MLPRLVFNSR
>FUSION-ENST00000657693.1:96473-ENST00000373036.5:42113|3278
NLLNYLAL
>ENST00000359963.4|SNV-1804-T-C|2
AVAEVVLQLATVDEIVVAK
>FUSION-ENST00000657693.1:96473-ENST00000373036.5:42113|4288
DIVGGRNSTYR
>FUSION-ENST00000657693.1:96473-ENST00000373036.5:42113|3132
IVINNNGSFYLLFTTMCQTLF
>FUSION-ENST00000657693.1:96473-ENST00000373036.5:42113|5452
MEAVQAKANSCAKSPRPHCVNSK
>FUSION-ENST00000657693.1:96473-ENST00000373036.5:42113|915
MNAVMPPSSHRALGTQVPQVR
>FUSION-ENST00000657693.1:96473-ENST00000373036.5:42113|3596
ITRSGDRDHPG
>FUSION-ENST00000657693.1:96473-ENST00000373036.5:42113|1437
PPHPANFFVFLVEMGFR
>FUSION-ENST00000657693.1:96473-ENST00000373036.5:42113|1146
TFVSNRH
>FUSION-ENST00000657693.1:96473-ENST00000373036.5:42113|1485
VAGGVGR
>FUSION-ENST00000657693.1:96473-ENST00000373036.5:42113|5025
SQGASCTSLL
>FUSION-ENST00000657693.1:96473-ENST00000373036.5:42113|2024
VKYNMVYFVSLLEIQK
>FUSION-ENST00000657693.1:96473-ENST00000373036.5:42113|1675
VTGGIKADLKR
>FUSION-ENST00000657693.1:96473-ENST00000373036.5:42113|181
AKDPEVDG
>FUSION-ENST00000657693.1:96473-ENST00000373036.5:42113|2338
MPGIQRYIPQSR
>FUSION-ENST00000657693.1:96473-ENST00000373036.5:42113|3741
MPTIVLAR
>FUSION-ENST00000463155.5:37495-ENST00000427859.5:55866|673
YFSTCHFYHK
>FUSION-ENST00000657693.1:96473-ENST00000373036.5:42113|685
VFAFSPARGWGEVAR
>FUSION-ENST00000657693.1:96473-ENST00000373036.5:42113|1768
DEGHLGRGESLPAGTGALPVPR
>FUSION-ENST00000657693.1:96473-ENST00000373036.5:42113|967
HKSVFILQEHSWLLK
>FUSION-ENST00000657693.1:96473-ENST00000373036.5:42113|2674
TRLLGFC
>FUSION-ENST00000657693.1:96473-ENST00000373036.5:42113|4135
NYQVKGSRHF
>FUSION-ENST00000463155.5:37495-ENST00000427859.5:55866|1493
IMLHYIK
>FUSION-ENST00000463155.5:37495-ENST00000427859.5:55866|1394
SEHCCVPVNFIHNKGGCLSRFGP
>FUSION-ENST00000463155.5:37495-ENST00000427859.5:55866|2455
MCLHVCEYTR
>ENST00000647313.1|SNV-155507-T-C|8
MMVKSESYIQLK
>FUSION-ENST00000657693.1:96473-ENST00000373036.5:42113|3432
MPITDRLDKENVAHIHHGILCSHK
>FUSION-ENST00000657693.1:96473-ENST00000373036.5:42113|1987
VVAGDSHARRPLAVICFFVSTSR
>FUSION-ENST00000657693.1:96473-ENST00000373036.5:42113|4750
MNHRPRPQMGNYFCTFSCPKSR
>FUSION-ENST00000657693.1:96473-ENST00000373036.5:42113|3229
MLQRRGLR
>FUSION-ENST00000657693.1:96473-ENST00000373036.5:42113|5260
LHPDFFFFFF
>FUSION-ENST00000463155.5:37495-ENST00000427859.5:55866|1325
MVLVEEHTLRPMEQNR
>FUSION-ENST00000463155.5:37495-ENST00000427859.5:55866|1456
FLVSLYGGPILKCPPLPSQTHK
>FUSION-ENST00000657693.1:96473-ENST00000373036.5:42113|4007
CHHAQLILCF
>FUSION-ENST00000463155.5:37495-ENST00000427859.5:55866|1839
LCWESYMTPTDNQTLRGK
>ENST00000512024.5|SNV-15149-G-T|2
FQKIQDFIDDK
>FUSION-ENST00000463155.5:37495-ENST00000427859.5:55866|759
MESGQDNGIMVRQEAALLMKVFMVS
>FUSION-ENST00000463155.5:37495-ENST00000427859.5:55866|2044
MHYCDIIAER
>FUSION-ENST00000657693.1:96473-ENST00000373036.5:42113|4576
MDFYGQVVHLQQSSQKKCSWCDG
>FUSION-ENST00000657693.1:96473-ENST00000373036.5:42113|4431
KGYQTQSDGERR
>FUSION-ENST00000657693.1:96473-ENST00000373036.5:42113|4828
EGRKKPVGYLDEK
>FUSION-ENST00000657693.1:96473-ENST00000373036.5:42113|387
LIVKTSPQCPLGKGQL
>FUSION-ENST00000463155.5:37495-ENST00000427859.5:55866|1863
ASGHVKMSILQCAR
>FUSION-ENST00000657693.1:96473-ENST00000373036.5:42113|1877
AGGSPEVRSLRPAWPTWQNPASTKN
>FUSION-ENST00000657693.1:96473-ENST00000373036.5:42113|916
NAVMPPSSHR
>ENST00000462955.1|SNV-11828-T-C|4
KYYSGPSLSK
>FUSION-ENST00000657693.1:96473-ENST00000373036.5:42113|5026
KSQGASCTSLL
>FUSION-ENST00000657693.1:96473-ENST00000373036.5:42113|4583
MSEFPGYTARTQYCCWIFLGL
>FUSION-ENST00000463155.5:37495-ENST00000427859.5:55866|581
MRAREGSGTTPGILALR
>FUSION-ENST00000463155.5:37495-ENST00000427859.5:55866|2232
ACAYFTENTFSKHRLESFLF
>FUSION-ENST00000463155.5:37495-ENST00000427859.5:55866|242
MSTAREQK
>FUSION-ENST00000657693.1:96473-ENST00000373036.5:42113|728
MITPLHSSLGDRTGLCLK
>FUSION-ENST00000657693.1:96473-ENST00000373036.5:42113|1127
PVLWQRISMEASRKPWLGI
>FUSION-ENST00000657693.1:96473-ENST00000373036.5:42113|2240
GMGPGVRKLDGSLTPR
>FUSION-ENST00000657693.1:96473-ENST00000373036.5:42113|505
VSVTGAGTR
>FUSION-ENST00000463155.5:37495-ENST00000427859.5:55866|776
HWHLCCK
>FUSION-ENST00000657693.1:96473-ENST00000373036.5:42113|2187
MRNISCAYIFIK
>FUSION-ENST00000657693.1:96473-ENST00000373036.5:42113|3452
MLERMWR
>FUSION-ENST00000657693.1:96473-ENST00000373036.5:42113|573
ALSNVPCRAQAGLCCIMPMKVPAGR
>FUSION-ENST00000463155.5:37495-ENST00000427859.5:55866|3
AKALHSCSPLHTQELMACWLC
>FUSION-ENST00000657693.1:96473-ENST00000373036.5:42113|686
VFAFSPAR
>FUSION-ENST00000657693.1:96473-ENST00000373036.5:42113|1480
RGLGNLRPEAK
>FUSION-ENST00000657693.1:96473-ENST00000373036.5:42113|1190
NKDREQI
>FUSION-ENST00000463155.5:37495-ENST00000427859.5:55866|467
EQSTLPSTAEGLRKMR
>FUSION-ENST00000463155.5:37495-ENST00000427859.5:55866|1668
MTIRVLILF
>FUSION-ENST00000657693.1:96473-ENST00000373036.5:42113|471
MTGPFCKRGK
>FUSION-ENST00000657693.1:96473-ENST00000373036.5:42113|1948
AQTVTSHKK
>FUSION-ENST00000657693.1:96473-ENST00000373036.5:42113|2980
QFCASSSDPGATHLLFFFFFLR
>FUSION-ENST00000463155.5:37495-ENST00000427859.5:55866|408
MPYTHRGMAVLLPSPFIIILR
>FUSION-ENST00000657693.1:96473-ENST00000373036.5:42113|95
QWCDLGSLQPPSPWFK
>ENST00000293670.3|INDEL-145-A-AA|5
GLHRQGALPGAAEQAAGDK
>ENST00000517621.5|SNV-193482-C-A|7
SLFLNKQVLSLGPKNMQAPIK
>FUSION-ENST00000657693.1:96473-ENST00000373036.5:42113|2617
MPVIPATWEAEAGESLEPGRQR
>FUSION-ENST00000463155.5:37495-ENST00000427859.5:55866|1876
WSRVRVQTVQ
>FUSION-ENST00000657693.1:96473-ENST00000373036.5:42113|5000
GPLYGKSPGIYRR
>FUSION-ENST00000657693.1:96473-ENST00000373036.5:42113|2716
SMCPLTWPSHVGTLGYFPYR
>FUSION-ENST00000657693.1:96473-ENST00000373036.5:42113|56
MAVPVSCMELR
>FUSION-ENST00000463155.5:37495-ENST00000427859.5:55866|1550
SMGEYPQGLQSVIEIRSWNKK
>FUSION-ENST00000463155.5:37495-ENST00000427859.5:55866|2120
MGGPGSQAQS
>FUSION-ENST00000463155.5:37495-ENST00000427859.5:55866|1951
SIRSWHLLGNQISPHHAGPQLR
>FUSION-ENST00000463155.5:37495-ENST00000427859.5:55866|2473
AHSCNPSNLGGHEVGGWLETMSSR
>FUSION-ENST00000657693.1:96473-ENST00000373036.5:42113|1846
LVSNSWPR
>FUSION-ENST00000657693.1:96473-ENST00000373036.5:42113|486
LTATSASQVQAILLTQPPR
>FUSION-ENST00000657693.1:96473-ENST00000373036.5:42113|563
MPMKVPAGRR
>FUSION-ENST00000463155.5:37495-ENST00000427859.5:55866|1175
TQGHMVAK
>FUSION-ENST00000463155.5:37495-ENST00000427859.5:55866|2470
MSSRLVWTTQRDPVSTK
>FUSION-ENST00000463155.5:37495-ENST00000427859.5:55866|2052
RVMFSENSK
>FUSION-ENST00000657693.1:96473-ENST00000373036.5:42113|572
MSLRDVPK
>FUSION-ENST00000657693.1:96473-ENST00000373036.5:42113|52
MELRSSIF
>FUSION-ENST00000657693.1:96473-ENST00000373036.5:42113|16
ECKTPTLPGEASDAR
>FUSION-ENST00000657693.1:96473-ENST00000373036.5:42113|3656
MVGDSIWKILAEVGSKSMGVEYR
>FUSION-ENST00000657693.1:96473-ENST00000373036.5:42113|1548
NGQGYCLGMCLASAKVRLSGR
>FUSION-ENST00000657693.1:96473-ENST00000373036.5:42113|2861
VAAWTMPSK
>FUSION-ENST00000657693.1:96473-ENST00000373036.5:42113|1627
SFECGTGRQTLVWV
>FUSION-ENST00000657693.1:96473-ENST00000373036.5:42113|2780
SVFSSPYR
>FUSION-ENST00000657693.1:96473-ENST00000373036.5:42113|4143
MCAETYR
>FUSION-ENST00000657693.1:96473-ENST00000373036.5:42113|4681
FIRGGGGTGYPPK
>FUSION-ENST00000463155.5:37495-ENST00000427859.5:55866|775
MHWHLCCKSSCK
>FUSION-ENST00000657693.1:96473-ENST00000373036.5:42113|1970
TLQGYQER
>FUSION-ENST00000463155.5:37495-ENST00000427859.5:55866|292
MPPHLANFHIFSR
>FUSION-ENST00000463155.5:37495-ENST00000427859.5:55866|2401
IISKVFYLHKACF
>FUSION-ENST00000657693.1:96473-ENST00000373036.5:42113|4089
FFFVENVGNVKSIRK
>FUSION-ENST00000657693.1:96473-ENST00000373036.5:42113|5207
FCLRPWVFSSDQSR
>FUSION-ENST00000463155.5:37495-ENST00000427859.5:55866|1831
FLPNLSFPCG
>FUSION-ENST00000657693.1:96473-ENST00000373036.5:42113|5515
QLDMVWKWGACL
>FUSION-ENST00000463155.5:37495-ENST00000427859.5:55866|2127
GNAGRQE
>FUSION-ENST00000657693.1:96473-ENST00000373036.5:42113|2422
LPRHAHSLCSCLPRWEVSDDPEVR
>FUSION-ENST00000463155.5:37495-ENST00000427859.5:55866|1276
AKIDKWDLIK
>FUSION-ENST00000657693.1:96473-ENST00000373036.5:42113|1642
MPAPGPWQAFNKC
>FUSION-ENST00000657693.1:96473-ENST00000373036.5:42113|143
QRVIQRQR
>FUSION-ENST00000657693.1:96473-ENST00000373036.5:42113|2303
AGSRVLAGPQEEHTHLLRLR
>FUSION-ENST00000657693.1:96473-ENST00000373036.5:42113|3201
QHLSTCK
>FUSION-ENST00000463155.5:37495-ENST00000427859.5:55866|2051
RVMFSENSKS
>FUSION-ENST00000657693.1:96473-ENST00000373036.5:42113|3711
KPVTNEGDCSCVLLSLHCLLLFA
>FUSION-ENST00000657693.1:96473-ENST00000373036.5:42113|810
EIDCSLSSK
>FUSION-ENST00000657693.1:96473-ENST00000373036.5:42113|2936
DGVLLSCPGWSAVAR
>FUSION-ENST00000463155.5:37495-ENST00000427859.5:55866|43
RLVVGYYSFPGR
>FUSION-ENST00000657693.1:96473-ENST00000373036.5:42113|3507
LKGFCTAK
>FUSION-ENST00000657693.1:96473-ENST00000373036.5:42113|1863
VLKTCFEYLFHISLCTCTGK
>FUSION-ENST00000657693.1:96473-ENST00000373036.5:42113|1284
VAEITGTR
>FUSION-ENST00000657693.1:96473-ENST00000373036.5:42113|5018
MNSYLCFMTALR
>ENST00000562152.1|SNV-13699-T-A|3
GFDITLMVAGLGVLER
>FUSION-ENST00000463155.5:37495-ENST00000427859.5:55866|321
VSIPRSPILCKGLPWNIGIVII
>FUSION-ENST00000657693.1:96473-ENST00000373036.5:42113|1807
RVVRVAEVPGLCPHAR
>ENST00000360003.7|SNV-42989-G-A|1
QAGSVSGLQWCGEPKR
>FUSION-ENST00000657693.1:96473-ENST00000373036.5:42113|4823
MLSSTTNSDIK
>FUSION-ENST00000657693.1:96473-ENST00000373036.5:42113|796
YETCLWGCEDTWGLSGKLK
>FUSION-ENST00000463155.5:37495-ENST00000427859.5:55866|2184
KVSGLHSR
>FUSION-ENST00000657693.1:96473-ENST00000373036.5:42113|1057
MFFCVGGTR
>FUSION-ENST00000463155.5:37495-ENST00000427859.5:55866|1894
MLEWTGRFCYCNLCHH
>FUSION-ENST00000657693.1:96473-ENST00000373036.5:42113|2854
MVSLGSLLASELLMHVYIIIIFFLR
>FUSION-ENST00000657693.1:96473-ENST00000373036.5:42113|3709
FLASATWQMLVSSMDTGKMGSR
>FUSION-ENST00000657693.1:96473-ENST00000373036.5:42113|5105
LLVCSECQK
>FUSION-ENST00000657693.1:96473-ENST00000373036.5:42113|5400
FCLLLCKMGSPCGVFCFCFLFVMR
>FUSION-ENST00000657693.1:96473-ENST00000373036.5:42113|3246
MVEENGMSLLELARTGQIQR
>FUSION-ENST00000657693.1:96473-ENST00000373036.5:42113|5240
LTATSASRVQVILLPQPPG
>FUSION-ENST00000657693.1:96473-ENST00000373036.5:42113|2979
QSHSVTQAGVQWHNLGSLQPLPPR
>FUSION-ENST00000657693.1:96473-ENST00000373036.5:42113|1727
MERDVGER
>FUSION-ENST00000657693.1:96473-ENST00000373036.5:42113|3377
WHIYTMEYYAAIK
>FUSION-ENST00000657693.1:96473-ENST00000373036.5:42113|2797
MALGACLK
>FUSION-ENST00000657693.1:96473-ENST00000373036.5:42113|3434
MPITDRLDK
>ENST00000304720.3|SNV-8378-T-G|1
YTVVTPMLNPFIYSLRNKDMK
>ENST00000497882.5|SNV-6541-G-A|3
PGQTLALVGPSGAGKSTILHLLFR
>FUSION-ENST00000463155.5:37495-ENST00000427859.5:55866|557
DNPVYSIKKLHR
>FUSION-ENST00000463155.5:37495-ENST00000427859.5:55866|1763
LCSVVRIN
>FUSION-ENST00000463155.5:37495-ENST00000427859.5:55866|177
AIFFVLR
>ENST00000574684.1|SNV-12466-G-T|2
RFPHHERCSDSDGWL
>FUSION-ENST00000657693.1:96473-ENST00000373036.5:42113|465
MPAHTHLHAHMHAHTSHTHTHTHR
>ENST00000330212.7|INDEL-5893-C-CA|7
SAGGSYLR
>FUSION-ENST00000463155.5:37495-ENST00000427859.5:55866|2355
QEGGREKR
>FUSION-ENST00000657693.1:96473-ENST00000373036.5:42113|3231
MAITLTANNKIRT
>ENST00000520358.7|SNV-193482-C-A|4
EPQSRDGVMLSREECLLGR
>FUSION-ENST00000463155.5:37495-ENST00000427859.5:55866|1855
SILQCARHIVIVLKH
>ENST00000293670.3|INDEL-145-A-AA|28
GLWQPQRVR
>FUSION-ENST00000657693.1:96473-ENST00000373036.5:42113|2357
ISCGWSLEVHGRR
>ENST00000167586.7|INDEL-3006-G-GTG|4
NHEEEMNALRGQVGGEMSMWR
>FUSION-ENST00000463155.5:37495-ENST00000427859.5:55866|329
GTDARLSVEGPDWVSLGGSPSRVR
>FUSION-ENST00000657693.1:96473-ENST00000373036.5:42113|1394
WSLALLPRLK
>FUSION-ENST00000657693.1:96473-ENST00000373036.5:42113|3744
PTRYLAK
>FUSION-ENST00000463155.5:37495-ENST00000427859.5:55866|95
RLSFPPFPIEWPWHPCQK
>FUSION-ENST00000657693.1:96473-ENST00000373036.5:42113|895
CTVNVSSGYYLWPDCEAGLR
>FUSION-ENST00000657693.1:96473-ENST00000373036.5:42113|3054
LWTEVLGKVSEKVK
>FUSION-ENST00000657693.1:96473-ENST00000373036.5:42113|646
TLLMEICFSLCICR
>FUSION-ENST00000463155.5:37495-ENST00000427859.5:55866|884
MRKSLQASK
>ENST00000253063.4|SNV-21239-C-T|6
HSEKVHVNLLLLEARMQVALLYALR
>FUSION-ENST00000657693.1:96473-ENST00000373036.5:42113|3019
MQEAGPVQPGNEK
>FUSION-ENST00000463155.5:37495-ENST00000427859.5:55866|682
SGEPLFLQF
>FUSION-ENST00000657693.1:96473-ENST00000373036.5:42113|5092
MEGLKCFFKSLGVAK
>ENST00000439247.2|SNV-19559-C-T|4
RVTQHGAVPSSATRPPCWR
>FUSION-ENST00000657693.1:96473-ENST00000373036.5:42113|1813
ILLTSGVSLKVISSGSPTLNP
>FUSION-ENST00000463155.5:37495-ENST00000427859.5:55866|1357
MHKTCHNQLHLH
>FUSION-ENST00000657693.1:96473-ENST00000373036.5:42113|483
MTSGDPPPRPPKVLGLQA
>FUSION-ENST00000657693.1:96473-ENST00000373036.5:42113|4004
MLVRLVSNPRPQVICLPQASK
>FUSION-ENST00000657693.1:96473-ENST00000373036.5:42113|4447
MQWRDLGSLQPLPPR
>FUSION-ENST00000657693.1:96473-ENST00000373036.5:42113|4048
VIVAVAK
>FUSION-ENST00000463155.5:37495-ENST00000427859.5:55866|767
TLINMTINY
>FUSION-ENST00000657693.1:96473-ENST00000373036.5:42113|4587
ALLAFCVIQIFGERPPEATK
>ENST00000413465.6|SNV-11003-A-T|1
EEPQSDPSVEPPLSLETFSDLWK
>FUSION-ENST00000657693.1:96473-ENST00000373036.5:42113|4092
TKGLRFCI
>ENST00000471121.1|SNV-40843-G-T|5
AIMQPDNLGTFEIYCQAVSHR
>FUSION-ENST00000657693.1:96473-ENST00000373036.5:42113|525
MHTHHTHTHTHTDTCGVQKAQRQR
>FUSION-ENST00000657693.1:96473-ENST00000373036.5:42113|2540
HGYTACNYMCVSLWVCEGSEGP
>FUSION-ENST00000463155.5:37495-ENST00000427859.5:55866|1174
TQGHMVAKNTQWGLS
>FUSION-ENST00000657693.1:96473-ENST00000373036.5:42113|3309
MECPCWSWPELGR
>FUSION-ENST00000657693.1:96473-ENST00000373036.5:42113|1137
RSLQILLLR
>FUSION-ENST00000657693.1:96473-ENST00000373036.5:42113|2757
MGLHNIKTAHR
>ENST00000342595.2|SNV-27374-G-C|1
GVRGAGR
>FUSION-ENST00000657693.1:96473-ENST00000373036.5:42113|3070
SSEETSAQSRLRASCQPACK
>FUSION-ENST00000657693.1:96473-ENST00000373036.5:42113|4065
MQYNVVTSYCNDSLSFSQFYLHY
>ENST00000493283.5|SNV-22621-T-C|7
AVSTFSQIMNPESIACINLNII
>FUSION-ENST00000657693.1:96473-ENST00000373036.5:42113|2465
EPGADSS
>FUSION-ENST00000463155.5:37495-ENST00000427859.5:55866|1257
NEHFSEK
>FUSION-ENST00000657693.1:96473-ENST00000373036.5:42113|1982
MILLPQPPE
>FUSION-ENST00000657693.1:96473-ENST00000373036.5:42113|1647
NSPRASR
>FUSION-ENST00000657693.1:96473-ENST00000373036.5:42113|2476
ALICTLRIIVWALQAFGEQVR
>FUSION-ENST00000657693.1:96473-ENST00000373036.5:42113|5072
MVVNSRFFEFFFFSFFF
>FUSION-ENST00000657693.1:96473-ENST00000373036.5:42113|4357
FRYTKLNK
>FUSION-ENST00000657693.1:96473-ENST00000373036.5:42113|1275
DIGKKDL
>FUSION-ENST00000657693.1:96473-ENST00000373036.5:42113|3192
GWASAAATGIVSLKR
>FUSION-ENST00000463155.5:37495-ENST00000427859.5:55866|1745
WENSTPYMLSSNLKLCLLR
>FUSION-ENST00000657693.1:96473-ENST00000373036.5:42113|838
HKLLATASK
>FUSION-ENST00000657693.1:96473-ENST00000373036.5:42113|3315
AHAYLCNKPACSVHVSQNLK
>ENST00000345254.9|INDEL-6817-C-CA|12
RCTEWAK
>FUSION-ENST00000657693.1:96473-ENST00000373036.5:42113|2313
MIQQVQAGVNQAR
>FUSION-ENST00000657693.1:96473-ENST00000373036.5:42113|1697
EGDPFRLSR
>FUSION-ENST00000657693.1:96473-ENST00000373036.5:42113|4584
SEFPGYTAR
>ENST00000476662.1|SNV-3255-C-T|3
MVLHQDRGAEPRGGHQQ
>ENST00000167586.7|MNV-3010-TGT-T|9
KNHEEEMNALRGQVGGDQCGDGR
>FUSION-ENST00000657693.1:96473-ENST00000373036.5:42113|647
HCAQRTLLMEICFSLCICR
>FUSION-ENST00000657693.1:96473-ENST00000373036.5:42113|2734
MRSVVGKSCVAGR
>FUSION-ENST00000657693.1:96473-ENST00000373036.5:42113|5727
MRLCVDASCLFLVVCRHGR
>FUSION-ENST00000657693.1:96473-ENST00000373036.5:42113|1735
GHWNQDGPGFFRR
>FUSION-ENST00000657693.1:96473-ENST00000373036.5:42113|1921
LSHTDPEGRSLSLPSFR
>FUSION-ENST00000657693.1:96473-ENST00000373036.5:42113|1382
FVIYKFYLIVEEHSK
>FUSION-ENST00000657693.1:96473-ENST00000373036.5:42113|443
SPEGSETERERGR
>FUSION-ENST00000657693.1:96473-ENST00000373036.5:42113|1700
EASFLTS
>FUSION-ENST00000657693.1:96473-ENST00000373036.5:42113|928
MSRGSPR
>FUSION-ENST00000657693.1:96473-ENST00000373036.5:42113|2761
ALWWTGWDRGERVK
>FUSION-ENST00000657693.1:96473-ENST00000373036.5:42113|1260
TSTVRRR
>FUSION-ENST00000657693.1:96473-ENST00000373036.5:42113|5377
ISAHCNFR
>FUSION-ENST00000657693.1:96473-ENST00000373036.5:42113|693
LPTGILQMRVFAFSPAR
>FUSION-ENST00000463155.5:37495-ENST00000427859.5:55866|2279
WLTPVIPEF
>FUSION-ENST00000463155.5:37495-ENST00000427859.5:55866|879
KSLQASK
>FUSION-ENST00000657693.1:96473-ENST00000373036.5:42113|2528
MPRPWFRYPK
>FUSION-ENST00000463155.5:37495-ENST00000427859.5:55866|2076
DFPDWDSAHP
>ENST00000344908.9|SNV-80887-G-C|1
ESISLDSWLNLFNNNNILN
>FUSION-ENST00000657693.1:96473-ENST00000373036.5:42113|747
TRSPSYSGG
>FUSION-ENST00000657693.1:96473-ENST00000373036.5:42113|2934
DGVLLSCPGWSAVARSRLTVSSASR
>ENST00000527955.5|SNV-112043-A-T|1
MRSHQCS
>ENST00000641661.1|SNV-2140-C-T|3
NQVINKVYFHIK
>FUSION-ENST00000657693.1:96473-ENST00000373036.5:42113|1683
LSRGPSLITESLQVGERGR
>FUSION-ENST00000657693.1:96473-ENST00000373036.5:42113|1801
MPAGITDSR
>FUSION-ENST00000657693.1:96473-ENST00000373036.5:42113|1174
CFLLMECR
>FUSION-ENST00000657693.1:96473-ENST00000373036.5:42113|15
MECKTPTLPGEASDARSIR
>FUSION-ENST00000657693.1:96473-ENST00000373036.5:42113|213
EDFLKQEMGALCYSCMAGR
>FUSION-ENST00000657693.1:96473-ENST00000373036.5:42113|3021
PGDWLQK
>FUSION-ENST00000463155.5:37495-ENST00000427859.5:55866|203
AGISHGDNQIGRER
>FUSION-ENST00000463155.5:37495-ENST00000427859.5:55866|736
EEIEIFFSPQTVCVCAR
>FUSION-ENST00000657693.1:96473-ENST00000373036.5:42113|4759
GIQMVPVCLGIQEN
>ENST00000367161.7|SNV-192-G-A|SNV-194-C-G|3
SEPVSGPGPGGGGMIR
>FUSION-ENST00000657693.1:96473-ENST00000373036.5:42113|2232
MNLAHCNLR
>FUSION-ENST00000657693.1:96473-ENST00000373036.5:42113|5682
MCLCVVGGR
>FUSION-ENST00000657693.1:96473-ENST00000373036.5:42113|2483
GHGIRES
>FUSION-ENST00000657693.1:96473-ENST00000373036.5:42113|5064
QVAHLGTELQQSKR
>FUSION-ENST00000657693.1:96473-ENST00000373036.5:42113|1289
MQRNGYCLLCASPGSTRR
>FUSION-ENST00000657693.1:96473-ENST00000373036.5:42113|4097
LLFMRFFFVENVGNVKSIR
>FUSION-ENST00000657693.1:96473-ENST00000373036.5:42113|5156
NRMSDSSVDK
>FUSION-ENST00000657693.1:96473-ENST00000373036.5:42113|3366
DTGRGTSHTGACWGMGGK
>FUSION-ENST00000463155.5:37495-ENST00000427859.5:55866|595
QESQGVASRSR
>FUSION-ENST00000657693.1:96473-ENST00000373036.5:42113|3217
ISLCTASLT
>FUSION-ENST00000657693.1:96473-ENST00000373036.5:42113|5139
LYNVPEIGCLTQVLTRHR
>FUSION-ENST00000657693.1:96473-ENST00000373036.5:42113|3165
VASIYCLLLCARHYSR
>FUSION-ENST00000463155.5:37495-ENST00000427859.5:55866|449
MQEQVTAIMVIYR
>FUSION-ENST00000657693.1:96473-ENST00000373036.5:42113|496
MLNDELMGVAHKHGTCIHM
>FUSION-ENST00000657693.1:96473-ENST00000373036.5:42113|3931
MSLLFVSPFKMKIALLIPW
>ENST00000325921.10|SNV-30605-T-A|3
STANWMR
>FUSION-ENST00000463155.5:37495-ENST00000427859.5:55866|1452
MTNMMSCFSHDYVTLYK
>FUSION-ENST00000657693.1:96473-ENST00000373036.5:42113|765
SVTSPEAQLIQVLK
>FUSION-ENST00000463155.5:37495-ENST00000427859.5:55866|648
VEGCSRDSRR
>FUSION-ENST00000463155.5:37495-ENST00000427859.5:55866|2459
PPDLFHIILNVLVCT
>FUSION-ENST00000463155.5:37495-ENST00000427859.5:55866|123
HLSKASYSSFAFTASRHCPGLYSD
>FUSION-ENST00000657693.1:96473-ENST00000373036.5:42113|356
VLEVGKSK
>FUSION-ENST00000463155.5:37495-ENST00000427859.5:55866|1518
EGTGVRASSPLVFTFPCETARSLR
>FUSION-ENST00000657693.1:96473-ENST00000373036.5:42113|5673
MQGLCLLCCLL
>FUSION-ENST00000657693.1:96473-ENST00000373036.5:42113|534
MCPRPHGCDHSMR
>FUSION-ENST00000657693.1:96473-ENST00000373036.5:42113|369
WYVHFQIILTGR
>FUSION-ENST00000657693.1:96473-ENST00000373036.5:42113|4953
LGLGGHPLAFAK
>FUSION-ENST00000657693.1:96473-ENST00000373036.5:42113|3520
MTKTPKAMATK
>FUSION-ENST00000463155.5:37495-ENST00000427859.5:55866|1673
LPVTRFEYFITYIYIMTIR
>FUSION-ENST00000657693.1:96473-ENST00000373036.5:42113|1614
MAAPGSAFLPLTHR
>ENST00000394897.5|SNV-9382-G-A|1
IDAVTPLEK
>ENST00000521776.2|SNV-6009-A-G|3
DVDLTLPGWGGWGGVGLKPSAK
>FUSION-ENST00000463155.5:37495-ENST00000427859.5:55866|73
MVHSIVKLLCQK
>FUSION-ENST00000657693.1:96473-ENST00000373036.5:42113|722
KTTTPLPHK
>FUSION-ENST00000657693.1:96473-ENST00000373036.5:42113|1664
MEEGAMR
>FUSION-ENST00000657693.1:96473-ENST00000373036.5:42113|1961
GLLCEENR
>FUSION-ENST00000657693.1:96473-ENST00000373036.5:42113|750
CPDSKVKQAVV
>FUSION-ENST00000657693.1:96473-ENST00000373036.5:42113|5211
FAQKLNLLLSGEAR
>FUSION-ENST00000463155.5:37495-ENST00000427859.5:55866|941
MNLCQTLLTA
>ENST00000383742.7|SNV-16761-T-C|1
LPQGPAGGPAGLRRAELQGAA
>FUSION-ENST00000463155.5:37495-ENST00000427859.5:55866|139
MVLASTQLLGRPQGAFTHGGR
>FUSION-ENST00000463155.5:37495-ENST00000427859.5:55866|1768
QSHPHFINTTWYNLKDLR
>FUSION-ENST00000657693.1:96473-ENST00000373036.5:42113|4909
LFLQWVPVRGSKLSCLGG
>FUSION-ENST00000657693.1:96473-ENST00000373036.5:42113|1985
RPLAVICFFVSTSREAESYR
>FUSION-ENST00000463155.5:37495-ENST00000427859.5:55866|1974
LSPPLITSCCAAQFLTVHGLVGLR
>ENST00000500704.6|SNV-75363-C-G|1
NENLEMNGDCLMFASLMNSESR
>FUSION-ENST00000657693.1:96473-ENST00000373036.5:42113|4585
MSEFPGYTAR
>FUSION-ENST00000657693.1:96473-ENST00000373036.5:42113|3983
HGVGSSLEK
>FUSION-ENST00000463155.5:37495-ENST00000427859.5:55866|1348
MCNFFKNK
>FUSION-ENST00000657693.1:96473-ENST00000373036.5:42113|3758
MDRHFLKK
>FUSION-ENST00000657693.1:96473-ENST00000373036.5:42113|1608
MLVLSELRPTADLLVACPALGS
>FUSION-ENST00000657693.1:96473-ENST00000373036.5:42113|2953
GPYLPHR
>FUSION-ENST00000657693.1:96473-ENST00000373036.5:42113|2440
MLKPVGACWR
>FUSION-ENST00000463155.5:37495-ENST00000427859.5:55866|405
MAVLLPSPFIIILR
>FUSION-ENST00000657693.1:96473-ENST00000373036.5:42113|1230
MPLHSSLGDKSETPSQKNK
>FUSION-ENST00000463155.5:37495-ENST00000427859.5:55866|875
KNSWQKYR
>FUSION-ENST00000657693.1:96473-ENST00000373036.5:42113|1780
ELMRPAVR
>FUSION-ENST00000463155.5:37495-ENST00000427859.5:55866|708
MRTAFQGK
>ENST00000342922.8|INDEL-5831-A-AG|1
VFVYSQAPGGLL
>FUSION-ENST00000463155.5:37495-ENST00000427859.5:55866|1247
MQIKITMR
>FUSION-ENST00000657693.1:96473-ENST00000373036.5:42113|1957
GLLCEENRLPVSSRR
>FUSION-ENST00000463155.5:37495-ENST00000427859.5:55866|559
DNPVYSIKK
>FUSION-ENST00000657693.1:96473-ENST00000373036.5:42113|4731
MSSCQCFR
>FUSION-ENST00000463155.5:37495-ENST00000427859.5:55866|2321
LGGRKEGR
>FUSION-ENST00000657693.1:96473-ENST00000373036.5:42113|808
GTLHPPSPSAR
>FUSION-ENST00000657693.1:96473-ENST00000373036.5:42113|3529
DMKPFLGDTIVF
>FUSION-ENST00000657693.1:96473-ENST00000373036.5:42113|5145
LFYASGVW
>FUSION-ENST00000657693.1:96473-ENST00000373036.5:42113|2420
HAHSLCSCLPR
>FUSION-ENST00000657693.1:96473-ENST00000373036.5:42113|4363
MIRFRYTK
>ENST00000370033.9|INDEL-16136-A-AA|4
KSSASKK
>ENST00000423958.2|INDEL-28671-T-TG|1
AFDLQGILSFGGLSLRCRIL
>FUSION-ENST00000657693.1:96473-ENST00000373036.5:42113|40
MPHGFLQLGCPWGTKDCSWLR
>ENST00000407071.7|SNV-447695-G-A|3
KQITLYNPLTCGGQNAFQKR
>FUSION-ENST00000657693.1:96473-ENST00000373036.5:42113|1703
GKEASFLTS
>FUSION-ENST00000463155.5:37495-ENST00000427859.5:55866|744
SALLFRDRER
>ENST00000262430.6|SNV-16010-G-A|1
TLKLLLSSSEWVQSEKLVR
>FUSION-ENST00000657693.1:96473-ENST00000373036.5:42113|907
AGAMVLSPVTQV
>FUSION-ENST00000657693.1:96473-ENST00000373036.5:42113|1776
PAVRVCGQDSVTGCLLLALGK
>ENST00000293670.3|INDEL-145-A-AA|27
GLWQPQRVRGLPR
>FUSION-ENST00000463155.5:37495-ENST00000427859.5:55866|1039
EVWARVTLRVTAHPGLPWK
>FUSION-ENST00000657693.1:96473-ENST00000373036.5:42113|2325
MRGAMRDGSSL
>FUSION-ENST00000463155.5:37495-ENST00000427859.5:55866|1063
VVAGRGRPQGRPL
>FUSION-ENST00000657693.1:96473-ENST00000373036.5:42113|1004
MMPWEHWRRGSSGFS
>FUSION-ENST00000463155.5:37495-ENST00000427859.5:55866|359
MNLFLSKGQAR
>FUSION-ENST00000657693.1:96473-ENST00000373036.5:42113|272
SYFWSSGA
>FUSION-ENST00000463155.5:37495-ENST00000427859.5:55866|1896
LYNELIVITWKNTFTF
>ENST00000361200.7|SNV-31833-G-A|1
QAIYPNEGFLKQLRELNEK
>FUSION-ENST00000657693.1:96473-ENST00000373036.5:42113|2137
MLRQENCLNMGGR
>FUSION-ENST00000657693.1:96473-ENST00000373036.5:42113|1367
LEYNGMNLAHYNPDLLGSSNFR
>FUSION-ENST00000657693.1:96473-ENST00000373036.5:42113|4866
MRLHLYK
>ENST00000457545.7|INDEL-28671-T-TG|1
GFSFFAEV
>ENST00000512024.5|SNV-15149-G-T|1
IQDFIDDK
>FUSION-ENST00000463155.5:37495-ENST00000427859.5:55866|261
MNISIQIPV
>FUSION-ENST00000463155.5:37495-ENST00000427859.5:55866|60
YHLAWLIFYFLKS
>FUSION-ENST00000657693.1:96473-ENST00000373036.5:42113|3119
CGSAMDR
>ENST00000511685.6|SNV-649206-C-T|3
LTPLCYDLR
>FUSION-ENST00000657693.1:96473-ENST00000373036.5:42113|359
NSSSTSKPIIGIVWFLNFSQPITER
>FUSION-ENST00000657693.1:96473-ENST00000373036.5:42113|1286
NGYCLLCASPGSTRR
>FUSION-ENST00000463155.5:37495-ENST00000427859.5:55866|1998
LFLDTKK
>FUSION-ENST00000657693.1:96473-ENST00000373036.5:42113|4382
LARLVLKSWPQVIRPPWSPK
>FUSION-ENST00000657693.1:96473-ENST00000373036.5:42113|80
ILKVVLR
>FUSION-ENST00000657693.1:96473-ENST00000373036.5:42113|792
MGTKWDLSSKQAEEGTMSAPR
>FUSION-ENST00000463155.5:37495-ENST00000427859.5:55866|1324
VLVEEHTLRPMEQNR
>ENST00000508157.3|SNV-55493-G-C|6
MTSVLCLHYIFRYVFFCPLK
>ENST00000643344.1|SNV-14750-A-G|2
GLLTLKNFTGEEIK
>FUSION-ENST00000657693.1:96473-ENST00000373036.5:42113|4208
HIFNIKWVR
>FUSION-ENST00000463155.5:37495-ENST00000427859.5:55866|2292
EEREGEREER
>ENST00000424728.6|SNV-66987-T-C|2
KGDIQNPVLSSTNAIMK
>FUSION-ENST00000657693.1:96473-ENST00000373036.5:42113|1600
IMLPPKR
>FUSION-ENST00000657693.1:96473-ENST00000373036.5:42113|875
GCMELWDVGEDRFSR
>FUSION-ENST00000463155.5:37495-ENST00000427859.5:55866|351
STSTERVFSMEEP
>FUSION-ENST00000657693.1:96473-ENST00000373036.5:42113|368
MHTYLCIDTTEWSCR
>FUSION-ENST00000657693.1:96473-ENST00000373036.5:42113|4805
READPGWSAIARSR
>ENST00000304685.8|SNV-261758-G-A|3
FANLDSNVK
>FUSION-ENST00000657693.1:96473-ENST00000373036.5:42113|772
DLLLRKSEVHSK
>FUSION-ENST00000657693.1:96473-ENST00000373036.5:42113|4740
MCKMFLLW
>FUSION-ENST00000657693.1:96473-ENST00000373036.5:42113|1904
MAKPCLY
>ENST00000293670.3|INDEL-145-A-AA|14
TQPPMHHHRVGQR
>FUSION-ENST00000463155.5:37495-ENST00000427859.5:55866|160
LLGSRDPSASAS
>FUSION-ENST00000463155.5:37495-ENST00000427859.5:55866|1486
MLHYIKFPLIRLWR
>FUSION-ENST00000463155.5:37495-ENST00000427859.5:55866|1336
YHGDQKTTQGI
>FUSION-ENST00000657693.1:96473-ENST00000373036.5:42113|1553
MPFSVLLKTCLRPSSGLLAQNAR
>FUSION-ENST00000657693.1:96473-ENST00000373036.5:42113|3632
RKPQLKNVK
>FUSION-ENST00000657693.1:96473-ENST00000373036.5:42113|167
KQPLEAWK
>FUSION-ENST00000463155.5:37495-ENST00000427859.5:55866|863
MINLAKRLFFGG
>FUSION-ENST00000657693.1:96473-ENST00000373036.5:42113|2171
TVEYCHYPHSIDKEIKV
>FUSION-ENST00000657693.1:96473-ENST00000373036.5:42113|4273
MPPLATCTSHFPPGK
>FUSION-ENST00000657693.1:96473-ENST00000373036.5:42113|2898
VLISWHVYIIK
>FUSION-ENST00000463155.5:37495-ENST00000427859.5:55866|689
WWRAPVISATQEAEARESLEPGSQR
>FUSION-ENST00000657693.1:96473-ENST00000373036.5:42113|3025
SWPVSSQATLQPSLF
>FUSION-ENST00000463155.5:37495-ENST00000427859.5:55866|528
LYFRTRY
>FUSION-ENST00000657693.1:96473-ENST00000373036.5:42113|5749
MCVLGVHCPHHQPQDWWR
>FUSION-ENST00000657693.1:96473-ENST00000373036.5:42113|5358
HRCSAVNEKPLPSSGSFQCGR
>FUSION-ENST00000657693.1:96473-ENST00000373036.5:42113|4724
QLDQVDAAFPLCKYGR
>ENST00000624552.3|SNV-139117-C-G|4
ARGSPEPNITWDKDGQPVWGAEGK
>FUSION-ENST00000463155.5:37495-ENST00000427859.5:55866|1653
LPSLVSNSWAQAILLPWPLK
>FUSION-ENST00000657693.1:96473-ENST00000373036.5:42113|5608
MSSNGRLLVVGQGWF
>FUSION-ENST00000463155.5:37495-ENST00000427859.5:55866|401
MIYSLILVTHIQK
>FUSION-ENST00000463155.5:37495-ENST00000427859.5:55866|1619
VFFFSLLLLLLLLLHR
>FUSION-ENST00000657693.1:96473-ENST00000373036.5:42113|5603
MIIVVVLQMRNPQPR
>FUSION-ENST00000463155.5:37495-ENST00000427859.5:55866|1314
NKTAHLQR
>FUSION-ENST00000463155.5:37495-ENST00000427859.5:55866|514
KPTSVEWWAK
>FUSION-ENST00000463155.5:37495-ENST00000427859.5:55866|496
RVDSRYK
>ENST00000457545.7|INDEL-28671-T-TG|4
LNLLVRLHR
>FUSION-ENST00000657693.1:96473-ENST00000373036.5:42113|955
MSRDQGWLQLK
>ENST00000345254.9|INDEL-6817-C-CA|11
RCTEWAKLHCSDAK
>FUSION-ENST00000463155.5:37495-ENST00000427859.5:55866|403
MSFLTMIYSLILVTHIQK
>FUSION-ENST00000463155.5:37495-ENST00000427859.5:55866|378
QKARGYQFPNK
>ENST00000567120.5|SNV-164-C-T|2
MGSRFPACSAAA
>FUSION-ENST00000463155.5:37495-ENST00000427859.5:55866|436
MYNFINLSLCF
>FUSION-ENST00000657693.1:96473-ENST00000373036.5:42113|948
MCYGDFR
>FUSION-ENST00000463155.5:37495-ENST00000427859.5:55866|406
GMAVLLPSPFIIILR
>FUSION-ENST00000657693.1:96473-ENST00000373036.5:42113|2223
DRPRVKMK
>ENST00000367161.7|SNV-192-G-A|SNV-194-C-G|5
MEGDGVPWRSEPVSGPGPGGGGMIR
>FUSION-ENST00000657693.1:96473-ENST00000373036.5:42113|5596
NPQPREVK
>FUSION-ENST00000463155.5:37495-ENST00000427859.5:55866|2382
NNAKCSHQFQR
>FUSION-ENST00000657693.1:96473-ENST00000373036.5:42113|4396
MLNCDTNGGL
>FUSION-ENST00000657693.1:96473-ENST00000373036.5:42113|854
RNTSSLDIFR
>FUSION-ENST00000657693.1:96473-ENST00000373036.5:42113|2988
MAHLNFCRNSFLNPWI
>FUSION-ENST00000657693.1:96473-ENST00000373036.5:42113|2286
TVAGCQAFRDTFLNLGPPYRIQHR
>FUSION-ENST00000657693.1:96473-ENST00000373036.5:42113|5185
TNSLIAKWVK
>FUSION-ENST00000463155.5:37495-ENST00000427859.5:55866|1600
MSETMRLDFLICK
>FUSION-ENST00000657693.1:96473-ENST00000373036.5:42113|5332
MATRKSK
>FUSION-ENST00000657693.1:96473-ENST00000373036.5:42113|5426
MKCCGNRPSR
>FUSION-ENST00000463155.5:37495-ENST00000427859.5:55866|1049
NFKAHLLLLGGQMERR
>FUSION-ENST00000657693.1:96473-ENST00000373036.5:42113|576
ALSNVPCR
>FUSION-ENST00000657693.1:96473-ENST00000373036.5:42113|5115
PVFFVEMR
>FUSION-ENST00000463155.5:37495-ENST00000427859.5:55866|2194
EQDKAEGKAIR
>ENST00000457545.7|INDEL-28671-T-TG|11
NWRAFDLQGILSFGGLSLRCR
>FUSION-ENST00000463155.5:37495-ENST00000427859.5:55866|1338
ILVVVRGMYSSSYWQLGLK
>FUSION-ENST00000463155.5:37495-ENST00000427859.5:55866|2386
MVPYDTLRNNAK
>FUSION-ENST00000657693.1:96473-ENST00000373036.5:42113|4602
MGELLEPGR
>FUSION-ENST00000463155.5:37495-ENST00000427859.5:55866|1402
DVFFLCLRFKFSLYISIGL
>FUSION-ENST00000657693.1:96473-ENST00000373036.5:42113|2807
MLVLDPKHTYIADSTLLSSTYR
>ENST00000476662.1|MNV-3010-TGT-T|11
MNALRGQVGGDQCGDGR
>ENST00000370033.9|INDEL-16136-A-AA|1
TTEGKSGADV
>ENST00000552593.1|SNV-4745-C-A|4
MTACLRTLIQKR
>FUSION-ENST00000657693.1:96473-ENST00000373036.5:42113|1008
MMPWEHWR
>ENST00000366882.6|SNV-444515-G-T|3
RLTECFLSPSFTDEKVK
>FUSION-ENST00000657693.1:96473-ENST00000373036.5:42113|3795
SGILLQTTSGQMTASGIFMIVTYQR
>ENST00000293670.3|INDEL-145-A-AA|21
TQLRLPLR
>ENST00000261609.13|SNV-88951-T-A|4
FLFNELRPAVCNDLSIK
>FUSION-ENST00000463155.5:37495-ENST00000427859.5:55866|1170
RKAFTLLMEV
>FUSION-ENST00000463155.5:37495-ENST00000427859.5:55866|2197
MEQDKAEGK
>FUSION-ENST00000657693.1:96473-ENST00000373036.5:42113|3279
TDKHPHAPSAIIIT
>FUSION-ENST00000657693.1:96473-ENST00000373036.5:42113|5236
MHFVHVFFFFFFLRR
>FUSION-ENST00000657693.1:96473-ENST00000373036.5:42113|732
TSLYKKNTK
>FUSION-ENST00000657693.1:96473-ENST00000373036.5:42113|2622
LGHWDISPTEITYR
>FUSION-ENST00000657693.1:96473-ENST00000373036.5:42113|934
GALEKGQQWIQLR
>FUSION-ENST00000657693.1:96473-ENST00000373036.5:42113|904
MILALPVHSSHLLAPPVLK
>FUSION-ENST00000463155.5:37495-ENST00000427859.5:55866|1133
SFTIGVFGRIHLER
>FUSION-ENST00000657693.1:96473-ENST00000373036.5:42113|147
MILDHLGEPNIITCVLRSGRGR
>FUSION-ENST00000463155.5:37495-ENST00000427859.5:55866|280
MHTYVQR
>FUSION-ENST00000463155.5:37495-ENST00000427859.5:55866|1844
MKLCWESYMTPTDNQTLR
>FUSION-ENST00000657693.1:96473-ENST00000373036.5:42113|561
MKVPAGR
>FUSION-ENST00000657693.1:96473-ENST00000373036.5:42113|3599
QETFERNLPPPPQIYR
>ENST00000167586.7|MNV-3010-TGT-T|4
CTWRGPEPHSER
>FUSION-ENST00000463155.5:37495-ENST00000427859.5:55866|2115
THCAQTPGTFLR
>FUSION-ENST00000657693.1:96473-ENST00000373036.5:42113|4499
YGFKASGPALPQT
>FUSION-ENST00000463155.5:37495-ENST00000427859.5:55866|1064
MVVAGRGRPQGRPL
>FUSION-ENST00000657693.1:96473-ENST00000373036.5:42113|299
VKNISPE
>FUSION-ENST00000657693.1:96473-ENST00000373036.5:42113|1817
TGMSHRAWPVASF
>FUSION-ENST00000657693.1:96473-ENST00000373036.5:42113|5398
MGSPCGVFCFCFLFVMRQSLALLPR
>FUSION-ENST00000463155.5:37495-ENST00000427859.5:55866|1559
TLHSSYRSMGEYPQGLQSVIEIR
>ENST00000303059.3|SNV-20-G-T|1
DSTFTVYNLYNLQVKTEMDK
>FUSION-ENST00000657693.1:96473-ENST00000373036.5:42113|701
NCHLESLFDGSGPWHFTPLFMID
>FUSION-ENST00000657693.1:96473-ENST00000373036.5:42113|4880
CLEKSSFLR
>FUSION-ENST00000657693.1:96473-ENST00000373036.5:42113|1257
RRDQDTALWWCFLTHIQELFPHPER
>FUSION-ENST00000463155.5:37495-ENST00000427859.5:55866|868
YREMINLAKR
>FUSION-ENST00000463155.5:37495-ENST00000427859.5:55866|1530
EELRHVGRGAHM
>FUSION-ENST00000463155.5:37495-ENST00000427859.5:55866|1289
TLEENLGNSIQDRVTDK
>FUSION-ENST00000463155.5:37495-ENST00000427859.5:55866|1368
MHPCCCTVSCKSVSHLDSSHLDQR
>FUSION-ENST00000657693.1:96473-ENST00000373036.5:42113|4021
MELLSHEIGFLRPGR
>FUSION-ENST00000463155.5:37495-ENST00000427859.5:55866|694
GRRSCLMFLNN
>FUSION-ENST00000657693.1:96473-ENST00000373036.5:42113|523
AQRQRER
>FUSION-ENST00000463155.5:37495-ENST00000427859.5:55866|2250
MPIVPVPREAEVGGSLEPGG
>FUSION-ENST00000657693.1:96473-ENST00000373036.5:42113|1135
RSLQILLLRK
>FUSION-ENST00000657693.1:96473-ENST00000373036.5:42113|579
LAEPECQYS
>ENST00000375254.8|MNV-109826-ATA-A|2
DKEQDLPGL
>FUSION-ENST00000657693.1:96473-ENST00000373036.5:42113|1022
QGANVLWR
>FUSION-ENST00000463155.5:37495-ENST00000427859.5:55866|1825
VSVEMHSLLETFRK
>FUSION-ENST00000657693.1:96473-ENST00000373036.5:42113|3748
QSVVSRCVCEGVAKGD
>FUSION-ENST00000657693.1:96473-ENST00000373036.5:42113|1377
MVDNTNCFPLGSFPPLVFLRP
>FUSION-ENST00000657693.1:96473-ENST00000373036.5:42113|3726
GRSWGAGK
>FUSION-ENST00000657693.1:96473-ENST00000373036.5:42113|4848
TRPCQKK
>FUSION-ENST00000657693.1:96473-ENST00000373036.5:42113|551
MYLAELK
>FUSION-ENST00000657693.1:96473-ENST00000373036.5:42113|2085
SFVFSFVS
>FUSION-ENST00000657693.1:96473-ENST00000373036.5:42113|4589
MRALLAFCVIQIFGERPPEATKNC
>FUSION-ENST00000657693.1:96473-ENST00000373036.5:42113|4990
MPKDRPSVARASTFK
>FUSION-ENST00000657693.1:96473-ENST00000373036.5:42113|5222
LSFITACLYRLCFLFFS
>FUSION-ENST00000657693.1:96473-ENST00000373036.5:42113|71
DSYSLDVHGGRR
>FUSION-ENST00000657693.1:96473-ENST00000373036.5:42113|5681
CLCVVGGR
>FUSION-ENST00000463155.5:37495-ENST00000427859.5:55866|1924
SCHQLLHK
>FUSION-ENST00000657693.1:96473-ENST00000373036.5:42113|2533
MFALLVMMPRPWFRYPKEDN
>FUSION-ENST00000657693.1:96473-ENST00000373036.5:42113|1189
MVTACCVPLQGAPGGAVWDR
>FUSION-ENST00000463155.5:37495-ENST00000427859.5:55866|1104
KFHHWSLW
>FUSION-ENST00000463155.5:37495-ENST00000427859.5:55866|1622
FCFFKVFFFSLLLLLLLLLHR
>FUSION-ENST00000463155.5:37495-ENST00000427859.5:55866|2128
RGNAGRQE
>FUSION-ENST00000463155.5:37495-ENST00000427859.5:55866|1879
CCGVRWSR
>FUSION-ENST00000463155.5:37495-ENST00000427859.5:55866|2059
ILKLILIWK
>ENST00000612417.4|MNV-71232-TGCCCAGAAAATGAAAAAG-T|2
DWVIPPISCPFPKNLVQIK
>FUSION-ENST00000657693.1:96473-ENST00000373036.5:42113|2060
MPIITALWEAK
>FUSION-ENST00000657693.1:96473-ENST00000373036.5:42113|407
GRDSIRR
>FUSION-ENST00000657693.1:96473-ENST00000373036.5:42113|3297
ASESTRLAPALHR
>FUSION-ENST00000463155.5:37495-ENST00000427859.5:55866|2254
SISTKNTKLAECDGSCL
>FUSION-ENST00000463155.5:37495-ENST00000427859.5:55866|1758
THMRSLNPPR
>FUSION-ENST00000657693.1:96473-ENST00000373036.5:42113|3912
EVEAGESLEPGRQRLQ
>FUSION-ENST00000657693.1:96473-ENST00000373036.5:42113|4924
ESASQGNGTGFCLFPHFLF
>FUSION-ENST00000463155.5:37495-ENST00000427859.5:55866|1883
SMCCGVR
>ENST00000300527.9|SNV-24776-G-T|1
GYFGLKGEPGRK
>FUSION-ENST00000657693.1:96473-ENST00000373036.5:42113|4883
SFLSIPPGPSRELACHSGCSLIIGY
>FUSION-ENST00000657693.1:96473-ENST00000373036.5:42113|3604
MNSSISYHSGTK
>FUSION-ENST00000657693.1:96473-ENST00000373036.5:42113|2065
NPQRFKLVTR
>FUSION-ENST00000463155.5:37495-ENST00000427859.5:55866|1547
MGEYPQGLQSVIEIRSWNK
>FUSION-ENST00000657693.1:96473-ENST00000373036.5:42113|3456
NSLFNNGVR
>FUSION-ENST00000657693.1:96473-ENST00000373036.5:42113|1936
VAQACNPSTSGGQGGR
>FUSION-ENST00000463155.5:37495-ENST00000427859.5:55866|752
QEAALLMKVFMVS
>ENST00000526603.5|INDEL-5831-A-AG|1
RAKGGEP
>FUSION-ENST00000463155.5:37495-ENST00000427859.5:55866|1298
INSGWIK
>FUSION-ENST00000657693.1:96473-ENST00000373036.5:42113|4565
KISWVWWHVPAVPATR
>FUSION-ENST00000657693.1:96473-ENST00000373036.5:42113|3627
CFFFRLFLK
>FUSION-ENST00000657693.1:96473-ENST00000373036.5:42113|1640
KEHSPANTQ
>FUSION-ENST00000657693.1:96473-ENST00000373036.5:42113|2497
RFLSIFK
>FUSION-ENST00000463155.5:37495-ENST00000427859.5:55866|189
MRDPPPMTK
>FUSION-ENST00000657693.1:96473-ENST00000373036.5:42113|1875
SLRPAWPTWQNPASTKN
>ENST00000529681.5|MNV-16445-TAAAA-T|3
AATRSAHPASPSSMRTR
>FUSION-ENST00000657693.1:96473-ENST00000373036.5:42113|3655
VGDSIWKILAEVGSKSMGVEYR
>FUSION-ENST00000657693.1:96473-ENST00000373036.5:42113|4008
MCHHAQLILCF
>FUSION-ENST00000463155.5:37495-ENST00000427859.5:55866|1978
LFHLRSSGTR
>FUSION-ENST00000657693.1:96473-ENST00000373036.5:42113|4242
DAELFNHIKEK
>FUSION-ENST00000657693.1:96473-ENST00000373036.5:42113|39
PHGFLQLGCPWGTKDCSWLR
>FUSION-ENST00000657693.1:96473-ENST00000373036.5:42113|4914
MLFLQWVPVR
>FUSION-ENST00000657693.1:96473-ENST00000373036.5:42113|5273
IPGFWWKK
>FUSION-ENST00000657693.1:96473-ENST00000373036.5:42113|4718
EHPALLGMAEIHQGRR
>FUSION-ENST00000463155.5:37495-ENST00000427859.5:55866|539
AEAFGNIFAVICRSK
>ENST00000367161.7|SNV-192-G-A|1
EGDGVPWSSEPVSGPGPGGGGMIR
>FUSION-ENST00000657693.1:96473-ENST00000373036.5:42113|4922
IFRFTFICSEQL
>FUSION-ENST00000463155.5:37495-ENST00000427859.5:55866|997
HTHTHTHTHTHTHNIWQR
>FUSION-ENST00000657693.1:96473-ENST00000373036.5:42113|317
MVKGSNKVFYTSFIR
>FUSION-ENST00000657693.1:96473-ENST00000373036.5:42113|5747
VWAFGEGEGR
>FUSION-ENST00000463155.5:37495-ENST00000427859.5:55866|1229
MLIAALFPIAKIWNQYK
>FUSION-ENST00000657693.1:96473-ENST00000373036.5:42113|3419
ALGEIPSACGA
>FUSION-ENST00000657693.1:96473-ENST00000373036.5:42113|1975
LVFNSRARVILPS
>FUSION-ENST00000657693.1:96473-ENST00000373036.5:42113|3715
RKPVTNEGDCSCVLLSLHCLLLFA
>FUSION-ENST00000657693.1:96473-ENST00000373036.5:42113|3051
MCASRPLPSGERLSLC
>FUSION-ENST00000463155.5:37495-ENST00000427859.5:55866|1407
APYIFERDVFFLCLR
>FUSION-ENST00000463155.5:37495-ENST00000427859.5:55866|1066
MSSSVTKLK
>FUSION-ENST00000657693.1:96473-ENST00000373036.5:42113|1300
MALFGHRVFVFVFVLR
>FUSION-ENST00000657693.1:96473-ENST00000373036.5:42113|4066
GIIIIIIVPNS
>FUSION-ENST00000657693.1:96473-ENST00000373036.5:42113|2289
SFAPWSFYRTVAGCQAFR
>ENST00000328600.3|SNV-4675-C-T|3
RHTLPTCFLLITTRPLALR
>FUSION-ENST00000657693.1:96473-ENST00000373036.5:42113|1763
MSLGMLPISGSLSLLSVK
>FUSION-ENST00000463155.5:37495-ENST00000427859.5:55866|1726
SPTSMIPILKEQFTDSRLTLF
>FUSION-ENST00000657693.1:96473-ENST00000373036.5:42113|4388
LSGFESWLYQ
>FUSION-ENST00000463155.5:37495-ENST00000427859.5:55866|892
MTCAKSESLRACLEMPR
>FUSION-ENST00000463155.5:37495-ENST00000427859.5:55866|1346
MCNFFKNKYHGDQK
>ENST00000547270.1|SNV-1006-G-T|1
ALMTILLWAQSSLKVRADHK
>FUSION-ENST00000657693.1:96473-ENST00000373036.5:42113|3306
ECPCWSWPELGRSR
>FUSION-ENST00000463155.5:37495-ENST00000427859.5:55866|2177
NYRMQLPSRK
>FUSION-ENST00000657693.1:96473-ENST00000373036.5:42113|4094
MRFFFVENVGNVKSIR
>FUSION-ENST00000657693.1:96473-ENST00000373036.5:42113|2101
MELNVQNLWSAVR
>FUSION-ENST00000657693.1:96473-ENST00000373036.5:42113|1191
PCLPPLQGKNKDR
>FUSION-ENST00000463155.5:37495-ENST00000427859.5:55866|72
VHSIVKLLCQK
>FUSION-ENST00000657693.1:96473-ENST00000373036.5:42113|4265
MLSLLGWPEIR
>FUSION-ENST00000463155.5:37495-ENST00000427859.5:55866|1235
MHMLIAALFPIAK
>FUSION-ENST00000463155.5:37495-ENST00000427859.5:55866|1197
MSFAGTCVDLEAIIFSKLTQEQK
>ENST00000612417.4|MNV-71232-TGCCCAGAAAATGAAAAAG-T|3
DWVIPPISCPFPK
>FUSION-ENST00000657693.1:96473-ENST00000373036.5:42113|1486
MVAGGVGR
>FUSION-ENST00000657693.1:96473-ENST00000373036.5:42113|2264
GCSGQRFSWACVWNK
>FUSION-ENST00000657693.1:96473-ENST00000373036.5:42113|3953
MDSLHGPRP
>FUSION-ENST00000657693.1:96473-ENST00000373036.5:42113|3610
LSLEFYPAFQIACQPADR
>FUSION-ENST00000657693.1:96473-ENST00000373036.5:42113|3976
AFDLHSGPKPLCR
>FUSION-ENST00000657693.1:96473-ENST00000373036.5:42113|2062
KVVLGWVWWLMPIITALWEAK
>ENST00000573295.5|SNV-1680-G-T|6
MSRVLATCLKR
>ENST00000402588.6|SNV-3351-C-T|1
WLLAMNCLRDGHDWQHGVDEWR
>FUSION-ENST00000657693.1:96473-ENST00000373036.5:42113|4138
IDFCKNYQVK
>FUSION-ENST00000657693.1:96473-ENST00000373036.5:42113|4293
NAELVGLARDK
>FUSION-ENST00000657693.1:96473-ENST00000373036.5:42113|5666
MLYPLNSQRDLLSGCVAVLPG
>FUSION-ENST00000463155.5:37495-ENST00000427859.5:55866|531
SQLLWSFIELPDAFVLIFSRLRK
>FUSION-ENST00000463155.5:37495-ENST00000427859.5:55866|1474
APHDVRWSQ
>FUSION-ENST00000463155.5:37495-ENST00000427859.5:55866|2161
FPFLCPCVLIVQFPPMSENMR
>FUSION-ENST00000657693.1:96473-ENST00000373036.5:42113|2151
TKMEFLLKTK
>FUSION-ENST00000657693.1:96473-ENST00000373036.5:42113|5511
VCCDDER
>FUSION-ENST00000463155.5:37495-ENST00000427859.5:55866|411
ALGDQVLLRIWARLTLTFSE
>FUSION-ENST00000657693.1:96473-ENST00000373036.5:42113|421
RGGLLVLGR
>FUSION-ENST00000657693.1:96473-ENST00000373036.5:42113|3036
FCCCDQGTK
>FUSION-ENST00000657693.1:96473-ENST00000373036.5:42113|1907
FFSPNHSSVFYSTQPPFHLTSLPPS
>FUSION-ENST00000657693.1:96473-ENST00000373036.5:42113|3090
EETVDRGVREGVR
>FUSION-ENST00000463155.5:37495-ENST00000427859.5:55866|1762
MELQVPHHAWNLFFLPLLFLR
>FUSION-ENST00000463155.5:37495-ENST00000427859.5:55866|1613
QSSCLGLSKCWDYR
>FUSION-ENST00000657693.1:96473-ENST00000373036.5:42113|4407
YVVYVNCTMDYKTQFK
>FUSION-ENST00000657693.1:96473-ENST00000373036.5:42113|5088
SLGVAKLGGS
>FUSION-ENST00000657693.1:96473-ENST00000373036.5:42113|2750
MVLSFFLR
>FUSION-ENST00000657693.1:96473-ENST00000373036.5:42113|5231
MPVVCQVLLEALGIQ
>FUSION-ENST00000657693.1:96473-ENST00000373036.5:42113|4073
DEVLLCCPGQFR
>FUSION-ENST00000657693.1:96473-ENST00000373036.5:42113|3540
MDFFFFPR
>FUSION-ENST00000463155.5:37495-ENST00000427859.5:55866|1224
MNNLIKSGQRT
>FUSION-ENST00000657693.1:96473-ENST00000373036.5:42113|3339
KTKHSMFSFR
>FUSION-ENST00000657693.1:96473-ENST00000373036.5:42113|2872
MCGGCWL
>FUSION-ENST00000463155.5:37495-ENST00000427859.5:55866|1249
SSSSLVITQMQIK
>ENST00000511685.6|SNV-649206-C-T|2
LTPLCYDLRDR
>FUSION-ENST00000657693.1:96473-ENST00000373036.5:42113|150
ILDHLGEPNIITCVLR
>FUSION-ENST00000657693.1:96473-ENST00000373036.5:42113|4723
MSSSSCTLGIS
>FUSION-ENST00000657693.1:96473-ENST00000373036.5:42113|5518
MRQLDMVWKWGACL
>FUSION-ENST00000657693.1:96473-ENST00000373036.5:42113|3147
MEPVLRIVGNL
>FUSION-ENST00000657693.1:96473-ENST00000373036.5:42113|4203
LLWKIQIPLPFFCLSLALFPR
>FUSION-ENST00000463155.5:37495-ENST00000427859.5:55866|724
VKPPSLLKIQK
>FUSION-ENST00000463155.5:37495-ENST00000427859.5:55866|1123
QGLTMLQPRLVSDS
>FUSION-ENST00000463155.5:37495-ENST00000427859.5:55866|1722
IPILKEQFTDSRLTLF
>FUSION-ENST00000657693.1:96473-ENST00000373036.5:42113|4141
CAETYRIDFCK
>FUSION-ENST00000657693.1:96473-ENST00000373036.5:42113|3889
MLRTVHPQR
>FUSION-ENST00000657693.1:96473-ENST00000373036.5:42113|4878
CLEKSSFLRF
>FUSION-ENST00000657693.1:96473-ENST00000373036.5:42113|3519
TKTPKAMATK
>FUSION-ENST00000657693.1:96473-ENST00000373036.5:42113|394
TDLVLTAWEAERR
>FUSION-ENST00000657693.1:96473-ENST00000373036.5:42113|5423
KCCGNRPSRVSVWR
>FUSION-ENST00000657693.1:96473-ENST00000373036.5:42113|5382
MVAVSPMWVLST
>FUSION-ENST00000657693.1:96473-ENST00000373036.5:42113|4882
ELACHSGCSLIIGY
>FUSION-ENST00000657693.1:96473-ENST00000373036.5:42113|1865
MSFKVLKTCFEYLFHISLCTCTGK
>FUSION-ENST00000463155.5:37495-ENST00000427859.5:55866|126
LKHLSKASYSSFAFTASR
>FUSION-ENST00000463155.5:37495-ENST00000427859.5:55866|1467
IPRAEGPSEAVPDS
>FUSION-ENST00000657693.1:96473-ENST00000373036.5:42113|2921
STLLLFFF
>ENST00000342992.10|SNV-113037-C-A|2
LKDVNETLGFPVAFECR
>FUSION-ENST00000657693.1:96473-ENST00000373036.5:42113|5375
GPQEWTSR
>FUSION-ENST00000657693.1:96473-ENST00000373036.5:42113|1849
TPSTWGCCEDEVKKVVK
>ENST00000251296.4|SNV-269070-C-G|2
LLDGSGEFDGK
>FUSION-ENST00000463155.5:37495-ENST00000427859.5:55866|1166
DIGLDTW
>FUSION-ENST00000657693.1:96473-ENST00000373036.5:42113|2051
MHVSDMETSFNMGTF
>FUSION-ENST00000657693.1:96473-ENST00000373036.5:42113|986
GLWRKYSLHAFSTCSSASWGAVLE
>FUSION-ENST00000657693.1:96473-ENST00000373036.5:42113|2765
ALWWTGWDR
>FUSION-ENST00000657693.1:96473-ENST00000373036.5:42113|1364
MNLAHYNPDLLGSSNFRASASR
>FUSION-ENST00000657693.1:96473-ENST00000373036.5:42113|409
MGRDSIR
>FUSION-ENST00000657693.1:96473-ENST00000373036.5:42113|328
NLGVGGVGNKHSK
>FUSION-ENST00000657693.1:96473-ENST00000373036.5:42113|3800
MLCSFPRAHITN
>ENST00000410108.5|SNV-27091-G-C|6
RETVSKSVCAQPWR
>FUSION-ENST00000657693.1:96473-ENST00000373036.5:42113|3761
CLAFYCR
>FUSION-ENST00000463155.5:37495-ENST00000427859.5:55866|1533
MEELRHVGR
>FUSION-ENST00000463155.5:37495-ENST00000427859.5:55866|2094
KPQGVKSGEGWEVLGPR
>FUSION-ENST00000657693.1:96473-ENST00000373036.5:42113|682
GWGEVARGGLFWGR
>FUSION-ENST00000657693.1:96473-ENST00000373036.5:42113|2976
MLSSLNFF
>ENST00000358823.6|SNV-370-T-A|2
AKIASNLAWLVAK
>FUSION-ENST00000463155.5:37495-ENST00000427859.5:55866|1617
DRVLPCCPAWSQTPGLK
>FUSION-ENST00000463155.5:37495-ENST00000427859.5:55866|519
LPSKPRPHTLIILVSTELCTLFKF
>FUSION-ENST00000463155.5:37495-ENST00000427859.5:55866|1340
NKYHGDQK
>ENST00000641626.1|SNV-6398-C-G|1
IVFICCIVMIVFPVAIIIASYAR
>FUSION-ENST00000657693.1:96473-ENST00000373036.5:42113|4206
HIFNIKWVRLLWK
>FUSION-ENST00000657693.1:96473-ENST00000373036.5:42113|4145
MCAHMCAETYRIDFCKNYQVK
>FUSION-ENST00000657693.1:96473-ENST00000373036.5:42113|3710
FLASATWQMLVSSMDTGK
>ENST00000253063.4|SNV-21239-C-T|2
MQVALLYALRAITR
>FUSION-ENST00000463155.5:37495-ENST00000427859.5:55866|982
IKHSILVILSQKFS
>FUSION-ENST00000657693.1:96473-ENST00000373036.5:42113|1404
MKLALLFFIYLFILRWSLALLPR
>FUSION-ENST00000657693.1:96473-ENST00000373036.5:42113|3360
MSFAGTWMK
>FUSION-ENST00000657693.1:96473-ENST00000373036.5:42113|3935
MSLLFVSPFK
>FUSION-ENST00000657693.1:96473-ENST00000373036.5:42113|308
MIDPSSS
>FUSION-ENST00000657693.1:96473-ENST00000373036.5:42113|294
MGQEEVTCRAHIGFRCNYLLFQ
>FUSION-ENST00000657693.1:96473-ENST00000373036.5:42113|2846
HVYIIIIFFLRRSLALSPR
>FUSION-ENST00000657693.1:96473-ENST00000373036.5:42113|2423
LPRHAHSLCSCLPR
>FUSION-ENST00000657693.1:96473-ENST00000373036.5:42113|768
SEVHSKVRSVTSPEAQLIQVLK
>FUSION-ENST00000463155.5:37495-ENST00000427859.5:55866|819
MKQSLYALNHQK
>FUSION-ENST00000657693.1:96473-ENST00000373036.5:42113|4453
PRGGVASPSR
>FUSION-ENST00000463155.5:37495-ENST00000427859.5:55866|1488
MLHYIKFPLIR
>ENST00000237596.7|SNV-57741-G-A|2
DYHKALVK
>FUSION-ENST00000463155.5:37495-ENST00000427859.5:55866|1322
VLVEEHTLRPMEQNREPK
>FUSION-ENST00000463155.5:37495-ENST00000427859.5:55866|662
EYKCSSSFVHCPSIEIIK
>FUSION-ENST00000463155.5:37495-ENST00000427859.5:55866|341
GSSAAHQRPRLEGPGKNVSQPWEK
>FUSION-ENST00000463155.5:37495-ENST00000427859.5:55866|1867
RFHPIGQAGLELLTS
>FUSION-ENST00000657693.1:96473-ENST00000373036.5:42113|882
NVLHYNDEK
>FUSION-ENST00000657693.1:96473-ENST00000373036.5:42113|104
EVGAVVK
>FUSION-ENST00000657693.1:96473-ENST00000373036.5:42113|4469
MVFIVGVINYAF
>FUSION-ENST00000657693.1:96473-ENST00000373036.5:42113|2406
FLFPPFFGVHCVCMVRTR
>FUSION-ENST00000657693.1:96473-ENST00000373036.5:42113|1716
EVHILISGTWGCHMPYREGKLK
>FUSION-ENST00000657693.1:96473-ENST00000373036.5:42113|3391
MFIAALFTIAK
>FUSION-ENST00000657693.1:96473-ENST00000373036.5:42113|1738
SSRGHWNQDGPGFFR
>FUSION-ENST00000463155.5:37495-ENST00000427859.5:55866|1861
ASGHVKMSILQCARHIVIVLK
>ENST00000513344.1|SNV-75363-C-G|SNV-75414-C-G|1
NGDCLMFASLMNSESRLNESR
>FUSION-ENST00000657693.1:96473-ENST00000373036.5:42113|2960
SSRPTWATWQNPISTK
>ENST00000562139.1|SNV-100326-C-T|2
MEILLPPGWVSPLCFGRKGER
>FUSION-ENST00000657693.1:96473-ENST00000373036.5:42113|37
PHGFLQLGCPWGTKDCSWLRGLR
>FUSION-ENST00000463155.5:37495-ENST00000427859.5:55866|218
STQILCLFLNWVVWSFLLLSCR
>FUSION-ENST00000657693.1:96473-ENST00000373036.5:42113|4080
MACISSSAIWVSSK
>ENST00000547751.5|SNV-210466-G-T|7
EIQSIPLLEYVFSMSARTRPLNLLR
>FUSION-ENST00000463155.5:37495-ENST00000427859.5:55866|1353
DMCNFFK
>FUSION-ENST00000657693.1:96473-ENST00000373036.5:42113|4491
AVRILAKINER
>FUSION-ENST00000463155.5:37495-ENST00000427859.5:55866|840
CQELRLK
>FUSION-ENST00000657693.1:96473-ENST00000373036.5:42113|3814
RWGGPVHDSYGFKAPVPLSLFLK
>ENST00000314276.7|SNV-7322-T-C|5
STLPRSFSLDPPMER
>FUSION-ENST00000657693.1:96473-ENST00000373036.5:42113|1065
PVIPALGEAEAGRSLR
>FUSION-ENST00000657693.1:96473-ENST00000373036.5:42113|14
ECKTPTLPGEASDARSIR
>FUSION-ENST00000657693.1:96473-ENST00000373036.5:42113|205
QEMGALCYSCMAGRITSP
>FUSION-ENST00000657693.1:96473-ENST00000373036.5:42113|927
MSRGSPRVGNS
>FUSION-ENST00000657693.1:96473-ENST00000373036.5:42113|4675
SQHIESPSNNL
>FUSION-ENST00000657693.1:96473-ENST00000373036.5:42113|2578
KSVCSFSEFAKDK
>FUSION-ENST00000657693.1:96473-ENST00000373036.5:42113|4857
AGGLLEDGK
>ENST00000293670.3|INDEL-145-A-AA|6
EAGGEGADQVPQQQIRGLHR
>FUSION-ENST00000463155.5:37495-ENST00000427859.5:55866|2295
EEERKEER
>FUSION-ENST00000657693.1:96473-ENST00000373036.5:42113|950
DQGWLQLKLK
>FUSION-ENST00000463155.5:37495-ENST00000427859.5:55866|1865
MASGHVK
>FUSION-ENST00000657693.1:96473-ENST00000373036.5:42113|4243
MDAELFNHIKEK
>FUSION-ENST00000463155.5:37495-ENST00000427859.5:55866|468
EQSTLPSTAEGLRK
>FUSION-ENST00000657693.1:96473-ENST00000373036.5:42113|2446
MQAVETLAMVSPCRSEVGIR
>FUSION-ENST00000657693.1:96473-ENST00000373036.5:42113|4354
TLKMNFTFGFCLVFFNVATR
>FUSION-ENST00000657693.1:96473-ENST00000373036.5:42113|4795
VMGRLGEER
>FUSION-ENST00000463155.5:37495-ENST00000427859.5:55866|2262
AQVAHSCNPR
>FUSION-ENST00000657693.1:96473-ENST00000373036.5:42113|3169
IFFFFLRR
>FUSION-ENST00000657693.1:96473-ENST00000373036.5:42113|1041
MDCLILSSQQVKELGGSKGSC
>FUSION-ENST00000463155.5:37495-ENST00000427859.5:55866|881
GELINQEYGTLIIFKMK
>FUSION-ENST00000657693.1:96473-ENST00000373036.5:42113|4035
MMTSTSELWLLRGVRPCCIFR
>ENST00000552593.1|SNV-4745-C-A|7
MMTACLRTLIQK
>ENST00000366582.8|SNV-7557-C-T|1
VFAEYLGSSAQLR
>FUSION-ENST00000657693.1:96473-ENST00000373036.5:42113|1736
GHWNQDGPGFFR
>FUSION-ENST00000657693.1:96473-ENST00000373036.5:42113|2907
TGNMVGRGLSLPSFCK
>FUSION-ENST00000657693.1:96473-ENST00000373036.5:42113|4747
GNYFCTFSCPK
>FUSION-ENST00000463155.5:37495-ENST00000427859.5:55866|1921
MDGIRSCQNEHFAVCPAYSNR
>FUSION-ENST00000657693.1:96473-ENST00000373036.5:42113|3576
EPKGVNR
>FUSION-ENST00000657693.1:96473-ENST00000373036.5:42113|1559
MVKLYQVVST
>FUSION-ENST00000657693.1:96473-ENST00000373036.5:42113|1537
GEGHTCLGGWR
>FUSION-ENST00000657693.1:96473-ENST00000373036.5:42113|5012
MSRLYNHTR
>FUSION-ENST00000657693.1:96473-ENST00000373036.5:42113|870
MELWDVGEDRFSR
>FUSION-ENST00000657693.1:96473-ENST00000373036.5:42113|481
MLASLVSNS
>ENST00000447016.6|SNV-56089-A-G|3
HLLTHGDKRYTCEICGR
>FUSION-ENST00000657693.1:96473-ENST00000373036.5:42113|1516
MNFEDSPCGCAVSFFMQICWGMQR
>FUSION-ENST00000463155.5:37495-ENST00000427859.5:55866|577
EGSGTTPGILALR
>FUSION-ENST00000657693.1:96473-ENST00000373036.5:42113|968
RLGKAAQR
>FUSION-ENST00000657693.1:96473-ENST00000373036.5:42113|3277
HPHAPSAIIIT
>FUSION-ENST00000657693.1:96473-ENST00000373036.5:42113|3793
TASGIFMIVTYQR
>FUSION-ENST00000657693.1:96473-ENST00000373036.5:42113|3321
MRTYGHR
>ENST00000465403.1|SNV-4418-C-T|3
RQTVGTTTAVASSRALVLGSQK
>ENST00000487931.1|INDEL-36961-C-CA|1
GCHFQKNPDQR
>FUSION-ENST00000657693.1:96473-ENST00000373036.5:42113|3969
NPWEYAKSLLVL
>ENST00000383742.7|SNV-16761-T-C|5
GCLPRGKPLAGSLQPLPGLCVCR
>FUSION-ENST00000657693.1:96473-ENST00000373036.5:42113|1811
VISSGSPTLNP
>FUSION-ENST00000657693.1:96473-ENST00000373036.5:42113|3003
MCLAHSTCSADSLSAQG
>FUSION-ENST00000463155.5:37495-ENST00000427859.5:55866|792
FPITEKAYPK
>FUSION-ENST00000657693.1:96473-ENST00000373036.5:42113|4698
DQPGQHSETPSLLK
>FUSION-ENST00000657693.1:96473-ENST00000373036.5:42113|3108
IRYTNAHHCIK
>FUSION-ENST00000463155.5:37495-ENST00000427859.5:55866|2299
GEKEGKK
>FUSION-ENST00000657693.1:96473-ENST00000373036.5:42113|680
MTLLRHFSILIILSLK
>FUSION-ENST00000657693.1:96473-ENST00000373036.5:42113|1474
YCLCIHISTQGR
>FUSION-ENST00000463155.5:37495-ENST00000427859.5:55866|349
MFHKIFSK
>FUSION-ENST00000463155.5:37495-ENST00000427859.5:55866|2378
CSHQFQR
>FUSION-ENST00000657693.1:96473-ENST00000373036.5:42113|4507
MLPWDLPCTQFSLLGMHLLSLEEK
>FUSION-ENST00000657693.1:96473-ENST00000373036.5:42113|172
VVCSSTASSGK
>FUSION-ENST00000657693.1:96473-ENST00000373036.5:42113|3686
LQMPINGHRRCQLGTWQSESGN
>FUSION-ENST00000657693.1:96473-ENST00000373036.5:42113|478
CTYTHTHACTHTLAR
>FUSION-ENST00000657693.1:96473-ENST00000373036.5:42113|1075
MGTCNPSYSGG
>FUSION-ENST00000463155.5:37495-ENST00000427859.5:55866|2353
RGGGERGR
>FUSION-ENST00000463155.5:37495-ENST00000427859.5:55866|1318
EQNREPK
>FUSION-ENST00000657693.1:96473-ENST00000373036.5:42113|3447
NRDAFTLLVGM
>FUSION-ENST00000463155.5:37495-ENST00000427859.5:55866|1840
LCWESYMTPTDNQTLR
>FUSION-ENST00000657693.1:96473-ENST00000373036.5:42113|5364
PWTRSAFSESNVWVRHR
>FUSION-ENST00000657693.1:96473-ENST00000373036.5:42113|4968
WYIAFHKTK
>FUSION-ENST00000657693.1:96473-ENST00000373036.5:42113|2594
MCLCTNSVRMHR
>FUSION-ENST00000463155.5:37495-ENST00000427859.5:55866|376
ARGYQFPNKNVK
>FUSION-ENST00000657693.1:96473-ENST00000373036.5:42113|4215
MKLLLLICLNSGSDIFLKELGF
>FUSION-ENST00000657693.1:96473-ENST00000373036.5:42113|4809
VVTQTTWK
>FUSION-ENST00000463155.5:37495-ENST00000427859.5:55866|2314
GGKEGRR
>FUSION-ENST00000657693.1:96473-ENST00000373036.5:42113|3786
KMQDWPSLLAYIFLPYWMLPALR
>FUSION-ENST00000463155.5:37495-ENST00000427859.5:55866|1382
LCRNFFHLQFFPKIN
>FUSION-ENST00000657693.1:96473-ENST00000373036.5:42113|4239
EKDRSLK
>FUSION-ENST00000657693.1:96473-ENST00000373036.5:42113|4732
ALLLPES
>FUSION-ENST00000463155.5:37495-ENST00000427859.5:55866|2000
IRLFLDTK
>FUSION-ENST00000657693.1:96473-ENST00000373036.5:42113|4627
KKPMRILFFFFFF
>FUSION-ENST00000657693.1:96473-ENST00000373036.5:42113|5651
LCFCGWSFSALERR
>FUSION-ENST00000463155.5:37495-ENST00000427859.5:55866|1099
RELSGMLEMFPVLIWMVAKGVFTK
>FUSION-ENST00000657693.1:96473-ENST00000373036.5:42113|1572
LHIMPGKHIIK
>FUSION-ENST00000657693.1:96473-ENST00000373036.5:42113|4912
MLFLQWVPVRGSK
>FUSION-ENST00000657693.1:96473-ENST00000373036.5:42113|4209
MHIFNIKWVR
>FUSION-ENST00000657693.1:96473-ENST00000373036.5:42113|4025
HVVQLFPHLVTPSYSHK
>FUSION-ENST00000463155.5:37495-ENST00000427859.5:55866|1780
GQESWGRRAPSEFR
>FUSION-ENST00000463155.5:37495-ENST00000427859.5:55866|616
REEFCVY
>FUSION-ENST00000463155.5:37495-ENST00000427859.5:55866|593
SRRILLAVLGLWLLL
>FUSION-ENST00000657693.1:96473-ENST00000373036.5:42113|1017
MQFCILGCSAR
>ENST00000483073.1|SNV-7557-C-T|3
DFICSLVTKSVKVFAEYLGSSAQLR
>FUSION-ENST00000463155.5:37495-ENST00000427859.5:55866|810
MPLSHVSSQKVLNFGAF
>FUSION-ENST00000657693.1:96473-ENST00000373036.5:42113|2986
MHHHAWLIFVFLVER
>FUSION-ENST00000657693.1:96473-ENST00000373036.5:42113|1214
SWADGLTFLGLSDLTCK
>FUSION-ENST00000657693.1:96473-ENST00000373036.5:42113|3285
MLLNFTVAPVIVCKK
>FUSION-ENST00000657693.1:96473-ENST00000373036.5:42113|1663
MEEGAMRQGITVPR
>FUSION-ENST00000657693.1:96473-ENST00000373036.5:42113|957
MLAVGITFGLIVKRV
>FUSION-ENST00000657693.1:96473-ENST00000373036.5:42113|4772
PPLDPALL
>FUSION-ENST00000657693.1:96473-ENST00000373036.5:42113|4523
TDKLIATE
>ENST00000457361.5|SNV-144785-G-T|5
KQIPAYMK
>FUSION-ENST00000657693.1:96473-ENST00000373036.5:42113|3034
SSGNPLQAATSFSPLCAPK
>FUSION-ENST00000657693.1:96473-ENST00000373036.5:42113|5193
MYAEFPKVNNK
>ENST00000265709.13|SNV-391-C-T|2
RNRSCDR
>ENST00000379996.7|SNV-202792-C-A|4
EWRPEKISDLQTQSKPLKSLR
>FUSION-ENST00000657693.1:96473-ENST00000373036.5:42113|4961
MFSVKFLK
>FUSION-ENST00000657693.1:96473-ENST00000373036.5:42113|5349
MFWIYWVK
>FUSION-ENST00000463155.5:37495-ENST00000427859.5:55866|416
MALGDQVLLR
>FUSION-ENST00000657693.1:96473-ENST00000373036.5:42113|2870
CSQGALYR
>FUSION-ENST00000657693.1:96473-ENST00000373036.5:42113|4437
SHCAEPEPQFLILATGSMF
>FUSION-ENST00000463155.5:37495-ENST00000427859.5:55866|2001
SPEIKIRLFLDTK
>FUSION-ENST00000657693.1:96473-ENST00000373036.5:42113|913
MPPSSHR
>FUSION-ENST00000463155.5:37495-ENST00000427859.5:55866|1479
WAGVPICEHMAPHDVR
>FUSION-ENST00000657693.1:96473-ENST00000373036.5:42113|2186
RNISCAYIFIK
>FUSION-ENST00000657693.1:96473-ENST00000373036.5:42113|5284
TCIPIYLGG
>FUSION-ENST00000657693.1:96473-ENST00000373036.5:42113|3857
GLCDEQK
>FUSION-ENST00000463155.5:37495-ENST00000427859.5:55866|1492
MIMLHYIKFPLIR
>FUSION-ENST00000657693.1:96473-ENST00000373036.5:42113|1788
MLELWVEP
>FUSION-ENST00000463155.5:37495-ENST00000427859.5:55866|942
QWEEDCWGK
>FUSION-ENST00000657693.1:96473-ENST00000373036.5:42113|2764
MALWWTGWDRGER
>FUSION-ENST00000657693.1:96473-ENST00000373036.5:42113|1489
MACWCIRDPFLSCPAV
>FUSION-ENST00000657693.1:96473-ENST00000373036.5:42113|600
SPKVLGL
>FUSION-ENST00000657693.1:96473-ENST00000373036.5:42113|988
MVSQDKGLPLASGCVLLRVLEK
>FUSION-ENST00000463155.5:37495-ENST00000427859.5:55866|2169
KVGLAHK
>FUSION-ENST00000657693.1:96473-ENST00000373036.5:42113|382
GLGPRFLVGQFR
>FUSION-ENST00000463155.5:37495-ENST00000427859.5:55866|1723
MIPILKEQFTDSRLTLF
>FUSION-ENST00000463155.5:37495-ENST00000427859.5:55866|2256
TKSISTKNTK
>FUSION-ENST00000657693.1:96473-ENST00000373036.5:42113|1379
NFRTWHYLDIGFLFLFLF
>FUSION-ENST00000657693.1:96473-ENST00000373036.5:42113|3775
HRTPSSSVLRLGLALLAPQTCR
>FUSION-ENST00000657693.1:96473-ENST00000373036.5:42113|5462
RQKSLPS
>FUSION-ENST00000657693.1:96473-ENST00000373036.5:42113|5642
PGPSACPR
>ENST00000345254.9|INDEL-6817-C-CA|6
CCGPSPSFFR
>FUSION-ENST00000657693.1:96473-ENST00000373036.5:42113|3222
MDSSPWDHKPGPLRVCYLSGK
>FUSION-ENST00000657693.1:96473-ENST00000373036.5:42113|3600
SNSCTWPGVVAHACNPSTLGGQGGR
>ENST00000403733.8|SNV-181605-C-A|1
TSAELLAVEQELAQEEEEE
>FUSION-ENST00000657693.1:96473-ENST00000373036.5:42113|564
PMKVPAGR
>ENST00000481939.5|INDEL-13855-A-AA|5
KTEAVGMQSNQR
>ENST00000461870.5|SNV-415963-A-G|2
LVKFQDVPNAAQTQVP
>FUSION-ENST00000657693.1:96473-ENST00000373036.5:42113|3674
SPLVFTYPLAHLILKTTSLQKR
>FUSION-ENST00000463155.5:37495-ENST00000427859.5:55866|478
MKEQSTLPSTAEGLRK
>FUSION-ENST00000657693.1:96473-ENST00000373036.5:42113|3490
FTGEKTNK
>FUSION-ENST00000657693.1:96473-ENST00000373036.5:42113|4031
TSTSELWLLR
>FUSION-ENST00000463155.5:37495-ENST00000427859.5:55866|2367
HNAETNQKR
>FUSION-ENST00000657693.1:96473-ENST00000373036.5:42113|4850
MFPPLYSSQSHRTRPCQKK
>FUSION-ENST00000657693.1:96473-ENST00000373036.5:42113|2824
ESCPRYR
>FUSION-ENST00000657693.1:96473-ENST00000373036.5:42113|1125
KGCAGLPVSRGPLLVCP
>ENST00000471121.1|INDEL-40842-G-GTT|1
QPDNLGTFEIYCQAVAAIEKQG
>FUSION-ENST00000657693.1:96473-ENST00000373036.5:42113|1355
MSSEEKR
>ENST00000261609.13|SNV-88951-T-A|5
LRFLFNELRPAVCNDLSIKSK
>FUSION-ENST00000463155.5:37495-ENST00000427859.5:55866|286
DRISPCWPGWSR
>FUSION-ENST00000657693.1:96473-ENST00000373036.5:42113|3678
SPLVFTYPLAHLILK
>FUSION-ENST00000657693.1:96473-ENST00000373036.5:42113|1088
MSCLYFGREFQWK
>FUSION-ENST00000657693.1:96473-ENST00000373036.5:42113|2263
GCSGQRFSWACVWNKYPLN
>FUSION-ENST00000657693.1:96473-ENST00000373036.5:42113|4978
QPIFALRDFEERYLLSMWYIAFHK
>FUSION-ENST00000657693.1:96473-ENST00000373036.5:42113|2029
IQTCHQK
>FUSION-ENST00000463155.5:37495-ENST00000427859.5:55866|19
MGEWTRSFQGGCREVGV
>FUSION-ENST00000657693.1:96473-ENST00000373036.5:42113|788
MSAPRCPQSTCCQFSTTPVLR
>FUSION-ENST00000657693.1:96473-ENST00000373036.5:42113|2902
VGRGLSLPSFCKSNSS
>FUSION-ENST00000657693.1:96473-ENST00000373036.5:42113|2937
LARRVSIS
>ENST00000167586.7|INDEL-3006-G-GTG|2
GQVGGEMSMWRWTLHLAWT
>FUSION-ENST00000657693.1:96473-ENST00000373036.5:42113|4366
IFNVGTLRPRKLGASSSSS
>FUSION-ENST00000463155.5:37495-ENST00000427859.5:55866|2070
KSDSMENIVPVFLRK
>ENST00000378133.4|SNV-322-T-A|2
VAQDLGLEQAELVPRLFR
>FUSION-ENST00000463155.5:37495-ENST00000427859.5:55866|748
MSALLFR
>FUSION-ENST00000657693.1:96473-ENST00000373036.5:42113|87
DRVSPCWPGWS
>FUSION-ENST00000657693.1:96473-ENST00000373036.5:42113|1094
KLCPQWSLVLCGLR
>FUSION-ENST00000463155.5:37495-ENST00000427859.5:55866|1557
STFRPVKPLIHHMR
>FUSION-ENST00000657693.1:96473-ENST00000373036.5:42113|4103
GCECKTK
>FUSION-ENST00000657693.1:96473-ENST00000373036.5:42113|374
MSLTFQQTYFHRK
>FUSION-ENST00000463155.5:37495-ENST00000427859.5:55866|1290
TLEENLGNSIQDR
>FUSION-ENST00000657693.1:96473-ENST00000373036.5:42113|3499
EPTEWEK
>FUSION-ENST00000657693.1:96473-ENST00000373036.5:42113|507
CSPQSFR
>FUSION-ENST00000657693.1:96473-ENST00000373036.5:42113|951
DQGWLQLK
>FUSION-ENST00000657693.1:96473-ENST00000373036.5:42113|4984
IHPTGPAAALGSRQPIFALRDFEER
>FUSION-ENST00000657693.1:96473-ENST00000373036.5:42113|5083
PVIPALWQAEAGR
>FUSION-ENST00000657693.1:96473-ENST00000373036.5:42113|4178
WPGMKAPACNPSTLGGRGGWNT
>FUSION-ENST00000657693.1:96473-ENST00000373036.5:42113|2987
AHLNFCRNSFLNPWI
>ENST00000559169.1|SNV-33142-C-T|3
LEAAKASLGIYLTLTRGCEATESLT
>FUSION-ENST00000657693.1:96473-ENST00000373036.5:42113|1309
MHVKPQHAA
>FUSION-ENST00000657693.1:96473-ENST00000373036.5:42113|2397
MLLVLYYYSR
>FUSION-ENST00000657693.1:96473-ENST00000373036.5:42113|2345
AFKGVPNCHVTLSDAR
>FUSION-ENST00000657693.1:96473-ENST00000373036.5:42113|5482
GGESLLPPWDGAEHLAEHLAQR
>FUSION-ENST00000657693.1:96473-ENST00000373036.5:42113|4271
VWNIYTPTPTLK
>FUSION-ENST00000657693.1:96473-ENST00000373036.5:42113|1292
WSLALSLRK
>FUSION-ENST00000463155.5:37495-ENST00000427859.5:55866|1356
HKTCHNQLHLH
>FUSION-ENST00000657693.1:96473-ENST00000373036.5:42113|4163
ATTPSQVAIK
>FUSION-ENST00000657693.1:96473-ENST00000373036.5:42113|5463
SSREQKR
>ENST00000457545.7|INDEL-28669-C-CGTG|INDEL-28671-T-TG|5
NWRAFDVLQGILSFGGLSLR
>FUSION-ENST00000657693.1:96473-ENST00000373036.5:42113|3843
RAMLHMK
>FUSION-ENST00000463155.5:37495-ENST00000427859.5:55866|917
ERKFSVWLCDCK
>FUSION-ENST00000657693.1:96473-ENST00000373036.5:42113|24
MTHARHISGY
>FUSION-ENST00000657693.1:96473-ENST00000373036.5:42113|5668
MLYPLNSQR
>FUSION-ENST00000657693.1:96473-ENST00000373036.5:42113|1108
PVYPQKLK
>FUSION-ENST00000657693.1:96473-ENST00000373036.5:42113|5658
IAGLKTW
>ENST00000537011.6|SNV-14004-G-T|1
SLAGGPAPTEKTPHSGAQLGVPR
>FUSION-ENST00000463155.5:37495-ENST00000427859.5:55866|1384
HTTWELNIPQRLCRNFFHLQFFPK
>FUSION-ENST00000463155.5:37495-ENST00000427859.5:55866|1609
NLLHKEGEK
>FUSION-ENST00000657693.1:96473-ENST00000373036.5:42113|4846
REGGKEGR
>FUSION-ENST00000657693.1:96473-ENST00000373036.5:42113|5392
MLARQVSNS
>FUSION-ENST00000657693.1:96473-ENST00000373036.5:42113|4582
SEFPGYTARTQYCCWIFLGL
>FUSION-ENST00000657693.1:96473-ENST00000373036.5:42113|5068
VDQRKQVAHLGTELQQSK
>FUSION-ENST00000657693.1:96473-ENST00000373036.5:42113|158
ETHSLSATRK
>FUSION-ENST00000463155.5:37495-ENST00000427859.5:55866|1014
ESLVYASF
>FUSION-ENST00000657693.1:96473-ENST00000373036.5:42113|1972
LVCSWLSHFGQF
>FUSION-ENST00000657693.1:96473-ENST00000373036.5:42113|869
ELWDVGEDRFSR
>FUSION-ENST00000657693.1:96473-ENST00000373036.5:42113|5753
MLAVPVTCGDTARSALQ
>FUSION-ENST00000657693.1:96473-ENST00000373036.5:42113|5690
RFWCFLSGIR
>FUSION-ENST00000657693.1:96473-ENST00000373036.5:42113|1385
MSSAHCNLHLPGSSDSPASAS
>FUSION-ENST00000463155.5:37495-ENST00000427859.5:55866|1397
MSEHCCVPVNFIHNKGGCLSR
>FUSION-ENST00000657693.1:96473-ENST00000373036.5:42113|5159
MFHALQRARNR
>FUSION-ENST00000657693.1:96473-ENST00000373036.5:42113|4055
MSVLVYMSVHVCTYVCRNL
>FUSION-ENST00000657693.1:96473-ENST00000373036.5:42113|3142
FAQRNCLTPHFSECISTLKQR
>FUSION-ENST00000657693.1:96473-ENST00000373036.5:42113|879
CGFTLGLL
>ENST00000327031.9|SNV-11536-T-C|2
DQMKADLTALSLPR
>FUSION-ENST00000657693.1:96473-ENST00000373036.5:42113|4452
GGVASPSR
>FUSION-ENST00000657693.1:96473-ENST00000373036.5:42113|3766
NSWEQSTQYRCLAFYCR
>FUSION-ENST00000463155.5:37495-ENST00000427859.5:55866|1908
TLAIVIVGKPTLRRPHGREK
>FUSION-ENST00000657693.1:96473-ENST00000373036.5:42113|3040
KEAAVQTASSSVRFCCCDQGTK
>FUSION-ENST00000657693.1:96473-ENST00000373036.5:42113|807
FTEQSYGVGPPDLHWSK
>FUSION-ENST00000657693.1:96473-ENST00000373036.5:42113|4263
MLSLLGWPEIRR
>FUSION-ENST00000657693.1:96473-ENST00000373036.5:42113|2353
TASLPRPGLQVR
>ENST00000358823.6|SNV-370-T-A|1
IASNLAWLVAK
>FUSION-ENST00000657693.1:96473-ENST00000373036.5:42113|3913
EVEAGESLEPGRQR
>FUSION-ENST00000657693.1:96473-ENST00000373036.5:42113|1628
MSFECGTGRQTLVWV
>FUSION-ENST00000657693.1:96473-ENST00000373036.5:42113|392
TDLVLTAWEAERREMEPR
>FUSION-ENST00000657693.1:96473-ENST00000373036.5:42113|1407
VDSTILQVLYC
>FUSION-ENST00000657693.1:96473-ENST00000373036.5:42113|1942
VFSKASSEGKHR
>FUSION-ENST00000463155.5:37495-ENST00000427859.5:55866|2091
SGEGWEVLGPR
>FUSION-ENST00000463155.5:37495-ENST00000427859.5:55866|2393
AQQSPHY
>FUSION-ENST00000657693.1:96473-ENST00000373036.5:42113|1659
MRQGITVPR
>FUSION-ENST00000657693.1:96473-ENST00000373036.5:42113|1451
MARDTAWACVWPQPR
>FUSION-ENST00000657693.1:96473-ENST00000373036.5:42113|1138
MRSLQILLLR
>FUSION-ENST00000657693.1:96473-ENST00000373036.5:42113|2182
NISCAYIFIKSR
>FUSION-ENST00000463155.5:37495-ENST00000427859.5:55866|1034
VTAHPGLPWK
>ENST00000481939.5|INDEL-13855-A-AA|1
TEAVGMQSNQRSRWATE
>FUSION-ENST00000657693.1:96473-ENST00000373036.5:42113|5360
SAFSESNVWVRHR
>FUSION-ENST00000463155.5:37495-ENST00000427859.5:55866|2429
HIIIFLLLLFSRYHLSSVFEVIK
>FUSION-ENST00000463155.5:37495-ENST00000427859.5:55866|2136
CMVCSLTFYRSFSPSQWGLP
>FUSION-ENST00000657693.1:96473-ENST00000373036.5:42113|2381
VQCLASWQDCYQD
>FUSION-ENST00000463155.5:37495-ENST00000427859.5:55866|1094
MLEMFPVLIWMVAKGVFTK
>FUSION-ENST00000657693.1:96473-ENST00000373036.5:42113|3616
MPGSASGFVTDLANKHSLK
>ENST00000527955.5|SNV-112043-A-T|3
QGRTGKPMRSHQCS
>FUSION-ENST00000657693.1:96473-ENST00000373036.5:42113|4305
MERLSLSVANHER
>FUSION-ENST00000463155.5:37495-ENST00000427859.5:55866|157
DPSASAS
>FUSION-ENST00000463155.5:37495-ENST00000427859.5:55866|2045
FSENSKS
>FUSION-ENST00000657693.1:96473-ENST00000373036.5:42113|3776
HRTPSSSVLR
>ENST00000361200.7|SNV-31833-G-A|6
KKQAIYPNEGFLK
>FUSION-ENST00000657693.1:96473-ENST00000373036.5:42113|3210
MQEKRPWAR
>FUSION-ENST00000463155.5:37495-ENST00000427859.5:55866|838
LKSWAEASCE
>FUSION-ENST00000463155.5:37495-ENST00000427859.5:55866|1608
MNLLHKEGEKSQSQDQNR
>FUSION-ENST00000463155.5:37495-ENST00000427859.5:55866|1804
MLGISSFFLFCF
>FUSION-ENST00000463155.5:37495-ENST00000427859.5:55866|1055
KRVSHIES
>FUSION-ENST00000657693.1:96473-ENST00000373036.5:42113|2933
SRLTVSSASR
>FUSION-ENST00000657693.1:96473-ENST00000373036.5:42113|3890
GMLRTVHPQRVNDCIHLD
>FUSION-ENST00000657693.1:96473-ENST00000373036.5:42113|1644
MPAPGPWQAFNK
>FUSION-ENST00000463155.5:37495-ENST00000427859.5:55866|1035
VTLRVTAHPGLPWKVSFMPLFK
>FUSION-ENST00000463155.5:37495-ENST00000427859.5:55866|1878
MCCGVRWSRVR
>ENST00000395925.8|SNV-271616-C-A|2
YAAATGGTPPTPLPNMERMSLK
>FUSION-ENST00000657693.1:96473-ENST00000373036.5:42113|3771
LGLALLAPQTCRQTIVGPCDR
>FUSION-ENST00000657693.1:96473-ENST00000373036.5:42113|2630
MWPFGKNYGLLAFSIQTTK
>ENST00000573295.5|SNV-1680-G-T|1
VLATCLKRLLVSFLDVPV
>FUSION-ENST00000463155.5:37495-ENST00000427859.5:55866|610
MFGREESNR
>FUSION-ENST00000463155.5:37495-ENST00000427859.5:55866|2212
MCHVGVLHPLTR
>FUSION-ENST00000463155.5:37495-ENST00000427859.5:55866|1265
ETIIGVNRQPTEGRK
>FUSION-ENST00000657693.1:96473-ENST00000373036.5:42113|1303
MPCVLLTL
>FUSION-ENST00000657693.1:96473-ENST00000373036.5:42113|5486
MSDCLCK
>FUSION-ENST00000463155.5:37495-ENST00000427859.5:55866|2026
LSPPPTPSDKVLNKYIK
>FUSION-ENST00000657693.1:96473-ENST00000373036.5:42113|1103
MGDSLATVKGHHESYSR
>FUSION-ENST00000657693.1:96473-ENST00000373036.5:42113|2194
ETFHPCVIPFDILVTEAEAK
>FUSION-ENST00000463155.5:37495-ENST00000427859.5:55866|1161
MHAYAHCSTVPNSK
>FUSION-ENST00000463155.5:37495-ENST00000427859.5:55866|1800
MFIRDGR
>FUSION-ENST00000657693.1:96473-ENST00000373036.5:42113|5343
WMEQCLGR
>FUSION-ENST00000463155.5:37495-ENST00000427859.5:55866|1922
DLLVFSLFPTSKISTQ
>ENST00000541337.5|SNV-723-G-C|3
VALVKVLHKWPLR
>FUSION-ENST00000463155.5:37495-ENST00000427859.5:55866|1823
MHSLLETFR
>FUSION-ENST00000463155.5:37495-ENST00000427859.5:55866|1675
SSKYPFLL
>FUSION-ENST00000657693.1:96473-ENST00000373036.5:42113|1348
MISYWIR
>FUSION-ENST00000657693.1:96473-ENST00000373036.5:42113|2486
LGMKETQF
>ENST00000396191.6|SNV-554829-A-G|3
FIFYELLTRYDLIGR
>FUSION-ENST00000657693.1:96473-ENST00000373036.5:42113|1643
PAPGPWQAFNK
>FUSION-ENST00000657693.1:96473-ENST00000373036.5:42113|1745
MIFLPQPPKMLG
>FUSION-ENST00000463155.5:37495-ENST00000427859.5:55866|2421
GNNAPREK
>FUSION-ENST00000657693.1:96473-ENST00000373036.5:42113|1259
VHQNRVK
>FUSION-ENST00000463155.5:37495-ENST00000427859.5:55866|103
MDMQFSQHHLLK
>FUSION-ENST00000463155.5:37495-ENST00000427859.5:55866|479
KEQSTLPSTAEGLR
>FUSION-ENST00000657693.1:96473-ENST00000373036.5:42113|3138
QRVTVLLSSPHFTDEGAVARN
>FUSION-ENST00000657693.1:96473-ENST00000373036.5:42113|5713
LLTLGPSRTLER
>FUSION-ENST00000463155.5:37495-ENST00000427859.5:55866|915
KFSVWLCDCK
>FUSION-ENST00000657693.1:96473-ENST00000373036.5:42113|5359
HGLTLSPR
>ENST00000167586.7|MNV-3010-TGT-T|1
GPEPHSERDA
>FUSION-ENST00000657693.1:96473-ENST00000373036.5:42113|103
MEVGAVVKLVGFGASLPVR
>FUSION-ENST00000463155.5:37495-ENST00000427859.5:55866|2192
AEGKAIRNR
>FUSION-ENST00000657693.1:96473-ENST00000373036.5:42113|4368
IFNVGTLRPR
>FUSION-ENST00000657693.1:96473-ENST00000373036.5:42113|4783
MERKLVGLLPSVFSCSLALISELR
>ENST00000293670.3|INDEL-145-A-AA|19
LPLRGRVR
>ENST00000471121.1|SNV-40843-G-T|3
QPDNLGTFEIYCQAVSHR
>FUSION-ENST00000657693.1:96473-ENST00000373036.5:42113|5354
MWVESYFR
>FUSION-ENST00000657693.1:96473-ENST00000373036.5:42113|4841
EEGRKEGK
>FUSION-ENST00000477661.1:5134-ENST00000432950.1:6455|2
MQDWPSPSGCPTSTAGNWK
>FUSION-ENST00000657693.1:96473-ENST00000373036.5:42113|920
THPPCPEIR
>FUSION-ENST00000657693.1:96473-ENST00000373036.5:42113|4303
MERLSLSVANHERK
>FUSION-ENST00000657693.1:96473-ENST00000373036.5:42113|3734
VLFPGVSVR
>ENST00000430935.5|SNV-47360-A-G|3
NDYIYLSWLARCYIMNEKPR
>ENST00000673384.1|SNV-64049-C-G|2
AVGACGVEPESMMIIDR
>FUSION-ENST00000657693.1:96473-ENST00000373036.5:42113|3068
ASCQPACK
>FUSION-ENST00000657693.1:96473-ENST00000373036.5:42113|3305
MECPCWSWPELGRSRGWR
>FUSION-ENST00000657693.1:96473-ENST00000373036.5:42113|2202
MGHVMCR
>FUSION-ENST00000657693.1:96473-ENST00000373036.5:42113|77
EAVAECLMDSYSLDVHGGR
>FUSION-ENST00000657693.1:96473-ENST00000373036.5:42113|3708
MLVSSMDTGK
>FUSION-ENST00000327331.2:3470-ENST00000373093.4:143419|1
TAPTPRS
>FUSION-ENST00000657693.1:96473-ENST00000373036.5:42113|1702
SQVELKLTLK
>ENST00000321339.3|SNV-489-G-A|2
LQNQQGGRIR
>FUSION-ENST00000657693.1:96473-ENST00000373036.5:42113|651
PPSTDNAPAPTSLRTSSSSR
>FUSION-ENST00000463155.5:37495-ENST00000427859.5:55866|787
AGGSPEVK
>FUSION-ENST00000657693.1:96473-ENST00000373036.5:42113|3044
GDVCPVQTTCLMPASL
>FUSION-ENST00000657693.1:96473-ENST00000373036.5:42113|1426
MMLMLSNMYCSLIT
>FUSION-ENST00000657693.1:96473-ENST00000373036.5:42113|5028
LISLKRK
>FUSION-ENST00000657693.1:96473-ENST00000373036.5:42113|4471
LPSPRELTAEQLGMPCK
>FUSION-ENST00000463155.5:37495-ENST00000427859.5:55866|644
MAFQSTSNSSTVFLVSTSNYLLGER
>FUSION-ENST00000657693.1:96473-ENST00000373036.5:42113|1584
MERGTCYLVGSRMVTDSGR
>FUSION-ENST00000657693.1:96473-ENST00000373036.5:42113|1006
MMPWEHWRR
>FUSION-ENST00000657693.1:96473-ENST00000373036.5:42113|4996
RVANEDRVPFR
>FUSION-ENST00000657693.1:96473-ENST00000373036.5:42113|2546
RQFLSHVKVMFYSR
>FUSION-ENST00000657693.1:96473-ENST00000373036.5:42113|4753
LGNALSALQVLANLISLANPLR
>FUSION-ENST00000657693.1:96473-ENST00000373036.5:42113|166
MKQPLEAWKSK
>FUSION-ENST00000463155.5:37495-ENST00000427859.5:55866|12
MARAGGGAPTPPSAER
>FUSION-ENST00000463155.5:37495-ENST00000427859.5:55866|955
SLTRSKSITFEQIPSIYLISFLR
>FUSION-ENST00000463155.5:37495-ENST00000427859.5:55866|1020
VGSSRIVKIC
>FUSION-ENST00000463155.5:37495-ENST00000427859.5:55866|1524
EPVMAKEGTGVR
>FUSION-ENST00000657693.1:96473-ENST00000373036.5:42113|1142
MSAQLMRSLQILLLR
>FUSION-ENST00000657693.1:96473-ENST00000373036.5:42113|614
MLSEPALR
>FUSION-ENST00000657693.1:96473-ENST00000373036.5:42113|1171
MCFLLMECRGMDMKTFVSNR
>FUSION-ENST00000657693.1:96473-ENST00000373036.5:42113|4189
TACLSPNFICTIRY
>FUSION-ENST00000657693.1:96473-ENST00000373036.5:42113|1983
EAESYRS
>FUSION-ENST00000463155.5:37495-ENST00000427859.5:55866|594
QESQGVASRSRR
>FUSION-ENST00000463155.5:37495-ENST00000427859.5:55866|400
IYSLILVTHIQK
>FUSION-ENST00000657693.1:96473-ENST00000373036.5:42113|190
MSTSESLEPANMLHVKRDFADASK
>ENST00000504734.5|SNV-30421-G-C|2
TPQLNLDQFHDK
>FUSION-ENST00000657693.1:96473-ENST00000373036.5:42113|5663
MSYILEVR
>FUSION-ENST00000657693.1:96473-ENST00000373036.5:42113|1276
GEERDIGKK
>FUSION-ENST00000657693.1:96473-ENST00000373036.5:42113|3477
DVNRHFSKEDIYMANK
>FUSION-ENST00000657693.1:96473-ENST00000373036.5:42113|3587
AGCGGSR
>FUSION-ENST00000463155.5:37495-ENST00000427859.5:55866|2217
MCTMCRFVTYVYMCHVGVLHPLTR
>FUSION-ENST00000657693.1:96473-ENST00000373036.5:42113|4626
KPMRILFFFFFF
>FUSION-ENST00000463155.5:37495-ENST00000427859.5:55866|2371
YNLWFPLYLIHMHNAETNQKREK
>FUSION-ENST00000657693.1:96473-ENST00000373036.5:42113|4108
LHFQDALVEIKSMGCECKTK
>FUSION-ENST00000657693.1:96473-ENST00000373036.5:42113|758
GGAYGMYGAVGCGRGQV
>ENST00000293756.5|SNV-23801-C-G|5
KLSVEGFRQGLYQFLHNGSHLR
>ENST00000361200.7|SNV-31833-G-A|4
KQAIYPNEGFLKQLR
>FUSION-ENST00000463155.5:37495-ENST00000427859.5:55866|701
MCVLCILLER
>FUSION-ENST00000657693.1:96473-ENST00000373036.5:42113|4555
RKSLGISR
>FUSION-ENST00000657693.1:96473-ENST00000373036.5:42113|4703
WLANNLDATELVNEFNVAST
>FUSION-ENST00000463155.5:37495-ENST00000427859.5:55866|512
KPTSVEWWAKQSRR
>FUSION-ENST00000463155.5:37495-ENST00000427859.5:55866|1585
MIPSAVLLLGPGQGAYVFR
>FUSION-ENST00000657693.1:96473-ENST00000373036.5:42113|2568
WQIMPAWGSWRF
>FUSION-ENST00000463155.5:37495-ENST00000427859.5:55866|2406
MQILNNTHSCKC
>FUSION-ENST00000657693.1:96473-ENST00000373036.5:42113|954
SRDQGWLQLK
>FUSION-ENST00000657693.1:96473-ENST00000373036.5:42113|452
RSPEGSETER
>ENST00000217939.7|SNV-26589-C-G|1
CEATGKPKPFVTWTK
>FUSION-ENST00000657693.1:96473-ENST00000373036.5:42113|2649
HEEDFFFLFRDKVSLCGPGWSAVV
>FUSION-ENST00000657693.1:96473-ENST00000373036.5:42113|1673
RVQKHVR
>FUSION-ENST00000657693.1:96473-ENST00000373036.5:42113|4272
PPLATCTSHFPPGK
>FUSION-ENST00000463155.5:37495-ENST00000427859.5:55866|929
MNTLISTLAG
>FUSION-ENST00000463155.5:37495-ENST00000427859.5:55866|1620
FCFFKVFFFSLLLLLLLLLHRDR
>ENST00000264220.6|INDEL-36317-A-AA|4
QLGVAKKIWSIVR
>FUSION-ENST00000463155.5:37495-ENST00000427859.5:55866|1416
QSVSFLK
>ENST00000284690.4|SNV-29302-G-C|4
CGKSAQVPQWCAEYCLSIHYQHR
>FUSION-ENST00000657693.1:96473-ENST00000373036.5:42113|4870
RSLGCSK
>FUSION-ENST00000657693.1:96473-ENST00000373036.5:42113|3459
QWGKNSLFNNGVRK
>FUSION-ENST00000657693.1:96473-ENST00000373036.5:42113|3196
KEGRGWASAAATGIVSLK
>FUSION-ENST00000657693.1:96473-ENST00000373036.5:42113|2931
LTVSSASR
>FUSION-ENST00000657693.1:96473-ENST00000373036.5:42113|485
MTSGDPPPRPPK
>ENST00000382496.10|SNV-483015-A-G|2
YSAHAVNGAWSAWTSWSQCSR
>FUSION-ENST00000463155.5:37495-ENST00000427859.5:55866|2172
YTCAMLVCCTH
>FUSION-ENST00000657693.1:96473-ENST00000373036.5:42113|1806
VVRVAEVPGLCPHAR
>ENST00000402588.6|SNV-3351-C-T|2
WLLAMNCLR
>FUSION-ENST00000657693.1:96473-ENST00000373036.5:42113|944
CYGDFRAWASQRRPLPHR
>FUSION-ENST00000657693.1:96473-ENST00000373036.5:42113|3387
FIAALFTIAKTWNQPKCPSLIDWIK
>FUSION-ENST00000657693.1:96473-ENST00000373036.5:42113|3925
VRGGQGVYLLAAGMFYFVGQK
>FUSION-ENST00000463155.5:37495-ENST00000427859.5:55866|1332
YSSSYWQLGLK
>FUSION-ENST00000657693.1:96473-ENST00000373036.5:42113|3352
MKLETIILSKLTQER
>ENST00000506360.5|SNV-45034-G-T|3
LPPGASVLGSLCVIQR
>FUSION-ENST00000657693.1:96473-ENST00000373036.5:42113|4071
TPWLKQFPLLCLPK
>FUSION-ENST00000657693.1:96473-ENST00000373036.5:42113|162
QPLEAWKSKETHSLSATR
>FUSION-ENST00000657693.1:96473-ENST00000373036.5:42113|2888
WSLTLLPR
>FUSION-ENST00000657693.1:96473-ENST00000373036.5:42113|3765
MNSWEQSTQYRCLAFYCRQHLGR
>ENST00000368358.4|SNV-8409-G-T|2
EGSVWRK
>FUSION-ENST00000657693.1:96473-ENST00000373036.5:42113|2919
PLHSSLR
>FUSION-ENST00000657693.1:96473-ENST00000373036.5:42113|3722
GDYKEPLVR
>ENST00000370033.9|INDEL-16136-A-AA|2
KTTEGKSGADV
>FUSION-ENST00000463155.5:37495-ENST00000427859.5:55866|226
RWGLTMLPR
>FUSION-ENST00000657693.1:96473-ENST00000373036.5:42113|4956
PPRSMPSGK
>FUSION-ENST00000657693.1:96473-ENST00000373036.5:42113|5506
DDEQNVSGRGPGLISEHTVKGS
>FUSION-ENST00000657693.1:96473-ENST00000373036.5:42113|2316
ALPSVGRPHPCGSR
>ENST00000647590.1|SNV-444515-G-T|4
MEGEQGFTDEK
>FUSION-ENST00000463155.5:37495-ENST00000427859.5:55866|717
MLAGRKADLGLMHFIQTNISVK
>FUSION-ENST00000463155.5:37495-ENST00000427859.5:55866|1263
QPTEGRKFLQSIHLTK
>FUSION-ENST00000657693.1:96473-ENST00000373036.5:42113|1568
PGKHIIK
>FUSION-ENST00000657693.1:96473-ENST00000373036.5:42113|3666
AGRYYSHFTDEK
>ENST00000512697.1|SNV-4895-G-A|4
EHLRTGR
>FUSION-ENST00000463155.5:37495-ENST00000427859.5:55866|2283
MIWPGHK
>FUSION-ENST00000657693.1:96473-ENST00000373036.5:42113|4993
VPFRHLL
>FUSION-ENST00000463155.5:37495-ENST00000427859.5:55866|163
MRFGWGQTSK
>FUSION-ENST00000657693.1:96473-ENST00000373036.5:42113|3136
VPLDSNLVNR
>FUSION-ENST00000463155.5:37495-ENST00000427859.5:55866|333
YRGTDAR
>FUSION-ENST00000463155.5:37495-ENST00000427859.5:55866|1490
MIMLHYIKFPLIRLWR
>FUSION-ENST00000657693.1:96473-ENST00000373036.5:42113|1781
MELMRPAVR
>ENST00000517621.5|SNV-193482-C-A|3
NMQAPIK
>FUSION-ENST00000463155.5:37495-ENST00000427859.5:55866|1450
MMSCFSHDYVTLYK
>FUSION-ENST00000657693.1:96473-ENST00000373036.5:42113|830
GCSCCHRFHLPHPPNLDLPR
>FUSION-ENST00000657693.1:96473-ENST00000373036.5:42113|4187
MNSVYIKR
>FUSION-ENST00000657693.1:96473-ENST00000373036.5:42113|2837
SLALSPRL
>FUSION-ENST00000657693.1:96473-ENST00000373036.5:42113|246
MSGASSWKTS
>FUSION-ENST00000657693.1:96473-ENST00000373036.5:42113|324
MSRCCLPPFSDEEIK
>FUSION-ENST00000657693.1:96473-ENST00000373036.5:42113|4105
SMGCECKTKGLR
>FUSION-ENST00000657693.1:96473-ENST00000373036.5:42113|1504
MLRWGGLC
>FUSION-ENST00000657693.1:96473-ENST00000373036.5:42113|5381
VAVSPMWVLST
>FUSION-ENST00000657693.1:96473-ENST00000373036.5:42113|3621
SYVSGTPPPPPSR
>FUSION-ENST00000463155.5:37495-ENST00000427859.5:55866|1815
ESTSKLIGIVGLKACSELAVSLYCP
>FUSION-ENST00000657693.1:96473-ENST00000373036.5:42113|1866
MSFKVLK
>FUSION-ENST00000463155.5:37495-ENST00000427859.5:55866|507
CPHMVEGTNR
>FUSION-ENST00000657693.1:96473-ENST00000373036.5:42113|783
CACSWSWAVR
>FUSION-ENST00000463155.5:37495-ENST00000427859.5:55866|862
INLAKRLFFGG
>FUSION-ENST00000657693.1:96473-ENST00000373036.5:42113|5572
LLSVTLRS
>FUSION-ENST00000657693.1:96473-ENST00000373036.5:42113|4497
KAVRILAK
>FUSION-ENST00000657693.1:96473-ENST00000373036.5:42113|4062
DDKVRLQMVSVYFGIS
>FUSION-ENST00000657693.1:96473-ENST00000373036.5:42113|92
RFSFLGLPNSWNYR
>FUSION-ENST00000463155.5:37495-ENST00000427859.5:55866|1866
FHPIGQAGLELLTS
>FUSION-ENST00000657693.1:96473-ENST00000373036.5:42113|4635
FIMSWMK
>FUSION-ENST00000657693.1:96473-ENST00000373036.5:42113|2044
GMIIVQGFLELQLAHR
>FUSION-ENST00000463155.5:37495-ENST00000427859.5:55866|377
ARGYQFPNK
>FUSION-ENST00000463155.5:37495-ENST00000427859.5:55866|373
MLDGSSLSVVPL
>FUSION-ENST00000657693.1:96473-ENST00000373036.5:42113|2276
SEPGKISGGEGWVACPGRATGR
>FUSION-ENST00000463155.5:37495-ENST00000427859.5:55866|788
MAGGSPEVK
>FUSION-ENST00000657693.1:96473-ENST00000373036.5:42113|650
PPSTDNAPAPTSLRTSSSSRHCAQR
>FUSION-ENST00000657693.1:96473-ENST00000373036.5:42113|2706
SKRLGVTQTSVS
>FUSION-ENST00000657693.1:96473-ENST00000373036.5:42113|1246
MLIQKQNPAKHLYFFF
>FUSION-ENST00000657693.1:96473-ENST00000373036.5:42113|714
MHTVEPSVFGIFK
>FUSION-ENST00000657693.1:96473-ENST00000373036.5:42113|72
MDSYSLDVHGGRR
>ENST00000562152.1|SNV-13699-T-A|1
GFDITLMVAGLGVLERELRR
>FUSION-ENST00000657693.1:96473-ENST00000373036.5:42113|4827
KKPVGYLDEK
>FUSION-ENST00000657693.1:96473-ENST00000373036.5:42113|4789
GRLGEERSSLIPGSHGEETCR
>FUSION-ENST00000657693.1:96473-ENST00000373036.5:42113|5050
LLALSDPPILTSQSVGITGMSHHAR
>FUSION-ENST00000657693.1:96473-ENST00000373036.5:42113|261
DPIDCFRFFF
>FUSION-ENST00000463155.5:37495-ENST00000427859.5:55866|850
SMFGNAKKFVLGQK
>FUSION-ENST00000657693.1:96473-ENST00000373036.5:42113|4220
MQSFLTISKRR
>FUSION-ENST00000463155.5:37495-ENST00000427859.5:55866|586
TVVEIRALVTEVVR
>FUSION-ENST00000657693.1:96473-ENST00000373036.5:42113|5579
ISFNFPIK
>ENST00000426833.7|SNV-50035-G-A|3
FGPARNDSVIVADQTPTPTKFLK
>ENST00000369466.9|SNV-21584-A-G|2
NQEKKEER
>FUSION-ENST00000657693.1:96473-ENST00000373036.5:42113|2330
SALQDPASKSSVQVSSRVTGK
>FUSION-ENST00000463155.5:37495-ENST00000427859.5:55866|74
MVHSIVK
>FUSION-ENST00000463155.5:37495-ENST00000427859.5:55866|871
NSWQKYREMINLAK
>FUSION-ENST00000657693.1:96473-ENST00000373036.5:42113|454
HMRSPEGSETERER
>FUSION-ENST00000657693.1:96473-ENST00000373036.5:42113|4630
MSWMKKK
>FUSION-ENST00000657693.1:96473-ENST00000373036.5:42113|2829
NGLNEECFLKSL
>FUSION-ENST00000463155.5:37495-ENST00000427859.5:55866|901
CMNSAEDGFA
>FUSION-ENST00000657693.1:96473-ENST00000373036.5:42113|453
MRSPEGSETER
>FUSION-ENST00000463155.5:37495-ENST00000427859.5:55866|2155
CLVFCPCDSLLR
>FUSION-ENST00000657693.1:96473-ENST00000373036.5:42113|4131
GIIINSLNS
>FUSION-ENST00000657693.1:96473-ENST00000373036.5:42113|616
MAWAYLGFAVHQCSR
>FUSION-ENST00000657693.1:96473-ENST00000373036.5:42113|1410
MAEIILTGGLGVWFR
>FUSION-ENST00000657693.1:96473-ENST00000373036.5:42113|4609
TSPPCLGSK
>FUSION-ENST00000657693.1:96473-ENST00000373036.5:42113|1513
QICWGMQR
>FUSION-ENST00000657693.1:96473-ENST00000373036.5:42113|1885
PLWTCPQPPSSLVY
>FUSION-ENST00000657693.1:96473-ENST00000373036.5:42113|3657
VGDSIWKILAEVGSK
>ENST00000500704.6|SNV-75414-C-G|1
LNESRTDDSEK
>ENST00000376414.5|SNV-11954-G-A|3
QNPLTKK
>FUSION-ENST00000657693.1:96473-ENST00000373036.5:42113|2482
MHSQLCR
>FUSION-ENST00000657693.1:96473-ENST00000373036.5:42113|4088
MHCTSAWVTEPNTS
>FUSION-ENST00000463155.5:37495-ENST00000427859.5:55866|928
NTLISTLAG
>FUSION-ENST00000657693.1:96473-ENST00000373036.5:42113|3764
NSWEQSTQYRCLAFYCRQHLGR
>FUSION-ENST00000463155.5:37495-ENST00000427859.5:55866|432
YFAILLFFTYK
>FUSION-ENST00000657693.1:96473-ENST00000373036.5:42113|977
VAAEAKSVR
>FUSION-ENST00000657693.1:96473-ENST00000373036.5:42113|208
MLARLVLNSWPQGIHQPRHHK
>FUSION-ENST00000463155.5:37495-ENST00000427859.5:55866|2046
MFSENSKS
>ENST00000285871.5|SNV-139755-C-T|5
NSLIDKQNYHDELSCK
>FUSION-ENST00000657693.1:96473-ENST00000373036.5:42113|3220
MDSSPWDHKPGPLRVCYLSGKWQR
>FUSION-ENST00000463155.5:37495-ENST00000427859.5:55866|304
ALISIIFKRQSCNLLPR
>FUSION-ENST00000657693.1:96473-ENST00000373036.5:42113|3740
PTIVLAR
>FUSION-ENST00000657693.1:96473-ENST00000373036.5:42113|4192
MTACLSPNFICTIR
>FUSION-ENST00000657693.1:96473-ENST00000373036.5:42113|2168
LGWLGKVVGCPGK
>FUSION-ENST00000657693.1:96473-ENST00000373036.5:42113|3337
RNTQCMRGLKPR
>FUSION-ENST00000657693.1:96473-ENST00000373036.5:42113|424
HSHTHTGR
>FUSION-ENST00000463155.5:37495-ENST00000427859.5:55866|1165
MICAANYHGTCLPM
>FUSION-ENST00000657693.1:96473-ENST00000373036.5:42113|3383
CPSLIDWIKK
>FUSION-ENST00000657693.1:96473-ENST00000373036.5:42113|5507
DDEQNVSGRGPGLISEHTVK
>FUSION-ENST00000463155.5:37495-ENST00000427859.5:55866|2230
CIFHREHVF
>FUSION-ENST00000657693.1:96473-ENST00000373036.5:42113|1430
LGDAETWWR
>FUSION-ENST00000657693.1:96473-ENST00000373036.5:42113|3829
NPFQPKSVRGTLSK
>FUSION-ENST00000657693.1:96473-ENST00000373036.5:42113|4072
DEVLLCCPGQFRTPWLK
>FUSION-ENST00000657693.1:96473-ENST00000373036.5:42113|524
HTHHTHTHTHTDTCGVQKAQRQR
>FUSION-ENST00000463155.5:37495-ENST00000427859.5:55866|1520
AKEGTGVRASSPLVFTFPCETAR
>FUSION-ENST00000657693.1:96473-ENST00000373036.5:42113|240
MSKGTLQMLVRLR
>FUSION-ENST00000657693.1:96473-ENST00000373036.5:42113|5454
MEAVQAKANSCAK
>FUSION-ENST00000657693.1:96473-ENST00000373036.5:42113|5594
MFFTFYSLQLHEAFIMK
>FUSION-ENST00000657693.1:96473-ENST00000373036.5:42113|1754
WQDISFFFF
>FUSION-ENST00000463155.5:37495-ENST00000427859.5:55866|659
CSSSFVHCPSIEIIK
>FUSION-ENST00000657693.1:96473-ENST00000373036.5:42113|1955
LPVSSRRR
>ENST00000476662.1|INDEL-3006-G-GTG|6
MNALRGQVGGEMSMWR
>FUSION-ENST00000657693.1:96473-ENST00000373036.5:42113|4531
MCALELGYPPAK
>FUSION-ENST00000657693.1:96473-ENST00000373036.5:42113|1830
MFSGEWHLPR
>FUSION-ENST00000463155.5:37495-ENST00000427859.5:55866|215
ALASLSK
>ENST00000381395.5|SNV-7661-C-T|3
GIVEECCFRSCDLALLEMYCATPAK
>ENST00000521249.1|MNV-75650-CAC-C|8
LSSYSSPAAVRAWIWNK
>FUSION-ENST00000657693.1:96473-ENST00000373036.5:42113|4875
GSAVIKQQWFPVAH
>FUSION-ENST00000463155.5:37495-ENST00000427859.5:55866|1871
LIQTTASNENSRLSLR
>FUSION-ENST00000657693.1:96473-ENST00000373036.5:42113|1927
LNLEKSVQESDLGFRVTWG
>FUSION-ENST00000657693.1:96473-ENST00000373036.5:42113|4981
DRPSVARASTFKR
>FUSION-ENST00000657693.1:96473-ENST00000373036.5:42113|5111
MCEGPEAAK
>FUSION-ENST00000463155.5:37495-ENST00000427859.5:55866|1507
SSEWCCPVELSAMMDIFCNLSCIIQ
>FUSION-ENST00000657693.1:96473-ENST00000373036.5:42113|945
MCYGDFRAWASQRRPLPHR
>FUSION-ENST00000657693.1:96473-ENST00000373036.5:42113|2082
MSLQSALIRMVECDEVK
>FUSION-ENST00000657693.1:96473-ENST00000373036.5:42113|102
EVGAVVKLVGFGASLPVR
>FUSION-ENST00000463155.5:37495-ENST00000427859.5:55866|136
QSESRHLTWR
>FUSION-ENST00000657693.1:96473-ENST00000373036.5:42113|2906
TGNMVGRGLSLPSFCKSNSS
>FUSION-ENST00000657693.1:96473-ENST00000373036.5:42113|1924
MHGGPWPSFVSLSLQAER
>FUSION-ENST00000657693.1:96473-ENST00000373036.5:42113|1723
QPEDGDKPGCGR
>FUSION-ENST00000463155.5:37495-ENST00000427859.5:55866|122
GMAQAIHEGSAPYDQNTYH
>FUSION-ENST00000463155.5:37495-ENST00000427859.5:55866|1702
MIRLLSNEK
>FUSION-ENST00000657693.1:96473-ENST00000373036.5:42113|2616
PVIPATWEAEAGESLEPGRQR
>FUSION-ENST00000463155.5:37495-ENST00000427859.5:55866|960
TAPTLGPQLHTR
>ENST00000345254.9|INDEL-6817-C-CA|8
CTGGYAAVWNADQR
>FUSION-ENST00000657693.1:96473-ENST00000373036.5:42113|5733
MCDPPSIL
>FUSION-ENST00000657693.1:96473-ENST00000373036.5:42113|1900
HLYRKGTP
>FUSION-ENST00000657693.1:96473-ENST00000373036.5:42113|3691
VLCRHVKLQMPINGHR
>FUSION-ENST00000463155.5:37495-ENST00000427859.5:55866|2104
SRFESLSSLFLTSSHHGGKK
>FUSION-ENST00000463155.5:37495-ENST00000427859.5:55866|609
FGREESNR
>FUSION-ENST00000657693.1:96473-ENST00000373036.5:42113|3887
MLRTVHPQRVNDCIHLD
>FUSION-ENST00000657693.1:96473-ENST00000373036.5:42113|2608
THCARQDAER
>ENST00000253063.4|SNV-21239-C-T|5
VHVNLLLLEARMQVALLYALR
>FUSION-ENST00000657693.1:96473-ENST00000373036.5:42113|775
CLRDLSRDLLLR
>FUSION-ENST00000657693.1:96473-ENST00000373036.5:42113|5459
MLELRLQLG
>FUSION-ENST00000657693.1:96473-ENST00000373036.5:42113|5244
ARSRLTATSASR
>FUSION-ENST00000657693.1:96473-ENST00000373036.5:42113|4551
GAVTSRR
>FUSION-ENST00000657693.1:96473-ENST00000373036.5:42113|3431
PITDRLDKENVAHIHHGILCSHK
>FUSION-ENST00000657693.1:96473-ENST00000373036.5:42113|586
TRMGCWRLAEPECQYS
>FUSION-ENST00000657693.1:96473-ENST00000373036.5:42113|2958
SSRPTWATWQNPISTKNTKIS
>FUSION-ENST00000463155.5:37495-ENST00000427859.5:55866|650
VEGCSRDSR
>FUSION-ENST00000657693.1:96473-ENST00000373036.5:42113|3064
SPCISQGLMAQLRK
>FUSION-ENST00000657693.1:96473-ENST00000373036.5:42113|2859
VAAWTMPSKAAKSCGR
>FUSION-ENST00000657693.1:96473-ENST00000373036.5:42113|3204
RHHARLILYF
>FUSION-ENST00000657693.1:96473-ENST00000373036.5:42113|676
LPPHSLSLGGMILWLQATTR
>FUSION-ENST00000657693.1:96473-ENST00000373036.5:42113|4900
IDPVLPELPLLKEKPFKI
>FUSION-ENST00000657693.1:96473-ENST00000373036.5:42113|2089
FSPLLALPGTWEKFHKYWSNE
>FUSION-ENST00000657693.1:96473-ENST00000373036.5:42113|4515
DKGALCSSSSIDLNSPSAASKL
>FUSION-ENST00000657693.1:96473-ENST00000373036.5:42113|649
TSSSSRHCAQR
>FUSION-ENST00000657693.1:96473-ENST00000373036.5:42113|5552
MLCLPTFSAATEQSETKGPRGLR
>ENST00000461652.2|SNV-74653-G-A|1
TWTSTVLPHSILFYRFIESQ
>FUSION-ENST00000657693.1:96473-ENST00000373036.5:42113|3322
WVDGCSKPPWHTHIYVTNLR
>FUSION-ENST00000657693.1:96473-ENST00000373036.5:42113|3796
LHSEVLNR
>FUSION-ENST00000657693.1:96473-ENST00000373036.5:42113|3153
MPVIPAFWEAEASGLPEVR
>FUSION-ENST00000657693.1:96473-ENST00000373036.5:42113|2793
HWLHCGG
>FUSION-ENST00000657693.1:96473-ENST00000373036.5:42113|305
MLSPLCCLLQPVTVHSGWYNKPP
>FUSION-ENST00000657693.1:96473-ENST00000373036.5:42113|2810
ASQKYCVSLGT
>FUSION-ENST00000657693.1:96473-ENST00000373036.5:42113|1795
LFWLSADGAR
>FUSION-ENST00000657693.1:96473-ENST00000373036.5:42113|5548
KIPHALPADLFCSHGAVR
>FUSION-ENST00000657693.1:96473-ENST00000373036.5:42113|1622
MASPSDSAALPPAAWPGWR
>FUSION-ENST00000463155.5:37495-ENST00000427859.5:55866|201
EREREWDGGVATHF
>FUSION-ENST00000657693.1:96473-ENST00000373036.5:42113|1851
TPSTWGCCEDEVK
>FUSION-ENST00000657693.1:96473-ENST00000373036.5:42113|2658
MQGGETGLGRKMHEEDFFFLFR
>FUSION-ENST00000463155.5:37495-ENST00000427859.5:55866|263
FIHVVACTR
>FUSION-ENST00000657693.1:96473-ENST00000373036.5:42113|2064
FKLVTRK
>FUSION-ENST00000657693.1:96473-ENST00000373036.5:42113|856
MLFSDYKRNTSSLDIFR
>FUSION-ENST00000463155.5:37495-ENST00000427859.5:55866|1453
SHFCIISIP
>FUSION-ENST00000657693.1:96473-ENST00000373036.5:42113|779
LDGCQSLLSEMCLRDLSRDLLLR
>FUSION-ENST00000657693.1:96473-ENST00000373036.5:42113|1538
MWVDLSL
>FUSION-ENST00000463155.5:37495-ENST00000427859.5:55866|1916
MGTKPSRFNI
>FUSION-ENST00000657693.1:96473-ENST00000373036.5:42113|5553
LCLPTFSAATEQSETKGPR
>ENST00000379996.7|SNV-202792-C-A|3
ISDLQTQSKPLK
>FUSION-ENST00000657693.1:96473-ENST00000373036.5:42113|4567
SGKPAWAT
>FUSION-ENST00000657693.1:96473-ENST00000373036.5:42113|2169
MLGWLGKVVGCPGK
>FUSION-ENST00000657693.1:96473-ENST00000373036.5:42113|2495
FLSIFKHFILK
>FUSION-ENST00000657693.1:96473-ENST00000373036.5:42113|4063
MDDKVRLQMVSVYFGIS
>FUSION-ENST00000463155.5:37495-ENST00000427859.5:55866|979
HSILVILSQK
>FUSION-ENST00000463155.5:37495-ENST00000427859.5:55866|1678
MLLKSSK
>FUSION-ENST00000463155.5:37495-ENST00000427859.5:55866|839
CQELRLKSWAEASCE
>ENST00000167586.7|INDEL-3006-G-GTG|1
WTLHLAWT
>ENST00000326047.9|INDEL-76619-C-CA|7
KTLGAAAVCPGR
>FUSION-ENST00000657693.1:96473-ENST00000373036.5:42113|2214
SGFPSEER
>FUSION-ENST00000657693.1:96473-ENST00000373036.5:42113|2039
IIVQGFLELQLAHRWWPL
>FUSION-ENST00000657693.1:96473-ENST00000373036.5:42113|1782
AYLCLLTGHFLWGVSNFFLIDL
>FUSION-ENST00000657693.1:96473-ENST00000373036.5:42113|4455
VDEQNGSLNFNNVPGMPR
>FUSION-ENST00000657693.1:96473-ENST00000373036.5:42113|5537
TLSLGWVQ
>ENST00000655235.1|SNV-42093-A-T|5
GTSSACSSPR
>FUSION-ENST00000657693.1:96473-ENST00000373036.5:42113|1828
MFSGEWHLPRNFSLPFCLHK
>FUSION-ENST00000657693.1:96473-ENST00000373036.5:42113|2970
KAESLQDPAVLEGHLSTPPK
>FUSION-ENST00000657693.1:96473-ENST00000373036.5:42113|5563
MVKPGLYYKYKK
>FUSION-ENST00000463155.5:37495-ENST00000427859.5:55866|1704
LFKSLAPCFK
>FUSION-ENST00000657693.1:96473-ENST00000373036.5:42113|1862
VLKTCFEYLFHISLCTCTGKVLHK
>FUSION-ENST00000657693.1:96473-ENST00000373036.5:42113|791
GTKWDLSSKQAEEGTMSAPR
>ENST00000520245.5|SNV-193482-C-A|4
MLSREECLLGR
>FUSION-ENST00000463155.5:37495-ENST00000427859.5:55866|459
MAGDKEVGR
>FUSION-ENST00000463155.5:37495-ENST00000427859.5:55866|388
FSLTPVYQTSTIMGVGVEIYIYM
>FUSION-ENST00000657693.1:96473-ENST00000373036.5:42113|5517
RQLDMVWKWGACL
>ENST00000265565.10|SNV-58709-C-A|3
NYGQLGGGHGR
>ENST00000382199.7|SNV-149673-G-T|4
TITVKGTVESCASAEIEIMKK
>FUSION-ENST00000657693.1:96473-ENST00000373036.5:42113|4348
NFTFGFCLVFFNVATRK
>FUSION-ENST00000463155.5:37495-ENST00000427859.5:55866|1001
FPVSKLSKC
>ENST00000508754.1|SNV-6579-T-C|5
NETDLAGPMVFCPAFGATLLLVR
>FUSION-ENST00000463155.5:37495-ENST00000427859.5:55866|1268
SFCTAKETIIGVNRQPTEGR
>FUSION-ENST00000657693.1:96473-ENST00000373036.5:42113|4619
PVVPATQQAEGGESLEPGRR
>FUSION-ENST00000657693.1:96473-ENST00000373036.5:42113|2920
MPLHSSLR
>FUSION-ENST00000657693.1:96473-ENST00000373036.5:42113|2015
MALLSEIN
>FUSION-ENST00000657693.1:96473-ENST00000373036.5:42113|2200
GHVMCRA
>FUSION-ENST00000463155.5:37495-ENST00000427859.5:55866|1364
YFSCVLGLNSPYTYPSAYK
>FUSION-ENST00000657693.1:96473-ENST00000373036.5:42113|2306
EERAGSR
>FUSION-ENST00000657693.1:96473-ENST00000373036.5:42113|949
DQGWLQLKLKV
>FUSION-ENST00000657693.1:96473-ENST00000373036.5:42113|2144
LAERGGRHL
>FUSION-ENST00000463155.5:37495-ENST00000427859.5:55866|1810
GPPMSQQQQWNFK
>FUSION-ENST00000657693.1:96473-ENST00000373036.5:42113|865
FSRVAWWKVSSR
>FUSION-ENST00000657693.1:96473-ENST00000373036.5:42113|659
MGAFPILR
>FUSION-ENST00000657693.1:96473-ENST00000373036.5:42113|3854
MIEPGAVAHVCNPSTLGS
>FUSION-ENST00000657693.1:96473-ENST00000373036.5:42113|2241
MGMGPGVRKLDGSLTPR
>FUSION-ENST00000463155.5:37495-ENST00000427859.5:55866|2364
MKGGRQEGGR
>FUSION-ENST00000463155.5:37495-ENST00000427859.5:55866|361
FQCKRVFR
>FUSION-ENST00000657693.1:96473-ENST00000373036.5:42113|3947
GQFVFARDGK
>FUSION-ENST00000657693.1:96473-ENST00000373036.5:42113|4106
SMGCECKTK
>FUSION-ENST00000657693.1:96473-ENST00000373036.5:42113|23
THARHISGY
>FUSION-ENST00000463155.5:37495-ENST00000427859.5:55866|2484
MEVTCLKSSQLL
>FUSION-ENST00000463155.5:37495-ENST00000427859.5:55866|88
AKVLHILAIHCTPT
>FUSION-ENST00000657693.1:96473-ENST00000373036.5:42113|1428
LGDAETWWRVGWGEGDWEI
>FUSION-ENST00000657693.1:96473-ENST00000373036.5:42113|1408
AEIILTGGLGVWFRVDSTILQVLYC
>FUSION-ENST00000657693.1:96473-ENST00000373036.5:42113|4335
LKEDSSWV
>FUSION-ENST00000463155.5:37495-ENST00000427859.5:55866|575
NQKDGIIISYVWEGGIQ
>FUSION-ENST00000657693.1:96473-ENST00000373036.5:42113|5097
CLVMEGLK
>FUSION-ENST00000657693.1:96473-ENST00000373036.5:42113|4705
LCCPQHK
>FUSION-ENST00000657693.1:96473-ENST00000373036.5:42113|2595
CLCTNSVR
>FUSION-ENST00000463155.5:37495-ENST00000427859.5:55866|159
FGWGQTSK
>ENST00000293756.5|SNV-23801-C-G|2
QGLYQFLHNGSHLR
>FUSION-ENST00000657693.1:96473-ENST00000373036.5:42113|3762
QTIVGPCDRIS
>FUSION-ENST00000657693.1:96473-ENST00000373036.5:42113|1095
MKLCPQWSLVLCGLR
>FUSION-ENST00000463155.5:37495-ENST00000427859.5:55866|385
MCLNPGK
>FUSION-ENST00000463155.5:37495-ENST00000427859.5:55866|433
KYFAILLFFTYK
>FUSION-ENST00000463155.5:37495-ENST00000427859.5:55866|443
TQGPWLGPQLVCCVGLVPVIWQK
>FUSION-ENST00000657693.1:96473-ENST00000373036.5:42113|5188
KTNSLIAK
>FUSION-ENST00000657693.1:96473-ENST00000373036.5:42113|4534
LDCGFPQGDLDLPR
>ENST00000517966.5|MNV-75650-CAC-C|3
AFGSGQTVVLLQPR
>FUSION-ENST00000463155.5:37495-ENST00000427859.5:55866|444
MTQGPWLGPQLVCCVGLVPVIWQK
>FUSION-ENST00000657693.1:96473-ENST00000373036.5:42113|5123
RWIPTHITYTV
>FUSION-ENST00000463155.5:37495-ENST00000427859.5:55866|2211
CHVGVLHPLTR
>ENST00000328600.3|SNV-4675-C-T|1
HTLPTCFLLITTRPLALRNLEPLLK
>FUSION-ENST00000657693.1:96473-ENST00000373036.5:42113|4057
MSVLVYMSVHVCTYVCR
>FUSION-ENST00000657693.1:96473-ENST00000373036.5:42113|1969
MTLQGYQERCVCLWAGPLPR
>FUSION-ENST00000657693.1:96473-ENST00000373036.5:42113|4148
CAHMCAETYR
>FUSION-ENST00000657693.1:96473-ENST00000373036.5:42113|508
NRVSVTGAGTRR
>FUSION-ENST00000657693.1:96473-ENST00000373036.5:42113|1947
MAQTVTSHKKL
>FUSION-ENST00000463155.5:37495-ENST00000427859.5:55866|352
MSTSTERVFSMEEP
>FUSION-ENST00000657693.1:96473-ENST00000373036.5:42113|1832
MGFHYVGQAGLELLIS
>FUSION-ENST00000657693.1:96473-ENST00000373036.5:42113|1793
LFWLSADGARCRGK
>FUSION-ENST00000657693.1:96473-ENST00000373036.5:42113|3418
MGAANHHGTR
>FUSION-ENST00000657693.1:96473-ENST00000373036.5:42113|2887
WSLTLLPRLECSGTISAHCK
>FUSION-ENST00000657693.1:96473-ENST00000373036.5:42113|2322
SQDCAALL
>FUSION-ENST00000657693.1:96473-ENST00000373036.5:42113|4761
QFIFNFYV
>ENST00000508014.5|SNV-7839-C-T|2
MPIDGDASQ
>FUSION-ENST00000657693.1:96473-ENST00000373036.5:42113|1689
MSYAIQR
>ENST00000367161.7|SNV-192-G-A|SNV-194-C-G|6
EGDGVPWR
>FUSION-ENST00000657693.1:96473-ENST00000373036.5:42113|3500
VNKEPTEWEKIFAIYPSDQWLIFR
>FUSION-ENST00000463155.5:37495-ENST00000427859.5:55866|826
MSALKKF
>FUSION-ENST00000657693.1:96473-ENST00000373036.5:42113|2849
MHVYIIIIFFLRR
>FUSION-ENST00000657693.1:96473-ENST00000373036.5:42113|5706
MKLHASVCGCLMPFPGGLQAWK
>FUSION-ENST00000657693.1:96473-ENST00000373036.5:42113|378
MCIDSLTNVLK
>FUSION-ENST00000657693.1:96473-ENST00000373036.5:42113|4329
IGFHDQIILTALRR
>FUSION-ENST00000657693.1:96473-ENST00000373036.5:42113|1567
MPGKHIIKEPWAVLEEGSLCL
>FUSION-ENST00000657693.1:96473-ENST00000373036.5:42113|4533
WDFTPTSFQASHFR
>ENST00000439247.2|SNV-19559-C-T|5
MRVTQHGAVPSSATRPPCWR
>FUSION-ENST00000657693.1:96473-ENST00000373036.5:42113|65
GECWVPSR
>FUSION-ENST00000463155.5:37495-ENST00000427859.5:55866|2436
RSMIRDEEPGHADIK
>FUSION-ENST00000463155.5:37495-ENST00000427859.5:55866|1478
MWAGVPICEHMAPHDVRWSQ
>FUSION-ENST00000657693.1:96473-ENST00000373036.5:42113|3928
KIALLIPW
>FUSION-ENST00000657693.1:96473-ENST00000373036.5:42113|5174
AGHRGSCL
>FUSION-ENST00000463155.5:37495-ENST00000427859.5:55866|1755
KISKYLDCTK
>FUSION-ENST00000657693.1:96473-ENST00000373036.5:42113|5559
LAGHGGAHL
>FUSION-ENST00000657693.1:96473-ENST00000373036.5:42113|3849
MGSFQQQIFILLQFWRLEIQIQGVR
>FUSION-ENST00000657693.1:96473-ENST00000373036.5:42113|3787
MKMQDWPSLLAYIFLPYWMLPALR
>ENST00000410108.5|SNV-27091-G-C|4
ETVSKSVCAQPWRHQR
>FUSION-ENST00000463155.5:37495-ENST00000427859.5:55866|1822
HSLLETFR
>FUSION-ENST00000657693.1:96473-ENST00000373036.5:42113|446
QGNLEAADSQALK
>ENST00000265565.10|SNV-58709-C-A|5
VLCPRNYGQLGGGHGR
>FUSION-ENST00000463155.5:37495-ENST00000427859.5:55866|957
INSPRSLTRSK
>FUSION-ENST00000463155.5:37495-ENST00000427859.5:55866|2431
HIIIFLLLLFSR
>FUSION-ENST00000463155.5:37495-ENST00000427859.5:55866|1909
TLAIVIVGKPTLRRPHGR
>FUSION-ENST00000657693.1:96473-ENST00000373036.5:42113|3561
LKLLLSPALYLGLARS
>FUSION-ENST00000657693.1:96473-ENST00000373036.5:42113|1335
PERGKEGSFMEPSEGAQSR
>FUSION-ENST00000657693.1:96473-ENST00000373036.5:42113|5046
SHHARLYGRF
>FUSION-ENST00000657693.1:96473-ENST00000373036.5:42113|3993
YTQPILFTYNLPVTLGKLLGLR
>FUSION-ENST00000657693.1:96473-ENST00000373036.5:42113|4024
GVRPCCIFR
>FUSION-ENST00000463155.5:37495-ENST00000427859.5:55866|277
MHTYVQRNRR
>FUSION-ENST00000657693.1:96473-ENST00000373036.5:42113|1351
SLLKMISYWIR
>FUSION-ENST00000657693.1:96473-ENST00000373036.5:42113|48
MPPSLLSPLR
>ENST00000567682.1|SNV-6132-T-C|1
TSTCGSATSTAGRK
>FUSION-ENST00000657693.1:96473-ENST00000373036.5:42113|4269
TPVLYLQG
>FUSION-ENST00000657693.1:96473-ENST00000373036.5:42113|4898
GQDFVSFPISSSNELLPMLYDCIK
>FUSION-ENST00000657693.1:96473-ENST00000373036.5:42113|1318
DLSWSLQREHSPADTLILDI
>FUSION-ENST00000657693.1:96473-ENST00000373036.5:42113|2460
SSRPAWPTWQNPASTKNTKSR
>ENST00000641661.1|SNV-2140-C-T|1
VYFHIKK
>FUSION-ENST00000657693.1:96473-ENST00000373036.5:42113|1585
ERGTCYLVGSR
>FUSION-ENST00000463155.5:37495-ENST00000427859.5:55866|1651
LPSLVSNSWAQAILLPWPLKVLGL
>FUSION-ENST00000657693.1:96473-ENST00000373036.5:42113|4847
TRPCQKKK
>FUSION-ENST00000657693.1:96473-ENST00000373036.5:42113|1945
TKVFSKASSEGK
>FUSION-ENST00000657693.1:96473-ENST00000373036.5:42113|1401
LALLFFIYLFILRWSLALLPR
>FUSION-ENST00000657693.1:96473-ENST00000373036.5:42113|1718
EVHILISGTWGCHMPYR
>FUSION-ENST00000657693.1:96473-ENST00000373036.5:42113|960
LAVGITFGLIVK
>FUSION-ENST00000657693.1:96473-ENST00000373036.5:42113|958
LAVGITFGLIVKR
>ENST00000462955.1|SNV-11828-T-C|3
KYYSGPSLSKI
>FUSION-ENST00000657693.1:96473-ENST00000373036.5:42113|1405
KLALLFFIYLFILR
>FUSION-ENST00000463155.5:37495-ENST00000427859.5:55866|1689
IKKPIEENK
>FUSION-ENST00000657693.1:96473-ENST00000373036.5:42113|1569
MPGKHIIK
>ENST00000611979.4|SNV-67107-G-A|5
EIDILERELNIIIHQLCQEKPQVK
>FUSION-ENST00000463155.5:37495-ENST00000427859.5:55866|1966
MYLNFEINK
>FUSION-ENST00000657693.1:96473-ENST00000373036.5:42113|4816
VTLKPNVNR
>ENST00000471121.1|INDEL-40842-G-GTT|4
MQPDNLGTFEIYCQAVAAIEK
>FUSION-ENST00000463155.5:37495-ENST00000427859.5:55866|1313
NKTAHLQRSDFLQT
>FUSION-ENST00000463155.5:37495-ENST00000427859.5:55866|1646
MSVPEFKRINR
>FUSION-ENST00000657693.1:96473-ENST00000373036.5:42113|2945
MESCSVAQAGVQWRGLGSL
>FUSION-ENST00000657693.1:96473-ENST00000373036.5:42113|2707
EHFYKSKR
>ENST00000461292.3|SNV-360359-C-A|3
TIPHIFDLGQCLMEAR
>FUSION-ENST00000463155.5:37495-ENST00000427859.5:55866|757
MVRQEAALLMK
>FUSION-ENST00000657693.1:96473-ENST00000373036.5:42113|644
EICFSLCICR
>FUSION-ENST00000463155.5:37495-ENST00000427859.5:55866|1345
CNFFKNKYHGDQK
>FUSION-ENST00000657693.1:96473-ENST00000373036.5:42113|1932
VAQACNPSTSGGQGGRITRSGVQD
>FUSION-ENST00000463155.5:37495-ENST00000427859.5:55866|2067
SDSMENIVPVFLRKILK
>FUSION-ENST00000463155.5:37495-ENST00000427859.5:55866|1862
MASGHVKMSILQCARHIVIVLK
>FUSION-ENST00000657693.1:96473-ENST00000373036.5:42113|4075
ACISSSAIWVSSKMLSIRK
>FUSION-ENST00000463155.5:37495-ENST00000427859.5:55866|811
PLSHVSSQK
>FUSION-ENST00000463155.5:37495-ENST00000427859.5:55866|1991
FSSSNWEAIGSSSEEKYPKI
>FUSION-ENST00000657693.1:96473-ENST00000373036.5:42113|3960
IAFILIKLSESVK
>FUSION-ENST00000657693.1:96473-ENST00000373036.5:42113|4422
NVAQLLSGLNFQMFLCSVIR
>FUSION-ENST00000657693.1:96473-ENST00000373036.5:42113|4300
LSLSVANHERK
>FUSION-ENST00000463155.5:37495-ENST00000427859.5:55866|1676
LLKSSKYPFLL
>ENST00000506360.5|SNV-45034-G-T|6
QDLPRLPPGASVLGSLCVIQR
>FUSION-ENST00000657693.1:96473-ENST00000373036.5:42113|2699
LGVTQTSVS
>FUSION-ENST00000657693.1:96473-ENST00000373036.5:42113|963
SVFILQEHSWLLK
>FUSION-ENST00000657693.1:96473-ENST00000373036.5:42113|3295
ASESTRLAPALHREGLLGR
>ENST00000471121.1|INDEL-40842-G-GTT|3
QPDNLGTFEIYCQAVAAIEK
>ENST00000567120.5|SNV-164-C-T|1
GSRFPACSAAA
>FUSION-ENST00000657693.1:96473-ENST00000373036.5:42113|1375
MKQCSFPESR
>FUSION-ENST00000657693.1:96473-ENST00000373036.5:42113|1758
LPISGSLSLLSVK
>FUSION-ENST00000657693.1:96473-ENST00000373036.5:42113|5528
YGILFCLSASLLSLTVK
>FUSION-ENST00000657693.1:96473-ENST00000373036.5:42113|2269
ATGRAYTSPASSYFVSVLK
>FUSION-ENST00000657693.1:96473-ENST00000373036.5:42113|2037
KSTNVQQAVL
>FUSION-ENST00000657693.1:96473-ENST00000373036.5:42113|1564
EPWAVLEEGSLCL
>FUSION-ENST00000657693.1:96473-ENST00000373036.5:42113|1799
MPAGITDSRLFWLSADGAR
>FUSION-ENST00000657693.1:96473-ENST00000373036.5:42113|631
DGVSLCLPGWSAVA
>FUSION-ENST00000657693.1:96473-ENST00000373036.5:42113|5598
MRNPQPREVK
>FUSION-ENST00000657693.1:96473-ENST00000373036.5:42113|2424
SKLRTLGK
>FUSION-ENST00000463155.5:37495-ENST00000427859.5:55866|762
ESGQDNGIMVR
>FUSION-ENST00000657693.1:96473-ENST00000373036.5:42113|252
MGTVPITIFFLKNGLHFLFLFSF
>FUSION-ENST00000657693.1:96473-ENST00000373036.5:42113|2913
ARLCLKK
>FUSION-ENST00000657693.1:96473-ENST00000373036.5:42113|4122
MRVALKGHSFEGHTVDDDIYFR
>FUSION-ENST00000657693.1:96473-ENST00000373036.5:42113|2384
ETQETVAECDFGWHSGC
>FUSION-ENST00000463155.5:37495-ENST00000427859.5:55866|2275
MSHSVKK
>FUSION-ENST00000463155.5:37495-ENST00000427859.5:55866|1108
FKNELPFSCCKK
>FUSION-ENST00000657693.1:96473-ENST00000373036.5:42113|3501
VNKEPTEWEK
>FUSION-ENST00000657693.1:96473-ENST00000373036.5:42113|1453
MLGMARDTAWACVWPQPRSGCQEGR
>FUSION-ENST00000657693.1:96473-ENST00000373036.5:42113|2503
MCAPACICMGTQPVTTCV
>FUSION-ENST00000657693.1:96473-ENST00000373036.5:42113|692
MLPTGILQMRVFAFSPARGWGEVAR
>FUSION-ENST00000657693.1:96473-ENST00000373036.5:42113|4320
SLWQEDQEKK
>FUSION-ENST00000463155.5:37495-ENST00000427859.5:55866|1021
MVGSSRIVKIC
>ENST00000374660.6|SNV-4182-T-A|1
ACVNGHEEVVTFLVDRK
>FUSION-ENST00000657693.1:96473-ENST00000373036.5:42113|4077
ACISSSAIWVSSKMLSIR
>FUSION-ENST00000657693.1:96473-ENST00000373036.5:42113|2047
MENFKPVFCK
>FUSION-ENST00000463155.5:37495-ENST00000427859.5:55866|1693
MFIVEHMEKIKKPIEENK
>FUSION-ENST00000657693.1:96473-ENST00000373036.5:42113|5036
MESPQEFIGEWLTK
>FUSION-ENST00000657693.1:96473-ENST00000373036.5:42113|4561
MYYVRLSAWAFYK
>FUSION-ENST00000657693.1:96473-ENST00000373036.5:42113|134
DALVLYLKMEEEATAKAYEAAFR
>FUSION-ENST00000657693.1:96473-ENST00000373036.5:42113|3605
SLEVIKKR
>ENST00000513344.1|SNV-75414-C-G|17
FASLMNSESRLNESR
>ENST00000293670.3|INDEL-145-A-AA|20
TQLRLPLRGR
>FUSION-ENST00000463155.5:37495-ENST00000427859.5:55866|1890
HYSVNNYVSICTSALYHSNPQYR
>FUSION-ENST00000657693.1:96473-ENST00000373036.5:42113|3945
DGKLTRWTIFFPLK
>FUSION-ENST00000463155.5:37495-ENST00000427859.5:55866|695
MGRRSCLMFLNN
>FUSION-ENST00000657693.1:96473-ENST00000373036.5:42113|2141
MEYVQEFETSLDSIVRSHLYK
>FUSION-ENST00000657693.1:96473-ENST00000373036.5:42113|2609
MTHCARQDAERNK
>FUSION-ENST00000657693.1:96473-ENST00000373036.5:42113|1398
PSLRAGRPSQLLSK
>FUSION-ENST00000657693.1:96473-ENST00000373036.5:42113|1535
GEGHTCLGGWRRR
>ENST00000361200.7|SNV-31833-G-A|2
QAIYPNEGFLKQLR
>FUSION-ENST00000463155.5:37495-ENST00000427859.5:55866|233
MCHHTQLIFYFFLK
>FUSION-ENST00000657693.1:96473-ENST00000373036.5:42113|638
DMSCFSGNLSTA
>FUSION-ENST00000657693.1:96473-ENST00000373036.5:42113|3663
MATGDAN
>FUSION-ENST00000657693.1:96473-ENST00000373036.5:42113|3951
SAPPDSSFHVCPR
>FUSION-ENST00000463155.5:37495-ENST00000427859.5:55866|1149
PINDRLDKENVVYIHHGILCSHK
>FUSION-ENST00000657693.1:96473-ENST00000373036.5:42113|2839
RPPPRLVNFLYF
>ENST00000558977.1|SNV-215936-C-T|1
QHLILWHPYHQLT
>ENST00000293670.3|INDEL-145-A-AA|30
HLLLPRPHRGLWQPQRVR
>FUSION-ENST00000657693.1:96473-ENST00000373036.5:42113|2056
AAGSFEVR
>ENST00000261609.13|SNV-88951-T-A|3
FLFNELRPAVCNDLSIKSK
>FUSION-ENST00000657693.1:96473-ENST00000373036.5:42113|5584
NILPGHTAWER
>FUSION-ENST00000463155.5:37495-ENST00000427859.5:55866|262
FIHVVACTRISFLLK
>FUSION-ENST00000463155.5:37495-ENST00000427859.5:55866|1405
APYIFERDVFFLCLRFK
>FUSION-ENST00000657693.1:96473-ENST00000373036.5:42113|3318
TYGHREGNITHWGLLGDGGQGEGWH
>FUSION-ENST00000657693.1:96473-ENST00000373036.5:42113|2948
MAKPHFY
>FUSION-ENST00000657693.1:96473-ENST00000373036.5:42113|3651
MLLRGRVE
>FUSION-ENST00000463155.5:37495-ENST00000427859.5:55866|285
DRISPCWPGWSRTPDLK
>FUSION-ENST00000657693.1:96473-ENST00000373036.5:42113|138
VRDALVLYLK
>FUSION-ENST00000657693.1:96473-ENST00000373036.5:42113|404
YTYVTNLHVVHMYPK
>FUSION-ENST00000657693.1:96473-ENST00000373036.5:42113|4744
MGNYFCTFSCPKSRVFLYPDSW
>FUSION-ENST00000657693.1:96473-ENST00000373036.5:42113|4470
LPSPRELTAEQLGMPCKVTCAR
>FUSION-ENST00000657693.1:96473-ENST00000373036.5:42113|5534
MSGHKTQDIYMMWK
>FUSION-ENST00000657693.1:96473-ENST00000373036.5:42113|3878
LILPCVSSWPICLCTGWK
>FUSION-ENST00000657693.1:96473-ENST00000373036.5:42113|2489
TNQNETIK
>FUSION-ENST00000657693.1:96473-ENST00000373036.5:42113|5132
HQGFGSFYC
>FUSION-ENST00000657693.1:96473-ENST00000373036.5:42113|153
KCSPPNSLILAQ
>FUSION-ENST00000463155.5:37495-ENST00000427859.5:55866|1523
MAKEGTGVR
>FUSION-ENST00000463155.5:37495-ENST00000427859.5:55866|1797
DGRTPHHTCYHLI
>FUSION-ENST00000657693.1:96473-ENST00000373036.5:42113|2090
MFSPLLALPGTWEKFHKYWSNE
>ENST00000293670.3|INDEL-145-A-AA|23
LLRTQLR
>FUSION-ENST00000463155.5:37495-ENST00000427859.5:55866|2157
RCLVFCPCDSLLR
>FUSION-ENST00000657693.1:96473-ENST00000373036.5:42113|1234
MPLHSSLGDK
>FUSION-ENST00000657693.1:96473-ENST00000373036.5:42113|4500
HLLSLEEKYGFKASGPALPQT
>FUSION-ENST00000463155.5:37495-ENST00000427859.5:55866|938
RARSTCAFR
>FUSION-ENST00000657693.1:96473-ENST00000373036.5:42113|2248
RVGIPLL
>FUSION-ENST00000657693.1:96473-ENST00000373036.5:42113|2011
MVLRFRFGHR
>FUSION-ENST00000657693.1:96473-ENST00000373036.5:42113|2547
RQFLSHVK
>FUSION-ENST00000657693.1:96473-ENST00000373036.5:42113|5604
IIVVVLQMR
>FUSION-ENST00000657693.1:96473-ENST00000373036.5:42113|1357
VAGVTGACHHTQLIFLYF
>FUSION-ENST00000657693.1:96473-ENST00000373036.5:42113|3701
DTGKMGSR
>FUSION-ENST00000657693.1:96473-ENST00000373036.5:42113|5410
MQCAASQRACR
>FUSION-ENST00000657693.1:96473-ENST00000373036.5:42113|4060
LQMVSVYFGIS
>FUSION-ENST00000657693.1:96473-ENST00000373036.5:42113|4970
WYIAFHK
>FUSION-ENST00000463155.5:37495-ENST00000427859.5:55866|149
LCIRLFLHCCK
>ENST00000320955.8|SNV-30252-G-A|3
RSQLNNRWASFHSNLLR
>ENST00000541337.5|SNV-723-G-C|2
VLHKWPLR
>FUSION-ENST00000657693.1:96473-ENST00000373036.5:42113|2429
MFSELVTLLVMSKLR
>FUSION-ENST00000657693.1:96473-ENST00000373036.5:42113|129
EEEATAKAYEAAFR
>FUSION-ENST00000657693.1:96473-ENST00000373036.5:42113|4784
SAFVSSHSNNRPCGLNLSPAAK
>FUSION-ENST00000657693.1:96473-ENST00000373036.5:42113|226
MERKQLWSQTQLGCR
>FUSION-ENST00000463155.5:37495-ENST00000427859.5:55866|2196
EQDKAEGK
>FUSION-ENST00000657693.1:96473-ENST00000373036.5:42113|929
GQQWIQLRVARG
>FUSION-ENST00000463155.5:37495-ENST00000427859.5:55866|2448
CMFVKHLWKCDNAA
>FUSION-ENST00000657693.1:96473-ENST00000373036.5:42113|3595
NLPPPPQIYR
>FUSION-ENST00000463155.5:37495-ENST00000427859.5:55866|67
ESSFFSLHKPCVR
>ENST00000382199.7|SNV-149673-G-T|5
TITVKGTVESCASAEIEIMK
>FUSION-ENST00000657693.1:96473-ENST00000373036.5:42113|4324
LSWKESKSLWQEDQEK
>FUSION-ENST00000463155.5:37495-ENST00000427859.5:55866|1662
MNFKFSECLCIKK
>FUSION-ENST00000463155.5:37495-ENST00000427859.5:55866|2485
MEVTCLK
>FUSION-ENST00000463155.5:37495-ENST00000427859.5:55866|2099
KEKKPQGVK
>FUSION-ENST00000657693.1:96473-ENST00000373036.5:42113|198
LVLNSWPQGIHQPR
>FUSION-ENST00000657693.1:96473-ENST00000373036.5:42113|3334
MCRMCRFVA
>FUSION-ENST00000657693.1:96473-ENST00000373036.5:42113|4580
MDFYGQVVHLQQSSQK
>FUSION-ENST00000657693.1:96473-ENST00000373036.5:42113|4197
MCCKEQAFRYHF
>ENST00000476662.1|INDEL-3006-G-GTG|4
MNALRGQVGGEMSMWRWTLHLAWT
>FUSION-ENST00000657693.1:96473-ENST00000373036.5:42113|3527
KPFLGDTIVF
>ENST00000462460.6|SNV-22677-G-A|4
KHCSQLEGHSGTR
>FUSION-ENST00000657693.1:96473-ENST00000373036.5:42113|4171
APACNPSTLGGRGGWNT
>FUSION-ENST00000657693.1:96473-ENST00000373036.5:42113|1666
DTWGGERACRLELGPCQSPAA
>FUSION-ENST00000463155.5:37495-ENST00000427859.5:55866|2282
MIWPGHKWLTPVIPEF
>FUSION-ENST00000463155.5:37495-ENST00000427859.5:55866|1100
MRELSGMLEMFPVLIWMVAKGVFTK
>FUSION-ENST00000657693.1:96473-ENST00000373036.5:42113|5723
LCVDASCLFLVVCRHGRFFCSSK
>FUSION-ENST00000657693.1:96473-ENST00000373036.5:42113|4921
MVALGEESGPHCPK
>FUSION-ENST00000657693.1:96473-ENST00000373036.5:42113|4608
MTSPPCLGSKL
>FUSION-ENST00000657693.1:96473-ENST00000373036.5:42113|126
AYEAAFRSLEK
>FUSION-ENST00000657693.1:96473-ENST00000373036.5:42113|3347
MGGKGRDGIR
>FUSION-ENST00000463155.5:37495-ENST00000427859.5:55866|1683
HFSMHIFDNHIYM
>FUSION-ENST00000657693.1:96473-ENST00000373036.5:42113|3852
MDWRQYW
>FUSION-ENST00000463155.5:37495-ENST00000427859.5:55866|561
DNPVYSIK
>FUSION-ENST00000657693.1:96473-ENST00000373036.5:42113|3485
QTNKNPIKK
>FUSION-ENST00000657693.1:96473-ENST00000373036.5:42113|2587
GDWVREEDA
>FUSION-ENST00000657693.1:96473-ENST00000373036.5:42113|4811
RVVTQTTWK
>FUSION-ENST00000657693.1:96473-ENST00000373036.5:42113|1902
VLFLTCFFF
>FUSION-ENST00000657693.1:96473-ENST00000373036.5:42113|4225
LLGSSDLPTLASR
>FUSION-ENST00000657693.1:96473-ENST00000373036.5:42113|347
MPSCWVFIW
>FUSION-ENST00000463155.5:37495-ENST00000427859.5:55866|619
QINNVSVSNCATK
>FUSION-ENST00000657693.1:96473-ENST00000373036.5:42113|4128
MPLIPATR
>FUSION-ENST00000657693.1:96473-ENST00000373036.5:42113|2702
RLGVTQTSVS
>FUSION-ENST00000463155.5:37495-ENST00000427859.5:55866|1321
MVLVEEHTLRPMEQNREPKNK
>FUSION-ENST00000657693.1:96473-ENST00000373036.5:42113|2724
MAFWHSLSK
>FUSION-ENST00000657693.1:96473-ENST00000373036.5:42113|4466
ELTAEQLGMPCKVTCAR
>FUSION-ENST00000657693.1:96473-ENST00000373036.5:42113|4450
MILRVRSSIWSLELCLL
>FUSION-ENST00000657693.1:96473-ENST00000373036.5:42113|4741
VFLYPDSW
>FUSION-ENST00000657693.1:96473-ENST00000373036.5:42113|4241
MDAELFNHIKEKDR
>FUSION-ENST00000657693.1:96473-ENST00000373036.5:42113|5009
SRLYNHTRR
>FUSION-ENST00000657693.1:96473-ENST00000373036.5:42113|3073
MSSEETSAQSRLR
>FUSION-ENST00000657693.1:96473-ENST00000373036.5:42113|1639
EHSPANTQ
>FUSION-ENST00000657693.1:96473-ENST00000373036.5:42113|2721
AFWHSLSKLQK
>FUSION-ENST00000657693.1:96473-ENST00000373036.5:42113|1934
VAQACNPSTSGGQGGRITR
>FUSION-ENST00000463155.5:37495-ENST00000427859.5:55866|763
MESGQDNGIMVR
>FUSION-ENST00000463155.5:37495-ENST00000427859.5:55866|2158
MRCLVFCPCDSLLR
>ENST00000262430.6|SNV-16010-G-A|3
EISEITGGPINKTLK
>ENST00000529681.5|MNV-16445-TAAAA-T|2
SAHPASPSSMR
>FUSION-ENST00000667305.1:96473-ENST00000373036.5:42113|2
RCFLPLQYQ
>FUSION-ENST00000657693.1:96473-ENST00000373036.5:42113|2941
QVIWLEEVYPCQVFVNQTALER
>ENST00000369466.9|SNV-21585-G-T|3
NQEKKEENEK
>FUSION-ENST00000657693.1:96473-ENST00000373036.5:42113|1263
WTPSVQGPSACLSLGRVHQNRVK
>FUSION-ENST00000657693.1:96473-ENST00000373036.5:42113|5510
MVCCDDERDDEQNVSGR
>FUSION-ENST00000657693.1:96473-ENST00000373036.5:42113|4692
MSPTGQLGGILVSKYP
>FUSION-ENST00000463155.5:37495-ENST00000427859.5:55866|882
GELINQEYGTLIIFK
>FUSION-ENST00000657693.1:96473-ENST00000373036.5:42113|1416
MSSFMEHLRMKMSQRP
>FUSION-ENST00000657693.1:96473-ENST00000373036.5:42113|5138
TVLHCCVITTIMA
>FUSION-ENST00000463155.5:37495-ENST00000427859.5:55866|1805
SPIMLGISSFFLFCF
>FUSION-ENST00000657693.1:96473-ENST00000373036.5:42113|2840
RSLALSPRL
>FUSION-ENST00000657693.1:96473-ENST00000373036.5:42113|5680
MCLCVVGGRGP
>FUSION-ENST00000657693.1:96473-ENST00000373036.5:42113|3117
CGSAMDRIYNGGPMRL
>FUSION-ENST00000657693.1:96473-ENST00000373036.5:42113|2650
HEEDFFFLFRDK
>FUSION-ENST00000657693.1:96473-ENST00000373036.5:42113|2434
DTWMFSELVTLLVMSK
>FUSION-ENST00000657693.1:96473-ENST00000373036.5:42113|1674
ADLKRGR
>FUSION-ENST00000463155.5:37495-ENST00000427859.5:55866|193
AHLSQRGWPRPFMRDPPPMTK
>FUSION-ENST00000657693.1:96473-ENST00000373036.5:42113|5710
PHAFSWWFAGMEDSSVHLSS
>FUSION-ENST00000463155.5:37495-ENST00000427859.5:55866|1954
LLIFLFNRTDTQTDRSIR
>ENST00000264220.6|INDEL-36317-A-AA|3
KIWSIVR
>FUSION-ENST00000657693.1:96473-ENST00000373036.5:42113|34
GLRSLFT
>FUSION-ENST00000657693.1:96473-ENST00000373036.5:42113|2373
NCVYFVWDSKL
>FUSION-ENST00000657693.1:96473-ENST00000373036.5:42113|4127
PLIPATR
>FUSION-ENST00000463155.5:37495-ENST00000427859.5:55866|1904
MYQSVPQPYIIRTHNTASWQR
>FUSION-ENST00000657693.1:96473-ENST00000373036.5:42113|4367
IFNVGTLRPRK
>FUSION-ENST00000657693.1:96473-ENST00000373036.5:42113|4594
LARLVLNT
>FUSION-ENST00000657693.1:96473-ENST00000373036.5:42113|2856
PSKAAKSCGR
>FUSION-ENST00000463155.5:37495-ENST00000427859.5:55866|972
IMRLSLSWDKINSPR
>FUSION-ENST00000463155.5:37495-ENST00000427859.5:55866|1597
SETMRLDFLICKTNK
>FUSION-ENST00000657693.1:96473-ENST00000373036.5:42113|5649
WKTLDSCRSR
>FUSION-ENST00000657693.1:96473-ENST00000373036.5:42113|2277
SEPGKISGGEGWVACPGR
>FUSION-ENST00000657693.1:96473-ENST00000373036.5:42113|4834
KMEGREGR
>FUSION-ENST00000657693.1:96473-ENST00000373036.5:42113|4038
TFLQSCWKILPCVSFSSSINKQ
>FUSION-ENST00000657693.1:96473-ENST00000373036.5:42113|3232
AITLTANNKIR
>FUSION-ENST00000657693.1:96473-ENST00000373036.5:42113|3455
NSLFNNGVRK
>FUSION-ENST00000657693.1:96473-ENST00000373036.5:42113|3512
ARIDKWDLIK
>FUSION-ENST00000657693.1:96473-ENST00000373036.5:42113|4151
SKLLGIIFNAI
>FUSION-ENST00000657693.1:96473-ENST00000373036.5:42113|197
LVLNSWPQGIHQPRHHK
>ENST00000381831.7|SNV-18696-G-A|5
FEGAIYRKDVGFHAIAFLQQPR
>FUSION-ENST00000657693.1:96473-ENST00000373036.5:42113|3088
KELWQEID
>ENST00000527955.5|SNV-112043-A-T|10
DDNTEDKEDARPNREAYEEPPVQLR
>FUSION-ENST00000463155.5:37495-ENST00000427859.5:55866|1082
MVAKGVFTKVQVYR
>FUSION-ENST00000657693.1:96473-ENST00000373036.5:42113|3436
DLEPTQMPITDR
>FUSION-ENST00000657693.1:96473-ENST00000373036.5:42113|2624
MEKPHPY
>FUSION-ENST00000463155.5:37495-ENST00000427859.5:55866|1196
SFAGTCVDLEAIIFSKLTQEQK
>ENST00000285871.5|SNV-139755-C-T|4
NSLIDKQNYHDELSCKQR
>FUSION-ENST00000657693.1:96473-ENST00000373036.5:42113|3100
SSRLYHIVQMCSE
>FUSION-ENST00000657693.1:96473-ENST00000373036.5:42113|1056
FFCVGGTR
>FUSION-ENST00000657693.1:96473-ENST00000373036.5:42113|2447
MMQAVETLAMVSPCRSEVGIR
>FUSION-ENST00000463155.5:37495-ENST00000427859.5:55866|2164
QSLCHPGWSAVVASK
>FUSION-ENST00000463155.5:37495-ENST00000427859.5:55866|1007
LVGWKFWGQKW
>FUSION-ENST00000657693.1:96473-ENST00000373036.5:42113|3448
WRNRDAFTLLVGM
>FUSION-ENST00000657693.1:96473-ENST00000373036.5:42113|5281
WNVDLRR
>ENST00000521249.1|MNV-75650-CAC-C|7
LSSYSSPAAVRAWIWNKWK
>FUSION-ENST00000657693.1:96473-ENST00000373036.5:42113|2057
PIITALWEAKAAGSFEVR
>FUSION-ENST00000657693.1:96473-ENST00000373036.5:42113|2467
REPGADSS
>FUSION-ENST00000657693.1:96473-ENST00000373036.5:42113|4191
TACLSPNFICTIR
>FUSION-ENST00000463155.5:37495-ENST00000427859.5:55866|1764
MLCSVVRIN
>FUSION-ENST00000657693.1:96473-ENST00000373036.5:42113|2836
LVNFLYF
>FUSION-ENST00000657693.1:96473-ENST00000373036.5:42113|724
TGLCLKK
>ENST00000409947.5|SNV-80887-G-C|3
KREMGEK
>FUSION-ENST00000657693.1:96473-ENST00000373036.5:42113|3398
CWRGCGEIGTLLHCWWECK
>ENST00000471121.1|SNV-40843-G-T|1
QPDNLGTFEIYCQAVSHREAGMR
>FUSION-ENST00000463155.5:37495-ENST00000427859.5:55866|2289
MLLITSR
>FUSION-ENST00000463155.5:37495-ENST00000427859.5:55866|1147
LDKENVVYIHHGILCSHKK
>ENST00000293670.3|INDEL-145-A-AA|33
RPLPRHLLLPRPHRGLWQPQR
>FUSION-ENST00000657693.1:96473-ENST00000373036.5:42113|1724
ERDVGERLGPASR
>FUSION-ENST00000463155.5:37495-ENST00000427859.5:55866|86
MAELPHTFR
>FUSION-ENST00000657693.1:96473-ENST00000373036.5:42113|4346
KLKITAGCGGSR
>FUSION-ENST00000657693.1:96473-ENST00000373036.5:42113|2380
MEWAEGDSAGGGSG
>FUSION-ENST00000657693.1:96473-ENST00000373036.5:42113|3240
TGQIQRLEVMAITLTANNK
>FUSION-ENST00000463155.5:37495-ENST00000427859.5:55866|1856
SILQCARHIVIVLK
>FUSION-ENST00000657693.1:96473-ENST00000373036.5:42113|1213
SWADGLTFLGLSDLTCKVVWVK
>ENST00000342992.10|SNV-113037-C-A|3
KLKDVNETLGFPVAFECR
>FUSION-ENST00000657693.1:96473-ENST00000373036.5:42113|842
MPFPFILLILTLAPTSTPR
>FUSION-ENST00000463155.5:37495-ENST00000427859.5:55866|464
MPMAGDK
>FUSION-ENST00000657693.1:96473-ENST00000373036.5:42113|4670
YARPTLILNVDVYHVMDEKK
>FUSION-ENST00000657693.1:96473-ENST00000373036.5:42113|5412
MQCAASQR
>FUSION-ENST00000463155.5:37495-ENST00000427859.5:55866|874
SLQASKK
>FUSION-ENST00000657693.1:96473-ENST00000373036.5:42113|1759
MLPISGSLSLLSVK
>FUSION-ENST00000657693.1:96473-ENST00000373036.5:42113|2279
SAAELQESSQGNDSASPGR
>FUSION-ENST00000657693.1:96473-ENST00000373036.5:42113|1166
ECRGMDMKTFVSNR
>FUSION-ENST00000657693.1:96473-ENST00000373036.5:42113|773
DLSRDLLLRK
>FUSION-ENST00000463155.5:37495-ENST00000427859.5:55866|1643
RINRVFIT
>FUSION-ENST00000657693.1:96473-ENST00000373036.5:42113|5636
WTRFSGSFVKR
>FUSION-ENST00000657693.1:96473-ENST00000373036.5:42113|1864
SFKVLKTCFEYLFHISLCTCTGK
>FUSION-ENST00000657693.1:96473-ENST00000373036.5:42113|2278
SAAELQESSQGNDSASPGRSEPGK
>FUSION-ENST00000463155.5:37495-ENST00000427859.5:55866|2320
EGRRVGGR
>FUSION-ENST00000657693.1:96473-ENST00000373036.5:42113|858
MLFSDYKR
>FUSION-ENST00000657693.1:96473-ENST00000373036.5:42113|3296
MASESTRLAPALHREGLLGR
>FUSION-ENST00000657693.1:96473-ENST00000373036.5:42113|1991
IPSRSKVVAGDSHAR
>FUSION-ENST00000657693.1:96473-ENST00000373036.5:42113|1814
ILLTSGVSLK
>FUSION-ENST00000657693.1:96473-ENST00000373036.5:42113|1784
FMAYLCLLTGHFLWGVSNFFLIDL
>FUSION-ENST00000463155.5:37495-ENST00000427859.5:55866|2210
MCPHCSVPTYE
>FUSION-ENST00000657693.1:96473-ENST00000373036.5:42113|418
HLLWLPLQTVLPSKL
>FUSION-ENST00000463155.5:37495-ENST00000427859.5:55866|509
MVPFRCPHMVEGTNRSPQALS
>FUSION-ENST00000657693.1:96473-ENST00000373036.5:42113|5495
MCLAEDLGS
>FUSION-ENST00000657693.1:96473-ENST00000373036.5:42113|2580
VPWLSRKSVCSFSEFAK
>FUSION-ENST00000657693.1:96473-ENST00000373036.5:42113|3446
DAFTLLVGM
>FUSION-ENST00000657693.1:96473-ENST00000373036.5:42113|2858
MPSKAAK
>FUSION-ENST00000463155.5:37495-ENST00000427859.5:55866|2171
MLVCCTH
>FUSION-ENST00000463155.5:37495-ENST00000427859.5:55866|2472
MSSRLVWTTQR
>ENST00000306100.10|SNV-52633-T-G|2
FKCWSVVVVLGFIFLESEGRPTK
>FUSION-ENST00000463155.5:37495-ENST00000427859.5:55866|344
IFSKGSSAAHQRPRLEGPGK
>FUSION-ENST00000657693.1:96473-ENST00000373036.5:42113|377
CIDSLTNVLK
>FUSION-ENST00000657693.1:96473-ENST00000373036.5:42113|1688
MSYAIQRR
>FUSION-ENST00000463155.5:37495-ENST00000427859.5:55866|1213
RSCPLQGHAWIWRPLSLAN
>FUSION-ENST00000657693.1:96473-ENST00000373036.5:42113|5229
MSFLLGR
>FUSION-ENST00000657693.1:96473-ENST00000373036.5:42113|3589
HMAGCGGSRL
>FUSION-ENST00000463155.5:37495-ENST00000427859.5:55866|841
VHEGKCQELRLK
>FUSION-ENST00000657693.1:96473-ENST00000373036.5:42113|4394
MWQAYQVWMR
>FUSION-ENST00000657693.1:96473-ENST00000373036.5:42113|278
LNNFYWPLLK
>FUSION-ENST00000657693.1:96473-ENST00000373036.5:42113|1802
TLCTCGQGFALVPG
>FUSION-ENST00000657693.1:96473-ENST00000373036.5:42113|288
MQWLTPLIPAIWEAEAGESLEPGR
>FUSION-ENST00000657693.1:96473-ENST00000373036.5:42113|97
SSWQFPV
>FUSION-ENST00000657693.1:96473-ENST00000373036.5:42113|3316
MAHAYLCNKPACSVHVSQNLK
>FUSION-ENST00000657693.1:96473-ENST00000373036.5:42113|4185
MNSVYIKRLVNGLHCPSK
>FUSION-ENST00000657693.1:96473-ENST00000373036.5:42113|4285
AEMDESSVQSGNCR
>ENST00000480236.2|SNV-3122-C-T|5
MTKEDGILGVAHHKR
>FUSION-ENST00000657693.1:96473-ENST00000373036.5:42113|5409
QCAASQRACR
>FUSION-ENST00000657693.1:96473-ENST00000373036.5:42113|5192
YAEFPKVNNK
>FUSION-ENST00000657693.1:96473-ENST00000373036.5:42113|1852
RSHYVTRLVSNSWPR
>FUSION-ENST00000657693.1:96473-ENST00000373036.5:42113|5627
LGGLPSCWDYR
>FUSION-ENST00000657693.1:96473-ENST00000373036.5:42113|3123
MMCGSAMDRIYNGGPMR
>FUSION-ENST00000463155.5:37495-ENST00000427859.5:55866|1388
HTTWELNIPQR
>ENST00000326047.9|INDEL-76619-C-CA|6
TLGAAAVCPGR
>ENST00000314276.7|SNV-7322-T-C|6
QRSTLPRSFSLDPPMER
>FUSION-ENST00000657693.1:96473-ENST00000373036.5:42113|5512
MVCCDDER
>FUSION-ENST00000657693.1:96473-ENST00000373036.5:42113|1208
AMIKCDDACK
>FUSION-ENST00000463155.5:37495-ENST00000427859.5:55866|322
VSIPRSPILCK
>FUSION-ENST00000657693.1:96473-ENST00000373036.5:42113|2656
KMHEEDFFFLFR
>FUSION-ENST00000657693.1:96473-ENST00000373036.5:42113|1994
GMIPSRSKVVAGDSHAR
>FUSION-ENST00000657693.1:96473-ENST00000373036.5:42113|4745
GNYFCTFSCPKSR
>FUSION-ENST00000657693.1:96473-ENST00000373036.5:42113|1463
YIYIYMYVLSLYFLKVSQTLRIT
>FUSION-ENST00000463155.5:37495-ENST00000427859.5:55866|2004
MSPEIKIR
>FUSION-ENST00000657693.1:96473-ENST00000373036.5:42113|3864
SYKGLCDEQK
>FUSION-ENST00000657693.1:96473-ENST00000373036.5:42113|3092
FKEETVDRGVR
>FUSION-ENST00000657693.1:96473-ENST00000373036.5:42113|1665
ACRLELGPCQSPAA
>FUSION-ENST00000657693.1:96473-ENST00000373036.5:42113|2416
TLGKSSKLFWASHSPAWMP
>ENST00000506360.5|SNV-45034-G-T|4
QDLPRLPPGASVLGSLCVIQRR
>FUSION-ENST00000657693.1:96473-ENST00000373036.5:42113|2126
MNKTSFGLLMTWL
>FUSION-ENST00000657693.1:96473-ENST00000373036.5:42113|1110
MPVYPQK
>FUSION-ENST00000657693.1:96473-ENST00000373036.5:42113|3326
HSMFSFRSGS
>FUSION-ENST00000657693.1:96473-ENST00000373036.5:42113|5612
DIVYHAKHVLHLLLPTTP
>FUSION-ENST00000657693.1:96473-ENST00000373036.5:42113|5205
MQNSQKSTTK
>FUSION-ENST00000657693.1:96473-ENST00000373036.5:42113|2459
NTKSRWAPVIPATGEAEAGESLEPR
>FUSION-ENST00000657693.1:96473-ENST00000373036.5:42113|1487
DPFLSCPAV
>ENST00000378133.4|SNV-322-T-A|1
VAQDLGLEQAELVPRLFRVASK
>FUSION-ENST00000657693.1:96473-ENST00000373036.5:42113|1283
RGCVGQGHCV
>FUSION-ENST00000657693.1:96473-ENST00000373036.5:42113|3568
MVSAEMLKLLLSPALYLGLAR
>FUSION-ENST00000657693.1:96473-ENST00000373036.5:42113|3620
HTSQCFVVCYISWFS
>FUSION-ENST00000657693.1:96473-ENST00000373036.5:42113|903
ILALPVHSSHLLAPPVLK
>FUSION-ENST00000463155.5:37495-ENST00000427859.5:55866|1626
EDYDVLARK
>FUSION-ENST00000657693.1:96473-ENST00000373036.5:42113|3178
IWNSVPVFILFCVVR
>FUSION-ENST00000657693.1:96473-ENST00000373036.5:42113|1326
ELQGLQEATR
>ENST00000396573.6|SNV-360359-C-A|1
FQRPHDYSPHFRFGTVPNGSTER
>FUSION-ENST00000463155.5:37495-ENST00000427859.5:55866|849
MFGNAKK
>FUSION-ENST00000657693.1:96473-ENST00000373036.5:42113|2763
ALWWTGWDRGER
>FUSION-ENST00000657693.1:96473-ENST00000373036.5:42113|503
VSVTGAGTRRLGNSK
>FUSION-ENST00000657693.1:96473-ENST00000373036.5:42113|4707
VPTQKIPTY
>FUSION-ENST00000657693.1:96473-ENST00000373036.5:42113|3615
PGSASGFVTDLANKHSLK
>FUSION-ENST00000463155.5:37495-ENST00000427859.5:55866|5
MTSSMRAK
>FUSION-ENST00000657693.1:96473-ENST00000373036.5:42113|2636
MSRLCSIHATDINPGCISL
>ENST00000300527.9|SNV-24776-G-T|2
GYFGLKGEPGR
>FUSION-ENST00000657693.1:96473-ENST00000373036.5:42113|94
MQWCDLGSLQPPSPWFKR
>FUSION-ENST00000657693.1:96473-ENST00000373036.5:42113|3788
IVTYQRYG
>FUSION-ENST00000657693.1:96473-ENST00000373036.5:42113|1161
YPINIYACVPTK
>FUSION-ENST00000657693.1:96473-ENST00000373036.5:42113|5151
MSDSSVDKAQGVQQLR
>FUSION-ENST00000380872.9:5134-ENST00000432950.1:6455|6
SIRVSNFNR
>ENST00000495242.5|SNV-1480-G-A|1
GSLKKSMAWDLPSVLAGPASSR
>FUSION-ENST00000463155.5:37495-ENST00000427859.5:55866|2156
RCLVFCPCDSLLRMMVSSFIHVPTK
>FUSION-ENST00000463155.5:37495-ENST00000427859.5:55866|1270
LKSFCTAKETIIGVNR
>FUSION-ENST00000463155.5:37495-ENST00000427859.5:55866|2106
LEDRSRFESLSSLFLTSSHHGGK
>FUSION-ENST00000657693.1:96473-ENST00000373036.5:42113|311
ALSPPAS
>ENST00000304720.3|SNV-8378-T-G|7
DRVATVR
>FUSION-ENST00000463155.5:37495-ENST00000427859.5:55866|1114
KRSCVYK
>FUSION-ENST00000463155.5:37495-ENST00000427859.5:55866|367
TSLEYRYCDNLMFQCK
>FUSION-ENST00000657693.1:96473-ENST00000373036.5:42113|683
GWGEVAR
>FUSION-ENST00000657693.1:96473-ENST00000373036.5:42113|5217
SEFFRISGKYCGS
>FUSION-ENST00000463155.5:37495-ENST00000427859.5:55866|1113
RSCVYKHNQSFG
>ENST00000409947.5|SNV-80887-G-C|1
EMGEKKDK
>ENST00000513344.1|SNV-75414-C-G|16
MFASLMNSESRLNESRTDDSEK
>FUSION-ENST00000657693.1:96473-ENST00000373036.5:42113|3218
MISLCTASLT
>FUSION-ENST00000657693.1:96473-ENST00000373036.5:42113|1951
MAQTVTSHK
>FUSION-ENST00000657693.1:96473-ENST00000373036.5:42113|4339
MWQVGNEPKLK
>FUSION-ENST00000657693.1:96473-ENST00000373036.5:42113|4051
MSVHVCTYVCRNL
>FUSION-ENST00000657693.1:96473-ENST00000373036.5:42113|4817
MVTLKPNVNR
>FUSION-ENST00000463155.5:37495-ENST00000427859.5:55866|2244
MWYINSQRK
>ENST00000240499.8|MNV-6031-CCCTG-C|5
MELLTFRDVAIEFSPEEWKCLDTSR
>FUSION-ENST00000657693.1:96473-ENST00000373036.5:42113|384
MLPEKAL
>FUSION-ENST00000657693.1:96473-ENST00000373036.5:42113|5670
TVGYMLYPLNSQR
>FUSION-ENST00000657693.1:96473-ENST00000373036.5:42113|4774
HHLLSWLYL
>FUSION-ENST00000657693.1:96473-ENST00000373036.5:42113|4558
PRRGAVTSR
>FUSION-ENST00000657693.1:96473-ENST00000373036.5:42113|2586
MVWTTLK
>FUSION-ENST00000657693.1:96473-ENST00000373036.5:42113|5471
MHSFPEQLLYAWHR
>FUSION-ENST00000657693.1:96473-ENST00000373036.5:42113|3351
KLETIILSKLTQER
>FUSION-ENST00000463155.5:37495-ENST00000427859.5:55866|958
INSPRSLTR
>FUSION-ENST00000463155.5:37495-ENST00000427859.5:55866|2124
MARSQALLRSVVGLR
>FUSION-ENST00000463155.5:37495-ENST00000427859.5:55866|129
VGWRSCHTLLDDQSSLITK
>FUSION-ENST00000657693.1:96473-ENST00000373036.5:42113|1670
MKDTWGGERACR
>FUSION-ENST00000657693.1:96473-ENST00000373036.5:42113|4928
ILPDFRGFVSADSSLRFVSHIVR
>FUSION-ENST00000657693.1:96473-ENST00000373036.5:42113|4665
WCFALVTQDGDGVQ
>FUSION-ENST00000657693.1:96473-ENST00000373036.5:42113|3719
EPLVRQKNMPGA
>FUSION-ENST00000657693.1:96473-ENST00000373036.5:42113|5333
LISSVFSNFMATRKSK
>FUSION-ENST00000657693.1:96473-ENST00000373036.5:42113|4939
KEKPRSILHLPPVSELCK
>FUSION-ENST00000657693.1:96473-ENST00000373036.5:42113|5218
MSEFFRISGKYCGS
>FUSION-ENST00000657693.1:96473-ENST00000373036.5:42113|5701
LHASVCGCLMPFPGGLQAWKILLFI
>FUSION-ENST00000657693.1:96473-ENST00000373036.5:42113|1512
MQICWGMQRHGGGWGGEK
>FUSION-ENST00000657693.1:96473-ENST00000373036.5:42113|4337
MWQVGNEPKLKEDSSWV
>FUSION-ENST00000657693.1:96473-ENST00000373036.5:42113|2505
MCMCAPACICMGTQPVTTCV
>FUSION-ENST00000657693.1:96473-ENST00000373036.5:42113|4564
KISWVWWHVPAVPATRG
>FUSION-ENST00000657693.1:96473-ENST00000373036.5:42113|187
LHVKRDFADASK
>FUSION-ENST00000657693.1:96473-ENST00000373036.5:42113|2689
ATELSGNKSEQSNQSGNVSR
>FUSION-ENST00000463155.5:37495-ENST00000427859.5:55866|1424
LYLNPALQDSTC
>FUSION-ENST00000463155.5:37495-ENST00000427859.5:55866|2469
SSRLVWTTQRDPVSTK
>FUSION-ENST00000463155.5:37495-ENST00000427859.5:55866|455
EVGRSFNSTWPLVTR
>FUSION-ENST00000657693.1:96473-ENST00000373036.5:42113|1098
GHHESYSRLLMK
>FUSION-ENST00000657693.1:96473-ENST00000373036.5:42113|2673
STMWSGEYGMPSFL
>FUSION-ENST00000657693.1:96473-ENST00000373036.5:42113|204
MGALCYSCMAGR
>FUSION-ENST00000657693.1:96473-ENST00000373036.5:42113|5652
MLCFCGWSFSALERR
>FUSION-ENST00000463155.5:37495-ENST00000427859.5:55866|860
RHSILGNDMR
>FUSION-ENST00000657693.1:96473-ENST00000373036.5:42113|2629
WPFGKNYGLLAFSIQTTK
>FUSION-ENST00000463155.5:37495-ENST00000427859.5:55866|1460
NSFEPSQF
>FUSION-ENST00000657693.1:96473-ENST00000373036.5:42113|2212
SGFPSEERRHER
>FUSION-ENST00000657693.1:96473-ENST00000373036.5:42113|5397
GSPCGVFCFCFLFVMR
>FUSION-ENST00000657693.1:96473-ENST00000373036.5:42113|3637
VTALAFCSLFIAFCSLLRQISVFSR
>FUSION-ENST00000657693.1:96473-ENST00000373036.5:42113|1145
MLKVEVTFP
>ENST00000293670.3|INDEL-145-A-AA|3
QGALPGAAEQAAGDKAAVLPKPR
>FUSION-ENST00000657693.1:96473-ENST00000373036.5:42113|410
TVGGMGRDSIRR
>FUSION-ENST00000657693.1:96473-ENST00000373036.5:42113|3904
WFWEPSEARFFYKR
>FUSION-ENST00000657693.1:96473-ENST00000373036.5:42113|2652
MHEEDFFFLFRDKVSLCGPGWSAVV
>FUSION-ENST00000657693.1:96473-ENST00000373036.5:42113|5555
LCLPTFSAATEQSETK
>FUSION-ENST00000657693.1:96473-ENST00000373036.5:42113|4296
MNLGSRNAELVGLARDK
>FUSION-ENST00000657693.1:96473-ENST00000373036.5:42113|2377
TCSDDLA
>ENST00000285979.11|SNV-49630-C-G|3
EMFDPGHFLDK
>FUSION-ENST00000657693.1:96473-ENST00000373036.5:42113|5235
HFVHVFFFFFFLRR
>FUSION-ENST00000463155.5:37495-ENST00000427859.5:55866|1455
CPPLPSQTHK
>FUSION-ENST00000463155.5:37495-ENST00000427859.5:55866|1360
WYSNPLDSYFFFCLLFLFFF
>FUSION-ENST00000657693.1:96473-ENST00000373036.5:42113|4751
NHRPRPQMGNYFCTFSCPK
>FUSION-ENST00000657693.1:96473-ENST00000373036.5:42113|3952
DSLHGPRP
>FUSION-ENST00000463155.5:37495-ENST00000427859.5:55866|1631
MKEDYDVLARK
>FUSION-ENST00000657693.1:96473-ENST00000373036.5:42113|4937
EKPRSILHLPPVSELCKW
>FUSION-ENST00000657693.1:96473-ENST00000373036.5:42113|4309
MRKALGMVHI
>FUSION-ENST00000463155.5:37495-ENST00000427859.5:55866|1712
SQANNAVK
>FUSION-ENST00000657693.1:96473-ENST00000373036.5:42113|5044
LGFSHFFK
>FUSION-ENST00000463155.5:37495-ENST00000427859.5:55866|1658
FSECLCIKKS
>FUSION-ENST00000463155.5:37495-ENST00000427859.5:55866|1645
SVPEFKRINR
>FUSION-ENST00000463155.5:37495-ENST00000427859.5:55866|1774
MTSSKILSFSVLESFPCVK
>FUSION-ENST00000657693.1:96473-ENST00000373036.5:42113|938
MNTQCEH
>FUSION-ENST00000657693.1:96473-ENST00000373036.5:42113|2675
HGEISGCIVDTK
>FUSION-ENST00000657693.1:96473-ENST00000373036.5:42113|2442
VSPCRSEVGIR
>FUSION-ENST00000463155.5:37495-ENST00000427859.5:55866|166
SDTITAHCNLK
>FUSION-ENST00000657693.1:96473-ENST00000373036.5:42113|3481
KWAKDVNR
>FUSION-ENST00000657693.1:96473-ENST00000373036.5:42113|4824
SLSPLHFVQHFPSCYLSGKTQ
>FUSION-ENST00000657693.1:96473-ENST00000373036.5:42113|2320
MRDGSSL
>FUSION-ENST00000657693.1:96473-ENST00000373036.5:42113|1400
LALLFFIYLFILRWSLALLPRLK
>ENST00000396191.6|SNV-554829-A-G|2
FIFYELLTRYDLIGRFK
>FUSION-ENST00000657693.1:96473-ENST00000373036.5:42113|5742
MTPNGRCIEAILDL
>FUSION-ENST00000657693.1:96473-ENST00000373036.5:42113|5013
CLCQRDLSRGR
>FUSION-ENST00000657693.1:96473-ENST00000373036.5:42113|3727
ATSGRGRSWGAGK
>FUSION-ENST00000657693.1:96473-ENST00000373036.5:42113|3096
GHEPVHQSGSNGSAEEGR
>FUSION-ENST00000657693.1:96473-ENST00000373036.5:42113|3885
MCVLVANLSLHGMES
>ENST00000357489.7|INDEL-60576-C-CA|2
ESSSLECIAIPKKEDEFK
>FUSION-ENST00000657693.1:96473-ENST00000373036.5:42113|4709
HRVPTQK
>FUSION-ENST00000657693.1:96473-ENST00000373036.5:42113|4552
KSLGISR
>ENST00000652617.1|SNV-13699-T-A|1
GFDITLMVAGESGLGK
>FUSION-ENST00000657693.1:96473-ENST00000373036.5:42113|4461
PCKVTCARVPGVHIK
>FUSION-ENST00000657693.1:96473-ENST00000373036.5:42113|2606
QDAERNK
>FUSION-ENST00000657693.1:96473-ENST00000373036.5:42113|3565
VSAEMLKLLLSPALYLGLARS
>FUSION-ENST00000463155.5:37495-ENST00000427859.5:55866|1789
MFMFDGITRGQESWGRR
>FUSION-ENST00000657693.1:96473-ENST00000373036.5:42113|2174
MTVEYCHYPHSIDKEIK
>FUSION-ENST00000657693.1:96473-ENST00000373036.5:42113|3409
YHLMPVRMVIIK
>FUSION-ENST00000463155.5:37495-ENST00000427859.5:55866|2458
MHQEKKIK
>FUSION-ENST00000657693.1:96473-ENST00000373036.5:42113|568
AQAGLCCIMPMK
>FUSION-ENST00000657693.1:96473-ENST00000373036.5:42113|4177
MKAPACNPSTLGGR
>FUSION-ENST00000657693.1:96473-ENST00000373036.5:42113|296
MGQEEVTCRAHIGFR
>ENST00000342922.8|INDEL-5831-A-AG|5
AKGGEPLPQQYSHVPVR
>ENST00000374660.6|SNV-16207-C-T|3
IQCLEKVTSGKFEQSAEETPR
>FUSION-ENST00000657693.1:96473-ENST00000373036.5:42113|1277
GEERDIGK
>FUSION-ENST00000657693.1:96473-ENST00000373036.5:42113|3626
CFFFRLFLKSK
>FUSION-ENST00000657693.1:96473-ENST00000373036.5:42113|5285
FLFLINWAWWHVPVVPSLVAR
>FUSION-ENST00000657693.1:96473-ENST00000373036.5:42113|63
GECWVPSRCSVVSE
>FUSION-ENST00000657693.1:96473-ENST00000373036.5:42113|3948
GQFVFAR
>FUSION-ENST00000657693.1:96473-ENST00000373036.5:42113|1605
GINLGVADR
>FUSION-ENST00000657693.1:96473-ENST00000373036.5:42113|2645
KKIFFFFSEIR
>FUSION-ENST00000463155.5:37495-ENST00000427859.5:55866|504
MVEGTNRSPQALS
>FUSION-ENST00000657693.1:96473-ENST00000373036.5:42113|518
QREREEGTATHTLGDTYYGSPCK
>FUSION-ENST00000657693.1:96473-ENST00000373036.5:42113|243
CLDFLEIFVLIFR
>FUSION-ENST00000657693.1:96473-ENST00000373036.5:42113|2317
MALPSVGRPHPCGSR
>FUSION-ENST00000463155.5:37495-ENST00000427859.5:55866|1961
YLNFEINKMLIKVI
>FUSION-ENST00000463155.5:37495-ENST00000427859.5:55866|2018
MEDTFSTDQGRGCFRDETLPPQIIR
>FUSION-ENST00000657693.1:96473-ENST00000373036.5:42113|408
MGRDSIRR
>FUSION-ENST00000463155.5:37495-ENST00000427859.5:55866|1503
MILAQICFW
>FUSION-ENST00000657693.1:96473-ENST00000373036.5:42113|666
HIIYSDR
>FUSION-ENST00000463155.5:37495-ENST00000427859.5:55866|793
QVLLSSLEGPVKFPITEKAYPK
>FUSION-ENST00000657693.1:96473-ENST00000373036.5:42113|3290
ESPTCSLFSNSPFHTHARCDEIL
>FUSION-ENST00000463155.5:37495-ENST00000427859.5:55866|284
ISPCWPGWSR
>FUSION-ENST00000657693.1:96473-ENST00000373036.5:42113|345
MPHIVYFCR
>FUSION-ENST00000463155.5:37495-ENST00000427859.5:55866|2402
MIISKVFYLHKACF
>FUSION-ENST00000657693.1:96473-ENST00000373036.5:42113|1112
DAPFTLKGLLCIVCLYQNISCTL
>FUSION-ENST00000657693.1:96473-ENST00000373036.5:42113|840
VSLSLFPT
>FUSION-ENST00000657693.1:96473-ENST00000373036.5:42113|3938
LVPSSVPPPVK
>FUSION-ENST00000657693.1:96473-ENST00000373036.5:42113|5245
MARSRLTATSASR
>ENST00000439247.2|SNV-19559-C-T|1
AQCHPQQHALPAGAAPCPG
>ENST00000457545.7|INDEL-28669-C-CGTG|2
NWRAFDVFKEFSHLEDFPFDAEY
>ENST00000511337.5|SNV-57741-G-A|5
MELSDLIRKDYHK
>FUSION-ENST00000657693.1:96473-ENST00000373036.5:42113|501
DAFPHFLCSVPHTPFTSLCQPCIL
>FUSION-ENST00000657693.1:96473-ENST00000373036.5:42113|535
LVSNSWVQVICPPPPSKVLGLQA
>ENST00000457545.7|INDEL-28671-T-TG|9
AFDLQGILSFGGLSLRCR
>FUSION-ENST00000463155.5:37495-ENST00000427859.5:55866|1231
MLIAALFPIAK
>ENST00000367161.7|SNV-192-G-A|SNV-194-C-G|2
SEPVSGPGPGGGGMIRELCR
>FUSION-ENST00000657693.1:96473-ENST00000373036.5:42113|2193
ETFHPCVIPFDILVTEAEAKIIR
>ENST00000382199.7|SNV-149673-G-T|2
GTVESCASAEIEIMKK
>ENST00000487931.1|INDEL-36961-C-CA|2
MGCHFQKNPDQR
>FUSION-ENST00000463155.5:37495-ENST00000427859.5:55866|2221
KMCILKK
>FUSION-ENST00000463155.5:37495-ENST00000427859.5:55866|781
MVKPRLY
>FUSION-ENST00000657693.1:96473-ENST00000373036.5:42113|366
MHTYLCIDTTEWSCRVIGFGYIQH
>ENST00000624552.3|SNV-139117-C-G|1
DGQPVWGAEGKFTIQPSGELLVK
>FUSION-ENST00000657693.1:96473-ENST00000373036.5:42113|1925
SVQESDLGFRVTWG
>FUSION-ENST00000657693.1:96473-ENST00000373036.5:42113|2543
QFLSHVKVMFYSRD
>FUSION-ENST00000657693.1:96473-ENST00000373036.5:42113|817
GDPECLDPACAQHRMELSK
>FUSION-ENST00000463155.5:37495-ENST00000427859.5:55866|1471
MRTQLCQHLDCSFMIPR
>FUSION-ENST00000463155.5:37495-ENST00000427859.5:55866|1164
ICAANYHGTCLPM
>FUSION-ENST00000657693.1:96473-ENST00000373036.5:42113|2061
VVLGWVWWLMPIITALWEAK
>FUSION-ENST00000657693.1:96473-ENST00000373036.5:42113|4113
MLHFQDALVEIK
>FUSION-ENST00000657693.1:96473-ENST00000373036.5:42113|5106
CEGPEAAKLLVCSECQKIR
>ENST00000378133.4|SNV-322-T-A|4
HGTFVGRVAQDLGLEQAELVPRLFR
>FUSION-ENST00000657693.1:96473-ENST00000373036.5:42113|2826
MAFKESCPRYR
>ENST00000261383.3|SNV-171733-C-T|2
VIQGVLLCLHTHLQDVEK
>FUSION-ENST00000657693.1:96473-ENST00000373036.5:42113|2502
CAPACICMGTQPVTTCV
>FUSION-ENST00000657693.1:96473-ENST00000373036.5:42113|658
GAFPILR
>FUSION-ENST00000657693.1:96473-ENST00000373036.5:42113|3523
GKDFMTKTPK
>FUSION-ENST00000657693.1:96473-ENST00000373036.5:42113|2359
DKISCGWSLEVHGRR
>FUSION-ENST00000463155.5:37495-ENST00000427859.5:55866|540
MAEAFGNIFAVICRSK
>FUSION-ENST00000657693.1:96473-ENST00000373036.5:42113|1725
MERDVGERLGPASR
>FUSION-ENST00000463155.5:37495-ENST00000427859.5:55866|1826
VSVEMHSLLETFR
>FUSION-ENST00000463155.5:37495-ENST00000427859.5:55866|2322
GGKLGGRK
>FUSION-ENST00000463155.5:37495-ENST00000427859.5:55866|179
TKTPTTRTHL
>FUSION-ENST00000463155.5:37495-ENST00000427859.5:55866|327
LSVEGPDWVSLGGSPSRVR
>ENST00000503126.1|SNV-30421-G-C|2
TPQLNLINVERTINCTSSSDTK
>FUSION-ENST00000657693.1:96473-ENST00000373036.5:42113|2610
MMTHCARQDAERNK
>FUSION-ENST00000657693.1:96473-ENST00000373036.5:42113|5334
LISSVFSNFMATRK
>FUSION-ENST00000657693.1:96473-ENST00000373036.5:42113|2632
LARIVELLAPNDTLISCSTQS
>FUSION-ENST00000657693.1:96473-ENST00000373036.5:42113|5541
MVKPCLY
>FUSION-ENST00000657693.1:96473-ENST00000373036.5:42113|4132
MGIIINSLNS
>FUSION-ENST00000463155.5:37495-ENST00000427859.5:55866|1087
FPVLIWMVAKGVFTK
>FUSION-ENST00000463155.5:37495-ENST00000427859.5:55866|2222
LKKMCILK
>FUSION-ENST00000657693.1:96473-ENST00000373036.5:42113|2415
WEVSDDPEVR
>FUSION-ENST00000463155.5:37495-ENST00000427859.5:55866|1661
NFKFSECLCIKK
>FUSION-ENST00000657693.1:96473-ENST00000373036.5:42113|4129
LHQIFFPPWSCFLMKLGF
>FUSION-ENST00000657693.1:96473-ENST00000373036.5:42113|4657
MPAAVAYFSL
>FUSION-ENST00000657693.1:96473-ENST00000373036.5:42113|5342
WMEQCLGRGQHLVNQMCG
>FUSION-ENST00000657693.1:96473-ENST00000373036.5:42113|5481
NKPFSKTFE
>FUSION-ENST00000657693.1:96473-ENST00000373036.5:42113|864
VAWWKVSSR
>FUSION-ENST00000463155.5:37495-ENST00000427859.5:55866|1936
LDDGLTLY
>FUSION-ENST00000657693.1:96473-ENST00000373036.5:42113|4673
LLGSRDPLISASQSVEITGVSR
>ENST00000480829.1|SNV-139117-C-G|3
MASLCGAPRGSSPSSLLGSCW
>FUSION-ENST00000657693.1:96473-ENST00000373036.5:42113|5266
ITPLYSSLGDRMR
>FUSION-ENST00000657693.1:96473-ENST00000373036.5:42113|436
MCMEKSAHVICVSIA
>FUSION-ENST00000463155.5:37495-ENST00000427859.5:55866|2266
MARAQVAHSCNPR
>FUSION-ENST00000463155.5:37495-ENST00000427859.5:55866|1993
FSSSNWEAIGSSSEEK
>FUSION-ENST00000657693.1:96473-ENST00000373036.5:42113|4643
MPGQLLS
>FUSION-ENST00000463155.5:37495-ENST00000427859.5:55866|1124
QGLTMLQPR
>FUSION-ENST00000657693.1:96473-ENST00000373036.5:42113|200
MAGRITSP
>FUSION-ENST00000657693.1:96473-ENST00000373036.5:42113|3825
QDFQVLLLWPPSFTSIL
>FUSION-ENST00000657693.1:96473-ENST00000373036.5:42113|5654
MLCFCGWSFSALER
>FUSION-ENST00000657693.1:96473-ENST00000373036.5:42113|2737
MLLMRSVVGKSCVAGR
>FUSION-ENST00000657693.1:96473-ENST00000373036.5:42113|1518
CFWRMLR
>FUSION-ENST00000657693.1:96473-ENST00000373036.5:42113|1460
MYVLSLYFLKVSQTLR
>FUSION-ENST00000463155.5:37495-ENST00000427859.5:55866|2414
MRNQGMQILNNTHSCK
>FUSION-ENST00000657693.1:96473-ENST00000373036.5:42113|4518
MDKGALCSSSSIDLNSPSAASK
>FUSION-ENST00000657693.1:96473-ENST00000373036.5:42113|4218
SVGITDTSHHSQPGCY
>FUSION-ENST00000657693.1:96473-ENST00000373036.5:42113|2428
FSELVTLLVMSKLR
>FUSION-ENST00000657693.1:96473-ENST00000373036.5:42113|86
MHWNDTRPAHFR
>FUSION-ENST00000657693.1:96473-ENST00000373036.5:42113|2615
MPVIPATWEAEAGESLEPGRQRLQ
>FUSION-ENST00000463155.5:37495-ENST00000427859.5:55866|789
GPSLSFNT
>FUSION-ENST00000657693.1:96473-ENST00000373036.5:42113|3505
GFCTAKETTIR
>FUSION-ENST00000657693.1:96473-ENST00000373036.5:42113|1563
MLCVFVCK
>FUSION-ENST00000657693.1:96473-ENST00000373036.5:42113|4114
TLAATWGTTMLHFQDALVEIK
>FUSION-ENST00000657693.1:96473-ENST00000373036.5:42113|5104
LLVCSECQKIR
>FUSION-ENST00000657693.1:96473-ENST00000373036.5:42113|1509
QICWGMQRHGGGWGGEKGTGK
>FUSION-ENST00000463155.5:37495-ENST00000427859.5:55866|197
TRAHLSQR
>FUSION-ENST00000657693.1:96473-ENST00000373036.5:42113|1949
MAQTVTSHKK
>FUSION-ENST00000657693.1:96473-ENST00000373036.5:42113|5125
DLYQTHCHHLGR
>FUSION-ENST00000657693.1:96473-ENST00000373036.5:42113|1346
MISYWIRVGAKANDPCPQR
>FUSION-ENST00000657693.1:96473-ENST00000373036.5:42113|381
FLVGQFR
>FUSION-ENST00000657693.1:96473-ENST00000373036.5:42113|1122
MEASRKPWLGI
>FUSION-ENST00000657693.1:96473-ENST00000373036.5:42113|4787
SSLIPGSHGEETCR
>FUSION-ENST00000463155.5:37495-ENST00000427859.5:55866|1833
TPTDNQTLRGKFLPNLSFPCG
>FUSION-ENST00000463155.5:37495-ENST00000427859.5:55866|20
GEWTRSFQGGCR
>FUSION-ENST00000657693.1:96473-ENST00000373036.5:42113|2311
MIQQVQAGVNQARFR
>FUSION-ENST00000657693.1:96473-ENST00000373036.5:42113|3113
DRIYNGGPMRL
>FUSION-ENST00000463155.5:37495-ENST00000427859.5:55866|1920
DGIRSCQNEHFAVCPAYSNR
>FUSION-ENST00000657693.1:96473-ENST00000373036.5:42113|3791
TASGIFMIVTYQRYG
>FUSION-ENST00000463155.5:37495-ENST00000427859.5:55866|2180
MNYRMQLPSR
>FUSION-ENST00000657693.1:96473-ENST00000373036.5:42113|1657
MRQGITVPRSWK
>ENST00000167586.7|MNV-3010-TGT-T|3
CTWRGPEPHSERDA
>FUSION-ENST00000463155.5:37495-ENST00000427859.5:55866|1439
MEGKILLLALKMQSCELPV
>FUSION-ENST00000657693.1:96473-ENST00000373036.5:42113|1939
AEHSGEEPLGENFFSELR
>FUSION-ENST00000657693.1:96473-ENST00000373036.5:42113|2083
SLQSALIR
>FUSION-ENST00000657693.1:96473-ENST00000373036.5:42113|1328
MEPSEGAQSR
>FUSION-ENST00000657693.1:96473-ENST00000373036.5:42113|4398
KFITTFEILITC
>ENST00000579406.1|SNV-59-C-A|4
GGAGRASGGER
>FUSION-ENST00000657693.1:96473-ENST00000373036.5:42113|2939
CLFGCFYFFRDGVLLSCPGWSAVAR
>FUSION-ENST00000657693.1:96473-ENST00000373036.5:42113|2996
MVWETMLAVFESSVL
>FUSION-ENST00000657693.1:96473-ENST00000373036.5:42113|521
SSQHTLGR
>FUSION-ENST00000657693.1:96473-ENST00000373036.5:42113|1028
MLNTPLGVHSMQWR
>FUSION-ENST00000657693.1:96473-ENST00000373036.5:42113|2823
ESCPRYRNGSLVDWLGQR
>FUSION-ENST00000657693.1:96473-ENST00000373036.5:42113|2944
ESCSVAQAGVQWRGLGSL
>FUSION-ENST00000657693.1:96473-ENST00000373036.5:42113|3903
LSGLSFSLLGSTSPVLFIFLFGQR
>ENST00000647590.1|SNV-444515-G-T|2
MEGEQGFTDEKVK
>FUSION-ENST00000657693.1:96473-ENST00000373036.5:42113|5084
MPVIPALWQAEAGR
>FUSION-ENST00000463155.5:37495-ENST00000427859.5:55866|1448
MMSCFSHDYVTLYKISSYQTMEGK
>FUSION-ENST00000657693.1:96473-ENST00000373036.5:42113|1291
MQRNGYCLLCASPGSTR
>FUSION-ENST00000657693.1:96473-ENST00000373036.5:42113|3181
NLPQLMARIWNSVPVFILFCVVR
>FUSION-ENST00000657693.1:96473-ENST00000373036.5:42113|3145
MFAQRNCLTPHFSECISTLK
>FUSION-ENST00000657693.1:96473-ENST00000373036.5:42113|1514
MQICWGMQR
>FUSION-ENST00000657693.1:96473-ENST00000373036.5:42113|1816
MSHRAWPVASF
>FUSION-ENST00000657693.1:96473-ENST00000373036.5:42113|4275
NSVCLSKLQCGKWEMNPS
>FUSION-ENST00000463155.5:37495-ENST00000427859.5:55866|769
NIMTLINMTINY
>FUSION-ENST00000657693.1:96473-ENST00000373036.5:42113|1009
FDNVMMPWEHWRRGSSGFS
>FUSION-ENST00000657693.1:96473-ENST00000373036.5:42113|2722
MAFWHSLSKLQK
>ENST00000565793.5|SNV-40231-G-T|3
WPLRGPAAR
>FUSION-ENST00000657693.1:96473-ENST00000373036.5:42113|5135
VFSSSASECVR
>FUSION-ENST00000463155.5:37495-ENST00000427859.5:55866|853
VIKSMFGNAKK
>FUSION-ENST00000657693.1:96473-ENST00000373036.5:42113|4860
HLWSQEAKAGGLLEDGK
>FUSION-ENST00000657693.1:96473-ENST00000373036.5:42113|2519
IATLPDIIGVCTWD
>FUSION-ENST00000657693.1:96473-ENST00000373036.5:42113|4084
ISRVNAIAAFFFFSLHISFK
>FUSION-ENST00000657693.1:96473-ENST00000373036.5:42113|4245
MDAELFNHIK
>FUSION-ENST00000657693.1:96473-ENST00000373036.5:42113|201
GALCYSCMAGRITSP
>FUSION-ENST00000657693.1:96473-ENST00000373036.5:42113|5190
YAEFPKVNNKK
>FUSION-ENST00000657693.1:96473-ENST00000373036.5:42113|3998
SYRYTQPILFTYNLPVTLGK
>FUSION-ENST00000657693.1:96473-ENST00000373036.5:42113|3809
WGCGSGVGETILLYFRR
>FUSION-ENST00000463155.5:37495-ENST00000427859.5:55866|1545
MGEYPQGLQSVIEIRSWNKK
>FUSION-ENST00000463155.5:37495-ENST00000427859.5:55866|822
LSLYSLYQDIWLRK
>FUSION-ENST00000657693.1:96473-ENST00000373036.5:42113|4942
HSLHADLVKK
>FUSION-ENST00000463155.5:37495-ENST00000427859.5:55866|1928
TELEINQNQQCAILF
>FUSION-ENST00000657693.1:96473-ENST00000373036.5:42113|1297
ALFGHRVFVFVFVLRWSLALSLR
>FUSION-ENST00000657693.1:96473-ENST00000373036.5:42113|3513
ATKARIDK
>FUSION-ENST00000657693.1:96473-ENST00000373036.5:42113|2819
NGSLVDWLGQRGEGESGEEEEV
>FUSION-ENST00000657693.1:96473-ENST00000373036.5:42113|3574
EPKGVNRIVLFWVVEGFGEIP
>FUSION-ENST00000657693.1:96473-ENST00000373036.5:42113|2453
MLTVSVLAFLGGK
>FUSION-ENST00000463155.5:37495-ENST00000427859.5:55866|755
MVRQEAALLMKVFMVS
>FUSION-ENST00000657693.1:96473-ENST00000373036.5:42113|2561
SGAAQTLSILSIIHLI
>FUSION-ENST00000463155.5:37495-ENST00000427859.5:55866|1824
VSVEMHSLLETFRKESTSK
>FUSION-ENST00000657693.1:96473-ENST00000373036.5:42113|506
CSPQSFRTR
>FUSION-ENST00000657693.1:96473-ENST00000373036.5:42113|3832
MVGSQFFSPWLPRNPFQPKSVR
>FUSION-ENST00000657693.1:96473-ENST00000373036.5:42113|1956
LPVSSRR
>FUSION-ENST00000657693.1:96473-ENST00000373036.5:42113|3999
MSYRYTQPILFTYNLPVTLGK
>FUSION-ENST00000463155.5:37495-ENST00000427859.5:55866|1968
ARFFFSLSLLGEFLCLLVGT
>FUSION-ENST00000657693.1:96473-ENST00000373036.5:42113|3416
MGAANHHGTRISM
>FUSION-ENST00000657693.1:96473-ENST00000373036.5:42113|2287
TVAGCQAFRDTFLNLGPPYR
>FUSION-ENST00000463155.5:37495-ENST00000427859.5:55866|2028
LSPPPTPSDK
>FUSION-ENST00000657693.1:96473-ENST00000373036.5:42113|5276
VLDLRIPGFWWK
>FUSION-ENST00000657693.1:96473-ENST00000373036.5:42113|5216
ISGKYCGS
>ENST00000548363.1|SNV-2439-A-T|4
IPSTPSSVRRGLASMCPGLCL
>FUSION-ENST00000463155.5:37495-ENST00000427859.5:55866|1117
AHVYLCNRPAHPAHVPLNLKK
>FUSION-ENST00000657693.1:96473-ENST00000373036.5:42113|3980
FPSPFLSGK
>FUSION-ENST00000463155.5:37495-ENST00000427859.5:55866|1594
MRLDFLICKTNK
>ENST00000395925.8|SNV-271616-C-A|1
YAAATGGTPPTPLPNMERMSLKTR
>FUSION-ENST00000463155.5:37495-ENST00000427859.5:55866|234
ENKLLFGCSILSSACFLNWL
>ENST00000513344.1|SNV-75414-C-G|9
NGDSLMFASLMNSESRLNESR
>ENST00000457545.7|INDEL-28671-T-TG|12
NWRAFDLQGILSFGGLSLR
>FUSION-ENST00000657693.1:96473-ENST00000373036.5:42113|5351
WVESYFRWMEQCLGR
>FUSION-ENST00000463155.5:37495-ENST00000427859.5:55866|1264
QPTEGRK
>FUSION-ENST00000463155.5:37495-ENST00000427859.5:55866|1341
TTIKILVVVRGMYSSSYWQLGLK
>FUSION-ENST00000657693.1:96473-ENST00000373036.5:42113|1160
MYPINIYACVPTKIK
>FUSION-ENST00000463155.5:37495-ENST00000427859.5:55866|2249
PIVPVPREAEVGGSLEPGG
>FUSION-ENST00000657693.1:96473-ENST00000373036.5:42113|2676
WESSPFFHGKTRLLGFC
>ENST00000508754.1|SNV-6579-T-C|1
VFCPAFGATLLLVRFSFQPSGCN
>FUSION-ENST00000463155.5:37495-ENST00000427859.5:55866|1684
MHFSMHIFDNHIYM
>FUSION-ENST00000657693.1:96473-ENST00000373036.5:42113|4730
SSCQCFR
>ENST00000332349.5|SNV-886-G-T|3
SMKPSIYEELDR
>FUSION-ENST00000657693.1:96473-ENST00000373036.5:42113|3084
MDHGGGTVLPGLGR
>FUSION-ENST00000657693.1:96473-ENST00000373036.5:42113|4325
LSWKESK
>FUSION-ENST00000463155.5:37495-ENST00000427859.5:55866|1051
RVSHIES
>FUSION-ENST00000657693.1:96473-ENST00000373036.5:42113|281
APLHSSLGNRAR
>FUSION-ENST00000657693.1:96473-ENST00000373036.5:42113|3533
MGKEFPI
>FUSION-ENST00000463155.5:37495-ENST00000427859.5:55866|116
PYQIYDLQVFLPFAVLSFHSFDSAL
>FUSION-ENST00000463155.5:37495-ENST00000427859.5:55866|967
MHKTAPTLGPQLHTR
>FUSION-ENST00000463155.5:37495-ENST00000427859.5:55866|740
TEVFIPFQHPFFHIK
>FUSION-ENST00000657693.1:96473-ENST00000373036.5:42113|1188
VTACCVPLQGAPGGAVWDR
>FUSION-ENST00000657693.1:96473-ENST00000373036.5:42113|4696
IQKLAGLGGTCL
>FUSION-ENST00000657693.1:96473-ENST00000373036.5:42113|5129
MLFLKRR
>ENST00000547270.1|SNV-1006-G-T|3
ALMTILLWAQSSLK
>FUSION-ENST00000657693.1:96473-ENST00000373036.5:42113|1226
SETPSQKNKNK
>FUSION-ENST00000657693.1:96473-ENST00000373036.5:42113|3332
NTQCMRGLKPR
>ENST00000251296.4|SNV-269070-C-G|4
VGSRLLDGSGEFDGK
>FUSION-ENST00000657693.1:96473-ENST00000373036.5:42113|379
QWGVRIR
>FUSION-ENST00000657693.1:96473-ENST00000373036.5:42113|4867
MHLGGTE
>ENST00000318962.9|SNV-16762-G-T|2
DFVCACCPR
>ENST00000486301.5|SNV-16761-T-C|1
ESTAPSGTLCVPAAPGTCR
>FUSION-ENST00000463155.5:37495-ENST00000427859.5:55866|2021
EDTFSTDQGR
>FUSION-ENST00000463155.5:37495-ENST00000427859.5:55866|2082
VENEEHIH
>ENST00000262430.6|SNV-16010-G-A|4
EISEITGGPINK
>FUSION-ENST00000657693.1:96473-ENST00000373036.5:42113|176
VSYMQKAWK
>FUSION-ENST00000657693.1:96473-ENST00000373036.5:42113|5744
GMTPNGR
>FUSION-ENST00000463155.5:37495-ENST00000427859.5:55866|1838
MTPTDNQTLR
>FUSION-ENST00000657693.1:96473-ENST00000373036.5:42113|5373
GPQEWTSRLFTVVSPAS
>FUSION-ENST00000657693.1:96473-ENST00000373036.5:42113|2678
WESSPFFHGK
>FUSION-ENST00000463155.5:37495-ENST00000427859.5:55866|371
MSNETCLHSSLPYTLQR
>FUSION-ENST00000463155.5:37495-ENST00000427859.5:55866|266
FSRFIHVVACTR
>FUSION-ENST00000657693.1:96473-ENST00000373036.5:42113|3813
RHPLSDT
>FUSION-ENST00000657693.1:96473-ENST00000373036.5:42113|3131
MYHIMMCGSAMDR
>FUSION-ENST00000657693.1:96473-ENST00000373036.5:42113|5239
VQVILLPQPPG
>FUSION-ENST00000657693.1:96473-ENST00000373036.5:42113|209
LARLVLNSWPQGIHQPR
>FUSION-ENST00000657693.1:96473-ENST00000373036.5:42113|577
MALSNVPCR
>FUSION-ENST00000657693.1:96473-ENST00000373036.5:42113|3361
NAFMSFAGTWMKLETIILSKLTQER
>FUSION-ENST00000657693.1:96473-ENST00000373036.5:42113|3373
MEYYAAIKK
>FUSION-ENST00000541860.1:459-ENST00000534981.5:8931|2
INLGRAPQCMGFDRP
>FUSION-ENST00000657693.1:96473-ENST00000373036.5:42113|4613
MRFHHVGQAGLEHLTSGDPPASASR
>FUSION-ENST00000657693.1:96473-ENST00000373036.5:42113|4259
RTLWAGETAPTGLR
>FUSION-ENST00000463155.5:37495-ENST00000427859.5:55866|1959
IFERLLIFLFNR
>FUSION-ENST00000657693.1:96473-ENST00000373036.5:42113|4586
ALLAFCVIQIFGERPPEATKNC
>FUSION-ENST00000463155.5:37495-ENST00000427859.5:55866|1719
MSYARKYSVLQELVMGPNLGSTVY
>FUSION-ENST00000657693.1:96473-ENST00000373036.5:42113|3032
LAPGIDGLGNNACCL
>FUSION-ENST00000657693.1:96473-ENST00000373036.5:42113|4182
LVNGLHCPSK
>FUSION-ENST00000463155.5:37495-ENST00000427859.5:55866|1692
FIVEHMEKIKKPIEENK
>FUSION-ENST00000657693.1:96473-ENST00000373036.5:42113|3487
TNKQTNKNPIK
>FUSION-ENST00000657693.1:96473-ENST00000373036.5:42113|4645
EILLSRPLKVLR
>FUSION-ENST00000657693.1:96473-ENST00000373036.5:42113|4418
FLCSVIRAGCMMGSL
>FUSION-ENST00000657693.1:96473-ENST00000373036.5:42113|1740
GRWLKSSR
>FUSION-ENST00000657693.1:96473-ENST00000373036.5:42113|110
SDFQKCK
>FUSION-ENST00000657693.1:96473-ENST00000373036.5:42113|931
GQQWIQLR
>FUSION-ENST00000657693.1:96473-ENST00000373036.5:42113|1027
LNTPLGVHSMQWR
>FUSION-ENST00000657693.1:96473-ENST00000373036.5:42113|1549
NGQGYCLGMCLASAKVR
>FUSION-ENST00000657693.1:96473-ENST00000373036.5:42113|1352
MSLLKMISYWIR
>FUSION-ENST00000657693.1:96473-ENST00000373036.5:42113|5202
QNSQKSTTKR
>FUSION-ENST00000463155.5:37495-ENST00000427859.5:55866|2301
LLNYLVIVK
>ENST00000503126.1|SNV-30421-G-C|1
TPQLNLINVERTINCTSSSDTKTPK
>ENST00000306562.8|SNV-10111-C-T|2
FMCVSNLNVHRR
>ENST00000651490.1|SNV-4118-C-T|4
AREQEELLAPADGIPWLR
>FUSION-ENST00000657693.1:96473-ENST00000373036.5:42113|2683
KNRWESSPFFHGK
>ENST00000311936.8|SNV-5586-G-T|2
TEYKLVVVGACGVGK
>ENST00000573295.5|SNV-1680-G-T|7
MSRVLATCLK
>FUSION-ENST00000657693.1:96473-ENST00000373036.5:42113|4435
GSRPAVQHSHRPDL
>FUSION-ENST00000657693.1:96473-ENST00000373036.5:42113|1431
MLGDAETWWR
>FUSION-ENST00000657693.1:96473-ENST00000373036.5:42113|3880
VQVRPPR
>FUSION-ENST00000657693.1:96473-ENST00000373036.5:42113|2059
PIITALWEAK
>FUSION-ENST00000667305.1:96473-ENST00000373036.5:42113|7
HVPSGAQLGLSKHLK
>FUSION-ENST00000463155.5:37495-ENST00000427859.5:55866|1129
VEVSKQQFFFFFFFLR
>FUSION-ENST00000657693.1:96473-ENST00000373036.5:42113|2851
MHVYIIIIFFLR
>FUSION-ENST00000657693.1:96473-ENST00000373036.5:42113|1732
VLAFSEGQGGR
>FUSION-ENST00000463155.5:37495-ENST00000427859.5:55866|2037
SEPFQENVNFLPSHSLFSVLQR
>FUSION-ENST00000657693.1:96473-ENST00000373036.5:42113|645
MEICFSLCICR
>ENST00000552593.1|SNV-4745-C-A|6
MTACLRTLIQK
>FUSION-ENST00000657693.1:96473-ENST00000373036.5:42113|3988
MLPRPVSNSLAQTIPPPLPPK
>FUSION-ENST00000463155.5:37495-ENST00000427859.5:55866|2335
GGEEEREEGR
>FUSION-ENST00000463155.5:37495-ENST00000427859.5:55866|1576
LPGVHNNAFKLCPR
>FUSION-ENST00000657693.1:96473-ENST00000373036.5:42113|1590
MGWSQGEGDRRWR
>ENST00000301618.8|SNV-34860-G-A|4
HSLLLHSKVSEGQR
>FUSION-ENST00000657693.1:96473-ENST00000373036.5:42113|2681
NRWESSPFFHGK
>FUSION-ENST00000657693.1:96473-ENST00000373036.5:42113|4013
GVLENAEHK
>FUSION-ENST00000657693.1:96473-ENST00000373036.5:42113|3397
GCGEIGTLLHCWWECK
>FUSION-ENST00000657693.1:96473-ENST00000373036.5:42113|1177
MHCVPLSKYLMYPINIYACVPTKIK
>FUSION-ENST00000463155.5:37495-ENST00000427859.5:55866|2202
MLPSSNHLLLPTFLLYFPHNLLFVL
>FUSION-ENST00000657693.1:96473-ENST00000373036.5:42113|4628
CVCVCIYIYI
>ENST00000508917.6|SNV-55493-G-C|7
MTSVLCLHYIFR
>FUSION-ENST00000463155.5:37495-ENST00000427859.5:55866|13
YLGINECISECMNG
>FUSION-ENST00000463155.5:37495-ENST00000427859.5:55866|296
MCAVTGNQFRK
>FUSION-ENST00000657693.1:96473-ENST00000373036.5:42113|1359
DLGLLQPLPPGFK
>FUSION-ENST00000657693.1:96473-ENST00000373036.5:42113|3924
GGQGVYLLAAGMFYFVGQK
>FUSION-ENST00000657693.1:96473-ENST00000373036.5:42113|2611
MTHCARQDAER
>FUSION-ENST00000657693.1:96473-ENST00000373036.5:42113|196
LVLNSWPQGIHQPRHHKVLGLQA
>FUSION-ENST00000657693.1:96473-ENST00000373036.5:42113|1147
KTFVSNRH
>FUSION-ENST00000657693.1:96473-ENST00000373036.5:42113|1525
MLLEDAPLGRALLNQHLLPAFR
>FUSION-ENST00000657693.1:96473-ENST00000373036.5:42113|3895
VLRPQCL
>FUSION-ENST00000463155.5:37495-ENST00000427859.5:55866|184
DPPPMTKTPTTR
>FUSION-ENST00000657693.1:96473-ENST00000373036.5:42113|2006
MRLGQKYPLLACELFTQV
>FUSION-ENST00000657693.1:96473-ENST00000373036.5:42113|344
PHIVYFCR
>FUSION-ENST00000463155.5:37495-ENST00000427859.5:55866|1278
AIATKAK
>FUSION-ENST00000463155.5:37495-ENST00000427859.5:55866|1409
APYIFER
>FUSION-ENST00000463155.5:37495-ENST00000427859.5:55866|2273
SHSVKKR
>FUSION-ENST00000463155.5:37495-ENST00000427859.5:55866|1068
GFIICMSSSVTKLK
>FUSION-ENST00000657693.1:96473-ENST00000373036.5:42113|3364
DTGRGTSHTGACWGMGGKGR
>FUSION-ENST00000463155.5:37495-ENST00000427859.5:55866|2054
VNRRVMFSENSK
>FUSION-ENST00000657693.1:96473-ENST00000373036.5:42113|3228
LQRRGLR
>ENST00000612417.4|MNV-71232-TGCCCAGAAAATGAAAAAG-T|5
RDWVIPPISCPFPK
>FUSION-ENST00000657693.1:96473-ENST00000373036.5:42113|4049
MVIVAVAK
>FUSION-ENST00000463155.5:37495-ENST00000427859.5:55866|830
DFFQILGYLHILYIVRYLGNRTQV
>FUSION-ENST00000657693.1:96473-ENST00000373036.5:42113|1243
MSGTPSLYIGLLGK
>FUSION-ENST00000657693.1:96473-ENST00000373036.5:42113|720
MDDVKKLLR
>FUSION-ENST00000657693.1:96473-ENST00000373036.5:42113|5076
MFMVVNSR
>FUSION-ENST00000463155.5:37495-ENST00000427859.5:55866|578
AREGSGTTPGILALRNQK
>FUSION-ENST00000463155.5:37495-ENST00000427859.5:55866|1937
MLDDGLTLY
>FUSION-ENST00000657693.1:96473-ENST00000373036.5:42113|1030
MVSIILAKHSD
>FUSION-ENST00000657693.1:96473-ENST00000373036.5:42113|4484
LVEMCNAEEPRDKSANDTLR
>FUSION-ENST00000657693.1:96473-ENST00000373036.5:42113|601
LSRSPKVLGL
>FUSION-ENST00000657693.1:96473-ENST00000373036.5:42113|343
MPHIVYFCRR
>FUSION-ENST00000657693.1:96473-ENST00000373036.5:42113|43
PPSLLSPLRVLLRL
>FUSION-ENST00000463155.5:37495-ENST00000427859.5:55866|1540
SWNKKQNNAFMLYTYTI
>FUSION-ENST00000657693.1:96473-ENST00000373036.5:42113|3080
MASALGSCSWSPQASASWHR
>FUSION-ENST00000657693.1:96473-ENST00000373036.5:42113|2633
MLARIVELLAPNDTLISCSTQS
>FUSION-ENST00000657693.1:96473-ENST00000373036.5:42113|2704
RITHPGAFPK
>FUSION-ENST00000657693.1:96473-ENST00000373036.5:42113|2385
LHGHSHSLDVASSASTVR
>FUSION-ENST00000657693.1:96473-ENST00000373036.5:42113|3778
MLPALRHRTPSSSVLR
>FUSION-ENST00000657693.1:96473-ENST00000373036.5:42113|22
MSMGDEGLQLAER
>FUSION-ENST00000657693.1:96473-ENST00000373036.5:42113|1858
GKIRTPSTWGCCEDEVK
>FUSION-ENST00000657693.1:96473-ENST00000373036.5:42113|4395
LNCDTNGGL
>FUSION-ENST00000657693.1:96473-ENST00000373036.5:42113|3265
GEQMLVYRLQR
>ENST00000673384.1|SNV-64048-G-T|2
AVGACSVEPESMMIIDR
>FUSION-ENST00000657693.1:96473-ENST00000373036.5:42113|4726
SSCQCFRQLDQVDAAFPLCKYGR
>FUSION-ENST00000657693.1:96473-ENST00000373036.5:42113|5194
MYAEFPK
>FUSION-ENST00000657693.1:96473-ENST00000373036.5:42113|2003
YPLLACELFTQV
>FUSION-ENST00000657693.1:96473-ENST00000373036.5:42113|1586
MERGTCYLVGSR
>FUSION-ENST00000657693.1:96473-ENST00000373036.5:42113|3618
MPGSASGFVTDLANK
>FUSION-ENST00000657693.1:96473-ENST00000373036.5:42113|5569
TSKGPGAVAHTCNPSTLGG
>FUSION-ENST00000657693.1:96473-ENST00000373036.5:42113|4210
MHIFNIK
>FUSION-ENST00000657693.1:96473-ENST00000373036.5:42113|47
PPSLLSPLR
>FUSION-ENST00000657693.1:96473-ENST00000373036.5:42113|2245
MGMGPGVR
>FUSION-ENST00000463155.5:37495-ENST00000427859.5:55866|1372
MSLPHTSLQMHPCCCTVSCK
>FUSION-ENST00000657693.1:96473-ENST00000373036.5:42113|249
NGLHFLFLFSF
>FUSION-ENST00000657693.1:96473-ENST00000373036.5:42113|1037
EAGCKCAMEISEPGLPR
>FUSION-ENST00000657693.1:96473-ENST00000373036.5:42113|2300
VLAGPQEEHTHLLRLRIL
>FUSION-ENST00000463155.5:37495-ENST00000427859.5:55866|1579
MGHRLPGVHNNAFKLCPR
>FUSION-ENST00000657693.1:96473-ENST00000373036.5:42113|1207
AMIKCDDACKAPACSLK
>FUSION-ENST00000463155.5:37495-ENST00000427859.5:55866|1120
MAHVYLCNRPAHPAHVPLNLK
>FUSION-ENST00000657693.1:96473-ENST00000373036.5:42113|4425
DQARPHF
>FUSION-ENST00000657693.1:96473-ENST00000373036.5:42113|2697
HTSWTPPGLHMCFVRALQVTGALR
>FUSION-ENST00000657693.1:96473-ENST00000373036.5:42113|5684
ERLLACLSPTPPL
>FUSION-ENST00000657693.1:96473-ENST00000373036.5:42113|2344
AFKGVPNCHVTLSDARETL
>FUSION-ENST00000657693.1:96473-ENST00000373036.5:42113|4125
PLIPATRK
>FUSION-ENST00000657693.1:96473-ENST00000373036.5:42113|5163
YMFHALQRARNR
>FUSION-ENST00000657693.1:96473-ENST00000373036.5:42113|2879
VAGTTGAHHHAWLIFCIFSR
>FUSION-ENST00000657693.1:96473-ENST00000373036.5:42113|396
TDLVLTAWEAER
>FUSION-ENST00000657693.1:96473-ENST00000373036.5:42113|1238
SGTPSLYIGLLGKYLLNEGKLK
>FUSION-ENST00000657693.1:96473-ENST00000373036.5:42113|3176
MYCFLDLDFCGVENISCSSK
>FUSION-ENST00000657693.1:96473-ENST00000373036.5:42113|921
MTHPPCPEIR
>FUSION-ENST00000657693.1:96473-ENST00000373036.5:42113|2445
QAVETLAMVSPCR
>FUSION-ENST00000657693.1:96473-ENST00000373036.5:42113|263
DPIDCFR
>FUSION-ENST00000657693.1:96473-ENST00000373036.5:42113|2077
MVECDEVKLWVEK
>FUSION-ENST00000657693.1:96473-ENST00000373036.5:42113|5450
ANSCAKSPRPHCVNSK
>FUSION-ENST00000463155.5:37495-ENST00000427859.5:55866|2255
SISTKNTK
>FUSION-ENST00000463155.5:37495-ENST00000427859.5:55866|1906
MYQSVPQPYIIR
>FUSION-ENST00000463155.5:37495-ENST00000427859.5:55866|899
NSAEDGFA
>FUSION-ENST00000657693.1:96473-ENST00000373036.5:42113|2236
KLDGSLTPR
>FUSION-ENST00000657693.1:96473-ENST00000373036.5:42113|5049
MSHHARLYGR
>FUSION-ENST00000657693.1:96473-ENST00000373036.5:42113|2886
WSLTLLPRLECSGTISAHCKLR
>FUSION-ENST00000657693.1:96473-ENST00000373036.5:42113|2731
SVVGKSCVAGRNASGCGPLGR
>ENST00000326047.9|INDEL-76619-C-CA|4
TDQEGSPDSGTSAQAKPKER
>FUSION-ENST00000657693.1:96473-ENST00000373036.5:42113|990
MVSQDKGLPLASGCVLLR
>FUSION-ENST00000657693.1:96473-ENST00000373036.5:42113|1054
FFCVGGTRR
>FUSION-ENST00000463155.5:37495-ENST00000427859.5:55866|2276
GHAYSPSSSGG
>FUSION-ENST00000657693.1:96473-ENST00000373036.5:42113|3406
PVRMVIIK
>FUSION-ENST00000463155.5:37495-ENST00000427859.5:55866|1757
MRSLNPPR
>FUSION-ENST00000657693.1:96473-ENST00000373036.5:42113|2305
EERAGSRVLAGPQEEHTHLLR
>ENST00000237596.7|SNV-57741-G-A|1
DYHKALVKLK
>FUSION-ENST00000463155.5:37495-ENST00000427859.5:55866|572
LSLRILLDK
>FUSION-ENST00000657693.1:96473-ENST00000373036.5:42113|1837
LLGSSNYPASASR
>FUSION-ENST00000657693.1:96473-ENST00000373036.5:42113|5061
RELDSALAVERK
>FUSION-ENST00000657693.1:96473-ENST00000373036.5:42113|959
MLAVGITFGLIVKR
>FUSION-ENST00000463155.5:37495-ENST00000427859.5:55866|1090
MFPVLIWMVAK
>FUSION-ENST00000463155.5:37495-ENST00000427859.5:55866|854
VIKSMFGNAK
>FUSION-ENST00000657693.1:96473-ENST00000373036.5:42113|3121
MMCGSAMDRIYNGGPMRL
>FUSION-ENST00000657693.1:96473-ENST00000373036.5:42113|4838
EGREGREEGR
>FUSION-ENST00000657693.1:96473-ENST00000373036.5:42113|1896
YKPFHVSLIVFLAEPPTPQEFNR
>FUSION-ENST00000463155.5:37495-ENST00000427859.5:55866|2286
LLLPVNSIIFISTFSSK
>FUSION-ENST00000657693.1:96473-ENST00000373036.5:42113|5509
VCCDDERDDEQNVSGR
>FUSION-ENST00000657693.1:96473-ENST00000373036.5:42113|4502
HLLSLEEKYGFK
>FUSION-ENST00000657693.1:96473-ENST00000373036.5:42113|2946
ESCSVAQAGVQWR
>FUSION-ENST00000657693.1:96473-ENST00000373036.5:42113|2045
ENFKPVFCKGMIIVQGFLELQLAHR
>FUSION-ENST00000463155.5:37495-ENST00000427859.5:55866|1350
MDMCNFFKNKYHGDQK
>FUSION-ENST00000657693.1:96473-ENST00000373036.5:42113|1280
THVLRGEER
>FUSION-ENST00000657693.1:96473-ENST00000373036.5:42113|5545
IPHALPADLFCSHGAVR
>ENST00000430935.5|SNV-47360-A-G|2
CYIMNEKPR
>FUSION-ENST00000657693.1:96473-ENST00000373036.5:42113|3514
MATKARIDK
>FUSION-ENST00000657693.1:96473-ENST00000373036.5:42113|1653
QGITVPRSWK
>FUSION-ENST00000657693.1:96473-ENST00000373036.5:42113|5577
QSCRDLDHSLRLLSVTLR
>FUSION-ENST00000657693.1:96473-ENST00000373036.5:42113|677
TLLRHFSILIILSLKMK
>FUSION-ENST00000657693.1:96473-ENST00000373036.5:42113|961
MLAVGITFGLIVK
>FUSION-ENST00000657693.1:96473-ENST00000373036.5:42113|2815
MPKIQEWLSGGLAGTEGRG
>FUSION-ENST00000463155.5:37495-ENST00000427859.5:55866|981
YEFHCKYHWMR
>FUSION-ENST00000657693.1:96473-ENST00000373036.5:42113|2943
DSVSKNK
>FUSION-ENST00000463155.5:37495-ENST00000427859.5:55866|251
MIALLVGVK
>FUSION-ENST00000380872.9:5134-ENST00000432950.1:6455|9
CKDAGLAKSIR
>FUSION-ENST00000463155.5:37495-ENST00000427859.5:55866|1905
YQSVPQPYIIR
>FUSION-ENST00000657693.1:96473-ENST00000373036.5:42113|2742
LTATSAFR
>FUSION-ENST00000463155.5:37495-ENST00000427859.5:55866|670
MKCISAPVISTTNIFR
>FUSION-ENST00000657693.1:96473-ENST00000373036.5:42113|4284
AEMDESSVQSGNCRNSVCLSK
>FUSION-ENST00000657693.1:96473-ENST00000373036.5:42113|2092
MFSPLLALPGTWEKFHK
>FUSION-ENST00000657693.1:96473-ENST00000373036.5:42113|1649
QGNRNSPR
>FUSION-ENST00000463155.5:37495-ENST00000427859.5:55866|1271
LKSFCTAK
>FUSION-ENST00000657693.1:96473-ENST00000373036.5:42113|5255
PPCPAKFFFFLSFSFFFCIFSSDR
>FUSION-ENST00000657693.1:96473-ENST00000373036.5:42113|4167
VKPHLHSKYK
>FUSION-ENST00000463155.5:37495-ENST00000427859.5:55866|1828
MKVSVEMHSLLETFRK
>FUSION-ENST00000657693.1:96473-ENST00000373036.5:42113|3517
TPKAMATKAR
>FUSION-ENST00000657693.1:96473-ENST00000373036.5:42113|1396
PSLRAGRPSQLLSKENITR
>ENST00000359963.4|SNV-1804-T-C|3
AQGFRAVAEVVLQLATVDEIVVAKK
>FUSION-ENST00000657693.1:96473-ENST00000373036.5:42113|3920
MLFLLKIQK
>FUSION-ENST00000657693.1:96473-ENST00000373036.5:42113|2027
GGLRLGVVAHAYNHGTLGGQGGWII
>FUSION-ENST00000657693.1:96473-ENST00000373036.5:42113|3667
LNCRCPLMATGDAN
>FUSION-ENST00000463155.5:37495-ENST00000427859.5:55866|2475
ACNNQNNIIPAVLNLK
>FUSION-ENST00000657693.1:96473-ENST00000373036.5:42113|5008
LYNHTRR
>FUSION-ENST00000657693.1:96473-ENST00000373036.5:42113|270
TFFKCWFSAVQLLYT
>FUSION-ENST00000657693.1:96473-ENST00000373036.5:42113|3866
MDYFFPLKNNYMPDARSK
>FUSION-ENST00000463155.5:37495-ENST00000427859.5:55866|435
YNFINLSLCF
>FUSION-ENST00000463155.5:37495-ENST00000427859.5:55866|1084
MVAKGVFTK
>FUSION-ENST00000657693.1:96473-ENST00000373036.5:42113|5500
GPGLISEHTVKGS
>FUSION-ENST00000463155.5:37495-ENST00000427859.5:55866|1939
MSELKNNYVFKF
>FUSION-ENST00000463155.5:37495-ENST00000427859.5:55866|617
QINNVSVSNCATKREEFCVY
>FUSION-ENST00000657693.1:96473-ENST00000373036.5:42113|4664
MPVIPALWEAK
>FUSION-ENST00000463155.5:37495-ENST00000427859.5:55866|397
MLDSPFFKK
>FUSION-ENST00000657693.1:96473-ENST00000373036.5:42113|5719
VILLGWAVDLIRFAFSC
>FUSION-ENST00000657693.1:96473-ENST00000373036.5:42113|3209
QEKRPWAR
>ENST00000513344.1|SNV-75414-C-G|2
AVLMTVKK
>FUSION-ENST00000463155.5:37495-ENST00000427859.5:55866|2209
CPHCSVPTYE
>FUSION-ENST00000463155.5:37495-ENST00000427859.5:55866|1669
FEYFITYIYIMTIRVLILF
>FUSION-ENST00000657693.1:96473-ENST00000373036.5:42113|472
TGPFCKR
>FUSION-ENST00000463155.5:37495-ENST00000427859.5:55866|1030
MPLFKIINNIPFQS
>FUSION-ENST00000657693.1:96473-ENST00000373036.5:42113|416
GGLLVLGRE
>FUSION-ENST00000657693.1:96473-ENST00000373036.5:42113|325
HSKHHTTSQ
>FUSION-ENST00000657693.1:96473-ENST00000373036.5:42113|952
SRDQGWLQLKLK
>FUSION-ENST00000657693.1:96473-ENST00000373036.5:42113|2181
NISCAYIFIKSRAR
>ENST00000589614.5|SNV-5598-A-T|4
GFSGTPGSNENSTQNVYKIPPTTSK
>FUSION-ENST00000657693.1:96473-ENST00000373036.5:42113|12
TPTLPGEASDARSIR
>FUSION-ENST00000657693.1:96473-ENST00000373036.5:42113|46
MPPSLLSPLRVLLR
>FUSION-ENST00000380872.9:5134-ENST00000432950.1:6455|10
ILFDTVDLCATWEALEKCKDAGLAK
>FUSION-ENST00000657693.1:96473-ENST00000373036.5:42113|1580
GTCYLVGSRMVTDSGR
>FUSION-ENST00000657693.1:96473-ENST00000373036.5:42113|2749
VLSFFLR
>FUSION-ENST00000657693.1:96473-ENST00000373036.5:42113|1044
DCLILSSQQVK
>FUSION-ENST00000657693.1:96473-ENST00000373036.5:42113|1981
ILLPQPPE
>FUSION-ENST00000463155.5:37495-ENST00000427859.5:55866|2223
LGLSLRLKK
>FUSION-ENST00000657693.1:96473-ENST00000373036.5:42113|767
VRSVTSPEAQLIQVLK
>FUSION-ENST00000463155.5:37495-ENST00000427859.5:55866|2055
KLKCHLK
>FUSION-ENST00000657693.1:96473-ENST00000373036.5:42113|4156
GSSFLSNNASIYEIFLCRKCGK
>FUSION-ENST00000657693.1:96473-ENST00000373036.5:42113|537
LSRLVSNSWVQVICPPPPSK
>FUSION-ENST00000463155.5:37495-ENST00000427859.5:55866|1836
MTPTDNQTLRGK
>ENST00000545974.5|INDEL-82637-A-AA|23
KKTYSEK
>FUSION-ENST00000463155.5:37495-ENST00000427859.5:55866|2032
MKLSPPPTPSDK
>FUSION-ENST00000463155.5:37495-ENST00000427859.5:55866|1431
MVETVTYF
>FUSION-ENST00000657693.1:96473-ENST00000373036.5:42113|3777
LPALRHRTPSSSVLR
>FUSION-ENST00000657693.1:96473-ENST00000373036.5:42113|3007
VYIRGHLR
>FUSION-ENST00000463155.5:37495-ENST00000427859.5:55866|363
YCDNLMFQCKRVFR
>FUSION-ENST00000657693.1:96473-ENST00000373036.5:42113|2159
VAPACNPSTFR
>FUSION-ENST00000463155.5:37495-ENST00000427859.5:55866|1010
MLVGWKFWGQK
>ENST00000367568.5|SNV-36965-G-T|3
AVQYEEKNPCRTLCCFCCPFLK
>FUSION-ENST00000657693.1:96473-ENST00000373036.5:42113|3794
MTASGIFMIVTYQR
>FUSION-ENST00000463155.5:37495-ENST00000427859.5:55866|1960
MIFERLLIFLFNR
>FUSION-ENST00000463155.5:37495-ENST00000427859.5:55866|1061
MYVKLSNEVK
>FUSION-ENST00000463155.5:37495-ENST00000427859.5:55866|677
TSKDEMYFSTCHFYHKHF
>ENST00000647590.1|SNV-444515-G-T|1
EGEQGFTDEKVK
>FUSION-ENST00000657693.1:96473-ENST00000373036.5:42113|2868
CSQGALYRLLER
>ENST00000481939.5|INDEL-13855-A-AA|2
TEAVGMQSNQRSR
>FUSION-ENST00000657693.1:96473-ENST00000373036.5:42113|3693
LWAQRVLCRHVK
>FUSION-ENST00000657693.1:96473-ENST00000373036.5:42113|4457
HDGISLK
>FUSION-ENST00000657693.1:96473-ENST00000373036.5:42113|1772
MLGSWVSRDEGHLGR
>ENST00000419594.5|INDEL-40842-G-GTT|1
DYEGTVYNDGTFEIYCQAVAAIEK
>FUSION-ENST00000463155.5:37495-ENST00000427859.5:55866|2002
MSPEIKIRLFLDTK
>ENST00000504968.6|SNV-92550-C-A|1
LSIEESLTDTSLVCFQTALLYTSSK
>FUSION-ENST00000657693.1:96473-ENST00000373036.5:42113|3891
GMLRTVHPQR
>FUSION-ENST00000463155.5:37495-ENST00000427859.5:55866|685
ESLEPGSQR
>FUSION-ENST00000463155.5:37495-ENST00000427859.5:55866|2163
LTAISTSGVQVILLPQPPE
>FUSION-ENST00000657693.1:96473-ENST00000373036.5:42113|4085
MWLAVCS
>FUSION-ENST00000657693.1:96473-ENST00000373036.5:42113|739
MQVQRTEA
>FUSION-ENST00000657693.1:96473-ENST00000373036.5:42113|3226
MPGVMKSSR
>FUSION-ENST00000657693.1:96473-ENST00000373036.5:42113|5395
MRQSLALLPR
>FUSION-ENST00000657693.1:96473-ENST00000373036.5:42113|511
RCSPQSFR
>FUSION-ENST00000657693.1:96473-ENST00000373036.5:42113|2396
LLVLYYYSR
>FUSION-ENST00000657693.1:96473-ENST00000373036.5:42113|3095
MGHEPVHQSGSNGSAEEGRFK
>FUSION-ENST00000657693.1:96473-ENST00000373036.5:42113|1334
EGFVEIQGEGHVTTEAEIR
>ENST00000512024.5|SNV-15149-G-T|4
LVTKMFQKIQDFIDDK
>ENST00000370033.9|INDEL-16136-A-AA|3
SSASKKTTEGK
>FUSION-ENST00000657693.1:96473-ENST00000373036.5:42113|1762
SLGMLPISGSLSLLSVK
>ENST00000459958.2|SNV-11536-T-C|2
KADLTALSLPR
>FUSION-ENST00000463155.5:37495-ENST00000427859.5:55866|2399
MQSPVSK
>FUSION-ENST00000463155.5:37495-ENST00000427859.5:55866|1552
SMGEYPQGLQSVIEIR
>FUSION-ENST00000463155.5:37495-ENST00000427859.5:55866|1639
MDLKPRK
>FUSION-ENST00000657693.1:96473-ENST00000373036.5:42113|2395
SLPSPPPSPSTQQPGTR
>FUSION-ENST00000657693.1:96473-ENST00000373036.5:42113|2158
MVAPACNPSTFRG
>ENST00000383742.7|SNV-16761-T-C|4
GKPLAGSLQPLPGLCVCR
>FUSION-ENST00000657693.1:96473-ENST00000373036.5:42113|4332
MIGFHDQIILTALR
>FUSION-ENST00000463155.5:37495-ENST00000427859.5:55866|2305
DEGREAGRR
>FUSION-ENST00000463155.5:37495-ENST00000427859.5:55866|2330
GGERKEGGR
>FUSION-ENST00000657693.1:96473-ENST00000373036.5:42113|1035
MEISEPGLPR
>FUSION-ENST00000657693.1:96473-ENST00000373036.5:42113|319
CCLPPFSDEEIKG
>FUSION-ENST00000657693.1:96473-ENST00000373036.5:42113|1281
MTHVLRGEER
>FUSION-ENST00000463155.5:37495-ENST00000427859.5:55866|2341
EEGREVGR
>FUSION-ENST00000657693.1:96473-ENST00000373036.5:42113|4112
LHFQDALVEIK
>ENST00000567682.1|SNV-6132-T-C|2
TSTCGSATSTAGR
>FUSION-ENST00000463155.5:37495-ENST00000427859.5:55866|318
MPEISISLENLKIILEEK
>ENST00000552593.1|SNV-4745-C-A|5
MMTACLRTLIQKR
>FUSION-ENST00000657693.1:96473-ENST00000373036.5:42113|4927
GFVSADSSLR
>FUSION-ENST00000463155.5:37495-ENST00000427859.5:55866|718
LAGCGGGHL
>FUSION-ENST00000657693.1:96473-ENST00000373036.5:42113|4233
YETPAFDMLKFWV
>ENST00000604948.5|MNV-58830-TAA-T|2
KTTPQELEI
>FUSION-ENST00000463155.5:37495-ENST00000427859.5:55866|1225
NNLIKSGQR
>FUSION-ENST00000657693.1:96473-ENST00000373036.5:42113|5656
DTFLWQLCQEISWTIR
>FUSION-ENST00000463155.5:37495-ENST00000427859.5:55866|1771
APSEFRQSHPHFINTTWYNLKDLR
>FUSION-ENST00000657693.1:96473-ENST00000373036.5:42113|4526
CALELGYPPAKIRLSK
>FUSION-ENST00000463155.5:37495-ENST00000427859.5:55866|2422
EKGNNAPREK
>FUSION-ENST00000463155.5:37495-ENST00000427859.5:55866|607
FGREESNRR
>FUSION-ENST00000657693.1:96473-ENST00000373036.5:42113|4831
EGREGRR
>FUSION-ENST00000657693.1:96473-ENST00000373036.5:42113|69
DSYSLDVHGGRRTAAG
>FUSION-ENST00000657693.1:96473-ENST00000373036.5:42113|1007
MPWEHWR
>FUSION-ENST00000657693.1:96473-ENST00000373036.5:42113|2747
VLSFFLRCCPGWSAVAQSR
>FUSION-ENST00000463155.5:37495-ENST00000427859.5:55866|1136
MNCLFPVVKSFTIGVFGRIHLER
>FUSION-ENST00000657693.1:96473-ENST00000373036.5:42113|4356
YTKLNKTLK
>FUSION-ENST00000657693.1:96473-ENST00000373036.5:42113|5633
FSGSFVKRSPGL
>FUSION-ENST00000657693.1:96473-ENST00000373036.5:42113|182
DFADASKAKDPEVDG
>ENST00000302373.8|INDEL-82637-A-AA|4
LILRKPPITMLIIALALNR
>FUSION-ENST00000657693.1:96473-ENST00000373036.5:42113|5659
MIAGLKTW
>FUSION-ENST00000657693.1:96473-ENST00000373036.5:42113|526
HTHHTHTHTHTDTCGVQKAQR
>FUSION-ENST00000657693.1:96473-ENST00000373036.5:42113|3097
MGHEPVHQSGSNGSAEEGR
>FUSION-ENST00000463155.5:37495-ENST00000427859.5:55866|474
MTMKGSHFKEPEANTHLAV
>FUSION-ENST00000657693.1:96473-ENST00000373036.5:42113|4234
YETPAFDMLK
>FUSION-ENST00000463155.5:37495-ENST00000427859.5:55866|2234
ACAYFTENTFSK
>FUSION-ENST00000657693.1:96473-ENST00000373036.5:42113|4331
IGFHDQIILTALR
>FUSION-ENST00000463155.5:37495-ENST00000427859.5:55866|1465
MQTMIYISSHC
>FUSION-ENST00000657693.1:96473-ENST00000373036.5:42113|4790
MGRLGEERSSLIPGSHGEETCR
>FUSION-ENST00000463155.5:37495-ENST00000427859.5:55866|550
YLMIIINYCSLFR
>FUSION-ENST00000657693.1:96473-ENST00000373036.5:42113|4720
YGREHPALLGMAEIHQGRR
>FUSION-ENST00000463155.5:37495-ENST00000427859.5:55866|2228
MKLGLSLR
>FUSION-ENST00000657693.1:96473-ENST00000373036.5:42113|2008
FGHRLPSAECM
>FUSION-ENST00000657693.1:96473-ENST00000373036.5:42113|4312
CSLHYISTGQCYAK
>FUSION-ENST00000657693.1:96473-ENST00000373036.5:42113|3282
LLNFTVAPVIVCKKNLLNYLAL
>FUSION-ENST00000657693.1:96473-ENST00000373036.5:42113|3650
LLRGRVE
>FUSION-ENST00000657693.1:96473-ENST00000373036.5:42113|1422
LSNMYCSLIT
>FUSION-ENST00000657693.1:96473-ENST00000373036.5:42113|2694
MCFVRALQVTGALRATELSGNK
>FUSION-ENST00000657693.1:96473-ENST00000373036.5:42113|2759
MAEWQLV
>FUSION-ENST00000657693.1:96473-ENST00000373036.5:42113|3692
VLCRHVK
>FUSION-ENST00000657693.1:96473-ENST00000373036.5:42113|5291
LVRLISNS
>FUSION-ENST00000657693.1:96473-ENST00000373036.5:42113|3482
NPIKKWAK
>FUSION-ENST00000657693.1:96473-ENST00000373036.5:42113|3031
RGYSGTFDNQSPL
>FUSION-ENST00000657693.1:96473-ENST00000373036.5:42113|2342
GVPNCHVTLSDARETL
>FUSION-ENST00000657693.1:96473-ENST00000373036.5:42113|5436
KRTDFHAR
>FUSION-ENST00000657693.1:96473-ENST00000373036.5:42113|4044
LSLDCMTFLQSCWK
>FUSION-ENST00000657693.1:96473-ENST00000373036.5:42113|794
MGTKWDLSSK
>FUSION-ENST00000463155.5:37495-ENST00000427859.5:55866|2463
MRWEDGLRP
>FUSION-ENST00000463155.5:37495-ENST00000427859.5:55866|1330
YSSSYWQLGLKGFK
>FUSION-ENST00000657693.1:96473-ENST00000373036.5:42113|4474
SANDTLR
>FUSION-ENST00000657693.1:96473-ENST00000373036.5:42113|4639
LMFIMSWMKK
>FUSION-ENST00000657693.1:96473-ENST00000373036.5:42113|3838
MCIYEMGWSCT
>FUSION-ENST00000463155.5:37495-ENST00000427859.5:55866|255
SHTISHSHQQYDR
>FUSION-ENST00000657693.1:96473-ENST00000373036.5:42113|4121
RVALKGHSFEGHTVDDDIYFR
>FUSION-ENST00000657693.1:96473-ENST00000373036.5:42113|1556
MGCSPEW
>FUSION-ENST00000657693.1:96473-ENST00000373036.5:42113|5383
LAVVDGATGMDF
>FUSION-ENST00000657693.1:96473-ENST00000373036.5:42113|1273
ANLRINVFFTHGMQGNGYENFCIK
>FUSION-ENST00000657693.1:96473-ENST00000373036.5:42113|2991
LASLVLNS
>FUSION-ENST00000657693.1:96473-ENST00000373036.5:42113|2319
MTLRIYAIP
>FUSION-ENST00000657693.1:96473-ENST00000373036.5:42113|874
MGCMELWDVGEDRFSRVAWWK
>FUSION-ENST00000657693.1:96473-ENST00000373036.5:42113|3029
MLGVNSHPFLSLSQDEC
>ENST00000612417.4|MNV-71232-TGCCCAGAAAATGAAAAAG-T|1
DWVIPPISCPFPKNLVQIKSNK
>ENST00000292562.12|SNV-33447-G-T|1
IHTGEKPYECGRCGR
>FUSION-ENST00000463155.5:37495-ENST00000427859.5:55866|402
SFLTMIYSLILVTHIQK
>FUSION-ENST00000463155.5:37495-ENST00000427859.5:55866|2258
TKSISTK
>FUSION-ENST00000463155.5:37495-ENST00000427859.5:55866|195
TRAHLSQRGWPRPFMR
>FUSION-ENST00000657693.1:96473-ENST00000373036.5:42113|159
ETHSLSATR
>FUSION-ENST00000657693.1:96473-ENST00000373036.5:42113|2326
VTGKQPGQ
>ENST00000573295.5|SNV-1680-G-T|9
MMMSRVLATCLKR
>FUSION-ENST00000463155.5:37495-ENST00000427859.5:55866|1128
VEVSKQQFFFFFFFLRQDLALSLR
>FUSION-ENST00000657693.1:96473-ENST00000373036.5:42113|5136
HRVFSSSASECVRSL
>FUSION-ENST00000657693.1:96473-ENST00000373036.5:42113|5042
LGFSHFFKR
>ENST00000496157.5|SNV-23326-C-A|4
CLRLGRMPSTCSVIPNSLS
>FUSION-ENST00000657693.1:96473-ENST00000373036.5:42113|2522
VWTHAQPALQMLR
>FUSION-ENST00000657693.1:96473-ENST00000373036.5:42113|1752
GDISLQICI
>FUSION-ENST00000463155.5:37495-ENST00000427859.5:55866|232
CHHTQLIFYFFLK
>FUSION-ENST00000657693.1:96473-ENST00000373036.5:42113|2882
LRLLGSCHSPASASR
>FUSION-ENST00000657693.1:96473-ENST00000373036.5:42113|3892
KPLHGGFGSQARPGFSINVGRGMLR
>FUSION-ENST00000657693.1:96473-ENST00000373036.5:42113|3502
ETTIRVNKEPTEWEK
>FUSION-ENST00000463155.5:37495-ENST00000427859.5:55866|1957
IFERLLIFLFNRTDTQTDR
>FUSION-ENST00000463155.5:37495-ENST00000427859.5:55866|975
MRIMRLSLSWDK
>FUSION-ENST00000657693.1:96473-ENST00000373036.5:42113|2871
MCSQGALYR
>FUSION-ENST00000657693.1:96473-ENST00000373036.5:42113|4153
MSTSLLDFSPNVVLVFPCVVKSK
>FUSION-ENST00000657693.1:96473-ENST00000373036.5:42113|4517
DKGALCSSSSIDLNSPSAASK
>FUSION-ENST00000657693.1:96473-ENST00000373036.5:42113|112
QPSQQPDFSSVRPMSDFQKCK
>FUSION-ENST00000463155.5:37495-ENST00000427859.5:55866|2385
VPYDTLRNNAK
>FUSION-ENST00000657693.1:96473-ENST00000373036.5:42113|3546
NNTTHLQPSEL
>FUSION-ENST00000657693.1:96473-ENST00000373036.5:42113|5221
LCFLFFS
>FUSION-ENST00000657693.1:96473-ENST00000373036.5:42113|1835
LLGSSNYPASASRVAGITGVRHCAS
>FUSION-ENST00000657693.1:96473-ENST00000373036.5:42113|4733
MALLLPES
>FUSION-ENST00000657693.1:96473-ENST00000373036.5:42113|5630
MDHHAWLILYF
>FUSION-ENST00000463155.5:37495-ENST00000427859.5:55866|573
MLSLRILLDK
>FUSION-ENST00000463155.5:37495-ENST00000427859.5:55866|1886
AKSMCCGVR
>FUSION-ENST00000657693.1:96473-ENST00000373036.5:42113|4327
IGFHDQIILTALRRLSWK
>FUSION-ENST00000657693.1:96473-ENST00000373036.5:42113|4763
LGLRHRQFIFNFYV
>FUSION-ENST00000463155.5:37495-ENST00000427859.5:55866|1671
LPVTRFEYFITYIYIMTIRVLILF
>FUSION-ENST00000463155.5:37495-ENST00000427859.5:55866|1670
FEYFITYIYIMTIR
>FUSION-ENST00000463155.5:37495-ENST00000427859.5:55866|2165
AFQVLCLFVCLR
>FUSION-ENST00000657693.1:96473-ENST00000373036.5:42113|4935
SILHLPPVSELCKW
>FUSION-ENST00000463155.5:37495-ENST00000427859.5:55866|859
RHSILGNDMRK
>FUSION-ENST00000657693.1:96473-ENST00000373036.5:42113|5369
MNQFFDVNYILN
>FUSION-ENST00000657693.1:96473-ENST00000373036.5:42113|3076
EGGELENTQVPMAGEE
>FUSION-ENST00000657693.1:96473-ENST00000373036.5:42113|1599
IMLPPKRFTS
>FUSION-ENST00000657693.1:96473-ENST00000373036.5:42113|4359
MLHRAVVRIK
>FUSION-ENST00000657693.1:96473-ENST00000373036.5:42113|354
VLEVGKSKIK
>FUSION-ENST00000657693.1:96473-ENST00000373036.5:42113|1197
MVKPYLH
>FUSION-ENST00000657693.1:96473-ENST00000373036.5:42113|4897
MLYDCIK
>FUSION-ENST00000657693.1:96473-ENST00000373036.5:42113|3579
MDLNVLAR
>ENST00000395925.8|SNV-271616-C-A|4
AKYAAATGGTPPTPLPNMERMSLK
>FUSION-ENST00000657693.1:96473-ENST00000373036.5:42113|4238
MESQEGF
>FUSION-ENST00000657693.1:96473-ENST00000373036.5:42113|5230
PVVCQVLLEALGIQ
>FUSION-ENST00000657693.1:96473-ENST00000373036.5:42113|5730
PVFVVLGVDFQEAQP
>FUSION-ENST00000657693.1:96473-ENST00000373036.5:42113|2935
DGVLLSCPGWSAVARSR
>FUSION-ENST00000463155.5:37495-ENST00000427859.5:55866|1688
IKKPIEENKNLHAAYFLTYPGTFF
>FUSION-ENST00000463155.5:37495-ENST00000427859.5:55866|1365
MYFSCVLGLNSPYTYPSAYK
>FUSION-ENST00000657693.1:96473-ENST00000373036.5:42113|2977
DLMLSSLNFF
>FUSION-ENST00000657693.1:96473-ENST00000373036.5:42113|3921
SLAKGFLLSV
>FUSION-ENST00000657693.1:96473-ENST00000373036.5:42113|3863
NNYMPDAR
>FUSION-ENST00000463155.5:37495-ENST00000427859.5:55866|198
MTRAHLSQR
>ENST00000512486.5|SNV-294-G-A|9
LAAFSNKLLSSPETR
>FUSION-ENST00000463155.5:37495-ENST00000427859.5:55866|1555
RVGCTPLVCTPLVLR
>FUSION-ENST00000657693.1:96473-ENST00000373036.5:42113|3438
MANIQNLQRT
>FUSION-ENST00000657693.1:96473-ENST00000373036.5:42113|5745
VWAFGEGEGRGMTPNGRCIEAILDL
>ENST00000366794.10|MNV-44102-GG-G|1
SANYCHTSQETQ
>FUSION-ENST00000657693.1:96473-ENST00000373036.5:42113|2703
RITHPGAFPKHTSWTPPGLHMCFVR
>FUSION-ENST00000657693.1:96473-ENST00000373036.5:42113|1742
GFHHVSQDGLDLLTS
>FUSION-ENST00000463155.5:37495-ENST00000427859.5:55866|934
MVEDKGQER
>FUSION-ENST00000657693.1:96473-ENST00000373036.5:42113|2994
MLAVFESSVL
>FUSION-ENST00000463155.5:37495-ENST00000427859.5:55866|2227
KLGLSLR
>FUSION-ENST00000657693.1:96473-ENST00000373036.5:42113|1436
MYYLFTF
>FUSION-ENST00000657693.1:96473-ENST00000373036.5:42113|450
RSPEGSETERER
>FUSION-ENST00000657693.1:96473-ENST00000373036.5:42113|2400
ELENLEFLMQIQFQAV
>FUSION-ENST00000463155.5:37495-ENST00000427859.5:55866|1059
MYVKLSNEVKINK
>FUSION-ENST00000657693.1:96473-ENST00000373036.5:42113|1482
MVAGGVGRRGLGNLRPEAK
>FUSION-ENST00000657693.1:96473-ENST00000373036.5:42113|1130
MPVLWQRISMEASR
>FUSION-ENST00000657693.1:96473-ENST00000373036.5:42113|4556
MRKSLGISR
>FUSION-ENST00000657693.1:96473-ENST00000373036.5:42113|4925
FVSHIVR
>FUSION-ENST00000657693.1:96473-ENST00000373036.5:42113|4629
MCVCVCIYIYI
>FUSION-ENST00000657693.1:96473-ENST00000373036.5:42113|1203
IKCDDACKAPACSLK
>FUSION-ENST00000657693.1:96473-ENST00000373036.5:42113|3475
HFSKEDIYMANKQMK
>FUSION-ENST00000463155.5:37495-ENST00000427859.5:55866|832
DFFQILGYLHILYIVRYLGNR
>FUSION-ENST00000657693.1:96473-ENST00000373036.5:42113|2189
GLGEVAHACNSSTLGGRGR
>FUSION-ENST00000657693.1:96473-ENST00000373036.5:42113|813
SWAPSSPFQQPSLVFFFISK
>FUSION-ENST00000463155.5:37495-ENST00000427859.5:55866|1342
MTTIKILVVVRGMYSSSYWQLGLK
>FUSION-ENST00000657693.1:96473-ENST00000373036.5:42113|3128
YHIMMCGSAMDRIYNGGPMR
>ENST00000285979.11|SNV-49630-C-G|5
EFPNREMFDPGHFLDK
>FUSION-ENST00000657693.1:96473-ENST00000373036.5:42113|2430
FSELVTLLVMSK
>FUSION-ENST00000657693.1:96473-ENST00000373036.5:42113|5146
MLFYASGVW
>FUSION-ENST00000657693.1:96473-ENST00000373036.5:42113|4308
RKALGMVHI
>ENST00000508917.6|SNV-55493-G-C|2
TSVLCLHYIFRTLAVKYCR
>FUSION-ENST00000657693.1:96473-ENST00000373036.5:42113|1475
MYCLCIHISTQGR
>FUSION-ENST00000463155.5:37495-ENST00000427859.5:55866|186
RDPPPMTKTPTTR
>FUSION-ENST00000463155.5:37495-ENST00000427859.5:55866|1674
MLPVTRFEYFITYIYIMTIR
>FUSION-ENST00000463155.5:37495-ENST00000427859.5:55866|1703
SLAPCFK
>FUSION-ENST00000657693.1:96473-ENST00000373036.5:42113|178
MRVSYMQKAWK
>FUSION-ENST00000463155.5:37495-ENST00000427859.5:55866|2397
QSPVSKNCHR
>FUSION-ENST00000463155.5:37495-ENST00000427859.5:55866|796
MQVLLSSLEGPVKFPITEK
>FUSION-ENST00000463155.5:37495-ENST00000427859.5:55866|1383
LCRNFFHLQFFPK
>FUSION-ENST00000657693.1:96473-ENST00000373036.5:42113|5519
RQLDMVWK
>FUSION-ENST00000463155.5:37495-ENST00000427859.5:55866|1495
GPSLLSGL
>FUSION-ENST00000657693.1:96473-ENST00000373036.5:42113|1060
PASPCSLLK
>FUSION-ENST00000657693.1:96473-ENST00000373036.5:42113|53
AVPVSCMELRSSIF
>ENST00000471121.1|SNV-40843-G-T|4
MQPDNLGTFEIYCQAVSHR
>FUSION-ENST00000463155.5:37495-ENST00000427859.5:55866|621
TDKQINNVSVSNCATK
>FUSION-ENST00000463155.5:37495-ENST00000427859.5:55866|257
MFNFLWNYQIVFHR
>FUSION-ENST00000657693.1:96473-ENST00000373036.5:42113|4904
LIEAAVRFQLPPPLVPFLSSCQK
>FUSION-ENST00000463155.5:37495-ENST00000427859.5:55866|1898
MRTVGCL
>FUSION-ENST00000657693.1:96473-ENST00000373036.5:42113|2598
MLNCWEGDAS
>FUSION-ENST00000657693.1:96473-ENST00000373036.5:42113|4748
MGNYFCTFSCPK
>FUSION-ENST00000463155.5:37495-ENST00000427859.5:55866|857
HSILGNDMRK
>FUSION-ENST00000463155.5:37495-ENST00000427859.5:55866|1614
QSSCLGLSK
>FUSION-ENST00000657693.1:96473-ENST00000373036.5:42113|2597
LNCWEGDAS
>FUSION-ENST00000463155.5:37495-ENST00000427859.5:55866|1714
GPNLGSTVY
>FUSION-ENST00000463155.5:37495-ENST00000427859.5:55866|943
ARQWEEDCWGK
>FUSION-ENST00000657693.1:96473-ENST00000373036.5:42113|235
MLVRLRTLR
>FUSION-ENST00000463155.5:37495-ENST00000427859.5:55866|895
PGVETEKLG
>ENST00000507960.1|SNV-7839-C-T|1
MPIDGDA
>FUSION-ENST00000463155.5:37495-ENST00000427859.5:55866|556
MRQLEIGTPSR
>FUSION-ENST00000657693.1:96473-ENST00000373036.5:42113|3643
FGIKEVVD
>FUSION-ENST00000657693.1:96473-ENST00000373036.5:42113|3690
HVKLQMPINGHR
>ENST00000581671.2|SNV-12924-C-T|2
MSSWCGNVS
>FUSION-ENST00000657693.1:96473-ENST00000373036.5:42113|5430
MNCVFKIMKCCGNRPSR
>FUSION-ENST00000657693.1:96473-ENST00000373036.5:42113|1860
TCFEYLFHISLCTCTGKVLHK
>FUSION-ENST00000463155.5:37495-ENST00000427859.5:55866|245
MGEAKVVFLLTSTLTEVLQA
>FUSION-ENST00000657693.1:96473-ENST00000373036.5:42113|974
NRKETPSNFWK
>FUSION-ENST00000657693.1:96473-ENST00000373036.5:42113|1274
MANLRINVFFTHGMQGNGYENFCIK
>FUSION-ENST00000657693.1:96473-ENST00000373036.5:42113|3081
GTCHSCCELSLLLPSDLLLVPPIG
>FUSION-ENST00000463155.5:37495-ENST00000427859.5:55866|1497
LLNYALDSSNPRILSPKGPSLLSGL
>FUSION-ENST00000657693.1:96473-ENST00000373036.5:42113|4652
LPRLVPNSWAR
>FUSION-ENST00000657693.1:96473-ENST00000373036.5:42113|1903
MVLFLTCFFF
>FUSION-ENST00000463155.5:37495-ENST00000427859.5:55866|912
FSVWLCDCKFLNESK
>FUSION-ENST00000667305.1:96473-ENST00000373036.5:42113|10
MHVPSGAQLGLSK
>FUSION-ENST00000657693.1:96473-ENST00000373036.5:42113|761
SWNKGGAYGMYGAVGCGR
>FUSION-ENST00000657693.1:96473-ENST00000373036.5:42113|2291
HSRSFAPWSFYRTVAGCQAFR
>FUSION-ENST00000657693.1:96473-ENST00000373036.5:42113|2770
TGACAVCFQVAPTTHGD
>FUSION-ENST00000657693.1:96473-ENST00000373036.5:42113|2265
AYTSPASSYFVSVLK
>FUSION-ENST00000463155.5:37495-ENST00000427859.5:55866|1607
NLLHKEGEKSQSQDQNR
>FUSION-ENST00000657693.1:96473-ENST00000373036.5:42113|2569
WQIMPAWGSWR
>FUSION-ENST00000657693.1:96473-ENST00000373036.5:42113|1637
QWAQHLMASLASSLWGVGAEGSPR
>FUSION-ENST00000657693.1:96473-ENST00000373036.5:42113|3518
TPKAMATK
>FUSION-ENST00000657693.1:96473-ENST00000373036.5:42113|4964
EFILSVK
>ENST00000513344.1|SNV-75414-C-G|14
MNSESRLNESR
>FUSION-ENST00000463155.5:37495-ENST00000427859.5:55866|952
SITFEQIPSIYLISFLR
>ENST00000240499.8|MNV-6031-CCCTG-C|4
ELLTFRDVAIEFSPEEWKCLDTSR
>ENST00000512878.1|SNV-18481-C-T|1
FSFHEVKDNYIP
>FUSION-ENST00000463155.5:37495-ENST00000427859.5:55866|1529
QNNAFMLYTYTI
>FUSION-ENST00000463155.5:37495-ENST00000427859.5:55866|18
GEWTRSFQGGCREVGV
>FUSION-ENST00000657693.1:96473-ENST00000373036.5:42113|1341
ANDPCPQR
>FUSION-ENST00000657693.1:96473-ENST00000373036.5:42113|2392
IWLRQWGPR
>FUSION-ENST00000463155.5:37495-ENST00000427859.5:55866|272
MLFSFFKKK
>FUSION-ENST00000657693.1:96473-ENST00000373036.5:42113|5372
LFTVVSPAS
>FUSION-ENST00000657693.1:96473-ENST00000373036.5:42113|635
MFDMISGF
>FUSION-ENST00000657693.1:96473-ENST00000373036.5:42113|3737
VNTECQLDWIEGCK
>FUSION-ENST00000657693.1:96473-ENST00000373036.5:42113|4976
DFEERYLLSMWYIAFHK
>FUSION-ENST00000657693.1:96473-ENST00000373036.5:42113|1938
SSGSTMGEIH
>FUSION-ENST00000463155.5:37495-ENST00000427859.5:55866|2229
HRLESFLF
>FUSION-ENST00000657693.1:96473-ENST00000373036.5:42113|2487
TNQNETIKLGMKETQF
>FUSION-ENST00000657693.1:96473-ENST00000373036.5:42113|2589
KPTQVVACAWWEEGDAGR
>FUSION-ENST00000657693.1:96473-ENST00000373036.5:42113|5301
STKVAGGVGGGGKGR
>FUSION-ENST00000657693.1:96473-ENST00000373036.5:42113|4387
MSIAIVHAS
>FUSION-ENST00000657693.1:96473-ENST00000373036.5:42113|5103
LLVCSECQKIRVAGK
>FUSION-ENST00000657693.1:96473-ENST00000373036.5:42113|3023
ANEEGSGCSDSFQFCQVLLL
>FUSION-ENST00000657693.1:96473-ENST00000373036.5:42113|900
GWGLSGICPLSRRR
>FUSION-ENST00000463155.5:37495-ENST00000427859.5:55866|1918
DGIRSCQNEHFAVCPAYSNRFK
>FUSION-ENST00000463155.5:37495-ENST00000427859.5:55866|1627
EDYDVLAR
>FUSION-ENST00000657693.1:96473-ENST00000373036.5:42113|2496
RFLSIFKHFILK
>FUSION-ENST00000657693.1:96473-ENST00000373036.5:42113|4454
MPRGGVASPSR
>ENST00000304685.8|SNV-261758-G-A|4
EGTSKFANLDSNVKENQK
>FUSION-ENST00000657693.1:96473-ENST00000373036.5:42113|1923
HGGPWPSFVSLSLQAER
>FUSION-ENST00000657693.1:96473-ENST00000373036.5:42113|1391
AGRPSQLLSKENITR
>FUSION-ENST00000657693.1:96473-ENST00000373036.5:42113|1479
RGLGNLRPEAKI
>FUSION-ENST00000463155.5:37495-ENST00000427859.5:55866|469
EQSTLPSTAEGLR
>FUSION-ENST00000463155.5:37495-ENST00000427859.5:55866|221
LPRLVIVLLASSDHPA
>FUSION-ENST00000657693.1:96473-ENST00000373036.5:42113|1032
MVSIILAK
>FUSION-ENST00000657693.1:96473-ENST00000373036.5:42113|4212
LLLLICLNSGSDIFLKELGF
>FUSION-ENST00000463155.5:37495-ENST00000427859.5:55866|393
MYLGVEWMWTDTQFMY
>FUSION-ENST00000657693.1:96473-ENST00000373036.5:42113|1756
LPISGSLSLLSVKWS
>FUSION-ENST00000657693.1:96473-ENST00000373036.5:42113|512
RNRVSVTGAGTR
>FUSION-ENST00000657693.1:96473-ENST00000373036.5:42113|2847
MHVYIIIIFFLRRSLALSPR
>FUSION-ENST00000657693.1:96473-ENST00000373036.5:42113|5432
MNCVFKIMK
>FUSION-ENST00000657693.1:96473-ENST00000373036.5:42113|5164
YMFHALQRAR
>FUSION-ENST00000657693.1:96473-ENST00000373036.5:42113|2863
STFLSRVAAWTMPSK
>FUSION-ENST00000463155.5:37495-ENST00000427859.5:55866|804
MMLEYIFRLR
>FUSION-ENST00000463155.5:37495-ENST00000427859.5:55866|118
ASYSSFAFTASRHCPGLYSD
>FUSION-ENST00000657693.1:96473-ENST00000373036.5:42113|762
RSWNKGGAYGMYGAVGCGR
>FUSION-ENST00000657693.1:96473-ENST00000373036.5:42113|353
ANERNLTASNQER
>FUSION-ENST00000463155.5:37495-ENST00000427859.5:55866|1304
KLKLDPFLIPFTK
>FUSION-ENST00000657693.1:96473-ENST00000373036.5:42113|1342
VGAKANDPCPQRR
>FUSION-ENST00000657693.1:96473-ENST00000373036.5:42113|2124
TSFGLLMTWL
>FUSION-ENST00000657693.1:96473-ENST00000373036.5:42113|5079
SSGPAWPTW
>ENST00000399429.8|SNV-15796-G-A|4
GDPGDPGPPGTHGNPGIKGEREPK
>FUSION-ENST00000657693.1:96473-ENST00000373036.5:42113|2685
SEQSNQSGNVSRMERK
>FUSION-ENST00000657693.1:96473-ENST00000373036.5:42113|3253
VRSRLNHVV
>FUSION-ENST00000657693.1:96473-ENST00000373036.5:42113|1415
SSFMEHLRMKMSQRP
>FUSION-ENST00000477661.1:5134-ENST00000432950.1:6455|1
MGGPGEV
>FUSION-ENST00000463155.5:37495-ENST00000427859.5:55866|1370
MHPCCCTVSCK
>ENST00000261609.13|SNV-88951-T-A|1
SKFKLLSSLPR
>FUSION-ENST00000463155.5:37495-ENST00000427859.5:55866|120
AQAIHEGSAPYDQNTYH
>FUSION-ENST00000463155.5:37495-ENST00000427859.5:55866|1682
MHIFDNHIYM
>FUSION-ENST00000463155.5:37495-ENST00000427859.5:55866|1237
GWGEKGR
>FUSION-ENST00000657693.1:96473-ENST00000373036.5:42113|2204
ALMGHVMCR
>FUSION-ENST00000657693.1:96473-ENST00000373036.5:42113|3161
HYSRCFSSISSFHLRYNPMF
>FUSION-ENST00000657693.1:96473-ENST00000373036.5:42113|1045
MDCLILSSQQVK
>FUSION-ENST00000657693.1:96473-ENST00000373036.5:42113|1466
MYIYIYMYVLSLYFLKVSQTLR
>FUSION-ENST00000463155.5:37495-ENST00000427859.5:55866|448
QEQVTAIMVIYR
>ENST00000541337.5|SNV-723-G-C|1
VLHKWPLRSGGLQR
>FUSION-ENST00000657693.1:96473-ENST00000373036.5:42113|2727
NASGCGPLGRIMAFWHSLSKLQK
>FUSION-ENST00000657693.1:96473-ENST00000373036.5:42113|195
HHKVLGLQA
>FUSION-ENST00000657693.1:96473-ENST00000373036.5:42113|327
MNLGVGGVGNKHSKHHTTSQ
>FUSION-ENST00000657693.1:96473-ENST00000373036.5:42113|4147
MCAHMCAETYRIDFCK
>ENST00000673384.1|SNV-64048-G-T|1
AVGACSVEPESMMIIDRLDGVR
>FUSION-ENST00000657693.1:96473-ENST00000373036.5:42113|4166
MVKPHLHSKYKN
>FUSION-ENST00000657693.1:96473-ENST00000373036.5:42113|827
LLATASKGRVGR
>FUSION-ENST00000657693.1:96473-ENST00000373036.5:42113|3541
VFSENCFMDFFFFPRQGLALSPR
>FUSION-ENST00000657693.1:96473-ENST00000373036.5:42113|1884
MTRTLDK
>FUSION-ENST00000657693.1:96473-ENST00000373036.5:42113|4575
DFYGQVVHLQQSSQKKCSWCDG
>FUSION-ENST00000657693.1:96473-ENST00000373036.5:42113|4342
ITAGCGGSRL
>FUSION-ENST00000657693.1:96473-ENST00000373036.5:42113|3560
LLLSPALYLGLAR
>FUSION-ENST00000657693.1:96473-ENST00000373036.5:42113|4674
MPTPCPR
>FUSION-ENST00000657693.1:96473-ENST00000373036.5:42113|5664
DLLSGCVAVLPG
>FUSION-ENST00000463155.5:37495-ENST00000427859.5:55866|592
RILLAVLGLWLLL
>FUSION-ENST00000657693.1:96473-ENST00000373036.5:42113|5526
YGILFCLSASLLSLTVKFLRTGASK
>FUSION-ENST00000657693.1:96473-ENST00000373036.5:42113|2499
MKRFLSIFK
>FUSION-ENST00000463155.5:37495-ENST00000427859.5:55866|996
LETFLTVTTR
>FUSION-ENST00000463155.5:37495-ENST00000427859.5:55866|502
MILALSEK
>ENST00000333957.8|SNV-20015-C-T|1
AVIIHGFVEELVVNEDPEYQWID
>ENST00000547751.5|SNV-210466-G-T|5
SARTRPLNLLR
>FUSION-ENST00000657693.1:96473-ENST00000373036.5:42113|3028
LGVNSHPFLSLSQDEC
>FUSION-ENST00000657693.1:96473-ENST00000373036.5:42113|926
SRGSPRVGNS
>FUSION-ENST00000463155.5:37495-ENST00000427859.5:55866|2237
THTHPPPTHTR
>FUSION-ENST00000657693.1:96473-ENST00000373036.5:42113|4973
YLLSMWYIAFHKTK
>FUSION-ENST00000657693.1:96473-ENST00000373036.5:42113|4267
MAFTARRSSR
>FUSION-ENST00000463155.5:37495-ENST00000427859.5:55866|974
RIMRLSLSWDK
>FUSION-ENST00000657693.1:96473-ENST00000373036.5:42113|1370
VDFTNFLSLESQFFLFVCFCLR
>FUSION-ENST00000657693.1:96473-ENST00000373036.5:42113|3918
MLFLLKIQKISWTWWQVPVIPATR
>FUSION-ENST00000463155.5:37495-ENST00000427859.5:55866|1770
ILSFSVLESFPCVK
>FUSION-ENST00000463155.5:37495-ENST00000427859.5:55866|2093
KPQGVKSGEGWEVLGPRLK
>FUSION-ENST00000463155.5:37495-ENST00000427859.5:55866|1892
FCYCNLCHH
>FUSION-ENST00000657693.1:96473-ENST00000373036.5:42113|3307
MECPCWSWPELGRSR
>FUSION-ENST00000463155.5:37495-ENST00000427859.5:55866|2015
GCFRDETLPPQIIRH
>FUSION-ENST00000463155.5:37495-ENST00000427859.5:55866|231
MCHHTQLIFYFFLKR
>FUSION-ENST00000463155.5:37495-ENST00000427859.5:55866|206
VRAGISHGDNQIGR
>FUSION-ENST00000657693.1:96473-ENST00000373036.5:42113|5014
MCLCQRDLSRGR
>FUSION-ENST00000657693.1:96473-ENST00000373036.5:42113|4476
DKSANDTLR
>FUSION-ENST00000657693.1:96473-ENST00000373036.5:42113|4793
VMGRLGEERSSLIPGSHGEETCR
>FUSION-ENST00000657693.1:96473-ENST00000373036.5:42113|2930
LTVSSASRVHAILLPQPLE
>FUSION-ENST00000657693.1:96473-ENST00000373036.5:42113|5725
LCVDASCLFLVVCR
>FUSION-ENST00000657693.1:96473-ENST00000373036.5:42113|3190
RFLLLFFFF
>FUSION-ENST00000657693.1:96473-ENST00000373036.5:42113|1150
MKTFVSNR
>FUSION-ENST00000463155.5:37495-ENST00000427859.5:55866|306
ALISIIFK
>FUSION-ENST00000657693.1:96473-ENST00000373036.5:42113|5460
FIIIILFSSLIK
>ENST00000314276.7|SNV-7322-T-C|1
SFSLDPPMERRWDLDLTYVTER
>ENST00000328600.3|SNV-4675-C-T|2
HTLPTCFLLITTRPLALR
>FUSION-ENST00000657693.1:96473-ENST00000373036.5:42113|853
RNTSSLDIFRASVPHL
>FUSION-ENST00000657693.1:96473-ENST00000373036.5:42113|4985
IHPTGPAAALGSRQPIFALR
>FUSION-ENST00000657693.1:96473-ENST00000373036.5:42113|398
AHVYICNKPARCAHVP
>ENST00000293670.3|INDEL-145-A-AA|15
TQPPMHHHR
>FUSION-ENST00000657693.1:96473-ENST00000373036.5:42113|5094
MEGLKCFFK
>FUSION-ENST00000657693.1:96473-ENST00000373036.5:42113|5566
VKPGLYYK
>FUSION-ENST00000657693.1:96473-ENST00000373036.5:42113|828
LLATASKGR
>FUSION-ENST00000463155.5:37495-ENST00000427859.5:55866|112
DKHCHFKVPLDQKPPK
>FUSION-ENST00000657693.1:96473-ENST00000373036.5:42113|1753
MGDISLQICI
>FUSION-ENST00000657693.1:96473-ENST00000373036.5:42113|3577
MEPKGVNR
>FUSION-ENST00000657693.1:96473-ENST00000373036.5:42113|5110
CEGPEAAK
>FUSION-ENST00000463155.5:37495-ENST00000427859.5:55866|2152
MMVSSFIHVPTKDMN
>FUSION-ENST00000657693.1:96473-ENST00000373036.5:42113|5290
MSHCTWPQK
>FUSION-ENST00000463155.5:37495-ENST00000427859.5:55866|529
MLYFRTRY
>FUSION-ENST00000657693.1:96473-ENST00000373036.5:42113|1353
SSEEKRGT
>FUSION-ENST00000657693.1:96473-ENST00000373036.5:42113|113
MQPSQQPDFSSVRPMSDFQKCK
>ENST00000520245.5|SNV-193482-C-A|3
LSREECLLGR
>FUSION-ENST00000463155.5:37495-ENST00000427859.5:55866|1037
SLGCFMG
>FUSION-ENST00000463155.5:37495-ENST00000427859.5:55866|1398
SEHCCVPVNFIHNK
>FUSION-ENST00000657693.1:96473-ENST00000373036.5:42113|2642
FHSVAQAGVQWCDHSLLQPQTMK
>FUSION-ENST00000657693.1:96473-ENST00000373036.5:42113|340
PHIVYFCRRR
>FUSION-ENST00000657693.1:96473-ENST00000373036.5:42113|3245
VEENGMSLLELARTGQIQR
>FUSION-ENST00000463155.5:37495-ENST00000427859.5:55866|1935
NNYVFKF
>ENST00000457361.5|SNV-144785-G-T|3
QIPAYMK
>FUSION-ENST00000463155.5:37495-ENST00000427859.5:55866|1519
EGTGVRASSPLVFTFPCETAR
>FUSION-ENST00000657693.1:96473-ENST00000373036.5:42113|4697
DQPGQHSETPSLLKIQK
>FUSION-ENST00000657693.1:96473-ENST00000373036.5:42113|3910
IKQTSPVFTDALENLHETSSR
>FUSION-ENST00000463155.5:37495-ENST00000427859.5:55866|764
NLGNLGK
>FUSION-ENST00000657693.1:96473-ENST00000373036.5:42113|548
QGSAASCP
>FUSION-ENST00000657693.1:96473-ENST00000373036.5:42113|1829
FSGEWHLPR
>FUSION-ENST00000657693.1:96473-ENST00000373036.5:42113|3645
MSHTEVTVRFGIKEVVD
>FUSION-ENST00000657693.1:96473-ENST00000373036.5:42113|5615
MDIVYHAK
>FUSION-ENST00000463155.5:37495-ENST00000427859.5:55866|1253
MKKSSSSLVITQMQIK
>FUSION-ENST00000657693.1:96473-ENST00000373036.5:42113|1998
MGMIPSR
>ENST00000649247.1|SNV-444515-G-T|1
AGFTDEKVK
>FUSION-ENST00000657693.1:96473-ENST00000373036.5:42113|2799
MNCPGCLWSWEEFLVDLR
>FUSION-ENST00000463155.5:37495-ENST00000427859.5:55866|1042
MEVWARVTLR
>FUSION-ENST00000463155.5:37495-ENST00000427859.5:55866|1791
MFMFDGITRGQESWGR
>FUSION-ENST00000463155.5:37495-ENST00000427859.5:55866|343
GSSAAHQRPR
>FUSION-ENST00000657693.1:96473-ENST00000373036.5:42113|2327
SSVQVSSRVTGKQPGQ
>FUSION-ENST00000657693.1:96473-ENST00000373036.5:42113|4708
HRVPTQKIPTY
>FUSION-ENST00000657693.1:96473-ENST00000373036.5:42113|3328
RGLKPRR
>FUSION-ENST00000657693.1:96473-ENST00000373036.5:42113|1388
RNGMSSAHCNLHLPGSSDSPASAS
>FUSION-ENST00000463155.5:37495-ENST00000427859.5:55866|461
MPMAGDKEVGRSFNSTWPLVTR
>FUSION-ENST00000463155.5:37495-ENST00000427859.5:55866|669
KCISAPVISTTNIFR
>ENST00000231188.9|SNV-9634-G-T|1
FQVDEFTCEACPGYMR
>ENST00000399429.8|SNV-15796-G-A|2
EPKGNPGNAQK
>FUSION-ENST00000657693.1:96473-ENST00000373036.5:42113|3817
MRWGGPVHDSYGFK
>FUSION-ENST00000657693.1:96473-ENST00000373036.5:42113|2259
LMLSLYPFHG
>FUSION-ENST00000657693.1:96473-ENST00000373036.5:42113|1043
MDCLILSSQQVKELGGSK
>ENST00000525715.5|MNV-16445-TAAAA-T|2
MGAVSGTTSPAGHPAYLPEPQWAL
>FUSION-ENST00000463155.5:37495-ENST00000427859.5:55866|1327
MHVVVQPLWQ
>FUSION-ENST00000463155.5:37495-ENST00000427859.5:55866|1612
QSSCLGLSKCWDYRH
>FUSION-ENST00000657693.1:96473-ENST00000373036.5:42113|1439
GVGGEEFCEGNYL
>FUSION-ENST00000657693.1:96473-ENST00000373036.5:42113|1096
LLMKLCPQWSLVLCGLR
>FUSION-ENST00000657693.1:96473-ENST00000373036.5:42113|2786
ITCVGHLSWSPLSPR
>FUSION-ENST00000463155.5:37495-ENST00000427859.5:55866|458
AGDKEVGR
>FUSION-ENST00000657693.1:96473-ENST00000373036.5:42113|1270
QGNGYENFCIK
>FUSION-ENST00000463155.5:37495-ENST00000427859.5:55866|1811
MGPPMSQQQQWNFK
>ENST00000513344.1|SNV-75414-C-G|11
NSESRLNESRTDDSEK
>FUSION-ENST00000657693.1:96473-ENST00000373036.5:42113|5282
MWNVDLRR
>FUSION-ENST00000657693.1:96473-ENST00000373036.5:42113|1996
GMIPSRSK
>FUSION-ENST00000463155.5:37495-ENST00000427859.5:55866|2181
VSGLHSRL
>FUSION-ENST00000463155.5:37495-ENST00000427859.5:55866|63
MYHLAWLIFYFLK
>FUSION-ENST00000657693.1:96473-ENST00000373036.5:42113|3274
MKGEQMLVYRLQR
>ENST00000647313.1|SNV-155507-T-C|1
SESYIQLKLQLP
>FUSION-ENST00000657693.1:96473-ENST00000373036.5:42113|5489
CQGAEECRSGYFWASYFSKLQFPHL
>FUSION-ENST00000657693.1:96473-ENST00000373036.5:42113|1778
MRPAVRVCGQDSVTGCLLLALGK
>FUSION-ENST00000657693.1:96473-ENST00000373036.5:42113|4905
MLIEAAVRFQLPPPLVPFLSSCQK
>FUSION-ENST00000657693.1:96473-ENST00000373036.5:42113|3294
LAPALHR
>FUSION-ENST00000657693.1:96473-ENST00000373036.5:42113|3401
KSGNNRCWR
>FUSION-ENST00000657693.1:96473-ENST00000373036.5:42113|5223
MLSFITACLYRLCFLFFS
>FUSION-ENST00000657693.1:96473-ENST00000373036.5:42113|4116
GHSFEGHTVDDDIYFR
>FUSION-ENST00000657693.1:96473-ENST00000373036.5:42113|5326
NRCHLREVSSVGGR
>ENST00000513625.1|SNV-295149-A-T|2
LRNLTQTDF
>FUSION-ENST00000463155.5:37495-ENST00000427859.5:55866|434
MKYFAILLFFTYK
>FUSION-ENST00000463155.5:37495-ENST00000427859.5:55866|336
MEVPSLLSPYDAEG
>FUSION-ENST00000657693.1:96473-ENST00000373036.5:42113|3630
KPQLKNVKCFFFR
>ENST00000285871.5|SNV-139755-C-T|6
GILDLNLRNSLIDKQNYHDELSCK
>ENST00000379996.7|SNV-202792-C-A|1
ISDLQTQSKPLKSLRK
>FUSION-ENST00000657693.1:96473-ENST00000373036.5:42113|1544
MCLASAKVRLSGR
>FUSION-ENST00000657693.1:96473-ENST00000373036.5:42113|4250
GMWILVSGCWGGFR
>FUSION-ENST00000657693.1:96473-ENST00000373036.5:42113|5152
MSDSSVDK
>FUSION-ENST00000657693.1:96473-ENST00000373036.5:42113|2563
MNILKSGAAQTLSILSIIHLI
>FUSION-ENST00000657693.1:96473-ENST00000373036.5:42113|1151
DMKTFVSNRH
>FUSION-ENST00000463155.5:37495-ENST00000427859.5:55866|1437
MGLCPVFQQ
>FUSION-ENST00000657693.1:96473-ENST00000373036.5:42113|2498
KRFLSIFK
>FUSION-ENST00000657693.1:96473-ENST00000373036.5:42113|1511
QICWGMQRHGGGWGGEK
>FUSION-ENST00000657693.1:96473-ENST00000373036.5:42113|4735
NLTTLSIRIGGIIVFILL
>FUSION-ENST00000463155.5:37495-ENST00000427859.5:55866|615
MQVRDDSG
>FUSION-ENST00000657693.1:96473-ENST00000373036.5:42113|2910
QTNNKTGNMVGR
>FUSION-ENST00000657693.1:96473-ENST00000373036.5:42113|4428
GYQTQSDGERRYR
>FUSION-ENST00000463155.5:37495-ENST00000427859.5:55866|946
LIYLPKAR
>FUSION-ENST00000657693.1:96473-ENST00000373036.5:42113|1067
PVIPALGEAEAGR
>FUSION-ENST00000657693.1:96473-ENST00000373036.5:42113|2565
MPAWGSWRF
>FUSION-ENST00000657693.1:96473-ENST00000373036.5:42113|5253
VSPCWPGWS
>ENST00000321339.3|SNV-489-G-A|3
LQNQQGGR
>FUSION-ENST00000463155.5:37495-ENST00000427859.5:55866|2403
IISKVFYLHK
>FUSION-ENST00000657693.1:96473-ENST00000373036.5:42113|3256
MVVCCTYQPIT
>FUSION-ENST00000463155.5:37495-ENST00000427859.5:55866|460
PMAGDKEVGRSFNSTWPLVTR
>ENST00000589614.5|SNV-5598-A-T|3
IPPTTSK
>FUSION-ENST00000463155.5:37495-ENST00000427859.5:55866|613
MWINGRR
>ENST00000508157.3|SNV-55493-G-C|2
YVFFCPLK
>ENST00000306562.8|SNV-10111-C-T|6
CELCGKRFMCVSNLNVHR
>FUSION-ENST00000657693.1:96473-ENST00000373036.5:42113|3067
MSPCISQGLMAQLR
>FUSION-ENST00000463155.5:37495-ENST00000427859.5:55866|1598
MSETMRLDFLICKTNK
>FUSION-ENST00000657693.1:96473-ENST00000373036.5:42113|1183
PRSPLRGWQISE
>FUSION-ENST00000657693.1:96473-ENST00000373036.5:42113|49
CQAWPCCQLSKPVTNILLSTL
>FUSION-ENST00000463155.5:37495-ENST00000427859.5:55866|1333
MYSSSYWQLGLK
>ENST00000457545.7|INDEL-28669-C-CGTG|INDEL-28671-T-TG|1
AFDVLQGILSFGGLSLRCRILR
>FUSION-ENST00000657693.1:96473-ENST00000373036.5:42113|4923
MIFRFTFICSEQL
>FUSION-ENST00000657693.1:96473-ENST00000373036.5:42113|4512
MCPNWYALLSR
>ENST00000345254.9|INDEL-6817-C-CA|7
CTGGYAAVWNADQRCCGPSPSFFR
>FUSION-ENST00000657693.1:96473-ENST00000373036.5:42113|81
HWNDTRPAHFRILKVVLR
>FUSION-ENST00000657693.1:96473-ENST00000373036.5:42113|5407
QCAASQRACRAFQR
>FUSION-ENST00000463155.5:37495-ENST00000427859.5:55866|1232
HMLIAALFPIAKIWNQYK
>FUSION-ENST00000657693.1:96473-ENST00000373036.5:42113|3706
MLVSSMDTGKMGSR
>FUSION-ENST00000657693.1:96473-ENST00000373036.5:42113|2593
CLCTNSVRMHR
>FUSION-ENST00000657693.1:96473-ENST00000373036.5:42113|3855
IMIEPGAVAHVCNPSTLGS
>FUSION-ENST00000657693.1:96473-ENST00000373036.5:42113|4006
SAFVSSLFIYYLFIF
>FUSION-ENST00000657693.1:96473-ENST00000373036.5:42113|4989
PKDRPSVARASTFK
>FUSION-ENST00000657693.1:96473-ENST00000373036.5:42113|1999
YLGAHLIPAMTFY
>ENST00000624552.3|SNV-139117-C-G|2
DGQPVWGAEGK
>FUSION-ENST00000657693.1:96473-ENST00000373036.5:42113|4888
GGIGNQPGQHNETSSLQNK
>FUSION-ENST00000657693.1:96473-ENST00000373036.5:42113|2461
SSRPAWPTWQNPASTKNTK
>FUSION-ENST00000463155.5:37495-ENST00000427859.5:55866|1053
MPLKNFKAHLLLLGGQMER
>FUSION-ENST00000657693.1:96473-ENST00000373036.5:42113|2387
GLGPHCLCGALHWVQLTWR
>FUSION-ENST00000657693.1:96473-ENST00000373036.5:42113|5554
MLCLPTFSAATEQSETKGPR
>FUSION-ENST00000657693.1:96473-ENST00000373036.5:42113|1798
PAGITDSRLFWLSADGAR
>FUSION-ENST00000657693.1:96473-ENST00000373036.5:42113|4786
SLTQCLLLLSGSDF
>FUSION-ENST00000657693.1:96473-ENST00000373036.5:42113|4683
EGSTQLSWAWQKFIR
>FUSION-ENST00000657693.1:96473-ENST00000373036.5:42113|349
NLTASNQERKENAP
>FUSION-ENST00000657693.1:96473-ENST00000373036.5:42113|2527
MMPRPWFRYPKEDN
>FUSION-ENST00000657693.1:96473-ENST00000373036.5:42113|3914
EVEAGESLEPGR
>FUSION-ENST00000463155.5:37495-ENST00000427859.5:55866|181
TKTPTTR
>FUSION-ENST00000657693.1:96473-ENST00000373036.5:42113|3634
MRKPQLK
>FUSION-ENST00000657693.1:96473-ENST00000373036.5:42113|3525
GKDFMTK
>FUSION-ENST00000657693.1:96473-ENST00000373036.5:42113|4819
MLSSTTNSDIKMALYRY
>FUSION-ENST00000463155.5:37495-ENST00000427859.5:55866|571
MLSLRILLDKQLWMLNNQT
>FUSION-ENST00000657693.1:96473-ENST00000373036.5:42113|5371
MLARLVLNF
>FUSION-ENST00000657693.1:96473-ENST00000373036.5:42113|96
MQWCDLGSLQPPSPWFK
>FUSION-ENST00000463155.5:37495-ENST00000427859.5:55866|158
FGWGQTSKLYHAGVFHLFVFCFFF
>FUSION-ENST00000657693.1:96473-ENST00000373036.5:42113|2033
IFGVLSGIHDSEFSYHLWCEK
>FUSION-ENST00000657693.1:96473-ENST00000373036.5:42113|591
MLSSQALCRTR
>FUSION-ENST00000657693.1:96473-ENST00000373036.5:42113|4345
LKITAGCGGSR
>FUSION-ENST00000463155.5:37495-ENST00000427859.5:55866|760
ESGQDNGIMVRQEAALLMK
>FUSION-ENST00000657693.1:96473-ENST00000373036.5:42113|3790
MIVTYQR
>FUSION-ENST00000463155.5:37495-ENST00000427859.5:55866|964
HKTAPTLGPQLHTRTHIQIII
>FUSION-ENST00000657693.1:96473-ENST00000373036.5:42113|1285
NGYCLLCASPGSTRRGCVGQGHCV
>FUSION-ENST00000657693.1:96473-ENST00000373036.5:42113|5052
DRVSLCCPGLK
>FUSION-ENST00000463155.5:37495-ENST00000427859.5:55866|988
RHLNSSLAVLYLFTPTATR
>FUSION-ENST00000657693.1:96473-ENST00000373036.5:42113|5635
FSGSFVK
>FUSION-ENST00000463155.5:37495-ENST00000427859.5:55866|273
LFSFFKK
>FUSION-ENST00000657693.1:96473-ENST00000373036.5:42113|5177
PAWTQRTTPSKK
>FUSION-ENST00000657693.1:96473-ENST00000373036.5:42113|5564
VKPGLYYKYK
>FUSION-ENST00000657693.1:96473-ENST00000373036.5:42113|4734
IGGIIVFILL
>FUSION-ENST00000463155.5:37495-ENST00000427859.5:55866|970
RLSLSWDK
>FUSION-ENST00000657693.1:96473-ENST00000373036.5:42113|3303
MLFPQLVEK
>FUSION-ENST00000463155.5:37495-ENST00000427859.5:55866|1590
LDFLICKTNKK
>FUSION-ENST00000463155.5:37495-ENST00000427859.5:55866|774
HWHLCCKSSCK
>FUSION-ENST00000667305.1:96473-ENST00000373036.5:42113|3
LRRCFLPLQYQ
>FUSION-ENST00000657693.1:96473-ENST00000373036.5:42113|4871
LVPVIPALWEAEAGGSLEPRR
>FUSION-ENST00000657693.1:96473-ENST00000373036.5:42113|1699
LTLKEGDPFR
>FUSION-ENST00000463155.5:37495-ENST00000427859.5:55866|1801
CNDNGDDDSLFLH
>FUSION-ENST00000657693.1:96473-ENST00000373036.5:42113|3129
MYHIMMCGSAMDRIYNGGPMR
>FUSION-ENST00000463155.5:37495-ENST00000427859.5:55866|362
MFQCKRVFR
>FUSION-ENST00000657693.1:96473-ENST00000373036.5:42113|704
ILMLWKSLFSLHFPAK
>FUSION-ENST00000463155.5:37495-ENST00000427859.5:55866|656
MLLTPVFQFSTFYGKEK
>FUSION-ENST00000657693.1:96473-ENST00000373036.5:42113|1261
MTSTVRRR
>FUSION-ENST00000463155.5:37495-ENST00000427859.5:55866|476
MTMKGSHFK
>FUSION-ENST00000657693.1:96473-ENST00000373036.5:42113|3013
SLLMSWFS
>FUSION-ENST00000657693.1:96473-ENST00000373036.5:42113|625
MSVFLKNGSK
>FUSION-ENST00000657693.1:96473-ENST00000373036.5:42113|274
EKINKINK
>FUSION-ENST00000657693.1:96473-ENST00000373036.5:42113|2227
LVSNSRPQVILLPRPSK
>FUSION-ENST00000657693.1:96473-ENST00000373036.5:42113|996
MQSSGQLNLGR
>ENST00000394897.5|SNV-9382-G-A|2
EISVAKIDAVTPLEK
>FUSION-ENST00000657693.1:96473-ENST00000373036.5:42113|5683
LLACLSPTPPL
>FUSION-ENST00000657693.1:96473-ENST00000373036.5:42113|4825
SLSPLHFVQHFPSCYLSGK
>FUSION-ENST00000657693.1:96473-ENST00000373036.5:42113|306
LFTTIFR
>FUSION-ENST00000657693.1:96473-ENST00000373036.5:42113|2520
LRIATLPDIIGVCTWD
>FUSION-ENST00000463155.5:37495-ENST00000427859.5:55866|1776
RAPSEFRQSHPHFINTTWYNLK
>FUSION-ENST00000657693.1:96473-ENST00000373036.5:42113|2806
LVLDPKHTYIADSTLLSSTYR
>FUSION-ENST00000463155.5:37495-ENST00000427859.5:55866|369
MSNETCLHSSLPYTLQRTSLEYR
>FUSION-ENST00000657693.1:96473-ENST00000373036.5:42113|2555
IRLGLCIFRR
>FUSION-ENST00000657693.1:96473-ENST00000373036.5:42113|729
ITPLHSSLGDR
>ENST00000643008.1|SNV-30605-T-A|3
DKSTANWMRYVNCAR
>FUSION-ENST00000657693.1:96473-ENST00000373036.5:42113|4965
TKEFILSVK
>FUSION-ENST00000463155.5:37495-ENST00000427859.5:55866|798
MQVLLSSLEGPVK
>FUSION-ENST00000463155.5:37495-ENST00000427859.5:55866|32
YSEFFIHSFK
>FUSION-ENST00000463155.5:37495-ENST00000427859.5:55866|2346
REEGGRK
>ENST00000573295.5|SNV-1680-G-T|8
MMSRVLATCLKR
>FUSION-ENST00000463155.5:37495-ENST00000427859.5:55866|660
LFFLCALSFD
>FUSION-ENST00000657693.1:96473-ENST00000373036.5:42113|4945
MHGGPGRGIWPSLSQG
>FUSION-ENST00000463155.5:37495-ENST00000427859.5:55866|426
MANSSFQDKSMKNSFAVK
>ENST00000376414.5|SNV-11954-G-A|4
TAKQNPLTKK
>FUSION-ENST00000463155.5:37495-ENST00000427859.5:55866|2193
AEGKAIR
>FUSION-ENST00000657693.1:96473-ENST00000373036.5:42113|3468
MEASEIIPHIYNHLNFDKPDK
>FUSION-ENST00000657693.1:96473-ENST00000373036.5:42113|3747
CVCEGVAK
>FUSION-ENST00000657693.1:96473-ENST00000373036.5:42113|2197
PGVRRETFHPCVIPFDILVTEAEAK
>FUSION-ENST00000463155.5:37495-ENST00000427859.5:55866|176
MAIFFVLRQGLTLLPR
>FUSION-ENST00000463155.5:37495-ENST00000427859.5:55866|2049
VMFSENSK
>FUSION-ENST00000463155.5:37495-ENST00000427859.5:55866|1843
KLCWESYMTPTDNQTLR
>FUSION-ENST00000657693.1:96473-ENST00000373036.5:42113|5091
EGLKCFFKSLGVAK
>FUSION-ENST00000463155.5:37495-ENST00000427859.5:55866|1915
GTKPSRFNI
>FUSION-ENST00000463155.5:37495-ENST00000427859.5:55866|2162
MFPFLCPCVLIVQFPPMSENMR
>FUSION-ENST00000463155.5:37495-ENST00000427859.5:55866|909
MALLRESSEVFTK
>FUSION-ENST00000657693.1:96473-ENST00000373036.5:42113|4877
MGSAVIK
>FUSION-ENST00000463155.5:37495-ENST00000427859.5:55866|510
VPFRCPHMVEGTNR
>FUSION-ENST00000463155.5:37495-ENST00000427859.5:55866|1857
SILQCAR
>FUSION-ENST00000463155.5:37495-ENST00000427859.5:55866|794
MQVLLSSLEGPVKFPITEKAYPK
>FUSION-ENST00000463155.5:37495-ENST00000427859.5:55866|1944
SYSVGIA
>FUSION-ENST00000463155.5:37495-ENST00000427859.5:55866|1980
KLFHLRSSGTR
>FUSION-ENST00000463155.5:37495-ENST00000427859.5:55866|404
AVLLPSPFIIILR
>FUSION-ENST00000657693.1:96473-ENST00000373036.5:42113|4958
FSVKFLKEHS
>FUSION-ENST00000657693.1:96473-ENST00000373036.5:42113|3941
IITCQMLVPSSVPPPVK
>FUSION-ENST00000657693.1:96473-ENST00000373036.5:42113|2860
VAAWTMPSKAAK
>FUSION-ENST00000657693.1:96473-ENST00000373036.5:42113|5675
FQTYFAYWQRQVETCST
>ENST00000651490.1|SNV-4118-C-T|5
QLLPRAREQEELLAPADGIPWLR
>ENST00000338305.7|SNV-154426-C-A|2
TVELRMGGNFIIHISR
>FUSION-ENST00000463155.5:37495-ENST00000427859.5:55866|1395
MSEHCCVPVNFIHNKGGCLSRFGP
>FUSION-ENST00000657693.1:96473-ENST00000373036.5:42113|1393
WSLALLPRLKR
>FUSION-ENST00000657693.1:96473-ENST00000373036.5:42113|5640
PGPSACPRWTR
>FUSION-ENST00000657693.1:96473-ENST00000373036.5:42113|3421
GGMALGEIPSACGA
>FUSION-ENST00000657693.1:96473-ENST00000373036.5:42113|389
LIVKTSPQCPLGK
>FUSION-ENST00000657693.1:96473-ENST00000373036.5:42113|5368
NQFFDVNYILN
>FUSION-ENST00000657693.1:96473-ENST00000373036.5:42113|2666
MACHLFCKKK
>ENST00000651595.1|SNV-217454-C-T|2
AYQDQISPVPGALK
>FUSION-ENST00000463155.5:37495-ENST00000427859.5:55866|866
EMINLAKR
>FUSION-ENST00000463155.5:37495-ENST00000427859.5:55866|47
MTRDGLR
>FUSION-ENST00000657693.1:96473-ENST00000373036.5:42113|2080
MSLQSALIRMVECDEVKLWVEK
>FUSION-ENST00000463155.5:37495-ENST00000427859.5:55866|1266
ETIIGVNRQPTEGR
>FUSION-ENST00000463155.5:37495-ENST00000427859.5:55866|59
MASPEQKP
>FUSION-ENST00000463155.5:37495-ENST00000427859.5:55866|2409
NQGMQILNNTHSCKC
>FUSION-ENST00000657693.1:96473-ENST00000373036.5:42113|173
MVVCSSTASSGK
>FUSION-ENST00000657693.1:96473-ENST00000373036.5:42113|2464
TCSCDQER
>FUSION-ENST00000657693.1:96473-ENST00000373036.5:42113|2490
QEFRTNQNETIKLGMK
>FUSION-ENST00000657693.1:96473-ENST00000373036.5:42113|1329
EGSFMEPSEGAQSR
>ENST00000527955.5|SNV-112043-A-T|6
EAYEEPPVQLRELSR
>FUSION-ENST00000657693.1:96473-ENST00000373036.5:42113|428
ASICPSYIEGEWMRRGGLLVLGR
>FUSION-ENST00000657693.1:96473-ENST00000373036.5:42113|383
MGLGPRFLVGQFR
>FUSION-ENST00000657693.1:96473-ENST00000373036.5:42113|5595
NPQPREVKNILPGHTAWER
>FUSION-ENST00000657693.1:96473-ENST00000373036.5:42113|887
VYLARCACVT
>ENST00000511685.6|SNV-649206-C-T|1
LTPLCYDLRDRITR
>ENST00000253063.4|SNV-21239-C-T|3
MQVALLYALR
>ENST00000552593.1|SNV-4745-C-A|9
DDDSLSEDSHSKKTVK
>FUSION-ENST00000657693.1:96473-ENST00000373036.5:42113|4666
THAYSFFFLFFLR
>FUSION-ENST00000463155.5:37495-ENST00000427859.5:55866|309
NPTFKTCYNQRALISIIFK
>FUSION-ENST00000657693.1:96473-ENST00000373036.5:42113|3773
TPSSSVLRLGLALLAPQTCR
>FUSION-ENST00000657693.1:96473-ENST00000373036.5:42113|4940
GIWPSLSQG
>FUSION-ENST00000657693.1:96473-ENST00000373036.5:42113|797
YETCLWGCEDTWGLSGK
>ENST00000552593.1|SNV-4745-C-A|3
TACLRTLIQK
>FUSION-ENST00000657693.1:96473-ENST00000373036.5:42113|5494
CLAEDLGS
>FUSION-ENST00000657693.1:96473-ENST00000373036.5:42113|3905
WFWEPSEARFFYK
>FUSION-ENST00000657693.1:96473-ENST00000373036.5:42113|2542
VMFYSRD
>ENST00000495242.5|SNV-1480-G-A|3
SPSGSFHFDYEVPLGRGSLK
>FUSION-ENST00000463155.5:37495-ENST00000427859.5:55866|2375
IATEHSNLLITKYLDLFFGITLK
>FUSION-ENST00000657693.1:96473-ENST00000373036.5:42113|2362
MDKISCGWSLEVHGR
>FUSION-ENST00000657693.1:96473-ENST00000373036.5:42113|475
THACTHITHTHTHTQTHAESRRLR
>FUSION-ENST00000657693.1:96473-ENST00000373036.5:42113|1743
MGFHHVSQDGLDLLTS
>FUSION-ENST00000657693.1:96473-ENST00000373036.5:42113|987
VSQDKGLPLASGCVLLRVLEK
>FUSION-ENST00000657693.1:96473-ENST00000373036.5:42113|4566
KKISWVWWHVPAVPATR
>FUSION-ENST00000657693.1:96473-ENST00000373036.5:42113|1709
MAFLGLPSKGK
>FUSION-ENST00000657693.1:96473-ENST00000373036.5:42113|3109
MIRYTNAHHCIK
>FUSION-ENST00000463155.5:37495-ENST00000427859.5:55866|1574
LCPRFFEPQNSLPK
>FUSION-ENST00000463155.5:37495-ENST00000427859.5:55866|1820
HSLLETFRK
>FUSION-ENST00000657693.1:96473-ENST00000373036.5:42113|5280
MWNVDLRRK
>FUSION-ENST00000657693.1:96473-ENST00000373036.5:42113|2755
MGLHNIKTAHRK
>FUSION-ENST00000657693.1:96473-ENST00000373036.5:42113|4606
MCLQSQLLEAEMGELLEPGR
>FUSION-ENST00000657693.1:96473-ENST00000373036.5:42113|4386
SIAIVHAS
>FUSION-ENST00000657693.1:96473-ENST00000373036.5:42113|4893
LPQAFHVFPFHSPWA
>FUSION-ENST00000463155.5:37495-ENST00000427859.5:55866|2465
DPVSTKK
>FUSION-ENST00000463155.5:37495-ENST00000427859.5:55866|828
MLARLVLNS
>FUSION-ENST00000657693.1:96473-ENST00000373036.5:42113|2071
MILNSVIIFGVR
>FUSION-ENST00000657693.1:96473-ENST00000373036.5:42113|4818
LSSTTNSDIKMALYRY
>FUSION-ENST00000657693.1:96473-ENST00000373036.5:42113|3755
KIGASLII
>FUSION-ENST00000657693.1:96473-ENST00000373036.5:42113|5250
MFSIFQLIKK
>FUSION-ENST00000657693.1:96473-ENST00000373036.5:42113|2834
SWGLSLDLDYCCMNGLNEECFLK
>FUSION-ENST00000657693.1:96473-ENST00000373036.5:42113|4333
QAGCSGSHL
>FUSION-ENST00000657693.1:96473-ENST00000373036.5:42113|3197
QHLSTCKRK
>FUSION-ENST00000657693.1:96473-ENST00000373036.5:42113|5505
MTKEMMNR
>FUSION-ENST00000463155.5:37495-ENST00000427859.5:55866|1135
NCLFPVVKSFTIGVFGRIHLER
>ENST00000377374.8|SNV-1555-T-A|1
SGQPADLLQVLSAGDHPPHNHSR
>FUSION-ENST00000657693.1:96473-ENST00000373036.5:42113|899
RREPCQLLGAPR
>FUSION-ENST00000657693.1:96473-ENST00000373036.5:42113|62
KQNKELLPTS
>ENST00000406785.6|SNV-446139-G-A|3
EEEERRIAEMGHPILGEHTK
>FUSION-ENST00000657693.1:96473-ENST00000373036.5:42113|268
MDYISCFCFLFSCLLY
>FUSION-ENST00000657693.1:96473-ENST00000373036.5:42113|2154
MEFLLRTKMEFLLK
>FUSION-ENST00000463155.5:37495-ENST00000427859.5:55866|1877
CCGVRWSRVR
>FUSION-ENST00000657693.1:96473-ENST00000373036.5:42113|5341
MEQCLGR
>FUSION-ENST00000657693.1:96473-ENST00000373036.5:42113|3760
CLAFYCRQHLGR
>FUSION-ENST00000463155.5:37495-ENST00000427859.5:55866|948
MLIYLPK
>FUSION-ENST00000657693.1:96473-ENST00000373036.5:42113|2142
EYVQEFETSLDSIVR
>FUSION-ENST00000657693.1:96473-ENST00000373036.5:42113|119
QGNTFPLSHQK
>FUSION-ENST00000657693.1:96473-ENST00000373036.5:42113|4837
EGREEGR
>ENST00000293670.3|INDEL-145-A-AA|31
HLLLPRPHRGLWQPQR
>FUSION-ENST00000657693.1:96473-ENST00000373036.5:42113|3549
EQNGGLR
>FUSION-ENST00000657693.1:96473-ENST00000373036.5:42113|3658
MVGDSIWKILAEVGSK
>FUSION-ENST00000463155.5:37495-ENST00000427859.5:55866|213
ALASLSKINGPYM
>FUSION-ENST00000657693.1:96473-ENST00000373036.5:42113|5386
ALSARSR
>FUSION-ENST00000657693.1:96473-ENST00000373036.5:42113|1808
MRVVRVAEVPGLCPHAR
>FUSION-ENST00000657693.1:96473-ENST00000373036.5:42113|3581
MELFNEQ
>FUSION-ENST00000463155.5:37495-ENST00000427859.5:55866|357
MNLFLSKGQARRPTR
>FUSION-ENST00000657693.1:96473-ENST00000373036.5:42113|3984
MHGVGSSLEK
>FUSION-ENST00000657693.1:96473-ENST00000373036.5:42113|2719
HVPFDLAISCWDIGIFPLQR
>ENST00000476662.1|SNV-3255-C-T|1
GAEPRGGHQQ
>FUSION-ENST00000463155.5:37495-ENST00000427859.5:55866|885
TLHALLVYVDFR
>FUSION-ENST00000463155.5:37495-ENST00000427859.5:55866|2356
QEGGREK
>FUSION-ENST00000463155.5:37495-ENST00000427859.5:55866|1040
MEVWARVTLRVTAHPGLPWK
>FUSION-ENST00000463155.5:37495-ENST00000427859.5:55866|620
TDKQINNVSVSNCATKR
>FUSION-ENST00000657693.1:96473-ENST00000373036.5:42113|763
SVTSPEAQLIQVLKRSWNK
>FUSION-ENST00000380872.9:5134-ENST00000432950.1:6455|7
DAGLAKSIRVSNFNR
>FUSION-ENST00000657693.1:96473-ENST00000373036.5:42113|5728
RLCVDASCLFLVVCR
>FUSION-ENST00000463155.5:37495-ENST00000427859.5:55866|2426
YHLSSVFEVIKVTK
>FUSION-ENST00000463155.5:37495-ENST00000427859.5:55866|1691
MEKIKKPIEENK
>FUSION-ENST00000657693.1:96473-ENST00000373036.5:42113|4756
METRGRPR
>FUSION-ENST00000657693.1:96473-ENST00000373036.5:42113|1272
INVFFTHGMQGNGYENFCIK
>FUSION-ENST00000657693.1:96473-ENST00000373036.5:42113|74
MDSYSLDVHGGR
>FUSION-ENST00000657693.1:96473-ENST00000373036.5:42113|3160
CFSSISSFHLR
>FUSION-ENST00000657693.1:96473-ENST00000373036.5:42113|458
KAQPHTHWETLIMAPPANGAPLK
>FUSION-ENST00000463155.5:37495-ENST00000427859.5:55866|2089
SGEGWEVLGPRLKVENEEHIH
>FUSION-ENST00000463155.5:37495-ENST00000427859.5:55866|1615
VLPCCPAWSQTPGLKQSSCLGLSK
>FUSION-ENST00000463155.5:37495-ENST00000427859.5:55866|1584
IPSAVLLLGPGQGAYVFR
>FUSION-ENST00000657693.1:96473-ENST00000373036.5:42113|5490
CQGAEECRSGYFWASYFSK
>FUSION-ENST00000657693.1:96473-ENST00000373036.5:42113|1039
ELGGSKGSC
>FUSION-ENST00000657693.1:96473-ENST00000373036.5:42113|3242
MSLLELARTGQIQR
>FUSION-ENST00000657693.1:96473-ENST00000373036.5:42113|3894
MKPLHGGFGSQARPGFSINVGR
>FUSION-ENST00000463155.5:37495-ENST00000427859.5:55866|2074
TGPSSQEMSG
>FUSION-ENST00000463155.5:37495-ENST00000427859.5:55866|2308
EGREGGGEK
>FUSION-ENST00000657693.1:96473-ENST00000373036.5:42113|441
ERGRHSHTHTGR
>FUSION-ENST00000463155.5:37495-ENST00000427859.5:55866|340
LEGPGKNVSQPWEK
>FUSION-ENST00000463155.5:37495-ENST00000427859.5:55866|2208
MAWSRIR
>FUSION-ENST00000657693.1:96473-ENST00000373036.5:42113|4295
NLGSRNAELVGLARDK
>FUSION-ENST00000657693.1:96473-ENST00000373036.5:42113|2956
TNRQEPQFPGLQK
>FUSION-ENST00000463155.5:37495-ENST00000427859.5:55866|260
NISIQIPV
>FUSION-ENST00000463155.5:37495-ENST00000427859.5:55866|1583
MIPSAVLLLGPGQGAYVFRVVLSS
>FUSION-ENST00000657693.1:96473-ENST00000373036.5:42113|2832
MNGLNEECFLK
>FUSION-ENST00000463155.5:37495-ENST00000427859.5:55866|7
AGGGAPTPPSAERAASPAAS
>FUSION-ENST00000657693.1:96473-ENST00000373036.5:42113|2508
MSQDRAIALHFG
>FUSION-ENST00000657693.1:96473-ENST00000373036.5:42113|348
MMPSCWVFIW
>FUSION-ENST00000463155.5:37495-ENST00000427859.5:55866|2063
ENIVPVFLRK
>FUSION-ENST00000657693.1:96473-ENST00000373036.5:42113|1770
HSINVDFSPTPR
>FUSION-ENST00000463155.5:37495-ENST00000427859.5:55866|1307
VLGGEDWIATCRK
>FUSION-ENST00000463155.5:37495-ENST00000427859.5:55866|1996
KTKFSSSNWEAIGSSSEEK
>ENST00000481939.5|INDEL-13855-A-AA|4
KTEAVGMQSNQRSR
>FUSION-ENST00000657693.1:96473-ENST00000373036.5:42113|2614
PVIPATWEAEAGESLEPGRQRLQ
>FUSION-ENST00000657693.1:96473-ENST00000373036.5:42113|405
MYTYVTNLHVVHMYPK
>FUSION-ENST00000657693.1:96473-ENST00000373036.5:42113|1971
MTLQGYQER
>FUSION-ENST00000657693.1:96473-ENST00000373036.5:42113|3672
TTSLQKR
>FUSION-ENST00000463155.5:37495-ENST00000427859.5:55866|1102
MRELSGMLEMFPVLIWMVAK
>FUSION-ENST00000463155.5:37495-ENST00000427859.5:55866|809
PLSHVSSQKVLNFGAF
>FUSION-ENST00000657693.1:96473-ENST00000373036.5:42113|1731
MVLAFSEGQGGRCQSGGFADIER
>FUSION-ENST00000657693.1:96473-ENST00000373036.5:42113|1785
MFMAYLCLLTGHFLWGVSNFFLIDL
>FUSION-ENST00000657693.1:96473-ENST00000373036.5:42113|5447
SPRPHCVNSKVLSR
>FUSION-ENST00000657693.1:96473-ENST00000373036.5:42113|1499
GTGKSET
>FUSION-ENST00000657693.1:96473-ENST00000373036.5:42113|3189
FLLLFFFF
>FUSION-ENST00000657693.1:96473-ENST00000373036.5:42113|4929
MILPDFRGFVSADSSLRFVSHIVR
>FUSION-ENST00000657693.1:96473-ENST00000373036.5:42113|3681
PINGHRRCQLGTWQSESGN
>ENST00000342922.8|INDEL-5831-A-AG|2
AQPLPFLLHLPRVFVYSQAPGGLL
>FUSION-ENST00000657693.1:96473-ENST00000373036.5:42113|2914
NRARLCLK
>FUSION-ENST00000657693.1:96473-ENST00000373036.5:42113|4020
ELLSHEIGFLRPGR
>FUSION-ENST00000657693.1:96473-ENST00000373036.5:42113|4714
MAEIHQGRR
>FUSION-ENST00000463155.5:37495-ENST00000427859.5:55866|465
EPEANTHLAV
>FUSION-ENST00000463155.5:37495-ENST00000427859.5:55866|438
MFLIVAYLKTS
>FUSION-ENST00000463155.5:37495-ENST00000427859.5:55866|1023
MVGSSRIVK
>FUSION-ENST00000657693.1:96473-ENST00000373036.5:42113|3335
TKHSMFSFRSGS
>FUSION-ENST00000463155.5:37495-ENST00000427859.5:55866|1784
MFDGITRGQESWGRR
>FUSION-ENST00000657693.1:96473-ENST00000373036.5:42113|393
MTDLVLTAWEAERREMEPR
>ENST00000493283.5|SNV-22621-T-C|8
AKAVSTFSQIMNPESIACINLNII
>ENST00000218056.9|SNV-8788-C-G|4
AGHPPALRGQYLR
>ENST00000167586.7|MNV-3010-TGT-T|5
GQVGGDQCGDGRCTWRGPEPHSER
>FUSION-ENST00000463155.5:37495-ENST00000427859.5:55866|2170
MKVGLAHK
>FUSION-ENST00000463155.5:37495-ENST00000427859.5:55866|451
MTQEQKPSW
>FUSION-ENST00000463155.5:37495-ENST00000427859.5:55866|1142
RGSGGHYL
>FUSION-ENST00000463155.5:37495-ENST00000427859.5:55866|676
DEMYFSTCHFYHK
>FUSION-ENST00000463155.5:37495-ENST00000427859.5:55866|1302
LKLDPFLIPFTKINSGWIK
>FUSION-ENST00000657693.1:96473-ENST00000373036.5:42113|5248
MFSIFQLIKKK
>FUSION-ENST00000657693.1:96473-ENST00000373036.5:42113|1204
MIKCDDACKAPACSLK
>FUSION-ENST00000463155.5:37495-ENST00000427859.5:55866|1435
ILLLALK
>FUSION-ENST00000657693.1:96473-ENST00000373036.5:42113|587
TRMGCWR
>FUSION-ENST00000657693.1:96473-ENST00000373036.5:42113|5370
LARLVLNF
>FUSION-ENST00000657693.1:96473-ENST00000373036.5:42113|1815
SHRAWPVASF
>FUSION-ENST00000657693.1:96473-ENST00000373036.5:42113|3261
MLVYRLQRVR
>FUSION-ENST00000657693.1:96473-ENST00000373036.5:42113|4655
MVESAVLE
>FUSION-ENST00000657693.1:96473-ENST00000373036.5:42113|2831
NGLNEECFLK
>FUSION-ENST00000657693.1:96473-ENST00000373036.5:42113|330
NLGVGGVGNK
>ENST00000299140.8|SNV-3487-C-T|2
SISRLTDVSAQDFSMRPSFSDC
>FUSION-ENST00000657693.1:96473-ENST00000373036.5:42113|50
MCQAWPCCQLSKPVTNILLSTL
>FUSION-ENST00000657693.1:96473-ENST00000373036.5:42113|546
LVRPVSNF
>FUSION-ENST00000657693.1:96473-ENST00000373036.5:42113|2321
GAMRDGSSL
>FUSION-ENST00000657693.1:96473-ENST00000373036.5:42113|5700
MPFPGGLQAWK
>FUSION-ENST00000657693.1:96473-ENST00000373036.5:42113|4792
MGRLGEER
>ENST00000413465.6|SNV-12466-G-T|1
FPHHERCSDSDGLAPPQHLIR
>FUSION-ENST00000657693.1:96473-ENST00000373036.5:42113|106
IISVCCFIFYFFFCFKPLRL
>FUSION-ENST00000463155.5:37495-ENST00000427859.5:55866|347
MFHKIFSKGSSAAHQRPR
>FUSION-ENST00000657693.1:96473-ENST00000373036.5:42113|5147
MCSPVPR
>FUSION-ENST00000657693.1:96473-ENST00000373036.5:42113|1383
MFVIYKFYLIVEEHSK
>FUSION-ENST00000657693.1:96473-ENST00000373036.5:42113|4221
QSFLTISKR
>FUSION-ENST00000657693.1:96473-ENST00000373036.5:42113|5578
QSCRDLDHSLR
>FUSION-ENST00000463155.5:37495-ENST00000427859.5:55866|1058
YVKLSNEVKINK
>FUSION-ENST00000657693.1:96473-ENST00000373036.5:42113|1521
SSLCLPV
>FUSION-ENST00000657693.1:96473-ENST00000373036.5:42113|3955
GWCRSAPPDSSFHVCPR
>FUSION-ENST00000657693.1:96473-ENST00000373036.5:42113|2355
RTASLPRPGLQVR
>FUSION-ENST00000657693.1:96473-ENST00000373036.5:42113|4944
HGGPGRGIWPSLSQG
>FUSION-ENST00000463155.5:37495-ENST00000427859.5:55866|2483
EVTCLKSSQLL
>FUSION-ENST00000657693.1:96473-ENST00000373036.5:42113|1461
YVLSLYFLK
>FUSION-ENST00000657693.1:96473-ENST00000373036.5:42113|2367
ISSFQGRAWRQK
>FUSION-ENST00000463155.5:37495-ENST00000427859.5:55866|2476
CHICKACNNQNNIIPAVLNLK
>ENST00000382199.7|SNV-149673-G-T|1
GTVESCASAEIEIMKKLR
>FUSION-ENST00000657693.1:96473-ENST00000373036.5:42113|2079
SLQSALIRMVECDEVKLWVEK
>FUSION-ENST00000657693.1:96473-ENST00000373036.5:42113|5093
EGLKCFFK
>FUSION-ENST00000463155.5:37495-ENST00000427859.5:55866|1476
MAPHDVR
>FUSION-ENST00000657693.1:96473-ENST00000373036.5:42113|440
SSVTKASICPSYIEGEWMR
>FUSION-ENST00000657693.1:96473-ENST00000373036.5:42113|1842
VEPGCPTVSPLC
>FUSION-ENST00000657693.1:96473-ENST00000373036.5:42113|2005
RLGQKYPLLACELFTQV
>ENST00000407071.7|SNV-447695-G-A|4
KQITLYNPLTCGGQNAFQK
>ENST00000306562.8|SNV-10111-C-T|4
RFMCVSNLNVHRR
>FUSION-ENST00000463155.5:37495-ENST00000427859.5:55866|1339
NKYHGDQKTTQGI
>ENST00000321339.3|SNV-489-G-A|5
LMRLQNQQGGR
>FUSION-ENST00000657693.1:96473-ENST00000373036.5:42113|3798
MPVIRSR
>ENST00000217939.7|SNV-26589-C-G|2
SPQTVSVTAETDTVFR
>FUSION-ENST00000657693.1:96473-ENST00000373036.5:42113|1131
MPVLWQR
>FUSION-ENST00000657693.1:96473-ENST00000373036.5:42113|411
MTVGGMGRDSIRR
>FUSION-ENST00000657693.1:96473-ENST00000373036.5:42113|1869
TISSMSFK
>FUSION-ENST00000657693.1:96473-ENST00000373036.5:42113|3816
RWGGPVHDSYGFK
>FUSION-ENST00000657693.1:96473-ENST00000373036.5:42113|1233
PLHSSLGDK
>FUSION-ENST00000463155.5:37495-ENST00000427859.5:55866|2205
QRGRQLGTESLK
>ENST00000344529.5|SNV-1537-C-T|4
VLYERQPFSDNYVDRR
>FUSION-ENST00000657693.1:96473-ENST00000373036.5:42113|4543
LPVPEFLGYILNR
>FUSION-ENST00000657693.1:96473-ENST00000373036.5:42113|2073
VECDEVKLWVEKR
>FUSION-ENST00000463155.5:37495-ENST00000427859.5:55866|281
TSPHFFPSQGH
>ENST00000240499.8|MNV-6031-CCCTG-C|1
CLDTSRICIEM
>FUSION-ENST00000657693.1:96473-ENST00000373036.5:42113|5739
MMWFGGPSGETR
>FUSION-ENST00000657693.1:96473-ENST00000373036.5:42113|2510
HSDGVDPCTASFADVKNSDFA
>FUSION-ENST00000657693.1:96473-ENST00000373036.5:42113|5588
CLAMVDFLLWGR
>FUSION-ENST00000657693.1:96473-ENST00000373036.5:42113|2009
FRFGHRLPSAECM
>FUSION-ENST00000657693.1:96473-ENST00000373036.5:42113|3177
YDQPMYCFLDLDFCGVENISCSSK
>FUSION-ENST00000463155.5:37495-ENST00000427859.5:55866|627
IASQVYRLMQK
>FUSION-ENST00000657693.1:96473-ENST00000373036.5:42113|2492
HFILKQEFRTNQNETIK
>FUSION-ENST00000657693.1:96473-ENST00000373036.5:42113|753
MCPDSKVK
>FUSION-ENST00000657693.1:96473-ENST00000373036.5:42113|4067
MGIIIIIIVPNS
>FUSION-ENST00000657693.1:96473-ENST00000373036.5:42113|2523
MVWTHAQPALQMLR
>FUSION-ENST00000657693.1:96473-ENST00000373036.5:42113|2777
RGRSSWLSR
>FUSION-ENST00000657693.1:96473-ENST00000373036.5:42113|1402
LALLFFIYLFILR
>ENST00000548363.1|SNV-2439-A-T|3
RGLASMCPGLCL
>FUSION-ENST00000463155.5:37495-ENST00000427859.5:55866|1211
KMWYIYTMEYYAAIKR
>FUSION-ENST00000657693.1:96473-ENST00000373036.5:42113|3979
MSLELSSAGASCWVASAGAGVESLK
>FUSION-ENST00000657693.1:96473-ENST00000373036.5:42113|1962
MGLLCEENR
>FUSION-ENST00000657693.1:96473-ENST00000373036.5:42113|3445
MGENFCNLSI
>FUSION-ENST00000463155.5:37495-ENST00000427859.5:55866|815
QSLYALNHQKANINMPLSHVSSQK
>FUSION-ENST00000657693.1:96473-ENST00000373036.5:42113|4404
DYKTQFK
>FUSION-ENST00000657693.1:96473-ENST00000373036.5:42113|1078
AIMRVTADF
>FUSION-ENST00000657693.1:96473-ENST00000373036.5:42113|3422
NQTQHVLIQK
>FUSION-ENST00000463155.5:37495-ENST00000427859.5:55866|683
MSGEPLFLQF
>FUSION-ENST00000657693.1:96473-ENST00000373036.5:42113|20
MGDEGLQLAER
>FUSION-ENST00000463155.5:37495-ENST00000427859.5:55866|1887
MAKSMCCGVR
>FUSION-ENST00000657693.1:96473-ENST00000373036.5:42113|4679
GGGGTGYPPK
>FUSION-ENST00000463155.5:37495-ENST00000427859.5:55866|2261
AQVAHSCNPRILR
>FUSION-ENST00000463155.5:37495-ENST00000427859.5:55866|2309
KDEGREAGR
>FUSION-ENST00000657693.1:96473-ENST00000373036.5:42113|764
SVTSPEAQLIQVLKR
>ENST00000579406.1|SNV-59-C-A|3
GGAGRASGGERGWGTR
>FUSION-ENST00000657693.1:96473-ENST00000373036.5:42113|5179
PAWTQRTTPSK
>FUSION-ENST00000657693.1:96473-ENST00000373036.5:42113|2093
FSPLLALPGTWEK
>FUSION-ENST00000657693.1:96473-ENST00000373036.5:42113|4426
YRDQARPHF
>FUSION-ENST00000463155.5:37495-ENST00000427859.5:55866|283
ISPCWPGWSRTPDLK
>FUSION-ENST00000657693.1:96473-ENST00000373036.5:42113|492
HGTCIHM
>FUSION-ENST00000463155.5:37495-ENST00000427859.5:55866|1459
MFLVSLYGGPILK
>FUSION-ENST00000463155.5:37495-ENST00000427859.5:55866|696
CVLCILLEREKE
>FUSION-ENST00000463155.5:37495-ENST00000427859.5:55866|1359
ASVPMHK
>FUSION-ENST00000657693.1:96473-ENST00000373036.5:42113|4636
MFIMSWMK
>ENST00000262430.6|SNV-16010-G-A|5
NELFTDSECKEISEITGGPINKTLK
>FUSION-ENST00000657693.1:96473-ENST00000373036.5:42113|2667
ACHLFCKK
>FUSION-ENST00000463155.5:37495-ENST00000427859.5:55866|924
QFSSNLENYRER
>FUSION-ENST00000657693.1:96473-ENST00000373036.5:42113|633
MSHRPRPFFFFFFFR
>FUSION-ENST00000657693.1:96473-ENST00000373036.5:42113|3018
QEAGPVQPGNEK
>FUSION-ENST00000463155.5:37495-ENST00000427859.5:55866|418
LARMVSIS
>FUSION-ENST00000657693.1:96473-ENST00000373036.5:42113|611
LSEPALRK
>FUSION-ENST00000657693.1:96473-ENST00000373036.5:42113|3942
WTIFFPLKIITCQMLVPSSVPPPVK
>FUSION-ENST00000657693.1:96473-ENST00000373036.5:42113|2266
LSGNPHQRGCSGQRFSWACVWNK
>FUSION-ENST00000657693.1:96473-ENST00000373036.5:42113|592
LSSQALCR
>FUSION-ENST00000657693.1:96473-ENST00000373036.5:42113|2679
CCVHKHGEISGCIVDTK
>FUSION-ENST00000463155.5:37495-ENST00000427859.5:55866|1948
NFSGLDFFFLYPCWGSFYACWWELK
>ENST00000622443.2|SNV-31616-G-T|2
RASGGSSGGAASGAGPGTQQGSP
>FUSION-ENST00000657693.1:96473-ENST00000373036.5:42113|1051
SGVQDQPG
>FUSION-ENST00000657693.1:96473-ENST00000373036.5:42113|3087
GVREGVR
>FUSION-ENST00000657693.1:96473-ENST00000373036.5:42113|513
MRNRVSVTGAGTR
>FUSION-ENST00000657693.1:96473-ENST00000373036.5:42113|3899
DVEDSPSSESE
>FUSION-ENST00000463155.5:37495-ENST00000427859.5:55866|1375
KQLREYNR
>FUSION-ENST00000463155.5:37495-ENST00000427859.5:55866|1508
ILSPICCFCEWNLFIS
>FUSION-ENST00000657693.1:96473-ENST00000373036.5:42113|2118
NPVSAKNAK
>ENST00000293756.5|SNV-23801-C-G|3
LSVEGFRQGLYQFLHNGSHLRR
>FUSION-ENST00000657693.1:96473-ENST00000373036.5:42113|225
ERKQLWSQTQLGCR
>FUSION-ENST00000657693.1:96473-ENST00000373036.5:42113|5496
NRMCLAEDLGS
>FUSION-ENST00000657693.1:96473-ENST00000373036.5:42113|678
MTLLRHFSILIILSLKMK
>FUSION-ENST00000657693.1:96473-ENST00000373036.5:42113|5228
MSFLLGRYFCSVTVSLLTLSFL
>FUSION-ENST00000657693.1:96473-ENST00000373036.5:42113|307
MLFTTIFR
>FUSION-ENST00000657693.1:96473-ENST00000373036.5:42113|866
FSRVAWWK
>FUSION-ENST00000657693.1:96473-ENST00000373036.5:42113|5440
MLGMQKGR
>FUSION-ENST00000657693.1:96473-ENST00000373036.5:42113|2553
LGLCIFRR
>FUSION-ENST00000657693.1:96473-ENST00000373036.5:42113|1251
FWCQMLIQK
>FUSION-ENST00000657693.1:96473-ENST00000373036.5:42113|283
APLHSSLGNR
>FUSION-ENST00000541860.1:459-ENST00000534981.5:8931|1
APQCMGFDRP
>FUSION-ENST00000657693.1:96473-ENST00000373036.5:42113|1117
MFEVMDAPFTLK
>FUSION-ENST00000657693.1:96473-ENST00000373036.5:42113|2751
GAPNGTLFFFEMLPR
>FUSION-ENST00000657693.1:96473-ENST00000373036.5:42113|5551
LCLPTFSAATEQSETKGPRGLR
>ENST00000457545.7|INDEL-28671-T-TG|6
ILRLNLLVR
>FUSION-ENST00000657693.1:96473-ENST00000373036.5:42113|239
SKGTLQMLVRLR
>FUSION-ENST00000657693.1:96473-ENST00000373036.5:42113|2526
MPRPWFRYPKEDN
>FUSION-ENST00000463155.5:37495-ENST00000427859.5:55866|2084
SWVPGSKLK
>FUSION-ENST00000463155.5:37495-ENST00000427859.5:55866|1380
NFFHLQFFPKIN
>FUSION-ENST00000657693.1:96473-ENST00000373036.5:42113|3066
SPCISQGLMAQLR
>FUSION-ENST00000657693.1:96473-ENST00000373036.5:42113|3987
LPRPVSNSLAQTIPPPLPPK
>FUSION-ENST00000657693.1:96473-ENST00000373036.5:42113|909
VLFWSAILTGFYFYFFNYFILFLFY
>FUSION-ENST00000657693.1:96473-ENST00000373036.5:42113|5040
LGFSHFFKRK
>FUSION-ENST00000657693.1:96473-ENST00000373036.5:42113|894
MCTVNVSSGYYLWPDCEAGLRQK
>FUSION-ENST00000657693.1:96473-ENST00000373036.5:42113|1158
MYPINIYACVPTKIKN
>ENST00000497882.5|SNV-6541-G-A|2
STILHLLFR
>FUSION-ENST00000657693.1:96473-ENST00000373036.5:42113|991
QSSGQLNLGRGLWRK
>FUSION-ENST00000657693.1:96473-ENST00000373036.5:42113|192
MSTSESLEPANMLHVKR
>FUSION-ENST00000657693.1:96473-ENST00000373036.5:42113|4915
IGRIAWG
>FUSION-ENST00000463155.5:37495-ENST00000427859.5:55866|1441
MEGKILLLALK
>FUSION-ENST00000463155.5:37495-ENST00000427859.5:55866|429
MMANSSFQDKSMK
>FUSION-ENST00000463155.5:37495-ENST00000427859.5:55866|1667
TIRVLILF
>FUSION-ENST00000657693.1:96473-ENST00000373036.5:42113|4096
MRFFFVENVGNVK
>FUSION-ENST00000463155.5:37495-ENST00000427859.5:55866|1191
TKYHMFSLVCR
>FUSION-ENST00000657693.1:96473-ENST00000373036.5:42113|1715
MPYREGK
>FUSION-ENST00000463155.5:37495-ENST00000427859.5:55866|1245
MATIEKSK
>FUSION-ENST00000657693.1:96473-ENST00000373036.5:42113|1540
KGEGHTCLGGWR
>FUSION-ENST00000463155.5:37495-ENST00000427859.5:55866|1500
LLNYALDSSNPR
>FUSION-ENST00000463155.5:37495-ENST00000427859.5:55866|999
QGRFCTSPPSPDR
>FUSION-ENST00000463155.5:37495-ENST00000427859.5:55866|914
KFSVWLCDCKFLNESK
>FUSION-ENST00000657693.1:96473-ENST00000373036.5:42113|229
SHHAWPR
>FUSION-ENST00000463155.5:37495-ENST00000427859.5:55866|2121
SQALLRSVVGLRK
>ENST00000293670.3|INDEL-145-A-AA|13
VGQREPPHAPQPGDRPQR
>FUSION-ENST00000463155.5:37495-ENST00000427859.5:55866|494
YKCTLWQK
>FUSION-ENST00000657693.1:96473-ENST00000373036.5:42113|3213
WQRSLESCS
>FUSION-ENST00000657693.1:96473-ENST00000373036.5:42113|5457
MSHSSGAGWSPETAGGQMEAVQAK
>FUSION-ENST00000657693.1:96473-ENST00000373036.5:42113|5703
RNHVQGFRDK
>FUSION-ENST00000657693.1:96473-ENST00000373036.5:42113|2013
MVAIIVVSYEIY
>FUSION-ENST00000657693.1:96473-ENST00000373036.5:42113|4419
MFLCSVIRAGCMMGSL
>FUSION-ENST00000657693.1:96473-ENST00000373036.5:42113|1729
CQSGGFADIER
>FUSION-ENST00000657693.1:96473-ENST00000373036.5:42113|1882
SMGAGWAPWLTPVIPALWEAK
>FUSION-ENST00000463155.5:37495-ENST00000427859.5:55866|37
GETQFLPARGGR
>FUSION-ENST00000657693.1:96473-ENST00000373036.5:42113|1632
EMSFECGTGR
>ENST00000508917.6|SNV-55493-G-C|6
TSVLCLHYIFR
>ENST00000565793.5|SNV-40231-G-T|4
VHHPQGGRWPLRGPAAR
>FUSION-ENST00000657693.1:96473-ENST00000373036.5:42113|146
ILDHLGEPNIITCVLRSGRGR
>FUSION-ENST00000657693.1:96473-ENST00000373036.5:42113|2012
VAIIVVSYEIY
>FUSION-ENST00000657693.1:96473-ENST00000373036.5:42113|3291
ESPTCSLFSNSPFHTHAR
>FUSION-ENST00000463155.5:37495-ENST00000427859.5:55866|1970
MTVLPIFHEFFRAR
>FUSION-ENST00000463155.5:37495-ENST00000427859.5:55866|301
QSCNLLPR
>FUSION-ENST00000463155.5:37495-ENST00000427859.5:55866|1300
LDPFLIPFTKINSGWIK
>FUSION-ENST00000657693.1:96473-ENST00000373036.5:42113|698
MALPPVFLIT
>FUSION-ENST00000657693.1:96473-ENST00000373036.5:42113|2844
PFSCLSLPSSWNYR
>FUSION-ENST00000657693.1:96473-ENST00000373036.5:42113|5581
VGSNTSNYMISFNFPIK
>FUSION-ENST00000463155.5:37495-ENST00000427859.5:55866|1750
MNSNVYQR
>FUSION-ENST00000657693.1:96473-ENST00000373036.5:42113|5508
DDEQNVSGR
>FUSION-ENST00000657693.1:96473-ENST00000373036.5:42113|2518
MPASLFLCANPDWLGGC
>ENST00000378821.3|SNV-133-C-T|1
GPPDHQASALTCPGWSGPSLLPGR
>FUSION-ENST00000657693.1:96473-ENST00000373036.5:42113|1953
RGAGPGGGGAGAGGR
>FUSION-ENST00000463155.5:37495-ENST00000427859.5:55866|2214
CRFVTYVYMCHVGVLHPLTR
>FUSION-ENST00000657693.1:96473-ENST00000373036.5:42113|1175
MCFLLMECR
>FUSION-ENST00000657693.1:96473-ENST00000373036.5:42113|5403
GFHHVGQAGLK
>FUSION-ENST00000657693.1:96473-ENST00000373036.5:42113|1651
SWKRQGNR
>FUSION-ENST00000657693.1:96473-ENST00000373036.5:42113|4842
GREEGRK
>FUSION-ENST00000657693.1:96473-ENST00000373036.5:42113|4361
MLHRAVVR
>FUSION-ENST00000657693.1:96473-ENST00000373036.5:42113|4752
MNHRPRPQMGNYFCTFSCPK
>ENST00000480236.2|SNV-3122-C-T|4
TKEDGILGVAHHKR
>FUSION-ENST00000657693.1:96473-ENST00000373036.5:42113|227
SHHAWPRNTVLFK
>FUSION-ENST00000657693.1:96473-ENST00000373036.5:42113|584
GCWRLAEPECQYS
>FUSION-ENST00000657693.1:96473-ENST00000373036.5:42113|4076
MACISSSAIWVSSKMLSIRK
>ENST00000476662.1|MNV-3010-TGT-T|8
NALRGQVGGDQCGDGRCTWR
>FUSION-ENST00000463155.5:37495-ENST00000427859.5:55866|2129
MRGNAGRQE
>FUSION-ENST00000657693.1:96473-ENST00000373036.5:42113|2978
MDLMLSSLNFF
>ENST00000396573.6|SNV-360359-C-A|4
KFQRPHDYSPHFR
>FUSION-ENST00000463155.5:37495-ENST00000427859.5:55866|977
YHWMRIMR
>FUSION-ENST00000657693.1:96473-ENST00000373036.5:42113|1384
SSAHCNLHLPGSSDSPASAS
>FUSION-ENST00000657693.1:96473-ENST00000373036.5:42113|2869
MCSQGALYRLLER
>ENST00000558977.1|SNV-215936-C-T|5
MLSILKYLLMQHLILWHPYHQLT
>FUSION-ENST00000657693.1:96473-ENST00000373036.5:42113|3689
HVKLQMPINGHRR
>FUSION-ENST00000463155.5:37495-ENST00000427859.5:55866|2092
VERDGRSWVPGSK
>FUSION-ENST00000463155.5:37495-ENST00000427859.5:55866|1853
HIVIVLKH
>FUSION-ENST00000463155.5:37495-ENST00000427859.5:55866|2235
THTHPPPTHTRACAYFTENTFSKHR
>FUSION-ENST00000657693.1:96473-ENST00000373036.5:42113|5621
LPKWVLWQEPPLSLLFSDLK
>FUSION-ENST00000657693.1:96473-ENST00000373036.5:42113|4087
HCTSAWVTEPNTS
>FUSION-ENST00000657693.1:96473-ENST00000373036.5:42113|4199
MCCKEQAFR
>ENST00000325921.10|SNV-30605-T-A|1
STANWMRTKAR
>FUSION-ENST00000463155.5:37495-ENST00000427859.5:55866|375
GYQFPNK
>FUSION-ENST00000657693.1:96473-ENST00000373036.5:42113|726
MITPLHSSLGDRTGLCLKK
>FUSION-ENST00000657693.1:96473-ENST00000373036.5:42113|5415
LSGQSQGR
>FUSION-ENST00000463155.5:37495-ENST00000427859.5:55866|933
VEDKGQER
>FUSION-ENST00000657693.1:96473-ENST00000373036.5:42113|5443
EELTLTST
>FUSION-ENST00000657693.1:96473-ENST00000373036.5:42113|3818
KRHPLSDT
>FUSION-ENST00000463155.5:37495-ENST00000427859.5:55866|930
GQERMNTLISTLAG
>FUSION-ENST00000657693.1:96473-ENST00000373036.5:42113|4908
GSKLSCLGG
>FUSION-ENST00000657693.1:96473-ENST00000373036.5:42113|3742
TPTSQAGWFMPTIVLAR
>FUSION-ENST00000657693.1:96473-ENST00000373036.5:42113|2554
LGLCIFR
>FUSION-ENST00000657693.1:96473-ENST00000373036.5:42113|643
SSLGDLGQVTLLLQALLLSSSVR
>ENST00000361200.7|SNV-31833-G-A|5
KQAIYPNEGFLK
>FUSION-ENST00000463155.5:37495-ENST00000427859.5:55866|1819
MHSLLETFRKESTSK
>FUSION-ENST00000657693.1:96473-ENST00000373036.5:42113|3478
DVNRHFSK
>FUSION-ENST00000657693.1:96473-ENST00000373036.5:42113|4505
MHLLSLEEK
>FUSION-ENST00000463155.5:37495-ENST00000427859.5:55866|2348
EEGREEGRR
>FUSION-ENST00000657693.1:96473-ENST00000373036.5:42113|3628
NVKCFFFRLFLK
>FUSION-ENST00000657693.1:96473-ENST00000373036.5:42113|5751
MNLIKGILTNF
>FUSION-ENST00000463155.5:37495-ENST00000427859.5:55866|833
MDFFQILGYLHILYIVRYLGNR
>FUSION-ENST00000657693.1:96473-ENST00000373036.5:42113|780
LDGCQSLLSEMCLRDLSR
>ENST00000314276.7|SNV-7322-T-C|3
SFSLDPPMER
>ENST00000476284.1|SNV-4118-C-T|1
GCAVGSPGSACTGTAPRSAARR
>FUSION-ENST00000657693.1:96473-ENST00000373036.5:42113|3085
ELWQEID
>FUSION-ENST00000463155.5:37495-ENST00000427859.5:55866|1834
MTPTDNQTLRGKFLPNLSFPCG
>FUSION-ENST00000657693.1:96473-ENST00000373036.5:42113|2635
SRLCSIHATDINPGCISL
>ENST00000480236.2|SNV-3122-C-T|3
EDGILGVAHHK
>FUSION-ENST00000657693.1:96473-ENST00000373036.5:42113|1186
VTACCVPLQGAPGGAVWDRDTAYK
>FUSION-ENST00000657693.1:96473-ENST00000373036.5:42113|3112
MVKPRFY
>FUSION-ENST00000463155.5:37495-ENST00000427859.5:55866|325
MKRVSIPR
>FUSION-ENST00000657693.1:96473-ENST00000373036.5:42113|4401
MCLECQGEV
>FUSION-ENST00000657693.1:96473-ENST00000373036.5:42113|5265
MITPLYSSLGDRMRPCL
>FUSION-ENST00000463155.5:37495-ENST00000427859.5:55866|1033
VTAHPGLPWKVSFMPLFK
>FUSION-ENST00000657693.1:96473-ENST00000373036.5:42113|4931
MILPDFRGFVSADSSLR
>ENST00000641661.1|SNV-2140-C-T|2
NQVINKVYFHIKK
>FUSION-ENST00000463155.5:37495-ENST00000427859.5:55866|897
PGVETEK
>FUSION-ENST00000463155.5:37495-ENST00000427859.5:55866|1633
MKEDYDVLAR
>FUSION-ENST00000463155.5:37495-ENST00000427859.5:55866|890
SESLRACLEMPR
>FUSION-ENST00000657693.1:96473-ENST00000373036.5:42113|5688
FWCFLSGIR
>FUSION-ENST00000463155.5:37495-ENST00000427859.5:55866|872
NSWQKYR
>FUSION-ENST00000463155.5:37495-ENST00000427859.5:55866|790
AYPKGPSLSFNT
>FUSION-ENST00000657693.1:96473-ENST00000373036.5:42113|154
GNIEPPALGIVDQFVLQLSLE
>FUSION-ENST00000657693.1:96473-ENST00000373036.5:42113|821
VGRKGDPECLDPACAQHR
>ENST00000476662.1|INDEL-3006-G-GTG|MNV-3010-TGT-T|2
NALRGQVGGEINVEMDAAPGVDLSR
>FUSION-ENST00000463155.5:37495-ENST00000427859.5:55866|547
FNNYILCYIVCLSPFLLL
>FUSION-ENST00000657693.1:96473-ENST00000373036.5:42113|2055
AAGSFEVRSLRPAGPTW
>FUSION-ENST00000657693.1:96473-ENST00000373036.5:42113|473
MTGPFCKR
>FUSION-ENST00000463155.5:37495-ENST00000427859.5:55866|1955
LLIFLFNRTDTQTDR
>FUSION-ENST00000657693.1:96473-ENST00000373036.5:42113|2800
QMNCPGCLWSWEEFLVDLR
>FUSION-ENST00000657693.1:96473-ENST00000373036.5:42113|341
MPHIVYFCRRR
>FUSION-ENST00000463155.5:37495-ENST00000427859.5:55866|1709
SHSLYDLK
>FUSION-ENST00000657693.1:96473-ENST00000373036.5:42113|1097
GHHESYSRLLMKLCPQWSLVLCGLR
>FUSION-ENST00000657693.1:96473-ENST00000373036.5:42113|2364
VEGQRVFPGQGFK
>FUSION-ENST00000657693.1:96473-ENST00000373036.5:42113|5023
LGSMEGFEVGQG
>FUSION-ENST00000657693.1:96473-ENST00000373036.5:42113|5187
KTNSLIAKWVK
>ENST00000324333.14|SNV-415963-A-G|3
CTDPSSLR
>FUSION-ENST00000657693.1:96473-ENST00000373036.5:42113|237
GTLQMLVRLR
>FUSION-ENST00000463155.5:37495-ENST00000427859.5:55866|132
QPDRERER
>FUSION-ENST00000657693.1:96473-ENST00000373036.5:42113|5166
HSGPFHVVLCIR
>FUSION-ENST00000463155.5:37495-ENST00000427859.5:55866|92
LSFPPFPIEWPWHPCQKSMDHICK
>FUSION-ENST00000657693.1:96473-ENST00000373036.5:42113|2272
SGLSRLSGNPHQR
>FUSION-ENST00000657693.1:96473-ENST00000373036.5:42113|3846
LEIQIQGVR
>FUSION-ENST00000463155.5:37495-ENST00000427859.5:55866|115
MDKHCHFK
>FUSION-ENST00000463155.5:37495-ENST00000427859.5:55866|117
HCPGLYSD
>FUSION-ENST00000657693.1:96473-ENST00000373036.5:42113|1268
RWTPSVQGPSACLSLGR
>FUSION-ENST00000463155.5:37495-ENST00000427859.5:55866|940
NLCQTLLTA
>FUSION-ENST00000657693.1:96473-ENST00000373036.5:42113|2348
QDIASQR
>FUSION-ENST00000463155.5:37495-ENST00000427859.5:55866|597
RQESQGVASRSR
>FUSION-ENST00000463155.5:37495-ENST00000427859.5:55866|28
MFCSVVVQI
>ENST00000504968.6|SNV-92550-C-A|2
STDLLSLANINPDAGFAVK
>FUSION-ENST00000657693.1:96473-ENST00000373036.5:42113|1595
SSPYLIETGVGWVSMGWSQGEGDRR
>FUSION-ENST00000657693.1:96473-ENST00000373036.5:42113|674
ILWLQATTR
>FUSION-ENST00000657693.1:96473-ENST00000373036.5:42113|111
MSDFQKCK
>FUSION-ENST00000657693.1:96473-ENST00000373036.5:42113|848
GIKWEIK
>FUSION-ENST00000657693.1:96473-ENST00000373036.5:42113|3526
MGKDFMTK
>FUSION-ENST00000657693.1:96473-ENST00000373036.5:42113|814
GRSWAPSSPFQQPSLVFFFISK
>FUSION-ENST00000463155.5:37495-ENST00000427859.5:55866|1238
CWRGWGEKGR
>FUSION-ENST00000463155.5:37495-ENST00000427859.5:55866|965
MHKTAPTLGPQLHTRTHIQIII
>ENST00000326047.9|INDEL-76619-C-CA|2
ERGSRTEEE
>FUSION-ENST00000657693.1:96473-ENST00000373036.5:42113|4347
NFTFGFCLVFFNVATRKLK
>FUSION-ENST00000657693.1:96473-ENST00000373036.5:42113|4728
SSCQCFRQLDQVDAAFPLCK
>FUSION-ENST00000657693.1:96473-ENST00000373036.5:42113|2020
MVYFVSLLEIQK
>FUSION-ENST00000657693.1:96473-ENST00000373036.5:42113|480
LASLVSNS
>FUSION-ENST00000657693.1:96473-ENST00000373036.5:42113|3974
MQGKNPWEYAK
>FUSION-ENST00000657693.1:96473-ENST00000373036.5:42113|322
MSRCCLPPFSDEEIKG
>FUSION-ENST00000463155.5:37495-ENST00000427859.5:55866|2062
MENIVPVFLRKILK
>FUSION-ENST00000463155.5:37495-ENST00000427859.5:55866|380
MMQKARGYQFPNK
>FUSION-ENST00000657693.1:96473-ENST00000373036.5:42113|1447
DTAWACVWPQPR
>FUSION-ENST00000657693.1:96473-ENST00000373036.5:42113|3763
QTIVGPCDR
>FUSION-ENST00000463155.5:37495-ENST00000427859.5:55866|182
MTKTPTTR
>FUSION-ENST00000657693.1:96473-ENST00000373036.5:42113|1373
QCSFPESR
>FUSION-ENST00000657693.1:96473-ENST00000373036.5:42113|942
VFGGEIGVLDFGFNSFPP
>FUSION-ENST00000463155.5:37495-ENST00000427859.5:55866|727
MVKPPSLLK
>FUSION-ENST00000657693.1:96473-ENST00000373036.5:42113|3441
HIYVYSSTFYNSKDLEPTQMPITDR
>FUSION-ENST00000463155.5:37495-ENST00000427859.5:55866|1144
ENVVYIHHGILCSHKKE
>FUSION-ENST00000657693.1:96473-ENST00000373036.5:42113|3972
MQGKNPWEYAKSLLVL
>ENST00000303059.3|SNV-20-G-T|3
DSTFTVYNLYNLQVK
>FUSION-ENST00000657693.1:96473-ENST00000373036.5:42113|124
DPPASASQSAR
>ENST00000325921.10|SNV-30605-T-A|4
DKSTANWMRTK
>FUSION-ENST00000463155.5:37495-ENST00000427859.5:55866|271
LFSFFKKK
>FUSION-ENST00000463155.5:37495-ENST00000427859.5:55866|1849
MRLFFSK
>FUSION-ENST00000657693.1:96473-ENST00000373036.5:42113|823
ILGQARWLPK
>FUSION-ENST00000657693.1:96473-ENST00000373036.5:42113|1419
SSFMEHLR
>FUSION-ENST00000657693.1:96473-ENST00000373036.5:42113|1708
AFLGLPSKGK
>FUSION-ENST00000657693.1:96473-ENST00000373036.5:42113|1421
MYCSLIT
>FUSION-ENST00000657693.1:96473-ENST00000373036.5:42113|467
EIHTCAHTR
>FUSION-ENST00000463155.5:37495-ENST00000427859.5:55866|569
ILLDKQLWMLNNQT
>FUSION-ENST00000463155.5:37495-ENST00000427859.5:55866|1628
PLRSTDTNNL
>ENST00000476662.1|INDEL-3006-G-GTG|5
NALRGQVGGEMSMWR
>ENST00000649979.2|SNV-46307-C-T|2
ECNIVIRYGLVTNEIAMVQARG
>FUSION-ENST00000657693.1:96473-ENST00000373036.5:42113|889
MAAKVYLARCACVT
>FUSION-ENST00000463155.5:37495-ENST00000427859.5:55866|52
PFSESFHPRLSKGGR
>FUSION-ENST00000657693.1:96473-ENST00000373036.5:42113|156
KKCSPPNSLILAQ
>FUSION-ENST00000657693.1:96473-ENST00000373036.5:42113|4392
MWQAYQVWMRLSGFESWLYQ
>FUSION-ENST00000657693.1:96473-ENST00000373036.5:42113|5417
AGAWCCVVK
>FUSION-ENST00000657693.1:96473-ENST00000373036.5:42113|1031
VSIILAK
>ENST00000342922.8|INDEL-5831-A-AG|3
AQPLPFLLHLPR
>FUSION-ENST00000657693.1:96473-ENST00000373036.5:42113|2133
GGRSCSEPTLCHCTPPWDTEQDSA
>FUSION-ENST00000463155.5:37495-ENST00000427859.5:55866|1881
SMCCGVRWSRVR
>FUSION-ENST00000657693.1:96473-ENST00000373036.5:42113|4205
WVRLLWK
>FUSION-ENST00000463155.5:37495-ENST00000427859.5:55866|880
GELINQEYGTLIIFKMKNSWQK
>FUSION-ENST00000657693.1:96473-ENST00000373036.5:42113|2911
KQTNNKTGNMVGR
>FUSION-ENST00000657693.1:96473-ENST00000373036.5:42113|4524
LSKTDKLIATE
>FUSION-ENST00000657693.1:96473-ENST00000373036.5:42113|602
IRLSRSPK
>ENST00000167586.7|INDEL-3006-G-GTG|5
KNHEEEMNALRGQVGGEMSMWR
>FUSION-ENST00000657693.1:96473-ENST00000373036.5:42113|1148
MKTFVSNRH
>FUSION-ENST00000463155.5:37495-ENST00000427859.5:55866|836
MWILEVS
>FUSION-ENST00000657693.1:96473-ENST00000373036.5:42113|4090
FFFVENVGNVKSIR
>FUSION-ENST00000463155.5:37495-ENST00000427859.5:55866|1134
SFTIGVFGR
>FUSION-ENST00000657693.1:96473-ENST00000373036.5:42113|75
EAVAECLMDSYSLDVHGGRRTAAG
>FUSION-ENST00000657693.1:96473-ENST00000373036.5:42113|707
CRSCCSVK
>FUSION-ENST00000463155.5:37495-ENST00000427859.5:55866|599
LWGVGEIRIQFRIC
>FUSION-ENST00000657693.1:96473-ENST00000373036.5:42113|499
AADPCHPSTR
>FUSION-ENST00000463155.5:37495-ENST00000427859.5:55866|1806
SQQQQWNFKSPIMLGISSFFLFCF
>FUSION-ENST00000463155.5:37495-ENST00000427859.5:55866|2467
LVWTTQRDPVSTK
>FUSION-ENST00000463155.5:37495-ENST00000427859.5:55866|2023
LAEFKAS
>FUSION-ENST00000657693.1:96473-ENST00000373036.5:42113|3874
IQVRSYKGLCDEQK
>FUSION-ENST00000657693.1:96473-ENST00000373036.5:42113|5502
TKEMMNRMCLAEDLGS
>FUSION-ENST00000657693.1:96473-ENST00000373036.5:42113|4451
EGGTHFLGCLGEELASSN
>FUSION-ENST00000657693.1:96473-ENST00000373036.5:42113|2166
LGWLGKVVGCPGKAFIDTAWQA
>ENST00000377374.8|SNV-1555-T-A|3
VFSTETDKPSAQDSRSRGR
>FUSION-ENST00000657693.1:96473-ENST00000373036.5:42113|1417
SSFMEHLRMK
>FUSION-ENST00000657693.1:96473-ENST00000373036.5:42113|4052
SVHVCTYVCR
>FUSION-ENST00000657693.1:96473-ENST00000373036.5:42113|5120
CSWLSILGSLNFSFFLFFFETESR
>FUSION-ENST00000657693.1:96473-ENST00000373036.5:42113|3631
KPQLKNVK
>FUSION-ENST00000657693.1:96473-ENST00000373036.5:42113|466
ERKAQPHTHWETLIMAPPANGAPLK
>FUSION-ENST00000463155.5:37495-ENST00000427859.5:55866|1097
ELSGMLEMFPVLIWMVAKGVFTK
>FUSION-ENST00000463155.5:37495-ENST00000427859.5:55866|935
STCAFRTH
>FUSION-ENST00000463155.5:37495-ENST00000427859.5:55866|482
MVGSSAGLLCRPGTSHLAEMLLEQ
>FUSION-ENST00000657693.1:96473-ENST00000373036.5:42113|2744
MEYCFVAQAGVQW
>FUSION-ENST00000463155.5:37495-ENST00000427859.5:55866|766
KEKNLGNLGK
>FUSION-ENST00000657693.1:96473-ENST00000373036.5:42113|4954
MLGLGGHPLAFAK
>FUSION-ENST00000657693.1:96473-ENST00000373036.5:42113|3733
VLFPGVSVRVLPK
>FUSION-ENST00000657693.1:96473-ENST00000373036.5:42113|1654
QGITVPR
>ENST00000370649.3|SNV-72571-G-A|5
QLLLQFERLMVLDYIIR
>FUSION-ENST00000657693.1:96473-ENST00000373036.5:42113|4788
LGEERSSLIPGSHGEETCR
>FUSION-ENST00000657693.1:96473-ENST00000373036.5:42113|1173
MCFLLMECRGMDMK
>FUSION-ENST00000657693.1:96473-ENST00000373036.5:42113|2372
MISSFQGR
>FUSION-ENST00000463155.5:37495-ENST00000427859.5:55866|698
CVLCILLEREK
>FUSION-ENST00000657693.1:96473-ENST00000373036.5:42113|5350
WVESYFRWMEQCLGRGQHLVNQMCG
>FUSION-ENST00000657693.1:96473-ENST00000373036.5:42113|5182
DRTMQCS
>FUSION-ENST00000463155.5:37495-ENST00000427859.5:55866|293
CAVTGNQFRKH
>FUSION-ENST00000657693.1:96473-ENST00000373036.5:42113|4771
MTILILQMLGLR
>FUSION-ENST00000657693.1:96473-ENST00000373036.5:42113|2226
LVSNSRPQVILLPRPSKVLGLQA
>FUSION-ENST00000463155.5:37495-ENST00000427859.5:55866|1893
LEWTGRFCYCNLCHH
>FUSION-ENST00000657693.1:96473-ENST00000373036.5:42113|3557
ILVPKQR
>FUSION-ENST00000657693.1:96473-ENST00000373036.5:42113|2450
WPLLPPL
>FUSION-ENST00000657693.1:96473-ENST00000373036.5:42113|2804
TQSILEAGR
>ENST00000345739.9|SNV-50035-G-A|2
MYCAWMWPDQTPTPTKFLK
>FUSION-ENST00000463155.5:37495-ENST00000427859.5:55866|1830
MKVSVEMHSLLETFR
>FUSION-ENST00000657693.1:96473-ENST00000373036.5:42113|1861
TCFEYLFHISLCTCTGK
>FUSION-ENST00000380872.9:5134-ENST00000432950.1:6455|5
SIRVSNFNRR
>ENST00000381831.7|SNV-18696-G-A|3
KDVGFHAIAFLQQPRSLTYK
>FUSION-ENST00000657693.1:96473-ENST00000373036.5:42113|140
YGHRSRVR
>FUSION-ENST00000463155.5:37495-ENST00000427859.5:55866|818
KQSLYALNHQK
>FUSION-ENST00000463155.5:37495-ENST00000427859.5:55866|84
MLVFFICLFFVFFFNK
>FUSION-ENST00000463155.5:37495-ENST00000427859.5:55866|35
KKYSEFFIHSFK
>FUSION-ENST00000463155.5:37495-ENST00000427859.5:55866|1008
MLVGWKFWGQKW
>FUSION-ENST00000463155.5:37495-ENST00000427859.5:55866|1932
MRDYFEFKGTSD
>FUSION-ENST00000657693.1:96473-ENST00000373036.5:42113|1850
TPSTWGCCEDEVKK
>FUSION-ENST00000657693.1:96473-ENST00000373036.5:42113|553
LVLYWLLASSLWRPTLCLAKCR
>FUSION-ENST00000463155.5:37495-ENST00000427859.5:55866|877
MKNSWQK
>ENST00000304720.3|SNV-8378-T-G|2
YTVVTPMLNPFIYSLRNK
>FUSION-ENST00000657693.1:96473-ENST00000373036.5:42113|3603
NSSISYHSGTK
>FUSION-ENST00000657693.1:96473-ENST00000373036.5:42113|2782
MKSVFSSPYRR
>FUSION-ENST00000463155.5:37495-ENST00000427859.5:55866|2333
EEGRKGGR
>FUSION-ENST00000657693.1:96473-ENST00000373036.5:42113|1905
GATSQTGR
>FUSION-ENST00000657693.1:96473-ENST00000373036.5:42113|3537
DFFFFPRQGLALSPR
>FUSION-ENST00000657693.1:96473-ENST00000373036.5:42113|2833
SWGLSLDLDYCCMNGLNEECFLKSL
>FUSION-ENST00000657693.1:96473-ENST00000373036.5:42113|3111
IYNGGPMR
>FUSION-ENST00000657693.1:96473-ENST00000373036.5:42113|3553
QRYRPMEQNGGLRNNTTHLQPSEL
>FUSION-ENST00000657693.1:96473-ENST00000373036.5:42113|5100
NRCLVMEGLK
>FUSION-ENST00000657693.1:96473-ENST00000373036.5:42113|1917
MRTDDTPGLPGTVCVPLGR
>FUSION-ENST00000657693.1:96473-ENST00000373036.5:42113|434
MEKSAHVICVSIA
>FUSION-ENST00000463155.5:37495-ENST00000427859.5:55866|250
IALLVGVK
>FUSION-ENST00000463155.5:37495-ENST00000427859.5:55866|954
SKSITFEQIPSIYLISFLR
>FUSION-ENST00000657693.1:96473-ENST00000373036.5:42113|5671
MTVGYMLYPLNSQR
>FUSION-ENST00000657693.1:96473-ENST00000373036.5:42113|4315
DCYFQSSSSVFFIVVVKVQK
>FUSION-ENST00000657693.1:96473-ENST00000373036.5:42113|5278
RKVLDLR
>FUSION-ENST00000657693.1:96473-ENST00000373036.5:42113|4618
MPVVPATQQAEGGESLEPGRRR
>FUSION-ENST00000463155.5:37495-ENST00000427859.5:55866|31
YSEFFIHSFKLLFIENLL
>FUSION-ENST00000463155.5:37495-ENST00000427859.5:55866|1740
MLSSNLKLCLLRQ
>FUSION-ENST00000657693.1:96473-ENST00000373036.5:42113|295
GQEEVTCRAHIGFR
>FUSION-ENST00000657693.1:96473-ENST00000373036.5:42113|1615
SQEPFTSTLRPQTTYSSS
>FUSION-ENST00000657693.1:96473-ENST00000373036.5:42113|4814
VTLKPNVNRR
>FUSION-ENST00000657693.1:96473-ENST00000373036.5:42113|3736
MVNTECQLDWIEGCKVLFPGVSVR
>ENST00000252029.8|SNV-4118-C-T|5
LRRGIPWLR
>FUSION-ENST00000657693.1:96473-ENST00000373036.5:42113|3017
MQEAGPVQPGNEKLASIFSGHATAK
>FUSION-ENST00000657693.1:96473-ENST00000373036.5:42113|994
MQSSGQLNLGRGLWR
>FUSION-ENST00000657693.1:96473-ENST00000373036.5:42113|3173
YCFLDLDFCGVENISCSSKGV
>FUSION-ENST00000463155.5:37495-ENST00000427859.5:55866|498
MILALSEKDSRK
>FUSION-ENST00000657693.1:96473-ENST00000373036.5:42113|3907
GLLFFSWMVK
>FUSION-ENST00000657693.1:96473-ENST00000373036.5:42113|3803
WLVASSSLLGFPEILSNPR
>FUSION-ENST00000657693.1:96473-ENST00000373036.5:42113|3882
VNDCIHLD
>FUSION-ENST00000657693.1:96473-ENST00000373036.5:42113|1406
MKLALLFFIYLFILR
>FUSION-ENST00000657693.1:96473-ENST00000373036.5:42113|21
SMGDEGLQLAER
>FUSION-ENST00000657693.1:96473-ENST00000373036.5:42113|3047
SAEEEKALSSNVFR
>FUSION-ENST00000657693.1:96473-ENST00000373036.5:42113|1325
ELQGLQEATRCQK
>ENST00000551693.1|SNV-7322-T-C|4
LLLPRSFSLDPPMERR
>FUSION-ENST00000657693.1:96473-ENST00000373036.5:42113|4158
GSSFLSNNASIYEIFLCR
>FUSION-ENST00000657693.1:96473-ENST00000373036.5:42113|3551
YRPMEQNGGLRNNTTHLQPSEL
>FUSION-ENST00000657693.1:96473-ENST00000373036.5:42113|1055
MFFCVGGTRR
>FUSION-ENST00000463155.5:37495-ENST00000427859.5:55866|1422
AIEFLLDIFFYF
>FUSION-ENST00000657693.1:96473-ENST00000373036.5:42113|5238
MHFVHVFFFFFFLR
>FUSION-ENST00000657693.1:96473-ENST00000373036.5:42113|4779
LVGLLPSVFSCSLALISELR
>FUSION-ENST00000657693.1:96473-ENST00000373036.5:42113|4211
MWEMLRV
>FUSION-ENST00000463155.5:37495-ENST00000427859.5:55866|128
MLKHLSK
>FUSION-ENST00000657693.1:96473-ENST00000373036.5:42113|1155
GMDMKTFVSNRH
>FUSION-ENST00000463155.5:37495-ENST00000427859.5:55866|1036
VTLRVTAHPGLPWK
>FUSION-ENST00000657693.1:96473-ENST00000373036.5:42113|2545
QFLSHVK
>FUSION-ENST00000657693.1:96473-ENST00000373036.5:42113|2336
MPGIQRYIPQSRSALQDPASK
>FUSION-ENST00000463155.5:37495-ENST00000427859.5:55866|526
MFLHSYKTINFR
>FUSION-ENST00000657693.1:96473-ENST00000373036.5:42113|4010
GVLENAEHKKSAFVSSLFIYYLFIF
>ENST00000513625.1|SNV-295149-A-T|3
RLRNLTQTDF
>FUSION-ENST00000657693.1:96473-ENST00000373036.5:42113|5746
VWAFGEGEGRGMTPNGR
>ENST00000651595.1|SNV-217454-C-T|1
AYQDQISPVPGALKAPAATSILHK
>ENST00000379996.7|SNV-202792-C-A|5
EWRPEKISDLQTQSKPLK
>FUSION-ENST00000463155.5:37495-ENST00000427859.5:55866|969
MRLSLSWDKINSPR
>FUSION-ENST00000657693.1:96473-ENST00000373036.5:42113|3486
QTNKNPIK
>FUSION-ENST00000463155.5:37495-ENST00000427859.5:55866|554
MRQLEIGTPSRYLMIIINYCSLFR
>FUSION-ENST00000463155.5:37495-ENST00000427859.5:55866|1929
MTELEINQNQQCAILF
>FUSION-ENST00000463155.5:37495-ENST00000427859.5:55866|522
KLPSKPRPHTLIILVSTELCTLFK
>FUSION-ENST00000657693.1:96473-ENST00000373036.5:42113|2282
IQHRRVQFK
>FUSION-ENST00000657693.1:96473-ENST00000373036.5:42113|901
GWGLSGICPLSRR
>FUSION-ENST00000657693.1:96473-ENST00000373036.5:42113|4400
CLECQGEV
>FUSION-ENST00000657693.1:96473-ENST00000373036.5:42113|4270
VWNIYTPTPTLKTPVLYLQG
>FUSION-ENST00000463155.5:37495-ENST00000427859.5:55866|1261
KFLQSIHLTKV
>FUSION-ENST00000657693.1:96473-ENST00000373036.5:42113|456
KQGNLEAADSQALK
>FUSION-ENST00000657693.1:96473-ENST00000373036.5:42113|1082
ASSLERLWCPK
>FUSION-ENST00000657693.1:96473-ENST00000373036.5:42113|1350
MSLLKMISYWIRVGAK
>FUSION-ENST00000463155.5:37495-ENST00000427859.5:55866|636
MLEAVLDTK
>FUSION-ENST00000657693.1:96473-ENST00000373036.5:42113|746
SPSYSGG
>FUSION-ENST00000657693.1:96473-ENST00000373036.5:42113|2993
LAVFESSVL
>FUSION-ENST00000657693.1:96473-ENST00000373036.5:42113|5224
LSFITACLYR
>FUSION-ENST00000657693.1:96473-ENST00000373036.5:42113|3653
ILAEVGSKSMGVEYR
>FUSION-ENST00000463155.5:37495-ENST00000427859.5:55866|2188
RSGICVCLFTALSLAFRK
>FUSION-ENST00000657693.1:96473-ENST00000373036.5:42113|1571
MLHIMPGKHIIKEPWAVLEEGSLCL
>FUSION-ENST00000657693.1:96473-ENST00000373036.5:42113|5089
CFFKSLGVAKLGGS
>FUSION-ENST00000657693.1:96473-ENST00000373036.5:42113|543
CARLILCFIEQMR
>FUSION-ENST00000657693.1:96473-ENST00000373036.5:42113|3225
PGVMKSSR
>FUSION-ENST00000657693.1:96473-ENST00000373036.5:42113|2896
VLISWHVYIIKR
>ENST00000624552.3|SNV-139117-C-G|3
GSPEPNITWDKDGQPVWGAEGK
>FUSION-ENST00000657693.1:96473-ENST00000373036.5:42113|1313
HPPPPLK
>FUSION-ENST00000657693.1:96473-ENST00000373036.5:42113|338
FVGYIHVVR
>ENST00000527955.5|SNV-112043-A-T|9
EDARPNREAYEEPPVQLR
>FUSION-ENST00000657693.1:96473-ENST00000373036.5:42113|2332
SALQDPASK
>FUSION-ENST00000657693.1:96473-ENST00000373036.5:42113|123
DPPASASQSARITGVSHR
>FUSION-ENST00000463155.5:37495-ENST00000427859.5:55866|1568
MHSCCTLTQFRKK
>FUSION-ENST00000463155.5:37495-ENST00000427859.5:55866|986
LLGKIKHSILVILSQK
>FUSION-ENST00000463155.5:37495-ENST00000427859.5:55866|2166
VGLAHKAFQVLCLFVCLR
>FUSION-ENST00000657693.1:96473-ENST00000373036.5:42113|1323
CQKEARK
>ENST00000471121.1|SNV-40843-G-T|6
MAIMQPDNLGTFEIYCQAVSHR
>FUSION-ENST00000463155.5:37495-ENST00000427859.5:55866|1746
WENSTPYMLSSNLK
>FUSION-ENST00000463155.5:37495-ENST00000427859.5:55866|382
MCLNPGKRNA
>FUSION-ENST00000657693.1:96473-ENST00000373036.5:42113|4982
DRPSVARASTFK
>FUSION-ENST00000657693.1:96473-ENST00000373036.5:42113|2729
NASGCGPLGR
>FUSION-ENST00000477661.1:5134-ENST00000432950.1:6455|6
MEKYYLTQWISVPHGRPWRSVR
>FUSION-ENST00000657693.1:96473-ENST00000373036.5:42113|1941
ASSEGKHR
>FUSION-ENST00000657693.1:96473-ENST00000373036.5:42113|3133
MIVINNNGSFYLLFTTMCQTLF
>FUSION-ENST00000463155.5:37495-ENST00000427859.5:55866|199
EWDGGVATHF
>ENST00000426833.7|SNV-50035-G-A|2
NDSVIVADQTPTPTK
>FUSION-ENST00000463155.5:37495-ENST00000427859.5:55866|1204
EYYAAIK
>FUSION-ENST00000657693.1:96473-ENST00000373036.5:42113|697
ALPPVFLIT
>ENST00000643344.1|SNV-14750-A-G|4
GRGLLTLK
>FUSION-ENST00000463155.5:37495-ENST00000427859.5:55866|1326
HVVVQPLWQ
>FUSION-ENST00000657693.1:96473-ENST00000373036.5:42113|5693
RMRFWCFLSGIR
>FUSION-ENST00000657693.1:96473-ENST00000373036.5:42113|1099
GHHESYSR
>FUSION-ENST00000463155.5:37495-ENST00000427859.5:55866|316
MPEISISLENLKIILEEKNPTFK
>ENST00000252029.8|SNV-4118-C-T|2
GIPWLRVHR
>FUSION-ENST00000657693.1:96473-ENST00000373036.5:42113|5437
LGMQKGRK
>FUSION-ENST00000657693.1:96473-ENST00000373036.5:42113|603
MIRLSRSPK
>FUSION-ENST00000657693.1:96473-ENST00000373036.5:42113|2696
MCFVRALQVTGALR
>FUSION-ENST00000657693.1:96473-ENST00000373036.5:42113|1311
HPPPPLKVLGLQV
>FUSION-ENST00000463155.5:37495-ENST00000427859.5:55866|2176
MQLPSRK
>FUSION-ENST00000657693.1:96473-ENST00000373036.5:42113|5304
ALDCKSTK
>FUSION-ENST00000657693.1:96473-ENST00000373036.5:42113|5722
MVILLGWAVDLIR
>ENST00000284690.4|SNV-29302-G-C|3
SAQVPQWCAEYCLSIHYQHR
>FUSION-ENST00000657693.1:96473-ENST00000373036.5:42113|4384
LARLVLK
>FUSION-ENST00000463155.5:37495-ENST00000427859.5:55866|2131
SFSPSQWGLP
>FUSION-ENST00000463155.5:37495-ENST00000427859.5:55866|2347
EEGRREEGGR
>FUSION-ENST00000657693.1:96473-ENST00000373036.5:42113|1717
EVHILISGTWGCHMPYREGK
>FUSION-ENST00000657693.1:96473-ENST00000373036.5:42113|718
TTTPLPHK
>FUSION-ENST00000657693.1:96473-ENST00000373036.5:42113|1392
AGRPSQLLSK
>FUSION-ENST00000657693.1:96473-ENST00000373036.5:42113|4503
MHLLSLEEKYGFK
>FUSION-ENST00000463155.5:37495-ENST00000427859.5:55866|545
HIMAEAFGNIFAVICR
>FUSION-ENST00000657693.1:96473-ENST00000373036.5:42113|476
THACTHITHTHTHTQTHAESRR
>FUSION-ENST00000657693.1:96473-ENST00000373036.5:42113|3280
MTDKHPHAPSAIIIT
>FUSION-ENST00000463155.5:37495-ENST00000427859.5:55866|93
LSFPPFPIEWPWHPCQK
>FUSION-ENST00000463155.5:37495-ENST00000427859.5:55866|2225
KLGLSLRLK
>FUSION-ENST00000657693.1:96473-ENST00000373036.5:42113|5411
QCAASQR
>FUSION-ENST00000463155.5:37495-ENST00000427859.5:55866|1334
GMYSSSYWQLGLKGFK
>FUSION-ENST00000657693.1:96473-ENST00000373036.5:42113|4920
VALGEESGPHCPK
>FUSION-ENST00000657693.1:96473-ENST00000373036.5:42113|3420
MALGEIPSACGA
>FUSION-ENST00000463155.5:37495-ENST00000427859.5:55866|216
MALASLSK
>ENST00000303059.3|SNV-20-G-T|4
MDSTFTVYNLYNLQVK
>FUSION-ENST00000657693.1:96473-ENST00000373036.5:42113|5374
MGPQEWTSRLFTVVSPAS
>FUSION-ENST00000463155.5:37495-ENST00000427859.5:55866|81
LVFFICLFFVFFFNKR
>FUSION-ENST00000657693.1:96473-ENST00000373036.5:42113|1696
EGDPFRLSRGPSLITESLQVGER
>FUSION-ENST00000657693.1:96473-ENST00000373036.5:42113|881
NVLHYNDEKCHC
>FUSION-ENST00000657693.1:96473-ENST00000373036.5:42113|3058
RLWTEVLGK
>FUSION-ENST00000463155.5:37495-ENST00000427859.5:55866|1050
NFKAHLLLLGGQMER
>FUSION-ENST00000657693.1:96473-ENST00000373036.5:42113|3089
MKELWQEID
>FUSION-ENST00000657693.1:96473-ENST00000373036.5:42113|2567
MPAWGSWR
>FUSION-ENST00000657693.1:96473-ENST00000373036.5:42113|5121
WIPTHITYTV
>FUSION-ENST00000657693.1:96473-ENST00000373036.5:42113|2014
ALLSEIN
>FUSION-ENST00000657693.1:96473-ENST00000373036.5:42113|3743
MTPTSQAGWFMPTIVLAR
>FUSION-ENST00000657693.1:96473-ENST00000373036.5:42113|3308
ECPCWSWPELGR
>FUSION-ENST00000657693.1:96473-ENST00000373036.5:42113|4946
MHGGPGR
>FUSION-ENST00000657693.1:96473-ENST00000373036.5:42113|184
DFADASK
>FUSION-ENST00000657693.1:96473-ENST00000373036.5:42113|4373
MVKEDTEIKPVRIFNVGTLRPR
>FUSION-ENST00000463155.5:37495-ENST00000427859.5:55866|23
GNVCCSKYSTCLLYLLDLG
>FUSION-ENST00000463155.5:37495-ENST00000427859.5:55866|2380
MGPFINHLACQCF
>FUSION-ENST00000657693.1:96473-ENST00000373036.5:42113|2109
LNSGLRREEM
>FUSION-ENST00000657693.1:96473-ENST00000373036.5:42113|5498
MMNRMCLAEDLGS
>FUSION-ENST00000463155.5:37495-ENST00000427859.5:55866|1199
MSFAGTCVDLEAIIFSK
>FUSION-ENST00000657693.1:96473-ENST00000373036.5:42113|2018
MVYFVSLLEIQKLAGHGGGCL
>FUSION-ENST00000463155.5:37495-ENST00000427859.5:55866|2245
WYINSQR
>FUSION-ENST00000657693.1:96473-ENST00000373036.5:42113|1116
FEVMDAPFTLK
>FUSION-ENST00000657693.1:96473-ENST00000373036.5:42113|2475
IIVWALQAFGEQVR
>FUSION-ENST00000657693.1:96473-ENST00000373036.5:42113|2162
MCLHCSGILR
>FUSION-ENST00000657693.1:96473-ENST00000373036.5:42113|4397
FITTFEILITC
>FUSION-ENST00000657693.1:96473-ENST00000373036.5:42113|2521
MLRIATLPDIIGVCTWD
>FUSION-ENST00000657693.1:96473-ENST00000373036.5:42113|1760
SLGMLPISGSLSLLSVKWS
>FUSION-ENST00000463155.5:37495-ENST00000427859.5:55866|721
RFSFLISIGT
>FUSION-ENST00000463155.5:37495-ENST00000427859.5:55866|1897
LYNELIVITWK
>FUSION-ENST00000657693.1:96473-ENST00000373036.5:42113|3784
MQDWPSLLAYIFLPYWMLPALR
>FUSION-ENST00000657693.1:96473-ENST00000373036.5:42113|4098
MLLFMRFFFVENVGNVKSIR
>FUSION-ENST00000657693.1:96473-ENST00000373036.5:42113|2354
RTASLPRPGLQVRR
>ENST00000265036.10|SNV-100977-C-G|2
VQIKYPGADMDITLSAP
>FUSION-ENST00000657693.1:96473-ENST00000373036.5:42113|5053
APPPANVLFLIFYKDRVSLCCPGLK
>FUSION-ENST00000657693.1:96473-ENST00000373036.5:42113|3006
VYIRGHLRVR
>FUSION-ENST00000463155.5:37495-ENST00000427859.5:55866|1971
TVLPIFHEFFR
>FUSION-ENST00000657693.1:96473-ENST00000373036.5:42113|3975
ISLSTVVTSGEPGC
>ENST00000345254.9|INDEL-6817-C-CA|9
LHCSDAK
>FUSION-ENST00000657693.1:96473-ENST00000373036.5:42113|2310
IQQVQAGVNQARFR
>FUSION-ENST00000463155.5:37495-ENST00000427859.5:55866|1098
ELSGMLEMFPVLIWMVAK
>FUSION-ENST00000657693.1:96473-ENST00000373036.5:42113|2203
ALMGHVMCRA
>FUSION-ENST00000657693.1:96473-ENST00000373036.5:42113|1376
VDNTNCFPLGSFPPLVFLRP
>FUSION-ENST00000463155.5:37495-ENST00000427859.5:55866|1621
MFCFFKVFFFSLLLLLLLLLHRDR
>FUSION-ENST00000463155.5:37495-ENST00000427859.5:55866|666
CISAPVISTTNIFR
>FUSION-ENST00000463155.5:37495-ENST00000427859.5:55866|1852
MEFHHIGHAGLDLLTL
>FUSION-ENST00000657693.1:96473-ENST00000373036.5:42113|5574
DLDHSLRLLSVTLRS
>FUSION-ENST00000657693.1:96473-ENST00000373036.5:42113|2337
PGIQRYIPQSR
>ENST00000519051.5|SNV-193482-C-A|2
MLSREECLL
>FUSION-ENST00000463155.5:37495-ENST00000427859.5:55866|1282
MKIPKAIATK
>FUSION-ENST00000657693.1:96473-ENST00000373036.5:42113|1252
NICKFWCQMLIQKQNPAK
>ENST00000520358.7|SNV-193482-C-A|2
DGVMLSREECLLGR
>FUSION-ENST00000463155.5:37495-ENST00000427859.5:55866|308
TCYNQRALISIIFK
>FUSION-ENST00000657693.1:96473-ENST00000373036.5:42113|5687
FWCFLSGIRFSR
>FUSION-ENST00000657693.1:96473-ENST00000373036.5:42113|1371
MVDFTNFLSLESQFFLFVCFCLR
>FUSION-ENST00000657693.1:96473-ENST00000373036.5:42113|5130
DIPLFVYLFSI
>FUSION-ENST00000657693.1:96473-ENST00000373036.5:42113|5698
MPFPGGLQAWKILLFI
>FUSION-ENST00000657693.1:96473-ENST00000373036.5:42113|540
LILCFIEQMRK
>FUSION-ENST00000463155.5:37495-ENST00000427859.5:55866|407
PYTHRGMAVLLPSPFIIILR
>FUSION-ENST00000463155.5:37495-ENST00000427859.5:55866|256
FNFLWNYQIVFHR
>FUSION-ENST00000657693.1:96473-ENST00000373036.5:42113|4977
ASTFKREAF
>FUSION-ENST00000657693.1:96473-ENST00000373036.5:42113|675
MILWLQATTR
>FUSION-ENST00000463155.5:37495-ENST00000427859.5:55866|1686
KPIEENKNLHAAYFLTYPGTFF
>FUSION-ENST00000657693.1:96473-ENST00000373036.5:42113|2247
MSVLLVCGEL
>FUSION-ENST00000463155.5:37495-ENST00000427859.5:55866|503
VEGTNRSPQALS
>FUSION-ENST00000657693.1:96473-ENST00000373036.5:42113|2127
LQCAVITPLHSV
>FUSION-ENST00000463155.5:37495-ENST00000427859.5:55866|2150
MVSSFIHVPTKDMN
>FUSION-ENST00000657693.1:96473-ENST00000373036.5:42113|1988
VVAGDSHAR
>FUSION-ENST00000657693.1:96473-ENST00000373036.5:42113|4037
MMTSTSELWLLR
>FUSION-ENST00000657693.1:96473-ENST00000373036.5:42113|5618
YNMDIVYHAK
>FUSION-ENST00000657693.1:96473-ENST00000373036.5:42113|2022
YNMVYFVSLLEIQK
>FUSION-ENST00000463155.5:37495-ENST00000427859.5:55866|1985
PVGGNLR
>FUSION-ENST00000463155.5:37495-ENST00000427859.5:55866|1848
MRLFFSKISQVGTSVN
>FUSION-ENST00000657693.1:96473-ENST00000373036.5:42113|2431
MFSELVTLLVMSK
>FUSION-ENST00000657693.1:96473-ENST00000373036.5:42113|2772
SSWLSRSHAQDTGMALWWTGWDR
>FUSION-ENST00000657693.1:96473-ENST00000373036.5:42113|3172
MIFFFFLR
>FUSION-ENST00000380872.9:5134-ENST00000432950.1:6455|4
VSNFNRR
>FUSION-ENST00000657693.1:96473-ENST00000373036.5:42113|3214
VCYLSGKWQRSLESCS
>FUSION-ENST00000463155.5:37495-ENST00000427859.5:55866|145
LFLHCCK
>ENST00000252029.8|SNV-4118-C-T|1
GIPWLRVHRDGPALSGPQSR
>FUSION-ENST00000657693.1:96473-ENST00000373036.5:42113|4464
MPCKVTCAR
>FUSION-ENST00000657693.1:96473-ENST00000373036.5:42113|4079
ACISSSAIWVSSK
>ENST00000558977.1|SNV-215936-C-T|2
MQHLILWHPYHQLT
>FUSION-ENST00000657693.1:96473-ENST00000373036.5:42113|4460
VTCARVPGVHIK
>FUSION-ENST00000463155.5:37495-ENST00000427859.5:55866|548
IIINYCSLFR
>FUSION-ENST00000657693.1:96473-ENST00000373036.5:42113|3566
MVSAEMLKLLLSPALYLGLARS
>FUSION-ENST00000657693.1:96473-ENST00000373036.5:42113|5677
FQTYFAYWQR
>ENST00000513344.1|SNV-75363-C-G|SNV-75414-C-G|2
MNGDCLMFASLMNSESRLNESR
>FUSION-ENST00000463155.5:37495-ENST00000427859.5:55866|442
CYWSNRLLWIFCFWVHDGQLQFPG
>FUSION-ENST00000657693.1:96473-ENST00000373036.5:42113|1194
MPCLPPLQGKNK
>FUSION-ENST00000657693.1:96473-ENST00000373036.5:42113|2654
MHEEDFFFLFR
>FUSION-ENST00000657693.1:96473-ENST00000373036.5:42113|168
MKQPLEAWK
>FUSION-ENST00000463155.5:37495-ENST00000427859.5:55866|2405
QILNNTHSCKC
>FUSION-ENST00000463155.5:37495-ENST00000427859.5:55866|1003
TLRFPVSKLSK
>FUSION-ENST00000657693.1:96473-ENST00000373036.5:42113|4434
MKGYQTQSDGER
>FUSION-ENST00000657693.1:96473-ENST00000373036.5:42113|2068
ILNSVIIFGVRNPQR
>FUSION-ENST00000463155.5:37495-ENST00000427859.5:55866|1363
SVSHLDSSHLDQR
>FUSION-ENST00000657693.1:96473-ENST00000373036.5:42113|4082
VNAIAAFFFFSLHISFK
>FUSION-ENST00000463155.5:37495-ENST00000427859.5:55866|2370
MHNAETNQK
>FUSION-ENST00000657693.1:96473-ENST00000373036.5:42113|1679
GPSLITESLQVGERGRR
>FUSION-ENST00000657693.1:96473-ENST00000373036.5:42113|3451
MLERMWRNR
>FUSION-ENST00000463155.5:37495-ENST00000427859.5:55866|525
FLHSYKTINFR
>FUSION-ENST00000463155.5:37495-ENST00000427859.5:55866|1389
MHTTWELNIPQR
>FUSION-ENST00000657693.1:96473-ENST00000373036.5:42113|3635
QISVFSRFLEG
>FUSION-ENST00000657693.1:96473-ENST00000373036.5:42113|380
VTGPEHAYCEDFPSVSSGEGSAVR
>FUSION-ENST00000463155.5:37495-ENST00000427859.5:55866|1846
LFFSKISQVGTSVN
>ENST00000508917.6|SNV-55493-G-C|5
MTSVLCLHYIFRTLAVK
>FUSION-ENST00000657693.1:96473-ENST00000373036.5:42113|3614
MPGSASGFVTDLANKHSLKTQ
>FUSION-ENST00000657693.1:96473-ENST00000373036.5:42113|4481
MCNAEEPRDK
>FUSION-ENST00000463155.5:37495-ENST00000427859.5:55866|700
CVLCILLER
>FUSION-ENST00000657693.1:96473-ENST00000373036.5:42113|2607
THCARQDAERNK
>ENST00000611979.4|SNV-67107-G-A|3
ELNIIIHQLCQEKPQVK
>FUSION-ENST00000463155.5:37495-ENST00000427859.5:55866|264
FSRFIHVVACTRISFLLK
>FUSION-ENST00000463155.5:37495-ENST00000427859.5:55866|2110
DITFDLHLR
>FUSION-ENST00000463155.5:37495-ENST00000427859.5:55866|90
SLYLGSLFYSIGLHVCPYAVY
>FUSION-ENST00000657693.1:96473-ENST00000373036.5:42113|2058
MPIITALWEAKAAGSFEVR
>ENST00000519051.5|SNV-193482-C-A|1
LSREECLL
>ENST00000338305.7|SNV-154426-C-A|3
RTVELRMGGNFIIHISR
>FUSION-ENST00000463155.5:37495-ENST00000427859.5:55866|963
LSLSWDK
>ENST00000541603.6|INDEL-82637-A-AA|2
KQLQFLPLDDSEEKNLF
>FUSION-ENST00000463155.5:37495-ENST00000427859.5:55866|1553
RVGCTPLVCTPLVLRGWPR
>FUSION-ENST00000657693.1:96473-ENST00000373036.5:42113|4475
DKSANDTLRLPSPR
>FUSION-ENST00000463155.5:37495-ENST00000427859.5:55866|2434
MIRDEEPGHADIK
>FUSION-ENST00000657693.1:96473-ENST00000373036.5:42113|654
MPPSTDNAPAPTSLR
>FUSION-ENST00000657693.1:96473-ENST00000373036.5:42113|1063
PVIPALGEAEAGRSLRSGVQDQPG
>FUSION-ENST00000657693.1:96473-ENST00000373036.5:42113|725
ITPLHSSLGDRTGLCLKK
>FUSION-ENST00000657693.1:96473-ENST00000373036.5:42113|5124
DLYQTHCHHLGREGEWADCEGQSLL
>FUSION-ENST00000657693.1:96473-ENST00000373036.5:42113|5646
SSPLCSDISDPH
>FUSION-ENST00000463155.5:37495-ENST00000427859.5:55866|295
CAVTGNQFRK
>FUSION-ENST00000657693.1:96473-ENST00000373036.5:42113|3110
IYNGGPMRL
>FUSION-ENST00000657693.1:96473-ENST00000373036.5:42113|2975
LSSLNFF
>FUSION-ENST00000657693.1:96473-ENST00000373036.5:42113|1668
DTWGGER
>FUSION-ENST00000463155.5:37495-ENST00000427859.5:55866|241
STAREQK
>FUSION-ENST00000463155.5:37495-ENST00000427859.5:55866|1845
ISQVGTSVN
>FUSION-ENST00000463155.5:37495-ENST00000427859.5:55866|82
MLVFFICLFFVFFFNKR
>FUSION-ENST00000657693.1:96473-ENST00000373036.5:42113|4430
GYQTQSDGER
>FUSION-ENST00000463155.5:37495-ENST00000427859.5:55866|1145
ENVVYIHHGILCSHKK
>ENST00000512486.5|SNV-294-G-A|5
LLSSPETRGLLPR
>FUSION-ENST00000463155.5:37495-ENST00000427859.5:55866|1236
GWGEKGRLLHC
>FUSION-ENST00000657693.1:96473-ENST00000373036.5:42113|5402
AFQRFCLLLCK
>ENST00000521249.1|MNV-75650-CAC-C|10
LSGVVRLSSYSSPAAVRAWIWNK
>FUSION-ENST00000657693.1:96473-ENST00000373036.5:42113|5691
MRFWCFLSGIRFSR
>FUSION-ENST00000657693.1:96473-ENST00000373036.5:42113|3570
MVSAEMLK
>FUSION-ENST00000657693.1:96473-ENST00000373036.5:42113|2805
MTQSILEAGR
>FUSION-ENST00000657693.1:96473-ENST00000373036.5:42113|1467
YIYIYMYVLSLYFLK
>FUSION-ENST00000657693.1:96473-ENST00000373036.5:42113|2072
LWVEKRGNVS
>FUSION-ENST00000463155.5:37495-ENST00000427859.5:55866|1842
MKLCWESYMTPTDNQTLRGK
>FUSION-ENST00000657693.1:96473-ENST00000373036.5:42113|2670
MACHLFCK
>FUSION-ENST00000463155.5:37495-ENST00000427859.5:55866|353
MSTSTER
>FUSION-ENST00000657693.1:96473-ENST00000373036.5:42113|5055
MAPPPANVLFLIFYKDR
>FUSION-ENST00000463155.5:37495-ENST00000427859.5:55866|228
CHHTQLIFYFFLKRWGLTMLPR
>FUSION-ENST00000657693.1:96473-ENST00000373036.5:42113|3730
MATSGRGR
>ENST00000293670.3|INDEL-145-A-AA|7
EAGGEGADQVPQQQIR
>FUSION-ENST00000657693.1:96473-ENST00000373036.5:42113|2121
SSRPAWPTWR
>FUSION-ENST00000463155.5:37495-ENST00000427859.5:55866|842
VHEGKCQELR
>FUSION-ENST00000657693.1:96473-ENST00000373036.5:42113|234
LVRLRTLR
>FUSION-ENST00000657693.1:96473-ENST00000373036.5:42113|3191
GWASAAATGIVSLKRFLLLFFFF
>FUSION-ENST00000657693.1:96473-ENST00000373036.5:42113|4237
DRSLKYETPAFDMLK
>FUSION-ENST00000657693.1:96473-ENST00000373036.5:42113|1312
MHPPPPLKVLGLQV
>ENST00000293670.3|INDEL-145-A-AA|34
RPLPRHLLLPRPHR
>FUSION-ENST00000463155.5:37495-ENST00000427859.5:55866|289
PPHLANFHIFSRDR
>FUSION-ENST00000657693.1:96473-ENST00000373036.5:42113|5529
WGGRYGILFCLSASLLSLTVKFLR
>FUSION-ENST00000657693.1:96473-ENST00000373036.5:42113|1887
MVAYDPW
>FUSION-ENST00000657693.1:96473-ENST00000373036.5:42113|3933
MSLLFVSPFKMK
>FUSION-ENST00000657693.1:96473-ENST00000373036.5:42113|3879
VQVRPPRLILPCVSSWPICLCTGWK
>FUSION-ENST00000657693.1:96473-ENST00000373036.5:42113|2007
LPSAECM
>FUSION-ENST00000463155.5:37495-ENST00000427859.5:55866|1309
VLGGEDWIATCR
>FUSION-ENST00000657693.1:96473-ENST00000373036.5:42113|2506
AIALHFG
>FUSION-ENST00000657693.1:96473-ENST00000373036.5:42113|2271
MSGLSRLSGNPHQRGCSGQR
>ENST00000560869.6|SNV-9924-C-T|4
LPEFSELQGCFREEFMEALHLHLVK
>FUSION-ENST00000657693.1:96473-ENST00000373036.5:42113|2842
PFSCLSLPSSWNYRRPPPR
>FUSION-ENST00000463155.5:37495-ENST00000427859.5:55866|1539
GWPRDSVCGGEGMEELR
>FUSION-ENST00000657693.1:96473-ENST00000373036.5:42113|4302
ERLSLSVANHERK
>ENST00000359963.4|SNV-1804-T-C|4
AQGFRAVAEVVLQLATVDEIVVAK
>FUSION-ENST00000657693.1:96473-ENST00000373036.5:42113|1288
QRNGYCLLCASPGSTRR
>FUSION-ENST00000657693.1:96473-ENST00000373036.5:42113|3860
MPDARSK
>FUSION-ENST00000657693.1:96473-ENST00000373036.5:42113|2949
PVIPATQEGTA
>FUSION-ENST00000657693.1:96473-ENST00000373036.5:42113|3179
ARIWNSVPVFILFCVVR
>ENST00000261383.3|SNV-171733-C-T|4
DFSRVIQGVLLCLHTHLQDVEK
>FUSION-ENST00000463155.5:37495-ENST00000427859.5:55866|1875
VRVQTVQ
>FUSION-ENST00000463155.5:37495-ENST00000427859.5:55866|1941
MSELKNNYVFK
>FUSION-ENST00000657693.1:96473-ENST00000373036.5:42113|943
MVFGGEIGVLDFGFNSFPP
>ENST00000506360.5|SNV-45034-G-T|5
MQDLPRLPPGASVLGSLCVIQRR
>FUSION-ENST00000657693.1:96473-ENST00000373036.5:42113|350
NLTASNQERK
>FUSION-ENST00000463155.5:37495-ENST00000427859.5:55866|1198
SFAGTCVDLEAIIFSK
>ENST00000167586.7|INDEL-3006-G-GTG|3
GQVGGEMSMWR
>FUSION-ENST00000463155.5:37495-ENST00000427859.5:55866|33
KYSEFFIHSFKLLFIENLL
>FUSION-ENST00000657693.1:96473-ENST00000373036.5:42113|2331
SALQDPASKSSVQVSSR
>FUSION-ENST00000463155.5:37495-ENST00000427859.5:55866|1999
IRLFLDTKK
>ENST00000374660.6|SNV-4182-T-A|3
TALHRACVNGHEEVVTFLVDRK
>FUSION-ENST00000657693.1:96473-ENST00000373036.5:42113|302
MTESLFKGLPF
>FUSION-ENST00000657693.1:96473-ENST00000373036.5:42113|4667
KTHAYSFFFLFFLR
>FUSION-ENST00000463155.5:37495-ENST00000427859.5:55866|2316
KGGKEGR
>FUSION-ENST00000463155.5:37495-ENST00000427859.5:55866|2391
TLITAKPYIHVGIYCS
>ENST00000302373.8|INDEL-82637-A-AA|2
KPPITMLIIALALNR
>ENST00000261383.3|SNV-171733-C-T|3
DFSRVIQGVLLCLHTHLQDVEKCIR
>FUSION-ENST00000657693.1:96473-ENST00000373036.5:42113|4262
LSLLGWPEIRR
>FUSION-ENST00000657693.1:96473-ENST00000373036.5:42113|1872
MFFFLTYIMTISSMSFKVLK
>FUSION-ENST00000657693.1:96473-ENST00000373036.5:42113|5246
KKTNSQS
>FUSION-ENST00000657693.1:96473-ENST00000373036.5:42113|447
APPANGAPLK
>FUSION-ENST00000657693.1:96473-ENST00000373036.5:42113|2378
MTCSDDLA
>FUSION-ENST00000657693.1:96473-ENST00000373036.5:42113|1592
MGWSQGEGDRR
>FUSION-ENST00000657693.1:96473-ENST00000373036.5:42113|831
MGCSCCHRFHLPHPPNLDLPR
>FUSION-ENST00000657693.1:96473-ENST00000373036.5:42113|2864
LLERSTFLSRVAAWTMPSK
>FUSION-ENST00000463155.5:37495-ENST00000427859.5:55866|2119
GGPGSQAQS
>FUSION-ENST00000657693.1:96473-ENST00000373036.5:42113|1418
MSSFMEHLRMK
>FUSION-ENST00000657693.1:96473-ENST00000373036.5:42113|5421
CCGNRPSRVSVWR
>FUSION-ENST00000657693.1:96473-ENST00000373036.5:42113|5213
MRFAQKLNLLLSGEAR
>FUSION-ENST00000657693.1:96473-ENST00000373036.5:42113|4894
WPPGPAVCSSLVIGASNPLHK
>ENST00000293670.3|INDEL-145-A-AA|11
EPPHAPQPGDRPQR
>FUSION-ENST00000463155.5:37495-ENST00000427859.5:55866|312
IILEEKNPTFKTCYNQR
>FUSION-ENST00000657693.1:96473-ENST00000373036.5:42113|2657
QGGETGLGRKMHEEDFFFLFR
>FUSION-ENST00000657693.1:96473-ENST00000373036.5:42113|122
SLEKQGNTFPLSHQK
>FUSION-ENST00000463155.5:37495-ENST00000427859.5:55866|2149
VSSFIHVPTK
>FUSION-ENST00000657693.1:96473-ENST00000373036.5:42113|357
MVLEVGKSK
>FUSION-ENST00000657693.1:96473-ENST00000373036.5:42113|2119
SSRPAWPTWRNPVSAKNAK
>FUSION-ENST00000657693.1:96473-ENST00000373036.5:42113|4581
TQYCCWIFLGL
>FUSION-ENST00000657693.1:96473-ENST00000373036.5:42113|3275
KGEQMLVYR
>FUSION-ENST00000657693.1:96473-ENST00000373036.5:42113|3233
MAITLTANNKIR
>FUSION-ENST00000657693.1:96473-ENST00000373036.5:42113|2318
TLRIYAIP
>FUSION-ENST00000657693.1:96473-ENST00000373036.5:42113|2165
VVGCPGK
>ENST00000513344.1|SNV-75414-C-G|13
NSESRLNESR
>FUSION-ENST00000657693.1:96473-ENST00000373036.5:42113|5448
SPRPHCVNSK
>FUSION-ENST00000657693.1:96473-ENST00000373036.5:42113|2530
MPRPWFR
>FUSION-ENST00000657693.1:96473-ENST00000373036.5:42113|4276
NSVCLSKLQCGK
>FUSION-ENST00000463155.5:37495-ENST00000427859.5:55866|248
WYVIVALICISLMTNHSKFPSMCF
>FUSION-ENST00000463155.5:37495-ENST00000427859.5:55866|511
MVPFRCPHMVEGTNR
>FUSION-ENST00000463155.5:37495-ENST00000427859.5:55866|1132
SFTIGVFGRIHLERK
>ENST00000252029.8|SNV-4118-C-T|3
RGIPWLRVHR
>FUSION-ENST00000463155.5:37495-ENST00000427859.5:55866|785
AGGSPEVKSSRPAWPTW
>FUSION-ENST00000463155.5:37495-ENST00000427859.5:55866|1933
RDYFEFK
>FUSION-ENST00000657693.1:96473-ENST00000373036.5:42113|1690
GMSYAIQRREIK
>FUSION-ENST00000657693.1:96473-ENST00000373036.5:42113|2538
CVSLWVCEGSEGP
>FUSION-ENST00000463155.5:37495-ENST00000427859.5:55866|2363
KGGRQEGGR
>FUSION-ENST00000657693.1:96473-ENST00000373036.5:42113|519
SSQHTLGRK
>ENST00000445360.5|SNV-40259-G-A|5
ILAKLNTLNER
>FUSION-ENST00000657693.1:96473-ENST00000373036.5:42113|470
TGPFCKRGK
>FUSION-ENST00000657693.1:96473-ENST00000373036.5:42113|3354
MKLETIILSK
>FUSION-ENST00000657693.1:96473-ENST00000373036.5:42113|3154
WFMPVIPAFWEAEASGLPEVR
>FUSION-ENST00000657693.1:96473-ENST00000373036.5:42113|2591
HRKPTQVVACAWWEEGDAGR
>ENST00000167586.7|MNV-3010-TGT-T|6
GQVGGDQCGDGRCTWR
>FUSION-ENST00000463155.5:37495-ENST00000427859.5:55866|495
VDSRYKCTLWQK
>FUSION-ENST00000657693.1:96473-ENST00000373036.5:42113|3320
VLYMYPR
>FUSION-ENST00000657693.1:96473-ENST00000373036.5:42113|4868
SLGCSKL
>ENST00000512486.5|SNV-294-G-A|3
GLLPRFSHLGK
>FUSION-ENST00000463155.5:37495-ENST00000427859.5:55866|566
RSPGNQCR
>FUSION-ENST00000657693.1:96473-ENST00000373036.5:42113|4264
LSLLGWPEIR
>FUSION-ENST00000657693.1:96473-ENST00000373036.5:42113|3038
EAAVQTASSSVRFCCCDQGTK
>FUSION-ENST00000657693.1:96473-ENST00000373036.5:42113|5347
MFWIYWVKLLK
>FUSION-ENST00000657693.1:96473-ENST00000373036.5:42113|517
EREEGTATHTLGDTYYGSPCK
>FUSION-ENST00000657693.1:96473-ENST00000373036.5:42113|4519
WSLLECWLLSNWLRAPG
>ENST00000264463.8|SNV-51613-C-A|4
ILSSRVQR
>FUSION-ENST00000463155.5:37495-ENST00000427859.5:55866|1964
MYLNFEINKMLIK
>FUSION-ENST00000463155.5:37495-ENST00000427859.5:55866|715
KADLGLMHFIQTNISVK
>FUSION-ENST00000657693.1:96473-ENST00000373036.5:42113|1019
MEKIQSACF
>FUSION-ENST00000657693.1:96473-ENST00000373036.5:42113|5189
VNNKKTNSLIAK
>FUSION-ENST00000463155.5:37495-ENST00000427859.5:55866|2061
ENIVPVFLRKILK
>FUSION-ENST00000463155.5:37495-ENST00000427859.5:55866|1256
MNEHFSEKTFMWPTNI
>ENST00000529681.5|INDEL-16449-A-AGCGC|1
LLPEVPTQPALLQ
>FUSION-ENST00000463155.5:37495-ENST00000427859.5:55866|1280
IPKAIATK
>FUSION-ENST00000657693.1:96473-ENST00000373036.5:42113|3884
CVLVANLSLHGMES
>FUSION-ENST00000657693.1:96473-ENST00000373036.5:42113|5597
RNPQPREVK
>FUSION-ENST00000463155.5:37495-ENST00000427859.5:55866|381
CLNPGKRNA
>FUSION-ENST00000657693.1:96473-ENST00000373036.5:42113|1503
LRWGGLC
>FUSION-ENST00000657693.1:96473-ENST00000373036.5:42113|1244
QNPAKHLYFFF
>FUSION-ENST00000463155.5:37495-ENST00000427859.5:55866|200
EREWDGGVATHF
>FUSION-ENST00000463155.5:37495-ENST00000427859.5:55866|2389
VSAVPDTYA
>FUSION-ENST00000657693.1:96473-ENST00000373036.5:42113|2117
NPVSAKNAKIS
>FUSION-ENST00000657693.1:96473-ENST00000373036.5:42113|5442
MAASLSSIPLPELFFLDR
>FUSION-ENST00000657693.1:96473-ENST00000373036.5:42113|3440
MANIQNLQR
>FUSION-ENST00000657693.1:96473-ENST00000373036.5:42113|1750
LISLPPLAPSLILFLLLFTR
>FUSION-ENST00000657693.1:96473-ENST00000373036.5:42113|128
EEEATAKAYEAAFRSLEK
>FUSION-ENST00000463155.5:37495-ENST00000427859.5:55866|89
MAKVLHILAIHCTPT
>ENST00000651490.1|SNV-4118-C-T|2
EQEELLAPADGIPWLR
>FUSION-ENST00000657693.1:96473-ENST00000373036.5:42113|5116
MPVFFVEMR
>FUSION-ENST00000657693.1:96473-ENST00000373036.5:42113|1036
CAMEISEPGLPR
>FUSION-ENST00000657693.1:96473-ENST00000373036.5:42113|822
ILGQARWLPKFT
>FUSION-ENST00000657693.1:96473-ENST00000373036.5:42113|5475
PGTVLAAGDPAGSRRDK
>FUSION-ENST00000657693.1:96473-ENST00000373036.5:42113|4907
MLIEAAVR
>FUSION-ENST00000657693.1:96473-ENST00000373036.5:42113|878
MGCMELWDVGEDR
>ENST00000264463.8|SNV-51613-C-A|1
VQRSDGKILHR
>FUSION-ENST00000657693.1:96473-ENST00000373036.5:42113|2790
MSVEWKERTGGR
>FUSION-ENST00000657693.1:96473-ENST00000373036.5:42113|4429
GYQTQSDGERR
>FUSION-ENST00000657693.1:96473-ENST00000373036.5:42113|5108
CEGPEAAKLLVCSECQK
>FUSION-ENST00000463155.5:37495-ENST00000427859.5:55866|907
MALLRESSEVFTKR
>FUSION-ENST00000657693.1:96473-ENST00000373036.5:42113|4360
LHRAVVR
>FUSION-ENST00000657693.1:96473-ENST00000373036.5:42113|5474
RDKNPCPPEASVLVDVTQ
>FUSION-ENST00000463155.5:37495-ENST00000427859.5:55866|605
RSRLWGVGEIR
>FUSION-ENST00000657693.1:96473-ENST00000373036.5:42113|2909
QTNNKTGNMVGRGLSLPSFCK
>FUSION-ENST00000657693.1:96473-ENST00000373036.5:42113|1562
LCVFVCK
>FUSION-ENST00000657693.1:96473-ENST00000373036.5:42113|2728
NASGCGPLGRIMAFWHSLSK
>FUSION-ENST00000463155.5:37495-ENST00000427859.5:55866|1386
HTTWELNIPQRLCR
>FUSION-ENST00000657693.1:96473-ENST00000373036.5:42113|469
RGKEIHTCAHTR
>ENST00000462460.6|SNV-22677-G-A|3
KHCSQLEGHSGTRVGSSLR
>FUSION-ENST00000463155.5:37495-ENST00000427859.5:55866|2013
DETLPPQIIRH
>FUSION-ENST00000657693.1:96473-ENST00000373036.5:42113|2293
PERHSRSFAPWSFYR
>FUSION-ENST00000657693.1:96473-ENST00000373036.5:42113|1212
KLKEAGCGGSCL
>FUSION-ENST00000657693.1:96473-ENST00000373036.5:42113|487
AQSRLTATSASQVQAILLTQPPR
>FUSION-ENST00000463155.5:37495-ENST00000427859.5:55866|2408
MQILNNTHSCK
>FUSION-ENST00000657693.1:96473-ENST00000373036.5:42113|4710
RHRVPTQK
>FUSION-ENST00000463155.5:37495-ENST00000427859.5:55866|992
MGRRLLGK
>FUSION-ENST00000657693.1:96473-ENST00000373036.5:42113|4244
DAELFNHIK
>FUSION-ENST00000463155.5:37495-ENST00000427859.5:55866|1882
SMCCGVRWSR
>FUSION-ENST00000657693.1:96473-ENST00000373036.5:42113|2329
SSVQVSSR
>ENST00000477008.1|INDEL-6817-C-CA|8
LHMAKFGQGDVQNGPSSTVQMQR
>FUSION-ENST00000657693.1:96473-ENST00000373036.5:42113|300
LRVKNISPE
>FUSION-ENST00000657693.1:96473-ENST00000373036.5:42113|3206
RPWARLPSS
>FUSION-ENST00000657693.1:96473-ENST00000373036.5:42113|5102
IRVAGKE
>FUSION-ENST00000657693.1:96473-ENST00000373036.5:42113|91
FSFLGLPNSWNYR
>FUSION-ENST00000657693.1:96473-ENST00000373036.5:42113|595
MVSPCCPGWSQTPGFK
>ENST00000301618.8|SNV-34860-G-A|2
VSEGQRDQCEAPSDPK
>FUSION-ENST00000657693.1:96473-ENST00000373036.5:42113|3030
GYSGTFDNQSPL
>ENST00000521776.2|SNV-6009-A-G|1
DVDLTLPGWGGWGGVGLKPSAKKR
>FUSION-ENST00000463155.5:37495-ENST00000427859.5:55866|825
MLSLYSLYQDIWLR
>FUSION-ENST00000657693.1:96473-ENST00000373036.5:42113|5029
MLISLKRK
>FUSION-ENST00000463155.5:37495-ENST00000427859.5:55866|1648
MSVPEFKR
>FUSION-ENST00000463155.5:37495-ENST00000427859.5:55866|1564
KKTIISVWLQSS
>FUSION-ENST00000463155.5:37495-ENST00000427859.5:55866|1665
PLLWINL
>FUSION-ENST00000657693.1:96473-ENST00000373036.5:42113|3062
SPCISQGLMAQLRKGGLR
>FUSION-ENST00000657693.1:96473-ENST00000373036.5:42113|962
SVFILQEHSWLLKNHHG
>FUSION-ENST00000657693.1:96473-ENST00000373036.5:42113|2878
MFHTVCCPSVPCP
>FUSION-ENST00000463155.5:37495-ENST00000427859.5:55866|2038
TSFTGACIIVTSLQRGLTGSLSLFR
>FUSION-ENST00000657693.1:96473-ENST00000373036.5:42113|5716
FFCSSKLLTLGPSR
>FUSION-ENST00000463155.5:37495-ENST00000427859.5:55866|725
MVKPPSLLKIQK
>FUSION-ENST00000657693.1:96473-ENST00000373036.5:42113|1132
SLQILLLRKGCAGLPVSR
>FUSION-ENST00000657693.1:96473-ENST00000373036.5:42113|1915
MRTDDTPGLPGTVCVPLGRATS
>FUSION-ENST00000657693.1:96473-ENST00000373036.5:42113|4887
MGGIGNQPGQHNETSSLQNKFFFN
>FUSION-ENST00000657693.1:96473-ENST00000373036.5:42113|5622
MLPKWVLWQEPPLSLLFSDLK
>FUSION-ENST00000657693.1:96473-ENST00000373036.5:42113|5107
MCEGPEAAKLLVCSECQKIR
>FUSION-ENST00000657693.1:96473-ENST00000373036.5:42113|2504
CMCAPACICMGTQPVTTCV
>FUSION-ENST00000657693.1:96473-ENST00000373036.5:42113|5606
LLVVGQGWF
>FUSION-ENST00000657693.1:96473-ENST00000373036.5:42113|4445
MQWRDLGSLQPLPPRFK
>FUSION-ENST00000657693.1:96473-ENST00000373036.5:42113|3949
SAPPDSSFHVCPRGQFVFARDGK
>ENST00000304720.3|SNV-8378-T-G|3
YTVVTPMLNPFIYSLR
>FUSION-ENST00000657693.1:96473-ENST00000373036.5:42113|2723
AFWHSLSK
>FUSION-ENST00000657693.1:96473-ENST00000373036.5:42113|4699
SSGVRDQPGQHSETPSLLKIQK
>FUSION-ENST00000463155.5:37495-ENST00000427859.5:55866|2331
EGGRKEGGR
>FUSION-ENST00000657693.1:96473-ENST00000373036.5:42113|1215
RSWADGLTFLGLSDLTCKVVWVK
>FUSION-ENST00000463155.5:37495-ENST00000427859.5:55866|294
MCAVTGNQFRKH
>FUSION-ENST00000657693.1:96473-ENST00000373036.5:42113|4473
SANDTLRLPSPR
>FUSION-ENST00000657693.1:96473-ENST00000373036.5:42113|1623
PMASPSDSAALPPAAWPGWR
>ENST00000293756.5|SNV-23801-C-G|4
LSVEGFRQGLYQFLHNGSHLR
>FUSION-ENST00000657693.1:96473-ENST00000373036.5:42113|4458
MHDGISLK
>FUSION-ENST00000463155.5:37495-ENST00000427859.5:55866|1312
TAHLQRSDFLQT
>FUSION-ENST00000657693.1:96473-ENST00000373036.5:42113|3174
MYCFLDLDFCGVENISCSSKGV
>FUSION-ENST00000657693.1:96473-ENST00000373036.5:42113|2458
SRWAPVIPATGEAEAGESLEPR
>FUSION-ENST00000657693.1:96473-ENST00000373036.5:42113|5544
IPHALPADLFCSHGAVRDK
>FUSION-ENST00000657693.1:96473-ENST00000373036.5:42113|4936
SILHLPPVSELCK
>FUSION-ENST00000657693.1:96473-ENST00000373036.5:42113|3652
SMGVEYR
>ENST00000399429.8|SNV-15796-G-A|3
GEREPKGNPGNAQK
>ENST00000383742.7|SNV-16761-T-C|3
LPQGPAGGPAGLR
>FUSION-ENST00000657693.1:96473-ENST00000373036.5:42113|2639
ETLDCVSLGII
>FUSION-ENST00000657693.1:96473-ENST00000373036.5:42113|3353
KLETIILSK
>FUSION-ENST00000657693.1:96473-ENST00000373036.5:42113|2309
MIQQVQAGVNQARFREER
>ENST00000325921.10|SNV-30605-T-A|5
DKSTANWMR
>FUSION-ENST00000657693.1:96473-ENST00000373036.5:42113|4423
DKNVAQLLSGLNFQMFLCSVIR
>FUSION-ENST00000463155.5:37495-ENST00000427859.5:55866|817
KQSLYALNHQKANINMPLSHVSSQK
>FUSION-ENST00000657693.1:96473-ENST00000373036.5:42113|5695
NHVQGFRDK
>FUSION-ENST00000463155.5:37495-ENST00000427859.5:55866|768
MTLINMTINY
>FUSION-ENST00000657693.1:96473-ENST00000373036.5:42113|662
KESGGEPD
>FUSION-ENST00000463155.5:37495-ENST00000427859.5:55866|1765
MLCSVVR
>ENST00000293670.3|INDEL-145-A-AA|8
AVREAGGEGADQVPQQQIRGLHR
>FUSION-ENST00000657693.1:96473-ENST00000373036.5:42113|2708
MEHFYKSKR
>FUSION-ENST00000657693.1:96473-ENST00000373036.5:42113|578
LLGSSNYPALASR
>FUSION-ENST00000463155.5:37495-ENST00000427859.5:55866|939
MRARSTCAFR
>FUSION-ENST00000657693.1:96473-ENST00000373036.5:42113|4443
SSIWSLELCLL
>ENST00000285871.5|SNV-139755-C-T|2
QNYHDELSCKQR
>FUSION-ENST00000463155.5:37495-ENST00000427859.5:55866|600
LWGVGEIRIQFR
>FUSION-ENST00000657693.1:96473-ENST00000373036.5:42113|2620
LGHWDISPTEITYRYL
>FUSION-ENST00000657693.1:96473-ENST00000373036.5:42113|2531
MMPRPWFR
>FUSION-ENST00000463155.5:37495-ENST00000427859.5:55866|91
SMDHICK
>FUSION-ENST00000657693.1:96473-ENST00000373036.5:42113|3367
MDTGRGTSHTGACWGMGGK
>FUSION-ENST00000463155.5:37495-ENST00000427859.5:55866|1285
DFMMKIPK
>FUSION-ENST00000657693.1:96473-ENST00000373036.5:42113|3684
MPINGHRR
>FUSION-ENST00000657693.1:96473-ENST00000373036.5:42113|599
MEFQHVS
>FUSION-ENST00000463155.5:37495-ENST00000427859.5:55866|664
CISAPVISTTNIFRGHREYK
>FUSION-ENST00000657693.1:96473-ENST00000373036.5:42113|1403
KLALLFFIYLFILRWSLALLPR
>FUSION-ENST00000657693.1:96473-ENST00000373036.5:42113|4557
LSAWAFYK
>ENST00000457361.5|SNV-144785-G-T|2
QIPAYMKEDVK
>FUSION-ENST00000463155.5:37495-ENST00000427859.5:55866|537
KALIPFMGVKPS
>ENST00000304685.8|SNV-261758-G-A|2
FANLDSNVKENQK
>FUSION-ENST00000463155.5:37495-ENST00000427859.5:55866|831
MDFFQILGYLHILYIVRYLGNRTQV
>FUSION-ENST00000657693.1:96473-ENST00000373036.5:42113|1448
ARDTAWACVWPQPRSGCQEGR
>FUSION-ENST00000657693.1:96473-ENST00000373036.5:42113|5521
VAYAYNFCTLRG
>FUSION-ENST00000463155.5:37495-ENST00000427859.5:55866|2479
MMCHICK
>FUSION-ENST00000657693.1:96473-ENST00000373036.5:42113|3731
VLPKEINI
>FUSION-ENST00000463155.5:37495-ENST00000427859.5:55866|1732
GELHTIHAII
>ENST00000573295.5|SNV-1680-G-T|4
SRVLATCLKR
>FUSION-ENST00000657693.1:96473-ENST00000373036.5:42113|3964
MAPDHES
>FUSION-ENST00000657693.1:96473-ENST00000373036.5:42113|1120
GCAGLPVSR
>FUSION-ENST00000657693.1:96473-ENST00000373036.5:42113|5153
LRVLINA
>FUSION-ENST00000463155.5:37495-ENST00000427859.5:55866|2117
SVVGLRKSQG
>FUSION-ENST00000657693.1:96473-ENST00000373036.5:42113|152
CSPPNSLILAQ
>FUSION-ENST00000463155.5:37495-ENST00000427859.5:55866|2113
THCAQTPGTFLRDITFDLHLR
>FUSION-ENST00000657693.1:96473-ENST00000373036.5:42113|5142
MLYNVPEIGCLTQVLTR
>FUSION-ENST00000657693.1:96473-ENST00000373036.5:42113|5003
GKGPLYGK
>ENST00000497882.5|SNV-6541-G-A|4
MPGQTLALVGPSGAGKSTILHLLFR
>FUSION-ENST00000657693.1:96473-ENST00000373036.5:42113|289
GFADILISIN
>FUSION-ENST00000657693.1:96473-ENST00000373036.5:42113|634
FDMISGF
>FUSION-ENST00000657693.1:96473-ENST00000373036.5:42113|151
MILDHLGEPNIITCVLR
>ENST00000393648.6|SNV-9818-C-A|1
MDRPTHCPPELYGLMR
>FUSION-ENST00000657693.1:96473-ENST00000373036.5:42113|2660
MQGGETGLGRK
>FUSION-ENST00000657693.1:96473-ENST00000373036.5:42113|290
MGFADILISIN
>FUSION-ENST00000657693.1:96473-ENST00000373036.5:42113|1224
SRQTSSSAR
>FUSION-ENST00000463155.5:37495-ENST00000427859.5:55866|2417
MRQIHFCFHIICLL
>FUSION-ENST00000657693.1:96473-ENST00000373036.5:42113|236
GTLQMLVRLRTLR
>FUSION-ENST00000463155.5:37495-ENST00000427859.5:55866|302
RQSCNLLPRLDCCLLGSSDSSDSAS
>FUSION-ENST00000657693.1:96473-ENST00000373036.5:42113|5296
MTNSCGMWI
>FUSION-ENST00000657693.1:96473-ENST00000373036.5:42113|320
CCLPPFSDEEIK
>FUSION-ENST00000657693.1:96473-ENST00000373036.5:42113|1952
GAGPGGGGAGAGGR
>FUSION-ENST00000463155.5:37495-ENST00000427859.5:55866|2019
EDTFSTDQGRGCFR
>FUSION-ENST00000657693.1:96473-ENST00000373036.5:42113|1444
SGCQEGR
>FUSION-ENST00000463155.5:37495-ENST00000427859.5:55866|891
TCAKSESLRACLEMPR
>FUSION-ENST00000463155.5:37495-ENST00000427859.5:55866|714
ADLGLMHFIQTNISVK
>FUSION-ENST00000463155.5:37495-ENST00000427859.5:55866|1718
SYARKYSVLQELVMGPNLGSTVY
>FUSION-ENST00000657693.1:96473-ENST00000373036.5:42113|116
EMQPSQQPDFSSVRPMSDFQKCK
>FUSION-ENST00000463155.5:37495-ENST00000427859.5:55866|1445
SCFSHDYVTLYKISSYQTMEGK
>ENST00000345739.9|SNV-50035-G-A|1
YCAWMWPDQTPTPTKFLK
>ENST00000579014.5|SNV-118241-C-A|1
TALYTVTVTAHLGSAFAGWGPR
>FUSION-ENST00000463155.5:37495-ENST00000427859.5:55866|896
MPGVETEKLG
>FUSION-ENST00000657693.1:96473-ENST00000373036.5:42113|893
CTVNVSSGYYLWPDCEAGLRQK
>FUSION-ENST00000463155.5:37495-ENST00000427859.5:55866|2272
KRNYLVIK
>FUSION-ENST00000463155.5:37495-ENST00000427859.5:55866|2220
MCILKKK
>FUSION-ENST00000657693.1:96473-ENST00000373036.5:42113|1387
GNSTAPGA
>FUSION-ENST00000463155.5:37495-ENST00000427859.5:55866|873
SLQASKKK
>FUSION-ENST00000463155.5:37495-ENST00000427859.5:55866|1931
RDYFEFKGTSD
>FUSION-ENST00000463155.5:37495-ENST00000427859.5:55866|1734
ILCFYINEFQCLSEMGELHTIHAII
>FUSION-ENST00000657693.1:96473-ENST00000373036.5:42113|4016
MRMQNQRA
>FUSION-ENST00000463155.5:37495-ENST00000427859.5:55866|1512
LNFKSIR
>FUSION-ENST00000657693.1:96473-ENST00000373036.5:42113|118
AQPQTLFL
>ENST00000477008.1|INDEL-6817-C-CA|10
GHLQPQQHRLLVARLHMAK
>FUSION-ENST00000463155.5:37495-ENST00000427859.5:55866|1311
MGKGFPI
>FUSION-ENST00000657693.1:96473-ENST00000373036.5:42113|1248
MLIQKQNPAK
>FUSION-ENST00000463155.5:37495-ENST00000427859.5:55866|1101
RELSGMLEMFPVLIWMVAK
>FUSION-ENST00000657693.1:96473-ENST00000373036.5:42113|4632
MFIMSWMKKK
>FUSION-ENST00000657693.1:96473-ENST00000373036.5:42113|1774
MLGSWVSR
>FUSION-ENST00000463155.5:37495-ENST00000427859.5:55866|1549
MGEYPQGLQSVIEIR
>FUSION-ENST00000657693.1:96473-ENST00000373036.5:42113|1366
MNLAHYNPDLLGSSNFR
>FUSION-ENST00000463155.5:37495-ENST00000427859.5:55866|332
MYRGTDARLSVEGPDWVSLGGSPSR
>FUSION-ENST00000657693.1:96473-ENST00000373036.5:42113|1656
RQGITVPRSWK
>FUSION-ENST00000463155.5:37495-ENST00000427859.5:55866|1586
SSTLLNQYI
>FUSION-ENST00000657693.1:96473-ENST00000373036.5:42113|3484
MVSGKPASHM
>FUSION-ENST00000657693.1:96473-ENST00000373036.5:42113|2966
AESLQDPAVLEGHLSTPPKRVR
>ENST00000459850.5|SNV-12842-C-T|1
IWACARSTMCSLTGSRWR
>FUSION-ENST00000657693.1:96473-ENST00000373036.5:42113|3839
LHMKAPK
>ENST00000529681.5|INDEL-16449-A-AGCGC|2
AHLPEPQWALPGGPAWPGR
>FUSION-ENST00000463155.5:37495-ENST00000427859.5:55866|2360
PNAVTSFK
>FUSION-ENST00000657693.1:96473-ENST00000373036.5:42113|4778
LVGLLPSVFSCSLALISELRK
>FUSION-ENST00000463155.5:37495-ENST00000427859.5:55866|1562
MTLHSSYR
>FUSION-ENST00000463155.5:37495-ENST00000427859.5:55866|1361
MWYSNPLDSYFFFCLLFLFFF
>FUSION-ENST00000463155.5:37495-ENST00000427859.5:55866|1477
WAGVPICEHMAPHDVRWSQ
>FUSION-ENST00000463155.5:37495-ENST00000427859.5:55866|1480
MWAGVPICEHMAPHDVR
>FUSION-ENST00000463155.5:37495-ENST00000427859.5:55866|567
MRSPGNQCR
>FUSION-ENST00000463155.5:37495-ENST00000427859.5:55866|425
ANSSFQDK
>FUSION-ENST00000657693.1:96473-ENST00000373036.5:42113|1011
FDNVMMPWEHWR
>FUSION-ENST00000657693.1:96473-ENST00000373036.5:42113|3215
VCYLSGKWQR
>FUSION-ENST00000657693.1:96473-ENST00000373036.5:42113|216
MILAHYNLGLLGSSHSSALAS
>ENST00000457545.7|INDEL-28669-C-CGTG|INDEL-28671-T-TG|4
NWRAFDVLQGILSFGGLSLRCR
>FUSION-ENST00000463155.5:37495-ENST00000427859.5:55866|235
SRENKLLFGCSILSSACFLNWL
>FUSION-ENST00000657693.1:96473-ENST00000373036.5:42113|4362
IRFRYTK
>FUSION-ENST00000657693.1:96473-ENST00000373036.5:42113|5272
IPGFWWKKEIWAR
>FUSION-ENST00000463155.5:37495-ENST00000427859.5:55866|953
SKSITFEQIPSIYLISFLRQTLFH
>FUSION-ENST00000657693.1:96473-ENST00000373036.5:42113|5647
TLDSCRSR
>FUSION-ENST00000657693.1:96473-ENST00000373036.5:42113|3958
IAFILIKLSESVKGWCR
>FUSION-ENST00000463155.5:37495-ENST00000427859.5:55866|2118
SVVGLRK
>FUSION-ENST00000657693.1:96473-ENST00000373036.5:42113|191
STSESLEPANMLHVKR
>FUSION-ENST00000657693.1:96473-ENST00000373036.5:42113|459
HAHTSHTHTHTHRHMRSPEGSETER
>FUSION-ENST00000463155.5:37495-ENST00000427859.5:55866|2443
MSINSLK
>FUSION-ENST00000657693.1:96473-ENST00000373036.5:42113|5254
FFFFLSFSFFFCIFSSDR
>ENST00000552593.1|SNV-4745-C-A|11
DDDSLSEDSHSK
>FUSION-ENST00000477661.1:5134-ENST00000432950.1:6455|4
YYLTQWISVPHGRPWRSVR
>FUSION-ENST00000463155.5:37495-ENST00000427859.5:55866|1107
NELPFSCCK
>FUSION-ENST00000657693.1:96473-ENST00000373036.5:42113|2314
LFKSTSIL
>FUSION-ENST00000657693.1:96473-ENST00000373036.5:42113|4822
LSSTTNSDIK
>FUSION-ENST00000657693.1:96473-ENST00000373036.5:42113|5573
LLSVTLR
>FUSION-ENST00000657693.1:96473-ENST00000373036.5:42113|1937
MVAQACNPSTSGGQGGR
>FUSION-ENST00000463155.5:37495-ENST00000427859.5:55866|730
HFPVLTNRPNWTIV
>ENST00000512486.5|SNV-294-G-A|1
FSHLGKIGDLSA
>FUSION-ENST00000657693.1:96473-ENST00000373036.5:42113|2382
MVQCLASWQDCYQD
>FUSION-ENST00000463155.5:37495-ENST00000427859.5:55866|1947
SCFKCSK
>FUSION-ENST00000463155.5:37495-ENST00000427859.5:55866|387
MGVGVEIYIYM
>FUSION-ENST00000657693.1:96473-ENST00000373036.5:42113|3606
MSLEVIKKR
>FUSION-ENST00000657693.1:96473-ENST00000373036.5:42113|2096
SRSLRLAWTA
>FUSION-ENST00000657693.1:96473-ENST00000373036.5:42113|3723
SWGAGKGDYKEPLVR
>FUSION-ENST00000657693.1:96473-ENST00000373036.5:42113|5717
HGRFFCSSKLLTLGPSR
>FUSION-ENST00000657693.1:96473-ENST00000373036.5:42113|5644
AGFQLTATSASQVQAILLPQPPK
>FUSION-ENST00000657693.1:96473-ENST00000373036.5:42113|1109
MPVYPQKLK
>FUSION-ENST00000657693.1:96473-ENST00000373036.5:42113|76
EAVAECLMDSYSLDVHGGRR
>FUSION-ENST00000657693.1:96473-ENST00000373036.5:42113|282
MAPLHSSLGNRAR
>FUSION-ENST00000463155.5:37495-ENST00000427859.5:55866|57
MPFSESFHPR
>FUSION-ENST00000463155.5:37495-ENST00000427859.5:55866|1167
MDIGLDTW
>FUSION-ENST00000657693.1:96473-ENST00000373036.5:42113|3580
VLGLQACLMDLNVLAR
>FUSION-ENST00000657693.1:96473-ENST00000373036.5:42113|2351
TASLPRPGLQVRRQDIASQR
>FUSION-ENST00000657693.1:96473-ENST00000373036.5:42113|1412
EHLRMKMSQRP
>FUSION-ENST00000463155.5:37495-ENST00000427859.5:55866|291
PPHLANFHIFSR
>FUSION-ENST00000657693.1:96473-ENST00000373036.5:42113|1607
LVLSELRPTADLLVACPALGS
>ENST00000513344.1|SNV-75414-C-G|10
MNGDSLMFASLMNSESRLNESR
>FUSION-ENST00000463155.5:37495-ENST00000427859.5:55866|2056
LILIWKRK
>FUSION-ENST00000657693.1:96473-ENST00000373036.5:42113|544
SRCARLILCFIEQMR
>FUSION-ENST00000657693.1:96473-ENST00000373036.5:42113|4537
TPGRIIVR
>FUSION-ENST00000657693.1:96473-ENST00000373036.5:42113|342
PHIVYFCRR
>FUSION-ENST00000657693.1:96473-ENST00000373036.5:42113|4154
STSLLDFSPNVVLVFPCVVK
>FUSION-ENST00000657693.1:96473-ENST00000373036.5:42113|5389
HRALSAR
>FUSION-ENST00000463155.5:37495-ENST00000427859.5:55866|2271
RNYLVIK
>FUSION-ENST00000657693.1:96473-ENST00000373036.5:42113|2669
ACHLFCK
>FUSION-ENST00000657693.1:96473-ENST00000373036.5:42113|2452
LTVSVLAFLGGK
>FUSION-ENST00000463155.5:37495-ENST00000427859.5:55866|1809
MSQQQQWNFK
>FUSION-ENST00000463155.5:37495-ENST00000427859.5:55866|1344
MTTIKILVVVR
>FUSION-ENST00000657693.1:96473-ENST00000373036.5:42113|3075
MSSEETSAQSR
>FUSION-ENST00000657693.1:96473-ENST00000373036.5:42113|2043
GMIIVQGFLELQLAHRWWPL
>FUSION-ENST00000657693.1:96473-ENST00000373036.5:42113|1231
PLHSSLGDKSETPSQK
>FUSION-ENST00000657693.1:96473-ENST00000373036.5:42113|3413
RYHLMPVR
>FUSION-ENST00000463155.5:37495-ENST00000427859.5:55866|440
MFLIVAYLK
>FUSION-ENST00000463155.5:37495-ENST00000427859.5:55866|2148
VSSFIHVPTKDMN
>FUSION-ENST00000657693.1:96473-ENST00000373036.5:42113|163
QPLEAWKSK
>FUSION-ENST00000667305.1:96473-ENST00000373036.5:42113|19
SIRRSAGLEQASK
>ENST00000424728.6|SNV-66987-T-C|3
DTSVKKGDIQNPVLSSTNAIMK
>FUSION-ENST00000463155.5:37495-ENST00000427859.5:55866|225
RWGLTMLPRLVIVLLASSDHPA
>FUSION-ENST00000463155.5:37495-ENST00000427859.5:55866|2085
SWVPGSK
>FUSION-ENST00000657693.1:96473-ENST00000373036.5:42113|5160
FHALQRAR
>FUSION-ENST00000657693.1:96473-ENST00000373036.5:42113|691
LPTGILQMRVFAFSPARGWGEVAR
>FUSION-ENST00000657693.1:96473-ENST00000373036.5:42113|1380
MNFRTWHYLDIGFLFLFLF
>FUSION-ENST00000657693.1:96473-ENST00000373036.5:42113|1123
ISMEASRKPWLGI
>FUSION-ENST00000463155.5:37495-ENST00000427859.5:55866|26
MGNVCCSK
>FUSION-ENST00000463155.5:37495-ENST00000427859.5:55866|268
MVRKHLK
>FUSION-ENST00000657693.1:96473-ENST00000373036.5:42113|1254
DQDTALWWCFLTHIQELFPHPER
>ENST00000512486.5|SNV-294-G-A|11
LAAFSNK
>FUSION-ENST00000463155.5:37495-ENST00000427859.5:55866|2097
EKKPQGVK
>FUSION-ENST00000657693.1:96473-ENST00000373036.5:42113|5406
ACRAFQR
>FUSION-ENST00000657693.1:96473-ENST00000373036.5:42113|2771
MTGACAVCFQVAPTTHGD
>FUSION-ENST00000463155.5:37495-ENST00000427859.5:55866|523
FLHSYKTINFRK
>FUSION-ENST00000657693.1:96473-ENST00000373036.5:42113|3102
MFSTVTCHSGLQPRSSR
>FUSION-ENST00000657693.1:96473-ENST00000373036.5:42113|4219
QSFLTISKRR
>ENST00000521776.2|SNV-6009-A-G|2
DVDLTLPGWGGWGGVGLKPSAKK
>FUSION-ENST00000463155.5:37495-ENST00000427859.5:55866|971
MRLSLSWDK
>FUSION-ENST00000657693.1:96473-ENST00000373036.5:42113|171
MVVCSSTASSGKQGQASQGV
>FUSION-ENST00000463155.5:37495-ENST00000427859.5:55866|134
HLTWRQPDR
>FUSION-ENST00000657693.1:96473-ENST00000373036.5:42113|5054
APPPANVLFLIFYKDR
>ENST00000574684.1|SNV-12466-G-T|4
TEVVRRFPHHER
>FUSION-ENST00000463155.5:37495-ENST00000427859.5:55866|51
LSKGGRLLYQPWDMCPLAVR
>FUSION-ENST00000463155.5:37495-ENST00000427859.5:55866|1086
MFPVLIWMVAKGVFTKVQVYR
>FUSION-ENST00000657693.1:96473-ENST00000373036.5:42113|4343
ITAGCGGSR
>FUSION-ENST00000657693.1:96473-ENST00000373036.5:42113|5271
KEIWARHCGLCL
>ENST00000604948.5|MNV-58830-TAA-T|1
TTPQELEI
>FUSION-ENST00000657693.1:96473-ENST00000373036.5:42113|1459
YVLSLYFLKVSQTLR
>FUSION-ENST00000463155.5:37495-ENST00000427859.5:55866|1766
DLRKVDN
>FUSION-ENST00000657693.1:96473-ENST00000373036.5:42113|5348
FWIYWVK
>FUSION-ENST00000463155.5:37495-ENST00000427859.5:55866|348
FHKIFSK
>FUSION-ENST00000657693.1:96473-ENST00000373036.5:42113|2559
GEKQLWGPS
>FUSION-ENST00000657693.1:96473-ENST00000373036.5:42113|2784
MKSVFSSPYR
>FUSION-ENST00000657693.1:96473-ENST00000373036.5:42113|2328
SSVQVSSRVTGK
>FUSION-ENST00000657693.1:96473-ENST00000373036.5:42113|4009
KSAFVSSLFIYYLFIF
>FUSION-ENST00000657693.1:96473-ENST00000373036.5:42113|896
MCTVNVSSGYYLWPDCEAGLR
>FUSION-ENST00000657693.1:96473-ENST00000373036.5:42113|2726
IMAFWHSLSK
>FUSION-ENST00000463155.5:37495-ENST00000427859.5:55866|1680
MVWYASSLD
>FUSION-ENST00000463155.5:37495-ENST00000427859.5:55866|1004
MTLRFPVSKLSK
>FUSION-ENST00000657693.1:96473-ENST00000373036.5:42113|4235
SLKYETPAFDMLKFWV
>FUSION-ENST00000657693.1:96473-ENST00000373036.5:42113|4034
MTSTSELWLLRGVRPCCIFR
>FUSION-ENST00000463155.5:37495-ENST00000427859.5:55866|2453
MCLHVCEYTRAHL
>FUSION-ENST00000657693.1:96473-ENST00000373036.5:42113|3515
AMATKARIDK
>FUSION-ENST00000657693.1:96473-ENST00000373036.5:42113|3861
NNYMPDARSKFCASTS
>FUSION-ENST00000657693.1:96473-ENST00000373036.5:42113|2243
MGMGPGVRK
>FUSION-ENST00000657693.1:96473-ENST00000373036.5:42113|385
TSPQCPLGKGQL
>FUSION-ENST00000657693.1:96473-ENST00000373036.5:42113|4802
SRLTAPSAFQVQAILLPQPSE
>ENST00000508917.6|SNV-55493-G-C|3
MTSVLCLHYIFRTLAVKYCR
>FUSION-ENST00000463155.5:37495-ENST00000427859.5:55866|2219
MFLWPCTE
>FUSION-ENST00000657693.1:96473-ENST00000373036.5:42113|4015
RMQNQRA
>FUSION-ENST00000657693.1:96473-ENST00000373036.5:42113|4623
ILFFFFFF
>ENST00000369466.9|SNV-21585-G-T|1
EENEKSTALTWLSK
>FUSION-ENST00000657693.1:96473-ENST00000373036.5:42113|5619
MYNMDIVYHAK
>ENST00000439247.2|SNV-19559-C-T|3
VTQHGAVPSSATRPPCWR
>FUSION-ENST00000463155.5:37495-ENST00000427859.5:55866|2477
MCHICKACNNQNNIIPAVLNLK
>FUSION-ENST00000463155.5:37495-ENST00000427859.5:55866|989
MRHLNSSLAVLYLFTPTATR
>FUSION-ENST00000463155.5:37495-ENST00000427859.5:55866|1075
RVHFMGFIICMSSSVTK
>FUSION-ENST00000657693.1:96473-ENST00000373036.5:42113|1886
MPLWTCPQPPSSLVY
>FUSION-ENST00000657693.1:96473-ENST00000373036.5:42113|855
LFSDYKRNTSSLDIFR
>FUSION-ENST00000657693.1:96473-ENST00000373036.5:42113|5533
SGHKTQDIYMMWK
>FUSION-ENST00000463155.5:37495-ENST00000427859.5:55866|827
LARLVLNS
>FUSION-ENST00000657693.1:96473-ENST00000373036.5:42113|3582
LVLNSWTQAIYLPQPPK
>FUSION-ENST00000657693.1:96473-ENST00000373036.5:42113|835
MCLLLVMGCSCCHR
>FUSION-ENST00000463155.5:37495-ENST00000427859.5:55866|1729
MSPTSMIPILKEQFTDSR
>FUSION-ENST00000657693.1:96473-ENST00000373036.5:42113|4248
WILVSGCWGGFR
>FUSION-ENST00000463155.5:37495-ENST00000427859.5:55866|326
LSVEGPDWVSLGGSPSRVRE
>FUSION-ENST00000657693.1:96473-ENST00000373036.5:42113|2573
GRGLESR
>FUSION-ENST00000657693.1:96473-ENST00000373036.5:42113|130
EEEATAK
>ENST00000451207.5|SNV-723-T-A|2
VYIFGFAREVQDFAGEFQMK
>FUSION-ENST00000657693.1:96473-ENST00000373036.5:42113|5637
WTRFSGSFVK
>FUSION-ENST00000463155.5:37495-ENST00000427859.5:55866|1504
DIFCNLSCIIQ
>FUSION-ENST00000463155.5:37495-ENST00000427859.5:55866|1707
FLFRPFQFQCSNVACDK
>FUSION-ENST00000380872.9:5134-ENST00000432950.1:6455|3
VSNFNRRQLEMILNKPGLK
>ENST00000462460.6|SNV-22677-G-A|2
HCSQLEGHSGTR
>ENST00000493283.5|SNV-22621-T-C|9
MAKAVSTFSQIMNPESIACINLNII
>ENST00000167586.7|SNV-3058-T-C|MNV-3010-TGT-T|2
GPEPHPER
>FUSION-ENST00000657693.1:96473-ENST00000373036.5:42113|809
SSETGFLWGVLWHPCLTWGTWQR
>FUSION-ENST00000463155.5:37495-ENST00000427859.5:55866|2022
MEDTFSTDQGR
>FUSION-ENST00000463155.5:37495-ENST00000427859.5:55866|1376
WSILRWLHIYLR
>FUSION-ENST00000657693.1:96473-ENST00000373036.5:42113|3437
ANIQNLQRT
>FUSION-ENST00000463155.5:37495-ENST00000427859.5:55866|777
MHWHLCCK
>FUSION-ENST00000657693.1:96473-ENST00000373036.5:42113|2881
MRKAAQS
>FUSION-ENST00000657693.1:96473-ENST00000373036.5:42113|3929
MKIALLIPW
>FUSION-ENST00000657693.1:96473-ENST00000373036.5:42113|4253
KAQFSLGTAETQFA
>FUSION-ENST00000657693.1:96473-ENST00000373036.5:42113|1804
VAEVPGLCPHAR
>FUSION-ENST00000657693.1:96473-ENST00000373036.5:42113|1543
CLASAKVRLSGR
>FUSION-ENST00000657693.1:96473-ENST00000373036.5:42113|3400
SGNNRCWR
>FUSION-ENST00000463155.5:37495-ENST00000427859.5:55866|481
VGSSAGLLCRPGTSHLAEMLLEQ
>FUSION-ENST00000657693.1:96473-ENST00000373036.5:42113|1853
MRSHYVTRLVSNSWPR
>FUSION-ENST00000657693.1:96473-ENST00000373036.5:42113|5704
RNHVQGFR
>FUSION-ENST00000657693.1:96473-ENST00000373036.5:42113|3971
QGKNPWEYAKSLLVL
>FUSION-ENST00000657693.1:96473-ENST00000373036.5:42113|4217
MKLLLLICLNSGSDIFLK
>FUSION-ENST00000463155.5:37495-ENST00000427859.5:55866|2086
LKVENEEHIH
>FUSION-ENST00000463155.5:37495-ENST00000427859.5:55866|1802
MCNDNGDDDSLFLH
>FUSION-ENST00000657693.1:96473-ENST00000373036.5:42113|4671
YARPTLILNVDVYHVMDEK
>ENST00000376414.5|SNV-11954-G-A|5
TAKQNPLTK
>FUSION-ENST00000463155.5:37495-ENST00000427859.5:55866|167
VERSDTITAHCNLKLLGSR
>FUSION-ENST00000463155.5:37495-ENST00000427859.5:55866|1942
CHFVLIILI
>FUSION-ENST00000657693.1:96473-ENST00000373036.5:42113|3559
LLLSPALYLGLARS
>FUSION-ENST00000657693.1:96473-ENST00000373036.5:42113|2134
MGGRSCSEPTLCHCTPPWDTEQDSA
>FUSION-ENST00000657693.1:96473-ENST00000373036.5:42113|169
QGQASQGV
>FUSION-ENST00000657693.1:96473-ENST00000373036.5:42113|1531
MGAAFDGQPGIQPVGSGS
>FUSION-ENST00000657693.1:96473-ENST00000373036.5:42113|5657
MDTFLWQLCQEISWTIR
>FUSION-ENST00000657693.1:96473-ENST00000373036.5:42113|4155
MSTSLLDFSPNVVLVFPCVVK
>FUSION-ENST00000463155.5:37495-ENST00000427859.5:55866|1297
INSGWIKDLNVKPK
>ENST00000513344.1|SNV-75414-C-G|6
KAVLMTVK
>ENST00000424728.6|SNV-66987-T-C|1
GDIQNPVLSSTNAIMK
>FUSION-ENST00000657693.1:96473-ENST00000373036.5:42113|2285
DTFLNLGPPYR
>FUSION-ENST00000657693.1:96473-ENST00000373036.5:42113|1484
MVAGGVGRR
>FUSION-ENST00000657693.1:96473-ENST00000373036.5:42113|445
SPEGSETER
>FUSION-ENST00000463155.5:37495-ENST00000427859.5:55866|622
QKTDKQINNVSVSNCATK
>FUSION-ENST00000657693.1:96473-ENST00000373036.5:42113|3310
KPPQKPYLQASHCIS
>FUSION-ENST00000463155.5:37495-ENST00000427859.5:55866|1713
MSQANNAVK
>ENST00000513344.1|SNV-75363-C-G|1
NGDCLMFASLMNSESR
>ENST00000419594.5|SNV-40843-G-T|1
DYEGTVYNDGTFEIYCQAVSHR
>ENST00000527955.5|SNV-112043-A-T|8
EDARPNREAYEEPPVQLRELSR
>FUSION-ENST00000657693.1:96473-ENST00000373036.5:42113|536
LVSNSWVQVICPPPPSK
>FUSION-ENST00000657693.1:96473-ENST00000373036.5:42113|1619
VGALGTPSSPALLFKLLVCWR
>FUSION-ENST00000657693.1:96473-ENST00000373036.5:42113|1722
QPEDGDKPGCGRQNYASPK
>FUSION-ENST00000463155.5:37495-ENST00000427859.5:55866|1987
SGGSLYQETV
>FUSION-ENST00000657693.1:96473-ENST00000373036.5:42113|4826
KPVGYLDEK
>FUSION-ENST00000463155.5:37495-ENST00000427859.5:55866|1796
TPHHTCYHLI
>FUSION-ENST00000657693.1:96473-ENST00000373036.5:42113|2955
QEPQFPGLQK
>FUSION-ENST00000657693.1:96473-ENST00000373036.5:42113|1374
KQCSFPESR
>FUSION-ENST00000657693.1:96473-ENST00000373036.5:42113|2891
EVCFFFVLFLFFCLFLR
>FUSION-ENST00000657693.1:96473-ENST00000373036.5:42113|451
MRSPEGSETERER
>FUSION-ENST00000463155.5:37495-ENST00000427859.5:55866|497
ILALSEKDSRK
>FUSION-ENST00000463155.5:37495-ENST00000427859.5:55866|643
AFQSTSNSSTVFLVSTSNYLLGER
>FUSION-ENST00000657693.1:96473-ENST00000373036.5:42113|1216
MRSWADGLTFLGLSDLTCKVVWVK
>FUSION-ENST00000463155.5:37495-ENST00000427859.5:55866|692
SCLMFLNN
>FUSION-ENST00000657693.1:96473-ENST00000373036.5:42113|5413
LHGGADVNLHLK
>FUSION-ENST00000657693.1:96473-ENST00000373036.5:42113|3301
LILILTSISPPQTTPSNR
>FUSION-ENST00000657693.1:96473-ENST00000373036.5:42113|1046
AICMDCLILSSQQVKELGGSKGSC
>FUSION-ENST00000657693.1:96473-ENST00000373036.5:42113|2251
QLGALAVRTPK
>FUSION-ENST00000657693.1:96473-ENST00000373036.5:42113|1824
NFSLPFCLHK
>FUSION-ENST00000463155.5:37495-ENST00000427859.5:55866|2410
NQGMQILNNTHSCK
>ENST00000476284.1|SNV-4118-C-T|2
GCAVGSPGSACTGTAPRSAAR
>FUSION-ENST00000657693.1:96473-ENST00000373036.5:42113|3010
MGKVYIR
>FUSION-ENST00000657693.1:96473-ENST00000373036.5:42113|4508
GDLFLQGSR
>FUSION-ENST00000657693.1:96473-ENST00000373036.5:42113|202
MGALCYSCMAGRITSP
>ENST00000396191.6|SNV-554829-A-G|1
YDLIGRFK
>ENST00000459850.5|SNV-12842-C-T|4
SARIWACAR
>FUSION-ENST00000657693.1:96473-ENST00000373036.5:42113|2128
GELVELWSWKLQCAVITPLHSV
>FUSION-ENST00000657693.1:96473-ENST00000373036.5:42113|1507
QRHGGGWGGEK
>FUSION-ENST00000657693.1:96473-ENST00000373036.5:42113|3041
KEAAVQTASSSVR
>FUSION-ENST00000463155.5:37495-ENST00000427859.5:55866|2447
MFVKHLWK
>ENST00000513344.1|SNV-75414-C-G|15
FASLMNSESRLNESRTDDSEK
>FUSION-ENST00000657693.1:96473-ENST00000373036.5:42113|273
MSYFWSSGA
>FUSION-ENST00000657693.1:96473-ENST00000373036.5:42113|2210
RHERCGR
>FUSION-ENST00000657693.1:96473-ENST00000373036.5:42113|834
CLLLVMGCSCCHR
>FUSION-ENST00000657693.1:96473-ENST00000373036.5:42113|5081
PVIPALWQAEAGRSLEVR
>ENST00000332349.5|SNV-886-G-T|1
SMKPSIYEELDRAMLEWFNQQRAK
>FUSION-ENST00000657693.1:96473-ENST00000373036.5:42113|2405
MVRTRAMELENLEFLMQIQFQAV
>ENST00000167586.7|SNV-3058-T-C|MNV-3010-TGT-T|1
GPEPHPERDA
>FUSION-ENST00000657693.1:96473-ENST00000373036.5:42113|5737
MMWFGGPSGETRGL
>FUSION-ENST00000657693.1:96473-ENST00000373036.5:42113|5601
MIIVVVLQMRNPQPREVK
>FUSION-ENST00000657693.1:96473-ENST00000373036.5:42113|5503
MTKEMMNRMCLAEDLGS
>FUSION-ENST00000657693.1:96473-ENST00000373036.5:42113|1217
RSWADGLTFLGLSDLTCK
>FUSION-ENST00000657693.1:96473-ENST00000373036.5:42113|4791
GRLGEER
>FUSION-ENST00000657693.1:96473-ENST00000373036.5:42113|4040
TFLQSCWKILPCVSFSSSINK
>FUSION-ENST00000657693.1:96473-ENST00000373036.5:42113|4159
HASNPSYSEG
>FUSION-ENST00000463155.5:37495-ENST00000427859.5:55866|1777
RAPSEFR
>FUSION-ENST00000657693.1:96473-ENST00000373036.5:42113|444
SPEGSETERER
>FUSION-ENST00000657693.1:96473-ENST00000373036.5:42113|2399
MQIQFQAV
>FUSION-ENST00000657693.1:96473-ENST00000373036.5:42113|2114
MKLNSGLR
>FUSION-ENST00000463155.5:37495-ENST00000427859.5:55866|1056
LSNEVKINKLL
>FUSION-ENST00000463155.5:37495-ENST00000427859.5:55866|2357
ELPQSTAISSLLNIWIYFLE
>FUSION-ENST00000657693.1:96473-ENST00000373036.5:42113|2688
ATELSGNKSEQSNQSGNVSRMER
>FUSION-ENST00000657693.1:96473-ENST00000373036.5:42113|5262
SFFFFFF
>FUSION-ENST00000657693.1:96473-ENST00000373036.5:42113|5057
MAPPPANVLFLIFYK
>FUSION-ENST00000657693.1:96473-ENST00000373036.5:42113|581
MITAHCNFRLLGSSNYPALASR
>FUSION-ENST00000463155.5:37495-ENST00000427859.5:55866|1366
EMYFSCVLGLNSPYTYPSAYK
>FUSION-ENST00000657693.1:96473-ENST00000373036.5:42113|1140
MSAQLMRSLQILLLRK
>FUSION-ENST00000657693.1:96473-ENST00000373036.5:42113|2237
GPGVRKLDGSLTPR
>FUSION-ENST00000463155.5:37495-ENST00000427859.5:55866|244
GEAKVVFLLTSTLTEVLQA
>FUSION-ENST00000657693.1:96473-ENST00000373036.5:42113|3164
MNHCTWSHL
>FUSION-ENST00000657693.1:96473-ENST00000373036.5:42113|2529
MMPRPWFRYPK
>FUSION-ENST00000463155.5:37495-ENST00000427859.5:55866|1005
TLRFPVSK
>FUSION-ENST00000463155.5:37495-ENST00000427859.5:55866|1516
ASSPLVFTFPCETARSLR
>ENST00000461292.3|SNV-360359-C-A|4
MTIPHIFDLGQCLMEAR
>FUSION-ENST00000657693.1:96473-ENST00000373036.5:42113|2472
MSQCLFK
>FUSION-ENST00000657693.1:96473-ENST00000373036.5:42113|2030
SPKIQTCHQKGGLR
>ENST00000402588.6|SNV-3351-C-T|3
TSSWGTGPSSLASSRWLLAMNCLR
>FUSION-ENST00000477661.1:5134-ENST00000432950.1:6455|3
SVRMQDWPSPSGCPTSTAGNWK
[truncated: 273,517 more chars]
