# Supplementary material for: Identification of non-canonical peptides with moPepGen
Source: Nat Biotechnol. 2025 Jun 16;44(4):568–73. doi: 10.1038/s41587-025-02701-0 (PMC12680078; doi:10.1038/s41587-025-02701-0)
Supplement: Supplementary file 4 — Supplementary Data: Cancer cell line variant peptide database. Custom peptide database FASTA file for each of the 376 cell lines from the Cancer Cell Line Encyclopedia with proteomics characterization or used in the reference channel. Variant peptide FASTA files were produced by moPepGen as the result of cell-line-specific publicly available mutations and fusions. [file 41587_2025_2701_MOESM4_ESM.zip › ACH-000315.fasta]

>ENST00000607540.1|SNV-195287-A-C|2
MLGSWRQA
>ENST00000574642.5|SNV-4143-G-A|1
QNWRLQPHLYLLCHPR
>ENST00000610897.4|SNV-84615-T-C|1
LTIWDSYTTNKVHAIPLR
>ENST00000667214.1|SNV-131383-G-A|6
FRDPGSK
>ENST00000316623.10|INDEL-130294-G-GG|3
CIPTPGSYRCEWQQRVPAGPPWGVY
>ENST00000523756.5|SNV-39829-T-A|5
QSRAPQALPCSRANCCAAR
>ENST00000262367.10|MNV-128974-TT-T|3
RQFQRISLK
>ENST00000648379.1|SNV-291381-T-C|7
MGATVMLPILRCVQKMR
>ENST00000503802.5|INDEL-91559-G-GT|1
ELHFTLSMEVFFTAT
>ENST00000408890.6|SNV-179-A-G|3
SPSTPQTTPSPRGR
>FUSION-ENST00000548357.2:9285-ENST00000610646.1:0|9
HRGHSESPEKCCHGHD
>ENST00000253778.13|SNV-36913-T-A|1
QVLEELTELPEMVELASDFLDR
>ENST00000262367.10|MNV-128974-TT-T|2
QFQRISLK
>ENST00000427482.7|SNV-125353-A-G|1
ELGEDSTFGNALIGVGESMK
>ENST00000251076.9|INDEL-156607-T-TT|3
YTNTGAPR
>ENST00000470695.1|SNV-96440-C-T|5
MYILQFRSAFFSSSLHRSWIK
>ENST00000636362.1|MNV-3128-TG-T|2
RPGTRRPPATVAALWPEGLGQEM
>ENST00000412167.6|SNV-40535-G-A|3
FIPDPKADIMIKSVK
>ENST00000283109.8|SNV-11865-A-G|1
VEDPASVYDEAMELIVK
>ENST00000540363.1|SNV-75727-G-C|6
ADSRFRISPLFTLGK
>ENST00000482607.1|SNV-252266-T-C|4
EPLTMRTVTSTPW
>ENST00000280979.9|SNV-217170-A-C|1
TGQASSPSHVTR
>ENST00000468592.5|INDEL-39651-C-CA|4
WDPRNGLLFSR
>FUSION-ENST00000548357.2:9285-ENST00000610646.1:0|6
SAAMATTDVTLELRRPAAAPR
>ENST00000622875.4|SNV-368768-G-A|4
GTPGRFIYTALNKPTIDYGFQRLQK
>ENST00000342314.9|SNV-58776-A-G|2
EEEKHDTHR
>ENST00000483754.1|SNV-142092-G-A|4
AMQVRNVLNDAVDLLEFHDR
>ENST00000256367.3|SNV-444-T-A|3
FREAKGK
>ENST00000382713.10|SNV-163697-A-C|5
FPDEKAAYFRTFHK
>ENST00000310125.5|SNV-693-T-G|6
KIKWIGLTTNSAQNCQNVR
>ENST00000368891.9|SNV-16402-A-T|4
SVKLCLNTIPFLKMILK
>ENST00000408890.6|SNV-179-A-G|2
SPSTPQTTPSPRGRQSPWPLR
>ENST00000540363.1|SNV-75727-G-C|1
ISPLFTLGKKR
>ENST00000289746.3|SNV-23408-A-C|10
GSDGPCR
>ENST00000483500.1|SNV-1118-T-G|3
FIKELRVIESGPHGANTEIM
>ENST00000289746.3|SNV-23408-A-C|12
TACPWGATGHATPRPR
>ENST00000567224.1|SNV-239587-A-G|1
TAAQTRQTSKTWR
>ENST00000380419.8|SNV-9437-G-A|2
EDAANNYTRGR
>ENST00000674142.1|SNV-4153-A-G|2
EIQKADFGQTLSAFLMGFAS
>ENST00000480332.1|SNV-126656-G-C|2
LSRASFLFGQLLH
>ENST00000529186.1|SNV-18614-C-G|11
ATMSAFLSIVHCQLRWIFER
>ENST00000368891.9|SNV-16402-A-T|11
MPQYHSFLENDLKNAMASFLPK
>ENST00000409968.6|SNV-891577-A-C|2
CYHYTWKASLWNNNERPVWCQR
>ENST00000361320.5|SNV-1435-T-G|5
NLERLDLGYNR
>ENST00000566589.1|SNV-56822-C-T|6
SRQAAGPWNSSLMTTARPPPVESR
>ENST00000330212.7|INDEL-5893-C-CA|2
LPQQSSK
>ENST00000529186.1|SNV-18614-C-G|8
SAFLSIVHCQLRWIFER
>ENST00000313543.5|MNV-5163-GA-G|10
KSLILELLPKLLPR
>ENST00000380578.1|SNV-18548-T-A|4
YLKTVDKFNEWFVSAFVTAGQMR
>ENST00000535850.5|SNV-147056-A-C|1
IPETLHQEILAILPMLKLWLYRR
>ENST00000308251.5|SNV-17061-A-G|4
LARHSLGLQTLGLAVRR
>ENST00000533724.5|SNV-16821-G-C|3
MEGVQRHTRVYR
>ENST00000482172.5|SNV-96440-C-T|1
YYLSAFFSSSLHRSWIKR
>ENST00000470586.5|SNV-78051-C-A|1
THSLWPI
>ENST00000491333.1|SNV-237800-C-T|2
MTSSTWWKRIR
>ENST00000578571.5|SNV-509720-A-G|5
MKTSQVLFPLNPYKEVPLR
>ENST00000612663.5|SNV-20243-T-G|3
SNLGGLCLLLLPIPLIVWVK
>ENST00000374531.6|SNV-444872-T-C|1
VLGYDETTKAELVLIDEDDEKSLR
>ENST00000578571.5|SNV-509720-A-G|2
TSQVLFPLNPYKEVPLRR
>ENST00000470695.1|SNV-96440-C-T|1
SAFFSSSLHRSWIKR
>ENST00000470695.1|SNV-96440-C-T|2
SAFFSSSLHRSWIK
>ENST00000307441.13|SNV-45649-A-C|4
AHTGEKSCQCNACGKIFYR
>ENST00000647395.1|SNV-8950-A-G|2
APPTTAVPSRASLVLTLNELPNR
>ENST00000401931.1|SNV-1118-T-G|2
VIESGPHGANTEIIVK
>ENST00000382545.5|SNV-1577-T-C|1
CERVVINISGLRFETQLK
>ENST00000659936.1|SNV-17121-C-A|4
MGPPEQTLTSGQPWQGHSPR
>ENST00000574902.5|SNV-7884-C-T|2
QLVKAWR
>ENST00000477830.1|SNV-353347-A-G|15
MGMKRPSEMCETSSQGIRR
>ENST00000389394.8|SNV-269247-G-C|2
AFTEMTPSFFEENILAKK
>ENST00000375203.8|SNV-10897-G-A|3
LADELSGWVQRHQRGQR
>ENST00000357374.2|SNV-233-C-T|1
DRHDFRIP
>ENST00000643684.1|SNV-21377-C-G|7
DQLGTGK
>ENST00000410075.5|SNV-73556-G-A|2
SPFGIMKASWLPK
>FUSION-ENST00000514213.6:50204-ENST00000646790.1:335397|2
IVAFENAFERLLDIISEEGNSDGG
>ENST00000556469.5|SNV-49069-A-G|1
TDEGSPHPLAGSCFEDLAEVS
>ENST00000382545.5|SNV-2870-G-T|3
SSSTMSKSEYMEIEEDMNNSISHYR
>ENST00000418132.7|SNV-23322-G-A|1
LQVPAVCLHPGIILNLGASRK
>ENST00000301067.11|SNV-22251-C-T|3
ELQKKQQLSAQLQPAQQQQ
>ENST00000448253.5|SNV-184559-C-T|1
MLQEAFPAEIHVALIIKPDNFWQK
>ENST00000321728.12|SNV-355214-G-A|3
YIDWEKLEHKEIQPPYKPK
>ENST00000315266.9|SNV-661607-C-G|1
MQGILDPGPTIIKARLSCDVK
>ENST00000305784.7|SNV-6681-G-A|3
LSQGVTLVVDRYTFSGVAFTGAK
>ENST00000567224.1|SNV-239587-A-G|3
TAAQTRQTSK
>ENST00000469631.1|SNV-72686-T-A|4
MNSSQKTVERLFLK
>ENST00000457843.1|SNV-349652-T-G|5
PGWTYLRADATAQISSGGSLR
>ENST00000373886.8|SNV-189263-T-C|3
LKIGAKPKK
>ENST00000512790.6|SNV-954-A-C|2
MQDDSCNVNSAP
>ENST00000644876.1|SNV-11911-A-T|2
YLVLVEADRMLDMGFEPQIR
>ENST00000438278.5|MNV-299146-AAGAGA-A|2
SEEESDSHQSPALPRDR
>ENST00000483500.1|SNV-1118-T-G|2
ELRVIESGPHGANTEIM
>ENST00000374531.6|SNV-444872-T-C|5
KVLGYDETTK
>ENST00000371126.3|SNV-865-G-A|1
DWIFAVAWLSDTVAVSGSRDGTVAL
>ENST00000523756.5|SNV-39829-T-A|7
WLVEQSCVRQSRAPQALPCSR
>ENST00000636362.1|MNV-3128-TG-T|10
SRGSRRPWR
>ENST00000477270.5|SNV-20243-T-G|2
EEGSRSNLGGLCLLLLPIPLIVW
>ENST00000355740.7|SNV-20243-T-G|1
SNLGGLCLLLLPIPLIVWGNSGNK
>ENST00000361200.7|MNV-34513-GC-G|3
KGGRTELGK
>ENST00000477830.1|SNV-353347-A-G|14
GMKRPSEMCETSSQGIRR
>ENST00000487943.5|SNV-92143-G-A|16
MQVRNVLNDAVDLLEFHDRVIK
>ENST00000511278.5|SNV-339498-C-A|3
DWQHEQNEFSR
>ENST00000407673.5|SNV-108975-C-A|1
LWLDSVSLIIK
>ENST00000264852.8|SNV-846-C-A|2
RDPLDAAR
>ENST00000261800.5|SNV-936-G-A|1
SYAQSNEFSLVSVK
>ENST00000375735.7|SNV-346894-A-C|2
SVDSLQFVASWKGR
>ENST00000393313.5|INDEL-58430-A-AA|2
KLFSSQMQ
>ENST00000643732.1|SNV-169838-A-G|3
CAEYTSGGAHLHR
>ENST00000356940.11|SNV-28347-A-C|4
AKLAIWDTAGPERFR
>ENST00000418099.5|SNV-14163-T-G|2
TEPFEENSVLEQFMIELK
>ENST00000251582.12|SNV-231492-A-T|1
IHGLEDEVQPPILIPRRPSPYEKTR
>ENST00000543525.3|SNV-64648-C-G|1
DSKSGVCPCLNGWPSQTV
>ENST00000625026.1|SNV-335-C-T|1
FFGTIQLKLENIN
>ENST00000469631.1|SNV-72686-T-A|1
TVERLFLKMK
>ENST00000509868.1|SNV-339498-C-A|2
DWQHEQNEK
>ENST00000576924.5|SNV-10257-G-T|2
SLSGSSPFPKQK
>ENST00000418099.5|SNV-14163-T-G|5
DRLKTEPFEENSVLEQFMIELK
>ENST00000439174.7|MNV-251-ACAAATGCCTGTCTCGGGAAAA-A|5
SKEIETYVK
>ENST00000376042.6|SNV-106341-A-C|1
CTIYGTICHFR
>ENST00000389698.7|SNV-58650-G-A|3
PKPHYVMIK
>ENST00000477830.1|SNV-353347-A-G|2
MCETSSQGIRRLVCLRPR
>ENST00000529502.5|SNV-15048-T-C|6
MLKSGLPGTK
>ENST00000495260.5|SNV-85800-A-G|5
GKQVSGNR
>ENST00000304623.13|SNV-339498-C-A|4
QIVASQLERCKLGSETGSMSR
>ENST00000289746.3|SNV-23408-A-C|15
HRGRTACPWGATGHATPRPR
>ENST00000416372.5|SNV-40323-C-T|2
ILHVPAASFR
>ENST00000477830.1|SNV-353347-A-G|5
CETSSQGIR
>ENST00000556356.1|SNV-81849-T-C|2
LPGLEPVTR
>ENST00000382713.10|SNV-163697-A-C|4
AAYFRTFHK
>ENST00000401743.6|SNV-1091-G-A|1
ELTLENLK
>ENST00000370784.8|SNV-57804-C-G|2
SALSQTLLCHLLIVVLICSSR
>ENST00000480332.1|SNV-126656-G-C|3
VSPRLSRASFLFGQLLH
>ENST00000407010.7|SNV-205412-T-C|SNV-205429-G-A|1
ESAKEVKK
>ENST00000308251.5|SNV-17061-A-G|2
HSLGLQTLGLAVRR
>ENST00000418132.7|SNV-23322-G-A|4
MLQVPAVCLHPGIILNLGASR
>ENST00000578571.5|SNV-509720-A-G|4
KTSQVLFPLNPYKEVPLR
>ENST00000389394.8|SNV-269247-G-C|5
RAFTEMTPSFFEENILAK
>ENST00000304218.6|SNV-256-C-T|1
VLAAAGYDVEKNNSRIK
>ENST00000409968.6|SNV-891577-A-C|1
ASLWNNNERPVWCQR
>ENST00000376896.8|SNV-168245-A-T|4
MCRAFNPLNNTVLFEGKYGGMHMFK
>ENST00000376104.6|SNV-342604-T-G|2
CEQKIEEANQVLQK
>ENST00000512400.1|SNV-4609-T-C|6
GLLVHTHPSPARCLYHPCR
>ENST00000339364.10|SNV-116467-T-A|3
TDSTSSTARSTSNR
>ENST00000361719.6|SNV-406448-A-C|1
TLYNVEEEADAQPIR
>ENST00000373886.8|SNV-276568-A-T|1
GSQNYTSAVK
>ENST00000522917.5|MNV-215803-GA-G|1
AIQRQSQMR
>ENST00000315266.9|SNV-661607-C-G|2
MQGILDPGPTIIKAR
>ENST00000480332.1|SNV-126656-G-C|1
ASFLFGQLLH
>ENST00000251127.11|SNV-358533-A-C|4
GGSRQDAADAGNPQRK
>ENST00000427829.1|SNV-24850-G-T|1
GFPRAQPRHLLHLPR
>ENST00000485766.1|SNV-68170-G-A|2
YCGDSPPAISQHCYHNHHSR
>ENST00000368891.9|SNV-16402-A-T|10
PQYHSFLENDLKNAMASFLPK
>ENST00000361719.6|SNV-406448-A-C|2
SLTFSDTSTKTLYNVEEEADAQPIR
>ENST00000546464.1|SNV-2253-C-A|6
KERLEGKPDSAAK
>ENST00000621805.4|SNV-28347-A-C|2
WAMWQYDTAGPERFR
>ENST00000264852.8|SNV-846-C-A|3
QPPAPRRDPLDAAR
>ENST00000570939.2|SNV-128921-G-T|2
DAAYYSYQNSSPKYGLLADRYHFC
>ENST00000313543.5|MNV-5163-GA-G|4
TVKKHPGNGR
>ENST00000438197.2|SNV-73544-T-C|2
MPQENTRKPNVSPEKR
>ENST00000573536.1|SNV-126684-G-A|3
MPVHGGARNGGASEGVETPI
>ENST00000650229.1|SNV-8950-A-G|2
QAGPTHHSCPQQSLSSPHTER
>ENST00000508540.6|SNV-3197-G-C|1
GLPRWLEAKASRPDATCASPAK
>ENST00000393265.6|SNV-131473-G-A|4
TRLRMASK
>ENST00000376042.6|SNV-106341-A-C|3
KKCTIYGTICHFR
>ENST00000368891.9|SNV-16402-A-T|13
MPQYHSFLENDLK
>ENST00000567887.5|SNV-269546-A-G|5
ATSFATVVKDIEGFMEGNQTK
>ENST00000370784.8|SNV-57804-C-G|1
SALSQTLLCHLLIVVLICSSRQTFN
>ENST00000544752.6|SNV-661607-C-G|3
QGILDPGPTIIK
>ENST00000396573.6|SNV-419233-G-T|4
KISLFPQGLEDSKR
>ENST00000366787.7|SNV-33763-C-A|4
VLVHEGKQVMADSGPIYDKTYAGGR
>ENST00000650135.1|SNV-929-G-A|3
YKLAGLPGKWPALASAHPSLHR
>ENST00000320356.7|SNV-72686-T-A|3
NEFISENCGEIISQDEADR
>ENST00000642197.1|INDEL-154097-A-AT|5
FGKYLEMKFHLFWSGSGSTDF
>ENST00000511278.5|SNV-339498-C-A|2
DWQHEQNEFSRR
>ENST00000421806.3|SNV-150563-C-G|1
DTYDTSID
>ENST00000535850.5|SNV-147056-A-C|3
IPETLHQEILAILPMLK
>ENST00000342992.10|SNV-126036-T-G|3
LSQTEPVTRIKDIENQTVLK
>ENST00000643732.1|SNV-169838-A-G|2
CAEYTSGGAHLHRECHRPR
>ENST00000389394.8|SNV-269247-G-C|4
RAFTEMTPSFFEENILAKK
>ENST00000316623.10|INDEL-130294-G-GG|1
VPAGPPWGVY
>ENST00000457843.1|SNV-349652-T-G|2
ADATAQISSGGSLR
>ENST00000251809.4|SNV-81390-T-C|5
NYQKSLIDLNKVILLDPSTIEAK
>ENST00000647395.1|SNV-8950-A-G|1
ASLVLTLNELPNR
>ENST00000430799.7|MNV-87189-CAG-C|8
NPVCREMAVVLLANLAR
>ENST00000262367.10|SNV-128921-G-T|2
QLCTIPRDAAYYSYQNRYHFC
>ENST00000289746.3|SNV-23408-A-C|6
SPGPTPLGLGQPPSCR
>ENST00000487943.5|SNV-92143-G-A|10
MFLMMQWIYWNSMIESLKHL
>ENST00000652161.1|INDEL-10017-C-CA|1
SYQLEGVNWLAQALPLSEWLYPGR
>ENST00000637788.1|MNV-87189-CAG-C|7
AVVLLANLAR
>ENST00000520113.6|SNV-6910-A-G|4
QIDDAMRNFAEEVFASEVK
>ENST00000393265.6|SNV-131473-G-A|3
LRMASKIIINER
>ENST00000553234.1|SNV-995-G-T|3
SWRLSLAYLR
>ENST00000359680.9|SNV-18548-T-A|2
FNEWFVSAFVTAGQMR
>ENST00000476350.1|SNV-269546-A-G|1
GSWKGIRPS
>ENST00000643684.1|SNV-21377-C-G|9
LRDQLGTGK
>ENST00000487943.5|SNV-92143-G-A|18
MQVRNVLNDAVDLLEFHDR
>ENST00000512790.6|SNV-954-A-C|1
QDDSCNVNSAP
>ENST00000375735.7|SNV-346894-A-C|3
SVDSLQFVASWK
>ENST00000264382.8|SNV-14980-C-T|2
TWPIFTRDQLPGDNNNNLYGH
>ENST00000667214.1|SNV-131383-G-A|2
NEFADDEHSTVEESEGR
>ENST00000368891.9|SNV-16402-A-T|7
MSVKLCLNTIPFLK
>ENST00000401970.2|SNV-516699-A-C|4
AENKDDGNAYGK
>ENST00000622875.4|SNV-368768-G-A|5
GTPGRFIYTALNKPTIDYGFQR
>ENST00000430799.7|MNV-87189-CAG-C|4
QPPGLPR
>ENST00000648379.1|SNV-291381-T-C|14
GSCWTHMGATVMLPILR
>ENST00000574902.5|SNV-7884-C-T|3
EQHPGSGEEAVALVEDLQKQLVK
>ENST00000418132.7|SNV-23322-G-A|9
MSAPRNYSQSGGFKEGR
>ENST00000313543.5|MNV-5163-GA-G|6
LLPRTVK
>ENST00000667214.1|SNV-131383-G-A|5
FRDPGSKNEFADDEHSTVEESEGR
>ENST00000398226.7|SNV-4722-T-G|2
RGPSSGGGG
>ENST00000419533.1|SNV-44953-A-G|10
EEFFSDSGELVQIMMATASENLSAK
>ENST00000409720.5|SNV-14163-T-G|1
TEPFEENSVLEQFMIEK
>ENST00000376437.9|INDEL-19736-A-AA|4
ARVREGR
>ENST00000472874.1|SNV-240083-G-A|1
ALLLPAWEPGGVGTHSS
>ENST00000522917.5|MNV-215803-GA-G|2
KAIQRQSQMR
>ENST00000530547.1|SNV-346894-A-C|2
KLQGQWVVLWIAFNL
>ENST00000509868.1|SNV-339498-C-A|1
DWQHEQNEKQK
>ENST00000396573.6|SNV-419233-G-T|2
ISLFPQGLEDSKR
>ENST00000529186.1|SNV-18614-C-G|2
EKGPGQMR
>ENST00000418132.7|SNV-23322-G-A|6
NYSQSGGFK
>ENST00000389048.8|SNV-692565-G-A|2
KSLQEGATGGHSCPQAMK
>ENST00000574575.2|SNV-7884-C-T|3
QKQLVKAWR
>ENST00000356878.5|SNV-1341-A-C|1
LVSTFTNYYSLVLDSALDR
>ENST00000533608.7|SNV-18614-C-G|3
QGYDVSIPVYSPLSAEVDLREK
>ENST00000265012.4|SNV-94398-A-C|1
GFQGKNITPGVLPPDHAIKR
>ENST00000566589.1|SNV-56822-C-T|3
TTARPPPVESR
>ENST00000410075.5|SNV-73556-G-A|1
SPFGIMKASWLPKFSHADAQK
>ENST00000469631.1|SNV-72686-T-A|5
NSSQKTVER
>ENST00000482607.1|SNV-252266-T-C|5
MEPLTMRTVTSTPW
>ENST00000378061.7|SNV-22136-A-G|3
LHSGEEPFQCPECDR
>ENST00000330212.7|INDEL-5893-C-CA|5
VISDTLSLAQSQEESR
>ENST00000648379.1|SNV-291381-T-C|8
GATVMLPILRCVQK
>ENST00000396946.8|SNV-104021-G-A|1
DLQLEINQLKHRLNK
>ENST00000554652.5|SNV-58650-G-A|8
RPKPHYVMIK
>ENST00000280979.9|SNV-217170-A-C|2
SKTGQASSPSHVTR
>ENST00000309539.8|SNV-5260-C-T|1
LEGQILARQQAEEASQESENELK
>ENST00000636362.1|MNV-3128-TG-T|9
GSRRPWR
>ENST00000375203.8|SNV-10897-G-A|2
HQRGQRK
>ENST00000374531.6|SNV-444872-T-C|4
KVLGYDETTKAELVLIDEDDEK
>ENST00000557966.1|MNV-96134-CTGCATG-C|2
AALKESFFAER
>ENST00000487943.5|SNV-92143-G-A|15
QVRNVLNDAVDLLEFHDRVIK
>ENST00000529186.1|SNV-18614-C-G|7
MSAFLSIVHCQLRWIFERK
>ENST00000310125.5|SNV-693-T-G|2
WIGLTTNSAQNCQNVRVER
>ENST00000674142.1|SNV-4153-A-G|4
ADPQRFPHGIR
>ENST00000523756.5|SNV-39829-T-A|6
QSRAPQALPCSR
>ENST00000380419.8|SNV-9437-G-A|5
SLFHPEQLLSGKEDAANNYTR
>ENST00000636362.1|MNV-3128-TG-T|15
AWRRPFPCWSMR
>ENST00000439174.7|MNV-251-ACAAATGCCTGTCTCGGGAAAA-A|3
EIETYVK
>ENST00000610897.4|SNV-84615-T-C|3
LLVSASQDGKLTIWDSYTTNK
>ENST00000410075.5|SNV-73556-G-A|3
SPFGIMK
>ENST00000555503.1|SNV-661607-C-G|1
MQGILDPGPTIIKARVMLSNDQKPK
>ENST00000529186.1|SNV-18614-C-G|9
MSAFLSIVHCQLRWIFER
>ENST00000469631.1|SNV-72686-T-A|2
TVERLFLK
>ENST00000482172.5|SNV-96440-C-T|3
YYLSAFFSSSLHR
>ENST00000507175.5|SNV-32545-G-A|2
LKHPTPTMLSIQK
>ENST00000373886.8|SNV-189263-T-C|2
IGAKPKK
>ENST00000373886.8|SNV-189263-T-C|4
LKIGAKPK
>ENST00000483325.1|SNV-92143-G-A|3
VRNVLNDAVDLLEFHDRVIK
>ENST00000507700.5|SNV-69403-A-G|3
MNTFTTVATLTVMPFNSAIILKELI
>ENST00000339416.7|SNV-240083-G-A|1
CMALLLPAWNRNDACQIAAAGQPG
>ENST00000320356.7|SNV-72686-T-A|1
NEFISENCGEIISQDEADRRGK
>ENST00000332070.7|SNV-40573-A-C|2
CGFCPVGEEENEARGK
>ENST00000277905.6|SNV-1811-T-G|8
ERTELARQR
>ENST00000275162.10|SNV-1709-C-T|2
TDDAFILCFLRAR
>ENST00000622875.4|SNV-368768-G-A|1
FIYTALNKPTIDYGFQRLQKVIPR
>ENST00000376437.9|INDEL-19736-A-AA|1
QNLTPAPFPSIHYLIPIK
>ENST00000316623.10|INDEL-130294-G-GG|4
CIPTPGSYRCEWQQR
>ENST00000418132.7|SNV-23322-G-A|3
LQVPAVCLHPGIILNLGASR
>ENST00000310125.5|SNV-693-T-G|4
IKWIGLTTNSAQNCQNVRVER
>ENST00000419533.1|SNV-44953-A-G|2
ATASENLSAKFCNR
>ENST00000334058.3|SNV-267-T-C|2
SYPEDTTSEVIRR
>ENST00000502953.1|SNV-32158-A-G|2
MTGDVTVNPTASCLVMTTEILR
>ENST00000396573.6|SNV-419233-G-T|3
ISLFPQGLEDSK
>ENST00000361320.5|SNV-1435-T-G|4
NLERLDLGYNRIR
>ENST00000470695.1|SNV-96440-C-T|3
SAFFSSSLHR
>ENST00000477830.1|SNV-353347-A-G|9
RPSEMCETSSQGIR
>ENST00000376437.9|INDEL-19736-A-AA|6
NRQNTRR
>ENST00000369206.6|SNV-1811-T-G|1
NLSETQVKVWFQNRR
>ENST00000507700.5|SNV-69403-A-G|5
MMNTFTTVATLTVMPFNSAIILK
>ENST00000366772.6|INDEL-23699-C-CGAAGA|1
NSLGKPSD
>ENST00000276201.7|SNV-11756-A-C|3
MREEQREER
>ENST00000340645.9|SNV-57552-A-T|1
LHEEIIMKEQKIISLLSGK
>ENST00000643732.1|SNV-169838-A-G|1
CAEYTSGGAHLHRECHRPRLGGR
>ENST00000529186.1|SNV-18614-C-G|10
ATMSAFLSIVHCQLRWIFERK
>ENST00000523756.5|SNV-39829-T-A|4
APQALPCSR
>ENST00000488355.1|SNV-33763-C-A|5
MADSGPIYDK
>ENST00000507700.5|SNV-69403-A-G|1
NTFTTVATLTVMPFNSAIILKELI
>ENST00000277905.6|SNV-1811-T-G|1
NLSETQANSEENNERFKR
>ENST00000389698.7|SNV-58650-G-A|5
ENSLYHPILDIPQMRPKPHYVMIK
>ENST00000659936.1|SNV-17121-C-A|2
MGPPEQTLTSGQPWQGHSPRQPLEV
>ENST00000407010.7|SNV-205412-T-C|4
MENLMQIRESAK
>ENST00000477830.1|SNV-353347-A-G|6
MCETSSQGIR
>ENST00000472453.5|SNV-237538-C-T|3
LGFKHPIPPLDRVQMAVLPLCFPR
>FUSION-ENST00000333681.5:2047-ENST00000641136.1:3462|4
HLHTWIQDNGGWSCNWRRAVR
>ENST00000333891.14|SNV-247613-G-T|2
DLEPDYSSYMTSITSSIGGISSR
>ENST00000574642.5|SNV-4143-G-A|4
SLRQNWR
>ENST00000529502.5|SNV-15048-T-C|1
SGLPGTKMHPPV
>ENST00000472453.5|SNV-237538-C-T|2
HPIPPLDR
>ENST00000519653.5|SNV-275956-T-G|1
GCDGLFVVSVWLLQCWGENNTAR
>ENST00000648379.1|SNV-291381-T-C|13
GSCWTHMGATVMLPILRCVQK
>ENST00000541638.6|SNV-9122-G-A|3
LKISDQLLLEINNVTRAWGLEVDR
>ENST00000648379.1|SNV-291381-T-C|10
GATVMLPILR
>ENST00000469141.6|SNV-65152-C-T|1
GFVPEKNF
>ENST00000344575.5|SNV-336-G-T|3
GRGSAPCQAVEIPMCRGIGYNLTR
>ENST00000674142.1|SNV-4153-A-G|3
ADPQRFPHGIRQLANYVHSK
>ENST00000496989.5|SNV-128491-G-T|6
MEFCGSGSITDLVK
>ENST00000483325.1|SNV-92143-G-A|4
VRNVLNDAVDLLEFHDR
>ENST00000370784.8|SNV-57804-C-G|3
QLKSALSQTLLCHLLIVVLICSSR
>ENST00000251127.11|SNV-358533-A-C|2
QDAADAGNPQRK
>ENST00000546464.1|SNV-2253-C-A|2
LEGKPDSAAKIWAAR
>ENST00000361320.5|SNV-1435-T-G|3
LDLGYNR
>ENST00000327761.7|SNV-9354-G-A|6
TRAREVIEALLQK
>ENST00000371994.8|SNV-60-T-G|2
LRAPGGLLR
>ENST00000438278.5|MNV-299146-AAGAGA-A|1
SEEESDSHQSPALPRDRAR
>ENST00000373359.4|SNV-1009-T-G|1
CVSDAHDEEPWSWPEEYNKALEGDK
>ENST00000389840.7|SNV-72030-A-G|2
FRLDASDKPLEVGLGMYSK
>ENST00000622875.4|SNV-368768-G-A|3
FIYTALNKPTIDYGFQR
>ENST00000621805.4|SNV-28347-A-C|4
SQIGNSPILKWAMWQYDTAGPERFR
>ENST00000496989.5|SNV-128491-G-T|3
EFCGSGSITDLVKNTK
>ENST00000556469.5|SNV-49069-A-G|2
MTDEGSPHPLAGSCFEDLAEVS
>ENST00000371857.7|SNV-20243-T-G|1
SNLGGLCLLLLPIPLIVWGK
>FUSION-ENST00000333681.5:2047-ENST00000641136.1:3462|6
HLHTWIQDNGGWSCNWR
>ENST00000646822.1|SNV-11911-A-T|7
DWIRLLQILGVS
>ENST00000378494.8|SNV-353347-A-G|1
DIITRNQKAGVFK
>ENST00000566589.1|SNV-56822-C-T|1
TTARPPPVESRSASSTAR
>ENST00000289746.3|SNV-23408-A-C|11
TACPWGATGHATPRPRGSDGPCR
>ENST00000468592.5|INDEL-39651-C-CA|2
NGLLFSR
>ENST00000373886.8|SNV-189263-T-C|1
IGAKPKKDPHIK
>ENST00000508434.1|SNV-10442-C-T|2
AIKVTWGLEGSGGSMAPK
>ENST00000529502.5|SNV-15048-T-C|4
MLKSGLPGTKMHPPV
>ENST00000495260.5|SNV-85800-A-G|4
MGKQVSGNRSR
>ENST00000375857.6|MNV-412886-CT-C|1
EFWTFFPEAIWISHLIG
>ENST00000643732.1|SNV-169838-A-G|6
LAPDGREDRCAEYTSGGAHLHR
>ENST00000423759.5|SNV-26445-T-G|2
GKCLLEVTGVADPTGCGEGFSDVK
>ENST00000264382.8|SNV-14980-C-T|1
DQLPGDNNNNLYGH
>ENST00000398540.8|SNV-156713-A-C|1
ACPQVLRTWCGLQDVYQMTEGR
>ENST00000370544.10|SNV-3247-T-G|2
CAGCGGKIADRFLL
>ENST00000496989.5|SNV-128491-G-T|4
MEFCGSGSITDLVKNTK
>ENST00000396946.8|SNV-104021-G-A|3
DLQLEINQLK
>ENST00000674142.1|SNV-4153-A-G|6
LRADPQR
>FUSION-ENST00000333681.5:2047-ENST00000641136.1:3462|1
TGSWTGCGRPSPSSSHSSC
>ENST00000361200.7|MNV-34513-GC-G|2
GGRTELGK
>ENST00000643684.1|SNV-21377-C-G|1
GSTEWRPGSPLAFGISLAQARMPTR
>ENST00000389394.8|SNV-269247-G-C|1
AFTEMTPSFFEENILAKKWR
>ENST00000374531.6|SNV-444872-T-C|3
VLGYDETTK
>ENST00000455768.6|SNV-242-T-G|1
NGAGPEWGGVEENIQALASR
>ENST00000342711.6|SNV-5828-G-A|2
QLLCHQEERLGR
>ENST00000289746.3|SNV-23408-A-C|7
GSLRSPGPTPLGLGQPPSCRR
>ENST00000487943.5|SNV-92143-G-A|5
MQWIYWNSMIESLKHL
>ENST00000511377.5|SNV-339498-C-A|2
SRMSSAEEQFQWQSQDGQK
>ENST00000371994.8|SNV-60-T-G|3
MLRAPGGLLR
>ENST00000380659.4|SNV-20736-T-G|2
TSVPENVLNNLK
>ENST00000485766.1|SNV-68170-G-A|3
IGKYCGDSPPAISQHCYHNHHSR
>FUSION-ENST00000514213.6:50204-ENST00000646790.1:335397|1
LLDIISEEGNSDGG
>ENST00000650135.1|SNV-929-G-A|1
LAGLPGKWPALASAHPSLHR
>ENST00000356940.11|SNV-28347-A-C|6
TISVDGNKAKLAIWDTAGPER
>ENST00000344575.5|SNV-336-G-T|2
GSAPCQAVEIPMCR
>ENST00000329106.2|SNV-31-A-G|2
IEKNAPTVEK
>ENST00000439174.7|MNV-251-ACAAATGCCTGTCTCGGGAAAA-A|4
SKEIETYVKR
>ENST00000369538.3|SNV-6910-A-G|3
LPEIDDAMRNFAEEVFASEVK
>ENST00000304218.6|SNV-256-C-T|6
SGVSLAALKKVLAAAGYDVEK
>ENST00000375663.8|SNV-13816-T-G|1
DWVSGRNEAEAREK
>ENST00000353578.8|SNV-66360-C-A|4
GFPGYPGPKGNPGEPGINGTTGPK
>ENST00000448662.6|MNV-299146-AAGAGA-A|3
SSEEESDSHQSPALPR
>ENST00000644876.1|SNV-11911-A-T|5
GKIGLDFCKYLVLVEADR
>ENST00000361972.8|SNV-239449-C-T|2
DDQTDTSSAEVPSARPWR
>ENST00000650229.1|SNV-8950-A-G|1
QAGPTHHSCPQQSLSSPHTERAPK
>ENST00000361255.7|SNV-91222-A-C|1
IIISIIFPPTILTLEFKSK
>ENST00000659936.1|SNV-17121-C-A|3
GPPEQTLTSGQPWQGHSPR
>ENST00000512790.6|SNV-954-A-C|3
QPFLCLTDDGMQDDSCNVNSAP
>ENST00000567224.1|SNV-239587-A-G|2
MTAAQTRQTSKTWR
>ENST00000281928.8|SNV-291381-T-C|2
DVAYIAVCPENEALLEGAK
>ENST00000570939.2|SNV-128921-G-T|1
YGLLADRYHFC
>ENST00000277905.6|SNV-1811-T-G|7
TELARQR
>ENST00000313543.5|MNV-5163-GA-G|9
SLILELLPK
>ENST00000251809.4|SNV-81390-T-C|2
VILLDPSTIEAKMELEEVTR
>ENST00000368891.9|SNV-16402-A-T|9
MPQYHSFLENDLKNAMASFLPKK
>ENST00000284311.5|SNV-415-G-A|1
GSSYMISVNMHCNVLLLTCMSVDR
>ENST00000330212.7|INDEL-5893-C-CA|3
VISDTLSLAQSQEESRLPQQSSKR
>ENST00000618777.4|SNV-200161-T-G|5
MTDTGQPHSEADDTLGPLLCRGDK
>ENST00000465772.5|SNV-28347-A-C|5
EIRLNLQYGILLVQR
>ENST00000543525.3|SNV-64648-C-G|6
MECEEWR
>ENST00000304623.13|SNV-339498-C-A|1
MSSAEEQFQWQSQDGQK
>ENST00000366617.3|SNV-326751-G-A|2
VAPLSACNSPVLTLTKVEGEEHPR
>ENST00000378494.8|SNV-353347-A-G|6
EVLLTDGNEKAIRNVR
>ENST00000409192.7|SNV-4485-C-T|5
LQNRLFVSWRSSTGMDCK
>ENST00000389698.7|SNV-58650-G-A|4
ENSLYHPILDIPQMRPKPHYVMIKK
>ENST00000491333.1|SNV-237800-C-T|4
MTSSTWWKR
>ENST00000574642.5|SNV-4143-G-A|3
MSLRQNWRLQPHLYLLCHPR
>ENST00000636362.1|MNV-3128-TG-T|12
RPFPCWSMRSR
>ENST00000407673.5|SNV-108975-C-A|2
CYSPAQEKLWLDSVSLIIK
>ENST00000262367.10|SNV-128921-G-T|1
DAAYYSYQNRYHFC
>ENST00000471354.1|SNV-84615-T-C|1
VNLPSGTATPPTRSTPSLCAPPGS
>ENST00000321728.12|SNV-355214-G-A|2
LEHKEIQPPYKPK
>ENST00000407595.3|SNV-158927-A-C|2
QLEASVRQLEEENR
>ENST00000378204.7|SNV-289252-A-G|3
IVLTTLEIIQDRIFRHISR
>ENST00000369206.6|SNV-1811-T-G|6
TELARQRNLSETQVK
>ENST00000315266.9|SNV-661607-C-G|5
KMQGILDPGPTIIK
>ENST00000481909.2|SNV-16402-A-T|2
VMPQYHSFLENDLKNAMASFLPK
>ENST00000321728.12|SNV-355214-G-A|4
YIDWEKLEHK
>ENST00000360509.10|SNV-239587-A-G|1
HDSSSNSANFQDVEDMPDR
>ENST00000308197.9|SNV-995-G-T|1
AAQILAAESGLPSSR
>ENST00000427829.1|SNV-24850-G-T|2
GFPRAQPR
>ENST00000313543.5|MNV-5163-GA-G|8
SLILELLPKLLPR
>ENST00000541638.6|SNV-9122-G-A|4
LKISDQLLLEINNVTR
>ENST00000229030.4|SNV-978-T-C|1
GSGLSPPLFRPQRPHSAQEHPLK
>ENST00000435213.6|SNV-164652-C-A|2
NSPQTPPGRDTPVFPSSLGEGEIQ
>ENST00000342992.10|SNV-126036-T-G|5
LSQTEPVTR
>ENST00000449643.1|SNV-547-C-T|3
CKEGCALARAGHFPGRPANL
>ENST00000407595.3|SNV-158927-A-C|4
NVYSGMNESTLSYVRQLEASVR
>ENST00000378494.8|SNV-353347-A-G|4
NVRDIITR
>ENST00000289746.3|SNV-23408-A-C|14
GRTACPWGATGHATPRPR
>ENST00000470310.5|SNV-68170-G-A|1
TGTLEGNYCSSDFVLASTVITTITR
>ENST00000381556.6|SNV-1543-T-C|2
ATLRPALFANLFGVLALFQSGR
>ENST00000623607.4|SNV-255486-G-A|1
FSSFSCIVPK
>ENST00000509868.1|SNV-339498-C-A|7
MSRMRSR
>ENST00000262367.10|MNV-128974-TT-T|6
CFTEIQGENVTLGDDPHSPR
>ENST00000576924.5|SNV-10257-G-T|3
SLSGSSPFPK
>ENST00000301067.11|SNV-22251-C-T|1
QQLSAQLQPAQQQQ
>ENST00000251127.11|SNV-358533-A-C|3
QDAADAGNPQR
>ENST00000266031.8|SNV-11781-C-T|1
ALLLLNPASFSIQLTPGGGLLSLR
>ENST00000477830.1|SNV-353347-A-G|1
CETSSQGIRRLVCLRPR
>ENST00000419533.1|SNV-44953-A-G|9
MMATASENLSAK
>ENST00000479543.2|SNV-133291-C-T|2
MNGVVLDGG
>ENST00000396560.6|SNV-147056-A-C|2
NITSGNSSNSPNAEVMAVQK
>ENST00000528282.5|SNV-108076-G-A|2
LEGEAAKR
>ENST00000409192.7|SNV-4485-C-T|3
SSTGMDCK
>ENST00000510496.5|SNV-61724-C-T|2
YPGDHEFLWEVEGVGHWYQR
>ENST00000546464.1|SNV-2253-C-A|3
LEGKPDSAAK
>ENST00000289746.3|SNV-23408-A-C|8
GSLRSPGPTPLGLGQPPSCR
>ENST00000574885.1|SNV-1950-T-C|1
LLPSDAGVPTFSGSSIQ
>ENST00000408890.6|SNV-179-A-G|1
GRQSPWPLR
>ENST00000342314.9|SNV-58776-A-G|4
MSQEVCTLKEEEK
>ENST00000378494.8|SNV-353347-A-G|2
DIITRNQK
>ENST00000530547.1|SNV-346894-A-C|3
LFARKLQGQWVVLWIAFNL
>ENST00000330212.7|INDEL-5893-C-CA|1
LPQQSSKR
>ENST00000321728.12|SNV-355214-G-A|1
LEHKEIQPPYKPKAR
>ENST00000528282.5|SNV-108076-G-A|6
VKETQEDKLEGEAAK
>ENST00000469631.1|SNV-72686-T-A|3
NSSQKTVERLFLK
>ENST00000520113.6|SNV-6910-A-G|5
LPAEEKQIDDAMRNFAEEVFASEVK
>ENST00000332629.7|INDEL-14218-A-AA|5
ITLWDANSEVEKKTEESHK
>ENST00000540363.1|SNV-75727-G-C|3
ISPLFTLGK
>ENST00000529186.1|SNV-18614-C-G|12
GLTGKATMSAFLSIVHCQLRWIFER
>ENST00000396946.8|SNV-126656-G-C|1
ASFLFGQLLHFVSRSENKYK
>ENST00000283109.8|SNV-11865-A-G|2
HAVVMELINGYPLCQIHR
>ENST00000644638.1|SNV-509-T-G|1
EPNSLQWVGSPCGLHGPDIFYK
>ENST00000643732.1|SNV-169838-A-G|4
EDRCAEYTSGGAHLHRECHRPR
>ENST00000439174.7|MNV-251-ACAAATGCCTGTCTCGGGAAAA-A|1
EIETYVKRLVK
>ENST00000307441.13|SNV-45649-A-C|1
SCQCNACGKIFYRK
>ENST00000410075.5|SNV-73556-G-A|4
NYQSQADIPIRSPFGIMKASWLPK
>ENST00000477830.1|SNV-353347-A-G|7
RPSEMCETSSQGIRRLVCLRPR
>ENST00000418132.7|SNV-23322-G-A|2
MLQVPAVCLHPGIILNLGASRK
>ENST00000361320.5|SNV-1435-T-G|1
LDLGYNRIRSLAR
>ENST00000567887.5|SNV-269546-A-G|1
DIEGFMEGNQTKLSPRELTALR
>ENST00000376437.9|INDEL-19736-A-AA|5
QNTRRAR
>ENST00000572285.5|SNV-4143-G-A|7
WPLQSMSLRQNWR
>ENST00000462806.5|SNV-25994-C-T|2
MLAGSSIAWNMGFSLMGR
>ENST00000574902.5|SNV-7884-C-T|1
QLVKAWRQDVPSEEAEPEAAGR
>ENST00000304218.6|SNV-256-C-T|2
VLAAAGYDVEKNNSR
>ENST00000401743.6|SNV-1091-G-A|2
LKELTLENLK
>ENST00000623607.4|SNV-255486-G-A|2
MFSSFSCIVPK
>ENST00000618777.4|SNV-200161-T-G|1
TWGSQTSSGLSCGLPQK
>ENST00000544752.6|SNV-661607-C-G|1
QGILDPGPTIIKARLSCDVK
>ENST00000477830.1|SNV-353347-A-G|11
MKRPSEMCETSSQGIRR
>ENST00000418099.5|SNV-14163-T-G|4
LKTEPFEENSVLEQFMIELK
>ENST00000330212.7|INDEL-5893-C-CA|8
ACGSRSAGGSYLR
>ENST00000332629.7|INDEL-14218-A-AA|1
TYPQEET
>ENST00000509868.1|SNV-339498-C-A|6
MQARIRDWQHEQNEK
>FUSION-ENST00000333681.5:2047-ENST00000641136.1:3462|3
RRTGSWTGCGRPSPSSSHSSC
>ENST00000637080.1|SNV-6910-A-G|4
IDDAMRNFAEEVFASEVK
>ENST00000468592.5|INDEL-39651-C-CA|5
KWDPRNGLLFSR
>ENST00000276201.7|SNV-11756-A-C|4
QRMREEQR
>ENST00000366618.8|SNV-326751-G-A|2
REEHPRDSPGPAEAQAPAGVEAGGR
>ENST00000343457.3|SNV-21887-G-A|3
CQSKSPGLDNAYSNEGFYDDMK
>ENST00000438197.2|SNV-73544-T-C|5
MPQENTR
>ENST00000607540.1|SNV-195287-A-C|3
NQPCPMLGSWRQA
>ENST00000393265.6|SNV-131473-G-A|1
MASKIIINERQR
>ENST00000621805.4|SNV-28347-A-C|3
WAMWQYDTAGPER
>ENST00000313543.5|MNV-5163-GA-G|15
VQQRTPSLER
>ENST00000648379.1|SNV-291381-T-C|12
GSCWTHMGATVMLPILRCVQKMR
>FUSION-ENST00000655597.2:115402-ENST00000649522.1:1471037|11
ISAPGYISK
>ENST00000361255.7|SNV-91222-A-C|4
NSWLKIIISIIFPPTILTLEFK
>ENST00000481909.2|SNV-16402-A-T|1
VMPQYHSFLENDLKNAMASFLPKK
>ENST00000529186.1|SNV-18614-C-G|3
WIFERKDQGK
>ENST00000644876.1|SNV-11911-A-T|1
YLVLVEADRMLDMGFEPQIRR
>ENST00000511278.5|SNV-339498-C-A|5
IRDWQHEQNEFSR
>ENST00000566589.1|SNV-56822-C-T|4
MTTARPPPVESR
>ENST00000372956.3|INDEL-14792-T-TT|3
LADRDLVDKGQNWGHIGPAL
>ENST00000648379.1|SNV-291381-T-C|2
LPILRCVQKMR
>ENST00000488355.1|SNV-33763-C-A|3
MADSGPIYDKTYAGGR
>ENST00000537611.3|SNV-36408-A-G|1
ISEMTQWTPPPQNHLGNKNRVEEC
>ENST00000289746.3|SNV-23408-A-C|5
SPGPTPLGLGQPPSCRR
>ENST00000309539.8|SNV-5260-C-T|2
LEGQILAR
>ENST00000366772.6|INDEL-23699-C-CGAAGA|5
KQVLSCEESIRVWALLPFPEEK
>FUSION-ENST00000333681.5:2047-ENST00000641136.1:3462|5
HLHTWIQDNGGWSCNWRR
>ENST00000366787.7|SNV-33763-C-A|2
QVMADSGPIYDKTYAGGR
>ENST00000251076.9|INDEL-156607-T-TT|2
YTNTGAPRSK
>ENST00000405093.8|SNV-15266-G-A|4
VRMDLEQAKR
>ENST00000305784.7|SNV-6681-G-A|4
EKLSQGVTLVVDRYTFSGVAFTGAK
>ENST00000326303.4|SNV-592-A-C|1
DVQIPFVVELEVLDGHAPEPGR
>ENST00000276201.7|SNV-11756-A-C|1
EEQREERR
>ENST00000659936.1|SNV-17121-C-A|1
GPPEQTLTSGQPWQGHSPRQPLEV
>ENST00000407673.5|SNV-108975-C-A|4
RCYSPAQEKLWLDSVSLIIK
>ENST00000361255.7|SNV-91222-A-C|3
NSWLKIIISIIFPPTILTLEFKSK
>ENST00000409192.7|SNV-4485-C-T|4
LFVSWRSSTGMDCK
>ENST00000262367.10|MNV-128974-TT-T|4
CFTEIQGENVTLGDDPHSPRRQFQR
>ENST00000359120.9|SNV-112625-C-T|3
VLGKCQDGWLRGVSLVTG
>ENST00000376896.8|SNV-168245-A-T|3
AFNPLNNTVLFEGKYGGMHMFK
>ENST00000572285.5|SNV-4143-G-A|8
WPLQSMSLR
>ENST00000644638.1|SNV-716-A-G|2
NGDHGEDEVIAVSEKVIVK
>ENST00000380419.8|SNV-9437-G-A|4
SLFHPEQLLSGKEDAANNYTRGR
>ENST00000618777.4|SNV-200161-T-G|3
MIHWGHCSAAEISHFGIQLPSTLR
>ENST00000491333.1|SNV-237800-C-T|1
TSSTWWKRIR
>ENST00000541638.6|SNV-9122-G-A|5
EIQMEKLKISDQLLLEINNVTR
>ENST00000618777.4|SNV-200161-T-G|4
TDTGQPHSEADDTLGPLLCRGDK
>ENST00000272427.11|SNV-84574-T-G|2
AVYDGEEHGRFMEK
>FUSION-ENST00000548357.2:9285-ENST00000610646.1:0|7
SAAMATTDVTLELR
>ENST00000389048.8|SNV-692565-G-A|1
KSLQEGATGGHSCPQAMKK
>ENST00000361203.7|SNV-348661-T-C|2
QQRVNVVQPASPSENNLVTEK
>ENST00000359680.9|SNV-18548-T-A|3
TVDKFNEWFVSAFVTAGQMR
>ENST00000430799.7|MNV-87189-CAG-C|3
QPPGLPRGQPCR
>ENST00000470695.1|SNV-96440-C-T|6
YILQFRSAFFSSSLHR
>ENST00000644638.1|SNV-716-A-G|1
NGDHGEDEVIAVSEKVIVKLEDLVK
>ENST00000380419.8|SNV-9437-G-A|3
EDAANNYTR
>ENST00000578571.5|SNV-509720-A-G|1
EVPLRRR
>ENST00000507700.5|SNV-69403-A-G|4
MNTFTTVATLTVMPFNSAIILK
>ENST00000465772.5|SNV-28347-A-C|4
MEIRLNLQYGILLVQRGLEH
>ENST00000416372.5|SNV-40323-C-T|3
IFLHGNRILHVPAASFRACR
>ENST00000396946.8|SNV-126656-G-C|6
VSPRLSRASFLFGQLLHFVSR
>ENST00000644638.1|SNV-716-A-G|3
NGDHGEDEVIAVSEK
>ENST00000510496.5|SNV-61724-C-T|3
QYFEKYPGDHEFLWEVEGVGHWYQR
>ENST00000409720.5|SNV-14163-T-G|2
LKTEPFEENSVLEQFMIEK
>ENST00000457843.1|SNV-349652-T-G|3
PGWTYLRADATAQISSGGSLRR
>ENST00000448662.6|MNV-299146-AAGAGA-A|1
SSEEESDSHQSPALPRDRAR
>ENST00000405093.8|SNV-15266-G-A|1
MDLEQAKRK
>ENST00000637080.1|SNV-6910-A-G|1
NFAEEVFASEVKDEGGR
>ENST00000476350.1|SNV-269546-A-G|2
TLRGSWKGIRPS
>ENST00000522917.5|MNV-215803-GA-G|3
GKKAIQR
>ENST00000405093.8|SNV-15266-G-A|5
VRMDLEQAK
>ENST00000356166.11|SNV-11069-C-T|1
LAPPSPPAAAPGTPHLLSK
>ENST00000401931.1|SNV-1118-T-G|3
ELRVIESGPHGANTEIIVKLSDGR
>ENST00000540363.1|SNV-75727-G-C|2
ISPLFTLGKK
>ENST00000616266.4|SNV-3624-A-C|3
TTLKKPR
>ENST00000573536.1|SNV-126684-G-A|1
NGGASEGVETPI
>ENST00000507700.5|SNV-69403-A-G|2
NTFTTVATLTVMPFNSAIILK
>ENST00000376437.9|INDEL-19736-A-AA|3
EGRKQNLTPAPFPSIHYLIPIK
>ENST00000375857.6|MNV-412886-CT-C|3
ETAYSPGNQNGVLDFFSR
>ENST00000303407.12|SNV-28460-A-G|1
QAQQKRAPAK
>ENST00000636362.1|MNV-3128-TG-T|7
RPWRRSPWQGPVGR
>ENST00000567887.5|SNV-269546-A-G|3
DIEGFMEGNQTK
>ENST00000376896.8|SNV-168245-A-T|2
YGGMHMFK
>ENST00000329106.2|SNV-31-A-G|3
AKIEKNAPTVEK
>ENST00000648379.1|SNV-291381-T-C|11
MGATVMLPILR
>ENST00000566589.1|SNV-56822-C-T|2
MTTARPPPVESRSASSTAR
>ENST00000636362.1|MNV-3128-TG-T|4
SPWQGPVGR
>ENST00000307441.13|SNV-45649-A-C|3
SCQCNACGK
>FUSION-ENST00000548357.2:9285-ENST00000610646.1:0|1
QSATPGSASIRASCA
>ENST00000409720.5|SNV-14163-T-G|3
DRLKTEPFEENSVLEQFMIEK
>ENST00000376437.9|INDEL-19736-A-AA|2
KQNLTPAPFPSIHYLIPIK
>ENST00000421806.3|SNV-150563-C-G|3
LEGEDGDVKCLSEKDTYDTSID
>ENST00000482607.1|SNV-252266-T-C|1
TVTSTPW
>ENST00000535831.5|SNV-13642-C-T|3
EKHARCIILGTHHEK
>ENST00000407010.7|SNV-205429-G-A|3
KRNILLYGLLISYPQDDQK
>ENST00000648379.1|SNV-291381-T-C|6
GATVMLPILRCVQKMR
>ENST00000312150.5|SNV-908-C-G|1
NQIIASTTSNANAVLQMDNAR
>ENST00000548312.5|MNV-53584-TT-T|4
LESFTTSLR
>ENST00000256367.3|SNV-444-T-A|2
EAKGKYHR
>ENST00000576924.5|SNV-10257-G-T|4
RSLSGSSPFPKQK
>ENST00000650135.1|SNV-929-G-A|4
YKLAGLPGK
>ENST00000554925.5|SNV-131473-G-A|2
ASKIIINER
>ENST00000410075.5|SNV-73556-G-A|5
NYQSQADIPIRSPFGIMK
>ENST00000368891.9|SNV-16402-A-T|5
MSVKLCLNTIPFLKMILK
>ENST00000328257.13|SNV-64648-C-G|1
SGEIRNLESARVSMVGQVK
>ENST00000674142.1|SNV-4153-A-G|1
ADFGQTLSAFLMGFAS
>ENST00000342992.10|SNV-126036-T-G|4
LSQTEPVTRIK
>ENST00000567887.5|SNV-269546-A-G|2
DIEGFMEGNQTKLSPR
>ENST00000648379.1|SNV-291381-T-C|1
CVQKMRPCSK
>ENST00000611979.4|INDEL-78687-C-CC|1
TPQSQPRPR
>ENST00000482172.5|SNV-96440-C-T|5
CNYFSGEKYYLSAFFSSSLHR
>ENST00000569100.5|SNV-58776-A-G|4
SQEVCTLKEEEK
>ENST00000430799.7|MNV-87189-CAG-C|6
GQPGSSCHCSAEGQYR
>ENST00000419533.1|SNV-44953-A-G|8
MATASENLSAK
>ENST00000643684.1|SNV-21377-C-G|6
DQLGTGKNANEMFR
>ENST00000340645.9|SNV-57552-A-T|5
ELTSRLHEEIIMK
>ENST00000457843.1|SNV-349652-T-G|4
MPGWTYLRADATAQISSGGSLRR
>ENST00000533608.7|SNV-18614-C-G|1
EKGPGPRQYFLLSSQVGLHPEYR
>ENST00000307441.13|SNV-45649-A-C|6
SSLTVHHRAHTGEKSCQCNACGK
>ENST00000419533.1|SNV-44953-A-G|1
ATASENLSAKFCNRVLK
>ENST00000488355.1|SNV-33763-C-A|4
ADSGPIYDK
>ENST00000612663.5|SNV-20243-T-G|2
SNLGGLCLLLLPIPLIVWVKR
>ENST00000457843.1|SNV-349652-T-G|6
MPGWTYLRADATAQISSGGSLR
>ENST00000340645.9|SNV-57552-A-T|3
LHEEIIMK
>ENST00000389394.8|SNV-269247-G-C|6
ANIRRAFTEMTPSFFEENILAK
>ENST00000572285.5|SNV-4143-G-A|6
WPLQSMSLRQNWRLQPHLYLLCHPR
>ENST00000313543.5|MNV-5163-GA-G|14
VQQRTPSLERK
>ENST00000431110.1|INDEL-39651-C-CA|6
AKKWDPR
>ENST00000303407.12|SNV-28460-A-G|2
VAPPAKQAQQKR
>ENST00000544752.6|SNV-661607-C-G|2
QGILDPGPTIIKAR
>ENST00000361320.5|SNV-1435-T-G|7
IFQDCRNLER
>ENST00000487943.5|SNV-92143-G-A|6
MMQWIYWNSMIESLKHL
>ENST00000369206.6|SNV-1811-T-G|3
NLSETQVK
>ENST00000435213.6|SNV-164652-C-A|1
DTPVFPSSLGEGEIQ
>ENST00000667214.1|SNV-131383-G-A|1
NEFADDEHSTVEESEGRR
>ENST00000418099.5|SNV-14163-T-G|3
LKTEPFEENSVLEQFMIELKDIPIK
>ENST00000316623.10|INDEL-130294-G-GG|5
YLCQNGRCIPTPGSYRCEWQQR
>ENST00000238497.10|SNV-31503-A-C|1
FTEDFGQDG
>ENST00000496711.5|SNV-164652-C-A|3
AEILQYFLLPWGKVKFNK
>ENST00000368891.9|SNV-16402-A-T|6
SVKLCLNTIPFLK
>ENST00000615126.1|SNV-12137-C-T|4
NAENGNSYSRQEVVPHSVCYMRISR
>ENST00000320356.7|SNV-72686-T-A|5
DPVQKNEFISENCGEIISQDEADR
>ENST00000359120.9|SNV-112625-C-T|1
GVSLVTG
>ENST00000418099.5|SNV-14163-T-G|1
TEPFEENSVLEQFMIELKDIPIK
>ENST00000277905.6|SNV-1811-T-G|6
TELARQRNLSETQANSEENNER
>ENST00000238497.10|SNV-31503-A-C|3
LKKFTEDFGQDG
>ENST00000643732.1|SNV-169838-A-G|7
MLAPDGREDRCAEYTSGGAHLHR
>ENST00000375203.8|SNV-10897-G-A|1
GQRKIPQR
>ENST00000502953.1|SNV-32158-A-G|1
TGDVTVNPTASCLVMTTEILR
>ENST00000468592.5|INDEL-39651-C-CA|3
WDPRNGLLFSRI
>ENST00000375735.7|SNV-346894-A-C|1
SVDSLQFVASWKGRLQEAK
>ENST00000244364.10|SNV-320399-C-T|1
EAVDLANRIE
>ENST00000483500.1|SNV-1118-T-G|1
VIESGPHGANTEIM
>ENST00000495260.5|SNV-85800-A-G|2
QVSGNRSR
>ENST00000508434.1|SNV-10442-C-T|1
AIKVTWGLEGSGGSMAPKER
>ENST00000372956.3|INDEL-14792-T-TT|1
GQNWGHIGPAL
>ENST00000393265.6|SNV-131473-G-A|2
MASKIIINER
>ENST00000339364.10|SNV-116467-T-A|7
RGDWKTDSTSSTAR
>ENST00000523756.5|SNV-39829-T-A|1
ANCCAARAPGACFHQGH
>ENST00000554925.5|SNV-131473-G-A|1
ASKIIINERQR
>ENST00000304218.6|SNV-256-C-T|4
KVLAAAGYDVEKNNSR
>ENST00000650135.1|SNV-929-G-A|6
ANCSGRYK
>ENST00000438197.2|SNV-73544-T-C|1
PQENTRKPNVSPEKR
>ENST00000557966.1|MNV-96134-CTGCATG-C|1
AALKESFFAERFFALFDSDR
>ENST00000496989.5|SNV-128491-G-T|1
EFCGSGSITDLVKNTKGNTLK
>ENST00000289746.3|SNV-23408-A-C|4
SPGPTPLGLGQPPSCRRGPK
>ENST00000251809.4|SNV-81390-T-C|1
VILLDPSTIEAKMELEEVTRLLNLK
>FUSION-ENST00000333681.5:2047-ENST00000641136.1:3462|2
RTGSWTGCGRPSPSSSHSSC
>ENST00000251582.12|SNV-231492-A-T|2
IHGLEDEVQPPILIPRRPSPYEK
>ENST00000508540.6|SNV-3197-G-C|2
GLPRWLEAK
>ENST00000396573.6|SNV-419233-G-T|6
LSGKKISLFPQGLEDSK
>ENST00000315266.9|SNV-661607-C-G|3
MQGILDPGPTIIK
>ENST00000334058.3|SNV-267-T-C|3
SYPEDTTSEVIR
>ENST00000313543.5|MNV-5163-GA-G|17
TGSGKVQQR
>ENST00000509868.1|SNV-339498-C-A|3
IRDWQHEQNEKQK
>ENST00000277905.6|SNV-1811-T-G|5
QRNLSETQANSEENNER
>ENST00000344575.5|SNV-336-G-T|5
FDPERGRGSAPCQAVEIPMCR
>ENST00000566589.1|SNV-56822-C-T|5
QAAGPWNSSLMTTARPPPVESR
>ENST00000277905.6|SNV-1811-T-G|3
NLSETQANSEENNER
>ENST00000265012.4|SNV-94398-A-C|2
GFQGKNITPGVLPPDHAIK
>ENST00000418132.7|SNV-23322-G-A|7
SAPRNYSQSGGFKEGR
>ENST00000529186.1|SNV-18614-C-G|6
SAFLSIVHCQLRWIFERK
>ENST00000491333.1|SNV-237800-C-T|5
TSSTWWK
>ENST00000508540.6|SNV-3197-G-C|4
CTCQLRGLPR
>ENST00000419533.1|SNV-44953-A-G|5
MMATASENLSAKFCNRVLK
>ENST00000382545.5|SNV-1577-T-C|3
QADHDDHERCERVVINISGLR
>ENST00000339364.10|SNV-116467-T-A|4
TDSTSSTAR
>ENST00000487943.5|SNV-92143-G-A|11
FLMMQWIYWNSMIESLK
>ENST00000477270.5|SNV-20243-T-G|1
SNLGGLCLLLLPIPLIVW
>ENST00000618777.4|SNV-200161-T-G|7
MTDTGQPHSEADDTLGPLLCR
>ENST00000667214.1|SNV-131383-G-A|7
GPGRFRDPGSK
>ENST00000487943.5|SNV-92143-G-A|9
FLMMQWIYWNSMIESLKHL
>ENST00000380659.4|SNV-20736-T-G|3
IQMIQKTSVPENVLNNLK
>ENST00000373886.8|SNV-189263-T-C|5
IMEETNTQIAWPSKLKIGAKPK
>ENST00000380419.8|SNV-9437-G-A|1
EDAANNYTRGRYSVGSEVIDLVLER
>ENST00000366772.6|INDEL-23699-C-CGAAGA|4
QVLSCEESIRVWALLPFPEEK
>ENST00000540363.1|SNV-75727-G-C|5
FRISPLFTLGK
>ENST00000637080.1|SNV-6910-A-G|2
NFAEEVFASEVK
>ENST00000367545.7|SNV-252001-A-C|1
STTELGETLQELRDLTQEMEVHAEK
>ENST00000533426.5|MNV-6750-TG-T|2
LRAEVLCLCTCPL
>ENST00000421806.3|SNV-150563-C-G|2
CLSEKDTYDTSID
>ENST00000329106.2|SNV-31-A-G|4
MAKIEKNAPTVEK
>ENST00000405093.8|SNV-15266-G-A|3
MDLEQAK
>ENST00000289746.3|SNV-23408-A-C|13
GRTACPWGATGHATPRPRGSDGPCR
>ENST00000368891.9|SNV-16402-A-T|8
PQYHSFLENDLKNAMASFLPKK
>ENST00000366618.8|SNV-326751-G-A|1
EEHPRDSPGPAEAQAPAGVEAGGR
>ENST00000481909.2|SNV-16402-A-T|3
VMPQYHSFLENDLK
>ENST00000301067.11|SNV-22251-C-T|2
KQQLSAQLQPAQQQQ
>ENST00000449643.1|SNV-547-C-T|2
EGCALARAGHFPGRPANL
>ENST00000418132.7|SNV-23322-G-A|8
SAPRNYSQSGGFK
>ENST00000482607.1|SNV-252266-T-C|3
MRTVTSTPW
>ENST00000573536.1|SNV-126684-G-A|2
PVHGGARNGGASEGVETPI
>ENST00000333891.14|SNV-247613-G-T|1
DLEPDYSSYMTSITSSIGGISSRAR
>ENST00000334058.3|SNV-267-T-C|1
SYPEDTTSEVIRRSFNLTK
>ENST00000313543.5|MNV-5163-GA-G|2
KHPGNGRGETFLL
>ENST00000389698.7|SNV-58650-G-A|2
PKPHYVMIKK
>ENST00000327761.7|SNV-9354-G-A|5
AREVIEALLQK
>ENST00000396946.8|SNV-126656-G-C|2
ASFLFGQLLHFVSRSENK
>ENST00000574928.5|SNV-7884-C-T|1
QLVKAWRQVR
>ENST00000412167.6|SNV-40535-G-A|5
DLRFIPDPKADIMIK
>ENST00000376104.6|SNV-342604-T-G|1
CEQKIEEANQVLQKWEK
>ENST00000380578.1|SNV-18548-T-A|5
MYLKTVDKFNEWFVSAFVTAGQMR
>ENST00000376042.6|SNV-106341-A-C|2
KCTIYGTICHFR
>ENST00000329106.2|SNV-31-A-G|1
NAPTVEK
>ENST00000635293.1|SNV-13978-A-T|1
ALPNNTSSSPQP
>ENST00000462888.1|SNV-156713-A-C|3
LRACPQVLRTWCGLQDVYQLIT
>ENST00000409192.7|SNV-4485-C-T|2
SSTGMDCKLVGPETLCFCTHR
>ENST00000251127.11|SNV-358533-A-C|5
GGSRQDAADAGNPQR
>ENST00000646822.1|SNV-11911-A-T|6
LLQILGVS
>ENST00000636362.1|MNV-3128-TG-T|1
RPPATVAALWPEGLGQEM
>ENST00000576713.6|SNV-76398-C-T|2
RSPSWPGPCLWSISS
>ENST00000487943.5|SNV-92143-G-A|2
MIESLKHL
>ENST00000496989.5|SNV-128491-G-T|2
MEFCGSGSITDLVKNTKGNTLK
>ENST00000310125.5|SNV-693-T-G|3
WIGLTTNSAQNCQNVR
>ENST00000419533.1|SNV-44953-A-G|3
ATASENLSAK
>ENST00000487943.5|SNV-92143-G-A|3
QWIYWNSMIESLKHL
>ENST00000330212.7|INDEL-5893-C-CA|4
VISDTLSLAQSQEESRLPQQSSK
>ENST00000648379.1|SNV-291381-T-C|3
MLPILRCVQKMR
>ENST00000378061.7|SNV-22136-A-G|4
AHLTEHTRLHSGEEPFQCPECDR
>ENST00000576863.1|SNV-7884-C-T|1
QLVKAWRQGVNSVSPGLVSG
>ENST00000289746.3|SNV-23408-A-C|3
RGPKSGGR
>ENST00000272427.11|SNV-84574-T-G|4
EIESTDTACIGPTLRAVYDGEEHGR
>ENST00000368891.9|SNV-16402-A-T|1
LCLNTIPFLKMILKMQWPLSYQR
>ENST00000309539.8|SNV-5260-C-T|5
KKLEGQILAR
>ENST00000546464.1|SNV-2253-C-A|5
ERLEGKPDSAAK
>ENST00000251127.11|SNV-358533-A-C|1
QDAADAGNPQRKFGQWR
>ENST00000376896.8|SNV-168245-A-T|1
YGGMHMFKALGSDDLVNEAFDFAK
>ENST00000382545.5|SNV-2870-G-T|1
SEYMEIEEDMNNSISHYRQVNIR
>FUSION-ENST00000655597.2:115402-ENST00000649522.1:1471037|9
ISAPGYISKSNCEPKSQHK
>ENST00000396872.7|SNV-22580-T-G|4
RYTQGVMTGESTAGGMISLSR
>ENST00000636362.1|MNV-3128-TG-T|8
GSRRPWRR
>ENST00000479543.2|SNV-133291-C-T|3
DGTALYEAVAAIFIAQMNGVVLDGG
>ENST00000636362.1|MNV-3128-TG-T|11
RPFPCWSMRSRGSR
>ENST00000366618.8|SNV-326751-G-A|3
ITGYYGYQPWAASCKREEHPR
>ENST00000567224.1|SNV-239587-A-G|4
MTAAQTRQTSK
>ENST00000533608.7|SNV-18614-C-G|2
EKGPGPR
>ENST00000373635.8|SNV-89492-A-G|1
QGALIASALIMIQQTEITCPR
>ENST00000470586.5|SNV-78051-C-A|2
KPRTHSLWPI
>ENST00000625026.1|SNV-335-C-T|6
MVEEIGRFFGTIQLK
>ENST00000471354.1|SNV-84615-T-C|3
VNLPSGTATPPTR
>ENST00000650135.1|SNV-929-G-A|7
RANCSGRYK
>ENST00000647395.1|SNV-8950-A-G|3
RAPPTTAVPSRASLVLTLNELPNR
>ENST00000401970.2|SNV-516699-A-C|5
QDSLMAEELKAENKDDGNAYGK
>ENST00000642197.1|INDEL-154097-A-AT|1
FHLFWSGSGSTDF
>ENST00000378204.7|SNV-289252-A-G|4
IVLTTLEIIQDRIFR
>ENST00000378494.8|SNV-353347-A-G|3
NVRDIITRNQK
>ENST00000343457.3|SNV-21887-G-A|2
SPGLDNAYSNEGFYDDMK
>ENST00000283206.9|SNV-30808-A-C|2
LLVILVSLGYGIVKPR
>ENST00000332629.7|INDEL-14218-A-AA|2
TEESHKTYPQEET
>ENST00000371994.8|SNV-60-T-G|1
APGGLLR
>ENST00000495260.5|SNV-85800-A-G|3
GKQVSGNRSR
>ENST00000449643.1|SNV-547-C-T|1
AGHFPGRPANL
>ENST00000401931.1|SNV-1118-T-G|5
FIKELRVIESGPHGANTEIIVK
>ENST00000490447.6|SNV-242-T-G|1
NGAGPEWGGVEENIQQWKNK
>ENST00000308251.5|SNV-17061-A-G|1
HSLGLQTLGLAVRRCTR
>ENST00000468592.5|INDEL-39651-C-CA|6
DNSLAKKWDPR
>ENST00000615126.1|SNV-12137-C-T|1
ISRNPQGLLLS
>ENST00000252677.4|SNV-5258-A-T|2
EMDITHLVQQRFWNNK
>ENST00000439174.7|MNV-251-ACAAATGCCTGTCTCGGGAAAA-A|2
EIETYVKR
>ENST00000378494.8|SNV-353347-A-G|5
AIRNVRDIITR
>ENST00000412167.6|SNV-40535-G-A|4
FIPDPKADIMIK
>ENST00000368891.9|SNV-16402-A-T|12
PQYHSFLENDLK
>ENST00000382545.5|SNV-1577-T-C|4
QADHDDHERCER
>ENST00000523756.5|SNV-39829-T-A|2
ANCCAAR
>ENST00000353578.8|SNV-66360-C-A|1
GNPGEPGINGTTGPKGIRGR
>ENST00000396872.7|SNV-22580-T-G|2
YTQGVMTGESTAGGMISLSR
>ENST00000340645.9|SNV-57552-A-T|4
ELTSRLHEEIIMKEQK
>ENST00000509868.1|SNV-339498-C-A|11
CKLGSETGSMSRMR
>ENST00000289746.3|SNV-23408-A-C|2
GPKSGGR
>ENST00000321728.12|SNV-355214-G-A|5
EHAFFRYIDWEKLEHK
>ENST00000342314.9|SNV-58776-A-G|1
EEEKHDTHRVEELER
>ENST00000471354.1|SNV-84615-T-C|4
MVNLPSGTATPPTR
>ENST00000529502.5|SNV-15048-T-C|3
LKSGLPGTKMHPPV
>ENST00000637080.1|SNV-6910-A-G|3
IDDAMRNFAEEVFASEVKDEGGR
>ENST00000468592.5|INDEL-39651-C-CA|8
GVFHICALKDNSLAKK
>ENST00000356711.7|MNV-412886-CT-C|2
SHLDFSPYWMKK
>ENST00000468592.5|INDEL-39651-C-CA|1
NGLLFSRI
>ENST00000373359.4|SNV-1009-T-G|3
MEALKCVSDAHDEEPWSWPEEYNK
>ENST00000471354.1|SNV-84615-T-C|2
MVNLPSGTATPPTRSTPSLCAPPGS
>ENST00000418132.7|SNV-23322-G-A|11
NAAGTGRMSAPRNYSQSGGFK
>ENST00000356940.11|SNV-28347-A-C|3
LAIWDTAGPER
>ENST00000366787.7|SNV-33763-C-A|5
VLVHEGKQVMADSGPIYDK
>ENST00000339364.10|SNV-116467-T-A|6
GDWKTDSTSSTAR
>ENST00000648379.1|SNV-291381-T-C|4
LPILRCVQK
>ENST00000393313.5|INDEL-58430-A-AA|3
VTKKLFSSQMQ
>ENST00000264852.8|SNV-846-C-A|1
DPLDAAR
>ENST00000405093.8|SNV-15266-G-A|2
MDLEQAKR
>ENST00000382545.5|SNV-1577-T-C|2
CERVVINISGLR
>ENST00000567887.5|SNV-269546-A-G|4
ATSFATVVKDIEGFMEGNQTKLSPR
>ENST00000254579.11|SNV-46967-T-G|1
IALEWGAIMHGLGALLEVWLTFQQK
>ENST00000574642.5|SNV-4143-G-A|5
MSLRQNWR
>ENST00000541638.6|SNV-9122-G-A|2
ISDQLLLEINNVTR
>ENST00000615126.1|SNV-12137-C-T|2
QEVVPHSVCYMRISRNPQGLLLS
>ENST00000504031.1|INDEL-91559-G-GT|1
EVFFTAT
>ENST00000370544.10|SNV-3247-T-G|1
IADRFLL
>ENST00000612663.5|SNV-20243-T-G|4
EEGSRSNLGGLCLLLLPIPLIVWVK
>ENST00000473880.5|SNV-3645-C-T|2
GHVRRGGCVCN
>ENST00000576713.6|SNV-76398-C-T|1
SPSWPGPCLWSISS
>ENST00000643684.1|SNV-21377-C-G|5
DQLGTGKNANEMFRIFSR
>ENST00000401970.2|SNV-516699-A-C|3
AENKDDGNAYGKLR
>ENST00000416372.5|SNV-40323-C-T|1
ILHVPAASFRACR
>ENST00000275162.10|SNV-1709-C-T|4
DMVITRPDIGFLRTDDAFILCFLR
>ENST00000674142.1|SNV-4153-A-G|5
LRADPQRFPHGIR
>ENST00000366787.7|SNV-33763-C-A|1
TYAGGRLGLFVFSQEMVYFSDLK
>ENST00000642197.1|INDEL-154097-A-AT|2
KFHLFWSGSGSTDF
>ENST00000366772.6|INDEL-23699-C-CGAAGA|2
VWALLPFPEEKNSLGKPSD
>ENST00000380659.4|SNV-20736-T-G|1
TSVPENVLNNLKMLLLHHNR
>ENST00000491333.1|SNV-237800-C-T|6
MTSSTWWK
>ENST00000530547.1|SNV-346894-A-C|1
LQGQWVVLWIAFNL
>ENST00000507175.5|SNV-32545-G-A|1
LKHPTPTMLSIQKWQFSMSAIK
>ENST00000504031.1|INDEL-91559-G-GT|2
MEVFFTAT
>ENST00000520113.6|SNV-6910-A-G|3
QIDDAMRNFAEEVFASEVKDEGGR
>ENST00000401970.2|SNV-516699-A-C|2
DDGNAYGK
>ENST00000332070.7|SNV-40573-A-C|1
CGFCPVGEEENEARGKLHIFNAK
>ENST00000477270.5|SNV-20243-T-G|3
CKEEGSRSNLGGLCLLLLPIPLIVW
>ENST00000554652.5|SNV-58650-G-A|7
MRPKPHYVMIKK
>ENST00000369206.6|SNV-1811-T-G|5
QRNLSETQVK
>ENST00000366617.3|SNV-326751-G-A|1
VEGEEHPR
>ENST00000622875.4|SNV-368768-G-A|2
FIYTALNKPTIDYGFQRLQK
>ENST00000438197.2|SNV-73544-T-C|4
MPQENTRKPNVSPEK
>ENST00000361255.7|SNV-91222-A-C|5
KNSWLKIIISIIFPPTILTLEFK
>ENST00000407595.3|SNV-158927-A-C|3
QLEASVR
>ENST00000644876.1|SNV-11911-A-T|3
YLVLVEADR
>ENST00000310125.5|SNV-693-T-G|5
IKWIGLTTNSAQNCQNVR
>ENST00000533724.5|SNV-16821-G-C|1
HTRVYRV
>ENST00000636362.1|MNV-3128-TG-T|5
RSPWQGPVGRRPGTR
>ENST00000320356.7|SNV-72686-T-A|2
NEFISENCGEIISQDEADRR
>ENST00000625026.1|SNV-335-C-T|2
FFGTIQLK
>ENST00000308251.5|SNV-17061-A-G|6
ILYVMRLARHSLGLQTLGLAVR
>ENST00000616266.4|SNV-3624-A-C|2
KPRGSPEPSPEAAADGPTVSPPER
>ENST00000307441.13|SNV-45649-A-C|2
SCQCNACGKIFYR
>ENST00000468592.5|INDEL-39651-C-CA|7
DNSLAKK
>ENST00000528282.5|SNV-108076-G-A|4
ETQEDKLEGEAAKR
>ENST00000419533.1|SNV-44953-A-G|7
MMATASENLSAKFCNR
>ENST00000366787.7|SNV-33763-C-A|6
TGYIRVLVHEGKQVMADSGPIYDK
>ENST00000367545.7|SNV-252001-A-C|4
AEHAMQKRSTTELGETLQELR
>ENST00000339364.10|SNV-116467-T-A|5
GDWKTDSTSSTARSTSNR
>ENST00000185206.12|MNV-590-GGTTTGGAAG-G|2
YSCYSDAEEK
>ENST00000376104.6|SNV-342604-T-G|3
RCEQKIEEANQVLQK
>ENST00000548312.5|MNV-53584-TT-T|1
STSLRLWAC
>ENST00000389394.8|SNV-269247-G-C|3
AFTEMTPSFFEENILAK
>ENST00000497626.1|SNV-260194-C-A|1
LLGHRMLITSSLSPLMAK
>ENST00000510102.5|SNV-242-T-G|2
NGAGPEWGGVEENIQWK
>ENST00000439174.7|MNV-251-ACAAATGCCTGTCTCGGGAAAA-A|6
KSKEIETYVK
>ENST00000393313.5|INDEL-58430-A-AA|1
LFSSQMQ
>ENST00000313543.5|MNV-5163-GA-G|7
SLILELLPKLLPRTVK
>ENST00000621805.4|SNV-28347-A-C|5
SQIGNSPILKWAMWQYDTAGPER
>ENST00000332629.7|INDEL-14218-A-AA|3
KTEESHKTYPQEET
>ENST00000529502.5|SNV-15048-T-C|2
SGLPGTK
>ENST00000430799.7|MNV-87189-CAG-C|1
HTVPAEPGQPPPHAEPTL
>ENST00000470695.1|SNV-96440-C-T|4
YILQFRSAFFSSSLHRSWIK
>ENST00000476350.1|SNV-269546-A-G|3
EGNQTKLSPRELTALR
>ENST00000476350.1|SNV-269546-A-G|5
EGNQTKLSPR
>ENST00000361200.7|MNV-34513-GC-G|4
QEETRTKLR
>ENST00000361200.7|MNV-34513-GC-G|1
GGRTELGKI
>ENST00000540363.1|SNV-75727-G-C|4
FRISPLFTLGKK
>ENST00000621805.4|SNV-28347-A-C|1
WAMWQYDTAGPERFRTLTPSYYR
>ENST00000507175.5|SNV-32545-G-A|5
MEELKKLK
>ENST00000483754.1|SNV-142092-G-A|2
NVLNDAVDLLEFHDR
>ENST00000509868.1|SNV-339498-C-A|9
LGSETGSMSRMR
>ENST00000409198.5|SNV-68379-C-T|2
NVMQIQSDNLYK
>ENST00000328257.13|SNV-64648-C-G|3
SLENAIEWSVKSGEIRNLESAR
>ENST00000465772.5|SNV-28347-A-C|2
LNLQYGILLVQR
>ENST00000553234.1|SNV-995-G-T|2
LSLAYLR
>ENST00000482607.1|SNV-252266-T-C|2
RTVTSTPW
>ENST00000636362.1|MNV-3128-TG-T|6
RSPWQGPVGR
>ENST00000487943.5|SNV-92143-G-A|12
MFLMMQWIYWNSMIESLK
>ENST00000353578.8|SNV-66360-C-A|3
GNPGEPGINGTTGPK
>ENST00000309539.8|SNV-5260-C-T|4
KLEGQILAR
>ENST00000507175.5|SNV-32545-G-A|6
GMEELKKLK
>FUSION-ENST00000655597.2:115402-ENST00000649522.1:1471037|10
ISAPGYISKSNCEPK
>ENST00000438197.2|SNV-73544-T-C|3
PQENTRKPNVSPEK
>ENST00000407673.5|SNV-108975-C-A|5
RCYSPAQEK
>ENST00000536178.3|SNV-32285-A-T|3
QSETRPGEYVLTFYFQGK
>ENST00000328257.13|SNV-64648-C-G|5
TFKSLENAIEWSVKSGEIR
>ENST00000356711.7|MNV-412886-CT-C|3
SHLDFSPYWMK
>ENST00000327761.7|SNV-9354-G-A|1
EVIEALLQKFLVVDDPRK
>ENST00000376104.6|SNV-342604-T-G|4
SSLFQALLDIQEFYEVTLLNSQKR
>ENST00000512400.1|SNV-4609-T-C|3
CLYHPCRR
>ENST00000543525.3|SNV-64648-C-G|5
MECEEWRDSK
>ENST00000642197.1|INDEL-154097-A-AT|4
YLEMKFHLFWSGSGSTDF
>ENST00000498509.2|SNV-12137-C-T|2
RISRNPQGLLLS
>ENST00000487943.5|SNV-92143-G-A|1
IESLKHL
>ENST00000533608.7|SNV-18614-C-G|4
QGYDVSIPVYSPLSAEVDLR
>ENST00000407010.7|SNV-205412-T-C|5
LVPPSQKMENLMQIRESAK
>ENST00000482172.5|SNV-96440-C-T|2
YYLSAFFSSSLHRSWIK
>ENST00000612663.5|SNV-20243-T-G|1
SNLGGLCLLLLPIPLIVWVKRK
>ENST00000342711.6|SNV-5828-G-A|1
QLLCHQEERLGRGGLDDFR
>ENST00000342992.10|SNV-126036-T-G|2
IKDIENQTVLK
>ENST00000483754.1|SNV-142092-G-A|3
AMQVRNVLNDAVDLLEFHDRVIK
>ENST00000490447.6|SNV-242-T-G|2
NGAGPEWGGVEENIQQWK
>ENST00000543525.3|SNV-64648-C-G|2
ECEEWRDSKSGVCPCLNGWPSQTV
>ENST00000342711.6|SNV-5828-G-A|3
QLLCHQEER
>ENST00000373386.6|SNV-164652-C-A|2
FNKKICTR
>ENST00000477830.1|SNV-353347-A-G|8
RPSEMCETSSQGIRR
>ENST00000642197.1|INDEL-154097-A-AT|3
MKFHLFWSGSGSTDF
>ENST00000553558.6|SNV-36670-A-G|2
KKPELLLPVCYR
>ENST00000340645.9|SNV-57552-A-T|2
LHEEIIMKEQK
>ENST00000369206.6|SNV-1811-T-G|4
QRNLSETQVKVWFQNR
>ENST00000530547.1|SNV-346894-A-C|4
MLFARKLQGQWVVLWIAFNL
>FUSION-ENST00000239690.9:88797-ENST00000522244.1:19290|1
QDDMWEHIATFNALGS
>ENST00000379284.1|SNV-122598-C-T|1
NSAPEQELLVQDATLVSNSLLPEK
>ENST00000262367.10|MNV-128974-TT-T|1
QFQRISLKR
>ENST00000446234.6|SNV-4485-C-T|1
SSTGMDCKLVGPETLCFCTHSR
>ENST00000328257.13|SNV-64648-C-G|2
SGEIRNLESAR
>ENST00000511278.5|SNV-339498-C-A|4
IRDWQHEQNEFSRR
>ENST00000643684.1|SNV-21377-C-G|10
ITARLRDQLGTGK
>ENST00000289746.3|SNV-23408-A-C|9
GSDGPCRGSLR
>ENST00000330212.7|INDEL-5893-C-CA|6
SAGGSYLRVISDTLSLAQSQEESR
>ENST00000650135.1|SNV-929-G-A|2
LAGLPGK
>ENST00000396573.6|SNV-419233-G-T|5
KISLFPQGLEDSK
>ENST00000361320.5|SNV-1435-T-G|8
TIPVRIFQDCRNLER
>ENST00000382713.10|SNV-163697-A-C|1
TFHKVTELHNIKNITR
>ENST00000419533.1|SNV-44953-A-G|6
MATASENLSAKFCNR
>FUSION-ENST00000548357.2:9285-ENST00000610646.1:0|5
RPAAAPR
>ENST00000569100.5|SNV-58776-A-G|3
SQEVCTLKEEEKHDTHR
>ENST00000374531.6|SNV-444872-T-C|2
VLGYDETTKAELVLIDEDDEK
>ENST00000636362.1|MNV-3128-TG-T|16
HGKAWRRPFPCWSMR
>ENST00000603191.2|MNV-145-GCTGCTGCTG-G|2
MLLLLLLLLLLLLLLLELV
>ENST00000472453.5|SNV-237538-C-T|4
LGFKHPIPPLDR
>ENST00000368891.9|SNV-16402-A-T|3
LCLNTIPFLK
>ENST00000339416.7|SNV-240083-G-A|2
CMALLLPAWNR
>ENST00000309539.8|SNV-5260-C-T|3
KLEGQILARQQAEEASQESENELK
>ENST00000554652.5|SNV-58650-G-A|6
RPKPHYVMIKK
>ENST00000607540.1|SNV-195287-A-C|1
LGSWRQA
>ENST00000512400.1|SNV-4609-T-C|5
GLLVHTHPSPARCLYHPCRR
>ENST00000529502.5|SNV-15048-T-C|5
LKSGLPGTK
>ENST00000304623.13|SNV-339498-C-A|2
LGSETGSMSR
>ENST00000313543.5|MNV-5163-GA-G|13
TPSLERK
>ENST00000616266.4|SNV-3624-A-C|1
KPRGSPEPSPEAAADGPTVSPPERR
>ENST00000611151.4|SNV-28347-A-C|3
SSLLLRFTDDTFDPELADTAGPER
>ENST00000479543.2|SNV-133291-C-T|1
NGVVLDGG
>ENST00000343457.3|SNV-21887-G-A|1
AAGHTPHPETHLR
>ENST00000644638.1|SNV-509-T-G|2
MEPNSLQWVGSPCGLHGPDIFYK
>ENST00000478840.1|SNV-11756-A-C|3
REEQREER
>ENST00000485766.1|SNV-68170-G-A|4
RIGKYCGDSPPAISQHCYHNHHSR
>ENST00000378061.7|SNV-22136-A-G|5
RAHLTEHTRLHSGEEPFQCPECDR
>ENST00000554652.5|SNV-58650-G-A|2
MIKKDAETNEAIYCTK
>ENST00000543525.3|SNV-64648-C-G|3
MECEEWRDSKSGVCPCLNGWPSQTV
>ENST00000356711.7|MNV-412886-CT-C|1
SHLDFSPYWMKKVK
>ENST00000276201.7|SNV-11756-A-C|2
EEQREER
>ENST00000375735.7|SNV-346894-A-C|4
AVGRSVDSLQFVASWKGR
>ENST00000510496.5|SNV-61724-C-T|1
YPGDHEFLWEVEGVGHWYQRIPVTR
>ENST00000509101.1|SNV-300-C-G|1
AAGASVATELGCQCLQTLQGIHPK
>ENST00000416372.5|SNV-40323-C-T|4
IFLHGNRILHVPAASFR
>ENST00000507175.5|SNV-32545-G-A|3
KLKHPTPTMLSIQK
>ENST00000272427.11|SNV-84574-T-G|1
AVYDGEEHGRFMEKLETR
>ENST00000487943.5|SNV-92143-G-A|17
QVRNVLNDAVDLLEFHDR
>ENST00000495260.5|SNV-85800-A-G|1
QVSGNRSREK
>ENST00000504354.5|SNV-339498-C-A|1
SRMSWFPSLIQQPAWAPGPR
>ENST00000342314.9|SNV-58776-A-G|3
MSQEVCTLKEEEKHDTHR
>ENST00000261800.5|SNV-936-G-A|2
AIKSYAQSNEFSLVSVK
>ENST00000477830.1|SNV-353347-A-G|3
CETSSQGIRR
>FUSION-ENST00000395719.7:69460-ENST00000370549.5:91463|1
TLFEVMLP
>ENST00000607540.1|SNV-195287-A-C|5
NRMNQPCPMLGSWRQA
>ENST00000313543.5|MNV-5163-GA-G|5
LLPRTVKK
>ENST00000375735.7|SNV-346894-A-C|5
AVGRSVDSLQFVASWK
>ENST00000375735.7|SNV-346894-A-C|6
QETARAVGRSVDSLQFVASWK
>ENST00000644109.1|SNV-11911-A-T|4
VQAILLPQPPRYLVLVEADR
>ENST00000548312.5|MNV-53584-TT-T|2
SWMPSWWWSHSSSTLSSCSRSTSLR
>ENST00000556356.1|SNV-81849-T-C|1
SASTVAAVSSMHGGSPSAAANPATR
>ENST00000430799.7|MNV-87189-CAG-C|9
KNPVCREMAVVLLANLAR
>ENST00000389840.7|SNV-72030-A-G|3
LKFRLDASDKPLEVGLGMYSK
>ENST00000469141.6|SNV-65152-C-T|2
SEGGHRGFVPEKNF
>ENST00000272427.11|SNV-84574-T-G|3
AVYDGEEHGR
>ENST00000396573.6|SNV-419233-G-T|1
ISLFPQGLEDSKRSK
>ENST00000359120.9|SNV-112625-C-T|2
CQDGWLRGVSLVTG
>ENST00000465772.5|SNV-28347-A-C|3
EIRLNLQYGILLVQRGLEH
>ENST00000313543.5|MNV-5163-GA-G|11
KSLILELLPK
>ENST00000553234.1|SNV-995-G-T|4
PPAASSCLGLPRSWRLSLAYLR
>ENST00000396946.8|SNV-126656-G-C|5
LSRASFLFGQLLHFVSR
>ENST00000466805.5|SNV-80546-T-C|1
MTIQDTK
>ENST00000372956.3|INDEL-14792-T-TT|2
DLVDKGQNWGHIGPAL
>FUSION-ENST00000655597.2:115402-ENST00000649522.1:1471037|12
ELLPSDSVLHGRISAPGYISK
>ENST00000487943.5|SNV-92143-G-A|4
QWIYWNSMIESLK
>ENST00000407010.7|SNV-205412-T-C|1
ESAKEVKER
>ENST00000261800.5|SNV-936-G-A|3
HFKAIKSYAQSNEFSLVSVK
>ENST00000396560.6|SNV-147056-A-C|1
NITSGNSSNSPNAEVMAVQKK
>ENST00000382545.5|SNV-2870-G-T|2
SEYMEIEEDMNNSISHYR
>ENST00000310125.5|SNV-693-T-G|1
WIGLTTNSAQNCQNVRVERQK
>ENST00000674142.1|SNV-4153-A-G|10
MAPQRDSEGRLR
>ENST00000643684.1|SNV-21377-C-G|8
LRDQLGTGKNANEMFR
>ENST00000557966.1|MNV-96134-CTGCATG-C|3
TIAGEDGEISLQEFKAALK
>ENST00000481909.2|SNV-16402-A-T|4
LDECKVMPQYHSFLENDLK
>ENST00000373359.4|SNV-1009-T-G|2
CVSDAHDEEPWSWPEEYNK
>ENST00000381556.6|SNV-1543-T-C|1
ATLRPALFANLFGVLALFQSGRLVK
>ENST00000304218.6|SNV-256-C-T|3
VLAAAGYDVEK
>ENST00000366787.7|SNV-33763-C-A|3
QVMADSGPIYDK
>ENST00000344575.5|SNV-336-G-T|4
GRGSAPCQAVEIPMCR
>ENST00000412167.6|SNV-40535-G-A|2
ADIMIKSVK
>ENST00000382713.10|SNV-163697-A-C|3
AAYFRTFHKVTELHNIK
>ENST00000625026.1|SNV-335-C-T|4
MVEEIGRFFGTIQLKLENIN
>ENST00000643732.1|SNV-169838-A-G|5
EDRCAEYTSGGAHLHR
>ENST00000366772.6|INDEL-23699-C-CGAAGA|3
VWALLPFPEEK
>ENST00000643684.1|SNV-21377-C-G|4
MRGSTEWRPGSPLAFGISLAQAR
>ENST00000410075.5|SNV-73556-G-A|6
KNYQSQADIPIRSPFGIMK
>ENST00000477830.1|SNV-353347-A-G|4
MCETSSQGIRR
>ENST00000643684.1|SNV-21377-C-G|3
RGSTEWRPGSPLAFGISLAQAR
>ENST00000344575.5|SNV-336-G-T|1
GSAPCQAVEIPMCRGIGYNLTR
>ENST00000574642.5|SNV-4143-G-A|2
SLRQNWRLQPHLYLLCHPR
>ENST00000618777.4|SNV-200161-T-G|2
IHWGHCSAAEISHFGIQLPSTLR
>ENST00000265012.4|SNV-94398-A-C|3
EIVQHLKGFQGK
>ENST00000398540.8|SNV-156713-A-C|2
ACPQVLR
>ENST00000495260.5|SNV-85800-A-G|6
MGKQVSGNR
>ENST00000470685.5|MNV-299146-AAGAGA-A|1
KRVTVIK
>ENST00000326303.4|SNV-592-A-C|2
RDVQIPFVVELEVLDGHAPEPGR
>ENST00000401931.1|SNV-1118-T-G|1
VIESGPHGANTEIIVKLSDGR
>ENST00000650135.1|SNV-929-G-A|5
ANCSGRYKLAGLPGK
>ENST00000470695.1|SNV-96440-C-T|7
MYILQFRSAFFSSSLHR
>ENST00000548312.5|MNV-53584-TT-T|5
LFVFRLESFTTSLR
>ENST00000430799.7|MNV-87189-CAG-C|2
GQPCRHTVPAEPGQPPPHAEPTL
>ENST00000367545.7|SNV-252001-A-C|2
STTELGETLQELR
>ENST00000361320.5|SNV-1435-T-G|6
IFQDCRNLERLDLGYNR
>ENST00000637788.1|MNV-87189-CAG-C|8
MAVVLLANLAR
>ENST00000419533.1|SNV-44953-A-G|4
MATASENLSAKFCNRVLK
>ENST00000327761.7|SNV-9354-G-A|2
EVIEALLQKFLVVDDPR
>ENST00000375857.6|MNV-412886-CT-C|4
METAYSPGNQNGVLDFFSR
>ENST00000252677.4|SNV-5258-A-T|1
EMDITHLVQQRFWNNKGHR
>ENST00000512400.1|SNV-4609-T-C|4
CLYHPCR
>ENST00000313543.5|MNV-5163-GA-G|12
TPSLERKSLILELLPK
>ENST00000412167.6|SNV-40535-G-A|1
ADIMIKSVKR
>ENST00000359680.9|SNV-18548-T-A|1
FNEWFVSAFVTAGQMRFIMLHDIR
>ENST00000576713.6|SNV-76398-C-T|3
MRSPSWPGPCLWSISS
>ENST00000674142.1|SNV-4153-A-G|11
DAGYEYLCIDDCWMAPQRDSEGRLR
>ENST00000407010.7|SNV-205429-G-A|2
RNILLYGLLISYPQDDQK
>ENST00000373386.6|SNV-164652-C-A|1
KICTRFHLETSWAEASNDL
>ENST00000320356.7|SNV-72686-T-A|4
DPVQKNEFISENCGEIISQDEADRR
>ENST00000332070.7|SNV-40573-A-C|3
CGFCPVGEEENEAR
>ENST00000497626.1|SNV-260194-C-A|2
MLLGHRMLITSSLSPLMAK
>ENST00000648379.1|SNV-291381-T-C|9
MGATVMLPILRCVQK
>ENST00000408890.6|SNV-179-A-G|4
SPSTPQTTPSPR
>ENST00000373886.8|SNV-276568-A-T|2
MYGATVIVRGSQNYTSAVK
>ENST00000339416.7|SNV-240083-G-A|4
RYIASLTKCMALLLPAWNR
>ENST00000396946.8|SNV-126656-G-C|4
LSRASFLFGQLLHFVSRSENK
>ENST00000578571.5|SNV-509720-A-G|3
TSQVLFPLNPYKEVPLR
>ENST00000356940.11|SNV-28347-A-C|2
LAIWDTAGPERFR
>ENST00000382713.10|SNV-163697-A-C|2
TFHKVTELHNIK
>ENST00000332070.7|SNV-40573-A-C|4
SSPSDTRPKCGFCPVGEEENEARGK
>ENST00000304623.13|SNV-339498-C-A|3
CKLGSETGSMSR
>ENST00000375663.8|SNV-13816-T-G|2
DWVSGRNEAEAR
>ENST00000469631.1|SNV-72686-T-A|6
MNSSQKTVER
>ENST00000448662.6|MNV-299146-AAGAGA-A|2
SSEEESDSHQSPALPRDR
>ENST00000535831.5|SNV-13642-C-T|1
CIILGTHHEK
>ENST00000476350.1|SNV-269546-A-G|7
MEGNQTK
>FUSION-ENST00000548357.2:9285-ENST00000610646.1:0|3
RPAAAPRQSATPGSASIRASCA
>ENST00000487943.5|SNV-92143-G-A|8
MMQWIYWNSMIESLK
>ENST00000304218.6|SNV-256-C-T|5
KVLAAAGYDVEK
>ENST00000313543.5|MNV-5163-GA-G|1
HPGNGRGETFLL
>ENST00000611151.4|SNV-28347-A-C|1
FTDDTFDPELADTAGPERFR
>ENST00000674142.1|SNV-4153-A-G|7
DSEGRLRADPQR
>ENST00000373886.8|SNV-276568-A-T|3
SRMYGATVIVRGSQNYTSAVK
>ENST00000289746.3|SNV-23408-A-C|1
GPKSGGRT
>ENST00000315266.9|SNV-661607-C-G|4
KMQGILDPGPTIIKAR
>ENST00000483754.1|SNV-142092-G-A|5
RAMQVRNVLNDAVDLLEFHDR
>ENST00000427482.7|SNV-125353-A-G|2
YGKELGEDSTFGNALIGVGESMK
>ENST00000393313.5|INDEL-58430-A-AA|4
YEVADVGIEVKVTKK
>ENST00000553234.1|SNV-995-G-T|1
LSLAYLRAVPSWDLLLPSPTSER
>ENST00000373079.4|SNV-1358-T-C|1
FSKPGQPVSYTFEFHLLPNPYFR
>ENST00000396946.8|SNV-126656-G-C|3
ASFLFGQLLHFVSR
>ENST00000511278.5|SNV-339498-C-A|1
DWQHEQNEFSRRAVSVAVTR
>ENST00000541638.6|SNV-9122-G-A|1
ISDQLLLEINNVTRAWGLEVDR
>ENST00000554652.5|SNV-58650-G-A|9
MRPKPHYVMIK
>ENST00000482172.5|SNV-96440-C-T|4
CNYFSGEKYYLSAFFSSSLHRSWIK
>ENST00000378204.7|SNV-289252-A-G|2
IFRHISR
>ENST00000356878.5|SNV-1341-A-C|2
VPFKLVSTFTNYYSLVLDSALDR
>ENST00000472453.5|SNV-237538-C-T|5
RLGFKHPIPPLDR
>ENST00000330212.7|INDEL-5893-C-CA|7
SAGGSYLR
>ENST00000498509.2|SNV-12137-C-T|3
MRISRNPQGLLLS
>ENST00000265012.4|SNV-94398-A-C|4
TNREIVQHLKGFQGK
>ENST00000636362.1|MNV-3128-TG-T|13
RPFPCWSMR
>ENST00000646822.1|SNV-11911-A-T|8
KDWIRLLQILGVS
>ENST00000283206.9|SNV-30808-A-C|3
TLARLLVILVSLGYGIVKPR
>ENST00000636362.1|MNV-3128-TG-T|14
AWRRPFPCWSMRSR
>ENST00000511278.5|SNV-339498-C-A|7
MQARIRDWQHEQNEFSR
>ENST00000342992.10|SNV-126036-T-G|7
EFEELVSFIQQRLSQTEPVTR
>ENST00000533426.5|MNV-6750-TG-T|1
AEVLCLCTCPL
>ENST00000477830.1|SNV-353347-A-G|13
MKRPSEMCETSSQGIR
>ENST00000342992.10|SNV-126036-T-G|1
IKDIENQTVLKDNDAVFEIDIK
>ENST00000185206.12|MNV-590-GGTTTGGAAG-G|3
AFSTTKYSCYSDAEEK
>ENST00000472874.1|SNV-240083-G-A|2
MALLLPAWEPGGVGTHSS
>ENST00000281928.8|SNV-291381-T-C|1
DVAYIAVCPENEALLEGAKTFFR
>ENST00000401931.1|SNV-1118-T-G|4
ELRVIESGPHGANTEIIVK
>ENST00000576924.5|SNV-10257-G-T|1
SLSGSSPFPKQKSQTPPR
>ENST00000511278.5|SNV-339498-C-A|6
QARIRDWQHEQNEFSR
>ENST00000528282.5|SNV-108076-G-A|1
LEGEAAKRETK
>ENST00000674142.1|SNV-4153-A-G|9
APQRDSEGRLR
>ENST00000396872.7|SNV-22580-T-G|1
YTQGVMTGESTAGGMISLSRILTK
>ENST00000353578.8|SNV-66360-C-A|2
GNPGEPGINGTTGPKGIR
>ENST00000313543.5|MNV-5163-GA-G|3
KHPGNGR
>ENST00000313543.5|MNV-5163-GA-G|16
TGSGKVQQRTPSLER
>ENST00000343457.3|SNV-21887-G-A|4
KCQSKSPGLDNAYSNEGFYDDMK
>ENST00000476350.1|SNV-269546-A-G|4
MEGNQTKLSPRELTALR
>ENST00000472453.5|SNV-237538-C-T|1
HPIPPLDRVQMAVLPLCFPR
>ENST00000398540.8|SNV-156713-A-C|5
WYTERLRACPQVLR
>ENST00000407673.5|SNV-108975-C-A|3
CYSPAQEK
>ENST00000407010.7|SNV-205429-G-A|4
EFAKEVKK
>ENST00000523756.5|SNV-39829-T-A|3
APQALPCSRANCCAAR
>ENST00000546464.1|SNV-2253-C-A|1
LEGKPDSAAKIWAARGK
>ENST00000553558.6|SNV-36670-A-G|1
KPELLLPVCYR
>ENST00000283206.9|SNV-30808-A-C|1
LLVILVSLGYGIVKPRLGTVMHR
>ENST00000509868.1|SNV-339498-C-A|4
IRDWQHEQNEK
>FUSION-ENST00000569282.2:949-ENST00000411546.3:46693|1
GETAASETQLGS
>ENST00000407010.7|SNV-205412-T-C|2
ESAKEVK
>ENST00000396872.7|SNV-22580-T-G|3
RYTQGVMTGESTAGGMISLSRILTK
>ENST00000533724.5|SNV-16821-G-C|2
EGVQRHTRVYR
>ENST00000361203.7|SNV-348661-T-C|1
VNVVQPASPSENNLVTEK
>ENST00000625026.1|SNV-335-C-T|5
VEEIGRFFGTIQLK
>ENST00000546464.1|SNV-2253-C-A|4
ERLEGKPDSAAKIWAAR
>ENST00000398540.8|SNV-156713-A-C|4
LRACPQVLR
>ENST00000339416.7|SNV-240083-G-A|3
YIASLTKCMALLLPAWNR
>ENST00000491333.1|SNV-237800-C-T|3
TSSTWWKR
>ENST00000462806.5|SNV-25994-C-T|1
LAGSSIAWNMGFSLMGR
>ENST00000342992.10|SNV-126036-T-G|8
DEKEFEELVSFIQQRLSQTEPVTR
>ENST00000535831.5|SNV-13642-C-T|2
HARCIILGTHHEK
>ENST00000572285.5|SNV-4143-G-A|9
APPVHEPQAELAPPAPPLPPLPPER
>ENST00000251809.4|SNV-81390-T-C|4
SLIDLNKVILLDPSTIEAK
>ENST00000308251.5|SNV-17061-A-G|3
HSLGLQTLGLAVR
>ENST00000504354.5|SNV-339498-C-A|2
MSRMSWFPSLIQQPAWAPGPR
>ENST00000389840.7|SNV-72030-A-G|1
LDASDKPLEVGLGMYSK
>ENST00000512790.6|SNV-954-A-C|4
NAKQPFLCLTDDGMQDDSCNVNSAP
>ENST00000401743.6|SNV-1091-G-A|3
VLAYSRLKELTLENLK
>ENST00000396559.5|SNV-147056-A-C|1
NITSGNSSNSPNAEVMK
>ENST00000305784.7|SNV-6681-G-A|1
YTFSGVAFTGAKENFSLDWCK
>ENST00000610897.4|SNV-84615-T-C|2
LTIWDSYTTNK
>ENST00000611151.4|SNV-28347-A-C|2
FTDDTFDPELADTAGPER
>ENST00000485766.1|SNV-68170-G-A|1
YCGDSPPAISQHCYHNHHSRWEFAR
>ENST00000423759.5|SNV-26445-T-G|1
CLLEVTGVADPTGCGEGFSDVK
>ENST00000430799.7|MNV-87189-CAG-C|7
EMAVVLLANLAR
>ENST00000512400.1|SNV-4609-T-C|1
RRLPAVHHLPVGECAPHPALCR
>ENST00000342314.9|SNV-58776-A-G|5
KMSQEVCTLKEEEK
>ENST00000508434.1|SNV-10442-C-T|3
RAIKVTWGLEGSGGSMAPK
>ENST00000327761.7|SNV-9354-G-A|4
AREVIEALLQKFLVVDDPR
>ENST00000635293.1|SNV-13978-A-T|2
RALPNNTSSSPQP
>ENST00000398226.7|SNV-4722-T-G|1
GPSSGGGG
>ENST00000643927.1|SNV-355214-G-A|1
LEHKEIQPPYKPKACGR
>ENST00000648379.1|SNV-291381-T-C|15
FGRGSCWTHMGATVMLPILRCVQK
>ENST00000556356.1|SNV-81849-T-C|3
MLPGLEPVTR
>ENST00000407010.7|SNV-205429-G-A|1
RNILLYGLLISYPQDDQKLQESLR
>ENST00000368891.9|SNV-16402-A-T|2
LCLNTIPFLKMILK
>ENST00000238497.10|SNV-31503-A-C|2
KFTEDFGQDG
>FUSION-ENST00000548357.2:9285-ENST00000610646.1:0|4
RPAAAPRQSATPGSASIR
>ENST00000667214.1|SNV-131383-G-A|4
DPGSKNEFADDEHSTVEESEGR
>ENST00000625026.1|SNV-335-C-T|3
VEEIGRFFGTIQLKLENIN
>ENST00000277905.6|SNV-1811-T-G|2
NLSETQANSEENNERFK
>ENST00000487943.5|SNV-92143-G-A|7
MQWIYWNSMIESLK
>ENST00000509101.1|SNV-300-C-G|2
RAAGASVATELGCQCLQTLQGIHPK
>ENST00000648379.1|SNV-291381-T-C|5
MLPILRCVQK
>ENST00000356940.11|SNV-28347-A-C|5
AKLAIWDTAGPER
>ENST00000648379.1|SNV-291381-T-C|17
HSPCRFGRGSCWTHMGATVMLPILR
>ENST00000536178.3|SNV-32285-A-T|2
QSETRPGEYVLTFYFQGKAK
>ENST00000307441.13|SNV-45649-A-C|5
AHTGEKSCQCNACGK
>ENST00000438278.5|MNV-299146-AAGAGA-A|3
SEEESDSHQSPALPR
>ENST00000409198.5|SNV-68379-C-T|1
NVMQIQSDNLYKSDFTNWMK
>ENST00000332070.7|SNV-40573-A-C|5
SSPSDTRPKCGFCPVGEEENEAR
>ENST00000603191.2|MNV-145-GCTGCTGCTG-G|1
LLLLLLLLLLLLLLLELV
>ENST00000567224.1|SNV-239587-A-G|5
MTAAQTR
>ENST00000430799.7|MNV-87189-CAG-C|5
GQPGSSCHCSAEGQYRQPPGLPR
>ENST00000252677.4|SNV-5258-A-T|3
EMDITHLVQQR
>ENST00000674142.1|SNV-4153-A-G|8
DSEGRLR
>ENST00000409192.7|SNV-4485-C-T|1
SSTGMDCKLVGPETLCFCTHRYK
>ENST00000405093.8|SNV-15266-G-A|6
KVRMDLEQAK
>ENST00000616266.4|SNV-3624-A-C|4
SSSTSLVQHPPSRTTLKKPR
>ENST00000418132.7|SNV-23322-G-A|10
MSAPRNYSQSGGFK
>ENST00000465772.5|SNV-28347-A-C|6
MEIRLNLQYGILLVQR
>ENST00000339364.10|SNV-116467-T-A|1
STSNRSSTR
>ENST00000327761.7|SNV-9354-G-A|3
EVIEALLQK
>ENST00000396946.8|SNV-104021-G-A|6
NMAVMRSRDLQLEINQLK
>ENST00000248975.6|MNV-11951-GAGA-G|1
YLAEVASGEKNSVVEASEAAYK
>ENST00000509868.1|SNV-339498-C-A|8
LGSETGSMSRMRSR
>ENST00000251582.12|SNV-231492-A-T|3
IHGLEDEVQPPILIPR
>ENST00000401970.2|SNV-516699-A-C|1
DDGNAYGKLR
>ENST00000512400.1|SNV-4609-T-C|2
CLYHPCRRR
>ENST00000361972.8|SNV-239449-C-T|1
DDQTDTSSAEVPSARPWRAVTLR
>ENST00000356940.11|SNV-28347-A-C|1
LAIWDTAGPERFRTLTPSYYR
>ENST00000470586.5|SNV-78051-C-A|3
STPSRKPRTHSLWPI
>ENST00000644876.1|SNV-11911-A-T|4
IGLDFCKYLVLVEADR
>ENST00000256367.3|SNV-444-T-A|1
GKYHRALLELK
>ENST00000251809.4|SNV-81390-T-C|3
VILLDPSTIEAK
>ENST00000369206.6|SNV-1811-T-G|2
NLSETQVKVWFQNR
>ENST00000536178.3|SNV-32285-A-T|1
QSETRPGEYVLTFYFQGKAKHLR
>ENST00000477830.1|SNV-353347-A-G|10
KRPSEMCETSSQGIRR
>ENST00000275162.10|SNV-1709-C-T|3
TDDAFILCFLR
>ENST00000396946.8|SNV-104021-G-A|5
SRDLQLEINQLK
>FUSION-ENST00000548357.2:9285-ENST00000610646.1:0|2
QSATPGSASIR
>ENST00000615126.1|SNV-12137-C-T|3
QEVVPHSVCYMRISR
>ENST00000396946.8|SNV-104021-G-A|2
DLQLEINQLKHR
>ENST00000375857.6|MNV-412886-CT-C|2
MEFWTFFPEAIWISHLIG
>FUSION-ENST00000548357.2:9285-ENST00000610646.1:0|8
GHSESPEKCCHGHD
>ENST00000396946.8|SNV-104021-G-A|4
SRDLQLEINQLKHR
>ENST00000548312.5|MNV-53584-TT-T|3
SWMPSWWWSHSSSTLSSCSR
>ENST00000381556.6|SNV-1543-T-C|3
KATLRPALFANLFGVLALFQSGR
>ENST00000511377.5|SNV-339498-C-A|3
MSRMSSAEEQFQWQSQDGQK
>ENST00000339364.10|SNV-116467-T-A|2
TDSTSSTARSTSNRSSTR
>ENST00000643684.1|SNV-21377-C-G|2
GSTEWRPGSPLAFGISLAQAR
>ENST00000557966.1|MNV-96134-CTGCATG-C|4
SACKNSKQL
>ENST00000275162.10|SNV-1709-C-T|1
TDDAFILCFLRARK
>ENST00000418132.7|SNV-23322-G-A|5
NYSQSGGFKEGR
>ENST00000576924.5|SNV-10257-G-T|5
RSLSGSSPFPK
>ENST00000332629.7|INDEL-14218-A-AA|4
KTEESHK
>ENST00000382545.5|SNV-1577-T-C|5
QADHDDHER
>ENST00000528282.5|SNV-108076-G-A|5
ETQEDKLEGEAAK
>ENST00000462888.1|SNV-156713-A-C|1
ACPQVLRTWCGLQDVYQLIT
>ENST00000378061.7|SNV-22136-A-G|2
LHSGEEPFQCPECDRSFSWK
>ENST00000280979.9|SNV-217170-A-C|3
HKSKTGQASSPSHVTR
>ENST00000277905.6|SNV-1811-T-G|4
QRNLSETQANSEENNERFK
>ENST00000407595.3|SNV-158927-A-C|1
QLEASVRQLEEENRMLPQASQNR
>ENST00000509868.1|SNV-339498-C-A|5
QARIRDWQHEQNEK
>ENST00000477830.1|SNV-353347-A-G|12
KRPSEMCETSSQGIR
>ENST00000308251.5|SNV-17061-A-G|5
LARHSLGLQTLGLAVR
>ENST00000535850.5|SNV-147056-A-C|2
IPETLHQEILAILPMLKLWLYR
>ENST00000496989.5|SNV-128491-G-T|5
EFCGSGSITDLVK
>ENST00000477830.1|SNV-353347-A-G|16
GMKRPSEMCETSSQGIR
>ENST00000510102.5|SNV-242-T-G|1
NGAGPEWGGVEENIQWKNK
>ENST00000283206.9|SNV-30808-A-C|4
RTLARLLVILVSLGYGIVKPR
>ENST00000342992.10|SNV-126036-T-G|6
EFEELVSFIQQRLSQTEPVTRIK
>ENST00000488355.1|SNV-33763-C-A|2
ADSGPIYDKTYAGGR
>ENST00000389698.7|SNV-58650-G-A|1
PKPHYVMIKKDAETNEAIYCTK
>ENST00000667214.1|SNV-131383-G-A|3
DPGSKNEFADDEHSTVEESEGRR
>ENST00000554652.5|SNV-58650-G-A|1
IKKDAETNEAIYCTK
>ENST00000305784.7|SNV-6681-G-A|2
YTFSGVAFTGAK
>ENST00000636362.1|MNV-3128-TG-T|3
SPWQGPVGRRPGTR
>ENST00000576924.5|SNV-10257-G-T|6
LSLRRSLSGSSPFPK
>ENST00000477830.1|SNV-353347-A-G|17
MGMKRPSEMCETSSQGIR
>ENST00000546464.1|SNV-2253-C-A|7
MKERLEGKPDSAAK
>ENST00000529186.1|SNV-18614-C-G|1
EKGPGQMRSK
>ENST00000431110.1|INDEL-39651-C-CA|7
LMFVPSASGYKAKK
>ENST00000476350.1|SNV-269546-A-G|6
MEGNQTKLSPR
>ENST00000376437.9|INDEL-19736-A-AA|7
KNRQNTR
>ENST00000251076.9|INDEL-156607-T-TT|1
YTNTGAPRSKFL
>ENST00000543525.3|SNV-64648-C-G|4
ECEEWRDSK
>ENST00000472874.1|SNV-240083-G-A|3
CMALLLPAWEPGGVGTHSS
>ENST00000367545.7|SNV-252001-A-C|3
RSTTELGETLQELR
>ENST00000465772.5|SNV-28347-A-C|1
LNLQYGILLVQRGLEH
>ENST00000262367.10|MNV-128974-TT-T|5
CFTEIQGENVTLGDDPHSPRR
>ENST00000398540.8|SNV-156713-A-C|3
LRACPQVLRTWCGLQDVYQMTEGR
>ENST00000378061.7|SNV-22136-A-G|1
LHSGEEPFQCPECDRSFSWKASMK
>ENST00000607540.1|SNV-195287-A-C|4
MNQPCPMLGSWRQA
>ENST00000361255.7|SNV-91222-A-C|2
IIISIIFPPTILTLEFK
>ENST00000457843.1|SNV-349652-T-G|1
ADATAQISSGGSLRR
>ENST00000378204.7|SNV-289252-A-G|1
IFRHISRNSLIWNK
>ENST00000407010.7|SNV-205412-T-C|SNV-205429-G-A|3
MENLMQIRESAKEVK
>ENST00000618777.4|SNV-200161-T-G|6
TDTGQPHSEADDTLGPLLCR
>ENST00000483754.1|SNV-142092-G-A|1
NVLNDAVDLLEFHDRVIK
>ENST00000473880.5|SNV-3645-C-T|1
RGGCVCN
>ENST00000361320.5|SNV-1435-T-G|2
LDLGYNRIR
>ENST00000328257.13|SNV-64648-C-G|4
SLENAIEWSVKSGEIR
>ENST00000574885.1|SNV-1950-T-C|2
MLLPSDAGVPTFSGSSIQ
>ENST00000514866.5|INDEL-17638-G-GA|1
EVDEENHAES
>ENST00000508540.6|SNV-3197-G-C|3
CTCQLRGLPRWLEAK
>ENST00000185206.12|MNV-590-GGTTTGGAAG-G|1
YSCYSDAEEKEGAHMNPEIYLFVK
>ENST00000528282.5|SNV-108076-G-A|3
LEGEAAK
>ENST00000313543.5|MNV-5163-GA-G|18
IVLVGKTGSGKVQQR
>ENST00000316623.10|INDEL-130294-G-GG|2
CEWQQRVPAGPPWGVY
>ENST00000648379.1|SNV-291381-T-C|16
FGRGSCWTHMGATVMLPILR
