# Supplementary material for: Identification of non-canonical peptides with moPepGen
Source: Nat Biotechnol. 2025 Jun 16;44(4):568–73. doi: 10.1038/s41587-025-02701-0 (PMC12680078; doi:10.1038/s41587-025-02701-0)
Supplement: Supplementary file 4 — Supplementary Data: Cancer cell line variant peptide database. Custom peptide database FASTA file for each of the 376 cell lines from the Cancer Cell Line Encyclopedia with proteomics characterization or used in the reference channel. Variant peptide FASTA files were produced by moPepGen as the result of cell-line-specific publicly available mutations and fusions. [file 41587_2025_2701_MOESM4_ESM.zip › ACH-000318.fasta]

>ENST00000284548.16|SNV-133185-G-A|1
NIMKLSSIDLNDQVEGDDR
>ENST00000393923.7|INDEL-235199-C-CA|5
KTTPGNPGK
>ENST00000564545.1|SNV-1290-G-A|4
REAAEGVLRPR
>ENST00000533770.5|SNV-437556-T-C|2
RQQWTWQLSNYASGLP
>ENST00000442668.7|SNV-10961-C-G|5
RQTSFESQDR
>ENST00000458109.6|SNV-3185-G-A|2
YRLEHGGQEHALFLYTHQR
>ENST00000442668.7|SNV-10961-C-G|6
ANGPNYIQPQKRQTSFESQDR
>FUSION-ENST00000553943.1:33957-ENST00000423760.6:138014|20
LKGVMNADSATILAVWILL
>ENST00000276440.12|SNV-208172-T-G|1
TTYTTAYTFPGILKWCEVK
>ENST00000555409.1|SNV-268893-C-T|1
CHLGSQSPSQSVVT
>ENST00000503821.5|SNV-51258-T-C|2
SKGPTLFLQIQFITR
>ENST00000538697.1|SNV-732-C-T|2
TRQILACSK
>ENST00000571763.5|SNV-144566-A-G|2
TGSPVPRNCPVLKVISGPMC
>ENST00000215730.12|SNV-24551-G-A|3
AYHQKINSNLDELSMGLGRLK
>FUSION-ENST00000650162.1:18693-ENST00000299601.10:5834|93
TGLAVTEEK
>ENST00000490135.6|SNV-314282-C-G|4
MEPPQPLGKSLGSCRK
>ENST00000486485.1|SNV-1018-C-T|8
LLPKMSLQKPLR
>FUSION-ENST00000415807.7:211964-ENST00000497058.5:12332|7
SSPKSNDSDLQGVLDSSENLQSR
>ENST00000650592.1|MNV-85331-AAGA-A|3
AEETTFK
>ENST00000648422.1|SNV-41395-T-G|1
RLILDILGM
>ENST00000567887.5|SNV-243353-C-G|4
AILEQQVLSEELTR
>ENST00000461395.5|SNV-809-C-T|4
RTLWALALLTSLAAFLYQVAGLAR
>ENST00000481108.1|MNV-14104-CTG-C|1
QCHLQNKPYRCHDWKV
>ENST00000482891.5|SNV-19338-A-T|2
TCGERILLASVQLPTSSMCR
>ENST00000673510.1|SNV-123011-C-G|2
LNEINEKIAASFAVESIEDALK
>ENST00000554913.5|SNV-8326-C-G|2
FPRQHQRLSLGCPVLDALLR
>ENST00000324439.9|SNV-32202-G-A|2
ICESYNTAQAGGHR
>ENST00000488842.1|SNV-16726-C-T|8
EAGEIPHGHTEIRICQVLGSALH
>ENST00000464920.2|SNV-12784-A-G|5
ILPVGAANFRGAMR
>ENST00000321871.10|SNV-341920-G-A|6
SKEGQRGQNPSSTPLGQK
>ENST00000521662.5|SNV-6206-T-A|4
EKGLEHVTVEDLVAEITPK
>ENST00000321556.5|SNV-15730-G-A|1
SYQEAQLPALPESVPPDMRQLVR
>ENST00000424285.5|SNV-19142-C-T|1
LQHFNLSSCSQL
>ENST00000617806.4|SNV-13804-G-A|1
VSLADSSPQPDAYYFSAPIPCQR
>ENST00000264670.11|MNV-26453-CC-C|4
MKLFGFKEDPFVFIPEDDHYFHLLR
>ENST00000643088.1|SNV-36482-G-A|2
ADVGQLSPEVK
>ENST00000568096.5|SNV-6336-A-G|8
LWNVMRSWPVSGRPTSTPSTSSLGR
>ENST00000411763.6|INDEL-5563-G-GCATCA|6
TFITQQGIKSQHHIRQK
>ENST00000477988.1|SNV-113106-G-C|4
MSCSEMHTMLSTNK
>ENST00000331251.3|SNV-1896-C-A|1
YLVVLDTAESRRVAGR
>ENST00000517536.5|SNV-53457-A-C|2
RGHIEDCGHWTQLDKPTEVNQILIK
>ENST00000490135.6|SNV-314282-C-G|5
EPPQPLGKSLGSCR
>ENST00000493891.5|SNV-465945-T-C|7
MNDDRTGLAGADARSFCAIALK
>ENST00000648422.1|SNV-41395-T-G|2
RRLILDILGM
>FUSION-ENST00000477264.1:94802-ENST00000304735.4:9041|50
CSCYWPWGLGCR
>ENST00000262113.9|SNV-33703-C-T|2
CEVGMNNWVQCNDAPVK
>FUSION-ENST00000553943.1:33957-ENST00000423760.6:138014|19
GVMNADSATILAVWILL
>ENST00000410049.1|SNV-2089-A-G|1
VNRDSLTDLYVQHAIPLPQRDLPK
>ENST00000582350.5|SNV-30956-G-C|1
TWETPRFIELPLQDERWSVALLAR
>ENST00000372476.8|SNV-8419-A-G|2
AVVEPEK
>ENST00000642238.1|SNV-385639-A-T|1
GSPLGDIPVFFAMIQASGVAARTQK
>ENST00000475605.1|INDEL-5201-A-ACCAGCCA|7
EDPQPPASPVLGR
>ENST00000361246.7|SNV-117617-G-A|6
LIYFKSKFSGAVLNMPDTSDNSK
>ENST00000571763.5|SNV-144566-A-G|3
TGSPVPRNCPVLK
>ENST00000369522.8|SNV-92448-G-T|6
AELLSVKKQLEIEIEEK
>ENST00000490135.6|SNV-314282-C-G|14
LRQQTLSMLQDGAAPTPGEEPR
>ENST00000507110.6|SNV-3008-A-T|1
QLAEFVPLDYSVPIEIPSIKCKPDK
>ENST00000541602.5|SNV-3736-G-A|8
MWSSWWTARSSTPTR
>ENST00000318627.4|SNV-692-G-A|2
QVENAGR
>ENST00000262367.10|SNV-144566-A-G|1
ELPCFEGDFWPNVLEESIK
>ENST00000282020.9|MNV-286239-TGAG-T|2
DDEVFRTAVGDLNQNEILQTEK
>ENST00000234590.10|SNV-7258-C-G|1
AAVPSGASTGIYEAVELRDNDKTR
>ENST00000486955.2|SNV-158201-C-T|4
TTWTSRLLASSELPCATSRLQPWK
>ENST00000262144.11|SNV-57424-A-G|1
MWDKRKPSTAVEYLAAHLSK
>ENST00000642356.2|SNV-87536-C-T|4
QKELEFQQMLDCLK
>ENST00000324803.6|MNV-3273-GC-G|7
CGVPACSHVPMR
>ENST00000467558.5|SNV-1339-G-T|2
SQAAGGRLHLFGEAPGLV
>ENST00000369577.8|SNV-108839-T-C|4
NLKDCTELALKQLQEMKPTVSLK
>ENST00000223095.5|SNV-1556-T-C|1
TDDKGMAPALRHLYK
>ENST00000362005.7|SNV-30320-C-G|3
ENTNEASCEGNSSDDSEDER
>ENST00000503578.5|SNV-2595-C-T|6
RSESVKSWGLPCTELFVAPVGVASK
>FUSION-ENST00000415807.7:211964-ENST00000497058.5:12332|5
SNDSDLQGVLDSSENLQSRCGLK
>ENST00000621863.4|INDEL-5563-G-GCATCA|3
SQHHIQKKSSHR
>ENST00000397354.7|SNV-106289-A-G|3
LKGSQDKKPK
>ENST00000519494.1|SNV-22539-T-A|4
MEESQISVIGR
>ENST00000368178.3|SNV-8674-G-A|1
ADNSHVPIQSKVVNIPVRSE
>ENST00000223095.5|SNV-1556-T-C|2
TDDKGMAPALR
>ENST00000470268.2|MNV-42656-ATTGG-A|5
NLQLHLHWFPGR
>ENST00000368178.3|SNV-8674-G-A|2
ADNSHVPIQSKVVNIPVR
>ENST00000492380.1|SNV-17501-T-C|1
FHYLVASLEDR
>ENST00000582350.5|SNV-30956-G-C|5
MTWETPR
>ENST00000342992.10|SNV-51352-T-G|6
MAKDTVVVRTYVEDQEFHMSSFEER
>ENST00000530811.5|SNV-9352-A-T|2
DCIDTLEEENTNLETPTK
>ENST00000309863.11|MNV-40772-CACA-C|1
HKMLQETVSKEAELR
>ENST00000470268.2|MNV-42656-ATTGG-A|1
SHSTLPKNLQR
>ENST00000555843.5|SNV-94689-A-T|4
KLQQKYFSR
>FUSION-ENST00000593262.1:1830-ENST00000355703.3:14790|7
PTRFSTSAR
>ENST00000616363.4|SNV-7184-T-C|3
EVKMDTISLWSLLLLFFGSQASR
>FUSION-ENST00000515516.1:18693-ENST00000299601.10:5834|1
VSGTAFQAIAYGI
>ENST00000404583.5|INDEL-5201-A-ACCAGCCA|11
SSGGTLHR
>ENST00000643088.1|SNV-36482-G-A|1
ADVGQLSPEVKAR
>ENST00000321867.6|SNV-24921-G-A|2
VAELLSSGLQSAINQIR
>ENST00000409509.5|SNV-19142-C-T|1
LQHFNLSSCSQLIEQTLDAIGQACR
>ENST00000268989.8|SNV-27527-G-T|2
GHLEPPLWTQQGKGK
>ENST00000262144.11|SNV-57424-A-G|4
KNANCLATSHDGDVRMWDK
>ENST00000606471.5|SNV-12727-C-A|1
DVSPENMVTFSENHGVVIQPAYKDK
>ENST00000637569.1|SNV-156157-C-A|5
IKEEHIAALQFEEIATQFR
>ENST00000541602.5|SNV-3736-G-A|2
RCWPAPAR
>ENST00000204517.11|SNV-11175-G-A|3
GIGSPDIWEDEK
>ENST00000552221.1|SNV-13458-G-T|13
TRSAWPRMSWTESTCMTSLR
>ENST00000369577.8|SNV-108839-T-C|6
IVLDKNLKDCTELALK
>ENST00000282020.9|MNV-286239-TGAG-T|3
KDDEVFRTAVGDLNQNEILQTEK
>ENST00000405975.6|MNV-364811-CGGCTGGCGTCC-C|2
YLCKHLFCLLSKSPKP
>ENST00000393845.9|SNV-150038-A-G|3
GSLILPPIQSPREKEIRPADL
>ENST00000503821.5|SNV-51258-T-C|1
GPTLFLQIQFITR
>ENST00000505056.1|SNV-186-G-T|4
MMAPLTLCSRLK
>ENST00000540185.5|SNV-1917-C-G|3
RLRLPPKPAPPLQPLLR
>ENST00000561750.1|SNV-1290-G-A|3
REAAVRGHPR
>ENST00000590878.1|MNV-14495-ACCA-A|2
EAGQSGNHSQDAHSQK
>ENST00000513104.6|SNV-149284-G-A|1
QLIKRYVLK
>ENST00000488792.1|SNV-101679-C-T|2
MIIVGVLANWP
>ENST00000530811.5|SNV-9352-A-T|1
DCIDTLEEENTNLETPTKR
>ENST00000411763.6|INDEL-5563-G-GCATCA|4
SQHHIRQKK
>ENST00000555843.5|SNV-94689-A-T|2
LQQKYFSRLR
>ENST00000263253.9|SNV-79982-G-T|2
LTSAKELPYFEGDFCPNVLEESIK
>ENST00000650667.1|SNV-24697-C-T|2
LETTAQQWKCPEWMNVQNK
>ENST00000234590.10|SNV-7258-C-G|3
AAVPSGASTGIYEAVELR
>ENST00000299088.11|SNV-11358-C-T|4
VDKVVGLAEAALGLARANNELLK
>ENST00000561750.1|SNV-1290-G-A|4
AHLLADAQAGARREAAVR
>ENST00000380516.7|INDEL-46176-A-AA|7
KSTTYCTK
>ENST00000424285.5|SNV-19142-C-T|2
GWAQAASSWPRLQHFNLSSCSQL
>ENST00000561741.5|SNV-6336-A-G|6
TREARWDAMECDEK
>FUSION-ENST00000477264.1:94802-ENST00000304735.4:9041|49
CSCYWPWGLGCRAAHPAASAASHR
>ENST00000506526.5|SNV-156157-C-A|2
EHIAALQFEEIATQFRLELIK
>ENST00000554990.5|SNV-117392-A-G|1
AFHPPQRF
>ENST00000606471.5|SNV-12727-C-A|3
KDVSPENMVTFSENHGVVIQPAYK
>ENST00000215730.12|SNV-24551-G-A|5
NPHLRAYHQKINSNLDELSMGLGR
>ENST00000430334.8|SNV-36760-G-A|3
LALRASSQDEAEDWLDRVQEALQK
>ENST00000496989.5|SNV-128487-T-C|3
MMTNSGLLWSSAGLGPLQTL
>FUSION-ENST00000362034.7:113-ENST00000255078.8:2178|3
LASACSHSILRPSGPGAGPGR
>ENST00000262738.8|SNV-73603-C-T|1
TLLTTISTQCVLPFDDNICLR
>ENST00000618996.4|SNV-8078-G-A|1
QLLEKPLLFWEDMMQQLFLDR
>ENST00000650592.1|MNV-85331-AAGA-A|5
MKAEETTFKSR
>ENST00000538475.5|SNV-42121-G-C|1
AALDLLNGAFR
>ENST00000404583.5|INDEL-5201-A-ACCAGCCA|14
TPSHQPARFSDVSATGAR
>ENST00000650592.1|MNV-85331-AAGA-A|6
KAEETTFK
>ENST00000617806.4|SNV-13804-G-A|6
MPTTSQPPFLAK
>ENST00000552221.1|SNV-13458-G-T|14
MTRSAWPRMSWTESTCMTSLR
>ENST00000484079.1|SNV-42744-G-A|1
HIWELVSGKIIATLHIKYPK
>ENST00000220616.9|SNV-44484-G-A|1
TFGTLVSIPVCNNSSVQVGYLTRER
>ENST00000535942.5|SNV-11746-C-G|2
NEKPEGNYSVIPPSSR
>ENST00000485120.1|SNV-43828-C-G|4
ARGRGAIQR
>ENST00000567887.5|SNV-243353-C-G|1
KKEQVSEAIK
>ENST00000509288.5|SNV-149284-G-A|2
MKQLIKR
>ENST00000552221.1|SNV-13458-G-T|6
MAQDVLDR
>ENST00000487010.1|SNV-36335-T-C|3
CIWHSSDFSPAELPR
>ENST00000264276.11|SNV-26325-C-T|3
AARVKMR
>ENST00000321871.10|SNV-341920-G-A|4
EGQRGQNPSSTPLGQKRPLGK
>ENST00000340611.9|SNV-1339-G-T|2
QPVADYTCLEK
>ENST00000637923.2|SNV-389072-G-A|1
MAITAVTLGAPPMG
>ENST00000535543.5|SNV-12395-T-C|6
EKVVLVFLQHRLGIFGLLR
>ENST00000674190.1|SNV-53335-G-A|1
ALQAHSSIQLASR
>FUSION-ENST00000477264.1:94802-ENST00000304735.4:9041|55
MCGHPPWSLCCCR
>FUSION-ENST00000593262.1:1830-ENST00000355703.3:14790|5
PTRFSTSARSSSPTMSR
>ENST00000465360.1|SNV-2224-C-A|5
DLPRTLCKHEEK
>ENST00000620693.4|SNV-64199-C-T|1
HLNLAENSSYIHVYCELEQAIR
>ENST00000639629.1|SNV-399152-A-C|5
EHLADDTGRGIITGSINAQLK
>FUSION-ENST00000370574.4:6277-ENST00000426639.5:411437|3
KSKWISMLLFKP
>ENST00000637569.1|SNV-156157-C-A|3
EEHIAALQFEEIATQFR
>ENST00000505056.1|SNV-186-G-T|2
APLTLCSR
>ENST00000342992.10|SNV-51352-T-G|2
TYVEDQEFHMSSFEERLIK
>ENST00000470268.2|MNV-42656-ATTGG-A|9
MYKNLQLHLHWFPGR
>ENST00000484079.1|SNV-42744-G-A|8
SKLSAVPGISSVHEMHIWELVSGK
>ENST00000560492.1|SNV-117617-G-A|4
SKFSGAVLNMPDTSDNS
>ENST00000568096.5|SNV-6336-A-G|6
MQVGCYGM
>ENST00000422453.7|SNV-13433-A-C|4
TSEVNCYRCGESGPLAR
>ENST00000496747.5|SNV-34039-C-T|3
VGAAMYELVR
>ENST00000296589.9|SNV-186-G-T|4
MGSNSGQAGRHIYKSLADDGPFDSV
>ENST00000458109.6|SNV-3185-G-A|3
LLGLVRYRLEHGGQEHALFLYTHQR
>ENST00000497286.5|SNV-28143-C-G|4
KMSPWVRSQPPLEEGPPSTCL
>ENST00000519494.1|SNV-22539-T-A|6
NMEESQISVIGR
>ENST00000673691.1|SNV-56734-C-T|3
RPYPSVNIHYKLPTTAGFSQRR
>ENST00000561741.5|SNV-6336-A-G|2
WDAMECDEKLAR
>ENST00000486442.6|SNV-254004-C-T|1
GDSQSQGLVTSIR
>FUSION-ENST00000370010.6:77419-ENST00000575193.1:38980|1
SSLMPQVFKS
>FUSION-ENST00000362034.7:113-ENST00000255078.8:2178|1
LASACSHSILRPSGPGAGPGRRTSL
>ENST00000432591.5|INDEL-5563-G-GCATCA|6
SSHRSPARAK
>ENST00000233242.5|SNV-6936-C-G|2
DLGQCDRFKPIGTGISPLALIK
>ENST00000296682.4|SNV-83036-A-T|3
VNPGNTGNLFVGVGISR
>ENST00000450791.7|SNV-37822-A-C|1
QQMQKIKEQFLQQK
>ENST00000382456.7|INDEL-5563-G-GCATCA|4
SQHQQKK
>ENST00000648407.1|SNV-9703-C-T|4
SVYKTHIDVIHYWKTDAK
>ENST00000535543.5|SNV-12395-T-C|2
LGIFGLLRWR
>ENST00000582035.1|SNV-36760-G-A|4
TGWTGCR
>ENST00000239165.9|SNV-25640-G-A|4
QIKIWFQNQRMK
>ENST00000521662.5|SNV-6206-T-A|3
EKGLEHVTVEDLVAEITPKGR
>ENST00000166244.8|SNV-32619-C-T|4
KRYCGYSK
>ENST00000503578.5|SNV-2595-C-T|5
SESVKSWGLPCTELFVAPVGVASK
>ENST00000372476.8|SNV-8419-A-G|4
GSIELRKPDGTVLLSTKAVVEPEK
>ENST00000533770.5|SNV-437556-T-C|1
QQWTWQLSNYASGLP
>ENST00000318627.4|SNV-692-G-A|4
EEFTVLGRQVENAGR
>ENST00000393845.9|SNV-150038-A-G|2
EKEIRPADL
>ENST00000546815.6|SNV-257-C-T|3
ATVAETSASEPEAESK
>ENST00000540947.6|SNV-12395-T-C|2
VVLVFLQHRLGIFGLLSTDDSHAR
>ENST00000472791.5|SNV-31063-C-T|4
METANCVLR
>ENST00000367833.7|SNV-17589-G-A|1
IMPSSFFLLLRFFLRIDGVLIR
>ENST00000650592.1|MNV-85331-AAGA-A|1
AEETTFKSRR
>ENST00000503578.5|SNV-2595-C-T|2
SWGLPCTELFVAPVGVASKR
>ENST00000563594.5|SNV-6336-A-G|3
ECDEKLAR
>ENST00000331410.10|MNV-14104-CTG-C|4
QCHLQNKPYRCHDWKVFSAAR
>ENST00000503013.2|SNV-1288-G-A|7
SSLFAHHPGVSLLLK
>ENST00000284548.16|SNV-133185-G-A|3
DSRTDTVSYVFRNIMK
>ENST00000404583.5|INDEL-5201-A-ACCAGCCA|17
RTPSHQPAR
>ENST00000397354.7|SNV-106289-A-G|4
LKGSQDK
>ENST00000538697.1|SNV-732-C-T|6
GPEAEGCR
>ENST00000488068.5|SNV-12390-C-T|2
MRTLHREPWTLPGSLIQR
>ENST00000470268.2|MNV-42656-ATTGG-A|4
NLQLHLHWFPGRSHSTLPK
>ENST00000489135.5|SNV-52690-G-A|2
MTEASRKK
>FUSION-ENST00000415807.7:211964-ENST00000497058.5:12332|6
SNDSDLQGVLDSSENLQSR
>ENST00000264670.11|MNV-26453-CC-C|3
LFGFKEDPFVFIPEDDHYFHLLR
>ENST00000430334.8|SNV-36760-G-A|1
VQEALQK
>ENST00000480654.5|SNV-3211-C-T|6
MVIIIAIGAGIILGYFYKR
>ENST00000404583.5|INDEL-5201-A-ACCAGCCA|5
GAGVQLGAATGPGSCSKRVVQR
>ENST00000294543.10|SNV-52690-G-A|5
EIKEEESEMTEASR
>ENST00000519494.1|SNV-22539-T-A|7
AQDKNMEESQISVIGRSGI
>ENST00000461395.5|SNV-809-C-T|1
WLAWPGAT
>ENST00000461979.1|SNV-1917-C-G|2
LPPKPAPPLQPLLRGK
>ENST00000631043.2|SNV-389072-G-A|4
MQDGHHSSDPWSSSNGMNQPG
>ENST00000487958.5|INDEL-5563-G-GCATCA|1
SQHQYLNCADYSQGGVQSPFISAGP
>ENST00000369522.8|SNV-92448-G-T|2
QLEIEIEEKEK
>ENST00000463457.1|SNV-208172-T-G|2
LHIPFLGFSSGVKSNR
>ENST00000484079.1|SNV-42744-G-A|2
MHIWELVSGKIIATLHIKYPK
>ENST00000549114.5|SNV-1290-G-A|3
LAHGEKLR
>ENST00000517536.5|SNV-53457-A-C|1
GHIEDCGHWTQLDKPTEVNQILIK
>FUSION-ENST00000553943.1:33957-ENST00000423760.6:138014|21
MLKGVMNADSATILAVWILL
>ENST00000482891.5|SNV-19338-A-T|3
VSRTCGERILLASVQLPTSSMCR
>ENST00000371218.8|SNV-465945-T-C|6
EYLAIMNDDRTGLAGADAR
>FUSION-ENST00000370574.4:6277-ENST00000426639.5:411437|4
ENSTFFDKKSK
>ENST00000234590.10|SNV-12784-A-G|1
GAMRIGAEVYHNLKNVIK
>ENST00000667837.1|SNV-14662-C-A|4
NLPVLVHRVPNTQLLR
>ENST00000568096.5|SNV-6336-A-G|7
APGPWQAMQVGCYGM
>FUSION-ENST00000370574.4:6277-ENST00000426639.5:411437|2
SKWISMLLFKP
>ENST00000175238.10|SNV-60602-G-C|2
QVQSPPTETLGVENKGYFGDEHQIR
>ENST00000371218.8|SNV-465945-T-C|8
LVEHQKEYLAIMNDDRTGLAGADAR
>ENST00000490135.6|SNV-314282-C-G|12
MLQDGAAPTPGEEPR
>ENST00000552221.1|SNV-13458-G-T|9
MSWTESTCMTSLRKP
>ENST00000314607.11|SNV-139393-C-T|1
EDILSCTFAELSLGLCQFIQEVRR
>ENST00000371218.8|SNV-465945-T-C|2
SFCAIALKTCHLIHVQDP
>ENST00000352767.7|SNV-13196-C-T|1
AIIEEYLHFNDMK
>FUSION-ENST00000589037.5:1830-ENST00000355703.3:14790|3
FSTSARSSSPTMSRASSTT
>ENST00000395487.6|SNV-399727-G-C|2
RMVCDCENPTVHLFCCPECDPR
>ENST00000584446.5|SNV-209871-A-C|2
LLEKLQQR
>ENST00000265104.4|SNV-217027-C-G|1
SIAQARKYIVDSMGEK
>ENST00000199706.13|SNV-1126-G-C|4
LQLRERICSR
>ENST00000621863.4|INDEL-5563-G-GCATCA|5
SQHHIQK
>ENST00000530811.5|SNV-9352-A-T|4
RDCIDTLEEENTNLETPTK
>ENST00000488068.5|SNV-12390-C-T|6
MWTSRHMRTLHR
>ENST00000535942.5|SNV-11746-C-G|3
NFIFASSKNEKPEGNYSVIPPSSR
>ENST00000489884.5|SNV-1917-C-G|2
SQLPLCSPFSERQGQR
>ENST00000528278.2|SNV-66483-G-A|5
MLVKSAPLLNPLQYRFLLK
>ENST00000361246.7|SNV-117617-G-A|4
SKFSGAVLNMPDTSDNSKK
>ENST00000639629.1|SNV-399152-A-C|2
GIITGSINAQLKGHQK
>ENST00000318627.4|SNV-692-G-A|3
EEFTVLGRQVENAGRVLEGISK
>ENST00000513104.6|SNV-149284-G-A|3
IMKQLIK
>ENST00000166244.8|SNV-32619-C-T|2
RYCGYSKAFQDSDEEK
>ENST00000492648.2|INDEL-69775-G-GA|5
GQVCSPSWFR
>ENST00000484079.1|SNV-42744-G-A|3
HIWELVSGKIIATLHIK
>ENST00000470268.2|MNV-42656-ATTGG-A|3
NLQLHLHWFPGRSHSTLPKNLQR
>ENST00000505892.5|MNV-26453-CC-C|4
KLFGFKEDPFVFIPEDDHYFHLLR
>ENST00000560695.1|INDEL-46176-A-AA|31
GKKARPTAR
>FUSION-ENST00000477264.1:94802-ENST00000304735.4:9041|34
WGCTSLR
>FUSION-ENST00000415807.7:211964-ENST00000497058.5:12332|8
ARSSPKSNDSDLQGVLDSSENLQSR
>ENST00000334067.4|SNV-375-G-A|2
SLGCGNTGLGSLGCR
>ENST00000571763.5|SNV-144566-A-G|1
NCPVLKVISGPMC
>ENST00000422453.7|SNV-13433-A-C|2
CGESGPLAR
>ENST00000561750.1|SNV-1290-G-A|1
EAAVRGHPRALPPDARPHR
>ENST00000561741.5|SNV-6336-A-G|5
EARWDAMECDEK
>ENST00000636062.1|SNV-12418-G-C|3
LGVFGDGENLSR
>ENST00000486171.5|SNV-2425-G-T|1
TLNNYIMLIKLSSRAVINAR
>ENST00000321871.10|SNV-341920-G-A|5
EGQRGQNPSSTPLGQK
>ENST00000327928.4|SNV-6458-A-C|2
GGQGQKGEGGMK
>ENST00000487010.1|SNV-36335-T-C|4
MCIWHSSDFSPAELPR
>ENST00000574857.1|SNV-27527-G-T|4
CISHREDTCCPFCPVWRMGCCLGDI
>ENST00000379651.7|SNV-91912-A-C|2
LQTEQEEQERLEK
>ENST00000371218.8|SNV-465945-T-C|3
SFCAIALK
>ENST00000264230.5|SNV-209-G-A|1
ELPYDPVDTEGFEEGGDMQER
>ENST00000296589.9|SNV-186-G-T|3
GSNSGQAGRHIYKSLADDGPFDSV
>FUSION-ENST00000477264.1:94802-ENST00000304735.4:9041|47
AAHPAASAASHR
>ENST00000231461.10|SNV-16783-C-T|5
RWTLNISHDLHSLLPEVSPMK
>ENST00000674190.1|SNV-53335-G-A|4
AVRTQEVPMALQAHSSIQLASR
>ENST00000341594.9|SNV-287142-T-A|2
IEQLQSDYQDLCSIGK
>ENST00000460872.1|SNV-68762-G-C|9
NELQEETNEKASCVQNFSKK
>ENST00000561750.1|SNV-1290-G-A|2
EAAVRGHPR
>ENST00000382456.7|INDEL-5563-G-GCATCA|6
TFITQQGIKSQHQQK
>ENST00000423061.6|SNV-314282-C-G|2
LMQEITAMQDRCLNMQEK
>ENST00000234310.8|SNV-39141-C-G|1
GNEASYPLEMC
>ENST00000560695.1|INDEL-46176-A-AA|1
TVIIHDRPDITHPRHPREAG
>ENST00000423061.6|SNV-314282-C-G|1
LMQEITAMQDRCLNMQEKVK
>FUSION-ENST00000589037.5:1830-ENST00000355703.3:14790|4
FSTSARSSSPTMSR
>ENST00000321556.5|SNV-15730-G-A|2
SYQEAQLPALPESVPPDMR
>ENST00000359359.6|SNV-51522-G-A|1
VQPLVICDGTAFSEL
>ENST00000493891.5|SNV-465945-T-C|6
NDDRTGLAGADARSFCAIALK
>ENST00000475605.1|INDEL-5201-A-ACCAGCCA|6
EDPQPPASPVLGRECNWG
>FUSION-ENST00000477264.1:94802-ENST00000304735.4:9041|31
TASPCSTQAALPACR
>ENST00000564111.5|SNV-75247-C-G|2
TPTAPLSISCPPLK
>ENST00000494017.5|SNV-53719-C-T|7
MPRNGLKITTPEEQFTFISSTPQEK
>ENST00000637569.1|SNV-156157-C-A|1
EEHIAALQFEEIATQFRLELIKTK
>ENST00000554087.5|MNV-16879-AA-A|2
VMPLNMSSFPGLNVLLLISSQSWMR
>ENST00000564111.5|SNV-75247-C-G|3
RTPTAPLSISCPPLK
>ENST00000621863.4|INDEL-5563-G-GCATCA|6
TFITQQGIKSQHHIQKK
>ENST00000404583.5|INDEL-5201-A-ACCAGCCA|15
TPSHQPAR
>ENST00000496989.5|SNV-128487-T-C|5
RALQDMMTNSGLLWSSAGLGPLQTL
>ENST00000342992.10|SNV-51352-T-G|5
DTVVVRTYVEDQEFHMSSFEER
>ENST00000486955.2|SNV-158201-C-T|5
MTTWTSRLLASSELPCATSRLQPWK
>FUSION-ENST00000370010.6:77419-ENST00000575193.1:38980|15
LEVENAMMR
>ENST00000489446.1|SNV-254004-C-T|1
GTVSPRDW
>ENST00000405975.6|MNV-364811-CGGCTGGCGTCC-C|1
HLFCLLSKSPKP
>ENST00000606471.5|SNV-12727-C-A|2
DVSPENMVTFSENHGVVIQPAYK
>ENST00000432591.5|INDEL-5563-G-GCATCA|4
AKAQLMK
>ENST00000505056.1|SNV-186-G-T|6
MMAPLTLCSR
>ENST00000436259.6|SNV-17559-T-G|1
QYMTRPAKAEEARPGDK
>ENST00000316316.10|SNV-119831-C-T|1
LISTPGNQISSQPQGETK
>ENST00000606471.5|SNV-12727-C-A|4
KKDVSPENMVTFSENHGVVIQPAYK
>ENST00000673691.1|SNV-56734-C-T|1
LPTTAGFSQRR
>ENST00000372476.8|SNV-8419-A-G|1
AVVEPEKTTAEFEVPR
>ENST00000470268.2|MNV-42656-ATTGG-A|2
SHSTLPK
>ENST00000567887.5|SNV-243353-C-G|2
AILEQQVLSEELTRKK
>ENST00000355112.8|SNV-32554-C-T|1
TDLPPSSSESEQIDLTEEQK
>ENST00000262113.9|SNV-33703-C-T|1
CEVGMNNWVQCNDAPVKICK
>ENST00000480654.5|SNV-3211-C-T|3
VIIIAIGAGIILGYFYK
>ENST00000393845.9|SNV-150038-A-G|1
EIRPADL
>ENST00000465360.1|SNV-2224-C-A|1
HEEKDCISREK
>ENST00000650592.1|MNV-85331-AAGA-A|2
AEETTFKSR
>ENST00000486485.1|SNV-1018-C-T|2
SLQKPLRDR
>ENST00000299088.11|SNV-11358-C-T|1
VVGLAEAALGLARANNELLKR
>ENST00000324803.6|MNV-3273-GC-G|1
AHVECPPAHTCQRGVPA
>ENST00000540797.5|MNV-52194-CT-C|1
KLWKTQH
>ENST00000342694.6|SNV-8670-G-A|1
GAPPSDNPPCAFDLDNPSCDK
>ENST00000541602.5|SNV-3736-G-A|1
RCWPAPARCLR
>ENST00000324803.6|MNV-3273-GC-G|5
CGVPACSHVPMRSARLLTR
>ENST00000404583.5|INDEL-5201-A-ACCAGCCA|3
VVQRQMPDK
>ENST00000567696.1|SNV-1290-G-A|1
LRVSARSR
>ENST00000617806.4|SNV-13804-G-A|2
MVSLADSSPQPDAYYFSAPIPCQR
>ENST00000464920.2|SNV-12784-A-G|3
ILPVGAANFRGAMRIGAEVYHNLK
>ENST00000404583.5|INDEL-5201-A-ACCAGCCA|16
RTPSHQPARFSDVSATGAR
>ENST00000231461.10|SNV-16783-C-T|1
WTLNISHDLHSLLPEVSPMKNRR
>ENST00000367833.7|SNV-17589-G-A|5
IRIMPSSFFLLLR
>ENST00000264677.8|SNV-7184-T-C|1
DTISLWSLLLLFFGSQASRCSAQK
>ENST00000331410.10|MNV-14104-CTG-C|3
CHDWKVFSAAR
>ENST00000480654.5|SNV-3211-C-T|2
VIIIAIGAGIILGYFYKR
>ENST00000489135.5|SNV-52690-G-A|9
FLESLKEIKEEESEMTEASR
>ENST00000561741.5|SNV-6336-A-G|1
WDAMECDEKLARFR
>ENST00000305123.5|SNV-3977-C-T|1
AVPSSWGDYMTMQMSCPR
>FUSION-ENST00000370010.6:77419-ENST00000575193.1:38980|7
QDDQIERLEKILQR
>ENST00000534064.6|SNV-110724-T-C|1
VQVSYPDGQAQMIHPKPADFR
>ENST00000541602.5|SNV-3736-G-A|10
MVDSQEFHAHQTVLACTSK
>ENST00000541602.5|SNV-3736-G-A|5
WSSWWTARSSTPTRR
>ENST00000554990.5|SNV-117392-A-G|3
AFHPPQR
>ENST00000514589.5|SNV-32202-G-A|6
MKCKICESYNTAQAGGHR
>ENST00000642356.2|SNV-87536-C-T|1
ELEFQQMLDCLKK
>ENST00000496747.5|SNV-34039-C-T|2
MVGAAMYELVRVGHSELVGEIIR
>ENST00000215730.12|SNV-24551-G-A|4
AYHQKINSNLDELSMGLGR
>ENST00000483116.5|INDEL-12265-A-AC|1
TSCSLFPAVGEEGGDPSP
>ENST00000543005.5|SNV-14243-A-G|3
KPILISWEEWQTWR
>ENST00000489135.5|SNV-52690-G-A|1
TEASRKK
>ENST00000559790.1|SNV-117617-G-A|3
LIYFKSKFSGAVLNMPDTSD
>ENST00000380516.7|INDEL-46176-A-AA|3
STTYCTKGRSK
>FUSION-ENST00000593262.1:1830-ENST00000355703.3:14790|6
MPTRFSTSARSSSPTMSR
>ENST00000642238.1|SNV-385639-A-T|2
GSPLGDIPVFFAMIQASGVAAR
>ENST00000296682.4|SNV-83036-A-T|1
VNPGNTGNLFVGVGISRIAKVK
>ENST00000467558.5|SNV-1339-G-T|1
LHLFGEAPGLV
>ENST00000484079.1|SNV-42744-G-A|4
MHIWELVSGKIIATLHIK
>ENST00000650667.1|SNV-24697-C-T|6
SEKKLETTAQQWK
>FUSION-ENST00000469491.5:211964-ENST00000497058.5:12332|30
IQTCKEYLILQKTSK
>ENST00000477988.1|SNV-113106-G-C|1
SCSEMHTMLSTNKVLHLLHK
>ENST00000549114.5|SNV-1290-G-A|6
IFSLTRRLAHGEK
>ENST00000549114.5|SNV-1290-G-A|1
LRFGAIHVR
>ENST00000492302.1|SNV-15730-G-A|1
RQLVRALLQR
>ENST00000542033.5|SNV-42121-G-C|3
GSNRKFVDPSAALDLLNGAFR
>ENST00000264677.8|SNV-7184-T-C|3
DTISLWSLLLLFFGSQASR
>FUSION-ENST00000588830.1:1830-ENST00000355703.3:14790|2
AGLEFKACFWGSSQ
>ENST00000489884.5|SNV-1917-C-G|5
SEGSASLRSQLPLCSPFSER
>ENST00000534064.6|SNV-110725-A-T|1
VQVFYPDGQAQMIHPKPADFR
>ENST00000264433.11|SNV-92354-G-A|2
ITEPVWLTMMSGTLEKNQLCQR
>ENST00000486171.5|SNV-2425-G-T|6
HPQYDRKTLNNYIMLIK
>ENST00000340010.10|SNV-29287-C-T|2
ISLHSLILDFSAVSFLDVSLVR
>ENST00000175238.10|SNV-60602-G-C|1
GYFGDEHQIR
>ENST00000582350.5|SNV-30956-G-C|2
MTWETPRFIELPLQDERWSVALLAR
>ENST00000538697.1|SNV-732-C-T|3
DRTRQILACSK
>ENST00000528278.2|SNV-66483-G-A|7
MLVKSAPLLNPLQYR
>ENST00000204517.11|SNV-11175-G-A|6
AEDKDKGIGSPDIWEDEK
>ENST00000478584.5|INDEL-235199-C-CA|3
KTTPGNPGKTI
>ENST00000367833.7|SNV-17589-G-A|3
IMPSSFFLLLR
>ENST00000368195.4|SNV-16016-G-A|2
GLEAGEESTPMALK
>ENST00000461979.1|SNV-1917-C-G|4
LRLPPKPAPPLQPLLRGK
>ENST00000313182.6|INDEL-4078-T-TT|1
LEFTALVVFFITLGVDGPLHERL
>ENST00000369522.8|SNV-92448-G-T|1
QLEIEIEEKEKLK
>ENST00000461395.5|SNV-809-C-T|3
TLWALALLTSLAAFLYQVAGLAR
>ENST00000490135.6|SNV-314282-C-G|1
SLGSCRKSPPCK
>FUSION-ENST00000415807.7:211964-ENST00000497058.5:12332|1
EMQREND
>ENST00000472791.5|SNV-31063-C-T|6
MAAESLNSEVVMETANCVLRNHSQR
>ENST00000373344.10|SNV-97337-C-T|1
GEDGLHGIVSCIACGQQVNHFQK
>FUSION-ENST00000477264.1:94802-ENST00000304735.4:9041|42
QSSALPARGPRCPETCHPTR
>ENST00000487116.5|SNV-400-G-C|3
FRAFDLLHLHLDLR
>ENST00000265109.8|SNV-167871-C-T|1
AAMTDAMVPWSSYEK
>ENST00000636062.1|SNV-12418-G-C|2
LGVFGDGENLSRR
>ENST00000264433.11|SNV-92354-G-A|1
ITEPVWLTMMSGTLEKNQLCQRFLK
>ENST00000535942.5|SNV-11746-C-G|1
NEKPEGNYSVIPPSSRDLASQK
>ENST00000488068.5|SNV-12390-C-T|1
RTLHREPWTLPGSLIQR
>ENST00000404583.5|INDEL-5201-A-ACCAGCCA|13
FSDVSATGAR
>FUSION-ENST00000477264.1:94802-ENST00000304735.4:9041|41
GPRCPETCHPTR
>ENST00000392571.6|SNV-919-C-G|3
SFSSDSGSSPASERGVPGQVEFYAR
>ENST00000556611.5|SNV-15513-C-G|2
NTLSKHIEQLK
>ENST00000503821.5|SNV-51258-T-C|5
GVNLWSLMVKSKGPTLFLQIQFITR
>ENST00000394789.7|SNV-74465-T-A|4
VVCFRLAVGPCLMEAR
>ENST00000673510.1|SNV-123011-C-G|1
IAASFAVESIEDALK
>ENST00000485120.1|SNV-43828-C-G|3
GRGAIQR
>ENST00000487010.1|SNV-36335-T-C|1
CIWHSSDFSPAELPRTSHITAK
>ENST00000296589.9|SNV-186-G-T|2
HIYKSLADDGPFDSV
>ENST00000518584.5|SNV-6206-T-A|1
GLEHVTVEDLVAEITPKGRGK
>ENST00000321556.5|SNV-15730-G-A|3
AHLESRSYQEAQLPALPESVPPDMR
>ENST00000397354.7|SNV-106289-A-G|1
GSQDKKPKSVTLEEAIAEQNESER
>ENST00000393276.7|SNV-44607-C-T|4
DFGVRYNCHQEICLKK
>ENST00000432591.5|INDEL-5563-G-GCATCA|3
AKAQLMKQAR
>FUSION-ENST00000589037.5:1830-ENST00000355703.3:14790|7
SFVKVYNYNHLMPTRFSTSAR
>ENST00000404583.5|INDEL-5201-A-ACCAGCCA|9
APGPACAR
>ENST00000368195.4|SNV-16016-G-A|1
GLEAGEESTPMALKTVNELASPR
>ENST00000505130.1|SNV-101409-C-G|1
ECLVADLVHTVHDQTH
>ENST00000220616.9|SNV-44484-G-A|2
TFGTLVSIPVCNNSSVQVGYLTR
>ENST00000461395.5|SNV-809-C-T|2
WLPSCTRWLAWPGAT
>ENST00000432591.5|INDEL-5563-G-GCATCA|5
SPARAKAQLMK
>FUSION-ENST00000477264.1:94802-ENST00000304735.4:9041|54
CGHPPWSLCCCR
>ENST00000397354.7|SNV-106289-A-G|5
FSPADWERLKGSQDK
>ENST00000549114.5|SNV-1290-G-A|4
RLAHGEKLR
>ENST00000404583.5|INDEL-5201-A-ACCAGCCA|12
FSDVSATGARSSGGTLHR
>ENST00000395487.6|SNV-399727-G-C|1
MVCDCENPTVHLFCCPECDPR
>ENST00000564273.4|SNV-1139-C-T|1
LFDAPLSISKRE
>ENST00000459771.5|SNV-51225-T-C|3
GETSRER
>ENST00000514127.1|MNV-26453-CC-C|1
EDPFVFIPEDDHYFHLLSY
>ENST00000460872.1|SNV-68762-G-C|11
PRNELQEETNEKASCVQNFSK
>ENST00000563594.5|SNV-6336-A-G|1
ECDEKLARFR
>ENST00000209665.8|SNV-14958-C-G|1
VKPGCTCVVFGLGGVGLSVIMGCK
>ENST00000554913.5|SNV-8326-C-G|4
ERFPRQHQR
>ENST00000486955.2|SNV-158201-C-T|3
LLASSELPCATSR
>ENST00000420042.1|SNV-45282-G-A|1
DNAETGLLSAICLICGDR
>ENST00000674190.1|SNV-53335-G-A|3
TQEVPMALQAHSSIQLASR
>ENST00000472791.5|SNV-31063-C-T|8
MAAESLNSEVVMETANCVLR
>ENST00000613773.4|SNV-3258-G-A|5
VAKGWSQR
>ENST00000674190.1|SNV-53335-G-A|2
MALQAHSSIQLASR
>ENST00000265109.8|SNV-167871-C-T|3
LEKQLLEEKAAMTDAMVPWSSYEK
>ENST00000552221.1|SNV-13458-G-T|8
SWTESTCMTSLR
>ENST00000649986.1|SNV-317-A-T|6
MAPAGMSGAQDNSCLYLEIAPSFQR
>ENST00000505892.5|MNV-26453-CC-C|1
MTIISTY
>ENST00000264433.11|SNV-92354-G-A|3
ITEPVWLTMMSGTLEK
>ENST00000488068.5|SNV-12390-C-T|5
WTSRHMRTLHR
>ENST00000264276.11|SNV-53719-C-T|1
ITTPEEQFTFISSTPQEKTKWLR
>ENST00000321871.10|SNV-341920-G-A|3
GQNPSSTPLGQK
>ENST00000340001.9|SNV-68762-G-C|2
KHPVFRISPR
>ENST00000490135.6|SNV-314282-C-G|15
MLRQQTLSMLQDGAAPTPGEEPR
>ENST00000362005.7|SNV-30320-C-G|2
ENTNEASCEGNSSDDSEDERVK
>ENST00000648407.1|SNV-9703-C-T|1
THIDVIHYWKTDAKR
>ENST00000368178.3|SNV-8674-G-A|5
YYCRADNSHVPIQSK
>ENST00000369522.8|SNV-92448-G-T|3
QLEIEIEEK
>ENST00000295640.9|SNV-400-G-C|1
AFDLLHLHLDLRAEFGPPGPGAGSR
>ENST00000535543.5|SNV-12395-T-C|5
VVLVFLQHRLGIFGLLR
>ENST00000537408.1|SNV-21304-G-A|2
VTSPRLRWLDTA
>ENST00000341594.9|SNV-314282-C-G|1
LMQEITAMQDRCLKMVETQINSVK
>ENST00000480597.5|SNV-3297-C-A|1
TGRCAELLKEELI
>ENST00000521662.5|SNV-6206-T-A|2
GLEHVTVEDLVAEITPK
>FUSION-ENST00000370010.6:77419-ENST00000575193.1:38980|3
ILQRSSLMPQVFKS
>ENST00000642356.2|SNV-87536-C-T|2
ELEFQQMLDCLK
>FUSION-ENST00000593262.1:1830-ENST00000355703.3:14790|8
MPTRFSTSAR
>ENST00000451424.1|SNV-3007-C-T|1
SGGTDSGSAGS
>ENST00000373381.8|SNV-529340-G-A|1
NGTQVGSDLK
>ENST00000321871.10|SNV-341920-G-A|1
GQNPSSTPLGQKRPLGKIFQIYK
>ENST00000359359.6|SNV-51522-G-A|3
VYVIARRVQPLVICDGTAFSEL
>ENST00000486171.5|SNV-2425-G-T|5
KTLNNYIMLIK
>ENST00000524974.5|SNV-212153-C-A|1
LSLQENDYRLQHKLVLLQQQCEEK
>ENST00000404583.5|INDEL-5201-A-ACCAGCCA|4
RVVQRQMPDK
>ENST00000486171.5|SNV-2425-G-T|3
TLNNYIMLIK
>ENST00000486955.2|SNV-158201-C-T|7
MTTWTSRLLASSELPCATSR
>ENST00000485120.1|SNV-43828-C-G|1
GAIQRRICWGEQSEGPGR
>ENST00000296589.9|SNV-186-G-T|1
SLADDGPFDSV
>ENST00000369577.8|SNV-108839-T-C|2
DCTELALKQLQEMKPTVSLK
>ENST00000368178.3|SNV-8674-G-A|3
ADNSHVPIQSK
>ENST00000342992.10|SNV-51352-T-G|4
DTVVVRTYVEDQEFHMSSFEERLIK
>ENST00000428195.5|INDEL-12265-A-AC|3
LGRKVETHHHNL
>ENST00000554913.5|SNV-8326-C-G|3
FPRQHQR
>ENST00000430334.8|SNV-36760-G-A|2
ASSQDEAEDWLDRVQEALQK
>ENST00000296682.4|SNV-83036-A-T|2
VNPGNTGNLFVGVGISRIAK
>ENST00000519494.1|SNV-22539-T-A|2
MEESQISVIGRSGI
>ENST00000573476.1|SNV-11175-G-A|1
GQGQRHRLPGHLGGR
>ENST00000475605.1|INDEL-5201-A-ACCAGCCA|9
ESSIKEDPQPPASPVLGR
>ENST00000309863.11|MNV-40772-CACA-C|2
HKMLQETVSK
>ENST00000239165.9|SNV-25640-G-A|3
IWFQNQR
>ENST00000433746.2|SNV-101726-G-A|1
QDGEGTLAAPEAEPAGK
>ENST00000361246.7|SNV-117617-G-A|1
FSGAVLNMPDTSDNSKKQMLR
>ENST00000003302.8|SNV-42121-G-C|1
FVDPSAALDLLNGAFR
>ENST00000380516.7|INDEL-46176-A-AA|8
FVGQSEGKKSTTYCTK
>FUSION-ENST00000477264.1:94802-ENST00000304735.4:9041|25
ACSSWTCHRTR
>ENST00000584446.5|SNV-209871-A-C|3
TTSLGDDLDKLLEKLQQR
>ENST00000480654.5|SNV-3211-C-T|8
MVIIIAIGAGIILGYFYK
>FUSION-ENST00000477264.1:94802-ENST00000304735.4:9041|23
TRSPACPAGSSSHSPTSATWT
>ENST00000480654.5|SNV-3211-C-T|1
VIIIAIGAGIILGYFYKRGK
>ENST00000582035.1|SNV-36760-G-A|6
LRTGWTGCR
>ENST00000379651.7|SNV-91912-A-C|4
QARLQTEQEEQERLEK
>ENST00000478584.5|INDEL-235199-C-CA|8
EAKKTSPGR
>ENST00000503013.2|SNV-1288-G-A|3
NILLFDLHIHAEGTIFYAPKNAV
>ENST00000361246.7|SNV-117617-G-A|5
SKFSGAVLNMPDTSDNSK
>ENST00000369577.8|SNV-108839-T-C|3
DCTELALK
>ENST00000464226.2|SNV-9832-C-T|1
LPFLARRPWLPSWAGLITATTSSQR
>FUSION-ENST00000415807.7:211964-ENST00000497058.5:12332|2
WKEMQREND
>ENST00000204517.11|SNV-11175-G-A|5
DKGIGSPDIWEDEK
>FUSION-ENST00000588830.1:1830-ENST00000355703.3:14790|1
ACFWGSSQ
>ENST00000372476.8|SNV-8419-A-G|3
KPDGTVLLSTKAVVEPEK
>ENST00000465360.1|SNV-2224-C-A|7
DLPRTLCK
>ENST00000262144.11|SNV-57424-A-G|3
NANCLATSHDGDVRMWDK
>ENST00000395603.7|SNV-97337-C-T|1
EDGLHGIVSCIACGQQVNHFQK
>ENST00000275884.10|SNV-72059-G-A|2
FQNNPLSVLKQVK
>ENST00000358077.9|SNV-107804-G-T|1
MRTKSSR
>ENST00000216540.5|SNV-276-G-A|3
PKGLAITLVAQYGIMPLTAFVLGK
>FUSION-ENST00000515516.1:18693-ENST00000299601.10:5834|2
AKVSGTAFQAIAYGI
>ENST00000514589.5|SNV-32202-G-A|5
KCKICESYNTAQAGGHR
>ENST00000261383.3|SNV-214894-G-T|2
DNQETNQLFEVVLLTLPR
>ENST00000547636.1|SNV-399727-G-C|2
VCDCENPTVHLFCCPECDPR
>ENST00000275884.10|SNV-72059-G-A|3
FQNNPLSVLK
>ENST00000465360.1|SNV-2224-C-A|4
TLCKHEEK
>ENST00000450791.7|SNV-37822-A-C|3
SGQVEHLQQETAALKQQMQKIK
>ENST00000264276.11|SNV-26325-C-T|2
VKMRTVVLTPTYSGEADALLPSLR
>ENST00000263663.10|INDEL-69775-G-GA|2
SKGQVPVEK
>ENST00000263663.10|INDEL-69775-G-GA|4
TKMGRSK
>FUSION-ENST00000477264.1:94802-ENST00000304735.4:9041|53
MCGHPPWSLCCCRCSCYWPWGLGCR
>ENST00000490135.6|SNV-314282-C-G|6
MEPPQPLGKSLGSCR
>ENST00000552221.1|SNV-13458-G-T|11
SAWPRMSWTESTCMTSLRKP
>ENST00000409752.5|SNV-39141-C-G|3
ESCGMELCGKKGNEASYPLEMC
>ENST00000254854.5|SNV-1259-C-T|1
VTAVIMVMHLVLLGGEEQR
>FUSION-ENST00000370010.6:77419-ENST00000575193.1:38980|5
LEKILQRSSLMPQVFK
>ENST00000464920.2|SNV-12784-A-G|7
QEFMILPVGAANFRGAMR
>ENST00000568096.5|SNV-6336-A-G|5
QVGCYGM
>ENST00000264677.8|SNV-7184-T-C|2
MDTISLWSLLLLFFGSQASRCSAQK
>ENST00000567887.5|SNV-243353-C-G|6
ESTDIEKAILEQQVLSEELTR
>ENST00000362005.7|SNV-30320-C-G|1
ENTNEASCEGNSSDDSEDERVKR
>ENST00000613773.4|SNV-3258-G-A|4
GWSQRVGEVTSTSEYCSCVSSSR
>ENST00000341594.9|SNV-314282-C-G|4
QQTLSMLQDGAAPTPGEEPR
>ENST00000340611.9|SNV-1339-G-T|1
QPVADYTCLEKLLDWFK
>ENST00000541602.5|SNV-3736-G-A|3
SSTPTRRCWPAPAR
>FUSION-ENST00000589037.5:1830-ENST00000355703.3:14790|1
SSSPTMSRASSTT
>ENST00000561741.5|SNV-6336-A-G|3
WDAMECDEK
>ENST00000324803.6|MNV-3273-GC-G|6
CGVPACSHVPMRSAR
>ENST00000649986.1|SNV-317-A-T|5
APAGMSGAQDNSCLYLEIAPSFQR
>ENST00000331410.10|MNV-14104-CTG-C|2
CHDWKVFSAARVSC
>ENST00000650667.1|SNV-24697-C-T|7
MSEKKLETTAQQWK
>ENST00000467237.5|SNV-1917-C-G|6
SQLPLCSPFSEVGK
>ENST00000361246.7|SNV-117617-G-A|3
FSGAVLNMPDTSDNSK
>ENST00000661974.1|SNV-14662-C-A|2
IDKDEEFAGSSPQSSKYTVVK
>ENST00000330387.11|SNV-96366-G-A|1
ALKKIQR
>ENST00000533770.5|SNV-437556-T-C|3
RRQQWTWQLSNYASGLP
>ENST00000552221.1|SNV-13458-G-T|1
AQDVLDREHVYDLFEKAVK
>ENST00000321867.6|SNV-24921-G-A|1
VAELLSSGLQSAINQIRAGK
>ENST00000552221.1|SNV-13458-G-T|2
MAQDVLDREHVYDLFEKAVK
>ENST00000463457.1|SNV-208172-T-G|1
LHIPFLGFSSGVKSNRFQQK
>ENST00000519494.1|SNV-22539-T-A|10
MAQDKNMEESQISVIGR
>ENST00000376355.7|SNV-252278-C-T|1
VNSVFSGLAEEDLETLLQSR
>ENST00000540185.5|SNV-1917-C-G|2
LRLPPKPAPPLQPLLR
>ENST00000486171.5|SNV-2425-G-T|2
TLNNYIMLIKLSSR
>ENST00000467237.5|SNV-1917-C-G|8
SEGSASLRSQLPLCSPFSEVGK
>ENST00000378024.9|INDEL-35603-T-TT|1
APKISIA
>ENST00000560492.1|SNV-117617-G-A|5
LIYFKSKFSGAVLNMPDTSDNS
>ENST00000289893.8|SNV-251058-A-T|1
PHLQLADSAEQNINPGAAVLPCSK
>ENST00000432591.5|INDEL-5563-G-GCATCA|2
AQLMKQAR
>ENST00000637569.1|SNV-156157-C-A|2
EEHIAALQFEEIATQFRLELIK
>FUSION-ENST00000477264.1:94802-ENST00000304735.4:9041|36
CPETCHPTRWGCTSLR
>FUSION-ENST00000553943.1:33957-ENST00000423760.6:138014|22
MMLKGVMNADSATILAVWILL
>FUSION-ENST00000362034.7:113-ENST00000255078.8:2178|2
LASACSHSILRPSGPGAGPGRR
>ENST00000650592.1|MNV-85331-AAGA-A|7
MKAEETTFK
>ENST00000613773.4|SNV-3258-G-A|1
VGEVTSTSEYCSCVSSSRK
>ENST00000342232.5|SNV-62093-C-T|2
ADAADQAALAACQECDIAR
>ENST00000359359.6|SNV-51522-G-A|2
RVQPLVICDGTAFSEL
>ENST00000475605.1|INDEL-5201-A-ACCAGCCA|8
ESSIKEDPQPPASPVLGRECNWG
>ENST00000492380.1|SNV-17501-T-C|2
EVVQHRFHYLVASLEDR
>ENST00000460872.1|SNV-68762-G-C|10
NELQEETNEKASCVQNFSK
>ENST00000321871.10|SNV-341920-G-A|2
GQNPSSTPLGQKRPLGK
>ENST00000519494.1|SNV-22539-T-A|3
EESQISVIGR
>ENST00000318627.4|SNV-692-G-A|1
QVENAGRVLEGISK
>ENST00000521662.5|SNV-6206-T-A|1
GLEHVTVEDLVAEITPKGR
>ENST00000393923.7|INDEL-235199-C-CA|4
KTTPGNPGKTITGR
>ENST00000373344.10|SNV-97337-C-T|3
KRGEDGLHGIVSCIACGQQVNHFQK
>ENST00000482891.5|SNV-19338-A-T|4
MVSRTCGERILLASVQLPTSSMCR
>ENST00000505687.5|MNV-286239-TGAG-T|1
MRSYRLR
>ENST00000528278.2|SNV-66483-G-A|2
SAPLLNPLQYRFLLK
>ENST00000524974.5|SNV-212153-C-A|5
EERLSLQENDYR
>ENST00000486485.1|SNV-1018-C-T|3
SLQKPLR
>ENST00000482891.5|SNV-19338-A-T|1
ILLASVQLPTSSMCR
>ENST00000488792.1|SNV-101679-C-T|1
IIVGVLANWP
>ENST00000667837.1|SNV-14662-C-A|8
SIDKDEEFAGSSPQSSKYTVVK
>ENST00000485120.1|SNV-43828-C-G|2
GRGAIQRR
>ENST00000480058.5|SNV-19583-G-A|1
NKVKEDK
>ENST00000397354.7|SNV-106289-A-G|2
GSQDKKPK
>ENST00000503821.5|SNV-51258-T-C|3
VKSKGPTLFLQIQFITR
>ENST00000573476.1|SNV-11175-G-A|3
LVPQATAGRGQGQRHR
>ENST00000327928.4|SNV-6458-A-C|3
GCCGDSGERGGQGQKGEGGMK
>ENST00000324439.9|SNV-32202-G-A|4
CKICESYNTAQAGGHR
>ENST00000519494.1|SNV-22539-T-A|1
EESQISVIGRSGI
>FUSION-ENST00000372692.8:10619-ENST00000507408.5:10340|1
QLQYKHLLLQ
>ENST00000568096.5|SNV-6336-A-G|9
MLWNVMR
>ENST00000268989.8|SNV-27527-G-T|1
GHLEPPLWTQQGKGKVFPK
>ENST00000563815.5|SNV-9823-C-T|1
WTRTFSA
>ENST00000239165.9|SNV-25640-G-A|5
QIKIWFQNQR
>ENST00000460872.1|SNV-68762-G-C|3
ASCVQNFSKKQR
>ENST00000563594.5|SNV-6336-A-G|4
MECDEKLAR
>ENST00000485120.1|SNV-43828-C-G|5
MARGRGAIQR
>FUSION-ENST00000469491.5:211964-ENST00000497058.5:12332|33
MIQTCKEYLILQK
>ENST00000289893.8|SNV-251058-A-T|2
MPHLQLADSAEQNINPGAAVLPCSK
>ENST00000582035.1|SNV-36760-G-A|1
RPCRRSGLSR
>ENST00000433746.2|SNV-101726-G-A|3
ALKEGHRQDGEGTLAAPEAEPAGK
>FUSION-ENST00000477264.1:94802-ENST00000304735.4:9041|52
CGHPPWSLCCCRCSCYWPWGLGCR
>ENST00000422453.7|SNV-13433-A-C|1
CGESGPLARECTIEATA
>ENST00000216540.5|SNV-276-G-A|1
GLAITLVAQYGIMPLTAFVLGKVFR
>ENST00000396593.6|SNV-9823-C-T|2
WTRTFSATVR
>ENST00000254854.5|SNV-1259-C-T|3
VRDGPRVTAVIMVMHLVLLGGEEQR
>ENST00000361396.6|SNV-59855-G-A|1
CADVEDEDWDISSLEEEISLEKK
>ENST00000560492.1|SNV-117617-G-A|1
PDTSDNS
>ENST00000503578.5|SNV-2595-C-T|4
SESVKSWGLPCTELFVAPVGVASKR
>ENST00000535543.5|SNV-12395-T-C|3
LGIFGLLR
>ENST00000263253.9|SNV-79982-G-T|1
ELPYFEGDFCPNVLEESIK
>ENST00000475605.1|INDEL-5201-A-ACCAGCCA|4
LHQRGPPATSQPGSR
>ENST00000493891.5|SNV-465945-T-C|9
MNDDRTGLAGADAR
>ENST00000496989.5|SNV-128487-T-C|1
TNSGLLWSSAGLGPLQTL
>ENST00000613773.4|SNV-3258-G-A|2
VGEVTSTSEYCSCVSSSR
>ENST00000486955.2|SNV-158201-C-T|1
LLASSELPCATSRLQPWKR
>ENST00000554990.5|SNV-117392-A-G|2
MAFHPPQRF
>ENST00000459771.5|SNV-51225-T-C|1
ERVPILR
>ENST00000564545.1|SNV-1290-G-A|1
EAAEGVLRPRAHA
>ENST00000582035.1|SNV-36760-G-A|2
TGWTGCRRPCRR
>ENST00000331251.3|SNV-1896-C-A|3
YLVVLDTAESR
>ENST00000543005.5|SNV-14243-A-G|4
SHSRKPILISWEEWQTWRLLR
>ENST00000475605.1|INDEL-5201-A-ACCAGCCA|3
LHQRGPPATSQPGSRT
>ENST00000613773.4|SNV-3258-G-A|3
GWSQRVGEVTSTSEYCSCVSSSRK
>ENST00000566228.6|SNV-75247-C-G|2
KTPGAGESSEENSDR
>ENST00000379651.7|SNV-91912-A-C|6
RQARLQTEQEEQER
>ENST00000649986.1|SNV-317-A-T|2
MSGAQDNSCLYLEIAPSFQRLPCPR
>ENST00000294543.10|SNV-52690-G-A|1
EEESEMTEASRKK
>ENST00000537408.1|SNV-21304-G-A|1
LRWLDTA
>ENST00000465360.1|SNV-2224-C-A|6
MDLPRTLCKHEEK
>ENST00000332567.5|SNV-644-G-A|1
NTRPGPQDPEESASQQR
>ENST00000563815.5|SNV-9823-C-T|2
GNVVPSPLPTRWTRTFSA
>ENST00000411763.6|INDEL-5563-G-GCATCA|7
TFITQQGIKSQHHIR
>ENST00000464920.2|SNV-12784-A-G|4
MILPVGAANFRGAMRIGAEVYHNLK
>ENST00000475605.1|INDEL-5201-A-ACCAGCCA|2
GPPATSQPGSR
>ENST00000524974.5|SNV-212153-C-A|4
EERLSLQENDYRLQHK
>ENST00000316316.10|SNV-119831-C-T|2
RPGKLISTPGNQISSQPQGETK
>ENST00000343998.7|SNV-15888-G-T|3
MREILDQNCTGDEDCNFFDCFSR
>ENST00000297431.9|SNV-42767-A-G|1
FFLKRHGK
>ENST00000494017.5|SNV-53719-C-T|4
NGLKITTPEEQFTFISSTPQEKTK
>ENST00000489884.5|SNV-1917-C-G|3
SQLPLCSPFSER
>ENST00000635990.2|SNV-389072-G-A|1
AITAVTLGAPPMG
>ENST00000263663.10|INDEL-69775-G-GA|3
MGRSKGQVPVEK
>ENST00000324803.6|MNV-3273-GC-G|4
LLTRAHVECPPAHTCQR
>ENST00000459771.5|SNV-51225-T-C|2
GETSRERVPILR
>ENST00000396593.6|SNV-9823-C-T|1
WTRTFSATVRASQGPVYK
>ENST00000340001.9|SNV-76810-G-C|1
NTETGALLTTHYMAEAEAVCDR
>ENST00000361396.6|SNV-59855-G-A|2
CADVEDEDWDISSLEEEISLEK
>ENST00000477988.1|SNV-113106-G-C|2
MSCSEMHTMLSTNKVLHLLHK
>ENST00000613773.4|SNV-3258-G-A|6
SQEDALQPGSTRVAKGWSQR
>ENST00000513104.6|SNV-149284-G-A|4
YQKIMKQLIK
>ENST00000442668.7|SNV-10961-C-G|4
RQTSFESQDRK
>ENST00000562348.1|SNV-25658-A-C|1
AVVLNGGTIPTAPPSHTGRPLW
>ENST00000377223.6|INDEL-13006-A-AA|2
KMTWCRSL
>ENST00000359088.9|MNV-14495-ACCA-A|2
QGKAATTAK
>ENST00000496747.5|SNV-34039-C-T|4
MVGAAMYELVR
>ENST00000442668.7|SNV-10961-C-G|1
QTSFESQDRKAVSPSSSEK
>ENST00000433746.2|SNV-101726-G-A|2
EGHRQDGEGTLAAPEAEPAGK
>ENST00000487010.1|SNV-36335-T-C|7
MSLMCIWHSSDFSPAELPR
>ENST00000480597.5|SNV-3297-C-A|5
ELTADTGLYLAAR
>ENST00000556611.5|SNV-15513-C-G|4
ARNTLSK
>ENST00000492648.2|INDEL-69775-G-GA|3
CTCLTSVSVTLHLK
>ENST00000294543.10|SNV-52690-G-A|3
EEESEMTEASR
>ENST00000369522.8|SNV-92448-G-T|4
KQLEIEIEEKEK
>FUSION-ENST00000477264.1:94802-ENST00000304735.4:9041|26
ACSSWTCHR
>ENST00000564545.1|SNV-1290-G-A|5
AHLLADAQAGARREAAEGVLRPR
>ENST00000547636.1|SNV-399727-G-C|6
MCRRMVCDCENPTVHLFCCPECDPR
>ENST00000478584.5|INDEL-235199-C-CA|1
TTPGNPGKTI
>ENST00000503821.5|SNV-51258-T-C|4
MVKSKGPTLFLQIQFITR
>ENST00000204517.11|SNV-11175-G-A|2
GIGSPDIWEDEKAEDLR
>ENST00000535543.5|SNV-12395-T-C|4
VVLVFLQHRLGIFGLLRWR
>ENST00000379651.7|SNV-91912-A-C|3
LQTEQEEQER
>ENST00000582035.1|SNV-36760-G-A|5
LRTGWTGCRRPCR
>ENST00000294543.10|SNV-52690-G-A|2
EEESEMTEASRK
>ENST00000470268.2|MNV-42656-ATTGG-A|7
MYKNLQLHLHWFPGRSHSTLPK
>ENST00000538697.1|SNV-732-C-T|1
QILACSK
>ENST00000673691.1|SNV-56734-C-T|4
RPYPSVNIHYKLPTTAGFSQR
>ENST00000585159.5|SNV-96454-C-A|1
EPGGCGS
>ENST00000582035.1|SNV-36760-G-A|3
TGWTGCRRPCR
>ENST00000464226.2|SNV-9832-C-T|3
MRLPFLAR
>ENST00000231461.10|SNV-16783-C-T|2
WTLNISHDLHSLLPEVSPMKNR
>ENST00000377855.6|SNV-8834-G-A|1
GCCTPVQVVGPRADLPPCGACITGR
>ENST00000342992.10|SNV-51352-T-G|1
TYVEDQEFHMSSFEERLIKEIEYR
>ENST00000324803.6|MNV-3273-GC-G|2
AHVECPPAHTCQR
>ENST00000343998.7|SNV-15888-G-T|2
EILDQNCTGDEDCNFFDCFSR
>ENST00000480597.5|SNV-3297-C-A|6
FRELTADTGLYLAARTGR
>ENST00000204517.11|SNV-11175-G-A|7
RAEDKDK
>ENST00000480654.5|SNV-3211-C-T|9
MMVIIIAIGAGIILGYFYK
>ENST00000573476.1|SNV-11175-G-A|2
GQGQRHR
>ENST00000497286.5|SNV-28143-C-G|2
SPWVRSQPPLEEGPPSTCL
>ENST00000537408.1|SNV-21304-G-A|5
MVTSPRLR
>ENST00000492648.2|INDEL-69775-G-GA|6
SKGQVCSPSWFR
>ENST00000369303.9|SNV-8393-G-T|1
AQQTELEWISSPPNGW
>FUSION-ENST00000477264.1:94802-ENST00000304735.4:9041|45
AAHPAASAASHRQSSALPARGPR
>FUSION-ENST00000477264.1:94802-ENST00000304735.4:9041|22
SPACPAGSSSHSPTSATWT
>ENST00000342992.10|SNV-51352-T-G|3
TYVEDQEFHMSSFEER
>ENST00000482893.1|SNV-3297-C-A|1
TGRCAELLKEVSLTPDPGLC
>FUSION-ENST00000589037.5:1830-ENST00000355703.3:14790|6
VYNYNHLMPTRFSTSAR
>ENST00000199706.13|SNV-1126-G-C|3
ERICSRLPGHYLR
>ENST00000377648.5|SNV-6330-G-C|2
DSDAPGKDGYRGGLLK
>ENST00000382456.7|INDEL-5563-G-GCATCA|3
SQHQQKKSSHR
>ENST00000631043.2|SNV-389072-G-A|3
QDGHHSSDPWSSSNGMNQPG
>ENST00000404583.5|INDEL-5201-A-ACCAGCCA|1
TQPGTRPGPPTCPSGPRPE
>ENST00000472791.5|SNV-31063-C-T|7
AAESLNSEVVMETANCVLR
>ENST00000298281.8|SNV-20142-G-A|1
AYPDNHLSQVNVNELFSKLLK
>ENST00000393276.7|SNV-44607-C-T|3
YNCHQEICLK
>ENST00000261800.5|SNV-24458-A-C|2
SPEGLRLIYNIVEEEPLLLFTTDFK
>ENST00000528278.2|SNV-66483-G-A|4
LVKSAPLLNPLQYRFLLK
>ENST00000552221.1|SNV-13458-G-T|3
AQDVLDREHVYDLFEK
>ENST00000564545.1|SNV-1290-G-A|2
EAAEGVLRPR
>ENST00000492648.2|INDEL-69775-G-GA|7
MGRSKGQVCSPSWFR
>ENST00000639629.1|SNV-399152-A-C|1
GIITGSINAQLKGHQKTDK
>ENST00000410049.1|SNV-2089-A-G|2
VNRDSLTDLYVQHAIPLPQR
>FUSION-ENST00000370010.6:77419-ENST00000575193.1:38980|6
LEKILQR
>ENST00000359088.9|MNV-14495-ACCA-A|1
QGKAATTAKTLIPK
>ENST00000315366.8|SNV-1288-G-A|1
SQFITEK
>ENST00000373344.10|SNV-97337-C-T|2
RGEDGLHGIVSCIACGQQVNHFQK
>ENST00000368178.3|SNV-8674-G-A|6
ESDAGKYYCRADNSHVPIQSK
>ENST00000463457.1|SNV-208172-T-G|5
IRLHIPFLGFSSGVK
>ENST00000299088.11|SNV-11358-C-T|3
VVGLAEAALGLAR
>ENST00000461979.1|SNV-1917-C-G|1
LPPKPAPPLQPLLRGKAR
>ENST00000472791.5|SNV-31063-C-T|3
ETANCVLR
>ENST00000488068.5|SNV-12390-C-T|7
WTSRHMR
>ENST00000377648.5|SNV-6330-G-C|1
DGYRGGLLK
>ENST00000377674.9|SNV-1130-C-T|1
GSHSSQRPQLHSPAQSEGPSSLCGK
>ENST00000275884.10|SNV-72059-G-A|5
LRFQNNPLSVLK
>ENST00000519494.1|SNV-22539-T-A|8
MAQDKNMEESQISVIGRSGI
>ENST00000284548.16|SNV-133185-G-A|2
TDTVSYVFRNIMK
>ENST00000489446.1|SNV-254004-C-T|3
LPASPKGTVSPRDW
>ENST00000315366.8|SNV-1288-G-A|2
LENYYVQPICTPSRSQFITEK
>ENST00000331410.10|MNV-14104-CTG-C|1
VFSAARVSC
>ENST00000372731.8|SNV-25596-G-A|1
DLTSWMTEMK
>ENST00000382456.7|INDEL-5563-G-GCATCA|2
KSSHRSPAR
>ENST00000490135.6|SNV-314282-C-G|11
LQDGAAPTPGEEPR
>ENST00000503013.2|SNV-1288-G-A|10
ELNWRTTMSSLFAHHPGVSLLLK
>ENST00000537408.1|SNV-21304-G-A|3
MVTSPRLRWLDTA
>FUSION-ENST00000477264.1:94802-ENST00000304735.4:9041|46
AAHPAASAASHRQSSALPAR
>ENST00000556611.5|SNV-15513-C-G|5
KARNTLSK
>ENST00000404583.5|INDEL-5201-A-ACCAGCCA|10
SSGGTLHRAPGPACAR
>ENST00000394789.7|SNV-74465-T-A|1
AAAVFSHFIMK
>ENST00000359088.9|MNV-14495-ACCA-A|4
TVSEKQGK
>ENST00000445597.6|MNV-58699-CT-C|1
EETKTKPRL
>ENST00000372731.8|SNV-25596-G-A|2
FLADFRDLTSWMTEMK
>ENST00000625282.2|SNV-25596-G-A|1
TEMKALINADELASDVAGAEALLDR
>ENST00000204517.11|SNV-11175-G-A|4
DKGIGSPDIWEDEKAEDLR
>ENST00000580223.2|SNV-1819-C-T|1
LLSVLLAVNVLLLACTFISGGAFNK
>ENST00000492380.1|SNV-17501-T-C|3
MEVVQHRFHYLVASLEDR
>ENST00000371218.8|SNV-465945-T-C|4
TGLAGADARSFCAIALK
>FUSION-ENST00000341516.10:33957-ENST00000423760.6:138014|19
VFSGGNDEQVILHDVER
>ENST00000528278.2|SNV-66483-G-A|1
SAPLLNPLQYRFLLKRPSPSHTSI
>ENST00000505056.1|SNV-186-G-T|1
APLTLCSRLK
>ENST00000574857.1|SNV-27527-G-T|1
GCCLGDI
>ENST00000369282.5|SNV-25520-C-T|1
VTKPLLMEQYCSIK
>ENST00000489884.5|SNV-1917-C-G|1
SQLPLCSPFSERQGQRN
>ENST00000166244.8|SNV-32619-C-T|3
RYCGYSK
>ENST00000567887.5|SNV-243353-C-G|3
AILEQQVLSEELTRK
>FUSION-ENST00000370574.4:6277-ENST00000426639.5:411437|1
WISMLLFKP
>ENST00000650667.1|SNV-24697-C-T|4
KLETTAQQWKCPEWMNVQNK
>ENST00000554913.5|SNV-8326-C-G|1
QHQRLSLGCPVLDALLR
>ENST00000648407.1|SNV-9703-C-T|2
THIDVIHYWKTDAK
>ENST00000492648.2|INDEL-69775-G-GA|1
AEASSVYTYLHCDFFFWKY
>ENST00000506526.5|SNV-156157-C-A|3
EHIAALQFEEIATQFR
>ENST00000467237.5|SNV-1917-C-G|4
SQLPLCSPFSEVGKGWKLL
>ENST00000239165.9|SNV-25640-G-A|2
IWFQNQRMK
>ENST00000555843.5|SNV-94689-A-T|1
YFSRLRNHWHWQVGLCQTGVNN
>ENST00000342232.5|SNV-62093-C-T|1
ADAADQAALAACQECDIARAVAR
>ENST00000380516.7|INDEL-46176-A-AA|5
STTYCTK
>ENST00000480597.5|SNV-3297-C-A|4
ELTADTGLYLAARTGR
>ENST00000573476.1|SNV-11175-G-A|4
LVPQATAGRGQGQR
>ENST00000505056.1|SNV-186-G-T|3
MAPLTLCSRLK
>ENST00000574857.1|SNV-27527-G-T|2
MGCCLGDI
>ENST00000342232.5|SNV-62093-C-T|3
AKADAADQAALAACQECDIARAVAR
>ENST00000324803.6|MNV-3273-GC-G|8
AHVECPPAHTCRCGVPACSHVPMR
>ENST00000563594.5|SNV-6336-A-G|2
MECDEKLARFR
>ENST00000231461.10|SNV-16783-C-T|4
RWTLNISHDLHSLLPEVSPMKNR
>ENST00000394789.7|SNV-74465-T-A|3
LAVGPCLMEAR
>ENST00000582350.5|SNV-30956-G-C|3
TWETPRFIELPLQDER
>ENST00000332567.5|SNV-644-G-A|3
KLVLVDRNTRPGPQDPEESASQQR
>FUSION-ENST00000372692.8:10619-ENST00000507408.5:10340|4
NLQVPGIK
>FUSION-ENST00000477264.1:94802-ENST00000304735.4:9041|40
GPRCPETCHPTRWGCTSLR
>ENST00000582035.1|SNV-36760-G-A|7
TKLRTGWTGCR
>ENST00000393923.7|INDEL-235199-C-CA|3
TTPGNPGK
>ENST00000265109.8|SNV-167871-C-T|2
QLLEEKAAMTDAMVPWSSYEK
>ENST00000463457.1|SNV-208172-T-G|4
IRLHIPFLGFSSGVKSNR
>ENST00000547636.1|SNV-399727-G-C|5
CRRMVCDCENPTVHLFCCPECDPR
>FUSION-ENST00000589037.5:1830-ENST00000355703.3:14790|5
VYNYNHLMPTRFSTSARSSSPTMSR
>ENST00000576634.6|SNV-22302-G-C|1
FQNLTYLEQQLEDHHTMEQER
>ENST00000636062.1|SNV-12418-G-C|6
CLAGEDPSTRKLGVFGDGENLSR
>ENST00000519494.1|SNV-22539-T-A|9
AQDKNMEESQISVIGR
>ENST00000264276.11|SNV-26325-C-T|1
MRTVVLTPTYSGEADALLPSLR
>FUSION-ENST00000477264.1:94802-ENST00000304735.4:9041|44
QSSALPAR
>ENST00000382456.7|INDEL-5563-G-GCATCA|1
SSHRSPAR
>ENST00000503013.2|SNV-1288-G-A|9
TTMSSLFAHHPGVSLLLK
>ENST00000492648.2|INDEL-69775-G-GA|2
AEASSVYTYLHCDFFFWK
>ENST00000490135.6|SNV-314282-C-G|3
EPPQPLGKSLGSCRK
>ENST00000393276.7|SNV-44607-C-T|5
DFGVRYNCHQEICLK
>ENST00000567355.1|SNV-43828-C-G|1
GAIQRRICW
>ENST00000262144.11|SNV-57424-A-G|2
NANCLATSHDGDVRMWDKR
>ENST00000620693.4|SNV-64199-C-T|2
RHLNLAENSSYIHVYCELEQAIR
>ENST00000560492.1|SNV-117617-G-A|2
MPDTSDNS
>ENST00000540647.5|SNV-24921-G-A|2
CHQPDPGR
>ENST00000552221.1|SNV-13458-G-T|5
AQDVLDR
>ENST00000667837.1|SNV-14662-C-A|1
VPNTQLLRA
>ENST00000493891.5|SNV-465945-T-C|8
NDDRTGLAGADAR
>ENST00000489135.5|SNV-52690-G-A|10
MFLESLKEIKEEESEMTEASR
>ENST00000369577.8|SNV-108839-T-C|1
DCTELALKQLQEMKPTVSLKK
>ENST00000254854.5|SNV-1259-C-T|2
DGPRVTAVIMVMHLVLLGGEEQR
>ENST00000470268.2|MNV-42656-ATTGG-A|8
YKNLQLHLHWFPGR
>ENST00000503013.2|SNV-1288-G-A|5
LENYYVQPICTPSRSQFITEKHPVI
>ENST00000265104.4|SNV-217027-C-G|5
LLLIRSWCPDRSIAQAR
>ENST00000341594.9|SNV-287142-T-A|1
IEQLQSDYQDLCSIGKEHVFSLEAK
>ENST00000239165.9|SNV-25640-G-A|1
IWFQNQRMKWK
>ENST00000428195.5|INDEL-12265-A-AC|2
KVETHHHNL
>FUSION-ENST00000415807.7:211964-ENST00000497058.5:12332|4
SNDSDLQGVLDSSENLQSRCGLKWK
>ENST00000204517.11|SNV-11175-G-A|1
GIGSPDIWEDEKAEDLRR
>ENST00000458109.6|SNV-3185-G-A|1
LEHGGQEHALFLYTHQR
>ENST00000410049.1|SNV-2089-A-G|3
NIAVETDVRVNR
>ENST00000264276.11|SNV-53719-C-T|2
ITTPEEQFTFISSTPQEKTK
>ENST00000488068.5|SNV-12390-C-T|4
HMRTLHR
>ENST00000298281.8|SNV-20142-G-A|2
AYPDNHLSQVNVNELFSK
>ENST00000341594.9|SNV-314282-C-G|2
LMQEITAMQDRCLK
>ENST00000432591.5|INDEL-5563-G-GCATCA|1
QMESLSL
>ENST00000488792.1|SNV-101679-C-T|3
VLEDVLVTMIIVGVLANWP
>ENST00000497286.5|SNV-28143-C-G|5
MKMSPWVRSQPPLEEGPPSTCL
>FUSION-ENST00000370010.6:77419-ENST00000575193.1:38980|13
LEVENAMMRKTIK
>ENST00000542033.5|SNV-42121-G-C|4
MGSNRKFVDPSAALDLLNGAFR
>ENST00000341594.9|SNV-287142-T-A|3
DKIEQLQSDYQDLCSIGK
>ENST00000673691.1|SNV-56734-C-T|2
LPTTAGFSQR
>ENST00000530811.5|SNV-9352-A-T|5
AKRDCIDTLEEENTNLETPTK
>ENST00000377648.5|SNV-6330-G-C|3
DSDAPGKDGYR
>ENST00000524974.5|SNV-212153-C-A|3
LSLQENDYR
>ENST00000476052.1|SNV-154865-G-T|2
MPFYCNVTPPTPQNNLR
>ENST00000650592.1|MNV-85331-AAGA-A|4
KAEETTFKSR
>ENST00000368178.3|SNV-8674-G-A|4
YYCRADNSHVPIQSKVVNIPVR
>ENST00000559790.1|SNV-117617-G-A|2
SKFSGAVLNMPDTSD
>ENST00000377648.5|SNV-6330-G-C|4
RDSDAPGKDGYR
>ENST00000265104.4|SNV-217027-C-G|4
SWCPDRSIAQAR
>ENST00000507110.6|SNV-3008-A-T|3
ISKQLAEFVPLDYSVPIEIPSIK
>FUSION-ENST00000477264.1:94802-ENST00000304735.4:9041|33
WGCTSLRTASPCSTQAALPACR
>ENST00000296682.4|SNV-83036-A-T|5
TGQKVNPGNTGNLFVGVGISR
>ENST00000404583.5|INDEL-5201-A-ACCAGCCA|6
GAGVQLGAATGPGSCSKR
>ENST00000377855.6|SNV-8834-G-A|3
RGCCTPVQVVGPR
>ENST00000282020.9|MNV-286239-TGAG-T|1
TAVGDLNQNEILQTEK
>ENST00000231461.10|SNV-16783-C-T|3
WTLNISHDLHSLLPEVSPMK
>ENST00000409752.5|SNV-39141-C-G|2
KGNEASYPLEMC
>ENST00000367833.7|SNV-17589-G-A|4
IRIMPSSFFLLLRFFLR
>ENST00000199706.13|SNV-1126-G-C|5
RLQLRER
>ENST00000636062.1|SNV-12418-G-C|4
KLGVFGDGENLSRR
>FUSION-ENST00000341516.10:33957-ENST00000423760.6:138014|18
VFSGGNDEQVILHDVERCDECR
>ENST00000538697.1|SNV-732-C-T|5
GPEAEGCRDR
>ENST00000649986.1|SNV-317-A-T|1
SGAQDNSCLYLEIAPSFQRLPCPR
>ENST00000542033.5|SNV-42121-G-C|5
MMGSNRKFVDPSAALDLLNGAFR
>ENST00000637569.1|SNV-156157-C-A|6
VKIKEEHIAALQFEEIATQFR
>ENST00000373381.8|SNV-529340-G-A|2
ESCFDPGSIKNGTQVGSDLK
>ENST00000497286.5|SNV-28143-C-G|1
SQPPLEEGPPSTCL
>ENST00000519494.1|SNV-22539-T-A|5
NMEESQISVIGRSGI
>ENST00000497286.5|SNV-28143-C-G|3
MSPWVRSQPPLEEGPPSTCL
>ENST00000463457.1|SNV-208172-T-G|6
CGLNGPRIRLHIPFLGFSSGVK
>ENST00000475605.1|INDEL-5201-A-ACCAGCCA|1
GPPATSQPGSRT
>FUSION-ENST00000471722.1:206-ENST00000557515.5:36752|5
MSLYRNSVYHSDVTMVELAGAPVL
>ENST00000377855.6|SNV-8834-G-A|4
LVAGQGCVGPRRGCCTPVQVVGPR
>ENST00000263663.10|INDEL-69775-G-GA|1
GQVPVEK
>ENST00000371218.8|SNV-465945-T-C|7
EYLAIMNDDR
>ENST00000393923.7|INDEL-235199-C-CA|9
EMEAKKTSPGR
>ENST00000352767.7|SNV-13196-C-T|3
KSKAIIEEYLHFNDMK
>ENST00000359359.6|SNV-51522-G-A|4
VYVIARR
>ENST00000494017.5|SNV-53719-C-T|6
PRNGLKITTPEEQFTFISSTPQEK
>ENST00000490135.6|SNV-314282-C-G|10
LQDGAAPTPGEEPRLMQEITAMQDR
>ENST00000392571.6|SNV-919-C-G|2
GVPGQVEFYAR
>ENST00000480597.5|SNV-3297-C-A|3
ELTADTGLYLAARTGRCAELLK
>ENST00000372731.8|SNV-25596-G-A|3
LQRFLADFRDLTSWMTEMK
>ENST00000261402.6|SNV-72218-G-T|1
SSVCDCDALHDSDSPLLAR
>ENST00000521662.5|SNV-6206-T-A|5
EVIKEKGLEHVTVEDLVAEITPK
>ENST00000590878.1|MNV-14495-ACCA-A|1
EAGQSGNHSQDAHSQKSAQNAGSHR
>ENST00000254657.8|SNV-43697-C-A|2
EDENGSHLNHR
>ENST00000555409.1|SNV-268893-C-T|2
TGPICRCHLGSQSPSQSVVT
>ENST00000489135.5|SNV-52690-G-A|3
MTEASRK
>ENST00000486442.6|SNV-254004-C-T|2
APGISKGDSQSQGLVTSIR
>FUSION-ENST00000471722.1:206-ENST00000557515.5:36752|2
MVELAGAPVL
>ENST00000496989.5|SNV-128487-T-C|4
ALQDMMTNSGLLWSSAGLGPLQTL
>ENST00000528278.2|SNV-66483-G-A|6
LVKSAPLLNPLQYR
>ENST00000294543.10|SNV-52690-G-A|4
EIKEEESEMTEASRK
>ENST00000621863.4|INDEL-5563-G-GCATCA|7
TFITQQGIKSQHHIQK
>ENST00000465360.1|SNV-2224-C-A|8
MDLPRTLCK
>ENST00000442668.7|SNV-10961-C-G|3
QTSFESQDR
>ENST00000380516.7|INDEL-46176-A-AA|2
LRKISQK
>ENST00000460872.1|SNV-68762-G-C|5
ASCVQNFSK
>ENST00000264670.11|MNV-26453-CC-C|1
NFMLWILHSQG
>ENST00000531694.5|SNV-2734-G-C|1
ILTPLPTISCSMTWAQAAPYAPL
>ENST00000342232.5|SNV-62093-C-T|4
AKADAADQAALAACQECDIAR
>ENST00000496747.5|SNV-34039-C-T|1
VGAAMYELVRVGHSELVGEIIR
>ENST00000541602.5|SNV-3736-G-A|4
SSTPTRR
>ENST00000377223.6|INDEL-13006-A-AA|3
TKKMTWCR
>FUSION-ENST00000588830.1:1830-ENST00000355703.3:14790|3
LAAAGRAGLEFKACFWGSSQ
>ENST00000546815.6|SNV-257-C-T|2
MATVAETSASEPEAESKAGPK
>ENST00000371218.8|SNV-465945-T-C|10
YQVFLKLVEHQKEYLAIMNDDR
>ENST00000480597.5|SNV-3297-C-A|7
FRELTADTGLYLAAR
>ENST00000478584.5|INDEL-235199-C-CA|9
MEAKKTSPGR
>ENST00000486485.1|SNV-1018-C-T|5
MSLQKPLRDR
>ENST00000411763.6|INDEL-5563-G-GCATCA|5
SQHHIRQK
>ENST00000215730.12|SNV-24551-G-A|2
INSNLDELSMGLGR
>ENST00000472791.5|SNV-31063-C-T|5
AAESLNSEVVMETANCVLRNHSQR
>ENST00000464226.2|SNV-9832-C-T|2
RLPFLAR
>ENST00000637569.1|SNV-156157-C-A|4
IKEEHIAALQFEEIATQFRLELIK
>ENST00000667837.1|SNV-14662-C-A|6
MKNLPVLVHRVPNTQLLR
>ENST00000460872.1|SNV-68762-G-C|4
ASCVQNFSKK
>ENST00000470268.2|MNV-42656-ATTGG-A|6
YKNLQLHLHWFPGRSHSTLPK
>ENST00000472030.1|SNV-19221-C-T|2
GRLDVLLFTPSLVSQYIPWSWFTN
>ENST00000450791.7|SNV-37822-A-C|2
QQMQKIK
>ENST00000324439.9|SNV-32202-G-A|1
ICESYNTAQAGGHRISLDQQ
>ENST00000480597.5|SNV-3297-C-A|8
LGFWKFRELTADTGLYLAAR
>ENST00000561741.5|SNV-6336-A-G|4
EARWDAMECDEKLAR
>ENST00000639629.1|SNV-399152-A-C|4
EHLADDTGRGIITGSINAQLKGHQK
>ENST00000264677.8|SNV-7184-T-C|4
MDTISLWSLLLLFFGSQASR
>ENST00000503013.2|SNV-1288-G-A|8
MSSLFAHHPGVSLLLK
>ENST00000566228.6|SNV-75247-C-G|1
TPGAGESSEENSDR
>ENST00000393923.7|INDEL-235199-C-CA|7
TSPGRRK
>ENST00000442668.7|SNV-10961-C-G|2
QTSFESQDRK
>ENST00000465360.1|SNV-2224-C-A|3
TLCKHEEKDCISR
>ENST00000514127.1|MNV-26453-CC-C|2
LFGFKEDPFVFIPEDDHYFHLLSY
>ENST00000331410.10|MNV-14104-CTG-C|6
SALTVHKQCHLQNKPYRCHDWK
>ENST00000464920.2|SNV-12784-A-G|6
MILPVGAANFRGAMR
>ENST00000486485.1|SNV-1018-C-T|7
LLPKMSLQKPLRDR
>FUSION-ENST00000469491.5:211964-ENST00000497058.5:12332|31
IQTCKEYLILQK
>ENST00000380789.5|SNV-60602-G-C|1
GYFGDEHQIRTEPILPEIHFLNQR
>ENST00000538697.1|SNV-732-C-T|4
GPEAEGCRDRTR
>ENST00000459771.5|SNV-51225-T-C|4
EALSHYQAALEYVEISKGETSRER
>ENST00000480654.5|SNV-3211-C-T|4
MVIIIAIGAGIILGYFYKRGK
>ENST00000422453.7|SNV-13433-A-C|3
TSEVNCYRCGESGPLARECTIEATA
>ENST00000472791.5|SNV-31063-C-T|2
METANCVLRNHSQR
>ENST00000540647.5|SNV-24921-G-A|3
ATVLRPAKCHQPDPGR
>ENST00000488842.1|SNV-16726-C-T|7
ICQVLGSALH
>ENST00000464920.2|SNV-12784-A-G|8
MQEFMILPVGAANFRGAMR
>ENST00000556611.5|SNV-15513-C-G|3
ARNTLSKHIEQLK
>ENST00000261383.3|SNV-214894-G-T|1
DNQETNQLFEVVLLTLPRQSGGSGK
>FUSION-ENST00000370010.6:77419-ENST00000575193.1:38980|12
TIKKQDDQIER
>FUSION-ENST00000515516.1:18693-ENST00000299601.10:5834|3
EKAKVSGTAFQAIAYGI
>ENST00000546815.6|SNV-257-C-T|1
ATVAETSASEPEAESKAGPK
>FUSION-ENST00000372692.8:10619-ENST00000507408.5:10340|2
NLQVPGIKQLQYKHLLLQ
>ENST00000541602.5|SNV-3736-G-A|9
VDSQEFHAHQTVLACTSK
>ENST00000460872.1|SNV-68762-G-C|7
MRKHPVFR
>ENST00000492302.1|SNV-15730-G-A|2
MRQLVRALLQR
>ENST00000486955.2|SNV-158201-C-T|2
LLASSELPCATSRLQPWK
>ENST00000552221.1|SNV-13458-G-T|7
SWTESTCMTSLRKP
>ENST00000477988.1|SNV-113106-G-C|3
SCSEMHTMLSTNK
>ENST00000582350.5|SNV-30956-G-C|4
MTWETPRFIELPLQDER
>ENST00000528278.2|SNV-66483-G-A|3
SAPLLNPLQYR
>ENST00000574857.1|SNV-27527-G-T|3
EDTCCPFCPVWRMGCCLGDI
>ENST00000404583.5|INDEL-5201-A-ACCAGCCA|18
APSKRTPSHQPAR
>ENST00000359088.9|MNV-14495-ACCA-A|3
TVSEKQGKAATTAK
>ENST00000392571.6|SNV-919-C-G|1
GVPGQVEFYARFSPSPLSMK
>FUSION-ENST00000477264.1:94802-ENST00000304735.4:9041|30
TASPCSTQAALPACRACSSWTCHR
>ENST00000513104.6|SNV-149284-G-A|2
IMKQLIKR
>ENST00000482891.5|SNV-26325-C-T|1
RTVVLTPTYSGEADALLPSLR
>ENST00000263663.10|INDEL-69775-G-GA|5
AFDEKKTK
>ENST00000559790.1|SNV-117617-G-A|1
FSGAVLNMPDTSD
>ENST00000505056.1|SNV-186-G-T|5
MAPLTLCSR
>ENST00000233242.5|SNV-6936-C-G|1
FKPIGTGISPLALIK
>ENST00000554913.5|SNV-8326-C-G|5
GSSILTALQLHQQKERFPR
>ENST00000552221.1|SNV-13458-G-T|12
SAWPRMSWTESTCMTSLR
>ENST00000535543.5|SNV-12395-T-C|1
LGIFGLLRWRGR
>ENST00000621863.4|INDEL-5563-G-GCATCA|4
SQHHIQKK
>ENST00000367674.7|SNV-413537-A-T|1
IGSYNGSAGDSLSYHQGRPFSTEDR
>ENST00000265104.4|SNV-217027-C-G|3
SWCPDRSIAQARK
>ENST00000488068.5|SNV-12390-C-T|3
HMRTLHREPWTLPGSLIQR
>ENST00000298832.14|SNV-131125-G-A|1
LKAMRPK
>FUSION-ENST00000589037.5:1830-ENST00000355703.3:14790|2
SSSPTMSR
>ENST00000332567.5|SNV-644-G-A|2
LVLVDRNTRPGPQDPEESASQQR
>ENST00000366926.4|SNV-42744-G-A|1
LSAVPGISSVHEMHIWELVSGK
>ENST00000411763.6|INDEL-5563-G-GCATCA|3
QKKSSHR
>ENST00000261800.5|SNV-24458-A-C|1
LIYNIVEEEPLLLFTTDFK
>ENST00000649986.1|SNV-317-A-T|4
MSGAQDNSCLYLEIAPSFQR
>ENST00000393276.7|SNV-44607-C-T|6
WCPKDFGVRYNCHQEICLK
>ENST00000564111.5|SNV-75247-C-G|1
TPTAPLSISCPPLKAPSGLTPMEVR
>ENST00000503013.2|SNV-1288-G-A|4
NILLFDLHIHAEGTIFYAPK
>ENST00000484079.1|SNV-42744-G-A|5
HIWELVSGK
>ENST00000562348.1|SNV-25658-A-C|2
MAVVLNGGTIPTAPPSHTGRPLW
>ENST00000393923.7|INDEL-235199-C-CA|1
TTPGNPGKTITGRN
>ENST00000378024.9|INDEL-35603-T-TT|2
MPDLHLKAPKISIA
>ENST00000299088.11|SNV-11358-C-T|2
VVGLAEAALGLARANNELLK
>ENST00000585159.5|SNV-96454-C-A|3
RGALREPGGCGS
>ENST00000546815.6|SNV-257-C-T|4
MATVAETSASEPEAESK
>ENST00000505130.1|SNV-101409-C-G|2
LKECLVADLVHTVHDQTH
>FUSION-ENST00000469491.5:211964-ENST00000497058.5:12332|32
MIQTCKEYLILQKTSK
>ENST00000166244.8|SNV-32619-C-T|1
YCGYSKAFQDSDEEK
>ENST00000486171.5|SNV-2425-G-T|4
KTLNNYIMLIKLSSR
>ENST00000555843.5|SNV-94689-A-T|3
LQQKYFSR
>ENST00000467237.5|SNV-1917-C-G|7
SEGSASLRSQLPLCSPFSEVGKGWK
>ENST00000368061.3|SNV-19983-G-C|1
VYSLGDENSTNNSTGQSR
>ENST00000552221.1|SNV-13458-G-T|4
MAQDVLDREHVYDLFEK
>ENST00000564111.5|SNV-75247-C-G|5
HLGQGRAQRR
>ENST00000549114.5|SNV-1290-G-A|5
RLAHGEK
>ENST00000475605.1|INDEL-5201-A-ACCAGCCA|10
LGEKESSIKEDPQPPASPVLGR
>ENST00000617806.4|SNV-13804-G-A|5
PTTSQPPFLAK
>ENST00000470102.1|SNV-6238-C-T|1
SSPMVGACVGPASSSTSMGLGATSA
>ENST00000568096.5|SNV-6336-A-G|10
AILSLRAPGPWQAMQVGCYGM
>ENST00000541602.5|SNV-3736-G-A|7
WSSWWTARSSTPTR
>ENST00000460872.1|SNV-68762-G-C|12
MPRNELQEETNEKASCVQNFSK
>ENST00000450791.7|SNV-37822-A-C|4
SGQVEHLQQETAALKQQMQK
>ENST00000480597.5|SNV-3297-C-A|2
TGRCAELLK
>ENST00000394789.7|SNV-74465-T-A|5
HLKVVCFRLAVGPCLMEAR
>ENST00000377855.6|SNV-8834-G-A|2
GCCTPVQVVGPR
>ENST00000503578.5|SNV-2595-C-T|3
SWGLPCTELFVAPVGVASK
>ENST00000547636.1|SNV-399727-G-C|1
IPQFIFFAALNVTQGLVVSASIK
>ENST00000327928.4|SNV-6458-A-C|5
GEMGDKGCCGDSGERGGQGQK
>ENST00000268989.8|SNV-27527-G-T|3
GHLEPPLWTQQGK
>ENST00000404583.5|INDEL-5201-A-ACCAGCCA|8
DAAELGAAMPGLVSGPLGAALQPR
>ENST00000394789.7|SNV-74465-T-A|2
LAVGPCLMEARAAAVFSHFIMK
>ENST00000275884.10|SNV-72059-G-A|1
FQNNPLSVLKQVKK
>ENST00000564545.1|SNV-1290-G-A|3
REAAEGVLRPRAHA
>ENST00000489884.5|SNV-1917-C-G|4
SEGSASLRSQLPLCSPFSERQGQR
>ENST00000003302.8|SNV-42121-G-C|2
KFVDPSAALDLLNGAFR
>ENST00000262367.10|SNV-144566-A-G|2
LTSAKELPCFEGDFWPNVLEESIK
>ENST00000396593.6|SNV-9823-C-T|5
SPSPLRGNVVPSPLPTRWTR
>ENST00000436259.6|SNV-17559-T-G|2
QYMTRPAK
>ENST00000667837.1|SNV-14662-C-A|3
NLPVLVHRVPNTQLLRA
>ENST00000617806.4|SNV-13804-G-A|4
MPTTSQPPFLAKG
>ENST00000451424.1|SNV-3007-C-T|2
MSGGTDSGSAGS
>ENST00000524974.5|SNV-212153-C-A|6
QQEVLHFREERLSLQENDYR
>ENST00000585159.5|SNV-96454-C-A|2
GALREPGGCGS
>ENST00000463457.1|SNV-208172-T-G|9
MWIERTTYTTAYTFPGILKWCEVK
>ENST00000467237.5|SNV-1917-C-G|5
SQLPLCSPFSEVGKGWK
>ENST00000560492.1|SNV-117617-G-A|3
FSGAVLNMPDTSDNS
>ENST00000648407.1|SNV-9703-C-T|5
SVYKTHIDVIHYWK
>ENST00000420042.1|SNV-45282-G-A|2
MDNAETGLLSAICLICGDR
>ENST00000334067.4|SNV-375-G-A|3
QTNYIRSLGCGNTGLGSLGCR
>ENST00000380516.7|INDEL-46176-A-AA|6
KSTTYCTKGR
>ENST00000216540.5|SNV-276-G-A|2
GLAITLVAQYGIMPLTAFVLGK
>ENST00000393276.7|SNV-44607-C-T|2
YNCHQEICLKK
>ENST00000331410.10|MNV-14104-CTG-C|5
QCHLQNKPYRCHDWK
>ENST00000393923.7|INDEL-235199-C-CA|6
RKTTPGNPGK
>FUSION-ENST00000415807.7:211964-ENST00000497058.5:12332|3
CGLKWKEMQR
>ENST00000486485.1|SNV-1018-C-T|4
MSLQKPLRDRQELYSR
>ENST00000352767.7|SNV-13196-C-T|2
SKAIIEEYLHFNDMK
>ENST00000460872.1|SNV-68762-G-C|6
RKHPVFR
>FUSION-ENST00000477264.1:94802-ENST00000304735.4:9041|37
CPETCHPTR
>ENST00000564111.5|SNV-75247-C-G|4
AQRRTPTAPLSISCPPLK
>ENST00000487010.1|SNV-36335-T-C|5
SLMCIWHSSDFSPAELPRTSHITAK
>ENST00000537408.1|SNV-21304-G-A|4
VTSPRLR
>ENST00000486485.1|SNV-1018-C-T|1
SLQKPLRDRQELYSR
>ENST00000371218.8|SNV-465945-T-C|1
TCHLIHVQDP
>ENST00000463457.1|SNV-208172-T-G|8
WIERTTYTTAYTFPGILKWCEVK
>ENST00000505687.5|MNV-286239-TGAG-T|2
LVTLTRMRSYR
>FUSION-ENST00000471722.1:206-ENST00000557515.5:36752|3
NSVYHSDVTMVELAGAPVL
>ENST00000567887.5|SNV-243353-C-G|5
ESTDIEKAILEQQVLSEELTRK
>ENST00000340010.10|SNV-29287-C-T|1
ISLHSLILDFSAVSFLDVSLVRGLK
>ENST00000492150.1|SNV-684373-A-G|1
DAGVWEDCPE
>ENST00000541602.5|SNV-3736-G-A|6
MWSSWWTARSSTPTRR
>FUSION-ENST00000477264.1:94802-ENST00000304735.4:9041|43
QSSALPARGPR
>ENST00000275884.10|SNV-72059-G-A|4
LRFQNNPLSVLKQVK
>ENST00000554990.5|SNV-117392-A-G|4
MAFHPPQR
>ENST00000639629.1|SNV-399152-A-C|3
GIITGSINAQLK
>ENST00000488068.5|SNV-12390-C-T|8
MWTSRHMR
>ENST00000380516.7|INDEL-46176-A-AA|4
STTYCTKGR
>ENST00000234590.10|SNV-12784-A-G|3
LAMQEFMILPVGAANFRGAMR
>ENST00000393276.7|SNV-44607-C-T|1
YNCHQEICLKKNPIAER
>ENST00000343998.7|SNV-15888-G-T|1
EILDQNCTGDEDCNFFDCFSRCDLR
>ENST00000324439.9|SNV-32202-G-A|3
CKICESYNTAQAGGHRISLDQQ
>ENST00000667837.1|SNV-14662-C-A|2
VPNTQLLR
>ENST00000331251.3|SNV-1896-C-A|2
YLVVLDTAESRR
>ENST00000376355.7|SNV-252278-C-T|2
CVRVNSVFSGLAEEDLETLLQSR
>ENST00000617806.4|SNV-13804-G-A|3
PTTSQPPFLAKG
>ENST00000404583.5|INDEL-5201-A-ACCAGCCA|2
QMPDKTQPGTRPGPPTCPSGPRPE
>ENST00000649986.1|SNV-317-A-T|3
SGAQDNSCLYLEIAPSFQR
>ENST00000549114.5|SNV-1290-G-A|2
LAHGEKLRFGAIHVR
>ENST00000475605.1|INDEL-5201-A-ACCAGCCA|5
GKLHQRGPPATSQPGSR
>ENST00000396593.6|SNV-9823-C-T|4
GNVVPSPLPTRWTR
>ENST00000507110.6|SNV-3008-A-T|2
QLAEFVPLDYSVPIEIPSIK
>ENST00000556611.5|SNV-15513-C-G|1
NTLSKHIEQLKQEHIR
>ENST00000506526.5|SNV-156157-C-A|1
EHIAALQFEEIATQFRLELIKTK
>ENST00000584446.5|SNV-209871-A-C|1
LLEKLQQRR
>ENST00000404583.5|INDEL-5201-A-ACCAGCCA|7
GAGVQLGAATGPGSCSK
>ENST00000379651.7|SNV-91912-A-C|5
QARLQTEQEEQER
>FUSION-ENST00000370010.6:77419-ENST00000575193.1:38980|14
LEVENAMMRK
>ENST00000667837.1|SNV-14662-C-A|7
DEEFAGSSPQSSKYTVVK
>ENST00000369577.8|SNV-108839-T-C|5
NLKDCTELALK
>ENST00000650667.1|SNV-24697-C-T|5
KLETTAQQWK
>ENST00000488792.1|SNV-101679-C-T|4
MVLEDVLVTMIIVGVLANWP
>ENST00000327928.4|SNV-6458-A-C|1
GGQGQKGEGGMKGEK
>ENST00000199706.13|SNV-1126-G-C|1
ICSRLPGHYLRSLEEER
>ENST00000359088.9|MNV-14495-ACCA-A|5
LTASRTVSEKQGK
>ENST00000496989.5|SNV-128487-T-C|2
MTNSGLLWSSAGLGPLQTL
>ENST00000275884.10|SNV-72059-G-A|6
LGKLRFQNNPLSVLK
>ENST00000480654.5|SNV-3211-C-T|5
MMVIIIAIGAGIILGYFYKRGK
>ENST00000465360.1|SNV-2224-C-A|2
HEEKDCISR
>ENST00000371218.8|SNV-465945-T-C|9
LVEHQKEYLAIMNDDR
>ENST00000472791.5|SNV-31063-C-T|1
ETANCVLRNHSQR
>ENST00000396593.6|SNV-9823-C-T|3
GNVVPSPLPTRWTRTFSATVR
>FUSION-ENST00000469491.5:211964-ENST00000497058.5:12332|34
QSDEQEAAQSRMIQTCKEYLILQK
>FUSION-ENST00000471722.1:206-ENST00000557515.5:36752|1
VELAGAPVL
>ENST00000367833.7|SNV-17589-G-A|2
IMPSSFFLLLRFFLR
>ENST00000369303.9|SNV-8393-G-T|2
EVLLLDSKAQQTELEWISSPPNGW
>ENST00000524974.5|SNV-212153-C-A|2
LSLQENDYRLQHK
>ENST00000215730.12|SNV-24551-G-A|1
INSNLDELSMGLGRLK
>FUSION-ENST00000471722.1:206-ENST00000557515.5:36752|4
SLYRNSVYHSDVTMVELAGAPVL
>ENST00000299088.11|SNV-11358-C-T|5
VDKVVGLAEAALGLAR
>ENST00000311127.9|MNV-85331-AAGA-A|1
HSCIFPGQYNPSFISDESRRDYF
>ENST00000667837.1|SNV-14662-C-A|5
KNLPVLVHRVPNTQLLR
>FUSION-ENST00000372692.8:10619-ENST00000507408.5:10340|3
NLQVPGIKQLQYK
>ENST00000503578.5|SNV-2595-C-T|1
SWGLPCTELFVAPVGVASKRHLFEK
>ENST00000472030.1|SNV-19221-C-T|1
LDVLLFTPSLVSQYIPWSWFTN
>ENST00000543005.5|SNV-14243-A-G|2
KPILISWEEWQTWRLLR
>ENST00000487010.1|SNV-36335-T-C|2
MCIWHSSDFSPAELPRTSHITAK
>ENST00000327928.4|SNV-6458-A-C|4
GCCGDSGERGGQGQK
>FUSION-ENST00000370010.6:77419-ENST00000575193.1:38980|2
SSLMPQVFK
>ENST00000543005.5|SNV-14243-A-G|1
KPILISWEEWQTWRLLRRPWQPS
>ENST00000334067.4|SNV-375-G-A|1
STGFQSLDCGSSFYHPTTFSSR
>ENST00000239165.9|SNV-25640-G-A|6
IEIAHTLCLTERQIKIWFQNQR
>ENST00000428195.5|INDEL-12265-A-AC|1
VETHHHNL
>ENST00000379651.7|SNV-91912-A-C|1
LQTEQEEQERLEKEEQDR
>ENST00000265104.4|SNV-217027-C-G|2
SIAQARK
>ENST00000463457.1|SNV-208172-T-G|3
LHIPFLGFSSGVK
>ENST00000487010.1|SNV-36335-T-C|6
SLMCIWHSSDFSPAELPR
>ENST00000636062.1|SNV-12418-G-C|5
KLGVFGDGENLSR
>ENST00000486485.1|SNV-1018-C-T|6
MSLQKPLR
>ENST00000234310.8|SNV-39141-C-G|2
MGNEASYPLEMC
>ENST00000650667.1|SNV-24697-C-T|3
LETTAQQWK
>ENST00000648407.1|SNV-9703-C-T|6
VSNVKSVYKTHIDVIHYWK
>ENST00000266718.5|SNV-3096-A-G|1
SLEYLDLSFSQIAR
>ENST00000199706.13|SNV-1126-G-C|2
ICSRLPGHYLR
>ENST00000266718.5|SNV-3096-A-G|2
GLKSLEYLDLSFSQIAR
>ENST00000377223.6|INDEL-13006-A-AA|1
MTWCRSL
>ENST00000484079.1|SNV-42744-G-A|6
MHIWELVSGK
>ENST00000494017.5|SNV-53719-C-T|5
NGLKITTPEEQFTFISSTPQEK
>ENST00000476052.1|SNV-154865-G-T|1
PFYCNVTPPTPQNNLR
>FUSION-ENST00000370010.6:77419-ENST00000575193.1:38980|4
ILQRSSLMPQVFK
>FUSION-ENST00000553943.1:33957-ENST00000423760.6:138014|23
LSSMMLKGVMNADSATILAVWILL
>ENST00000486955.2|SNV-158201-C-T|6
TTWTSRLLASSELPCATSR
>ENST00000540947.6|SNV-12395-T-C|1
LGIFGLLSTDDSHAR
>ENST00000382456.7|INDEL-5563-G-GCATCA|5
TFITQQGIKSQHQQKK
>ENST00000340001.9|SNV-68762-G-C|3
LMRKHPVFR
>ENST00000393923.7|INDEL-235199-C-CA|8
KTSPGRR
>ENST00000484079.1|SNV-42744-G-A|9
MSKLSAVPGISSVHEMHIWELVSGK
>ENST00000492150.1|SNV-684373-A-G|3
DAVLHLRGDRDAGVWEDCPE
>ENST00000361246.7|SNV-117617-G-A|2
FSGAVLNMPDTSDNSKK
>ENST00000568096.5|SNV-6336-A-G|11
MAILSLRAPGPWQAMQVGCYGM
>ENST00000234590.10|SNV-12784-A-G|2
GAMRIGAEVYHNLK
>ENST00000295640.9|SNV-400-G-C|2
AFDLLHLHLDLR
>ENST00000503013.2|SNV-1288-G-A|1
SQFITEKHPVI
>ENST00000543005.5|SNV-14243-A-G|5
SHSRKPILISWEEWQTWR
>ENST00000480654.5|SNV-3211-C-T|7
MMVIIIAIGAGIILGYFYKR
>ENST00000636062.1|SNV-12418-G-C|1
LGVFGDGENLSRRCG
>ENST00000490135.6|SNV-314282-C-G|2
SLGSCRK
>ENST00000539107.5|SNV-173524-A-T|1
AQIQQSTHTHLDFSLFPLGLTDEK
>ENST00000650667.1|SNV-24697-C-T|1
LETTAQQWKCPEWMNVQNKR
>ENST00000571763.5|SNV-144566-A-G|4
QLKTGSPVPRNCPVLK
>ENST00000552221.1|SNV-13458-G-T|10
MSWTESTCMTSLR
>ENST00000369522.8|SNV-92448-G-T|5
KQLEIEIEEK
>ENST00000530811.5|SNV-9352-A-T|3
RDCIDTLEEENTNLETPTKR
>ENST00000340001.9|SNV-68762-G-C|1
HPVFRISPR
>ENST00000313182.6|INDEL-4078-T-TT|2
LEFTALVVFFITLGVDGPLHER
>ENST00000393923.7|INDEL-235199-C-CA|2
TTPGNPGKTITGR
>ENST00000254657.8|SNV-43697-C-A|1
EDENGSHLNHRIEEQT
>ENST00000264670.11|MNV-26453-CC-C|2
EDPFVFIPEDDHYFHLLR
>ENST00000368061.3|SNV-19983-G-C|2
VSGFKVYSLGDENSTNNSTGQSR
>ENST00000380516.7|INDEL-46176-A-AA|1
KISQKFQ
>ENST00000324803.6|MNV-3273-GC-G|3
LLTRAHVECPPAHTCQRGVPA
>ENST00000341594.9|SNV-314282-C-G|3
LMQEITAMQDR
>ENST00000234590.10|SNV-7258-C-G|4
GLFRAAVPSGASTGIYEAVELR
>ENST00000264276.11|SNV-53719-C-T|3
ITTPEEQFTFISSTPQEK
>ENST00000545356.5|SNV-6966-A-G|1
TTLVICLQCTIQSAPAPVMLFVALK
>ENST00000492150.1|SNV-684373-A-G|2
GDRDAGVWEDCPE
>ENST00000296682.4|SNV-83036-A-T|4
TGQKVNPGNTGNLFVGVGISRIAK
>ENST00000648407.1|SNV-9703-C-T|3
THIDVIHYWK
>ENST00000298832.14|SNV-131125-G-A|2
SSRLKAMR
>ENST00000642356.2|SNV-87536-C-T|3
QKELEFQQMLDCLKK
>ENST00000234590.10|SNV-7258-C-G|2
AAVPSGASTGIYEAVELRDNDK
>ENST00000540647.5|SNV-24921-G-A|1
CHQPDPGRQALPVVHCEAGGAQAE
>ENST00000492648.2|INDEL-69775-G-GA|4
GQVCSPSWFRCTCLTSVSVTLHLK
>ENST00000555409.1|SNV-268893-C-T|3
NRTGPICRCHLGSQSPSQSVVT
>ENST00000540185.5|SNV-1917-C-G|1
LPPKPAPPLQPLLR
>ENST00000567696.1|SNV-1290-G-A|2
LAHGEKLRVSAR
>ENST00000368061.3|SNV-19983-G-C|3
KVSGFKVYSLGDENSTNNSTGQSR
>ENST00000371218.8|SNV-465945-T-C|5
TGLAGADAR
