# Supplementary material for: Identification of non-canonical peptides with moPepGen
Source: Nat Biotechnol. 2025 Jun 16;44(4):568–73. doi: 10.1038/s41587-025-02701-0 (PMC12680078; doi:10.1038/s41587-025-02701-0)
Supplement: Supplementary file 4 — Supplementary Data: Cancer cell line variant peptide database. Custom peptide database FASTA file for each of the 376 cell lines from the Cancer Cell Line Encyclopedia with proteomics characterization or used in the reference channel. Variant peptide FASTA files were produced by moPepGen as the result of cell-line-specific publicly available mutations and fusions. [file 41587_2025_2701_MOESM4_ESM.zip › ACH-000330.fasta]

>FUSION-ENST00000583178.5:4668-ENST00000640603.1:182|80
KPVHGPSANNVR
>ENST00000636043.1|SNV-16494-A-G|2
ESTANGK
>FUSION-ENST00000268712.8:156785-ENST00000532071.1:13961|2
GSQSSDSSSSCPQKWFLPIFEES
>FUSION-ENST00000613719.1:109715-ENST00000469082.1:104032|116
SLFCNGFPFIFYFIFIYLFF
>ENST00000524792.5|INDEL-85445-T-TA|9
ADPQPLQTWIQSQSTFSDAVWIKK
>FUSION-ENST00000542710.3:33179-ENST00000309775.8:10827|6
VNLTPQQTTDAPESLQGQK
>FUSION-ENST00000583178.5:4668-ENST00000640603.1:182|202
TEPWFLLGK
>ENST00000311066.9|INDEL-82035-C-CA|3
TPFSSQK
>FUSION-ENST00000613719.1:109715-ENST00000469082.1:104032|19
MTSCVTKGK
>FUSION-ENST00000583178.5:4668-ENST00000640603.1:182|48
MSACVGHDQTGDLAACTVSK
>ENST00000283943.9|SNV-108064-G-A|1
TLTYMMEALPR
>ENST00000167106.9|SNV-8569-A-G|1
CIRELQYNHTGTQFFEIKK
>FUSION-ENST00000613719.1:109715-ENST00000469082.1:104032|178
HVPSCFSSPTVKKYLFVYI
>ENST00000375857.6|SNV-450785-G-A|5
MMLLERLK
>FUSION-ENST00000334534.10:22927-ENST00000243924.4:959|11
TLSKAVFHSMDK
>FUSION-ENST00000613719.1:109715-ENST00000469082.1:104032|134
MVFVTLIFFFFFFFETESR
>FUSION-ENST00000470782.5:156081-ENST00000532071.1:13961|1
STEVVSANL
>FUSION-ENST00000651894.2:949-ENST00000309865.11:34724|1
IDMKKLLR
>ENST00000216044.10|SNV-20641-A-C|1
TRMPVKEVR
>FUSION-ENST00000613719.1:109715-ENST00000469082.1:104032|332
KIKTIYYEHFLLFHLVFK
>FUSION-ENST00000583178.5:4668-ENST00000640603.1:182|34
RQRHGGAR
>ENST00000270800.2|MNV-21717-CCCCCGAA-C|3
VSFRKSHQLEAAC
>FUSION-ENST00000498328.1:41986-ENST00000663145.1:7980|11
IFCQSFAIMELQVIRK
>ENST00000484346.1|SNV-52304-C-T|5
ASFLLLVAVLYGCCHQR
>FUSION-ENST00000581006.5:109715-ENST00000469082.1:104032|3
VLLQHIEVNGINLVRGQLPEWKT
>ENST00000559223.5|SNV-13678-G-A|1
TASAKTQH
>ENST00000220669.10|SNV-18047-A-T|4
HQSDHECEKLVIPKPRMAATQK
>FUSION-ENST00000613719.1:109715-ENST00000469082.1:104032|461
SLPQTPVSSKPHLCR
>ENST00000598378.2|SNV-15562-G-A|4
GSTHDEMEGLSQGDIAPASDHR
>ENST00000571240.1|SNV-3426-G-T|5
YSTANNANFYLQAGSA
>ENST00000259154.9|SNV-10420-C-A|3
HEAEFYGITQLVR
>ENST00000399215.5|SNV-38766-T-C|5
DHGYIENLTFGWDGPSR
>FUSION-ENST00000551150.5:1830-ENST00000361390.2:652|6
IHKHYYNK
>ENST00000673714.1|SNV-4919-C-T|5
RAISQSGVVLSPWVIQK
>FUSION-ENST00000613719.1:109715-ENST00000469082.1:104032|302
SGIVARACSLSCLGGWGGR
>ENST00000259154.9|SNV-10420-C-A|1
HEAEFYGITQLVRRLLLCEELER
>FUSION-ENST00000613719.1:109715-ENST00000469082.1:104032|99
MVSAVATVSIVCYNHR
>ENST00000480230.5|SNV-45247-T-C|1
GPCGGWRCP
>ENST00000607772.6|SNV-104095-C-A|4
IPPIIEERSSPPYR
>FUSION-ENST00000651894.2:949-ENST00000309865.11:34724|85
KHFSIILNLLGMLLK
>FUSION-ENST00000583178.5:4668-ENST00000640603.1:182|97
LTTLGRA
>ENST00000311066.9|INDEL-82035-C-CA|6
HAAFSCPKKTPFSSQK
>ENST00000395871.7|SNV-13856-G-T|2
LTLAPRFLPNALISVYFAANYLTK
>ENST00000356136.8|SNV-326149-C-T|3
IYVLNENVSSFR
>ENST00000374423.9|SNV-36041-C-A|4
KIVISPPLSVIVPEFERR
>ENST00000403028.8|SNV-13678-G-A|1
DTTLKKIIFIDSTWNQTNK
>ENST00000480230.5|SNV-45247-T-C|7
WPRPHRAPAASTK
>FUSION-ENST00000651894.2:949-ENST00000309865.11:34724|34
TFLYTNRQTCQDWLTR
>FUSION-ENST00000583178.5:4668-ENST00000640603.1:182|133
MPPRLTNFLYFSK
>ENST00000554433.1|SNV-4690-A-G|12
DTHRDPILAGMLTMITKM
>ENST00000476379.6|MNV-25376-AA-A|4
DKNSLNNGR
>ENST00000345136.7|SNV-58727-T-A|2
FLEGTSCIAGDFVDATK
>ENST00000570064.5|SNV-51184-G-T|11
MKGSSPWPTMTCIIR
>FUSION-ENST00000583178.5:4668-ENST00000640603.1:182|75
KGLTPAR
>ENST00000317868.9|SNV-35172-G-C|6
SGKKAGDCYGPAVVAHILR
>FUSION-ENST00000583024.1:9589-ENST00000640603.1:182|4
LRPRIPGTQR
>ENST00000238961.9|SNV-32451-G-T|1
ISLEKQLKQIPLVDFQSLLINLMK
>ENST00000375857.6|SNV-450785-G-A|4
MLLERLK
>FUSION-ENST00000613719.1:109715-ENST00000469082.1:104032|228
MNQQHVFHMEFLNRNIHK
>ENST00000598378.2|SNV-15562-G-A|3
MEGLSQGDIAPASDHR
>FUSION-ENST00000268712.8:156785-ENST00000532071.1:13961|5
ERGSQSSDSSSSCPQK
>ENST00000264808.7|MNV-123173-AG-A|1
KFISLIS
>ENST00000480230.5|SNV-45247-T-C|2
GPCGGWR
>ENST00000529230.6|INDEL-38176-A-AA|3
TCCANHLGEIQR
>ENST00000531905.1|SNV-4311-G-T|2
MPLRKGQGEWK
>ENST00000570064.5|SNV-51184-G-T|15
MACMKGSSPWPTMTCIIR
>FUSION-ENST00000613719.1:109715-ENST00000469082.1:104032|218
LVRLVSNSRPQVIAHLSLPK
>FUSION-ENST00000613719.1:109715-ENST00000469082.1:104032|172
ALPKADIFVSRLFLLFIYLFILR
>ENST00000270800.2|MNV-21717-CCCCCGAA-C|12
SSLPPMPLKPLR
>FUSION-ENST00000613719.1:109715-ENST00000469082.1:104032|167
MFPAVSALLL
>FUSION-ENST00000613719.1:109715-ENST00000469082.1:104032|67
MTGGQSR
>FUSION-ENST00000585979.5:407112-ENST00000523901.1:1157|3
WMPSPFVPVSCR
>FUSION-ENST00000552461.5:1830-ENST00000361390.2:652|17
MQQIRMPLRPILHSRIHK
>FUSION-ENST00000470782.5:156785-ENST00000532071.1:13961|2
SGFCQSLK
>FUSION-ENST00000336755.9:6404-ENST00000651358.1:52606|2
DDDILLNLVGCENSVTEGPSRR
>ENST00000336338.10|SNV-221359-G-C|3
ENPMLQR
>FUSION-ENST00000583178.5:4668-ENST00000640603.1:182|209
SLSAFVVAALSKPTAGSGK
>ENST00000379935.8|INDEL-31582-G-GA|2
LETMKTEFLHVK
>ENST00000271636.12|SNV-26327-A-G|8
KAQREVEER
>FUSION-ENST00000613719.1:109715-ENST00000469082.1:104032|427
VNNTCSLQK
>ENST00000529230.6|INDEL-38176-A-AA|9
GHQCHVGGFGSK
>FUSION-ENST00000583178.5:4668-ENST00000640603.1:182|30
QRHGGAR
>ENST00000529230.6|INDEL-38176-A-AA|21
GPGVCRSTNK
>ENST00000220669.10|SNV-18047-A-T|5
HQSDHECEKLVIPKPR
>FUSION-ENST00000613719.1:109715-ENST00000469082.1:104032|392
GSHSAYLKPALAR
>FUSION-ENST00000542710.3:33179-ENST00000309775.8:10827|5
VNLTPQQTTDAPESLQGQKK
>ENST00000476379.6|MNV-25376-AA-A|9
QHKIFVR
>FUSION-ENST00000583178.5:4668-ENST00000640603.1:182|164
MHIHTHTHTDIHKMYA
>FUSION-ENST00000613719.1:109715-ENST00000469082.1:104032|3
VSHALLDPADQR
>FUSION-ENST00000583178.5:4668-ENST00000640603.1:182|66
SRYIPTITSIR
>FUSION-ENST00000583178.5:4668-ENST00000640603.1:182|26
HGGARSRR
>ENST00000324852.9|SNV-9816-A-G|5
EMTTTKADRPGEDIEGVR
>ENST00000278616.8|INDEL-85445-T-TA|7
ITKNNACCCGLHEKTK
>ENST00000534464.1|SNV-986-C-T|3
AGPAQTLIRSQDMKGASR
>FUSION-ENST00000613719.1:109715-ENST00000469082.1:104032|232
MSSVLMNQQHVFHMEFLNRNIHKTR
>ENST00000358252.8|SNV-11487-G-A|3
TFPSGREEEAKGDAHLRPTSLVQR
>ENST00000372565.8|SNV-19802-A-T|1
MLDLADTLYTK
>FUSION-ENST00000583178.5:4668-ENST00000640603.1:182|130
LTNFLYFSKDGVSPCPCYPDWSR
>ENST00000418460.2|SNV-1141-C-G|2
LLSQLERALTFTR
>FUSION-ENST00000583178.5:4668-ENST00000640603.1:182|122
MYICTCYSLESRKENV
>FUSION-ENST00000334534.10:22927-ENST00000243924.4:959|16
KFAVKFLLK
>ENST00000554433.1|SNV-4690-A-G|5
QERHTQRSNIGWNADYDHK
>ENST00000405659.5|SNV-20029-T-G|2
SLLEGVTHLDTCTQNPIKGLVRLR
>ENST00000371847.8|INDEL-72692-A-AA|12
SKYCINAKK
>ENST00000345617.7|SNV-286360-A-C|5
QQFQQQQLQMNKIIPKPR
>FUSION-ENST00000613719.1:109715-ENST00000469082.1:104032|424
ILKNIKASK
>ENST00000418724.1|SNV-1633-C-T|1
ASENQSSSSSNYFSPR
>ENST00000204604.5|SNV-7396-C-A|2
AAGTRWHPVVPPFGLIKCAV
>FUSION-ENST00000613719.1:109715-ENST00000469082.1:104032|306
MGSITSERTKSGIVAR
>ENST00000474426.1|SNV-233865-G-C|6
LNPIAWSPESMEKCLQDFCLPFLR
>FUSION-ENST00000613719.1:109715-ENST00000469082.1:104032|277
PGPYFLNFLQ
>FUSION-ENST00000583178.5:4668-ENST00000640603.1:182|36
ERAVPRR
>ENST00000475959.1|SNV-20641-A-C|1
CCWAQTPWVTSCPLLSNPSIARA
>ENST00000399215.5|SNV-38766-T-C|1
RLLTALKLLCLEAEK
>ENST00000607772.6|SNV-104095-C-A|6
YFSNERIPPIIEERSSPPYR
>FUSION-ENST00000613719.1:109715-ENST00000469082.1:104032|251
IRSPLLPK
>ENST00000231498.8|SNV-79069-G-C|2
YVENPSQVLNCESR
>ENST00000480230.5|SNV-45247-T-C|3
APAASTKGPCGGWRCP
>FUSION-ENST00000613719.1:109715-ENST00000469082.1:104032|426
VNNTCSLQKILK
>FUSION-ENST00000613719.1:109715-ENST00000469082.1:104032|91
VAGACSPSYSEG
>FUSION-ENST00000613719.1:109715-ENST00000469082.1:104032|267
DGISPYWSGWSRTPDRR
>FUSION-ENST00000613719.1:109715-ENST00000469082.1:104032|173
ALPKADIFVSR
>ENST00000554433.1|SNV-4690-A-G|10
DPILAGMLTMITKM
>FUSION-ENST00000552461.5:1830-ENST00000361390.2:652|2
QCGLQADAADPHAPSPYSS
>FUSION-ENST00000613719.1:109715-ENST00000469082.1:104032|258
LANFCIFSRGR
>ENST00000320954.11|SNV-15928-C-G|1
DFYLSIADDYVEVLECK
>ENST00000525971.6|SNV-30580-G-A|8
VWMAVLIFSVLNFHIIKLLK
>FUSION-ENST00000583178.5:4668-ENST00000640603.1:182|220
HTFLCISFAPTR
>FUSION-ENST00000613719.1:109715-ENST00000469082.1:104032|260
PPRLANFCIFSRGR
>FUSION-ENST00000578692.1:20792-ENST00000564255.5:167611|9
EARRQVGGPHPQGR
>ENST00000470493.1|SNV-46986-A-T|3
QMLQIRKLCPSNAR
>ENST00000358252.8|SNV-11487-G-A|2
EEEAKGDAHLRPTSLVQR
>ENST00000278616.8|INDEL-85445-T-TA|4
NNACCCGLHEKTKETFFR
>ENST00000339865.9|INDEL-101542-G-GA|4
RNMGYSR
>FUSION-ENST00000613719.1:109715-ENST00000469082.1:104032|212
MKILWPK
>ENST00000392446.10|SNV-16028-C-T|4
RASQECYSEKDDER
>ENST00000375857.6|SNV-450785-G-A|1
LLERLKK
>ENST00000569298.1|SNV-19954-A-G|3
RSPFGSLSSSRPRLQVMMGPCS
>ENST00000368576.8|MNV-11985-CAAC-C|1
QQLRNMEIEVNRGR
>FUSION-ENST00000651894.2:949-ENST00000309865.11:34724|15
HCLNGESR
>FUSION-ENST00000583178.5:4668-ENST00000640603.1:182|93
MESCSITQAGVQWR
>FUSION-ENST00000613719.1:109715-ENST00000469082.1:104032|149
MVRSWLTATSTSQVQTILLPQPPR
>ENST00000525971.6|SNV-30580-G-A|4
LLKLDIPSFWK
>ENST00000368331.5|SNV-102426-G-A|3
KEIGIQNHDKETEWPDGAK
>ENST00000392446.10|SNV-16028-C-T|3
ASQECYSEK
>FUSION-ENST00000510460.1:11279-ENST00000635489.1:3899|6
EVMDQVQSGK
>ENST00000470493.1|SNV-46986-A-T|15
LVLPMIKEHIMQMLQIRK
>ENST00000615498.4|SNV-29200-G-A|1
ESQPLQEAIDNVLAWIHPDLPLFR
>FUSION-ENST00000613719.1:109715-ENST00000469082.1:104032|394
MLKPRLY
>ENST00000368700.7|SNV-2014-A-C|6
MPSNCGLEEKIANLGSCNASKLEFR
>ENST00000466857.5|SNV-221359-G-C|4
LQRTSTIYSSTLGVFMSRK
>ENST00000259154.9|SNV-10420-C-A|5
GVSINVLRHEAEFYGITQLVR
>ENST00000278616.8|INDEL-85445-T-TA|8
ITKNNACCCGLHEK
>FUSION-ENST00000583178.5:4668-ENST00000640603.1:182|44
RGTILNQIETQVPESR
>FUSION-ENST00000613719.1:109715-ENST00000469082.1:104032|162
LFLLFIYLFILRQSFALVAQAGVR
>ENST00000479606.5|SNV-9359-A-C|1
SAHGAPVYSDKLWIFAGYDGNAR
>FUSION-ENST00000613719.1:109715-ENST00000469082.1:104032|184
HLLTKIHL
>FUSION-ENST00000334534.10:22927-ENST00000243924.4:959|12
VKTLSKAVFHSMDK
>ENST00000454366.2|SNV-12067-C-T|1
SIPGAVEKPKKEIPASPSR
>FUSION-ENST00000470782.5:156785-ENST00000532071.1:13961|1
SGFCQSLKSPDLI
>FUSION-ENST00000403627.7:9589-ENST00000640603.1:182|9
SSRNPVFQDSWDTEGVR
>ENST00000471988.1|SNV-8083-G-T|1
SSWIMLSFTMMSPLA
>FUSION-ENST00000470782.5:156785-ENST00000532071.1:13961|3
VQTLLVAVHRSGFCQSLKSPDLI
>ENST00000262410.9|INDEL-92702-C-CA|1
SQDIHTFLC
>FUSION-ENST00000651894.2:949-ENST00000309865.11:34724|35
TFLYTNR
>FUSION-ENST00000578692.1:20792-ENST00000564255.5:167611|2
CGPGGGADAGRR
>ENST00000505484.5|MNV-123173-AG-A|8
KKFISLIS
>FUSION-ENST00000583178.5:4668-ENST00000640603.1:182|84
RFSCLSLPRGWDYWD
>ENST00000367167.4|INDEL-640-A-AA|6
YAQEYDSGTYRCDVQLVKK
>ENST00000367098.5|SNV-633-G-T|2
NVFSEIRGSVQAK
>FUSION-ENST00000613719.1:109715-ENST00000469082.1:104032|434
LIAENLEKHK
>ENST00000368576.8|MNV-11985-CAAC-C|2
QQLRNMEIEVNR
>FUSION-ENST00000613719.1:109715-ENST00000469082.1:104032|45
LCWTLRINVCYWR
>ENST00000368700.7|SNV-2014-A-C|1
PLNWSSGVSGS
>ENST00000481879.1|SNV-35684-A-C|3
VLSPSASIR
>FUSION-ENST00000613719.1:109715-ENST00000469082.1:104032|147
SWLTATSTSQVQTILLPQPPR
>FUSION-ENST00000583178.5:4668-ENST00000640603.1:182|168
NEALLTFSNMHIHTHTHTDIHK
>ENST00000368331.5|SNV-102426-G-A|5
KKEIGIQNHDK
>FUSION-ENST00000334534.10:22927-ENST00000243924.4:959|3
KSQSKVQSPLSLAPAPLS
>ENST00000460605.1|SNV-20641-A-C|3
TRCCWAQTPWVTSCPLLSNPSIAR
>FUSION-ENST00000470782.5:156785-ENST00000532071.1:13961|8
RGNVALKVQTLLVAVHR
>FUSION-ENST00000651894.2:949-ENST00000309865.11:34724|17
SASLKHCLNGESR
>ENST00000426886.1|SNV-3903-C-T|2
DPQLVEEEKSISER
>ENST00000278616.8|INDEL-85445-T-TA|5
NNACCCGLHEKTK
>ENST00000374027.7|MNV-713-TAT-T|6
GFGRGALIRLNLAGGPR
>ENST00000372476.8|SNV-4014-G-A|2
DDHIVRTPPGPPLR
>ENST00000529230.6|INDEL-38176-A-AA|17
KPQTGSWR
>ENST00000486620.5|SNV-21408-G-C|7
CFIGKRNFEHFLLQYLQPRPR
>FUSION-ENST00000583178.5:4668-ENST00000640603.1:182|87
DLGSQQPQPPRFKR
>ENST00000673714.1|SNV-4919-C-T|3
AISQSGVVLSPWVIQK
>ENST00000482635.1|SNV-31067-G-A|7
VFPKPMTALEYTFSR
>ENST00000265922.8|SNV-127278-T-G|2
ATQSVEALHQLASSYFVDRDGTMR
>ENST00000490850.1|INDEL-72692-A-AA|13
MQKNYEQPTISSK
>ENST00000470493.1|SNV-46986-A-T|11
IKEHIMQMLQIRK
>FUSION-ENST00000613719.1:109715-ENST00000469082.1:104032|395
TSLANMLKPRLY
>FUSION-ENST00000613719.1:109715-ENST00000469082.1:104032|92
MVAGACSPSYSEG
>FUSION-ENST00000613719.1:109715-ENST00000469082.1:104032|68
IQLTLQGSGLSQGS
>ENST00000297313.8|SNV-87851-G-A|2
RQMPAAQDTPGATPGQPGAGSR
>FUSION-ENST00000613719.1:109715-ENST00000469082.1:104032|374
LARHGGTCQWSQLLG
>ENST00000262133.11|INDEL-31582-G-GA|1
PESPLWEKN
>ENST00000454366.2|SNV-12067-C-T|6
AASVRGRSIPGAVEKPK
>FUSION-ENST00000544401.2:51103-ENST00000309775.8:10827|9
MVITASHCK
>ENST00000464987.5|SNV-23177-C-T|2
MALVQILGLTFAMTMYCQVVK
>FUSION-ENST00000613719.1:109715-ENST00000469082.1:104032|62
EVRGLQEEDR
>FUSION-ENST00000578692.1:20792-ENST00000564255.5:167611|5
QVGGPHPQGRCGPGGGADAGR
>FUSION-ENST00000613719.1:109715-ENST00000469082.1:104032|448
FLDTPTQIPAPDPCLLKAPPLQKP
>ENST00000259154.9|SNV-10420-C-A|4
GVSINVLRHEAEFYGITQLVRR
>ENST00000533219.5|SNV-130764-A-G|4
GLPACQRHRPDHILAR
>FUSION-ENST00000583178.5:4668-ENST00000640603.1:182|23
MLHGFNSNTCMILL
>FUSION-ENST00000613719.1:109715-ENST00000469082.1:104032|94
QAHPFMYI
>FUSION-ENST00000613719.1:109715-ENST00000469082.1:104032|455
AQQQRSGTGQGEDCK
>FUSION-ENST00000583178.5:4668-ENST00000640603.1:182|222
MTWILPNELILRLKMR
>FUSION-ENST00000328257.13:51103-ENST00000309775.8:10827|6
SHGNNCLSLQVNPVQPAR
>FUSION-ENST00000583178.5:4668-ENST00000640603.1:182|3
SERLRPRGYDGCFWIYYGNGY
>ENST00000341594.9|SNV-393237-C-T|2
GDKLQVEQLSMQELSK
>FUSION-ENST00000583178.5:4668-ENST00000640603.1:182|204
RKTEPWFLLGK
>FUSION-ENST00000542710.3:33179-ENST00000309775.8:10827|2
TPKHIPHCGNCSLEGNE
>FUSION-ENST00000328257.13:51103-ENST00000309775.8:10827|1
QGEPNSSANHRCS
>FUSION-ENST00000613719.1:109715-ENST00000469082.1:104032|181
MHVPSCFSSPTVKK
>ENST00000473350.1|SNV-21679-G-A|8
MSVWPMPGSTKGWSK
>ENST00000496328.1|SNV-48415-C-A|3
AGFTQETLVDGSRMEL
>FUSION-ENST00000581006.5:109715-ENST00000469082.1:104032|1
GQLPEWKT
>FUSION-ENST00000613719.1:109715-ENST00000469082.1:104032|158
QKYTQNK
>FUSION-ENST00000583178.5:4668-ENST00000640603.1:182|152
LRPGTKGYLFIYLFWKQSLTLSPR
>FUSION-ENST00000613719.1:109715-ENST00000469082.1:104032|311
EQVTECHQS
>FUSION-ENST00000613719.1:109715-ENST00000469082.1:104032|411
CMCIHISNGITQCLFK
>ENST00000322507.13|SNV-17537-C-A|1
AADEKELK
>FUSION-ENST00000613719.1:109715-ENST00000469082.1:104032|89
SALSLFGEVGSR
>FUSION-ENST00000403627.7:9589-ENST00000640603.1:182|5
WLFLDILWQWLLRSILRHGGQELK
>ENST00000529230.6|INDEL-38176-A-AA|1
EETSSGTSPAGGN
>FUSION-ENST00000613719.1:109715-ENST00000469082.1:104032|322
CSQLEFK
>FUSION-ENST00000613719.1:109715-ENST00000469082.1:104032|17
MTSCVTKGKVLNLSLPQFSHLQNGK
>ENST00000271636.12|SNV-26327-A-G|7
AQREVEER
>FUSION-ENST00000613719.1:109715-ENST00000469082.1:104032|397
GQGFKTSLANMLKPRLY
>FUSION-ENST00000613719.1:109715-ENST00000469082.1:104032|296
MQGEEELGQLRSS
>FUSION-ENST00000583178.5:4668-ENST00000640603.1:182|214
SFLLFLHDLDFT
>FUSION-ENST00000461038.5:6404-ENST00000651358.1:52606|23
TLLLKDPAAASISDGDCDAR
>ENST00000332674.9|SNV-344-C-G|1
RCPFSDIFNTSENSMEK
>ENST00000636569.1|SNV-110404-G-A|2
TDASRTGAQQK
>ENST00000393066.7|SNV-22849-G-T|2
HEENEKDKCENHH
>FUSION-ENST00000651894.2:949-ENST00000309865.11:34724|64
GTCIRQAFGK
>FUSION-ENST00000613719.1:109715-ENST00000469082.1:104032|413
LARLVSTS
>FUSION-ENST00000498328.1:41986-ENST00000663145.1:7980|7
MELQVIRK
>FUSION-ENST00000324238.7:20792-ENST00000564255.5:167611|4
ERMSLQMKYLMQNR
>ENST00000361221.8|SNV-124762-G-C|1
TSGGVLSDLESPPVCLTVGPGPVR
>FUSION-ENST00000370794.7:41986-ENST00000663145.1:7980|1
DSPAQIVTYDLLSVICHHGTASNK
>FUSION-ENST00000583178.5:4668-ENST00000640603.1:182|203
KTEPWFLLGK
>ENST00000505014.5|SNV-12598-A-G|3
SAAQIAMVWPLLSVLSEWK
>ENST00000652747.1|SNV-2188-G-A|5
GQTSTYGFLKFENLDMSHRTK
>ENST00000366923.8|SNV-26359-G-T|1
YNVYPTYDFACPIVDSIECVTHALR
>ENST00000367482.8|SNV-11573-G-A|4
ETAPTTPKETAPTTLKEPAPTTPK
>ENST00000248901.11|SNV-29454-C-G|2
GIIALENLSVQK
>ENST00000295920.7|SNV-45532-T-G|3
THHNDTELIRKVR
>FUSION-ENST00000613719.1:109715-ENST00000469082.1:104032|164
ADIFVSRLFLLFIYLFILR
>ENST00000392620.5|SNV-7812-C-T|4
DWSGLHGSACRSQGAGGAR
>ENST00000298832.14|SNV-65608-G-A|1
GPWIVKPVTSSRGR
>FUSION-ENST00000651894.2:949-ENST00000309865.11:34724|66
VQLVHRGTCIR
>ENST00000305815.10|SNV-126977-C-A|1
NKSYLTPGLIGSVGTLEEGIQEER
>FUSION-ENST00000613719.1:109715-ENST00000469082.1:104032|450
CCASTSPFWICPCLCFIRR
>ENST00000486620.5|SNV-21408-G-C|9
GMCFIGKRNFEHFLLQYLQPRPR
>ENST00000345136.7|SNV-58727-T-A|4
NLQKFLEGTSCIAGDFVDATK
>ENST00000336338.10|SNV-221359-G-C|2
ENPMLQRTSTIYSSTLGVFMSR
>ENST00000486620.5|SNV-21408-G-C|8
MCFIGKRNFEHFLLQYLQPRPR
>ENST00000473350.1|SNV-21679-G-A|3
PGSTKGWSK
>FUSION-ENST00000613719.1:109715-ENST00000469082.1:104032|412
MCMCIHISNGITQCLFK
>FUSION-ENST00000613719.1:109715-ENST00000469082.1:104032|143
LLGSSNSPASASRVAGITGMRHHAG
>FUSION-ENST00000551150.5:1830-ENST00000361390.2:652|7
MPLRPILHSRIHKHYYNK
>ENST00000238961.9|SNV-32451-G-T|3
EIMLLILMLFKISLEKQLK
>ENST00000525971.6|SNV-30580-G-A|7
MAVLIFSVLNFHIIKLLK
>FUSION-ENST00000590474.7:304-ENST00000636222.1:115896|45
MSQSKGALLEKK
>FUSION-ENST00000583178.5:4668-ENST00000640603.1:182|37
ELRPPQPPGSRR
>FUSION-ENST00000510460.1:11279-ENST00000635489.1:3899|15
RQKDGIK
>FUSION-ENST00000583178.5:4668-ENST00000640603.1:182|50
KATDCLFTIIHTNEASPWTFG
>ENST00000356136.8|SNV-326149-C-T|1
IYVLNENVSSFRRPRR
>ENST00000324852.9|SNV-9816-A-G|1
ADRPGEDIEGVRIALDAAKK
>ENST00000395297.6|SNV-344157-G-A|2
DKEDNCMVNSNLSFK
>FUSION-ENST00000583178.5:4668-ENST00000640603.1:182|142
LRLPGSSNSRLSLPSSWDYR
>ENST00000204604.5|SNV-7396-C-A|1
WHPVVPPFGLIKCAV
>FUSION-ENST00000613719.1:109715-ENST00000469082.1:104032|233
SSVLMNQQHVFHMEFLNRNIHK
>FUSION-ENST00000613719.1:109715-ENST00000469082.1:104032|250
MIRSPLLPKVLGLQA
>FUSION-ENST00000613719.1:109715-ENST00000469082.1:104032|451
MCCASTSPFWICPCLCFIRR
>FUSION-ENST00000613719.1:109715-ENST00000469082.1:104032|193
QVPPRLANFVFFSR
>FUSION-ENST00000328257.13:51103-ENST00000309775.8:10827|3
YLWTTLHSSKQGEPNSSANHRCS
>ENST00000554433.1|SNV-4690-A-G|2
SNIGWNADYDHK
>ENST00000311066.9|INDEL-82035-C-CA|1
TPFSSQKKSFSFI
>ENST00000534464.1|SNV-986-C-T|1
SQDMKGASRSPEDSSPDAAR
>FUSION-ENST00000613719.1:109715-ENST00000469082.1:104032|334
MNPDHTTALQPGQQSQTLAKKK
>FUSION-ENST00000613719.1:109715-ENST00000469082.1:104032|151
MVFPLSSILYLFIYFFETESRSVTR
>ENST00000321731.8|MNV-43966-ATGAA-A|3
EHEEIQSRVLACTEQLKMK
>FUSION-ENST00000583178.5:4668-ENST00000640603.1:182|153
LRPGTKGYLFIYLFWK
>FUSION-ENST00000613719.1:109715-ENST00000469082.1:104032|400
SRGQGFK
>FUSION-ENST00000613719.1:109715-ENST00000469082.1:104032|56
KDLRCGGQI
>ENST00000636569.1|SNV-110404-G-A|7
VTRKLSSSDAPAQDTGSSAAAVK
>ENST00000336338.10|SNV-221359-G-C|4
DFPQGKENPMLQR
>FUSION-ENST00000613719.1:109715-ENST00000469082.1:104032|166
FPAVSALLL
>FUSION-ENST00000613719.1:109715-ENST00000469082.1:104032|226
MNQQHVFHMEFLNRNIHKTR
>ENST00000480820.5|SNV-16396-G-T|2
SISWSRDLQPR
>FUSION-ENST00000583178.5:4668-ENST00000640603.1:182|139
LPGSSNSRLSLPSSWDYRGMPPR
>FUSION-ENST00000583178.5:4668-ENST00000640603.1:182|182
STSHYMSIKNCLK
>FUSION-ENST00000268712.8:156785-ENST00000532071.1:13961|1
WFLPIFEES
>FUSION-ENST00000613719.1:109715-ENST00000469082.1:104032|80
WTLESISWLWVK
>FUSION-ENST00000613719.1:109715-ENST00000469082.1:104032|215
LVSNSRPQVIAHLSLPKCWDYR
>FUSION-ENST00000583178.5:4668-ENST00000640603.1:182|136
LSLPSSWDYRGMPPR
>ENST00000371847.8|INDEL-72692-A-AA|6
TAYNFFK
>FUSION-ENST00000583178.5:4668-ENST00000640603.1:182|62
YIPTITSIRGCLFSYPSSSRR
>FUSION-ENST00000583178.5:4668-ENST00000640603.1:182|226
MTWILPNELILR
>ENST00000484346.1|SNV-52304-C-T|3
ASFLLLVAVLYGCCHQRLSQR
>ENST00000526355.7|SNV-78752-C-T|1
NLPQGTSQVPVDLRISINTFCR
>ENST00000480230.5|SNV-45247-T-C|14
RPCWREAPSPTACR
>FUSION-ENST00000583178.5:4668-ENST00000640603.1:182|180
MSIKNCLK
>FUSION-ENST00000613719.1:109715-ENST00000469082.1:104032|61
GLQEEDR
>ENST00000257189.5|SNV-10810-G-C|2
NTGHINITAIVDR
>ENST00000374423.9|SNV-36041-C-A|1
IVISPPLSVIVPEFERRNWVK
>FUSION-ENST00000613719.1:109715-ENST00000469082.1:104032|43
MKQLQCNCFITGSL
>FUSION-ENST00000613719.1:109715-ENST00000469082.1:104032|206
NPTLYFH
>FUSION-ENST00000613719.1:109715-ENST00000469082.1:104032|319
KNSDLPGASVK
>FUSION-ENST00000613719.1:109715-ENST00000469082.1:104032|121
MWTLTGQARWLTPVIPALWEAEVGR
>FUSION-ENST00000613719.1:109715-ENST00000469082.1:104032|54
MIPTSEN
>ENST00000598378.2|SNV-15562-G-A|2
EGLSQGDIAPASDHR
>ENST00000607772.6|SNV-104095-C-A|1
SSPPYRFSRPTTERHLVR
>ENST00000331683.10|SNV-205597-C-T|1
DSEFSIDMQPNPNLNVSKESLSPAK
>ENST00000525971.6|SNV-30580-G-A|10
ITQIGYSFFLEEK
>FUSION-ENST00000613719.1:109715-ENST00000469082.1:104032|221
EFLNRNIHKTR
>FUSION-ENST00000613719.1:109715-ENST00000469082.1:104032|20
MTSCVTK
>ENST00000480820.5|SNV-16396-G-T|4
SKSISWSR
>FUSION-ENST00000613719.1:109715-ENST00000469082.1:104032|52
KVHIKESHMLCWTLR
>FUSION-ENST00000613719.1:109715-ENST00000469082.1:104032|469
AYHFTLSPLHPGCSVLTLQSVNVLR
>FUSION-ENST00000583178.5:4668-ENST00000640603.1:182|194
MASGILIV
>FUSION-ENST00000583178.5:4668-ENST00000640603.1:182|154
QSLTLSPGRSAVSAH
>FUSION-ENST00000583178.5:4668-ENST00000640603.1:182|134
GMPPRLTNFLYFSK
>ENST00000339865.9|INDEL-101542-G-GA|5
KRNMGYSR
>ENST00000396251.1|SNV-3230-C-T|1
MATAEDLPLPPSPALEDLPLPPPK
>FUSION-ENST00000583178.5:4668-ENST00000640603.1:182|176
NCLKTLK
>ENST00000321639.7|SNV-53302-G-A|2
VTFRYDILNAPLEMTVWVPK
>FUSION-ENST00000613719.1:109715-ENST00000469082.1:104032|288
MSHCAWPFFFFFFLRQSLALSPR
>ENST00000324852.9|SNV-9816-A-G|4
EMTTTKADRPGEDIEGVRIALDAAK
>ENST00000419869.7|MNV-8231-CG-C|2
TVDFTQDSNYLLTGDRINCYAYMT
>ENST00000374423.9|SNV-36041-C-A|3
IVISPPLSVIVPEFER
>ENST00000368331.5|SNV-102426-G-A|4
KEIGIQNHDK
>FUSION-ENST00000613719.1:109715-ENST00000469082.1:104032|55
DLRCGGQI
>ENST00000461804.5|SNV-11219-A-G|4
AEEKSPISINVRTVK
>ENST00000470493.1|SNV-46986-A-T|12
MIKEHIMQMLQIRK
>FUSION-ENST00000552461.5:1830-ENST00000361390.2:652|19
MQQIRMPLRPILHSR
>ENST00000554433.1|SNV-4690-A-G|14
KDTHRDPILAGMLTMITK
>ENST00000374423.9|SNV-36041-C-A|5
KIVISPPLSVIVPEFER
>FUSION-ENST00000613719.1:109715-ENST00000469082.1:104032|183
MHVPSCFSSPTVK
>ENST00000570064.5|SNV-51184-G-T|1
TCIIRQGAASRSFQK
>FUSION-ENST00000583178.5:4668-ENST00000640603.1:182|131
LTNFLYFSK
>FUSION-ENST00000651894.2:949-ENST00000309865.11:34724|69
SETYAPLFCLPSFHKFCK
>ENST00000480453.5|SNV-325127-G-A|5
MKSVCSGNACSRGSGR
>ENST00000480820.5|SNV-16396-G-T|5
SRSKSISWSR
>ENST00000476379.6|MNV-25376-AA-A|7
IFVRFIMK
>FUSION-ENST00000613719.1:109715-ENST00000469082.1:104032|145
LLGSSNSPASASR
>FUSION-ENST00000613719.1:109715-ENST00000469082.1:104032|78
WTLESISWLWVKISASSTTY
>ENST00000220669.10|SNV-18047-A-T|6
HRHQSDHECEKLVIPKPR
>FUSION-ENST00000542710.3:33179-ENST00000309775.8:10827|4
VNLTPQQTTDAPESLQGQKKTPK
>FUSION-ENST00000585979.5:407112-ENST00000523901.1:1157|1
WMPSPFVPVSCRGKRPF
>FUSION-ENST00000613719.1:109715-ENST00000469082.1:104032|429
MLFLKVNNTCSLQKILK
>FUSION-ENST00000334534.10:22927-ENST00000243924.4:959|9
AVFHSMDK
>FUSION-ENST00000613719.1:109715-ENST00000469082.1:104032|445
APPLQKP
>ENST00000334464.7|SNV-557-C-T|1
DTALIRRWVTK
>ENST00000498626.1|SNV-33812-C-T|3
HLPSIIWISSR
>FUSION-ENST00000583178.5:4668-ENST00000640603.1:182|233
MAHDSPFLLFCCR
>FUSION-ENST00000613719.1:109715-ENST00000469082.1:104032|109
LQVIHPPQPPK
>ENST00000673714.1|SNV-4919-C-T|2
AISQSGVVLSPWVIQKNPLFWAK
>FUSION-ENST00000613719.1:109715-ENST00000469082.1:104032|269
DGISPYWSGWSR
>ENST00000476379.6|MNV-25376-AA-A|8
QHKIFVRFIMK
>ENST00000297313.8|SNV-87851-G-A|1
QMPAAQDTPGATPGQPGAGSR
>ENST00000529230.6|INDEL-38176-A-AA|6
MSYWPGCWAKEEIWTICR
>FUSION-ENST00000651894.2:949-ENST00000309865.11:34724|99
EKEVVAVAR
>FUSION-ENST00000583178.5:4668-ENST00000640603.1:182|161
AKDTVLFFTYTFFFFFLR
>FUSION-ENST00000613719.1:109715-ENST00000469082.1:104032|348
IQTCQEPL
>ENST00000480230.5|SNV-45247-T-C|13
RPCWREAPSPTACRR
>ENST00000515652.5|SNV-15058-C-A|3
GLLRHWVQRHTALR
>FUSION-ENST00000578692.1:20792-ENST00000564255.5:167611|3
CGPGGGADAGR
>FUSION-ENST00000472462.1:45239-ENST00000663145.1:7980|7
TFFVFMEIRK
>FUSION-ENST00000613719.1:109715-ENST00000469082.1:104032|129
MRSWLTATSASWVQASPLPQPPE
>FUSION-ENST00000583178.5:4668-ENST00000640603.1:182|162
MAKDTVLFFTYTFFFFFLR
>FUSION-ENST00000613719.1:109715-ENST00000469082.1:104032|464
VRIVNSWTPQLR
>FUSION-ENST00000651894.2:949-ENST00000309865.11:34724|37
VIRTFLYTNR
>ENST00000270800.2|MNV-21717-CCCCCGAA-C|11
SSLPPMPLKPLRTAGLPPMGYAWK
>FUSION-ENST00000613719.1:109715-ENST00000469082.1:104032|357
MAANYATVCIYHKIYHESLTVR
>FUSION-ENST00000613719.1:109715-ENST00000469082.1:104032|174
HRALPKADIFVSR
>ENST00000465864.2|SNV-35684-A-C|1
HGLITFGIYKRIKPLPTK
>ENST00000480453.5|SNV-325127-G-A|7
MKSVCSGNACSR
>ENST00000607772.6|SNV-104095-C-A|5
IPPIIEER
>FUSION-ENST00000583178.5:4668-ENST00000640603.1:182|71
RFCLHSTSHSTLLER
>FUSION-ENST00000613719.1:109715-ENST00000469082.1:104032|247
MVQSRLTSTFASR
>ENST00000470493.1|SNV-46986-A-T|6
MQMLQIRK
>FUSION-ENST00000268712.8:156081-ENST00000532071.1:13961|1
IMSTEVVSANL
>FUSION-ENST00000613719.1:109715-ENST00000469082.1:104032|447
RMSSSCSTAK
>ENST00000498626.1|SNV-33812-C-T|8
MTISSGKGQHMHLPSIIWISSRL
>ENST00000392676.8|SNV-53211-C-T|2
LVSDLYFLKPGDKPHK
>ENST00000392620.5|SNV-7812-C-T|7
CVRDWSGLHGSACR
>FUSION-ENST00000583178.5:4668-ENST00000640603.1:182|108
HAPPRQANFCIFSR
>ENST00000571240.1|SNV-3426-G-T|4
RQWKTWSSISNTPQPIMPTFIYR
>ENST00000392385.2|SNV-115510-C-A|2
LDPFLTPYKKINSR
>FUSION-ENST00000613719.1:109715-ENST00000469082.1:104032|141
VAGITGMRHHAG
>ENST00000345617.7|SNV-286360-A-C|1
EPARQPESHPEETEEELR
>FUSION-ENST00000613719.1:109715-ENST00000469082.1:104032|79
MWTLESISWLWVKISASSTTY
>FUSION-ENST00000583178.5:4668-ENST00000640603.1:182|115
FKLLSCLSIPR
>ENST00000490850.1|INDEL-72692-A-AA|11
MQKNYEQPTISSKSHSPSPYTK
>FUSION-ENST00000651894.2:949-ENST00000309865.11:34724|68
CVDVCRVQLVHR
>FUSION-ENST00000613719.1:109715-ENST00000469082.1:104032|58
KHISSRK
>FUSION-ENST00000583178.5:4668-ENST00000640603.1:182|195
WDFNRLNGFLQ
>ENST00000473350.1|SNV-21679-G-A|6
MSVWPMPGSTKGWSKT
>ENST00000482635.1|SNV-31067-G-A|4
MTALEYTFSRSDPTSYAGYIEDLK
>ENST00000653392.1|SNV-19955-C-T|4
KLQENLGNPSKNEDNVK
>ENST00000418460.2|SNV-1141-C-G|1
ALTFTRTGGGAEVSPQTQQER
>FUSION-ENST00000513699.5:11279-ENST00000635489.1:3899|1
VPSFETELK
>FUSION-ENST00000613719.1:109715-ENST00000469082.1:104032|256
GRVSPCWPGWS
>ENST00000482635.1|SNV-31067-G-A|1
TALEYTFSRSDPTSYAGYIEDLKK
>FUSION-ENST00000498328.1:41986-ENST00000663145.1:7980|12
MIFCQSFAIMELQVIRK
>ENST00000636043.1|SNV-16494-A-G|1
ESTANGKTTPFPAEPTENR
>FUSION-ENST00000613719.1:109715-ENST00000469082.1:104032|120
WTLTGQARWLTPVIPALWEAEVGR
>ENST00000265922.8|SNV-127278-T-G|5
KSGKATQSVEALHQLASSYFVDR
>ENST00000311066.9|INDEL-82035-C-CA|4
KTPFSSQKK
>ENST00000476379.6|MNV-25376-AA-A|12
KILDNELTETISAQLELDKQHK
>ENST00000392676.8|SNV-53211-C-T|1
LVSDLYFLKPGDKPHKYK
>ENST00000549155.6|SNV-224882-C-A|2
SNGIYFRDGK
>ENST00000399080.2|SNV-2360-G-A|3
KQGHNKISNFDYEHIFEDLCNVR
>ENST00000496874.1|SNV-19955-C-T|8
MKKENCR
>FUSION-ENST00000613719.1:109715-ENST00000469082.1:104032|195
FSCLSLPGSWDYR
>FUSION-ENST00000651894.2:949-ENST00000309865.11:34724|94
AVYQAVLSLKNIPVLETAYK
>ENST00000270800.2|MNV-21717-CCCCCGAA-C|9
TAGLPPMGYAWKVLAK
>FUSION-ENST00000613719.1:109715-ENST00000469082.1:104032|69
LSESSGLETTLR
>ENST00000409204.4|SNV-384-C-T|1
GNVRSSQALGVSWCPATWHPR
>ENST00000398185.6|SNV-154777-G-A|3
VVYLEHVVIR
>ENST00000379935.8|INDEL-31582-G-GA|1
LETMKTEFLHVKR
>ENST00000451656.1|SNV-644-G-C|8
MCFSIEFSLVLKMSEKGHLR
>ENST00000392446.10|SNV-16028-C-T|2
ASQECYSEKDDER
>ENST00000534464.1|SNV-986-C-T|6
SSSYPTGLADVKAGPAQTLIR
>FUSION-ENST00000510460.1:11279-ENST00000635489.1:3899|10
MMLFLDREVMDQVQSGKR
>FUSION-ENST00000613719.1:109715-ENST00000469082.1:104032|153
MVFPLSSILYLFIYFFETESR
>FUSION-ENST00000613719.1:109715-ENST00000469082.1:104032|285
MNHCAGPFFFFFFLDVVSLLLPR
>ENST00000264808.7|MNV-123173-AG-A|2
IHEIFDCQECMKKFISLIS
>ENST00000437600.9|SNV-342670-G-T|2
TKYDEETTAKADEI
>ENST00000673714.1|SNV-4919-C-T|6
GLIRRAISQSGVVLSPWVIQK
>ENST00000371847.8|INDEL-72692-A-AA|8
LRTAYNFFK
>FUSION-ENST00000552461.5:1830-ENST00000361390.2:652|1
TLLLTSLFL
>FUSION-ENST00000583178.5:4668-ENST00000640603.1:182|208
SLIGPFIFLAR
>FUSION-ENST00000613719.1:109715-ENST00000469082.1:104032|275
KSSSVTQAGVQWHNLGSLQPPPPR
>ENST00000471988.1|SNV-8083-G-T|3
VCFWEDIMSSWIMLSFTMMSPLA
>FUSION-ENST00000651894.2:949-ENST00000309865.11:34724|71
KSETYAPLFCLPSFHKFCK
>ENST00000525483.5|SNV-50146-G-T|2
LILRLGDLDIESQTCASDYLLFTI
>ENST00000426886.1|SNV-3903-C-T|3
DPQLVEEEK
>ENST00000616856.1|SNV-81913-C-T|2
KVGWPRATGEEWLG
>ENST00000498626.1|SNV-33812-C-T|10
MTISSGKGQHMHLPSIIWISSR
>FUSION-ENST00000651894.2:949-ENST00000309865.11:34724|61
SIPLGVFLSDNNHTEIQEISLALR
>ENST00000372899.5|SNV-78389-A-T|1
CRRVMFDK
>FUSION-ENST00000336755.9:6404-ENST00000651358.1:52606|1
DDDILLNLVGCENSVTEGPSRRLHL
>FUSION-ENST00000613719.1:109715-ENST00000469082.1:104032|108
LQVIHPPQPPKVLGLQA
>FUSION-ENST00000324238.7:20792-ENST00000564255.5:167611|6
KERMSLQMK
>FUSION-ENST00000613719.1:109715-ENST00000469082.1:104032|230
MNQQHVFHMEFLNR
>ENST00000426886.1|SNV-3903-C-T|4
GKDPQLVEEEKSISER
>FUSION-ENST00000613719.1:109715-ENST00000469082.1:104032|410
MCIHISNGITQCLFK
>ENST00000433165.6|SNV-104095-C-A|2
RDPLPHTGSPDPRPSGIWSGVR
>ENST00000607772.6|SNV-104095-C-A|7
YFSNERIPPIIEER
>ENST00000399215.5|SNV-38766-T-C|6
ISILKDHGYIENLTFGWDGPSRR
>FUSION-ENST00000613719.1:109715-ENST00000469082.1:104032|391
MGSHSAYLKPALARCGGSCL
>FUSION-ENST00000498328.1:41986-ENST00000663145.1:7980|9
IFCQSFAIMELQVIRKLR
>ENST00000479037.5|SNV-108064-G-A|2
NHACRTLTYMMEALPR
>FUSION-ENST00000583178.5:4668-ENST00000640603.1:182|81
MKPVHGPSANNVR
>FUSION-ENST00000613719.1:109715-ENST00000469082.1:104032|435
MLIAENLEKHK
>FUSION-ENST00000613719.1:109715-ENST00000469082.1:104032|261
MPPRLANFCIFSRGR
>FUSION-ENST00000613719.1:109715-ENST00000469082.1:104032|345
MPVVPATRVAEAGGSLEPR
>ENST00000399215.5|SNV-38766-T-C|3
DHGYIENLTFGWDGPSRRLLTALK
>FUSION-ENST00000583178.5:4668-ENST00000640603.1:182|174
TLKHVIQGQNGK
>ENST00000554433.1|SNV-4690-A-G|9
MLTMITK
>ENST00000375857.6|SNV-450785-G-A|3
MMLLERLKK
>ENST00000311066.9|INDEL-82035-C-CA|7
HAAFSCPKK
>FUSION-ENST00000583178.5:4668-ENST00000640603.1:182|215
RDSVFFSGVSVTVTSVGTPER
>ENST00000373670.5|SNV-24624-A-T|3
EEFRSFEALRR
>FUSION-ENST00000613719.1:109715-ENST00000469082.1:104032|2
VSHALLDPADQRVLLAR
>FUSION-ENST00000613719.1:109715-ENST00000469082.1:104032|352
HFDLPLYHCYTWSDAPSLSLRR
>ENST00000559223.5|SNV-13678-G-A|4
CKDTTLK
>FUSION-ENST00000613719.1:109715-ENST00000469082.1:104032|313
SLGEARRR
>ENST00000614075.4|SNV-35904-A-G|5
EDLQARLRGTWALAR
>FUSION-ENST00000334534.10:22927-ENST00000243924.4:959|13
FLLKVKTLSK
>FUSION-ENST00000498328.1:41986-ENST00000663145.1:7980|6
ELQVIRK
>ENST00000570064.5|SNV-51184-G-T|10
KGSSPWPTMTCIIR
>ENST00000367167.4|INDEL-640-A-AA|5
CDVQLVKK
>ENST00000261574.10|SNV-46986-A-T|2
EHIMQMLQIPDWK
>ENST00000373670.5|SNV-24624-A-T|2
SFEALRR
>ENST00000358965.10|SNV-65242-A-T|2
SELQKATEK
>ENST00000399275.6|MNV-55217-CA-C|1
NSTIENTRRL
>ENST00000481879.1|SNV-35684-A-C|2
MVLSPSASIRG
>FUSION-ENST00000613719.1:109715-ENST00000469082.1:104032|6
ELNKIIHEGAYQRVSHALLDPADQR
>FUSION-ENST00000583178.5:4668-ENST00000640603.1:182|157
KLRPGTK
>FUSION-ENST00000472462.1:45239-ENST00000663145.1:7980|6
MTFFVFMEIRKLR
>ENST00000480336.1|SNV-6425-G-A|2
QFLEALLHNSAAPSK
>ENST00000265293.8|SNV-173115-A-G|3
SLRSERLVR
>FUSION-ENST00000651894.2:949-ENST00000309865.11:34724|77
DNQDTRKLLMTWALEVAVVMK
>FUSION-ENST00000613719.1:109715-ENST00000469082.1:104032|284
NHCAGPFFFFFFLDVVSLLLPR
>FUSION-ENST00000583178.5:4668-ENST00000640603.1:182|148
QSLTLSPRLECSGTISAHCK
>ENST00000378372.8|SNV-10336-C-T|2
YIVESKCLVIEK
>ENST00000367482.8|SNV-11573-G-A|3
ETAPTTLK
>ENST00000449022.7|SNV-525971-C-T|1
YVDVLKPGMDLADTYIMFVR
>ENST00000419277.5|SNV-7252-G-A|4
MFHIRAVILK
>ENST00000505014.5|SNV-12598-A-G|1
VWPLLSVLSEWK
>FUSION-ENST00000583178.5:4668-ENST00000640603.1:182|244
KLVSRLPR
>ENST00000238961.9|SNV-32451-G-T|2
ISLEKQLK
>ENST00000265922.8|SNV-127278-T-G|6
LDRKSGK
>FUSION-ENST00000613719.1:109715-ENST00000469082.1:104032|100
VCEDISLERQVNYGT
>FUSION-ENST00000569282.2:949-ENST00000309865.11:34724|1
GETAASETQLGS
>FUSION-ENST00000613719.1:109715-ENST00000469082.1:104032|37
SCHRSQLLWFRR
>FUSION-ENST00000613719.1:109715-ENST00000469082.1:104032|161
QSFALVAQAGVR
>ENST00000454366.2|SNV-12067-C-T|4
GRSIPGAVEKPKK
>FUSION-ENST00000613719.1:109715-ENST00000469082.1:104032|282
MGHHAQLILYF
>ENST00000321639.7|SNV-53302-G-A|1
YDILNAPLEMTVWVPK
>FUSION-ENST00000613719.1:109715-ENST00000469082.1:104032|131
SVAQAGV
>FUSION-ENST00000613719.1:109715-ENST00000469082.1:104032|303
TKSGIVARACSLSCLGGWGGR
>FUSION-ENST00000334534.10:22927-ENST00000243924.4:959|15
FAVKFLLK
>ENST00000321337.12|SNV-1804-C-T|2
GSPPVSSGPPMEEDGLR
>FUSION-ENST00000613719.1:109715-ENST00000469082.1:104032|123
MWTLTGQAR
>FUSION-ENST00000583178.5:4668-ENST00000640603.1:182|127
TPELWQSTHLSPLKC
>ENST00000269143.8|SNV-18442-G-A|2
DEINVKFK
>ENST00000311066.9|INDEL-82035-C-CA|2
TPFSSQKK
>FUSION-ENST00000613719.1:109715-ENST00000469082.1:104032|462
IVNSWTPQLRSLPQTPVSSKPHLCR
>FUSION-ENST00000613719.1:109715-ENST00000469082.1:104032|112
LVRLVSNSRLQVIHPPQPPK
>FUSION-ENST00000551150.5:1830-ENST00000361390.2:652|8
MPLRPILHSRIHK
>FUSION-ENST00000551150.5:1830-ENST00000361390.2:652|10
QMQQIRMPLRPILHSRIHK
>FUSION-ENST00000403627.7:9589-ENST00000640603.1:182|4
SILRHGGQELK
>FUSION-ENST00000583178.5:4668-ENST00000640603.1:182|210
MSLSAFVVAALSKPTAGSGK
>FUSION-ENST00000334534.10:22927-ENST00000243924.4:959|7
AVFHSMDKIPLKDK
>FUSION-ENST00000403627.7:9589-ENST00000640603.1:182|6
WLFLDILWQWLLRSILR
>FUSION-ENST00000613719.1:109715-ENST00000469082.1:104032|262
PPRLANFCIFSR
>FUSION-ENST00000590474.7:304-ENST00000636222.1:115896|44
SQSKGALLEKK
>FUSION-ENST00000613719.1:109715-ENST00000469082.1:104032|340
VAEAGGSLEPRR
>FUSION-ENST00000552461.5:1830-ENST00000361390.2:652|18
QQIRMPLRPILHSR
>FUSION-ENST00000583178.5:4668-ENST00000640603.1:182|24
FPTLSAQESLPQT
>FUSION-ENST00000583178.5:4668-ENST00000640603.1:182|69
FCLHSTSHSTLLER
>ENST00000451656.1|SNV-644-G-C|2
GHLRLAPAGSSGR
>FUSION-ENST00000583178.5:4668-ENST00000640603.1:182|4
MSERLRPRGYDGCFWIYYGNGY
>FUSION-ENST00000613719.1:109715-ENST00000469082.1:104032|74
TQNIQEPDVLK
>ENST00000278616.8|INDEL-85445-T-TA|3
TKETFFR
>FUSION-ENST00000613719.1:109715-ENST00000469082.1:104032|326
MERCSQLEFK
>ENST00000317868.9|SNV-35172-G-C|5
KAGDCYGPAVVAHILR
>FUSION-ENST00000613719.1:109715-ENST00000469082.1:104032|222
MEFLNRNIHKTR
>ENST00000320954.11|SNV-15928-C-G|3
EIKDFKDFYLSIADDYVEVLECK
>FUSION-ENST00000651894.2:949-ENST00000309865.11:34724|19
SVLTLASAGCKSASLK
>FUSION-ENST00000613719.1:109715-ENST00000469082.1:104032|71
MHVDCSASFLVSHGECCSYGEHCVL
>ENST00000571240.1|SNV-3426-G-T|1
TWSSISNTPQPIMPTFIYRLALR
>FUSION-ENST00000613719.1:109715-ENST00000469082.1:104032|59
MKHISSRK
>ENST00000339865.9|INDEL-101542-G-GA|1
NMGYSRRR
>ENST00000409532.5|SNV-45513-G-A|1
EQPDTFPNVMMNSYLGFSLDSGK
>ENST00000419277.5|SNV-7252-G-A|2
AVILKALSLAFLLSLR
>FUSION-ENST00000613719.1:109715-ENST00000469082.1:104032|10
GNNNDPNLRELNK
>FUSION-ENST00000613719.1:109715-ENST00000469082.1:104032|82
LKKTQNIQEPDVLK
>ENST00000480230.5|SNV-45247-T-C|19
MLERSAQSHSLPK
>FUSION-ENST00000583178.5:4668-ENST00000640603.1:182|150
GYLFIYLFWKQSLTLSPR
>FUSION-ENST00000583178.5:4668-ENST00000640603.1:182|96
MLPRSPFPSVAE
>ENST00000399215.5|SNV-38766-T-C|4
DHGYIENLTFGWDGPSRR
>ENST00000607772.6|SNV-104095-C-A|2
SSPPYRFSRPTTER
>FUSION-ENST00000613719.1:109715-ENST00000469082.1:104032|383
SCHCTPAWVTERILSQKK
>ENST00000278616.8|INDEL-85445-T-TA|1
ETFFRNNF
>FUSION-ENST00000613719.1:109715-ENST00000469082.1:104032|460
SLPQTPVSSKPHLCRSPN
>ENST00000367167.4|INDEL-640-A-AA|2
LETRQEALFWVEGPSS
>ENST00000494263.5|SNV-30592-C-G|2
MTRVDQLR
>ENST00000470493.1|SNV-46986-A-T|14
MIKEHIMQMLQIR
>FUSION-ENST00000370794.7:45239-ENST00000663145.1:7980|1
TFAEPGPISNNDFLCIHGDKEAEM
>FUSION-ENST00000583178.5:4668-ENST00000640603.1:182|42
MVPLRSRER
>FUSION-ENST00000510460.1:11279-ENST00000635489.1:3899|13
MMLFLDR
>ENST00000371847.8|INDEL-72692-A-AA|4
TAYNFFKITLSISLHKK
>ENST00000529230.6|INDEL-38176-A-AA|2
TCCANHLGEIQREETSSGTSPAGGN
>FUSION-ENST00000613719.1:109715-ENST00000469082.1:104032|214
CWDYRCEPSHPAYLFIIYFYFLR
>FUSION-ENST00000613719.1:109715-ENST00000469082.1:104032|454
SGTGQGEDCK
>FUSION-ENST00000498328.1:41986-ENST00000663145.1:7980|4
ELQVIRKLR
>FUSION-ENST00000613719.1:109715-ENST00000469082.1:104032|105
MNIKGVIYIKVCEDISLER
>FUSION-ENST00000470782.5:156785-ENST00000532071.1:13961|5
VQTLLVAVHR
>FUSION-ENST00000613719.1:109715-ENST00000469082.1:104032|367
PLYSSLGDREDSVSKK
>ENST00000306156.8|SNV-325127-G-A|2
VFRERMQPR
>FUSION-ENST00000651894.2:949-ENST00000309865.11:34724|36
VIRTFLYTNRQTCQDWLTR
>ENST00000216044.10|SNV-20641-A-C|2
SIHRTRMPVK
>ENST00000529230.6|INDEL-38176-A-AA|20
GPGVCRSTNKKPQTGSWR
>ENST00000370859.7|SNV-377020-G-A|1
TWYWILISLTIAMVLSWIFLILLR
>FUSION-ENST00000613719.1:109715-ENST00000469082.1:104032|65
TGGQSREVR
>ENST00000248901.11|SNV-29454-C-G|4
EPRGIIALENLSVQK
>FUSION-ENST00000613719.1:109715-ENST00000469082.1:104032|422
MLGYIFLLFFFF
>FUSION-ENST00000613719.1:109715-ENST00000469082.1:104032|117
MSLFCNGFPFIFYFIFIYLFF
>ENST00000368700.7|SNV-2014-A-C|7
PSNCGLEEKIANLGSCNASK
>FUSION-ENST00000510460.1:11279-ENST00000635489.1:3899|5
EVMDQVQSGKR
>ENST00000341594.9|SNV-393237-C-T|1
LQVEQLSMQELSK
>ENST00000405975.6|SNV-21333-A-T|1
LEWHFKGK
>FUSION-ENST00000613719.1:109715-ENST00000469082.1:104032|180
HVPSCFSSPTVKK
>ENST00000554433.1|SNV-4690-A-G|1
SNIGWNADYDHKDVNNGK
>ENST00000253255.7|SNV-589-C-A|1
TECPTDGPASVMLQAVNSSSHR
>ENST00000554433.1|SNV-4690-A-G|13
DTHRDPILAGMLTMITK
>ENST00000393409.2|MNV-1013-TCACTGTGTTC-T|3
ALAHQLGLAEDEDVLLPR
>FUSION-ENST00000613719.1:109715-ENST00000469082.1:104032|201
MWSFFFFLR
>ENST00000484346.1|SNV-52304-C-T|2
MASFLLLVAVLYGCCHQRLSQRK
>ENST00000570064.5|SNV-51184-G-T|8
KGSSPWPTMTCIIRQGAASR
>ENST00000470493.1|SNV-46986-A-T|5
QMLQIRK
>FUSION-ENST00000583178.5:4668-ENST00000640603.1:182|56
LVLWVLLPDPHASPITVPECGR
>ENST00000525971.6|SNV-30580-G-A|2
LDIPSFWK
>FUSION-ENST00000613719.1:109715-ENST00000469082.1:104032|414
MLARLVSTS
>ENST00000317868.9|SNV-35172-G-C|4
KAGDCYGPAVVAHILRK
>ENST00000486620.5|SNV-21408-G-C|1
HFISIEDNKVLGTHK
>ENST00000399215.5|SNV-38766-T-C|7
ISILKDHGYIENLTFGWDGPSR
>ENST00000451656.1|SNV-644-G-C|6
MSEKGHLR
>FUSION-ENST00000613719.1:109715-ENST00000469082.1:104032|202
AWLCVYMWSFFFFLR
>FUSION-ENST00000583178.5:4668-ENST00000640603.1:182|236
MWSFPLRLLSCD
>ENST00000525971.6|SNV-30580-G-A|6
AVLIFSVLNFHIIKLLK
>FUSION-ENST00000613719.1:109715-ENST00000469082.1:104032|64
MTGGQSREVRGLQEEDR
>ENST00000220669.10|SNV-18047-A-T|2
LVIPKPRMAATQK
>FUSION-ENST00000613719.1:109715-ENST00000469082.1:104032|431
MLFLKVNNTCSLQK
>ENST00000433165.6|SNV-104095-C-A|3
SLKRDPLPHTGSPDPRPSGIWSGVR
>FUSION-ENST00000613719.1:109715-ENST00000469082.1:104032|406
MPVIIALWEAEAGR
>ENST00000356136.8|SNV-326149-C-T|2
IYVLNENVSSFRRPR
>ENST00000451656.1|SNV-644-G-C|4
SEKGHLR
>FUSION-ENST00000585979.5:407112-ENST00000523901.1:1157|2
WMPSPFVPVSCRGK
>FUSION-ENST00000613719.1:109715-ENST00000469082.1:104032|276
MKSSSVTQAGVQWHNLGSLQPPPPR
>ENST00000534464.1|SNV-986-C-T|2
SQDMKGASR
>FUSION-ENST00000613719.1:109715-ENST00000469082.1:104032|132
VFVTLIFFFFFFFETESRSVAQAGV
>FUSION-ENST00000613719.1:109715-ENST00000469082.1:104032|21
QQCVLNWFNHNSFDFSCIRMWV
>FUSION-ENST00000583178.5:4668-ENST00000640603.1:182|185
MFATYGYSKSTSHYMSIKNCLK
>FUSION-ENST00000334534.10:22927-ENST00000243924.4:959|4
FQLKVKIK
>ENST00000373318.6|SNV-45247-T-C|1
SAQSHSLPKMASPSPCTSSFDK
>FUSION-ENST00000613719.1:109715-ENST00000469082.1:104032|240
PHFSHFCGFC
>ENST00000524792.5|INDEL-85445-T-TA|10
RADPQPLQTWIQSQSTFSDAVWIKK
>ENST00000261574.10|SNV-46986-A-T|4
LVLPMIKEHIMQMLQIPDWK
>ENST00000265293.8|SNV-173115-A-G|1
LVRTSLDLELDLQATR
>FUSION-ENST00000583178.5:4668-ENST00000640603.1:182|165
HIHTHTHTDIHK
>FUSION-ENST00000613719.1:109715-ENST00000469082.1:104032|126
MKHPCLCCIFEVVAT
>ENST00000486620.5|SNV-21408-G-C|4
NFEHFLLQYLQPRPR
>ENST00000321731.8|MNV-43966-ATGAA-A|2
VLACTEQLKMK
>ENST00000518286.5|SNV-87851-G-A|2
MPAAQDTPGATPGQPGAGSR
>FUSION-ENST00000583178.5:4668-ENST00000640603.1:182|125
YICTCYSLESR
>FUSION-ENST00000583178.5:4668-ENST00000640603.1:182|239
LPRNEQT
>ENST00000379935.8|INDEL-31582-G-GA|6
ETRVSTLGKK
>ENST00000480230.5|SNV-45247-T-C|18
LERSAQSHSLPK
>ENST00000374027.7|MNV-713-TAT-T|3
LNLAGGPR
>FUSION-ENST00000613719.1:109715-ENST00000469082.1:104032|336
MNPDHTTALQPGQQSQTLAKK
>FUSION-ENST00000334534.10:22927-ENST00000243924.4:959|10
TLSKAVFHSMDKIPLK
>FUSION-ENST00000583178.5:4668-ENST00000640603.1:182|234
SCFSVADILFSAFPLLPHVSTPR
>FUSION-ENST00000583178.5:4668-ENST00000640603.1:182|128
TPELWQSTHLSPLK
>FUSION-ENST00000324238.7:20792-ENST00000564255.5:167611|2
MSLQMKYLMQNRCHSIH
>FUSION-ENST00000328257.13:51103-ENST00000309775.8:10827|4
YLWTTLHSSKQGEPNSSANHR
>ENST00000262585.6|SNV-43392-G-A|2
VQSLQLHHELHATHLLSSTDLK
>ENST00000616856.1|SNV-81913-C-T|5
SLCAGDATMRKVGWPR
>FUSION-ENST00000613719.1:109715-ENST00000469082.1:104032|113
MLVRLVSNSRLQVIHPPQPPK
>ENST00000382461.7|SNV-303049-C-G|3
SMSYRGAIIQVFWRVFTISSR
>FUSION-ENST00000613719.1:109715-ENST00000469082.1:104032|219
MLVRLVSNSRPQVIAHLSLPK
>FUSION-ENST00000552461.5:1830-ENST00000361390.2:652|11
PLRPILHSRIHK
>ENST00000529230.6|INDEL-38176-A-AA|22
RGPGVCRSTNK
>ENST00000263967.4|SNV-86184-A-T|2
QMNDALHGGWTTK
>ENST00000372429.7|SNV-39012-G-A|1
VKYCKVLR
>FUSION-ENST00000613719.1:109715-ENST00000469082.1:104032|249
IRSPLLPKVLGLQA
>ENST00000433165.6|SNV-104095-C-A|1
DPLPHTGSPDPRPSGIWSGVR
>ENST00000545128.5|SNV-342937-C-A|2
FEFENQCHPCHHTCQRCQGSGPTH
>ENST00000562067.5|SNV-12594-G-T|1
RPSSAISCSDQTLLAT
>FUSION-ENST00000613719.1:109715-ENST00000469082.1:104032|416
IHCAQPYSLYIYNVYVYTHFK
>ENST00000358487.10|SNV-110457-A-G|4
DINNIDYYKETTNGR
>ENST00000529230.6|INDEL-38176-A-AA|7
MSYWPGCWAK
>ENST00000652747.1|SNV-2188-G-A|2
TKLAMSGK
>ENST00000498626.1|SNV-33812-C-T|9
TISSGKGQHMHLPSIIWISSR
>ENST00000269143.8|SNV-18442-G-A|3
VLKDEINVKFK
>FUSION-ENST00000336755.9:6404-ENST00000651358.1:52606|3
DDDILLNLVGCENSVTEGPSR
>ENST00000526355.7|SNV-78752-C-T|3
ECENTNIMKNLPQGTSQVPVDLR
>ENST00000238961.9|SNV-32451-G-T|4
EIMLLILMLFKISLEK
>FUSION-ENST00000324238.7:20792-ENST00000564255.5:167611|5
ERMSLQMK
>FUSION-ENST00000613719.1:109715-ENST00000469082.1:104032|204
RMAWLCVYMWSFFFFLR
>ENST00000465864.2|SNV-35684-A-C|3
HGLITFGIYK
>FUSION-ENST00000583178.5:4668-ENST00000640603.1:182|216
MRDSVFFSGVSVTVTSVGTPER
>FUSION-ENST00000583178.5:4668-ENST00000640603.1:182|158
DTVLFFTYTFFFFFLRQSLTLSPGR
>ENST00000331683.10|SNV-205597-C-T|3
GNTKDSEFSIDMQPNPNLNVSK
>FUSION-ENST00000613719.1:109715-ENST00000469082.1:104032|470
VEGGCSGENLAGGLK
>ENST00000486620.5|SNV-21408-G-C|3
NFEHFLLQYLQPRPRHFISIEDNK
>ENST00000392620.5|SNV-7812-C-T|5
DWSGLHGSACR
>ENST00000476379.6|MNV-25376-AA-A|5
FIMKDKNSLNNGR
>ENST00000473350.1|SNV-21679-G-A|10
MSVWPMPGSTK
>FUSION-ENST00000651894.2:949-ENST00000309865.11:34724|97
EVVAVAR
>FUSION-ENST00000613719.1:109715-ENST00000469082.1:104032|366
EDSVSKK
>ENST00000636569.1|SNV-110404-G-A|1
TDASRTGAQQKMR
>FUSION-ENST00000583178.5:4668-ENST00000640603.1:182|225
TWILPNELILR
>ENST00000358487.10|SNV-110457-A-G|2
ETTNGRLPVK
>FUSION-ENST00000583178.5:4668-ENST00000640603.1:182|70
RFCLHSTSHSTLLERSR
>FUSION-ENST00000583178.5:4668-ENST00000640603.1:182|67
FCLHSTSHSTLLERSRYIPTITSIR
>FUSION-ENST00000583178.5:4668-ENST00000640603.1:182|199
MVGPIILQYGKWDFNR
>FUSION-ENST00000613719.1:109715-ENST00000469082.1:104032|241
MPHFSHFCGFC
>ENST00000270800.2|MNV-21717-CCCCCGAA-C|7
VLAKTPPLGHFLVLNTLGLKVSFR
>FUSION-ENST00000324238.7:20792-ENST00000564255.5:167611|3
MSLQMKYLMQNR
>FUSION-ENST00000613719.1:109715-ENST00000469082.1:104032|225
NQQHVFHMEFLNRNIHKTR
>ENST00000265293.8|SNV-173115-A-G|2
SERLVRTSLDLELDLQATR
>ENST00000476379.6|MNV-25376-AA-A|6
IFVRFIMKDK
>FUSION-ENST00000613719.1:109715-ENST00000469082.1:104032|191
LANFVFFSRDEVSPCWSGWSR
>FUSION-ENST00000613719.1:109715-ENST00000469082.1:104032|459
MLRGKSGWRPQGLSLHPVSSPSR
>FUSION-ENST00000613719.1:109715-ENST00000469082.1:104032|471
LWPLSCPALSHR
>FUSION-ENST00000613719.1:109715-ENST00000469082.1:104032|8
GNNNDPNLRELNKIIHEGAYQR
>FUSION-ENST00000613719.1:109715-ENST00000469082.1:104032|346
PVVPATR
>ENST00000426886.1|SNV-3903-C-T|1
DPQLVEEEKSISERR
>FUSION-ENST00000613719.1:109715-ENST00000469082.1:104032|115
MLVRLVSNSR
>FUSION-ENST00000613719.1:109715-ENST00000469082.1:104032|189
DEVSPCWSGWSRTPDLR
>ENST00000614075.4|SNV-35904-A-G|1
GTWALARDAALVLDQLR
>FUSION-ENST00000613719.1:109715-ENST00000469082.1:104032|203
MAWLCVYMWSFFFFLR
>FUSION-ENST00000613719.1:109715-ENST00000469082.1:104032|199
QSFTLGAHAGVQWCDLGSLQPPPPR
>ENST00000480230.5|SNV-45247-T-C|12
EAPSPTACR
>ENST00000345136.7|SNV-58727-T-A|3
NLQKFLEGTSCIAGDFVDATKER
>FUSION-ENST00000651894.2:949-ENST00000309865.11:34724|22
HLLWINSVAQQAEGRFEK
>ENST00000345136.7|SNV-58727-T-A|1
FLEGTSCIAGDFVDATKER
>ENST00000454366.2|SNV-12067-C-T|3
SIPGAVEKPK
>ENST00000480820.5|SNV-16396-G-T|1
SISWSRDLQPRSHSYDR
>ENST00000392283.9|SNV-12270-A-G|1
FEDEYSEYLKHDVR
>FUSION-ENST00000613719.1:109715-ENST00000469082.1:104032|102
GVIYIKVCEDISLERQVNYGT
>FUSION-ENST00000583178.5:4668-ENST00000640603.1:182|235
WSFPLRLLSCD
>FUSION-ENST00000472462.1:45239-ENST00000663145.1:7980|5
TFFVFMEIRKLR
>ENST00000480230.5|SNV-45247-T-C|17
LERSAQSHSLPKMASPSPCTSSFDK
>FUSION-ENST00000583178.5:4668-ENST00000640603.1:182|109
SWDYRHAPPRQANFCIFSR
>ENST00000481879.1|SNV-35684-A-C|1
VLSPSASIRG
>ENST00000358965.10|SNV-65242-A-T|1
SELQKATEKER
>FUSION-ENST00000613719.1:109715-ENST00000469082.1:104032|63
TGGQSREVRGLQEEDR
>FUSION-ENST00000613719.1:109715-ENST00000469082.1:104032|355
IPSLQKN
>FUSION-ENST00000613719.1:109715-ENST00000469082.1:104032|60
MKHISSR
>ENST00000469726.5|SNV-124762-G-C|6
GPLLLTLGPAEVSCR
>FUSION-ENST00000613719.1:109715-ENST00000469082.1:104032|239
MMLSAVLHS
>ENST00000269143.8|SNV-18442-G-A|5
GMGGLFSVGETTAKVLKDEINVK
>FUSION-ENST00000613719.1:109715-ENST00000469082.1:104032|88
MSALSLFGEVGSRK
>FUSION-ENST00000583178.5:4668-ENST00000640603.1:182|74
KGLTPARR
>FUSION-ENST00000583178.5:4668-ENST00000640603.1:182|171
HVIQGQNGKE
>FUSION-ENST00000651894.2:949-ENST00000309865.11:34724|98
EKEVVAVARAVYQAVLSLK
>ENST00000505484.5|MNV-123173-AG-A|9
MKKFISLIS
>ENST00000545279.6|SNV-21241-A-G|1
WPDLQSHHELKPLDVCEFPFGSKQK
>FUSION-ENST00000613719.1:109715-ENST00000469082.1:104032|292
MILVLGFFCLALFSKFSLR
>FUSION-ENST00000613719.1:109715-ENST00000469082.1:104032|293
ILVLGFFCLALFSK
>FUSION-ENST00000583178.5:4668-ENST00000640603.1:182|187
MFATYGYSKSTSHYMSIK
>FUSION-ENST00000613719.1:109715-ENST00000469082.1:104032|133
VFVTLIFFFFFFFETESR
>ENST00000368700.7|SNV-2014-A-C|5
PSNCGLEEKIANLGSCNASKLEFR
>ENST00000549155.6|SNV-224882-C-A|6
LEAGGETVPERNKSNGIYFR
>FUSION-ENST00000613719.1:109715-ENST00000469082.1:104032|294
MILVLGFFCLALFSK
>FUSION-ENST00000613719.1:109715-ENST00000469082.1:104032|405
PVIIALWEAEAGR
>ENST00000392385.2|SNV-115510-C-A|7
KLKLDPFLTPYK
>ENST00000570064.5|SNV-51184-G-T|13
MACMKGSSPWPTMTCIIRQGAASR
>FUSION-ENST00000613719.1:109715-ENST00000469082.1:104032|48
ESHMLCWTLRINVCYWR
>FUSION-ENST00000613719.1:109715-ENST00000469082.1:104032|308
MGSITSERTK
>ENST00000470493.1|SNV-46986-A-T|10
EHIMQMLQIR
>ENST00000482635.1|SNV-31067-G-A|2
MTALEYTFSRSDPTSYAGYIEDLKK
>FUSION-ENST00000613719.1:109715-ENST00000469082.1:104032|229
NQQHVFHMEFLNR
>ENST00000413465.6|SNV-12598-A-G|3
CSDSDGLAPPQRLIRVEGNLR
>FUSION-ENST00000583178.5:4668-ENST00000640603.1:182|60
GCLFSYPSSSRR
>ENST00000167106.9|SNV-8569-A-G|3
LEAVQRCIRELQYNHTGTQFFEIK
>FUSION-ENST00000613719.1:109715-ENST00000469082.1:104032|321
CSQLEFKK
>FUSION-ENST00000268712.8:156785-ENST00000532071.1:13961|3
GSQSSDSSSSCPQK
>ENST00000476379.6|MNV-25376-AA-A|11
ILDNELTETISAQLELDKQHK
>ENST00000569298.1|SNV-19954-A-G|2
SPFGSLSSSRPRLQVMMGPCS
>ENST00000367098.5|SNV-633-G-T|4
TLNLGSCVIATNLQEIRNVFSEIR
>FUSION-ENST00000403627.7:9589-ENST00000640603.1:182|2
HGGQELK
>FUSION-ENST00000613719.1:109715-ENST00000469082.1:104032|344
PVVPATRVAEAGGSLEPR
>ENST00000479107.1|SNV-7252-G-A|4
FHIRAVILK
>FUSION-ENST00000613719.1:109715-ENST00000469082.1:104032|70
HVDCSASFLVSHGECCSYGEHCVL
>FUSION-ENST00000613719.1:109715-ENST00000469082.1:104032|224
MEFLNRNIHK
>FUSION-ENST00000613719.1:109715-ENST00000469082.1:104032|271
QFFCLSLSSNWDYR
>FUSION-ENST00000613719.1:109715-ENST00000469082.1:104032|84
KINLRLK
>ENST00000470493.1|SNV-46986-A-T|9
EHIMQMLQIRK
>ENST00000270800.2|MNV-21717-CCCCCGAA-C|6
TPPLGHFLVLNTLGLK
>ENST00000395297.6|SNV-344157-G-A|1
EDNCMVNSNLSFK
>FUSION-ENST00000613719.1:109715-ENST00000469082.1:104032|446
RMSSSCSTAKK
>ENST00000298832.14|SNV-65608-G-A|2
GPWIVKPVTSSR
>ENST00000570064.5|SNV-51184-G-T|17
MYYSSGCSIAKFPEDGVVITQTFK
>FUSION-ENST00000551150.5:1830-ENST00000361390.2:652|4
HYYNKHPHHYNLPR
>FUSION-ENST00000613719.1:109715-ENST00000469082.1:104032|103
GVIYIKVCEDISLER
>FUSION-ENST00000583178.5:4668-ENST00000640603.1:182|40
GTILNQIETQVPESR
>ENST00000503581.6|SNV-353766-G-T|1
GPAQFEYVWQLGFSGSEGEK
>ENST00000321420.4|SNV-8778-C-A|1
GTDMLEQK
>FUSION-ENST00000583178.5:4668-ENST00000640603.1:182|240
NKLKCGLSP
>ENST00000361170.7|SNV-28205-G-A|3
ANLDTIIK
>FUSION-ENST00000613719.1:109715-ENST00000469082.1:104032|385
SCHCTPAWVTER
>FUSION-ENST00000613719.1:109715-ENST00000469082.1:104032|312
MEQVTECHQS
>FUSION-ENST00000403627.7:9589-ENST00000640603.1:182|1
HGGQELKSW
>FUSION-ENST00000613719.1:109715-ENST00000469082.1:104032|192
LANFVFFSR
>ENST00000484346.1|SNV-52304-C-T|1
ASFLLLVAVLYGCCHQRLSQRK
>ENST00000374423.9|SNV-36041-C-A|7
RNIFDYYEPLIKK
>ENST00000560541.5|SNV-342670-G-T|1
LLQRPTRFK
>FUSION-ENST00000324238.7:20792-ENST00000564255.5:167611|8
EANSLLHWVRNK
>FUSION-ENST00000578692.1:20792-ENST00000564255.5:167611|8
RQVGGPHPQGR
>ENST00000480230.5|SNV-45247-T-C|9
RWPRPHR
>ENST00000321420.4|SNV-8778-C-A|2
WARGTDMLEQK
>ENST00000318709.9|INDEL-85401-C-CA|1
NWKRHGHN
>ENST00000529230.6|INDEL-38176-A-AA|24
EKRGPGVCR
>ENST00000480453.5|SNV-325127-G-A|2
SVCSGNACSRGSGR
>ENST00000371847.8|INDEL-72692-A-AA|10
YCINAKKLR
>ENST00000474426.1|SNV-233865-G-C|3
ELRNVQCLTLLLGLLNPWKNAYR
>FUSION-ENST00000403627.7:9589-ENST00000640603.1:182|7
WLFLDILWQWLLR
>FUSION-ENST00000651894.2:949-ENST00000309865.11:34724|75
KLLMTWALEVAVVMKK
>FUSION-ENST00000613719.1:109715-ENST00000469082.1:104032|42
KQLQCNCFITGSL
>ENST00000526355.7|SNV-78752-C-T|2
NLPQGTSQVPVDLR
>ENST00000504669.5|SNV-151689-A-G|6
MQTAGPISLR
>FUSION-ENST00000613719.1:109715-ENST00000469082.1:104032|458
LRGKSGWRPQGLSLHPVSSPSR
>ENST00000496328.1|SNV-48415-C-A|4
MAGFTQETLVDGSRMEL
>ENST00000534464.1|SNV-986-C-T|5
AGPAQTLIR
>FUSION-ENST00000470782.5:156785-ENST00000532071.1:13961|4
VQTLLVAVHRSGFCQSLK
>ENST00000265922.8|SNV-127278-T-G|3
ATQSVEALHQLASSYFVDR
>ENST00000482635.1|SNV-31067-G-A|3
TALEYTFSRSDPTSYAGYIEDLK
>ENST00000463007.5|SNV-286360-A-C|4
NKIIPKPREPAR
>ENST00000480336.1|SNV-6425-G-A|1
QFLEALLHNSAAPSKDDADHHFSR
>FUSION-ENST00000578692.1:20792-ENST00000564255.5:167611|1
CGPGGGADAGRRLGGL
>FUSION-ENST00000583178.5:4668-ENST00000640603.1:182|217
LYSQGKSFLLFLHDLDFT
>FUSION-ENST00000613719.1:109715-ENST00000469082.1:104032|291
ILVLGFFCLALFSKFSLR
>FUSION-ENST00000613719.1:109715-ENST00000469082.1:104032|387
MNPGGGGCGELRSCHCTPAWVTER
>FUSION-ENST00000613719.1:109715-ENST00000469082.1:104032|95
DKQAHPFMYI
>FUSION-ENST00000613719.1:109715-ENST00000469082.1:104032|122
WTLTGQAR
>ENST00000529230.6|INDEL-38176-A-AA|10
EGCWKGHQCHVGGFGSK
>FUSION-ENST00000613719.1:109715-ENST00000469082.1:104032|152
VFPLSSILYLFIYFFETESR
>FUSION-ENST00000613719.1:109715-ENST00000469082.1:104032|279
LVRLILNS
>ENST00000271588.9|SNV-444113-G-A|1
CICPPEQHLLGDGKSCAGLER
>ENST00000332674.9|SNV-344-C-G|2
RRCPFSDIFNTSENSMEK
>FUSION-ENST00000583178.5:4668-ENST00000640603.1:182|114
FKLLSCLSIPRSWDYR
>ENST00000481477.5|SNV-38766-T-C|1
GWTISEATHSP
>FUSION-ENST00000583178.5:4668-ENST00000640603.1:182|100
DLRLTTLGR
>FUSION-ENST00000613719.1:109715-ENST00000469082.1:104032|246
VQSRLTSTFASR
>FUSION-ENST00000583178.5:4668-ENST00000640603.1:182|118
MHNAQIYTWPRTQSCFSLILFFFFF
>FUSION-ENST00000613719.1:109715-ENST00000469082.1:104032|182
HVPSCFSSPTVK
>FUSION-ENST00000334534.10:22927-ENST00000243924.4:959|14
FAVKFLLKVK
>FUSION-ENST00000613719.1:109715-ENST00000469082.1:104032|72
LSYEQKLSESSGLETTLR
>FUSION-ENST00000651894.2:949-ENST00000309865.11:34724|72
KSETYAPLFCLPSFHK
>FUSION-ENST00000613719.1:109715-ENST00000469082.1:104032|298
MQGEEELGQLR
>ENST00000271636.12|SNV-26327-A-G|3
HEVNEQLQAR
>FUSION-ENST00000510460.1:11279-ENST00000635489.1:3899|3
RMELRYLTLLNPCLMPH
>ENST00000368331.5|SNV-102426-G-A|1
EIGIQNHDKETEWPDGAK
>ENST00000480230.5|SNV-45247-T-C|8
RWPRPHRAPAASTK
>FUSION-ENST00000613719.1:109715-ENST00000469082.1:104032|274
SSSVTQAGVQWHNLGSLQPPPPR
>ENST00000572022.5|SNV-3426-G-T|2
YSTANNANFYLQAGSAFAEMK
>FUSION-ENST00000551150.5:1830-ENST00000361390.2:652|9
MPLRPILHSR
>FUSION-ENST00000613719.1:109715-ENST00000469082.1:104032|114
LVRLVSNSR
>ENST00000382461.7|SNV-303049-C-G|2
GAIIQVFWRVFTISSR
>FUSION-ENST00000613719.1:109715-ENST00000469082.1:104032|436
LIAENLEK
>FUSION-ENST00000613719.1:109715-ENST00000469082.1:104032|179
MHVPSCFSSPTVKKYLFVYI
>ENST00000498626.1|SNV-33812-C-T|5
GQHMHLPSIIWISSRL
>ENST00000419869.7|MNV-8231-CG-C|3
TVDFTQDSNYLLTGDR
>ENST00000408912.7|SNV-8637-C-T|1
LGRPWLAAHCARWTLGSEQCPRK
>ENST00000367098.5|SNV-633-G-T|1
NVFSEIRGSVQAKDGNIDIR
>ENST00000529230.6|INDEL-38176-A-AA|5
EEIWTICR
>FUSION-ENST00000613719.1:109715-ENST00000469082.1:104032|41
QLQCNCFITGSL
>FUSION-ENST00000613719.1:109715-ENST00000469082.1:104032|223
EFLNRNIHK
>ENST00000345506.8|SNV-20078-G-A|1
QQTHDLLINKPDGTFLLR
>FUSION-ENST00000583178.5:4668-ENST00000640603.1:182|144
LECSGTISAHCKLRLPGSSNSR
>ENST00000373670.5|SNV-24624-A-T|1
SFEALRREHDAQIVHIAMEAGLR
>FUSION-ENST00000613719.1:109715-ENST00000469082.1:104032|26
RINSLSFL
>ENST00000614075.4|SNV-35904-A-G|2
GTWALAR
>FUSION-ENST00000613719.1:109715-ENST00000469082.1:104032|333
NPDHTTALQPGQQSQTLAKKK
>ENST00000529230.6|INDEL-38176-A-AA|15
KPQTGSWRLCRFSK
>FUSION-ENST00000613719.1:109715-ENST00000469082.1:104032|376
GGWTACWATEQNPISTEK
>FUSION-ENST00000613719.1:109715-ENST00000469082.1:104032|154
VQYSLIQCFQ
>FUSION-ENST00000583178.5:4668-ENST00000640603.1:182|181
STSHYMSIKNCLKTLK
>FUSION-ENST00000613719.1:109715-ENST00000469082.1:104032|327
NIFSYFI
>FUSION-ENST00000472462.1:45239-ENST00000663145.1:7980|8
MTFFVFMEIRK
>FUSION-ENST00000498328.1:41986-ENST00000663145.1:7980|13
IFCQSFAIMELQVIR
>FUSION-ENST00000583178.5:4668-ENST00000640603.1:182|173
TLKHVIQGQNGKE
>FUSION-ENST00000583178.5:4668-ENST00000640603.1:182|205
MRKTEPWFLLGK
>FUSION-ENST00000583178.5:4668-ENST00000640603.1:182|172
HVIQGQNGK
>ENST00000375857.6|SNV-450785-G-A|2
MLLERLKK
>FUSION-ENST00000551150.5:1830-ENST00000361390.2:652|1
HPHHYNLPRNNI
>ENST00000504669.5|SNV-151689-A-G|5
MQTAGPISLRILSVSTLER
>ENST00000525971.6|SNV-30580-G-A|3
LLKLDIPSFWKK
>FUSION-ENST00000551150.5:1830-ENST00000361390.2:652|3
HYYNKHPHHYNLPRNNI
>FUSION-ENST00000613719.1:109715-ENST00000469082.1:104032|57
HISSRKDLR
>ENST00000653392.1|SNV-19955-C-T|5
KLQENLGNPSK
>FUSION-ENST00000583178.5:4668-ENST00000640603.1:182|119
HNAQIYTWPR
>FUSION-ENST00000583178.5:4668-ENST00000640603.1:182|94
SPFPSVAE
>FUSION-ENST00000651894.2:949-ENST00000309865.11:34724|46
TDAILWQWAIWEAAQFTVLSK
>FUSION-ENST00000613719.1:109715-ENST00000469082.1:104032|177
KYLFVYI
>FUSION-ENST00000613719.1:109715-ENST00000469082.1:104032|417
MIHCAQPYSLYIYNVYVYTHFK
>FUSION-ENST00000651894.2:949-ENST00000309865.11:34724|20
SVLTLASAGCK
>FUSION-ENST00000613719.1:109715-ENST00000469082.1:104032|380
NNKKPALTIR
>ENST00000392620.5|SNV-7812-C-T|3
DWSGLHGSACRSQGAGGARR
>ENST00000504669.5|SNV-151689-A-G|3
QTAGPISLR
>ENST00000466857.5|SNV-221359-G-C|2
KIQCSRELLQFIPPHLESSCLVK
>FUSION-ENST00000334534.10:22927-ENST00000243924.4:959|2
SQSKVQSPLSLAPAPLS
>ENST00000454784.9|SNV-89967-C-G|1
TIGLSAGSTGTSGQSAGVAGTTTL
>FUSION-ENST00000583178.5:4668-ENST00000640603.1:182|86
FKRFSCLSLPR
>FUSION-ENST00000583178.5:4668-ENST00000640603.1:182|105
MLARMVSIS
>ENST00000470493.1|SNV-46986-A-T|7
MQMLQIR
>FUSION-ENST00000583178.5:4668-ENST00000640603.1:182|178
MSIKNCLKTLK
>FUSION-ENST00000613719.1:109715-ENST00000469082.1:104032|415
WDHTVPI
>FUSION-ENST00000498328.1:41986-ENST00000663145.1:7980|14
MIFCQSFAIMELQVIR
>FUSION-ENST00000613719.1:109715-ENST00000469082.1:104032|187
CRSSLFVVLYL
>FUSION-ENST00000583178.5:4668-ENST00000640603.1:182|211
TITSRHI
>ENST00000636569.1|SNV-110404-G-A|3
LSSSDAPAQDTGSSAAAVKTDASR
>ENST00000321337.12|SNV-1804-C-T|1
GSPPVSSGPPMEEDGLRWTPK
>ENST00000481879.1|SNV-35684-A-C|4
MVLSPSASIR
>ENST00000454366.2|SNV-12067-C-T|2
SIPGAVEKPKK
>FUSION-ENST00000583178.5:4668-ENST00000640603.1:182|77
MKPVHGPSANNVRKGLTPAR
>FUSION-ENST00000613719.1:109715-ENST00000469082.1:104032|307
GSITSERTK
>ENST00000392620.5|SNV-7812-C-T|8
KCVRDWSGLHGSACR
>ENST00000419277.5|SNV-7252-G-A|5
PEDRMFHIRAVILK
>ENST00000607772.6|SNV-104095-C-A|3
IPPIIEERSSPPYRFSRPTTER
>ENST00000305815.10|SNV-126977-C-A|2
KFVPKNK
>FUSION-ENST00000613719.1:109715-ENST00000469082.1:104032|359
MAANYATVCIYHK
>FUSION-ENST00000613719.1:109715-ENST00000469082.1:104032|197
RFSCLSLPGSWDYR
>FUSION-ENST00000613719.1:109715-ENST00000469082.1:104032|401
PVIIALWEAEAGRSRGQGFK
>ENST00000336338.10|SNV-221359-G-C|5
RPKDFPQGKENPMLQR
>ENST00000356136.8|SNV-326149-C-T|5
RIYVLNENVSSFR
>ENST00000451656.1|SNV-644-G-C|3
SEKGHLRLAPAGSSGR
>ENST00000476873.5|SNV-2014-A-C|1
IANLGSCNASKLEFR
>ENST00000451656.1|SNV-644-G-C|5
MSEKGHLRLAPAGSSGR
>ENST00000398185.6|SNV-154777-G-A|4
TTALTSACAEHSDQRVVYLEHVVIR
>ENST00000621185.4|SNV-154777-G-A|4
LTSACAEHSDQRVVYLEHVVIR
>ENST00000568943.5|SNV-13981-C-A|2
FPYLCYKNGGGAFLIP
>ENST00000331683.10|SNV-205597-C-T|2
DSEFSIDMQPNPNLNVSK
>ENST00000220669.10|SNV-18047-A-T|3
LVIPKPR
>FUSION-ENST00000613719.1:109715-ENST00000469082.1:104032|118
SLGQEIETILANTVKPCLY
>FUSION-ENST00000613719.1:109715-ENST00000469082.1:104032|194
FSCLSLPGSWDYRQVPPR
>FUSION-ENST00000651894.2:949-ENST00000309865.11:34724|83
HFSIILNLLGMLLK
>ENST00000271636.12|SNV-26327-A-G|6
AQREVEERHEVNEQLQAR
>FUSION-ENST00000583178.5:4668-ENST00000640603.1:182|231
MAHDSPFLLFCCRHTFLCISFAPTR
>ENST00000505484.5|MNV-123173-AG-A|4
MYEEIYFTNQLKR
>ENST00000481879.1|SNV-35684-A-C|5
HGLITFGIYKRIKPLPSK
>ENST00000378372.8|SNV-10336-C-T|3
SSSDPQAQKYIVESKCLVIEK
>FUSION-ENST00000583178.5:4668-ENST00000640603.1:182|65
SRYIPTITSIRGCLFSYPSSSR
>FUSION-ENST00000613719.1:109715-ENST00000469082.1:104032|268
DGISPYWSGWSRTPDR
>FUSION-ENST00000583178.5:4668-ENST00000640603.1:182|135
LSLPSSWDYRGMPPRLTNFLYFSK
>ENST00000361170.7|SNV-28205-G-A|4
IYLEWLQYFKANLDTIIKIQAWAR
>ENST00000466857.5|SNV-221359-G-C|1
IQCSRELLQFIPPHLESSCLVK
>ENST00000368576.8|MNV-11985-CAAC-C|5
LQRQYGLDNSGGYKQQLR
>FUSION-ENST00000613719.1:109715-ENST00000469082.1:104032|16
TSCVTKGKVLNLSLPQFSHLQNGK
>FUSION-ENST00000583178.5:4668-ENST00000640603.1:182|49
ATDCLFTIIHTNEASPWTFG
>FUSION-ENST00000613719.1:109715-ENST00000469082.1:104032|420
IKIRTITCSPTNHR
>FUSION-ENST00000334534.10:22927-ENST00000243924.4:959|5
DKFQLKVK
>ENST00000399215.5|SNV-38766-T-C|2
RLLTALK
>ENST00000533219.5|SNV-130764-A-G|1
WVGPVCHHPPLPA
>FUSION-ENST00000334534.10:22927-ENST00000243924.4:959|8
AVFHSMDKIPLK
>ENST00000361170.7|SNV-28205-G-A|6
KIYLEWLQYFKANLDTIIK
>FUSION-ENST00000583178.5:4668-ENST00000640603.1:182|39
SRERAVPR
>FUSION-ENST00000324238.7:20792-ENST00000564255.5:167611|9
EANSLLHWVR
>FUSION-ENST00000613719.1:109715-ENST00000469082.1:104032|253
LARLVLNS
>FUSION-ENST00000583178.5:4668-ENST00000640603.1:182|27
HGGARSR
>FUSION-ENST00000583178.5:4668-ENST00000640603.1:182|175
NCLKTLKHVIQGQNGK
>ENST00000673714.1|SNV-4919-C-T|1
AISQSGVVLSPWVIQKNPLFWAKK
>FUSION-ENST00000510460.1:11279-ENST00000635489.1:3899|22
YHHLKQNSNDAVFGQGGHGPSTK
>ENST00000549155.6|SNV-224882-C-A|3
SNGIYFR
>ENST00000409204.4|SNV-384-C-T|4
MRGRGNVR
>FUSION-ENST00000651894.2:949-ENST00000309865.11:34724|67
CVDVCRVQLVHRGTCIR
>ENST00000470493.1|SNV-46986-A-T|1
LQIRKLCPSNAR
>FUSION-ENST00000613719.1:109715-ENST00000469082.1:104032|301
SGIVARACSLSCLGGWGGRMA
>ENST00000515652.5|SNV-15058-C-A|2
HWVQRHTALR
>FUSION-ENST00000361625.5:91183-ENST00000370792.7:46571|4
TKVFLQEKLVILK
>ENST00000368576.8|MNV-11985-CAAC-C|3
QYGLDNSGGYKQQLRNMEIEVNR
>FUSION-ENST00000613719.1:109715-ENST00000469082.1:104032|83
INLRLKK
>ENST00000466857.5|SNV-221359-G-C|7
MLQRTSTIYSSTLGVFMSR
>FUSION-ENST00000613719.1:109715-ENST00000469082.1:104032|328
MNIFSYFI
>ENST00000392446.10|SNV-16028-C-T|5
RASQECYSEK
>FUSION-ENST00000613719.1:109715-ENST00000469082.1:104032|171
MSHWMHICMFPAVSALLL
>ENST00000479037.5|SNV-108064-G-A|5
MEHNFDIMNHACRTLTYMMEALPR
>FUSION-ENST00000613719.1:109715-ENST00000469082.1:104032|310
MGSITSER
>ENST00000367482.8|SNV-11573-G-A|5
ETAPTTPKETAPTTLK
>FUSION-ENST00000334534.10:22927-ENST00000243924.4:959|1
VQSPLSLAPAPLS
>FUSION-ENST00000613719.1:109715-ENST00000469082.1:104032|347
MPVVPATR
>ENST00000373318.6|SNV-45247-T-C|2
SAQSHSLPK
>ENST00000504669.5|SNV-151689-A-G|1
QTAGPISLRILSVSTLERK
>FUSION-ENST00000547211.5:1830-ENST00000361390.2:652|11
IIQMQQIRMPLRPILHSR
>FUSION-ENST00000613719.1:109715-ENST00000469082.1:104032|130
MMRSWLTATSASWVQASPLPQPPE
>FUSION-ENST00000583178.5:4668-ENST00000640603.1:182|151
GYLFIYLFWK
>ENST00000476379.6|MNV-25376-AA-A|1
NSLNNGRTQ
>FUSION-ENST00000613719.1:109715-ENST00000469082.1:104032|354
IYHESLTVR
>FUSION-ENST00000613719.1:109715-ENST00000469082.1:104032|371
PLYSSLGDR
>ENST00000419277.5|SNV-7252-G-A|3
MFHIRAVILKALSLAFLLSLR
>FUSION-ENST00000583178.5:4668-ENST00000640603.1:182|170
MRNEALLTFSNMHIHTHTHTDIHK
>FUSION-ENST00000651894.2:949-ENST00000309865.11:34724|63
GTCIRQAFGKLLK
>FUSION-ENST00000613719.1:109715-ENST00000469082.1:104032|295
QGEEELGQLRSS
>ENST00000482635.1|SNV-31067-G-A|8
MVFPKPMTALEYTFSR
>ENST00000607772.6|SNV-104095-C-A|8
GEDALCRYFSNERIPPIIEER
>FUSION-ENST00000578692.1:20792-ENST00000564255.5:167611|7
RQVGGPHPQGRCGPGGGADAGR
>ENST00000361170.7|SNV-28205-G-A|5
IYLEWLQYFKANLDTIIK
>ENST00000271636.12|SNV-26327-A-G|1
HEVNEQLQARIKSLEK
>ENST00000498626.1|SNV-33812-C-T|6
GQHMHLPSIIWISSR
>FUSION-ENST00000613719.1:109715-ENST00000469082.1:104032|156
YTQNKVIY
>ENST00000461804.5|SNV-11219-A-G|2
SPISINVRTVK
>ENST00000334464.7|SNV-557-C-T|5
ETCYFLNATILFLFRELRDTALIR
>ENST00000415641.7|SNV-17224-C-T|1
NSPQLEDDALEGSASNTQGRQVTGR
>FUSION-ENST00000613719.1:109715-ENST00000469082.1:104032|163
LFLLFIYLFILR
>ENST00000265922.8|SNV-127278-T-G|1
ATQSVEALHQLASSYFVDRDGTMRR
>FUSION-ENST00000583178.5:4668-ENST00000640603.1:182|190
DTLPFWVDYHSSYS
>FUSION-ENST00000613719.1:109715-ENST00000469082.1:104032|386
NPGGGGCGELRSCHCTPAWVTER
>FUSION-ENST00000583178.5:4668-ENST00000640603.1:182|160
NKKLRPGTK
>FUSION-ENST00000510460.1:11279-ENST00000635489.1:3899|12
MMLFLDREVMDQVQSGK
>ENST00000408912.7|SNV-8637-C-T|2
LGRPWLAAHCARWTLGSEQCPR
>ENST00000482635.1|SNV-31067-G-A|6
MTALEYTFSR
>FUSION-ENST00000583178.5:4668-ENST00000640603.1:182|6
MSERLRPR
>ENST00000409204.4|SNV-384-C-T|3
RGRGNVR
>FUSION-ENST00000613719.1:109715-ENST00000469082.1:104032|210
KILWPKAWR
>ENST00000505484.5|MNV-123173-AG-A|3
YEEIYFTNQLKR
>FUSION-ENST00000613719.1:109715-ENST00000469082.1:104032|407
TSFGQVWWLMPVIIALWEAEAGRSR
>ENST00000529230.6|INDEL-38176-A-AA|19
STNKKPQTGSWR
>FUSION-ENST00000613719.1:109715-ENST00000469082.1:104032|86
MSALSLFGEVGSRKINLR
>ENST00000271588.9|SNV-444113-G-A|2
CICPPEQHLLGDGK
>FUSION-ENST00000583178.5:4668-ENST00000640603.1:182|116
TQSCFSLILFFFFF
>FUSION-ENST00000583178.5:4668-ENST00000640603.1:182|76
KPVHGPSANNVRKGLTPAR
>FUSION-ENST00000613719.1:109715-ENST00000469082.1:104032|283
VAGITGMGHHAQLILYF
>ENST00000652747.1|SNV-2188-G-A|1
TKLAMSGKIIIR
>FUSION-ENST00000583178.5:4668-ENST00000640603.1:182|241
MNKLKCGLSP
>ENST00000278616.8|INDEL-85445-T-TA|10
CCLDKKITK
>FUSION-ENST00000613719.1:109715-ENST00000469082.1:104032|339
VAEAGGSLEPRRSR
>ENST00000343257.7|SNV-23479-A-T|1
LVGEIMAMLFPDGILFDDIIFK
>ENST00000311066.9|INDEL-82035-C-CA|8
EFTYIGSLNKHAAFSCPKK
>FUSION-ENST00000613719.1:109715-ENST00000469082.1:104032|287
SHCAWPFFFFFFLRQSLALSPR
>ENST00000534464.1|SNV-986-C-T|4
AGPAQTLIRSQDMK
>FUSION-ENST00000613719.1:109715-ENST00000469082.1:104032|325
ERCSQLEFK
>FUSION-ENST00000513699.5:11279-ENST00000635489.1:3899|3
EGQGSQTLRVEKVPSFETELK
>ENST00000474426.1|SNV-233865-G-C|2
NVQCLTLLLGLLNPWK
>ENST00000278175.10|SNV-986-C-T|7
ELRMSSSYPTGLADVKAGPAQTLIR
>ENST00000504669.5|SNV-151689-A-G|7
VTLCCTQLDCHLLRMQTAGPISLR
>ENST00000392446.10|SNV-16028-C-T|6
WFFLPRRASQECYSEK
>FUSION-ENST00000590474.7:304-ENST00000636222.1:115896|43
GALLEKK
>FUSION-ENST00000472462.1:45239-ENST00000663145.1:7980|10
MTFFVFMEIR
>FUSION-ENST00000613719.1:109715-ENST00000469082.1:104032|318
KNSDLPGASVKSLGEAR
>ENST00000222823.9|SNV-26036-G-A|2
LQSLWATGQLDAGVKFFFHFR
>ENST00000614075.4|SNV-35904-A-G|4
LRGTWALAR
>ENST00000413465.6|SNV-12598-A-G|7
CPHHERCSDSDGLAPPQR
>FUSION-ENST00000613719.1:109715-ENST00000469082.1:104032|196
RFSCLSLPGSWDYRQVPPR
>FUSION-ENST00000403627.7:9589-ENST00000640603.1:182|8
NPVFQDSWDTEGVR
>ENST00000419277.5|SNV-7252-G-A|1
AVILKALSLAFLLSLRGAGAIK
>ENST00000399080.2|SNV-2360-G-A|2
QGHNKISNFDYEHIFEDLCNVR
>ENST00000413465.6|SNV-12598-A-G|8
RCPHHERCSDSDGLAPPQR
>FUSION-ENST00000613719.1:109715-ENST00000469082.1:104032|128
RSWLTATSASWVQASPLPQPPE
>FUSION-ENST00000613719.1:109715-ENST00000469082.1:104032|76
KTQNIQEPDVLKLSYEQK
>FUSION-ENST00000613719.1:109715-ENST00000469082.1:104032|243
LTSTFASR
>ENST00000474426.1|SNV-233865-G-C|4
ELRNVQCLTLLLGLLNPWK
>FUSION-ENST00000583178.5:4668-ENST00000640603.1:182|196
VGPIILQYGKWDFNRLNGFLQ
>FUSION-ENST00000583178.5:4668-ENST00000640603.1:182|126
MYICTCYSLESR
>FUSION-ENST00000585979.5:407112-ENST00000523901.1:1157|5
MLPQSTRWMPSPFVPVSCRGK
>ENST00000345617.7|SNV-286360-A-C|6
HKQQFQQQQLQMNKIIPKPR
>FUSION-ENST00000583178.5:4668-ENST00000640603.1:182|35
AVPRRQR
>ENST00000408912.7|SNV-8637-C-T|3
LGRPWLAAHCAR
>FUSION-ENST00000613719.1:109715-ENST00000469082.1:104032|75
ISASSTTY
>FUSION-ENST00000613719.1:109715-ENST00000469082.1:104032|381
KNNKKPALTIR
>ENST00000375774.3|SNV-2743-C-T|2
MSFVECPYHSPVER
>ENST00000460605.1|SNV-20641-A-C|1
ACLSRRCGVAR
>ENST00000554433.1|SNV-4690-A-G|7
LTMITKM
>FUSION-ENST00000613719.1:109715-ENST00000469082.1:104032|349
VAHASGPSYSGS
>FUSION-ENST00000583178.5:4668-ENST00000640603.1:182|156
KLRPGTKGYLFIYLFWK
>ENST00000570064.5|SNV-51184-G-T|2
MTCIIRQGAASRSFQK
>ENST00000324852.9|SNV-9816-A-G|2
ADRPGEDIEGVRIALDAAK
>ENST00000389394.8|SNV-201903-A-C|1
MLFTSEGNILDNEDLIDTLQDSK
>FUSION-ENST00000613719.1:109715-ENST00000469082.1:104032|208
ILWPKAWRNPTLYFH
>FUSION-ENST00000583178.5:4668-ENST00000640603.1:182|245
MKLVSRLPR
>ENST00000270800.2|MNV-21717-CCCCCGAA-C|1
SHQLEAAC
>ENST00000484346.1|SNV-52304-C-T|6
MASFLLLVAVLYGCCHQR
>FUSION-ENST00000583178.5:4668-ENST00000640603.1:182|123
YICTCYSLESRK
>FUSION-ENST00000583178.5:4668-ENST00000640603.1:182|73
GLTPARR
>ENST00000653392.1|SNV-19955-C-T|1
LQENLGNPSKNEDNVKSAPPQSR
>ENST00000529230.6|INDEL-38176-A-AA|8
GHQCHVGGFGSKMSYWPGCWAK
>ENST00000486620.5|SNV-21408-G-C|5
RNFEHFLLQYLQPRPRHFISIEDNK
>FUSION-ENST00000513699.5:11279-ENST00000635489.1:3899|2
VEKVPSFETELK
>FUSION-ENST00000472462.1:45239-ENST00000663145.1:7980|3
LRCRAEVSCPR
>FUSION-ENST00000613719.1:109715-ENST00000469082.1:104032|110
LVSNSRLQVIHPPQPPKVLGLQA
>FUSION-ENST00000651894.2:949-ENST00000309865.11:34724|74
LLMTWALEVAVVMK
>FUSION-ENST00000651894.2:949-ENST00000309865.11:34724|45
TDAILWQWAIWEAAQFTVLSKLR
>ENST00000357573.10|SNV-22205-G-C|1
QGLSPEQEETASLVSTR
>FUSION-ENST00000583178.5:4668-ENST00000640603.1:182|59
RMLVLWVLLPDPHASPITVPECGR
>FUSION-ENST00000613719.1:109715-ENST00000469082.1:104032|66
MTGGQSREVR
>ENST00000317868.9|SNV-35172-G-C|1
AGDCYGPAVVAHILRKAVEEAR
>FUSION-ENST00000583178.5:4668-ENST00000640603.1:182|120
MHNAQIYTWPR
>FUSION-ENST00000613719.1:109715-ENST00000469082.1:104032|423
NIKASKR
>FUSION-ENST00000583178.5:4668-ENST00000640603.1:182|22
LHGFNSNTCMILL
>ENST00000262133.11|INDEL-31582-G-GA|2
HLNQIEEQILDHLAWKPESPLWEKN
>FUSION-ENST00000583178.5:9589-ENST00000640603.1:182|4
TTIFPPRPKEVAETLSFRIPGTQR
>FUSION-ENST00000361625.5:91183-ENST00000370792.7:46571|1
LVILKTWF
>FUSION-ENST00000268712.8:156785-ENST00000532071.1:13961|4
ERGSQSSDSSSSCPQKWFLPIFEES
>ENST00000525971.6|SNV-30580-G-A|5
AVLIFSVLNFHIIKLLKLDIPSFWK
>ENST00000559605.1|SNV-154777-G-A|1
GDSHLHLTPTPR
>ENST00000466857.5|SNV-221359-G-C|6
LQRTSTIYSSTLGVFMSR
>ENST00000571240.1|SNV-3426-G-T|3
QWKTWSSISNTPQPIMPTFIYR
>FUSION-ENST00000613719.1:109715-ENST00000469082.1:104032|444
MSSSCSTAK
>FUSION-ENST00000613719.1:109715-ENST00000469082.1:104032|317
NSDLPGASVK
>FUSION-ENST00000583178.5:4668-ENST00000640603.1:182|242
LVSRLPRNEQT
>FUSION-ENST00000613719.1:109715-ENST00000469082.1:104032|11
MGNNNDPNLRELNK
>FUSION-ENST00000583178.5:4668-ENST00000640603.1:182|46
MSACVGHDQTGDLAACTVSKR
>FUSION-ENST00000613719.1:109715-ENST00000469082.1:104032|443
MSSSCSTAKK
>FUSION-ENST00000552461.5:1830-ENST00000361390.2:652|10
PLRPILHSRIHKHYYNK
>ENST00000498626.1|SNV-33812-C-T|4
MHLPSIIWISSR
>FUSION-ENST00000470782.5:156785-ENST00000532071.1:13961|9
MRGNVALKVQTLLVAVHR
>FUSION-ENST00000510460.1:11279-ENST00000635489.1:3899|8
LFLDREVMDQVQSGK
>ENST00000367482.8|SNV-11573-G-A|2
ETAPTTLKEPAPTTPK
>ENST00000256194.8|SNV-130764-A-G|1
GGLALCAIIHR
>FUSION-ENST00000613719.1:109715-ENST00000469082.1:104032|259
LANFCIFSR
>ENST00000673714.1|SNV-4919-C-T|4
RAISQSGVVLSPWVIQKNPLFWAK
>ENST00000554433.1|SNV-4690-A-G|11
DPILAGMLTMITK
>FUSION-ENST00000470782.5:156081-ENST00000532071.1:13961|2
MSTEVVSANL
>ENST00000418460.2|SNV-1141-C-G|6
TGDIALAYRLTDLGSRLLSQLER
>FUSION-ENST00000544401.2:51103-ENST00000309775.8:10827|8
VITASHCK
>ENST00000270800.2|MNV-21717-CCCCCGAA-C|8
VLAKTPPLGHFLVLNTLGLK
>ENST00000393409.2|MNV-1013-TCACTGTGTTC-T|1
ALAHQLGLAEDEDVLLPRARR
>FUSION-ENST00000583178.5:4668-ENST00000640603.1:182|219
HTFLCISFAPTRLYSQGK
>FUSION-ENST00000581006.5:109715-ENST00000469082.1:104032|4
VLLQHIEVNGINLVRGQLPEWK
>ENST00000570064.5|SNV-51184-G-T|7
GSSPWPTMTCIIR
>FUSION-ENST00000613719.1:109715-ENST00000469082.1:104032|384
SCHCTPAWVTERILSQK
>ENST00000474426.1|SNV-233865-G-C|5
KELRNVQCLTLLLGLLNPWK
>FUSION-ENST00000613719.1:109715-ENST00000469082.1:104032|305
GSITSERTKSGIVAR
>FUSION-ENST00000583178.5:4668-ENST00000640603.1:182|45
SACVGHDQTGDLAACTVSKR
>FUSION-ENST00000651894.2:949-ENST00000309865.11:34724|13
KSVLSKPTDSSPEVINYLGNK
>ENST00000636569.1|SNV-110404-G-A|4
LSSSDAPAQDTGSSAAAVK
>FUSION-ENST00000583178.5:4668-ENST00000640603.1:182|43
MVPLRSR
>FUSION-ENST00000583178.5:4668-ENST00000640603.1:182|32
MGSARQLLGQGQPFPQPHR
>FUSION-ENST00000583178.5:4668-ENST00000640603.1:182|200
VGPIILQYGK
>ENST00000433529.7|SNV-31679-G-A|1
WDAENTIQQMGGQWLGGRQIR
>ENST00000525483.5|SNV-50146-G-T|1
LGDLDIESQTCASDYLLFTI
>FUSION-ENST00000583178.5:4668-ENST00000640603.1:182|198
VGPIILQYGKWDFNR
>ENST00000636043.1|SNV-16494-A-G|3
TTQFPAEPTENRESTANGK
>FUSION-ENST00000578692.1:20792-ENST00000564255.5:167611|6
QVGGPHPQGR
>ENST00000298832.14|SNV-65608-G-A|3
DRGPWIVKPVTSSRGR
>FUSION-ENST00000583178.5:4668-ENST00000640603.1:182|184
FATYGYSKSTSHYMSIKNCLK
>ENST00000470493.1|SNV-46986-A-T|8
EHIMQMLQIRKLCPSNAR
>FUSION-ENST00000403627.7:9589-ENST00000640603.1:182|3
SILRHGGQELKSW
>FUSION-ENST00000613719.1:109715-ENST00000469082.1:104032|7
ELNKIIHEGAYQR
>FUSION-ENST00000613719.1:109715-ENST00000469082.1:104032|361
MPVIPVLWEAGVGGLLAGQQSK
>FUSION-ENST00000472462.1:45239-ENST00000663145.1:7980|1
AEVSCPR
>FUSION-ENST00000361625.5:91183-ENST00000370792.7:46571|5
TKVFLQEK
>FUSION-ENST00000583178.5:4668-ENST00000640603.1:182|98
DLRLTTLGRA
>FUSION-ENST00000583178.5:4668-ENST00000640603.1:182|95
LPRSPFPSVAE
>ENST00000473350.1|SNV-21679-G-A|7
SVWPMPGSTKGWSK
>ENST00000570064.5|SNV-51184-G-T|5
GSSPWPTMTCIIRQGAASRSFQK
>FUSION-ENST00000651894.2:949-ENST00000309865.11:34724|11
ACECYISTADWAAVQEWQNAIHDLK
>ENST00000418460.2|SNV-1141-C-G|4
LTDLGSRLLSQLERALTFTR
>ENST00000559223.5|SNV-13678-G-A|3
CKDTTLKK
>ENST00000529230.6|INDEL-38176-A-AA|14
LCRFSKSIK
>FUSION-ENST00000651894.2:949-ENST00000309865.11:34724|84
KHFSIILNLLGMLLKK
>FUSION-ENST00000613719.1:109715-ENST00000469082.1:104032|216
LVSNSRPQVIAHLSLPK
>FUSION-ENST00000613719.1:109715-ENST00000469082.1:104032|213
CEPSHPAYLFIIYFYFLR
>ENST00000379935.8|INDEL-31582-G-GA|4
VSTLGKKLETMK
>FUSION-ENST00000613719.1:109715-ENST00000469082.1:104032|257
LANFCIFSRGRVSPCWPGWS
>ENST00000559223.5|SNV-13678-G-A|2
MTASAKTQH
>ENST00000486620.5|SNV-21408-G-C|2
HFISIEDNK
>FUSION-ENST00000583178.5:4668-ENST00000640603.1:182|110
SWDYRHAPPR
>ENST00000271636.12|SNV-26327-A-G|2
HEVNEQLQARIK
>ENST00000645026.1|SNV-21408-G-C|1
HFISIEDNKVLGTHKGWFLYTLGQR
>FUSION-ENST00000613719.1:109715-ENST00000469082.1:104032|382
ILSQKKNNK
>ENST00000508596.5|SNV-69300-G-A|3
KWDFLRDLGHVETIFDYK
>ENST00000480230.5|SNV-45247-T-C|11
EAPSPTACRR
>ENST00000392446.10|SNV-16028-C-T|1
ASQECYSEKDDERK
>FUSION-ENST00000613719.1:109715-ENST00000469082.1:104032|234
MSSVLMNQQHVFHMEFLNRNIHK
>ENST00000451656.1|SNV-644-G-C|7
CFSIEFSLVLKMSEKGHLR
>FUSION-ENST00000324238.7:20792-ENST00000564255.5:167611|7
EANSLLHWVRNKK
>FUSION-ENST00000651894.2:949-ENST00000309865.11:34724|80
KDNQDTR
>ENST00000490850.1|INDEL-72692-A-AA|12
QKNYEQPTISSK
>ENST00000232219.6|SNV-182-C-T|1
AGNPAVAAPQSPLSLEGAHFR
>ENST00000470454.5|SNV-296250-A-G|1
PPVVPPSQQPAEQRPDSCESLSVQG
>FUSION-ENST00000287727.7:91183-ENST00000370792.7:46571|11
VLDEFEQNEGVPPRK
>FUSION-ENST00000651894.2:949-ENST00000309865.11:34724|23
HLLWINSVAQQAEGR
>FUSION-ENST00000510460.1:11279-ENST00000635489.1:3899|18
QNSNDAVFGQGGHGPSTKR
>FUSION-ENST00000613719.1:109715-ENST00000469082.1:104032|97
MVLRDKQAHPFMYI
>ENST00000371847.8|INDEL-72692-A-AA|7
LRTAYNFFKITLSISLHK
>FUSION-ENST00000613719.1:109715-ENST00000469082.1:104032|441
SSSCSTAK
>FUSION-ENST00000613719.1:109715-ENST00000469082.1:104032|290
MSHCAWPFFFFFFLR
>FUSION-ENST00000613719.1:109715-ENST00000469082.1:104032|244
VQSRLTSTFASRV
>FUSION-ENST00000613719.1:109715-ENST00000469082.1:104032|272
FKQFFCLSLSSNWDYR
>FUSION-ENST00000583178.5:4668-ENST00000640603.1:182|64
YIPTITSIR
>FUSION-ENST00000613719.1:109715-ENST00000469082.1:104032|124
HPCLCCIFEVVAT
>ENST00000399080.2|SNV-2360-G-A|1
ISNFDYEHIFEDLCNVR
>ENST00000261574.10|SNV-46986-A-T|1
EHIMQMLQIPDWKYR
>ENST00000476379.6|MNV-25376-AA-A|10
ILDNELTETISAQLELDKQHKIFVR
>FUSION-ENST00000583178.5:4668-ENST00000640603.1:182|192
MASYSKDTLPFWVDYHSSYS
>ENST00000479606.5|SNV-9359-A-C|2
SAHGAPVYSDK
>FUSION-ENST00000613719.1:109715-ENST00000469082.1:104032|12
GNNNDPNLR
>ENST00000571240.1|SNV-3426-G-T|2
TWSSISNTPQPIMPTFIYR
>ENST00000475483.5|SNV-31067-G-A|1
DQIPSPGLMVFPKPMTALEYTFSR
>FUSION-ENST00000613719.1:109715-ENST00000469082.1:104032|364
KQQKTCFNNTLWAGHSGSCL
>FUSION-ENST00000583178.5:4668-ENST00000640603.1:182|28
QLLGQGQPFPQPHR
>ENST00000368799.2|SNV-12789-C-T|2
QSESSHGWTGLSTGVR
>FUSION-ENST00000613719.1:109715-ENST00000469082.1:104032|22
MQQCVLNWFNHNSFDFSCIRMWV
>ENST00000498626.1|SNV-33812-C-T|1
HLPSIIWISSRL
>FUSION-ENST00000613719.1:109715-ENST00000469082.1:104032|185
MHLLTKIHL
>ENST00000392620.5|SNV-7812-C-T|1
CPGLVRFARECM
>FUSION-ENST00000583178.5:4668-ENST00000640603.1:182|201
MVGPIILQYGK
>ENST00000295920.7|SNV-45532-T-G|2
KVREEGK
>FUSION-ENST00000651894.2:949-ENST00000309865.11:34724|73
LLMTWALEVAVVMKK
>ENST00000272793.10|SNV-233865-G-C|1
LYHEEGTQECAMLNPIAWSPESMEK
>ENST00000461804.5|SNV-11219-A-G|6
EVKAEEKSPISINVR
>FUSION-ENST00000583178.5:4668-ENST00000640603.1:182|92
ESCSITQAGVQWR
>FUSION-ENST00000324238.7:20792-ENST00000564255.5:167611|10
LIEHGVNTAEDLVREANSLLHWVR
>FUSION-ENST00000613719.1:109715-ENST00000469082.1:104032|430
LFLKVNNTCSLQK
>FUSION-ENST00000613719.1:109715-ENST00000469082.1:104032|46
MLCWTLRINVCYWR
>ENST00000480453.5|SNV-325127-G-A|3
SVCSGNACSR
>FUSION-ENST00000613719.1:109715-ENST00000469082.1:104032|144
LLGSSNSPASASRVAGITGMR
>FUSION-ENST00000613719.1:109715-ENST00000469082.1:104032|304
TKSGIVAR
>FUSION-ENST00000613719.1:109715-ENST00000469082.1:104032|408
TSFGQVWWLMPVIIALWEAEAGR
>FUSION-ENST00000613719.1:109715-ENST00000469082.1:104032|148
VRSWLTATSTSQVQTILLPQPPR
>FUSION-ENST00000583178.5:4668-ENST00000640603.1:182|183
STSHYMSIK
>FUSION-ENST00000510460.1:11279-ENST00000635489.1:3899|4
EVMDQVQSGKRMELR
>ENST00000486620.5|SNV-21408-G-C|10
MGMCFIGKRNFEHFLLQYLQPRPR
>ENST00000263967.4|SNV-86184-A-T|3
TEQEALEYFMKQMNDALHGGWTTK
>FUSION-ENST00000613719.1:109715-ENST00000469082.1:104032|125
KHPCLCCIFEVVAT
>FUSION-ENST00000585979.5:407112-ENST00000523901.1:1157|4
LPQSTRWMPSPFVPVSCRGK
>ENST00000257189.5|SNV-10810-G-C|1
NTGHINITAIVDREETPSFLITCR
>ENST00000374423.9|SNV-36041-C-A|6
NIFDYYEPLIKK
>ENST00000470493.1|SNV-46986-A-T|2
MLQIRKLCPSNAR
>ENST00000616856.1|SNV-81913-C-T|1
VGWPRATGEEWLG
>ENST00000482635.1|SNV-31067-G-A|5
TALEYTFSR
>ENST00000568943.5|SNV-13981-C-A|1
NGGGAFLIP
>ENST00000367612.7|MNV-31346-GG-G|1
TWQDSDTSSCWLTWS
>ENST00000570064.5|SNV-51184-G-T|16
YYSSGCSIAKFPEDGVVITQTFK
>FUSION-ENST00000613719.1:109715-ENST00000469082.1:104032|280
MLVRLILNS
>ENST00000336338.10|SNV-221359-G-C|1
ENPMLQRTSTIYSSTLGVFMSRK
>ENST00000446718.1|INDEL-85401-C-CA|8
IVNVAKKIGNVMVTTSR
>ENST00000345617.7|SNV-286360-A-C|2
IIPKPREPARQPESHPEETEEELR
>FUSION-ENST00000510460.1:11279-ENST00000635489.1:3899|21
YHHLKQNSNDAVFGQGGHGPSTKR
>FUSION-ENST00000613719.1:109715-ENST00000469082.1:104032|111
LVSNSRLQVIHPPQPPK
>ENST00000469726.5|SNV-124762-G-C|5
MGPLLLTLGPAEVSCRTWR
>FUSION-ENST00000613719.1:109715-ENST00000469082.1:104032|170
SHWMHICMFPAVSALLL
>ENST00000479037.5|SNV-108064-G-A|3
MNHACRTLTYMMEALPR
>ENST00000361170.7|SNV-28205-G-A|1
ANLDTIIKIQAWARMWAAR
>FUSION-ENST00000583178.5:4668-ENST00000640603.1:182|117
HNAQIYTWPRTQSCFSLILFFFFF
>FUSION-ENST00000583178.5:4668-ENST00000640603.1:182|237
MWSFPLR
>ENST00000525483.5|SNV-50146-G-T|3
RLILRLGDLDIESQTCASDYLLFTI
>FUSION-ENST00000583178.5:4668-ENST00000640603.1:182|138
LIFVFLVETGFHHVGQDGLNLLTS
>FUSION-ENST00000613719.1:109715-ENST00000469082.1:104032|51
VHIKESHMLCWTLR
>FUSION-ENST00000613719.1:109715-ENST00000469082.1:104032|238
MLSAVLHS
>FUSION-ENST00000613719.1:109715-ENST00000469082.1:104032|198
FKRFSCLSLPGSWDYR
>ENST00000356136.8|SNV-326149-C-T|4
RIYVLNENVSSFRRPR
>ENST00000466857.5|SNV-221359-G-C|3
EKKIQCSR
>ENST00000372429.7|SNV-39012-G-A|2
NRVKYCK
>ENST00000554433.1|SNV-4690-A-G|4
HTQRSNIGWNADYDHK
>FUSION-ENST00000287727.7:91183-ENST00000370792.7:46571|12
VLDEFEQNEGVPPR
>FUSION-ENST00000613719.1:109715-ENST00000469082.1:104032|190
DEVSPCWSGWSR
>ENST00000248901.11|SNV-29454-C-G|3
EPRGIIALENLSVQKVDDPK
>FUSION-ENST00000613719.1:109715-ENST00000469082.1:104032|264
SQLTTTSASQVQAILLPQPLK
>FUSION-ENST00000583178.5:4668-ENST00000640603.1:182|230
AHDSPFLLFCCRHTFLCISFAPTR
>FUSION-ENST00000583178.5:4668-ENST00000640603.1:182|33
TLPFPESCSDSASCSDSAEWMGSAR
>FUSION-ENST00000461038.5:6404-ENST00000651358.1:52606|22
DPAAASISDGDCDAR
>ENST00000480453.5|SNV-325127-G-A|4
KSVCSGNACSRGSGR
>FUSION-ENST00000613719.1:109715-ENST00000469082.1:104032|217
LVRLVSNSRPQVIAHLSLPKCWDYR
>ENST00000471988.1|SNV-8083-G-T|2
MSSWIMLSFTMMSPLA
>ENST00000569298.1|SNV-19954-A-G|1
LQVMMGPCS
>ENST00000464987.5|SNV-23177-C-T|1
ALVQILGLTFAMTMYCQVVK
>FUSION-ENST00000613719.1:109715-ENST00000469082.1:104032|127
SWLTATSASWVQASPLPQPPE
>ENST00000465864.2|SNV-35684-A-C|2
HGLITFGIYKR
>ENST00000270800.2|MNV-21717-CCCCCGAA-C|2
KSHQLEAAC
>ENST00000334464.7|SNV-557-C-T|4
ELRDTALIR
>FUSION-ENST00000583178.5:4668-ENST00000640603.1:182|197
MVGPIILQYGKWDFNRLNGFLQ
>ENST00000559605.1|SNV-154777-G-A|2
ALGPAGGLLGARGDSHLHLTPTPR
>ENST00000469726.5|SNV-124762-G-C|1
TWRALPCA
>FUSION-ENST00000613719.1:109715-ENST00000469082.1:104032|1
TAHRRVPR
>ENST00000577017.1|INDEL-92702-C-CA|1
DGTGSDDKKSQ
>ENST00000652747.1|SNV-2188-G-A|4
FENLDMSHRTK
>FUSION-ENST00000547211.5:1830-ENST00000361390.2:652|12
SNYFLKIIQMQQIRMPLRPILHSR
>FUSION-ENST00000583178.5:4668-ENST00000640603.1:182|113
LLSCLSIPR
>FUSION-ENST00000613719.1:109715-ENST00000469082.1:104032|329
YQWLPITPLYVYTIR
>ENST00000525971.6|SNV-30580-G-A|1
LDIPSFWKK
>FUSION-ENST00000613719.1:109715-ENST00000469082.1:104032|323
ERCSQLEFKK
>FUSION-ENST00000613719.1:109715-ENST00000469082.1:104032|341
VAEAGGSLEPR
>FUSION-ENST00000613719.1:109715-ENST00000469082.1:104032|377
YGLGTVAHACNPSTLGGR
>ENST00000570064.5|SNV-51184-G-T|4
MTCIIRQGAASR
>ENST00000479107.1|SNV-7252-G-A|3
FHIRAVILKALSLAFLLSLR
>FUSION-ENST00000498328.1:41986-ENST00000663145.1:7980|5
MELQVIRKLR
>FUSION-ENST00000361625.5:91183-ENST00000370792.7:46571|6
NLNKTKVFLQEK
>ENST00000449022.7|SNV-525971-C-T|2
AAAKYVDVLKPGMDLADTYIMFVR
>ENST00000324852.9|SNV-9816-A-G|3
ADRPGEDIEGVR
>FUSION-ENST00000613719.1:109715-ENST00000469082.1:104032|425
VNNTCSLQKILKNIK
>FUSION-ENST00000613719.1:109715-ENST00000469082.1:104032|146
LECSGDLGSLQSPLIAISSNCNLR
>ENST00000545279.6|SNV-21241-A-G|2
WPDLQSHHELKPLDVCEFPFGSK
>FUSION-ENST00000613719.1:109715-ENST00000469082.1:104032|209
ILWPKAWR
>ENST00000351559.9|INDEL-92702-C-CA|1
DGTGSDDKKSQGG
>FUSION-ENST00000613719.1:109715-ENST00000469082.1:104032|24
MQQCVLNWFNHNSFDFSCIR
>FUSION-ENST00000510460.1:11279-ENST00000635489.1:3899|1
YLTLLNPCLMPH
>ENST00000463007.5|SNV-286360-A-C|7
MNKIIPKPR
>ENST00000287934.4|SNV-618-T-C|3
RLARQLLPLLWLLEAPLLLGVR
>FUSION-ENST00000651894.2:949-ENST00000309865.11:34724|18
SVLTLASAGCKSASLKHCLNGESR
>ENST00000374027.7|MNV-713-TAT-T|1
GLQTAGGL
>FUSION-ENST00000613719.1:109715-ENST00000469082.1:104032|438
MTLAFFF
>ENST00000371847.8|INDEL-72692-A-AA|1
ITLSISLHKKTHV
>ENST00000371847.8|INDEL-72692-A-AA|11
YCINAKK
>FUSION-ENST00000613719.1:109715-ENST00000469082.1:104032|73
TQNIQEPDVLKLSYEQK
>ENST00000345617.7|SNV-286360-A-C|4
QQFQQQQLQMNKIIPKPREPAR
>FUSION-ENST00000583178.5:4668-ENST00000640603.1:182|5
SERLRPR
>ENST00000562067.5|SNV-12594-G-T|2
FRRPSSAISCSDQTLLAT
>ENST00000373670.5|SNV-24624-A-T|4
EEFRSFEALR
>FUSION-ENST00000613719.1:109715-ENST00000469082.1:104032|227
NQQHVFHMEFLNRNIHK
>ENST00000419869.7|MNV-8231-CG-C|4
HIVKTVDFTQDSNYLLTGDR
>ENST00000505484.5|MNV-123173-AG-A|2
MYEEIYFTNQLKRHMITHSEK
>FUSION-ENST00000613719.1:109715-ENST00000469082.1:104032|104
NIKGVIYIKVCEDISLER
>FUSION-ENST00000613719.1:109715-ENST00000469082.1:104032|77
KTQNIQEPDVLK
>FUSION-ENST00000613719.1:109715-ENST00000469082.1:104032|205
MRMAWLCVYMWSFFFFLR
>FUSION-ENST00000542710.3:33179-ENST00000309775.8:10827|3
KTPKHIPHCGNCSLEGNE
>ENST00000610727.1|SNV-152082-G-A|1
NFSFMNPGMEQLIS
>FUSION-ENST00000583178.5:9589-ENST00000640603.1:182|2
IPGTQRGYDGCFWIYYGNGY
>ENST00000463007.5|SNV-286360-A-C|5
MNKIIPKPREPAR
>ENST00000372476.8|SNV-4014-G-A|1
DDHIVRTPPGPPLRLAR
>ENST00000461804.5|SNV-11219-A-G|1
SPISINVRTVKK
>FUSION-ENST00000613719.1:109715-ENST00000469082.1:104032|442
MSSSCSTAKKWHRPR
>ENST00000269143.8|SNV-18442-G-A|1
DEINVKFKDVAGCEEAK
>ENST00000454784.9|SNV-89967-C-G|2
RTIGLSAGSTGTSGQSAGVAGTTTL
>FUSION-ENST00000613719.1:109715-ENST00000469082.1:104032|107
MNIKGVIYIK
>FUSION-ENST00000613719.1:109715-ENST00000469082.1:104032|439
SSSCSTAKKWHRPR
>ENST00000465864.2|SNV-35684-A-C|5
VHSYLERHGLITFGIYK
>ENST00000392676.8|SNV-53211-C-T|3
NAVVPIKLVSDLYFLKPGDKPHKYK
>FUSION-ENST00000613719.1:109715-ENST00000469082.1:104032|220
NIHKTRLYID
>ENST00000222823.9|SNV-26036-G-A|1
LQSLWATGQLDAGVKFFFHFRCR
>FUSION-ENST00000581006.5:109715-ENST00000469082.1:104032|2
GQLPEWK
>FUSION-ENST00000613719.1:109715-ENST00000469082.1:104032|13
MGNNNDPNLR
>ENST00000570064.5|SNV-51184-G-T|19
MYYSSGCSIAK
>FUSION-ENST00000613719.1:109715-ENST00000469082.1:104032|316
NSDLPGASVKSLGEAR
>FUSION-ENST00000613719.1:109715-ENST00000469082.1:104032|106
NIKGVIYIK
>FUSION-ENST00000613719.1:109715-ENST00000469082.1:104032|453
MCCASTSPFWICPCLCFIR
>FUSION-ENST00000613719.1:109715-ENST00000469082.1:104032|419
IRTITCSPTNHR
>FUSION-ENST00000613719.1:109715-ENST00000469082.1:104032|81
MWTLESISWLWVK
>ENST00000470493.1|SNV-46986-A-T|16
LVLPMIKEHIMQMLQIR
>ENST00000525971.6|SNV-30580-G-A|9
MVWMAVLIFSVLNFHIIKLLK
>ENST00000469726.5|SNV-124762-G-C|4
GPLLLTLGPAEVSCRTWR
>ENST00000653392.1|SNV-19955-C-T|2
LQENLGNPSKNEDNVK
>FUSION-ENST00000651894.2:949-ENST00000309865.11:34724|82
HFSIILNLLGMLLKK
>ENST00000222823.9|SNV-26036-G-A|3
LQSLWATGQLDAGVK
>FUSION-ENST00000613719.1:109715-ENST00000469082.1:104032|176
MRHRALPK
>FUSION-ENST00000328257.13:51103-ENST00000309775.8:10827|5
YLWTTLHSSK
>FUSION-ENST00000613719.1:109715-ENST00000469082.1:104032|437
MLIAENLEK
>FUSION-ENST00000613719.1:109715-ENST00000469082.1:104032|390
GSHSAYLKPALARCGGSCL
>ENST00000496328.1|SNV-48415-C-A|6
MAGFTQETLVDGSR
>FUSION-ENST00000613719.1:109715-ENST00000469082.1:104032|351
RIQTCQEPL
>FUSION-ENST00000613719.1:109715-ENST00000469082.1:104032|398
GQGFKTSLANMLKPR
>ENST00000419869.7|MNV-8231-CG-C|1
INCYAYMT
>ENST00000466857.5|SNV-221359-G-C|5
MLQRTSTIYSSTLGVFMSRK
>FUSION-ENST00000583178.5:4668-ENST00000640603.1:182|68
FCLHSTSHSTLLERSR
>ENST00000479606.5|SNV-9359-A-C|3
LPVARSAHGAPVYSDK
>FUSION-ENST00000324238.7:20792-ENST00000564255.5:167611|1
YLMQNRCHSIH
>FUSION-ENST00000613719.1:109715-ENST00000469082.1:104032|433
MLIAENLEKHKSIK
>ENST00000598378.2|SNV-15562-G-A|1
SLVVSVLPVPAGPAGAPPMMRWRD
>FUSION-ENST00000583178.5:4668-ENST00000640603.1:182|212
MTITSRHI
>ENST00000374027.7|MNV-713-TAT-T|5
GALIRLNLAGGPR
>ENST00000324852.9|SNV-9816-A-G|6
REMTTTKADRPGEDIEGVR
>FUSION-ENST00000613719.1:109715-ENST00000469082.1:104032|53
MKVHIKESHMLCWTLR
>FUSION-ENST00000583178.5:4668-ENST00000640603.1:182|104
LARMVSIS
>ENST00000465378.6|SNV-21408-G-C|1
HFISIEDNKVLGTHKGEVQTLPLVI
>FUSION-ENST00000613719.1:109715-ENST00000469082.1:104032|248
SPLLPKVLGLQA
>ENST00000392385.2|SNV-115510-C-A|1
KINSRWIK
>FUSION-ENST00000542710.3:33179-ENST00000309775.8:10827|1
HIPHCGNCSLEGNE
>FUSION-ENST00000472462.1:45239-ENST00000663145.1:7980|2
CRAEVSCPR
>FUSION-ENST00000613719.1:109715-ENST00000469082.1:104032|335
NPDHTTALQPGQQSQTLAKK
>FUSION-ENST00000583178.5:9589-ENST00000640603.1:182|3
EVAETLSFRIPGTQR
>ENST00000303375.10|SNV-38870-G-A|1
DQLTDSCYQFNFQSTLSWK
>ENST00000518286.5|SNV-87851-G-A|1
PAAQDTPGATPGQPGAGSR
>ENST00000248901.11|SNV-29454-C-G|1
GIIALENLSVQKVDDPK
>FUSION-ENST00000613719.1:109715-ENST00000469082.1:104032|428
LFLKVNNTCSLQKILK
>FUSION-ENST00000583178.5:4668-ENST00000640603.1:182|137
LSLPSSWDYR
>FUSION-ENST00000613719.1:109715-ENST00000469082.1:104032|320
CSQLEFKKNSDLPGASVK
>FUSION-ENST00000583178.5:4668-ENST00000640603.1:182|90
ESCSITQAGVQWRDLGSQQPQPPR
>ENST00000469726.5|SNV-124762-G-C|3
MGPLLLTLGPAEVSCRTWRALPCA
>ENST00000368799.2|SNV-12789-C-T|1
QSESSHGWTGLSTGVRQGSHHEQAR
>ENST00000616856.1|SNV-81913-C-T|3
RKVGWPR
>ENST00000549155.6|SNV-224882-C-A|5
NKSNGIYFR
>ENST00000504669.5|SNV-151689-A-G|8
MVTLCCTQLDCHLLRMQTAGPISLR
>ENST00000392385.2|SNV-115510-C-A|4
LDPFLTPYK
>ENST00000368331.5|SNV-102426-G-A|2
EIGIQNHDK
>ENST00000270800.2|MNV-21717-CCCCCGAA-C|5
TPPLGHFLVLNTLGLKVSFR
>ENST00000560541.5|SNV-342670-G-T|2
KLLQRPTRFK
>FUSION-ENST00000583178.5:4668-ENST00000640603.1:182|57
MLVLWVLLPDPHASPITVPECGRMK
>ENST00000358487.10|SNV-110457-A-G|5
IADFGLARDINNIDYYKETTNGR
>ENST00000262410.9|INDEL-92702-C-CA|3
DGTGSDDKKSQDIHTFLC
>ENST00000270800.2|MNV-21717-CCCCCGAA-C|10
TAGLPPMGYAWK
>ENST00000476379.6|MNV-25376-AA-A|2
NSLNNGR
>ENST00000278616.8|INDEL-85445-T-TA|9
KITKNNACCCGLHEK
>ENST00000392283.9|SNV-12270-A-G|2
KFEDEYSEYLKHDVR
>FUSION-ENST00000551150.5:1830-ENST00000361390.2:652|5
IHKHYYNKHPHHYNLPR
>FUSION-ENST00000613719.1:109715-ENST00000469082.1:104032|463
IVNSWTPQLR
>FUSION-ENST00000583178.5:4668-ENST00000640603.1:182|121
YICTCYSLESRKENV
>FUSION-ENST00000613719.1:109715-ENST00000469082.1:104032|389
MNPGGGGCGELR
>ENST00000525078.1|INDEL-101542-G-GA|5
GKKETWDTAEEDSGTDSEYDESGK
>ENST00000413465.6|SNV-12598-A-G|1
LIRVEGNLRVEYLDDR
>FUSION-ENST00000583178.5:4668-ENST00000640603.1:182|88
DLGSQQPQPPRFK
>ENST00000461804.5|SNV-11219-A-G|3
SPISINVR
>ENST00000278616.8|INDEL-85445-T-TA|2
TKETFFRNNF
>ENST00000653392.1|SNV-19955-C-T|3
LQENLGNPSK
>FUSION-ENST00000613719.1:109715-ENST00000469082.1:104032|165
ADIFVSR
>ENST00000367482.8|SNV-11573-G-A|6
EPAPTTPKETAPTTPKETAPTTLK
>FUSION-ENST00000583178.5:4668-ENST00000640603.1:182|188
FATYGYSK
>ENST00000271636.12|SNV-26327-A-G|5
EVEERHEVNEQLQAR
>FUSION-ENST00000613719.1:109715-ENST00000469082.1:104032|338
MNPDHTTALQPGQQSQTLAK
>ENST00000480230.5|SNV-45247-T-C|5
APAASTK
>ENST00000301067.11|SNV-27752-C-G|1
HLSPQQQQQLQALLMER
>FUSION-ENST00000552461.5:1830-ENST00000361390.2:652|3
FHCGSRQCGLQADAADPHAPSPYSS
>ENST00000231498.8|SNV-79069-G-C|1
YVENPSQVLNCESRR
>FUSION-ENST00000651894.2:949-ENST00000309865.11:34724|96
EVVAVARAVYQAVLSLK
>FUSION-ENST00000613719.1:109715-ENST00000469082.1:104032|421
LGYIFLLFFFF
>ENST00000515652.5|SNV-15058-C-A|5
LHIGVCGHRGLLRHWVQR
>FUSION-ENST00000361625.5:91183-ENST00000370792.7:46571|2
VFLQEKLVILKTWF
>FUSION-ENST00000583178.5:4668-ENST00000640603.1:182|147
QSLTLSPRLECSGTISAHCKLR
>FUSION-ENST00000613719.1:109715-ENST00000469082.1:104032|211
MKILWPKAWR
>FUSION-ENST00000613719.1:109715-ENST00000469082.1:104032|337
NPDHTTALQPGQQSQTLAK
>FUSION-ENST00000583178.5:4668-ENST00000640603.1:182|213
DSVFFSGVSVTVTSVGTPER
>FUSION-ENST00000590474.7:304-ENST00000636222.1:115896|42
GALLEKKVDVDK
>ENST00000322507.13|SNV-17537-C-A|4
ELRNVGVEVFSLGIKAADEK
>FUSION-ENST00000613719.1:109715-ENST00000469082.1:104032|393
MGSHSAYLKPALAR
>FUSION-ENST00000613719.1:109715-ENST00000469082.1:104032|418
TITCSPTNHR
>ENST00000496328.1|SNV-48415-C-A|5
AGFTQETLVDGSR
>FUSION-ENST00000613719.1:109715-ENST00000469082.1:104032|27
MRINSLSFL
>FUSION-ENST00000583178.5:4668-ENST00000640603.1:182|163
HIHTHTHTDIHKMYA
>ENST00000372476.8|SNV-4014-G-A|3
GSDAWGPPLLLEKDDHIVR
>ENST00000474426.1|SNV-233865-G-C|1
NVQCLTLLLGLLNPWKNAYR
>FUSION-ENST00000613719.1:109715-ENST00000469082.1:104032|207
AWRNPTLYFH
>FUSION-ENST00000613719.1:109715-ENST00000469082.1:104032|373
HGGTCQWSQLLG
>FUSION-ENST00000651894.2:949-ENST00000309865.11:34724|65
VQLVHRGTCIRQAFGK
>FUSION-ENST00000613719.1:109715-ENST00000469082.1:104032|87
SALSLFGEVGSRK
>FUSION-ENST00000585979.5:407112-ENST00000523901.1:1157|8
MLPQSTR
>ENST00000393066.7|SNV-22849-G-T|1
DKCENHH
>ENST00000358487.10|SNV-110457-A-G|3
DINNIDYYKETTNGRLPVK
>FUSION-ENST00000583178.5:4668-ENST00000640603.1:182|31
GSARQLLGQGQPFPQPHR
>ENST00000339865.9|INDEL-101542-G-GA|6
ANEGKKR
>FUSION-ENST00000583178.5:4668-ENST00000640603.1:182|229
VSPFSCFSMTWILPNELILR
>FUSION-ENST00000613719.1:109715-ENST00000469082.1:104032|440
SSSCSTAKK
>FUSION-ENST00000613719.1:109715-ENST00000469082.1:104032|14
VLNLSLPQFSHLQNGK
>ENST00000529230.6|INDEL-38176-A-AA|16
KPQTGSWRLCR
>FUSION-ENST00000613719.1:109715-ENST00000469082.1:104032|38
MSCHRSQLLWFRR
>FUSION-ENST00000583178.5:4668-ENST00000640603.1:182|179
SIKNCLK
>ENST00000504669.5|SNV-151689-A-G|4
MQTAGPISLRILSVSTLERK
>FUSION-ENST00000583178.5:4668-ENST00000640603.1:182|243
LVSRLPR
>ENST00000473350.1|SNV-21679-G-A|9
SVWPMPGSTK
>FUSION-ENST00000613719.1:109715-ENST00000469082.1:104032|363
QQKTCFNNTLWAGHSGSCL
>FUSION-ENST00000583178.5:4668-ENST00000640603.1:182|89
DLGSQQPQPPR
>ENST00000269143.8|SNV-18442-G-A|4
VLKDEINVK
>FUSION-ENST00000613719.1:109715-ENST00000469082.1:104032|379
KPALTIR
>ENST00000378372.8|SNV-10336-C-T|4
SSSDPQAQKYIVESK
>ENST00000341594.9|SNV-393237-C-T|3
RGDKLQVEQLSMQELSK
>FUSION-ENST00000613719.1:109715-ENST00000469082.1:104032|200
WSFFFFLR
>FUSION-ENST00000613719.1:109715-ENST00000469082.1:104032|388
NPGGGGCGELR
>ENST00000475959.1|SNV-20641-A-C|3
TRCCWAQTPWVTSCPLLSNPSIARA
>FUSION-ENST00000613719.1:109715-ENST00000469082.1:104032|135
GFHYVGQAGLELLTW
>FUSION-ENST00000613719.1:109715-ENST00000469082.1:104032|362
TCFNNTLWAGHSGSCL
>ENST00000490850.1|INDEL-72692-A-AA|10
QKNYEQPTISSKSHSPSPYTK
>FUSION-ENST00000613719.1:109715-ENST00000469082.1:104032|404
MPVIIALWEAEAGRSR
>ENST00000371847.8|INDEL-72692-A-AA|5
TAYNFFKITLSISLHK
>ENST00000470493.1|SNV-46986-A-T|4
MQMLQIRKLCPSNAR
>FUSION-ENST00000510460.1:11279-ENST00000635489.1:3899|14
VPDIVEPMPDATLAQDYLHGHGYFQ
>FUSION-ENST00000583178.5:4668-ENST00000640603.1:182|221
TWILPNELILRLKMR
>FUSION-ENST00000613719.1:109715-ENST00000469082.1:104032|369
PLYSSLGDREDSVSK
>FUSION-ENST00000498328.1:41986-ENST00000663145.1:7980|10
MIFCQSFAIMELQVIRKLR
>ENST00000508596.5|SNV-69300-G-A|1
DLGHVETIFDYK
>FUSION-ENST00000498328.1:41986-ENST00000663145.1:7980|8
MELQVIR
>FUSION-ENST00000552461.5:1830-ENST00000361390.2:652|16
QQIRMPLRPILHSRIHK
>ENST00000378372.8|SNV-10336-C-T|5
QILGRSSSDPQAQKYIVESK
>ENST00000426886.1|SNV-3903-C-T|5
GKDPQLVEEEK
>FUSION-ENST00000583178.5:4668-ENST00000640603.1:182|61
GCLFSYPSSSR
>ENST00000415641.7|SNV-17224-C-T|2
NSPQLEDDALEGSASNTQGR
>ENST00000339865.9|INDEL-101542-G-GA|2
NMGYSRR
>FUSION-ENST00000370794.7:45239-ENST00000663145.1:7980|2
TFAEPGPISNNDFLCIHGDK
>FUSION-ENST00000613719.1:109715-ENST00000469082.1:104032|245
MVQSRLTSTFASRV
>FUSION-ENST00000583178.5:4668-ENST00000640603.1:182|47
SACVGHDQTGDLAACTVSK
>FUSION-ENST00000613719.1:109715-ENST00000469082.1:104032|98
VSAVATVSIVCYNHR
>FUSION-ENST00000581006.5:109715-ENST00000469082.1:104032|5
VLLQHIEVNGINLVR
>FUSION-ENST00000583178.5:4668-ENST00000640603.1:182|223
TWILPNELILRLK
>ENST00000480230.5|SNV-45247-T-C|6
WPRPHRAPAASTKGPCGGWR
>ENST00000448223.7|SNV-98380-T-C|1
ELENTEEHQSVDIATLEDEAQENK
>FUSION-ENST00000613719.1:109715-ENST00000469082.1:104032|368
MPLYSSLGDREDSVSKK
>FUSION-ENST00000613719.1:109715-ENST00000469082.1:104032|85
SALSLFGEVGSRKINLR
>ENST00000398185.6|SNV-154777-G-A|1
VVYLEHVVIRTSISHPRR
>FUSION-ENST00000613719.1:109715-ENST00000469082.1:104032|4
IIHEGAYQRVSHALLDPADQR
>FUSION-ENST00000613719.1:109715-ENST00000469082.1:104032|23
QQCVLNWFNHNSFDFSCIR
>ENST00000636043.1|SNV-16494-A-G|4
TANEKTTQFPAEPTENRESTANGK
>FUSION-ENST00000613719.1:109715-ENST00000469082.1:104032|139
MLVRLVSNS
>FUSION-ENST00000613719.1:109715-ENST00000469082.1:104032|278
MPGPYFLNFLQ
>ENST00000480453.5|SNV-325127-G-A|6
KSVCSGNACSR
>FUSION-ENST00000613719.1:109715-ENST00000469082.1:104032|9
MGNNNDPNLRELNKIIHEGAYQR
>ENST00000405659.5|SNV-20029-T-G|3
SLLEGVTHLDTCTQNPIKGLVR
>FUSION-ENST00000613719.1:109715-ENST00000469082.1:104032|175
RHRALPK
>ENST00000505014.5|SNV-12598-A-G|4
MSAAQIAMVWPLLSVLSEWK
>ENST00000473350.1|SNV-21679-G-A|1
PGSTKGWSKT
>ENST00000392385.2|SNV-115510-C-A|6
LKLDPFLTPYK
>FUSION-ENST00000510460.1:11279-ENST00000635489.1:3899|7
LFLDREVMDQVQSGKR
>FUSION-ENST00000651894.2:949-ENST00000309865.11:34724|95
AVYQAVLSLK
>ENST00000529230.6|INDEL-38176-A-AA|13
FSKSIKEGCWK
>ENST00000331683.10|SNV-205597-C-T|4
MKGNTKDSEFSIDMQPNPNLNVSK
>ENST00000367482.8|SNV-11573-G-A|1
ETAPTTLKEPAPTTPKKPAPK
>ENST00000413465.6|SNV-12598-A-G|5
CSDSDGLAPPQR
>ENST00000358487.10|SNV-110457-A-G|1
ETTNGRLPVKWMAPEALFDR
>ENST00000504669.5|SNV-151689-A-G|2
QTAGPISLRILSVSTLER
>ENST00000409204.4|SNV-384-C-T|2
GRGNVRSSQALGVSWCPATWHPR
>FUSION-ENST00000583178.5:4668-ENST00000640603.1:182|177
SIKNCLKTLK
>ENST00000505014.5|SNV-12598-A-G|2
MVWPLLSVLSEWK
>ENST00000374423.9|SNV-36041-C-A|2
IVISPPLSVIVPEFERR
>FUSION-ENST00000583178.5:4668-ENST00000640603.1:182|41
VPLRSRER
>ENST00000479606.5|SNV-9359-A-C|4
IEGRLPVARSAHGAPVYSDK
>ENST00000392620.5|SNV-7812-C-T|2
MCPGLVRFARECM
>FUSION-ENST00000613719.1:109715-ENST00000469082.1:104032|365
EDSVSKKK
>ENST00000418724.1|SNV-1633-C-T|2
SHASSRASENQSSSSSNYFSPR
>FUSION-ENST00000583178.5:4668-ENST00000640603.1:182|207
SLIGPFIFLARGSVAGLD
>FUSION-ENST00000651894.2:949-ENST00000309865.11:34724|33
TFLYTNRQTCQDWLTRIR
>FUSION-ENST00000651894.2:949-ENST00000309865.11:34724|81
HFSIILNLLGMLLKKDNQDTR
>FUSION-ENST00000613719.1:109715-ENST00000469082.1:104032|140
MYFIWSF
>ENST00000321731.8|MNV-43966-ATGAA-A|1
VLACTEQLKMKQFL
>FUSION-ENST00000583178.5:4668-ENST00000640603.1:182|143
LRLPGSSNSR
>ENST00000484346.1|SNV-52304-C-T|4
MASFLLLVAVLYGCCHQRLSQR
>ENST00000498626.1|SNV-33812-C-T|7
TISSGKGQHMHLPSIIWISSRL
>ENST00000636569.1|SNV-110404-G-A|6
KLSSSDAPAQDTGSSAAAVK
>FUSION-ENST00000613719.1:109715-ENST00000469082.1:104032|353
HFDLPLYHCYTWSDAPSLSLR
>ENST00000379935.8|INDEL-31582-G-GA|3
KLETMKTEFLHVK
>FUSION-ENST00000583178.5:4668-ENST00000640603.1:182|101
MDLRLTTLGR
>FUSION-ENST00000613719.1:109715-ENST00000469082.1:104032|289
SHCAWPFFFFFFLR
>FUSION-ENST00000613719.1:109715-ENST00000469082.1:104032|360
PVIPVLWEAGVGGLLAGQQSK
>FUSION-ENST00000583178.5:4668-ENST00000640603.1:182|218
LKMRDSVFFSGVSVTVTSVGTPER
>FUSION-ENST00000613719.1:109715-ENST00000469082.1:104032|314
SLGEARR
>ENST00000524948.5|SNV-986-C-T|1
SQDMKGASRSPEDR
>ENST00000373670.5|SNV-24624-A-T|5
DEDSSLMQLKEEFRSFEALR
>ENST00000374027.7|MNV-713-TAT-T|2
LNLAGGPRGLQTAGGL
>ENST00000653392.1|SNV-19955-C-T|6
NEERKLQENLGNPSK
>ENST00000508596.5|SNV-69300-G-A|2
WDFLRDLGHVETIFDYK
>FUSION-ENST00000613719.1:109715-ENST00000469082.1:104032|159
SYSAIGHEFSANESTTCISYGVFK
>ENST00000413465.6|SNV-12598-A-G|2
LIRVEGNLR
>FUSION-ENST00000470782.5:156785-ENST00000532071.1:13961|6
GNVALKVQTLLVAVHRSGFCQSLK
>FUSION-ENST00000551150.5:1830-ENST00000361390.2:652|11
QMQQIRMPLRPILHSR
>ENST00000288368.5|SNV-186454-G-T|1
VSFYFKPSE
>FUSION-ENST00000547211.5:1830-ENST00000361390.2:652|10
IIQMQQIRMPLRPILHSRIHK
>ENST00000368576.8|MNV-11985-CAAC-C|4
QYGLDNSGGYKQQLR
>FUSION-ENST00000510460.1:11279-ENST00000635489.1:3899|19
QNSNDAVFGQGGHGPSTK
>ENST00000505484.5|MNV-123173-AG-A|1
YEEIYFTNQLKRHMITHSEK
>FUSION-ENST00000583178.5:4668-ENST00000640603.1:182|29
QRHGGARSR
>FUSION-ENST00000613719.1:109715-ENST00000469082.1:104032|466
EVAQAKVR
>FUSION-ENST00000583178.5:4668-ENST00000640603.1:182|25
GFPPAVPGRPSAGPGTR
>FUSION-ENST00000583178.5:4668-ENST00000640603.1:182|112
LLSCLSIPRSWDYR
>ENST00000413465.6|SNV-12598-A-G|6
CPHHERCSDSDGLAPPQRLIR
>ENST00000367098.5|SNV-633-G-T|3
NVFSEIR
>FUSION-ENST00000583178.5:4668-ENST00000640603.1:182|106
HHAWPTYSF
>ENST00000474426.1|SNV-233865-G-C|9
MLNPIAWSPESMEK
>FUSION-ENST00000613719.1:109715-ENST00000469082.1:104032|452
CCASTSPFWICPCLCFIR
>ENST00000278616.8|INDEL-85445-T-TA|6
NNACCCGLHEK
>FUSION-ENST00000613719.1:109715-ENST00000469082.1:104032|370
MPLYSSLGDREDSVSK
>ENST00000220669.10|SNV-18047-A-T|1
LVIPKPRMAATQKLVK
>ENST00000476873.5|SNV-2014-A-C|2
IANLGSCNASK
>FUSION-ENST00000613719.1:109715-ENST00000469082.1:104032|330
TIYYEHFLLFHLVFK
>ENST00000392676.8|SNV-53211-C-T|4
NAVVPIKLVSDLYFLKPGDKPHK
>ENST00000572022.5|SNV-3426-G-T|1
YSTANNANFYLQAGSAFAEMKIK
>FUSION-ENST00000583178.5:4668-ENST00000640603.1:182|79
MKPVHGPSANNVRK
>FUSION-ENST00000651894.2:949-ENST00000309865.11:34724|78
DNQDTRK
>FUSION-ENST00000613719.1:109715-ENST00000469082.1:104032|255
VSPCWPGWS
>ENST00000262585.6|SNV-43392-G-A|1
VQSLQLHHELHATHLLSSTDLKEGR
>FUSION-ENST00000510460.1:11279-ENST00000635489.1:3899|9
MLFLDREVMDQVQSGKR
>FUSION-ENST00000613719.1:109715-ENST00000469082.1:104032|136
MGFHYVGQAGLELLTW
>FUSION-ENST00000472462.1:45239-ENST00000663145.1:7980|9
TFFVFMEIR
>FUSION-ENST00000583178.5:4668-ENST00000640603.1:182|167
NEALLTFSNMHIHTHTHTDIHKMYA
>FUSION-ENST00000590474.7:304-ENST00000636222.1:115896|47
MSQSKGALLEK
>FUSION-ENST00000585979.5:407112-ENST00000523901.1:1157|6
LPQSTRWMPSPFVPVSCR
>ENST00000480230.5|SNV-45247-T-C|10
EAPSPTACRRWPRPHR
>FUSION-ENST00000613719.1:109715-ENST00000469082.1:104032|456
SGWRPQGLSLHPVSSPSR
>FUSION-ENST00000583024.1:9589-ENST00000640603.1:182|5
SFHPPAAMSERLRPRIPGTQR
>ENST00000393409.2|MNV-1013-TCACTGTGTTC-T|2
ALAHQLGLAEDEDVLLPRAR
>ENST00000481477.5|SNV-38766-T-C|2
MGWTISEATHSP
>ENST00000498626.1|SNV-33812-C-T|2
MHLPSIIWISSRL
>FUSION-ENST00000613719.1:109715-ENST00000469082.1:104032|402
MPVIIALWEAEAGRSRGQGFK
>FUSION-ENST00000613719.1:109715-ENST00000469082.1:104032|343
MPVVPATRVAEAGGSLEPRR
>FUSION-ENST00000651894.2:949-ENST00000309865.11:34724|100
YHKEKEVVAVAR
>ENST00000529230.6|INDEL-38176-A-AA|12
SIKEGCWK
>FUSION-ENST00000651894.2:949-ENST00000309865.11:34724|70
SETYAPLFCLPSFHK
>ENST00000451656.1|SNV-644-G-C|1
LAPAGSSGR
>FUSION-ENST00000613719.1:109715-ENST00000469082.1:104032|237
LSAVLHS
>ENST00000554433.1|SNV-4690-A-G|3
HTQRSNIGWNADYDHKDVNNGK
>FUSION-ENST00000583178.5:4668-ENST00000640603.1:182|63
YIPTITSIRGCLFSYPSSSR
>FUSION-ENST00000583178.5:4668-ENST00000640603.1:182|232
AHDSPFLLFCCR
>FUSION-ENST00000613719.1:109715-ENST00000469082.1:104032|18
TSCVTKGK
>ENST00000395871.7|SNV-13856-G-T|1
FLPNALISVYFAANYLTK
>ENST00000473350.1|SNV-21679-G-A|4
MPGSTKGWSK
>FUSION-ENST00000583178.5:4668-ENST00000640603.1:182|55
LVLWVLLPDPHASPITVPECGRMK
>FUSION-ENST00000613719.1:109715-ENST00000469082.1:104032|168
HICMFPAVSALLL
>ENST00000368700.7|SNV-2014-A-C|2
MPLNWSSGVSGS
>FUSION-ENST00000583024.1:9589-ENST00000640603.1:182|3
LRPRIPGTQRGYDGCFWIYYGNGY
>FUSION-ENST00000613719.1:109715-ENST00000469082.1:104032|119
WLTPVIPALWEAEVGR
>ENST00000418460.2|SNV-1141-C-G|5
LTDLGSRLLSQLER
>ENST00000465864.2|SNV-35684-A-C|4
VHSYLERHGLITFGIYKR
>FUSION-ENST00000613719.1:109715-ENST00000469082.1:104032|331
IKTIYYEHFLLFHLVFK
>ENST00000379935.8|INDEL-31582-G-GA|5
VSTLGKK
>ENST00000549155.6|SNV-224882-C-A|1
SNGIYFRDGKCR
>FUSION-ENST00000613719.1:109715-ENST00000469082.1:104032|155
MVQYSLIQCFQ
>FUSION-ENST00000403627.7:9589-ENST00000640603.1:182|10
RSSRNPVFQDSWDTEGVR
>FUSION-ENST00000613719.1:109715-ENST00000469082.1:104032|101
VCEDISLER
>ENST00000222823.9|SNV-26036-G-A|4
SMLLQRLQSLWATGQLDAGVK
>ENST00000470493.1|SNV-46986-A-T|18
MACGLGGKLVLPMIKEHIMQMLQIR
>FUSION-ENST00000613719.1:109715-ENST00000469082.1:104032|315
NSDLPGASVKSLGEARR
>FUSION-ENST00000268712.8:156785-ENST00000532071.1:13961|6
DARERGSQSSDSSSSCPQK
>ENST00000461804.5|SNV-11219-A-G|5
AEEKSPISINVR
>ENST00000371847.8|INDEL-72692-A-AA|9
KLRTAYNFFK
>ENST00000463007.5|SNV-286360-A-C|6
NKIIPKPR
>FUSION-ENST00000583178.5:4668-ENST00000640603.1:182|107
QANFCIFSR
>FUSION-ENST00000613719.1:109715-ENST00000469082.1:104032|150
VFPLSSILYLFIYFFETESRSVTR
>FUSION-ENST00000551150.5:1830-ENST00000361390.2:652|2
HPHHYNLPR
>FUSION-ENST00000361625.5:91183-ENST00000370792.7:46571|7
MNLNKTKVFLQEK
>FUSION-ENST00000613719.1:109715-ENST00000469082.1:104032|342
PVVPATRVAEAGGSLEPRR
>FUSION-ENST00000613719.1:109715-ENST00000469082.1:104032|137
CHHAWLILYFLVETK
>FUSION-ENST00000613719.1:109715-ENST00000469082.1:104032|15
GKVLNLSLPQFSHLQNGK
>ENST00000570064.5|SNV-51184-G-T|9
MKGSSPWPTMTCIIRQGAASR
>FUSION-ENST00000613719.1:109715-ENST00000469082.1:104032|270
FTPPGPANFCIFNR
>ENST00000496328.1|SNV-48415-C-A|1
APEWNSEDHRP
>FUSION-ENST00000583178.5:4668-ENST00000640603.1:182|78
KPVHGPSANNVRK
>FUSION-ENST00000583178.5:4668-ENST00000640603.1:182|155
QSLTLSPGR
>FUSION-ENST00000613719.1:109715-ENST00000469082.1:104032|297
QGEEELGQLR
>ENST00000486620.5|SNV-21408-G-C|6
RNFEHFLLQYLQPRPR
>FUSION-ENST00000583178.5:4668-ENST00000640603.1:182|38
ELRPPQPPGSR
>ENST00000270800.2|MNV-21717-CCCCCGAA-C|4
TPPLGHFLVLNTLGLKVSFRK
>FUSION-ENST00000583178.5:4668-ENST00000640603.1:182|159
DTVLFFTYTFFFFFLR
>FUSION-ENST00000583178.5:4668-ENST00000640603.1:182|124
MYICTCYSLESRK
>FUSION-ENST00000613719.1:109715-ENST00000469082.1:104032|281
GHHAQLILYF
>ENST00000261574.10|SNV-46986-A-T|3
LVLPMIKEHIMQMLQIPDWKYR
>FUSION-ENST00000613719.1:109715-ENST00000469082.1:104032|396
TSLANMLKPR
>FUSION-ENST00000583178.5:4668-ENST00000640603.1:182|166
MHIHTHTHTDIHK
>ENST00000570064.5|SNV-51184-G-T|6
GSSPWPTMTCIIRQGAASR
>ENST00000392385.2|SNV-115510-C-A|3
LDPFLTPYKK
>FUSION-ENST00000613719.1:109715-ENST00000469082.1:104032|242
LTSTFASRV
>FUSION-ENST00000583178.5:4668-ENST00000640603.1:182|51
MKATDCLFTIIHTNEASPWTFG
>FUSION-ENST00000613719.1:109715-ENST00000469082.1:104032|254
MLARLVLNS
>ENST00000378372.8|SNV-10336-C-T|1
YIVESKCLVIEKNGK
>FUSION-ENST00000552461.5:1830-ENST00000361390.2:652|12
PLRPILHSR
>FUSION-ENST00000613719.1:109715-ENST00000469082.1:104032|266
MARSQLTTTSASQVQAILLPQPLK
>FUSION-ENST00000583178.5:4668-ENST00000640603.1:182|186
FATYGYSKSTSHYMSIK
>FUSION-ENST00000583178.5:4668-ENST00000640603.1:182|191
ASYSKDTLPFWVDYHSSYS
>ENST00000405659.5|SNV-20029-T-G|1
GLVRLRK
>ENST00000476379.6|MNV-25376-AA-A|3
DKNSLNNGRTQ
>ENST00000271636.12|SNV-26327-A-G|4
EVEERHEVNEQLQARIK
>FUSION-ENST00000578692.1:20792-ENST00000564255.5:167611|4
QVGGPHPQGRCGPGGGADAGRR
>FUSION-ENST00000510460.1:11279-ENST00000635489.1:3899|11
MLFLDREVMDQVQSGK
>FUSION-ENST00000328257.13:51103-ENST00000309775.8:10827|7
IVALDLRSHGNNCLSLQVNPVQPAR
>FUSION-ENST00000613719.1:109715-ENST00000469082.1:104032|157
QKYTQNKVIY
>ENST00000474426.1|SNV-233865-G-C|7
MLNPIAWSPESMEKCLQDFCLPFLR
>ENST00000473350.1|SNV-21679-G-A|5
SVWPMPGSTKGWSKT
>FUSION-ENST00000403627.7:4668-ENST00000640603.1:182|2
LRPRGYDGCFWIYYGNGY
>FUSION-ENST00000583178.5:4668-ENST00000640603.1:182|238
LKCGLSP
>ENST00000529230.6|INDEL-38176-A-AA|25
IEAKKMAR
>FUSION-ENST00000651894.2:949-ENST00000309865.11:34724|14
HCLNGESRK
>FUSION-ENST00000510460.1:11279-ENST00000635489.1:3899|17
QNSNDAVFGQGGHGPSTKRQK
>ENST00000374027.7|MNV-713-TAT-T|4
GALIRLNLAGGPRGLQTAGGL
>FUSION-ENST00000613719.1:109715-ENST00000469082.1:104032|372
MPLYSSLGDR
>ENST00000392385.2|SNV-115510-C-A|5
LKLDPFLTPYKK
>FUSION-ENST00000613719.1:109715-ENST00000469082.1:104032|324
MERCSQLEFKK
>ENST00000570064.5|SNV-51184-G-T|3
TCIIRQGAASR
>FUSION-ENST00000542710.3:33179-ENST00000309775.8:10827|7
STLYNQPDICGQHFTAQNK
>FUSION-ENST00000613719.1:109715-ENST00000469082.1:104032|378
KPALTIRYGLGTVAHACNPSTLGGR
>FUSION-ENST00000613719.1:109715-ENST00000469082.1:104032|356
AANYATVCIYHKIYHESLTVR
>FUSION-ENST00000583178.5:4668-ENST00000640603.1:182|91
MESCSITQAGVQWRDLGSQQPQPPR
>FUSION-ENST00000613719.1:109715-ENST00000469082.1:104032|39
SCHRSQLLWFR
>ENST00000259154.9|SNV-10420-C-A|2
HEAEFYGITQLVRR
>FUSION-ENST00000583178.5:4668-ENST00000640603.1:182|228
VSPFSCFSMTWILPNELILRLK
>FUSION-ENST00000613719.1:109715-ENST00000469082.1:104032|50
VHIKESHMLCWTLRINVCYWR
>ENST00000322507.13|SNV-17537-C-A|3
NVGVEVFSLGIKAADEK
>ENST00000570064.5|SNV-51184-G-T|12
ACMKGSSPWPTMTCIIRQGAASR
>ENST00000334464.7|SNV-557-C-T|3
ELRDTALIRR
>ENST00000515652.5|SNV-15058-C-A|4
GLLRHWVQR
>ENST00000505484.5|MNV-123173-AG-A|5
YEEIYFTNQLK
>FUSION-ENST00000613719.1:109715-ENST00000469082.1:104032|160
MSYSAIGHEFSANESTTCISYGVFK
>FUSION-ENST00000613719.1:109715-ENST00000469082.1:104032|90
MSALSLFGEVGSR
>ENST00000399215.5|SNV-38766-T-C|8
KISILKDHGYIENLTFGWDGPSR
>ENST00000533219.5|SNV-130764-A-G|3
HRPDHILAR
>ENST00000379935.8|INDEL-31582-G-GA|7
METRVSTLGKK
>FUSION-ENST00000613719.1:109715-ENST00000469082.1:104032|169
MHICMFPAVSALLL
>FUSION-ENST00000613719.1:109715-ENST00000469082.1:104032|350
MVAHASGPSYSGS
>FUSION-ENST00000583178.5:4668-ENST00000640603.1:182|132
PPRLTNFLYFSK
>FUSION-ENST00000583178.5:4668-ENST00000640603.1:182|193
ASGILIV
>FUSION-ENST00000651894.2:949-ENST00000309865.11:34724|79
KDNQDTRK
>FUSION-ENST00000583178.5:4668-ENST00000640603.1:182|224
MTWILPNELILRLK
>FUSION-ENST00000613719.1:109715-ENST00000469082.1:104032|93
MYISPRR
>ENST00000454366.2|SNV-12067-C-T|5
GRSIPGAVEKPK
>FUSION-ENST00000583178.5:4668-ENST00000640603.1:182|72
GLTPARRFCLHSTSHSTLLER
>FUSION-ENST00000613719.1:109715-ENST00000469082.1:104032|231
SSVLMNQQHVFHMEFLNRNIHKTR
>FUSION-ENST00000613719.1:109715-ENST00000469082.1:104032|472
MLWPLSCPALSHR
>ENST00000367167.4|INDEL-640-A-AA|1
QEALFWVEGPSS
>FUSION-ENST00000583178.5:4668-ENST00000640603.1:182|58
MLVLWVLLPDPHASPITVPECGR
>ENST00000437600.9|SNV-342670-G-T|1
YDEETTAKADEI
>FUSION-ENST00000613719.1:109715-ENST00000469082.1:104032|5
IIHEGAYQR
>ENST00000358252.8|SNV-11487-G-A|4
TFPSGREEEAK
>FUSION-ENST00000361625.5:91183-ENST00000370792.7:46571|3
VFLQEKLVILK
>FUSION-ENST00000613719.1:109715-ENST00000469082.1:104032|399
SRGQGFKTSLANMLKPR
>ENST00000322507.13|SNV-17537-C-A|2
NVGVEVFSLGIKAADEKELK
>ENST00000505484.5|MNV-123173-AG-A|6
MYEEIYFTNQLK
>FUSION-ENST00000613719.1:109715-ENST00000469082.1:104032|138
LVRLVSNS
>ENST00000480820.5|SNV-16396-G-T|3
SKSISWSRDLQPR
>ENST00000636569.1|SNV-110404-G-A|5
KLSSSDAPAQDTGSSAAAVKTDASR
>ENST00000559223.5|SNV-13678-G-A|5
TEEQEFCDLNDSKCKDTTLK
>ENST00000367167.4|INDEL-640-A-AA|3
KLETRQEALFWVEGPSS
>ENST00000320954.11|SNV-15928-C-G|2
DFKDFYLSIADDYVEVLECK
>ENST00000614075.4|SNV-35904-A-G|3
LRGTWALARDAALVLDQLR
>FUSION-ENST00000613719.1:109715-ENST00000469082.1:104032|49
ESHMLCWTLR
>ENST00000263967.4|SNV-86184-A-T|1
QMNDALHGGWTTKMDWIFHTIK
>FUSION-ENST00000472462.1:45239-ENST00000663145.1:7980|4
MEIRKLR
>ENST00000264245.9|SNV-120452-G-C|1
SQWTLELPSSSSCANLETER
>FUSION-ENST00000613719.1:109715-ENST00000469082.1:104032|188
MCRSSLFVVLYL
>FUSION-ENST00000613719.1:109715-ENST00000469082.1:104032|375
GGWTACWATEQNPISTEKLAR
>ENST00000375774.3|SNV-2743-C-T|1
SFVECPYHSPVER
>ENST00000479037.5|SNV-108064-G-A|4
EHNFDIMNHACRTLTYMMEALPR
>ENST00000534464.1|SNV-986-C-T|7
MSSSYPTGLADVKAGPAQTLIR
>FUSION-ENST00000470782.5:156785-ENST00000532071.1:13961|7
GNVALKVQTLLVAVHR
>FUSION-ENST00000613719.1:109715-ENST00000469082.1:104032|40
MSCHRSQLLWFR
>ENST00000413465.6|SNV-12598-A-G|4
CSDSDGLAPPQRLIR
>ENST00000473350.1|SNV-21679-G-A|2
MPGSTKGWSKT
>FUSION-ENST00000651894.2:949-ENST00000309865.11:34724|76
KLLMTWALEVAVVMK
>ENST00000317868.9|SNV-35172-G-C|3
AGDCYGPAVVAHILR
>ENST00000368700.7|SNV-2014-A-C|8
MPSNCGLEEKIANLGSCNASK
>ENST00000297313.8|SNV-87851-G-A|3
KRQMPAAQDTPGATPGQPGAGSR
>ENST00000311066.9|INDEL-82035-C-CA|5
KTPFSSQK
>ENST00000287934.4|SNV-618-T-C|1
QLLPLLWLLEAPLLLGVR
>ENST00000529230.6|INDEL-38176-A-AA|18
STNKKPQTGSWRLCR
>ENST00000334464.7|SNV-557-C-T|2
DTALIRR
>FUSION-ENST00000613719.1:109715-ENST00000469082.1:104032|449
FLDTPTQIPAPDPCLLK
>FUSION-ENST00000613719.1:109715-ENST00000469082.1:104032|457
GKSGWRPQGLSLHPVSSPSR
>ENST00000367167.4|INDEL-640-A-AA|4
CDVQLVKKLETR
>FUSION-ENST00000328257.13:51103-ENST00000309775.8:10827|2
QGEPNSSANHR
>FUSION-ENST00000613719.1:109715-ENST00000469082.1:104032|235
SSVLMNQQHVFHMEFLNR
>ENST00000361170.7|SNV-28205-G-A|2
ANLDTIIKIQAWAR
>FUSION-ENST00000613719.1:109715-ENST00000469082.1:104032|186
SSLFVVLYL
>ENST00000460605.1|SNV-20641-A-C|2
CCWAQTPWVTSCPLLSNPSIAR
>ENST00000295920.7|SNV-45532-T-G|1
VREEGKVIEPLK
>FUSION-ENST00000583178.5:4668-ENST00000640603.1:182|99
MDLRLTTLGRA
>ENST00000470493.1|SNV-46986-A-T|13
IKEHIMQMLQIR
>FUSION-ENST00000370794.7:45239-ENST00000663145.1:7980|3
FKTFAEPGPISNNDFLCIHGDK
>FUSION-ENST00000651894.2:949-ENST00000309865.11:34724|47
NLLKTDAILWQWAIWEAAQFTVLSK
>FUSION-ENST00000583178.5:4668-ENST00000640603.1:182|82
FSCLSLPRGWDYWD
>FUSION-ENST00000613719.1:109715-ENST00000469082.1:104032|403
PVIIALWEAEAGRSR
>ENST00000301067.11|SNV-27752-C-G|2
NPQLRHLSPQQQQQLQALLMER
>ENST00000392620.5|SNV-7812-C-T|6
CVRDWSGLHGSACRSQGAGGAR
>FUSION-ENST00000583178.5:4668-ENST00000640603.1:182|52
KRECQPV
>FUSION-ENST00000510460.1:11279-ENST00000635489.1:3899|24
KYHHLKQNSNDAVFGQGGHGPSTK
>ENST00000515652.5|SNV-15058-C-A|1
HWVQRHTALRR
>ENST00000533219.5|SNV-130764-A-G|2
HRPDHILARWVGPVCHHPPLPA
>FUSION-ENST00000651894.2:949-ENST00000309865.11:34724|16
SASLKHCLNGESRK
>ENST00000529230.6|INDEL-38176-A-AA|4
EEIWTICRTCCANHLGEIQR
>ENST00000496328.1|SNV-48415-C-A|2
MAPEWNSEDHRP
>ENST00000433529.7|SNV-31679-G-A|2
WDAENTIQQMGGQWLGGR
>ENST00000529230.6|INDEL-38176-A-AA|23
RGPGVCR
>ENST00000549155.6|SNV-224882-C-A|4
NKSNGIYFRDGK
>ENST00000339865.9|INDEL-101542-G-GA|3
RNMGYSRR
>FUSION-ENST00000613719.1:109715-ENST00000469082.1:104032|358
AANYATVCIYHK
>ENST00000570064.5|SNV-51184-G-T|14
ACMKGSSPWPTMTCIIR
>ENST00000470493.1|SNV-46986-A-T|17
ACGLGGKLVLPMIKEHIMQMLQIR
>ENST00000616856.1|SNV-81913-C-T|4
MRKVGWPR
>FUSION-ENST00000613719.1:109715-ENST00000469082.1:104032|96
VLRDKQAHPFMYI
>FUSION-ENST00000510460.1:11279-ENST00000635489.1:3899|2
MELRYLTLLNPCLMPH
>FUSION-ENST00000613719.1:109715-ENST00000469082.1:104032|265
ARSQLTTTSASQVQAILLPQPLK
>ENST00000480453.5|SNV-325127-G-A|1
SVCSGNACSRGSGRGPSGAGSIR
>FUSION-ENST00000613719.1:109715-ENST00000469082.1:104032|299
ACSLSCLGGWGGRMA
>ENST00000167106.9|SNV-8569-A-G|2
CIRELQYNHTGTQFFEIK
>ENST00000554433.1|SNV-4690-A-G|6
MQERHTQRSNIGWNADYDHK
>FUSION-ENST00000613719.1:109715-ENST00000469082.1:104032|252
MIRSPLLPK
>FUSION-ENST00000583178.5:4668-ENST00000640603.1:182|53
MKRECQPV
>ENST00000531905.1|SNV-4311-G-T|1
PLRKGQGEWK
>FUSION-ENST00000583178.5:4668-ENST00000640603.1:182|54
LVLWVLLPDPHASPITVPECGRMKR
>FUSION-ENST00000613719.1:109715-ENST00000469082.1:104032|47
MLCWTLR
>ENST00000562067.5|SNV-12594-G-T|3
CRFRRPSSAISCSDQTLLAT
>ENST00000345617.7|SNV-286360-A-C|3
IIPKPREPAR
>ENST00000382461.7|SNV-303049-C-G|1
VFTISSR
>FUSION-ENST00000613719.1:109715-ENST00000469082.1:104032|409
CIHISNGITQCLFK
>FUSION-ENST00000613719.1:109715-ENST00000469082.1:104032|263
MPPRLANFCIFSR
>ENST00000529230.6|INDEL-38176-A-AA|11
SIKEGCWKGHQCHVGGFGSK
>FUSION-ENST00000651894.2:949-ENST00000309865.11:34724|12
SVLSKPTDSSPEVINYLGNK
>ENST00000460605.1|SNV-20641-A-C|4
MTRCCWAQTPWVTSCPLLSNPSIAR
>FUSION-ENST00000585979.5:407112-ENST00000523901.1:1157|7
MLPQSTRWMPSPFVPVSCR
>FUSION-ENST00000583178.5:4668-ENST00000640603.1:182|189
MFATYGYSK
>FUSION-ENST00000334534.10:22927-ENST00000243924.4:959|6
IPLKDKFQLK
>ENST00000358965.10|SNV-65242-A-T|3
QEQHEAQAQVAELELQLRSELQK
>ENST00000287934.4|SNV-618-T-C|2
LARQLLPLLWLLEAPLLLGVR
>ENST00000371847.8|INDEL-72692-A-AA|3
ITLSISLHK
>ENST00000298832.14|SNV-65608-G-A|4
DRGPWIVKPVTSSR
>ENST00000494263.5|SNV-30592-C-G|1
TRVDQLR
>ENST00000371847.8|INDEL-72692-A-AA|2
ITLSISLHKK
>ENST00000496874.1|SNV-19955-C-T|7
ENCRKIWEIHQK
>ENST00000474426.1|SNV-233865-G-C|8
LNPIAWSPESMEK
>FUSION-ENST00000613719.1:109715-ENST00000469082.1:104032|236
MSSVLMNQQHVFHMEFLNR
>FUSION-ENST00000403627.7:4668-ENST00000640603.1:182|1
GYDGCFWIYYGNGY
>FUSION-ENST00000613719.1:109715-ENST00000469082.1:104032|273
SSSVTQAGVQWHNLGSLQPPPPRFK
>ENST00000652747.1|SNV-2188-G-A|3
FENLDMSHRTKLAMSGK
>ENST00000545128.5|SNV-342937-C-A|1
CQGSGPTH
>ENST00000512955.1|SNV-7755-C-T|1
SIPLPHIQLLSAMAP
>ENST00000358252.8|SNV-11487-G-A|1
EEEAKGDAHLRPTSLVQRR
>FUSION-ENST00000583178.5:4668-ENST00000640603.1:182|206
GSVAGLD
>ENST00000167106.9|SNV-8569-A-G|4
LEAVQRCIR
>FUSION-ENST00000613719.1:109715-ENST00000469082.1:104032|465
EVAQAKVRIVNSWTPQLR
>ENST00000265922.8|SNV-127278-T-G|4
SGKATQSVEALHQLASSYFVDR
>FUSION-ENST00000613719.1:109715-ENST00000469082.1:104032|432
LIAENLEKHKSIK
>FUSION-ENST00000613719.1:109715-ENST00000469082.1:104032|309
GSITSER
>ENST00000554433.1|SNV-4690-A-G|8
MLTMITKM
>ENST00000570064.5|SNV-51184-G-T|18
YYSSGCSIAK
>ENST00000321420.4|SNV-8778-C-A|3
QDMGSGLFGQRWARGTDMLEQK
>ENST00000317868.9|SNV-35172-G-C|2
AGDCYGPAVVAHILRK
>ENST00000306156.8|SNV-325127-G-A|1
ERMQPRK
>FUSION-ENST00000583178.5:4668-ENST00000640603.1:182|169
RNEALLTFSNMHIHTHTHTDIHK
>ENST00000469726.5|SNV-124762-G-C|2
GPLLLTLGPAEVSCRTWRALPCA
>FUSION-ENST00000613719.1:109715-ENST00000469082.1:104032|300
ACSLSCLGGWGGR
>ENST00000469726.5|SNV-124762-G-C|7
MGPLLLTLGPAEVSCR
>FUSION-ENST00000583178.5:4668-ENST00000640603.1:182|129
DGVSPCPCYPDWSR
>FUSION-ENST00000590474.7:304-ENST00000636222.1:115896|46
SQSKGALLEK
>FUSION-ENST00000583178.5:4668-ENST00000640603.1:182|140
LPGSSNSRLSLPSSWDYR
>ENST00000480230.5|SNV-45247-T-C|4
APAASTKGPCGGWR
>FUSION-ENST00000583178.5:4668-ENST00000640603.1:182|111
LLSCLSIPRSWDYRHAPPR
>ENST00000398185.6|SNV-154777-G-A|2
VVYLEHVVIRTSISHPR
>ENST00000262410.9|INDEL-92702-C-CA|2
KSQDIHTFLC
>FUSION-ENST00000583178.5:4668-ENST00000640603.1:182|227
VSPFSCFSMTWILPNELILRLKMR
