# Supplementary material for: Identification of non-canonical peptides with moPepGen
Source: Nat Biotechnol. 2025 Jun 16;44(4):568–73. doi: 10.1038/s41587-025-02701-0 (PMC12680078; doi:10.1038/s41587-025-02701-0)
Supplement: Supplementary file 4 — Supplementary Data: Cancer cell line variant peptide database. Custom peptide database FASTA file for each of the 376 cell lines from the Cancer Cell Line Encyclopedia with proteomics characterization or used in the reference channel. Variant peptide FASTA files were produced by moPepGen as the result of cell-line-specific publicly available mutations and fusions. [file 41587_2025_2701_MOESM4_ESM.zip › ACH-000335.fasta]

>FUSION-ENST00000653522.1:145151-ENST00000377970.6:2817|1364
WAWSGFRFLVFVCAQPR
>FUSION-ENST00000661830.1:275747-ENST00000377970.6:2817|1379
HSSNLSFCCSGAYTAPHR
>FUSION-ENST00000667305.1:60794-ENST00000518376.2:5028|735
AHLNFCR
>FUSION-ENST00000661830.1:275747-ENST00000377970.6:2817|2304
MTIELWKQGSLHPGFKTAPSL
>FUSION-ENST00000657693.1:145151-ENST00000377970.6:2817|3541
HTVEPSVFGIFKCR
>FUSION-ENST00000661830.1:275747-ENST00000377970.6:2817|197
LSSCPYFIFCLSSSDSALIFLFLD
>FUSION-ENST00000657693.1:145151-ENST00000377970.6:2817|4181
SLLKMISYWIR
>ENST00000379915.4|SNV-30520-C-T|4
LTSDLTFAYERLSHFCCELLRLQGR
>FUSION-ENST00000667305.1:60794-ENST00000518376.2:5028|1728
MHGVGSSLEKFPSPFLSGK
>FUSION-ENST00000667305.1:60794-ENST00000518376.2:5028|301
IRLGLCIFRR
>FUSION-ENST00000653522.1:145151-ENST00000377970.6:2817|2729
MWRPRPQLGRGLESDFDWIPSSAHA
>FUSION-ENST00000661830.1:275747-ENST00000377970.6:2817|1790
KISEFWM
>FUSION-ENST00000667305.1:60794-ENST00000518376.2:5028|1183
PITDRLDK
>FUSION-ENST00000661830.1:275747-ENST00000377970.6:2817|2044
SSSYYGYFIYPEK
>FUSION-ENST00000661830.1:275747-ENST00000377970.6:2817|1770
IRFRIYLK
>FUSION-ENST00000653522.1:145151-ENST00000377970.6:2817|2641
LVFAVPSVSLDTPTPVQPVFSK
>FUSION-ENST00000653522.1:145151-ENST00000377970.6:2817|2690
TASCFIPNKAPSAEDFSLRSWEGCV
>FUSION-ENST00000657693.1:145151-ENST00000377970.6:2817|4972
EYVQEFETSLDSIVR
>FUSION-ENST00000667305.1:60794-ENST00000518376.2:5028|2037
DKKDIVGGR
>FUSION-ENST00000506538.6:10684-ENST00000507222.5:27529|12
KITTASHSTRIAQDWWK
>FUSION-ENST00000667305.1:60794-ENST00000518376.2:5028|3343
RNPQPREVK
>FUSION-ENST00000653522.1:215919-ENST00000518376.2:5028|173
MIIMVVMIIK
>FUSION-ENST00000665698.1:275747-ENST00000377970.6:2817|6922
MSEHTSSSCVAFGWGGEILLFPFYR
>FUSION-ENST00000665698.1:275747-ENST00000377970.6:2817|6694
SFSPVGR
>FUSION-ENST00000667305.1:60794-ENST00000518376.2:5028|3426
MCLCVVGGRGP
>FUSION-ENST00000667305.1:60794-ENST00000518376.2:5028|581
VRSWGLSLDLDYCCMNGLNEECFLK
>FUSION-ENST00000661830.1:275747-ENST00000377970.6:2817|2177
QETDFPLELQKDPALLMPCF
>FUSION-ENST00000665698.1:275747-ENST00000377970.6:2817|7027
MELMEAKR
>FUSION-ENST00000665698.1:275747-ENST00000377970.6:2817|6231
TGLGVTIPLK
>FUSION-ENST00000661830.1:275747-ENST00000377970.6:2817|2988
AKGTLQM
>FUSION-ENST00000667305.1:60794-ENST00000518376.2:5028|416
MACHLFCK
>FUSION-ENST00000657693.1:145151-ENST00000377970.6:2817|3324
MGVAHKHGTCIHM
>FUSION-ENST00000665698.1:275747-ENST00000377970.6:2817|4993
VVFESTLFHR
>FUSION-ENST00000653522.1:145151-ENST00000377970.6:2817|2585
LKIRAEHSGSHM
>FUSION-ENST00000653522.1:215919-ENST00000518376.2:5028|831
VLAHAIMDPEGSCDLPPAGWRPR
>FUSION-ENST00000661830.1:275747-ENST00000377970.6:2817|1004
FILYCKPCSCMNQFSICCT
>FUSION-ENST00000665698.1:275747-ENST00000377970.6:2817|7226
EVLHRVFLPVDALPRS
>FUSION-ENST00000653522.1:145151-ENST00000377970.6:2817|139
THTHTHTHTHTERER
>FUSION-ENST00000661830.1:275747-ENST00000377970.6:2817|2419
SFSGKAFGVPQGRVNK
>ENST00000649217.2|SNV-25013-T-G|5
LCCRATGHPFVQYQWFKR
>FUSION-ENST00000665698.1:275747-ENST00000377970.6:2817|5576
MIHLPRPPKVLGLQVR
>FUSION-ENST00000657693.1:145151-ENST00000377970.6:2817|4916
DIKSFVFSFVS
>FUSION-ENST00000657693.1:145151-ENST00000377970.6:2817|3493
MKESGGEPD
>FUSION-ENST00000665698.1:275747-ENST00000377970.6:2817|6764
MRQQRHSLGSSAR
>FUSION-ENST00000667305.1:60794-ENST00000518376.2:5028|931
GKRSQGR
>FUSION-ENST00000653522.1:145151-ENST00000377970.6:2817|2442
IVFLMEK
>FUSION-ENST00000661830.1:275747-ENST00000377970.6:2817|2536
WLIPEAPSWHLVPSCR
>FUSION-ENST00000665698.1:275747-ENST00000377970.6:2817|5474
MWTCQFHHNLINTGYY
>FUSION-ENST00000653522.1:145151-ENST00000377970.6:2817|49
SRVRQHGSQVR
>FUSION-ENST00000661830.1:275747-ENST00000377970.6:2817|166
QKTHFNKMWVLLHRPHMR
>FUSION-ENST00000667305.1:60794-ENST00000518376.2:5028|825
ASALGSCSWSPQASASWHR
>FUSION-ENST00000667305.1:60794-ENST00000518376.2:5028|3163
AGAWCCVVK
>FUSION-ENST00000661830.1:275747-ENST00000377970.6:2817|3001
SGSNRGCILGR
>FUSION-ENST00000653522.1:145151-ENST00000377970.6:2817|1721
SVKLNDFLMIIIR
>FUSION-ENST00000661830.1:275747-ENST00000377970.6:2817|2700
VRPCLKKK
>FUSION-ENST00000657693.1:145151-ENST00000377970.6:2817|4921
FSPLLALPGTWEKFHK
>FUSION-ENST00000653522.1:215919-ENST00000518376.2:5028|616
CMHVCVNISPGIHLIYVK
>FUSION-ENST00000657693.1:145151-ENST00000377970.6:2817|3705
GCMELWDVGEDRFSR
>FUSION-ENST00000653522.1:145151-ENST00000377970.6:2817|195
AGMGVVSLTSFQKQR
>FUSION-ENST00000657693.1:145151-ENST00000377970.6:2817|3445
AWAYLGFAVHQCSR
>FUSION-ENST00000665698.1:275747-ENST00000377970.6:2817|5169
HFFLARSPPDRAPGR
>FUSION-ENST00000661830.1:275747-ENST00000377970.6:2817|560
CSVSCWFGAFEYLHLSKLIK
>FUSION-ENST00000653522.1:145151-ENST00000377970.6:2817|815
MMSGHPGLPLARILIG
>FUSION-ENST00000653522.1:145151-ENST00000377970.6:2817|1079
HCTPAWVR
>ENST00000539008.6|SNV-48051-A-G|2
AVSTAPVPGQTPHDESDRR
>FUSION-ENST00000661830.1:275747-ENST00000377970.6:2817|788
MAEMTRGSK
>FUSION-ENST00000661830.1:275747-ENST00000377970.6:2817|3354
MNRTENTDLAGKVGTQWVER
>FUSION-ENST00000657693.1:145151-ENST00000377970.6:2817|4662
MGFHYVGQAGLELLIS
>FUSION-ENST00000665698.1:275747-ENST00000377970.6:2817|5765
MNIAIFTTK
>FUSION-ENST00000665698.1:275747-ENST00000377970.6:2817|5297
MSWDSSTHSNDHK
>FUSION-ENST00000661830.1:275747-ENST00000377970.6:2817|328
CVPDTHTHTYVHKQFLCVWLKPGR
>FUSION-ENST00000665698.1:275747-ENST00000377970.6:2817|7177
MHFFSFLSFFFILPYYK
>FUSION-ENST00000557554.5:10769-ENST00000553891.5:33774|174
RPAPHNAV
>FUSION-ENST00000661830.1:275747-ENST00000377970.6:2817|2805
MVPVDTNLDQLTASQLLDLHVSPAK
>FUSION-ENST00000653522.1:145151-ENST00000377970.6:2817|1392
MFSPGIKFKLLAYSAENRPK
>FUSION-ENST00000667305.1:60794-ENST00000518376.2:5028|2692
HSLHADLVK
>FUSION-ENST00000665698.1:275747-ENST00000377970.6:2817|6649
THRGKAMCGHSEK
>FUSION-ENST00000667305.1:60794-ENST00000518376.2:5028|401
KMHEEDFFFLFRDK
>FUSION-ENST00000661830.1:275747-ENST00000377970.6:2817|1589
MLYCGRVHSVLPN
>FUSION-ENST00000653522.1:145151-ENST00000377970.6:2817|2820
MGDSMERYAWGDNFLALCSELGTT
>FUSION-ENST00000661830.1:275747-ENST00000377970.6:2817|1269
SWPVQPNSQVLILQS
>FUSION-ENST00000667305.1:60794-ENST00000518376.2:5028|3200
MEAVQAKANSCAK
>FUSION-ENST00000667305.1:60794-ENST00000518376.2:5028|2163
AGCMMGSL
>FUSION-ENST00000653522.1:145151-ENST00000377970.6:2817|1675
EWVWLSVGKLVDGER
>FUSION-ENST00000653522.1:215919-ENST00000518376.2:5028|382
LCLCLFGLL
>FUSION-ENST00000661830.1:275747-ENST00000377970.6:2817|571
MAEETMKGPGTLSGKGK
>FUSION-ENST00000665698.1:275747-ENST00000377970.6:2817|7015
EKLTFIKHLLCAIPSCK
>FUSION-ENST00000661830.1:275747-ENST00000377970.6:2817|1634
VCYKSSDPGQLSSLLAPCDNRAAL
>FUSION-ENST00000661830.1:275747-ENST00000377970.6:2817|1109
TVDGKTR
>FUSION-ENST00000667305.1:60794-ENST00000518376.2:5028|3217
MHSFPEQLLYAWHR
>FUSION-ENST00000661830.1:275747-ENST00000377970.6:2817|1855
MESHLSPYFFWK
>FUSION-ENST00000557554.5:10769-ENST00000553891.5:33774|243
IRRINEIIPEK
>FUSION-ENST00000557554.5:10769-ENST00000553891.5:33774|109
MQCACLPSGLRAPQR
>FUSION-ENST00000661830.1:275747-ENST00000377970.6:2817|2961
NYSLVVLFYVNFLHLGDNGK
>FUSION-ENST00000657693.1:145151-ENST00000377970.6:2817|4374
MCLASAKVRLSGR
>FUSION-ENST00000667305.1:60794-ENST00000518376.2:5028|2301
KSLGISR
>FUSION-ENST00000665698.1:275747-ENST00000377970.6:2817|6149
AWLPSPAGGK
>FUSION-ENST00000665698.1:275747-ENST00000377970.6:2817|5717
CYQCCLGTIITAESGPDR
>FUSION-ENST00000653522.1:145151-ENST00000377970.6:2817|2461
MLETRLRQ
>FUSION-ENST00000653522.1:145151-ENST00000377970.6:2817|1176
MMSLYANQGKVI
>FUSION-ENST00000653522.1:145151-ENST00000377970.6:2817|1563
MAVIKHHHHQQQK
>FUSION-ENST00000657693.1:145151-ENST00000377970.6:2817|4842
VAIIVVSYEIY
>FUSION-ENST00000657693.1:145151-ENST00000377970.6:2817|2851
MPLKMAVPVSCMELR
>FUSION-ENST00000657693.1:145151-ENST00000377970.6:2817|4386
MGCSPEW
>ENST00000280527.7|SNV-192808-G-A|3
VQMDSSQR
>FUSION-ENST00000661830.1:275747-ENST00000377970.6:2817|1503
NPRNAETSVNFIKCFIPWK
>FUSION-ENST00000665698.1:275747-ENST00000377970.6:2817|6256
MAFRSSRGPPCPSLTPGFWLQQ
>FUSION-ENST00000653522.1:215919-ENST00000518376.2:5028|584
HLHGCIANQLLR
>FUSION-ENST00000661830.1:275747-ENST00000377970.6:2817|595
RTYSHKLEWLK
>FUSION-ENST00000665698.1:275747-ENST00000377970.6:2817|4902
GAEDSIFLR
>FUSION-ENST00000667305.1:60794-ENST00000518376.2:5028|1673
IALLIPW
>FUSION-ENST00000653522.1:145151-ENST00000377970.6:2817|1934
FGSGSPDGRKIVLNLYIFPR
>FUSION-ENST00000661830.1:275747-ENST00000377970.6:2817|446
MPHFIYSFIS
>FUSION-ENST00000667305.1:60794-ENST00000518376.2:5028|246
GTQPVTTCV
>FUSION-ENST00000653522.1:145151-ENST00000377970.6:2817|2276
MSLSQPGSGASSKAHSTGTF
>FUSION-ENST00000653522.1:215919-ENST00000518376.2:5028|797
PRAGEDR
>FUSION-ENST00000667305.1:60794-ENST00000518376.2:5028|2604
HLWSQEAKAGGLLEDGKLR
>FUSION-ENST00000657693.1:145151-ENST00000377970.6:2817|4364
RGPSRHSLAVLFCAK
>FUSION-ENST00000661830.1:275747-ENST00000377970.6:2817|3282
WCRTSER
>FUSION-ENST00000661830.1:275747-ENST00000377970.6:2817|950
MRSCIYI
>FUSION-ENST00000661830.1:275747-ENST00000377970.6:2817|367
CFFNTQILLSEKQRPTGGR
>FUSION-ENST00000661830.1:275747-ENST00000377970.6:2817|848
VSYLTFPGLSLLINK
>FUSION-ENST00000665698.1:275747-ENST00000377970.6:2817|6205
MESCPKSSMAFVLR
>FUSION-ENST00000667305.1:60794-ENST00000518376.2:5028|2568
LSSTTNSDIK
>FUSION-ENST00000657693.1:145151-ENST00000377970.6:2817|3792
SVFILQEHSWLLKNHHG
>FUSION-ENST00000665698.1:275747-ENST00000377970.6:2817|5610
DVNTEVMGVK
>FUSION-ENST00000667305.1:60794-ENST00000518376.2:5028|2009
MLSLLGWPEIRR
>FUSION-ENST00000661830.1:275747-ENST00000377970.6:2817|2777
KQRSPYFGHLLYAR
>FUSION-ENST00000667305.1:60794-ENST00000518376.2:5028|1229
MVSGKPASHM
>FUSION-ENST00000667305.1:60794-ENST00000518376.2:5028|1689
WTIFFPLK
>FUSION-ENST00000661830.1:275747-ENST00000377970.6:2817|969
MYIFLYTIYIHCVYT
>FUSION-ENST00000667305.1:60794-ENST00000518376.2:5028|1614
MIQVRSYK
>FUSION-ENST00000653522.1:215919-ENST00000518376.2:5028|136
SCPVDTHLIFTPQTTVLHLILNKVC
>FUSION-ENST00000661830.1:275747-ENST00000377970.6:2817|2234
NCDLLSAGCYRHR
>FUSION-ENST00000665698.1:275747-ENST00000377970.6:2817|6309
ASGVTGRKG
>FUSION-ENST00000667305.1:60794-ENST00000518376.2:5028|500
GLHNIKTAHRK
>FUSION-ENST00000661830.1:275747-ENST00000377970.6:2817|1672
VCMCLVCVCLYWLLSTCYVSSIPYY
>FUSION-ENST00000661830.1:275747-ENST00000377970.6:2817|658
HELNKCLWNKQMNLMNSSWTLGV
>FUSION-ENST00000667305.1:60794-ENST00000518376.2:5028|1926
MWPGMKAPACNPSTLGGRGGWNT
>FUSION-ENST00000657693.1:145151-ENST00000377970.6:2817|3225
MTDLVLTAWEAERR
>FUSION-ENST00000667305.1:60794-ENST00000518376.2:5028|2649
FQLPPPLVPFLSSCQK
>FUSION-ENST00000653522.1:145151-ENST00000377970.6:2817|2518
VDVCHVICCIYHPIT
>FUSION-ENST00000653522.1:215919-ENST00000518376.2:5028|252
MSARFLYCKVSIFFSV
>FUSION-ENST00000661830.1:275747-ENST00000377970.6:2817|1060
KTSLCLINYK
>FUSION-ENST00000653522.1:215919-ENST00000518376.2:5028|772
YYSWCFK
>ENST00000461496.1|SNV-62365-G-A|2
TYRMHSVALK
>FUSION-ENST00000661830.1:275747-ENST00000377970.6:2817|1154
MPSFARRQSTCLCGALPFS
>FUSION-ENST00000653522.1:145151-ENST00000377970.6:2817|1547
MCTTHNSQKVGTTQMSNVCPR
>FUSION-ENST00000661830.1:275747-ENST00000377970.6:2817|3292
VWLEPRSSR
>FUSION-ENST00000667305.1:60794-ENST00000518376.2:5028|117
ISSFQGR
>FUSION-ENST00000661830.1:275747-ENST00000377970.6:2817|172
GLFLCRK
>FUSION-ENST00000653522.1:145151-ENST00000377970.6:2817|500
FLPIPKYGQGQK
>FUSION-ENST00000653522.1:145151-ENST00000377970.6:2817|1697
MGFNSVLTICHSQNLR
>FUSION-ENST00000661830.1:275747-ENST00000377970.6:2817|2354
RLPHSCFLHELRCSLR
>FUSION-ENST00000653522.1:145151-ENST00000377970.6:2817|246
MGQYVSQRAILTIYQSQFLLRMER
>FUSION-ENST00000665698.1:275747-ENST00000377970.6:2817|5316
PNLEQGDCIRPRQFPER
>FUSION-ENST00000661830.1:275747-ENST00000377970.6:2817|1544
MPSSKVLWAPKCAVDICCAFSTR
>FUSION-ENST00000557554.5:10769-ENST00000553891.5:33774|250
LEGDFRCVSLT
>FUSION-ENST00000667305.1:60794-ENST00000518376.2:5028|2142
MLNCDTNGGL
>FUSION-ENST00000653522.1:145151-ENST00000377970.6:2817|1984
MPGCCLRG
>FUSION-ENST00000653522.1:145151-ENST00000377970.6:2817|2857
LSWLVTEGSLGCGWCSQRGGI
>FUSION-ENST00000653522.1:215919-ENST00000518376.2:5028|1088
MLQLSCENMWRQPWGKEEK
>FUSION-ENST00000653522.1:215919-ENST00000518376.2:5028|893
SRGKCAQLFFF
>FUSION-ENST00000665698.1:275747-ENST00000377970.6:2817|6163
SEWEAISSLVQK
>FUSION-ENST00000657693.1:145151-ENST00000377970.6:2817|4633
VAEVPGLCPHARWHH
>FUSION-ENST00000653522.1:145151-ENST00000377970.6:2817|1527
NLKNAVLGDR
>FUSION-ENST00000653522.1:145151-ENST00000377970.6:2817|737
ICGCTASGSQHAR
>FUSION-ENST00000657693.1:145151-ENST00000377970.6:2817|4625
LFWLSADGAR
>FUSION-ENST00000653522.1:145151-ENST00000377970.6:2817|714
GLFKLNSEGFQFFIFLFFFFFFICK
>FUSION-ENST00000667305.1:60794-ENST00000518376.2:5028|2668
IFRFTFICSEQL
>FUSION-ENST00000667305.1:60794-ENST00000518376.2:5028|2663
AECLCPVEESTALGSEIRIGR
>FUSION-ENST00000667305.1:60794-ENST00000518376.2:5028|2356
MCLQSQLLEAEMGELLEPGR
>FUSION-ENST00000661830.1:275747-ENST00000377970.6:2817|1420
MFSFPVGFDS
>FUSION-ENST00000667305.1:60794-ENST00000518376.2:5028|2689
MHGGPGR
>FUSION-ENST00000657693.1:145151-ENST00000377970.6:2817|3173
MPHIVYFCRR
>FUSION-ENST00000653522.1:145151-ENST00000377970.6:2817|798
GLFVSTPCIIVGIGNNLGQ
>FUSION-ENST00000653522.1:145151-ENST00000377970.6:2817|394
KPLWVWWDLGDICLVCGHPEAK
>FUSION-ENST00000657693.1:145151-ENST00000377970.6:2817|3001
MVVCSSTASSGKQGQASQGV
>FUSION-ENST00000667305.1:60794-ENST00000518376.2:5028|2838
MEGLKCFFKSLGVAK
>FUSION-ENST00000653522.1:145151-ENST00000377970.6:2817|2469
ALETKLGR
>FUSION-ENST00000657693.1:145151-ENST00000377970.6:2817|3372
CARLILCFIEQMRK
>FUSION-ENST00000665698.1:275747-ENST00000377970.6:2817|6191
SSLGWSGK
>FUSION-ENST00000667305.1:60794-ENST00000518376.2:5028|1317
MRPENWI
>FUSION-ENST00000661830.1:275747-ENST00000377970.6:2817|3557
HNLCLLSHLNFEEDR
>FUSION-ENST00000657693.1:145151-ENST00000377970.6:2817|3721
MAAKVYLAR
>FUSION-ENST00000661830.1:275747-ENST00000377970.6:2817|3405
IGLDHCSCCNSCCSGEQWGPKC
>FUSION-ENST00000653522.1:145151-ENST00000377970.6:2817|620
GIDFTQREPSR
>FUSION-ENST00000653522.1:215919-ENST00000518376.2:5028|282
RCCVLLSASDQEAPGVGLSHY
>FUSION-ENST00000667305.1:60794-ENST00000518376.2:5028|2795
MSHHARLYGR
>ENST00000394855.7|SNV-10313-A-T|4
EKMIIEVHVEKGMK
>FUSION-ENST00000653522.1:145151-ENST00000377970.6:2817|2825
TWEIQWK
>FUSION-ENST00000657693.1:145151-ENST00000377970.6:2817|4060
MPLHSSLGDKSETPSQKNK
>FUSION-ENST00000657693.1:145151-ENST00000377970.6:2817|4204
KQCSFPESR
>FUSION-ENST00000667305.1:60794-ENST00000518376.2:5028|917
IFFFFLR
>FUSION-ENST00000661830.1:275747-ENST00000377970.6:2817|1351
RECDDACPALR
>FUSION-ENST00000653522.1:145151-ENST00000377970.6:2817|2333
YQLMTRLNGVNSGRGQGK
>ENST00000360409.7|SNV-83494-G-A|1
GVIGKGRSGEIAIDDIR
>FUSION-ENST00000661830.1:275747-ENST00000377970.6:2817|3009
NAREIGTETFQMESLVFR
>FUSION-ENST00000667305.1:60794-ENST00000518376.2:5028|2976
PVVCQVLLEALGIQ
>FUSION-ENST00000657693.1:145151-ENST00000377970.6:2817|4383
MPFSVLLKTCLRPSSGLLAQNAR
>FUSION-ENST00000657693.1:145151-ENST00000377970.6:2817|4960
GELVELWSWK
>FUSION-ENST00000661830.1:275747-ENST00000377970.6:2817|247
MCYNGDSWVPPTDFLIQWF
>FUSION-ENST00000661830.1:275747-ENST00000377970.6:2817|3562
MLRNGQER
>FUSION-ENST00000667305.1:96473-ENST00000611640.4:141509|112
CWTTRGPR
>FUSION-ENST00000653522.1:145151-ENST00000377970.6:2817|1953
MSPAPRG
>FUSION-ENST00000667305.1:60794-ENST00000518376.2:5028|174
MSKLRTLGK
>FUSION-ENST00000657693.1:145151-ENST00000377970.6:2817|4233
KLALLFFIYLFILRWSLALLPR
>FUSION-ENST00000657693.1:145151-ENST00000377970.6:2817|3263
EKSAHVICVSIA
>FUSION-ENST00000661830.1:275747-ENST00000377970.6:2817|1024
TANAEGKLLNFSGLK
>FUSION-ENST00000661830.1:275747-ENST00000377970.6:2817|867
MELCLSHLSRFFSA
>FUSION-ENST00000665698.1:275747-ENST00000377970.6:2817|7030
MLTLPSLLGYYHAQAIQSIVLGA
>FUSION-ENST00000653522.1:145151-ENST00000377970.6:2817|2764
ESHASWR
>FUSION-ENST00000665698.1:275747-ENST00000377970.6:2817|5594
PKGTELVLLESELDLGPL
>FUSION-ENST00000665698.1:275747-ENST00000377970.6:2817|6235
LVTACPLPWMVR
>FUSION-ENST00000653522.1:215919-ENST00000518376.2:5028|451
MNFGETPTFR
>FUSION-ENST00000665698.1:275747-ENST00000377970.6:2817|5727
MSNHAQPTCFFTSR
>ENST00000507179.1|SNV-75534-C-T|2
HLPDTRLPLQLLLL
>FUSION-ENST00000667305.1:60794-ENST00000518376.2:5028|2352
MGELLEPGR
>FUSION-ENST00000653522.1:145151-ENST00000377970.6:2817|2202
MHMQVCYR
>FUSION-ENST00000653522.1:145151-ENST00000377970.6:2817|48
AALGSTGAR
>FUSION-ENST00000657693.1:145151-ENST00000377970.6:2817|2986
KKCSPPNSLILAQ
>FUSION-ENST00000665698.1:275747-ENST00000377970.6:2817|6981
MACSSVFLLLK
>FUSION-ENST00000557554.5:10769-ENST00000553891.5:33774|113
MFFTQTIPLRHD
>FUSION-ENST00000657693.1:145151-ENST00000377970.6:2817|4944
MKLNSGLR
>FUSION-ENST00000667305.1:60794-ENST00000518376.2:5028|1068
WVDGCSKPPWHTHIYVTNLR
>FUSION-ENST00000667305.1:60794-ENST00000518376.2:5028|2232
INERLSNSI
>FUSION-ENST00000667305.1:60794-ENST00000518376.2:5028|1753
KSAFVSSLFIYYLFIF
>FUSION-ENST00000667305.1:60794-ENST00000518376.2:5028|420
STMWSGEYGMPSFL
>FUSION-ENST00000653522.1:145151-ENST00000377970.6:2817|1208
MKIEFIKSCFMK
>FUSION-ENST00000557554.5:10769-ENST00000553891.5:33774|443
LIVLNSTVR
>FUSION-ENST00000653522.1:145151-ENST00000377970.6:2817|1940
MIRFGSGSPDGR
>FUSION-ENST00000665698.1:275747-ENST00000377970.6:2817|7462
CEPLCPAHVQLSRAEVR
>FUSION-ENST00000667305.1:60794-ENST00000518376.2:5028|1968
QSFLTISK
>FUSION-ENST00000657693.1:145151-ENST00000377970.6:2817|4014
MPRSPLRGWQISE
>FUSION-ENST00000665698.1:275747-ENST00000377970.6:2817|6801
MQATVFSFLFSKWSPAVWPR
>FUSION-ENST00000665698.1:275747-ENST00000377970.6:2817|6539
ETAGSLCDMGTDMFSDLGHGF
>FUSION-ENST00000485405.5:14791-ENST00000360509.10:239556|12
SSMTATQTR
>FUSION-ENST00000653522.1:215919-ENST00000518376.2:5028|511
GDASGFPQ
>FUSION-ENST00000661830.1:275747-ENST00000377970.6:2817|2508
LTLPSLARDLSASCLSFLFCK
>FUSION-ENST00000665698.1:275747-ENST00000377970.6:2817|5200
FWVTRPKHAGGK
>FUSION-ENST00000557554.5:10769-ENST00000553891.5:33774|258
MGPIVMKLVHQEKLEGDFR
>FUSION-ENST00000667305.1:60794-ENST00000518376.2:5028|637
WSLTLLPR
>FUSION-ENST00000657693.1:145151-ENST00000377970.6:2817|4236
MKLALLFFIYLFILR
>FUSION-ENST00000667305.1:60794-ENST00000518376.2:5028|966
MDSSPWDHKPGPLRVCYLSGK
>FUSION-ENST00000667305.1:60794-ENST00000518376.2:5028|1775
MMTSTSELWLLRGVRPCCIFRML
>FUSION-ENST00000667305.1:60794-ENST00000518376.2:5028|3479
MCDPPSIL
>FUSION-ENST00000557554.5:10769-ENST00000553891.5:33774|354
EAEAGESLETGRR
>FUSION-ENST00000653522.1:145151-ENST00000377970.6:2817|2241
RRNVLVVER
>FUSION-ENST00000661830.1:275747-ENST00000377970.6:2817|262
FMVLQNVFTLVERVGSR
>FUSION-ENST00000665698.1:275747-ENST00000377970.6:2817|7057
MIARLLNR
>FUSION-ENST00000667305.1:60794-ENST00000518376.2:5028|2531
MSAFVSSHSNNRPCGLNLSPAAK
>FUSION-ENST00000661830.1:275747-ENST00000377970.6:2817|3075
MEKIKNCYNCTNLK
>FUSION-ENST00000661830.1:275747-ENST00000377970.6:2817|1203
MYEPILPR
>FUSION-ENST00000661830.1:275747-ENST00000377970.6:2817|1259
ESSLQHCLTQK
>FUSION-ENST00000665698.1:275747-ENST00000377970.6:2817|5593
GTELVLLESELDLGPL
>FUSION-ENST00000667305.1:60794-ENST00000518376.2:5028|1264
TPKAMATK
>FUSION-ENST00000657693.1:145151-ENST00000377970.6:2817|4913
SLQSALIR
>FUSION-ENST00000665698.1:275747-ENST00000377970.6:2817|5304
LYGSTVSNSFSK
>FUSION-ENST00000653522.1:215919-ENST00000518376.2:5028|448
NFGETPTFRL
>FUSION-ENST00000667305.1:60794-ENST00000518376.2:5028|1527
QDWPSLLAYIFLPYWMLPALRHR
>FUSION-ENST00000657693.1:145151-ENST00000377970.6:2817|4534
LKSQVELKLTLK
>FUSION-ENST00000661830.1:275747-ENST00000377970.6:2817|1752
LEMLVRHPSGDSK
>FUSION-ENST00000667305.1:60794-ENST00000518376.2:5028|1360
MPGSASGFVTDLANKHSLKTQ
>FUSION-ENST00000665698.1:275747-ENST00000377970.6:2817|5488
DFKEPCCL
>FUSION-ENST00000667305.1:60794-ENST00000518376.2:5028|1227
KWAKDVNR
>FUSION-ENST00000653522.1:145151-ENST00000377970.6:2817|2741
HIHSRHFICCITVALIK
>FUSION-ENST00000661830.1:275747-ENST00000377970.6:2817|3
HCDLPKSRSQ
>FUSION-ENST00000653522.1:145151-ENST00000377970.6:2817|1478
MVNITLCR
>FUSION-ENST00000653522.1:145151-ENST00000377970.6:2817|713
DLLCVPSTFVIISQITIIK
>FUSION-ENST00000665698.1:275747-ENST00000377970.6:2817|7251
KSSHLLQDFCVIK
>FUSION-ENST00000665698.1:275747-ENST00000377970.6:2817|4869
SFMIWLPVRMVGGPEK
>FUSION-ENST00000653522.1:145151-ENST00000377970.6:2817|77
VKAHRLHGWGPTTADGAEVDR
>FUSION-ENST00000661830.1:275747-ENST00000377970.6:2817|448
MVFCEELLHLA
>ENST00000194152.4|SNV-2123-G-C|2
LVVLVKDNGQPPR
>FUSION-ENST00000657693.1:145151-ENST00000377970.6:2817|3807
VAAEAKSVR
>FUSION-ENST00000657693.1:145151-ENST00000377970.6:2817|4910
MSLQSALIRMVECDEVKLWVEK
>FUSION-ENST00000661830.1:275747-ENST00000377970.6:2817|2105
MEAEIVVMQPGAKKCWQPLEVEDK
>FUSION-ENST00000657693.1:145151-ENST00000377970.6:2817|2946
EMQPSQQPDFSSVRPMSDFQKCK
>FUSION-ENST00000665698.1:275747-ENST00000377970.6:2817|6263
MCSFLILKPAP
>FUSION-ENST00000661830.1:275747-ENST00000377970.6:2817|3681
MAFFNSK
>FUSION-ENST00000661830.1:275747-ENST00000377970.6:2817|1338
GRRALAAASR
>FUSION-ENST00000557554.5:10769-ENST00000553891.5:33774|290
KITTIQDSV
>ENST00000546318.2|SNV-11106-A-G|1
LEGNMNEALECYERALR
>FUSION-ENST00000661830.1:275747-ENST00000377970.6:2817|723
TSLLCNFPEAFPLRK
>FUSION-ENST00000657693.1:145151-ENST00000377970.6:2817|3255
SAHVICVSIA
>FUSION-ENST00000661830.1:275747-ENST00000377970.6:2817|1699
MSVIIKR
>FUSION-ENST00000657693.1:145151-ENST00000377970.6:2817|4768
SSGSTMGEIH
>FUSION-ENST00000667305.1:60794-ENST00000518376.2:5028|2018
PPLATCTSHFPPGK
>FUSION-ENST00000661830.1:275747-ENST00000377970.6:2817|3110
VAHACNPSTSGGQGK
>FUSION-ENST00000665698.1:275747-ENST00000377970.6:2817|7020
VVISIALVTSLCLRK
>FUSION-ENST00000667305.1:60794-ENST00000518376.2:5028|2100
TLKMNFTFGFCLVFFNVATR
>FUSION-ENST00000653522.1:145151-ENST00000377970.6:2817|2088
DIDHLCGALGVMSTGSLT
>FUSION-ENST00000667305.1:60794-ENST00000518376.2:5028|2012
AFTARRSSR
>FUSION-ENST00000667305.1:60794-ENST00000518376.2:5028|2626
CLEKSSFLR
>FUSION-ENST00000661830.1:275747-ENST00000377970.6:2817|200
MLCGDPNPGLGWRTGVR
>FUSION-ENST00000661830.1:275747-ENST00000377970.6:2817|1693
SQSMGPHSTD
>FUSION-ENST00000665698.1:275747-ENST00000377970.6:2817|4776
LFSEWGYWVCFLFLST
>FUSION-ENST00000665698.1:275747-ENST00000377970.6:2817|6203
SSMAFVLR
>FUSION-ENST00000661830.1:275747-ENST00000377970.6:2817|2208
MTIIPGTFDCYLTWQK
>FUSION-ENST00000661830.1:275747-ENST00000377970.6:2817|650
PNTFAVK
>FUSION-ENST00000557554.5:10769-ENST00000553891.5:33774|218
RRCCEQEYPCPLCR
>FUSION-ENST00000667305.1:60794-ENST00000518376.2:5028|892
EPVLRIVGNL
>FUSION-ENST00000661830.1:275747-ENST00000377970.6:2817|957
CFLVYTYVCSLYTSPRLL
>FUSION-ENST00000653522.1:215919-ENST00000518376.2:5028|109
MKYPNINFHR
>FUSION-ENST00000653522.1:215919-ENST00000518376.2:5028|859
FLELTEFRTLTWGWKGK
>FUSION-ENST00000665698.1:275747-ENST00000377970.6:2817|6343
MNGLICPRSHSLRVAEAR
>FUSION-ENST00000665698.1:275747-ENST00000377970.6:2817|6572
AGSTLCSRALGK
>FUSION-ENST00000667305.1:60794-ENST00000518376.2:5028|2770
MLGSMEGFEVGQG
>FUSION-ENST00000665698.1:275747-ENST00000377970.6:2817|5844
FMEGLPG
>FUSION-ENST00000667305.1:60794-ENST00000518376.2:5028|924
IWNSVPVFILFCVVR
>FUSION-ENST00000665698.1:275747-ENST00000377970.6:2817|5044
TEPSGSR
>FUSION-ENST00000665698.1:275747-ENST00000377970.6:2817|6406
CNIQVRR
>ENST00000280527.7|SNV-192808-G-A|6
KGTRVQMDSSQR
>FUSION-ENST00000557554.5:10769-ENST00000553891.5:33774|271
PPHRSRGPIGPLR
>FUSION-ENST00000657693.1:145151-ENST00000377970.6:2817|4938
MVVCAYSPSYSVGER
>FUSION-ENST00000667305.1:60794-ENST00000518376.2:5028|3349
MIIVVVLQMRNPQPR
>FUSION-ENST00000653522.1:145151-ENST00000377970.6:2817|2781
PAGGREQLGWPQRPVAVLQLTSGR
>FUSION-ENST00000665698.1:275747-ENST00000377970.6:2817|5791
QGRVSPQR
>FUSION-ENST00000665698.1:275747-ENST00000377970.6:2817|7196
QPASSSPLQLIPR
>FUSION-ENST00000661830.1:275747-ENST00000377970.6:2817|1348
ECDDACPALRGGR
>FUSION-ENST00000661830.1:275747-ENST00000377970.6:2817|958
CFLVYTYVCSLYTSPR
>FUSION-ENST00000657693.1:145151-ENST00000377970.6:2817|3634
WERTGLAEWR
>FUSION-ENST00000667305.1:60794-ENST00000518376.2:5028|1819
DEVLLCCPGQFR
>FUSION-ENST00000661830.1:275747-ENST00000377970.6:2817|589
QGLVRLLRLR
>FUSION-ENST00000653522.1:145151-ENST00000377970.6:2817|1034
EILLIHLCPPLYCQHSGRKGR
>FUSION-ENST00000653522.1:145151-ENST00000377970.6:2817|1277
AFTTGTTRPSGMFTGF
>FUSION-ENST00000665698.1:275747-ENST00000377970.6:2817|5494
YPKYFFILLK
>FUSION-ENST00000665698.1:275747-ENST00000377970.6:2817|6951
LVGVLIRRR
>FUSION-ENST00000653522.1:215919-ENST00000518376.2:5028|723
MSFFFLNLRLMFRSFC
>FUSION-ENST00000667305.1:60794-ENST00000518376.2:5028|3438
MRFWCFLSGIR
>FUSION-ENST00000667305.1:60794-ENST00000518376.2:5028|1919
APACNPSTLGGR
>FUSION-ENST00000653522.1:215919-ENST00000518376.2:5028|527
FIHVGCCNK
>FUSION-ENST00000653522.1:215919-ENST00000518376.2:5028|636
TLDFSLWSMWPHSTKIK
>FUSION-ENST00000665698.1:275747-ENST00000377970.6:2817|5724
QSPTLCHSLTGARGK
>FUSION-ENST00000657693.1:145151-ENST00000377970.6:2817|4493
MEEGAMRQGITVPR
>ENST00000485075.1|SNV-10313-A-T|3
EKMIIEVHVEKGEAAQSWCSTR
>FUSION-ENST00000657693.1:145151-ENST00000377970.6:2817|4533
GKEASFLTS
>FUSION-ENST00000665698.1:275747-ENST00000377970.6:2817|7065
MFPSSWLFMIARKWWSSPLLW
>FUSION-ENST00000667305.1:60794-ENST00000518376.2:5028|2262
MDKGALCSSSSIDLNSPSAASKL
>FUSION-ENST00000653522.1:215919-ENST00000518376.2:5028|543
MALKVCRPRMARPGCSK
>FUSION-ENST00000661830.1:275747-ENST00000377970.6:2817|3091
TGGKIPATAK
>FUSION-ENST00000667305.1:60794-ENST00000518376.2:5028|2742
RVANEDRVPFR
>FUSION-ENST00000667305.1:60794-ENST00000518376.2:5028|2947
STTKRQTAL
>FUSION-ENST00000667305.1:60794-ENST00000518376.2:5028|956
MQEKRPWAR
>ENST00000231173.6|SNV-535-T-G|1
KPLEVLRAELLVTDINDHSPEFPER
>FUSION-ENST00000661830.1:275747-ENST00000377970.6:2817|1436
LRSISERA
>FUSION-ENST00000661830.1:275747-ENST00000377970.6:2817|1138
TSAVVTLCAGHSFKFFMFTKLFYPH
>FUSION-ENST00000665698.1:275747-ENST00000377970.6:2817|7168
WSMLLHMWEKKIIPSTSGLLCD
>FUSION-ENST00000557554.5:10769-ENST00000553891.5:33774|20
SQMWLATR
>FUSION-ENST00000557554.5:10769-ENST00000553891.5:33774|225
SYLRRSENR
>FUSION-ENST00000661830.1:275747-ENST00000377970.6:2817|2613
LRLTEEK
>FUSION-ENST00000557554.5:10769-ENST00000553891.5:33774|387
MVSNLQK
>FUSION-ENST00000665698.1:275747-ENST00000377970.6:2817|7130
GLKLPASLRVGK
>FUSION-ENST00000661830.1:275747-ENST00000377970.6:2817|1350
RECDDACPALRGGR
>FUSION-ENST00000667305.1:60794-ENST00000518376.2:5028|2780
MESPQEFIGEWLTKTEFPSGIYCD
>FUSION-ENST00000667305.1:60794-ENST00000518376.2:5028|3415
TVGYMLYPLNSQRDLLSGCVAVLPG
>FUSION-ENST00000653522.1:145151-ENST00000377970.6:2817|2753
ACCSSAADK
>FUSION-ENST00000653522.1:145151-ENST00000377970.6:2817|2490
KEGGEEGRK
>FUSION-ENST00000657693.1:145151-ENST00000377970.6:2817|5030
GHVMCRA
>FUSION-ENST00000667305.1:60794-ENST00000518376.2:5028|2440
MSPTGQLGGILVSK
>FUSION-ENST00000657693.1:145151-ENST00000377970.6:2817|3551
KTTTPLPHKKPY
>FUSION-ENST00000657693.1:145151-ENST00000377970.6:2817|2919
HAPPHPANFCIFSRDR
>FUSION-ENST00000653522.1:145151-ENST00000377970.6:2817|427
AIVPGQYHGYF
>FUSION-ENST00000661830.1:275747-ENST00000377970.6:2817|1656
MFKGTFLSPKLFMFH
>FUSION-ENST00000667305.1:60794-ENST00000518376.2:5028|609
STFLSRVAAWTMPSK
>FUSION-ENST00000661830.1:275747-ENST00000377970.6:2817|1762
AYGRSLSSPSPWD
>FUSION-ENST00000667305.1:60794-ENST00000518376.2:5028|1973
MSFVFSSLFALSFLIAL
>FUSION-ENST00000557554.5:10769-ENST00000553891.5:33774|408
ESTIWSPIFR
>FUSION-ENST00000661830.1:275747-ENST00000377970.6:2817|619
FSFVLGMCIPR
>FUSION-ENST00000667305.1:60794-ENST00000518376.2:5028|2866
CSWLSILGSLNFSFFLFFFETESR
>FUSION-ENST00000667305.1:60794-ENST00000518376.2:5028|1940
MSRDSHWGR
>FUSION-ENST00000653522.1:215919-ENST00000518376.2:5028|276
QFFKNQSGLLDSHYIGYNP
>FUSION-ENST00000657693.1:145151-ENST00000377970.6:2817|4434
MGINLGVADRIMLPPK
>FUSION-ENST00000356924.9:14340-ENST00000553891.5:33774|8
SSSRTGSGSWAVSLKPLVPFTTRER
>FUSION-ENST00000665698.1:275747-ENST00000377970.6:2817|6963
VNGVDGGKEIITVAQRWIER
>FUSION-ENST00000667305.1:60794-ENST00000518376.2:5028|64
TLRIYAIP
>FUSION-ENST00000661830.1:275747-ENST00000377970.6:2817|3211
MASCLLNFFILFCF
>FUSION-ENST00000665698.1:275747-ENST00000377970.6:2817|4933
TFCFAPGSKHPGLPRILCSSWEK
>FUSION-ENST00000653522.1:145151-ENST00000377970.6:2817|1956
RMTGNSAAALWAGWGACWTGSGR
>FUSION-ENST00000665698.1:275747-ENST00000377970.6:2817|7373
DLSRLTSRNL
>FUSION-ENST00000665698.1:275747-ENST00000377970.6:2817|5936
MDAYPPADDKGTGQKDR
>FUSION-ENST00000661830.1:275747-ENST00000377970.6:2817|2130
HRQEGTGCWRTSPQGCHNAGQCLQR
>FUSION-ENST00000657693.1:145151-ENST00000377970.6:2817|3058
MSHHAWPRNTVLFK
>FUSION-ENST00000657693.1:145151-ENST00000377970.6:2817|2825
GLRSLFT
>FUSION-ENST00000657693.1:145151-ENST00000377970.6:2817|4070
SGTPSLYIGLLGKYLLNEGK
>FUSION-ENST00000661830.1:275747-ENST00000377970.6:2817|2887
PVIPAIWDAEA
>FUSION-ENST00000653522.1:145151-ENST00000377970.6:2817|1575
MQIKTMR
>FUSION-ENST00000661830.1:275747-ENST00000377970.6:2817|939
MLPLGNK
>FUSION-ENST00000667305.1:60794-ENST00000518376.2:5028|1536
MIVTYQR
>FUSION-ENST00000667305.1:60794-ENST00000518376.2:5028|2439
SPTGQLGGILVSK
>FUSION-ENST00000667305.1:60794-ENST00000518376.2:5028|1042
MASESTRLAPALHREGLLGR
>FUSION-ENST00000657693.1:145151-ENST00000377970.6:2817|3442
MLSEPALRK
>FUSION-ENST00000657693.1:145151-ENST00000377970.6:2817|3919
SCLYFGR
>FUSION-ENST00000661830.1:275747-ENST00000377970.6:2817|840
MAETRAG
>FUSION-ENST00000661830.1:275747-ENST00000377970.6:2817|2759
MPNMAGRSSVSFLLHS
>FUSION-ENST00000661830.1:275747-ENST00000377970.6:2817|232
VRLLIKR
>FUSION-ENST00000667305.1:60794-ENST00000518376.2:5028|2957
FAQKLNLLLSGEAR
>FUSION-ENST00000653522.1:215919-ENST00000518376.2:5028|291
MLCPSQCLR
>FUSION-ENST00000653522.1:215919-ENST00000518376.2:5028|664
MCLRCCFLQIFSTDRAVK
>FUSION-ENST00000653522.1:215919-ENST00000518376.2:5028|991
MSTADKSSLGALR
>FUSION-ENST00000665698.1:275747-ENST00000377970.6:2817|5006
ILPSRPPK
>FUSION-ENST00000667305.1:60794-ENST00000518376.2:5028|1935
TACLSPNFICTIRY
>FUSION-ENST00000667305.1:60794-ENST00000518376.2:5028|667
STLLLFFF
>FUSION-ENST00000653522.1:145151-ENST00000377970.6:2817|1562
MAVIKHHHHQQQKK
>FUSION-ENST00000661830.1:275747-ENST00000377970.6:2817|2494
LGVQGQPDQHGETPSLLKIQK
>FUSION-ENST00000657693.1:145151-ENST00000377970.6:2817|4551
DVGERLGPASR
>FUSION-ENST00000657693.1:145151-ENST00000377970.6:2817|3763
MGALEKGQQWIQLRVAR
>FUSION-ENST00000557554.5:10769-ENST00000553891.5:33774|180
VPLLPCQS
>FUSION-ENST00000661830.1:275747-ENST00000377970.6:2817|1992
MSFPAVISPKREVR
>FUSION-ENST00000661830.1:275747-ENST00000377970.6:2817|2542
MGTEMPGR
>FUSION-ENST00000657693.1:145151-ENST00000377970.6:2817|3974
LKVEVTFP
>FUSION-ENST00000661830.1:275747-ENST00000377970.6:2817|1298
ERTLLYPLR
>FUSION-ENST00000653522.1:145151-ENST00000377970.6:2817|2101
LNLTAPGPAVQHFQTPK
>FUSION-ENST00000665698.1:275747-ENST00000377970.6:2817|6451
MCAFCGSVTPEFFQHLVVR
>FUSION-ENST00000667305.1:60794-ENST00000518376.2:5028|1563
WGCGSGVGETILLYFR
>FUSION-ENST00000665698.1:275747-ENST00000377970.6:2817|7526
MIETGLRPDLRVCTFSTYFPYL
>FUSION-ENST00000661830.1:275747-ENST00000377970.6:2817|3671
MCLDGRAIK
>FUSION-ENST00000665698.1:275747-ENST00000377970.6:2817|6461
MPGPCFLFYLIPFLGK
>FUSION-ENST00000667305.1:60794-ENST00000518376.2:5028|977
MAITLTANNKIRT
>FUSION-ENST00000667305.1:60794-ENST00000518376.2:5028|3350
IIVVVLQMR
>FUSION-ENST00000657693.1:145151-ENST00000377970.6:2817|4183
SSEEKRGT
>FUSION-ENST00000665698.1:275747-ENST00000377970.6:2817|5768
IAEWMNIAIFTTKIK
>FUSION-ENST00000657693.1:145151-ENST00000377970.6:2817|3545
EKEQGVSPIGAVLVNSWQ
>FUSION-ENST00000653522.1:215919-ENST00000518376.2:5028|30
QVWYWIFWHAILRNFSLMRF
>FUSION-ENST00000667305.1:60794-ENST00000518376.2:5028|635
WSLTLLPRLECSGTISAHCKLR
>FUSION-ENST00000667305.1:60794-ENST00000518376.2:5028|3400
LCFCGWSFSALER
>FUSION-ENST00000657693.1:145151-ENST00000377970.6:2817|3012
DFADASKAKDPEVDG
>FUSION-ENST00000657693.1:145151-ENST00000377970.6:2817|5035
DECPFGVWRALMGHVMCRA
>FUSION-ENST00000653522.1:145151-ENST00000377970.6:2817|882
LQCVQWTRHSAFIQHLPYGGHYGR
>FUSION-ENST00000653522.1:215919-ENST00000518376.2:5028|980
MGPQSCGRESESQK
>FUSION-ENST00000665698.1:275747-ENST00000377970.6:2817|5898
AHSRGCSVALPR
>FUSION-ENST00000653522.1:145151-ENST00000377970.6:2817|1878
AASSFWNSPSFCVLGDKSR
>FUSION-ENST00000657693.1:145151-ENST00000377970.6:2817|4017
MVTACCVPLQGAPGGAVWDRDTAYK
>FUSION-ENST00000653522.1:145151-ENST00000377970.6:2817|754
MRLPTSGKIAVFVK
>FUSION-ENST00000657693.1:145151-ENST00000377970.6:2817|3308
CTYTHTHACTHTLAR
>FUSION-ENST00000665698.1:275747-ENST00000377970.6:2817|7242
MNSNKKPLKENYFGPLFK
>FUSION-ENST00000665698.1:275747-ENST00000377970.6:2817|6265
FSYQQAALKTLR
>FUSION-ENST00000653522.1:145151-ENST00000377970.6:2817|2446
MKIVFLMEK
>FUSION-ENST00000667305.1:60794-ENST00000518376.2:5028|3232
MSDCLCK
>FUSION-ENST00000667305.1:60794-ENST00000518376.2:5028|3036
MSHCTWPQK
>ENST00000485684.5|SNV-83494-G-A|3
EYQIVFKGVIGKGR
>FUSION-ENST00000653522.1:145151-ENST00000377970.6:2817|2515
YLFYFKFWGTCAGCAGLLHGR
>FUSION-ENST00000657693.1:145151-ENST00000377970.6:2817|3029
AGRITSP
>FUSION-ENST00000653522.1:215919-ENST00000518376.2:5028|803
GPVICHLQAGDLGNSCR
>FUSION-ENST00000667305.1:60794-ENST00000518376.2:5028|1272
SWPEGIGSAWLQRDMKPFLGDTIVF
>FUSION-ENST00000665698.1:275747-ENST00000377970.6:2817|6646
GKAMCGHSEK
>FUSION-ENST00000653522.1:145151-ENST00000377970.6:2817|2467
LGREAPLLIMLETR
>FUSION-ENST00000667305.1:60794-ENST00000518376.2:5028|2745
SPGIYRR
>FUSION-ENST00000667305.1:60794-ENST00000518376.2:5028|2287
VQFTSPQRGPR
>FUSION-ENST00000653522.1:145151-ENST00000377970.6:2817|1877
MAASSFWNSPSFCVLGDKSRR
>FUSION-ENST00000653522.1:215919-ENST00000518376.2:5028|498
MWAECFLGGFLCTGAQLPKGPRR
>FUSION-ENST00000653522.1:145151-ENST00000377970.6:2817|1310
TPEGSGWGSGDKS
>FUSION-ENST00000667305.1:60794-ENST00000518376.2:5028|1474
MATSGRGRSWGAGK
>FUSION-ENST00000661830.1:275747-ENST00000377970.6:2817|1659
LASSHSFSCVRN
>FUSION-ENST00000661830.1:275747-ENST00000377970.6:2817|716
MPVILALWEAK
>FUSION-ENST00000657693.1:145151-ENST00000377970.6:2817|3499
HFSILIILSLK
>FUSION-ENST00000653522.1:145151-ENST00000377970.6:2817|1134
MIPWINDEGVE
>FUSION-ENST00000661830.1:275747-ENST00000377970.6:2817|21
DSLTLAAVSGMGTAHTAALRGQSRR
>FUSION-ENST00000661830.1:275747-ENST00000377970.6:2817|2804
VPVDTNLDQLTASQLLDLHVSPAK
>FUSION-ENST00000667305.1:60794-ENST00000518376.2:5028|1966
QSFLTISKR
>FUSION-ENST00000661830.1:275747-ENST00000377970.6:2817|901
MTVTGNAGPRFSGTQITE
>FUSION-ENST00000657693.1:145151-ENST00000377970.6:2817|3842
VNDTVEVTGLGFKFDNVMMPWEHWR
>FUSION-ENST00000665698.1:275747-ENST00000377970.6:2817|7132
SSLPSTAPC
>FUSION-ENST00000665698.1:275747-ENST00000377970.6:2817|6528
MLFKQLFNHHLPLL
>FUSION-ENST00000653522.1:215919-ENST00000518376.2:5028|984
MSWEPMLLRQA
>FUSION-ENST00000653522.1:145151-ENST00000377970.6:2817|413
MERGTNLRV
>FUSION-ENST00000661830.1:275747-ENST00000377970.6:2817|822
MAGKGSIRSSTQVNAQPLLPR
>FUSION-ENST00000665698.1:275747-ENST00000377970.6:2817|5089
TTLTFLKSPGK
>FUSION-ENST00000667305.1:60794-ENST00000518376.2:5028|935
FLLLFFFF
>FUSION-ENST00000657693.1:145151-ENST00000377970.6:2817|4928
ELNVQNLWSAVRDP
>FUSION-ENST00000661830.1:275747-ENST00000377970.6:2817|1954
KDRDEMAQR
>FUSION-ENST00000661830.1:275747-ENST00000377970.6:2817|1036
TLILHASFVFICFIFILK
>FUSION-ENST00000661830.1:275747-ENST00000377970.6:2817|2676
MLARLISNS
>FUSION-ENST00000665698.1:275747-ENST00000377970.6:2817|5239
ACWREGR
>FUSION-ENST00000667305.1:60794-ENST00000518376.2:5028|1706
MIAFILIKLSESVKGWCR
>FUSION-ENST00000657693.1:145151-ENST00000377970.6:2817|4237
VDSTILQVLYC
>FUSION-ENST00000665698.1:275747-ENST00000377970.6:2817|5961
LHAPCHGYPR
>FUSION-ENST00000557554.5:10769-ENST00000553891.5:33774|28
MPLCASTSSAASPSSSTCPR
>FUSION-ENST00000556971.1:181-ENST00000553891.5:33774|95
SRGPRPELAPDHPSEVPEK
>FUSION-ENST00000667305.1:60794-ENST00000518376.2:5028|1797
MSVHVCTYVCRNL
>FUSION-ENST00000557554.5:10769-ENST00000553891.5:33774|41
CFLQSASTPLTIWAAS
>FUSION-ENST00000667305.1:60794-ENST00000518376.2:5028|290
QFLSHVKVMFYSR
>FUSION-ENST00000665698.1:275747-ENST00000377970.6:2817|5134
ELGLEPR
>FUSION-ENST00000661830.1:275747-ENST00000377970.6:2817|3153
MRKSCVLR
>FUSION-ENST00000657693.1:145151-ENST00000377970.6:2817|3949
GCAGLPVSRGPLLVCP
>FUSION-ENST00000665698.1:275747-ENST00000377970.6:2817|5049
MAADHVRVSVDKK
>FUSION-ENST00000661830.1:275747-ENST00000377970.6:2817|3539
FIEHLLNAEEWTRETQSLPLEPFEL
>FUSION-ENST00000665698.1:275747-ENST00000377970.6:2817|6737
VAGITGICHHAR
>FUSION-ENST00000667305.1:60794-ENST00000518376.2:5028|3496
NLIKGILTNF
>ENST00000377504.8|SNV-258377-G-T|2
AQVTPEVHPGCRGHCSSYGK
>FUSION-ENST00000653522.1:145151-ENST00000377970.6:2817|1148
MIAYIFNEMTVAELRNRGFSLQGR
>FUSION-ENST00000661830.1:275747-ENST00000377970.6:2817|2710
ELGTVEIAQVQILTQILSSVTLR
>FUSION-ENST00000657693.1:145151-ENST00000377970.6:2817|3138
MIDPSSS
>FUSION-ENST00000657693.1:145151-ENST00000377970.6:2817|3302
TGPFCKR
>FUSION-ENST00000653522.1:145151-ENST00000377970.6:2817|1095
KEWSEGSLYFVRK
>FUSION-ENST00000657693.1:145151-ENST00000377970.6:2817|3113
APLHSSLGNR
>FUSION-ENST00000657693.1:145151-ENST00000377970.6:2817|3905
MGTCNPSYSGG
>FUSION-ENST00000653522.1:145151-ENST00000377970.6:2817|1036
EILLIHLCPPLYCQHSGR
>FUSION-ENST00000653522.1:145151-ENST00000377970.6:2817|2024
LLLSPPFLR
>FUSION-ENST00000665698.1:275747-ENST00000377970.6:2817|5616
MCAHLVPEDLGDESMTGVHR
>FUSION-ENST00000665698.1:275747-ENST00000377970.6:2817|6699
VSISCPR
>FUSION-ENST00000557554.5:10769-ENST00000553891.5:33774|276
MASKLIISPFTLVYYTYQCFQR
>FUSION-ENST00000657693.1:145151-ENST00000377970.6:2817|4148
DLSWSLQREHSPADTLILDI
>FUSION-ENST00000667305.1:60794-ENST00000518376.2:5028|424
HGEISGCIVDTK
>FUSION-ENST00000661830.1:275747-ENST00000377970.6:2817|2783
SIDLRSNLGPWLQGKPVTFFKEK
>FUSION-ENST00000667305.1:60794-ENST00000518376.2:5028|1715
NPWEYAKSLLVL
>FUSION-ENST00000667305.1:60794-ENST00000518376.2:5028|1618
MDYFFPLKNNYMPDAR
>ENST00000633169.1|SNV-149-G-C|3
TLNEHAAFKHPFNK
>FUSION-ENST00000661830.1:275747-ENST00000377970.6:2817|557
MPDFLKKCTNEK
>FUSION-ENST00000661830.1:275747-ENST00000377970.6:2817|3013
PFCVLIGLNNHRGKECWR
>FUSION-ENST00000653522.1:215919-ENST00000518376.2:5028|79
MCLIALFHSFSEALPVKLHPK
>FUSION-ENST00000665698.1:275747-ENST00000377970.6:2817|6258
VFLFKPHLLNLV
>FUSION-ENST00000667305.1:60794-ENST00000518376.2:5028|426
NRWESSPFFHGK
>ENST00000300098.3|MNV-772-GCCTACCAGTGA-G|3
MSVKPSWGPGPSEGVTAVPWR
>FUSION-ENST00000665698.1:275747-ENST00000377970.6:2817|6955
WIERVWAK
>FUSION-ENST00000665698.1:275747-ENST00000377970.6:2817|7300
PSPDPNAK
>FUSION-ENST00000667305.1:60794-ENST00000518376.2:5028|2113
IFNVGTLRPRK
>FUSION-ENST00000661830.1:275747-ENST00000377970.6:2817|817
MCWTLFTCPPGVVK
>FUSION-ENST00000661830.1:275747-ENST00000377970.6:2817|2319
CVCMCVCMYVCV
>FUSION-ENST00000661830.1:275747-ENST00000377970.6:2817|2379
MITVTVVITVAANTF
>FUSION-ENST00000657693.1:145151-ENST00000377970.6:2817|3651
VGRKGDPECLDPACAQHR
>FUSION-ENST00000653522.1:145151-ENST00000377970.6:2817|1869
AQLHKIQPHFSIPYTVLSGHPR
>FUSION-ENST00000665698.1:275747-ENST00000377970.6:2817|5108
GLLMTSHSWQPHR
>FUSION-ENST00000667305.1:60794-ENST00000518376.2:5028|1100
SFAGTWMK
>FUSION-ENST00000667305.1:60794-ENST00000518376.2:5028|2416
YARPTLILNVDVYHVMDEKK
>FUSION-ENST00000653522.1:215919-ENST00000518376.2:5028|220
LVDSSYLCLRR
>FUSION-ENST00000661830.1:275747-ENST00000377970.6:2817|881
KHMRFPK
>FUSION-ENST00000653522.1:145151-ENST00000377970.6:2817|961
MSFLLRAEYCSLAQVYCIFK
>FUSION-ENST00000653522.1:145151-ENST00000377970.6:2817|1825
NSEEIWLKETFK
>FUSION-ENST00000665698.1:275747-ENST00000377970.6:2817|5464
KSLNWPYGLYDFK
>FUSION-ENST00000557554.5:10769-ENST00000553891.5:33774|247
MVPLPTERIR
>FUSION-ENST00000653522.1:145151-ENST00000377970.6:2817|2194
MIMASSCIHVAAESVIPFFYMVA
>FUSION-ENST00000653522.1:145151-ENST00000377970.6:2817|600
QVRPSHGYK
>FUSION-ENST00000653522.1:145151-ENST00000377970.6:2817|1477
VNITLCR
>FUSION-ENST00000653522.1:215919-ENST00000518376.2:5028|74
MPVPYFFCS
>FUSION-ENST00000661830.1:275747-ENST00000377970.6:2817|3629
MWLPLSR
>FUSION-ENST00000665698.1:275747-ENST00000377970.6:2817|5160
MLAGREVFGVREMK
>FUSION-ENST00000653522.1:145151-ENST00000377970.6:2817|1681
DKEWVWLSVGK
>FUSION-ENST00000657693.1:145151-ENST00000377970.6:2817|4714
MTRTLDK
>FUSION-ENST00000667305.1:60794-ENST00000518376.2:5028|124
MTCSDDLA
>FUSION-ENST00000665698.1:275747-ENST00000377970.6:2817|6131
WVQGRLGK
>FUSION-ENST00000657693.1:145151-ENST00000377970.6:2817|4796
CVCLWAGPLPRTMGLLCEENR
>FUSION-ENST00000665698.1:275747-ENST00000377970.6:2817|5661
VDYLSGPRFSHP
>FUSION-ENST00000667305.1:60794-ENST00000518376.2:5028|193
MMQAVETLAMVSPCRSEVGIR
>FUSION-ENST00000667305.1:60794-ENST00000518376.2:5028|1356
LSLEFYPAFQIACQPADR
>FUSION-ENST00000661830.1:275747-ENST00000377970.6:2817|2822
LECSGLILAHCK
>FUSION-ENST00000665698.1:275747-ENST00000377970.6:2817|4765
MSQKDPTITSALTACVTSEMGDIK
>FUSION-ENST00000661830.1:275747-ENST00000377970.6:2817|1197
SWDQLPHLMVSQTCWGLGPR
>FUSION-ENST00000661830.1:275747-ENST00000377970.6:2817|1286
WWQLLTKEN
>FUSION-ENST00000657693.1:145151-ENST00000377970.6:2817|3686
MLFSDYKRNTSSLDIFR
>FUSION-ENST00000661830.1:275747-ENST00000377970.6:2817|2756
AGRSSVSFLLHS
>FUSION-ENST00000657693.1:145151-ENST00000377970.6:2817|4919
FSPLLALPGTWEKFHKYWSNE
>FUSION-ENST00000657693.1:145151-ENST00000377970.6:2817|4682
RSHYVTRLVSNSWPR
>FUSION-ENST00000667305.1:60794-ENST00000518376.2:5028|3043
WGEGEGQDILESLNNQV
>FUSION-ENST00000657693.1:145151-ENST00000377970.6:2817|3653
ILGQARWLPK
>FUSION-ENST00000665698.1:275747-ENST00000377970.6:2817|4959
MACSATSGAGTSVNHTAGR
>FUSION-ENST00000657693.1:145151-ENST00000377970.6:2817|3695
FSRVAWWKVSSR
>FUSION-ENST00000665698.1:275747-ENST00000377970.6:2817|5792
MAFLDSI
>FUSION-ENST00000667305.1:60794-ENST00000518376.2:5028|713
AESLQDPAVLEGHLSTPPKR
>FUSION-ENST00000661830.1:275747-ENST00000377970.6:2817|299
QLKKEMNLCCFKPLK
>FUSION-ENST00000667305.1:60794-ENST00000518376.2:5028|30
DTFLNLGPPYRIQHR
>FUSION-ENST00000661830.1:275747-ENST00000377970.6:2817|2544
SLHFAGHLLPR
>FUSION-ENST00000661830.1:275747-ENST00000377970.6:2817|1316
MLSGISLEGTGRMGRQAGSEVR
>FUSION-ENST00000653522.1:145151-ENST00000377970.6:2817|1135
SAARNCTFCTSCRVSWNQQRPVR
>FUSION-ENST00000653522.1:215919-ENST00000518376.2:5028|1000
MRPCPSVKVGILAHIGYYILPR
>FUSION-ENST00000653522.1:145151-ENST00000377970.6:2817|981
HRSLPLTQGHMEK
>FUSION-ENST00000667305.1:60794-ENST00000518376.2:5028|1820
SVPPCPAFFFFFFFDSR
>FUSION-ENST00000657693.1:145151-ENST00000377970.6:2817|4290
MYVLSLYFLKVSQTLR
>FUSION-ENST00000653522.1:145151-ENST00000377970.6:2817|457
GQGCAVSTCLLLSLGVAISSK
>FUSION-ENST00000667305.1:60794-ENST00000518376.2:5028|1401
VGDSIWKILAEVGSKSMGVEYR
>FUSION-ENST00000661830.1:275747-ENST00000377970.6:2817|1039
LCVYLFYFYFK
>FUSION-ENST00000667305.1:60794-ENST00000518376.2:5028|2379
FIMSWMK
>FUSION-ENST00000661830.1:275747-ENST00000377970.6:2817|252
GQKHICTHAK
>FUSION-ENST00000667305.1:60794-ENST00000518376.2:5028|450
LGVTQTSVS
>FUSION-ENST00000667305.1:60794-ENST00000518376.2:5028|757
MGKVYIR
>FUSION-ENST00000661830.1:275747-ENST00000377970.6:2817|1945
KKYDPDC
>FUSION-ENST00000667305.1:60794-ENST00000518376.2:5028|3155
QCAASQR
>FUSION-ENST00000661830.1:275747-ENST00000377970.6:2817|2401
STGFGFR
>FUSION-ENST00000667305.1:96473-ENST00000611640.4:141509|138
SAGLECTCRKDMVK
>FUSION-ENST00000665698.1:275747-ENST00000377970.6:2817|6279
MFFSVSSLGH
>FUSION-ENST00000657693.1:145151-ENST00000377970.6:2817|3359
MHTHHTHTHTHTDTCGVQK
>FUSION-ENST00000665698.1:275747-ENST00000377970.6:2817|5032
RGWSVVA
>FUSION-ENST00000653522.1:215919-ENST00000518376.2:5028|673
FKRSSCVSLPSSWDYR
>FUSION-ENST00000653522.1:215919-ENST00000518376.2:5028|234
MCLEGMR
>FUSION-ENST00000667305.1:60794-ENST00000518376.2:5028|71
MSQDCAALL
>FUSION-ENST00000665698.1:275747-ENST00000377970.6:2817|6486
GGQITRSRDQDHPGQHGETPSLLK
>FUSION-ENST00000657693.1:145151-ENST00000377970.6:2817|3872
DCLILSSQQVKELGGSK
>FUSION-ENST00000465085.2:14849-ENST00000553891.5:33774|11
GPGPAGGLELIIPQRCQRSSSR
>FUSION-ENST00000653522.1:145151-ENST00000377970.6:2817|1739
GLVGRLGR
>FUSION-ENST00000657693.1:145151-ENST00000377970.6:2817|4703
FFFLTYIMTISSMSFK
>FUSION-ENST00000665698.1:275747-ENST00000377970.6:2817|6426
MFLSYPRI
>FUSION-ENST00000661830.1:275747-ENST00000377970.6:2817|978
MPQVPYK
>ENST00000514449.5|SNV-315-C-G|3
LLCPQQCGR
>FUSION-ENST00000661830.1:275747-ENST00000377970.6:2817|2847
VGTGWEWIN
>FUSION-ENST00000657693.1:145151-ENST00000377970.6:2817|2941
MSDFQKCK
>FUSION-ENST00000653522.1:145151-ENST00000377970.6:2817|2192
MASSCIHVAAESVIPFFYMVA
>FUSION-ENST00000665698.1:275747-ENST00000377970.6:2817|5783
MGIYYVIGLVIK
>FUSION-ENST00000667305.1:60794-ENST00000518376.2:5028|3389
MPGPSACPR
>FUSION-ENST00000661830.1:275747-ENST00000377970.6:2817|3461
TSFYCSHFANEK
>FUSION-ENST00000667305.1:60794-ENST00000518376.2:5028|1515
QTIVGPCDR
>FUSION-ENST00000661830.1:275747-ENST00000377970.6:2817|46
MKEVSFYAENSL
>ENST00000488403.5|SNV-18709-C-T|3
SQMDGLIPGVEPCEMAAMCLGLAHR
>FUSION-ENST00000661830.1:275747-ENST00000377970.6:2817|3150
VTILCHK
>FUSION-ENST00000661830.1:275747-ENST00000377970.6:2817|948
MHTYVSAYTPTYVYISIYNIYSLR
>FUSION-ENST00000661830.1:275747-ENST00000377970.6:2817|1797
VAEHLLRFLPR
>FUSION-ENST00000665698.1:275747-ENST00000377970.6:2817|6190
SSLGWSGKR
>ENST00000360409.7|SNV-83494-G-A|4
IILPSYDMEYQIVFKGVIGK
>FUSION-ENST00000557554.5:10769-ENST00000553891.5:33774|260
MGPIVMKLVHQEK
>FUSION-ENST00000653522.1:145151-ENST00000377970.6:2817|1600
GRRLEHTFLQR
>FUSION-ENST00000667305.1:60794-ENST00000518376.2:5028|440
MCFVRALQVTGALRATELSGNK
>FUSION-ENST00000667305.1:60794-ENST00000518376.2:5028|2669
MIFRFTFICSEQL
>FUSION-ENST00000657693.1:145151-ENST00000377970.6:2817|3304
MTGPFCK
>FUSION-ENST00000665698.1:275747-ENST00000377970.6:2817|4917
KVMCLLISWGLCVCSVRCQEDSP
>FUSION-ENST00000557554.5:10769-ENST00000553891.5:33774|101
MTEAVNGR
>FUSION-ENST00000667305.1:60794-ENST00000518376.2:5028|1974
PVPQAPPLGPLQPHVSQANLK
>FUSION-ENST00000667305.1:60794-ENST00000518376.2:5028|2408
MPVIPALWEAKVGR
>FUSION-ENST00000665698.1:275747-ENST00000377970.6:2817|7377
VVEQCGRDHGEFPWLA
>FUSION-ENST00000667305.1:60794-ENST00000518376.2:5028|915
IFFFFLRR
>FUSION-ENST00000653522.1:145151-ENST00000377970.6:2817|2826
KTWEIQWKDMHGGIISWLCAQS
>FUSION-ENST00000665698.1:275747-ENST00000377970.6:2817|4983
MHFPPCPAPHARLAGFDRI
>FUSION-ENST00000657693.1:145151-ENST00000377970.6:2817|4581
MLISLPPLAPSLILFLLLFTR
>FUSION-ENST00000657693.1:145151-ENST00000377970.6:2817|3989
YPINIYACVPTKIK
>FUSION-ENST00000653522.1:145151-ENST00000377970.6:2817|1879
MAASSFWNSPSFCVLGDKSR
>FUSION-ENST00000661830.1:275747-ENST00000377970.6:2817|135
GFLQPIALQGK
>FUSION-ENST00000665698.1:275747-ENST00000377970.6:2817|6752
RSLALWPR
>FUSION-ENST00000667305.1:60794-ENST00000518376.2:5028|1721
ISLSTVVTSGEPGC
>FUSION-ENST00000661830.1:275747-ENST00000377970.6:2817|3362
EVKALKCLSLHIWPHCQIK
>FUSION-ENST00000661830.1:275747-ENST00000377970.6:2817|442
INSALKVR
>FUSION-ENST00000665698.1:275747-ENST00000377970.6:2817|4912
MCLLISWGLCVCSVRCQEDSP
>FUSION-ENST00000667305.1:209-ENST00000518376.2:5028|10
MLAVPVTCGDTARSALQLAAEGPKK
>FUSION-ENST00000657693.1:145151-ENST00000377970.6:2817|4880
HVSDMETSFNMGTF
>FUSION-ENST00000665698.1:275747-ENST00000377970.6:2817|6923
EAQCRLWSYPDLTVK
>FUSION-ENST00000665698.1:275747-ENST00000377970.6:2817|5546
MSIFVHITFFFLENLLDR
>FUSION-ENST00000665698.1:275747-ENST00000377970.6:2817|5658
MAAARPSSCMLGRSSAPGACVHPK
>FUSION-ENST00000661830.1:275747-ENST00000377970.6:2817|3444
IIDFRNCPRN
>FUSION-ENST00000665698.1:275747-ENST00000377970.6:2817|6009
MLVDQCS
>FUSION-ENST00000665698.1:275747-ENST00000377970.6:2817|6736
VAGITGICHHARLMFVFLVETR
>FUSION-ENST00000665698.1:275747-ENST00000377970.6:2817|4960
KPMACSATSGAGTSVNHTAGRYP
>FUSION-ENST00000653522.1:215919-ENST00000518376.2:5028|872
MGDDYHYGFEER
>FUSION-ENST00000661830.1:275747-ENST00000377970.6:2817|1854
ESHLSPYFFWK
>FUSION-ENST00000665698.1:275747-ENST00000377970.6:2817|6057
MLPPKWV
>FUSION-ENST00000667305.1:60794-ENST00000518376.2:5028|3435
RFWCFLSGIRFSR
>FUSION-ENST00000661830.1:275747-ENST00000377970.6:2817|103
MRILPVLF
>FUSION-ENST00000667305.1:60794-ENST00000518376.2:5028|1765
GVRPCCIFR
>FUSION-ENST00000661830.1:275747-ENST00000377970.6:2817|118
MILLFVPHGHVSFHLHHNRAGWVT
>FUSION-ENST00000661830.1:275747-ENST00000377970.6:2817|1983
AFFLLATIKHRFFFLPWFPVSQ
>FUSION-ENST00000653522.1:145151-ENST00000377970.6:2817|1760
MEAGAVVCER
>FUSION-ENST00000356924.9:12765-ENST00000553891.5:33774|91
DHPSEVPEKLIQDRFR
>FUSION-ENST00000653522.1:145151-ENST00000377970.6:2817|186
NECWYLISCPRFK
>FUSION-ENST00000661830.1:275747-ENST00000377970.6:2817|1290
TLLYPLR
>FUSION-ENST00000653522.1:215919-ENST00000518376.2:5028|575
MVNVASFNKNQDESDACRK
>FUSION-ENST00000661830.1:275747-ENST00000377970.6:2817|2313
ASSLASVPLKSR
>FUSION-ENST00000667305.1:60794-ENST00000518376.2:5028|1616
MDYFFPLKNNYMPDARSK
>FUSION-ENST00000665698.1:275747-ENST00000377970.6:2817|6849
GHIEDQPPVTR
>FUSION-ENST00000653522.1:145151-ENST00000377970.6:2817|2061
FLSPLPFPSLKIHK
>FUSION-ENST00000661830.1:275747-ENST00000377970.6:2817|2690
FPMETLSVSRPPREHLKR
>FUSION-ENST00000665698.1:275747-ENST00000377970.6:2817|5858
FIAESLSTHR
>FUSION-ENST00000661830.1:275747-ENST00000377970.6:2817|829
KTWIYNDSASFLA
>FUSION-ENST00000557554.5:10769-ENST00000553891.5:33774|267
GPIGPLRLDR
>FUSION-ENST00000653522.1:145151-ENST00000377970.6:2817|716
YSVVIGLQVHYSLSHAVGEK
>FUSION-ENST00000356924.9:14340-ENST00000553891.5:33774|13
FLELAGLIIPQR
>FUSION-ENST00000653522.1:145151-ENST00000377970.6:2817|2108
KYGLSCVK
>FUSION-ENST00000653522.1:145151-ENST00000377970.6:2817|1216
MSPASAL
>FUSION-ENST00000653522.1:215919-ENST00000518376.2:5028|260
MLSCHYK
>FUSION-ENST00000667305.1:60794-ENST00000518376.2:5028|93
QDIASQRIPIMQS
>FUSION-ENST00000653522.1:145151-ENST00000377970.6:2817|2408
MQWCNLSSLQPLPPRFK
>FUSION-ENST00000557554.5:10769-ENST00000553891.5:33774|16
ERVGLGHIIPQR
>FUSION-ENST00000653522.1:145151-ENST00000377970.6:2817|7
GWLRHTGFMDGGLRPQMEQR
>FUSION-ENST00000665698.1:275747-ENST00000377970.6:2817|6048
MGLDSYDWFLRQLLTLR
>FUSION-ENST00000657693.1:145151-ENST00000377970.6:2817|4105
DIGKKDL
>FUSION-ENST00000661830.1:275747-ENST00000377970.6:2817|634
CVCVCVCVCVYSCMVVYILVCK
>FUSION-ENST00000653522.1:145151-ENST00000377970.6:2817|372
GDSMQFFLGEGCCTFQGLTK
>FUSION-ENST00000653522.1:145151-ENST00000377970.6:2817|2642
AEKLVFAVPSVSLDTPTPVQPVFSK
>FUSION-ENST00000661830.1:275747-ENST00000377970.6:2817|1768
MCVYTYIIF
>FUSION-ENST00000653522.1:215919-ENST00000518376.2:5028|489
YSLIVVEAR
>ENST00000231173.6|SNV-535-T-G|2
KPLEVLR
>FUSION-ENST00000665698.1:275747-ENST00000377970.6:2817|5041
LGLLDLIESSK
>FUSION-ENST00000661830.1:275747-ENST00000377970.6:2817|1498
CFIPWKMVSAY
>FUSION-ENST00000653522.1:145151-ENST00000377970.6:2817|435
RHHIWLILYV
>FUSION-ENST00000667305.1:60794-ENST00000518376.2:5028|315
WQIMPAWGSWR
>FUSION-ENST00000667305.1:60794-ENST00000518376.2:5028|636
WSLTLLPRLECSGTISAHCK
>FUSION-ENST00000661830.1:275747-ENST00000377970.6:2817|1200
WPVFDLIDSIFWSIKSAAEVPYR
>FUSION-ENST00000667305.1:60794-ENST00000518376.2:5028|2961
MFFAVRDALTCH
>FUSION-ENST00000667305.1:60794-ENST00000518376.2:5028|2442
IQKLAGLGGTCL
>FUSION-ENST00000667305.1:60794-ENST00000518376.2:5028|567
YRNGSLVDWLGQRGEGESGEEEEV
>FUSION-ENST00000667305.1:60794-ENST00000518376.2:5028|2291
LPVPEFLGYILNR
>FUSION-ENST00000667305.1:60794-ENST00000518376.2:5028|3344
MRNPQPREVK
>FUSION-ENST00000653522.1:145151-ENST00000377970.6:2817|1511
MSTKSFYR
>FUSION-ENST00000661830.1:275747-ENST00000377970.6:2817|2218
DGMLVFLPFIPPSAFIEPC
>FUSION-ENST00000653522.1:145151-ENST00000377970.6:2817|1800
MGMWWYRVGCR
>FUSION-ENST00000667305.1:60794-ENST00000518376.2:5028|2491
GNYFCTFSCPKSR
>FUSION-ENST00000661830.1:275747-ENST00000377970.6:2817|2956
QAPGPAFSR
>FUSION-ENST00000665698.1:275747-ENST00000377970.6:2817|5587
PVVPATREAEAGEWREPGR
>FUSION-ENST00000667305.1:60794-ENST00000518376.2:5028|296
RETPEVKR
>FUSION-ENST00000665698.1:275747-ENST00000377970.6:2817|5767
MIAEWMNIAIFTTKIKMGK
>FUSION-ENST00000657693.1:145151-ENST00000377970.6:2817|3691
RGGQLPSA
>FUSION-ENST00000667305.1:60794-ENST00000518376.2:5028|2184
MSHCAEPEPQFLILATGSMF
>FUSION-ENST00000665698.1:275747-ENST00000377970.6:2817|6056
MNAESGMENQ
>FUSION-ENST00000653522.1:145151-ENST00000377970.6:2817|106
PFVFKAAAPEDMEEKG
>FUSION-ENST00000657693.1:145151-ENST00000377970.6:2817|3745
MNAVMPPSSHRALGTQVPQVR
>FUSION-ENST00000657693.1:145151-ENST00000377970.6:2817|3683
RNTSSLDIFRASVPHL
>FUSION-ENST00000667305.1:60794-ENST00000518376.2:5028|3267
VAYAYNFCTLRG
>FUSION-ENST00000661830.1:275747-ENST00000377970.6:2817|3054
MTSLWGKGTGCKLFK
>FUSION-ENST00000665698.1:275747-ENST00000377970.6:2817|5091
TRTTLTFLKSPGK
>FUSION-ENST00000557554.5:10769-ENST00000553891.5:33774|386
MVSNLQKLIYSQNK
>FUSION-ENST00000653522.1:145151-ENST00000377970.6:2817|535
HVECCAR
>FUSION-ENST00000653522.1:145151-ENST00000377970.6:2817|235
STKAVGTAELLQPSGLSCFLSCFQ
>FUSION-ENST00000657693.1:145151-ENST00000377970.6:2817|4328
MVMPSGLALIEGK
>FUSION-ENST00000657693.1:145151-ENST00000377970.6:2817|4116
NGYCLLCASPGSTRR
>FUSION-ENST00000661830.1:275747-ENST00000377970.6:2817|2226
MAILFTLK
>FUSION-ENST00000667305.1:60794-ENST00000518376.2:5028|541
MALGACLKHWLHCGG
>FUSION-ENST00000653522.1:145151-ENST00000377970.6:2817|1050
RFSSASVFHGCRAPAVPSA
>FUSION-ENST00000661830.1:275747-ENST00000377970.6:2817|1115
WSSSPMKTVDGK
>FUSION-ENST00000665698.1:275747-ENST00000377970.6:2817|4798
MMSTEHMLLDDSVGLR
>FUSION-ENST00000665698.1:275747-ENST00000377970.6:2817|7117
CTKGFRDR
>FUSION-ENST00000657693.1:145151-ENST00000377970.6:2817|3136
LFTTIFR
>FUSION-ENST00000657693.1:145151-ENST00000377970.6:2817|2988
ETHSLSATRK
>FUSION-ENST00000665698.1:275747-ENST00000377970.6:2817|7362
SFQATLSLLLWCQCLCGLR
>FUSION-ENST00000661830.1:275747-ENST00000377970.6:2817|583
MSSSPPQQGFR
>FUSION-ENST00000665698.1:275747-ENST00000377970.6:2817|6672
LFENHSEG
>FUSION-ENST00000665698.1:275747-ENST00000377970.6:2817|6130
WVQGRLGKEGQVSHAWR
>FUSION-ENST00000667305.1:60794-ENST00000518376.2:5028|208
SSRPAWPTWQNPASTK
>ENST00000296215.8|SNV-14073-C-T|5
QSAYLLGRHRCIADIPIDHPSCSK
>FUSION-ENST00000661830.1:275747-ENST00000377970.6:2817|1483
MHDEKRIFITTLFDTEK
>FUSION-ENST00000653522.1:145151-ENST00000377970.6:2817|329
MYSGVWSKA
>FUSION-ENST00000653522.1:145151-ENST00000377970.6:2817|258
MSSGCTIVGGYLILR
>FUSION-ENST00000665698.1:275747-ENST00000377970.6:2817|6996
TIKQEYKEELTFIEHLLYVLDPLVR
>FUSION-ENST00000653522.1:145151-ENST00000377970.6:2817|2055
MCKSALAFGA
>FUSION-ENST00000661830.1:275747-ENST00000377970.6:2817|1568
EWGSAFLMSALPSR
>FUSION-ENST00000665698.1:275747-ENST00000377970.6:2817|5973
RTGPFFEWKT
>FUSION-ENST00000653522.1:215919-ENST00000518376.2:5028|683
MCKYFSR
>FUSION-ENST00000665698.1:275747-ENST00000377970.6:2817|5167
SPPDRAPGRCCTAWHVVGGVYLHK
>FUSION-ENST00000667305.1:60794-ENST00000518376.2:5028|1874
MRVALKGHSFEGHTVDDDIYFR
>ENST00000377504.8|SNV-258377-G-T|3
AQVTPEVHPGCR
>FUSION-ENST00000653522.1:145151-ENST00000377970.6:2817|314
LTPSWQASLSLQHLFTCSLHRFLTG
>FUSION-ENST00000667305.1:60794-ENST00000518376.2:5028|495
MVLSFFLRCCPGWSAVAQSR
>FUSION-ENST00000653522.1:145151-ENST00000377970.6:2817|705
HFGRPRQADHEVRR
>FUSION-ENST00000653522.1:215919-ENST00000518376.2:5028|396
DLLGLLGGGEGRALFR
>FUSION-ENST00000653522.1:145151-ENST00000377970.6:2817|2152
FFHLFVSCLISFNNVL
>FUSION-ENST00000661830.1:275747-ENST00000377970.6:2817|2751
IREHTAKEVTAQTSR
>FUSION-ENST00000657693.1:145151-ENST00000377970.6:2817|3955
KGCAGLPVSRGPLLVCP
>FUSION-ENST00000653522.1:215919-ENST00000518376.2:5028|111
IIMKYPNINFHR
>FUSION-ENST00000667305.1:60794-ENST00000518376.2:5028|2861
PVFFVEMR
>FUSION-ENST00000665698.1:275747-ENST00000377970.6:2817|6622
TEACNTYVLTR
>FUSION-ENST00000661830.1:275747-ENST00000377970.6:2817|3588
LQELSEFSKVFNSSWAEH
>FUSION-ENST00000665698.1:275747-ENST00000377970.6:2817|5692
GTLGLNKAM
>FUSION-ENST00000661830.1:275747-ENST00000377970.6:2817|1625
MGMLSSLPCFPFLLDLTLR
>FUSION-ENST00000653522.1:145151-ENST00000377970.6:2817|133
RNAICFQSCSTRGHGR
>FUSION-ENST00000653522.1:145151-ENST00000377970.6:2817|1666
GVAQCGEVGGWGEGSR
>FUSION-ENST00000657693.1:145151-ENST00000377970.6:2817|2920
HAPPHPANFCIFSR
>FUSION-ENST00000657693.1:145151-ENST00000377970.6:2817|3587
MYGAVGCGR
>ENST00000491720.5|SNV-24046-G-A|1
GHSLLKSKDLLK
>FUSION-ENST00000661830.1:275747-ENST00000377970.6:2817|3071
NCYNCTNLK
>FUSION-ENST00000657693.1:145151-ENST00000377970.6:2817|3215
TSPQCPLGKGQL
>FUSION-ENST00000661830.1:275747-ENST00000377970.6:2817|3349
VGTQWVER
>FUSION-ENST00000657693.1:145151-ENST00000377970.6:2817|3422
LSSQALCR
>FUSION-ENST00000667305.1:60794-ENST00000518376.2:5028|880
VPLDSNLVNR
>FUSION-ENST00000667305.1:60794-ENST00000518376.2:5028|1394
SHTEVTVR
>FUSION-ENST00000667305.1:60794-ENST00000518376.2:5028|2458
MAEIHQGRRR
>FUSION-ENST00000667305.1:60794-ENST00000518376.2:5028|1648
FFYKRGER
>FUSION-ENST00000653522.1:215919-ENST00000518376.2:5028|804
QLWTQRGPVICHLQAGDLGNSCR
>FUSION-ENST00000653522.1:145151-ENST00000377970.6:2817|1958
VSGSHQPCWPALR
>FUSION-ENST00000653522.1:145151-ENST00000377970.6:2817|1603
QPSFRMGR
>FUSION-ENST00000661830.1:275747-ENST00000377970.6:2817|2848
VTNQLTSNRESILGYPGGSNPITR
>FUSION-ENST00000667305.1:60794-ENST00000518376.2:5028|1538
MTASGIFMIVTYQRYG
>FUSION-ENST00000653522.1:145151-ENST00000377970.6:2817|2524
SWPSLTDSYNYLK
>FUSION-ENST00000657693.1:145151-ENST00000377970.6:2817|3800
ETPSNFWKHK
>FUSION-ENST00000665698.1:275747-ENST00000377970.6:2817|5291
PALSPGFPSLSARCSHK
>FUSION-ENST00000557554.5:10769-ENST00000553891.5:33774|416
MATFVGSSVSK
>FUSION-ENST00000667305.1:60794-ENST00000518376.2:5028|1251
GFCTAKETTIR
>ENST00000527084.5|SNV-67260-A-T|1
SSVSRPCSCTHEHDYEVVFPH
>FUSION-ENST00000653522.1:145151-ENST00000377970.6:2817|2833
TLCGIWHSLSCCR
>FUSION-ENST00000661830.1:275747-ENST00000377970.6:2817|2213
PSNKLQNLSGFQY
>FUSION-ENST00000657693.1:145151-ENST00000377970.6:2817|4881
MHVSDMETSFNMGTF
>FUSION-ENST00000653522.1:215919-ENST00000518376.2:5028|1011
GEEHEALPFSQGGDTGTHR
>FUSION-ENST00000665698.1:275747-ENST00000377970.6:2817|5919
MLFGENGCIPTR
>FUSION-ENST00000653522.1:215919-ENST00000518376.2:5028|2
MVSVTIRVQF
>FUSION-ENST00000665698.1:275747-ENST00000377970.6:2817|6202
MGECGCLH
>FUSION-ENST00000667305.1:60794-ENST00000518376.2:5028|2267
WSLLECWLLSNWLR
>FUSION-ENST00000665698.1:275747-ENST00000377970.6:2817|6143
FGSLKQQKFIVLQFWRPEV
>FUSION-ENST00000653522.1:215919-ENST00000518376.2:5028|180
FPQALVCSLS
>FUSION-ENST00000665698.1:275747-ENST00000377970.6:2817|6507
KSTMIACDMKPSTDSSFR
>FUSION-ENST00000665698.1:275747-ENST00000377970.6:2817|4987
MHFPPCPAPHAR
>FUSION-ENST00000667305.1:60794-ENST00000518376.2:5028|2418
DPLISASQSVEITGVSR
>FUSION-ENST00000657693.1:145151-ENST00000377970.6:2817|3817
VSQDKGLPLASGCVLLRVLEK
>FUSION-ENST00000661830.1:275747-ENST00000377970.6:2817|1354
DVCVLEPLIEAGQGRVNEEGRR
>FUSION-ENST00000653522.1:215919-ENST00000518376.2:5028|313
TVIPATREAEAGESLEPGRWR
>FUSION-ENST00000657693.1:145151-ENST00000377970.6:2817|3368
MLSRLVSNSWVQVICPPPPSK
>FUSION-ENST00000653522.1:145151-ENST00000377970.6:2817|2497
MKGTDSKR
>FUSION-ENST00000665698.1:275747-ENST00000377970.6:2817|7104
KNTAGQIASGLSGYQPHIQGRELR
>FUSION-ENST00000661830.1:275747-ENST00000377970.6:2817|1355
DVCVLEPLIEAGQGRVNEEGR
>FUSION-ENST00000661830.1:275747-ENST00000377970.6:2817|2674
MLTRLILNSWPQVIPSWPLK
>FUSION-ENST00000665698.1:275747-ENST00000377970.6:2817|6010
PPVTGIPELWLVGLLAEMGPEP
>FUSION-ENST00000653522.1:145151-ENST00000377970.6:2817|2782
MPAGGREQLGWPQRPVAVLQLTSGR
>FUSION-ENST00000657693.1:145151-ENST00000377970.6:2817|4447
VFHNTYPNSC
>FUSION-ENST00000657693.1:145151-ENST00000377970.6:2817|4888
MPIITALWEAKAAGSFEVR
>FUSION-ENST00000661830.1:275747-ENST00000377970.6:2817|700
KSGATLALADVGGTE
>FUSION-ENST00000657693.1:145151-ENST00000377970.6:2817|4700
MTISSMSFK
>FUSION-ENST00000557554.5:10769-ENST00000553891.5:33774|355
EAEAGESLETGR
>FUSION-ENST00000665698.1:275747-ENST00000377970.6:2817|5639
AVIIEASGCLLRIL
>FUSION-ENST00000667305.1:60794-ENST00000518376.2:5028|808
SPCISQGLMAQLRKGGLR
>FUSION-ENST00000665698.1:275747-ENST00000377970.6:2817|6755
LCLHFFFLR
>FUSION-ENST00000667305.1:60794-ENST00000518376.2:5028|3044
GRWGEGEGQDILESLNNQV
>FUSION-ENST00000661830.1:275747-ENST00000377970.6:2817|322
QILNDLTHM
>FUSION-ENST00000653522.1:145151-ENST00000377970.6:2817|1505
DEPQKCCSR
>FUSION-ENST00000665698.1:275747-ENST00000377970.6:2817|7054
IARLLNRNTK
>ENST00000379915.4|SNV-30520-C-T|3
LSHFCCELLR
>ENST00000463872.1|SNV-40178-C-T|1
IHTPVKPSVCK
>FUSION-ENST00000665698.1:275747-ENST00000377970.6:2817|6562
SSGWTRWLMPVIPALCETEVGR
>FUSION-ENST00000667305.1:60794-ENST00000518376.2:5028|3272
YGILFCLSASLLSLTVKFLRTGASK
>FUSION-ENST00000657693.1:145151-ENST00000377970.6:2817|4617
LELWVEP
>FUSION-ENST00000657693.1:145151-ENST00000377970.6:2817|3483
PPSTDNAPAPTSLR
>FUSION-ENST00000653522.1:145151-ENST00000377970.6:2817|2848
STLCVVGVMLGAWGRQMELK
>FUSION-ENST00000653522.1:145151-ENST00000377970.6:2817|2041
AVWRGLGTCRWSHNR
>FUSION-ENST00000657693.1:145151-ENST00000377970.6:2817|3041
EDFLKQEMGALCYSCMAGRITSP
>FUSION-ENST00000665698.1:275747-ENST00000377970.6:2817|5415
VVHTCNPSTFGRLRWADHLR
>FUSION-ENST00000657693.1:145151-ENST00000377970.6:2817|4772
VFSKASSEGKHR
>FUSION-ENST00000667305.1:60794-ENST00000518376.2:5028|1382
QISVFSR
>FUSION-ENST00000661830.1:275747-ENST00000377970.6:2817|1998
MVIPLSLSR
>FUSION-ENST00000661830.1:275747-ENST00000377970.6:2817|956
MPICICMPVYMR
>FUSION-ENST00000667305.1:60794-ENST00000518376.2:5028|2670
ESASQGNGTGFCLFPHFLF
>FUSION-ENST00000661830.1:275747-ENST00000377970.6:2817|2498
RLGVQGQPDQHGETPSLLK
>FUSION-ENST00000657693.1:145151-ENST00000377970.6:2817|4034
MIKCDDACKAPACSLK
>ENST00000483802.6|SNV-10313-A-T|3
EKMIIEVHVEKETRP
>FUSION-ENST00000665698.1:275747-ENST00000377970.6:2817|5391
LKLESGLLK
>FUSION-ENST00000657693.1:145151-ENST00000377970.6:2817|4984
MEFLLRTKMEFLLK
>FUSION-ENST00000557554.5:10769-ENST00000553891.5:33774|425
ASSPTPHSVGGLPPAHSSSSLR
>FUSION-ENST00000661830.1:275747-ENST00000377970.6:2817|1939
WLRGSLGK
>FUSION-ENST00000657693.1:145151-ENST00000377970.6:2817|4114
VAEITGTR
>FUSION-ENST00000665698.1:275747-ENST00000377970.6:2817|6139
KECHDDDDPQERPSR
>FUSION-ENST00000665698.1:275747-ENST00000377970.6:2817|5621
SAKFELYIK
>FUSION-ENST00000667305.1:96473-ENST00000611640.4:141509|127
MHVPSGAQLGLSARAGRTWSR
>FUSION-ENST00000667305.1:60794-ENST00000518376.2:5028|2741
VANEDRVPFR
>FUSION-ENST00000661830.1:275747-ENST00000377970.6:2817|2773
SPYFGHLLYARHFLSILR
>FUSION-ENST00000667305.1:60794-ENST00000518376.2:5028|1069
RWVDGCSKPPWHTHIYVTNLR
>FUSION-ENST00000667305.1:60794-ENST00000518376.2:5028|3459
LLTLGPSRTLER
>FUSION-ENST00000661830.1:275747-ENST00000377970.6:2817|208
GRLPGGK
>FUSION-ENST00000657693.1:145151-ENST00000377970.6:2817|2809
TPTLPGEASDARSIRR
>FUSION-ENST00000665698.1:275747-ENST00000377970.6:2817|5376
LISNSWLQVVLLLWPPNAHS
>FUSION-ENST00000661830.1:275747-ENST00000377970.6:2817|2033
MDFSGVGLGELALIR
>FUSION-ENST00000657693.1:145151-ENST00000377970.6:2817|3362
IHTLVPVAPIPPPLNEESGECDGSR
>FUSION-ENST00000665698.1:275747-ENST00000377970.6:2817|6600
MVQSQAGRAGAGAEAER
>FUSION-ENST00000667305.1:60794-ENST00000518376.2:5028|240
FLSIFKHFILKQEFR
>FUSION-ENST00000665698.1:275747-ENST00000377970.6:2817|5128
NSSSHPFFFLLLGR
>FUSION-ENST00000657693.1:145151-ENST00000377970.6:2817|4180
MSLLKMISYWIRVGAK
>FUSION-ENST00000661830.1:275747-ENST00000377970.6:2817|1826
FNPYFPR
>FUSION-ENST00000667305.1:60794-ENST00000518376.2:5028|643
EVCFFFVLFLFFCLFLRWSLTLLPR
>ENST00000260126.9|SNV-158326-G-T|1
SVEDEEIPFALGMQFVLLR
>FUSION-ENST00000667305.1:60794-ENST00000518376.2:5028|321
SVCSFSEFAKDKGR
>FUSION-ENST00000661830.1:275747-ENST00000377970.6:2817|2722
MPVVPAAQEAK
>FUSION-ENST00000653522.1:145151-ENST00000377970.6:2817|392
DVLFLLACCFLWEWPFLPRQCK
>FUSION-ENST00000653522.1:145151-ENST00000377970.6:2817|105
AAAPEDMEEK
>FUSION-ENST00000657693.1:145151-ENST00000377970.6:2817|4423
GWSQGEGDR
>FUSION-ENST00000653522.1:145151-ENST00000377970.6:2817|2057
CSDEYLR
>FUSION-ENST00000661830.1:275747-ENST00000377970.6:2817|1304
SGGLSFHCLPAAP
>FUSION-ENST00000657693.1:145151-ENST00000377970.6:2817|4309
RGLGNLRPEAKI
>FUSION-ENST00000661830.1:275747-ENST00000377970.6:2817|1815
TRPGLIMAIVLQCVWTIIQYK
>FUSION-ENST00000657693.1:145151-ENST00000377970.6:2817|3619
QAEEGTMSAPR
>FUSION-ENST00000665698.1:275747-ENST00000377970.6:2817|7441
ICFLEVVGLRSR
>FUSION-ENST00000667305.1:60794-ENST00000518376.2:5028|1608
NNYMPDARSKFCASTS
>FUSION-ENST00000667305.1:60794-ENST00000518376.2:5028|3419
MQGLCLLCCLL
>FUSION-ENST00000653522.1:215919-ENST00000518376.2:5028|324
IQKLARCGSAR
>FUSION-ENST00000653522.1:145151-ENST00000377970.6:2817|2285
AAGGAGWSLALALTH
>FUSION-ENST00000661830.1:275747-ENST00000377970.6:2817|1021
LLNFSGLKSPYQ
>FUSION-ENST00000657693.1:145151-ENST00000377970.6:2817|3981
DMKTFVSNRH
>FUSION-ENST00000667305.1:60794-ENST00000518376.2:5028|1262
AMATKAR
>ENST00000467850.1|SNV-83494-G-A|8
MEFCYLCPTEQETEAQMDCVQGSDR
>FUSION-ENST00000657693.1:145151-ENST00000377970.6:2817|3181
NLTASNQER
>FUSION-ENST00000653522.1:145151-ENST00000377970.6:2817|103
MVQSSCGGMHAHTGK
>FUSION-ENST00000665698.1:275747-ENST00000377970.6:2817|4822
YPFCVFLESCYTWDLGTFNLK
>FUSION-ENST00000653522.1:145151-ENST00000377970.6:2817|1902
KSSAVLASTPEDDR
>FUSION-ENST00000667305.1:60794-ENST00000518376.2:5028|888
FAQRNCLTPHFSECISTLKQR
>ENST00000509217.6|SNV-315-C-G|1
EQCGRRGGSSSWSAR
>FUSION-ENST00000667305.1:60794-ENST00000518376.2:5028|19
ATGRAYTSPASSYFVSVLK
>FUSION-ENST00000667305.1:60794-ENST00000518376.2:5028|1312
MVSAEMLK
>FUSION-ENST00000661830.1:275747-ENST00000377970.6:2817|3424
RLEQMVLIRTLLWGR
>FUSION-ENST00000665698.1:275747-ENST00000377970.6:2817|4893
INLMQPPWLT
>FUSION-ENST00000661830.1:275747-ENST00000377970.6:2817|3052
GTGCKLFK
>FUSION-ENST00000653522.1:145151-ENST00000377970.6:2817|1659
EGQQPPVS
>FUSION-ENST00000653522.1:145151-ENST00000377970.6:2817|1221
LYIFSHSSSSLSGVCPLP
>FUSION-ENST00000665698.1:275747-ENST00000377970.6:2817|7358
SDSHLVTMLKVLIQ
>FUSION-ENST00000557554.5:10769-ENST00000553891.5:33774|228
GLGGLMKSYLR
>FUSION-ENST00000653522.1:145151-ENST00000377970.6:2817|1046
FSSASVFHGCRAPAVPSA
>FUSION-ENST00000661830.1:275747-ENST00000377970.6:2817|655
MNLMNSSWTLGV
>FUSION-ENST00000661830.1:275747-ENST00000377970.6:2817|2962
RNYSLVVLFYVNFLHLGDNGKN
>FUSION-ENST00000661830.1:275747-ENST00000377970.6:2817|1767
CVYTYIIF
>FUSION-ENST00000665698.1:275747-ENST00000377970.6:2817|5389
MVAHACNPSYSGG
>FUSION-ENST00000665698.1:275747-ENST00000377970.6:2817|5493
MYPKYFFILLKQLTNDHF
>FUSION-ENST00000665698.1:275747-ENST00000377970.6:2817|4795
MLLDDSVGLR
>FUSION-ENST00000653522.1:145151-ENST00000377970.6:2817|2735
YGDSPWFSLGFFEKVRQK
>FUSION-ENST00000653522.1:215919-ENST00000518376.2:5028|879
SFLRDVCNALGPVGEQWLRHHLK
>FUSION-ENST00000657693.1:145151-ENST00000377970.6:2817|3247
GGLLVLGR
>FUSION-ENST00000667305.1:60794-ENST00000518376.2:5028|1857
LHFQDALVEIKSMGCECKTK
>FUSION-ENST00000667305.1:60794-ENST00000518376.2:5028|2404
SLLMPAAVAYFSL
>FUSION-ENST00000667305.1:60794-ENST00000518376.2:5028|1049
MLFPQLVEK
>FUSION-ENST00000653522.1:145151-ENST00000377970.6:2817|1117
MLTCECVFCMEDDLHL
>FUSION-ENST00000667305.1:60794-ENST00000518376.2:5028|1205
NKQWGKNSLFNNGVR
>FUSION-ENST00000667305.1:60794-ENST00000518376.2:5028|1821
ACISSSAIWVSSKMLSIRK
>FUSION-ENST00000667305.1:60794-ENST00000518376.2:5028|3240
CLAEDLGS
>FUSION-ENST00000653522.1:145151-ENST00000377970.6:2817|2323
MKTLLLR
>FUSION-ENST00000653522.1:145151-ENST00000377970.6:2817|356
LTLPQVPVLVKVINK
>FUSION-ENST00000657693.1:145151-ENST00000377970.6:2817|3943
MDAPFTLKGLLCIVCLYQNISCTL
>FUSION-ENST00000665698.1:275747-ENST00000377970.6:2817|5933
GTGQKDRAFL
>FUSION-ENST00000665698.1:275747-ENST00000377970.6:2817|5204
ALMFWVTRPKHAGGKGGFWG
>FUSION-ENST00000653522.1:215919-ENST00000518376.2:5028|431
YWDYGCAPLR
>FUSION-ENST00000667305.1:60794-ENST00000518376.2:5028|191
QAVETLAMVSPCR
>FUSION-ENST00000661830.1:275747-ENST00000377970.6:2817|364
QRPTGGRNCPSLHSKFLK
>FUSION-ENST00000665698.1:275747-ENST00000377970.6:2817|5277
MLARLVLNFRPQEIHCLVLSK
>FUSION-ENST00000667305.1:60794-ENST00000518376.2:5028|2545
YIIYTNIYNIYK
>FUSION-ENST00000667305.1:60794-ENST00000518376.2:5028|1316
MILVPKQR
>FUSION-ENST00000661830.1:275747-ENST00000377970.6:2817|2799
MTEWSYKDK
>FUSION-ENST00000661830.1:275747-ENST00000377970.6:2817|726
MTSLLCNFPEAFPLR
>FUSION-ENST00000653522.1:215919-ENST00000518376.2:5028|855
KKVFPFQK
>FUSION-ENST00000653522.1:215919-ENST00000518376.2:5028|695
AWPLPVFGFDFPQV
>FUSION-ENST00000667305.1:60794-ENST00000518376.2:5028|1745
SAGITGVSHHTRPSPR
>FUSION-ENST00000661830.1:275747-ENST00000377970.6:2817|3122
PVLLFKHSQLNKLPR
>FUSION-ENST00000657693.1:145151-ENST00000377970.6:2817|5068
MGPGVRKLDGSLTPR
>FUSION-ENST00000667305.1:60794-ENST00000518376.2:5028|2762
MSRLYNHTR
>FUSION-ENST00000653522.1:145151-ENST00000377970.6:2817|526
GINLLANSVS
>FUSION-ENST00000665698.1:275747-ENST00000377970.6:2817|6785
CPGRPEEPTVSLSQQSWR
>FUSION-ENST00000665698.1:275747-ENST00000377970.6:2817|5320
YLRVCLCL
>FUSION-ENST00000557554.5:10769-ENST00000553891.5:33774|152
MEWELLRKPGDLLPTMLSNGAKR
>FUSION-ENST00000661830.1:275747-ENST00000377970.6:2817|286
YPLCPSK
>FUSION-ENST00000661830.1:275747-ENST00000377970.6:2817|2053
MEAPPGSGK
>FUSION-ENST00000661830.1:275747-ENST00000377970.6:2817|2009
MTSKTVQGTDK
>FUSION-ENST00000667305.1:60794-ENST00000518376.2:5028|755
GKVYIRGHLR
>FUSION-ENST00000667305.1:60794-ENST00000518376.2:5028|3126
MYCVLNTHWISET
>FUSION-ENST00000667305.1:60794-ENST00000518376.2:5028|552
MLVLDPK
>FUSION-ENST00000667305.1:60794-ENST00000518376.2:5028|2011
MLSLLGWPEIR
>FUSION-ENST00000661830.1:275747-ENST00000377970.6:2817|567
MKGPGTLSGKGK
>FUSION-ENST00000661830.1:275747-ENST00000377970.6:2817|2437
QTSPHGLLLFSHLGFRPTSPAR
>FUSION-ENST00000661830.1:275747-ENST00000377970.6:2817|991
MVGWVAESQVDR
>FUSION-ENST00000557554.5:10769-ENST00000553891.5:33774|366
MPVIPATR
>FUSION-ENST00000653522.1:215919-ENST00000518376.2:5028|409
GLVYFLTVLEAGKSK
>FUSION-ENST00000657693.1:145151-ENST00000377970.6:2817|3325
LNDELMGVAHKHGTCIHM
>FUSION-ENST00000667305.1:60794-ENST00000518376.2:5028|2931
TNSLIAKWVK
>FUSION-ENST00000661830.1:275747-ENST00000377970.6:2817|3653
MKPTPMYSVLRSGPLGDNSG
>FUSION-ENST00000657693.1:145151-ENST00000377970.6:2817|4197
LEYNGMNLAHYNPDLLGSSNFR
>FUSION-ENST00000657693.1:145151-ENST00000377970.6:2817|4366
GEGHTCLGGWRR
>FUSION-ENST00000661830.1:275747-ENST00000377970.6:2817|3311
LPGLVSNSWAQVILLPRPPKVLEL
>ENST00000440911.6|SNV-10313-A-T|1
EKMIIEV
>FUSION-ENST00000657693.1:145151-ENST00000377970.6:2817|4502
MKDTWGGER
>FUSION-ENST00000657693.1:145151-ENST00000377970.6:2817|3054
KQLWSQTQLGCR
>FUSION-ENST00000657693.1:145151-ENST00000377970.6:2817|3728
REPCQLLGAPR
>FUSION-ENST00000667305.1:60794-ENST00000518376.2:5028|1331
AGCGGSRL
>FUSION-ENST00000661830.1:275747-ENST00000377970.6:2817|1973
PHLVMRDRQPYLR
>FUSION-ENST00000665698.1:275747-ENST00000377970.6:2817|5007
MILPSRPPK
>FUSION-ENST00000557554.5:10769-ENST00000553891.5:33774|208
NPQPSHHHR
>FUSION-ENST00000667305.1:60794-ENST00000518376.2:5028|1475
ATSGRGR
>FUSION-ENST00000653522.1:145151-ENST00000377970.6:2817|1387
LPNLVLWHVVGAQ
>FUSION-ENST00000653522.1:145151-ENST00000377970.6:2817|1120
ALSSAEDIAIGEH
>FUSION-ENST00000665698.1:275747-ENST00000377970.6:2817|5762
NIAIFTTKIK
>FUSION-ENST00000661830.1:275747-ENST00000377970.6:2817|751
PHGPNLCPPLYLYNPSVK
>FUSION-ENST00000653522.1:145151-ENST00000377970.6:2817|2588
YSFHSFSLNKLK
>FUSION-ENST00000661830.1:275747-ENST00000377970.6:2817|1532
YAELQWRFASLGLSVFLNLSESR
>FUSION-ENST00000667305.1:60794-ENST00000518376.2:5028|1894
CAHMCAETYR
>FUSION-ENST00000665698.1:275747-ENST00000377970.6:2817|6508
IHTLLPSTRK
>ENST00000306862.7|SNV-6532-C-T|5
ALDFRNSSATCLFLSETIIPSER
>FUSION-ENST00000667305.1:60794-ENST00000518376.2:5028|2620
QQWFPVAH
>FUSION-ENST00000667305.1:60794-ENST00000518376.2:5028|2688
MHGGPGRGIWPSLSQG
>FUSION-ENST00000667305.1:60794-ENST00000518376.2:5028|2085
MWQVGNEPKLK
>FUSION-ENST00000667305.1:60794-ENST00000518376.2:5028|535
SVEWKERTGGR
>FUSION-ENST00000667305.1:60794-ENST00000518376.2:5028|2751
MGKGKGPLYGK
>FUSION-ENST00000667305.1:60794-ENST00000518376.2:5028|453
EHFYKSKR
>FUSION-ENST00000653522.1:215919-ENST00000518376.2:5028|732
ESSCGTYVK
>FUSION-ENST00000661830.1:275747-ENST00000377970.6:2817|309
CRGCHVGLVWMMLRLSMISG
>FUSION-ENST00000665698.1:275747-ENST00000377970.6:2817|7159
KIIPSTSGLLCD
>FUSION-ENST00000661830.1:275747-ENST00000377970.6:2817|887
MGLIQSVESLK
>FUSION-ENST00000665698.1:275747-ENST00000377970.6:2817|7438
SRFLAGCPDALSFWKPPR
>ENST00000251157.10|SNV-143378-A-G|3
SIIGSKGLDRSNSWVNAGGPK
>FUSION-ENST00000667305.1:60794-ENST00000518376.2:5028|118
MISSFQGR
>FUSION-ENST00000657693.1:145151-ENST00000377970.6:2817|3748
THPPCPEIRDGCS
>FUSION-ENST00000653522.1:215919-ENST00000518376.2:5028|360
MWPREAK
>FUSION-ENST00000661830.1:275747-ENST00000377970.6:2817|2739
MEVACRRLHGSECNQIT
>FUSION-ENST00000657693.1:145151-ENST00000377970.6:2817|3185
MVLEVGKSKIK
>FUSION-ENST00000657693.1:145151-ENST00000377970.6:2817|4737
FFSPNHSSVFYSTQPPFHLTSLPPS
>FUSION-ENST00000665698.1:275747-ENST00000377970.6:2817|5679
AALKPGHCSVA
>FUSION-ENST00000653522.1:145151-ENST00000377970.6:2817|933
RRGPEPWEVSDPGVPR
>FUSION-ENST00000657693.1:145151-ENST00000377970.6:2817|4857
GGLRLGVVAHAYNHGTLGGQGGWII
>FUSION-ENST00000657693.1:145151-ENST00000377970.6:2817|3956
KGCAGLPVSR
>FUSION-ENST00000661830.1:275747-ENST00000377970.6:2817|584
SGDQCLPPPPA
>FUSION-ENST00000661830.1:275747-ENST00000377970.6:2817|2201
GRVLNYSGGPK
>FUSION-ENST00000661830.1:275747-ENST00000377970.6:2817|2113
TMEAEIVVMQPGAK
>FUSION-ENST00000657693.1:145151-ENST00000377970.6:2817|4651
QKILLTSGVSLK
>FUSION-ENST00000665698.1:275747-ENST00000377970.6:2817|5138
WCHQRLSDHTCGFWRELGLEPR
>FUSION-ENST00000667305.1:60794-ENST00000518376.2:5028|1096
SFAGTWMKLETIILSKLTQER
>FUSION-ENST00000667305.1:60794-ENST00000518376.2:5028|442
MCFVRALQVTGALR
>FUSION-ENST00000667305.1:60794-ENST00000518376.2:5028|2575
EEKKEGR
>FUSION-ENST00000653522.1:145151-ENST00000377970.6:2817|1719
LNDFLMIIIR
>FUSION-ENST00000667305.1:60794-ENST00000518376.2:5028|2430
MEGSTQLSWAWQKFIR
>FUSION-ENST00000667305.1:60794-ENST00000518376.2:5028|3317
MRLRTSK
>FUSION-ENST00000667305.1:60794-ENST00000518376.2:5028|1771
TSTSELWLLRGVRPCCIFRML
>FUSION-ENST00000657693.1:145151-ENST00000377970.6:2817|4781
MAQTVTSHK
>FUSION-ENST00000665698.1:275747-ENST00000377970.6:2817|6935
PSQLLLQ
>FUSION-ENST00000661830.1:275747-ENST00000377970.6:2817|823
AGKGSIR
>FUSION-ENST00000653522.1:145151-ENST00000377970.6:2817|2475
ASRYILFLAQGTFREK
>FUSION-ENST00000661830.1:275747-ENST00000377970.6:2817|1453
MGKSVLIFISLLKK
>FUSION-ENST00000657693.1:145151-ENST00000377970.6:2817|5023
ETFHPCVIPFDILVTEAEAKIIR
>FUSION-ENST00000653522.1:145151-ENST00000377970.6:2817|1416
IQMLSFVLLSSW
>FUSION-ENST00000653522.1:215919-ENST00000518376.2:5028|189
QKCMFPQALVCSLS
>FUSION-ENST00000661830.1:275747-ENST00000377970.6:2817|288
NLCCFKPLKFGKTC
>FUSION-ENST00000653522.1:215919-ENST00000518376.2:5028|195
MYVPTGSGVFTELAPER
>FUSION-ENST00000653522.1:145151-ENST00000377970.6:2817|475
MCAVYRVGR
>FUSION-ENST00000667305.1:60794-ENST00000518376.2:5028|2713
MWYIAFHKTKEFILSVK
>FUSION-ENST00000653522.1:145151-ENST00000377970.6:2817|1113
FFFFFFFFEAESCSII
>FUSION-ENST00000667305.1:60794-ENST00000518376.2:5028|3293
MKIPHALPADLFCSHGAVRDK
>FUSION-ENST00000661830.1:275747-ENST00000377970.6:2817|2347
VDHSYHSLS
>FUSION-ENST00000665698.1:275747-ENST00000377970.6:2817|5975
GQVRRTGPFFEWK
>FUSION-ENST00000653522.1:145151-ENST00000377970.6:2817|2842
MLGAWGRQMELKR
>FUSION-ENST00000665698.1:275747-ENST00000377970.6:2817|5575
IHLPRPPKVLGLQVR
>ENST00000379915.4|SNV-30520-C-T|2
LSHFCCELLRLQGR
>FUSION-ENST00000661830.1:275747-ENST00000377970.6:2817|310
MCRGCHVGLVWMMLRLSMISG
>FUSION-ENST00000653522.1:145151-ENST00000377970.6:2817|1758
MEAGAVVCERYR
>FUSION-ENST00000661830.1:275747-ENST00000377970.6:2817|2463
TLWILCSCPLIYQMRR
>ENST00000259750.9|SNV-40096-G-C|2
THLNVMSSGR
>FUSION-ENST00000661830.1:275747-ENST00000377970.6:2817|3496
MRGMHEGAIVVPWLAEEEYMGR
>FUSION-ENST00000653522.1:215919-ENST00000518376.2:5028|355
LDTPVLDF
>FUSION-ENST00000665698.1:275747-ENST00000377970.6:2817|5830
MRSAHEASLILQLPPGTQDYVPVN
>FUSION-ENST00000667305.1:60794-ENST00000518376.2:5028|2362
ECNSMISANCNLHLLGSSDSPASVS
>FUSION-ENST00000661830.1:275747-ENST00000377970.6:2817|1073
ICCVCASHWSCKDA
>FUSION-ENST00000661830.1:275747-ENST00000377970.6:2817|224
LRKGTHR
>FUSION-ENST00000661830.1:275747-ENST00000377970.6:2817|2589
MHGSPASIYVWISLCSYIR
>FUSION-ENST00000657693.1:145151-ENST00000377970.6:2817|4499
KDTWGGERACR
>FUSION-ENST00000665698.1:275747-ENST00000377970.6:2817|5117
PVISALWEAGEGGWLELK
>FUSION-ENST00000661830.1:275747-ENST00000377970.6:2817|732
HNHDLRGVQNTGPVSHLEF
>FUSION-ENST00000653522.1:145151-ENST00000377970.6:2817|2104
YGLSCVKIR
>FUSION-ENST00000653522.1:145151-ENST00000377970.6:2817|2035
FLSLSIPLSLLIT
>FUSION-ENST00000653522.1:215919-ENST00000518376.2:5028|507
MVPRVGRTP
>FUSION-ENST00000661830.1:275747-ENST00000377970.6:2817|3227
AMENGAEMTTEEQVGR
>FUSION-ENST00000661830.1:275747-ENST00000377970.6:2817|451
YTSNFCVCGSSQAEKDKY
>FUSION-ENST00000667305.1:60794-ENST00000518376.2:5028|3449
MPFPGGLQAWK
>FUSION-ENST00000667305.1:60794-ENST00000518376.2:5028|2863
MPATTPG
>FUSION-ENST00000653522.1:145151-ENST00000377970.6:2817|1190
HLSVHCKNSR
>FUSION-ENST00000657693.1:145151-ENST00000377970.6:2817|4149
DLSWSLQR
>FUSION-ENST00000653522.1:145151-ENST00000377970.6:2817|1024
SAHCKLR
>FUSION-ENST00000653522.1:145151-ENST00000377970.6:2817|1730
MLIFFLLFFMAFPW
>FUSION-ENST00000653522.1:215919-ENST00000518376.2:5028|143
SPDNGKTVRMWVVCMSVILHV
>FUSION-ENST00000667305.1:60794-ENST00000518376.2:5028|1829
ISRVNAIAAFFFFSLHISFKLEIM
>FUSION-ENST00000653522.1:145151-ENST00000377970.6:2817|570
TSQVSSNGNQPRLFLPAPALSNSPR
>FUSION-ENST00000653522.1:145151-ENST00000377970.6:2817|1905
MFTVPVLLQGLRK
>FUSION-ENST00000661830.1:275747-ENST00000377970.6:2817|1582
LSTGSVSNLFNLGMAELGSEVR
>FUSION-ENST00000665698.1:275747-ENST00000377970.6:2817|6166
MPGEEQHLLGVLF
>FUSION-ENST00000661830.1:275747-ENST00000377970.6:2817|3507
PLSAHLASLSNKVLISDK
>FUSION-ENST00000665698.1:275747-ENST00000377970.6:2817|6854
SPSLTLKIQVLTR
>FUSION-ENST00000661830.1:275747-ENST00000377970.6:2817|3023
MFRTQASFCGRALYPL
>FUSION-ENST00000665698.1:275747-ENST00000377970.6:2817|5401
APRVCTFPGGK
>FUSION-ENST00000665698.1:275747-ENST00000377970.6:2817|6242
MPGLICILGSLFYK
>FUSION-ENST00000667305.1:60794-ENST00000518376.2:5028|202
WAPVIPATGEAEAGESLEPR
>FUSION-ENST00000661830.1:275747-ENST00000377970.6:2817|1047
LGPGFQGHRSQSER
>FUSION-ENST00000557554.5:10769-ENST00000553891.5:33774|25
PLCASTSSAASPSSSTCPRR
>FUSION-ENST00000653522.1:145151-ENST00000377970.6:2817|1525
NLKNAVLGDRS
>FUSION-ENST00000661830.1:275747-ENST00000377970.6:2817|2202
MGRVLNYSGGPK
>FUSION-ENST00000667305.1:60794-ENST00000518376.2:5028|762
QEAGPVQPGNEKLASIFSGHATAK
>FUSION-ENST00000653522.1:145151-ENST00000377970.6:2817|603
GFLLLLLFLR
>FUSION-ENST00000667305.1:60794-ENST00000518376.2:5028|379
MLARIVELLAPNDTLISCSTQS
>FUSION-ENST00000661830.1:275747-ENST00000377970.6:2817|552
LFIYKLSIAR
>FUSION-ENST00000661830.1:275747-ENST00000377970.6:2817|2082
YVQRGVIIITASNSIIYVFNGFFR
>FUSION-ENST00000667305.1:60794-ENST00000518376.2:5028|1642
GERDVEDSPSSESE
>FUSION-ENST00000356924.9:12765-ENST00000553891.5:33774|92
DHPSEVPEKLIQDR
>FUSION-ENST00000661830.1:275747-ENST00000377970.6:2817|1710
MLITTIFAPR
>FUSION-ENST00000653522.1:145151-ENST00000377970.6:2817|2018
VKGETGGSSGCG
>FUSION-ENST00000657693.1:145151-ENST00000377970.6:2817|4482
QGITVPRSWKR
>FUSION-ENST00000661830.1:275747-ENST00000377970.6:2817|1253
MLGNLSLTVSSSSGQVQILK
>ENST00000486627.1|SNV-2286-C-G|6
MTWLNFVGRPDDGALRKR
>FUSION-ENST00000661830.1:275747-ENST00000377970.6:2817|1431
AVIQGNFQVC
>FUSION-ENST00000665698.1:275747-ENST00000377970.6:2817|7263
SSCFNIPKC
>FUSION-ENST00000657693.1:145151-ENST00000377970.6:2817|4751
LSHTDPEGRSLSLPSFR
>ENST00000265728.6|SNV-31578-A-G|2
TPPEEPNECDFKNMDSLPSGK
>FUSION-ENST00000661830.1:275747-ENST00000377970.6:2817|1256
NETQLKCSLVSDWLIKL
>FUSION-ENST00000653522.1:215919-ENST00000518376.2:5028|955
CAVLLVLK
>FUSION-ENST00000665698.1:275747-ENST00000377970.6:2817|5750
PNLLFSFLCLLRPSGGTHFSISYR
>FUSION-ENST00000657693.1:145151-ENST00000377970.6:2817|3762
GALEKGQQWIQLRVAR
>FUSION-ENST00000657693.1:145151-ENST00000377970.6:2817|4275
DTAWACVWPQPRSGCQEGRR
>FUSION-ENST00000657693.1:145151-ENST00000377970.6:2817|3727
EPCQLLGAPR
>FUSION-ENST00000657693.1:145151-ENST00000377970.6:2817|3393
MPMKVPAGRR
>FUSION-ENST00000665698.1:275747-ENST00000377970.6:2817|7466
SSHLGLLKCCDYR
>ENST00000431948.5|SNV-288841-T-G|1
ELVNGAVR
>FUSION-ENST00000661830.1:275747-ENST00000377970.6:2817|1774
QTNQEAIVVIQGIAVILAWWKQR
>FUSION-ENST00000661830.1:275747-ENST00000377970.6:2817|496
MFLKRQNYINFDK
>FUSION-ENST00000657693.1:145151-ENST00000377970.6:2817|5057
LVSNSRPQVILLPRPSK
>FUSION-ENST00000667305.1:60794-ENST00000518376.2:5028|152
FLFPPFFGVHCVCMVRTR
>FUSION-ENST00000657693.1:145151-ENST00000377970.6:2817|4334
MLRWGGLC
>FUSION-ENST00000667305.1:60794-ENST00000518376.2:5028|2996
FSIFQLIKK
>FUSION-ENST00000653522.1:145151-ENST00000377970.6:2817|1695
QAGPIDFHLLFLLP
>FUSION-ENST00000653522.1:215919-ENST00000518376.2:5028|622
MHVERDSEMCPA
>FUSION-ENST00000653522.1:145151-ENST00000377970.6:2817|1941
VGLGIGMGGG
>FUSION-ENST00000665698.1:275747-ENST00000377970.6:2817|4829
VESKFPFRTFQR
>FUSION-ENST00000665698.1:275747-ENST00000377970.6:2817|6885
MIHLPQPPK
>FUSION-ENST00000665698.1:275747-ENST00000377970.6:2817|5838
TPCIWMPVECRVLAQL
>FUSION-ENST00000661830.1:275747-ENST00000377970.6:2817|925
ISEECRTQGQFHIWSFSLV
>FUSION-ENST00000661830.1:275747-ENST00000377970.6:2817|839
MGAFGIGVWLH
>FUSION-ENST00000657693.1:145151-ENST00000377970.6:2817|3062
TLRWTDDFGSSG
>FUSION-ENST00000665698.1:275747-ENST00000377970.6:2817|4856
GKGHRTVNV
>FUSION-ENST00000665698.1:275747-ENST00000377970.6:2817|5902
MLLPGIYHKAHSR
>FUSION-ENST00000661830.1:275747-ENST00000377970.6:2817|3429
LVLNSWPHVICPSRPPK
>FUSION-ENST00000657693.1:145151-ENST00000377970.6:2817|4788
MGLLCEENRLPVSSRR
>FUSION-ENST00000657693.1:145151-ENST00000377970.6:2817|4677
KVVKAPR
>FUSION-ENST00000665698.1:275747-ENST00000377970.6:2817|4756
MCIKCLTQCLPHK
>ENST00000219244.9|SNV-10360-A-T|4
GTNVGRECCLEYFMGAIPLRK
>FUSION-ENST00000661830.1:275747-ENST00000377970.6:2817|1315
LSGISLEGTGRMGRQAGSEVR
>FUSION-ENST00000557554.5:10769-ENST00000553891.5:33774|293
MSLLEKPALRFSSVKK
>FUSION-ENST00000661830.1:275747-ENST00000377970.6:2817|1694
QLWAERSQSMGPHSTD
>FUSION-ENST00000653522.1:145151-ENST00000377970.6:2817|1510
STKSFYR
>FUSION-ENST00000661830.1:275747-ENST00000377970.6:2817|2481
VRRLARPLGR
>FUSION-ENST00000661830.1:275747-ENST00000377970.6:2817|3564
MCFCVPNLIYSFHKCLLNTC
>FUSION-ENST00000667305.1:60794-ENST00000518376.2:5028|2339
MVAHACNSSTLGG
>FUSION-ENST00000661830.1:275747-ENST00000377970.6:2817|985
MGETICMYR
>FUSION-ENST00000557554.5:10769-ENST00000553891.5:33774|230
CLLRGLGGLMKSYLR
>FUSION-ENST00000657693.1:145151-ENST00000377970.6:2817|3199
WYVHFQIILTGR
>FUSION-ENST00000657693.1:145151-ENST00000377970.6:2817|3626
YETCLWGCEDTWGLSGKLK
>FUSION-ENST00000661830.1:275747-ENST00000377970.6:2817|1965
SQCRAMSAEVFWAEASG
>FUSION-ENST00000661830.1:275747-ENST00000377970.6:2817|353
SLFFFIFYFFLRHNFTLSPR
>FUSION-ENST00000661830.1:275747-ENST00000377970.6:2817|1122
VNSIVKRR
>FUSION-ENST00000657693.1:145151-ENST00000377970.6:2817|4655
FSGEWHLPRNFSLPFCLHKQK
>FUSION-ENST00000665698.1:275747-ENST00000377970.6:2817|7182
LVPSLPVLMAEVQAR
>FUSION-ENST00000661830.1:275747-ENST00000377970.6:2817|1942
MVAGETV
>FUSION-ENST00000557554.5:10769-ENST00000553891.5:33774|222
MDPVPALCFLSPSFGPGPGRR
>FUSION-ENST00000667305.1:275747-ENST00000377970.6:2817|18
CPSTLASPTGTMTSTTTR
>FUSION-ENST00000667305.1:60794-ENST00000518376.2:5028|44
KKQEQEYHLSIGTG
>FUSION-ENST00000657693.1:145151-ENST00000377970.6:2817|3047
LNLTLSPR
>ENST00000344338.7|SNV-18917-C-A|2
ISPPVPTEGYESSLALR
>FUSION-ENST00000653522.1:215919-ENST00000518376.2:5028|537
ARPGCSK
>FUSION-ENST00000667305.1:60794-ENST00000518376.2:5028|1915
VKPHLHSK
>FUSION-ENST00000667305.1:60794-ENST00000518376.2:5028|8
QLGALAVRTPK
>FUSION-ENST00000661830.1:275747-ENST00000377970.6:2817|2016
YSPFGGRISMHFLA
>FUSION-ENST00000653522.1:145151-ENST00000377970.6:2817|2811
HVEADRPGYDSLTHTHCMPPGR
>FUSION-ENST00000667305.1:60794-ENST00000518376.2:5028|2619
MNLQVWR
>FUSION-ENST00000661830.1:275747-ENST00000377970.6:2817|3630
TLELTFNTHLLNEGDA
>FUSION-ENST00000557554.5:10769-ENST00000553891.5:33774|23
RSQMWLATR
>FUSION-ENST00000653522.1:215919-ENST00000518376.2:5028|1082
QPWGKEEK
>FUSION-ENST00000667305.1:60794-ENST00000518376.2:5028|3323
ISFNFPIK
>FUSION-ENST00000653522.1:145151-ENST00000377970.6:2817|1534
NSKQYSTVK
>FUSION-ENST00000653522.1:215919-ENST00000518376.2:5028|316
MTVIPATREAEAGESLEPGR
>FUSION-ENST00000657693.1:145151-ENST00000377970.6:2817|3219
LIVKTSPQCPLGK
>FUSION-ENST00000665698.1:275747-ENST00000377970.6:2817|6211
DLWPAGLR
>FUSION-ENST00000665698.1:275747-ENST00000377970.6:2817|7070
VFFKGQLTIPLLRHCA
>ENST00000463117.6|SNV-11219-G-A|3
GIIFNNGPTWKDIQRFSLTTLR
>FUSION-ENST00000657693.1:145151-ENST00000377970.6:2817|3446
MAWAYLGFAVHQCSR
>FUSION-ENST00000661830.1:275747-ENST00000377970.6:2817|984
GETICMYR
>FUSION-ENST00000661830.1:275747-ENST00000377970.6:2817|1210
CISVHLMVSHKSHR
>FUSION-ENST00000665698.1:275747-ENST00000377970.6:2817|6316
EVPERGAR
>FUSION-ENST00000661830.1:275747-ENST00000377970.6:2817|3060
ALKTSSQIS
>FUSION-ENST00000665698.1:275747-ENST00000377970.6:2817|6812
NCLPYFAD
>FUSION-ENST00000667305.1:60794-ENST00000518376.2:5028|1939
SRDSHWGR
>FUSION-ENST00000657693.1:145151-ENST00000377970.6:2817|3852
QGANVLWR
>FUSION-ENST00000653522.1:145151-ENST00000377970.6:2817|2765
MESHASWR
>FUSION-ENST00000657693.1:145151-ENST00000377970.6:2817|3760
GQQWIQLRVAR
>FUSION-ENST00000653522.1:145151-ENST00000377970.6:2817|2560
FVFQRQK
>FUSION-ENST00000657693.1:145151-ENST00000377970.6:2817|3466
SCFSGNLSTA
>FUSION-ENST00000653522.1:215919-ENST00000518376.2:5028|577
MVNVASFNKNQDESDACR
>FUSION-ENST00000665698.1:275747-ENST00000377970.6:2817|4941
TIMAKLFLGER
>FUSION-ENST00000665698.1:275747-ENST00000377970.6:2817|5324
CRLCSLGNRR
>FUSION-ENST00000661830.1:275747-ENST00000377970.6:2817|587
LRSFLSK
>FUSION-ENST00000667305.1:60794-ENST00000518376.2:5028|3481
WFGGPSGETR
>FUSION-ENST00000667305.1:60794-ENST00000518376.2:5028|1541
SGILLQTTSGQMTASGIFMIVTYQR
>FUSION-ENST00000667305.1:60794-ENST00000518376.2:5028|2329
MSEFPGYTARTQYCCWIFLGL
>FUSION-ENST00000653522.1:145151-ENST00000377970.6:2817|2211
MFWSYTRAPELK
>FUSION-ENST00000653522.1:145151-ENST00000377970.6:2817|2208
FVTEVYGMRLK
>FUSION-ENST00000667305.1:60794-ENST00000518376.2:5028|2632
GGIGNQPGQHNETSSLQNKFFFN
>FUSION-ENST00000653522.1:145151-ENST00000377970.6:2817|1417
KIQMLSFVLLSSW
>FUSION-ENST00000653522.1:145151-ENST00000377970.6:2817|2693
LRTASCFIPNKAPSAEDFSLR
>FUSION-ENST00000661830.1:275747-ENST00000377970.6:2817|2314
MASSLASVPLKSR
>FUSION-ENST00000661830.1:275747-ENST00000377970.6:2817|1363
GWLGLVVGISWPSFLK
>FUSION-ENST00000657693.1:145151-ENST00000377970.6:2817|3922
YILCPHACPLLQIF
>FUSION-ENST00000653522.1:215919-ENST00000518376.2:5028|399
MDLLGLLGGGEGR
>FUSION-ENST00000653522.1:145151-ENST00000377970.6:2817|2584
IRAEHSGSHM
>FUSION-ENST00000653522.1:145151-ENST00000377970.6:2817|2821
MGDSMER
>FUSION-ENST00000661830.1:275747-ENST00000377970.6:2817|2618
FLCSVFCLGSHLISLTTFCSR
>FUSION-ENST00000661830.1:275747-ENST00000377970.6:2817|3513
CTVDTQR
>FUSION-ENST00000653522.1:145151-ENST00000377970.6:2817|2615
KRSTFQK
>FUSION-ENST00000661830.1:275747-ENST00000377970.6:2817|923
MRCPSLQGTVT
>ENST00000461496.1|SNV-62365-G-A|7
ATMHNFLKTYRMHSVALK
>FUSION-ENST00000661830.1:275747-ENST00000377970.6:2817|1425
SFLSTVSFYLLLLEHMRLESKP
>FUSION-ENST00000661830.1:275747-ENST00000377970.6:2817|3061
FQATKALKTSSQIS
>FUSION-ENST00000657693.1:145151-ENST00000377970.6:2817|4766
VAQACNPSTSGGQGGR
>FUSION-ENST00000657693.1:145151-ENST00000377970.6:2817|3236
DSIRRYT
>FUSION-ENST00000665698.1:275747-ENST00000377970.6:2817|6712
GAHSFTVSAELEEPVK
>FUSION-ENST00000667305.1:60794-ENST00000518376.2:5028|3295
MKIPHALPADLFCSHGAVR
>FUSION-ENST00000657693.1:145151-ENST00000377970.6:2817|3310
LASLVSNS
>FUSION-ENST00000665698.1:275747-ENST00000377970.6:2817|4779
MGWAPRDRLFSEWGYWVCFLFLST
>FUSION-ENST00000667305.1:60794-ENST00000518376.2:5028|2265
WSLLECWLLSNWLRAPG
>FUSION-ENST00000657693.1:145151-ENST00000377970.6:2817|4584
WQDISFFFF
>FUSION-ENST00000653522.1:145151-ENST00000377970.6:2817|934
LGSKRER
>FUSION-ENST00000667305.1:60794-ENST00000518376.2:5028|1929
RLVNGLHCPSK
>ENST00000557820.5|SNV-55407-G-A|3
SEGAVVTITTPMNMNVDSLQSL
>FUSION-ENST00000667305.1:60794-ENST00000518376.2:5028|1299
LLLSPALYLGLARS
>FUSION-ENST00000667305.1:60794-ENST00000518376.2:5028|2386
MLMFIMSWMK
>FUSION-ENST00000653522.1:215919-ENST00000518376.2:5028|778
VKIVIAQMYYSWCFK
>FUSION-ENST00000661830.1:275747-ENST00000377970.6:2817|1963
DRQPYLRGDGGWGDSLATK
>FUSION-ENST00000667305.1:60794-ENST00000518376.2:5028|2625
MCLEKSSFLRF
>FUSION-ENST00000653522.1:215919-ENST00000518376.2:5028|229
HLLLFDVS
>FUSION-ENST00000667305.1:60794-ENST00000518376.2:5028|2492
MGNYFCTFSCPKSR
>FUSION-ENST00000653522.1:145151-ENST00000377970.6:2817|805
QLWVQVRALLLR
>FUSION-ENST00000653522.1:215919-ENST00000518376.2:5028|288
MMFTSIT
>FUSION-ENST00000667305.1:60794-ENST00000518376.2:5028|125
EWAEGDSAGGGSG
>FUSION-ENST00000653522.1:145151-ENST00000377970.6:2817|268
FTYVPWKSFIQER
>FUSION-ENST00000657693.1:145151-ENST00000377970.6:2817|4649
MTGMSHR
>FUSION-ENST00000653522.1:145151-ENST00000377970.6:2817|425
YMRIYLQCMWSVVPGHPHI
>FUSION-ENST00000657693.1:145151-ENST00000377970.6:2817|4822
MIPSRSKVVAGDSHAR
>FUSION-ENST00000653522.1:145151-ENST00000377970.6:2817|2191
ASSCIHVAAESVIPFFYMVA
>FUSION-ENST00000667305.1:60794-ENST00000518376.2:5028|2445
SSGVRDQPGQHSETPSLLKIQK
>FUSION-ENST00000667305.1:60794-ENST00000518376.2:5028|3142
GSPCGVFCFCFLFVMRQSLALLPR
>FUSION-ENST00000661830.1:275747-ENST00000377970.6:2817|1642
MLNKNALPQLTYVFWLVPHNILSNG
>FUSION-ENST00000667305.1:60794-ENST00000518376.2:5028|16
LMLSLYPFHG
>FUSION-ENST00000653522.1:145151-ENST00000377970.6:2817|2039
ADLGQSWTGLPNESSFPHSAFMDRP
>FUSION-ENST00000653522.1:145151-ENST00000377970.6:2817|1545
MCTTHNSQKVGTTQMSNVCPRK
>FUSION-ENST00000653522.1:145151-ENST00000377970.6:2817|2059
IHKCSDEYLR
>FUSION-ENST00000653522.1:215919-ENST00000518376.2:5028|1079
KMLFVLSEILEQNSLAGCLALR
>FUSION-ENST00000667305.1:60794-ENST00000518376.2:5028|1562
MWGCGSGVGETILLYFRR
>FUSION-ENST00000653522.1:145151-ENST00000377970.6:2817|1481
TSQIPSG
>FUSION-ENST00000657693.1:145151-ENST00000377970.6:2817|2952
SLEKQGNTFPLSHQK
>FUSION-ENST00000657693.1:145151-ENST00000377970.6:2817|4557
MERDVGER
>ENST00000268097.10|SNV-30959-C-T|1
LSHFCCELLRR
>FUSION-ENST00000657693.1:145151-ENST00000377970.6:2817|3652
ILGQARWLPKFT
>FUSION-ENST00000657693.1:145151-ENST00000377970.6:2817|2914
MHWNDTRPAHFRILK
>FUSION-ENST00000665698.1:275747-ENST00000377970.6:2817|6477
GMTGGEVKGTR
>FUSION-ENST00000665698.1:275747-ENST00000377970.6:2817|6634
MCGHSEKTAICKPKR
>FUSION-ENST00000661830.1:275747-ENST00000377970.6:2817|766
ERLNTQLNTGECSAIVAQAQWLGR
>FUSION-ENST00000667305.1:60794-ENST00000518376.2:5028|2479
NLTTLSIRIGGIIVFILL
>FUSION-ENST00000661830.1:275747-ENST00000377970.6:2817|2868
MSQPVSCGEAEK
>FUSION-ENST00000667305.1:60794-ENST00000518376.2:5028|2346
MTSPPCLGSKL
>FUSION-ENST00000661830.1:275747-ENST00000377970.6:2817|469
MLKPHLTKTTKISQVR
>FUSION-ENST00000667305.1:60794-ENST00000518376.2:5028|2674
ILPDFRGFVSADSSLRFVSHIVR
>FUSION-ENST00000661830.1:275747-ENST00000377970.6:2817|3245
GVVEGPPARAQNSFFSHVNMKIR
>FUSION-ENST00000653522.1:145151-ENST00000377970.6:2817|1287
WSSQLLALLEK
>FUSION-ENST00000657693.1:145151-ENST00000377970.6:2817|4163
GKEGSFMEPSEGAQSR
>FUSION-ENST00000557554.5:10769-ENST00000553891.5:33774|168
NECLILLLVTVRHPSASALLSVKK
>FUSION-ENST00000657693.1:145151-ENST00000377970.6:2817|3134
LSPLCCLLQPVTVHSGWYNKPP
>FUSION-ENST00000653522.1:215919-ENST00000518376.2:5028|862
LGERFLELTEFRTLTWGWK
>FUSION-ENST00000667305.1:60794-ENST00000518376.2:5028|338
MHRKPTQVVACAWWEEGDAGR
>FUSION-ENST00000667305.1:60794-ENST00000518376.2:5028|95
RQDIASQRIPIMQS
>FUSION-ENST00000661830.1:275747-ENST00000377970.6:2817|2491
IQKLAERGGANLSPSYSGG
>FUSION-ENST00000653522.1:145151-ENST00000377970.6:2817|605
PCTPSPLAPCQHSRQVRPSHGYK
>FUSION-ENST00000653522.1:215919-ENST00000518376.2:5028|130
LFSYQCSCRCLSSCSRFLQASER
>FUSION-ENST00000661830.1:275747-ENST00000377970.6:2817|124
VLPTWNNK
>FUSION-ENST00000665698.1:275747-ENST00000377970.6:2817|6961
EIITVAQRWIER
>FUSION-ENST00000653522.1:215919-ENST00000518376.2:5028|95
MTSFSEFPRLKIVLAAAK
>FUSION-ENST00000653522.1:145151-ENST00000377970.6:2817|1946
MELTRACYVYSACSPAGSPEVISR
>FUSION-ENST00000657693.1:145151-ENST00000377970.6:2817|4935
VVCAYSPSYSVGERGGDGR
>FUSION-ENST00000667305.1:60794-ENST00000518376.2:5028|3056
GPQPTRPAVAQKLEETRPGGK
>FUSION-ENST00000661830.1:275747-ENST00000377970.6:2817|674
DTRRSSVK
>FUSION-ENST00000653522.1:215919-ENST00000518376.2:5028|642
DVGKFTWGKR
>FUSION-ENST00000667305.1:60794-ENST00000518376.2:5028|742
MVWETMLAVFESSVL
>FUSION-ENST00000667305.1:60794-ENST00000518376.2:5028|1744
SAGITGVSHHTRPSPRAF
>FUSION-ENST00000657693.1:145151-ENST00000377970.6:2817|2935
MEVGAVVK
>FUSION-ENST00000653522.1:215919-ENST00000518376.2:5028|597
MGDCIYTFPCKNF
>FUSION-ENST00000661830.1:275747-ENST00000377970.6:2817|2814
MQLPGVRLCFHRSLATDILWASCFY
>FUSION-ENST00000667305.1:60794-ENST00000518376.2:5028|2237
LSCLEVISSSRVPGR
>FUSION-ENST00000657693.1:145151-ENST00000377970.6:2817|4440
MTEMLVLSELRPTADLLVACPALGS
>FUSION-ENST00000661830.1:275747-ENST00000377970.6:2817|1700
YQVWCLCIVGHQ
>FUSION-ENST00000557554.5:10769-ENST00000553891.5:33774|330
MGEGALQRTPGEAAGL
>FUSION-ENST00000557554.5:10769-ENST00000553891.5:33774|22
RSQMWLATRTGEAVSHPSGS
>FUSION-ENST00000667305.1:60794-ENST00000518376.2:5028|2870
WIPTHITYTV
>FUSION-ENST00000667305.1:60794-ENST00000518376.2:5028|1494
QSVVSRCVCEGVAKGD
>FUSION-ENST00000557554.5:10769-ENST00000553891.5:33774|380
MGQRRLLR
>FUSION-ENST00000557554.5:10769-ENST00000553891.5:33774|227
GLGGLMKSYLRR
>FUSION-ENST00000657693.1:145151-ENST00000377970.6:2817|4524
GMSYAIQR
>FUSION-ENST00000667305.1:60794-ENST00000518376.2:5028|157
MLYDIDLSGSQHPLV
>FUSION-ENST00000667305.1:60794-ENST00000518376.2:5028|2878
HQGFGSFYC
>FUSION-ENST00000653522.1:215919-ENST00000518376.2:5028|295
MCGPRQFFFFQCGPGKPKDWTPLS
>FUSION-ENST00000657693.1:145151-ENST00000377970.6:2817|2856
KQNKELLPTS
>FUSION-ENST00000665698.1:275747-ENST00000377970.6:2817|5222
MDMGCFLR
>FUSION-ENST00000665698.1:275747-ENST00000377970.6:2817|6678
MDFCHCLTLLQEKTCL
>FUSION-ENST00000661830.1:275747-ENST00000377970.6:2817|2402
GRSTGFGFR
>FUSION-ENST00000667305.1:60794-ENST00000518376.2:5028|2630
SFLSIPPGPSR
>FUSION-ENST00000667305.1:60794-ENST00000518376.2:5028|1503
DRHFLKK
>FUSION-ENST00000661830.1:275747-ENST00000377970.6:2817|19
GTAHTAALR
>FUSION-ENST00000661830.1:275747-ENST00000377970.6:2817|3198
MCNAILCAYWAKQSQR
>FUSION-ENST00000653522.1:145151-ENST00000377970.6:2817|850
MSALFRREAWR
>FUSION-ENST00000661830.1:275747-ENST00000377970.6:2817|1611
MLARLVSNSWPQVIR
>FUSION-ENST00000665698.1:275747-ENST00000377970.6:2817|6515
PSHLPQVAQLGDGR
>FUSION-ENST00000653522.1:215919-ENST00000518376.2:5028|655
MCVGRMGR
>FUSION-ENST00000665698.1:275747-ENST00000377970.6:2817|7281
ICCGGCPMYCR
>FUSION-ENST00000667305.1:60794-ENST00000518376.2:5028|2103
LHRAVVRIK
>FUSION-ENST00000653522.1:215919-ENST00000518376.2:5028|603
MLESSRGAR
>FUSION-ENST00000653522.1:145151-ENST00000377970.6:2817|1628
WGLHSMPSVGR
>FUSION-ENST00000661830.1:275747-ENST00000377970.6:2817|2975
FGRGSFQNLLIGAQSAVTLNSAS
>FUSION-ENST00000474270.1:13573-ENST00000553891.5:33774|6
GDISPEGGLPRLRSSLR
>FUSION-ENST00000667305.1:60794-ENST00000518376.2:5028|1226
WAKDVNR
>FUSION-ENST00000661830.1:275747-ENST00000377970.6:2817|3481
NGLFRPFQSNK
>FUSION-ENST00000651619.1:24692-ENST00000468027.5:5548|2
RGVWHLGLPTCL
>FUSION-ENST00000653522.1:145151-ENST00000377970.6:2817|2398
RVPPHLANFLYI
>FUSION-ENST00000667305.1:60794-ENST00000518376.2:5028|1018
MGSPSIQLKSFWPGCRLHATPFNL
>FUSION-ENST00000657693.1:145151-ENST00000377970.6:2817|4041
VVWVKAMIK
>FUSION-ENST00000661830.1:275747-ENST00000377970.6:2817|562
GKCSVSCWFGAFEYLHLSKLIK
>FUSION-ENST00000653522.1:145151-ENST00000377970.6:2817|1763
IGEMEAGAVVCER
>FUSION-ENST00000653522.1:145151-ENST00000377970.6:2817|983
IWGRPQKAFLV
>ENST00000301964.6|SNV-12486-G-A|6
HDLLRLAKEEVSQQELR
>FUSION-ENST00000667305.1:60794-ENST00000518376.2:5028|1774
MTSTSELWLLRGVRPCCIFRML
>FUSION-ENST00000653522.1:145151-ENST00000377970.6:2817|300
MEFCSFCPGQSAMAR
>FUSION-ENST00000657693.1:145151-ENST00000377970.6:2817|3269
SSVTKASICPSYIEGEWMRR
>FUSION-ENST00000657693.1:145151-ENST00000377970.6:2817|4762
VAQACNPSTSGGQGGRITRSGVQD
>FUSION-ENST00000557554.5:10769-ENST00000553891.5:33774|428
SVSTYAYKSLSQAWGTK
>FUSION-ENST00000667305.1:60794-ENST00000518376.2:5028|292
RQFLSHVKVMFYSR
>FUSION-ENST00000665698.1:275747-ENST00000377970.6:2817|6395
QETDIFNGPEADLGCSDIVKLLSI
>FUSION-ENST00000667305.1:60794-ENST00000518376.2:5028|2431
EGSTQLSWAWQK
>FUSION-ENST00000667305.1:60794-ENST00000518376.2:5028|224
MHSQLCR
>FUSION-ENST00000667305.1:60794-ENST00000518376.2:5028|340
MCLCTNSVRMHR
>FUSION-ENST00000653522.1:145151-ENST00000377970.6:2817|2110
WGSVQNEIWALLCKN
>FUSION-ENST00000653522.1:145151-ENST00000377970.6:2817|1403
CAVGEHENTYLMSSLGFCED
>FUSION-ENST00000661830.1:275747-ENST00000377970.6:2817|2862
NKEKSASVLLPR
>FUSION-ENST00000661830.1:275747-ENST00000377970.6:2817|3430
LTRLVLNSWPHVICPSRPPK
>FUSION-ENST00000657693.1:145151-ENST00000377970.6:2817|2997
KQPLEAWK
>FUSION-ENST00000657693.1:145151-ENST00000377970.6:2817|3424
VSPCCPGWSQTPGFK
>FUSION-ENST00000667305.1:60794-ENST00000518376.2:5028|434
ATELSGNKSEQSNQSGNVSRMER
>FUSION-ENST00000657693.1:145151-ENST00000377970.6:2817|3843
VNDTVEVTGLGFK
>FUSION-ENST00000665698.1:275747-ENST00000377970.6:2817|5578
MIHLPRPPK
>FUSION-ENST00000661830.1:275747-ENST00000377970.6:2817|2436
SPSLHCTLL
>FUSION-ENST00000557554.5:10769-ENST00000553891.5:33774|65
ELMSKELWLYSRR
>FUSION-ENST00000657693.1:145151-ENST00000377970.6:2817|4733
MVLFLTCFFF
>FUSION-ENST00000657693.1:145151-ENST00000377970.6:2817|4574
IFLPQPPKMLG
>FUSION-ENST00000667305.1:60794-ENST00000518376.2:5028|1437
VLCRHVKLQMPINGHR
>FUSION-ENST00000653522.1:145151-ENST00000377970.6:2817|2083
FVEHLLCAGQCSKK
>FUSION-ENST00000657693.1:145151-ENST00000377970.6:2817|4689
MGKIRTPSTWGCCEDEVK
>FUSION-ENST00000653522.1:145151-ENST00000377970.6:2817|2657
SQACFQPLRR
>FUSION-ENST00000657693.1:145151-ENST00000377970.6:2817|4427
LPPKRFTS
>FUSION-ENST00000657693.1:145151-ENST00000377970.6:2817|3863
GGLCPTESLLHFSTLLPL
>FUSION-ENST00000665698.1:275747-ENST00000377970.6:2817|5449
ETSEVISSNPSPEQL
>FUSION-ENST00000661830.1:275747-ENST00000377970.6:2817|2631
ICHTACL
>FUSION-ENST00000667305.1:60794-ENST00000518376.2:5028|2247
MHLLSLEEKYGFKASGPALPQT
>FUSION-ENST00000661830.1:275747-ENST00000377970.6:2817|646
MKENWSVFSAHYNCLYSF
>FUSION-ENST00000653522.1:145151-ENST00000377970.6:2817|282
RITPLCQLLSYCFDGLSQKGER
>FUSION-ENST00000653522.1:145151-ENST00000377970.6:2817|1770
RSALYMCWK
>FUSION-ENST00000667305.1:60794-ENST00000518376.2:5028|129
SETESLQE
>FUSION-ENST00000657693.1:145151-ENST00000377970.6:2817|3313
MTSGDPPPRPPKVLGLQA
>FUSION-ENST00000661830.1:275747-ENST00000377970.6:2817|2364
HPFISCSNLLLAGISNPFSLLILR
>FUSION-ENST00000661830.1:275747-ENST00000377970.6:2817|3044
LFKWHDDIIR
>FUSION-ENST00000661830.1:275747-ENST00000377970.6:2817|2509
LTLPSLAR
>FUSION-ENST00000657693.1:145151-ENST00000377970.6:2817|3593
SVTSPEAQLIQVLKRSWNK
>FUSION-ENST00000665698.1:275747-ENST00000377970.6:2817|5581
SPFYGCEY
>FUSION-ENST00000667305.1:60794-ENST00000518376.2:5028|2033
DIVGGRNSTYRAEMDESSVQSGNCR
>FUSION-ENST00000665698.1:275747-ENST00000377970.6:2817|6039
MEGVACLVCIK
>FUSION-ENST00000667305.1:60794-ENST00000518376.2:5028|1869
PLIPATRK
>FUSION-ENST00000665698.1:275747-ENST00000377970.6:2817|5206
ALMFWVTRPKHAGGK
>FUSION-ENST00000653522.1:215919-ENST00000518376.2:5028|751
VVLVLVVIK
>FUSION-ENST00000657693.1:145151-ENST00000377970.6:2817|4782
GAGPGGGGAGAGGR
>FUSION-ENST00000665698.1:275747-ENST00000377970.6:2817|5198
FWVTRPKHAGGKGGFWG
>FUSION-ENST00000665698.1:275747-ENST00000377970.6:2817|6221
SSPYFTCRWAVVSDPHWGGQGR
>FUSION-ENST00000653522.1:145151-ENST00000377970.6:2817|608
MPCTPSPLAPCQHSR
>FUSION-ENST00000667305.1:60794-ENST00000518376.2:5028|1714
AILLPQSPK
>FUSION-ENST00000653522.1:145151-ENST00000377970.6:2817|886
SLACWLSFQFCSGE
>FUSION-ENST00000667305.1:60794-ENST00000518376.2:5028|1415
LGRAGRYYSHFTDEK
>FUSION-ENST00000667305.1:60794-ENST00000518376.2:5028|976
AITLTANNKIRT
>FUSION-ENST00000665698.1:275747-ENST00000377970.6:2817|5191
DPLPCPLKVLGL
>FUSION-ENST00000557554.5:10769-ENST00000553891.5:33774|114
FFTQTIPLR
>FUSION-ENST00000661830.1:275747-ENST00000377970.6:2817|915
FVFMAPGPK
>FUSION-ENST00000667305.1:60794-ENST00000518376.2:5028|1234
TNKQTNK
>FUSION-ENST00000661830.1:275747-ENST00000377970.6:2817|1967
LENLSTGMSQCRAMSAEVFWAEASG
>FUSION-ENST00000665698.1:275747-ENST00000377970.6:2817|5082
NTPQFGLRLLFLK
>FUSION-ENST00000665698.1:275747-ENST00000377970.6:2817|6730
FVFLVETRFYHIGQAALELLTS
>FUSION-ENST00000555904.1:14340-ENST00000553891.5:33774|16
GSADDERILRFLELAGLIIPQR
>ENST00000381161.5|SNV-26189-T-C|5
QTLWCCPMSTSCLTGESFLRPR
>FUSION-ENST00000665698.1:275747-ENST00000377970.6:2817|7317
MDHLVTQ
>FUSION-ENST00000667305.1:60794-ENST00000518376.2:5028|668
MSTLLLFFF
>FUSION-ENST00000661830.1:275747-ENST00000377970.6:2817|2908
NTPGIFQVLGDIHLKIVQKEPNK
>FUSION-ENST00000667305.1:60794-ENST00000518376.2:5028|1228
VSGKPASHM
>FUSION-ENST00000653522.1:215919-ENST00000518376.2:5028|652
CVGRMGRTIFLTHMNTYLAGEIP
>FUSION-ENST00000653522.1:215919-ENST00000518376.2:5028|196
MRKLMQK
>FUSION-ENST00000653522.1:145151-ENST00000377970.6:2817|469
GIRCSQGGISLK
>FUSION-ENST00000661830.1:275747-ENST00000377970.6:2817|2349
QLSGDLKPSYEMVDHSYHSLS
>FUSION-ENST00000665698.1:275747-ENST00000377970.6:2817|5005
MILPSRPPKVLGLQA
>FUSION-ENST00000661830.1:275747-ENST00000377970.6:2817|792
MDRSNGSRQK
>FUSION-ENST00000661830.1:275747-ENST00000377970.6:2817|1221
LEKAHNRLSTNICE
>FUSION-ENST00000653522.1:145151-ENST00000377970.6:2817|36
MSEDSSLFLLMSK
>FUSION-ENST00000661830.1:275747-ENST00000377970.6:2817|2569
SPTWLAAPGTCHTCVFAQRFGVR
>FUSION-ENST00000665698.1:275747-ENST00000377970.6:2817|5218
DMGCFLREGALCCSPPLGAPVHHRK
>FUSION-ENST00000661830.1:275747-ENST00000377970.6:2817|1514
LSFSGDLLALGFLCS
>FUSION-ENST00000665698.1:275747-ENST00000377970.6:2817|6625
MAALADQYTVCLGQCL
>FUSION-ENST00000557554.5:10769-ENST00000553891.5:33774|233
WYRCLLR
>FUSION-ENST00000653522.1:215919-ENST00000518376.2:5028|742
RLLLIYQ
>FUSION-ENST00000665698.1:275747-ENST00000377970.6:2817|4929
ILCSSWEKLR
>FUSION-ENST00000667305.1:60794-ENST00000518376.2:5028|615
MCSQGALYRLLER
>FUSION-ENST00000653522.1:215919-ENST00000518376.2:5028|921
WAMNRSLFVSPSSS
>FUSION-ENST00000661830.1:275747-ENST00000377970.6:2817|205
MPLDDFLLVAF
>FUSION-ENST00000665698.1:275747-ENST00000377970.6:2817|7061
GQLTIPLLR
>FUSION-ENST00000665698.1:275747-ENST00000377970.6:2817|5802
EVEIRGIQHQVK
>FUSION-ENST00000661830.1:275747-ENST00000377970.6:2817|1447
LMHKCYMLFK
>FUSION-ENST00000661830.1:275747-ENST00000377970.6:2817|1344
THAQLCAEAEHLPVWGPALLLR
>ENST00000286353.9|SNV-64359-G-T|3
LSPKPMCPLENLVR
>FUSION-ENST00000667305.1:60794-ENST00000518376.2:5028|3434
FWCFLSGIR
>FUSION-ENST00000653522.1:145151-ENST00000377970.6:2817|695
PGSTWLCKSCSPSSDR
>FUSION-ENST00000653522.1:145151-ENST00000377970.6:2817|2369
STGHRACTFAA
>FUSION-ENST00000665698.1:275747-ENST00000377970.6:2817|6225
SLHAWPHLHFRVPVLQR
>ENST00000619735.4|SNV-10551-A-C|5
YSYKTVEELKATGR
>FUSION-ENST00000665698.1:275747-ENST00000377970.6:2817|6141
FIVLQFWRPEV
>FUSION-ENST00000665698.1:275747-ENST00000377970.6:2817|6273
GCAPPQAG
>FUSION-ENST00000653522.1:145151-ENST00000377970.6:2817|1960
MPDGTDTGLLCLQCLFSCR
>FUSION-ENST00000657693.1:145151-ENST00000377970.6:2817|3508
MTLLRHFSILIILSLKMK
>FUSION-ENST00000653522.1:145151-ENST00000377970.6:2817|1414
LSFVLLSSW
>FUSION-ENST00000657693.1:145151-ENST00000377970.6:2817|3692
VSSRRGGQLPSA
>FUSION-ENST00000653522.1:215919-ENST00000518376.2:5028|586
MVRHLHGCIANQLLRNVLTMVLV
>FUSION-ENST00000661830.1:275747-ENST00000377970.6:2817|1064
HSVPHFLCSGKMGFVRFFSHS
>FUSION-ENST00000665698.1:275747-ENST00000377970.6:2817|5135
LSDHTCGFWRELGLEPRVL
>FUSION-ENST00000661830.1:275747-ENST00000377970.6:2817|1671
MCLVCVCLYWLLSTCYVSSIPYY
>FUSION-ENST00000653522.1:145151-ENST00000377970.6:2817|1322
GNQLSLEIPFMRVIAWIL
>FUSION-ENST00000653522.1:215919-ENST00000518376.2:5028|359
MWPREAKR
>FUSION-ENST00000661830.1:275747-ENST00000377970.6:2817|797
FMTLSFYSA
>FUSION-ENST00000661830.1:275747-ENST00000377970.6:2817|610
SGIAGSYGNSMYNLLSNC
>FUSION-ENST00000665698.1:275747-ENST00000377970.6:2817|6435
GERAEGR
>FUSION-ENST00000665698.1:275747-ENST00000377970.6:2817|6033
MELFSTIPLGS
>FUSION-ENST00000665698.1:275747-ENST00000377970.6:2817|7332
SSSWHLNPGSSACDDR
>FUSION-ENST00000661830.1:275747-ENST00000377970.6:2817|3591
WRLQELSEFSK
>FUSION-ENST00000657693.1:145151-ENST00000377970.6:2817|3024
MSTSESLEPANMLHVK
>ENST00000536736.5|SNV-99783-C-T|2
IWIRHDNTGNR
>FUSION-ENST00000557554.5:10769-ENST00000553891.5:33774|265
LDRGYLR
>FUSION-ENST00000667305.1:60794-ENST00000518376.2:5028|3034
FLFLINWAWWHVPVVPSLVAR
>FUSION-ENST00000657693.1:145151-ENST00000377970.6:2817|3358
HTHHTHTHTHTDTCGVQK
>FUSION-ENST00000665698.1:275747-ENST00000377970.6:2817|5611
MDVNTEVMGVK
>FUSION-ENST00000667305.1:60794-ENST00000518376.2:5028|607
VAAWTMPSK
>FUSION-ENST00000667305.1:60794-ENST00000518376.2:5028|3320
DLDHSLRLLSVTLRS
>FUSION-ENST00000653522.1:145151-ENST00000377970.6:2817|417
MGYLIFSFQQPWRL
>FUSION-ENST00000667305.1:60794-ENST00000518376.2:5028|97
TASLPRPGLQVRRQDIASQR
>FUSION-ENST00000653522.1:145151-ENST00000377970.6:2817|646
GKGFAVCSQHVCDYFTNNNN
>FUSION-ENST00000653522.1:145151-ENST00000377970.6:2817|708
KNQPLVGR
>FUSION-ENST00000657693.1:145151-ENST00000377970.6:2817|3641
ASCWKEIDCSLSSK
>FUSION-ENST00000665698.1:275747-ENST00000377970.6:2817|5557
LHQVDKSYSK
>FUSION-ENST00000657693.1:145151-ENST00000377970.6:2817|4486
RQGITVPRSWK
>FUSION-ENST00000665698.1:275747-ENST00000377970.6:2817|5801
EVEIRGIQHQVKGGHGFLAATR
>FUSION-ENST00000653522.1:215919-ENST00000518376.2:5028|1086
MWRQPWGK
>FUSION-ENST00000465085.2:14849-ENST00000553891.5:33774|14
DRGPGPAGGLELIIPQRCQR
>FUSION-ENST00000557554.5:10769-ENST00000553891.5:33774|437
MFPLLGPGHRFWFNSAFSR
>FUSION-ENST00000661830.1:275747-ENST00000377970.6:2817|71
RLGSNSTLGER
>FUSION-ENST00000653522.1:145151-ENST00000377970.6:2817|2119
ASHTHEVLSVWVPGQLWQL
>FUSION-ENST00000661830.1:275747-ENST00000377970.6:2817|2902
AAAWHSEASSCNAVHLQWTK
>FUSION-ENST00000653522.1:145151-ENST00000377970.6:2817|296
SWLTTTSASQVQVILLPQPPE
>FUSION-ENST00000661830.1:275747-ENST00000377970.6:2817|1932
RSFWLLC
>FUSION-ENST00000653522.1:145151-ENST00000377970.6:2817|298
MARSWLTTTSASQVQVILLPQPPE
>FUSION-ENST00000653522.1:145151-ENST00000377970.6:2817|575
TWEDMRELLSHEFSFYPVCR
>FUSION-ENST00000653522.1:145151-ENST00000377970.6:2817|733
ICGCTASGSQHARIRR
>FUSION-ENST00000661830.1:275747-ENST00000377970.6:2817|1127
LSKWVVHETK
>FUSION-ENST00000661830.1:275747-ENST00000377970.6:2817|2393
FLHIHIFEKVK
>FUSION-ENST00000665698.1:275747-ENST00000377970.6:2817|6864
VEHRAVN
>FUSION-ENST00000665698.1:275747-ENST00000377970.6:2817|6900
TLKPVNLPFLTGPSLL
>FUSION-ENST00000657693.1:145151-ENST00000377970.6:2817|4491
MEEGAMRQGITVPRSWK
>FUSION-ENST00000661830.1:275747-ENST00000377970.6:2817|2296
HIIFPSWCTIIASVNFCHGNAK
>FUSION-ENST00000667305.1:60794-ENST00000518376.2:5028|1511
MNSWEQSTQYRCLAFYCR
>FUSION-ENST00000653522.1:145151-ENST00000377970.6:2817|1098
MMKEWSEGSLYFVRK
>FUSION-ENST00000657693.1:145151-ENST00000377970.6:2817|3328
MLNDELMGVAHK
>FUSION-ENST00000557554.5:10769-ENST00000553891.5:33774|125
ALRAHLVLLIPSEECSVPACPLD
>FUSION-ENST00000661830.1:275747-ENST00000377970.6:2817|1477
IFITTLFDTEK
>FUSION-ENST00000665698.1:275747-ENST00000377970.6:2817|5512
TSNLTVVPLDLSYELGRVFLQKALR
>FUSION-ENST00000657693.1:145151-ENST00000377970.6:2817|2984
GNIEPPALGIVDQFVLQLSLE
>FUSION-ENST00000661830.1:275747-ENST00000377970.6:2817|3235
RDRMQIVQMA
>FUSION-ENST00000661830.1:275747-ENST00000377970.6:2817|2191
LAASRSGR
>FUSION-ENST00000665698.1:275747-ENST00000377970.6:2817|5948
LALEDFNSRVAHLTTPWVMSVCFWR
>FUSION-ENST00000653522.1:145151-ENST00000377970.6:2817|1596
LEHTFLQRSYINGQ
>FUSION-ENST00000661830.1:275747-ENST00000377970.6:2817|2692
FPMETLSVSRPPR
>FUSION-ENST00000657693.1:145151-ENST00000377970.6:2817|4056
SETPSQKNKNK
>ENST00000382592.5|MNV-78235-TGGGCTTCATCCACCGAGACATCAAGCCTGATAACATTTTGAT-T|4
FYIAELTLAIESVHKIDLDGHIK
>FUSION-ENST00000665698.1:275747-ENST00000377970.6:2817|4911
CLLISWGLCVCSVRCQEDSP
>FUSION-ENST00000665698.1:275747-ENST00000377970.6:2817|6620
TEACNTYVLTRTDAL
>FUSION-ENST00000667305.1:60794-ENST00000518376.2:5028|1524
MLPALRHRTPSSSVLR
>FUSION-ENST00000667305.1:60794-ENST00000518376.2:5028|3492
VWAFGEGEGRGMTPNGR
>FUSION-ENST00000653522.1:145151-ENST00000377970.6:2817|1383
LGWIISPCTRQ
>FUSION-ENST00000667305.1:60794-ENST00000518376.2:5028|3169
KCCGNRPSRVSVWR
>FUSION-ENST00000661830.1:275747-ENST00000377970.6:2817|3225
MENGAEMTTEEQVGR
>FUSION-ENST00000661830.1:275747-ENST00000377970.6:2817|1297
ERTLLYPLRDCLSPK
>FUSION-ENST00000653522.1:215919-ENST00000518376.2:5028|761
RGPFAKSV
>FUSION-ENST00000657693.1:145151-ENST00000377970.6:2817|4614
FMAYLCLLTGHFLWGVSNFFLIDL
>FUSION-ENST00000657693.1:145151-ENST00000377970.6:2817|3869
ELGGSKGSC
>FUSION-ENST00000657693.1:145151-ENST00000377970.6:2817|4931
MELNVQNLWSAVR
>FUSION-ENST00000665698.1:275747-ENST00000377970.6:2817|6550
SRGQEIK
>FUSION-ENST00000661830.1:275747-ENST00000377970.6:2817|893
MWMGLIQSVESLK
>FUSION-ENST00000665698.1:275747-ENST00000377970.6:2817|7407
MLYLASLLLLGITF
>FUSION-ENST00000661830.1:275747-ENST00000377970.6:2817|3420
LLFCHPWDLEVTPTGSGDEGQERR
>FUSION-ENST00000661830.1:275747-ENST00000377970.6:2817|2669
MPFLDNTSK
>FUSION-ENST00000667305.1:60794-ENST00000518376.2:5028|1309
VSAEMLKLLLSPALYLGLAR
>FUSION-ENST00000667305.1:60794-ENST00000518376.2:5028|2706
FSVKFLK
>FUSION-ENST00000667305.1:60794-ENST00000518376.2:5028|2153
CLECQGEV
>FUSION-ENST00000661830.1:275747-ENST00000377970.6:2817|1996
MSFPAVISPK
>FUSION-ENST00000661830.1:275747-ENST00000377970.6:2817|2997
GCILGRASARL
>FUSION-ENST00000667305.1:60794-ENST00000518376.2:5028|3013
MITPLYSSLGDRMR
>FUSION-ENST00000667305.1:60794-ENST00000518376.2:5028|2851
LLVCSECQK
>FUSION-ENST00000657693.1:145151-ENST00000377970.6:2817|4702
MFFFLTYIMTISSMSFKVLK
>FUSION-ENST00000653522.1:145151-ENST00000377970.6:2817|2463
EAPLLIMLETRLRQ
>FUSION-ENST00000667305.1:60794-ENST00000518376.2:5028|1668
FYFVGQK
>FUSION-ENST00000667305.1:60794-ENST00000518376.2:5028|832
KELWQEID
>FUSION-ENST00000653522.1:145151-ENST00000377970.6:2817|1362
FLVFVCAQPRTECTAGCQEVVMD
>FUSION-ENST00000661830.1:275747-ENST00000377970.6:2817|2398
MHTPTHTR
>FUSION-ENST00000667305.1:60794-ENST00000518376.2:5028|2433
LLFHFANMEGSTQLSWAWQKFIR
>FUSION-ENST00000665698.1:275747-ENST00000377970.6:2817|6956
VRLVGVLIRR
>FUSION-ENST00000657693.1:145151-ENST00000377970.6:2817|4009
MHCVPLSKYLMYPINIYACVPTK
>FUSION-ENST00000667305.1:60794-ENST00000518376.2:5028|1718
MQGKNPWEYAKSLLVL
>FUSION-ENST00000653522.1:145151-ENST00000377970.6:2817|1464
WTLCLALKLVDSIEMGWVH
>FUSION-ENST00000667305.1:60794-ENST00000518376.2:5028|2168
NVAQLLSGLNFQMFLCSVIR
>FUSION-ENST00000661830.1:275747-ENST00000377970.6:2817|3149
MVTILCHKYLSVAQE
>FUSION-ENST00000661830.1:275747-ENST00000377970.6:2817|2981
IHNGCSR
>FUSION-ENST00000661830.1:275747-ENST00000377970.6:2817|1911
NPFYWFSFPVR
>FUSION-ENST00000657693.1:145151-ENST00000377970.6:2817|4045
RSWADGLTFLGLSDLTCKVVWVK
>FUSION-ENST00000665698.1:275747-ENST00000377970.6:2817|5306
MELPKLYGSTVSNSFSK
>FUSION-ENST00000657693.1:145151-ENST00000377970.6:2817|4873
GMIIVQGFLELQLAHRWWPL
>FUSION-ENST00000661830.1:275747-ENST00000377970.6:2817|1666
TVWMSSWRAIYLLTFSGSLGR
>FUSION-ENST00000657693.1:145151-ENST00000377970.6:2817|4150
KDLSWSLQREHSPADTLILDI
>FUSION-ENST00000657693.1:145151-ENST00000377970.6:2817|3162
AVLAIGQGPPLDCSNTQQTMS
>FUSION-ENST00000661830.1:275747-ENST00000377970.6:2817|2835
MNQEQGNQLSQPTF
>FUSION-ENST00000657693.1:145151-ENST00000377970.6:2817|3315
MTSGDPPPRPPK
>FUSION-ENST00000653522.1:145151-ENST00000377970.6:2817|2131
LMMMMMMSTSIILR
>FUSION-ENST00000653522.1:145151-ENST00000377970.6:2817|2653
AWHLGPVPHGVPGASDGLPR
>FUSION-ENST00000661830.1:275747-ENST00000377970.6:2817|1048
MLGPGFQGHRSQSER
>FUSION-ENST00000661830.1:275747-ENST00000377970.6:2817|2428
IMLLEAQLTSRSFSGK
>FUSION-ENST00000653522.1:215919-ENST00000518376.2:5028|331
MEKPRLY
>FUSION-ENST00000557554.5:10769-ENST00000553891.5:33774|394
LGGQRSK
>FUSION-ENST00000661830.1:275747-ENST00000377970.6:2817|1853
MESHLSPYFFWKFGK
>FUSION-ENST00000665698.1:275747-ENST00000377970.6:2817|5274
MFIMGFLWDQQL
>FUSION-ENST00000667305.1:60794-ENST00000518376.2:5028|663
PLHSSLRNR
>FUSION-ENST00000667305.1:60794-ENST00000518376.2:5028|2307
MRKSLGISR
>FUSION-ENST00000653522.1:145151-ENST00000377970.6:2817|313
MILAVMTILVR
>FUSION-ENST00000661830.1:275747-ENST00000377970.6:2817|764
LNTQLNTGECSAIVAQAQWLGR
>FUSION-ENST00000657693.1:145151-ENST00000377970.6:2817|4110
THVLRGEER
>FUSION-ENST00000665698.1:275747-ENST00000377970.6:2817|7305
SHGPSRDSVR
>FUSION-ENST00000667305.1:60794-ENST00000518376.2:5028|1063
EGNITHWGLLGDGGQGEGWH
>FUSION-ENST00000661830.1:275747-ENST00000377970.6:2817|13
MVMCHFICTIIVLGG
>FUSION-ENST00000661830.1:275747-ENST00000377970.6:2817|16
MGTAHTAALRGQSRR
>FUSION-ENST00000667305.1:60794-ENST00000518376.2:5028|451
RLGVTQTSVS
>FUSION-ENST00000661830.1:275747-ENST00000377970.6:2817|2721
PVVPAAQEAK
>FUSION-ENST00000665698.1:275747-ENST00000377970.6:2817|5916
CLDAALR
>FUSION-ENST00000653522.1:145151-ENST00000377970.6:2817|304
TILVRVDLAKSWSNW
>FUSION-ENST00000653522.1:145151-ENST00000377970.6:2817|2791
QVDIEMLTT
>FUSION-ENST00000667305.1:60794-ENST00000518376.2:5028|362
PVIPATWEAEAGESLEPGRQR
>FUSION-ENST00000665698.1:275747-ENST00000377970.6:2817|5729
MVLIFWPR
>FUSION-ENST00000653522.1:145151-ENST00000377970.6:2817|845
KLEAMFWSQTDQYWDSGHTPSLAG
>FUSION-ENST00000661830.1:275747-ENST00000377970.6:2817|1309
RGVRSGGLSFHCLPAAP
>FUSION-ENST00000653522.1:145151-ENST00000377970.6:2817|2656
RALLSLTAATAVPTCVVFT
>FUSION-ENST00000661830.1:275747-ENST00000377970.6:2817|1317
LSGISLEGTGRMGR
>FUSION-ENST00000665698.1:275747-ENST00000377970.6:2817|6445
MSYLNSQSPPSSL
>FUSION-ENST00000667305.1:60794-ENST00000518376.2:5028|3152
MQCAASQRACRAFQR
>FUSION-ENST00000661830.1:275747-ENST00000377970.6:2817|2192
MLAASRSGR
>FUSION-ENST00000657693.1:145151-ENST00000377970.6:2817|3960
MPVLWQRISMEASR
>FUSION-ENST00000657693.1:145151-ENST00000377970.6:2817|4709
AGGSPEVR
>FUSION-ENST00000657693.1:145151-ENST00000377970.6:2817|3751
MTHPPCPEIR
>FUSION-ENST00000653522.1:145151-ENST00000377970.6:2817|2572
FSALQATQLCTACQFCLCIWK
>FUSION-ENST00000557554.5:10769-ENST00000553891.5:33774|347
CCCPESWGRVPCR
>FUSION-ENST00000657693.1:145151-ENST00000377970.6:2817|4729
MLPATGIIVIVIANHQPSQSCGAFR
>FUSION-ENST00000653522.1:145151-ENST00000377970.6:2817|2533
ASFLTVHSADIY
>FUSION-ENST00000665698.1:275747-ENST00000377970.6:2817|5432
LKASVFSRILR
>FUSION-ENST00000653522.1:145151-ENST00000377970.6:2817|1483
TVMTSQIPSG
>FUSION-ENST00000667305.1:60794-ENST00000518376.2:5028|133
GLGPHCLCGALHWVQLTWR
>FUSION-ENST00000653522.1:145151-ENST00000377970.6:2817|909
RVSQDGLDLLTS
>FUSION-ENST00000667305.1:60794-ENST00000518376.2:5028|2389
MPGQLLS
>FUSION-ENST00000657693.1:145151-ENST00000377970.6:2817|3320
ESRSCCPAWSAMAQSR
>FUSION-ENST00000665698.1:275747-ENST00000377970.6:2817|5817
GFTDSTALLSP
>FUSION-ENST00000667305.1:60794-ENST00000518376.2:5028|711
MGHQVTEALSSCAGSQR
>FUSION-ENST00000653522.1:145151-ENST00000377970.6:2817|559
GCDPGSLIGMNFK
>FUSION-ENST00000653522.1:145151-ENST00000377970.6:2817|2458
GHTRLEPTMAHC
>FUSION-ENST00000657693.1:145151-ENST00000377970.6:2817|4033
IKCDDACKAPACSLK
>FUSION-ENST00000665698.1:275747-ENST00000377970.6:2817|6324
MMQILSRGERGR
>FUSION-ENST00000657693.1:145151-ENST00000377970.6:2817|4062
MPLHSSLGDKSETPSQK
>FUSION-ENST00000665698.1:275747-ENST00000377970.6:2817|7138
MSSLGLLLFLCNKGLK
>FUSION-ENST00000665698.1:275747-ENST00000377970.6:2817|7009
KESGRVSPGPVS
>FUSION-ENST00000653522.1:145151-ENST00000377970.6:2817|529
SSSHLIFLFYLSFLRIVRH
>FUSION-ENST00000661830.1:275747-ENST00000377970.6:2817|3388
NGMANAYSWIMIYINSSLAGIL
>FUSION-ENST00000667305.1:60794-ENST00000518376.2:5028|1548
WLVASSSLLGFPEILSNPRASEVL
>FUSION-ENST00000653522.1:145151-ENST00000377970.6:2817|1590
ANKHMKR
>FUSION-ENST00000661830.1:275747-ENST00000377970.6:2817|277
TLISCTALCGLHSSLS
>FUSION-ENST00000657693.1:145151-ENST00000377970.6:2817|3614
GAWVTAEQSRCACSWSWAVR
>FUSION-ENST00000653522.1:145151-ENST00000377970.6:2817|2574
LSRLYLYLK
>FUSION-ENST00000667305.1:60794-ENST00000518376.2:5028|1257
IDKWDLIK
>FUSION-ENST00000653522.1:215919-ENST00000518376.2:5028|286
YQNLEDSLAGQQYNAQLPL
>FUSION-ENST00000667305.1:60794-ENST00000518376.2:5028|1788
TFLQSCWK
>FUSION-ENST00000657693.1:145151-ENST00000377970.6:2817|4406
SSAETLVCAGGSVNHW
>FUSION-ENST00000661830.1:275747-ENST00000377970.6:2817|1572
MFTLQYLTQISSSLTCPGR
>FUSION-ENST00000665698.1:275747-ENST00000377970.6:2817|5345
CKFIYLFVHLVII
>FUSION-ENST00000557554.5:10769-ENST00000553891.5:33774|64
MSKELWLYSR
>FUSION-ENST00000653522.1:145151-ENST00000377970.6:2817|1998
DVNVISPSFYR
>FUSION-ENST00000653522.1:145151-ENST00000377970.6:2817|2758
EGAAGLATKACCSSAADKWK
>FUSION-ENST00000657693.1:145151-ENST00000377970.6:2817|4223
WSLALLPRLKR
>FUSION-ENST00000657693.1:145151-ENST00000377970.6:2817|3045
ILAHYNLGLLGSSHSSALAS
>FUSION-ENST00000667305.1:60794-ENST00000518376.2:5028|2895
MLRVLINA
>FUSION-ENST00000653522.1:145151-ENST00000377970.6:2817|2537
CILAGGAALTRSGLGDSFGKSV
>FUSION-ENST00000667305.1:60794-ENST00000518376.2:5028|866
MCGSAMDRIYNGGPMRL
>ENST00000388923.5|SNV-20552-G-C|6
KKTPSNLLIK
>FUSION-ENST00000657693.1:145151-ENST00000377970.6:2817|4758
MLNLEKSVQESDLGFRVTWG
>FUSION-ENST00000653522.1:145151-ENST00000377970.6:2817|732
RGKSSSILIYPYLEAR
>FUSION-ENST00000667305.1:60794-ENST00000518376.2:5028|2537
GRLGEER
>FUSION-ENST00000661830.1:275747-ENST00000377970.6:2817|3404
MGQCLSR
>FUSION-ENST00000657693.1:145151-ENST00000377970.6:2817|4496
DTWGGERACRLELGPCQSPAA
>FUSION-ENST00000661830.1:275747-ENST00000377970.6:2817|416
STFAHMQNVSHAPSSFHPCLVTF
>FUSION-ENST00000661830.1:275747-ENST00000377970.6:2817|2653
MYPEEKAGGLRNVHR
>FUSION-ENST00000665698.1:275747-ENST00000377970.6:2817|5478
AEIATPCSSRR
>FUSION-ENST00000653522.1:145151-ENST00000377970.6:2817|740
QGGFSGWER
>FUSION-ENST00000657693.1:145151-ENST00000377970.6:2817|4765
MVAQACNPSTSGGQGGRITR
>FUSION-ENST00000667305.1:60794-ENST00000518376.2:5028|3495
MCVLGVHCPHHQPQDWWR
>FUSION-ENST00000667305.1:60794-ENST00000518376.2:5028|2968
LSFITACLYRLCFLFFS
>ENST00000284486.9|SNV-51507-A-G|3
LIGVTKMNVNSRR
>FUSION-ENST00000653522.1:215919-ENST00000518376.2:5028|801
GPVICHLQAGDLGNSCRVTKGR
>FUSION-ENST00000661830.1:275747-ENST00000377970.6:2817|2649
NVHRTNTGK
>FUSION-ENST00000661830.1:275747-ENST00000377970.6:2817|3370
RSFIILRYLQTLIIAR
>FUSION-ENST00000665698.1:275747-ENST00000377970.6:2817|5703
MSSKSGASKLTGYQFL
>FUSION-ENST00000665698.1:275747-ENST00000377970.6:2817|5735
ERPYHMSR
>FUSION-ENST00000665698.1:275747-ENST00000377970.6:2817|6150
VKAWLPSPAGGK
>FUSION-ENST00000661830.1:275747-ENST00000377970.6:2817|2990
LLYMAKGTLQM
>FUSION-ENST00000661830.1:275747-ENST00000377970.6:2817|1231
SPHHSKPLYP
>FUSION-ENST00000667305.1:60794-ENST00000518376.2:5028|1525
LPALRHR
>FUSION-ENST00000661830.1:275747-ENST00000377970.6:2817|1149
YSGMALLTVFMSVACVCEGQPGTR
>FUSION-ENST00000667305.1:60794-ENST00000518376.2:5028|787
KEAAVQTASSSVR
>FUSION-ENST00000661830.1:275747-ENST00000377970.6:2817|3257
EVGGHMGSYRNPVDLK
>FUSION-ENST00000661830.1:275747-ENST00000377970.6:2817|652
NSSWTLGV
>FUSION-ENST00000661830.1:275747-ENST00000377970.6:2817|62
WGLPACR
>FUSION-ENST00000665698.1:275747-ENST00000377970.6:2817|7146
PFLVVPLIAR
>ENST00000282141.4|SNV-188-G-A|3
SYKTTTDCPNLQPYFSRCNSIR
>FUSION-ENST00000667305.1:60794-ENST00000518376.2:5028|778
EQCLKRGYSGTFDNQSPL
>FUSION-ENST00000657693.1:145151-ENST00000377970.6:2817|4407
VTDSGRSSAETLVCAGGSVNHW
>FUSION-ENST00000667305.1:60794-ENST00000518376.2:5028|2645
MGQDFVSFPISSSNELLPMLYDCIK
>FUSION-ENST00000661830.1:275747-ENST00000377970.6:2817|3662
FQIYPGLWLILS
>FUSION-ENST00000665698.1:275747-ENST00000377970.6:2817|5650
TVSAPPILVR
>FUSION-ENST00000661830.1:275747-ENST00000377970.6:2817|2578
YVDQADLK
>FUSION-ENST00000661830.1:275747-ENST00000377970.6:2817|2394
FLHIHIFEK
>FUSION-ENST00000657693.1:145151-ENST00000377970.6:2817|3436
MILAHCNLHFRVHAILLPQPPE
>FUSION-ENST00000657693.1:145151-ENST00000377970.6:2817|3169
MFVGYIHVVR
>FUSION-ENST00000653522.1:145151-ENST00000377970.6:2817|1470
MEKSFPY
>FUSION-ENST00000665698.1:275747-ENST00000377970.6:2817|6610
GIWDPSSR
>FUSION-ENST00000653522.1:145151-ENST00000377970.6:2817|2274
AHSTGTF
>FUSION-ENST00000653522.1:145151-ENST00000377970.6:2817|2099
PSLSHSGTWANAMGWELSPALLC
>FUSION-ENST00000665698.1:275747-ENST00000377970.6:2817|6567
SQWSVRR
>FUSION-ENST00000653522.1:145151-ENST00000377970.6:2817|1808
FGICAELFGGDSWATVFHLR
>FUSION-ENST00000661830.1:275747-ENST00000377970.6:2817|250
CKPCTVIFSPLFGHLLTLLPPP
>FUSION-ENST00000667305.1:60794-ENST00000518376.2:5028|3007
MLHPDFFFFFF
>FUSION-ENST00000665698.1:275747-ENST00000377970.6:2817|6855
MSPSLTLKIQVLTR
>FUSION-ENST00000667305.1:96473-ENST00000611640.4:141509|142
RSAGLECTCR
>FUSION-ENST00000653522.1:145151-ENST00000377970.6:2817|1810
ALSPQIR
>FUSION-ENST00000653522.1:145151-ENST00000377970.6:2817|1930
FPDRLLPTPDMSK
>FUSION-ENST00000667305.1:60794-ENST00000518376.2:5028|119
NCVYFVWDSKL
>FUSION-ENST00000653522.1:145151-ENST00000377970.6:2817|333
MTESHMYSGVWSKA
>FUSION-ENST00000661830.1:275747-ENST00000377970.6:2817|3452
PQAGCCGK
>FUSION-ENST00000653522.1:145151-ENST00000377970.6:2817|2555
LLLDHKH
>FUSION-ENST00000653522.1:145151-ENST00000377970.6:2817|275
HHPRPANFVFLGEMGFLHVGR
>ENST00000486627.1|SNV-2286-C-G|8
MTWLNFVGRPDDGALRK
>FUSION-ENST00000657693.1:145151-ENST00000377970.6:2817|3039
LARLVLNSWPQGIHQPR
>FUSION-ENST00000653522.1:215919-ENST00000518376.2:5028|1083
WRQPWGKEEK
>FUSION-ENST00000667305.1:60794-ENST00000518376.2:5028|1996
GMWILVSGCWGGFR
>FUSION-ENST00000661830.1:275747-ENST00000377970.6:2817|3186
YRNVPDGKSR
>FUSION-ENST00000653522.1:215919-ENST00000518376.2:5028|839
MSISISTLIFISISR
>FUSION-ENST00000653522.1:145151-ENST00000377970.6:2817|1415
MLSFVLLSSW
>FUSION-ENST00000661830.1:275747-ENST00000377970.6:2817|3544
MYVRYFSCFFFPLAELATSSYV
>FUSION-ENST00000653522.1:215919-ENST00000518376.2:5028|350
METGPGGAWCKFKLLGHF
>FUSION-ENST00000667305.1:60794-ENST00000518376.2:5028|3031
MPVIPSLWEIEVGGLVEPI
>FUSION-ENST00000653522.1:145151-ENST00000377970.6:2817|1251
VGPSLPRDVIAR
>FUSION-ENST00000665698.1:275747-ENST00000377970.6:2817|6623
MTEACNTYVLTR
>FUSION-ENST00000665698.1:275747-ENST00000377970.6:2817|5181
CKAFASR
>FUSION-ENST00000667305.1:60794-ENST00000518376.2:5028|1241
IFAIYPSDQWLIFRIYK
>FUSION-ENST00000557554.5:10769-ENST00000553891.5:33774|351
SSAVVFKCCCPESWGR
>FUSION-ENST00000667305.1:60794-ENST00000518376.2:5028|483
MLLMRSVVGKSCVAGR
>FUSION-ENST00000661830.1:275747-ENST00000377970.6:2817|279
VVNSKYIQFYL
>FUSION-ENST00000665698.1:275747-ENST00000377970.6:2817|7473
MSYHTWLIFCIFCR
>FUSION-ENST00000667305.1:60794-ENST00000518376.2:5028|1344
SNSCTWPGVVAHACNPSTLGGQGGR
>FUSION-ENST00000653522.1:145151-ENST00000377970.6:2817|1311
MTPEGSGWGSGDKS
>FUSION-ENST00000667305.1:60794-ENST00000518376.2:5028|2723
QPIFALRDFEERYLLSMWYIAFHK
>FUSION-ENST00000661830.1:275747-ENST00000377970.6:2817|2384
EARGAFLGPVIACTLPGPLVLR
>FUSION-ENST00000657693.1:145151-ENST00000377970.6:2817|2943
MQPSQQPDFSSVRPMSDFQKCK
>FUSION-ENST00000657693.1:145151-ENST00000377970.6:2817|3788
LAVGITFGLIVKR
>FUSION-ENST00000653522.1:145151-ENST00000377970.6:2817|1783
MMLLFLVGCSSGL
>FUSION-ENST00000657693.1:145151-ENST00000377970.6:2817|4201
MVDFTNFLSLESQFFLFVCFCLR
>FUSION-ENST00000653522.1:215919-ENST00000518376.2:5028|460
EEGARKLSGASFVK
>FUSION-ENST00000661830.1:275747-ENST00000377970.6:2817|1461
HSHQPQISYVNFCIHKHT
>ENST00000613215.4|SNV-98-C-G|1
VPLLVLECPNLKLK
>FUSION-ENST00000661830.1:275747-ENST00000377970.6:2817|2563
MQSEGNLGGDR
>FUSION-ENST00000653522.1:215919-ENST00000518376.2:5028|87
ASHNKISLV
>FUSION-ENST00000661830.1:275747-ENST00000377970.6:2817|988
QPQTSPDSR
>FUSION-ENST00000665698.1:275747-ENST00000377970.6:2817|5904
MLLPGIYHK
>FUSION-ENST00000667305.1:60794-ENST00000518376.2:5028|2170
LFKDKNVAQLLSGLNFQMFLCSVIR
>FUSION-ENST00000665698.1:275747-ENST00000377970.6:2817|6271
SKSRFSYQQAALK
>FUSION-ENST00000653522.1:215919-ENST00000518376.2:5028|960
MASGSLFYDR
>FUSION-ENST00000667305.1:60794-ENST00000518376.2:5028|2558
VTLKPNVNRRVVTQTTWK
>FUSION-ENST00000667305.1:60794-ENST00000518376.2:5028|278
FALLVMMPRPWFRYPKEDN
>FUSION-ENST00000657693.1:145151-ENST00000377970.6:2817|2931
LVGFGASLPVR
>FUSION-ENST00000661830.1:275747-ENST00000377970.6:2817|1607
LVSNSWPQVIR
>FUSION-ENST00000657693.1:145151-ENST00000377970.6:2817|4446
LLVCWRSQEPFTSTLRPQTTYSSS
>FUSION-ENST00000661830.1:275747-ENST00000377970.6:2817|2446
MYAYPYTH
>FUSION-ENST00000653522.1:145151-ENST00000377970.6:2817|1214
QAHHSTVR
>ENST00000534750.5|INDEL-6214-G-GC|2
AVTTGASGCEESK
>FUSION-ENST00000661830.1:275747-ENST00000377970.6:2817|432
MLEILTPPVNHQR
>FUSION-ENST00000653522.1:145151-ENST00000377970.6:2817|1882
VVPPRPANFCIFSKDGVSPY
>FUSION-ENST00000653522.1:145151-ENST00000377970.6:2817|1040
MCPAHCGTQDSLKR
>FUSION-ENST00000661830.1:275747-ENST00000377970.6:2817|2843
ALKGRGFLR
>FUSION-ENST00000667305.1:60794-ENST00000518376.2:5028|498
KGAPNGTLFFFEMLPR
>ENST00000478941.1|SNV-18709-C-T|1
DGLIPGVEPCEMAAMCLGLAHSLVR
>FUSION-ENST00000667305.1:60794-ENST00000518376.2:5028|160
WEVSDDPEVR
>FUSION-ENST00000661830.1:275747-ENST00000377970.6:2817|186
PQRGFKDGR
>ENST00000341426.9|SNV-27533-G-C|2
KQAHFEEEDEEEEEG
>FUSION-ENST00000667305.1:60794-ENST00000518376.2:5028|1091
GRDGIRR
>FUSION-ENST00000653522.1:145151-ENST00000377970.6:2817|1842
GLPAKHPHCLGP
>FUSION-ENST00000653522.1:145151-ENST00000377970.6:2817|2443
KIVFLMEKCSGEVVEAC
>FUSION-ENST00000667305.1:60794-ENST00000518376.2:5028|2969
MLSFITACLYRLCFLFFS
>FUSION-ENST00000657693.1:145151-ENST00000377970.6:2817|5031
MGHVMCRA
>FUSION-ENST00000665698.1:275747-ENST00000377970.6:2817|7443
VCSLLILDVGRICFLEVVGLRSR
>FUSION-ENST00000665698.1:275747-ENST00000377970.6:2817|7307
MSHGPSR
>FUSION-ENST00000557554.5:10769-ENST00000553891.5:33774|397
HTNLCPKLGGQR
>FUSION-ENST00000653522.1:145151-ENST00000377970.6:2817|2724
MVYPLYS
>FUSION-ENST00000653522.1:215919-ENST00000518376.2:5028|703
TSFDWSGIS
>FUSION-ENST00000653522.1:145151-ENST00000377970.6:2817|1234
KVTSFNKWK
>FUSION-ENST00000665698.1:275747-ENST00000377970.6:2817|6384
QYVIPGR
>FUSION-ENST00000665698.1:275747-ENST00000377970.6:2817|7194
QPASSSPLQLIPRRR
>FUSION-ENST00000557554.5:10769-ENST00000553891.5:33774|251
LVHQEKLEGDFRCVSLT
>FUSION-ENST00000653522.1:145151-ENST00000377970.6:2817|493
DIFKVLVVCWALLCPAFR
>FUSION-ENST00000653522.1:215919-ENST00000518376.2:5028|468
NPPFLSPGLCWR
>FUSION-ENST00000667305.1:60794-ENST00000518376.2:5028|1928
MWPGMKAPACNPSTLGGR
>FUSION-ENST00000657693.1:145151-ENST00000377970.6:2817|3426
QLSCLSLPSSCDYRRAPP
>FUSION-ENST00000665698.1:275747-ENST00000377970.6:2817|4844
EGQCLDPQAKYQALL
>FUSION-ENST00000665698.1:275747-ENST00000377970.6:2817|5214
GCFLREGALCCSPPLGAPVHHRK
>FUSION-ENST00000653522.1:145151-ENST00000377970.6:2817|749
GIIYCCFCTS
>FUSION-ENST00000657693.1:145151-ENST00000377970.6:2817|3850
ILCCPFFLCNLLPSLH
>FUSION-ENST00000661830.1:275747-ENST00000377970.6:2817|3168
QGVYSWESFSSSVT
>FUSION-ENST00000657693.1:145151-ENST00000377970.6:2817|4445
SQEPFTSTLRPQTTYSSS
>FUSION-ENST00000667305.1:60794-ENST00000518376.2:5028|1185
DLEPTQMPITDRLDK
>FUSION-ENST00000653522.1:145151-ENST00000377970.6:2817|2716
CICLAHR
>FUSION-ENST00000657693.1:145151-ENST00000377970.6:2817|3975
MLKVEVTFP
>FUSION-ENST00000667305.1:60794-ENST00000518376.2:5028|285
MCVSLWVCEGSEGP
>FUSION-ENST00000661830.1:275747-ENST00000377970.6:2817|1475
IFITTLFDTEKRDSA
>FUSION-ENST00000665698.1:275747-ENST00000377970.6:2817|6077
MIGFSGSCSL
>FUSION-ENST00000653522.1:145151-ENST00000377970.6:2817|2483
MSGVEPRDQAFEDGK
>FUSION-ENST00000665698.1:275747-ENST00000377970.6:2817|6822
MDLTSEGR
>FUSION-ENST00000653522.1:145151-ENST00000377970.6:2817|2073
TKHPGSR
>FUSION-ENST00000653522.1:145151-ENST00000377970.6:2817|2659
SQACFQPLR
>FUSION-ENST00000356924.9:14340-ENST00000553891.5:33774|6
TGSGSWAVSLKPLVPFTTRER
>FUSION-ENST00000665698.1:275747-ENST00000377970.6:2817|6918
MVGPGRLGEGDR
>ENST00000313838.12|SNV-21537-C-G|3
QQENLMQAQLEDEQAQR
>FUSION-ENST00000557554.5:10769-ENST00000553891.5:33774|95
MRRGGCCLSVSILR
>FUSION-ENST00000653522.1:145151-ENST00000377970.6:2817|1004
ELCNHHHNQFESILITPK
>FUSION-ENST00000657693.1:145151-ENST00000377970.6:2817|3568
QVQRTEA
>FUSION-ENST00000661830.1:275747-ENST00000377970.6:2817|3482
GRVISRLAR
>FUSION-ENST00000653522.1:145151-ENST00000377970.6:2817|623
MGIDFTQR
>FUSION-ENST00000653522.1:215919-ENST00000518376.2:5028|169
MIIMVVMIIKREYTSVFINP
>FUSION-ENST00000667305.1:60794-ENST00000518376.2:5028|561
MPKIQEWLSGGLAGTEGRG
>FUSION-ENST00000667305.1:60794-ENST00000518376.2:5028|151
MVRTRAMELENLEFLMQIQFQAV
>FUSION-ENST00000653522.1:145151-ENST00000377970.6:2817|1197
IISHLLMARR
>FUSION-ENST00000657693.1:145151-ENST00000377970.6:2817|3435
ILAHCNLHFRVHAILLPQPPE
>FUSION-ENST00000657693.1:145151-ENST00000377970.6:2817|3421
MLSSQALCRTR
>FUSION-ENST00000667305.1:60794-ENST00000518376.2:5028|1498
MQSVVSR
>FUSION-ENST00000667305.1:60794-ENST00000518376.2:5028|1404
MVGDSIWKILAEVGSK
>FUSION-ENST00000667305.1:209-ENST00000518376.2:5028|9
LAVPVTCGDTARSALQLAAEGPK
>FUSION-ENST00000667305.1:60794-ENST00000518376.2:5028|970
MISLCTASLT
>FUSION-ENST00000653522.1:145151-ENST00000377970.6:2817|2487
EGGEEGRKK
>FUSION-ENST00000653522.1:145151-ENST00000377970.6:2817|212
CLGRVLYRK
>FUSION-ENST00000657693.1:145151-ENST00000377970.6:2817|3075
SGASSWKTS
>FUSION-ENST00000657693.1:145151-ENST00000377970.6:2817|4086
VKYVTAS
>FUSION-ENST00000661830.1:275747-ENST00000377970.6:2817|1009
LGSCKGKNEVNCVYHSHNNK
>FUSION-ENST00000667305.1:60794-ENST00000518376.2:5028|841
MGHEPVHQSGSNGSAEEGRFK
>FUSION-ENST00000653522.1:145151-ENST00000377970.6:2817|1212
MNKLTANIQPTHIQ
>FUSION-ENST00000653522.1:215919-ENST00000518376.2:5028|726
SFFFLNLR
>FUSION-ENST00000653522.1:145151-ENST00000377970.6:2817|1706
SNRNHYK
>FUSION-ENST00000665698.1:275747-ENST00000377970.6:2817|5217
MGCFLREGALCCSPPLGAPVHHR
>FUSION-ENST00000657693.1:145151-ENST00000377970.6:2817|2845
AVPVSCMELR
>FUSION-ENST00000653522.1:145151-ENST00000377970.6:2817|54
CWRKAALGSTGAR
>FUSION-ENST00000665698.1:275747-ENST00000377970.6:2817|4778
GWAPRDRLFSEWGYWVCFLFLST
>FUSION-ENST00000665698.1:275747-ENST00000377970.6:2817|6331
DNSLGTLQIRLGGCA
>FUSION-ENST00000653522.1:145151-ENST00000377970.6:2817|1109
VTPDHSQMGRAR
>FUSION-ENST00000661830.1:275747-ENST00000377970.6:2817|220
MHLIQCV
>FUSION-ENST00000665698.1:275747-ENST00000377970.6:2817|6683
ETKTMDFCHCLTLLQEKTCL
>FUSION-ENST00000661830.1:275747-ENST00000377970.6:2817|491
QNYINFDKISK
>FUSION-ENST00000665698.1:275747-ENST00000377970.6:2817|5699
MSILLCAISAA
>FUSION-ENST00000661830.1:275747-ENST00000377970.6:2817|851
TLCIFLSV
>FUSION-ENST00000657693.1:145151-ENST00000377970.6:2817|4634
VAEVPGLCPHAR
>ENST00000504467.5|MNV-369-AC-A|1
NPAVHAS
>FUSION-ENST00000665698.1:275747-ENST00000377970.6:2817|6375
YVCTYFWPSPDAVCDSWKGSPVRR
>FUSION-ENST00000667305.1:60794-ENST00000518376.2:5028|1352
MSLEVIKKR
>FUSION-ENST00000661830.1:275747-ENST00000377970.6:2817|1209
MVSHKSHR
>FUSION-ENST00000653522.1:145151-ENST00000377970.6:2817|2206
MRLKFGV
>FUSION-ENST00000665698.1:275747-ENST00000377970.6:2817|7264
SSCFNIPK
>ENST00000378024.9|SNV-30716-C-T|1
IPMLDFDLHLKGPKVK
>FUSION-ENST00000657693.1:145151-ENST00000377970.6:2817|4441
AAPGSAFLPLTHRNR
>FUSION-ENST00000661830.1:275747-ENST00000377970.6:2817|2188
MVEGEGAGR
>FUSION-ENST00000667305.1:60794-ENST00000518376.2:5028|1427
LQMPINGHRR
>FUSION-ENST00000657693.1:145151-ENST00000377970.6:2817|4106
GEERDIGKK
>FUSION-ENST00000653522.1:145151-ENST00000377970.6:2817|2163
LSYFLCGDK
>FUSION-ENST00000665698.1:275747-ENST00000377970.6:2817|5710
SHLMSSK
>FUSION-ENST00000667305.1:60794-ENST00000518376.2:5028|146
ELENLEFLMQIQFQAV
>FUSION-ENST00000661830.1:275747-ENST00000377970.6:2817|987
QGNQLQLLMGETICMYR
>FUSION-ENST00000653522.1:215919-ENST00000518376.2:5028|626
MSQMHVER
>FUSION-ENST00000667305.1:60794-ENST00000518376.2:5028|2920
AGHRGSCL
>FUSION-ENST00000661830.1:275747-ENST00000377970.6:2817|2150
MRPLSHK
>FUSION-ENST00000661830.1:275747-ENST00000377970.6:2817|1905
MLLCFCVLCARVC
>FUSION-ENST00000665698.1:275747-ENST00000377970.6:2817|5116
SSRPAWATQ
>FUSION-ENST00000667305.1:60794-ENST00000518376.2:5028|923
YDQPMYCFLDLDFCGVENISCSSK
>FUSION-ENST00000653522.1:145151-ENST00000377970.6:2817|1867
LCIFTLVGR
>FUSION-ENST00000657693.1:145151-ENST00000377970.6:2817|3074
QELTGLLNVQVLITLQNVLLLVIR
>FUSION-ENST00000665698.1:275747-ENST00000377970.6:2817|5031
NISQSWSLHSGASQGK
>FUSION-ENST00000667305.1:60794-ENST00000518376.2:5028|1634
LRTVHPQR
>FUSION-ENST00000665698.1:275747-ENST00000377970.6:2817|6299
DFLFSCVCVWGWGGR
>FUSION-ENST00000665698.1:275747-ENST00000377970.6:2817|6201
GECGCLH
>FUSION-ENST00000653522.1:145151-ENST00000377970.6:2817|2062
FLSPLPFPSLK
>FUSION-ENST00000657693.1:145151-ENST00000377970.6:2817|4568
SSRGHWNQDGPGFFR
>FUSION-ENST00000653522.1:145151-ENST00000377970.6:2817|609
GAYYVRPCGWSPDNATSSLGAV
>ENST00000300098.3|MNV-772-GCCTACCAGTGA-G|2
SVKPSWGPGPSEGVTAVPWR
>FUSION-ENST00000657693.1:145151-ENST00000377970.6:2817|4926
SRSLRLAWTA
>FUSION-ENST00000661830.1:275747-ENST00000377970.6:2817|873
TTTSRLLWISILPTCPVEFR
>ENST00000280527.7|SNV-192808-G-A|4
GTRVQMDSSQRMLR
>FUSION-ENST00000667305.1:60794-ENST00000518376.2:5028|1962
KLLLLICLNSGSDIFLK
>FUSION-ENST00000665698.1:275747-ENST00000377970.6:2817|6998
NDSKTIKQEYK
>FUSION-ENST00000667305.1:60794-ENST00000518376.2:5028|3310
VKPGLYYKYK
>FUSION-ENST00000557554.5:10769-ENST00000553891.5:33774|434
FWFNSAFSRTDHCPFPS
>FUSION-ENST00000667305.1:60794-ENST00000518376.2:5028|2529
MERKLVGLLPSVFSCSLALISELR
>FUSION-ENST00000653522.1:145151-ENST00000377970.6:2817|267
MFTYVPWKSFIQERICK
>FUSION-ENST00000657693.1:145151-ENST00000377970.6:2817|3744
NAVMPPSSHRALGTQVPQVR
>FUSION-ENST00000653522.1:145151-ENST00000377970.6:2817|666
QSLILDNCQTLDGWER
>FUSION-ENST00000661830.1:275747-ENST00000377970.6:2817|3193
RVLEKCQGDR
>FUSION-ENST00000661830.1:275747-ENST00000377970.6:2817|314
VDVKCSYHKK
>FUSION-ENST00000661830.1:275747-ENST00000377970.6:2817|835
ICLVWRGAQVSQFPVVSR
>FUSION-ENST00000653522.1:145151-ENST00000377970.6:2817|288
LVGLVSNSRPQVFCLPWPPKVLGL
>FUSION-ENST00000653522.1:145151-ENST00000377970.6:2817|15
LRGMLQFRTSG
>FUSION-ENST00000661830.1:275747-ENST00000377970.6:2817|3104
VAADEPRGLWLSLQLR
>FUSION-ENST00000653522.1:215919-ENST00000518376.2:5028|149
MYFLLTDISGKCVWKV
>FUSION-ENST00000661830.1:275747-ENST00000377970.6:2817|531
LLIDVINYISIGSLVNNRGVKR
>FUSION-ENST00000665698.1:275747-ENST00000377970.6:2817|4950
GGGEDSEACRTTADLSVIPTHLRK
>ENST00000375856.5|SNV-2757-A-G|1
ASSPAESSPEDSGYVRMWCGSK
>FUSION-ENST00000661830.1:275747-ENST00000377970.6:2817|2594
VRPCFYKK
>FUSION-ENST00000657693.1:145151-ENST00000377970.6:2817|4604
MLGSWVSR
>FUSION-ENST00000653522.1:215919-ENST00000518376.2:5028|599
MGDCIYTFPCK
>FUSION-ENST00000665698.1:275747-ENST00000377970.6:2817|6827
DEVLPHWPGCSR
>FUSION-ENST00000653522.1:145151-ENST00000377970.6:2817|1412
PSAVCHGYIT
>FUSION-ENST00000665698.1:275747-ENST00000377970.6:2817|6661
MTGFEGR
>ENST00000371372.6|SNV-243928-C-T|1
DPFSQPLAPGSRIGSDPYLGQR
>FUSION-ENST00000653522.1:215919-ENST00000518376.2:5028|1055
PFRIPSMYQAILK
>FUSION-ENST00000653522.1:145151-ENST00000377970.6:2817|1173
SLYANQGKVI
>FUSION-ENST00000653522.1:215919-ENST00000518376.2:5028|285
MLWTYVSILFLITLSPN
>FUSION-ENST00000661830.1:275747-ENST00000377970.6:2817|1825
MFNPYFPRTV
>FUSION-ENST00000661830.1:275747-ENST00000377970.6:2817|2241
LEGKEALGERNCDLLSAGCYR
>FUSION-ENST00000653522.1:145151-ENST00000377970.6:2817|1653
MARSWLTATSTSR
>FUSION-ENST00000657693.1:145151-ENST00000377970.6:2817|3409
LAEPECQYS
>FUSION-ENST00000667305.1:60794-ENST00000518376.2:5028|478
SVVGKSCVAGR
>FUSION-ENST00000653522.1:215919-ENST00000518376.2:5028|1038
RSVAIFFK
>FUSION-ENST00000667305.1:60794-ENST00000518376.2:5028|2214
ELTAEQLGMPCKVTCAR
>FUSION-ENST00000657693.1:145151-ENST00000377970.6:2817|3415
MGCWRLAEPECQYS
>FUSION-ENST00000653522.1:145151-ENST00000377970.6:2817|794
KPFWMPLR
>FUSION-ENST00000661830.1:275747-ENST00000377970.6:2817|11
MCHFICTIIVLGG
>FUSION-ENST00000661830.1:275747-ENST00000377970.6:2817|522
MHLFRGAGNNR
>FUSION-ENST00000657693.1:145151-ENST00000377970.6:2817|4657
FSGEWHLPRNFSLPFCLHK
>FUSION-ENST00000653522.1:145151-ENST00000377970.6:2817|31
SKILGLLPLR
>FUSION-ENST00000661830.1:275747-ENST00000377970.6:2817|2176
SHPSGKGAGR
>FUSION-ENST00000667305.1:60794-ENST00000518376.2:5028|3101
EAHCRCNC
>FUSION-ENST00000653522.1:145151-ENST00000377970.6:2817|2726
GLESDFDWIPSSAHA
>FUSION-ENST00000661830.1:275747-ENST00000377970.6:2817|1764
ICWWIGYGVP
>FUSION-ENST00000665698.1:275747-ENST00000377970.6:2817|5085
LFYRNTPQFGLR
>ENST00000608891.1|SNV-20552-G-C|6
ERKHLLIFLLR
>ENST00000479491.5|SNV-34547-T-C|1
LSFPLSSTEISSCKIPWRR
>FUSION-ENST00000653522.1:215919-ENST00000518376.2:5028|236
MTIIHFVLRFF
>FUSION-ENST00000657693.1:145151-ENST00000377970.6:2817|4565
GHWNQDGPGFFRR
>FUSION-ENST00000665698.1:275747-ENST00000377970.6:2817|5752
PNPPLALE
>FUSION-ENST00000557554.5:10769-ENST00000553891.5:33774|135
KLWGRQVSL
>FUSION-ENST00000661830.1:275747-ENST00000377970.6:2817|282
YPLCPSKHRVVNSK
>FUSION-ENST00000667305.1:60794-ENST00000518376.2:5028|2091
LKITAGCGGSR
>FUSION-ENST00000667305.1:60794-ENST00000518376.2:5028|2579
MEGREGR
>FUSION-ENST00000661830.1:275747-ENST00000377970.6:2817|2025
QQAWKGK
>FUSION-ENST00000661830.1:275747-ENST00000377970.6:2817|3120
MVILARKPWLFLIR
>FUSION-ENST00000653522.1:215919-ENST00000518376.2:5028|941
VAHACNPSYLGGLGTR
>FUSION-ENST00000661830.1:275747-ENST00000377970.6:2817|3051
GTGCKLFKWHDDIIR
>FUSION-ENST00000661830.1:275747-ENST00000377970.6:2817|3019
TQASFCGRALYPL
>FUSION-ENST00000661830.1:275747-ENST00000377970.6:2817|627
CHHVQLSFVFLVETGFRHVGEAGLK
>FUSION-ENST00000667305.1:60794-ENST00000518376.2:5028|3058
GPQPTRPAVAQK
>ENST00000583204.5|SNV-16903-C-T|5
MYGKHTVGLR
>FUSION-ENST00000661830.1:275747-ENST00000377970.6:2817|520
MHLFRGAGNNRK
>FUSION-ENST00000657693.1:145151-ENST00000377970.6:2817|2970
YGHRSRVR
>FUSION-ENST00000661830.1:275747-ENST00000377970.6:2817|807
VFTFFSGSEANREKK
>FUSION-ENST00000653522.1:145151-ENST00000377970.6:2817|1466
WTLCLALK
>FUSION-ENST00000653522.1:145151-ENST00000377970.6:2817|2357
GAPCRSSR
>FUSION-ENST00000661830.1:275747-ENST00000377970.6:2817|263
FMVLQNVFTLVER
>FUSION-ENST00000657693.1:145151-ENST00000377970.6:2817|3144
GSNKVFYTSFIRALSPPAS
>FUSION-ENST00000657693.1:145151-ENST00000377970.6:2817|4127
ALFGHRVFVFVFVLRWSLALSLR
>FUSION-ENST00000653522.1:215919-ENST00000518376.2:5028|372
LLRSPHK
>FUSION-ENST00000667305.1:60794-ENST00000518376.2:5028|1526
MLPALRHR
>FUSION-ENST00000661830.1:275747-ENST00000377970.6:2817|2782
MSEQKKQR
>FUSION-ENST00000661830.1:275747-ENST00000377970.6:2817|3553
NFLLFKPPSLVQSIIAFQMEKYK
>FUSION-ENST00000665698.1:275747-ENST00000377970.6:2817|5718
MCYQCCLGTIITAESGPDR
>FUSION-ENST00000665698.1:275747-ENST00000377970.6:2817|5233
GSHCAPQAGLELLALSDLPASTS
>FUSION-ENST00000661830.1:275747-ENST00000377970.6:2817|47
SAWPLAPCSCCACIHFTGMCPQWT
>FUSION-ENST00000653522.1:145151-ENST00000377970.6:2817|263
SFIQERICK
>FUSION-ENST00000661830.1:275747-ENST00000377970.6:2817|2771
HFLSILRGGIALLIFK
>FUSION-ENST00000661830.1:275747-ENST00000377970.6:2817|12
VMCHFICTIIVLGG
>FUSION-ENST00000657693.1:145151-ENST00000377970.6:2817|3896
MPVIPALGEAEAGRSLR
>FUSION-ENST00000667305.1:60794-ENST00000518376.2:5028|3176
MNCVFKIMKCCGNRPSR
>FUSION-ENST00000661830.1:275747-ENST00000377970.6:2817|1464
MHSHQPQISYVNFCIHK
>FUSION-ENST00000661830.1:275747-ENST00000377970.6:2817|2616
CYSHPYLHLRK
>FUSION-ENST00000661830.1:275747-ENST00000377970.6:2817|838
GAFGIGVWLH
>FUSION-ENST00000667305.1:60794-ENST00000518376.2:5028|37
HSRSFAPWSFYRTVAGCQAFR
>ENST00000317147.10|SNV-83463-C-G|4
FEIEVLCKNLALDINELKPGNVLK
>FUSION-ENST00000665698.1:275747-ENST00000377970.6:2817|7489
GPLSQNHCR
>FUSION-ENST00000661830.1:275747-ENST00000377970.6:2817|1899
MCVFCVCVCVCLR
>FUSION-ENST00000657693.1:145151-ENST00000377970.6:2817|3833
MPWEHWRRGSSGFS
>FUSION-ENST00000667305.1:60794-ENST00000518376.2:5028|1807
VRLQMVSVYFGIS
>FUSION-ENST00000653522.1:215919-ENST00000518376.2:5028|27
ISGKSTK
>FUSION-ENST00000653522.1:145151-ENST00000377970.6:2817|371
GDSMQFFLGEGCCTFQGLTKIY
>FUSION-ENST00000665698.1:275747-ENST00000377970.6:2817|7446
QSLALSPRLECMV
>FUSION-ENST00000665698.1:275747-ENST00000377970.6:2817|5246
FSQGGGSLLQPTSGRTCPP
>FUSION-ENST00000665698.1:275747-ENST00000377970.6:2817|4952
GGGEDSEACRTTADLSVIPTHLR
>FUSION-ENST00000557554.5:10769-ENST00000553891.5:33774|224
MDPVPALCFLSPSFGPGPGR
>FUSION-ENST00000653522.1:145151-ENST00000377970.6:2817|1691
ATPLLML
>FUSION-ENST00000667305.1:60794-ENST00000518376.2:5028|2797
VSLCCPGLK
>FUSION-ENST00000667305.1:60794-ENST00000518376.2:5028|411
ACHLFCKKK
>FUSION-ENST00000653522.1:145151-ENST00000377970.6:2817|2788
MWADACGGRQAWV
>FUSION-ENST00000667305.1:60794-ENST00000518376.2:5028|2938
YAEFPKVNNKK
>FUSION-ENST00000653522.1:145151-ENST00000377970.6:2817|2562
SAFIRILQKT
>FUSION-ENST00000657693.1:145151-ENST00000377970.6:2817|4843
MVAIIVVSYEIY
>FUSION-ENST00000657693.1:145151-ENST00000377970.6:2817|4257
VGWGEGDWEI
>FUSION-ENST00000556971.1:181-ENST00000553891.5:33774|91
GPRPELAPDHPSEVPEKLIQDRFR
>FUSION-ENST00000653522.1:215919-ENST00000518376.2:5028|197
YLSSNLSMRKLMQK
>FUSION-ENST00000653522.1:145151-ENST00000377970.6:2817|361
WAFEAFSRVPASQLTLN
>FUSION-ENST00000667305.1:60794-ENST00000518376.2:5028|649
MVGRGLSLPSFCKSNSS
>FUSION-ENST00000661830.1:275747-ENST00000377970.6:2817|2239
MCAEAERAQP
>FUSION-ENST00000661830.1:275747-ENST00000377970.6:2817|410
PGRGDGGTWR
>FUSION-ENST00000661830.1:275747-ENST00000377970.6:2817|2129
QEGTGCWR
>FUSION-ENST00000665698.1:275747-ENST00000377970.6:2817|6654
EVIKLELGY
>FUSION-ENST00000653522.1:145151-ENST00000377970.6:2817|1947
LESCFHAFCQMLRSCA
>FUSION-ENST00000661830.1:275747-ENST00000377970.6:2817|733
MHNHDLRGVQNTGPVSHLEF
>FUSION-ENST00000657693.1:145151-ENST00000377970.6:2817|4643
ILLTSGVSLKVISSGSPTLNP
>FUSION-ENST00000661830.1:275747-ENST00000377970.6:2817|1165
GFSLHAALCCLGGR
>FUSION-ENST00000657693.1:145151-ENST00000377970.6:2817|4229
MPSLRAGRPSQLLSK
>FUSION-ENST00000657693.1:145151-ENST00000377970.6:2817|3007
RVSYMQKAWK
>FUSION-ENST00000661830.1:275747-ENST00000377970.6:2817|3646
RREPSTMQGEGPHQNRPY
>FUSION-ENST00000657693.1:145151-ENST00000377970.6:2817|3736
MVLSPVTQV
>FUSION-ENST00000653522.1:145151-ENST00000377970.6:2817|367
QFFLGEGCCTFQGLTKIY
>FUSION-ENST00000653522.1:145151-ENST00000377970.6:2817|1636
MSPFLSAEER
>FUSION-ENST00000657693.1:145151-ENST00000377970.6:2817|4414
MERGTCYLVGSRMVTDSGR
>FUSION-ENST00000667305.1:60794-ENST00000518376.2:5028|1031
MLLNFTVAPVIVCK
>FUSION-ENST00000657693.1:145151-ENST00000377970.6:2817|3387
DVPKATRL
>FUSION-ENST00000557554.5:10769-ENST00000553891.5:33774|100
TEAVNGR
>FUSION-ENST00000653522.1:145151-ENST00000377970.6:2817|419
MGYLIFSFQQPWR
>FUSION-ENST00000653522.1:145151-ENST00000377970.6:2817|757
VLNCLLYHLLCSARA
>FUSION-ENST00000657693.1:145151-ENST00000377970.6:2817|5003
TVEYCHYPHSIDKEIK
>FUSION-ENST00000661830.1:275747-ENST00000377970.6:2817|3578
MFCKHGGYLVNVSIR
>FUSION-ENST00000665698.1:275747-ENST00000377970.6:2817|6192
GSSVRSSLGWSGKR
>FUSION-ENST00000653522.1:215919-ENST00000518376.2:5028|1068
REESFCKLFLNYAI
>FUSION-ENST00000667305.1:60794-ENST00000518376.2:5028|1147
KSGNNRCWR
>FUSION-ENST00000653522.1:145151-ENST00000377970.6:2817|800
ALLLRSQALSCGGFSNRELLL
>FUSION-ENST00000653522.1:145151-ENST00000377970.6:2817|2257
ESHYVAQASLK
>FUSION-ENST00000661830.1:275747-ENST00000377970.6:2817|1592
EMAAIPTAVLCCAPTVCQTLS
>FUSION-ENST00000653522.1:215919-ENST00000518376.2:5028|322
LARCGSARL
>FUSION-ENST00000665698.1:275747-ENST00000377970.6:2817|5836
PVECRVLAQL
>FUSION-ENST00000653522.1:145151-ENST00000377970.6:2817|1435
CMMVIVRCSLLESSSSFLHTQQR
>FUSION-ENST00000667305.1:60794-ENST00000518376.2:5028|2652
LIEAAVR
>FUSION-ENST00000557554.5:10769-ENST00000553891.5:33774|112
FFTQTIPLRHD
>FUSION-ENST00000653522.1:145151-ENST00000377970.6:2817|292
RSSEVLGR
>FUSION-ENST00000665698.1:275747-ENST00000377970.6:2817|6259
MVFLFKPHLLNLV
>FUSION-ENST00000661830.1:275747-ENST00000377970.6:2817|742
MVAKTALGTHQK
>FUSION-ENST00000661830.1:275747-ENST00000377970.6:2817|2741
LLSLSMKELHL
>ENST00000318217.10|INDEL-116572-T-TT|2
AIYERLFLLDRYSHQ
>FUSION-ENST00000653522.1:145151-ENST00000377970.6:2817|164
QRDPKSQCVSFWPEMR
>FUSION-ENST00000557554.5:10769-ENST00000553891.5:33774|353
EAEAGESLETGRRR
>FUSION-ENST00000661830.1:275747-ENST00000377970.6:2817|673
RSSVKLIK
>FUSION-ENST00000657693.1:145151-ENST00000377970.6:2817|3006
VSYMQKAWK
>FUSION-ENST00000665698.1:275747-ENST00000377970.6:2817|5674
LVFGQSGQVR
>FUSION-ENST00000653522.1:215919-ENST00000518376.2:5028|632
WPHSTKIK
>FUSION-ENST00000653522.1:145151-ENST00000377970.6:2817|2451
ECVPPDYWEVQWTPPPPVDLSGSNR
>FUSION-ENST00000657693.1:145151-ENST00000377970.6:2817|4191
SVTQEGVQWRDLGLLQPLPPGFK
>FUSION-ENST00000665698.1:275747-ENST00000377970.6:2817|6307
VLHAFWK
>FUSION-ENST00000661830.1:275747-ENST00000377970.6:2817|1777
ERQTNQEAIVVIQGIAVILAWWKQR
>FUSION-ENST00000665698.1:275747-ENST00000377970.6:2817|6974
SALLFSGLLGK
>ENST00000505451.5|SNV-144-C-G|4
EWRWCFLWILPSRPR
>FUSION-ENST00000657693.1:145151-ENST00000377970.6:2817|4658
MFSGEWHLPRNFSLPFCLHK
>FUSION-ENST00000653522.1:145151-ENST00000377970.6:2817|2032
MCLYECLLSTYYVQGSVVKN
>FUSION-ENST00000657693.1:145151-ENST00000377970.6:2817|3649
KGDPECLDPACAQHRMELSK
>FUSION-ENST00000657693.1:145151-ENST00000377970.6:2817|4992
MCLHCSGILR
>FUSION-ENST00000657693.1:145151-ENST00000377970.6:2817|2811
TPTLPGEASDAR
>ENST00000540114.5|SNV-156175-A-C|3
NSPFQIPPPSPDSKQK
>FUSION-ENST00000667305.1:60794-ENST00000518376.2:5028|141
SLPSPPPSPSTQQPGTR
>FUSION-ENST00000657693.1:145151-ENST00000377970.6:2817|3462
SHRPRPFFFFFFFR
>FUSION-ENST00000657693.1:145151-ENST00000377970.6:2817|4107
GEERDIGK
>FUSION-ENST00000557554.5:10769-ENST00000553891.5:33774|27
PLCASTSSAASPSSSTCPR
>FUSION-ENST00000653522.1:145151-ENST00000377970.6:2817|1916
FRPCFLSYHPNNCGFWISKAR
>FUSION-ENST00000661830.1:275747-ENST00000377970.6:2817|778
WPHNAQDIEYLALYR
>FUSION-ENST00000557554.5:10769-ENST00000553891.5:33774|54
MCHDEGINR
>FUSION-ENST00000661830.1:275747-ENST00000377970.6:2817|2453
LTAQFKKFR
>FUSION-ENST00000657693.1:145151-ENST00000377970.6:2817|4854
VKYNMVYFVSLLEIQK
>FUSION-ENST00000665698.1:275747-ENST00000377970.6:2817|7296
MQSIPAQPFILASPGGSISCK
>FUSION-ENST00000665698.1:275747-ENST00000377970.6:2817|4995
DDVKLWHA
>FUSION-ENST00000665698.1:275747-ENST00000377970.6:2817|4968
MTFCGPR
>FUSION-ENST00000653522.1:145151-ENST00000377970.6:2817|833
NGGCYHA
>FUSION-ENST00000667305.1:60794-ENST00000518376.2:5028|2633
MGGIGNQPGQHNETSSLQNKFFFN
>FUSION-ENST00000657693.1:145151-ENST00000377970.6:2817|3090
MFQCSNTI
>FUSION-ENST00000661830.1:275747-ENST00000377970.6:2817|1964
DRQPYLR
>FUSION-ENST00000667305.1:60794-ENST00000518376.2:5028|1232
QTNKNPIK
>FUSION-ENST00000667305.1:60794-ENST00000518376.2:5028|2636
MLSERYC
>FUSION-ENST00000661830.1:275747-ENST00000377970.6:2817|1875
MYLVSDR
>FUSION-ENST00000661830.1:275747-ENST00000377970.6:2817|1000
NEVNCVYHSHNNKNQCCCHTMCR
>FUSION-ENST00000661830.1:275747-ENST00000377970.6:2817|3160
IRTKILAAVCL
>FUSION-ENST00000661830.1:275747-ENST00000377970.6:2817|3462
LTNALRTSFYCSHFANEKMEASR
>FUSION-ENST00000661830.1:275747-ENST00000377970.6:2817|300
MQLKKEMNLCCFKPLK
>FUSION-ENST00000661830.1:275747-ENST00000377970.6:2817|1653
PFSVPLTSSLLKPFSISWY
>FUSION-ENST00000661830.1:275747-ENST00000377970.6:2817|1878
LMEGFFELHISLGASILSCPLLA
>FUSION-ENST00000661830.1:275747-ENST00000377970.6:2817|193
MCMRVQGLVTSLSEVSSFLFFIFF
>FUSION-ENST00000657693.1:145151-ENST00000377970.6:2817|3785
MSRDQGWLQLK
>FUSION-ENST00000661830.1:275747-ENST00000377970.6:2817|570
AEETMKGPGTLSGKGK
>FUSION-ENST00000667305.1:60794-ENST00000518376.2:5028|3132
ALSARSR
>FUSION-ENST00000665698.1:275747-ENST00000377970.6:2817|6082
MSRLFRVR
>FUSION-ENST00000653522.1:145151-ENST00000377970.6:2817|1128
VSWNQQRPVRGCMNHTRLLTPPVCR
>FUSION-ENST00000557554.5:10769-ENST00000553891.5:33774|427
SVSTYAYKSLSQAWGTKE
>FUSION-ENST00000667305.1:60794-ENST00000518376.2:5028|126
MEWAEGDSAGGGSG
>FUSION-ENST00000657693.1:145151-ENST00000377970.6:2817|4330
HGGGWGGEKGTGKSET
>FUSION-ENST00000653522.1:145151-ENST00000377970.6:2817|1086
MPIFLSTWEAVHENHLNSGGR
>FUSION-ENST00000661830.1:275747-ENST00000377970.6:2817|3238
NDFIMGK
>FUSION-ENST00000653522.1:145151-ENST00000377970.6:2817|1608
LEAAYEFAIHLLKTLVDSKPKR
>FUSION-ENST00000665698.1:275747-ENST00000377970.6:2817|5638
MTVVKMAQQAPPLLR
>ENST00000491720.5|SNV-24046-G-A|2
GHSLLKSK
>FUSION-ENST00000653522.1:215919-ENST00000518376.2:5028|698
EEGHRGK
>FUSION-ENST00000667305.1:60794-ENST00000518376.2:5028|1907
ATTPSQVAIK
>FUSION-ENST00000665698.1:275747-ENST00000377970.6:2817|7339
ISMACLR
>FUSION-ENST00000667305.1:60794-ENST00000518376.2:5028|1062
MAHAYLCNKPACSVHVSQNLK
>FUSION-ENST00000667305.1:60794-ENST00000518376.2:5028|865
CGSAMDR
>FUSION-ENST00000667305.1:60794-ENST00000518376.2:5028|1582
MVGSQFFSPWLPR
>FUSION-ENST00000661830.1:275747-ENST00000377970.6:2817|2757
MAGRSSVSFLLHS
>ENST00000469234.6|SNV-26189-T-C|5
CCPMSTSCLTGESFLRPRTPDGR
>FUSION-ENST00000667305.1:60794-ENST00000518376.2:5028|3355
HVLHLLLPTTP
>FUSION-ENST00000657693.1:145151-ENST00000377970.6:2817|4503
RVQKHVR
>FUSION-ENST00000667305.1:60794-ENST00000518376.2:5028|550
LVLDPKHTYIADSTLLSSTYR
>FUSION-ENST00000661830.1:275747-ENST00000377970.6:2817|2159
GRSLESQCFGSSSRSPFVS
>FUSION-ENST00000665698.1:275747-ENST00000377970.6:2817|5723
QSPTLCHSLTGARGKT
>FUSION-ENST00000557554.5:10769-ENST00000553891.5:33774|325
MLGAAFFCPFHTLYLSLPVRR
>FUSION-ENST00000653522.1:145151-ENST00000377970.6:2817|718
ENFFKKK
>FUSION-ENST00000657693.1:145151-ENST00000377970.6:2817|5019
GLGEVAHACNSSTLGGRGR
>FUSION-ENST00000665698.1:275747-ENST00000377970.6:2817|7470
DEVSLSCPGRPGTPGLKR
>FUSION-ENST00000661830.1:275747-ENST00000377970.6:2817|3648
SGPLGDNSG
>FUSION-ENST00000657693.1:145151-ENST00000377970.6:2817|3015
RDFADASKAK
>FUSION-ENST00000667305.1:60794-ENST00000518376.2:5028|2493
GNYFCTFSCPK
>FUSION-ENST00000657693.1:145151-ENST00000377970.6:2817|3904
GTCNPSYSGG
>FUSION-ENST00000665698.1:275747-ENST00000377970.6:2817|6568
MSQWSVRR
>FUSION-ENST00000667305.1:60794-ENST00000518376.2:5028|429
KCCVHKHGEISGCIVDTK
>FUSION-ENST00000661830.1:275747-ENST00000377970.6:2817|1193
SSMAACVTLATLLNLAESQFPDL
>FUSION-ENST00000657693.1:145151-ENST00000377970.6:2817|4317
DPFLSCPAV
>FUSION-ENST00000657693.1:145151-ENST00000377970.6:2817|4425
SSPYLIETGVGWVSMGWSQGEGDRR
>FUSION-ENST00000653522.1:145151-ENST00000377970.6:2817|240
AILTIYQSQFLLR
>FUSION-ENST00000653522.1:145151-ENST00000377970.6:2817|220
LVQSLCGGR
>FUSION-ENST00000665698.1:275747-ENST00000377970.6:2817|6372
RSFVIFRQPR
>FUSION-ENST00000667305.1:60794-ENST00000518376.2:5028|739
LAVFESSVL
>FUSION-ENST00000661830.1:275747-ENST00000377970.6:2817|1840
MVGVNNVK
>FUSION-ENST00000665698.1:275747-ENST00000377970.6:2817|4794
LLDDSVGLR
>FUSION-ENST00000657693.1:145151-ENST00000377970.6:2817|3168
FVGYIHVVR
>FUSION-ENST00000661830.1:275747-ENST00000377970.6:2817|2890
ESAGVGKHYMPVIPAIWDAEA
>FUSION-ENST00000665698.1:275747-ENST00000377970.6:2817|5336
SCCSSLLLHAYFHTVTSFK
>FUSION-ENST00000653522.1:145151-ENST00000377970.6:2817|2824
TWEIQWKDMHGGIISWLCAQS
>FUSION-ENST00000653522.1:145151-ENST00000377970.6:2817|807
ELGSKQLWVQVRALLLR
>FUSION-ENST00000661830.1:275747-ENST00000377970.6:2817|1027
MTPRTANAEGKLLNFSGLK
>FUSION-ENST00000667305.1:60794-ENST00000518376.2:5028|207
SSRPAWPTWQNPASTKNTK
>FUSION-ENST00000653522.1:145151-ENST00000377970.6:2817|1571
TMRYPFIPTRMAVIK
>FUSION-ENST00000657693.1:145151-ENST00000377970.6:2817|3838
MMPWEHWR
>FUSION-ENST00000657693.1:145151-ENST00000377970.6:2817|4469
EHSPANTQ
>FUSION-ENST00000661830.1:275747-ENST00000377970.6:2817|2871
IYCVMSQPVSCGEAEK
>FUSION-ENST00000557554.5:10769-ENST00000553891.5:33774|298
GSPSHPSPHSPPS
>FUSION-ENST00000661830.1:275747-ENST00000377970.6:2817|439
MVTLCITF
>ENST00000378024.9|SNV-30716-C-T|2
IPMLDFDLHLKGPK
>FUSION-ENST00000653522.1:145151-ENST00000377970.6:2817|2394
CSLALLPR
>FUSION-ENST00000653522.1:215919-ENST00000518376.2:5028|344
ASFAPAFSILVACSAEC
>FUSION-ENST00000665698.1:275747-ENST00000377970.6:2817|6884
IHLPQPPK
>FUSION-ENST00000661830.1:275747-ENST00000377970.6:2817|573
MAEETMKGPGTLSGK
>FUSION-ENST00000657693.1:145151-ENST00000377970.6:2817|3979
KTFVSNR
>FUSION-ENST00000653522.1:145151-ENST00000377970.6:2817|922
RPPPRPTNFLYF
>FUSION-ENST00000661830.1:275747-ENST00000377970.6:2817|561
CSVSCWFGAFEYLHLSK
>FUSION-ENST00000657693.1:145151-ENST00000377970.6:2817|4299
QILPPICRPSADATHYAR
>FUSION-ENST00000661830.1:275747-ENST00000377970.6:2817|1417
DLQDYNV
>FUSION-ENST00000653522.1:145151-ENST00000377970.6:2817|491
DIFKVLVVCWALLCPAFRNR
>FUSION-ENST00000653522.1:215919-ENST00000518376.2:5028|588
MVRHLHGCIANQLLR
>FUSION-ENST00000653522.1:145151-ENST00000377970.6:2817|1809
MFGICAELFGGDSWATVFHLR
>FUSION-ENST00000665698.1:275747-ENST00000377970.6:2817|5253
MCPRPHHPK
>FUSION-ENST00000667305.1:60794-ENST00000518376.2:5028|1916
MVKPHLHSK
>FUSION-ENST00000667305.1:60794-ENST00000518376.2:5028|3470
RLCVDASCLFLVVCR
>FUSION-ENST00000653522.1:145151-ENST00000377970.6:2817|588
MKAFLGKSEMDYPK
>FUSION-ENST00000653522.1:145151-ENST00000377970.6:2817|1773
LGVWGLVAR
>FUSION-ENST00000665698.1:275747-ENST00000377970.6:2817|4841
MKHLITK
>FUSION-ENST00000657693.1:145151-ENST00000377970.6:2817|4318
ACWCIRDPFLSCPAV
>FUSION-ENST00000667305.1:60794-ENST00000518376.2:5028|1065
MRTYGHR
>FUSION-ENST00000667305.1:60794-ENST00000518376.2:5028|2415
YARPTLILNVDVYHVMDEKKK
>FUSION-ENST00000665698.1:275747-ENST00000377970.6:2817|6247
NVEFFFLRRSLALSPR
>FUSION-ENST00000657693.1:145151-ENST00000377970.6:2817|2973
QRVIQRQR
>FUSION-ENST00000653522.1:145151-ENST00000377970.6:2817|1194
RCKHLSVHCK
>FUSION-ENST00000657693.1:145151-ENST00000377970.6:2817|3151
SRCCLPPFSDEEIKG
>FUSION-ENST00000667305.1:60794-ENST00000518376.2:5028|701
QEPQFPGLQK
>FUSION-ENST00000667305.1:60794-ENST00000518376.2:5028|670
MSTLLKGSLCMS
>FUSION-ENST00000653522.1:145151-ENST00000377970.6:2817|2801
MDSFPCSEGLSIITRHR
>FUSION-ENST00000661830.1:275747-ENST00000377970.6:2817|3449
MPQAGCCGKIIDFRNCPR
>FUSION-ENST00000653522.1:145151-ENST00000377970.6:2817|1944
ACYVYSACSPAGSPEVISR
>FUSION-ENST00000667305.1:60794-ENST00000518376.2:5028|2585
GREGREGR
>FUSION-ENST00000667305.1:60794-ENST00000518376.2:5028|2648
IDPVLPELPLLK
>FUSION-ENST00000667305.1:60794-ENST00000518376.2:5028|418
WSGEYGMPSFL
>FUSION-ENST00000557554.5:10769-ENST00000553891.5:33774|343
VPCRGLLEK
>FUSION-ENST00000653522.1:145151-ENST00000377970.6:2817|2740
HFICCITVALIK
>FUSION-ENST00000667305.1:60794-ENST00000518376.2:5028|684
CLFGCFYFFR
>FUSION-ENST00000665698.1:275747-ENST00000377970.6:2817|5747
KWNFSSQK
>FUSION-ENST00000661830.1:275747-ENST00000377970.6:2817|3659
MKLVPSK
>FUSION-ENST00000667305.1:60794-ENST00000518376.2:5028|2768
MEGFEVGQG
>FUSION-ENST00000653522.1:145151-ENST00000377970.6:2817|2009
RIHCLPDASGVSCLSLVSMR
>FUSION-ENST00000653522.1:215919-ENST00000518376.2:5028|1027
NLKAMQGWK
>FUSION-ENST00000661830.1:275747-ENST00000377970.6:2817|3039
WHDDIIRKEK
>FUSION-ENST00000665698.1:275747-ENST00000377970.6:2817|6035
MPISLTMELFSTIPLGS
>FUSION-ENST00000665698.1:275747-ENST00000377970.6:2817|6431
MTISPLIASCLMFLSYPR
>FUSION-ENST00000653522.1:145151-ENST00000377970.6:2817|1727
MKNLPVK
>FUSION-ENST00000665698.1:275747-ENST00000377970.6:2817|6889
RQMCHQN
>FUSION-ENST00000667305.1:60794-ENST00000518376.2:5028|1324
MELFNEQ
>FUSION-ENST00000653522.1:145151-ENST00000377970.6:2817|353
LVRLVSSSGPQVICPPRPPK
>FUSION-ENST00000661830.1:275747-ENST00000377970.6:2817|2276
ILRGSVGPR
>FUSION-ENST00000661830.1:275747-ENST00000377970.6:2817|2452
MVVGTCSFSYLVAEEEGSLEPGS
>FUSION-ENST00000661830.1:275747-ENST00000377970.6:2817|869
MELCLSHLSR
>FUSION-ENST00000661830.1:275747-ENST00000377970.6:2817|1549
CSVGRLMPSSKVLWAPK
>FUSION-ENST00000657693.1:145151-ENST00000377970.6:2817|3518
MRVFAFSPARGWGEVAR
>FUSION-ENST00000657693.1:145151-ENST00000377970.6:2817|4619
LPGWSQTPGLGQSWTPQMLELWVEP
>FUSION-ENST00000661830.1:275747-ENST00000377970.6:2817|2322
TAMAVVK
>FUSION-ENST00000657693.1:145151-ENST00000377970.6:2817|4259
MLGDAETWWRVGWGEGDWEI
>FUSION-ENST00000667305.1:209-ENST00000518376.2:5028|4
KEELLEEK
>FUSION-ENST00000661830.1:275747-ENST00000377970.6:2817|2528
FQANQSSQVPQPALHTPLKP
>FUSION-ENST00000665698.1:275747-ENST00000377970.6:2817|5424
KSWLGMVVHTCNPSTFGRLR
>FUSION-ENST00000661830.1:275747-ENST00000377970.6:2817|3173
ECQHILPSCALGVCNNLR
>FUSION-ENST00000653522.1:145151-ENST00000377970.6:2817|2134
KMMLMMMMMMSTSIILR
>FUSION-ENST00000661830.1:275747-ENST00000377970.6:2817|2470
FKYWPSPYSLPPTLPLEAQNCSVQR
>FUSION-ENST00000665698.1:275747-ENST00000377970.6:2817|6791
NFLLQCLAHDR
>FUSION-ENST00000665698.1:275747-ENST00000377970.6:2817|6478
MGMTGGEVKGTR
>FUSION-ENST00000653522.1:145151-ENST00000377970.6:2817|111
SQTQVSER
>FUSION-ENST00000661830.1:275747-ENST00000377970.6:2817|2941
MLRHENRLNSR
>ENST00000233027.10|SNV-18666-C-T|1
LPASLKAHTCK
>FUSION-ENST00000665698.1:275747-ENST00000377970.6:2817|5889
MASALRLLLMSAFYIQIRR
>FUSION-ENST00000657693.1:145151-ENST00000377970.6:2817|3449
QCTLQSSSR
>FUSION-ENST00000667305.1:60794-ENST00000518376.2:5028|2875
MLFLKRR
>FUSION-ENST00000653522.1:145151-ENST00000377970.6:2817|2001
YFSQQPK
>FUSION-ENST00000653522.1:145151-ENST00000377970.6:2817|2268
LWEKADINEQGMIFFFSFFYFSF
>FUSION-ENST00000661830.1:275747-ENST00000377970.6:2817|3262
LREVGGHMGSYR
>FUSION-ENST00000653522.1:215919-ENST00000518376.2:5028|788
LSIENYNRFY
>FUSION-ENST00000667305.1:60794-ENST00000518376.2:5028|1644
MVLRPQCL
>FUSION-ENST00000667305.1:60794-ENST00000518376.2:5028|984
LEVMAITLTANNK
>FUSION-ENST00000653522.1:215919-ENST00000518376.2:5028|565
MCPCWFLDCPVLLLSSY
>FUSION-ENST00000661830.1:275747-ENST00000377970.6:2817|3226
AMENGAEMTTEEQVGRFLQQQK
>FUSION-ENST00000661830.1:275747-ENST00000377970.6:2817|459
GSLGHNAKHFCS
>FUSION-ENST00000661830.1:275747-ENST00000377970.6:2817|577
AVLRPSSLL
>FUSION-ENST00000657693.1:145151-ENST00000377970.6:2817|4071
MSGTPSLYIGLLGKYLLNEGK
>FUSION-ENST00000653522.1:145151-ENST00000377970.6:2817|2760
EGAAGLATK
>FUSION-ENST00000661830.1:275747-ENST00000377970.6:2817|708
SLINVCGINR
>FUSION-ENST00000653522.1:215919-ENST00000518376.2:5028|697
MEEGHRGKVPLL
>FUSION-ENST00000661830.1:275747-ENST00000377970.6:2817|2826
MTQAEIFFFFFFLRQSPALWPR
>FUSION-ENST00000667305.1:60794-ENST00000518376.2:5028|1311
VSAEMLK
>FUSION-ENST00000665698.1:275747-ENST00000377970.6:2817|6378
MYVCTYFWPSPDAVCDSWKGSPVR
>FUSION-ENST00000557554.5:10769-ENST00000553891.5:33774|162
LSCQCLR
>FUSION-ENST00000667305.1:60794-ENST00000518376.2:5028|180
MFSELVTLLVMSK
>FUSION-ENST00000665698.1:275747-ENST00000377970.6:2817|5023
LTQSTPLPRTSWEPWR
>FUSION-ENST00000665698.1:275747-ENST00000377970.6:2817|4846
REGQCLDPQAKYQALL
>FUSION-ENST00000661830.1:275747-ENST00000377970.6:2817|2493
LGVQGQPDQHGETPSLLKIQKLAER
>FUSION-ENST00000665698.1:275747-ENST00000377970.6:2817|7383
MKNFHGLPRVVEQCGR
>FUSION-ENST00000667305.1:60794-ENST00000518376.2:5028|3038
MLVRLISNS
>FUSION-ENST00000667305.1:60794-ENST00000518376.2:5028|2043
NLGSRNAELVGLAR
>FUSION-ENST00000667305.1:60794-ENST00000518376.2:5028|2923
PAWTQRTTPSKK
>FUSION-ENST00000661830.1:275747-ENST00000377970.6:2817|3435
LSLSFLT
>FUSION-ENST00000661830.1:275747-ENST00000377970.6:2817|2565
QDAFRHCTLGVR
>FUSION-ENST00000557554.5:10769-ENST00000553891.5:33774|399
HTNLCPK
>FUSION-ENST00000665698.1:275747-ENST00000377970.6:2817|6123
MHLDVRVGGH
>FUSION-ENST00000653522.1:145151-ENST00000377970.6:2817|2815
MHGGIISWLCAQS
>FUSION-ENST00000665698.1:275747-ENST00000377970.6:2817|5097
VAGITGVCHK
>ENST00000433543.2|SNV-18709-C-T|1
EPCEMAAMCLGLAHSLSRYRLK
>FUSION-ENST00000667305.1:60794-ENST00000518376.2:5028|212
SQCLFKLRTCSCDQER
>FUSION-ENST00000667305.1:60794-ENST00000518376.2:5028|1755
MCHHAQLILCF
>FUSION-ENST00000657693.1:145151-ENST00000377970.6:2817|4767
MVAQACNPSTSGGQGGR
>FUSION-ENST00000665698.1:275747-ENST00000377970.6:2817|6846
MLLCSLQK
>FUSION-ENST00000667305.1:60794-ENST00000518376.2:5028|2966
MSEFFRISGK
>FUSION-ENST00000665698.1:275747-ENST00000377970.6:2817|4934
MTFCFAPGSKHPGLPRILCSSWEK
>FUSION-ENST00000661830.1:275747-ENST00000377970.6:2817|2711
MELGTVEIAQVQILTQILSSVTLR
>FUSION-ENST00000661830.1:275747-ENST00000377970.6:2817|926
MISEECRTQGQFHIWSFSLV
>FUSION-ENST00000667305.1:60794-ENST00000518376.2:5028|1283
DFFFFPRQGLALSPR
>FUSION-ENST00000665698.1:275747-ENST00000377970.6:2817|4992
MLTQQLTGGDQLR
>FUSION-ENST00000665698.1:275747-ENST00000377970.6:2817|6250
MNVEFFFLRR
>FUSION-ENST00000667305.1:60794-ENST00000518376.2:5028|343
LNCWEGDAS
>FUSION-ENST00000661830.1:275747-ENST00000377970.6:2817|1538
LIFLLLFIYFFFFL
>FUSION-ENST00000657693.1:145151-ENST00000377970.6:2817|2953
DPPASASQSARITGVSHR
>FUSION-ENST00000665698.1:275747-ENST00000377970.6:2817|6296
AGTNRGGI
>FUSION-ENST00000667305.1:60794-ENST00000518376.2:5028|361
MPVIPATWEAEAGESLEPGRQRLQ
>FUSION-ENST00000661830.1:275747-ENST00000377970.6:2817|1003
MNQFSICCT
>FUSION-ENST00000667305.1:60794-ENST00000518376.2:5028|444
HTSWTPPGLHMCFVR
>FUSION-ENST00000661830.1:275747-ENST00000377970.6:2817|2734
PVIPAFR
>FUSION-ENST00000665698.1:275747-ENST00000377970.6:2817|5024
MLTQSTPLPRTSWEPWR
>FUSION-ENST00000665698.1:275747-ENST00000377970.6:2817|6700
MVSISCPR
>FUSION-ENST00000653522.1:215919-ENST00000518376.2:5028|930
DQKPLGLVVRMTEPCPR
>FUSION-ENST00000653522.1:145151-ENST00000377970.6:2817|1595
MLSSHGC
>FUSION-ENST00000661830.1:275747-ENST00000377970.6:2817|1739
CHMEYVLNEVNI
>FUSION-ENST00000657693.1:145151-ENST00000377970.6:2817|4599
DEGHLGR
>FUSION-ENST00000665698.1:275747-ENST00000377970.6:2817|5962
PFFFSSLDVPRLHAPCHGYPR
>FUSION-ENST00000653522.1:215919-ENST00000518376.2:5028|428
CRLVRVCISFLELL
>FUSION-ENST00000653522.1:145151-ENST00000377970.6:2817|2628
NKLRFSEIQK
>FUSION-ENST00000653522.1:215919-ENST00000518376.2:5028|88
KASHNKISLV
>FUSION-ENST00000667305.1:60794-ENST00000518376.2:5028|1932
NSVYIKR
>FUSION-ENST00000653522.1:145151-ENST00000377970.6:2817|1779
VGGNFSNMGQR
>FUSION-ENST00000661830.1:275747-ENST00000377970.6:2817|1450
SVLIFISLLKK
>FUSION-ENST00000657693.1:145151-ENST00000377970.6:2817|2850
PLKMAVPVSCMELR
>FUSION-ENST00000665698.1:275747-ENST00000377970.6:2817|6193
MGSSVRSSLGWSGKR
>FUSION-ENST00000665698.1:275747-ENST00000377970.6:2817|6159
SHQWEQNWR
>FUSION-ENST00000667305.1:60794-ENST00000518376.2:5028|215
MSQCLFKLR
>FUSION-ENST00000661830.1:275747-ENST00000377970.6:2817|144
PPHPANFCIFSRNGFTMLARMVLIS
>FUSION-ENST00000653522.1:145151-ENST00000377970.6:2817|1007
MLRGGRGG
>FUSION-ENST00000653522.1:215919-ENST00000518376.2:5028|1009
MVEGIFSMPGGFLEQVLPLVTLER
>FUSION-ENST00000661830.1:275747-ENST00000377970.6:2817|1537
CAVDICCAFSTR
>FUSION-ENST00000661830.1:275747-ENST00000377970.6:2817|2042
SSSYYGYFIYPEKQLFIVSQGR
>FUSION-ENST00000665698.1:275747-ENST00000377970.6:2817|6207
SGWPALLSFLNRVWVSPCPAAFSSS
>FUSION-ENST00000665698.1:275747-ENST00000377970.6:2817|5194
MGFHHVGQAGLELQTSRDPLPCPLK
>FUSION-ENST00000665698.1:275747-ENST00000377970.6:2817|5021
LTQSTPLPRTSWEPWRS
>FUSION-ENST00000661830.1:275747-ENST00000377970.6:2817|2435
MLYPFDS
>FUSION-ENST00000661830.1:275747-ENST00000377970.6:2817|1310
GRQAGSEVR
>FUSION-ENST00000557554.5:10769-ENST00000553891.5:33774|204
MQIRVNAEPAAFYR
>FUSION-ENST00000661830.1:275747-ENST00000377970.6:2817|2643
CTEQTLARCLR
>FUSION-ENST00000657693.1:145151-ENST00000377970.6:2817|4053
MSRQTSSSARGSSFSHLLAMR
>FUSION-ENST00000557554.5:10769-ENST00000553891.5:33774|309
KYHSCNAHVQCLTHSK
>FUSION-ENST00000653522.1:145151-ENST00000377970.6:2817|1584
CSVAMVVR
>FUSION-ENST00000653522.1:215919-ENST00000518376.2:5028|530
QSSFHDFPFAPMFIHVGCCNK
>FUSION-ENST00000657693.1:145151-ENST00000377970.6:2817|5009
ARNLRTLFLEK
>FUSION-ENST00000665698.1:275747-ENST00000377970.6:2817|5012
IYLQWAMVF
>FUSION-ENST00000667305.1:60794-ENST00000518376.2:5028|1117
MEYYAAIKKNAFMSFAGTWMK
>FUSION-ENST00000661830.1:275747-ENST00000377970.6:2817|3002
MSGSNRGCILGR
>FUSION-ENST00000665698.1:275747-ENST00000377970.6:2817|4854
MGFSVGATPEHHSSLK
>FUSION-ENST00000667305.1:60794-ENST00000518376.2:5028|1643
VLRPQCL
>FUSION-ENST00000665698.1:275747-ENST00000377970.6:2817|6081
SRLFRVR
>FUSION-ENST00000667305.1:275747-ENST00000377970.6:2817|14
ISTATRR
>FUSION-ENST00000667305.1:60794-ENST00000518376.2:5028|3078
GQHLVNQMCG
>FUSION-ENST00000653522.1:215919-ENST00000518376.2:5028|294
CGPRQFFFFQCGPGKPKDWTPLS
>FUSION-ENST00000661830.1:275747-ENST00000377970.6:2817|1172
KGFSLHAALCCLGGR
>FUSION-ENST00000667305.1:60794-ENST00000518376.2:5028|2068
ESKSLWQEDQEKK
>FUSION-ENST00000667305.1:96473-ENST00000611640.4:141509|129
MHVPSGAQLGLSARAGR
>FUSION-ENST00000653522.1:145151-ENST00000377970.6:2817|2008
RIHCLPDASGVSCLSLVSMRSVR
>FUSION-ENST00000661830.1:275747-ENST00000377970.6:2817|2557
HPISWVYPLLPMH
>FUSION-ENST00000661830.1:275747-ENST00000377970.6:2817|3490
GMHEGAIVVPWLAEEEYMGRVISR
>FUSION-ENST00000665698.1:275747-ENST00000377970.6:2817|7074
NSGRVFFK
>FUSION-ENST00000653522.1:145151-ENST00000377970.6:2817|1970
LRHPAIK
>FUSION-ENST00000653522.1:145151-ENST00000377970.6:2817|2210
FWSYTRAPELK
>FUSION-ENST00000657693.1:145151-ENST00000377970.6:2817|3233
MYTYVTNLHVVHMYPKT
>FUSION-ENST00000665698.1:275747-ENST00000377970.6:2817|5746
MKWNFSSQKR
>FUSION-ENST00000667305.1:60794-ENST00000518376.2:5028|3332
NILPGHTAWERQSCRDLDHSLR
>FUSION-ENST00000661830.1:275747-ENST00000377970.6:2817|2830
ALILHSFPVSHSGLTVSHK
>FUSION-ENST00000667305.1:60794-ENST00000518376.2:5028|1936
MTACLSPNFICTIRY
>FUSION-ENST00000653522.1:215919-ENST00000518376.2:5028|997
PCPSVKVGILAHIGYYILPRCL
>FUSION-ENST00000653522.1:215919-ENST00000518376.2:5028|199
YLSSNLSMRK
>FUSION-ENST00000667305.1:60794-ENST00000518376.2:5028|2907
MFHALQRAR
>FUSION-ENST00000661830.1:275747-ENST00000377970.6:2817|1867
PGTSLGVR
>FUSION-ENST00000665698.1:275747-ENST00000377970.6:2817|5055
CQAAGWLGCGLIIS
>FUSION-ENST00000657693.1:145151-ENST00000377970.6:2817|3569
MQVQRTEA
>FUSION-ENST00000665698.1:275747-ENST00000377970.6:2817|7286
MTKYYFIELINKEALFV
>FUSION-ENST00000667305.1:60794-ENST00000518376.2:5028|955
QEKRPWAR
>FUSION-ENST00000546097.5:86748-ENST00000521793.1:9633|1
SGNMDAAGGHYLK
>FUSION-ENST00000657693.1:145151-ENST00000377970.6:2817|3381
MYLAELK
>FUSION-ENST00000653522.1:215919-ENST00000518376.2:5028|140
WVVCMSVILHV
>FUSION-ENST00000661830.1:275747-ENST00000377970.6:2817|1793
RQFLPCAHLSSS
>FUSION-ENST00000661830.1:275747-ENST00000377970.6:2817|2107
MEAEIVVMQPGAKK
>FUSION-ENST00000665698.1:275747-ENST00000377970.6:2817|6005
MIITASKRMQTLIVQCCF
>FUSION-ENST00000667305.1:60794-ENST00000518376.2:5028|804
RLWTEVLGK
>FUSION-ENST00000657693.1:145151-ENST00000377970.6:2817|3923
LCPQWSLVLCGLR
>FUSION-ENST00000665698.1:275747-ENST00000377970.6:2817|5407
DQPGQHGETPSLLKIQK
>FUSION-ENST00000653522.1:145151-ENST00000377970.6:2817|1191
HLSVHCK
>ENST00000388923.5|SNV-20552-G-C|2
TPSNLLIKENK
>ENST00000467850.1|SNV-83494-G-A|4
MDCVQGSDRER
>FUSION-ENST00000657693.1:145151-ENST00000377970.6:2817|3796
HKSVFILQEHSWLLKNHHG
>FUSION-ENST00000665698.1:275747-ENST00000377970.6:2817|5083
NTPQFGLR
>FUSION-ENST00000667305.1:60794-ENST00000518376.2:5028|2409
PVIPALWEAK
>FUSION-ENST00000653522.1:145151-ENST00000377970.6:2817|1202
KSLVLWIEWIILIC
>FUSION-ENST00000661830.1:275747-ENST00000377970.6:2817|1787
MASHRLGVRR
>FUSION-ENST00000657693.1:145151-ENST00000377970.6:2817|3628
FPLAEEDNSPAPETAGAQSA
>FUSION-ENST00000653522.1:145151-ENST00000377970.6:2817|1616
MNRLEAAYEFAIHLLKTLVDSKPK
>FUSION-ENST00000665698.1:275747-ENST00000377970.6:2817|5265
ELPRPGLEPSLYPVT
>FUSION-ENST00000667305.1:60794-ENST00000518376.2:5028|3112
PWTRSAFSESNVWVR
>FUSION-ENST00000661830.1:275747-ENST00000377970.6:2817|1833
MVMNFLHPLCSLFSL
>FUSION-ENST00000665698.1:275747-ENST00000377970.6:2817|7284
YYFIELINK
>FUSION-ENST00000653522.1:145151-ENST00000377970.6:2817|1999
YFSQQPKDVNVISPSFYRCENR
>FUSION-ENST00000653522.1:215919-ENST00000518376.2:5028|1052
IPSMYQAILKSFICCPPSLSPITK
>FUSION-ENST00000667305.1:60794-ENST00000518376.2:5028|658
LCLKKQTNNK
>FUSION-ENST00000665698.1:275747-ENST00000377970.6:2817|6370
SFVIFRQPRMT
>FUSION-ENST00000661830.1:275747-ENST00000377970.6:2817|1551
ESYSLYLLTIQRCSVGRLMPSSK
>FUSION-ENST00000667305.1:60794-ENST00000518376.2:5028|398
MHEEDFFFLFRDKVSLCGPGWSAVV
>FUSION-ENST00000667305.1:60794-ENST00000518376.2:5028|3067
EVSSVGGRHTADVTARR
>FUSION-ENST00000667305.1:60794-ENST00000518376.2:5028|3309
MVKPGLYYKYKK
>FUSION-ENST00000661830.1:275747-ENST00000377970.6:2817|1489
MQKHMHDEK
>FUSION-ENST00000657693.1:145151-ENST00000377970.6:2817|3209
QWGVRIR
>FUSION-ENST00000665698.1:275747-ENST00000377970.6:2817|4897
TVLGSDKTYNK
>FUSION-ENST00000667305.1:60794-ENST00000518376.2:5028|1806
LQMVSVYFGIS
>FUSION-ENST00000665698.1:275747-ENST00000377970.6:2817|5173
VRHFFLAR
>FUSION-ENST00000665698.1:275747-ENST00000377970.6:2817|6919
THHPEWGPGQASAQAGPAQR
>FUSION-ENST00000661830.1:275747-ENST00000377970.6:2817|2829
LLVNMTQAEIFFFFFFLR
>FUSION-ENST00000657693.1:145151-ENST00000377970.6:2817|3270
SSVTKASICPSYIEGEWMR
>FUSION-ENST00000557554.5:10769-ENST00000553891.5:33774|419
VNDETQGCTR
>FUSION-ENST00000665698.1:275747-ENST00000377970.6:2817|6200
MSSGEWLNLHCEGTHSWR
>FUSION-ENST00000657693.1:145151-ENST00000377970.6:2817|4378
NGQGYCLGMCLASAKVRLSGR
>FUSION-ENST00000665698.1:275747-ENST00000377970.6:2817|6418
DSVSGKK
>FUSION-ENST00000665698.1:275747-ENST00000377970.6:2817|5900
MLLPGIYHKAHSRGCSVALPR
>FUSION-ENST00000653522.1:215919-ENST00000518376.2:5028|495
RQRLTHFL
>FUSION-ENST00000661830.1:275747-ENST00000377970.6:2817|2851
GDFADVIK
>FUSION-ENST00000667305.1:60794-ENST00000518376.2:5028|645
MEVCFFFVLFLFFCLFLR
>FUSION-ENST00000657693.1:145151-ENST00000377970.6:2817|3333
VSVTGAGTRRLGNSK
>FUSION-ENST00000661830.1:275747-ENST00000377970.6:2817|1370
LDRDFYLAW
>FUSION-ENST00000661830.1:275747-ENST00000377970.6:2817|2502
CTPPPSVNFLTFFLQETR
>FUSION-ENST00000653522.1:145151-ENST00000377970.6:2817|827
PEHRTVPPL
>FUSION-ENST00000657693.1:145151-ENST00000377970.6:2817|3305
THACTHITHTHTHTQTHAESRRLR
>FUSION-ENST00000657693.1:145151-ENST00000377970.6:2817|2846
MAVPVSCMELRSSIF
>FUSION-ENST00000667305.1:60794-ENST00000518376.2:5028|1233
TNKQTNKNPIK
>FUSION-ENST00000661830.1:275747-ENST00000377970.6:2817|2195
TVAPLLISVSSVPTTGSNTAWK
>FUSION-ENST00000667305.1:60794-ENST00000518376.2:5028|1099
MSFAGTWMKLETIILSK
>FUSION-ENST00000661830.1:275747-ENST00000377970.6:2817|947
HTYVSAYTPTYVYISIYNIYSLR
>FUSION-ENST00000667305.1:60794-ENST00000518376.2:5028|2342
SCHPGWGWSAIA
>FUSION-ENST00000667305.1:60794-ENST00000518376.2:5028|3181
RTDFHAR
>FUSION-ENST00000667305.1:60794-ENST00000518376.2:5028|2303
MYYVRLSAWAFYK
>FUSION-ENST00000665698.1:275747-ENST00000377970.6:2817|6886
QLSCLSLPSS
>FUSION-ENST00000653522.1:145151-ENST00000377970.6:2817|2281
LDMEVPGTIAVGFWGVGCTVES
>FUSION-ENST00000657693.1:145151-ENST00000377970.6:2817|3512
GWGEVARGGLFWGR
>FUSION-ENST00000653522.1:145151-ENST00000377970.6:2817|1248
RVPGAWPALSFC
>FUSION-ENST00000657693.1:145151-ENST00000377970.6:2817|4905
VECDEVK
>FUSION-ENST00000667305.1:60794-ENST00000518376.2:5028|1479
VLFPGVSVRVLPK
>FUSION-ENST00000653522.1:145151-ENST00000377970.6:2817|1002
ELCNHHHNQFESILITPKR
>FUSION-ENST00000661830.1:275747-ENST00000377970.6:2817|818
LNGWAGQLTMCWTLFTCPPGVVK
>FUSION-ENST00000667305.1:60794-ENST00000518376.2:5028|2467
MSSSSCTLGIS
>FUSION-ENST00000653522.1:215919-ENST00000518376.2:5028|345
MASFAPAFSILVACSAEC
>FUSION-ENST00000665698.1:275747-ENST00000377970.6:2817|5086
SPGKLFYRNTPQFGLR
>FUSION-ENST00000667305.1:60794-ENST00000518376.2:5028|337
HRKPTQVVACAWWEEGDAGR
>FUSION-ENST00000665698.1:275747-ENST00000377970.6:2817|5015
MEHCFVCVAKNIN
>FUSION-ENST00000653522.1:145151-ENST00000377970.6:2817|1901
KSSAVLASTPEDDRK
>FUSION-ENST00000657693.1:145151-ENST00000377970.6:2817|3174
PHIVYFCR
>FUSION-ENST00000667305.1:60794-ENST00000518376.2:5028|213
MSQCLFKLRTCSCDQER
>FUSION-ENST00000667305.1:60794-ENST00000518376.2:5028|542
ALGACLK
>FUSION-ENST00000653522.1:145151-ENST00000377970.6:2817|214
CLGRVLYR
>FUSION-ENST00000661830.1:275747-ENST00000377970.6:2817|2875
PLHPSLGHRAR
>FUSION-ENST00000665698.1:275747-ENST00000377970.6:2817|5065
ETRVWAPLKFAAVLR
>FUSION-ENST00000653522.1:145151-ENST00000377970.6:2817|1116
LTCECVFCMEDDLHL
>FUSION-ENST00000667305.1:60794-ENST00000518376.2:5028|2258
MCPNWYALLSR
>FUSION-ENST00000653522.1:145151-ENST00000377970.6:2817|2265
IFFFSFFYFSF
>FUSION-ENST00000661830.1:275747-ENST00000377970.6:2817|3492
KNGLFRPFQSNKK
>FUSION-ENST00000657693.1:145151-ENST00000377970.6:2817|3809
MVAAEAK
>FUSION-ENST00000661830.1:275747-ENST00000377970.6:2817|3555
NFLLFKPPSLVQSIIAFQMEK
>FUSION-ENST00000657693.1:145151-ENST00000377970.6:2817|3386
RLVLYWLLASSLWRPTLCLAK
>FUSION-ENST00000667305.1:60794-ENST00000518376.2:5028|1014
MKGEQMLVYRLQR
>FUSION-ENST00000667305.1:60794-ENST00000518376.2:5028|1539
TASGIFMIVTYQR
>FUSION-ENST00000661830.1:275747-ENST00000377970.6:2817|187
MPQRGFKDGR
>FUSION-ENST00000557554.5:10769-ENST00000553891.5:33774|165
HPSASALLSVKKLSCQCLR
>FUSION-ENST00000667305.1:60794-ENST00000518376.2:5028|1178
MANIQNLQRT
>FUSION-ENST00000653522.1:215919-ENST00000518376.2:5028|840
GLEAWSNCIA
>FUSION-ENST00000665698.1:275747-ENST00000377970.6:2817|5569
MSFITQHCISKE
>FUSION-ENST00000661830.1:275747-ENST00000377970.6:2817|373
MCVRPTK
>FUSION-ENST00000661830.1:275747-ENST00000377970.6:2817|2330
MSSQLSLRLL
>FUSION-ENST00000667305.1:60794-ENST00000518376.2:5028|1493
CVCEGVAK
>FUSION-ENST00000667305.1:60794-ENST00000518376.2:5028|2587
EEGRKEGK
>FUSION-ENST00000667305.1:60794-ENST00000518376.2:5028|1342
NLPPPPQIYRR
>FUSION-ENST00000657693.1:145151-ENST00000377970.6:2817|3277
APPANGAPLK
>FUSION-ENST00000657693.1:145151-ENST00000377970.6:2817|3519
RVFAFSPAR
>FUSION-ENST00000653522.1:145151-ENST00000377970.6:2817|1646
MVPVPSAGLE
>FUSION-ENST00000667305.1:60794-ENST00000518376.2:5028|1651
WFWEPSEAR
>FUSION-ENST00000661830.1:275747-ENST00000377970.6:2817|2846
ESILGYPGGSNPITR
>FUSION-ENST00000657693.1:145151-ENST00000377970.6:2817|4074
QNPAKHLYFFF
>FUSION-ENST00000661830.1:275747-ENST00000377970.6:2817|3473
KGQARLGPGSLLYSLLYSVFSK
>FUSION-ENST00000661830.1:275747-ENST00000377970.6:2817|3277
GSWRLSGHRHPTCL
>FUSION-ENST00000657693.1:145151-ENST00000377970.6:2817|4278
ARDTAWACVWPQPRSGCQEGR
>FUSION-ENST00000665698.1:275747-ENST00000377970.6:2817|4980
MNPSAVADFEACSLSPAK
>FUSION-ENST00000667305.1:60794-ENST00000518376.2:5028|565
NGSLVDWLGQRGEGESGEEEEV
>FUSION-ENST00000667305.1:60794-ENST00000518376.2:5028|1253
LKGFCTAK
>FUSION-ENST00000653522.1:215919-ENST00000518376.2:5028|283
MRCCVLLSASDQEAPGVGLSHY
>FUSION-ENST00000665698.1:275747-ENST00000377970.6:2817|6449
MVSNSLAPEALLGDQS
>FUSION-ENST00000653522.1:145151-ENST00000377970.6:2817|1465
MWTLCLALKLVDSIEMGWVH
>FUSION-ENST00000653522.1:145151-ENST00000377970.6:2817|2691
TASCFIPNKAPSAEDFSLR
>FUSION-ENST00000653522.1:145151-ENST00000377970.6:2817|1688
TGCQTAETV
>FUSION-ENST00000667305.1:60794-ENST00000518376.2:5028|720
MACVEFFVSPFPSSNSGLHR
>FUSION-ENST00000667305.1:60794-ENST00000518376.2:5028|1945
MCCKEQAFR
>FUSION-ENST00000661830.1:275747-ENST00000377970.6:2817|2712
VQAAASHDCVTALQPG
>FUSION-ENST00000661830.1:275747-ENST00000377970.6:2817|3143
YPFGNMW
>FUSION-ENST00000661830.1:275747-ENST00000377970.6:2817|1085
EKETSWPD
>FUSION-ENST00000661830.1:275747-ENST00000377970.6:2817|1301
YLLCDIR
>FUSION-ENST00000667305.1:60794-ENST00000518376.2:5028|3164
VSVWRAGAWCCVVKLSGQSQGR
>FUSION-ENST00000657693.1:145151-ENST00000377970.6:2817|3055
ERKQLWSQTQLGCR
>FUSION-ENST00000653522.1:145151-ENST00000377970.6:2817|801
ALLLRSQALSCGGFSNR
>ENST00000504467.5|MNV-369-AC-A|2
QKPTPTRNPAVHAS
>FUSION-ENST00000657693.1:145151-ENST00000377970.6:2817|3131
TESLFKGLPF
>FUSION-ENST00000653522.1:145151-ENST00000377970.6:2817|1427
TDPNSRI
>FUSION-ENST00000557554.5:10769-ENST00000553891.5:33774|86
RGGCCLSVSILR
>FUSION-ENST00000661830.1:275747-ENST00000377970.6:2817|2828
MTQAEIFFFFFFLR
>FUSION-ENST00000653522.1:215919-ENST00000518376.2:5028|437
LPRLVLKISACLCLPK
>FUSION-ENST00000657693.1:145151-ENST00000377970.6:2817|4353
ALLNQHLLPAFR
>FUSION-ENST00000661830.1:275747-ENST00000377970.6:2817|1418
MDLQDYNV
>FUSION-ENST00000661830.1:275747-ENST00000377970.6:2817|3171
ECQHILPSCALGVCNNLRIR
>FUSION-ENST00000661830.1:275747-ENST00000377970.6:2817|3096
GFLSVPEGNGEWSRNDHR
>FUSION-ENST00000665698.1:275747-ENST00000377970.6:2817|4891
MSTLEREGYSQAWS
>FUSION-ENST00000667305.1:60794-ENST00000518376.2:5028|1555
RWGGPVHDSYGFKAPVPLSLFLK
>FUSION-ENST00000667305.1:60794-ENST00000518376.2:5028|1816
TPWLKQFPLLCLPKCWDYR
>FUSION-ENST00000653522.1:145151-ENST00000377970.6:2817|144
KTHTHTHTHTHTER
>FUSION-ENST00000653522.1:215919-ENST00000518376.2:5028|677
MDSHTFAQAGVQWCDLVSLQPRSPR
>FUSION-ENST00000653522.1:145151-ENST00000377970.6:2817|699
MPGSTWLCKSCSPSSDR
>FUSION-ENST00000661830.1:275747-ENST00000377970.6:2817|2573
VGAVPGSCLGWR
>FUSION-ENST00000653522.1:145151-ENST00000377970.6:2817|1912
ARFIVVVRR
>FUSION-ENST00000667305.1:60794-ENST00000518376.2:5028|1933
MNSVYIKR
>FUSION-ENST00000653522.1:145151-ENST00000377970.6:2817|910
GFRRVSQDGLDLLTS
>FUSION-ENST00000661830.1:275747-ENST00000377970.6:2817|363
NCPSLHSK
>FUSION-ENST00000665698.1:275747-ENST00000377970.6:2817|4957
MACSATSGAGTSVNHTAGRYP
>FUSION-ENST00000665698.1:275747-ENST00000377970.6:2817|5873
MGGGLKPLSK
>FUSION-ENST00000653522.1:145151-ENST00000377970.6:2817|59
GGQGMVRQVEVLEKSR
>FUSION-ENST00000653522.1:145151-ENST00000377970.6:2817|1332
MKVVDICAETSCALQR
>FUSION-ENST00000661830.1:275747-ENST00000377970.6:2817|2179
VKSHPSGKGAGR
>FUSION-ENST00000665698.1:275747-ENST00000377970.6:2817|6313
RASGVTGR
>FUSION-ENST00000665698.1:275747-ENST00000377970.6:2817|7308
LASQPRFICL
>FUSION-ENST00000661830.1:275747-ENST00000377970.6:2817|1352
VNEEGRRECDDACPALR
>FUSION-ENST00000657693.1:145151-ENST00000377970.6:2817|3418
LSSQALCRTRMGCWR
>FUSION-ENST00000653522.1:145151-ENST00000377970.6:2817|1425
WLVLNNDLLCEQVHE
>FUSION-ENST00000667305.1:60794-ENST00000518376.2:5028|2950
QNSQKSTTK
>FUSION-ENST00000667305.1:60794-ENST00000518376.2:5028|2292
RETARVQFTSPQR
>FUSION-ENST00000667305.1:60794-ENST00000518376.2:5028|241
FLSIFKHFILK
>FUSION-ENST00000661830.1:275747-ENST00000377970.6:2817|3101
MEVLESYFPNFASECLHVK
>FUSION-ENST00000653522.1:215919-ENST00000518376.2:5028|1032
MIPIMNLKAMQGWK
>FUSION-ENST00000661830.1:275747-ENST00000377970.6:2817|295
EMNLCCFKPLKFGK
>ENST00000370357.5|SNV-108105-G-T|1
NTGELQEPCVAFNHQQLVQQEQHLK
>FUSION-ENST00000653522.1:145151-ENST00000377970.6:2817|1422
MISFWSLDFGCIFSHSRNYSR
>FUSION-ENST00000653522.1:145151-ENST00000377970.6:2817|2132
MLMMMMMMSTSIILR
>FUSION-ENST00000653522.1:215919-ENST00000518376.2:5028|606
PLPLHTTSSPAHCS
>FUSION-ENST00000657693.1:145151-ENST00000377970.6:2817|2843
MELRSSIF
>FUSION-ENST00000661830.1:275747-ENST00000377970.6:2817|3533
MTRGSGNRLGCYGD
>FUSION-ENST00000657693.1:145151-ENST00000377970.6:2817|4821
IPSRSKVVAGDSHAR
>FUSION-ENST00000653522.1:145151-ENST00000377970.6:2817|2528
MKSWPSLTDSYNYLK
>FUSION-ENST00000661830.1:275747-ENST00000377970.6:2817|1909
EFINQINFIVK
>FUSION-ENST00000653522.1:145151-ENST00000377970.6:2817|982
SAETLAFGENGYFVLFHGSWEEETK
>FUSION-ENST00000657693.1:145151-ENST00000377970.6:2817|4554
ERDVGERLGPASR
>FUSION-ENST00000665698.1:275747-ENST00000377970.6:2817|5179
CKAFASRVR
>FUSION-ENST00000667305.1:60794-ENST00000518376.2:5028|2338
VAHACNSSTLGG
>FUSION-ENST00000667305.1:60794-ENST00000518376.2:5028|2573
KKPVGYLDEK
>FUSION-ENST00000667305.1:60794-ENST00000518376.2:5028|1879
LFSCFPIWLHQVTVTK
>FUSION-ENST00000667305.1:60794-ENST00000518376.2:5028|2305
MPRRGAVTSR
>FUSION-ENST00000657693.1:145151-ENST00000377970.6:2817|4218
RNGMSSAHCNLHLPGSSDSPASAS
>FUSION-ENST00000667305.1:60794-ENST00000518376.2:5028|2872
MGWKDLYQTHCHHLGR
>FUSION-ENST00000667305.1:60794-ENST00000518376.2:5028|2880
VFSSSASECVRSL
>FUSION-ENST00000653522.1:145151-ENST00000377970.6:2817|648
ASGPLLPLTCCR
>FUSION-ENST00000661830.1:275747-ENST00000377970.6:2817|1237
KESHLFFH
>FUSION-ENST00000661830.1:275747-ENST00000377970.6:2817|297
KEMNLCCFKPLKFGK
>ENST00000390673.2|SNV-709-C-A|4
LHSKGSQDPR
>FUSION-ENST00000657693.1:145151-ENST00000377970.6:2817|3192
MLFIATCHSPFRLV
>FUSION-ENST00000653522.1:145151-ENST00000377970.6:2817|1791
VGCRGPQNWGPPCWKGTVGR
>FUSION-ENST00000661830.1:275747-ENST00000377970.6:2817|1065
HSVPHFLCSGKMGFVR
>FUSION-ENST00000653522.1:145151-ENST00000377970.6:2817|365
RWAFEAFSR
>FUSION-ENST00000665698.1:275747-ENST00000377970.6:2817|6396
QETDIFNGPEADLGCSDIVK
>FUSION-ENST00000667305.1:60794-ENST00000518376.2:5028|2710
EFILSVK
>FUSION-ENST00000661830.1:275747-ENST00000377970.6:2817|2625
VAGITGVHYHTQLIFAILVEMR
>ENST00000619735.4|SNV-10551-A-C|1
ATGRISKK
>FUSION-ENST00000665698.1:275747-ENST00000377970.6:2817|5992
VLNLPGLWSLIIVPKAVERVR
>FUSION-ENST00000653522.1:145151-ENST00000377970.6:2817|1931
MFPDRLLPTPDMSK
>FUSION-ENST00000653522.1:215919-ENST00000518376.2:5028|163
VVMIIKREYTSVFINP
>FUSION-ENST00000667305.1:60794-ENST00000518376.2:5028|2343
VFRSCHPGWGWSAIA
>FUSION-ENST00000653522.1:215919-ENST00000518376.2:5028|549
MASLWLLIMALKVCRPR
>FUSION-ENST00000661830.1:275747-ENST00000377970.6:2817|3032
SPTGQQSCHD
>FUSION-ENST00000661830.1:275747-ENST00000377970.6:2817|600
FSYFMRTYSHK
>FUSION-ENST00000653522.1:215919-ENST00000518376.2:5028|187
MSLRMHLSVMIIMVVMIIK
>FUSION-ENST00000653522.1:145151-ENST00000377970.6:2817|988
RMIWGRPQKAFLV
>FUSION-ENST00000661830.1:275747-ENST00000377970.6:2817|3396
MAGAQWIHR
>FUSION-ENST00000665698.1:275747-ENST00000377970.6:2817|5418
MVVHTCNPSTFGRLR
>FUSION-ENST00000653522.1:145151-ENST00000377970.6:2817|538
MHVYAYLSPMHVECCAR
>FUSION-ENST00000661830.1:275747-ENST00000377970.6:2817|1072
MMHSVPHFLCSGK
>FUSION-ENST00000657693.1:145151-ENST00000377970.6:2817|4095
WTPSVQGPSACLSLGR
>FUSION-ENST00000657693.1:145151-ENST00000377970.6:2817|3238
MGRDSIRR
>FUSION-ENST00000667305.1:60794-ENST00000518376.2:5028|2374
MSWMKKK
>FUSION-ENST00000653522.1:145151-ENST00000377970.6:2817|1222
MLYIFSHSSSSLSGVCPLP
>FUSION-ENST00000665698.1:275747-ENST00000377970.6:2817|7440
ICFLEVVGLRSRFLAGCPDALSFWK
>FUSION-ENST00000665698.1:275747-ENST00000377970.6:2817|5195
GFHHVGQAGLELQTSR
>FUSION-ENST00000653522.1:145151-ENST00000377970.6:2817|201
MILFFPRAGMGVVSLTSFQKQR
>FUSION-ENST00000653522.1:145151-ENST00000377970.6:2817|2652
MAWHLGPVPHGVPGASDGLPRVAMR
>FUSION-ENST00000661830.1:275747-ENST00000377970.6:2817|165
LTLTRCGCSYTDLI
>FUSION-ENST00000667305.1:60794-ENST00000518376.2:5028|1243
EPTEWEKIFAIYPSDQWLIFRIYK
>FUSION-ENST00000653522.1:145151-ENST00000377970.6:2817|2089
PWAGSSHLLFCAELHYLFWAQIGYR
>FUSION-ENST00000665698.1:275747-ENST00000377970.6:2817|5589
PVVPATREAEAGEWR
>FUSION-ENST00000667305.1:60794-ENST00000518376.2:5028|1293
EQNGGLRNNTTHLQPSEL
>FUSION-ENST00000667305.1:60794-ENST00000518376.2:5028|1647
RGERDVEDSPSSESE
>ENST00000463872.1|SNV-40178-C-T|3
SRLRIHTPVKPSVCK
>FUSION-ENST00000653522.1:145151-ENST00000377970.6:2817|2075
ELVLGQD
>FUSION-ENST00000657693.1:145151-ENST00000377970.6:2817|2828
PHGFLQLGCPWGTKDCSWLRGLR
>FUSION-ENST00000653522.1:145151-ENST00000377970.6:2817|135
ERERETNVASLNR
>FUSION-ENST00000667305.1:275836-ENST00000377970.6:2817|86
MDCDAASR
>FUSION-ENST00000657693.1:145151-ENST00000377970.6:2817|4454
MPMASPSDSAALPPAAWPGWR
>FUSION-ENST00000665698.1:275747-ENST00000377970.6:2817|5219
DMGCFLREGALCCSPPLGAPVHHR
>FUSION-ENST00000667305.1:60794-ENST00000518376.2:5028|1231
QTNKNPIKK
>FUSION-ENST00000653522.1:145151-ENST00000377970.6:2817|685
CGIIIIFFWDR
>FUSION-ENST00000661830.1:275747-ENST00000377970.6:2817|2168
MICYSSERN
>FUSION-ENST00000657693.1:145151-ENST00000377970.6:2817|3771
AWASQRRPLPHR
>FUSION-ENST00000667305.1:60794-ENST00000518376.2:5028|2251
MHLLSLEEK
>FUSION-ENST00000661830.1:275747-ENST00000377970.6:2817|2059
MILMHNLLLR
>FUSION-ENST00000657693.1:145151-ENST00000377970.6:2817|3806
AWTVDLQSQFILFPPIWLVLWFCHL
>FUSION-ENST00000653522.1:215919-ENST00000518376.2:5028|971
MPCCTWRAGTSYSHIGEK
>FUSION-ENST00000661830.1:275747-ENST00000377970.6:2817|2465
KTLWILCSCPLIYQMRR
>FUSION-ENST00000653522.1:145151-ENST00000377970.6:2817|1155
CLPKVVVLVIKYDIN
>FUSION-ENST00000661830.1:275747-ENST00000377970.6:2817|3361
ALKCLSLHIWPHCQIK
>FUSION-ENST00000653522.1:145151-ENST00000377970.6:2817|175
PSHMASGLR
>FUSION-ENST00000661830.1:275747-ENST00000377970.6:2817|2445
YAYPYTH
>FUSION-ENST00000667305.1:60794-ENST00000518376.2:5028|692
ESCSVAQAGVQWR
>FUSION-ENST00000661830.1:275747-ENST00000377970.6:2817|885
MGLIQSVESLKR
>FUSION-ENST00000657693.1:145151-ENST00000377970.6:2817|3042
MEDFLKQEMGALCYSCMAGRITSP
>FUSION-ENST00000665698.1:275747-ENST00000377970.6:2817|6088
KKCCPLSGYNVHIFSQPVGR
>FUSION-ENST00000667305.1:60794-ENST00000518376.2:5028|3248
TKEMMNR
>FUSION-ENST00000653522.1:145151-ENST00000377970.6:2817|1594
MQNPAAPWPHTCFSVVAGTAR
>FUSION-ENST00000657693.1:145151-ENST00000377970.6:2817|4099
MRWTPSVQGPSACLSLGR
>FUSION-ENST00000665698.1:275747-ENST00000377970.6:2817|7247
MCCCRGPGNVPWTIS
>ENST00000520412.1|SNV-94392-G-A|2
SYKTWPPWSASSSSNSTSPR
>FUSION-ENST00000657693.1:145151-ENST00000377970.6:2817|4738
VPSLPPHWCTDIVLPWTYYLTSSW
>FUSION-ENST00000653522.1:145151-ENST00000377970.6:2817|2720
LFSPIALR
>FUSION-ENST00000653522.1:215919-ENST00000518376.2:5028|482
MLLFLIQ
>FUSION-ENST00000661830.1:275747-ENST00000377970.6:2817|2283
YLFFPVN
>FUSION-ENST00000661830.1:275747-ENST00000377970.6:2817|1241
MWGISSGKQVSLLVF
>FUSION-ENST00000661830.1:275747-ENST00000377970.6:2817|3329
MSPCQRVSQCAR
>FUSION-ENST00000667305.1:60794-ENST00000518376.2:5028|3012
ITPLYSSLGDRMR
>FUSION-ENST00000657693.1:145151-ENST00000377970.6:2817|3742
MPPSSHRALGTQVPQVR
>FUSION-ENST00000665698.1:275747-ENST00000377970.6:2817|6391
PAFSCMSALTSGLPRMQYVIPGR
>FUSION-ENST00000653522.1:145151-ENST00000377970.6:2817|2173
VVQLGVF
>FUSION-ENST00000653522.1:145151-ENST00000377970.6:2817|2623
AATVTDGESREAGVCSPICQP
>FUSION-ENST00000667305.1:60794-ENST00000518376.2:5028|1406
MVGDSIWK
>FUSION-ENST00000653522.1:145151-ENST00000377970.6:2817|1684
MGDLPAPFGLRPLS
>FUSION-ENST00000653522.1:215919-ENST00000518376.2:5028|161
IIKREYTSVFINP
>FUSION-ENST00000653522.1:145151-ENST00000377970.6:2817|1745
DVGLCWPRKGK
>ENST00000442080.6|SNV-34547-T-C|5
NKQLQDTLAQK
>FUSION-ENST00000665698.1:275747-ENST00000377970.6:2817|5256
MTCQSRLLPLRR
>FUSION-ENST00000653522.1:145151-ENST00000377970.6:2817|1820
SVIIALASGDCFKDQLK
>FUSION-ENST00000661830.1:275747-ENST00000377970.6:2817|1870
HMPGTSLGVR
>FUSION-ENST00000653522.1:215919-ENST00000518376.2:5028|223
MLVDSSYLCLR
>FUSION-ENST00000661830.1:275747-ENST00000377970.6:2817|2060
GLGSFPGTFGMILMHNLLLR
>FUSION-ENST00000653522.1:145151-ENST00000377970.6:2817|523
MEFRSCCPSWSAMARSR
>FUSION-ENST00000667305.1:60794-ENST00000518376.2:5028|243
RFLSIFK
>FUSION-ENST00000665698.1:275747-ENST00000377970.6:2817|5877
LTLYFPSLL
>FUSION-ENST00000653522.1:145151-ENST00000377970.6:2817|1308
ALLISAMTRGRPAPPEFSWASGEI
>ENST00000524981.9|SNV-91354-C-T|1
LNNNHLPNSGEAILADGKSVFEVK
>FUSION-ENST00000667305.1:60794-ENST00000518376.2:5028|2718
YLLSMWYIAFHKTKEFILSVK
>FUSION-ENST00000653522.1:145151-ENST00000377970.6:2817|2283
MRLDMEVPGTIAVGFWGVGCTVES
>FUSION-ENST00000665698.1:275747-ENST00000377970.6:2817|5022
MLTQSTPLPRTSWEPWRS
>FUSION-ENST00000661830.1:275747-ENST00000377970.6:2817|2206
MTIIPGTFDCYLTWQKGLCRCD
>FUSION-ENST00000661830.1:275747-ENST00000377970.6:2817|2062
LSKQLLEDS
>FUSION-ENST00000653522.1:215919-ENST00000518376.2:5028|532
KQSSFHDFPFAPMFIHVGCCNK
>FUSION-ENST00000661830.1:275747-ENST00000377970.6:2817|3070
NCYNCTNLKN
>FUSION-ENST00000653522.1:145151-ENST00000377970.6:2817|2416
EFQGDLCIV
>ENST00000531564.1|SNV-51507-A-G|1
NVNSRRFSLC
>FUSION-ENST00000661830.1:275747-ENST00000377970.6:2817|39
SDNGNVPPPSGCQK
>FUSION-ENST00000661830.1:275747-ENST00000377970.6:2817|2884
MFPDFRLFHHPSLRLGK
>FUSION-ENST00000653522.1:215919-ENST00000518376.2:5028|718
MGCRASCILR
>FUSION-ENST00000657693.1:145151-ENST00000377970.6:2817|4559
CQSGGFADIER
>ENST00000574916.1|SNV-949-A-G|2
FEDIKDWSGLVTPQGIMG
>FUSION-ENST00000657693.1:145151-ENST00000377970.6:2817|4170
ANDPCPQRR
>FUSION-ENST00000653522.1:215919-ENST00000518376.2:5028|996
VGILAHIGYYILPR
>FUSION-ENST00000657693.1:145151-ENST00000377970.6:2817|3353
AQRQRER
>FUSION-ENST00000665698.1:275747-ENST00000377970.6:2817|6559
WLMPVIPALCETEVGR
>FUSION-ENST00000661830.1:275747-ENST00000377970.6:2817|2550
GPGVLAPS
>FUSION-ENST00000661830.1:275747-ENST00000377970.6:2817|1789
MASHRLGVR
>FUSION-ENST00000661830.1:275747-ENST00000377970.6:2817|1747
EAAACTDPECPLGQAMVLRHVIK
>FUSION-ENST00000657693.1:145151-ENST00000377970.6:2817|4775
TKVFSKASSEGK
>FUSION-ENST00000653522.1:145151-ENST00000377970.6:2817|2481
MSGVEPRDQAFEDGKASR
>FUSION-ENST00000665698.1:275747-ENST00000377970.6:2817|6571
MAGSTLCSRALGKAP
>FUSION-ENST00000653522.1:145151-ENST00000377970.6:2817|190
GVVSLTSFQKQR
>FUSION-ENST00000356924.9:10769-ENST00000553891.5:33774|4
SQDCEILGESEWGLDTSSLR
>FUSION-ENST00000661830.1:275747-ENST00000377970.6:2817|2806
ASHWFREKK
>FUSION-ENST00000661830.1:275747-ENST00000377970.6:2817|959
HSSHRCFLVYTYVCSLYTSPRLL
>FUSION-ENST00000667305.1:60794-ENST00000518376.2:5028|589
MHVYIIIIFFLRRSLALSPR
>FUSION-ENST00000665698.1:275747-ENST00000377970.6:2817|6027
MGDGACPSSQQPDKALGAVKSFL
>FUSION-ENST00000653522.1:215919-ENST00000518376.2:5028|931
MDQKPLGLVVRMTEPCPR
>FUSION-ENST00000661830.1:275747-ENST00000377970.6:2817|1163
LSFFKTIILNSLSDNV
>FUSION-ENST00000667305.1:60794-ENST00000518376.2:5028|305
GEKQLWGPS
>FUSION-ENST00000653522.1:145151-ENST00000377970.6:2817|2016
MGEKLLK
>FUSION-ENST00000653522.1:145151-ENST00000377970.6:2817|1873
RHMAQLHKIQPHFSIPYTVLSGHPR
>FUSION-ENST00000653522.1:215919-ENST00000518376.2:5028|237
TIIHFVLR
>FUSION-ENST00000653522.1:145151-ENST00000377970.6:2817|1008
SGWGLVWDMLRGGRGG
>FUSION-ENST00000661830.1:275747-ENST00000377970.6:2817|2106
EAEIVVMQPGAKK
>FUSION-ENST00000661830.1:275747-ENST00000377970.6:2817|1515
MLSFSGDLLALGFLCS
>FUSION-ENST00000667305.1:60794-ENST00000518376.2:5028|199
MLTVSVLAFLGGK
>FUSION-ENST00000653522.1:215919-ENST00000518376.2:5028|254
MSARFLYCK
>FUSION-ENST00000557554.5:10769-ENST00000553891.5:33774|175
TRRPAPHNAV
>FUSION-ENST00000665698.1:275747-ENST00000377970.6:2817|7292
MQMTKYYFIELINK
>FUSION-ENST00000653522.1:145151-ENST00000377970.6:2817|334
TESHMYSGVWSK
>FUSION-ENST00000657693.1:145151-ENST00000377970.6:2817|2915
HWNDTRPAHFR
>FUSION-ENST00000667305.1:60794-ENST00000518376.2:5028|962
VCYLSGK
>FUSION-ENST00000665698.1:275747-ENST00000377970.6:2817|7270
MKLSCPMLRFV
>FUSION-ENST00000667305.1:60794-ENST00000518376.2:5028|1828
VNAIAAFFFFSLHISFK
>FUSION-ENST00000665698.1:275747-ENST00000377970.6:2817|6817
DLTSEGRQITERS
>FUSION-ENST00000667305.1:60794-ENST00000518376.2:5028|2916
WMINVKR
>FUSION-ENST00000653522.1:145151-ENST00000377970.6:2817|1223
TAKVILT
>FUSION-ENST00000667305.1:96473-ENST00000611640.4:141509|121
TWSRSPWTCSCASCSPSATSCGSR
>FUSION-ENST00000653522.1:145151-ENST00000377970.6:2817|2128
MMMMSTSIILR
>FUSION-ENST00000657693.1:145151-ENST00000377970.6:2817|4005
MCFLLMECR
>FUSION-ENST00000661830.1:275747-ENST00000377970.6:2817|763
TDVSLFIHMFAACTR
>FUSION-ENST00000665698.1:275747-ENST00000377970.6:2817|6393
PAFSCMSALTSGLPR
>FUSION-ENST00000657693.1:145151-ENST00000377970.6:2817|3416
TRMGCWRLAEPECQYS
>FUSION-ENST00000667305.1:60794-ENST00000518376.2:5028|2988
SRLTATSASRVQVILLPQPPG
>FUSION-ENST00000661830.1:275747-ENST00000377970.6:2817|1424
MRLESKP
>FUSION-ENST00000661830.1:275747-ENST00000377970.6:2817|374
SAINAFDTMCVRPTKAL
>ENST00000442080.6|SNV-34547-T-C|1
QLQDTLAQKEEELARLHEENNHLR
>FUSION-ENST00000661830.1:275747-ENST00000377970.6:2817|2147
PLSHKLAIVCR
>FUSION-ENST00000667305.1:60794-ENST00000518376.2:5028|2208
MVFIVGVINYAF
>FUSION-ENST00000661830.1:275747-ENST00000377970.6:2817|2094
KLIFLWSSRR
>FUSION-ENST00000665698.1:275747-ENST00000377970.6:2817|6826
DEVLPHWPGCSRTPDLVICLPWPPK
>FUSION-ENST00000665698.1:275747-ENST00000377970.6:2817|5300
MSQQRPMPEEPGS
>FUSION-ENST00000356924.9:181-ENST00000553891.5:33774|1
EAHPGPVPEAGPFP
>FUSION-ENST00000665698.1:275747-ENST00000377970.6:2817|4947
TTADLSVIPTHLRKEYDNQSASEK
>FUSION-ENST00000661830.1:275747-ENST00000377970.6:2817|312
MCRGCHVGLVWMMLR
>FUSION-ENST00000667305.1:60794-ENST00000518376.2:5028|1350
MNSSISYHSGTK
>FUSION-ENST00000667305.1:60794-ENST00000518376.2:5028|1204
CNQNHNEIPSHAS
>FUSION-ENST00000653522.1:145151-ENST00000377970.6:2817|468
RETGEGMMPLCWK
>FUSION-ENST00000661830.1:275747-ENST00000377970.6:2817|2516
MGSYYVAQAGLK
>FUSION-ENST00000661830.1:275747-ENST00000377970.6:2817|852
CSDLSGKTLCIFLSV
>FUSION-ENST00000657693.1:145151-ENST00000377970.6:2817|3470
SSLMDMSCFSGNLSTA
>FUSION-ENST00000661830.1:275747-ENST00000377970.6:2817|2277
MILRGSVGPR
>FUSION-ENST00000653522.1:215919-ENST00000518376.2:5028|911
MLASWPLVTPHQQAPASLSR
>FUSION-ENST00000657693.1:145151-ENST00000377970.6:2817|4356
LLEDAPLGR
>FUSION-ENST00000653522.1:215919-ENST00000518376.2:5028|969
MPCCTWRAGTSYSHIGEKG
>FUSION-ENST00000665698.1:275747-ENST00000377970.6:2817|6075
VRQELCA
>FUSION-ENST00000356924.9:181-ENST00000553891.5:33774|5
AVAGPAPGAGARSSLRGAR
>FUSION-ENST00000661830.1:275747-ENST00000377970.6:2817|1618
MLSSLPCFPFLLDLTLRSVVLR
>FUSION-ENST00000485405.5:14791-ENST00000360509.10:239556|19
NYIMTQKLQSARSSMTATQTR
>FUSION-ENST00000657693.1:145151-ENST00000377970.6:2817|4351
SSLCLPV
>FUSION-ENST00000661830.1:275747-ENST00000377970.6:2817|1866
MPGTSLGVRLPR
>FUSION-ENST00000667305.1:60794-ENST00000518376.2:5028|2250
HLLSLEEK
>FUSION-ENST00000653522.1:145151-ENST00000377970.6:2817|2496
KGTDSKR
>FUSION-ENST00000665698.1:275747-ENST00000377970.6:2817|6892
DSWQSLR
>FUSION-ENST00000661830.1:275747-ENST00000377970.6:2817|1306
GVRSGGLSFHCLPAAP
>FUSION-ENST00000653522.1:145151-ENST00000377970.6:2817|2509
VPCDLLHLSPHHLDIKPSMH
>FUSION-ENST00000665698.1:275747-ENST00000377970.6:2817|5862
RFIAESLSTHRLPLQTGK
>FUSION-ENST00000653522.1:145151-ENST00000377970.6:2817|5
MDGGLRPQMEQR
>FUSION-ENST00000653522.1:145151-ENST00000377970.6:2817|1242
MSITSRSRK
>FUSION-ENST00000653522.1:145151-ENST00000377970.6:2817|94
MHAHTGKLVERLL
>FUSION-ENST00000356924.9:14849-ENST00000553891.5:33774|1
TEGLDQQVDWN
>FUSION-ENST00000657693.1:145151-ENST00000377970.6:2817|4035
IKCDDACK
>ENST00000264094.8|SNV-18938-T-A|2
CPGGGPAVVSCVPGPVYAATSGQK
>FUSION-ENST00000667305.1:60794-ENST00000518376.2:5028|1570
MSFTFQLCQCGSMNLR
>FUSION-ENST00000661830.1:275747-ENST00000377970.6:2817|2702
IVSLHSSLGDRVRPCLKK
>FUSION-ENST00000661830.1:275747-ENST00000377970.6:2817|1860
MCVFVLVAEHLLCVK
>FUSION-ENST00000665698.1:275747-ENST00000377970.6:2817|7323
SNAEICINCHFNCDYYSLGFEK
>FUSION-ENST00000665698.1:275747-ENST00000377970.6:2817|5042
MLGLLDLIESSK
>FUSION-ENST00000661830.1:275747-ENST00000377970.6:2817|2657
GPAAGLAASLR
>FUSION-ENST00000667305.1:60794-ENST00000518376.2:5028|1115
MDTGRGTSHTGACWGMGGK
>FUSION-ENST00000665698.1:275747-ENST00000377970.6:2817|5625
WETEVVGSQGQEFK
>FUSION-ENST00000653522.1:215919-ENST00000518376.2:5028|712
NFFSSKNETLK
>FUSION-ENST00000653522.1:145151-ENST00000377970.6:2817|643
GFAVCSQHVCDYFTNNNN
>FUSION-ENST00000653522.1:145151-ENST00000377970.6:2817|776
MLPVSNFLSSDPHPASWL
>FUSION-ENST00000653522.1:145151-ENST00000377970.6:2817|2384
IPPPRPPKVLGLQA
>FUSION-ENST00000661830.1:275747-ENST00000377970.6:2817|2534
WLIPEAPSWHLVPSCRR
>FUSION-ENST00000653522.1:145151-ENST00000377970.6:2817|630
PRSVCVEQWVDLQTPLRTPL
>FUSION-ENST00000653522.1:145151-ENST00000377970.6:2817|141
DAPRALRGC
>FUSION-ENST00000667305.1:60794-ENST00000518376.2:5028|3205
MLELRLQLG
>FUSION-ENST00000661830.1:275747-ENST00000377970.6:2817|2953
MQAPGPAFSRACLHFRR
>FUSION-ENST00000653522.1:145151-ENST00000377970.6:2817|217
HWSPSVFLIR
>FUSION-ENST00000665698.1:275747-ENST00000377970.6:2817|6363
HHDREISK
>FUSION-ENST00000667305.1:60794-ENST00000518376.2:5028|912
MVASIYCLLLCARHYSR
>FUSION-ENST00000653522.1:145151-ENST00000377970.6:2817|990
SPQQHHSLRDCSHHIK
>FUSION-ENST00000667305.1:60794-ENST00000518376.2:5028|3081
LISSVFSNFMATRK
>FUSION-ENST00000653522.1:145151-ENST00000377970.6:2817|2298
PSVAQKDTSGQQGCKGQEGETSGR
>FUSION-ENST00000657693.1:145151-ENST00000377970.6:2817|4981
TKMEFLLKTK
>FUSION-ENST00000657693.1:145151-ENST00000377970.6:2817|4513
LSRGPSLITESLQVGERGR
>FUSION-ENST00000657693.1:145151-ENST00000377970.6:2817|5060
MKGVAGR
>FUSION-ENST00000657693.1:145151-ENST00000377970.6:2817|3610
LDGCQSLLSEMCLRDLSR
>FUSION-ENST00000657693.1:145151-ENST00000377970.6:2817|3261
GRHSHTHTGRHLLWLPLQTVLPSK
>ENST00000267853.10|SNV-33967-C-T|1
FNAMNSALVSDSIGLQK
>FUSION-ENST00000657693.1:145151-ENST00000377970.6:2817|5062
MNLAHCNLR
>FUSION-ENST00000665698.1:275747-ENST00000377970.6:2817|5602
LPRLVLNSK
>ENST00000359088.9|SNV-14691-A-T|3
KPQATPPPAPFQSPTTQRNHR
>FUSION-ENST00000667305.1:60794-ENST00000518376.2:5028|128
MVQCLASWQDCYQD
>FUSION-ENST00000665698.1:275747-ENST00000377970.6:2817|6100
NSSWLCLSCGGPFSAWR
>FUSION-ENST00000667305.1:60794-ENST00000518376.2:5028|546
NCPGCLWSWEEFLVDLR
>FUSION-ENST00000667305.1:60794-ENST00000518376.2:5028|2243
KAVRILAK
>FUSION-ENST00000653522.1:145151-ENST00000377970.6:2817|866
MGFHHVGR
>FUSION-ENST00000665698.1:275747-ENST00000377970.6:2817|4974
LDILLAER
>FUSION-ENST00000657693.1:145151-ENST00000377970.6:2817|4717
MVAYDPW
>FUSION-ENST00000661830.1:275747-ENST00000377970.6:2817|2294
SRVWLPGG
>FUSION-ENST00000661830.1:275747-ENST00000377970.6:2817|3426
LRRLEQMVLIR
>FUSION-ENST00000657693.1:145151-ENST00000377970.6:2817|4607
RPAVRVCGQDSVTGCLLLALGK
>FUSION-ENST00000665698.1:275747-ENST00000377970.6:2817|6350
SSTACYCSFQVGGSVSLLPFLNR
>FUSION-ENST00000657693.1:145151-ENST00000377970.6:2817|3795
LGKAAQR
>FUSION-ENST00000667305.1:60794-ENST00000518376.2:5028|1544
MPVIRSR
>FUSION-ENST00000667305.1:275747-ENST00000377970.6:2817|12
RRTSTSSSSR
>FUSION-ENST00000653522.1:145151-ENST00000377970.6:2817|2839
FPVYVSVTIYLPIK
>FUSION-ENST00000667305.1:60794-ENST00000518376.2:5028|3186
MLGMQKGR
>FUSION-ENST00000657693.1:145151-ENST00000377970.6:2817|3604
DLSRDLLLR
>FUSION-ENST00000653522.1:145151-ENST00000377970.6:2817|1103
KLDFSRCCNPSPPYATLNIWTYFK
>FUSION-ENST00000661830.1:275747-ENST00000377970.6:2817|3058
ETCNGIDK
>FUSION-ENST00000653522.1:145151-ENST00000377970.6:2817|892
MFQGILWMA
>FUSION-ENST00000661830.1:275747-ENST00000377970.6:2817|371
CVRPTKAL
>FUSION-ENST00000657693.1:145151-ENST00000377970.6:2817|4613
MAYLCLLTGHFLWGVSNFFLIDL
>FUSION-ENST00000661830.1:275747-ENST00000377970.6:2817|2963
RNYSLVVLFYVNFLHLGDNGK
>FUSION-ENST00000657693.1:145151-ENST00000377970.6:2817|3005
MATEAESEMPWCCI
>FUSION-ENST00000356924.9:13573-ENST00000553891.5:33774|92
EVYPDSDHPSEVPEKLIQDR
>FUSION-ENST00000667305.1:60794-ENST00000518376.2:5028|327
MVPWLSRKSVCSFSEFAK
>ENST00000313838.12|SNV-21537-C-G|2
QQENLMQAQLEDEQAQREELEK
>FUSION-ENST00000653522.1:145151-ENST00000377970.6:2817|335
MTESHMYSGVWSK
>FUSION-ENST00000667305.1:60794-ENST00000518376.2:5028|1605
PDARSKFCASTS
>FUSION-ENST00000661830.1:275747-ENST00000377970.6:2817|2438
LHLIPWSLTSTR
>FUSION-ENST00000653522.1:145151-ENST00000377970.6:2817|223
LRLVQSLCGGR
>FUSION-ENST00000657693.1:145151-ENST00000377970.6:2817|3596
VRSVTSPEAQLIQVLKR
>FUSION-ENST00000657693.1:145151-ENST00000377970.6:2817|3475
MEICFSLCICR
>FUSION-ENST00000665698.1:275747-ENST00000377970.6:2817|6464
AWHQTGWTEWLVG
>FUSION-ENST00000661830.1:275747-ENST00000377970.6:2817|2185
VEGEGAGRVK
>FUSION-ENST00000661830.1:275747-ENST00000377970.6:2817|1624
GMLSSLPCFPFLLDLTLR
>FUSION-ENST00000653522.1:145151-ENST00000377970.6:2817|2476
ASRYILFLAQGTFR
>FUSION-ENST00000653522.1:145151-ENST00000377970.6:2817|556
MNFKVLLNLAR
>FUSION-ENST00000661830.1:275747-ENST00000377970.6:2817|2076
MDKCRYK
>FUSION-ENST00000665698.1:275747-ENST00000377970.6:2817|6569
MSQWSVR
>FUSION-ENST00000667305.1:96473-ENST00000611640.4:141509|139
SAGLECTCRK
>FUSION-ENST00000665698.1:275747-ENST00000377970.6:2817|5688
MQPVPTQLAFTSRSA
>FUSION-ENST00000661830.1:275747-ENST00000377970.6:2817|2007
TVQGTDK
>FUSION-ENST00000653522.1:145151-ENST00000377970.6:2817|86
GLLASAFSRPRLCSYGGRK
>FUSION-ENST00000657693.1:145151-ENST00000377970.6:2817|3155
HSKHHTTSQ
>FUSION-ENST00000657693.1:145151-ENST00000377970.6:2817|3268
NINSLFIEIMCMEK
>FUSION-ENST00000667305.1:60794-ENST00000518376.2:5028|767
PGDWLQK
>FUSION-ENST00000665698.1:275747-ENST00000377970.6:2817|7216
HSGEGGIQSR
>FUSION-ENST00000653522.1:215919-ENST00000518376.2:5028|1031
IPIMNLKAMQGWK
>FUSION-ENST00000661830.1:275747-ENST00000377970.6:2817|1718
MHKSLFWR
>FUSION-ENST00000667305.1:60794-ENST00000518376.2:5028|1314
MILVPKQRYRPMEQNGGLR
>FUSION-ENST00000657693.1:145151-ENST00000377970.6:2817|2927
SSWQFPV
>FUSION-ENST00000665698.1:275747-ENST00000377970.6:2817|6347
MNGLICPR
>FUSION-ENST00000665698.1:275747-ENST00000377970.6:2817|5905
FWTVPRGQ
>FUSION-ENST00000667305.1:60794-ENST00000518376.2:5028|2427
FIRGGGGTGYPPK
>FUSION-ENST00000667305.1:60794-ENST00000518376.2:5028|964
MDSSPWDHKPGPLRVCYLSGKWQR
>FUSION-ENST00000653522.1:145151-ENST00000377970.6:2817|873
GNSWNLVANSSGFKSGPCCSGAR
>FUSION-ENST00000653522.1:215919-ENST00000518376.2:5028|509
TCFLVQCLLTASSHGGRGEK
>FUSION-ENST00000661830.1:275747-ENST00000377970.6:2817|1496
LNKGNNAYNNHLCPQK
>FUSION-ENST00000557554.5:10769-ENST00000553891.5:33774|288
AMASILPLPPE
>FUSION-ENST00000661830.1:275747-ENST00000377970.6:2817|3164
FISENIFR
>FUSION-ENST00000653522.1:215919-ENST00000518376.2:5028|497
WAECFLGGFLCTGAQLPKGPRR
>FUSION-ENST00000653522.1:145151-ENST00000377970.6:2817|2823
MNEDMGDSMER
>FUSION-ENST00000657693.1:145151-ENST00000377970.6:2817|4705
SLRPAWPTWQNPASTKN
>FUSION-ENST00000667305.1:60794-ENST00000518376.2:5028|3254
DDEQNVSGR
>FUSION-ENST00000667305.1:60794-ENST00000518376.2:5028|244
KRFLSIFK
>FUSION-ENST00000667305.1:60794-ENST00000518376.2:5028|1623
ADEMDYFFPLK
>FUSION-ENST00000653522.1:145151-ENST00000377970.6:2817|1913
ARFIVVVR
>FUSION-ENST00000653522.1:215919-ENST00000518376.2:5028|66
MLGTMLSMCRHDVFILPTQLMR
>FUSION-ENST00000557554.5:10769-ENST00000553891.5:33774|350
SSAVVFKCCCPESWGRVPCR
>FUSION-ENST00000661830.1:275747-ENST00000377970.6:2817|1834
TMVMNFLHPLCSLFSL
>FUSION-ENST00000653522.1:215919-ENST00000518376.2:5028|284
LWTYVSILFLITLSPN
>FUSION-ENST00000657693.1:145151-ENST00000377970.6:2817|3680
MSPVYLF
>FUSION-ENST00000653522.1:145151-ENST00000377970.6:2817|409
MCCFYLLAAFSGSGHFFQGSVRAWA
>FUSION-ENST00000667305.1:60794-ENST00000518376.2:5028|2517
MTILILQMLGLR
>FUSION-ENST00000653522.1:215919-ENST00000518376.2:5028|277
MQFFKNQSGLLDSHYIGYNP
>FUSION-ENST00000653522.1:215919-ENST00000518376.2:5028|1087
LQLSCENMWRQPWGKEEK
>FUSION-ENST00000661830.1:275747-ENST00000377970.6:2817|3561
LRNGQER
>FUSION-ENST00000667305.1:60794-ENST00000518376.2:5028|1630
MCVLVANLSLHGMES
>FUSION-ENST00000661830.1:275747-ENST00000377970.6:2817|3097
GFLSVPEGNGEWSR
>FUSION-ENST00000665698.1:275747-ENST00000377970.6:2817|6071
WHRPGTVTERPK
>FUSION-ENST00000665698.1:275747-ENST00000377970.6:2817|5976
TKGQVRR
>FUSION-ENST00000665698.1:275747-ENST00000377970.6:2817|7063
MIARKWWSSPLLW
>FUSION-ENST00000665698.1:275747-ENST00000377970.6:2817|7299
MPSPDPNAKSDT
>FUSION-ENST00000653522.1:145151-ENST00000377970.6:2817|180
QPCFYQRGPQR
>FUSION-ENST00000661830.1:275747-ENST00000377970.6:2817|361
NCPSLHSKFLKRPD
>FUSION-ENST00000657693.1:145151-ENST00000377970.6:2817|4807
LPRLVFNSRAR
>FUSION-ENST00000665698.1:275747-ENST00000377970.6:2817|6238
LECSGAISPHCNLR
>FUSION-ENST00000665698.1:275747-ENST00000377970.6:2817|6055
NAESGMENQ
>FUSION-ENST00000661830.1:275747-ENST00000377970.6:2817|1054
LFGLHGLRCLFSSPDLESSMYFFL
>FUSION-ENST00000653522.1:145151-ENST00000377970.6:2817|2133
MMLMMMMMMSTSIILR
>FUSION-ENST00000653522.1:145151-ENST00000377970.6:2817|2598
FFSQFLS
>FUSION-ENST00000667305.1:60794-ENST00000518376.2:5028|998
SRLNHVV
>FUSION-ENST00000667305.1:60794-ENST00000518376.2:5028|572
MAFKESCPRYR
>FUSION-ENST00000665698.1:275747-ENST00000377970.6:2817|5930
MENLTRDLSWKMK
>FUSION-ENST00000653522.1:215919-ENST00000518376.2:5028|780
SQNKQSGR
>FUSION-ENST00000667305.1:60794-ENST00000518376.2:5028|3055
LEETRPGGK
>FUSION-ENST00000665698.1:275747-ENST00000377970.6:2817|5945
MSVCFWR
>FUSION-ENST00000665698.1:275747-ENST00000377970.6:2817|7038
TRGGPLLK
>FUSION-ENST00000657693.1:145151-ENST00000377970.6:2817|3694
VAWWKVSSR
>FUSION-ENST00000667305.1:60794-ENST00000518376.2:5028|2457
AEIHQGRRR
>FUSION-ENST00000665698.1:275747-ENST00000377970.6:2817|5166
APGRCCTAWHVVGGVYLHK
>FUSION-ENST00000665698.1:275747-ENST00000377970.6:2817|5334
MRFHHIVQAGLELVK
>FUSION-ENST00000667305.1:60794-ENST00000518376.2:5028|1
WFRGDYSTA
>FUSION-ENST00000667305.1:60794-ENST00000518376.2:5028|1268
TKTPKAMATK
>FUSION-ENST00000653522.1:145151-ENST00000377970.6:2817|1630
VSMGDRGS
>FUSION-ENST00000667305.1:60794-ENST00000518376.2:5028|302
MIRLGLCIFRR
>FUSION-ENST00000653522.1:145151-ENST00000377970.6:2817|1005
MELCNHHHNQFESILITPK
>FUSION-ENST00000665698.1:275747-ENST00000377970.6:2817|6268
SRFSYQQAALK
>FUSION-ENST00000657693.1:145151-ENST00000377970.6:2817|4038
AMIKCDDACK
>ENST00000461496.1|SNV-62365-G-A|5
HNFLKTYR
>FUSION-ENST00000667305.1:60794-ENST00000518376.2:5028|780
KEQCLKR
>FUSION-ENST00000657693.1:145151-ENST00000377970.6:2817|4802
LVCSWLSHFGQF
>FUSION-ENST00000667305.1:60794-ENST00000518376.2:5028|2434
MLLFHFANMEGSTQLSWAWQKFIR
>FUSION-ENST00000665698.1:275747-ENST00000377970.6:2817|5662
VDYLSGPR
>ENST00000326047.9|INDEL-76619-C-CA|4
TDQEGSPDSGTSAQAKPKER
>FUSION-ENST00000653522.1:145151-ENST00000377970.6:2817|2500
KIAAPSSWGSIQCNKP
>FUSION-ENST00000661830.1:275747-ENST00000377970.6:2817|1130
VYFSWVVVQIAVSMK
>FUSION-ENST00000657693.1:145151-ENST00000377970.6:2817|3469
MDMSCFSGNLSTA
>FUSION-ENST00000653522.1:215919-ENST00000518376.2:5028|368
DAGTFQSTAGR
>FUSION-ENST00000667305.1:60794-ENST00000518376.2:5028|1266
MKPFLGDTIVF
>FUSION-ENST00000665698.1:275747-ENST00000377970.6:2817|6616
GFFHVAQAGLK
>FUSION-ENST00000665698.1:275747-ENST00000377970.6:2817|5816
MKDVFLR
>FUSION-ENST00000653522.1:145151-ENST00000377970.6:2817|1247
VPGAWPALSFC
>FUSION-ENST00000667305.1:60794-ENST00000518376.2:5028|2590
EGGKEGRK
>FUSION-ENST00000653522.1:215919-ENST00000518376.2:5028|886
MIIIMVLRKGWALE
>FUSION-ENST00000653522.1:145151-ENST00000377970.6:2817|2837
FPVYVSVTIYLPIKCLCCWFCVLK
>FUSION-ENST00000653522.1:145151-ENST00000377970.6:2817|315
LTPSWQASLSLQHLFTCSLHR
>FUSION-ENST00000661830.1:275747-ENST00000377970.6:2817|457
TPTVLATLEAETQELLELGKWGLQ
>FUSION-ENST00000661830.1:275747-ENST00000377970.6:2817|1307
QAGSEVRGPILPLPPCCSLTDSGK
>FUSION-ENST00000665698.1:275747-ENST00000377970.6:2817|6381
GLLYVVVLSSSGNPG
>FUSION-ENST00000665698.1:275747-ENST00000377970.6:2817|6592
AFPWLAR
>FUSION-ENST00000661830.1:275747-ENST00000377970.6:2817|843
QDNECNALNTLPGLVLNT
>FUSION-ENST00000667305.1:60794-ENST00000518376.2:5028|1219
EDIYMANKQMK
>FUSION-ENST00000661830.1:275747-ENST00000377970.6:2817|3356
MNRTENTDLAGK
>FUSION-ENST00000661830.1:275747-ENST00000377970.6:2817|3264
TFSESCCAYAQK
>FUSION-ENST00000667305.1:60794-ENST00000518376.2:5028|687
QVIWLEEVYPCQVFVNQTALER
>FUSION-ENST00000657693.1:145151-ENST00000377970.6:2817|2993
QPLEAWKSK
>FUSION-ENST00000667305.1:60794-ENST00000518376.2:5028|216
MSQCLFK
>FUSION-ENST00000667305.1:60794-ENST00000518376.2:5028|790
MKKEAAVQTASSSVR
>FUSION-ENST00000661830.1:275747-ENST00000377970.6:2817|1180
FNKLQIIWTSWIEMFIFLSR
>FUSION-ENST00000665698.1:275747-ENST00000377970.6:2817|7347
GGRYSDTVPQKGCCDDEVNGDT
>FUSION-ENST00000661830.1:275747-ENST00000377970.6:2817|2264
ISQHMRR
>FUSION-ENST00000653522.1:145151-ENST00000377970.6:2817|1711
EREIVHCTVK
>FUSION-ENST00000667305.1:60794-ENST00000518376.2:5028|391
KKIFFFFSEIR
>FUSION-ENST00000667305.1:60794-ENST00000518376.2:5028|2908
MFHALQR
>FUSION-ENST00000653522.1:145151-ENST00000377970.6:2817|1064
LIFVFLVETVFHHIGQTGLELLTS
>ENST00000459834.5|SNV-39741-T-C|5
MVPQIWKPVLLLMPSLDLEEM
>FUSION-ENST00000667305.1:60794-ENST00000518376.2:5028|3244
MMNRMCLAEDLGS
>FUSION-ENST00000661830.1:275747-ENST00000377970.6:2817|3593
PLEPAFIVLILQMRKWR
>FUSION-ENST00000653522.1:145151-ENST00000377970.6:2817|2658
MSQACFQPLRR
>FUSION-ENST00000661830.1:275747-ENST00000377970.6:2817|3644
EPSTMQGEGPHQNRPY
>FUSION-ENST00000661830.1:275747-ENST00000377970.6:2817|1273
MGAWEPLSCKGR
>FUSION-ENST00000661830.1:275747-ENST00000377970.6:2817|2689
METLSVSRPPR
>FUSION-ENST00000665698.1:275747-ENST00000377970.6:2817|7326
MFAVITLVVEMSCFI
>FUSION-ENST00000657693.1:145151-ENST00000377970.6:2817|4869
IIVQGFLELQLAHRWWPL
>FUSION-ENST00000661830.1:275747-ENST00000377970.6:2817|3573
HGGYLVNVSIRFASV
>FUSION-ENST00000667305.1:60794-ENST00000518376.2:5028|2660
MLFLQWVPVR
>FUSION-ENST00000661830.1:275747-ENST00000377970.6:2817|2295
MSRVWLPGG
>FUSION-ENST00000653522.1:145151-ENST00000377970.6:2817|1644
MLFISAPWHLAFKPGIHCT
>FUSION-ENST00000653522.1:145151-ENST00000377970.6:2817|2453
GVFPSHLSVTLYHSTRGGGTGQK
>FUSION-ENST00000661830.1:275747-ENST00000377970.6:2817|1716
MEERDKFGYPK
>FUSION-ENST00000657693.1:145151-ENST00000377970.6:2817|3581
MCPDSKVKQAVV
>FUSION-ENST00000661830.1:275747-ENST00000377970.6:2817|403
AAPCGAGGDRTAAFSFGIKIILK
>FUSION-ENST00000661830.1:275747-ENST00000377970.6:2817|2200
MGRVLNYSGGPKAITNSYLLVVPY
>FUSION-ENST00000657693.1:145151-ENST00000377970.6:2817|4609
ELMRPAVRVCGQDSVTGCLLLALGK
>FUSION-ENST00000661830.1:275747-ENST00000377970.6:2817|1728
MGSGNSDPTLPLDSSR
>FUSION-ENST00000667305.1:60794-ENST00000518376.2:5028|2382
MLMFIMSWMKKK
>FUSION-ENST00000661830.1:275747-ENST00000377970.6:2817|3298
LGAVAHVCNPSTLGGQGGRSR
>FUSION-ENST00000665698.1:275747-ENST00000377970.6:2817|6518
ASFCRARPR
>FUSION-ENST00000665698.1:275747-ENST00000377970.6:2817|7172
WSMLLHMWEK
>FUSION-ENST00000667305.1:60794-ENST00000518376.2:5028|1469
SWGAGKGDYKEPLVR
>FUSION-ENST00000667305.1:60794-ENST00000518376.2:5028|1871
PLIPATR
>FUSION-ENST00000657693.1:145151-ENST00000377970.6:2817|4241
MKMSQRP
>FUSION-ENST00000657693.1:145151-ENST00000377970.6:2817|5077
MSVLLVCGEL
>FUSION-ENST00000667305.1:60794-ENST00000518376.2:5028|1481
VNTECQLDWIEGCKVLFPGVSVR
>FUSION-ENST00000657693.1:145151-ENST00000377970.6:2817|3853
QWRQGANVLWR
>FUSION-ENST00000657693.1:145151-ENST00000377970.6:2817|2998
MKQPLEAWK
>FUSION-ENST00000661830.1:275747-ENST00000377970.6:2817|874
EVEILPPGCLWIKTTTSR
>FUSION-ENST00000665698.1:275747-ENST00000377970.6:2817|5558
MLHQVDKSYSK
>FUSION-ENST00000667305.1:60794-ENST00000518376.2:5028|796
CASRPLPSGERLSLC
>FUSION-ENST00000653522.1:145151-ENST00000377970.6:2817|2501
MKIAAPSSWGSIQCNKP
>FUSION-ENST00000665698.1:275747-ENST00000377970.6:2817|7394
FALARHFR
>FUSION-ENST00000557554.5:10769-ENST00000553891.5:33774|253
KLVHQEKLEGDFR
>FUSION-ENST00000657693.1:145151-ENST00000377970.6:2817|4207
MVDNTNCFPLGSFPPLVFLRP
>FUSION-ENST00000667305.1:60794-ENST00000518376.2:5028|2402
PAAVAYFSL
>FUSION-ENST00000653522.1:145151-ENST00000377970.6:2817|662
GECLCFR
>FUSION-ENST00000653522.1:145151-ENST00000377970.6:2817|2543
GMCILAGGAALTRSGLGDSFGKSV
>FUSION-ENST00000653522.1:145151-ENST00000377970.6:2817|428
VLGLQARAIVPGQYHGYF
>FUSION-ENST00000667305.1:60794-ENST00000518376.2:5028|1118
EYYAAIKK
>FUSION-ENST00000665698.1:275747-ENST00000377970.6:2817|6417
DSVSGKKK
>FUSION-ENST00000667305.1:60794-ENST00000518376.2:5028|1008
GEQMLVYRLQRVR
>FUSION-ENST00000653522.1:145151-ENST00000377970.6:2817|881
HSAFIQHLPYGGHYGR
>FUSION-ENST00000665698.1:275747-ENST00000377970.6:2817|5383
MEAPGTS
>FUSION-ENST00000653522.1:145151-ENST00000377970.6:2817|1500
MSTKFYLRVMK
>FUSION-ENST00000665698.1:275747-ENST00000377970.6:2817|5497
MILYSHRCRE
>FUSION-ENST00000661830.1:275747-ENST00000377970.6:2817|123
SMTASFFLFFHLISSLFL
>FUSION-ENST00000667305.1:60794-ENST00000518376.2:5028|1056
ECPCWSWPELGR
>FUSION-ENST00000661830.1:275747-ENST00000377970.6:2817|3172
MECQHILPSCALGVCNNLRIR
>FUSION-ENST00000653522.1:145151-ENST00000377970.6:2817|237
MLVSNFLSPF
>FUSION-ENST00000653522.1:145151-ENST00000377970.6:2817|2116
MGPWPALATVRQALCFHFTTDR
>FUSION-ENST00000661830.1:275747-ENST00000377970.6:2817|1167
MYCFSDFVVYVLFKLSFFK
>FUSION-ENST00000665698.1:275747-ENST00000377970.6:2817|7442
ICFLEVVGLR
>FUSION-ENST00000653522.1:145151-ENST00000377970.6:2817|711
IKHFGRPR
>FUSION-ENST00000653522.1:215919-ENST00000518376.2:5028|715
GCRASCILRNFFSSK
>FUSION-ENST00000657693.1:145151-ENST00000377970.6:2817|4274
SGCQEGR
>FUSION-ENST00000667305.1:60794-ENST00000518376.2:5028|3345
MRNPQPR
>FUSION-ENST00000546097.5:86748-ENST00000521793.1:9633|3
VEFKTTRSGNMDAAGGHYLK
>FUSION-ENST00000653522.1:145151-ENST00000377970.6:2817|770
FNHGRGVYSANHHHPTLSPR
>FUSION-ENST00000661830.1:275747-ENST00000377970.6:2817|3076
LIFYIWEIMEKIKNCYNCTNLK
>FUSION-ENST00000653522.1:145151-ENST00000377970.6:2817|2077
SKELVLGQD
>ENST00000530737.2|SNV-3229-G-C|2
MFVAVASAQGANPCR
>FUSION-ENST00000667305.1:60794-ENST00000518376.2:5028|819
MSSEETSAQSRLR
>FUSION-ENST00000661830.1:275747-ENST00000377970.6:2817|493
RQNYINFDKISK
>FUSION-ENST00000653522.1:145151-ENST00000377970.6:2817|352
TASSSSSSSHQSGGGDWGGDC
>FUSION-ENST00000653522.1:215919-ENST00000518376.2:5028|433
ISACLCLPKYWDYGCAPLR
>FUSION-ENST00000661830.1:275747-ENST00000377970.6:2817|460
MGSLGHNAKHFCS
>FUSION-ENST00000661830.1:275747-ENST00000377970.6:2817|2227
TSLLPLPQFPHL
>FUSION-ENST00000665698.1:275747-ENST00000377970.6:2817|6632
TSEYDWI
>FUSION-ENST00000653522.1:215919-ENST00000518376.2:5028|262
MSKLRSCK
>FUSION-ENST00000653522.1:145151-ENST00000377970.6:2817|782
MGSGPLSSWKFEESQPFK
>FUSION-ENST00000665698.1:275747-ENST00000377970.6:2817|5210
FPASLTFIDV
>FUSION-ENST00000653522.1:145151-ENST00000377970.6:2817|107
MPFVFKAAAPEDMEEKG
>ENST00000301964.6|SNV-12486-G-A|3
EEVSQQELR
>FUSION-ENST00000657693.1:145151-ENST00000377970.6:2817|4653
NFSLPFCLHKQK
>FUSION-ENST00000665698.1:275747-ENST00000377970.6:2817|5365
EAEAGEFLGPRRWR
>FUSION-ENST00000657693.1:145151-ENST00000377970.6:2817|4418
RWREEPAIWWVPGW
>FUSION-ENST00000653522.1:145151-ENST00000377970.6:2817|2297
RKLGLLQR
>FUSION-ENST00000667305.1:60794-ENST00000518376.2:5028|833
MKELWQEID
>FUSION-ENST00000657693.1:145151-ENST00000377970.6:2817|3566
MKTSLYK
>FUSION-ENST00000667305.1:60794-ENST00000518376.2:5028|779
LAPGIDGLGNNACCL
>FUSION-ENST00000657693.1:145151-ENST00000377970.6:2817|3194
MLFIATCHSPFR
>FUSION-ENST00000667305.1:60794-ENST00000518376.2:5028|1086
LTQERKTK
>FUSION-ENST00000667305.1:60794-ENST00000518376.2:5028|3328
VDFLLWGRVGSNTSNYMISFNFPIK
>FUSION-ENST00000653522.1:145151-ENST00000377970.6:2817|407
MAGFLISATFVYMFPS
>FUSION-ENST00000661830.1:275747-ENST00000377970.6:2817|933
MQNPGPHPRPADSKR
>FUSION-ENST00000661830.1:275747-ENST00000377970.6:2817|606
EPQNIWSFVR
>FUSION-ENST00000657693.1:145151-ENST00000377970.6:2817|4094
WTPSVQGPSACLSLGRVHQNR
>FUSION-ENST00000665698.1:275747-ENST00000377970.6:2817|5254
LLPLRRL
>FUSION-ENST00000667305.1:60794-ENST00000518376.2:5028|1140
LVQPLWKTVG
>FUSION-ENST00000661830.1:275747-ENST00000377970.6:2817|306
MMLRLSMISG
>FUSION-ENST00000653522.1:145151-ENST00000377970.6:2817|1078
HCTPAWVRLR
>FUSION-ENST00000665698.1:275747-ENST00000377970.6:2817|6820
MDLTSEGRQITER
>FUSION-ENST00000667305.1:60794-ENST00000518376.2:5028|1452
MLVSSMDTGKMGSR
>FUSION-ENST00000661830.1:275747-ENST00000377970.6:2817|3423
MLLFCHPWDLEVTPTGSGDEGQER
>FUSION-ENST00000653522.1:145151-ENST00000377970.6:2817|266
FTYVPWKSFIQERICK
>FUSION-ENST00000661830.1:275747-ENST00000377970.6:2817|593
TYSHKLEWLKQGLVR
>FUSION-ENST00000667305.1:60794-ENST00000518376.2:5028|2586
EGKGREGR
>FUSION-ENST00000657693.1:145151-ENST00000377970.6:2817|3198
MHTYLCIDTTEWSCR
>FUSION-ENST00000667305.1:60794-ENST00000518376.2:5028|3327
QSCRDLDHSLR
>FUSION-ENST00000661830.1:275747-ENST00000377970.6:2817|110
GDEETNVEFLFPFPSLLHR
>FUSION-ENST00000661830.1:275747-ENST00000377970.6:2817|241
SRLPNSVIHSR
>FUSION-ENST00000661830.1:275747-ENST00000377970.6:2817|3606
LVESHTLDLTTTAENK
>FUSION-ENST00000653522.1:145151-ENST00000377970.6:2817|286
MYPKGPF
>FUSION-ENST00000657693.1:145151-ENST00000377970.6:2817|3288
KAQPHTHWETLIMAPPANGAPLK
>FUSION-ENST00000665698.1:275747-ENST00000377970.6:2817|5453
ISTCSCRISELK
>FUSION-ENST00000667305.1:60794-ENST00000518376.2:5028|2230
LVEMCNAEEPRDK
>FUSION-ENST00000661830.1:275747-ENST00000377970.6:2817|1961
MSAEVFWAEASG
>FUSION-ENST00000665698.1:275747-ENST00000377970.6:2817|5966
WGEGEVNFWGA
>FUSION-ENST00000657693.1:145151-ENST00000377970.6:2817|4211
FYLIVEEHSK
>FUSION-ENST00000661830.1:275747-ENST00000377970.6:2817|1174
LSITFSSAFIPPLEFP
>FUSION-ENST00000667305.1:60794-ENST00000518376.2:5028|1564
MWGCGSGVGETILLYFR
>FUSION-ENST00000653522.1:145151-ENST00000377970.6:2817|2417
MEFQGDLCIV
>FUSION-ENST00000653522.1:215919-ENST00000518376.2:5028|882
MCPTFFLLITSFTDHTPSHPQTR
>FUSION-ENST00000657693.1:145151-ENST00000377970.6:2817|3818
MVSQDKGLPLASGCVLLRVLEK
>FUSION-ENST00000657693.1:145151-ENST00000377970.6:2817|4514
LSRGPSLITESLQVGER
>FUSION-ENST00000665698.1:275747-ENST00000377970.6:2817|6168
FGEEADLAGAQVGLEWRNGVLP
>FUSION-ENST00000665698.1:275747-ENST00000377970.6:2817|6089
MKKCCPLSGYNVHIFSQPVGR
>FUSION-ENST00000653522.1:145151-ENST00000377970.6:2817|1374
SSRSMTSMWAWSGFRFLVFVCAQPR
>FUSION-ENST00000661830.1:275747-ENST00000377970.6:2817|2872
MIYCVMSQPVSCGEAEK
>FUSION-ENST00000661830.1:275747-ENST00000377970.6:2817|3324
VSQCARGQWRMEQK
>FUSION-ENST00000661830.1:275747-ENST00000377970.6:2817|1186
PIILSLTFK
>FUSION-ENST00000653522.1:215919-ENST00000518376.2:5028|523
FNTGFVFYLK
>FUSION-ENST00000657693.1:145151-ENST00000377970.6:2817|4545
MPYREGK
>FUSION-ENST00000653522.1:215919-ENST00000518376.2:5028|687
MLTLITWLL
>FUSION-ENST00000653522.1:215919-ENST00000518376.2:5028|863
MLGERFLELTEFRTLTWGWK
>FUSION-ENST00000665698.1:275747-ENST00000377970.6:2817|5368
PVTPATREAEAGEFLGPRR
>FUSION-ENST00000661830.1:275747-ENST00000377970.6:2817|1128
MLSKWVVHETK
>FUSION-ENST00000653522.1:145151-ENST00000377970.6:2817|1071
KIIIFGSCFFFFFFFLR
>FUSION-ENST00000653522.1:215919-ENST00000518376.2:5028|100
VLEICLYH
>FUSION-ENST00000667305.1:60794-ENST00000518376.2:5028|2699
LGLGGHPLAFAK
>FUSION-ENST00000667305.1:60794-ENST00000518376.2:5028|681
DGVLLSCPGWSAVARSR
>FUSION-ENST00000661830.1:275747-ENST00000377970.6:2817|3192
WEDCFISGVGDQPGQHSETLSL
>FUSION-ENST00000665698.1:275747-ENST00000377970.6:2817|5142
ALYSFQSISSHIIFFSPPRRWCHQR
>FUSION-ENST00000667305.1:60794-ENST00000518376.2:5028|156
LYDIDLSGSQHPLV
>FUSION-ENST00000667305.1:60794-ENST00000518376.2:5028|3462
FFCSSKLLTLGPSR
>FUSION-ENST00000653522.1:145151-ENST00000377970.6:2817|1656
YWVILYLSLPSFFFF
>FUSION-ENST00000653522.1:145151-ENST00000377970.6:2817|1857
LEYSGVILTR
>FUSION-ENST00000657693.1:145151-ENST00000377970.6:2817|3821
QSSGQLNLGRGLWRK
>FUSION-ENST00000657693.1:145151-ENST00000377970.6:2817|3902
MVPPVFLPSHLLVLACSGCSAWG
>FUSION-ENST00000657693.1:145151-ENST00000377970.6:2817|3733
ILALPVHSSHLLAPPVLK
>ENST00000263997.11|SNV-9577-A-G|1
GSADYNSLSEEEGGSSRQRMWSK
>FUSION-ENST00000665698.1:275747-ENST00000377970.6:2817|6269
IIGGTALQPNGF
>FUSION-ENST00000661830.1:275747-ENST00000377970.6:2817|2149
MRPLSHKLAIVCR
>FUSION-ENST00000657693.1:145151-ENST00000377970.6:2817|4403
MLHIMPGKHIIK
>ENST00000583204.5|SNV-16903-C-T|3
MYGKHTVGLRN
>FUSION-ENST00000667305.1:60794-ENST00000518376.2:5028|2823
FMVVNSR
>FUSION-ENST00000653522.1:215919-ENST00000518376.2:5028|343
MPALWEAK
>FUSION-ENST00000667305.1:60794-ENST00000518376.2:5028|782
RKEQCLK
>FUSION-ENST00000667305.1:60794-ENST00000518376.2:5028|689
DSVSKNK
>FUSION-ENST00000667305.1:1483-ENST00000518376.2:5028|8
RSEERGVTGGK
>FUSION-ENST00000653522.1:215919-ENST00000518376.2:5028|887
IIIMVLRK
>FUSION-ENST00000665698.1:275747-ENST00000377970.6:2817|7179
MAEVQARL
>FUSION-ENST00000667305.1:60794-ENST00000518376.2:5028|967
DSSPWDHKPGPLR
>FUSION-ENST00000661830.1:275747-ENST00000377970.6:2817|3197
CNAILCAYWAKQSQR
>FUSION-ENST00000661830.1:275747-ENST00000377970.6:2817|1403
MCGEPPVVLRCLILPREK
>FUSION-ENST00000653522.1:145151-ENST00000377970.6:2817|150
HVPQGQLLQMKR
>FUSION-ENST00000657693.1:145151-ENST00000377970.6:2817|3798
RLGKAAQR
>FUSION-ENST00000665698.1:275747-ENST00000377970.6:2817|6979
MACSSVFLLLKSSC
>FUSION-ENST00000665698.1:275747-ENST00000377970.6:2817|7175
HCWEEHPHMLSWSLM
>FUSION-ENST00000653522.1:145151-ENST00000377970.6:2817|1694
MSGSSYR
>FUSION-ENST00000661830.1:275747-ENST00000377970.6:2817|999
NQCCCHTMCR
>FUSION-ENST00000653522.1:145151-ENST00000377970.6:2817|1093
EWSEGSLYFVRK
>FUSION-ENST00000653522.1:145151-ENST00000377970.6:2817|1579
MVVREMQIKTMR
>FUSION-ENST00000657693.1:145151-ENST00000377970.6:2817|3970
MSAQLMRSLQILLLRK
>FUSION-ENST00000657693.1:145151-ENST00000377970.6:2817|4553
QPEDGDKPGCGR
>FUSION-ENST00000557554.5:10769-ENST00000553891.5:33774|192
MPHPLAGDCKTSVCLCSSVC
>FUSION-ENST00000657693.1:145151-ENST00000377970.6:2817|3391
MKVPAGR
>FUSION-ENST00000665698.1:275747-ENST00000377970.6:2817|7245
GPGNVPWTIS
>FUSION-ENST00000661830.1:275747-ENST00000377970.6:2817|2430
FPKIMLLEAQLTSRSFSGK
>FUSION-ENST00000661830.1:275747-ENST00000377970.6:2817|8
MGKLRHCDLPK
>FUSION-ENST00000661830.1:275747-ENST00000377970.6:2817|2045
MSSSYYGYFIYPEK
>FUSION-ENST00000667305.1:60794-ENST00000518376.2:5028|2399
MLPRLVPNSWAR
>FUSION-ENST00000665698.1:275747-ENST00000377970.6:2817|5854
LPLQTGKVFLVSLPPLTFIERL
>FUSION-ENST00000665698.1:275747-ENST00000377970.6:2817|5416
MVVHTCNPSTFGRLRWADHLR
>FUSION-ENST00000661830.1:275747-ENST00000377970.6:2817|2086
MLLLKAPGLSVI
>FUSION-ENST00000661830.1:275747-ENST00000377970.6:2817|1046
MLGPGFQGHRSQSERNAM
>FUSION-ENST00000657693.1:145151-ENST00000377970.6:2817|4196
MNLAHYNPDLLGSSNFR
>ENST00000376083.7|SNV-108885-A-G|8
EDIKDNDRTLQR
>FUSION-ENST00000653522.1:145151-ENST00000377970.6:2817|1588
MKRCSVAMVVR
>FUSION-ENST00000653522.1:215919-ENST00000518376.2:5028|982
MGPQSCGR
>FUSION-ENST00000653522.1:145151-ENST00000377970.6:2817|14
GMLQFRTSG
>FUSION-ENST00000661830.1:275747-ENST00000377970.6:2817|1745
VLRHVIK
>FUSION-ENST00000665698.1:275747-ENST00000377970.6:2817|5105
MAGFSGSCL
>FUSION-ENST00000485405.5:14791-ENST00000360509.10:239556|14
LQSARSSMTATQTR
>FUSION-ENST00000661830.1:275747-ENST00000377970.6:2817|2367
IGQPCRDDDDDDDDSDGGGERGR
>FUSION-ENST00000661830.1:275747-ENST00000377970.6:2817|1268
MSLSNSK
>FUSION-ENST00000661830.1:275747-ENST00000377970.6:2817|845
MPINTKQDNECNALNTLPGLVLNT
>FUSION-ENST00000665698.1:275747-ENST00000377970.6:2817|4878
QLWPSCSLGRDEEIK
>FUSION-ENST00000657693.1:145151-ENST00000377970.6:2817|4154
ELQGLQEATRCQKEAR
>FUSION-ENST00000667305.1:60794-ENST00000518376.2:5028|3410
MSYILEVR
>FUSION-ENST00000657693.1:145151-ENST00000377970.6:2817|3698
MELWDVGEDRFSRVAWWK
>ENST00000628202.3|SNV-2761-G-A|1
NPDCTRCYCFECVDSLVGPGTSGK
>FUSION-ENST00000667305.1:60794-ENST00000518376.2:5028|2690
HSLHADLVKKEKPR
>FUSION-ENST00000661830.1:275747-ENST00000377970.6:2817|994
MRSLITSSLAQPSLW
>FUSION-ENST00000667305.1:60794-ENST00000518376.2:5028|794
MSAEEEKALSSNVFR
>FUSION-ENST00000661830.1:275747-ENST00000377970.6:2817|3256
EVGGHMGSYRNPVDLKSR
>FUSION-ENST00000667305.1:60794-ENST00000518376.2:5028|569
ESCPRYRNGSLVDWLGQR
>FUSION-ENST00000665698.1:275747-ENST00000377970.6:2817|7460
AEVRHGSLQANIKEPVGCLPFWR
>ENST00000445912.5|SNV-32620-G-A|2
AQLRAAAGLGAGIPR
>FUSION-ENST00000653522.1:215919-ENST00000518376.2:5028|1036
INDMMKRK
>FUSION-ENST00000657693.1:145151-ENST00000377970.6:2817|4428
MLPPKRFTS
>FUSION-ENST00000661830.1:275747-ENST00000377970.6:2817|2022
GKWGTALKHLACK
>FUSION-ENST00000653522.1:145151-ENST00000377970.6:2817|2371
MSLVSHSPSFSSYKYLS
>FUSION-ENST00000653522.1:145151-ENST00000377970.6:2817|1551
AENSKCW
>FUSION-ENST00000653522.1:145151-ENST00000377970.6:2817|18
LTQGSWLSVSFEQSFLW
>FUSION-ENST00000661830.1:275747-ENST00000377970.6:2817|334
KIEEDNEKESGWVQSMPF
>FUSION-ENST00000661830.1:275747-ENST00000377970.6:2817|2663
ELFGLAQAR
>FUSION-ENST00000661830.1:275747-ENST00000377970.6:2817|3631
IYIKTLELTFNTHLLNEGDA
>FUSION-ENST00000661830.1:275747-ENST00000377970.6:2817|1227
KAGPSLPICIGISKAK
>FUSION-ENST00000657693.1:145151-ENST00000377970.6:2817|3384
LVLYWLLASSLWRPTLCLAK
>FUSION-ENST00000665698.1:275747-ENST00000377970.6:2817|5612
MTGVHRK
>FUSION-ENST00000665698.1:275747-ENST00000377970.6:2817|5644
GRVECWSSDSPAK
>FUSION-ENST00000661830.1:275747-ENST00000377970.6:2817|801
WEDSYHSLLDTVHPRHK
>FUSION-ENST00000653522.1:145151-ENST00000377970.6:2817|2076
TCGFFFEYI
>FUSION-ENST00000657693.1:145151-ENST00000377970.6:2817|3380
MYLAELKQGSAASCP
>FUSION-ENST00000653522.1:145151-ENST00000377970.6:2817|1580
VVREMQIK
>FUSION-ENST00000667305.1:60794-ENST00000518376.2:5028|493
GAPNGTLFFFEMLPR
>FUSION-ENST00000661830.1:275747-ENST00000377970.6:2817|2480
RLARPLGR
>FUSION-ENST00000661830.1:275747-ENST00000377970.6:2817|160
MWVLLHRPHMRK
>FUSION-ENST00000667305.1:60794-ENST00000518376.2:5028|1528
QDWPSLLAYIFLPYWMLPALR
>FUSION-ENST00000653522.1:145151-ENST00000377970.6:2817|281
ITPLCQLLSYCFDGLSQK
>FUSION-ENST00000661830.1:275747-ENST00000377970.6:2817|3155
ILAAVCL
>FUSION-ENST00000667305.1:60794-ENST00000518376.2:5028|1248
ETTIRVNKEPTEWEK
>FUSION-ENST00000653522.1:215919-ENST00000518376.2:5028|825
MDPEGSCDLPPAGWRPRKQLSCHK
>FUSION-ENST00000667305.1:60794-ENST00000518376.2:5028|694
MAKPHFY
>FUSION-ENST00000653522.1:145151-ENST00000377970.6:2817|2468
ALETKLGREAPLLIMLETR
>FUSION-ENST00000661830.1:275747-ENST00000377970.6:2817|2699
MDPPFFIYK
>FUSION-ENST00000661830.1:275747-ENST00000377970.6:2817|2006
STHVVCWTAAPQDDHNPWDLR
>FUSION-ENST00000667305.1:60794-ENST00000518376.2:5028|2406
MLPSASFAALHHVGK
>FUSION-ENST00000653522.1:145151-ENST00000377970.6:2817|197
GFVNQKNECWYLISCPRFK
>FUSION-ENST00000653522.1:215919-ENST00000518376.2:5028|441
YLGLQVCVPMPD
>FUSION-ENST00000661830.1:275747-ENST00000377970.6:2817|1864
MCGECVCIL
>FUSION-ENST00000665698.1:275747-ENST00000377970.6:2817|4830
VESKFPFR
>FUSION-ENST00000653522.1:215919-ENST00000518376.2:5028|13
ILLQIVKTPWCFSLINCK
>FUSION-ENST00000653522.1:145151-ENST00000377970.6:2817|2292
KLGLLQRAAGGAGWSLALALTH
>FUSION-ENST00000661830.1:275747-ENST00000377970.6:2817|1136
MFTKLFYPH
>FUSION-ENST00000665698.1:275747-ENST00000377970.6:2817|7084
HKPFNRLYWVPNISDTLR
>FUSION-ENST00000667305.1:60794-ENST00000518376.2:5028|454
MEHFYKSKR
>FUSION-ENST00000667305.1:60794-ENST00000518376.2:5028|676
LTVSSASRVHAILLPQPLE
>ENST00000306862.7|SNV-6532-C-T|3
NSSATCLFLSETIIPSER
>FUSION-ENST00000661830.1:275747-ENST00000377970.6:2817|1600
TMLKEETKGTR
>FUSION-ENST00000657693.1:145151-ENST00000377970.6:2817|4136
QPENVSPYYLYCLPK
>FUSION-ENST00000665698.1:275747-ENST00000377970.6:2817|6386
MQYVIPGR
>FUSION-ENST00000653522.1:145151-ENST00000377970.6:2817|53
QVEVLEK
>FUSION-ENST00000667305.1:60794-ENST00000518376.2:5028|2482
MNLTTLSIR
>FUSION-ENST00000653522.1:215919-ENST00000518376.2:5028|405
MLAPFSPQQAATTVFHCTIR
>FUSION-ENST00000665698.1:275747-ENST00000377970.6:2817|5797
GGHGFLAATR
>FUSION-ENST00000653522.1:145151-ENST00000377970.6:2817|1989
MCQDLNISLSNPK
>FUSION-ENST00000657693.1:145151-ENST00000377970.6:2817|3184
VLEVGKSKIK
>FUSION-ENST00000667305.1:60794-ENST00000518376.2:5028|250
CMCAPACICMGTQPVTTCV
>FUSION-ENST00000665698.1:275747-ENST00000377970.6:2817|5705
MSSKSGASK
>FUSION-ENST00000653522.1:145151-ENST00000377970.6:2817|677
MIGCGLSSQLT
>FUSION-ENST00000667305.1:60794-ENST00000518376.2:5028|873
MYHIMMCGSAMDRIYNGGPMRL
>FUSION-ENST00000667305.1:60794-ENST00000518376.2:5028|2854
CEGPEAAKLLVCSECQK
>FUSION-ENST00000653522.1:145151-ENST00000377970.6:2817|1335
QTSSLSG
>FUSION-ENST00000653522.1:145151-ENST00000377970.6:2817|1728
MCRKLTK
>FUSION-ENST00000661830.1:275747-ENST00000377970.6:2817|1929
LTFKSVDFEER
>FUSION-ENST00000661830.1:275747-ENST00000377970.6:2817|1175
FGEFYVFFSLNK
>FUSION-ENST00000661830.1:275747-ENST00000377970.6:2817|2088
GPFAMLLLK
>FUSION-ENST00000661830.1:275747-ENST00000377970.6:2817|1119
GPGSRNLTQLD
>ENST00000286353.9|SNV-64359-G-T|2
LSPKPMCPLENLVRFVK
>FUSION-ENST00000665698.1:275747-ENST00000377970.6:2817|7429
MGGNIFTGSR
>FUSION-ENST00000661830.1:275747-ENST00000377970.6:2817|475
YTRRPGTVAQAYNPSTLGF
>FUSION-ENST00000661830.1:275747-ENST00000377970.6:2817|3525
WTKMNKK
>FUSION-ENST00000653522.1:145151-ENST00000377970.6:2817|379
MKWELLFEPLK
>FUSION-ENST00000661830.1:275747-ENST00000377970.6:2817|555
LIKLFIYK
>FUSION-ENST00000661830.1:275747-ENST00000377970.6:2817|512
ILSIWHFIGR
>FUSION-ENST00000657693.1:145151-ENST00000377970.6:2817|3599
SEVHSKVR
>FUSION-ENST00000667305.1:60794-ENST00000518376.2:5028|2595
FPPLYSSQSHRTRPCQKK
>FUSION-ENST00000653522.1:145151-ENST00000377970.6:2817|1530
WNETLIHVTTWMNLKNAVLGDR
>FUSION-ENST00000661830.1:275747-ENST00000377970.6:2817|875
EVEILPPGCLWIK
>FUSION-ENST00000657693.1:145151-ENST00000377970.6:2817|3689
MLFSDYK
>FUSION-ENST00000657693.1:145151-ENST00000377970.6:2817|4345
NFEDSPCGCAVSFFMQICWGMQR
>FUSION-ENST00000665698.1:275747-ENST00000377970.6:2817|6249
NVEFFFLRR
>FUSION-ENST00000665698.1:275747-ENST00000377970.6:2817|6037
MEGVACLVCIKLNCIT
>FUSION-ENST00000661830.1:275747-ENST00000377970.6:2817|2422
MLLEAQLTSRSFSGKAFGVPQGR
>FUSION-ENST00000665698.1:275747-ENST00000377970.6:2817|7522
VLGSETLR
>FUSION-ENST00000661830.1:275747-ENST00000377970.6:2817|2273
MLSNFLK
>FUSION-ENST00000661830.1:275747-ENST00000377970.6:2817|1365
EAGRGWLGLVVGISWPSFLK
>FUSION-ENST00000661830.1:275747-ENST00000377970.6:2817|2928
DSVPKIKK
>FUSION-ENST00000653522.1:215919-ENST00000518376.2:5028|121
LATQLQPPIPR
>FUSION-ENST00000661830.1:275747-ENST00000377970.6:2817|1819
HGNSSLPLQMSATK
>FUSION-ENST00000665698.1:275747-ENST00000377970.6:2817|5098
KNYCTPR
>FUSION-ENST00000665698.1:275747-ENST00000377970.6:2817|4752
HCSLNVFSSCAPHSVYSKCAVLIF
>FUSION-ENST00000653522.1:215919-ENST00000518376.2:5028|403
MLAPFSPQQAATTVFHCTIRSP
>FUSION-ENST00000661830.1:275747-ENST00000377970.6:2817|1018
MHLIHCLA
>FUSION-ENST00000665698.1:275747-ENST00000377970.6:2817|6328
ARIGEEFR
>FUSION-ENST00000667305.1:60794-ENST00000518376.2:5028|605
VAAWTMPSKAAKSCGR
>FUSION-ENST00000665698.1:275747-ENST00000377970.6:2817|6199
SSGEWLNLHCEGTHSWR
>FUSION-ENST00000653522.1:145151-ENST00000377970.6:2817|348
VWALSGWEEVGLK
>FUSION-ENST00000667305.1:60794-ENST00000518376.2:5028|1133
FIAALFTIAKTWNQPKCPSLIDWIK
>FUSION-ENST00000653522.1:145151-ENST00000377970.6:2817|978
VFCAWLLSLGVMFSR
>FUSION-ENST00000667305.1:60794-ENST00000518376.2:5028|3379
FSGSFVKRSPGL
>FUSION-ENST00000661830.1:275747-ENST00000377970.6:2817|2424
MLLEAQLTSRSFSGK
>FUSION-ENST00000657693.1:145151-ENST00000377970.6:2817|4419
GWSQGEGDRRWR
>FUSION-ENST00000653522.1:215919-ENST00000518376.2:5028|659
AVKYMCVGR
>FUSION-ENST00000667305.1:60794-ENST00000518376.2:5028|730
HHHAWLIFVFLVER
>FUSION-ENST00000665698.1:275747-ENST00000377970.6:2817|7252
KKSSHLLQDFCVIK
>FUSION-ENST00000665698.1:275747-ENST00000377970.6:2817|7173
MWSMLLHMWEK
>FUSION-ENST00000657693.1:145151-ENST00000377970.6:2817|2815
MECKTPTLPGEASDAR
>FUSION-ENST00000667305.1:60794-ENST00000518376.2:5028|2799
APPPANVLFLIFYKDRVSLCCPGLK
>FUSION-ENST00000661830.1:275747-ENST00000377970.6:2817|380
KDMSAINAFDTMCVRPTKAL
>FUSION-ENST00000665698.1:275747-ENST00000377970.6:2817|7232
CVLWGQK
>FUSION-ENST00000665698.1:275747-ENST00000377970.6:2817|5170
HFFLARSPPDR
>FUSION-ENST00000665698.1:275747-ENST00000377970.6:2817|7048
MLKALQR
>FUSION-ENST00000653522.1:145151-ENST00000377970.6:2817|726
MVLRENVFALEKYTWK
>FUSION-ENST00000653522.1:215919-ENST00000518376.2:5028|942
MVAHACNPSYLGGLGTR
>FUSION-ENST00000657693.1:145151-ENST00000377970.6:2817|4739
GVNLGCHCGR
>FUSION-ENST00000667305.1:60794-ENST00000518376.2:5028|916
MIFFFFLRR
>FUSION-ENST00000657693.1:145151-ENST00000377970.6:2817|2929
DAPQPPLPSQGAPEAMSSWQFPV
>FUSION-ENST00000667305.1:60794-ENST00000518376.2:5028|2598
MFPPLYSSQSHRTRPCQK
>FUSION-ENST00000657693.1:145151-ENST00000377970.6:2817|4852
YNMVYFVSLLEIQK
>FUSION-ENST00000651619.1:24692-ENST00000468027.5:5548|4
AAEDDEVGSGLRRR
>FUSION-ENST00000657693.1:145151-ENST00000377970.6:2817|5045
MSGFPSEERRHER
>FUSION-ENST00000657693.1:145151-ENST00000377970.6:2817|4298
MYIYIYMYVLSLYFLK
>ENST00000371117.8|SNV-428355-C-A|3
NCTTVTCTSHYR
>FUSION-ENST00000665698.1:275747-ENST00000377970.6:2817|5252
CPRPHHPK
>FUSION-ENST00000653522.1:145151-ENST00000377970.6:2817|1252
VGPSLPR
>FUSION-ENST00000665698.1:275747-ENST00000377970.6:2817|7114
MGPPLFESLCHSCPIFFFFKW
>FUSION-ENST00000665698.1:275747-ENST00000377970.6:2817|7045
ALQRQHESSQFPACALTT
>FUSION-ENST00000665698.1:275747-ENST00000377970.6:2817|6003
MHLVSNR
>FUSION-ENST00000667305.1:60794-ENST00000518376.2:5028|3195
ANSCAKSPRPHCVNSKVLSR
>FUSION-ENST00000665698.1:275747-ENST00000377970.6:2817|6427
MFLSYPR
>FUSION-ENST00000653522.1:215919-ENST00000518376.2:5028|375
MPFSMLLRSPHKVT
>FUSION-ENST00000661830.1:275747-ENST00000377970.6:2817|3258
EVGGHMGSYR
>FUSION-ENST00000653522.1:215919-ENST00000518376.2:5028|976
ESESQKLGR
>FUSION-ENST00000667305.1:60794-ENST00000518376.2:5028|1551
RHPLSDT
>FUSION-ENST00000661830.1:275747-ENST00000377970.6:2817|1445
MHKCYMLFK
>FUSION-ENST00000667305.1:60794-ENST00000518376.2:5028|3493
VWAFGEGEGR
>FUSION-ENST00000667305.1:60794-ENST00000518376.2:5028|2281
IIVRLDCGFPQGDLDLPR
>FUSION-ENST00000661830.1:275747-ENST00000377970.6:2817|3094
NDHRRTGGK
>FUSION-ENST00000657693.1:145151-ENST00000377970.6:2817|2930
MDAPQPPLPSQGAPEAMSSWQFPV
>FUSION-ENST00000657693.1:145151-ENST00000377970.6:2817|2823
HVPSGAQLGLR
>FUSION-ENST00000653522.1:145151-ENST00000377970.6:2817|2143
DLSPPWLESITR
>FUSION-ENST00000665698.1:275747-ENST00000377970.6:2817|6219
WAVVSDPHWGGQGRGGVWK
>FUSION-ENST00000665698.1:275747-ENST00000377970.6:2817|6845
LLCSLQK
>FUSION-ENST00000557554.5:10769-ENST00000553891.5:33774|414
MATFVGSSVSKHLCIQISVPSLGDK
>FUSION-ENST00000665698.1:275747-ENST00000377970.6:2817|5608
YIFFVEMEFCYVAQAGLELQAILLP
>FUSION-ENST00000661830.1:275747-ENST00000377970.6:2817|3586
MKGWGYVFLLP
>FUSION-ENST00000657693.1:145151-ENST00000377970.6:2817|3819
VSQDKGLPLASGCVLLR
>FUSION-ENST00000653522.1:215919-ENST00000518376.2:5028|464
SLPPSSCVLSCVFVSK
>FUSION-ENST00000667305.1:60794-ENST00000518376.2:5028|2740
VANEDRVPFRHLL
>FUSION-ENST00000667305.1:60794-ENST00000518376.2:5028|647
GLSLPSFCK
>FUSION-ENST00000661830.1:275747-ENST00000377970.6:2817|1052
MFNLTDSDCSFHLFCCLCES
>FUSION-ENST00000657693.1:145151-ENST00000377970.6:2817|4417
WREEPAIWWVPGW
>FUSION-ENST00000665698.1:275747-ENST00000377970.6:2817|7099
DVRASKTDMVLPLWAV
>FUSION-ENST00000667305.1:60794-ENST00000518376.2:5028|1554
KRHPLSDT
>FUSION-ENST00000667305.1:60794-ENST00000518376.2:5028|651
MVGRGLSLPSFCK
>FUSION-ENST00000667305.1:60794-ENST00000518376.2:5028|2206
VTCARVPGVHIK
>FUSION-ENST00000661830.1:275747-ENST00000377970.6:2817|1213
MCISVHLMVSHK
>FUSION-ENST00000653522.1:145151-ENST00000377970.6:2817|2723
MSLWVLHAVLTHSS
>FUSION-ENST00000653522.1:145151-ENST00000377970.6:2817|2438
CSGEVVEAC
>FUSION-ENST00000661830.1:275747-ENST00000377970.6:2817|2182
SGRQETDFPLELQK
>FUSION-ENST00000667305.1:60794-ENST00000518376.2:5028|185
LKPVGACWRDTWMFSELVTLLVMSK
>FUSION-ENST00000661830.1:275747-ENST00000377970.6:2817|2385
GCREARGAFLGPVIACTLPGPLVLR
>FUSION-ENST00000661830.1:275747-ENST00000377970.6:2817|1188
MSTYFKK
>FUSION-ENST00000665698.1:275747-ENST00000377970.6:2817|6799
WSPAVWPR
>FUSION-ENST00000665698.1:275747-ENST00000377970.6:2817|6504
STMIACDMKPSTDSSFRGGFK
>FUSION-ENST00000657693.1:145151-ENST00000377970.6:2817|4101
MQGNGYENFCIK
>FUSION-ENST00000665698.1:275747-ENST00000377970.6:2817|7145
MPFLVVPLIARGMSSLPSTAPC
>FUSION-ENST00000653522.1:215919-ENST00000518376.2:5028|646
MNRDVGK
>FUSION-ENST00000657693.1:145151-ENST00000377970.6:2817|4222
AGRPSQLLSK
>FUSION-ENST00000665698.1:275747-ENST00000377970.6:2817|4749
MNETSHYQIYSR
>ENST00000320574.10|SNV-15085-C-T|2
MNPAAFDFLLQWVEK
>FUSION-ENST00000665698.1:275747-ENST00000377970.6:2817|4877
DEEIKVGNTSHLPAVLACGAR
>FUSION-ENST00000667305.1:60794-ENST00000518376.2:5028|5
TPKGWLQKVR
>FUSION-ENST00000667305.1:60794-ENST00000518376.2:5028|1917
QSALITCPLCSALSLPSAF
>FUSION-ENST00000665698.1:275747-ENST00000377970.6:2817|6685
DLSGIWL
>FUSION-ENST00000667305.1:60794-ENST00000518376.2:5028|69
MRGAMRDGSSL
>FUSION-ENST00000667305.1:60794-ENST00000518376.2:5028|1045
MASESTR
>FUSION-ENST00000653522.1:145151-ENST00000377970.6:2817|1754
YRVVETCTR
>FUSION-ENST00000653522.1:145151-ENST00000377970.6:2817|1257
MTAVRLVKAVR
>FUSION-ENST00000653522.1:215919-ENST00000518376.2:5028|168
IIMVVMIIKREYTSVFINP
>FUSION-ENST00000665698.1:275747-ENST00000377970.6:2817|7053
LLNRNTK
>FUSION-ENST00000661830.1:275747-ENST00000377970.6:2817|2252
CVCEPKPVPK
>FUSION-ENST00000356924.9:12765-ENST00000553891.5:33774|93
DHPSEVPEK
>FUSION-ENST00000667305.1:60794-ENST00000518376.2:5028|2661
IGRIAWG
>FUSION-ENST00000653522.1:215919-ENST00000518376.2:5028|1021
SSSSFVLCLK
>FUSION-ENST00000667305.1:60794-ENST00000518376.2:5028|1413
AGRYYSHFTDEKATT
>FUSION-ENST00000653522.1:145151-ENST00000377970.6:2817|1226
TLGLTHLALK
>FUSION-ENST00000557554.5:10769-ENST00000553891.5:33774|199
NASSSCW
>FUSION-ENST00000653522.1:145151-ENST00000377970.6:2817|785
GYVLESD
>ENST00000357179.9|SNV-24152-A-G|7
FMKYIQAKPSRLHCSR
>FUSION-ENST00000661830.1:275747-ENST00000377970.6:2817|441
MINSALKVRTR
>FUSION-ENST00000653522.1:145151-ENST00000377970.6:2817|205
KGFVNQK
>FUSION-ENST00000665698.1:275747-ENST00000377970.6:2817|5737
KERPYHMSR
>FUSION-ENST00000661830.1:275747-ENST00000377970.6:2817|2526
MWGIIILVAEEHR
>FUSION-ENST00000667305.1:60794-ENST00000518376.2:5028|2698
MTLEIPYILSALGR
>FUSION-ENST00000667305.1:60794-ENST00000518376.2:5028|312
PAWGSWR
>FUSION-ENST00000667305.1:60794-ENST00000518376.2:5028|1084
CRMCRFVA
>FUSION-ENST00000667305.1:60794-ENST00000518376.2:5028|1741
SYRYTQPILFTYNLPVTLGKLLGLR
>FUSION-ENST00000657693.1:145151-ENST00000377970.6:2817|3176
PSCWVFIW
>FUSION-ENST00000667305.1:60794-ENST00000518376.2:5028|2889
HRTVLHCCVITTIMA
>FUSION-ENST00000667305.1:60794-ENST00000518376.2:5028|2816
FFEFFFFSFFF
>FUSION-ENST00000667305.1:60794-ENST00000518376.2:5028|3477
MPVFVVLGVDFQEAQP
>FUSION-ENST00000667305.1:60794-ENST00000518376.2:5028|824
ADNGLSR
>FUSION-ENST00000661830.1:275747-ENST00000377970.6:2817|2080
CGFGGACFDSL
>FUSION-ENST00000661830.1:275747-ENST00000377970.6:2817|2360
GVETVAAHTAVPTALDPDCVSGPR
>FUSION-ENST00000661830.1:275747-ENST00000377970.6:2817|1244
VDLISFFLCLTSQHSLNFFRALTVV
>FUSION-ENST00000665698.1:275747-ENST00000377970.6:2817|6570
AGSTLCSRALGKAP
>FUSION-ENST00000356924.9:14340-ENST00000553891.5:33774|2
GLTTLPRTFLGFGVLWSSY
>FUSION-ENST00000665698.1:275747-ENST00000377970.6:2817|6121
MYYVSGMIFGTWETSGNDVWGGS
>FUSION-ENST00000665698.1:275747-ENST00000377970.6:2817|7293
QSIPAQPFILASPGGSISCKN
>FUSION-ENST00000667305.1:60794-ENST00000518376.2:5028|797
MCASRPLPSGERLSLC
>FUSION-ENST00000661830.1:275747-ENST00000377970.6:2817|1468
LPGVLSPLVRFRFR
>FUSION-ENST00000667305.1:60794-ENST00000518376.2:5028|2449
MSHRAPP
>FUSION-ENST00000667305.1:60794-ENST00000518376.2:5028|3291
IPHALPADLFCSHGAVR
>FUSION-ENST00000667305.1:60794-ENST00000518376.2:5028|3004
LARLVLNS
>FUSION-ENST00000653522.1:145151-ENST00000377970.6:2817|1786
GSDQPTGVEGCGENVWPK
>FUSION-ENST00000661830.1:275747-ENST00000377970.6:2817|1110
KTVDGKTR
>FUSION-ENST00000665698.1:275747-ENST00000377970.6:2817|6471
MTGGEVKGTRAWHQTGWTEWLVG
>FUSION-ENST00000667305.1:60794-ENST00000518376.2:5028|1902
GSSFLSNNASIYEIFLCRKCGK
>FUSION-ENST00000665698.1:275747-ENST00000377970.6:2817|5353
LISNSWPQVTLPPWR
>FUSION-ENST00000667305.1:60794-ENST00000518376.2:5028|1305
LKLLLSPALYLGLAR
>FUSION-ENST00000661830.1:275747-ENST00000377970.6:2817|1192
MAACVTLATLLNLAESQFPDL
>FUSION-ENST00000667305.1:60794-ENST00000518376.2:5028|131
MLHGHSHSLDVASSASTVR
>FUSION-ENST00000661830.1:275747-ENST00000377970.6:2817|3372
GAETTLPHWSCLRRSFIILR
>FUSION-ENST00000661830.1:275747-ENST00000377970.6:2817|3503
GVSQYFEGLPQCSHSR
>FUSION-ENST00000667305.1:60794-ENST00000518376.2:5028|925
ARIWNSVPVFILFCVVR
>FUSION-ENST00000665698.1:275747-ENST00000377970.6:2817|6741
SPALVIRPPWPPK
>FUSION-ENST00000667305.1:60794-ENST00000518376.2:5028|1187
HIYVYSSTFYNSKDLEPTQMPITDR
>FUSION-ENST00000665698.1:275747-ENST00000377970.6:2817|5448
MPTFNSGGIK
>FUSION-ENST00000657693.1:145151-ENST00000377970.6:2817|4214
SSAHCNLHLPGSSDSPASAS
>FUSION-ENST00000657693.1:145151-ENST00000377970.6:2817|4648
MTGMSHRAWPVASF
>FUSION-ENST00000661830.1:275747-ENST00000377970.6:2817|645
KENWSVFSAHYNCLYSF
>FUSION-ENST00000653522.1:145151-ENST00000377970.6:2817|820
TSAERGKGR
>FUSION-ENST00000665698.1:275747-ENST00000377970.6:2817|5395
VCTFPGGK
>FUSION-ENST00000653522.1:145151-ENST00000377970.6:2817|2806
LMDSFPCSEGLSIITR
>FUSION-ENST00000667305.1:60794-ENST00000518376.2:5028|175
FSELVTLLVMSKLRTLGK
>FUSION-ENST00000653522.1:145151-ENST00000377970.6:2817|167
ASGLRGSPILRQR
>FUSION-ENST00000653522.1:145151-ENST00000377970.6:2817|924
MEFYFCCPGWSAVVPSR
>FUSION-ENST00000653522.1:145151-ENST00000377970.6:2817|888
MYLTWRSLACWLSFQFCSGE
>FUSION-ENST00000661830.1:275747-ENST00000377970.6:2817|2521
WGIIILVAEEHRSLKDSCER
>FUSION-ENST00000661830.1:275747-ENST00000377970.6:2817|554
LIKLFIYKLSIAR
>FUSION-ENST00000653522.1:215919-ENST00000518376.2:5028|720
MGAYPLWDAGHPAS
>FUSION-ENST00000661830.1:275747-ENST00000377970.6:2817|1480
RIFITTLFDTEKR
>FUSION-ENST00000665698.1:275747-ENST00000377970.6:2817|5517
VFMTSNLTVVPLDLSYELGRVFLQK
>FUSION-ENST00000661830.1:275747-ENST00000377970.6:2817|1481
RIFITTLFDTEK
>FUSION-ENST00000661830.1:275747-ENST00000377970.6:2817|3195
CNAILCAYWAKQSQRK
>FUSION-ENST00000661830.1:275747-ENST00000377970.6:2817|3566
MCFCVPNLIYSFHK
>FUSION-ENST00000667305.1:60794-ENST00000518376.2:5028|40
MPERHSRSFAPWSFYR
>FUSION-ENST00000661830.1:275747-ENST00000377970.6:2817|841
NSTLALL
>FUSION-ENST00000661830.1:275747-ENST00000377970.6:2817|1147
ALLTVFMSVACVCEGQPGTR
>FUSION-ENST00000661830.1:275747-ENST00000377970.6:2817|3229
GFSVCQR
>FUSION-ENST00000661830.1:275747-ENST00000377970.6:2817|3323
GQWRMEQK
>ENST00000477500.5|SNV-11219-G-A|4
RTGTGESFLIMDLPGRTSSGFP
>FUSION-ENST00000653522.1:145151-ENST00000377970.6:2817|210
FTRSIAIWR
>FUSION-ENST00000657693.1:145151-ENST00000377970.6:2817|4174
ISYWIRVGAKANDPCPQR
>FUSION-ENST00000667305.1:60794-ENST00000518376.2:5028|628
LRLLGSCHSPASASR
>FUSION-ENST00000653522.1:145151-ENST00000377970.6:2817|2375
QCCHEHPSTGLQVHVWVCPR
>FUSION-ENST00000653522.1:145151-ENST00000377970.6:2817|29
SKILGLLPLRSSAPGSLCGR
>FUSION-ENST00000661830.1:275747-ENST00000377970.6:2817|601
MFSYFMRTYSHK
>FUSION-ENST00000665698.1:275747-ENST00000377970.6:2817|4866
MIWLPVR
>FUSION-ENST00000661830.1:275747-ENST00000377970.6:2817|372
MCVRPTKAL
>FUSION-ENST00000653522.1:145151-ENST00000377970.6:2817|2262
MLLRLVLK
>FUSION-ENST00000661830.1:275747-ENST00000377970.6:2817|1153
PSFARRQSTCLCGALPFS
>FUSION-ENST00000657693.1:145151-ENST00000377970.6:2817|4518
MSYAIQRR
>FUSION-ENST00000661830.1:275747-ENST00000377970.6:2817|1683
CMCLACICVWCVCLVR
>ENST00000396134.6|SNV-18895-G-A|5
CPHTRDSTIQVVENGKSSQGR
>FUSION-ENST00000667305.1:60794-ENST00000518376.2:5028|238
HFILKQEFRTNQNETIK
>FUSION-ENST00000657693.1:145151-ENST00000377970.6:2817|4932
GGDGRIG
>FUSION-ENST00000665698.1:275747-ENST00000377970.6:2817|4787
MIPTMYEMGWAPRDR
>FUSION-ENST00000665698.1:275747-ENST00000377970.6:2817|5293
PALSPGFPSLSAR
>FUSION-ENST00000665698.1:275747-ENST00000377970.6:2817|5485
KFSLAHWPLSLK
>FUSION-ENST00000667305.1:60794-ENST00000518376.2:5028|1250
GFCTAKETTIRVNK
>FUSION-ENST00000653522.1:145151-ENST00000377970.6:2817|254
NLSFLICK
>FUSION-ENST00000557554.5:10769-ENST00000553891.5:33774|80
GGCCLSVSILRRMR
>FUSION-ENST00000653522.1:145151-ENST00000377970.6:2817|2697
YLPQGYLSRRR
>FUSION-ENST00000653522.1:215919-ENST00000518376.2:5028|506
VPRVGRTP
>FUSION-ENST00000653522.1:215919-ENST00000518376.2:5028|710
GTGVGGVR
>FUSION-ENST00000661830.1:275747-ENST00000377970.6:2817|2134
ALPLVPR
>FUSION-ENST00000657693.1:145151-ENST00000377970.6:2817|2939
CKIISVCCFIFYFFFCFKPLR
>FUSION-ENST00000665698.1:275747-ENST00000377970.6:2817|5697
MEGRQFLICSA
>FUSION-ENST00000665698.1:275747-ENST00000377970.6:2817|6718
QVQKDCPGLHVPR
>FUSION-ENST00000661830.1:275747-ENST00000377970.6:2817|1778
ERQTNQEAIVVIQGIAVILAWWK
>FUSION-ENST00000657693.1:145151-ENST00000377970.6:2817|3638
GTLHPPSPSAR
>FUSION-ENST00000661830.1:275747-ENST00000377970.6:2817|2087
GPFAMLLLKAPGLSVI
>FUSION-ENST00000653522.1:145151-ENST00000377970.6:2817|1358
MDCYVSFLMEATK
>FUSION-ENST00000665698.1:275747-ENST00000377970.6:2817|7349
RGGRYSDTVPQK
>FUSION-ENST00000667305.1:60794-ENST00000518376.2:5028|3342
NPQPREVK
>FUSION-ENST00000667305.1:60794-ENST00000518376.2:5028|2995
MFSIFQLIKKK
>FUSION-ENST00000653522.1:215919-ENST00000518376.2:5028|913
IASCTWCPQDFKELLAHSELYA
>FUSION-ENST00000653522.1:145151-ENST00000377970.6:2817|2186
MNTWVRVYFW
>FUSION-ENST00000661830.1:275747-ENST00000377970.6:2817|3287
QNWETQQDPVSKEK
>FUSION-ENST00000665698.1:275747-ENST00000377970.6:2817|5500
MILYSHR
>FUSION-ENST00000661830.1:275747-ENST00000377970.6:2817|42
FTRKSDNGNVPPPSGCQK
>ENST00000461159.6|SNV-560944-C-A|4
VFLCLGSMEAASRHLPANLMLL
>FUSION-ENST00000657693.1:145151-ENST00000377970.6:2817|3291
MHAHTSHTHTHTHRHMR
>FUSION-ENST00000667305.1:60794-ENST00000518376.2:5028|3338
MFFTFYSLQLHEAFIMK
>FUSION-ENST00000653522.1:145151-ENST00000377970.6:2817|375
NFSSWLGILLSR
>FUSION-ENST00000653522.1:215919-ENST00000518376.2:5028|411
IKGLVYFLTVLEAGKSK
>FUSION-ENST00000661830.1:275747-ENST00000377970.6:2817|3602
METLFRVT
>FUSION-ENST00000661830.1:275747-ENST00000377970.6:2817|360
MYVHVHACAR
>FUSION-ENST00000657693.1:145151-ENST00000377970.6:2817|4261
MLGDAETWWR
>FUSION-ENST00000657693.1:145151-ENST00000377970.6:2817|4771
ASSEGKHR
>FUSION-ENST00000665698.1:275747-ENST00000377970.6:2817|5534
ESHSHPGWR
>FUSION-ENST00000667305.1:60794-ENST00000518376.2:5028|247
MGTQPVTTCV
>FUSION-ENST00000665698.1:275747-ENST00000377970.6:2817|7415
RLQSRTAGPEVPR
>FUSION-ENST00000661830.1:275747-ENST00000377970.6:2817|2143
HLKMAVWSTVCTPAPSSR
>FUSION-ENST00000661830.1:275747-ENST00000377970.6:2817|1435
MLFPQELPTWLYLLVFSTLTCFQK
>FUSION-ENST00000653522.1:145151-ENST00000377970.6:2817|2526
MKSWPSLTDSYNYLKSVVFR
>FUSION-ENST00000665698.1:275747-ENST00000377970.6:2817|6014
QGGYRIYLLERLL
>FUSION-ENST00000657693.1:145151-ENST00000377970.6:2817|2910
ILKVVLR
>FUSION-ENST00000661830.1:275747-ENST00000377970.6:2817|3456
NVSQRWPCWVCK
>FUSION-ENST00000665698.1:275747-ENST00000377970.6:2817|6177
SVLPGQADGFREGWAKR
>FUSION-ENST00000657693.1:145151-ENST00000377970.6:2817|2849
MPLKMAVPVSCMELRSSIF
>FUSION-ENST00000653522.1:145151-ENST00000377970.6:2817|2611
SADSPQILK
>FUSION-ENST00000665698.1:275747-ENST00000377970.6:2817|7393
MFALARHFRLSVLPVGK
>ENST00000536736.5|SNV-99783-C-T|3
FEQGQTDTFTIYAIDLGALTKIWIR
>FUSION-ENST00000667305.1:60794-ENST00000518376.2:5028|2793
MSHHARLYGRF
>FUSION-ENST00000657693.1:145151-ENST00000377970.6:2817|2821
THARHISGY
>FUSION-ENST00000657693.1:145151-ENST00000377970.6:2817|4303
MYCLCIHISTQGRSWAPRPR
>FUSION-ENST00000661830.1:275747-ENST00000377970.6:2817|681
SSFHHSSLLGSPAKR
>FUSION-ENST00000661830.1:275747-ENST00000377970.6:2817|3371
RSFIILR
>FUSION-ENST00000667305.1:60794-ENST00000518376.2:5028|859
DRIYNGGPMRL
>FUSION-ENST00000657693.1:145151-ENST00000377970.6:2817|3398
AQAGLCCIMPMK
>FUSION-ENST00000667305.1:60794-ENST00000518376.2:5028|1888
MCAETYRIDFCK
>FUSION-ENST00000667305.1:60794-ENST00000518376.2:5028|3190
MEELTLTST
>FUSION-ENST00000657693.1:145151-ENST00000377970.6:2817|3348
QREREEGTATHTLGDTYYGSPCK
>FUSION-ENST00000667305.1:60794-ENST00000518376.2:5028|1629
CVLVANLSLHGMES
>FUSION-ENST00000653522.1:145151-ENST00000377970.6:2817|1573
QIKTMRYPFIPTR
>FUSION-ENST00000657693.1:145151-ENST00000377970.6:2817|3406
ALSNVPCR
>FUSION-ENST00000665698.1:275747-ENST00000377970.6:2817|5035
GGQALLTPCEK
>FUSION-ENST00000653522.1:215919-ENST00000518376.2:5028|269
YFCHFTVVF
>FUSION-ENST00000665698.1:275747-ENST00000377970.6:2817|5562
EYIMLHQVDK
>FUSION-ENST00000653522.1:215919-ENST00000518376.2:5028|853
KVFPFQKLPSLP
>FUSION-ENST00000657693.1:145151-ENST00000377970.6:2817|3803
KETPSNFWK
>FUSION-ENST00000653522.1:145151-ENST00000377970.6:2817|404
KTLFLGVR
>FUSION-ENST00000657693.1:145151-ENST00000377970.6:2817|4508
EIKVTGGIK
>FUSION-ENST00000667305.1:60794-ENST00000518376.2:5028|1073
HSMFSFR
>FUSION-ENST00000665698.1:275747-ENST00000377970.6:2817|4998
TVSFNPVSAPGRR
>FUSION-ENST00000665698.1:275747-ENST00000377970.6:2817|5789
VSPQRLHR
>FUSION-ENST00000661830.1:275747-ENST00000377970.6:2817|1892
MCQASPITRCSLSLK
>FUSION-ENST00000661830.1:275747-ENST00000377970.6:2817|3270
SHSAPVFTRIR
>FUSION-ENST00000667305.1:60794-ENST00000518376.2:5028|1938
MTACLSPNFICTIR
>FUSION-ENST00000667305.1:60794-ENST00000518376.2:5028|1207
TTHHYWSLEK
>FUSION-ENST00000667305.1:60794-ENST00000518376.2:5028|2357
FHHVGQAGLEHLTSGDPPASASR
>FUSION-ENST00000661830.1:275747-ENST00000377970.6:2817|1105
QRVIILFLG
>FUSION-ENST00000661830.1:275747-ENST00000377970.6:2817|2214
MPSNKLQNLSGFQY
>FUSION-ENST00000665698.1:275747-ENST00000377970.6:2817|6220
WAVVSDPHWGGQGR
>FUSION-ENST00000667305.1:60794-ENST00000518376.2:5028|1532
KMQDWPSLLAYIFLPYWMLPALR
>FUSION-ENST00000657693.1:145151-ENST00000377970.6:2817|4734
MAKPCLY
>FUSION-ENST00000667305.1:60794-ENST00000518376.2:5028|874
YHIMMCGSAMDRIYNGGPMR
>FUSION-ENST00000661830.1:275747-ENST00000377970.6:2817|3145
SCVLRTGS
>FUSION-ENST00000661830.1:275747-ENST00000377970.6:2817|420
GSAESDSWFYK
>FUSION-ENST00000667305.1:60794-ENST00000518376.2:5028|1387
FGIKEVVD
>FUSION-ENST00000657693.1:145151-ENST00000377970.6:2817|4860
SPKIQTCHQKGGLR
>FUSION-ENST00000653522.1:215919-ENST00000518376.2:5028|366
DAGTFQSTAGRNYCISLYNK
>FUSION-ENST00000653522.1:145151-ENST00000377970.6:2817|1001
MELCNHHHNQFESILITPKRNR
>FUSION-ENST00000556971.1:181-ENST00000553891.5:33774|94
SRGPRPELAPDHPSEVPEKLIQDR
>FUSION-ENST00000657693.1:145151-ENST00000377970.6:2817|3222
TDLVLTAWEAERREMEPR
>FUSION-ENST00000667305.1:60794-ENST00000518376.2:5028|279
MFALLVMMPRPWFRYPKEDN
>FUSION-ENST00000657693.1:145151-ENST00000377970.6:2817|4324
MPSGLALIEGK
>FUSION-ENST00000657693.1:145151-ENST00000377970.6:2817|4459
SFECGTGR
>FUSION-ENST00000667305.1:60794-ENST00000518376.2:5028|177
FSELVTLLVMSKLR
>FUSION-ENST00000667305.1:60794-ENST00000518376.2:5028|1983
DRSLKYETPAFDMLK
>FUSION-ENST00000653522.1:145151-ENST00000377970.6:2817|625
HCHPTDGSLQDEAMGIDFTQR
>FUSION-ENST00000667305.1:60794-ENST00000518376.2:5028|1982
SLKYETPAFDMLK
>FUSION-ENST00000665698.1:275747-ENST00000377970.6:2817|5664
MTLDKVDYLSGPRFSHP
>FUSION-ENST00000657693.1:145151-ENST00000377970.6:2817|4372
VRLSGRK
>FUSION-ENST00000661830.1:275747-ENST00000377970.6:2817|2302
QGSLHPGFK
>FUSION-ENST00000667305.1:60794-ENST00000518376.2:5028|3259
VWKWGACL
>FUSION-ENST00000661830.1:275747-ENST00000377970.6:2817|3112
ASVLWKLEVWRV
>FUSION-ENST00000657693.1:145151-ENST00000377970.6:2817|3504
ILWLQATTR
>FUSION-ENST00000661830.1:275747-ENST00000377970.6:2817|2590
EESGAESGTLTPRPVH
>FUSION-ENST00000653522.1:145151-ENST00000377970.6:2817|2000
YFSQQPKDVNVISPSFYR
>FUSION-ENST00000661830.1:275747-ENST00000377970.6:2817|1492
GNNAYNNHLCPQKDPYLEEIARI
>FUSION-ENST00000653522.1:145151-ENST00000377970.6:2817|1680
MDKEWVWLSVGKLVDGER
>FUSION-ENST00000653522.1:145151-ENST00000377970.6:2817|1207
KIEFIKSCFMK
>FUSION-ENST00000665698.1:275747-ENST00000377970.6:2817|7459
HGSLQANIK
>FUSION-ENST00000653522.1:145151-ENST00000377970.6:2817|764
MLICSVLPGKIFLK
>FUSION-ENST00000653522.1:215919-ENST00000518376.2:5028|767
DEIQPSCAFLFYSGLQWVE
>FUSION-ENST00000665698.1:275747-ENST00000377970.6:2817|4861
MVGGPEK
>FUSION-ENST00000667305.1:60794-ENST00000518376.2:5028|3288
DKGAKRP
>FUSION-ENST00000667305.1:60794-ENST00000518376.2:5028|1046
LILILTSISPPQTTPSNRLIP
>FUSION-ENST00000653522.1:145151-ENST00000377970.6:2817|1614
MLGGHGVLR
>FUSION-ENST00000667305.1:60794-ENST00000518376.2:5028|2622
MGSAVIKQQWFPVAH
>FUSION-ENST00000667305.1:60794-ENST00000518376.2:5028|1034
GSGHEWFWLQLDFTGLSHT
>FUSION-ENST00000653522.1:145151-ENST00000377970.6:2817|2308
GLEWGCE
>FUSION-ENST00000665698.1:275747-ENST00000377970.6:2817|5756
DEVELFFPEKK
>FUSION-ENST00000661830.1:275747-ENST00000377970.6:2817|1190
MVYLSLLNFYFVYVLFF
>FUSION-ENST00000653522.1:145151-ENST00000377970.6:2817|1489
MVIIPHCECTRQTSLILYTLK
>FUSION-ENST00000661830.1:275747-ENST00000377970.6:2817|1499
MGQRRQG
>FUSION-ENST00000653522.1:215919-ENST00000518376.2:5028|475
WAAVTKSHK
>FUSION-ENST00000657693.1:145151-ENST00000377970.6:2817|4531
SQVELKLTLKEGDPFR
>FUSION-ENST00000657693.1:145151-ENST00000377970.6:2817|3688
MLFSDYKR
>FUSION-ENST00000653522.1:215919-ENST00000518376.2:5028|297
MCGPRQFFFFQCGPGKPK
>FUSION-ENST00000661830.1:275747-ENST00000377970.6:2817|1871
YLVSDRHMPGTSLGVRLPR
>FUSION-ENST00000653522.1:145151-ENST00000377970.6:2817|1890
MESCSVTQAGVQWR
>FUSION-ENST00000665698.1:275747-ENST00000377970.6:2817|6629
TAICKPKRGLR
>FUSION-ENST00000557554.5:10769-ENST00000553891.5:33774|313
TIIVPISKGVVRMK
>FUSION-ENST00000653522.1:215919-ENST00000518376.2:5028|264
MEFLSFLNSYFVHLKLF
>FUSION-ENST00000667305.1:60794-ENST00000518376.2:5028|1777
MMTSTSELWLLRGVRPCCIFR
>FUSION-ENST00000657693.1:145151-ENST00000377970.6:2817|4899
MILNSVIIFGVRNPQR
>FUSION-ENST00000657693.1:145151-ENST00000377970.6:2817|4043
SWADGLTFLGLSDLTCKVVWVK
>FUSION-ENST00000657693.1:145151-ENST00000377970.6:2817|4933
VVCAYSPSYSVGERGGDGRIG
>FUSION-ENST00000657693.1:145151-ENST00000377970.6:2817|3465
MFDMISGF
>FUSION-ENST00000657693.1:145151-ENST00000377970.6:2817|3408
LLGSSNYPALASR
>FUSION-ENST00000667305.1:60794-ENST00000518376.2:5028|2760
MSRLYNHTRR
>FUSION-ENST00000653522.1:145151-ENST00000377970.6:2817|2320
CQGRSRVWVWK
>ENST00000544025.5|SNV-8406-A-T|2
QELEGTRVLGWEEVACSVK
>FUSION-ENST00000657693.1:145151-ENST00000377970.6:2817|3427
QLSCLSLPSSCDYRR
>FUSION-ENST00000653522.1:145151-ENST00000377970.6:2817|2681
VMAMNKIPSLCQQGC
>FUSION-ENST00000665698.1:275747-ENST00000377970.6:2817|7094
MVLPLWAV
>FUSION-ENST00000665698.1:275747-ENST00000377970.6:2817|4857
VGGPEKGKGHR
>FUSION-ENST00000665698.1:275747-ENST00000377970.6:2817|7249
SSHLLQDFCVIK
>FUSION-ENST00000657693.1:145151-ENST00000377970.6:2817|4582
GDISLQICI
>FUSION-ENST00000653522.1:145151-ENST00000377970.6:2817|1052
RFSSASVFHGCR
>FUSION-ENST00000667305.1:60794-ENST00000518376.2:5028|3271
FLRTGASK
>FUSION-ENST00000653522.1:145151-ENST00000377970.6:2817|828
MPEHRTVPPL
>FUSION-ENST00000661830.1:275747-ENST00000377970.6:2817|1086
DCREKETSWPD
>FUSION-ENST00000667305.1:60794-ENST00000518376.2:5028|2629
SFLSIPPGPSRELACHSGCSLIIGY
>FUSION-ENST00000653522.1:215919-ENST00000518376.2:5028|533
ERKQSSFHDFPFAPMFIHVGCCNK
>FUSION-ENST00000653522.1:145151-ENST00000377970.6:2817|2601
MFIEHPK
>FUSION-ENST00000653522.1:145151-ENST00000377970.6:2817|1345
RPLLATVIYDVEFSIAGFAGER
>FUSION-ENST00000657693.1:145151-ENST00000377970.6:2817|5052
VKMKMSGFPSEER
>FUSION-ENST00000665698.1:275747-ENST00000377970.6:2817|6999
MNDSKTIKQEYK
>FUSION-ENST00000665698.1:275747-ENST00000377970.6:2817|5435
MCSNRLKASVFSR
>FUSION-ENST00000667305.1:60794-ENST00000518376.2:5028|617
MCSQGALYR
>FUSION-ENST00000667305.1:60794-ENST00000518376.2:5028|2129
MLARLVLKSWPQVIRPPWSPK
>FUSION-ENST00000661830.1:275747-ENST00000377970.6:2817|816
CWTLFTCPPGVVK
>FUSION-ENST00000557554.5:10769-ENST00000553891.5:33774|420
MVNDETQGCTR
>FUSION-ENST00000657693.1:145151-ENST00000377970.6:2817|3865
MEISEPGLPR
>FUSION-ENST00000667305.1:60794-ENST00000518376.2:5028|3214
HSFPEQLLYAWHRFSCWR
>FUSION-ENST00000661830.1:275747-ENST00000377970.6:2817|3360
CLSLHIWPHCQIK
>FUSION-ENST00000665698.1:275747-ENST00000377970.6:2817|7058
WWSSPLLW
>FUSION-ENST00000661830.1:275747-ENST00000377970.6:2817|1132
MLHPAAVIAHLDFLALVK
>FUSION-ENST00000657693.1:145151-ENST00000377970.6:2817|3438
MILAHCNLHFR
>FUSION-ENST00000653522.1:145151-ENST00000377970.6:2817|606
MPCTPSPLAPCQHSRQVRPSHGYK
>FUSION-ENST00000653522.1:145151-ENST00000377970.6:2817|1063
MLQPLSPICYIK
>FUSION-ENST00000665698.1:275747-ENST00000377970.6:2817|5713
DPVACKKPKIVSV
>FUSION-ENST00000653522.1:145151-ENST00000377970.6:2817|441
EASLDSH
>FUSION-ENST00000667305.1:60794-ENST00000518376.2:5028|2191
QWRDLGSLQPLPPR
>FUSION-ENST00000665698.1:275747-ENST00000377970.6:2817|4961
KPMACSATSGAGTSVNHTAGR
>FUSION-ENST00000657693.1:145151-ENST00000377970.6:2817|3648
GDPECLDPACAQHR
>FUSION-ENST00000653522.1:145151-ENST00000377970.6:2817|2060
FLSPLPFPSLKIHKCSDEYLR
>FUSION-ENST00000557554.5:10769-ENST00000553891.5:33774|239
INEIIPEKV
>FUSION-ENST00000653522.1:145151-ENST00000377970.6:2817|2843
LGAWGRQMELK
>FUSION-ENST00000485405.5:14791-ENST00000360509.10:239556|13
LQSARSSMTATQTRQTSK
>FUSION-ENST00000667305.1:60794-ENST00000518376.2:5028|1903
GSSFLSNNASIYEIFLCRK
>FUSION-ENST00000667305.1:60794-ENST00000518376.2:5028|2634
GGIGNQPGQHNETSSLQNK
>FUSION-ENST00000667305.1:60794-ENST00000518376.2:5028|530
MKSVFSSPYR
>FUSION-ENST00000667305.1:60794-ENST00000518376.2:5028|3427
CLCVVGGR
>FUSION-ENST00000667305.1:60794-ENST00000518376.2:5028|3362
YNMDIVYHAKHVLHLLLPTTP
>FUSION-ENST00000661830.1:275747-ENST00000377970.6:2817|1441
CYMLFKLR
>FUSION-ENST00000653522.1:145151-ENST00000377970.6:2817|1804
TALVPLSWEVSAVWSRHGDVVVQGR
>FUSION-ENST00000665698.1:275747-ENST00000377970.6:2817|7320
MITHSTAAETEAQGVSRAF
>FUSION-ENST00000653522.1:145151-ENST00000377970.6:2817|1000
ELCNHHHNQFESILITPKRNR
>FUSION-ENST00000557554.5:10769-ENST00000553891.5:33774|444
MLIVLNSTVR
>FUSION-ENST00000653522.1:215919-ENST00000518376.2:5028|759
MQGILHPEEFFFLQK
>FUSION-ENST00000665698.1:275747-ENST00000377970.6:2817|5813
DVFLRER
>FUSION-ENST00000667305.1:60794-ENST00000518376.2:5028|3047
STKVAGGVGGGGKGR
>FUSION-ENST00000665698.1:275747-ENST00000377970.6:2817|6454
SAFQGRKLR
>FUSION-ENST00000665698.1:275747-ENST00000377970.6:2817|6949
VWAKTEPRTSR
>FUSION-ENST00000653522.1:145151-ENST00000377970.6:2817|2689
APSAEDFSLR
>FUSION-ENST00000667305.1:60794-ENST00000518376.2:5028|699
GPYLPHR
>FUSION-ENST00000667305.1:60794-ENST00000518376.2:5028|1658
EVEAGESLEPGRQRLQ
>FUSION-ENST00000665698.1:275747-ENST00000377970.6:2817|7397
THKPMFALARHFR
>FUSION-ENST00000667305.1:60794-ENST00000518376.2:5028|1650
WFWEPSEARFFYK
>FUSION-ENST00000667305.1:60794-ENST00000518376.2:5028|1914
MVKPHLHSKYK
>FUSION-ENST00000653522.1:145151-ENST00000377970.6:2817|354
MLVRLVSSSGPQVICPPRPPK
>FUSION-ENST00000667305.1:60794-ENST00000518376.2:5028|1038
EGLLGRESPTCSLFSNSPFHTHAR
>FUSION-ENST00000667305.1:60794-ENST00000518376.2:5028|993
VEENGMSLLELAR
>ENST00000390673.2|SNV-708-G-A|5
MRLHSKGSQDPNTK
>ENST00000251646.8|SNV-4276-C-T|1
QNHEQEVNTLCCQLGDR
>FUSION-ENST00000667305.1:60794-ENST00000518376.2:5028|2371
MRILFFFFFF
>FUSION-ENST00000667305.1:60794-ENST00000518376.2:5028|555
YCVSLGT
>FUSION-ENST00000653522.1:215919-ENST00000518376.2:5028|847
MDARISQMK
>FUSION-ENST00000661830.1:275747-ENST00000377970.6:2817|3621
GLGYYLLFYK
>FUSION-ENST00000661830.1:275747-ENST00000377970.6:2817|3015
PFCVLIGLNNHRGK
>FUSION-ENST00000661830.1:275747-ENST00000377970.6:2817|2275
MILRGSVGPRGFIK
>ENST00000357179.9|SNV-24152-A-G|5
LHCSRCDETYTLPQNGTIK
>FUSION-ENST00000356924.9:12765-ENST00000553891.5:33774|94
VLGGLWTSTRDHPSEVPEKLIQDR
>FUSION-ENST00000653522.1:145151-ENST00000377970.6:2817|2462
MLETRLR
>FUSION-ENST00000667305.1:60794-ENST00000518376.2:5028|753
VYIRGHLR
>FUSION-ENST00000661830.1:275747-ENST00000377970.6:2817|330
CVPDTHTHTYVHK
>FUSION-ENST00000661830.1:275747-ENST00000377970.6:2817|40
KSDNGNVPPPSGCQKLE
>FUSION-ENST00000661830.1:275747-ENST00000377970.6:2817|155
MRKIAHQ
>FUSION-ENST00000661830.1:275747-ENST00000377970.6:2817|1053
CLFSSPDLESSMYFFL
>FUSION-ENST00000653522.1:215919-ENST00000518376.2:5028|328
TNSSKRR
>FUSION-ENST00000661830.1:275747-ENST00000377970.6:2817|2933
GCSEPRSCHCTPAWATERDSVPK
>FUSION-ENST00000665698.1:275747-ENST00000377970.6:2817|6636
MCGHSEKTAICKPK
>FUSION-ENST00000665698.1:275747-ENST00000377970.6:2817|5437
GHTGRKWWR
>FUSION-ENST00000653522.1:145151-ENST00000377970.6:2817|1733
MHKKVTF
>FUSION-ENST00000661830.1:275747-ENST00000377970.6:2817|639
MDSPIVDVSRKWNHR
>FUSION-ENST00000661830.1:275747-ENST00000377970.6:2817|3414
MVLIRTLLWGRLS
>FUSION-ENST00000667305.1:60794-ENST00000518376.2:5028|1397
MLLRGRVE
>FUSION-ENST00000667305.1:60794-ENST00000518376.2:5028|2735
PKDRPSVARASTFK
>FUSION-ENST00000653522.1:145151-ENST00000377970.6:2817|2221
HCARLHVLELHQSSR
>FUSION-ENST00000653522.1:145151-ENST00000377970.6:2817|1577
EMQIKTMR
>FUSION-ENST00000665698.1:275747-ENST00000377970.6:2817|6674
CLRMLFENHSEG
>FUSION-ENST00000667305.1:60794-ENST00000518376.2:5028|2665
VALGEESGPHCPK
>FUSION-ENST00000661830.1:275747-ENST00000377970.6:2817|2
MWNFYSHSLPSSIGSHSSVLAAGPA
>FUSION-ENST00000661830.1:275747-ENST00000377970.6:2817|2809
DFRASHWFR
>FUSION-ENST00000667305.1:60794-ENST00000518376.2:5028|2617
LVPVIPALWEAEAGGSLEPRR
>FUSION-ENST00000661830.1:275747-ENST00000377970.6:2817|400
TAAFSFGIKIILK
>FUSION-ENST00000665698.1:275747-ENST00000377970.6:2817|5884
LLLMSAFYIQIRRR
>FUSION-ENST00000667305.1:60794-ENST00000518376.2:5028|919
YCFLDLDFCGVENISCSSKGV
>FUSION-ENST00000661830.1:275747-ENST00000377970.6:2817|1540
VLWAPKCAVDICCAFSTR
>FUSION-ENST00000653522.1:145151-ENST00000377970.6:2817|2706
SDRRETLFS
>FUSION-ENST00000667305.1:60794-ENST00000518376.2:5028|1649
WFWEPSEARFFYKR
>FUSION-ENST00000653522.1:145151-ENST00000377970.6:2817|618
GIDFTQREPSRTPVQTSVHHPNK
>FUSION-ENST00000667305.1:60794-ENST00000518376.2:5028|3049
ALDCKSTKVAGGVGGGGK
>FUSION-ENST00000653522.1:145151-ENST00000377970.6:2817|960
SFLLRAEYCSLAQVYCIFK
>FUSION-ENST00000667305.1:60794-ENST00000518376.2:5028|2542
MVMGRLGEER
>FUSION-ENST00000667305.1:60794-ENST00000518376.2:5028|938
GWASAAATGIVSLKR
>FUSION-ENST00000661830.1:275747-ENST00000377970.6:2817|3000
MSGSNRGCILGRASAR
>FUSION-ENST00000667305.1:60794-ENST00000518376.2:5028|1780
HVVQLFPHLVTPSYSHK
>FUSION-ENST00000661830.1:275747-ENST00000377970.6:2817|1956
GDGGWGDSLATKSK
>FUSION-ENST00000657693.1:145151-ENST00000377970.6:2817|3374
SRCARLILCFIEQMR
>FUSION-ENST00000657693.1:145151-ENST00000377970.6:2817|3472
TLNEIISK
>FUSION-ENST00000657693.1:145151-ENST00000377970.6:2817|4676
LVSNSWPR
>FUSION-ENST00000665698.1:275747-ENST00000377970.6:2817|6195
MGSSVRSSLGWSGK
>FUSION-ENST00000653522.1:215919-ENST00000518376.2:5028|592
SLLSWDPRHTE
>FUSION-ENST00000667305.1:60794-ENST00000518376.2:5028|1440
LWAQRVLCR
>FUSION-ENST00000665698.1:275747-ENST00000377970.6:2817|5613
CAHLVPEDLGDESMTGVHRK
>FUSION-ENST00000665698.1:275747-ENST00000377970.6:2817|5860
HQDSTDVDAERK
>FUSION-ENST00000557554.5:10769-ENST00000553891.5:33774|52
MCHDEGINRG
>FUSION-ENST00000653522.1:145151-ENST00000377970.6:2817|2026
MTFTSFHCCSNTVRLLLSPPFLRR
>FUSION-ENST00000661830.1:275747-ENST00000377970.6:2817|621
LLTSSDLPLSASKMLGLQT
>FUSION-ENST00000661830.1:275747-ENST00000377970.6:2817|2541
GTEMPGR
>FUSION-ENST00000661830.1:275747-ENST00000377970.6:2817|2994
MNMLLYMAKGTLQM
>FUSION-ENST00000653522.1:145151-ENST00000377970.6:2817|1420
MISFWSLDFGCIFSHSRNYSRK
>FUSION-ENST00000657693.1:145151-ENST00000377970.6:2817|3661
MGCSCCHRFHLPHPPNLDLPR
>FUSION-ENST00000557554.5:10769-ENST00000553891.5:33774|432
MSHLPAFEQCFLAEWPPPLPLIQ
>FUSION-ENST00000667305.1:60794-ENST00000518376.2:5028|1142
GCGEIGTLLHCWWECKLVQPLWK
>FUSION-ENST00000557554.5:10769-ENST00000553891.5:33774|73
IQRVHVALLGVLLPVLGLCPL
>FUSION-ENST00000657693.1:145151-ENST00000377970.6:2817|3625
YETCLWGCEDTWGLSGKLKGFSL
>FUSION-ENST00000653522.1:145151-ENST00000377970.6:2817|40
GLSKPRVPGSAVLCEDCF
>FUSION-ENST00000661830.1:275747-ENST00000377970.6:2817|2630
MRIQPPFFFFLLR
>FUSION-ENST00000657693.1:145151-ENST00000377970.6:2817|4479
QGNRNSPR
>FUSION-ENST00000653522.1:215919-ENST00000518376.2:5028|190
MQKCMFPQALVCSLS
>FUSION-ENST00000665698.1:275747-ENST00000377970.6:2817|6480
MGMTGGEVK
>FUSION-ENST00000665698.1:275747-ENST00000377970.6:2817|6540
GGVGALSSFPAVPRSAGQGR
>FUSION-ENST00000667305.1:60794-ENST00000518376.2:5028|3466
LCVDASCLFLVVCRHGR
>FUSION-ENST00000665698.1:275747-ENST00000377970.6:2817|7257
MSVPFLAVGCGACYSTCGRK
>FUSION-ENST00000665698.1:275747-ENST00000377970.6:2817|7366
LAEFVSLR
>FUSION-ENST00000661830.1:275747-ENST00000377970.6:2817|2029
MQLSLLLCCCTLFAFLRPCR
>ENST00000550825.1|SNV-46439-C-T|1
SSLDFSANPEPVSVASSNSFMGK
>FUSION-ENST00000653522.1:215919-ENST00000518376.2:5028|53
HDVFILPTQLMRLK
>FUSION-ENST00000667305.1:60794-ENST00000518376.2:5028|100
RTASLPRPGLQVRR
>FUSION-ENST00000665698.1:275747-ENST00000377970.6:2817|6228
MSLHAWPHLHFR
>FUSION-ENST00000665698.1:275747-ENST00000377970.6:2817|5968
MNWAVKWGEGEVNFWGA
>FUSION-ENST00000653522.1:145151-ENST00000377970.6:2817|616
EPSRTPVQTSVHHPNKASVYTGWR
>FUSION-ENST00000657693.1:145151-ENST00000377970.6:2817|4746
RTDDTPGLPGTVCVPLGR
>FUSION-ENST00000657693.1:145151-ENST00000377970.6:2817|3654
FHLPHPPNLDLPRILGQARWLPK
>FUSION-ENST00000657693.1:145151-ENST00000377970.6:2817|4597
SFSYSFPVAFHTDMC
>FUSION-ENST00000665698.1:275747-ENST00000377970.6:2817|7035
GGPLLKACHMAGTQSFLSF
>FUSION-ENST00000657693.1:145151-ENST00000377970.6:2817|4142
MHPPPPLKVLGLQV
>FUSION-ENST00000657693.1:145151-ENST00000377970.6:2817|4943
KLNSGLR
>FUSION-ENST00000657693.1:145151-ENST00000377970.6:2817|2932
EVGAVVKLVGFGASLPVR
>FUSION-ENST00000661830.1:275747-ENST00000377970.6:2817|1674
HVCCVRVCAW
>FUSION-ENST00000653522.1:145151-ENST00000377970.6:2817|812
SGHPGLPLARILIG
>FUSION-ENST00000653522.1:145151-ENST00000377970.6:2817|1806
TEWIGPLRTALVPLSWEVSAVWSR
>FUSION-ENST00000661830.1:275747-ENST00000377970.6:2817|2571
RPGRSPTWLAAPGTCHTCVFAQR
>FUSION-ENST00000667305.1:60794-ENST00000518376.2:5028|2186
FKWFSCFSLPSSWITDMHHHA
>FUSION-ENST00000661830.1:275747-ENST00000377970.6:2817|3407
RIGLDHCSCCNSCCSGEQWGPKC
>FUSION-ENST00000661830.1:275747-ENST00000377970.6:2817|3302
PVIPALREAK
>FUSION-ENST00000657693.1:145151-ENST00000377970.6:2817|4001
MCFLLMECRGMDMKTFVSNR
>FUSION-ENST00000653522.1:145151-ENST00000377970.6:2817|2160
MDSHLSQHHLLNRK
>FUSION-ENST00000661830.1:275747-ENST00000377970.6:2817|3141
SREVCGSVCS
>FUSION-ENST00000661830.1:275747-ENST00000377970.6:2817|1988
EVRHVNGLEGAGLWSNKPL
>FUSION-ENST00000665698.1:275747-ENST00000377970.6:2817|5101
MIPGHCNPHLPGSSDPPASASR
>FUSION-ENST00000657693.1:145151-ENST00000377970.6:2817|3574
RPVCGVVR
>FUSION-ENST00000667305.1:60794-ENST00000518376.2:5028|1447
DTGKMGSR
>FUSION-ENST00000661830.1:275747-ENST00000377970.6:2817|1505
NPRNAETSVNFIK
>FUSION-ENST00000657693.1:145151-ENST00000377970.6:2817|4102
INVFFTHGMQGNGYENFCIK
>FUSION-ENST00000665698.1:275747-ENST00000377970.6:2817|4916
VMCLLISWGLCVCSVR
>FUSION-ENST00000667305.1:60794-ENST00000518376.2:5028|1693
MDSLHGPRP
>FUSION-ENST00000653522.1:215919-ENST00000518376.2:5028|273
MPFKLGSMYFCHFTVVF
>FUSION-ENST00000661830.1:275747-ENST00000377970.6:2817|3327
MSPCQRVSQCARGQWR
>FUSION-ENST00000653522.1:145151-ENST00000377970.6:2817|1731
MITCVGS
>FUSION-ENST00000653522.1:145151-ENST00000377970.6:2817|1528
MNLKNAVLGDR
>FUSION-ENST00000653522.1:145151-ENST00000377970.6:2817|1849
YNHILVFR
>FUSION-ENST00000667305.1:60794-ENST00000518376.2:5028|1455
FLASATWQMLVSSMDTGKMGSR
>FUSION-ENST00000653522.1:215919-ENST00000518376.2:5028|330
LLEVRSSRPSSQQGETPSLPK
>FUSION-ENST00000661830.1:275747-ENST00000377970.6:2817|3403
MGQCLSRSSVSSR
>FUSION-ENST00000667305.1:60794-ENST00000518376.2:5028|1471
GRSWGAGKGDYK
>FUSION-ENST00000657693.1:145151-ENST00000377970.6:2817|2844
AVPVSCMELRSSIF
>FUSION-ENST00000661830.1:275747-ENST00000377970.6:2817|2932
SCHCTPAWATER
>FUSION-ENST00000667305.1:60794-ENST00000518376.2:5028|2154
MCLECQGEV
>FUSION-ENST00000653522.1:215919-ENST00000518376.2:5028|332
NRTNSSKR
>FUSION-ENST00000653522.1:145151-ENST00000377970.6:2817|1122
LLTPPVCR
>FUSION-ENST00000653522.1:145151-ENST00000377970.6:2817|1343
MCGRCTAVAWPPQR
>ENST00000539008.6|SNV-48051-A-G|4
LPAGGKAVSTAPVPGQTPHDESDRR
>FUSION-ENST00000661830.1:275747-ENST00000377970.6:2817|163
THFNKMWVLLHRPHMRK
>FUSION-ENST00000667305.1:60794-ENST00000518376.2:5028|2967
LCFLFFS
>FUSION-ENST00000661830.1:275747-ENST00000377970.6:2817|3476
KALRVLSDVCYHIHFLCFH
>FUSION-ENST00000661830.1:275747-ENST00000377970.6:2817|3540
FIEHLLNAEEWTR
>FUSION-ENST00000653522.1:145151-ENST00000377970.6:2817|1855
EEGLRKVSELS
>FUSION-ENST00000665698.1:275747-ENST00000377970.6:2817|5561
EYIMLHQVDKSYSK
>FUSION-ENST00000653522.1:145151-ENST00000377970.6:2817|2664
LSTGHIAHVFPFKPQNRAMR
>FUSION-ENST00000661830.1:275747-ENST00000377970.6:2817|2351
CSLRTGNLGCSVDLSR
>FUSION-ENST00000661830.1:275747-ENST00000377970.6:2817|1646
MASVGTNSFAAPRDRVI
>FUSION-ENST00000653522.1:145151-ENST00000377970.6:2817|1550
IANSIQL
>FUSION-ENST00000661830.1:275747-ENST00000377970.6:2817|880
HMRFPKEVEILPPGCLWIK
>FUSION-ENST00000667305.1:60794-ENST00000518376.2:5028|1746
MVHCSLK
>FUSION-ENST00000661830.1:275747-ENST00000377970.6:2817|1340
ALACVGPCPSLER
>FUSION-ENST00000653522.1:145151-ENST00000377970.6:2817|1094
EWSEGSLYFVR
>FUSION-ENST00000653522.1:145151-ENST00000377970.6:2817|1170
MICISSQRAK
>FUSION-ENST00000661830.1:275747-ENST00000377970.6:2817|3148
VTILCHKYLSVAQE
>FUSION-ENST00000661830.1:275747-ENST00000377970.6:2817|3595
PLEPAFIVLILQMRK
>FUSION-ENST00000657693.1:145151-ENST00000377970.6:2817|3714
ASLDVTPWVPVYLEWR
>FUSION-ENST00000667305.1:60794-ENST00000518376.2:5028|2508
HRQFIFNFYV
>FUSION-ENST00000661830.1:275747-ENST00000377970.6:2817|3408
MRIGLDHCSCCNSCCSGEQWGPKC
>FUSION-ENST00000653522.1:145151-ENST00000377970.6:2817|2713
MVTLRGFLLVSLK
>FUSION-ENST00000657693.1:145151-ENST00000377970.6:2817|4487
MRQGITVPRSWK
>FUSION-ENST00000667305.1:60794-ENST00000518376.2:5028|486
IQAILLPHPPK
>ENST00000396134.6|SNV-18895-G-A|2
DSTIQVVENGKSSQGRFSVQMFR
>FUSION-ENST00000653522.1:145151-ENST00000377970.6:2817|689
QADHEVRRSRPSWLTR
>FUSION-ENST00000657693.1:145151-ENST00000377970.6:2817|4594
CMSLGMLPISGSLSLLSVKWS
>FUSION-ENST00000661830.1:275747-ENST00000377970.6:2817|905
WLVASCHMIWALHV
>ENST00000318217.10|INDEL-116572-T-TT|1
LFLLDRYSHQ
>FUSION-ENST00000653522.1:145151-ENST00000377970.6:2817|1928
FPDRLLPTPDMSKCGAVNDR
>FUSION-ENST00000667305.1:60794-ENST00000518376.2:5028|2195
ILRVRSSIWSLELCLL
>FUSION-ENST00000653522.1:215919-ENST00000518376.2:5028|478
ISPLLPCSSMWAAVTKSHK
>FUSION-ENST00000657693.1:145151-ENST00000377970.6:2817|4666
LLGSSNYPASASRVAGITGVR
>FUSION-ENST00000661830.1:275747-ENST00000377970.6:2817|844
PINTKQDNECNALNTLPGLVLNT
>FUSION-ENST00000653522.1:145151-ENST00000377970.6:2817|771
DHLVPENWDLSSIPRFNHGR
>FUSION-ENST00000657693.1:145151-ENST00000377970.6:2817|4361
MGAAFDGQPGIQPVGSGS
>FUSION-ENST00000661830.1:275747-ENST00000377970.6:2817|3604
LVESHTLDLTTTAENKLKFPR
>FUSION-ENST00000657693.1:145151-ENST00000377970.6:2817|3702
MELWDVGEDR
>FUSION-ENST00000667305.1:60794-ENST00000518376.2:5028|2188
DLGSLQPLPPR
>FUSION-ENST00000653522.1:145151-ENST00000377970.6:2817|1807
TEWIGPLR
>FUSION-ENST00000661830.1:275747-ENST00000377970.6:2817|1220
AHNRLSTNICE
>FUSION-ENST00000657693.1:145151-ENST00000377970.6:2817|3711
NVLHYNDEKCHC
>FUSION-ENST00000661830.1:275747-ENST00000377970.6:2817|3627
WLPLSRLR
>FUSION-ENST00000661830.1:275747-ENST00000377970.6:2817|2656
SCFLPSLYPCLSTTCQAGNNPTIT
>FUSION-ENST00000661830.1:275747-ENST00000377970.6:2817|3269
MEMHRLR
>FUSION-ENST00000661830.1:275747-ENST00000377970.6:2817|2636
ALHQAPSALR
>FUSION-ENST00000653522.1:145151-ENST00000377970.6:2817|1053
MRFSSASVFHGCR
>FUSION-ENST00000657693.1:145151-ENST00000377970.6:2817|5042
SGFPSEERRHER
>FUSION-ENST00000653522.1:145151-ENST00000377970.6:2817|777
LHSQWEPACQN
>FUSION-ENST00000667305.1:60794-ENST00000518376.2:5028|1681
MSLLFVSPFK
>FUSION-ENST00000667305.1:60794-ENST00000518376.2:5028|769
ANEEGSGCSDSFQFCQVLLL
>FUSION-ENST00000653522.1:145151-ENST00000377970.6:2817|2670
IICFTVFCFVLFLLFFLR
>FUSION-ENST00000657693.1:145151-ENST00000377970.6:2817|5070
GMGPGVRKLDGSLTPR
>FUSION-ENST00000653522.1:215919-ENST00000518376.2:5028|214
LEIVCPQKL
>FUSION-ENST00000665698.1:275747-ENST00000377970.6:2817|5829
RSAHEASLILQLPPGTQDYVPVN
>FUSION-ENST00000653522.1:145151-ENST00000377970.6:2817|2705
MGGDQLGK
>FUSION-ENST00000665698.1:275747-ENST00000377970.6:2817|6941
SLTLSEPPWSQL
>FUSION-ENST00000661830.1:275747-ENST00000377970.6:2817|2753
IREHTAK
>FUSION-ENST00000665698.1:275747-ENST00000377970.6:2817|6690
SFSVLPQWENK
>FUSION-ENST00000653522.1:145151-ENST00000377970.6:2817|2360
SGCVPGVQGTEHAHLQPDWR
>FUSION-ENST00000657693.1:145151-ENST00000377970.6:2817|4192
SVTQEGVQWR
>FUSION-ENST00000657693.1:145151-ENST00000377970.6:2817|3591
SWNKGGAYGMYGAVGCGR
>FUSION-ENST00000657693.1:145151-ENST00000377970.6:2817|3888
PASPCSLLKIPMTHT
>FUSION-ENST00000661830.1:275747-ENST00000377970.6:2817|609
MYNLLSNC
>FUSION-ENST00000661830.1:275747-ENST00000377970.6:2817|2866
MSQPVSCGEAEKLW
>FUSION-ENST00000661830.1:275747-ENST00000377970.6:2817|4
HCDLPKSR
>FUSION-ENST00000653522.1:145151-ENST00000377970.6:2817|2577
SELLKFNITFSSELPN
>FUSION-ENST00000667305.1:60794-ENST00000518376.2:5028|2165
MFLCSVIRAGCMMGSL
>ENST00000461159.6|SNV-560944-C-A|2
EAASRHLPANLMLL
>FUSION-ENST00000653522.1:145151-ENST00000377970.6:2817|2220
LHVLELHQSSR
>ENST00000486627.1|SNV-2286-C-G|9
TWLNFVGRPDDGALR
>FUSION-ENST00000661830.1:275747-ENST00000377970.6:2817|1981
FFFLPWFPVSQ
>FUSION-ENST00000667305.1:60794-ENST00000518376.2:5028|1195
MWRNRDAFTLLVGM
>FUSION-ENST00000661830.1:275747-ENST00000377970.6:2817|203
LPGGKDV
>FUSION-ENST00000665698.1:275747-ENST00000377970.6:2817|6862
WNFVVVLWCPHTR
>FUSION-ENST00000665698.1:275747-ENST00000377970.6:2817|5465
MKSLNWPYGLYDFK
>FUSION-ENST00000653522.1:145151-ENST00000377970.6:2817|2295
DTSGQQGCKGQEGETSGR
>FUSION-ENST00000657693.1:145151-ENST00000377970.6:2817|4182
MSLLKMISYWIR
>FUSION-ENST00000557554.5:10769-ENST00000553891.5:33774|296
SLLEKPALR
>FUSION-ENST00000661830.1:275747-ENST00000377970.6:2817|2652
YPEEKAGGLRNVHR
>FUSION-ENST00000667305.1:60794-ENST00000518376.2:5028|3337
FFTFYSLQLHEAFIMK
>FUSION-ENST00000653522.1:215919-ENST00000518376.2:5028|414
QINQATSLIYEASLSLSIWAAITK
>FUSION-ENST00000665698.1:275747-ENST00000377970.6:2817|5411
WADHLRSGVRDQPGQHGETPSLLK
>FUSION-ENST00000665698.1:275747-ENST00000377970.6:2817|6907
PSACPALSHKAVVPCGEMR
>FUSION-ENST00000667305.1:60794-ENST00000518376.2:5028|2423
GGGGTGYPPKKSQHIESPSNNL
>FUSION-ENST00000665698.1:275747-ENST00000377970.6:2817|5840
SVVKTPCIWMPVECRVLAQL
>FUSION-ENST00000653522.1:215919-ENST00000518376.2:5028|1042
LERINDMMK
>FUSION-ENST00000661830.1:275747-ENST00000377970.6:2817|2400
MYICMHTPTHTR
>FUSION-ENST00000653522.1:145151-ENST00000377970.6:2817|997
LGPGVGHAQR
>FUSION-ENST00000661830.1:275747-ENST00000377970.6:2817|3508
MPLSAHLASLSNKVLISDK
>FUSION-ENST00000665698.1:275747-ENST00000377970.6:2817|6013
IYLLERLL
>FUSION-ENST00000657693.1:145151-ENST00000377970.6:2817|2834
PPSLLSPLRVLLRL
>FUSION-ENST00000557554.5:10769-ENST00000553891.5:33774|206
SRGLLLKLVVPYCGQL
>FUSION-ENST00000657693.1:145151-ENST00000377970.6:2817|3609
LDGCQSLLSEMCLRDLSRDLLLR
>FUSION-ENST00000667305.1:60794-ENST00000518376.2:5028|1776
MTSTSELWLLRGVRPCCIFR
>FUSION-ENST00000665698.1:275747-ENST00000377970.6:2817|4919
GRKVMCLLISWGLCVCSVR
>FUSION-ENST00000653522.1:145151-ENST00000377970.6:2817|1523
MIQSLWKTVWWFLK
>FUSION-ENST00000667305.1:60794-ENST00000518376.2:5028|2235
ILAKINERLSNSI
>FUSION-ENST00000667305.1:60794-ENST00000518376.2:5028|3256
MVCCDDERDDEQNVSGR
>FUSION-ENST00000665698.1:275747-ENST00000377970.6:2817|7076
GTSPGQRT
>FUSION-ENST00000653522.1:145151-ENST00000377970.6:2817|966
EEGSPCWGAK
>FUSION-ENST00000661830.1:275747-ENST00000377970.6:2817|688
MMSSFHHSSLLGSPAK
>FUSION-ENST00000653522.1:145151-ENST00000377970.6:2817|2634
MCLLLMHMNKLRFSEIQK
>FUSION-ENST00000667305.1:60794-ENST00000518376.2:5028|1037
ESPTCSLFSNSPFHTHAR
>FUSION-ENST00000566228.6:153025-ENST00000619655.4:16384|1
VQALARHS
>FUSION-ENST00000667305.1:60794-ENST00000518376.2:5028|29
DTFLNLGPPYRIQHRR
>FUSION-ENST00000657693.1:145151-ENST00000377970.6:2817|2817
GDEGLQLAER
>FUSION-ENST00000665698.1:275747-ENST00000377970.6:2817|7185
KLVPSLPVLMAEVQAR
>FUSION-ENST00000657693.1:145151-ENST00000377970.6:2817|3079
NGLHFLFLFSF
>FUSION-ENST00000667305.1:60794-ENST00000518376.2:5028|3382
WTRFSGSFVKR
>FUSION-ENST00000657693.1:145151-ENST00000377970.6:2817|3191
LFIATCHSPFRLV
>FUSION-ENST00000653522.1:215919-ENST00000518376.2:5028|958
MASGSLFYDRT
>FUSION-ENST00000657693.1:145151-ENST00000377970.6:2817|4696
MSFKVLK
>FUSION-ENST00000665698.1:275747-ENST00000377970.6:2817|6676
MLLLDSA
>FUSION-ENST00000657693.1:145151-ENST00000377970.6:2817|3640
EIDCSLSSK
>FUSION-ENST00000653522.1:145151-ENST00000377970.6:2817|644
SVRERLR
>FUSION-ENST00000661830.1:275747-ENST00000377970.6:2817|3607
RNTWAESFLDLLGK
>FUSION-ENST00000667305.1:60794-ENST00000518376.2:5028|3209
SSREQKR
>FUSION-ENST00000661830.1:275747-ENST00000377970.6:2817|1933
MRSFWLLC
>FUSION-ENST00000657693.1:145151-ENST00000377970.6:2817|3966
MRSLQILLLRK
>FUSION-ENST00000653522.1:145151-ENST00000377970.6:2817|531
SSSHLIFLFYLSFLR
>FUSION-ENST00000657693.1:145151-ENST00000377970.6:2817|3790
LAVGITFGLIVK
>FUSION-ENST00000665698.1:275747-ENST00000377970.6:2817|6897
NSVPLKTIG
>FUSION-ENST00000653522.1:145151-ENST00000377970.6:2817|1915
ALVPDGQPGPFEDTLAFR
>FUSION-ENST00000653522.1:145151-ENST00000377970.6:2817|1994
VEVSMCR
>FUSION-ENST00000667305.1:60794-ENST00000518376.2:5028|2249
MHLLSLEEKYGFK
>FUSION-ENST00000661830.1:275747-ENST00000377970.6:2817|3670
CLDGRAIK
>ENST00000394671.7|SNV-315-C-G|1
EAAVRKAR
>FUSION-ENST00000665698.1:275747-ENST00000377970.6:2817|6720
MPGSRPIVDQETDLGPLPPKQVQK
>FUSION-ENST00000653522.1:145151-ENST00000377970.6:2817|1618
MNRLEAAYEFAIHLLK
>FUSION-ENST00000665698.1:275747-ENST00000377970.6:2817|6898
MNSVPLKTIG
>FUSION-ENST00000667305.1:60794-ENST00000518376.2:5028|2096
MNFTFGFCLVFFNVATRKLK
>FUSION-ENST00000653522.1:215919-ENST00000518376.2:5028|438
MLPRLVLKISACLCLPK
>ENST00000574916.1|SNV-949-A-G|3
VKFEDIKDWSGLVTPQGIMG
>FUSION-ENST00000653522.1:145151-ENST00000377970.6:2817|2399
FSCLSLLSSWDCRRVPPHLANFLYI
>FUSION-ENST00000653522.1:215919-ENST00000518376.2:5028|706
GTGVGGVRVSGSREVALL
>FUSION-ENST00000653522.1:145151-ENST00000377970.6:2817|158
MRLTHLR
>FUSION-ENST00000661830.1:275747-ENST00000377970.6:2817|1305
GPILPLPPCCSLTDSGK
>FUSION-ENST00000661830.1:275747-ENST00000377970.6:2817|769
MLVLKWNLCED
>FUSION-ENST00000667305.1:60794-ENST00000518376.2:5028|1267
DMKPFLGDTIVF
>FUSION-ENST00000661830.1:275747-ENST00000377970.6:2817|1734
MQRLLLILLSALFPGK
>FUSION-ENST00000665698.1:275747-ENST00000377970.6:2817|7410
TAGPEVPRAGQTRFCSLLAE
>FUSION-ENST00000653522.1:145151-ENST00000377970.6:2817|1802
HGDVVVQGRV
>FUSION-ENST00000657693.1:145151-ENST00000377970.6:2817|3401
SLRDVPK
>FUSION-ENST00000667305.1:60794-ENST00000518376.2:5028|3156
MQCAASQR
>FUSION-ENST00000653522.1:145151-ENST00000377970.6:2817|436
MRHHIWLILYV
>FUSION-ENST00000653522.1:145151-ENST00000377970.6:2817|474
CAVYRVGR
>ENST00000360409.7|SNV-83494-G-A|6
HGRIILPSYDMEYQIVFKGVIGK
>FUSION-ENST00000667305.1:60794-ENST00000518376.2:5028|1545
LCSFPRAHITN
>FUSION-ENST00000653522.1:145151-ENST00000377970.6:2817|2405
QWCNLSSLQPLPPRFKR
>FUSION-ENST00000653522.1:145151-ENST00000377970.6:2817|1129
VSWNQQRPVRGCMNHTR
>FUSION-ENST00000661830.1:275747-ENST00000377970.6:2817|99
SQFGSFAYSTLFFR
>ENST00000530688.5|SNV-3229-G-C|4
MPAGMFVAVASAQGANPCR
>FUSION-ENST00000557554.5:10769-ENST00000553891.5:33774|213
CCEQEYPCPLCRKLR
>FUSION-ENST00000667305.1:60794-ENST00000518376.2:5028|633
MPVWLFLFF
>FUSION-ENST00000661830.1:275747-ENST00000377970.6:2817|532
LLIDVINYISIGSLVNNRGVK
>FUSION-ENST00000667305.1:60794-ENST00000518376.2:5028|821
MSSEETSAQSR
>FUSION-ENST00000667305.1:60794-ENST00000518376.2:5028|1500
IGASLII
>ENST00000488282.1|SNV-13555-G-T|4
MLNSTIPTFSLYR
>FUSION-ENST00000667305.1:60794-ENST00000518376.2:5028|2819
VVNSRFFEFFFFSFFF
>FUSION-ENST00000653522.1:215919-ENST00000518376.2:5028|891
CAQLFFF
>FUSION-ENST00000657693.1:145151-ENST00000377970.6:2817|4528
LTLKEGDPFRLSR
>FUSION-ENST00000657693.1:145151-ENST00000377970.6:2817|3266
MCMEKSAHVICVSIA
>FUSION-ENST00000653522.1:145151-ENST00000377970.6:2817|1293
MMWSSQLLALLEK
>FUSION-ENST00000653522.1:215919-ENST00000518376.2:5028|711
MGTGVGGVR
>FUSION-ENST00000661830.1:275747-ENST00000377970.6:2817|398
MAVVFKPQFANDHLGNVL
>FUSION-ENST00000661830.1:275747-ENST00000377970.6:2817|1111
MKTVDGKTR
>FUSION-ENST00000653522.1:145151-ENST00000377970.6:2817|362
WAFEAFSR
>FUSION-ENST00000661830.1:275747-ENST00000377970.6:2817|1189
VYLSLLNFYFVYVLFF
>FUSION-ENST00000557554.5:10769-ENST00000553891.5:33774|147
MLSNGAK
>FUSION-ENST00000667305.1:1483-ENST00000518376.2:5028|13
SYILEVGCR
>FUSION-ENST00000653522.1:145151-ENST00000377970.6:2817|2725
GNTLFLSIYMT
>FUSION-ENST00000657693.1:145151-ENST00000377970.6:2817|3787
MLAVGITFGLIVKRV
>FUSION-ENST00000557554.5:10769-ENST00000553891.5:33774|167
HPSASALLSVK
>FUSION-ENST00000667305.1:60794-ENST00000518376.2:5028|1682
LVPSSVPPPVKDFWIFC
>FUSION-ENST00000653522.1:145151-ENST00000377970.6:2817|1156
MCLPKVVVLVIKYDIN
>FUSION-ENST00000665698.1:275747-ENST00000377970.6:2817|5278
LASRMFIMGFLWDQQL
>FUSION-ENST00000661830.1:275747-ENST00000377970.6:2817|1473
MLPGVLSPLVR
>FUSION-ENST00000667305.1:60794-ENST00000518376.2:5028|2340
LARLVLNT
>FUSION-ENST00000653522.1:145151-ENST00000377970.6:2817|2522
SWPSLTDSYNYLKSVVFRTK
>FUSION-ENST00000667305.1:275747-ENST00000377970.6:2817|1
SHPSPFGETTTAVAGASPRPTSWRW
>FUSION-ENST00000653522.1:215919-ENST00000518376.2:5028|924
TEPCPRK
>FUSION-ENST00000653522.1:145151-ENST00000377970.6:2817|2212
MFWSYTR
>FUSION-ENST00000667305.1:60794-ENST00000518376.2:5028|1817
TPWLKQFPLLCLPK
>FUSION-ENST00000667305.1:60794-ENST00000518376.2:5028|2890
MHRTVLHCCVITTIMA
>FUSION-ENST00000661830.1:275747-ENST00000377970.6:2817|1765
GRICWWIGYGVP
>FUSION-ENST00000667305.1:60794-ENST00000518376.2:5028|1423
PINGHRR
>FUSION-ENST00000665698.1:275747-ENST00000377970.6:2817|6959
MVRLVGVLIR
>ENST00000571368.5|SNV-16061-T-G|4
ELPGPPRNLQAKSSSR
>FUSION-ENST00000667305.1:60794-ENST00000518376.2:5028|1731
LPRPVSNSLAQTIPPPLPPKVLGL
>FUSION-ENST00000667305.1:60794-ENST00000518376.2:5028|2798
DRVSLCCPGLK
>FUSION-ENST00000653522.1:145151-ENST00000377970.6:2817|95
HAHTGKLVER
>FUSION-ENST00000665698.1:275747-ENST00000377970.6:2817|5118
MPVISALWEAGEGGWLELK
>FUSION-ENST00000661830.1:275747-ENST00000377970.6:2817|2865
SQPVSCGEAEKLW
>FUSION-ENST00000667305.1:60794-ENST00000518376.2:5028|183
DTWMFSELVTLLVMSK
>FUSION-ENST00000657693.1:145151-ENST00000377970.6:2817|4942
MKLNSGLRR
>FUSION-ENST00000657693.1:145151-ENST00000377970.6:2817|3854
MQWRQGANVLWR
>FUSION-ENST00000667305.1:60794-ENST00000518376.2:5028|2323
DFYGQVVHLQQSSQKK
>FUSION-ENST00000653522.1:215919-ENST00000518376.2:5028|150
YFLLTDISGKCVWK
>FUSION-ENST00000657693.1:145151-ENST00000377970.6:2817|3594
SVTSPEAQLIQVLKR
>FUSION-ENST00000657693.1:145151-ENST00000377970.6:2817|3322
HGTCIHM
>FUSION-ENST00000667305.1:60794-ENST00000518376.2:5028|1943
MCCKEQAFRYHF
>FUSION-ENST00000667305.1:60794-ENST00000518376.2:5028|1791
RPPGSFLGPGEK
>FUSION-ENST00000667305.1:60794-ENST00000518376.2:5028|853
YTNAHHCIK
>FUSION-ENST00000661830.1:275747-ENST00000377970.6:2817|1879
MLMEGFFELHISLGASILSCPLLA
>FUSION-ENST00000667305.1:60794-ENST00000518376.2:5028|2783
VLCMESPQEFIGEWLTK
>FUSION-ENST00000667305.1:60794-ENST00000518376.2:5028|1438
VLCRHVK
>FUSION-ENST00000653522.1:145151-ENST00000377970.6:2817|1447
MDECLQPSVPQFP
>FUSION-ENST00000661830.1:275747-ENST00000377970.6:2817|3306
SDNSLKLGAVAHVCNPSTLGGQGGR
>FUSION-ENST00000661830.1:275747-ENST00000377970.6:2817|702
LSLGLQTSTRK
>FUSION-ENST00000665698.1:275747-ENST00000377970.6:2817|6748
LECKGAISAHCNLHLPGSR
>FUSION-ENST00000667305.1:60794-ENST00000518376.2:5028|3193
SPRPHCVNSKVLSR
>FUSION-ENST00000665698.1:275747-ENST00000377970.6:2817|5026
MLTQSTPLPR
>ENST00000583204.5|SNV-16903-C-T|8
EMYGKHTVGLR
>FUSION-ENST00000653522.1:215919-ENST00000518376.2:5028|1014
AHLRFKSAVIVSIPVACR
>FUSION-ENST00000661830.1:275747-ENST00000377970.6:2817|38
SDNGNVPPPSGCQKLE
>FUSION-ENST00000661830.1:275747-ENST00000377970.6:2817|209
DPALRNMPLDDFLLVAF
>FUSION-ENST00000665698.1:275747-ENST00000377970.6:2817|5121
MKTSSQFLAPIGVG
>FUSION-ENST00000657693.1:145151-ENST00000377970.6:2817|4526
EGDPFRLSRGPSLITESLQVGER
>FUSION-ENST00000667305.1:60794-ENST00000518376.2:5028|73
SSVQVSSRVTGKQPGQ
>FUSION-ENST00000653522.1:145151-ENST00000377970.6:2817|2326
LNGVNSGRGQGKCQGR
>FUSION-ENST00000661830.1:275747-ENST00000377970.6:2817|1830
NFLHPLCSLFSL
>FUSION-ENST00000665698.1:275747-ENST00000377970.6:2817|5340
MFLFIIIIYYYYY
>FUSION-ENST00000665698.1:275747-ENST00000377970.6:2817|6794
MGFHHVGQTGLELLTS
>FUSION-ENST00000653522.1:145151-ENST00000377970.6:2817|1978
SYHLHFTDVK
>FUSION-ENST00000661830.1:275747-ENST00000377970.6:2817|249
MIIWEMCYNGDSWVPPTDFLIQWF
>FUSION-ENST00000667305.1:60794-ENST00000518376.2:5028|2125
SWPQVIRPPWSPK
>FUSION-ENST00000667305.1:60794-ENST00000518376.2:5028|3443
RNHVQGFRDK
>FUSION-ENST00000653522.1:145151-ENST00000377970.6:2817|2737
YGDSPWFSLGFFEK
>FUSION-ENST00000653522.1:145151-ENST00000377970.6:2817|1352
MEATKSFR
>FUSION-ENST00000661830.1:275747-ENST00000377970.6:2817|805
HVQKWEDSYHSLLDTVHPR
>FUSION-ENST00000667305.1:60794-ENST00000518376.2:5028|2298
LSAWAFYK
>FUSION-ENST00000653522.1:145151-ENST00000377970.6:2817|2084
MFVEHLLCAGQCSKK
>FUSION-ENST00000653522.1:145151-ENST00000377970.6:2817|101
MVQSSCGGMHAHTGKLVER
>FUSION-ENST00000665698.1:275747-ENST00000377970.6:2817|6292
RNQIITAKVPAWGHR
>FUSION-ENST00000653522.1:145151-ENST00000377970.6:2817|995
LGPGVGHAQRRTR
>FUSION-ENST00000665698.1:275747-ENST00000377970.6:2817|6809
MFLVETGFHHVGQDGLDLLPS
>FUSION-ENST00000667305.1:60794-ENST00000518376.2:5028|2074
MQAGCSGSHL
>FUSION-ENST00000661830.1:275747-ENST00000377970.6:2817|2816
MQLPGVRLCFHR
>FUSION-ENST00000657693.1:145151-ENST00000377970.6:2817|3221
EWGWGHVFLWGNSVSLGQSMLIVK
>FUSION-ENST00000653522.1:215919-ENST00000518376.2:5028|792
CPRTSNQAEMK
>FUSION-ENST00000665698.1:275747-ENST00000377970.6:2817|4899
TVLGSDK
>FUSION-ENST00000667305.1:60794-ENST00000518376.2:5028|1242
IFAIYPSDQWLIFR
>FUSION-ENST00000667305.1:60794-ENST00000518376.2:5028|2337
MRALLAFCVIQIFGERPPEATK
>FUSION-ENST00000661830.1:275747-ENST00000377970.6:2817|188
MPQRGFK
>FUSION-ENST00000661830.1:275747-ENST00000377970.6:2817|1720
MTSTPSLRHRDVK
>ENST00000326047.9|INDEL-76619-C-CA|5
TDQEGSPDSGTSAQAKPK
>FUSION-ENST00000667305.1:60794-ENST00000518376.2:5028|1092
KLETIILSKLTQER
>FUSION-ENST00000653522.1:215919-ENST00000518376.2:5028|830
VLAHAIMDPEGSCDLPPAGWRPRK
>FUSION-ENST00000667305.1:60794-ENST00000518376.2:5028|3180
RTDFHARA
>FUSION-ENST00000661830.1:275747-ENST00000377970.6:2817|3017
PFCVLIGLNNHR
>FUSION-ENST00000665698.1:275747-ENST00000377970.6:2817|5632
AQQAPPLLR
>FUSION-ENST00000653522.1:145151-ENST00000377970.6:2817|1957
VSGSHQPCWPALRR
>FUSION-ENST00000661830.1:275747-ENST00000377970.6:2817|2831
MALILHSFPVSHSGLTVSHK
>FUSION-ENST00000665698.1:275747-ENST00000377970.6:2817|6943
MSKSLTLSEPPWSQL
>FUSION-ENST00000665698.1:275747-ENST00000377970.6:2817|6533
GDMVFIL
>FUSION-ENST00000657693.1:145151-ENST00000377970.6:2817|3433
MIRLSRSPK
>FUSION-ENST00000665698.1:275747-ENST00000377970.6:2817|6466
AATQEAEAGESLEPRR
>FUSION-ENST00000557554.5:10769-ENST00000553891.5:33774|315
TIIVPISK
>FUSION-ENST00000653522.1:145151-ENST00000377970.6:2817|1969
DSAGIPSLPWHSLFFFFFFLF
>FUSION-ENST00000661830.1:275747-ENST00000377970.6:2817|425
LSLSIVFR
>FUSION-ENST00000661830.1:275747-ENST00000377970.6:2817|1308
QAGSEVR
>FUSION-ENST00000667305.1:60794-ENST00000518376.2:5028|2470
QLDQVDAAFPLCKYGR
>FUSION-ENST00000665698.1:275747-ENST00000377970.6:2817|5876
RRAHDGPVTCQTSHR
>ENST00000483559.5|SNV-2125-C-T|2
VRNKPYDVFGCWLTETSLILGNLHR
>ENST00000259750.9|SNV-40096-G-C|1
THLNVMSSGRQALR
>FUSION-ENST00000667305.1:60794-ENST00000518376.2:5028|1488
TPTSQAGWFMPTIVLAR
>FUSION-ENST00000665698.1:275747-ENST00000377970.6:2817|6929
MGECQAPPRDR
>FUSION-ENST00000665698.1:275747-ENST00000377970.6:2817|5327
TIIIIIFFGDKVLLCCLGWNAVAET
>FUSION-ENST00000653522.1:145151-ENST00000377970.6:2817|2511
FWGTCAGCAGLLHGRR
>FUSION-ENST00000665698.1:275747-ENST00000377970.6:2817|5528
LTLAAPPAKFVTFHVDAFK
>FUSION-ENST00000653522.1:145151-ENST00000377970.6:2817|2754
CNLLGFLSFSHTRK
>FUSION-ENST00000667305.1:60794-ENST00000518376.2:5028|3136
MHRALSAR
>FUSION-ENST00000653522.1:145151-ENST00000377970.6:2817|2862
SIRRSAGLEVR
>FUSION-ENST00000665698.1:275747-ENST00000377970.6:2817|6969
NWTGMVNGVDGGKEIITVAQRWIER
>FUSION-ENST00000661830.1:275747-ENST00000377970.6:2817|2856
MNEYVTLYGK
>FUSION-ENST00000665698.1:275747-ENST00000377970.6:2817|5016
EHCFVCVAK
>ENST00000539285.2|SNV-2286-G-A|1
ISNNHPDEDTVNSLYPDFLLSACRK
>FUSION-ENST00000661830.1:275747-ENST00000377970.6:2817|1212
CISVHLMVSHK
>FUSION-ENST00000657693.1:145151-ENST00000377970.6:2817|3666
HKLLATASKGR
>FUSION-ENST00000661830.1:275747-ENST00000377970.6:2817|2998
GCILGRASAR
>FUSION-ENST00000661830.1:275747-ENST00000377970.6:2817|730
AALCYNGR
>FUSION-ENST00000667305.1:60794-ENST00000518376.2:5028|3106
MRHGLTLSPR
>FUSION-ENST00000665698.1:275747-ENST00000377970.6:2817|6501
MIACDMKPSTDSSFRGGFK
>FUSION-ENST00000661830.1:275747-ENST00000377970.6:2817|3367
YLQTLIIAR
>FUSION-ENST00000657693.1:145151-ENST00000377970.6:2817|4466
MASLASSLWGVGAEGSPR
>FUSION-ENST00000667305.1:60794-ENST00000518376.2:5028|606
VAAWTMPSKAAK
>FUSION-ENST00000667305.1:60794-ENST00000518376.2:5028|1738
LLGLRILVLFSVK
>FUSION-ENST00000557554.5:10769-ENST00000553891.5:33774|269
SRGPIGPLRLDR
>FUSION-ENST00000653522.1:145151-ENST00000377970.6:2817|2637
CLLLMHMNK
>FUSION-ENST00000657693.1:145151-ENST00000377970.6:2817|4786
LPVSSRR
>FUSION-ENST00000665698.1:275747-ENST00000377970.6:2817|5798
GIQHQVKGGHGFLAATRSQER
>FUSION-ENST00000665698.1:275747-ENST00000377970.6:2817|6709
LSKKLIK
>FUSION-ENST00000667305.1:60794-ENST00000518376.2:5028|3366
WVLWQEPPLSLLFSDLK
>FUSION-ENST00000657693.1:145151-ENST00000377970.6:2817|2968
VRDALVLYLK
>FUSION-ENST00000665698.1:275747-ENST00000377970.6:2817|6188
MTTMTPR
>FUSION-ENST00000661830.1:275747-ENST00000377970.6:2817|2373
CEPLCLASYFLNFK
>FUSION-ENST00000667305.1:60794-ENST00000518376.2:5028|2540
MVMGRLGEERSSLIPGSHGEETCR
>FUSION-ENST00000653522.1:215919-ENST00000518376.2:5028|774
IVIAQMYYSWCFK
>FUSION-ENST00000661830.1:275747-ENST00000377970.6:2817|2537
MWLIPEAPSWHLVPSCR
>FUSION-ENST00000665698.1:275747-ENST00000377970.6:2817|7056
IARLLNR
>ENST00000396134.6|SNV-18895-G-A|1
SSQGRFSVQMFR
>FUSION-ENST00000665698.1:275747-ENST00000377970.6:2817|5676
LQELLQVVCMEHS
>FUSION-ENST00000653522.1:215919-ENST00000518376.2:5028|874
TKAFLSLFQSSSSSSQPHR
>FUSION-ENST00000667305.1:60794-ENST00000518376.2:5028|655
QTNNKTGNMVGRGLSLPSFCK
>FUSION-ENST00000667305.1:60794-ENST00000518376.2:5028|326
VPWLSRKSVCSFSEFAK
>FUSION-ENST00000653522.1:145151-ENST00000377970.6:2817|930
GPEPWEVSDPGVPR
>FUSION-ENST00000665698.1:275747-ENST00000377970.6:2817|5064
VWAPLKFAAVLR
>FUSION-ENST00000661830.1:275747-ENST00000377970.6:2817|482
MPLHSSLGDRVR
>FUSION-ENST00000667305.1:60794-ENST00000518376.2:5028|2846
NRCLVMEGLK
>FUSION-ENST00000653522.1:145151-ENST00000377970.6:2817|552
DTKLRTASRPLLSLLIK
>FUSION-ENST00000661830.1:275747-ENST00000377970.6:2817|1851
MESHLSPYFFWKFGKGFSWATYVFD
>FUSION-ENST00000661830.1:275747-ENST00000377970.6:2817|2641
CTEQTLARCLRALHQAPSALR
>FUSION-ENST00000661830.1:275747-ENST00000377970.6:2817|911
FFLNTSL
>FUSION-ENST00000661830.1:275747-ENST00000377970.6:2817|977
MPQVPYKGNGDNVGTEVELV
>FUSION-ENST00000653522.1:145151-ENST00000377970.6:2817|1493
MFWNQIDMVIIPHCECTR
>FUSION-ENST00000661830.1:275747-ENST00000377970.6:2817|2922
LGVSSGPCLAFSFLCQPSR
>FUSION-ENST00000657693.1:145151-ENST00000377970.6:2817|3953
ISMEASRKPWLGI
>FUSION-ENST00000661830.1:275747-ENST00000377970.6:2817|2785
SIDLRSNLGPWLQGKPVTFFK
>FUSION-ENST00000653522.1:215919-ENST00000518376.2:5028|663
CLRCCFLQIFSTDRAVK
>FUSION-ENST00000667305.1:60794-ENST00000518376.2:5028|1470
SWGAGKGDYK
>FUSION-ENST00000661830.1:275747-ENST00000377970.6:2817|2827
TQAEIFFFFFFLR
>FUSION-ENST00000653522.1:145151-ENST00000377970.6:2817|720
ENVFALEK
>FUSION-ENST00000653522.1:145151-ENST00000377970.6:2817|1056
YSLCVIINCILIK
>FUSION-ENST00000653522.1:215919-ENST00000518376.2:5028|952
MSRDCCLLCSK
>FUSION-ENST00000653522.1:145151-ENST00000377970.6:2817|2840
MFPVYVSVTIYLPIK
>FUSION-ENST00000661830.1:275747-ENST00000377970.6:2817|3417
LEQMVLIRTLLWGRLS
>FUSION-ENST00000653522.1:215919-ENST00000518376.2:5028|1093
SSSSFPSQSVLPPFTSLNSMLLPH
>FUSION-ENST00000657693.1:145151-ENST00000377970.6:2817|4461
EMSFECGTGRQTLVWV
>FUSION-ENST00000665698.1:275747-ENST00000377970.6:2817|5960
LHAPCHGYPRAMASGFAG
>FUSION-ENST00000557554.5:10769-ENST00000553891.5:33774|139
MANMVKPCLY
>ENST00000486627.1|SNV-2286-C-G|4
MAELCRAAGR
>FUSION-ENST00000657693.1:145151-ENST00000377970.6:2817|4850
MVYFVSLLEIQK
>FUSION-ENST00000661830.1:275747-ENST00000377970.6:2817|3436
MLSLSFLT
>FUSION-ENST00000665698.1:275747-ENST00000377970.6:2817|6703
LARMVSISCPR
>ENST00000356166.11|SNV-11168-C-G|4
TPPGALLGAPPPLVPAPR
>FUSION-ENST00000653522.1:145151-ENST00000377970.6:2817|1950
MLESCFHAFCQMLR
>FUSION-ENST00000667305.1:60794-ENST00000518376.2:5028|3082
LISSVFSNFMATR
>FUSION-ENST00000665698.1:275747-ENST00000377970.6:2817|6851
IQVLTRSTFE
>FUSION-ENST00000653522.1:215919-ENST00000518376.2:5028|910
LASWPLVTPHQQAPASLSR
>FUSION-ENST00000557554.5:10769-ENST00000553891.5:33774|173
MNECLILLLVTVR
>FUSION-ENST00000661830.1:275747-ENST00000377970.6:2817|2677
LCCLQGSKSAS
>FUSION-ENST00000653522.1:215919-ENST00000518376.2:5028|5
MAVALGNPVLLNAAMVSVTIRVQF
>FUSION-ENST00000557554.5:10769-ENST00000553891.5:33774|89
GGCDMGQAAPQPG
>FUSION-ENST00000661830.1:275747-ENST00000377970.6:2817|1509
GWCLAAK
>FUSION-ENST00000665698.1:275747-ENST00000377970.6:2817|6083
FIRASGSPYPSQR
>FUSION-ENST00000661830.1:275747-ENST00000377970.6:2817|1101
MPPSLLCGESVLVNR
>FUSION-ENST00000661830.1:275747-ENST00000377970.6:2817|3510
MPLSAHLASLSNK
>FUSION-ENST00000653522.1:145151-ENST00000377970.6:2817|667
MQSLILDNCQTLDGWER
>FUSION-ENST00000661830.1:275747-ENST00000377970.6:2817|2052
EAPPGSGK
>FUSION-ENST00000667305.1:60794-ENST00000518376.2:5028|265
IATLPDIIGVCTWD
>FUSION-ENST00000653522.1:215919-ENST00000518376.2:5028|445
MILSPQPPK
>FUSION-ENST00000661830.1:275747-ENST00000377970.6:2817|170
KLTLTRCGCSYTDLI
>FUSION-ENST00000657693.1:145151-ENST00000377970.6:2817|4357
MLLEDAPLGR
>FUSION-ENST00000667305.1:60794-ENST00000518376.2:5028|845
LYHIVQMCSE
>FUSION-ENST00000661830.1:275747-ENST00000377970.6:2817|2014
MRGAACCLWACYLGCNSCGNTQG
>FUSION-ENST00000661830.1:275747-ENST00000377970.6:2817|1377
IWREKPSSLAQHLR
>FUSION-ENST00000657693.1:145151-ENST00000377970.6:2817|4840
VLRFRFGHR
>FUSION-ENST00000665698.1:275747-ENST00000377970.6:2817|6392
MPAFSCMSALTSGLPRMQYVIPGR
>FUSION-ENST00000653522.1:145151-ENST00000377970.6:2817|1017
MLTSNSAKQTGHSFVLHSVGN
>FUSION-ENST00000667305.1:60794-ENST00000518376.2:5028|1756
GVLENAEHKKSAFVSSLFIYYLFIF
>FUSION-ENST00000665698.1:275747-ENST00000377970.6:2817|5280
QTLRCRLASR
>FUSION-ENST00000657693.1:145151-ENST00000377970.6:2817|3724
MCTVNVSSGYYLWPDCEAGLRQK
>FUSION-ENST00000665698.1:275747-ENST00000377970.6:2817|5276
LARLVLNFRPQEIHCLVLSK
>FUSION-ENST00000667305.1:60794-ENST00000518376.2:5028|2124
SWPQVIRPPWSPKVLGLQT
>FUSION-ENST00000661830.1:275747-ENST00000377970.6:2817|938
MLPLGNKLNPLPLSGLEAACL
>FUSION-ENST00000657693.1:145151-ENST00000377970.6:2817|2822
MTHARHISGY
>FUSION-ENST00000653522.1:145151-ENST00000377970.6:2817|2542
MCILAGGAALTR
>FUSION-ENST00000653522.1:145151-ENST00000377970.6:2817|2728
WRPRPQLGRGLESDFDWIPSSAHA
>FUSION-ENST00000653522.1:145151-ENST00000377970.6:2817|1041
CPAHCGTQDSLK
>FUSION-ENST00000667305.1:60794-ENST00000518376.2:5028|1370
MLATLVTFSWVPMAGITS
>FUSION-ENST00000661830.1:275747-ENST00000377970.6:2817|2888
MPVIPAIWDAEA
>FUSION-ENST00000657693.1:145151-ENST00000377970.6:2817|4927
MSRSLRLAWTA
>FUSION-ENST00000667305.1:60794-ENST00000518376.2:5028|2273
MCALELGYPPAKIRLSK
>FUSION-ENST00000661830.1:275747-ENST00000377970.6:2817|2942
MLRHENR
>FUSION-ENST00000665698.1:275747-ENST00000377970.6:2817|7141
ERPMSSLGLLLFLCNKGLKLPASLR
>FUSION-ENST00000657693.1:145151-ENST00000377970.6:2817|3260
ASICPSYIEGEWMR
>FUSION-ENST00000667305.1:60794-ENST00000518376.2:5028|2986
LTATSASRVQVILLPQPPG
>FUSION-ENST00000653522.1:145151-ENST00000377970.6:2817|1329
CLSSLLSKPCSSLP
>FUSION-ENST00000657693.1:145151-ENST00000377970.6:2817|4646
MSHRAWPVASF
>FUSION-ENST00000661830.1:275747-ENST00000377970.6:2817|1733
QRLLLILLSALFPGK
>FUSION-ENST00000665698.1:275747-ENST00000377970.6:2817|5104
AGFSGSCL
>FUSION-ENST00000665698.1:275747-ENST00000377970.6:2817|6784
CPGRPEEPTVSLSQQSWRNLLNCLR
>FUSION-ENST00000661830.1:275747-ENST00000377970.6:2817|3415
VLIRTLLWGR
>FUSION-ENST00000657693.1:145151-ENST00000377970.6:2817|3684
RNTSSLDIFR
>FUSION-ENST00000667305.1:60794-ENST00000518376.2:5028|1535
MIVTYQRYG
>ENST00000371372.6|SNV-243928-C-T|3
GLSEHNALLQRDPFSQPLAPGSR
>FUSION-ENST00000667305.1:60794-ENST00000518376.2:5028|1430
MSPLVFTYPLAHLILKTTSLQKR
>FUSION-ENST00000665698.1:275747-ENST00000377970.6:2817|6285
MASAIGRQDQR
>FUSION-ENST00000667305.1:60794-ENST00000518376.2:5028|560
PKIQEWLSGGLAGTEGRG
>FUSION-ENST00000667305.1:60794-ENST00000518376.2:5028|3090
WVESYFRWMEQCLGRGQHLVNQMCG
>FUSION-ENST00000665698.1:275747-ENST00000377970.6:2817|5790
QGRVSPQRLHR
>FUSION-ENST00000667305.1:60794-ENST00000518376.2:5028|1274
MSWPEGIGSAWLQR
>FUSION-ENST00000667305.1:60794-ENST00000518376.2:5028|1959
LLLLICLNSGSDIFLK
>FUSION-ENST00000557554.5:10769-ENST00000553891.5:33774|244
VPLPTERIRR
>FUSION-ENST00000665698.1:275747-ENST00000377970.6:2817|6106
MGSGKAGQR
>FUSION-ENST00000657693.1:145151-ENST00000377970.6:2817|2974
GRQRVIQR
>FUSION-ENST00000661830.1:275747-ENST00000377970.6:2817|3303
MPVIPALREAK
>FUSION-ENST00000657693.1:145151-ENST00000377970.6:2817|2840
CQAWPCCQLSKPVTNILLSTL
>FUSION-ENST00000667305.1:60794-ENST00000518376.2:5028|1730
MHGVGSSLEK
>FUSION-ENST00000667305.1:60794-ENST00000518376.2:5028|2218
SANDTLRLPSPRELTAEQLGMPCK
>FUSION-ENST00000665698.1:275747-ENST00000377970.6:2817|5659
AAARPSSCMLGR
>FUSION-ENST00000661830.1:275747-ENST00000377970.6:2817|1410
QWSLRTTVLEHPCYRDSGD
>FUSION-ENST00000657693.1:145151-ENST00000377970.6:2817|4794
TMGLLCEENRLPVSSR
>FUSION-ENST00000661830.1:275747-ENST00000377970.6:2817|3029
MWGPLVGTGGRDWLLTVAPS
>FUSION-ENST00000665698.1:275747-ENST00000377970.6:2817|7419
HGHLFDWNEGWQVF
>ENST00000282141.4|SNV-188-G-A|7
ITFYEDRAFQGRSYK
>FUSION-ENST00000665698.1:275747-ENST00000377970.6:2817|6128
EGQVSHAWR
>FUSION-ENST00000657693.1:145151-ENST00000377970.6:2817|4968
EYVQEFETSLDSIVRSHLYKK
>FUSION-ENST00000665698.1:275747-ENST00000377970.6:2817|5865
IPLGRHQDSTDVDAER
>FUSION-ENST00000557554.5:10769-ENST00000553891.5:33774|29
GVHLHLAPRPCLR
>FUSION-ENST00000665698.1:275747-ENST00000377970.6:2817|6376
MYVCTYFWPSPDAVCDSWKGSPVRR
>FUSION-ENST00000661830.1:275747-ENST00000377970.6:2817|1263
MRRESSLQHCLTQK
>FUSION-ENST00000661830.1:275747-ENST00000377970.6:2817|533
LLIDVINYISIGSLVNNR
>FUSION-ENST00000667305.1:60794-ENST00000518376.2:5028|2349
GELLEPGRSMLQ
>FUSION-ENST00000667305.1:60794-ENST00000518376.2:5028|1534
IVTYQRYG
>FUSION-ENST00000661830.1:275747-ENST00000377970.6:2817|689
WHGVLRPQCQTLLQLNFR
>FUSION-ENST00000665698.1:275747-ENST00000377970.6:2817|5749
VLSAFTFLSICHDLFFFFFFFFLR
>FUSION-ENST00000653522.1:145151-ENST00000377970.6:2817|2717
KCICLAHRLDTYIVGILFVASQLP
>FUSION-ENST00000667305.1:60794-ENST00000518376.2:5028|1132
TWNQPKCPSLIDWIK
>FUSION-ENST00000661830.1:275747-ENST00000377970.6:2817|1171
MKGFSLHAALCCLGGRVM
>FUSION-ENST00000661830.1:275747-ENST00000377970.6:2817|3151
MVTILCHK
>FUSION-ENST00000661830.1:275747-ENST00000377970.6:2817|1240
WGISSGKQVSLLVF
>FUSION-ENST00000665698.1:275747-ENST00000377970.6:2817|6144
FGSLKQQK
>FUSION-ENST00000667305.1:60794-ENST00000518376.2:5028|2146
DYKTQFKK
>FUSION-ENST00000667305.1:60794-ENST00000518376.2:5028|2530
SAFVSSHSNNRPCGLNLSPAAK
>FUSION-ENST00000653522.1:145151-ENST00000377970.6:2817|923
EFYFCCPGWSAVVPSR
>FUSION-ENST00000653522.1:215919-ENST00000518376.2:5028|268
MHPLAQQSHFSESVP
>FUSION-ENST00000653522.1:145151-ENST00000377970.6:2817|72
GAYDRRWSR
>FUSION-ENST00000667305.1:60794-ENST00000518376.2:5028|594
VSLGSLLASELLMHVYIIIIFFLRR
>FUSION-ENST00000661830.1:275747-ENST00000377970.6:2817|1494
GNNAYNNHLCPQK
>FUSION-ENST00000661830.1:275747-ENST00000377970.6:2817|3028
WGPLVGTGGRDWLLTVAPS
>ENST00000382592.5|MNV-78235-TGGGCTTCATCCACCGAGACATCAAGCCTGATAACATTTTGAT-T|3
IDLDGHIK
>FUSION-ENST00000665698.1:275747-ENST00000377970.6:2817|6731
MFVFLVETRFYHIGQAALELLTS
>FUSION-ENST00000653522.1:215919-ENST00000518376.2:5028|517
MRWEIWCLVR
>FUSION-ENST00000667305.1:60794-ENST00000518376.2:5028|3236
CQGAEECRSGYFWASYFSK
>FUSION-ENST00000657693.1:145151-ENST00000377970.6:2817|3129
VKNISPE
>FUSION-ENST00000653522.1:215919-ENST00000518376.2:5028|545
MALKVCRPR
>FUSION-ENST00000665698.1:275747-ENST00000377970.6:2817|5436
MCSNRLK
>FUSION-ENST00000653522.1:145151-ENST00000377970.6:2817|1189
HLSVHCKNSRNS
>FUSION-ENST00000665698.1:275747-ENST00000377970.6:2817|7416
MRLQSRTAGPEVPR
>FUSION-ENST00000667305.1:60794-ENST00000518376.2:5028|2562
VTLKPNVNR
>FUSION-ENST00000653522.1:145151-ENST00000377970.6:2817|471
VGRRETGEGMMPLCWK
>FUSION-ENST00000653522.1:215919-ENST00000518376.2:5028|354
METGPGGAWCK
>FUSION-ENST00000665698.1:275747-ENST00000377970.6:2817|6442
SHHARPMLSVLFDPLFGEDR
>FUSION-ENST00000667305.1:60794-ENST00000518376.2:5028|3094
MWVESYFR
>FUSION-ENST00000653522.1:215919-ENST00000518376.2:5028|794
AGEDRCPR
>FUSION-ENST00000657693.1:145151-ENST00000377970.6:2817|4644
ILLTSGVSLK
>FUSION-ENST00000657693.1:145151-ENST00000377970.6:2817|2975
SGRGRQR
>FUSION-ENST00000665698.1:275747-ENST00000377970.6:2817|6861
MWNFVVVLWCPHTRSLCRPSCCYNK
>FUSION-ENST00000661830.1:275747-ENST00000377970.6:2817|3073
IKNCYNCTNLK
>FUSION-ENST00000661830.1:275747-ENST00000377970.6:2817|230
LLIKRSILEQLSTSHCSGK
>FUSION-ENST00000665698.1:275747-ENST00000377970.6:2817|5378
MLPRLISNSWLQVVLLLWPPNAHS
>FUSION-ENST00000657693.1:145151-ENST00000377970.6:2817|3033
GALCYSCMAGR
>FUSION-ENST00000661830.1:275747-ENST00000377970.6:2817|1771
MIRFRIYLK
>FUSION-ENST00000653522.1:215919-ENST00000518376.2:5028|795
PRAGEDRCPR
>FUSION-ENST00000667305.1:60794-ENST00000518376.2:5028|1239
IYKELKFTGEK
>FUSION-ENST00000653522.1:215919-ENST00000518376.2:5028|1001
RPCPSVK
>FUSION-ENST00000657693.1:145151-ENST00000377970.6:2817|3589
GGAYGMYGAVGCGR
>FUSION-ENST00000667305.1:60794-ENST00000518376.2:5028|2715
MWYIAFHKTK
>FUSION-ENST00000657693.1:145151-ENST00000377970.6:2817|3098
MDYISCFCFLFSCLLY
>FUSION-ENST00000661830.1:275747-ENST00000377970.6:2817|3128
KWAAAPLCLCHLC
>FUSION-ENST00000657693.1:145151-ENST00000377970.6:2817|4129
ALFGHRVFVFVFVLR
>FUSION-ENST00000665698.1:275747-ENST00000377970.6:2817|7361
MSDSHLVTMLK
>FUSION-ENST00000653522.1:215919-ENST00000518376.2:5028|356
RLDTPVLDF
>FUSION-ENST00000667305.1:60794-ENST00000518376.2:5028|729
GFCHVGQSGLELLTSSDLPTSAR
>FUSION-ENST00000667305.1:60794-ENST00000518376.2:5028|2544
MYIIYTNIYNIYKYI
>FUSION-ENST00000661830.1:275747-ENST00000377970.6:2817|1679
MCLVCVCVCMHVCCVRVCAW
>FUSION-ENST00000661830.1:275747-ENST00000377970.6:2817|757
AVDYVLDTVYVSTR
>FUSION-ENST00000657693.1:145151-ENST00000377970.6:2817|4713
TLDKSMGAGWAPWLTPVIPALWEAK
>FUSION-ENST00000653522.1:145151-ENST00000377970.6:2817|166
GSPILRQR
>FUSION-ENST00000661830.1:275747-ENST00000377970.6:2817|3402
GQCLSRSSVSSR
>FUSION-ENST00000657693.1:145151-ENST00000377970.6:2817|3287
MKQGNLEAADSQALK
>FUSION-ENST00000653522.1:145151-ENST00000377970.6:2817|537
HVYAYLSPMHVECCAR
>FUSION-ENST00000667305.1:60794-ENST00000518376.2:5028|1082
RNTQCMRGLKPR
>FUSION-ENST00000661830.1:275747-ENST00000377970.6:2817|3207
REGTPLLKHVFWK
>FUSION-ENST00000653522.1:215919-ENST00000518376.2:5028|614
HVCVNISPGIHLIYVK
>FUSION-ENST00000653522.1:145151-ENST00000377970.6:2817|2012
GGGLCFAIR
>FUSION-ENST00000661830.1:275747-ENST00000377970.6:2817|510
QTNKKEVK
>FUSION-ENST00000653522.1:215919-ENST00000518376.2:5028|194
YVPTGSGVFTELAPER
>FUSION-ENST00000661830.1:275747-ENST00000377970.6:2817|2511
VQWLYHCLLQPWLPK
>FUSION-ENST00000665698.1:275747-ENST00000377970.6:2817|7025
MKQEYKEK
>FUSION-ENST00000665698.1:275747-ENST00000377970.6:2817|6750
SLALWPR
>FUSION-ENST00000657693.1:145151-ENST00000377970.6:2817|2872
MERPEFLADTS
>FUSION-ENST00000667305.1:60794-ENST00000518376.2:5028|2411
WCFALVTQDGDGVQ
>FUSION-ENST00000661830.1:275747-ENST00000377970.6:2817|1882
DHQETIVGREEPVHGAAQHRLR
>FUSION-ENST00000667305.1:60794-ENST00000518376.2:5028|3457
MKLHASVCGCLMPFPGGLQAWK
>FUSION-ENST00000661830.1:275747-ENST00000377970.6:2817|1248
YTSFKTSHHIL
>FUSION-ENST00000667305.1:60794-ENST00000518376.2:5028|1467
GDYKEPLVRQK
>FUSION-ENST00000667305.1:60794-ENST00000518376.2:5028|876
YHIMMCGSAMDR
>FUSION-ENST00000661830.1:275747-ENST00000377970.6:2817|1660
LASSHSFSCVR
>FUSION-ENST00000557554.5:10769-ENST00000553891.5:33774|34
NRDIPCTR
>FUSION-ENST00000657693.1:145151-ENST00000377970.6:2817|3053
QLWSQTQLGCR
>FUSION-ENST00000667305.1:60794-ENST00000518376.2:5028|1412
MLNCRCPLMATGDAN
>FUSION-ENST00000557554.5:10769-ENST00000553891.5:33774|13
VGLGHIIPQR
>FUSION-ENST00000653522.1:145151-ENST00000377970.6:2817|586
AFLGKSEMDYPK
>FUSION-ENST00000665698.1:275747-ENST00000377970.6:2817|6871
CSLWLGRGDTIVPILQVR
>FUSION-ENST00000661830.1:275747-ENST00000377970.6:2817|1678
CLVCVCVCMHVCCVR
>FUSION-ENST00000667305.1:60794-ENST00000518376.2:5028|3009
MSFFFFFF
>FUSION-ENST00000661830.1:275747-ENST00000377970.6:2817|1629
CRTQDTPQGLALAPCHPMSSGSATF
>FUSION-ENST00000657693.1:145151-ENST00000377970.6:2817|4321
PSGLALIEGKK
>FUSION-ENST00000665698.1:275747-ENST00000377970.6:2817|5360
MPPHSSLGNEARLCVKK
>FUSION-ENST00000667305.1:60794-ENST00000518376.2:5028|756
MGKVYIRGHLR
>FUSION-ENST00000653522.1:145151-ENST00000377970.6:2817|727
VLRENVFALEK
>FUSION-ENST00000661830.1:275747-ENST00000377970.6:2817|1877
MEGFFELHISLGASILSCPLLA
>FUSION-ENST00000657693.1:145151-ENST00000377970.6:2817|3822
MQSSGQLNLGRGLWRK
>FUSION-ENST00000665698.1:275747-ENST00000377970.6:2817|6108
MISSQDYYF
>FUSION-ENST00000665698.1:275747-ENST00000377970.6:2817|6194
GSSVRSSLGWSGK
>FUSION-ENST00000657693.1:145151-ENST00000377970.6:2817|3829
MSTVVPGPLWFEIYSLSPR
>FUSION-ENST00000657693.1:145151-ENST00000377970.6:2817|3713
ASLDVTPWVPVYLEWRNVLHYNDEK
>FUSION-ENST00000665698.1:275747-ENST00000377970.6:2817|4958
ACSATSGAGTSVNHTAGR
>FUSION-ENST00000661830.1:275747-ENST00000377970.6:2817|3102
VAADEPRGLWLSLQLRK
>FUSION-ENST00000653522.1:145151-ENST00000377970.6:2817|1977
MSYHLHFTDVKTGSER
>FUSION-ENST00000653522.1:145151-ENST00000377970.6:2817|1344
RPLLATVIYDVEFSIAGFAGEREK
>FUSION-ENST00000653522.1:145151-ENST00000377970.6:2817|1089
KASTLDSFCTQLSKLDHSLK
>FUSION-ENST00000661830.1:275747-ENST00000377970.6:2817|2262
MRRQSGV
>FUSION-ENST00000661830.1:275747-ENST00000377970.6:2817|265
ERFMVLQNVFTLVER
>FUSION-ENST00000653522.1:215919-ENST00000518376.2:5028|249
VSIFFSV
>FUSION-ENST00000661830.1:275747-ENST00000377970.6:2817|2496
RLGVQGQPDQHGETPSLLKIQK
>FUSION-ENST00000661830.1:275747-ENST00000377970.6:2817|1941
MRWLRGSLGK
>FUSION-ENST00000661830.1:275747-ENST00000377970.6:2817|2074
MQGNVCR
>FUSION-ENST00000665698.1:275747-ENST00000377970.6:2817|5540
LLPSTCGHASFTTTSSTLGIISLKK
>FUSION-ENST00000485405.5:14791-ENST00000360509.10:239556|10
SSMTATQTRQTSKTWR
>FUSION-ENST00000665698.1:275747-ENST00000377970.6:2817|5871
MGGGLKPLSKIPLGR
>FUSION-ENST00000661830.1:275747-ENST00000377970.6:2817|479
PLHSSLGDRVRLR
>FUSION-ENST00000661830.1:275747-ENST00000377970.6:2817|412
EIPGFPQQIF
>FUSION-ENST00000653522.1:145151-ENST00000377970.6:2817|2439
EKCSGEVVEAC
>FUSION-ENST00000657693.1:145151-ENST00000377970.6:2817|4442
MAAPGSAFLPLTHRNR
>FUSION-ENST00000665698.1:275747-ENST00000377970.6:2817|5743
WNFSSQKR
>FUSION-ENST00000667305.1:60794-ENST00000518376.2:5028|675
VHAILLPQPLE
>FUSION-ENST00000556971.1:181-ENST00000553891.5:33774|93
GPRPELAPDHPSEVPEK
>FUSION-ENST00000653522.1:215919-ENST00000518376.2:5028|713
ASCILRNFFSSKNETLK
>FUSION-ENST00000665698.1:275747-ENST00000377970.6:2817|4828
FPFRTFQR
>FUSION-ENST00000661830.1:275747-ENST00000377970.6:2817|1106
KQRVIILFLG
>FUSION-ENST00000661830.1:275747-ENST00000377970.6:2817|1014
MIHLVLFISHLYSFTRLGSCK
>FUSION-ENST00000557554.5:10769-ENST00000553891.5:33774|148
KPGDLLPTMLSNGAKRLVS
>FUSION-ENST00000661830.1:275747-ENST00000377970.6:2817|1601
MTMLKEETKGTR
>FUSION-ENST00000665698.1:275747-ENST00000377970.6:2817|6739
MISAYCNLQLLGSSDSPASASR
>FUSION-ENST00000667305.1:60794-ENST00000518376.2:5028|746
QEALGMCLAHSTCSADSLSAQG
>FUSION-ENST00000653522.1:145151-ENST00000377970.6:2817|2420
ICYGVSGGSLYSVNI
>FUSION-ENST00000661830.1:275747-ENST00000377970.6:2817|450
MISLICEI
>FUSION-ENST00000657693.1:145151-ENST00000377970.6:2817|4126
VFVFVFVLR
>ENST00000219244.9|SNV-10360-A-T|3
ECCLEYFMGAIPLR
>FUSION-ENST00000653522.1:145151-ENST00000377970.6:2817|1437
CMMVIVR
>FUSION-ENST00000661830.1:275747-ENST00000377970.6:2817|3526
NESRWTKMNK
>FUSION-ENST00000661830.1:275747-ENST00000377970.6:2817|986
QGNQLQLLMGETICMYRNGR
>FUSION-ENST00000661830.1:275747-ENST00000377970.6:2817|2374
CWDYRCEPLCLASYFLNFKSSTC
>FUSION-ENST00000653522.1:145151-ENST00000377970.6:2817|2250
NIVRNRK
>FUSION-ENST00000657693.1:145151-ENST00000377970.6:2817|3461
DGVSLCLPGWSAVA
>FUSION-ENST00000665698.1:275747-ENST00000377970.6:2817|6666
IVRKINYNS
>FUSION-ENST00000661830.1:275747-ENST00000377970.6:2817|3244
AQNSFFSHVNMK
>FUSION-ENST00000557554.5:10769-ENST00000553891.5:33774|398
MHTNLCPKLGGQR
>FUSION-ENST00000657693.1:145151-ENST00000377970.6:2817|3523
LPTGILQMRVFAFSPAR
>FUSION-ENST00000667305.1:60794-ENST00000518376.2:5028|3074
MRNRCHLR
>FUSION-ENST00000653522.1:145151-ENST00000377970.6:2817|485
NNEGLPWEV
>FUSION-ENST00000653522.1:215919-ENST00000518376.2:5028|24
STKIKVFLR
>FUSION-ENST00000661830.1:275747-ENST00000377970.6:2817|385
NYFLMKDMSAINAFDTMCVRPTK
>FUSION-ENST00000665698.1:275747-ENST00000377970.6:2817|6520
CGCTFQLPCRASFCR
>FUSION-ENST00000661830.1:275747-ENST00000377970.6:2817|2568
SPTWLAAPGTCHTCVFAQRFGVRK
>FUSION-ENST00000653522.1:145151-ENST00000377970.6:2817|959
MSFLLRAEYCSLAQVYCIFKNLLIC
>FUSION-ENST00000661830.1:275747-ENST00000377970.6:2817|1709
LITTIFAPR
>FUSION-ENST00000665698.1:275747-ENST00000377970.6:2817|7041
MCLLFMTRGGPLLK
>FUSION-ENST00000667305.1:60794-ENST00000518376.2:5028|1793
MVIVAVAKRPPGSFLGPGEK
>FUSION-ENST00000653522.1:145151-ENST00000377970.6:2817|38
VPGSAVLCEDCF
>ENST00000394855.7|SNV-10313-A-T|3
MIIEVHVEK
>FUSION-ENST00000661830.1:275747-ENST00000377970.6:2817|104
ACMRILPVLF
>FUSION-ENST00000665698.1:275747-ENST00000377970.6:2817|5866
AHDGPVTCQTSHRRFIAESLSTHR
>FUSION-ENST00000657693.1:145151-ENST00000377970.6:2817|4059
PLHSSLGDKSETPSQKNK
>FUSION-ENST00000661830.1:275747-ENST00000377970.6:2817|796
MTLSFYSA
>FUSION-ENST00000667305.1:60794-ENST00000518376.2:5028|31
DTFLNLGPPYR
>FUSION-ENST00000661830.1:275747-ENST00000377970.6:2817|2417
AFGVPQGRVNK
>FUSION-ENST00000661830.1:275747-ENST00000377970.6:2817|1587
VHSVLPN
>FUSION-ENST00000653522.1:145151-ENST00000377970.6:2817|872
SGPCCSGAR
>FUSION-ENST00000667305.1:60794-ENST00000518376.2:5028|3444
RNHVQGFR
>FUSION-ENST00000653522.1:145151-ENST00000377970.6:2817|1910
FIVVVRRGWLGWGLGWEGGS
>FUSION-ENST00000653522.1:145151-ENST00000377970.6:2817|2544
GMCILAGGAALTRSGLGDSFGK
>FUSION-ENST00000653522.1:145151-ENST00000377970.6:2817|1903
FTVPVLLQGLRKSSAVLASTPEDDR
>FUSION-ENST00000661830.1:275747-ENST00000377970.6:2817|1416
MSRSSPEAGISFPI
>FUSION-ENST00000661830.1:275747-ENST00000377970.6:2817|1261
RESSLQHCLTQK
>FUSION-ENST00000653522.1:215919-ENST00000518376.2:5028|970
PCCTWRAGTSYSHIGEK
>FUSION-ENST00000661830.1:275747-ENST00000377970.6:2817|2570
SPTWLAAPGTCHTCVFAQR
>FUSION-ENST00000661830.1:275747-ENST00000377970.6:2817|2982
MIHNGCSR
>FUSION-ENST00000557554.5:10769-ENST00000553891.5:33774|393
LGGQRSKNINGIDNMVSNLQK
>FUSION-ENST00000557554.5:10769-ENST00000553891.5:33774|31
DIPCTRGCEIGKGVHLHLAPRPCLR
>FUSION-ENST00000653522.1:145151-ENST00000377970.6:2817|1378
MDYLTLHKTVSARV
>FUSION-ENST00000661830.1:275747-ENST00000377970.6:2817|1597
LKEETKGTR
>FUSION-ENST00000665698.1:275747-ENST00000377970.6:2817|7200
DPKQRQK
>FUSION-ENST00000667305.1:60794-ENST00000518376.2:5028|228
MALICTLR
>FUSION-ENST00000653522.1:215919-ENST00000518376.2:5028|617
MCMHVCVNISPGIHLIYVK
>FUSION-ENST00000661830.1:275747-ENST00000377970.6:2817|1668
QPLLKTVWMSSWR
>FUSION-ENST00000667305.1:60794-ENST00000518376.2:5028|155
MYSFGVGALLR
>FUSION-ENST00000657693.1:145151-ENST00000377970.6:2817|4284
LGMARDTAWACVWPQPR
>ENST00000583204.5|SNV-16903-C-T|7
MEMYGKHTVGLRN
>FUSION-ENST00000657693.1:145151-ENST00000377970.6:2817|4239
AEIILTGGLGVWFR
>FUSION-ENST00000665698.1:275747-ENST00000377970.6:2817|5678
MPTVRLQELLQVVCMEHS
>FUSION-ENST00000667305.1:60794-ENST00000518376.2:5028|3393
SSPLCSDISDPH
>FUSION-ENST00000661830.1:275747-ENST00000377970.6:2817|2230
LSTSFSLGGHPR
>FUSION-ENST00000661830.1:275747-ENST00000377970.6:2817|1663
AIYLLTFSGSLGR
>ENST00000480781.5|SNV-3887-T-G|6
MKKCFLIGEENGGVTSILGPTIPWK
>FUSION-ENST00000667305.1:60794-ENST00000518376.2:5028|2695
TLEIPYILSALGRHSLHADLVK
>FUSION-ENST00000653522.1:145151-ENST00000377970.6:2817|1536
SNVCPRKNSK
>FUSION-ENST00000653522.1:145151-ENST00000377970.6:2817|1499
STKFYLRVMK
>FUSION-ENST00000653522.1:215919-ENST00000518376.2:5028|94
TSFSEFPRLKIVLAAAK
>FUSION-ENST00000661830.1:275747-ENST00000377970.6:2817|1641
LNKNALPQLTYVFWLVPHNILSNG
>FUSION-ENST00000657693.1:145151-ENST00000377970.6:2817|3171
MPHIVYFCRRR
>FUSION-ENST00000657693.1:145151-ENST00000377970.6:2817|3414
GCWRLAEPECQYS
>FUSION-ENST00000665698.1:275747-ENST00000377970.6:2817|6664
GFHYVGQDGLDLLTL
>ENST00000233242.5|SNV-32271-C-A|3
LTTNGSFR
>FUSION-ENST00000653522.1:145151-ENST00000377970.6:2817|2668
DTEWLWQ
>FUSION-ENST00000665698.1:275747-ENST00000377970.6:2817|5311
EKHLLCFFVVVVVCFQ
>FUSION-ENST00000667305.1:60794-ENST00000518376.2:5028|3303
VAHTCNSSYLGV
>FUSION-ENST00000653522.1:145151-ENST00000377970.6:2817|116
GIEQGHYLLPMVYRSQTQVSER
>ENST00000546318.2|SNV-11106-A-G|2
LEGNMNEALECYER
>FUSION-ENST00000667305.1:60794-ENST00000518376.2:5028|3080
LISSVFSNFMATRKSK
>FUSION-ENST00000661830.1:275747-ENST00000377970.6:2817|677
ARHTEAFKISL
>FUSION-ENST00000557554.5:10769-ENST00000553891.5:33774|220
MDPVPALCFLSPSFGPGPGRRR
>FUSION-ENST00000665698.1:275747-ENST00000377970.6:2817|6496
KPSTDSSFRGGFK
>FUSION-ENST00000661830.1:275747-ENST00000377970.6:2817|1504
MNPRNAETSVNFIKCFIPWK
>FUSION-ENST00000667305.1:60794-ENST00000518376.2:5028|3207
MFIIIILFSSLIK
>FUSION-ENST00000667305.1:60794-ENST00000518376.2:5028|2550
EADPGWSAIAR
>FUSION-ENST00000661830.1:275747-ENST00000377970.6:2817|126
MKVLPTWNNK
>FUSION-ENST00000665698.1:275747-ENST00000377970.6:2817|5753
MPNPPLALE
>FUSION-ENST00000657693.1:145151-ENST00000377970.6:2817|2990
SKETHSLSATRK
>FUSION-ENST00000661830.1:275747-ENST00000377970.6:2817|2525
WGIIILVAEEHR
>FUSION-ENST00000665698.1:275747-ENST00000377970.6:2817|7016
EKLTFIK
>FUSION-ENST00000661830.1:275747-ENST00000377970.6:2817|729
MAALCYNGRDDEGQ
>FUSION-ENST00000665698.1:275747-ENST00000377970.6:2817|7379
NFHGLPRVVEQCGRDHGEFPWLA
>FUSION-ENST00000653522.1:145151-ENST00000377970.6:2817|745
YCTLGQK
>FUSION-ENST00000661830.1:275747-ENST00000377970.6:2817|2329
SSQLSLRLL
>FUSION-ENST00000653522.1:215919-ENST00000518376.2:5028|200
MYLSSNLSMRK
>FUSION-ENST00000657693.1:145151-ENST00000377970.6:2817|3791
MLAVGITFGLIVK
>FUSION-ENST00000665698.1:275747-ENST00000377970.6:2817|5508
VFLQKALRYSSFNYFSVS
>FUSION-ENST00000653522.1:145151-ENST00000377970.6:2817|2225
LCARHCAR
>FUSION-ENST00000667305.1:60794-ENST00000518376.2:5028|1435
HVKLQMPINGHRR
>FUSION-ENST00000653522.1:145151-ENST00000377970.6:2817|1126
GCMNHTRLLTPPVCR
>FUSION-ENST00000653522.1:215919-ENST00000518376.2:5028|765
HFTLYDVIYSSQPARK
>FUSION-ENST00000665698.1:275747-ENST00000377970.6:2817|5318
PNLEQGDCIRPR
>FUSION-ENST00000665698.1:275747-ENST00000377970.6:2817|7304
MPVALSVATPASSWDNLK
>ENST00000228811.8|SNV-2286-G-A|1
HPPPPPFQNQQQPPRRGHR
>FUSION-ENST00000667305.1:60794-ENST00000518376.2:5028|116
MISSFQGRAWR
>FUSION-ENST00000657693.1:145151-ENST00000377970.6:2817|4068
SGTPSLYIGLLGKYLLNEGKLK
>FUSION-ENST00000667305.1:60794-ENST00000518376.2:5028|538
MSVEWKER
>FUSION-ENST00000661830.1:275747-ENST00000377970.6:2817|3053
TSLWGKGTGCKLFK
>FUSION-ENST00000653522.1:145151-ENST00000377970.6:2817|442
MEASLDSH
>FUSION-ENST00000653522.1:145151-ENST00000377970.6:2817|1838
MVDFESDGGTPWSAGGRAAEGV
>FUSION-ENST00000667305.1:60794-ENST00000518376.2:5028|2864
LTASSASQVHAILLPQPPE
>FUSION-ENST00000653522.1:145151-ENST00000377970.6:2817|2147
CFSIYLCHV
>FUSION-ENST00000661830.1:275747-ENST00000377970.6:2817|1677
CLVCVCVCMHVCCVRVCAW
>FUSION-ENST00000665698.1:275747-ENST00000377970.6:2817|5458
GVRISTCSCRISELK
>FUSION-ENST00000653522.1:215919-ENST00000518376.2:5028|393
CQHFFTFLYICSSWR
>FUSION-ENST00000653522.1:215919-ENST00000518376.2:5028|835
MSISISTLIFISISRRFIYYK
>FUSION-ENST00000653522.1:145151-ENST00000377970.6:2817|1225
QSLPRTAK
>FUSION-ENST00000661830.1:275747-ENST00000377970.6:2817|2142
HLKMAVWSTVCTPAPSSRALPLVPR
>FUSION-ENST00000667305.1:60794-ENST00000518376.2:5028|2726
ASTFKREAF
>FUSION-ENST00000667305.1:60794-ENST00000518376.2:5028|598
MPFSCLSLPSSWNYRRPPPR
>FUSION-ENST00000661830.1:275747-ENST00000377970.6:2817|3368
SFIILRYLQTLIIARS
>FUSION-ENST00000657693.1:145151-ENST00000377970.6:2817|3252
HSHTHTGRHLLWLPLQTVLPSKL
>FUSION-ENST00000653522.1:215919-ENST00000518376.2:5028|641
FTWGKRSGLR
>FUSION-ENST00000665698.1:275747-ENST00000377970.6:2817|5326
VLLCCLGWNAVAET
>FUSION-ENST00000667305.1:60794-ENST00000518376.2:5028|172
NLSHSLDR
>FUSION-ENST00000665698.1:275747-ENST00000377970.6:2817|7312
MENFHGLPKVIKLASQPR
>FUSION-ENST00000653522.1:215919-ENST00000518376.2:5028|23
IKVFLRLNSK
>FUSION-ENST00000665698.1:275747-ENST00000377970.6:2817|5363
PPHSSLGNEAR
>FUSION-ENST00000667305.1:60794-ENST00000518376.2:5028|2784
EKVLCMESPQEFIGEWLTK
>FUSION-ENST00000653522.1:215919-ENST00000518376.2:5028|738
MSFTLHNLPGNGNDYVIYSSLQMK
>FUSION-ENST00000667305.1:60794-ENST00000518376.2:5028|2631
MSFLSIPPGPSR
>FUSION-ENST00000667305.1:60794-ENST00000518376.2:5028|2593
TRPCQKKK
>FUSION-ENST00000557554.5:10769-ENST00000553891.5:33774|235
FLSLKWKWYR
>FUSION-ENST00000657693.1:145151-ENST00000377970.6:2817|3430
SPKVLGL
>FUSION-ENST00000667305.1:60794-ENST00000518376.2:5028|2053
KALGMVHI
>FUSION-ENST00000665698.1:275747-ENST00000377970.6:2817|6761
QQRHSLGSSARSHVLESQAVSAPR
>FUSION-ENST00000661830.1:275747-ENST00000377970.6:2817|1553
ESYSLYLLTIQRCSVGR
>FUSION-ENST00000667305.1:60794-ENST00000518376.2:5028|211
LRTCSCDQER
>ENST00000301964.6|SNV-12486-G-A|1
EEVSQQELRQRVR
>FUSION-ENST00000665698.1:275747-ENST00000377970.6:2817|6553
PVIPALCETEVGRSR
>FUSION-ENST00000557554.5:10769-ENST00000553891.5:33774|294
SLLEKPALRFSSVK
>FUSION-ENST00000653522.1:145151-ENST00000377970.6:2817|1356
MDCYVSFLMEATKSFR
>FUSION-ENST00000653522.1:145151-ENST00000377970.6:2817|513
LTATSASRVQAILLPQPLE
>FUSION-ENST00000653522.1:145151-ENST00000377970.6:2817|2175
KCISLWF
>FUSION-ENST00000661830.1:275747-ENST00000377970.6:2817|392
FYRTLCQLVKFASTFTVT
>FUSION-ENST00000661830.1:275747-ENST00000377970.6:2817|2796
DKLCNSFAPDFSIQNISSR
>FUSION-ENST00000667305.1:60794-ENST00000518376.2:5028|1463
MYISISISISLSLSIYIYISY
>FUSION-ENST00000667305.1:60794-ENST00000518376.2:5028|1852
SMGCECKTKGLR
>FUSION-ENST00000653522.1:145151-ENST00000377970.6:2817|1027
ILATSYR
>FUSION-ENST00000653522.1:145151-ENST00000377970.6:2817|1926
IVLNLYIFPRNPHR
>FUSION-ENST00000661830.1:275747-ENST00000377970.6:2817|34
WQLHKVLRPS
>FUSION-ENST00000661830.1:275747-ENST00000377970.6:2817|2876
MPLHPSLGHRAR
>FUSION-ENST00000657693.1:145151-ENST00000377970.6:2817|3916
MGQKASSLER
>FUSION-ENST00000657693.1:145151-ENST00000377970.6:2817|4715
PLWTCPQPPSSLVY
>FUSION-ENST00000667305.1:60794-ENST00000518376.2:5028|1826
MACISSSAIWVSSK
>FUSION-ENST00000661830.1:275747-ENST00000377970.6:2817|724
MTSLLCNFPEAFPLRK
>FUSION-ENST00000665698.1:275747-ENST00000377970.6:2817|6844
MLLCSLQKQK
>FUSION-ENST00000667305.1:60794-ENST00000518376.2:5028|1105
GGKGRDGIR
>FUSION-ENST00000661830.1:275747-ENST00000377970.6:2817|2973
MLARMVLIS
>FUSION-ENST00000661830.1:275747-ENST00000377970.6:2817|1384
MEKHSSNLSFCCSGAYTAPHR
>FUSION-ENST00000661830.1:275747-ENST00000377970.6:2817|66
LGSNSTLGERGGFLGERMFR
>FUSION-ENST00000667305.1:60794-ENST00000518376.2:5028|1757
GVLENAEHKK
>FUSION-ENST00000667305.1:60794-ENST00000518376.2:5028|1804
VSVYFGIS
>FUSION-ENST00000667305.1:60794-ENST00000518376.2:5028|3285
LESLGCGCGQESWVEVR
>ENST00000381161.5|SNV-26189-T-C|2
MSTSCLTGESFLRPRTPDGR
>FUSION-ENST00000657693.1:145151-ENST00000377970.6:2817|3231
MAHVYICNKPAR
>FUSION-ENST00000657693.1:145151-ENST00000377970.6:2817|3958
MPVLWQRISMEASRKPWLGI
>FUSION-ENST00000657693.1:145151-ENST00000377970.6:2817|3520
MRVFAFSPAR
>ENST00000613215.4|SNV-98-C-G|3
ETLYRVPLLVLECPNLKLK
>FUSION-ENST00000653522.1:145151-ENST00000377970.6:2817|843
LEAMFWSQTDQYWDSGHTPSLAG
>FUSION-ENST00000667305.1:60794-ENST00000518376.2:5028|1328
LVLNSWTQAIYLPQPPK
>FUSION-ENST00000657693.1:145151-ENST00000377970.6:2817|4745
MRTDDTPGLPGTVCVPLGRATS
>FUSION-ENST00000661830.1:275747-ENST00000377970.6:2817|3645
REPSTMQGEGPHQNRPY
>FUSION-ENST00000665698.1:275747-ENST00000377970.6:2817|5601
MLPRLVLNSKQSSCLDLPK
>FUSION-ENST00000667305.1:60794-ENST00000518376.2:5028|2610
TNFFLISQWHAPVVPGGQSWRIA
>FUSION-ENST00000661830.1:275747-ENST00000377970.6:2817|2290
PQGLLAQPRAL
>FUSION-ENST00000657693.1:145151-ENST00000377970.6:2817|4255
MLMLSNMYCSLIT
>FUSION-ENST00000665698.1:275747-ENST00000377970.6:2817|6800
QATVFSFLFSKWSPAVWPR
>FUSION-ENST00000665698.1:275747-ENST00000377970.6:2817|5739
MVSSSPFCLEQVCPTPLWLLNKK
>FUSION-ENST00000557554.5:10769-ENST00000553891.5:33774|261
MGPIVMK
>FUSION-ENST00000356924.9:181-ENST00000553891.5:33774|4
SSLRGAR
>FUSION-ENST00000653522.1:145151-ENST00000377970.6:2817|891
FQGILWMA
>FUSION-ENST00000665698.1:275747-ENST00000377970.6:2817|6287
VPAWGHRVP
>FUSION-ENST00000653522.1:215919-ENST00000518376.2:5028|123
CQIMLATQLQPPIPRQYK
>FUSION-ENST00000657693.1:145151-ENST00000377970.6:2817|3228
AHVYICNKPARCAHVP
>FUSION-ENST00000653522.1:215919-ENST00000518376.2:5028|951
SRDCCLLCSK
>FUSION-ENST00000506538.6:10684-ENST00000507222.5:27529|11
ITTASHSTR
>FUSION-ENST00000653522.1:215919-ENST00000518376.2:5028|34
QVWYWIFWHAILR
>ENST00000505451.5|SNV-144-C-G|2
WCFLWILPSRPR
>FUSION-ENST00000661830.1:275747-ENST00000377970.6:2817|629
MCHHVQLSFVFLVETGFR
>FUSION-ENST00000661830.1:275747-ENST00000377970.6:2817|2839
MAAAWNLVQLK
>FUSION-ENST00000667305.1:60794-ENST00000518376.2:5028|449
MRITHPGAFPK
>FUSION-ENST00000667305.1:60794-ENST00000518376.2:5028|3045
VAGGVGGGGKGR
>FUSION-ENST00000665698.1:275747-ENST00000377970.6:2817|5549
MCHGAWRADVANISPHWCLQFPFSD
>FUSION-ENST00000667305.1:60794-ENST00000518376.2:5028|1670
GGQGVYLLAAGMFYFVGQK
>FUSION-ENST00000667305.1:60794-ENST00000518376.2:5028|774
LGVNSHPFLSLSQDEC
>FUSION-ENST00000661830.1:275747-ENST00000377970.6:2817|3307
TPLSKSDNSLK
>FUSION-ENST00000665698.1:275747-ENST00000377970.6:2817|7266
MGVAQAGVEWCHPSSLHPQTPGLNR
>FUSION-ENST00000665698.1:275747-ENST00000377970.6:2817|6868
GDTIVPILQVR
>FUSION-ENST00000667305.1:60794-ENST00000518376.2:5028|3253
DDEQNVSGRGPGLISEHTVK
>FUSION-ENST00000667305.1:60794-ENST00000518376.2:5028|1000
MVVCCTYQPIT
>FUSION-ENST00000661830.1:275747-ENST00000377970.6:2817|2943
FVALQRCWE
>FUSION-ENST00000653522.1:215919-ENST00000518376.2:5028|852
MDGGSQIR
>FUSION-ENST00000661830.1:275747-ENST00000377970.6:2817|3224
ENGAEMTTEEQVGR
>FUSION-ENST00000661830.1:275747-ENST00000377970.6:2817|2510
VQWLYHCLLQPWLPKLK
>FUSION-ENST00000665698.1:275747-ENST00000377970.6:2817|7143
ERPMSSLGLLLFLCNK
>FUSION-ENST00000653522.1:145151-ENST00000377970.6:2817|1704
NHYKAFLCYSLGGSGLLIEAVR
>FUSION-ENST00000667305.1:60794-ENST00000518376.2:5028|1855
AGKSFEPRR
>FUSION-ENST00000657693.1:145151-ENST00000377970.6:2817|4823
MIPSRSK
>FUSION-ENST00000657693.1:145151-ENST00000377970.6:2817|3579
MVARTRSPSYSGG
>FUSION-ENST00000665698.1:275747-ENST00000377970.6:2817|7434
VGPVPFR
>FUSION-ENST00000653522.1:145151-ENST00000377970.6:2817|1709
EIVHCTVK
>FUSION-ENST00000661830.1:275747-ENST00000377970.6:2817|1916
NHWCRLVVPNICYTR
>FUSION-ENST00000657693.1:145151-ENST00000377970.6:2817|4497
DTWGGERACR
>FUSION-ENST00000557554.5:10769-ENST00000553891.5:33774|123
MPGTPSDR
>FUSION-ENST00000665698.1:275747-ENST00000377970.6:2817|7381
NFHGLPR
>FUSION-ENST00000653522.1:145151-ENST00000377970.6:2817|973
SLPLTQGHMEK
>FUSION-ENST00000667305.1:60794-ENST00000518376.2:5028|3215
MHSFPEQLLYAWHRFSCWR
>FUSION-ENST00000653522.1:145151-ENST00000377970.6:2817|508
FSRDGVSPCWSGWSRTPNLR
>FUSION-ENST00000657693.1:145151-ENST00000377970.6:2817|4011
MHCVPLSK
>FUSION-ENST00000661830.1:275747-ENST00000377970.6:2817|3221
MTTEEQVGR
>FUSION-ENST00000661830.1:275747-ENST00000377970.6:2817|53
GVLRMEETDHAVFMSLFHFLPFLF
>FUSION-ENST00000653522.1:145151-ENST00000377970.6:2817|45
CGVSQSLESLAVLCSVR
>FUSION-ENST00000653522.1:145151-ENST00000377970.6:2817|2595
MQSIGDLFMYSFHSFSLNKLK
>FUSION-ENST00000667305.1:60794-ENST00000518376.2:5028|374
MWPFGKNYGLLAFSIQTTKACAL
>FUSION-ENST00000657693.1:145151-ENST00000377970.6:2817|3755
GSPRVGNS
>ENST00000281513.10|SNV-87170-C-T|3
ARYFGYIKQGLYLVTEME
>FUSION-ENST00000665698.1:275747-ENST00000377970.6:2817|6333
SWKCSFSLEIFCSLVCVFGGGGGGR
>FUSION-ENST00000557554.5:10769-ENST00000553891.5:33774|145
LSNGAKR
>FUSION-ENST00000653522.1:145151-ENST00000377970.6:2817|1889
ESCSVTQAGVQWR
>FUSION-ENST00000667305.1:60794-ENST00000518376.2:5028|2543
YIIYTNIYNIYKYI
>FUSION-ENST00000657693.1:145151-ENST00000377970.6:2817|2916
MHWNDTRPAHFR
>FUSION-ENST00000657693.1:145151-ENST00000377970.6:2817|4244
MEHLRMK
>FUSION-ENST00000653522.1:215919-ENST00000518376.2:5028|559
MWASWAVRRAWCR
>FUSION-ENST00000657693.1:145151-ENST00000377970.6:2817|3193
LFIATCHSPFR
>FUSION-ENST00000665698.1:275747-ENST00000377970.6:2817|6360
EISKLKIGK
>FUSION-ENST00000653522.1:145151-ENST00000377970.6:2817|2413
SVAQAGMQWCNLSSLQPLPPR
>FUSION-ENST00000657693.1:145151-ENST00000377970.6:2817|3201
SLTFQQTYFHRKTQK
>FUSION-ENST00000661830.1:275747-ENST00000377970.6:2817|3187
YRNVPDGK
>FUSION-ENST00000665698.1:275747-ENST00000377970.6:2817|5029
VISQCVLYPGSLHLSNR
>FUSION-ENST00000667305.1:60794-ENST00000518376.2:5028|2896
AQGVQQLR
>FUSION-ENST00000667305.1:60794-ENST00000518376.2:5028|3129
LAVVDGATGMDF
>FUSION-ENST00000665698.1:275747-ENST00000377970.6:2817|4915
VMCLLISWGLCVCSVRCQEDSP
>FUSION-ENST00000661830.1:275747-ENST00000377970.6:2817|2362
TSLGGGIILKSQETGP
>FUSION-ENST00000657693.1:145151-ENST00000377970.6:2817|4683
MRSHYVTRLVSNSWPR
>FUSION-ENST00000667305.1:60794-ENST00000518376.2:5028|2093
NFTFGFCLVFFNVATRKLK
>FUSION-ENST00000665698.1:275747-ENST00000377970.6:2817|7343
YSDTVPQK
>FUSION-ENST00000653522.1:145151-ENST00000377970.6:2817|819
GRGKAAWETHGTW
>FUSION-ENST00000661830.1:275747-ENST00000377970.6:2817|18
MGTAHTAALRGQSR
>FUSION-ENST00000661830.1:275747-ENST00000377970.6:2817|678
ARHTEAFK
>FUSION-ENST00000665698.1:275747-ENST00000377970.6:2817|5312
MEKHLLCFFVVVVVCFQ
>FUSION-ENST00000667305.1:60794-ENST00000518376.2:5028|3447
MPFPGGLQAWKILLFI
>FUSION-ENST00000667305.1:60794-ENST00000518376.2:5028|245
MKRFLSIFK
>FUSION-ENST00000661830.1:275747-ENST00000377970.6:2817|404
AAPCGAGGDRTAAFSFGIK
>FUSION-ENST00000665698.1:275747-ENST00000377970.6:2817|6024
MMQTLGEGER
>FUSION-ENST00000657693.1:145151-ENST00000377970.6:2817|5040
RHERCGR
>FUSION-ENST00000667305.1:60794-ENST00000518376.2:5028|1688
WTIFFPLKIITCQMLVPSSVPPPVK
>FUSION-ENST00000653522.1:145151-ENST00000377970.6:2817|1331
KVVDICAETSCALQR
>FUSION-ENST00000661830.1:275747-ENST00000377970.6:2817|1936
GPSETFWQVLICILMR
>FUSION-ENST00000667305.1:60794-ENST00000518376.2:5028|3376
MDHHAWLILYF
>FUSION-ENST00000661830.1:275747-ENST00000377970.6:2817|2562
QSEGNLGGDR
>FUSION-ENST00000653522.1:215919-ENST00000518376.2:5028|265
EFLSFLNSYFVHLK
>FUSION-ENST00000653522.1:145151-ENST00000377970.6:2817|215
MCLGRVLYR
>FUSION-ENST00000665698.1:275747-ENST00000377970.6:2817|6234
MVFDTCVPS
>FUSION-ENST00000667305.1:60794-ENST00000518376.2:5028|2466
SSSSCTLGIS
>FUSION-ENST00000667305.1:60794-ENST00000518376.2:5028|181
DTWMFSELVTLLVMSKLRTLGK
>FUSION-ENST00000653522.1:145151-ENST00000377970.6:2817|2666
LSTGHIAHVFPFKPQNR
>FUSION-ENST00000665698.1:275747-ENST00000377970.6:2817|4922
RSVPGSPG
>FUSION-ENST00000661830.1:275747-ENST00000377970.6:2817|2582
MCGSPSVLT
>FUSION-ENST00000653522.1:215919-ENST00000518376.2:5028|469
SHKLGGLQTTKIYFS
>FUSION-ENST00000661830.1:275747-ENST00000377970.6:2817|3622
RGLGYYLLFYKVSSLSIYSG
>FUSION-ENST00000665698.1:275747-ENST00000377970.6:2817|5059
ARPYSAWGLGFRGR
>FUSION-ENST00000667305.1:60794-ENST00000518376.2:5028|2859
MSHPPQPPTVLGLQT
>FUSION-ENST00000661830.1:275747-ENST00000377970.6:2817|3209
DRREGTPLLK
>FUSION-ENST00000661830.1:275747-ENST00000377970.6:2817|1202
YEPILPR
>FUSION-ENST00000667305.1:60794-ENST00000518376.2:5028|222
HSQLCRC
>FUSION-ENST00000657693.1:145151-ENST00000377970.6:2817|3659
LLATASK
>FUSION-ENST00000653522.1:145151-ENST00000377970.6:2817|627
MGAGSLASESVLTTER
>FUSION-ENST00000657693.1:145151-ENST00000377970.6:2817|3259
ASICPSYIEGEWMRR
>FUSION-ENST00000667305.1:60794-ENST00000518376.2:5028|507
ALWWTGWDRGERVK
>FUSION-ENST00000657693.1:145151-ENST00000377970.6:2817|3608
MCLRDLSR
>FUSION-ENST00000661830.1:275747-ENST00000377970.6:2817|2063
RLSKQLLEDS
>FUSION-ENST00000653522.1:145151-ENST00000377970.6:2817|735
ICGCTASGSQHARIR
>FUSION-ENST00000557554.5:10769-ENST00000553891.5:33774|76
MRIQRVHVALLGVLLPVLGLCPL
>FUSION-ENST00000653522.1:215919-ENST00000518376.2:5028|986
MSWEPMLLR
>FUSION-ENST00000661830.1:275747-ENST00000377970.6:2817|1580
AELGSEVR
>FUSION-ENST00000661830.1:275747-ENST00000377970.6:2817|1471
MLPGVLSPLVRFR
>FUSION-ENST00000661830.1:275747-ENST00000377970.6:2817|3446
WPCWVCKEFLQS
>FUSION-ENST00000665698.1:275747-ENST00000377970.6:2817|6282
ASAIGRQDQREVQAGGQW
>FUSION-ENST00000657693.1:145151-ENST00000377970.6:2817|3703
GCMELWDVGEDRFSRVAWWK
>FUSION-ENST00000661830.1:275747-ENST00000377970.6:2817|3098
GLWLSLQLRK
>FUSION-ENST00000657693.1:145151-ENST00000377970.6:2817|3999
MECRGMDMK
>FUSION-ENST00000667305.1:60794-ENST00000518376.2:5028|1384
VTALAFCSLFIAFCSLLR
>FUSION-ENST00000657693.1:145151-ENST00000377970.6:2817|4073
MSGTPSLYIGLLGK
>FUSION-ENST00000657693.1:145151-ENST00000377970.6:2817|4798
TLQGYQERCVCLWAGPLPR
>FUSION-ENST00000665698.1:275747-ENST00000377970.6:2817|7191
FFCGGVGGGAYICVCK
>FUSION-ENST00000653522.1:145151-ENST00000377970.6:2817|277
MAAPMLV
>FUSION-ENST00000653522.1:215919-ENST00000518376.2:5028|46
GLPAGWGLKNTAR
>FUSION-ENST00000653522.1:145151-ENST00000377970.6:2817|1305
GRPAPPEFSWASGEI
>FUSION-ENST00000657693.1:145151-ENST00000377970.6:2817|4296
MYIYIYMYVLSLYFLKVSQTLR
>FUSION-ENST00000657693.1:145151-ENST00000377970.6:2817|4474
MPAPGPWQAFNK
>FUSION-ENST00000665698.1:275747-ENST00000377970.6:2817|5981
HTHPLMTKGQVR
>FUSION-ENST00000665698.1:275747-ENST00000377970.6:2817|6342
NGLICPRSHSLRVAEAR
>FUSION-ENST00000657693.1:145151-ENST00000377970.6:2817|4472
MPAPGPWQAFNKC
>FUSION-ENST00000657693.1:145151-ENST00000377970.6:2817|4230
LALLFFIYLFILRWSLALLPRLK
>FUSION-ENST00000661830.1:275747-ENST00000377970.6:2817|3296
SRGQEIETILANMVKPCLY
>FUSION-ENST00000653522.1:145151-ENST00000377970.6:2817|8
MGWLRHTGFMDGGLRPQMEQR
>FUSION-ENST00000665698.1:275747-ENST00000377970.6:2817|6565
ASGTQAQGEEPWLWPQHSAVPG
>FUSION-ENST00000661830.1:275747-ENST00000377970.6:2817|1759
AFRAGGNQVFQHLNFFSR
>ENST00000433543.2|SNV-18709-C-T|2
EPCEMAAMCLGLAHSLSRYR
>FUSION-ENST00000667305.1:60794-ENST00000518376.2:5028|2046
LSLSVANHERK
>FUSION-ENST00000667305.1:60794-ENST00000518376.2:5028|67
GAMRDGSSL
>FUSION-ENST00000661830.1:275747-ENST00000377970.6:2817|783
TRGSKAR
>FUSION-ENST00000667305.1:60794-ENST00000518376.2:5028|1552
WGGPVHDSYGFKAPVPLSLFLK
>FUSION-ENST00000661830.1:275747-ENST00000377970.6:2817|2801
GWLVLHALPDTSTTFGMTEWSYKDK
>FUSION-ENST00000661830.1:275747-ENST00000377970.6:2817|426
GCSLRLSLSIVFRAWR
>FUSION-ENST00000661830.1:275747-ENST00000377970.6:2817|1569
FTLQYLTQISSSLTCPGRMSK
>FUSION-ENST00000665698.1:275747-ENST00000377970.6:2817|4843
MSSLLVLLIQCIVNVQSLSFK
>FUSION-ENST00000653522.1:215919-ENST00000518376.2:5028|98
TSFSEFPR
>FUSION-ENST00000665698.1:275747-ENST00000377970.6:2817|5466
VIITPAPTY
>FUSION-ENST00000653522.1:145151-ENST00000377970.6:2817|2148
KCFSIYLCHV
>FUSION-ENST00000661830.1:275747-ENST00000377970.6:2817|535
QGHVQEK
>FUSION-ENST00000661830.1:275747-ENST00000377970.6:2817|3113
ASVLWKLEVWR
>FUSION-ENST00000657693.1:145151-ENST00000377970.6:2817|3632
WERTGLAEWRGGK
>FUSION-ENST00000665698.1:275747-ENST00000377970.6:2817|5886
LLLMSAFYIQIR
>FUSION-ENST00000667305.1:60794-ENST00000518376.2:5028|484
LLMRSVVGK
>ENST00000509217.6|SNV-315-C-G|3
EREQCGR
>FUSION-ENST00000653522.1:145151-ENST00000377970.6:2817|451
MVPDGHQATYSFKAPSFFANKK
>FUSION-ENST00000667305.1:60794-ENST00000518376.2:5028|2557
RVVTQTTWK
>FUSION-ENST00000657693.1:145151-ENST00000377970.6:2817|4489
MRQGITVPR
>FUSION-ENST00000667305.1:60794-ENST00000518376.2:5028|2244
ASGPALPQT
>FUSION-ENST00000661830.1:275747-ENST00000377970.6:2817|2340
MVKSTEQDKTTPR
>FUSION-ENST00000657693.1:145151-ENST00000377970.6:2817|4085
RDQDTALWWCFLTHIQELFPHPER
>FUSION-ENST00000657693.1:145151-ENST00000377970.6:2817|4883
MVAGACNPSYQGG
>FUSION-ENST00000661830.1:275747-ENST00000377970.6:2817|1931
MRLTFKSVDFEER
>FUSION-ENST00000657693.1:145151-ENST00000377970.6:2817|5024
ETFHPCVIPFDILVTEAEAK
>FUSION-ENST00000506538.6:10684-ENST00000507222.5:27529|5
HGDIRTHHK
>FUSION-ENST00000653522.1:145151-ENST00000377970.6:2817|1774
GQRLGVWGLVARCWEWGAGK
>FUSION-ENST00000661830.1:275747-ENST00000377970.6:2817|3536
MMTRGSGNR
>FUSION-ENST00000665698.1:275747-ENST00000377970.6:2817|5129
GCRNSSSHPFFFLLLGRR
>FUSION-ENST00000653522.1:145151-ENST00000377970.6:2817|1933
KIVLNLYIFPR
>FUSION-ENST00000665698.1:275747-ENST00000377970.6:2817|5869
GGGLKPLSKIPLGRHQDSTDVDAER
>ENST00000376083.7|SNV-108885-A-G|6
DNDRTLQRQPGDQNR
>FUSION-ENST00000657693.1:145151-ENST00000377970.6:2817|4242
EHLRMKMSQRP
>FUSION-ENST00000657693.1:145151-ENST00000377970.6:2817|3571
PVCGVVR
>FUSION-ENST00000665698.1:275747-ENST00000377970.6:2817|5017
MEHCFVCVAK
>FUSION-ENST00000665698.1:275747-ENST00000377970.6:2817|6660
MTGFEGRAFK
>FUSION-ENST00000667305.1:60794-ENST00000518376.2:5028|963
DSSPWDHKPGPLRVCYLSGKWQR
>FUSION-ENST00000667305.1:60794-ENST00000518376.2:5028|3246
TKEMMNRMCLAEDLGS
>FUSION-ENST00000653522.1:145151-ENST00000377970.6:2817|636
HQVWLIFLHF
>FUSION-ENST00000661830.1:275747-ENST00000377970.6:2817|3003
ESLVFRWP
>FUSION-ENST00000667305.1:60794-ENST00000518376.2:5028|2058
CSLHYISTGQCYAK
>FUSION-ENST00000661830.1:275747-ENST00000377970.6:2817|1861
VLMGSVAK
>FUSION-ENST00000661830.1:275747-ENST00000377970.6:2817|454
MYTSNFCVCGSSQAEKDK
>FUSION-ENST00000667305.1:60794-ENST00000518376.2:5028|2973
SFLLGRYFCSVTVSLLTLSFL
>FUSION-ENST00000665698.1:275747-ENST00000377970.6:2817|6352
ISGNFPDFFLLHSPSFARRDR
>FUSION-ENST00000667305.1:60794-ENST00000518376.2:5028|553
TQSILEAGR
>FUSION-ENST00000653522.1:145151-ENST00000377970.6:2817|2344
HICSLTGGCHITLQLALFPRFLP
>FUSION-ENST00000653522.1:145151-ENST00000377970.6:2817|261
GPMAQSMSSGCTIVGGYLILR
>FUSION-ENST00000657693.1:145151-ENST00000377970.6:2817|5071
MGMGPGVRKLDGSLTPR
>FUSION-ENST00000665698.1:275747-ENST00000377970.6:2817|6521
CGCTFQLPCR
>FUSION-ENST00000665698.1:275747-ENST00000377970.6:2817|5261
YIYYVPMTCQSRLLPLR
>FUSION-ENST00000667305.1:60794-ENST00000518376.2:5028|479
RSVVGKSCVAGR
>FUSION-ENST00000661830.1:275747-ENST00000377970.6:2817|2947
MACISMFVALQRCWE
>FUSION-ENST00000667305.1:60794-ENST00000518376.2:5028|1991
MDAELFNHIK
>FUSION-ENST00000657693.1:145151-ENST00000377970.6:2817|4280
ARDTAWACVWPQPR
>FUSION-ENST00000667305.1:60794-ENST00000518376.2:5028|433
SEQSNQSGNVSR
>FUSION-ENST00000657693.1:145151-ENST00000377970.6:2817|4161
VTQLQAKELQGLQEATR
>FUSION-ENST00000667305.1:60794-ENST00000518376.2:5028|2884
LYNVPEIGCLTQVLTRHR
>FUSION-ENST00000665698.1:275747-ENST00000377970.6:2817|6675
MCLRMLFENHSEG
>FUSION-ENST00000485405.5:14791-ENST00000360509.10:239556|8
QTSKTWRTCLTDVPWK
>FUSION-ENST00000661830.1:275747-ENST00000377970.6:2817|3106
VAADEPR
>FUSION-ENST00000665698.1:275747-ENST00000377970.6:2817|6552
MPVIPALCETEVGRSRGQEIK
>FUSION-ENST00000665698.1:275747-ENST00000377970.6:2817|5413
LRWADHLRSGVR
>FUSION-ENST00000665698.1:275747-ENST00000377970.6:2817|5984
MHTHPLMTK
>FUSION-ENST00000667305.1:60794-ENST00000518376.2:5028|127
VQCLASWQDCYQD
>FUSION-ENST00000667305.1:60794-ENST00000518376.2:5028|3305
LAGHGGAHL
>FUSION-ENST00000661830.1:275747-ENST00000377970.6:2817|2886
MFPDFRLFHHPSLR
>FUSION-ENST00000661830.1:275747-ENST00000377970.6:2817|202
MLCGDPNPGLGWR
>FUSION-ENST00000667305.1:60794-ENST00000518376.2:5028|1392
SHTEVTVRFGIK
>FUSION-ENST00000661830.1:275747-ENST00000377970.6:2817|139
RKVAGCR
>FUSION-ENST00000657693.1:145151-ENST00000377970.6:2817|3994
YLMYPINIYACVPTKIK
>FUSION-ENST00000657693.1:145151-ENST00000377970.6:2817|3123
GQEEVTCRAHIGFRCNYLLFQ
>FUSION-ENST00000661830.1:275747-ENST00000377970.6:2817|1614
SVVLRLG
>FUSION-ENST00000657693.1:145151-ENST00000377970.6:2817|2847
MAVPVSCMELR
>FUSION-ENST00000653522.1:215919-ENST00000518376.2:5028|576
VNVASFNKNQDESDACR
>FUSION-ENST00000653522.1:215919-ENST00000518376.2:5028|954
MCAVLLVLKALLTLGACLSVPV
>FUSION-ENST00000657693.1:145151-ENST00000377970.6:2817|3204
MSLTFQQTYFHRK
>ENST00000445912.5|SNV-32620-G-A|1
AAAGLGAGIPR
>FUSION-ENST00000653522.1:215919-ENST00000518376.2:5028|681
CKYFSRYPSYLC
>FUSION-ENST00000657693.1:145151-ENST00000377970.6:2817|4195
NLAHYNPDLLGSSNFR
>FUSION-ENST00000653522.1:145151-ENST00000377970.6:2817|1943
AGQHSGG
>FUSION-ENST00000653522.1:215919-ENST00000518376.2:5028|165
VVMIIKR
>FUSION-ENST00000667305.1:60794-ENST00000518376.2:5028|2132
SIAIVHAS
>FUSION-ENST00000653522.1:145151-ENST00000377970.6:2817|1019
MLTSNSAK
>FUSION-ENST00000661830.1:275747-ENST00000377970.6:2817|2821
DRVSPCWLG
>FUSION-ENST00000661830.1:275747-ENST00000377970.6:2817|2857
PMNEYVTLYGKGDFADVIK
>FUSION-ENST00000657693.1:145151-ENST00000377970.6:2817|3618
MSAPRCPQSTCCQFSTTPVLR
>FUSION-ENST00000665698.1:275747-ENST00000377970.6:2817|6413
AEGGWDLGEQPVRSPWVACTPSPK
>FUSION-ENST00000661830.1:275747-ENST00000377970.6:2817|1810
MSPNVKWISYFLRL
>FUSION-ENST00000667305.1:60794-ENST00000518376.2:5028|497
MVLSFFLR
>FUSION-ENST00000661830.1:275747-ENST00000377970.6:2817|2077
EVGDSLEASGL
>FUSION-ENST00000653522.1:145151-ENST00000377970.6:2817|1246
MLAHSRPSIK
>FUSION-ENST00000661830.1:275747-ENST00000377970.6:2817|2532
WLIPEAPSWHLVPSCRRR
>FUSION-ENST00000653522.1:145151-ENST00000377970.6:2817|2546
KGMCILAGGAALTRSGLGDSFGK
>FUSION-ENST00000667305.1:60794-ENST00000518376.2:5028|1923
KAPACNPSTLGGR
>FUSION-ENST00000665698.1:275747-ENST00000377970.6:2817|7437
FLAGCPDALSFWK
>FUSION-ENST00000667305.1:60794-ENST00000518376.2:5028|1782
ILPCVSFSSSINKQ
>FUSION-ENST00000661830.1:275747-ENST00000377970.6:2817|1260
RESSLQHCLTQKNETQLK
>FUSION-ENST00000657693.1:145151-ENST00000377970.6:2817|3959
PVLWQRISMEASR
>FUSION-ENST00000667305.1:60794-ENST00000518376.2:5028|2754
LYNHTRR
>FUSION-ENST00000657693.1:145151-ENST00000377970.6:2817|4323
PSGLALIEGK
>FUSION-ENST00000653522.1:215919-ENST00000518376.2:5028|274
NQSGLLDSHYIGYNP
>FUSION-ENST00000653522.1:145151-ENST00000377970.6:2817|809
ELGSKQLWVQVR
>FUSION-ENST00000665698.1:275747-ENST00000377970.6:2817|4816
YISFQHSGRT
>FUSION-ENST00000661830.1:275747-ENST00000377970.6:2817|2698
DPPFFIYK
>FUSION-ENST00000665698.1:275747-ENST00000377970.6:2817|4921
SVPGSPG
>FUSION-ENST00000667305.1:60794-ENST00000518376.2:5028|2944
MPIIPALWK
>FUSION-ENST00000661830.1:275747-ENST00000377970.6:2817|115
LVQHNSVTSD
>FUSION-ENST00000667305.1:60794-ENST00000518376.2:5028|2584
EGREGREEGR
>FUSION-ENST00000657693.1:145151-ENST00000377970.6:2817|4501
KDTWGGER
>FUSION-ENST00000667305.1:60794-ENST00000518376.2:5028|2627
MCLEKSSFLR
>FUSION-ENST00000661830.1:275747-ENST00000377970.6:2817|2950
HFISPTCL
>FUSION-ENST00000657693.1:145151-ENST00000377970.6:2817|4377
MCLASAK
>FUSION-ENST00000667305.1:60794-ENST00000518376.2:5028|2635
MGGIGNQPGQHNETSSLQNK
>FUSION-ENST00000661830.1:275747-ENST00000377970.6:2817|1962
AMSAEVFWAEASG
>FUSION-ENST00000661830.1:275747-ENST00000377970.6:2817|1061
MKTSLCLINYK
>FUSION-ENST00000661830.1:275747-ENST00000377970.6:2817|2951
ACLHFRR
>FUSION-ENST00000665698.1:275747-ENST00000377970.6:2817|6061
MQNQGWKTSERECHNK
>FUSION-ENST00000667305.1:60794-ENST00000518376.2:5028|2370
RILFFFFFF
>FUSION-ENST00000665698.1:275747-ENST00000377970.6:2817|4972
LDILLAERR
>FUSION-ENST00000657693.1:145151-ENST00000377970.6:2817|4706
SLRPAWPTWQNPASTK
>FUSION-ENST00000667305.1:60794-ENST00000518376.2:5028|72
VTGKQPGQ
>ENST00000461159.6|SNV-560944-C-A|5
LGKVFLCLGSMEAASRHLPANLMLL
>FUSION-ENST00000665698.1:275747-ENST00000377970.6:2817|4984
HFPPCPAPHARLAGFDR
>FUSION-ENST00000661830.1:275747-ENST00000377970.6:2817|1485
HMHDEKR
>FUSION-ENST00000557554.5:10769-ENST00000553891.5:33774|435
FWFNSAFSR
>FUSION-ENST00000657693.1:145151-ENST00000377970.6:2817|3830
RGSSGFS
>FUSION-ENST00000661830.1:275747-ENST00000377970.6:2817|339
MSLQADTKNWLTS
>FUSION-ENST00000661830.1:275747-ENST00000377970.6:2817|1736
MQTAPTSHLHLPFFFLS
>FUSION-ENST00000657693.1:145151-ENST00000377970.6:2817|4286
VSQTLRIT
>FUSION-ENST00000657693.1:145151-ENST00000377970.6:2817|3369
LILCFIEQMRKHFQ
>FUSION-ENST00000661830.1:275747-ENST00000377970.6:2817|2861
EKSASVLLPR
>FUSION-ENST00000653522.1:145151-ENST00000377970.6:2817|2228
IPLSIKHFDSSQVISSAVIVYTWFR
>FUSION-ENST00000661830.1:275747-ENST00000377970.6:2817|2331
SSQLSLR
>FUSION-ENST00000653522.1:215919-ENST00000518376.2:5028|569
LRNVSCLDVCKPGLCVMLTGL
>FUSION-ENST00000667305.1:60794-ENST00000518376.2:5028|2881
VFSSSASECVR
>FUSION-ENST00000667305.1:60794-ENST00000518376.2:5028|2804
ELDSALAVERKR
>FUSION-ENST00000657693.1:145151-ENST00000377970.6:2817|4228
PSLRAGRPSQLLSK
>FUSION-ENST00000667305.1:60794-ENST00000518376.2:5028|406
MQGGETGLGRK
>FUSION-ENST00000661830.1:275747-ENST00000377970.6:2817|3334
RECGQES
>FUSION-ENST00000657693.1:145151-ENST00000377970.6:2817|3076
MSGASSWKTS
>FUSION-ENST00000665698.1:275747-ENST00000377970.6:2817|5461
MGVRISTCSCR
>FUSION-ENST00000665698.1:275747-ENST00000377970.6:2817|7163
MLLHMWEKKIIPSTSGLLCD
>FUSION-ENST00000661830.1:275747-ENST00000377970.6:2817|1490
DPYLEEIARI
>FUSION-ENST00000665698.1:275747-ENST00000377970.6:2817|6198
SSGEWLNLHCEGTHSWREIPTGTAK
>FUSION-ENST00000661830.1:275747-ENST00000377970.6:2817|3494
RGMHEGAIVVPWLAEEEYMGRVISR
>FUSION-ENST00000653522.1:215919-ENST00000518376.2:5028|487
YSLIVVEARSLK
>FUSION-ENST00000661830.1:275747-ENST00000377970.6:2817|2391
VKNRFLWFCNQLLSFNVS
>FUSION-ENST00000653522.1:145151-ENST00000377970.6:2817|1087
ASTLDSFCTQLSKLDHSLK
>FUSION-ENST00000665698.1:275747-ENST00000377970.6:2817|4939
AKLFLGER
>FUSION-ENST00000661830.1:275747-ENST00000377970.6:2817|2244
KLEGKEALGER
>FUSION-ENST00000657693.1:145151-ENST00000377970.6:2817|4156
ELQGLQEATR
>FUSION-ENST00000665698.1:275747-ENST00000377970.6:2817|5742
WNFSSQKRR
>FUSION-ENST00000667305.1:60794-ENST00000518376.2:5028|149
TRAMELENLEFLMQIQFQAV
>FUSION-ENST00000653522.1:145151-ENST00000377970.6:2817|2121
CVSISGLVIPAEHSCGSQYLGK
>FUSION-ENST00000557554.5:10769-ENST00000553891.5:33774|131
MSSSVASVQNLKSPSTFSA
>FUSION-ENST00000653522.1:145151-ENST00000377970.6:2817|938
CLGTHVCVFMELLGPLLEATSLR
>FUSION-ENST00000657693.1:145151-ENST00000377970.6:2817|4398
PGKHIIK
>FUSION-ENST00000653522.1:145151-ENST00000377970.6:2817|2347
MHICSLTGGCHITLQLALFPR
>FUSION-ENST00000665698.1:275747-ENST00000377970.6:2817|6973
MSALLFSGLLGKNWTGMVNGVDGGK
>FUSION-ENST00000661830.1:275747-ENST00000377970.6:2817|637
KWNHRIYGLL
>FUSION-ENST00000653522.1:215919-ENST00000518376.2:5028|3
MVSVTIR
>FUSION-ENST00000657693.1:145151-ENST00000377970.6:2817|4889
PIITALWEAK
>FUSION-ENST00000657693.1:145151-ENST00000377970.6:2817|3207
CIDSLTNVLK
>FUSION-ENST00000665698.1:275747-ENST00000377970.6:2817|5187
SLERGAGHVTMCK
>FUSION-ENST00000653522.1:215919-ENST00000518376.2:5028|585
VRHLHGCIANQLLRNVLTMVLV
>FUSION-ENST00000661830.1:275747-ENST00000377970.6:2817|2299
RWWITATIH
>FUSION-ENST00000665698.1:275747-ENST00000377970.6:2817|5707
MSHLMSSKSGASKLTGYQFL
>FUSION-ENST00000653522.1:145151-ENST00000377970.6:2817|541
MGFHYVAHAGLKLLGSSHLPTLAS
>FUSION-ENST00000665698.1:275747-ENST00000377970.6:2817|7316
MENFHGLPK
>FUSION-ENST00000653522.1:215919-ENST00000518376.2:5028|790
LSIENYNR
>FUSION-ENST00000653522.1:145151-ENST00000377970.6:2817|851
MSALFRR
>FUSION-ENST00000665698.1:275747-ENST00000377970.6:2817|4930
ILCSSWEK
>FUSION-ENST00000657693.1:145151-ENST00000377970.6:2817|4580
LISLPPLAPSLILFLLLFTR
>FUSION-ENST00000653522.1:145151-ENST00000377970.6:2817|2280
MEVPGTIAVGFWGVGCTVES
>FUSION-ENST00000661830.1:275747-ENST00000377970.6:2817|1689
MCMCVFVCMCVCAR
>FUSION-ENST00000653522.1:145151-ENST00000377970.6:2817|1507
VAGGHGE
>FUSION-ENST00000653522.1:215919-ENST00000518376.2:5028|869
GDDYHYGFEERLGFR
>FUSION-ENST00000661830.1:275747-ENST00000377970.6:2817|1542
MHHHTRLIFLLLFIYFFFFL
>FUSION-ENST00000653522.1:145151-ENST00000377970.6:2817|1676
EWVWLSVGK
>FUSION-ENST00000557554.5:10769-ENST00000553891.5:33774|50
GPTWRPAPCLR
>FUSION-ENST00000661830.1:275747-ENST00000377970.6:2817|3146
YLSVAQE
>FUSION-ENST00000661830.1:275747-ENST00000377970.6:2817|2017
YSPFGGR
>FUSION-ENST00000653522.1:145151-ENST00000377970.6:2817|2787
WADACGGRQAWV
>FUSION-ENST00000665698.1:275747-ENST00000377970.6:2817|4813
MYEWGFLWGPHRSITVL
>FUSION-ENST00000665698.1:275747-ENST00000377970.6:2817|7119
MCTKGFR
>FUSION-ENST00000653522.1:145151-ENST00000377970.6:2817|2827
MKTWEIQWKDMHGGIISWLCAQS
>FUSION-ENST00000657693.1:145151-ENST00000377970.6:2817|4986
MEFLLRTK
>FUSION-ENST00000667305.1:60794-ENST00000518376.2:5028|788
GDVCPVQTTCLMPASL
>FUSION-ENST00000653522.1:145151-ENST00000377970.6:2817|1333
LAFAPQPCPPQGDYGQGSISNK
>FUSION-ENST00000665698.1:275747-ENST00000377970.6:2817|7503
FHKTTAGE
>FUSION-ENST00000557554.5:10769-ENST00000553891.5:33774|49
VVSAVGHVDGSWVSHR
>FUSION-ENST00000667305.1:60794-ENST00000518376.2:5028|579
SWGLSLDLDYCCMNGLNEECFLKSL
>FUSION-ENST00000653522.1:145151-ENST00000377970.6:2817|679
VSLCCSGWRAVA
>FUSION-ENST00000661830.1:275747-ENST00000377970.6:2817|827
MNIPKAK
>FUSION-ENST00000665698.1:275747-ENST00000377970.6:2817|7064
FPSSWLFMIARKWWSSPLLW
>FUSION-ENST00000657693.1:145151-ENST00000377970.6:2817|2940
SDFQKCK
>FUSION-ENST00000661830.1:275747-ENST00000377970.6:2817|458
TPTVLATLEAETQELLELGK
>FUSION-ENST00000653522.1:145151-ENST00000377970.6:2817|2137
KPCFLSLRSLQLVFGMQ
>FUSION-ENST00000661830.1:275747-ENST00000377970.6:2817|3254
GSYRNPVDLK
>FUSION-ENST00000506538.6:10684-ENST00000507222.5:27529|7
IAQDWWKHGDIR
>FUSION-ENST00000653522.1:215919-ENST00000518376.2:5028|153
MYFLLTDISGK
>FUSION-ENST00000665698.1:275747-ENST00000377970.6:2817|7190
MFFCGGVGGGAYICVCKNLPLLR
>FUSION-ENST00000667305.1:60794-ENST00000518376.2:5028|366
LGHWDISPTEITYRYL
>FUSION-ENST00000661830.1:275747-ENST00000377970.6:2817|2256
EAKHTCAK
>FUSION-ENST00000657693.1:145151-ENST00000377970.6:2817|3004
ATEAESEMPWCCI
>ENST00000399849.4|SNV-4169-C-A|1
SHLGLKPLACDACGMRFTRQYR
>FUSION-ENST00000667305.1:60794-ENST00000518376.2:5028|251
MCMCAPACICMGTQPVTTCV
>FUSION-ENST00000665698.1:275747-ENST00000377970.6:2817|5530
LTLAAPPAK
>FUSION-ENST00000667305.1:60794-ENST00000518376.2:5028|3412
MLYPLNSQRDLLSGCVAVLPG
>FUSION-ENST00000667305.1:60794-ENST00000518376.2:5028|1443
MGSRLWAQRVLCR
>FUSION-ENST00000667305.1:60794-ENST00000518376.2:5028|1041
ASESTRLAPALHREGLLGR
>FUSION-ENST00000653522.1:145151-ENST00000377970.6:2817|753
RLPTSGKIAVFVK
>FUSION-ENST00000665698.1:275747-ENST00000377970.6:2817|5538
KLSFNGCRMISC
>FUSION-ENST00000657693.1:145151-ENST00000377970.6:2817|4629
MPAGITDSRLFWLSADGAR
>FUSION-ENST00000667305.1:60794-ENST00000518376.2:5028|1748
MPSFFFFFFF
>FUSION-ENST00000665698.1:275747-ENST00000377970.6:2817|6832
PPRSTNVCVFSR
>FUSION-ENST00000665698.1:275747-ENST00000377970.6:2817|5037
LGLLDLIESSKRGGQALLTPCEK
>FUSION-ENST00000665698.1:275747-ENST00000377970.6:2817|6524
AGRCGCTFQLPCR
>FUSION-ENST00000667305.1:60794-ENST00000518376.2:5028|43
KQEQEYHLSIGTG
>FUSION-ENST00000661830.1:275747-ENST00000377970.6:2817|2696
DPPFFIYKMMW
>FUSION-ENST00000653522.1:145151-ENST00000377970.6:2817|1605
TLVDSKPKRQPSFR
>FUSION-ENST00000661830.1:275747-ENST00000377970.6:2817|3038
LWCLLGVHSSFGFF
>FUSION-ENST00000665698.1:275747-ENST00000377970.6:2817|6495
GGFKHVFWLDTVAHACNSSTMR
>FUSION-ENST00000657693.1:145151-ENST00000377970.6:2817|3456
SGLCLSCLI
>FUSION-ENST00000667305.1:60794-ENST00000518376.2:5028|1260
MATKARIDK
>FUSION-ENST00000661830.1:275747-ENST00000377970.6:2817|1526
LLRLVSTSWSQVILLPRLPK
>FUSION-ENST00000653522.1:215919-ENST00000518376.2:5028|1007
VEGIFSMPGGFLEQVLPLVTLERCL
>FUSION-ENST00000657693.1:145151-ENST00000377970.6:2817|4112
GCVGQGHCV
>FUSION-ENST00000653522.1:215919-ENST00000518376.2:5028|587
VRHLHGCIANQLLR
>FUSION-ENST00000665698.1:275747-ENST00000377970.6:2817|6705
LSCCGCVTAVTETQQVPTFFFFFF
>FUSION-ENST00000661830.1:275747-ENST00000377970.6:2817|2292
PQGLLAQPR
>FUSION-ENST00000665698.1:275747-ENST00000377970.6:2817|7405
METRKALK
>FUSION-ENST00000661830.1:275747-ENST00000377970.6:2817|3419
LEQMVLIR
>ENST00000459834.5|SNV-39741-T-C|4
VPQIWKPVLLLMPSLDLEEM
>FUSION-ENST00000653522.1:215919-ENST00000518376.2:5028|733
KESSCGTYVKR
>FUSION-ENST00000661830.1:275747-ENST00000377970.6:2817|3613
ELLWYLGWQKR
>FUSION-ENST00000667305.1:60794-ENST00000518376.2:5028|3454
PHAFSWWFAGMEDSSVHLSS
>FUSION-ENST00000665698.1:275747-ENST00000377970.6:2817|7188
NLPLLRTTNLETT
>FUSION-ENST00000657693.1:145151-ENST00000377970.6:2817|4188
DLGLLQPLPPGFKLFSCLSRPSS
>FUSION-ENST00000665698.1:275747-ENST00000377970.6:2817|5139
WCHQRLSDHTCGFWR
>FUSION-ENST00000665698.1:275747-ENST00000377970.6:2817|7079
MGTSPGQR
>FUSION-ENST00000653522.1:215919-ENST00000518376.2:5028|386
ELTVVPISSDGCRDEMR
>FUSION-ENST00000657693.1:145151-ENST00000377970.6:2817|4411
GTCYLVGSR
>FUSION-ENST00000657693.1:145151-ENST00000377970.6:2817|3845
MQFCILGCSARVNDTVEVTGLGFK
>FUSION-ENST00000665698.1:275747-ENST00000377970.6:2817|7121
GTIRVLTSPGCCATGCAA
>FUSION-ENST00000667305.1:60794-ENST00000518376.2:5028|1749
LVSNPRPQVICLPQASK
>FUSION-ENST00000653522.1:145151-ENST00000377970.6:2817|1826
NSEEIWLK
>FUSION-ENST00000661830.1:275747-ENST00000377970.6:2817|3185
NVPDGKSR
>FUSION-ENST00000653522.1:145151-ENST00000377970.6:2817|130
NAICFQSCSTRGHGR
>FUSION-ENST00000667305.1:60794-ENST00000518376.2:5028|2565
MLSSTTNSDIKMALYRY
>FUSION-ENST00000661830.1:275747-ENST00000377970.6:2817|916
LKRSMER
>FUSION-ENST00000667305.1:60794-ENST00000518376.2:5028|1619
DYFFPLK
>FUSION-ENST00000653522.1:145151-ENST00000377970.6:2817|1440
MHSRLSGSSHGLMCPYSP
>FUSION-ENST00000667305.1:60794-ENST00000518376.2:5028|2979
SFTLVAQAGGQWR
>FUSION-ENST00000661830.1:275747-ENST00000377970.6:2817|3049
LCTCSGQK
>FUSION-ENST00000657693.1:145151-ENST00000377970.6:2817|4929
MELNVQNLWSAVRDP
>ENST00000560869.6|SNV-3568-G-C|1
QGLDGPPPTVDELKAALER
>ENST00000219244.9|SNV-10360-A-T|5
GTNVGRECCLEYFMGAIPLR
>FUSION-ENST00000653522.1:145151-ENST00000377970.6:2817|398
VYLQVCGEK
>FUSION-ENST00000661830.1:275747-ENST00000377970.6:2817|2518
DSCERGVSCSYF
>FUSION-ENST00000665698.1:275747-ENST00000377970.6:2817|5379
SSLLLFLFFFKR
>FUSION-ENST00000653522.1:145151-ENST00000377970.6:2817|599
QVRPSHGYKVLPGR
>FUSION-ENST00000661830.1:275747-ENST00000377970.6:2817|1943
QPPGPPWVWAPSLGHLG
>FUSION-ENST00000667305.1:60794-ENST00000518376.2:5028|3135
HRALSAR
>FUSION-ENST00000667305.1:60794-ENST00000518376.2:5028|858
IYNGGPMR
>FUSION-ENST00000653522.1:145151-ENST00000377970.6:2817|1874
RHMAQLHK
>FUSION-ENST00000661830.1:275747-ENST00000377970.6:2817|3351
TENTDLAGKVGTQWVER
>FUSION-ENST00000661830.1:275747-ENST00000377970.6:2817|1713
DKFGYPKFMQK
>FUSION-ENST00000661830.1:275747-ENST00000377970.6:2817|3398
ASQDHSCGPEINVSLWK
>FUSION-ENST00000665698.1:275747-ENST00000377970.6:2817|5266
RELPRPGLEPSLYPVT
>FUSION-ENST00000557554.5:10769-ENST00000553891.5:33774|103
MGLDWSASLPTPLYLLSARINVP
>FUSION-ENST00000653522.1:215919-ENST00000518376.2:5028|158
MLVSLLPSGFLCFSLT
>FUSION-ENST00000667305.1:60794-ENST00000518376.2:5028|396
HEEDFFFLFRDK
>FUSION-ENST00000653522.1:145151-ENST00000377970.6:2817|1124
NHTRLLTPPVCR
>FUSION-ENST00000653522.1:215919-ENST00000518376.2:5028|325
SSRPSSQQGETPSLPKIQKLAR
>FUSION-ENST00000665698.1:275747-ENST00000377970.6:2817|6834
YMPPRSTNVCVFSR
>FUSION-ENST00000653522.1:215919-ENST00000518376.2:5028|106
KYPNINFHRLK
>FUSION-ENST00000661830.1:275747-ENST00000377970.6:2817|1746
MVLRHVIK
>FUSION-ENST00000661830.1:275747-ENST00000377970.6:2817|2012
GAACCLWACYLGCNSCGNTQG
>FUSION-ENST00000665698.1:275747-ENST00000377970.6:2817|5774
LLSALPGYSARK
>FUSION-ENST00000653522.1:145151-ENST00000377970.6:2817|969
EKEEGSPCWGAK
>FUSION-ENST00000653522.1:215919-ENST00000518376.2:5028|63
LGTMLSMCRHDVFILPTQLMRLK
>FUSION-ENST00000653522.1:145151-ENST00000377970.6:2817|1201
SLVLWIEWIILIC
>FUSION-ENST00000653522.1:215919-ENST00000518376.2:5028|64
MLGTMLSMCRHDVFILPTQLMRLK
>FUSION-ENST00000661830.1:275747-ENST00000377970.6:2817|744
MPSAFSTTRMVAKTALGTHQK
>FUSION-ENST00000661830.1:275747-ENST00000377970.6:2817|50
MSLFHFLPFLF
>FUSION-ENST00000661830.1:275747-ENST00000377970.6:2817|2133
ALPLVPRHR
>ENST00000534750.5|INDEL-6214-G-GC|3
PADPQSGLCGAER
>FUSION-ENST00000557554.5:10769-ENST00000553891.5:33774|245
MVPLPTERIRR
>FUSION-ENST00000653522.1:145151-ENST00000377970.6:2817|2790
MWADACGGR
>FUSION-ENST00000657693.1:145151-ENST00000377970.6:2817|4165
PERGKEGSFMEPSEGAQSR
>FUSION-ENST00000665698.1:275747-ENST00000377970.6:2817|5891
MASALRLLLMSAFYIQIR
>FUSION-ENST00000665698.1:275747-ENST00000377970.6:2817|6171
MMFGEEADLAGAQVGLEWRNGVLP
>FUSION-ENST00000667305.1:60794-ENST00000518376.2:5028|1122
WHIYTMEYYAAIKK
>FUSION-ENST00000661830.1:275747-ENST00000377970.6:2817|3651
KPTPMYSVLRSGPLGDNSG
>FUSION-ENST00000667305.1:60794-ENST00000518376.2:5028|2684
EKPRSILHLPPVSELCK
>FUSION-ENST00000653522.1:145151-ENST00000377970.6:2817|920
MSLCSQLVSFDFR
>FUSION-ENST00000557554.5:10769-ENST00000553891.5:33774|132
SSSVASVQNLK
>FUSION-ENST00000661830.1:275747-ENST00000377970.6:2817|472
LKPHLTK
>FUSION-ENST00000665698.1:275747-ENST00000377970.6:2817|6099
MYTFSHSQLADSSEPQAPPTPHSVR
>FUSION-ENST00000667305.1:275747-ENST00000377970.6:2817|15
CSRISTATRR
>FUSION-ENST00000667305.1:60794-ENST00000518376.2:5028|2059
MCSLHYISTGQCYAK
>FUSION-ENST00000653522.1:215919-ENST00000518376.2:5028|124
CQIMLATQLQPPIPR
>FUSION-ENST00000665698.1:275747-ENST00000377970.6:2817|5307
QWQKHNSVYS
>FUSION-ENST00000557554.5:10769-ENST00000553891.5:33774|191
PHPLAGDCKTSVCLCSSVC
>FUSION-ENST00000653522.1:145151-ENST00000377970.6:2817|1742
GKMGLVGRLGR
>FUSION-ENST00000661830.1:275747-ENST00000377970.6:2817|523
SINNILLNIADPFS
>ENST00000394671.7|SNV-315-C-G|3
EREAAVR
>FUSION-ENST00000657693.1:145151-ENST00000377970.6:2817|4327
VMPSGLALIEGK
>FUSION-ENST00000667305.1:60794-ENST00000518376.2:5028|2902
NRMSDSSVDK
>FUSION-ENST00000667305.1:60794-ENST00000518376.2:5028|1420
TTSLQKR
>FUSION-ENST00000667305.1:60794-ENST00000518376.2:5028|167
LPRHAHSLCSCLPRWEVSDDPEVR
>FUSION-ENST00000667305.1:60794-ENST00000518376.2:5028|2456
RHRVPTQK
>FUSION-ENST00000667305.1:60794-ENST00000518376.2:5028|3278
MPIIFAL
>FUSION-ENST00000661830.1:275747-ENST00000377970.6:2817|278
MTLISCTALCGLHSSLS
>FUSION-ENST00000657693.1:145151-ENST00000377970.6:2817|4401
MLHIMPGKHIIKEPWAVLEEGSLCL
>FUSION-ENST00000657693.1:145151-ENST00000377970.6:2817|4915
SFVFSFVS
>FUSION-ENST00000657693.1:145151-ENST00000377970.6:2817|4730
HLYRKGTP
>FUSION-ENST00000653522.1:145151-ENST00000377970.6:2817|2779
TGLSGPGLVAWEAASSER
>FUSION-ENST00000661830.1:275747-ENST00000377970.6:2817|2115
NTFLHLPA
>FUSION-ENST00000667305.1:60794-ENST00000518376.2:5028|3220
RDKNPCPPEASVLVDVTQ
>FUSION-ENST00000667305.1:60794-ENST00000518376.2:5028|1639
KPLHGGFGSQARPGFSINVGR
>FUSION-ENST00000653522.1:145151-ENST00000377970.6:2817|1670
LVDGERAAE
>FUSION-ENST00000665698.1:275747-ENST00000377970.6:2817|5571
MSFITQHCISK
>FUSION-ENST00000667305.1:60794-ENST00000518376.2:5028|895
VLVLQGYGQILVMEPVLR
>FUSION-ENST00000667305.1:60794-ENST00000518376.2:5028|1074
TKHSMFSFRSGS
>FUSION-ENST00000661830.1:275747-ENST00000377970.6:2817|1662
MYLTDALQFLYHSPSSVLGSR
>FUSION-ENST00000665698.1:275747-ENST00000377970.6:2817|5970
TGPFFEWK
>FUSION-ENST00000657693.1:145151-ENST00000377970.6:2817|4770
HRAEHSGEEPLGENFFSELR
>FUSION-ENST00000653522.1:145151-ENST00000377970.6:2817|290
LVGLVSNSRPQVFCLPWPPK
>FUSION-ENST00000665698.1:275747-ENST00000377970.6:2817|7409
AGQTRFCSLLAE
>FUSION-ENST00000667305.1:60794-ENST00000518376.2:5028|2948
QNSQKSTTKR
>FUSION-ENST00000657693.1:145151-ENST00000377970.6:2817|3332
RLGNSKAADPCHPSTR
>FUSION-ENST00000665698.1:275747-ENST00000377970.6:2817|5180
MCKAFASRVR
>FUSION-ENST00000667305.1:60794-ENST00000518376.2:5028|2930
TNSLIAKWVKDR
>FUSION-ENST00000667305.1:60794-ENST00000518376.2:5028|3429
LLACLSPTPPL
>FUSION-ENST00000667305.1:60794-ENST00000518376.2:5028|3326
QSCRDLDHSLRLLSVTLR
>FUSION-ENST00000661830.1:275747-ENST00000377970.6:2817|3375
MGAETTLPHWSCLRR
>FUSION-ENST00000661830.1:275747-ENST00000377970.6:2817|3222
ENGAEMTTEEQVGRFLQQQK
>FUSION-ENST00000661830.1:275747-ENST00000377970.6:2817|63
MWGLPACR
>FUSION-ENST00000667305.1:60794-ENST00000518376.2:5028|2643
MLYDCIK
>FUSION-ENST00000665698.1:275747-ENST00000377970.6:2817|4876
VGNTSHLPAVLACGAR
>FUSION-ENST00000661830.1:275747-ENST00000377970.6:2817|618
MCIPRSGIAGSYGNSMYNLLSNC
>FUSION-ENST00000665698.1:275747-ENST00000377970.6:2817|6030
GDGACPSSQQPDK
>FUSION-ENST00000667305.1:60794-ENST00000518376.2:5028|205
NTKSRWAPVIPATGEAEAGESLEPR
>FUSION-ENST00000665698.1:275747-ENST00000377970.6:2817|5870
GGGLKPLSKIPLGR
>FUSION-ENST00000653522.1:145151-ENST00000377970.6:2817|196
AGMGVVSLTSFQK
>FUSION-ENST00000661830.1:275747-ENST00000377970.6:2817|14
GQSRRCSWVS
>FUSION-ENST00000657693.1:145151-ENST00000377970.6:2817|3590
SWNKGGAYGMYGAVGCGRGQV
>FUSION-ENST00000667305.1:60794-ENST00000518376.2:5028|3499
MLAVPVTCGDTARSALQ
>FUSION-ENST00000653522.1:145151-ENST00000377970.6:2817|2762
ESHASWREGAAGLATK
>FUSION-ENST00000653522.1:145151-ENST00000377970.6:2817|2583
AEHSGSHM
>FUSION-ENST00000667305.1:60794-ENST00000518376.2:5028|364
PVIPATWEAEAGESLEPGR
>FUSION-ENST00000653522.1:145151-ENST00000377970.6:2817|511
MFSRDGVSPCWSGWSR
>FUSION-ENST00000653522.1:215919-ENST00000518376.2:5028|243
GWCPQSIGK
>FUSION-ENST00000661830.1:275747-ENST00000377970.6:2817|1179
LQIIWTSWIEMFIFLSR
>FUSION-ENST00000657693.1:145151-ENST00000377970.6:2817|3873
MDCLILSSQQVKELGGSK
>FUSION-ENST00000653522.1:145151-ENST00000377970.6:2817|360
VPASQLTLN
>FUSION-ENST00000657693.1:145151-ENST00000377970.6:2817|3858
MLNTPLGVHSMQWR
>FUSION-ENST00000665698.1:275747-ENST00000377970.6:2817|5092
TRTTLTFLK
>FUSION-ENST00000665698.1:275747-ENST00000377970.6:2817|6931
MGECQAPPR
>FUSION-ENST00000661830.1:275747-ENST00000377970.6:2817|3669
MCLDGRAIKLISSAYTSHVL
>FUSION-ENST00000667305.1:60794-ENST00000518376.2:5028|293
RQFLSHVK
>FUSION-ENST00000653522.1:145151-ENST00000377970.6:2817|2768
QSDKSVADEEMESHASWR
>FUSION-ENST00000667305.1:60794-ENST00000518376.2:5028|308
NILKSGAAQTLSILSIIHLI
>FUSION-ENST00000667305.1:60794-ENST00000518376.2:5028|2311
KISWVWWHVPAVPATR
>FUSION-ENST00000653522.1:145151-ENST00000377970.6:2817|2339
MPHTMYQLMTRLNGVNSGRGQGK
>FUSION-ENST00000667305.1:60794-ENST00000518376.2:5028|2527
KLVGLLPSVFSCSLALISELR
>FUSION-ENST00000653522.1:145151-ENST00000377970.6:2817|826
LLTLHQPWLTQGCK
>FUSION-ENST00000653522.1:145151-ENST00000377970.6:2817|3
MEQRWTGYGPAGGGAGEKPR
>FUSION-ENST00000665698.1:275747-ENST00000377970.6:2817|6796
MILAHCNLR
>FUSION-ENST00000667305.1:60794-ENST00000518376.2:5028|835
GVREGVR
>FUSION-ENST00000557554.5:10769-ENST00000553891.5:33774|295
MSLLEKPALRFSSVK
>FUSION-ENST00000661830.1:275747-ENST00000377970.6:2817|912
APGPKFFLNTSL
>FUSION-ENST00000667305.1:60794-ENST00000518376.2:5028|68
RGAMRDGSSL
>FUSION-ENST00000653522.1:145151-ENST00000377970.6:2817|1623
SPTQTLQGLCGIK
>FUSION-ENST00000661830.1:275747-ENST00000377970.6:2817|1906
LLCFCVLCAR
>FUSION-ENST00000667305.1:60794-ENST00000518376.2:5028|3473
MVILLGWAVDLIRFAFSC
>FUSION-ENST00000657693.1:145151-ENST00000377970.6:2817|4576
IFLPQPPK
>FUSION-ENST00000557554.5:10769-ENST00000553891.5:33774|287
MASILPLPPE
>FUSION-ENST00000653522.1:145151-ENST00000377970.6:2817|2516
MYLFYFKFWGTCAGCAGLLHGR
>FUSION-ENST00000653522.1:145151-ENST00000377970.6:2817|1165
LAIDIGVPR
>FUSION-ENST00000665698.1:275747-ENST00000377970.6:2817|6072
MWHRPGTVTERPK
>FUSION-ENST00000665698.1:275747-ENST00000377970.6:2817|5728
VLIFWPR
>ENST00000583204.5|SNV-16903-C-T|9
MEMYGKHTVGLR
>FUSION-ENST00000661830.1:275747-ENST00000377970.6:2817|3116
KPWLFLIR
>FUSION-ENST00000653522.1:215919-ENST00000518376.2:5028|1069
REESFCK
>FUSION-ENST00000661830.1:275747-ENST00000377970.6:2817|1042
SLKVFFR
>FUSION-ENST00000661830.1:275747-ENST00000377970.6:2817|579
RMAVLRPSSLL
>FUSION-ENST00000667305.1:60794-ENST00000518376.2:5028|1750
LVRLVSNPRPQVICLPQASK
>FUSION-ENST00000653522.1:145151-ENST00000377970.6:2817|47
VRQHGSQVR
>FUSION-ENST00000665698.1:275747-ENST00000377970.6:2817|5495
MYPKYFFILLK
>FUSION-ENST00000665698.1:275747-ENST00000377970.6:2817|4757
AYLIGLNSLMCIKCLTQCLPHK
>FUSION-ENST00000667305.1:60794-ENST00000518376.2:5028|2877
MDIPLFVYLFSI
>FUSION-ENST00000653522.1:215919-ENST00000518376.2:5028|926
MTEPCPRK
>FUSION-ENST00000665698.1:275747-ENST00000377970.6:2817|7401
ALKILCRAM
>FUSION-ENST00000653522.1:145151-ENST00000377970.6:2817|364
MRWAFEAFSRVPASQLTLN
>FUSION-ENST00000667305.1:60794-ENST00000518376.2:5028|1697
SAPPDSSFHVCPRGQFVFARDGK
>FUSION-ENST00000653522.1:215919-ENST00000518376.2:5028|826
DPEGSCDLPPAGWRPRK
>FUSION-ENST00000653522.1:145151-ENST00000377970.6:2817|2674
RTIMMIICFTVFCFVLFLLFFLR
>FUSION-ENST00000665698.1:275747-ENST00000377970.6:2817|6460
PGPCFLFYLIPFLGK
>FUSION-ENST00000667305.1:60794-ENST00000518376.2:5028|3319
LLSVTLR
>FUSION-ENST00000665698.1:275747-ENST00000377970.6:2817|5665
TLDKVDYLSGPR
>FUSION-ENST00000667305.1:60794-ENST00000518376.2:5028|1366
HTSQCFVVCYISWFS
>FUSION-ENST00000657693.1:145151-ENST00000377970.6:2817|3214
MLPEKAL
>FUSION-ENST00000661830.1:275747-ENST00000377970.6:2817|657
CLWNKQMNLMNSSWTLGV
>FUSION-ENST00000653522.1:145151-ENST00000377970.6:2817|994
TRRMIWGRPQK
>FUSION-ENST00000665698.1:275747-ENST00000377970.6:2817|5521
GFYRVGQASLK
>FUSION-ENST00000657693.1:145151-ENST00000377970.6:2817|4876
ENFKPVFCK
>FUSION-ENST00000667305.1:60794-ENST00000518376.2:5028|2126
LVLKSWPQVIRPPWSPKVLGLQT
>FUSION-ENST00000665698.1:275747-ENST00000377970.6:2817|7302
CFQTLPHVLLWWCWWWCVHMCV
>FUSION-ENST00000657693.1:145151-ENST00000377970.6:2817|3343
MRNRVSVTGAGTR
>FUSION-ENST00000667305.1:60794-ENST00000518376.2:5028|2888
TVLHCCVITTIMA
>FUSION-ENST00000665698.1:275747-ENST00000377970.6:2817|7107
QGSLECRPR
>FUSION-ENST00000557554.5:10769-ENST00000553891.5:33774|418
MVNDETQGCTRTQA
>FUSION-ENST00000506538.6:10684-ENST00000507222.5:27529|13
KITTASHSTR
>FUSION-ENST00000667305.1:60794-ENST00000518376.2:5028|130
LHGHSHSLDVASSASTVR
>FUSION-ENST00000661830.1:275747-ENST00000377970.6:2817|3276
MWPSCRSHSAPVFTR
>FUSION-ENST00000657693.1:145151-ENST00000377970.6:2817|3814
GLPLASGCVLLRVLEK
>FUSION-ENST00000661830.1:275747-ENST00000377970.6:2817|2825
TQAEIFFFFFFLRQSPALWPR
>FUSION-ENST00000661830.1:275747-ENST00000377970.6:2817|1488
QKHMHDEK
>FUSION-ENST00000661830.1:275747-ENST00000377970.6:2817|607
MEPQNIWSFVR
>FUSION-ENST00000665698.1:275747-ENST00000377970.6:2817|6548
GQEIKTILANMVKPHLY
>FUSION-ENST00000667305.1:60794-ENST00000518376.2:5028|226
MALICTLRIIVWALQAFGEQVR
>FUSION-ENST00000653522.1:145151-ENST00000377970.6:2817|2178
TILIGMK
>FUSION-ENST00000667305.1:60794-ENST00000518376.2:5028|469
AFWHSLSK
>FUSION-ENST00000667305.1:60794-ENST00000518376.2:5028|595
VSLGSLLASELLMHVYIIIIFFLR
>FUSION-ENST00000657693.1:145151-ENST00000377970.6:2817|3564
MKTSLYKK
>FUSION-ENST00000665698.1:275747-ENST00000377970.6:2817|5701
SGASKLTGYQFL
>FUSION-ENST00000661830.1:275747-ENST00000377970.6:2817|3567
HEGACYVPRAC
>FUSION-ENST00000667305.1:60794-ENST00000518376.2:5028|390
KIFFFFSEIR
>FUSION-ENST00000667305.1:60794-ENST00000518376.2:5028|1399
ILAEVGSKSMGVEYR
>FUSION-ENST00000667305.1:60794-ENST00000518376.2:5028|2526
KLVGLLPSVFSCSLALISELRK
>FUSION-ENST00000653522.1:145151-ENST00000377970.6:2817|171
PSHMASGLRGSPILRQR
>FUSION-ENST00000653522.1:215919-ENST00000518376.2:5028|730
ESSCGTYVKRILVLWAFA
>FUSION-ENST00000661830.1:275747-ENST00000377970.6:2817|1566
MSALPSRSPTVSSVDGQPLMNR
>FUSION-ENST00000657693.1:145151-ENST00000377970.6:2817|3907
MRVTADF
>FUSION-ENST00000667305.1:60794-ENST00000518376.2:5028|549
MQMNCPGCLWSWEEFLVDLR
>FUSION-ENST00000661830.1:275747-ENST00000377970.6:2817|1895
CVYFVSACCSCVFVCVLFVCACV
>FUSION-ENST00000653522.1:145151-ENST00000377970.6:2817|1495
MKMFWNQIDMVIIPHCECTR
>FUSION-ENST00000653522.1:145151-ENST00000377970.6:2817|1121
LLTPPVCRALSSAEDIAIGEH
>FUSION-ENST00000657693.1:145151-ENST00000377970.6:2817|4988
MVAPACNPSTFRG
>FUSION-ENST00000665698.1:275747-ENST00000377970.6:2817|6483
DQDHPGQHGETPSLLK
>FUSION-ENST00000667305.1:60794-ENST00000518376.2:5028|3331
CLAMVDFLLWGR
>FUSION-ENST00000665698.1:275747-ENST00000377970.6:2817|6169
FGEEADLAGAQVGLEWR
>FUSION-ENST00000667305.1:60794-ENST00000518376.2:5028|1289
DRVFSENCFMDFFFFPRQGLALSPR
>FUSION-ENST00000661830.1:275747-ENST00000377970.6:2817|770
GIMLVLKWNLCED
>FUSION-ENST00000665698.1:275747-ENST00000377970.6:2817|5874
RAHDGPVTCQTSHRR
>FUSION-ENST00000653522.1:215919-ENST00000518376.2:5028|427
LVRVCISFLELL
>FUSION-ENST00000661830.1:275747-ENST00000377970.6:2817|1341
THAQLCAEAEHLPVWGPALLLRGRR
>FUSION-ENST00000657693.1:145151-ENST00000377970.6:2817|3388
DVPKATR
>FUSION-ENST00000667305.1:60794-ENST00000518376.2:5028|1402
MVGDSIWKILAEVGSKSMGVEYR
>FUSION-ENST00000667305.1:60794-ENST00000518376.2:5028|2778
TEFPSGIYCD
>FUSION-ENST00000665698.1:275747-ENST00000377970.6:2817|5760
NIAIFTTKIKMGK
>FUSION-ENST00000667305.1:60794-ENST00000518376.2:5028|1177
ANIQNLQRT
>FUSION-ENST00000661830.1:275747-ENST00000377970.6:2817|2144
MHLKMAVWSTVCTPAPSSR
>FUSION-ENST00000667305.1:60794-ENST00000518376.2:5028|1712
MDCLLSLAGLPVCLQNMLD
>FUSION-ENST00000661830.1:275747-ENST00000377970.6:2817|3288
QNWETQQDPVSK
>FUSION-ENST00000661830.1:275747-ENST00000377970.6:2817|347
MKTSTQQYSLMTSYC
>FUSION-ENST00000665698.1:275747-ENST00000377970.6:2817|5543
AQFYDSCPTLPNYFQIR
>FUSION-ENST00000557554.5:10769-ENST00000553891.5:33774|214
CCEQEYPCPLCRK
>FUSION-ENST00000667305.1:60794-ENST00000518376.2:5028|3051
FKALDCKSTK
>FUSION-ENST00000667305.1:60794-ENST00000518376.2:5028|1095
MKLETIILSK
>FUSION-ENST00000667305.1:60794-ENST00000518376.2:5028|2078
MIGFHDQIILTALRR
>FUSION-ENST00000653522.1:215919-ENST00000518376.2:5028|261
SKLRSCK
>FUSION-ENST00000667305.1:60794-ENST00000518376.2:5028|2963
SEFFRISGKYCGS
>FUSION-ENST00000661830.1:275747-ENST00000377970.6:2817|3241
IRVKNDFIMGK
>FUSION-ENST00000667305.1:60794-ENST00000518376.2:5028|404
MQGGETGLGRKMHEEDFFFLFR
>FUSION-ENST00000661830.1:275747-ENST00000377970.6:2817|1594
GQWEGAFPK
>FUSION-ENST00000653522.1:145151-ENST00000377970.6:2817|985
MIWGRPQKAFLV
>FUSION-ENST00000661830.1:275747-ENST00000377970.6:2817|3545
AVLASQREDVERS
>FUSION-ENST00000657693.1:145151-ENST00000377970.6:2817|4603
LGSWVSR
>FUSION-ENST00000667305.1:60794-ENST00000518376.2:5028|996
MNHCTWKMYF
>FUSION-ENST00000665698.1:275747-ENST00000377970.6:2817|7418
CYGTAFTKPLQVSEFLLNIRPGVSR
>FUSION-ENST00000665698.1:275747-ENST00000377970.6:2817|6870
MCSLWLGRGDTIVPILQVRR
>FUSION-ENST00000657693.1:145151-ENST00000377970.6:2817|2959
EEEATAKAYEAAFR
>FUSION-ENST00000665698.1:275747-ENST00000377970.6:2817|6810
FWVPILC
>FUSION-ENST00000653522.1:215919-ENST00000518376.2:5028|86
MLLNLRR
>FUSION-ENST00000657693.1:145151-ENST00000377970.6:2817|3936
PVYPQKLKIK
>FUSION-ENST00000667305.1:60794-ENST00000518376.2:5028|25
SAAELQESSQGNDSASPGR
>FUSION-ENST00000665698.1:275747-ENST00000377970.6:2817|5754
DEVELFFPEKKTR
>FUSION-ENST00000657693.1:145151-ENST00000377970.6:2817|2936
IISVCCFIFYFFFCFKPLRL
>FUSION-ENST00000653522.1:145151-ENST00000377970.6:2817|2773
MPDSTFSDRLP
>FUSION-ENST00000665698.1:275747-ENST00000377970.6:2817|5011
MSSTEFASK
>FUSION-ENST00000661830.1:275747-ENST00000377970.6:2817|859
MCTSTTSPFDCLDTRLHR
>FUSION-ENST00000661830.1:275747-ENST00000377970.6:2817|1630
RSGFIMS
>FUSION-ENST00000653522.1:145151-ENST00000377970.6:2817|1663
LRLRGIK
>FUSION-ENST00000653522.1:215919-ENST00000518376.2:5028|818
GAVFGISPGNTISPTFPGSR
>FUSION-ENST00000653522.1:145151-ENST00000377970.6:2817|1718
LNDFLMIIIRLVTNNHS
>FUSION-ENST00000653522.1:145151-ENST00000377970.6:2817|1049
MPPLAWCWRPGVR
>FUSION-ENST00000653522.1:145151-ENST00000377970.6:2817|1784
GSDQPTGVEGCGENVWPKDLGTREK
>FUSION-ENST00000667305.1:60794-ENST00000518376.2:5028|2024
DESSVQSGNCRNSVCLSKLQCGK
>FUSION-ENST00000661830.1:275747-ENST00000377970.6:2817|251
HICTHAK
>FUSION-ENST00000665698.1:275747-ENST00000377970.6:2817|6175
RGKSAMPGEEQHLLGVLF
>FUSION-ENST00000653522.1:145151-ENST00000377970.6:2817|2502
LSPGFPS
>FUSION-ENST00000667305.1:60794-ENST00000518376.2:5028|1969
MQSFLTISK
>FUSION-ENST00000653522.1:145151-ENST00000377970.6:2817|1154
VVVLVIK
>FUSION-ENST00000653522.1:145151-ENST00000377970.6:2817|20
VAECMLTQGSWLSVSFEQSFLW
>FUSION-ENST00000661830.1:275747-ENST00000377970.6:2817|2078
CKMDKCR
>FUSION-ENST00000661830.1:275747-ENST00000377970.6:2817|1443
MHKCYMLFKLR
>FUSION-ENST00000653522.1:145151-ENST00000377970.6:2817|2180
MKTILIGMKCISLWF
>FUSION-ENST00000661830.1:275747-ENST00000377970.6:2817|211
GKGRLPGGK
>FUSION-ENST00000665698.1:275747-ENST00000377970.6:2817|6090
CQLQALQMQ
>FUSION-ENST00000667305.1:60794-ENST00000518376.2:5028|1886
MCAETYRIDFCKNYQVK
>FUSION-ENST00000665698.1:275747-ENST00000377970.6:2817|5597
QSSCLDLPK
>FUSION-ENST00000667305.1:60794-ENST00000518376.2:5028|2039
NAELVGLARDK
>FUSION-ENST00000653522.1:145151-ENST00000377970.6:2817|2332
MTRLNGVNSGR
>FUSION-ENST00000665698.1:275747-ENST00000377970.6:2817|6429
MTISPLIASCLMFLSYPRI
>FUSION-ENST00000661830.1:275747-ENST00000377970.6:2817|632
VVYILVCK
>FUSION-ENST00000653522.1:145151-ENST00000377970.6:2817|2748
DWPLRSRPGGLGGC
>FUSION-ENST00000653522.1:145151-ENST00000377970.6:2817|628
SVCVEQWVDLQTPLRTPL
>FUSION-ENST00000653522.1:145151-ENST00000377970.6:2817|276
MHHPRPANFVFLGEMGFLHVGR
>FUSION-ENST00000667305.1:60794-ENST00000518376.2:5028|2350
MGELLEPGRSMLQ
>FUSION-ENST00000667305.1:60794-ENST00000518376.2:5028|1678
SLLFVSPFKMK
>FUSION-ENST00000667305.1:60794-ENST00000518376.2:5028|1157
RYHLMPVRMVIIK
>FUSION-ENST00000661830.1:275747-ENST00000377970.6:2817|545
MTLLLFSPESWLFHVR
>FUSION-ENST00000661830.1:275747-ENST00000377970.6:2817|1120
RGPGSRNLTQLD
>FUSION-ENST00000657693.1:145151-ENST00000377970.6:2817|3495
HIIYSDREPVWR
>FUSION-ENST00000665698.1:275747-ENST00000377970.6:2817|5997
MVLNLPGLWSLIIVPK
>FUSION-ENST00000667305.1:60794-ENST00000518376.2:5028|235
TNQNETIK
>FUSION-ENST00000557554.5:10769-ENST00000553891.5:33774|166
HPSASALLSVKK
>FUSION-ENST00000661830.1:275747-ENST00000377970.6:2817|2242
LEGKEALGER
>FUSION-ENST00000661830.1:275747-ENST00000377970.6:2817|445
PHFIYSFIS
>FUSION-ENST00000667305.1:60794-ENST00000518376.2:5028|1794
VIVAVAK
>FUSION-ENST00000653522.1:145151-ENST00000377970.6:2817|357
MLTLPQVPVLVKVINK
>FUSION-ENST00000665698.1:275747-ENST00000377970.6:2817|7471
DEVSLSCPGRPGTPGLK
>ENST00000284486.9|SNV-51507-A-G|2
MNVNSRR
>FUSION-ENST00000665698.1:275747-ENST00000377970.6:2817|7201
DDQAFRGRR
>ENST00000463117.6|SNV-11219-G-A|1
DIQRFSLTTLRNYGMGK
>FUSION-ENST00000661830.1:275747-ENST00000377970.6:2817|2172
MFAKSWHEQ
>FUSION-ENST00000661830.1:275747-ENST00000377970.6:2817|2736
LHGSECNQIT
>FUSION-ENST00000653522.1:145151-ENST00000377970.6:2817|104
AAAPEDMEEKG
>FUSION-ENST00000653522.1:215919-ENST00000518376.2:5028|520
MPERYVSEGET
>FUSION-ENST00000657693.1:145151-ENST00000377970.6:2817|4325
VMPSGLALIEGKK
>FUSION-ENST00000661830.1:275747-ENST00000377970.6:2817|1472
LPGVLSPLVR
>FUSION-ENST00000653522.1:145151-ENST00000377970.6:2817|1229
CNFWPVTEHEEASIGGVK
>FUSION-ENST00000667305.1:60794-ENST00000518376.2:5028|3255
VCCDDERDDEQNVSGR
>FUSION-ENST00000661830.1:275747-ENST00000377970.6:2817|530
MGALGGLPPAVQGETGQLLFPLALR
>FUSION-ENST00000661830.1:275747-ENST00000377970.6:2817|2212
MWSAGQQPPK
>FUSION-ENST00000667305.1:60794-ENST00000518376.2:5028|3406
DLLSGCVAVLPG
>FUSION-ENST00000657693.1:145151-ENST00000377970.6:2817|3035
QEMGALCYSCMAGRITSP
>FUSION-ENST00000657693.1:145151-ENST00000377970.6:2817|3405
MALSNVPCRAQAGLCCIMPMK
>FUSION-ENST00000665698.1:275747-ENST00000377970.6:2817|7092
MLRKHLPSFK
>FUSION-ENST00000661830.1:275747-ENST00000377970.6:2817|359
YVHVHACAR
>FUSION-ENST00000665698.1:275747-ENST00000377970.6:2817|5777
HSCLFPVSQHCAGLPR
>FUSION-ENST00000665698.1:275747-ENST00000377970.6:2817|5803
MEVEIRGIQHQVKGGHGFLAATR
>FUSION-ENST00000657693.1:145151-ENST00000377970.6:2817|4673
MVEPGCPTVSPLC
>FUSION-ENST00000661830.1:275747-ENST00000377970.6:2817|871
LNSPHNCVSQFLIISLCPYR
>FUSION-ENST00000653522.1:145151-ENST00000377970.6:2817|222
MLRLVQSLCGGRHWSPSVFLIR
>FUSION-ENST00000661830.1:275747-ENST00000377970.6:2817|2023
GKWGTALK
>FUSION-ENST00000653522.1:145151-ENST00000377970.6:2817|257
SSGCTIVGGYLILR
>FUSION-ENST00000653522.1:145151-ENST00000377970.6:2817|2232
MANLSWFAR
>FUSION-ENST00000661830.1:275747-ENST00000377970.6:2817|1661
YLTDALQFLYHSPSSVLGSR
>FUSION-ENST00000653522.1:145151-ENST00000377970.6:2817|2352
NKEIGAWSGGVNEDIAVEKILVK
>FUSION-ENST00000665698.1:275747-ENST00000377970.6:2817|5056
MCQAAGWLGCGLIIS
>FUSION-ENST00000661830.1:275747-ENST00000377970.6:2817|3140
MEWLMLTAGS
>FUSION-ENST00000665698.1:275747-ENST00000377970.6:2817|5946
VAHLTTPWVMSVCFWRLMGHPPQG
>FUSION-ENST00000661830.1:275747-ENST00000377970.6:2817|375
MSAINAFDTMCVRPTKAL
>FUSION-ENST00000665698.1:275747-ENST00000377970.6:2817|5595
MPKGTELVLLESELDLGPL
>ENST00000007735.4|SNV-4703-G-C|2
ARCGPCNTFAY
>FUSION-ENST00000661830.1:275747-ENST00000377970.6:2817|3559
LRNGQERHNLCLLSHLNFEEDR
>FUSION-ENST00000653522.1:145151-ENST00000377970.6:2817|2834
CLCCWFCVLKTLCGIWHSLSCCRK
>FUSION-ENST00000657693.1:145151-ENST00000377970.6:2817|3693
VAWWKVSSRR
>FUSION-ENST00000667305.1:60794-ENST00000518376.2:5028|1319
GVNRIVLFWVVEGFGEIP
>FUSION-ENST00000661830.1:275747-ENST00000377970.6:2817|1616
MLSSLPCFPFLLDLTLRSVVLRLG
>FUSION-ENST00000653522.1:215919-ENST00000518376.2:5028|693
RHHVRLILYF
>FUSION-ENST00000665698.1:275747-ENST00000377970.6:2817|5907
MFWTVPR
>FUSION-ENST00000661830.1:275747-ENST00000377970.6:2817|2289
FSTSPTPSFLSSFSSSSSSSFLLYT
>FUSION-ENST00000665698.1:275747-ENST00000377970.6:2817|4932
HPGLPRILCSSWEK
>FUSION-ENST00000665698.1:275747-ENST00000377970.6:2817|7413
LQSRTAGPEVPRAGQTR
>FUSION-ENST00000667305.1:60794-ENST00000518376.2:5028|1302
QRYRPMEQNGGLR
>FUSION-ENST00000661830.1:275747-ENST00000377970.6:2817|2784
MSIDLRSNLGPWLQGKPVTFFKEK
>FUSION-ENST00000665698.1:275747-ENST00000377970.6:2817|6734
LMFVFLVETRFYHIGQAALELLTS
>FUSION-ENST00000665698.1:275747-ENST00000377970.6:2817|7273
TYVCVKISLC
>ENST00000296215.8|SNV-14073-C-T|3
HRCIADIPIDHPSCSKQHAVFQYR
>FUSION-ENST00000667305.1:60794-ENST00000518376.2:5028|965
DSSPWDHKPGPLRVCYLSGK
>FUSION-ENST00000667305.1:60794-ENST00000518376.2:5028|3091
WVESYFRWMEQCLGR
>FUSION-ENST00000653522.1:145151-ENST00000377970.6:2817|2586
YSFHSFSLNKLKIR
>FUSION-ENST00000657693.1:145151-ENST00000377970.6:2817|4159
EGSFMEPSEGAQSR
>FUSION-ENST00000657693.1:145151-ENST00000377970.6:2817|3423
MLSSQALCR
>FUSION-ENST00000657693.1:145151-ENST00000377970.6:2817|3346
EREEGTATHTLGDTYYGSPCKR
>FUSION-ENST00000665698.1:275747-ENST00000377970.6:2817|7022
VVISIALVTSLCLR
>FUSION-ENST00000665698.1:275747-ENST00000377970.6:2817|5292
MPALSPGFPSLSARCSHK
>FUSION-ENST00000661830.1:275747-ENST00000377970.6:2817|1367
AGREAGR
>FUSION-ENST00000653522.1:215919-ENST00000518376.2:5028|776
MLFNQLSGNPVAQSS
>FUSION-ENST00000653522.1:215919-ENST00000518376.2:5028|84
LLNLRREM
>FUSION-ENST00000653522.1:145151-ENST00000377970.6:2817|1330
VVDICAETSCALQR
>FUSION-ENST00000653522.1:215919-ENST00000518376.2:5028|799
GRGLENL
>FUSION-ENST00000657693.1:145151-ENST00000377970.6:2817|3950
GCAGLPVSR
>FUSION-ENST00000653522.1:145151-ENST00000377970.6:2817|1227
SKTLGLTHLALK
>FUSION-ENST00000667305.1:60794-ENST00000518376.2:5028|1222
HFSKEDIYMANK
>FUSION-ENST00000653522.1:145151-ENST00000377970.6:2817|504
MPALEAGEAQPWV
>ENST00000540114.5|SNV-156175-A-C|4
DSQRNSPFQIPPPSPDSKQK
>FUSION-ENST00000557554.5:10769-ENST00000553891.5:33774|328
TPGEAAGL
>FUSION-ENST00000661830.1:275747-ENST00000377970.6:2817|3147
KSCVLRTGS
>FUSION-ENST00000653522.1:145151-ENST00000377970.6:2817|1180
RLILVPTF
>FUSION-ENST00000661830.1:275747-ENST00000377970.6:2817|638
DSPIVDVSRKWNHR
>FUSION-ENST00000665698.1:275747-ENST00000377970.6:2817|7131
GLKLPASLR
>FUSION-ENST00000665698.1:275747-ENST00000377970.6:2817|6389
SALTSGLPR
>FUSION-ENST00000665698.1:275747-ENST00000377970.6:2817|6312
RASGVTGRK
>FUSION-ENST00000667305.1:60794-ENST00000518376.2:5028|3467
LCVDASCLFLVVCR
>FUSION-ENST00000667305.1:60794-ENST00000518376.2:5028|2021
NSVCLSKLQCGKWEMNPS
>FUSION-ENST00000665698.1:275747-ENST00000377970.6:2817|6289
NQIITAKVPAWGHRVP
>FUSION-ENST00000661830.1:275747-ENST00000377970.6:2817|3624
LRRGLGYYLLFYK
>FUSION-ENST00000667305.1:60794-ENST00000518376.2:5028|1699
SAPPDSSFHVCPR
>FUSION-ENST00000657693.1:145151-ENST00000377970.6:2817|4131
MALFGHR
>FUSION-ENST00000667305.1:60794-ENST00000518376.2:5028|2926
MPAWTQRTTPSK
>FUSION-ENST00000653522.1:145151-ENST00000377970.6:2817|612
ISWAVTLGV
>FUSION-ENST00000661830.1:275747-ENST00000377970.6:2817|1093
MPVLLINYHNK
>FUSION-ENST00000653522.1:145151-ENST00000377970.6:2817|1141
NRGFSLQGR
>FUSION-ENST00000653522.1:215919-ENST00000518376.2:5028|525
FIHVGCCNKIP
>FUSION-ENST00000665698.1:275747-ENST00000377970.6:2817|7325
FAVITLVVEMSCFI
>FUSION-ENST00000661830.1:275747-ENST00000377970.6:2817|1002
NQFSICCT
>FUSION-ENST00000667305.1:60794-ENST00000518376.2:5028|281
MFALLVMMPRPWFRYPK
>ENST00000396134.6|SNV-18895-G-A|6
CPHTRDSTIQVVENGK
>FUSION-ENST00000665698.1:275747-ENST00000377970.6:2817|6531
VGTIITIIIIITIIITFYSL
>FUSION-ENST00000661830.1:275747-ENST00000377970.6:2817|156
WVLLHRPHMRKIAHQ
>FUSION-ENST00000661830.1:275747-ENST00000377970.6:2817|3626
MWLPLSRLRR
>FUSION-ENST00000653522.1:145151-ENST00000377970.6:2817|1215
MQAHHSTVR
>FUSION-ENST00000667305.1:60794-ENST00000518376.2:5028|1256
IDKWDLIKLK
>FUSION-ENST00000661830.1:275747-ENST00000377970.6:2817|953
PICICMPVYMRSCIYI
>FUSION-ENST00000667305.1:60794-ENST00000518376.2:5028|1139
MHSCPLQGLG
>FUSION-ENST00000661830.1:275747-ENST00000377970.6:2817|2346
MVYHNCVS
>FUSION-ENST00000665698.1:275747-ENST00000377970.6:2817|5570
SFITQHCISK
>FUSION-ENST00000665698.1:275747-ENST00000377970.6:2817|6189
SSLGWSGKRR
>FUSION-ENST00000665698.1:275747-ENST00000377970.6:2817|7007
SLVQIRQTDNIIIPILPIRK
>FUSION-ENST00000665698.1:275747-ENST00000377970.6:2817|6310
ASGVTGRK
>FUSION-ENST00000661830.1:275747-ENST00000377970.6:2817|2905
MGLRNKGK
>FUSION-ENST00000665698.1:275747-ENST00000377970.6:2817|5212
EGALCCSPPLGAPVHHRK
>FUSION-ENST00000657693.1:145151-ENST00000377970.6:2817|4699
TISSMSFK
>FUSION-ENST00000667305.1:60794-ENST00000518376.2:5028|2019
MPPLATCTSHFPPGK
>FUSION-ENST00000661830.1:275747-ENST00000377970.6:2817|866
ELCLSHLSRFFSA
>FUSION-ENST00000667305.1:60794-ENST00000518376.2:5028|1859
LHFQDALVEIKSMGCECK
>FUSION-ENST00000661830.1:275747-ENST00000377970.6:2817|1334
RALAAASRSGDSVAL
>FUSION-ENST00000657693.1:145151-ENST00000377970.6:2817|4558
CQSGGFADIERQPEDGDKPGCGR
>FUSION-ENST00000657693.1:145151-ENST00000377970.6:2817|4093
WTPSVQGPSACLSLGRVHQNRVK
>FUSION-ENST00000665698.1:275747-ENST00000377970.6:2817|7205
MDDQAFR
>FUSION-ENST00000661830.1:275747-ENST00000377970.6:2817|2305
TIELWKQGSLHPGFK
>FUSION-ENST00000667305.1:60794-ENST00000518376.2:5028|526
SVFSSPYR
>FUSION-ENST00000661830.1:275747-ENST00000377970.6:2817|1761
SLSSPSPWD
>FUSION-ENST00000653522.1:145151-ENST00000377970.6:2817|584
SEMDYPK
>FUSION-ENST00000667305.1:60794-ENST00000518376.2:5028|2040
NAELVGLAR
>FUSION-ENST00000653522.1:145151-ENST00000377970.6:2817|2354
KNKEIGAWSGGVNEDIAVEK
>FUSION-ENST00000667305.1:60794-ENST00000518376.2:5028|614
CSQGALYRLLER
>FUSION-ENST00000667305.1:60794-ENST00000518376.2:5028|3414
MLYPLNSQR
>FUSION-ENST00000653522.1:145151-ENST00000377970.6:2817|706
HFGRPRQADHEVR
>FUSION-ENST00000667305.1:60794-ENST00000518376.2:5028|1881
NYQVKGSRHF
>FUSION-ENST00000667305.1:60794-ENST00000518376.2:5028|2811
QVAHLGTELQQSK
>FUSION-ENST00000661830.1:275747-ENST00000377970.6:2817|3144
MYPFGNMW
>FUSION-ENST00000661830.1:275747-ENST00000377970.6:2817|1466
MHLLINST
>FUSION-ENST00000653522.1:215919-ENST00000518376.2:5028|12
TPWCFSLINCK
>ENST00000486102.5|SNV-16086-G-C|2
CWNSWMGR
>FUSION-ENST00000665698.1:275747-ENST00000377970.6:2817|7461
AEVRHGSLQANIK
>FUSION-ENST00000661830.1:275747-ENST00000377970.6:2817|1320
MLSGISLEGTGR
>FUSION-ENST00000661830.1:275747-ENST00000377970.6:2817|1487
MQKHMHDEKR
>FUSION-ENST00000653522.1:145151-ENST00000377970.6:2817|2229
MIPLSIK
>FUSION-ENST00000653522.1:215919-ENST00000518376.2:5028|341
MPALWEAKAGR
>FUSION-ENST00000667305.1:60794-ENST00000518376.2:5028|2062
DCYFQSSSSVFFIVVVKVQK
>FUSION-ENST00000661830.1:275747-ENST00000377970.6:2817|1292
METFLFSCVLLWKWWQLLTKEN
>FUSION-ENST00000661830.1:275747-ENST00000377970.6:2817|2266
GSVGPRGFIK
>FUSION-ENST00000665698.1:275747-ENST00000377970.6:2817|6759
HSLGSSARSHVLESQAVSAPR
>FUSION-ENST00000657693.1:145151-ENST00000377970.6:2817|3283
MRSPEGSETER
>FUSION-ENST00000653522.1:145151-ENST00000377970.6:2817|1256
TAVRLVKAVR
>FUSION-ENST00000653522.1:145151-ENST00000377970.6:2817|327
MGGSWSESASVIAEIGLPK
>FUSION-ENST00000557554.5:10769-ENST00000553891.5:33774|221
DPVPALCFLSPSFGPGPGRR
>FUSION-ENST00000657693.1:145151-ENST00000377970.6:2817|4999
MLGWLGKVVGCPGK
>ENST00000280527.7|SNV-192808-G-A|1
VQMDSSQRMLRIAEPDAR
>FUSION-ENST00000661830.1:275747-ENST00000377970.6:2817|3043
LFKWHDDIIRK
>FUSION-ENST00000653522.1:215919-ENST00000518376.2:5028|126
FLQASERCQIMLATQLQPPIPR
>FUSION-ENST00000661830.1:275747-ENST00000377970.6:2817|1887
DILICIWDLSYLSLKYER
>FUSION-ENST00000657693.1:145151-ENST00000377970.6:2817|4645
SHRAWPVASF
>FUSION-ENST00000665698.1:275747-ENST00000377970.6:2817|6655
AFKEVIKLELGY
>FUSION-ENST00000665698.1:275747-ENST00000377970.6:2817|6467
AATQEAEAGESLEPR
>FUSION-ENST00000667305.1:60794-ENST00000518376.2:5028|3177
NCVFKIMK
>FUSION-ENST00000653522.1:145151-ENST00000377970.6:2817|2436
TPLCGIAFHPQR
>FUSION-ENST00000665698.1:275747-ENST00000377970.6:2817|7387
CHPHCVNVEGIMK
>FUSION-ENST00000657693.1:145151-ENST00000377970.6:2817|3864
EISEPGLPR
>FUSION-ENST00000667305.1:60794-ENST00000518376.2:5028|3456
KLHASVCGCLMPFPGGLQAWK
>FUSION-ENST00000557554.5:10769-ENST00000553891.5:33774|181
MVPLLPCQS
>FUSION-ENST00000653522.1:145151-ENST00000377970.6:2817|953
AEYCSLAQVYCIFKNLLIC
>FUSION-ENST00000661830.1:275747-ENST00000377970.6:2817|2479
RLARPLGRQAAPR
>FUSION-ENST00000667305.1:60794-ENST00000518376.2:5028|3354
MSSNGRLLVVGQGWF
>FUSION-ENST00000667305.1:60794-ENST00000518376.2:5028|3413
LYPLNSQR
>FUSION-ENST00000667305.1:60794-ENST00000518376.2:5028|1144
CWRGCGEIGTLLHCWWECK
>FUSION-ENST00000661830.1:275747-ENST00000377970.6:2817|704
YRLSLGLQTSTRK
>FUSION-ENST00000657693.1:145151-ENST00000377970.6:2817|4894
FKLVTRK
>FUSION-ENST00000657693.1:145151-ENST00000377970.6:2817|4721
MHSQLAVEEYLTSHHSTGNIRGC
>FUSION-ENST00000653522.1:145151-ENST00000377970.6:2817|2188
MLIPCLCYCE
>FUSION-ENST00000653522.1:215919-ENST00000518376.2:5028|829
MDPEGSCDLPPAGWRPR
>FUSION-ENST00000667305.1:60794-ENST00000518376.2:5028|3159
LHGGADVNLHLK
>FUSION-ENST00000653522.1:145151-ENST00000377970.6:2817|1353
DCYVSFLMEATKSFRC
>FUSION-ENST00000661830.1:275747-ENST00000377970.6:2817|95
AWVLQFLTATSW
>FUSION-ENST00000667305.1:60794-ENST00000518376.2:5028|2067
SLWQEDQEK
>FUSION-ENST00000667305.1:60794-ENST00000518376.2:5028|1313
ILVPKQRYRPMEQNGGLR
>FUSION-ENST00000667305.1:60794-ENST00000518376.2:5028|2261
DKGALCSSSSIDLNSPSAASKL
>FUSION-ENST00000661830.1:275747-ENST00000377970.6:2817|2644
MCTEQTLARCLR
>FUSION-ENST00000661830.1:275747-ENST00000377970.6:2817|1216
MNEQREEFSFHSFLLPATP
>FUSION-ENST00000667305.1:60794-ENST00000518376.2:5028|499
TAHRKGAPNGTLFFFEMLPR
>FUSION-ENST00000667305.1:60794-ENST00000518376.2:5028|1790
LSLDCMTFLQSCWK
>FUSION-ENST00000653522.1:145151-ENST00000377970.6:2817|1003
MELCNHHHNQFESILITPKR
>FUSION-ENST00000653522.1:145151-ENST00000377970.6:2817|78
MVKAHRLHGWGPTTADGAEVDR
>FUSION-ENST00000661830.1:275747-ENST00000377970.6:2817|2197
VLNYSGGPKAITNSYLLVVPY
>FUSION-ENST00000653522.1:215919-ENST00000518376.2:5028|1059
EFLQIIPQLCHLEFLPCIRLF
>FUSION-ENST00000657693.1:145151-ENST00000377970.6:2817|4710
GAGWAPWLTPVIPALWEAK
>FUSION-ENST00000557554.5:10769-ENST00000553891.5:33774|263
GYLRGNR
>FUSION-ENST00000667305.1:60794-ENST00000518376.2:5028|2607
MHLWSQEAKAGGLLEDGK
>FUSION-ENST00000653522.1:215919-ENST00000518376.2:5028|707
MGTGVGGVRVSGSREVALL
>FUSION-ENST00000661830.1:275747-ENST00000377970.6:2817|2376
CWDYRCEPLCLASYFLNFK
>FUSION-ENST00000665698.1:275747-ENST00000377970.6:2817|6645
GKAMCGHSEKTAICKPK
>ENST00000344338.7|SNV-18917-C-A|1
ISPPVPTEGYESSLALRLVNGGDR
>ENST00000388923.5|SNV-20552-G-C|3
TPSNLLIK
>FUSION-ENST00000661830.1:275747-ENST00000377970.6:2817|1383
EKHSSNLSFCCSGAYTAPHR
>FUSION-ENST00000657693.1:145151-ENST00000377970.6:2817|3011
AKDPEVDG
>FUSION-ENST00000667305.1:60794-ENST00000518376.2:5028|2676
ILPDFRGFVSADSSLR
>FUSION-ENST00000667305.1:60794-ENST00000518376.2:5028|1368
SKSYVSGTPPPPPSR
>FUSION-ENST00000557554.5:10769-ENST00000553891.5:33774|110
QCACLPSGLR
>FUSION-ENST00000661830.1:275747-ENST00000377970.6:2817|287
MYPLCPSK
>ENST00000467850.1|SNV-83494-G-A|7
EFCYLCPTEQETEAQMDCVQGSDR
>FUSION-ENST00000653522.1:215919-ENST00000518376.2:5028|534
MERKQSSFHDFPFAPMFIHVGCCNK
>FUSION-ENST00000667305.1:60794-ENST00000518376.2:5028|2198
GGVASPSR
>FUSION-ENST00000667305.1:60794-ENST00000518376.2:5028|1418
RCQLGTWQSESGN
>FUSION-ENST00000667305.1:60794-ENST00000518376.2:5028|2256
MCPNWYALLSRGDLFLQGSR
>FUSION-ENST00000657693.1:145151-ENST00000377970.6:2817|4171
ANDPCPQR
>FUSION-ENST00000557554.5:10769-ENST00000553891.5:33774|130
SSSVASVQNLKSPSTFSA
>FUSION-ENST00000667305.1:60794-ENST00000518376.2:5028|2693
TLEIPYILSALGRHSLHADLVKK
>FUSION-ENST00000653522.1:215919-ENST00000518376.2:5028|850
MDGGSQIRT
>FUSION-ENST00000657693.1:145151-ENST00000377970.6:2817|4858
IQTCHQKGGLR
>FUSION-ENST00000667305.1:60794-ENST00000518376.2:5028|368
LGHWDISPTEITYR
>FUSION-ENST00000667305.1:60794-ENST00000518376.2:5028|23
SEPGKISGGEGWVACPGR
>FUSION-ENST00000661830.1:275747-ENST00000377970.6:2817|952
MPVYMRSCIYI
>FUSION-ENST00000653522.1:145151-ENST00000377970.6:2817|1224
QSLPRTAKVILT
>FUSION-ENST00000657693.1:145151-ENST00000377970.6:2817|4636
VVRVAEVPGLCPHAR
>FUSION-ENST00000661830.1:275747-ENST00000377970.6:2817|2929
DSVPKIK
>FUSION-ENST00000653522.1:215919-ENST00000518376.2:5028|174
HLSVMIIMVVMIIKREYTSVFINP
>FUSION-ENST00000653522.1:145151-ENST00000377970.6:2817|473
MCAVYRVGRR
>FUSION-ENST00000667305.1:60794-ENST00000518376.2:5028|522
FPQAEAFLYM
>FUSION-ENST00000661830.1:275747-ENST00000377970.6:2817|57
KEFDLILSPEGCPR
>FUSION-ENST00000661830.1:275747-ENST00000377970.6:2817|3357
VWPWAVLIMNRTENTDLAGK
>FUSION-ENST00000665698.1:275747-ENST00000377970.6:2817|5008
SSTEFASKGAVVIISWISLVVYR
>FUSION-ENST00000657693.1:145151-ENST00000377970.6:2817|4963
GGRSCSEPTLCHCTPPWDTEQDSA
>FUSION-ENST00000657693.1:145151-ENST00000377970.6:2817|3757
MSRGSPRVGNS
>FUSION-ENST00000657693.1:145151-ENST00000377970.6:2817|4995
VVGCPGK
>FUSION-ENST00000667305.1:60794-ENST00000518376.2:5028|334
KPTQVVACAWWEEGDAGRGDWVR
>FUSION-ENST00000667305.1:60794-ENST00000518376.2:5028|818
SSEETSAQSRLR
>FUSION-ENST00000653522.1:145151-ENST00000377970.6:2817|2122
SDFFQQCFVVLVEIFHLLG
>FUSION-ENST00000661830.1:275747-ENST00000377970.6:2817|1802
MKVAEHLLR
>FUSION-ENST00000667305.1:60794-ENST00000518376.2:5028|297
RETPEVK
>FUSION-ENST00000667305.1:60794-ENST00000518376.2:5028|2107
FRYTKLNK
>FUSION-ENST00000657693.1:145151-ENST00000377970.6:2817|4000
CFLLMECRGMDMKTFVSNR
>FUSION-ENST00000653522.1:145151-ENST00000377970.6:2817|368
MQFFLGEGCCTFQGLTKIY
>FUSION-ENST00000657693.1:145151-ENST00000377970.6:2817|4010
HCVPLSK
>FUSION-ENST00000667305.1:60794-ENST00000518376.2:5028|2592
REGGKEGR
>FUSION-ENST00000661830.1:275747-ENST00000377970.6:2817|519
HLFRGAGNNRK
>FUSION-ENST00000661830.1:275747-ENST00000377970.6:2817|3271
SHSAPVFTR
>FUSION-ENST00000557554.5:10769-ENST00000553891.5:33774|182
SLLLSTGESGEMVPLLPCQS
>FUSION-ENST00000657693.1:145151-ENST00000377970.6:2817|4314
MVAGGVGRR
>FUSION-ENST00000657693.1:145151-ENST00000377970.6:2817|4397
MPGKHIIKEPWAVLEEGSLCL
>FUSION-ENST00000667305.1:60794-ENST00000518376.2:5028|330
MVPWLSR
>FUSION-ENST00000657693.1:145151-ENST00000377970.6:2817|3557
ITPLHSSLGDRTGLCLK
>FUSION-ENST00000557554.5:10769-ENST00000553891.5:33774|333
VMGEGALQRTPGEAAGL
>FUSION-ENST00000653522.1:215919-ENST00000518376.2:5028|972
MPCCTWR
>ENST00000574916.1|SNV-949-A-G|1
DWSGLVTPQGIMG
>FUSION-ENST00000665698.1:275747-ENST00000377970.6:2817|4955
MGGGEDSEACR
>FUSION-ENST00000653522.1:215919-ENST00000518376.2:5028|885
IIIMVLRKGWALE
>FUSION-ENST00000661830.1:275747-ENST00000377970.6:2817|3304
PVIPALR
>FUSION-ENST00000657693.1:145151-ENST00000377970.6:2817|4138
HVKPQHAA
>FUSION-ENST00000653522.1:215919-ENST00000518376.2:5028|1030
MIPIMNLKAMQGWKGG
>FUSION-ENST00000661830.1:275747-ENST00000377970.6:2817|3315
SHCACLRSDCLVR
>ENST00000467850.1|SNV-83494-G-A|2
MDCVQGSDRERTFR
>FUSION-ENST00000661830.1:275747-ENST00000377970.6:2817|2614
KLRLTEEK
>FUSION-ENST00000667305.1:60794-ENST00000518376.2:5028|1719
QGKNPWEYAK
>FUSION-ENST00000665698.1:275747-ENST00000377970.6:2817|7214
HSGEGGIQSRDKSSQPAHPLCS
>FUSION-ENST00000661830.1:275747-ENST00000377970.6:2817|1387
MVMEKHSSNLSFCCSGAYTAPHR
>FUSION-ENST00000657693.1:145151-ENST00000377970.6:2817|4845
MALLSEIN
>FUSION-ENST00000665698.1:275747-ENST00000377970.6:2817|5162
MLAGREVFGVR
>FUSION-ENST00000665698.1:275747-ENST00000377970.6:2817|5154
LGLLEAGFPTLF
>FUSION-ENST00000661830.1:275747-ENST00000377970.6:2817|1714
DKFGYPK
>FUSION-ENST00000667305.1:60794-ENST00000518376.2:5028|2641
MWPPGPAVCSSLVIGASNPLHK
>FUSION-ENST00000653522.1:215919-ENST00000518376.2:5028|211
MTAGCVLHWKK
>FUSION-ENST00000667305.1:60794-ENST00000518376.2:5028|2171
DQARPHF
>FUSION-ENST00000657693.1:145151-ENST00000377970.6:2817|3700
MELWDVGEDRFSR
>FUSION-ENST00000653522.1:215919-ENST00000518376.2:5028|442
ILSPQPPKYLGLQVCVPMPD
>FUSION-ENST00000661830.1:275747-ENST00000377970.6:2817|3585
KGWGYVFLLP
>FUSION-ENST00000667305.1:60794-ENST00000518376.2:5028|2284
GPRTPGRIIVR
>FUSION-ENST00000667305.1:60794-ENST00000518376.2:5028|463
QVDVALWEELWPFGILYPNYK
>FUSION-ENST00000665698.1:275747-ENST00000377970.6:2817|5491
YFFILLK
>FUSION-ENST00000653522.1:145151-ENST00000377970.6:2817|2312
EQHNGGPLQKQQKEQR
>FUSION-ENST00000653522.1:145151-ENST00000377970.6:2817|402
KTLFLGVRVYLQVCGEK
>FUSION-ENST00000667305.1:60794-ENST00000518376.2:5028|1066
VLYMYPRT
>FUSION-ENST00000667305.1:60794-ENST00000518376.2:5028|1842
LLFMRFFFVENVGNVKSIR
>FUSION-ENST00000653522.1:145151-ENST00000377970.6:2817|405
MKTLFLGVR
>FUSION-ENST00000661830.1:275747-ENST00000377970.6:2817|464
WRTPTVLATLEAETQELLELGK
>FUSION-ENST00000661830.1:275747-ENST00000377970.6:2817|1524
FASLGLSVFLNLSESRR
>FUSION-ENST00000661830.1:275747-ENST00000377970.6:2817|2490
MPHWLTTEISCTR
>FUSION-ENST00000665698.1:275747-ENST00000377970.6:2817|4924
MNGVFCGGHTGASQFFEGQERR
>FUSION-ENST00000667305.1:60794-ENST00000518376.2:5028|2639
LPQAFHVFPFHSPWA
>FUSION-ENST00000665698.1:275747-ENST00000377970.6:2817|6126
GAASAGSPVLTVVIPR
>FUSION-ENST00000661830.1:275747-ENST00000377970.6:2817|2823
QSPALWPRLECSGLILAHCK
>FUSION-ENST00000653522.1:145151-ENST00000377970.6:2817|83
APCTKVGLWPFPNQHLGPVP
>FUSION-ENST00000661830.1:275747-ENST00000377970.6:2817|2102
MQPGAKKCWQPLEVEDK
>FUSION-ENST00000661830.1:275747-ENST00000377970.6:2817|3491
GMHEGAIVVPWLAEEEYMGR
>FUSION-ENST00000653522.1:215919-ENST00000518376.2:5028|504
MQGGNNLVK
>FUSION-ENST00000665698.1:275747-ENST00000377970.6:2817|6004
IITASKRMQTLIVQCCF
>FUSION-ENST00000667305.1:60794-ENST00000518376.2:5028|178
MFSELVTLLVMSKLR
>FUSION-ENST00000667305.1:60794-ENST00000518376.2:5028|512
MALWWTGWDR
>FUSION-ENST00000661830.1:275747-ENST00000377970.6:2817|3342
GFLDHFKVTR
>FUSION-ENST00000667305.1:60794-ENST00000518376.2:5028|1482
MVNTECQLDWIEGCKVLFPGVSVR
>FUSION-ENST00000657693.1:145151-ENST00000377970.6:2817|3534
ILMLWKSLFSLHFPAK
>ENST00000376083.7|SNV-108885-A-G|7
DNDRTLQR
>FUSION-ENST00000661830.1:275747-ENST00000377970.6:2817|1023
TANAEGKLLNFSGLKSPYQ
>FUSION-ENST00000653522.1:145151-ENST00000377970.6:2817|2708
GFLLVSLKR
>FUSION-ENST00000665698.1:275747-ENST00000377970.6:2817|6839
QNSFFFFFK
>FUSION-ENST00000657693.1:145151-ENST00000377970.6:2817|3459
MRQHPPV
>FUSION-ENST00000661830.1:275747-ENST00000377970.6:2817|3577
FCKHGGYLVNVSIR
>ENST00000536736.5|SNV-99783-C-T|1
IWIRHDNTGNRAGWFLDR
>FUSION-ENST00000657693.1:145151-ENST00000377970.6:2817|4046
MRSWADGLTFLGLSDLTCKVVWVK
>FUSION-ENST00000661830.1:275747-ENST00000377970.6:2817|2170
MICYSSER
>FUSION-ENST00000657693.1:145151-ENST00000377970.6:2817|4265
MESRSVAQAEAQWHEFGSLQPPPPR
>FUSION-ENST00000657693.1:145151-ENST00000377970.6:2817|5050
MKMSGFPSEERR
>FUSION-ENST00000657693.1:145151-ENST00000377970.6:2817|3114
MAPLHSSLGNR
>FUSION-ENST00000653522.1:145151-ENST00000377970.6:2817|1338
AYSPLWGQPSFGRVCLCSGGSWPR
>FUSION-ENST00000653522.1:145151-ENST00000377970.6:2817|206
SIAIWRMILFFPR
>FUSION-ENST00000653522.1:145151-ENST00000377970.6:2817|607
PCTPSPLAPCQHSR
>FUSION-ENST00000653522.1:145151-ENST00000377970.6:2817|1476
MVNITLCRFYLH
>FUSION-ENST00000557554.5:10769-ENST00000553891.5:33774|96
ALVSKGGCDMGQAAPQPG
>ENST00000233027.10|SNV-18666-C-T|3
ASGLLKLPASLK
>FUSION-ENST00000653522.1:145151-ENST00000377970.6:2817|2200
DAYAGLLQR
>FUSION-ENST00000661830.1:275747-ENST00000377970.6:2817|58
WGLPACRKEFDLILSPEGCPR
>FUSION-ENST00000667305.1:60794-ENST00000518376.2:5028|2277
MCALELGYPPAK
>FUSION-ENST00000653522.1:145151-ENST00000377970.6:2817|2535
SGLGDSFGKSV
>FUSION-ENST00000653522.1:145151-ENST00000377970.6:2817|540
GFHYVAHAGLKLLGSSHLPTLAS
>FUSION-ENST00000653522.1:145151-ENST00000377970.6:2817|2215
RCICRFVTEVYGMR
>FUSION-ENST00000657693.1:145151-ENST00000377970.6:2817|3239
MGRDSIR
>FUSION-ENST00000667305.1:60794-ENST00000518376.2:5028|190
QAVETLAMVSPCRSEVGIR
>FUSION-ENST00000657693.1:145151-ENST00000377970.6:2817|4021
PCLPPLQGKNKDR
>FUSION-ENST00000665698.1:275747-ENST00000377970.6:2817|5361
PPHSSLGNEARLCVK
>FUSION-ENST00000667305.1:60794-ENST00000518376.2:5028|612
CSQGALYRLLERSTFLSR
>FUSION-ENST00000667305.1:60794-ENST00000518376.2:5028|1627
MVQVRPPR
>FUSION-ENST00000667305.1:60794-ENST00000518376.2:5028|592
HVYIIIIFFLR
>FUSION-ENST00000665698.1:275747-ENST00000377970.6:2817|6566
RASGTQAQGEEPWLWPQHSAVPG
>FUSION-ENST00000665698.1:275747-ENST00000377970.6:2817|7230
CVLWGQKEVLHRVFLPVDALPR
>FUSION-ENST00000557554.5:10769-ENST00000553891.5:33774|19
SQMWLATRTGEAVSHPSGS
>FUSION-ENST00000661830.1:275747-ENST00000377970.6:2817|1696
RQLWAER
>FUSION-ENST00000557554.5:10769-ENST00000553891.5:33774|384
MVSNLQKLIYSQNKTV
>FUSION-ENST00000653522.1:145151-ENST00000377970.6:2817|1566
YPFIPTR
>FUSION-ENST00000661830.1:275747-ENST00000377970.6:2817|1288
TLLYPLRDCLSPKYTGDK
>FUSION-ENST00000653522.1:145151-ENST00000377970.6:2817|1888
DIDSLQPPPPGFK
>FUSION-ENST00000667305.1:60794-ENST00000518376.2:5028|2747
GPLYGKSPGIYR
>FUSION-ENST00000661830.1:275747-ENST00000377970.6:2817|3007
EIGTETFQMESLVFR
>FUSION-ENST00000667305.1:60794-ENST00000518376.2:5028|1700
GWCRSAPPDSSFHVCPRGQFVFAR
>FUSION-ENST00000667305.1:60794-ENST00000518376.2:5028|56
IQQVQAGVNQARFR
>FUSION-ENST00000667305.1:60794-ENST00000518376.2:5028|2042
MNLGSRNAELVGLARDK
>FUSION-ENST00000653522.1:145151-ENST00000377970.6:2817|279
GERWCWVWLWLPMAAPMLV
>FUSION-ENST00000653522.1:215919-ENST00000518376.2:5028|303
SGVRGQAANKVKPHLYQK
>FUSION-ENST00000661830.1:275747-ENST00000377970.6:2817|2140
MAVWSTVCTPAPSSR
>FUSION-ENST00000667305.1:60794-ENST00000518376.2:5028|3134
MHRALSARSR
>FUSION-ENST00000661830.1:275747-ENST00000377970.6:2817|1863
CGECVCIL
>FUSION-ENST00000653522.1:145151-ENST00000377970.6:2817|415
MERGTNLR
>FUSION-ENST00000653522.1:215919-ENST00000518376.2:5028|1020
MSSSSFVLCLKFSK
>FUSION-ENST00000661830.1:275747-ENST00000377970.6:2817|760
FAACTRVPGCFNLGPAPVYLR
>FUSION-ENST00000653522.1:145151-ENST00000377970.6:2817|2058
IHKCSDEYLRIQLDQLLSVT
>FUSION-ENST00000665698.1:275747-ENST00000377970.6:2817|6107
ISSQDYYF
>FUSION-ENST00000665698.1:275747-ENST00000377970.6:2817|6990
ASYKLGRQAILLSPFDLQGN
>FUSION-ENST00000653522.1:145151-ENST00000377970.6:2817|219
LVQSLCGGRHWSPSVFLIR
>FUSION-ENST00000661830.1:275747-ENST00000377970.6:2817|2455
LTAQFKK
>FUSION-ENST00000665698.1:275747-ENST00000377970.6:2817|7412
TAGPEVPR
>FUSION-ENST00000653522.1:145151-ENST00000377970.6:2817|2739
MSGAKVPEGELQLK
>FUSION-ENST00000657693.1:145151-ENST00000377970.6:2817|4954
TSFGLLMTWL
>FUSION-ENST00000667305.1:60794-ENST00000518376.2:5028|903
MGSKTRSSQVR
>FUSION-ENST00000667305.1:60794-ENST00000518376.2:5028|2396
LPRLVPNSWAREILLSRPLK
>FUSION-ENST00000661830.1:275747-ENST00000377970.6:2817|2671
LILNSWPQVIPSWPLK
>FUSION-ENST00000665698.1:275747-ENST00000377970.6:2817|4817
YISFQHSGR
>FUSION-ENST00000661830.1:275747-ENST00000377970.6:2817|741
MVAKTALGTHQKYISGSW
>FUSION-ENST00000667305.1:60794-ENST00000518376.2:5028|1019
GSPSIQLKSFWPGCR
>FUSION-ENST00000665698.1:275747-ENST00000377970.6:2817|4754
CLTQCLPHK
>FUSION-ENST00000665698.1:275747-ENST00000377970.6:2817|5841
MSVVKTPCIWMPVECRVLAQL
>FUSION-ENST00000657693.1:145151-ENST00000377970.6:2817|2912
MHWNDTRPAHFRILKVVLR
>FUSION-ENST00000667305.1:60794-ENST00000518376.2:5028|734
MAHLNFCRNSFLNPWI
>FUSION-ENST00000653522.1:215919-ENST00000518376.2:5028|1080
MKMLFVLSEILEQNSLAGCLALR
>FUSION-ENST00000657693.1:145151-ENST00000377970.6:2817|4586
LPISGSLSLLSVKWS
>FUSION-ENST00000667305.1:60794-ENST00000518376.2:5028|282
FALLVMMPRPWFR
>FUSION-ENST00000667305.1:60794-ENST00000518376.2:5028|393
VSLCGPGWSAVV
>FUSION-ENST00000665698.1:275747-ENST00000377970.6:2817|5942
LMGHPPQG
>FUSION-ENST00000653522.1:145151-ENST00000377970.6:2817|443
SFLSILSAGLRR
>FUSION-ENST00000665698.1:275747-ENST00000377970.6:2817|4782
YEMGWAPRDR
>FUSION-ENST00000653522.1:215919-ENST00000518376.2:5028|490
MYSLIVVEAR
>FUSION-ENST00000661830.1:275747-ENST00000377970.6:2817|3472
VLSDVCYHIHFLCFH
>FUSION-ENST00000661830.1:275747-ENST00000377970.6:2817|3318
MSHCACLR
>FUSION-ENST00000661830.1:275747-ENST00000377970.6:2817|2927
MLTTFAFLYFVLR
>FUSION-ENST00000667305.1:60794-ENST00000518376.2:5028|468
MAFWHSLSKLQK
>FUSION-ENST00000653522.1:145151-ENST00000377970.6:2817|1315
SAALPFISALK
>FUSION-ENST00000667305.1:60794-ENST00000518376.2:5028|85
ACNPSTLGDQSWGIT
>FUSION-ENST00000653522.1:145151-ENST00000377970.6:2817|649
EVLCSDRASGPLLPLTCCRGK
>FUSION-ENST00000657693.1:145151-ENST00000377970.6:2817|4567
SSRGHWNQDGPGFFRR
>FUSION-ENST00000665698.1:275747-ENST00000377970.6:2817|5689
QPVPTQLAFTSR
>FUSION-ENST00000653522.1:145151-ENST00000377970.6:2817|1865
WNLALSPRLEYSGVILTR
>FUSION-ENST00000653522.1:215919-ENST00000518376.2:5028|104
YPNINFHRLK
>FUSION-ENST00000657693.1:145151-ENST00000377970.6:2817|4900
ILNSVIIFGVR
>FUSION-ENST00000653522.1:215919-ENST00000518376.2:5028|787
TSNQAEMK
>FUSION-ENST00000661830.1:275747-ENST00000377970.6:2817|683
MSSFHHSSLLGSPAKRR
>FUSION-ENST00000653522.1:215919-ENST00000518376.2:5028|800
VTKGRGLENL
>FUSION-ENST00000653522.1:145151-ENST00000377970.6:2817|830
MGAVIMPEHRTVPPL
>FUSION-ENST00000667305.1:60794-ENST00000518376.2:5028|3486
CIEAILDL
>FUSION-ENST00000653522.1:215919-ENST00000518376.2:5028|567
MCLSLGFMCPCWFLDCPVLLLSSY
>FUSION-ENST00000667305.1:60794-ENST00000518376.2:5028|3201
MEAVQAK
>FUSION-ENST00000661830.1:275747-ENST00000377970.6:2817|2243
GTLSSEGSLGSR
>FUSION-ENST00000657693.1:145151-ENST00000377970.6:2817|3256
RRGGLLVLGR
>FUSION-ENST00000657693.1:145151-ENST00000377970.6:2817|4874
GMIIVQGFLELQLAHR
>FUSION-ENST00000667305.1:60794-ENST00000518376.2:5028|2601
AGGLLEDGKLRLQ
>FUSION-ENST00000665698.1:275747-ENST00000377970.6:2817|7231
CVLWGQKEVLHR
>FUSION-ENST00000667305.1:60794-ENST00000518376.2:5028|1444
MGSRLWAQR
>FUSION-ENST00000657693.1:145151-ENST00000377970.6:2817|4186
LFSCLSRPSS
>FUSION-ENST00000665698.1:275747-ENST00000377970.6:2817|6842
MLLCSLQKQKQNSFFFFFK
>FUSION-ENST00000667305.1:60794-ENST00000518376.2:5028|3234
SGYFWASYFSK
>FUSION-ENST00000653522.1:145151-ENST00000377970.6:2817|1586
RCSVAMVVR
>FUSION-ENST00000653522.1:215919-ENST00000518376.2:5028|1050
MYQAILKSFICCPPSLSPITK
>FUSION-ENST00000653522.1:145151-ENST00000377970.6:2817|1184
MDNIDLLKKNCHQIT
>FUSION-ENST00000661830.1:275747-ENST00000377970.6:2817|1753
MLEMLVRHPSGDSK
>FUSION-ENST00000657693.1:145151-ENST00000377970.6:2817|4206
VDNTNCFPLGSFPPLVFLRP
>FUSION-ENST00000657693.1:145151-ENST00000377970.6:2817|3366
LVSNSWVQVICPPPPSK
>FUSION-ENST00000661830.1:275747-ENST00000377970.6:2817|616
MPGHGFAYCR
>FUSION-ENST00000665698.1:275747-ENST00000377970.6:2817|4999
TVSFNPVSAPGR
>FUSION-ENST00000653522.1:215919-ENST00000518376.2:5028|568
NVSCLDVCKPGLCVMLTGL
>FUSION-ENST00000657693.1:145151-ENST00000377970.6:2817|3729
RREPCQLLGAPR
>FUSION-ENST00000661830.1:275747-ENST00000377970.6:2817|1063
MGFVRFFSHS
>FUSION-ENST00000653522.1:145151-ENST00000377970.6:2817|2010
GGGLCFAIRR
>FUSION-ENST00000661830.1:275747-ENST00000377970.6:2817|1545
PSSKVLWAPK
>FUSION-ENST00000661830.1:275747-ENST00000377970.6:2817|246
CYNGDSWVPPTDFLIQWF
>FUSION-ENST00000653522.1:215919-ENST00000518376.2:5028|607
MPLPLHTTSSPAHCS
>FUSION-ENST00000657693.1:145151-ENST00000377970.6:2817|4272
SGCQEGRRGR
>FUSION-ENST00000653522.1:145151-ENST00000377970.6:2817|2306
MHSGELRR
>FUSION-ENST00000657693.1:145151-ENST00000377970.6:2817|4958
GELVELWSWKLQCAVITPLHSV
>FUSION-ENST00000657693.1:145151-ENST00000377970.6:2817|4226
PSLRAGRPSQLLSKENITR
>FUSION-ENST00000557554.5:10769-ENST00000553891.5:33774|348
CCCPESWGR
>FUSION-ENST00000667305.1:60794-ENST00000518376.2:5028|834
GVREGVREG
>FUSION-ENST00000667305.1:60794-ENST00000518376.2:5028|896
NICVYVISDYISHHNLLQSEVVLPK
>FUSION-ENST00000661830.1:275747-ENST00000377970.6:2817|2220
MSAQPSLDLSPSVSALTLCGGPR
>FUSION-ENST00000665698.1:275747-ENST00000377970.6:2817|7352
MGISLIGMRGGRYSDTVPQK
>FUSION-ENST00000665698.1:275747-ENST00000377970.6:2817|5018
MKTREAR
>FUSION-ENST00000665698.1:275747-ENST00000377970.6:2817|4951
MGGGEDSEACRTTADLSVIPTHLRK
>FUSION-ENST00000667305.1:60794-ENST00000518376.2:5028|1666
MLFLLKIQK
>FUSION-ENST00000661830.1:275747-ENST00000377970.6:2817|1098
PPSLLCGESVLVNRSHFLSFK
>FUSION-ENST00000653522.1:145151-ENST00000377970.6:2817|2617
ILLRMLVLKK
>FUSION-ENST00000653522.1:145151-ENST00000377970.6:2817|2539
CILAGGAALTRSGLGDSFGK
>FUSION-ENST00000667305.1:60794-ENST00000518376.2:5028|2173
RYRDQARPHF
>FUSION-ENST00000665698.1:275747-ENST00000377970.6:2817|6893
GRDSWQSLRR
[truncated: 880,840 more chars]
