# Supplementary material for: Identification of non-canonical peptides with moPepGen
Source: Nat Biotechnol. 2025 Jun 16;44(4):568–73. doi: 10.1038/s41587-025-02701-0 (PMC12680078; doi:10.1038/s41587-025-02701-0)
Supplement: Supplementary file 4 — Supplementary Data: Cancer cell line variant peptide database. Custom peptide database FASTA file for each of the 376 cell lines from the Cancer Cell Line Encyclopedia with proteomics characterization or used in the reference channel. Variant peptide FASTA files were produced by moPepGen as the result of cell-line-specific publicly available mutations and fusions. [file 41587_2025_2701_MOESM4_ESM.zip › ACH-000343.fasta]

>ENST00000492360.1|SNV-44702-G-T|6
GIGPMSKELLSDDSEK
>FUSION-ENST00000654997.1:491446-ENST00000453716.1:4963|11255
GRQIPHTGELQLASGR
>FUSION-ENST00000663661.1:491446-ENST00000453716.1:4963|3365
LVSCLTLHMHSTEACIHDER
>FUSION-ENST00000663661.1:491446-ENST00000453716.1:4963|2138
VPFKVNL
>FUSION-ENST00000663661.1:491446-ENST00000453716.1:4963|3005
MFRYNKNK
>FUSION-ENST00000663661.1:491446-ENST00000453716.1:4963|3444
FATVYKERNC
>FUSION-ENST00000663661.1:491446-ENST00000453716.1:4963|6605
MTHVKKLLN
>ENST00000505014.5|MNV-12591-CC-C|11
SAAQIAMVWPLSASYPSGR
>FUSION-ENST00000663661.1:491446-ENST00000453716.1:4963|1691
MEAEKSHHRPPASWR
>FUSION-ENST00000663661.1:491446-ENST00000453716.1:4963|2195
IFIKHLARSY
>ENST00000261170.5|SNV-77344-G-A|1
DTVNTASRMESTGLPLR
>FUSION-ENST00000663661.1:491446-ENST00000453716.1:4963|3904
NQKQDDNEK
>FUSION-ENST00000654997.1:491446-ENST00000453716.1:4963|12157
FFSLVTKFSIHLKIY
>FUSION-ENST00000663661.1:491446-ENST00000453716.1:4963|2410
MLLLLNVTI
>FUSION-ENST00000654997.1:491446-ENST00000453716.1:4963|10570
GLLGRGGARGGIALGEINVHR
>FUSION-ENST00000663661.1:491446-ENST00000453716.1:4963|9068
MVIEFKNFCQKSIFR
>FUSION-ENST00000654997.1:491446-ENST00000453716.1:4963|10898
MLKTLNKLGSDGTYLK
>FUSION-ENST00000663661.1:491446-ENST00000453716.1:4963|3069
NLSCKNSRIER
>FUSION-ENST00000663661.1:491446-ENST00000453716.1:4963|5763
MRVLIYLPKPRNPK
>FUSION-ENST00000663661.1:491446-ENST00000453716.1:4963|5987
MHTYIKLTWIRHSSDNVPQLNIR
>FUSION-ENST00000663661.1:491446-ENST00000453716.1:4963|5986
HTYIKLTWIRHSSDNVPQLNIR
>FUSION-ENST00000635845.1:491446-ENST00000453716.1:4963|1248
SCGFVEGVGVWEISWT
>FUSION-ENST00000663661.1:491446-ENST00000453716.1:4963|7022
LLCPRLNYER
>FUSION-ENST00000663661.1:491446-ENST00000453716.1:4963|2169
AGCFDVAT
>FUSION-ENST00000663661.1:491446-ENST00000453716.1:4963|4727
HWNVIQL
>FUSION-ENST00000658518.1:491446-ENST00000453716.1:4963|9814
PIYCLCDKVSPMTHLV
>FUSION-ENST00000658518.1:491446-ENST00000453716.1:4963|10270
MSRYIYLLLIM
>FUSION-ENST00000663661.1:491446-ENST00000453716.1:4963|5100
MCRALKQY
>FUSION-ENST00000635845.1:491446-ENST00000453716.1:4963|237
MKLVMFKK
>FUSION-ENST00000654997.1:491446-ENST00000453716.1:4963|13030
VWLRVFKRPR
>FUSION-ENST00000663661.1:491446-ENST00000453716.1:4963|3242
YILYIFIYYIIFI
>FUSION-ENST00000663661.1:491446-ENST00000453716.1:4963|3923
MPSKNPLIVVD
>FUSION-ENST00000663661.1:491446-ENST00000453716.1:4963|3813
WSQFYFLVKFRYNDH
>FUSION-ENST00000663661.1:491446-ENST00000453716.1:4963|3202
SSFTPLSACGYLVFQSHLLKRLSFP
>FUSION-ENST00000635845.1:491446-ENST00000453716.1:4963|270
MMLNRSSDREHPCLFSVLGESI
>FUSION-ENST00000654997.1:491446-ENST00000453716.1:4963|11453
MHHVFQGYKLE
>FUSION-ENST00000635845.1:491446-ENST00000453716.1:4963|1321
EALLVEELCVVRKPLLTQMAAWLWR
>FUSION-ENST00000654997.1:491446-ENST00000453716.1:4963|12612
SHRVWSPAS
>FUSION-ENST00000663661.1:491446-ENST00000453716.1:4963|3852
CFSFFLTLQLV
>FUSION-ENST00000663661.1:491446-ENST00000453716.1:4963|3547
MLGYLAIFSR
>FUSION-ENST00000658518.1:491446-ENST00000453716.1:4963|9841
VVLSCFLTGTLKYYALLIFFSK
>FUSION-ENST00000654997.1:491446-ENST00000453716.1:4963|12438
DSVSEKK
>FUSION-ENST00000663661.1:491446-ENST00000453716.1:4963|4334
MAENIIK
>FUSION-ENST00000663661.1:491446-ENST00000453716.1:4963|4063
FMCVQTF
>FUSION-ENST00000658518.1:491446-ENST00000453716.1:4963|9783
SRDSEFYSVRYGR
>FUSION-ENST00000654997.1:491446-ENST00000453716.1:4963|12543
SSLDYPK
>FUSION-ENST00000663661.1:491446-ENST00000453716.1:4963|5896
NICWYVSHIDALI
>FUSION-ENST00000635845.1:491446-ENST00000453716.1:4963|589
FYGVVNIAENDLAR
>FUSION-ENST00000663661.1:491446-ENST00000453716.1:4963|8524
HQIHNIKGK
>FUSION-ENST00000654997.1:491446-ENST00000453716.1:4963|12796
IPQAGINYKP
>FUSION-ENST00000663661.1:491446-ENST00000453716.1:4963|3392
FCLMGSSESPASASRVARITDSR
>FUSION-ENST00000663661.1:491446-ENST00000453716.1:4963|2496
SNSFILYESRFENVLISPR
>FUSION-ENST00000663661.1:491446-ENST00000453716.1:4963|4506
SLLWKSLAPPC
>FUSION-ENST00000540425.1:16152-ENST00000448484.5:116899|182
EKPSQANSDPSMSF
>FUSION-ENST00000635845.1:491446-ENST00000453716.1:4963|1269
MLEGCESCKG
>FUSION-ENST00000635845.1:491446-ENST00000453716.1:4963|456
SLTMPMS
>FUSION-ENST00000663661.1:491446-ENST00000453716.1:4963|1523
YILMPRQHSVK
>FUSION-ENST00000635845.1:491446-ENST00000453716.1:4963|421
MGMALNP
>FUSION-ENST00000663661.1:491446-ENST00000453716.1:4963|6875
MNLLRKVGHSLQDFI
>FUSION-ENST00000654997.1:491446-ENST00000453716.1:4963|11838
TWQVRNDR
>FUSION-ENST00000663661.1:491446-ENST00000453716.1:4963|7276
FANEKLFSHFFFMRL
>FUSION-ENST00000654997.1:491446-ENST00000453716.1:4963|10603
NLETIILSR
>FUSION-ENST00000635845.1:491446-ENST00000453716.1:4963|83
MISQHFIR
>FUSION-ENST00000663661.1:491446-ENST00000453716.1:4963|3514
MNVSFFIIRCYRLNIEY
>FUSION-ENST00000663661.1:491446-ENST00000453716.1:4963|8619
KIAIYVYFFKIAAFCLLLFAR
>FUSION-ENST00000663661.1:491446-ENST00000453716.1:4963|7141
MIYRIYRNR
>FUSION-ENST00000663661.1:491446-ENST00000453716.1:4963|3466
KNILLSVYVR
>FUSION-ENST00000663661.1:491446-ENST00000453716.1:4963|2263
MCTYTHKYVYK
>FUSION-ENST00000663661.1:491446-ENST00000453716.1:4963|3661
NVKGWFGSYYIACLKVIH
>ENST00000492398.5|SNV-4114-G-A|3
AHIWPCQPTERWR
>FUSION-ENST00000654997.1:491446-ENST00000453716.1:4963|12170
LEELSLGNNKFVR
>FUSION-ENST00000635845.1:491446-ENST00000453716.1:4963|186
FYFKMLEFQEINSLLGLN
>FUSION-ENST00000663661.1:491446-ENST00000453716.1:4963|1983
MEATQHTMRK
>FUSION-ENST00000658518.1:491446-ENST00000453716.1:4963|9816
PIYCLCDK
>FUSION-ENST00000654997.1:491446-ENST00000453716.1:4963|12546
EHRVLGVAK
>FUSION-ENST00000663661.1:491446-ENST00000453716.1:4963|7385
MFCHIIQHII
>FUSION-ENST00000663661.1:491446-ENST00000453716.1:4963|8342
AEHNITKI
>FUSION-ENST00000663661.1:491446-ENST00000453716.1:4963|3425
MLMRLLI
>FUSION-ENST00000663661.1:491446-ENST00000453716.1:4963|7925
MFCLTFYMPYI
>FUSION-ENST00000663661.1:491446-ENST00000453716.1:4963|5704
YLNIYVFEYINLCKIK
>FUSION-ENST00000635845.1:491446-ENST00000453716.1:4963|169
MVISVTYSLPLLGR
>FUSION-ENST00000663661.1:491446-ENST00000453716.1:4963|3656
MVKVFITALKVYIR
>FUSION-ENST00000654997.1:491446-ENST00000453716.1:4963|11177
NFQPRVSYPAK
>FUSION-ENST00000663661.1:491446-ENST00000453716.1:4963|2349
MHCHRVR
>FUSION-ENST00000663661.1:491446-ENST00000453716.1:4963|4485
SLNKKVK
>FUSION-ENST00000663661.1:491446-ENST00000453716.1:4963|1627
GTCALLLGFVIKD
>FUSION-ENST00000663661.1:491446-ENST00000453716.1:4963|4039
VNDSAYDSNQTKFPFNPK
>FUSION-ENST00000635845.1:491446-ENST00000453716.1:4963|487
TSIFSCVCWLHKCLLLR
>FUSION-ENST00000325327.4:12556-ENST00000539988.1:15923|1
CSLTSPLDPP
>FUSION-ENST00000663661.1:491446-ENST00000453716.1:4963|8884
IKRDKPW
>FUSION-ENST00000663661.1:491446-ENST00000453716.1:4963|5598
MEAMGVCT
>FUSION-ENST00000663661.1:491446-ENST00000453716.1:4963|5103
MLPGIARERAAR
>FUSION-ENST00000663661.1:491446-ENST00000453716.1:4963|3518
MNVSFFIIR
>FUSION-ENST00000658518.1:491446-ENST00000453716.1:4963|9546
NNHKTSQEK
>FUSION-ENST00000663661.1:491446-ENST00000453716.1:4963|6750
WTIALEACK
>FUSION-ENST00000663661.1:491446-ENST00000453716.1:4963|5067
IIQIYLVILEKYK
>FUSION-ENST00000654997.1:491446-ENST00000453716.1:4963|12004
IQFQQFSKVK
>FUSION-ENST00000663661.1:491446-ENST00000453716.1:4963|1642
EGSWILCKK
>FUSION-ENST00000654997.1:491446-ENST00000453716.1:4963|11315
MFLSVTLSLEVNTESDQ
>FUSION-ENST00000663661.1:491446-ENST00000453716.1:4963|2287
DPGHVPTKNKVH
>ENST00000335658.6|SNV-7014-C-T|2
IPEAVESPQEASGVR
>FUSION-ENST00000663661.1:491446-ENST00000453716.1:4963|6160
VNVSKNLFK
>ENST00000347486.8|SNV-20818-C-T|1
EPFVRQVLRQTFQER
>FUSION-ENST00000663661.1:491446-ENST00000453716.1:4963|4313
GVLHCQAAKSFQ
>FUSION-ENST00000654997.1:491446-ENST00000453716.1:4963|12204
VKKTYVL
>FUSION-ENST00000663661.1:491446-ENST00000453716.1:4963|2402
AGIIIIHLLYMR
>FUSION-ENST00000663661.1:491446-ENST00000453716.1:4963|7225
MLMSRLPYILSI
>FUSION-ENST00000654997.1:491446-ENST00000453716.1:4963|12564
YCGDISRYVR
>ENST00000366926.4|SNV-30820-G-C|1
ATVFANVAGDSFNTQNEPEDMMKK
>FUSION-ENST00000654997.1:491446-ENST00000453716.1:4963|11995
WFPVIMGSSIYVLFK
>FUSION-ENST00000663661.1:491446-ENST00000453716.1:4963|8962
MPLVLLYLLSK
>FUSION-ENST00000663661.1:491446-ENST00000453716.1:4963|3332
VGYRSRGVLEEHLYDLR
>FUSION-ENST00000654997.1:491446-ENST00000453716.1:4963|12014
KDPPQLRQR
>ENST00000370596.5|SNV-86785-C-A|7
FSDQNASSVKDAYIECK
>FUSION-ENST00000635845.1:491446-ENST00000453716.1:4963|138
MCQNCLSKSK
>FUSION-ENST00000658518.1:491446-ENST00000453716.1:4963|10048
MLPRLDLNCWVQMILLPQPPK
>FUSION-ENST00000663661.1:491446-ENST00000453716.1:4963|1641
EGSWILCKKK
>ENST00000328224.7|SNV-4583-G-T|2
GACTSHDPHSSRGSR
>FUSION-ENST00000658518.1:491446-ENST00000453716.1:4963|9067
MFVSSCIYLKLSSLYFQYEDIFK
>FUSION-ENST00000635845.1:491446-ENST00000453716.1:4963|1462
MFLRAALSR
>FUSION-ENST00000663661.1:491446-ENST00000453716.1:4963|8722
NLESNFPRNQFFSSLVK
>FUSION-ENST00000663661.1:491446-ENST00000453716.1:4963|3553
GVLIEEKIRK
>FUSION-ENST00000658518.1:491446-ENST00000453716.1:4963|9091
MHSCVYR
>FUSION-ENST00000663661.1:491446-ENST00000453716.1:4963|3203
SSFTPLSACGYLVFQSHLLKR
>FUSION-ENST00000635845.1:491446-ENST00000453716.1:4963|351
FYLFKNIYIYIPK
>FUSION-ENST00000654997.1:491446-ENST00000453716.1:4963|13089
MFSGEQCLR
>FUSION-ENST00000654997.1:491446-ENST00000453716.1:4963|11452
HHVFQGYKLE
>FUSION-ENST00000663661.1:491446-ENST00000453716.1:4963|2858
GQRPNVFGLLPTVPCFSSLSV
>FUSION-ENST00000663661.1:491446-ENST00000453716.1:4963|6099
TETDDTYRQYLLSNILQISR
>FUSION-ENST00000658518.1:491446-ENST00000453716.1:4963|9419
GKQVTPYMVAGER
>FUSION-ENST00000663661.1:491446-ENST00000453716.1:4963|1965
MSFACFLSVIL
>FUSION-ENST00000635845.1:491446-ENST00000453716.1:4963|1127
MNWAGFLYLMEKSLNTN
>FUSION-ENST00000654997.1:491446-ENST00000453716.1:4963|12978
MSSHRDER
>FUSION-ENST00000663661.1:491446-ENST00000453716.1:4963|6662
EIVMSLEAGK
>FUSION-ENST00000654997.1:491446-ENST00000453716.1:4963|11270
RTVHSPGK
>FUSION-ENST00000658518.1:491446-ENST00000453716.1:4963|10137
KYIPTMCLGGEENWSVCK
>FUSION-ENST00000654997.1:491446-ENST00000453716.1:4963|10781
NEQWGKDSLFNKWCWENQLALCR
>FUSION-ENST00000663661.1:491446-ENST00000453716.1:4963|2016
FCILNPLQESSLLVKNQSALRILI
>FUSION-ENST00000663661.1:491446-ENST00000453716.1:4963|4529
ATVFFKNTYVKMK
>FUSION-ENST00000654997.1:491446-ENST00000453716.1:4963|11346
EEFIQYFNEPRLLELSFMK
>ENST00000556730.1|SNV-26175-C-T|6
MSLAMLSLGAGFSTK
>FUSION-ENST00000635845.1:491446-ENST00000453716.1:4963|907
KNKYIYK
>FUSION-ENST00000654997.1:491446-ENST00000453716.1:4963|10545
MNMSQRSHGINVL
>FUSION-ENST00000635845.1:491446-ENST00000453716.1:4963|610
MHYILDLCSK
>FUSION-ENST00000658518.1:491446-ENST00000453716.1:4963|9592
LYKFRGTNGVLLHGYTA
>FUSION-ENST00000663661.1:491446-ENST00000453716.1:4963|7619
SPFQLWERPEQHLKS
>ENST00000613852.4|SNV-12320-G-A|4
KAGEMLSR
>FUSION-ENST00000663661.1:491446-ENST00000453716.1:4963|4293
ELLDSPFKERCLK
>FUSION-ENST00000654997.1:491446-ENST00000453716.1:4963|12568
IESLVSLRNCKK
>FUSION-ENST00000663661.1:491446-ENST00000453716.1:4963|5392
MLPIDFCK
>FUSION-ENST00000635845.1:491446-ENST00000453716.1:4963|631
RICQEVGHFQDKQHTLHFG
>FUSION-ENST00000663661.1:491446-ENST00000453716.1:4963|4586
CLLGTMKLI
>FUSION-ENST00000663661.1:491446-ENST00000453716.1:4963|4434
TLGMLRG
>FUSION-ENST00000635845.1:491446-ENST00000453716.1:4963|1417
MAGSNGIPSSRSLRNR
>FUSION-ENST00000663661.1:491446-ENST00000453716.1:4963|4122
NIHQAVDLPKIFFRNEACK
>FUSION-ENST00000654997.1:491446-ENST00000453716.1:4963|11514
SSINKSKSMIK
>FUSION-ENST00000663661.1:491446-ENST00000453716.1:4963|6038
LQRGKQGEK
>FUSION-ENST00000663661.1:491446-ENST00000453716.1:4963|3437
MESNIVVPSSKEFFL
>FUSION-ENST00000654997.1:491446-ENST00000453716.1:4963|12333
MARSLKV
>FUSION-ENST00000663661.1:491446-ENST00000453716.1:4963|6406
KAEEIQLVISDLPLGNPDIPEKLG
>FUSION-ENST00000635845.1:491446-ENST00000453716.1:4963|52
NMLASLTIVVQ
>FUSION-ENST00000540425.1:16152-ENST00000448484.5:116899|101
MVPRSLFK
>FUSION-ENST00000663661.1:491446-ENST00000453716.1:4963|7119
MQMLIMRSEHEK
>ENST00000369483.5|INDEL-82902-A-AAGA|3
DATFHYGEEQAAK
>FUSION-ENST00000663661.1:491446-ENST00000453716.1:4963|7036
KLIWSLYSRVIK
>ENST00000368882.8|SNV-18276-A-G|3
FVATLFVNQSSK
>FUSION-ENST00000663661.1:491446-ENST00000453716.1:4963|4686
KFYSWTGDGCALHLK
>FUSION-ENST00000663661.1:491446-ENST00000453716.1:4963|8418
WCIWIRVLDRSVLLFNLLA
>FUSION-ENST00000663661.1:491446-ENST00000453716.1:4963|8445
LYTHIHITLHTMNTCVKLFKIR
>FUSION-ENST00000663661.1:491446-ENST00000453716.1:4963|7928
ANPIFFFFLVSIMINEMFLFH
>FUSION-ENST00000663661.1:491446-ENST00000453716.1:4963|5594
MNYSTRQEIFGVIRNTLK
>FUSION-ENST00000663661.1:491446-ENST00000453716.1:4963|8101
VKRCFFQIIFLCCQIPK
>FUSION-ENST00000663661.1:491446-ENST00000453716.1:4963|3357
MYFNNLLPQILNLNSTQLSVGLYS
>FUSION-ENST00000663661.1:491446-ENST00000453716.1:4963|6844
EFFTVSMLKYTYVKIALLLIK
>FUSION-ENST00000663661.1:491446-ENST00000453716.1:4963|6515
AKPCLYKCTK
>FUSION-ENST00000654997.1:491446-ENST00000453716.1:4963|11024
AEIHKLFETNENK
>FUSION-ENST00000654997.1:491446-ENST00000453716.1:4963|11594
QDQYSDIR
>FUSION-ENST00000663661.1:491446-ENST00000453716.1:4963|6686
GLECYFKLSDNEN
>FUSION-ENST00000663661.1:491446-ENST00000453716.1:4963|6162
SFQLIQIV
>FUSION-ENST00000663661.1:491446-ENST00000453716.1:4963|7543
MRIFAILAQPCVYFTFCV
>FUSION-ENST00000663661.1:491446-ENST00000453716.1:4963|3488
MFLINIQTI
>FUSION-ENST00000663661.1:491446-ENST00000453716.1:4963|2438
MSHAHIPVPRG
>FUSION-ENST00000654997.1:491446-ENST00000453716.1:4963|11714
MPFSCLSLPSSRDYRRPPPR
>FUSION-ENST00000663661.1:491446-ENST00000453716.1:4963|3604
TQESGYG
>FUSION-ENST00000654997.1:491446-ENST00000453716.1:4963|11828
LYKWLQEQIN
>FUSION-ENST00000663661.1:491446-ENST00000453716.1:4963|6316
MGDGESI
>ENST00000532957.5|MNV-18733-CC-C|12
RGAAPATAPR
>FUSION-ENST00000663661.1:491446-ENST00000453716.1:4963|3452
MYIYFNICLCECVSS
>FUSION-ENST00000663661.1:491446-ENST00000453716.1:4963|1679
MICPIIVFGK
>FUSION-ENST00000635845.1:491446-ENST00000453716.1:4963|311
LRQENQLNLGGGGCSELR
>FUSION-ENST00000635845.1:491446-ENST00000453716.1:4963|1004
PMYGLLPLFILMKILIL
>FUSION-ENST00000635845.1:491446-ENST00000453716.1:4963|669
MANISGK
>FUSION-ENST00000663661.1:491446-ENST00000453716.1:4963|8104
HSYELLVLNRVK
>FUSION-ENST00000658518.1:491446-ENST00000453716.1:4963|10337
LYLYSVLSLTK
>FUSION-ENST00000663661.1:491446-ENST00000453716.1:4963|2420
MICFLAFPWK
>FUSION-ENST00000663661.1:491446-ENST00000453716.1:4963|7842
VNYHINILM
>FUSION-ENST00000663661.1:491446-ENST00000453716.1:4963|5374
MCVFVYVCIIELLIYHVVF
>FUSION-ENST00000540425.1:16152-ENST00000448484.5:116899|74
SRGAPMLVTWALGRGR
>FUSION-ENST00000663661.1:491446-ENST00000453716.1:4963|3595
DRPFSEGPHLLTLK
>FUSION-ENST00000663661.1:491446-ENST00000453716.1:4963|6627
GFPFGGALILLSPEPCEEER
>ENST00000532957.5|MNV-18733-CC-C|3
GHAPTAQRLAQLHLGLRPRALPHH
>FUSION-ENST00000663661.1:491446-ENST00000453716.1:4963|5679
KPCLGSILPCFPKIIVCFY
>FUSION-ENST00000663661.1:491446-ENST00000453716.1:4963|1731
MWEGFVFICNT
>FUSION-ENST00000663661.1:491446-ENST00000453716.1:4963|5260
YCTISHYLLE
>FUSION-ENST00000663661.1:491446-ENST00000453716.1:4963|3104
QIKYNSKSVLNLETQSSYVPNVLGL
>FUSION-ENST00000658518.1:491446-ENST00000453716.1:4963|9995
MLSYCNICRLEELVGLLAL
>FUSION-ENST00000663661.1:491446-ENST00000453716.1:4963|1917
MVKPCLYQQKSTK
>FUSION-ENST00000654997.1:491446-ENST00000453716.1:4963|10880
TGTRQGCPR
>FUSION-ENST00000663661.1:491446-ENST00000453716.1:4963|4445
MHIYTIAYLN
>FUSION-ENST00000663661.1:491446-ENST00000453716.1:4963|5174
CVCVCVCVCVCVCLALSLSSK
>FUSION-ENST00000663661.1:491446-ENST00000453716.1:4963|1655
SVIGKGS
>FUSION-ENST00000654997.1:491446-ENST00000453716.1:4963|10817
CKNYKHSYTPIIDK
>FUSION-ENST00000663661.1:491446-ENST00000453716.1:4963|6142
NKENHLKK
>FUSION-ENST00000654997.1:491446-ENST00000453716.1:4963|12377
MTSDIKK
>FUSION-ENST00000663661.1:491446-ENST00000453716.1:4963|1847
MDVHVMAGM
>FUSION-ENST00000654997.1:491446-ENST00000453716.1:4963|11012
MYQNLWDTAK
>FUSION-ENST00000654997.1:491446-ENST00000453716.1:4963|10539
SHGINVL
>FUSION-ENST00000658518.1:491446-ENST00000453716.1:4963|10456
MELIIHT
>FUSION-ENST00000663661.1:491446-ENST00000453716.1:4963|8890
HSFKNNSHIFPSR
>FUSION-ENST00000663661.1:491446-ENST00000453716.1:4963|2326
FFSLILFPLFLPCIR
>FUSION-ENST00000663661.1:491446-ENST00000453716.1:4963|5496
MPSCHLK
>FUSION-ENST00000654997.1:491446-ENST00000453716.1:4963|11747
SKSISHFFLKLFFEYL
>FUSION-ENST00000663661.1:491446-ENST00000453716.1:4963|1986
IVAPGKK
>FUSION-ENST00000635845.1:491446-ENST00000453716.1:4963|462
VVSFAVQKLLSLIR
>FUSION-ENST00000663661.1:491446-ENST00000453716.1:4963|7342
MFCSLTLLFKIIK
>FUSION-ENST00000663661.1:491446-ENST00000453716.1:4963|5576
MNFCSWEVILTTLSF
>ENST00000532957.5|SNV-18725-C-A|2
MTPTTGDPPPAGWPQAAPRPSA
>FUSION-ENST00000663661.1:491446-ENST00000453716.1:4963|8018
MWESMFCQTQSEGLPGLCT
>FUSION-ENST00000663661.1:491446-ENST00000453716.1:4963|8006
MCLFLKSE
>FUSION-ENST00000654997.1:491446-ENST00000453716.1:4963|13092
VARLMFSGEQCLRV
>FUSION-ENST00000658518.1:491446-ENST00000453716.1:4963|10042
MQFCYTK
>FUSION-ENST00000540425.1:16152-ENST00000448484.5:116899|116
MLKAGKNTNIWLFC
>FUSION-ENST00000663661.1:491446-ENST00000453716.1:4963|5718
YGVMVLLLLYTIHTAIHMYT
>FUSION-ENST00000663661.1:491446-ENST00000453716.1:4963|5335
MIYLMVTFKIK
>FUSION-ENST00000658518.1:491446-ENST00000453716.1:4963|9438
YIDMYVGGLNVCVCIWK
>FUSION-ENST00000654997.1:491446-ENST00000453716.1:4963|12361
NFLGLVGV
>FUSION-ENST00000663661.1:491446-ENST00000453716.1:4963|7339
FCSLTLLFKIIKE
>FUSION-ENST00000663661.1:491446-ENST00000453716.1:4963|7430
SHIHGHLNPVEKNNK
>FUSION-ENST00000663661.1:491446-ENST00000453716.1:4963|5528
QGRRPGWLECSEPADSSRH
>FUSION-ENST00000654997.1:491446-ENST00000453716.1:4963|10789
NSHSQLLQK
>FUSION-ENST00000663661.1:491446-ENST00000453716.1:4963|5890
NTTMVAPMK
>ENST00000335658.6|SNV-7014-C-T|1
IPEAVESPQEASGVRWCVVHGK
>FUSION-ENST00000663661.1:491446-ENST00000453716.1:4963|4544
KRCMCTAK
>FUSION-ENST00000663661.1:491446-ENST00000453716.1:4963|3163
IVILCVECKPSLLYTLKPILI
>FUSION-ENST00000635845.1:491446-ENST00000453716.1:4963|854
VKEFLLSRHSCCTTK
>FUSION-ENST00000654997.1:491446-ENST00000453716.1:4963|12148
ILRAYLK
>FUSION-ENST00000658518.1:491446-ENST00000453716.1:4963|9908
MVAGICNSSYLGG
>ENST00000445177.5|SNV-141424-G-C|3
TQLDEENLNK
>FUSION-ENST00000663661.1:491446-ENST00000453716.1:4963|3639
CRGREVIGLWR
>FUSION-ENST00000663661.1:491446-ENST00000453716.1:4963|5981
LGSEKGK
>FUSION-ENST00000658518.1:491446-ENST00000453716.1:4963|9123
MSCLSGF
>FUSION-ENST00000663661.1:491446-ENST00000453716.1:4963|2270
MCVYMYMCTYTHKYVYK
>FUSION-ENST00000663661.1:491446-ENST00000453716.1:4963|5143
RKTLSQKPNK
>FUSION-ENST00000635845.1:491446-ENST00000453716.1:4963|1091
CRAHPCEETTK
>FUSION-ENST00000663661.1:491446-ENST00000453716.1:4963|8757
MWCAKLLDSQR
>FUSION-ENST00000654997.1:491446-ENST00000453716.1:4963|13065
NVLSVIR
>ENST00000261200.8|SNV-90155-C-A|4
TLVLVTHKLQYLTHDDWIIAMK
>FUSION-ENST00000663661.1:491446-ENST00000453716.1:4963|1586
MRLLCSLKK
>FUSION-ENST00000663661.1:491446-ENST00000453716.1:4963|8791
MLATHHEYYHI
>FUSION-ENST00000658518.1:491446-ENST00000453716.1:4963|9933
QSIQEHK
>FUSION-ENST00000654997.1:491446-ENST00000453716.1:4963|11246
IITSHQQGNKTAQNWMSLMN
>FUSION-ENST00000663661.1:491446-ENST00000453716.1:4963|6416
WGFTFSPK
>FUSION-ENST00000663661.1:491446-ENST00000453716.1:4963|4370
TLICWSFFKNLLQK
>FUSION-ENST00000658518.1:491446-ENST00000453716.1:4963|10076
CCQMKDESGFP
>ENST00000533413.5|MNV-83657-AT-A|12
FPFIMEGTKPK
>FUSION-ENST00000654997.1:491446-ENST00000453716.1:4963|11333
NVVTYILLVGSIKM
>FUSION-ENST00000635845.1:491446-ENST00000453716.1:4963|1080
PGCQSPQTICPFFDKII
>FUSION-ENST00000663661.1:491446-ENST00000453716.1:4963|5485
MWQTLSQELGK
>FUSION-ENST00000654997.1:491446-ENST00000453716.1:4963|12878
MLEAKAR
>FUSION-ENST00000663661.1:491446-ENST00000453716.1:4963|6363
MISASHL
>FUSION-ENST00000663661.1:491446-ENST00000453716.1:4963|7566
MFPQILKIQK
>FUSION-ENST00000663661.1:491446-ENST00000453716.1:4963|6453
LYFDIIK
>FUSION-ENST00000654997.1:491446-ENST00000453716.1:4963|12080
EMREQAKHLR
>FUSION-ENST00000663661.1:491446-ENST00000453716.1:4963|3638
GREVIGLWR
>FUSION-ENST00000654997.1:491446-ENST00000453716.1:4963|11727
MCVYIYITYIYLYIYIDIYR
>FUSION-ENST00000663661.1:491446-ENST00000453716.1:4963|2140
LLIVHINSNVYSYFAHKVPFK
>FUSION-ENST00000654997.1:491446-ENST00000453716.1:4963|11945
FYIHKQCIKSFPF
>FUSION-ENST00000654997.1:491446-ENST00000453716.1:4963|11491
LAILIIEKIVDDK
>FUSION-ENST00000663661.1:491446-ENST00000453716.1:4963|8437
NMWRTHQQNTYIHRI
>FUSION-ENST00000663661.1:491446-ENST00000453716.1:4963|8450
MLYTHIHITLHTMNTCVK
>FUSION-ENST00000654997.1:491446-ENST00000453716.1:4963|12345
DVGSKAR
>FUSION-ENST00000663661.1:491446-ENST00000453716.1:4963|1684
SSILRISEVEGGTLSLR
>FUSION-ENST00000663661.1:491446-ENST00000453716.1:4963|3919
FWSELLSLVR
>FUSION-ENST00000654997.1:491446-ENST00000453716.1:4963|10721
MQKTETGPLPYTLYK
>FUSION-ENST00000663661.1:491446-ENST00000453716.1:4963|8228
NRNLLSQNSGGCKSK
>FUSION-ENST00000663661.1:491446-ENST00000453716.1:4963|2777
IPVHRNDRK
>FUSION-ENST00000663661.1:491446-ENST00000453716.1:4963|3512
CYRLNIEY
>FUSION-ENST00000658518.1:491446-ENST00000453716.1:4963|10022
DSCPCHSTHALER
>FUSION-ENST00000658518.1:491446-ENST00000453716.1:4963|9569
GRGWSGIQITQN
>FUSION-ENST00000663661.1:491446-ENST00000453716.1:4963|3773
KNNVLDILFFIF
>FUSION-ENST00000663661.1:491446-ENST00000453716.1:4963|3539
HVGNLLFNM
>FUSION-ENST00000654997.1:491446-ENST00000453716.1:4963|11459
KVSKTIVTSLGGAIDYDLVMV
>FUSION-ENST00000654997.1:491446-ENST00000453716.1:4963|10634
MQPTNIWK
>FUSION-ENST00000654997.1:491446-ENST00000453716.1:4963|12605
DVKVNKADSP
>FUSION-ENST00000654997.1:491446-ENST00000453716.1:4963|11554
DENEGKVVK
>FUSION-ENST00000635845.1:491446-ENST00000453716.1:4963|1463
GDVSQGCFEQD
>FUSION-ENST00000663661.1:491446-ENST00000453716.1:4963|2459
KVGIVSAFF
>FUSION-ENST00000663661.1:491446-ENST00000453716.1:4963|3578
MLEICFSTCK
>FUSION-ENST00000663661.1:491446-ENST00000453716.1:4963|2376
ATILINQDNGIKFSSV
>ENST00000369483.5|INDEL-82902-A-AAGA|4
LSRDATFHYGEEQAAKNNLK
>FUSION-ENST00000635845.1:491446-ENST00000453716.1:4963|394
LNRSGER
>FUSION-ENST00000635845.1:491446-ENST00000453716.1:4963|473
MISHCDFDLHFSDCQ
>FUSION-ENST00000663661.1:491446-ENST00000453716.1:4963|4355
MKNMTWFVWGTEGTGGGATFRALK
>FUSION-ENST00000663661.1:491446-ENST00000453716.1:4963|6439
AYKVFIAYLGYIISIFSMGL
>FUSION-ENST00000663661.1:491446-ENST00000453716.1:4963|2038
MFIGHVDFLFSLEYECMI
>FUSION-ENST00000635845.1:491446-ENST00000453716.1:4963|671
MQIAVITYTGWLTFLGKTF
>FUSION-ENST00000663661.1:491446-ENST00000453716.1:4963|5944
FGEKLPCCVVTPLR
>FUSION-ENST00000663661.1:491446-ENST00000453716.1:4963|7048
LYCKAHCFELSHK
>FUSION-ENST00000663661.1:491446-ENST00000453716.1:4963|8373
LQCMGLNIYIIDMTSLK
>FUSION-ENST00000663661.1:491446-ENST00000453716.1:4963|7885
MAFPPYVCAQK
>FUSION-ENST00000654997.1:491446-ENST00000453716.1:4963|10863
MKDIQIGREEVK
>FUSION-ENST00000663661.1:491446-ENST00000453716.1:4963|8110
VSLEHCLKVICNNK
>FUSION-ENST00000654997.1:491446-ENST00000453716.1:4963|11277
MMHSGPHTHRPGDSFR
>FUSION-ENST00000654997.1:491446-ENST00000453716.1:4963|11305
SVGCGEDSQIGTPLVCSSQLDQHRR
>ENST00000532957.5|MNV-18733-CC-C|28
LSAPQRARPAPIAPGAQPQPRR
>FUSION-ENST00000654997.1:491446-ENST00000453716.1:4963|13104
QTSFVSFCLVCSYFIETLHTLKK
>ENST00000263317.9|SNV-95783-C-G|1
TSSQNISLPEYFSEHFHEPFPEGF
>FUSION-ENST00000654997.1:491446-ENST00000453716.1:4963|12883
TKTKLDVTDYVINK
>FUSION-ENST00000658518.1:491446-ENST00000453716.1:4963|9130
MHSFQLRQ
>ENST00000622580.4|SNV-19436-G-A|3
EQPVEVGDWR
>FUSION-ENST00000663661.1:491446-ENST00000453716.1:4963|2679
DNICFIFQYLFYFYFLKTYEVDDK
>FUSION-ENST00000654997.1:491446-ENST00000453716.1:4963|12642
RHHAGLIFFCSFSRDGVSPCWSGWS
>FUSION-ENST00000654997.1:491446-ENST00000453716.1:4963|11558
MLRDENEGK
>FUSION-ENST00000654997.1:491446-ENST00000453716.1:4963|13100
KFEMVPSSFYFGANILKVAR
>FUSION-ENST00000654997.1:491446-ENST00000453716.1:4963|12422
MILSFLVFIILYK
>FUSION-ENST00000663661.1:491446-ENST00000453716.1:4963|8965
MTNFLNQL
>FUSION-ENST00000654997.1:491446-ENST00000453716.1:4963|12567
MYCGDISR
>FUSION-ENST00000663661.1:491446-ENST00000453716.1:4963|2524
EKGEVHSGGGGS
>FUSION-ENST00000663661.1:491446-ENST00000453716.1:4963|1599
LKFNCFKLSINYPG
>FUSION-ENST00000663661.1:491446-ENST00000453716.1:4963|5123
AHACYPSTLRGQVGR
>FUSION-ENST00000663661.1:491446-ENST00000453716.1:4963|7859
MVKPIISASQKILVTIEIEV
>ENST00000492398.5|SNV-4114-G-A|1
AHIWPCQPTERWRSAQCGR
>FUSION-ENST00000658518.1:491446-ENST00000453716.1:4963|9129
HSFQLRQ
>FUSION-ENST00000663661.1:491446-ENST00000453716.1:4963|1563
IMLHCNTDHWCFKKPIHPCLHLFAK
>FUSION-ENST00000663661.1:491446-ENST00000453716.1:4963|3748
GKVLSISSLLENTSVCGEK
>FUSION-ENST00000663661.1:491446-ENST00000453716.1:4963|8156
MPTNTSP
>FUSION-ENST00000654997.1:491446-ENST00000453716.1:4963|12854
MGRRVVIFCK
>ENST00000532957.5|MNV-18733-CC-C|38
VAGPGRSDSHGQPRGR
>FUSION-ENST00000654997.1:491446-ENST00000453716.1:4963|10800
HSYTPIIDK
>FUSION-ENST00000663661.1:491446-ENST00000453716.1:4963|8426
TKWCIWIR
>FUSION-ENST00000663661.1:491446-ENST00000453716.1:4963|3584
IFQVPSTGKR
>FUSION-ENST00000663661.1:491446-ENST00000453716.1:4963|4997
YQFLCLGTSHLWHLSCAQCKSSIK
>FUSION-ENST00000635845.1:491446-ENST00000453716.1:4963|1022
SLVPTFPFVIL
>FUSION-ENST00000663661.1:491446-ENST00000453716.1:4963|2392
FRSLYYIFLIMNICYGK
>ENST00000340537.9|SNV-134-G-T|5
RFLAVLTLR
>ENST00000360639.6|SNV-11633-G-T|1
AVPHPGAFQR
>FUSION-ENST00000663661.1:491446-ENST00000453716.1:4963|8002
MLQFKDNNFL
>FUSION-ENST00000663661.1:491446-ENST00000453716.1:4963|8841
MRYMLEMEMAK
>FUSION-ENST00000654997.1:491446-ENST00000453716.1:4963|11897
VLELQAEPPHLAGR
>FUSION-ENST00000663661.1:491446-ENST00000453716.1:4963|2347
HCHRVRAFTR
>ENST00000478791.1|SNV-7014-C-T|6
ISARARIPEAVESPQEASGK
>FUSION-ENST00000663661.1:491446-ENST00000453716.1:4963|7696
FSFISPSL
>FUSION-ENST00000663661.1:491446-ENST00000453716.1:4963|3534
MCNTFLFVISLSPGESVWIK
>FUSION-ENST00000663661.1:491446-ENST00000453716.1:4963|8571
WLITLKISTASDSFYLIINRFYMNA
>FUSION-ENST00000663661.1:491446-ENST00000453716.1:4963|9083
MPLPNFHVFYQHR
>FUSION-ENST00000654997.1:491446-ENST00000453716.1:4963|12401
VFFDISLFYVK
>FUSION-ENST00000658518.1:491446-ENST00000453716.1:4963|9641
MLCFSIWKEMALSTSCYYPK
>FUSION-ENST00000635845.1:491446-ENST00000453716.1:4963|1396
IYSPLGIYPVMGWLGQMVFLVLDP
>FUSION-ENST00000658518.1:491446-ENST00000453716.1:4963|9416
QVTPYMVAGEREK
>FUSION-ENST00000654997.1:491446-ENST00000453716.1:4963|12235
FPNSKYIGLLLK
>FUSION-ENST00000654997.1:491446-ENST00000453716.1:4963|10931
AGSTYANQ
>FUSION-ENST00000654997.1:491446-ENST00000453716.1:4963|12934
MAACFGLPK
>FUSION-ENST00000540425.1:16152-ENST00000448484.5:116899|51
GSPCLLGGR
>FUSION-ENST00000663661.1:491446-ENST00000453716.1:4963|5063
ISPAAHTYIHIK
>FUSION-ENST00000663661.1:491446-ENST00000453716.1:4963|3511
MWEPHIYLK
>FUSION-ENST00000658518.1:491446-ENST00000453716.1:4963|9717
MFSHQGEHK
>FUSION-ENST00000654997.1:491446-ENST00000453716.1:4963|13070
HIHLNFLKSSCVIQILYTHLKNK
>FUSION-ENST00000635845.1:491446-ENST00000453716.1:4963|182
RSRGEIFS
>FUSION-ENST00000663661.1:491446-ENST00000453716.1:4963|6086
YALKYEIVGS
>FUSION-ENST00000654997.1:491446-ENST00000453716.1:4963|11589
SMGSIKYLSCFIR
>FUSION-ENST00000663661.1:491446-ENST00000453716.1:4963|2098
SATILIGR
>FUSION-ENST00000654997.1:491446-ENST00000453716.1:4963|11490
LAILIIEKIVDDKIEIMVYER
>FUSION-ENST00000663661.1:491446-ENST00000453716.1:4963|4808
NEDSLDLFLK
>FUSION-ENST00000658518.1:491446-ENST00000453716.1:4963|10183
MYKLCQR
>FUSION-ENST00000663661.1:491446-ENST00000453716.1:4963|2341
MKSGTPTL
>ENST00000532957.5|MNV-18733-CC-C|43
GPDARGTQQR
>FUSION-ENST00000663661.1:491446-ENST00000453716.1:4963|1517
PRQHSVKIK
>FUSION-ENST00000663661.1:491446-ENST00000453716.1:4963|3745
IYLGFHFHLYFLCHK
>FUSION-ENST00000663661.1:491446-ENST00000453716.1:4963|6260
FVEAFKCVVLIR
>FUSION-ENST00000654997.1:491446-ENST00000453716.1:4963|11975
MPHHHFFCSAGQYYRRTK
>FUSION-ENST00000635845.1:491446-ENST00000453716.1:4963|524
LRLESCILR
>FUSION-ENST00000654997.1:491446-ENST00000453716.1:4963|10899
MLKTLNK
>FUSION-ENST00000663661.1:491446-ENST00000453716.1:4963|8826
MKVLYISHLVYIDCFLTWK
>FUSION-ENST00000654997.1:491446-ENST00000453716.1:4963|12225
VAHACNPSTLGGRDR
>FUSION-ENST00000635845.1:491446-ENST00000453716.1:4963|672
QIAVITYTGWLTFLGK
>FUSION-ENST00000663661.1:491446-ENST00000453716.1:4963|2405
NKILLPNNSIYS
>FUSION-ENST00000663661.1:491446-ENST00000453716.1:4963|2938
MILRKEPGHSIT
>FUSION-ENST00000663661.1:491446-ENST00000453716.1:4963|7724
FIYMYFR
>FUSION-ENST00000635845.1:491446-ENST00000453716.1:4963|585
TYLYSTFLHLSQCFIGK
>FUSION-ENST00000663661.1:491446-ENST00000453716.1:4963|2538
MVKPHLYYK
>FUSION-ENST00000635845.1:491446-ENST00000453716.1:4963|1209
FWWGGAAIK
>FUSION-ENST00000663661.1:491446-ENST00000453716.1:4963|6683
MLTYDVTAIQ
>ENST00000523710.5|INDEL-15377-T-TT|3
MEKLFLHSCSWDPECWNSSC
>FUSION-ENST00000663661.1:491446-ENST00000453716.1:4963|6594
MNTFYLPKRDLNS
>FUSION-ENST00000663661.1:491446-ENST00000453716.1:4963|8883
MSAFYENIWWFWSFCLVFWPNFLPR
>FUSION-ENST00000658518.1:491446-ENST00000453716.1:4963|10411
YVCIYTHTHTHIYIFIYLLFFLR
>FUSION-ENST00000663661.1:491446-ENST00000453716.1:4963|3450
MTIQKMHI
>FUSION-ENST00000663661.1:491446-ENST00000453716.1:4963|6031
KTASASMVTGQL
>FUSION-ENST00000654997.1:491446-ENST00000453716.1:4963|12357
QNINRFIQR
>FUSION-ENST00000663661.1:491446-ENST00000453716.1:4963|2827
MFKKEDYAGCSDSR
>FUSION-ENST00000654997.1:491446-ENST00000453716.1:4963|12163
MSVLKFFSLVTKFSIHLK
>FUSION-ENST00000663661.1:491446-ENST00000453716.1:4963|7114
LIMRSEHEK
>FUSION-ENST00000663661.1:491446-ENST00000453716.1:4963|2463
VTSQEKHT
>FUSION-ENST00000663661.1:491446-ENST00000453716.1:4963|9084
VSENLFNVSWSVN
>FUSION-ENST00000654997.1:491446-ENST00000453716.1:4963|13101
KFEMVPSSFYFGANILK
>ENST00000312693.4|INDEL-623-A-AAA|10
RGAQDGNPTNETALLGLFLR
>FUSION-ENST00000663661.1:491446-ENST00000453716.1:4963|4280
TIYTEWGFDLLT
>FUSION-ENST00000663661.1:491446-ENST00000453716.1:4963|6639
MAHRLYSSIFALTNSGNLSRLSTL
>FUSION-ENST00000658518.1:491446-ENST00000453716.1:4963|10234
VTVIQMLNMISVLSYNNVVKYK
>FUSION-ENST00000654997.1:491446-ENST00000453716.1:4963|10637
FIAALFTIAKSWNQPK
>FUSION-ENST00000654997.1:491446-ENST00000453716.1:4963|12178
MLVLKHYLWQWFM
>FUSION-ENST00000663661.1:491446-ENST00000453716.1:4963|2362
RKLVILSTK
>FUSION-ENST00000654997.1:491446-ENST00000453716.1:4963|11263
EPSCLAQQIPLHK
>FUSION-ENST00000663661.1:491446-ENST00000453716.1:4963|4812
MCLLSLKNEDSLDLFLK
>FUSION-ENST00000635845.1:491446-ENST00000453716.1:4963|960
ARHSRTGAGWVWPHL
>FUSION-ENST00000654997.1:491446-ENST00000453716.1:4963|10965
FLDTYTLSRLNQEEVK
>FUSION-ENST00000635845.1:491446-ENST00000453716.1:4963|767
ICITVSLHSSR
>FUSION-ENST00000663661.1:491446-ENST00000453716.1:4963|6404
AEEIQLVISDLPLGNPDIPEKLG
>FUSION-ENST00000663661.1:491446-ENST00000453716.1:4963|6591
YNMMPLNFVVEYLDK
>FUSION-ENST00000658518.1:491446-ENST00000453716.1:4963|9824
KPSTIDRVAYK
>FUSION-ENST00000658518.1:491446-ENST00000453716.1:4963|9452
ESLLQHI
>FUSION-ENST00000635845.1:491446-ENST00000453716.1:4963|1262
GPGRFPFVSLCNGLVRMAK
>FUSION-ENST00000635845.1:491446-ENST00000453716.1:4963|760
LLSDSPR
>FUSION-ENST00000658518.1:491446-ENST00000453716.1:4963|10496
SFFFFIIMWQELSP
>FUSION-ENST00000635845.1:491446-ENST00000453716.1:4963|758
LLSDSPRMLPMLAHVFI
>FUSION-ENST00000658518.1:491446-ENST00000453716.1:4963|10421
MLARLVSNS
>FUSION-ENST00000654997.1:491446-ENST00000453716.1:4963|11070
MDGGIFTK
>FUSION-ENST00000663661.1:491446-ENST00000453716.1:4963|3522
MCIYECFMNVSFFIIRCYR
>FUSION-ENST00000663661.1:491446-ENST00000453716.1:4963|6708
FWHDLGSVWVKQQQK
>FUSION-ENST00000663661.1:491446-ENST00000453716.1:4963|8938
NIHFKIRK
>FUSION-ENST00000658518.1:491446-ENST00000453716.1:4963|9664
MLISLTHDSKMGVGR
>FUSION-ENST00000663661.1:491446-ENST00000453716.1:4963|3299
MFGTLISPYIFVGSVK
>FUSION-ENST00000663661.1:491446-ENST00000453716.1:4963|5086
HILRVHSAAGRDGSR
>FUSION-ENST00000663661.1:491446-ENST00000453716.1:4963|7951
GMCTNWK
>FUSION-ENST00000663661.1:491446-ENST00000453716.1:4963|3080
WYPLCTR
>FUSION-ENST00000635845.1:491446-ENST00000453716.1:4963|645
VLDAWAK
>FUSION-ENST00000663661.1:491446-ENST00000453716.1:4963|8235
FKIWWQR
>FUSION-ENST00000663661.1:491446-ENST00000453716.1:4963|4363
ILIKLILLLIK
>FUSION-ENST00000654997.1:491446-ENST00000453716.1:4963|10515
IGLINLPQSFLFFR
>ENST00000354757.5|SNV-817-G-A|3
ALDYEELPELSFILSALDGR
>FUSION-ENST00000663661.1:491446-ENST00000453716.1:4963|2900
ATTKIKIR
>FUSION-ENST00000654997.1:491446-ENST00000453716.1:4963|12150
MRILRAYLK
>FUSION-ENST00000663661.1:491446-ENST00000453716.1:4963|8370
GLNIYIIDMTSLK
>FUSION-ENST00000658518.1:491446-ENST00000453716.1:4963|10121
MTAYLFLLNISLYCK
>FUSION-ENST00000663661.1:491446-ENST00000453716.1:4963|4409
INKTKLCS
>FUSION-ENST00000663661.1:491446-ENST00000453716.1:4963|8358
MTSYLKLYPSWKTR
>FUSION-ENST00000663661.1:491446-ENST00000453716.1:4963|8252
ITRYFNYISKVLGK
>FUSION-ENST00000663661.1:491446-ENST00000453716.1:4963|2635
PLHSSLSYRERR
>FUSION-ENST00000658518.1:491446-ENST00000453716.1:4963|9631
ALSTSCYYPKLCHFICSGFMRS
>FUSION-ENST00000663661.1:491446-ENST00000453716.1:4963|8836
MIFHVIICK
>ENST00000478791.1|SNV-7014-C-T|2
IPEAVESPQEASGKR
>ENST00000267622.8|SNV-36004-G-A|1
EQELEIKLLNEKNISLTK
>FUSION-ENST00000663661.1:491446-ENST00000453716.1:4963|7613
CCFLNLLKLEK
>ENST00000398016.7|SNV-674828-G-A|8
IRKDEDNSDEQESSR
>FUSION-ENST00000663661.1:491446-ENST00000453716.1:4963|7165
MKTLPTLWLKM
>FUSION-ENST00000658518.1:491446-ENST00000453716.1:4963|9723
NTKMKYGR
>FUSION-ENST00000658518.1:491446-ENST00000453716.1:4963|9455
QCYGYLQLFK
>FUSION-ENST00000635845.1:491446-ENST00000453716.1:4963|1370
MEQLGRR
>FUSION-ENST00000663661.1:491446-ENST00000453716.1:4963|5270
NYQTHCSSFCFL
>FUSION-ENST00000654997.1:491446-ENST00000453716.1:4963|10518
MIYKIGLINLPQSFLFFRSSGILLG
>FUSION-ENST00000654997.1:491446-ENST00000453716.1:4963|10542
SQRSHGINVL
>FUSION-ENST00000540425.1:16152-ENST00000448484.5:116899|121
MTAKHDTWQILPLC
>FUSION-ENST00000663661.1:491446-ENST00000453716.1:4963|7614
CCFLNLLK
>FUSION-ENST00000654997.1:491446-ENST00000453716.1:4963|12227
VAHACNPSTLGGR
>FUSION-ENST00000663661.1:491446-ENST00000453716.1:4963|2282
KNLPLDQTPSVILAFYMLLNFCR
>FUSION-ENST00000540425.1:16152-ENST00000448484.5:116899|214
FCYIYIYIYINIFF
>FUSION-ENST00000654997.1:491446-ENST00000453716.1:4963|10753
DFMTKTPNVIAIK
>FUSION-ENST00000663661.1:491446-ENST00000453716.1:4963|8079
MQLNNITNR
>FUSION-ENST00000654997.1:491446-ENST00000453716.1:4963|11203
HIIIRFTKVEMK
>FUSION-ENST00000635845.1:491446-ENST00000453716.1:4963|137
CQNCLSKSK
>FUSION-ENST00000663661.1:491446-ENST00000453716.1:4963|3538
MVRFIRMI
>FUSION-ENST00000635845.1:491446-ENST00000453716.1:4963|1110
DRCVKECR
>FUSION-ENST00000663661.1:491446-ENST00000453716.1:4963|3348
KCAILLS
>FUSION-ENST00000654997.1:491446-ENST00000453716.1:4963|12981
KNASPMV
>FUSION-ENST00000663661.1:491446-ENST00000453716.1:4963|5687
GNDLLTPVHSFI
>FUSION-ENST00000635845.1:491446-ENST00000453716.1:4963|1312
MVMEDVESIYGVSINVNVHSFS
>FUSION-ENST00000663661.1:491446-ENST00000453716.1:4963|6927
MDPQKIASGHHRGYLEQK
>FUSION-ENST00000654997.1:491446-ENST00000453716.1:4963|12259
VLWDLEPTI
>FUSION-ENST00000654997.1:491446-ENST00000453716.1:4963|12702
QDTNFVFSLSVSTTFK
>FUSION-ENST00000654997.1:491446-ENST00000453716.1:4963|11482
SLSGSNSSIMHSGHVVNYDYYNHN
>FUSION-ENST00000663661.1:491446-ENST00000453716.1:4963|7536
MQYRNYK
>ENST00000193403.10|SNV-89214-G-T|1
GYEEWFLNEIRRLER
>FUSION-ENST00000663661.1:491446-ENST00000453716.1:4963|8492
DLVSFCQMR
>FUSION-ENST00000663661.1:491446-ENST00000453716.1:4963|2853
MCVLVHLYKHMNTEVT
>FUSION-ENST00000654997.1:491446-ENST00000453716.1:4963|12077
EQAKHLR
>ENST00000492398.5|SNV-4114-G-A|4
MAHIWPCQPTERWR
>FUSION-ENST00000658518.1:491446-ENST00000453716.1:4963|9427
MRSFTNL
>FUSION-ENST00000663661.1:491446-ENST00000453716.1:4963|1880
MKSYIKTYILISFEECMVSVP
>ENST00000452319.5|SNV-247188-A-G|2
SHTGEKPYVCEHGGCNK
>FUSION-ENST00000663661.1:491446-ENST00000453716.1:4963|4638
RIKGICHHPR
>ENST00000476666.5|MNV-85224-TC-T|5
TYQHLTQQR
>FUSION-ENST00000663661.1:491446-ENST00000453716.1:4963|9021
SNCVYMYLHMFVNYHCGKFFIAHQR
>FUSION-ENST00000663661.1:491446-ENST00000453716.1:4963|4561
MVSPELCHPTIIR
>FUSION-ENST00000663661.1:491446-ENST00000453716.1:4963|7184
QTILFISQR
>FUSION-ENST00000663661.1:491446-ENST00000453716.1:4963|3845
MSNMMPPLHF
>FUSION-ENST00000663661.1:491446-ENST00000453716.1:4963|7572
MIGFVPFIL
>FUSION-ENST00000663661.1:491446-ENST00000453716.1:4963|5706
YLNIYVFEYINLCK
>FUSION-ENST00000658518.1:491446-ENST00000453716.1:4963|9343
IESMNLFKPDQPSKKQQK
>FUSION-ENST00000663661.1:491446-ENST00000453716.1:4963|7207
MRQGLPDIHQSIIDIYLRK
>FUSION-ENST00000654997.1:491446-ENST00000453716.1:4963|12596
WTGCMGFR
>FUSION-ENST00000663661.1:491446-ENST00000453716.1:4963|3026
MHSINLK
>FUSION-ENST00000663661.1:491446-ENST00000453716.1:4963|2185
YNTSPGITLVPPASVRGMFYFV
>FUSION-ENST00000663661.1:491446-ENST00000453716.1:4963|7798
MIHIRRVIPMGIEQMR
>FUSION-ENST00000663661.1:491446-ENST00000453716.1:4963|8668
NLPWVLVRR
>FUSION-ENST00000663661.1:491446-ENST00000453716.1:4963|3898
MDISVSKGLVCYQKQLK
>ENST00000354757.5|SNV-817-G-A|2
ALDYEELPELSFILSALDGRSPPR
>FUSION-ENST00000658518.1:491446-ENST00000453716.1:4963|10327
MFAGHYFEK
>FUSION-ENST00000658518.1:491446-ENST00000453716.1:4963|9549
ACIYSGK
>FUSION-ENST00000658518.1:491446-ENST00000453716.1:4963|10040
QFCYTKMVASIYLLILNR
>FUSION-ENST00000654997.1:491446-ENST00000453716.1:4963|11952
ILIKQEEKGLSYQK
>FUSION-ENST00000658518.1:491446-ENST00000453716.1:4963|9099
MIHCLPIK
>ENST00000397354.7|SNV-104250-G-T|1
SHERARY
>FUSION-ENST00000663661.1:491446-ENST00000453716.1:4963|3391
MGSSESPASASR
>FUSION-ENST00000658518.1:491446-ENST00000453716.1:4963|9250
MQLPSAR
>FUSION-ENST00000663661.1:491446-ENST00000453716.1:4963|5179
MLLRSFLN
>FUSION-ENST00000663661.1:491446-ENST00000453716.1:4963|6131
MCMPKNVEILYI
>FUSION-ENST00000654997.1:491446-ENST00000453716.1:4963|11506
MKGQPINHLYSNVLNLHR
>FUSION-ENST00000654997.1:491446-ENST00000453716.1:4963|10888
IRAICDKPTANILNGSKLEAFPLK
>FUSION-ENST00000635845.1:491446-ENST00000453716.1:4963|1124
EKSLNTN
>FUSION-ENST00000663661.1:491446-ENST00000453716.1:4963|2155
TKWLVALMLQHEK
>FUSION-ENST00000663661.1:491446-ENST00000453716.1:4963|8839
YMLEMEMAK
>FUSION-ENST00000663661.1:491446-ENST00000453716.1:4963|7610
MHETKLTWDHK
>FUSION-ENST00000658518.1:491446-ENST00000453716.1:4963|10241
ESGLIKLHTGRVK
>FUSION-ENST00000635845.1:491446-ENST00000453716.1:4963|521
LESCILR
>FUSION-ENST00000635845.1:491446-ENST00000453716.1:4963|205
TFVEKIYLII
>FUSION-ENST00000663661.1:491446-ENST00000453716.1:4963|8031
MFMNAIE
>FUSION-ENST00000663661.1:491446-ENST00000453716.1:4963|3692
MTVSEFHEI
>FUSION-ENST00000663661.1:491446-ENST00000453716.1:4963|4490
KQLNVGR
>FUSION-ENST00000654997.1:491446-ENST00000453716.1:4963|12418
MWLMTVIPAF
>FUSION-ENST00000654997.1:491446-ENST00000453716.1:4963|12730
EHNYICTLVNMYQIFLR
>FUSION-ENST00000663661.1:491446-ENST00000453716.1:4963|5938
CNTSMSL
>FUSION-ENST00000663661.1:491446-ENST00000453716.1:4963|6097
NTVYLVHHFSLSSIENPQLLLL
>FUSION-ENST00000635845.1:491446-ENST00000453716.1:4963|1403
MSSFEKCLFMSKK
>FUSION-ENST00000663661.1:491446-ENST00000453716.1:4963|5516
CLFSKFMMR
>FUSION-ENST00000663661.1:491446-ENST00000453716.1:4963|4327
IAVLSHL
>FUSION-ENST00000663661.1:491446-ENST00000453716.1:4963|3740
KQTLIIM
>FUSION-ENST00000663661.1:491446-ENST00000453716.1:4963|7252
VLTLSNLVL
>FUSION-ENST00000663661.1:491446-ENST00000453716.1:4963|4856
GSAFLAALR
>FUSION-ENST00000663661.1:491446-ENST00000453716.1:4963|2026
PNYSAFIAE
>FUSION-ENST00000663661.1:491446-ENST00000453716.1:4963|5500
NYYLFTPSFQDSGR
>FUSION-ENST00000654997.1:491446-ENST00000453716.1:4963|12096
MGQFIHKK
>FUSION-ENST00000663661.1:491446-ENST00000453716.1:4963|3509
MWEPHIYLKK
>FUSION-ENST00000635845.1:491446-ENST00000453716.1:4963|1257
AKSGIQR
>FUSION-ENST00000654997.1:491446-ENST00000453716.1:4963|12312
GTLILYTYTHTHTHMQRLIVTDTCT
>FUSION-ENST00000663661.1:491446-ENST00000453716.1:4963|7461
YTLELSVSQSS
>FUSION-ENST00000663661.1:491446-ENST00000453716.1:4963|5193
SECGVCFFTSLMSFSKLRK
>FUSION-ENST00000663661.1:491446-ENST00000453716.1:4963|5919
FHAVYPLSNFCLQVYC
>FUSION-ENST00000663661.1:491446-ENST00000453716.1:4963|2730
KTTVILK
>FUSION-ENST00000663661.1:491446-ENST00000453716.1:4963|6679
TNMTDCTLNC
>FUSION-ENST00000663661.1:491446-ENST00000453716.1:4963|8293
IMCHRIQILENYRTLMCVLSD
>FUSION-ENST00000654997.1:491446-ENST00000453716.1:4963|12339
YVRANNVRAK
>FUSION-ENST00000635845.1:491446-ENST00000453716.1:4963|1367
RGGLIFMVYEK
>FUSION-ENST00000654997.1:491446-ENST00000453716.1:4963|11311
KYLFFESFIFAQNVYLHVK
>FUSION-ENST00000663661.1:491446-ENST00000453716.1:4963|2557
MYENFTPDK
>FUSION-ENST00000654997.1:491446-ENST00000453716.1:4963|12293
LLNLSSSKR
>FUSION-ENST00000654997.1:491446-ENST00000453716.1:4963|12161
AERQVLLAVASNEGEK
>FUSION-ENST00000663661.1:491446-ENST00000453716.1:4963|7990
MPVIPATGEAEAR
>FUSION-ENST00000654997.1:491446-ENST00000453716.1:4963|10694
MEKTSSSLVIREMQIK
>FUSION-ENST00000663661.1:491446-ENST00000453716.1:4963|6555
KQHTCMLLNSFSC
>FUSION-ENST00000658518.1:491446-ENST00000453716.1:4963|9255
MGETAPMMQLPSAR
>FUSION-ENST00000663661.1:491446-ENST00000453716.1:4963|7384
FCHIIQHII
>FUSION-ENST00000663661.1:491446-ENST00000453716.1:4963|6326
MCKWSIQWAYFFCLLGYALCK
>ENST00000507175.5|SNV-61-G-A|5
AERGGDRGESER
>FUSION-ENST00000663661.1:491446-ENST00000453716.1:4963|4969
IESKPLENFIENQPNICLLIQVIK
>FUSION-ENST00000663661.1:491446-ENST00000453716.1:4963|1656
AWNFWCRSVIGKGS
>FUSION-ENST00000654997.1:491446-ENST00000453716.1:4963|10643
NHHSQQTNTGIENQTPHVLTR
>FUSION-ENST00000663661.1:491446-ENST00000453716.1:4963|3227
MYVHISIYLINMYNYVIFKNKIQ
>FUSION-ENST00000663661.1:491446-ENST00000453716.1:4963|5549
GSGHGSLIRCYLLKDQEEVR
>FUSION-ENST00000663661.1:491446-ENST00000453716.1:4963|7617
QQSIERFCEVLKCCFLNLLK
>FUSION-ENST00000635845.1:491446-ENST00000453716.1:4963|699
LCMLLYD
>FUSION-ENST00000663661.1:491446-ENST00000453716.1:4963|7678
NAVLCLP
>FUSION-ENST00000663661.1:491446-ENST00000453716.1:4963|3707
IHFRWLK
>ENST00000532957.5|MNV-18733-CC-C|11
RGAAPATAPRQHR
>FUSION-ENST00000663661.1:491446-ENST00000453716.1:4963|8272
MLCVRHCSKYFK
>FUSION-ENST00000663661.1:491446-ENST00000453716.1:4963|3956
FCSNLITR
>FUSION-ENST00000663661.1:491446-ENST00000453716.1:4963|8456
FSQFQKKNWNSNL
>FUSION-ENST00000540425.1:16152-ENST00000448484.5:116899|67
LVTWALGRGR
>FUSION-ENST00000635845.1:491446-ENST00000453716.1:4963|103
CKEVITEINKCCYR
>FUSION-ENST00000658518.1:491446-ENST00000453716.1:4963|9120
MRFLGQSPH
>FUSION-ENST00000658518.1:491446-ENST00000453716.1:4963|9535
YTDQYYLINILHNGLEH
>FUSION-ENST00000658518.1:491446-ENST00000453716.1:4963|9447
FMKTITKIIPIFYLIQCTSWK
>ENST00000312693.4|INDEL-623-A-AAA|6
VSPKGENAR
>FUSION-ENST00000663661.1:491446-ENST00000453716.1:4963|7779
TFLCEWLR
>FUSION-ENST00000658518.1:491446-ENST00000453716.1:4963|9830
GTVSVHWY
>FUSION-ENST00000635845.1:491446-ENST00000453716.1:4963|515
IYNPLGIYPVMGWLGQMVFLVLDP
>FUSION-ENST00000663661.1:491446-ENST00000453716.1:4963|2932
MPHSQLSDMTFVFITFKYSFVFLWR
>FUSION-ENST00000663661.1:491446-ENST00000453716.1:4963|5855
MTRSVCLQPHFPNKVL
>FUSION-ENST00000663661.1:491446-ENST00000453716.1:4963|4671
MRYYYSVAATKTGYTHK
>FUSION-ENST00000654997.1:491446-ENST00000453716.1:4963|11460
MKVSKTIVTSLGGAIDYDLVMV
>FUSION-ENST00000663661.1:491446-ENST00000453716.1:4963|4552
LVSNSRPQVTHPPQSPKVLGLQT
>FUSION-ENST00000663661.1:491446-ENST00000453716.1:4963|2514
LQECPTLSFYMNPDSRTY
>FUSION-ENST00000663661.1:491446-ENST00000453716.1:4963|5681
GECVYKKPCLGSILPCFPKIIVCFY
>FUSION-ENST00000540425.1:16152-ENST00000448484.5:116899|44
NPGGVRTKG
>FUSION-ENST00000663661.1:491446-ENST00000453716.1:4963|2567
MLFFFPLGFGFG
>ENST00000520776.5|MNV-72688-GGTGA-G|3
MVLQILKLKSIPR
>FUSION-ENST00000654997.1:491446-ENST00000453716.1:4963|11834
IFKKLYK
>FUSION-ENST00000654997.1:491446-ENST00000453716.1:4963|12039
MQGKYLNV
>FUSION-ENST00000663661.1:491446-ENST00000453716.1:4963|5882
MLEGILR
>FUSION-ENST00000663661.1:491446-ENST00000453716.1:4963|2699
MSCKRSQHLFLMMMR
>FUSION-ENST00000635845.1:491446-ENST00000453716.1:4963|822
LDSFLLK
>FUSION-ENST00000635845.1:491446-ENST00000453716.1:4963|310
QENQLNLGGGGCSELR
>FUSION-ENST00000663661.1:491446-ENST00000453716.1:4963|7755
MILCFFYFTSLKK
>FUSION-ENST00000635845.1:491446-ENST00000453716.1:4963|1461
FLRAALSR
>ENST00000560751.1|INDEL-623-A-AAA|9
GSSRCTKPRR
>FUSION-ENST00000663661.1:491446-ENST00000453716.1:4963|7007
ATQPCYFHLSLGNNNFGVFTHN
>ENST00000332707.10|SNV-20660-A-G|4
RVFSSTLQNWQTAR
>FUSION-ENST00000654997.1:491446-ENST00000453716.1:4963|10947
NIDAKILNKILPNR
>FUSION-ENST00000654997.1:491446-ENST00000453716.1:4963|11886
EDFHLPALFVPQRGSPGVSWCV
>FUSION-ENST00000654997.1:491446-ENST00000453716.1:4963|11656
GKLQQNLDR
>FUSION-ENST00000658518.1:491446-ENST00000453716.1:4963|9839
YYALLIFFSK
>ENST00000278616.8|INDEL-85445-T-TA|5
NNACCCGLHEKTK
>FUSION-ENST00000654997.1:491446-ENST00000453716.1:4963|12724
VEFICCEIYVVSILPLFQSLSKILK
>FUSION-ENST00000654997.1:491446-ENST00000453716.1:4963|12805
MASSLCK
>FUSION-ENST00000635845.1:491446-ENST00000453716.1:4963|288
AFDCCVLSLCPKTLPNWLFFF
>FUSION-ENST00000663661.1:491446-ENST00000453716.1:4963|2143
MTLDTLNLNCLVVGK
>FUSION-ENST00000635845.1:491446-ENST00000453716.1:4963|1273
ILMLEGCESCK
>FUSION-ENST00000663661.1:491446-ENST00000453716.1:4963|4849
SHMKLSSL
>FUSION-ENST00000663661.1:491446-ENST00000453716.1:4963|1794
MSDIFKMR
>FUSION-ENST00000635845.1:491446-ENST00000453716.1:4963|18
TNPNPEQISAR
>FUSION-ENST00000663661.1:491446-ENST00000453716.1:4963|1595
NSAEKSH
>FUSION-ENST00000663661.1:491446-ENST00000453716.1:4963|7052
YRHALLCLFPVMLYCKAHCFELSHK
>ENST00000532957.5|MNV-18733-CC-C|20
LRQRAPR
>FUSION-ENST00000663661.1:491446-ENST00000453716.1:4963|3123
EEAVKQMGPNSLLR
>FUSION-ENST00000663661.1:491446-ENST00000453716.1:4963|3875
MTLCKPQTYRNFR
>FUSION-ENST00000654997.1:491446-ENST00000453716.1:4963|11836
NDRMITWI
>FUSION-ENST00000635845.1:491446-ENST00000453716.1:4963|1250
KERSCGFVEGVGVWEISWT
>FUSION-ENST00000663661.1:491446-ENST00000453716.1:4963|5384
QLYSSSR
>FUSION-ENST00000663661.1:491446-ENST00000453716.1:4963|6967
KNCGIRVPVILLPDFTNIR
>FUSION-ENST00000654997.1:491446-ENST00000453716.1:4963|12036
MILKGNISESLK
>ENST00000618057.4|INDEL-254208-T-TG|1
ALPTSAEV
>FUSION-ENST00000654997.1:491446-ENST00000453716.1:4963|11342
KSGSLSIMFITDSPVLS
>FUSION-ENST00000635845.1:491446-ENST00000453716.1:4963|526
MSHVGVLHPLTRHLH
>FUSION-ENST00000663661.1:491446-ENST00000453716.1:4963|2776
TSIIKKK
>FUSION-ENST00000654997.1:491446-ENST00000453716.1:4963|10719
MQKTETGPLPYTLYKN
>FUSION-ENST00000663661.1:491446-ENST00000453716.1:4963|7863
INGTHPLEK
>FUSION-ENST00000658518.1:491446-ENST00000453716.1:4963|10057
ENLLLLLFICFLRQSLTMLPR
>FUSION-ENST00000663661.1:491446-ENST00000453716.1:4963|8269
HCSKYFK
>FUSION-ENST00000635845.1:491446-ENST00000453716.1:4963|1221
DRMKVNHEK
>ENST00000473571.1|INDEL-10666-A-AA|2
LKGPVAPQEWQGSLLGSPYHL
>FUSION-ENST00000654997.1:491446-ENST00000453716.1:4963|13081
CFHPVDLMKYR
>ENST00000560751.1|INDEL-623-A-AAA|1
EVGKGHRAHR
>FUSION-ENST00000654997.1:491446-ENST00000453716.1:4963|12874
GSNHIIAMPS
>FUSION-ENST00000663661.1:491446-ENST00000453716.1:4963|7663
NSHECWR
>FUSION-ENST00000658518.1:491446-ENST00000453716.1:4963|9991
YKCMRNT
>FUSION-ENST00000654997.1:491446-ENST00000453716.1:4963|12545
MEHRVLGVAKG
>FUSION-ENST00000635845.1:491446-ENST00000453716.1:4963|816
WATATADLNL
>FUSION-ENST00000663661.1:491446-ENST00000453716.1:4963|8196
LLFHMFNMCM
>FUSION-ENST00000663661.1:491446-ENST00000453716.1:4963|7167
MKTLPTLWLK
>FUSION-ENST00000635845.1:463390-ENST00000453716.1:4963|5
IEETEVLTGQSASERK
>FUSION-ENST00000663661.1:491446-ENST00000453716.1:4963|4615
VCTDTGMLFSCK
>FUSION-ENST00000663661.1:491446-ENST00000453716.1:4963|3445
MFATVYKERNC
>FUSION-ENST00000663661.1:491446-ENST00000453716.1:4963|8793
MNITIYKHRW
>FUSION-ENST00000654997.1:491446-ENST00000453716.1:4963|11122
SHITILTLNVNGLNAPIKR
>FUSION-ENST00000658518.1:491446-ENST00000453716.1:4963|9324
SSCISIF
>FUSION-ENST00000663661.1:491446-ENST00000453716.1:4963|5178
LLRSFLN
>FUSION-ENST00000663661.1:491446-ENST00000453716.1:4963|6215
AVQLFSYIIFYNIQ
>FUSION-ENST00000663661.1:491446-ENST00000453716.1:4963|5575
NFCSWEVILTTLSF
>FUSION-ENST00000654997.1:491446-ENST00000453716.1:4963|10619
WRIYTMEYYAAIKK
>ENST00000532957.5|MNV-18733-CC-C|59
MTPTTGAPPQLAGPRPR
>FUSION-ENST00000663661.1:491446-ENST00000453716.1:4963|5952
MKNLPVSSPKENK
>FUSION-ENST00000654997.1:491446-ENST00000453716.1:4963|12627
MNTIHSLSTERLVCHTMLR
>FUSION-ENST00000540425.1:16152-ENST00000448484.5:116899|63
GRGGVGRGR
>FUSION-ENST00000663661.1:491446-ENST00000453716.1:4963|1988
STARIVAPGK
>FUSION-ENST00000658518.1:491446-ENST00000453716.1:4963|9670
MYVCMYVCMYVCIF
>FUSION-ENST00000663661.1:491446-ENST00000453716.1:4963|7862
INGTHPLEKEWGALL
>FUSION-ENST00000658518.1:491446-ENST00000453716.1:4963|9795
YYEGPCLIVPSVYHG
>ENST00000586052.5|SNV-86605-T-G|4
MRLGFEISHLRTATPATVSR
>FUSION-ENST00000663661.1:491446-ENST00000453716.1:4963|3370
MQSVVEPQILRK
>FUSION-ENST00000654997.1:491446-ENST00000453716.1:4963|12707
MSIHHPPGCTK
>FUSION-ENST00000654997.1:491446-ENST00000453716.1:4963|11572
LFTNRNRK
>FUSION-ENST00000663661.1:491446-ENST00000453716.1:4963|4714
MNRYFLILTLR
>FUSION-ENST00000663661.1:491446-ENST00000453716.1:4963|2456
HKNFIHK
>FUSION-ENST00000663661.1:491446-ENST00000453716.1:4963|3583
MIFQVPSTGKRK
>FUSION-ENST00000663661.1:491446-ENST00000453716.1:4963|2069
IDIIPFNLIPSRRYPCSCLWQR
>FUSION-ENST00000663661.1:491446-ENST00000453716.1:4963|3230
YVHISIYLINMYNYVIFK
>FUSION-ENST00000663661.1:491446-ENST00000453716.1:4963|5109
SELVDTRCFKTE
>FUSION-ENST00000663661.1:491446-ENST00000453716.1:4963|8670
GPSKENMESK
>FUSION-ENST00000635845.1:491446-ENST00000453716.1:4963|802
MFGYISLDCK
>FUSION-ENST00000654997.1:491446-ENST00000453716.1:4963|11302
VFSSFPTDIPGSSHWD
>FUSION-ENST00000635845.1:491446-ENST00000453716.1:4963|1063
MFTVSSR
>FUSION-ENST00000654997.1:491446-ENST00000453716.1:4963|11692
IYTKHLTSGEENKIK
>FUSION-ENST00000663661.1:491446-ENST00000453716.1:4963|5899
FQLRNQR
>FUSION-ENST00000663661.1:491446-ENST00000453716.1:4963|6485
MLSMSILVYELLQKCLLR
>FUSION-ENST00000663661.1:491446-ENST00000453716.1:4963|7892
KMMMLVMVMMK
>FUSION-ENST00000658518.1:491446-ENST00000453716.1:4963|9885
NKGNLLCQSHNL
>FUSION-ENST00000663661.1:491446-ENST00000453716.1:4963|6914
MIQMKLHVSMNK
>FUSION-ENST00000654997.1:491446-ENST00000453716.1:4963|10831
MEMAIQPKVIYR
>FUSION-ENST00000635845.1:491446-ENST00000453716.1:4963|869
SIVTFWALLSALK
>FUSION-ENST00000663661.1:491446-ENST00000453716.1:4963|7933
LPLPCWSTFRTLKITH
>FUSION-ENST00000663661.1:491446-ENST00000453716.1:4963|7575
NSIYIILLLKYMFPQILKIQK
>FUSION-ENST00000663661.1:491446-ENST00000453716.1:4963|1790
PRRHAVGSQFSK
>FUSION-ENST00000663661.1:491446-ENST00000453716.1:4963|6828
REQSYIGKEIKPMTQYIFLLFLGR
>FUSION-ENST00000635845.1:491446-ENST00000453716.1:4963|464
VVSFAVQK
>FUSION-ENST00000654997.1:491446-ENST00000453716.1:4963|11857
RDYFSDVDPLTEVCAPGVQTTK
>FUSION-ENST00000663661.1:491446-ENST00000453716.1:4963|6983
QNIITKEQAS
>FUSION-ENST00000663661.1:491446-ENST00000453716.1:4963|7796
RVIPMGIEQMR
>ENST00000368171.5|SNV-4930-A-G|1
LLLVCHVSGFCPKPVWVKWMR
>FUSION-ENST00000658518.1:491446-ENST00000453716.1:4963|9937
MHNRQSIQEHK
>FUSION-ENST00000654997.1:491446-ENST00000453716.1:4963|10660
SGNSRCWKGCGEIGMLLHCW
>FUSION-ENST00000654997.1:491446-ENST00000453716.1:4963|11228
MKRNEQSLQEIWNYVK
>FUSION-ENST00000663661.1:491446-ENST00000453716.1:4963|7293
FISLVVSVTSLFIS
>FUSION-ENST00000663661.1:491446-ENST00000453716.1:4963|6337
MEGAYCILNKEYISIL
>FUSION-ENST00000658518.1:491446-ENST00000453716.1:4963|9243
GEICLGTQSQIISTSLSFGL
>FUSION-ENST00000654997.1:491446-ENST00000453716.1:4963|12769
MVYMYHIFFIQSIIDGHLG
>FUSION-ENST00000663661.1:491446-ENST00000453716.1:4963|1697
YLIFPFPDDLSYNSLWKDL
>FUSION-ENST00000663661.1:491446-ENST00000453716.1:4963|9055
IIISKFPRFFLTTDCFIIK
>FUSION-ENST00000663661.1:491446-ENST00000453716.1:4963|3631
CSIPKGK
>FUSION-ENST00000663661.1:491446-ENST00000453716.1:4963|8514
HKCSLEK
>FUSION-ENST00000663661.1:491446-ENST00000453716.1:4963|5157
KSQANMVLIFYRWCWGHIER
>FUSION-ENST00000663661.1:491446-ENST00000453716.1:4963|7094
LRKPMGAQI
>FUSION-ENST00000663661.1:491446-ENST00000453716.1:4963|2566
LFFFPLGFGFG
>FUSION-ENST00000654997.1:491446-ENST00000453716.1:4963|12700
MLVRLVLNS
>FUSION-ENST00000654997.1:491446-ENST00000453716.1:4963|12751
MALLPKDSLLQQPVLTITNPAQQ
>FUSION-ENST00000654997.1:491446-ENST00000453716.1:4963|12894
WKVVRPVLK
>FUSION-ENST00000635845.1:491446-ENST00000453716.1:4963|220
MYHIFVCLFACICVPLCLLN
>FUSION-ENST00000663661.1:491446-ENST00000453716.1:4963|6127
NVEILYI
>FUSION-ENST00000663661.1:491446-ENST00000453716.1:4963|6499
MPQGLFMILLIIIA
>ENST00000400454.6|SNV-713263-G-T|2
AGDWVRSEQIFTR
>ENST00000372141.7|SNV-1098658-G-C|1
MMESSFVRPQSFPEVPSPDR
>FUSION-ENST00000654997.1:491446-ENST00000453716.1:4963|12698
MIRPPRPPK
>FUSION-ENST00000663661.1:491446-ENST00000453716.1:4963|3954
FCSNLITRFRDSK
>FUSION-ENST00000635845.1:491446-ENST00000453716.1:4963|1023
TFQKSLVPTFPFVIL
>FUSION-ENST00000663661.1:491446-ENST00000453716.1:4963|7083
IVRKLYAISEDVFNI
>FUSION-ENST00000663661.1:491446-ENST00000453716.1:4963|2792
VEFKPEP
>FUSION-ENST00000654997.1:491446-ENST00000453716.1:4963|12597
MWTGCMGFR
>ENST00000391874.2|SNV-85808-T-G|4
VYDDANKKWVPAGGATGFSR
>FUSION-ENST00000663661.1:491446-ENST00000453716.1:4963|3416
MCISRAPESFCLQVHKL
>FUSION-ENST00000663661.1:491446-ENST00000453716.1:4963|5525
MCINASK
>FUSION-ENST00000663661.1:491446-ENST00000453716.1:4963|5837
FTCLTSWVRFLGEKQK
>FUSION-ENST00000654997.1:491446-ENST00000453716.1:4963|13066
MNVLSVIR
>FUSION-ENST00000654997.1:491446-ENST00000453716.1:4963|10814
LPLTFFAELEKKLL
>FUSION-ENST00000654997.1:491446-ENST00000453716.1:4963|12708
HPCEHVSNFS
>FUSION-ENST00000663661.1:491446-ENST00000453716.1:4963|2830
MDRDSLK
>FUSION-ENST00000663661.1:491446-ENST00000453716.1:4963|8723
MNLESNFPRNQFFSSLVK
>FUSION-ENST00000663661.1:491446-ENST00000453716.1:4963|8226
NLLSQNSGGCKSK
>FUSION-ENST00000658518.1:491446-ENST00000453716.1:4963|9194
YFSLHLSGILLMAIDGLGMKSFVIK
>FUSION-ENST00000663661.1:491446-ENST00000453716.1:4963|2156
MTKWLVALMLQHEK
>FUSION-ENST00000663661.1:491446-ENST00000453716.1:4963|4226
QAKRIGITYR
>FUSION-ENST00000663661.1:491446-ENST00000453716.1:4963|5263
ILNQSYIFF
>FUSION-ENST00000663661.1:491446-ENST00000453716.1:4963|3309
MKKTGTVPIR
>FUSION-ENST00000654997.1:491446-ENST00000453716.1:4963|12553
RFGDKYWLPPER
>FUSION-ENST00000654997.1:491446-ENST00000453716.1:4963|12749
DSLLQQPVLTITNPAQQ
>FUSION-ENST00000663661.1:491446-ENST00000453716.1:4963|4881
SVFTFSFSSYPLLL
>FUSION-ENST00000654997.1:491446-ENST00000453716.1:4963|11128
MTGSKSHITILTLNVNGLNAPIK
>FUSION-ENST00000663661.1:491446-ENST00000453716.1:4963|3935
MLPEAIETTWLLEKN
>FUSION-ENST00000654997.1:491446-ENST00000453716.1:4963|12240
DLVVSEK
>FUSION-ENST00000635845.1:491446-ENST00000453716.1:4963|1112
MSVTSDHLPIFRQNYLDLVGWRNQK
>FUSION-ENST00000663661.1:491446-ENST00000453716.1:4963|5354
NELGQRR
>ENST00000370596.5|SNV-86785-C-A|3
DAYIECKAYPDKNFTLK
>FUSION-ENST00000654997.1:491446-ENST00000453716.1:4963|11373
VESICSFARVEILISTACF
>FUSION-ENST00000658518.1:491446-ENST00000453716.1:4963|10345
MAFIQPAIKHF
>FUSION-ENST00000635845.1:491446-ENST00000453716.1:4963|215
SLLAYLA
>FUSION-ENST00000663661.1:491446-ENST00000453716.1:4963|3109
ESRSLISKADGCLLHYPCDEQNPWA
>FUSION-ENST00000663661.1:491446-ENST00000453716.1:4963|4531
ATVFFKNTYVK
>FUSION-ENST00000635845.1:491446-ENST00000453716.1:4963|1240
IDVRGTGGCPVEK
>FUSION-ENST00000663661.1:491446-ENST00000453716.1:4963|1613
AKLGMLLFSR
>FUSION-ENST00000663661.1:491446-ENST00000453716.1:4963|5962
MDIILKYFPLLGGP
>FUSION-ENST00000294661.8:1149-ENST00000633113.1:219516|39
RRWNQVDMMK
>FUSION-ENST00000540425.1:16152-ENST00000448484.5:116899|43
MAEEPEPQTSDSTEK
>FUSION-ENST00000663661.1:491446-ENST00000453716.1:4963|6383
CDIIRFCR
>FUSION-ENST00000663661.1:491446-ENST00000453716.1:4963|3616
VAVFPVLTLHFFRLLPCKTCLLR
>FUSION-ENST00000663661.1:491446-ENST00000453716.1:4963|6702
DITLNNSP
>FUSION-ENST00000658518.1:491446-ENST00000453716.1:4963|9922
MKNQLLLRWFHSSNLGSVGE
>FUSION-ENST00000658518.1:491446-ENST00000453716.1:4963|10233
MLNMISVLSYNNVVK
>FUSION-ENST00000654997.1:491446-ENST00000453716.1:4963|11892
MYSLVLLQKEDFHLPALFVPQR
>FUSION-ENST00000663661.1:491446-ENST00000453716.1:4963|1621
NHGDLCSATRVCDK
>FUSION-ENST00000663661.1:491446-ENST00000453716.1:4963|4459
CINYYFQEHSAYGGYSLGAR
>FUSION-ENST00000654997.1:491446-ENST00000453716.1:4963|11015
KDLKSTP
>FUSION-ENST00000654997.1:491446-ENST00000453716.1:4963|12986
KSLLTSVLNKTR
>ENST00000475031.5|SNV-34530-G-C|4
AKLFSLCLPMLRSLR
>FUSION-ENST00000663661.1:491446-ENST00000453716.1:4963|7315
SAFAFSGVMR
>FUSION-ENST00000663661.1:491446-ENST00000453716.1:4963|8254
ITRYFNYISK
>ENST00000322527.4|SNV-24380-G-T|1
RPILLRISHIGETVHRESVVGDIPK
>FUSION-ENST00000663661.1:491446-ENST00000453716.1:4963|1611
MQPNKSQPHFPSPHS
>FUSION-ENST00000663661.1:491446-ENST00000453716.1:4963|7959
TLYVLLDILYALYITFFT
>ENST00000393847.6|INDEL-8633-C-CC|2
CRGWPLAGQ
>FUSION-ENST00000635845.1:491446-ENST00000453716.1:4963|649
MRVLDAWAK
>FUSION-ENST00000663661.1:491446-ENST00000453716.1:4963|9029
PSLLWEPMPVMNK
>FUSION-ENST00000663661.1:491446-ENST00000453716.1:4963|2192
MYFNPNLINK
>ENST00000507005.1|SNV-2070-G-T|2
NCGEIREQYGIQR
>FUSION-ENST00000654997.1:491446-ENST00000453716.1:4963|10887
AICDKPTANILNGSK
>FUSION-ENST00000663661.1:491446-ENST00000453716.1:4963|7243
MDVRGSKSNSSCMQSFF
>FUSION-ENST00000635845.1:491446-ENST00000453716.1:4963|1320
KPLLTQMAAWLWR
>FUSION-ENST00000654997.1:491446-ENST00000453716.1:4963|12861
TDGKEERSGMR
>FUSION-ENST00000663661.1:491446-ENST00000453716.1:4963|4902
LLLILKSMQNK
>FUSION-ENST00000635845.1:491446-ENST00000453716.1:4963|160
MASCYNGNFSHLFLTSSGQAD
>FUSION-ENST00000635845.1:491446-ENST00000453716.1:4963|406
YTIMSSANR
>FUSION-ENST00000663661.1:491446-ENST00000453716.1:4963|8349
ENIMMAEHNITK
>FUSION-ENST00000635845.1:491446-ENST00000453716.1:4963|1099
LSRSCRMEK
>FUSION-ENST00000663661.1:491446-ENST00000453716.1:4963|1572
MLPKLQLSPSCN
>FUSION-ENST00000654997.1:491446-ENST00000453716.1:4963|12366
MEGALGSR
>FUSION-ENST00000663661.1:491446-ENST00000453716.1:4963|1591
LKCSQNFSYHLR
>FUSION-ENST00000654997.1:491446-ENST00000453716.1:4963|11876
MVEILALGISKTK
>FUSION-ENST00000658518.1:491446-ENST00000453716.1:4963|9967
IIILSCKEHR
>FUSION-ENST00000658518.1:491446-ENST00000453716.1:4963|10197
AKPHLYK
>FUSION-ENST00000663661.1:491446-ENST00000453716.1:4963|6182
MNKTKPIILKIYTINHTFK
>FUSION-ENST00000663661.1:491446-ENST00000453716.1:4963|7043
AHCFELSHKNPQLGPSVPRLLNLVR
>FUSION-ENST00000663661.1:491446-ENST00000453716.1:4963|6644
MLGNTNMAHR
>FUSION-ENST00000663661.1:491446-ENST00000453716.1:4963|4551
MNPILKS
>FUSION-ENST00000654997.1:491446-ENST00000453716.1:4963|10889
IRAICDKPTANILNGSK
>FUSION-ENST00000663661.1:491446-ENST00000453716.1:4963|3077
MWYPLCTRTQHKK
>FUSION-ENST00000663661.1:491446-ENST00000453716.1:4963|8510
MSFCQNTLK
>FUSION-ENST00000663661.1:491446-ENST00000453716.1:4963|8286
TLMCVLSD
>FUSION-ENST00000654997.1:491446-ENST00000453716.1:4963|11336
MFITDSPVLS
>FUSION-ENST00000663661.1:491446-ENST00000453716.1:4963|7328
LVQYSFNNFLSP
>FUSION-ENST00000663661.1:491446-ENST00000453716.1:4963|3232
FSFFFLLSCSSCSYFGN
>FUSION-ENST00000654997.1:491446-ENST00000453716.1:4963|12767
MYHIFFIQSIIDGHLG
>FUSION-ENST00000663661.1:491446-ENST00000453716.1:4963|4505
MPERENK
>FUSION-ENST00000654997.1:491446-ENST00000453716.1:4963|12480
MKEEKDSK
>FUSION-ENST00000654997.1:491446-ENST00000453716.1:4963|12369
IFYMSNHFTATMEGALGSR
>FUSION-ENST00000663661.1:491446-ENST00000453716.1:4963|2427
RTSFRSYCGR
>FUSION-ENST00000663661.1:491446-ENST00000453716.1:4963|1701
RQKYLIFPFPDDLSYNSLWK
>FUSION-ENST00000663661.1:491446-ENST00000453716.1:4963|5993
MSCIISKGR
>ENST00000503581.6|SNV-1722756-G-T|2
EFFIIYEAR
>FUSION-ENST00000654997.1:491446-ENST00000453716.1:4963|12194
MCLETLSIETGEK
>FUSION-ENST00000663661.1:491446-ENST00000453716.1:4963|8543
RSHYVIVTMWTK
>FUSION-ENST00000654997.1:491446-ENST00000453716.1:4963|12947
LFLVSSKILACLF
>FUSION-ENST00000663661.1:491446-ENST00000453716.1:4963|5929
VEFHNMIH
>FUSION-ENST00000663661.1:491446-ENST00000453716.1:4963|6319
KSRSSNLGHFDVK
>FUSION-ENST00000663661.1:491446-ENST00000453716.1:4963|5153
SQANMVLIFYRWCWGHIER
>FUSION-ENST00000654997.1:491446-ENST00000453716.1:4963|11116
LANWIKSKDPLVCCIEETHLTCK
>FUSION-ENST00000663661.1:491446-ENST00000453716.1:4963|7689
MAEFPRMLAK
>FUSION-ENST00000654997.1:491446-ENST00000453716.1:4963|10585
FSLVSGSGTMRTHGHREGDITHR
>FUSION-ENST00000658518.1:491446-ENST00000453716.1:4963|9326
DIYSFLSLHPF
>FUSION-ENST00000663661.1:491446-ENST00000453716.1:4963|7767
MFLLFYLFKK
>FUSION-ENST00000663661.1:491446-ENST00000453716.1:4963|2540
RSGVQDQPDQHGETPSLLQNTK
>FUSION-ENST00000663661.1:491446-ENST00000453716.1:4963|9047
NRQTSEALMDFLQK
>FUSION-ENST00000663661.1:491446-ENST00000453716.1:4963|8017
WESMFCQTQSEGLPGLCT
>FUSION-ENST00000663661.1:491446-ENST00000453716.1:4963|4145
SGTNTGYNCTN
>FUSION-ENST00000663661.1:491446-ENST00000453716.1:4963|8675
MNTYFLNIRNRNLPWVLVR
>FUSION-ENST00000663661.1:491446-ENST00000453716.1:4963|7109
RSEHEKEFECFITIC
>FUSION-ENST00000663661.1:491446-ENST00000453716.1:4963|3911
DVIWISLCLRDWYVTRSN
>FUSION-ENST00000663661.1:491446-ENST00000453716.1:4963|3527
GLSEFAAFASSSFFSCPCHVR
>FUSION-ENST00000663661.1:491446-ENST00000453716.1:4963|3461
MLKCLQLSTK
>ENST00000520776.5|MNV-72688-GGTGA-G|8
DEFLAALELVTVDGVTNTKIK
>FUSION-ENST00000654997.1:491446-ENST00000453716.1:4963|11969
FPFNNGYIPKIFK
>FUSION-ENST00000663661.1:491446-ENST00000453716.1:4963|1911
MRLISSISGGRTFQAGK
>ENST00000298198.5|INDEL-27506-T-TT|5
LTAAVLLAKDVPVYLFFK
>FUSION-ENST00000663661.1:491446-ENST00000453716.1:4963|7722
FIYMYFRSILFKQYSTFSDICSCSK
>FUSION-ENST00000663661.1:491446-ENST00000453716.1:4963|2266
MYMCTYTHKYVYK
>FUSION-ENST00000663661.1:491446-ENST00000453716.1:4963|4696
MCDKLFIFIKFCLK
>FUSION-ENST00000663661.1:491446-ENST00000453716.1:4963|6173
EEEECNMKNVLGLKHR
>FUSION-ENST00000654997.1:491446-ENST00000453716.1:4963|11898
SPKVLELQAEPPHLAGR
>FUSION-ENST00000654997.1:491446-ENST00000453716.1:4963|11752
YIKKDLLCECII
>FUSION-ENST00000654997.1:491446-ENST00000453716.1:4963|12265
MNQVISK
>FUSION-ENST00000663661.1:491446-ENST00000453716.1:4963|3685
HVKSIFILP
>FUSION-ENST00000654997.1:491446-ENST00000453716.1:4963|11833
KLYKWLQEQIN
>FUSION-ENST00000663661.1:491446-ENST00000453716.1:4963|2217
EMRFCTNN
>FUSION-ENST00000663661.1:491446-ENST00000453716.1:4963|1994
MVLYHPLETASYVLYFK
>FUSION-ENST00000635845.1:491446-ENST00000453716.1:4963|1244
FVLWRGICDIPLRIDVR
>FUSION-ENST00000663661.1:491446-ENST00000453716.1:4963|8865
RVHMYLCSK
>FUSION-ENST00000663661.1:491446-ENST00000453716.1:4963|1920
LGQGIQDLGNMVKPCLYQQKSTK
>FUSION-ENST00000663661.1:491446-ENST00000453716.1:4963|4218
FKAISFDSWYKFFFFSTSER
>FUSION-ENST00000663661.1:491446-ENST00000453716.1:4963|8391
MGNYLIIYRR
>FUSION-ENST00000663661.1:491446-ENST00000453716.1:4963|1609
SQPHFPSPHS
>FUSION-ENST00000663661.1:491446-ENST00000453716.1:4963|6299
MLEKIMRL
>ENST00000376838.5|SNV-131812-T-G|3
NFEAGLHYKHQNQAR
>FUSION-ENST00000654997.1:491446-ENST00000453716.1:4963|12758
INGGPLQSCIT
>FUSION-ENST00000654997.1:491446-ENST00000453716.1:4963|10822
VIYRFDAIPIKLPLTFFAELEK
>FUSION-ENST00000635845.1:491446-ENST00000453716.1:4963|1047
MYLLGKSLFYFLCYSGSPRQ
>FUSION-ENST00000663661.1:491446-ENST00000453716.1:4963|2032
ILTILKSLNA
>FUSION-ENST00000654997.1:491446-ENST00000453716.1:4963|12867
MSLKTDGK
>FUSION-ENST00000663661.1:491446-ENST00000453716.1:4963|3381
EPIGNVYFYVYFK
>FUSION-ENST00000663661.1:491446-ENST00000453716.1:4963|5680
KPCLGSILPCFPK
>FUSION-ENST00000663661.1:491446-ENST00000453716.1:4963|8046
KGNILGKYVLGTAIFK
>FUSION-ENST00000663661.1:491446-ENST00000453716.1:4963|7698
FLSHFFCSFVL
>FUSION-ENST00000663661.1:491446-ENST00000453716.1:4963|5297
MSFFPLK
>FUSION-ENST00000663661.1:491446-ENST00000453716.1:4963|8008
HNAEGPKPWHF
>FUSION-ENST00000663661.1:491446-ENST00000453716.1:4963|3530
VTSYFTIAVLKQKAQYGGENL
>FUSION-ENST00000663661.1:491446-ENST00000453716.1:4963|4474
DCEMDMDHNNQLK
>FUSION-ENST00000663661.1:491446-ENST00000453716.1:4963|3186
TIVINNILYNFK
>FUSION-ENST00000654997.1:491446-ENST00000453716.1:4963|11827
CSGWLSFLYFLSLR
>FUSION-ENST00000658518.1:491446-ENST00000453716.1:4963|10274
MEDFKWR
>ENST00000424267.6|SNV-5582-A-G|1
QLRDCDR
>FUSION-ENST00000658518.1:491446-ENST00000453716.1:4963|9221
QSLNYHFHLTGSCSNFNQVFYK
>FUSION-ENST00000590048.6:6617-ENST00000647446.1:33768|5
IDGGGPK
>FUSION-ENST00000663661.1:491446-ENST00000453716.1:4963|1736
YCYWETRIIFHQRFHNHR
>FUSION-ENST00000663661.1:491446-ENST00000453716.1:4963|5341
MEIFDDDYVLITFHFRLLIIKMAL
>FUSION-ENST00000663661.1:491446-ENST00000453716.1:4963|8535
KVFFKSDMHLFWGGFWHYAQVFS
>FUSION-ENST00000663661.1:491446-ENST00000453716.1:4963|6720
ICKRMFLCNM
>FUSION-ENST00000663661.1:491446-ENST00000453716.1:4963|7116
QMLIMRSEHEKEFECFITIC
>FUSION-ENST00000663661.1:491446-ENST00000453716.1:4963|9000
MWDFNDLSSSKDR
>ENST00000533413.5|MNV-83657-AT-A|11
FPFIMEGTKPKTLSR
>FUSION-ENST00000663661.1:491446-ENST00000453716.1:4963|2554
YENFTPDKGFELK
>FUSION-ENST00000663661.1:491446-ENST00000453716.1:4963|6621
VCFPFRHDCKFSETSQPCR
>FUSION-ENST00000654997.1:491446-ENST00000453716.1:4963|11056
QSLSPQHNQIRTQD
>FUSION-ENST00000663661.1:491446-ENST00000453716.1:4963|1603
INHHSLFFFLNHTSYPFSFLVTTR
>ENST00000328224.7|SNV-4583-G-T|1
GACTSHDPHSSRGSRR
>FUSION-ENST00000663661.1:491446-ENST00000453716.1:4963|6128
PKNVEILYI
>FUSION-ENST00000663661.1:491446-ENST00000453716.1:4963|3765
KLPLKVSNPNITLGISISK
>FUSION-ENST00000654997.1:491446-ENST00000453716.1:4963|11142
LHQLMGIKTSQHHNDR
>FUSION-ENST00000654997.1:491446-ENST00000453716.1:4963|12801
MVVCCTCRPIT
>FUSION-ENST00000635845.1:491446-ENST00000453716.1:4963|94
MVIDHSEKQAEYFLTLEKK
>FUSION-ENST00000663661.1:491446-ENST00000453716.1:4963|4330
MGMIAVLSHL
>FUSION-ENST00000663661.1:491446-ENST00000453716.1:4963|5006
EQLGVEGGGCRLKDVK
>FUSION-ENST00000658518.1:491446-ENST00000453716.1:4963|9794
MCLTHNSHK
>FUSION-ENST00000654997.1:491446-ENST00000453716.1:4963|11850
QSLSALHKYSTEISLSFK
>FUSION-ENST00000663661.1:491446-ENST00000453716.1:4963|4710
HFYMISSYVTFLSCMVNHK
>FUSION-ENST00000658518.1:491446-ENST00000453716.1:4963|10334
SPIDHIFTCIPNFSLPLYLLPQF
>FUSION-ENST00000663661.1:491446-ENST00000453716.1:4963|7694
FLLSFGSPLPPMMIR
>FUSION-ENST00000658518.1:491446-ENST00000453716.1:4963|9655
FAGMILILINFFSFLYHKKLK
>FUSION-ENST00000663661.1:491446-ENST00000453716.1:4963|7150
LTILSALEKQKVPIFAIFIFCSSK
>ENST00000368498.7|SNV-23482-C-G|3
LEAELVDLK
>FUSION-ENST00000663661.1:491446-ENST00000453716.1:4963|1883
LINPPNEK
>FUSION-ENST00000663661.1:491446-ENST00000453716.1:4963|4354
KNMTWFVWGTEGTGGGATFRALK
>FUSION-ENST00000654997.1:491446-ENST00000453716.1:4963|12869
MKSILQNDPLGMVL
>FUSION-ENST00000663661.1:491446-ENST00000453716.1:4963|7013
IKINCIH
>FUSION-ENST00000654997.1:491446-ENST00000453716.1:4963|12387
LYSIFHLHKSLIYFK
>FUSION-ENST00000654997.1:491446-ENST00000453716.1:4963|11972
CRFPFNNGYIPKIFK
>FUSION-ENST00000635845.1:491446-ENST00000453716.1:4963|315
MPVIPAFQLLER
>FUSION-ENST00000663661.1:491446-ENST00000453716.1:4963|2662
FNTLYCHILAE
>FUSION-ENST00000654997.1:491446-ENST00000453716.1:4963|13015
SNHKAGSY
>FUSION-ENST00000663661.1:491446-ENST00000453716.1:4963|2701
STLTVKTNTISTNAAYVNTAAA
>FUSION-ENST00000654997.1:491446-ENST00000453716.1:4963|12427
IFYSPFLR
>FUSION-ENST00000635845.1:491446-ENST00000453716.1:4963|183
MRSRGEIFS
>FUSION-ENST00000654997.1:491446-ENST00000453716.1:4963|11432
MCLGLSPL
>FUSION-ENST00000663661.1:491446-ENST00000453716.1:4963|5826
HPLKVSLTQTHFIR
>FUSION-ENST00000635845.1:491446-ENST00000453716.1:4963|1041
YIVFIFFFPVETISWFLLIVQR
>FUSION-ENST00000663661.1:491446-ENST00000453716.1:4963|6760
MKNELPYVCR
>FUSION-ENST00000663661.1:491446-ENST00000453716.1:4963|4699
YFLILTLR
>ENST00000505014.5|MNV-12591-CC-C|12
MSAAQIAMVWPLSASYPSGR
>FUSION-ENST00000654997.1:491446-ENST00000453716.1:4963|10969
DKFLDTYTLSR
>FUSION-ENST00000654997.1:491446-ENST00000453716.1:4963|11200
VEMKEKMLR
>FUSION-ENST00000663661.1:491446-ENST00000453716.1:4963|5892
MLIVWFL
>FUSION-ENST00000663661.1:491446-ENST00000453716.1:4963|2327
MFFSLILFPLFLPCIR
>FUSION-ENST00000663661.1:491446-ENST00000453716.1:4963|2066
MKLFWILFHLLACSMFSER
>FUSION-ENST00000663661.1:491446-ENST00000453716.1:4963|5970
MIRSTWLAEKTVT
>FUSION-ENST00000663661.1:491446-ENST00000453716.1:4963|2615
FLNPYDVDCLICK
>FUSION-ENST00000663661.1:491446-ENST00000453716.1:4963|8071
MNVQDLDITQGK
>ENST00000532957.5|MNV-18733-CC-C|31
GGAACAGGSR
>FUSION-ENST00000658518.1:491446-ENST00000453716.1:4963|10162
FISLNISL
>FUSION-ENST00000663661.1:491446-ENST00000453716.1:4963|1588
MRLLCSLK
>FUSION-ENST00000663661.1:491446-ENST00000453716.1:4963|8134
KPQGNTHTETER
>FUSION-ENST00000635845.1:491446-ENST00000453716.1:4963|1301
LMCIPLARESTRVK
>FUSION-ENST00000663661.1:491446-ENST00000453716.1:4963|8350
LGNEDRENIMMAEHNITKI
>FUSION-ENST00000663661.1:491446-ENST00000453716.1:4963|4701
MVNHKMCDKLFIFIK
>FUSION-ENST00000663661.1:491446-ENST00000453716.1:4963|8660
FLSVSTYVTLSWNPMR
>FUSION-ENST00000635845.1:491446-ENST00000453716.1:4963|1
LFDLQKSQKTSR
>FUSION-ENST00000663661.1:491446-ENST00000453716.1:4963|2561
CFPQSPP
>FUSION-ENST00000663661.1:491446-ENST00000453716.1:4963|4328
MIAVLSHL
>FUSION-ENST00000663661.1:491446-ENST00000453716.1:4963|6245
LFIIYYVISIHRVVPLYTY
>FUSION-ENST00000658518.1:491446-ENST00000453716.1:4963|9337
NLFKPDQPSKKQQK
>FUSION-ENST00000654997.1:491446-ENST00000453716.1:4963|12015
MKDPPQLRQR
>FUSION-ENST00000635845.1:491446-ENST00000453716.1:4963|480
AGSNGISSSR
>FUSION-ENST00000663661.1:491446-ENST00000453716.1:4963|8192
VHPCCILQRGGTLGLHVAGG
>FUSION-ENST00000663661.1:491446-ENST00000453716.1:4963|6232
MFWVKQFSIMMPK
>FUSION-ENST00000663661.1:491446-ENST00000453716.1:4963|7843
ASYGFSSICVCTERKR
>FUSION-ENST00000663661.1:491446-ENST00000453716.1:4963|5607
MVSDLGKWSGVGKK
>FUSION-ENST00000663661.1:491446-ENST00000453716.1:4963|5036
EKLAQIK
>FUSION-ENST00000663661.1:491446-ENST00000453716.1:4963|1944
FSFNIHFVLLFFFK
>FUSION-ENST00000663661.1:491446-ENST00000453716.1:4963|3970
HKDHLKVPG
>FUSION-ENST00000663661.1:491446-ENST00000453716.1:4963|6884
CLASFPTTLPCISCPK
>FUSION-ENST00000663661.1:491446-ENST00000453716.1:4963|7695
MFLLSFGSPLPPMMIR
>FUSION-ENST00000663661.1:491446-ENST00000453716.1:4963|2502
IIYGCTKVLAVL
>FUSION-ENST00000654997.1:491446-ENST00000453716.1:4963|10724
VLGKPASPMQKTETGPLPYTLYK
>FUSION-ENST00000663661.1:491446-ENST00000453716.1:4963|2092
KAGTCVTKTSFSEMYFTWI
>FUSION-ENST00000663661.1:491446-ENST00000453716.1:4963|7411
MLPNSAVIFNIFMSFF
>FUSION-ENST00000635845.1:491446-ENST00000453716.1:4963|1108
QNYLDLVGWRNQK
>FUSION-ENST00000663661.1:491446-ENST00000453716.1:4963|2391
FRSLYYIFLIMNICYGKLLGATHTV
>FUSION-ENST00000663661.1:491446-ENST00000453716.1:4963|5909
MYFNINGYHIVLCVDIHFK
>FUSION-ENST00000663661.1:491446-ENST00000453716.1:4963|4241
QSKIHSYR
>ENST00000261833.11|SNV-186982-C-T|3
EPSTPHCYR
>ENST00000558588.5|SNV-10398-C-A|6
LLTETLEKFPLKPGVPLPSPEDLR
>FUSION-ENST00000663661.1:491446-ENST00000453716.1:4963|5330
MVTFKIKLFFK
>FUSION-ENST00000663661.1:491446-ENST00000453716.1:4963|4989
DRVFPSNSISCRCLIF
>FUSION-ENST00000663661.1:491446-ENST00000453716.1:4963|6325
CKWSIQWAYFFCLLGYALCK
>FUSION-ENST00000654997.1:491446-ENST00000453716.1:4963|12717
NFRYHYKPISSLFLALKL
>FUSION-ENST00000663661.1:491446-ENST00000453716.1:4963|5565
LWESVLNLGGIK
>FUSION-ENST00000654997.1:491446-ENST00000453716.1:4963|12407
MPVIPATGEVEAGKSLEPRSR
>ENST00000013070.11|MNV-12080-CT-C|7
KDTATYWPR
>FUSION-ENST00000663661.1:491446-ENST00000453716.1:4963|6258
FVEAFKCVVLIRSQSPR
>FUSION-ENST00000663661.1:491446-ENST00000453716.1:4963|8048
RKGNILGK
>FUSION-ENST00000663661.1:491446-ENST00000453716.1:4963|5418
KGVWIGDINLGSICK
>FUSION-ENST00000663661.1:491446-ENST00000453716.1:4963|8092
NHRATHTQR
>FUSION-ENST00000654997.1:491446-ENST00000453716.1:4963|11367
MFSKLFWALCFPDFN
>ENST00000361445.9|SNV-131812-T-G|3
SWYKAWHAWAVMNFEAGLHYK
>FUSION-ENST00000654997.1:491446-ENST00000453716.1:4963|11963
YIGNLTYLNKAVK
>FUSION-ENST00000663661.1:491446-ENST00000453716.1:4963|2935
EPGHSIT
>FUSION-ENST00000663661.1:491446-ENST00000453716.1:4963|2170
MAGCFDVAT
>FUSION-ENST00000663661.1:491446-ENST00000453716.1:4963|6263
GFAGFRPNL
>FUSION-ENST00000663661.1:491446-ENST00000453716.1:4963|8447
LYTHIHITLHTMNTCVKLFK
>FUSION-ENST00000654997.1:491446-ENST00000453716.1:4963|10627
GHHTPGPVGAWGG
>FUSION-ENST00000663661.1:491446-ENST00000453716.1:4963|7351
EGLFLFCNTDFCSR
>FUSION-ENST00000654997.1:491446-ENST00000453716.1:4963|11060
QKNENQNKQSLSPQHNQIR
>FUSION-ENST00000663661.1:491446-ENST00000453716.1:4963|4271
LSQVDIMY
>FUSION-ENST00000663661.1:491446-ENST00000453716.1:4963|2495
FENVLISPR
>FUSION-ENST00000658518.1:491446-ENST00000453716.1:4963|10416
FKQFSWCLSFLGS
>FUSION-ENST00000663661.1:491446-ENST00000453716.1:4963|4630
MLLLLELSRCR
>ENST00000308448.11|SNV-70385-A-C|1
FHITQPALKQREAILK
>FUSION-ENST00000654997.1:491446-ENST00000453716.1:4963|11686
PFFAEVEFLVK
>FUSION-ENST00000663661.1:491446-ENST00000453716.1:4963|5410
MLFIILI
>FUSION-ENST00000654997.1:491446-ENST00000453716.1:4963|11825
CSGWLSFLYFLSLRLSSSKMQL
>FUSION-ENST00000663661.1:491446-ENST00000453716.1:4963|8921
MTPSRKSK
>FUSION-ENST00000663661.1:491446-ENST00000453716.1:4963|3196
ESRSVTQAGLRTAVAQSR
>FUSION-ENST00000654997.1:491446-ENST00000453716.1:4963|11551
MTYQHNP
>FUSION-ENST00000658518.1:491446-ENST00000453716.1:4963|10413
YLFDIFIFLIY
>FUSION-ENST00000654997.1:491446-ENST00000453716.1:4963|11435
MTVIRKK
>FUSION-ENST00000658518.1:491446-ENST00000453716.1:4963|10104
MSHGYFSFK
>FUSION-ENST00000654997.1:491446-ENST00000453716.1:4963|11509
WQPGGDSKYAVQYVGPK
>FUSION-ENST00000663661.1:491446-ENST00000453716.1:4963|8061
MPYLSFPRGKYSI
>FUSION-ENST00000663661.1:491446-ENST00000453716.1:4963|7910
CFCFIDYIRLFVR
>FUSION-ENST00000540425.1:16152-ENST00000448484.5:116899|110
MCFKVFSFWIC
>FUSION-ENST00000663661.1:491446-ENST00000453716.1:4963|8503
LAKASTLTNLILIKGIQVIENLR
>FUSION-ENST00000658518.1:491446-ENST00000453716.1:4963|10061
FDGLGTCRIHYIFFIK
>FUSION-ENST00000663661.1:491446-ENST00000453716.1:4963|3920
MFWSELLSLVR
>FUSION-ENST00000654997.1:491446-ENST00000453716.1:4963|13056
MNLLSFK
>FUSION-ENST00000654997.1:491446-ENST00000453716.1:4963|12856
RTCLWLDE
>FUSION-ENST00000663661.1:491446-ENST00000453716.1:4963|4252
LALVINYFVNDKIRFSEEK
>FUSION-ENST00000654997.1:491446-ENST00000453716.1:4963|13178
TEMEQGQKIAHFYSTQLLLFHGECR
>FUSION-ENST00000654997.1:491446-ENST00000453716.1:4963|11248
TPLLLQRIITSHQQGNK
>FUSION-ENST00000654997.1:491446-ENST00000453716.1:4963|11476
NRFMFFFEELSYVGEGR
>FUSION-ENST00000663661.1:491446-ENST00000453716.1:4963|8948
MYIYIVVVPECF
>FUSION-ENST00000663661.1:491446-ENST00000453716.1:4963|5638
VCPVSLK
>FUSION-ENST00000635845.1:491446-ENST00000453716.1:4963|419
IWLSVCLLLMCK
>FUSION-ENST00000658518.1:491446-ENST00000453716.1:4963|9485
MADLNYDYNYEILCL
>ENST00000275198.1|SNV-704-G-A|3
IENTDSK
>FUSION-ENST00000635845.1:491446-ENST00000453716.1:4963|259
KDKGVQISFLVIYLSNFGIR
>FUSION-ENST00000663661.1:491446-ENST00000453716.1:4963|8727
MFSLKYLNDR
>FUSION-ENST00000654997.1:491446-ENST00000453716.1:4963|12426
MIFYSPFLRR
>FUSION-ENST00000654997.1:491446-ENST00000453716.1:4963|10998
SKINTLTSQLKELEK
>FUSION-ENST00000663661.1:491446-ENST00000453716.1:4963|4139
LWVPTHSKDITR
>FUSION-ENST00000663661.1:491446-ENST00000453716.1:4963|4983
KYFQFSDK
>FUSION-ENST00000663661.1:491446-ENST00000453716.1:4963|6009
QKVRYSFDR
>FUSION-ENST00000663661.1:491446-ENST00000453716.1:4963|7527
YFYYSICVGNAKISIAK
>FUSION-ENST00000663661.1:491446-ENST00000453716.1:4963|5076
LLGKRSF
>FUSION-ENST00000663661.1:491446-ENST00000453716.1:4963|5284
MVPPLPQNHAS
>FUSION-ENST00000663661.1:491446-ENST00000453716.1:4963|8080
RETETERESENSQR
>FUSION-ENST00000663661.1:491446-ENST00000453716.1:4963|1980
EATQHTMRKK
>FUSION-ENST00000663661.1:491446-ENST00000453716.1:4963|1964
SFACFLSVIL
>FUSION-ENST00000663661.1:491446-ENST00000453716.1:4963|3473
MRTQVFCI
>FUSION-ENST00000663661.1:491446-ENST00000453716.1:4963|8367
MTSLKLFMTSYLK
>FUSION-ENST00000654997.1:491446-ENST00000453716.1:4963|12775
LLQMEMKGRS
>FUSION-ENST00000663661.1:491446-ENST00000453716.1:4963|2669
SVGSGARFCKFNTLYCHILAE
>FUSION-ENST00000663661.1:491446-ENST00000453716.1:4963|8296
MRIMCHRIQILENYR
>FUSION-ENST00000654997.1:491446-ENST00000453716.1:4963|11746
DLLCECII
>FUSION-ENST00000663661.1:491446-ENST00000453716.1:4963|4654
LYFSLFKSGHCENYR
>FUSION-ENST00000658518.1:491446-ENST00000453716.1:4963|9478
KSFEVLLWCGLQNCNIVVNTYGSFQ
>FUSION-ENST00000654997.1:491446-ENST00000453716.1:4963|12444
MCHCTPAWATEK
>ENST00000391874.2|SNV-85808-T-G|5
MVYDDANKKWVPAGGATGFSR
>FUSION-ENST00000663661.1:491446-ENST00000453716.1:4963|3181
MYTSLYT
>FUSION-ENST00000654997.1:491446-ENST00000453716.1:4963|10537
MYIGFTNHYGTCTPV
>FUSION-ENST00000663661.1:491446-ENST00000453716.1:4963|8194
VHPCCILQR
>FUSION-ENST00000663661.1:491446-ENST00000453716.1:4963|7764
FLLFYLFKKEIMCLR
>FUSION-ENST00000635845.1:491446-ENST00000453716.1:4963|1086
CERMPGCQSPQTICPFFDK
>FUSION-ENST00000663661.1:491446-ENST00000453716.1:4963|5664
MMMLAYWLRLECES
>FUSION-ENST00000635845.1:491446-ENST00000453716.1:4963|617
TNSILYTLAK
>FUSION-ENST00000663661.1:491446-ENST00000453716.1:4963|6675
LSFRPGINPLLLDFQPYFTIHPC
>FUSION-ENST00000663661.1:491446-ENST00000453716.1:4963|6817
MSHLNVDH
>FUSION-ENST00000654997.1:491446-ENST00000453716.1:4963|12324
MAMPAKVKSFQPSYPR
>FUSION-ENST00000635845.1:491446-ENST00000453716.1:4963|1235
ILVGGGSYK
>FUSION-ENST00000663661.1:491446-ENST00000453716.1:4963|6660
EIVMSLEAGKSGQQFCKE
>FUSION-ENST00000663661.1:491446-ENST00000453716.1:4963|6193
TVIFLYNIL
>FUSION-ENST00000663661.1:491446-ENST00000453716.1:4963|7441
MVISLKKR
>FUSION-ENST00000663661.1:491446-ENST00000453716.1:4963|4524
KKMHVYSK
>FUSION-ENST00000635845.1:491446-ENST00000453716.1:4963|785
CILDPFNMNWQQKMAIKLLK
>FUSION-ENST00000635845.1:491446-ENST00000453716.1:4963|145
MLPTLDIKFLSSIR
>FUSION-ENST00000658518.1:491446-ENST00000453716.1:4963|9798
YIFGLKDK
>FUSION-ENST00000658518.1:491446-ENST00000453716.1:4963|10116
EGRILSLHLLR
>FUSION-ENST00000658518.1:491446-ENST00000453716.1:4963|9402
SHENSLIIR
>FUSION-ENST00000654997.1:491446-ENST00000453716.1:4963|11672
MTCILKK
>FUSION-ENST00000654997.1:491446-ENST00000453716.1:4963|12760
VVSLEDKEAGVCI
>ENST00000409359.6|SNV-94222-C-A|1
GIPQRSPVSVDDLWLEKTQR
>FUSION-ENST00000654997.1:491446-ENST00000453716.1:4963|10956
DSQPNSTRGTKR
>FUSION-ENST00000654997.1:491446-ENST00000453716.1:4963|10812
EKHSMLMDR
>FUSION-ENST00000654997.1:491446-ENST00000453716.1:4963|12091
RFYDRGR
>FUSION-ENST00000635845.1:491446-ENST00000453716.1:4963|1251
GSRIYGAR
>FUSION-ENST00000663661.1:491446-ENST00000453716.1:4963|8200
KTVTKHTK
>FUSION-ENST00000654997.1:491446-ENST00000453716.1:4963|11561
NGECTIR
>ENST00000368171.5|SNV-4930-A-G|2
LLLVCHVSGFCPKPVWVK
>FUSION-ENST00000635845.1:491446-ENST00000453716.1:4963|224
NYTENAKSFLKFWSN
>FUSION-ENST00000635845.1:491446-ENST00000453716.1:4963|1008
LARLVANS
>FUSION-ENST00000663661.1:491446-ENST00000453716.1:4963|3276
CNFVPFDQSLPISPCFPLPSLW
>FUSION-ENST00000663661.1:491446-ENST00000453716.1:4963|7273
MSNMPCLYFHIHR
>FUSION-ENST00000663661.1:491446-ENST00000453716.1:4963|8843
MCIVFFFFNFKSRCHT
>FUSION-ENST00000663661.1:491446-ENST00000453716.1:4963|8764
TGLSIAQIISK
>FUSION-ENST00000635845.1:491446-ENST00000453716.1:4963|780
MAIKLLK
>FUSION-ENST00000663661.1:491446-ENST00000453716.1:4963|2556
YENFTPDK
>FUSION-ENST00000658518.1:491446-ENST00000453716.1:4963|10315
MINHLSGSD
>FUSION-ENST00000654997.1:491446-ENST00000453716.1:4963|12557
FKLYGAPSAGSGKGLR
>FUSION-ENST00000663661.1:491446-ENST00000453716.1:4963|6995
LVPFLSSCELSLLMSKISQRNAWYR
>FUSION-ENST00000663661.1:491446-ENST00000453716.1:4963|3075
TQHKKMEVR
>FUSION-ENST00000663661.1:491446-ENST00000453716.1:4963|3721
TDLNYYVGTIRVKCMCCWYK
>FUSION-ENST00000654997.1:491446-ENST00000453716.1:4963|10855
MHELPFTIATKGIK
>FUSION-ENST00000654997.1:491446-ENST00000453716.1:4963|11065
DGGIFTKQMESKK
>FUSION-ENST00000663661.1:491446-ENST00000453716.1:4963|2104
ENYLTCVPTNIWYIAKS
>FUSION-ENST00000654997.1:491446-ENST00000453716.1:4963|11486
IEIMVYERTAY
>ENST00000341184.7|SNV-30719-C-T|5
TKAGGVCFKPGTKMLER
>FUSION-ENST00000635845.1:491446-ENST00000453716.1:4963|1034
MNSPDCVDCKICTLMTHFNDFF
>FUSION-ENST00000658518.1:491446-ENST00000453716.1:4963|10348
ELLIFCLNSPKFSISN
>FUSION-ENST00000654997.1:491446-ENST00000453716.1:4963|11089
TDFKPTK
>FUSION-ENST00000663661.1:491446-ENST00000453716.1:4963|5168
MIQFNLSTLIKCLLYTRYSSK
>FUSION-ENST00000663661.1:491446-ENST00000453716.1:4963|7980
WRLQQAKIVPLHSSLGNR
>FUSION-ENST00000663661.1:491446-ENST00000453716.1:4963|6523
YANFSVKQNEK
>FUSION-ENST00000663661.1:491446-ENST00000453716.1:4963|5349
TFFLKPTLIFYCLK
>FUSION-ENST00000663661.1:491446-ENST00000453716.1:4963|6431
MSYFRNVF
>FUSION-ENST00000654997.1:491446-ENST00000453716.1:4963|13017
GTLLFYLVIKSNHK
>FUSION-ENST00000654997.1:491446-ENST00000453716.1:4963|12117
AVVYVILLN
>FUSION-ENST00000658518.1:491446-ENST00000453716.1:4963|9857
MSISQFIK
>FUSION-ENST00000635845.1:491446-ENST00000453716.1:4963|891
MATTLPPFSLIFPPLSQNSLCHK
>FUSION-ENST00000663661.1:491446-ENST00000453716.1:4963|7836
KIIDFYIAILNIK
>FUSION-ENST00000663661.1:491446-ENST00000453716.1:4963|6699
WCRVNRLGK
>FUSION-ENST00000658518.1:491446-ENST00000453716.1:4963|9625
PSLCPVFISLPL
>FUSION-ENST00000654997.1:491446-ENST00000453716.1:4963|11755
MDLSSYHILK
>FUSION-ENST00000635845.1:491446-ENST00000453716.1:4963|583
TYLYSTFLHLSQCFIGKVLR
>FUSION-ENST00000635845.1:491446-ENST00000453716.1:4963|740
LVSSPQLQHSSVLNFFSAKGDK
>FUSION-ENST00000658518.1:491446-ENST00000453716.1:4963|10350
TFNLHTKELLIFCLNSPKFSISN
>FUSION-ENST00000663661.1:491446-ENST00000453716.1:4963|5164
YSSKRSGHSSDHK
>FUSION-ENST00000663661.1:491446-ENST00000453716.1:4963|5310
FGGYIFPNLK
>FUSION-ENST00000654997.1:491446-ENST00000453716.1:4963|11577
MVMLFTNRNRK
>FUSION-ENST00000663661.1:491446-ENST00000453716.1:4963|3808
ITPIKGIK
>FUSION-ENST00000663661.1:491446-ENST00000453716.1:4963|3846
SSSVVAQI
>FUSION-ENST00000663661.1:491446-ENST00000453716.1:4963|4897
WLHSARK
>FUSION-ENST00000663661.1:491446-ENST00000453716.1:4963|2157
ITLHIYHKLKFNMF
>FUSION-ENST00000663661.1:491446-ENST00000453716.1:4963|2258
MCVYIHTHIYNTHSNIK
>FUSION-ENST00000658518.1:491446-ENST00000453716.1:4963|9652
MILILINFFSFLYHKK
>FUSION-ENST00000663661.1:491446-ENST00000453716.1:4963|6113
LSLETELIR
>FUSION-ENST00000663661.1:491446-ENST00000453716.1:4963|7649
TLPVRPVCQTQRK
>FUSION-ENST00000663661.1:491446-ENST00000453716.1:4963|7896
SEFSLVCSYK
>FUSION-ENST00000663661.1:491446-ENST00000453716.1:4963|1677
ICPIIVFGKIYNEIEFQSFVSLCSR
>ENST00000376838.5|SNV-131812-T-G|4
MNFEAGLHYKHQNQAR
>FUSION-ENST00000658518.1:491446-ENST00000453716.1:4963|9193
MAIDGLGMK
>FUSION-ENST00000663661.1:491446-ENST00000453716.1:4963|3153
TLLYSCALYK
>FUSION-ENST00000635845.1:491446-ENST00000453716.1:4963|350
NIYIYIPK
>FUSION-ENST00000663661.1:491446-ENST00000453716.1:4963|7333
MQSVSSNLGHLGKAVEII
>FUSION-ENST00000654997.1:491446-ENST00000453716.1:4963|12496
MVVYFLYLDRK
>FUSION-ENST00000654997.1:491446-ENST00000453716.1:4963|11547
FCLECLCGSQVEIPSMQFNMWAQR
>FUSION-ENST00000663661.1:491446-ENST00000453716.1:4963|8721
MNLESNFPRNQFFSSLVKDK
>FUSION-ENST00000663661.1:491446-ENST00000453716.1:4963|3535
SQNCYVLWE
>FUSION-ENST00000663661.1:491446-ENST00000453716.1:4963|5332
IYLMVTFKIKLFFK
>FUSION-ENST00000663661.1:491446-ENST00000453716.1:4963|6321
WSIQWAYFFCLLGYALCKK
>FUSION-ENST00000663661.1:491446-ENST00000453716.1:4963|5889
MNTTMVAPMKQFSE
>FUSION-ENST00000663661.1:491446-ENST00000453716.1:4963|2778
MIPVHRNDRK
>FUSION-ENST00000663661.1:491446-ENST00000453716.1:4963|7538
MKYQLIFLI
>FUSION-ENST00000654997.1:491446-ENST00000453716.1:4963|12980
MLISLIYI
>FUSION-ENST00000663661.1:491446-ENST00000453716.1:4963|4916
KSSWGWREEDAD
>FUSION-ENST00000663661.1:491446-ENST00000453716.1:4963|8271
LCVRHCSKYFK
>FUSION-ENST00000663661.1:491446-ENST00000453716.1:4963|8800
MGFHPVGQAGLK
>FUSION-ENST00000663661.1:491446-ENST00000453716.1:4963|8596
MYPSLQDQPD
>FUSION-ENST00000663661.1:491446-ENST00000453716.1:4963|5281
QWTGGNTVPFLITY
>FUSION-ENST00000663661.1:491446-ENST00000453716.1:4963|3238
MCIFWCHCRK
>FUSION-ENST00000663661.1:491446-ENST00000453716.1:4963|9033
MWQQSLLSTS
>FUSION-ENST00000654997.1:491446-ENST00000453716.1:4963|12807
WCLVLCSCLSLLRIMASSLCK
>FUSION-ENST00000663661.1:491446-ENST00000453716.1:4963|2552
YENFTPDKGFELKNR
>FUSION-ENST00000663661.1:491446-ENST00000453716.1:4963|7044
AHCFELSHKNPQLGPSVPR
>FUSION-ENST00000654997.1:491446-ENST00000453716.1:4963|12243
SATQVGECL
>FUSION-ENST00000654997.1:491446-ENST00000453716.1:4963|10821
FDAIPIK
>ENST00000359062.3|SNV-244428-C-G|2
VNPVTSLSENYTCSDSEESCEK
>FUSION-ENST00000663661.1:491446-ENST00000453716.1:4963|1738
YCYWETR
>ENST00000333172.11|MNV-19809-AGAGGGCTGTCCCTGGC-A|2
HITGVPGIQRIGMVLGVAIQN
>FUSION-ENST00000663661.1:491446-ENST00000453716.1:4963|3699
AETQDTIHLEARR
>FUSION-ENST00000663661.1:491446-ENST00000453716.1:4963|7317
VEIITMSAFAFSGVMRLSIMHWR
>FUSION-ENST00000635845.1:491446-ENST00000453716.1:4963|916
TLEIPEVIR
>FUSION-ENST00000654997.1:491446-ENST00000453716.1:4963|12526
MYISFIKFSNISLIETLK
>FUSION-ENST00000663661.1:491446-ENST00000453716.1:4963|1662
CEVIYISILQRNKINK
>FUSION-ENST00000663661.1:491446-ENST00000453716.1:4963|2381
EELPSGAIVVGLFICLLHICR
>FUSION-ENST00000663661.1:491446-ENST00000453716.1:4963|1578
YSLSSISVIPTLFNSERMKELSCN
>FUSION-ENST00000654997.1:491446-ENST00000453716.1:4963|13114
MLIEMFFFGKNCRFSFTIY
>FUSION-ENST00000663661.1:491446-ENST00000453716.1:4963|4374
LEMDYLFV
>FUSION-ENST00000663661.1:491446-ENST00000453716.1:4963|3169
MTSKTDSGMNDPPLFMCSV
>FUSION-ENST00000663661.1:491446-ENST00000453716.1:4963|3012
QSYHIHIFICYI
>FUSION-ENST00000654997.1:491446-ENST00000453716.1:4963|13099
FEMVPSSFYFGANILK
>FUSION-ENST00000663661.1:491446-ENST00000453716.1:4963|7366
IYWNEEKNLPFRQLHGR
>FUSION-ENST00000663661.1:491446-ENST00000453716.1:4963|8457
MFSQFQKKNWNSNL
>FUSION-ENST00000654997.1:491446-ENST00000453716.1:4963|11113
DPLVCCIEETHLTCK
>FUSION-ENST00000654997.1:491446-ENST00000453716.1:4963|11938
MSICMSTCWVCFPIVFSL
>FUSION-ENST00000663661.1:491446-ENST00000453716.1:4963|7236
YAKFFLK
>FUSION-ENST00000663661.1:491446-ENST00000453716.1:4963|3934
LPEAIETTWLLEKN
>FUSION-ENST00000663661.1:491446-ENST00000453716.1:4963|9004
MHTFASLWLSTYP
>FUSION-ENST00000663661.1:491446-ENST00000453716.1:4963|2868
KHRQCIIQV
>FUSION-ENST00000663661.1:491446-ENST00000453716.1:4963|5010
EEKEQLGVEGGGCR
>FUSION-ENST00000663661.1:491446-ENST00000453716.1:4963|3378
MEPIGNVYFYVYFKGTRVILFTST
>FUSION-ENST00000663661.1:491446-ENST00000453716.1:4963|3680
YDLPGTLHWK
>FUSION-ENST00000654997.1:491446-ENST00000453716.1:4963|10675
YHLMPVR
>FUSION-ENST00000663661.1:491446-ENST00000453716.1:4963|8267
SVNPNITCNIICMFISTFFFF
>FUSION-ENST00000663661.1:491446-ENST00000453716.1:4963|3843
MMPPLHF
>FUSION-ENST00000663661.1:491446-ENST00000453716.1:4963|4557
EVKNNNFFFFFLFFFFF
>FUSION-ENST00000663661.1:491446-ENST00000453716.1:4963|2972
AVTEGQKGTYKR
>FUSION-ENST00000658518.1:491446-ENST00000453716.1:4963|10479
MNTQPTVK
>ENST00000368882.8|SNV-18276-A-G|1
FVATLFVNQSSKCRTVLASPQK
>FUSION-ENST00000663661.1:491446-ENST00000453716.1:4963|6055
QSRPMTCSIMSFEEEASSVMMKK
>FUSION-ENST00000663661.1:491446-ENST00000453716.1:4963|7803
MVPICIS
>FUSION-ENST00000635845.1:491446-ENST00000453716.1:4963|1395
MGWLGQMVFLVLDP
>FUSION-ENST00000663661.1:491446-ENST00000453716.1:4963|4670
RYYYSVAATKTGYTHK
>FUSION-ENST00000663661.1:491446-ENST00000453716.1:4963|5230
TLMSMGKQETKIYK
>FUSION-ENST00000663661.1:491446-ENST00000453716.1:4963|3431
MSLKDSSGHS
>ENST00000495941.1|SNV-16318-T-G|6
SCSRCPLPGGTVSVPQR
>FUSION-ENST00000540425.1:16152-ENST00000448484.5:116899|149
FLVYEVFLDCVLECDNK
>FUSION-ENST00000663661.1:491446-ENST00000453716.1:4963|6449
LRSVRQCTGLK
>FUSION-ENST00000663661.1:491446-ENST00000453716.1:4963|5197
SECGVCFFTSLMSFSK
>FUSION-ENST00000663661.1:491446-ENST00000453716.1:4963|3226
YVHISIYLINMYNYVIFKNKIQ
>FUSION-ENST00000658518.1:491446-ENST00000453716.1:4963|9267
MSLIPLFTVR
>FUSION-ENST00000658518.1:491446-ENST00000453716.1:4963|9436
YIDMYVGGLNVCVCIWKER
>FUSION-ENST00000663661.1:491446-ENST00000453716.1:4963|2656
MGGSYEVR
>FUSION-ENST00000663661.1:491446-ENST00000453716.1:4963|8560
LMIISLFLFTQIRF
>FUSION-ENST00000658518.1:491446-ENST00000453716.1:4963|9479
LIQSPVPCHWD
>FUSION-ENST00000663661.1:491446-ENST00000453716.1:4963|6775
MRALIFSAGGKQHE
>FUSION-ENST00000654997.1:491446-ENST00000453716.1:4963|11911
ISAHRNLRLPR
>FUSION-ENST00000654997.1:491446-ENST00000453716.1:4963|10962
SLNRPITSSESEAVINTLPTKR
>FUSION-ENST00000658518.1:491446-ENST00000453716.1:4963|9089
HSCVYRR
>FUSION-ENST00000658518.1:491446-ENST00000453716.1:4963|10140
MGTSHSKGVRK
>FUSION-ENST00000654997.1:491446-ENST00000453716.1:4963|12397
YWVIRND
>FUSION-ENST00000654997.1:491446-ENST00000453716.1:4963|11642
MQDSSQIFKLYLEIVLIEFK
>FUSION-ENST00000635845.1:491446-ENST00000453716.1:4963|340
WLMPIIPTLWER
>FUSION-ENST00000663661.1:491446-ENST00000453716.1:4963|6864
FTDRIIIQ
>FUSION-ENST00000663661.1:491446-ENST00000453716.1:4963|6254
MSLYSCSSFCK
>FUSION-ENST00000663661.1:491446-ENST00000453716.1:4963|8060
PYLSFPRGKYSI
>FUSION-ENST00000658518.1:491446-ENST00000453716.1:4963|10177
PQPYRHTSLLR
>FUSION-ENST00000663661.1:491446-ENST00000453716.1:4963|8135
KKPQGNTHTETEREK
>FUSION-ENST00000635845.1:491446-ENST00000453716.1:4963|1442
MRCLDFCPCDSLLR
>FUSION-ENST00000663661.1:491446-ENST00000453716.1:4963|6781
MSHCKTEHRNTEAMTTK
>FUSION-ENST00000663661.1:491446-ENST00000453716.1:4963|1791
SDIFKMRPR
>FUSION-ENST00000663661.1:491446-ENST00000453716.1:4963|5395
NCSNLSYLLFNMLTAGIDLR
>FUSION-ENST00000654997.1:491446-ENST00000453716.1:4963|11531
GFDAVYVK
>FUSION-ENST00000663661.1:491446-ENST00000453716.1:4963|3027
EEFLSQIFCLDFNLLSRLYT
>FUSION-ENST00000654997.1:491446-ENST00000453716.1:4963|11950
QEEKGLSYQKIWVLA
>FUSION-ENST00000663661.1:491446-ENST00000453716.1:4963|3709
LPQPCGTVSQLNLFSL
>FUSION-ENST00000663661.1:491446-ENST00000453716.1:4963|2330
SPTRPNPVCDFGFLHAVK
>FUSION-ENST00000663661.1:491446-ENST00000453716.1:4963|7712
RLLKDTLESFVYR
>FUSION-ENST00000663661.1:491446-ENST00000453716.1:4963|6764
KNLHIGRWIR
>FUSION-ENST00000663661.1:491446-ENST00000453716.1:4963|2165
LEFFHIEMITLHIYHKLK
>FUSION-ENST00000654997.1:491446-ENST00000453716.1:4963|12454
MMPEFVK
>FUSION-ENST00000654997.1:491446-ENST00000453716.1:4963|11574
LFTNRNR
>FUSION-ENST00000663661.1:491446-ENST00000453716.1:4963|5307
MHPNMFIYNK
>FUSION-ENST00000663661.1:491446-ENST00000453716.1:4963|5861
EHLSLNVKK
>FUSION-ENST00000663661.1:491446-ENST00000453716.1:4963|7229
LPCPSQNNAR
>FUSION-ENST00000663661.1:491446-ENST00000453716.1:4963|4361
LILLLIK
>FUSION-ENST00000654997.1:491446-ENST00000453716.1:4963|10699
EDIYAANKHMEKTSSSLVIR
>FUSION-ENST00000654997.1:491446-ENST00000453716.1:4963|12840
TADCMSFHR
>FUSION-ENST00000663661.1:491446-ENST00000453716.1:4963|8182
MPYGFLK
>FUSION-ENST00000654997.1:491446-ENST00000453716.1:4963|11704
MVVDKSVRVK
>FUSION-ENST00000663661.1:491446-ENST00000453716.1:4963|3648
AGSTFVFKV
>FUSION-ENST00000663661.1:491446-ENST00000453716.1:4963|5400
MSVKNLISDI
>FUSION-ENST00000663661.1:491446-ENST00000453716.1:4963|7475
LLPIKCHFTVYSPLCLF
>FUSION-ENST00000540425.1:16152-ENST00000448484.5:116899|69
LVTWALGR
>FUSION-ENST00000654997.1:491446-ENST00000453716.1:4963|11715
PFSCLSLPSSRDYR
>FUSION-ENST00000654997.1:491446-ENST00000453716.1:4963|11960
AVKKIEYGE
>FUSION-ENST00000663661.1:491446-ENST00000453716.1:4963|3896
GLVCYQK
>FUSION-ENST00000658518.1:491446-ENST00000453716.1:4963|9298
KNVNIWS
>FUSION-ENST00000663661.1:491446-ENST00000453716.1:4963|3036
MFLILVNLSPNQK
>ENST00000485760.5|SNV-1477330-A-G|2
LGTSQSVIPKR
>FUSION-ENST00000663661.1:491446-ENST00000453716.1:4963|5695
LCLNLKKCK
>FUSION-ENST00000663661.1:491446-ENST00000453716.1:4963|8352
LGNEDRENIMMAEHNITK
>FUSION-ENST00000663661.1:491446-ENST00000453716.1:4963|9006
MIACGSSLSYRHLEDG
>FUSION-ENST00000654997.1:491446-ENST00000453716.1:4963|11863
MSGGTIIISVARA
>FUSION-ENST00000658518.1:491446-ENST00000453716.1:4963|9861
MYIRKLLVLSY
>FUSION-ENST00000663661.1:491446-ENST00000453716.1:4963|3485
ILRALLVLR
>FUSION-ENST00000663661.1:491446-ENST00000453716.1:4963|5172
MIQFNLSTLIK
>FUSION-ENST00000663661.1:491446-ENST00000453716.1:4963|5954
MKNLPVSSPK
>FUSION-ENST00000658518.1:491446-ENST00000453716.1:4963|10025
TLLLSYQK
>FUSION-ENST00000663661.1:491446-ENST00000453716.1:4963|6482
LSMSILVYELLQKCLLRARPLIK
>FUSION-ENST00000663661.1:491446-ENST00000453716.1:4963|6016
TVKNQTWAISEKIFFFSYIS
>FUSION-ENST00000663661.1:491446-ENST00000453716.1:4963|6159
MVNVSKNLFKTNELQ
>FUSION-ENST00000658518.1:491446-ENST00000453716.1:4963|9305
LNSFFKCHFFSNHTRY
>FUSION-ENST00000635845.1:491446-ENST00000453716.1:4963|1175
EANNLAKMSRPNK
>FUSION-ENST00000635845.1:491446-ENST00000453716.1:4963|1452
MSFWALSLHFFMLSYTRPD
>FUSION-ENST00000663661.1:491446-ENST00000453716.1:4963|8175
HISIESTK
>FUSION-ENST00000663661.1:491446-ENST00000453716.1:4963|5077
MLLGKRSF
>ENST00000409039.8|SNV-135603-G-T|1
SFLGYNPMIPSENIENVVK
>FUSION-ENST00000663661.1:491446-ENST00000453716.1:4963|8688
NCLENKTKVPATGLK
>FUSION-ENST00000663661.1:491446-ENST00000453716.1:4963|2573
AEDKVTVTIASSSILITLK
>FUSION-ENST00000663661.1:491446-ENST00000453716.1:4963|5050
MIQSLSVSLEVDGIR
>FUSION-ENST00000663661.1:491446-ENST00000453716.1:4963|4120
IFFRNEACKLT
>FUSION-ENST00000658518.1:491446-ENST00000453716.1:4963|10164
METFPVFFNIKFISLNISL
>FUSION-ENST00000663661.1:491446-ENST00000453716.1:4963|5941
QKQIHEGLYIA
>ENST00000374695.8|SNV-81922-G-A|3
VQVSPERTQVHAGHTVRLYCR
>ENST00000316316.10|SNV-3467-G-C|6
NSDQVTLVR
>FUSION-ENST00000658518.1:491446-ENST00000453716.1:4963|9103
EKDWQILNYNIGHW
>FUSION-ENST00000663661.1:491446-ENST00000453716.1:4963|2690
AKTQRCTSHR
>FUSION-ENST00000663661.1:491446-ENST00000453716.1:4963|1755
VTAVCPGCAEVIEMFPLFSVSK
>FUSION-ENST00000654997.1:491446-ENST00000453716.1:4963|11327
PTISRTAELTAK
>FUSION-ENST00000663661.1:491446-ENST00000453716.1:4963|3758
FSHAKGIPSIFTALTCQCYL
>FUSION-ENST00000663661.1:491446-ENST00000453716.1:4963|1678
ICPIIVFGK
>FUSION-ENST00000654997.1:491446-ENST00000453716.1:4963|10777
WCWENQLALCRK
>FUSION-ENST00000663661.1:491446-ENST00000453716.1:4963|7131
VTILPPLKLLKNSFR
>FUSION-ENST00000663661.1:491446-ENST00000453716.1:4963|3821
NIQLGPG
>FUSION-ENST00000663661.1:491446-ENST00000453716.1:4963|6872
VGHSLQDFI
>FUSION-ENST00000654997.1:491446-ENST00000453716.1:4963|11296
LGGWLGRH
>FUSION-ENST00000654997.1:491446-ENST00000453716.1:4963|11633
HGTFERIK
>FUSION-ENST00000663661.1:491446-ENST00000453716.1:4963|6925
DPQKIASGHHRGYLEQK
>FUSION-ENST00000658518.1:491446-ENST00000453716.1:4963|10258
WFLLYKGKFLNI
>FUSION-ENST00000658518.1:491446-ENST00000453716.1:4963|9429
MYVGGLNVCVCIWKERNDS
>FUSION-ENST00000658518.1:491446-ENST00000453716.1:4963|10087
FTNAILLHQNGGIYLFTYFK
>FUSION-ENST00000663661.1:491446-ENST00000453716.1:4963|6981
SVLVLFVYR
>FUSION-ENST00000663661.1:491446-ENST00000453716.1:4963|6407
KAEEIQLVISDLPLGNPDIPEK
>FUSION-ENST00000663661.1:491446-ENST00000453716.1:4963|8907
MVEPIISK
>FUSION-ENST00000654997.1:491446-ENST00000453716.1:4963|12069
ALTANSRSH
>FUSION-ENST00000654997.1:491446-ENST00000453716.1:4963|10626
KPHHHWSLEK
>FUSION-ENST00000663661.1:491446-ENST00000453716.1:4963|7602
GEASAEK
>FUSION-ENST00000658518.1:491446-ENST00000453716.1:4963|9497
MLLYICE
>FUSION-ENST00000663661.1:491446-ENST00000453716.1:4963|4381
MLEFRGLKFK
>ENST00000532957.5|MNV-18733-CC-C|8
GAAPATAPRQHRGHAPTAQR
>FUSION-ENST00000635845.1:491446-ENST00000453716.1:4963|697
IFIEQVFK
>FUSION-ENST00000663661.1:491446-ENST00000453716.1:4963|4245
MTDTKQSK
>FUSION-ENST00000663661.1:491446-ENST00000453716.1:4963|2591
NKLIYVKSVV
>FUSION-ENST00000663661.1:491446-ENST00000453716.1:4963|7422
MEVFFSFLSILTVQGK
>ENST00000649554.1|SNV-41193-G-T|4
SIVMLMKMR
>FUSION-ENST00000663661.1:491446-ENST00000453716.1:4963|2303
RFCGSPPDEVR
>FUSION-ENST00000663661.1:491446-ENST00000453716.1:4963|8331
MIMLVFSSYKILR
>FUSION-ENST00000663661.1:491446-ENST00000453716.1:4963|2339
MLPFECTAIESGPSPEALLWLSTR
>FUSION-ENST00000635845.1:491446-ENST00000453716.1:4963|142
LPTLDIKFLSSIRT
>FUSION-ENST00000663661.1:491446-ENST00000453716.1:4963|6709
FWHDLGSVWVK
>ENST00000311595.14|SNV-7146-T-C|4
EEHLERMPGQAGERR
>FUSION-ENST00000663661.1:491446-ENST00000453716.1:4963|3855
LICFLFSFHIYKSQQVQSL
>FUSION-ENST00000663661.1:491446-ENST00000453716.1:4963|4928
SVELHLYVLK
>FUSION-ENST00000663661.1:491446-ENST00000453716.1:4963|1834
LWLACSR
>FUSION-ENST00000663661.1:491446-ENST00000453716.1:4963|2864
KNYVPKYSK
>ENST00000513982.5|SNV-106534-G-A|5
DWFVGRSNTQGIDLNR
>FUSION-ENST00000635845.1:491446-ENST00000453716.1:4963|494
VSSFIHVPTKDMNSSFFMAA
>FUSION-ENST00000663661.1:491446-ENST00000453716.1:4963|8780
NHSKMLTSLISYSFIK
>FUSION-ENST00000658518.1:491446-ENST00000453716.1:4963|9290
MDCFPLGDTYFQR
>FUSION-ENST00000654997.1:491446-ENST00000453716.1:4963|10737
MVLVPNRPMEQDR
>FUSION-ENST00000663661.1:491446-ENST00000453716.1:4963|2370
LGLSVFMKRAFHLADNIHSQI
>FUSION-ENST00000654997.1:491446-ENST00000453716.1:4963|11927
MGSKTTSEAK
>FUSION-ENST00000654997.1:491446-ENST00000453716.1:4963|12043
IGAEIKISER
>FUSION-ENST00000654997.1:491446-ENST00000453716.1:4963|13016
GTLLFYLVIKSNHKAGSY
>FUSION-ENST00000663661.1:491446-ENST00000453716.1:4963|2773
NNKILNWL
>FUSION-ENST00000635845.1:491446-ENST00000453716.1:4963|748
TPFTLTPSASFIFPYNSRR
>ENST00000475031.5|SNV-34530-G-C|1
LFSLCLPMLRSLRSK
>FUSION-ENST00000663661.1:491446-ENST00000453716.1:4963|5620
IEEQYFFLGK
>FUSION-ENST00000663661.1:491446-ENST00000453716.1:4963|8119
PVILATQKAETGESPEPR
>FUSION-ENST00000663661.1:491446-ENST00000453716.1:4963|2285
KPQCPEEGGSPASTVR
>FUSION-ENST00000663661.1:491446-ENST00000453716.1:4963|3627
EGTVHAGSPP
>FUSION-ENST00000663661.1:491446-ENST00000453716.1:4963|2057
LNKLLVKFLK
>FUSION-ENST00000658518.1:491446-ENST00000453716.1:4963|10419
NLSSLQPSPPR
>FUSION-ENST00000654997.1:491446-ENST00000453716.1:4963|12249
SLEVRARDQPGQHGETPSLLK
>ENST00000526787.2|SNV-72144-A-G|2
LEQGSVTSGHRGLRR
>FUSION-ENST00000635845.1:491446-ENST00000453716.1:4963|529
IHVYMSHVGVLHPLTRHLH
>FUSION-ENST00000663661.1:491446-ENST00000453716.1:4963|4836
KNKHPQFYIVK
>FUSION-ENST00000654997.1:491446-ENST00000453716.1:4963|10701
EDIYAANK
>FUSION-ENST00000663661.1:491446-ENST00000453716.1:4963|6333
MWEYLHVSGIIHRLR
>FUSION-ENST00000663661.1:491446-ENST00000453716.1:4963|6525
GREFETSLANMAKPCLYKCTK
>FUSION-ENST00000663661.1:491446-ENST00000453716.1:4963|8788
MTKSVLLSSK
>FUSION-ENST00000663661.1:491446-ENST00000453716.1:4963|5357
DVCVCVCMYN
>FUSION-ENST00000663661.1:491446-ENST00000453716.1:4963|8743
MCLCKGLLRENYQIK
>FUSION-ENST00000654997.1:491446-ENST00000453716.1:4963|11620
LFSVCCALK
>FUSION-ENST00000663661.1:491446-ENST00000453716.1:4963|1650
MLESLEFLVSECYRKGVLIQTPK
>FUSION-ENST00000663661.1:491446-ENST00000453716.1:4963|2992
MRAVYNS
>FUSION-ENST00000663661.1:491446-ENST00000453716.1:4963|7487
TITANTALLTSFLKR
>FUSION-ENST00000663661.1:491446-ENST00000453716.1:4963|5636
DLLLLSVYLVK
>ENST00000367535.8|SNV-16331-A-G|4
KAEEQLALAASMKSEPR
>FUSION-ENST00000663661.1:491446-ENST00000453716.1:4963|4830
HPQFYIVKTKYVNYLV
>FUSION-ENST00000663661.1:491446-ENST00000453716.1:4963|6440
KAYKVFIAYLGYIISIFSMGL
>FUSION-ENST00000635845.1:491446-ENST00000453716.1:4963|36
QSRFTMRNR
>FUSION-ENST00000658518.1:491446-ENST00000453716.1:4963|9448
MFMKTITKIIPIFYLIQCTSWK
>FUSION-ENST00000663661.1:491446-ENST00000453716.1:4963|7299
LQNVKHAMFIFSHTQSTSVDV
>FUSION-ENST00000663661.1:491446-ENST00000453716.1:4963|3235
CIFWCHCRKSVGCK
>FUSION-ENST00000663661.1:491446-ENST00000453716.1:4963|9052
FPRFFLTTDCFIIK
>FUSION-ENST00000663661.1:491446-ENST00000453716.1:4963|8512
HKCSLEKQFIGP
>FUSION-ENST00000654997.1:491446-ENST00000453716.1:4963|12262
MVKPRLY
>FUSION-ENST00000663661.1:491446-ENST00000453716.1:4963|7993
YLCHLITKLTPRFSFEITHFG
>FUSION-ENST00000663661.1:491446-ENST00000453716.1:4963|6705
MYLIKNKDITLNNSP
>FUSION-ENST00000663661.1:491446-ENST00000453716.1:4963|4043
GNINQQLCLYR
>FUSION-ENST00000663661.1:491446-ENST00000453716.1:4963|2724
RGTLCLSLFIKPDRA
>FUSION-ENST00000654997.1:491446-ENST00000453716.1:4963|12598
CVNKKVLGV
>FUSION-ENST00000658518.1:491446-ENST00000453716.1:4963|9677
MNSLFSKALDVYYVLEYPK
>FUSION-ENST00000658518.1:491446-ENST00000453716.1:4963|10299
EVFMRMQFSGFFLKACNWIFDL
>ENST00000435313.6|SNV-247188-A-G|4
MCVSTGAATKPSPTPR
>FUSION-ENST00000658518.1:491446-ENST00000453716.1:4963|10091
MDEIPDDSVSFSSQHKPVL
>FUSION-ENST00000663661.1:491446-ENST00000453716.1:4963|7882
AFPPYVCAQKEK
>FUSION-ENST00000663661.1:491446-ENST00000453716.1:4963|5252
LMCVYYTHRVYTGI
>FUSION-ENST00000635845.1:491446-ENST00000453716.1:4963|734
MDDPIHSDSFSKFHFSL
>FUSION-ENST00000663661.1:491446-ENST00000453716.1:4963|7316
MSAFAFSGVMR
>FUSION-ENST00000654997.1:491446-ENST00000453716.1:4963|11854
LEKGHLA
>FUSION-ENST00000658518.1:491446-ENST00000453716.1:4963|10237
FSKNILNFYFK
>FUSION-ENST00000663661.1:491446-ENST00000453716.1:4963|1842
LFTSQAREP
>FUSION-ENST00000635845.1:491446-ENST00000453716.1:4963|211
YLCASLFAKLK
>FUSION-ENST00000654997.1:491446-ENST00000453716.1:4963|10915
MIMSTDAEK
>FUSION-ENST00000663661.1:491446-ENST00000453716.1:4963|4170
MVSGTLPGEPEFLVSLQI
>ENST00000312693.4|INDEL-623-A-AAA|1
SIFLQEHVTMVISTQH
>FUSION-ENST00000654997.1:491446-ENST00000453716.1:4963|11185
LTAGLSAETLQARREWVPISDLLK
>FUSION-ENST00000635845.1:491446-ENST00000453716.1:4963|683
MQWGLNTI
>FUSION-ENST00000663661.1:491446-ENST00000453716.1:4963|6314
NMFRRSILQHGN
>FUSION-ENST00000663661.1:491446-ENST00000453716.1:4963|2313
MTELQQPAHLV
>FUSION-ENST00000663661.1:491446-ENST00000453716.1:4963|8306
HNIYIYEIKH
>FUSION-ENST00000663661.1:491446-ENST00000453716.1:4963|2812
VMLNVTTILK
>FUSION-ENST00000663661.1:491446-ENST00000453716.1:4963|4401
NSTNNRVELSTM
>FUSION-ENST00000654997.1:491446-ENST00000453716.1:4963|13038
NSQERTYKSFWIFFHYISSK
>FUSION-ENST00000654997.1:491446-ENST00000453716.1:4963|11779
YSFPFWWHSYIMILKQL
>FUSION-ENST00000663661.1:491446-ENST00000453716.1:4963|1815
MNIWTSYSVK
>FUSION-ENST00000654997.1:491446-ENST00000453716.1:4963|10762
DLNIRPKTIK
>FUSION-ENST00000658518.1:491446-ENST00000453716.1:4963|9599
MRILNNSSHLWHLQNRSFAIVV
>FUSION-ENST00000658518.1:491446-ENST00000453716.1:4963|10407
RGLALSPRLECSGAISAHYNLR
>FUSION-ENST00000663661.1:491446-ENST00000453716.1:4963|6436
SFESKASNK
>FUSION-ENST00000654997.1:491446-ENST00000453716.1:4963|11885
DVGEVQQALIC
>FUSION-ENST00000654997.1:491446-ENST00000453716.1:4963|12296
MTPVIYKVWTGDLLVHRHFCQIGK
>FUSION-ENST00000663661.1:491446-ENST00000453716.1:4963|3430
SLKDSSGHS
>FUSION-ENST00000654997.1:491446-ENST00000453716.1:4963|11588
SMGSIKYLSCFIRTVYQQE
>FUSION-ENST00000663661.1:491446-ENST00000453716.1:4963|3443
MELPKKCDSFESHI
>FUSION-ENST00000663661.1:491446-ENST00000453716.1:4963|7353
ICLLDNYMEGLFLFCNTDFCSR
>FUSION-ENST00000658518.1:491446-ENST00000453716.1:4963|10511
YHLFSYSEIIKIQPIAFHR
>FUSION-ENST00000654997.1:491446-ENST00000453716.1:4963|11805
SDCYLITKNLSLNRAPK
>FUSION-ENST00000658518.1:491446-ENST00000453716.1:4963|9881
MTKLFSTISALFQKK
>FUSION-ENST00000658518.1:491446-ENST00000453716.1:4963|10422
SCSVAQIGVQWRNLSSLQPSPPRFK
>FUSION-ENST00000663661.1:491446-ENST00000453716.1:4963|8319
ILRKFLVK
>FUSION-ENST00000654997.1:491446-ENST00000453716.1:4963|12635
RDENMNTIHSLSTER
>FUSION-ENST00000663661.1:491446-ENST00000453716.1:4963|5983
HSSDNVPQLNIR
>FUSION-ENST00000658518.1:491446-ENST00000453716.1:4963|9815
MPIYCLCDKVSPMTHLV
>FUSION-ENST00000663661.1:491446-ENST00000453716.1:4963|3506
WEPHIYLKKLR
>FUSION-ENST00000635845.1:491446-ENST00000453716.1:4963|1216
MLEEQEGVLLR
>FUSION-ENST00000540425.1:16152-ENST00000448484.5:116899|94
MAGGGVR
>FUSION-ENST00000663661.1:491446-ENST00000453716.1:4963|6301
CIPFLNLSFYLNKAGKK
>FUSION-ENST00000654997.1:491446-ENST00000453716.1:4963|12535
GFNKVGKWLYIFFI
>FUSION-ENST00000663661.1:491446-ENST00000453716.1:4963|8277
MLLRSKITFIIVLDLDLLFGCR
>FUSION-ENST00000635845.1:491446-ENST00000453716.1:4963|1284
RSWVEIRPMGNSYYWSFNKE
>FUSION-ENST00000635845.1:491446-ENST00000453716.1:4963|1492
MSRFEQEENGIHNMVSDLQKR
>FUSION-ENST00000663661.1:491446-ENST00000453716.1:4963|8548
QIMVILKK
>FUSION-ENST00000663661.1:491446-ENST00000453716.1:4963|2671
SVGSGAR
>FUSION-ENST00000663661.1:491446-ENST00000453716.1:4963|4802
HCNEGILLQCR
>FUSION-ENST00000635845.1:491446-ENST00000453716.1:4963|1405
MSSFEKCLFMSK
>ENST00000359470.6|SNV-10482-A-G|2
SGVGLSSYLSAEKDASPK
>FUSION-ENST00000663661.1:491446-ENST00000453716.1:4963|5979
GKNLSKDK
>FUSION-ENST00000663661.1:491446-ENST00000453716.1:4963|6933
TSQGLSRAKK
>FUSION-ENST00000663661.1:491446-ENST00000453716.1:4963|5508
INFENVNFER
>FUSION-ENST00000663661.1:491446-ENST00000453716.1:4963|8553
ICNNKGR
>FUSION-ENST00000663661.1:491446-ENST00000453716.1:4963|8433
WRTHQQNTYIHRI
>FUSION-ENST00000654997.1:491446-ENST00000453716.1:4963|10763
DLNIRPK
>FUSION-ENST00000658518.1:491446-ENST00000453716.1:4963|10478
NTQPTVK
>FUSION-ENST00000663661.1:491446-ENST00000453716.1:4963|8299
FPHLSST
>FUSION-ENST00000658518.1:491446-ENST00000453716.1:4963|9576
NFTNLRR
>FUSION-ENST00000663661.1:491446-ENST00000453716.1:4963|3598
QLLHCLSKSDTLTASAR
>FUSION-ENST00000663661.1:491446-ENST00000453716.1:4963|8693
KNCLENK
>FUSION-ENST00000663661.1:491446-ENST00000453716.1:4963|4091
HTFPSFSVTAVPKPVKPSRRDK
>FUSION-ENST00000663661.1:491446-ENST00000453716.1:4963|2809
MLNVTTILK
>FUSION-ENST00000663661.1:491446-ENST00000453716.1:4963|6900
NKYVAIIQNNRGTFVFWAGG
>FUSION-ENST00000663661.1:491446-ENST00000453716.1:4963|4880
MHSREFILCTPK
>FUSION-ENST00000635845.1:491446-ENST00000453716.1:4963|1026
IFFREIKTFQK
>FUSION-ENST00000658518.1:491446-ENST00000453716.1:4963|9663
LISLTHDSKMGVGR
>FUSION-ENST00000658518.1:491446-ENST00000453716.1:4963|9647
CPRNFEYI
>FUSION-ENST00000663661.1:491446-ENST00000453716.1:4963|6618
FSETSQPCR
>FUSION-ENST00000663661.1:491446-ENST00000453716.1:4963|6820
MFNSWNSSLFLC
>FUSION-ENST00000635845.1:491446-ENST00000453716.1:4963|681
MNYCTQST
>FUSION-ENST00000663661.1:491446-ENST00000453716.1:4963|3223
MYNYVIFKNK
>FUSION-ENST00000658518.1:491446-ENST00000453716.1:4963|10358
KSCLPTR
>FUSION-ENST00000663661.1:491446-ENST00000453716.1:4963|4677
VHLRNKTIR
>ENST00000649554.1|SNV-41193-G-T|6
MSIVMLMKMRMI
>FUSION-ENST00000663661.1:491446-ENST00000453716.1:4963|7042
NPQLGPSVPR
>FUSION-ENST00000663661.1:491446-ENST00000453716.1:4963|7761
EIMCLRVCAFLSS
>ENST00000562139.1|SNV-100326-C-T|2
MEILLPPGWVSPLCFGRKGER
>FUSION-ENST00000663661.1:491446-ENST00000453716.1:4963|6253
SLYSCSSFCK
>FUSION-ENST00000663661.1:491446-ENST00000453716.1:4963|2542
GTFRGGGVLE
>FUSION-ENST00000663661.1:491446-ENST00000453716.1:4963|2213
MFATNPFIYDIYKTFSQELLGDK
>FUSION-ENST00000663661.1:491446-ENST00000453716.1:4963|8984
TSKTHYCCMIFTRFFTLIGPVL
>FUSION-ENST00000654997.1:491446-ENST00000453716.1:4963|11851
MQSLSALHKYSTEISLSFK
>FUSION-ENST00000663661.1:491446-ENST00000453716.1:4963|6020
NSHMTVKNQTWAISEKIFFFSYIS
>FUSION-ENST00000663661.1:491446-ENST00000453716.1:4963|2248
MCVNRGR
>FUSION-ENST00000663661.1:491446-ENST00000453716.1:4963|8332
IMLVFSSYK
>FUSION-ENST00000654997.1:491446-ENST00000453716.1:4963|11556
MLRDENEGKVVK
>FUSION-ENST00000635845.1:491446-ENST00000453716.1:4963|637
MIHMGLVKDRLHTSELQWAFCSHC
>FUSION-ENST00000663661.1:491446-ENST00000453716.1:4963|9076
MSFTNTGSNLEK
>FUSION-ENST00000654997.1:491446-ENST00000453716.1:4963|11318
MRVLWSYKST
>FUSION-ENST00000663661.1:491446-ENST00000453716.1:4963|8142
FLSNNFSLLPNSQTFFQSK
>FUSION-ENST00000663661.1:491446-ENST00000453716.1:4963|3023
MKTQTLSYPK
>FUSION-ENST00000663661.1:491446-ENST00000453716.1:4963|7624
MWLFIKQQSIERFCEVLK
>FUSION-ENST00000654997.1:491446-ENST00000453716.1:4963|12113
KSDMTTGNYKMAR
>ENST00000460338.5|SNV-7574-G-T|6
MWSSFLIWETGLWK
>FUSION-ENST00000635845.1:491446-ENST00000453716.1:4963|1170
SRPNKEAGQVGISEKECLK
>FUSION-ENST00000658518.1:491446-ENST00000453716.1:4963|9126
MVQRISTIQKC
>FUSION-ENST00000635845.1:491446-ENST00000453716.1:4963|319
MVKHHLYRK
>FUSION-ENST00000663661.1:491446-ENST00000453716.1:4963|7903
MSRVLRNILASDQDTAIPHTD
>FUSION-ENST00000654997.1:491446-ENST00000453716.1:4963|13096
VPSSFYFGANILK
>ENST00000520200.5|SNV-62885-C-A|2
RTWSSEEMVYPGGAMVWPPT
>FUSION-ENST00000635845.1:491446-ENST00000453716.1:4963|64
NKNSVYLPYIKR
>FUSION-ENST00000663661.1:491446-ENST00000453716.1:4963|3847
MSSSVVAQI
>FUSION-ENST00000663661.1:491446-ENST00000453716.1:4963|4693
LFIFIKFCLK
>FUSION-ENST00000663661.1:491446-ENST00000453716.1:4963|2231
MHRSILSTK
>FUSION-ENST00000663661.1:491446-ENST00000453716.1:4963|4898
MWLHSARK
>FUSION-ENST00000663661.1:491446-ENST00000453716.1:4963|8155
MKVVFAASGR
>FUSION-ENST00000635845.1:491446-ENST00000453716.1:4963|518
LSLPPPPTPQQAPVCNVPLPVSK
>FUSION-ENST00000654997.1:491446-ENST00000453716.1:4963|12658
MSPRLSLDFK
>FUSION-ENST00000663661.1:491446-ENST00000453716.1:4963|8468
MKNIYFY
>FUSION-ENST00000663661.1:491446-ENST00000453716.1:4963|7402
MTSHTRPSR
>FUSION-ENST00000663661.1:491446-ENST00000453716.1:4963|4277
YPCQCFFYTSFEIK
>FUSION-ENST00000663661.1:491446-ENST00000453716.1:4963|5623
AESLQKEYRIEEQYFFLGK
>FUSION-ENST00000635845.1:491446-ENST00000453716.1:4963|806
MYQTIQLFLVMW
>FUSION-ENST00000663661.1:491446-ENST00000453716.1:4963|8867
SGGIFHRDEIH
>FUSION-ENST00000635845.1:491446-ENST00000453716.1:4963|1445
CRLVTYVYVCHAAVLHPLTR
>FUSION-ENST00000658518.1:491446-ENST00000453716.1:4963|10128
CLGGEENWSVCKRVLERPTNVF
>FUSION-ENST00000663661.1:491446-ENST00000453716.1:4963|3998
SSESTRLSK
>FUSION-ENST00000658518.1:491446-ENST00000453716.1:4963|9845
ISQEDIDFFTKR
>ENST00000316316.10|SNV-3467-G-C|2
QVFESYVSEYHKNDILLILK
>ENST00000652102.1|SNV-436-C-G|2
VPTFWLPPAPGRLER
>FUSION-ENST00000654997.1:491446-ENST00000453716.1:4963|11053
LRQKYISFLKPMR
>FUSION-ENST00000663661.1:491446-ENST00000453716.1:4963|7354
KICLLDNYMEGLFLFCNTDFCSR
>FUSION-ENST00000663661.1:491446-ENST00000453716.1:4963|4486
MSLNKKVK
>FUSION-ENST00000654997.1:491446-ENST00000453716.1:4963|10846
DVKDLFK
>FUSION-ENST00000635845.1:491446-ENST00000453716.1:4963|921
EPPLVQLSGSSEPSPFR
>FUSION-ENST00000663661.1:491446-ENST00000453716.1:4963|7232
FNKLPCPSQNNAR
>FUSION-ENST00000663661.1:491446-ENST00000453716.1:4963|3723
TDLNYYVGTIR
>FUSION-ENST00000663661.1:491446-ENST00000453716.1:4963|2115
IKSIHCKLVTGDSVK
>FUSION-ENST00000663661.1:491446-ENST00000453716.1:4963|2762
EIYFYLAKLPLLK
>FUSION-ENST00000658518.1:491446-ENST00000453716.1:4963|10070
VWEHVESIIFSSLKDSI
>FUSION-ENST00000663661.1:491446-ENST00000453716.1:4963|1927
LGTVAHACNPSGLGG
>FUSION-ENST00000663661.1:491446-ENST00000453716.1:4963|4903
QTRLLLILKSMQNK
>FUSION-ENST00000654997.1:491446-ENST00000453716.1:4963|12822
NVRQMTAESPRGR
>FUSION-ENST00000663661.1:491446-ENST00000453716.1:4963|3650
AGSTFVFK
>FUSION-ENST00000663661.1:491446-ENST00000453716.1:4963|7889
MSVFLWPHMAFPPYVCAQKEK
>FUSION-ENST00000654997.1:491446-ENST00000453716.1:4963|13167
ILYLKYTFYVVKQVK
>FUSION-ENST00000663661.1:491446-ENST00000453716.1:4963|8249
YFNYISKVLGKLIVELG
>FUSION-ENST00000663661.1:491446-ENST00000453716.1:4963|7134
MVTILPPLKLLK
>FUSION-ENST00000663661.1:491446-ENST00000453716.1:4963|2784
ITWLYSLNCLLPDLEIIIFAK
>FUSION-ENST00000663661.1:491446-ENST00000453716.1:4963|8466
IHSNPIMSSLK
>FUSION-ENST00000658518.1:491446-ENST00000453716.1:4963|9560
INPGYYFIPWFSYFYR
>FUSION-ENST00000663661.1:491446-ENST00000453716.1:4963|3456
CLQLSTKK
>FUSION-ENST00000654997.1:491446-ENST00000453716.1:4963|12389
LYSIFHLHK
>FUSION-ENST00000663661.1:491446-ENST00000453716.1:4963|4568
HSPASASRVAGTIGARHHTR
>FUSION-ENST00000654997.1:491446-ENST00000453716.1:4963|11600
KPHVWYL
>FUSION-ENST00000663661.1:491446-ENST00000453716.1:4963|6177
TKPIILKIYTINHTFK
>FUSION-ENST00000663661.1:491446-ENST00000453716.1:4963|6006
MFISVVRSHAER
>FUSION-ENST00000663661.1:491446-ENST00000453716.1:4963|4583
SVFVFSGC
>ENST00000320584.8|SNV-123767-A-G|2
AQKLVSIMQEMI
>FUSION-ENST00000663661.1:491446-ENST00000453716.1:4963|6049
SFEEEASSVMMK
>ENST00000423312.6|SNV-40594-G-C|3
EVQAKHNHLCEELAETQGR
>FUSION-ENST00000663661.1:491446-ENST00000453716.1:4963|8453
MVFRDHLVFAP
>FUSION-ENST00000663661.1:491446-ENST00000453716.1:4963|6279
MRGSWYFK
>FUSION-ENST00000663661.1:491446-ENST00000453716.1:4963|7210
IIFMRQGLPDIHQSIIDIYLRK
>FUSION-ENST00000635845.1:491446-ENST00000453716.1:4963|588
MIWPDENGILLALNVLFLR
>FUSION-ENST00000654997.1:491446-ENST00000453716.1:4963|10635
WEWNNENTWTQGR
>FUSION-ENST00000654997.1:491446-ENST00000453716.1:4963|12003
MIQFQQFSKVKY
>FUSION-ENST00000663661.1:491446-ENST00000453716.1:4963|8308
IIYWAKHNIYIYEIKH
>FUSION-ENST00000635845.1:491446-ENST00000453716.1:4963|222
NYYLNLF
>ENST00000471250.5|SNV-14476-G-T|1
DRERSVR
>FUSION-ENST00000654997.1:491446-ENST00000453716.1:4963|12899
TVVSIECEKMWK
>FUSION-ENST00000654997.1:491446-ENST00000453716.1:4963|13164
YTFYVVKQVKK
>FUSION-ENST00000635845.1:491446-ENST00000453716.1:4963|1239
IDVRGTGGCPVEKILVGGGSYK
>FUSION-ENST00000663661.1:491446-ENST00000453716.1:4963|6172
MKNVLGLK
>FUSION-ENST00000654997.1:491446-ENST00000453716.1:4963|11410
MIYTIKCSLCPKCMTK
>FUSION-ENST00000658518.1:491446-ENST00000453716.1:4963|9586
GLFNDHKK
>FUSION-ENST00000654997.1:491446-ENST00000453716.1:4963|10929
LIHHNQVGFILGIQGWFNICKSMMK
>FUSION-ENST00000663661.1:491446-ENST00000453716.1:4963|7128
LLKNSFR
>FUSION-ENST00000654997.1:491446-ENST00000453716.1:4963|12743
YKLWGTYLNHNRSYCQYVLR
>FUSION-ENST00000654997.1:491446-ENST00000453716.1:4963|11357
SIYMSKIFR
>FUSION-ENST00000663661.1:491446-ENST00000453716.1:4963|1686
SWDACSVTQCK
>FUSION-ENST00000663661.1:491446-ENST00000453716.1:4963|5322
SSILLAQ
>FUSION-ENST00000654997.1:491446-ENST00000453716.1:4963|10617
IYTMEYYAAIKK
>FUSION-ENST00000663661.1:491446-ENST00000453716.1:4963|7917
MLVHLQNIKNNSLM
>FUSION-ENST00000663661.1:491446-ENST00000453716.1:4963|5674
MDVNYCACYITLWPLLYSFFLK
>FUSION-ENST00000663661.1:491446-ENST00000453716.1:4963|4813
MCLLSLK
>FUSION-ENST00000654997.1:491446-ENST00000453716.1:4963|13098
FEMVPSSFYFGANILKVAR
>FUSION-ENST00000663661.1:491446-ENST00000453716.1:4963|2414
VHSTLDTSK
>FUSION-ENST00000663661.1:491446-ENST00000453716.1:4963|6625
VLQLNTFNVMH
>FUSION-ENST00000663661.1:491446-ENST00000453716.1:4963|5869
EISKCYK
>FUSION-ENST00000663661.1:491446-ENST00000453716.1:4963|7357
YSSSKSYFGYTF
>FUSION-ENST00000663661.1:491446-ENST00000453716.1:4963|8760
FLAFSFCSAIEDDYFFSP
>FUSION-ENST00000663661.1:491446-ENST00000453716.1:4963|4349
MTWFVWGTEGTGGGATFRALK
>FUSION-ENST00000663661.1:491446-ENST00000453716.1:4963|8479
FSVLFLTK
>FUSION-ENST00000658518.1:491446-ENST00000453716.1:4963|9607
CVSLHICLL
>FUSION-ENST00000654997.1:491446-ENST00000453716.1:4963|11852
QSLSALHK
>FUSION-ENST00000663661.1:491446-ENST00000453716.1:4963|3236
MCIFWCHCRKSVGCK
>FUSION-ENST00000663661.1:491446-ENST00000453716.1:4963|7661
NSHECWRRMK
>FUSION-ENST00000663661.1:491446-ENST00000453716.1:4963|1769
HLEHYFKFRTWK
>FUSION-ENST00000663661.1:491446-ENST00000453716.1:4963|2517
MLQECPTLSFYMNPDSR
>FUSION-ENST00000663661.1:491446-ENST00000453716.1:4963|3272
EVQNLLDILISFPLTIYTQ
>FUSION-ENST00000654997.1:491446-ENST00000453716.1:4963|11773
NFYPSGLLR
>FUSION-ENST00000663661.1:491446-ENST00000453716.1:4963|4438
MCLSLRASSTS
>FUSION-ENST00000663661.1:491446-ENST00000453716.1:4963|3328
GVLEEHLYDLRCQR
>FUSION-ENST00000654997.1:491446-ENST00000453716.1:4963|12435
KNVAEEN
>FUSION-ENST00000663661.1:491446-ENST00000453716.1:4963|5622
EYRIEEQYFFLGK
>FUSION-ENST00000663661.1:491446-ENST00000453716.1:4963|7520
MLKLALLNMLL
>FUSION-ENST00000663661.1:491446-ENST00000453716.1:4963|4510
QLHGPGKISCLR
>FUSION-ENST00000663661.1:491446-ENST00000453716.1:4963|4460
MCINYYFQEHSAYGGYSLGAR
>FUSION-ENST00000635845.1:491446-ENST00000453716.1:4963|540
MCHVYICIHEPR
>FUSION-ENST00000658518.1:491446-ENST00000453716.1:4963|9296
LWISTAF
>FUSION-ENST00000635845.1:491446-ENST00000453716.1:4963|632
RICQEVGHFQDK
>FUSION-ENST00000658518.1:491446-ENST00000453716.1:4963|10221
MLVSVFRLF
>FUSION-ENST00000663661.1:491446-ENST00000453716.1:4963|3071
NLSCKNSR
>ENST00000335658.6|SNV-7014-C-T|3
ARIPEAVESPQEASGVRWCVVHGK
>FUSION-ENST00000663661.1:491446-ENST00000453716.1:4963|5166
CLLYTRYSSK
>FUSION-ENST00000635845.1:491446-ENST00000453716.1:4963|1007
MPMYGLLPLFILMK
>FUSION-ENST00000658518.1:491446-ENST00000453716.1:4963|10109
SPYISLI
>FUSION-ENST00000635845.1:491446-ENST00000453716.1:4963|1314
MAAWLWRMWKAYMESV
>FUSION-ENST00000663661.1:491446-ENST00000453716.1:4963|6112
LSLETELIRQFCLI
>FUSION-ENST00000654997.1:491446-ENST00000453716.1:4963|12927
MQAVAPGK
>FUSION-ENST00000663661.1:491446-ENST00000453716.1:4963|1968
MSLKIASKIVLLVP
>FUSION-ENST00000663661.1:491446-ENST00000453716.1:4963|4891
AALCKVGSMGQALLR
>FUSION-ENST00000663661.1:491446-ENST00000453716.1:4963|8920
TPSRKSK
>FUSION-ENST00000635845.1:491446-ENST00000453716.1:4963|402
DNLTSSFPN
>FUSION-ENST00000654997.1:491446-ENST00000453716.1:4963|12594
WTGCMGFRWSLVER
>FUSION-ENST00000654997.1:491446-ENST00000453716.1:4963|11043
IKTNSLSVHNTIK
>FUSION-ENST00000654997.1:491446-ENST00000453716.1:4963|12485
RLLRYLC
>FUSION-ENST00000663661.1:491446-ENST00000453716.1:4963|6812
LVNILSLKTNLTK
>ENST00000456556.5|SNV-4651-A-T|2
TALHLACASGQPEMVHLLVSR
>FUSION-ENST00000663661.1:491446-ENST00000453716.1:4963|2401
MAGIIIIHLLYMRQGGLR
>FUSION-ENST00000663661.1:491446-ENST00000453716.1:4963|8910
YHLPSIHPSIHPSIHIYAQK
>FUSION-ENST00000658518.1:491446-ENST00000453716.1:4963|9994
LSYCNICRLEELVGLLAL
>FUSION-ENST00000654997.1:491446-ENST00000453716.1:4963|12352
DYQMNVR
>FUSION-ENST00000663661.1:491446-ENST00000453716.1:4963|6129
MPKNVEILYI
>FUSION-ENST00000654997.1:491446-ENST00000453716.1:4963|11182
EWVPISDLLK
>FUSION-ENST00000654997.1:491446-ENST00000453716.1:4963|11154
MERKNWYQQLQK
>ENST00000524792.5|INDEL-85445-T-TA|9
ADPQPLQTWIQSQSTFSDAVWIKK
>FUSION-ENST00000654997.1:491446-ENST00000453716.1:4963|12130
LPFTIQLDR
>FUSION-ENST00000654997.1:491446-ENST00000453716.1:4963|12458
MWQKRTDWNHMLQF
>FUSION-ENST00000658518.1:491446-ENST00000453716.1:4963|10300
MEVFMRMQFSGFFLKACNWIFDL
>FUSION-ENST00000663661.1:491446-ENST00000453716.1:4963|3801
MDYTTELYFSK
>FUSION-ENST00000663661.1:491446-ENST00000453716.1:4963|7716
SILFKQYSTFSDICSCSKK
>FUSION-ENST00000663661.1:491446-ENST00000453716.1:4963|8736
FEIVLVPLNVFFKIS
>FUSION-ENST00000663661.1:491446-ENST00000453716.1:4963|8635
CHNIKAK
>FUSION-ENST00000654997.1:491446-ENST00000453716.1:4963|11632
HGTFERIKEA
>FUSION-ENST00000654997.1:491446-ENST00000453716.1:4963|12331
AKIGIYG
>FUSION-ENST00000663661.1:491446-ENST00000453716.1:4963|2771
KLAGCGGSR
>FUSION-ENST00000663661.1:491446-ENST00000453716.1:4963|4203
MKLGYKFFIVFFLLVLL
>FUSION-ENST00000663661.1:491446-ENST00000453716.1:4963|6494
VVPRVSNALGIR
>FUSION-ENST00000663661.1:491446-ENST00000453716.1:4963|2308
GKTSGCCHLNALPSSQGLHQR
>FUSION-ENST00000654997.1:491446-ENST00000453716.1:4963|13107
MQTSFVSFCLVCSYFIETLHTLK
>FUSION-ENST00000663661.1:491446-ENST00000453716.1:4963|7701
IDCKHCYTFTCRFLSHFFCSFVL
>FUSION-ENST00000658518.1:491446-ENST00000453716.1:4963|9384
EMIHNRFYIEMY
>FUSION-ENST00000635845.1:491446-ENST00000453716.1:4963|1361
KYKVSTSNR
>FUSION-ENST00000635845.1:491446-ENST00000453716.1:4963|241
MAVRVINFSVCV
>FUSION-ENST00000663661.1:491446-ENST00000453716.1:4963|4660
IWCVQTLECYSAVK
>FUSION-ENST00000663661.1:491446-ENST00000453716.1:4963|5470
SGIIPLKSR
>FUSION-ENST00000663661.1:491446-ENST00000453716.1:4963|6842
LKYTYVK
>FUSION-ENST00000635845.1:491446-ENST00000453716.1:4963|424
VVFSNSVKKVIGSLMGMALNP
>FUSION-ENST00000635845.1:491446-ENST00000453716.1:4963|708
KASLFYALYASV
>FUSION-ENST00000654997.1:491446-ENST00000453716.1:4963|10731
MEQDRGLRNNATHLQPSDL
>FUSION-ENST00000663661.1:491446-ENST00000453716.1:4963|3857
LICFLFSFHIYK
>FUSION-ENST00000663661.1:491446-ENST00000453716.1:4963|6088
ENRYALK
>FUSION-ENST00000663661.1:491446-ENST00000453716.1:4963|8637
MMCHNIKAKLR
>FUSION-ENST00000654997.1:491446-ENST00000453716.1:4963|12073
VFSIVNPWELFDEFQR
>FUSION-ENST00000663661.1:491446-ENST00000453716.1:4963|8245
MLHEALIPLIPFTR
>FUSION-ENST00000663661.1:491446-ENST00000453716.1:4963|2937
ILRKEPGHSIT
>FUSION-ENST00000663661.1:491446-ENST00000453716.1:4963|6423
YKLKCIGF
>FUSION-ENST00000663661.1:491446-ENST00000453716.1:4963|4417
MIIAADIGK
>FUSION-ENST00000663661.1:491446-ENST00000453716.1:4963|1885
MSLLDKR
>FUSION-ENST00000663661.1:491446-ENST00000453716.1:4963|2209
TFSQELLGDK
>FUSION-ENST00000663661.1:491446-ENST00000453716.1:4963|5363
MFNHKHTYMYMDVCVCVCMYN
>FUSION-ENST00000654997.1:491446-ENST00000453716.1:4963|12406
PVIPATGEVEAGKSLEPRSR
>FUSION-ENST00000654997.1:491446-ENST00000453716.1:4963|11299
MKLGGWLGRH
>FUSION-ENST00000654997.1:491446-ENST00000453716.1:4963|11979
MPHHHFFCSAGQYYR
>FUSION-ENST00000663661.1:491446-ENST00000453716.1:4963|5293
SFFPLKRFLCANAYK
>FUSION-ENST00000654997.1:491446-ENST00000453716.1:4963|10893
LGSDGTYLK
>FUSION-ENST00000658518.1:491446-ENST00000453716.1:4963|9087
HSCVYRRDTYIVGLR
>FUSION-ENST00000663661.1:491446-ENST00000453716.1:4963|5404
QITIWPLLM
>FUSION-ENST00000663661.1:491446-ENST00000453716.1:4963|6002
MRTLLFK
>FUSION-ENST00000663661.1:491446-ENST00000453716.1:4963|4799
FRLPGGLHF
>FUSION-ENST00000654997.1:491446-ENST00000453716.1:4963|12726
YQIFLRIIPK
>FUSION-ENST00000663661.1:491446-ENST00000453716.1:4963|5809
ENFLNITEYIYI
>FUSION-ENST00000663661.1:491446-ENST00000453716.1:4963|7242
DVRGSKSNSSCMQSFF
>FUSION-ENST00000663661.1:491446-ENST00000453716.1:4963|1734
IIFHQRFHNHRR
>FUSION-ENST00000635845.1:491446-ENST00000453716.1:4963|59
YFRNISLLLIF
>FUSION-ENST00000658518.1:491446-ENST00000453716.1:4963|9313
MSSMLNSFFKCHFFSNHTR
>ENST00000505014.5|MNV-12591-CC-C|9
SAAQIAMVWPLSASYPSGRK
>FUSION-ENST00000663661.1:491446-ENST00000453716.1:4963|2430
LPPFEFWQWQEGSAGENESR
>FUSION-ENST00000663661.1:491446-ENST00000453716.1:4963|6794
PFFHRKF
>FUSION-ENST00000663661.1:491446-ENST00000453716.1:4963|4993
ETSHIINWLINR
>FUSION-ENST00000663661.1:491446-ENST00000453716.1:4963|5946
RFGEKLPCCVVTPLR
>FUSION-ENST00000658518.1:491446-ENST00000453716.1:4963|10398
GSCHVGQASLKLLTSCDLLR
>FUSION-ENST00000663661.1:491446-ENST00000453716.1:4963|5884
HESFLSVICY
>FUSION-ENST00000658518.1:491446-ENST00000453716.1:4963|10317
MIFVCLEEKTKILR
>FUSION-ENST00000663661.1:491446-ENST00000453716.1:4963|2977
GSFRKAVTEGQK
>FUSION-ENST00000654997.1:491446-ENST00000453716.1:4963|12470
METLQEVEKSESSRGGVS
>FUSION-ENST00000658518.1:491446-ENST00000453716.1:4963|10427
MCTTMPG
>FUSION-ENST00000663661.1:491446-ENST00000453716.1:4963|4819
MKVSIVF
>FUSION-ENST00000663661.1:491446-ENST00000453716.1:4963|5520
MMGITKCLFSKFMMR
>FUSION-ENST00000663661.1:491446-ENST00000453716.1:4963|5590
QEIFGVIRNTLKEEVTADLK
>FUSION-ENST00000635845.1:491446-ENST00000453716.1:4963|1069
EFLKMTFRIIILVLIASQEFTVS
>ENST00000649554.1|SNV-41193-G-T|7
MMSIVMLMKMRMI
>FUSION-ENST00000654997.1:491446-ENST00000453716.1:4963|12019
MDTFQKYLKGK
>FUSION-ENST00000663661.1:491446-ENST00000453716.1:4963|2821
ISQKTKS
>FUSION-ENST00000663661.1:491446-ENST00000453716.1:4963|7142
MIYRIYR
>FUSION-ENST00000654997.1:491446-ENST00000453716.1:4963|11909
LPRSSDSLTSASQVAGITAMR
>FUSION-ENST00000663661.1:491446-ENST00000453716.1:4963|3575
LEICFSTCKMVMY
>FUSION-ENST00000663661.1:491446-ENST00000453716.1:4963|3502
MILRPPQPR
>FUSION-ENST00000658518.1:491446-ENST00000453716.1:4963|9802
MIYLIFMNVIFIFIK
>FUSION-ENST00000663661.1:491446-ENST00000453716.1:4963|3014
LCCLICR
>FUSION-ENST00000635845.1:491446-ENST00000453716.1:4963|1064
RQLNKYILIFTGLFICLQK
>FUSION-ENST00000654997.1:491446-ENST00000453716.1:4963|11408
CSLCPKCMTK
>FUSION-ENST00000654997.1:491446-ENST00000453716.1:4963|12719
FLSKGSGQISISISSC
>FUSION-ENST00000663661.1:491446-ENST00000453716.1:4963|7082
KLYAISEDVFNI
>ENST00000475031.5|SNV-34530-G-C|3
LFSLCLPMLR
>ENST00000560751.1|INDEL-623-A-AAA|5
GAQVPFK
>FUSION-ENST00000663661.1:491446-ENST00000453716.1:4963|3193
SVTQAGLRTAVAQSRLTASSASR
>FUSION-ENST00000635845.1:491446-ENST00000453716.1:4963|1013
MASYLCLYS
>FUSION-ENST00000654997.1:491446-ENST00000453716.1:4963|11319
RVLWSYK
>FUSION-ENST00000663661.1:491446-ENST00000453716.1:4963|6175
EEEECNMK
>FUSION-ENST00000658518.1:491446-ENST00000453716.1:4963|10482
VQSLLILFNIRELSKIQIVLHLSS
>ENST00000013070.11|MNV-12080-CT-C|5
DTATYWPR
>FUSION-ENST00000635845.1:491446-ENST00000453716.1:4963|1291
EIQSCGSGLVLGAK
>FUSION-ENST00000663661.1:491446-ENST00000453716.1:4963|4447
QVVNVGAKGEYSSLLPEPEFLM
>FUSION-ENST00000658518.1:491446-ENST00000453716.1:4963|10459
PAPPPVLCVNFGK
>FUSION-ENST00000654997.1:491446-ENST00000453716.1:4963|12166
KAERQVLLAVASNEGEK
>FUSION-ENST00000663661.1:491446-ENST00000453716.1:4963|4348
TWFVWGTEGTGGGATFRALK
>FUSION-ENST00000663661.1:491446-ENST00000453716.1:4963|2116
MIKSIHCKLVTGDSVK
>FUSION-ENST00000294661.8:1149-ENST00000633113.1:219516|34
WNQVDMMKEALEKLQLNIVEMK
>FUSION-ENST00000663661.1:491446-ENST00000453716.1:4963|3698
MAETQDTIHLEARRK
>FUSION-ENST00000663661.1:491446-ENST00000453716.1:4963|3564
VWLCPTHIST
>FUSION-ENST00000654997.1:491446-ENST00000453716.1:4963|12116
MKSDMTTGNYK
>FUSION-ENST00000654997.1:491446-ENST00000453716.1:4963|12870
PTSYDCCKH
>FUSION-ENST00000658518.1:491446-ENST00000453716.1:4963|9312
SSMLNSFFKCHFFSNHTR
>FUSION-ENST00000663661.1:491446-ENST00000453716.1:4963|2708
LQVCFSSADIYLFGMMKGR
>FUSION-ENST00000663661.1:491446-ENST00000453716.1:4963|1876
TGNSYHPLEK
>FUSION-ENST00000663661.1:491446-ENST00000453716.1:4963|3558
GRAEEAKGVLIEEK
>FUSION-ENST00000663661.1:491446-ENST00000453716.1:4963|7162
TLPTLWLKM
>FUSION-ENST00000658518.1:491446-ENST00000453716.1:4963|9412
MVAGEREKK
>ENST00000298910.12|MNV-157587-CCTTGGTGCATCTT-C|7
RKAGLCLGHSLVLSWSSIPK
>FUSION-ENST00000663661.1:491446-ENST00000453716.1:4963|8309
IIYWAKHNIYIYEIK
>FUSION-ENST00000654997.1:491446-ENST00000453716.1:4963|11446
NWPIYSKHMITGR
>FUSION-ENST00000663661.1:491446-ENST00000453716.1:4963|6506
WWAPVIPATRETEA
>FUSION-ENST00000654997.1:491446-ENST00000453716.1:4963|11706
MVVDKSVR
>FUSION-ENST00000654997.1:491446-ENST00000453716.1:4963|11858
MRDYFSDVDPLTEVCAPGVQTTK
>FUSION-ENST00000663661.1:491446-ENST00000453716.1:4963|3102
YNSKSVLNLETQSSYVPNVLGL
>ENST00000223051.8|INDEL-10666-A-AA|15
HCLPPAEEAQRPCGPPRMAGEPPR
>FUSION-ENST00000663661.1:491446-ENST00000453716.1:4963|8197
FLKLLFHMFNMCM
>ENST00000532957.5|MNV-18733-CC-C|34
ARARGGAACAGGSR
>FUSION-ENST00000663661.1:491446-ENST00000453716.1:4963|7079
SIMSAFWLSLELLS
>FUSION-ENST00000658518.1:491446-ENST00000453716.1:4963|9495
YQLKIIGNFINPINIVFNFL
>FUSION-ENST00000658518.1:491446-ENST00000453716.1:4963|10354
DRTFNLHTK
>FUSION-ENST00000654997.1:491446-ENST00000453716.1:4963|11224
NEQSLQEIWNYVK
>FUSION-ENST00000663661.1:491446-ENST00000453716.1:4963|6081
LFRMSRCYSCY
>FUSION-ENST00000663661.1:491446-ENST00000453716.1:4963|2958
MLCHSLITQTFLYPTMKLNDSQK
>FUSION-ENST00000654997.1:491446-ENST00000453716.1:4963|11114
SKDPLVCCIEETHLTCKDTQGLK
>FUSION-ENST00000663661.1:491446-ENST00000453716.1:4963|8808
GDLGSLQLPSPRFKR
>ENST00000267622.8|SNV-36004-G-A|2
EQELEIKLLNEK
>FUSION-ENST00000658518.1:491446-ENST00000453716.1:4963|9613
IGTFRMVAVNKNMTAV
>FUSION-ENST00000663661.1:491446-ENST00000453716.1:4963|4980
KIVAKDSVPSPEVK
>FUSION-ENST00000663661.1:491446-ENST00000453716.1:4963|2279
NLPLDQTPSVILAFYMLLNFCRK
>FUSION-ENST00000635845.1:491446-ENST00000453716.1:4963|1449
LSYTRPD
>FUSION-ENST00000663661.1:491446-ENST00000453716.1:4963|7405
NIKHNKTMW
>ENST00000542021.1|SNV-674828-G-A|3
KDEDNSDEQESSRA
>FUSION-ENST00000663661.1:491446-ENST00000453716.1:4963|1781
ARPFKVLISSTAK
>FUSION-ENST00000663661.1:491446-ENST00000453716.1:4963|7837
VNSLLSVLIR
>ENST00000526787.2|SNV-72144-A-G|5
SRLEQGSVTSGHRGLR
>FUSION-ENST00000663661.1:491446-ENST00000453716.1:4963|5682
GECVYKKPCLGSILPCFPK
>FUSION-ENST00000663661.1:491446-ENST00000453716.1:4963|5961
DIILKYFPLLGGP
>FUSION-ENST00000663661.1:491446-ENST00000453716.1:4963|6936
DGENGPTEDCLRTSQGLSRAK
>FUSION-ENST00000663661.1:491446-ENST00000453716.1:4963|7061
YGPKFVSGPQAQQVF
>FUSION-ENST00000663661.1:491446-ENST00000453716.1:4963|1593
LATFFFSEILTLL
>FUSION-ENST00000663661.1:491446-ENST00000453716.1:4963|3028
EEFLSQIFCLDFNLLSR
>FUSION-ENST00000654997.1:491446-ENST00000453716.1:4963|12783
ALVEARM
>ENST00000445177.5|SNV-141424-G-C|2
TQLDEENLNKIFR
>FUSION-ENST00000663661.1:491446-ENST00000453716.1:4963|6891
VPTFTHPVTPV
>FUSION-ENST00000663661.1:491446-ENST00000453716.1:4963|8213
MHVHKHIFFFLSR
>FUSION-ENST00000663661.1:491446-ENST00000453716.1:4963|4955
MAKVFSIP
>FUSION-ENST00000663661.1:491446-ENST00000453716.1:4963|3754
NTYACKVYIYTSLTWIINTWK
>FUSION-ENST00000663661.1:491446-ENST00000453716.1:4963|2673
TYEVDDKSVGSGAR
>FUSION-ENST00000540425.1:16152-ENST00000448484.5:116899|50
GSPCLLGGRVR
>FUSION-ENST00000663661.1:491446-ENST00000453716.1:4963|6208
LGVQVNSLWKQYNDIIFR
>FUSION-ENST00000654997.1:491446-ENST00000453716.1:4963|10602
MNLETIILSRLTQE
>FUSION-ENST00000663661.1:491446-ENST00000453716.1:4963|7501
EKKQWESIPFCEVR
>ENST00000361255.7|SNV-45831-A-T|1
ECEQWSVEKHTTK
>FUSION-ENST00000654997.1:491446-ENST00000453716.1:4963|10608
MSFAGTWMNLETIILSR
>FUSION-ENST00000663661.1:491446-ENST00000453716.1:4963|6735
NESTNIFSWRK
>ENST00000262210.9|SNV-55900-A-G|1
TPYDDAYCFYGSR
>FUSION-ENST00000663661.1:491446-ENST00000453716.1:4963|8999
WDFNDLSSSKDR
>FUSION-ENST00000654997.1:491446-ENST00000453716.1:4963|12559
NCASFYEG
>ENST00000413465.6|MNV-12591-CC-C|5
CPHHERCSDSDGLAPLSILSEWK
>FUSION-ENST00000663661.1:491446-ENST00000453716.1:4963|8866
APRRVHMYLCSK
>FUSION-ENST00000654997.1:491446-ENST00000453716.1:4963|12946
MSSGITSLNVVFK
>FUSION-ENST00000663661.1:491446-ENST00000453716.1:4963|3117
MGPNSLLR
>FUSION-ENST00000663661.1:491446-ENST00000453716.1:4963|4329
GMIAVLSHL
>FUSION-ENST00000663661.1:491446-ENST00000453716.1:4963|2176
PNVLGDIQLNKGQAHVHVLHVR
>FUSION-ENST00000635845.1:491446-ENST00000453716.1:4963|843
MDKGSPNHKPDCICTK
>FUSION-ENST00000663661.1:491446-ENST00000453716.1:4963|6004
AQWQNQTDFFSNTDLQCPPPVCR
>FUSION-ENST00000663661.1:491446-ENST00000453716.1:4963|4480
NWINTNSLNEHASINFRITK
>FUSION-ENST00000635845.1:491446-ENST00000453716.1:4963|213
YLCASLFAK
>FUSION-ENST00000663661.1:491446-ENST00000453716.1:4963|7120
MQMLIMR
>ENST00000525971.6|SNV-19762-G-T|6
HLSLEDISNDKGDIAKNLVYENSK
>FUSION-ENST00000663661.1:491446-ENST00000453716.1:4963|6549
NKFPSNPG
>FUSION-ENST00000663661.1:491446-ENST00000453716.1:4963|4315
GVLHCQAAK
>FUSION-ENST00000663661.1:491446-ENST00000453716.1:4963|5865
SGLFFFFLF
>FUSION-ENST00000663661.1:491446-ENST00000453716.1:4963|4961
MYEYLYSSYIPVYGIILKLNNILR
>FUSION-ENST00000663661.1:491446-ENST00000453716.1:4963|5455
TFLDKIVEK
>FUSION-ENST00000663661.1:491446-ENST00000453716.1:4963|7432
SHIHGHLNPVEK
>FUSION-ENST00000663661.1:491446-ENST00000453716.1:4963|3795
FLSLGHLISR
>FUSION-ENST00000663661.1:491446-ENST00000453716.1:4963|5502
GSYQLSRSHVCISS
>FUSION-ENST00000663661.1:491446-ENST00000453716.1:4963|2269
CVYMYMCTYTHKYVYK
>FUSION-ENST00000654997.1:491446-ENST00000453716.1:4963|12504
MWFLAGK
>FUSION-ENST00000663661.1:491446-ENST00000453716.1:4963|1515
QHSVKIKCA
>FUSION-ENST00000654997.1:491446-ENST00000453716.1:4963|10671
PVRMVIIEMSGNSR
>FUSION-ENST00000663661.1:491446-ENST00000453716.1:4963|5558
MPFFFFFFLVR
>ENST00000456556.5|SNV-4651-A-T|3
ERTALHLACASGQPEMVHLLVSRR
>FUSION-ENST00000663661.1:491446-ENST00000453716.1:4963|7650
TLPVRPVCQTQR
>FUSION-ENST00000663661.1:491446-ENST00000453716.1:4963|3958
MLIKFCSNLITRFR
>FUSION-ENST00000658518.1:491446-ENST00000453716.1:4963|10376
NLWGYER
>FUSION-ENST00000658518.1:491446-ENST00000453716.1:4963|10166
METFPVFFNIK
>FUSION-ENST00000658518.1:491446-ENST00000453716.1:4963|9279
MVEGEGEAGHTLHGGRRER
>FUSION-ENST00000663661.1:491446-ENST00000453716.1:4963|7442
MVISLKK
>FUSION-ENST00000663661.1:491446-ENST00000453716.1:4963|8922
NFPSYQFQLFLC
>FUSION-ENST00000663661.1:491446-ENST00000453716.1:4963|2113
SVLLLFANARILSH
>FUSION-ENST00000663661.1:491446-ENST00000453716.1:4963|5831
MKALKISR
>FUSION-ENST00000663661.1:491446-ENST00000453716.1:4963|7752
ILCFFYFTSLKKK
>FUSION-ENST00000658518.1:491446-ENST00000453716.1:4963|9860
YIRKLLVLSY
>FUSION-ENST00000663661.1:491446-ENST00000453716.1:4963|5083
DGSRLLSQYFARPGGQITR
>FUSION-ENST00000663661.1:491446-ENST00000453716.1:4963|2065
KLFWILFHLLACSMFSER
>ENST00000528727.5|SNV-935967-A-G|1
QMLAAIFVW
>FUSION-ENST00000663661.1:491446-ENST00000453716.1:4963|6963
VPVILLPDFTNIRK
>FUSION-ENST00000663661.1:491446-ENST00000453716.1:4963|4382
LEFRGLK
>ENST00000342992.10|SNV-288049-G-A|1
LTIHETTIRDTGEYTLELK
>FUSION-ENST00000663661.1:491446-ENST00000453716.1:4963|6240
MVYLLIVLK
>FUSION-ENST00000663661.1:491446-ENST00000453716.1:4963|7240
VVGIHGCERL
>FUSION-ENST00000663661.1:491446-ENST00000453716.1:4963|2238
MYLQKIRYIS
>FUSION-ENST00000635845.1:491446-ENST00000453716.1:4963|1271
MLEGCESCK
>FUSION-ENST00000663661.1:491446-ENST00000453716.1:4963|6751
RYHLSQGV
>ENST00000370608.8|SNV-57430-C-G|4
RFLNFFVEK
>ENST00000533694.5|SNV-7962-C-T|3
TRSLPHALLVLWKWIPLK
>FUSION-ENST00000663661.1:491446-ENST00000453716.1:4963|4421
SQTLSMTRVSQR
>FUSION-ENST00000658518.1:491446-ENST00000453716.1:4963|9411
VAGEREKK
>FUSION-ENST00000654997.1:491446-ENST00000453716.1:4963|12621
MHQGDTVYFNTR
>FUSION-ENST00000663661.1:491446-ENST00000453716.1:4963|4913
YFSYCIASK
>FUSION-ENST00000635845.1:491446-ENST00000453716.1:4963|1053
LPFSVVVKFQK
>FUSION-ENST00000654997.1:491446-ENST00000453716.1:4963|11017
LFETNENK
>FUSION-ENST00000663661.1:491446-ENST00000453716.1:4963|2839
GHSGIIEVK
>FUSION-ENST00000663661.1:491446-ENST00000453716.1:4963|4138
MLWVPTHSKDITRSSDWTPEK
>FUSION-ENST00000663661.1:491446-ENST00000453716.1:4963|4822
DCFACAY
>FUSION-ENST00000540425.1:16152-ENST00000448484.5:116899|156
LNLVPLGHSFFVV
>FUSION-ENST00000663661.1:491446-ENST00000453716.1:4963|5388
MLPIDFCKGRDFY
>FUSION-ENST00000663661.1:491446-ENST00000453716.1:4963|7662
NSHECWRR
>FUSION-ENST00000658518.1:491446-ENST00000453716.1:4963|9804
MYTIPLDSLTIFSVFTCIIYCK
>FUSION-ENST00000654997.1:491446-ENST00000453716.1:4963|12214
MCRSYWFSYMILK
>FUSION-ENST00000658518.1:491446-ENST00000453716.1:4963|9310
SSMLNSFFKCHFFSNHTRY
>FUSION-ENST00000663661.1:491446-ENST00000453716.1:4963|4713
NRYFLILTLR
>FUSION-ENST00000654997.1:491446-ENST00000453716.1:4963|11724
LSGSSIFHLPLIPSYVSMKNISLR
>FUSION-ENST00000663661.1:491446-ENST00000453716.1:4963|3981
LNFPSTQNNL
>FUSION-ENST00000663661.1:491446-ENST00000453716.1:4963|4179
KSTYKVG
>FUSION-ENST00000635845.1:491446-ENST00000453716.1:4963|628
ICQEVGHFQDKQHTLHFG
>FUSION-ENST00000635845.1:491446-ENST00000453716.1:4963|417
CKNVCDFCTLILYPETLLK
>FUSION-ENST00000663661.1:491446-ENST00000453716.1:4963|3158
MHTFINCLFLSENFTFSK
>FUSION-ENST00000654997.1:491446-ENST00000453716.1:4963|10867
RGSQIVPVCR
>FUSION-ENST00000635845.1:491446-ENST00000453716.1:4963|1195
MEKNSKGSIFENQNR
>FUSION-ENST00000663661.1:491446-ENST00000453716.1:4963|4917
KSSWGWR
>FUSION-ENST00000658518.1:491446-ENST00000453716.1:4963|10256
STLYKVPER
>FUSION-ENST00000635845.1:491446-ENST00000453716.1:4963|648
RVLDAWAK
>FUSION-ENST00000635845.1:491446-ENST00000453716.1:4963|16
TNPNPEQISARQLAK
>FUSION-ENST00000540425.1:16152-ENST00000448484.5:116899|97
SLFKMGK
>FUSION-ENST00000663661.1:491446-ENST00000453716.1:4963|3674
MREAHPKGR
>FUSION-ENST00000663661.1:491446-ENST00000453716.1:4963|3246
MYIIDNLER
>FUSION-ENST00000663661.1:491446-ENST00000453716.1:4963|2375
MLGLSVFMK
>FUSION-ENST00000663661.1:491446-ENST00000453716.1:4963|6932
MEKMDPQK
>FUSION-ENST00000654997.1:491446-ENST00000453716.1:4963|11032
ISGTQLKQCLQGNL
>FUSION-ENST00000663661.1:491446-ENST00000453716.1:4963|7564
MFPQILKIQKIQIHR
>FUSION-ENST00000654997.1:491446-ENST00000453716.1:4963|12853
GRRVVIFCK
>FUSION-ENST00000654997.1:491446-ENST00000453716.1:4963|12513
LPFRLQTSLSSHMKR
>FUSION-ENST00000635845.1:491446-ENST00000453716.1:4963|534
IHVYMIHVYMSHVGVLHPLTR
>FUSION-ENST00000654997.1:491446-ENST00000453716.1:4963|11003
FIALNAHRGK
>FUSION-ENST00000663661.1:491446-ENST00000453716.1:4963|6978
SVWFYFSK
>FUSION-ENST00000663661.1:491446-ENST00000453716.1:4963|7424
FDCFGPRSLYNCNQFLHQSMLCQYP
>FUSION-ENST00000663661.1:491446-ENST00000453716.1:4963|6229
MTSFSGCMMLFLK
>FUSION-ENST00000663661.1:491446-ENST00000453716.1:4963|5815
MTNTWFLSLWSPQSNVRRK
>FUSION-ENST00000663661.1:491446-ENST00000453716.1:4963|5459
WLVSKKGEAALYR
>FUSION-ENST00000658518.1:491446-ENST00000453716.1:4963|9340
MNLFKPDQPSKK
>FUSION-ENST00000635845.1:491446-ENST00000453716.1:4963|826
MVVKLDSFLLK
>FUSION-ENST00000654997.1:491446-ENST00000453716.1:4963|11729
TLPLTKLSGSSIFHLPLIPSYVSMK
>FUSION-ENST00000663661.1:491446-ENST00000453716.1:4963|5348
NWANPSIILLIFVASHR
>FUSION-ENST00000663661.1:491446-ENST00000453716.1:4963|4410
MINKTKLCS
>FUSION-ENST00000663661.1:491446-ENST00000453716.1:4963|2525
MEKGEVHSGGGGS
>FUSION-ENST00000663661.1:491446-ENST00000453716.1:4963|5026
SLYIYGQIQNSLKLRLRPVSAK
>ENST00000476666.5|MNV-85224-TC-T|1
EIDALQKP
>FUSION-ENST00000658518.1:491446-ENST00000453716.1:4963|9958
STFADMKHFIFLSDV
>FUSION-ENST00000658518.1:491446-ENST00000453716.1:4963|10377
MNLWGYER
>ENST00000398016.7|SNV-674828-G-A|5
DEDNSDEQESSR
>FUSION-ENST00000635845.1:491446-ENST00000453716.1:4963|1441
RCLDFCPCDSLLR
>FUSION-ENST00000658518.1:491446-ENST00000453716.1:4963|10499
ISNSVPSYI
>FUSION-ENST00000654997.1:491446-ENST00000453716.1:4963|12027
MGVVQSSLN
>FUSION-ENST00000663661.1:491446-ENST00000453716.1:4963|8220
MVLMSQKAFIQNAAT
>FUSION-ENST00000663661.1:491446-ENST00000453716.1:4963|2236
HSFLYRLQN
>FUSION-ENST00000663661.1:491446-ENST00000453716.1:4963|7033
LIWSLYSRVIKVLED
>FUSION-ENST00000663661.1:491446-ENST00000453716.1:4963|6593
NTFYLPKRDLNS
>FUSION-ENST00000663661.1:491446-ENST00000453716.1:4963|3367
QSVVEPQILRKQEIVL
>FUSION-ENST00000663661.1:491446-ENST00000453716.1:4963|3049
CKQLNSNTNLCEYSQGR
>FUSION-ENST00000635845.1:491446-ENST00000453716.1:4963|902
MFLYGNNSSTIFFNFSAPITK
>FUSION-ENST00000658518.1:491446-ENST00000453716.1:4963|9776
CSHTKVNTRINR
>FUSION-ENST00000635845.1:491446-ENST00000453716.1:4963|900
FLYGNNSSTIFFNFSAPITK
>FUSION-ENST00000663661.1:491446-ENST00000453716.1:4963|2731
MKTTVILK
>FUSION-ENST00000663661.1:491446-ENST00000453716.1:4963|8618
IAIYVYFFK
>ENST00000395090.5|SNV-265388-G-T|3
ELRRLFLVHDLVDSLK
>FUSION-ENST00000654997.1:491446-ENST00000453716.1:4963|10744
TPNVIAIKA
>FUSION-ENST00000663661.1:491446-ENST00000453716.1:4963|7345
ITCNKLKMWSIK
>FUSION-ENST00000635845.1:491446-ENST00000453716.1:4963|989
MLIIKKYSR
>FUSION-ENST00000654997.1:491446-ENST00000453716.1:4963|12384
SLIYFKLNHDK
>ENST00000223051.8|INDEL-10666-A-AA|16
HCLPPAEEAQRPCGPPR
>FUSION-ENST00000654997.1:491446-ENST00000453716.1:4963|11166
QMLRDFVITRPALEELLK
>FUSION-ENST00000658518.1:491446-ENST00000453716.1:4963|9153
MIFIMPPYR
>FUSION-ENST00000663661.1:491446-ENST00000453716.1:4963|2558
MLLLIIC
>FUSION-ENST00000663661.1:491446-ENST00000453716.1:4963|7250
MYFPLAISLPLFATSVIMR
>FUSION-ENST00000658518.1:491446-ENST00000453716.1:4963|10509
IQPIAFHRYIINYVLK
>ENST00000449260.6|SNV-11609-G-T|4
VPRNQDWLCVSRQLR
>FUSION-ENST00000663661.1:491446-ENST00000453716.1:4963|3141
KAGMTYY
>FUSION-ENST00000654997.1:491446-ENST00000453716.1:4963|12884
AIKTKTK
>FUSION-ENST00000663661.1:491446-ENST00000453716.1:4963|7916
LVHLQNIKNNSLM
>FUSION-ENST00000635845.1:491446-ENST00000453716.1:4963|1049
MYLLGKSLFYFLCYSGSPR
>FUSION-ENST00000663661.1:491446-ENST00000453716.1:4963|3212
YPGLEGSKK
>FUSION-ENST00000663661.1:491446-ENST00000453716.1:4963|2908
MKVKLNATR
>FUSION-ENST00000654997.1:491446-ENST00000453716.1:4963|12675
CKENISAKVI
>FUSION-ENST00000663661.1:491446-ENST00000453716.1:4963|3284
YSVIFQCMYTLYK
>FUSION-ENST00000663661.1:491446-ENST00000453716.1:4963|5169
IQFNLSTLIKCLLYTR
>FUSION-ENST00000663661.1:491446-ENST00000453716.1:4963|3809
YLAKITPIKGIK
>FUSION-ENST00000663661.1:491446-ENST00000453716.1:4963|2074
YDLKIDIIPFNLIPSR
>FUSION-ENST00000663661.1:491446-ENST00000453716.1:4963|3603
MVRQLLHCLSK
>FUSION-ENST00000540425.1:16152-ENST00000448484.5:116899|79
ALAARSRPGGGVGGGGR
>FUSION-ENST00000663661.1:491446-ENST00000453716.1:4963|2506
IIRKIIYGCTK
>FUSION-ENST00000663661.1:491446-ENST00000453716.1:4963|6942
ERYLEEM
>FUSION-ENST00000663661.1:491446-ENST00000453716.1:4963|3111
RESRSLISK
>FUSION-ENST00000663661.1:491446-ENST00000453716.1:4963|4631
LLLLELSR
>FUSION-ENST00000663661.1:491446-ENST00000453716.1:4963|3361
MHSTEACIHDERMNSYK
>FUSION-ENST00000663661.1:491446-ENST00000453716.1:4963|4739
MEAIQMFIGKIK
>FUSION-ENST00000635845.1:491446-ENST00000453716.1:4963|739
MLVSSPQLQHSSVLNFFSAKGDKWK
>FUSION-ENST00000663661.1:491446-ENST00000453716.1:4963|6432
NSCQFIASFYSLLYLSFKPYIYK
>FUSION-ENST00000663661.1:491446-ENST00000453716.1:4963|7942
MAQISFPIFLETSLTLLKHPFISK
>FUSION-ENST00000663661.1:491446-ENST00000453716.1:4963|7248
MRVVGIHGCER
>FUSION-ENST00000663661.1:491446-ENST00000453716.1:4963|9008
MIACGSSLSYR
>FUSION-ENST00000663661.1:491446-ENST00000453716.1:4963|7603
MGEASAEK
>FUSION-ENST00000654997.1:491446-ENST00000453716.1:4963|12071
VFSIVNPWELFDEFQRALTANSRSH
>FUSION-ENST00000654997.1:491446-ENST00000453716.1:4963|11603
GLESHGEFFENVLMC
>FUSION-ENST00000658518.1:491446-ENST00000453716.1:4963|9782
DSEFYSVR
>FUSION-ENST00000663661.1:491446-ENST00000453716.1:4963|4375
SPRLEMDYLFV
>FUSION-ENST00000663661.1:491446-ENST00000453716.1:4963|7914
KCFCFIDYIR
>FUSION-ENST00000663661.1:491446-ENST00000453716.1:4963|7595
FLQLLAVHYL
>FUSION-ENST00000635845.1:491446-ENST00000453716.1:4963|1150
GRSLGGIPGCWHSLAQWSDFR
>FUSION-ENST00000654997.1:491446-ENST00000453716.1:4963|11135
TSQHHNDRIK
>FUSION-ENST00000663661.1:491446-ENST00000453716.1:4963|8183
VAESNIATGLLIVCENPVLTVI
>FUSION-ENST00000635845.1:491446-ENST00000453716.1:4963|1423
LDWFQVFAIVNSAINIR
>FUSION-ENST00000663661.1:491446-ENST00000453716.1:4963|2577
GRYLRMAEDK
>FUSION-ENST00000654997.1:491446-ENST00000453716.1:4963|10704
NRHFSKEDIYAANK
>ENST00000278616.8|INDEL-85445-T-TA|1
ETFFRNNF
>FUSION-ENST00000654997.1:491446-ENST00000453716.1:4963|11824
WLQEQIN
>FUSION-ENST00000654997.1:491446-ENST00000453716.1:4963|10591
YNKKNYEHNGTVSLFCLR
>ENST00000271636.12|SNV-26738-C-G|2
ASRSAAESALKK
>FUSION-ENST00000663661.1:491446-ENST00000453716.1:4963|2051
MSRYDIFKSGSK
>FUSION-ENST00000663661.1:491446-ENST00000453716.1:4963|6503
MNDWILDQR
>FUSION-ENST00000663661.1:491446-ENST00000453716.1:4963|3777
MPKAFLQSLQP
>FUSION-ENST00000663661.1:491446-ENST00000453716.1:4963|6291
EKILISKIK
>FUSION-ENST00000663661.1:491446-ENST00000453716.1:4963|7794
VIPMGIEQMR
>FUSION-ENST00000663661.1:491446-ENST00000453716.1:4963|1767
TWKFASTTLEMATK
>FUSION-ENST00000658518.1:491446-ENST00000453716.1:4963|9573
KGFSVHWQSFLWQAWR
>FUSION-ENST00000663661.1:491446-ENST00000453716.1:4963|4086
GIRLVCK
>ENST00000520776.5|MNV-72688-GGTGA-G|5
MVLQILKLK
>FUSION-ENST00000663661.1:491446-ENST00000453716.1:4963|2627
MRSGIQDQPGQRGETPSLLK
>FUSION-ENST00000663661.1:491446-ENST00000453716.1:4963|2221
FEYCTVIR
>FUSION-ENST00000635845.1:491446-ENST00000453716.1:4963|380
CCWIPFASIY
>FUSION-ENST00000635845.1:491446-ENST00000453716.1:4963|1222
MDRMKVNHEK
>FUSION-ENST00000658518.1:491446-ENST00000453716.1:4963|10226
ISVLSYNNVVKYK
>FUSION-ENST00000654997.1:491446-ENST00000453716.1:4963|12382
LNHDKMNCMV
>FUSION-ENST00000663661.1:491446-ENST00000453716.1:4963|6540
MVSFALEKK
>FUSION-ENST00000663661.1:491446-ENST00000453716.1:4963|6219
LFLKSCHVIAKQSLILR
>FUSION-ENST00000663661.1:491446-ENST00000453716.1:4963|6012
MAGPYSLLLI
>FUSION-ENST00000663661.1:491446-ENST00000453716.1:4963|2819
EDYAGCSDSRL
>FUSION-ENST00000658518.1:491446-ENST00000453716.1:4963|9187
MKSFVIK
>FUSION-ENST00000663661.1:491446-ENST00000453716.1:4963|5491
LATAKVSPCGNLQIL
>FUSION-ENST00000663661.1:491446-ENST00000453716.1:4963|5836
FLGEKQK
>FUSION-ENST00000635845.1:491446-ENST00000453716.1:4963|1192
NSKGSIFENQNRMMGCEGR
>FUSION-ENST00000654997.1:491446-ENST00000453716.1:4963|13069
SSCVIQILYTHLK
>FUSION-ENST00000663661.1:491446-ENST00000453716.1:4963|2467
KIISFLSSV
>FUSION-ENST00000654997.1:491446-ENST00000453716.1:4963|11622
WLMSVNS
>FUSION-ENST00000635845.1:491446-ENST00000453716.1:4963|1470
YTCRSQGI
>FUSION-ENST00000663661.1:491446-ENST00000453716.1:4963|4806
NEDSLDLFLKGKVHTK
>FUSION-ENST00000635845.1:491446-ENST00000453716.1:4963|996
SHHAQSLFFCFCFFLRWSFALVT
>FUSION-ENST00000663661.1:491446-ENST00000453716.1:4963|5569
RESWKLLLESHCDSLGWK
>FUSION-ENST00000663661.1:491446-ENST00000453716.1:4963|7558
LFNFAYVFSCSNYFKLLWFIN
>FUSION-ENST00000663661.1:491446-ENST00000453716.1:4963|5029
MSLYIYGQIQNSLKLR
>FUSION-ENST00000663661.1:491446-ENST00000453716.1:4963|2024
QLSYQFLFYVLVSNFCY
>FUSION-ENST00000658518.1:491446-ENST00000453716.1:4963|10159
MDFDGDIPSFF
>ENST00000392499.6|SNV-7146-A-G|5
NFQGRRCDCDCDCADFHTYLSR
>FUSION-ENST00000663661.1:491446-ENST00000453716.1:4963|6171
KNVLGLK
>FUSION-ENST00000663661.1:491446-ENST00000453716.1:4963|3606
MFVKTQESGYG
>FUSION-ENST00000635845.1:491446-ENST00000453716.1:4963|506
MYFYYTLSSRVHVHNVQVCYIR
>FUSION-ENST00000635845.1:491446-ENST00000453716.1:4963|1194
EKNSKGSIFENQNR
>FUSION-ENST00000663661.1:491446-ENST00000453716.1:4963|1817
QKSSCLEEIFSFFMNIWTSYSVK
>FUSION-ENST00000663661.1:491446-ENST00000453716.1:4963|6107
MTLFHVHAK
>FUSION-ENST00000654997.1:491446-ENST00000453716.1:4963|10938
SSSTTIK
>FUSION-ENST00000654997.1:491446-ENST00000453716.1:4963|11843
SLNQQKFR
>FUSION-ENST00000663661.1:491446-ENST00000453716.1:4963|2995
SCFYVMSLSDYSDLSLSYYETE
>FUSION-ENST00000663661.1:491446-ENST00000453716.1:4963|3346
PDPPYAFNR
>FUSION-ENST00000663661.1:491446-ENST00000453716.1:4963|4464
MHISVYQHPYIFLCIYTLLHT
>FUSION-ENST00000663661.1:491446-ENST00000453716.1:4963|6126
MNLCAFESILMLQNNIFANFLMGK
>FUSION-ENST00000663661.1:491446-ENST00000453716.1:4963|4318
MGSGWYVESSDAGIQGPKVQGRL
>FUSION-ENST00000663661.1:491446-ENST00000453716.1:4963|6736
MNESTNIFSWRK
>FUSION-ENST00000663661.1:491446-ENST00000453716.1:4963|8709
QGEIYPILSR
>FUSION-ENST00000654997.1:491446-ENST00000453716.1:4963|11910
NLRLPRSSDSLTSASQVAGITAMR
>FUSION-ENST00000663661.1:491446-ENST00000453716.1:4963|3099
DCQIQNQSNVLYN
>FUSION-ENST00000663661.1:491446-ENST00000453716.1:4963|1909
LISSISGGR
>FUSION-ENST00000663661.1:491446-ENST00000453716.1:4963|3478
TFSFMVF
>FUSION-ENST00000654997.1:491446-ENST00000453716.1:4963|10904
AFDKIQHPFMLK
>FUSION-ENST00000654997.1:491446-ENST00000453716.1:4963|11677
KDEFIYCYVCIYIYNIYISIYIYR
>FUSION-ENST00000663661.1:491446-ENST00000453716.1:4963|5085
VHSAAGR
>FUSION-ENST00000658518.1:491446-ENST00000453716.1:4963|10034
VASIYLLILNR
>FUSION-ENST00000663661.1:491446-ENST00000453716.1:4963|4187
VCMYSLKR
>FUSION-ENST00000663661.1:491446-ENST00000453716.1:4963|6689
MGLECYFK
>FUSION-ENST00000663661.1:491446-ENST00000453716.1:4963|6567
MQIFQLSKMR
>FUSION-ENST00000658518.1:491446-ENST00000453716.1:4963|10224
SFIKLYVIGHS
>FUSION-ENST00000663661.1:491446-ENST00000453716.1:4963|2027
MPNYSAFIAE
>FUSION-ENST00000654997.1:491446-ENST00000453716.1:4963|12818
MTAESPR
>FUSION-ENST00000663661.1:491446-ENST00000453716.1:4963|7607
HETKLTWDHKWTSSR
>FUSION-ENST00000654997.1:491446-ENST00000453716.1:4963|12718
NFRYHYKPISSLFLALK
>FUSION-ENST00000654997.1:491446-ENST00000453716.1:4963|11733
SFFPSVLFNIR
>FUSION-ENST00000663661.1:491446-ENST00000453716.1:4963|5685
RGECVYK
>FUSION-ENST00000658518.1:491446-ENST00000453716.1:4963|9511
YICVCLYTYVYYK
>FUSION-ENST00000663661.1:491446-ENST00000453716.1:4963|6601
MHLEKWTIAGRGDSRP
>FUSION-ENST00000663661.1:491446-ENST00000453716.1:4963|6376
LKIKNMLNAISGMQV
>FUSION-ENST00000663661.1:491446-ENST00000453716.1:4963|3570
RIELINFVHNK
>FUSION-ENST00000654997.1:491446-ENST00000453716.1:4963|11563
QGMNGECTIRGVK
>FUSION-ENST00000663661.1:491446-ENST00000453716.1:4963|3079
MWYPLCTRTQHK
>ENST00000529230.6|MNV-83657-AT-A|6
MFPFIMEGTKPKTLSR
>FUSION-ENST00000635845.1:491446-ENST00000453716.1:4963|254
FSSIFSLLTVFILLECWIL
>FUSION-ENST00000663661.1:491446-ENST00000453716.1:4963|4321
GSGWYVESSDAGIQGPK
>FUSION-ENST00000663661.1:491446-ENST00000453716.1:4963|7975
MLLTEYSNSIIRCVYF
>ENST00000558588.5|SNV-10398-C-A|7
MLLTETLEKFPLKPGVPLPSPEDLR
>FUSION-ENST00000663661.1:491446-ENST00000453716.1:4963|2665
VSFIFNTQNTEHK
>FUSION-ENST00000658518.1:491446-ENST00000453716.1:4963|9729
MYVFFEAQSCSVLPR
>FUSION-ENST00000658518.1:491446-ENST00000453716.1:4963|9166
RGTNMSVNTIDR
>FUSION-ENST00000663661.1:491446-ENST00000453716.1:4963|7703
KIDCKHCYTFTCR
>FUSION-ENST00000654997.1:491446-ENST00000453716.1:4963|10926
MQKRPLIKFNTPSC
>ENST00000507175.5|SNV-61-G-A|2
GESERFNPGELR
>ENST00000359470.6|SNV-10482-A-G|4
SNTLERSGVGLSSYLSAEKDASPK
>FUSION-ENST00000663661.1:491446-ENST00000453716.1:4963|1977
IMNEQIL
>FUSION-ENST00000663661.1:491446-ENST00000453716.1:4963|5568
ESWKLLLESHCDSLGWK
>FUSION-ENST00000654997.1:491446-ENST00000453716.1:4963|10550
SLNVGVWNEYESK
>FUSION-ENST00000654997.1:491446-ENST00000453716.1:4963|10823
VIYRFDAIPIK
>ENST00000525971.6|SNV-19762-G-T|2
NLVYENSKK
>FUSION-ENST00000663661.1:491446-ENST00000453716.1:4963|8700
GYWERSVIKDK
>FUSION-ENST00000663661.1:491446-ENST00000453716.1:4963|2720
LNENHSYTEEGNSVFK
>FUSION-ENST00000635845.1:491446-ENST00000453716.1:4963|783
NWQQKMAIK
>FUSION-ENST00000663661.1:491446-ENST00000453716.1:4963|3679
YDLPGTLHWKK
>FUSION-ENST00000635845.1:491446-ENST00000453716.1:4963|444
MPPALFFWLR
>FUSION-ENST00000658518.1:491446-ENST00000453716.1:4963|9484
ADLNYDYNYEILCL
>FUSION-ENST00000658518.1:491446-ENST00000453716.1:4963|10051
EKHHSFHKCDVIT
>ENST00000492398.5|SNV-4114-G-A|6
MAHIWPCQPTER
>FUSION-ENST00000663661.1:491446-ENST00000453716.1:4963|2137
MGYRWYLY
>FUSION-ENST00000663661.1:491446-ENST00000453716.1:4963|3287
RYSVIFQCMYTLYK
>FUSION-ENST00000663661.1:491446-ENST00000453716.1:4963|7630
VLKSMWLFIKQQSIER
>FUSION-ENST00000654997.1:491446-ENST00000453716.1:4963|11423
SRRHSFQVQK
>FUSION-ENST00000654997.1:491446-ENST00000453716.1:4963|10975
MIKEISSLTPQEYKLPSENTINTFT
>FUSION-ENST00000663661.1:491446-ENST00000453716.1:4963|8219
VLMSQKAFIQNAAT
>FUSION-ENST00000663661.1:491446-ENST00000453716.1:4963|5975
QRQVELK
>FUSION-ENST00000663661.1:491446-ENST00000453716.1:4963|6290
ILISKIK
>FUSION-ENST00000654997.1:491446-ENST00000453716.1:4963|12152
SNLEMRILR
>FUSION-ENST00000663661.1:491446-ENST00000453716.1:4963|2687
CTSHRLQWFMEAFW
>FUSION-ENST00000635845.1:491446-ENST00000453716.1:4963|72
TYIFNLLGLSVFVHL
>FUSION-ENST00000663661.1:491446-ENST00000453716.1:4963|5968
STWLAEK
>FUSION-ENST00000654997.1:491446-ENST00000453716.1:4963|12672
KTERYLVNL
>FUSION-ENST00000663661.1:491446-ENST00000453716.1:4963|2017
MFCILNPLQESSLLVKNQSALRILI
>FUSION-ENST00000663661.1:491446-ENST00000453716.1:4963|7247
RVVGIHGCER
>FUSION-ENST00000663661.1:491446-ENST00000453716.1:4963|3097
EIIAASLSFP
>ENST00000558588.5|SNV-10398-C-A|1
SLGICCSQRPWKSSH
>ENST00000318522.10|SNV-91831-C-G|2
KEESHCNDQSPQIR
>FUSION-ENST00000663661.1:491446-ENST00000453716.1:4963|3428
MSIGSEDNTLLIVEECDSHWLTEWR
>FUSION-ENST00000663661.1:491446-ENST00000453716.1:4963|5881
MLEGILREK
>FUSION-ENST00000658518.1:491446-ENST00000453716.1:4963|9107
MEVCHVCQDSEMEK
>ENST00000513629.1|SNV-27469-A-G|1
YGVGVDVWAVGCILAELLLR
>FUSION-ENST00000663661.1:491446-ENST00000453716.1:4963|2755
SWPGAVAHAYNPNTLGGQGR
>ENST00000358984.9|SNV-123767-A-G|1
ISLNYAGDDLRENALVSEHAQRDR
>FUSION-ENST00000663661.1:491446-ENST00000453716.1:4963|6427
LSICEQI
>FUSION-ENST00000635845.1:491446-ENST00000453716.1:4963|277
IIFCVDFQKLNQPRIYEIK
>FUSION-ENST00000663661.1:491446-ENST00000453716.1:4963|5218
YLILMVEYMLHYDIMVVVFRHRIW
>FUSION-ENST00000635845.1:491446-ENST00000453716.1:4963|299
NNIFKISK
>FUSION-ENST00000663661.1:491446-ENST00000453716.1:4963|2133
MYTHTLLIKYLLR
>FUSION-ENST00000654997.1:491446-ENST00000453716.1:4963|13160
VSADLRYYI
>FUSION-ENST00000663661.1:491446-ENST00000453716.1:4963|5609
MVSDLGKWSGVGK
>FUSION-ENST00000663661.1:491446-ENST00000453716.1:4963|8312
KIIYWAK
>FUSION-ENST00000658518.1:491446-ENST00000453716.1:4963|9183
SQIMGWIHPLVLSMMTQGK
>ENST00000435313.6|SNV-247188-A-G|2
MCVSTGAATKPSPTPRTAPSTR
>ENST00000558588.5|SNV-10398-C-A|12
MAEYCRTIFGDMLLTETLEK
>FUSION-ENST00000663661.1:491446-ENST00000453716.1:4963|8206
LELVNIVMK
>FUSION-ENST00000658518.1:491446-ENST00000453716.1:4963|10205
MISHLANFYFLYR
>FUSION-ENST00000540425.1:16152-ENST00000448484.5:116899|194
RGLISLGLN
>FUSION-ENST00000663661.1:491446-ENST00000453716.1:4963|8588
MKISLAVKFSASIIR
>FUSION-ENST00000635845.1:491446-ENST00000453716.1:4963|435
MRALSWFHMNFKVVFSNSVK
>ENST00000478791.1|SNV-7014-C-T|5
ARIPEAVESPQEASGK
>FUSION-ENST00000663661.1:491446-ENST00000453716.1:4963|6928
MDPQKIASGHHR
>FUSION-ENST00000658518.1:491446-ENST00000453716.1:4963|10415
QFSWCLSFLGS
>FUSION-ENST00000663661.1:491446-ENST00000453716.1:4963|2843
MQIPGTPSKGHSGIIEVK
>FUSION-ENST00000663661.1:491446-ENST00000453716.1:4963|6865
MFTDRIIIQ
>FUSION-ENST00000658518.1:491446-ENST00000453716.1:4963|9332
ICFSILPLIFINMNKFLIEK
>FUSION-ENST00000663661.1:491446-ENST00000453716.1:4963|5457
TVEKTFLDKIVEK
>FUSION-ENST00000635845.1:491446-ENST00000453716.1:4963|716
TRFFKPHEGITFPNSLL
>FUSION-ENST00000663661.1:491446-ENST00000453716.1:4963|2505
KIIYGCTK
>FUSION-ENST00000635845.1:491446-ENST00000453716.1:4963|143
MLPTLDIKFLSSIRT
>FUSION-ENST00000663661.1:491446-ENST00000453716.1:4963|5048
MIQSLSVSLEVDGIRK
>FUSION-ENST00000654997.1:491446-ENST00000453716.1:4963|11636
EICFRHGTFERIK
>FUSION-ENST00000663661.1:491446-ENST00000453716.1:4963|8233
IWWQRVILQLGF
>FUSION-ENST00000658518.1:491446-ENST00000453716.1:4963|9140
SFLLQSY
>FUSION-ENST00000663661.1:491446-ENST00000453716.1:4963|6042
KNQGVPLLTIGSSSRLQR
>FUSION-ENST00000658518.1:491446-ENST00000453716.1:4963|10001
FVIQWKNIILFINVM
>FUSION-ENST00000635845.1:491446-ENST00000453716.1:4963|314
PVIPAFQLLER
>FUSION-ENST00000658518.1:491446-ENST00000453716.1:4963|9651
ILILINFFSFLYHKK
>FUSION-ENST00000663661.1:491446-ENST00000453716.1:4963|4225
RIGITYR
>FUSION-ENST00000663661.1:491446-ENST00000453716.1:4963|8100
RCFFQIIFLCCQIPK
>FUSION-ENST00000654997.1:491446-ENST00000453716.1:4963|11421
RHSFQVQKFLINIMYMVNYIYM
>FUSION-ENST00000663661.1:491446-ENST00000453716.1:4963|6256
CVVLIRSQSPRK
>FUSION-ENST00000654997.1:491446-ENST00000453716.1:4963|11291
QSGALSYQGSTK
>FUSION-ENST00000663661.1:491446-ENST00000453716.1:4963|8864
RVHMYLCSKR
>FUSION-ENST00000654997.1:491446-ENST00000453716.1:4963|12256
MPVIPALWEAEIGR
>FUSION-ENST00000663661.1:491446-ENST00000453716.1:4963|3436
ESNIVVPSSKEFFL
>FUSION-ENST00000663661.1:491446-ENST00000453716.1:4963|2913
MCQNILK
>FUSION-ENST00000663661.1:491446-ENST00000453716.1:4963|5323
HSILISMF
>FUSION-ENST00000654997.1:491446-ENST00000453716.1:4963|12639
DGVSPCWSGWS
>FUSION-ENST00000663661.1:491446-ENST00000453716.1:4963|6700
EKWCRVNR
>FUSION-ENST00000663661.1:491446-ENST00000453716.1:4963|8781
QLLQGLTQRNHSKMLTSLISYSFIK
>FUSION-ENST00000654997.1:491446-ENST00000453716.1:4963|12408
PVIPATGEVEAGKSLEPR
>FUSION-ENST00000663661.1:491446-ENST00000453716.1:4963|6415
WGFTFSPKQQ
>FUSION-ENST00000654997.1:491446-ENST00000453716.1:4963|12671
TERYLVNL
>FUSION-ENST00000635845.1:491446-ENST00000453716.1:4963|1504
MVVTVASSSEILTQLIKIVPLLK
>FUSION-ENST00000658518.1:491446-ENST00000453716.1:4963|9864
QGGDDLRYNLVNTI
>FUSION-ENST00000663661.1:491446-ENST00000453716.1:4963|8458
FSQFQKK
>FUSION-ENST00000663661.1:491446-ENST00000453716.1:4963|8385
MLNDIINRIR
>ENST00000399151.3|SNV-124813-A-C|2
RQAFAVFSGELDQYHLSLPLIQER
>FUSION-ENST00000663661.1:491446-ENST00000453716.1:4963|5744
VCLCVCADPLMLTCVK
>FUSION-ENST00000654997.1:491446-ENST00000453716.1:4963|11213
QANIQTEEIQK
>FUSION-ENST00000654997.1:491446-ENST00000453716.1:4963|12488
MHAEMRLLRYLC
>FUSION-ENST00000658518.1:491446-ENST00000453716.1:4963|9365
YCVCEVQK
>FUSION-ENST00000663661.1:491446-ENST00000453716.1:4963|7563
FPQILKIQKIQIHR
>FUSION-ENST00000658518.1:491446-ENST00000453716.1:4963|9288
MNWTIFLQLTCLMLHR
>FUSION-ENST00000654997.1:491446-ENST00000453716.1:4963|10760
TIKTLEENLGNTIQDIGMGKDFMTK
>FUSION-ENST00000658518.1:491446-ENST00000453716.1:4963|9088
MHSCVYRRDTYIVGLR
>FUSION-ENST00000654997.1:491446-ENST00000453716.1:4963|11811
LTLLLKFVPQVSRPQNRK
>FUSION-ENST00000663661.1:491446-ENST00000453716.1:4963|3321
SNLEENSITIHSPFSSYYFFLF
>FUSION-ENST00000635845.1:491446-ENST00000453716.1:4963|225
NYTENAKSFLK
>FUSION-ENST00000635845.1:491446-ENST00000453716.1:4963|134
SKVSHTIFN
>FUSION-ENST00000663661.1:491446-ENST00000453716.1:4963|8593
MPLDLQRL
>FUSION-ENST00000663661.1:491446-ENST00000453716.1:4963|7557
MQTNAINYDR
>ENST00000405785.5|SNV-6014-C-G|2
GDFSVLIWDICSKYTPDIVPMEK
>FUSION-ENST00000663661.1:491446-ENST00000453716.1:4963|2160
MITLHIYHKLK
>FUSION-ENST00000658518.1:491446-ENST00000453716.1:4963|10336
MLYLYSVLSLTKLHK
>FUSION-ENST00000663661.1:491446-ENST00000453716.1:4963|6690
LVFEYLSLSEILYTYTPFK
>FUSION-ENST00000663661.1:491446-ENST00000453716.1:4963|2849
FFIPISVSDLS
>FUSION-ENST00000635845.1:491446-ENST00000453716.1:4963|1475
HTYGSHCCKQF
>FUSION-ENST00000663661.1:491446-ENST00000453716.1:4963|3790
YIAITTNFLHVSSK
>FUSION-ENST00000658518.1:491446-ENST00000453716.1:4963|10357
KSCLPTRDR
>FUSION-ENST00000663661.1:491446-ENST00000453716.1:4963|2050
SRYDIFKSGSK
>FUSION-ENST00000654997.1:491446-ENST00000453716.1:4963|11040
TKTQCTRISGTQLK
>FUSION-ENST00000654997.1:491446-ENST00000453716.1:4963|11461
VVFLPNLFPSTIC
>FUSION-ENST00000663661.1:491446-ENST00000453716.1:4963|5627
MAESLQK
>FUSION-ENST00000635845.1:491446-ENST00000453716.1:4963|1352
MGLGISKQEEGLR
>FUSION-ENST00000663661.1:491446-ENST00000453716.1:4963|2747
SNIILNKCFLYTFK
>FUSION-ENST00000663661.1:491446-ENST00000453716.1:4963|4027
IYLLILR
>FUSION-ENST00000663661.1:491446-ENST00000453716.1:4963|8411
FYFLTLRNF
>FUSION-ENST00000663661.1:491446-ENST00000453716.1:4963|3354
GKSCKATPHHNK
>FUSION-ENST00000663661.1:491446-ENST00000453716.1:4963|2625
SGIQDQPGQR
>FUSION-ENST00000663661.1:491446-ENST00000453716.1:4963|4257
MRLALVINYFVNDKIR
>FUSION-ENST00000663661.1:491446-ENST00000453716.1:4963|6646
RHSSLTAELLQ
>FUSION-ENST00000663661.1:491446-ENST00000453716.1:4963|7599
MGEASAEKSLSEKK
>FUSION-ENST00000663661.1:491446-ENST00000453716.1:4963|3637
GREVIGLWRQFPPCCSHDSE
>FUSION-ENST00000663661.1:491446-ENST00000453716.1:4963|5675
STIVLATLLCGLFCILFFSND
>FUSION-ENST00000635845.1:491446-ENST00000453716.1:4963|880
SCTTSGHNFSSR
>FUSION-ENST00000654997.1:491446-ENST00000453716.1:4963|11216
ENGTKLEKTLQYIIQENFPHLAR
>ENST00000532957.5|MNV-18733-CC-C|51
AAGADGPGVVGAVGRRGR
>FUSION-ENST00000654997.1:491446-ENST00000453716.1:4963|11407
CSLCPKCMTKNK
>FUSION-ENST00000663661.1:491446-ENST00000453716.1:4963|2888
QLEKQLPK
>FUSION-ENST00000635845.1:491446-ENST00000453716.1:4963|675
MSWYYLLLMNMLKE
>FUSION-ENST00000635845.1:491446-ENST00000453716.1:4963|318
VKHHLYRK
>FUSION-ENST00000663661.1:491446-ENST00000453716.1:4963|4921
IWSLVLTLGKK
>FUSION-ENST00000663661.1:491446-ENST00000453716.1:4963|6183
NKTKPIILK
>FUSION-ENST00000663661.1:491446-ENST00000453716.1:4963|5642
MQQDISPYFLKSIFYTSNLISFR
>FUSION-ENST00000663661.1:491446-ENST00000453716.1:4963|2780
MIPVHRNDR
>FUSION-ENST00000658518.1:491446-ENST00000453716.1:4963|10114
MPGQRHYTPTASE
>FUSION-ENST00000654997.1:491446-ENST00000453716.1:4963|12918
LGTDYYSLWDTCGIQLLCRYK
>FUSION-ENST00000663661.1:491446-ENST00000453716.1:4963|5461
LPCGDEAIRWLVSKK
>FUSION-ENST00000635845.1:491446-ENST00000453716.1:4963|882
SLRSCTTSGHNFSSR
>FUSION-ENST00000635845.1:491446-ENST00000453716.1:4963|945
FKRFSCLSLPSSR
>FUSION-ENST00000663661.1:491446-ENST00000453716.1:4963|8534
VFFKSDMHLFWGGFWHYAQVFS
>FUSION-ENST00000663661.1:491446-ENST00000453716.1:4963|1748
MFPLFSVSKRDFACLFVITDSMK
>FUSION-ENST00000658518.1:491446-ENST00000453716.1:4963|9144
PPYRNYRIQNR
>FUSION-ENST00000663661.1:491446-ENST00000453716.1:4963|7786
MYMTFLCEWLR
>FUSION-ENST00000635845.1:491446-ENST00000453716.1:4963|175
SKAVFFIPHDSPMPHTGSALN
>FUSION-ENST00000663661.1:491446-ENST00000453716.1:4963|5014
MVIGTHSREEK
>FUSION-ENST00000663661.1:491446-ENST00000453716.1:4963|7408
ASLKNIK
>FUSION-ENST00000654997.1:491446-ENST00000453716.1:4963|11362
VLSLHKMSIYMSK
>FUSION-ENST00000635845.1:491446-ENST00000453716.1:4963|563
MYLLIFNFSTIVYLQNY
>FUSION-ENST00000663661.1:491446-ENST00000453716.1:4963|1597
LSINYPG
>FUSION-ENST00000654997.1:491446-ENST00000453716.1:4963|12649
LSLDFKLLLCFSYKEGVR
>FUSION-ENST00000658518.1:491446-ENST00000453716.1:4963|10363
MTFLSHEFYPPLLFLETLI
>FUSION-ENST00000654997.1:491446-ENST00000453716.1:4963|10734
VLVPNRPMEQDRGLR
>FUSION-ENST00000663661.1:491446-ENST00000453716.1:4963|7936
ARHRGFCYVSSE
>FUSION-ENST00000658518.1:491446-ENST00000453716.1:4963|9261
MEVLCTTCITGFSCK
>FUSION-ENST00000663661.1:491446-ENST00000453716.1:4963|4542
RCMCTAK
>FUSION-ENST00000663661.1:491446-ENST00000453716.1:4963|2129
PGGLMRIWR
>FUSION-ENST00000663661.1:491446-ENST00000453716.1:4963|8533
SDMHLFWGGFWHYAQVFS
>FUSION-ENST00000635845.1:491446-ENST00000453716.1:4963|442
MPPALFFWLRIDLAMR
>FUSION-ENST00000663661.1:491446-ENST00000453716.1:4963|3161
IHPPRPPKVLGLQA
>FUSION-ENST00000663661.1:491446-ENST00000453716.1:4963|3802
AGSQPSPTSASQVQAILLPQPPK
>FUSION-ENST00000654997.1:491446-ENST00000453716.1:4963|12915
HHLVQCTSLCVYSLFLVCLSCF
>FUSION-ENST00000663661.1:491446-ENST00000453716.1:4963|1501
DHYLGEMYVYA
>FUSION-ENST00000658518.1:491446-ENST00000453716.1:4963|10096
GEKVHSYYVPGRR
>FUSION-ENST00000663661.1:491446-ENST00000453716.1:4963|7182
QTILFISQRV
>FUSION-ENST00000663661.1:491446-ENST00000453716.1:4963|5233
MTLMSMGKQETKIYK
>FUSION-ENST00000663661.1:491446-ENST00000453716.1:4963|7196
MRTNFYTHIIIVHSVSITA
>FUSION-ENST00000663661.1:491446-ENST00000453716.1:4963|9060
GAFLKIIISK
>FUSION-ENST00000658518.1:491446-ENST00000453716.1:4963|9865
QGGDDLR
>FUSION-ENST00000663661.1:491446-ENST00000453716.1:4963|6815
MLVNILSLK
>FUSION-ENST00000654997.1:491446-ENST00000453716.1:4963|11882
MIIESPRLLK
>FUSION-ENST00000663661.1:491446-ENST00000453716.1:4963|2594
LLFSSCYWYHLCNP
>ENST00000530069.6|SNV-14306-G-T|2
DEPLSTNLFMK
>FUSION-ENST00000663661.1:491446-ENST00000453716.1:4963|4847
IYIVMLTK
>FUSION-ENST00000663661.1:491446-ENST00000453716.1:4963|2006
CDSLAFWKSKPK
>FUSION-ENST00000663661.1:491446-ENST00000453716.1:4963|2685
LLKKCQYFR
>FUSION-ENST00000654997.1:491446-ENST00000453716.1:4963|11429
MMELVPRSR
>FUSION-ENST00000654997.1:491446-ENST00000453716.1:4963|11497
DVDLLVIDVS
>FUSION-ENST00000635845.1:491446-ENST00000453716.1:4963|784
MNWQQKMAIK
>FUSION-ENST00000654997.1:491446-ENST00000453716.1:4963|11809
SDCYLITK
>FUSION-ENST00000654997.1:491446-ENST00000453716.1:4963|11573
MLFTNRNRK
>FUSION-ENST00000658518.1:491446-ENST00000453716.1:4963|10050
QSLTMLPR
>FUSION-ENST00000635845.1:491446-ENST00000453716.1:4963|1365
GGLIFMVYEK
>ENST00000554313.1|SNV-16775-G-T|1
SESYLFYCLR
>FUSION-ENST00000663661.1:491446-ENST00000453716.1:4963|7173
NFVVVCVLFLYRLSFQLECK
>FUSION-ENST00000635845.1:491446-ENST00000453716.1:4963|192
MGFCEERLCLR
>FUSION-ENST00000663661.1:491446-ENST00000453716.1:4963|4874
EFILCTPKITSKVLFLIEHR
>FUSION-ENST00000663661.1:491446-ENST00000453716.1:4963|1958
MSISIDSIFDTIHESINQSTHM
>FUSION-ENST00000635845.1:491446-ENST00000453716.1:4963|1430
ISNFIHVPIK
>FUSION-ENST00000663661.1:491446-ENST00000453716.1:4963|6103
QNKTETDDTYR
>FUSION-ENST00000663661.1:491446-ENST00000453716.1:4963|3329
GVLEEHLYDLR
>FUSION-ENST00000635845.1:491446-ENST00000453716.1:4963|889
ISQNGSR
>FUSION-ENST00000663661.1:491446-ENST00000453716.1:4963|8518
RLCYSYHSKTSK
>FUSION-ENST00000654997.1:491446-ENST00000453716.1:4963|11867
LTKQLLRLDNDM
>FUSION-ENST00000654997.1:491446-ENST00000453716.1:4963|10621
WRIYTMEYYAAIK
>FUSION-ENST00000663661.1:491446-ENST00000453716.1:4963|1892
HLLLREEK
>FUSION-ENST00000658518.1:491446-ENST00000453716.1:4963|10344
AFIQPAIKHF
>FUSION-ENST00000663661.1:491446-ENST00000453716.1:4963|5441
HLPAHLRR
>FUSION-ENST00000654997.1:491446-ENST00000453716.1:4963|12192
MCLETLSIETGEKR
>FUSION-ENST00000663661.1:491446-ENST00000453716.1:4963|1752
MFPLFSVSK
>FUSION-ENST00000663661.1:491446-ENST00000453716.1:4963|8118
MPVILATQKAETGESPEPRR
>FUSION-ENST00000663661.1:491446-ENST00000453716.1:4963|3455
CLQLSTKKEIVNVFN
>FUSION-ENST00000635845.1:491446-ENST00000453716.1:4963|709
ERKASLFYALYASV
>FUSION-ENST00000658518.1:491446-ENST00000453716.1:4963|10383
MFLYSICWTEMRLVCANS
>FUSION-ENST00000654997.1:491446-ENST00000453716.1:4963|12945
SSGITSLNVVFK
>FUSION-ENST00000663661.1:491446-ENST00000453716.1:4963|4228
MVINSIEEKIKQAK
>FUSION-ENST00000663661.1:491446-ENST00000453716.1:4963|7529
YFYYSICVGNAK
>FUSION-ENST00000663661.1:491446-ENST00000453716.1:4963|7452
MFYYCRIVLHCTKPEQFNSFR
>FUSION-ENST00000663661.1:491446-ENST00000453716.1:4963|7833
MTSFNLHYFFR
>FUSION-ENST00000663661.1:491446-ENST00000453716.1:4963|3371
QSVVEPQILR
>FUSION-ENST00000635845.1:491446-ENST00000453716.1:4963|642
IKRICQEVGHFQDK
>FUSION-ENST00000635845.1:491446-ENST00000453716.1:4963|1149
SLGGIPGCWHSLAQWSDFR
>FUSION-ENST00000654997.1:491446-ENST00000453716.1:4963|10958
DSQPNSTR
>FUSION-ENST00000663661.1:491446-ENST00000453716.1:4963|6977
MRIIIAYE
>FUSION-ENST00000663661.1:491446-ENST00000453716.1:4963|7608
MHETKLTWDHKWTSSR
>FUSION-ENST00000663661.1:491446-ENST00000453716.1:4963|4708
MISSYVTFLSCMVNHK
>FUSION-ENST00000663661.1:491446-ENST00000453716.1:4963|5550
GSGHGSLIRCYLLK
>ENST00000515011.5|SNV-1528695-G-A|4
LNRELTHLSK
>FUSION-ENST00000663661.1:491446-ENST00000453716.1:4963|1972
MSNIIFLILIFDI
>FUSION-ENST00000654997.1:491446-ENST00000453716.1:4963|11131
ITHNNINLK
>FUSION-ENST00000663661.1:491446-ENST00000453716.1:4963|2110
MGKTYSK
>FUSION-ENST00000663661.1:491446-ENST00000453716.1:4963|4213
FFFFSTSERLITYL
>FUSION-ENST00000658518.1:491446-ENST00000453716.1:4963|9157
MSNLLIPSK
>FUSION-ENST00000540425.1:16152-ENST00000448484.5:116899|123
HLGNALNELCVGRRGK
>FUSION-ENST00000654997.1:491446-ENST00000453716.1:4963|11648
IISNSHALSMVNFGNK
>FUSION-ENST00000663661.1:491446-ENST00000453716.1:4963|4795
LLFIVRSYFR
>FUSION-ENST00000663661.1:491446-ENST00000453716.1:4963|6572
MVSLKHVAFNLVF
>FUSION-ENST00000658518.1:491446-ENST00000453716.1:4963|9303
CHFFSNHTRY
>FUSION-ENST00000663661.1:491446-ENST00000453716.1:4963|8991
YISGFLIMLK
>ENST00000532957.5|MNV-18733-CC-C|36
SDSHGQPRGR
>FUSION-ENST00000654997.1:491446-ENST00000453716.1:4963|13021
DQKLKGTLLFYLVIK
>FUSION-ENST00000663661.1:491446-ENST00000453716.1:4963|4191
KNRVCMYSLK
>ENST00000520776.5|MNV-72688-GGTGA-G|10
KDEFLAALELVTVDGVTNTKIK
>FUSION-ENST00000635845.1:491446-ENST00000453716.1:4963|265
SSDREHPCLFSVLGESI
>FUSION-ENST00000663661.1:491446-ENST00000453716.1:4963|2751
FPCFSKMLNILF
>FUSION-ENST00000658518.1:491446-ENST00000453716.1:4963|9890
TLILFIFVLK
>FUSION-ENST00000663661.1:491446-ENST00000453716.1:4963|8771
ILQKGFKNR
>FUSION-ENST00000663661.1:491446-ENST00000453716.1:4963|7530
MYFYYSICVGNAK
>FUSION-ENST00000658518.1:491446-ENST00000453716.1:4963|9253
MGETAPMMQLPSARLLP
>FUSION-ENST00000663661.1:491446-ENST00000453716.1:4963|6058
CENLFILCTF
>FUSION-ENST00000654997.1:491446-ENST00000453716.1:4963|10807
HSMLMDR
>FUSION-ENST00000654997.1:491446-ENST00000453716.1:4963|12653
WSQFYHFSNHSLK
>FUSION-ENST00000635845.1:491446-ENST00000453716.1:4963|903
SNCFLISLK
>FUSION-ENST00000654997.1:491446-ENST00000453716.1:4963|12948
MLFLVSSKILACLF
>FUSION-ENST00000654997.1:491446-ENST00000453716.1:4963|11469
FFFEELSYVGEGRTLTGGIHR
>FUSION-ENST00000654997.1:491446-ENST00000453716.1:4963|10848
YLGVQLTRDVK
>FUSION-ENST00000663661.1:491446-ENST00000453716.1:4963|4755
LVLYKVMKELLNSLFFVF
>FUSION-ENST00000658518.1:491446-ENST00000453716.1:4963|9784
SRDSEFYSVR
>FUSION-ENST00000663661.1:491446-ENST00000453716.1:4963|3672
EAHPKGR
>FUSION-ENST00000663661.1:491446-ENST00000453716.1:4963|3467
KKNILLSVYVR
>FUSION-ENST00000654997.1:491446-ENST00000453716.1:4963|11703
VVDKSVRVK
>FUSION-ENST00000635845.1:491446-ENST00000453716.1:4963|76
NSEHQTIHCYI
>FUSION-ENST00000654997.1:491446-ENST00000453716.1:4963|12558
FKLYGAPSAGSGK
>FUSION-ENST00000654997.1:491446-ENST00000453716.1:4963|11430
MMELVPR
>FUSION-ENST00000658518.1:491446-ENST00000453716.1:4963|9256
LISIYQLNRIEY
>FUSION-ENST00000663661.1:491446-ENST00000453716.1:4963|8816
MVCKGGLGSHFHFWPI
>ENST00000399322.7|SNV-367288-G-T|1
FHYLLNPR
>FUSION-ENST00000663661.1:491446-ENST00000453716.1:4963|2787
QNAGKTVK
>FUSION-ENST00000654997.1:491446-ENST00000453716.1:4963|13153
MLLFNLNQHCFRQIMCGIDDEGTTV
>FUSION-ENST00000663661.1:491446-ENST00000453716.1:4963|8753
LLDSQRLAI
>ENST00000243347.5|SNV-12533-C-T|3
QIFKSPGFPNEYEDNQICYWHIRFK
>FUSION-ENST00000635845.1:491446-ENST00000453716.1:4963|293
CLFLVKGK
>FUSION-ENST00000663661.1:491446-ENST00000453716.1:4963|5442
HLPAHLR
>FUSION-ENST00000663661.1:491446-ENST00000453716.1:4963|3543
RSESRAVLVR
>FUSION-ENST00000663661.1:491446-ENST00000453716.1:4963|5133
KGLVGHINNIGLFFLSQLGSPWR
>FUSION-ENST00000663661.1:491446-ENST00000453716.1:4963|7361
MNIENIKYSSSK
>FUSION-ENST00000663661.1:491446-ENST00000453716.1:4963|7403
MVNNINL
>FUSION-ENST00000635845.1:491446-ENST00000453716.1:4963|1119
SHWEQRLGR
>FUSION-ENST00000663661.1:491446-ENST00000453716.1:4963|3967
MAESELKHVK
>FUSION-ENST00000663661.1:491446-ENST00000453716.1:4963|3217
MKYPGLEGSK
>FUSION-ENST00000663661.1:491446-ENST00000453716.1:4963|3660
GWFGSYYIACLK
>FUSION-ENST00000663661.1:491446-ENST00000453716.1:4963|2302
RFCGSPPDEVRHSNTLTTVR
>FUSION-ENST00000654997.1:491446-ENST00000453716.1:4963|10730
EQDRGLRNNATHLQPSDL
>FUSION-ENST00000663661.1:491446-ENST00000453716.1:4963|3355
MSIRRGK
>FUSION-ENST00000663661.1:491446-ENST00000453716.1:4963|1982
EATQHTMRK
>FUSION-ENST00000635845.1:491446-ENST00000453716.1:4963|611
GFCWPSMFFS
>FUSION-ENST00000663661.1:491446-ENST00000453716.1:4963|8132
KPQGNTHTETEREKR
>FUSION-ENST00000663661.1:491446-ENST00000453716.1:4963|3806
MSWIYYFLFFEMEFHSCH
>FUSION-ENST00000663661.1:491446-ENST00000453716.1:4963|3716
MIVSFLR
>FUSION-ENST00000658518.1:491446-ENST00000453716.1:4963|9694
LQVCTTMPS
>FUSION-ENST00000654997.1:491446-ENST00000453716.1:4963|12681
VAGACSKTSSMCKENISAK
>FUSION-ENST00000663661.1:491446-ENST00000453716.1:4963|5683
RGECVYKKPCLGSILPCFPK
>ENST00000379996.7|SNV-227873-G-A|2
GTDAFSCPTQQSGFSFFVRHIMR
>FUSION-ENST00000663661.1:491446-ENST00000453716.1:4963|3387
MGSSESPASASRVARITDSR
>FUSION-ENST00000663661.1:491446-ENST00000453716.1:4963|3966
AESELKHVK
>FUSION-ENST00000663661.1:491446-ENST00000453716.1:4963|9057
LTKLTLTVFYWSV
>FUSION-ENST00000654997.1:491446-ENST00000453716.1:4963|11604
MGLESHGEFFENVLMC
>FUSION-ENST00000658518.1:491446-ENST00000453716.1:4963|9409
KTAGKPAIFK
>FUSION-ENST00000635845.1:491446-ENST00000453716.1:4963|331
MLQVHLIYFLSSPR
>ENST00000398016.7|SNV-674828-G-A|7
KDEDNSDEQESSR
>FUSION-ENST00000663661.1:491446-ENST00000453716.1:4963|2063
MFSERLLGTLTFLLFDFDFLC
>FUSION-ENST00000663661.1:491446-ENST00000453716.1:4963|5097
MEILTINFILCIIIITIIIIQILNR
>FUSION-ENST00000635845.1:491446-ENST00000453716.1:4963|244
MFWRGLWETDVSSSLNIW
>FUSION-ENST00000663661.1:491446-ENST00000453716.1:4963|8025
MCWELPYSK
>FUSION-ENST00000654997.1:491446-ENST00000453716.1:4963|13087
MFSGEQCLRV
>FUSION-ENST00000654997.1:491446-ENST00000453716.1:4963|12313
GTLILYTYTHTHTHMQR
>FUSION-ENST00000658518.1:491446-ENST00000453716.1:4963|9927
KTLCTDIRSCGLGFPFCPK
>FUSION-ENST00000663661.1:491446-ENST00000453716.1:4963|1592
MLKCSQNFSYHLR
>FUSION-ENST00000663661.1:491446-ENST00000453716.1:4963|4641
LSNISQTR
>FUSION-ENST00000658518.1:491446-ENST00000453716.1:4963|9464
MSIFGANLTSFKL
>ENST00000532957.5|MNV-18733-CC-C|57
TPTTGAPPQLAGPRPRQDLPPEAAR
>FUSION-ENST00000663661.1:491446-ENST00000453716.1:4963|7559
LFNFAYVFSCSNYFK
>FUSION-ENST00000654997.1:491446-ENST00000453716.1:4963|13082
MCFHPVDLMKYR
>FUSION-ENST00000663661.1:491446-ENST00000453716.1:4963|1915
STKIIQAHTSSPSYLGG
>FUSION-ENST00000635845.1:491446-ENST00000453716.1:4963|475
SLRNRHTVFHNG
>FUSION-ENST00000658518.1:491446-ENST00000453716.1:4963|10515
PCKPGNYLITLL
>FUSION-ENST00000663661.1:491446-ENST00000453716.1:4963|5645
IYIVKYVYI
>FUSION-ENST00000635845.1:491446-ENST00000453716.1:4963|738
LVSSPQLQHSSVLNFFSAKGDKWK
>FUSION-ENST00000635845.1:491446-ENST00000453716.1:4963|285
LCLVSIDMIIFCVDFQK
>FUSION-ENST00000663661.1:491446-ENST00000453716.1:4963|3051
INENMCKQLNSNTNLCEYSQGR
>FUSION-ENST00000663661.1:491446-ENST00000453716.1:4963|5016
MVIGTHSR
>FUSION-ENST00000635845.1:491446-ENST00000453716.1:4963|372
CPGIYQFLLDFLVYLHR
>ENST00000359470.6|SNV-10482-A-G|3
SGVGLSSYLSAEK
>FUSION-ENST00000663661.1:491446-ENST00000453716.1:4963|4085
GIRLVCKFQCLK
>FUSION-ENST00000663661.1:491446-ENST00000453716.1:4963|3722
TDLNYYVGTIRVK
>FUSION-ENST00000635845.1:491446-ENST00000453716.1:4963|1428
DTNFSFFMAA
>FUSION-ENST00000663661.1:491446-ENST00000453716.1:4963|7005
MVGGKLLSNGLCR
>FUSION-ENST00000654997.1:491446-ENST00000453716.1:4963|11568
GLGGKSEKWLVFSV
>FUSION-ENST00000654997.1:491446-ENST00000453716.1:4963|13174
EQGQKIAHFYSTQLLLFHGECRFK
>FUSION-ENST00000663661.1:491446-ENST00000453716.1:4963|1884
MLINPPNEK
>FUSION-ENST00000635845.1:491446-ENST00000453716.1:4963|1117
LGRDRCVK
>FUSION-ENST00000663661.1:491446-ENST00000453716.1:4963|3617
VAVFPVLTLHFFRLLPCK
>FUSION-ENST00000654997.1:491446-ENST00000453716.1:4963|10847
YLGVQLTRDVKDLFK
>FUSION-ENST00000663661.1:491446-ENST00000453716.1:4963|2106
TYSKENYLTCVPTNIWYIAKS
>FUSION-ENST00000663661.1:491446-ENST00000453716.1:4963|6951
IGFLIFFYQQKLIK
>FUSION-ENST00000663661.1:491446-ENST00000453716.1:4963|2533
VKPHLYYKIQKLAR
>FUSION-ENST00000663661.1:491446-ENST00000453716.1:4963|3562
CCGSDPV
>FUSION-ENST00000663661.1:491446-ENST00000453716.1:4963|8410
MATSNAELS
>FUSION-ENST00000654997.1:491446-ENST00000453716.1:4963|11396
RHRTSSK
>FUSION-ENST00000658518.1:491446-ENST00000453716.1:4963|10191
MPLHSSLGNR
>FUSION-ENST00000654997.1:491446-ENST00000453716.1:4963|12563
MYCGDISRYVRNCASFYEG
>FUSION-ENST00000663661.1:491446-ENST00000453716.1:4963|6500
NDWILDQRTI
>FUSION-ENST00000663661.1:491446-ENST00000453716.1:4963|8289
CHRIQILENYRTLMCVLSD
>FUSION-ENST00000635845.1:491446-ENST00000453716.1:4963|210
MYLCASLFAKLKK
>FUSION-ENST00000663661.1:491446-ENST00000453716.1:4963|5253
MLMCVYYTHRVYTGI
>FUSION-ENST00000663661.1:491446-ENST00000453716.1:4963|8323
MLVFSSYKILRK
>FUSION-ENST00000663661.1:491446-ENST00000453716.1:4963|7140
IYRIYRNR
>FUSION-ENST00000654997.1:491446-ENST00000453716.1:4963|11707
HYHVNLFL
>FUSION-ENST00000654997.1:491446-ENST00000453716.1:4963|12376
MTSDIKKLWPEL
>FUSION-ENST00000635845.1:491446-ENST00000453716.1:4963|255
MFSSIFSLLTVFILLECWIL
>FUSION-ENST00000663661.1:491446-ENST00000453716.1:4963|7288
MKIVGIFFFSL
>ENST00000335350.10|SNV-84041-C-G|4
YQEIPFYHIWSGRQK
>FUSION-ENST00000658518.1:491446-ENST00000453716.1:4963|10130
CLGGEENWSVCKR
>FUSION-ENST00000663661.1:491446-ENST00000453716.1:4963|1845
MLFTSQAR
>FUSION-ENST00000663661.1:491446-ENST00000453716.1:4963|7824
LAYCLIIPQK
>FUSION-ENST00000663661.1:491446-ENST00000453716.1:4963|6066
HGWWCGSDGAR
>ENST00000626874.2|SNV-56284-G-A|1
TVLGNINWAFLGVDEAHRLK
>FUSION-ENST00000663661.1:491446-ENST00000453716.1:4963|6912
MIQMKLHVSMNKYVAIIQNNR
>FUSION-ENST00000654997.1:491446-ENST00000453716.1:4963|10988
RQEITKIR
>FUSION-ENST00000663661.1:491446-ENST00000453716.1:4963|5652
FLLPAYP
>FUSION-ENST00000663661.1:491446-ENST00000453716.1:4963|8259
YSYTFKKTMITR
>ENST00000532957.5|MNV-18733-CC-C|54
QDLPPEAARAAGADGPGVVGAVGRR
>ENST00000532957.5|MNV-18733-CC-C|2
LAQLHLGLRPR
>ENST00000558588.5|SNV-10398-C-A|2
SLGICCSQRPWK
>ENST00000389840.7|SNV-86605-T-G|5
IPLNRTMRLGFEISHLR
>FUSION-ENST00000663661.1:491446-ENST00000453716.1:4963|2235
MASSHFQDNCIDPVIELCAFR
>FUSION-ENST00000663661.1:491446-ENST00000453716.1:4963|8424
TKWCIWIRVLDR
>FUSION-ENST00000654997.1:491446-ENST00000453716.1:4963|10912
IMSTDAEKAFDK
>FUSION-ENST00000635845.1:491446-ENST00000453716.1:4963|941
FSCLSLPSSRGYR
>FUSION-ENST00000663661.1:491446-ENST00000453716.1:4963|1685
SWDACSVTQCKSSILR
>FUSION-ENST00000635845.1:491446-ENST00000453716.1:4963|1223
NHAEIGNR
>FUSION-ENST00000654997.1:491446-ENST00000453716.1:4963|11375
VFILLLRVESICSFAR
>FUSION-ENST00000654997.1:491446-ENST00000453716.1:4963|13007
ILRRCIFSYVK
>FUSION-ENST00000635845.1:491446-ENST00000453716.1:4963|712
MYFSYNAYFLKTHSV
>FUSION-ENST00000663661.1:491446-ENST00000453716.1:4963|6486
LSMSILVYELLQK
>FUSION-ENST00000663661.1:491446-ENST00000453716.1:4963|7020
MTITDYK
>FUSION-ENST00000663661.1:491446-ENST00000453716.1:4963|6025
AGRKNSHMTVK
>FUSION-ENST00000654997.1:491446-ENST00000453716.1:4963|12492
KISWNMSGS
>ENST00000300584.7|SNV-59790-C-A|2
NQNKFLNK
>FUSION-ENST00000663661.1:491446-ENST00000453716.1:4963|6606
FLLCHLIPPI
>FUSION-ENST00000663661.1:491446-ENST00000453716.1:4963|2696
SQHLFLMMMR
>FUSION-ENST00000663661.1:491446-ENST00000453716.1:4963|3129
CWVCDTWIVKFRIR
>FUSION-ENST00000654997.1:491446-ENST00000453716.1:4963|11562
MNGECTIR
>FUSION-ENST00000663661.1:491446-ENST00000453716.1:4963|6013
IFFFSYIS
>FUSION-ENST00000663661.1:491446-ENST00000453716.1:4963|7003
MHFFACFLSCYIVK
>FUSION-ENST00000663661.1:491446-ENST00000453716.1:4963|4344
CVCYMFFGFS
>FUSION-ENST00000654997.1:491446-ENST00000453716.1:4963|10574
EGDITHRGLLGR
>FUSION-ENST00000663661.1:491446-ENST00000453716.1:4963|6247
LFIIYYVISIHR
>FUSION-ENST00000658518.1:491446-ENST00000453716.1:4963|10012
ILIKCFPSRNN
>FUSION-ENST00000654997.1:491446-ENST00000453716.1:4963|12482
EAKCMKEEK
>FUSION-ENST00000663661.1:491446-ENST00000453716.1:4963|7510
NIYETVEIMKAWFYVFFSTLKK
>FUSION-ENST00000654997.1:491446-ENST00000453716.1:4963|12641
HHAGLIFFCSFSR
>ENST00000493544.1|SNV-23989-G-A|4
MHGAAGLQR
>FUSION-ENST00000654997.1:491446-ENST00000453716.1:4963|12375
TSDIKKLWPEL
>FUSION-ENST00000663661.1:491446-ENST00000453716.1:4963|4075
TYINVERSYF
>FUSION-ENST00000635845.1:491446-ENST00000453716.1:4963|883
YLFHDLFDCLCCKSLR
>FUSION-ENST00000663661.1:491446-ENST00000453716.1:4963|7336
FYSLVYFFL
>ENST00000649554.1|SNV-41193-G-T|2
MLMKMRMI
>FUSION-ENST00000663661.1:491446-ENST00000453716.1:4963|2237
YLQKIRYIS
>FUSION-ENST00000663661.1:491446-ENST00000453716.1:4963|8698
KKNCLENK
>FUSION-ENST00000654997.1:491446-ENST00000453716.1:4963|11016
LFETNENKDTMYQNLWDTAK
>FUSION-ENST00000663661.1:491446-ENST00000453716.1:4963|3786
MQQILLEVE
>FUSION-ENST00000663661.1:491446-ENST00000453716.1:4963|8861
VHMYLCSKRK
>FUSION-ENST00000663661.1:491446-ENST00000453716.1:4963|6349
MCLEALTLDSLGIANVHKKCSK
>FUSION-ENST00000654997.1:491446-ENST00000453716.1:4963|11494
GKLAILIIEK
>FUSION-ENST00000663661.1:491446-ENST00000453716.1:4963|4433
MCLYIILINSSTNVSYCY
>FUSION-ENST00000663661.1:491446-ENST00000453716.1:4963|5165
CLLYTRYSSKR
>FUSION-ENST00000654997.1:491446-ENST00000453716.1:4963|12176
HYLWQWFM
>ENST00000395090.5|SNV-265388-G-T|2
RLFLVHDLVDSLK
>FUSION-ENST00000663661.1:491446-ENST00000453716.1:4963|2902
MCLSIHCH
>FUSION-ENST00000663661.1:491446-ENST00000453716.1:4963|5008
EQLGVEGGGCR
>FUSION-ENST00000663661.1:491446-ENST00000453716.1:4963|7130
MNNFKFINNQNHQQDDVK
>FUSION-ENST00000663661.1:491446-ENST00000453716.1:4963|2233
MASSHFQDNCIDPVIELCAFRR
>FUSION-ENST00000663661.1:491446-ENST00000453716.1:4963|8469
PDLLFKISTWV
>FUSION-ENST00000635845.1:491446-ENST00000453716.1:4963|479
MAGSNGISSSRSLR
>FUSION-ENST00000663661.1:491446-ENST00000453716.1:4963|4110
MTGFQKR
>FUSION-ENST00000654997.1:491446-ENST00000453716.1:4963|12780
MLLQMEMK
>FUSION-ENST00000658518.1:491446-ENST00000453716.1:4963|9542
FSTIKYK
>FUSION-ENST00000663661.1:491446-ENST00000453716.1:4963|7065
MGFLFCCVLFSVINEYNVSLLAIT
>FUSION-ENST00000654997.1:491446-ENST00000453716.1:4963|12493
VVYFLYLDRKISWNMSGS
>ENST00000532957.5|MNV-18733-CC-C|50
GRRGRPGGR
>FUSION-ENST00000663661.1:491446-ENST00000453716.1:4963|6054
MTCSIMSFEEEASSVMMK
>FUSION-ENST00000663661.1:491446-ENST00000453716.1:4963|8522
GKHNIAS
>FUSION-ENST00000654997.1:491446-ENST00000453716.1:4963|11132
IKITHNNINLKCK
>FUSION-ENST00000663661.1:491446-ENST00000453716.1:4963|3315
PLSAFMR
>FUSION-ENST00000654997.1:491446-ENST00000453716.1:4963|12855
TCLWLDE
>FUSION-ENST00000663661.1:491446-ENST00000453716.1:4963|3131
CWVCDTWIVKFR
>FUSION-ENST00000658518.1:491446-ENST00000453716.1:4963|9684
LLPKTVSLYLLWLYEK
>FUSION-ENST00000663661.1:491446-ENST00000453716.1:4963|5971
IRSTWLAEK
>FUSION-ENST00000654997.1:491446-ENST00000453716.1:4963|12295
TPVIYKVWTGDLLVHRHFCQIGK
>FUSION-ENST00000663661.1:491446-ENST00000453716.1:4963|6588
MMPLNFVVEYLDK
>FUSION-ENST00000663661.1:491446-ENST00000453716.1:4963|1800
EDFPTDGINWKR
>ENST00000415708.6|SNV-44702-G-T|4
EQRATLTYNKWGSR
>FUSION-ENST00000663661.1:491446-ENST00000453716.1:4963|5210
LHYDIMVVVFR
>FUSION-ENST00000663661.1:491446-ENST00000453716.1:4963|5599
LEALIGVTL
>FUSION-ENST00000654997.1:491446-ENST00000453716.1:4963|11401
TLHIIAMTLWK
>FUSION-ENST00000654997.1:491446-ENST00000453716.1:4963|10648
LDKVNVAHIHHGILCSHKK
>FUSION-ENST00000654997.1:491446-ENST00000453716.1:4963|13158
QTEKYNICIVSCVLFLK
>FUSION-ENST00000663661.1:491446-ENST00000453716.1:4963|4087
DKGIRLVCK
>ENST00000587309.5|SNV-13694-C-T|3
KTHVLYRDSK
>FUSION-ENST00000654997.1:491446-ENST00000453716.1:4963|12600
IWWIKCVNK
>ENST00000361445.9|SNV-131812-T-G|2
AWHAWAVMNFEAGLHYK
>FUSION-ENST00000663661.1:491446-ENST00000453716.1:4963|7868
MKINGTHPLEK
>FUSION-ENST00000663661.1:491446-ENST00000453716.1:4963|8559
MIISLFLFTQIR
>FUSION-ENST00000654997.1:491446-ENST00000453716.1:4963|10792
LCMNSHSQLLQK
>FUSION-ENST00000663661.1:491446-ENST00000453716.1:4963|1903
LKAVFFTAGGCHIRLVLPFQGR
>FUSION-ENST00000635845.1:491446-ENST00000453716.1:4963|554
RTTKINCHSHHLLSK
>FUSION-ENST00000663661.1:491446-ENST00000453716.1:4963|9002
MWDFNDLSSSK
>FUSION-ENST00000663661.1:491446-ENST00000453716.1:4963|7938
EAYRLPLPCWSTFR
>FUSION-ENST00000635845.1:491446-ENST00000453716.1:4963|713
YFSYNAYFLK
>FUSION-ENST00000663661.1:491446-ENST00000453716.1:4963|4695
CDKLFIFIK
>FUSION-ENST00000658518.1:491446-ENST00000453716.1:4963|9456
SSRQCYGYLQLFKFASVLIDYLK
>FUSION-ENST00000654997.1:491446-ENST00000453716.1:4963|12101
DNTNVKDYTNYK
>FUSION-ENST00000654997.1:491446-ENST00000453716.1:4963|12172
VERLEELSLGNNKFVR
>FUSION-ENST00000663661.1:491446-ENST00000453716.1:4963|4012
IGLHDLYKCGK
>FUSION-ENST00000663661.1:491446-ENST00000453716.1:4963|1620
NHGDLCSATRVCDKGLIFLISIFCK
>ENST00000481940.1|SNV-11020-C-A|4
RTWSPSPPSSSAPSTRGVSR
>ENST00000648446.1|INDEL-22387-C-CC|4
GFVLRHAPPLPR
>FUSION-ENST00000663661.1:491446-ENST00000453716.1:4963|1606
ESLWFESL
>FUSION-ENST00000663661.1:491446-ENST00000453716.1:4963|4829
TKYVNYLV
>FUSION-ENST00000663661.1:491446-ENST00000453716.1:4963|2039
TFLKVAQNLI
>ENST00000449901.6|MNV-12751-GG-G|1
SPIVKPDCLHSDPAAARSHG
>ENST00000281038.10|SNV-3440-C-T|2
IQGWICSVR
>FUSION-ENST00000663661.1:491446-ENST00000453716.1:4963|1869
CNKYDGRYDK
>FUSION-ENST00000635845.1:491446-ENST00000453716.1:4963|1436
HLALGISPNAIPPPSPHPTTVTR
>FUSION-ENST00000663661.1:491446-ENST00000453716.1:4963|1668
MQIPGSKCWR
>FUSION-ENST00000663661.1:491446-ENST00000453716.1:4963|4424
MSQTLSMTR
>FUSION-ENST00000654997.1:491446-ENST00000453716.1:4963|10859
EEVKLSLFADDMIVYLE
>FUSION-ENST00000658518.1:491446-ENST00000453716.1:4963|9563
LLRINQVRINPGYYFIPWFSYFYR
>FUSION-ENST00000658518.1:491446-ENST00000453716.1:4963|9125
VQRISTIQKC
>FUSION-ENST00000663661.1:491446-ENST00000453716.1:4963|4425
VIYLSYAGSKCWSQG
>FUSION-ENST00000654997.1:491446-ENST00000453716.1:4963|11771
NFYPSGLLRELNEIIYVNNLLR
>FUSION-ENST00000663661.1:491446-ENST00000453716.1:4963|7372
NSHLYVIKFQNDIEKIYWNEEK
>FUSION-ENST00000663661.1:491446-ENST00000453716.1:4963|7085
MLVKIVRK
>FUSION-ENST00000663661.1:491446-ENST00000453716.1:4963|5980
LGSEKGKNLSK
>FUSION-ENST00000663661.1:491446-ENST00000453716.1:4963|7458
QMRIFPSF
>FUSION-ENST00000663661.1:491446-ENST00000453716.1:4963|3313
PLSAFMRSTILDSSYER
>FUSION-ENST00000663661.1:491446-ENST00000453716.1:4963|4089
MNTNELKNNIAYV
>FUSION-ENST00000654997.1:491446-ENST00000453716.1:4963|13152
LLFNLNQHCFRQIMCGIDDEGTTV
>FUSION-ENST00000663661.1:491446-ENST00000453716.1:4963|4737
MEAIQMFIGKIKYGVYR
>ENST00000367764.3|SNV-14703-G-T|1
GNFIELSSPDIQSSQKFLRK
>FUSION-ENST00000663661.1:491446-ENST00000453716.1:4963|6766
RKNLHIGR
>FUSION-ENST00000663661.1:491446-ENST00000453716.1:4963|4054
IILHMYKKSNK
>FUSION-ENST00000663661.1:491446-ENST00000453716.1:4963|8140
FLSNNFSLLPNSQTFFQSKK
>ENST00000261170.5|SNV-77344-G-A|2
DTVNTASR
>FUSION-ENST00000663661.1:491446-ENST00000453716.1:4963|2856
LLVIGNFFFWMLEFFH
>FUSION-ENST00000635845.1:491446-ENST00000453716.1:4963|625
PGQRLREFAK
>FUSION-ENST00000663661.1:491446-ENST00000453716.1:4963|8279
MSWVLGVHCNHHVQLFRII
>FUSION-ENST00000663661.1:491446-ENST00000453716.1:4963|7419
EVFFSFLSILTVQGKY
>FUSION-ENST00000663661.1:491446-ENST00000453716.1:4963|4008
SLNMLNAQR
>FUSION-ENST00000654997.1:491446-ENST00000453716.1:4963|11259
MPLDWETPPTR
>FUSION-ENST00000663661.1:491446-ENST00000453716.1:4963|7525
YFYYSICVGNAKISIAKHAFVR
>FUSION-ENST00000663661.1:491446-ENST00000453716.1:4963|5544
ELPSSFICLYIACLFSQ
>FUSION-ENST00000663661.1:491446-ENST00000453716.1:4963|1533
IKSLILSR
>FUSION-ENST00000654997.1:491446-ENST00000453716.1:4963|11821
ICEVLITL
>FUSION-ENST00000663661.1:491446-ENST00000453716.1:4963|2904
LNATRKATTK
>FUSION-ENST00000658518.1:491446-ENST00000453716.1:4963|9344
IESMNLFKPDQPSKK
>FUSION-ENST00000654997.1:491446-ENST00000453716.1:4963|11274
HSGPHTHRPGDSFRCLYHQGLVLQT
>ENST00000243347.5|SNV-12533-C-T|1
SPGFPNEYEDNQICYWHIRFKYGQR
>FUSION-ENST00000663661.1:491446-ENST00000453716.1:4963|2458
VGIVSAFF
>FUSION-ENST00000663661.1:491446-ENST00000453716.1:4963|3388
GSSESPASASRVAR
>FUSION-ENST00000663661.1:491446-ENST00000453716.1:4963|1864
MVDMINSFNLNPYYNHKI
>FUSION-ENST00000663661.1:491446-ENST00000453716.1:4963|4817
MSGIVHKALK
>FUSION-ENST00000654997.1:491446-ENST00000453716.1:4963|11098
MPQLKDTDWQIG
>FUSION-ENST00000663661.1:491446-ENST00000453716.1:4963|2795
LGAVTHASNPSTLGG
>FUSION-ENST00000635845.1:491446-ENST00000453716.1:4963|1433
MMISNFIHVPIKDTNFSFFMAA
>FUSION-ENST00000663661.1:491446-ENST00000453716.1:4963|8138
FLSNNFSLLPNSQTFFQSKKK
>FUSION-ENST00000654997.1:491446-ENST00000453716.1:4963|12390
MLYSIFHLHK
>FUSION-ENST00000663661.1:491446-ENST00000453716.1:4963|8563
QKLMIISLFLFTQIR
>FUSION-ENST00000663661.1:491446-ENST00000453716.1:4963|7479
KMFFKTLYFK
>FUSION-ENST00000663661.1:491446-ENST00000453716.1:4963|8386
LNDIINR
>FUSION-ENST00000663661.1:491446-ENST00000453716.1:4963|5877
EKNQRVK
>FUSION-ENST00000658518.1:491446-ENST00000453716.1:4963|9295
MNNHQLL
>FUSION-ENST00000635845.1:491446-ENST00000453716.1:4963|768
KICITVSLHSSRLCYSR
>FUSION-ENST00000663661.1:491446-ENST00000453716.1:4963|2047
YDIFKSGSK
>FUSION-ENST00000658518.1:491446-ENST00000453716.1:4963|9509
YICVCLYTYVYYKIKK
>FUSION-ENST00000635845.1:491446-ENST00000453716.1:4963|821
LDSFLLKR
>FUSION-ENST00000663661.1:491446-ENST00000453716.1:4963|9061
SIESRGAFLKIIISK
>FUSION-ENST00000654997.1:491446-ENST00000453716.1:4963|10598
MAHVHLCNKPARSAHVSQNLK
>ENST00000445177.5|SNV-141424-G-C|6
VAIKIIDKTQLDEENLNK
>FUSION-ENST00000654997.1:491446-ENST00000453716.1:4963|10857
MHELPFTIATK
>FUSION-ENST00000663661.1:491446-ENST00000453716.1:4963|4867
LILSLPFECR
>FUSION-ENST00000663661.1:491446-ENST00000453716.1:4963|6787
NKSKNGR
>FUSION-ENST00000663661.1:491446-ENST00000453716.1:4963|5494
PSCHLKLATAK
>FUSION-ENST00000654997.1:491446-ENST00000453716.1:4963|12335
ANNVRAKHLFDFE
>FUSION-ENST00000654997.1:491446-ENST00000453716.1:4963|10997
INTLTSQLK
>FUSION-ENST00000658518.1:491446-ENST00000453716.1:4963|10059
FDGLGTCRIHYIFFIKGLHIIK
>FUSION-ENST00000635845.1:491446-ENST00000453716.1:4963|517
CSHCSIPTY
>FUSION-ENST00000635845.1:491446-ENST00000453716.1:4963|800
MFGYISLDCKYLCK
>FUSION-ENST00000663661.1:491446-ENST00000453716.1:4963|3708
MIHFRWLK
>FUSION-ENST00000654997.1:491446-ENST00000453716.1:4963|11542
MQFNMWAQRLEHRDELEM
>ENST00000409040.1|SNV-91831-C-G|1
NLIVMIKVHKFEHHLLPSPLHNLSK
>FUSION-ENST00000663661.1:491446-ENST00000453716.1:4963|2163
LEFFHIEMITLHIYHKLKFNMF
>FUSION-ENST00000658518.1:491446-ENST00000453716.1:4963|9801
IYLIFMNVIFIFIK
>FUSION-ENST00000658518.1:491446-ENST00000453716.1:4963|10081
MCQDFQTHFL
>FUSION-ENST00000663661.1:491446-ENST00000453716.1:4963|8288
IQILENYR
>FUSION-ENST00000654997.1:491446-ENST00000453716.1:4963|11100
MEEYLPNKWKAK
>FUSION-ENST00000635845.1:491446-ENST00000453716.1:4963|124
MCLVFLHF
>FUSION-ENST00000663661.1:491446-ENST00000453716.1:4963|9069
VIEFKNFCQK
>FUSION-ENST00000658518.1:491446-ENST00000453716.1:4963|10451
MLIQVRCIEQCLAHKC
>FUSION-ENST00000663661.1:491446-ENST00000453716.1:4963|6911
IQMKLHVSMNKYVAIIQNNR
>ENST00000376838.5|SNV-131812-T-G|5
NFEAGLHYK
>FUSION-ENST00000654997.1:491446-ENST00000453716.1:4963|11442
FIENIFSTNVTYFCHK
>FUSION-ENST00000654997.1:491446-ENST00000453716.1:4963|10892
LGSDGTYLKK
>FUSION-ENST00000663661.1:491446-ENST00000453716.1:4963|2583
KTTLQVTSR
>FUSION-ENST00000654997.1:491446-ENST00000453716.1:4963|11742
CSNLKYYV
>FUSION-ENST00000635845.1:491446-ENST00000453716.1:4963|113
MVFSVFLCPNLLFL
>ENST00000507175.5|SNV-61-G-A|3
GGDRGESERFNPGELR
>FUSION-ENST00000663661.1:491446-ENST00000453716.1:4963|8801
NINTSNIKC
>FUSION-ENST00000663661.1:491446-ENST00000453716.1:4963|7135
VTILPPLK
>FUSION-ENST00000663661.1:491446-ENST00000453716.1:4963|7113
MLIMRSEHEKEFECFITIC
>FUSION-ENST00000540425.1:16152-ENST00000448484.5:116899|90
AGGGVRGGGRGEGGTAR
>FUSION-ENST00000654997.1:491446-ENST00000453716.1:4963|12060
PWTVFYSLIQRLK
>FUSION-ENST00000658518.1:491446-ENST00000453716.1:4963|10236
NILNFYFK
>FUSION-ENST00000663661.1:491446-ENST00000453716.1:4963|5630
SPISFTSAFSGMLKSLI
>FUSION-ENST00000654997.1:491446-ENST00000453716.1:4963|11919
YEYLLGLFSYRFFTLSSSMYFLFSF
>ENST00000275198.1|SNV-704-G-A|5
KIENTDSK
>FUSION-ENST00000663661.1:491446-ENST00000453716.1:4963|6465
LSRNIVMFQLSFNVF
>FUSION-ENST00000654997.1:491446-ENST00000453716.1:4963|12656
MSPRLSLDFKLLLCFSYK
>FUSION-ENST00000663661.1:491446-ENST00000453716.1:4963|8739
ENYQIKFEIVLVPLNVFFK
>ENST00000472445.1|SNV-7353-G-A|3
QARSPWSVTGGSVPDAETARR
>FUSION-ENST00000663661.1:491446-ENST00000453716.1:4963|8957
FYKFRGVEDYK
>FUSION-ENST00000635845.1:491446-ENST00000453716.1:4963|662
MHCSHFKLETDYYKK
>FUSION-ENST00000658518.1:491446-ENST00000453716.1:4963|9959
MSTFADMKHFIFLSDV
>FUSION-ENST00000663661.1:491446-ENST00000453716.1:4963|6429
MKLSICEQI
>FUSION-ENST00000663661.1:491446-ENST00000453716.1:4963|2020
FCILNPLQESSLLVK
>FUSION-ENST00000654997.1:491446-ENST00000453716.1:4963|12540
VLGVAKG
>FUSION-ENST00000635845.1:491446-ENST00000453716.1:4963|1307
WKAYMESV
>FUSION-ENST00000264498.7:645-ENST00000542236.5:9181|2
EKSDPHNHDTW
>FUSION-ENST00000663661.1:491446-ENST00000453716.1:4963|5473
GSLSGGFGQKSGIIPLKSR
>FUSION-ENST00000658518.1:491446-ENST00000453716.1:4963|9838
YYALLIFFSKI
>FUSION-ENST00000663661.1:491446-ENST00000453716.1:4963|3040
MCVCIYVYTHVYIYIHR
>FUSION-ENST00000663661.1:491446-ENST00000453716.1:4963|6257
CVVLIRSQSPR
>FUSION-ENST00000663661.1:491446-ENST00000453716.1:4963|2896
NTVVDRHYYGNLR
>FUSION-ENST00000663661.1:491446-ENST00000453716.1:4963|9073
SFTNTGSNLEKTFTEEFTDLACK
>FUSION-ENST00000654997.1:491446-ENST00000453716.1:4963|11896
VLELQAEPPHLAGRMYSLVLLQK
>FUSION-ENST00000663661.1:491446-ENST00000453716.1:4963|8821
MHDQVTIA
>FUSION-ENST00000635845.1:491446-ENST00000453716.1:4963|924
HCVLYFHNKVS
>FUSION-ENST00000663661.1:491446-ENST00000453716.1:4963|4740
EAIQMFIGK
>FUSION-ENST00000663661.1:491446-ENST00000453716.1:4963|8451
DHLVFAP
>FUSION-ENST00000663661.1:491446-ENST00000453716.1:4963|5822
VSLTQTHFIRTLSSYNAEMKHL
>FUSION-ENST00000658518.1:491446-ENST00000453716.1:4963|9891
KTLILFIFVLKIVK
>FUSION-ENST00000540425.1:16152-ENST00000448484.5:116899|127
MTLGKFFPFAELSSQIPFPIY
>FUSION-ENST00000663661.1:491446-ENST00000453716.1:4963|4629
LLLLELSRCR
>FUSION-ENST00000663661.1:491446-ENST00000453716.1:4963|2645
MSHMMFLLL
>FUSION-ENST00000654997.1:491446-ENST00000453716.1:4963|13055
MNLLSFKK
>FUSION-ENST00000663661.1:491446-ENST00000453716.1:4963|7047
MLYCKAHCFELSHKNPQLGPSVPR
>FUSION-ENST00000540425.1:12277-ENST00000448484.5:116899|7
FQTLPSLLKDIR
>FUSION-ENST00000654997.1:491446-ENST00000453716.1:4963|12713
MCLLFQTALQR
>FUSION-ENST00000663661.1:491446-ENST00000453716.1:4963|5306
HPNMFIYNK
>FUSION-ENST00000654997.1:491446-ENST00000453716.1:4963|11141
LHQLMGIKTSQHHNDRIK
>FUSION-ENST00000663661.1:491446-ENST00000453716.1:4963|4204
FLILATICFKIFYLWS
>ENST00000261018.11|SNV-98989-C-T|1
DKEDELSF
>ENST00000533413.5|MNV-83657-AT-A|7
EGTKPKTLSR
>FUSION-ENST00000635845.1:491446-ENST00000453716.1:4963|557
METKGVVLLL
>ENST00000405785.5|SNV-6014-C-G|1
GDFSVLIWDICSKYTPDIVPMEKVK
>FUSION-ENST00000663661.1:491446-ENST00000453716.1:4963|4875
EFILCTPKITSK
>FUSION-ENST00000654997.1:491446-ENST00000453716.1:4963|11483
MSLSGSNSSIMHSGHVVNYDYYNHN
>FUSION-ENST00000663661.1:491446-ENST00000453716.1:4963|4291
CLKILNIGVCHCYGLEFILWLK
>FUSION-ENST00000663661.1:491446-ENST00000453716.1:4963|6733
NESTNIFSWRKTT
>FUSION-ENST00000663661.1:491446-ENST00000453716.1:4963|6377
NKILKQNLK
>FUSION-ENST00000654997.1:491446-ENST00000453716.1:4963|11757
MIIHSMDLSSYHILK
>FUSION-ENST00000663661.1:491446-ENST00000453716.1:4963|4244
TDTKQSK
>FUSION-ENST00000663661.1:491446-ENST00000453716.1:4963|8638
MCHNIKAK
>FUSION-ENST00000663661.1:491446-ENST00000453716.1:4963|8974
MKVSTSIKK
>FUSION-ENST00000654997.1:491446-ENST00000453716.1:4963|12551
FGDKYWLPPERSSLDYPK
>FUSION-ENST00000663661.1:491446-ENST00000453716.1:4963|2353
LLSPSCK
>FUSION-ENST00000663661.1:491446-ENST00000453716.1:4963|4697
MCDKLFIFIK
>FUSION-ENST00000658518.1:491446-ENST00000453716.1:4963|9853
LDILSCK
>FUSION-ENST00000635845.1:491446-ENST00000453716.1:4963|991
MSTLTDHQFYSLSLDMLIIKKYSR
>FUSION-ENST00000663661.1:491446-ENST00000453716.1:4963|4299
MVWNLYYG
>FUSION-ENST00000663661.1:491446-ENST00000453716.1:4963|5342
EIFDDDYVLITFHFRLLIIK
>FUSION-ENST00000654997.1:491446-ENST00000453716.1:4963|10924
RPLIKFNTPSC
>FUSION-ENST00000654997.1:491446-ENST00000453716.1:4963|10561
MSIMVQSLYFV
>FUSION-ENST00000658518.1:491446-ENST00000453716.1:4963|9118
FLGQSPH
>FUSION-ENST00000663661.1:491446-ENST00000453716.1:4963|5693
YIYKNNISM
>FUSION-ENST00000635845.1:491446-ENST00000453716.1:4963|774
MSLFDSKYVPHLKDV
>FUSION-ENST00000658518.1:491446-ENST00000453716.1:4963|9212
QWAISFFLK
>FUSION-ENST00000654997.1:491446-ENST00000453716.1:4963|13005
RCIFSYVKLVFHR
>FUSION-ENST00000663661.1:491446-ENST00000453716.1:4963|6534
LVRPGAEVPACNPRTLEGQGGWITR
>FUSION-ENST00000663661.1:491446-ENST00000453716.1:4963|6718
MNCHMYVEGII
>FUSION-ENST00000663661.1:491446-ENST00000453716.1:4963|6801
MQAVLDLMEATLRSTISVYESL
>FUSION-ENST00000663661.1:491446-ENST00000453716.1:4963|6140
MTHTDSTC
>ENST00000472519.5|SNV-12320-G-A|3
ETPFPAISSGRLGRC
>FUSION-ENST00000663661.1:491446-ENST00000453716.1:4963|1498
RILNVKI
>FUSION-ENST00000654997.1:491446-ENST00000453716.1:4963|11605
YVIFSVLCFK
>FUSION-ENST00000654997.1:491446-ENST00000453716.1:4963|12145
CADHTGFHI
>FUSION-ENST00000663661.1:491446-ENST00000453716.1:4963|3024
HSINLKSSQNPLYPPSLNK
>FUSION-ENST00000654997.1:491446-ENST00000453716.1:4963|12942
ILLVPFYIILSWLRILVFRLNWNEK
>FUSION-ENST00000663661.1:491446-ENST00000453716.1:4963|7911
CFCFIDYIR
>FUSION-ENST00000654997.1:491446-ENST00000453716.1:4963|12491
ISWNMSGS
>FUSION-ENST00000663661.1:491446-ENST00000453716.1:4963|5900
VETILRFQLRNQR
>FUSION-ENST00000654997.1:491446-ENST00000453716.1:4963|12587
WSLVERVER
>FUSION-ENST00000663661.1:491446-ENST00000453716.1:4963|2599
GCSEPRSCHCTPA
>FUSION-ENST00000663661.1:491446-ENST00000453716.1:4963|2211
MFATNPFIYDIYKTFSQELLGDKAK
>FUSION-ENST00000663661.1:491446-ENST00000453716.1:4963|4151
KSINVFLKR
>FUSION-ENST00000663661.1:491446-ENST00000453716.1:4963|5557
PFFFFFFLVR
>FUSION-ENST00000663661.1:491446-ENST00000453716.1:4963|8986
LPRIGTFQVF
>FUSION-ENST00000663661.1:491446-ENST00000453716.1:4963|5659
MMKYTVFYIYCQILSNIFSQIHIV
>FUSION-ENST00000635845.1:491446-ENST00000453716.1:4963|861
GFWVAGVIAQYHENFKGTLLAK
>FUSION-ENST00000635845.1:491446-ENST00000453716.1:4963|1000
YGLLPLFILMKILIL
>FUSION-ENST00000663661.1:491446-ENST00000453716.1:4963|1576
MPCLENAQMLPK
>FUSION-ENST00000663661.1:491446-ENST00000453716.1:4963|8629
GESCAFFQTSTTYNVMLFFK
>FUSION-ENST00000654997.1:491446-ENST00000453716.1:4963|12961
LHQWCEA
>FUSION-ENST00000663661.1:491446-ENST00000453716.1:4963|6228
TSFSGCMMLFLK
>FUSION-ENST00000635845.1:491446-ENST00000453716.1:4963|1096
EKSKVSFSGHLEPFSGFGTK
>FUSION-ENST00000663661.1:491446-ENST00000453716.1:4963|5241
SQGYFNSRSGNRMK
>FUSION-ENST00000654997.1:491446-ENST00000453716.1:4963|11516
EPPPLARSSINKSK
>FUSION-ENST00000663661.1:491446-ENST00000453716.1:4963|1889
RTNFALANLLFLYSK
>FUSION-ENST00000635845.1:491446-ENST00000453716.1:4963|98
MVIDHSEK
>FUSION-ENST00000663661.1:491446-ENST00000453716.1:4963|5171
IQFNLSTLIK
>FUSION-ENST00000663661.1:491446-ENST00000453716.1:4963|7484
ILLNRFPYDFYEFVSYK
>FUSION-ENST00000654997.1:491446-ENST00000453716.1:4963|10872
ERNEGYSNRK
>FUSION-ENST00000635845.1:491446-ENST00000453716.1:4963|874
SFKDSYDSLV
>FUSION-ENST00000654997.1:491446-ENST00000453716.1:4963|11204
HIIIRFTK
>FUSION-ENST00000654997.1:491446-ENST00000453716.1:4963|13004
CIFSYVK
>ENST00000474682.1|SNV-95899-C-T|5
GSGSDTGLSK
>FUSION-ENST00000663661.1:491446-ENST00000453716.1:4963|4073
LLAIRNWLR
>FUSION-ENST00000663661.1:491446-ENST00000453716.1:4963|7304
MGKGHGQVREIK
>FUSION-ENST00000654997.1:491446-ENST00000453716.1:4963|11206
ATPRHIIIR
>FUSION-ENST00000663661.1:491446-ENST00000453716.1:4963|9036
TDLPVIYNILRRLTNF
>FUSION-ENST00000654997.1:491446-ENST00000453716.1:4963|11002
FIALNAHRGKQER
>FUSION-ENST00000663661.1:491446-ENST00000453716.1:4963|5577
LLLTFLPCIQSQPLIQFCGI
>FUSION-ENST00000654997.1:491446-ENST00000453716.1:4963|12441
CHCTPAWATEKDSVSEK
>ENST00000481940.1|SNV-11020-C-A|1
GVSRHRPWAPPTGPTLSAPWSRR
>FUSION-ENST00000658518.1:491446-ENST00000453716.1:4963|10295
RMQFSGFFLKACNWIFDL
>FUSION-ENST00000663661.1:491446-ENST00000453716.1:4963|7900
NILASDQDTAIPHTD
>FUSION-ENST00000635845.1:491446-ENST00000453716.1:4963|1424
CHVFLIQSIIVGR
>FUSION-ENST00000635845.1:491446-ENST00000453716.1:4963|1359
YKVSTSNRSLLFMGLGISK
>FUSION-ENST00000635845.1:491446-ENST00000453716.1:4963|1156
MVQEASEAIGQHQSSAAEPRRSGK
>FUSION-ENST00000663661.1:491446-ENST00000453716.1:4963|6989
NAWYRSK
>FUSION-ENST00000663661.1:491446-ENST00000453716.1:4963|8344
MAEHNITKI
>FUSION-ENST00000663661.1:491446-ENST00000453716.1:4963|7126
FINNQNHQQDDVK
>ENST00000367674.7|SNV-340242-C-A|1
GLCVEGECVCEEPYTGEDCRELR
>ENST00000526787.2|SNV-72144-A-G|6
MSRLEQGSVTSGHRGLR
>FUSION-ENST00000663661.1:491446-ENST00000453716.1:4963|2543
SIYGEGRGTFRGGGVLE
>FUSION-ENST00000663661.1:491446-ENST00000453716.1:4963|5880
LEGILREK
>ENST00000341184.7|SNV-30719-C-T|1
LPPGRPEEKPEGANGSSARRPPR
>ENST00000321196.8|SNV-374897-G-A|2
QANLNEAAEK
>ENST00000562139.1|SNV-100326-C-T|4
MEILLPPGWVSPLCFGRK
>FUSION-ENST00000663661.1:491446-ENST00000453716.1:4963|8804
MNINTSNIK
>FUSION-ENST00000663661.1:491446-ENST00000453716.1:4963|3662
NVKGWFGSYYIACLK
>FUSION-ENST00000663661.1:491446-ENST00000453716.1:4963|5654
GGIMFLLPAYP
>FUSION-ENST00000663661.1:491446-ENST00000453716.1:4963|2788
TKQNAGKTVK
>FUSION-ENST00000658518.1:491446-ENST00000453716.1:4963|9238
SPSTLKIVSKSIK
>FUSION-ENST00000654997.1:491446-ENST00000453716.1:4963|11168
FFKDKQMLR
>FUSION-ENST00000635845.1:491446-ENST00000453716.1:4963|1294
TAYPALAGEN
>FUSION-ENST00000663661.1:491446-ENST00000453716.1:4963|5499
MNYYLFTPSFQDSGRTF
>FUSION-ENST00000658518.1:491446-ENST00000453716.1:4963|10144
LTFWNVYIL
>FUSION-ENST00000654997.1:491446-ENST00000453716.1:4963|11045
MRTKTQCTR
>FUSION-ENST00000635845.1:491446-ENST00000453716.1:4963|365
MASLYCASFQR
>FUSION-ENST00000663661.1:491446-ENST00000453716.1:4963|1900
AVFFTAGGCHIRLVLPFQGREYR
>FUSION-ENST00000663661.1:491446-ENST00000453716.1:4963|7946
MCTNWKNRNK
>FUSION-ENST00000663661.1:491446-ENST00000453716.1:4963|8580
STLIQPETGNKDTHIEWIKQDR
>FUSION-ENST00000663661.1:491446-ENST00000453716.1:4963|6451
LYFDIIKYKLR
>FUSION-ENST00000663661.1:491446-ENST00000453716.1:4963|6721
MICKRMFLCNM
>FUSION-ENST00000663661.1:491446-ENST00000453716.1:4963|1825
YINIFKLLFYFLYFLKLI
>FUSION-ENST00000658518.1:491446-ENST00000453716.1:4963|10303
MMNCNYY
>ENST00000587309.5|SNV-13694-C-T|1
THVLYRDSKLTR
>FUSION-ENST00000663661.1:491446-ENST00000453716.1:4963|7969
ARLWLTKQTK
>FUSION-ENST00000663661.1:491446-ENST00000453716.1:4963|3480
MVERTFSFMVF
>FUSION-ENST00000654997.1:491446-ENST00000453716.1:4963|11352
IFRCSAKHFVGQK
>FUSION-ENST00000663661.1:491446-ENST00000453716.1:4963|8364
TSLKLFMTSYLKLYPSWK
>FUSION-ENST00000540425.1:16152-ENST00000448484.5:116899|70
MLVTWALGR
>FUSION-ENST00000663661.1:491446-ENST00000453716.1:4963|2307
MGKTSGCCHLNALPSSQGLHQRR
>FUSION-ENST00000663661.1:491446-ENST00000453716.1:4963|9070
MVIEFKNFCQK
>FUSION-ENST00000654997.1:491446-ENST00000453716.1:4963|10878
QGCPRAQNNIGSSGQSNQAR
>FUSION-ENST00000663661.1:491446-ENST00000453716.1:4963|8355
LYPSWKTRM
>FUSION-ENST00000654997.1:491446-ENST00000453716.1:4963|11312
EKKYLFFESFIFAQNVYLHVK
>FUSION-ENST00000658518.1:491446-ENST00000453716.1:4963|9941
MIISFPYLKTK
>FUSION-ENST00000663661.1:491446-ENST00000453716.1:4963|3282
MYTLYKDQIK
>FUSION-ENST00000663661.1:491446-ENST00000453716.1:4963|7866
MKINGTHPLEKEWGALL
>FUSION-ENST00000663661.1:491446-ENST00000453716.1:4963|6712
MKFWHDLGSVWVKQQQK
>FUSION-ENST00000663661.1:491446-ENST00000453716.1:4963|8775
VLYQLRILQK
>FUSION-ENST00000635845.1:491446-ENST00000453716.1:4963|1375
SVCSCPRRELCK
>FUSION-ENST00000658518.1:491446-ENST00000453716.1:4963|9100
DWQILNYNIGHW
>FUSION-ENST00000663661.1:491446-ENST00000453716.1:4963|4559
MVSPELCHPTIIREVK
>FUSION-ENST00000658518.1:491446-ENST00000453716.1:4963|10080
CQDFQTHFL
>FUSION-ENST00000663661.1:491446-ENST00000453716.1:4963|7804
LNNNIELYITIMVPICIS
>FUSION-ENST00000663661.1:491446-ENST00000453716.1:4963|8704
LSVLSFIYSFLPLFGK
>FUSION-ENST00000635845.1:491446-ENST00000453716.1:4963|159
ASCYNGNFSHLFLTSSGQAD
>FUSION-ENST00000663661.1:491446-ENST00000453716.1:4963|2003
SKPKHGSYSTYDEEKNYER
>FUSION-ENST00000635845.1:491446-ENST00000453716.1:4963|670
QIAVITYTGWLTFLGKTF
>FUSION-ENST00000654997.1:491446-ENST00000453716.1:4963|12394
MFKSYLLI
>FUSION-ENST00000540425.1:16152-ENST00000448484.5:116899|89
GGGRGEGGTAR
>ENST00000308448.11|SNV-70385-A-C|6
RMPTRFHITQPALK
>FUSION-ENST00000663661.1:491446-ENST00000453716.1:4963|5852
SVCLQPHFPNKVL
>FUSION-ENST00000663661.1:491446-ENST00000453716.1:4963|7676
KSKHIPGVCTK
>FUSION-ENST00000663661.1:491446-ENST00000453716.1:4963|7999
KSYLICPYKYLCHLITK
>FUSION-ENST00000663661.1:491446-ENST00000453716.1:4963|5303
MHPNMFIYNKNFKSVIHFLLK
>FUSION-ENST00000658518.1:491446-ENST00000453716.1:4963|10153
MILAHCSLCLPGSSDSR
>FUSION-ENST00000635845.1:491446-ENST00000453716.1:4963|339
WLMPIIPTLWEREVGGSLEVR
>FUSION-ENST00000658518.1:491446-ENST00000453716.1:4963|10393
SHHGCPKPSLFLMPFFKF
>FUSION-ENST00000658518.1:491446-ENST00000453716.1:4963|9642
LCFSIWK
>FUSION-ENST00000658518.1:491446-ENST00000453716.1:4963|10049
QSLTMLPRLDLNCWVQMILLPQPPK
>FUSION-ENST00000663661.1:491446-ENST00000453716.1:4963|8268
HCSKYFKYILI
>FUSION-ENST00000663661.1:491446-ENST00000453716.1:4963|1743
DFACLFVITDSMKYCYWETR
>FUSION-ENST00000663661.1:491446-ENST00000453716.1:4963|3499
ILRPPQPRGTVSLVKPLFLPHLR
>FUSION-ENST00000663661.1:491446-ENST00000453716.1:4963|7205
QGLPDIHQSIIDIYLR
>FUSION-ENST00000663661.1:491446-ENST00000453716.1:4963|9048
FFLTTDCFIIKLIFIV
>FUSION-ENST00000635845.1:491446-ENST00000453716.1:4963|429
NFKVVFSNSVK
>FUSION-ENST00000663661.1:491446-ENST00000453716.1:4963|7149
QKVPIFAIFIFCSSK
>FUSION-ENST00000663661.1:491446-ENST00000453716.1:4963|5390
MLPIDFCKGR
>FUSION-ENST00000654997.1:491446-ENST00000453716.1:4963|11813
LTLLLKFVPQVSRPQNR
>ENST00000400454.6|SNV-713264-G-T|2
AGDVVRSEQIFTR
>FUSION-ENST00000663661.1:491446-ENST00000453716.1:4963|4991
SRDRVFPSNSISCR
>FUSION-ENST00000663661.1:491446-ENST00000453716.1:4963|5761
VLIYLPKPR
>FUSION-ENST00000663661.1:491446-ENST00000453716.1:4963|4614
MVCTDTGMLFSCKK
>FUSION-ENST00000663661.1:491446-ENST00000453716.1:4963|6374
ILKQNLKLFF
>FUSION-ENST00000663661.1:491446-ENST00000453716.1:4963|4112
IMTGFQK
>FUSION-ENST00000663661.1:491446-ENST00000453716.1:4963|3279
VISISITLNICCFFVVITLK
>FUSION-ENST00000654997.1:491446-ENST00000453716.1:4963|12047
MAPVSLICIIKNTVFTP
>FUSION-ENST00000663661.1:491446-ENST00000453716.1:4963|9071
TFTEEFTDLACKSLFYKP
>FUSION-ENST00000663661.1:491446-ENST00000453716.1:4963|7201
TFFNIYLVCAK
>FUSION-ENST00000654997.1:491446-ENST00000453716.1:4963|11321
YERVVKK
>FUSION-ENST00000654997.1:491446-ENST00000453716.1:4963|12601
KIWWIKCVNK
>FUSION-ENST00000663661.1:491446-ENST00000453716.1:4963|3413
APESFCLQVHKL
>FUSION-ENST00000663661.1:491446-ENST00000453716.1:4963|4416
IIAADIGK
>FUSION-ENST00000663661.1:491446-ENST00000453716.1:4963|7849
LPMASYGFSSICVCTERKR
>FUSION-ENST00000654997.1:491446-ENST00000453716.1:4963|10645
VNVAHIHHGILCSHKKG
>FUSION-ENST00000663661.1:491446-ENST00000453716.1:4963|5460
KTVEKTFLDK
>FUSION-ENST00000663661.1:491446-ENST00000453716.1:4963|5867
EISKCYKSGLFFFFLF
>FUSION-ENST00000658518.1:491446-ENST00000453716.1:4963|9570
MGRGWSGIQITQN
>FUSION-ENST00000663661.1:491446-ENST00000453716.1:4963|5134
MKGLVGHINNIGLFFLSQLGSPWR
>FUSION-ENST00000663661.1:491446-ENST00000453716.1:4963|8666
RTWKVSDYVNCSIF
>FUSION-ENST00000658518.1:491446-ENST00000453716.1:4963|9687
MIATLLGPISSG
>FUSION-ENST00000663661.1:491446-ENST00000453716.1:4963|3893
QLKQHGFWR
>FUSION-ENST00000663661.1:491446-ENST00000453716.1:4963|2150
WLVALMLQHEKICSFIVCKC
>FUSION-ENST00000663661.1:491446-ENST00000453716.1:4963|9072
TFTEEFTDLACK
>FUSION-ENST00000635845.1:491446-ENST00000453716.1:4963|91
QAEYFLTLEKK
>FUSION-ENST00000654997.1:491446-ENST00000453716.1:4963|11209
TPLRYSSKR
>FUSION-ENST00000635845.1:491446-ENST00000453716.1:4963|1213
LEEQEGVLLRR
>FUSION-ENST00000663661.1:491446-ENST00000453716.1:4963|4384
LNPVMLEFRGLKFK
>FUSION-ENST00000635845.1:491446-ENST00000453716.1:4963|860
GTLLAKYFLIQGQSIDGTNPER
>FUSION-ENST00000654997.1:491446-ENST00000453716.1:4963|12325
AMPAKVK
>FUSION-ENST00000658518.1:491446-ENST00000453716.1:4963|10222
MLVSVFR
>ENST00000474682.1|SNV-95899-C-T|4
MGSGSDTGLSKAQK
>FUSION-ENST00000658518.1:491446-ENST00000453716.1:4963|9502
AIFYIIVLNIL
>FUSION-ENST00000663661.1:491446-ENST00000453716.1:4963|7972
IVPLHSSLGNRAR
>FUSION-ENST00000654997.1:491446-ENST00000453716.1:4963|11596
MLVEITRQDQYSDIRGIK
>ENST00000456556.5|SNV-4651-A-T|1
TALHLACASGQPEMVHLLVSRR
>ENST00000478791.1|SNV-7014-C-T|4
ARIPEAVESPQEASGKR
>FUSION-ENST00000654997.1:491446-ENST00000453716.1:4963|10614
MEYYAAIKK
>FUSION-ENST00000635845.1:491446-ENST00000453716.1:4963|1125
MEKSLNTN
>FUSION-ENST00000663661.1:491446-ENST00000453716.1:4963|8362
LFMTSYLKLYPSWK
>ENST00000298910.12|MNV-157587-CCTTGGTGCATCTT-C|10
ILCLALLK
>FUSION-ENST00000635845.1:491446-ENST00000453716.1:4963|130
MKISIMEKWQMCLVFLHF
>FUSION-ENST00000658518.1:491446-ENST00000453716.1:4963|9512
VSFFVIILYYHIYIYAYAHR
>FUSION-ENST00000658518.1:491446-ENST00000453716.1:4963|9501
MEFCYMDIPHSGEIWAFNTTL
>FUSION-ENST00000635845.1:491446-ENST00000453716.1:4963|1228
VEGRENIE
>FUSION-ENST00000654997.1:491446-ENST00000453716.1:4963|11980
FLFCFAMPHHHFFCSAGQYYRRTK
>ENST00000520124.5|SNV-5582-A-G|1
LSGSFETVIESQPPLQCTASR
>ENST00000635214.1|SNV-141869-C-T|5
SKVLACLLTFLLWLK
>FUSION-ENST00000663661.1:491446-ENST00000453716.1:4963|6369
LNAISGMQV
>FUSION-ENST00000663661.1:491446-ENST00000453716.1:4963|8913
MGALVYFFKHF
>FUSION-ENST00000654997.1:491446-ENST00000453716.1:4963|12518
MGPFCSSR
>FUSION-ENST00000663661.1:491446-ENST00000453716.1:4963|8085
NINIHNKIKCL
>FUSION-ENST00000663661.1:491446-ENST00000453716.1:4963|6106
TLFHVHAK
>FUSION-ENST00000654997.1:491446-ENST00000453716.1:4963|11866
QLLRLDNDM
>FUSION-ENST00000654997.1:491446-ENST00000453716.1:4963|11978
PHHHFFCSAGQYYR
>FUSION-ENST00000654997.1:491446-ENST00000453716.1:4963|11361
VLSLHKMSIYMSKIFR
>FUSION-ENST00000658518.1:491446-ENST00000453716.1:4963|10510
IQPIAFHR
>FUSION-ENST00000663661.1:491446-ENST00000453716.1:4963|3055
LKINENMCK
>FUSION-ENST00000658518.1:491446-ENST00000453716.1:4963|10056
IHYIFFIK
>FUSION-ENST00000663661.1:491446-ENST00000453716.1:4963|4283
ESSRLWLNISHTENSTSQSNPL
>FUSION-ENST00000663661.1:491446-ENST00000453716.1:4963|7454
MESFTFCTKLK
>FUSION-ENST00000663661.1:491446-ENST00000453716.1:4963|3310
STILDSSYER
>FUSION-ENST00000654997.1:491446-ENST00000453716.1:4963|10742
RSLHSPANPKQK
>FUSION-ENST00000663661.1:491446-ENST00000453716.1:4963|5411
GADCISEQR
>FUSION-ENST00000658518.1:491446-ENST00000453716.1:4963|9678
MNSLFSK
>FUSION-ENST00000654997.1:491446-ENST00000453716.1:4963|10994
ELEKQEQTNSK
>FUSION-ENST00000663661.1:491446-ENST00000453716.1:4963|8405
EEKLNNWHCKWVII
>FUSION-ENST00000658518.1:491446-ENST00000453716.1:4963|10391
IDFLNVLEIFENSM
>FUSION-ENST00000540425.1:16152-ENST00000448484.5:116899|81
ELGVRALAAR
>FUSION-ENST00000663661.1:491446-ENST00000453716.1:4963|5967
STWLAEKTVT
>FUSION-ENST00000635845.1:491446-ENST00000453716.1:4963|1197
ISPSESEER
>FUSION-ENST00000654997.1:491446-ENST00000453716.1:4963|10963
SLNRPITSSESEAVINTLPTK
>ENST00000558588.5|SNV-10398-C-A|8
LLTETLEK
>FUSION-ENST00000663661.1:491446-ENST00000453716.1:4963|2711
MMLQVCFSSADIYLFGMMKGR
>FUSION-ENST00000663661.1:491446-ENST00000453716.1:4963|3854
SQQVQSL
>FUSION-ENST00000663661.1:491446-ENST00000453716.1:4963|8203
MLELVNIVMKTVTKHTK
>FUSION-ENST00000635845.1:491446-ENST00000453716.1:4963|231
KNYTENAKSFLK
>FUSION-ENST00000654997.1:491446-ENST00000453716.1:4963|10927
QKRPLIK
>FUSION-ENST00000663661.1:491446-ENST00000453716.1:4963|4824
LVSATIVTG
>FUSION-ENST00000663661.1:491446-ENST00000453716.1:4963|6379
MGWDTKLKIK
>FUSION-ENST00000663661.1:491446-ENST00000453716.1:4963|7338
LKMWSIK
>FUSION-ENST00000663661.1:491446-ENST00000453716.1:4963|8166
HHSTSNSQCR
>FUSION-ENST00000654997.1:491446-ENST00000453716.1:4963|11145
KLHQLMGIK
>FUSION-ENST00000654997.1:491446-ENST00000453716.1:4963|12939
LNWNEKDLK
>FUSION-ENST00000658518.1:491446-ENST00000453716.1:4963|9472
LNYGILFCDK
>FUSION-ENST00000663661.1:491446-ENST00000453716.1:4963|9046
NRQTSEALMDFLQKTNPP
>FUSION-ENST00000658518.1:491446-ENST00000453716.1:4963|9956
KHFIFLSDV
>FUSION-ENST00000663661.1:491446-ENST00000453716.1:4963|6824
MTQYIFLLFLGR
>FUSION-ENST00000635845.1:491446-ENST00000453716.1:4963|188
LCLRFYFK
>FUSION-ENST00000658518.1:491446-ENST00000453716.1:4963|9620
KDSEQLM
>FUSION-ENST00000635845.1:491446-ENST00000453716.1:4963|6
ISVCLGRK
>FUSION-ENST00000663661.1:491446-ENST00000453716.1:4963|4337
SENFKHRCLSLLWFGIYTMAENIIK
>FUSION-ENST00000658518.1:491446-ENST00000453716.1:4963|9634
MALSTSCYYPKLCHFICSGFMR
>ENST00000389297.8|SNV-34530-G-C|1
VIFALFTYVKKPEKQK
>FUSION-ENST00000663661.1:491446-ENST00000453716.1:4963|1975
FDNKVSLSK
>FUSION-ENST00000635845.1:491446-ENST00000453716.1:4963|1011
MCVDFFPHTH
>FUSION-ENST00000663661.1:491446-ENST00000453716.1:4963|3580
KALDGHANNSLNTLHVLNSQG
>FUSION-ENST00000635845.1:491446-ENST00000453716.1:4963|253
GVQISFLVIYLSNFGIR
>FUSION-ENST00000635845.1:491446-ENST00000453716.1:4963|930
FHGSLII
>ENST00000649554.1|SNV-41193-G-T|12
VVMMSIVMLMKMRMI
>FUSION-ENST00000654997.1:491446-ENST00000453716.1:4963|12816
TAESPRGR
>FUSION-ENST00000663661.1:491446-ENST00000453716.1:4963|2297
HSNTLTTVRR
>FUSION-ENST00000663661.1:491446-ENST00000453716.1:4963|4533
MATVFFK
>FUSION-ENST00000654997.1:491446-ENST00000453716.1:4963|11740
NILKLFISHV
>FUSION-ENST00000663661.1:491446-ENST00000453716.1:4963|5606
VSDLGKWSGVGKK
>ENST00000648446.1|INDEL-22387-C-CC|5
LIRGFVLRHAPPLPR
>FUSION-ENST00000663661.1:491446-ENST00000453716.1:4963|8121
PVILATQK
>FUSION-ENST00000663661.1:491446-ENST00000453716.1:4963|4895
WLHSARKQSR
>FUSION-ENST00000654997.1:491446-ENST00000453716.1:4963|10688
TSSSLVIREMQIKTTMR
>ENST00000396505.7|SNV-7377-C-G|4
LRSAVEEMEAEEAAAKASSEVK
>FUSION-ENST00000663661.1:491446-ENST00000453716.1:4963|3867
GEYCYNNR
>ENST00000355285.10|SNV-13855-C-T|1
YLFPALLLHGLGEGSAFLHPDSR
>FUSION-ENST00000654997.1:491446-ENST00000453716.1:4963|12372
TLCLIYF
>FUSION-ENST00000663661.1:491446-ENST00000453716.1:4963|2723
GTLCLSLFIKPDR
>FUSION-ENST00000658518.1:491446-ENST00000453716.1:4963|9336
QQKKTFDFILCYFCYCWWR
>FUSION-ENST00000658518.1:491446-ENST00000453716.1:4963|9764
LLSFAWSI
>FUSION-ENST00000663661.1:491446-ENST00000453716.1:4963|4576
MTTVLTQF
>FUSION-ENST00000663661.1:491446-ENST00000453716.1:4963|7359
MNIENIKYSSSKSYFGYTF
>FUSION-ENST00000663661.1:491446-ENST00000453716.1:4963|1548
QGQEKLELNR
>FUSION-ENST00000663661.1:491446-ENST00000453716.1:4963|7356
SYFGYTF
>FUSION-ENST00000663661.1:491446-ENST00000453716.1:4963|2275
LLNFCRKCSFLLFYFPSFYPVLGLV
>FUSION-ENST00000663661.1:491446-ENST00000453716.1:4963|3651
MAGSTFVFK
>FUSION-ENST00000635845.1:491446-ENST00000453716.1:4963|1354
SLLFMGLGISKQEEGLRGESK
>FUSION-ENST00000635845.1:491446-ENST00000453716.1:4963|1309
EDVESIYGVSINVNVHSFS
>FUSION-ENST00000663661.1:491446-ENST00000453716.1:4963|2125
RIWRFKPLNLGHPV
>FUSION-ENST00000663661.1:491446-ENST00000453716.1:4963|1923
DRLGQGIQDLGNMVKPCLYQQK
>FUSION-ENST00000663661.1:491446-ENST00000453716.1:4963|7312
MRLSIMHWR
>FUSION-ENST00000654997.1:491446-ENST00000453716.1:4963|13146
CGIDDEGTTV
>FUSION-ENST00000663661.1:491446-ENST00000453716.1:4963|3373
VILFTST
>FUSION-ENST00000663661.1:491446-ENST00000453716.1:4963|5588
NTLKEEVTADLKGLK
>FUSION-ENST00000663661.1:491446-ENST00000453716.1:4963|5653
MFLLPAYP
>FUSION-ENST00000635845.1:491446-ENST00000453716.1:4963|1388
MGIDGATG
>FUSION-ENST00000635845.1:491446-ENST00000453716.1:4963|775
SLFDSKYVPHLK
>FUSION-ENST00000654997.1:491446-ENST00000453716.1:4963|10536
YIGFTNHYGTCTPV
>FUSION-ENST00000654997.1:491446-ENST00000453716.1:4963|10631
QPTNIWKKPHHHWSLEK
>FUSION-ENST00000663661.1:491446-ENST00000453716.1:4963|8076
QLNNITNRC
>ENST00000530385.5|SNV-134-G-T|3
RFLAVLTLRSFPWQSSGGSVTLSK
>FUSION-ENST00000663661.1:491446-ENST00000453716.1:4963|2649
MFSVILYMVPMSHMMFLLL
>FUSION-ENST00000658518.1:491446-ENST00000453716.1:4963|10013
MILIKCFPSRNN
>FUSION-ENST00000654997.1:491446-ENST00000453716.1:4963|12487
HAEMRLLRYLC
>FUSION-ENST00000663661.1:491446-ENST00000453716.1:4963|3273
MEVQNLLDILISFPLTIYTQ
>FUSION-ENST00000540425.1:16152-ENST00000448484.5:116899|179
AYAGSDGEAGFLVGGAK
>FUSION-ENST00000635845.1:491446-ENST00000453716.1:4963|258
EHPCLFSVLGESI
>FUSION-ENST00000654997.1:491446-ENST00000453716.1:4963|11781
YSFPFWWHSYIMILK
>FUSION-ENST00000663661.1:491446-ENST00000453716.1:4963|6144
KNKENHLK
>FUSION-ENST00000663661.1:491446-ENST00000453716.1:4963|8875
MNLIKSGGIFHR
>FUSION-ENST00000663661.1:491446-ENST00000453716.1:4963|7519
LKLALLNMLL
>FUSION-ENST00000663661.1:491446-ENST00000453716.1:4963|2637
PLHSSLSYRER
>FUSION-ENST00000663661.1:491446-ENST00000453716.1:4963|5465
MTKKTVEK
>FUSION-ENST00000658518.1:491446-ENST00000453716.1:4963|10119
TAYLFLLNISLYCK
>FUSION-ENST00000658518.1:491446-ENST00000453716.1:4963|9895
MLLLNLE
>FUSION-ENST00000663661.1:491446-ENST00000453716.1:4963|8481
ESFLNKEKAA
>FUSION-ENST00000635845.1:491446-ENST00000453716.1:4963|166
VISVTYSLPLLGRR
>FUSION-ENST00000654997.1:491446-ENST00000453716.1:4963|10558
VQSLYFV
>FUSION-ENST00000663661.1:491446-ENST00000453716.1:4963|5039
MYNIHCTL
>FUSION-ENST00000663661.1:491446-ENST00000453716.1:4963|6274
LLSLNVIHNLLCN
>FUSION-ENST00000663661.1:491446-ENST00000453716.1:4963|3544
MRSESRAVLVR
>FUSION-ENST00000658518.1:491446-ENST00000453716.1:4963|9968
IIILSCK
>FUSION-ENST00000635845.1:491446-ENST00000453716.1:4963|714
MYFSYNAYFLK
>FUSION-ENST00000663661.1:491446-ENST00000453716.1:4963|2117
IKSIHCK
>FUSION-ENST00000654997.1:491446-ENST00000453716.1:4963|11458
MTIIIIIR
>FUSION-ENST00000654997.1:491446-ENST00000453716.1:4963|10681
TTMRYHLMPVR
>FUSION-ENST00000654997.1:491446-ENST00000453716.1:4963|12736
TSALHISEAFKLFLCVCYFKQHCK
>FUSION-ENST00000635845.1:491446-ENST00000453716.1:4963|495
VSSFIHVPTK
>FUSION-ENST00000663661.1:491446-ENST00000453716.1:4963|7929
YLRANPIFFFFLVSIMINEMFLFH
>FUSION-ENST00000663661.1:491446-ENST00000453716.1:4963|8150
VVFAASGRVQLFL
>FUSION-ENST00000663661.1:491446-ENST00000453716.1:4963|4831
HPQFYIVKTK
>ENST00000289388.4|SNV-11020-C-A|1
QSSPALGSSHRPNPFRSLEPEGDAR
>FUSION-ENST00000663661.1:491446-ENST00000453716.1:4963|5216
VEYMLHYDIMVVVFR
>FUSION-ENST00000663661.1:491446-ENST00000453716.1:4963|4026
IYLLILRLITVAPIVK
>FUSION-ENST00000654997.1:491446-ENST00000453716.1:4963|13154
LLFNLNQHCFR
>FUSION-ENST00000635845.1:491446-ENST00000453716.1:4963|1033
NSPDCVDCKICTLMTHFNDFF
>FUSION-ENST00000654997.1:491446-ENST00000453716.1:4963|10663
MSGNSRCWK
>ENST00000524710.1|SNV-13689-G-C|4
PKSTGFHQHHRTR
>FUSION-ENST00000663661.1:491446-ENST00000453716.1:4963|4922
IWSLVLTLGK
>FUSION-ENST00000663661.1:491446-ENST00000453716.1:4963|4214
FFFFSTSER
>FUSION-ENST00000663661.1:491446-ENST00000453716.1:4963|2681
NKDNICFIFQYLFYFYFLK
>FUSION-ENST00000658518.1:491446-ENST00000453716.1:4963|10133
MCLGGEENWSVCK
>FUSION-ENST00000663661.1:491446-ENST00000453716.1:4963|3182
LYMLITLI
>FUSION-ENST00000658518.1:491446-ENST00000453716.1:4963|9473
SFEVLLWCGLQNCNIVVNTYGSFQ
>FUSION-ENST00000663661.1:491446-ENST00000453716.1:4963|2079
LYKMVLK
>FUSION-ENST00000658518.1:491446-ENST00000453716.1:4963|9675
MNSLFSKALDVYYVLEYPKR
>FUSION-ENST00000654997.1:491446-ENST00000453716.1:4963|11353
IFRCSAK
>FUSION-ENST00000663661.1:491446-ENST00000453716.1:4963|3949
EKLKFQR
>FUSION-ENST00000663661.1:491446-ENST00000453716.1:4963|7066
VRGITGVEPPRPCHYIKYGPK
>FUSION-ENST00000663661.1:491446-ENST00000453716.1:4963|5129
GLVGHINNIGLFFLSQLGSPWRR
>FUSION-ENST00000658518.1:491446-ENST00000453716.1:4963|10518
VSRTSYYVIIFVYP
>FUSION-ENST00000663661.1:491446-ENST00000453716.1:4963|5733
MKYIFEYSLDKMFFVFGK
>FUSION-ENST00000663661.1:491446-ENST00000453716.1:4963|2572
VTVTIASSSILITLK
>FUSION-ENST00000635845.1:491446-ENST00000453716.1:4963|458
MKSLTMPMS
>FUSION-ENST00000663661.1:491446-ENST00000453716.1:4963|6667
VMKIVKTDHWQLGIDANSLTLLR
>FUSION-ENST00000663661.1:491446-ENST00000453716.1:4963|7949
GMCTNWKNRNK
>FUSION-ENST00000663661.1:491446-ENST00000453716.1:4963|5295
SFFPLKR
>FUSION-ENST00000663661.1:491446-ENST00000453716.1:4963|8803
NINTSNIK
>FUSION-ENST00000663661.1:491446-ENST00000453716.1:4963|7641
IFARVHFLK
>FUSION-ENST00000663661.1:491446-ENST00000453716.1:4963|3474
HICECIYISIYAYVSVSPHNK
>FUSION-ENST00000663661.1:491446-ENST00000453716.1:4963|7272
SNMPCLYFHIHR
>FUSION-ENST00000658518.1:491446-ENST00000453716.1:4963|9962
VQIFLVII
>FUSION-ENST00000663661.1:491446-ENST00000453716.1:4963|4436
MTLGMLR
>FUSION-ENST00000540425.1:16152-ENST00000448484.5:116899|146
FKKYILK
>FUSION-ENST00000663661.1:491446-ENST00000453716.1:4963|3906
AFGEKLKNQK
>FUSION-ENST00000663661.1:491446-ENST00000453716.1:4963|1981
MEATQHTMRKK
>FUSION-ENST00000658518.1:491446-ENST00000453716.1:4963|10271
WRESELI
>FUSION-ENST00000663661.1:491446-ENST00000453716.1:4963|5752
MFRLYIALLSK
>FUSION-ENST00000658518.1:491446-ENST00000453716.1:4963|10352
TFNLHTK
>FUSION-ENST00000540425.1:16152-ENST00000448484.5:116899|57
AAGEGRGRGGR
>FUSION-ENST00000663661.1:491446-ENST00000453716.1:4963|1616
GLIFLISIFCKNQYYDL
>FUSION-ENST00000654997.1:491446-ENST00000453716.1:4963|11289
QSGALSYQGSTKGRELPPLAK
>FUSION-ENST00000654997.1:491446-ENST00000453716.1:4963|12229
RVNSSVL
>FUSION-ENST00000658518.1:491446-ENST00000453716.1:4963|9476
SYHLKLNYGILFCDK
>FUSION-ENST00000663661.1:491446-ENST00000453716.1:4963|4412
MFTTTCA
>FUSION-ENST00000663661.1:491446-ENST00000453716.1:4963|2996
ENPELAVDSISVK
>FUSION-ENST00000663661.1:491446-ENST00000453716.1:4963|8034
MDIYEYK
>FUSION-ENST00000663661.1:491446-ENST00000453716.1:4963|2898
IRNTVVDR
>FUSION-ENST00000663661.1:491446-ENST00000453716.1:4963|6380
GWDTKLK
>FUSION-ENST00000663661.1:491446-ENST00000453716.1:4963|5936
FFSFLQDK
>FUSION-ENST00000654997.1:491446-ENST00000453716.1:4963|12666
MYLYLFKCSLQ
>ENST00000524710.1|SNV-13689-G-C|7
MPKSTGFHQHHR
>FUSION-ENST00000663661.1:491446-ENST00000453716.1:4963|7444
MFSCFLSVSNI
>FUSION-ENST00000654997.1:491446-ENST00000453716.1:4963|11841
SLNQQKFRR
>FUSION-ENST00000663661.1:491446-ENST00000453716.1:4963|3568
IELINFVHNK
>FUSION-ENST00000654997.1:491446-ENST00000453716.1:4963|13085
MLPTETK
>FUSION-ENST00000663661.1:491446-ENST00000453716.1:4963|7301
GHGQVREIKYAM
>FUSION-ENST00000654997.1:491446-ENST00000453716.1:4963|10577
NYEHNGTVSLFCLR
>FUSION-ENST00000663661.1:491446-ENST00000453716.1:4963|5774
MNGFFLGLIA
>FUSION-ENST00000654997.1:491446-ENST00000453716.1:4963|12471
ETLQEVEKSESSR
>FUSION-ENST00000635845.1:491446-ENST00000453716.1:4963|689
MFPMQGNLLTQV
>FUSION-ENST00000663661.1:491446-ENST00000453716.1:4963|5895
MGKHMLIVWFL
>FUSION-ENST00000663661.1:491446-ENST00000453716.1:4963|5282
MQWTGGNTVPFLITY
>FUSION-ENST00000635845.1:491446-ENST00000453716.1:4963|1378
LRSVCSCPRR
>FUSION-ENST00000654997.1:491446-ENST00000453716.1:4963|12120
MAIPCSGESGQCHLSVSLMRAR
>FUSION-ENST00000663661.1:491446-ENST00000453716.1:4963|4268
MSIWETK
>FUSION-ENST00000663661.1:491446-ENST00000453716.1:4963|8407
KEEKLNNWHCK
>FUSION-ENST00000663661.1:491446-ENST00000453716.1:4963|3515
NVSFFIIRCYR
>FUSION-ENST00000663661.1:491446-ENST00000453716.1:4963|2029
FRLFSKTFG
>FUSION-ENST00000663661.1:491446-ENST00000453716.1:4963|1646
GVLIQTPK
>FUSION-ENST00000663661.1:491446-ENST00000453716.1:4963|5466
RLPCGDEAIRWLVSK
>FUSION-ENST00000663661.1:491446-ENST00000453716.1:4963|3220
YNYVIFKNKIQ
>FUSION-ENST00000654997.1:491446-ENST00000453716.1:4963|11671
MTCILKKIYYVNVSYNLNDIH
>FUSION-ENST00000635845.1:491446-ENST00000453716.1:4963|1109
QNYLDLVGWR
>FUSION-ENST00000663661.1:491446-ENST00000453716.1:4963|1639
FRVSPQCK
>FUSION-ENST00000663661.1:491446-ENST00000453716.1:4963|7189
MNIFVCLCWELMQTILFISQR
>FUSION-ENST00000663661.1:491446-ENST00000453716.1:4963|8091
NHRATHTQRQR
>FUSION-ENST00000658518.1:491446-ENST00000453716.1:4963|10010
MTKDKDK
>FUSION-ENST00000635845.1:491446-ENST00000453716.1:4963|1357
VSTSNRSLLFMGLGISKQEEGLR
>FUSION-ENST00000635845.1:491446-ENST00000453716.1:4963|154
MLGTYLFHNYF
>FUSION-ENST00000663661.1:491446-ENST00000453716.1:4963|7298
MKWLLLR
>FUSION-ENST00000663661.1:491446-ENST00000453716.1:4963|4038
MKSNLPDFK
>FUSION-ENST00000663661.1:491446-ENST00000453716.1:4963|8387
MLNDIINR
>FUSION-ENST00000663661.1:491446-ENST00000453716.1:4963|7500
KQWESIPFCEVR
>FUSION-ENST00000658518.1:491446-ENST00000453716.1:4963|9850
MKISQEDIDFFTK
>FUSION-ENST00000635845.1:491446-ENST00000453716.1:4963|139
CQNCLSK
>FUSION-ENST00000663661.1:491446-ENST00000453716.1:4963|9003
HTFASLWLSTYP
>FUSION-ENST00000663661.1:491446-ENST00000453716.1:4963|1695
RLSFRAL
>FUSION-ENST00000654997.1:491446-ENST00000453716.1:4963|12268
VVPAKLSQTKTR
>FUSION-ENST00000663661.1:491446-ENST00000453716.1:4963|5124
MAHACYPSTLRGQVGR
>FUSION-ENST00000663661.1:491446-ENST00000453716.1:4963|2593
KNKLIYVK
>FUSION-ENST00000635845.1:491446-ENST00000453716.1:4963|401
MSMEFSSLCLCPLLFH
>FUSION-ENST00000663661.1:491446-ENST00000453716.1:4963|1544
LGSYLSEIFFIKPNMLR
>FUSION-ENST00000663661.1:491446-ENST00000453716.1:4963|9016
MFVNYHCGK
>FUSION-ENST00000635845.1:491446-ENST00000453716.1:4963|1394
GWLGQMVFLVLDP
>FUSION-ENST00000663661.1:491446-ENST00000453716.1:4963|3375
GTRVILFTST
>FUSION-ENST00000540425.1:16152-ENST00000448484.5:116899|77
SRPGGGVGGGGR
>FUSION-ENST00000663661.1:491446-ENST00000453716.1:4963|3718
MPASPSAMIVSFLR
>FUSION-ENST00000658518.1:491446-ENST00000453716.1:4963|10103
SHGYFSFK
>FUSION-ENST00000663661.1:491446-ENST00000453716.1:4963|5247
MDCKSQGYFNSR
>FUSION-ENST00000663661.1:491446-ENST00000453716.1:4963|7516
AEWDCLSFHT
>FUSION-ENST00000663661.1:491446-ENST00000453716.1:4963|1851
MFLVEYHSFCCPRF
>FUSION-ENST00000540425.1:16152-ENST00000448484.5:116899|199
MLAGLPNFFMFFSC
>FUSION-ENST00000663661.1:491446-ENST00000453716.1:4963|5250
CVYYTHR
>FUSION-ENST00000663661.1:491446-ENST00000453716.1:4963|2769
LAGCGGSR
>FUSION-ENST00000663661.1:491446-ENST00000453716.1:4963|7133
VTILPPLKLLK
>FUSION-ENST00000663661.1:491446-ENST00000453716.1:4963|4095
HTFPSFSVTAVPKPVKPSR
>FUSION-ENST00000654997.1:491446-ENST00000453716.1:4963|12683
VAGACSK
>ENST00000342992.10|SNV-288049-G-A|3
VAKLTIHETTIRDTGEYTLELK
>FUSION-ENST00000663661.1:491446-ENST00000453716.1:4963|7830
TSFNLHYFFRGSIPAYSHTAG
>FUSION-ENST00000663661.1:491446-ENST00000453716.1:4963|5412
MGADCISEQR
>FUSION-ENST00000635845.1:491446-ENST00000453716.1:4963|74
KPDPMGIF
>ENST00000399151.3|SNV-124813-A-C|1
QAFAVFSGELDQYHLSLPLIQER
>FUSION-ENST00000663661.1:491446-ENST00000453716.1:4963|4195
AFHLFKKICEAVYEK
>FUSION-ENST00000663661.1:491446-ENST00000453716.1:4963|6306
HETVYYK
>FUSION-ENST00000663661.1:491446-ENST00000453716.1:4963|7115
MLIMRSEHEK
>FUSION-ENST00000663661.1:491446-ENST00000453716.1:4963|5858
KESEMFQ
>ENST00000532957.5|SNV-18725-C-A|MNV-18733-CC-C|2
TPTTGDPPQLAGPRPR
>FUSION-ENST00000635845.1:491446-ENST00000453716.1:4963|17
MTNPNPEQISARQLAK
>FUSION-ENST00000654997.1:491446-ENST00000453716.1:4963|12158
FFSLVTKFSIHLK
>FUSION-ENST00000654997.1:491446-ENST00000453716.1:4963|12336
ANNVRAK
>FUSION-ENST00000663661.1:491446-ENST00000453716.1:4963|8765
MTGLSIAQIISK
>FUSION-ENST00000663661.1:491446-ENST00000453716.1:4963|2878
RIFKITR
>ENST00000356609.2|SNV-30820-G-C|4
RATVFANVAELIHNTR
>ENST00000520124.5|SNV-5582-A-G|2
MLSGSFETVIESQPPLQCTASR
>FUSION-ENST00000663661.1:491446-ENST00000453716.1:4963|6152
MFNSVIFLCREDRGGFLLSSTNR
>FUSION-ENST00000663661.1:491446-ENST00000453716.1:4963|3121
EEAVKQMGPNSLLRR
>FUSION-ENST00000663661.1:491446-ENST00000453716.1:4963|2447
MMCKGIS
>FUSION-ENST00000663661.1:491446-ENST00000453716.1:4963|3159
CTHTCIHL
>FUSION-ENST00000663661.1:491446-ENST00000453716.1:4963|4636
IKGICHHPR
>FUSION-ENST00000663661.1:491446-ENST00000453716.1:4963|7300
MLQNVKHAMFIFSHTQSTSVDV
>FUSION-ENST00000663661.1:491446-ENST00000453716.1:4963|6226
TSFSGCMMLFLKSCHVIAK
>FUSION-ENST00000663661.1:491446-ENST00000453716.1:4963|8164
MLVKCLCLK
>FUSION-ENST00000658518.1:491446-ENST00000453716.1:4963|9451
FASVLIDYLK
>FUSION-ENST00000658518.1:491446-ENST00000453716.1:4963|10471
VSVYEHTTYCKNSR
>FUSION-ENST00000654997.1:491446-ENST00000453716.1:4963|11292
EGETKQSGALSYQGSTKGR
>FUSION-ENST00000635845.1:491446-ENST00000453716.1:4963|1133
MPLAPATSLRGNCWAGRGGLVME
>FUSION-ENST00000663661.1:491446-ENST00000453716.1:4963|3626
MDLKVAVFPVLTLHFFR
>FUSION-ENST00000654997.1:491446-ENST00000453716.1:4963|11218
LIDVPESDRENGTKLEK
>FUSION-ENST00000663661.1:491446-ENST00000453716.1:4963|5405
MQITIWPLLM
>FUSION-ENST00000663661.1:491446-ENST00000453716.1:4963|2091
AGTCVTK
>FUSION-ENST00000663661.1:491446-ENST00000453716.1:4963|4835
IIHKIAAPYN
>FUSION-ENST00000663661.1:491446-ENST00000453716.1:4963|7893
MKMMMLVMVMMK
>FUSION-ENST00000663661.1:491446-ENST00000453716.1:4963|4616
MVCTDTGMLFSCK
>FUSION-ENST00000658518.1:491446-ENST00000453716.1:4963|10428
MVPQLPW
>FUSION-ENST00000654997.1:491446-ENST00000453716.1:4963|12744
MYKLWGTYLNHNRSYCQYVLR
>FUSION-ENST00000663661.1:491446-ENST00000453716.1:4963|2379
ERATILINQDNGIK
>FUSION-ENST00000663661.1:491446-ENST00000453716.1:4963|4453
MALGTITRINENVLTQQIFK
>FUSION-ENST00000658518.1:491446-ENST00000453716.1:4963|10138
GVRKYIPTMCLGGEENWSVCK
>FUSION-ENST00000654997.1:491446-ENST00000453716.1:4963|10644
DESRNHHSQQTNTGIENQTPHVLTR
>FUSION-ENST00000635845.1:491446-ENST00000453716.1:4963|497
MMVSSFIHVPTKDMNSSFFMAA
>FUSION-ENST00000663661.1:491446-ENST00000453716.1:4963|6664
IVKTDHWQLGIDANSLTLLR
>FUSION-ENST00000663661.1:491446-ENST00000453716.1:4963|6696
LVLLIDFNPVSQSLL
>FUSION-ENST00000663661.1:491446-ENST00000453716.1:4963|6931
EKMDPQK
>FUSION-ENST00000663661.1:491446-ENST00000453716.1:4963|2717
MNMCNIAV
>FUSION-ENST00000635845.1:491446-ENST00000453716.1:4963|273
TTWSSGIIISIHC
>FUSION-ENST00000635845.1:491446-ENST00000453716.1:4963|313
MPVIPAFQLLERLR
>FUSION-ENST00000663661.1:491446-ENST00000453716.1:4963|4876
EFILCTPK
>FUSION-ENST00000663661.1:491446-ENST00000453716.1:4963|3756
MNTYACK
>FUSION-ENST00000663661.1:491446-ENST00000453716.1:4963|2273
CSFLLFYFPSFYPVLGLV
>FUSION-ENST00000663661.1:491446-ENST00000453716.1:4963|8741
GLLRENYQIK
>FUSION-ENST00000663661.1:491446-ENST00000453716.1:4963|7223
MSRLPYILSI
>FUSION-ENST00000663661.1:491446-ENST00000453716.1:4963|5819
MTNTWFLSLWSPQSNVR
>FUSION-ENST00000663661.1:491446-ENST00000453716.1:4963|7556
QTNAINYDR
>FUSION-ENST00000663661.1:491446-ENST00000453716.1:4963|2101
MYLFLGVMSHQRL
>FUSION-ENST00000663661.1:491446-ENST00000453716.1:4963|3759
MFSHAKGIPSIFTALTCQCYL
>FUSION-ENST00000663661.1:491446-ENST00000453716.1:4963|3292
MFIELNLTLIYEQICEYVK
>FUSION-ENST00000663661.1:491446-ENST00000453716.1:4963|8763
MTGLSIAQIISKK
>FUSION-ENST00000635845.1:491446-ENST00000453716.1:4963|786
CILDPFNMNWQQKMAIK
>FUSION-ENST00000654997.1:491446-ENST00000453716.1:4963|12206
MILKKVK
>FUSION-ENST00000663661.1:491446-ENST00000453716.1:4963|2178
PNVLGDIQLNK
>FUSION-ENST00000635845.1:491446-ENST00000453716.1:4963|67
MLINKNKNSVYLPYIK
>FUSION-ENST00000663661.1:491446-ENST00000453716.1:4963|7056
LLSPVTWEQ
>FUSION-ENST00000658518.1:491446-ENST00000453716.1:4963|10498
MKSFFFFIIMWQELSP
>FUSION-ENST00000635845.1:491446-ENST00000453716.1:4963|1189
GSIFENQNRMMGCEGRLLR
>FUSION-ENST00000635845.1:491446-ENST00000453716.1:4963|974
LAWLISNS
>FUSION-ENST00000663661.1:491446-ENST00000453716.1:4963|4884
MNVLMSVFTFSFSSYPLLL
>FUSION-ENST00000658518.1:491446-ENST00000453716.1:4963|10257
MSTLYKVPER
>FUSION-ENST00000663661.1:491446-ENST00000453716.1:4963|8047
KGNILGK
>FUSION-ENST00000663661.1:491446-ENST00000453716.1:4963|5219
YLILMVEYMLHYDIMVVVFRHR
>FUSION-ENST00000658518.1:491446-ENST00000453716.1:4963|9786
MSTLNFRSRDSEFYSVR
>FUSION-ENST00000663661.1:491446-ENST00000453716.1:4963|8513
MHKCSLEKQFIGP
>FUSION-ENST00000654997.1:491446-ENST00000453716.1:4963|11150
NWYQQLQK
>FUSION-ENST00000663661.1:491446-ENST00000453716.1:4963|2481
ILLEHLWNIK
>FUSION-ENST00000654997.1:491446-ENST00000453716.1:4963|12733
LFLCVCYFKQHCK
>FUSION-ENST00000663661.1:491446-ENST00000453716.1:4963|6890
QASYFPTHLLLK
>FUSION-ENST00000663661.1:491446-ENST00000453716.1:4963|1721
ITSVFHGVEMQNHTAWQLK
>FUSION-ENST00000658518.1:491446-ENST00000453716.1:4963|10006
YLSGHRR
>FUSION-ENST00000663661.1:491446-ENST00000453716.1:4963|3832
MQSQSTAALTSMAQVIPLL
>FUSION-ENST00000658518.1:491446-ENST00000453716.1:4963|10323
MFAGHYFEKAKG
>FUSION-ENST00000635845.1:491446-ENST00000453716.1:4963|1131
GNCWAGR
>FUSION-ENST00000658518.1:491446-ENST00000453716.1:4963|9196
MYFSLHLSGILLMAIDGLGMK
>FUSION-ENST00000663661.1:491446-ENST00000453716.1:4963|3797
MDYTTELYFSKFLSLGHLISRCQR
>FUSION-ENST00000663661.1:491446-ENST00000453716.1:4963|2499
MSNSFILYESR
>FUSION-ENST00000654997.1:491446-ENST00000453716.1:4963|11624
MKWLMSVNS
>FUSION-ENST00000663661.1:491446-ENST00000453716.1:4963|1502
MDHYLGEMYVYA
>FUSION-ENST00000654997.1:491446-ENST00000453716.1:4963|12413
MSLIFSPVLFSVALTCLI
>FUSION-ENST00000540425.1:16152-ENST00000448484.5:116899|111
LFLMCFKVFSFWIC
>FUSION-ENST00000663661.1:491446-ENST00000453716.1:4963|3683
TKYDLPGTLHWK
>FUSION-ENST00000663661.1:491446-ENST00000453716.1:4963|1807
MNKIQASS
>FUSION-ENST00000663661.1:491446-ENST00000453716.1:4963|4979
IVAKDSVPSPEVK
>FUSION-ENST00000654997.1:491446-ENST00000453716.1:4963|11041
TKTQCTR
>FUSION-ENST00000654997.1:491446-ENST00000453716.1:4963|12904
MCYHKQSL
>ENST00000234040.9|SNV-23989-G-A|1
LNVQVTSTPVIVMHGAAGLQR
>ENST00000646253.1|INDEL-264264-C-CA|4
LAVKPKKTEGVK
>FUSION-ENST00000663661.1:491446-ENST00000453716.1:4963|5205
MVVVFRHR
>FUSION-ENST00000663661.1:491446-ENST00000453716.1:4963|5279
HVCTSLLLER
>FUSION-ENST00000663661.1:491446-ENST00000453716.1:4963|2886
MLSGRLQSCNGK
>FUSION-ENST00000654997.1:491446-ENST00000453716.1:4963|11784
MYLLIRKS
>FUSION-ENST00000663661.1:491446-ENST00000453716.1:4963|3160
MCTHTCIHL
>FUSION-ENST00000663661.1:491446-ENST00000453716.1:4963|3029
TCASNLIAIQIYVSIHK
>FUSION-ENST00000663661.1:491446-ENST00000453716.1:4963|7644
LFSELVETGKIFAR
>FUSION-ENST00000663661.1:491446-ENST00000453716.1:4963|8273
LCVRHCSK
>FUSION-ENST00000635845.1:491446-ENST00000453716.1:4963|720
MCRSLEVR
>FUSION-ENST00000663661.1:491446-ENST00000453716.1:4963|6799
MEATLRSTISVYESL
>FUSION-ENST00000663661.1:491446-ENST00000453716.1:4963|6300
MLEKIMR
>FUSION-ENST00000663661.1:491446-ENST00000453716.1:4963|7084
LVKIVRK
>FUSION-ENST00000658518.1:491446-ENST00000453716.1:4963|9357
VYSFVIKIN
>FUSION-ENST00000658518.1:491446-ENST00000453716.1:4963|9353
TQNSLIILRGMK
>FUSION-ENST00000663661.1:491446-ENST00000453716.1:4963|7496
QWESIPFCEVRFNANGRK
>FUSION-ENST00000663661.1:491446-ENST00000453716.1:4963|5963
IFISQAFM
>FUSION-ENST00000658518.1:491446-ENST00000453716.1:4963|9659
MCYYRFAGMILILINFFSFLYHKK
>FUSION-ENST00000635845.1:491446-ENST00000453716.1:4963|710
MERKASLFYALYASV
>FUSION-ENST00000663661.1:491446-ENST00000453716.1:4963|7364
NLPFRQLHGRFIFIL
>ENST00000651180.1|SNV-64403-G-A|4
MGGCPGLTSSSPASSWPAR
>ENST00000298910.12|MNV-157587-CCTTGGTGCATCTT-C|3
AGLCLGHSLVLSWSSIPKMGK
>FUSION-ENST00000654997.1:491446-ENST00000453716.1:4963|10949
NIDAKILNK
>FUSION-ENST00000658518.1:491446-ENST00000453716.1:4963|9328
NKFLIEKSSCISIF
>FUSION-ENST00000654997.1:491446-ENST00000453716.1:4963|13060
MYKKNNYFPNCFYDLIQASFNNCK
>FUSION-ENST00000658518.1:491446-ENST00000453716.1:4963|9449
FMKTITK
>FUSION-ENST00000663661.1:491446-ENST00000453716.1:4963|5091
CPITELFKNFTCNIQCFFHP
>FUSION-ENST00000654997.1:491446-ENST00000453716.1:4963|11111
DTQGLKINGWR
>FUSION-ENST00000663661.1:491446-ENST00000453716.1:4963|3073
YTHTYIYIYTEVYIYTHIYIH
>FUSION-ENST00000663661.1:491446-ENST00000453716.1:4963|6123
MLQNNIFANFLMGK
>FUSION-ENST00000663661.1:491446-ENST00000453716.1:4963|2575
YLRMAEDKVTVTIASSSILITLK
>ENST00000505562.1|SNV-40991-C-T|1
WTSPFGSWCLPSMWVPLLARR
>ENST00000345136.7|SNV-57019-G-T|5
EKLSIYEAMR
>FUSION-ENST00000663661.1:491446-ENST00000453716.1:4963|3085
FFLEINFNWVVPSYSNKCFERR
>FUSION-ENST00000654997.1:491446-ENST00000453716.1:4963|12738
TSALHISEAFK
>ENST00000340537.9|SNV-134-G-T|3
FLAVLTLR
>FUSION-ENST00000663661.1:491446-ENST00000453716.1:4963|2245
GRARAAPCR
>FUSION-ENST00000663661.1:491446-ENST00000453716.1:4963|7360
NIENIKYSSSK
>FUSION-ENST00000663661.1:491446-ENST00000453716.1:4963|3433
MASTLTVSKVSPYGVA
>FUSION-ENST00000663661.1:491446-ENST00000453716.1:4963|7733
SECVKAI
>FUSION-ENST00000663661.1:491446-ENST00000453716.1:4963|7867
KINGTHPLEK
>FUSION-ENST00000663661.1:491446-ENST00000453716.1:4963|2831
VMDRDSLKFY
>FUSION-ENST00000663661.1:491446-ENST00000453716.1:4963|2719
MLNENHSYTEEGNSVFKSFH
>FUSION-ENST00000635845.1:491446-ENST00000453716.1:4963|794
LLFKVYNIALT
>ENST00000503581.6|SNV-1722756-G-T|1
EFFIIYEARHGK
>FUSION-ENST00000663661.1:491446-ENST00000453716.1:4963|2474
MNIYLSLHK
>FUSION-ENST00000663661.1:491446-ENST00000453716.1:4963|7672
HIPGVCTKEPGR
>ENST00000368170.8|SNV-2201-A-C|1
AGCELPSGK
>FUSION-ENST00000654997.1:491446-ENST00000453716.1:4963|12774
MEMKGRS
>FUSION-ENST00000654997.1:491446-ENST00000453716.1:4963|12317
KGTLILYTYTHTHTHMQR
>ENST00000405785.5|SNV-6014-C-G|3
GDFSVLIWDICSK
>FUSION-ENST00000663661.1:491446-ENST00000453716.1:4963|6317
SSNLGHFDVK
>FUSION-ENST00000663661.1:491446-ENST00000453716.1:4963|8633
LRNKGESCAFFQTSTTYNVMLFFK
>FUSION-ENST00000635845.1:491446-ENST00000453716.1:4963|963
EEMQRARHSR
>FUSION-ENST00000663661.1:491446-ENST00000453716.1:4963|2164
MLEFFHIEMITLHIYHKLKFNMF
>FUSION-ENST00000663661.1:491446-ENST00000453716.1:4963|6134
MHRYLSSTSFCPSFS
>FUSION-ENST00000663661.1:491446-ENST00000453716.1:4963|7330
AFIKKLVQYSFNNFLSP
>FUSION-ENST00000663661.1:491446-ENST00000453716.1:4963|6328
KVQFTSYH
>FUSION-ENST00000663661.1:491446-ENST00000453716.1:4963|7973
IVPLHSSLGNR
>FUSION-ENST00000654997.1:491446-ENST00000453716.1:4963|13036
TYKSFWIFFHYISSKVK
>FUSION-ENST00000635845.1:491446-ENST00000453716.1:4963|726
CSSVKCMRTNWIK
>FUSION-ENST00000663661.1:491446-ENST00000453716.1:4963|7000
HFFACFLSCYIVKLTVLS
>FUSION-ENST00000663661.1:491446-ENST00000453716.1:4963|7064
GFLFCCVLFSVINEYNVSLLAIT
>FUSION-ENST00000663661.1:491446-ENST00000453716.1:4963|7966
QTKKPHFNSIHCK
>FUSION-ENST00000663661.1:491446-ENST00000453716.1:4963|4642
MLSNISQTR
>FUSION-ENST00000654997.1:491446-ENST00000453716.1:4963|12737
TSALHISEAFKLFLCVCYFK
>ENST00000409040.1|SNV-91831-C-G|4
RNLIVMIKVHK
>FUSION-ENST00000663661.1:491446-ENST00000453716.1:4963|4499
MLVSNGLR
>FUSION-ENST00000663661.1:491446-ENST00000453716.1:4963|1640
KFRVSPQCK
>ENST00000560751.1|INDEL-623-A-AAA|4
GAQVPFKEVGK
>FUSION-ENST00000658518.1:491446-ENST00000453716.1:4963|9379
MLQNIKAIETSNKK
>FUSION-ENST00000654997.1:491446-ENST00000453716.1:4963|10710
NRNAFTLLVR
>FUSION-ENST00000654997.1:491446-ENST00000453716.1:4963|13122
MWMLFLAKNCLNFF
>FUSION-ENST00000663661.1:491446-ENST00000453716.1:4963|2435
PIFQCQEAK
>FUSION-ENST00000663661.1:491446-ENST00000453716.1:4963|7024
FSKRLLCPR
>FUSION-ENST00000635845.1:491446-ENST00000453716.1:4963|446
MASQFSQHH
>FUSION-ENST00000654997.1:491446-ENST00000453716.1:4963|12099
DYTNYKNSDVCTEIFFSSD
>FUSION-ENST00000654997.1:491446-ENST00000453716.1:4963|11301
MKLGGWLGR
>FUSION-ENST00000663661.1:491446-ENST00000453716.1:4963|3597
SDTLTASAR
>FUSION-ENST00000654997.1:491446-ENST00000453716.1:4963|10727
MVLGKPASPMQK
>FUSION-ENST00000654997.1:491446-ENST00000453716.1:4963|11922
SAYIITG
>FUSION-ENST00000663661.1:491446-ENST00000453716.1:4963|1657
AWNFWCRSVIGK
>FUSION-ENST00000663661.1:491446-ENST00000453716.1:4963|4448
MQVVNVGAKGEYSSLLPEPEFLM
>FUSION-ENST00000658518.1:491446-ENST00000453716.1:4963|9359
VYSFVIK
>FUSION-ENST00000654997.1:491446-ENST00000453716.1:4963|12070
ALTANSR
>FUSION-ENST00000654997.1:491446-ENST00000453716.1:4963|11294
EGETKQSGALSYQGSTK
>FUSION-ENST00000663661.1:491446-ENST00000453716.1:4963|7853
MKVNYHINILM
>FUSION-ENST00000663661.1:491446-ENST00000453716.1:4963|7019
MTITDYKIK
>FUSION-ENST00000663661.1:491446-ENST00000453716.1:4963|6384
TEKCDIIRFCR
>FUSION-ENST00000654997.1:491446-ENST00000453716.1:4963|10632
MQPTNIWKKPHHHWSLEK
>ENST00000435296.2|SNV-1556-C-G|3
SQVANTEPTK
>FUSION-ENST00000663661.1:491446-ENST00000453716.1:4963|3092
MCHIIYSPLVVIEYTR
>FUSION-ENST00000654997.1:491446-ENST00000453716.1:4963|10565
MYTCVINLHVLHMYPR
>FUSION-ENST00000654997.1:491446-ENST00000453716.1:4963|12690
IPAHLKATLACSWLENTLR
>FUSION-ENST00000663661.1:491446-ENST00000453716.1:4963|1995
SLVMVLYHPLETASYVLYFKSTAR
>FUSION-ENST00000663661.1:491446-ENST00000453716.1:4963|5249
MCVYYTHRVYTGI
>FUSION-ENST00000663661.1:491446-ENST00000453716.1:4963|6241
VVPLYTY
>FUSION-ENST00000663661.1:491446-ENST00000453716.1:4963|6510
CTKINLVRWWAPVIPATR
>FUSION-ENST00000654997.1:491446-ENST00000453716.1:4963|10741
SLHSPANPK
>ENST00000586052.5|SNV-86605-T-G|5
RLGFEISHLR
>ENST00000635214.1|SNV-141869-C-T|6
MSKVLACLLTFLLWLKGGSK
>FUSION-ENST00000663661.1:491446-ENST00000453716.1:4963|5028
SLYIYGQIQNSLKLR
>FUSION-ENST00000654997.1:491446-ENST00000453716.1:4963|12779
LLQMEMK
>FUSION-ENST00000635845.1:491446-ENST00000453716.1:4963|516
MIYNPLGIYPVMGWLGQMVFLVLDP
>FUSION-ENST00000654997.1:491446-ENST00000453716.1:4963|10970
MDKFLDTYTLSR
>FUSION-ENST00000663661.1:491446-ENST00000453716.1:4963|6529
IINQCPK
>FUSION-ENST00000654997.1:491446-ENST00000453716.1:4963|11541
QFNMWAQRLEHRDELEM
>FUSION-ENST00000654997.1:491446-ENST00000453716.1:4963|11767
ICLFNLTLKNNSQK
>FUSION-ENST00000663661.1:491446-ENST00000453716.1:4963|3788
YIAITTNFLHVSSKDNPNKR
>FUSION-ENST00000663661.1:491446-ENST00000453716.1:4963|3630
MCSIPKGKEGTVHAGSPP
>FUSION-ENST00000663661.1:491446-ENST00000453716.1:4963|5816
TNTWFLSLWSPQSNVRR
>FUSION-ENST00000663661.1:491446-ENST00000453716.1:4963|3225
MYNYVIFK
>FUSION-ENST00000635845.1:491446-ENST00000453716.1:4963|1084
CERMPGCQSPQTICPFFDKII
>FUSION-ENST00000663661.1:491446-ENST00000453716.1:4963|5199
IQSYVRVNNIPQ
>FUSION-ENST00000663661.1:491446-ENST00000453716.1:4963|7147
VPIFAIFIFCSSK
>FUSION-ENST00000654997.1:491446-ENST00000453716.1:4963|11721
KNISLRWWLTR
>FUSION-ENST00000663661.1:491446-ENST00000453716.1:4963|6773
NTEAMTTK
>FUSION-ENST00000663661.1:491446-ENST00000453716.1:4963|7493
KYCNTTYPIK
>FUSION-ENST00000663661.1:491446-ENST00000453716.1:4963|8848
EVIVCVISAPFLSILPNIKENQ
>FUSION-ENST00000658518.1:491446-ENST00000453716.1:4963|9424
MAGEASGNLQSWWKGK
>FUSION-ENST00000654997.1:491446-ENST00000453716.1:4963|13176
EQGQKIAHFYSTQLLLFHGECR
>FUSION-ENST00000663661.1:491446-ENST00000453716.1:4963|5905
TSTPNMC
>FUSION-ENST00000663661.1:491446-ENST00000453716.1:4963|8545
MVILKKR
>FUSION-ENST00000654997.1:491446-ENST00000453716.1:4963|12520
MVQASLSVLMGPFCSSR
>FUSION-ENST00000654997.1:491446-ENST00000453716.1:4963|11324
TAELTAK
>FUSION-ENST00000654997.1:491446-ENST00000453716.1:4963|11768
ICLFNLTLK
>FUSION-ENST00000663661.1:491446-ENST00000453716.1:4963|5633
MSPISFTSAFSGMLK
>FUSION-ENST00000663661.1:491446-ENST00000453716.1:4963|6136
CYSLGFLFIMHR
>FUSION-ENST00000663661.1:491446-ENST00000453716.1:4963|7139
IYRNRGSSLGSYLIH
>FUSION-ENST00000663661.1:491446-ENST00000453716.1:4963|4168
NQPIFIHICYYK
>FUSION-ENST00000658518.1:491446-ENST00000453716.1:4963|9133
INRNAYRNINIK
>FUSION-ENST00000663661.1:491446-ENST00000453716.1:4963|7244
MDVRGSK
>FUSION-ENST00000654997.1:491446-ENST00000453716.1:4963|12224
MVAHACNPSTLGGRDRQIT
>FUSION-ENST00000663661.1:491446-ENST00000453716.1:4963|3368
MQSVVEPQILRKQEIVL
>FUSION-ENST00000654997.1:491446-ENST00000453716.1:4963|12211
CRSYWFSYMILKK
>FUSION-ENST00000663661.1:491446-ENST00000453716.1:4963|5854
TRSVCLQPHFPNKVL
>FUSION-ENST00000654997.1:491446-ENST00000453716.1:4963|10629
QPTNIWKKPHHHWSLEKCK
>FUSION-ENST00000635845.1:491446-ENST00000453716.1:4963|766
ICITVSLHSSRLCYSR
>FUSION-ENST00000654997.1:491446-ENST00000453716.1:4963|12532
MAQSQLTATSASQVQAILLPQPPE
>FUSION-ENST00000663661.1:491446-ENST00000453716.1:4963|6452
LYFDIIKYK
>FUSION-ENST00000635845.1:491446-ENST00000453716.1:4963|165
RIDLQLASFLLSHSTNTR
>FUSION-ENST00000663661.1:491446-ENST00000453716.1:4963|4587
CLLGTMK
>FUSION-ENST00000658518.1:491446-ENST00000453716.1:4963|9781
DSEFYSVRYGR
>FUSION-ENST00000654997.1:491446-ENST00000453716.1:4963|11794
SACLLNV
>ENST00000298198.5|INDEL-27506-T-TT|6
LAKLTAAVLLAKDVPVYLFFK
>FUSION-ENST00000654997.1:491446-ENST00000453716.1:4963|11253
MLKTRTPLLLQR
>FUSION-ENST00000663661.1:491446-ENST00000453716.1:4963|8662
MFGLPLRFLSVSTYVTLSWNPMR
>FUSION-ENST00000654997.1:491446-ENST00000453716.1:4963|11220
LIDVPESDR
>FUSION-ENST00000635845.1:491446-ENST00000453716.1:4963|433
ALSWFHMNFK
>FUSION-ENST00000663661.1:491446-ENST00000453716.1:4963|3424
MCISMCISR
>FUSION-ENST00000658518.1:491446-ENST00000453716.1:4963|10444
TWFSSLGQQIC
>ENST00000367764.3|SNV-14703-G-T|6
MGNFIELSSPDIQSSQKFLR
>FUSION-ENST00000654997.1:491446-ENST00000453716.1:4963|12832
SFHRWIKALLHYPPTPFT
>FUSION-ENST00000658518.1:491446-ENST00000453716.1:4963|10254
STLYKVPERLNELSSSWTSQ
>FUSION-ENST00000654997.1:491446-ENST00000453716.1:4963|13132
KEQRCDR
>FUSION-ENST00000658518.1:491446-ENST00000453716.1:4963|9778
YGRCSHTKVNTR
>FUSION-ENST00000654997.1:491446-ENST00000453716.1:4963|12230
MRVNSSVL
>FUSION-ENST00000540425.1:16152-ENST00000448484.5:116899|98
VPRSLFKMGK
>FUSION-ENST00000654997.1:491446-ENST00000453716.1:4963|11694
IYTKHLTSGEENK
>ENST00000398119.6|MNV-85224-TC-T|3
EQCAEENIPASYSTK
>FUSION-ENST00000654997.1:491446-ENST00000453716.1:4963|11993
WFPVIMGSSIYVLFKHFDLR
>FUSION-ENST00000663661.1:491446-ENST00000453716.1:4963|7249
YFPLAISLPLFATSVIMR
>FUSION-ENST00000663661.1:491446-ENST00000453716.1:4963|5292
NFKSVIHFLLK
>FUSION-ENST00000663661.1:491446-ENST00000453716.1:4963|2798
MTERITRY
>FUSION-ENST00000658518.1:491446-ENST00000453716.1:4963|9085
RDTYIVGLRANVYLFLCFQLK
>FUSION-ENST00000663661.1:491446-ENST00000453716.1:4963|5195
SECGVCFFTSLMSFSKLR
>FUSION-ENST00000663661.1:491446-ENST00000453716.1:4963|2019
MFCILNPLQESSLLVKNQSALR
>FUSION-ENST00000663661.1:491446-ENST00000453716.1:4963|8158
FLGKSTILLLIHSVGDDLYL
>FUSION-ENST00000635845.1:491446-ENST00000453716.1:4963|1446
MCRLVTYVYVCHAAVLHPLTR
>FUSION-ENST00000663661.1:491446-ENST00000453716.1:4963|3929
KIQSSIFYLTFCK
>FUSION-ENST00000654997.1:491446-ENST00000453716.1:4963|11165
QMLRDFVITRPALEELLKEALNMER
>FUSION-ENST00000654997.1:491446-ENST00000453716.1:4963|11888
LPLSFNTKDVGEVQQALIC
>FUSION-ENST00000663661.1:491446-ENST00000453716.1:4963|7777
TFLCEWLRNDFMFLLFYLFK
>FUSION-ENST00000663661.1:491446-ENST00000453716.1:4963|5838
MFTCLTSWVRFLGEKQK
>ENST00000368096.5|SNV-6584-C-A|1
ENHRNFSDNQLQEGK
>FUSION-ENST00000663661.1:491446-ENST00000453716.1:4963|7117
MQMLIMRSEHEKEFECFITIC
>FUSION-ENST00000663661.1:491446-ENST00000453716.1:4963|5830
KALKISR
>FUSION-ENST00000663661.1:491446-ENST00000453716.1:4963|8329
MIMLVFSSYKILRK
>ENST00000278616.8|INDEL-85445-T-TA|3
TKETFFR
>FUSION-ENST00000654997.1:491446-ENST00000453716.1:4963|11635
LYLEIVLIEFK
>FUSION-ENST00000654997.1:491446-ENST00000453716.1:4963|11004
FIALNAHR
>FUSION-ENST00000663661.1:491446-ENST00000453716.1:4963|2952
KLNDSQKGTR
>FUSION-ENST00000663661.1:491446-ENST00000453716.1:4963|1929
EMLGTVAHACNPSGLGG
>FUSION-ENST00000635845.1:491446-ENST00000453716.1:4963|61
NSVYLPYIKRYPFA
>FUSION-ENST00000658518.1:491446-ENST00000453716.1:4963|10247
SFIITLIITR
>FUSION-ENST00000663661.1:491446-ENST00000453716.1:4963|8877
MSHLKWVGPFHFIRK
>FUSION-ENST00000663661.1:491446-ENST00000453716.1:4963|3157
HTFINCLFLSENFTFSK
>FUSION-ENST00000663661.1:491446-ENST00000453716.1:4963|8430
THQQNTYIHRI
>FUSION-ENST00000635845.1:491446-ENST00000453716.1:4963|1210
RFWWGGAAIK
>FUSION-ENST00000635845.1:491446-ENST00000453716.1:4963|622
LREFAKR
>FUSION-ENST00000635845.1:491446-ENST00000453716.1:4963|474
NRHTVFHNG
>FUSION-ENST00000635845.1:491446-ENST00000453716.1:4963|1027
MIFFREIKTFQK
>FUSION-ENST00000663661.1:491446-ENST00000453716.1:4963|1987
STARIVAPGKK
>FUSION-ENST00000663661.1:491446-ENST00000453716.1:4963|4088
NTNELKNNIAYV
>FUSION-ENST00000663661.1:491446-ENST00000453716.1:4963|8531
HLFWGGFWHYAQVFS
>FUSION-ENST00000654997.1:491446-ENST00000453716.1:4963|12363
EGALGSRANYLSYNSYSHIAELQ
>FUSION-ENST00000663661.1:491446-ENST00000453716.1:4963|1959
SQSISQHICNQSWQCIYS
>FUSION-ENST00000658518.1:491446-ENST00000453716.1:4963|10063
FDGLGTCR
>FUSION-ENST00000658518.1:491446-ENST00000453716.1:4963|9165
MRGTNMSVNTIDRLS
>FUSION-ENST00000471115.6:1149-ENST00000633113.1:219516|1
LLPEGEETLESG
>FUSION-ENST00000658518.1:491446-ENST00000453716.1:4963|9909
NLFFVTDKFVLNN
>FUSION-ENST00000663661.1:491446-ENST00000453716.1:4963|4572
LPHSRHSPASASR
>FUSION-ENST00000663661.1:491446-ENST00000453716.1:4963|9045
QTSEALMDFLQK
>FUSION-ENST00000663661.1:491446-ENST00000453716.1:4963|4323
CVYFWGHLEFWDSLLW
>FUSION-ENST00000658518.1:491446-ENST00000453716.1:4963|10265
MKNNLGPH
>ENST00000374695.8|SNV-81922-G-A|1
TQVHAGHTVRLYCR
>FUSION-ENST00000540425.1:16152-ENST00000448484.5:116899|200
WCSFELFVIPTYLSAFSLVQR
>FUSION-ENST00000663661.1:491446-ENST00000453716.1:4963|1881
LINPPNEKLY
>FUSION-ENST00000663661.1:491446-ENST00000453716.1:4963|8844
CIVFFFFNFKSR
>ENST00000322527.4|SNV-24380-G-T|4
LKRPILLR
>FUSION-ENST00000663661.1:491446-ENST00000453716.1:4963|3301
MYLCILYIILIYYI
>FUSION-ENST00000654997.1:491446-ENST00000453716.1:4963|11009
YQNLWDTAKAVFTGK
>FUSION-ENST00000540425.1:16152-ENST00000448484.5:116899|135
WGNITGLRNQDLFFVLFFSK
>FUSION-ENST00000663661.1:491446-ENST00000453716.1:4963|4123
NIHQAVDLPKIFFR
>FUSION-ENST00000658518.1:491446-ENST00000453716.1:4963|9708
MYVCMYVCMYVCMYFLR
>FUSION-ENST00000635845.1:491446-ENST00000453716.1:4963|418
MCKNVCDFCTLILYPETLLK
>FUSION-ENST00000663661.1:491446-ENST00000453716.1:4963|6197
LSCNCKTKSYPQSR
>FUSION-ENST00000658518.1:491446-ENST00000453716.1:4963|9925
TLCTDIRSCGLGFPFCPK
>FUSION-ENST00000635845.1:491446-ENST00000453716.1:4963|156
EISLTLNNKAIILPYSQVLPHLLGK
>FUSION-ENST00000658518.1:491446-ENST00000453716.1:4963|10149
MNSSSLLTHVTWVLLIQK
>FUSION-ENST00000658518.1:491446-ENST00000453716.1:4963|9545
NNHKTSQEKFSTIK
>FUSION-ENST00000635845.1:491446-ENST00000453716.1:4963|274
IYEIKTTWSSGIIISIHC
>ENST00000613852.4|SNV-12320-G-A|1
AGEMLSRHIVAVLPEIDPVLFQGK
>FUSION-ENST00000654997.1:491446-ENST00000453716.1:4963|12474
METLQEVEK
>FUSION-ENST00000663661.1:491446-ENST00000453716.1:4963|3729
SDGFKGGSFSCAYTSLLSPAAM
>FUSION-ENST00000663661.1:491446-ENST00000453716.1:4963|6999
LLSNGLCR
>FUSION-ENST00000635845.1:491446-ENST00000453716.1:4963|1180
LLRCGCSPGIVREANNLAK
>FUSION-ENST00000654997.1:491446-ENST00000453716.1:4963|10896
TLNKLGSDGTYLK
>FUSION-ENST00000663661.1:491446-ENST00000453716.1:4963|3460
MLKCLQLSTKK
>FUSION-ENST00000635845.1:491446-ENST00000453716.1:4963|459
SHLSILAFVAFVVLDMKSLTMPMS
>FUSION-ENST00000654997.1:491446-ENST00000453716.1:4963|11877
VEILALGISK
>FUSION-ENST00000635845.1:491446-ENST00000453716.1:4963|1009
MLARLVANS
>FUSION-ENST00000663661.1:491446-ENST00000453716.1:4963|8924
PEMNFPSYQFQLFLC
>FUSION-ENST00000663661.1:491446-ENST00000453716.1:4963|4882
MSVFTFSFSSYPLLL
>FUSION-ENST00000635845.1:491446-ENST00000453716.1:4963|375
LFDVLLDPVCQYLLR
>FUSION-ENST00000663661.1:491446-ENST00000453716.1:4963|3200
PVPYCFGYHNFVVLFEVR
>FUSION-ENST00000663661.1:491446-ENST00000453716.1:4963|5581
MVWCRQKGLK
>FUSION-ENST00000663661.1:491446-ENST00000453716.1:4963|6597
NTFYLPK
>FUSION-ENST00000663661.1:491446-ENST00000453716.1:4963|3532
VTSYFTIAVLK
>FUSION-ENST00000663661.1:491446-ENST00000453716.1:4963|4175
SVLLVSNMSNFKNQPIFIHICYYK
>FUSION-ENST00000663661.1:491446-ENST00000453716.1:4963|7398
MCLTWTGSHQLLLQVTTVCR
>FUSION-ENST00000658518.1:491446-ENST00000453716.1:4963|9207
RKLTLFLSMIWLHLLQK
>FUSION-ENST00000663661.1:491446-ENST00000453716.1:4963|1520
MPRQHSVK
>FUSION-ENST00000663661.1:491446-ENST00000453716.1:4963|2608
LARHGGR
>FUSION-ENST00000663661.1:491446-ENST00000453716.1:4963|3569
RIELINFVHNKS
>FUSION-ENST00000540425.1:16152-ENST00000448484.5:116899|205
NLIEKSNVVLLRAVCYSYLLECI
>FUSION-ENST00000635845.1:491446-ENST00000453716.1:4963|1171
SRPNKEAGQVGISEK
>FUSION-ENST00000663661.1:491446-ENST00000453716.1:4963|4804
VHTKHCNEGILLQCR
>FUSION-ENST00000663661.1:491446-ENST00000453716.1:4963|3702
MAETQDTIHLEAR
>ENST00000526787.2|SNV-72144-A-G|1
GLRRQPK
>FUSION-ENST00000663661.1:491446-ENST00000453716.1:4963|8652
IFLSIPNVFSITEKK
>FUSION-ENST00000663661.1:491446-ENST00000453716.1:4963|2464
MVTSQEKHT
>FUSION-ENST00000654997.1:491446-ENST00000453716.1:4963|12411
MPVIPATGEVEAGK
>FUSION-ENST00000663661.1:491446-ENST00000453716.1:4963|5301
MFIYNKNFK
>FUSION-ENST00000635845.1:491446-ENST00000453716.1:4963|38
LNNKQSRFTMR
>FUSION-ENST00000663661.1:491446-ENST00000453716.1:4963|6635
MSCINWLLVIPLDTVCLCPHPTR
>FUSION-ENST00000663661.1:491446-ENST00000453716.1:4963|7931
GFCYVSSE
>FUSION-ENST00000654997.1:491446-ENST00000453716.1:4963|12443
CHCTPAWATEK
>FUSION-ENST00000663661.1:491446-ENST00000453716.1:4963|8649
YVFHFVWP
>FUSION-ENST00000663661.1:491446-ENST00000453716.1:4963|8796
MNITIYK
>FUSION-ENST00000663661.1:491446-ENST00000453716.1:4963|4435
MTLGMLRG
>FUSION-ENST00000663661.1:491446-ENST00000453716.1:4963|3214
KYPGLEGSKK
>FUSION-ENST00000663661.1:491446-ENST00000453716.1:4963|4237
MSVIIQFAISLFNWYQIYNTFYLLR
>FUSION-ENST00000658518.1:491446-ENST00000453716.1:4963|9294
MLVYDFYYATLQK
>FUSION-ENST00000663661.1:491446-ENST00000453716.1:4963|4322
MGSGWYVESSDAGIQGPK
>FUSION-ENST00000635845.1:491446-ENST00000453716.1:4963|1107
QNYLDLVGWRNQKCHFLAI
>FUSION-ENST00000663661.1:491446-ENST00000453716.1:4963|6778
TEHRNTEAMTTKK
>FUSION-ENST00000658518.1:491446-ENST00000453716.1:4963|10134
YIPTMCLGGEENWSVCKR
>FUSION-ENST00000663661.1:491446-ENST00000453716.1:4963|4574
LRLPHSR
>FUSION-ENST00000654997.1:491446-ENST00000453716.1:4963|11964
YIGNLTYLNK
>FUSION-ENST00000654997.1:491446-ENST00000453716.1:4963|10945
SLIKYCQTESSSTSKSSSTTIK
>FUSION-ENST00000663661.1:491446-ENST00000453716.1:4963|4389
MLNPVMLEFR
>FUSION-ENST00000663661.1:491446-ENST00000453716.1:4963|4766
VTYTGYQLRYIVILSKESFFF
>FUSION-ENST00000658518.1:491446-ENST00000453716.1:4963|9870
LYVYQETSCSFLLMLKQGGDDLR
>FUSION-ENST00000663661.1:491446-ENST00000453716.1:4963|8509
SFCQNTLK
>FUSION-ENST00000663661.1:491446-ENST00000453716.1:4963|6047
SFEEEASSVMMKK
>FUSION-ENST00000663661.1:491446-ENST00000453716.1:4963|8427
MTKWCIWIR
>FUSION-ENST00000663661.1:491446-ENST00000453716.1:4963|2219
FEYCTVIRLDKC
>FUSION-ENST00000663661.1:491446-ENST00000453716.1:4963|6026
MAGRKNSHMTVK
>FUSION-ENST00000663661.1:491446-ENST00000453716.1:4963|2011
LCCRLPK
>FUSION-ENST00000654997.1:491446-ENST00000453716.1:4963|12420
VLIISVYLLVLGLLQK
>FUSION-ENST00000663661.1:491446-ENST00000453716.1:4963|1549
SLKRSLWNL
>FUSION-ENST00000663661.1:491446-ENST00000453716.1:4963|2244
ARAAPCR
>FUSION-ENST00000540425.1:16152-ENST00000448484.5:116899|181
LDFLWVELSIGRPTFDFQFSLCAV
>FUSION-ENST00000654997.1:491446-ENST00000453716.1:4963|10691
GENFCNLSI
>FUSION-ENST00000663661.1:491446-ENST00000453716.1:4963|3429
VSPYGVA
>FUSION-ENST00000654997.1:491446-ENST00000453716.1:4963|12556
LYGAPSAGSGK
>FUSION-ENST00000663661.1:491446-ENST00000453716.1:4963|6786
MERWGVS
>FUSION-ENST00000663661.1:491446-ENST00000453716.1:4963|4210
MIKLGFLRR
>ENST00000505014.5|MNV-12591-CC-C|3
VWPLSASYPSGRKFACGVFG
>FUSION-ENST00000663661.1:491446-ENST00000453716.1:4963|1579
YSLSSISVIPTLFNSERMK
>FUSION-ENST00000654997.1:491446-ENST00000453716.1:4963|12318
VKSFQPSYPRLKPGENR
>FUSION-ENST00000663661.1:491446-ENST00000453716.1:4963|8940
YKNIHFKIR
>FUSION-ENST00000663661.1:491446-ENST00000453716.1:4963|5175
MCVCVCVCVCVCVCLALSLSSK
>FUSION-ENST00000663661.1:491446-ENST00000453716.1:4963|6355
ETKLNSSCVEGCARPSEIGFLR
>ENST00000271332.4|SNV-1223-T-G|2
ANQFFSLDPVTGAVTTAEELDR
>FUSION-ENST00000663661.1:491446-ENST00000453716.1:4963|3632
MCSIPKGK
>FUSION-ENST00000635845.1:491446-ENST00000453716.1:4963|209
YLCASLFAKLKK
>FUSION-ENST00000663661.1:491446-ENST00000453716.1:4963|5781
KAAEMCYHK
>FUSION-ENST00000663661.1:491446-ENST00000453716.1:4963|7282
LCDLNYKSVSL
>FUSION-ENST00000658518.1:491446-ENST00000453716.1:4963|9276
FPVGKKPHAFISIK
>FUSION-ENST00000663661.1:491446-ENST00000453716.1:4963|6575
NVVKLVIK
>FUSION-ENST00000663661.1:491446-ENST00000453716.1:4963|8139
MFLSNNFSLLPNSQTFFQSKKK
>FUSION-ENST00000635845.1:491446-ENST00000453716.1:4963|133
VSHTIFN
>FUSION-ENST00000654997.1:491446-ENST00000453716.1:4963|11437
MHAPRVSRI
>FUSION-ENST00000663661.1:491446-ENST00000453716.1:4963|1830
LWLACSRTEKTVK
>ENST00000312693.4|INDEL-623-A-AAA|5
VSPKGENARMK
>FUSION-ENST00000663661.1:491446-ENST00000453716.1:4963|4593
KNSGFFTSL
>ENST00000532957.5|MNV-18733-CC-C|30
GGAACAGGSRLSAPQR
>FUSION-ENST00000663661.1:491446-ENST00000453716.1:4963|7762
KEIMCLRVCAFLSS
>FUSION-ENST00000663661.1:491446-ENST00000453716.1:4963|2606
MLRQENCLNPQGR
>FUSION-ENST00000663661.1:491446-ENST00000453716.1:4963|5662
MLAYWLR
>FUSION-ENST00000663661.1:491446-ENST00000453716.1:4963|6243
QNSSPQNKEFK
>FUSION-ENST00000663661.1:491446-ENST00000453716.1:4963|7746
QLQQKTFTERYLGIICVQSLK
>FUSION-ENST00000663661.1:491446-ENST00000453716.1:4963|8656
EILDGKYVFHFVWP
>FUSION-ENST00000654997.1:491446-ENST00000453716.1:4963|13011
SFPLMKVHK
>FUSION-ENST00000654997.1:491446-ENST00000453716.1:4963|10935
IQQHIKK
>FUSION-ENST00000663661.1:491446-ENST00000453716.1:4963|6972
LGIVQNR
>FUSION-ENST00000663661.1:491446-ENST00000453716.1:4963|8915
MGALVYFFK
>FUSION-ENST00000663661.1:491446-ENST00000453716.1:4963|8631
MQILLYNFQ
>FUSION-ENST00000654997.1:491446-ENST00000453716.1:4963|13144
MWFCFCLISH
>FUSION-ENST00000540425.1:12277-ENST00000448484.5:116899|5
DIRLHRK
>FUSION-ENST00000654997.1:491446-ENST00000453716.1:4963|12462
SILHSKRNSLSEEN
>FUSION-ENST00000663661.1:491446-ENST00000453716.1:4963|8561
LMIISLFLFTQIR
>FUSION-ENST00000663661.1:491446-ENST00000453716.1:4963|1638
FRVSPQCKAFK
>FUSION-ENST00000663661.1:491446-ENST00000453716.1:4963|4044
HYTARVNDSAYDSNQTKFPFNPK
>FUSION-ENST00000663661.1:491446-ENST00000453716.1:4963|3770
RHHVQLVFIFFCFQ
>FUSION-ENST00000658518.1:491446-ENST00000453716.1:4963|9877
LFSTISALFQKKR
>FUSION-ENST00000658518.1:491446-ENST00000453716.1:4963|9580
VWNLYSLRK
>FUSION-ENST00000658518.1:491446-ENST00000453716.1:4963|10332
FSHIVGIQPMFAGHYFEK
>ENST00000529230.6|MNV-83657-AT-A|3
TLSREQSAWKSWDVWLSPMA
>FUSION-ENST00000663661.1:491446-ENST00000453716.1:4963|7397
CLTWTGSHQLLLQVTTVCR
>FUSION-ENST00000635845.1:491446-ENST00000453716.1:4963|1211
LEEQEGVLLRRFWWGGAAIK
>FUSION-ENST00000654997.1:491446-ENST00000453716.1:4963|12646
LLLCFSYKEGVRNFNYF
>FUSION-ENST00000663661.1:491446-ENST00000453716.1:4963|4458
MKHMNKI
>FUSION-ENST00000663661.1:491446-ENST00000453716.1:4963|7034
LIWSLYSRVIK
>FUSION-ENST00000663661.1:491446-ENST00000453716.1:4963|3878
NSSLVSQLTLILK
>FUSION-ENST00000654997.1:491446-ENST00000453716.1:4963|11169
SFISEGEIKFFKDK
>FUSION-ENST00000654997.1:491446-ENST00000453716.1:4963|10713
LERMWRNR
>FUSION-ENST00000663661.1:491446-ENST00000453716.1:4963|3277
TPEIIVPK
>FUSION-ENST00000654997.1:491446-ENST00000453716.1:4963|13008
MILRRCIFSYVK
>FUSION-ENST00000654997.1:491446-ENST00000453716.1:4963|11036
TQCTRISGTQLK
>FUSION-ENST00000663661.1:491446-ENST00000453716.1:4963|5673
DVNYCACYITLWPLLYSFFLK
>FUSION-ENST00000663661.1:491446-ENST00000453716.1:4963|5907
MYFNINGYHIVLCVDIHFKY
>FUSION-ENST00000654997.1:491446-ENST00000453716.1:4963|13091
LMFSGEQCLR
>ENST00000644646.1|SNV-71355-C-G|1
ELGNLQSHLILTLLNKIEKLLR
>FUSION-ENST00000663661.1:491446-ENST00000453716.1:4963|5949
NLPVSSPK
>FUSION-ENST00000663661.1:491446-ENST00000453716.1:4963|5201
MIQSYVR
>FUSION-ENST00000654997.1:491446-ENST00000453716.1:4963|12916
DWLASHSR
>FUSION-ENST00000663661.1:491446-ENST00000453716.1:4963|8162
MLVKCLCLKFLGK
>FUSION-ENST00000654997.1:491446-ENST00000453716.1:4963|12772
SSGRTFMK
>ENST00000532957.5|MNV-18733-CC-C|40
GTQQRVAGPGRSDSHGQPR
>FUSION-ENST00000663661.1:491446-ENST00000453716.1:4963|3792
MTHHAWPIVGIVISGTFLSSK
>FUSION-ENST00000663661.1:491446-ENST00000453716.1:4963|5433
DKVGGQGG
>ENST00000278616.8|INDEL-85445-T-TA|4
NNACCCGLHEKTKETFFR
>ENST00000644646.1|SNV-71355-C-G|4
VVSATHQVFLPAYAAWTR
>FUSION-ENST00000635845.1:491446-ENST00000453716.1:4963|750
TPFTLTPSASFIFPYNSR
>FUSION-ENST00000663661.1:491446-ENST00000453716.1:4963|5110
SELVDTRCFK
>FUSION-ENST00000663661.1:491446-ENST00000453716.1:4963|5639
SIFYTSNLISFRVCPVSLK
>FUSION-ENST00000635845.1:491446-ENST00000453716.1:4963|548
MNTIKITYHY
>FUSION-ENST00000663661.1:491446-ENST00000453716.1:4963|2803
IIKSKVSK
>FUSION-ENST00000663661.1:491446-ENST00000453716.1:4963|4650
HDILIHAMASKIIENIMLSNISQTR
>ENST00000460288.1|SNV-7146-A-G|1
AVAVTVIATVQISTHT
>FUSION-ENST00000663661.1:491446-ENST00000453716.1:4963|7801
IPLVINESK
>FUSION-ENST00000635845.1:491446-ENST00000453716.1:4963|702
FPLHSLLLGGILLSNVYWK
>FUSION-ENST00000635845.1:491446-ENST00000453716.1:4963|501
MSPFLCPSVLIVQFPPISENM
>FUSION-ENST00000658518.1:491446-ENST00000453716.1:4963|9696
PQPPEYLR
>FUSION-ENST00000663661.1:491446-ENST00000453716.1:4963|6271
KNLEAVILVILM
>FUSION-ENST00000635845.1:491446-ENST00000453716.1:4963|445
ASQFSQHH
>FUSION-ENST00000654997.1:491446-ENST00000453716.1:4963|11710
RPPPRLANFFLYF
>FUSION-ENST00000663661.1:491446-ENST00000453716.1:4963|4962
YEYLYSSYIPVYGIILK
>ENST00000275198.1|SNV-704-G-A|1
IENTDSKTESSSESYKAR
>FUSION-ENST00000663661.1:491446-ENST00000453716.1:4963|4623
SALFTTGK
>ENST00000278935.8|SNV-95268-G-A|2
DPKSTPTPTYYGSLTR
>ENST00000345136.7|SNV-57019-G-T|2
LSIYEAMRR
>FUSION-ENST00000663661.1:491446-ENST00000453716.1:4963|4735
MFIGKIK
>FUSION-ENST00000471115.6:1149-ENST00000633113.1:219516|3
KARLLPEGEETLESG
>FUSION-ENST00000654997.1:491446-ENST00000453716.1:4963|12076
EQAKHLRK
>FUSION-ENST00000635845.1:491446-ENST00000453716.1:4963|1188
MMGCEGR
>FUSION-ENST00000635845.1:491446-ENST00000453716.1:4963|567
LEHYTGVCAEDLEVIK
>FUSION-ENST00000635845.1:491446-ENST00000453716.1:4963|591
VGALYWCMC
>FUSION-ENST00000663661.1:491446-ENST00000453716.1:4963|2139
LLIVHINSNVYSYFAHKVPFKVNL
>FUSION-ENST00000635845.1:491446-ENST00000453716.1:4963|87
GDTKEMISQHFIRFHK
>FUSION-ENST00000663661.1:491446-ENST00000453716.1:4963|3390
GSSESPASASR
>FUSION-ENST00000663661.1:491446-ENST00000453716.1:4963|5334
IYLMVTFKIK
>FUSION-ENST00000654997.1:491446-ENST00000453716.1:4963|12025
MAIGNIVW
>FUSION-ENST00000663661.1:491446-ENST00000453716.1:4963|6236
IELSFIVI
>FUSION-ENST00000654997.1:491446-ENST00000453716.1:4963|12693
NSRIPAHLK
>FUSION-ENST00000654997.1:491446-ENST00000453716.1:4963|12322
MPAKVKSFQPSYPR
>ENST00000507005.1|SNV-2070-G-T|8
CPRGIVGR
>FUSION-ENST00000635845.1:491446-ENST00000453716.1:4963|368
IFASVFIRDIGR
>FUSION-ENST00000654997.1:491446-ENST00000453716.1:4963|10918
HMIMSTDAEK
>FUSION-ENST00000663661.1:491446-ENST00000453716.1:4963|3781
YSMKYFKEK
>FUSION-ENST00000654997.1:491446-ENST00000453716.1:4963|10804
MLMDRKTQYHGNGHTAQSNL
>FUSION-ENST00000654997.1:491446-ENST00000453716.1:4963|12770
ISFLFMAA
>ENST00000371806.4|SNV-1479-C-G|1
VVGLEGCDKLTILR
>FUSION-ENST00000635845.1:491446-ENST00000453716.1:4963|999
MSHHAQSLFFCFCFFLR
>FUSION-ENST00000658518.1:491446-ENST00000453716.1:4963|10264
KNNLGPH
>FUSION-ENST00000663661.1:491446-ENST00000453716.1:4963|4838
YLILATTCLSLLPVKIIHKIAAPYN
>FUSION-ENST00000635845.1:491446-ENST00000453716.1:4963|531
IHVYMSHVGVLHPLTR
>FUSION-ENST00000663661.1:491446-ENST00000453716.1:4963|4512
KQLHGPGKISCLR
>FUSION-ENST00000663661.1:491446-ENST00000453716.1:4963|4426
VIYLSYAGSK
>FUSION-ENST00000658518.1:491446-ENST00000453716.1:4963|10525
MRNLIYSSSLMF
>FUSION-ENST00000654997.1:491446-ENST00000453716.1:4963|12851
RVVIFCKCFR
>FUSION-ENST00000663661.1:491446-ENST00000453716.1:4963|2865
MKNYVPKYSK
>FUSION-ENST00000654997.1:491446-ENST00000453716.1:4963|11322
TAELTAKYERVVK
>ENST00000626874.2|SNV-56284-G-A|4
DKTVLGNINWAFLGVDEAHR
>FUSION-ENST00000663661.1:491446-ENST00000453716.1:4963|4420
MTRVSQR
>FUSION-ENST00000658518.1:491446-ENST00000453716.1:4963|9813
VISHSSGIR
>FUSION-ENST00000654997.1:491446-ENST00000453716.1:4963|11997
NQVLLLNFVELE
>FUSION-ENST00000663661.1:491446-ENST00000453716.1:4963|5148
MVLIFYRWCWGHIERR
>FUSION-ENST00000663661.1:491446-ENST00000453716.1:4963|3333
MVGYRSRGVLEEHLYDLR
>FUSION-ENST00000658518.1:491446-ENST00000453716.1:4963|10110
MSPYISLI
>FUSION-ENST00000654997.1:491446-ENST00000453716.1:4963|12846
MVIGVSNR
>FUSION-ENST00000540425.1:16152-ENST00000448484.5:116899|78
ALAARSRPGGGVGGGGRSR
>FUSION-ENST00000654997.1:491446-ENST00000453716.1:4963|10957
DSQPNSTRGTK
>FUSION-ENST00000654997.1:491446-ENST00000453716.1:4963|11764
NNSQKMCQSKFSLVSK
>FUSION-ENST00000663661.1:491446-ENST00000453716.1:4963|3447
MFATVYKER
>ENST00000478791.1|SNV-7014-C-T|1
IPEAVESPQEASGKRNMK
>FUSION-ENST00000658518.1:491446-ENST00000453716.1:4963|9583
KVWNLYSLR
>FUSION-ENST00000654997.1:491446-ENST00000453716.1:4963|10837
EDTNKWK
>FUSION-ENST00000654997.1:491446-ENST00000453716.1:4963|12079
MREQAKHLR
>FUSION-ENST00000663661.1:491446-ENST00000453716.1:4963|6568
QIFQLSK
>FUSION-ENST00000654997.1:491446-ENST00000453716.1:4963|12169
LEELSLGNNKFVRGDK
>FUSION-ENST00000663661.1:491446-ENST00000453716.1:4963|1526
AICWAVT
>FUSION-ENST00000663661.1:491446-ENST00000453716.1:4963|5843
FLMYNRF
>FUSION-ENST00000663661.1:491446-ENST00000453716.1:4963|7412
TYLFQDSFSFCCPNKFHIL
>FUSION-ENST00000654997.1:491446-ENST00000453716.1:4963|11449
TFKNWPIYSK
>ENST00000398016.7|SNV-674828-G-A|2
AIIYTVELK
>FUSION-ENST00000635845.1:491446-ENST00000453716.1:4963|7
ISVCLGR
>FUSION-ENST00000663661.1:491446-ENST00000453716.1:4963|6251
SLYSCSSFCKQNSSPQNK
>FUSION-ENST00000663661.1:491446-ENST00000453716.1:4963|3689
LIIVQYSIIMAI
>FUSION-ENST00000663661.1:491446-ENST00000453716.1:4963|8857
MGRSISFYK
>FUSION-ENST00000663661.1:491446-ENST00000453716.1:4963|6904
LHVSMNKYVAIIQNNRGTFVFWAGG
>FUSION-ENST00000658518.1:491446-ENST00000453716.1:4963|10446
CIEQCLAHKC
>FUSION-ENST00000663661.1:491446-ENST00000453716.1:4963|4255
GTTLSPHSG
>FUSION-ENST00000654997.1:491446-ENST00000453716.1:4963|10948
MNIDAKILNKILPNR
>FUSION-ENST00000663661.1:491446-ENST00000453716.1:4963|2979
MMGSFRKAVTEGQK
>FUSION-ENST00000663661.1:491446-ENST00000453716.1:4963|1706
MHVLASK
>FUSION-ENST00000654997.1:491446-ENST00000453716.1:4963|11801
NLSLNRAPK
>FUSION-ENST00000663661.1:491446-ENST00000453716.1:4963|8899
MWSYVLPVK
>FUSION-ENST00000635845.1:491446-ENST00000453716.1:4963|1280
GNSYYWSFNK
>FUSION-ENST00000654997.1:491446-ENST00000453716.1:4963|11051
QKYISFLKPMRTK
>FUSION-ENST00000663661.1:491446-ENST00000453716.1:4963|5692
CKIKTISLPSER
>FUSION-ENST00000635845.1:491446-ENST00000453716.1:4963|14
QLAKLAGELHRPWWVQSSEPESK
>FUSION-ENST00000658518.1:491446-ENST00000453716.1:4963|9431
MYVGGLNVCVCIWKER
>FUSION-ENST00000663661.1:491446-ENST00000453716.1:4963|2325
TCLSVFPSGDPTYTR
>FUSION-ENST00000663661.1:491446-ENST00000453716.1:4963|8772
ILQKGFK
>ENST00000261170.5|SNV-77344-G-A|7
IGVHSGPCAAGVVGIKMPRYCLFR
>FUSION-ENST00000635845.1:491446-ENST00000453716.1:4963|1483
VSDLQKRSM
>FUSION-ENST00000658518.1:491446-ENST00000453716.1:4963|9683
MLLPKTVSLYLLWLYEKLK
>FUSION-ENST00000663661.1:491446-ENST00000453716.1:4963|3139
SQMCWVCDTWIVK
>FUSION-ENST00000663661.1:491446-ENST00000453716.1:4963|3739
MAENRER
>FUSION-ENST00000663661.1:491446-ENST00000453716.1:4963|3947
LKICTGSLFPK
>FUSION-ENST00000663661.1:491446-ENST00000453716.1:4963|4825
MLVSATIVTG
>FUSION-ENST00000663661.1:491446-ENST00000453716.1:4963|4947
RLHNYIPKEIYIFINK
>FUSION-ENST00000635845.1:491446-ENST00000453716.1:4963|844
LAAGVYLLPSRLGS
>FUSION-ENST00000654997.1:491446-ENST00000453716.1:4963|12367
SNHFTATMEGALGSR
>FUSION-ENST00000663661.1:491446-ENST00000453716.1:4963|2818
MVACACNPSY
>ENST00000533694.5|SNV-7962-C-T|5
RTRSLPHALLVLWK
>FUSION-ENST00000635845.1:491446-ENST00000453716.1:4963|136
MCQNCLSKSKVSHTIFN
>FUSION-ENST00000635845.1:491446-ENST00000453716.1:4963|79
MISQHFIRFHKNSEHQTIHCYI
>FUSION-ENST00000663661.1:491446-ENST00000453716.1:4963|2760
EIYFYLAKLPLLKK
>FUSION-ENST00000663661.1:491446-ENST00000453716.1:4963|5632
SPISFTSAFSGMLK
>FUSION-ENST00000663661.1:491446-ENST00000453716.1:4963|8945
FKPKEDK
>FUSION-ENST00000663661.1:491446-ENST00000453716.1:4963|2077
SISYSLWNMNV
>FUSION-ENST00000663661.1:491446-ENST00000453716.1:4963|5504
GSYQLSR
>FUSION-ENST00000663661.1:491446-ENST00000453716.1:4963|8667
NLPWVLVRRTWK
>FUSION-ENST00000654997.1:491446-ENST00000453716.1:4963|12167
GDKKAER
>FUSION-ENST00000654997.1:491446-ENST00000453716.1:4963|11684
PFFAEVEFLVKS
>FUSION-ENST00000663661.1:491446-ENST00000453716.1:4963|1918
VKPCLYQQK
>FUSION-ENST00000654997.1:491446-ENST00000453716.1:4963|10659
CWKGCGEIGMLLHCW
>FUSION-ENST00000635845.1:491446-ENST00000453716.1:4963|1322
EALLVEELCVVR
>FUSION-ENST00000663661.1:491446-ENST00000453716.1:4963|8949
YICDSYKLF
>FUSION-ENST00000654997.1:491446-ENST00000453716.1:4963|13117
LIEMFFFGK
>FUSION-ENST00000635845.1:491446-ENST00000453716.1:4963|1139
MAFWPLWV
>FUSION-ENST00000663661.1:491446-ENST00000453716.1:4963|4124
NIHQAVDLPK
>FUSION-ENST00000663661.1:491446-ENST00000453716.1:4963|4484
KVKNWINTNSLNEHASINFR
>FUSION-ENST00000663661.1:491446-ENST00000453716.1:4963|2407
LLEKQNSSP
>ENST00000493544.1|SNV-23989-G-A|1
HGAAGLQREIQEGAYSGSCYHR
>ENST00000413465.6|MNV-12591-CC-C|2
LRLALTVPPSTTTTCVTVPAWAA
>FUSION-ENST00000663661.1:491446-ENST00000453716.1:4963|3779
MNFCGTQAFSP
>FUSION-ENST00000658518.1:491446-ENST00000453716.1:4963|10291
QFSGFFLKACNWIFDL
>FUSION-ENST00000663661.1:491446-ENST00000453716.1:4963|2928
MTFVFITFKYSFVFLWR
>FUSION-ENST00000663661.1:491446-ENST00000453716.1:4963|6071
MSPSSLQMHGWWCGSDGAR
>FUSION-ENST00000654997.1:491446-ENST00000453716.1:4963|12084
HPIYSSGVTSKSSANA
>FUSION-ENST00000635845.1:491446-ENST00000453716.1:4963|1148
HVEQHPGGGGPEGTPVLCGLGNLK
>FUSION-ENST00000663661.1:491446-ENST00000453716.1:4963|2791
MHRNKTK
>FUSION-ENST00000663661.1:491446-ENST00000453716.1:4963|4325
AGSVWGAIL
>FUSION-ENST00000635845.1:491446-ENST00000453716.1:4963|1002
YGLLPLFILMK
>FUSION-ENST00000663661.1:491446-ENST00000453716.1:4963|5009
EEKEQLGVEGGGCRLK
>FUSION-ENST00000663661.1:491446-ENST00000453716.1:4963|7051
HALLCLFPVMLYCK
>FUSION-ENST00000663661.1:491446-ENST00000453716.1:4963|1926
KYENYPGTHL
>FUSION-ENST00000663661.1:491446-ENST00000453716.1:4963|8779
MLTSLISYSFIK
>FUSION-ENST00000663661.1:491446-ENST00000453716.1:4963|4726
LWIKLII
>FUSION-ENST00000658518.1:491446-ENST00000453716.1:4963|10086
MKPVLCSATLHSMILLYNCYFIL
>FUSION-ENST00000663661.1:491446-ENST00000453716.1:4963|1683
SSILRISEVEGGTLSLRLK
>FUSION-ENST00000663661.1:491446-ENST00000453716.1:4963|8360
MTSYLKLYPSWK
>FUSION-ENST00000663661.1:491446-ENST00000453716.1:4963|2640
MPLHSSLSYR
>ENST00000367535.8|SNV-16331-A-G|5
KAEEQLALAASMK
>ENST00000261170.5|SNV-77344-G-A|6
MPRYCLFR
>FUSION-ENST00000658518.1:491446-ENST00000453716.1:4963|10504
LKFLTITLSVRWCK
>FUSION-ENST00000658518.1:491446-ENST00000453716.1:4963|9475
MSYHLKLNYGILFCDKN
>FUSION-ENST00000654997.1:491446-ENST00000453716.1:4963|12425
IFYSPFLRR
>FUSION-ENST00000663661.1:491446-ENST00000453716.1:4963|7981
WRLQQAK
>FUSION-ENST00000635845.1:491446-ENST00000453716.1:4963|1460
MFLRAALSRIR
>FUSION-ENST00000663661.1:491446-ENST00000453716.1:4963|6882
DFTLTLSAWDTQPSYGFLFVTFR
>FUSION-ENST00000663661.1:491446-ENST00000453716.1:4963|2782
SLNGNILLLSKTSIIK
>FUSION-ENST00000663661.1:491446-ENST00000453716.1:4963|8000
KSYLICPYK
>FUSION-ENST00000654997.1:491446-ENST00000453716.1:4963|13058
KNNYFPNCFYDLIQASFNNCK
>FUSION-ENST00000654997.1:491446-ENST00000453716.1:4963|10576
NYEHNGTVSLFCLRGVSSQSLE
>ENST00000399322.7|SNV-367288-G-T|3
IYRKFHYLLNPR
>FUSION-ENST00000635845.1:491446-ENST00000453716.1:4963|1298
CIPLARESTR
>FUSION-ENST00000635845.1:491446-ENST00000453716.1:4963|454
VLPRLSSR
>FUSION-ENST00000663661.1:491446-ENST00000453716.1:4963|6117
MGKNKEK
>FUSION-ENST00000663661.1:491446-ENST00000453716.1:4963|6141
ENHLKKGK
>FUSION-ENST00000635845.1:491446-ENST00000453716.1:4963|118
TIFHSFQLR
>FUSION-ENST00000663661.1:491446-ENST00000453716.1:4963|8341
MHYIDGHPSV
>FUSION-ENST00000663661.1:491446-ENST00000453716.1:4963|6862
LSFWTWR
>FUSION-ENST00000663661.1:491446-ENST00000453716.1:4963|4345
MCVCYMFFGFS
>FUSION-ENST00000635845.1:491446-ENST00000453716.1:4963|151
GKDDFLGEIFD
>FUSION-ENST00000663661.1:491446-ENST00000453716.1:4963|6024
KNSHMTVK
>FUSION-ENST00000663661.1:491446-ENST00000453716.1:4963|8988
MLKTSKTHYCCMIFTR
>FUSION-ENST00000540425.1:16152-ENST00000448484.5:116899|140
MCLLCLWFLEAYLK
>FUSION-ENST00000663661.1:491446-ENST00000453716.1:4963|2295
RWWPATTTSELPGFK
>FUSION-ENST00000658518.1:491446-ENST00000453716.1:4963|9399
RTVWGKLPP
>FUSION-ENST00000663661.1:491446-ENST00000453716.1:4963|7637
FSFRSHWP
>FUSION-ENST00000658518.1:491446-ENST00000453716.1:4963|10210
LYTLNMCSLKK
>FUSION-ENST00000635845.1:491446-ENST00000453716.1:4963|1116
MSVTSDHLPIFR
>ENST00000335658.6|SNV-7014-C-T|5
ISARARIPEAVESPQEASGVR
>FUSION-ENST00000663661.1:491446-ENST00000453716.1:4963|4718
MFLNSLSFLRCK
>ENST00000316316.10|SNV-3467-G-C|1
QVFESYVSEYHKNDILLILKER
>FUSION-ENST00000663661.1:491446-ENST00000453716.1:4963|7233
MFNKLPCPSQNNAR
>FUSION-ENST00000654997.1:491446-ENST00000453716.1:4963|10596
MAHVHLCNKPARSAHVSQNLKYNK
>ENST00000392314.5|SNV-195847-G-A|4
IKVMSLGR
>FUSION-ENST00000663661.1:491446-ENST00000453716.1:4963|3784
MYSMKYFK
>FUSION-ENST00000635845.1:491446-ENST00000453716.1:4963|965
EEMQRAR
>FUSION-ENST00000663661.1:491446-ENST00000453716.1:4963|7597
SLSEKKE
>FUSION-ENST00000635845.1:491446-ENST00000453716.1:4963|729
MCSSVKCMR
>FUSION-ENST00000663661.1:491446-ENST00000453716.1:4963|8554
LSKICNNKGR
>FUSION-ENST00000635845.1:491446-ENST00000453716.1:4963|536
MCRGTTFHLVVVSP
>ENST00000415708.6|SNV-44702-G-T|1
WGSRFVTVG
>FUSION-ENST00000635845.1:491446-ENST00000453716.1:4963|1138
AFWPLWV
>ENST00000558588.5|SNV-10398-C-A|5
LRWLSIAGRSLGICCSQRPWK
>FUSION-ENST00000663661.1:491446-ENST00000453716.1:4963|7267
MPCLYFHIHRVLLLMYEMGY
>FUSION-ENST00000663661.1:491446-ENST00000453716.1:4963|6250
MSLYSCSSFCKQNSSPQNKEFK
>FUSION-ENST00000654997.1:491446-ENST00000453716.1:4963|11257
MPLDWETPPTRGR
>FUSION-ENST00000663661.1:491446-ENST00000453716.1:4963|6188
MLHLTMNKTKPIILK
>FUSION-ENST00000663661.1:491446-ENST00000453716.1:4963|7163
TLPTLWLK
>FUSION-ENST00000663661.1:491446-ENST00000453716.1:4963|3815
WSQFYFLVK
>FUSION-ENST00000663661.1:491446-ENST00000453716.1:4963|5389
LPIDFCKGR
>FUSION-ENST00000663661.1:491446-ENST00000453716.1:4963|2565
MQQKITVASVI
>FUSION-ENST00000663661.1:491446-ENST00000453716.1:4963|5135
NDSIQSINID
>FUSION-ENST00000654997.1:491446-ENST00000453716.1:4963|12746
MYKLWGTYLNHNR
>FUSION-ENST00000663661.1:491446-ENST00000453716.1:4963|8439
NMWRTHQQNTYIHR
>ENST00000456556.5|SNV-4651-A-T|5
KERTALHLACASGQPEMVHLLVSR
>FUSION-ENST00000663661.1:491446-ENST00000453716.1:4963|4910
MYFSYCIASKWKPVISLTG
>FUSION-ENST00000663661.1:491446-ENST00000453716.1:4963|4934
LCPLSFLKYSCKNILNAK
>FUSION-ENST00000663661.1:491446-ENST00000453716.1:4963|2807
MLNVTTILKIIK
>FUSION-ENST00000663661.1:491446-ENST00000453716.1:4963|4592
NSGFFTSL
>FUSION-ENST00000663661.1:491446-ENST00000453716.1:4963|6420
MYFLGLVNSVAHRWGFTFSPK
>FUSION-ENST00000658518.1:491446-ENST00000453716.1:4963|10029
SEDLMNQALLIIIFFNTTL
>FUSION-ENST00000635845.1:491446-ENST00000453716.1:4963|558
IYLSQLMKHN
>FUSION-ENST00000663661.1:491446-ENST00000453716.1:4963|6153
FNSVIFLCREDR
>FUSION-ENST00000663661.1:491446-ENST00000453716.1:4963|3864
MSSNAIIFK
>FUSION-ENST00000663661.1:491446-ENST00000453716.1:4963|4079
IQELLCCGSLTHY
>FUSION-ENST00000663661.1:491446-ENST00000453716.1:4963|6725
VDNPLWQECR
>ENST00000560751.1|INDEL-623-A-AAA|11
WPRGSSRCTKPR
>FUSION-ENST00000663661.1:491446-ENST00000453716.1:4963|5796
VTCFEGPLESTL
>FUSION-ENST00000658518.1:491446-ENST00000453716.1:4963|9321
MSSMSSMLNSFFK
>FUSION-ENST00000658518.1:491446-ENST00000453716.1:4963|10484
VQSLLILFNIRELSK
>FUSION-ENST00000663661.1:491446-ENST00000453716.1:4963|6327
VQFTSYH
>FUSION-ENST00000658518.1:491446-ENST00000453716.1:4963|10309
MEFINTT
>FUSION-ENST00000663661.1:491446-ENST00000453716.1:4963|5493
MPSCHLKLATAKVSPCGNLQIL
>FUSION-ENST00000654997.1:491446-ENST00000453716.1:4963|11062
QKNENQNK
>FUSION-ENST00000663661.1:491446-ENST00000453716.1:4963|8354
MLGNEDR
>FUSION-ENST00000663661.1:491446-ENST00000453716.1:4963|2638
MPLHSSLSYRER
>FUSION-ENST00000663661.1:491446-ENST00000453716.1:4963|1568
IIFHLGTA
>FUSION-ENST00000635845.1:491446-ENST00000453716.1:4963|935
MGFQHVGLADLK
>FUSION-ENST00000663661.1:491446-ENST00000453716.1:4963|8862
VHMYLCSKR
>ENST00000316316.10|SNV-3467-G-C|5
MNSDQVTLVRQVFESYVSEYHK
>FUSION-ENST00000663661.1:491446-ENST00000453716.1:4963|6045
MKKNQGVPLLTIGSSSR
>FUSION-ENST00000658518.1:491446-ENST00000453716.1:4963|9882
TKLFSTISALFQK
>FUSION-ENST00000663661.1:491446-ENST00000453716.1:4963|9009
HIPLNYMIACGSSLSYRHLEDG
>FUSION-ENST00000658518.1:491446-ENST00000453716.1:4963|9519
ELRFSKIR
>FUSION-ENST00000663661.1:491446-ENST00000453716.1:4963|6739
GCELRLERYESVHL
>FUSION-ENST00000658518.1:491446-ENST00000453716.1:4963|9618
TAKWGLVANY
>FUSION-ENST00000635845.1:491446-ENST00000453716.1:4963|762
LCYSRVSCICY
>FUSION-ENST00000663661.1:491446-ENST00000453716.1:4963|7341
FCSLTLLFKIIK
>FUSION-ENST00000654997.1:491446-ENST00000453716.1:4963|12750
ALLPKDSLLQQPVLTITNPAQQ
>FUSION-ENST00000654997.1:491446-ENST00000453716.1:4963|10984
AELKKIETR
>FUSION-ENST00000663661.1:491446-ENST00000453716.1:4963|2899
IKIRNTVVDR
>FUSION-ENST00000654997.1:491446-ENST00000453716.1:4963|12969
TLFDLLLQFSWSLNFR
>FUSION-ENST00000663661.1:491446-ENST00000453716.1:4963|8401
TGGIKWLPVMQS
>FUSION-ENST00000654997.1:491446-ENST00000453716.1:4963|12890
VVRPVLKHSVRANSGGGEK
>FUSION-ENST00000663661.1:491446-ENST00000453716.1:4963|8133
KPQGNTHTETEREK
>FUSION-ENST00000663661.1:491446-ENST00000453716.1:4963|6352
CLEALTLDSLGIANVHK
>FUSION-ENST00000663661.1:491446-ENST00000453716.1:4963|2111
LVTGDSVK
>ENST00000369483.5|INDEL-82902-A-AAGA|5
LSRDATFHYGEEQAAK
>FUSION-ENST00000635845.1:491446-ENST00000453716.1:4963|817
LARLVLTS
>FUSION-ENST00000654997.1:491446-ENST00000453716.1:4963|11493
GKLAILIIEKIVDDK
>FUSION-ENST00000658518.1:491446-ENST00000453716.1:4963|10071
MVWEHVESIIFSSLKDSI
>FUSION-ENST00000663661.1:491446-ENST00000453716.1:4963|5772
KFSEYNR
>ENST00000156471.10|SNV-95752-A-G|2
ASLCSLYNWR
>FUSION-ENST00000663661.1:491446-ENST00000453716.1:4963|5872
MFKHLETF
>FUSION-ENST00000663661.1:491446-ENST00000453716.1:4963|7965
QTKKPHFNSIHCKSITIK
>FUSION-ENST00000663661.1:491446-ENST00000453716.1:4963|7920
MIHTSHF
>FUSION-ENST00000663661.1:491446-ENST00000453716.1:4963|5062
MFFSSLSCCMSYN
>FUSION-ENST00000663661.1:491446-ENST00000453716.1:4963|6657
SLEAGKSGQQFCK
>FUSION-ENST00000658518.1:491446-ENST00000453716.1:4963|10513
YHLFSYSEIIK
>FUSION-ENST00000658518.1:491446-ENST00000453716.1:4963|10008
DKYLSGHR
>FUSION-ENST00000635845.1:491446-ENST00000453716.1:4963|1183
GCEGRLLR
>FUSION-ENST00000663661.1:491446-ENST00000453716.1:4963|7450
MFYYCRIVLHCTKPEQFNSFRGAR
>FUSION-ENST00000654997.1:491446-ENST00000453716.1:4963|10776
WCWENQLALCRKLK
>FUSION-ENST00000658518.1:491446-ENST00000453716.1:4963|10429
CFSSFFTDICVRSFPVL
>ENST00000413465.6|MNV-12591-CC-C|4
CSDSDGLAPLSILSEWK
>FUSION-ENST00000663661.1:491446-ENST00000453716.1:4963|4319
GSGWYVESSDAGIQGPKVQGR
>FUSION-ENST00000663661.1:491446-ENST00000453716.1:4963|8242
LHEALIPLIPFTRGGALMA
>FUSION-ENST00000663661.1:491446-ENST00000453716.1:4963|7255
MLILCTWPTGDIQHV
>FUSION-ENST00000663661.1:491446-ENST00000453716.1:4963|4487
QLNVGRMSLNKK
>FUSION-ENST00000635845.1:491446-ENST00000453716.1:4963|952
EFRSCHLGWSTIRNLGSLQPLTPR
>FUSION-ENST00000663661.1:491446-ENST00000453716.1:4963|5471
SGIIPLK
>FUSION-ENST00000635845.1:491446-ENST00000453716.1:4963|499
MMVSSFIHVPTK
>FUSION-ENST00000663661.1:491446-ENST00000453716.1:4963|6571
VSLKHVAFNLVF
>FUSION-ENST00000654997.1:491446-ENST00000453716.1:4963|13159
MQTEKYNICIVSCVLFLK
>ENST00000278853.9|SNV-5819-A-G|4
IAKDEAFSSYYGEDDYPIVR
>FUSION-ENST00000635845.1:491446-ENST00000453716.1:4963|552
TTKINCHSHHLLSKMNTIK
>FUSION-ENST00000663661.1:491446-ENST00000453716.1:4963|1888
TNFALANLLFLYSK
>FUSION-ENST00000663661.1:491446-ENST00000453716.1:4963|6889
QASYFPTHLLLKSCSFPISCLSK
>FUSION-ENST00000654997.1:491446-ENST00000453716.1:4963|10685
MQIKTTMR
>FUSION-ENST00000635845.1:491446-ENST00000453716.1:4963|135
CQNCLSKSKVSHTIFN
>FUSION-ENST00000663661.1:491446-ENST00000453716.1:4963|3840
MIIKNHHILLNFPQSLYR
>FUSION-ENST00000635845.1:491446-ENST00000453716.1:4963|592
NKVGALYWCMC
>FUSION-ENST00000663661.1:491446-ENST00000453716.1:4963|2534
MVKPHLYYKIQKLAR
>FUSION-ENST00000663661.1:491446-ENST00000453716.1:4963|5931
MKCNIFCIIKERP
>FUSION-ENST00000654997.1:491446-ENST00000453716.1:4963|11376
VFILLLR
>FUSION-ENST00000635845.1:491446-ENST00000453716.1:4963|1104
ECRDVSHLRPFAHFSTK
>FUSION-ENST00000635845.1:491446-ENST00000453716.1:4963|998
SHHAQSLFFCFCFFLR
>FUSION-ENST00000663661.1:491446-ENST00000453716.1:4963|4083
LVCKFQCLKISTK
>FUSION-ENST00000663661.1:491446-ENST00000453716.1:4963|4144
MSREKELK
>FUSION-ENST00000663661.1:491446-ENST00000453716.1:4963|8507
SFCQNTLKLAK
>FUSION-ENST00000663661.1:491446-ENST00000453716.1:4963|6906
LHVSMNK
>FUSION-ENST00000635845.1:491446-ENST00000453716.1:4963|968
CVWIFFPTHTK
>FUSION-ENST00000663661.1:491446-ENST00000453716.1:4963|2879
LQSCNGKRIFK
>FUSION-ENST00000663661.1:491446-ENST00000453716.1:4963|1598
FNCFKLSINYPG
>FUSION-ENST00000663661.1:491446-ENST00000453716.1:4963|7747
MQLQQKTFTERYLGIICVQSLK
>FUSION-ENST00000663661.1:491446-ENST00000453716.1:4963|6139
THTDSTC
>FUSION-ENST00000654997.1:491446-ENST00000453716.1:4963|12388
MLYSIFHLHKSLIYFK
>FUSION-ENST00000663661.1:491446-ENST00000453716.1:4963|7040
NPQLGPSVPRLLNLVRK
>FUSION-ENST00000663661.1:491446-ENST00000453716.1:4963|2043
SGSKLNIAPFILLLAFKVAFLN
>FUSION-ENST00000663661.1:491446-ENST00000453716.1:4963|5871
FKHLETF
>FUSION-ENST00000663661.1:491446-ENST00000453716.1:4963|5082
DGSRLLSQYFARPGGQITRSR
>FUSION-ENST00000654997.1:491446-ENST00000453716.1:4963|12983
SLLTSVLNKTRK
>FUSION-ENST00000663661.1:491446-ENST00000453716.1:4963|8972
VSTSIKK
>FUSION-ENST00000663661.1:491446-ENST00000453716.1:4963|3830
MAQVIPLL
>FUSION-ENST00000663661.1:491446-ENST00000453716.1:4963|5559
GGYINYIVILTLA
>FUSION-ENST00000635845.1:491446-ENST00000453716.1:4963|460
SHLSILAFVAFVVLDMK
>FUSION-ENST00000654997.1:491446-ENST00000453716.1:4963|11338
QLNRNVVTYILLVGSIKM
>FUSION-ENST00000654997.1:491446-ENST00000453716.1:4963|11126
MTGSKSHITILTLNVNGLNAPIKR
>FUSION-ENST00000635845.1:491446-ENST00000453716.1:4963|354
MVVCISVGSVVISPLSFFIASI
>FUSION-ENST00000663661.1:491446-ENST00000453716.1:4963|5214
VEYMLHYDIMVVVFRHR
>FUSION-ENST00000663661.1:491446-ENST00000453716.1:4963|2071
IDIIPFNLIPSR
>FUSION-ENST00000663661.1:491446-ENST00000453716.1:4963|2837
GHSGIIEVKYMVMDRDSLK
>ENST00000322527.4|SNV-24380-G-T|2
RPILLRISHIGETVHR
>FUSION-ENST00000663661.1:491446-ENST00000453716.1:4963|7742
LIRLENATFYSVNRSECVK
>FUSION-ENST00000663661.1:491446-ENST00000453716.1:4963|3324
MKIYVYLF
>FUSION-ENST00000658518.1:491446-ENST00000453716.1:4963|9550
YFVPNPTKTSTP
>FUSION-ENST00000663661.1:491446-ENST00000453716.1:4963|2482
FVFVILKILLEHLWNIK
>FUSION-ENST00000663661.1:491446-ENST00000453716.1:4963|3641
QGPVIPMCRGREVIGLWR
>FUSION-ENST00000658518.1:491446-ENST00000453716.1:4963|9489
MIIFRVSSR
>FUSION-ENST00000663661.1:491446-ENST00000453716.1:4963|5052
MYINKKLI
>ENST00000643759.2|SNV-14582-G-T|3
HRHYEQCLDFHLFYR
>FUSION-ENST00000663661.1:491446-ENST00000453716.1:4963|4023
LITVAPIVKYLPT
>FUSION-ENST00000654997.1:491446-ENST00000453716.1:4963|11447
NWPIYSK
>ENST00000555391.5|SNV-109863-G-C|4
MEEGYIHCSQFLYGVQEK
>FUSION-ENST00000663661.1:491446-ENST00000453716.1:4963|3710
CCWYKEILELR
>FUSION-ENST00000663661.1:491446-ENST00000453716.1:4963|8975
KVSTSIK
>FUSION-ENST00000635845.1:491446-ENST00000453716.1:4963|1268
LEGCESCKG
>FUSION-ENST00000658518.1:491446-ENST00000453716.1:4963|9421
AGEASGNLQSWWKGKGK
>FUSION-ENST00000663661.1:491446-ENST00000453716.1:4963|6179
EREEEECNMKNVLGLK
>FUSION-ENST00000663661.1:491446-ENST00000453716.1:4963|3482
ALLVLRWK
>FUSION-ENST00000654997.1:491446-ENST00000453716.1:4963|12696
MIRPPRPPKVLGLQA
>ENST00000556730.1|SNV-26175-C-T|2
MLSLGAGFSTKMQILEGLGLNLQK
>FUSION-ENST00000663661.1:491446-ENST00000453716.1:4963|5181
HKVYFLYKI
>FUSION-ENST00000663661.1:491446-ENST00000453716.1:4963|2990
NRLPNIL
>FUSION-ENST00000635845.1:491446-ENST00000453716.1:4963|196
TSCSCRMTKK
>FUSION-ENST00000663661.1:491446-ENST00000453716.1:4963|5119
GQVGRSRGQEIETILANMAKPHLY
>FUSION-ENST00000663661.1:491446-ENST00000453716.1:4963|4564
HHTRLIFCIF
>FUSION-ENST00000663661.1:491446-ENST00000453716.1:4963|6790
MYASSFGPYGSNT
>FUSION-ENST00000663661.1:491446-ENST00000453716.1:4963|4227
VINSIEEKIKQAK
>FUSION-ENST00000663661.1:491446-ENST00000453716.1:4963|2829
MDRDSLKFY
>FUSION-ENST00000635845.1:491446-ENST00000453716.1:4963|1398
GSHCSNLTYE
>FUSION-ENST00000635845.1:491446-ENST00000453716.1:4963|167
MVISVTYSLPLLGRR
>FUSION-ENST00000654997.1:491446-ENST00000453716.1:4963|11303
RVFSSFPTDIPGSSHWD
>FUSION-ENST00000658518.1:491446-ENST00000453716.1:4963|9945
MSFEILVKY
>FUSION-ENST00000654997.1:491446-ENST00000453716.1:4963|11751
KDLLCECII
>FUSION-ENST00000663661.1:491446-ENST00000453716.1:4963|6617
FSETSQPCRTVSQLNLFPL
>FUSION-ENST00000663661.1:491446-ENST00000453716.1:4963|7179
MIYVFLFKNSLLPVVNIK
>FUSION-ENST00000663661.1:491446-ENST00000453716.1:4963|6697
MLVLLIDFNPVSQSLL
>FUSION-ENST00000654997.1:491446-ENST00000453716.1:4963|12022
CSLNTLI
>FUSION-ENST00000663661.1:491446-ENST00000453716.1:4963|7096
MKVPRLR
>FUSION-ENST00000663661.1:491446-ENST00000453716.1:4963|3950
MEKLKFQR
>FUSION-ENST00000658518.1:491446-ENST00000453716.1:4963|9907
VAGICNSSYLGG
>FUSION-ENST00000658518.1:491446-ENST00000453716.1:4963|9162
GTNMSVNTIDRLS
>FUSION-ENST00000658518.1:491446-ENST00000453716.1:4963|10394
MSHHGCPKPSLFLMPFFKF
>FUSION-ENST00000663661.1:491446-ENST00000453716.1:4963|6930
MEKMDPQKIASGHHR
>FUSION-ENST00000658518.1:491446-ENST00000453716.1:4963|9900
SCSPLGSQILSLKIRGLDK
>FUSION-ENST00000658518.1:491446-ENST00000453716.1:4963|9872
IQEKLYVYQETSCSFLLMLK
>FUSION-ENST00000654997.1:491446-ENST00000453716.1:4963|10884
LEAFPLKTGTR
>FUSION-ENST00000663661.1:491446-ENST00000453716.1:4963|7845
ASYGFSSICVCTERK
>FUSION-ENST00000663661.1:491446-ENST00000453716.1:4963|5261
DWWKYCTISHYLLE
>FUSION-ENST00000654997.1:491446-ENST00000453716.1:4963|12032
GNISESLK
>FUSION-ENST00000663661.1:491446-ENST00000453716.1:4963|1788
RHAVGSQFSKVCVLEHFYH
>FUSION-ENST00000663661.1:491446-ENST00000453716.1:4963|3501
ILRPPQPR
>FUSION-ENST00000654997.1:491446-ENST00000453716.1:4963|12573
KYYKIESLVSLR
>FUSION-ENST00000663661.1:491446-ENST00000453716.1:4963|8824
VLYISHLVYIDCFLTWK
>FUSION-ENST00000663661.1:491446-ENST00000453716.1:4963|2579
TTLQVTSREKGR
>FUSION-ENST00000663661.1:491446-ENST00000453716.1:4963|2457
MHKNFIHK
>FUSION-ENST00000663661.1:491446-ENST00000453716.1:4963|8676
NTYFLNIRNR
>FUSION-ENST00000663661.1:491446-ENST00000453716.1:4963|7657
MEIEGSGGADSHINLICP
>FUSION-ENST00000635845.1:491446-ENST00000453716.1:4963|179
TARCPTQGQH
>FUSION-ENST00000635845.1:491446-ENST00000453716.1:4963|73
MTYIFNLLGLSVFVHL
>FUSION-ENST00000663661.1:491446-ENST00000453716.1:4963|8943
FKPKEDKYK
>FUSION-ENST00000654997.1:491446-ENST00000453716.1:4963|12354
IKDYQMNVR
>FUSION-ENST00000654997.1:491446-ENST00000453716.1:4963|10829
MEMAIQPKVIYRFDAIPIK
>ENST00000376838.5|SNV-131812-T-G|6
MNFEAGLHYK
>FUSION-ENST00000663661.1:491446-ENST00000453716.1:4963|8600
MLCCFLKLLSVLFLL
>FUSION-ENST00000654997.1:491446-ENST00000453716.1:4963|12089
MTGLKHPIYSSGVTSK
>FUSION-ENST00000658518.1:491446-ENST00000453716.1:4963|9710
NQPSDLFKR
>FUSION-ENST00000663661.1:491446-ENST00000453716.1:4963|4253
LALVINYFVNDKIR
>FUSION-ENST00000663661.1:491446-ENST00000453716.1:4963|4229
VINSIEEKIK
>FUSION-ENST00000635845.1:491446-ENST00000453716.1:4963|546
ITLVYSWL
>FUSION-ENST00000663661.1:491446-ENST00000453716.1:4963|8318
KFLVKMCYSLR
>FUSION-ENST00000663661.1:491446-ENST00000453716.1:4963|5237
KMTLMSMGK
>FUSION-ENST00000663661.1:491446-ENST00000453716.1:4963|6554
QHTCMLLNSFSC
>FUSION-ENST00000663661.1:491446-ENST00000453716.1:4963|6005
FISVVRSHAER
>FUSION-ENST00000658518.1:491446-ENST00000453716.1:4963|10294
MQFSGFFLK
>FUSION-ENST00000663661.1:491446-ENST00000453716.1:4963|8307
HNIYIYEIK
>FUSION-ENST00000663661.1:491446-ENST00000453716.1:4963|7979
LQQAKIVPLHSSLGNR
>FUSION-ENST00000658518.1:491446-ENST00000453716.1:4963|9124
ISTIQKC
>FUSION-ENST00000635845.1:491446-ENST00000453716.1:4963|1054
LPFSVVVK
>FUSION-ENST00000663661.1:491446-ENST00000453716.1:4963|3884
MISSFSCII
>FUSION-ENST00000663661.1:491446-ENST00000453716.1:4963|1782
LTATSTFWDQVILLSQPTE
>FUSION-ENST00000635845.1:491446-ENST00000453716.1:4963|1190
GSIFENQNRMMGCEGR
>FUSION-ENST00000658518.1:491446-ENST00000453716.1:4963|9151
MIFIMPPYRNYR
>FUSION-ENST00000654997.1:491446-ENST00000453716.1:4963|12199
SQTWRCVF
>FUSION-ENST00000654997.1:491446-ENST00000453716.1:4963|11928
MMATLHR
>FUSION-ENST00000663661.1:491446-ENST00000453716.1:4963|1607
MESLWFESL
>FUSION-ENST00000663661.1:491446-ENST00000453716.1:4963|6795
MPFFHRKF
>FUSION-ENST00000663661.1:491446-ENST00000453716.1:4963|4437
CLSLRASSTS
>ENST00000392314.5|SNV-195847-G-A|3
IKVMSLGRCQDNTTTTTK
>FUSION-ENST00000663661.1:491446-ENST00000453716.1:4963|8655
MIFLSIPNVFSITEK
>FUSION-ENST00000663661.1:491446-ENST00000453716.1:4963|8901
VWYLEEK
>FUSION-ENST00000663661.1:491446-ENST00000453716.1:4963|8467
MIHSNPIMSSLK
>FUSION-ENST00000654997.1:491446-ENST00000453716.1:4963|10922
MQINDEKHMIMSTDAEK
>FUSION-ENST00000654997.1:491446-ENST00000453716.1:4963|10961
RAQDQKDSQPNSTR
>FUSION-ENST00000635845.1:491446-ENST00000453716.1:4963|173
MPHTGSALN
>FUSION-ENST00000654997.1:491446-ENST00000453716.1:4963|12447
LKMCSRLYFS
>ENST00000344514.1|INDEL-33-T-TG|2
MDWENCSSLTDVFSLGNYQ
>FUSION-ENST00000663661.1:491446-ENST00000453716.1:4963|7771
NDFMFLLFYLFKK
>FUSION-ENST00000635845.1:491446-ENST00000453716.1:4963|918
EASLYSHD
>FUSION-ENST00000635845.1:491446-ENST00000453716.1:4963|1373
ELCKAKLEM
>FUSION-ENST00000654997.1:491446-ENST00000453716.1:4963|10564
YTCVINLHVLHMYPR
>FUSION-ENST00000654997.1:491446-ENST00000453716.1:4963|12602
MKIWWIKCVNK
>FUSION-ENST00000654997.1:491446-ENST00000453716.1:4963|12892
VVRPVLK
>ENST00000643759.2|SNV-43756-G-A|3
TQLIDER
>FUSION-ENST00000663661.1:491446-ENST00000453716.1:4963|7828
IIDFYIAILNIKLTTIK
>FUSION-ENST00000654997.1:491446-ENST00000453716.1:4963|12138
STLITLFIIVSIVIIG
>FUSION-ENST00000635845.1:491446-ENST00000453716.1:4963|223
MNYYLNLF
>FUSION-ENST00000663661.1:491446-ENST00000453716.1:4963|4269
IDLKYDHLH
>FUSION-ENST00000635845.1:491446-ENST00000453716.1:4963|936
EMGFQHVGLADLK
>FUSION-ENST00000663661.1:491446-ENST00000453716.1:4963|5684
MRGECVYKKPCLGSILPCFPK
>FUSION-ENST00000654997.1:491446-ENST00000453716.1:4963|11363
LFWALCFPDFN
>ENST00000524710.1|SNV-13689-G-C|6
PKSTGFHQHHR
>FUSION-ENST00000658518.1:491446-ENST00000453716.1:4963|10209
LYTLNMCSLKKK
>FUSION-ENST00000654997.1:491446-ENST00000453716.1:4963|12508
FRRPQPVFNLK
>FUSION-ENST00000663661.1:491446-ENST00000453716.1:4963|5785
VSVVVEPTVKCEK
>FUSION-ENST00000663661.1:491446-ENST00000453716.1:4963|5005
MYLGKFGVFSYVIHK
>FUSION-ENST00000663661.1:491446-ENST00000453716.1:4963|2469
NDCANFNSMKIISFLSSV
>FUSION-ENST00000654997.1:491446-ENST00000453716.1:4963|13003
CIFSYVKLVFHR
>FUSION-ENST00000654997.1:491446-ENST00000453716.1:4963|12248
ARDQPGQHGETPSLLK
>FUSION-ENST00000635845.1:491446-ENST00000453716.1:4963|1178
CGCSPGIVREANNLAK
>FUSION-ENST00000663661.1:491446-ENST00000453716.1:4963|3979
IKDMNEYLYFIEL
>FUSION-ENST00000663661.1:491446-ENST00000453716.1:4963|2441
VEYPTVA
>ENST00000473377.5|SNV-26738-C-G|2
LPAQLLSQLSKR
>FUSION-ENST00000635845.1:491446-ENST00000453716.1:4963|1020
KILKELWSLFVFYYHEFSR
>ENST00000289388.4|SNV-11020-C-A|2
QSSPALGSSHRPNPFR
>FUSION-ENST00000663661.1:491446-ENST00000453716.1:4963|2023
MIFMVLFQI
>FUSION-ENST00000663661.1:491446-ENST00000453716.1:4963|4400
MIILSALAEE
>FUSION-ENST00000663661.1:491446-ENST00000453716.1:4963|7175
NSLLPVVNIKNFVVVCVLFLYR
>FUSION-ENST00000654997.1:491446-ENST00000453716.1:4963|12857
MRTCLWLDE
>FUSION-ENST00000663661.1:491446-ENST00000453716.1:4963|5767
MIYMRVLIYLPKPRNPK
>FUSION-ENST00000654997.1:491446-ENST00000453716.1:4963|12236
KFPNSKYIGLLLK
>FUSION-ENST00000654997.1:491446-ENST00000453716.1:4963|10752
DFMTKTPNVIAIKA
>FUSION-ENST00000663661.1:491446-ENST00000453716.1:4963|5140
FQATSVGQADLVQLER
>FUSION-ENST00000663661.1:491446-ENST00000453716.1:4963|3727
SQKTDLNYYVGTIR
>FUSION-ENST00000654997.1:491446-ENST00000453716.1:4963|10953
MQKSLIK
>ENST00000256108.10|INDEL-15377-T-TT|1
LFLHSCSWDPECWNSSC
>FUSION-ENST00000654997.1:491446-ENST00000453716.1:4963|12507
FRRPQPVFNLKTA
>FUSION-ENST00000654997.1:491446-ENST00000453716.1:4963|12632
DENMNTIHSLSTER
>FUSION-ENST00000663661.1:491446-ENST00000453716.1:4963|3914
MDVIWISLCLRDWYVTR
>FUSION-ENST00000658518.1:491446-ENST00000453716.1:4963|9748
MAETISDK
>FUSION-ENST00000654997.1:491446-ENST00000453716.1:4963|10560
SIMVQSLYFV
>FUSION-ENST00000663661.1:491446-ENST00000453716.1:4963|6405
AEEIQLVISDLPLGNPDIPEK
>FUSION-ENST00000635845.1:491446-ENST00000453716.1:4963|432
ALSWFHMNFKVVFSNSVK
>FUSION-ENST00000663661.1:491446-ENST00000453716.1:4963|6740
MGCELRLERYESVHL
>FUSION-ENST00000635845.1:491446-ENST00000453716.1:4963|643
VLDAWAKIKR
>FUSION-ENST00000663661.1:491446-ENST00000453716.1:4963|2204
MSLVISSSTR
>ENST00000545686.6|SNV-25684-A-G|1
VVIHTSNLIHADWHQETQGTHL
>FUSION-ENST00000540425.1:16152-ENST00000448484.5:116899|86
GEGGTARACAGVAER
>FUSION-ENST00000663661.1:491446-ENST00000453716.1:4963|6780
SHCKTEHRNTEAMTTK
>FUSION-ENST00000654997.1:491446-ENST00000453716.1:4963|12848
CFRQSCFVAL
>ENST00000649554.1|SNV-41193-G-T|9
MMSIVMLMKMR
>FUSION-ENST00000658518.1:491446-ENST00000453716.1:4963|9232
CWSWVNK
>FUSION-ENST00000663661.1:491446-ENST00000453716.1:4963|6659
MSLEAGK
>FUSION-ENST00000654997.1:491446-ENST00000453716.1:4963|12560
KFKLYGAPSAGSGK
>FUSION-ENST00000658518.1:491446-ENST00000453716.1:4963|9901
MSCSPLGSQILSLKIRGLDK
>FUSION-ENST00000635845.1:491446-ENST00000453716.1:4963|33
RNRVNICSPMTNPNPEQISAR
>FUSION-ENST00000635845.1:491446-ENST00000453716.1:4963|827
NFSFFAMVVKLDSFLLKR
>FUSION-ENST00000663661.1:491446-ENST00000453716.1:4963|3841
FFVFFSYIQEPTSAVIVDTFDHCR
>FUSION-ENST00000663661.1:491446-ENST00000453716.1:4963|5290
SVIHFLLK
>FUSION-ENST00000654997.1:491446-ENST00000453716.1:4963|11661
MIHPPWPPKVLGLQM
>ENST00000651462.1|SNV-294-G-C|1
RPGAGGSQNVGTSQAIRPILGFSRR
>FUSION-ENST00000635845.1:491446-ENST00000453716.1:4963|706
MKVLPFQTVCYDIY
>FUSION-ENST00000663661.1:491446-ENST00000453716.1:4963|8333
MIMLVFSSYK
>FUSION-ENST00000663661.1:491446-ENST00000453716.1:4963|2980
MMGSFRK
>FUSION-ENST00000654997.1:491446-ENST00000453716.1:4963|12514
MLPFRLQTSLSSHMKR
>ENST00000543555.6|SNV-13341-G-C|4
LVNQWIKQPLMHK
>FUSION-ENST00000663661.1:491446-ENST00000453716.1:4963|4115
MITSQLLQKIMTGFQKR
>FUSION-ENST00000663661.1:491446-ENST00000453716.1:4963|6569
MQIFQLSK
>FUSION-ENST00000635845.1:491446-ENST00000453716.1:4963|358
MLFEKRSLHSAAS
>FUSION-ENST00000663661.1:491446-ENST00000453716.1:4963|8624
KYWIKCISK
>FUSION-ENST00000663661.1:491446-ENST00000453716.1:4963|3496
MVIYIVK
>FUSION-ENST00000658518.1:491446-ENST00000453716.1:4963|9516
MCMYMER
>ENST00000374695.8|SNV-81922-G-A|4
VQVSPERTQVHAGHTVR
>FUSION-ENST00000635845.1:491446-ENST00000453716.1:4963|1260
FPFVSLCNGLVRMAK
>FUSION-ENST00000663661.1:491446-ENST00000453716.1:4963|8654
IFLSIPNVFSITEK
>FUSION-ENST00000663661.1:491446-ENST00000453716.1:4963|8657
MEILDGKYVFHFVWP
>FUSION-ENST00000635845.1:491446-ENST00000453716.1:4963|471
HTVFHNG
>FUSION-ENST00000635845.1:491446-ENST00000453716.1:4963|777
MSLFDSK
>FUSION-ENST00000654997.1:491446-ENST00000453716.1:4963|10751
MTKTPNVIAIK
>FUSION-ENST00000663661.1:491446-ENST00000453716.1:4963|6057
LFSGPCK
>FUSION-ENST00000663661.1:491446-ENST00000453716.1:4963|8170
MFKIFREK
>FUSION-ENST00000658518.1:491446-ENST00000453716.1:4963|9407
TAGKPAIFK
>FUSION-ENST00000663661.1:491446-ENST00000453716.1:4963|6580
FPRRGTSVN
>FUSION-ENST00000663661.1:491446-ENST00000453716.1:4963|2611
ANNRPGMVAHACNPSILGG
>FUSION-ENST00000654997.1:491446-ENST00000453716.1:4963|10983
IETRKSLK
>FUSION-ENST00000663661.1:491446-ENST00000453716.1:4963|6723
VDNPLWQECRVYTWKDGV
>FUSION-ENST00000654997.1:491446-ENST00000453716.1:4963|11276
MHSGPHTHRPGDSFR
>FUSION-ENST00000635845.1:491446-ENST00000453716.1:4963|751
MTPFTLTPSASFIFPYNSR
>FUSION-ENST00000663661.1:491446-ENST00000453716.1:4963|2535
VKPHLYYKIQK
>ENST00000340635.11|SNV-1528695-G-A|5
MLNRELTHLSK
>FUSION-ENST00000663661.1:491446-ENST00000453716.1:4963|3883
ISSFSCII
>FUSION-ENST00000663661.1:491446-ENST00000453716.1:4963|5147
VLIFYRWCWGHIERR
>FUSION-ENST00000654997.1:491446-ENST00000453716.1:4963|11308
YLFFESFIFAQNVYLHVKDIQMFS
>FUSION-ENST00000654997.1:491446-ENST00000453716.1:4963|12959
LARMVLIS
>FUSION-ENST00000663661.1:491446-ENST00000453716.1:4963|5519
MGITKCLFSKFMMR
>FUSION-ENST00000658518.1:491446-ENST00000453716.1:4963|10089
MGRFTNAILLHQNGGIYLFTYFK
>FUSION-ENST00000658518.1:491446-ENST00000453716.1:4963|9928
MKTLCTDIRSCGLGFPFCPK
>FUSION-ENST00000663661.1:491446-ENST00000453716.1:4963|2805
MLNVTTILKIIKSK
>FUSION-ENST00000654997.1:491446-ENST00000453716.1:4963|10841
ENYKPLFKEVR
>FUSION-ENST00000658518.1:491446-ENST00000453716.1:4963|9552
YFVPNPTK
>FUSION-ENST00000654997.1:491446-ENST00000453716.1:4963|11441
FIENIFSTNVTYFCHKHLTPCCCLI
>FUSION-ENST00000663661.1:491446-ENST00000453716.1:4963|7436
NTLREQKSNINYVQMLHFNR
>FUSION-ENST00000663661.1:491446-ENST00000453716.1:4963|7548
LTVVLRLIVSNW
>FUSION-ENST00000264498.7:645-ENST00000542236.5:9181|3
VDGVREKSDPHNHDTW
>FUSION-ENST00000658518.1:491446-ENST00000453716.1:4963|10047
LPRLDLNCWVQMILLPQPPK
>FUSION-ENST00000654997.1:491446-ENST00000453716.1:4963|12919
LGTDYYSLWDTCGIQLLCR
>FUSION-ENST00000663661.1:491446-ENST00000453716.1:4963|6857
MGQNDENMQEGTILHWKR
>FUSION-ENST00000654997.1:491446-ENST00000453716.1:4963|12343
ARTFWID
>FUSION-ENST00000658518.1:491446-ENST00000453716.1:4963|9387
YVYVYGKREMIHNR
>FUSION-ENST00000654997.1:491446-ENST00000453716.1:4963|12457
WQKRTDWNHMLQF
>FUSION-ENST00000663661.1:491446-ENST00000453716.1:4963|3963
HVKRGSI
>FUSION-ENST00000663661.1:491446-ENST00000453716.1:4963|6411
YLKQFFCFLSDCIMNGLS
>ENST00000556730.1|SNV-26175-C-T|3
LSLGAGFSTK
>FUSION-ENST00000663661.1:491446-ENST00000453716.1:4963|3550
VTGGSFVKPTGFK
>FUSION-ENST00000654997.1:491446-ENST00000453716.1:4963|13129
ALCENSWPVEGSGPVR
>FUSION-ENST00000658518.1:491446-ENST00000453716.1:4963|10261
MLRWFLLYKGK
>FUSION-ENST00000663661.1:491446-ENST00000453716.1:4963|7984
ESLEPWR
>FUSION-ENST00000540425.1:16152-ENST00000448484.5:116899|71
GAPMLVTWALGRGRGGVGR
>FUSION-ENST00000654997.1:491446-ENST00000453716.1:4963|12660
MFQIMSPRLSLDFKLLLCFSYK
>FUSION-ENST00000654997.1:491446-ENST00000453716.1:4963|10811
MEKHSMLMDRK
>FUSION-ENST00000658518.1:491446-ENST00000453716.1:4963|9219
QSLNYHFHLTGSCSNFNQVFYKK
>FUSION-ENST00000654997.1:491446-ENST00000453716.1:4963|11186
LTAGLSAETLQARR
>FUSION-ENST00000654997.1:491446-ENST00000453716.1:4963|12245
DQPGQHGETPSLLKIQK
>FUSION-ENST00000663661.1:491446-ENST00000453716.1:4963|2214
FATNPFIYDIYK
>FUSION-ENST00000663661.1:491446-ENST00000453716.1:4963|2509
SYNIGYSFWAK
>FUSION-ENST00000663661.1:491446-ENST00000453716.1:4963|7463
EFFSIDSPMIFMNS
>FUSION-ENST00000663661.1:491446-ENST00000453716.1:4963|3076
WYPLCTRTQHKK
>FUSION-ENST00000663661.1:491446-ENST00000453716.1:4963|3706
MIHFRWLKCL
>FUSION-ENST00000654997.1:491446-ENST00000453716.1:4963|12692
MNSRIPAHLKATLACSWLENTLR
>ENST00000490927.5|SNV-5336-G-A|1
AKVEIAQRVEWYLAITTVS
>FUSION-ENST00000663661.1:491446-ENST00000453716.1:4963|3126
MFCTTSSSSTVPCGLWMEEAVK
>FUSION-ENST00000654997.1:491446-ENST00000453716.1:4963|12712
CLLFQTALQR
>FUSION-ENST00000663661.1:491446-ENST00000453716.1:4963|1529
MLCLLNLLN
>FUSION-ENST00000663661.1:491446-ENST00000453716.1:4963|7725
VIEVCIIFSQIRFIYMYFRSILFK
>ENST00000505014.5|MNV-12591-CC-C|7
VWPLSASYPSGR
>FUSION-ENST00000663661.1:491446-ENST00000453716.1:4963|5268
YCYYSNTNIFYFFLR
>FUSION-ENST00000663661.1:491446-ENST00000453716.1:4963|6603
MHLEKWTIAGR
>FUSION-ENST00000663661.1:491446-ENST00000453716.1:4963|5377
FWVTESCCISQLS
>FUSION-ENST00000663661.1:491446-ENST00000453716.1:4963|5965
INMIFISQAFM
>FUSION-ENST00000635845.1:491446-ENST00000453716.1:4963|1451
SFWALSLHFFMLSYTRPD
>ENST00000343439.9|INDEL-211541-A-AA|24
TTSNNAAEEKR
>FUSION-ENST00000663661.1:491446-ENST00000453716.1:4963|7303
GKGHGQVREIK
>FUSION-ENST00000635845.1:491446-ENST00000453716.1:4963|997
MSHHAQSLFFCFCFFLRWSFALVT
>FUSION-ENST00000663661.1:491446-ENST00000453716.1:4963|8261
YSYTFKK
>FUSION-ENST00000663661.1:491446-ENST00000453716.1:4963|8691
TQALVLETEYLPSGPR
>FUSION-ENST00000663661.1:491446-ENST00000453716.1:4963|6508
INLVRWWAPVIPATRETEA
>FUSION-ENST00000663661.1:491446-ENST00000453716.1:4963|1557
SVLFSSSECK
>FUSION-ENST00000663661.1:491446-ENST00000453716.1:4963|6524
YANFSVK
>FUSION-ENST00000635845.1:491446-ENST00000453716.1:4963|481
MAGSNGISSSR
>FUSION-ENST00000663661.1:491446-ENST00000453716.1:4963|6643
LGNTNMAHR
>FUSION-ENST00000658518.1:491446-ENST00000453716.1:4963|9990
MILIPICLSWTYL
>FUSION-ENST00000654997.1:491446-ENST00000453716.1:4963|10797
KTQYHGNGHTAQSNL
>FUSION-ENST00000663661.1:491446-ENST00000453716.1:4963|2944
TFYHLMPNTLK
>FUSION-ENST00000663661.1:491446-ENST00000453716.1:4963|6178
TKPIILK
>FUSION-ENST00000663661.1:491446-ENST00000453716.1:4963|4923
RIWSLVLTLGKK
>FUSION-ENST00000658518.1:491446-ENST00000453716.1:4963|10362
TFLSHEFYPPLLFLETLI
>FUSION-ENST00000658518.1:491446-ENST00000453716.1:4963|9203
LTLFLSMIWLHLLQKIAK
>FUSION-ENST00000658518.1:491446-ENST00000453716.1:4963|10229
MISVLSYNNVVK
>FUSION-ENST00000663661.1:491446-ENST00000453716.1:4963|3244
MYIIDNLERYILYIFIYYIIFI
>FUSION-ENST00000658518.1:491446-ENST00000453716.1:4963|9843
NFFLFTSDVLYLVLLPFVTHQQK
>FUSION-ENST00000663661.1:491446-ENST00000453716.1:4963|5051
YINKKLI
>FUSION-ENST00000663661.1:491446-ENST00000453716.1:4963|5212
VEYMLHYDIMVVVFRHRIW
>FUSION-ENST00000654997.1:491446-ENST00000453716.1:4963|12284
HFCQIGKSSLIKSLTLGK
>FUSION-ENST00000658518.1:491446-ENST00000453716.1:4963|9458
SSRQCYGYLQLFK
>FUSION-ENST00000663661.1:491446-ENST00000453716.1:4963|7281
MPFLKFANEK
>FUSION-ENST00000663661.1:491446-ENST00000453716.1:4963|8105
HSYELLVLNR
>FUSION-ENST00000663661.1:491446-ENST00000453716.1:4963|2800
VSKIEKSK
>FUSION-ENST00000635845.1:491446-ENST00000453716.1:4963|576
YISQKLLFGHYFHT
>FUSION-ENST00000663661.1:491446-ENST00000453716.1:4963|4046
SNKGNINQQLCLYRFNFK
>FUSION-ENST00000663661.1:491446-ENST00000453716.1:4963|4388
LNPVMLEFR
>FUSION-ENST00000654997.1:491446-ENST00000453716.1:4963|12186
NALISTR
>FUSION-ENST00000663661.1:491446-ENST00000453716.1:4963|4190
NRVCMYSLK
>FUSION-ENST00000654997.1:491446-ENST00000453716.1:4963|10521
MYYKMIYKIGLINLPQSFLFFR
>FUSION-ENST00000663661.1:491446-ENST00000453716.1:4963|5245
MDCKSQGYFNSRSGNR
>FUSION-ENST00000658518.1:491446-ENST00000453716.1:4963|10181
YKLCQRK
>FUSION-ENST00000654997.1:491446-ENST00000453716.1:4963|11548
MFCLECLCGSQVEIPSMQFNMWAQR
>FUSION-ENST00000663661.1:491446-ENST00000453716.1:4963|4282
LWLNISHTENSTSQSNPL
>FUSION-ENST00000663661.1:491446-ENST00000453716.1:4963|6040
NQGVPLLTIGSSSRLQR
>FUSION-ENST00000654997.1:491446-ENST00000453716.1:4963|12409
MPVIPATGEVEAGKSLEPR
>FUSION-ENST00000663661.1:491446-ENST00000453716.1:4963|3101
SVLNLETQSSYVPNVLGL
>FUSION-ENST00000654997.1:491446-ENST00000453716.1:4963|10651
PINDRLDKVNVAHIHHGILCSHK
>FUSION-ENST00000663661.1:491446-ENST00000453716.1:4963|3985
MIQHMIQTKLNFPSTQNNL
>FUSION-ENST00000663661.1:491446-ENST00000453716.1:4963|2619
GKFLNPYDVDCLICK
>ENST00000395930.6|INDEL-10082-A-AA|1
VGCTLTTT
>FUSION-ENST00000635845.1:491446-ENST00000453716.1:4963|799
FGYISLDCKYLCK
>FUSION-ENST00000663661.1:491446-ENST00000453716.1:4963|8515
MHKCSLEK
>ENST00000335350.10|SNV-84041-C-G|3
YQEIPFYHIWSGRQKALHCTFTLER
>FUSION-ENST00000663661.1:491446-ENST00000453716.1:4963|8892
TSGGFGHSVLCFGLIFYHVVR
>FUSION-ENST00000654997.1:491446-ENST00000453716.1:4963|10773
LKLDPFLTPCTKINSR
>FUSION-ENST00000635845.1:491446-ENST00000453716.1:4963|168
VISVTYSLPLLGR
>FUSION-ENST00000291560.7:26217-ENST00000411427.3:3838|4
QDSCEPDVFGER
>FUSION-ENST00000663661.1:491446-ENST00000453716.1:4963|5066
IIQIYLVILEKYKHSQK
>FUSION-ENST00000663661.1:491446-ENST00000453716.1:4963|5114
AVLWKSELVDTR
>FUSION-ENST00000658518.1:491446-ENST00000453716.1:4963|9856
SISQFIK
>FUSION-ENST00000663661.1:491446-ENST00000453716.1:4963|7383
MTSCFHS
>FUSION-ENST00000663661.1:491446-ENST00000453716.1:4963|2383
SREELPSGAIVVGLFICLLHICR
>FUSION-ENST00000663661.1:491446-ENST00000453716.1:4963|9011
SSSLSLLCPWSFYAYLCFSVAK
>FUSION-ENST00000654997.1:491446-ENST00000453716.1:4963|11947
FYIHKQCIK
>FUSION-ENST00000663661.1:491446-ENST00000453716.1:4963|3505
KLRLQVFWSR
>ENST00000260270.3|INDEL-32419-C-CG|4
SRLGVPNLFDKIYGQYDCSSA
>FUSION-ENST00000635845.1:491446-ENST00000453716.1:4963|1348
QEEGLRGESK
>FUSION-ENST00000635845.1:491446-ENST00000453716.1:4963|969
SVTKCVWIFFPTHTKQFSSN
>FUSION-ENST00000663661.1:491446-ENST00000453716.1:4963|2632
MSIFQIIKHLLLQNL
>FUSION-ENST00000635845.1:491446-ENST00000453716.1:4963|953
MEFRSCHLGWSTIRNLGSLQPLTPR
>FUSION-ENST00000635845.1:491446-ENST00000453716.1:4963|715
FFKPHEGITFPNSLL
>FUSION-ENST00000663661.1:491446-ENST00000453716.1:4963|3513
NVSFFIIRCYRLNIEY
>FUSION-ENST00000663661.1:491446-ENST00000453716.1:4963|8568
MAVIDYK
>FUSION-ENST00000663661.1:491446-ENST00000453716.1:4963|4174
MSNFKNQPIFIHICYYK
>FUSION-ENST00000663661.1:491446-ENST00000453716.1:4963|4483
VKNWINTNSLNEHASINFR
>FUSION-ENST00000663661.1:491446-ENST00000453716.1:4963|5665
MMLAYWLR
>FUSION-ENST00000663661.1:491446-ENST00000453716.1:4963|1735
IIFHQRFHNHR
>FUSION-ENST00000663661.1:491446-ENST00000453716.1:4963|9023
DIKSNCVYMYLHMFVNYHCGK
>FUSION-ENST00000663661.1:491446-ENST00000453716.1:4963|5959
MYYLKVAMFYLL
>FUSION-ENST00000663661.1:491446-ENST00000453716.1:4963|4017
MCSHKIGLHDLYK
>FUSION-ENST00000635845.1:491446-ENST00000453716.1:4963|24
VGAELRAGK
>FUSION-ENST00000663661.1:491446-ENST00000453716.1:4963|4036
MKSNLPDFKLQPNSHEYK
>FUSION-ENST00000663661.1:491446-ENST00000453716.1:4963|7506
KAWFYVFFSTLKK
>FUSION-ENST00000663661.1:491446-ENST00000453716.1:4963|9085
KVSENLFNVSWSVN
>FUSION-ENST00000663661.1:491446-ENST00000453716.1:4963|4996
SSIKIYVFFLLHSI
>FUSION-ENST00000663661.1:491446-ENST00000453716.1:4963|7327
MLCFTLWFTSSCDQYPGK
>FUSION-ENST00000635845.1:491446-ENST00000453716.1:4963|943
RFSCLSLPSSRGYR
>FUSION-ENST00000663661.1:491446-ENST00000453716.1:4963|4565
VAGTIGARHHTRLIFCIF
>FUSION-ENST00000663661.1:491446-ENST00000453716.1:4963|3844
SNMMPPLHF
>ENST00000476666.5|MNV-85224-TC-T|8
NNVLKRTYQHLTQQR
>FUSION-ENST00000663661.1:491446-ENST00000453716.1:4963|1940
GFGYVISVELFKGLWVCNYLTK
>FUSION-ENST00000635845.1:491446-ENST00000453716.1:4963|1163
GLEAWLSIPTTVTEAREKALEK
>FUSION-ENST00000663661.1:491446-ENST00000453716.1:4963|5901
MVETILRFQLRNQR
>FUSION-ENST00000658518.1:491446-ENST00000453716.1:4963|9083
DTYIVGLRANVYLFLCFQLK
>FUSION-ENST00000663661.1:491446-ENST00000453716.1:4963|8253
MITRYFNYISKVLGK
>FUSION-ENST00000663661.1:491446-ENST00000453716.1:4963|7579
MTSLGSGDKNSIYIILLLK
>FUSION-ENST00000654997.1:491446-ENST00000453716.1:4963|12395
YIERYTHIILYGMLYSIFHLHK
>FUSION-ENST00000658518.1:491446-ENST00000453716.1:4963|9487
VSSREVQHIVMADLNYDYNYEILCL
>FUSION-ENST00000663661.1:491446-ENST00000453716.1:4963|5566
LLLESHCDSLGWKLWESVLNLGGIK
>FUSION-ENST00000663661.1:491446-ENST00000453716.1:4963|4164
MSLVPQLMWK
>FUSION-ENST00000663661.1:491446-ENST00000453716.1:4963|7855
IKGFGFWQGLSFWLVDVR
>FUSION-ENST00000663661.1:491446-ENST00000453716.1:4963|4535
MICIKYCQIIC
>ENST00000343439.9|INDEL-211541-A-AA|23
TTSNNAAEEKRK
>FUSION-ENST00000663661.1:491446-ENST00000453716.1:4963|6484
LSMSILVYELLQKCLLR
>FUSION-ENST00000658518.1:491446-ENST00000453716.1:4963|9893
KTLILFIFVLK
>FUSION-ENST00000663661.1:491446-ENST00000453716.1:4963|5976
HYKQRQVELK
>FUSION-ENST00000654997.1:491446-ENST00000453716.1:4963|11712
DYRRPPPR
>FUSION-ENST00000663661.1:491446-ENST00000453716.1:4963|1974
FHIVQVLMMSNIIFLILIFDI
>FUSION-ENST00000658518.1:491446-ENST00000453716.1:4963|10069
MQSSAKR
>FUSION-ENST00000663661.1:491446-ENST00000453716.1:4963|7821
RNIYFRSFSIF
>FUSION-ENST00000663661.1:491446-ENST00000453716.1:4963|8716
DKSFLQLSMMQGEIYPILSRDAK
>FUSION-ENST00000635845.1:491446-ENST00000453716.1:4963|1102
DVSHLRPFAHFSTK
>FUSION-ENST00000663661.1:491446-ENST00000453716.1:4963|2445
IVQTLIA
>FUSION-ENST00000663661.1:491446-ENST00000453716.1:4963|5787
VSVVVEPTVK
>FUSION-ENST00000663661.1:491446-ENST00000453716.1:4963|2008
LPKCDSLAFWKSKPK
>FUSION-ENST00000635845.1:491446-ENST00000453716.1:4963|727
MCSSVKCMRTNWIK
>FUSION-ENST00000663661.1:491446-ENST00000453716.1:4963|2254
MIKIQFSP
>FUSION-ENST00000663661.1:491446-ENST00000453716.1:4963|8264
YFKYILI
>FUSION-ENST00000663661.1:491446-ENST00000453716.1:4963|8902
VEPIISKVWYLEEKIIE
>FUSION-ENST00000663661.1:491446-ENST00000453716.1:4963|7504
AWFYVFFSTLKK
>FUSION-ENST00000663661.1:491446-ENST00000453716.1:4963|8744
CLCKGLLR
>FUSION-ENST00000658518.1:491446-ENST00000453716.1:4963|9355
TQNSLIILR
>FUSION-ENST00000654997.1:491446-ENST00000453716.1:4963|12112
SDMTTGNYK
>FUSION-ENST00000635845.1:491446-ENST00000453716.1:4963|535
CRGTTFHLVVVSP
>FUSION-ENST00000663661.1:491446-ENST00000453716.1:4963|3221
MYNYVIFKNKIQ
>FUSION-ENST00000663661.1:491446-ENST00000453716.1:4963|4472
MDMDHNNQLK
>FUSION-ENST00000663661.1:491446-ENST00000453716.1:4963|3887
MLKHFFSILGMISSFSCII
>FUSION-ENST00000654997.1:491446-ENST00000453716.1:4963|10714
MLERMWRNR
>FUSION-ENST00000635845.1:491446-ENST00000453716.1:4963|93
VIDHSEKQAEYFLTLEKK
>FUSION-ENST00000654997.1:491446-ENST00000453716.1:4963|11732
SFFPSVLFNIRQNR
>FUSION-ENST00000635845.1:491446-ENST00000453716.1:4963|1414
NRHTDFHNG
>FUSION-ENST00000635845.1:491446-ENST00000453716.1:4963|1202
QYSPGNLLSLMGVRISPSESEERLG
>FUSION-ENST00000654997.1:491446-ENST00000453716.1:4963|12506
RPQPVFNLK
>FUSION-ENST00000654997.1:491446-ENST00000453716.1:4963|12704
SIHHPPGCTKQK
>FUSION-ENST00000663661.1:491446-ENST00000453716.1:4963|2906
VKLNATR
>FUSION-ENST00000663661.1:491446-ENST00000453716.1:4963|6608
MCSQPPTLKFLLCHLIPPI
>FUSION-ENST00000658518.1:491446-ENST00000453716.1:4963|9086
RDTYIVGLR
>FUSION-ENST00000654997.1:491446-ENST00000453716.1:4963|12095
GQFIHKK
>FUSION-ENST00000663661.1:491446-ENST00000453716.1:4963|5467
RLPCGDEAIR
>ENST00000562139.1|SNV-100326-C-T|3
EILLPPGWVSPLCFGRK
>FUSION-ENST00000658518.1:491446-ENST00000453716.1:4963|10124
RYRMTAYLFLLNISLYCK
>FUSION-ENST00000654997.1:491446-ENST00000453716.1:4963|10809
NYKHSYTPIIDK
>FUSION-ENST00000663661.1:491446-ENST00000453716.1:4963|3351
ATPHHNK
>FUSION-ENST00000663661.1:491446-ENST00000453716.1:4963|5860
MEHLSLNVKKESEMFQ
>FUSION-ENST00000540425.1:16152-ENST00000448484.5:116899|204
SNVVLLR
>FUSION-ENST00000654997.1:491446-ENST00000453716.1:4963|11337
SGSLSIMFITDSPVLS
>FUSION-ENST00000635845.1:491446-ENST00000453716.1:4963|934
GFQHVGLADLK
>FUSION-ENST00000663661.1:491446-ENST00000453716.1:4963|6589
YNMMPLNFVVEYLDKT
>FUSION-ENST00000663661.1:491446-ENST00000453716.1:4963|5344
EIFDDDYVLITFHFR
>FUSION-ENST00000540425.1:16152-ENST00000448484.5:116899|166
VLCNSLLKHKEDHI
>FUSION-ENST00000663661.1:491446-ENST00000453716.1:4963|4816
SGIVHKALK
>FUSION-ENST00000635845.1:491446-ENST00000453716.1:4963|929
MLLHSSSE
>FUSION-ENST00000663661.1:491446-ENST00000453716.1:4963|7302
GHGQVREIK
>FUSION-ENST00000658518.1:491446-ENST00000453716.1:4963|9251
MMQLPSAR
>FUSION-ENST00000663661.1:491446-ENST00000453716.1:4963|2867
HRQCIIQV
>FUSION-ENST00000663661.1:491446-ENST00000453716.1:4963|6070
SPSSLQMHGWWCGSDGAR
>ENST00000398119.6|MNV-85224-TC-T|4
DKEQCAEENIPASYSTKER
>FUSION-ENST00000540425.1:16152-ENST00000448484.5:116899|104
SMVPRSLFK
>FUSION-ENST00000635845.1:491446-ENST00000453716.1:4963|555
MSWKLRE
>FUSION-ENST00000663661.1:491446-ENST00000453716.1:4963|3240
MCIFWCHCR
>FUSION-ENST00000654997.1:491446-ENST00000453716.1:4963|11174
VSYPAKRSFISEGEIK
>FUSION-ENST00000635845.1:491446-ENST00000453716.1:4963|644
VLDAWAKIK
>FUSION-ENST00000635845.1:491446-ENST00000453716.1:4963|207
VCNLLWSNNGVL
>FUSION-ENST00000663661.1:491446-ENST00000453716.1:4963|6971
MPLISIDVCSCPLCLSICLVLF
>FUSION-ENST00000635845.1:491446-ENST00000453716.1:4963|1229
ISRENTCVFMKNHAEIGNR
>FUSION-ENST00000663661.1:491446-ENST00000453716.1:4963|3874
TLCKPQTYRNFR
>FUSION-ENST00000663661.1:491446-ENST00000453716.1:4963|2128
MPGGLMRIWRFKPLNLGHPV
>FUSION-ENST00000635845.1:491446-ENST00000453716.1:4963|114
DIFSLCLHMVFSVFLCPNLLFL
>FUSION-ENST00000635845.1:491446-ENST00000453716.1:4963|684
HTYIFLEE
>FUSION-ENST00000663661.1:491446-ENST00000453716.1:4963|9012
FFIAHQR
>FUSION-ENST00000658518.1:491446-ENST00000453716.1:4963|10207
KGKHTLII
>ENST00000460338.5|SNV-7574-G-T|7
PDVELFFNLGDWPLEKKK
>FUSION-ENST00000663661.1:491446-ENST00000453716.1:4963|1846
DVHVMAGM
>FUSION-ENST00000635845.1:491446-ENST00000453716.1:4963|990
STLTDHQFYSLSLDMLIIKKYSR
>FUSION-ENST00000654997.1:491446-ENST00000453716.1:4963|11699
LCLWLILVIRCK
>ENST00000321196.8|SNV-374897-G-A|1
QANLNEAAEKYYDLAAR
>FUSION-ENST00000663661.1:491446-ENST00000453716.1:4963|7697
MFSFISPSL
>FUSION-ENST00000663661.1:491446-ENST00000453716.1:4963|6793
MGKVDYCIGSL
>FUSION-ENST00000635845.1:491446-ENST00000453716.1:4963|694
SIGRSQYIQYK
>FUSION-ENST00000663661.1:491446-ENST00000453716.1:4963|8758
IIFFLHDVVLFFC
>FUSION-ENST00000635845.1:491446-ENST00000453716.1:4963|913
MTLEIPEVIRAIYQETRMK
>FUSION-ENST00000663661.1:491446-ENST00000453716.1:4963|7760
MCLRVCAFLSS
>FUSION-ENST00000663661.1:491446-ENST00000453716.1:4963|4080
MIQELLCCGSLTHY
>FUSION-ENST00000663661.1:491446-ENST00000453716.1:4963|2493
MNILFIMEI
>FUSION-ENST00000654997.1:491446-ENST00000453716.1:4963|12436
KKNVAEEN
>FUSION-ENST00000663661.1:491446-ENST00000453716.1:4963|4527
MDNAGKK
>FUSION-ENST00000663661.1:491446-ENST00000453716.1:4963|2216
MRFCTNN
>FUSION-ENST00000663661.1:491446-ENST00000453716.1:4963|3337
CYSSELTLMVGYR
>FUSION-ENST00000654997.1:491446-ENST00000453716.1:4963|12481
CMKEEKDSK
>FUSION-ENST00000663661.1:491446-ENST00000453716.1:4963|6746
GQDHSVILTSLVSRSWVSVLK
>FUSION-ENST00000663661.1:491446-ENST00000453716.1:4963|6742
MGCELRLER
>FUSION-ENST00000658518.1:491446-ENST00000453716.1:4963|9596
HFKHIFKK
>FUSION-ENST00000658518.1:491446-ENST00000453716.1:4963|10131
MCLGGEENWSVCKR
>FUSION-ENST00000658518.1:491446-ENST00000453716.1:4963|10472
MVSVYEHTTYCKNSR
>FUSION-ENST00000663661.1:491446-ENST00000453716.1:4963|5611
MMTPVLK
>FUSION-ENST00000654997.1:491446-ENST00000453716.1:4963|11808
MSDCYLITKNLSLNR
>FUSION-ENST00000663661.1:491446-ENST00000453716.1:4963|2186
MYNTSPGITLVPPASVRGMFYFV
>FUSION-ENST00000663661.1:491446-ENST00000453716.1:4963|9086
EILRKVSENLFNVSWSVN
>FUSION-ENST00000654997.1:491446-ENST00000453716.1:4963|12423
TFSMILSFLVFIILYK
>FUSION-ENST00000658518.1:491446-ENST00000453716.1:4963|9799
NVIFIFIK
>FUSION-ENST00000663661.1:491446-ENST00000453716.1:4963|6403
MKFCGLEHDFCK
>FUSION-ENST00000654997.1:491446-ENST00000453716.1:4963|12208
SYWFSYMILKK
>FUSION-ENST00000663661.1:491446-ENST00000453716.1:4963|4578
MSFRTKIQIC
>FUSION-ENST00000663661.1:491446-ENST00000453716.1:4963|3336
MCYSSELTLMVGYRSR
>FUSION-ENST00000658518.1:491446-ENST00000453716.1:4963|10216
MYPQLLK
>ENST00000492760.1|SNV-54796-T-A|5
LGTNHQLTVKSLRASLMDSNVLVQR
>FUSION-ENST00000658518.1:491446-ENST00000453716.1:4963|9828
FSNTNSYSNHF
>FUSION-ENST00000654997.1:491446-ENST00000453716.1:4963|11118
HRLANWIKSK
>FUSION-ENST00000635845.1:491446-ENST00000453716.1:4963|566
LEHYTGVCAEDLEVIKQPICK
>FUSION-ENST00000663661.1:491446-ENST00000453716.1:4963|6425
FFKVKYA
>FUSION-ENST00000635845.1:491446-ENST00000453716.1:4963|463
MVVSFAVQKLLSLIR
>FUSION-ENST00000663661.1:491446-ENST00000453716.1:4963|7216
IAPCLSCVLGPR
>FUSION-ENST00000658518.1:491446-ENST00000453716.1:4963|9171
MTQGKMPLRGLD
>FUSION-ENST00000663661.1:491446-ENST00000453716.1:4963|8575
NLLLFPIMSGGR
>FUSION-ENST00000635845.1:491446-ENST00000453716.1:4963|243
FWRGLWETDVSSSLNIW
>FUSION-ENST00000658518.1:491446-ENST00000453716.1:4963|9167
MRGTNMSVNTIDR
>FUSION-ENST00000663661.1:491446-ENST00000453716.1:4963|2419
ICFLAFPWK
>FUSION-ENST00000663661.1:491446-ENST00000453716.1:4963|3612
LLPCKTCLLRLPP
>ENST00000583646.1|SNV-7146-T-C|1
PGQAGERRADVYVGVDVFAR
>FUSION-ENST00000663661.1:491446-ENST00000453716.1:4963|6560
IVYDIVNNYCLIYWVAIDGPQI
>FUSION-ENST00000540425.1:16152-ENST00000448484.5:116899|95
MGKYHRP
>FUSION-ENST00000663661.1:491446-ENST00000453716.1:4963|4992
MSRDRVFPSNSISCR
>FUSION-ENST00000663661.1:491446-ENST00000453716.1:4963|4894
KQSRAALCK
>FUSION-ENST00000635845.1:491446-ENST00000453716.1:4963|612
MGFCWPSMFFS
>FUSION-ENST00000658518.1:491446-ENST00000453716.1:4963|10443
MLLLHSWK
>FUSION-ENST00000663661.1:491446-ENST00000453716.1:4963|1519
PRQHSVK
>FUSION-ENST00000635845.1:491446-ENST00000453716.1:4963|653
VEKKEVMEEI
>FUSION-ENST00000658518.1:491446-ENST00000453716.1:4963|9395
FEGSESLSK
>FUSION-ENST00000654997.1:491446-ENST00000453716.1:4963|12955
SHSAWHCFF
>FUSION-ENST00000654997.1:491446-ENST00000453716.1:4963|11914
MISAHRNLR
>FUSION-ENST00000663661.1:491446-ENST00000453716.1:4963|4015
MCSHKIGLHDLYKCGK
>FUSION-ENST00000663661.1:491446-ENST00000453716.1:4963|7727
VIEVCIIFSQIRFIYMYFR
>FUSION-ENST00000658518.1:491446-ENST00000453716.1:4963|9953
MYEEYMKMQQDFGWLNNEFLS
>FUSION-ENST00000663661.1:491446-ENST00000453716.1:4963|4815
MSGIVHKALKF
>FUSION-ENST00000540425.1:16152-ENST00000448484.5:116899|102
SMVPRSLFKMGK
>FUSION-ENST00000663661.1:491446-ENST00000453716.1:4963|8208
HIFFFLSRA
>FUSION-ENST00000663661.1:491446-ENST00000453716.1:4963|2889
MQLEKQLPK
>ENST00000344514.1|INDEL-33-T-TG|1
DWENCSSLTDVFSLGNYQ
>FUSION-ENST00000540425.1:16152-ENST00000448484.5:116899|120
TAKHDTWQILPLC
>FUSION-ENST00000663661.1:491446-ENST00000453716.1:4963|7776
MTFLCEWLRNDFMFLLFYLFKK
>FUSION-ENST00000654997.1:491446-ENST00000453716.1:4963|11638
EICFRHGTFER
>FUSION-ENST00000663661.1:491446-ENST00000453716.1:4963|3872
TLCKPQTYRNFRGG
>FUSION-ENST00000663661.1:491446-ENST00000453716.1:4963|5700
TFLLLSILLSEQ
>FUSION-ENST00000663661.1:491446-ENST00000453716.1:4963|1723
CPSPLCLNQCPS
>ENST00000261018.11|SNV-98989-C-T|2
VVAIYDYTKDKEDELSF
>FUSION-ENST00000635845.1:491446-ENST00000453716.1:4963|573
MEMGACRHLEIR
>FUSION-ENST00000540425.1:16152-ENST00000448484.5:116899|155
MKCFWTVF
>FUSION-ENST00000663661.1:491446-ENST00000453716.1:4963|1698
YLIFPFPDDLSYNSLWK
>FUSION-ENST00000663661.1:491446-ENST00000453716.1:4963|5092
MCPITELFKNFTCNIQCFFHP
>FUSION-ENST00000663661.1:491446-ENST00000453716.1:4963|5698
MLCLNLKK
>FUSION-ENST00000663661.1:491446-ENST00000453716.1:4963|7009
WAIENRGK
>FUSION-ENST00000663661.1:491446-ENST00000453716.1:4963|8724
NLESNFPR
>FUSION-ENST00000663661.1:491446-ENST00000453716.1:4963|8036
NSCEELVSK
>FUSION-ENST00000663661.1:491446-ENST00000453716.1:4963|2425
TSFRSYCGR
>FUSION-ENST00000658518.1:491446-ENST00000453716.1:4963|10255
MSTLYKVPERLNELSSSWTSQ
>FUSION-ENST00000654997.1:491446-ENST00000453716.1:4963|12129
LPFTIQLDRYCTSSIS
>FUSION-ENST00000663661.1:491446-ENST00000453716.1:4963|6023
KNSHMTVKNQTWAISEK
>FUSION-ENST00000658518.1:491446-ENST00000453716.1:4963|10453
MLIQVRCIEQCLAHK
>FUSION-ENST00000654997.1:491446-ENST00000453716.1:4963|12374
MCDYCFS
>FUSION-ENST00000663661.1:491446-ENST00000453716.1:4963|7534
YQLIFLI
>ENST00000507175.5|SNV-61-G-A|4
GGDRGESER
>FUSION-ENST00000654997.1:491446-ENST00000453716.1:4963|11079
EGHYIMVKGSMQQDKLTILNI
>FUSION-ENST00000654997.1:491446-ENST00000453716.1:4963|11384
MICRMDLK
>ENST00000301463.9|SNV-2145-T-G|3
RPRVVLMNKMDDLNLHYR
>FUSION-ENST00000663661.1:491446-ENST00000453716.1:4963|6493
MVVPRVSNALGIRS
>FUSION-ENST00000663661.1:491446-ENST00000453716.1:4963|1803
MFSSREDFPTDGINWKR
>FUSION-ENST00000654997.1:491446-ENST00000453716.1:4963|12923
MQAVAPGKGRC
>FUSION-ENST00000635845.1:491446-ENST00000453716.1:4963|108
SNEKTEKK
>FUSION-ENST00000663661.1:491446-ENST00000453716.1:4963|4493
SFVLVAT
>ENST00000556730.1|SNV-26175-C-T|5
SLAMLSLGAGFSTK
>FUSION-ENST00000663661.1:491446-ENST00000453716.1:4963|1689
EAEKSHHRPPASWRSWDACSVTQCK
>FUSION-ENST00000658518.1:491446-ENST00000453716.1:4963|9273
EKDGRETCHF
>FUSION-ENST00000663661.1:491446-ENST00000453716.1:4963|1908
LISSISGGRTFQAGK
>FUSION-ENST00000635845.1:491446-ENST00000453716.1:4963|90
QAEYFLTLEKKGDTK
>FUSION-ENST00000654997.1:491446-ENST00000453716.1:4963|11349
MEEFIQYFNEPR
>FUSION-ENST00000663661.1:491446-ENST00000453716.1:4963|2080
NKLYKMVLK
>FUSION-ENST00000658518.1:491446-ENST00000453716.1:4963|10026
MTLLLSYQK
>FUSION-ENST00000658518.1:491446-ENST00000453716.1:4963|9667
YVCMYVCIF
>ENST00000520776.5|MNV-72688-GGTGA-G|11
KDEFLAALELVTVDGVTNTK
>FUSION-ENST00000635845.1:491446-ENST00000453716.1:4963|975
MLAWLISNS
>FUSION-ENST00000635845.1:491446-ENST00000453716.1:4963|647
MRVLDAWAKIK
>FUSION-ENST00000635845.1:491446-ENST00000453716.1:4963|116
HCISFLQITTID
>ENST00000513982.5|SNV-106534-G-A|4
DWFVGRSNTQGIDLNRNFPDLDR
>ENST00000444565.1|SNV-1607-C-T|1
LILGPLHNSEIGSSSYSR
>FUSION-ENST00000663661.1:491446-ENST00000453716.1:4963|7374
NSHLYVIK
>FUSION-ENST00000635845.1:491446-ENST00000453716.1:4963|37
QSRFTMR
>FUSION-ENST00000654997.1:491446-ENST00000453716.1:4963|10939
ILPNRIQQHIKK
>FUSION-ENST00000663661.1:491446-ENST00000453716.1:4963|6388
AHVLETIFLLSK
>FUSION-ENST00000663661.1:491446-ENST00000453716.1:4963|7440
VISLKKR
>FUSION-ENST00000663661.1:491446-ENST00000453716.1:4963|2989
MYNAQYK
>FUSION-ENST00000663661.1:491446-ENST00000453716.1:4963|6612
PFGCFWVRIR
>FUSION-ENST00000663661.1:491446-ENST00000453716.1:4963|5868
MEISKCYKSGLFFFFLF
>FUSION-ENST00000663661.1:491446-ENST00000453716.1:4963|5584
MPVFKVYDER
>FUSION-ENST00000635845.1:491446-ENST00000453716.1:4963|489
TSIFSCVCWLHK
>FUSION-ENST00000663661.1:491446-ENST00000453716.1:4963|2793
PKPQRVEFKPEP
>FUSION-ENST00000663661.1:491446-ENST00000453716.1:4963|7546
CVFYLLCLVSGR
>FUSION-ENST00000663661.1:491446-ENST00000453716.1:4963|3481
ALLVLRWKVI
>FUSION-ENST00000658518.1:491446-ENST00000453716.1:4963|9237
IVSKSIK
>FUSION-ENST00000654997.1:491446-ENST00000453716.1:4963|10942
YCQTESSSTSK
>FUSION-ENST00000663661.1:491446-ENST00000453716.1:4963|8967
QICNISRNHSDIVTLHVL
>FUSION-ENST00000654997.1:491446-ENST00000453716.1:4963|10826
AIQPKVIYR
>FUSION-ENST00000663661.1:491446-ENST00000453716.1:4963|5807
FLISLNYLDK
>FUSION-ENST00000635845.1:491446-ENST00000453716.1:4963|832
MNFSFFAMVVK
>FUSION-ENST00000635845.1:491446-ENST00000453716.1:4963|866
TLKALYWQSTF
>FUSION-ENST00000663661.1:491446-ENST00000453716.1:4963|7004
VGGKLLSNGLCR
>FUSION-ENST00000635845.1:491446-ENST00000453716.1:4963|132
MKISIMEK
>FUSION-ENST00000663661.1:491446-ENST00000453716.1:4963|5423
MSFVLRK
>FUSION-ENST00000663661.1:491446-ENST00000453716.1:4963|6096
QYLLSNILQISR
>FUSION-ENST00000635845.1:491446-ENST00000453716.1:4963|1485
VSDLQKR
>FUSION-ENST00000654997.1:491446-ENST00000453716.1:4963|11894
NLFSPWQDLVACEHIADSLILIR
>FUSION-ENST00000663661.1:491446-ENST00000453716.1:4963|4339
MSENFKHR
>FUSION-ENST00000663661.1:491446-ENST00000453716.1:4963|4292
ERCLKILNIGVCHCYGLEFILWLK
>FUSION-ENST00000658518.1:491446-ENST00000453716.1:4963|9648
LKCPRNFEYI
>ENST00000267622.8|SNV-36004-G-A|6
LVKGIKEQELEIK
>FUSION-ENST00000654997.1:491446-ENST00000453716.1:4963|12515
LPFRLQTSLSSHMK
>FUSION-ENST00000654997.1:491446-ENST00000453716.1:4963|10934
LASSLAYK
>FUSION-ENST00000663661.1:491446-ENST00000453716.1:4963|5943
TKQKQIHEGLYIA
>FUSION-ENST00000654997.1:491446-ENST00000453716.1:4963|12467
KVGKCGF
>FUSION-ENST00000663661.1:491446-ENST00000453716.1:4963|2866
MKNYVPK
>FUSION-ENST00000663661.1:491446-ENST00000453716.1:4963|6946
EGRLRILSQF
>FUSION-ENST00000663661.1:491446-ENST00000453716.1:4963|7399
TSHTRPSRSK
>ENST00000543117.5|SNV-77626-G-T|1
VPSWVLEDNVVCSQPAR
>FUSION-ENST00000663661.1:491446-ENST00000453716.1:4963|6728
EECRAFLGKVDNPLWQECR
>FUSION-ENST00000663661.1:491446-ENST00000453716.1:4963|5122
MAHACYPSTLRGQVGRSR
>FUSION-ENST00000663661.1:491446-ENST00000453716.1:4963|7467
AENIATLLIPLKQSQPILLCSLR
>FUSION-ENST00000663661.1:491446-ENST00000453716.1:4963|7705
IKVNKYR
>FUSION-ENST00000663661.1:491446-ENST00000453716.1:4963|2559
MKGAFSV
>FUSION-ENST00000663661.1:491446-ENST00000453716.1:4963|5370
SKVPLQRC
>FUSION-ENST00000658518.1:491446-ENST00000453716.1:4963|10014
ILIKCFPSR
>FUSION-ENST00000635845.1:491446-ENST00000453716.1:4963|1303
LMCIPLARESTR
>FUSION-ENST00000663661.1:491446-ENST00000453716.1:4963|6150
EDRGGFLLSSTNR
>FUSION-ENST00000654997.1:491446-ENST00000453716.1:4963|11696
CKTAHRSLSYI
>FUSION-ENST00000663661.1:491446-ENST00000453716.1:4963|7930
MYLRANPIFFFFLVSIMINEMFLFH
>FUSION-ENST00000654997.1:491446-ENST00000453716.1:4963|13141
FCRLILGIYSAVCMK
>FUSION-ENST00000663661.1:491446-ENST00000453716.1:4963|7687
MAEFPRMLAKDEK
>FUSION-ENST00000663661.1:491446-ENST00000453716.1:4963|5030
SLYIYGQIQNSLK
>FUSION-ENST00000654997.1:491446-ENST00000453716.1:4963|12010
ALIFILHSLLELWSGYR
>FUSION-ENST00000654997.1:491446-ENST00000453716.1:4963|11170
SFISEGEIKFFK
>FUSION-ENST00000658518.1:491446-ENST00000453716.1:4963|9506
MHIDIYVCVFTHMFTIK
>FUSION-ENST00000658518.1:491446-ENST00000453716.1:4963|10474
MVSVYEHTTYCK
>FUSION-ENST00000658518.1:491446-ENST00000453716.1:4963|10441
LTFITYLSSIPFCLLENSK
>FUSION-ENST00000663661.1:491446-ENST00000453716.1:4963|3211
MVFTISR
>FUSION-ENST00000663661.1:491446-ENST00000453716.1:4963|6209
MLGVQVNSLWKQYNDIIFR
>FUSION-ENST00000663661.1:491446-ENST00000453716.1:4963|8748
LSCFSVR
>FUSION-ENST00000658518.1:491446-ENST00000453716.1:4963|9437
MYIDMYVGGLNVCVCIWKER
>ENST00000560751.1|INDEL-623-A-AAA|10
GSSRCTKPR
>FUSION-ENST00000663661.1:491446-ENST00000453716.1:4963|3053
LKINENMCKQLNSNTNLCEYSQGR
>FUSION-ENST00000663661.1:491446-ENST00000453716.1:4963|2174
PNVLGDIQLNKGQAHVHVLHVRK
>FUSION-ENST00000658518.1:491446-ENST00000453716.1:4963|9553
MYFVPNPTK
>FUSION-ENST00000663661.1:491446-ENST00000453716.1:4963|4771
MVTYTGYQLR
>ENST00000651462.1|SNV-294-G-C|2
RPGAGGSQNVGTSQAIRPILGFSR
>FUSION-ENST00000663661.1:491446-ENST00000453716.1:4963|7409
MASLKNIK
>FUSION-ENST00000654997.1:491446-ENST00000453716.1:4963|11138
MGIKTSQHHNDRIK
>FUSION-ENST00000654997.1:491446-ENST00000453716.1:4963|10618
IYTMEYYAAIK
>FUSION-ENST00000663661.1:491446-ENST00000453716.1:4963|6288
KIILRLVLK
>FUSION-ENST00000663661.1:491446-ENST00000453716.1:4963|6410
QFFCFLSDCIMNGLS
>ENST00000460288.1|SNV-7146-A-G|3
TKIFKAVAVTVIATVQISTHT
>FUSION-ENST00000635845.1:491446-ENST00000453716.1:4963|682
QWGLNTI
>FUSION-ENST00000663661.1:491446-ENST00000453716.1:4963|8324
LVFSSYKILR
>FUSION-ENST00000658518.1:491446-ENST00000453716.1:4963|10067
QSSAKRENLLLLLFICFLR
>FUSION-ENST00000658518.1:491446-ENST00000453716.1:4963|10223
LYVIGHS
>FUSION-ENST00000635845.1:491446-ENST00000453716.1:4963|1185
MGCEGRLLR
>FUSION-ENST00000663661.1:491446-ENST00000453716.1:4963|5818
TNTWFLSLWSPQSNVR
>FUSION-ENST00000663661.1:491446-ENST00000453716.1:4963|5127
LISDVSVHIIDK
>FUSION-ENST00000663661.1:491446-ENST00000453716.1:4963|3022
KTQTLSYPK
>FUSION-ENST00000663661.1:491446-ENST00000453716.1:4963|1872
MIKKCNK
>FUSION-ENST00000663661.1:491446-ENST00000453716.1:4963|4606
TKMIHSILFCIFISVQ
>FUSION-ENST00000654997.1:491446-ENST00000453716.1:4963|11314
FLSVTLSLEVNTESDQ
>FUSION-ENST00000654997.1:491446-ENST00000453716.1:4963|11685
MPFFAEVEFLVKS
>ENST00000485760.5|SNV-1477330-A-G|7
MLKILCTSTLCLRLGTSQSVIPK
>FUSION-ENST00000663661.1:491446-ENST00000453716.1:4963|3957
LIKFCSNLITRFR
>FUSION-ENST00000654997.1:491446-ENST00000453716.1:4963|10650
GCGEIGMLLHCW
>FUSION-ENST00000635845.1:491446-ENST00000453716.1:4963|193
MGFCEER
>FUSION-ENST00000658518.1:491446-ENST00000453716.1:4963|9770
VIYLKESPECHPQKFR
>FUSION-ENST00000658518.1:491446-ENST00000453716.1:4963|10126
VLERPTNVF
>FUSION-ENST00000663661.1:491446-ENST00000453716.1:4963|2891
MYSVYYPLSHVFHPYQCK
>FUSION-ENST00000663661.1:491446-ENST00000453716.1:4963|6996
LVPFLSSCELSLLMSKISQR
>FUSION-ENST00000663661.1:491446-ENST00000453716.1:4963|2477
IKCLSPLNIFVRNNK
>FUSION-ENST00000658518.1:491446-ENST00000453716.1:4963|9149
MIFIMPPYRNYRIQNR
>FUSION-ENST00000654997.1:491446-ENST00000453716.1:4963|11559
NGECTIRGVK
>FUSION-ENST00000663661.1:491446-ENST00000453716.1:4963|8151
VVFAASGR
>FUSION-ENST00000663661.1:491446-ENST00000453716.1:4963|7813
YTHPDSSCQLLPPFTTSK
>FUSION-ENST00000658518.1:491446-ENST00000453716.1:4963|9226
NRLSTGSNFRSNIYQLFNSVVG
>FUSION-ENST00000663661.1:491446-ENST00000453716.1:4963|6187
LHLTMNKTKPIILK
>FUSION-ENST00000663661.1:491446-ENST00000453716.1:4963|4633
GICHHPRHIVSS
>ENST00000298910.12|MNV-157587-CCTTGGTGCATCTT-C|9
ILCLALLKR
>FUSION-ENST00000663661.1:491446-ENST00000453716.1:4963|8314
CYSLRQATV
>FUSION-ENST00000663661.1:491446-ENST00000453716.1:4963|5222
QETKIYK
>FUSION-ENST00000635845.1:491446-ENST00000453716.1:4963|660
LETDYYK
>FUSION-ENST00000658518.1:491446-ENST00000453716.1:4963|9867
MLKQGGDDLRYNLVNTI
>FUSION-ENST00000654997.1:491446-ENST00000453716.1:4963|12499
RGTMNFR
>FUSION-ENST00000663661.1:491446-ENST00000453716.1:4963|5800
ILNIVLSEE
>FUSION-ENST00000663661.1:491446-ENST00000453716.1:4963|4224
RIGITYRGLQEK
>ENST00000413465.6|MNV-12591-CC-C|6
RCPHHERCSDSDGLAPLSILSEWK
>FUSION-ENST00000663661.1:491446-ENST00000453716.1:4963|8265
FISTFFFF
>ENST00000376352.6|SNV-112326-A-G|1
LLHFVEAIQEVFSDNSTPLSNLSGR
>FUSION-ENST00000663661.1:491446-ENST00000453716.1:4963|6121
MLQNNIFANFLMGKNK
>FUSION-ENST00000654997.1:491446-ENST00000453716.1:4963|10850
GIKYLGVQLTRDVK
>FUSION-ENST00000663661.1:491446-ENST00000453716.1:4963|5614
SLYPIWEIRFLIIFQ
>FUSION-ENST00000663661.1:491446-ENST00000453716.1:4963|7915
MKCFCFIDYIR
>FUSION-ENST00000635845.1:491446-ENST00000453716.1:4963|8
VCERISVCLGRK
>FUSION-ENST00000654997.1:491446-ENST00000453716.1:4963|12509
AKFRRPQPVFNLK
>FUSION-ENST00000663661.1:491446-ENST00000453716.1:4963|5927
CNIFCIIKERP
>FUSION-ENST00000663661.1:491446-ENST00000453716.1:4963|5560
MGGYINYIVILTLA
>FUSION-ENST00000658518.1:491446-ENST00000453716.1:4963|10175
PQPYRHTSLLRHIIK
>FUSION-ENST00000663661.1:491446-ENST00000453716.1:4963|4098
NQQENVSSCTK
>FUSION-ENST00000663661.1:491446-ENST00000453716.1:4963|7677
MKSKHIPGVCTK
>FUSION-ENST00000658518.1:491446-ENST00000453716.1:4963|10045
LDLNCWVQMILLPQPPK
>FUSION-ENST00000658518.1:491446-ENST00000453716.1:4963|9883
MTKLFSTISALFQK
>FUSION-ENST00000663661.1:491446-ENST00000453716.1:4963|6564
QIFQLSKMRRPDYSPSNATR
>FUSION-ENST00000663661.1:491446-ENST00000453716.1:4963|6268
VVMKVAD
>FUSION-ENST00000663661.1:491446-ENST00000453716.1:4963|2247
MCVNRGRAR
>FUSION-ENST00000663661.1:491446-ENST00000453716.1:4963|4230
MVINSIEEKIK
>FUSION-ENST00000654997.1:491446-ENST00000453716.1:4963|12068
MTSLKALNLK
>FUSION-ENST00000663661.1:491446-ENST00000453716.1:4963|2574
MAEDKVTVTIASSSILITLK
>FUSION-ENST00000663661.1:491446-ENST00000453716.1:4963|7700
HCYTFTCR
>ENST00000371568.8|SNV-10833-C-T|3
KASSEHRIILR
>FUSION-ENST00000663661.1:491446-ENST00000453716.1:4963|2607
LARHGGRSL
>FUSION-ENST00000658518.1:491446-ENST00000453716.1:4963|9218
KLIVYQTFSHFYCMQWAISFFLK
>FUSION-ENST00000663661.1:491446-ENST00000453716.1:4963|2970
MRKVIVVFCTIIQCIK
>FUSION-ENST00000663661.1:491446-ENST00000453716.1:4963|7562
IQKIQIHR
>FUSION-ENST00000663661.1:491446-ENST00000453716.1:4963|4877
HSREFILCTPKITSK
>FUSION-ENST00000658518.1:491446-ENST00000453716.1:4963|10488
IAFIVFFLLQMILCS
>FUSION-ENST00000658518.1:491446-ENST00000453716.1:4963|10473
VSVYEHTTYCK
>ENST00000550564.1|SNV-2145-T-G|7
MDEEDAAAPGCSHEQDG
>FUSION-ENST00000663661.1:491446-ENST00000453716.1:4963|5580
VWCRQKGLK
>FUSION-ENST00000663661.1:491446-ENST00000453716.1:4963|3608
MVKLICFF
>FUSION-ENST00000658518.1:491446-ENST00000453716.1:4963|9825
MKPSTIDRVAYK
>FUSION-ENST00000663661.1:491446-ENST00000453716.1:4963|8833
IFHVIICKI
>FUSION-ENST00000663661.1:491446-ENST00000453716.1:4963|6907
KLHVSMNKYVAIIQNNR
>FUSION-ENST00000663661.1:491446-ENST00000453716.1:4963|8536
MKKVFFK
>FUSION-ENST00000663661.1:491446-ENST00000453716.1:4963|6754
NELPYVCRR
>FUSION-ENST00000658518.1:491446-ENST00000453716.1:4963|9134
INRNAYR
>FUSION-ENST00000654997.1:491446-ENST00000453716.1:4963|11528
MPPCLANFCIFSR
>FUSION-ENST00000654997.1:491446-ENST00000453716.1:4963|13135
KRALCENSWPVEGSGPVR
>FUSION-ENST00000663661.1:491446-ENST00000453716.1:4963|6994
MSKISQR
>FUSION-ENST00000654997.1:491446-ENST00000453716.1:4963|11533
LEHRDELEM
>FUSION-ENST00000663661.1:491446-ENST00000453716.1:4963|3567
IELINFVHNKS
>FUSION-ENST00000654997.1:491446-ENST00000453716.1:4963|11861
MENWTYHSVNEFIFSMAGFGCL
>FUSION-ENST00000654997.1:491446-ENST00000453716.1:4963|11310
KYLFFESFIFAQNVYLHVKDIQMFS
>FUSION-ENST00000403733.8:366-ENST00000511685.6:456937|3
DRATCKQSRPVYPAALAAFP
>FUSION-ENST00000635845.1:491446-ENST00000453716.1:4963|570
GACRHLEIR
>FUSION-ENST00000654997.1:491446-ENST00000453716.1:4963|12183
LKLNIKNFNITNI
>FUSION-ENST00000663661.1:491446-ENST00000453716.1:4963|5593
NYSTRQEIFGVIRNTLK
>FUSION-ENST00000663661.1:491446-ENST00000453716.1:4963|2779
IPVHRNDR
>FUSION-ENST00000663661.1:491446-ENST00000453716.1:4963|8169
FKIFREK
>FUSION-ENST00000663661.1:491446-ENST00000453716.1:4963|6962
VPVILLPDFTNIRKSPQTTLR
>FUSION-ENST00000663661.1:491446-ENST00000453716.1:4963|8211
MHVHKHIFFFLSRA
>FUSION-ENST00000663661.1:491446-ENST00000453716.1:4963|2750
MSNIILNK
>FUSION-ENST00000663661.1:491446-ENST00000453716.1:4963|3021
MKTQTLSYPKQSYHIHIFICYI
>FUSION-ENST00000663661.1:491446-ENST00000453716.1:4963|1989
MIIQIFS
>FUSION-ENST00000663661.1:491446-ENST00000453716.1:4963|2486
INLGLTAVTYMFRV
>FUSION-ENST00000663661.1:491446-ENST00000453716.1:4963|8719
NQFFSSLVK
>FUSION-ENST00000635845.1:491446-ENST00000453716.1:4963|1085
MCERMPGCQSPQTICPFFDKII
>FUSION-ENST00000635845.1:491446-ENST00000453716.1:4963|587
IWPDENGILLALNVLFLR
>FUSION-ENST00000663661.1:491446-ENST00000453716.1:4963|6027
LLLIPKESHC
>FUSION-ENST00000663661.1:491446-ENST00000453716.1:4963|7325
MLCFTLWFTSSCDQYPGKAR
>FUSION-ENST00000540425.1:16152-ENST00000448484.5:116899|142
IGIHPLSEK
>FUSION-ENST00000658518.1:491446-ENST00000453716.1:4963|9239
MSPSTLKIVSKSIK
>ENST00000389840.7|SNV-86605-T-G|3
TMRLGFEISHLRTATPATVSR
>FUSION-ENST00000635845.1:491446-ENST00000453716.1:4963|78
ISQHFIRFHKNSEHQTIHCYI
>FUSION-ENST00000663661.1:491446-ENST00000453716.1:4963|5191
MSFSKLRK
>FUSION-ENST00000663661.1:491446-ENST00000453716.1:4963|4367
NLLQKIIK
>FUSION-ENST00000663661.1:491446-ENST00000453716.1:4963|1828
TVKYINIFK
>FUSION-ENST00000654997.1:491446-ENST00000453716.1:4963|11654
GKLQQNLDRQK
>FUSION-ENST00000654997.1:491446-ENST00000453716.1:4963|12469
ETLQEVEKSESSRGGVS
>FUSION-ENST00000654997.1:491446-ENST00000453716.1:4963|11380
MDLKVFILLLR
>ENST00000243347.5|SNV-12533-C-T|2
SPGFPNEYEDNQICYWHIRFK
>FUSION-ENST00000663661.1:491446-ENST00000453716.1:4963|2729
MKTTVILKR
>FUSION-ENST00000663661.1:491446-ENST00000453716.1:4963|4652
LYFSLFKSGHCENYRR
>FUSION-ENST00000663661.1:491446-ENST00000453716.1:4963|2536
MVKPHLYYKIQK
>ENST00000368804.5|SNV-4991-G-T|4
KEQQLLQEEEEELQREELEK
>FUSION-ENST00000663661.1:491446-ENST00000453716.1:4963|1682
ISEVEGGTLSLR
>FUSION-ENST00000663661.1:491446-ENST00000453716.1:4963|6190
MLHLTMNK
>FUSION-ENST00000663661.1:491446-ENST00000453716.1:4963|1673
VYILYQKIFLK
>FUSION-ENST00000654997.1:491446-ENST00000453716.1:4963|11160
DFVITRPALEELLK
>FUSION-ENST00000663661.1:491446-ENST00000453716.1:4963|7230
FNKLPCPSQNNARFK
>FUSION-ENST00000663661.1:491446-ENST00000453716.1:4963|1916
VKPCLYQQKSTK
>FUSION-ENST00000663661.1:491446-ENST00000453716.1:4963|4051
MKPIKHYTAR
>FUSION-ENST00000663661.1:491446-ENST00000453716.1:4963|3266
MSEVMWCLSFCTCVISFVIISSR
>FUSION-ENST00000663661.1:491446-ENST00000453716.1:4963|7582
CLAVQITSNFYGSLIK
>FUSION-ENST00000663661.1:491446-ENST00000453716.1:4963|7792
MGIEQMR
>FUSION-ENST00000635845.1:491446-ENST00000453716.1:4963|174
AVFFIPHDSPMPHTGSALN
>FUSION-ENST00000635845.1:491446-ENST00000453716.1:4963|1473
VECRQLR
>FUSION-ENST00000663661.1:491446-ENST00000453716.1:4963|2797
TERITRY
>FUSION-ENST00000663661.1:491446-ENST00000453716.1:4963|3977
MNEYLYFIEL
>FUSION-ENST00000663661.1:491446-ENST00000453716.1:4963|2618
GETPSLLK
>FUSION-ENST00000663661.1:491446-ENST00000453716.1:4963|3417
CISRAPESFCLQVHK
>FUSION-ENST00000658518.1:491446-ENST00000453716.1:4963|9714
FSHQGEHKNQPSDLFK
>FUSION-ENST00000663661.1:491446-ENST00000453716.1:4963|5898
FQLRNQRNICWYVSHIDALI
>FUSION-ENST00000654997.1:491446-ENST00000453716.1:4963|12821
QMTAESPR
>FUSION-ENST00000635845.1:491446-ENST00000453716.1:4963|1419
MAGSNGIPSSRSLR
>FUSION-ENST00000654997.1:491446-ENST00000453716.1:4963|13053
MNLLSFKKLWSYHNCPK
>FUSION-ENST00000654997.1:491446-ENST00000453716.1:4963|10595
AHVHLCNKPARSAHVSQNLKYNK
>FUSION-ENST00000663661.1:491446-ENST00000453716.1:4963|7347
EGLFLFCNTDFCSRITCNKLK
>FUSION-ENST00000663661.1:491446-ENST00000453716.1:4963|2650
AKFIALMSSYFFFLTH
>FUSION-ENST00000663661.1:491446-ENST00000453716.1:4963|2519
DAIRGDVCSGHGE
>FUSION-ENST00000663661.1:491446-ENST00000453716.1:4963|8278
SWVLGVHCNHHVQLFRII
>FUSION-ENST00000663661.1:491446-ENST00000453716.1:4963|6286
IILRLVLKK
>FUSION-ENST00000663661.1:491446-ENST00000453716.1:4963|6770
MTTKKAGPR
>FUSION-ENST00000663661.1:491446-ENST00000453716.1:4963|8717
DKSFLQLSMMQGEIYPILSR
>FUSION-ENST00000658518.1:491446-ENST00000453716.1:4963|9822
KPSTIDRVAYKQHK
>FUSION-ENST00000663661.1:491446-ENST00000453716.1:4963|4295
ELLDSPFK
>FUSION-ENST00000663661.1:491446-ENST00000453716.1:4963|3611
NPEFPLPELVLFVFPFK
>FUSION-ENST00000658518.1:491446-ENST00000453716.1:4963|10507
MLKFLTITLSVR
>FUSION-ENST00000663661.1:491446-ENST00000453716.1:4963|4723
LWHQRSLR
>FUSION-ENST00000663661.1:491446-ENST00000453716.1:4963|4764
YIVILSK
>FUSION-ENST00000663661.1:491446-ENST00000453716.1:4963|7638
VHFLKFSFRSHWP
>FUSION-ENST00000663661.1:491446-ENST00000453716.1:4963|3393
FCLMGSSESPASASRVAR
>FUSION-ENST00000540425.1:16152-ENST00000448484.5:116899|92
AGGGVRGGGR
>FUSION-ENST00000663661.1:491446-ENST00000453716.1:4963|2838
GHSGIIEVKYMVMDR
>FUSION-ENST00000663661.1:491446-ENST00000453716.1:4963|3987
MIQHMIQTK
>FUSION-ENST00000654997.1:491446-ENST00000453716.1:4963|11007
YQNLWDTAKAVFTGKFIALNAHR
>FUSION-ENST00000663661.1:491446-ENST00000453716.1:4963|5805
FLISLNYLDKHLCLFIYPFSIK
>FUSION-ENST00000663661.1:491446-ENST00000453716.1:4963|5782
CEKKAAEMCYHK
>FUSION-ENST00000635845.1:491446-ENST00000453716.1:4963|123
CLVFLHF
>FUSION-ENST00000663661.1:491446-ENST00000453716.1:4963|5915
TTFIKFIFQNLCILI
>FUSION-ENST00000654997.1:491446-ENST00000453716.1:4963|12338
MTFLLFSSSQSIFSCQSDLN
>FUSION-ENST00000635845.1:491446-ENST00000453716.1:4963|361
ECFQFLPIQYDISCGFVINSSY
>ENST00000541179.5|SNV-1622-G-T|2
YFSTFKNWYK
>FUSION-ENST00000663661.1:491446-ENST00000453716.1:4963|7940
HPFISKEAYR
>FUSION-ENST00000663661.1:491446-ENST00000453716.1:4963|8572
WLITLKISTASDSFYLIINR
>FUSION-ENST00000654997.1:491446-ENST00000453716.1:4963|10980
SINTRAGVLK
>FUSION-ENST00000663661.1:491446-ENST00000453716.1:4963|4149
SINVFLKR
>FUSION-ENST00000654997.1:491446-ENST00000453716.1:4963|10609
DEFMSFAGTWMNLETIILSRLTQE
>FUSION-ENST00000663661.1:491446-ENST00000453716.1:4963|9053
MPFKRNR
>FUSION-ENST00000635845.1:491446-ENST00000453716.1:4963|1503
VVTVASSSEILTQLIKIVPLLK
>FUSION-ENST00000658518.1:491446-ENST00000453716.1:4963|9584
GLFNDHKKVWNLYSLR
>FUSION-ENST00000663661.1:491446-ENST00000453716.1:4963|9067
VIEFKNFCQKSIFR
>FUSION-ENST00000654997.1:491446-ENST00000453716.1:4963|12996
HLVLKTCVDEIK
>FUSION-ENST00000654997.1:491446-ENST00000453716.1:4963|13031
VWLRVFK
>FUSION-ENST00000663661.1:491446-ENST00000453716.1:4963|3281
YTLYKDQIK
>FUSION-ENST00000663661.1:491446-ENST00000453716.1:4963|8685
VPATGLK
>FUSION-ENST00000663661.1:491446-ENST00000453716.1:4963|6545
EMVSFALEK
>FUSION-ENST00000663661.1:491446-ENST00000453716.1:4963|3659
GWFGSYYIACLKVIH
>FUSION-ENST00000663661.1:491446-ENST00000453716.1:4963|2811
VMLNVTTILKIIK
>ENST00000534663.1|SNV-65280-T-C|4
HEALRELMDLYLKMKPAWR
>FUSION-ENST00000654997.1:491446-ENST00000453716.1:4963|11487
IEIMVYER
>FUSION-ENST00000663661.1:491446-ENST00000453716.1:4963|5189
KHRCTFVHLFC
>FUSION-ENST00000654997.1:491446-ENST00000453716.1:4963|10972
EISSLTPQEYKLPSENTINTFT
>FUSION-ENST00000654997.1:491446-ENST00000453716.1:4963|12910
MFYFYLLCYTLY
>FUSION-ENST00000654997.1:491446-ENST00000453716.1:4963|11822
MICEVLITL
>FUSION-ENST00000663661.1:491446-ENST00000453716.1:4963|3971
MHKDHLKVPG
>FUSION-ENST00000658518.1:491446-ENST00000453716.1:4963|10112
MPSQFLYF
>FUSION-ENST00000654997.1:491446-ENST00000453716.1:4963|12521
FSNISLIETLKNH
>FUSION-ENST00000658518.1:491446-ENST00000453716.1:4963|10192
YNIISQPWWCAPVVPDT
>FUSION-ENST00000663661.1:491446-ENST00000453716.1:4963|7264
MSHIEKYLSPTHAIFEVCK
>FUSION-ENST00000663661.1:491446-ENST00000453716.1:4963|8276
LLRSKITFIIVLDLDLLFGCR
>FUSION-ENST00000663661.1:491446-ENST00000453716.1:4963|9030
MPSLLWEPMPVMNK
>FUSION-ENST00000654997.1:491446-ENST00000453716.1:4963|12798
YSHCSAPICK
>FUSION-ENST00000654997.1:491446-ENST00000453716.1:4963|12197
GRIGRFTF
>FUSION-ENST00000654997.1:491446-ENST00000453716.1:4963|12125
MQQCGRIVCAWRP
>FUSION-ENST00000663661.1:491446-ENST00000453716.1:4963|1844
LFTSQAR
>ENST00000505014.5|MNV-12591-CC-C|2
KFACGVFG
>FUSION-ENST00000654997.1:491446-ENST00000453716.1:4963|12823
NVRQMTAESPR
>FUSION-ENST00000654997.1:491446-ENST00000453716.1:4963|11575
MLFTNRNR
>FUSION-ENST00000654997.1:491446-ENST00000453716.1:4963|11823
LSSSKMQL
>FUSION-ENST00000663661.1:491446-ENST00000453716.1:4963|6648
TFCSSPPSACIPPSASS
>FUSION-ENST00000654997.1:491446-ENST00000453716.1:4963|10820
FDAIPIKLPLTFFAELEK
>FUSION-ENST00000654997.1:491446-ENST00000453716.1:4963|10568
GGIALGEINVHR
>ENST00000376004.5|SNV-7574-G-T|2
MPDVELFFNLGDWPLEKK
>FUSION-ENST00000658518.1:491446-ENST00000453716.1:4963|10434
MYVYTHTHTHIYIYLFIYYFF
>FUSION-ENST00000635845.1:491446-ENST00000453716.1:4963|1160
MVQEASEAIGQHQSSAAEPR
>FUSION-ENST00000663661.1:491446-ENST00000453716.1:4963|4094
MHTFPSFSVTAVPKPVKPSRR
>FUSION-ENST00000663661.1:491446-ENST00000453716.1:4963|1912
RLISSISGGR
>FUSION-ENST00000654997.1:491446-ENST00000453716.1:4963|11117
LANWIKSK
>FUSION-ENST00000663661.1:491446-ENST00000453716.1:4963|2545
SIYGEGR
>FUSION-ENST00000663661.1:491446-ENST00000453716.1:4963|4161
NVSGPPTHVEDTLFPPFTTGG
>FUSION-ENST00000654997.1:491446-ENST00000453716.1:4963|10581
KNYEHNGTVSLFCLR
>FUSION-ENST00000663661.1:491446-ENST00000453716.1:4963|3531
VTSYFTIAVLKQK
>FUSION-ENST00000663661.1:491446-ENST00000453716.1:4963|4833
NKHPQFYIVKTK
>FUSION-ENST00000635845.1:491446-ENST00000453716.1:4963|1274
RILMLEGCESCKG
>FUSION-ENST00000635845.1:491446-ENST00000453716.1:4963|29
GTIFVLR
>FUSION-ENST00000635845.1:491446-ENST00000453716.1:4963|120
MNCIPVVDRTIFHSFQLR
>FUSION-ENST00000654997.1:491446-ENST00000453716.1:4963|12005
MIQFQQFSKVK
>FUSION-ENST00000663661.1:491446-ENST00000453716.1:4963|8030
MLGQQPTGDYLVIMIVNYASTY
>FUSION-ENST00000654997.1:491446-ENST00000453716.1:4963|11492
LAILIIEK
>FUSION-ENST00000654997.1:491446-ENST00000453716.1:4963|11467
TLTGGIHRVEGCIN
>FUSION-ENST00000663661.1:491446-ENST00000453716.1:4963|1669
MQIPGSK
>FUSION-ENST00000663661.1:491446-ENST00000453716.1:4963|5049
IQSLSVSLEVDGIR
>FUSION-ENST00000663661.1:491446-ENST00000453716.1:4963|6275
MLLSLNVIHNLLCN
>FUSION-ENST00000663661.1:491446-ENST00000453716.1:4963|6001
MRTLLFKGVCSQAPSQGMSCIISK
>FUSION-ENST00000663661.1:491446-ENST00000453716.1:4963|7778
MTFLCEWLRNDFMFLLFYLFK
>FUSION-ENST00000663661.1:491446-ENST00000453716.1:4963|3666
GRVLPPPSPTRNVK
>FUSION-ENST00000654997.1:491446-ENST00000453716.1:4963|11659
MNKITRVFENHYLLK
>FUSION-ENST00000654997.1:491446-ENST00000453716.1:4963|12966
LKMIYSIK
>ENST00000367764.3|SNV-14703-G-T|8
MGNFIELSSPDIQSSQK
>ENST00000318522.10|SNV-91831-C-G|1
EESHCNDQSPQIR
>FUSION-ENST00000663661.1:491446-ENST00000453716.1:4963|4717
FLNSLSFLRCK
>FUSION-ENST00000658518.1:491446-ENST00000453716.1:4963|9668
MYVCMYVCIF
>FUSION-ENST00000663661.1:491446-ENST00000453716.1:4963|6032
QGEKKTASASMVTGQL
>FUSION-ENST00000663661.1:491446-ENST00000453716.1:4963|7844
MASYGFSSICVCTERKR
>FUSION-ENST00000635845.1:491446-ENST00000453716.1:4963|1411
IAILTGVR
>FUSION-ENST00000663661.1:491446-ENST00000453716.1:4963|6259
MFVEAFKCVVLIRSQSPR
>FUSION-ENST00000663661.1:491446-ENST00000453716.1:4963|2596
VAGACNPSYSGC
>FUSION-ENST00000658518.1:491446-ENST00000453716.1:4963|9524
MWFVIFR
>FUSION-ENST00000663661.1:491446-ENST00000453716.1:4963|7446
IVLHCTKPEQFNSFRGARGWGNK
>FUSION-ENST00000658518.1:491446-ENST00000453716.1:4963|9819
QHKVISHSSGIR
>FUSION-ENST00000663661.1:491446-ENST00000453716.1:4963|5604
WSGVGKKVLK
>FUSION-ENST00000654997.1:491446-ENST00000453716.1:4963|11146
KKLHQLMGIK
>FUSION-ENST00000654997.1:491446-ENST00000453716.1:4963|12739
LWGTYLNHNRSYCQYVLR
>FUSION-ENST00000654997.1:491446-ENST00000453716.1:4963|10566
FHKPLWHMYTCVINLHVLHMYPRT
>FUSION-ENST00000663661.1:491446-ENST00000453716.1:4963|2322
MCTHTYRHTYIQK
>FUSION-ENST00000654997.1:491446-ENST00000453716.1:4963|12924
QAVAPGKGR
>FUSION-ENST00000658518.1:491446-ENST00000453716.1:4963|9128
MVQRISTIQK
>FUSION-ENST00000663661.1:491446-ENST00000453716.1:4963|6069
MSPSSLQMHGWWCGSDGARVTSR
>FUSION-ENST00000663661.1:491446-ENST00000453716.1:4963|4729
YGVYRHWNVIQL
>ENST00000393847.6|INDEL-8633-C-CC|4
LALPHRCR
>ENST00000526709.1|SNV-3440-C-T|1
DLFCPIPEGSLVPACK
>FUSION-ENST00000663661.1:491446-ENST00000453716.1:4963|7895
SEFSLVCSYKDANTVGSESHHYDLV
>FUSION-ENST00000663661.1:491446-ENST00000453716.1:4963|2062
FSERLLGTLTFLLFDFDFLC
>ENST00000325643.6|SNV-2663-T-A|3
HMEEGGCTFIHPDVQK
>FUSION-ENST00000654997.1:491446-ENST00000453716.1:4963|12678
MCKENISAK
>FUSION-ENST00000663661.1:491446-ENST00000453716.1:4963|2100
YLFLGVMSHQRL
>FUSION-ENST00000663661.1:491446-ENST00000453716.1:4963|6682
LTYDVTAIQ
>FUSION-ENST00000654997.1:491446-ENST00000453716.1:4963|12908
MWHPVTLQIQGLACFSF
>FUSION-ENST00000654997.1:491446-ENST00000453716.1:4963|11258
PLDWETPPTR
>FUSION-ENST00000663661.1:491446-ENST00000453716.1:4963|7631
VLKSMWLFIK
>FUSION-ENST00000635845.1:491446-ENST00000453716.1:4963|451
LSSRVFTVLGLTFK
>FUSION-ENST00000663661.1:491446-ENST00000453716.1:4963|7754
ILCFFYFTSLKK
>FUSION-ENST00000654997.1:491446-ENST00000453716.1:4963|11297
LGGWLGR
>FUSION-ENST00000663661.1:491446-ENST00000453716.1:4963|8900
VWYLEEKIIE
>FUSION-ENST00000663661.1:491446-ENST00000453716.1:4963|6909
KLHVSMNK
>FUSION-ENST00000658518.1:491446-ENST00000453716.1:4963|10283
MSASWKTSNGERVN
>FUSION-ENST00000663661.1:491446-ENST00000453716.1:4963|9026
MPVMNKKP
>FUSION-ENST00000654997.1:491446-ENST00000453716.1:4963|12283
LGSALEER
>FUSION-ENST00000663661.1:491446-ENST00000453716.1:4963|4706
MISSYVTFLSCMVNHKMCDK
>FUSION-ENST00000663661.1:491446-ENST00000453716.1:4963|8380
KTGQDTNISFSGQTIAQK
>FUSION-ENST00000663661.1:491446-ENST00000453716.1:4963|8409
ATSNAELS
>FUSION-ENST00000654997.1:491446-ENST00000453716.1:4963|13137
LILGIYSAVCMKR
>FUSION-ENST00000654997.1:491446-ENST00000453716.1:4963|11192
GQVTHKGK
>FUSION-ENST00000663661.1:491446-ENST00000453716.1:4963|8116
AETGESPEPR
>FUSION-ENST00000663661.1:491446-ENST00000453716.1:4963|3548
EWTFILNELVHH
>FUSION-ENST00000635845.1:491446-ENST00000453716.1:4963|1246
KFVLWRGICDIPLR
>FUSION-ENST00000663661.1:491446-ENST00000453716.1:4963|7271
MSNMPCLYFHIHRVLLLMYEMGY
>FUSION-ENST00000663661.1:491446-ENST00000453716.1:4963|6498
PQGLFMILLIIIA
>FUSION-ENST00000663661.1:491446-ENST00000453716.1:4963|6295
FKTDVKK
>FUSION-ENST00000663661.1:491446-ENST00000453716.1:4963|8622
YWIKCISKK
>FUSION-ENST00000658518.1:491446-ENST00000453716.1:4963|10113
PGQRHYTPTASE
>FUSION-ENST00000654997.1:491446-ENST00000453716.1:4963|11370
WKKNTCFLK
>ENST00000368498.7|SNV-23482-C-G|1
LEAELVDLKSELTETQAEKVVLEK
>FUSION-ENST00000654997.1:491446-ENST00000453716.1:4963|12026
GVVQSSLN
>FUSION-ENST00000663661.1:491446-ENST00000453716.1:4963|5139
FQATSVGQADLVQLERK
>FUSION-ENST00000635845.1:491446-ENST00000453716.1:4963|979
EECKDIEENKLR
>FUSION-ENST00000663661.1:491446-ENST00000453716.1:4963|6075
SDRLLFKYR
>FUSION-ENST00000663661.1:491446-ENST00000453716.1:4963|3330
SRGVLEEHLYDLRCQR
>FUSION-ENST00000654997.1:491446-ENST00000453716.1:4963|13084
MCFHPVDLMK
>FUSION-ENST00000654997.1:491446-ENST00000453716.1:4963|12868
KSILQNDPLGMVL
>FUSION-ENST00000663661.1:491446-ENST00000453716.1:4963|4944
LHNYIPKEIYIFINKLCPLSFLK
>FUSION-ENST00000654997.1:491446-ENST00000453716.1:4963|12484
MEAKCMK
>FUSION-ENST00000654997.1:491446-ENST00000453716.1:4963|10950
MNIDAKILNK
>FUSION-ENST00000654997.1:491446-ENST00000453716.1:4963|11044
RTKTQCTR
>FUSION-ENST00000663661.1:491446-ENST00000453716.1:4963|4296
TFGSWIIQNSVIVLVLCVNLFGYR
>FUSION-ENST00000658518.1:491446-ENST00000453716.1:4963|9227
NRLSTGSNFR
>FUSION-ENST00000663661.1:491446-ENST00000453716.1:4963|3519
CIYECFMNVSFFIIRCYRLNIEY
>FUSION-ENST00000663661.1:491446-ENST00000453716.1:4963|3576
MLEICFSTCKMVMY
>FUSION-ENST00000663661.1:491446-ENST00000453716.1:4963|9024
MDIKSNCVYMYLHMFVNYHCGK
>FUSION-ENST00000663661.1:491446-ENST00000453716.1:4963|4177
SVLLVSNMSNFK
>FUSION-ENST00000663661.1:491446-ENST00000453716.1:4963|8928
MSSYFTESYRIIPCIIEF
>FUSION-ENST00000663661.1:491446-ENST00000453716.1:4963|1610
QPNKSQPHFPSPHS
>FUSION-ENST00000654997.1:491446-ENST00000453716.1:4963|11500
VRTQGRIR
>FUSION-ENST00000635845.1:491446-ENST00000453716.1:4963|1157
VQEASEAIGQHQSSAAEPRR
>ENST00000392314.5|SNV-195847-G-A|5
QEKIKVMSLGR
>ENST00000311595.14|SNV-7146-T-C|5
EEHLERMPGQAGER
>FUSION-ENST00000663661.1:491446-ENST00000453716.1:4963|6174
EEEECNMKNVLGLK
>ENST00000493544.1|SNV-23989-G-A|2
MHGAAGLQREIQEGAYSGSCYHR
>FUSION-ENST00000663661.1:491446-ENST00000453716.1:4963|3826
MNIIYSCK
>FUSION-ENST00000663661.1:491446-ENST00000453716.1:4963|7807
MGSPTLELH
>FUSION-ENST00000663661.1:491446-ENST00000453716.1:4963|7192
TNFYTHIIIVHSVSITA
>ENST00000534187.6|SNV-134-G-T|3
RFLAVLTLRSFPWQVGGGASGEAR
>FUSION-ENST00000663661.1:491446-ENST00000453716.1:4963|7319
ALQEKVEIITMSAFAFSGVMR
>FUSION-ENST00000663661.1:491446-ENST00000453716.1:4963|8327
MLVFSSYK
>FUSION-ENST00000658518.1:491446-ENST00000453716.1:4963|9434
YIDMYVGGLNVCVCIWKERNDS
>FUSION-ENST00000654997.1:491446-ENST00000453716.1:4963|12896
MWKVVRPVLK
>FUSION-ENST00000658518.1:491446-ENST00000453716.1:4963|9139
IQNRYNLLFVQR
>FUSION-ENST00000654997.1:491446-ENST00000453716.1:4963|11957
DILNVFEIYFYYFLLVDGIERVK
>ENST00000361255.7|SNV-45831-A-T|4
GKECEQWSVEK
>FUSION-ENST00000635845.1:491446-ENST00000453716.1:4963|1126
NWAGFLYLMEKSLNTN
>FUSION-ENST00000654997.1:491446-ENST00000453716.1:4963|12776
MLLQMEMKGRS
>FUSION-ENST00000658518.1:491446-ENST00000453716.1:4963|9649
ILILINFFSFLYHKKLK
>FUSION-ENST00000654997.1:491446-ENST00000453716.1:4963|12695
IRPPRPPKVLGLQA
>FUSION-ENST00000658518.1:491446-ENST00000453716.1:4963|9366
YVTDTLVHCQVDRPDGGTLYHLYHR
>FUSION-ENST00000663661.1:491446-ENST00000453716.1:4963|2512
NPDSRTY
>FUSION-ENST00000663661.1:491446-ENST00000453716.1:4963|6570
HVAFNLVF
>FUSION-ENST00000654997.1:491446-ENST00000453716.1:4963|11158
DFVITRPALEELLKEALNMERK
>FUSION-ENST00000663661.1:491446-ENST00000453716.1:4963|1553
SVLFSSSECKSLKR
>FUSION-ENST00000635845.1:491446-ENST00000453716.1:4963|397
MLPVFAHSV
>ENST00000520776.5|MNV-72688-GGTGA-G|9
DEFLAALELVTVDGVTNTK
>FUSION-ENST00000663661.1:491446-ENST00000453716.1:4963|8024
CWELPYSK
>FUSION-ENST00000663661.1:491446-ENST00000453716.1:4963|3624
MDLKVAVFPVLTLHFFRLLPCK
>FUSION-ENST00000663661.1:491446-ENST00000453716.1:4963|4109
MTGFQKRCFFFLIEIVCDILELDFK
>FUSION-ENST00000663661.1:491446-ENST00000453716.1:4963|1732
RRFAYDN
>FUSION-ENST00000663661.1:491446-ENST00000453716.1:4963|2945
GTRTFYHLMPNTLKR
>FUSION-ENST00000663661.1:491446-ENST00000453716.1:4963|5777
AAEMCYHKRK
>FUSION-ENST00000654997.1:491446-ENST00000453716.1:4963|12536
GFNKVGK
>FUSION-ENST00000654997.1:491446-ENST00000453716.1:4963|10901
IQHPFMLKTLNK
>FUSION-ENST00000663661.1:491446-ENST00000453716.1:4963|3629
CSIPKGKEGTVHAGSPP
>FUSION-ENST00000654997.1:491446-ENST00000453716.1:4963|11846
YSTEISLSFKCLIAI
>FUSION-ENST00000663661.1:491446-ENST00000453716.1:4963|4546
MGFHRVSQDGLDFLTS
>FUSION-ENST00000663661.1:491446-ENST00000453716.1:4963|4288
MFLLYIF
>FUSION-ENST00000663661.1:491446-ENST00000453716.1:4963|8506
MSFCQNTLKLAKASTLTNLILIK
>FUSION-ENST00000663661.1:491446-ENST00000453716.1:4963|5921
YHNSILEELILGYVLTMHN
>FUSION-ENST00000663661.1:491446-ENST00000453716.1:4963|7684
MLAKDEK
>FUSION-ENST00000663661.1:491446-ENST00000453716.1:4963|8798
MCHHAQLILYL
>FUSION-ENST00000663661.1:491446-ENST00000453716.1:4963|3130
MCWVCDTWIVKFRIR
>FUSION-ENST00000654997.1:491446-ENST00000453716.1:4963|11653
ITRVFENHYLLK
>FUSION-ENST00000654997.1:491446-ENST00000453716.1:4963|12613
MSHRVWSPAS
>FUSION-ENST00000654997.1:491446-ENST00000453716.1:4963|11829
GIQIPALKCSGWLSFLYFLSLR
>FUSION-ENST00000654997.1:491446-ENST00000453716.1:4963|11592
QDQYSDIRGIKSMGSIK
>FUSION-ENST00000635845.1:491446-ENST00000453716.1:4963|646
RVLDAWAKIK
>FUSION-ENST00000663661.1:491446-ENST00000453716.1:4963|2911
CQNILKFK
>FUSION-ENST00000658518.1:491446-ENST00000453716.1:4963|9724
MNTKMKYGR
>FUSION-ENST00000663661.1:491446-ENST00000453716.1:4963|3593
CQLKTGLGGNNLLGMHIK
>ENST00000261200.8|SNV-90155-C-A|1
LQYLTHDDWIIAMKDGSVLREGTLK
>FUSION-ENST00000654997.1:491446-ENST00000453716.1:4963|12747
RTPKTSALHISEAFK
>FUSION-ENST00000654997.1:491446-ENST00000453716.1:4963|10649
LDKVNVAHIHHGILCSHK
>FUSION-ENST00000663661.1:491446-ENST00000453716.1:4963|3822
MNIQLGPG
>FUSION-ENST00000654997.1:491446-ENST00000453716.1:4963|11610
LTLCSFHTR
>FUSION-ENST00000658518.1:491446-ENST00000453716.1:4963|9762
LNFSKWK
>FUSION-ENST00000658518.1:491446-ENST00000453716.1:4963|9807
GLEGSLGYLS
>FUSION-ENST00000654997.1:491446-ENST00000453716.1:4963|11403
NKTLHIIAMTLWK
>FUSION-ENST00000654997.1:491446-ENST00000453716.1:4963|11951
QEEKGLSYQK
>FUSION-ENST00000663661.1:491446-ENST00000453716.1:4963|8696
MLNNVEKTQALVLETEYLPSGPR
>FUSION-ENST00000663661.1:491446-ENST00000453716.1:4963|6324
MCKWSIQWAYFFCLLGYALCKK
>FUSION-ENST00000654997.1:491446-ENST00000453716.1:4963|13014
MNVKTKN
>FUSION-ENST00000635845.1:491446-ENST00000453716.1:4963|373
MCPGIYQFLLDFLVYLHR
>ENST00000526787.2|SNV-72144-A-G|9
ASVMSRLEQGSVTSGHRGLR
>FUSION-ENST00000540425.1:16152-ENST00000448484.5:116899|189
ASLLVPFFVFLLASSST
>FUSION-ENST00000663661.1:491446-ENST00000453716.1:4963|7445
GARGWGNK
>FUSION-ENST00000663661.1:491446-ENST00000453716.1:4963|5183
HKVYFLYK
>FUSION-ENST00000654997.1:491446-ENST00000453716.1:4963|12972
VAWTCARVMTLFDLLLQFSWSLNFR
>FUSION-ENST00000635845.1:491446-ENST00000453716.1:4963|392
LNRSGERWHPCIVPVFK
>FUSION-ENST00000663661.1:491446-ENST00000453716.1:4963|5248
CVYYTHRVYTGI
>ENST00000261200.8|SNV-90155-C-A|3
LQYLTHDDWIIAMK
>FUSION-ENST00000654997.1:491446-ENST00000453716.1:4963|12196
MCSFISNATVW
>FUSION-ENST00000663661.1:491446-ENST00000453716.1:4963|3930
KKIQSSIFYLTFCK
>FUSION-ENST00000663661.1:491446-ENST00000453716.1:4963|5992
SCIISKGR
>FUSION-ENST00000663661.1:491446-ENST00000453716.1:4963|2738
MRIFLGDGGGR
>FUSION-ENST00000654997.1:491446-ENST00000453716.1:4963|11231
LFSILSRRTFPT
>FUSION-ENST00000663661.1:491446-ENST00000453716.1:4963|2624
SGIQDQPGQRGETPSLLK
>FUSION-ENST00000663661.1:491446-ENST00000453716.1:4963|7241
VVGIHGCER
>FUSION-ENST00000654997.1:491446-ENST00000453716.1:4963|12393
FKSYLLI
>FUSION-ENST00000663661.1:491446-ENST00000453716.1:4963|3487
FLINIQTI
>FUSION-ENST00000663661.1:491446-ENST00000453716.1:4963|5096
EILTINFILCIIIITIIIIQILNR
>FUSION-ENST00000663661.1:491446-ENST00000453716.1:4963|1714
MKMQVENHILSFFFLIYLLR
>FUSION-ENST00000635845.1:491446-ENST00000453716.1:4963|790
MISFTWCFKCILDPFNMNWQQK
>FUSION-ENST00000663661.1:491446-ENST00000453716.1:4963|5413
MILFSLI
>FUSION-ENST00000663661.1:491446-ENST00000453716.1:4963|5443
VVDKHLPAHLRR
>FUSION-ENST00000663661.1:491446-ENST00000453716.1:4963|7148
QKVPIFAIFIFCSSKR
>FUSION-ENST00000663661.1:491446-ENST00000453716.1:4963|2070
IDIIPFNLIPSRR
>FUSION-ENST00000635845.1:491446-ENST00000453716.1:4963|1166
EYCPSWHQSWGVLR
>FUSION-ENST00000663661.1:491446-ENST00000453716.1:4963|5313
MLINVLLLQ
>FUSION-ENST00000663661.1:491446-ENST00000453716.1:4963|7174
NFVVVCVLFLYR
>FUSION-ENST00000663661.1:491446-ENST00000453716.1:4963|8789
MVISGRA
>ENST00000398576.6|SNV-69490-C-A|3
KLENCNYAVELGKNQEK
>FUSION-ENST00000663661.1:491446-ENST00000453716.1:4963|5475
GSLSGGFGQKSGIIPLK
>FUSION-ENST00000663661.1:491446-ENST00000453716.1:4963|4711
NRYFLILTLRF
>FUSION-ENST00000663661.1:491446-ENST00000453716.1:4963|4465
DHNNQLKNL
>FUSION-ENST00000654997.1:491446-ENST00000453716.1:4963|11504
YAVQYVGPK
>FUSION-ENST00000663661.1:491446-ENST00000453716.1:4963|3988
LNSLPDR
>FUSION-ENST00000635845.1:491446-ENST00000453716.1:4963|1379
LRSVCSCPR
>FUSION-ENST00000635845.1:463390-ENST00000453716.1:4963|1
WPWSSGLLNCTLGSLHTAFLPLVV
>FUSION-ENST00000663661.1:491446-ENST00000453716.1:4963|1836
YMLWLACSRTEKTVK
>FUSION-ENST00000663661.1:491446-ENST00000453716.1:4963|4519
HVYSKTCFMK
>ENST00000376004.5|SNV-7574-G-T|1
MPDVELFFNLGDWPLEKKK
>FUSION-ENST00000663661.1:491446-ENST00000453716.1:4963|7490
YCNTTYPIKTITANTALLTSFLK
>FUSION-ENST00000654997.1:491446-ENST00000453716.1:4963|10582
RTHGHREGDITHR
>FUSION-ENST00000663661.1:491446-ENST00000453716.1:4963|2541
MRSGVQDQPDQHGETPSLLQNTK
>FUSION-ENST00000635845.1:491446-ENST00000453716.1:4963|1263
MGPGRFPFVSLCNGLVRMAK
>FUSION-ENST00000658518.1:491446-ENST00000453716.1:4963|9768
ESPECHPQKFR
>FUSION-ENST00000658518.1:491446-ENST00000453716.1:4963|10329
MFSHIVGIQPMFAGHYFEKAKG
>FUSION-ENST00000663661.1:491446-ENST00000453716.1:4963|3986
IQHMIQTK
>FUSION-ENST00000654997.1:491446-ENST00000453716.1:4963|12706
SIHHPPGCTK
>FUSION-ENST00000663661.1:491446-ENST00000453716.1:4963|7265
VLLLMYEMGY
>FUSION-ENST00000654997.1:491446-ENST00000453716.1:4963|12517
GPFCSSR
>FUSION-ENST00000663661.1:491446-ENST00000453716.1:4963|8829
EIKQSLYYAEFLLVVLSRI
>FUSION-ENST00000663661.1:491446-ENST00000453716.1:4963|3849
MPIFTYLDKFIN
>FUSION-ENST00000663661.1:491446-ENST00000453716.1:4963|2351
LLSPSCKFHQQWYTVH
>FUSION-ENST00000663661.1:491446-ENST00000453716.1:4963|3327
GVLEEHLYDLRCQRFSE
>FUSION-ENST00000663661.1:491446-ENST00000453716.1:4963|4419
MTGIIREIGK
>FUSION-ENST00000658518.1:491446-ENST00000453716.1:4963|9078
VLVLGKQKF
>FUSION-ENST00000654997.1:491446-ENST00000453716.1:4963|12525
YISFIKFSNISLIETLK
>FUSION-ENST00000663661.1:491446-ENST00000453716.1:4963|4941
EIYIFINK
>FUSION-ENST00000658518.1:491446-ENST00000453716.1:4963|9992
MYKCMRNT
>FUSION-ENST00000590048.6:6617-ENST00000647446.1:33768|6
GPDEGKIDGGGPKGAPGCGQESR
>FUSION-ENST00000663661.1:491446-ENST00000453716.1:4963|2162
MITLHIYHK
>FUSION-ENST00000663661.1:491446-ENST00000453716.1:4963|2031
MFRLFSK
>ENST00000400454.6|SNV-713264-G-T|1
AGDVVRSEQIFTRTK
>FUSION-ENST00000663661.1:491446-ENST00000453716.1:4963|4761
MMKLKLVLYK
>FUSION-ENST00000663661.1:491446-ENST00000453716.1:4963|3108
SLISKADGCLLHYPCDEQNPWA
>FUSION-ENST00000663661.1:491446-ENST00000453716.1:4963|5797
MVTCFEGPLESTL
>FUSION-ENST00000654997.1:491446-ENST00000453716.1:4963|12811
VPFLKNFFLF
>FUSION-ENST00000663661.1:491446-ENST00000453716.1:4963|4857
QKIIFKH
>FUSION-ENST00000658518.1:491446-ENST00000453716.1:4963|9461
DKLISFHPYGNLPNSTILSIAIK
>FUSION-ENST00000663661.1:491446-ENST00000453716.1:4963|2790
NKTKQNAGK
>FUSION-ENST00000663661.1:491446-ENST00000453716.1:4963|8909
MYHLPSIHPSIHPSIHIYAQKNA
>FUSION-ENST00000654997.1:491446-ENST00000453716.1:4963|12930
MAACFGLPKKAALCKPWLQEK
>FUSION-ENST00000663661.1:491446-ENST00000453716.1:4963|3415
CISRAPESFCLQVHKL
>FUSION-ENST00000663661.1:491446-ENST00000453716.1:4963|1612
LGMLLFSR
>FUSION-ENST00000663661.1:491446-ENST00000453716.1:4963|6855
MQEGTILHWK
>FUSION-ENST00000663661.1:491446-ENST00000453716.1:4963|7744
LIRLENATFYSVNR
>FUSION-ENST00000663661.1:491446-ENST00000453716.1:4963|7307
QSCLLLHFIDLILVSFN
>FUSION-ENST00000654997.1:491446-ENST00000453716.1:4963|12893
WKVVRPVLKHSVR
>ENST00000441800.5|MNV-15506-AAGATTAT-A|2
LFKNTLRR
>FUSION-ENST00000663661.1:491446-ENST00000453716.1:4963|6387
MTEKCDIIR
>FUSION-ENST00000663661.1:491446-ENST00000453716.1:4963|8973
KVSTSIKK
>FUSION-ENST00000663661.1:491446-ENST00000453716.1:4963|2658
MPVIPAFWEAEMGGSYEVR
>FUSION-ENST00000663661.1:491446-ENST00000453716.1:4963|5041
EIWCVFLCDT
>FUSION-ENST00000654997.1:491446-ENST00000453716.1:4963|11468
TLTGGIHR
>FUSION-ENST00000663661.1:491446-ENST00000453716.1:4963|6658
MSLEAGKSGQQFCK
>FUSION-ENST00000663661.1:491446-ENST00000453716.1:4963|2840
QIPGTPSKGHSGIIEVKYMVMDR
>FUSION-ENST00000663661.1:491446-ENST00000453716.1:4963|3448
MFATVYK
>FUSION-ENST00000663661.1:491446-ENST00000453716.1:4963|7688
AEFPRMLAK
>FUSION-ENST00000658518.1:491446-ENST00000453716.1:4963|10455
MCLFCILISHLALY
>ENST00000399151.3|SNV-54796-T-A|1
ASLMDSNVLVQR
>FUSION-ENST00000663661.1:491446-ENST00000453716.1:4963|2319
CTHTYRHTYIQKHK
>FUSION-ENST00000654997.1:491446-ENST00000453716.1:4963|12048
APVSLICIIK
>FUSION-ENST00000663661.1:491446-ENST00000453716.1:4963|4560
VSPELCHPTIIR
>FUSION-ENST00000654997.1:491446-ENST00000453716.1:4963|11535
MVGIERKGFDAVYVK
>ENST00000532957.5|MNV-18733-CC-C|18
APRLVGR
>FUSION-ENST00000663661.1:491446-ENST00000453716.1:4963|7665
GCGLVQEEVTWRNSHECWR
>FUSION-ENST00000658518.1:491446-ENST00000453716.1:4963|9142
NYRIQNRYNLLFVQR
>FUSION-ENST00000663661.1:491446-ENST00000453716.1:4963|4662
NKIWCVQTLECYSAVK
>FUSION-ENST00000654997.1:491446-ENST00000453716.1:4963|12830
ALLHYPPTPFT
>FUSION-ENST00000663661.1:491446-ENST00000453716.1:4963|6044
KKNQGVPLLTIGSSSR
>FUSION-ENST00000663661.1:491446-ENST00000453716.1:4963|2172
GQAHVHVLHVRK
>FUSION-ENST00000663661.1:491446-ENST00000453716.1:4963|6758
MKNELPYVCRR
>FUSION-ENST00000663661.1:491446-ENST00000453716.1:4963|4113
NEACKLT
>FUSION-ENST00000663661.1:491446-ENST00000453716.1:4963|6711
KFWHDLGSVWVK
>FUSION-ENST00000654997.1:491446-ENST00000453716.1:4963|11280
MPQWCLK
>FUSION-ENST00000663661.1:491446-ENST00000453716.1:4963|3191
TAVAQSRLTASSASR
>FUSION-ENST00000658518.1:491446-ENST00000453716.1:4963|9383
MIHNRFYIEMY
>FUSION-ENST00000658518.1:491446-ENST00000453716.1:4963|10194
AKPHLYKKYNIISQPWWCAPVVPDT
>FUSION-ENST00000654997.1:491446-ENST00000453716.1:4963|12538
DKSKGFNK
>FUSION-ENST00000663661.1:491446-ENST00000453716.1:4963|3035
FLILVNLSPNQK
>FUSION-ENST00000663661.1:491446-ENST00000453716.1:4963|2643
FIALMSSYFFFLTH
>FUSION-ENST00000663661.1:491446-ENST00000453716.1:4963|6076
SDRLLFK
>FUSION-ENST00000635845.1:491446-ENST00000453716.1:4963|636
IHMGLVKDRLHTSELQWAFCSHC
>FUSION-ENST00000663661.1:491446-ENST00000453716.1:4963|8989
YISGFLIMLKTSKTHYCCMIFTR
>FUSION-ENST00000654997.1:491446-ENST00000453716.1:4963|10905
STDAEKAFDKIQHPFMLK
>FUSION-ENST00000663661.1:491446-ENST00000453716.1:4963|3065
TFELLSK
>FUSION-ENST00000654997.1:491446-ENST00000453716.1:4963|11018
PTGESRKDLK
>FUSION-ENST00000663661.1:491446-ENST00000453716.1:4963|3978
DMNEYLYFIEL
>FUSION-ENST00000635845.1:491446-ENST00000453716.1:4963|1074
SSKTVERVK
>FUSION-ENST00000663661.1:491446-ENST00000453716.1:4963|8496
GMKNNNMGR
>FUSION-ENST00000663661.1:491446-ENST00000453716.1:4963|7714
QYSTFSDICSCSKK
>FUSION-ENST00000663661.1:491446-ENST00000453716.1:4963|6527
IINQCPKYANFSVKQNEK
>FUSION-ENST00000663661.1:491446-ENST00000453716.1:4963|8933
MTSLLNILNNFLSKKEI
>FUSION-ENST00000663661.1:491446-ENST00000453716.1:4963|3064
MTFELLSKCR
>FUSION-ENST00000663661.1:491446-ENST00000453716.1:4963|8769
NRQVSMTGLSIAQIISK
>FUSION-ENST00000654997.1:491446-ENST00000453716.1:4963|10669
PVRMVIIEMSGNSRCWK
>ENST00000628511.2|SNV-13762-G-C|2
SRPRSPVAPRPAAGV
>FUSION-ENST00000663661.1:491446-ENST00000453716.1:4963|6409
MLEKNKK
>FUSION-ENST00000658518.1:491446-ENST00000453716.1:4963|10176
MPQPYRHTSLLRHIIK
>ENST00000533413.5|MNV-83657-AT-A|6
MEGTKPKTLSREQSAWK
>FUSION-ENST00000663661.1:491446-ENST00000453716.1:4963|1771
HLEHYFKFR
>FUSION-ENST00000654997.1:491446-ENST00000453716.1:4963|11120
RHRLANWIK
>FUSION-ENST00000663661.1:491446-ENST00000453716.1:4963|7394
LAFSQGLSSCST
>FUSION-ENST00000635845.1:491446-ENST00000453716.1:4963|503
VHVHNVQVCYIRIHVPCIHMYT
>FUSION-ENST00000663661.1:491446-ENST00000453716.1:4963|1633
FINSKVVK
>FUSION-ENST00000663661.1:491446-ENST00000453716.1:4963|7691
IRCDLESCGEEWGIGWGGGAG
>FUSION-ENST00000635845.1:491446-ENST00000453716.1:4963|247
RSSAFMFWRGLWETDVSSSLNIW
>FUSION-ENST00000635845.1:491446-ENST00000453716.1:4963|579
ENDWLLNAVGEY
>FUSION-ENST00000663661.1:491446-ENST00000453716.1:4963|2652
NSRPAWTTW
>FUSION-ENST00000658518.1:491446-ENST00000453716.1:4963|9785
STLNFRSRDSEFYSVR
>FUSION-ENST00000663661.1:491446-ENST00000453716.1:4963|5274
MWFCFCGLFLYR
>FUSION-ENST00000654997.1:491446-ENST00000453716.1:4963|11181
EWVPISDLLKER
>FUSION-ENST00000635845.1:491446-ENST00000453716.1:4963|362
KFSFFVVSLPGFGIRMMLAS
>FUSION-ENST00000654997.1:491446-ENST00000453716.1:4963|13048
KLWSYHNCPKCFVNK
>FUSION-ENST00000663661.1:491446-ENST00000453716.1:4963|4298
VWNLYYG
>FUSION-ENST00000663661.1:491446-ENST00000453716.1:4963|7335
MQSVSSNLGHLGK
>FUSION-ENST00000663661.1:491446-ENST00000453716.1:4963|5244
DCKSQGYFNSRSGNR
>FUSION-ENST00000663661.1:491446-ENST00000453716.1:4963|2147
MLQHEKICSFIVCKC
>FUSION-ENST00000635845.1:463390-ENST00000453716.1:4963|4
MIEETEVLTGQSASERKR
>FUSION-ENST00000663661.1:491446-ENST00000453716.1:4963|7314
MSAFAFSGVMRLSIMHWR
>FUSION-ENST00000635845.1:491446-ENST00000453716.1:4963|272
MMLNRSSDR
>FUSION-ENST00000663661.1:491446-ENST00000453716.1:4963|2498
SNSFILYESR
>FUSION-ENST00000663661.1:491446-ENST00000453716.1:4963|6861
MLSFWTWRNH
>FUSION-ENST00000658518.1:491446-ENST00000453716.1:4963|9904
SCSPLGSQILSLK
>FUSION-ENST00000663661.1:491446-ENST00000453716.1:4963|2704
KGRSTLTVK
>FUSION-ENST00000663661.1:491446-ENST00000453716.1:4963|5906
YFNINGYHIVLCVDIHFKY
>FUSION-ENST00000663661.1:491446-ENST00000453716.1:4963|6548
LGIYLLPESHTSTNSQIDLLALTYR
>FUSION-ENST00000663661.1:491446-ENST00000453716.1:4963|7741
TFTERYLGIICVQSLK
>FUSION-ENST00000658518.1:491446-ENST00000453716.1:4963|10220
LVSVFRLF
>FUSION-ENST00000663661.1:491446-ENST00000453716.1:4963|1939
GFGYVISVELFKGLWVCNYLTKCTN
>FUSION-ENST00000658518.1:491446-ENST00000453716.1:4963|10339
LLFTSVFITSVLGPQHMLFDFL
>FUSION-ENST00000663661.1:491446-ENST00000453716.1:4963|7284
LCDLNYK
>FUSION-ENST00000663661.1:491446-ENST00000453716.1:4963|8065
MPYLSFPR
>FUSION-ENST00000658518.1:491446-ENST00000453716.1:4963|10290
ACNWIFDL
>FUSION-ENST00000635845.1:491446-ENST00000453716.1:4963|486
CLLLRSVCSYPLPTF
>FUSION-ENST00000635845.1:491446-ENST00000453716.1:4963|1444
MSENMRCLDFCPCDSLLR
>FUSION-ENST00000654997.1:491446-ENST00000453716.1:4963|10551
MSLNVGVWNEYESK
>FUSION-ENST00000654997.1:491446-ENST00000453716.1:4963|12272
DGHASQGKVVPAKLSQTK
>FUSION-ENST00000658518.1:491446-ENST00000453716.1:4963|10438
EYSKVRMIYTIFYCLISMWYY
>ENST00000471250.5|SNV-14476-G-T|5
EIVKDLCDSEPCHFYLMSARK
>FUSION-ENST00000654997.1:491446-ENST00000453716.1:4963|11835
MIFKKLYK
>FUSION-ENST00000658518.1:491446-ENST00000453716.1:4963|9148
IFIMPPYRNYRIQNR
>FUSION-ENST00000663661.1:491446-ENST00000453716.1:4963|7396
MKLAFSQGLSSCST
>FUSION-ENST00000654997.1:491446-ENST00000453716.1:4963|11498
IRDVDLLVIDVS
>FUSION-ENST00000663661.1:491446-ENST00000453716.1:4963|2331
KSPTRPNPVCDFGFLHAVKFLQK
>FUSION-ENST00000654997.1:491446-ENST00000453716.1:4963|10597
AHVHLCNKPARSAHVSQNLK
>FUSION-ENST00000663661.1:491446-ENST00000453716.1:4963|5267
MYCYYSNTNIFYFFLRC
>FUSION-ENST00000663661.1:491446-ENST00000453716.1:4963|4907
PVISLTG
>FUSION-ENST00000658518.1:491446-ENST00000453716.1:4963|10378
TVCNPCHRLIWI
>FUSION-ENST00000663661.1:491446-ENST00000453716.1:4963|3615
EGKNPEFPLPELVLFVFPFK
>FUSION-ENST00000658518.1:491446-ENST00000453716.1:4963|10083
ILLYNCYFIL
>FUSION-ENST00000658518.1:491446-ENST00000453716.1:4963|9837
MSFHSIF
>ENST00000369483.5|INDEL-82902-A-AAGA|2
DATFHYGEEQAAKNNLK
>FUSION-ENST00000635845.1:491446-ENST00000453716.1:4963|39
MLNNKQSRFTMR
>FUSION-ENST00000663661.1:491446-ENST00000453716.1:4963|4041
GNINQQLCLYRFNFKA
>FUSION-ENST00000663661.1:491446-ENST00000453716.1:4963|7106
LSFIITLR
>FUSION-ENST00000663661.1:491446-ENST00000453716.1:4963|8176
IIYIIFKHISIESTK
>FUSION-ENST00000658518.1:491446-ENST00000453716.1:4963|10492
MTQAMCFKIAFIVFFLLQMILCS
>FUSION-ENST00000663661.1:491446-ENST00000453716.1:4963|5840
MFTCLTSWVRFLGEK
>FUSION-ENST00000663661.1:491446-ENST00000453716.1:4963|1966
IASKIVLLVP
>FUSION-ENST00000663661.1:491446-ENST00000453716.1:4963|8053
GVLFYFLHSTSTGYLIFILLCFS
>FUSION-ENST00000663661.1:491446-ENST00000453716.1:4963|1873
TYILISFEECMVSVP
>FUSION-ENST00000663661.1:491446-ENST00000453716.1:4963|2973
AVTEGQKGTYK
>FUSION-ENST00000540425.1:16152-ENST00000448484.5:116899|52
AAPLARGSPCLLGGRVR
>FUSION-ENST00000663661.1:491446-ENST00000453716.1:4963|4418
TGIIREIGK
>FUSION-ENST00000663661.1:491446-ENST00000453716.1:4963|8027
IVNYASTY
>FUSION-ENST00000654997.1:491446-ENST00000453716.1:4963|13171
IAHFYSTQLLLFHGECRFKILYLK
>FUSION-ENST00000654997.1:491446-ENST00000453716.1:4963|11869
QDKVLNYN
>FUSION-ENST00000663661.1:491446-ENST00000453716.1:4963|2159
ITLHIYHKLK
>FUSION-ENST00000635845.1:491446-ENST00000453716.1:4963|1089
AHPCEETTK
>FUSION-ENST00000663661.1:491446-ENST00000453716.1:4963|7428
SHIHGHLNPVEKNNKYSLLLT
>FUSION-ENST00000663661.1:491446-ENST00000453716.1:4963|1999
NYERTNSMIIQIFS
>FUSION-ENST00000663661.1:491446-ENST00000453716.1:4963|3483
ILRALLVLRWK
>FUSION-ENST00000663661.1:491446-ENST00000453716.1:4963|8642
MVTAFNFDYFLFFQENHLF
>FUSION-ENST00000663661.1:491446-ENST00000453716.1:4963|8585
ISLAVKFSASIIRSTLIQPETGNK
>FUSION-ENST00000663661.1:491446-ENST00000453716.1:4963|5793
NREFEKHILSDK
>FUSION-ENST00000663661.1:491446-ENST00000453716.1:4963|7865
KINGTHPLEKEWGALL
>ENST00000505014.5|MNV-12591-CC-C|5
VWPLSASYPSGRK
>FUSION-ENST00000663661.1:491446-ENST00000453716.1:4963|5621
EYRIEEQYFFLGKK
>FUSION-ENST00000658518.1:491446-ENST00000453716.1:4963|9629
IARARSKPL
>FUSION-ENST00000663661.1:491446-ENST00000453716.1:4963|4620
MSALFTTGKRWK
>FUSION-ENST00000663661.1:491446-ENST00000453716.1:4963|1618
VCDKGLIFLISIFCKNQYYDL
>FUSION-ENST00000663661.1:491446-ENST00000453716.1:4963|2442
SVRVEYPTVA
>FUSION-ENST00000663661.1:491446-ENST00000453716.1:4963|3881
SKLELITCPQNLSSFYYV
>FUSION-ENST00000663661.1:491446-ENST00000453716.1:4963|5737
MPVCLCMKYIFEYSLDKMFFVFGK
>FUSION-ENST00000654997.1:491446-ENST00000453716.1:4963|13006
RCIFSYVK
>FUSION-ENST00000663661.1:491446-ENST00000453716.1:4963|2095
MSATILIGRKAGTCVTK
>FUSION-ENST00000635845.1:491446-ENST00000453716.1:4963|349
SYISQSYIYIYIYIYIYR
>FUSION-ENST00000635845.1:491446-ENST00000453716.1:4963|743
MLVSSPQLQHSSVLNFFSAK
>FUSION-ENST00000663661.1:491446-ENST00000453716.1:4963|7415
CRTYLFQDSFSFCCPNK
>FUSION-ENST00000663661.1:491446-ENST00000453716.1:4963|8429
IRCFICSVFCF
>ENST00000461358.5|SNV-4114-G-A|2
MAHIWPCQPTERLCTTIPPAQSTS
>FUSION-ENST00000663661.1:491446-ENST00000453716.1:4963|7647
MLFSELVETGK
>FUSION-ENST00000663661.1:491446-ENST00000453716.1:4963|1879
KSYIKTYILISFEECMVSVP
>FUSION-ENST00000658518.1:491446-ENST00000453716.1:4963|9806
MNSVALSTDALNR
>FUSION-ENST00000654997.1:491446-ENST00000453716.1:4963|10562
YTCVINLHVLHMYPRT
>FUSION-ENST00000663661.1:491446-ENST00000453716.1:4963|8932
TSLLNILNNFLSKKEI
>FUSION-ENST00000658518.1:491446-ENST00000453716.1:4963|9538
SNFMRYTDQYYLINILHNGLEH
>FUSION-ENST00000654997.1:491446-ENST00000453716.1:4963|12954
MLKFHNIHIS
>FUSION-ENST00000663661.1:491446-ENST00000453716.1:4963|1772
MHLEHYFKFR
>FUSION-ENST00000635845.1:491446-ENST00000453716.1:4963|1305
LMCIPLAR
>FUSION-ENST00000663661.1:491446-ENST00000453716.1:4963|3676
EESLRWAC
>FUSION-ENST00000635845.1:491446-ENST00000453716.1:4963|1077
MSSKTVER
>FUSION-ENST00000654997.1:491446-ENST00000453716.1:4963|10833
MEMAIQPK
>FUSION-ENST00000540425.1:16152-ENST00000448484.5:116899|160
GSMSLTF
>FUSION-ENST00000654997.1:491446-ENST00000453716.1:4963|11810
MSDCYLITK
>FUSION-ENST00000663661.1:491446-ENST00000453716.1:4963|8792
NITIYKHRW
>FUSION-ENST00000663661.1:491446-ENST00000453716.1:4963|8125
DWDPISTFYLLSFNHYR
>FUSION-ENST00000663661.1:491446-ENST00000453716.1:4963|3252
MLFSIVAVLSYILTNSV
>FUSION-ENST00000635845.1:491446-ENST00000453716.1:4963|1324
TTLRASIREALLVEELCVVR
>FUSION-ENST00000663661.1:491446-ENST00000453716.1:4963|9005
IACGSSLSYRHLEDG
>FUSION-ENST00000663661.1:491446-ENST00000453716.1:4963|6939
MDGENGPTEDCLRTSQGLSR
>FUSION-ENST00000663661.1:491446-ENST00000453716.1:4963|8464
IHSNPIMSSLKR
>FUSION-ENST00000658518.1:491446-ENST00000453716.1:4963|9373
ITIMKYCVCEVQK
>FUSION-ENST00000635845.1:491446-ENST00000453716.1:4963|779
MTYLTFSEFFQNFCATL
>FUSION-ENST00000663661.1:491446-ENST00000453716.1:4963|8448
MLYTHIHITLHTMNTCVKLFK
>FUSION-ENST00000663661.1:491446-ENST00000453716.1:4963|6015
NQTWAISEK
>FUSION-ENST00000663661.1:491446-ENST00000453716.1:4963|8521
MKRLCYSYHSK
>FUSION-ENST00000671437.1:491446-ENST00000453716.1:4963|10528
QNILLCNHICLSIINITF
>ENST00000298910.12|MNV-157587-CCTTGGTGCATCTT-C|1
MGKRDIP
>FUSION-ENST00000635845.1:491446-ENST00000453716.1:4963|1416
AGSNGIPSSRSLRNR
>FUSION-ENST00000658518.1:491446-ENST00000453716.1:4963|9358
MVYSFVIKIN
>FUSION-ENST00000663661.1:491446-ENST00000453716.1:4963|6375
ILKQNLK
>FUSION-ENST00000663661.1:491446-ENST00000453716.1:4963|5935
MFFSFLQDKVEFHNMIH
>FUSION-ENST00000654997.1:491446-ENST00000453716.1:4963|11981
FLFCFAMPHHHFFCSAGQYYRR
>FUSION-ENST00000663661.1:491446-ENST00000453716.1:4963|6831
MHPWEME
>FUSION-ENST00000663661.1:491446-ENST00000453716.1:4963|8161
LVKCLCLKFLGK
>ENST00000528727.5|SNV-935967-A-G|3
SKRQMLAAIFVW
>FUSION-ENST00000663661.1:491446-ENST00000453716.1:4963|2316
HTYIQKHK
>FUSION-ENST00000654997.1:491446-ENST00000453716.1:4963|12146
AYLKCADHTGFHI
>FUSION-ENST00000663661.1:491446-ENST00000453716.1:4963|8766
QVSMTGLSIAQIISKK
>FUSION-ENST00000658518.1:491446-ENST00000453716.1:4963|9713
MFSHQGEHKNQPSDLFKR
>FUSION-ENST00000663661.1:491446-ENST00000453716.1:4963|5832
CSSWLKPD
>FUSION-ENST00000658518.1:491446-ENST00000453716.1:4963|9897
ICKSFYL
>FUSION-ENST00000663661.1:491446-ENST00000453716.1:4963|7964
KPHFNSIHCK
>FUSION-ENST00000663661.1:491446-ENST00000453716.1:4963|3404
MSELNVIEGQQWT
>FUSION-ENST00000654997.1:491446-ENST00000453716.1:4963|11033
ISGTQLK
>FUSION-ENST00000663661.1:491446-ENST00000453716.1:4963|4653
MLYFSLFKSGHCENYRR
>FUSION-ENST00000663661.1:491446-ENST00000453716.1:4963|7827
GSIPAYSHTAG
>FUSION-ENST00000663661.1:491446-ENST00000453716.1:4963|5551
GSGHGSLIR
>FUSION-ENST00000658518.1:491446-ENST00000453716.1:4963|9201
IWLHLLQK
>FUSION-ENST00000663661.1:491446-ENST00000453716.1:4963|5275
EMWFCFCGLFLYRNYQTHCSSFCFL
>FUSION-ENST00000663661.1:491446-ENST00000453716.1:4963|3743
IYLGFHFHLYFLCHKK
>ENST00000358984.9|SNV-123767-A-G|6
SKSPKISLNYAGDDLR
>FUSION-ENST00000663661.1:491446-ENST00000453716.1:4963|3149
VAFYIILVMNK
>FUSION-ENST00000663661.1:491446-ENST00000453716.1:4963|7693
MMIRCDLESCGEEWGIGWGGGAG
>FUSION-ENST00000635845.1:491446-ENST00000453716.1:4963|104
CKEVITEINK
>FUSION-ENST00000663661.1:491446-ENST00000453716.1:4963|2078
MSISYSLWNMNV
>FUSION-ENST00000663661.1:491446-ENST00000453716.1:4963|6201
LHDVIFKKLSCNCK
>FUSION-ENST00000663661.1:491446-ENST00000453716.1:4963|5743
MIDSIFIYFHQAVQFCFH
>FUSION-ENST00000658518.1:491446-ENST00000453716.1:4963|10476
NTQPTVKIQEMSVMMM
>FUSION-ENST00000658518.1:491446-ENST00000453716.1:4963|10403
AVQNLVYF
>FUSION-ENST00000658518.1:491446-ENST00000453716.1:4963|10007
DKYLSGHRR
>FUSION-ENST00000663661.1:491446-ENST00000453716.1:4963|4450
MQVVNVGAK
>FUSION-ENST00000654997.1:491446-ENST00000453716.1:4963|11261
AQQAKIYWLEILAASTAV
>FUSION-ENST00000635845.1:491446-ENST00000453716.1:4963|85
EMISQHFIRFHK
>FUSION-ENST00000654997.1:491446-ENST00000453716.1:4963|12072
VFSIVNPWELFDEFQRALTANSR
>FUSION-ENST00000663661.1:491446-ENST00000453716.1:4963|7093
KPMGAQI
>FUSION-ENST00000635845.1:491446-ENST00000453716.1:4963|1242
GICDIPLRIDVR
>FUSION-ENST00000663661.1:491446-ENST00000453716.1:4963|2967
VIVVFCTIIQCIK
>FUSION-ENST00000635845.1:491446-ENST00000453716.1:4963|56
MQQQKLKSLTK
>FUSION-ENST00000654997.1:491446-ENST00000453716.1:4963|13027
MFTTYLFPPNECK
>FUSION-ENST00000654997.1:491446-ENST00000453716.1:4963|11553
DENEGKVVKQG
>FUSION-ENST00000663661.1:491446-ENST00000453716.1:4963|3942
VLLEKMGIWMSYGYLCV
>FUSION-ENST00000635845.1:491446-ENST00000453716.1:4963|12
LAGELHRPWWVQSSEPESKQLL
>FUSION-ENST00000663661.1:491446-ENST00000453716.1:4963|7465
QSQPILLCSLRSLK
>FUSION-ENST00000654997.1:491446-ENST00000453716.1:4963|11152
KNWYQQLQK
>FUSION-ENST00000663661.1:491446-ENST00000453716.1:4963|8994
MIYRLPR
>ENST00000370608.8|SNV-57430-C-G|3
RFLNFFVEKYK
>FUSION-ENST00000663661.1:491446-ENST00000453716.1:4963|2857
MLLVIGNFFFWMLEFFH
>FUSION-ENST00000663661.1:491446-ENST00000453716.1:4963|6214
KKVTIHL
>FUSION-ENST00000663661.1:491446-ENST00000453716.1:4963|4084
LVCKFQCLK
>FUSION-ENST00000663661.1:491446-ENST00000453716.1:4963|7239
GSKSNSSCMQSFF
>FUSION-ENST00000663661.1:491446-ENST00000453716.1:4963|4243
MTDTKQSKIHSYR
>FUSION-ENST00000663661.1:491446-ENST00000453716.1:4963|7313
SAFAFSGVMRLSIMHWR
>FUSION-ENST00000663661.1:491446-ENST00000453716.1:4963|8029
LGQQPTGDYLVIMIVNYASTY
>FUSION-ENST00000658518.1:491446-ENST00000453716.1:4963|10204
ISHLANFYFLYR
>FUSION-ENST00000663661.1:491446-ENST00000453716.1:4963|6638
AHRLYSSIFALTNSGNLSRLSTL
>FUSION-ENST00000663661.1:491446-ENST00000453716.1:4963|3438
ESNIVVPSSK
>FUSION-ENST00000540425.1:16152-ENST00000448484.5:116899|59
GRAAGEGRGR
>FUSION-ENST00000663661.1:491446-ENST00000453716.1:4963|2964
STLLNGK
>FUSION-ENST00000663661.1:491446-ENST00000453716.1:4963|2770
KLAGCGGSRL
>FUSION-ENST00000663661.1:491446-ENST00000453716.1:4963|1882
MLINPPNEKLY
>FUSION-ENST00000663661.1:491446-ENST00000453716.1:4963|3810
MYLAKITPIKGIK
>FUSION-ENST00000654997.1:491446-ENST00000453716.1:4963|13046
LWSYHNCPKCFVNK
>FUSION-ENST00000635845.1:491446-ENST00000453716.1:4963|796
CLCLYSLVNFNF
>FUSION-ENST00000663661.1:491446-ENST00000453716.1:4963|5862
MEHLSLNVKK
>FUSION-ENST00000654997.1:491446-ENST00000453716.1:4963|11959
EEKDILNVFEIYFYYFLLVDGIER
>FUSION-ENST00000635845.1:491446-ENST00000453716.1:4963|1404
SSFEKCLFMSK
>FUSION-ENST00000663661.1:491446-ENST00000453716.1:4963|6800
QAVLDLMEATLRSTISVYESL
>FUSION-ENST00000663661.1:491446-ENST00000453716.1:4963|8944
MFKPKEDKYK
>FUSION-ENST00000635845.1:491446-ENST00000453716.1:4963|178
CPTQGQH
>FUSION-ENST00000663661.1:491446-ENST00000453716.1:4963|4827
HAFTRIHFVYTQNYI
>FUSION-ENST00000663661.1:491446-ENST00000453716.1:4963|7486
TITANTALLTSFLKRILLNR
>FUSION-ENST00000663661.1:491446-ENST00000453716.1:4963|6738
MNESTNIFSWR
>FUSION-ENST00000654997.1:491446-ENST00000453716.1:4963|10903
AFDKIQHPFMLKTLNK
>ENST00000485760.5|SNV-1477330-A-G|6
LKILCTSTLCLRLGTSQSVIPK
>FUSION-ENST00000663661.1:491446-ENST00000453716.1:4963|8449
LYTHIHITLHTMNTCVK
>FUSION-ENST00000663661.1:491446-ENST00000453716.1:4963|2521
MLKDAIRGDVCSGHGE
>FUSION-ENST00000663661.1:491446-ENST00000453716.1:4963|4270
MIDLKYDHLH
>FUSION-ENST00000663661.1:491446-ENST00000453716.1:4963|2224
TCTLTPT
>FUSION-ENST00000663661.1:491446-ENST00000453716.1:4963|2404
ILLPNNSIYS
>FUSION-ENST00000663661.1:491446-ENST00000453716.1:4963|4104
CFFFLIEIVCDILELDFKWIR
>FUSION-ENST00000663661.1:491446-ENST00000453716.1:4963|2018
FCILNPLQESSLLVKNQSALR
>FUSION-ENST00000635845.1:491446-ENST00000453716.1:4963|376
VDKLFDVLLDPVCQYLLR
>FUSION-ENST00000663661.1:491446-ENST00000453716.1:4963|2939
PNTLKRK
>FUSION-ENST00000663661.1:491446-ENST00000453716.1:4963|3205
RSSFTPLSACGYLVFQSHLLKR
>FUSION-ENST00000663661.1:491446-ENST00000453716.1:4963|4532
MATVFFKNTYVK
>FUSION-ENST00000654997.1:491446-ENST00000453716.1:4963|10728
NNATHLQPSDL
>FUSION-ENST00000658518.1:491446-ENST00000453716.1:4963|9930
MKTLCTDIR
>FUSION-ENST00000663661.1:491446-ENST00000453716.1:4963|7978
LQQAKIVPLHSSLGNRAR
>ENST00000532957.5|MNV-18733-CC-C|21
LGLQLQPGPDALPRKLR
>FUSION-ENST00000654997.1:491446-ENST00000453716.1:4963|12630
DENMNTIHSLSTERLVCHTMLRES
>FUSION-ENST00000654997.1:491446-ENST00000453716.1:4963|11350
IYFLHSELLASWLNFHSILIIR
>FUSION-ENST00000663661.1:491446-ENST00000453716.1:4963|6666
MKIVKTDHWQLGIDANSLTLLR
>FUSION-ENST00000635845.1:491446-ENST00000453716.1:4963|40
LNNKQSR
>FUSION-ENST00000635845.1:491446-ENST00000453716.1:4963|1196
ISPSESEERLG
>FUSION-ENST00000635845.1:491446-ENST00000453716.1:4963|830
MNFSFFAMVVKLDSFLLK
>FUSION-ENST00000663661.1:491446-ENST00000453716.1:4963|1919
MVKPCLYQQK
>FUSION-ENST00000663661.1:491446-ENST00000453716.1:4963|4621
SALFTTGKR
>FUSION-ENST00000658518.1:491446-ENST00000453716.1:4963|10179
SSKRSTPK
>FUSION-ENST00000654997.1:491446-ENST00000453716.1:4963|10873
ERNEGYSNR
>FUSION-ENST00000654997.1:491446-ENST00000453716.1:4963|11211
QANIQTEEIQKTPLRYSSK
>FUSION-ENST00000663661.1:491446-ENST00000453716.1:4963|4845
IYIVMLTKYLILATTCLSLLPVK
>FUSION-ENST00000654997.1:491446-ENST00000453716.1:4963|11039
TNSLSVHNTIK
>FUSION-ENST00000540425.1:16152-ENST00000448484.5:116899|216
GKFCYIYIYIYINIFF
>FUSION-ENST00000663661.1:491446-ENST00000453716.1:4963|7886
SVFLWPHMAFPPYVCAQKEKE
>FUSION-ENST00000663661.1:491446-ENST00000453716.1:4963|2968
KVIVVFCTIIQCIK
>FUSION-ENST00000654997.1:491446-ENST00000453716.1:4963|12410
PVIPATGEVEAGK
>FUSION-ENST00000635845.1:491446-ENST00000453716.1:4963|1479
KMHTYGSHCCKQF
>FUSION-ENST00000635845.1:491446-ENST00000453716.1:4963|1093
VSFSGHLEPFSGFGTK
>ENST00000246662.9|SNV-3861-A-C|1
EIEPYHNLLEGGQEDFESSGAGK
>FUSION-ENST00000635845.1:491446-ENST00000453716.1:4963|992
STLTDHQFYSLSLDMLIIKK
>FUSION-ENST00000663661.1:491446-ENST00000453716.1:4963|6322
WSIQWAYFFCLLGYALCK
>FUSION-ENST00000635845.1:491446-ENST00000453716.1:4963|741
MLVSSPQLQHSSVLNFFSAKGDK
>FUSION-ENST00000663661.1:491446-ENST00000453716.1:4963|8737
FEIVLVPLNVFFK
>FUSION-ENST00000663661.1:491446-ENST00000453716.1:4963|8634
CHNIKAKLR
>FUSION-ENST00000654997.1:491446-ENST00000453716.1:4963|11392
MPFYFANAYYKQNS
>ENST00000528727.5|SNV-935967-A-G|4
QATFIFLKSKR
>ENST00000555391.5|SNV-109863-G-C|1
EEGYIHCSQFLYGVQEKLGVMNK
>FUSION-ENST00000663661.1:491446-ENST00000453716.1:4963|2929
TFVFITFK
>ENST00000652102.1|SNV-436-C-G|3
VPTFWLPPAPGR
>FUSION-ENST00000663661.1:491446-ENST00000453716.1:4963|3633
QFPPCCSHDSE
>FUSION-ENST00000654997.1:491446-ENST00000453716.1:4963|11989
GSSIYVLFK
>FUSION-ENST00000654997.1:491446-ENST00000453716.1:4963|11586
GSIKYLSCFIR
>FUSION-ENST00000663661.1:491446-ENST00000453716.1:4963|2744
CFLYTFKLSQNLEFEIFK
>FUSION-ENST00000540425.1:16152-ENST00000448484.5:116899|117
DFYQNQVDSWNLG
>FUSION-ENST00000663661.1:491446-ENST00000453716.1:4963|3984
IQHMIQTKLNFPSTQNNL
>FUSION-ENST00000663661.1:491446-ENST00000453716.1:4963|4356
KNMTWFVWGTEGTGGGATFR
>FUSION-ENST00000654997.1:491446-ENST00000453716.1:4963|12662
MFQIMSPRLSLDFK
>FUSION-ENST00000654997.1:491446-ENST00000453716.1:4963|12765
MVDHFRVVSLEDK
>FUSION-ENST00000654997.1:491446-ENST00000453716.1:4963|12523
YISFIKFSNISLIETLKNH
>ENST00000526787.2|SNV-72144-A-G|10
ASVMSRLEQGSVTSGHR
>FUSION-ENST00000654997.1:491446-ENST00000453716.1:4963|12304
ECYIPYFICISH
>FUSION-ENST00000663661.1:491446-ENST00000453716.1:4963|6185
LHLTMNKTKPIILKIYTINHTFK
>ENST00000505562.1|SNV-40991-C-T|2
WTSPFGSWCLPSMWVPLLAR
>FUSION-ENST00000654997.1:491446-ENST00000453716.1:4963|12950
MLFLVSSK
>FUSION-ENST00000654997.1:491446-ENST00000453716.1:4963|12139
MSTLITLFIIVSIVIIG
>FUSION-ENST00000635845.1:491446-ENST00000453716.1:4963|297
NNIFKISKVK
>FUSION-ENST00000635845.1:491446-ENST00000453716.1:4963|1496
MAGDFTLIFN
>FUSION-ENST00000663661.1:491446-ENST00000453716.1:4963|3216
KYPGLEGSK
>FUSION-ENST00000663661.1:491446-ENST00000453716.1:4963|3694
RKNWGIY
>FUSION-ENST00000663661.1:491446-ENST00000453716.1:4963|2728
KTTVILKR
>FUSION-ENST00000658518.1:491446-ENST00000453716.1:4963|9746
MAETISDKIMY
>FUSION-ENST00000663661.1:491446-ENST00000453716.1:4963|7726
MVIEVCIIFSQIRFIYMYFRSILFK
>FUSION-ENST00000663661.1:491446-ENST00000453716.1:4963|2861
MEEPEFESE
>FUSION-ENST00000658518.1:491446-ENST00000453716.1:4963|10156
IQFNFSVMNMSG
>FUSION-ENST00000663661.1:491446-ENST00000453716.1:4963|4050
KPIKHYTAR
>FUSION-ENST00000663661.1:491446-ENST00000453716.1:4963|5365
MTEKKFVNL
>FUSION-ENST00000654997.1:491446-ENST00000453716.1:4963|11134
TSQHHNDRIKITHNNINLK
>FUSION-ENST00000663661.1:491446-ENST00000453716.1:4963|2487
MINLGLTAVTYMFRV
>FUSION-ENST00000663661.1:491446-ENST00000453716.1:4963|5149
VLIFYRWCWGHIER
>FUSION-ENST00000654997.1:491446-ENST00000453716.1:4963|12752
EHPQAESGRCLQ
>FUSION-ENST00000635845.1:491446-ENST00000453716.1:4963|453
MVLPRLSSRVFTVLGLTFK
>FUSION-ENST00000663661.1:491446-ENST00000453716.1:4963|4935
LCPLSFLKYSCK
>FUSION-ENST00000663661.1:491446-ENST00000453716.1:4963|7473
MPMAENIATLLIPLK
>FUSION-ENST00000663661.1:491446-ENST00000453716.1:4963|3894
GLVCYQKQLKQHGFWR
>FUSION-ENST00000663661.1:491446-ENST00000453716.1:4963|7589
ITDHSVTLEKLWEKQVQR
>FUSION-ENST00000658518.1:491446-ENST00000453716.1:4963|9152
IFIMPPYR
>FUSION-ENST00000654997.1:491446-ENST00000453716.1:4963|12903
CYHKQSL
>FUSION-ENST00000663661.1:491446-ENST00000453716.1:4963|7898
KKSEFSLVCSYK
>FUSION-ENST00000658518.1:491446-ENST00000453716.1:4963|9585
MGLFNDHKKVWNLYSLR
>FUSION-ENST00000663661.1:491446-ENST00000453716.1:4963|5371
SKVPLQR
>FUSION-ENST00000663661.1:491446-ENST00000453716.1:4963|3083
RDEQQHQINCDI
>FUSION-ENST00000654997.1:491446-ENST00000453716.1:4963|10607
SFAGTWMNLETIILSR
>FUSION-ENST00000663661.1:491446-ENST00000453716.1:4963|4681
MGNKVHLR
>FUSION-ENST00000663661.1:491446-ENST00000453716.1:4963|3510
WEPHIYLK
>FUSION-ENST00000658518.1:491446-ENST00000453716.1:4963|9984
DQDKNSEFLLFCF
>FUSION-ENST00000658518.1:491446-ENST00000453716.1:4963|9260
EVLCTTCITGFSCK
>FUSION-ENST00000658518.1:491446-ENST00000453716.1:4963|9750
DPVSLCHQYIMAETISDK
>FUSION-ENST00000635845.1:491446-ENST00000453716.1:4963|465
MVVSFAVQK
>FUSION-ENST00000658518.1:491446-ENST00000453716.1:4963|10281
TSNGERVN
>FUSION-ENST00000663661.1:491446-ENST00000453716.1:4963|2585
MLVSRKTTLQVTSR
>FUSION-ENST00000540425.1:16152-ENST00000448484.5:116899|218
FQTLPSLLKGK
>FUSION-ENST00000663661.1:491446-ENST00000453716.1:4963|5316
VLVFLFTFVSKIFLVFCKQQ
>FUSION-ENST00000635845.1:491446-ENST00000453716.1:4963|1123
MWDKSHWEQR
>FUSION-ENST00000658518.1:491446-ENST00000453716.1:4963|10055
IHYIFFIKGLHIIK
>FUSION-ENST00000663661.1:491446-ENST00000453716.1:4963|7735
YLGIICVQSLKVNVVLFTK
>FUSION-ENST00000663661.1:491446-ENST00000453716.1:4963|6280
MLIKDVC
>FUSION-ENST00000663661.1:491446-ENST00000453716.1:4963|6473
CLLRARPLIKHHIPQR
>FUSION-ENST00000663661.1:491446-ENST00000453716.1:4963|6623
GPVPPILFS
>ENST00000532957.5|MNV-18733-CC-C|56
QDLPPEAAR
>FUSION-ENST00000663661.1:491446-ENST00000453716.1:4963|7217
MIAPCLSCVLGPR
>FUSION-ENST00000658518.1:491446-ENST00000453716.1:4963|9680
TVSLYLLWLYEKLK
>FUSION-ENST00000658518.1:491446-ENST00000453716.1:4963|9840
VVLSCFLTGTLKYYALLIFFSKI
>ENST00000278853.9|SNV-5819-A-G|2
DEAFSSYYGEDDYPIVR
>FUSION-ENST00000635845.1:491446-ENST00000453716.1:4963|1118
SHWEQRLGRDR
>FUSION-ENST00000663661.1:491446-ENST00000453716.1:4963|2680
DNICFIFQYLFYFYFLK
>FUSION-ENST00000663661.1:491446-ENST00000453716.1:4963|6541
VSFALEK
>FUSION-ENST00000663661.1:491446-ENST00000453716.1:4963|5318
VLVFLFTFVSKIFLVFCK
>FUSION-ENST00000663661.1:491446-ENST00000453716.1:4963|8317
FLVKMCYSLR
>FUSION-ENST00000654997.1:491446-ENST00000453716.1:4963|13059
YKKNNYFPNCFYDLIQASFNNCK
>FUSION-ENST00000663661.1:491446-ENST00000453716.1:4963|4067
AFFLAIILNNATLKILK
>FUSION-ENST00000663661.1:491446-ENST00000453716.1:4963|5105
MLPGIARER
>FUSION-ENST00000663661.1:491446-ENST00000453716.1:4963|5324
LFFKSSILLAQ
>FUSION-ENST00000654997.1:491446-ENST00000453716.1:4963|12042
MIGAEIKISERYLWTIT
>FUSION-ENST00000663661.1:491446-ENST00000453716.1:4963|1663
CEVIYISILQRNK
>FUSION-ENST00000654997.1:491446-ENST00000453716.1:4963|11904
MLARLVSNFRPQVIHLPR
>FUSION-ENST00000663661.1:491446-ENST00000453716.1:4963|6511
CTKINLVR
>FUSION-ENST00000663661.1:491446-ENST00000453716.1:4963|4320
MGSGWYVESSDAGIQGPKVQGR
>FUSION-ENST00000654997.1:491446-ENST00000453716.1:4963|12645
EGVRNFNYF
>FUSION-ENST00000663661.1:491446-ENST00000453716.1:4963|7107
MLSFIITLR
>FUSION-ENST00000658518.1:491446-ENST00000453716.1:4963|9773
INRVIYLK
>FUSION-ENST00000663661.1:491446-ENST00000453716.1:4963|6693
MQSDLICKCK
>FUSION-ENST00000663661.1:491446-ENST00000453716.1:4963|3533
CNTFLFVISLSPGESVWIK
>FUSION-ENST00000663661.1:491446-ENST00000453716.1:4963|1585
RLLCSLKK
>FUSION-ENST00000663661.1:491446-ENST00000453716.1:4963|3322
MSNLEENSITIHSPFSSYYFFLF
>FUSION-ENST00000663661.1:491446-ENST00000453716.1:4963|3687
WNCESIKPLFFINYHV
>ENST00000278616.8|INDEL-85445-T-TA|10
CCLDKKITK
>FUSION-ENST00000658518.1:491446-ENST00000453716.1:4963|9522
WFVIFRELR
>FUSION-ENST00000663661.1:491446-ENST00000453716.1:4963|8761
KFLAFSFCSAIEDDYFFSP
>FUSION-ENST00000663661.1:491446-ENST00000453716.1:4963|8338
GSLQEFFFLMIMLVFSSYK
>FUSION-ENST00000663661.1:491446-ENST00000453716.1:4963|6536
MLVRPGAEVPACNPR
>FUSION-ENST00000663661.1:491446-ENST00000453716.1:4963|5538
EKVVQAQGIVSAK
>FUSION-ENST00000663661.1:491446-ENST00000453716.1:4963|8519
RLCYSYHSK
>FUSION-ENST00000654997.1:491446-ENST00000453716.1:4963|12355
FIQRIKDYQMNVR
>FUSION-ENST00000635845.1:491446-ENST00000453716.1:4963|923
MPSLGVSPHR
>FUSION-ENST00000663661.1:491446-ENST00000453716.1:4963|3717
PASPSAMIVSFLR
>FUSION-ENST00000635845.1:491446-ENST00000453716.1:4963|320
VKHHLYR
>FUSION-ENST00000654997.1:491446-ENST00000453716.1:4963|11521
DYRREPPPLAR
>FUSION-ENST00000663661.1:491446-ENST00000453716.1:4963|8953
IPTPIQHSYQSCS
>FUSION-ENST00000654997.1:491446-ENST00000453716.1:4963|11881
IIESPRLLK
>FUSION-ENST00000663661.1:491446-ENST00000453716.1:4963|3861
SSNAIIFKA
>FUSION-ENST00000635845.1:491446-ENST00000453716.1:4963|814
GPCCYSR
>FUSION-ENST00000635845.1:491446-ENST00000453716.1:4963|704
VLPFQTVCYDIY
>FUSION-ENST00000663661.1:491446-ENST00000453716.1:4963|8694
LNNVEKTQALVLETEYLPSGPRCAI
>FUSION-ENST00000663661.1:491446-ENST00000453716.1:4963|2923
CTNEHFL
>FUSION-ENST00000663661.1:491446-ENST00000453716.1:4963|2126
MRIWRFKPLNLGHPV
>FUSION-ENST00000658518.1:491446-ENST00000453716.1:4963|10347
MAFIQPAIK
>FUSION-ENST00000663661.1:491446-ENST00000453716.1:4963|7391
PHNRGIHV
>FUSION-ENST00000654997.1:491446-ENST00000453716.1:4963|12640
HHAGLIFFCSFSRDGVSPCWSGWS
>FUSION-ENST00000635845.1:491446-ENST00000453716.1:4963|539
CHVYICIHEPR
>FUSION-ENST00000663661.1:491446-ENST00000453716.1:4963|3471
TDGNIYSEMCQR
>FUSION-ENST00000663661.1:491446-ENST00000453716.1:4963|4981
MQIERRK
>FUSION-ENST00000654997.1:491446-ENST00000453716.1:4963|10738
QKEQSWR
>FUSION-ENST00000663661.1:491446-ENST00000453716.1:4963|8441
NTCVKLFKIR
>FUSION-ENST00000658518.1:491446-ENST00000453716.1:4963|9301
MFSDLPRTK
>FUSION-ENST00000663661.1:491446-ENST00000453716.1:4963|4219
FKAISFDSWYK
>FUSION-ENST00000663661.1:491446-ENST00000453716.1:4963|3741
IYLGFHFHLYFLCHKKQTLIIM
>FUSION-ENST00000635845.1:491446-ENST00000453716.1:4963|1234
ILVGGGSYKVEGR
>FUSION-ENST00000663661.1:491446-ENST00000453716.1:4963|7822
LAYCLIIPQKRNIYFR
>FUSION-ENST00000635845.1:491446-ENST00000453716.1:4963|737
GDKWKEMK
>FUSION-ENST00000654997.1:491446-ENST00000453716.1:4963|11937
SICMSTCWVCFPIVFSL
>FUSION-ENST00000635845.1:491446-ENST00000453716.1:4963|1255
MERGVGKGSR
>FUSION-ENST00000654997.1:491446-ENST00000453716.1:4963|12575
DMKYYKIESLVSLR
>FUSION-ENST00000663661.1:491446-ENST00000453716.1:4963|1672
VYILYQKIFLKCEVIYISILQR
>FUSION-ENST00000654997.1:491446-ENST00000453716.1:4963|12065
TSLKALNLKR
>ENST00000394143.6|SNV-48574-G-T|1
DVMAMSSIPMS
>FUSION-ENST00000663661.1:491446-ENST00000453716.1:4963|8626
IIVSLVSLIAQGLS
>FUSION-ENST00000635845.1:491446-ENST00000453716.1:4963|893
MFYWGSLP
>FUSION-ENST00000658518.1:491446-ENST00000453716.1:4963|9952
YEEYMKMQQDFGWLNNEFLS
>FUSION-ENST00000654997.1:491446-ENST00000453716.1:4963|11762
MCQSKFSLVSKER
>FUSION-ENST00000654997.1:491446-ENST00000453716.1:4963|11107
NIYQTNGK
>FUSION-ENST00000663661.1:491446-ENST00000453716.1:4963|4597
MASFHCVLTLVERK
>FUSION-ENST00000663661.1:491446-ENST00000453716.1:4963|8888
MIWVPLFTSLNIFSIFSILGNITFK
>FUSION-ENST00000663661.1:491446-ENST00000453716.1:4963|8359
TSYLKLYPSWK
>FUSION-ENST00000663661.1:491446-ENST00000453716.1:4963|3142
FIDRKAGMTYY
>FUSION-ENST00000663661.1:491446-ENST00000453716.1:4963|4185
MYSLKRMMK
>FUSION-ENST00000663661.1:491446-ENST00000453716.1:4963|6553
MLLNSFSC
>FUSION-ENST00000663661.1:491446-ENST00000453716.1:4963|2298
HSNTLTTVR
>FUSION-ENST00000654997.1:491446-ENST00000453716.1:4963|13163
QVKKSVVL
>FUSION-ENST00000663661.1:491446-ENST00000453716.1:4963|5801
MILNIVLSEE
>FUSION-ENST00000663661.1:491446-ENST00000453716.1:4963|4503
PERENKR
>FUSION-ENST00000663661.1:491446-ENST00000453716.1:4963|6888
SCSFPISCLSK
>FUSION-ENST00000663661.1:491446-ENST00000453716.1:4963|4507
MSLLWKSLAPPC
>FUSION-ENST00000663661.1:491446-ENST00000453716.1:4963|5778
AAEMCYHKR
>FUSION-ENST00000663661.1:491446-ENST00000453716.1:4963|6285
LVLKKNLK
>FUSION-ENST00000663661.1:491446-ENST00000453716.1:4963|1756
MVTAVCPGCAEVIEMFPLFSVSK
>FUSION-ENST00000663661.1:491446-ENST00000453716.1:4963|5196
MSECGVCFFTSLMSFSKLR
>FUSION-ENST00000658518.1:491446-ENST00000453716.1:4963|10250
TKSFIITLIITR
>FUSION-ENST00000654997.1:491446-ENST00000453716.1:4963|10787
NSHSQLLQKE
>FUSION-ENST00000663661.1:491446-ENST00000453716.1:4963|6022
NSHMTVK
>FUSION-ENST00000663661.1:491446-ENST00000453716.1:4963|1990
TNSMIIQIFS
>FUSION-ENST00000663661.1:491446-ENST00000453716.1:4963|3294
KYFSQLIILSNLNLI
>FUSION-ENST00000658518.1:491446-ENST00000453716.1:4963|10314
INHLSGSD
>FUSION-ENST00000654997.1:491446-ENST00000453716.1:4963|10911
MIMSTDAEKAFDKIQHPFMLK
>FUSION-ENST00000654997.1:491446-ENST00000453716.1:4963|11249
TPLLLQR
>FUSION-ENST00000663661.1:491446-ENST00000453716.1:4963|5319
MVLVFLFTFVSKIFLVFCK
>FUSION-ENST00000635845.1:491446-ENST00000453716.1:4963|321
MVKHHLYR
>ENST00000415708.6|SNV-44702-G-T|2
ATLTYNKWGSRFVTVG
>FUSION-ENST00000663661.1:491446-ENST00000453716.1:4963|7346
ITCNKLK
>FUSION-ENST00000658518.1:491446-ENST00000453716.1:4963|10379
TVCNPCHR
>ENST00000271636.12|SNV-26738-C-G|1
SAAESALKK
>FUSION-ENST00000663661.1:491446-ENST00000453716.1:4963|4649
MASKIIENIMLSNISQTR
>FUSION-ENST00000663661.1:491446-ENST00000453716.1:4963|3019
SSQNPLYPPSLNK
>FUSION-ENST00000663661.1:491446-ENST00000453716.1:4963|3042
MCVCMCVCIYVYTHVYIYIHR
>ENST00000423312.6|SNV-40594-G-C|2
HNHLCEELAETQGR
>FUSION-ENST00000663661.1:491446-ENST00000453716.1:4963|4858
MQKIIFKH
>FUSION-ENST00000635845.1:491446-ENST00000453716.1:4963|663
HCSHFKLETDYYK
>FUSION-ENST00000635845.1:491446-ENST00000453716.1:4963|347
SYISQSYIYIYIYIYIYRERER
>FUSION-ENST00000635845.1:491446-ENST00000453716.1:4963|289
AFDCCVLSLCPK
>FUSION-ENST00000635845.1:491446-ENST00000453716.1:4963|492
MNSSFFMAA
>FUSION-ENST00000663661.1:491446-ENST00000453716.1:4963|5613
MNYYLFTPAFQDSGCTF
>FUSION-ENST00000635845.1:491446-ENST00000453716.1:4963|1363
MVYEKVQSVYE
>FUSION-ENST00000663661.1:491446-ENST00000453716.1:4963|4136
DITRSSDWTPEK
>FUSION-ENST00000663661.1:491446-ENST00000453716.1:4963|2045
FVLNEII
>FUSION-ENST00000654997.1:491446-ENST00000453716.1:4963|12234
FPNSKYIGLLLKMAR
>FUSION-ENST00000654997.1:491446-ENST00000453716.1:4963|11627
MQLILVVCPLPKF
>ENST00000635214.1|SNV-141869-C-T|2
VLACLLTFLLWLKGGSK
>FUSION-ENST00000663661.1:491446-ENST00000453716.1:4963|8979
IFTRFFTLIGPVL
>FUSION-ENST00000654997.1:491446-ENST00000453716.1:4963|11420
MTQIVSLYDGAGP
>FUSION-ENST00000540425.1:16152-ENST00000448484.5:116899|177
AYAGSDGEAGFLVGGAKHR
>FUSION-ENST00000663661.1:491446-ENST00000453716.1:4963|5243
SQGYFNSR
>FUSION-ENST00000663661.1:491446-ENST00000453716.1:4963|1667
QIPGSKCWR
>FUSION-ENST00000654997.1:491446-ENST00000453716.1:4963|12620
HQGDTVYFNTR
>FUSION-ENST00000663661.1:491446-ENST00000453716.1:4963|1891
HLLLREEKR
>FUSION-ENST00000663661.1:491446-ENST00000453716.1:4963|6964
VPVILLPDFTNIR
>FUSION-ENST00000663661.1:491446-ENST00000453716.1:4963|7466
QSQPILLCSLR
>FUSION-ENST00000658518.1:491446-ENST00000453716.1:4963|9272
MLVIESLMMLNC
>FUSION-ENST00000663661.1:491446-ENST00000453716.1:4963|3063
TFELLSKCR
>FUSION-ENST00000658518.1:491446-ENST00000453716.1:4963|10187
MPLHSSLGNRVRFCLK
>FUSION-ENST00000663661.1:491446-ENST00000453716.1:4963|5726
MFFVFGKKSFGHTNIILLK
>FUSION-ENST00000663661.1:491446-ENST00000453716.1:4963|3363
MHSTEACIHDER
>FUSION-ENST00000663661.1:491446-ENST00000453716.1:4963|5705
MYLNIYVFEYINLCKIK
>ENST00000476666.5|MNV-85224-TC-T|4
TYQHLTQQRK
>FUSION-ENST00000663661.1:491446-ENST00000453716.1:4963|1518
MPRQHSVKIK
>FUSION-ENST00000663661.1:491446-ENST00000453716.1:4963|1824
LLFYFLYFLK
>ENST00000445177.5|SNV-141424-G-C|5
IIDKTQLDEENLNK
>FUSION-ENST00000654997.1:491446-ENST00000453716.1:4963|13051
NNYFPNCFYDLIQASFNNCK
>FUSION-ENST00000267257.11:155-ENST00000546985.1:21650|3
MDDLAIPLTAYGPMAAAAAAAAVVR
>FUSION-ENST00000663661.1:491446-ENST00000453716.1:4963|2468
MKIISFLSSV
>FUSION-ENST00000654997.1:491446-ENST00000453716.1:4963|12593
MWTGCMGFRWSLVERVER
>FUSION-ENST00000658518.1:491446-ENST00000453716.1:4963|9936
HNRQSIQEHK
>ENST00000494280.1|SNV-16376-G-A|1
MMLGQHNLYVAESGSLAVSVSK
>FUSION-ENST00000663661.1:491446-ENST00000453716.1:4963|2007
CDSLAFWK
>ENST00000278616.8|INDEL-85445-T-TA|2
TKETFFRNNF
>FUSION-ENST00000663661.1:491446-ENST00000453716.1:4963|2372
LGLSVFMKR
>FUSION-ENST00000654997.1:491446-ENST00000453716.1:4963|11393
PFYFANAYYK
>FUSION-ENST00000663661.1:491446-ENST00000453716.1:4963|7026
DPNLSLAPKHSKFSK
>FUSION-ENST00000663661.1:491446-ENST00000453716.1:4963|1623
KNHGDLCSATRVCDK
>FUSION-ENST00000663661.1:491446-ENST00000453716.1:4963|8540
SKEYDFHVDLK
>FUSION-ENST00000663661.1:491446-ENST00000453716.1:4963|6461
MLSAFLPLVPHTSCSI
>FUSION-ENST00000663661.1:491446-ENST00000453716.1:4963|8486
TAYLCSLTVYNQLGDLKYR
>FUSION-ENST00000663661.1:491446-ENST00000453716.1:4963|3944
ICTGSLFPK
>ENST00000407559.8|SNV-14904-G-A|2
AQKEELR
>FUSION-ENST00000663661.1:491446-ENST00000453716.1:4963|7035
LIWSLYSR
>FUSION-ENST00000663661.1:491446-ENST00000453716.1:4963|4430
MKVWIIKVIYLSYAGSK
>FUSION-ENST00000658518.1:491446-ENST00000453716.1:4963|9192
AIDGLGMK
>FUSION-ENST00000635845.1:491446-ENST00000453716.1:4963|1136
PLAPATSLR
>FUSION-ENST00000663661.1:491446-ENST00000453716.1:4963|7622
MSPFQLWERPEQHLK
>FUSION-ENST00000654997.1:491446-ENST00000453716.1:4963|11609
MLTLCSFHTRLCVSCR
>FUSION-ENST00000654997.1:491446-ENST00000453716.1:4963|11082
KGCNPSL
>FUSION-ENST00000663661.1:491446-ENST00000453716.1:4963|2450
QRDVYIFMMCKGIS
>FUSION-ENST00000291560.7:26217-ENST00000411427.3:3838|5
LRQDSCEPDVFGERTCSVTR
>FUSION-ENST00000663661.1:491446-ENST00000453716.1:4963|6265
MTQWYTF
>FUSION-ENST00000658518.1:491446-ENST00000453716.1:4963|10388
FWKYLKTVCNPCHR
>FUSION-ENST00000658518.1:491446-ENST00000453716.1:4963|9216
LIVYQTFSHFYCMQWAISFFLK
>ENST00000560751.1|INDEL-623-A-AAA|6
RGAQVPFKEVGK
>FUSION-ENST00000658518.1:491446-ENST00000453716.1:4963|10017
MGGPFSSLQ
>FUSION-ENST00000663661.1:491446-ENST00000453716.1:4963|5925
FSVRNIYM
>FUSION-ENST00000663661.1:491446-ENST00000453716.1:4963|7770
NDFMFLLFYLFKKEIMCLR
>FUSION-ENST00000663661.1:491446-ENST00000453716.1:4963|6613
MPFGCFWVRIR
>FUSION-ENST00000663661.1:491446-ENST00000453716.1:4963|3771
MRHHVQLVFIFFCFQ
>FUSION-ENST00000663661.1:491446-ENST00000453716.1:4963|4966
CQTPSKCMYEYLYSSYIPVYGIILK
>FUSION-ENST00000654997.1:491446-ENST00000453716.1:4963|10756
GKDFMTK
>FUSION-ENST00000663661.1:491446-ENST00000453716.1:4963|6305
HETVYYKCIPFLNLSFYLNK
>FUSION-ENST00000654997.1:491446-ENST00000453716.1:4963|11722
MKNISLRWWLTR
>FUSION-ENST00000663661.1:491446-ENST00000453716.1:4963|3185
MLEMLYMLITLI
>FUSION-ENST00000663661.1:491446-ENST00000453716.1:4963|8669
NLPWVLVR
>FUSION-ENST00000635845.1:491446-ENST00000453716.1:4963|577
MYISQKLLFGHYFHT
>FUSION-ENST00000635845.1:491446-ENST00000453716.1:4963|641
MIHMGLVK
>FUSION-ENST00000635845.1:491446-ENST00000453716.1:4963|1208
MRKGLTEVTGAVCEALR
>FUSION-ENST00000654997.1:491446-ENST00000453716.1:4963|11397
TLWKRHR
>ENST00000395425.6|SNV-10875-G-T|4
MTRSSTQAAKQVPR
>FUSION-ENST00000654997.1:491446-ENST00000453716.1:4963|11286
ELPPLAK
>FUSION-ENST00000654997.1:491446-ENST00000453716.1:4963|12815
MTAESPRGRVPFLK
>FUSION-ENST00000654997.1:491446-ENST00000453716.1:4963|11099
EEYLPNKWKAK
>FUSION-ENST00000663661.1:491446-ENST00000453716.1:4963|3962
MLNEVKNVK
>FUSION-ENST00000654997.1:491446-ENST00000453716.1:4963|10951
QKSLIKYCQTESSSTSK
>ENST00000008391.4|SNV-15755-C-A|3
RKADNVTLLTSLVEGEALHLAR
>FUSION-ENST00000663661.1:491446-ENST00000453716.1:4963|2684
KCQYFRLLNIYSCK
>FUSION-ENST00000663661.1:491446-ENST00000453716.1:4963|4675
TIRLYLLNDETQAGVI
>FUSION-ENST00000663661.1:491446-ENST00000453716.1:4963|5151
MVLIFYR
>FUSION-ENST00000663661.1:491446-ENST00000453716.1:4963|4688
MKKFYSWTGDGCALHLK
>FUSION-ENST00000663661.1:491446-ENST00000453716.1:4963|6867
AGLQRELEIINIINTIVGQ
>FUSION-ENST00000654997.1:491446-ENST00000453716.1:4963|10541
MDTGKGTSHTGACWGVGGLGEG
>FUSION-ENST00000654997.1:491446-ENST00000453716.1:4963|11647
IISNSHALSMVNFGNKMQDSSQIFK
>FUSION-ENST00000663661.1:491446-ENST00000453716.1:4963|8849
EVIVCVISAPFLSILPNIK
>FUSION-ENST00000654997.1:491446-ENST00000453716.1:4963|11379
MDLKVFILLLRVESICSFAR
>FUSION-ENST00000658518.1:491446-ENST00000453716.1:4963|9808
AERGLEGSLGYLS
>ENST00000371568.8|SNV-10833-C-T|5
ETGLSYTEDDKKASSEHR
>FUSION-ENST00000663661.1:491446-ENST00000453716.1:4963|6036
ILYAFHR
>FUSION-ENST00000654997.1:491446-ENST00000453716.1:4963|11534
VGIERKGFDAVYVK
>FUSION-ENST00000663661.1:491446-ENST00000453716.1:4963|1582
MFEHDNFSFR
>FUSION-ENST00000663661.1:491446-ENST00000453716.1:4963|4473
DCEMDMDHNNQLKNL
>FUSION-ENST00000663661.1:491446-ENST00000453716.1:4963|5709
ENFKIYTEDLYIGML
>FUSION-ENST00000654997.1:491446-ENST00000453716.1:4963|12703
QKQDTNFVFSLSVSTTFK
>FUSION-ENST00000635845.1:491446-ENST00000453716.1:4963|1114
MSVTSDHLPIFRQNYLDLVGWR
>FUSION-ENST00000635845.1:491446-ENST00000453716.1:4963|915
MTLEIPEVIRAIYQETR
>FUSION-ENST00000635845.1:491446-ENST00000453716.1:4963|771
MYLLKKICITVSLHSSR
>ENST00000648446.1|INDEL-22387-C-CC|1
HAPPLPRER
>FUSION-ENST00000663661.1:491446-ENST00000453716.1:4963|6533
KIINQCPK
>FUSION-ENST00000635845.1:491446-ENST00000453716.1:4963|359
FSFFVVSLPGFGIRMMLAS
>FUSION-ENST00000658518.1:491446-ENST00000453716.1:4963|9537
MRYTDQYYLINILHNGLEH
>FUSION-ENST00000635845.1:491446-ENST00000453716.1:4963|553
TTKINCHSHHLLSK
>FUSION-ENST00000663661.1:491446-ENST00000453716.1:4963|2589
MCLFICFSLSVFFTR
>FUSION-ENST00000658518.1:491446-ENST00000453716.1:4963|9716
FSHQGEHK
>FUSION-ENST00000663661.1:491446-ENST00000453716.1:4963|6092
MPSMSSESLLASISSA
>FUSION-ENST00000663661.1:491446-ENST00000453716.1:4963|6216
QSLILRAVQLFSYIIFYNIQ
>FUSION-ENST00000663661.1:491446-ENST00000453716.1:4963|7125
NSFRGNLQDS
>FUSION-ENST00000663661.1:491446-ENST00000453716.1:4963|3860
MVIPTYYS
>FUSION-ENST00000654997.1:491446-ENST00000453716.1:4963|12191
CLETLSIETGEKR
>FUSION-ENST00000654997.1:491446-ENST00000453716.1:4963|10955
GTKRSWFHPF
>FUSION-ENST00000654997.1:491446-ENST00000453716.1:4963|12728
MYQIFLR
>FUSION-ENST00000663661.1:491446-ENST00000453716.1:4963|4060
MSLKIILHMYK
>FUSION-ENST00000663661.1:491446-ENST00000453716.1:4963|7749
MQLQQKTFTER
>FUSION-ENST00000658518.1:491446-ENST00000453716.1:4963|9575
NFTNLRRNEIWF
>FUSION-ENST00000663661.1:491446-ENST00000453716.1:4963|4014
CSHKIGLHDLYKCGK
>FUSION-ENST00000663661.1:491446-ENST00000453716.1:4963|8837
LEMEMAK
>FUSION-ENST00000663661.1:491446-ENST00000453716.1:4963|4871
VLFLIEHR
>FUSION-ENST00000635845.1:491446-ENST00000453716.1:4963|1341
CLKGNERF
>FUSION-ENST00000635845.1:491446-ENST00000453716.1:4963|897
HNIWTQFFQ
>FUSION-ENST00000663661.1:491446-ENST00000453716.1:4963|3074
MYTHTYIYIYTEVYIYTHIYIH
>FUSION-ENST00000663661.1:491446-ENST00000453716.1:4963|8137
KKKPQGNTHTETER
>FUSION-ENST00000663661.1:491446-ENST00000453716.1:4963|7077
SAFWLSLELLS
>FUSION-ENST00000663661.1:491446-ENST00000453716.1:4963|8095
LSFSQKK
>FUSION-ENST00000663661.1:491446-ENST00000453716.1:4963|2672
TYEVDDKSVGSGARFCK
>FUSION-ENST00000663661.1:491446-ENST00000453716.1:4963|6968
QVKKNCGIR
>FUSION-ENST00000663661.1:491446-ENST00000453716.1:4963|2715
MGEGEQEPG
>FUSION-ENST00000663661.1:491446-ENST00000453716.1:4963|2182
MFSTRDIKR
>FUSION-ENST00000635845.1:491446-ENST00000453716.1:4963|245
SSAFMFWRGLWETDVSSSLNIW
>FUSION-ENST00000663661.1:491446-ENST00000453716.1:4963|4494
MSFVLVAT
>FUSION-ENST00000663661.1:491446-ENST00000453716.1:4963|5177
MCVLCVCVCVCVCVCVCV
>FUSION-ENST00000658518.1:491446-ENST00000453716.1:4963|9681
TVSLYLLWLYEK
>FUSION-ENST00000635845.1:491446-ENST00000453716.1:4963|1334
MIPALAGRR
>FUSION-ENST00000663661.1:491446-ENST00000453716.1:4963|5358
MDVCVCVCMYN
>FUSION-ENST00000663661.1:491446-ENST00000453716.1:4963|2833
VMDRDSLK
>FUSION-ENST00000663661.1:491446-ENST00000453716.1:4963|2389
SLYYIFLIMNICYGKLLGATHTV
>FUSION-ENST00000663661.1:491446-ENST00000453716.1:4963|6434
SFESKASNKTSYPPK
>FUSION-ENST00000663661.1:491446-ENST00000453716.1:4963|5503
MGSYQLSRSHVCISS
>FUSION-ENST00000663661.1:491446-ENST00000453716.1:4963|6961
KSPQTTLR
>FUSION-ENST00000635845.1:491446-ENST00000453716.1:4963|26
MVGAELR
>FUSION-ENST00000635845.1:491446-ENST00000453716.1:4963|367
IFASVFIRDIGRK
>FUSION-ENST00000663661.1:491446-ENST00000453716.1:4963|2848
MHFIPEK
>FUSION-ENST00000663661.1:491446-ENST00000453716.1:4963|5265
MLYGTTATSKPCILICLFIIK
>FUSION-ENST00000663661.1:491446-ENST00000453716.1:4963|2845
MQIPGTPSK
>FUSION-ENST00000663661.1:491446-ENST00000453716.1:4963|8687
TKVPATGLK
>ENST00000415708.6|SNV-44702-G-T|3
ATLTYNKWGSR
>FUSION-ENST00000663661.1:491446-ENST00000453716.1:4963|2527
KTLHQTKGLS
>FUSION-ENST00000663661.1:491446-ENST00000453716.1:4963|6078
MAKSDRLLFK
>FUSION-ENST00000658518.1:491446-ENST00000453716.1:4963|9322
PLGLILL
>FUSION-ENST00000663661.1:491446-ENST00000453716.1:4963|6546
KEMVSFALEKK
>FUSION-ENST00000654997.1:491446-ENST00000453716.1:4963|12305
MECYIPYFICISH
>FUSION-ENST00000663661.1:491446-ENST00000453716.1:4963|3905
LKNQKQDDNEK
>FUSION-ENST00000663661.1:491446-ENST00000453716.1:4963|3719
VKCMCCWYKEILELR
>FUSION-ENST00000654997.1:491446-ENST00000453716.1:4963|12895
MWKVVRPVLKHSVR
>FUSION-ENST00000654997.1:491446-ENST00000453716.1:4963|11680
IYFKYICIVQIFYRK
>FUSION-ENST00000654997.1:491446-ENST00000453716.1:4963|12341
YVRANNVR
>FUSION-ENST00000540425.1:16152-ENST00000448484.5:116899|180
MAYAGSDGEAGFLVGGAK
>FUSION-ENST00000658518.1:491446-ENST00000453716.1:4963|9719
SQRILVYPCPMDEFTV
>FUSION-ENST00000658518.1:491446-ENST00000453716.1:4963|10450
LIQVRCIEQCLAHKC
>FUSION-ENST00000635845.1:491446-ENST00000453716.1:4963|1302
MLMCIPLARESTRVK
>FUSION-ENST00000658518.1:491446-ENST00000453716.1:4963|9457
MSSRQCYGYLQLFKFASVLIDYLK
>FUSION-ENST00000663661.1:491446-ENST00000453716.1:4963|5406
[truncated: 665,093 more chars]
