# Supplementary material for: Identification of non-canonical peptides with moPepGen
Source: Nat Biotechnol. 2025 Jun 16;44(4):568–73. doi: 10.1038/s41587-025-02701-0 (PMC12680078; doi:10.1038/s41587-025-02701-0)
Supplement: Supplementary file 4 — Supplementary Data: Cancer cell line variant peptide database. Custom peptide database FASTA file for each of the 376 cell lines from the Cancer Cell Line Encyclopedia with proteomics characterization or used in the reference channel. Variant peptide FASTA files were produced by moPepGen as the result of cell-line-specific publicly available mutations and fusions. [file 41587_2025_2701_MOESM4_ESM.zip › ACH-000347.fasta]

>ENST00000529035.1|SNV-29033-A-G|3
GQVIPIYGFGIFLYILYILFK
>FUSION-ENST00000475947.7:648-ENST00000652379.1:25317|1398
CWRDGREPLR
>FUSION-ENST00000475947.7:648-ENST00000652379.1:25317|284
GGIPRPLQSAEGAPPARLAR
>FUSION-ENST00000469652.1:9999-ENST00000463213.5:4471|185
IAPLHLR
>FUSION-ENST00000469652.1:9999-ENST00000463213.5:4471|173
MVTCTCSSSYLGG
>ENST00000468251.5|INDEL-120975-G-GT|1
GTPGKYLYLS
>FUSION-ENST00000535721.1:113-ENST00000543747.1:1459|187
MCVFHSGDSTLEGLSSGNK
>FUSION-ENST00000670008.1:22456-ENST00000425678.1:15141|228
TQLVSGRTR
>FUSION-ENST00000475947.7:648-ENST00000652379.1:25317|681
ARSWLTAPSASRVR
>FUSION-ENST00000535721.1:113-ENST00000543747.1:1459|232
VELDHLMCV
>FUSION-ENST00000475947.7:648-ENST00000652379.1:25317|34
DPPASASRSAVMTR
>FUSION-ENST00000475947.7:648-ENST00000652379.1:25317|1052
NIASWAEGLP
>FUSION-ENST00000475947.7:648-ENST00000652379.1:25317|925
SREFLRGGAFGGDAIVGLNT
>ENST00000352210.9|SNV-2971-G-A|2
TPQPDSALIHQALAER
>FUSION-ENST00000367481.7:148949-ENST00000442094.5:73026|14
LSLPTDLKPDLGFK
>ENST00000298784.5|SNV-57670-G-A|1
HQPDIYGKNFNTNLFQLGHK
>ENST00000339615.9|INDEL-6329-T-TC|21
MYKLYPSEYNIFPPHLVPPRR
>FUSION-ENST00000469652.1:9999-ENST00000463213.5:4471|302
MEWILLKFQTMDVG
>FUSION-ENST00000469652.1:9999-ENST00000463213.5:4471|327
HQAWLILYF
>ENST00000513811.5|INDEL-58828-C-CA|2
KTINEYK
>FUSION-ENST00000475947.7:648-ENST00000652379.1:25317|1480
MEMSPRMPSFPSVCLQLPQA
>ENST00000251607.11|INDEL-20524-C-CTAAACT|1
LANASLEEFDKVSK
>FUSION-ENST00000469652.1:9999-ENST00000463213.5:4471|313
FAYVINNVNIKTDSMGPFLINM
>ENST00000490065.5|SNV-14083-A-T|3
GCSCRTCQLKHSPTDMCPER
>ENST00000550164.6|SNV-19701-G-T|5
EPREGGGAIEEEAKDK
>FUSION-ENST00000475947.7:648-ENST00000652379.1:25317|131
RPVSSRWPLK
>FUSION-ENST00000466801.5:1857-ENST00000484328.1:20325|31
QTPALNDSAIGDCAARDAPGHCRFK
>FUSION-ENST00000670008.1:22456-ENST00000425678.1:15141|252
VCRVSRR
>FUSION-ENST00000670008.1:22456-ENST00000425678.1:15141|110
QGCCLGRHFLSSSHHFFR
>ENST00000379935.8|INDEL-31582-G-GA|4
VSTLGKKLETMK
>ENST00000241704.8|SNV-44334-T-C|5
NAKLVGQSIIAHLQK
>FUSION-ENST00000475947.7:648-ENST00000652379.1:25317|697
SGLTDGSSTLGLVVVGDFPDSPQM
>ENST00000533979.5|SNV-113456-A-T|3
RILTICTYKSLSYMGG
>FUSION-ENST00000475947.7:648-ENST00000652379.1:25317|672
TGVSHRARPVDSFRFFISFVSTR
>FUSION-ENST00000535721.1:113-ENST00000543747.1:1459|475
SATGLSTAEIVININKNKGR
>FUSION-ENST00000475947.7:648-ENST00000652379.1:25317|897
LNLFRSYGSSCSQWDSIR
>FUSION-ENST00000475947.7:648-ENST00000652379.1:25317|776
IRWVGDLGCVPPGALVD
>ENST00000376838.5|SNV-131842-G-A|3
HQNQAHDEK
>FUSION-ENST00000535721.1:113-ENST00000543747.1:1459|128
RPREGSWRYR
>ENST00000622993.1|SNV-241-C-A|23
SGSNDHGPARARR
>FUSION-ENST00000670008.1:22456-ENST00000425678.1:15141|222
DSGRAEFQHCAGAVPLTLLPQWPR
>FUSION-ENST00000535721.1:113-ENST00000543747.1:1459|56
FHQIFKER
>FUSION-ENST00000475947.7:648-ENST00000652379.1:25317|909
CQHLGLMD
>FUSION-ENST00000475947.7:648-ENST00000652379.1:25317|84
VILLSTR
>ENST00000264107.11|SNV-38203-C-T|2
LLLVGALRAEALPLQR
>FUSION-ENST00000668333.1:648-ENST00000652379.1:25317|1560
RAAVEMAWLPGSCAR
>FUSION-ENST00000469652.1:9999-ENST00000463213.5:4471|162
MYLYFNK
>ENST00000548855.5|SNV-19640-C-T|2
MPCLWRCGTGWPPPSPSRPGPK
>FUSION-ENST00000469652.1:9999-ENST00000463213.5:4471|223
PGILSQR
>FUSION-ENST00000535721.1:113-ENST00000543747.1:1459|303
ISDFKRLSWR
>FUSION-ENST00000475947.7:648-ENST00000652379.1:25317|911
MAKCQHLGLMD
>FUSION-ENST00000475947.7:648-ENST00000652379.1:25317|43
GLFSNFYDYYYCRR
>FUSION-ENST00000466801.5:1857-ENST00000484328.1:20325|76
GHCAGHRPGR
>ENST00000445203.6|SNV-18612-C-T|2
IFQDSESWVKDILVNDGNSCFQK
>ENST00000485138.5|SNV-12062-G-A|4
MVTLTPLGGAAFYIIFQTEDPK
>FUSION-ENST00000670008.1:22456-ENST00000425678.1:15141|289
SQPIALLAIPFLVVGRGLR
>ENST00000295878.8|SNV-78271-T-C|4
RVIQSWLQYVTDLQEEVR
>FUSION-ENST00000469652.1:9999-ENST00000463213.5:4471|387
ICECCCS
>FUSION-ENST00000475947.7:648-ENST00000652379.1:25317|1504
PPPPRHVPLPSPGWPLPGDPR
>FUSION-ENST00000475947.7:648-ENST00000652379.1:25317|671
ARPVDSFR
>FUSION-ENST00000475947.7:648-ENST00000652379.1:25317|350
MPTGDAAALFP
>FUSION-ENST00000670008.1:22456-ENST00000425678.1:15141|145
TLLPLPR
>FUSION-ENST00000539107.5:415882-ENST00000558619.5:63713|6
HFTKLIMFGEPAITGWWR
>FUSION-ENST00000475947.7:648-ENST00000652379.1:25317|663
MLLRLVSNSRPPVMR
>ENST00000296794.10|SNV-257625-C-A|2
NSNILARR
>FUSION-ENST00000475947.7:648-ENST00000652379.1:25317|112
GKKTLLSLTLVWHGEET
>FUSION-ENST00000643019.1:113-ENST00000543747.1:1459|23
AVGAGGAPGR
>FUSION-ENST00000466801.5:1857-ENST00000484328.1:20325|32
QTPALNDSAIGDCAARDAPGHCR
>FUSION-ENST00000475947.7:648-ENST00000652379.1:25317|788
TGVSHRPRPIYLFINFESR
>FUSION-ENST00000475947.7:648-ENST00000652379.1:25317|1479
EMSPRMPSFPSVCLQLPQA
>ENST00000360242.9|SNV-159498-A-C|1
EFDILLGQHNDEMPELSGNIKEESK
>FUSION-ENST00000475947.7:648-ENST00000652379.1:25317|1089
MWSVGQR
>ENST00000298786.4|INDEL-76711-G-GA|1
EKRLYLGI
>FUSION-ENST00000475947.7:648-ENST00000652379.1:25317|1067
MSLWKDARDSAK
>FUSION-ENST00000670008.1:22456-ENST00000425678.1:15141|316
GPVEHVIRGQVGR
>FUSION-ENST00000475947.7:648-ENST00000652379.1:25317|341
LSNNRSVMPLDVRGCTR
>FUSION-ENST00000670008.1:17538-ENST00000425678.1:15141|46
SLDSGLREVSAQK
>ENST00000510024.5|SNV-86768-G-A|1
GLQRLYLLLLQGNSSGV
>ENST00000573001.5|SNV-3237-A-G|2
RERFTTPIEETGGEGCPAVALIQ
>FUSION-ENST00000469652.1:9999-ENST00000463213.5:4471|289
QIVLLKRWLPLLK
>FUSION-ENST00000670008.1:22456-ENST00000425678.1:15141|117
MWILVLWVCFWHPREF
>FUSION-ENST00000475947.7:648-ENST00000652379.1:25317|730
AGGSRGGQTNRASMVKPR
>FUSION-ENST00000535721.1:113-ENST00000543747.1:1459|436
MLWGNLFVREL
>ENST00000547687.1|SNV-11168-G-T|4
APLPWARALCSAR
>FUSION-ENST00000670008.1:22456-ENST00000425678.1:15141|160
GAAAGRWQGLGTCLLGQR
>FUSION-ENST00000475947.7:648-ENST00000652379.1:25317|450
MLVSKIKPCMSEYARPVQ
>ENST00000485319.1|SNV-6939-T-G|2
DVKLSFFQLHFAILTFNY
>FUSION-ENST00000475947.7:648-ENST00000652379.1:25317|1403
IYLCTYFQTESR
>FUSION-ENST00000475947.7:648-ENST00000652379.1:25317|958
HKHHLDPLR
>FUSION-ENST00000670008.1:22456-ENST00000425678.1:15141|81
ATWPLCLTQGSQAPGPPVAKSSQK
>FUSION-ENST00000469652.1:9999-ENST00000463213.5:4471|340
LFLSKEKDGQSATR
>FUSION-ENST00000475947.7:648-ENST00000652379.1:25317|95
DSHCPYLLSSETTAK
>ENST00000608113.1|INDEL-412-T-TGTAAAGCACATG|7
AHGKAHFPLHENTVLFLCL
>FUSION-ENST00000535721.1:113-ENST00000543747.1:1459|302
RLSWRER
>FUSION-ENST00000475947.7:648-ENST00000652379.1:25317|850
VTVARTSPETLEISPLRAAT
>FUSION-ENST00000475947.7:648-ENST00000652379.1:25317|451
WDPAAVFSWWPGRA
>FUSION-ENST00000475947.7:648-ENST00000652379.1:25317|1084
GDQEGRRPDR
>ENST00000650449.1|SNV-82610-C-T|3
LCFLEFDYCK
>FUSION-ENST00000670008.1:17538-ENST00000425678.1:15141|60
VFMCVYTCVQEETDGDFATALFS
>ENST00000252723.3|SNV-1580-A-G|2
RMGVGQQAVEVWQGLALLSEAVLR
>FUSION-ENST00000466801.5:1857-ENST00000484328.1:20325|130
MRGPLCRAGPAGCPTR
>FUSION-ENST00000475947.7:648-ENST00000652379.1:25317|25
YVCMYVSEMGFGVLSCCPR
>FUSION-ENST00000475947.7:648-ENST00000652379.1:25317|1483
VDWQPQHCKGCVGMEMSPR
>FUSION-ENST00000535721.1:113-ENST00000543747.1:1459|188
MGEGADR
>FUSION-ENST00000475947.7:648-ENST00000652379.1:25317|1426
MPAWPKETLLESETQR
>FUSION-ENST00000535721.1:113-ENST00000543747.1:1459|316
MFLFFVLFCFVFLRRSLTLLPR
>FUSION-ENST00000469652.1:9999-ENST00000463213.5:4471|311
MGPFLINM
>FUSION-ENST00000535721.1:113-ENST00000543747.1:1459|47
ILSRGLGSLGSHH
>ENST00000615910.4|MNV-11474-CC-C|2
KPTRAATVSVCLASTPLPSTR
>FUSION-ENST00000475947.7:648-ENST00000652379.1:25317|1366
PLSPPPPPPKMTAR
>FUSION-ENST00000535721.1:113-ENST00000543747.1:1459|248
MLMRTWKHK
>ENST00000499527.6|SNV-127939-A-C|3
CTQAATIKTEVKDTGPADSQS
>ENST00000249373.8|SNV-629-C-T|2
GAASSGNAIGPGPRSAGGSAR
>FUSION-ENST00000475947.7:648-ENST00000652379.1:25317|1468
MIWAGHASSRLSLRHFGRPR
>FUSION-ENST00000475947.7:648-ENST00000652379.1:25317|1495
GRNSSIDTADLHLWNPQSSTHKTGD
>ENST00000558311.5|SNV-7062-A-G|2
LWDLENGKR
>FUSION-ENST00000475947.7:648-ENST00000652379.1:25317|575
VPGSGPRAGPR
>FUSION-ENST00000469652.1:9999-ENST00000463213.5:4471|385
MLRIAQKYLICR
>FUSION-ENST00000475947.7:648-ENST00000652379.1:25317|691
FLSFFCFFPACFLA
>ENST00000406213.1|SNV-3785-C-T|5
TQRAAGSWVEPAQTAWVPAALR
>ENST00000433647.5|SNV-42974-C-T|1
GPILTSILVNFILFICII
>FUSION-ENST00000469652.1:9999-ENST00000463213.5:4471|375
PAWGQSK
>ENST00000616417.5|SNV-40500-G-A|4
KSCPPDIPK
>FUSION-ENST00000475947.7:648-ENST00000652379.1:25317|1048
NPRSGFGFLARRPKPAENFPAQDPV
>FUSION-ENST00000469652.1:9999-ENST00000463213.5:4471|165
FTGHGDMYL
>FUSION-ENST00000535721.1:113-ENST00000543747.1:1459|63
MCALRFHQIFK
>FUSION-ENST00000466801.5:1857-ENST00000484328.1:20325|72
WQPSCAR
>ENST00000674383.1|SNV-23273-G-A|6
MDSLAWIIIDK
>ENST00000379383.7|SNV-67898-A-T|1
ADGPQLNAQLEGWLSQVQSSKRPAR
>ENST00000394729.6|SNV-30629-G-T|2
DHLFFVMEFLNWGDLMYHIQDK
>ENST00000348564.11|SNV-96788-A-T|1
LNFVNKKEK
>FUSION-ENST00000535721.1:113-ENST00000543747.1:1459|110
KSQSDRPQVLSSVLF
>FUSION-ENST00000466801.5:1857-ENST00000484328.1:20325|137
LIHESVCAWDGAR
>ENST00000577772.5|SNV-159498-A-C|10
MPELSGNIK
>FUSION-ENST00000475947.7:648-ENST00000652379.1:25317|516
VARAAGR
>FUSION-ENST00000475947.7:648-ENST00000652379.1:25317|1384
GNAFQSPIRMHRALFPSWSWS
>ENST00000298784.5|INDEL-76711-G-GA|1
EKRSGSD
>FUSION-ENST00000535721.1:113-ENST00000543747.1:1459|271
IFIEGLLYAWVYVNEDLET
>FUSION-ENST00000466801.5:1857-ENST00000484328.1:20325|123
GLEPASR
>FUSION-ENST00000475947.7:648-ENST00000652379.1:25317|404
SLGSGGSMVAK
>FUSION-ENST00000475947.7:648-ENST00000652379.1:25317|538
SESAFWAAGLLLTRCPLATCR
>FUSION-ENST00000469652.1:9999-ENST00000463213.5:4471|345
MLKLFLSK
>ENST00000396073.4|SNV-5725-A-T|1
TDQTQETQIPNQTQSKKPPQKRPLK
>ENST00000298545.4|SNV-86080-C-T|1
GWVLYGVPRDLDQAHLLNR
>FUSION-ENST00000535721.1:113-ENST00000543747.1:1459|88
QEFLTGRGSWLPVLSYPLPLSSHNA
>FUSION-ENST00000670008.1:22456-ENST00000425678.1:15141|60
CVLQEELQSSGLHWK
>FUSION-ENST00000475947.7:648-ENST00000652379.1:25317|1498
TVLFLGVG
>ENST00000359782.8|SNV-17214-T-G|1
EGMGSKEPNAGHRAIAECETR
>FUSION-ENST00000535721.1:113-ENST00000543747.1:1459|206
MLRCCLSCPSERHQESEMR
>FUSION-ENST00000367481.7:148949-ENST00000442094.5:73026|13
IMEILQAENGHIWLSQK
>FUSION-ENST00000466801.5:1857-ENST00000484328.1:20325|139
VRLIHESVCAWDGAR
>FUSION-ENST00000475947.7:648-ENST00000652379.1:25317|728
GGQTNRASMVKPRLYSQYTTLAGR
>FUSION-ENST00000535721.1:113-ENST00000543747.1:1459|430
LVCQRTVR
>ENST00000427191.6|INDEL-176970-C-CA|6
SKKTVQVPIQK
>ENST00000392650.8|SNV-213835-C-T|1
GVDEASADLVVWAWTR
>FUSION-ENST00000475947.7:648-ENST00000652379.1:25317|701
GFLVFLR
>FUSION-ENST00000668333.1:648-ENST00000652379.1:25317|1547
MDHSFVVGPHLPEPGVCEGR
>ENST00000475954.5|INDEL-120975-G-GT|1
EQDHIII
>ENST00000373165.7|SNV-27793-T-C|2
NQHIMRHHKEALT
>ENST00000495577.1|SNV-144389-G-A|1
IETSLTGGLNSLQVTLR
>FUSION-ENST00000475947.7:648-ENST00000652379.1:25317|851
VTVARTSPETLEISPLR
>ENST00000255784.5|SNV-12636-C-T|2
LKDAFSHVVENTAFFGDVVLCFPR
>FUSION-ENST00000475947.7:648-ENST00000652379.1:25317|89
GTGLAESAGK
>FUSION-ENST00000475947.7:648-ENST00000652379.1:25317|899
AQDADSFFAVVRTQS
>ENST00000252723.3|SNV-1580-A-G|1
MGVGQQAVEVWQGLALLSEAVLR
>FUSION-ENST00000469652.1:9999-ENST00000463213.5:4471|325
LVRLVSNS
>FUSION-ENST00000670008.1:22456-ENST00000425678.1:15141|314
GTQMTVWPSLAGS
>ENST00000254770.2|SNV-593-G-A|5
MGETISK
>ENST00000590967.5|INDEL-29454-T-TG|4
LKTEQTTKHQNER
>ENST00000383677.7|SNV-325-C-G|5
IDYVSSAVRIEHAPDLPRPEGHTK
>FUSION-ENST00000535721.1:113-ENST00000543747.1:1459|12
GFCKCEVGGGGVVGGYLYTI
>ENST00000278616.8|SNV-113456-A-T|5
KRILTICTYK
>FUSION-ENST00000475947.7:648-ENST00000652379.1:25317|1056
WIPLHWPEASEVHHR
>FUSION-ENST00000466801.5:1857-ENST00000484328.1:20325|35
NALAHPSPAPSALLRPGK
>ENST00000513610.6|SNV-241899-G-A|3
LKGTIEVRTAK
>ENST00000622993.1|SNV-241-C-A|7
GLAHSACPAPSR
>ENST00000671701.1|SNV-66670-A-G|1
ADAEKLKVQVTDTNR
>ENST00000474260.1|SNV-41149-C-T|11
EGGTRVCSETTAR
>FUSION-ENST00000475947.7:648-ENST00000652379.1:25317|1131
NKDPILK
>ENST00000520198.1|SNV-67801-G-A|2
VHAEHVEGEDLQQEDGPTR
>FUSION-ENST00000535721.1:113-ENST00000543747.1:1459|242
GPSPGIAHSQMSTSDVK
>ENST00000455611.6|SNV-36166-T-C|6
TEMNRLSQPFPAHQPISQLLR
>FUSION-ENST00000475947.7:648-ENST00000652379.1:25317|1134
YTPATVYGIKSIIKYV
>ENST00000504745.1|SNV-146639-A-G|4
RGNCSTAWMFPAQVGTALIDCAF
>ENST00000488424.5|SNV-29290-C-G|1
IATFQGLKFSDTDLLDFGQCVDQNR
>FUSION-ENST00000670008.1:22456-ENST00000425678.1:15141|123
MQEHHREPR
>FUSION-ENST00000335099.8:369-ENST00000528737.5:6088|2
RLLQVFQLNHPFIFKPS
>FUSION-ENST00000535721.1:113-ENST00000543747.1:1459|358
MGGGRALR
>ENST00000343258.8|SNV-204336-C-T|1
GNLFFETCLWFLCNVF
>FUSION-ENST00000475947.7:648-ENST00000652379.1:25317|1250
SVSFSVSLSDTPVPGRALPLPRK
>FUSION-ENST00000475947.7:648-ENST00000652379.1:25317|1281
MESGAVGQAPVTPATR
>FUSION-ENST00000535721.1:113-ENST00000543747.1:1459|51
GNTGDEVFSG
>FUSION-ENST00000535721.1:113-ENST00000543747.1:1459|183
CANIRPWAVAEALAVFRISCRGLWE
>FUSION-ENST00000475947.7:648-ENST00000652379.1:25317|479
SRSARWPAGRPPLPGGSS
>ENST00000427191.6|INDEL-176970-C-CA|5
KTVQVPIQK
>ENST00000510024.5|SNV-86768-G-A|3
TILCSSRGLQR
>ENST00000577772.5|SNV-159498-A-C|2
KCQNCQAI
>FUSION-ENST00000466801.5:1857-ENST00000484328.1:20325|71
WQPSCARRPLFPPPPSEQPR
>FUSION-ENST00000475947.7:648-ENST00000652379.1:25317|429
MPTGADPLR
>FUSION-ENST00000475947.7:648-ENST00000652379.1:25317|1306
IRLPGPPK
>FUSION-ENST00000670008.1:22456-ENST00000425678.1:15141|303
MQFRAPQTSPLAGEAASKR
>FUSION-ENST00000475947.7:648-ENST00000652379.1:25317|405
AASGKPKSLGSGGSMVAKLK
>FUSION-ENST00000549588.5:108990-ENST00000546345.5:93971|13
LAVMYAGGPR
>ENST00000377855.6|SNV-8834-G-A|1
GCCTPVQVVGPRADLPPCGACITGR
>ENST00000313654.13|SNV-214519-A-G|5
EYEKLAASLSEAR
>ENST00000615910.4|MNV-11474-CC-C|1
AATVSVCLASTPLPSTR
>FUSION-ENST00000475947.7:648-ENST00000652379.1:25317|598
DVYFTYEKR
>FUSION-ENST00000535721.1:113-ENST00000543747.1:1459|440
MVLCEGGLLGIGFIC
>FUSION-ENST00000475947.7:648-ENST00000652379.1:25317|1186
VLYTERSGSR
>FUSION-ENST00000469652.1:9999-ENST00000463213.5:4471|91
NLPTSASQVAGTPGPCYHAR
>FUSION-ENST00000475947.7:648-ENST00000652379.1:25317|70
LFIFFSFGAGPPGLLSLR
>FUSION-ENST00000670008.1:22456-ENST00000425678.1:15141|211
CCMCVICNSK
>ENST00000370271.7|SNV-11694-C-T|1
SEYGTLTK
>FUSION-ENST00000670008.1:22456-ENST00000425678.1:15141|101
SRLATGRAACPVPPAR
>FUSION-ENST00000475947.7:648-ENST00000652379.1:25317|1180
IHLPGPPK
>ENST00000482335.1|SNV-640180-C-T|4
MPHYCPPEHATKLLQVLEATR
>ENST00000295878.8|SNV-78271-T-C|3
RVIQSWLQYVTDLQEEVRK
>FUSION-ENST00000535721.1:113-ENST00000543747.1:1459|408
MKVDETTSLHWR
>FUSION-ENST00000475947.7:648-ENST00000652379.1:25317|750
SGVGDKPDQHGEIPSQLKIQN
>FUSION-ENST00000475947.7:648-ENST00000652379.1:25317|986
RLALSPR
>FUSION-ENST00000475947.7:648-ENST00000652379.1:25317|203
ARVVCVGGR
>ENST00000476371.1|SNV-8627-G-A|1
DSCPVKIRNR
>FUSION-ENST00000475947.7:648-ENST00000652379.1:25317|1419
APSSDLID
>FUSION-ENST00000469652.1:9999-ENST00000463213.5:4471|266
ALFNYSTDMK
>FUSION-ENST00000475947.7:648-ENST00000652379.1:25317|933
MLIASLPW
>FUSION-ENST00000475947.7:648-ENST00000652379.1:25317|1051
MYVQTLLSISTTTHGPLWNHWLFEK
>ENST00000445203.6|SNV-18612-C-T|1
IFQDSESWVKDILVNDGNSCFQKR
>FUSION-ENST00000475947.7:648-ENST00000652379.1:25317|423
TNPVSPSPAPAGGR
>FUSION-ENST00000668333.1:648-ENST00000652379.1:25317|1546
DHSFVVGPHLPEPGVCEGR
>FUSION-ENST00000546265.1:187-ENST00000320756.7:2929|36
GKLRYANNSNYK
>FUSION-ENST00000670008.1:22456-ENST00000425678.1:15141|248
HSFLPGAER
>FUSION-ENST00000535721.1:113-ENST00000543747.1:1459|457
NSLRWFCVREAC
>FUSION-ENST00000475947.7:648-ENST00000652379.1:25317|947
SVKSLDR
>FUSION-ENST00000475947.7:648-ENST00000652379.1:25317|1006
MLFLSSLPSTSCPHHHFGARR
>FUSION-ENST00000475947.7:648-ENST00000652379.1:25317|1337
MLERQIK
>FUSION-ENST00000670008.1:22456-ENST00000425678.1:15141|317
MGPVEHVIRGQVGR
>FUSION-ENST00000475947.7:648-ENST00000652379.1:25317|610
CLCYTNKYTSLYKEGIVDK
>FUSION-ENST00000469652.1:9999-ENST00000463213.5:4471|192
NFKGILRR
>ENST00000623254.1|SNV-313-C-T|5
GAGRGHPTPIPR
>FUSION-ENST00000475947.7:648-ENST00000652379.1:25317|539
SESAFWAAGLLLTR
>FUSION-ENST00000535721.1:113-ENST00000543747.1:1459|92
NHLPGCFKTRGCPR
>FUSION-ENST00000475947.7:648-ENST00000652379.1:25317|1178
IHLPGPPKVLETTGLSR
>ENST00000280591.10|INDEL-20524-C-CTAAACT|4
ILVGLPKLANASLEEFDK
>FUSION-ENST00000466801.5:1857-ENST00000484328.1:20325|59
EREGRGLGGQLCR
>ENST00000257430.9|SNV-134594-G-A|3
GPQILKPGEK
>ENST00000347635.9|SNV-20559-C-T|1
ADTNLGNILLNVLIPLNMPCTRTGK
>FUSION-ENST00000469652.1:9999-ENST00000463213.5:4471|352
MNHCTRSPFSLLGMLK
>FUSION-ENST00000475947.7:648-ENST00000652379.1:25317|199
VVCVGGR
>FUSION-ENST00000475947.7:648-ENST00000652379.1:25317|1107
MFTILHHDILFSRNP
>FUSION-ENST00000670008.1:22456-ENST00000425678.1:15141|90
SLAKPALNGPHR
>FUSION-ENST00000670008.1:22456-ENST00000425678.1:15141|200
MFGMNRRK
>FUSION-ENST00000469652.1:9999-ENST00000463213.5:4471|369
IPSQKHKTK
>FUSION-ENST00000475233.1:811-ENST00000422047.1:96909|3
SNSQEFEVEFDGTPRCPQLPWR
>FUSION-ENST00000469652.1:9999-ENST00000463213.5:4471|270
MIVTIGFHYQFLGKHFTK
>FUSION-ENST00000475947.7:648-ENST00000652379.1:25317|963
CLLIHEYKR
>FUSION-ENST00000535721.1:113-ENST00000543747.1:1459|217
MEIGYSHRPWAKARVVSG
>FUSION-ENST00000670008.1:22456-ENST00000425678.1:15141|100
LATGRAACPVPPAR
>ENST00000302328.8|SNV-131971-C-T|4
NISNPEAYDHCFEKKENSLEFK
>FUSION-ENST00000475947.7:648-ENST00000652379.1:25317|256
SVAVLTCK
>ENST00000361972.8|SNV-191002-C-T|2
LEAVNLRNPGELCVASVVSVK
>FUSION-ENST00000475947.7:648-ENST00000652379.1:25317|229
MPTLIRPQKRCWLI
>FUSION-ENST00000406569.7:9999-ENST00000463213.5:4471|33
YRLCVWAEAESDVPAEIQVLK
>FUSION-ENST00000466801.5:1857-ENST00000484328.1:20325|156
MARQAPGGGCPEAVATAVTARDRP
>ENST00000377855.6|SNV-8834-G-A|4
LVAGQGCVGPRRGCCTPVQVVGPR
>FUSION-ENST00000475947.7:648-ENST00000652379.1:25317|1253
MSVSFSVSLSDTPVPGRALPLPR
>FUSION-ENST00000670008.1:17538-ENST00000425678.1:15141|7
SSASCHTWVHSR
>ENST00000642889.1|SNV-215598-C-T|1
LQRMQEL
>FUSION-ENST00000475947.7:648-ENST00000652379.1:25317|893
MPTLGVNGLTAAGPPNKLRPVFGLC
>FUSION-ENST00000475947.7:648-ENST00000652379.1:25317|795
TLSRGVPWSVYHRTVHVR
>FUSION-ENST00000475947.7:648-ENST00000652379.1:25317|935
IDPDSISK
>FUSION-ENST00000469652.1:9999-ENST00000463213.5:4471|380
YLICRTAGRGVSR
>FUSION-ENST00000670008.1:22456-ENST00000425678.1:15141|208
MCVICNSK
>FUSION-ENST00000475947.7:648-ENST00000652379.1:25317|293
LNTGTRPIVNKYR
>FUSION-ENST00000475947.7:648-ENST00000652379.1:25317|76
SYHLWDYD
>FUSION-ENST00000475947.7:648-ENST00000652379.1:25317|591
MWGRGCR
>FUSION-ENST00000475947.7:648-ENST00000652379.1:25317|1152
GAARSHFPGGSLGR
>ENST00000536101.5|SNV-285461-G-A|3
LAGDGGERTSPK
>FUSION-ENST00000475947.7:648-ENST00000652379.1:25317|1245
RVLRCLERPR
>FUSION-ENST00000475947.7:648-ENST00000652379.1:25317|624
LYGNRLLYDRCR
>FUSION-ENST00000475947.7:648-ENST00000652379.1:25317|1301
VLETTGLSR
>ENST00000289746.3|SNV-23408-A-C|11
TACPWGATGHATPRPRGSDGPCR
>FUSION-ENST00000670008.1:22456-ENST00000425678.1:15141|69
GLNHIVCGPWWREMCASRR
>FUSION-ENST00000475947.7:648-ENST00000652379.1:25317|357
MFSLIKNESR
>FUSION-ENST00000475947.7:648-ENST00000652379.1:25317|1153
MGAARSHFPGGSLGR
>FUSION-ENST00000670008.1:22456-ENST00000425678.1:15141|154
RLLMELAD
>ENST00000539068.5|SNV-131308-G-C|2
EQQCILYLGPR
>FUSION-ENST00000475947.7:648-ENST00000652379.1:25317|1080
ALATPPTPHAPRPGHPR
>FUSION-ENST00000475947.7:648-ENST00000652379.1:25317|943
SLDRTERATSFGGCQSVVE
>FUSION-ENST00000475947.7:648-ENST00000652379.1:25317|158
GQSVLRDGRAPFR
>ENST00000319331.4|SNV-46421-G-A|5
TNIRFMEPLSMFCAMPPKYK
>FUSION-ENST00000643019.1:113-ENST00000543747.1:1459|16
GLTPGEEGSRYK
>ENST00000361217.9|SNV-6501-C-T|2
LLSPRTLLRRPYK
>FUSION-ENST00000670008.1:22456-ENST00000425678.1:15141|4
QTGPQRSWVPAFSFHR
>ENST00000399206.4|SNV-99402-T-G|4
HRHCVFLPLSSGAHPSVPPRR
>ENST00000451137.7|SNV-2212-G-A|1
CNYNYPHANEAAFPFYRLFNDIHK
>ENST00000674383.1|SNV-23273-G-A|8
MDHNRQTGEGVGPQEYTLLKLK
>FUSION-ENST00000469652.1:9999-ENST00000463213.5:4471|269
IVTIGFHYQFLGKHFTK
>FUSION-ENST00000475947.7:648-ENST00000652379.1:25317|1486
AVLGGGLTYR
>FUSION-ENST00000475947.7:648-ENST00000652379.1:25317|1521
VAGMTEMSHRAR
>ENST00000257430.9|SNV-134594-G-A|2
GPQILKPGEKSTLETK
>FUSION-ENST00000469652.1:9999-ENST00000463213.5:4471|102
YNMQVIQNCMWLK
>FUSION-ENST00000535721.1:113-ENST00000543747.1:1459|461
SFFPNWIFHR
>ENST00000261667.8|SNV-90251-A-G|1
IEVLQQHENEDICK
>FUSION-ENST00000466801.5:1857-ENST00000484328.1:20325|63
AGEGGKGVGRAALPR
>FUSION-ENST00000475947.7:648-ENST00000652379.1:25317|366
GHSYCAAR
>ENST00000495714.1|SNV-21267-G-A|4
AIYGVQKK
>FUSION-ENST00000466801.5:1857-ENST00000484328.1:20325|96
GRLPTGLGVPCPGR
>FUSION-ENST00000535721.1:113-ENST00000543747.1:1459|138
DLNPGELLNPPK
>FUSION-ENST00000475947.7:648-ENST00000652379.1:25317|116
MNEIPTVPTYYPAKPQPRERAWR
>FUSION-ENST00000475947.7:648-ENST00000652379.1:25317|166
VQIPESGVAEMGAAR
>FUSION-ENST00000670008.1:17538-ENST00000425678.1:15141|34
MHVCTCVGYACVCPCMHVCLCVCIR
>ENST00000485319.1|SNV-6939-T-G|4
GYNDGAASGQVIISICPSAWK
>FUSION-ENST00000535721.1:113-ENST00000543747.1:1459|293
FLIPWALTSCFLMKVHNVVLR
>FUSION-ENST00000535721.1:113-ENST00000543747.1:1459|452
YLFSAPRDHPWMVMASLEEVCTWR
>FUSION-ENST00000535721.1:113-ENST00000543747.1:1459|81
MFRDGMHT
>FUSION-ENST00000535721.1:113-ENST00000543747.1:1459|140
YFDSGPFIVWCLKDHSGQER
>FUSION-ENST00000469652.1:9999-ENST00000463213.5:4471|34
SQKLCVPFCR
>FUSION-ENST00000475947.7:648-ENST00000652379.1:25317|1432
RPSWKVRR
>FUSION-ENST00000535721.1:113-ENST00000543747.1:1459|449
DHPWMVMASLEEVCTWRR
>ENST00000513811.5|INDEL-58828-C-CA|5
LALIQKNLISLSIPSKK
>ENST00000331162.8|SNV-19553-T-A|3
EKPYACEECGQAFSLSSNHMR
>FUSION-ENST00000475947.7:648-ENST00000652379.1:25317|1254
SVSFSVSLSDTPVPGR
>FUSION-ENST00000535721.1:113-ENST00000543747.1:1459|17
RSIFQDHMFCGFYSNQMGFCK
>FUSION-ENST00000475947.7:648-ENST00000652379.1:25317|891
LRPVFGLC
>FUSION-ENST00000475947.7:648-ENST00000652379.1:25317|129
WPLKIRGR
>FUSION-ENST00000475947.7:648-ENST00000652379.1:25317|395
APPGVEPAA
>FUSION-ENST00000475947.7:648-ENST00000652379.1:25317|414
TSALSTFDGSRRAYHGDHG
>FUSION-ENST00000469652.1:9999-ENST00000463213.5:4471|383
IAQKYLICR
>FUSION-ENST00000535721.1:113-ENST00000543747.1:1459|333
IKEAFAGLSIRTHK
>ENST00000513811.5|INDEL-58828-C-CA|1
KTINEYKSEIR
>ENST00000548316.1|SNV-385531-C-T|7
MTHGAKSPDGMRVHNAFLSVTTV
>FUSION-ENST00000475947.7:648-ENST00000652379.1:25317|1309
MTCPLCRRLTP
>FUSION-ENST00000469652.1:9999-ENST00000463213.5:4471|294
MKQIVLLK
>ENST00000280591.10|INDEL-20524-C-CTAAACT|7
KILVGLPK
>FUSION-ENST00000475947.7:648-ENST00000652379.1:25317|1018
MIELHCCNKSPQR
>ENST00000467045.5|SNV-333953-T-C|3
MAPRAFLGHLVR
>FUSION-ENST00000535721.1:113-ENST00000543747.1:1459|318
MFLFFVLFCFVFLRR
>FUSION-ENST00000469652.1:9999-ENST00000463213.5:4471|30
LCVPFCR
>ENST00000417539.1|SNV-467-G-A|1
APTSNLLMKQRQFGDLNLIYV
>FUSION-ENST00000475947.7:648-ENST00000652379.1:25317|942
TERATSFGGCQSVVE
>ENST00000406610.7|SNV-631073-G-A|3
RNDNSILHPLSTCSPQDKQK
>FUSION-ENST00000475947.7:648-ENST00000652379.1:25317|1222
CPSLSFYVCLFLCQSVR
>FUSION-ENST00000535721.1:113-ENST00000543747.1:1459|307
LRGSSDSLALATQVAGITGTR
>ENST00000389740.3|SNV-1266-G-A|3
LHSNYQKISR
>ENST00000495577.1|SNV-144389-G-A|3
MAETLTKIETSLTGGLNSLQVTLR
>FUSION-ENST00000535721.1:113-ENST00000543747.1:1459|299
FLVSLSL
>FUSION-ENST00000475947.7:648-ENST00000652379.1:25317|1415
MSIGLVSNSRPQVIRPPRPPEVLG
>ENST00000368804.5|SNV-3350-A-T|2
EQEEVRR
>FUSION-ENST00000469652.1:9999-ENST00000463213.5:4471|260
MVLQFNLKNEIKAFIK
>ENST00000542713.1|SNV-131308-G-C|4
MQREQQCILYLGPRPKNPGR
>FUSION-ENST00000670008.1:22456-ENST00000425678.1:15141|109
HFLSSSHHFFR
>FUSION-ENST00000466801.5:1857-ENST00000484328.1:20325|142
AGAGIAHR
>ENST00000361217.9|SNV-6501-C-T|1
TLLRRPYK
>FUSION-ENST00000475947.7:648-ENST00000652379.1:25317|1307
MIRLPGPPK
>FUSION-ENST00000475947.7:648-ENST00000652379.1:25317|1435
EAPCLLGPKRPSWK
>FUSION-ENST00000535721.1:113-ENST00000543747.1:1459|446
MVMASLEEVCTWRR
>ENST00000366955.8|SNV-43724-C-T|1
EFNERVAALHNDQEACKAK
>ENST00000298784.5|INDEL-76711-G-GA|5
SYVNSGTGPR
>FUSION-ENST00000475947.7:648-ENST00000652379.1:25317|832
KTTAVLCSSQGRK
>FUSION-ENST00000475947.7:648-ENST00000652379.1:25317|987
RRLALSPR
>ENST00000647693.1|SNV-44334-T-C|6
VRNAKLVGQSIIAHLQK
>FUSION-ENST00000466801.5:1857-ENST00000484328.1:20325|67
RPLFPPPPSEQPR
>ENST00000343348.10|SNV-86768-G-A|1
DYIYFFFREIAVEYNTMGKVVFPR
>FUSION-ENST00000670008.1:22456-ENST00000425678.1:15141|256
RVTFAVCSWTSGFGPPCNPSR
>FUSION-ENST00000475947.7:648-ENST00000652379.1:25317|1244
VLRCLERPR
>ENST00000569980.1|SNV-12229-A-C|6
MMQDSSPDFADTWR
>FUSION-ENST00000535721.1:113-ENST00000543747.1:1459|202
CCLSCPSERHQESEMRQC
>FUSION-ENST00000670008.1:22456-ENST00000425678.1:15141|158
WQGLGTCLLGQRCSCCIELK
>FUSION-ENST00000469652.1:9999-ENST00000463213.5:4471|368
MMKPCLY
>FUSION-ENST00000466801.5:1857-ENST00000484328.1:20325|136
LIHESVCAWDGARLSTDLADGR
>ENST00000389740.3|SNV-1266-G-A|4
LHSNYQK
>FUSION-ENST00000475947.7:648-ENST00000652379.1:25317|514
AAGRASPAR
>FUSION-ENST00000668333.1:648-ENST00000652379.1:25317|1544
DPVPRPTVGVCKPERTGR
>FUSION-ENST00000475947.7:648-ENST00000652379.1:25317|604
YTSLYKEGIVDKDVYFTYEK
>ENST00000559844.6|SNV-1905-G-A|2
MASGDGGCSASER
>ENST00000339615.9|INDEL-6329-T-TC|17
LYPSEYNIFPPHLVPPRR
>FUSION-ENST00000475947.7:648-ENST00000652379.1:25317|577
EAGDALPGPVAGPR
>FUSION-ENST00000475947.7:648-ENST00000652379.1:25317|315
LDGLVRPSDRPRRGRPTALAER
>FUSION-ENST00000466801.5:1857-ENST00000484328.1:20325|34
NALAHPSPAPSALLRPGKLRP
>ENST00000243052.8|SNV-19640-C-T|3
SDAVPLEVR
>ENST00000305586.11|SNV-94938-A-C|2
GPNYPSGYGTNSELSNPSETESER
>ENST00000498580.5|SNV-7542-C-T|2
EEYRLSATQQNSR
>FUSION-ENST00000535721.1:113-ENST00000543747.1:1459|7
KGAVIWGWRSQHR
>FUSION-ENST00000535721.1:113-ENST00000543747.1:1459|366
MNGGREGIKEIK
>FUSION-ENST00000670008.1:22456-ENST00000425678.1:15141|280
MGARRPPGR
>ENST00000278302.9|SNV-14776-G-A|3
VSGPSCLKK
>ENST00000525898.5|SNV-50864-G-A|1
GSIVTELIRDYNSSR
>FUSION-ENST00000475947.7:648-ENST00000652379.1:25317|1291
LSSRGQEFETSPANVVKPPSLLKIR
>ENST00000481145.1|SNV-8914-G-A|4
QNDICKRNLEASSNYCSALLK
>ENST00000409903.5|SNV-49008-G-T|1
TSPLTLRGLRR
>FUSION-ENST00000469652.1:9999-ENST00000463213.5:4471|339
EKDGQSATR
>ENST00000358127.9|SNV-67584-C-T|2
DEGIQESPVPNGHSLLGRDFLR
>FUSION-ENST00000475947.7:648-ENST00000652379.1:25317|384
MLLAECPAGPEAFTLK
>FUSION-ENST00000466801.5:1857-ENST00000484328.1:20325|93
LPTGLGVPCPGR
>ENST00000390654.8|SNV-343984-G-A|1
GEKGASGEK
>ENST00000300584.7|SNV-59798-A-G|4
DNLQGYKTQNEFLNKEILELSALR
>ENST00000571720.2|SNV-33532-G-C|2
NVPTVGKPFSGRHSLLSIREFTLAR
>FUSION-ENST00000643019.1:113-ENST00000543747.1:1459|5
LGEPKAAATKEDSWR
>FUSION-ENST00000535721.1:113-ENST00000543747.1:1459|397
ESLWCTRKGR
>ENST00000300051.8|SNV-91-C-T|4
LLRSATWELFSWRGYCSQK
>FUSION-ENST00000475947.7:648-ENST00000652379.1:25317|331
NEEFPVSAGHK
>ENST00000452346.6|SNV-26970-C-T|1
GCEHGWWEINEHMYCGSYMDH
>ENST00000642197.1|SNV-219670-G-A|5
NVINYQMK
>ENST00000467966.1|SNV-89914-C-T|1
HWKCCAHLE
>ENST00000608113.1|INDEL-412-T-TGTAAAGCACATG|2
HIFRFMKIQCSSCVC
>FUSION-ENST00000475947.7:648-ENST00000652379.1:25317|638
TFILRMK
>FUSION-ENST00000469652.1:9999-ENST00000463213.5:4471|74
MLVPVFLLYEDTFQKERL
>FUSION-ENST00000475947.7:648-ENST00000652379.1:25317|1499
TSTGCPGWAGWDQTGPPR
>ENST00000647821.1|SNV-648782-C-A|2
GSYGAWYPLMK
>FUSION-ENST00000466801.5:1857-ENST00000484328.1:20325|159
VDSMARQAPGGGCPEAVATAVTAR
>FUSION-ENST00000475947.7:648-ENST00000652379.1:25317|1457
LGPGVRDQAGR
>FUSION-ENST00000469652.1:9999-ENST00000463213.5:4471|332
LTATSTSWVQVILLPQLPE
>FUSION-ENST00000475947.7:648-ENST00000652379.1:25317|673
MTGVSHRARPVDSFRFFISFVSTR
>ENST00000504745.1|SNV-146639-A-G|5
RRGNCSTAWMFPAQVGTALIDCAF
>FUSION-ENST00000466801.5:1857-ENST00000484328.1:20325|28
FKHACPLFGIEPMSERPLPALSQ
>ENST00000504745.1|SNV-146639-A-G|7
DVPCTSGHGSHRLCILRQPPGQR
>ENST00000495714.1|SNV-21267-G-A|9
MADLTRAIYGVQK
>ENST00000441339.3|MNV-2106-TG-T|1
WFICPASFNPQNDSMR
>FUSION-ENST00000670008.1:22456-ENST00000425678.1:15141|165
GPRCGEERVGQR
>FUSION-ENST00000670008.1:22456-ENST00000425678.1:15141|265
ENHMLRSPAACRGFR
>ENST00000435803.6|SNV-352826-C-A|2
SYKDTDVEK
>FUSION-ENST00000535721.1:113-ENST00000543747.1:1459|147
ENDSIGERYFDSGPFIVWCLK
>FUSION-ENST00000475947.7:648-ENST00000652379.1:25317|764
MPVIPSLWDAEVDASPEVGSWR
>FUSION-ENST00000475947.7:648-ENST00000652379.1:25317|994
DNYSVCKSLLED
>FUSION-ENST00000475947.7:648-ENST00000652379.1:25317|427
MPTGADPLRGGDACIYQIK
>ENST00000257570.9|SNV-18192-G-A|3
ENPISSWNVKRAQDIHLTVEQR
>FUSION-ENST00000535721.1:113-ENST00000543747.1:1459|263
RIYWHVFFHPK
>FUSION-ENST00000475947.7:648-ENST00000652379.1:25317|1368
PLSPPPPPPK
>FUSION-ENST00000535721.1:113-ENST00000543747.1:1459|43
ALGIRER
>ENST00000474260.1|SNV-41149-C-T|2
DHPAAEGR
>FUSION-ENST00000475947.7:648-ENST00000652379.1:25317|367
DGRGHSYCAARGEILGPAQDGPER
>FUSION-ENST00000475947.7:648-ENST00000652379.1:25317|463
GGSRWGPR
>FUSION-ENST00000610642.4:13878-ENST00000532992.5:218839|1
QGQEHQTSELDIHKID
>ENST00000309447.6|SNV-201057-C-A|6
RDTGQCMASLKEISGSIVK
>FUSION-ENST00000469652.1:9999-ENST00000463213.5:4471|364
MAVISAPQDAEGGELLEPGR
>FUSION-ENST00000475947.7:648-ENST00000652379.1:25317|1473
KKMIWAGHASSR
>FUSION-ENST00000610642.4:13878-ENST00000532992.5:218839|6
TRTTALLRSSQTSGDSLR
>FUSION-ENST00000535721.1:113-ENST00000543747.1:1459|39
TDMVPVFMLINY
>FUSION-ENST00000475947.7:648-ENST00000652379.1:25317|1412
MTGVSHR
>FUSION-ENST00000475947.7:648-ENST00000652379.1:25317|670
ARPVDSFRFFISFVSTR
>FUSION-ENST00000475947.7:648-ENST00000652379.1:25317|833
KTTAVLCSSQGR
>FUSION-ENST00000469652.1:9999-ENST00000463213.5:4471|38
TVTRSQK
>FUSION-ENST00000475947.7:648-ENST00000652379.1:25317|814
RGFTVLPR
>FUSION-ENST00000497874.5:4792-ENST00000263441.11:160422|39
TYSLVKVSMLTKTK
>FUSION-ENST00000475947.7:648-ENST00000652379.1:25317|1448
MTGGRHHACLAQR
>FUSION-ENST00000475233.1:811-ENST00000422047.1:96909|6
APGRRPYWARSNSQEFEVEFDGTPR
>FUSION-ENST00000670008.1:22456-ENST00000425678.1:15141|184
MSPVLITERERLL
>FUSION-ENST00000469652.1:9999-ENST00000463213.5:4471|312
TDSMGPFLINM
>FUSION-ENST00000475947.7:648-ENST00000652379.1:25317|1025
RYDPLNNIFANQKVFQ
>FUSION-ENST00000475947.7:648-ENST00000652379.1:25317|72
MYILPPFLHSLFINNFR
>FUSION-ENST00000475947.7:648-ENST00000652379.1:25317|186
RAHTRPSPAVESGRER
>FUSION-ENST00000475947.7:648-ENST00000652379.1:25317|605
YTSLYKEGIVDK
>FUSION-ENST00000475947.7:648-ENST00000652379.1:25317|1276
MHTDIQER
>ENST00000540394.5|SNV-11867-C-T|1
QDACQGDSGGVFVVRDPNTDR
>ENST00000378116.9|SNV-156889-G-T|1
ELMSVVHLEMMSPGGEGDLHTPMLK
>FUSION-ENST00000535721.1:113-ENST00000543747.1:1459|260
IYWHVFFHPKDIY
>FUSION-ENST00000475947.7:648-ENST00000652379.1:25317|1273
HTDIQERK
>FUSION-ENST00000535721.1:113-ENST00000543747.1:1459|259
MRKEITR
>FUSION-ENST00000643019.1:113-ENST00000543747.1:1459|4
AAATKEDSWR
>ENST00000510024.5|SNV-86768-G-A|4
VERTILCSSRGLQR
>ENST00000484717.5|SNV-10082-C-A|1
TWWSWSWRPPN
>FUSION-ENST00000535721.1:113-ENST00000543747.1:1459|175
WRIMEVGNWFVR
>FUSION-ENST00000466801.5:1857-ENST00000484328.1:20325|41
TAAGARVR
>FUSION-ENST00000643019.1:113-ENST00000543747.1:1459|6
LGEPKAAATK
>ENST00000667837.1|SNV-14662-C-A|7
DEEFAGSSPQSSKYTVVK
>FUSION-ENST00000475947.7:648-ENST00000652379.1:25317|517
AGPLRVARAAGR
>FUSION-ENST00000475947.7:648-ENST00000652379.1:25317|398
LKGIDGR
>FUSION-ENST00000527299.1:18189-ENST00000467567.1:56328|11
FKYQKNWWSSI
>FUSION-ENST00000475947.7:648-ENST00000652379.1:25317|61
SASDPSHPHYLRLQAR
>ENST00000476588.5|SNV-21155-G-A|3
EILTSPSC
>FUSION-ENST00000469652.1:9999-ENST00000463213.5:4471|3
SYMHTVSFQQASV
>ENST00000305737.6|SNV-90404-C-G|1
EGSFFGQSKVEECFHGENQYSK
>ENST00000317897.5|SNV-548-T-C|4
SPITRSETVK
>FUSION-ENST00000466801.5:1857-ENST00000484328.1:20325|14
APPTNLY
>FUSION-ENST00000535721.1:113-ENST00000543747.1:1459|426
MCASFVGK
>ENST00000370056.9|SNV-204336-C-T|5
RANNGKFILR
>ENST00000650792.2|SNV-97189-T-C|1
DCLTPVMAVNMLTQQEVPVAILAK
>ENST00000491071.6|SNV-420618-A-G|4
FKQATGSGSSQELDREQYSK
>FUSION-ENST00000475947.7:648-ENST00000652379.1:25317|454
GAAGPPSCLWRWDPAAVFSWWPGR
>FUSION-ENST00000475947.7:648-ENST00000652379.1:25317|1503
HVPLPSPGWPLPGDPR
>FUSION-ENST00000670008.1:17538-ENST00000425678.1:15141|9
MLCSDLIHFLSSRGRGWGG
>ENST00000525056.1|SNV-113456-A-T|1
ILTICTYKVTICTSVSSPKTYK
>ENST00000369697.5|SNV-6463-G-T|1
AAGVAAWLPFSR
>FUSION-ENST00000535721.1:113-ENST00000543747.1:1459|174
WRIMEVGNWFVRK
>ENST00000368804.5|SNV-3350-A-T|3
REQEEVRR
>FUSION-ENST00000475947.7:648-ENST00000652379.1:25317|1136
YTPATVYGIK
>ENST00000539068.5|SNV-152744-G-A|2
TSEGVTNEKGTDSQAMEEEKPEGHI
>FUSION-ENST00000535721.1:113-ENST00000543747.1:1459|32
MWIEWNTYDVPGPILSVR
>FUSION-ENST00000265849.12:9999-ENST00000463213.5:4471|4
ENIGSVFGQKQNLMFQQKSR
>ENST00000356291.3|SNV-59880-A-T|4
LTPIDSKKLR
>ENST00000498536.5|SNV-78409-C-A|1
SCTGTSRQC
>FUSION-ENST00000535721.1:113-ENST00000543747.1:1459|155
YTGNVNFSAEISPLHSKENDSIGER
>FUSION-ENST00000535721.1:113-ENST00000543747.1:1459|102
WIVMTRWCK
>ENST00000289746.3|SNV-23408-A-C|5
SPGPTPLGLGQPPSCRR
>FUSION-ENST00000475947.7:648-ENST00000652379.1:25317|210
EWTGAAGAAR
>FUSION-ENST00000475947.7:648-ENST00000652379.1:25317|929
MSSLQSLFKTYVS
>FUSION-ENST00000466801.5:1857-ENST00000484328.1:20325|68
AAAGRAGEGGKGVGR
>ENST00000550164.6|SNV-19701-G-T|4
EGGGAIEEEAKDK
>ENST00000635792.1|SNV-17359-C-T|2
AGKAEACFSLSFFAPLGLQGSINHK
>FUSION-ENST00000670008.1:22456-ENST00000425678.1:15141|20
EKNVLLNQQSCCIIVHLAR
>FUSION-ENST00000670008.1:17538-ENST00000425678.1:15141|20
MPVCARACTCVYVCVYVCAR
>ENST00000525898.5|SNV-50864-G-A|9
GKLKQEMGSIVTELIR
>ENST00000563733.5|SNV-1781-G-A|4
MDPFLHCMIPNFIQSQDFLEGLQK
>FUSION-ENST00000475947.7:648-ENST00000652379.1:25317|1262
SLSFYRFLSVSRSISVFLGR
>FUSION-ENST00000469652.1:9999-ENST00000463213.5:4471|322
MTLVCLTKGIVMTLK
>FUSION-ENST00000475947.7:648-ENST00000652379.1:25317|1319
ERENETPPP
>FUSION-ENST00000475947.7:648-ENST00000652379.1:25317|1380
MPSVALGFSPFGSFDR
>FUSION-ENST00000475947.7:648-ENST00000652379.1:25317|803
LAGVLKLILNRNLGR
>FUSION-ENST00000466801.5:1857-ENST00000484328.1:20325|45
ALAFCVSSPSKTAAGAR
>FUSION-ENST00000475947.7:648-ENST00000652379.1:25317|531
GWASGCAR
>FUSION-ENST00000475947.7:648-ENST00000652379.1:25317|1034
AGSFFFFFFFFFFFFFFW
>ENST00000368804.5|SNV-3349-G-C|2
EQEEQRR
>FUSION-ENST00000475947.7:648-ENST00000652379.1:25317|960
MLCPVLQ
>ENST00000531861.5|SNV-206085-G-A|2
MQDLASPHTLVGGGNTPGSSKLEK
>ENST00000642197.1|SNV-219670-G-A|2
MKTSEKLINLAK
>ENST00000555478.5|SNV-34069-T-C|5
SREYHGPRTPHPHPR
>ENST00000409016.8|SNV-109586-G-A|1
RNSRSSLQVDWHEEEWEK
>ENST00000406310.6|SNV-10304-C-T|2
AGLGGGAERR
>ENST00000284322.9|SNV-204060-C-A|6
FYTTVRPRTSDKPHIRHGVK
>ENST00000339615.9|INDEL-6329-T-TC|2
RAYDLPAIHLQAPPH
>ENST00000564731.5|SNV-52530-G-C|1
ASRLHQVQDKEHRPAGLTLSP
>FUSION-ENST00000475947.7:648-ENST00000652379.1:25317|754
MPRWTHHLK
>FUSION-ENST00000475947.7:648-ENST00000652379.1:25317|968
MSTVRMVLRQK
>FUSION-ENST00000475947.7:648-ENST00000652379.1:25317|936
SRIDPDSISKTS
>FUSION-ENST00000535721.1:113-ENST00000543747.1:1459|208
MLRCCLSCPSER
>FUSION-ENST00000535721.1:113-ENST00000543747.1:1459|367
NGGREGIK
>FUSION-ENST00000475947.7:648-ENST00000652379.1:25317|1220
CPSLSFYVCLFLCQSVRHPRAG
>FUSION-ENST00000670008.1:22456-ENST00000425678.1:15141|205
CVICNSKDTGVK
>ENST00000553927.1|SNV-36801-T-C|1
IFSNCTSTRPS
>FUSION-ENST00000535721.1:113-ENST00000543747.1:1459|4
SQHRVLCVHVFFCILFHFCIK
>FUSION-ENST00000475947.7:648-ENST00000652379.1:25317|954
HHLDPLREFSGRIESQYR
>FUSION-ENST00000469652.1:9999-ENST00000463213.5:4471|379
TAGRGVSR
>ENST00000550164.6|SNV-19701-G-T|2
DKTSEAPK
>ENST00000564731.5|SNV-52530-G-C|4
MWSPRASRLHQVQDK
>FUSION-ENST00000475947.7:648-ENST00000652379.1:25317|518
AGPLRVAR
>FUSION-ENST00000475947.7:648-ENST00000652379.1:25317|910
AKCQHLGLMD
>FUSION-ENST00000582911.5:648-ENST00000652379.1:25317|1541
FPGPQWGCANPR
>FUSION-ENST00000475947.7:648-ENST00000652379.1:25317|661
MLLRLVSNSRPPVMRPPRPLEVLG
>FUSION-ENST00000475947.7:648-ENST00000652379.1:25317|1381
ALFPSWSWS
>FUSION-ENST00000670008.1:17538-ENST00000425678.1:15141|38
HMCGVMYGVCAQ
>FUSION-ENST00000535721.1:113-ENST00000543747.1:1459|130
LQRRPREGSWR
>FUSION-ENST00000475947.7:648-ENST00000652379.1:25317|1008
MLFLSSLPSTSCPHHHFGAR
>FUSION-ENST00000475947.7:648-ENST00000652379.1:25317|237
MGERRSEGTGDGLR
>ENST00000376838.5|SNV-131842-G-A|2
HQNQAHDEKK
>ENST00000467987.1|SNV-10304-C-T|6
KPAGLASEGVLSGGGRAGCCSRYR
>FUSION-ENST00000475947.7:648-ENST00000652379.1:25317|921
TDGVSYQCSFVNR
>FUSION-ENST00000475947.7:648-ENST00000652379.1:25317|1206
GERGGERER
>FUSION-ENST00000475947.7:648-ENST00000652379.1:25317|1446
MTGGRHHACLAQRDPLGK
>FUSION-ENST00000670008.1:22456-ENST00000425678.1:15141|150
HKGSGKR
>ENST00000560063.5|SNV-7062-A-G|2
MLIFVFGTWKMANG
>FUSION-ENST00000475947.7:648-ENST00000652379.1:25317|81
CLAEEPMGR
>FUSION-ENST00000535721.1:113-ENST00000543747.1:1459|31
WIEWNTYDVPGPILSVR
>FUSION-ENST00000475947.7:648-ENST00000652379.1:25317|11
GFGVLSCCPRWSRTPVLK
>FUSION-ENST00000475947.7:648-ENST00000652379.1:25317|809
LGPRDPPALGLPK
>FUSION-ENST00000535721.1:113-ENST00000543747.1:1459|326
EAFAGLSIRTHKL
>FUSION-ENST00000475947.7:648-ENST00000652379.1:25317|639
GSSIKTFILRMK
>FUSION-ENST00000670008.1:17538-ENST00000425678.1:15141|27
HVCLCVCIRVCKR
>FUSION-ENST00000469652.1:9999-ENST00000463213.5:4471|218
CHHFYLPRIGEGWNSTDV
>ENST00000343348.10|SNV-86768-G-A|8
HDSKWLKEPYFVQAVDYR
>FUSION-ENST00000466801.5:1857-ENST00000484328.1:20325|166
VPQISGSPQR
>FUSION-ENST00000469652.1:9999-ENST00000463213.5:4471|296
MNEMKQIVLLKR
>FUSION-ENST00000475947.7:648-ENST00000652379.1:25317|1270
MKEKALYCYWAR
>FUSION-ENST00000535721.1:113-ENST00000543747.1:1459|226
MEGLRSFSLYILEPCVLTGKFLH
>FUSION-ENST00000535721.1:113-ENST00000543747.1:1459|431
GKLVCQRTVR
>ENST00000395314.8|MNV-58978-AGAG-A|4
RVIDLLKPDQVEGIQKSGTK
>ENST00000339615.9|INDEL-6329-T-TC|19
YKLYPSEYNIFPPHLVPPRR
>FUSION-ENST00000469652.1:9999-ENST00000463213.5:4471|390
MLVPLILVSLGEF
>FUSION-ENST00000535721.1:113-ENST00000543747.1:1459|381
QVSTGGRACGAPEKEGCECASQYSS
>FUSION-ENST00000475947.7:648-ENST00000652379.1:25317|1279
EAGVEELLEPGR
>FUSION-ENST00000475947.7:648-ENST00000652379.1:25317|1404
MIYLCTYFQTESR
>FUSION-ENST00000469652.1:9999-ENST00000463213.5:4471|391
FGRVLSHKK
>FUSION-ENST00000670008.1:22456-ENST00000425678.1:15141|77
SSQKGFSR
>FUSION-ENST00000475947.7:648-ENST00000652379.1:25317|1185
MVLYTERSGSRLSSR
>ENST00000468251.5|INDEL-120975-G-GT|4
LVDLFGWAHLANTYISVK
>FUSION-ENST00000466801.5:1857-ENST00000484328.1:20325|24
TVRSATAQRGTR
>ENST00000309758.6|SNV-1160-G-T|3
AQIHDVVLVGGSTRIPNVQK
>ENST00000495714.1|SNV-21267-G-A|5
AIYGVQK
>FUSION-ENST00000475947.7:648-ENST00000652379.1:25317|535
CPLATCRWR
>ENST00000590967.5|INDEL-29454-T-TG|5
LKTEQTTK
>FUSION-ENST00000475947.7:648-ENST00000652379.1:25317|1385
GNAFQSPIRMHR
>FUSION-ENST00000475947.7:648-ENST00000652379.1:25317|1422
SVTPAVVPS
>FUSION-ENST00000475947.7:648-ENST00000652379.1:25317|383
LLAECPAGPEAFTLK
>FUSION-ENST00000475947.7:648-ENST00000652379.1:25317|1057
PEEFSQCASARVLSDL
>FUSION-ENST00000469652.1:9999-ENST00000463213.5:4471|307
LNYLVWASK
>ENST00000379383.7|SNV-67898-A-T|3
RADGPQLNAQLEGWLSQVQSSK
>FUSION-ENST00000475947.7:648-ENST00000652379.1:25317|717
MFRDGVSEARPPWLPR
>FUSION-ENST00000670008.1:22456-ENST00000425678.1:15141|96
AACPVPPARFCACECGPCARSLSQP
>ENST00000539068.5|SNV-131308-G-C|5
ALEKMQREQQCILYLGPR
>FUSION-ENST00000475947.7:648-ENST00000652379.1:25317|988
YVFIFFNLFLLRRR
>FUSION-ENST00000535721.1:113-ENST00000543747.1:1459|407
KVDETTSLHWR
>FUSION-ENST00000475947.7:648-ENST00000652379.1:25317|174
ASVALGR
>FUSION-ENST00000670008.1:22456-ENST00000425678.1:15141|267
IFVIRENHMLRSPAACR
>FUSION-ENST00000670008.1:22456-ENST00000425678.1:15141|275
MLGHVFGLVSLNCGSCSSCTDR
>ENST00000374530.7|SNV-640180-C-T|2
NAPLLPSRTCYK
>ENST00000469344.1|SNV-17019-T-G|2
FGLHGAASYISRGQR
>FUSION-ENST00000469652.1:9999-ENST00000463213.5:4471|255
MLPRLVSNSWPQVICLPWPPK
>FUSION-ENST00000535721.1:113-ENST00000543747.1:1459|284
NNSKRGK
>ENST00000289746.3|SNV-23408-A-C|13
GRTACPWGATGHATPRPRGSDGPCR
>FUSION-ENST00000475947.7:648-ENST00000652379.1:25317|1069
MSLWKDAR
>FUSION-ENST00000469652.1:9999-ENST00000463213.5:4471|200
SPFLPATHR
>FUSION-ENST00000475947.7:648-ENST00000652379.1:25317|886
EYFELEDSK
>FUSION-ENST00000475947.7:648-ENST00000652379.1:25317|995
DNYSVCK
>FUSION-ENST00000475947.7:648-ENST00000652379.1:25317|822
LVSNWRPQWICPPRPPK
>ENST00000577772.5|SNV-159498-A-C|6
MPELSGNIKEESKSQNSK
>FUSION-ENST00000535721.1:113-ENST00000543747.1:1459|227
MEGLRSFSLYILEPCVLTGK
>FUSION-ENST00000475947.7:648-ENST00000652379.1:25317|487
ASERPDSRCRPGSGSLTHPGAAGK
>FUSION-ENST00000475947.7:648-ENST00000652379.1:25317|1035
MAGSFFFFFFFFFFFFFFW
>ENST00000379692.9|SNV-36489-A-G|3
NKFCVYK
>ENST00000361972.8|SNV-191002-C-T|3
LEAVNLR
>FUSION-ENST00000469652.1:9999-ENST00000463213.5:4471|388
MICECCCS
>FUSION-ENST00000475947.7:648-ENST00000652379.1:25317|1172
PAPREAEAGESLEPGKR
>FUSION-ENST00000475947.7:648-ENST00000652379.1:25317|476
MDENHER
>FUSION-ENST00000535721.1:113-ENST00000543747.1:1459|412
MTWCELEKELFGLHVDSNFVR
>FUSION-ENST00000535721.1:113-ENST00000543747.1:1459|401
VDETTSLHWRESLWCTR
>FUSION-ENST00000475947.7:648-ENST00000652379.1:25317|1266
SFSVRLSLSPGLCLCLCLSLSR
>FUSION-ENST00000475947.7:648-ENST00000652379.1:25317|361
GEILGPAQDGPERKHLPR
>FUSION-ENST00000475947.7:648-ENST00000652379.1:25317|1231
LLDFNINGVLRVDLVSCLFHRHHR
>ENST00000576302.1|SNV-5246-C-T|4
MKLALTFQNVKYLDWIHADCSFV
>ENST00000619116.4|SNV-325-C-G|1
IEHAPDLPRPEVRGDSTVHLR
>FUSION-ENST00000527299.1:18189-ENST00000467567.1:56328|4
RIGGAPFEADEENWQICYCRQMGK
>FUSION-ENST00000475947.7:648-ENST00000652379.1:25317|373
LECSKQARAAWIPQLGIME
>FUSION-ENST00000535721.1:113-ENST00000543747.1:1459|40
VVNKTDMVPVFMLINY
>ENST00000475954.5|INDEL-120975-G-GT|3
LHHGQFFLGFFFTSSQLRISK
>FUSION-ENST00000475947.7:648-ENST00000652379.1:25317|177
SPADATPRRVGGPLR
>ENST00000539839.1|SNV-962-C-G|3
AHRGLGPVPAAVPAAAAPQR
>ENST00000590967.5|INDEL-29454-T-TG|3
TEQTTKHQNER
>ENST00000298545.4|SNV-86080-C-T|3
LDQQDCIQKGWVLYGVPR
>FUSION-ENST00000475947.7:648-ENST00000652379.1:25317|1126
CLSLSVSVSVSLSLSLSLSLCLSVR
>ENST00000504745.1|SNV-146639-A-G|6
MRRGNCSTAWMFPAQVGTALIDCAF
>FUSION-ENST00000475947.7:648-ENST00000652379.1:25317|608
VSFLPVCLLKNGVFQK
>ENST00000264107.11|SNV-38203-C-T|1
LLLVGALRAEALPLQRANR
>ENST00000379645.8|SNV-19179-C-G|4
GTSLTAEEERFLDAAEYGNIAVVRK
>FUSION-ENST00000475947.7:648-ENST00000652379.1:25317|729
GGQTNRASMVKPR
>FUSION-ENST00000475947.7:648-ENST00000652379.1:25317|1204
RSKTNHHLLDLSQGVSGLLGER
>FUSION-ENST00000670008.1:22456-ENST00000425678.1:15141|312
TVWPSLAGS
>FUSION-ENST00000475947.7:648-ENST00000652379.1:25317|1425
PAWPKETLLESETQR
>FUSION-ENST00000475947.7:648-ENST00000652379.1:25317|1371
MRVCVGRGCGVGTEGSVLR
>FUSION-ENST00000475947.7:648-ENST00000652379.1:25317|1359
MGRTRGTGDAEACLR
>FUSION-ENST00000475947.7:648-ENST00000652379.1:25317|1493
NSSIDTADLHLWNPQSSTHKTGD
>FUSION-ENST00000475947.7:648-ENST00000652379.1:25317|854
PRVTVAR
>FUSION-ENST00000469652.1:9999-ENST00000463213.5:4471|105
TFFTCKAFGANFNFLFF
>ENST00000504745.1|SNV-146639-A-G|10
MDVPCTSGHGSHRLCILR
>FUSION-ENST00000475947.7:648-ENST00000652379.1:25317|316
LDGLVRPSDRPRR
>ENST00000532681.5|SNV-3053-C-T|5
MEMGAVK
>ENST00000608113.1|INDEL-412-T-TGTAAAGCACATG|4
VKHIFRFMK
>FUSION-ENST00000475947.7:648-ENST00000652379.1:25317|192
RRGCGVLPPPPPPR
>FUSION-ENST00000670008.1:22456-ENST00000425678.1:15141|271
TRIFVIR
>FUSION-ENST00000475947.7:648-ENST00000652379.1:25317|1391
RGTAHRFGSR
>FUSION-ENST00000475947.7:648-ENST00000652379.1:25317|79
CLAEEPMGRSYHLWDYD
>FUSION-ENST00000466801.5:1857-ENST00000484328.1:20325|47
QQPQQNSCGSARPERARAPLPR
>ENST00000381677.4|SNV-18718-G-A|1
QSSHVGLPKCWDYRR
>FUSION-ENST00000670008.1:22456-ENST00000425678.1:15141|177
GEGGPCTRGQERGHHTAVASR
>FUSION-ENST00000475947.7:648-ENST00000652379.1:25317|391
RYSHDPPGSFR
>FUSION-ENST00000535721.1:113-ENST00000543747.1:1459|8
MKGAVIWGWRSQHR
>FUSION-ENST00000475947.7:648-ENST00000652379.1:25317|198
VVCVGGRR
>FUSION-ENST00000475947.7:648-ENST00000652379.1:25317|1249
ALPLPRK
>FUSION-ENST00000535721.1:113-ENST00000543747.1:1459|235
STSDVKTIAIKR
>ENST00000317897.5|SNV-548-T-C|2
SETVKYVIGDLK
>FUSION-ENST00000475947.7:648-ENST00000652379.1:25317|362
GEILGPAQDGPERK
>FUSION-ENST00000475947.7:648-ENST00000652379.1:25317|197
VVCVGGRRR
>FUSION-ENST00000466801.5:1857-ENST00000484328.1:20325|79
RPGAGGGHLR
>FUSION-ENST00000475947.7:648-ENST00000652379.1:25317|656
EIDFCMIDVGVCVIQINTHRSIK
>FUSION-ENST00000469652.1:9999-ENST00000463213.5:4471|37
TVTRSQKLCVPFCR
>ENST00000513610.6|SNV-241899-G-A|1
GTIEVRTAKEIIDNTTK
>ENST00000586230.1|SNV-47052-G-A|1
GLGSDRN
>ENST00000548316.1|SNV-385531-C-T|10
TIQELMTHGAKSPDGMR
>ENST00000284601.4|SNV-196310-C-T|2
DFHSDTLACLK
>FUSION-ENST00000475947.7:648-ENST00000652379.1:25317|503
MVAFLGTGVRVAR
>ENST00000317897.5|SNV-548-T-C|1
SETVKYVIGDLKILFPDIIAR
>FUSION-ENST00000469652.1:9999-ENST00000463213.5:4471|169
LSRLARLVSNS
>FUSION-ENST00000475947.7:648-ENST00000652379.1:25317|581
AATRGDPPRVAR
>FUSION-ENST00000670008.1:22456-ENST00000425678.1:15141|2
SWVPAFSFHR
>FUSION-ENST00000469652.1:9999-ENST00000463213.5:4471|370
IPSQKHK
>FUSION-ENST00000535721.1:113-ENST00000543747.1:1459|298
MFEIQSLLLLELLK
>ENST00000409016.8|SNV-109586-G-A|2
WTRRNSR
>ENST00000452346.6|SNV-26970-C-T|2
SMKGCEHGWWEINEHMYCGSYMDH
>FUSION-ENST00000469652.1:9999-ENST00000463213.5:4471|76
MLVPVFLLYEDTFQKER
>ENST00000558311.5|SNV-7062-A-G|1
LWDLENGKRIK
>FUSION-ENST00000475947.7:648-ENST00000652379.1:25317|157
DGRAPFR
>FUSION-ENST00000475947.7:648-ENST00000652379.1:25317|1138
MTSYFLEIRRR
>FUSION-ENST00000475947.7:648-ENST00000652379.1:25317|482
ATVPPCALR
>ENST00000319331.4|SNV-46421-G-A|4
FMEPLSMFCAMPPK
>FUSION-ENST00000535721.1:113-ENST00000543747.1:1459|75
VITVSKAWKLLK
>FUSION-ENST00000535721.1:113-ENST00000543747.1:1459|453
MYLFSAPRDHPWMVMASLEEVCTWR
>FUSION-ENST00000475947.7:648-ENST00000652379.1:25317|918
MTDGVSYQCSFVNRVRLR
>ENST00000513610.6|SNV-241899-G-A|5
LMYFENDSEEKLKGTIEVR
>ENST00000469344.1|SNV-17019-T-G|13
QDLPYVQIRASWSSFVHIK
>FUSION-ENST00000535721.1:113-ENST00000543747.1:1459|210
MKPDLTKSRGV
>FUSION-ENST00000475947.7:648-ENST00000652379.1:25317|593
SLLCVSTFSK
>FUSION-ENST00000670008.1:22456-ENST00000425678.1:15141|220
TPLWVPGSWHDPHAEPR
>FUSION-ENST00000367481.7:148949-ENST00000442094.5:73026|12
IMEILQAENGHIWLSQKSCFK
>FUSION-ENST00000670008.1:22456-ENST00000425678.1:15141|276
RPPGRCPHP
>FUSION-ENST00000466801.5:1857-ENST00000484328.1:20325|9
SDAAVDTSSEITTKAGK
>FUSION-ENST00000670008.1:22456-ENST00000425678.1:15141|85
FPGPGAPSCQVISEGVFQEPK
>FUSION-ENST00000610642.4:13878-ENST00000532992.5:218839|2
QGQEHQTSELDIHK
>ENST00000326047.9|INDEL-76619-C-CA|6
TLGAAAVCPGR
>ENST00000339615.9|INDEL-6329-T-TC|4
SPGDQARR
>ENST00000252336.10|SNV-72623-G-T|4
QGWVWSMPKFMRSNK
>ENST00000264107.11|SNV-38203-C-T|3
LLLVGALR
>ENST00000376838.5|SNV-131842-G-A|6
NFEAVLHYKHQNQAHDEK
>ENST00000467987.1|SNV-10304-C-T|7
MKPAGLASEGVLSGGGRAGCCSRYR
>FUSION-ENST00000475947.7:648-ENST00000652379.1:25317|1296
ALYTERSGSR
>FUSION-ENST00000475947.7:648-ENST00000652379.1:25317|507
APGAPCVAAMVAFLGTGVRVAR
>ENST00000370056.9|SNV-204336-C-T|3
ANNGKFILRDLLVVPMQR
>ENST00000339615.9|INDEL-6329-T-TC|18
LYPSEYNIFPPHLVPPR
>ENST00000339615.9|INDEL-6329-T-TC|10
SPHIYLQAR
>FUSION-ENST00000670008.1:22456-ENST00000425678.1:15141|264
MLRSPAACR
>FUSION-ENST00000475947.7:648-ENST00000652379.1:25317|80
MCLAEEPMGRSYHLWDYD
>FUSION-ENST00000469652.1:9999-ENST00000463213.5:4471|208
RFTKDVYSSVDSLPINY
>ENST00000485306.1|SNV-23819-C-T|4
VGAMSKVELAGWPEPG
>ENST00000343348.10|SNV-86768-G-A|3
DYIYFFFR
>FUSION-ENST00000535721.1:113-ENST00000543747.1:1459|134
DHSGQERVQRAR
>FUSION-ENST00000535721.1:113-ENST00000543747.1:1459|10
MKGAVIWGWR
>FUSION-ENST00000469652.1:9999-ENST00000463213.5:4471|144
DGVSPCCPGWPGWSRIPDLR
>FUSION-ENST00000475947.7:648-ENST00000652379.1:25317|1216
SQSCSCMLERQIK
>ENST00000318184.9|SNV-46177-C-G|4
GFFPTPRYVLDYR
>FUSION-ENST00000670008.1:22456-ENST00000425678.1:15141|292
MSQPIALLAIPFLVVGR
>FUSION-ENST00000475947.7:648-ENST00000652379.1:25317|1284
RGAGTCNPSYSGGWGGRIA
>FUSION-ENST00000535721.1:113-ENST00000543747.1:1459|234
TIAIKRNK
>FUSION-ENST00000475947.7:648-ENST00000652379.1:25317|176
RVGGPLR
>FUSION-ENST00000475947.7:648-ENST00000652379.1:25317|834
QAGRKTTAVLCSSQGR
>ENST00000530442.5|SNV-2396-G-A|4
AWVTRTWVPIPPRPMASSGSIPR
>ENST00000461003.5|SNV-13442-G-C|6
SFGTNLSQSGSQTCVGMFTSK
>ENST00000377057.5|SNV-118663-C-T|9
HTHSTTESRQWSSGCWPCSLDSVK
>FUSION-ENST00000535721.1:113-ENST00000543747.1:1459|309
LECSGSISAHCNLR
>ENST00000261326.6|SNV-69574-C-T|1
QLNISDENGKEELFSLKDLSLR
>ENST00000372827.8|SNV-14459-G-A|5
AGDKGWLVLDVTAASDCWLLK
>FUSION-ENST00000475947.7:648-ENST00000652379.1:25317|424
GGDACIYQIKTNPVSPSPAPAGGR
>FUSION-ENST00000643019.1:113-ENST00000543747.1:1459|25
AARAVGAGGAPGR
>FUSION-ENST00000475947.7:648-ENST00000652379.1:25317|719
LYSQYTTLAGRCAVLYCL
>FUSION-ENST00000475947.7:648-ENST00000652379.1:25317|965
CLLIHEYK
>FUSION-ENST00000475947.7:648-ENST00000652379.1:25317|375
GEYGCKAET
>FUSION-ENST00000469652.1:9999-ENST00000463213.5:4471|308
KLNYLVWASK
>FUSION-ENST00000475947.7:648-ENST00000652379.1:25317|940
MYFSIIQ
>FUSION-ENST00000670008.1:22456-ENST00000425678.1:15141|132
TQRPQVRGMQEHHREPR
>ENST00000467987.1|SNV-10304-C-T|9
MKPAGLASEGVLSGGGRAGCCSR
>ENST00000606961.1|SNV-14002-T-C|2
ETDKGMWK
>FUSION-ENST00000535721.1:113-ENST00000543747.1:1459|245
HKRGPSPGIAHSQMSTSDVK
>ENST00000548316.1|SNV-385531-C-T|8
THGAKSPDGMR
>FUSION-ENST00000475947.7:648-ENST00000652379.1:25317|676
ALLLPQPPD
>FUSION-ENST00000475947.7:648-ENST00000652379.1:25317|1135
YTPATVYGIKSIIK
>ENST00000284322.9|SNV-204060-C-A|1
HGVKQAPRPSGADRNVSVDSTHPTK
>FUSION-ENST00000535721.1:113-ENST00000543747.1:1459|340
FLNAQDYYHSGISAVCHFLIGR
>ENST00000372589.7|SNV-7042-A-G|1
AFSEAAFTTAYLFASELYPTVLR
>FUSION-ENST00000466801.5:1857-ENST00000484328.1:20325|172
HLVCGTGK
>ENST00000309758.6|SNV-1160-G-T|2
IPNVQKLLQDFFNGK
>ENST00000406310.6|SNV-10304-C-T|1
AGLGGGAERRR
>FUSION-ENST00000535721.1:113-ENST00000543747.1:1459|249
MLMRTWK
>FUSION-ENST00000475947.7:648-ENST00000652379.1:25317|602
EGIVDKDVYFTYEK
>FUSION-ENST00000475947.7:648-ENST00000652379.1:25317|290
MKVKAGALAGR
>FUSION-ENST00000670008.1:22456-ENST00000425678.1:15141|219
TPLWVPGSWHDPHAEPRCG
>FUSION-ENST00000670008.1:22456-ENST00000425678.1:15141|37
ISIVTTAIK
>ENST00000534130.1|SNV-30335-G-T|1
ALFQQFTCVLPILDNLLKANVIN
>FUSION-ENST00000475947.7:648-ENST00000652379.1:25317|86
EDPVELDSSLAR
>FUSION-ENST00000549588.5:108990-ENST00000546345.5:93971|10
YAGGPRQANEEHQVYGQGNNKPQK
>FUSION-ENST00000670008.1:22456-ENST00000425678.1:15141|149
GSGKRASHSCGFQATQVLLGEAR
>ENST00000485319.1|SNV-6939-T-G|3
GGKDVKLSFFQLHFAILTFNY
>FUSION-ENST00000475947.7:648-ENST00000652379.1:25317|1157
MSVSFSVSLSDTPVPGRALPLPRE
>FUSION-ENST00000469652.1:9999-ENST00000463213.5:4471|80
MPGPITDFLLSIL
>FUSION-ENST00000670008.1:22456-ENST00000425678.1:15141|138
SPTYGASMWGGESR
>ENST00000469344.1|SNV-17019-T-G|3
FGLHGAASYISR
>ENST00000406310.6|SNV-10304-C-T|4
EALHEALLEYEAGRAGLGGGAERR
>ENST00000491071.6|SNV-420618-A-G|2
QATGSGSSQELDREQYSK
>FUSION-ENST00000535721.1:113-ENST00000543747.1:1459|182
ISCRGLWE
>ENST00000393330.6|INDEL-312522-A-AA|1
FDYSYWNIIWTGSY
>FUSION-ENST00000535721.1:113-ENST00000543747.1:1459|236
MSTSDVKTIAIKR
>FUSION-ENST00000475947.7:648-ENST00000652379.1:25317|1373
NPTQRLAAAED
>FUSION-ENST00000475947.7:648-ENST00000652379.1:25317|1298
MALYTER
>ENST00000474260.1|SNV-41149-C-T|13
VVQISEYAEEPKEGGTR
>FUSION-ENST00000469652.1:9999-ENST00000463213.5:4471|348
SPFSLLGMLK
>ENST00000622993.1|SNV-241-C-A|5
NRPPFAFLNHELK
>FUSION-ENST00000535721.1:113-ENST00000543747.1:1459|292
FLIPWALTSCFLMKVHNVVLRNNSK
>ENST00000528530.1|SNV-10873-G-A|1
ASSWVSGPTSANSATTSSSSSSM
>FUSION-ENST00000475947.7:648-ENST00000652379.1:25317|119
NEIPTVPTYYPAKPQPR
>FUSION-ENST00000670008.1:22456-ENST00000425678.1:15141|17
GFVPVNAGPALAR
>ENST00000374231.8|SNV-14002-T-C|4
LILSTDTLEELKETDK
>FUSION-ENST00000475947.7:648-ENST00000652379.1:25317|65
DLLSPGGRG
>FUSION-ENST00000466801.5:1857-ENST00000484328.1:20325|81
GGRAPPR
>FUSION-ENST00000535721.1:113-ENST00000543747.1:1459|387
MKRQVSTGGR
>FUSION-ENST00000475947.7:648-ENST00000652379.1:25317|510
CSRVCPGVDQR
>FUSION-ENST00000535721.1:113-ENST00000543747.1:1459|343
SVPNHCLTSYYFSINVNW
>FUSION-ENST00000367481.7:148949-ENST00000442094.5:73026|10
SCFKASFK
>ENST00000284601.4|SNV-196310-C-T|5
DLGCLRRDFHSDTLACLK
>FUSION-ENST00000469652.1:9999-ENST00000463213.5:4471|273
FFKKNLFEE
>FUSION-ENST00000535721.1:113-ENST00000543747.1:1459|73
MVHIYMGIFQV
>ENST00000577772.5|SNV-159498-A-C|4
MMKCQNCQAI
>FUSION-ENST00000466801.5:1857-ENST00000484328.1:20325|143
GLSHSRAGAGIAHRVR
>ENST00000296794.10|SNV-257625-C-A|4
LRNSNILARR
>ENST00000409198.5|SNV-56536-C-A|1
HYLHHYTYLPDAMDLELSK
>ENST00000379645.8|SNV-19179-C-G|2
FLDAAEYGNIAVVRK
>FUSION-ENST00000469652.1:9999-ENST00000463213.5:4471|293
KQIVLLK
>ENST00000360909.7|SNV-178809-G-C|1
HFAEEAGK
>ENST00000396976.6|SNV-9646-T-C|1
CFNQSSSLITHQR
>FUSION-ENST00000475947.7:648-ENST00000652379.1:25317|464
GSRGGSRWGPR
>ENST00000318317.8|SNV-15504-A-G|3
DSMWLSYHSIPSLPR
>FUSION-ENST00000535721.1:113-ENST00000543747.1:1459|198
MMHLLGDLGR
>ENST00000547687.1|SNV-11168-G-T|5
CWTSSASCPRAPLPWARALCSAR
>FUSION-ENST00000469652.1:9999-ENST00000463213.5:4471|276
SHHALPYIYILIIIFVRFFK
>FUSION-ENST00000475947.7:648-ENST00000652379.1:25317|1402
MIYLCTYFQTESRSGR
>FUSION-ENST00000475947.7:648-ENST00000652379.1:25317|736
MGPARWLKPVIPSLWEAKAGGSR
>FUSION-ENST00000535721.1:113-ENST00000543747.1:1459|33
CCDLGVEEPT
>FUSION-ENST00000535721.1:113-ENST00000543747.1:1459|386
KRQVSTGGR
>FUSION-ENST00000535721.1:113-ENST00000543747.1:1459|153
KSFMLFIACIQVM
>FUSION-ENST00000469652.1:9999-ENST00000463213.5:4471|195
MIYFFLFIT
>ENST00000375460.3|SNV-33812-G-A|1
HLGIPKPFGPIINSCCCLEEKVR
>ENST00000650449.1|SNV-82610-C-T|2
LCFLEFDYCKIK
>FUSION-ENST00000497874.5:4792-ENST00000263441.11:160422|45
EGKQKAADFEDLLSGQGFNAHK
>ENST00000658000.1|SNV-451-A-G|3
RSREPSGWR
>FUSION-ENST00000475947.7:648-ENST00000652379.1:25317|594
ECFRSLLCVSTFSK
>ENST00000419761.6|SNV-70728-C-A|2
EINAAMALTNLAKGKDK
>FUSION-ENST00000475947.7:648-ENST00000652379.1:25317|1238
ISGGRGRVPAWMR
>FUSION-ENST00000475947.7:648-ENST00000652379.1:25317|1474
MKKMIWAGHASSR
>ENST00000532681.5|SNV-3053-C-T|4
MEMGAVKVWGEVGR
>FUSION-ENST00000475947.7:648-ENST00000652379.1:25317|1161
VSETRSLNKYGN
>ENST00000343348.10|SNV-86768-G-A|5
EPYFVQAVDYR
>FUSION-ENST00000535721.1:113-ENST00000543747.1:1459|133
VQRARLGK
>FUSION-ENST00000475947.7:648-ENST00000652379.1:25317|683
ARSWLTAPSASR
>FUSION-ENST00000469652.1:9999-ENST00000463213.5:4471|318
GIVMTLKFAYVINNVNIK
>FUSION-ENST00000475947.7:648-ENST00000652379.1:25317|1127
DPILKSGVASPSTVSKNR
>FUSION-ENST00000535721.1:113-ENST00000543747.1:1459|250
PGFMLMRTWKHK
>FUSION-ENST00000475947.7:648-ENST00000652379.1:25317|1000
NTTKETHTQTK
>ENST00000367649.7|SNV-364034-A-T|3
SQSNSEVFK
>FUSION-ENST00000541977.5:187-ENST00000320756.7:2929|1
TPYEESLDMPTTAITKMMS
>FUSION-ENST00000535721.1:113-ENST00000543747.1:1459|109
SQSDRPQVLSSVLF
>FUSION-ENST00000475947.7:648-ENST00000652379.1:25317|951
IESQYRVPVADR
>ENST00000612688.1|INDEL-560-C-CCATGTGCTTTAC|4
RKMCFTMCFTIASY
>ENST00000548316.1|SNV-385531-C-T|9
MTHGAKSPDGMR
>FUSION-ENST00000475947.7:648-ENST00000652379.1:25317|592
EASPNTHAPWVVF
>ENST00000651391.1|SNV-28281-T-A|2
TLDYKEFMK
>FUSION-ENST00000475947.7:648-ENST00000652379.1:25317|1330
QLQEENKTR
>FUSION-ENST00000475947.7:648-ENST00000652379.1:25317|202
ARVVCVGGRR
>FUSION-ENST00000475947.7:648-ENST00000652379.1:25317|607
VSFLPVCLLKNGVFQKFTLCIYVF
>FUSION-ENST00000475947.7:648-ENST00000652379.1:25317|247
LIEPSSSWFPPKFPSG
>FUSION-ENST00000466801.5:1857-ENST00000484328.1:20325|133
LSTDLADGRR
>FUSION-ENST00000535721.1:113-ENST00000543747.1:1459|13
MGFCKCEVGGGGVVGGYLYTI
>ENST00000467067.1|SNV-10995-A-G|1
LMPLGMYSENLITVSI
>FUSION-ENST00000475947.7:648-ENST00000652379.1:25317|872
FYRPFLSGK
>FUSION-ENST00000475947.7:648-ENST00000652379.1:25317|1343
MSQSCTCMLER
>ENST00000510024.5|SNV-86768-G-A|2
TILCSSRGLQRLYLLLLQGNSSGV
>ENST00000540394.5|SNV-11867-C-T|4
MFCAGHPSLKQDACQGDSGGVFVVR
>FUSION-ENST00000535721.1:113-ENST00000543747.1:1459|450
DHPWMVMASLEEVCTWR
>FUSION-ENST00000475947.7:648-ENST00000652379.1:25317|955
HHLDPLREFSGR
>ENST00000460351.1|SNV-4903-C-T|2
SWHWAAWRGQVHR
>FUSION-ENST00000466801.5:1857-ENST00000484328.1:20325|138
VRLIHESVCAWDGARLSTDLADGR
>FUSION-ENST00000469652.1:9999-ENST00000463213.5:4471|248
MTPQPFR
>FUSION-ENST00000475947.7:648-ENST00000652379.1:25317|1292
LSSRGQEFETSPANVVKPPSLLK
>FUSION-ENST00000535721.1:113-ENST00000543747.1:1459|91
TRGCPRQEFLTGR
>FUSION-ENST00000475947.7:648-ENST00000652379.1:25317|1333
ERQLQEENKTR
>ENST00000339615.9|INDEL-6329-T-TC|23
NLNRMYKLYPSEYNIFPPHLVPPR
>FUSION-ENST00000475947.7:648-ENST00000652379.1:25317|351
FEDDQIPS
>FUSION-ENST00000670008.1:22456-ENST00000425678.1:15141|153
LLMELAD
>FUSION-ENST00000475947.7:648-ENST00000652379.1:25317|599
DVYFTYEK
>FUSION-ENST00000670008.1:22456-ENST00000425678.1:15141|97
AACPVPPARFCACECGPCAR
>FUSION-ENST00000475947.7:648-ENST00000652379.1:25317|85
MVILLSTR
>FUSION-ENST00000475947.7:648-ENST00000652379.1:25317|118
MNEIPTVPTYYPAKPQPRER
>ENST00000409845.1|SNV-13-G-A|2
MADAPPPASLPPCSLISDCCASNQR
>ENST00000343348.10|SNV-86768-G-A|7
WLKEPYFVQAVDYR
>FUSION-ENST00000535721.1:113-ENST00000543747.1:1459|124
RWSFLVSLVSFSY
>FUSION-ENST00000497874.5:4792-ENST00000263441.11:160422|56
MLGCALEDYGRETKSS
>FUSION-ENST00000469652.1:9999-ENST00000463213.5:4471|214
MPNLRFYDDSSTI
>FUSION-ENST00000475947.7:648-ENST00000652379.1:25317|461
WGPRAVR
>FUSION-ENST00000668333.1:648-ENST00000652379.1:25317|1567
MFPGSLSR
>ENST00000590967.5|INDEL-29454-T-TG|8
DSVNFCSPHCNPR
>FUSION-ENST00000535721.1:113-ENST00000543747.1:1459|306
GSSDSLALATQVAGITGTR
>FUSION-ENST00000475947.7:648-ENST00000652379.1:25317|966
MCLLIHEYK
>FUSION-ENST00000670008.1:22456-ENST00000425678.1:15141|25
GSLVWRQEGLR
>FUSION-ENST00000475947.7:648-ENST00000652379.1:25317|688
MLVRLVSHSQPQVVRLP
>FUSION-ENST00000527299.1:18189-ENST00000467567.1:56328|7
MIYASLSTKR
>ENST00000650449.1|SNV-82610-C-T|1
LCFLEFDYCKIKQISELLFK
>FUSION-ENST00000670008.1:22456-ENST00000425678.1:15141|307
MIWFPEAPLRKGSN
>FUSION-ENST00000475947.7:648-ENST00000652379.1:25317|1063
DSAKLTCPTEVK
>FUSION-ENST00000475947.7:648-ENST00000652379.1:25317|189
ALERRAHTRPSPAVESGR
>FUSION-ENST00000475947.7:648-ENST00000652379.1:25317|908
MPKCCRVDLHAFDSVILNPPNL
>FUSION-ENST00000670008.1:17538-ENST00000425678.1:15141|58
CVYTCVQEETDGDFATALFS
>FUSION-ENST00000469652.1:9999-ENST00000463213.5:4471|149
FSCLSLLSSCNYR
>FUSION-ENST00000643019.1:113-ENST00000543747.1:1459|24
AARAVGAGGAPGRSTR
>FUSION-ENST00000475947.7:648-ENST00000652379.1:25317|1030
ERLSILWLE
>FUSION-ENST00000475947.7:648-ENST00000652379.1:25317|1395
DGREPLR
>FUSION-ENST00000373795.7:255-ENST00000439210.6:21805|4
GYGKILEVDLKNGSSVTR
>FUSION-ENST00000475947.7:648-ENST00000652379.1:25317|1304
IRLPGPPKVLETTGLSR
>FUSION-ENST00000475947.7:648-ENST00000652379.1:25317|352
RFEDDQIPS
>FUSION-ENST00000535721.1:113-ENST00000543747.1:1459|37
VPVFMLINY
>ENST00000608113.1|INDEL-412-T-TGTAAAGCACATG|5
MVKHIFRFMK
>FUSION-ENST00000469652.1:9999-ENST00000463213.5:4471|216
FSALCLTVF
>FUSION-ENST00000668333.1:648-ENST00000652379.1:25317|1558
AAVEMAWLPGSCAR
>FUSION-ENST00000475947.7:648-ENST00000652379.1:25317|1146
WHSPLTR
>FUSION-ENST00000475947.7:648-ENST00000652379.1:25317|282
LARRAGEVEHER
>ENST00000577772.5|SNV-159498-A-C|5
PELSGNIKEESKSQNSK
>ENST00000622993.1|SNV-241-C-A|16
AALRGWPEPAEPGR
>FUSION-ENST00000475947.7:648-ENST00000652379.1:25317|113
AWRNQRGK
>FUSION-ENST00000475947.7:648-ENST00000652379.1:25317|1104
DTSALAR
>ENST00000359988.4|SNV-46573-C-T|5
FTSIKDTLEMVQAR
>FUSION-ENST00000643019.1:113-ENST00000543747.1:1459|8
WSLVDAALVKLGEPK
>FUSION-ENST00000469652.1:9999-ENST00000463213.5:4471|256
AFIKAKHV
>FUSION-ENST00000475947.7:648-ENST00000652379.1:25317|533
WRGWASGCAR
>FUSION-ENST00000475947.7:648-ENST00000652379.1:25317|631
MVNTYRLYGNRLLYDR
>FUSION-ENST00000475947.7:648-ENST00000652379.1:25317|194
RRGSGGVR
>FUSION-ENST00000670008.1:17538-ENST00000425678.1:15141|59
MCVYTCVQEETDGDFATALFS
>FUSION-ENST00000475947.7:648-ENST00000652379.1:25317|1365
MPLSPPPPPPKMTARIG
>FUSION-ENST00000475947.7:648-ENST00000652379.1:25317|997
ETHTQTKDNYSVCK
>FUSION-ENST00000549588.5:108990-ENST00000546345.5:93971|14
MLAVMYAGGPR
>FUSION-ENST00000475947.7:648-ENST00000652379.1:25317|1433
RPSWKVR
>FUSION-ENST00000475947.7:648-ENST00000652379.1:25317|1491
PRVGRLGSDWTTPDR
>ENST00000674383.1|SNV-23273-G-A|4
MDSLAWIIIDKLER
>ENST00000674158.1|SNV-23273-G-A|2
DGQPCMDHNR
>FUSION-ENST00000670008.1:22456-ENST00000425678.1:15141|61
ASKQWTPLEGRQLR
>FUSION-ENST00000475947.7:648-ENST00000652379.1:25317|1454
RGETPSL
>ENST00000366574.7|INDEL-572174-C-CA|3
TRPSRDRPQHLPQATDAVFLPQFCK
>ENST00000492914.1|SNV-22942-C-T|5
MAVTFLLTLRR
>FUSION-ENST00000475947.7:648-ENST00000652379.1:25317|1094
LLGARPSSAK
>FUSION-ENST00000469652.1:9999-ENST00000463213.5:4471|254
LPRLVSNSWPQVICLPWPPK
>FUSION-ENST00000670008.1:22456-ENST00000425678.1:15141|151
MHKGSGKR
>FUSION-ENST00000466801.5:1857-ENST00000484328.1:20325|74
ARPSTPPSPPPR
>ENST00000539068.5|SNV-131308-G-C|3
MQREQQCILYLGPRYGFGEAGKPK
>FUSION-ENST00000469652.1:9999-ENST00000463213.5:4471|145
DGVSPCCPGWPGWSR
>FUSION-ENST00000469652.1:9999-ENST00000463213.5:4471|336
DGQSATRFTAN
>FUSION-ENST00000535721.1:113-ENST00000543747.1:1459|67
YYGTHLHGNLSSLK
>FUSION-ENST00000535721.1:113-ENST00000543747.1:1459|314
RSLTLLPR
>FUSION-ENST00000469652.1:9999-ENST00000463213.5:4471|393
ELVENSLDAGATNIGKFGRVLSHK
>FUSION-ENST00000469652.1:9999-ENST00000463213.5:4471|197
MSPFLPATHRRR
>ENST00000492914.1|SNV-22942-C-T|15
KRMMMAVTFLLTLR
>FUSION-ENST00000670008.1:22456-ENST00000425678.1:15141|179
GEGGPCTRGQER
>ENST00000312413.10|SNV-30971-C-T|4
RSQSMKSYPFSELR
>ENST00000381677.4|SNV-18718-G-A|5
THGLKQSSHVGLPK
>FUSION-ENST00000543216.5:811-ENST00000422047.1:96909|1
ALLGKVKLPR
>ENST00000611776.4|SNV-352826-C-A|2
AKGSFYSPRHSQIL
>FUSION-ENST00000535721.1:113-ENST00000543747.1:1459|22
MYSKPSCLLGMAFMR
>ENST00000415654.5|SNV-53131-G-C|1
SPLLQESLFATGSEWRQR
>FUSION-ENST00000475947.7:648-ENST00000652379.1:25317|1265
LSLSPGLCLCLCLSLSR
>ENST00000647937.1|SNV-278-C-G|4
SLAPAPVGRCAPPEGVPACGRRPAR
>FUSION-ENST00000475947.7:648-ENST00000652379.1:25317|324
SLPFVHTARR
>FUSION-ENST00000670008.1:22456-ENST00000425678.1:15141|260
SPAACRGFR
>FUSION-ENST00000535721.1:113-ENST00000543747.1:1459|429
LVCQRTVRGCLDCSCTC
>ENST00000366574.7|INDEL-572174-C-CA|2
DRPQHLPQATDAVFLPQFCK
>ENST00000498536.5|SNV-78409-C-A|3
GGCRPCTRPSSPSERPSRSCTGTSR
>FUSION-ENST00000475947.7:648-ENST00000652379.1:25317|807
DPPALGLPK
>FUSION-ENST00000475947.7:648-ENST00000652379.1:25317|1397
SGRGEAR
>FUSION-ENST00000475947.7:648-ENST00000652379.1:25317|7
QSACLPRPPTLLLLQA
>ENST00000467966.1|SNV-89914-C-T|7
LCSPGIMR
>FUSION-ENST00000535721.1:113-ENST00000543747.1:1459|186
CVFHSGDSTLEGLSSGNK
>FUSION-ENST00000466801.5:1857-ENST00000484328.1:20325|38
VRNALAHPSPAPSALLRPGKLRP
>FUSION-ENST00000535721.1:113-ENST00000543747.1:1459|2
CGLSGTPMMCQALY
>FUSION-ENST00000475947.7:648-ENST00000652379.1:25317|614
MQTTTTCISALNTLAYGKYVSVVWK
>FUSION-ENST00000475947.7:648-ENST00000652379.1:25317|1515
MSISRKMEK
>ENST00000474260.1|SNV-41149-C-T|4
WLSEKDHPAAEGR
>ENST00000367649.7|SNV-364034-A-T|2
SQSNSEVFKLSGPSNSSMEDFTK
>FUSION-ENST00000535721.1:113-ENST00000543747.1:1459|114
TCLIHFYGLPCFWHR
>FUSION-ENST00000475947.7:648-ENST00000652379.1:25317|1461
HFGRPRRVDR
>FUSION-ENST00000475947.7:648-ENST00000652379.1:25317|747
MPIIPAARK
>FUSION-ENST00000475947.7:648-ENST00000652379.1:25317|1105
MDTSALAR
>FUSION-ENST00000475947.7:648-ENST00000652379.1:25317|1277
EAGVEELLEPGRRR
>FUSION-ENST00000670008.1:22456-ENST00000425678.1:15141|308
IWFPEAPLRK
>ENST00000302328.8|SNV-131971-C-T|2
ENSLEFK
>FUSION-ENST00000475947.7:648-ENST00000652379.1:25317|1492
MPRVGRLGSDWTTPDR
>FUSION-ENST00000475947.7:648-ENST00000652379.1:25317|797
QLLASRTLSRGVPWSVYHR
>FUSION-ENST00000475947.7:648-ENST00000652379.1:25317|442
MRAFIRSKPTR
>FUSION-ENST00000466801.5:1857-ENST00000484328.1:20325|171
FLDYLSTYSGPFSHTTDFLVR
>FUSION-ENST00000469652.1:9999-ENST00000463213.5:4471|257
NEIKAFIKAK
>FUSION-ENST00000535721.1:113-ENST00000543747.1:1459|463
MVWRSFFPNWIFHRNSLR
>FUSION-ENST00000475947.7:648-ENST00000652379.1:25317|497
RAGLWPTGDPASRPR
>FUSION-ENST00000670008.1:22456-ENST00000425678.1:15141|114
GKQGCCLGR
>FUSION-ENST00000466801.5:1857-ENST00000484328.1:20325|153
FMCPSQSSSGVGEG
>ENST00000622993.1|SNV-241-C-A|4
NRPPFAFLNHELKGYIILTSTK
>ENST00000241704.8|SNV-44334-T-C|6
YDEVLHMVRNAKLVGQSIIAHLQK
>FUSION-ENST00000535721.1:113-ENST00000543747.1:1459|113
TCLIHFYGLPCFWHRTR
>ENST00000289746.3|SNV-23408-A-C|10
GSDGPCR
>FUSION-ENST00000469652.1:9999-ENST00000463213.5:4471|320
TLVCLTKGIVMTLKFAYVINNVNIK
>FUSION-ENST00000469652.1:9999-ENST00000463213.5:4471|290
QIVLLKR
>FUSION-ENST00000497874.5:4792-ENST00000263441.11:160422|54
MCLRGLWK
>FUSION-ENST00000475947.7:648-ENST00000652379.1:25317|265
VNYAWAGR
>FUSION-ENST00000466801.5:1857-ENST00000484328.1:20325|152
MCPSQSSSGVGEG
>FUSION-ENST00000466801.5:1857-ENST00000484328.1:20325|10
MSDAAVDTSSEITTKAGK
>ENST00000509152.3|SNV-6853-G-T|2
EPCNLKIHETSAKPPVVQHFWSLQF
>FUSION-ENST00000466801.5:1857-ENST00000484328.1:20325|80
GGRAPPRALR
>FUSION-ENST00000670008.1:22456-ENST00000425678.1:15141|273
LSESAGALGSDLASPGSAGCV
>FUSION-ENST00000475947.7:648-ENST00000652379.1:25317|768
LRPPRSPGR
>FUSION-ENST00000535721.1:113-ENST00000543747.1:1459|97
WCKISYRNHLPGCFK
>FUSION-ENST00000475947.7:648-ENST00000652379.1:25317|478
SARWPAGRPPLPGGSS
>ENST00000539068.5|SNV-131308-G-C|4
MQREQQCILYLGPR
>ENST00000548316.1|SNV-385531-C-T|4
MRVHNAFLSVTTV
>FUSION-ENST00000475947.7:648-ENST00000652379.1:25317|353
NESRRFEDDQIPS
>ENST00000377482.10|SNV-10995-A-G|1
LMPLGHASK
>FUSION-ENST00000535721.1:113-ENST00000543747.1:1459|166
MEVGNWFVRKIMS
>FUSION-ENST00000475947.7:648-ENST00000652379.1:25317|483
AARATVPPCALRCGRPGRPR
>FUSION-ENST00000475947.7:648-ENST00000652379.1:25317|1300
VLETTGLSRR
>ENST00000576302.1|SNV-5246-C-T|2
LALTFQNVKYLDWIHADCSFV
>ENST00000309737.11|SNV-29033-A-G|1
GLMGQVIPIYGFGIFLYILYILFK
>FUSION-ENST00000475947.7:648-ENST00000652379.1:25317|979
HLPGFKR
>FUSION-ENST00000475947.7:648-ENST00000652379.1:25317|16
MGFGVLSCCPR
>FUSION-ENST00000475947.7:648-ENST00000652379.1:25317|695
VRSRLTAPSASQVQAILLPQPPD
>ENST00000622993.1|SNV-241-C-A|12
GWPEPAEPGRRR
>FUSION-ENST00000535721.1:113-ENST00000543747.1:1459|185
CANIRPWAVAEALAVFR
>FUSION-ENST00000475947.7:648-ENST00000652379.1:25317|143
SPNPEWRRWAPR
>FUSION-ENST00000475947.7:648-ENST00000652379.1:25317|555
KCFRLPLWR
>FUSION-ENST00000475947.7:648-ENST00000652379.1:25317|1514
SISRKMEK
>FUSION-ENST00000535721.1:113-ENST00000543747.1:1459|349
MFEEELKFQSFWTQFYYHNTIQHF
>FUSION-ENST00000251507.8:718196-ENST00000426262.1:8128|3
RLMEQACNIKVR
>FUSION-ENST00000670008.1:17538-ENST00000425678.1:15141|26
MCVYVHMCSCMCVLVWGMPVCAR
>FUSION-ENST00000475947.7:648-ENST00000652379.1:25317|784
IVTFKVSHFVIQK
>FUSION-ENST00000535721.1:113-ENST00000543747.1:1459|319
FLFFVLFCFVFLR
>ENST00000674158.1|SNV-23273-G-A|3
YTIYSPKDGQPCMDHNR
>FUSION-ENST00000466801.5:1857-ENST00000484328.1:20325|125
AGPAGCPTRGLEPASR
>FUSION-ENST00000475947.7:648-ENST00000652379.1:25317|1408
MNYLMIYLCTYFQTESRSGR
>FUSION-ENST00000475947.7:648-ENST00000652379.1:25317|710
MIDVSRR
>FUSION-ENST00000535721.1:113-ENST00000543747.1:1459|99
TRWCKISYR
>FUSION-ENST00000535721.1:113-ENST00000543747.1:1459|244
RGPSPGIAHSQMSTSDVK
>ENST00000651391.1|SNV-28281-T-A|3
IMDDDNNRTLDYKEFMK
>FUSION-ENST00000469652.1:9999-ENST00000463213.5:4471|274
SHHALPYIYILIIIFVRFFKK
>ENST00000350210.6|SNV-7586-G-A|1
DLSSSSSLRRLLSGR
>FUSION-ENST00000670008.1:22456-ENST00000425678.1:15141|284
CSLPDGG
>FUSION-ENST00000469652.1:9999-ENST00000463213.5:4471|101
MYNMQVIQNCMWLKVVFFFFFFF
>FUSION-ENST00000475947.7:648-ENST00000652379.1:25317|412
AYHGDHG
>FUSION-ENST00000670008.1:22456-ENST00000425678.1:15141|309
MIWFPEAPLRK
>FUSION-ENST00000670008.1:22456-ENST00000425678.1:15141|74
VFGGRGLNHIVCGPWWREMCASR
>ENST00000427191.6|INDEL-176970-C-CA|4
KTVQVPIQKR
>ENST00000452346.6|SNV-26970-C-T|3
KSMKGCEHGWWEINEHMYCGSYMDH
>ENST00000319331.4|SNV-46421-G-A|2
FMEPLSMFCAMPPKYKGHQVK
>ENST00000360655.8|SNV-582807-G-A|1
DTSCEQLETLPSFEESEELEAASR
>FUSION-ENST00000475947.7:648-ENST00000652379.1:25317|1209
RGERGER
>FUSION-ENST00000475947.7:648-ENST00000652379.1:25317|1342
SQSCTCMLER
>FUSION-ENST00000475947.7:648-ENST00000652379.1:25317|734
WLKPVIPSLWEAK
>FUSION-ENST00000670008.1:22456-ENST00000425678.1:15141|301
APQTSPLAGEAASK
>FUSION-ENST00000475947.7:648-ENST00000652379.1:25317|1177
MIHLPGPPKVLETTGLSRR
>FUSION-ENST00000475947.7:648-ENST00000652379.1:25317|120
MNEIPTVPTYYPAKPQPR
>FUSION-ENST00000466801.5:1857-ENST00000484328.1:20325|54
FGFLRQQPQQNSCGSARPER
>ENST00000298784.5|INDEL-76711-G-GA|2
STLCACIMGSWSSLVPSTSKEKR
>ENST00000522515.5|INDEL-6863-A-AA|20
WAKKYGDIPR
>FUSION-ENST00000475947.7:648-ENST00000652379.1:25317|1205
GGERERER
>FUSION-ENST00000497874.5:4792-ENST00000263441.11:160422|47
KQLILKTYSLVK
>FUSION-ENST00000469652.1:9999-ENST00000463213.5:4471|42
HGTLGSERTVTR
>FUSION-ENST00000475947.7:648-ENST00000652379.1:25317|188
GCGVLPPPPPPR
>FUSION-ENST00000475947.7:648-ENST00000652379.1:25317|411
MTRRAASGKPK
>FUSION-ENST00000475947.7:648-ENST00000652379.1:25317|409
RAASGKPK
>FUSION-ENST00000466801.5:1857-ENST00000484328.1:20325|17
MGSRAPPTNLY
>FUSION-ENST00000535721.1:113-ENST00000543747.1:1459|115
PKTCLIHFYGLPCFWHRTR
>FUSION-ENST00000475947.7:648-ENST00000652379.1:25317|1119
NRTSVPLGCR
>ENST00000269159.8|SNV-47052-G-A|2
ALVLTEIDPKR
>FUSION-ENST00000469652.1:9999-ENST00000463213.5:4471|207
FTKDVYSSVDSLPINY
>ENST00000282470.10|SNV-37121-C-A|1
NIQETEWQSQEGKTGLEAISNHK
>ENST00000325239.11|SNV-147712-T-C|1
KPLASRSNVAHHSK
>FUSION-ENST00000475947.7:648-ENST00000652379.1:25317|875
EGESELNHQTQER
>FUSION-ENST00000535721.1:113-ENST00000543747.1:1459|291
MKVHNVVLR
>FUSION-ENST00000475947.7:648-ENST00000652379.1:25317|835
QAGRQAGRK
>ENST00000427191.6|INDEL-176970-C-CA|1
TVQVPIQKRQLQ
>ENST00000619116.4|SNV-325-C-G|2
IEHAPDLPRPEVR
>ENST00000379935.8|INDEL-31582-G-GA|7
METRVSTLGKK
>FUSION-ENST00000475947.7:648-ENST00000652379.1:25317|92
SALPIIVK
>FUSION-ENST00000535721.1:113-ENST00000543747.1:1459|68
IGQGSIRYYGTHLHGNLSSLK
>FUSION-ENST00000475947.7:648-ENST00000652379.1:25317|866
SPVRTRLLLSVLLHK
>FUSION-ENST00000643019.1:113-ENST00000543747.1:1459|13
YKQPHASGRWSLVDAALVK
>FUSION-ENST00000475947.7:648-ENST00000652379.1:25317|104
MCCCHGNPAQYERNRR
>ENST00000269159.8|SNV-47052-G-A|1
ALVLTEIDPKRDPATLK
>ENST00000477161.1|SNV-156889-G-T|2
MSVVHLEMMSPGGEGDLHTPMLK
>ENST00000236914.7|SNV-21147-A-T|3
MADLTLFSIVEWAR
>FUSION-ENST00000535721.1:113-ENST00000543747.1:1459|237
STSDVKTIAIK
>FUSION-ENST00000535721.1:113-ENST00000543747.1:1459|141
YFDSGPFIVWCLK
>FUSION-ENST00000475947.7:648-ENST00000652379.1:25317|3
IIIIVGVISR
>ENST00000256404.8|SNV-275156-G-A|2
TQGSWKMDR
>FUSION-ENST00000469652.1:9999-ENST00000463213.5:4471|108
QLKTFFTCK
>ENST00000485138.5|SNV-12062-G-A|2
GPQGARPLLR
>FUSION-ENST00000475947.7:648-ENST00000652379.1:25317|313
GRPTALAER
>FUSION-ENST00000475947.7:648-ENST00000652379.1:25317|1303
LPGPPKVLETTGLSR
>ENST00000544210.6|SNV-23909-G-A|1
DFVNVQRIERR
>FUSION-ENST00000475947.7:648-ENST00000652379.1:25317|609
VSFLPVCLLK
>FUSION-ENST00000643019.1:113-ENST00000543747.1:1459|14
YKQPHASGR
>FUSION-ENST00000475947.7:648-ENST00000652379.1:25317|791
TVHVRRR
>FUSION-ENST00000475947.7:648-ENST00000652379.1:25317|1156
SVSFSVSLSDTPVPGRALPLPRE
>FUSION-ENST00000469652.1:9999-ENST00000463213.5:4471|5
PKWSRSYMHTVSFQQASV
>ENST00000348544.4|SNV-16248-G-A|3
KDVVPADVASPESSSCNRFEVTLEK
>FUSION-ENST00000475947.7:648-ENST00000652379.1:25317|1
IIIIVGVISRVEVISNF
>FUSION-ENST00000469652.1:9999-ENST00000463213.5:4471|94
WLKVVFFFFFFF
>ENST00000395314.8|MNV-58978-AGAG-A|2
VIDLLKPDQVEGIQKSGTK
>FUSION-ENST00000475947.7:648-ENST00000652379.1:25317|571
SLCRDPFWR
>FUSION-ENST00000475947.7:648-ENST00000652379.1:25317|1124
SGVASPSTVSKNR
>FUSION-ENST00000670008.1:22456-ENST00000425678.1:15141|199
FGMNRRK
>ENST00000343348.10|SNV-86768-G-A|2
DYIYFFFREIAVEYNTMGK
>FUSION-ENST00000469652.1:9999-ENST00000463213.5:4471|220
PGILSQRCHHFYLPRIGEGWNSTDV
>ENST00000014930.9|SNV-10964-G-C|1
VANYAGGTNDK
>FUSION-ENST00000475947.7:648-ENST00000652379.1:25317|568
DPFWRVPVRSR
>FUSION-ENST00000475947.7:648-ENST00000652379.1:25317|252
SVVRPGYRGER
>FUSION-ENST00000475947.7:648-ENST00000652379.1:25317|1219
MSQSCSCMLER
>FUSION-ENST00000475947.7:648-ENST00000652379.1:25317|1072
MLYRTGELISGLGYLIETTYE
>FUSION-ENST00000475947.7:648-ENST00000652379.1:25317|1340
SQSCTCMLERQIK
>FUSION-ENST00000475947.7:648-ENST00000652379.1:25317|1039
VTSTHKVPTER
>FUSION-ENST00000466801.5:1857-ENST00000484328.1:20325|141
AGAGIAHRVR
>ENST00000503896.6|SNV-4559-G-T|4
AMEVALAPSTAGALGVAASPLQGK
>FUSION-ENST00000475947.7:648-ENST00000652379.1:25317|649
MIDVGVCVIQINTHRSIKK
>FUSION-ENST00000475947.7:648-ENST00000652379.1:25317|1325
ILSDTALTTR
>FUSION-ENST00000475947.7:648-ENST00000652379.1:25317|659
MEIDFCMIDVGVCVIQINTHR
>FUSION-ENST00000535721.1:113-ENST00000543747.1:1459|342
MYNFCNCFTM
>FUSION-ENST00000670008.1:22456-ENST00000425678.1:15141|73
GFSRSLR
>FUSION-ENST00000535721.1:113-ENST00000543747.1:1459|328
EAFAGLSIR
>ENST00000399206.4|SNV-99402-T-G|1
HCVFLPLSSGAHPSVPPRRK
>ENST00000296794.10|SNV-257625-C-A|5
LRNSNILAR
>FUSION-ENST00000535721.1:113-ENST00000543747.1:1459|214
EKRFEEF
>FUSION-ENST00000475947.7:648-ENST00000652379.1:25317|601
EGIVDKDVYFTYEKR
>FUSION-ENST00000475947.7:648-ENST00000652379.1:25317|90
SALPIIVKQNSPSVGLFTH
>FUSION-ENST00000475947.7:648-ENST00000652379.1:25317|563
ALPERACGPRGR
>FUSION-ENST00000466801.5:1857-ENST00000484328.1:20325|126
AGPAGCPTR
>FUSION-ENST00000469652.1:9999-ENST00000463213.5:4471|119
SYLNICS
>FUSION-ENST00000475947.7:648-ENST00000652379.1:25317|1341
MSQSCTCMLERQIK
>FUSION-ENST00000475947.7:648-ENST00000652379.1:25317|1318
ENETPPP
>FUSION-ENST00000547379.6:108990-ENST00000546345.5:93971|1
EATTTSETERGGKK
>FUSION-ENST00000475947.7:648-ENST00000652379.1:25317|303
TEDPLPGAARGGPKSF
>FUSION-ENST00000475947.7:648-ENST00000652379.1:25317|1005
LFLSSLPSTSCPHHHFGARR
>ENST00000606080.2|SNV-92290-G-C|2
TSDGLCLK
>FUSION-ENST00000406569.7:9999-ENST00000463213.5:4471|2
VYKVVFHVLVLTYYPK
>FUSION-ENST00000535721.1:113-ENST00000543747.1:1459|455
MYLFSAPR
>FUSION-ENST00000469652.1:9999-ENST00000463213.5:4471|186
MIAPLHLR
>FUSION-ENST00000535721.1:113-ENST00000543747.1:1459|330
MIHLPQPPKVLGLQD
>FUSION-ENST00000475947.7:648-ENST00000652379.1:25317|1226
SLCLSLFLSVSLSLSVR
>FUSION-ENST00000475947.7:648-ENST00000652379.1:25317|491
SCLSRLPGPAGLLFSRASERPDSR
>FUSION-ENST00000475947.7:648-ENST00000652379.1:25317|438
SKPTRSAPLRPRPGGGR
>ENST00000360909.7|SNV-178809-G-C|3
DLFTKAVKHFAEEAGK
>ENST00000339615.9|INDEL-6329-T-TC|15
RLWGLPVLRSSAK
>FUSION-ENST00000475947.7:648-ENST00000652379.1:25317|180
AHTRPSPAVESGRERR
>ENST00000415654.5|SNV-53131-G-C|3
TTTNAKSPLLQESLFATGSEWRQR
>ENST00000491071.6|SNV-420618-A-G|3
QATGSGSSQELDR
>FUSION-ENST00000475947.7:648-ENST00000652379.1:25317|371
AAWIPQLGIME
>ENST00000474495.1|SNV-118663-C-T|5
LAMLTGLCQGCGTRQVNK
>FUSION-ENST00000670008.1:22456-ENST00000425678.1:15141|83
AYKDITIYEHGID
>ENST00000278302.9|SNV-14776-G-A|5
FVGAKVSGPSCLKK
>FUSION-ENST00000466801.5:1857-ENST00000484328.1:20325|65
RPLFPPPPSEQPRGGRER
>FUSION-ENST00000475947.7:648-ENST00000652379.1:25317|923
GGAFGGDAIVGLNT
>FUSION-ENST00000475947.7:648-ENST00000652379.1:25317|1027
RYDPLNNIFANQK
>ENST00000419761.6|SNV-70728-C-A|7
GPSKDDTYWKEINAAMALTNLAK
>FUSION-ENST00000535721.1:113-ENST00000543747.1:1459|60
CALRFHQIFKER
>ENST00000350210.6|SNV-7586-G-A|6
ESLHLRSCRDLSSSSSLR
>FUSION-ENST00000670008.1:22456-ENST00000425678.1:15141|215
LSSFNKPFWEAFPCK
>FUSION-ENST00000469652.1:9999-ENST00000463213.5:4471|246
MTPQPFRS
>ENST00000379935.8|INDEL-31582-G-GA|2
LETMKTEFLHVK
>FUSION-ENST00000466801.5:1857-ENST00000484328.1:20325|98
DGAAQVPGSRPRDLVAR
>FUSION-ENST00000367480.7:148949-ENST00000442094.5:73026|2
CKSPTSGNLVFFYFINNYDLQNPR
>FUSION-ENST00000466801.5:1857-ENST00000484328.1:20325|92
LPTGLGVPCPGRAR
>FUSION-ENST00000670008.1:22456-ENST00000425678.1:15141|194
CVHVFVCLCVACV
>ENST00000491888.1|SNV-14083-A-T|4
RLGCDMVVLAEHAS
>ENST00000661974.1|SNV-14662-C-A|2
IDKDEEFAGSSPQSSKYTVVK
>FUSION-ENST00000475947.7:648-ENST00000652379.1:25317|389
YSHDPPGSFR
>ENST00000642197.1|SNV-219670-G-A|3
NVINYQMKTSEKLINLAK
>FUSION-ENST00000475947.7:648-ENST00000652379.1:25317|1355
MTVLAWAERGGPGTR
>FUSION-ENST00000475947.7:648-ENST00000652379.1:25317|161
MGQSVLRDGR
>FUSION-ENST00000469652.1:9999-ENST00000463213.5:4471|359
AVISAPQDAEGGELLEPGRWRLQ
>ENST00000622993.1|SNV-241-C-A|14
GWPEPAEPGR
>FUSION-ENST00000535721.1:113-ENST00000543747.1:1459|52
KILSRGLGSLGSHH
>ENST00000622495.4|INDEL-12925-A-AA|3
YYAKKNSLLPAATEDLK
>FUSION-ENST00000475947.7:648-ENST00000652379.1:25317|920
MTDGVSYQCSFVNRVR
>ENST00000452339.6|SNV-206085-G-A|1
SMEMQDLASPHTLVGGGNTPGSSK
>ENST00000317897.5|SNV-548-T-C|5
KSPITRSETVK
>FUSION-ENST00000475947.7:648-ENST00000652379.1:25317|440
AFIRSKPTR
>ENST00000606080.2|SNV-92290-G-C|3
IFSTLNEFVSHYTKTSDGLCLK
>FUSION-ENST00000670008.1:22456-ENST00000425678.1:15141|279
GARRPPGR
>FUSION-ENST00000469652.1:9999-ENST00000463213.5:4471|142
NLNANENS
>ENST00000265643.4|SNV-7150-C-T|3
EAGAFDR
>FUSION-ENST00000547379.6:108990-ENST00000546345.5:93971|3
EATTTSETER
>FUSION-ENST00000475947.7:648-ENST00000652379.1:25317|219
ESGSDPRIRSGGDGR
>FUSION-ENST00000670008.1:22456-ENST00000425678.1:15141|120
KRVSDGL
>FUSION-ENST00000527299.1:18189-ENST00000467567.1:56328|14
QMLITENDLCKFKYQK
>ENST00000361972.8|SNV-191002-C-T|5
NMKLEAVNLR
>FUSION-ENST00000475947.7:648-ENST00000652379.1:25317|54
MLPTLVSNSCPQAIR
>FUSION-ENST00000475947.7:648-ENST00000652379.1:25317|1122
LSVSVSGSR
>FUSION-ENST00000535721.1:113-ENST00000543747.1:1459|290
KVHNVVLR
>FUSION-ENST00000535721.1:113-ENST00000543747.1:1459|476
MSATGLSTAEIVININKNKGR
>FUSION-ENST00000469652.1:9999-ENST00000463213.5:4471|70
HRWKPQHK
>FUSION-ENST00000535721.1:113-ENST00000543747.1:1459|471
MFYECYR
>FUSION-ENST00000466801.5:1857-ENST00000484328.1:20325|106
GALPWEGARAWQR
>ENST00000348564.11|SNV-96788-A-T|3
CPDYIIQKLNFVNKK
>FUSION-ENST00000670008.1:22456-ENST00000425678.1:15141|79
GAQRPPCFRVFGGR
>ENST00000525898.5|SNV-50864-G-A|4
MGSIVTELIR
>FUSION-ENST00000527299.1:18189-ENST00000467567.1:56328|1
QMGKIFDQGN
>FUSION-ENST00000668333.1:648-ENST00000652379.1:25317|1553
AWLPGSCARVAFAAGAAAR
>FUSION-ENST00000475947.7:648-ENST00000652379.1:25317|762
QARPTWR
>FUSION-ENST00000670008.1:17538-ENST00000425678.1:15141|25
CVYVHMCSCMCVLVWGMPVCAR
>ENST00000368804.5|SNV-3349-G-C|3
REQEEQRR
>ENST00000542713.1|SNV-131308-G-C|3
EQQCILYLGPRPK
>FUSION-ENST00000475947.7:648-ENST00000652379.1:25317|699
GFLVFLRVFNPRGLFR
>FUSION-ENST00000475947.7:648-ENST00000652379.1:25317|1347
GTGDAEACLREEGWK
>FUSION-ENST00000475947.7:648-ENST00000652379.1:25317|471
RWCGRVGFVAAVAPGPPVAGPR
>FUSION-ENST00000670008.1:22456-ENST00000425678.1:15141|135
WGGESRSAWGSCWQMAGAGHLPFR
>ENST00000590967.5|INDEL-29454-T-TG|1
HQNERTH
>ENST00000636805.1|INDEL-100868-C-CA|2
IESSCGR
>ENST00000622993.1|SNV-241-C-A|32
QGQRAALPAEGR
>FUSION-ENST00000475947.7:648-ENST00000652379.1:25317|1440
LSLPKCWDDWR
>FUSION-ENST00000475947.7:648-ENST00000652379.1:25317|347
LTSYATPER
>FUSION-ENST00000469652.1:9999-ENST00000463213.5:4471|263
VLQFNLK
>ENST00000254770.2|SNV-593-G-A|4
MGETISKR
>FUSION-ENST00000535721.1:113-ENST00000543747.1:1459|173
IMEVGNWFVR
>ENST00000498580.5|SNV-7542-C-T|1
EEYRLSATQQNSRGPAVEK
>FUSION-ENST00000670008.1:22456-ENST00000425678.1:15141|212
MCCMCVICNSK
>FUSION-ENST00000475947.7:648-ENST00000652379.1:25317|696
MVRSRLTAPSASQVQAILLPQPPD
>ENST00000295878.8|SNV-78271-T-C|2
VIQSWLQYVTDLQEEVR
>FUSION-ENST00000475947.7:648-ENST00000652379.1:25317|1016
MIELHCCNKSPQRSPYLTK
>FUSION-ENST00000475947.7:648-ENST00000652379.1:25317|769
GGGLRLRPPRSPGR
>ENST00000559700.5|SNV-7062-A-G|4
IKSIDAGPGK
>ENST00000506507.5|SNV-64337-G-A|4
PLLWVRSILSLRMTSTCHMLSG
>FUSION-ENST00000469652.1:9999-ENST00000463213.5:4471|96
QVIQNCMWLKVVFFFFFFF
>ENST00000569980.1|SNV-12229-A-C|4
MMQDSSPDFADTWRFLENR
>FUSION-ENST00000535721.1:113-ENST00000543747.1:1459|357
GGGRALR
>ENST00000539068.5|SNV-152744-G-A|1
GTDSQAMEEEKPEGHI
>FUSION-ENST00000466801.5:1857-ENST00000484328.1:20325|60
GVGRAALPRFGFLR
>FUSION-ENST00000475947.7:648-ENST00000652379.1:25317|1374
RNPTQRLAAAED
>FUSION-ENST00000535721.1:113-ENST00000543747.1:1459|151
GVRSQENR
>FUSION-ENST00000469652.1:9999-ENST00000463213.5:4471|194
IYFFLFIT
>FUSION-ENST00000670008.1:22456-ENST00000425678.1:15141|71
GLNHIVCGPWWR
>FUSION-ENST00000475947.7:648-ENST00000652379.1:25317|1054
HQPSPSASL
>ENST00000368804.5|SNV-3349-G-C|1
EQEEQRREQQLR
>ENST00000367478.9|SNV-29527-A-C|5
EKQELQDDQR
>ENST00000367265.9|SNV-62333-A-G|1
ELCSCPPYEYKLRYR
>FUSION-ENST00000469652.1:9999-ENST00000463213.5:4471|179
IRSCLEK
>FUSION-ENST00000475947.7:648-ENST00000652379.1:25317|1228
VDLVSCLFHRHHRR
>ENST00000348544.4|SNV-16248-G-A|1
DVVPADVASPESSSCNRFEVTLEK
>FUSION-ENST00000670008.1:22456-ENST00000425678.1:15141|202
TQSLAVVSIEPWGGQL
>FUSION-ENST00000469652.1:9999-ENST00000463213.5:4471|73
LVPVFLLYEDTFQKERL
>FUSION-ENST00000475947.7:648-ENST00000652379.1:25317|1117
YPPPSLFLQK
>FUSION-ENST00000475947.7:648-ENST00000652379.1:25317|1125
SGVASPSTVSK
>FUSION-ENST00000475947.7:648-ENST00000652379.1:25317|1049
NPRSGFGFLAR
>FUSION-ENST00000475947.7:648-ENST00000652379.1:25317|969
STVRMVLR
>FUSION-ENST00000475947.7:648-ENST00000652379.1:25317|457
RGAAGPPSCLWR
>FUSION-ENST00000469652.1:9999-ENST00000463213.5:4471|316
TLKFAYVINNVNIK
>ENST00000399206.4|SNV-99402-T-G|3
HCVFLPLSSGAHPSVPPR
>FUSION-ENST00000670008.1:17538-ENST00000425678.1:15141|40
CRVCMCV
>FUSION-ENST00000475947.7:648-ENST00000652379.1:25317|1489
VGRLGSDWTTPDRAVLGGGLTYR
>FUSION-ENST00000535721.1:113-ENST00000543747.1:1459|89
QEFLTGR
>FUSION-ENST00000475947.7:648-ENST00000652379.1:25317|1224
SVSLFLPVSVSASLSLSR
>ENST00000590967.5|INDEL-29454-T-TG|9
SRDSVNFCSPHCNPRLK
>FUSION-ENST00000543216.5:811-ENST00000422047.1:96909|3
TKALLGKVK
>ENST00000530442.5|SNV-2396-G-A|2
MASSGSIPR
>ENST00000636805.1|INDEL-100868-C-CA|3
KIESSCGRTDNS
>ENST00000419761.6|SNV-70728-C-A|1
GKDKLQGTTSCIIQK
>FUSION-ENST00000475947.7:648-ENST00000652379.1:25317|802
LILNRNLGR
>ENST00000471714.5|SNV-204060-C-A|5
TTQAPHRFYTTVRPRTSDKPHIR
>FUSION-ENST00000469652.1:9999-ENST00000463213.5:4471|358
MRKLGDR
>ENST00000396073.4|SNV-5725-A-T|3
TDQTQETQIPNQTQSK
>ENST00000366955.8|SNV-43724-C-T|4
EKSSTAMEMLQTQLKEFNER
>FUSION-ENST00000475947.7:648-ENST00000652379.1:25317|1531
VGTVRSGRVCR
>ENST00000619116.4|SNV-325-C-G|3
IDYVSSAVRIEHAPDLPRPEVR
>FUSION-ENST00000670008.1:22456-ENST00000425678.1:15141|19
AQCHQRGFVPVNAGPALAR
>FUSION-ENST00000670008.1:22456-ENST00000425678.1:15141|1
SWVPAFSFHRE
>ENST00000390654.8|SNV-343984-G-A|2
GLDGAKGEKGASGEK
>ENST00000416961.6|SNV-3946-C-T|2
TALCAAAALRGPRVSVSR
>ENST00000527189.5|SNV-2396-G-A|3
ASSGSIPRGLLALGGHR
>FUSION-ENST00000475947.7:648-ENST00000652379.1:25317|513
AAGRASPARR
>FUSION-ENST00000475947.7:648-ENST00000652379.1:25317|737
GPARWLKPVIPSLWEAK
>ENST00000368804.5|SNV-3350-A-T|1
EQEEVRREQQLR
>FUSION-ENST00000670008.1:22456-ENST00000425678.1:15141|41
RINHDRR
>FUSION-ENST00000475947.7:648-ENST00000652379.1:25317|1065
DARDSAK
>FUSION-ENST00000475947.7:648-ENST00000652379.1:25317|1196
MPLSPPPPKMK
>FUSION-ENST00000535721.1:113-ENST00000543747.1:1459|305
MISDFKR
>ENST00000255784.5|SNV-12636-C-T|1
DAFSHVVENTAFFGDVVLCFPR
>ENST00000409762.5|SNV-97363-C-G|1
ISAPGGEIEVDDYLGFLPTFGPC
>FUSION-ENST00000475947.7:648-ENST00000652379.1:25317|895
MPTLGVNGLTAAGPPNK
>ENST00000366955.8|SNV-43724-C-T|2
EFNERVAALHNDQEACK
>FUSION-ENST00000469652.1:9999-ENST00000463213.5:4471|99
MQVIQNCMWLK
>ENST00000396073.4|SNV-5725-A-T|6
RHNKTDQTQETQIPNQTQSK
>ENST00000461003.5|SNV-13442-G-C|3
HEFESER
>FUSION-ENST00000475947.7:648-ENST00000652379.1:25317|726
ASMVKPRLYSQYTTLAGR
>FUSION-ENST00000475947.7:648-ENST00000652379.1:25317|1287
IRNGVRR
>FUSION-ENST00000475947.7:648-ENST00000652379.1:25317|1456
LGPGVRDQAGRR
>FUSION-ENST00000497874.5:4792-ENST00000263441.11:160422|34
VSMLTKTKR
>FUSION-ENST00000670008.1:22456-ENST00000425678.1:15141|53
VPDGLNQE
>FUSION-ENST00000475947.7:648-ENST00000652379.1:25317|1144
WHSPLTRVGKR
>FUSION-ENST00000469652.1:9999-ENST00000463213.5:4471|389
LVPLILVSLGEF
>FUSION-ENST00000475947.7:648-ENST00000652379.1:25317|587
CASGPAAGVGLPGPVDQR
>FUSION-ENST00000475947.7:648-ENST00000652379.1:25317|327
LALIKSLPFVHTAR
>FUSION-ENST00000670008.1:22456-ENST00000425678.1:15141|78
DITIYEHGID
>FUSION-ENST00000670008.1:17538-ENST00000425678.1:15141|63
CICTCAGCSWCVLTCL
>ENST00000318184.9|SNV-46177-C-G|3
GFFPTPRYVLDYRGR
>ENST00000297581.2|SNV-15927-T-A|2
LGLLSSILMQLK
>ENST00000504745.1|SNV-146639-A-G|1
FPAQVGTALIDCAF
>FUSION-ENST00000475947.7:648-ENST00000652379.1:25317|103
CCCHGNPAQYER
>FUSION-ENST00000475947.7:648-ENST00000652379.1:25317|31
FKQTASFLFR
>FUSION-ENST00000475947.7:648-ENST00000652379.1:25317|23
YVCMYVSEMGFGVLSCCPRWSR
>FUSION-ENST00000469652.1:9999-ENST00000463213.5:4471|281
VTLIKTVILNFNLTCR
>ENST00000342935.7|SNV-50864-G-A|3
CLLGLLKQEMGSIVTELIRDYNSSR
>ENST00000268720.9|SNV-7758-C-T|1
GGHMQGWQIVAQKKVTRPLLLK
>FUSION-ENST00000670008.1:22456-ENST00000425678.1:15141|136
MWGGESRSAWGSCWQMAGAGHLPFR
>ENST00000289672.6|SNV-93540-G-A|2
SLQIEIEFSKPVTR
>FUSION-ENST00000475947.7:648-ENST00000652379.1:25317|304
TEDPLPGAARGGPK
>FUSION-ENST00000475947.7:648-ENST00000652379.1:25317|760
QARPTWRNPVSIENTKLAGR
>ENST00000379935.8|INDEL-31582-G-GA|1
LETMKTEFLHVKR
>ENST00000622993.1|SNV-241-C-A|24
SGSNDHGPARAR
>FUSION-ENST00000475947.7:648-ENST00000652379.1:25317|1297
MALYTERSGSR
>FUSION-ENST00000670008.1:22456-ENST00000425678.1:15141|201
MFGMNRR
>FUSION-ENST00000670008.1:17538-ENST00000425678.1:15141|14
ACTCVYVCVYVCARGNRW
>FUSION-ENST00000497874.5:4792-ENST00000263441.11:160422|35
VSMLTKTK
>FUSION-ENST00000535721.1:113-ENST00000543747.1:1459|473
RSSQNKPPL
>FUSION-ENST00000475947.7:648-ENST00000652379.1:25317|1332
QIKVRGEK
>FUSION-ENST00000475947.7:648-ENST00000652379.1:25317|334
GLQLFPMNEEFPVSAGHK
>FUSION-ENST00000670008.1:17538-ENST00000425678.1:15141|73
GEGLKGR
>ENST00000469344.1|SNV-17019-T-G|9
ASWSSFVHIKR
>FUSION-ENST00000475947.7:648-ENST00000652379.1:25317|694
SRLTAPSASQVQAILLPQPPD
>FUSION-ENST00000670008.1:22456-ENST00000425678.1:15141|281
SPPIAVF
>FUSION-ENST00000475947.7:648-ENST00000652379.1:25317|1257
SISVFLGRSLSFSRSR
>FUSION-ENST00000469652.1:9999-ENST00000463213.5:4471|104
AFGANFNFLFF
>ENST00000312413.10|SNV-30971-C-T|3
SQSMKSYPFSELR
>FUSION-ENST00000535721.1:113-ENST00000543747.1:1459|53
ERGNTGDEVFSG
>FUSION-ENST00000670008.1:22456-ENST00000425678.1:15141|38
INHDRRAPISPR
>ENST00000548855.5|SNV-19640-C-T|4
TSCRSCGQMPCLWR
>FUSION-ENST00000475947.7:648-ENST00000652379.1:25317|1529
SFFLFSLDGVSLLSPRVEYDGGSR
>ENST00000504357.1|SNV-809-G-A|2
MLPLQGLGEEWHLQFKTVF
>ENST00000396068.6|SNV-21267-G-A|2
ELACLHGRFDK
>FUSION-ENST00000475947.7:648-ENST00000652379.1:25317|1294
ALYTERSGSRLSSR
>ENST00000315939.11|SNV-144920-G-A|4
HLKEIQNLQSRQK
>FUSION-ENST00000475947.7:648-ENST00000652379.1:25317|611
CLCYTNKYTSLYK
>FUSION-ENST00000475947.7:648-ENST00000652379.1:25317|1014
SPQRSPYLTK
>FUSION-ENST00000475947.7:648-ENST00000652379.1:25317|1043
ESCSVPQAGVQWR
>FUSION-ENST00000475947.7:648-ENST00000652379.1:25317|1116
YPPPSLFLQKK
>FUSION-ENST00000466801.5:1857-ENST00000484328.1:20325|144
GLSHSRAGAGIAHR
>FUSION-ENST00000475947.7:648-ENST00000652379.1:25317|1393
GEARRGTAHR
>FUSION-ENST00000535721.1:113-ENST00000543747.1:1459|258
KEITRNIWK
>FUSION-ENST00000475947.7:648-ENST00000652379.1:25317|1335
LERQIKVR
>FUSION-ENST00000475947.7:648-ENST00000652379.1:25317|1166
RLQGAEIAPLHYGPGCRVSETR
>FUSION-ENST00000475947.7:648-ENST00000652379.1:25317|215
REASSAVTRPIPEKPAGAPGR
>ENST00000520341.2|SNV-924-C-G|3
GVSAGAVALSGPGPGGEVR
>FUSION-ENST00000475947.7:648-ENST00000652379.1:25317|1201
SATMQYLGPFFFSSSSFLSFFLD
>ENST00000474260.1|SNV-41149-C-T|12
VVQISEYAEEPKEGGTRVCSETTAR
>FUSION-ENST00000466801.5:1857-ENST00000484328.1:20325|127
GPLCRAGPAGCPTRGLEPASR
>FUSION-ENST00000535721.1:113-ENST00000543747.1:1459|189
EDYGSGKLVC
>FUSION-ENST00000475947.7:648-ENST00000652379.1:25317|183
LLPSSRPRPAPRPRSPADATPRR
>FUSION-ENST00000469652.1:9999-ENST00000463213.5:4471|301
EWILLKFQTMDVG
>ENST00000374530.7|SNV-640180-C-T|5
TKNAPLLPSR
>FUSION-ENST00000475947.7:648-ENST00000652379.1:25317|1074
THAGGSKTTR
>FUSION-ENST00000367481.7:148949-ENST00000442094.5:73026|15
KLSLPTDLKPDLGFK
>FUSION-ENST00000535721.1:113-ENST00000543747.1:1459|433
GKLVCQR
>ENST00000525971.6|SNV-20024-C-A|1
LNWETMI
>FUSION-ENST00000475947.7:648-ENST00000652379.1:25317|937
MSRIDPDSISKTS
>ENST00000612688.1|INDEL-560-C-CCATGTGCTTTAC|5
ALYFHEAENVLYHVLYNRQLLR
>FUSION-ENST00000466801.5:1857-ENST00000484328.1:20325|161
RVDSMAR
>FUSION-ENST00000469652.1:9999-ENST00000463213.5:4471|295
NEMKQIVLLKR
>FUSION-ENST00000475947.7:648-ENST00000652379.1:25317|30
FKQTASFLFRVK
>ENST00000512175.3|SNV-65925-A-G|6
KMQTKISLSTLGAIATPR
>ENST00000491888.1|SNV-14083-A-T|5
MRLGCDMVVLAEHAS
>FUSION-ENST00000466801.5:1857-ENST00000484328.1:20325|53
FGFLRQQPQQNSCGSARPERAR
>FUSION-ENST00000469652.1:9999-ENST00000463213.5:4471|120
CVFHNLKSYLNICS
>FUSION-ENST00000475947.7:648-ENST00000652379.1:25317|982
LECDGVISAHCNR
>ENST00000529035.1|SNV-29033-A-G|2
MGQVIPIYGFGIFLYILYILFKLSK
>FUSION-ENST00000469652.1:9999-ENST00000463213.5:4471|328
RHQAWLILYF
>FUSION-ENST00000475947.7:648-ENST00000652379.1:25317|1272
MHTDIQERKK
>FUSION-ENST00000475947.7:648-ENST00000652379.1:25317|741
AEAGESLEPGK
>ENST00000406213.1|SNV-3785-C-T|1
AAGSWVEPAQTAWVPAALRRR
>ENST00000249373.8|SNV-629-C-T|3
GAASSGNAIGPGPR
>FUSION-ENST00000670008.1:22456-ENST00000425678.1:15141|12
SSRTAGR
>FUSION-ENST00000475947.7:648-ENST00000652379.1:25317|214
EASSAVTRPIPEKPAGAPGR
>FUSION-ENST00000475947.7:648-ENST00000652379.1:25317|856
HSGLVLAI
>ENST00000284322.9|SNV-204060-C-A|2
HGVKQAPRPSGADR
>FUSION-ENST00000475947.7:648-ENST00000652379.1:25317|335
DGDRGLQLFPMNEEFPVSAGHK
>FUSION-ENST00000535721.1:113-ENST00000543747.1:1459|409
TWCELEKELFGLHVDSNFVRMGFA
>FUSION-ENST00000475947.7:648-ENST00000652379.1:25317|989
MYVFIFFNLFLLRRR
>FUSION-ENST00000466801.5:1857-ENST00000484328.1:20325|148
MPCGARGLSHSR
>FUSION-ENST00000535721.1:113-ENST00000543747.1:1459|135
DHSGQERVQR
>FUSION-ENST00000475947.7:648-ENST00000652379.1:25317|926
TEESNFVTSR
>FUSION-ENST00000475947.7:648-ENST00000652379.1:25317|1087
WSVGQRGDQEGR
>FUSION-ENST00000475947.7:648-ENST00000652379.1:25317|285
GGIPRPLQSAEGAPPAR
>FUSION-ENST00000475947.7:648-ENST00000652379.1:25317|456
RGAAGPPSCLWRWDPAAVFSWWPGR
>ENST00000608113.1|INDEL-412-T-TGTAAAGCACATG|6
MVKHIFR
>FUSION-ENST00000535721.1:113-ENST00000543747.1:1459|380
ACGAPEK
>FUSION-ENST00000475947.7:648-ENST00000652379.1:25317|1168
RRLQGAEIAPLHYGPGCR
>ENST00000289746.3|SNV-23408-A-C|3
RGPKSGGR
>ENST00000309859.8|SNV-41315-G-A|2
MTSSLGDIPVSR
>FUSION-ENST00000475947.7:648-ENST00000652379.1:25317|1513
MEKMKEINTK
>ENST00000014930.9|SNV-10964-G-C|2
EAMPKVANYAGGTNDK
>FUSION-ENST00000475947.7:648-ENST00000652379.1:25317|1193
PLSPPPPKMKAK
>FUSION-ENST00000475947.7:648-ENST00000652379.1:25317|562
ACGPRGR
>FUSION-ENST00000466801.5:1857-ENST00000484328.1:20325|82
RGGRAPPR
>ENST00000512175.3|SNV-65925-A-G|5
MQTKISLSTLGAIATPR
>ENST00000476588.5|SNV-21155-G-A|1
LTICCPA
>ENST00000493837.6|SNV-6237-C-A|2
MWAVACSSAWLGQGLQEALP
>ENST00000243052.8|SNV-19640-C-T|2
SDAVPLEVRDWLASTFTQQAR
>FUSION-ENST00000535721.1:113-ENST00000543747.1:1459|339
NENYQTG
>FUSION-ENST00000475947.7:648-ENST00000652379.1:25317|878
GKDFNEGSFGHILILW
>FUSION-ENST00000475947.7:648-ENST00000652379.1:25317|1286
RRGAGTCNPSYSGGWGGR
>FUSION-ENST00000475947.7:648-ENST00000652379.1:25317|957
HKHHLDPLREFSGR
>FUSION-ENST00000469652.1:9999-ENST00000463213.5:4471|137
MKIAKCYIVVVFK
>FUSION-ENST00000469652.1:9999-ENST00000463213.5:4471|24
VQVLHAYCIISAGIR
>ENST00000359263.9|SNV-102364-C-A|1
AVFDGNYYY
>ENST00000525971.6|SNV-20024-C-A|8
YENTDNKTELGNYDLKGNLK
>FUSION-ENST00000475947.7:648-ENST00000652379.1:25317|789
MTGVSHRPRPIYLFINFESR
>FUSION-ENST00000475947.7:648-ENST00000652379.1:25317|890
MEVPVPSGTVSGER
>ENST00000360242.9|SNV-159498-A-C|2
EFDILLGQHNDEMPELSGNIK
>FUSION-ENST00000535721.1:113-ENST00000543747.1:1459|384
RQVSTGGRACGAPEK
>ENST00000294304.12|SNV-101392-A-C|1
CGCASHYPLDPSSR
>FUSION-ENST00000670008.1:22456-ENST00000425678.1:15141|285
QKPVSHRPSFCPAQSCICVCER
>FUSION-ENST00000535721.1:113-ENST00000543747.1:1459|287
VHNVVLR
>ENST00000492914.1|SNV-22942-C-T|11
MMMAVTFLLTLRR
>ENST00000264107.11|SNV-38203-C-T|4
RLLLVGALRAEALPLQR
>ENST00000530546.5|SNV-11348-C-T|1
FSLSCCTPLSGELPCLCSSTCS
>FUSION-ENST00000527299.1:18189-ENST00000467567.1:56328|8
IYASLSTK
>FUSION-ENST00000535721.1:113-ENST00000543747.1:1459|267
FPYEGTQCSSQEQLQERQELTR
>FUSION-ENST00000535721.1:113-ENST00000543747.1:1459|215
MEKRFEEF
>FUSION-ENST00000475947.7:648-ENST00000652379.1:25317|1392
EPLRLDSGE
>FUSION-ENST00000475947.7:648-ENST00000652379.1:25317|1190
MTCPLCHRLTP
>FUSION-ENST00000535721.1:113-ENST00000543747.1:1459|209
KPDLTKSRGV
>ENST00000367649.7|SNV-364034-A-T|4
ASIDSSLENLSTASSRSQSNSEVFK
>ENST00000475954.5|INDEL-120975-G-GT|6
MANSFSGFSSPPLS
>FUSION-ENST00000466801.5:1857-ENST00000484328.1:20325|91
LPTGLGVPCPGRARGHGR
>FUSION-ENST00000670008.1:22456-ENST00000425678.1:15141|227
TQLVSGRTRR
>FUSION-ENST00000475947.7:648-ENST00000652379.1:25317|370
MIKRDGR
>ENST00000295452.5|SNV-82961-G-A|5
DCASFFCCFEDCRTGSWREGK
>FUSION-ENST00000535721.1:113-ENST00000543747.1:1459|331
IHLPQPPK
>FUSION-ENST00000475947.7:648-ENST00000652379.1:25317|344
SASPNFLEGQVAFSHPR
>FUSION-ENST00000475947.7:648-ENST00000652379.1:25317|233
MPTLIRPQK
>FUSION-ENST00000475947.7:648-ENST00000652379.1:25317|1481
GCVGMEMSPRMPSFPSVCLQLPQA
>ENST00000332857.7|INDEL-3466-C-CACTCAGGCCCCA|1
ETTMSPLLFQAQPLSHTQAPR
>FUSION-ENST00000475947.7:648-ENST00000652379.1:25317|799
NLGRQLLASRTLSR
>FUSION-ENST00000475947.7:648-ENST00000652379.1:25317|545
VAWAGGVVGDATSRPR
>FUSION-ENST00000475947.7:648-ENST00000652379.1:25317|225
SEGTGDGLRCPRPIERESGSDPR
>FUSION-ENST00000469652.1:9999-ENST00000463213.5:4471|78
MLVPVFLLYEDTFQK
>ENST00000531259.5|SNV-30335-G-T|1
ALFQQFTCVLPILDNLLKANVINK
>FUSION-ENST00000535721.1:113-ENST00000543747.1:1459|194
ERAWDSNDASSW
>ENST00000619116.4|SNV-325-C-G|4
NRIDYVSSAVRIEHAPDLPRPEVR
>FUSION-ENST00000535721.1:113-ENST00000543747.1:1459|24
FFSVSCFIFVSNVD
>ENST00000492661.5|SNV-144389-G-A|3
NFNKDRDLVDWWTQQSASNFK
>FUSION-ENST00000475947.7:648-ENST00000652379.1:25317|364
GHSYCAARGEILGPAQDGPERK
>ENST00000321105.10|SNV-13089-C-A|4
RHRLFNHK
>FUSION-ENST00000475947.7:648-ENST00000652379.1:25317|74
PGRFLPFFNLIF
>FUSION-ENST00000475947.7:648-ENST00000652379.1:25317|57
TTTPADFYVVSHVFRR
>ENST00000409508.8|SNV-192750-A-G|1
TVFVGDTLASLSEGYIVSR
>FUSION-ENST00000670008.1:22456-ENST00000425678.1:15141|13
TWLRSSRTAGR
>FUSION-ENST00000535721.1:113-ENST00000543747.1:1459|223
SFSLYILEPCVLTGK
>FUSION-ENST00000535721.1:113-ENST00000543747.1:1459|42
ALGIRERVVNK
>FUSION-ENST00000475947.7:648-ENST00000652379.1:25317|597
DVYFTYEKRR
>FUSION-ENST00000475947.7:648-ENST00000652379.1:25317|553
GPRALRVWLR
>ENST00000361217.9|SNV-6501-C-T|4
KLLSPRTLLR
>FUSION-ENST00000475947.7:648-ENST00000652379.1:25317|1417
RCHVWLISYF
>FUSION-ENST00000475947.7:648-ENST00000652379.1:25317|640
GSSIKTFILR
>ENST00000480613.5|SNV-15939-G-A|10
MPVSVQPPSQYDIPRLAAFLR
>ENST00000520341.2|SNV-924-C-G|2
GVSAGAVALSGPGPGGEVRSAR
>FUSION-ENST00000670008.1:17538-ENST00000425678.1:15141|18
MPVCARACTCVYVCVYVCARGNR
>ENST00000492914.1|SNV-22942-C-T|12
MMMAVTFLLTLR
>FUSION-ENST00000535721.1:113-ENST00000543747.1:1459|324
KTTKLVR
>FUSION-ENST00000475947.7:648-ENST00000652379.1:25317|6
MLWAHVVSFQTSMIIIIVGVISR
>FUSION-ENST00000535721.1:113-ENST00000543747.1:1459|137
DLNPGELLNPPKVR
>FUSION-ENST00000475947.7:648-ENST00000652379.1:25317|417
RPIRTSALSTFDGSRR
>FUSION-ENST00000670008.1:17538-ENST00000425678.1:15141|6
SSASCHTWVHSRGVWTLG
>FUSION-ENST00000535721.1:113-ENST00000543747.1:1459|368
MNGGREGIK
>FUSION-ENST00000475947.7:648-ENST00000652379.1:25317|1149
SHFPGGSLGR
>FUSION-ENST00000535721.1:113-ENST00000543747.1:1459|132
MLQRRPR
>FUSION-ENST00000251507.8:718196-ENST00000426262.1:8128|2
LMEQACNIKVR
>FUSION-ENST00000475947.7:648-ENST00000652379.1:25317|168
GSRVQIPESGVAEMGAAR
>FUSION-ENST00000535721.1:113-ENST00000543747.1:1459|385
RQVSTGGR
>FUSION-ENST00000466801.5:1857-ENST00000484328.1:20325|21
SERPLPALSQ
>FUSION-ENST00000475947.7:648-ENST00000652379.1:25317|332
MNEEFPVSAGHK
>FUSION-ENST00000475947.7:648-ENST00000652379.1:25317|1293
SGSRLSSR
>ENST00000530675.5|SNV-30335-G-T|1
MALFQQFTCVLPILDNLLKANVINK
>FUSION-ENST00000670008.1:22456-ENST00000425678.1:15141|198
MSKTQSSLVC
>FUSION-ENST00000670008.1:22456-ENST00000425678.1:15141|133
TQRPQVRGMQEHHR
>FUSION-ENST00000466801.5:1857-ENST00000484328.1:20325|78
RPGAGGGHLRGHCAGHRPGR
>ENST00000280591.10|INDEL-20524-C-CTAAACT|8
IWVELKKILVGLPK
>FUSION-ENST00000475947.7:648-ENST00000652379.1:25317|320
RYYRLDGLVRPSDRPR
>FUSION-ENST00000535721.1:113-ENST00000543747.1:1459|144
LFIACIQVM
>FUSION-ENST00000389413.7:266-ENST00000432615.5:58241|1
QLPGRLGF
>FUSION-ENST00000469652.1:9999-ENST00000463213.5:4471|314
FAYVINNVNIK
>ENST00000495714.1|SNV-21267-G-A|1
AETQKANN
>ENST00000424687.1|SNV-4893-G-T|6
RSSWAAAPLCWQRCSLTLHGVK
>ENST00000372827.8|SNV-14459-G-A|1
GWLVLDVTAASDCWLLKRHK
>FUSION-ENST00000535721.1:113-ENST00000543747.1:1459|71
LLKIGQGSIR
>FUSION-ENST00000475947.7:648-ENST00000652379.1:25317|53
LPTLVSNSCPQAIR
>FUSION-ENST00000475947.7:648-ENST00000652379.1:25317|711
DGVSEARPPWLPRQPRETDPGWAR
>FUSION-ENST00000469652.1:9999-ENST00000463213.5:4471|143
MNLNANENS
>FUSION-ENST00000469652.1:9999-ENST00000463213.5:4471|98
QVIQNCMWLK
>ENST00000529035.1|SNV-29033-A-G|1
GQVIPIYGFGIFLYILYILFKLSK
>ENST00000481145.1|SNV-8914-G-A|2
NLEASSNYCSALLK
>FUSION-ENST00000475947.7:648-ENST00000652379.1:25317|1003
LFLSSLPSTSCPHHHFGARRK
>FUSION-ENST00000475947.7:648-ENST00000652379.1:25317|1349
GGPGTRKPA
>FUSION-ENST00000670008.1:17538-ENST00000425678.1:15141|5
MPFSCRGLG
>ENST00000256404.8|SNV-275156-G-A|5
VISLLPKENKTQGSWK
>FUSION-ENST00000475947.7:648-ENST00000652379.1:25317|323
SLPFVHTARRYYR
>FUSION-ENST00000535721.1:113-ENST00000543747.1:1459|393
PDLLVFNVCVNFGMLLIIRCLTLK
>FUSION-ENST00000475947.7:648-ENST00000652379.1:25317|922
MTDGVSYQCSFVNR
>FUSION-ENST00000469652.1:9999-ENST00000463213.5:4471|86
MGPSVLPR
>FUSION-ENST00000475947.7:648-ENST00000652379.1:25317|534
CPLATCRWRGWASGCAR
>FUSION-ENST00000535721.1:113-ENST00000543747.1:1459|193
AWDSNDASSW
>FUSION-ENST00000535721.1:113-ENST00000543747.1:1459|362
EIKMILS
>FUSION-ENST00000475947.7:648-ENST00000652379.1:25317|1026
MRYDPLNNIFANQKVFQ
>FUSION-ENST00000670008.1:22456-ENST00000425678.1:15141|162
VGQRGAAAGR
>FUSION-ENST00000497874.5:4792-ENST00000263441.11:160422|50
GLWKGNK
>FUSION-ENST00000475947.7:648-ENST00000652379.1:25317|258
LWWRSVAVLTCK
>FUSION-ENST00000475947.7:648-ENST00000652379.1:25317|843
VSCRLSLDLSSSWVRG
>FUSION-ENST00000475947.7:648-ENST00000652379.1:25317|425
GGDACIYQIK
>FUSION-ENST00000475947.7:648-ENST00000652379.1:25317|1044
MESCSVPQAGVQWR
>ENST00000409903.5|SNV-49008-G-T|3
TSPLTLR
>ENST00000340940.5|SNV-426-C-A|1
HVGAAGGSSTPSPRPSTRFLK
>FUSION-ENST00000670008.1:22456-ENST00000425678.1:15141|319
MGPVEHVIR
>FUSION-ENST00000475947.7:648-ENST00000652379.1:25317|1527
LTAPSASQVQVILLPQPSR
>FUSION-ENST00000475947.7:648-ENST00000652379.1:25317|952
EFSGRIESQYRVPVADR
>FUSION-ENST00000466801.5:1857-ENST00000484328.1:20325|56
EGRGLGGQLCR
>FUSION-ENST00000535721.1:113-ENST00000543747.1:1459|100
MTRWCKISYR
>FUSION-ENST00000475947.7:648-ENST00000652379.1:25317|767
ADTLTGR
>FUSION-ENST00000475947.7:648-ENST00000652379.1:25317|1533
TRVGTVRSGR
>FUSION-ENST00000469652.1:9999-ENST00000463213.5:4471|201
MSPFLPATHR
>ENST00000590967.5|INDEL-29454-T-TG|13
SGPFGQLFRPDNFIFVTFLKSHR
>ENST00000499527.6|SNV-127939-A-C|1
DTGPADSQS
>FUSION-ENST00000535721.1:113-ENST00000543747.1:1459|199
HQESEMRQC
>FUSION-ENST00000475947.7:648-ENST00000652379.1:25317|815
KPVSFCNFFFFFFFLRRGFTVLPR
>ENST00000495714.1|SNV-21267-G-A|6
ADLTRAIYGVQKK
>FUSION-ENST00000475947.7:648-ENST00000652379.1:25317|600
FTLCIYVF
>ENST00000359782.8|SNV-17214-T-G|5
VWEFYHYRREGMGSK
>FUSION-ENST00000466801.5:1857-ENST00000484328.1:20325|99
DGAAQVPGSRPR
>ENST00000528530.1|SNV-10873-G-A|4
KQCNHIFLQFIYE
>FUSION-ENST00000469652.1:9999-ENST00000463213.5:4471|355
KFPFFEIIKLIK
>ENST00000417539.1|SNV-467-G-A|3
APTSNLLMK
>ENST00000315939.11|SNV-144920-G-A|2
EIQNLQSRQK
>FUSION-ENST00000475947.7:648-ENST00000652379.1:25317|1346
GTGDAEACLREEGWKER
>ENST00000647937.1|SNV-278-C-G|6
SLAPAPVGR
>FUSION-ENST00000475947.7:648-ENST00000652379.1:25317|291
TLKREFK
>FUSION-ENST00000535721.1:113-ENST00000543747.1:1459|72
VHIYMGIFQV
>ENST00000366574.7|INDEL-572174-C-CA|1
DRPQHLPQATDAVFLPQFCKH
>ENST00000539068.5|SNV-131308-G-C|1
EQQCILYLGPRYGFGEAGKPK
>FUSION-ENST00000475947.7:648-ENST00000652379.1:25317|340
SVMPLDVR
>ENST00000297581.2|SNV-15927-T-A|1
LGLLSSILMQLKILVSASFYPSVER
>FUSION-ENST00000475947.7:648-ENST00000652379.1:25317|47
FIVHALGTR
>FUSION-ENST00000469652.1:9999-ENST00000463213.5:4471|361
AVISAPQDAEGGELLEPGRWR
>FUSION-ENST00000475947.7:648-ENST00000652379.1:25317|1040
MVTSTHKVPTER
>FUSION-ENST00000475947.7:648-ENST00000652379.1:25317|1413
MTHDHHR
>FUSION-ENST00000670008.1:22456-ENST00000425678.1:15141|263
LRSPAACR
>ENST00000492914.1|SNV-22942-C-T|6
MAVTFLLTLR
>FUSION-ENST00000670008.1:22456-ENST00000425678.1:15141|233
MAKTQLVSGR
>ENST00000419761.6|SNV-70728-C-A|4
EINAAMALTNLAK
>FUSION-ENST00000475947.7:648-ENST00000652379.1:25317|1213
QIKVRGGEER
>FUSION-ENST00000475947.7:648-ENST00000652379.1:25317|488
ASERPDSR
>FUSION-ENST00000670008.1:22456-ENST00000425678.1:15141|206
MCVICNSKDTGVK
>FUSION-ENST00000535721.1:113-ENST00000543747.1:1459|131
MLQRRPREGSWR
>FUSION-ENST00000475947.7:648-ENST00000652379.1:25317|508
APGAPCVAAMVAFLGTGVR
>FUSION-ENST00000475947.7:648-ENST00000652379.1:25317|1509
KEINTKTESTV
>FUSION-ENST00000475947.7:648-ENST00000652379.1:25317|458
RPRRGAAGPPSCLWR
>ENST00000493837.6|SNV-6237-C-A|1
WAVACSSAWLGQGLQEALP
>FUSION-ENST00000469652.1:9999-ENST00000463213.5:4471|118
MEFHHVG
>FUSION-ENST00000475947.7:648-ENST00000652379.1:25317|257
LWWRSVAVLTCKSVVRPGYR
>FUSION-ENST00000475947.7:648-ENST00000652379.1:25317|1050
YVQTLLSISTTTHGPLWNHWLFEK
>FUSION-ENST00000670008.1:22456-ENST00000425678.1:15141|277
GARRPPGRCPHP
>ENST00000461003.5|SNV-13442-G-C|2
HEFESERKPDLR
>FUSION-ENST00000535721.1:113-ENST00000543747.1:1459|129
RPREGSWR
>FUSION-ENST00000535721.1:113-ENST00000543747.1:1459|261
IYWHVFFHPK
>FUSION-ENST00000475947.7:648-ENST00000652379.1:25317|1476
MPSFPSVCLQLPQA
>FUSION-ENST00000549588.5:108990-ENST00000546345.5:93971|11
MYAGGPRQANEEHQVYGQGNNKPQK
>FUSION-ENST00000475947.7:648-ENST00000652379.1:25317|378
VFGFRGEYGCK
>FUSION-ENST00000475947.7:648-ENST00000652379.1:25317|1100
STSPSPTVTVSILVSLPK
>FUSION-ENST00000469652.1:9999-ENST00000463213.5:4471|268
HFTKALFNYSTDMK
>FUSION-ENST00000475947.7:648-ENST00000652379.1:25317|1093
LLGARPSSAKVQR
>ENST00000522515.5|INDEL-6863-A-AA|21
MWAKKYGDIPR
>FUSION-ENST00000535721.1:113-ENST00000543747.1:1459|286
VHNVVLRNNSK
>FUSION-ENST00000475947.7:648-ENST00000652379.1:25317|356
MFSLIKNESRR
>FUSION-ENST00000535721.1:113-ENST00000543747.1:1459|301
LSWRERFLVSLSL
>FUSION-ENST00000497874.5:4792-ENST00000263441.11:160422|33
TKRGLGQ
>FUSION-ENST00000535721.1:113-ENST00000543747.1:1459|445
VMASLEEVCTWRR
>ENST00000289746.3|SNV-23408-A-C|1
GPKSGGRT
>ENST00000525971.6|SNV-20024-C-A|2
IQITKLNWETMI
>ENST00000623254.1|SNV-313-C-T|3
GHPTPIPR
>ENST00000482335.1|SNV-640180-C-T|6
MPHYCPPEHATK
>ENST00000469344.1|SNV-17019-T-G|15
QDLPYVQIR
>ENST00000471714.5|SNV-204060-C-A|3
FYTTVRPRTSDKPHIRHVLNR
>FUSION-ENST00000475947.7:648-ENST00000652379.1:25317|1534
MTRVGTVRSGR
>ENST00000488424.5|SNV-29290-C-G|3
AEELLDGILDKIATFQGLK
>ENST00000643460.2|MNV-278-CCCCACCACC-C|1
GVQIGSHHHHHHR
>FUSION-ENST00000670008.1:22456-ENST00000425678.1:15141|105
MGAMSRKSR
>FUSION-ENST00000643019.1:113-ENST00000543747.1:1459|36
KNIPICLQAEEQERGR
>FUSION-ENST00000469652.1:9999-ENST00000463213.5:4471|343
MLKLFLSKEK
>FUSION-ENST00000475947.7:648-ENST00000652379.1:25317|368
DGRGHSYCAAR
>FUSION-ENST00000478442.5:718196-ENST00000426262.1:8128|1
EEGGETKTLGK
>ENST00000422359.2|SNV-912-G-T|1
HPVIGLLSPQMFPNLATAANYWAKR
>FUSION-ENST00000475947.7:648-ENST00000652379.1:25317|761
QARPTWRNPVSIENTK
>FUSION-ENST00000670008.1:22456-ENST00000425678.1:15141|246
HSFLPGAERVLLLWPGMTGLELRWG
>FUSION-ENST00000670008.1:22456-ENST00000425678.1:15141|14
TWLRSSR
>FUSION-ENST00000469652.1:9999-ENST00000463213.5:4471|202
LYLHFSLKI
>FUSION-ENST00000475947.7:648-ENST00000652379.1:25317|235
RSEGTGDGLR
>FUSION-ENST00000475947.7:648-ENST00000652379.1:25317|889
EVPVPSGTVSGER
>FUSION-ENST00000475947.7:648-ENST00000652379.1:25317|650
IDVGVCVIQINTHRSIK
>ENST00000642197.1|SNV-219670-G-A|4
NVINYQMKTSEK
>FUSION-ENST00000475947.7:648-ENST00000652379.1:25317|216
SGGDGRR
>ENST00000255858.12|SNV-13863-C-T|1
GSSLQVENEILFLGCVLR
>FUSION-ENST00000643019.1:113-ENST00000543747.1:1459|22
AVGAGGAPGRSTR
>FUSION-ENST00000475947.7:648-ENST00000652379.1:25317|415
TSALSTFDGSRR
>FUSION-ENST00000670008.1:22456-ENST00000425678.1:15141|234
THSFCGGPGSGWGILTCKRQTAM
>FUSION-ENST00000466801.5:1857-ENST00000484328.1:20325|169
MLPFLGAPHGSLNGPPNFR
>ENST00000280591.10|INDEL-20524-C-CTAAACT|6
KILVGLPKLANASLEEFDK
>FUSION-ENST00000549588.5:108990-ENST00000546345.5:93971|12
MYAGGPR
>ENST00000606961.1|SNV-14002-T-C|1
ETDKGMWKK
>ENST00000359520.12|SNV-69143-G-A|3
FNAISSEDFDQELVMKPIK
>FUSION-ENST00000475947.7:648-ENST00000652379.1:25317|475
MDENHERR
>ENST00000295452.5|SNV-82961-G-A|1
EGKIHIRIAK
>FUSION-ENST00000535721.1:113-ENST00000543747.1:1459|14
FCGFYSNQMGFCK
>FUSION-ENST00000466801.5:1857-ENST00000484328.1:20325|160
RVDSMARQAPGGGCPEAVATAVTAR
>FUSION-ENST00000535721.1:113-ENST00000543747.1:1459|204
CCLSCPSER
>FUSION-ENST00000535721.1:113-ENST00000543747.1:1459|25
MFFSVSCFIFVSNVD
>FUSION-ENST00000535721.1:113-ENST00000543747.1:1459|180
EGKPSFYQK
>FUSION-ENST00000475947.7:648-ENST00000652379.1:25317|849
TSPETLEISPLR
>FUSION-ENST00000475947.7:648-ENST00000652379.1:25317|798
QLLASRTLSR
>FUSION-ENST00000469652.1:9999-ENST00000463213.5:4471|113
MLASLVLHP
>FUSION-ENST00000469652.1:9999-ENST00000463213.5:4471|315
TLKFAYVINNVNIKTDSMGPFLINM
>FUSION-ENST00000469652.1:9999-ENST00000463213.5:4471|79
PGPITDFLLSIL
>FUSION-ENST00000475947.7:648-ENST00000652379.1:25317|1198
MPLSPPPPK
>ENST00000370056.9|SNV-204336-C-T|1
FILRDLLVVPMQRVLK
>FUSION-ENST00000469652.1:9999-ENST00000463213.5:4471|292
MKQIVLLKR
>FUSION-ENST00000469652.1:9999-ENST00000463213.5:4471|184
MIAPLHLRLGDR
>ENST00000622495.4|INDEL-12925-A-AA|2
KNSLLPAATEDLK
>FUSION-ENST00000475947.7:648-ENST00000652379.1:25317|1217
MSQSCSCMLERQIK
>FUSION-ENST00000535721.1:113-ENST00000543747.1:1459|143
SQENRDLNPGELLNPPK
>FUSION-ENST00000475947.7:648-ENST00000652379.1:25317|1396
SGRGEARR
>FUSION-ENST00000475947.7:648-ENST00000652379.1:25317|853
MPRVTVARTSPETLEISPLR
>FUSION-ENST00000670008.1:17538-ENST00000425678.1:15141|41
MCRVCMCV
>FUSION-ENST00000668333.1:648-ENST00000652379.1:25317|1561
GRRAAVEMAWLPGSCAR
>FUSION-ENST00000475947.7:648-ENST00000652379.1:25317|1316
LTETSASRVPVILLR
>FUSION-ENST00000535721.1:113-ENST00000543747.1:1459|76
MVITVSKAWKLLK
>FUSION-ENST00000535721.1:113-ENST00000543747.1:1459|360
IIKIINFGIYLDHCPFVLYLHV
>FUSION-ENST00000670008.1:22456-ENST00000425678.1:15141|22
QEGLRAQCHQR
>FUSION-ENST00000475947.7:648-ENST00000652379.1:25317|298
AGGKLHLR
>FUSION-ENST00000469652.1:9999-ENST00000463213.5:4471|326
MLVRLVSNS
>ENST00000561077.1|SNV-9465-C-T|2
TLSSAVTTLRIFISISGSW
>ENST00000528530.1|SNV-10873-G-A|2
MASSWVSGPTSANSATTSSSSSSM
>FUSION-ENST00000466801.5:1857-ENST00000484328.1:20325|104
AWQRDGAAQVPGSRPR
>ENST00000490065.5|SNV-14083-A-T|4
GCSCRTCQLK
>FUSION-ENST00000670008.1:22456-ENST00000425678.1:15141|272
MTRIFVIR
>ENST00000375460.3|SNV-33812-G-A|2
HLGIPKPFGPIINSCCCLEEK
>ENST00000484717.5|SNV-10082-C-A|3
RAKTWWSWSWRPPN
>ENST00000474260.1|SNV-41149-C-T|5
IRWLSEKDHPAAEGR
>FUSION-ENST00000475947.7:648-ENST00000652379.1:25317|777
MIRWVGDLGCVPPGALVD
>FUSION-ENST00000469652.1:9999-ENST00000463213.5:4471|219
CHHFYLPR
>FUSION-ENST00000469652.1:9999-ENST00000463213.5:4471|147
RVPPQLANFCIFSR
>FUSION-ENST00000475947.7:648-ENST00000652379.1:25317|354
FSLIKNESRR
>FUSION-ENST00000670008.1:22456-ENST00000425678.1:15141|57
QWTPLEGRQLR
>FUSION-ENST00000475947.7:648-ENST00000652379.1:25317|731
AGGSRGGQTNR
>FUSION-ENST00000535721.1:113-ENST00000543747.1:1459|58
MLKGNPKK
>FUSION-ENST00000670008.1:22456-ENST00000425678.1:15141|293
DAEACESQAFFLPSTVMHLCL
>ENST00000502981.2|SNV-6853-G-T|2
RHQPNPQVGETE
>ENST00000295864.9|SNV-325-C-G|1
IEHAPDLPRPELEENIFISG
>FUSION-ENST00000535721.1:113-ENST00000543747.1:1459|383
QVSTGGR
>FUSION-ENST00000670008.1:22456-ENST00000425678.1:15141|125
GMQEHHR
>ENST00000577772.5|SNV-159498-A-C|8
MPELSGNIKEESK
>ENST00000539839.1|SNV-962-C-G|1
GLGPVPAAVPAAAAPQRAGAPAEGR
>ENST00000476588.5|SNV-21155-G-A|5
QYSKELGDAWNTVREILTSPSC
>FUSION-ENST00000670008.1:22456-ENST00000425678.1:15141|225
RWHLGVLTSSTVLMDSGR
>FUSION-ENST00000469652.1:9999-ENST00000463213.5:4471|366
WWCMAVISAPQDAEGGELLEPGR
>FUSION-ENST00000475947.7:648-ENST00000652379.1:25317|209
EWTGAAGAARAR
>FUSION-ENST00000475947.7:648-ENST00000652379.1:25317|846
MLRVSCRLSLDLSSSWVR
>FUSION-ENST00000475947.7:648-ENST00000652379.1:25317|299
QPKAGGKLHLR
>FUSION-ENST00000670008.1:22456-ENST00000425678.1:15141|131
SAWGSCWQMAGAGHLPFR
>FUSION-ENST00000535721.1:113-ENST00000543747.1:1459|112
TCLIHFYGLPCFWHRTRVK
>ENST00000379645.8|SNV-19179-C-G|5
GTSLTAEEERFLDAAEYGNIAVVR
>FUSION-ENST00000466801.5:1857-ENST00000484328.1:20325|155
ARQAPGGGCPEAVATAVTARDRP
>FUSION-ENST00000475947.7:648-ENST00000652379.1:25317|446
SEYARPVQ
>ENST00000339615.9|INDEL-6329-T-TC|20
YKLYPSEYNIFPPHLVPPR
>ENST00000422359.2|SNV-912-G-T|2
HPVIGLLSPQMFPNLATAANYWAK
>FUSION-ENST00000535721.1:113-ENST00000543747.1:1459|216
EIGYSHRPWAKARVVSG
>FUSION-ENST00000527299.1:18189-ENST00000467567.1:56328|10
YQKNWWSSI
>ENST00000381677.4|SNV-18718-G-A|2
QSSHVGLPKCWDYR
>FUSION-ENST00000475947.7:648-ENST00000652379.1:25317|706
ETDPGWARLFFSLVR
>FUSION-ENST00000475947.7:648-ENST00000652379.1:25317|1386
GNAFQSPIR
>FUSION-ENST00000475947.7:648-ENST00000652379.1:25317|134
FRRRPVSSR
>ENST00000559844.6|SNV-1905-G-A|1
ASGDGGCSASER
>FUSION-ENST00000475947.7:648-ENST00000652379.1:25317|1230
VDLVSCLFHR
>FUSION-ENST00000475947.7:648-ENST00000652379.1:25317|498
MRAGLWPTGDPASRPR
>ENST00000485319.1|SNV-6939-T-G|5
IEGRGYNDGAASGQVIISICPSAWK
>FUSION-ENST00000475947.7:648-ENST00000652379.1:25317|379
LLAECPAGPEAFTLKKLECSK
>FUSION-ENST00000466801.5:1857-ENST00000484328.1:20325|37
ALGPAETR
>FUSION-ENST00000475947.7:648-ENST00000652379.1:25317|399
LKLKGIDGR
>FUSION-ENST00000475947.7:648-ENST00000652379.1:25317|819
KPVSFCNFFFFFFFLR
>FUSION-ENST00000475947.7:648-ENST00000652379.1:25317|246
MGKKPGSLAWSR
>FUSION-ENST00000469652.1:9999-ENST00000463213.5:4471|288
RWLPLLK
>ENST00000311936.8|SNV-5587-G-T|1
LVVVGAVGVGK
>FUSION-ENST00000670008.1:22456-ENST00000425678.1:15141|213
LSSFNKPFWEAFPCKSLD
>FUSION-ENST00000475233.1:811-ENST00000422047.1:96909|2
CPQLPWR
>FUSION-ENST00000475947.7:648-ENST00000652379.1:25317|746
PIIPAARK
>ENST00000381938.4|SNV-652-A-G|3
LFVAIVVTFILILPEYFK
>FUSION-ENST00000475947.7:648-ENST00000652379.1:25317|724
MVKPRLYSQYTTLAGR
>FUSION-ENST00000475947.7:648-ENST00000652379.1:25317|528
GSGLPVTR
>FUSION-ENST00000475947.7:648-ENST00000652379.1:25317|873
MFYRPFLSGK
>FUSION-ENST00000469652.1:9999-ENST00000463213.5:4471|353
FPFFEIIKLIK
>FUSION-ENST00000670008.1:22456-ENST00000425678.1:15141|76
SSQKGFSRSLR
>FUSION-ENST00000475947.7:648-ENST00000652379.1:25317|928
SSLQSLFKTYVS
>FUSION-ENST00000475947.7:648-ENST00000652379.1:25317|1037
VTSTHKVPTERR
>FUSION-ENST00000475947.7:648-ENST00000652379.1:25317|698
VFNPRGLFR
>ENST00000350210.6|SNV-7586-G-A|3
DLSSSSSLR
>FUSION-ENST00000539107.5:415882-ENST00000558619.5:63713|9
SLSSLELFLSCAQKHR
>FUSION-ENST00000475947.7:648-ENST00000652379.1:25317|800
NLGRQLLASR
>FUSION-ENST00000475947.7:648-ENST00000652379.1:25317|1133
EAQVHLI
>ENST00000393330.6|INDEL-312522-A-AA|3
DFLAKKFDYSYWNIIWTGSY
>FUSION-ENST00000475947.7:648-ENST00000652379.1:25317|1369
MPLSPPPPPPK
>FUSION-ENST00000475947.7:648-ENST00000652379.1:25317|1334
ERQLQEENK
>FUSION-ENST00000535721.1:113-ENST00000543747.1:1459|276
SLASKSVRIHCKPNVL
>FUSION-ENST00000475947.7:648-ENST00000652379.1:25317|558
AWPAFGPSCVPVVGGAGR
>ENST00000548316.1|SNV-385531-C-T|1
GPSLQMA
>FUSION-ENST00000535721.1:113-ENST00000543747.1:1459|418
ILYITVK
>ENST00000495714.1|SNV-21267-G-A|2
KAETQKANN
>FUSION-ENST00000469652.1:9999-ENST00000463213.5:4471|154
WRDLGSLQPPPPEFKR
>ENST00000367478.9|SNV-29527-A-C|6
LMEVEKEKQELQDDQR
>FUSION-ENST00000539107.5:350917-ENST00000558619.5:63713|4
HPGFRLTSALNRTNSDSALHTS
>FUSION-ENST00000535721.1:113-ENST00000543747.1:1459|414
MTWCELEK
>FUSION-ENST00000535721.1:113-ENST00000543747.1:1459|404
ELFGLHVDSNFVR
>FUSION-ENST00000535721.1:113-ENST00000543747.1:1459|477
SATGLSTAEIVININKNK
>ENST00000637424.1|SNV-168285-G-A|2
QTVLSWQTAIDAAR
>FUSION-ENST00000535721.1:113-ENST00000543747.1:1459|70
LLKIGQGSIRYYGTHLHGNLSSLK
>ENST00000419761.6|SNV-70728-C-A|3
EINAAMALTNLAKGK
>FUSION-ENST00000475947.7:648-ENST00000652379.1:25317|67
SGDLSLPNSWDYRDLLSPGGRG
>FUSION-ENST00000475947.7:648-ENST00000652379.1:25317|50
MCSRFIVHALGTR
>ENST00000644861.2|SNV-130965-T-C|3
QTATGKVKTEK
>FUSION-ENST00000475947.7:648-ENST00000652379.1:25317|151
WPPLPSADR
>FUSION-ENST00000475947.7:648-ENST00000652379.1:25317|287
AGALAGR
>ENST00000339615.9|INDEL-6329-T-TC|5
SPGDQAR
>ENST00000380075.7|SNV-23819-C-T|1
VELAGWPEPGYESMEQFTVR
>FUSION-ENST00000469652.1:9999-ENST00000463213.5:4471|334
ARSRLTATSTSWVQVILLPQLPE
>FUSION-ENST00000469652.1:9999-ENST00000463213.5:4471|253
MLPRLVSNSWPQVICLPWPPKVLG
>FUSION-ENST00000539107.5:415882-ENST00000558619.5:63713|2
VGQGSSLLGKTKSILGSG
>ENST00000651391.1|SNV-28281-T-A|5
VFRIMDDDNNRTLDYK
>FUSION-ENST00000535721.1:113-ENST00000543747.1:1459|38
MVPVFMLINY
>FUSION-ENST00000475947.7:648-ENST00000652379.1:25317|1023
SALFEWLPISL
>FUSION-ENST00000670008.1:22456-ENST00000425678.1:15141|251
VSRRHSFLPGAER
>FUSION-ENST00000469652.1:9999-ENST00000463213.5:4471|342
LKLFLSKEK
>FUSION-ENST00000475947.7:648-ENST00000652379.1:25317|426
PTGADPLRGGDACIYQIK
>FUSION-ENST00000475947.7:648-ENST00000652379.1:25317|1500
LPSDPPAK
>FUSION-ENST00000670008.1:22456-ENST00000425678.1:15141|106
MGAMSRK
>ENST00000608113.1|INDEL-412-T-TGTAAAGCACATG|3
HIFRFMK
>FUSION-ENST00000469652.1:9999-ENST00000463213.5:4471|282
MVTLIKTVILNFNLTCR
>FUSION-ENST00000475947.7:648-ENST00000652379.1:25317|574
VPGSGPRAGPRSLCR
>FUSION-ENST00000475947.7:648-ENST00000652379.1:25317|261
VNYAWAGRSQRK
>FUSION-ENST00000475947.7:648-ENST00000652379.1:25317|1042
DFSSLEPLPPGFK
>FUSION-ENST00000475947.7:648-ENST00000652379.1:25317|13
GFGVLSCCPRWSR
>ENST00000474260.1|SNV-41149-C-T|8
VCSETTARIR
>FUSION-ENST00000535721.1:113-ENST00000543747.1:1459|218
EIGYSHRPWAKAR
>FUSION-ENST00000475947.7:648-ENST00000652379.1:25317|537
SESAFWAAGLLLTRCPLATCRWR
>FUSION-ENST00000475947.7:648-ENST00000652379.1:25317|536
CPLATCR
>ENST00000227155.9|SNV-50864-G-A|4
LKQEMGSIVTELIR
>ENST00000406310.6|SNV-10304-C-T|3
AGLGGGAER
>ENST00000611776.4|SNV-352826-C-A|3
MAKGSFYSPRHSQIL
>FUSION-ENST00000475947.7:648-ENST00000652379.1:25317|689
LVRLVSHSQPQVVR
>ENST00000289672.6|SNV-93540-G-A|5
TTFVLLRDKVNLHQFTELSENPQK
>FUSION-ENST00000670008.1:22456-ENST00000425678.1:15141|239
QKHQVQGCR
>FUSION-ENST00000535721.1:113-ENST00000543747.1:1459|86
MYPIKKM
>ENST00000339615.9|INDEL-6329-T-TC|22
MYKLYPSEYNIFPPHLVPPR
>ENST00000504745.1|SNV-146639-A-G|3
GNCSTAWMFPAQVGTALIDCAF
>FUSION-ENST00000535721.1:113-ENST00000543747.1:1459|224
EGLRSFSLYILEPCVLTGKFLH
>ENST00000502981.2|SNV-6853-G-T|1
HQPNPQVGETE
>ENST00000474495.1|SNV-118663-C-T|10
RMLAMLTGLCQGCGTRQVNK
>FUSION-ENST00000475947.7:648-ENST00000652379.1:25317|358
HLPRMFSLIKNESR
>FUSION-ENST00000469652.1:9999-ENST00000463213.5:4471|363
AVISAPQDAEGGELLEPGR
>FUSION-ENST00000335099.8:369-ENST00000528737.5:6088|4
MLPGLRRLLQVFQLNHPFIFKPS
>FUSION-ENST00000475947.7:648-ENST00000652379.1:25317|260
SQRKLWWR
>FUSION-ENST00000475947.7:648-ENST00000652379.1:25317|1442
MAACSRGYSGG
>ENST00000650623.2|SNV-101233-C-T|1
SPSAGDVHILTGFAKPMDIYCHRFV
>ENST00000417539.1|SNV-467-G-A|2
APTSNLLMKQR
>FUSION-ENST00000535721.1:113-ENST00000543747.1:1459|229
MRMEGLRSFSLYILEPCVLTGK
>FUSION-ENST00000475947.7:648-ENST00000652379.1:25317|743
KAEAGESLEPGK
>FUSION-ENST00000643019.1:113-ENST00000543747.1:1459|11
QPHASGRWSLVDAALVK
>ENST00000606080.2|SNV-92290-G-C|1
TSDGLCLKLGKPCLK
>FUSION-ENST00000670008.1:22456-ENST00000425678.1:15141|266
ENHMLRSPAACR
>ENST00000393330.6|INDEL-312522-A-AA|2
KFDYSYWNIIWTGSY
>FUSION-ENST00000475947.7:648-ENST00000652379.1:25317|1453
MTERDPVSR
>FUSION-ENST00000469652.1:9999-ENST00000463213.5:4471|357
LGDRKFPFFEIIK
>ENST00000503896.6|SNV-4559-G-T|1
EVALAPSTAGALGVAASPLQGKLAK
>FUSION-ENST00000475947.7:648-ENST00000652379.1:25317|990
YVFIFFNLFLLRR
>FUSION-ENST00000643019.1:113-ENST00000543747.1:1459|27
ASNAAAAAHTVRPSPR
>FUSION-ENST00000475947.7:648-ENST00000652379.1:25317|33
MLPPFLLFGFALR
>FUSION-ENST00000475947.7:648-ENST00000652379.1:25317|520
MLPAPALETRAGPLRVAR
>FUSION-ENST00000535721.1:113-ENST00000543747.1:1459|424
MCASFVGKCFVAVTIFPLPLSVSLS
>FUSION-ENST00000535721.1:113-ENST00000543747.1:1459|437
LWGNLFVR
>FUSION-ENST00000389413.7:266-ENST00000432615.5:58241|2
GRQLPGRLGF
>FUSION-ENST00000475947.7:648-ENST00000652379.1:25317|372
QARAAWIPQLGIME
>ENST00000417539.1|SNV-467-G-A|4
RAPTSNLLMKQR
>FUSION-ENST00000475947.7:648-ENST00000652379.1:25317|201
ERGPCLGK
>ENST00000315939.11|SNV-144920-G-A|5
HLKEIQNLQSR
>FUSION-ENST00000475947.7:648-ENST00000652379.1:25317|1363
VCVGRGCGVGTEGSVLR
>ENST00000506507.5|SNV-64337-G-A|3
SILSLRMTSTCHMLSG
>FUSION-ENST00000475947.7:648-ENST00000652379.1:25317|26
MYVCMYVSEMGFGVLSCCPR
>ENST00000379692.9|SNV-36489-A-G|4
TCSSATVAWLGTQERNKFCVYK
>FUSION-ENST00000475947.7:648-ENST00000652379.1:25317|859
GVLRGKPHLGRHSGLVLAI
>FUSION-ENST00000469652.1:9999-ENST00000463213.5:4471|141
MLYSRCV
>FUSION-ENST00000475947.7:648-ENST00000652379.1:25317|708
QPRETDPGWARLFFSLVR
>ENST00000548855.5|SNV-19640-C-T|3
SCGQMPCLWR
>FUSION-ENST00000535721.1:113-ENST00000543747.1:1459|405
KVDETTSLHWRESLWCTR
>FUSION-ENST00000535721.1:113-ENST00000543747.1:1459|283
MCLLQVLYAWR
>FUSION-ENST00000475947.7:648-ENST00000652379.1:25317|1535
TRVGTVR
>FUSION-ENST00000466801.5:1857-ENST00000484328.1:20325|36
ALGPAETRQTPALNDSAIGDCAAR
>ENST00000308744.10|SNV-287-G-T|4
RRLGFSR
>FUSION-ENST00000475947.7:648-ENST00000652379.1:25317|1163
LQGAEIAPLHYGPGCRVSETRSLNK
>FUSION-ENST00000670008.1:22456-ENST00000425678.1:15141|128
AGAGHLPFR
>FUSION-ENST00000367481.7:148949-ENST00000442094.5:73026|9
SCFKASFKVLLCR
>FUSION-ENST00000475947.7:648-ENST00000652379.1:25317|1458
VDRLGPGVRDQAGR
>ENST00000557515.5|SNV-34069-T-C|1
TEEQGIPRPPHPPPPPPVQPPQHPR
>FUSION-ENST00000475947.7:648-ENST00000652379.1:25317|1508
EINTKTESTV
>FUSION-ENST00000475947.7:648-ENST00000652379.1:25317|971
SLDLVTRPPRPPKVLG
>ENST00000586230.1|SNV-47052-G-A|2
HEPPRPAHESLKGLGSDRN
>FUSION-ENST00000539107.5:350917-ENST00000558619.5:63713|26
EQKRPSFHQADNVR
>ENST00000257570.9|SNV-18192-G-A|2
RAQDIHLTVEQR
>FUSION-ENST00000469652.1:9999-ENST00000463213.5:4471|304
QKQFFKASY
>ENST00000612688.1|INDEL-560-C-CCATGTGCTTTAC|1
CFTMCFTIASY
>FUSION-ENST00000469652.1:9999-ENST00000463213.5:4471|189
YSKLILVFK
>ENST00000529035.1|SNV-29033-A-G|4
MGQVIPIYGFGIFLYILYILFK
>ENST00000424687.1|SNV-4893-G-T|4
SSWAAAPLCWQRCSLTLHGVKK
>FUSION-ENST00000475947.7:648-ENST00000652379.1:25317|653
MIDVGVCVIQINTHR
>FUSION-ENST00000475947.7:648-ENST00000652379.1:25317|1290
GQEFETSPANVVKPPSLLK
>FUSION-ENST00000475947.7:648-ENST00000652379.1:25317|1409
NYLMIYLCTYFQTESR
>FUSION-ENST00000535721.1:113-ENST00000543747.1:1459|44
GLGSLGSHH
>ENST00000339615.9|INDEL-6329-T-TC|12
LWGLPVLRSSAKSPHIYLQAR
>FUSION-ENST00000475947.7:648-ENST00000652379.1:25317|59
LQARTTTPADFYVVSHVFRR
>FUSION-ENST00000535721.1:113-ENST00000543747.1:1459|273
MCSSIPK
>FUSION-ENST00000475947.7:648-ENST00000652379.1:25317|1214
SQSCSCMLERQIKVR
>ENST00000345382.6|SNV-20015-C-A|2
FGETKSIVELMEIQEK
>FUSION-ENST00000670008.1:22456-ENST00000425678.1:15141|112
GKQGCCLGRHFLSSSHHFFR
>FUSION-ENST00000478442.5:718196-ENST00000426262.1:8128|3
KEEGGETKTLGK
>ENST00000289746.3|SNV-23408-A-C|4
SPGPTPLGLGQPPSCRRGPK
>FUSION-ENST00000475947.7:648-ENST00000652379.1:25317|18
MYVSEMGFGVLSCCPRWSRTPVLK
>FUSION-ENST00000643019.1:113-ENST00000543747.1:1459|2
EDSWRGPLTSPPELAHP
>FUSION-ENST00000475947.7:648-ENST00000652379.1:25317|714
FRDGVSEARPPWLPRQPR
>FUSION-ENST00000469652.1:9999-ENST00000463213.5:4471|190
RYSKLILVFK
>ENST00000435803.6|SNV-352826-C-A|3
GHSTLQGTVKSYKDTDVEK
>ENST00000482335.1|SNV-640180-C-T|5
PHYCPPEHATK
>ENST00000313654.13|SNV-214519-A-G|2
LAASLSEARQELSDK
>ENST00000658000.1|SNV-451-A-G|1
SREPSGWRTAER
>FUSION-ENST00000475947.7:648-ENST00000652379.1:25317|300
MQPKAGGKLHLR
>ENST00000512175.3|SNV-65925-A-G|3
ISLSTLGAIATPR
>FUSION-ENST00000475947.7:648-ENST00000652379.1:25317|1414
SIGLVSNSRPQVIRPPRPPEVLG
>FUSION-ENST00000469652.1:9999-ENST00000463213.5:4471|394
ELVENSLDAGATNIGKFGR
>ENST00000495577.1|SNV-144389-G-A|9
MVIGHEITHGFDDNGRNFNKDR
>FUSION-ENST00000670008.1:22456-ENST00000425678.1:15141|121
AAVLMLH
>FUSION-ENST00000535721.1:113-ENST00000543747.1:1459|35
KYERCCDLGVEEPT
>FUSION-ENST00000475947.7:648-ENST00000652379.1:25317|204
GSPRERGPCLGK
>FUSION-ENST00000670008.1:22456-ENST00000425678.1:15141|134
TQRPQVR
>FUSION-ENST00000466801.5:1857-ENST00000484328.1:20325|13
GTAALSTLVHCSESSQ
>ENST00000268720.9|SNV-7758-C-T|2
GGHMQGWQIVAQKK
>FUSION-ENST00000535721.1:113-ENST00000543747.1:1459|104
MRWIVMTRWCK
>FUSION-ENST00000535721.1:113-ENST00000543747.1:1459|79
MVITVSK
>FUSION-ENST00000475947.7:648-ENST00000652379.1:25317|808
LGPRDPPALGLPKVR
>ENST00000359988.4|SNV-46573-C-T|1
DTLEMVQARISYTQAVDRLYR
>ENST00000492914.1|SNV-22942-C-T|3
AVTFLLTLR
>FUSION-ENST00000535721.1:113-ENST00000543747.1:1459|238
MSTSDVKTIAIK
>FUSION-ENST00000670008.1:22456-ENST00000425678.1:15141|113
MGKQGCCLGRHFLSSSHHFFR
>FUSION-ENST00000475947.7:648-ENST00000652379.1:25317|330
MNEEFPVSAGHKLALIK
>FUSION-ENST00000475947.7:648-ENST00000652379.1:25317|280
RAGEVEHERTC
>FUSION-ENST00000475947.7:648-ENST00000652379.1:25317|195
GPCLGKRR
>ENST00000491071.6|SNV-420618-A-G|1
QATGSGSSQELDREQYSKYNIHK
>FUSION-ENST00000475947.7:648-ENST00000652379.1:25317|1497
TRGRNSSIDTADLHLWNPQSSTHK
>FUSION-ENST00000469652.1:9999-ENST00000463213.5:4471|107
MQLKTFFTCKAFGANFNFLFF
>FUSION-ENST00000475947.7:648-ENST00000652379.1:25317|1274
MHTDIQERK
>FUSION-ENST00000475947.7:648-ENST00000652379.1:25317|191
RGCGVLPPPPPPR
>FUSION-ENST00000475947.7:648-ENST00000652379.1:25317|616
MQTTTTCISALNTLAYGK
>ENST00000305737.6|SNV-90404-C-G|2
EGSFFGQSK
>FUSION-ENST00000670008.1:17538-ENST00000425678.1:15141|76
TARNHLVFTSAEA
>FUSION-ENST00000466801.5:1857-ENST00000484328.1:20325|44
ALAFCVSSPSKTAAGARVR
>FUSION-ENST00000475947.7:648-ENST00000652379.1:25317|1469
MIWAGHASSRLSLR
>ENST00000525971.6|SNV-20024-C-A|3
KIQITKLNWETMI
>FUSION-ENST00000466801.5:1857-ENST00000484328.1:20325|73
ARPSTPPSPPPRWQPSCAR
>FUSION-ENST00000475947.7:648-ENST00000652379.1:25317|917
TDGVSYQCSFVNRVRLR
>ENST00000644861.2|SNV-130965-T-C|1
TEKDDSVRPNMTLK
>FUSION-ENST00000670008.1:22456-ENST00000425678.1:15141|203
TRTQSLAVVSIEPWGGQL
>FUSION-ENST00000469652.1:9999-ENST00000463213.5:4471|284
HHHSWLIFVFLVEMGFHHVA
>ENST00000343846.7|SNV-134915-C-G|1
YNHGTVVEFYCDPGYSLTSEYK
>ENST00000451137.7|SNV-2212-G-A|2
CNYNYPHANEAAFPFYR
>ENST00000606445.1|SNV-209704-G-A|2
KAEGTATEEEGTPK
>ENST00000326047.9|INDEL-76619-C-CA|5
TDQEGSPDSGTSAQAKPK
>ENST00000256404.8|SNV-275156-G-A|4
ENKTQGSWK
>ENST00000379935.8|INDEL-31582-G-GA|3
KLETMKTEFLHVK
>FUSION-ENST00000475947.7:648-ENST00000652379.1:25317|567
VPVRSRR
>FUSION-ENST00000475947.7:648-ENST00000652379.1:25317|1233
LLDFNINGVLR
>FUSION-ENST00000475947.7:648-ENST00000652379.1:25317|975
CPPPRPANLYTFNR
>FUSION-ENST00000535721.1:113-ENST00000543747.1:1459|156
YTGNVNFSAEISPLHSK
>FUSION-ENST00000668333.1:648-ENST00000652379.1:25317|1531
SAVMTRVGTVRSGR
>ENST00000474260.1|SNV-41149-C-T|15
ERVVQISEYAEEPKEGGTR
>FUSION-ENST00000475947.7:648-ENST00000652379.1:25317|742
KAEAGESLEPGKR
>FUSION-ENST00000475947.7:648-ENST00000652379.1:25317|1170
EAEAGESLEPGKR
>ENST00000241704.8|SNV-44334-T-C|2
LVGQSIIAHLQKK
>ENST00000492661.5|SNV-144389-G-A|1
DLVDWWTQQSASNFK
>FUSION-ENST00000535721.1:113-ENST00000543747.1:1459|50
MKCFQDR
>FUSION-ENST00000547379.6:108990-ENST00000546345.5:93971|5
EKEATTTSETER
>FUSION-ENST00000535721.1:113-ENST00000543747.1:1459|419
MILYITVK
>FUSION-ENST00000475947.7:648-ENST00000652379.1:25317|723
VKPRLYSQYTTLAGR
>FUSION-ENST00000670008.1:22456-ENST00000425678.1:15141|70
GLNHIVCGPWWREMCASR
>FUSION-ENST00000475947.7:648-ENST00000652379.1:25317|1275
HTDIQER
>FUSION-ENST00000475947.7:648-ENST00000652379.1:25317|135
EGPVPWKASRFR
>ENST00000339615.9|INDEL-6329-T-TC|11
SSAKSPHIYLQAR
>FUSION-ENST00000475947.7:648-ENST00000652379.1:25317|1064
DARDSAKLTCPTEVK
>FUSION-ENST00000475947.7:648-ENST00000652379.1:25317|1428
LPVISLTDLETASR
>FUSION-ENST00000469652.1:9999-ENST00000463213.5:4471|140
MQMKIAK
>ENST00000643460.2|MNV-278-CCCCACCACC-C|2
FLVGRGVQIGSHHHHHHR
>FUSION-ENST00000469652.1:9999-ENST00000463213.5:4471|138
QMKIAKCYIVVVFK
>FUSION-ENST00000535721.1:113-ENST00000543747.1:1459|106
MRWIVMTR
>FUSION-ENST00000535721.1:113-ENST00000543747.1:1459|396
MPDLLVFNVCVNFGMLLIIR
>FUSION-ENST00000670008.1:22456-ENST00000425678.1:15141|196
TQSSLVC
>ENST00000289746.3|SNV-23408-A-C|8
GSLRSPGPTPLGLGQPPSCR
>ENST00000278302.9|SNV-14776-G-A|6
FVGAKVSGPSCLK
>FUSION-ENST00000670008.1:22456-ENST00000425678.1:15141|164
CGEERVGQR
>FUSION-ENST00000475947.7:648-ENST00000652379.1:25317|583
AVAPEARAATRGDPPR
>FUSION-ENST00000475947.7:648-ENST00000652379.1:25317|658
EIDFCMIDVGVCVIQINTHR
>FUSION-ENST00000475947.7:648-ENST00000652379.1:25317|829
TTAVLCSSQGRKQK
>ENST00000359156.8|SNV-20393-G-T|1
EAEFVQGTGPIWLNEVKCK
>FUSION-ENST00000535721.1:113-ENST00000543747.1:1459|116
MPKTCLIHFYGLPCFWHRTR
>FUSION-ENST00000670008.1:17538-ENST00000425678.1:15141|13
MLCSDLIHFLSSR
>ENST00000416961.6|SNV-3946-C-T|1
GPRVSVSR
>FUSION-ENST00000475947.7:648-ENST00000652379.1:25317|1007
LFLSSLPSTSCPHHHFGAR
>ENST00000488876.5|SNV-23909-G-A|1
SSALSGAGTDTCHQGSPPHTVPSPR
>ENST00000564731.5|SNV-52530-G-C|3
WSPRASRLHQVQDK
>FUSION-ENST00000475947.7:648-ENST00000652379.1:25317|279
AGEVEHER
>ENST00000548316.1|SNV-385531-C-T|11
MTIQELMTHGAKSPDGMR
>ENST00000366541.8|SNV-14083-A-T|2
SPENSTLEEILGQYQRSLREHAS
>FUSION-ENST00000475947.7:648-ENST00000652379.1:25317|224
CPRPIER
>FUSION-ENST00000475947.7:648-ENST00000652379.1:25317|667
LLICINVNVSVR
>FUSION-ENST00000466801.5:1857-ENST00000484328.1:20325|48
QQPQQNSCGSARPERAR
>FUSION-ENST00000475947.7:648-ENST00000652379.1:25317|1430
ERLPVISLTDLETASR
>FUSION-ENST00000475947.7:648-ENST00000652379.1:25317|1302
LPGPPKVLETTGLSRR
>FUSION-ENST00000475947.7:648-ENST00000652379.1:25317|390
RYSHDPPGSFRETK
>FUSION-ENST00000475947.7:648-ENST00000652379.1:25317|381
LLAECPAGPEAFTLKK
>ENST00000367478.9|SNV-29527-A-C|4
EKQELQDDQRR
>FUSION-ENST00000469652.1:9999-ENST00000463213.5:4471|350
MNHCTRSPFSLLGMLKLFLSK
>ENST00000359263.9|SNV-102364-C-A|2
FDTTCKPLASTTQYSRAVFDGNYYY
>FUSION-ENST00000475947.7:648-ENST00000652379.1:25317|132
RRPVSSRWPLK
>FUSION-ENST00000670008.1:17538-ENST00000425678.1:15141|37
MCGVMYGVCAQ
>FUSION-ENST00000670008.1:17538-ENST00000425678.1:15141|56
HSSWNPWLFLGCK
>FUSION-ENST00000475947.7:648-ENST00000652379.1:25317|757
NPVSIENTKLAGRGGTCL
>ENST00000503802.5|INDEL-91559-G-GT|1
ELHFTLSMEVFFTAT
>FUSION-ENST00000475947.7:648-ENST00000652379.1:25317|1223
SVSLFLPVSVSASLSLSRR
>ENST00000377044.9|SNV-118663-C-T|1
MLAMLTGLCQGCGTRQVVFTSDPHK
>ENST00000550164.6|SNV-19701-G-T|1
DKTSEAPKK
>FUSION-ENST00000535721.1:113-ENST00000543747.1:1459|77
VITVSKAWK
>FUSION-ENST00000475947.7:648-ENST00000652379.1:25317|1520
MTEMSHR
>ENST00000504357.1|SNV-809-G-A|4
MLPLQGLGEEWHLQFK
>ENST00000469344.1|SNV-17019-T-G|12
MQDLPYVQIRASWSSFVHIKR
>FUSION-ENST00000643019.1:113-ENST00000543747.1:1459|12
QPHASGR
>ENST00000409903.5|SNV-49008-G-T|2
TSPLTLRGLR
>FUSION-ENST00000535721.1:113-ENST00000543747.1:1459|165
EVGNWFVRKIMS
>FUSION-ENST00000475947.7:648-ENST00000652379.1:25317|130
RPVSSRWPLKIR
>ENST00000295452.5|SNV-82961-G-A|2
EGKIHIR
>FUSION-ENST00000475947.7:648-ENST00000652379.1:25317|22
MYVSEMGFGVLSCCPR
>FUSION-ENST00000668333.1:648-ENST00000652379.1:25317|1563
MFPGSLSRGRR
>ENST00000367478.9|SNV-29527-A-C|3
QELQDDQR
>FUSION-ENST00000475947.7:648-ENST00000652379.1:25317|636
MKSVVFMCVNER
>FUSION-ENST00000469652.1:9999-ENST00000463213.5:4471|175
FILQLILFP
>ENST00000647937.1|SNV-278-C-G|3
CAPPEGVPACGR
>FUSION-ENST00000535721.1:113-ENST00000543747.1:1459|466
FEHSRNCNQH
>FUSION-ENST00000469652.1:9999-ENST00000463213.5:4471|264
MVLQFNLK
>FUSION-ENST00000475947.7:648-ENST00000652379.1:25317|628
SVVFMCVNERAYVVISVFFLPLLR
>FUSION-ENST00000475947.7:648-ENST00000652379.1:25317|266
MVNYAWAGR
>FUSION-ENST00000475947.7:648-ENST00000652379.1:25317|657
MEIDFCMIDVGVCVIQINTHRSIK
>FUSION-ENST00000475947.7:648-ENST00000652379.1:25317|1310
TCPLCRR
>FUSION-ENST00000475947.7:648-ENST00000652379.1:25317|1507
MRPPPPR
>ENST00000512175.3|SNV-65925-A-G|1
ISLSTLGAIATPRIIELAHPRIK
>FUSION-ENST00000535721.1:113-ENST00000543747.1:1459|157
MYTGNVNFSAEISPLHSK
>FUSION-ENST00000475947.7:648-ENST00000652379.1:25317|825
WVRLVSNWRPQWICPPRPPK
>FUSION-ENST00000475947.7:648-ENST00000652379.1:25317|1073
THAGGSKTTRCD
>FUSION-ENST00000466801.5:1857-ENST00000484328.1:20325|150
QAPGGGCPEAVATAVTAR
>FUSION-ENST00000475947.7:648-ENST00000652379.1:25317|668
FFISFVSTRLLICINVNVSVR
>ENST00000254770.2|SNV-593-G-A|2
MGETISKRLK
>FUSION-ENST00000539107.5:415882-ENST00000558619.5:63713|10
QRSLSSLELFLSCAQKHR
>FUSION-ENST00000475947.7:648-ENST00000652379.1:25317|702
LFFSLVRGFLVFLRVFNPR
>FUSION-ENST00000535721.1:113-ENST00000543747.1:1459|64
TQGFCFCHWIMCALRFHQIFKER
>FUSION-ENST00000670008.1:22456-ENST00000425678.1:15141|183
SPVLITERERLL
>FUSION-ENST00000535721.1:113-ENST00000543747.1:1459|376
METANSRK
>FUSION-ENST00000670008.1:22456-ENST00000425678.1:15141|244
VLLLWPGMTGLELRWG
>FUSION-ENST00000668333.1:648-ENST00000652379.1:25317|1545
DPVPRPTVGVCKPER
>FUSION-ENST00000475947.7:648-ENST00000652379.1:25317|294
LNTGTRPIVNK
>FUSION-ENST00000535721.1:113-ENST00000543747.1:1459|159
KHQAMGSC
>FUSION-ENST00000670008.1:22456-ENST00000425678.1:15141|146
MTLLPLPR
>FUSION-ENST00000475947.7:648-ENST00000652379.1:25317|946
MSVKSLDRTER
>FUSION-ENST00000475947.7:648-ENST00000652379.1:25317|1033
MIVKVKTK
>FUSION-ENST00000475947.7:648-ENST00000652379.1:25317|1150
GAARSHFPGGSLGRWHSPLTR
>ENST00000455611.6|SNV-36166-T-C|2
LSQPFPAHQPISQLLR
>FUSION-ENST00000475947.7:648-ENST00000652379.1:25317|620
CRCLCYTNK
>FUSION-ENST00000497874.5:4792-ENST00000263441.11:160422|49
GLWKGNKK
>FUSION-ENST00000535721.1:113-ENST00000543747.1:1459|350
MFEEELK
>FUSION-ENST00000475947.7:648-ENST00000652379.1:25317|549
VWLRWWRFWGQVSVSR
>FUSION-ENST00000475947.7:648-ENST00000652379.1:25317|841
LSLDLSSSWVRG
>ENST00000496447.5|SNV-95307-C-T|2
PPVLASRALCLLPVLCC
>FUSION-ENST00000535721.1:113-ENST00000543747.1:1459|428
TVRGCLDCSCTC
>FUSION-ENST00000475947.7:648-ENST00000652379.1:25317|441
RAFIRSKPTR
>FUSION-ENST00000535721.1:113-ENST00000543747.1:1459|411
TWCELEKELFGLHVDSNFVR
>ENST00000257570.9|SNV-18192-G-A|1
AQDIHLTVEQR
>FUSION-ENST00000475947.7:648-ENST00000652379.1:25317|524
MLPAPALETR
>FUSION-ENST00000475947.7:648-ENST00000652379.1:25317|1242
CLERPRGI
>FUSION-ENST00000475947.7:648-ENST00000652379.1:25317|410
TRRAASGKPK
>FUSION-ENST00000469652.1:9999-ENST00000463213.5:4471|90
MAHWEVR
>FUSION-ENST00000535721.1:113-ENST00000543747.1:1459|327
EAFAGLSIRTHK
>FUSION-ENST00000670008.1:22456-ENST00000425678.1:15141|181
GEGGPCTR
>FUSION-ENST00000670008.1:22456-ENST00000425678.1:15141|173
GHHTAVASRLHR
>FUSION-ENST00000466801.5:1857-ENST00000484328.1:20325|112
GGPGARVSAS
>FUSION-ENST00000475947.7:648-ENST00000652379.1:25317|1283
GAGTCNPSYSGGWGGR
>FUSION-ENST00000466801.5:1857-ENST00000484328.1:20325|164
IFPEELCNVHVPIAVQQWGGR
>ENST00000642197.1|SNV-219670-G-A|6
TKNVINYQMKTSEK
>FUSION-ENST00000535721.1:113-ENST00000543747.1:1459|29
WIEWNTYDVPGPILSVRYR
>FUSION-ENST00000475947.7:648-ENST00000652379.1:25317|1423
PAWPKETLLESETQRAPSSDLID
>ENST00000345097.8|SNV-456437-G-A|2
SHESPSNTEEDDRK
>ENST00000569980.1|SNV-12229-A-C|2
QDSSPDFADTWR
>FUSION-ENST00000535721.1:113-ENST00000543747.1:1459|352
MYKLFYTLVISVCVRER
>ENST00000590967.5|INDEL-29454-T-TG|10
SRDSVNFCSPHCNPR
>FUSION-ENST00000535721.1:113-ENST00000543747.1:1459|270
MFPYEGTQCSSQEQLQER
>ENST00000498536.5|SNV-78409-C-A|2
SCTGTSR
>FUSION-ENST00000475947.7:648-ENST00000652379.1:25317|474
DENHERR
>FUSION-ENST00000475947.7:648-ENST00000652379.1:25317|665
MFVFLVGTPCLSMLLR
>ENST00000492914.1|SNV-22942-C-T|13
RMMMAVTFLLTLRR
>FUSION-ENST00000475947.7:648-ENST00000652379.1:25317|69
SGDLSLPNSWDYR
>FUSION-ENST00000475947.7:648-ENST00000652379.1:25317|552
ALRVWLR
>ENST00000298784.5|SNV-57670-G-A|4
DEQPKHQPDIYGK
>ENST00000468251.5|INDEL-120975-G-GT|5
LASLYRLVDLFGWAHLANTYISVK
>FUSION-ENST00000475947.7:648-ENST00000652379.1:25317|1315
VPVILLR
>FUSION-ENST00000475947.7:648-ENST00000652379.1:25317|871
MFYRPFLSGKNR
>FUSION-ENST00000475947.7:648-ENST00000652379.1:25317|912
DLGFLMAKCQHLGLMD
>FUSION-ENST00000475947.7:648-ENST00000652379.1:25317|967
STVRMVLRQK
>FUSION-ENST00000535721.1:113-ENST00000543747.1:1459|239
MSTSDVK
>FUSION-ENST00000466801.5:1857-ENST00000484328.1:20325|135
LIHESVCAWDGARLSTDLADGRR
>FUSION-ENST00000475947.7:648-ENST00000652379.1:25317|1110
SFLNVHLPVS
>FUSION-ENST00000475947.7:648-ENST00000652379.1:25317|1472
KMIWAGHASSR
>FUSION-ENST00000469652.1:9999-ENST00000463213.5:4471|188
YSKLILVFKSIG
>FUSION-ENST00000469652.1:9999-ENST00000463213.5:4471|6
MPKWSRSYMHTVSFQQASV
>FUSION-ENST00000475947.7:648-ENST00000652379.1:25317|852
PRVTVARTSPETLEISPLR
>FUSION-ENST00000475947.7:648-ENST00000652379.1:25317|1524
MAALGSPHPPPPRFK
>FUSION-ENST00000475947.7:648-ENST00000652379.1:25317|154
RDGRWPPLPSADR
>FUSION-ENST00000670008.1:22456-ENST00000425678.1:15141|143
TLLPLPRTQRPQVR
>ENST00000471714.5|SNV-204060-C-A|4
FYTTVRPRTSDKPHIR
>ENST00000356291.3|SNV-59880-A-T|3
KLRNLLNSR
>FUSION-ENST00000469652.1:9999-ENST00000463213.5:4471|116
MKASNIECTTCK
>FUSION-ENST00000670008.1:22456-ENST00000425678.1:15141|226
TRRWHLGVLTSSTVLMDSGR
>ENST00000318184.9|SNV-46177-C-G|2
YVLDYRGR
>FUSION-ENST00000535721.1:113-ENST00000543747.1:1459|34
YERCCDLGVEEPT
>FUSION-ENST00000475947.7:648-ENST00000652379.1:25317|264
MVNYAWAGRSQR
>FUSION-ENST00000475947.7:648-ENST00000652379.1:25317|561
ACGPRGRAWPAFGPSCVPVVGGAGR
>FUSION-ENST00000535721.1:113-ENST00000543747.1:1459|379
ACGAPEKEGCECASQYSS
>FUSION-ENST00000475947.7:648-ENST00000652379.1:25317|271
MPGQGEAR
>FUSION-ENST00000535721.1:113-ENST00000543747.1:1459|200
HQESEMR
>FUSION-ENST00000475947.7:648-ENST00000652379.1:25317|63
GSSVSLSR
>FUSION-ENST00000469652.1:9999-ENST00000463213.5:4471|349
NHCTRSPFSLLGMLKLFLSK
>ENST00000379692.9|SNV-36489-A-G|2
NKFCVYKK
>ENST00000504745.1|SNV-146639-A-G|2
MFPAQVGTALIDCAF
>ENST00000406213.1|SNV-3785-C-T|4
TQRAAGSWVEPAQTAWVPAALRR
>FUSION-ENST00000670008.1:22456-ENST00000425678.1:15141|23
EIKEKNVLLNQQSCCIIVHLAR
>FUSION-ENST00000670008.1:22456-ENST00000425678.1:15141|190
MGPCFVTGCVLGLGAAQGE
>FUSION-ENST00000535721.1:113-ENST00000543747.1:1459|84
ACIPETEVASLDSYLEI
>ENST00000366574.7|INDEL-572174-C-CA|4
SITLFPDENKKTRPSR
>FUSION-ENST00000475947.7:648-ENST00000652379.1:25317|590
MWGRGCRCASGPAAGVGLPGPVDQR
>FUSION-ENST00000469652.1:9999-ENST00000463213.5:4471|381
YLICRTAGR
>FUSION-ENST00000475947.7:648-ENST00000652379.1:25317|1256
SLSFSRSR
>FUSION-ENST00000535721.1:113-ENST00000543747.1:1459|149
GVRSQENRDLNPGELLNPPK
>FUSION-ENST00000469652.1:9999-ENST00000463213.5:4471|321
TLVCLTKGIVMTLK
>FUSION-ENST00000406569.7:9999-ENST00000463213.5:4471|1
VVFHVLVLTYYPK
>FUSION-ENST00000475947.7:648-ENST00000652379.1:25317|898
MLNLFRSYGSSCSQWDSIR
>FUSION-ENST00000475947.7:648-ENST00000652379.1:25317|569
DPFWRVPVR
>ENST00000550164.6|SNV-19701-G-T|3
EGGGAIEEEAKDKTSEAPK
>FUSION-ENST00000469652.1:9999-ENST00000463213.5:4471|44
HGTLGSER
>ENST00000309758.6|SNV-1160-G-T|1
IPNVQKLLQDFFNGKELNK
>ENST00000326047.9|INDEL-76619-C-CA|3
TDQEGSPDSGTSAQAKPKERGSR
>FUSION-ENST00000535721.1:113-ENST00000543747.1:1459|289
MKVHNVVLRNNSK
>FUSION-ENST00000475947.7:648-ENST00000652379.1:25317|585
AVAPEAR
>FUSION-ENST00000535721.1:113-ENST00000543747.1:1459|220
EIGYSHRPWAK
>FUSION-ENST00000535721.1:113-ENST00000543747.1:1459|406
MKVDETTSLHWRESLWCTR
>FUSION-ENST00000475947.7:648-ENST00000652379.1:25317|980
LECDGVISAHCNRHLPGFKR
>FUSION-ENST00000670008.1:22456-ENST00000425678.1:15141|257
GFREESVRR
>FUSION-ENST00000539107.5:350917-ENST00000558619.5:63713|24
RPSFHQADNVR
>FUSION-ENST00000670008.1:22456-ENST00000425678.1:15141|144
MTLLPLPRTQRPQVR
>ENST00000256458.5|SNV-13087-C-T|1
LELYRAA
>FUSION-ENST00000535721.1:113-ENST00000543747.1:1459|212
MKPDLTKSR
>FUSION-ENST00000469652.1:9999-ENST00000463213.5:4471|121
MCVFHNLKSYLNICS
>FUSION-ENST00000475947.7:648-ENST00000652379.1:25317|1387
FGSRGNAFQSPIRMHR
>ENST00000268720.9|SNV-7758-C-T|4
WWTCRGGHMQGWQIVAQKK
>FUSION-ENST00000475947.7:648-ENST00000652379.1:25317|1132
MNKDPILK
>FUSION-ENST00000535721.1:113-ENST00000543747.1:1459|28
MWIEWNTYDVPGPILSVRYRMIK
>FUSION-ENST00000475947.7:648-ENST00000652379.1:25317|1348
GTGDAEACLR
>FUSION-ENST00000475947.7:648-ENST00000652379.1:25317|927
MTEESNFVTSR
>FUSION-ENST00000475947.7:648-ENST00000652379.1:25317|17
YVSEMGFGVLSCCPRWSRTPVLK
>ENST00000318317.8|SNV-15504-A-G|2
DSMWLSYHSIPSLPRFGYR
>ENST00000455611.6|SNV-36166-T-C|4
NRLSQPFPAHQPISQLLR
>ENST00000474260.1|SNV-41149-C-T|16
ERVVQISEYAEEPK
>FUSION-ENST00000475947.7:648-ENST00000652379.1:25317|117
NEIPTVPTYYPAKPQPRER
>FUSION-ENST00000535721.1:113-ENST00000543747.1:1459|410
MTWCELEKELFGLHVDSNFVRMGFA
>FUSION-ENST00000466801.5:1857-ENST00000484328.1:20325|103
AWQRDGAAQVPGSRPRDLVAR
>FUSION-ENST00000475947.7:648-ENST00000652379.1:25317|678
SWLTAPSASRVRALLLPQPPD
>FUSION-ENST00000475947.7:648-ENST00000652379.1:25317|248
LIEPSSSWFPPK
>FUSION-ENST00000475947.7:648-ENST00000652379.1:25317|15
GFGVLSCCPR
>FUSION-ENST00000475947.7:648-ENST00000652379.1:25317|459
AVRRPRR
>FUSION-ENST00000475947.7:648-ENST00000652379.1:25317|467
VGFVAAVAPGPPVAGPRGSR
>FUSION-ENST00000466801.5:1857-ENST00000484328.1:20325|46
ALAFCVSSPSK
>FUSION-ENST00000535721.1:113-ENST00000543747.1:1459|108
MDCPAFGIEQG
>FUSION-ENST00000469652.1:9999-ENST00000463213.5:4471|395
ELVENSLDAGATNIGK
>FUSION-ENST00000535721.1:113-ENST00000543747.1:1459|458
NSLRWFCVR
>ENST00000525971.6|SNV-20024-C-A|10
KYENTDNKTELGNYDLK
>FUSION-ENST00000670008.1:22456-ENST00000425678.1:15141|170
LHRCCWERR
>ENST00000367265.9|SNV-62333-A-G|2
ELCSCPPYEYKLR
>FUSION-ENST00000475947.7:648-ENST00000652379.1:25317|283
GGIPRPLQSAEGAPPARLARR
>ENST00000612688.1|INDEL-560-C-CCATGTGCTTTAC|7
RALYFHEAENVLYHVLYNRQLLR
>FUSION-ENST00000466801.5:1857-ENST00000484328.1:20325|30
DAPGHCR
>FUSION-ENST00000535721.1:113-ENST00000543747.1:1459|139
YFDSGPFIVWCLKDHSGQERVQR
>FUSION-ENST00000670008.1:22456-ENST00000425678.1:15141|223
MDSGRAEFQHCAGAVPLTLLPQWPR
>ENST00000467966.1|SNV-89914-C-T|3
LCSPGIMRSYLTGKQCGALEK
>ENST00000569980.1|SNV-12229-A-C|3
MQDSSPDFADTWRFLENR
>FUSION-ENST00000475947.7:648-ENST00000652379.1:25317|263
VNYAWAGRSQR
>FUSION-ENST00000668333.1:648-ENST00000652379.1:25317|1542
TGRHLTCR
>ENST00000622993.1|SNV-241-C-A|9
SQRRGLAHSACPAPSR
>ENST00000319331.4|SNV-46421-G-A|1
YKGHQVK
>FUSION-ENST00000670008.1:22456-ENST00000425678.1:15141|294
LPAHYVCR
>ENST00000278616.8|SNV-113456-A-T|2
ILTICTYK
>FUSION-ENST00000535721.1:113-ENST00000543747.1:1459|361
MIIKIINFGIYLDHCPFVLYLHV
>FUSION-ENST00000475947.7:648-ENST00000652379.1:25317|642
PPRPLEVLG
>ENST00000540394.5|SNV-11867-C-T|2
QDACQGDSGGVFVVR
>FUSION-ENST00000475947.7:648-ENST00000652379.1:25317|1197
PLSPPPPK
>FUSION-ENST00000475947.7:648-ENST00000652379.1:25317|170
ASVALGRSKGSR
>ENST00000289672.6|SNV-93540-G-A|3
VNLHQFTELSENPQK
>FUSION-ENST00000475947.7:648-ENST00000652379.1:25317|211
DGAGASGPYPAVAGSR
>ENST00000378115.3|SNV-7610-C-T|1
EEYRLSATQQSELR
>FUSION-ENST00000535721.1:113-ENST00000543747.1:1459|441
ASLEEVCTWRR
>FUSION-ENST00000670008.1:22456-ENST00000425678.1:15141|107
TSHLYSNYSYQIHTWFVE
>ENST00000348564.11|SNV-96788-A-T|2
LNFVNKK
>ENST00000474260.1|SNV-41149-C-T|14
VVQISEYAEEPK
>FUSION-ENST00000475947.7:648-ENST00000652379.1:25317|838
PCHRQAGR
>ENST00000547687.1|SNV-11168-G-T|3
APLPWARALCSARR
>ENST00000343258.8|SNV-204336-C-T|2
MGNLFFETCLWFLCNVF
>ENST00000480613.5|SNV-15939-G-A|7
PVSVQPPSQYDIPRLAAFLRR
>ENST00000539839.1|SNV-962-C-G|2
GLGPVPAAVPAAAAPQR
>FUSION-ENST00000475947.7:648-ENST00000652379.1:25317|146
GVGFRSPNPEWRR
>FUSION-ENST00000475947.7:648-ENST00000652379.1:25317|1350
TRGTGDAEACLREEGWK
>FUSION-ENST00000670008.1:17538-ENST00000425678.1:15141|72
MGEGLKGRE
>ENST00000361217.9|SNV-6501-C-T|3
LLSPRTLLR
>FUSION-ENST00000670008.1:22456-ENST00000425678.1:15141|39
KPRISIVTTAIKSTLGLLNETR
>FUSION-ENST00000670008.1:17538-ENST00000425678.1:15141|71
GEGLKGRE
>FUSION-ENST00000469652.1:9999-ENST00000463213.5:4471|193
NFKGILR
>FUSION-ENST00000466801.5:1857-ENST00000484328.1:20325|33
QTPALNDSAIGDCAAR
>FUSION-ENST00000475947.7:648-ENST00000652379.1:25317|489
LPGPAGLLFSRASERPDSR
>ENST00000623254.1|SNV-313-C-T|1
GHPTPIPRVRWALAGNQPR
>ENST00000282470.10|SNV-37121-C-A|2
NIQETEWQSQEGK
>FUSION-ENST00000466801.5:1857-ENST00000484328.1:20325|88
ARGHGRGTGRPR
>FUSION-ENST00000535721.1:113-ENST00000543747.1:1459|392
PDLLVFNVCVNFGMLLIIRCLTLKV
>FUSION-ENST00000475947.7:648-ENST00000652379.1:25317|402
SLGSGGSMVAKLKLK
>FUSION-ENST00000475947.7:648-ENST00000652379.1:25317|865
TRLLLSVLLHK
>FUSION-ENST00000475947.7:648-ENST00000652379.1:25317|439
AFIRSKPTRSAPLRPRPGGGR
>ENST00000564731.5|SNV-52530-G-C|5
WSPRASR
>FUSION-ENST00000475947.7:648-ENST00000652379.1:25317|1019
IELHCCNK
>ENST00000467987.1|SNV-10304-C-T|8
KPAGLASEGVLSGGGRAGCCSR
>FUSION-ENST00000670008.1:22456-ENST00000425678.1:15141|168
MGPRCGEER
>FUSION-ENST00000475947.7:648-ENST00000652379.1:25317|1009
TSESYFLLIFTYVCIYFF
>FUSION-ENST00000670008.1:22456-ENST00000425678.1:15141|84
MAYKDITIYEHGID
>FUSION-ENST00000475947.7:648-ENST00000652379.1:25317|107
MMCCCHGNPAQYERNR
>FUSION-ENST00000469652.1:9999-ENST00000463213.5:4471|298
MNEMKQIVLLK
>ENST00000484717.5|SNV-10082-C-A|2
AKTWWSWSWRPPN
>FUSION-ENST00000475947.7:648-ENST00000652379.1:25317|781
VSHFVIQKYTDSPK
>ENST00000257430.9|SNV-134594-G-A|1
GPQILKPGEKSTLETKK
>ENST00000372827.8|SNV-14459-G-A|3
GWLVLDVTAASDCWLLK
>FUSION-ENST00000478442.5:718196-ENST00000426262.1:8128|2
EEGGETK
>FUSION-ENST00000475947.7:648-ENST00000652379.1:25317|1158
SLSLSHSLSLR
>FUSION-ENST00000475947.7:648-ENST00000652379.1:25317|813
RGFTVLPRLGPR
>ENST00000525898.5|SNV-50864-G-A|2
MGSIVTELIRDYNSSR
>FUSION-ENST00000475947.7:648-ENST00000652379.1:25317|1002
SNKSRNTTK
>FUSION-ENST00000475947.7:648-ENST00000652379.1:25317|780
VSHFVIQKYTDSPKTQK
>ENST00000300584.7|SNV-59798-A-G|5
DNLQGYKTQNEFLNK
>FUSION-ENST00000535721.1:113-ENST00000543747.1:1459|402
VDETTSLHWR
>ENST00000606080.2|SNV-92290-G-C|4
RIFSTLNEFVSHYTKTSDGLCLK
>FUSION-ENST00000475947.7:648-ENST00000652379.1:25317|693
LTAPSASQVQAILLPQPPD
>FUSION-ENST00000475947.7:648-ENST00000652379.1:25317|238
GLGAETISTYSQTLNG
>FUSION-ENST00000475947.7:648-ENST00000652379.1:25317|998
ETHTQTK
>ENST00000461003.5|SNV-13442-G-C|1
HEFESERKPDLRR
>FUSION-ENST00000475947.7:648-ENST00000652379.1:25317|1418
MRCHVWLISYF
>FUSION-ENST00000469652.1:9999-ENST00000463213.5:4471|71
MHRWKPQHK
>FUSION-ENST00000535721.1:113-ENST00000543747.1:1459|111
MKSQSDRPQVLSSVLF
>FUSION-ENST00000670008.1:22456-ENST00000425678.1:15141|291
SQPIALLAIPFLVVGR
>FUSION-ENST00000475947.7:648-ENST00000652379.1:25317|1060
MPEEFSQCASAR
>ENST00000658000.1|SNV-451-A-G|4
MRSREPSGWR
>FUSION-ENST00000670008.1:22456-ENST00000425678.1:15141|238
HQVQGCR
>FUSION-ENST00000670008.1:17538-ENST00000425678.1:15141|45
MSVYGVCAGMCR
>ENST00000619168.4|SNV-464811-G-A|2
AEYEFDSPYWDNISDSAK
>FUSION-ENST00000475947.7:648-ENST00000652379.1:25317|56
MLFLMFSVGR
>FUSION-ENST00000475947.7:648-ENST00000652379.1:25317|1167
RLQGAEIAPLHYGPGCR
>FUSION-ENST00000475947.7:648-ENST00000652379.1:25317|804
LAGVLKLILNR
>FUSION-ENST00000535721.1:113-ENST00000543747.1:1459|296
MCLLQVFYTWFD
>FUSION-ENST00000670008.1:17538-ENST00000425678.1:15141|2
SRAHFLCGCSSWQCAG
>ENST00000313654.13|SNV-214519-A-G|1
LAASLSEARQELSDKVR
>FUSION-ENST00000475947.7:648-ENST00000652379.1:25317|992
YVFIFFNLFLLR
>FUSION-ENST00000475947.7:648-ENST00000652379.1:25317|94
DSHCPYLLSSETTAKGTGLAESAGK
>FUSION-ENST00000469652.1:9999-ENST00000463213.5:4471|178
IRSCLEKYIYIYIYFLFFIFIFF
>ENST00000395314.8|MNV-58978-AGAG-A|5
RVIDLLKPDQVEGIQK
>ENST00000555478.5|SNV-34069-T-C|4
EYHGPRTPHPHPR
>FUSION-ENST00000475947.7:648-ENST00000652379.1:25317|1207
GERGGER
>FUSION-ENST00000670008.1:22456-ENST00000425678.1:15141|104
GAMSRKSR
>FUSION-ENST00000475947.7:648-ENST00000652379.1:25317|981
LECDGVISAHCNRHLPGFK
>ENST00000369697.5|SNV-6463-G-T|2
MAAGVAAWLPFSR
>FUSION-ENST00000670008.1:22456-ENST00000425678.1:15141|297
DQGQLNPAASCIGTALGQESILGK
>ENST00000612688.1|INDEL-560-C-CCATGTGCTTTAC|9
VTNTRRALYFHEAENVLYHVLYNR
>FUSION-ENST00000670008.1:22456-ENST00000425678.1:15141|126
AGAGHLPFRAAVLMLH
>ENST00000424687.1|SNV-4893-G-T|3
CSLTLHGVK
>FUSION-ENST00000539107.5:415882-ENST00000558619.5:63713|7
HRHFTKLIMFGEPAITGWWR
>FUSION-ENST00000475947.7:648-ENST00000652379.1:25317|296
LHLRLNTGTRPIVNK
>FUSION-ENST00000475947.7:648-ENST00000652379.1:25317|625
LYGNRLLYDR
>FUSION-ENST00000670008.1:22456-ENST00000425678.1:15141|304
QFRAPQTSPLAGEAASK
>ENST00000367265.9|SNV-62333-A-G|3
ELCSCPPYEYK
>FUSION-ENST00000670008.1:22456-ENST00000425678.1:15141|232
AKTQLVSGR
>FUSION-ENST00000670008.1:22456-ENST00000425678.1:15141|3
QTGPQRSWVPAFSFHRE
>FUSION-ENST00000475947.7:648-ENST00000652379.1:25317|1128
DPILKSGVASPSTVSK
>FUSION-ENST00000475947.7:648-ENST00000652379.1:25317|1155
ALPLPRE
>ENST00000504745.1|SNV-146639-A-G|11
DVPCTSGHGSHR
>FUSION-ENST00000475947.7:648-ENST00000652379.1:25317|864
TRLLLSVLLHKGVLR
>FUSION-ENST00000539107.5:415882-ENST00000558619.5:63713|4
VGQGSSLLGK
>ENST00000321105.10|SNV-13089-C-A|3
HRLFNHK
>FUSION-ENST00000475947.7:648-ENST00000652379.1:25317|1090
DGDFHPQGPH
>ENST00000256194.8|SNV-150049-G-A|3
LPSPNPAASSSPSTVDSASPAR
>FUSION-ENST00000475947.7:648-ENST00000652379.1:25317|165
VQIPESGVAEMGAARRPVR
>FUSION-ENST00000475947.7:648-ENST00000652379.1:25317|1322
VMKSSAH
>FUSION-ENST00000535721.1:113-ENST00000543747.1:1459|127
EGSWRYR
>FUSION-ENST00000475947.7:648-ENST00000652379.1:25317|1187
MVLYTERSGSR
>FUSION-ENST00000539107.5:415882-ENST00000558619.5:63713|1
TKSILGSG
>ENST00000461044.5|SNV-94938-A-C|1
GRRGPNYP
>ENST00000476371.1|SNV-8627-G-A|2
DSCPVKIR
>FUSION-ENST00000475947.7:648-ENST00000652379.1:25317|58
TTTPADFYVVSHVFR
>FUSION-ENST00000475947.7:648-ENST00000652379.1:25317|622
LLYDRCR
>FUSION-ENST00000535721.1:113-ENST00000543747.1:1459|170
MEVGNWFVR
>ENST00000577772.5|SNV-159498-A-C|7
PELSGNIKEESK
>FUSION-ENST00000475947.7:648-ENST00000652379.1:25317|108
MCCCHGNPAQYER
>ENST00000358127.9|SNV-67584-C-T|4
RDEGIQESPVPNGHSLLGRDFLR
>FUSION-ENST00000475947.7:648-ENST00000652379.1:25317|1299
VLETTGLSRRDFSL
>ENST00000531259.5|SNV-30335-G-T|3
ALFQQFTCVLPILDNLLK
>FUSION-ENST00000670008.1:22456-ENST00000425678.1:15141|46
DSGSSRQGSFPCRKPR
>FUSION-ENST00000475947.7:648-ENST00000652379.1:25317|236
GERRSEGTGDGLR
>FUSION-ENST00000478442.5:718196-ENST00000426262.1:8128|5
RKEEGGETK
>FUSION-ENST00000475947.7:648-ENST00000652379.1:25317|1047
SGFGFLAR
>FUSION-ENST00000475947.7:648-ENST00000652379.1:25317|422
APAALVTLDNLGPIARPPWR
>FUSION-ENST00000475947.7:648-ENST00000652379.1:25317|1358
GRTRGTGDAEACLR
>FUSION-ENST00000475947.7:648-ENST00000652379.1:25317|114
ERAWRNQR
>ENST00000417539.1|SNV-467-G-A|5
RAPTSNLLMK
>FUSION-ENST00000670008.1:22456-ENST00000425678.1:15141|299
APQTSPLAGEAASKRLPAHYVCR
>ENST00000381938.4|SNV-652-A-G|1
LFVAIVVTFILILPEYFKTPKER
>FUSION-ENST00000475947.7:648-ENST00000652379.1:25317|401
MVAKLKLK
>FUSION-ENST00000475947.7:648-ENST00000652379.1:25317|1320
RERENETPPP
>ENST00000342935.7|SNV-50864-G-A|1
QEMGSIVTELIRDYNSSR
>FUSION-ENST00000475947.7:648-ENST00000652379.1:25317|690
MLVRLVSHSQPQVVR
>FUSION-ENST00000475947.7:648-ENST00000652379.1:25317|861
LLLSVLLHKGVLRGKPHLGR
>FUSION-ENST00000670008.1:17538-ENST00000425678.1:15141|55
MHSSWNPWLFLGCKCVCMV
>FUSION-ENST00000475947.7:648-ENST00000652379.1:25317|121
VNSLWHVGTM
>FUSION-ENST00000670008.1:22456-ENST00000425678.1:15141|40
KPRISIVTTAIK
>FUSION-ENST00000475947.7:648-ENST00000652379.1:25317|288
VKAGALAGR
>ENST00000476371.1|SNV-8627-G-A|4
ILQDVADEEIAALPRDSCPVK
>FUSION-ENST00000475947.7:648-ENST00000652379.1:25317|1115
YPPPSLFLQKKLK
>ENST00000280591.10|INDEL-20524-C-CTAAACT|3
ILVGLPKLANASLEEFDKVSK
>FUSION-ENST00000670008.1:22456-ENST00000425678.1:15141|241
TGLELRWG
>FUSION-ENST00000475947.7:648-ENST00000652379.1:25317|363
GEILGPAQDGPER
>ENST00000269187.10|SNV-15197-G-A|1
YSQEELK
>FUSION-ENST00000535721.1:113-ENST00000543747.1:1459|465
MVWRSFFPNWIFHR
>ENST00000461003.5|SNV-13442-G-C|4
LRHEFESERKPDLR
>FUSION-ENST00000670008.1:22456-ENST00000425678.1:15141|296
DQGQLNPAASCIGTALGQESILGKW
>ENST00000367478.9|SNV-29527-A-C|2
QELQDDQRR
>FUSION-ENST00000475947.7:648-ENST00000652379.1:25317|1248
VGPCPFHESEK
>FUSION-ENST00000475947.7:648-ENST00000652379.1:25317|902
MAQDADSFFAVVR
>FUSION-ENST00000469652.1:9999-ENST00000463213.5:4471|356
KFPFFEIIK
>FUSION-ENST00000469652.1:9999-ENST00000463213.5:4471|222
MPGILSQRCHHFYLPR
>FUSION-ENST00000535721.1:113-ENST00000543747.1:1459|105
RWIVMTR
>ENST00000298784.5|SNV-57670-G-A|3
DEQPKHQPDIYGKNFNTNLFQLGHK
>FUSION-ENST00000469652.1:9999-ENST00000463213.5:4471|132
CYIVVVFKK
>FUSION-ENST00000547801.1:108990-ENST00000546345.5:93971|11
MDFIHYAGCYVRRR
>FUSION-ENST00000535721.1:113-ENST00000543747.1:1459|254
PGFMLMR
>FUSION-ENST00000475947.7:648-ENST00000652379.1:25317|336
ATLTGSACAYPTPAGAGNPLNPIR
>FUSION-ENST00000670008.1:17538-ENST00000425678.1:15141|24
MCSCMCVLVWGMPVCAR
>FUSION-ENST00000475947.7:648-ENST00000652379.1:25317|1295
MALYTERSGSRLSSR
>FUSION-ENST00000475947.7:648-ENST00000652379.1:25317|1255
MSVSFSVSLSDTPVPGR
>ENST00000559700.5|SNV-7062-A-G|3
IKSIDAGPGKSFTCR
>FUSION-ENST00000466801.5:1857-ENST00000484328.1:20325|117
MAEGRGGPGARVSAS
>FUSION-ENST00000670008.1:22456-ENST00000425678.1:15141|174
GHHTAVASR
>ENST00000350210.6|SNV-7586-G-A|2
DLSSSSSLRR
>ENST00000475954.5|INDEL-120975-G-GT|5
ANSFSGFSSPPLS
>FUSION-ENST00000475947.7:648-ENST00000652379.1:25317|677
VRALLLPQPPD
>ENST00000622993.1|SNV-241-C-A|21
RAGSQDGGHR
>FUSION-ENST00000475947.7:648-ENST00000652379.1:25317|51
LPASAAHTAAITGVRR
>FUSION-ENST00000670008.1:22456-ENST00000425678.1:15141|282
MSPPIAVF
>FUSION-ENST00000466801.5:1857-ENST00000484328.1:20325|167
MVPQISGSPQR
>FUSION-ENST00000469652.1:9999-ENST00000463213.5:4471|172
VTCTCSSSYLGG
>FUSION-ENST00000670008.1:22456-ENST00000425678.1:15141|229
TQLVSGR
>FUSION-ENST00000475947.7:648-ENST00000652379.1:25317|29
QTASFLFR
>FUSION-ENST00000475947.7:648-ENST00000652379.1:25317|494
AGLWPTGDPASRPR
>FUSION-ENST00000475947.7:648-ENST00000652379.1:25317|1092
LLGARPSSAKVQRDGDFHPQGPH
>FUSION-ENST00000670008.1:22456-ENST00000425678.1:15141|102
SRLATGR
>FUSION-ENST00000466801.5:1857-ENST00000484328.1:20325|147
PCGARGLSHSR
>ENST00000370791.7|INDEL-93488-C-CT|1
NSLYDLCCFF
>ENST00000530442.5|SNV-2396-G-A|3
TWVPIPPRPMASSGSIPR
>FUSION-ENST00000535721.1:113-ENST00000543747.1:1459|415
CSCHSDI
>ENST00000289746.3|SNV-23408-A-C|9
GSDGPCRGSLR
>FUSION-ENST00000670008.1:22456-ENST00000425678.1:15141|127
MAGAGHLPFRAAVLMLH
>FUSION-ENST00000475947.7:648-ENST00000652379.1:25317|905
VDLHAFDSVILNPPNL
>FUSION-ENST00000469652.1:9999-ENST00000463213.5:4471|329
MRHQAWLILYF
>FUSION-ENST00000475947.7:648-ENST00000652379.1:25317|647
LVSNSRPPVMR
>FUSION-ENST00000265849.12:9999-ENST00000463213.5:4471|2
QNLMFQQKSR
>FUSION-ENST00000475947.7:648-ENST00000652379.1:25317|1013
MYLFFLIYFS
>FUSION-ENST00000475947.7:648-ENST00000652379.1:25317|272
VPSGPLLVSRTGAAG
>FUSION-ENST00000475947.7:648-ENST00000652379.1:25317|700
GFLVFLRVFNPR
>ENST00000553927.1|SNV-36801-T-C|3
WIFLCCIRVRIFSNCTSTRPS
>FUSION-ENST00000475947.7:648-ENST00000652379.1:25317|449
LVSKIKPCMSEYARPVQ
>FUSION-ENST00000475947.7:648-ENST00000652379.1:25317|887
TAESIEDTGESVFKEYFELEDSK
>FUSION-ENST00000475947.7:648-ENST00000652379.1:25317|818
MKPVSFCNFFFFFFFLRR
>FUSION-ENST00000475947.7:648-ENST00000652379.1:25317|155
APFRRDGR
>ENST00000528396.5|SNV-2396-G-A|1
HPTELLSNPQFIVDGATR
>ENST00000378750.10|SNV-3053-C-T|1
LLTWLSVLECVEVFMEMGAVK
>FUSION-ENST00000475947.7:648-ENST00000652379.1:25317|1218
SQSCSCMLER
>FUSION-ENST00000469652.1:9999-ENST00000463213.5:4471|129
KQIIELSVLFDYNFVKTK
>ENST00000377057.5|SNV-118663-C-T|2
LAMLTGLCQGCGTR
>FUSION-ENST00000535721.1:113-ENST00000543747.1:1459|262
RIYWHVFFHPKDIY
>ENST00000667837.1|SNV-14662-C-A|5
KNLPVLVHRVPNTQLLR
>FUSION-ENST00000535721.1:113-ENST00000543747.1:1459|3
VLCVHVFFCILFHFCIK
>FUSION-ENST00000670008.1:17538-ENST00000425678.1:15141|30
MHVCLCVCIRVCK
>ENST00000636805.1|INDEL-100868-C-CA|1
IESSCGRTDNS
>ENST00000370056.9|SNV-204336-C-T|4
ANNGKFILR
>FUSION-ENST00000535721.1:113-ENST00000543747.1:1459|416
ILYITVKCSCHSDI
>FUSION-ENST00000535721.1:113-ENST00000543747.1:1459|205
LRCCLSCPSERHQESEMR
>FUSION-ENST00000670008.1:17538-ENST00000425678.1:15141|33
HVCTCVGYACVCPCMHVCLCVCIR
>FUSION-ENST00000475947.7:648-ENST00000652379.1:25317|540
YIFRSESAFWAAGLLLTRCPLATCR
>ENST00000532681.5|SNV-3053-C-T|1
EMGAVKVWGEVGRWLVIALVQLAK
>FUSION-ENST00000475947.7:648-ENST00000652379.1:25317|277
MRVPSGPLLVSR
>ENST00000377855.6|SNV-8834-G-A|3
RGCCTPVQVVGPR
>FUSION-ENST00000535721.1:113-ENST00000543747.1:1459|57
LKGNPKK
>FUSION-ENST00000475947.7:648-ENST00000652379.1:25317|239
KPGSLAWSRAWNASA
>ENST00000302328.8|SNV-131971-C-T|3
KENSLEFK
>ENST00000590967.5|INDEL-29454-T-TG|2
TEQTTKHQNERTH
>FUSION-ENST00000475947.7:648-ENST00000652379.1:25317|309
MWRTEDPLPGAAR
>FUSION-ENST00000670008.1:22456-ENST00000425678.1:15141|26
CFLVWEQCRGSLVWRQEGLR
>FUSION-ENST00000466801.5:1857-ENST00000484328.1:20325|129
RGPLCRAGPAGCPTR
>ENST00000256404.8|SNV-275156-G-A|3
ENKTQGSWKMDR
>FUSION-ENST00000535721.1:113-ENST00000543747.1:1459|315
FLFFVLFCFVFLRRSLTLLPR
>FUSION-ENST00000469652.1:9999-ENST00000463213.5:4471|134
IAKCYIVVVFKK
>ENST00000313654.13|SNV-214519-A-G|4
EYEKLAASLSEARQELSDK
>FUSION-ENST00000475947.7:648-ENST00000652379.1:25317|1232
LLDFNINGVLRVDLVSCLFHR
>FUSION-ENST00000541977.5:187-ENST00000320756.7:2929|4
ESPLQKTPYEESLDMPTTAITK
>FUSION-ENST00000670008.1:17538-ENST00000425678.1:15141|68
MECVHNECVWCMCRHV
>FUSION-ENST00000670008.1:22456-ENST00000425678.1:15141|178
MGEGGPCTRGQERGHHTAVASR
>FUSION-ENST00000475947.7:648-ENST00000652379.1:25317|913
DLGFLMAK
>ENST00000366955.8|SNV-43724-C-T|3
SSTAMEMLQTQLKEFNER
>FUSION-ENST00000475947.7:648-ENST00000652379.1:25317|1022
YDPLNNIFANQK
>FUSION-ENST00000466801.5:1857-ENST00000484328.1:20325|27
MTVRSATAQR
>ENST00000492914.1|SNV-22942-C-T|2
AVTFLLTLRR
>ENST00000278616.8|SNV-113456-A-T|1
ILTICTYKVVPLSQR
>ENST00000569980.1|SNV-12229-A-C|7
LAAIYNTTELVMMQDSSPDFADTWR
>FUSION-ENST00000475947.7:648-ENST00000652379.1:25317|787
MTGVSHRPRPIYLFINFESRL
>FUSION-ENST00000475947.7:648-ENST00000652379.1:25317|845
LRVSCRLSLDLSSSWVR
>FUSION-ENST00000475947.7:648-ENST00000652379.1:25317|115
NEIPTVPTYYPAKPQPRERAWR
>ENST00000429174.6|SNV-97363-C-G|1
ASDLDDYLGFLPTFGPC
>FUSION-ENST00000466801.5:1857-ENST00000484328.1:20325|162
IFPEELCNVHVPIAVQQWGGRR
>FUSION-ENST00000670008.1:22456-ENST00000425678.1:15141|67
EMCASRRASK
>FUSION-ENST00000475947.7:648-ENST00000652379.1:25317|1237
GRVPAWMR
>FUSION-ENST00000475947.7:648-ENST00000652379.1:25317|794
GVPWSVYHR
>FUSION-ENST00000475947.7:648-ENST00000652379.1:25317|1240
ISGGRGR
>FUSION-ENST00000466801.5:1857-ENST00000484328.1:20325|61
GVGRAALPR
>FUSION-ENST00000469652.1:9999-ENST00000463213.5:4471|123
MCVFHNLK
>FUSION-ENST00000670008.1:22456-ENST00000425678.1:15141|259
SPAACRGFREESVR
>FUSION-ENST00000469652.1:9999-ENST00000463213.5:4471|305
MQKQFFKASY
>FUSION-ENST00000475947.7:648-ENST00000652379.1:25317|360
KHLPRMFSLIK
>FUSION-ENST00000539107.5:350917-ENST00000558619.5:63713|25
EQKRPSFHQADNVRGTR
>FUSION-ENST00000475947.7:648-ENST00000652379.1:25317|1377
PSVALGFSPFGSFDRR
>ENST00000636805.1|INDEL-100868-C-CA|4
KIESSCGR
>FUSION-ENST00000535721.1:113-ENST00000543747.1:1459|448
MVMASLEEVCTWR
>FUSION-ENST00000670008.1:22456-ENST00000425678.1:15141|197
SKTQSSLVC
>FUSION-ENST00000469652.1:9999-ENST00000463213.5:4471|198
SPFLPATHRR
>ENST00000481145.1|SNV-8914-G-A|1
NLEASSNYCSALLKDIFGPLEEAVK
>FUSION-ENST00000475947.7:648-ENST00000652379.1:25317|1058
MPEEFSQCASARVLSDL
>FUSION-ENST00000469652.1:9999-ENST00000463213.5:4471|75
LVPVFLLYEDTFQKER
>FUSION-ENST00000469652.1:9999-ENST00000463213.5:4471|384
LRIAQKYLICR
>ENST00000372899.5|SNV-80463-A-G|1
DVVQQNNTLIEEMLYLIVMLVGER
>FUSION-ENST00000535721.1:113-ENST00000543747.1:1459|268
MFPYEGTQCSSQEQLQERQELTR
>ENST00000252336.10|SNV-72623-G-T|2
SNKTPDYR
>FUSION-ENST00000535721.1:113-ENST00000543747.1:1459|1
MMCQALY
>ENST00000415654.5|SNV-53131-G-C|4
TTTNAKSPLLQESLFATGSEWR
>ENST00000642197.1|SNV-219670-G-A|7
TKNVINYQMK
>FUSION-ENST00000475947.7:648-ENST00000652379.1:25317|751
SGVGDKPDQHGEIPSQLK
>FUSION-ENST00000475947.7:648-ENST00000652379.1:25317|319
YYRLDGLVRPSDRPR
>FUSION-ENST00000475947.7:648-ENST00000652379.1:25317|1174
PAPREAEAGESLEPGK
>FUSION-ENST00000475947.7:648-ENST00000652379.1:25317|1324
ILSDTALTTRVMK
>FUSION-ENST00000475947.7:648-ENST00000652379.1:25317|1482
GCVGMEMSPR
>FUSION-ENST00000475947.7:648-ENST00000652379.1:25317|1221
CPSLSFYVCLFLCQSVRHPR
>ENST00000622993.1|SNV-241-C-A|17
AGSQDGGHRAALRGWPEPAEPGR
>FUSION-ENST00000475947.7:648-ENST00000652379.1:25317|1139
TSYFLEIRR
>FUSION-ENST00000535721.1:113-ENST00000543747.1:1459|321
LLFLYNI
>FUSION-ENST00000469652.1:9999-ENST00000463213.5:4471|176
MFILQLILFP
>FUSION-ENST00000475947.7:648-ENST00000652379.1:25317|874
MGESETE
>FUSION-ENST00000475947.7:648-ENST00000652379.1:25317|993
MYVFIFFNLFLLR
>FUSION-ENST00000475947.7:648-ENST00000652379.1:25317|840
MRPCHRQAGR
>FUSION-ENST00000475947.7:648-ENST00000652379.1:25317|380
MLLAECPAGPEAFTLKKLECSK
>FUSION-ENST00000670008.1:22456-ENST00000425678.1:15141|36
ISIVTTAIKSTLGLLNETR
>ENST00000377057.5|SNV-118663-C-T|1
LAMLTGLCQGCGTRQVVFTSDPHK
>ENST00000485306.1|SNV-23819-C-T|2
SKVELAGWPEPG
>FUSION-ENST00000469652.1:9999-ENST00000463213.5:4471|217
MFSALCLTVF
>FUSION-ENST00000475947.7:648-ENST00000652379.1:25317|1420
ETLLESETQRAPSSDLID
>FUSION-ENST00000475947.7:648-ENST00000652379.1:25317|630
VNTYRLYGNRLLYDR
>FUSION-ENST00000475947.7:648-ENST00000652379.1:25317|1269
KEKALYCYWAR
>FUSION-ENST00000469652.1:9999-ENST00000463213.5:4471|275
MSHHALPYIYILIIIFVRFFKK
>FUSION-ENST00000670008.1:22456-ENST00000425678.1:15141|240
MQKHQVQGCR
>FUSION-ENST00000670008.1:17538-ENST00000425678.1:15141|23
CSCMCVLVWGMPVCAR
>ENST00000569980.1|SNV-12229-A-C|5
MQDSSPDFADTWR
>FUSION-ENST00000466801.5:1857-ENST00000484328.1:20325|124
AGPAGCPTRGLEPASRIESA
>FUSION-ENST00000475947.7:648-ENST00000652379.1:25317|1247
VGPCPFHESEKR
>FUSION-ENST00000469652.1:9999-ENST00000463213.5:4471|382
IAQKYLICRTAGR
>FUSION-ENST00000475947.7:648-ENST00000652379.1:25317|102
CCCHGNPAQYERNR
>ENST00000667837.1|SNV-14662-C-A|4
NLPVLVHRVPNTQLLR
>ENST00000350210.6|SNV-7586-G-A|4
SCRDLSSSSSLRR
>FUSION-ENST00000469652.1:9999-ENST00000463213.5:4471|151
RFSCLSLLSSCNYR
>FUSION-ENST00000475947.7:648-ENST00000652379.1:25317|484
AARATVPPCALR
>FUSION-ENST00000466801.5:1857-ENST00000484328.1:20325|39
VRNALAHPSPAPSALLRPGK
>ENST00000284601.4|SNV-196310-C-T|1
DFHSDTLACLKESTEEGSSK
>ENST00000492914.1|SNV-22942-C-T|7
MMAVTFLLTLRRR
>FUSION-ENST00000469652.1:9999-ENST00000463213.5:4471|115
KASNIECTTCK
>ENST00000396068.6|SNV-21267-G-A|3
ELACLHGR
>ENST00000619168.4|SNV-464811-G-A|1
AEYEFDSPYWDNISDSAKDFIR
>ENST00000300051.8|SNV-91-C-T|2
SATWELFSWRGYCSQK
>FUSION-ENST00000475947.7:648-ENST00000652379.1:25317|1526
MAALGSPHPPPPR
>FUSION-ENST00000466801.5:1857-ENST00000484328.1:20325|57
AALPRFGFLRQQPQQNSCGSARPER
>ENST00000615386.4|SNV-12062-G-A|2
MAVVILGFASAFYIIFQTEDPK
>FUSION-ENST00000475947.7:648-ENST00000652379.1:25317|1455
DQAGRRGETPSL
>FUSION-ENST00000475947.7:648-ENST00000652379.1:25317|1516
GFLHLGQAGLQLPTVGES
>FUSION-ENST00000475947.7:648-ENST00000652379.1:25317|1357
MTVLAWAER
>FUSION-ENST00000670008.1:22456-ENST00000425678.1:15141|29
APISPRREIK
>FUSION-ENST00000475947.7:648-ENST00000652379.1:25317|1268
EKALYCYWAR
>FUSION-ENST00000670008.1:17538-ENST00000425678.1:15141|66
MCGMCICTCAGCSWCVLTCL
>ENST00000492914.1|SNV-22942-C-T|4
MAVTFLLTLRRR
>FUSION-ENST00000535721.1:113-ENST00000543747.1:1459|295
CLLQVFYTWFD
>FUSION-ENST00000475947.7:648-ENST00000652379.1:25317|629
SVVFMCVNER
>FUSION-ENST00000535721.1:113-ENST00000543747.1:1459|30
MWIEWNTYDVPGPILSVRYR
>FUSION-ENST00000475947.7:648-ENST00000652379.1:25317|675
MTGVSHRARPVDSFR
>FUSION-ENST00000475947.7:648-ENST00000652379.1:25317|1271
HTDIQERKK
>FUSION-ENST00000527299.1:18189-ENST00000467567.1:56328|2
IGGAPFEADEENWQICYCRQMGK
>FUSION-ENST00000670008.1:22456-ENST00000425678.1:15141|28
CFLVWEQCR
>FUSION-ENST00000475947.7:648-ENST00000652379.1:25317|62
SASDPSHPHYLR
>ENST00000256194.8|SNV-150049-G-A|2
LPSPNPAASSSPSTVDSASPARK
>FUSION-ENST00000535721.1:113-ENST00000543747.1:1459|228
RMEGLRSFSLYILEPCVLTGK
>FUSION-ENST00000475947.7:648-ENST00000652379.1:25317|985
RLALSPRLECDGVISAHCNR
>FUSION-ENST00000535721.1:113-ENST00000543747.1:1459|65
TQGFCFCHWIMCALRFHQIFK
>ENST00000651391.1|SNV-28281-T-A|4
IMDDDNNRTLDYK
>ENST00000469344.1|SNV-17019-T-G|16
MQDLPYVQIR
>FUSION-ENST00000475947.7:648-ENST00000652379.1:25317|1258
SISVFLGRSLSFSR
>ENST00000376838.5|SNV-131842-G-A|1
HQNQAHDEKKK
>FUSION-ENST00000497874.5:4792-ENST00000263441.11:160422|51
CLRGLWKGNK
>FUSION-ENST00000469652.1:9999-ENST00000463213.5:4471|371
PAWGQSKIPSQKHK
>ENST00000383678.8|SNV-325-C-G|1
IEHAPDLPRPEVCFIGRSNVGK
>FUSION-ENST00000539107.5:415882-ENST00000558619.5:63713|5
LIMFGEPAITGWWR
>ENST00000389740.3|SNV-1266-G-A|6
LLCSEEPPRLHSNYQK
>ENST00000445203.6|SNV-18612-C-T|3
IFQDSESWVK
>FUSION-ENST00000475947.7:648-ENST00000652379.1:25317|100
RFRHLVYVLG
>FUSION-ENST00000668333.1:648-ENST00000652379.1:25317|1549
RPGPGSPAHSGGVQTR
>FUSION-ENST00000466801.5:1857-ENST00000484328.1:20325|23
HACPLFGIEPMSERPLPALSQ
>FUSION-ENST00000475947.7:648-ENST00000652379.1:25317|1118
NRTSVPLGCRK
>ENST00000469163.1|SNV-20559-C-T|2
MGFVCLNAGNILLNVLIPLNMPCTR
>FUSION-ENST00000527601.5:1020-ENST00000278200.5:76075|12
VPMGHVWLEGDNLQNSTDSR
>FUSION-ENST00000475947.7:648-ENST00000652379.1:25317|900
MAQDADSFFAVVRTQS
>FUSION-ENST00000670008.1:22456-ENST00000425678.1:15141|243
MTGLELR
>ENST00000499527.6|SNV-127939-A-C|4
MCTQAATIKTEVKDTGPADSQS
>FUSION-ENST00000475947.7:648-ENST00000652379.1:25317|329
NEEFPVSAGHKLALIK
>FUSION-ENST00000475947.7:648-ENST00000652379.1:25317|436
SAPLRPRPGGGR
>ENST00000396068.6|SNV-21267-G-A|5
QKELACLHGR
>FUSION-ENST00000535721.1:113-ENST00000543747.1:1459|442
MASLEEVCTWRR
>ENST00000480613.5|SNV-15939-G-A|11
PVSVQPPSQYDIPR
>FUSION-ENST00000475947.7:648-ENST00000652379.1:25317|232
PTLIRPQK
>ENST00000417539.1|SNV-467-G-A|7
MSQLYSPPVLLALCSGSASARR
>FUSION-ENST00000466801.5:1857-ENST00000484328.1:20325|158
MARQAPGGGCPEAVATAVTAR
>FUSION-ENST00000475947.7:648-ENST00000652379.1:25317|848
TSPETLEISPLRAAT
>FUSION-ENST00000475947.7:648-ENST00000652379.1:25317|530
GWASGCARGSGLPVTR
>FUSION-ENST00000475947.7:648-ENST00000652379.1:25317|727
ASMVKPR
>ENST00000564731.5|SNV-52530-G-C|7
TSGLAWNWLQHPAGSMWSPRASR
>FUSION-ENST00000475947.7:648-ENST00000652379.1:25317|1081
VPKALATPPTPHAPRPGHPR
>FUSION-ENST00000670008.1:17538-ENST00000425678.1:15141|16
ACTCVYVCVYVCAR
>ENST00000309758.6|SNV-1160-G-T|4
LDKAQIHDVVLVGGSTRIPNVQK
>FUSION-ENST00000469652.1:9999-ENST00000463213.5:4471|160
NISRPGTVAHTCNPSTLGG
>FUSION-ENST00000475947.7:648-ENST00000652379.1:25317|950
NSSLQHTRPLAGEFLSMSVK
>FUSION-ENST00000466801.5:1857-ENST00000484328.1:20325|15
RGTAALSTLVHCSESSQ
>FUSION-ENST00000535721.1:113-ENST00000543747.1:1459|320
MFLFFVLFCFVFLR
>FUSION-ENST00000670008.1:17538-ENST00000425678.1:15141|32
MHVCLCVCIR
>ENST00000305586.11|SNV-94938-A-C|3
RGPNYPSGYGTNSELSNPSETESER
>FUSION-ENST00000469652.1:9999-ENST00000463213.5:4471|4
WSRSYMHTVSFQQASV
>ENST00000318317.8|SNV-15504-A-G|4
EPPVDICLSKDSMWLSYHSIPSLPR
>ENST00000394729.6|SNV-30629-G-T|1
DHLFFVMEFLNWGDLMYHIQDKGR
>FUSION-ENST00000527299.1:18189-ENST00000467567.1:56328|15
MQMLITENDLCKFKYQK
>FUSION-ENST00000475947.7:648-ENST00000652379.1:25317|1101
GLRSTSPSPTVTVSILVSLPK
>FUSION-ENST00000475947.7:648-ENST00000652379.1:25317|1317
LTETSASR
>ENST00000611776.4|SNV-352826-C-A|1
GSFYSPRHSQIL
>FUSION-ENST00000539107.5:350917-ENST00000558619.5:63713|23
RPSFHQADNVRGTR
>FUSION-ENST00000406569.7:9999-ENST00000463213.5:4471|34
GKYRLCVWAEAESDVPAEIQVLK
>FUSION-ENST00000475947.7:648-ENST00000652379.1:25317|1450
TERDPVSRES
>FUSION-ENST00000475947.7:648-ENST00000652379.1:25317|77
GRSYHLWDYD
>ENST00000461003.5|SNV-13442-G-C|7
LSGVSSNIQKLRHEFESER
>FUSION-ENST00000475947.7:648-ENST00000652379.1:25317|1434
EAPCLLGPKRPSWKVR
>FUSION-ENST00000475947.7:648-ENST00000652379.1:25317|1488
LGSDWTTPDR
>FUSION-ENST00000475947.7:648-ENST00000652379.1:25317|888
TAESIEDTGESVFK
>FUSION-ENST00000469652.1:9999-ENST00000463213.5:4471|33
SQKLCVPFCRI
>FUSION-ENST00000475947.7:648-ENST00000652379.1:25317|793
GVPWSVYHRTVHVR
>ENST00000369755.4|SNV-41149-C-T|4
DEAKCIK
>FUSION-ENST00000475947.7:648-ENST00000652379.1:25317|418
RPIRTSALSTFDGSR
>FUSION-ENST00000475947.7:648-ENST00000652379.1:25317|1203
SKTNHHLLDLSQGVSGLLGER
>ENST00000289672.6|SNV-93540-G-A|4
DKVNLHQFTELSENPQK
>FUSION-ENST00000475947.7:648-ENST00000652379.1:25317|660
LLRLVSNSRPPVMRPPRPLEVLG
>FUSION-ENST00000475947.7:648-ENST00000652379.1:25317|532
WRGWASGCARGSGLPVTR
>ENST00000284601.4|SNV-196310-C-T|4
RDFHSDTLACLK
>FUSION-ENST00000475947.7:648-ENST00000652379.1:25317|1140
MTSYFLEIRR
>FUSION-ENST00000475947.7:648-ENST00000652379.1:25317|286
AGALAGRGGIPRPLQSAEGAPPAR
>ENST00000325980.10|SNV-2088-G-A|2
LAREMQLSEVQIKT
>FUSION-ENST00000469652.1:9999-ENST00000463213.5:4471|2
MHTVSFQQASV
>FUSION-ENST00000670008.1:22456-ENST00000425678.1:15141|87
LQGHLASVPDPR
>ENST00000564731.5|SNV-52530-G-C|2
ASRLHQVQDK
>FUSION-ENST00000475947.7:648-ENST00000652379.1:25317|39
HLTCRGDLELLGSRDPPASASR
>ENST00000469344.1|SNV-17019-T-G|5
MSKFGLHGAASYISRGQR
>ENST00000513335.5|SNV-142249-G-T|1
ASECFQQAFDTTLELMSMPLMDETK
>FUSION-ENST00000475947.7:648-ENST00000652379.1:25317|884
FHPFHSTVSWGVSVR
>ENST00000590967.5|INDEL-29454-T-TG|7
DSVNFCSPHCNPRLK
>FUSION-ENST00000670008.1:22456-ENST00000425678.1:15141|80
GAQRPPCFR
>ENST00000339615.9|INDEL-6329-T-TC|9
SPHIYLQARQWLSGTWHLHYPK
>ENST00000530675.5|SNV-30335-G-T|3
NRMALFQQFTCVLPILDNLLK
>ENST00000389740.3|SNV-1266-G-A|1
ISRGASIPGTPPTAGR
>FUSION-ENST00000668333.1:648-ENST00000652379.1:25317|1551
ATSARAWSLR
>FUSION-ENST00000475947.7:648-ENST00000652379.1:25317|97
MDERDSHCPYLLSSETTAK
>FUSION-ENST00000475947.7:648-ENST00000652379.1:25317|138
APWNGFAPREGPVPWKASR
>FUSION-ENST00000475947.7:648-ENST00000652379.1:25317|586
CASGPAAGVGLPGPVDQRAVAPEAR
>FUSION-ENST00000670008.1:17538-ENST00000425678.1:15141|22
MCVLVWGMPVCAR
>FUSION-ENST00000469652.1:9999-ENST00000463213.5:4471|155
WRDLGSLQPPPPEFK
>FUSION-ENST00000475947.7:648-ENST00000652379.1:25317|1519
MTEMSHRAR
>FUSION-ENST00000469652.1:9999-ENST00000463213.5:4471|367
MWWCMAVISAPQDAEGGELLEPGR
>FUSION-ENST00000475947.7:648-ENST00000652379.1:25317|359
HLPRMFSLIK
>FUSION-ENST00000475947.7:648-ENST00000652379.1:25317|355
FSLIKNESR
>FUSION-ENST00000469652.1:9999-ENST00000463213.5:4471|158
EFLFGALAGVR
>FUSION-ENST00000535721.1:113-ENST00000543747.1:1459|48
KCFQDRALGIR
>FUSION-ENST00000670008.1:22456-ENST00000425678.1:15141|161
VGQRGAAAGRWQGLGTCLLGQR
>ENST00000642197.1|SNV-219670-G-A|8
TGNLPHSKTKNVINYQMK
>FUSION-ENST00000466801.5:1857-ENST00000484328.1:20325|101
MVGNRGRLPTGLGVPCPGR
>FUSION-ENST00000547379.6:108990-ENST00000546345.5:93971|6
DCKEKEATTTSETER
>FUSION-ENST00000475947.7:648-ENST00000652379.1:25317|1068
SLWKDAR
>ENST00000480613.5|SNV-15939-G-A|9
PVSVQPPSQYDIPRLAAFLR
>ENST00000492914.1|SNV-22942-C-T|1
AVTFLLTLRRR
>ENST00000533979.5|SNV-113456-A-T|1
ILTICTYKSLSYMGG
>FUSION-ENST00000475947.7:648-ENST00000652379.1:25317|618
FFPHSFSLFR
>FUSION-ENST00000475947.7:648-ENST00000652379.1:25317|42
GLFSNFYDYYYCRRHLTCR
>ENST00000331162.8|SNV-19553-T-A|4
IHTREKPYACEECGQAFSLSSNHMR
>FUSION-ENST00000475947.7:648-ENST00000652379.1:25317|1012
YLFFLIYFS
>FUSION-ENST00000497874.5:4792-ENST00000263441.11:160422|48
GNKKQLILK
>FUSION-ENST00000469652.1:9999-ENST00000463213.5:4471|40
HGTLGSERTVTRSQK
>ENST00000296794.10|SNV-257625-C-A|1
NSNILARRR
>FUSION-ENST00000475947.7:648-ENST00000652379.1:25317|231
MPTLIRPQKR
>FUSION-ENST00000475947.7:648-ENST00000652379.1:25317|941
ATSFGGCQSVVE
>ENST00000495714.1|SNV-21267-G-A|3
AIYGVQKKAETQK
>FUSION-ENST00000535721.1:113-ENST00000543747.1:1459|94
NHLPGCFK
>FUSION-ENST00000670008.1:22456-ENST00000425678.1:15141|295
RLPAHYVCR
>FUSION-ENST00000475947.7:648-ENST00000652379.1:25317|365
GHSYCAARGEILGPAQDGPER
>FUSION-ENST00000535721.1:113-ENST00000543747.1:1459|345
FQSFWTQFYYHNTIQHF
>FUSION-ENST00000475947.7:648-ENST00000652379.1:25317|1041
MVTSTHK
>FUSION-ENST00000475947.7:648-ENST00000652379.1:25317|477
WPAGRPPLPGGSS
>ENST00000455611.6|SNV-36166-T-C|5
MNRLSQPFPAHQPISQLLR
>FUSION-ENST00000475947.7:648-ENST00000652379.1:25317|1059
PEEFSQCASAR
>FUSION-ENST00000475947.7:648-ENST00000652379.1:25317|627
MCVNERAYVVISVFFLPLLR
>FUSION-ENST00000475947.7:648-ENST00000652379.1:25317|185
LLPSSRPRPAPRPR
>FUSION-ENST00000475947.7:648-ENST00000652379.1:25317|643
SIKKGSSIK
>FUSION-ENST00000475947.7:648-ENST00000652379.1:25317|173
MASVALGRSK
>ENST00000455611.6|SNV-36166-T-C|7
FRTEMNRLSQPFPAHQPISQLLR
>FUSION-ENST00000469652.1:9999-ENST00000463213.5:4471|271
IVTIGFHYQFLGK
>ENST00000548316.1|SNV-385531-C-T|2
MGPSLQMA
>ENST00000368804.5|SNV-3349-G-C|5
EQQLRREQEEQR
>FUSION-ENST00000475947.7:648-ENST00000652379.1:25317|1407
NYLMIYLCTYFQTESRSGR
>FUSION-ENST00000670008.1:22456-ENST00000425678.1:15141|48
SSYFAKAKQTK
>FUSION-ENST00000535721.1:113-ENST00000543747.1:1459|160
RKHQAMGSC
>FUSION-ENST00000475947.7:648-ENST00000652379.1:25317|883
FHPFHSTVSWGVSVRTVSGCL
>FUSION-ENST00000475947.7:648-ENST00000652379.1:25317|1252
SVSFSVSLSDTPVPGRALPLPR
>ENST00000348564.11|SNV-96788-A-T|5
RCPDYIIQKLNFVNK
>FUSION-ENST00000469652.1:9999-ENST00000463213.5:4471|68
PQHKGKYR
>ENST00000490065.5|SNV-14083-A-T|5
SLRGCSCRTCQLK
>ENST00000381938.4|SNV-652-A-G|2
LFVAIVVTFILILPEYFKTPK
>FUSION-ENST00000475947.7:648-ENST00000652379.1:25317|431
MVTTGDGESGFDSGEGA
>FUSION-ENST00000670008.1:22456-ENST00000425678.1:15141|111
QGCCLGR
>FUSION-ENST00000466801.5:1857-ENST00000484328.1:20325|55
EGRGLGGQLCRALAFCVSSPSK
>ENST00000502981.2|SNV-6853-G-T|3
MRHQPNPQVGETE
>FUSION-ENST00000475947.7:648-ENST00000652379.1:25317|1148
SHFPGGSLGRWHSPLTR
>ENST00000311936.8|SNV-5587-G-T|3
MTEYKLVVVGAVGVGK
>FUSION-ENST00000475947.7:648-ENST00000652379.1:25317|934
IDPDSISKTS
>FUSION-ENST00000475947.7:648-ENST00000652379.1:25317|880
IQRDTRGK
>ENST00000667837.1|SNV-14662-C-A|1
VPNTQLLRA
>ENST00000499527.6|SNV-127939-A-C|2
TEVKDTGPADSQS
>FUSION-ENST00000469652.1:9999-ENST00000463213.5:4471|338
EKDGQSATRFTAN
>FUSION-ENST00000475947.7:648-ENST00000652379.1:25317|1229
VDLVSCLFHRHHR
>FUSION-ENST00000475947.7:648-ENST00000652379.1:25317|725
ASMVKPRLYSQYTTLAGRCAVLYCL
>ENST00000321105.10|SNV-13089-C-A|2
ACLVLYQLCVEDPMATVVEVR
>FUSION-ENST00000475947.7:648-ENST00000652379.1:25317|106
MCCCHGNPAQYERNR
>FUSION-ENST00000475947.7:648-ENST00000652379.1:25317|270
PGQGEAR
>FUSION-ENST00000475947.7:648-ENST00000652379.1:25317|1465
IWAGHASSRLSLRHFGRPR
>FUSION-ENST00000475947.7:648-ENST00000652379.1:25317|1399
IYLCTYFQTESRSGRGEAR
>FUSION-ENST00000475947.7:648-ENST00000652379.1:25317|1400
MIYLCTYFQTESRSGRGEAR
>FUSION-ENST00000670008.1:22456-ENST00000425678.1:15141|140
EAMSPTYGASMWGGESR
>ENST00000359156.8|SNV-20393-G-T|3
AFKEAEFVQGTGPIWLNEVKCK
>FUSION-ENST00000670008.1:22456-ENST00000425678.1:15141|129
MAGAGHLPFR
>ENST00000590967.5|INDEL-29454-T-TG|11
SHRSRDSVNFCSPHCNPR
>FUSION-ENST00000475947.7:648-ENST00000652379.1:25317|1260
FLSVSRSISVFLGRSLSFSR
>FUSION-ENST00000475947.7:648-ENST00000652379.1:25317|1528
VEYDGGSR
>FUSION-ENST00000469652.1:9999-ENST00000463213.5:4471|205
MLYLHFSLK
>FUSION-ENST00000469652.1:9999-ENST00000463213.5:4471|191
GILRRYSK
>ENST00000637795.1|SNV-930896-G-A|1
MSPWPQDSHGLYNSTDSLDSNK
>FUSION-ENST00000670008.1:22456-ENST00000425678.1:15141|65
CASRRASK
>FUSION-ENST00000475947.7:648-ENST00000652379.1:25317|386
ETKVFGFR
>FUSION-ENST00000469652.1:9999-ENST00000463213.5:4471|72
LIFFLNFL
>FUSION-ENST00000475947.7:648-ENST00000652379.1:25317|773
ALALVSVPVILFGLDLD
>ENST00000359520.12|SNV-69143-G-A|1
FNAISSEDFDQELVMKPIKVKR
>FUSION-ENST00000670008.1:22456-ENST00000425678.1:15141|191
YLCAYVLHVCDM
>FUSION-ENST00000475947.7:648-ENST00000652379.1:25317|302
MQPKAGGK
>FUSION-ENST00000475947.7:648-ENST00000652379.1:25317|613
QTTTTCISALNTLAYGKYVSVVWK
>FUSION-ENST00000535721.1:113-ENST00000543747.1:1459|95
ISYRNHLPGCFKTR
>ENST00000331162.8|SNV-19553-T-A|2
EKPYACEECGQAFSLSSNHMRHR
>ENST00000300584.7|SNV-59798-A-G|6
LKDNLQGYKTQNEFLNK
>FUSION-ENST00000475947.7:648-ENST00000652379.1:25317|468
VGFVAAVAPGPPVAGPR
>FUSION-ENST00000535721.1:113-ENST00000543747.1:1459|54
GNPKKILSR
>FUSION-ENST00000670008.1:22456-ENST00000425678.1:15141|310
IWFPEAPLR
>FUSION-ENST00000469652.1:9999-ENST00000463213.5:4471|386
MLRIAQK
>FUSION-ENST00000469652.1:9999-ENST00000463213.5:4471|303
MEWILLK
>ENST00000620239.4|SNV-18192-G-A|3
LVKHWYQQRAQDIHLTVEQR
>FUSION-ENST00000535721.1:113-ENST00000543747.1:1459|454
YLFSAPR
>FUSION-ENST00000469652.1:9999-ENST00000463213.5:4471|372
MPAWGQSKIPSQKHK
>ENST00000536101.5|SNV-285461-G-A|1
RREPGTGR
>ENST00000381938.4|SNV-652-A-G|4
TALLKLFVAIVVTFILILPEYFK
>FUSION-ENST00000670008.1:22456-ENST00000425678.1:15141|141
TLLPLPRTQRPQVRGMQEHHR
>FUSION-ENST00000670008.1:22456-ENST00000425678.1:15141|290
MSQPIALLAIPFLVVGRGLR
>ENST00000339615.9|INDEL-6329-T-TC|16
RLWGLPVLR
>FUSION-ENST00000475947.7:648-ENST00000652379.1:25317|1078
DTAALSPPLSTAGPTPPRNPR
>FUSION-ENST00000469652.1:9999-ENST00000463213.5:4471|146
VPPQLANFCIFSR
>FUSION-ENST00000475947.7:648-ENST00000652379.1:25317|915
LRDLGFLMAK
>FUSION-ENST00000475947.7:648-ENST00000652379.1:25317|1445
TGGRHHACLAQRDPLGK
>FUSION-ENST00000265849.12:9999-ENST00000463213.5:4471|3
QNLMFQQK
>ENST00000309447.6|SNV-201057-C-A|1
EISGSIVKLVK
>FUSION-ENST00000475947.7:648-ENST00000652379.1:25317|858
GKPHLGR
>FUSION-ENST00000475947.7:648-ENST00000652379.1:25317|582
AATRGDPPR
>FUSION-ENST00000475947.7:648-ENST00000652379.1:25317|432
VVAVPTMVTTGDGESGFDSGEGA
>ENST00000554019.5|SNV-37892-G-T|3
LLICVSLLFLSSLCR
>ENST00000504357.1|SNV-809-G-A|3
LPLQGLGEEWHLQFK
>FUSION-ENST00000535721.1:113-ENST00000543747.1:1459|469
FYECYRFEHSR
>FUSION-ENST00000475947.7:648-ENST00000652379.1:25317|1345
EEGWKER
>FUSION-ENST00000475947.7:648-ENST00000652379.1:25317|1053
MNIASWAEGLP
>ENST00000348544.4|SNV-16248-G-A|4
KDVVPADVASPESSSCNR
>FUSION-ENST00000475947.7:648-ENST00000652379.1:25317|1429
ERLPVISLTDLETASRSVTPAVVPS
>FUSION-ENST00000475947.7:648-ENST00000652379.1:25317|1361
VDLVSCLFHHHHHHR
>ENST00000360242.9|SNV-159498-A-C|3
NVKEFDILLGQHNDEMPELSGNIK
>ENST00000577772.5|SNV-159498-A-C|3
MKCQNCQAI
>FUSION-ENST00000475947.7:648-ENST00000652379.1:25317|1165
LQGAEIAPLHYGPGCR
>FUSION-ENST00000475947.7:648-ENST00000652379.1:25317|1518
TEMSHRAR
>FUSION-ENST00000643019.1:113-ENST00000543747.1:1459|1
GPLTSPPELAHP
>ENST00000424687.1|SNV-4893-G-T|2
CSLTLHGVKK
>FUSION-ENST00000475947.7:648-ENST00000652379.1:25317|460
WGPRAVRRPR
>FUSION-ENST00000475947.7:648-ENST00000652379.1:25317|2
MIIIIVGVISRVEVISNF
>FUSION-ENST00000469652.1:9999-ENST00000463213.5:4471|148
FSCLSLLSSCNYRR
>FUSION-ENST00000475947.7:648-ENST00000652379.1:25317|715
MFRDGVSEARPPWLPRQPR
>FUSION-ENST00000535721.1:113-ENST00000543747.1:1459|304
MISDFKRLSWR
>FUSION-ENST00000475947.7:648-ENST00000652379.1:25317|576
VPGSGPR
>ENST00000295878.8|SNV-78271-T-C|1
VIQSWLQYVTDLQEEVRK
>FUSION-ENST00000670008.1:22456-ENST00000425678.1:15141|51
MSSYFAKAK
>FUSION-ENST00000475947.7:648-ENST00000652379.1:25317|1129
NKDPILKSGVASPSTVSK
>FUSION-ENST00000475947.7:648-ENST00000652379.1:25317|1314
MTAGSYSYFQ
>ENST00000278302.9|SNV-14776-G-A|7
QVRFVGAKVSGPSCLK
>FUSION-ENST00000535721.1:113-ENST00000543747.1:1459|371
LDFEGVNLGFDGGLVLILFL
>FUSION-ENST00000535721.1:113-ENST00000543747.1:1459|425
CASFVGK
>FUSION-ENST00000466801.5:1857-ENST00000484328.1:20325|16
GSRAPPTNLY
>FUSION-ENST00000475947.7:648-ENST00000652379.1:25317|49
CSRFIVHALGTR
>FUSION-ENST00000475947.7:648-ENST00000652379.1:25317|1478
MSPRMPSFPSVCLQLPQA
>ENST00000474260.1|SNV-41149-C-T|7
VCSETTARIRWLSEK
>FUSION-ENST00000469652.1:9999-ENST00000463213.5:4471|126
QIIELSVLFDYNFVKTKQQA
>FUSION-ENST00000475947.7:648-ENST00000652379.1:25317|207
ARARVVCVGGR
>FUSION-ENST00000475947.7:648-ENST00000652379.1:25317|1055
WIPLHWPEASEVHHRHQPSPSASL
>FUSION-ENST00000475947.7:648-ENST00000652379.1:25317|392
RRYSHDPPGSFR
>ENST00000531861.5|SNV-206085-G-A|5
EMQDLASPHTLVGGGNTPGSSKLEK
>ENST00000637795.1|SNV-930896-G-A|2
AQRMSPWPQDSHGLYNSTDSLDSNK
>FUSION-ENST00000535721.1:113-ENST00000543747.1:1459|444
MASLEEVCTWR
>ENST00000359988.4|SNV-46573-C-T|4
FTSIKDTLEMVQARISYTQAVDR
>FUSION-ENST00000475947.7:648-ENST00000652379.1:25317|190
MALERRAHTRPSPAVESGR
>ENST00000509152.3|SNV-6853-G-T|1
IHETSAKPPVVQHFWSLQF
>FUSION-ENST00000475947.7:648-ENST00000652379.1:25317|245
GKKPGSLAWSR
>ENST00000510024.5|SNV-86768-G-A|5
MVERTILCSSRGLQR
>FUSION-ENST00000475947.7:648-ENST00000652379.1:25317|435
SAPLRPRPGGGRR
>FUSION-ENST00000670008.1:22456-ENST00000425678.1:15141|187
SPVLITER
>FUSION-ENST00000535721.1:113-ENST00000543747.1:1459|432
MGKLVCQRTVR
>FUSION-ENST00000670008.1:22456-ENST00000425678.1:15141|139
MSPTYGASMWGGESR
>FUSION-ENST00000475947.7:648-ENST00000652379.1:25317|1376
MPSVALGFSPFGSFDRRNPTQR
>FUSION-ENST00000466801.5:1857-ENST00000484328.1:20325|89
RGAAVHLHWDNPWSKAPR
>ENST00000326047.9|INDEL-76619-C-CA|1
GSRTEEE
>ENST00000495577.1|SNV-144389-G-A|8
VIGHEITHGFDDNGRNFNKDR
>FUSION-ENST00000475947.7:648-ENST00000652379.1:25317|566
SRRALPER
>FUSION-ENST00000670008.1:22456-ENST00000425678.1:15141|167
GPRCGEER
>FUSION-ENST00000535721.1:113-ENST00000543747.1:1459|472
SSQNKPPL
>FUSION-ENST00000475947.7:648-ENST00000652379.1:25317|1540
FPGPQWGCANPRELGVISR
>ENST00000309859.8|SNV-41315-G-A|4
QVMEGRVTFGNRMTSSLGDIPVSR
>FUSION-ENST00000535721.1:113-ENST00000543747.1:1459|417
MILYITVKCSCHSDI
>FUSION-ENST00000475947.7:648-ENST00000652379.1:25317|480
CGRPGRPR
>FUSION-ENST00000535721.1:113-ENST00000543747.1:1459|19
AFMRSIFQDHMFCGFYSNQMGFCK
>FUSION-ENST00000475947.7:648-ENST00000652379.1:25317|111
KTLLSLTLVWHGEET
>FUSION-ENST00000527601.5:1020-ENST00000278200.5:76075|13
MVPMGHVWLEGDNLQNSTDSR
>FUSION-ENST00000475947.7:648-ENST00000652379.1:25317|220
ESGSDPRIR
>FUSION-ENST00000535721.1:113-ENST00000543747.1:1459|85
MACIPETEVASLDSYLEI
>FUSION-ENST00000469652.1:9999-ENST00000463213.5:4471|127
QIIELSVLFDYNFVKTK
>FUSION-ENST00000475947.7:648-ENST00000652379.1:25317|817
KPVSFCNFFFFFFFLRR
>FUSION-ENST00000469652.1:9999-ENST00000463213.5:4471|177
SCLEKYIYIYIYFLFFIFIFF
>FUSION-ENST00000475947.7:648-ENST00000652379.1:25317|308
WRTEDPLPGAAR
>ENST00000383678.8|SNV-325-C-G|2
IEHAPDLPRPEVCFIGR
>ENST00000548316.1|SNV-385531-C-T|6
THGAKSPDGMRVHNAFLSVTTV
>FUSION-ENST00000535721.1:113-ENST00000543747.1:1459|172
IMEVGNWFVRK
>ENST00000413465.6|MNV-11474-CC-C|2
KPTRAATVSVWASCILGQPSL
>FUSION-ENST00000475947.7:648-ENST00000652379.1:25317|830
TTAVLCSSQGRK
>FUSION-ENST00000466801.5:1857-ENST00000484328.1:20325|50
GLGGQLCRALAFCVSSPSKTAAGAR
>FUSION-ENST00000475947.7:648-ENST00000652379.1:25317|1372
MRVCVGR
>FUSION-ENST00000584177.5:648-ENST00000652379.1:25317|1538
ENWASSHVSR
>ENST00000395314.8|MNV-58978-AGAG-A|1
VIDLLKPDQVEGIQKSGTKK
>FUSION-ENST00000466801.5:1857-ENST00000484328.1:20325|140
AGAGIAHRVRLIHESVCAWDGAR
>FUSION-ENST00000670008.1:22456-ENST00000425678.1:15141|56
QLRFWNLCFVDLSLHTICFR
>FUSION-ENST00000475947.7:648-ENST00000652379.1:25317|1077
NPRTHAGGSK
>ENST00000513610.6|SNV-241899-G-A|2
GTIEVRTAK
>FUSION-ENST00000475233.1:811-ENST00000422047.1:96909|4
SNSQEFEVEFDGTPR
>FUSION-ENST00000670008.1:17538-ENST00000425678.1:15141|62
MCTCVHACVYLCGVCLCVPVHAR
>ENST00000372827.8|SNV-14459-G-A|6
ESDLFFLDLQTLRAGDK
>ENST00000622993.1|SNV-241-C-A|30
AALPAEGRGGPARPPLAFPLPGGGR
>FUSION-ENST00000535721.1:113-ENST00000543747.1:1459|464
VWRSFFPNWIFHR
>ENST00000350210.6|SNV-7586-G-A|7
ESLHLRSCR
>FUSION-ENST00000475947.7:648-ENST00000652379.1:25317|101
CCCHGNPAQYERNRR
>FUSION-ENST00000475947.7:648-ENST00000652379.1:25317|443
SSPTWITVVILELIHADGR
>FUSION-ENST00000475947.7:648-ENST00000652379.1:25317|1083
GDQEGRRPDRR
>ENST00000525056.1|SNV-113456-A-T|4
RILTICTYKVTICTSVSSPK
>ENST00000345097.8|SNV-456437-G-A|1
SHESPSNTEEDDRKHSQK
>FUSION-ENST00000475947.7:648-ENST00000652379.1:25317|722
MVKPRLYSQYTTLAGRCAVLYCL
>FUSION-ENST00000535721.1:113-ENST00000543747.1:1459|18
MRSIFQDHMFCGFYSNQMGFCK
>FUSION-ENST00000475947.7:648-ENST00000652379.1:25317|178
SPADATPRR
>ENST00000531861.5|SNV-206085-G-A|4
MQDLASPHTLVGGGNTPGSSK
>FUSION-ENST00000535721.1:113-ENST00000543747.1:1459|21
YSKPSCLLGMAFMR
>ENST00000395314.8|MNV-58978-AGAG-A|3
VIDLLKPDQVEGIQK
>FUSION-ENST00000469652.1:9999-ENST00000463213.5:4471|309
KKLNYLVWASK
>ENST00000622993.1|SNV-241-C-A|1
GYIILTSTKC
>FUSION-ENST00000535721.1:113-ENST00000543747.1:1459|277
SLASKSVR
>FUSION-ENST00000475947.7:648-ENST00000652379.1:25317|349
PTGDAAALFP
>FUSION-ENST00000670008.1:17538-ENST00000425678.1:15141|48
PHVGPFPRSLDSGLREVSAQK
>ENST00000485306.1|SNV-23819-C-T|5
ELINKVGAMSKVELAGWPEPG
>FUSION-ENST00000466801.5:1857-ENST00000484328.1:20325|25
MTVRSATAQRGTR
>FUSION-ENST00000466801.5:1857-ENST00000484328.1:20325|26
TVRSATAQR
>ENST00000468251.5|INDEL-120975-G-GT|3
LVDLFGWAHLANTYISVKNK
>FUSION-ENST00000475233.1:811-ENST00000422047.1:96909|5
RPYWARSNSQEFEVEFDGTPR
>FUSION-ENST00000475947.7:648-ENST00000652379.1:25317|1004
MLFLSSLPSTSCPHHHFGARRK
>FUSION-ENST00000475947.7:648-ENST00000652379.1:25317|770
MGGGLRLRPPRSPGR
>ENST00000300051.8|SNV-91-C-T|6
ARLLRSATWELFSWR
>ENST00000525971.6|SNV-20024-C-A|4
MKIQITKLNWETMI
>FUSION-ENST00000475947.7:648-ENST00000652379.1:25317|1485
AVLGGGLTYRVDWQPQHCK
>FUSION-ENST00000475947.7:648-ENST00000652379.1:25317|1210
GGEERRER
>ENST00000491071.6|SNV-420618-A-G|6
VHRFKQATGSGSSQELDR
>ENST00000460351.1|SNV-4903-C-T|3
GRSWHWAAWRGQVHR
>FUSION-ENST00000475947.7:648-ENST00000652379.1:25317|745
MPIIPAARKAEAGESLEPGK
>FUSION-ENST00000535721.1:113-ENST00000543747.1:1459|435
LWGNLFVREL
>FUSION-ENST00000670008.1:22456-ENST00000425678.1:15141|62
ASKQWTPLEGR
>ENST00000290472.4|SNV-9053-G-A|2
FLMEETSDRPENLITNK
>ENST00000528530.1|SNV-10873-G-A|5
AYIRKQCNHIFLQFIYE
>FUSION-ENST00000535721.1:113-ENST00000543747.1:1459|280
CLLQVLYAWRSLASK
>FUSION-ENST00000469652.1:9999-ENST00000463213.5:4471|163
PGLMYLYFNK
>ENST00000563733.5|SNV-1781-G-A|3
DPFLHCMIPNFIQSQDFLEGLQK
>FUSION-ENST00000475947.7:648-ENST00000652379.1:25317|860
GVLRGKPHLGR
>FUSION-ENST00000469652.1:9999-ENST00000463213.5:4471|206
DVYSSVDSLPINY
>ENST00000298784.5|SNV-57670-G-A|2
HQPDIYGK
>ENST00000563733.5|SNV-1781-G-A|2
MIPNFIQSQDFLEGLQK
>FUSION-ENST00000475947.7:648-ENST00000652379.1:25317|1484
VDWQPQHCK
>FUSION-ENST00000475947.7:648-ENST00000652379.1:25317|824
MWVRLVSNWRPQWICPPRPPKVLG
>FUSION-ENST00000497874.5:4792-ENST00000263441.11:160422|57
LGCALEDYGRETK
>ENST00000498580.5|SNV-7542-C-T|3
WREEYRLSATQQNSR
>FUSION-ENST00000670008.1:17538-ENST00000425678.1:15141|21
CVLVWGMPVCAR
>FUSION-ENST00000466801.5:1857-ENST00000484328.1:20325|52
GLGGQLCR
>FUSION-ENST00000535721.1:113-ENST00000543747.1:1459|447
VMASLEEVCTWR
>ENST00000300584.7|SNV-59798-A-G|2
TQNEFLNKEILELSALR
>FUSION-ENST00000373795.7:255-ENST00000439210.6:21805|3
ILEVDLKNGSSVTR
>ENST00000491888.1|SNV-14083-A-T|3
LGCDMVVLAEHAS
>ENST00000560063.5|SNV-7062-A-G|1
LIFVFGTWKMANG
>FUSION-ENST00000466801.5:1857-ENST00000484328.1:20325|83
APRRGGR
>FUSION-ENST00000670008.1:22456-ENST00000425678.1:15141|171
LHRCCWER
>ENST00000477161.1|SNV-156889-G-T|1
SVVHLEMMSPGGEGDLHTPMLK
>FUSION-ENST00000475947.7:648-ENST00000652379.1:25317|1114
TSVPLGCR
>ENST00000227155.9|SNV-50864-G-A|3
LKQEMGSIVTELIRDYNSSR
>FUSION-ENST00000670008.1:22456-ENST00000425678.1:15141|157
CSCCIELK
>ENST00000267116.8|SNV-4651-C-T|2
FTRSQIFIQNGSEIDCADK
>FUSION-ENST00000535721.1:113-ENST00000543747.1:1459|158
HQAMGSC
>FUSION-ENST00000475947.7:648-ENST00000652379.1:25317|786
TGVSHRPRPIYLFINFESRL
>FUSION-ENST00000475947.7:648-ENST00000652379.1:25317|645
MRPPRPLEVLG
>FUSION-ENST00000535721.1:113-ENST00000543747.1:1459|335
IKEAFAGLSIR
>FUSION-ENST00000475947.7:648-ENST00000652379.1:25317|1088
MWSVGQRGDQEGR
>FUSION-ENST00000469652.1:9999-ENST00000463213.5:4471|306
MQKQFFK
>FUSION-ENST00000475947.7:648-ENST00000652379.1:25317|735
GPARWLKPVIPSLWEAKAGGSR
>ENST00000622993.1|SNV-241-C-A|31
AALPAEGR
>FUSION-ENST00000535721.1:113-ENST00000543747.1:1459|359
IINFGIYLDHCPFVLYLHV
>FUSION-ENST00000475947.7:648-ENST00000652379.1:25317|1151
MGAARSHFPGGSLGRWHSPLTR
>FUSION-ENST00000643019.1:113-ENST00000543747.1:1459|17
GLTPGEEGSR
>ENST00000243052.8|SNV-19640-C-T|4
QILDTEDELQELRSDAVPLEVR
>FUSION-ENST00000469652.1:9999-ENST00000463213.5:4471|323
TLVCLTK
>FUSION-ENST00000469652.1:9999-ENST00000463213.5:4471|196
SPFLPATHRRR
>FUSION-ENST00000475947.7:648-ENST00000652379.1:25317|525
LAGRAPA
>FUSION-ENST00000475947.7:648-ENST00000652379.1:25317|1112
TSVPLGCRKSFLNVHLPVS
>ENST00000350210.6|SNV-7586-G-A|5
SCRDLSSSSSLR
>FUSION-ENST00000535721.1:113-ENST00000543747.1:1459|9
KGAVIWGWR
>ENST00000308744.10|SNV-287-G-T|2
LGFSRQTAK
>ENST00000374530.7|SNV-640180-C-T|3
NAPLLPSR
>FUSION-ENST00000466801.5:1857-ENST00000484328.1:20325|51
GLGGQLCRALAFCVSSPSK
>ENST00000381677.4|SNV-18718-G-A|3
QSSHVGLPK
>ENST00000284322.9|SNV-204060-C-A|4
TSDKPHIRHGVK
>ENST00000538060.1|SNV-287-G-A|1
LCAGPVASSTQSRQGGSR
>FUSION-ENST00000475947.7:648-ENST00000652379.1:25317|164
MGAARRPVR
>ENST00000374530.7|SNV-640180-C-T|4
TKNAPLLPSRTCYK
>FUSION-ENST00000475947.7:648-ENST00000652379.1:25317|222
CPRPIERESGSDPRIR
>FUSION-ENST00000475947.7:648-ENST00000652379.1:25317|5
LWAHVVSFQTSMIIIIVGVISR
>FUSION-ENST00000670008.1:22456-ENST00000425678.1:15141|119
MWILVLWVCFWHPR
>FUSION-ENST00000475947.7:648-ENST00000652379.1:25317|1390
GTAHRFGSR
>FUSION-ENST00000475947.7:648-ENST00000652379.1:25317|160
GQSVLRDGR
>FUSION-ENST00000475947.7:648-ENST00000652379.1:25317|1329
QLQEENKTRILSDTALTTR
>FUSION-ENST00000475947.7:648-ENST00000652379.1:25317|881
MIQRDTRGK
>FUSION-ENST00000475947.7:648-ENST00000652379.1:25317|1175
MPAPREAEAGESLEPGK
>FUSION-ENST00000670008.1:22456-ENST00000425678.1:15141|221
AEFQHCAGAVPLTLLPQWPR
>FUSION-ENST00000670008.1:22456-ENST00000425678.1:15141|218
MHLAVLPSCGIYNCGF
>FUSION-ENST00000475947.7:648-ENST00000652379.1:25317|619
CRCLCYTNKYTSLYK
>FUSION-ENST00000475947.7:648-ENST00000652379.1:25317|991
MYVFIFFNLFLLRR
>FUSION-ENST00000475947.7:648-ENST00000652379.1:25317|831
TTAVLCSSQGR
>FUSION-ENST00000670008.1:22456-ENST00000425678.1:15141|32
STLGLLNETRCFLVWEQCR
>FUSION-ENST00000475947.7:648-ENST00000652379.1:25317|617
FFPHSFSLFRVSFLPVCLLK
>FUSION-ENST00000475947.7:648-ENST00000652379.1:25317|1462
HFGRPRR
>FUSION-ENST00000475947.7:648-ENST00000652379.1:25317|1099
STSPSPTVTVSILVSLPKAPPPGR
>ENST00000467966.1|SNV-89914-C-T|8
MLCSPGIMR
>FUSION-ENST00000535721.1:113-ENST00000543747.1:1459|389
MLLIIRCLTLKV
>FUSION-ENST00000670008.1:17538-ENST00000425678.1:15141|31
HVCLCVCIR
>FUSION-ENST00000475947.7:648-ENST00000652379.1:25317|1029
LSILWLE
>FUSION-ENST00000469652.1:9999-ENST00000463213.5:4471|221
PGILSQRCHHFYLPR
>ENST00000268720.9|SNV-7758-C-T|3
GGHMQGWQIVAQK
>ENST00000530442.5|SNV-2396-G-A|1
ASSGSIPR
>FUSION-ENST00000475947.7:648-ENST00000652379.1:25317|1388
FGSRGNAFQSPIR
>FUSION-ENST00000466801.5:1857-ENST00000484328.1:20325|165
MIFPEELCNVHVPIAVQQWGGR
>ENST00000536101.5|SNV-285461-G-A|2
LAGDGGERTSPKR
>FUSION-ENST00000475947.7:648-ENST00000652379.1:25317|584
AVAPEARAATR
>FUSION-ENST00000469652.1:9999-ENST00000463213.5:4471|128
QIIELSVLFDYNFVK
>FUSION-ENST00000535721.1:113-ENST00000543747.1:1459|69
IGQGSIR
>FUSION-ENST00000610642.4:13878-ENST00000532992.5:218839|5
TTALLRSSQTSGDSLR
>FUSION-ENST00000475947.7:648-ENST00000652379.1:25317|1199
QYLGPFFFSSSSFLSFFLD
>FUSION-ENST00000668333.1:648-ENST00000652379.1:25317|1550
AWSLRRPGPGSPAHSGGVQTR
>ENST00000674383.1|SNV-23273-G-A|5
DSLAWIIIDK
>FUSION-ENST00000466801.5:1857-ENST00000484328.1:20325|115
LTWPTDAGPDGGQSR
>FUSION-ENST00000475947.7:648-ENST00000652379.1:25317|1353
MTVLAWAERGGPGTRKPA
>FUSION-ENST00000475947.7:648-ENST00000652379.1:25317|1234
GAFSDFSLGHVWRPYFSYFPDK
>FUSION-ENST00000475947.7:648-ENST00000652379.1:25317|1211
VRGGEERR
>FUSION-ENST00000475947.7:648-ENST00000652379.1:25317|1121
LSVSVSGSRYPPPSLFLQK
>FUSION-ENST00000668333.1:648-ENST00000652379.1:25317|1568
EVGSLGIWE
>FUSION-ENST00000535721.1:113-ENST00000543747.1:1459|382
QVSTGGRACGAPEK
>FUSION-ENST00000535721.1:113-ENST00000543747.1:1459|82
DIFRELSH
>FUSION-ENST00000475947.7:648-ENST00000652379.1:25317|1362
GCGVGTEGSVLR
>FUSION-ENST00000643019.1:113-ENST00000543747.1:1459|15
GLTPGEEGSRYKQPHASGR
>ENST00000602517.1|SNV-3955-G-A|1
LACLLHHQPPCAAHSLHTHFR
>ENST00000469344.1|SNV-17019-T-G|10
ASWSSFVHIK
>ENST00000413465.6|MNV-11474-CC-C|1
AATVSVWASCILGQPSL
>FUSION-ENST00000469652.1:9999-ENST00000463213.5:4471|29
LCVPFCRI
>FUSION-ENST00000466801.5:1857-ENST00000484328.1:20325|8
MSDAAVDTSSEITTKAGKNQGDPK
>ENST00000315939.11|SNV-144920-G-A|1
EIQNLQSRQKHEIESLYTK
>FUSION-ENST00000535721.1:113-ENST00000543747.1:1459|378
EGCECASQYSS
>FUSION-ENST00000670008.1:22456-ENST00000425678.1:15141|210
MCCMCVICNSKDTGVK
>FUSION-ENST00000469652.1:9999-ENST00000463213.5:4471|183
IAPLHLRLGDR
>FUSION-ENST00000475947.7:648-ENST00000652379.1:25317|633
MVNTYRLYGNR
>FUSION-ENST00000670008.1:17538-ENST00000425678.1:15141|75
NHLVFTSAEA
>FUSION-ENST00000475947.7:648-ENST00000652379.1:25317|339
SVMPLDVRGCTR
>FUSION-ENST00000478442.5:718196-ENST00000426262.1:8128|4
KEEGGETK
>FUSION-ENST00000670008.1:22456-ENST00000425678.1:15141|11
SSRTAGRAGQK
>FUSION-ENST00000475947.7:648-ENST00000652379.1:25317|68
SGDLSLPNSWDYRDLLSPGGR
>FUSION-ENST00000475947.7:648-ENST00000652379.1:25317|1523
AALGSPHPPPPRFK
>FUSION-ENST00000475947.7:648-ENST00000652379.1:25317|152
DGRWPPLPSADRK
>FUSION-ENST00000475947.7:648-ENST00000652379.1:25317|579
GDPPRVAREAGDALPGPVAGPR
>FUSION-ENST00000475947.7:648-ENST00000652379.1:25317|1120
LSVSVSGSRYPPPSLFLQKK
>ENST00000548316.1|SNV-385531-C-T|3
RVHNAFLSVTTV
>FUSION-ENST00000475947.7:648-ENST00000652379.1:25317|249
GERLIEPSSSWFPPKFPSG
>FUSION-ENST00000535721.1:113-ENST00000543747.1:1459|329
IHLPQPPKVLGLQD
>ENST00000406610.7|SNV-631073-G-A|4
RNDNSILHPLSTCSPQDK
>FUSION-ENST00000549588.5:108990-ENST00000546345.5:93971|9
RRSQTSQ
>FUSION-ENST00000535721.1:113-ENST00000543747.1:1459|395
PDLLVFNVCVNFGMLLIIR
>ENST00000370056.9|SNV-204336-C-T|2
FILRDLLVVPMQR
>ENST00000326047.9|INDEL-76619-C-CA|2
ERGSRTEEE
>ENST00000331162.8|SNV-19553-T-A|1
EKPYACEECGQAFSLSSNHMRHRR
>FUSION-ENST00000466801.5:1857-ENST00000484328.1:20325|40
APLPRALGPAETR
>FUSION-ENST00000475947.7:648-ENST00000652379.1:25317|314
RGRPTALAER
>FUSION-ENST00000475947.7:648-ENST00000652379.1:25317|110
TLLSLTLVWHGEET
>ENST00000377855.6|SNV-8834-G-A|2
GCCTPVQVVGPR
>FUSION-ENST00000475947.7:648-ENST00000652379.1:25317|1466
IWAGHASSRLSLR
>ENST00000315939.11|SNV-144920-G-A|3
EIQNLQSR
>FUSION-ENST00000475947.7:648-ENST00000652379.1:25317|501
MVAFLGTGVRVARR
>FUSION-ENST00000475947.7:648-ENST00000652379.1:25317|863
LLLSVLLHK
>FUSION-ENST00000670008.1:17538-ENST00000425678.1:15141|11
MLCSDLIHFLSSRGR
>ENST00000527189.5|SNV-2396-G-A|1
ASSGSIPRGLLALGGHRLPHSQR
>FUSION-ENST00000475947.7:648-ENST00000652379.1:25317|44
GLFSNFYDYYYCR
>FUSION-ENST00000475947.7:648-ENST00000652379.1:25317|1438
CWDDWREAPCLLGPK
>FUSION-ENST00000469652.1:9999-ENST00000463213.5:4471|247
MMTPQPFRS
>ENST00000359988.4|SNV-46573-C-T|6
QHPDALKFTSIKDTLEMVQAR
>FUSION-ENST00000475947.7:648-ENST00000652379.1:25317|149
WPPLPSADRKGVGFR
>ENST00000267116.8|SNV-4651-C-T|1
SQIFIQNGSEIDCADK
>FUSION-ENST00000475947.7:648-ENST00000652379.1:25317|543
VAWAGGVVGDATSRPRGRYIFR
>FUSION-ENST00000475947.7:648-ENST00000652379.1:25317|1031
TKERLSILWLE
>ENST00000298545.4|SNV-86080-C-T|2
GWVLYGVPR
>FUSION-ENST00000475947.7:648-ENST00000652379.1:25317|1045
RPKPAENFPAQDPV
>ENST00000289672.6|SNV-93540-G-A|1
SLQIEIEFSKPVTRAFPVMLLVR
>FUSION-ENST00000469652.1:9999-ENST00000463213.5:4471|109
MQLKTFFTCK
>FUSION-ENST00000475947.7:648-ENST00000652379.1:25317|125
SRAGPYPYPQQVSK
>FUSION-ENST00000475947.7:648-ENST00000652379.1:25317|1487
LGSDWTTPDRAVLGGGLTYR
>FUSION-ENST00000475947.7:648-ENST00000652379.1:25317|919
TDGVSYQCSFVNRVR
>FUSION-ENST00000475947.7:648-ENST00000652379.1:25317|492
SCLSRLPGPAGLLFSR
>ENST00000619168.4|SNV-464811-G-A|3
LFEQILKAEYEFDSPYWDNISDSAK
>FUSION-ENST00000535721.1:113-ENST00000543747.1:1459|6
GAVIWGWR
>FUSION-ENST00000475947.7:648-ENST00000652379.1:25317|4
MIIIIVGVISR
>ENST00000435607.3|SNV-15426-C-T|2
LAKLWPTLNMLIK
>FUSION-ENST00000475947.7:648-ENST00000652379.1:25317|749
MPIIPAAR
>FUSION-ENST00000475947.7:648-ENST00000652379.1:25317|1188
MVLYTER
>FUSION-ENST00000670008.1:17538-ENST00000425678.1:15141|44
SVYGVCAGMCR
>ENST00000241704.8|SNV-44334-T-C|3
LVGQSIIAHLQK
>FUSION-ENST00000535721.1:113-ENST00000543747.1:1459|346
LFYTLVISVCVRER
>ENST00000555478.5|SNV-34069-T-C|2
TPHPHPR
>FUSION-ENST00000406569.7:9999-ENST00000463213.5:4471|32
LCVWAEAESDVPAEIQVLK
>FUSION-ENST00000475947.7:648-ENST00000652379.1:25317|1356
TVLAWAER
>FUSION-ENST00000475947.7:648-ENST00000652379.1:25317|523
LPAPALETR
>ENST00000252336.10|SNV-72623-G-T|1
SNKTPDYRGQHVFGVPPLIHVQR
>FUSION-ENST00000475947.7:648-ENST00000652379.1:25317|1416
CHVWLISYF
>FUSION-ENST00000643019.1:113-ENST00000543747.1:1459|35
NIPICLQAEEQERGR
>FUSION-ENST00000475947.7:648-ENST00000652379.1:25317|755
MEKSRLN
>ENST00000674383.1|SNV-23273-G-A|3
DSLAWIIIDKLER
>ENST00000435607.3|SNV-15426-C-T|1
LWPTLNMLIK
>FUSION-ENST00000670008.1:22456-ENST00000425678.1:15141|189
GPCFVTGCVLGLGAAQGE
>FUSION-ENST00000475947.7:648-ENST00000652379.1:25317|1195
PLSPPPPKMK
>ENST00000435803.6|SNV-352826-C-A|5
WPRGHSTLQGTVKSYK
>FUSION-ENST00000475947.7:648-ENST00000652379.1:25317|1261
FLSVSRSISVFLGR
>FUSION-ENST00000475947.7:648-ENST00000652379.1:25317|1538
ELGVISRVEVISNF
>FUSION-ENST00000535721.1:113-ENST00000543747.1:1459|279
MCLLQVLYAWRSLASKSVR
>ENST00000367409.9|SNV-321-G-C|2
GCWEVSPTERRPPPGLR
>FUSION-ENST00000670008.1:22456-ENST00000425678.1:15141|10
TAGRAGQK
>FUSION-ENST00000466801.5:1857-ENST00000484328.1:20325|70
WQPSCARRPLFPPPPSEQPRGGR
>ENST00000555478.5|SNV-34069-T-C|7
QRSREYHGPR
>FUSION-ENST00000670008.1:22456-ENST00000425678.1:15141|236
THSFCGGPGSGWGILTCK
>FUSION-ENST00000469652.1:9999-ENST00000463213.5:4471|378
TAGRGVSRL
>FUSION-ENST00000527299.1:18189-ENST00000467567.1:56328|13
MLITENDLCKFKYQK
>FUSION-ENST00000475947.7:648-ENST00000652379.1:25317|140
APWNGFAPR
>FUSION-ENST00000475947.7:648-ENST00000652379.1:25317|1061
LTCPTEVKWIPLHWPEASEVHHR
>FUSION-ENST00000475947.7:648-ENST00000652379.1:25317|297
AGGKLHLRLNTGTRPIVNK
>ENST00000393330.6|INDEL-312522-A-AA|4
ETCISFIKDFLAKK
>FUSION-ENST00000475947.7:648-ENST00000652379.1:25317|311
KNAASCEN
>FUSION-ENST00000469652.1:9999-ENST00000463213.5:4471|130
KQIIELSVLFDYNFVK
>ENST00000467966.1|SNV-89914-C-T|4
MLCSPGIMRSYLTGKQCGALEK
>FUSION-ENST00000670008.1:22456-ENST00000425678.1:15141|93
MRALRSLAKPALNGPHR
>FUSION-ENST00000475947.7:648-ENST00000652379.1:25317|259
KLWWRSVAVLTCK
>FUSION-ENST00000643019.1:113-ENST00000543747.1:1459|10
QPHASGRWSLVDAALVKLGEPK
>ENST00000298288.11|SNV-15504-A-G|1
IPCGSHIIPFHLCQDLDTAK
>FUSION-ENST00000475947.7:648-ENST00000652379.1:25317|493
AGLWPTGDPASRPRSCLSR
>ENST00000590967.5|INDEL-29454-T-TG|6
DSVNFCSPHCNPRLKTEQTTK
>FUSION-ENST00000466801.5:1857-ENST00000484328.1:20325|151
CPSQSSSGVGEG
>FUSION-ENST00000475947.7:648-ENST00000652379.1:25317|1066
SLWKDARDSAK
>FUSION-ENST00000535721.1:113-ENST00000543747.1:1459|438
MLWGNLFVR
>FUSION-ENST00000469652.1:9999-ENST00000463213.5:4471|161
YLYFNKNISRPGTVAHTCNPSTLGG
>FUSION-ENST00000475947.7:648-ENST00000652379.1:25317|1379
PSVALGFSPFGSFDR
>FUSION-ENST00000469652.1:9999-ENST00000463213.5:4471|331
MTGMRHQAWLILYF
>FUSION-ENST00000475947.7:648-ENST00000652379.1:25317|1182
TAGSSFYF
>ENST00000427191.6|INDEL-176970-C-CA|3
TVQVPIQK
>FUSION-ENST00000469652.1:9999-ENST00000463213.5:4471|346
SPFSLLGMLKLFLSKEK
>ENST00000280591.10|INDEL-20524-C-CTAAACT|5
ILVGLPK
>FUSION-ENST00000670008.1:22456-ENST00000425678.1:15141|300
APQTSPLAGEAASKR
>FUSION-ENST00000475947.7:648-ENST00000652379.1:25317|1142
MTSYFLEIR
>FUSION-ENST00000475947.7:648-ENST00000652379.1:25317|1141
TSYFLEIR
>FUSION-ENST00000535721.1:113-ENST00000543747.1:1459|45
CFQDRALGIRER
>FUSION-ENST00000670008.1:22456-ENST00000425678.1:15141|286
MQKPVSHRPSFCPAQSCICVCER
>FUSION-ENST00000535721.1:113-ENST00000543747.1:1459|252
PGFMLMRTWK
>FUSION-ENST00000535721.1:113-ENST00000543747.1:1459|338
MLARLVMNS
>FUSION-ENST00000475947.7:648-ENST00000652379.1:25317|541
YIFRSESAFWAAGLLLTR
>FUSION-ENST00000475947.7:648-ENST00000652379.1:25317|444
VPLVARSSPTWITVVILELIHADGR
>FUSION-ENST00000535721.1:113-ENST00000543747.1:1459|231
MLSLTDY
>FUSION-ENST00000466801.5:1857-ENST00000484328.1:20325|84
GHGRGTGRPR
>ENST00000547687.1|SNV-11168-G-T|1
ALCSARRTSCHGGWPP
>FUSION-ENST00000670008.1:22456-ENST00000425678.1:15141|118
WILVLWVCFWHPR
>FUSION-ENST00000475947.7:648-ENST00000652379.1:25317|739
AEAGESLEPGKRR
>FUSION-ENST00000469652.1:9999-ENST00000463213.5:4471|252
LPRLVSNSWPQVICLPWPPKVLG
>FUSION-ENST00000475947.7:648-ENST00000652379.1:25317|983
LALSPRLECDGVISAHCNRHLPGFK
>ENST00000504357.1|SNV-809-G-A|6
SLCTMLPLQGLGEEWHLQFK
>FUSION-ENST00000475947.7:648-ENST00000652379.1:25317|91
MSALPIIVKQNSPSVGLFTH
>FUSION-ENST00000668333.1:648-ENST00000652379.1:25317|1566
FPGSLSR
>FUSION-ENST00000475947.7:648-ENST00000652379.1:25317|1191
TCPLCHR
>FUSION-ENST00000535721.1:113-ENST00000543747.1:1459|125
YRRWSFLVSLVSFSY
>ENST00000360909.7|SNV-178809-G-C|2
AVKHFAEEAGK
>ENST00000372827.8|SNV-14459-G-A|4
AGDKGWLVLDVTAASDCWLLKR
>FUSION-ENST00000535721.1:113-ENST00000543747.1:1459|344
ERSVPNHCLTSYYFSINVNW
>FUSION-ENST00000535721.1:113-ENST00000543747.1:1459|334
MIKEAFAGLSIRTHK
>FUSION-ENST00000475947.7:648-ENST00000652379.1:25317|686
LVSHSQPQVVR
>FUSION-ENST00000475947.7:648-ENST00000652379.1:25317|269
MPGQGEARGNSGGGP
>FUSION-ENST00000535721.1:113-ENST00000543747.1:1459|247
LMRTWKHK
>FUSION-ENST00000475947.7:648-ENST00000652379.1:25317|816
MKPVSFCNFFFFFFFLRRGFTVLPR
>FUSION-ENST00000475947.7:648-ENST00000652379.1:25317|782
VSHFVIQK
>FUSION-ENST00000475947.7:648-ENST00000652379.1:25317|223
CPRPIERESGSDPR
>FUSION-ENST00000535721.1:113-ENST00000543747.1:1459|308
LECSGSISAHCNLRLR
>FUSION-ENST00000475947.7:648-ENST00000652379.1:25317|1285
RGAGTCNPSYSGGWGGR
>FUSION-ENST00000475947.7:648-ENST00000652379.1:25317|1360
VDLVSCLFHHHHHHRR
>FUSION-ENST00000475947.7:648-ENST00000652379.1:25317|1511
MKEINTK
>FUSION-ENST00000475947.7:648-ENST00000652379.1:25317|820
MKPVSFCNFFFFFFFLR
>FUSION-ENST00000469652.1:9999-ENST00000463213.5:4471|204
LYLHFSLK
>ENST00000345382.6|SNV-20015-C-A|1
SIVELMEIQEK
>FUSION-ENST00000475947.7:648-ENST00000652379.1:25317|509
VCPGVDQR
>FUSION-ENST00000475947.7:648-ENST00000652379.1:25317|342
LSNNRSVMPLDVR
>ENST00000377044.9|SNV-118663-C-T|4
KPSVVKRMLAMLTGLCQGCGTR
>FUSION-ENST00000475947.7:648-ENST00000652379.1:25317|243
GKKPGSLAWSRAWNASA
>FUSION-ENST00000475947.7:648-ENST00000652379.1:25317|1189
TCPLCHRLTP
>FUSION-ENST00000469652.1:9999-ENST00000463213.5:4471|124
VACACSPSSLGG
>FUSION-ENST00000535721.1:113-ENST00000543747.1:1459|421
MDDSVYYC
>FUSION-ENST00000469652.1:9999-ENST00000463213.5:4471|85
GPSVLPR
>ENST00000671701.1|SNV-66670-A-G|2
ADAEKLK
>FUSION-ENST00000535721.1:113-ENST00000543747.1:1459|420
DDSVYYC
>ENST00000622993.1|SNV-241-C-A|13
GWPEPAEPGRR
>ENST00000369755.4|SNV-41149-C-T|5
LRDEAKCIK
>FUSION-ENST00000475947.7:648-ENST00000652379.1:25317|1111
KSFLNVHLPVS
>FUSION-ENST00000475947.7:648-ENST00000652379.1:25317|512
ASPARRCSR
>ENST00000325636.8|SNV-8927-T-A|1
WCSTCSHSNIIEILVI
>ENST00000269159.8|SNV-47052-G-A|4
VSGETDLSKALVLTEIDPKR
>FUSION-ENST00000469652.1:9999-ENST00000463213.5:4471|277
MSHHALPYIYILIIIFVRFFK
>FUSION-ENST00000535721.1:113-ENST00000543747.1:1459|351
YKLFYTLVISVCVRER
>ENST00000350210.6|SNV-7586-G-A|8
SLWGRPGRESLHLRSCR
>ENST00000531861.5|SNV-206085-G-A|7
MEMQDLASPHTLVGGGNTPGSSK
>FUSION-ENST00000466801.5:1857-ENST00000484328.1:20325|29
DAPGHCRFK
>ENST00000647937.1|SNV-278-C-G|2
CAPPEGVPACGRRPAR
>ENST00000474260.1|SNV-41149-C-T|1
DHPAAEGRVS
>FUSION-ENST00000469652.1:9999-ENST00000463213.5:4471|365
WWCMAVISAPQDAEGGELLEPGRWR
>FUSION-ENST00000535721.1:113-ENST00000543747.1:1459|462
VWRSFFPNWIFHRNSLR
>ENST00000613593.1|SNV-2158-G-A|1
DHGEPALTSTTTVLVSLVENGQAPK
>FUSION-ENST00000670008.1:17538-ENST00000425678.1:15141|50
PHVGPFPRSLDSGLR
>ENST00000658000.1|SNV-451-A-G|2
SREPSGWR
>ENST00000374231.8|SNV-14002-T-C|3
LILSTDTLEELKETDKGMWK
>ENST00000278616.8|SNV-113456-A-T|3
RILTICTYKVVPLSQR
>FUSION-ENST00000406569.7:9999-ENST00000463213.5:4471|3
GGYGRVYKVVFHVLVLTYYPK
>ENST00000312413.10|SNV-30971-C-T|1
SYPFSELRNMCDEHIASEEPAEK
>FUSION-ENST00000475947.7:648-ENST00000652379.1:25317|842
LSLDLSSSWVR
>FUSION-ENST00000475947.7:648-ENST00000652379.1:25317|127
GRGCKSR
>ENST00000298784.5|INDEL-76711-G-GA|6
KSYVNSGTGPR
>FUSION-ENST00000535721.1:113-ENST00000543747.1:1459|348
FEEELKFQSFWTQFYYHNTIQHF
>ENST00000469344.1|SNV-17019-T-G|4
SKFGLHGAASYISRGQR
>FUSION-ENST00000475947.7:648-ENST00000652379.1:25317|772
MGGGLRLRPPR
>FUSION-ENST00000475947.7:648-ENST00000652379.1:25317|1394
DGREPLRLDSGE
>ENST00000300051.8|SNV-91-C-T|1
SATWELFSWRGYCSQKAK
>FUSION-ENST00000475947.7:648-ENST00000652379.1:25317|870
FYRPFLSGKNR
>ENST00000327475.11|SNV-160476-G-A|2
SSNQTMYEFYVTDYGDWEHWNK
>FUSION-ENST00000475947.7:648-ENST00000652379.1:25317|1113
TSVPLGCRK
>FUSION-ENST00000475947.7:648-ENST00000652379.1:25317|1344
EEGWKERQLQEENK
>ENST00000491888.1|SNV-14083-A-T|1
VVLAEHAS
>FUSION-ENST00000466801.5:1857-ENST00000484328.1:20325|18
GTRRGTAALSTLVHCSESSQ
>ENST00000325239.11|SNV-147712-T-C|3
AWQHYLASEKKPLASR
>FUSION-ENST00000475947.7:648-ENST00000652379.1:25317|892
PTLGVNGLTAAGPPNKLRPVFGLC
>ENST00000374530.7|SNV-640180-C-T|6
QVLQSTQSPRTKNAPLLPSR
>FUSION-ENST00000535721.1:113-ENST00000543747.1:1459|98
WCKISYR
>FUSION-ENST00000475947.7:648-ENST00000652379.1:25317|521
LPAPALETRAGPLR
>FUSION-ENST00000535721.1:113-ENST00000543747.1:1459|269
FPYEGTQCSSQEQLQER
>FUSION-ENST00000475947.7:648-ENST00000652379.1:25317|1017
IELHCCNKSPQR
>FUSION-ENST00000670008.1:22456-ENST00000425678.1:15141|63
GPHVLGCLVEGDSTTLCVVLGGER
>FUSION-ENST00000475947.7:648-ENST00000652379.1:25317|38
GDLELLGSR
>ENST00000298784.5|INDEL-76711-G-GA|4
STLCACIMGSWSSLVPSTSK
>FUSION-ENST00000670008.1:17538-ENST00000425678.1:15141|53
MPHVGPFPR
>ENST00000577772.5|SNV-159498-A-C|9
PELSGNIK
>FUSION-ENST00000475947.7:648-ENST00000652379.1:25317|469
WCGRVGFVAAVAPGPPVAGPRGSR
>FUSION-ENST00000475947.7:648-ENST00000652379.1:25317|466
VGFVAAVAPGPPVAGPRGSRGGSR
>FUSION-ENST00000475947.7:648-ENST00000652379.1:25317|1147
SHFPGGSLGRWHSPLTRVGK
>FUSION-ENST00000475947.7:648-ENST00000652379.1:25317|472
DENHERRWCGR
>FUSION-ENST00000475947.7:648-ENST00000652379.1:25317|779
YTDSPKTQK
>ENST00000467987.1|SNV-10304-C-T|10
KPAGLASEGVLSGGGR
>FUSION-ENST00000535721.1:113-ENST00000543747.1:1459|322
LVRLLFLYNI
>ENST00000612688.1|INDEL-560-C-CCATGTGCTTTAC|8
RALYFHEAENVLYHVLYNR
>FUSION-ENST00000475947.7:648-ENST00000652379.1:25317|337
PLDVRGCTR
>ENST00000396073.4|SNV-5725-A-T|4
HNKTDQTQETQIPNQTQSKKPPQK
>ENST00000289746.3|SNV-23408-A-C|6
SPGPTPLGLGQPPSCR
>FUSION-ENST00000475947.7:648-ENST00000652379.1:25317|1364
PLSPPPPPPKMTARIG
>FUSION-ENST00000535721.1:113-ENST00000543747.1:1459|148
ENDSIGER
>ENST00000519678.5|SNV-67801-G-A|2
EDLQQEDGPTR
>FUSION-ENST00000535721.1:113-ENST00000543747.1:1459|150
MGVRSQENRDLNPGELLNPPK
>FUSION-ENST00000475947.7:648-ENST00000652379.1:25317|385
ETKVFGFRGEYGCK
>FUSION-ENST00000475947.7:648-ENST00000652379.1:25317|721
VKPRLYSQYTTLAGRCAVLYCL
>ENST00000396068.6|SNV-21267-G-A|6
QERQKELACLHGR
>ENST00000671701.1|SNV-66670-A-G|3
VRADAEKLK
>FUSION-ENST00000475947.7:648-ENST00000652379.1:25317|720
LYSQYTTLAGR
>ENST00000290472.4|SNV-9053-G-A|5
LLRKTFSQSPQGEEELDVK
>FUSION-ENST00000475947.7:648-ENST00000652379.1:25317|1378
MPSVALGFSPFGSFDRR
>ENST00000471714.5|SNV-204060-C-A|1
TSDKPHIRHVLNR
>FUSION-ENST00000670008.1:22456-ENST00000425678.1:15141|59
CVLQEELQSSGLHWKGGS
>FUSION-ENST00000643019.1:113-ENST00000543747.1:1459|3
AAATKEDSWRGPLTSPPELAHP
>FUSION-ENST00000535721.1:113-ENST00000543747.1:1459|373
ETANSRKLY
>FUSION-ENST00000475947.7:648-ENST00000652379.1:25317|19
YVSEMGFGVLSCCPRWSR
>FUSION-ENST00000475947.7:648-ENST00000652379.1:25317|978
HLPGFKRFSCLSLPSSWDYR
>FUSION-ENST00000466801.5:1857-ENST00000484328.1:20325|110
SPAHRTRGALPWEGAR
>FUSION-ENST00000469652.1:9999-ENST00000463213.5:4471|297
NEMKQIVLLK
>ENST00000530675.5|SNV-30335-G-T|2
MALFQQFTCVLPILDNLLK
>FUSION-ENST00000475947.7:648-ENST00000652379.1:25317|318
YYRLDGLVRPSDRPRR
>FUSION-ENST00000475947.7:648-ENST00000652379.1:25317|1062
LTCPTEVK
>FUSION-ENST00000475947.7:648-ENST00000652379.1:25317|1235
RGAFSDFSLGHVWRPYFSYFPDK
>ENST00000474495.1|SNV-118663-C-T|7
MLAMLTGLCQGCGTRQVNKDEK
>FUSION-ENST00000475947.7:648-ENST00000652379.1:25317|205
MGSPRERGPCLGK
>FUSION-ENST00000475947.7:648-ENST00000652379.1:25317|707
ETDPGWAR
>ENST00000379645.8|SNV-19179-C-G|1
FLDAAEYGNIAVVRKMLEESK
>FUSION-ENST00000335099.8:369-ENST00000528737.5:6088|1
LLQVFQLNHPFIFKPS
>ENST00000435803.6|SNV-352826-C-A|1
SYKDTDVEKEEK
>ENST00000455611.6|SNV-36166-T-C|1
LSQPFPAHQPISQLLRVAIHVSR
>FUSION-ENST00000527299.1:18189-ENST00000467567.1:56328|9
MIYASLSTK
>FUSION-ENST00000475947.7:648-ENST00000652379.1:25317|812
GFTVLPR
>FUSION-ENST00000535721.1:113-ENST00000543747.1:1459|474
GRRSSQNKPPL
>FUSION-ENST00000475947.7:648-ENST00000652379.1:25317|939
MSRIDPDSISK
>ENST00000623254.1|SNV-313-C-T|4
GAGRGHPTPIPRVR
>FUSION-ENST00000527601.5:1020-ENST00000278200.5:76075|14
LILMVPMGHVWLEGDNLQNSTDSR
>FUSION-ENST00000535721.1:113-ENST00000543747.1:1459|233
MVELDHLMCV
>FUSION-ENST00000475947.7:648-ENST00000652379.1:25317|1183
MTAGSSFYF
>FUSION-ENST00000475947.7:648-ENST00000652379.1:25317|1159
MSLSLSHSLSLR
>ENST00000381677.4|SNV-18718-G-A|4
THGLKQSSHVGLPKCWDYR
>FUSION-ENST00000475947.7:648-ENST00000652379.1:25317|578
VAREAGDALPGPVAGPR
>FUSION-ENST00000475947.7:648-ENST00000652379.1:25317|150
WPPLPSADRK
>FUSION-ENST00000475947.7:648-ENST00000652379.1:25317|1171
EAEAGESLEPGK
>FUSION-ENST00000670008.1:17538-ENST00000425678.1:15141|61
CTCVHACVYLCGVCLCVPVHAR
>FUSION-ENST00000475947.7:648-ENST00000652379.1:25317|771
GGGLRLRPPR
>FUSION-ENST00000475947.7:648-ENST00000652379.1:25317|1280
ESGAVGQAPVTPATR
>FUSION-ENST00000535721.1:113-ENST00000543747.1:1459|243
RGPSPGIAHSQMSTSDVKTIAIK
>FUSION-ENST00000475947.7:648-ENST00000652379.1:25317|554
CFRLPLWR
>FUSION-ENST00000670008.1:22456-ENST00000425678.1:15141|169
CCWERRGRP
>FUSION-ENST00000475947.7:648-ENST00000652379.1:25317|1443
HHACLAQRDPLGK
>FUSION-ENST00000475947.7:648-ENST00000652379.1:25317|682
MARSWLTAPSASRVR
>ENST00000356291.3|SNV-59880-A-T|2
LRNLLNSR
>FUSION-ENST00000670008.1:22456-ENST00000425678.1:15141|21
QEGLRAQCHQRGFVPVNAGPALAR
>FUSION-ENST00000668333.1:648-ENST00000652379.1:25317|1564
FPGSLSRGR
>ENST00000312413.10|SNV-30971-C-T|2
SYPFSELR
>FUSION-ENST00000670008.1:17538-ENST00000425678.1:15141|64
MCICTCAGCSWCVLTCL
>FUSION-ENST00000466801.5:1857-ENST00000484328.1:20325|87
GAAVHLHWDNPWSK
>FUSION-ENST00000535721.1:113-ENST00000543747.1:1459|11
CEVGGGGVVGGYLYTI
>FUSION-ENST00000535721.1:113-ENST00000543747.1:1459|281
MCLLQVLYAWRSLASK
>ENST00000318317.8|SNV-15504-A-G|1
DSMWLSYHSIPSLPRFGYRK
>FUSION-ENST00000643019.1:113-ENST00000543747.1:1459|26
ASNAAAAAHTVRPSPRAAR
>FUSION-ENST00000535721.1:113-ENST00000543747.1:1459|282
CLLQVLYAWR
>ENST00000325239.11|SNV-147712-T-C|2
AWQHYLASEKKPLASRSNVAHHSK
>FUSION-ENST00000475947.7:648-ENST00000652379.1:25317|738
MGPARWLKPVIPSLWEAK
>FUSION-ENST00000539107.5:415882-ENST00000558619.5:63713|3
VGQGSSLLGKTK
>FUSION-ENST00000535721.1:113-ENST00000543747.1:1459|74
AWKLLKIGQGSIR
>ENST00000536101.5|SNV-285461-G-A|4
SRPGIPRLAGDGGERTSPK
>ENST00000612897.4|SNV-8249-G-A|1
LCPAVVHTGPGLSPLLPQWPHPCWR
>FUSION-ENST00000497874.5:4792-ENST00000263441.11:160422|58
MLGCALEDYGRETK
>FUSION-ENST00000475947.7:648-ENST00000652379.1:25317|169
SKGSRVQIPESGVAEMGAAR
>FUSION-ENST00000469652.1:9999-ENST00000463213.5:4471|224
MPGILSQR
>FUSION-ENST00000475947.7:648-ENST00000652379.1:25317|1321
GERERER
>FUSION-ENST00000475947.7:648-ENST00000652379.1:25317|1405
NYLMIYLCTYFQTESRSGRGEAR
>FUSION-ENST00000469652.1:9999-ENST00000463213.5:4471|283
MGFHHVA
>FUSION-ENST00000475947.7:648-ENST00000652379.1:25317|1459
VDRLGPGVR
>ENST00000608113.1|INDEL-412-T-TGTAAAGCACATG|8
LLVAGDCKAHGK
>FUSION-ENST00000670008.1:22456-ENST00000425678.1:15141|250
RHSFLPGAER
>ENST00000647693.1|SNV-44334-T-C|7
MVRNAKLVGQSIIAHLQK
>ENST00000300051.8|SNV-91-C-T|5
LLRSATWELFSWR
>FUSION-ENST00000475947.7:648-ENST00000652379.1:25317|589
WGRGCRCASGPAAGVGLPGPVDQR
>ENST00000525898.5|SNV-50864-G-A|10
MGKLKQEMGSIVTELIR
>FUSION-ENST00000535721.1:113-ENST00000543747.1:1459|163
VVSCQSR
>ENST00000475954.5|INDEL-120975-G-GT|4
LHHGQFFLGFFFTSSQLR
>FUSION-ENST00000670008.1:22456-ENST00000425678.1:15141|247
HSFLPGAERVLLLWPGMTGLELR
>ENST00000506507.5|SNV-64337-G-A|2
MTSTCHMLSG
>FUSION-ENST00000469652.1:9999-ENST00000463213.5:4471|210
MSKRFTK
>FUSION-ENST00000475947.7:648-ENST00000652379.1:25317|416
TSALSTFDGSR
>ENST00000642197.1|SNV-219670-G-A|1
KTSEKLINLAK
>FUSION-ENST00000475947.7:648-ENST00000652379.1:25317|486
CRPGSGSLTHPGAAGK
>FUSION-ENST00000670008.1:17538-ENST00000425678.1:15141|10
LCSDLIHFLSSRGR
>FUSION-ENST00000670008.1:22456-ENST00000425678.1:15141|6
SRQTGPQR
>FUSION-ENST00000469652.1:9999-ENST00000463213.5:4471|347
SPFSLLGMLKLFLSK
>ENST00000339615.9|INDEL-6329-T-TC|1
AYDLPAIHLQAPPH
>FUSION-ENST00000475947.7:648-ENST00000652379.1:25317|32
LPPFLLFGFALR
>FUSION-ENST00000475947.7:648-ENST00000652379.1:25317|1501
MLPSDPPAK
>ENST00000510716.1|SNV-65925-A-G|3
MQTKISLSTLGAIAT
>FUSION-ENST00000469652.1:9999-ENST00000463213.5:4471|77
LVPVFLLYEDTFQK
>FUSION-ENST00000475947.7:648-ENST00000652379.1:25317|273
VPSGPLLVSR
>ENST00000419761.6|SNV-70728-C-A|6
DDTYWKEINAAMALTNLAK
>ENST00000383677.7|SNV-325-C-G|1
IEHAPDLPRPEGHTKKMNFFK
>ENST00000547687.1|SNV-11168-G-T|2
ALCSARR
>FUSION-ENST00000535721.1:113-ENST00000543747.1:1459|266
MFPYEGTQCSSQEQLQERQELTRR
>FUSION-ENST00000670008.1:22456-ENST00000425678.1:15141|64
RASKQWTPLEGR
>FUSION-ENST00000535721.1:113-ENST00000543747.1:1459|103
RWIVMTRWCK
>FUSION-ENST00000539107.5:415882-ENST00000558619.5:63713|8
SLSSLELFLSCAQKHRHFTK
>ENST00000359988.4|SNV-46573-C-T|2
DTLEMVQARISYTQAVDR
>FUSION-ENST00000466801.5:1857-ENST00000484328.1:20325|43
ARAPLPR
>ENST00000474260.1|SNV-41149-C-T|18
MHQRRTR
>ENST00000359156.8|SNV-20393-G-T|2
EAEFVQGTGPIWLNEVK
>FUSION-ENST00000535721.1:113-ENST00000543747.1:1459|478
MSATGLSTAEIVININKNK
>ENST00000674383.1|SNV-23273-G-A|1
DSLAWIIIDKLERVLDLR
>FUSION-ENST00000466801.5:1857-ENST00000484328.1:20325|20
SATAQRGTR
>ENST00000504745.1|SNV-146639-A-G|12
MDVPCTSGHGSHR
>FUSION-ENST00000466801.5:1857-ENST00000484328.1:20325|132
LSTDLADGRRT
>FUSION-ENST00000670008.1:22456-ENST00000425678.1:15141|82
ATWPLCLTQGSQAPGPPVAK
>FUSION-ENST00000670008.1:17538-ENST00000425678.1:15141|17
PVCARACTCVYVCVYVCARGNR
>FUSION-ENST00000475947.7:648-ENST00000652379.1:25317|651
MIDVGVCVIQINTHRSIK
>FUSION-ENST00000475947.7:648-ENST00000652379.1:25317|1447
TGGRHHACLAQR
>ENST00000389740.3|SNV-1266-G-A|5
LLCSEEPPRLHSNYQKISR
>FUSION-ENST00000670008.1:22456-ENST00000425678.1:15141|16
VFSTSKTWLR
>FUSION-ENST00000475947.7:648-ENST00000652379.1:25317|1085
WSVGQRGDQEGRRPDR
>FUSION-ENST00000475947.7:648-ENST00000652379.1:25317|73
FLPFFNLIF
>FUSION-ENST00000535721.1:113-ENST00000543747.1:1459|5
GAVIWGWRSQHR
>ENST00000381938.4|SNV-652-A-G|5
TKTALLKLFVAIVVTFILILPEYFK
>FUSION-ENST00000475947.7:648-ENST00000652379.1:25317|1539
ELGVISR
>ENST00000243052.8|SNV-19640-C-T|1
SDAVPLEVRDWLASTFTQQARAK
>ENST00000467045.5|SNV-333953-T-C|1
AFLGHLVR
>FUSION-ENST00000670008.1:22456-ENST00000425678.1:15141|35
RAPISPR
>ENST00000467966.1|SNV-89914-C-T|5
LCSPGIMRSYLTGK
>FUSION-ENST00000535721.1:113-ENST00000543747.1:1459|288
KVHNVVLRNNSK
>FUSION-ENST00000469652.1:9999-ENST00000463213.5:4471|181
IAPLHLRLGDRIR
>FUSION-ENST00000466801.5:1857-ENST00000484328.1:20325|116
AEGRGGPGARVSAS
>ENST00000359947.9|SNV-95307-C-T|1
SACYQYFVVDPMAEYNMPQYILR
>ENST00000358127.9|SNV-67584-C-T|5
RDEGIQESPVPNGHSLLGR
>FUSION-ENST00000547801.1:108990-ENST00000546345.5:93971|10
DFIHYAGCYVRRR
>ENST00000318184.9|SNV-46177-C-G|1
YVLDYRGRLECSWVLR
>ENST00000474495.1|SNV-118663-C-T|4
LAMLTGLCQGCGTRQVNKDEK
>FUSION-ENST00000475947.7:648-ENST00000652379.1:25317|666
LYANNDNVYLCIEYSCVW
>FUSION-ENST00000670008.1:17538-ENST00000425678.1:15141|54
HSSWNPWLFLGCKCVCMV
>FUSION-ENST00000475947.7:648-ENST00000652379.1:25317|680
SWLTAPSASR
>FUSION-ENST00000475947.7:648-ENST00000652379.1:25317|28
QTASFLFRVK
>ENST00000302328.8|SNV-131971-C-T|1
ENSLEFKMCGIWMGNSACSIQYECK
>FUSION-ENST00000535721.1:113-ENST00000543747.1:1459|255
MPGFMLMR
>FUSION-ENST00000475947.7:648-ENST00000652379.1:25317|490
LPGPAGLLFSR
>FUSION-ENST00000670008.1:17538-ENST00000425678.1:15141|52
PHVGPFPR
>FUSION-ENST00000535721.1:113-ENST00000543747.1:1459|354
MYKLFYTLVISVCVR
>FUSION-ENST00000643019.1:113-ENST00000543747.1:1459|19
TWRGLTPGEEGSR
>ENST00000319331.4|SNV-46421-G-A|6
TNIRFMEPLSMFCAMPPK
>ENST00000467966.1|SNV-89914-C-T|2
GKHWKCCAHLE
>FUSION-ENST00000535721.1:113-ENST00000543747.1:1459|251
MPGFMLMRTWKHK
>FUSION-ENST00000469652.1:9999-ENST00000463213.5:4471|69
WKPQHKGK
>FUSION-ENST00000475947.7:648-ENST00000652379.1:25317|984
LALSPRLECDGVISAHCNR
>FUSION-ENST00000670008.1:22456-ENST00000425678.1:15141|195
MCVHVFVCLCVACV
>FUSION-ENST00000535721.1:113-ENST00000543747.1:1459|370
MRKQTQTR
>FUSION-ENST00000475947.7:648-ENST00000652379.1:25317|733
WLKPVIPSLWEAKAGGSR
>FUSION-ENST00000475947.7:648-ENST00000652379.1:25317|24
MYVCMYVSEMGFGVLSCCPRWSR
>ENST00000496447.5|SNV-95307-C-T|3
MPPVLASRALCLLPVLCC
>FUSION-ENST00000466801.5:1857-ENST00000484328.1:20325|22
MSERPLPALSQ
>FUSION-ENST00000469652.1:9999-ENST00000463213.5:4471|261
VLQFNLKNEIK
>ENST00000326047.9|INDEL-76619-C-CA|7
KTLGAAAVCPGR
>FUSION-ENST00000670008.1:22456-ENST00000425678.1:15141|7
RSRQTGPQR
>FUSION-ENST00000670008.1:22456-ENST00000425678.1:15141|31
STLGLLNETRCFLVWEQCRGSLVWR
>FUSION-ENST00000670008.1:22456-ENST00000425678.1:15141|99
LATGRAACPVPPARFCACECGPCAR
>ENST00000485138.5|SNV-12062-G-A|3
VTLTPLGGAAFYIIFQTEDPK
>ENST00000278616.8|SNV-113456-A-T|4
RILTICTYK
>ENST00000622993.1|SNV-241-C-A|2
GYIILTSTK
>FUSION-ENST00000535721.1:113-ENST00000543747.1:1459|341
YNFCNCFTM
>FUSION-ENST00000670008.1:17538-ENST00000425678.1:15141|35
MYGVCAQ
>FUSION-ENST00000475947.7:648-ENST00000652379.1:25317|556
AWPAFGPSCVPVVGGAGRKCFR
>ENST00000396068.6|SNV-21267-G-A|1
ELACLHGRFDKGNIWSAEK
>FUSION-ENST00000475947.7:648-ENST00000652379.1:25317|826
MWVRLVSNWRPQWICPPRPPK
>FUSION-ENST00000475947.7:648-ENST00000652379.1:25317|783
IVTFKVSHFVIQKYTDSPK
>ENST00000261326.6|SNV-69574-C-T|3
QLNISDENGK
>FUSION-ENST00000643019.1:113-ENST00000543747.1:1459|32
GRGGDSAVRQLQASPGLGAGATR
>ENST00000612688.1|INDEL-560-C-CCATGTGCTTTAC|6
ALYFHEAENVLYHVLYNR
>FUSION-ENST00000469652.1:9999-ENST00000463213.5:4471|250
LVSNSWPQVICLPWPPKVLG
>ENST00000311351.9|INDEL-6863-A-AA|1
IHVGKKIR
>FUSION-ENST00000475947.7:648-ENST00000652379.1:25317|1288
GQEFETSPANVVKPPSLLKIRNGVR
>FUSION-ENST00000475947.7:648-ENST00000652379.1:25317|145
SPNPEWR
>FUSION-ENST00000475233.1:811-ENST00000422047.1:96909|1
ILTIFACIFSLLYWQTLLVVNIEER
>ENST00000296794.10|SNV-257625-C-A|6
FQNFIKLRNSNILAR
>FUSION-ENST00000475947.7:648-ENST00000652379.1:25317|1401
IYLCTYFQTESRSGR
>FUSION-ENST00000466801.5:1857-ENST00000484328.1:20325|154
MFMCPSQSSSGVGEG
>FUSION-ENST00000475947.7:648-ENST00000652379.1:25317|377
VFGFRGEYGCKAET
>FUSION-ENST00000475947.7:648-ENST00000652379.1:25317|452
WDPAAVFSWWPGR
>FUSION-ENST00000475947.7:648-ENST00000652379.1:25317|462
GGSRWGPRAVR
>FUSION-ENST00000475947.7:648-ENST00000652379.1:25317|1375
PSVALGFSPFGSFDRRNPTQR
>FUSION-ENST00000475947.7:648-ENST00000652379.1:25317|634
KSVVFMCVNERAYVVISVFFLPLLR
>FUSION-ENST00000475947.7:648-ENST00000652379.1:25317|27
QTASFLFRVKT
>ENST00000313654.13|SNV-214519-A-G|6
SQKEYEKLAASLSEAR
>FUSION-ENST00000670008.1:22456-ENST00000425678.1:15141|185
SPVLITERER
>FUSION-ENST00000475947.7:648-ENST00000652379.1:25317|855
MPRVTVAR
>FUSION-ENST00000535721.1:113-ENST00000543747.1:1459|403
ELFGLHVDSNFVRMGFA
>FUSION-ENST00000475947.7:648-ENST00000652379.1:25317|1436
EAPCLLGPK
>ENST00000269159.8|SNV-47052-G-A|3
ALVLTEIDPK
>FUSION-ENST00000670008.1:22456-ENST00000425678.1:15141|315
GQVGRGTQMTVWPSLAGS
>ENST00000321105.10|SNV-13089-C-A|1
ACLVLYQLCVEDPMATVVEVRSKPK
>FUSION-ENST00000475947.7:648-ENST00000652379.1:25317|193
RGSGGVR
>FUSION-ENST00000475947.7:648-ENST00000652379.1:25317|128
IRGRGCK
>FUSION-ENST00000475947.7:648-ENST00000652379.1:25317|206
MGSPRER
>ENST00000318217.10|SNV-109435-A-C|1
SSIHDAAEFRVVADAMK
>ENST00000379645.8|SNV-19179-C-G|3
FLDAAEYGNIAVVR
>FUSION-ENST00000475947.7:648-ENST00000652379.1:25317|12
MGFGVLSCCPRWSRTPVLK
>FUSION-ENST00000670008.1:22456-ENST00000425678.1:15141|302
QFRAPQTSPLAGEAASKR
>FUSION-ENST00000373795.7:255-ENST00000439210.6:21805|2
NGSSVTR
>ENST00000376838.5|SNV-131842-G-A|7
MNFEAVLHYKHQNQAHDEK
>FUSION-ENST00000466801.5:1857-ENST00000484328.1:20325|108
TRGALPWEGARAWQR
>FUSION-ENST00000466801.5:1857-ENST00000484328.1:20325|146
MPCGARGLSHSRAGAGIAHR
>FUSION-ENST00000535721.1:113-ENST00000543747.1:1459|264
QELTRRIYWHVFFHPK
>FUSION-ENST00000535721.1:113-ENST00000543747.1:1459|191
EDYGSGK
>ENST00000367478.9|SNV-29527-A-C|1
QELQDDQRRAIESMEQQLSELK
>FUSION-ENST00000475947.7:648-ENST00000652379.1:25317|184
LLPSSRPRPAPRPRSPADATPR
>FUSION-ENST00000475947.7:648-ENST00000652379.1:25317|21
YVSEMGFGVLSCCPR
>FUSION-ENST00000469652.1:9999-ENST00000463213.5:4471|166
KFTGHGDMYL
>FUSION-ENST00000475947.7:648-ENST00000652379.1:25317|705
ETDPGWARLFFSLVRGFLVFLR
>FUSION-ENST00000475947.7:648-ENST00000652379.1:25317|345
SGAARALH
>FUSION-ENST00000535721.1:113-ENST00000543747.1:1459|61
MCALRFHQIFKER
>FUSION-ENST00000670008.1:22456-ENST00000425678.1:15141|207
CVICNSK
>FUSION-ENST00000670008.1:17538-ENST00000425678.1:15141|69
ECVHNECVWCMCR
>FUSION-ENST00000475947.7:648-ENST00000652379.1:25317|996
ETHTQTKDNYSVCKSLLED
>FUSION-ENST00000475947.7:648-ENST00000652379.1:25317|704
LFFSLVR
>FUSION-ENST00000670008.1:22456-ENST00000425678.1:15141|91
ALRSLAKPALNGPHR
>FUSION-ENST00000469652.1:9999-ENST00000463213.5:4471|112
LASLVLHP
>ENST00000256194.8|SNV-150049-G-A|1
LPSPNPAASSSPSTVDSASPARKEK
>FUSION-ENST00000466801.5:1857-ENST00000484328.1:20325|131
MRGPLCR
>ENST00000571720.2|SNV-33532-G-C|1
HSLLSIREFTLAR
>FUSION-ENST00000475947.7:648-ENST00000652379.1:25317|588
GCRCASGPAAGVGLPGPVDQR
>ENST00000651391.1|SNV-28281-T-A|1
TLDYKEFMKGLNDYAVVMEK
>FUSION-ENST00000475947.7:648-ENST00000652379.1:25317|228
PTLIRPQKRCWLI
>ENST00000502981.2|SNV-6853-G-T|5
EPCNLKIHETSAKPPGR
>FUSION-ENST00000535721.1:113-ENST00000543747.1:1459|246
MRTWKHK
>FUSION-ENST00000670008.1:22456-ENST00000425678.1:15141|155
MRLLMELAD
>FUSION-ENST00000475947.7:648-ENST00000652379.1:25317|75
MPGRFLPFFNLIF
>FUSION-ENST00000535721.1:113-ENST00000543747.1:1459|394
MPDLLVFNVCVNFGMLLIIRCLTLK
>FUSION-ENST00000475947.7:648-ENST00000652379.1:25317|1505
RPPPPRHVPLPSPGWPLPGDPR
>FUSION-ENST00000469652.1:9999-ENST00000463213.5:4471|245
TPQPFRS
>ENST00000538060.1|SNV-287-G-A|2
LCAGPVASSTQSR
>FUSION-ENST00000469652.1:9999-ENST00000463213.5:4471|92
MNLPTSASQVAGTPGPCYHAR
>FUSION-ENST00000475947.7:648-ENST00000652379.1:25317|1028
MRYDPLNNIFANQK
>FUSION-ENST00000668333.1:648-ENST00000652379.1:25317|1565
MFPGSLSRGR
>FUSION-ENST00000475947.7:648-ENST00000652379.1:25317|1215
MSQSCSCMLERQIKVR
>ENST00000339615.9|INDEL-6329-T-TC|13
LWGLPVLRSSAK
>FUSION-ENST00000670008.1:17538-ENST00000425678.1:15141|15
ACTCVYVCVYVCARGNR
>FUSION-ENST00000475947.7:648-ENST00000652379.1:25317|1541
AGTRFPGPQWGCANPRELGVISR
>FUSION-ENST00000475947.7:648-ENST00000652379.1:25317|511
RCSRVCPGVDQR
>FUSION-ENST00000475947.7:648-ENST00000652379.1:25317|88
GTGLAESAGKEDPVELDSSLAR
>FUSION-ENST00000475947.7:648-ENST00000652379.1:25317|752
WTHHLKSGVGDKPDQHGEIPSQLK
>FUSION-ENST00000475947.7:648-ENST00000652379.1:25317|748
PIIPAAR
>FUSION-ENST00000475947.7:648-ENST00000652379.1:25317|218
IRSGGDGR
>FUSION-ENST00000475947.7:648-ENST00000652379.1:25317|226
SEGTGDGLRCPRPIER
>FUSION-ENST00000475947.7:648-ENST00000652379.1:25317|182
AHTRPSPAVESGR
>FUSION-ENST00000670008.1:22456-ENST00000425678.1:15141|47
DSGSSRQGSFPCR
>ENST00000376437.9|SNV-16384-A-G|1
TSLGSVVLLLK
>ENST00000532681.5|SNV-3053-C-T|2
MEMGAVKVWGEVGRWLVIALVQLAK
>FUSION-ENST00000475947.7:648-ENST00000652379.1:25317|1038
MVTSTHKVPTERR
>FUSION-ENST00000670008.1:22456-ENST00000425678.1:15141|72
GFSRSLRGPR
>ENST00000469344.1|SNV-17019-T-G|7
MSKFGLHGAASYISR
>ENST00000305586.11|SNV-94938-A-C|1
GPNYPSGYGTNSELSNPSETESERK
>FUSION-ENST00000475947.7:648-ENST00000652379.1:25317|14
MGFGVLSCCPRWSR
>FUSION-ENST00000475947.7:648-ENST00000652379.1:25317|1264
LSLSPGLCLCLCLSLSRSLSFYR
>ENST00000606445.1|SNV-209704-G-A|3
DKKAEGTATEEEGTPK
>FUSION-ENST00000469652.1:9999-ENST00000463213.5:4471|377
MVRPCLY
>FUSION-ENST00000475947.7:648-ENST00000652379.1:25317|827
GFHCGSQDGLDLLTP
>FUSION-ENST00000466801.5:1857-ENST00000484328.1:20325|163
MIFPEELCNVHVPIAVQQWGGRR
>FUSION-ENST00000535721.1:113-ENST00000543747.1:1459|126
EGSWRYRR
>FUSION-ENST00000475947.7:648-ENST00000652379.1:25317|867
NRSPVRTR
>FUSION-ENST00000475947.7:648-ENST00000652379.1:25317|1451
MTERDPVSRES
>FUSION-ENST00000535721.1:113-ENST00000543747.1:1459|167
EVGNWFVRK
>ENST00000383677.7|SNV-325-C-G|3
IEHAPDLPRPEGHTK
>FUSION-ENST00000469652.1:9999-ENST00000463213.5:4471|136
KIAKCYIVVVFK
>ENST00000485319.1|SNV-6939-T-G|1
LSFFQLHFAILTFNY
>FUSION-ENST00000670008.1:22456-ENST00000425678.1:15141|92
RALRSLAKPALNGPHR
>FUSION-ENST00000469652.1:9999-ENST00000463213.5:4471|43
MHGTLGSERTVTR
>ENST00000369755.4|SNV-41149-C-T|3
DEAKCIKGEQEK
>FUSION-ENST00000535721.1:113-ENST00000543747.1:1459|213
MKPDLTK
>FUSION-ENST00000670008.1:22456-ENST00000425678.1:15141|188
MSPVLITER
>FUSION-ENST00000475947.7:648-ENST00000652379.1:25317|289
KVKAGALAGR
>FUSION-ENST00000535721.1:113-ENST00000543747.1:1459|177
MEGKPSFYQKWRIMEVGNWFVR
>FUSION-ENST00000475947.7:648-ENST00000652379.1:25317|275
MRVPSGPLLVSRTGAAG
>FUSION-ENST00000475947.7:648-ENST00000652379.1:25317|944
SLDRTER
>FUSION-ENST00000469652.1:9999-ENST00000463213.5:4471|211
HMSKRFTK
>ENST00000485138.5|SNV-12062-G-A|5
VAMVTLTPLGGAAFYIIFQTEDPK
>ENST00000482335.1|SNV-640180-C-T|3
PHYCPPEHATKLLQVLEATR
>FUSION-ENST00000475947.7:648-ENST00000652379.1:25317|255
SVAVLTCKSVVRPGYR
>ENST00000318217.10|SNV-109435-A-C|3
SLSSYNYIHVGAQLKSSIHDAAEFR
>FUSION-ENST00000475947.7:648-ENST00000652379.1:25317|1024
MSALFEWLPISL
>FUSION-ENST00000475947.7:648-ENST00000652379.1:25317|1406
MNYLMIYLCTYFQTESRSGRGEAR
>FUSION-ENST00000670008.1:22456-ENST00000425678.1:15141|235
THSFCGGPGSGWGILTCKR
>ENST00000622495.4|INDEL-12925-A-AA|1
NSLLPAATEDLK
>FUSION-ENST00000535721.1:113-ENST00000543747.1:1459|15
MFCGFYSNQMGFCK
>FUSION-ENST00000670008.1:17538-ENST00000425678.1:15141|65
CGMCICTCAGCSWCVLTCL
>ENST00000512175.3|SNV-65925-A-G|2
ISLSTLGAIATPRIIELAHPR
>ENST00000296794.10|SNV-257625-C-A|3
NSNILAR
>FUSION-ENST00000475947.7:648-ENST00000652379.1:25317|664
FVFLVGTPCLSMLLR
>FUSION-ENST00000475947.7:648-ENST00000652379.1:25317|338
MPLDVRGCTR
>FUSION-ENST00000547379.6:108990-ENST00000546345.5:93971|2
EATTTSETERGGK
>FUSION-ENST00000535721.1:113-ENST00000543747.1:1459|225
EGLRSFSLYILEPCVLTGK
>FUSION-ENST00000535721.1:113-ENST00000543747.1:1459|413
TWCELEK
>FUSION-ENST00000475947.7:648-ENST00000652379.1:25317|413
RAYHGDHG
>ENST00000528396.5|SNV-2396-G-A|2
WKHPTELLSNPQFIVDGATR
>FUSION-ENST00000535721.1:113-ENST00000543747.1:1459|59
MLKGNPK
>ENST00000569802.5|SNV-1781-G-A|1
DMDPFLHCMIPNFIQSQDFLEGLQK
>ENST00000467987.1|SNV-10304-C-T|12
LCTRPCWSMKPAGLASEGVLSGGGR
>FUSION-ENST00000475947.7:648-ENST00000652379.1:25317|268
PGQGEARGNSGGGP
>ENST00000491071.6|SNV-420618-A-G|5
FKQATGSGSSQELDR
>FUSION-ENST00000539107.5:350917-ENST00000558619.5:63713|2
LTSALNRTNSDSALHTS
>FUSION-ENST00000535721.1:113-ENST00000543747.1:1459|83
MDIFRELSH
>ENST00000528530.1|SNV-10873-G-A|3
QCNHIFLQFIYE
>FUSION-ENST00000535721.1:113-ENST00000543747.1:1459|107
DCPAFGIEQG
>ENST00000455611.6|SNV-36166-T-C|3
NRLSQPFPAHQPISQLLRVAIHVSR
>ENST00000525971.6|SNV-20024-C-A|6
TELGNYDLKGNLK
>ENST00000555478.5|SNV-34069-T-C|6
SREYHGPR
>ENST00000348544.4|SNV-16248-G-A|2
DVVPADVASPESSSCNR
>ENST00000339615.9|INDEL-6329-T-TC|14
LWGLPVLR
>FUSION-ENST00000475947.7:648-ENST00000652379.1:25317|615
QTTTTCISALNTLAYGK
>FUSION-ENST00000475947.7:648-ENST00000652379.1:25317|931
MSSLQSLFK
>FUSION-ENST00000469652.1:9999-ENST00000463213.5:4471|45
MHGTLGSER
>FUSION-ENST00000475947.7:648-ENST00000652379.1:25317|948
MSVKSLDR
>ENST00000504745.1|SNV-146639-A-G|9
DVPCTSGHGSHRLCILR
>ENST00000504357.1|SNV-809-G-A|5
SLCTMLPLQGLGEEWHLQFKTVF
>ENST00000409845.1|SNV-13-G-A|1
ADAPPPASLPPCSLISDCCASNQR
>FUSION-ENST00000469652.1:9999-ENST00000463213.5:4471|180
LGDRIRSCLEK
>FUSION-ENST00000535721.1:113-ENST00000543747.1:1459|161
MRKHQAMGSC
>FUSION-ENST00000475947.7:648-ENST00000652379.1:25317|644
RPPRPLEVLG
>FUSION-ENST00000475947.7:648-ENST00000652379.1:25317|1449
DPVSRES
>ENST00000525971.6|SNV-20024-C-A|5
TELGNYDLKGNLKEQFPLQELK
>FUSION-ENST00000475947.7:648-ENST00000652379.1:25317|278
AGEVEHERTC
>FUSION-ENST00000475947.7:648-ENST00000652379.1:25317|703
LFFSLVRGFLVFLR
>FUSION-ENST00000475947.7:648-ENST00000652379.1:25317|1046
SGFGFLARRPKPAENFPAQDPV
>FUSION-ENST00000475947.7:648-ENST00000652379.1:25317|333
GLQLFPMNEEFPVSAGHKLALIK
>FUSION-ENST00000475947.7:648-ENST00000652379.1:25317|502
VAFLGTGVRVAR
>FUSION-ENST00000475947.7:648-ENST00000652379.1:25317|1439
LSLPKCWDDWREAPCLLGPK
>ENST00000376838.5|SNV-131842-G-A|5
MNFEAVLHYKHQNQAHDEKK
>FUSION-ENST00000670008.1:22456-ENST00000425678.1:15141|24
GSLVWRQEGLRAQCHQR
>ENST00000480613.5|SNV-15939-G-A|12
MPVSVQPPSQYDIPR
>FUSION-ENST00000466801.5:1857-ENST00000484328.1:20325|75
GHCAGHRPGRARPSTPPSPPPR
>FUSION-ENST00000535721.1:113-ENST00000543747.1:1459|377
METANSR
>FUSION-ENST00000475947.7:648-ENST00000652379.1:25317|1082
RVPKALATPPTPHAPRPGHPR
>FUSION-ENST00000475947.7:648-ENST00000652379.1:25317|403
SLGSGGSMVAKLK
>FUSION-ENST00000469652.1:9999-ENST00000463213.5:4471|392
FGRVLSHK
>FUSION-ENST00000670008.1:22456-ENST00000425678.1:15141|147
ASHSCGFQATQVLLGEAR
>FUSION-ENST00000547379.6:108990-ENST00000546345.5:93971|8
QANEEHQVYGQGNNKPQK
>ENST00000544210.6|SNV-23909-G-A|2
DFVNVQRIER
>ENST00000261326.6|SNV-69574-C-T|2
QLNISDENGKEELFSLK
>FUSION-ENST00000469652.1:9999-ENST00000463213.5:4471|285
MHHHSWLIFVFLVEMGFHHVA
>FUSION-ENST00000475947.7:648-ENST00000652379.1:25317|321
GIGDCNYSP
>FUSION-ENST00000535721.1:113-ENST00000543747.1:1459|119
LSYKSKK
>FUSION-ENST00000367481.7:148949-ENST00000442094.5:73026|8
ASFKVLLCR
>FUSION-ENST00000535721.1:113-ENST00000543747.1:1459|154
MKSFMLFIACIQVM
>FUSION-ENST00000475947.7:648-ENST00000652379.1:25317|496
MRAGLWPTGDPASRPRSCLSR
>FUSION-ENST00000670008.1:22456-ENST00000425678.1:15141|318
GPVEHVIR
>ENST00000576302.1|SNV-5246-C-T|3
KLALTFQNVKYLDWIHADCSFV
>FUSION-ENST00000469652.1:9999-ENST00000463213.5:4471|310
GPFLINM
>FUSION-ENST00000475947.7:648-ENST00000652379.1:25317|903
FGQDLAFPPYFTS
>ENST00000373165.7|SNV-27793-T-C|1
HHKEALT
>FUSION-ENST00000475947.7:648-ENST00000652379.1:25317|408
RAASGKPKSLGSGGSMVAK
>ENST00000474495.1|SNV-118663-C-T|8
MLAMLTGLCQGCGTRQVNK
>ENST00000513610.6|SNV-241899-G-A|4
LKGTIEVR
>ENST00000590967.5|INDEL-29454-T-TG|12
SGPFGQLFRPDNFIFVTFLKSHRSR
>ENST00000488424.5|SNV-29290-C-G|2
IATFQGLK
>FUSION-ENST00000541977.5:187-ENST00000320756.7:2929|3
ESPLQKTPYEESLDMPTTAITKMMS
>FUSION-ENST00000475947.7:648-ENST00000652379.1:25317|276
RVPSGPLLVSR
>ENST00000396073.4|SNV-5725-A-T|2
TDQTQETQIPNQTQSKKPPQK
>ENST00000647937.1|SNV-278-C-G|1
CAPPEGVPACGRRPARLLPLR
>FUSION-ENST00000535721.1:113-ENST00000543747.1:1459|222
SFSLYILEPCVLTGKFLH
>FUSION-ENST00000475947.7:648-ENST00000652379.1:25317|305
TEDPLPGAAR
>FUSION-ENST00000535721.1:113-ENST00000543747.1:1459|46
CFQDRALGIR
>FUSION-ENST00000475947.7:648-ENST00000652379.1:25317|45
FIVHALGTRGLFSNFYDYYYCRR
>FUSION-ENST00000535721.1:113-ENST00000543747.1:1459|355
GGGRALRR
>ENST00000352210.9|SNV-2971-G-A|1
TPQPDSALIHQALAERWSQWSLR
>FUSION-ENST00000535721.1:113-ENST00000543747.1:1459|374
METANSRKLY
>ENST00000325980.10|SNV-2088-G-A|1
EMQLSEVQIKT
>ENST00000510716.1|SNV-65925-A-G|2
QTKISLSTLGAIAT
>FUSION-ENST00000670008.1:17538-ENST00000425678.1:15141|3
MSRAHFLCGCSSWQCAG
>FUSION-ENST00000670008.1:22456-ENST00000425678.1:15141|89
SLAKPALNGPHRLQGHLASVPDPR
>ENST00000342935.7|SNV-50864-G-A|4
CLLGLLKQEMGSIVTELIR
>FUSION-ENST00000535721.1:113-ENST00000543747.1:1459|313
RSLTLLPRLECSGSISAHCNLR
>ENST00000406610.7|SNV-631073-G-A|1
NDNSILHPLSTCSPQDKQK
>FUSION-ENST00000475947.7:648-ENST00000652379.1:25317|200
ERGPCLGKR
>FUSION-ENST00000466801.5:1857-ENST00000484328.1:20325|86
GAAVHLHWDNPWSKAPR
>ENST00000513811.5|INDEL-58828-C-CA|3
NLISLSIPSKKTINEYK
>FUSION-ENST00000475947.7:648-ENST00000652379.1:25317|156
DGRAPFRR
>FUSION-ENST00000475947.7:648-ENST00000652379.1:25317|1109
MFTILHHDILFSR
>FUSION-ENST00000475947.7:648-ENST00000652379.1:25317|262
MVNYAWAGRSQRK
>FUSION-ENST00000469652.1:9999-ENST00000463213.5:4471|170
MLSRLARLVSNS
>FUSION-ENST00000670008.1:22456-ENST00000425678.1:15141|54
FWNLCFVDLSLHTICFRVPDGLNQE
>FUSION-ENST00000535721.1:113-ENST00000543747.1:1459|363
EGIKEIKMILS
>FUSION-ENST00000475947.7:648-ENST00000652379.1:25317|1537
VEVISNF
>ENST00000254770.2|SNV-593-G-A|3
GETISKR
>ENST00000340940.5|SNV-426-C-A|4
VKHVGAAGGSSTPSPRPSTR
>FUSION-ENST00000367481.7:148949-ENST00000442094.5:73026|11
IMEILQAENGHIWLSQKSCFKASFK
>FUSION-ENST00000475947.7:648-ENST00000652379.1:25317|1071
LYRTGELISGLGYLIETTYE
>FUSION-ENST00000535721.1:113-ENST00000543747.1:1459|20
MAFMRSIFQDHMFCGFYSNQMGFCK
>FUSION-ENST00000475947.7:648-ENST00000652379.1:25317|141
GRAPWNGFAPREGPVPWK
>FUSION-ENST00000475947.7:648-ENST00000652379.1:25317|573
AGPRSLCR
>FUSION-ENST00000668333.1:648-ENST00000652379.1:25317|1552
VAFAAGAAAR
>ENST00000348564.11|SNV-96788-A-T|4
CPDYIIQKLNFVNK
>ENST00000249373.8|SNV-629-C-T|1
GAASSGNAIGPGPRSAGGSARR
>ENST00000278302.9|SNV-14776-G-A|4
VSGPSCLK
>FUSION-ENST00000535721.1:113-ENST00000543747.1:1459|400
VDETTSLHWRESLWCTRK
>ENST00000319331.4|SNV-46421-G-A|3
FMEPLSMFCAMPPKYK
>ENST00000435607.3|SNV-15426-C-T|3
VFKLAKLWPTLNMLIK
>FUSION-ENST00000535721.1:113-ENST00000543747.1:1459|241
GPSPGIAHSQMSTSDVKTIAIK
>FUSION-ENST00000469652.1:9999-ENST00000463213.5:4471|84
MGPSVLPRQVSNSWAQVILPPQPPK
>FUSION-ENST00000535721.1:113-ENST00000543747.1:1459|256
EITRNIWKGQ
>FUSION-ENST00000535721.1:113-ENST00000543747.1:1459|36
MKYERCCDLGVEEPT
>FUSION-ENST00000475947.7:648-ENST00000652379.1:25317|1194
MPLSPPPPKMKAK
>ENST00000612688.1|INDEL-560-C-CCATGTGCTTTAC|3
KMCFTMCFTIASY
>ENST00000531861.5|SNV-206085-G-A|1
QDLASPHTLVGGGNTPGSSKLEK
>FUSION-ENST00000475947.7:648-ENST00000652379.1:25317|603
NGVFQKFTLCIYVF
>FUSION-ENST00000535721.1:113-ENST00000543747.1:1459|456
WFCVREAC
>FUSION-ENST00000466801.5:1857-ENST00000484328.1:20325|145
PCGARGLSHSRAGAGIAHR
>FUSION-ENST00000469652.1:9999-ENST00000463213.5:4471|164
MPGLMYLYFNK
>FUSION-ENST00000475947.7:648-ENST00000652379.1:25317|823
WVRLVSNWRPQWICPPRPPKVLG
>FUSION-ENST00000469652.1:9999-ENST00000463213.5:4471|81
QVSNSWAQVILPPQPPKVLGLQV
>FUSION-ENST00000539107.5:350917-ENST00000558619.5:63713|27
DELIEYIKEQKRPSFHQADNVR
>ENST00000563733.5|SNV-1781-G-A|1
IPNFIQSQDFLEGLQK
>FUSION-ENST00000475947.7:648-ENST00000652379.1:25317|1259
SISVFLGR
>FUSION-ENST00000469652.1:9999-ENST00000463213.5:4471|374
MPAWGQSKIPSQK
>FUSION-ENST00000466801.5:1857-ENST00000484328.1:20325|62
GGREREGR
>ENST00000622993.1|SNV-241-C-A|10
WCRSQRR
>ENST00000503896.6|SNV-4559-G-T|3
MEVALAPSTAGALGVAASPLQGK
>ENST00000525971.6|SNV-20024-C-A|9
YENTDNKTELGNYDLK
>FUSION-ENST00000475947.7:648-ENST00000652379.1:25317|221
ESGSDPR
>ENST00000309447.6|SNV-201057-C-A|3
DTGQCMASLKEISGSIVKLVK
>ENST00000468251.5|INDEL-120975-G-GT|2
MGTPGKYLYLS
>ENST00000542713.1|SNV-131308-G-C|5
MQREQQCILYLGPRPK
>FUSION-ENST00000475947.7:648-ENST00000652379.1:25317|1532
VGTVRSGR
>FUSION-ENST00000475947.7:648-ENST00000652379.1:25317|325
SLPFVHTAR
>FUSION-ENST00000475947.7:648-ENST00000652379.1:25317|153
DGRWPPLPSADR
>FUSION-ENST00000475947.7:648-ENST00000652379.1:25317|1181
MIHLPGPPK
>ENST00000532681.5|SNV-3053-C-T|3
EMGAVKVWGEVGR
>FUSION-ENST00000475947.7:648-ENST00000652379.1:25317|46
FIVHALGTRGLFSNFYDYYYCR
>FUSION-ENST00000475947.7:648-ENST00000652379.1:25317|1437
CWDDWREAPCLLGPKRPSWK
>ENST00000616417.5|SNV-40500-G-A|1
SCPPDIPKTPDTDLGFGSFETAFK
>ENST00000671701.1|SNV-66670-A-G|4
VRADAEK
>ENST00000622993.1|SNV-241-C-A|20
RAGSQDGGHRAALR
>ENST00000528396.5|SNV-2396-G-A|3
TYGIKWKHPTELLSNPQFIVDGATR
>FUSION-ENST00000466801.5:1857-ENST00000484328.1:20325|19
SATAQRGTRR
>FUSION-ENST00000475947.7:648-ENST00000652379.1:25317|1313
TAGSYSYFQ
>ENST00000647937.1|SNV-278-C-G|7
FPPEESPPAPSRSLAPAPVGR
>FUSION-ENST00000475947.7:648-ENST00000652379.1:25317|679
SWLTAPSASRVR
>FUSION-ENST00000670008.1:22456-ENST00000425678.1:15141|253
VTFAVCSWTSGFGPPCNPSRVCR
>FUSION-ENST00000475947.7:648-ENST00000652379.1:25317|397
LKGIDGRAPPGVEPAA
>FUSION-ENST00000670008.1:22456-ENST00000425678.1:15141|186
MSPVLITERER
>ENST00000485138.5|SNV-12062-G-A|1
GPQGARPLLRLPHGPVQHLR
>FUSION-ENST00000466801.5:1857-ENST00000484328.1:20325|49
QQPQQNSCGSARPER
>ENST00000359782.8|SNV-17214-T-G|4
REGMGSK
>FUSION-ENST00000535721.1:113-ENST00000543747.1:1459|181
MEGKPSFYQK
>FUSION-ENST00000668333.1:648-ENST00000652379.1:25317|1556
MAWLPGSCAR
>ENST00000329758.5|SNV-10055-C-A|1
SMCIGCDHQDVPYFTETPR
>FUSION-ENST00000475947.7:648-ENST00000652379.1:25317|1036
VPTERRR
>FUSION-ENST00000475947.7:648-ENST00000652379.1:25317|212
MDGAGASGPYPAVAGSR
>FUSION-ENST00000475947.7:648-ENST00000652379.1:25317|904
MFGQDLAFPPYFTS
>FUSION-ENST00000475947.7:648-ENST00000652379.1:25317|41
RHLTCRGDLELLGSR
>FUSION-ENST00000475947.7:648-ENST00000652379.1:25317|181
AHTRPSPAVESGRER
>ENST00000495577.1|SNV-144389-G-A|2
AETLTKIETSLTGGLNSLQVTLR
>FUSION-ENST00000535721.1:113-ENST00000543747.1:1459|310
SLTLLPRLECSGSISAHCNLRLR
>FUSION-ENST00000535721.1:113-ENST00000543747.1:1459|66
TQGFCFCHWIMCALR
>FUSION-ENST00000475947.7:648-ENST00000652379.1:25317|163
GAARRPVR
>ENST00000622993.1|SNV-241-C-A|28
GGPARPPLAFPLPGGGRSR
>ENST00000529828.5|SNV-96788-A-T|1
CPDYIIQKLNFVN
>ENST00000446378.3|SNV-47876-G-T|1
LEYLEDKASFK
>FUSION-ENST00000475947.7:648-ENST00000652379.1:25317|712
DGVSEARPPWLPRQPR
>FUSION-ENST00000475947.7:648-ENST00000652379.1:25317|437
SKPTRSAPLRPRPGGGRR
>FUSION-ENST00000475947.7:648-ENST00000652379.1:25317|869
MFYRPFLSGKNRSPVR
>FUSION-ENST00000475947.7:648-ENST00000652379.1:25317|159
MGQSVLRDGRAPFR
>FUSION-ENST00000475947.7:648-ENST00000652379.1:25317|949
NSSLQHTRPLAGEFLSMSVKSLDR
>FUSION-ENST00000475947.7:648-ENST00000652379.1:25317|801
LILNRNLGRQLLASR
>FUSION-ENST00000670008.1:22456-ENST00000425678.1:15141|55
FWNLCFVDLSLHTICFR
>FUSION-ENST00000475947.7:648-ENST00000652379.1:25317|1510
MKEINTKTESTV
>ENST00000446378.3|SNV-47876-G-T|2
LEYLEDK
>FUSION-ENST00000535721.1:113-ENST00000543747.1:1459|336
MIKEAFAGLSIR
>ENST00000369755.4|SNV-41149-C-T|2
CIKGEQEK
>FUSION-ENST00000670008.1:17538-ENST00000425678.1:15141|67
ECVHNECVWCMCRHV
>FUSION-ENST00000475947.7:648-ENST00000652379.1:25317|328
NEEFPVSAGHKLALIKSLPFVHTAR
>FUSION-ENST00000670008.1:22456-ENST00000425678.1:15141|43
QGSFPCRKPR
>FUSION-ENST00000475947.7:648-ENST00000652379.1:25317|1308
TCPLCRRLTP
>FUSION-ENST00000475947.7:648-ENST00000652379.1:25317|1011
MRLLQNS
>FUSION-ENST00000469652.1:9999-ENST00000463213.5:4471|97
MQVIQNCMWLKVVFFFFFFF
>ENST00000561077.1|SNV-9465-C-T|3
IGRTLSSAVTTLRIFISISGSW
>FUSION-ENST00000535721.1:113-ENST00000543747.1:1459|122
MSVIKKLSYK
>FUSION-ENST00000475947.7:648-ENST00000652379.1:25317|66
DLLSPGGR
>FUSION-ENST00000535721.1:113-ENST00000543747.1:1459|332
MIHLPQPPK
>FUSION-ENST00000466801.5:1857-ENST00000484328.1:20325|113
LTWPTDAGPDGGQSRSPAHRTR
>FUSION-ENST00000475947.7:648-ENST00000652379.1:25317|546
FWGQVSVSRVAWAGGVVGDATSRPR
>FUSION-ENST00000469652.1:9999-ENST00000463213.5:4471|133
CYIVVVFK
>ENST00000374530.7|SNV-640180-C-T|1
NAPLLPSRTCYKTAPGK
>FUSION-ENST00000475947.7:648-ENST00000652379.1:25317|1441
AACSRGYSGG
>FUSION-ENST00000475947.7:648-ENST00000652379.1:25317|938
SRIDPDSISK
>FUSION-ENST00000475947.7:648-ENST00000652379.1:25317|126
GCKSRAGPYPYPQQVSK
>FUSION-ENST00000475947.7:648-ENST00000652379.1:25317|1506
MRPPPPRHVPLPSPGWPLPGDPR
>FUSION-ENST00000475947.7:648-ENST00000652379.1:25317|93
MSALPIIVK
>FUSION-ENST00000475947.7:648-ENST00000652379.1:25317|1236
MRGAFSDFSLGHVWRPYFSYFPDK
>FUSION-ENST00000469652.1:9999-ENST00000463213.5:4471|333
SRLTATSTSWVQVILLPQLPE
>ENST00000337714.8|INDEL-21298-A-AGCTTGGATAGAAATGAGGAGG|1
NEEGLDRNEEGLDRNEEGLDR
>FUSION-ENST00000543216.5:811-ENST00000422047.1:96909|2
ALLGKVK
>FUSION-ENST00000539107.5:350917-ENST00000558619.5:63713|1
TNSDSALHTS
>ENST00000644861.2|SNV-130965-T-C|2
VKTEKDDSVRPNMTLK
>FUSION-ENST00000475947.7:648-ENST00000652379.1:25317|1192
MTCPLCHR
>ENST00000298784.5|SNV-57670-G-A|5
IRDEQPKHQPDIYGK
>FUSION-ENST00000466801.5:1857-ENST00000484328.1:20325|173
APPFGSTGTNPTSRHLVCGTGK
>FUSION-ENST00000670008.1:22456-ENST00000425678.1:15141|42
QGSFPCRKPRISIVTTAIK
>FUSION-ENST00000469652.1:9999-ENST00000463213.5:4471|182
MIAPLHLRLGDRIR
>FUSION-ENST00000668333.1:648-ENST00000652379.1:25317|1569
MEVGSLGIWE
>ENST00000309447.6|SNV-201057-C-A|5
DTGQCMASLK
>ENST00000382483.4|INDEL-102075-G-GGAG|1
TEGEGLQEEGVQLEETK
>FUSION-ENST00000535721.1:113-ENST00000543747.1:1459|145
MLFIACIQVM
>FUSION-ENST00000475947.7:648-ENST00000652379.1:25317|962
MCLLIHEYKRVK
>FUSION-ENST00000469652.1:9999-ENST00000463213.5:4471|215
IGEGWNSTDV
>FUSION-ENST00000475947.7:648-ENST00000652379.1:25317|419
RRPIRTSALSTFDGSR
>FUSION-ENST00000670008.1:22456-ENST00000425678.1:15141|288
TLCLQGCR
>FUSION-ENST00000469652.1:9999-ENST00000463213.5:4471|278
SHHALPYIYILIIIFVR
>FUSION-ENST00000475947.7:648-ENST00000652379.1:25317|652
IDVGVCVIQINTHR
>FUSION-ENST00000668333.1:648-ENST00000652379.1:25317|1559
RAAVEMAWLPGSCARVAFAAGAAAR
>ENST00000311936.8|SNV-5587-G-T|2
TEYKLVVVGAVGVGK
>ENST00000309447.6|SNV-201057-C-A|7
RDTGQCMASLK
>FUSION-ENST00000475947.7:648-ENST00000652379.1:25317|1352
TVLAWAERGGPGTRKPA
>FUSION-ENST00000466801.5:1857-ENST00000484328.1:20325|128
GPLCRAGPAGCPTR
>FUSION-ENST00000469652.1:9999-ENST00000463213.5:4471|272
MIVTIGFHYQFLGK
>ENST00000377044.9|SNV-118663-C-T|3
RMLAMLTGLCQGCGTR
>FUSION-ENST00000475947.7:648-ENST00000652379.1:25317|1367
MPLSPPPPPPKMTAR
>ENST00000406213.1|SNV-3785-C-T|3
AAGSWVEPAQTAWVPAALR
>ENST00000474260.1|SNV-41149-C-T|6
IRWLSEK
>ENST00000372827.8|SNV-14459-G-A|2
GWLVLDVTAASDCWLLKR
>ENST00000297581.2|SNV-15927-T-A|3
FLLSETWVPLSVILLILVK
>FUSION-ENST00000527299.1:18189-ENST00000467567.1:56328|6
IYASLSTKR
>FUSION-ENST00000475947.7:648-ENST00000652379.1:25317|564
ALPERACGPR
>FUSION-ENST00000466801.5:1857-ENST00000484328.1:20325|58
AALPRFGFLR
>ENST00000573001.5|SNV-3237-A-G|1
ERFTTPIEETGGEGCPAVALIQ
>FUSION-ENST00000475947.7:648-ENST00000652379.1:25317|1411
STDPFFLSFFLSFFLSFFLSFFLS
>ENST00000622993.1|SNV-241-C-A|29
GGPARPPLAFPLPGGGR
>FUSION-ENST00000475947.7:648-ENST00000652379.1:25317|623
AYVVISVFFLPLLR
>FUSION-ENST00000475947.7:648-ENST00000652379.1:25317|548
WWRFWGQVSVSR
>ENST00000492914.1|SNV-22942-C-T|14
RMMMAVTFLLTLR
>FUSION-ENST00000475947.7:648-ENST00000652379.1:25317|267
GNSGGGP
>FUSION-ENST00000475947.7:648-ENST00000652379.1:25317|1289
GQEFETSPANVVKPPSLLKIR
>FUSION-ENST00000475947.7:648-ENST00000652379.1:25317|1102
DTSALARGLR
>ENST00000542713.1|SNV-131308-G-C|2
EQQCILYLGPRPKNPGR
>FUSION-ENST00000475947.7:648-ENST00000652379.1:25317|167
GSRVQIPESGVAEMGAARRPVR
>FUSION-ENST00000475947.7:648-ENST00000652379.1:25317|1427
LPVISLTDLETASRSVTPAVVPS
>FUSION-ENST00000469652.1:9999-ENST00000463213.5:4471|265
ALFNYSTDMKFL
>FUSION-ENST00000475947.7:648-ENST00000652379.1:25317|52
LPASAAHTAAITGVR
>FUSION-ENST00000475947.7:648-ENST00000652379.1:25317|40
HLTCRGDLELLGSR
>FUSION-ENST00000475947.7:648-ENST00000652379.1:25317|544
VAWAGGVVGDATSRPRGR
>FUSION-ENST00000475947.7:648-ENST00000652379.1:25317|526
GSGLPVTRLAGRAPA
>FUSION-ENST00000670008.1:17538-ENST00000425678.1:15141|19
PVCARACTCVYVCVYVCAR
>FUSION-ENST00000475947.7:648-ENST00000652379.1:25317|959
YRHKHHLDPLR
>FUSION-ENST00000497874.5:4792-ENST00000263441.11:160422|40
TYSLVKVSMLTK
>FUSION-ENST00000535721.1:113-ENST00000543747.1:1459|230
MRMEGLR
>FUSION-ENST00000475947.7:648-ENST00000652379.1:25317|171
MASVALGRSKGSR
>ENST00000525971.6|SNV-20024-C-A|7
TELGNYDLK
>FUSION-ENST00000469652.1:9999-ENST00000463213.5:4471|89
MAHWEVRGL
>FUSION-ENST00000475947.7:648-ENST00000652379.1:25317|123
AGPYPYPQQVSK
>FUSION-ENST00000475947.7:648-ENST00000652379.1:25317|1010
MTSESYFLLIFTYVCIYFF
>FUSION-ENST00000670008.1:22456-ENST00000425678.1:15141|98
AACPVPPAR
>FUSION-ENST00000535721.1:113-ENST00000543747.1:1459|323
TTKLVRLLFLYNI
>FUSION-ENST00000475947.7:648-ENST00000652379.1:25317|685
LVSHSQPQVVRLP
>FUSION-ENST00000469652.1:9999-ENST00000463213.5:4471|324
MTLVCLTK
>FUSION-ENST00000475947.7:648-ENST00000652379.1:25317|1032
IVKVKTK
>FUSION-ENST00000251507.8:718196-ENST00000426262.1:8128|1
LMEQACNIKVRT
>FUSION-ENST00000535721.1:113-ENST00000543747.1:1459|176
EGKPSFYQKWRIMEVGNWFVR
>FUSION-ENST00000475947.7:648-ENST00000652379.1:25317|109
MMCCCHGNPAQYER
>FUSION-ENST00000475947.7:648-ENST00000652379.1:25317|1251
MSVSFSVSLSDTPVPGRALPLPRK
>FUSION-ENST00000475947.7:648-ENST00000652379.1:25317|433
MVVAVPTMVTTGDGESGFDSGEGA
>FUSION-ENST00000670008.1:22456-ENST00000425678.1:15141|108
SIWLLCGLCEGFGVKPPGLLPLQK
>FUSION-ENST00000670008.1:17538-ENST00000425678.1:15141|57
MHSSWNPWLFLGCK
>FUSION-ENST00000535721.1:113-ENST00000543747.1:1459|178
EGKPSFYQKWR
>ENST00000255858.12|SNV-13863-C-T|2
SVGRGSSLQVENEILFLGCVLR
>FUSION-ENST00000670008.1:17538-ENST00000425678.1:15141|8
LCSDLIHFLSSRGRGWGG
>FUSION-ENST00000670008.1:22456-ENST00000425678.1:15141|159
WQGLGTCLLGQR
>ENST00000289746.3|SNV-23408-A-C|7
GSLRSPGPTPLGLGQPPSCRR
>ENST00000622993.1|SNV-241-C-A|19
AGSQDGGHR
>ENST00000622993.1|SNV-241-C-A|6
GLAHSACPAPSRNRPPFAFLNHELK
>FUSION-ENST00000475947.7:648-ENST00000652379.1:25317|172
ASVALGRSK
>FUSION-ENST00000475947.7:648-ENST00000652379.1:25317|839
RPCHRQAGR
>ENST00000513811.5|INDEL-58828-C-CA|4
NLISLSIPSKK
>ENST00000531861.5|SNV-206085-G-A|6
EMQDLASPHTLVGGGNTPGSSK
>FUSION-ENST00000535721.1:113-ENST00000543747.1:1459|365
NGGREGIKEIK
>FUSION-ENST00000475947.7:648-ENST00000652379.1:25317|473
MDENHERRWCGR
>FUSION-ENST00000475947.7:648-ENST00000652379.1:25317|254
SVAVLTCKSVVRPGYRGER
>ENST00000606445.1|SNV-209704-G-A|1
AEGTATEEEGTPK
>ENST00000520198.1|SNV-67801-G-A|3
MVHAEHVEGEDLQQEDGPTR
>ENST00000269159.8|SNV-47052-G-A|5
VSGETDLSKALVLTEIDPK
>FUSION-ENST00000670008.1:22456-ENST00000425678.1:15141|305
MQFRAPQTSPLAGEAASK
>ENST00000367409.9|SNV-321-G-C|3
VGRGCWEVSPTERRPPPGLR
>FUSION-ENST00000469652.1:9999-ENST00000463213.5:4471|262
MVLQFNLKNEIK
>FUSION-ENST00000475947.7:648-ENST00000652379.1:25317|346
MSGAARALH
>FUSION-ENST00000535721.1:113-ENST00000543747.1:1459|80
FRDGMHT
>FUSION-ENST00000475947.7:648-ENST00000652379.1:25317|972
SLDLVTRPPRPPK
>FUSION-ENST00000475947.7:648-ENST00000652379.1:25317|374
LECSKQAR
>ENST00000674383.1|SNV-23273-G-A|7
DHNRQTGEGVGPQEYTLLKLK
>FUSION-ENST00000466801.5:1857-ENST00000484328.1:20325|157
ARQAPGGGCPEAVATAVTAR
>FUSION-ENST00000475947.7:648-ENST00000652379.1:25317|1452
TERDPVSR
>FUSION-ENST00000535721.1:113-ENST00000543747.1:1459|399
ESLWCTR
>FUSION-ENST00000535721.1:113-ENST00000543747.1:1459|219
MEIGYSHRPWAKAR
>ENST00000289746.3|SNV-23408-A-C|2
GPKSGGR
>FUSION-ENST00000475947.7:648-ENST00000652379.1:25317|766
ADTLTGRR
>ENST00000674383.1|SNV-23273-G-A|2
MDSLAWIIIDKLERVLDLR
>FUSION-ENST00000469652.1:9999-ENST00000463213.5:4471|159
MEFLFGALAGVR
>FUSION-ENST00000469652.1:9999-ENST00000463213.5:4471|135
IAKCYIVVVFK
>ENST00000555478.5|SNV-34069-T-C|1
TPHPHPRSSHHSTP
>FUSION-ENST00000497874.5:4792-ENST00000263441.11:160422|53
CLRGLWK
>FUSION-ENST00000475947.7:648-ENST00000652379.1:25317|792
GVPWSVYHRTVHVRR
>FUSION-ENST00000475947.7:648-ENST00000652379.1:25317|1494
NSSIDTADLHLWNPQSSTHK
>FUSION-ENST00000668333.1:648-ENST00000652379.1:25317|1554
MAWLPGSCARVAFAAGAAAR
>ENST00000564731.5|SNV-52530-G-C|6
MWSPRASR
>ENST00000367409.9|SNV-321-G-C|1
RPPPGLR
>ENST00000419761.6|SNV-70728-C-A|5
DDTYWKEINAAMALTNLAKGK
>FUSION-ENST00000475947.7:648-ENST00000652379.1:25317|71
YILPPFLHSLFINNFR
>ENST00000492661.5|SNV-144389-G-A|2
DRDLVDWWTQQSASNFK
>FUSION-ENST00000670008.1:22456-ENST00000425678.1:15141|176
GQERGHHTAVASR
>FUSION-ENST00000475947.7:648-ENST00000652379.1:25317|716
FRDGVSEARPPWLPR
>ENST00000308744.10|SNV-287-G-T|3
RLGFSRQTAK
>FUSION-ENST00000475947.7:648-ENST00000652379.1:25317|753
PRWTHHLK
>ENST00000402685.7|SNV-385531-C-T|3
KILDNWMTIQELMTHGAKSPDGMR
>FUSION-ENST00000535721.1:113-ENST00000543747.1:1459|197
MHLLGDLGR
>ENST00000290472.4|SNV-9053-G-A|3
TFSQSPQGEEELDVK
>FUSION-ENST00000469652.1:9999-ENST00000463213.5:4471|362
MAVISAPQDAEGGELLEPGRWR
>FUSION-ENST00000670008.1:22456-ENST00000425678.1:15141|88
MVRTGCR
>ENST00000471714.5|SNV-204060-C-A|2
TSDKPHIR
>FUSION-ENST00000469652.1:9999-ENST00000463213.5:4471|354
FPFFEIIK
>FUSION-ENST00000469652.1:9999-ENST00000463213.5:4471|157
MEFLFGALAGVRWR
>FUSION-ENST00000466801.5:1857-ENST00000484328.1:20325|122
GLEPASRIESA
>FUSION-ENST00000469652.1:9999-ENST00000463213.5:4471|41
MHGTLGSERTVTRSQK
>FUSION-ENST00000475947.7:648-ENST00000652379.1:25317|1471
KMIWAGHASSRLSLR
>ENST00000359988.4|SNV-46573-C-T|3
DTLEMVQAR
>FUSION-ENST00000475947.7:648-ENST00000652379.1:25317|1323
ILSDTALTTRVMKSSAH
>FUSION-ENST00000475947.7:648-ENST00000652379.1:25317|504
VAFLGTGVR
>FUSION-ENST00000475947.7:648-ENST00000652379.1:25317|907
PKCCRVDLHAFDSVILNPPNL
>FUSION-ENST00000670008.1:22456-ENST00000425678.1:15141|193
MEIPSQR
>FUSION-ENST00000643019.1:113-ENST00000543747.1:1459|20
STRTWRGLTPGEEGSR
>FUSION-ENST00000475947.7:648-ENST00000652379.1:25317|434
SAPLRPRPGGGRRR
>FUSION-ENST00000475947.7:648-ENST00000652379.1:25317|1098
MCICPCPK
>FUSION-ENST00000475947.7:648-ENST00000652379.1:25317|709
QPRETDPGWAR
>FUSION-ENST00000367480.7:148949-ENST00000442094.5:73026|1
SPTSGNLVFFYFINNYDLQNPR
>ENST00000340940.5|SNV-426-C-A|2
HVGAAGGSSTPSPRPSTR
>FUSION-ENST00000475947.7:648-ENST00000652379.1:25317|924
EFLRGGAFGGDAIVGLNT
>FUSION-ENST00000469652.1:9999-ENST00000463213.5:4471|153
DLGSLQPPPPEFK
>FUSION-ENST00000475947.7:648-ENST00000652379.1:25317|565
RALPERACGPR
>FUSION-ENST00000475947.7:648-ENST00000652379.1:25317|1421
ETLLESETQR
>FUSION-ENST00000475947.7:648-ENST00000652379.1:25317|527
GSGLPVTRLAGR
>FUSION-ENST00000475947.7:648-ENST00000652379.1:25317|1108
FTILHHDILFSR
>FUSION-ENST00000469652.1:9999-ENST00000463213.5:4471|286
WLPLLKQ
>ENST00000622993.1|SNV-241-C-A|11
RWCRSQR
>ENST00000554019.5|SNV-37892-G-T|2
LLICVSLLFLSSLCRK
>ENST00000616417.5|SNV-40500-G-A|2
SCPPDIPK
>ENST00000474260.1|SNV-41149-C-T|17
TRERVVQISEYAEEPK
>ENST00000262133.11|INDEL-31582-G-GA|2
HLNQIEEQILDHLAWKPESPLWEKN
>FUSION-ENST00000469652.1:9999-ENST00000463213.5:4471|360
MAVISAPQDAEGGELLEPGRWRLQ
>FUSION-ENST00000670008.1:17538-ENST00000425678.1:15141|70
MECVHNECVWCMCR
>ENST00000348544.4|SNV-16248-G-A|5
IRKDVVPADVASPESSSCNR
>FUSION-ENST00000475947.7:648-ENST00000652379.1:25317|1338
SQSCTCMLERQIKVR
>FUSION-ENST00000475947.7:648-ENST00000652379.1:25317|1173
MPAPREAEAGESLEPGKR
>FUSION-ENST00000475947.7:648-ENST00000652379.1:25317|811
GFTVLPRLGPR
>FUSION-ENST00000475947.7:648-ENST00000652379.1:25317|1162
VSETRSLNK
>ENST00000406213.1|SNV-3785-C-T|2
AAGSWVEPAQTAWVPAALRR
>ENST00000340940.5|SNV-426-C-A|3
VKHVGAAGGSSTPSPRPSTRFLK
>ENST00000399206.4|SNV-99402-T-G|5
HRHCVFLPLSSGAHPSVPPR
>FUSION-ENST00000670008.1:22456-ENST00000425678.1:15141|94
FCACECGPCARSLSQP
>FUSION-ENST00000547379.6:108990-ENST00000546345.5:93971|4
EKEATTTSETERGGK
>FUSION-ENST00000535721.1:113-ENST00000543747.1:1459|211
KPDLTKSR
>FUSION-ENST00000475947.7:648-ENST00000652379.1:25317|759
NPVSIENTK
>ENST00000236914.7|SNV-21147-A-T|1
MADLTLFSIVEWARSSIFFRELK
>ENST00000622993.1|SNV-241-C-A|22
QRRAGSQDGGHR
>ENST00000485138.5|SNV-12062-G-A|6
MVAMVTLTPLGGAAFYIIFQTEDPK
>ENST00000622993.1|SNV-241-C-A|18
AGSQDGGHRAALR
>ENST00000284601.4|SNV-196310-C-T|3
RDFHSDTLACLKESTEEGSSK
>FUSION-ENST00000643019.1:113-ENST00000543747.1:1459|7
WSLVDAALVKLGEPKAAATK
>FUSION-ENST00000670008.1:22456-ENST00000425678.1:15141|287
TLCLQGCRSL
>ENST00000510716.1|SNV-65925-A-G|1
ISLSTLGAIAT
>FUSION-ENST00000469652.1:9999-ENST00000463213.5:4471|83
GPSVLPRQVSNSWAQVILPPQPPK
>FUSION-ENST00000535721.1:113-ENST00000543747.1:1459|353
YKLFYTLVISVCVR
>FUSION-ENST00000535721.1:113-ENST00000543747.1:1459|398
ESLWCTRK
>ENST00000554019.5|SNV-37892-G-T|1
LLICVSLLFLSSLCRKK
>ENST00000289746.3|SNV-23408-A-C|14
GRTACPWGATGHATPRPR
>FUSION-ENST00000475947.7:648-ENST00000652379.1:25317|1530
SFFLFSLDGVSLLSPR
>FUSION-ENST00000670008.1:22456-ENST00000425678.1:15141|278
MGARRPPGRCPHP
>ENST00000622993.1|SNV-241-C-A|3
NRPPFAFLNHELKGYIILTSTKC
>FUSION-ENST00000475947.7:648-ENST00000652379.1:25317|99
FRHLVYVLG
>ENST00000540394.5|SNV-11867-C-T|3
FCAGHPSLKQDACQGDSGGVFVVR
>FUSION-ENST00000475947.7:648-ENST00000652379.1:25317|595
MECFRSLLCVSTFSK
>FUSION-ENST00000668333.1:648-ENST00000652379.1:25317|1533
DPPASASRSAVMTRVGTVR
>ENST00000623254.1|SNV-313-C-T|2
GHPTPIPRVR
>FUSION-ENST00000475947.7:648-ENST00000652379.1:25317|964
MCLLIHEYKR
>FUSION-ENST00000475947.7:648-ENST00000652379.1:25317|1305
MIRLPGPPKVLETTGLSR
>FUSION-ENST00000469652.1:9999-ENST00000463213.5:4471|212
MHMSKRFTK
>ENST00000256458.5|SNV-13087-C-T|2
QATVQQLVDLLCRLELYRAA
>FUSION-ENST00000475947.7:648-ENST00000652379.1:25317|244
MGKKPGSLAWSRAWNASA
>FUSION-ENST00000535721.1:113-ENST00000543747.1:1459|169
EVGNWFVR
>ENST00000622993.1|SNV-241-C-A|27
SRSGSNDHGPAR
>FUSION-ENST00000475947.7:648-ENST00000652379.1:25317|844
VSCRLSLDLSSSWVR
>FUSION-ENST00000475947.7:648-ENST00000652379.1:25317|217
IRSGGDGRR
>FUSION-ENST00000466801.5:1857-ENST00000484328.1:20325|134
LSTDLADGR
>FUSION-ENST00000373795.7:255-ENST00000439210.6:21805|1
VQVSLGTTSIAWTSPCPALMC
>ENST00000379692.9|SNV-36489-A-G|1
FCVYKKEVDDNYNEDQK
>ENST00000379383.7|SNV-67898-A-T|2
ADGPQLNAQLEGWLSQVQSSK
>ENST00000295452.5|SNV-82961-G-A|4
TGSWREGK
>ENST00000241704.8|SNV-44334-T-C|4
NAKLVGQSIIAHLQKK
>FUSION-ENST00000469652.1:9999-ENST00000463213.5:4471|152
DLGSLQPPPPEFKR
>FUSION-ENST00000475947.7:648-ENST00000652379.1:25317|684
MARSWLTAPSASR
>FUSION-ENST00000670008.1:22456-ENST00000425678.1:15141|103
KSRLATGR
>ENST00000667837.1|SNV-14662-C-A|8
SIDKDEEFAGSSPQSSKYTVVK
>FUSION-ENST00000535721.1:113-ENST00000543747.1:1459|142
SQENRDLNPGELLNPPKVR
>FUSION-ENST00000535721.1:113-ENST00000543747.1:1459|297
FEIQSLLLLELLK
>FUSION-ENST00000475947.7:648-ENST00000652379.1:25317|637
TFILRMKSVVFMCVNER
>FUSION-ENST00000670008.1:22456-ENST00000425678.1:15141|66
MCASRRASK
>ENST00000576302.1|SNV-5246-C-T|1
YLDWIHADCSFV
>FUSION-ENST00000670008.1:22456-ENST00000425678.1:15141|231
MAKTQLVSGRTR
>FUSION-ENST00000670008.1:22456-ENST00000425678.1:15141|261
LRSPAACRGFR
>FUSION-ENST00000475947.7:648-ENST00000652379.1:25317|1328
TRILSDTALTTR
>ENST00000495577.1|SNV-144389-G-A|4
TMAETLTKIETSLTGGLNSLQVTLR
>FUSION-ENST00000475947.7:648-ENST00000652379.1:25317|1370
RVCVGRGCGVGTEGSVLR
>FUSION-ENST00000475947.7:648-ENST00000652379.1:25317|147
GVGFRSPNPEWR
>FUSION-ENST00000670008.1:22456-ENST00000425678.1:15141|122
QEHHREPR
>ENST00000482335.1|SNV-640180-C-T|1
PHYCPPEHATKLLQVLEATRVNR
>ENST00000667837.1|SNV-14662-C-A|3
NLPVLVHRVPNTQLLRA
>ENST00000553927.1|SNV-36801-T-C|2
VRIFSNCTSTRPS
>FUSION-ENST00000475947.7:648-ENST00000652379.1:25317|732
WLKPVIPSLWEAKAGGSRGGQTNR
>FUSION-ENST00000670008.1:22456-ENST00000425678.1:15141|237
QAWPPAADR
>FUSION-ENST00000475947.7:648-ENST00000652379.1:25317|1202
TNHHLLDLSQGVSGLLGER
>FUSION-ENST00000469652.1:9999-ENST00000463213.5:4471|174
YIYIYIYFLFFIFIFF
>FUSION-ENST00000475947.7:648-ENST00000652379.1:25317|612
CLCYTNK
>FUSION-ENST00000475947.7:648-ENST00000652379.1:25317|317
LDGLVRPSDRPR
>ENST00000495714.1|SNV-21267-G-A|8
ADLTRAIYGVQK
>ENST00000667837.1|SNV-14662-C-A|6
MKNLPVLVHRVPNTQLLR
>FUSION-ENST00000535721.1:113-ENST00000543747.1:1459|118
MPKTCLIHFYGLPCFWHR
>ENST00000396068.6|SNV-21267-G-A|4
QKELACLHGRFDK
>FUSION-ENST00000469652.1:9999-ENST00000463213.5:4471|167
LARLVSNS
>FUSION-ENST00000670008.1:22456-ENST00000425678.1:15141|50
SSYFAKAK
>FUSION-ENST00000475947.7:648-ENST00000652379.1:25317|1502
GTALMLPSDPPAK
>FUSION-ENST00000475947.7:648-ENST00000652379.1:25317|1278
EAGVEELLEPGRR
>FUSION-ENST00000535721.1:113-ENST00000543747.1:1459|375
ETANSRK
>FUSION-ENST00000670008.1:22456-ENST00000425678.1:15141|270
MTRIFVIRENHMLR
>ENST00000251607.11|INDEL-20524-C-CTAAACT|2
LANASLEEFDK
>ENST00000359782.8|SNV-17214-T-G|2
EGMGSKEPNAGHR
>ENST00000417901.5|SNV-2930-G-A|2
HRTQLFFPSSSGSASTPQEEQTK
>ENST00000548855.5|SNV-19640-C-T|5
RTSCRSCGQMPCLWR
>FUSION-ENST00000475947.7:648-ENST00000652379.1:25317|551
ALRVWLRWWR
>FUSION-ENST00000670008.1:22456-ENST00000425678.1:15141|163
CGEERVGQRGAAAGR
>FUSION-ENST00000670008.1:17538-ENST00000425678.1:15141|36
CGVMYGVCAQ
>FUSION-ENST00000475947.7:648-ENST00000652379.1:25317|400
VAKLKLK
>FUSION-ENST00000469652.1:9999-ENST00000463213.5:4471|156
EFLFGALAGVRWR
>FUSION-ENST00000469652.1:9999-ENST00000463213.5:4471|122
CVFHNLK
>ENST00000616417.5|SNV-40500-G-A|5
RKSCPPDIPK
>FUSION-ENST00000475947.7:648-ENST00000652379.1:25317|1079
DTAALSPPLSTAGPTPPR
>FUSION-ENST00000535721.1:113-ENST00000543747.1:1459|201
MLPQLSQ
>ENST00000265643.4|SNV-7150-C-T|1
EAGAFDRLLDLPAAASSEDIERS
>FUSION-ENST00000670008.1:22456-ENST00000425678.1:15141|116
WILVLWVCFWHPREF
>ENST00000300584.7|SNV-59798-A-G|3
TQNEFLNK
>FUSION-ENST00000475947.7:648-ENST00000652379.1:25317|1339
MSQSCTCMLERQIKVR
>FUSION-ENST00000475947.7:648-ENST00000652379.1:25317|596
RRIYVCK
>FUSION-ENST00000475947.7:648-ENST00000652379.1:25317|78
MGRSYHLWDYD
>FUSION-ENST00000475947.7:648-ENST00000652379.1:25317|973
DGVSPCRPGWSRSLDLVTRPPRPPK
>FUSION-ENST00000535721.1:113-ENST00000543747.1:1459|347
LFYTLVISVCVR
>FUSION-ENST00000475947.7:648-ENST00000652379.1:25317|196
GPCLGKR
>FUSION-ENST00000535721.1:113-ENST00000543747.1:1459|470
MFYECYRFEHSR
>FUSION-ENST00000469652.1:9999-ENST00000463213.5:4471|110
QFLLSSLCLPILYVCFS
>FUSION-ENST00000475947.7:648-ENST00000652379.1:25317|1463
LSLRHFGRPRR
>FUSION-ENST00000475947.7:648-ENST00000652379.1:25317|241
IRGLGAETISTYSQTLNG
>ENST00000476588.5|SNV-21155-G-A|2
MLTICCPA
>FUSION-ENST00000668333.1:648-ENST00000652379.1:25317|1532
SAVMTRVGTVR
>FUSION-ENST00000670008.1:22456-ENST00000425678.1:15141|182
MGEGGPCTR
>FUSION-ENST00000469652.1:9999-ENST00000463213.5:4471|95
MWLKVVFFFFFFF
>FUSION-ENST00000475947.7:648-ENST00000652379.1:25317|1001
SRNTTKETHTQTK
>FUSION-ENST00000670008.1:22456-ENST00000425678.1:15141|15
VFSTSKTWLRSSR
>FUSION-ENST00000475947.7:648-ENST00000652379.1:25317|1154
LLDFNINC
>FUSION-ENST00000670008.1:22456-ENST00000425678.1:15141|175
GQERGHHTAVASRLHR
>ENST00000370223.7|SNV-10477-G-C|1
QLADLGLAEQAPCICLEEITATEI
>ENST00000290472.4|SNV-9053-G-A|4
KTFSQSPQGEEELDVK
>ENST00000418488.6|SNV-28596-A-T|1
YGSWTEECQEYSNDTLGR
>ENST00000289746.3|SNV-23408-A-C|12
TACPWGATGHATPRPR
>FUSION-ENST00000535721.1:113-ENST00000543747.1:1459|272
CSSIPKIFIEGLLYAWVYVNEDLET
>ENST00000622993.1|SNV-241-C-A|26
SRSGSNDHGPARAR
>ENST00000256404.8|SNV-275156-G-A|1
TQGSWKMDRFLNR
>FUSION-ENST00000535721.1:113-ENST00000543747.1:1459|196
HLLGDLGR
>FUSION-ENST00000475947.7:648-ENST00000652379.1:25317|60
LQARTTTPADFYVVSHVFR
>ENST00000309447.6|SNV-201057-C-A|4
DTGQCMASLKEISGSIVK
>ENST00000548855.5|SNV-19640-C-T|1
PCLWRCGTGWPPPSPSRPGPK
>ENST00000577772.5|SNV-159498-A-C|1
CQNCQAI
>FUSION-ENST00000475947.7:648-ENST00000652379.1:25317|376
KLECSKQAR
>FUSION-ENST00000469652.1:9999-ENST00000463213.5:4471|258
NEIKAFIK
>ENST00000377057.5|SNV-118663-C-T|7
QWSSGCWPCSLDSVKAVALGR
>ENST00000485306.1|SNV-23819-C-T|1
VELAGWPEPG
>FUSION-ENST00000670008.1:22456-ENST00000425678.1:15141|86
TGCRATWPLCLTQGSQAPGPPVAK
>FUSION-ENST00000535721.1:113-ENST00000543747.1:1459|90
GCPRQEFLTGR
>ENST00000561077.1|SNV-9465-C-T|1
IFISISGSW
>ENST00000635792.1|SNV-17359-C-T|1
AEACFSLSFFAPLGLQGSINHK
>ENST00000406610.7|SNV-631073-G-A|2
NDNSILHPLSTCSPQDK
>ENST00000491888.1|SNV-14083-A-T|2
MVVLAEHAS
>FUSION-ENST00000475947.7:648-ENST00000652379.1:25317|175
MASVALGR
>FUSION-ENST00000466801.5:1857-ENST00000484328.1:20325|168
LPFLGAPHGSLNGPPNFR
>FUSION-ENST00000475947.7:648-ENST00000652379.1:25317|713
DGVSEARPPWLPR
>ENST00000502981.2|SNV-6853-G-T|4
IHETSAKPPGR
>FUSION-ENST00000475947.7:648-ENST00000652379.1:25317|1464
LSLRHFGRPR
>FUSION-ENST00000475947.7:648-ENST00000652379.1:25317|1431
RERLPVISLTDLETASR
>FUSION-ENST00000535721.1:113-ENST00000543747.1:1459|152
MGVRSQENR
>ENST00000309859.8|SNV-41315-G-A|3
VTFGNRMTSSLGDIPVSR
>FUSION-ENST00000475947.7:648-ENST00000652379.1:25317|64
MGSSVSLSR
>ENST00000544210.6|SNV-23909-G-A|3
DFVNVQR
>ENST00000622993.1|SNV-241-C-A|8
RGLAHSACPAPSR
>ENST00000376838.5|SNV-131842-G-A|4
NFEAVLHYKHQNQAHDEKK
>FUSION-ENST00000670008.1:22456-ENST00000425678.1:15141|68
EMCASRR
>FUSION-ENST00000475947.7:648-ENST00000652379.1:25317|641
KGSSIKTFILR
>FUSION-ENST00000670008.1:22456-ENST00000425678.1:15141|255
RVTFAVCSWTSGFGPPCNPSRVCR
>ENST00000278302.9|SNV-14776-G-A|1
KHYDCSVLGSQHFSSGK
>FUSION-ENST00000475947.7:648-ENST00000652379.1:25317|1169
EAEAGESLEPGKRR
>FUSION-ENST00000466801.5:1857-ENST00000484328.1:20325|7
SDAAVDTSSEITTKAGKNQGDPK
>ENST00000329198.5|SNV-443-A-T|1
AVLGRAPSPAKCASAFPAAPAFYPR
>FUSION-ENST00000670008.1:17538-ENST00000425678.1:15141|51
MPHVGPFPRSLDSGLR
>FUSION-ENST00000469652.1:9999-ENST00000463213.5:4471|100
YNMQVIQNCMWLKVVFFFFFFF
>ENST00000475954.5|INDEL-120975-G-GT|2
ISKEQDHIII
>FUSION-ENST00000475947.7:648-ENST00000652379.1:25317|1470
MIWAGHASSR
>FUSION-ENST00000469652.1:9999-ENST00000463213.5:4471|300
QFFKASY
>FUSION-ENST00000475947.7:648-ENST00000652379.1:25317|144
SPNPEWRR
>FUSION-ENST00000475947.7:648-ENST00000652379.1:25317|1475
PSFPSVCLQLPQA
>FUSION-ENST00000670008.1:17538-ENST00000425678.1:15141|49
MPHVGPFPRSLDSGLREVSAQK
>ENST00000504031.1|INDEL-91559-G-GT|1
EVFFTAT
>ENST00000402685.7|SNV-385531-C-T|2
ILDNWMTIQELMTHGAKSPDGMR
>FUSION-ENST00000643019.1:113-ENST00000543747.1:1459|34
NIPICLQAEEQERGRGGDSAVR
>FUSION-ENST00000469652.1:9999-ENST00000463213.5:4471|187
LILVFKSIG
>FUSION-ENST00000670008.1:22456-ENST00000425678.1:15141|137
MWGGESR
>ENST00000608113.1|INDEL-412-T-TGTAAAGCACATG|1
FMKIQCSSCVC
>ENST00000674383.1|SNV-23273-G-A|10
MDHNRQTGEGVGPQEYTLLK
>ENST00000361972.8|SNV-191002-C-T|4
NMKLEAVNLRNPGELCVASVVSVK
>ENST00000315939.11|SNV-144920-G-A|6
DKHLKEIQNLQSR
>ENST00000389740.3|SNV-1266-G-A|2
LHSNYQKISRGASIPGTPPTAGR
>ENST00000496447.5|SNV-95307-C-T|1
ALCLLPVLCC
>FUSION-ENST00000535721.1:113-ENST00000543747.1:1459|78
MVITVSKAWK
>FUSION-ENST00000475947.7:648-ENST00000652379.1:25317|387
YSHDPPGSFRETKVFGFR
>FUSION-ENST00000475947.7:648-ENST00000652379.1:25317|428
PTGADPLR
>FUSION-ENST00000670008.1:22456-ENST00000425678.1:15141|30
APISPRR
>FUSION-ENST00000475947.7:648-ENST00000652379.1:25317|635
KSVVFMCVNER
>FUSION-ENST00000469652.1:9999-ENST00000463213.5:4471|88
AHWEVRGL
>ENST00000622993.1|SNV-241-C-A|25
SGSNDHGPAR
>ENST00000616417.5|SNV-40500-G-A|6
GNLLPNGALACSLQRRK
>FUSION-ENST00000475947.7:648-ENST00000652379.1:25317|1143
VGKRAGLQL
>FUSION-ENST00000475947.7:648-ENST00000652379.1:25317|1477
SPRMPSFPSVCLQLPQA
>FUSION-ENST00000475947.7:648-ENST00000652379.1:25317|453
GAAGPPSCLWRWDPAAVFSWWPGRA
>FUSION-ENST00000535721.1:113-ENST00000543747.1:1459|96
ISYRNHLPGCFK
>FUSION-ENST00000475947.7:648-ENST00000652379.1:25317|343
SASPNFLEGQVAFSHPRLSNNR
>ENST00000674158.1|SNV-23273-G-A|1
DGQPCMDHNRQTGEGVGPQEYTLLK
>FUSION-ENST00000475947.7:648-ENST00000652379.1:25317|646
LVSNSRPPVMRPPRPLEVLG
>FUSION-ENST00000670008.1:17538-ENST00000425678.1:15141|39
MHMCGVMYGVCAQ
>FUSION-ENST00000670008.1:22456-ENST00000425678.1:15141|216
MLSSFNKPFWEAFPCK
>ENST00000339615.9|INDEL-6329-T-TC|3
SPGDQARRAYDLPAIHLQAPPH
>FUSION-ENST00000475947.7:648-ENST00000652379.1:25317|485
CRPGSGSLTHPGAAGKAAR
>FUSION-ENST00000475947.7:648-ENST00000652379.1:25317|1444
HHACLAQR
>FUSION-ENST00000535721.1:113-ENST00000543747.1:1459|171
IMEVGNWFVRKIMS
>FUSION-ENST00000535721.1:113-ENST00000543747.1:1459|372
MLDFEGVNLGFDGGLVLILFL
>ENST00000504745.1|SNV-146639-A-G|8
MDVPCTSGHGSHRLCILRQPPGQR
>ENST00000278302.9|SNV-14776-G-A|2
VSGPSCLKKHYDCSVLGSQHFSSGK
>FUSION-ENST00000497874.5:4792-ENST00000263441.11:160422|55
LGCALEDYGRETKSS
>FUSION-ENST00000643019.1:113-ENST00000543747.1:1459|18
TWRGLTPGEEGSRYK
>FUSION-ENST00000535721.1:113-ENST00000543747.1:1459|192
MEDYGSGK
>ENST00000295452.5|SNV-82961-G-A|3
TGSWREGKIHIR
>FUSION-ENST00000670008.1:22456-ENST00000425678.1:15141|283
YLSVCTQLGPAPVSCTQFAQLTYLL
>FUSION-ENST00000475947.7:648-ENST00000652379.1:25317|1460
RVDRLGPGVR
>FUSION-ENST00000475947.7:648-ENST00000652379.1:25317|213
EASSAVTRPIPEKPAGAPGRVLFSL
>FUSION-ENST00000475947.7:648-ENST00000652379.1:25317|1263
SLSFYRFLSVSR
>ENST00000469344.1|SNV-17019-T-G|1
FGLHGAASYISRGQRK
>ENST00000492914.1|SNV-22942-C-T|10
MMMAVTFLLTLRRR
>FUSION-ENST00000535721.1:113-ENST00000543747.1:1459|27
WIEWNTYDVPGPILSVRYRMIK
>ENST00000415654.5|SNV-53131-G-C|5
ASLQLGQNGGSGASSFFR
>FUSION-ENST00000670008.1:22456-ENST00000425678.1:15141|142
MTLLPLPRTQRPQVRGMQEHHR
>FUSION-ENST00000670008.1:22456-ENST00000425678.1:15141|313
MTVWPSLAGS
>FUSION-ENST00000475947.7:648-ENST00000652379.1:25317|775
WVGDLGCVPPGALVD
>ENST00000236914.7|SNV-21147-A-T|4
LSTFGLMCKMADLTLFSIVEWAR
>FUSION-ENST00000547379.6:108990-ENST00000546345.5:93971|7
GPYTKPLFDPVCEDRPWIFCYSEGR
>FUSION-ENST00000475947.7:648-ENST00000652379.1:25317|1096
APPPGRLLGARPSSAK
>FUSION-ENST00000670008.1:22456-ENST00000425678.1:15141|245
VLLLWPGMTGLELR
>FUSION-ENST00000475947.7:648-ENST00000652379.1:25317|1512
EKMKEINTK
>FUSION-ENST00000475947.7:648-ENST00000652379.1:25317|148
KGVGFRSPNPEWR
>FUSION-ENST00000475947.7:648-ENST00000652379.1:25317|744
PIIPAARKAEAGESLEPGK
>ENST00000318217.10|SNV-109435-A-C|2
SSIHDAAEFR
>ENST00000622993.1|SNV-241-C-A|15
AALRGWPEPAEPGRR
>FUSION-ENST00000475947.7:648-ENST00000652379.1:25317|326
LALIKSLPFVHTARR
>FUSION-ENST00000535721.1:113-ENST00000543747.1:1459|121
SVIKKLSYK
>FUSION-ENST00000670008.1:22456-ENST00000425678.1:15141|204
MTRTQSLAVVSIEPWGGQL
>FUSION-ENST00000466801.5:1857-ENST00000484328.1:20325|94
DLVARRGAAVHLHWDNPWSK
>ENST00000482335.1|SNV-640180-C-T|2
MPHYCPPEHATKLLQVLEATRVNR
>FUSION-ENST00000475947.7:648-ENST00000652379.1:25317|1525
AALGSPHPPPPR
>FUSION-ENST00000475947.7:648-ENST00000652379.1:25317|930
SSLQSLFK
>FUSION-ENST00000610642.4:13878-ENST00000532992.5:218839|3
SSQTSGDSLRQGQEHQTSELDIHK
>FUSION-ENST00000466801.5:1857-ENST00000484328.1:20325|95
GRLPTGLGVPCPGRAR
>FUSION-ENST00000466801.5:1857-ENST00000484328.1:20325|97
DGAAQVPGSRPRDLVARR
>FUSION-ENST00000670008.1:22456-ENST00000425678.1:15141|156
LPGESADSGSYSPETESVGAWGCGF
>FUSION-ENST00000469652.1:9999-ENST00000463213.5:4471|373
PAWGQSKIPSQK
>FUSION-ENST00000535721.1:113-ENST00000543747.1:1459|369
RKQTQTR
>ENST00000534130.1|SNV-30335-G-T|3
MALFQQFTCVLPILDNLLKANVIN
>FUSION-ENST00000670008.1:17538-ENST00000425678.1:15141|42
SVYGVCAGMCRVCMCV
>FUSION-ENST00000475947.7:648-ENST00000652379.1:25317|96
DERDSHCPYLLSSETTAK
>ENST00000409016.8|SNV-109586-G-A|4
NDQDTLMARWTR
>FUSION-ENST00000475947.7:648-ENST00000652379.1:25317|1467
IWAGHASSR
>FUSION-ENST00000668333.1:648-ENST00000652379.1:25317|1557
AAVEMAWLPGSCARVAFAAGAAAR
>FUSION-ENST00000535721.1:113-ENST00000543747.1:1459|93
NHLPGCFKTR
>FUSION-ENST00000475947.7:648-ENST00000652379.1:25317|1382
HRALFPSWSWS
>FUSION-ENST00000466801.5:1857-ENST00000484328.1:20325|77
APPRALR
>ENST00000492914.1|SNV-22942-C-T|9
MMAVTFLLTLR
>FUSION-ENST00000466801.5:1857-ENST00000484328.1:20325|105
GALPWEGARAWQRDGAAQVPGSRPR
>ENST00000343348.10|SNV-86768-G-A|6
WLKEPYFVQAVDYRDYIYFFFR
>ENST00000300051.8|SNV-91-C-T|3
SATWELFSWR
>ENST00000636805.1|INDEL-100868-C-CA|5
TNGTLNSAQEDKKIESSCGR
>FUSION-ENST00000535721.1:113-ENST00000543747.1:1459|203
CCLSCPSERHQESEMR
>FUSION-ENST00000469652.1:9999-ENST00000463213.5:4471|117
MVKKLVP
>FUSION-ENST00000535721.1:113-ENST00000543747.1:1459|285
VHNVVLRNNSKR
>ENST00000366541.8|SNV-14083-A-T|1
SLREHAS
>FUSION-ENST00000670008.1:22456-ENST00000425678.1:15141|224
WHLGVLTSSTVLMDSGR
>FUSION-ENST00000475947.7:648-ENST00000652379.1:25317|1490
VGRLGSDWTTPDR
>FUSION-ENST00000469652.1:9999-ENST00000463213.5:4471|337
DGQSATR
>FUSION-ENST00000668333.1:648-ENST00000652379.1:25317|1555
AWLPGSCAR
>FUSION-ENST00000475947.7:648-ENST00000652379.1:25317|1091
VQRDGDFHPQGPH
>FUSION-ENST00000475947.7:648-ENST00000652379.1:25317|1075
THAGGSK
>FUSION-ENST00000475947.7:648-ENST00000652379.1:25317|407
AASGKPK
>FUSION-ENST00000469652.1:9999-ENST00000463213.5:4471|106
QLKTFFTCKAFGANFNFLFF
>ENST00000467987.1|SNV-10304-C-T|11
MKPAGLASEGVLSGGGR
>FUSION-ENST00000535721.1:113-ENST00000543747.1:1459|364
EGIKEIK
>FUSION-ENST00000535721.1:113-ENST00000543747.1:1459|300
ERFLVSLSL
>FUSION-ENST00000670008.1:22456-ENST00000425678.1:15141|95
FCACECGPCAR
>FUSION-ENST00000475947.7:648-ENST00000652379.1:25317|718
CAVLYCL
>FUSION-ENST00000475947.7:648-ENST00000652379.1:25317|1164
LQGAEIAPLHYGPGCRVSETR
>FUSION-ENST00000670008.1:22456-ENST00000425678.1:15141|27
CFLVWEQCRGSLVWR
>FUSION-ENST00000670008.1:17538-ENST00000425678.1:15141|74
MGEGLKGR
>ENST00000329198.5|SNV-443-A-T|2
AVLGRAPSPAK
>FUSION-ENST00000469652.1:9999-ENST00000463213.5:4471|82
QVSNSWAQVILPPQPPK
>ENST00000527189.5|SNV-2396-G-A|2
MASSGSIPRGLLALGGHRLPHSQR
>FUSION-ENST00000535721.1:113-ENST00000543747.1:1459|62
CALRFHQIFK
>ENST00000539839.1|SNV-962-C-G|4
LGRAHRGLGPVPAAVPAAAAPQR
>FUSION-ENST00000475947.7:648-ENST00000652379.1:25317|1095
APPPGRLLGARPSSAKVQR
>FUSION-ENST00000497874.5:4792-ENST00000263441.11:160422|43
QLILKTYSLVKVSMLTK
>FUSION-ENST00000475947.7:648-ENST00000652379.1:25317|774
MALALVSVPVILFGLDLD
>FUSION-ENST00000475947.7:648-ENST00000652379.1:25317|37
GDLELLGSRDPPASASR
>FUSION-ENST00000475947.7:648-ENST00000652379.1:25317|1410
MNYLMIYLCTYFQTESR
>FUSION-ENST00000670008.1:22456-ENST00000425678.1:15141|49
MSSYFAKAKQTK
>ENST00000531861.5|SNV-206085-G-A|3
QDLASPHTLVGGGNTPGSSK
>FUSION-ENST00000475947.7:648-ENST00000652379.1:25317|20
MYVSEMGFGVLSCCPRWSR
>FUSION-ENST00000475947.7:648-ENST00000652379.1:25317|580
GDPPRVAR
>FUSION-ENST00000670008.1:22456-ENST00000425678.1:15141|18
NVLLNQQSCCIIVHLAR
>ENST00000503896.6|SNV-4559-G-T|2
EVALAPSTAGALGVAASPLQGK
>ENST00000476371.1|SNV-8627-G-A|3
ILQDVADEEIAALPRDSCPVKIR
>ENST00000612688.1|INDEL-560-C-CCATGTGCTTTAC|2
MCFTMCFTIASY
>FUSION-ENST00000475947.7:648-ENST00000652379.1:25317|857
GKPHLGRHSGLVLAI
>FUSION-ENST00000469652.1:9999-ENST00000463213.5:4471|199
MSPFLPATHRR
>FUSION-ENST00000670008.1:22456-ENST00000425678.1:15141|5
SRQTGPQRSWVPAFSFHR
>FUSION-ENST00000475947.7:648-ENST00000652379.1:25317|756
LAGRGGTCL
>FUSION-ENST00000475947.7:648-ENST00000652379.1:25317|632
VNTYRLYGNR
>ENST00000482335.1|SNV-640180-C-T|7
NAPLLPSRTCYKTAPGPR
>FUSION-ENST00000670008.1:22456-ENST00000425678.1:15141|172
GHHTAVASRLHRCCWER
>FUSION-ENST00000475947.7:648-ENST00000652379.1:25317|470
WCGRVGFVAAVAPGPPVAGPR
>FUSION-ENST00000670008.1:22456-ENST00000425678.1:15141|269
TRIFVIRENHMLR
>FUSION-ENST00000475947.7:648-ENST00000652379.1:25317|765
ADTLTGRRR
>FUSION-ENST00000670008.1:22456-ENST00000425678.1:15141|148
RASHSCGFQATQVLLGEAR
>ENST00000485306.1|SNV-23819-C-T|3
MSKVELAGWPEPG
>FUSION-ENST00000670008.1:22456-ENST00000425678.1:15141|115
MGKQGCCLGR
>FUSION-ENST00000475947.7:648-ENST00000652379.1:25317|1070
TGELISGLGYLIETTYE
>ENST00000474260.1|SNV-41149-C-T|10
EGGTRVCSETTARIR
>ENST00000265643.4|SNV-7150-C-T|4
TIIEFLSFLHLKEAGAFDR
>FUSION-ENST00000475947.7:648-ENST00000652379.1:25317|560
GRAWPAFGPSCVPVVGGAGR
>FUSION-ENST00000475947.7:648-ENST00000652379.1:25317|654
EIDFCMIDVGVCVIQINTHRSIKK
>ENST00000406310.6|SNV-10304-C-T|5
EALHEALLEYEAGRAGLGGGAER
>ENST00000377044.9|SNV-118663-C-T|2
MLAMLTGLCQGCGTR
>ENST00000674158.1|SNV-23273-G-A|4
RYTIYSPKDGQPCMDHNR
>FUSION-ENST00000475947.7:648-ENST00000652379.1:25317|9
WSRTPVLKQSACLPRPPTLLLLQA
>ENST00000620239.4|SNV-18192-G-A|2
HWYQQRAQDIHLTVEQR
>ENST00000637424.1|SNV-168285-G-A|1
QTVLSWQTAIDAARQAK
>FUSION-ENST00000475947.7:648-ENST00000652379.1:25317|307
MWRTEDPLPGAARGGPK
>FUSION-ENST00000535721.1:113-ENST00000543747.1:1459|479
SATGLSTAEIVININK
>FUSION-ENST00000475947.7:648-ENST00000652379.1:25317|522
MLPAPALETRAGPLR
>ENST00000461003.5|SNV-13442-G-C|5
LRHEFESER
>ENST00000383677.7|SNV-325-C-G|4
IDYVSSAVRIEHAPDLPRPEGHTKK
>FUSION-ENST00000475947.7:648-ENST00000652379.1:25317|1200
MQYLGPFFFSSSSFLSFFLD
>FUSION-ENST00000475947.7:648-ENST00000652379.1:25317|1383
MHRALFPSWSWS
>ENST00000264107.11|SNV-38203-C-T|5
RLLLVGALR
>FUSION-ENST00000466801.5:1857-ENST00000484328.1:20325|90
RGAAVHLHWDNPWSK
>ENST00000671701.1|SNV-66670-A-G|5
MCNFHHQGFVDAITELLKVRADAEK
>FUSION-ENST00000535721.1:113-ENST00000543747.1:1459|120
KLSYKSK
>FUSION-ENST00000475947.7:648-ENST00000652379.1:25317|1106
FTILHHDILFSRNP
>ENST00000339615.9|INDEL-6329-T-TC|8
QWLSGTWHLHYPK
>FUSION-ENST00000475947.7:648-ENST00000652379.1:25317|806
DPPALGLPKVR
>ENST00000467966.1|SNV-89914-C-T|6
MLCSPGIMRSYLTGK
>FUSION-ENST00000475947.7:648-ENST00000652379.1:25317|1212
VRGGEER
>ENST00000313654.13|SNV-214519-A-G|3
LAASLSEAR
>FUSION-ENST00000475947.7:648-ENST00000652379.1:25317|242
MIRGLGAETISTYSQTLNG
>FUSION-ENST00000535721.1:113-ENST00000543747.1:1459|356
MGGGRALRR
>FUSION-ENST00000475947.7:648-ENST00000652379.1:25317|133
RRPVSSR
>FUSION-ENST00000475947.7:648-ENST00000652379.1:25317|234
RSEGTGDGLRCPRPIER
>ENST00000378115.3|SNV-7610-C-T|2
WREEYRLSATQQSELR
>FUSION-ENST00000466801.5:1857-ENST00000484328.1:20325|85
GAAVHLHWDNPWSKAPRR
>FUSION-ENST00000475947.7:648-ENST00000652379.1:25317|519
LPAPALETRAGPLRVAR
>FUSION-ENST00000475947.7:648-ENST00000652379.1:25317|230
PTLIRPQKR
>ENST00000527189.5|SNV-2396-G-A|4
MASSGSIPRGLLALGGHR
>ENST00000674383.1|SNV-23273-G-A|9
DHNRQTGEGVGPQEYTLLK
>ENST00000241704.8|SNV-44334-T-C|1
LVGQSIIAHLQKKGYPEVALHFVK
>FUSION-ENST00000469652.1:9999-ENST00000463213.5:4471|87
LIFVFFVEMGPSVLPR
>FUSION-ENST00000670008.1:22456-ENST00000425678.1:15141|274
LGHVFGLVSLNCGSCSSCTDR
>FUSION-ENST00000466801.5:1857-ENST00000484328.1:20325|102
MVGNRGR
>FUSION-ENST00000475947.7:648-ENST00000652379.1:25317|1331
QLQEENK
>FUSION-ENST00000466801.5:1857-ENST00000484328.1:20325|100
VGNRGRLPTGLGVPCPGR
>FUSION-ENST00000469652.1:9999-ENST00000463213.5:4471|209
FYDDSSTI
>FUSION-ENST00000535721.1:113-ENST00000543747.1:1459|294
FLIPWALTSCFLMK
>ENST00000381677.4|SNV-18718-G-A|6
SIEGWSRTHGLKQSSHVGLPK
>FUSION-ENST00000541977.5:187-ENST00000320756.7:2929|5
VRESPLQKTPYEESLDMPTTAITK
>FUSION-ENST00000475947.7:648-ENST00000652379.1:25317|790
RKIVTFK
>FUSION-ENST00000475947.7:648-ENST00000652379.1:25317|82
MCLAEEPMGR
>FUSION-ENST00000475947.7:648-ENST00000652379.1:25317|105
MMCCCHGNPAQYERNRR
>FUSION-ENST00000670008.1:17538-ENST00000425678.1:15141|12
LCSDLIHFLSSR
>FUSION-ENST00000535721.1:113-ENST00000543747.1:1459|480
MSATGLSTAEIVININK
>FUSION-ENST00000535721.1:113-ENST00000543747.1:1459|317
FLFFVLFCFVFLRR
>FUSION-ENST00000475947.7:648-ENST00000652379.1:25317|810
GFTVLPRLGPRDPPALGLPK
>FUSION-ENST00000475947.7:648-ENST00000652379.1:25317|1184
VLYTERSGSRLSSR
>FUSION-ENST00000668333.1:648-ENST00000652379.1:25317|1562
FPGSLSRGRR
>FUSION-ENST00000668333.1:648-ENST00000652379.1:25317|1541
TGRHLTCRGDLELLGSR
>FUSION-ENST00000535721.1:113-ENST00000543747.1:1459|207
LRCCLSCPSER
>ENST00000368804.5|SNV-3350-A-T|5
EQQLRREQEEVR
>FUSION-ENST00000670008.1:22456-ENST00000425678.1:15141|258
GFREESVR
>FUSION-ENST00000670008.1:22456-ENST00000425678.1:15141|254
VTFAVCSWTSGFGPPCNPSR
>FUSION-ENST00000475947.7:648-ENST00000652379.1:25317|1243
VLRCLERPRGI
>FUSION-ENST00000475947.7:648-ENST00000652379.1:25317|885
EYFELEDSKFHPFHSTVSWGVSVR
>FUSION-ENST00000475947.7:648-ENST00000652379.1:25317|894
PTLGVNGLTAAGPPNK
>FUSION-ENST00000475947.7:648-ENST00000652379.1:25317|394
MAVLSWWSDLSG
>FUSION-ENST00000475947.7:648-ENST00000652379.1:25317|1327
TRILSDTALTTRVMK
>FUSION-ENST00000469652.1:9999-ENST00000463213.5:4471|114
ASNIECTTCK
>FUSION-ENST00000475947.7:648-ENST00000652379.1:25317|455
GAAGPPSCLWR
>FUSION-ENST00000475947.7:648-ENST00000652379.1:25317|876
MEGESELNHQTQER
>ENST00000326047.9|INDEL-76619-C-CA|4
TDQEGSPDSGTSAQAKPKER
>FUSION-ENST00000475947.7:648-ENST00000652379.1:25317|506
APGAPCVAAMVAFLGTGVRVARR
>FUSION-ENST00000475947.7:648-ENST00000652379.1:25317|621
LLYDRCRCLCYTNK
>ENST00000317897.5|SNV-548-T-C|3
SPITRSETVKYVIGDLK
>FUSION-ENST00000475947.7:648-ENST00000652379.1:25317|655
MEIDFCMIDVGVCVIQINTHRSIKK
>FUSION-ENST00000475947.7:648-ENST00000652379.1:25317|1179
MIHLPGPPKVLETTGLSR
>FUSION-ENST00000475947.7:648-ENST00000652379.1:25317|879
DTRGKDFNEGSFGHILILW
>FUSION-ENST00000475947.7:648-ENST00000652379.1:25317|1208
GERGERGGER
>FUSION-ENST00000469652.1:9999-ENST00000463213.5:4471|103
MYNMQVIQNCMWLK
>FUSION-ENST00000643019.1:113-ENST00000543747.1:1459|21
AVGAGGAPGRSTRTWR
>FUSION-ENST00000535721.1:113-ENST00000543747.1:1459|184
CANIRPWAVAEALAVFRISCR
>ENST00000616417.5|SNV-40500-G-A|3
KSCPPDIPKTPDTDLGFGSFETAFK
>ENST00000339615.9|INDEL-6329-T-TC|6
QWLSGTWHLHYPKSPGDQARR
>FUSION-ENST00000475947.7:648-ENST00000652379.1:25317|382
MLLAECPAGPEAFTLKK
>FUSION-ENST00000265849.12:9999-ENST00000463213.5:4471|5
ENIGSVFGQKQNLMFQQK
>FUSION-ENST00000469652.1:9999-ENST00000463213.5:4471|259
VLQFNLKNEIKAFIK
>FUSION-ENST00000475947.7:648-ENST00000652379.1:25317|292
LNTGTRPIVNKYRK
>FUSION-ENST00000469652.1:9999-ENST00000463213.5:4471|111
MQFLLSSLCLPILYVCFS
>FUSION-ENST00000469652.1:9999-ENST00000463213.5:4471|317
MTLKFAYVINNVNIK
>FUSION-ENST00000475947.7:648-ENST00000652379.1:25317|87
QNSPSVGLFTH
>FUSION-ENST00000475947.7:648-ENST00000652379.1:25317|882
MIQRDTR
>FUSION-ENST00000535721.1:113-ENST00000543747.1:1459|459
SFFPNWIFHRNSLRWFCVR
>FUSION-ENST00000475947.7:648-ENST00000652379.1:25317|1241
MISGGRGR
>ENST00000427191.6|INDEL-176970-C-CA|2
TVQVPIQKR
>FUSION-ENST00000670008.1:22456-ENST00000425678.1:15141|124
GMQEHHREPR
>FUSION-ENST00000535721.1:113-ENST00000543747.1:1459|422
CFVAVTIFPLPLSVSLS
>ENST00000254770.2|SNV-593-G-A|1
GETISKRLK
>ENST00000504031.1|INDEL-91559-G-GT|2
MEVFFTAT
>ENST00000555478.5|SNV-34069-T-C|3
EYHGPRTPHPHPRSSHHSTP
>ENST00000424687.1|SNV-4893-G-T|5
SSWAAAPLCWQRCSLTLHGVK
>ENST00000356291.3|SNV-59880-A-T|1
LRNLLNSRCGIR
>FUSION-ENST00000469652.1:9999-ENST00000463213.5:4471|125
MVACACSPSSLGG
>FUSION-ENST00000670008.1:17538-ENST00000425678.1:15141|77
MTARNHLVFTSAEA
>FUSION-ENST00000475947.7:648-ENST00000652379.1:25317|208
EWTGAAGAARARAR
>FUSION-ENST00000475947.7:648-ENST00000652379.1:25317|312
MKNAASCEN
>FUSION-ENST00000469652.1:9999-ENST00000463213.5:4471|150
RFSCLSLLSSCNYRR
>FUSION-ENST00000469652.1:9999-ENST00000463213.5:4471|251
LVSNSWPQVICLPWPPK
>FUSION-ENST00000475947.7:648-ENST00000652379.1:25317|142
GRAPWNGFAPR
>FUSION-ENST00000670008.1:22456-ENST00000425678.1:15141|268
IFVIRENHMLR
>FUSION-ENST00000475947.7:648-ENST00000652379.1:25317|648
IDVGVCVIQINTHRSIKK
>FUSION-ENST00000535721.1:113-ENST00000543747.1:1459|434
MGKLVCQR
>ENST00000367649.7|SNV-364034-A-T|1
SQSNSEVFKLSGPSNSSMEDFTKR
>FUSION-ENST00000469652.1:9999-ENST00000463213.5:4471|280
TVILNFNLTCR
>FUSION-ENST00000475947.7:648-ENST00000652379.1:25317|974
DGVSPCRPGWSR
>ENST00000368804.5|SNV-3350-A-T|4
REQEEVR
>FUSION-ENST00000670008.1:22456-ENST00000425678.1:15141|75
VFGGRGLNHIVCGPWWR
>FUSION-ENST00000475947.7:648-ENST00000652379.1:25317|322
MGIGDCNYSP
>FUSION-ENST00000475947.7:648-ENST00000652379.1:25317|932
LIASLPW
>FUSION-ENST00000535721.1:113-ENST00000543747.1:1459|87
GSWLPVLSYPLPLSSHNA
>FUSION-ENST00000670008.1:22456-ENST00000425678.1:15141|33
STLGLLNETR
>ENST00000590967.5|INDEL-29454-T-TG|14
SGPFGQLFRPDNFIFVTFLK
>FUSION-ENST00000475947.7:648-ENST00000652379.1:25317|83
GTAGSDIWCMCLAEEPMGR
>FUSION-ENST00000475947.7:648-ENST00000652379.1:25317|55
LFLMFSVGR
>FUSION-ENST00000535721.1:113-ENST00000543747.1:1459|278
CLLQVLYAWRSLASKSVR
>FUSION-ENST00000475947.7:648-ENST00000652379.1:25317|916
VRLRDLGFLMAK
>FUSION-ENST00000367481.7:148949-ENST00000442094.5:73026|16
MSRKLSLPTDLKPDLGFK
>ENST00000265643.4|SNV-7150-C-T|2
EAGAFDRLLDLPAAASSEDIER
>FUSION-ENST00000670008.1:22456-ENST00000425678.1:15141|34
RAPISPRR
>ENST00000389484.8|SNV-942503-T-A|1
NFVCNSNGSVCVTLIDLELHNPK
>FUSION-ENST00000535721.1:113-ENST00000543747.1:1459|265
FPYEGTQCSSQEQLQERQELTRR
>ENST00000354234.8|INDEL-47460-G-GA|1
KKNIINM
>FUSION-ENST00000497874.5:4792-ENST00000263441.11:160422|52
MCLRGLWKGNK
>FUSION-ENST00000466801.5:1857-ENST00000484328.1:20325|107
GALPWEGAR
>ENST00000309859.8|SNV-41315-G-A|1
MTSSLGDIPVSRVFQNPAGCMK
>FUSION-ENST00000475947.7:648-ENST00000652379.1:25317|240
KPGSLAWSR
>ENST00000476588.5|SNV-21155-G-A|4
ELGDAWNTVREILTSPSC
>ENST00000417901.5|SNV-2930-G-A|1
TQLFFPSSSGSASTPQEEQTK
>ENST00000358127.9|SNV-67584-C-T|3
DEGIQESPVPNGHSLLGR
>ENST00000358127.9|SNV-67584-C-T|1
DEGIQESPVPNGHSLLGRDFLRK
>FUSION-ENST00000475947.7:648-ENST00000652379.1:25317|388
YSHDPPGSFRETK
>FUSION-ENST00000469652.1:9999-ENST00000463213.5:4471|291
KQIVLLKR
>FUSION-ENST00000541977.5:187-ENST00000320756.7:2929|2
TPYEESLDMPTTAITK
>FUSION-ENST00000535721.1:113-ENST00000543747.1:1459|468
MFYECYRFEHSRNCNQH
>FUSION-ENST00000475947.7:648-ENST00000652379.1:25317|821
LVSNWRPQWICPPRPPKVLG
>FUSION-ENST00000475947.7:648-ENST00000652379.1:25317|914
LRDLGFLMAKCQHLGLMD
>FUSION-ENST00000670008.1:22456-ENST00000425678.1:15141|152
MHKGSGK
>FUSION-ENST00000497874.5:4792-ENST00000263441.11:160422|59
LGCALEDYGR
>FUSION-ENST00000466801.5:1857-ENST00000484328.1:20325|42
ARAPLPRALGPAETR
>FUSION-ENST00000469652.1:9999-ENST00000463213.5:4471|203
MLYLHFSLKI
>FUSION-ENST00000475947.7:648-ENST00000652379.1:25317|251
SVVRPGYRGERLIEPSSSWFPPK
>FUSION-ENST00000475947.7:648-ENST00000652379.1:25317|572
AGPRSLCRDPFWR
>FUSION-ENST00000535721.1:113-ENST00000543747.1:1459|460
SFFPNWIFHRNSLR
>FUSION-ENST00000475947.7:648-ENST00000652379.1:25317|961
CLLIHEYKRVK
>FUSION-ENST00000466801.5:1857-ENST00000484328.1:20325|114
LTWPTDAGPDGGQSRSPAHR
>FUSION-ENST00000670008.1:17538-ENST00000425678.1:15141|29
HVCLCVCIRVCK
>ENST00000667837.1|SNV-14662-C-A|2
VPNTQLLR
>ENST00000505014.5|MNV-11474-CC-C|1
RPLHQPPPGPCHLLSFPENLPGQLR
>FUSION-ENST00000535721.1:113-ENST00000543747.1:1459|146
SFMLFIACIQVM
>ENST00000298784.5|INDEL-76711-G-GA|3
STLCACIMGSWSSLVPSTSKEK
>ENST00000542713.1|SNV-131308-G-C|1
EQQCILYLGPRPKNPGRWIPK
>FUSION-ENST00000475947.7:648-ENST00000652379.1:25317|227
SEGTGDGLR
>FUSION-ENST00000475947.7:648-ENST00000652379.1:25317|136
EGPVPWKASR
>ENST00000269159.8|SNV-47052-G-A|6
LRVSGETDLSKALVLTEIDPK
>FUSION-ENST00000535721.1:113-ENST00000543747.1:1459|423
CASFVGKCFVAVTIFPLPLSVSLS
>FUSION-ENST00000475947.7:648-ENST00000652379.1:25317|1496
GRNSSIDTADLHLWNPQSSTHK
>ENST00000417539.1|SNV-467-G-A|6
SQLYSPPVLLALCSGSASARR
>FUSION-ENST00000466801.5:1857-ENST00000484328.1:20325|64
AGEGGKGVGR
>FUSION-ENST00000475947.7:648-ENST00000652379.1:25317|796
TLSRGVPWSVYHR
>FUSION-ENST00000475947.7:648-ENST00000652379.1:25317|1015
IELHCCNKSPQRSPYLTK
>FUSION-ENST00000475947.7:648-ENST00000652379.1:25317|547
FWGQVSVSR
>FUSION-ENST00000475947.7:648-ENST00000652379.1:25317|253
SVVRPGYR
>FUSION-ENST00000535721.1:113-ENST00000543747.1:1459|136
DHSGQER
>FUSION-ENST00000535721.1:113-ENST00000543747.1:1459|16
SIFQDHMFCGFYSNQMGFCK
>FUSION-ENST00000475947.7:648-ENST00000652379.1:25317|805
DPPALGLPKVRG
>ENST00000402685.7|SNV-385531-C-T|1
SPDGMRVHNAFLSVTTV
>FUSION-ENST00000670008.1:22456-ENST00000425678.1:15141|306
IWFPEAPLRKGSN
>FUSION-ENST00000535721.1:113-ENST00000543747.1:1459|451
YLFSAPRDHPWMVMASLEEVCTWRR
>FUSION-ENST00000475947.7:648-ENST00000652379.1:25317|550
VWLRWWR
>FUSION-ENST00000670008.1:22456-ENST00000425678.1:15141|242
MTGLELRWG
>FUSION-ENST00000475947.7:648-ENST00000652379.1:25317|10
WSRTPVLK
>FUSION-ENST00000475947.7:648-ENST00000652379.1:25317|139
APWNGFAPREGPVPWK
>FUSION-ENST00000535721.1:113-ENST00000543747.1:1459|41
ERVVNKTDMVPVFMLINY
>FUSION-ENST00000475947.7:648-ENST00000652379.1:25317|8
TPVLKQSACLPRPPTLLLLQA
>FUSION-ENST00000475947.7:648-ENST00000652379.1:25317|669
FFISFVSTR
>ENST00000347635.9|SNV-20559-C-T|2
ADTNLGNILLNVLIPLNMPCTR
>ENST00000525056.1|SNV-113456-A-T|2
ILTICTYKVTICTSVSSPK
>ENST00000262133.11|INDEL-31582-G-GA|1
PESPLWEKN
>ENST00000525898.5|SNV-50864-G-A|3
GSIVTELIR
>ENST00000424120.5|INDEL-58828-C-CA|1
NAVQTGLDPEKPHQSLDTIQKNHQ
>FUSION-ENST00000539107.5:350917-ENST00000558619.5:63713|22
RPSFHQADNVRGTRHHGLVERPSR
>FUSION-ENST00000670008.1:22456-ENST00000425678.1:15141|311
MIWFPEAPLR
>FUSION-ENST00000466801.5:1857-ENST00000484328.1:20325|119
MAEGRGGPGAR
>FUSION-ENST00000535721.1:113-ENST00000543747.1:1459|117
PKTCLIHFYGLPCFWHR
>ENST00000504357.1|SNV-809-G-A|1
LPLQGLGEEWHLQFKTVF
>FUSION-ENST00000475947.7:648-ENST00000652379.1:25317|295
LHLRLNTGTRPIVNKYR
>FUSION-ENST00000475947.7:648-ENST00000652379.1:25317|1227
LSLFLSVSHCLSLSLSR
>FUSION-ENST00000475947.7:648-ENST00000652379.1:25317|906
CCRVDLHAFDSVILNPPNL
>FUSION-ENST00000670008.1:22456-ENST00000425678.1:15141|45
QTKRINHDR
>FUSION-ENST00000469652.1:9999-ENST00000463213.5:4471|168
KKFTGHGDMYL
>FUSION-ENST00000469652.1:9999-ENST00000463213.5:4471|171
MLSRLAR
>ENST00000298545.4|SNV-86080-C-T|4
VLSQRLDQQDCIQKGWVLYGVPR
>ENST00000300051.8|SNV-91-C-T|7
MARLLRSATWELFSWR
>FUSION-ENST00000475947.7:648-ENST00000652379.1:25317|421
APAALVTLDNLGPIARPPWRR
>FUSION-ENST00000670008.1:22456-ENST00000425678.1:15141|130
SAWGSCWQMAGAGHLPFRAAVLMLH
>ENST00000474260.1|SNV-41149-C-T|9
VCSETTAR
>FUSION-ENST00000535721.1:113-ENST00000543747.1:1459|26
YRMIKLR
>FUSION-ENST00000475947.7:648-ENST00000652379.1:25317|1076
NPRTHAGGSKTTR
>FUSION-ENST00000475947.7:648-ENST00000652379.1:25317|674
TGVSHRARPVDSFR
>FUSION-ENST00000469652.1:9999-ENST00000463213.5:4471|287
RWLPLLKQ
>FUSION-ENST00000469652.1:9999-ENST00000463213.5:4471|1
HTVSFQQASV
>FUSION-ENST00000475947.7:648-ENST00000652379.1:25317|662
LLRLVSNSRPPVMR
>FUSION-ENST00000670008.1:22456-ENST00000425678.1:15141|209
CCMCVICNSKDTGVK
>ENST00000327475.11|SNV-160476-G-A|1
SSNQTMYEFYVTDYGDWEHWNKK
>ENST00000623254.1|SNV-313-C-T|6
SSRGAGRGHPTPIPR
>ENST00000298784.5|INDEL-76711-G-GA|7
QKKSYVNSGTGPR
>FUSION-ENST00000670008.1:22456-ENST00000425678.1:15141|298
MDQGQLNPAASCIGTALGQESILGK
>FUSION-ENST00000475947.7:648-ENST00000652379.1:25317|828
MGFHCGSQDGLDLLTP
>FUSION-ENST00000475947.7:648-ENST00000652379.1:25317|1160
SLNKYGN
>FUSION-ENST00000668333.1:648-ENST00000652379.1:25317|1543
DPVPRPTVGVCKPERTGRHLTCR
>FUSION-ENST00000475947.7:648-ENST00000652379.1:25317|1354
TVLAWAERGGPGTR
>ENST00000284322.9|SNV-204060-C-A|3
TSDKPHIRHGVKQAPRPSGADR
>ENST00000377057.5|SNV-118663-C-T|8
QWSSGCWPCSLDSVK
>FUSION-ENST00000535721.1:113-ENST00000543747.1:1459|311
SLTLLPRLECSGSISAHCNLR
>FUSION-ENST00000475947.7:648-ENST00000652379.1:25317|570
SLCRDPFWRVPVR
>FUSION-ENST00000475947.7:648-ENST00000652379.1:25317|559
GRAWPAFGPSCVPVVGGAGRK
>ENST00000622993.1|SNV-241-C-A|33
MQGQRAALPAEGR
>ENST00000370397.8|SNV-28889-C-T|1
SSYGRRQGDLMESLEQR
>FUSION-ENST00000475947.7:648-ENST00000652379.1:25317|1389
GTAHRFGSRGNAFQSPIR
>FUSION-ENST00000535721.1:113-ENST00000543747.1:1459|55
FHQIFKERGNTGDEVFSG
>FUSION-ENST00000475947.7:648-ENST00000652379.1:25317|1086
MWSVGQRGDQEGRRPDR
>FUSION-ENST00000535721.1:113-ENST00000543747.1:1459|49
MKCFQDRALGIR
>ENST00000506507.5|SNV-64337-G-A|1
TSTCHMLSG
>FUSION-ENST00000475947.7:648-ENST00000652379.1:25317|369
RDGRGHSYCAAR
>FUSION-ENST00000469652.1:9999-ENST00000463213.5:4471|335
MARSRLTATSTSWVQVILLPQLPE
>FUSION-ENST00000643019.1:113-ENST00000543747.1:1459|9
WSLVDAALVK
>ENST00000290472.4|SNV-9053-G-A|1
FLMEETSDRPENLITNKVIVAR
>ENST00000359156.8|SNV-20393-G-T|4
AFKEAEFVQGTGPIWLNEVK
>FUSION-ENST00000475947.7:648-ENST00000652379.1:25317|970
MSTVRMVLR
>FUSION-ENST00000469652.1:9999-ENST00000463213.5:4471|299
FQTMDVG
>ENST00000236914.7|SNV-21147-A-T|2
MADLTLFSIVEWARSSIFFR
>ENST00000615386.4|SNV-12062-G-A|1
AVVILGFASAFYIIFQTEDPK
>FUSION-ENST00000475947.7:648-ENST00000652379.1:25317|500
VAFLGTGVRVARR
>FUSION-ENST00000535721.1:113-ENST00000543747.1:1459|337
LARLVMNS
>FUSION-ENST00000475947.7:648-ENST00000652379.1:25317|862
LLLSVLLHKGVLR
>ENST00000345097.8|SNV-456437-G-A|3
SHESPSNTEEDDR
>FUSION-ENST00000466801.5:1857-ENST00000484328.1:20325|1
TTKWRVK
>FUSION-ENST00000469652.1:9999-ENST00000463213.5:4471|341
LFLSKEK
>ENST00000415654.5|SNV-53131-G-C|2
SPLLQESLFATGSEWR
>FUSION-ENST00000475947.7:648-ENST00000652379.1:25317|274
RVPSGPLLVSRTGAAG
>FUSION-ENST00000475947.7:648-ENST00000652379.1:25317|868
FYRPFLSGKNRSPVR
>FUSION-ENST00000670008.1:17538-ENST00000425678.1:15141|4
PFSCRGLG
>ENST00000642889.1|SNV-215598-C-T|2
ARLQRMQEL
>FUSION-ENST00000643019.1:113-ENST00000543747.1:1459|33
GRGGDSAVR
>FUSION-ENST00000535721.1:113-ENST00000543747.1:1459|168
MEVGNWFVRK
>ENST00000361972.8|SNV-191002-C-T|6
GFTKNMKLEAVNLR
>FUSION-ENST00000535721.1:113-ENST00000543747.1:1459|443
ASLEEVCTWR
>ENST00000370271.7|SNV-11694-C-T|3
ADSNVSSGKISGGPLRSEYGTLTK
>FUSION-ENST00000475947.7:648-ENST00000652379.1:25317|1123
SGVASPSTVSKNRTSVPLGCR
>FUSION-ENST00000469652.1:9999-ENST00000463213.5:4471|139
MQMKIAKCYIVVVFK
>FUSION-ENST00000535721.1:113-ENST00000543747.1:1459|123
WSFLVSLVSFSY
>FUSION-ENST00000475947.7:648-ENST00000652379.1:25317|1239
MISGGRGRVPAWMR
>FUSION-ENST00000469652.1:9999-ENST00000463213.5:4471|249
MMTPQPFR
>ENST00000379454.9|SNV-67801-G-A|1
EPQQEDDEFLMATDVDDR
>ENST00000399206.4|SNV-99402-T-G|2
HCVFLPLSSGAHPSVPPRR
>FUSION-ENST00000475947.7:648-ENST00000652379.1:25317|301
QPKAGGK
>FUSION-ENST00000475947.7:648-ENST00000652379.1:25317|692
AFLFSRFLSFFCFFPACFLA
>FUSION-ENST00000475947.7:648-ENST00000652379.1:25317|1246
VGPCPFHESEKRVLR
>FUSION-ENST00000535721.1:113-ENST00000543747.1:1459|23
SLSPWGTLNMYSKPSCLLGMAFMR
>FUSION-ENST00000475947.7:648-ENST00000652379.1:25317|837
PCHRQAGRQAGR
>ENST00000383677.7|SNV-325-C-G|2
IEHAPDLPRPEGHTKK
>FUSION-ENST00000475947.7:648-ENST00000652379.1:25317|98
HLVYVLG
>FUSION-ENST00000475947.7:648-ENST00000652379.1:25317|124
SRAGPYPYPQQVSKVNSLWHVGTM
>FUSION-ENST00000475947.7:648-ENST00000652379.1:25317|953
EFSGRIESQYR
>ENST00000542713.1|SNV-131308-G-C|6
ALEKMQREQQCILYLGPRPK
>ENST00000343348.10|SNV-86768-G-A|4
EPYFVQAVDYRDYIYFFFR
>FUSION-ENST00000475947.7:648-ENST00000652379.1:25317|1282
GAGTCNPSYSGGWGGRIA
>ENST00000530675.5|SNV-30335-G-T|4
KNRMALFQQFTCVLPILDNLLK
>FUSION-ENST00000670008.1:22456-ENST00000425678.1:15141|44
QGSFPCR
>FUSION-ENST00000466801.5:1857-ENST00000484328.1:20325|111
SPAHRTR
>FUSION-ENST00000670008.1:17538-ENST00000425678.1:15141|43
MSVYGVCAGMCRVCMCV
>FUSION-ENST00000466801.5:1857-ENST00000484328.1:20325|66
RPLFPPPPSEQPRGGR
>FUSION-ENST00000535721.1:113-ENST00000543747.1:1459|162
MRNTKIA
>FUSION-ENST00000670008.1:17538-ENST00000425678.1:15141|28
MHVCLCVCIRVCKR
>ENST00000469344.1|SNV-17019-T-G|8
ASWSSFVHIKRAK
>ENST00000651093.1|INDEL-20524-C-CTAAACT|1
ILRYFRFT
>ENST00000467045.5|SNV-333953-T-C|2
APRAFLGHLVR
>FUSION-ENST00000535721.1:113-ENST00000543747.1:1459|390
LLIIRCLTLK
>FUSION-ENST00000475947.7:648-ENST00000652379.1:25317|956
HHLDPLR
>FUSION-ENST00000475947.7:648-ENST00000652379.1:25317|1020
MIELHCCNK
>FUSION-ENST00000475947.7:648-ENST00000652379.1:25317|1130
MNKDPILKSGVASPSTVSK
>FUSION-ENST00000535721.1:113-ENST00000543747.1:1459|101
WIVMTRWCKISYR
>FUSION-ENST00000475947.7:648-ENST00000652379.1:25317|420
APAALVTLDNLGPIARPPWRRRPIR
>FUSION-ENST00000535721.1:113-ENST00000543747.1:1459|257
EITRNIWK
>ENST00000469344.1|SNV-17019-T-G|6
SKFGLHGAASYISR
>FUSION-ENST00000469652.1:9999-ENST00000463213.5:4471|344
LKLFLSK
>FUSION-ENST00000535721.1:113-ENST00000543747.1:1459|221
MEIGYSHRPWAK
>FUSION-ENST00000497874.5:4792-ENST00000263441.11:160422|46
MEGKQKAADFEDLLSGQGFNAHK
>FUSION-ENST00000469652.1:9999-ENST00000463213.5:4471|279
MSHHALPYIYILIIIFVR
>FUSION-ENST00000535721.1:113-ENST00000543747.1:1459|439
VLCEGGLLGIGFIC
>FUSION-ENST00000265849.12:9999-ENST00000463213.5:4471|1
QNLMFQQKSRC
>FUSION-ENST00000475947.7:648-ENST00000652379.1:25317|901
AQDADSFFAVVR
>FUSION-ENST00000469652.1:9999-ENST00000463213.5:4471|213
PNLRFYDDSSTI
>FUSION-ENST00000535721.1:113-ENST00000543747.1:1459|179
MEGKPSFYQKWR
>ENST00000512175.3|SNV-65925-A-G|4
MQTKISLSTLGAIATPRIIELAHPR
>FUSION-ENST00000475947.7:648-ENST00000652379.1:25317|606
YVSVVWK
>FUSION-ENST00000475947.7:648-ENST00000652379.1:25317|542
GRYIFRSESAFWAAGLLLTR
>ENST00000469344.1|SNV-17019-T-G|14
MQDLPYVQIRASWSSFVHIK
>ENST00000252336.10|SNV-72623-G-T|3
FMRSNKTPDYR
>ENST00000230671.7|SNV-14841-T-C|1
ACWPFLSPATLLALMVYSIVK
>FUSION-ENST00000475947.7:648-ENST00000652379.1:25317|1522
VAGMTEMSHR
>FUSION-ENST00000475947.7:648-ENST00000652379.1:25317|505
MVAFLGTGVR
>ENST00000268720.9|SNV-7758-C-T|5
WWTCRGGHMQGWQIVAQK
>FUSION-ENST00000475947.7:648-ENST00000652379.1:25317|1225
LSLSASLFLFLR
>FUSION-ENST00000475947.7:648-ENST00000652379.1:25317|495
RAGLWPTGDPASRPRSCLSR
>FUSION-ENST00000475947.7:648-ENST00000652379.1:25317|1336
MLERQIKVR
>FUSION-ENST00000475947.7:648-ENST00000652379.1:25317|306
WRTEDPLPGAARGGPK
>ENST00000359782.8|SNV-17214-T-G|3
REGMGSKEPNAGHR
>FUSION-ENST00000475947.7:648-ENST00000652379.1:25317|1145
WHSPLTRVGK
>FUSION-ENST00000497874.5:4792-ENST00000263441.11:160422|60
MLGCALEDYGR
>ENST00000409016.8|SNV-109586-G-A|3
NDQDTLMARWTRR
>ENST00000495714.1|SNV-21267-G-A|7
MADLTRAIYGVQKK
>ENST00000369755.4|SNV-41149-C-T|1
CIKGEQEKELSK
>ENST00000308744.10|SNV-287-G-T|1
LGFSRQTAKSSWSR
>FUSION-ENST00000469652.1:9999-ENST00000463213.5:4471|319
GIVMTLK
>ENST00000370271.7|SNV-11694-C-T|2
ISGGPLRSEYGTLTK
>FUSION-ENST00000535721.1:113-ENST00000543747.1:1459|391
MLLIIRCLTLK
>ENST00000415654.5|SNV-53131-G-C|6
KASLQLGQNGGSGASSFFR
>FUSION-ENST00000475947.7:648-ENST00000652379.1:25317|515
VARAAGRASPAR
>FUSION-ENST00000670008.1:22456-ENST00000425678.1:15141|262
MLRSPAACRGFR
>FUSION-ENST00000475947.7:648-ENST00000652379.1:25317|250
GERLIEPSSSWFPPK
>ENST00000396073.4|SNV-5725-A-T|5
HNKTDQTQETQIPNQTQSK
>FUSION-ENST00000469652.1:9999-ENST00000463213.5:4471|351
NHCTRSPFSLLGMLK
>FUSION-ENST00000670008.1:22456-ENST00000425678.1:15141|249
RHSFLPGAERVLLLWPGMTGLELR
>FUSION-ENST00000670008.1:22456-ENST00000425678.1:15141|214
MLSSFNKPFWEAFPCKSLD
>FUSION-ENST00000475947.7:648-ENST00000652379.1:25317|406
AASGKPKSLGSGGSMVAK
>ENST00000289746.3|SNV-23408-A-C|15
HRGRTACPWGATGHATPRPR
>FUSION-ENST00000475947.7:648-ENST00000652379.1:25317|1021
YDPLNNIFANQKVFQ
>FUSION-ENST00000475947.7:648-ENST00000652379.1:25317|1097
CICPCPK
>FUSION-ENST00000475947.7:648-ENST00000652379.1:25317|396
GIDGRAPPGVEPAA
>FUSION-ENST00000535721.1:113-ENST00000543747.1:1459|164
MVVSCQSR
>FUSION-ENST00000475947.7:648-ENST00000652379.1:25317|778
YTDSPKTQKAVF
>FUSION-ENST00000670008.1:22456-ENST00000425678.1:15141|230
AKTQLVSGRTR
>FUSION-ENST00000466801.5:1857-ENST00000484328.1:20325|69
AAAGRAGEGGK
>ENST00000339615.9|INDEL-6329-T-TC|7
QWLSGTWHLHYPKSPGDQAR
>FUSION-ENST00000475947.7:648-ENST00000652379.1:25317|430
VTTGDGESGFDSGEGA
>ENST00000674083.1|SNV-534608-G-A|1
FQVEAYTSK
>FUSION-ENST00000670008.1:17538-ENST00000425678.1:15141|1
AHFLCGCSSWQCAG
>ENST00000460351.1|SNV-4903-C-T|1
GQVHRSTHTWQCPLGDLCPR
>FUSION-ENST00000475947.7:648-ENST00000652379.1:25317|945
SVKSLDRTER
>FUSION-ENST00000475947.7:648-ENST00000652379.1:25317|896
SYGSSCSQWDSIR
>FUSION-ENST00000475947.7:648-ENST00000652379.1:25317|740
AEAGESLEPGKR
>ENST00000647937.1|SNV-278-C-G|5
SLAPAPVGRCAPPEGVPACGR
>FUSION-ENST00000535721.1:113-ENST00000543747.1:1459|190
MEDYGSGKLVC
>FUSION-ENST00000670008.1:22456-ENST00000425678.1:15141|9
TAGRAGQKR
>FUSION-ENST00000475947.7:648-ENST00000652379.1:25317|348
MLTSYATPER
>FUSION-ENST00000670008.1:22456-ENST00000425678.1:15141|166
MGPRCGEERVGQR
>FUSION-ENST00000466801.5:1857-ENST00000484328.1:20325|118
AEGRGGPGAR
>FUSION-ENST00000469652.1:9999-ENST00000463213.5:4471|267
HFTKALFNYSTDMKFL
>FUSION-ENST00000582911.5:648-ENST00000652379.1:25317|1543
AGTRFPGPQWGCANPR
>FUSION-ENST00000335099.8:369-ENST00000528737.5:6088|3
LPGLRRLLQVFQLNHPFIFKPS
>FUSION-ENST00000475947.7:648-ENST00000652379.1:25317|785
KIVTFKVSHFVIQK
>FUSION-ENST00000475947.7:648-ENST00000652379.1:25317|1326
GEKRGER
>ENST00000300584.7|SNV-59798-A-G|1
TQNEFLNKEILELSALRR
>FUSION-ENST00000475947.7:648-ENST00000652379.1:25317|187
RAHTRPSPAVESGR
>FUSION-ENST00000466801.5:1857-ENST00000484328.1:20325|109
TRGALPWEGAR
>ENST00000435803.6|SNV-352826-C-A|4
GHSTLQGTVKSYK
>ENST00000379935.8|INDEL-31582-G-GA|5
VSTLGKK
>ENST00000379935.8|INDEL-31582-G-GA|6
ETRVSTLGKK
>FUSION-ENST00000535721.1:113-ENST00000543747.1:1459|275
SVRIHCKPNVL
>FUSION-ENST00000475947.7:648-ENST00000652379.1:25317|529
GWASGCARGSGLPVTRLAGR
>FUSION-ENST00000475947.7:648-ENST00000652379.1:25317|1137
TSYFLEIRRR
>FUSION-ENST00000475947.7:648-ENST00000652379.1:25317|499
VARRLGR
>ENST00000559700.5|SNV-7062-A-G|5
RIKSIDAGPGK
>FUSION-ENST00000527299.1:18189-ENST00000467567.1:56328|12
LITENDLCKFKYQK
>FUSION-ENST00000475947.7:648-ENST00000652379.1:25317|48
CSRFIVHALGTRGLFSNFYDYYYCR
>FUSION-ENST00000475947.7:648-ENST00000652379.1:25317|481
ATVPPCALRCGRPGRPR
>ENST00000469163.1|SNV-20559-C-T|1
GFVCLNAGNILLNVLIPLNMPCTR
>FUSION-ENST00000469652.1:9999-ENST00000463213.5:4471|330
TGMRHQAWLILYF
>FUSION-ENST00000475947.7:648-ENST00000652379.1:25317|999
NTTKETHTQTKDNYSVCK
>ENST00000361972.8|SNV-191002-C-T|1
LEAVNLRNPGELCVASVVSVKGR
>FUSION-ENST00000466801.5:1857-ENST00000484328.1:20325|149
QAPGGGCPEAVATAVTARDRP
>FUSION-ENST00000466801.5:1857-ENST00000484328.1:20325|170
QLSAVAIRPA
>FUSION-ENST00000535721.1:113-ENST00000543747.1:1459|467
FYECYRFEHSRNCNQH
>FUSION-ENST00000535721.1:113-ENST00000543747.1:1459|388
LLIIRCLTLKV
>FUSION-ENST00000535721.1:113-ENST00000543747.1:1459|240
GPSPGIAHSQMSTSDVKTIAIKR
>FUSION-ENST00000475947.7:648-ENST00000652379.1:25317|36
GDLELLGSRDPPASASRSAVMTR
>FUSION-ENST00000475947.7:648-ENST00000652379.1:25317|393
AVLSWWSDLSG
>FUSION-ENST00000469652.1:9999-ENST00000463213.5:4471|93
VVFFFFFFF
>ENST00000647821.1|SNV-648782-C-A|1
GSYGAWYPLMKNISMDETGLTILR
>FUSION-ENST00000475947.7:648-ENST00000652379.1:25317|122
AGPYPYPQQVSKVNSLWHVGTM
>FUSION-ENST00000475947.7:648-ENST00000652379.1:25317|557
AWPAFGPSCVPVVGGAGRK
>FUSION-ENST00000475947.7:648-ENST00000652379.1:25317|1103
MDTSALARGLR
>FUSION-ENST00000475947.7:648-ENST00000652379.1:25317|310
NAASCEN
>FUSION-ENST00000475947.7:648-ENST00000652379.1:25317|763
PVIPSLWDAEVDASPEVGSWR
>ENST00000490065.5|SNV-14083-A-T|2
TCQLKHSPTDMCPER
>FUSION-ENST00000610642.4:13878-ENST00000532992.5:218839|4
SSQTSGDSLR
>FUSION-ENST00000670008.1:22456-ENST00000425678.1:15141|52
MSSYFAK
>FUSION-ENST00000469652.1:9999-ENST00000463213.5:4471|376
MPAWGQSK
>FUSION-ENST00000535721.1:113-ENST00000543747.1:1459|274
IHCKPNVL
>FUSION-ENST00000475947.7:648-ENST00000652379.1:25317|758
NPVSIENTKLAGR
>FUSION-ENST00000535721.1:113-ENST00000543747.1:1459|325
MKTTKLVR
>FUSION-ENST00000475947.7:648-ENST00000652379.1:25317|448
IKPCMSEYARPVQ
>FUSION-ENST00000535721.1:113-ENST00000543747.1:1459|253
MPGFMLMRTWK
>FUSION-ENST00000475947.7:648-ENST00000652379.1:25317|847
MLRVSCR
>FUSION-ENST00000670008.1:22456-ENST00000425678.1:15141|180
MGEGGPCTRGQER
>FUSION-ENST00000475947.7:648-ENST00000652379.1:25317|137
EGPVPWK
>FUSION-ENST00000475947.7:648-ENST00000652379.1:25317|447
MSEYARPVQ
>ENST00000504087.6|INDEL-43311-A-AA|1
SGSAGKKSETK
>FUSION-ENST00000475947.7:648-ENST00000652379.1:25317|687
LVRLVSHSQPQVVRLP
>FUSION-ENST00000475947.7:648-ENST00000652379.1:25317|877
DFNEGSFGHILILW
>FUSION-ENST00000475947.7:648-ENST00000652379.1:25317|1517
MGFLHLGQAGLQLPTVGES
>FUSION-ENST00000475947.7:648-ENST00000652379.1:25317|1267
ALYCYWAR
>FUSION-ENST00000527299.1:18189-ENST00000467567.1:56328|5
RIGGAPFEADEENWQICYCR
>ENST00000520341.2|SNV-924-C-G|1
GVSAGAVALSGPGPGGEVRSARR
>ENST00000424687.1|SNV-4893-G-T|1
CSLTLHGVKKMR
>FUSION-ENST00000475947.7:648-ENST00000652379.1:25317|179
SPADATPR
>FUSION-ENST00000670008.1:22456-ENST00000425678.1:15141|192
MYLCAYVLHVCDM
>ENST00000488424.5|SNV-29290-C-G|4
IRAEELLDGILDKIATFQGLK
>FUSION-ENST00000670008.1:22456-ENST00000425678.1:15141|217
HLAVLPSCGIYNCGF
>FUSION-ENST00000475947.7:648-ENST00000652379.1:25317|445
MVPLVAR
>FUSION-ENST00000475947.7:648-ENST00000652379.1:25317|1176
IHLPGPPKVLETTGLSRR
>ENST00000569980.1|SNV-12229-A-C|1
QDSSPDFADTWRFLENR
>FUSION-ENST00000475947.7:648-ENST00000652379.1:25317|836
QAGRQAGR
>ENST00000342935.7|SNV-50864-G-A|2
QEMGSIVTELIR
>FUSION-ENST00000475947.7:648-ENST00000652379.1:25317|626
CVNERAYVVISVFFLPLLR
>FUSION-ENST00000670008.1:22456-ENST00000425678.1:15141|8
AGQKRSR
>FUSION-ENST00000475947.7:648-ENST00000652379.1:25317|1351
TRGTGDAEACLR
>ENST00000490065.5|SNV-14083-A-T|1
TCQLKHSPTDMCPERR
>FUSION-ENST00000475947.7:648-ENST00000652379.1:25317|1536
MTRVGTVR
>ENST00000505073.5|SNV-181024-G-T|1
QEPTNQNLSISNCAQPGHSNMQK
>ENST00000492914.1|SNV-22942-C-T|8
MMAVTFLLTLRR
>FUSION-ENST00000497874.5:4792-ENST00000263441.11:160422|44
QLILKTYSLVK
>ENST00000469344.1|SNV-17019-T-G|11
QDLPYVQIRASWSSFVHIKR
>ENST00000358127.9|SNV-67584-C-T|6
KRDEGIQESPVPNGHSLLGR
>FUSION-ENST00000670008.1:22456-ENST00000425678.1:15141|58
QWTPLEGR
>FUSION-ENST00000469652.1:9999-ENST00000463213.5:4471|131
CYIVVVFKKQIIELSVLFDYNFVK
>ENST00000481145.1|SNV-8914-G-A|3
RNLEASSNYCSALLK
>FUSION-ENST00000527299.1:18189-ENST00000467567.1:56328|3
IGGAPFEADEENWQICYCR
>FUSION-ENST00000535721.1:113-ENST00000543747.1:1459|427
GCLDCSCTC
>ENST00000359520.12|SNV-69143-G-A|2
FNAISSEDFDQELVMKPIKVK
>FUSION-ENST00000475947.7:648-ENST00000652379.1:25317|281
RAGEVEHER
>ENST00000309447.6|SNV-201057-C-A|2
EISGSIVK
>ENST00000474260.1|SNV-41149-C-T|3
WLSEKDHPAAEGRVS
>ENST00000480613.5|SNV-15939-G-A|8
MPVSVQPPSQYDIPRLAAFLRR
>FUSION-ENST00000475947.7:648-ENST00000652379.1:25317|1424
MPAWPKETLLESETQRAPSSDLID
>FUSION-ENST00000535721.1:113-ENST00000543747.1:1459|195
MERAWDSNDASSW
>ENST00000529828.5|SNV-96788-A-T|2
RCPDYIIQKLNFVN
