# Supplementary material for: Identification of non-canonical peptides with moPepGen
Source: Nat Biotechnol. 2025 Jun 16;44(4):568–73. doi: 10.1038/s41587-025-02701-0 (PMC12680078; doi:10.1038/s41587-025-02701-0)
Supplement: Supplementary file 4 — Supplementary Data: Cancer cell line variant peptide database. Custom peptide database FASTA file for each of the 376 cell lines from the Cancer Cell Line Encyclopedia with proteomics characterization or used in the reference channel. Variant peptide FASTA files were produced by moPepGen as the result of cell-line-specific publicly available mutations and fusions. [file 41587_2025_2701_MOESM4_ESM.zip › ACH-000348.fasta]

>FUSION-ENST00000648857.1:1224-ENST00000238081.8:39482|50
GQAGLGGVGTHTSASRK
>FUSION-ENST00000648857.1:1224-ENST00000238081.8:39482|92
EASDDSGSRTLNQMPELR
>ENST00000345617.7|SNV-311576-C-T|1
LPCGGVGVDSDTIWNEVHSVGAAR
>ENST00000469480.1|SNV-14970-T-C|3
MRSPSVSLGSLVED
>ENST00000472158.5|INDEL-40510-A-AA|6
EGPLALK
>ENST00000562759.1|SNV-24620-A-T|2
LEPKSGWLTFLEVTGK
>ENST00000656513.1|SNV-29373-G-A|3
MDQLALWLSGIWRQESQVDR
>ENST00000270879.8|SNV-3937-G-A|2
AGFGNQESK
>ENST00000324803.6|MNV-3273-GC-G|4
LLTRAHVECPPAHTCQR
>ENST00000465741.1|SNV-47041-G-A|1
GSTQASGTLSSGSQRQRHYWP
>ENST00000480008.1|SNV-15183-C-T|3
TASLAMYLK
>ENST00000260184.11|SNV-115965-T-C|3
TYASYYRMEK
>FUSION-ENST00000648857.1:1224-ENST00000238081.8:39482|78
EPAASGQSR
>ENST00000374762.4|SNV-144-C-T|3
SGLTKVLASR
>ENST00000448493.7|SNV-257144-G-A|2
DLTKKIR
>ENST00000555385.1|SNV-84583-A-G|3
MARDLEETASSSEGEEV
>ENST00000395799.8|SNV-180646-A-T|1
QNTAWDTESSPRGERK
>ENST00000575612.1|SNV-22-C-T|4
MLGSLGSAAFTHCR
>ENST00000260184.11|SNV-115965-T-C|4
TYASYYR
>ENST00000260184.11|SNV-115965-T-C|1
MEKVLRESDVGVVVYVAPAK
>ENST00000548372.5|SNV-13172-G-T|5
MAGQYVIPEVFLFFQNQLFR
>ENST00000318493.11|SNV-26939-C-T|1
APAVLAPGILVLLFILVQRSNGECK
>ENST00000341735.5|SNV-16150-C-T|1
LVIRYIGHLSAVLGLSEESLQCRR
>ENST00000553026.5|INDEL-23573-A-AA|2
LIQSEKKNTIIED
>ENST00000259371.6|SNV-206398-G-T|2
WDSPELKPR
>ENST00000308378.7|SNV-124843-G-T|2
QLLAEFLAHSGFGSIIMSTDK
>ENST00000538784.2|SNV-7713-C-T|6
MPEVSIVPLLELTAYEIFER
>ENST00000666534.1|SNV-103357-G-A|3
MLSHIRHFLFLLFWTTYLH
>ENST00000413592.5|SNV-20226-C-T|2
SLSEEVKIGAHGKPVIFLHSK
>ENST00000393276.7|SNV-68269-C-T|1
SETFSFVLTGEDGSWWFGYCKK
>ENST00000324803.6|MNV-3273-GC-G|6
CGVPACSHVPMRSAR
>ENST00000482071.1|INDEL-83877-C-CA|7
VGLVPKKLCYR
>ENST00000380009.9|INDEL-31541-C-CA|4
WSPLSEMHPVDYYSSYTKKLHWK
>ENST00000526409.5|SNV-14864-T-C|3
RSPSFAQLEGSAGAAPRVAPGTR
>FUSION-ENST00000482827.1:614-ENST00000629221.1:32055|4
PTSLNSAWAGGEPLNVSVK
>ENST00000381130.3|SNV-8520-G-A|1
LLSDCQASKTPELHRWLR
>ENST00000361217.9|SNV-3657-A-G|4
ERPKPGFQVLDTTPYSR
>ENST00000360731.7|SNV-1061-C-G|4
GSEEAAPGDARADGGEDR
>ENST00000562759.1|SNV-24620-A-T|1
SGWLTFLEVTGK
>ENST00000565501.1|SNV-19893-C-T|2
EVTIFLFKEK
>ENST00000257897.7|SNV-14171-G-A|1
SQILASLQCCESSKVKLR
>ENST00000517825.1|SNV-5351-G-A|5
MPSSPDAR
>FUSION-ENST00000648857.1:1224-ENST00000238081.8:39482|61
RRPDALEGLLASSRPPIPR
>ENST00000265825.6|SNV-3914-G-A|2
QTWEILMSNEHETQAVVR
>ENST00000496384.7|SNV-171593-T-A|3
SNNIFLHEDLTVKIGDFGLATEKSR
>ENST00000526409.5|SNV-14864-T-C|4
MRSPSFAQLEGSAGAAPRVAPGTR
>ENST00000563576.5|SNV-75610-C-A|5
IATAAKVVNANQNASQNVPGK
>ENST00000472158.5|INDEL-40510-A-AA|8
KEGPLALK
>ENST00000649046.1|SNV-180265-C-T|5
KLYWLDARLDGLFVSDFNGGHR
>ENST00000406961.5|SNV-173850-G-T|3
GSPCDTLASSTEKRLR
>ENST00000456053.5|SNV-93012-G-T|2
MIACATLHYQLLVSPQHSL
>ENST00000636099.1|SNV-227264-G-A|1
LNNKERGHHGASSSR
>FUSION-ENST00000648857.1:1224-ENST00000238081.8:39482|80
SPPSHLSTLGREPAASGQSR
>ENST00000314332.5|SNV-77-G-A|1
AMTKAQKK
>ENST00000288986.6|INDEL-83877-C-CA|3
INGMVGLVPKKLCYR
>ENST00000671877.1|SNV-472933-G-A|7
ERNPLEAKSPYTMYSETVELLR
>ENST00000582436.5|SNV-37850-T-G|2
MGSLRNHRCTV
>ENST00000436790.6|SNV-26547-T-G|1
VTECIVLGWHGILMLLLRWSLPPR
>ENST00000408999.4|SNV-45293-C-T|6
GIGDIKILQNYDNKQVCIVMR
>ENST00000380009.9|INDEL-31541-C-CA|1
LHWKIYKK
>ENST00000559440.1|SNV-3042-G-A|2
MHPPQWLSPQHLQHSLAMYL
>ENST00000527646.5|SNV-19082-G-A|1
GGLCQVAAAYQELFAAQGPAGAEK
>ENST00000472158.5|INDEL-40510-A-AA|2
QAKLETCPTNSPSSLSNFNGFK
>ENST00000265825.6|SNV-3914-G-A|3
RQTWEILMSNEHETQAVVRLK
>ENST00000612946.4|SNV-696863-C-G|1
ASETSAFSRPVLSHEK
>ENST00000413592.5|SNV-20226-C-T|1
IGAHGKPVIFLHSK
>ENST00000352767.7|SNV-8435-A-G|3
ISDVVLDK
>ENST00000436790.6|SNV-26547-T-G|2
VTECIVLGWHGILMLLLR
>ENST00000592619.5|SNV-101618-G-A|1
TLPPRPNWQFKN
>ENST00000414318.2|SNV-1283690-C-T|2
MGAVPGAPSPARPSLFAPLEAPLGK
>FUSION-ENST00000373816.5:15009-ENST00000427804.1:4965|1
YSNAMRRLLS
>FUSION-ENST00000648857.1:1224-ENST00000238081.8:39482|63
ASVAGLGAR
>ENST00000255381.2|SNV-17344-G-A|7
ELEEISERLK
>ENST00000468472.1|SNV-2107-G-C|2
QCEQAGSAAPSVFSRTR
>ENST00000259008.7|SNV-54773-C-A|6
INSFSPQK
>ENST00000550763.1|SNV-31784-C-G|2
ASASFKFEDFQVAQCR
>ENST00000320574.10|SNV-38389-C-T|4
LWALVGSDLHCIRLSIPCVFYVNQR
>ENST00000391429.1|SNV-256-C-T|6
KRILDYNEVFNALR
>ENST00000671877.1|SNV-472933-G-A|8
MERNPLEAKSPYTMYSETVELLR
>ENST00000548372.5|SNV-13172-G-T|2
AGQYVIPEVFLFFQNQLFRGNR
>ENST00000259371.6|SNV-206398-G-T|3
QQSSSSKWDSPELKPRAVHK
>ENST00000473987.2|SNV-2729-G-C|9
SASQVKDVFRFIDNDQSR
>ENST00000647821.1|SNV-37683-G-T|2
KQMAELEEKILA
>ENST00000360731.7|SNV-1061-C-G|3
ADGGEDR
>ENST00000526409.5|SNV-14864-T-C|1
SPSFAQLEGSAGAAPRVAPGTR
>ENST00000577532.5|SNV-850-A-G|1
EAFDGSFEVNLRAVIQVSQIVAR
>ENST00000523520.1|INDEL-29234-C-CCGG|6
TAPTWAGETACALRPAAVPP
>ENST00000467892.1|SNV-1404236-G-A|11
CMIMMKMTDFTRGK
>FUSION-ENST00000648857.1:1224-ENST00000238081.8:39482|23
DSELLDK
>ENST00000448493.7|SNV-257144-G-A|1
KIRTVLMATAQMK
>FUSION-ENST00000648857.1:1224-ENST00000238081.8:39482|97
CIQEVLISPPK
>ENST00000265362.9|SNV-432221-C-T|2
LENSHFENGRGKSSYDPK
>ENST00000255324.10|SNV-67768-G-A|1
EKAQDKFMTCSVIK
>ENST00000279178.4|SNV-368-C-A|1
FQILQTVFLSIFAVAT
>ENST00000293549.4|SNV-1364-C-T|6
NRRWNCPTASGPHLFGK
>ENST00000266581.4|SNV-983-C-T|2
SLRVHTLPTLFGAVVRPGCR
>ENST00000431078.1|SNV-747701-C-T|3
ETSLQVDNLPRSTRETSEEGHF
>FUSION-ENST00000482827.1:614-ENST00000629221.1:32055|3
GQHSCLICEPIR
>ENST00000565501.1|SNV-19893-C-T|1
EVTIFLFKEKAS
>ENST00000370460.7|SNV-472933-G-A|1
NPLEAKSPYTMYSETVELLRYAMR
>ENST00000552943.5|SNV-988-G-A|4
TTKSSVCLSPTSSRNLSLRPR
>ENST00000379687.7|INDEL-40510-A-AA|3
EGIYRCCHR
>ENST00000467892.1|SNV-1404236-G-A|12
MCMIMMKMTDFTRGK
>ENST00000639378.1|SNV-319-C-T|3
NPKEHLSSPVYIWDLARYYVNK
>ENST00000408999.4|SNV-45293-C-T|2
QVCIVMRR
>ENST00000374762.4|SNV-144-C-T|5
MLVLRSGLTKVLASR
>ENST00000572680.1|SNV-13166-C-T|1
DPLPLLLENLLTLTSVQPNLSGSLR
>ENST00000656513.1|SNV-29373-G-A|2
DQLALWLSGIWRQESQVDR
>FUSION-ENST00000648857.1:1224-ENST00000238081.8:39482|34
KLAEPAFGNATCTSGGVEPGGR
>ENST00000199706.13|SNV-2733-C-T|4
LARQDSQLHPEDPERR
>ENST00000469480.1|SNV-14970-T-C|1
SPSVSLGSLVED
>ENST00000564978.5|SNV-7953-C-T|3
RKSEPLQSVVDHMATHFGVSPSR
>FUSION-ENST00000648857.1:1224-ENST00000238081.8:39482|36
LPAVGGAGDSGGR
>ENST00000366574.7|SNV-741654-T-C|1
GAISKRDFHK
>ENST00000392929.6|SNV-51128-G-A|10
SQGCTNREHFSLSTAFKEAMR
>ENST00000550722.5|SNV-169828-A-G|1
TEGAPPPPGQPAKGRVYFTYCGQR
>FUSION-ENST00000475789.1:7623-ENST00000405243.1:39117|3
ISLYSDSIKK
>ENST00000231136.3|SNV-420-G-A|3
VGELASRSARVVFK
>ENST00000381130.3|SNV-8520-G-A|2
LLSDCQASKTPELHR
>ENST00000649063.2|SNV-9341-A-C|1
SEQEGSTLSVISAPSSAGRLLPPR
>ENST00000257627.4|SNV-2729-G-C|9
MSASQVKDVFRFIDNDQSR
>ENST00000341735.5|SNV-16150-C-T|4
FLPPSLAPAGQSLTKIETLRLVIR
>ENST00000480537.5|SNV-2471-C-T|6
CCLTSTSGRFMTAMAGKG
>ENST00000264156.3|SNV-3657-G-A|1
YLQLAEELIHPER
>ENST00000467892.1|SNV-1404236-G-A|1
KMTDFTRGK
>ENST00000308378.7|SNV-124843-G-T|3
KQLLAEFLAHSGFGSIIMSTDKMNR
>ENST00000523520.1|INDEL-29234-C-CCGG|1
RQSLHDHGHHDHGPLLHRVR
>ENST00000466702.1|INDEL-40510-A-AA|1
KKEVLIV
>ENST00000425468.6|SNV-8255-C-T|3
SFNRHCNLICHQKIHTVAELV
>ENST00000480537.5|SNV-2471-C-T|3
MTAMAGK
>FUSION-ENST00000648857.1:1224-ENST00000238081.8:39482|93
MEASDDSGSRTLNQMPELR
>FUSION-ENST00000648857.1:1224-ENST00000238081.8:39482|102
LVGRFQLLYSQVR
>ENST00000436790.6|SNV-26547-T-G|5
MSQSSKSVTR
>ENST00000378540.8|SNV-50092-G-C|6
SCASCLQKISQICLLR
>ENST00000478328.1|SNV-3914-G-A|8
MNHTWEILMSNEHETQAVVR
>ENST00000396560.6|SNV-104805-T-A|4
TDQMVFHLETNSKSESHDK
>ENST00000288986.6|INDEL-83877-C-CA|4
INGMVGLVPKK
>ENST00000335185.9|SNV-118735-G-A|6
EDYHKQLSEIEKYYATITGQFELVK
>ENST00000485376.5|SNV-38605-G-A|2
DDNLSKVAAFR
>ENST00000483123.1|SNV-481-A-T|1
EPPRLASLKQ
>ENST00000288986.6|INDEL-83877-C-CA|5
KINGMVGLVPKK
>ENST00000313654.13|SNV-260604-G-A|1
GIYFSEEGGHVVLAHSVLLRPEFK
>ENST00000260184.11|SNV-115965-T-C|2
TYASYYRMEKVLR
>ENST00000563448.1|SNV-77098-C-T|1
VFVIFSAVWLKIPHISYCILQ
>ENST00000304494.9|SNV-20521-T-G|8
MEPAAGSSMEPSADWR
>ENST00000460417.5|SNV-30649-A-G|5
MTSAIRPLTSSTCSTTSSRRGGSAR
>ENST00000537017.1|SNV-10159-C-T|1
NSSHHLWVTINGLAFKHNTWK
>ENST00000457331.1|SNV-128271-G-T|1
SGAPQGGC
>FUSION-ENST00000648857.1:1224-ENST00000238081.8:39482|47
APGEPQLDVTGGAEHGSGPEAR
>ENST00000541300.5|SNV-8815-T-A|2
SSKSAEDLTEGSYDDVLNAEQLQK
>ENST00000352767.7|SNV-8435-A-G|5
YDREFLLGFQFIFASMQKPEGLPR
>ENST00000366553.2|SNV-5687-A-G|3
MCAVFGGICCLR
>ENST00000260184.11|SNV-115965-T-C|5
NESAVIVAPTSSGKTYASYYRMEK
>ENST00000303545.4|SNV-246-C-G|2
MAAVGAPQQQVR
>ENST00000261383.3|SNV-38663-G-A|1
EPSMHAAATAMAELK
>FUSION-ENST00000648857.1:1224-ENST00000238081.8:39482|67
GPNQTWASRQR
>ENST00000378540.8|SNV-50092-G-C|13
MRILSAENIPNLPPAGGLAGK
>ENST00000476376.5|SNV-124843-G-T|3
SDFGIYIRSNFWLNFWLIVDLDR
>ENST00000287908.7|SNV-64893-T-G|1
GKIILFLPCISRK
>ENST00000400454.6|SNV-551072-C-T|1
AVILNCSAEGYLVPTIVWKFSK
>FUSION-ENST00000648857.1:1224-ENST00000238081.8:39482|42
QPASGCGWCGGQR
>FUSION-ENST00000648857.1:1224-ENST00000238081.8:39482|28
TRASAPTR
>ENST00000425468.6|SNV-8255-C-T|1
HCNLICHQKIHTVAELV
>ENST00000381902.6|SNV-10159-C-T|2
NSSHHLWVTINGLAFKHK
>ENST00000392929.6|SNV-51128-G-A|6
MHEQGTLQPFDCLQR
>ENST00000352767.7|SNV-8435-A-G|2
ISDVVLDKANK
>ENST00000590224.5|INDEL-55169-G-GA|3
KGETDIEEEEHTGTAGVPRSR
>ENST00000467892.1|SNV-1404236-G-A|14
MCMIMMKMTDFTR
>ENST00000374762.4|SNV-144-C-T|1
VLASRTLAPQVCSSFATGPR
>ENST00000466387.5|SNV-1404236-G-A|5
QMCMIMMK
>ENST00000318493.11|SNV-26939-C-T|2
APAVLAPGILVLLFILVQR
>ENST00000400331.10|SNV-63177-C-T|3
LTKQQMEAYEISHR
>FUSION-ENST00000648857.1:1224-ENST00000238081.8:39482|65
VARASVAGLGAR
>ENST00000469480.1|SNV-14970-T-C|2
RSPSVSLGSLVED
>ENST00000413171.6|SNV-55927-G-A|4
IRMGSHSR
>ENST00000587635.5|INDEL-55169-G-GA|31
KGETDIEEEEHTAQRSAQELPLVEK
>ENST00000368145.2|SNV-2975-G-A|1
YIAICNPLRYQMIMTPR
>ENST00000478355.5|SNV-1843-C-G|5
LERADPPKTHVTHHPVFDYEATLR
>ENST00000427468.6|SNV-3273-G-A|7
DCSSIPGAAGTCKETFNVYYLK
>ENST00000231136.3|SNV-420-G-A|4
VGELASRSAR
>FUSION-ENST00000648857.1:1224-ENST00000238081.8:39482|64
QRRRPDALEGLLASSRPPIPR
>ENST00000314332.5|SNV-77-G-A|3
KAMTKAQK
>ENST00000361217.9|SNV-3657-A-G|2
SANLAPPGPGHPRTYLTYR
>ENST00000506372.5|SNV-1092493-A-T|2
EMGVCGPALQKPSCPR
>FUSION-ENST00000475789.1:7623-ENST00000405243.1:39117|4
ISLYSDSIK
>ENST00000466387.5|SNV-1404236-G-A|6
WDDSGNDIIVLAKQMCMIMMK
>ENST00000555385.1|SNV-84583-A-G|2
ARDLEETASSSEGEEV
>ENST00000575612.1|SNV-22-C-T|3
LGSLGSAAFTHCR
>ENST00000392929.6|SNV-51128-G-A|13
MSQGCTNREHFSLSTAFK
>ENST00000253506.9|INDEL-55169-G-GA|5
GREEDGPVWPQLPAGLQGHFR
>ENST00000379554.7|SNV-133543-T-C|2
RLAGVCPEGLQDSDLQQLVQPR
>ENST00000467892.1|SNV-1404236-G-A|9
IMMKMTDFTR
>ENST00000288221.11|SNV-328831-G-A|5
KESKLLALQTK
>ENST00000563448.1|SNV-77098-C-T|3
CAKVFVIFSAVWLKIPHISYCILQ
>ENST00000395310.7|SNV-26547-T-G|3
KNEPIIKVSDQSNR
>ENST00000392929.6|SNV-51128-G-A|9
EHFSLSTAFK
>ENST00000538784.2|SNV-7713-C-T|1
PEVSIVPLLELTAYEIFERDLKK
>ENST00000565501.1|SNV-19893-C-T|5
KEVTIFLFK
>ENST00000366574.7|SNV-741588-T-A|1
FFDMYLKLKDLTSSDTFK
>ENST00000465261.6|SNV-236081-C-G|3
SHSPSASQSGSQLRNSVLR
>ENST00000647821.1|SNV-37683-G-T|1
QMAELEEKILA
>ENST00000199706.13|SNV-2733-C-T|3
QDSQLHPEDPER
>ENST00000259008.7|SNV-54773-C-A|1
HPGHCSRCCCSTKQGNSQESSNTIK
>ENST00000483123.1|SNV-481-A-T|9
MRFSHLSLPKCWDYR
>ENST00000216259.8|SNV-5819-C-A|3
GNFIEFR
>ENST00000649046.1|SNV-180265-C-T|4
LYWLDARLDGLFVSDFNGGHR
>ENST00000513520.1|SNV-2107-G-C|7
MRQCEQAGSAAPSVFSR
>ENST00000466387.5|SNV-1404236-G-A|4
QMCMIMMKMTDFTR
>ENST00000293549.4|SNV-1364-C-T|3
WNCPTASGPHLFGK
>ENST00000413592.5|SNV-20226-C-T|3
IRSLSEEVKIGAHGKPVIFLHSK
>ENST00000563576.5|SNV-75610-C-A|2
VVNANQNASQNVPGKR
>ENST00000400331.10|SNV-63177-C-T|2
QQMEAYEISHR
>ENST00000397560.7|SNV-57853-T-G|5
FPFFEAICWFVAKNVLETLK
>FUSION-ENST00000648857.1:1224-ENST00000238081.8:39482|49
WAPGRFLQLL
>ENST00000472100.5|SNV-22708-C-G|3
SDIVDWLDEDR
>FUSION-ENST00000648857.1:1224-ENST00000238081.8:39482|30
IFPVGGAGGKRGLR
>ENST00000478328.1|SNV-3914-G-A|6
MNHTWEILMSNEHETQAVVRLK
>ENST00000483123.1|SNV-481-A-T|4
CWDYRREPPR
>ENST00000476376.5|SNV-124843-G-T|1
SNFWLNFWLIVDLDRLLCLLIR
>ENST00000644935.1|SNV-37376-G-C|5
QSSPAPSRQVTMLPAKQPELTR
>FUSION-ENST00000648857.1:1224-ENST00000238081.8:39482|75
LLVRPGQVAGPQAAFYSSFNKMDSR
>ENST00000333891.14|SNV-212079-C-T|1
FAEELEWERQEIQRF
>ENST00000400331.10|SNV-63177-C-T|4
LVRLTKQQMEAYEISHR
>FUSION-ENST00000648857.1:1224-ENST00000238081.8:39482|41
QPASGCGWCGGQRRPEAG
>ENST00000649315.1|SNV-9341-A-C|3
DRSEQEGSTLSVISAPSSAGR
>ENST00000550722.5|SNV-169828-A-G|2
TEGAPPPPGQPAKGR
>ENST00000479922.6|SNV-47790-G-C|2
MVFSATRQL
>ENST00000293549.4|SNV-1364-C-T|5
RWNCPTASGPHLFGK
>ENST00000434748.2|SNV-92548-C-T|2
EGFSVHGLPSPHEAWNR
>ENST00000357258.8|SNV-796518-G-C|1
SNEVEMHSTVITVSNSSDK
>ENST00000328236.9|SNV-34989-A-C|2
DTKPNPKAR
>ENST00000638788.1|SNV-10382-G-A|1
TSQPEGEAGVGVETPMGPPR
>ENST00000562977.1|SNV-7953-C-T|1
ATHFGVSPSR
>ENST00000567501.1|SNV-8137-G-A|1
GLHGHHQLGEHLLLSVRRGLQWL
>ENST00000270879.8|SNV-3937-G-A|4
QDGSVDFFRSWSSYRAGFGNQESK
>ENST00000483123.1|SNV-481-A-T|5
FSHLSLPKCWDYRR
>FUSION-ENST00000648857.1:1224-ENST00000238081.8:39482|83
MSPPSHLSTLGR
>ENST00000396560.6|SNV-104805-T-A|1
SESHDKRQSDNILCSEDSGFVPVEK
>ENST00000400454.6|SNV-766944-G-A|5
LENLKCGTWYKFTLTTQNGVGPGR
>ENST00000513520.1|SNV-2107-G-C|4
RQCEQAGSAAPSVFSRTR
>ENST00000379554.7|SNV-133543-T-C|1
LAGVCPEGLQDSDLQQLVQPR
>ENST00000483123.1|SNV-481-A-T|7
FSHLSLPK
>ENST00000324803.6|MNV-3273-GC-G|1
AHVECPPAHTCQRGVPA
>ENST00000548372.5|SNV-13172-G-T|4
AGQYVIPEVFLFFQNQLFR
>FUSION-ENST00000648857.1:1224-ENST00000238081.8:39482|85
MPELRSKGSSR
>ENST00000550763.1|SNV-31784-C-G|1
ASASFKFEDFQVAQCRK
>ENST00000555385.1|SNV-84583-A-G|1
DLEETASSSEGEEV
>ENST00000395310.7|SNV-26547-T-G|2
NEPIIKVSDQSNR
>FUSION-ENST00000648857.1:1224-ENST00000238081.8:39482|76
LLVRPGQVAGPQAAFYSSFNK
>FUSION-ENST00000648857.1:1224-ENST00000238081.8:39482|26
TRASAPTRDSELLDK
>ENST00000243347.5|SNV-8470-C-T|4
KIGFYVCAAGWMAK
>ENST00000565501.1|SNV-19893-C-T|4
KEVTIFLFKEK
>ENST00000320574.10|SNV-38389-C-T|3
LSIPCVFYVNQR
>ENST00000542051.5|SNV-32510-C-T|3
YSHYNERDEIPYNDIALLK
>ENST00000253506.9|INDEL-55169-G-GA|6
MLPALSSGAASGGEAEHGQLSGRGR
>ENST00000324803.6|MNV-3273-GC-G|8
AHVECPPAHTCRCGVPACSHVPMR
>ENST00000040738.10|INDEL-30576-T-TT|1
IETESQLENGGLCAFRGREK
>ENST00000216259.8|SNV-5819-C-A|1
GNFIEFRNGMLNISPIGRSCTLEER
>ENST00000259371.6|SNV-206398-G-T|1
WDSPELKPRAVHK
>ENST00000474352.5|SNV-3211-C-A|3
RSSTCPAFTETQALR
>ENST00000393743.8|SNV-94482-G-A|3
ECEDSQLVSHLMSCKERR
>ENST00000496563.1|SNV-2191-C-A|1
MGAAASP
>ENST00000257627.4|SNV-2729-G-C|5
FIDNDQSRYLDEEELK
>ENST00000538345.1|SNV-28610-C-T|3
GPALLCGWR
>ENST00000259008.7|SNV-54773-C-A|7
LNSPLEKINSFSPQKHPGHCSR
>ENST00000393276.7|SNV-68269-C-T|2
SETFSFVLTGEDGSWWFGYCK
>ENST00000480537.5|SNV-2471-C-T|1
TAMAGKG
>ENST00000427468.6|SNV-3273-G-A|3
TEADLGR
>ENST00000199706.13|SNV-2733-C-T|6
GMLLRLARQDSQLHPEDPER
>ENST00000448493.7|SNV-257144-G-A|3
HTSFSSDVKDLTKK
>ENST00000523520.1|INDEL-29234-C-CCGG|2
RQSLHDHGHHDHGPLLHR
>ENST00000550722.5|SNV-169828-A-G|3
TEGAPPPPGQPAK
>ENST00000457331.1|SNV-128271-G-T|6
MQLHPCPELPR
>ENST00000255324.10|SNV-67768-G-A|2
FKEKAQDK
>ENST00000261383.3|SNV-38663-G-A|5
FSFTAAAADRQCVKAAEPR
>ENST00000490531.3|SNV-3184-C-T|1
IVMGEETCQALLSSRAARTALR
>ENST00000523520.1|INDEL-29234-C-CCGG|5
ERQPVPSDRR
>ENST00000393743.8|SNV-94482-G-A|4
ECEDSQLVSHLMSCKER
>ENST00000321660.2|SNV-2315-G-C|1
MLVIVLAGRPVYQDQQER
>ENST00000265631.10|SNV-150654-C-T|4
YEGFFGLYRGLLPQLLGVALEKAIK
>ENST00000255381.2|SNV-17344-G-A|3
EAGGATSAQIEMNK
>ENST00000367081.7|SNV-95618-G-A|4
ACKNLAYEEEKK
>ENST00000397560.7|SNV-57853-T-G|2
NVLETLKELR
>ENST00000392929.6|SNV-51128-G-A|3
HEQGTLQPFDCLQRSNER
>ENST00000378540.8|SNV-50092-G-C|5
ISQICLLR
>ENST00000478328.1|SNV-3914-G-A|3
SNEHETQAVVR
>ENST00000496634.2|SNV-14864-T-C|5
DASRLEPSINAEPLIR
>ENST00000584775.5|SNV-123534-G-A|2
EQGVVIDSLKLSK
>FUSION-ENST00000648857.1:1224-ENST00000238081.8:39482|87
TLNQMPELRSKGSSR
>ENST00000644935.1|SNV-37376-G-C|2
QPELTRR
>ENST00000592619.5|SNV-101618-G-A|2
TLPPRPNWQFK
>ENST00000398705.7|SNV-151343-G-T|4
FERNNTDTFNFPDMLSFGHLCK
>ENST00000265825.6|SNV-3914-G-A|5
SLGRRQTWEILMSNEHETQAVVR
>ENST00000253506.9|INDEL-55169-G-GA|10
KGETDIEEEEHTGTAGVPR
>ENST00000479922.6|SNV-47790-G-C|3
MVFSATR
>ENST00000543431.5|SNV-51497-C-T|2
KSEAAVGAEVSMTSPG
>ENST00000194152.4|SNV-1781-G-A|1
VGASNRGSPALSSEALVR
>ENST00000396560.6|SNV-104805-T-A|2
SESHDKR
>ENST00000352767.7|SNV-8435-A-G|6
RYDREFLLGFQFIFASMQKPEGLPR
>ENST00000555385.1|SNV-84583-A-G|4
PIVMARDLEETASSSEGEEV
>ENST00000564978.5|SNV-7953-C-T|4
MRKSEPLQSVVDHMATHFGVSPSR
>ENST00000391429.1|SNV-256-C-T|1
ILDYNEVFNALRRALR
>ENST00000490072.5|SNV-150654-C-T|8
KASLDCIEVCCHSYWELP
>ENST00000391429.1|SNV-256-C-T|2
ILDYNEVFNALRR
>ENST00000270879.8|SNV-3937-G-A|1
FWLGNENLHQLTLQGNWELR
>ENST00000478355.5|SNV-1843-C-G|1
CWSARTPPRHT
>ENST00000474352.5|SNV-3211-C-A|2
SSTCPAFTETQALR
>ENST00000253506.9|INDEL-55169-G-GA|7
MLPALSSGAASGGEAEHGQLSGR
>ENST00000396560.6|SNV-104805-T-A|7
KTDQMVFHLETNSK
>ENST00000671877.1|SNV-472933-G-A|4
MWQCHGTQPSGSK
>ENST00000288986.6|INDEL-83877-C-CA|2
KLCYRYAE
>ENST00000671877.1|SNV-472933-G-A|10
MERNPLEAK
>ENST00000288221.11|SNV-328831-G-A|3
ESKLLALQTKLETLSNQNSDCK
>ENST00000538345.1|SNV-28610-C-T|4
DRGPALLCGWRK
>ENST00000538784.2|SNV-7713-C-T|5
PEVSIVPLLELTAYEIFER
>ENST00000040738.10|INDEL-30576-T-TT|2
IETESQLENGGLCAFRGR
>ENST00000378540.8|SNV-50092-G-C|7
MSCASCLQKISQICLLR
>FUSION-ENST00000648857.1:1224-ENST00000238081.8:39482|25
ASAPTRDSELLDK
>ENST00000490882.5|SNV-110516-C-T|1
YTPTQQGNMQVLVTYGGDPILK
>ENST00000352767.7|SNV-8435-A-G|4
EFLLGFQFIFASMQKPEGLPR
>ENST00000472616.1|SNV-57853-T-G|5
AKNVLETLK
>ENST00000409404.6|SNV-2856-G-A|1
DLPVGTVIAWLETHDPDLGLGGQVR
>ENST00000265631.10|SNV-150654-C-T|1
GLLPQLLGVALEKAIKLTVNDFVR
>ENST00000524871.6|SNV-1320234-G-A|4
WEQQGSQVSLGWEPVIPLANK
>ENST00000398705.7|SNV-151343-G-T|2
NNTDTFNFPDMLSFGHLCK
>ENST00000666534.1|SNV-103357-G-A|2
LSHIRHFLFLLFWTTYLH
>ENST00000666534.1|SNV-103357-G-A|1
HFLFLLFWTTYLH
>FUSION-ENST00000648857.1:1224-ENST00000238081.8:39482|37
GSRLPAVGGAGDSGGRK
>ENST00000310521.6|SNV-12040-C-G|1
SQDPKKR
>ENST00000259371.6|SNV-206398-G-T|5
LRQQSSSSKWDSPELKPR
>FUSION-ENST00000648857.1:1224-ENST00000238081.8:39482|39
PRGSRLPAVGGAGDSGGR
>ENST00000376828.6|SNV-1843-C-G|1
EMLERADPPK
>ENST00000388887.7|SNV-161783-G-A|2
VSCSCQKR
>ENST00000313135.3|SNV-477-G-C|3
EWHFGDVGCRVLFR
>FUSION-ENST00000648857.1:1224-ENST00000238081.8:39482|72
MDSRGPNQTWASRQR
>ENST00000392114.6|SNV-11711-C-T|2
WTAFNRTSGLGK
>ENST00000490072.5|SNV-150654-C-T|6
ASLDCIEVCCHSYWELP
>ENST00000374487.6|SNV-36058-G-A|2
MLEGLGIHTDVNLQK
>ENST00000483123.1|SNV-481-A-T|6
FSHLSLPKCWDYR
>ENST00000496634.2|SNV-14864-T-C|1
LEPSINAEPLIRTARGECGGSTAR
>ENST00000335185.9|SNV-118735-G-A|3
YYATITGQFELVK
>ENST00000391429.1|SNV-256-C-T|4
RILDYNEVFNALRR
>ENST00000588770.5|SNV-260604-G-A|1
SSWLTLYC
>ENST00000480537.5|SNV-2471-C-T|4
FMTAMAGKG
>ENST00000369630.7|SNV-3665-C-T|2
SVRCFRTCR
>FUSION-ENST00000648857.1:1224-ENST00000238081.8:39482|54
SPGDRGQAGLGGVGTHTSASRK
>ENST00000526409.5|SNV-14864-T-C|6
MRSPSFAQLEGSAGAAPR
>FUSION-ENST00000648857.1:1224-ENST00000238081.8:39482|31
IFPVGGAGGKR
>ENST00000378540.8|SNV-50092-G-C|12
RILSAENIPNLPPAGGLAGK
>ENST00000605286.5|SNV-7852-G-A|2
VRRPASASASEENPFPR
>ENST00000473733.5|SNV-30649-A-G|1
GGSARGRL
>ENST00000257897.7|SNV-14171-G-A|2
SQILASLQCCESSKVK
>ENST00000268124.10|SNV-13023-A-T|1
HPDYVEEGLYGAILPQVVTAGTITR
>ENST00000253506.9|INDEL-55169-G-GA|2
GESPRWPPCLGDGSEN
>ENST00000649063.2|SNV-9341-A-C|2
SEQEGSTLSVISAPSSAGR
>ENST00000520114.1|SNV-4593-G-A|3
WAKCSGWR
>ENST00000322940.11|SNV-92-C-T|2
MVTEPEAAEPVVPSLVDRYFTR
>ENST00000408999.4|SNV-45293-C-T|1
QVCIVMRRDQVLK
>FUSION-ENST00000648857.1:1224-ENST00000238081.8:39482|32
IFPVGGAGGK
>ENST00000341735.5|SNV-16150-C-T|3
IETLRLVIR
>FUSION-ENST00000648857.1:1224-ENST00000238081.8:39482|73
MDSRGPNQTWASR
>ENST00000413171.6|SNV-55927-G-A|2
MGSHSRCSRP
>ENST00000383168.9|SNV-9503-A-G|1
SQVETDDLILKPGVVHVIDVGR
>ENST00000472158.5|INDEL-40510-A-AA|1
LETCPTNSPSSLSNFNGFK
>FUSION-ENST00000648857.1:1224-ENST00000238081.8:39482|33
LAEPAFGNATCTSGGVEPGGR
>ENST00000378540.8|SNV-50092-G-C|3
ISQICLLREVLLASVMLLKLFIVD
>ENST00000471714.5|SNV-67139-G-A|2
LEGLLLRYGSNVSPNQYFPLPAEGK
>ENST00000605286.5|SNV-7852-G-A|1
RPASASASEENPFPR
>ENST00000438773.4|SNV-7733-C-T|1
ILLLCVPFEKKDFVGLDTDSR
>ENST00000370460.7|SNV-472933-G-A|2
NPLEAKSPYTMYSETVELLR
>ENST00000228264.10|SNV-28610-C-T|1
GQVTGALLFSVVGGK
>ENST00000517825.1|SNV-5351-G-A|1
IRKYAEFS
>ENST00000636099.1|SNV-227264-G-A|2
SHSTEPLPKLNNKER
>ENST00000482071.1|INDEL-83877-C-CA|2
TMLPLCR
>ENST00000461401.1|SNV-10382-G-A|1
AYCGPQVGVGLVPQGGLK
>ENST00000261383.3|SNV-38663-G-A|4
QCVKAAEPR
>FUSION-ENST00000648857.1:1224-ENST00000238081.8:39482|69
SWRVARASVAGLGAR
>ENST00000473341.5|SNV-4935-G-T|3
AGKNCRNIHSLTTEHNLSVLR
>ENST00000261383.3|SNV-38663-G-A|2
AAEPREPSMHAAATAMAELK
>ENST00000259008.7|SNV-54773-C-A|3
HPGHCSR
>ENST00000587635.5|INDEL-55169-G-GA|29
GETDIEEEEHTAQRSAQELPLVEK
>ENST00000348261.11|SNV-47353-G-A|1
NTCINWNQYYNVCR
>ENST00000367081.7|SNV-95618-G-A|5
ACKNLAYEEEK
>ENST00000393743.8|SNV-94482-G-A|1
RVAISPFVCLSGNFDDDLLR
>ENST00000524871.6|SNV-1320234-G-A|3
SEVVGYK
>ENST00000288221.11|SNV-328831-G-A|6
QELSKKESK
>ENST00000456053.5|SNV-93012-G-T|4
FVSLTVDDSLCHTSLSVAR
>FUSION-ENST00000648857.1:1224-ENST00000238081.8:39482|24
ASAPTRDSELLDKYLIANATNPESK
>FUSION-ENST00000648857.1:1224-ENST00000238081.8:39482|58
RPDALEGLLASSRPPIPR
>ENST00000265631.10|SNV-150654-C-T|6
VLRYEGFFGLYRGLLPQLLGVALEK
>ENST00000409404.6|SNV-2856-G-A|2
VFLDDVNDCSPAFIPSSYSVKVLK
>ENST00000433722.6|INDEL-23573-A-AA|2
EVPLEEEMLIQSEKKNTIIED
>ENST00000671877.1|SNV-472933-G-A|1
WQCHGTQPSGSKVPIHHVL
>ENST00000418664.2|SNV-44146-C-T|5
SGSRSGSCSGSR
>ENST00000367081.7|SNV-95618-G-A|6
THSLEICIKACKNLAYEEEK
>ENST00000265631.10|SNV-150654-C-T|2
GLLPQLLGVALEKAIK
>ENST00000478355.5|SNV-1843-C-G|3
RCWSARTPPR
>ENST00000231136.3|SNV-420-G-A|5
DLGLRVGELASRSAR
>ENST00000356120.8|SNV-4379-G-A|4
ERGPSLGSSGPQFCASR
>ENST00000538345.1|SNV-28610-C-T|5
DRGPALLCGWR
>ENST00000216259.8|SNV-5819-C-A|4
RGNFIEFRNGMLNISPIGR
>ENST00000434623.6|MNV-550411-TCCCCCGGAGTCTCCTGGA-T|6
MRWPQPGAAARLPPESPGPPER
>FUSION-ENST00000648857.1:1224-ENST00000238081.8:39482|29
MTRASAPTR
>ENST00000649046.1|SNV-180265-C-T|3
LYWLDARLDGLFVSDFNGGHRR
>ENST00000366574.7|SNV-741588-T-A|4
QMVDMLVESSNNVEMILKFFDMYLK
>FUSION-ENST00000648857.1:1224-ENST00000238081.8:39482|21
DSELLDKYLIANATNPESKVFYLK
>ENST00000322940.11|SNV-92-C-T|1
VTEPEAAEPVVPSLVDRYFTR
>ENST00000199706.13|SNV-2733-C-T|5
LARQDSQLHPEDPER
>ENST00000243347.5|SNV-8470-C-T|1
IGFYVCAAGWMAKGR
>ENST00000358465.7|SNV-83959-C-T|2
CDPVLAANGAIR
>ENST00000496634.2|SNV-14864-T-C|2
LEPSINAEPLIRTAR
>ENST00000356120.8|SNV-4379-G-A|5
QTAWFPAPYLEEAAPGQGRER
>ENST00000401548.8|SNV-94916-C-G|1
FLLFTVLDAGENSFLRPEILR
>ENST00000335185.9|SNV-118735-G-A|5
QLSEIEKYYATITGQFELVK
>ENST00000467892.1|SNV-1404236-G-A|5
MKMTDFTR
>ENST00000257627.4|SNV-2729-G-C|3
YLDEEELK
>ENST00000483123.1|SNV-481-A-T|10
RFSHLSLPK
>ENST00000392929.6|SNV-51128-G-A|2
MHEQGTLQPFDCLQRSNERER
>ENST00000314332.5|SNV-77-G-A|2
AMTKAQK
>FUSION-ENST00000475789.1:7623-ENST00000405243.1:39117|10
ERISLYSDSIK
>ENST00000419807.5|SNV-50092-G-C|2
ILSAENIPNLPPAGGLAGK
>ENST00000413171.6|SNV-55927-G-A|1
GSHSRCSRP
>ENST00000265825.6|SNV-3914-G-A|4
RQTWEILMSNEHETQAVVR
>ENST00000381130.3|SNV-8520-G-A|3
LLSDCQASK
>ENST00000341735.5|SNV-16150-C-T|2
LVIRYIGHLSAVLGLSEESLQCR
>ENST00000438773.4|SNV-7733-C-T|5
SGDKILLLCVPFEK
>ENST00000467892.1|SNV-1404236-G-A|2
KMTDFTR
>ENST00000257627.4|SNV-2729-G-C|1
YLDEEELKFFLQKFESGAR
>ENST00000358465.7|SNV-83959-C-T|3
ARCDPVLAANGAIRFHCDPTFWAK
>ENST00000467892.1|SNV-1404236-G-A|13
CMIMMKMTDFTR
>ENST00000480537.5|SNV-2471-C-T|7
CCLTSTSGRFMTAMAGK
>ENST00000538345.1|SNV-28610-C-T|2
GPALLCGWRK
>ENST00000259371.6|SNV-206398-G-T|4
QQSSSSKWDSPELKPR
>ENST00000527646.5|SNV-19082-G-A|2
MGGLCQVAAAYQELFAAQGPAGAEK
>FUSION-ENST00000648857.1:1224-ENST00000238081.8:39482|59
GSGPGAGGGGGSVPR
>ENST00000320574.10|SNV-38389-C-T|2
LSIPCVFYVNQRVAK
>ENST00000199706.13|SNV-2733-C-T|1
QDSQLHPEDPERRAAIYDK
>ENST00000480537.5|SNV-2471-C-T|10
HMKCCLTSTSGRFMTAMAGK
>ENST00000587635.5|INDEL-55169-G-GA|32
KGETDIEEEEHTAQR
>ENST00000461177.1|SNV-144-C-T|1
VLASRTLAPQIILLIELKFGKP
>ENST00000253506.9|INDEL-55169-G-GA|4
EEDGPVWPQLPAGLQGHFR
>ENST00000243347.5|SNV-8470-C-T|3
KIGFYVCAAGWMAKGR
>ENST00000397560.7|SNV-57853-T-G|3
NVLETLK
>ENST00000538784.2|SNV-7713-C-T|2
MPEVSIVPLLELTAYEIFERDLKK
>ENST00000672923.1|SNV-13023-A-T|3
MLRKASMGPSCPK
>ENST00000564978.5|SNV-7953-C-T|1
SEPLQSVVDHMATHFGVSPSR
>ENST00000366553.2|SNV-5687-A-G|1
MCAVFGGICCLRHKVQCFVVDK
>ENST00000257897.7|SNV-14171-G-A|3
SQILASLQCCESSK
>ENST00000485376.5|SNV-38599-G-A|2
NDDLSKVAAFR
>ENST00000587635.5|INDEL-55169-G-GA|30
GETDIEEEEHTAQR
>ENST00000366553.2|SNV-5687-A-G|2
MCAVFGGICCLRHK
>FUSION-ENST00000648857.1:1224-ENST00000238081.8:39482|86
MPELRSK
>ENST00000255381.2|SNV-17344-G-A|2
EAGGATSAQIEMNKK
>ENST00000328236.9|SNV-34989-A-C|1
SSVPASLAQLVTTSNASEVASGQK
>ENST00000526409.5|SNV-14864-T-C|2
SPSFAQLEGSAGAAPR
>ENST00000308378.7|SNV-124843-G-T|4
KQLLAEFLAHSGFGSIIMSTDK
>ENST00000420428.7|SNV-290946-T-G|1
GPDGNSKGGAFVK
>ENST00000548372.5|SNV-13172-G-T|3
MAGQYVIPEVFLFFQNQLFRGNR
>ENST00000243347.5|SNV-8470-C-T|2
IGFYVCAAGWMAK
>ENST00000472158.5|INDEL-40510-A-AA|3
ARQAKLETCPTNSPSSLSNFNGFK
>ENST00000335185.9|SNV-118735-G-A|1
YYATITGQFELVKENHEKLEQNVR
>ENST00000318493.11|SNV-26939-C-T|3
KAPAVLAPGILVLLFILVQR
>FUSION-ENST00000648857.1:1224-ENST00000238081.8:39482|81
MSPPSHLSTLGREPAASGQSR
>ENST00000457331.1|SNV-128271-G-T|5
QLHPCPELPR
>ENST00000366574.7|SNV-741654-T-C|2
EYDPDGKGAISKR
>ENST00000636099.1|SNV-227264-G-A|3
SHSTEPLPKLNNK
>ENST00000418664.2|SNV-44146-C-T|4
SGSRSGSCSGSRSGSR
>ENST00000376828.6|SNV-1843-C-G|4
AYLEGTCVEWLHRYLENGKEMLER
>ENST00000431078.1|SNV-747701-C-T|2
STRETSEEGHF
>ENST00000332830.9|SNV-37850-T-G|1
DGELICNGIPEESQMHR
>ENST00000265631.10|SNV-150654-C-T|3
GLLPQLLGVALEK
>ENST00000302328.8|SNV-148024-G-A|1
HHKMEASFEK
>ENST00000318493.11|SNV-26939-C-T|4
MKAPAVLAPGILVLLFILVQR
>ENST00000563576.5|SNV-75610-C-A|3
VVNANQNASQNVPGK
>ENST00000303545.4|SNV-246-C-G|1
AAVGAPQQQVR
>ENST00000458566.5|SNV-3211-C-A|1
GTEDPDYLATVDVDPK
>ENST00000361217.9|SNV-3657-A-G|1
SANLAPPGPGHPRTYLTYRR
>ENST00000471714.5|SNV-67139-G-A|4
FLRPSPNVKLEGLLLR
>FUSION-ENST00000475789.1:7623-ENST00000405243.1:39117|9
MERISLYSDSIKK
>ENST00000520164.6|SNV-5351-G-A|2
NPEICRVLLTHEVMCSR
>ENST00000278550.12|SNV-684219-G-A|1
DSTHIIPGENPFNGGHACVIR
>ENST00000257627.4|SNV-2729-G-C|8
DVFRFIDNDQSR
>FUSION-ENST00000648857.1:1224-ENST00000238081.8:39482|35
LPAVGGAGDSGGRK
>ENST00000476376.5|SNV-124843-G-T|4
MSDFGIYIRSNFWLNFWLIVDLDR
>ENST00000425468.6|SNV-8255-C-T|2
HCNLICHQK
>ENST00000541300.5|SNV-8815-T-A|1
SAEDLTEGSYDDVLNAEQLQK
>ENST00000322940.11|SNV-92-C-T|3
VTEPEAAEPVVPSLVDR
>ENST00000374762.4|SNV-144-C-T|2
SGLTKVLASRTLAPQVCSSFATGPR
>ENST00000392929.6|SNV-51128-G-A|11
MSQGCTNREHFSLSTAFKEAMR
>ENST00000467892.1|SNV-1404236-G-A|6
MMKMTDFTR
>ENST00000461401.1|SNV-10382-G-A|2
MAYCGPQVGVGLVPQGGLK
>ENST00000381130.3|SNV-8520-G-A|4
NDHCYHPLNHGFHYFYGVPFR
>ENST00000647717.1|SNV-195213-C-T|6
NFCRISVQATSR
>ENST00000636099.1|SNV-227264-G-A|4
VRSHSTEPLPKLNNK
>ENST00000372648.10|SNV-18688-G-A|1
WLTLLLSQEFLLPDIIR
>ENST00000335185.9|SNV-118735-G-A|2
YYATITGQFELVKENHEK
>ENST00000467892.1|SNV-1404236-G-A|7
IMMKMTDFTRGK
>ENST00000253506.9|SNV-55176-A-G|2
GETDIGRR
>ENST00000563576.5|SNV-75610-C-A|4
IATAAKVVNANQNASQNVPGKR
>ENST00000392929.6|SNV-51128-G-A|1
HEQGTLQPFDCLQRSNERER
>ENST00000324803.6|MNV-3273-GC-G|2
AHVECPPAHTCQR
>ENST00000265631.10|SNV-150654-C-T|5
YEGFFGLYRGLLPQLLGVALEK
>ENST00000606893.5|SNV-49990-A-C|3
VITCGWDGLIKLWDS
>ENST00000671877.1|SNV-472933-G-A|3
WQCHGTQPSGSK
>FUSION-ENST00000648857.1:1224-ENST00000238081.8:39482|103
KLVGRFQLLYSQVR
>ENST00000393743.8|SNV-94482-G-A|5
FTGKECEDSQLVSHLMSCKER
>ENST00000485813.5|SNV-38151-G-A|1
VGSHRTA
>ENST00000379705.8|SNV-123645-G-A|3
ALASPSLIALSSEDPFLTAFQLSWK
>ENST00000565501.1|SNV-19893-C-T|8
FHIRPTMLFPSGQFLKKEVTIFLFK
>ENST00000395799.8|SNV-180646-A-T|4
VLSNSGWGQTPIKQNTAWDTESSPR
>ENST00000379687.7|INDEL-40510-A-AA|5
KKEGIYR
>ENST00000418664.2|SNV-44146-C-T|1
SGSCSGSRSGSRSGSR
>ENST00000361794.7|INDEL-39227-G-GA|2
KTKIISES
>ENST00000480409.1|SNV-882-C-T|1
EVAFDLEILK
>ENST00000389857.11|SNV-126801-G-A|3
LKEKIMDQYK
>ENST00000606893.5|SNV-49990-A-C|1
VSLNCGIHEINP
>ENST00000266581.4|SNV-983-C-T|3
MSLRVHTLPTLFGAVVRPGCR
>ENST00000304494.9|SNV-20521-T-G|6
MEPAAGSSMEPSADWRATAAAR
>ENST00000270879.8|SNV-3937-G-A|3
SWSSYRAGFGNQESK
>FUSION-ENST00000648857.1:1224-ENST00000238081.8:39482|82
SPPSHLSTLGR
>ENST00000304494.9|SNV-20521-T-G|5
EPAAGSSMEPSADWRATAAAR
>ENST00000283752.10|SNV-3273-G-T|1
TYLFLQEYLYAIKK
>ENST00000520114.1|SNV-4593-G-A|4
MWAKCSGWR
>FUSION-ENST00000648857.1:1224-ENST00000238081.8:39482|91
MEASDDSGSRTLNQMPELRSK
>ENST00000400454.6|SNV-766944-G-A|4
CGTWYKFTLTTQNGVGPGR
>ENST00000480008.1|SNV-15183-C-T|5
ALRTASLAMYLK
>ENST00000259008.7|SNV-54773-C-A|5
INSFSPQKHPGHCSR
>ENST00000220496.9|SNV-33729-C-T|1
ISWLEGQPQDAVGCSHSGLSK
>ENST00000378540.8|SNV-50092-G-C|4
ISQICLLREVLLASVMLLK
>ENST00000496384.7|SNV-171593-T-A|1
IGDFGLATEKSR
>ENST00000324803.6|MNV-3273-GC-G|3
LLTRAHVECPPAHTCQRGVPA
>FUSION-ENST00000648857.1:1224-ENST00000238081.8:39482|88
TLNQMPELRSK
>ENST00000672923.1|SNV-13023-A-T|2
LRKASMGPSCPK
>ENST00000408999.4|SNV-45293-C-T|5
ILQNYDNKQVCIVMR
>ENST00000467892.1|SNV-1404236-G-A|15
MCMIMMK
>ENST00000671877.1|SNV-472933-G-A|2
MWQCHGTQPSGSKVPIHHVL
>ENST00000216259.8|SNV-5819-C-A|6
KRGNFIEFR
>ENST00000434623.6|MNV-550411-TCCCCCGGAGTCTCCTGGA-T|5
RWPQPGAAARLPPESPGPPER
>ENST00000396560.6|SNV-104805-T-A|3
TDQMVFHLETNSKSESHDKR
>ENST00000542051.5|SNV-32510-C-T|2
DEIPYNDIALLK
>ENST00000380009.9|INDEL-31541-C-CA|5
WSPLSEMHPVDYYSSYTKK
>ENST00000524871.6|SNV-1320234-G-A|2
SEVVGYKVFYR
>ENST00000542306.5|SNV-92548-C-T|2
ASPCTACPAPMR
>ENST00000460417.5|SNV-30649-A-G|1
GGSARGRLW
>ENST00000413171.6|SNV-55927-G-A|6
MIRMGSHSR
>ENST00000372829.8|INDEL-3377-C-CT|1
SLHQDTDYETNYKLY
>ENST00000592619.5|SNV-101618-G-A|4
EWTSKTLPPRPNWQFK
>ENST00000324803.6|MNV-3273-GC-G|7
CGVPACSHVPMR
>ENST00000538784.2|SNV-7713-C-T|4
MPEVSIVPLLELTAYEIFERDLK
>ENST00000391429.1|SNV-256-C-T|5
RILDYNEVFNALR
>ENST00000647717.1|SNV-195213-C-T|2
ISVQATSRIK
>ENST00000639378.1|SNV-319-C-T|1
YYVNKILTLWNIYACGFSCR
>ENST00000257627.4|SNV-2729-G-C|7
DVFRFIDNDQSRYLDEEELK
>ENST00000257627.4|SNV-2729-G-C|6
FIDNDQSR
>ENST00000517825.1|SNV-5351-G-A|3
MPSSPDARSDV
>ENST00000304494.9|SNV-20521-T-G|2
ATAAARGR
>ENST00000231136.3|SNV-420-G-A|1
SARVVFKGNR
>ENST00000427468.6|SNV-3273-G-A|6
ETFNVYYLK
>ENST00000563448.1|SNV-77098-C-T|6
MCAKVFVIFSAVWLK
>ENST00000418664.2|SNV-44146-C-T|3
SGSCSGSR
>ENST00000467892.1|SNV-1404236-G-A|10
MIMMKMTDFTR
>ENST00000392929.6|SNV-51128-G-A|8
EHFSLSTAFKEAMR
>ENST00000259008.7|SNV-54773-C-A|9
TVKLNSPLEKINSFSPQK
>ENST00000255381.2|SNV-17344-G-A|5
LKEAGGATSAQIEMNK
>FUSION-ENST00000648857.1:1224-ENST00000238081.8:39482|27
MTRASAPTRDSELLDK
>ENST00000473341.5|SNV-4935-G-T|2
NCRNIHSLTTEHNLSVLR
>ENST00000335185.9|SNV-118735-G-A|4
QLSEIEKYYATITGQFELVKENHEK
>ENST00000649046.1|SNV-180265-C-T|2
LDGLFVSDFNGGHR
>FUSION-ENST00000648857.1:1224-ENST00000238081.8:39482|55
SPGDRGQAGLGGVGTHTSASR
>ENST00000567501.1|SNV-8137-G-A|3
GLHGHHQLGEHLLLSVR
>ENST00000194152.4|SNV-1781-G-A|2
SLDYEALQAFEFRVGASNR
>ENST00000367081.7|SNV-95618-G-A|1
NLAYEEEKKK
>ENST00000413171.6|SNV-55927-G-A|5
MIRMGSHSRCSRP
>ENST00000264956.11|SNV-85959-G-A|1
HLLQELQEQR
>ENST00000483123.1|SNV-481-A-T|3
REPPRLASLK
>ENST00000538345.1|SNV-28610-C-T|6
RDRGPALLCGWR
>ENST00000358465.7|SNV-83959-C-T|4
ARCDPVLAANGAIR
>ENST00000563448.1|SNV-77098-C-T|4
MCAKVFVIFSAVWLKIPHISYCILQ
>FUSION-ENST00000482827.1:614-ENST00000629221.1:32055|1
SSLQSVKP
>ENST00000397560.7|SNV-57853-T-G|4
FPFFEAICWFVAKNVLETLKELR
>FUSION-ENST00000648857.1:1224-ENST00000238081.8:39482|60
RRPDALEGLLASSRPPIPRSPGDR
>ENST00000253506.9|INDEL-55169-G-GA|1
WPPCLGDGSEN
>FUSION-ENST00000475789.1:7623-ENST00000405243.1:39117|63
EFHYIQTLSRR
>ENST00000456053.5|SNV-93012-G-T|1
IACATLHYQLLVSPQHSL
>ENST00000523520.1|INDEL-29234-C-CCGG|4
QPVPSDRR
>ENST00000388887.7|SNV-161783-G-A|1
VSCSCQKRYK
>ENST00000392929.6|SNV-51128-G-A|5
HEQGTLQPFDCLQR
>ENST00000367081.7|SNV-95618-G-A|3
NLAYEEEK
>ENST00000293549.4|SNV-1364-C-T|2
WNCPTASGPHLFGKIVNR
>ENST00000434623.6|MNV-550411-TCCCCCGGAGTCTCCTGGA-T|3
LPPESPGPPER
>ENST00000264956.11|SNV-85959-G-A|3
LSGKKHLLQELQEQR
>ENST00000356120.8|SNV-4379-G-A|3
ERGPSLGSSGPQFCASRAYESSR
>ENST00000472158.5|INDEL-40510-A-AA|7
KEGPLALKAR
>FUSION-ENST00000648857.1:1224-ENST00000238081.8:39482|70
DSRGPNQTWASRQR
>ENST00000517825.1|SNV-5351-G-A|4
PSSPDAR
>ENST00000575612.1|SNV-22-C-T|1
LGSLGSAAFTHCRSAAAAVK
>ENST00000397560.7|SNV-57853-T-G|1
NVLETLKELREDGFQPQTYLVQGVK
>ENST00000395799.8|SNV-180646-A-T|2
QNTAWDTESSPRGER
>ENST00000322940.11|SNV-92-C-T|4
MVTEPEAAEPVVPSLVDR
>ENST00000404125.6|SNV-71101-C-T|1
NVDALRNYENLVDTLLDGVEQR
>FUSION-ENST00000648857.1:1224-ENST00000238081.8:39482|68
GPNQTWASR
>ENST00000471714.5|SNV-67139-G-A|1
YGSNVSPNQYFPLPAEGK
>ENST00000590662.1|SNV-49565-G-T|1
VATAGFCGHHSQPQEVGVRSSRFSK
>ENST00000562759.1|SNV-24620-A-T|3
KLEPKSGWLTFLEVTGK
>FUSION-ENST00000373816.5:15009-ENST00000427804.1:4965|2
YSNAMRR
>ENST00000478355.5|SNV-1843-C-G|8
MLERADPPK
>ENST00000367081.7|SNV-95618-G-A|2
NLAYEEEKK
>ENST00000433722.6|INDEL-23573-A-AA|1
KNTIIED
>ENST00000369630.7|SNV-3665-C-T|1
CFRTCRDGAAAVDTK
>FUSION-ENST00000648857.1:1224-ENST00000238081.8:39482|89
TLNQMPELR
>ENST00000378540.8|SNV-50092-G-C|2
EVLLASVMLLK
>FUSION-ENST00000648857.1:1224-ENST00000238081.8:39482|40
MPRGSRLPAVGGAGDSGGR
>FUSION-ENST00000648857.1:1224-ENST00000238081.8:39482|52
ACGIGPVAPPRPPWAGRWAPGR
>ENST00000428183.6|SNV-8815-T-A|1
TSQPEDLTEGSYDDVLNAEQLQK
>ENST00000438773.4|SNV-7733-C-T|6
ATDKSGDKILLLCVPFEK
>FUSION-ENST00000482827.1:614-ENST00000629221.1:32055|2
GQHSCLICEPIRSSLQSVKP
>ENST00000358465.7|SNV-83959-C-T|1
CDPVLAANGAIRFHCDPTFWAK
>ENST00000359297.6|SNV-30649-A-G|2
TADLINLQHYVIKERR
>ENST00000472158.5|INDEL-40510-A-AA|4
EGPLALKARQAK
>ENST00000577532.5|SNV-850-A-G|2
EAFDGSFEVNLR
>ENST00000438773.4|SNV-7733-C-T|4
SGDKILLLCVPFEKK
>ENST00000482071.1|INDEL-83877-C-CA|9
VGLVPKK
>ENST00000293549.4|SNV-1364-C-T|1
WNCPTASGPHLFGKIVNRGCR
>ENST00000564978.5|SNV-7953-C-T|2
KSEPLQSVVDHMATHFGVSPSR
>ENST00000374487.6|SNV-36058-G-A|1
LEGLGIHTDVNLQK
>ENST00000253506.9|INDEL-55169-G-GA|9
GETDIEEEEHTGTAGVPR
>ENST00000304494.9|SNV-20521-T-G|4
MEPAAGSSMEPSADWRATAAARGR
>ENST00000310521.6|SNV-12040-C-G|2
MEMLIEELYAFMPARSQDPKK
>ENST00000587635.5|SNV-55176-A-G|2
RNTRPSAQLR
>ENST00000380009.9|INDEL-31541-C-CA|3
KLHWKIYK
>ENST00000393743.8|SNV-94482-G-A|2
ERRVAISPFVCLSGNFDDDLLR
>ENST00000584775.5|SNV-123534-G-A|3
EDTNNKEQGVVIDSLKLSK
>ENST00000408999.4|SNV-45293-C-T|4
ILQNYDNKQVCIVMRR
>ENST00000478328.1|SNV-3914-G-A|1
SNEHETQAVVRLK
>ENST00000360731.7|SNV-1061-C-G|2
ADGGEDRVGDGPQQEPGEDEER
>ENST00000398705.7|SNV-151343-G-T|3
FERNNTDTFNFPDMLSFGHLCKLR
>ENST00000413171.6|SNV-55927-G-A|3
IRMGSHSRCSRP
>ENST00000496384.7|SNV-171593-T-A|2
IGDFGLATEK
>ENST00000294008.4|SNV-22083-C-T|1
AHFSRWFLK
>ENST00000468472.1|SNV-2107-G-C|3
QCEQAGSAAPSVFSR
>ENST00000460417.5|SNV-30649-A-G|2
GGSARGR
>ENST00000392114.6|SNV-11711-C-T|1
WTAFNRTSGLGKTHTVGSVAK
>ENST00000413171.6|SNV-55927-G-A|7
GSFWDSSRMIRMGSHSR
>ENST00000379687.7|INDEL-40510-A-AA|1
CCHRNLI
>ENST00000672308.1|SNV-67603-G-T|1
MTSPVNP
>ENST00000649046.1|SNV-180265-C-T|1
LDGLFVSDFNGGHRR
>ENST00000199706.13|SNV-2733-C-T|2
QDSQLHPEDPERR
>ENST00000482071.1|INDEL-83877-C-CA|8
MVGLVPKKLCYR
>ENST00000396560.6|SNV-104805-T-A|6
KTDQMVFHLETNSKSESHDK
>ENST00000485376.5|SNV-38599-G-A|1
NDDLSKVAAFRAK
>ENST00000366574.7|SNV-741654-T-C|4
DLTSSDTFKEYDPDGKGAISK
>FUSION-ENST00000648857.1:1224-ENST00000238081.8:39482|98
MCIQEVLISPPK
>ENST00000487187.1|SNV-22708-C-G|1
SDIVDWLDEDRL
>ENST00000490531.3|SNV-3184-C-T|3
IVMGEETCQALLSSR
>FUSION-ENST00000648857.1:1224-ENST00000238081.8:39482|100
FQLLYSQVR
>ENST00000480008.1|SNV-15183-C-T|4
ALRTASLAMYLKGK
>ENST00000472100.5|SNV-22708-C-G|1
SDIVDWLDEDRLREQEEDQMLR
>ENST00000538345.1|SNV-28610-C-T|1
GPALLCGWRKDE
>ENST00000647717.1|SNV-195213-C-T|4
NFCRISVQATSRIK
>ENST00000378540.8|SNV-50092-G-C|10
RILSAENIPNLPPAGGLAGKR
>ENST00000483123.1|SNV-481-A-T|8
RFSHLSLPKCWDYR
>ENST00000404125.6|SNV-71101-C-T|3
RQQEKNVDALR
>ENST00000255381.2|SNV-17344-G-A|8
SDLSRELEEISERLK
>FUSION-ENST00000648857.1:1224-ENST00000238081.8:39482|79
SKGSSRR
>ENST00000434623.6|MNV-550411-TCCCCCGGAGTCTCCTGGA-T|4
WPQPGAAARLPPESPGPPER
>ENST00000587635.5|SNV-55176-A-G|1
RNTRPSAQLRSCLWWR
>ENST00000493560.5|SNV-3211-C-A|1
NTGTEDPDYLATVDVDPK
>ENST00000400454.6|SNV-551072-C-T|2
AVILNCSAEGYLVPTIVWK
>ENST00000389857.11|SNV-126801-G-A|2
EKIMDQYK
>FUSION-ENST00000648857.1:1224-ENST00000238081.8:39482|38
GSRLPAVGGAGDSGGR
>ENST00000406961.5|SNV-173850-G-T|2
RLREQENK
>ENST00000288986.6|INDEL-83877-C-CA|1
LCYRYAE
>ENST00000353903.9|SNV-4690-T-G|1
EVDEILQDGDLNGDGLVDFEEFVR
>ENST00000400454.6|SNV-766944-G-A|3
FTLTTQNGVGPGR
>ENST00000379687.7|INDEL-40510-A-AA|2
EGIYRCCHRNLI
>ENST00000485376.5|SNV-38605-G-A|1
DDNLSKVAAFRAK
>ENST00000468472.1|SNV-2107-G-C|1
QCEQAGSAAPSVFSRTRTER
>ENST00000647717.1|SNV-195213-C-T|1
ISVQATSRIKLCYINT
>ENST00000543621.6|SNV-123547-C-T|1
NNYEALNAQLLDELPKFH
>ENST00000287908.7|SNV-64893-T-G|2
GKIILFLPCISR
>ENST00000520164.6|SNV-5351-G-A|3
QPIAYEGQNKNPEICR
>ENST00000496384.7|SNV-171593-T-A|4
SNNIFLHEDLTVKIGDFGLATEK
>ENST00000472616.1|SNV-57853-T-G|4
AKNVLETLKELR
>ENST00000480008.1|SNV-15183-C-T|2
TASLAMYLKGK
>ENST00000542051.5|SNV-32510-C-T|4
IFKYSHYNERDEIPYNDIALLK
>ENST00000287908.7|SNV-64893-T-G|4
FYTPPNFVLALVLPSIVIR
>ENST00000565501.1|SNV-19893-C-T|7
MLFPSGQFLKKEVTIFLFK
>FUSION-ENST00000648857.1:1224-ENST00000238081.8:39482|90
EASDDSGSRTLNQMPELRSK
>ENST00000555385.1|SNV-84583-A-G|5
MPIVMARDLEETASSSEGEEV
>ENST00000485376.5|SNV-38599-G-A|SNV-38605-G-A|2
NDNLSKVAAFR
>ENST00000478355.5|SNV-1843-C-G|6
MLERADPPKTHVTHHPVFDYEATLR
>ENST00000404125.6|SNV-71101-C-T|2
QQEKNVDALR
>ENST00000483764.5|SNV-2733-C-T|7
MLLRLARQDSQLHPEDPER
>ENST00000320574.10|SNV-38389-C-T|1
LSIPCVFYVNQRVAKAEEGASYR
>ENST00000286835.12|INDEL-29777-A-AA|3
IVRVLNLWQKK
>ENST00000468472.1|SNV-2107-G-C|4
TYQVMRQCEQAGSAAPSVFSRTR
>ENST00000457331.1|SNV-128271-G-T|3
QLHPCPELPREDA
>ENST00000379705.8|SNV-123645-G-A|1
LQELSKVENEFKSEYEELSR
>ENST00000434623.6|MNV-550411-TCCCCCGGAGTCTCCTGGA-T|1
LPPESPGPPEREAAAARR
>ENST00000366574.7|SNV-741654-T-C|3
EYDPDGKGAISK
>ENST00000490072.5|SNV-150654-C-T|9
MKASLDCIEVCCHSYWELP
>FUSION-ENST00000648857.1:1224-ENST00000238081.8:39482|56
ALCGSIHVPALPPEHTGQR
>ENST00000255381.2|SNV-17344-G-A|1
EAGGATSAQIEMNKKR
>ENST00000582436.5|SNV-37850-T-G|1
GSLRNHRCTV
>ENST00000398705.7|SNV-151343-G-T|1
NNTDTFNFPDMLSFGHLCKLR
>ENST00000474352.5|SNV-3211-C-A|1
TQIIWPLWMLTPSLPSIAR
>ENST00000483123.1|SNV-481-A-T|11
MRFSHLSLPK
>FUSION-ENST00000475789.1:7623-ENST00000405243.1:39117|8
ERISLYSDSIKK
>ENST00000400454.6|SNV-766944-G-A|2
FTLTTQNGVGPGRISEIIEAK
>ENST00000483764.5|SNV-2733-C-T|6
LLRLARQDSQLHPEDPER
>ENST00000525366.5|SNV-12258-T-C|1
LSVVIFPSSTACS
>ENST00000478355.5|SNV-1843-C-G|4
TGRRCWSAR
>ENST00000476376.5|SNV-124843-G-T|2
SNFWLNFWLIVDLDR
>ENST00000468472.1|SNV-2107-G-C|5
TYQVMRQCEQAGSAAPSVFSR
>ENST00000257627.4|SNV-2729-G-C|4
FIDNDQSRYLDEEELKFFLQK
>ENST00000647717.1|SNV-195213-C-T|3
ISVQATSR
>ENST00000506372.5|SNV-1092493-A-T|1
EMGVCGPALQKPSCPRLV
>ENST00000606893.5|SNV-49990-A-C|2
MVSLNCGIHEINP
>FUSION-ENST00000648857.1:1224-ENST00000238081.8:39482|44
DAARQPASGCGWCGGQR
>ENST00000253506.9|INDEL-55169-G-GA|8
SRPATQRPHAVPAGGLQPHR
>ENST00000563448.1|SNV-77098-C-T|2
VFVIFSAVWLK
>ENST00000255381.2|SNV-17344-G-A|6
ELEEISERLKEAGGATSAQIEMNK
>ENST00000283752.10|SNV-3273-G-T|2
TYLFLQEYLYAIK
>FUSION-ENST00000648857.1:1224-ENST00000238081.8:39482|45
GAPAWGGASGASRDAAR
>ENST00000288221.11|SNV-328831-G-A|1
LLALQTKLETLSNQNSDCK
>ENST00000478328.1|SNV-3914-G-A|5
NHTWEILMSNEHETQAVVRLK
>ENST00000257897.7|SNV-14171-G-A|5
DAWVQAIKSQILASLQCCESSK
>ENST00000480537.5|SNV-2471-C-T|9
MKCCLTSTSGRFMTAMAGK
>ENST00000257627.4|SNV-2729-G-C|2
YLDEEELKFFLQK
>ENST00000253506.9|SNV-55176-A-G|1
GETDIGRRNTR
>FUSION-ENST00000648857.1:1224-ENST00000238081.8:39482|51
GQAGLGGVGTHTSASR
>FUSION-ENST00000648857.1:1224-ENST00000238081.8:39482|53
ACGIGPVAPPRPPWAGR
>ENST00000378540.8|SNV-50092-G-C|1
EVLLASVMLLKLFIVD
>ENST00000584775.5|SNV-123534-G-A|1
EMKPNLDGVDLFNNGGSGNGETK
>ENST00000644935.1|SNV-37376-G-C|4
QVTMLPAKQPELTR
>FUSION-ENST00000648857.1:1224-ENST00000238081.8:39482|62
ASVAGLGARGSGPGAGGGGGSVPR
>ENST00000427468.6|SNV-3273-G-A|1
TEADLGRGRPRLGGSRPR
>ENST00000567501.1|SNV-8137-G-A|2
GLHGHHQLGEHLLLSVRR
>ENST00000460417.5|SNV-30649-A-G|4
TSAIRPLTSSTCSTTSSRRGGSAR
>ENST00000419807.5|SNV-50092-G-C|1
ILSAENIPNLPPAGGLAGKR
>ENST00000563448.1|SNV-77098-C-T|5
CAKVFVIFSAVWLK
>ENST00000592619.5|SNV-101618-G-A|3
EWTSKTLPPRPNWQFKN
>ENST00000482071.1|INDEL-83877-C-CA|4
KTMLPLCR
>ENST00000324803.6|MNV-3273-GC-G|5
CGVPACSHVPMRSARLLTR
>ENST00000436790.6|SNV-26547-T-G|3
SVTRVTECIVLGWHGILMLLLR
>ENST00000465261.6|SNV-236081-C-G|1
VSVTSEALPQELK
>ENST00000483123.1|SNV-481-A-T|2
EPPRLASLK
>ENST00000396560.6|SNV-104805-T-A|5
TDQMVFHLETNSK
>FUSION-ENST00000648857.1:1224-ENST00000238081.8:39482|95
MEASDDSGSR
>ENST00000468472.1|SNV-2107-G-C|6
SKTYQVMRQCEQAGSAAPSVFSR
>ENST00000482071.1|INDEL-83877-C-CA|1
TMLPLCRIIH
>ENST00000342992.10|SNV-284327-C-T|1
DEYAPPKAELDA
>ENST00000480008.1|SNV-15183-C-T|1
TASLAMYLKGKALLTAR
>ENST00000266581.4|SNV-983-C-T|1
VHTLPTLFGAVVRPGCR
>ENST00000438773.4|SNV-7733-C-T|2
ILLLCVPFEKK
>ENST00000479364.1|SNV-467287-C-T|2
MDIWASRTVLSH
>ENST00000259008.7|SNV-54773-C-A|8
LNSPLEKINSFSPQK
>ENST00000650845.1|SNV-47324-G-A|1
VLHFHQLLLLFSPLLIFWIK
>ENST00000460417.5|SNV-30649-A-G|3
RGGSARGR
>ENST00000369153.2|SNV-12412-G-C|3
VAVVSSRFEGLTPLQRHR
>ENST00000425468.6|SNV-8255-C-T|4
SFNRHCNLICHQK
>ENST00000671877.1|SNV-472933-G-A|9
ERNPLEAK
>ENST00000526409.5|SNV-14864-T-C|5
RSPSFAQLEGSAGAAPR
>ENST00000552943.5|SNV-988-G-A|3
SSVCLSPTSSRNLSLRPR
>ENST00000461177.1|SNV-144-C-T|2
VLASRTLAPQIILLIELK
>ENST00000376828.6|SNV-1843-C-G|2
YLENGKEMLERADPPK
>ENST00000361217.9|SNV-3657-A-G|3
SANLAPPGPGHPR
>FUSION-ENST00000373816.5:15009-ENST00000427804.1:4965|3
TQVILQLQPVQQGQIPTAAESR
>ENST00000427468.6|SNV-3273-G-A|5
ETFNVYYLKTEADLGR
>FUSION-ENST00000648857.1:1224-ENST00000238081.8:39482|96
TFFVTTDGWRPQTTPAVGP
>ENST00000466387.5|SNV-1404236-G-A|3
QMCMIMMKMTDFTRGK
>ENST00000304494.9|SNV-20521-T-G|3
EPAAGSSMEPSADWRATAAARGR
>FUSION-ENST00000482827.1:614-ENST00000629221.1:32055|5
MPTSLNSAWAGGEPLNVSVK
>ENST00000372829.8|INDEL-3377-C-CT|2
SLHQDTDYETNYK
>ENST00000408999.4|SNV-45293-C-T|3
QVCIVMR
>ENST00000308378.7|SNV-124843-G-T|1
QLLAEFLAHSGFGSIIMSTDKMNR
>ENST00000542051.5|SNV-32510-C-T|1
DEIPYNDIALLKLKPVDGHCALESK
>ENST00000480537.5|SNV-2471-C-T|5
FMTAMAGK
>ENST00000520164.6|SNV-5351-G-A|4
LIDSVTKQPIAYEGQNKNPEICR
>ENST00000471714.5|SNV-67139-G-A|3
LEGLLLR
>ENST00000587635.5|INDEL-55169-G-GA|33
NSDIELRKGETDIEEEEHTAQR
>ENST00000478328.1|SNV-3914-G-A|2
MSNEHETQAVVRLK
>ENST00000563576.5|SNV-75610-C-A|1
VVNANQNASQNVPGKRGRPR
>ENST00000456053.5|SNV-93012-G-T|3
FVSLTVDDSLCHTSLSVARLSTT
>ENST00000381902.6|SNV-10159-C-T|1
NSSHHLWVTINGLAFKHKIK
>ENST00000288221.11|SNV-328831-G-A|2
LLALQTK
>ENST00000482071.1|INDEL-83877-C-CA|3
KTMLPLCRIIH
>ENST00000253506.9|INDEL-55169-G-GA|3
EEDGPVWPQLPAGLQGHFRGESPR
>ENST00000461177.1|SNV-144-C-T|3
SGLTKVLASRTLAPQIILLIELK
>ENST00000565501.1|SNV-19893-C-T|3
EVTIFLFK
>ENST00000478328.1|SNV-3914-G-A|4
MSNEHETQAVVR
>ENST00000548372.5|SNV-13172-G-T|1
AGQYVIPEVFLFFQNQLFRGNRATK
>ENST00000286835.12|INDEL-29777-A-AA|2
VLNLWQKK
>ENST00000264956.11|SNV-85959-G-A|2
KHLLQELQEQR
>ENST00000482071.1|INDEL-83877-C-CA|6
MQEDQWYGWSSTKKTMLPLCR
>ENST00000265362.9|SNV-432221-C-T|1
GKSSYDPK
>ENST00000380009.9|INDEL-31541-C-CA|2
LHWKIYK
>ENST00000228264.10|SNV-28610-C-T|2
CIQACGQERGQVTGALLFSVVGGK
>ENST00000356120.8|SNV-4379-G-A|1
GPSLGSSGPQFCASRAYESSR
>ENST00000358465.7|SNV-83959-C-T|5
HILKARCDPVLAANGAIR
>ENST00000588770.5|SNV-260604-G-A|2
MSSWLTLYC
>ENST00000360731.7|SNV-1061-C-G|1
ADGGEDRVGDGPQQEPGEDEERR
>ENST00000366574.7|SNV-741588-T-A|2
FFDMYLKLK
>FUSION-ENST00000475789.1:7623-ENST00000405243.1:39117|2
ISLYSDSIKKNI
>ENST00000587635.5|SNV-55176-A-G|3
GETDIGRRNTRPSAQLR
>ENST00000542306.5|SNV-92548-C-T|1
ASPCTACPAPMRPGTDCTGHRPPSR
>ENST00000552943.5|SNV-988-G-A|2
NLSLRPR
>ENST00000293549.4|SNV-1364-C-T|4
RWNCPTASGPHLFGKIVNR
>ENST00000482071.1|INDEL-83877-C-CA|5
QEDQWYGWSSTKKTMLPLCR
>ENST00000392929.6|SNV-51128-G-A|12
SQGCTNREHFSLSTAFK
>ENST00000259008.7|SNV-54773-C-A|4
INSFSPQKHPGHCSRCCCSTK
>ENST00000374762.4|SNV-144-C-T|4
LVLRSGLTKVLASR
>ENST00000395310.7|SNV-26547-T-G|1
VSDQSNR
>ENST00000647717.1|SNV-195213-C-T|5
MNFCRISVQATSRIK
>ENST00000520114.1|SNV-4593-G-A|2
MWAKCSGWRSWWTSPWR
>FUSION-ENST00000475789.1:7623-ENST00000405243.1:39117|64
EFHYIQTLSR
>FUSION-ENST00000648857.1:1224-ENST00000238081.8:39482|66
GPNQTWASRQRR
>ENST00000328236.9|SNV-34989-A-C|3
DDATESEVESLQYDKDTKPNPKAR
>ENST00000257897.7|SNV-14171-G-A|4
DAWVQAIKSQILASLQCCESSKVK
>ENST00000359297.6|SNV-30649-A-G|1
ERRLSER
>ENST00000479364.1|SNV-467287-C-T|1
DIWASRTVLSH
>ENST00000369153.2|SNV-12412-G-C|2
FEGLTPLQR
>ENST00000650845.1|SNV-47324-G-A|2
MVLHFHQLLLLFSPLLIFWIK
>ENST00000565501.1|SNV-19893-C-T|6
LFPSGQFLKKEVTIFLFK
>ENST00000283752.10|SNV-3273-G-T|4
LFGEKTYLFLQEYLYAIK
>ENST00000427468.6|SNV-3273-G-A|4
ETFNVYYLKTEADLGRGRPR
>ENST00000480008.1|SNV-15183-C-T|6
IKALRTASLAMYLK
>ENST00000552943.5|SNV-988-G-A|1
NLSLRPRGSSFPWSWRPGHLR
>ENST00000656513.1|SNV-29373-G-A|1
QESQVDR
>ENST00000418664.2|SNV-44146-C-T|2
SGSCSGSRSGSR
>ENST00000472158.5|INDEL-40510-A-AA|9
KKEGPLALK
>ENST00000480537.5|SNV-2471-C-T|2
MTAMAGKG
>ENST00000283752.10|SNV-3273-G-T|5
IANKLFGEKTYLFLQEYLYAIK
>ENST00000434623.6|MNV-550411-TCCCCCGGAGTCTCCTGGA-T|2
LPPESPGPPEREAAAAR
>ENST00000472158.5|INDEL-40510-A-AA|5
EGPLALKAR
>ENST00000406961.5|SNV-173850-G-T|1
LREQENK
>ENST00000366574.7|SNV-741588-T-A|3
FFDMYLK
>ENST00000457331.1|SNV-128271-G-T|2
MSGAPQGGC
>ENST00000381902.6|SNV-10159-C-T|3
NSSHHLWVTINGLAFK
>ENST00000352767.7|SNV-8435-A-G|1
ISDVVLDKANKTPLRPLDPTR
>ENST00000379705.8|SNV-123645-G-A|2
LQELSKVENEFK
>ENST00000342992.10|SNV-284327-C-T|2
GSESTGPVTCRDEYAPPKAELDA
>ENST00000542306.5|SNV-92548-C-T|4
HWLPVAASLPPRRASPCTACPAPMR
>ENST00000647717.1|SNV-195213-C-T|7
MNFCRISVQATSR
>ENST00000639378.1|SNV-319-C-T|2
EHLSSPVYIWDLARYYVNK
>ENST00000369630.7|SNV-3665-C-T|3
GRSVRCFR
>ENST00000479922.6|SNV-47790-G-C|1
VFSATRQL
>FUSION-ENST00000475789.1:7623-ENST00000405243.1:39117|11
MERISLYSDSIK
>ENST00000380009.9|INDEL-31541-C-CA|6
IPKWSPLSEMHPVDYYSSYTKK
>ENST00000467892.1|SNV-1404236-G-A|4
MMKMTDFTRGK
>ENST00000517825.1|SNV-5351-G-A|2
PSSPDARSDV
>ENST00000542306.5|SNV-92548-C-T|3
RASPCTACPAPMR
>ENST00000314332.5|SNV-77-G-A|4
GSKKAMTK
>ENST00000359297.6|SNV-30649-A-G|3
TADLINLQHYVIKER
>FUSION-ENST00000648857.1:1224-ENST00000238081.8:39482|101
LVGRFQLLYSQVRS
>ENST00000356120.8|SNV-4379-G-A|2
GPSLGSSGPQFCASR
>ENST00000313135.3|SNV-477-G-C|2
VLFRLDFLTMHASIFTLTVMSSER
>ENST00000400454.6|SNV-766944-G-A|1
FTLTTQNGVGPGRISEIIEAKTLGK
>ENST00000216259.8|SNV-5819-C-A|5
RGNFIEFR
>FUSION-ENST00000648857.1:1224-ENST00000238081.8:39482|99
FQLLYSQVRS
>FUSION-ENST00000648857.1:1224-ENST00000238081.8:39482|77
GSSRRSWR
>ENST00000427468.6|SNV-3273-G-A|2
TEADLGRGRPR
>ENST00000361794.7|INDEL-39227-G-GA|1
TKIISES
>ENST00000547206.5|SNV-31784-C-G|1
ASASFKFEDFQVYGCYPGP
>ENST00000478355.5|SNV-1843-C-G|2
CWSARTPPR
>FUSION-ENST00000648857.1:1224-ENST00000238081.8:39482|71
DSRGPNQTWASR
>ENST00000467892.1|SNV-1404236-G-A|3
MKMTDFTRGK
>ENST00000520164.6|SNV-5351-G-A|1
NPEICRVLLTHEVMCSRCCEK
>ENST00000380586.5|SNV-2790-C-T|2
RGLMALLCVWALSLVISIGSLFGWR
>ENST00000288221.11|SNV-328831-G-A|4
ESKLLALQTK
>ENST00000414318.2|SNV-1283690-C-T|1
GAVPGAPSPARPSLFAPLEAPLGK
>ENST00000490531.3|SNV-3184-C-T|2
IVMGEETCQALLSSRAAR
>ENST00000472100.5|SNV-22708-C-G|2
SDIVDWLDEDRLR
>FUSION-ENST00000648857.1:1224-ENST00000238081.8:39482|84
PELRSKGSSR
>ENST00000260184.11|SNV-115965-T-C|6
NESAVIVAPTSSGKTYASYYR
>ENST00000257897.7|SNV-14171-G-A|6
DAWVQAIK
>FUSION-ENST00000648857.1:1224-ENST00000238081.8:39482|46
GAPAWGGASGASR
>ENST00000287908.7|SNV-64893-T-G|3
FYTPPNFVLALVLPSIVIRGK
>ENST00000392929.6|SNV-51128-G-A|7
EHFSLSTAFKEAMRER
>ENST00000524871.6|SNV-1320234-G-A|1
SEVVGYKVFYRQEGHSNSQVIETQK
>ENST00000395799.8|SNV-180646-A-T|3
QNTAWDTESSPR
>ENST00000644935.1|SNV-37376-G-C|3
QVTMLPAKQPELTRR
>ENST00000590224.5|INDEL-55169-G-GA|1
GETDIEEEEHTGTAGVPRSR
>ENST00000261383.3|SNV-38663-G-A|3
QCVKAAEPREPSMHAAATAMAELK
>ENST00000304494.9|SNV-20521-T-G|7
EPAAGSSMEPSADWR
>FUSION-ENST00000648857.1:1224-ENST00000238081.8:39482|74
RSWRVAR
>ENST00000514466.5|SNV-63940-G-C|1
KPDQEPGNQVQDLPGHATV
>ENST00000378540.8|SNV-50092-G-C|11
MRILSAENIPNLPPAGGLAGKR
>ENST00000434748.2|SNV-92548-C-T|1
EGFSVHGLPSPHEAWNRLHR
>ENST00000485376.5|SNV-38599-G-A|SNV-38605-G-A|1
NDNLSKVAAFRAK
>FUSION-ENST00000648857.1:1224-ENST00000238081.8:39482|48
KAPGEPQLDVTGGAEHGSGPEAR
>ENST00000467892.1|SNV-1404236-G-A|8
MIMMKMTDFTRGK
>ENST00000388887.7|SNV-161783-G-A|3
GTKVSCSCQKR
>ENST00000253506.9|SNV-55176-A-G|3
KGETDIGRR
>ENST00000523520.1|INDEL-29234-C-CCGG|3
QPVPSDRRQSLHDHGHHDHGPLLHR
>ENST00000436790.6|SNV-26547-T-G|4
SQSSKSVTR
>ENST00000379687.7|INDEL-40510-A-AA|4
KEGIYRCCHR
>ENST00000478328.1|SNV-3914-G-A|7
NHTWEILMSNEHETQAVVR
>ENST00000465261.6|SNV-236081-C-G|2
NSVLRVSVTSEALPQELK
>ENST00000559440.1|SNV-3042-G-A|1
HPPQWLSPQHLQHSLAMYL
>ENST00000672923.1|SNV-13023-A-T|4
LPDGGVAAQVSSAPCCDQAPRLC
>ENST00000553026.5|INDEL-23573-A-AA|3
MLIQSEKKNTIIED
>ENST00000369153.2|SNV-12412-G-C|4
VAVVSSRFEGLTPLQR
>ENST00000513520.1|SNV-2107-G-C|5
MRQCEQAGSAAPSVFSRTR
>FUSION-ENST00000648857.1:1224-ENST00000238081.8:39482|43
DAARQPASGCGWCGGQRRPEAG
>ENST00000255381.2|SNV-17344-G-A|4
LKEAGGATSAQIEMNKK
>ENST00000543431.5|SNV-51497-C-T|1
SEAAVGAEVSMTSPG
>FUSION-ENST00000648857.1:1224-ENST00000238081.8:39482|94
EASDDSGSR
>ENST00000283752.10|SNV-3273-G-T|3
LFGEKTYLFLQEYLYAIKK
>ENST00000431078.1|SNV-747701-C-T|1
ETSEEGHF
>ENST00000438773.4|SNV-7733-C-T|3
ILLLCVPFEK
>ENST00000243347.5|SNV-8470-C-T|5
QLEAARKIGFYVCAAGWMAK
>ENST00000376828.6|SNV-1843-C-G|3
YLENGKEMLER
>ENST00000513520.1|SNV-2107-G-C|6
RQCEQAGSAAPSVFSR
>ENST00000380586.5|SNV-2790-C-T|1
GLMALLCVWALSLVISIGSLFGWR
>ENST00000216259.8|SNV-5819-C-A|2
GNFIEFRNGMLNISPIGR
>ENST00000496634.2|SNV-14864-T-C|3
LEPSINAEPLIR
>ENST00000391429.1|SNV-256-C-T|3
ILDYNEVFNALR
>ENST00000394626.5|SNV-64893-T-G|2
DLLQLCR
>ENST00000496634.2|SNV-14864-T-C|4
DASRLEPSINAEPLIRTAR
>ENST00000259008.7|SNV-54773-C-A|2
HPGHCSRCCCSTK
>FUSION-ENST00000648857.1:1224-ENST00000238081.8:39482|22
DSELLDKYLIANATNPESK
>ENST00000400331.10|SNV-63177-C-T|1
QQMEAYEISHRGNTGDVAVEMMWK
>ENST00000538784.2|SNV-7713-C-T|3
PEVSIVPLLELTAYEIFERDLK
>FUSION-ENST00000648857.1:1224-ENST00000238081.8:39482|57
RPDALEGLLASSRPPIPRSPGDR
>ENST00000369153.2|SNV-12412-G-C|1
FEGLTPLQRHR
>ENST00000389857.11|SNV-126801-G-A|1
EKIMDQYKFYDPPPK
>ENST00000588004.1|SNV-260604-G-A|1
FSEEGGHVVLAHSVLLRPEFK
>ENST00000286835.12|INDEL-29777-A-AA|1
VLNLWQKKWSVQN
>ENST00000473341.5|SNV-4935-G-T|1
NIHSLTTEHNLSVLR
>ENST00000320805.8|SNV-7953-C-T|1
MSEPLQSVVDHMATHFGVSPSR
>ENST00000525366.5|SNV-12258-T-C|2
MLSVVIFPSSTACS
>ENST00000482071.1|INDEL-83877-C-CA|10
MVGLVPKK
>ENST00000231136.3|SNV-420-G-A|2
SARVVFK
>ENST00000394626.5|SNV-64893-T-G|1
DLLQLCRYPD
>ENST00000368984.8|SNV-3112-C-T|1
QISRAALLPLLLLLLAAPASAQLSR
>ENST00000575612.1|SNV-22-C-T|2
MLGSLGSAAFTHCRSAAAAVK
>ENST00000480537.5|SNV-2471-C-T|8
KCCLTSTSGRFMTAMAGK
>ENST00000520114.1|SNV-4593-G-A|1
WAKCSGWRSWWTSPWR
>ENST00000313135.3|SNV-477-G-C|1
LDFLTMHASIFTLTVMSSER
>ENST00000644935.1|SNV-37376-G-C|1
QPELTRRSQAEPPHPWSPEK
>ENST00000040738.10|INDEL-30576-T-TT|3
IETESQLENGGLCAFR
>ENST00000562977.1|SNV-7953-C-T|2
MATHFGVSPSR
>ENST00000392929.6|SNV-51128-G-A|4
MHEQGTLQPFDCLQRSNER
>ENST00000304494.9|SNV-20521-T-G|1
ATAAARGRVEEVR
>ENST00000265825.6|SNV-3914-G-A|1
QTWEILMSNEHETQAVVRLK
>ENST00000457331.1|SNV-128271-G-T|4
MQLHPCPELPREDA
