# Supplementary material for: Identification of non-canonical peptides with moPepGen
Source: Nat Biotechnol. 2025 Jun 16;44(4):568–73. doi: 10.1038/s41587-025-02701-0 (PMC12680078; doi:10.1038/s41587-025-02701-0)
Supplement: Supplementary file 4 — Supplementary Data: Cancer cell line variant peptide database. Custom peptide database FASTA file for each of the 376 cell lines from the Cancer Cell Line Encyclopedia with proteomics characterization or used in the reference channel. Variant peptide FASTA files were produced by moPepGen as the result of cell-line-specific publicly available mutations and fusions. [file 41587_2025_2701_MOESM4_ESM.zip › ACH-000350.fasta]

>FUSION-ENST00000588256.1:6543-ENST00000583609.5:119158|523
MKGLNGNNK
>FUSION-ENST00000578070.5:25799-ENST00000581225.5:6693|430
PVIPTRWEAEAGGSLEVRSSR
>FUSION-ENST00000578070.5:25799-ENST00000581225.5:6693|691
EQWLTPVIPTLWEIKAGR
>FUSION-ENST00000588256.1:6543-ENST00000583609.5:119158|2123
ESSFEGGGWTDSRAMFSEAACGRK
>ENST00000564044.5|SNV-47330-T-C|1
CMPDNNSHSLYVKR
>FUSION-ENST00000588256.1:6543-ENST00000583609.5:119158|2869
EVRLMQSRR
>FUSION-ENST00000578070.5:25799-ENST00000581225.5:6693|771
SRCRQGWFLLGAFR
>FUSION-ENST00000578070.5:25799-ENST00000581225.5:6693|1049
MQQEPAQPAMVLCPQSPSMVEK
>FUSION-ENST00000578070.5:25799-ENST00000581225.5:6693|610
SASLGRTPLSLR
>FUSION-ENST00000588256.1:6543-ENST00000583609.5:119158|65
VIFRSLLFSPFSQWSIR
>FUSION-ENST00000588256.1:6543-ENST00000583609.5:119158|28
RNDKGAR
>FUSION-ENST00000588256.1:6543-ENST00000583609.5:119158|538
MLTISSGAYNLESSTLGDNFQNVF
>FUSION-ENST00000578070.5:25799-ENST00000581225.5:6693|783
LGLPKCWDYRR
>ENST00000540319.5|INDEL-38074-T-TG|1
CLCLFIQCFRRR
>FUSION-ENST00000588256.1:6543-ENST00000583609.5:119158|699
EYVTVTRSN
>FUSION-ENST00000588256.1:6543-ENST00000583609.5:119158|3353
DHQTGFV
>FUSION-ENST00000588256.1:6543-ENST00000583609.5:119158|94
LGLLSVLVNKVVLQHSHAHFLTYHR
>FUSION-ENST00000588256.1:6543-ENST00000583609.5:119158|3191
YMYNLKNNLK
>FUSION-ENST00000588256.1:6543-ENST00000583609.5:119158|3166
MYNVYVQFK
>FUSION-ENST00000588256.1:6543-ENST00000583609.5:119158|908
MRYMIRSINSYTYCK
>ENST00000566536.5|INDEL-70621-T-TC|1
SWSCTVTCCWLRFGLIQSMK
>ENST00000636030.1|SNV-172130-G-T|1
LDDLNATHQHCVLSGSQPRFSSTHR
>FUSION-ENST00000578070.5:25799-ENST00000581225.5:6693|1172
MTEQDSVSNK
>FUSION-ENST00000588256.1:6543-ENST00000583609.5:119158|2154
KIGKYGEDMLEK
>ENST00000587563.5|SNV-74381-C-G|1
HMHLPFAGDIYSED
>FUSION-ENST00000588256.1:6543-ENST00000583609.5:119158|2592
SRESITESGVLTQMG
>FUSION-ENST00000578070.5:25799-ENST00000581225.5:6693|943
VRWEPRR
>FUSION-ENST00000588256.1:6543-ENST00000583609.5:119158|2490
NGPRSSLCSFLERVLSLQGSWGQK
>FUSION-ENST00000588256.1:6543-ENST00000583609.5:119158|1060
LGDLEANRCRHFPHVDFWFYYEVR
>ENST00000301067.11|SNV-31728-C-A|4
IPNSYEVLFPESPAREGTEPK
>FUSION-ENST00000578070.5:25799-ENST00000581225.5:6693|1478
GMGRGPSGCQAGR
>ENST00000262127.7|SNV-16490-C-G|1
QEQWCTVLAFLCRNK
>FUSION-ENST00000588256.1:6543-ENST00000583609.5:119158|2920
MEDGSKIDAEQASPK
>FUSION-ENST00000578070.5:25799-ENST00000581225.5:6693|304
AAWAWVLCLEPEVGR
>FUSION-ENST00000578070.5:25799-ENST00000581225.5:6693|853
GAQIPDPHLGSPPPHPRHSDSHPLK
>FUSION-ENST00000588256.1:6543-ENST00000583609.5:119158|757
QDMACPSLRPGEENTS
>FUSION-ENST00000578070.5:25799-ENST00000581225.5:6693|1284
VGEKACVSFSR
>ENST00000478325.1|SNV-110159-G-A|1
AESSPWMTAPMRQSTMSPWR
>FUSION-ENST00000588256.1:6543-ENST00000583609.5:119158|2721
MVSEGLKK
>FUSION-ENST00000578070.5:25799-ENST00000581225.5:6693|538
MPGVQGQPEQHSKTLSPQK
>FUSION-ENST00000578070.5:25799-ENST00000581225.5:6693|1173
AEVGGSPEIRSSRPA
>FUSION-ENST00000588256.1:6543-ENST00000583609.5:119158|3036
FSLLMLFHLPK
>FUSION-ENST00000588256.1:6543-ENST00000583609.5:119158|431
LCINRQQVR
>FUSION-ENST00000588256.1:6543-ENST00000583609.5:119158|2462
MAPVHLYVHFWRGSLACK
>FUSION-ENST00000588256.1:6543-ENST00000583609.5:119158|3162
MRASLALDQDK
>FUSION-ENST00000578070.5:25799-ENST00000581225.5:6693|1001
MGRWQDSR
>FUSION-ENST00000588256.1:6543-ENST00000583609.5:119158|2003
ASCWVSLT
>FUSION-ENST00000588256.1:6543-ENST00000583609.5:119158|2643
MQVVEVLS
>FUSION-ENST00000588256.1:6543-ENST00000583609.5:119158|2894
VWSGEAWKVTLVNKAVR
>FUSION-ENST00000588256.1:6543-ENST00000583609.5:119158|2325
MENYKMHNSLKSHNVFF
>FUSION-ENST00000578070.5:25799-ENST00000581225.5:6693|759
VRPGSPRGHPPPAKLR
>ENST00000355303.9|SNV-395-C-A|1
SVHIINICAIEDIG
>FUSION-ENST00000578070.5:25799-ENST00000581225.5:6693|681
SSRPAWAT
>ENST00000261842.10|SNV-41397-G-A|1
LLAEGFDDETKDQQLR
>FUSION-ENST00000588256.1:6543-ENST00000583609.5:119158|325
MATTSNFFRLADK
>FUSION-ENST00000588256.1:6543-ENST00000583609.5:119158|985
MFYFLRLGFWAHLLRVCAPLGK
>ENST00000452346.6|SNV-40517-G-T|1
SSSALHRII
>FUSION-ENST00000588256.1:6543-ENST00000583609.5:119158|524
ILLSLYHAYDNLVR
>FUSION-ENST00000578070.5:25799-ENST00000581225.5:6693|1485
GAPLSGRGGAARQHLLSVVPG
>FUSION-ENST00000588256.1:6543-ENST00000583609.5:119158|3364
TYYFSLLVF
>ENST00000333538.10|SNV-578754-G-C|1
TSLYKRWNFIQNGAIMNK
>FUSION-ENST00000588256.1:6543-ENST00000583609.5:119158|1407
YRKVCITPWWLLACWR
>FUSION-ENST00000588256.1:6543-ENST00000583609.5:119158|3335
KICPHQCR
>FUSION-ENST00000578070.5:25799-ENST00000581225.5:6693|28
TRSRLTATSASQVQVILLPQPPR
>FUSION-ENST00000588256.1:6543-ENST00000583609.5:119158|2842
MEQGYPVGSAPR
>FUSION-ENST00000588256.1:6543-ENST00000583609.5:119158|379
VLCGSQR
>FUSION-ENST00000588256.1:6543-ENST00000583609.5:119158|336
FQIITVAFLHKGGSDYGR
>FUSION-ENST00000588256.1:6543-ENST00000583609.5:119158|1802
LLPLDYKPFK
>FUSION-ENST00000588256.1:6543-ENST00000583609.5:119158|2286
YSCTVNEQNLGKLGGRTFV
>FUSION-ENST00000588256.1:6543-ENST00000583609.5:119158|2867
LMQSRRAPK
>FUSION-ENST00000588256.1:6543-ENST00000583609.5:119158|754
MWMSSLANFMR
>FUSION-ENST00000588256.1:6543-ENST00000583609.5:119158|3189
YMYNLKNNLKLMLR
>FUSION-ENST00000588256.1:6543-ENST00000583609.5:119158|1323
WVPRSGPEPR
>FUSION-ENST00000588256.1:6543-ENST00000583609.5:119158|796
MSLSLSVPL
>ENST00000565631.5|INDEL-53903-G-GA|2
MNPVSPGKAEPCSK
>FUSION-ENST00000588256.1:6543-ENST00000583609.5:119158|3609
MLRKSAK
>FUSION-ENST00000588256.1:6543-ENST00000583609.5:119158|1775
QNGCKGVCKEICVLTR
>FUSION-ENST00000578070.5:25799-ENST00000581225.5:6693|95
TLQIYPPILWICKLSQR
>FUSION-ENST00000588256.1:6543-ENST00000583609.5:119158|127
ADRQVGNA
>FUSION-ENST00000588256.1:6543-ENST00000583609.5:119158|3084
LRWGLFSSMK
>FUSION-ENST00000588256.1:6543-ENST00000583609.5:119158|3299
SSLKTRTGHFHFFCGGMSSVK
>ENST00000471162.5|SNV-6929-C-A|7
VNPDPSTPSR
>FUSION-ENST00000588256.1:6543-ENST00000583609.5:119158|1725
TRDFFSPFGENVLSSLLYHGHFK
>FUSION-ENST00000588256.1:6543-ENST00000583609.5:119158|1647
FYLLFYIMVILR
>ENST00000295453.8|INDEL-513-G-GAT|1
TWLCPRHTV
>ENST00000476466.1|SNV-811-C-A|4
NPHFLLRDLAGPVHEGR
>ENST00000612828.4|INDEL-52495-G-GC|2
RDGAGGWTPLVSNKYQWLPN
>FUSION-ENST00000578070.5:25799-ENST00000581225.5:6693|912
MGETYCRQFHFAKIVLTSG
>FUSION-ENST00000578070.5:25799-ENST00000581225.5:6693|1348
PDTSPSSSPSVGRQGEGLPRR
>FUSION-ENST00000578070.5:25799-ENST00000581225.5:6693|976
MFEERPK
>FUSION-ENST00000578070.5:25799-ENST00000581225.5:6693|36
NLQYKKR
>ENST00000616986.4|INDEL-25228-T-TG|2
WLVIFSFWK
>FUSION-ENST00000588256.1:6543-ENST00000583609.5:119158|3083
MLRWGLFSSMKSIR
>FUSION-ENST00000588256.1:6543-ENST00000583609.5:119158|2754
HNSLTLLFSRLFHLYELWNMK
>FUSION-ENST00000588256.1:6543-ENST00000583609.5:119158|214
NVQNSNSR
>FUSION-ENST00000578070.5:25799-ENST00000581225.5:6693|597
RESEVLEGLK
>FUSION-ENST00000588256.1:6543-ENST00000583609.5:119158|420
ETKDYLS
>FUSION-ENST00000588256.1:6543-ENST00000583609.5:119158|883
LFCKMLKIS
>FUSION-ENST00000588256.1:6543-ENST00000583609.5:119158|2565
MAMSEPGRLHWTLNLL
>FUSION-ENST00000588256.1:6543-ENST00000583609.5:119158|2882
VNCHGTLVGMSYGK
>FUSION-ENST00000588256.1:6543-ENST00000583609.5:119158|170
MLRSGPIK
>FUSION-ENST00000578070.5:25799-ENST00000581225.5:6693|1005
DTNAVLWAEPFGGRAE
>ENST00000356613.4|SNV-457-C-A|4
SVGKLESNLDGYVPTSESQRWK
>FUSION-ENST00000588256.1:6543-ENST00000583609.5:119158|1348
MVVIGMLAL
>ENST00000261845.7|SNV-112657-A-G|1
EDTEMLGTEPVEDGKLGER
>FUSION-ENST00000588256.1:6543-ENST00000583609.5:119158|2048
PTYFILGTTNV
>FUSION-ENST00000588256.1:6543-ENST00000583609.5:119158|2631
MNFGENNHHSNHSKYRY
>ENST00000337907.7|SNV-192650-A-G|1
TADKDKDR
>ENST00000565631.5|INDEL-53903-G-GA|7
SRTSWWMNPVSPGKAEPCSK
>FUSION-ENST00000588256.1:6543-ENST00000583609.5:119158|2893
VLTSRLLGHCHGK
>FUSION-ENST00000588256.1:6543-ENST00000583609.5:119158|628
IFENFHYKNLSNKGK
>FUSION-ENST00000578070.5:25799-ENST00000581225.5:6693|1207
VNPASFAGR
>ENST00000370661.5|SNV-24369-A-G|3
AVMFPMSTMKMPPQTKVEESPLEK
>FUSION-ENST00000588256.1:6543-ENST00000583609.5:119158|133
VFLISKEK
>FUSION-ENST00000588256.1:6543-ENST00000583609.5:119158|3503
MSHCARPVTFK
>FUSION-ENST00000588256.1:6543-ENST00000583609.5:119158|542
NLHSGESTYVPQSRFKLS
>FUSION-ENST00000588256.1:6543-ENST00000583609.5:119158|2492
WARNGPRSSLCSFLER
>FUSION-ENST00000588256.1:6543-ENST00000583609.5:119158|2775
ESMSEAGWYTDWLGTVQK
>FUSION-ENST00000588256.1:6543-ENST00000583609.5:119158|1857
RDHMMIR
>FUSION-ENST00000578070.5:25799-ENST00000581225.5:6693|802
NFLGSHNKLPQTGQL
>FUSION-ENST00000578070.5:25799-ENST00000581225.5:6693|392
MLPRLECSGTIIAHCSLELLG
>FUSION-ENST00000588256.1:6543-ENST00000583609.5:119158|1028
MVLGMAMESFLVEK
>ENST00000295453.8|MNV-516-CTT-C|8
LGPETPGHGPLPVR
>ENST00000419989.1|SNV-164-C-T|3
AGVAALATVGVASGPGPGR
>FUSION-ENST00000578070.5:25799-ENST00000581225.5:6693|1069
AHLLKTSAK
>FUSION-ENST00000588256.1:6543-ENST00000583609.5:119158|3073
SHFKVCFLGSLLITIVSD
>ENST00000471162.5|SNV-6929-C-A|1
CTASASWLIR
>FUSION-ENST00000588256.1:6543-ENST00000583609.5:119158|2078
ELAISLLLTPK
>ENST00000486487.1|SNV-48187-C-A|1
QPQKVPSRMVPRPK
>FUSION-ENST00000588256.1:6543-ENST00000583609.5:119158|2055
PFPLRTR
>FUSION-ENST00000588256.1:6543-ENST00000583609.5:119158|339
MFQIITVAFLHK
>ENST00000636035.2|SNV-2146-C-T|2
GSRMNGLPSPTHSAHCSFY
>ENST00000637938.1|SNV-64054-A-C|2
EELGTEASR
>ENST00000261609.13|SNV-143182-G-A|2
VYACGKATNGRLGLGISSGTVPIPR
>FUSION-ENST00000578070.5:25799-ENST00000581225.5:6693|1083
ARSSQHLVEASGFWL
>FUSION-ENST00000578070.5:25799-ENST00000581225.5:6693|301
MAAWAWVLCLEPEVGRSRDT
>FUSION-ENST00000588256.1:6543-ENST00000583609.5:119158|960
MPLRSRHLHPQITR
>FUSION-ENST00000588256.1:6543-ENST00000583609.5:119158|68
VGFWIRVPAGLGSW
>FUSION-ENST00000588256.1:6543-ENST00000583609.5:119158|3582
MEKETEAQ
>FUSION-ENST00000588256.1:6543-ENST00000583609.5:119158|2695
AQTMHGACIF
>ENST00000254719.10|SNV-54127-C-A|5
LRGWFDAEGKALDGVSISDLK
>FUSION-ENST00000588256.1:6543-ENST00000583609.5:119158|1265
CVCRKISFCLR
>FUSION-ENST00000588256.1:6543-ENST00000583609.5:119158|1886
FSRDWVSPCWQAWSRTSDLR
>ENST00000587504.5|SNV-4697-C-T|1
RREAPPGTGR
>FUSION-ENST00000588256.1:6543-ENST00000583609.5:119158|361
MHNGHQRRWK
>FUSION-ENST00000588256.1:6543-ENST00000583609.5:119158|2874
VLGLGREEER
>ENST00000368467.4|SNV-7572-T-G|1
DTSTYKEAFRK
>FUSION-ENST00000588256.1:6543-ENST00000583609.5:119158|3193
MYMYNLK
>FUSION-ENST00000588256.1:6543-ENST00000583609.5:119158|3397
MESSNPYVWHESPFI
>FUSION-ENST00000588256.1:6543-ENST00000583609.5:119158|2532
GCITESGK
>FUSION-ENST00000578070.5:25799-ENST00000581225.5:6693|1177
PVIPALWKAEVGGSPEIR
>FUSION-ENST00000588256.1:6543-ENST00000583609.5:119158|870
MLLQHFQCCIISNEK
>FUSION-ENST00000578070.5:25799-ENST00000581225.5:6693|578
MVAHACNPSYTEGSR
>FUSION-ENST00000578070.5:25799-ENST00000581225.5:6693|1289
GAGGHVLSSWSSHSSNTYGVSIK
>FUSION-ENST00000578070.5:25799-ENST00000581225.5:6693|255
AWWHQFTHSLWALVRK
>FUSION-ENST00000588256.1:6543-ENST00000583609.5:119158|2600
KHWNVPIPMAKPFSGHLQPCR
>FUSION-ENST00000578070.5:25799-ENST00000581225.5:6693|346
CGGRCGRGLVAAGGVTR
>FUSION-ENST00000588256.1:6543-ENST00000583609.5:119158|3195
MLLKQSHLVS
>FUSION-ENST00000578070.5:25799-ENST00000581225.5:6693|34
PLIEYLLILLCILTFLM
>ENST00000282344.11|SNV-66051-A-G|1
EFITRLRK
>FUSION-ENST00000588256.1:6543-ENST00000583609.5:119158|897
IIYISVSITSK
>FUSION-ENST00000588256.1:6543-ENST00000583609.5:119158|2449
SLLGDTHTYSIYLGSGDRR
>FUSION-ENST00000588256.1:6543-ENST00000583609.5:119158|544
NLHSGESTYVPQSR
>FUSION-ENST00000578070.5:25799-ENST00000581225.5:6693|1553
RDTLGRPQSGAGQVSVCGPRAR
>ENST00000373965.6|SNV-1537883-A-C|1
VGAVLLNLQAPDR
>ENST00000609981.5|SNV-52595-C-T|4
GLVRFYYLDEHCSCIRWRPSR
>FUSION-ENST00000588256.1:6543-ENST00000583609.5:119158|2671
SEIKMPVGLVSGEGCSLLPR
>FUSION-ENST00000588256.1:6543-ENST00000583609.5:119158|1272
HHTQLICLYF
>FUSION-ENST00000578070.5:25799-ENST00000581225.5:6693|1204
MVNPASFAGRRR
>FUSION-ENST00000578070.5:25799-ENST00000581225.5:6693|510
LLVSLVVVIISQHIMDIKISCNLK
>FUSION-ENST00000588256.1:6543-ENST00000583609.5:119158|2970
MAISHCI
>ENST00000301067.11|SNV-31728-C-A|1
EGTEPKKGEAEGPGGK
>FUSION-ENST00000588256.1:6543-ENST00000583609.5:119158|3089
MDSINRSLCPLGFMWA
>ENST00000222567.6|SNV-4212-G-A|3
VVGELGDIYDDQGHIHLNIK
>ENST00000222567.6|SNV-4212-G-A|1
ADFVIFCPEPGQKLMGIVNK
>FUSION-ENST00000588256.1:6543-ENST00000583609.5:119158|2438
MRGCLRK
>FUSION-ENST00000578070.5:25799-ENST00000581225.5:6693|622
HRQVVTAGHCDTGWR
>FUSION-ENST00000578070.5:25799-ENST00000581225.5:6693|903
GVDSEVGKWGPARR
>ENST00000222644.9|INDEL-92779-C-CA|5
EKDDVSHNQK
>FUSION-ENST00000578070.5:25799-ENST00000581225.5:6693|641
DAQAGGDCR
>ENST00000649046.1|MNV-176793-TTTT-T|3
TCRQNSNIEPYLISNRYYLR
>FUSION-ENST00000588256.1:6543-ENST00000583609.5:119158|1629
ERVIPDFYTRPQP
>FUSION-ENST00000588256.1:6543-ENST00000583609.5:119158|2989
MTLTYKCLLNLNYVDMCWKIL
>ENST00000327532.7|SNV-48187-C-A|4
VQRVSLQPQKVPSR
>FUSION-ENST00000578070.5:25799-ENST00000581225.5:6693|1214
DVSDTSSPTVVTPRNVSRHC
>FUSION-ENST00000588256.1:6543-ENST00000583609.5:119158|1500
TALELMRIGEK
>FUSION-ENST00000588256.1:6543-ENST00000583609.5:119158|2678
MLLGSFITLHFR
>FUSION-ENST00000588256.1:6543-ENST00000583609.5:119158|1354
RWLPVDLLGFSQGNGD
>ENST00000361566.7|SNV-4498-A-C|3
LMDIKSRLEQEIAPYR
>FUSION-ENST00000588256.1:6543-ENST00000583609.5:119158|563
FCKITPRT
>FUSION-ENST00000588256.1:6543-ENST00000583609.5:119158|2068
QTQSSFAIDLKRWLQCR
>FUSION-ENST00000578070.5:25799-ENST00000581225.5:6693|899
YLGPLWARALSLR
>FUSION-ENST00000588256.1:6543-ENST00000583609.5:119158|3312
RWLSLGSEA
>FUSION-ENST00000578070.5:25799-ENST00000581225.5:6693|447
YTWLSGGSTLESQHSR
>FUSION-ENST00000588256.1:6543-ENST00000583609.5:119158|639
STWEFMILFSLPLR
>FUSION-ENST00000578070.5:25799-ENST00000581225.5:6693|182
MVMGALMR
>FUSION-ENST00000588256.1:6543-ENST00000583609.5:119158|388
LCSEFSYLEVCVENRV
>ENST00000368764.4|SNV-1736-C-T|4
DEQLGMKKEQLLELPEQQEGYLK
>FUSION-ENST00000578070.5:25799-ENST00000581225.5:6693|1361
WSIVFALHPLLPPWRDMWPGTHK
>FUSION-ENST00000578070.5:25799-ENST00000581225.5:6693|604
DTDGDRLRLQGGNPHGWR
>ENST00000321063.8|SNV-140243-C-T|3
LSSDLKVLVMHETGPDEDNPK
>FUSION-ENST00000578070.5:25799-ENST00000581225.5:6693|997
RCRGGAGNFLNDPYR
>ENST00000283943.9|INDEL-63745-A-AA|2
ANTSERQKNGAGA
>FUSION-ENST00000588256.1:6543-ENST00000583609.5:119158|1082
LSLTMKIFTR
>FUSION-ENST00000588256.1:6543-ENST00000583609.5:119158|2214
EPYWECYGEKCFQFRQQ
>FUSION-ENST00000578070.5:25799-ENST00000581225.5:6693|1512
GSLAPCLCRCLGVSGGGACACAR
>FUSION-ENST00000578070.5:25799-ENST00000581225.5:6693|1220
GHPSLFPMDVSDTSSPTVVTPR
>FUSION-ENST00000588256.1:6543-ENST00000583609.5:119158|3576
SYQSFSSFYR
>FUSION-ENST00000588256.1:6543-ENST00000583609.5:119158|2569
AHSPAITGEPVGPLPP
>FUSION-ENST00000588256.1:6543-ENST00000583609.5:119158|1727
IITILLSECQERES
>FUSION-ENST00000578070.5:25799-ENST00000581225.5:6693|345
CGRGLVAAGGVTR
>FUSION-ENST00000588256.1:6543-ENST00000583609.5:119158|3579
EGQRSYQSFSSFYR
>ENST00000342232.5|SNV-76766-C-A|2
YSGRHHIPNPSNGELHSQYHG
>FUSION-ENST00000588256.1:6543-ENST00000583609.5:119158|506
GIIFTSYL
>FUSION-ENST00000588256.1:6543-ENST00000583609.5:119158|3605
SFQPGPVHTCFALSNSR
>FUSION-ENST00000588256.1:6543-ENST00000583609.5:119158|384
RQAASNPSKGTSLNCEPLALSAR
>FUSION-ENST00000588256.1:6543-ENST00000583609.5:119158|722
AKGTLQM
>FUSION-ENST00000578070.5:25799-ENST00000581225.5:6693|541
VQAFSFQINVLTRQNGLGL
>FUSION-ENST00000588256.1:6543-ENST00000583609.5:119158|2987
MLLVKEHI
>FUSION-ENST00000588256.1:6543-ENST00000583609.5:119158|1289
LRLLGSSNSPISASR
>FUSION-ENST00000588256.1:6543-ENST00000583609.5:119158|3217
MAWPGLR
>ENST00000526253.1|SNV-234684-G-C|1
AVIGSLP
>FUSION-ENST00000588256.1:6543-ENST00000583609.5:119158|983
MLRREIGQLLG
>FUSION-ENST00000578070.5:25799-ENST00000581225.5:6693|354
VTPAMSSHR
>ENST00000488404.5|SNV-19216-G-A|3
HMHVHTSDKPYLCKMCNK
>ENST00000489822.5|INDEL-14555-G-GG|2
GGKILGKEVK
>FUSION-ENST00000578070.5:25799-ENST00000581225.5:6693|1455
GGFCIPVPGRAPLFRLASTR
>FUSION-ENST00000588256.1:6543-ENST00000583609.5:119158|2348
ILATCYGLNCFHQNIG
>FUSION-ENST00000588256.1:6543-ENST00000583609.5:119158|3596
QMNICLEIC
>FUSION-ENST00000578070.5:25799-ENST00000581225.5:6693|534
TLSPQKHLK
>FUSION-ENST00000588256.1:6543-ENST00000583609.5:119158|733
NNDLPKIMAFQSPEPVNMLSYMAK
>FUSION-ENST00000578070.5:25799-ENST00000581225.5:6693|432
PVIPTRWEAEAGGSLEVR
>FUSION-ENST00000588256.1:6543-ENST00000583609.5:119158|2418
EAKRFSQEACSWR
>FUSION-ENST00000588256.1:6543-ENST00000583609.5:119158|241
MMEWEYMHLIN
>ENST00000296525.7|SNV-8612-A-T|2
KVAARIAAEFYGVTQGQGSWADR
>FUSION-ENST00000578070.5:25799-ENST00000581225.5:6693|1315
DHQAHPVFIR
>FUSION-ENST00000588256.1:6543-ENST00000583609.5:119158|3634
MQFIAGVFLNR
>FUSION-ENST00000588256.1:6543-ENST00000583609.5:119158|1723
DFFSPFGENVLSSLLYHGHFK
>FUSION-ENST00000588256.1:6543-ENST00000583609.5:119158|2654
MVGGIKGQK
>FUSION-ENST00000578070.5:25799-ENST00000581225.5:6693|924
MGQGWQIDGETR
>FUSION-ENST00000588256.1:6543-ENST00000583609.5:119158|3594
NICLEIC
>ENST00000484312.1|SNV-23736-C-T|2
DWRLHFSLFG
>FUSION-ENST00000588256.1:6543-ENST00000583609.5:119158|330
IFCIEYRT
>FUSION-ENST00000588256.1:6543-ENST00000583609.5:119158|626
NLSNKGKTLIQGTFI
>FUSION-ENST00000588256.1:6543-ENST00000583609.5:119158|2770
SEAGWYTDWLGTVQKMSSR
>ENST00000374045.5|INDEL-62-C-CC|2
RTGVCTFTSASLCTS
>FUSION-ENST00000588256.1:6543-ENST00000583609.5:119158|1558
MITLSKFSVWEVGRE
>FUSION-ENST00000588256.1:6543-ENST00000583609.5:119158|450
HMCALKGDVK
>FUSION-ENST00000588256.1:6543-ENST00000583609.5:119158|1964
EHRLESR
>FUSION-ENST00000588256.1:6543-ENST00000583609.5:119158|1078
IFTRKWTGPFDGGGIITGGR
>ENST00000295453.8|MNV-516-CTT-C|5
GSVQDIQCRQACAR
>ENST00000650792.2|SNV-87929-G-A|3
VHGQATGK
>ENST00000307271.4|SNV-26774-G-A|2
FTEENKTAVAK
>ENST00000376636.7|SNV-176175-G-T|2
QELAYIGITSSDVVWETKPKK
>FUSION-ENST00000588256.1:6543-ENST00000583609.5:119158|57
MFTAVGGGWR
>FUSION-ENST00000588256.1:6543-ENST00000583609.5:119158|1098
HDMQKILLCRWAMNVT
>ENST00000220809.9|SNV-28640-A-G|4
HEALSPFYSERLEEAHVRLYPSSR
>FUSION-ENST00000588577.5:16573-ENST00000583609.5:119158|1
TLMDRKC
>FUSION-ENST00000588256.1:6543-ENST00000583609.5:119158|2996
RSSLFFLDCSCIY
>FUSION-ENST00000578070.5:25799-ENST00000581225.5:6693|441
GTASSVGVFVP
>FUSION-ENST00000578070.5:25799-ENST00000581225.5:6693|1108
VSTAEVQVR
>ENST00000397224.8|SNV-2551-G-A|2
SRVHLSWATHYVGDLR
>FUSION-ENST00000588256.1:6543-ENST00000583609.5:119158|196
KNIEFLFVKNNNNSENETK
>FUSION-ENST00000578070.5:25799-ENST00000581225.5:6693|592
QKTHHSTLSFVFVFVLRR
>ENST00000366932.4|SNV-45704-G-T|1
DYFMMGASMKDWDK
>FUSION-ENST00000588256.1:6543-ENST00000583609.5:119158|3533
HPIPAVKCFLNQR
>FUSION-ENST00000578070.5:25799-ENST00000581225.5:6693|163
MHRGQQEGRSDP
>FUSION-ENST00000588256.1:6543-ENST00000583609.5:119158|1741
HKGSMINSGVLR
>FUSION-ENST00000588256.1:6543-ENST00000583609.5:119158|1199
LFLGLQSDQGK
>FUSION-ENST00000588256.1:6543-ENST00000583609.5:119158|1825
RYLITFSS
>ENST00000333538.10|SNV-578754-G-C|3
VKTSLYK
>FUSION-ENST00000588256.1:6543-ENST00000583609.5:119158|824
LCEITRFSTLAGLNTY
>FUSION-ENST00000578070.5:25799-ENST00000581225.5:6693|678
MSRDCATALQPEQER
>FUSION-ENST00000588256.1:6543-ENST00000583609.5:119158|1459
LVATVSNSANVK
>FUSION-ENST00000588256.1:6543-ENST00000583609.5:119158|1087
QEIGDRLE
>FUSION-ENST00000588256.1:6543-ENST00000583609.5:119158|316
MLVLTWILLAIHFKIKCPGGK
>FUSION-ENST00000588256.1:6543-ENST00000583609.5:119158|3547
MCLPADIPNHFLIGNKGVK
>FUSION-ENST00000588256.1:6543-ENST00000583609.5:119158|583
MQQKGHCGNCKPRCR
>FUSION-ENST00000578070.5:25799-ENST00000581225.5:6693|659
MEKVTMGTR
>ENST00000265104.4|SNV-225639-C-A|1
EGLKRTYSGVSQDLLDVSSGSQWK
>FUSION-ENST00000588256.1:6543-ENST00000583609.5:119158|876
MQSFKNL
>FUSION-ENST00000578070.5:25799-ENST00000581225.5:6693|1293
VKPHLYYKYRN
>FUSION-ENST00000588256.1:6543-ENST00000583609.5:119158|204
LLVLTAK
>FUSION-ENST00000578070.5:25799-ENST00000581225.5:6693|188
ELTGPITRVLVFSREMVMGALMR
>FUSION-ENST00000588256.1:6543-ENST00000583609.5:119158|415
KQQGSHILSNK
>FUSION-ENST00000578070.5:25799-ENST00000581225.5:6693|258
MFQEQEGGQNGAWR
>FUSION-ENST00000588256.1:6543-ENST00000583609.5:119158|1986
LELVFTSSFSVFLNRSNIFT
>ENST00000308508.5|SNV-36436-T-C|2
VLALARGVNAPAVVNVTVR
>FUSION-ENST00000588256.1:6543-ENST00000583609.5:119158|1510
EEGKIKK
>FUSION-ENST00000588256.1:6543-ENST00000583609.5:119158|1564
KFSFLLQAEPRAEQGMLMLS
>FUSION-ENST00000588256.1:6543-ENST00000583609.5:119158|3059
GGSRIGQ
>FUSION-ENST00000588256.1:6543-ENST00000583609.5:119158|2318
MTGVLVRGKST
>FUSION-ENST00000588256.1:6543-ENST00000583609.5:119158|863
MMCCSVLFFMLLLA
>FUSION-ENST00000588256.1:6543-ENST00000583609.5:119158|300
DSKSIIMLENTMDESEEVS
>FUSION-ENST00000588256.1:6543-ENST00000583609.5:119158|2555
TTTLEETLECAYTNGQAIFR
>FUSION-ENST00000588256.1:6543-ENST00000583609.5:119158|2670
MPVGLVSGEGCSLLPR
>ENST00000295453.8|MNV-516-CTT-C|4
GSVQDIQCRQACARQWSHSHGLPVR
>FUSION-ENST00000578070.5:25799-ENST00000581225.5:6693|777
EPLQPTTELCR
>FUSION-ENST00000588256.1:6543-ENST00000583609.5:119158|2495
GCGQAVRWAR
>FUSION-ENST00000588256.1:6543-ENST00000583609.5:119158|1936
AAKYSHR
>FUSION-ENST00000588256.1:6543-ENST00000583609.5:119158|708
MYPLSCTQLK
>FUSION-ENST00000588256.1:6543-ENST00000583609.5:119158|2732
RIMLLCITL
>FUSION-ENST00000588256.1:6543-ENST00000583609.5:119158|3323
MGWGSFIGFG
>ENST00000560288.1|SNV-17541-G-C|4
LVVNNSVLFPPSGNRSEFPHVK
>FUSION-ENST00000588256.1:6543-ENST00000583609.5:119158|527
MVFASSGVNPRTL
>FUSION-ENST00000588256.1:6543-ENST00000583609.5:119158|2851
EFKGELVVLATFIEVAVYSIGR
>FUSION-ENST00000588256.1:6543-ENST00000583609.5:119158|2887
GWQLLGVVMEMVNCHGTLVGMSYGK
>FUSION-ENST00000588256.1:6543-ENST00000583609.5:119158|1058
CRHFPHVDFWFYYEVRDESLCK
>FUSION-ENST00000588256.1:6543-ENST00000583609.5:119158|189
TKKDERPHLGSFR
>ENST00000367690.5|SNV-385541-G-C|15
MANVAASSFLWK
>FUSION-ENST00000588256.1:6543-ENST00000583609.5:119158|890
MKAGQCQWFPGLIDGITLISGKR
>FUSION-ENST00000588256.1:6543-ENST00000583609.5:119158|3541
MFNYLIMAGN
>ENST00000356613.4|SNV-457-C-A|3
LESNLDGYVPTSESQR
>FUSION-ENST00000588256.1:6543-ENST00000583609.5:119158|2200
IGSAVLQK
>FUSION-ENST00000588256.1:6543-ENST00000583609.5:119158|1670
SSEENYYYLTF
>FUSION-ENST00000588256.1:6543-ENST00000583609.5:119158|1862
GGKIRNINFASYCFSCA
>ENST00000489415.1|SNV-12543-C-A|4
RSPFSWEGLLMTCSPHRPLN
>ENST00000469223.5|SNV-4098-G-A|2
ALSGSMPSK
>ENST00000260356.6|SNV-13060-A-G|3
HIGWEDFTAYR
>FUSION-ENST00000588256.1:6543-ENST00000583609.5:119158|521
MKGLNGNNKQLF
>FUSION-ENST00000578070.5:25799-ENST00000581225.5:6693|996
CRGGAGNFLNDPYR
>FUSION-ENST00000588256.1:6543-ENST00000583609.5:119158|2369
QTPSLMPGT
>ENST00000460376.5|INDEL-66390-C-CC|3
GTSMAFQPWLKPWGYPPAMAAK
>FUSION-ENST00000588256.1:6543-ENST00000583609.5:119158|3535
RHPIPAVKCFLNQR
>FUSION-ENST00000578070.5:25799-ENST00000581225.5:6693|860
AVCGGAGCCQEGRRP
>ENST00000451652.5|SNV-164-C-T|3
LSQAGSAGVAALATVGVASGPGPGR
>ENST00000471005.5|SNV-7347-G-T|1
MWSCRIW
>FUSION-ENST00000588256.1:6543-ENST00000583609.5:119158|804
MLYIENFTIWDAESFIYSSINI
>ENST00000469223.5|SNV-4098-G-A|1
ALSGSMPSKSN
>FUSION-ENST00000588256.1:6543-ENST00000583609.5:119158|1651
LPKVDHEGSIKK
>FUSION-ENST00000588256.1:6543-ENST00000583609.5:119158|1438
YLGLNVTKYANK
>FUSION-ENST00000588256.1:6543-ENST00000583609.5:119158|118
MEDESATRLPFIYSLASISHP
>FUSION-ENST00000588256.1:6543-ENST00000583609.5:119158|3446
MYIFTFMR
>ENST00000265755.7|SNV-59129-G-A|1
GKMFLNARK
>FUSION-ENST00000588256.1:6543-ENST00000583609.5:119158|3288
GFSGGQGWISQSTFSR
>FUSION-ENST00000588256.1:6543-ENST00000583609.5:119158|493
LKGTGKVTQFGK
>ENST00000477770.5|SNV-13251-C-T|2
MLISLSSLYYLSIIF
>FUSION-ENST00000578070.5:25799-ENST00000581225.5:6693|887
FREAKCLL
>FUSION-ENST00000588256.1:6543-ENST00000583609.5:119158|1160
MSSAWIKGPLLKWER
>ENST00000446828.5|SNV-190185-C-G|4
RGNSRGR
>FUSION-ENST00000588256.1:6543-ENST00000583609.5:119158|2028
HSTTWFEQFTRLHE
>FUSION-ENST00000588256.1:6543-ENST00000583609.5:119158|3482
MSVLNHTNIVIK
>FUSION-ENST00000588256.1:6543-ENST00000583609.5:119158|2552
RCFLIQYHYTS
>FUSION-ENST00000588256.1:6543-ENST00000583609.5:119158|2455
LLNIVQCTGQQLFNPNINSAEVEK
>FUSION-ENST00000588256.1:6543-ENST00000583609.5:119158|3332
ICPHQCRLASSNPLR
>ENST00000254719.10|SNV-54127-C-A|3
GWFDAEGKALDGVSISDLK
>FUSION-ENST00000578070.5:25799-ENST00000581225.5:6693|1026
SDGKVAGQQGLR
>FUSION-ENST00000578070.5:25799-ENST00000581225.5:6693|1210
MVLHACRPSYSGG
>FUSION-ENST00000588256.1:6543-ENST00000583609.5:119158|58
VAFVLPQQN
>FUSION-ENST00000588256.1:6543-ENST00000583609.5:119158|999
MVVSNGELDCPYTFAHCSLEIK
>ENST00000506876.5|SNV-11557-C-T|3
DPTENQEENLSMEKSYHFEDSK
>FUSION-ENST00000578070.5:25799-ENST00000581225.5:6693|274
LRQEDLLRPEVHVQPGQHSK
>FUSION-ENST00000578070.5:25799-ENST00000581225.5:6693|1316
WPRDHQAHPVFIRVPCVLVFVFCR
>FUSION-ENST00000578070.5:25799-ENST00000581225.5:6693|770
CRQGWFLLGAFR
>FUSION-ENST00000588256.1:6543-ENST00000583609.5:119158|3414
MCRDISLWF
>FUSION-ENST00000588256.1:6543-ENST00000583609.5:119158|3368
MGVEFHQSFSASIEK
>FUSION-ENST00000588256.1:6543-ENST00000583609.5:119158|2387
KMQIRFGLGK
>FUSION-ENST00000588256.1:6543-ENST00000583609.5:119158|413
QQGSHILSNK
>ENST00000563328.4|INDEL-123393-A-AG|7
LLHLWLLLLLLLLGGLLRAHR
>ENST00000342887.1|SNV-162214-T-C|1
ENSVFQAVMGILK
>ENST00000305364.9|SNV-123-G-A|2
SFKEELLCAVCYDPFHDAVTLR
>FUSION-ENST00000588256.1:6543-ENST00000583609.5:119158|1683
RKHILYTSVHLSQYLTK
>FUSION-ENST00000588256.1:6543-ENST00000583609.5:119158|969
NLLIGNMGKATILSL
>ENST00000355151.9|INDEL-321-T-TG|2
LVICGWPPCSPNERPASKK
>ENST00000350110.2|SNV-135168-C-A|1
NGTDIDFTMSYHYR
>FUSION-ENST00000578070.5:25799-ENST00000581225.5:6693|383
RMGAGGGCGGFSEEAGAVER
>FUSION-ENST00000588256.1:6543-ENST00000583609.5:119158|501
LSNGNSFWILK
>FUSION-ENST00000588256.1:6543-ENST00000583609.5:119158|1182
CSSLRMPV
>FUSION-ENST00000588256.1:6543-ENST00000583609.5:119158|3430
MCSLVIQIAYFVK
>FUSION-ENST00000578070.5:25799-ENST00000581225.5:6693|254
MISPLHSSLSDR
>ENST00000555837.5|SNV-14636-A-G|2
MSKKIQEN
>FUSION-ENST00000588256.1:6543-ENST00000583609.5:119158|2888
AVRDLGFPRVLGLGR
>FUSION-ENST00000588256.1:6543-ENST00000583609.5:119158|3246
MRIHVKRPPNR
>ENST00000263635.8|SNV-261592-G-C|2
LAPSQNVRLQCGENGPAHPLPSK
>FUSION-ENST00000588256.1:6543-ENST00000583609.5:119158|731
IMAFQSPEPVNMLSYMAKGTLQM
>FUSION-ENST00000588256.1:6543-ENST00000583609.5:119158|2425
SISAYVLLPYFQAV
>ENST00000369904.7|SNV-1494-C-T|2
LWSNDRK
>FUSION-ENST00000588256.1:6543-ENST00000583609.5:119158|2697
MKAQTMHGACIF
>FUSION-ENST00000588256.1:6543-ENST00000583609.5:119158|1203
DIFLFKGR
>FUSION-ENST00000578070.5:25799-ENST00000581225.5:6693|234
VLRAQDSLR
>FUSION-ENST00000588256.1:6543-ENST00000583609.5:119158|347
ECGLDEA
>FUSION-ENST00000578070.5:25799-ENST00000581225.5:6693|148
LRLQGIR
>FUSION-ENST00000578070.5:25799-ENST00000581225.5:6693|818
MEAVRAGTWRCPPLSQASQVIPCWR
>FUSION-ENST00000588256.1:6543-ENST00000583609.5:119158|386
RQAASNPSK
>FUSION-ENST00000588256.1:6543-ENST00000583609.5:119158|1933
YSHRQYVNECR
>ENST00000506919.1|SNV-43406-C-G|4
CASCGPFFLY
>ENST00000323929.8|SNV-3039-G-T|1
LSQENEVDFILLGGDLFHENKPSRK
>ENST00000253928.13|SNV-28146-C-G|4
IQVQLCFKTCSPESQEIYGDIKDVR
>FUSION-ENST00000578070.5:25799-ENST00000581225.5:6693|1186
MSSSPGEMTFLDHPVENCNSR
>FUSION-ENST00000578070.5:25799-ENST00000581225.5:6693|744
WGEGVVLLGNSVCTPK
>FUSION-ENST00000588256.1:6543-ENST00000583609.5:119158|2223
YSQERVRER
>ENST00000476466.1|SNV-811-C-A|1
QHQCLEHLSPVQR
>FUSION-ENST00000588256.1:6543-ENST00000583609.5:119158|905
YMIRSINSYTYCKLVPWSEAILWIY
>ENST00000361445.9|INDEL-63270-C-CC|4
ELEFQKGPTPCHSR
>FUSION-ENST00000588256.1:6543-ENST00000583609.5:119158|1928
WLCSNRTLFMGTGIR
>FUSION-ENST00000588256.1:6543-ENST00000583609.5:119158|2801
MALAVIQ
>ENST00000586409.5|SNV-52051-G-C|6
MIPMASTQARCSLPLPR
>FUSION-ENST00000588256.1:6543-ENST00000583609.5:119158|2873
VLGLGREEERK
>FUSION-ENST00000588256.1:6543-ENST00000583609.5:119158|296
MDESEEVS
>FUSION-ENST00000588256.1:6543-ENST00000583609.5:119158|836
MQLSYLETVVPFKACFQLLLGR
>FUSION-ENST00000588256.1:6543-ENST00000583609.5:119158|485
GVPEAVRKSFK
>FUSION-ENST00000588256.1:6543-ENST00000583609.5:119158|1142
DGLEVYIESK
>ENST00000623181.1|SNV-1217-G-A|4
MPNIWSANVWGQGTEKALK
>FUSION-ENST00000588256.1:6543-ENST00000583609.5:119158|53
MFTAVGGGWRGSGNLRVIQVTSCR
>FUSION-ENST00000578070.5:25799-ENST00000581225.5:6693|552
AGDAGQR
>FUSION-ENST00000578070.5:25799-ENST00000581225.5:6693|1009
YECRPLGR
>FUSION-ENST00000578070.5:25799-ENST00000581225.5:6693|1469
SPGGAAVR
>ENST00000471162.5|SNV-6929-C-A|10
MHCFSIMVNPDPSTPSR
>FUSION-ENST00000578070.5:25799-ENST00000581225.5:6693|359
MLENDLK
>FUSION-ENST00000578070.5:25799-ENST00000581225.5:6693|1146
LQKRCVELPK
>ENST00000477770.5|SNV-13251-C-T|1
LISLSSLYYLSIIF
>FUSION-ENST00000588256.1:6543-ENST00000583609.5:119158|168
MLRSGPIKYH
>FUSION-ENST00000588256.1:6543-ENST00000583609.5:119158|1657
AVILYSLESLRS
>ENST00000637938.1|SNV-64054-A-C|1
EELGTEASRDTLEAATSLYDR
>FUSION-ENST00000578070.5:25799-ENST00000581225.5:6693|198
ALGQGLLWSRNSR
>FUSION-ENST00000588256.1:6543-ENST00000583609.5:119158|2868
EEERKGGPR
>ENST00000395527.8|SNV-101109-C-T|2
ASSEDMLNKPGSTAASGVVRLK
>FUSION-ENST00000578070.5:25799-ENST00000581225.5:6693|1086
GGQEATSKVR
>FUSION-ENST00000588256.1:6543-ENST00000583609.5:119158|1515
LQILANATR
>ENST00000242310.4|INDEL-293-T-TT|2
KHLAGFGGFGAGQPNH
>ENST00000478325.1|SNV-110159-G-A|2
AESSPWMTAPMR
>FUSION-ENST00000588256.1:6543-ENST00000583609.5:119158|3474
LGMKDIKLNK
>FUSION-ENST00000578070.5:25799-ENST00000581225.5:6693|1199
VLWPVLFSLLFSPLK
>FUSION-ENST00000588256.1:6543-ENST00000583609.5:119158|1253
MILLGIYLSEIKR
>FUSION-ENST00000588256.1:6543-ENST00000583609.5:119158|146
CNFWGLTPNQRI
>FUSION-ENST00000578070.5:25799-ENST00000581225.5:6693|9
NFVNVCH
>FUSION-ENST00000578070.5:25799-ENST00000581225.5:6693|941
RVLSRGGK
>FUSION-ENST00000578070.5:25799-ENST00000581225.5:6693|1514
GRWSRAGHR
>FUSION-ENST00000588256.1:6543-ENST00000583609.5:119158|1391
MESRGGCECLLGGGSGK
>ENST00000273347.10|INDEL-42750-C-CT|2
NQLDMFLSFVCPLETLACLGRDWR
>FUSION-ENST00000578070.5:25799-ENST00000581225.5:6693|1190
MVGRPCPRTPPSGFWE
>FUSION-ENST00000578070.5:25799-ENST00000581225.5:6693|1522
GLSWPRGRR
>FUSION-ENST00000578070.5:25799-ENST00000581225.5:6693|1494
QWRGGWGGVRLGVKPAAVR
>FUSION-ENST00000588256.1:6543-ENST00000583609.5:119158|1282
MTNTFIMKGK
>FUSION-ENST00000588256.1:6543-ENST00000583609.5:119158|2222
GKREEIK
>FUSION-ENST00000588256.1:6543-ENST00000583609.5:119158|2928
MWIKESTR
>FUSION-ENST00000588256.1:6543-ENST00000583609.5:119158|3554
MTLLVAMDETIKCVYLLTFQTTS
>FUSION-ENST00000588256.1:6543-ENST00000583609.5:119158|3324
GSTNFLSLPFFFFFFF
>FUSION-ENST00000578070.5:25799-ENST00000581225.5:6693|1343
QGEGLPR
>ENST00000355151.9|INDEL-321-T-TG|4
APRLVICGWPPCSPNERPASKK
>FUSION-ENST00000588256.1:6543-ENST00000583609.5:119158|444
CALKGDVKNT
>FUSION-ENST00000588256.1:6543-ENST00000583609.5:119158|1853
WRSKMGAK
>FUSION-ENST00000588256.1:6543-ENST00000583609.5:119158|2737
EQLSPFEETVSGKAFKNNFLVK
>FUSION-ENST00000588256.1:6543-ENST00000583609.5:119158|3514
MLVSNSQPQVIR
>FUSION-ENST00000588256.1:6543-ENST00000583609.5:119158|779
MYTVQEA
>FUSION-ENST00000578070.5:25799-ENST00000581225.5:6693|132
GSGLGPHVQSRRLLDEEVAVELSR
>FUSION-ENST00000588256.1:6543-ENST00000583609.5:119158|3127
MGSGLLCIFFFKDYHGLF
>FUSION-ENST00000588256.1:6543-ENST00000583609.5:119158|1337
MGVICGLEAR
>FUSION-ENST00000588256.1:6543-ENST00000583609.5:119158|30
HASICMLRHGR
>ENST00000324698.11|MNV-38189-TTACT-T|2
AVIVIQTTGNGMLK
>ENST00000379388.7|SNV-122070-G-C|1
YICEQCGIRCKKPSMLK
>ENST00000506876.5|SNV-11557-C-T|4
TLKDPTENQEENLSMEKSYHFEDSK
>FUSION-ENST00000588256.1:6543-ENST00000583609.5:119158|609
VLSPQNLKTMVKILK
>ENST00000273347.10|INDEL-42750-C-CT|3
NQLDMFLSFVCPLETLACLGR
>FUSION-ENST00000578070.5:25799-ENST00000581225.5:6693|1420
LPYPGRESLLR
>ENST00000485050.5|SNV-71102-C-A|2
LRLLSSVTAELPEEKPR
>FUSION-ENST00000588256.1:6543-ENST00000583609.5:119158|1358
MFGFLALSSLV
>FUSION-ENST00000578070.5:25799-ENST00000581225.5:6693|64
MSRPQGSQVSLR
>FUSION-ENST00000588256.1:6543-ENST00000583609.5:119158|399
LDFLALK
>FUSION-ENST00000578070.5:25799-ENST00000581225.5:6693|619
MDEPGGHYAK
>FUSION-ENST00000588256.1:6543-ENST00000583609.5:119158|25
NILSHIHTYIFALDK
>FUSION-ENST00000578070.5:25799-ENST00000581225.5:6693|5
VSVDIFLTSKFR
>FUSION-ENST00000588256.1:6543-ENST00000583609.5:119158|3589
MPGIGVTKTKVPLR
>FUSION-ENST00000588256.1:6543-ENST00000583609.5:119158|3455
YLGMGIVRSRNMYIFTFMR
>FUSION-ENST00000588256.1:6543-ENST00000583609.5:119158|2246
HTHTCKHMHA
>FUSION-ENST00000588256.1:6543-ENST00000583609.5:119158|150
LYTGRAGK
>ENST00000289672.6|SNV-93472-C-T|3
NKMTFVLLRDK
>FUSION-ENST00000588256.1:6543-ENST00000583609.5:119158|2811
VHRLVRDCPEDVFQAYSLHIR
>FUSION-ENST00000578070.5:25799-ENST00000581225.5:6693|650
GTRDASPCLCARSIPSVSCV
>FUSION-ENST00000588256.1:6543-ENST00000583609.5:119158|3175
QSNYTLLIITLIR
>ENST00000474896.1|INDEL-9012-A-AG|7
WGSVGREAR
>FUSION-ENST00000588256.1:6543-ENST00000583609.5:119158|4
SLLSPALDTDSKCEYLGST
>FUSION-ENST00000588256.1:6543-ENST00000583609.5:119158|1095
MQKILLCRWAMNVT
>FUSION-ENST00000578070.5:25799-ENST00000581225.5:6693|951
MLPRLVWNF
>FUSION-ENST00000578070.5:25799-ENST00000581225.5:6693|35
MPLIEYLLILLCILTFLM
>FUSION-ENST00000578070.5:25799-ENST00000581225.5:6693|86
ILVCTPSKVSHLPLVNLR
>FUSION-ENST00000588256.1:6543-ENST00000583609.5:119158|2898
FPERVLTSR
>FUSION-ENST00000588256.1:6543-ENST00000583609.5:119158|1395
QNKVRVWR
>FUSION-ENST00000588256.1:6543-ENST00000583609.5:119158|614
MVLSPQNLK
>FUSION-ENST00000578070.5:25799-ENST00000581225.5:6693|496
TWSTHAVEYYAAIK
>FUSION-ENST00000578070.5:25799-ENST00000581225.5:6693|1531
ATAGCLAGGGDSECAR
>FUSION-ENST00000588256.1:6543-ENST00000583609.5:119158|3365
GVEFHQSFSASIEKTYYFSLLVF
>FUSION-ENST00000588256.1:6543-ENST00000583609.5:119158|2514
MPCGSQAQVGLP
>FUSION-ENST00000588256.1:6543-ENST00000583609.5:119158|1549
LTLGCLAMPNTKASEGIAK
>FUSION-ENST00000588256.1:6543-ENST00000583609.5:119158|1988
LELVFTSSFSVFLNR
>ENST00000258341.5|SNV-79956-C-T|5
LKFHTSCPESFAIYK
>FUSION-ENST00000578070.5:25799-ENST00000581225.5:6693|1381
AGSDRTRAR
>FUSION-ENST00000578070.5:25799-ENST00000581225.5:6693|1428
CAWGQEGEGFK
>ENST00000415336.1|SNV-175-T-C|6
MSTNPSPFR
>FUSION-ENST00000588256.1:6543-ENST00000583609.5:119158|2125
ESSFEGGGWTDSR
>FUSION-ENST00000588256.1:6543-ENST00000583609.5:119158|982
LRREIGQLLG
>ENST00000563328.4|INDEL-123393-A-AG|4
HRGLCWGWGAQR
>FUSION-ENST00000578070.5:25799-ENST00000581225.5:6693|564
MVTIINNSRPGVVAHTYNR
>ENST00000551359.5|SNV-9953-T-G|6
MENCSLCRCGRETVR
>FUSION-ENST00000588256.1:6543-ENST00000583609.5:119158|2047
METVVKTR
>FUSION-ENST00000588256.1:6543-ENST00000583609.5:119158|1631
EREVGIC
>FUSION-ENST00000588256.1:6543-ENST00000583609.5:119158|3219
RYPFPQAFILCITNNPITLF
>FUSION-ENST00000578070.5:25799-ENST00000581225.5:6693|1465
RGCSQAAPSLR
>ENST00000563437.1|SNV-103209-G-C|4
ERLPCHAVHVALVLFELKLLLK
>ENST00000317869.7|SNV-663-C-A|7
AAVAGEDGRMIASK
>ENST00000460070.6|SNV-31770-C-A|3
KMAAVLLRR
>FUSION-ENST00000588256.1:6543-ENST00000583609.5:119158|1922
MGHALSPR
>FUSION-ENST00000578070.5:25799-ENST00000581225.5:6693|443
KRGTASSVGVFVP
>FUSION-ENST00000588256.1:6543-ENST00000583609.5:119158|3234
YTCKLQGMQWPGLGSEA
>FUSION-ENST00000588256.1:6543-ENST00000583609.5:119158|1166
ALSIFCFAFV
>FUSION-ENST00000588256.1:6543-ENST00000583609.5:119158|1767
SHHCTPAWATEQDSVSKK
>ENST00000560015.1|SNV-37107-G-T|1
WGYSGTSYRIRWSR
>FUSION-ENST00000578070.5:25799-ENST00000581225.5:6693|1250
IARGQEFEISLGNIAR
>FUSION-ENST00000588256.1:6543-ENST00000583609.5:119158|1254
ILLGIYLSEIK
>FUSION-ENST00000588256.1:6543-ENST00000583609.5:119158|47
MIMHSHMADRK
>FUSION-ENST00000588256.1:6543-ENST00000583609.5:119158|1764
EICVLTRESSSNR
>FUSION-ENST00000588256.1:6543-ENST00000583609.5:119158|1666
MENFDARGYLCRGR
>FUSION-ENST00000588256.1:6543-ENST00000583609.5:119158|1551
LTLGCLAMPNTK
>FUSION-ENST00000588256.1:6543-ENST00000583609.5:119158|3351
PFVKLLIC
>ENST00000225719.9|SNV-229-T-A|1
YNHEEELESALREAAAAGLPGLAR
>FUSION-ENST00000588256.1:6543-ENST00000583609.5:119158|2751
LFHLYELWNMKHFLCRLR
>ENST00000623181.1|SNV-1217-G-A|1
PNIWSANVWGQGTEKALKR
>ENST00000374045.5|INDEL-62-C-CC|10
QLQAQGQEQQR
>FUSION-ENST00000578070.5:25799-ENST00000581225.5:6693|1232
KKKPQNSQCPSLR
>FUSION-ENST00000588256.1:6543-ENST00000583609.5:119158|2693
KRLNNFPR
>FUSION-ENST00000578070.5:25799-ENST00000581225.5:6693|1236
MPRPKIALPPRQK
>FUSION-ENST00000578070.5:25799-ENST00000581225.5:6693|40
LKKNIVK
>FUSION-ENST00000578070.5:25799-ENST00000581225.5:6693|456
LDTVAHACNPNTLGGRGGWIT
>FUSION-ENST00000588256.1:6543-ENST00000583609.5:119158|2596
MAKPFSGHLQPCR
>FUSION-ENST00000588256.1:6543-ENST00000583609.5:119158|1014
MMVESTVKVEQVEW
>ENST00000545606.6|INDEL-38074-T-TG|3
LKGYLISGSSYARSSVVTAGEIYNF
>ENST00000308360.8|SNV-10211-G-A|4
TAVVRRIMHR
>ENST00000377307.6|SNV-57899-G-A|3
CPERFLSLEYSPTGKEYVR
>FUSION-ENST00000588256.1:6543-ENST00000583609.5:119158|1439
YLGLNVTK
>FUSION-ENST00000588256.1:6543-ENST00000583609.5:119158|2253
MLFNFFFFLNHVFTRESERK
>ENST00000313735.11|SNV-40500-G-C|2
LPGKPNVYVQDILR
>FUSION-ENST00000578070.5:25799-ENST00000581225.5:6693|264
MAHTCGLSY
>ENST00000569445.2|SNV-27329-T-G|1
MGEECVSVGSHEGLVLTKLLTSVR
>ENST00000478080.5|SNV-145622-A-C|3
VIPPPTTIITTTPRPR
>FUSION-ENST00000588256.1:6543-ENST00000583609.5:119158|2825
MESYFCPVPVLASPHFAPVSKSCL
>FUSION-ENST00000588256.1:6543-ENST00000583609.5:119158|1513
LQILANATREEGK
>FUSION-ENST00000588256.1:6543-ENST00000583609.5:119158|145
AGKSPPDK
>FUSION-ENST00000588256.1:6543-ENST00000583609.5:119158|3161
RASLALDQDK
>FUSION-ENST00000588256.1:6543-ENST00000583609.5:119158|345
LRLSDAIVR
>FUSION-ENST00000588256.1:6543-ENST00000583609.5:119158|2156
GMKIGKYGEDMLEK
>FUSION-ENST00000588256.1:6543-ENST00000583609.5:119158|809
WNNIDQWETF
>FUSION-ENST00000588256.1:6543-ENST00000583609.5:119158|951
MQAFPSRGLLVLL
>ENST00000609981.5|SNV-52595-C-T|1
FYYLDEHCSCIRWRPSRK
>FUSION-ENST00000588256.1:6543-ENST00000583609.5:119158|666
ALTQVQR
>ENST00000556465.5|INDEL-321-T-TG|7
APYRAPRLVICGDELYCCHR
>ENST00000488404.5|SNV-19216-G-A|4
KHMHVHTSDKPYLCKMCNK
>ENST00000357086.10|SNV-352867-C-T|3
QKQRIGLLGHPPHMNVNP
>FUSION-ENST00000588256.1:6543-ENST00000583609.5:119158|1242
MFIAAFS
>FUSION-ENST00000588256.1:6543-ENST00000583609.5:119158|2113
KEHQLGHETVQEPR
>ENST00000409261.6|SNV-785578-G-A|3
VRTQIITNTAERSNSLTR
>FUSION-ENST00000588256.1:6543-ENST00000583609.5:119158|1790
QADHEVKRSRPSWLTW
>FUSION-ENST00000578070.5:25799-ENST00000581225.5:6693|474
MEFLFGVIK
>ENST00000400423.6|SNV-63428-C-A|3
TNTVVRTTLRNELSQEGIIHHLK
>ENST00000370419.6|SNV-210374-G-T|5
TKFSDGCGHLCSYCRTK
>FUSION-ENST00000588256.1:6543-ENST00000583609.5:119158|955
HLHPQITRK
>ENST00000342232.5|SNV-76766-C-A|1
HHIPNPSNGELHSQYHG
>FUSION-ENST00000588256.1:6543-ENST00000583609.5:119158|1085
GEMSFGW
>ENST00000268489.10|INDEL-1103356-C-CC|11
GEPPACPQEGERR
>FUSION-ENST00000588256.1:6543-ENST00000583609.5:119158|2041
CLEATFSSETWVMVQNFYFSPAK
>ENST00000240618.11|SNV-4919-C-T|2
SDFSIRWQK
>FUSION-ENST00000578070.5:25799-ENST00000581225.5:6693|831
MVKPHLYKKHK
>FUSION-ENST00000578070.5:25799-ENST00000581225.5:6693|183
EMVMGALMRNSRLDIR
>FUSION-ENST00000588256.1:6543-ENST00000583609.5:119158|1235
WKYRILNYTHFMIILK
>FUSION-ENST00000578070.5:25799-ENST00000581225.5:6693|1344
ARQTAPPRLGLGQSGCYWAP
>FUSION-ENST00000578070.5:25799-ENST00000581225.5:6693|465
LKTDVWTNTGVFWKYTQPK
>FUSION-ENST00000578070.5:25799-ENST00000581225.5:6693|21
MPGYFCIFSGGRVSPCWSGRSR
>FUSION-ENST00000578070.5:25799-ENST00000581225.5:6693|857
TMKGAQIPDPHLGSPPPHPR
>FUSION-ENST00000588256.1:6543-ENST00000583609.5:119158|3131
ITGMGSGLLCIFFFK
>FUSION-ENST00000588256.1:6543-ENST00000583609.5:119158|3041
MSCRFSLLMLFHLPK
>ENST00000039989.9|INDEL-91281-C-CG|1
QRPISTTVA
>FUSION-ENST00000588256.1:6543-ENST00000583609.5:119158|2168
MDRTGNLTGNVMEK
>FUSION-ENST00000588256.1:6543-ENST00000583609.5:119158|2374
MWETGNR
>FUSION-ENST00000588256.1:6543-ENST00000583609.5:119158|82
VVLQHSHAHFLTYHRW
>FUSION-ENST00000588256.1:6543-ENST00000583609.5:119158|436
KAHNSMHYFGDSE
>FUSION-ENST00000588256.1:6543-ENST00000583609.5:119158|3157
ASLALDQDKTGTD
>FUSION-ENST00000588256.1:6543-ENST00000583609.5:119158|1595
MVGLFGK
>FUSION-ENST00000588256.1:6543-ENST00000583609.5:119158|378
MCPKADLSCHEFLNYTSESEHPWE
>ENST00000484174.5|SNV-63428-C-A|4
NMTNTVVRTTLRNELSQ
>FUSION-ENST00000578070.5:25799-ENST00000581225.5:6693|698
HSSLGDRAR
>ENST00000467703.1|SNV-71102-C-A|2
SQGQCSVRTQAGLK
>ENST00000268489.10|INDEL-1103356-C-CC|12
GEPPACPQEGER
>FUSION-ENST00000588256.1:6543-ENST00000583609.5:119158|1406
MKKQHFGK
>FUSION-ENST00000578070.5:25799-ENST00000581225.5:6693|212
CVSGQHSGSR
>FUSION-ENST00000588256.1:6543-ENST00000583609.5:119158|313
IKCPGGKAR
>FUSION-ENST00000588256.1:6543-ENST00000583609.5:119158|2727
IMLLCITL
>FUSION-ENST00000578070.5:25799-ENST00000581225.5:6693|1008
YECRPLGRALWR
>ENST00000368799.2|SNV-14392-T-A|1
QSGTHHTESSSHGQAVSSQEQAR
>FUSION-ENST00000588256.1:6543-ENST00000583609.5:119158|75
LIRKDIT
>FUSION-ENST00000588256.1:6543-ENST00000583609.5:119158|403
MRLDFLALK
>FUSION-ENST00000578070.5:25799-ENST00000581225.5:6693|666
MAARANGEGDNGDK
>FUSION-ENST00000588256.1:6543-ENST00000583609.5:119158|3268
GCNGLAWAQRPDTK
>FUSION-ENST00000588256.1:6543-ENST00000583609.5:119158|3490
SFEGPKIVLNCIMTKK
>FUSION-ENST00000588256.1:6543-ENST00000583609.5:119158|1437
YLGLNVTKYANKNLLFY
>FUSION-ENST00000588256.1:6543-ENST00000583609.5:119158|1921
GHALSPR
>FUSION-ENST00000588256.1:6543-ENST00000583609.5:119158|1005
MLLRGLVR
>FUSION-ENST00000588256.1:6543-ENST00000583609.5:119158|2602
MVFCCSNLNGPRQPHLKK
>FUSION-ENST00000377387.5:2289-ENST00000545464.5:13720|5
CESPTRPQLWGADR
>FUSION-ENST00000578070.5:25799-ENST00000581225.5:6693|845
GAPSPPAATSPPVALPISIPGHPR
>FUSION-ENST00000578070.5:25799-ENST00000581225.5:6693|1551
DTLGRPQSGAGQVSVCGPRAR
>FUSION-ENST00000578070.5:25799-ENST00000581225.5:6693|1029
QLSPSPVR
>FUSION-ENST00000578070.5:25799-ENST00000581225.5:6693|418
WIRCPHNLASGGFPALFFFF
>FUSION-ENST00000588256.1:6543-ENST00000583609.5:119158|284
MIVDLGPR
>FUSION-ENST00000578070.5:25799-ENST00000581225.5:6693|766
MGSHYVAHAGLK
>FUSION-ENST00000578070.5:25799-ENST00000581225.5:6693|1215
MDVSDTSSPTVVTPRNVSRHC
>FUSION-ENST00000578070.5:25799-ENST00000581225.5:6693|1464
RGCSQAAPSLRGAGLK
>ENST00000265755.7|SNV-59129-G-A|2
GKMFLNAR
>FUSION-ENST00000588256.1:6543-ENST00000583609.5:119158|3559
YLILKHFFELWHFYCLYKNSYD
>FUSION-ENST00000578070.5:25799-ENST00000581225.5:6693|656
EKVTMGTRDASPCLCAR
>ENST00000307441.13|SNV-44017-A-C|5
KSDEFNACGKLLLNITHDETHTQEK
>FUSION-ENST00000588256.1:6543-ENST00000583609.5:119158|617
MHQQTTG
>FUSION-ENST00000588256.1:6543-ENST00000583609.5:119158|2212
EEIKVAEAGGHLESKK
>FUSION-ENST00000588256.1:6543-ENST00000583609.5:119158|136
VGCRIEER
>FUSION-ENST00000578070.5:25799-ENST00000581225.5:6693|390
LECSGTIIAHCSLELLG
>ENST00000525135.5|INDEL-91281-C-CG|11
MHTLDHLHGVSNRSQPALHR
>FUSION-ENST00000588256.1:6543-ENST00000583609.5:119158|3636
LTPMPRK
>FUSION-ENST00000588256.1:6543-ENST00000583609.5:119158|2653
VGGIKGQK
>FUSION-ENST00000578070.5:25799-ENST00000581225.5:6693|195
NSRSGWSRHGVR
>FUSION-ENST00000588256.1:6543-ENST00000583609.5:119158|298
MLENTMDESEEVS
>FUSION-ENST00000588256.1:6543-ENST00000583609.5:119158|1188
MNYGSYMK
>FUSION-ENST00000578070.5:25799-ENST00000581225.5:6693|911
GETYCRQFHFAKIVLTSG
>FUSION-ENST00000588256.1:6543-ENST00000583609.5:119158|2036
VQNFYFSPAKR
>FUSION-ENST00000578070.5:25799-ENST00000581225.5:6693|1065
MNKHPLLAQGWVCNK
>ENST00000351008.4|INDEL-215860-A-AA|4
NIKQEAADIHR
>FUSION-ENST00000588256.1:6543-ENST00000583609.5:119158|619
VMYYLKKK
>FUSION-ENST00000578070.5:25799-ENST00000581225.5:6693|1036
ERQTLSR
>FUSION-ENST00000588256.1:6543-ENST00000583609.5:119158|1834
YVCSHVR
>FUSION-ENST00000588256.1:6543-ENST00000583609.5:119158|2713
MGKAGSG
>ENST00000476466.1|SNV-811-C-A|5
NPHFLLR
>FUSION-ENST00000588256.1:6543-ENST00000583609.5:119158|3264
LSLLDLCSF
>FUSION-ENST00000588256.1:6543-ENST00000583609.5:119158|2872
MEVRLMQSR
>FUSION-ENST00000417257.6:319-ENST00000617928.5:33772|239
LLDDSEYTCTIQPR
>FUSION-ENST00000588256.1:6543-ENST00000583609.5:119158|2044
QSLVSECPGNVSTWPAFLLLK
>FUSION-ENST00000588256.1:6543-ENST00000583609.5:119158|2885
EMVNCHGTLVGMSYGK
>ENST00000261609.13|SNV-143182-G-A|4
SLFAVTVEGKVYACGKATNGR
>FUSION-ENST00000578070.5:25799-ENST00000581225.5:6693|747
GISCWIRTHTNDLILT
>FUSION-ENST00000588256.1:6543-ENST00000583609.5:119158|61
SLLFSPFSQWSIRIR
>ENST00000645780.1|SNV-324532-C-A|1
ANKIRNSELIANGSSHR
>FUSION-ENST00000578070.5:25799-ENST00000581225.5:6693|511
MLLVSLVVVIISQHIMDIKISCNLK
>FUSION-ENST00000578070.5:25799-ENST00000581225.5:6693|548
MNLEDIMLSEISQTQKDR
>FUSION-ENST00000588256.1:6543-ENST00000583609.5:119158|369
MFNGIAQEAAGLSHSK
>FUSION-ENST00000588256.1:6543-ENST00000583609.5:119158|2711
IQDNTYLLFLAVAICSK
>ENST00000268489.10|INDEL-1103356-C-CC|4
QRPCQRIPQTR
>FUSION-ENST00000588256.1:6543-ENST00000583609.5:119158|260
CAQACICVHSK
>FUSION-ENST00000588256.1:6543-ENST00000583609.5:119158|641
GHDVGWRDSLG
>ENST00000421199.5|SNV-42883-G-A|4
MTCLELEHYLQTEPR
>FUSION-ENST00000588256.1:6543-ENST00000583609.5:119158|3143
ITMACFK
>FUSION-ENST00000588256.1:6543-ENST00000583609.5:119158|530
LLMVFASSGVNPRTL
>FUSION-ENST00000578070.5:25799-ENST00000581225.5:6693|494
TWSTHAVEYYAAIKRNEAR
>FUSION-ENST00000295888.8:129463-ENST00000449007.1:43372|2
VFVQICPPHYK
>FUSION-ENST00000588256.1:6543-ENST00000583609.5:119158|2482
GSQICFGHNCVHSFEHR
>ENST00000563677.1|SNV-47330-T-C|1
VTVAACLTTTPTASTSRGTR
>FUSION-ENST00000588256.1:6543-ENST00000583609.5:119158|1975
FRSLMGNTSVELVAPCK
>ENST00000467219.5|SNV-23632-T-G|8
MSALRMGWIISRHYNK
>FUSION-ENST00000588256.1:6543-ENST00000583609.5:119158|63
VIFRSLLFSPFSQWSIRIR
>FUSION-ENST00000588256.1:6543-ENST00000583609.5:119158|1398
QHFGKQNKVR
>FUSION-ENST00000588256.1:6543-ENST00000583609.5:119158|2152
SVSNSDSSRPELLTRLP
>FUSION-ENST00000377387.5:2289-ENST00000545464.5:13720|7
ITGGYRLPAKCESPTRPQLWGADR
>FUSION-ENST00000588256.1:6543-ENST00000583609.5:119158|2358
TQRYTRR
>ENST00000361539.5|SNV-110159-G-A|4
WKTFFETVHVYLQSR
>ENST00000449076.6|SNV-21001-A-C|5
SQVRRIEMEAPCLMLASR
>FUSION-ENST00000578070.5:25799-ENST00000581225.5:6693|862
GRLLPRR
>FUSION-ENST00000588256.1:6543-ENST00000583609.5:119158|1523
VTCEGQLK
>FUSION-ENST00000588256.1:6543-ENST00000583609.5:119158|180
MIELCLNEK
>FUSION-ENST00000578070.5:25799-ENST00000581225.5:6693|1359
MWPGTHK
>ENST00000381989.4|SNV-60366-G-A|3
SRPHTRLFACSIGSTANRHVLR
>FUSION-ENST00000588256.1:6543-ENST00000583609.5:119158|1754
FCQFKDMLHNKVK
>FUSION-ENST00000588256.1:6543-ENST00000583609.5:119158|39
MHSHMADRKVGNAGR
>FUSION-ENST00000588256.1:6543-ENST00000583609.5:119158|2814
SFGKLVML
>FUSION-ENST00000588256.1:6543-ENST00000583609.5:119158|2647
QFSCLSLLNSWDYR
>FUSION-ENST00000578070.5:25799-ENST00000581225.5:6693|1124
RQGDPASVPSAR
>ENST00000442267.3|SNV-86732-G-A|5
RSPKEFNPK
>FUSION-ENST00000588256.1:6543-ENST00000583609.5:119158|130
MPGNVNVTE
>FUSION-ENST00000588256.1:6543-ENST00000583609.5:119158|1532
TIRDNKYK
>FUSION-ENST00000578070.5:25799-ENST00000581225.5:6693|740
QVTGQMPHLQLSSLPSLVTPL
>ENST00000650792.2|SNV-87929-G-A|1
KLTAYTATPEAIYGTSHVAISPSHR
>FUSION-ENST00000588256.1:6543-ENST00000583609.5:119158|1258
FFSMLAASIPNLNKPDH
>FUSION-ENST00000588256.1:6543-ENST00000583609.5:119158|3167
ISYKMYNVYVQFKK
>FUSION-ENST00000588256.1:6543-ENST00000583609.5:119158|2454
VLGGRKGVR
>FUSION-ENST00000578070.5:25799-ENST00000581225.5:6693|151
MSPFRRLR
>FUSION-ENST00000588256.1:6543-ENST00000583609.5:119158|2627
MRVEPSSMRPK
>FUSION-ENST00000578070.5:25799-ENST00000581225.5:6693|961
VQWHNLSSLQPPPPGLK
>FUSION-ENST00000588256.1:6543-ENST00000583609.5:119158|1493
MNNWNSK
>FUSION-ENST00000578070.5:25799-ENST00000581225.5:6693|22
PGYFCIFSGGRVSPCWSGR
>FUSION-ENST00000588256.1:6543-ENST00000583609.5:119158|1457
LVATVSNSANVKCFRHHSK
>FUSION-ENST00000578070.5:25799-ENST00000581225.5:6693|750
VTWSSVHVCVQVSPLYKGISCWIR
>FUSION-ENST00000578070.5:25799-ENST00000581225.5:6693|756
GHPPPAK
>FUSION-ENST00000588256.1:6543-ENST00000583609.5:119158|1177
SYLTWERR
>ENST00000609981.5|SNV-52595-C-T|3
FYYLDEHCSCIR
>FUSION-ENST00000578070.5:25799-ENST00000581225.5:6693|1022
VAGQQGLRCHVR
>FUSION-ENST00000588256.1:6543-ENST00000583609.5:119158|1130
EEESQAYRLR
>FUSION-ENST00000349995.10:44919-ENST00000621840.4:131910|1
DNTDHQILSKME
>FUSION-ENST00000588256.1:6543-ENST00000583609.5:119158|1338
HLCSLHAPPPGFK
>FUSION-ENST00000588256.1:6543-ENST00000583609.5:119158|727
AFQSPEPVNMLSYMAKGTLQM
>FUSION-ENST00000588256.1:6543-ENST00000583609.5:119158|3112
IFLHNFEGIVSDVAVEKPGAMFIS
>FUSION-ENST00000588256.1:6543-ENST00000583609.5:119158|3572
AVSFIRCNYLR
>FUSION-ENST00000588256.1:6543-ENST00000583609.5:119158|3198
FSVFFVFSFEMLLK
>FUSION-ENST00000578070.5:25799-ENST00000581225.5:6693|1329
QLLPGWVWGK
>FUSION-ENST00000588256.1:6543-ENST00000583609.5:119158|896
IIYISVSITSKTSFDK
>FUSION-ENST00000578070.5:25799-ENST00000581225.5:6693|1175
PVIPALWKAEVGGSPEIRSSRPA
>FUSION-ENST00000588256.1:6543-ENST00000583609.5:119158|2918
MEDGSKIDAEQASPKIGA
>FUSION-ENST00000578070.5:25799-ENST00000581225.5:6693|1040
MVEKTDIK
>FUSION-ENST00000588256.1:6543-ENST00000583609.5:119158|537
LTISSGAYNLESSTLGDNFQNVF
>FUSION-ENST00000588256.1:6543-ENST00000583609.5:119158|1730
KIITILLSECQER
>FUSION-ENST00000588256.1:6543-ENST00000583609.5:119158|821
CLMSNISIFK
>FUSION-ENST00000588256.1:6543-ENST00000583609.5:119158|1025
VLGMAMESFLVEKISE
>ENST00000295453.8|MNV-516-CTT-C|11
KDKLGPETPGHGPLPVR
>FUSION-ENST00000578070.5:25799-ENST00000581225.5:6693|859
LLPRREK
>FUSION-ENST00000578070.5:25799-ENST00000581225.5:6693|330
GLGELGGTSSPTASGL
>FUSION-ENST00000578070.5:25799-ENST00000581225.5:6693|197
ALGQGLLWSRNSRSGWSR
>ENST00000623181.1|SNV-1217-G-A|6
MPNIWSANVWGQGTEK
>FUSION-ENST00000588256.1:6543-ENST00000583609.5:119158|171
SLPQDSHLFIH
>FUSION-ENST00000578070.5:25799-ENST00000581225.5:6693|355
LENDLKVTPAMSSHRCGGR
>FUSION-ENST00000588256.1:6543-ENST00000583609.5:119158|1460
RLVATVSNSANVKCFR
>ENST00000370010.6|SNV-65302-C-T|1
ESISPQPADSACSSPASSTGK
>FUSION-ENST00000588256.1:6543-ENST00000583609.5:119158|1596
QAPSYERL
>ENST00000268489.10|INDEL-1103356-C-CC|13
GKGEPPACPQEGERR
>FUSION-ENST00000588256.1:6543-ENST00000583609.5:119158|445
MCALKGDVKNT
>FUSION-ENST00000588256.1:6543-ENST00000583609.5:119158|3241
LCVSNMAVYFTWVQAG
>FUSION-ENST00000588256.1:6543-ENST00000583609.5:119158|1027
VLGMAMESFLVEK
>FUSION-ENST00000588256.1:6543-ENST00000583609.5:119158|2116
FSEAACGRK
>FUSION-ENST00000588256.1:6543-ENST00000583609.5:119158|3443
YIFTFMRNCQTF
>FUSION-ENST00000588256.1:6543-ENST00000583609.5:119158|1184
MNYGSYMKKR
>ENST00000467703.1|SNV-71102-C-A|9
LRLLSSVTAELPEEKPRPVFG
>FUSION-ENST00000578070.5:25799-ENST00000581225.5:6693|381
GAGGGCGGFSEEAGAVER
>FUSION-ENST00000588256.1:6543-ENST00000583609.5:119158|1079
MKIFTRK
>FUSION-ENST00000588256.1:6543-ENST00000583609.5:119158|1419
FPSSQQVMLDSAVTTHKSDVTYCSF
>ENST00000342887.1|SNV-162214-T-C|7
SIQLQNTSSIKPIEDK
>FUSION-ENST00000588256.1:6543-ENST00000583609.5:119158|1083
MLSLTMKIFTR
>FUSION-ENST00000588256.1:6543-ENST00000583609.5:119158|3508
QSWPPKVLALQV
>FUSION-ENST00000588256.1:6543-ENST00000583609.5:119158|2240
AIVSEEGTGELGASGRKER
>FUSION-ENST00000588256.1:6543-ENST00000583609.5:119158|1048
MNKTYLFNLFIFLSSNSSLRIQPQI
>FUSION-ENST00000578070.5:25799-ENST00000581225.5:6693|1351
MPDTSPSSSPSVGRQGEGLPR
>ENST00000602551.5|SNV-1200-G-T|3
DGMSVLVAPQGLER
>FUSION-ENST00000588256.1:6543-ENST00000583609.5:119158|1042
MLLRHPR
>FUSION-ENST00000588256.1:6543-ENST00000583609.5:119158|1712
MMENIIQ
>FUSION-ENST00000588256.1:6543-ENST00000583609.5:119158|443
MLIHEIAK
>FUSION-ENST00000588256.1:6543-ENST00000583609.5:119158|158
MNRTMLYTGRAGK
>ENST00000355766.5|SNV-176175-G-T|1
LEFLLSTITRSKN
>ENST00000308159.10|SNV-103209-G-C|4
MERLPCHAVHVALVLFELK
>ENST00000565631.5|INDEL-53903-G-GA|1
NPVSPGKAEPCSK
>FUSION-ENST00000588256.1:6543-ENST00000583609.5:119158|309
PILQKLCKTGNY
>ENST00000258341.5|SNV-79956-C-T|1
FHTSCPESFAIYKRTR
>FUSION-ENST00000578070.5:25799-ENST00000581225.5:6693|1233
IALPPRQKK
>FUSION-ENST00000588256.1:6543-ENST00000583609.5:119158|42
HSHMADR
>ENST00000263054.10|SNV-379-C-T|5
SGADQEKAERGEGVSR
>FUSION-ENST00000578070.5:25799-ENST00000581225.5:6693|118
MNNPDCSLRNVIS
>FUSION-ENST00000588256.1:6543-ENST00000583609.5:119158|2549
MAEKPPVEK
>FUSION-ENST00000578070.5:25799-ENST00000581225.5:6693|609
MSASLGRTPLSLRDTDGDR
>FUSION-ENST00000588256.1:6543-ENST00000583609.5:119158|2708
GVAGGFQKDSAGLR
>FUSION-ENST00000588256.1:6543-ENST00000583609.5:119158|2730
SVLLRSGSLEVMVSEGLK
>FUSION-ENST00000578070.5:25799-ENST00000581225.5:6693|241
SGQVARYLRGR
>FUSION-ENST00000588256.1:6543-ENST00000583609.5:119158|600
ILKCVFSLFGFSFFQFLKISR
>FUSION-ENST00000588256.1:6543-ENST00000583609.5:119158|230
MVAEIFQYLSVFFYCTLVR
>FUSION-ENST00000588256.1:6543-ENST00000583609.5:119158|2505
MSWMKWK
>FUSION-ENST00000578070.5:25799-ENST00000581225.5:6693|184
EMVMGALMRNSR
>FUSION-ENST00000578070.5:25799-ENST00000581225.5:6693|146
LQGIRSPGPWESWK
>FUSION-ENST00000588256.1:6543-ENST00000583609.5:119158|363
MHNGHQRR
>FUSION-ENST00000578070.5:25799-ENST00000581225.5:6693|923
GQGWQIDGETR
>ENST00000039989.9|INDEL-91281-C-CG|8
SQPALHR
>FUSION-ENST00000588256.1:6543-ENST00000583609.5:119158|302
MRHHDST
>ENST00000449076.6|SNV-21001-A-C|3
RIEMEAPCLMLASRFK
>FUSION-ENST00000578070.5:25799-ENST00000581225.5:6693|426
WEAEAGGSLEVRSSR
>FUSION-ENST00000588256.1:6543-ENST00000583609.5:119158|2698
IIAAYYY
>FUSION-ENST00000578070.5:25799-ENST00000581225.5:6693|193
SGWSRHGVRELTGPITR
>FUSION-ENST00000578070.5:25799-ENST00000581225.5:6693|710
LVSNSKAQVVLPPWPPKVLGL
>ENST00000308360.8|SNV-10211-G-A|1
IMHREAFNIIGRR
>FUSION-ENST00000578070.5:25799-ENST00000581225.5:6693|374
GEAGRELQGWR
>ENST00000611405.5|INDEL-9012-A-AG|2
RQGGPGGPAKPTEGLPVPHGDWLV
>FUSION-ENST00000588256.1:6543-ENST00000583609.5:119158|2216
EPYWECYGEK
>ENST00000359520.12|SNV-77665-G-T|1
TSGDLYLHTGLSVDRPCARAVK
>FUSION-ENST00000588256.1:6543-ENST00000583609.5:119158|3549
MCLPADIPNHFLIGNK
>FUSION-ENST00000588256.1:6543-ENST00000583609.5:119158|208
MCCPVAEPSCGR
>FUSION-ENST00000588256.1:6543-ENST00000583609.5:119158|3632
MQFIAGVFLNREK
>FUSION-ENST00000588256.1:6543-ENST00000583609.5:119158|3136
SVLSWSMQ
>FUSION-ENST00000588256.1:6543-ENST00000583609.5:119158|1876
MLGERNSIFVVFVDSNCDSGASSR
>FUSION-ENST00000578070.5:25799-ENST00000581225.5:6693|1349
MPDTSPSSSPSVGRQGEGLPRR
>FUSION-ENST00000588256.1:6543-ENST00000583609.5:119158|3418
YFLPACALRFHFFSSIFQ
>ENST00000334583.11|SNV-2592-C-T|3
ELSLVGNLLDDR
>FUSION-ENST00000588256.1:6543-ENST00000583609.5:119158|1462
RLVATVSNSANVK
>FUSION-ENST00000578070.5:25799-ENST00000581225.5:6693|1164
MPLHSSLDDRARLCLK
>FUSION-ENST00000588256.1:6543-ENST00000583609.5:119158|1390
ESRGGCECLLGGGSGK
>FUSION-ENST00000588577.5:6571-ENST00000583609.5:119158|1
MLTPMPRKK
>FUSION-ENST00000588256.1:6543-ENST00000583609.5:119158|1952
LGIIPLSSSDTSLWFQPEK
>FUSION-ENST00000588256.1:6543-ENST00000583609.5:119158|2689
RLNNFPR
>ENST00000464384.2|INDEL-92779-C-CA|4
EKDDVSHNQKCSCR
>ENST00000264977.8|SNV-35836-G-A|2
AATYRLVVSTVNHYSSVVIDQR
>ENST00000370225.4|SNV-43397-G-A|5
GPRESQADDMANFNWR
>ENST00000289672.6|SNV-93472-C-T|4
NKMTFVLLR
>FUSION-ENST00000588256.1:6543-ENST00000583609.5:119158|3502
SHCARPVTFK
>FUSION-ENST00000588256.1:6543-ENST00000583609.5:119158|2140
AARQWSWPSPSS
>FUSION-ENST00000588256.1:6543-ENST00000583609.5:119158|2673
MVLETWKSEIK
>FUSION-ENST00000588256.1:6543-ENST00000583609.5:119158|2807
DCPEDVFQAYSLHIRK
>FUSION-ENST00000578070.5:25799-ENST00000581225.5:6693|1547
GEAAPGPGVRGAR
>FUSION-ENST00000578070.5:25799-ENST00000581225.5:6693|914
MGETYCRQFHFAK
>FUSION-ENST00000588256.1:6543-ENST00000583609.5:119158|856
MARFWGACSQQSSTDR
>ENST00000511438.5|INDEL-24619-A-AA|4
VFARFSPSRAR
>FUSION-ENST00000588256.1:6543-ENST00000583609.5:119158|2640
VLSSNMNFGENNHHSNHSK
>FUSION-ENST00000588256.1:6543-ENST00000583609.5:119158|3171
FQTYRISYKMYNVYVQFK
>FUSION-ENST00000588256.1:6543-ENST00000583609.5:119158|3402
MYLSFYLWTLFCSIDL
>FUSION-ENST00000588256.1:6543-ENST00000583609.5:119158|1357
FGFLALSSLV
>ENST00000673384.1|SNV-62215-G-A|3
NLNSENEQLQEHCAMAIYQCAEDKK
>FUSION-ENST00000588256.1:6543-ENST00000583609.5:119158|2204
HWLTPLK
>ENST00000649639.1|SNV-151-T-G|2
DLVKEIEK
>FUSION-ENST00000588256.1:6543-ENST00000583609.5:119158|3523
CVPPQPATFCILSR
>FUSION-ENST00000588256.1:6543-ENST00000583609.5:119158|1452
LCWTVLLQR
>FUSION-ENST00000578070.5:25799-ENST00000581225.5:6693|974
FEERPKGR
>FUSION-ENST00000588256.1:6543-ENST00000583609.5:119158|1450
INPMLLTVHSK
>FUSION-ENST00000588256.1:6543-ENST00000583609.5:119158|1303
FYHQGLVKITVKYIFDGTS
>FUSION-ENST00000588256.1:6543-ENST00000583609.5:119158|367
MKYAAIWTH
>FUSION-ENST00000578070.5:25799-ENST00000581225.5:6693|1353
MPDTSPSSSPSVGR
>ENST00000409261.6|SNV-785578-G-A|1
SNSLTRQNSSTESSPNK
>FUSION-ENST00000588256.1:6543-ENST00000583609.5:119158|750
MSSLANFMR
>FUSION-ENST00000588256.1:6543-ENST00000583609.5:119158|860
MSPSWLLCYYCNTFYIY
>ENST00000533694.5|SNV-9206-C-T|2
WIPLKAIPLPPAPSHSSASSSR
>ENST00000528329.1|SNV-191705-C-A|3
NHNAMTVANPGDSAIA
>FUSION-ENST00000578070.5:25799-ENST00000581225.5:6693|1460
IGLSYEGSVVILPSDGPGTRVQA
>FUSION-ENST00000578070.5:25799-ENST00000581225.5:6693|1025
SDGKVAGQQGLRCHVR
>FUSION-ENST00000588256.1:6543-ENST00000583609.5:119158|672
LLARKSHMALTQVQR
>FUSION-ENST00000588256.1:6543-ENST00000583609.5:119158|1275
VAGITGARHHTQLICLYF
>ENST00000368222.8|SNV-4801-C-G|4
KIAVAGASKPAVEIK
>FUSION-ENST00000588256.1:6543-ENST00000583609.5:119158|602
VKILKCVFSLFGFSFFQFLK
>ENST00000513833.1|SNV-24933-C-T|1
LLTLSCYGLRPKGGALSLPL
>FUSION-ENST00000578070.5:25799-ENST00000581225.5:6693|420
IAAQREPGPGR
>FUSION-ENST00000578070.5:25799-ENST00000581225.5:6693|199
ALGQGLLWSR
>FUSION-ENST00000588256.1:6543-ENST00000583609.5:119158|1440
KYLGLNVTKYANK
>FUSION-ENST00000588256.1:6543-ENST00000583609.5:119158|2576
MSPQNPSVET
>FUSION-ENST00000578070.5:25799-ENST00000581225.5:6693|697
MHSSLGDRARLR
>FUSION-ENST00000588256.1:6543-ENST00000583609.5:119158|2010
TKGTTQASPR
>ENST00000039989.9|INDEL-91281-C-CG|3
GITKSRQRPISTTVA
>FUSION-ENST00000588256.1:6543-ENST00000583609.5:119158|2690
RFLFIRSK
>FUSION-ENST00000578070.5:25799-ENST00000581225.5:6693|626
KKTETQEVTAWQGMHR
>ENST00000651989.2|MNV-471695-TC-T|1
YHLTITWVTMVTSHQITVI
>FUSION-ENST00000588256.1:6543-ENST00000583609.5:119158|3293
VHHGTFWPL
>FUSION-ENST00000588256.1:6543-ENST00000583609.5:119158|1830
VQATEKLRR
>FUSION-ENST00000578070.5:25799-ENST00000581225.5:6693|918
MMGLDQR
>FUSION-ENST00000588256.1:6543-ENST00000583609.5:119158|913
HRSRMLLFVA
>FUSION-ENST00000588256.1:6543-ENST00000583609.5:119158|3265
MLSLLDLCSF
>FUSION-ENST00000578070.5:25799-ENST00000581225.5:6693|1113
MAEGKEHL
>FUSION-ENST00000588256.1:6543-ENST00000583609.5:119158|1139
MDGLEVYIESKIYRIWSLVGYK
>FUSION-ENST00000578070.5:25799-ENST00000581225.5:6693|401
GLHSGVSAF
>ENST00000602727.1|SNV-1200-G-T|2
MSVLVAPQGLERVPGIFISRLVR
>FUSION-ENST00000588256.1:6543-ENST00000583609.5:119158|3442
MRNCQTF
>FUSION-ENST00000588256.1:6543-ENST00000583609.5:119158|1320
EHHKVANCLR
>FUSION-ENST00000588256.1:6543-ENST00000583609.5:119158|1366
MCAYVLVR
>FUSION-ENST00000588256.1:6543-ENST00000583609.5:119158|1731
INSGVLRKIITILLSECQER
>FUSION-ENST00000588256.1:6543-ENST00000583609.5:119158|3399
IYAFCVLY
>FUSION-ENST00000588256.1:6543-ENST00000583609.5:119158|2134
MHCFIIYTGGRYPIPLFGFTTR
>FUSION-ENST00000588256.1:6543-ENST00000583609.5:119158|1918
HHHAWLIFVCLVEIGFHHVGK
>ENST00000649639.1|SNV-151-T-G|1
DLVKEIEKLCGHANWSQFR
>FUSION-ENST00000578070.5:25799-ENST00000581225.5:6693|442
RGTASSVGVFVP
>FUSION-ENST00000588256.1:6543-ENST00000583609.5:119158|2148
YGEDMLEKHR
>FUSION-ENST00000588256.1:6543-ENST00000583609.5:119158|1145
MILEGADNRS
>ENST00000344575.5|SNV-1659-C-T|1
LNMDFWCLRATEQPCAAAAGPGGRR
>FUSION-ENST00000578070.5:25799-ENST00000581225.5:6693|1325
VVAIGHPDGR
>ENST00000476466.1|SNV-811-C-A|13
VALPLPVLQER
>FUSION-ENST00000588256.1:6543-ENST00000583609.5:119158|915
MPLRHRSR
>ENST00000286452.5|SNV-31046-G-A|2
HRYQQEVDR
>FUSION-ENST00000588256.1:6543-ENST00000583609.5:119158|2385
MQIRFGLGKGGESMGVHVGNGE
>FUSION-ENST00000588256.1:6543-ENST00000583609.5:119158|2991
MTLTYKCLLNLNYVDMCWK
>FUSION-ENST00000588256.1:6543-ENST00000583609.5:119158|414
KQQGSHILSNKGSHFCFDFSR
>ENST00000397224.8|SNV-2551-G-A|1
VHLSWATHYVGDLR
>FUSION-ENST00000588256.1:6543-ENST00000583609.5:119158|1307
FYHQGLVK
>FUSION-ENST00000588256.1:6543-ENST00000583609.5:119158|2452
HCTSRSLLGDTHTYSIYLGSGDRR
>ENST00000369093.6|INDEL-14555-G-GG|1
GGQSKLGNHTK
>FUSION-ENST00000588256.1:6543-ENST00000583609.5:119158|125
TETAGWEG
>ENST00000480803.1|SNV-2536-C-T|2
MASVGKEEEPPS
>FUSION-ENST00000588256.1:6543-ENST00000583609.5:119158|2518
IQVSTIQIR
>FUSION-ENST00000588256.1:6543-ENST00000583609.5:119158|1724
TRDFFSPFGENVLSSLLYHGHFKMK
>ENST00000295453.8|MNV-516-CTT-C|10
DKLGPETPGHGPLPVR
>FUSION-ENST00000588256.1:6543-ENST00000583609.5:119158|1636
GAERPGPSGLDRRIG
>ENST00000225719.9|SNV-229-T-A|2
YNHEEELESALR
>FUSION-ENST00000588256.1:6543-ENST00000583609.5:119158|1968
MGNTSVELVAPCKEHR
>FUSION-ENST00000588256.1:6543-ENST00000583609.5:119158|1328
ENHVCLCFSKRFDR
>FUSION-ENST00000588256.1:6543-ENST00000583609.5:119158|3383
YGMNLHLFKSF
>FUSION-ENST00000588256.1:6543-ENST00000583609.5:119158|1172
EAFFNEDEFRIDPDK
>FUSION-ENST00000588256.1:6543-ENST00000583609.5:119158|1250
ILLGIYLSEIKRSMK
>FUSION-ENST00000588256.1:6543-ENST00000583609.5:119158|1815
MAILHLWVPKK
>FUSION-ENST00000578070.5:25799-ENST00000581225.5:6693|664
ANGEGDNGDK
>FUSION-ENST00000588256.1:6543-ENST00000583609.5:119158|534
NIINYKSFSL
>ENST00000446198.5|INDEL-47170-C-CC|1
SQPQCDHRPHIH
>FUSION-ENST00000588256.1:6543-ENST00000583609.5:119158|2793
WPWPSYSR
>FUSION-ENST00000588256.1:6543-ENST00000583609.5:119158|1127
LRRNSQK
>FUSION-ENST00000588256.1:6543-ENST00000583609.5:119158|2114
FSEAACGRKEHQLGHETVQEPR
>FUSION-ENST00000578070.5:25799-ENST00000581225.5:6693|1404
MPFRTDLPINYRDEK
>FUSION-ENST00000578070.5:25799-ENST00000581225.5:6693|1073
LFPQVPRWLTSSRPLPK
>FUSION-ENST00000578070.5:25799-ENST00000581225.5:6693|702
PVISALWEAEAGGSPEVGSSRAA
>FUSION-ENST00000588256.1:6543-ENST00000583609.5:119158|1524
SVQEILISTNQ
>FUSION-ENST00000588256.1:6543-ENST00000583609.5:119158|1379
MITYMNLWK
>ENST00000252172.9|SNV-26405-T-C|4
AGYLMGLNSAEMLKGLCCPRAK
>ENST00000374045.5|INDEL-62-C-CC|6
THHIPACQPAPGPGRGLCAVPGSKR
>FUSION-ENST00000588256.1:6543-ENST00000583609.5:119158|2966
NALAWRRR
>FUSION-ENST00000588256.1:6543-ENST00000583609.5:119158|970
MNLLIGNMGKATILSL
>FUSION-ENST00000578070.5:25799-ENST00000581225.5:6693|154
EHVQADHELFLQAFESECVRGFEGR
>FUSION-ENST00000588256.1:6543-ENST00000583609.5:119158|85
MGIYAFNKLK
>FUSION-ENST00000588256.1:6543-ENST00000583609.5:119158|3116
MIFSFPFLCSIFIQPLLFK
>ENST00000413167.2|SNV-101109-C-T|1
LNKPGSTAASGVVRLKK
>FUSION-ENST00000578070.5:25799-ENST00000581225.5:6693|630
VSHVCEFVLLHSCPLR
>FUSION-ENST00000578070.5:25799-ENST00000581225.5:6693|448
PWSSWWKYTWLSGGSTLESQHSR
>FUSION-ENST00000588256.1:6543-ENST00000583609.5:119158|2661
GQMLASHMVGGIKGQKR
>ENST00000424776.5|SNV-2124-C-A|3
SPDAYSGGHDSSSKSNRYGGGGR
>FUSION-ENST00000578070.5:25799-ENST00000581225.5:6693|130
RLLDEEVAVELSRSHIPR
>FUSION-ENST00000588256.1:6543-ENST00000583609.5:119158|1292
WSPPLSLRLECSGAISAHCMLR
>ENST00000589405.5|SNV-28246-G-C|3
TSFLFQEKGQHSAPLLLFTSSSNNR
>FUSION-ENST00000588256.1:6543-ENST00000583609.5:119158|2251
ESERKEGR
>FUSION-ENST00000588256.1:6543-ENST00000583609.5:119158|2194
PFLMNFR
>FUSION-ENST00000578070.5:25799-ENST00000581225.5:6693|1167
PLHSSLDDR
>FUSION-ENST00000588256.1:6543-ENST00000583609.5:119158|795
SLSLSVPL
>ENST00000645780.1|SNV-324532-C-A|3
VYEKANK
>FUSION-ENST00000588256.1:6543-ENST00000583609.5:119158|3300
MSSLKTRTGHFHFFCGGMSSVK
>FUSION-ENST00000578070.5:25799-ENST00000581225.5:6693|982
SHCTQLQGDL
>FUSION-ENST00000578070.5:25799-ENST00000581225.5:6693|676
MSRDCATALQPEQERQTLSQR
>ENST00000277225.10|SNV-62102-G-A|3
FQCPFCPFLTMHRHSISR
>FUSION-ENST00000588256.1:6543-ENST00000583609.5:119158|3565
TSNLPRGILSMYLILK
>ENST00000558252.5|SNV-54335-T-G|2
RLHWNCHSIQQ
>FUSION-ENST00000578070.5:25799-ENST00000581225.5:6693|457
LDTVAHACNPNTLGGR
>ENST00000413167.2|SNV-101109-C-T|6
MLNKPGSTAASGVVR
>FUSION-ENST00000578070.5:25799-ENST00000581225.5:6693|185
EMVMGALMR
>FUSION-ENST00000588256.1:6543-ENST00000583609.5:119158|1434
CFPGFCVSWLQLNSANGSHLWVR
>FUSION-ENST00000588256.1:6543-ENST00000583609.5:119158|3216
MAWPGLRGLTLSR
>ENST00000469223.5|SNV-4098-G-A|3
KALSGSMPSKSN
>FUSION-ENST00000578070.5:25799-ENST00000581225.5:6693|1153
WVSCRADMTAHSLDLNLQLK
>ENST00000489415.1|SNV-12543-C-A|1
TCSPHRPLN
>FUSION-ENST00000588256.1:6543-ENST00000583609.5:119158|56
FTAVGGGWR
>FUSION-ENST00000578070.5:25799-ENST00000581225.5:6693|313
LNVSGTGGR
>FUSION-ENST00000588256.1:6543-ENST00000583609.5:119158|652
MDRLIQNYLFSIYSTTK
>FUSION-ENST00000588256.1:6543-ENST00000583609.5:119158|1192
KIPHHLASLFLCPCSKCSSLR
>FUSION-ENST00000588256.1:6543-ENST00000583609.5:119158|1572
FSHLYYSVK
>ENST00000619230.1|SNV-42789-C-G|5
SRSESETSTMAGKK
>FUSION-ENST00000578070.5:25799-ENST00000581225.5:6693|66
VLTICVLMSRPQGSQVSLRAR
>FUSION-ENST00000588256.1:6543-ENST00000583609.5:119158|2748
KHFLCRLR
>FUSION-ENST00000588577.5:6571-ENST00000583609.5:119158|6
SQLKADGPKMLTPMPR
>FUSION-ENST00000578070.5:25799-ENST00000581225.5:6693|1180
MPVIPALWK
>FUSION-ENST00000578070.5:25799-ENST00000581225.5:6693|1066
TSAKMSLFR
>ENST00000429397.5|SNV-93914-G-A|1
WLQKLQLLRGR
>FUSION-ENST00000578070.5:25799-ENST00000581225.5:6693|295
ARRPGQHTGDIGWRHGPGCCA
>FUSION-ENST00000578070.5:25799-ENST00000581225.5:6693|933
HTVDSFILQRLFSPR
>FUSION-ENST00000588256.1:6543-ENST00000583609.5:119158|868
MLLQHFQCCIISNEKLAIIFICT
>FUSION-ENST00000588256.1:6543-ENST00000583609.5:119158|3472
KDIKLNK
>FUSION-ENST00000588256.1:6543-ENST00000583609.5:119158|2468
RECIPALRPECPG
>FUSION-ENST00000588256.1:6543-ENST00000583609.5:119158|667
MALTQVQR
>ENST00000570355.1|INDEL-17213-G-GC|6
MYPAGATGAQAAPQAQARTHRQPR
>FUSION-ENST00000588256.1:6543-ENST00000583609.5:119158|2329
MIFLQLDSRFVFT
>ENST00000258341.5|SNV-79956-C-T|4
LKFHTSCPESFAIYKR
>FUSION-ENST00000588256.1:6543-ENST00000583609.5:119158|3500
SHCARPVTFKT
>FUSION-ENST00000588256.1:6543-ENST00000583609.5:119158|776
EYPTTFNR
>ENST00000377307.6|SNV-57899-G-A|4
CPERFLSLEYSPTGK
>FUSION-ENST00000588256.1:6543-ENST00000583609.5:119158|3585
ITVQLEGHTCK
>FUSION-ENST00000588256.1:6543-ENST00000583609.5:119158|2962
MLPVNLSPKNNLL
>FUSION-ENST00000588256.1:6543-ENST00000583609.5:119158|859
SPSWLLCYYCNTFYIY
>FUSION-ENST00000588256.1:6543-ENST00000583609.5:119158|2341
GRDWGDARK
>FUSION-ENST00000588256.1:6543-ENST00000583609.5:119158|1413
MVIEKSRYR
>FUSION-ENST00000588256.1:6543-ENST00000583609.5:119158|749
SSLANFMR
>ENST00000418937.6|SNV-11112-C-T|3
GSWLNYAENLLR
>FUSION-ENST00000377387.5:2289-ENST00000545464.5:13720|4
CESPTRPQLWGADRAPVCHWDIR
>FUSION-ENST00000588256.1:6543-ENST00000583609.5:119158|1796
NINFYGFR
>FUSION-ENST00000588256.1:6543-ENST00000583609.5:119158|2912
MQIKGQMQKFPER
>ENST00000277225.10|SNV-62102-G-A|4
FMNRFQCPFCPFLTMHRHSISR
>FUSION-ENST00000578070.5:25799-ENST00000581225.5:6693|49
HYAWLFLYF
>FUSION-ENST00000588256.1:6543-ENST00000583609.5:119158|1568
FSHLYYSVKVQRGTIH
>FUSION-ENST00000578070.5:25799-ENST00000581225.5:6693|338
MSSRSQHAGILLGGWNWNVECFRNR
>FUSION-ENST00000588256.1:6543-ENST00000583609.5:119158|1324
MWVPRSGPEPR
>FUSION-ENST00000578070.5:25799-ENST00000581225.5:6693|368
RTGAGGGWGSNTL
>ENST00000645674.2|SNV-2498-G-T|1
NNQKRPRSR
>FUSION-ENST00000588256.1:6543-ENST00000583609.5:119158|3548
CLPADIPNHFLIGNK
>FUSION-ENST00000588256.1:6543-ENST00000583609.5:119158|3011
MFTEPQLCR
>ENST00000649639.1|SNV-151-T-G|3
LCGRDLVKEIEK
>ENST00000545606.6|INDEL-38074-T-TG|1
SSVVTAGEIYNF
>FUSION-ENST00000578070.5:25799-ENST00000581225.5:6693|707
AQVVLPPWPPKVLGL
>FUSION-ENST00000578070.5:25799-ENST00000581225.5:6693|663
MCQEHPECLMCVNLSCCTAAL
>ENST00000564044.5|SNV-47330-T-C|4
RCMPDNNSHSLYVK
>FUSION-ENST00000588256.1:6543-ENST00000583609.5:119158|1906
TYMPRYLFL
>FUSION-ENST00000578070.5:25799-ENST00000581225.5:6693|1264
MVFLGHLLPPRCSSSVLSVILPR
>FUSION-ENST00000588256.1:6543-ENST00000583609.5:119158|510
IMHKLKGIIFTSYL
>ENST00000262127.7|SNV-16490-C-G|2
QEQWCTVLAFLCR
>FUSION-ENST00000578070.5:25799-ENST00000581225.5:6693|1510
WSRAGHR
>FUSION-ENST00000588256.1:6543-ENST00000583609.5:119158|1934
AAKYSHRQYVNECR
>FUSION-ENST00000588256.1:6543-ENST00000583609.5:119158|1601
KQAPSYERL
>FUSION-ENST00000588256.1:6543-ENST00000583609.5:119158|2750
MKHFLCR
>FUSION-ENST00000588256.1:6543-ENST00000583609.5:119158|2254
LFNFFFFLNHVFTRESER
>FUSION-ENST00000578070.5:25799-ENST00000581225.5:6693|991
MEGCRQGGV
>FUSION-ENST00000588256.1:6543-ENST00000583609.5:119158|604
TMVKILKCVFSLFGFSFFQFLK
>FUSION-ENST00000588256.1:6543-ENST00000583609.5:119158|3261
SITKLLTSTFNSR
>ENST00000622241.1|MNV-8708-GG-G|2
APLPTHPAWAPRNCPSPRR
>ENST00000284548.16|SNV-42082-C-T|3
LSSSSKVRMEAVGCTWR
>FUSION-ENST00000588256.1:6543-ENST00000583609.5:119158|834
MQLSYLETVVPFKACFQLLLGRTR
>FUSION-ENST00000588256.1:6543-ENST00000583609.5:119158|2435
LNNFQMFFTPDSGSSSR
>ENST00000459947.5|SNV-133398-T-G|3
FKKVPTSNTEGGWACSLAEYIR
>ENST00000451085.5|SNV-32655-G-C|1
ELGINNMPDLISIDSLAVDNLPDLR
>FUSION-ENST00000578070.5:25799-ENST00000581225.5:6693|224
TAGCDRAGVPMLEGPPQR
>FUSION-ENST00000588256.1:6543-ENST00000583609.5:119158|1009
MGLESCTETRSWR
>FUSION-ENST00000588256.1:6543-ENST00000583609.5:119158|1776
QNGCKGVCK
>FUSION-ENST00000588256.1:6543-ENST00000583609.5:119158|723
MAKGTLQM
>FUSION-ENST00000588577.5:6571-ENST00000583609.5:119158|3
MLTPMPR
>ENST00000368467.4|SNV-7572-T-G|5
EQYAQEHGLNFQRLRDTSTYK
>FUSION-ENST00000588256.1:6543-ENST00000583609.5:119158|1676
DGFQTQRKHDQFR
>FUSION-ENST00000578070.5:25799-ENST00000581225.5:6693|1439
CLALSLSLSLSR
>FUSION-ENST00000578070.5:25799-ENST00000581225.5:6693|1059
MPSSGQSPLEGEQNKELCVR
>ENST00000407572.6|SNV-7103-C-A|5
ASSDVKTK
>FUSION-ENST00000578070.5:25799-ENST00000581225.5:6693|960
VQWHNLSSLQPPPPGLKR
>FUSION-ENST00000588256.1:6543-ENST00000583609.5:119158|1836
KYVCSHVR
>FUSION-ENST00000588256.1:6543-ENST00000583609.5:119158|1351
YHLVVLNVSR
>ENST00000459897.1|SNV-606943-C-T|2
GLFYLHHLQQQALR
>FUSION-ENST00000588256.1:6543-ENST00000583609.5:119158|709
RRLNCSS
>ENST00000636030.1|SNV-172130-G-T|3
MLDDLNATHQHCVLSGSQPR
>FUSION-ENST00000578070.5:25799-ENST00000581225.5:6693|291
MASVRGMTGK
>ENST00000342887.1|SNV-162214-T-C|4
IPVLLSLLKTK
>ENST00000610546.4|SNV-9953-T-G|1
ETVRASSTLLFTLSYPDGSKSDK
>ENST00000263054.10|SNV-379-C-T|2
GEGVSRSPR
>FUSION-ENST00000578070.5:25799-ENST00000581225.5:6693|275
MLRQEDLLRPEVHVQPGQHSK
>FUSION-ENST00000588256.1:6543-ENST00000583609.5:119158|3614
MLLQVIHAEK
>FUSION-ENST00000588256.1:6543-ENST00000583609.5:119158|2800
MCSSPKLR
>FUSION-ENST00000588256.1:6543-ENST00000583609.5:119158|840
MLKVLSILL
>FUSION-ENST00000578070.5:25799-ENST00000581225.5:6693|679
GWMRLWTK
>FUSION-ENST00000588256.1:6543-ENST00000583609.5:119158|2129
YPIPLFGFTTRLHSF
>FUSION-ENST00000578070.5:25799-ENST00000581225.5:6693|1100
SICEREGLP
>ENST00000258341.5|SNV-79956-C-T|6
AFDITYVRLKFHTSCPESFAIYK
>FUSION-ENST00000578070.5:25799-ENST00000581225.5:6693|1458
PSQVSLQCTPGPHLK
>FUSION-ENST00000588256.1:6543-ENST00000583609.5:119158|880
MGRIKGIG
>FUSION-ENST00000588256.1:6543-ENST00000583609.5:119158|2660
MLASHMVGGIK
>ENST00000253928.13|SNV-28146-C-G|5
IQVQLCFKTCSPESQEIYGDIK
>ENST00000673384.1|INDEL-54779-C-CC|4
SLKCLASRDYR
>FUSION-ENST00000588256.1:6543-ENST00000583609.5:119158|3377
MWDRSGESGHPCLVCYLSKQK
>ENST00000226207.6|MNV-13707-AA-A|11
ELEEKMVTLMQEKMTCNSR
>FUSION-ENST00000588256.1:6543-ENST00000583609.5:119158|206
MCCPVAEPSCGRLLVLTAK
>ENST00000525135.5|INDEL-91281-C-CG|12
GFPTGASLHYTGESQLTEVLQNLGK
>ENST00000428074.5|SNV-57984-A-G|1
VYICSNNIQAR
>ENST00000395474.7|SNV-6929-C-A|1
AEMHCFSIMVNPDPSTPSR
>FUSION-ENST00000588256.1:6543-ENST00000583609.5:119158|1892
MKLFLIFPTYSLI
>ENST00000635990.2|SNV-430146-C-G|2
VGTHREDGVALRGR
>FUSION-ENST00000588256.1:6543-ENST00000583609.5:119158|1917
HGLELLTSGDPPASAS
>ENST00000552695.6|SNV-3285-G-A|1
NIIQADYLYTRALTISPYHEK
>FUSION-ENST00000588256.1:6543-ENST00000583609.5:119158|1094
QKILLCRWAMNVT
>FUSION-ENST00000588256.1:6543-ENST00000583609.5:119158|1807
IYKMIHLK
>FUSION-ENST00000588256.1:6543-ENST00000583609.5:119158|1370
ALDSFAMLPR
>ENST00000281172.10|SNV-260914-C-G|2
SELQEIMRR
>FUSION-ENST00000578070.5:25799-ENST00000581225.5:6693|638
AGGRQGGSQR
>FUSION-ENST00000588256.1:6543-ENST00000583609.5:119158|3405
NLGFPQGHHKDFSYFFNRSFIFYV
>FUSION-ENST00000588256.1:6543-ENST00000583609.5:119158|500
MLSNGNSFWILKSEQDLEK
>ENST00000459897.1|SNV-606943-C-T|1
GLFYLHHLQQQALRAAILCCGK
>FUSION-ENST00000588256.1:6543-ENST00000583609.5:119158|2587
MSACSQPR
>FUSION-ENST00000578070.5:25799-ENST00000581225.5:6693|498
KTWSTHAVEYYAAIK
>ENST00000329138.9|INDEL-17213-G-GC|13
GPAHFIR
>ENST00000467219.5|SNV-23632-T-G|10
MSALRMGWIISR
>FUSION-ENST00000578070.5:25799-ENST00000581225.5:6693|1160
AHALWSQLLGRPR
>ENST00000395527.8|SNV-101109-C-T|1
ASSEDMLNKPGSTAASGVVRLKK
>FUSION-ENST00000588256.1:6543-ENST00000583609.5:119158|3069
MLEYLWP
>ENST00000338432.11|SNV-116170-T-G|1
GAMVAFRRFEDFTR
>FUSION-ENST00000578070.5:25799-ENST00000581225.5:6693|1346
ARQTAPPR
>FUSION-ENST00000588256.1:6543-ENST00000583609.5:119158|2812
MVHRLVRDCPEDVFQAYSLHIR
>FUSION-ENST00000578070.5:25799-ENST00000581225.5:6693|891
TVRFLSTWRDWAAIR
>FUSION-ENST00000578070.5:25799-ENST00000581225.5:6693|350
SSHRCGGR
>ENST00000395527.8|SNV-101109-C-T|6
LKRASSEDMLNKPGSTAASGVVR
>FUSION-ENST00000588256.1:6543-ENST00000583609.5:119158|3624
NSKNSKSR
>ENST00000399151.3|SNV-124813-A-C|2
RQAFAVFSGELDQYHLSLPLIQER
>ENST00000460582.1|SNV-201133-C-T|2
TPRPGLGARPPRGCRASTVG
>ENST00000295920.7|SNV-48630-G-A|4
DFHKDEVK
>FUSION-ENST00000588256.1:6543-ENST00000583609.5:119158|2980
YILTAWRTLQNADSASEGLE
>FUSION-ENST00000588256.1:6543-ENST00000583609.5:119158|2188
ALCSLGFSWGKMK
>FUSION-ENST00000578070.5:25799-ENST00000581225.5:6693|1244
MIARVHSSLGDK
>FUSION-ENST00000588256.1:6543-ENST00000583609.5:119158|18
MVQILCISLGSCNK
>FUSION-ENST00000588256.1:6543-ENST00000583609.5:119158|1003
MLLRGLVRFR
>ENST00000399151.3|SNV-124813-A-C|1
QAFAVFSGELDQYHLSLPLIQER
>ENST00000261381.7|SNV-332456-C-A|2
SPHCDTMVDNNLRITNWNR
>FUSION-ENST00000588256.1:6543-ENST00000583609.5:119158|2086
EAFFSLVICPFLLEPEPK
>FUSION-ENST00000588256.1:6543-ENST00000583609.5:119158|2622
MRPKISLIR
>FUSION-ENST00000578070.5:25799-ENST00000581225.5:6693|833
MVKPHLYKK
>FUSION-ENST00000377387.5:2289-ENST00000545464.5:13720|2
APVCHWDIRGAAPTGVLGNSSGGPS
>FUSION-ENST00000588256.1:6543-ENST00000583609.5:119158|3247
TNVLSFMRIHVKRPPNR
>FUSION-ENST00000588256.1:6543-ENST00000583609.5:119158|2700
FHKIIVKIIAAYYY
>FUSION-ENST00000578070.5:25799-ENST00000581225.5:6693|501
SITDDWIKK
>FUSION-ENST00000588256.1:6543-ENST00000583609.5:119158|828
EAFKANFTPLLKPYHSIYST
>ENST00000624044.1|SNV-1412-C-A|4
ASSGLRWIIFR
>ENST00000555837.5|SNV-14636-A-G|4
MLEEMSKKIQEN
>FUSION-ENST00000588256.1:6543-ENST00000583609.5:119158|794
MCLKCCEK
>FUSION-ENST00000588256.1:6543-ENST00000583609.5:119158|1431
GEARVSTSGCIFR
>FUSION-ENST00000588256.1:6543-ENST00000583609.5:119158|679
GKVSCVVQ
>ENST00000644772.1|SNV-33691-C-T|3
LSQAQWSTLEYSNER
>FUSION-ENST00000588256.1:6543-ENST00000583609.5:119158|2117
MFSEAACGRK
>FUSION-ENST00000578070.5:25799-ENST00000581225.5:6693|1017
GPVFCESGYER
>FUSION-ENST00000588256.1:6543-ENST00000583609.5:119158|3412
MLFVFYIK
>FUSION-ENST00000578070.5:25799-ENST00000581225.5:6693|533
TLSPQKHLKSAK
>FUSION-ENST00000588256.1:6543-ENST00000583609.5:119158|1115
RLVLDTLSLK
>FUSION-ENST00000578070.5:25799-ENST00000581225.5:6693|782
CWDYRREPLQPTTELCR
>FUSION-ENST00000588256.1:6543-ENST00000583609.5:119158|2536
FWVVMGCITESGK
>FUSION-ENST00000588256.1:6543-ENST00000583609.5:119158|2207
KIVKMMNG
>ENST00000376958.5|SNV-17617-C-G|1
VLTTALLLQAGSALANYIHFSSYCK
>FUSION-ENST00000588256.1:6543-ENST00000583609.5:119158|2772
SEAGWYTDWLGTVQK
>FUSION-ENST00000578070.5:25799-ENST00000581225.5:6693|922
MGQGWQIDGETRCR
>FUSION-ENST00000578070.5:25799-ENST00000581225.5:6693|589
THHSTLSFVFVFVLRRSLALSAR
>ENST00000435803.6|SNV-138667-C-T|1
VYSLIVLLSRNLDV
>ENST00000576917.5|SNV-11837-C-G|5
RCGTTPSTTSCAWPR
>FUSION-ENST00000578070.5:25799-ENST00000581225.5:6693|294
RPGQHTGDIGWR
>FUSION-ENST00000588256.1:6543-ENST00000583609.5:119158|243
YNTYINACIKILLRK
>FUSION-ENST00000578070.5:25799-ENST00000581225.5:6693|84
VSHLPLVNLR
>FUSION-ENST00000588256.1:6543-ENST00000583609.5:119158|1381
EVLGLAFPEGVSTSQ
>ENST00000619230.1|SNV-42789-C-G|3
SESETSTMAGKK
>ENST00000560288.1|SNV-17541-G-C|5
MLVVNNSVLFPPSGNRSEFPHVK
>ENST00000252172.9|SNV-26405-T-C|3
GLCCPRAK
>FUSION-ENST00000588256.1:6543-ENST00000583609.5:119158|2577
FSGSSLLSI
>FUSION-ENST00000588256.1:6543-ENST00000583609.5:119158|2000
RCPVNKR
>ENST00000467703.1|SNV-71102-C-A|7
LDYACCHQSLQSCRRK
>FUSION-ENST00000578070.5:25799-ENST00000581225.5:6693|1203
VNPASFAGRRR
>ENST00000306243.7|SNV-1221-G-A|1
QAWYRPTSPESLHYHLCSAPR
>FUSION-ENST00000588256.1:6543-ENST00000583609.5:119158|3487
IVLNCIMTKKHLFSIYSVPGTK
>FUSION-ENST00000578070.5:25799-ENST00000581225.5:6693|1229
KPQNSQCPSLR
>FUSION-ENST00000588256.1:6543-ENST00000583609.5:119158|2641
MVLSSNMNFGENNHHSNHSK
>ENST00000324631.13|SNV-360417-G-A|1
FNNDWWIGQLVKEGCEIGFIPSPVK
>FUSION-ENST00000588256.1:6543-ENST00000583609.5:119158|498
MLSNGNSFWILKSEQDLEKLK
>FUSION-ENST00000578070.5:25799-ENST00000581225.5:6693|1035
ERQTLSRSDGK
>FUSION-ENST00000578070.5:25799-ENST00000581225.5:6693|621
MHRQVVTAGHCDTGWRRPMSASLGR
>FUSION-ENST00000578070.5:25799-ENST00000581225.5:6693|1028
QLSPSPVRGAK
>FUSION-ENST00000578070.5:25799-ENST00000581225.5:6693|576
MVAHACNPSYTEGSRG
>FUSION-ENST00000588256.1:6543-ENST00000583609.5:119158|518
GLNGNNKQLF
>FUSION-ENST00000578070.5:25799-ENST00000581225.5:6693|1388
RELIPWLAAIAPVHGATYMCDIRVR
>ENST00000552695.6|SNV-3285-G-A|2
NIIQADYLYTR
>ENST00000485270.5|SNV-15831-G-A|3
LRPFQKK
>FUSION-ENST00000588256.1:6543-ENST00000583609.5:119158|1210
KTCLLLAV
>FUSION-ENST00000588256.1:6543-ENST00000583609.5:119158|307
LCKTGNY
>ENST00000489822.5|INDEL-14555-G-GG|10
MNGRKNFGK
>FUSION-ENST00000588256.1:6543-ENST00000583609.5:119158|839
LKVLSILL
>ENST00000405093.8|SNV-20376-A-G|5
QKCEESQSELESSQK
>FUSION-ENST00000578070.5:25799-ENST00000581225.5:6693|77
VCLVGETDLFGKESKVSGNK
>FUSION-ENST00000578070.5:25799-ENST00000581225.5:6693|633
RPPPRPANFLYF
>ENST00000533006.1|SNV-37969-A-G|3
MYLVLGYMCTTCSSDEAFSK
>FUSION-ENST00000578070.5:25799-ENST00000581225.5:6693|505
ISCNLKYM
>FUSION-ENST00000588256.1:6543-ENST00000583609.5:119158|419
MPGSCCVAQYTPVHQDFP
>FUSION-ENST00000588256.1:6543-ENST00000583609.5:119158|2201
MIGSAVLQK
>FUSION-ENST00000588256.1:6543-ENST00000583609.5:119158|1865
VICSMKARGGK
>FUSION-ENST00000588256.1:6543-ENST00000583609.5:119158|3105
CLPGSPFHTALSVSGF
>FUSION-ENST00000578070.5:25799-ENST00000581225.5:6693|1110
MMVSTAEVQVR
>FUSION-ENST00000578070.5:25799-ENST00000581225.5:6693|344
CGRGLVAAGGVTRCK
>FUSION-ENST00000588256.1:6543-ENST00000583609.5:119158|3435
YFIVVLICISR
>ENST00000252172.9|SNV-26405-T-C|1
AKVGNEYVTK
>FUSION-ENST00000578070.5:25799-ENST00000581225.5:6693|45
STTASLEFCSVTITILER
>FUSION-ENST00000578070.5:25799-ENST00000581225.5:6693|813
SYTWKLFGLGLGGVRHCPR
>FUSION-ENST00000578070.5:25799-ENST00000581225.5:6693|726
WSSHLGLPK
>FUSION-ENST00000578070.5:25799-ENST00000581225.5:6693|631
LHPVYVPGASR
>FUSION-ENST00000588256.1:6543-ENST00000583609.5:119158|1239
PLLFVFK
>FUSION-ENST00000588256.1:6543-ENST00000583609.5:119158|473
MSTWYMLHELRWSR
>FUSION-ENST00000578070.5:25799-ENST00000581225.5:6693|292
HGPGCCA
>FUSION-ENST00000588256.1:6543-ENST00000583609.5:119158|1135
IWSLVGYK
>FUSION-ENST00000588256.1:6543-ENST00000583609.5:119158|2902
QKFPERVLTSR
>FUSION-ENST00000578070.5:25799-ENST00000581225.5:6693|648
DASPCLCARSIPSVSCV
>FUSION-ENST00000578070.5:25799-ENST00000581225.5:6693|6
MVSVDIFLTSKFR
>FUSION-ENST00000588256.1:6543-ENST00000583609.5:119158|911
MMAHTCNPTTLGG
>FUSION-ENST00000588256.1:6543-ENST00000583609.5:119158|2525
DNTLTKAFQEVIANEVASRK
>FUSION-ENST00000588256.1:6543-ENST00000583609.5:119158|1860
NINFASYCFSCA
>FUSION-ENST00000588256.1:6543-ENST00000583609.5:119158|2520
CLGNKIQVSTIQIR
>ENST00000557284.6|SNV-37969-A-G|3
ELTELRNVFGSDEAFSKVNLNYR
>FUSION-ENST00000588256.1:6543-ENST00000583609.5:119158|2310
TEAETGVMQGRIHPCKFQR
>ENST00000359052.8|SNV-70854-G-A|3
ERITHAKQIIKPFILR
>FUSION-ENST00000588256.1:6543-ENST00000583609.5:119158|1441
MKYLGLNVTKYANK
>FUSION-ENST00000588256.1:6543-ENST00000583609.5:119158|2171
KQSRNQEHMLK
>FUSION-ENST00000578070.5:25799-ENST00000581225.5:6693|668
DSRDLSPFMHV
>ENST00000380672.9|SNV-132380-C-T|4
MAHLGPTPSPHSLNYK
>FUSION-ENST00000588256.1:6543-ENST00000583609.5:119158|1293
WSPPLSLR
>ENST00000514589.5|SNV-5844-T-G|3
PNRLGKNVAHCLENIIAIYAICLTK
>FUSION-ENST00000578070.5:25799-ENST00000581225.5:6693|796
MSVSRFLLCIR
>FUSION-ENST00000578070.5:25799-ENST00000581225.5:6693|894
MTVRFLSTWR
>FUSION-ENST00000588256.1:6543-ENST00000583609.5:119158|1546
ASEGIAK
>FUSION-ENST00000588256.1:6543-ENST00000583609.5:119158|729
AFQSPEPVNMLSYMAK
>FUSION-ENST00000588256.1:6543-ENST00000583609.5:119158|72
MIVERIERK
>FUSION-ENST00000578070.5:25799-ENST00000581225.5:6693|1491
GGWGGVRLGVKPAAVRGAPLSGR
>ENST00000277225.10|SNV-62102-G-A|2
HSISRHIENIHLSGK
>ENST00000533006.1|SNV-37969-A-G|7
EKELTELRNVFGFR
>ENST00000618777.4|INDEL-52495-G-GC|6
MELVAGPHLCQINTNGCQIDLGER
>FUSION-ENST00000577514.5:35532-ENST00000579601.5:5921|1
YALDEMPLSIIWAC
>FUSION-ENST00000588256.1:6543-ENST00000583609.5:119158|1031
YQLSSWIFPCEAQK
>FUSION-ENST00000588256.1:6543-ENST00000583609.5:119158|2963
LPVNLSPK
>ENST00000248594.11|SNV-81201-G-A|4
IADGVNEINTKNMVSSIEPEK
>FUSION-ENST00000578070.5:25799-ENST00000581225.5:6693|367
TGAGGGWGSNTL
>FUSION-ENST00000588256.1:6543-ENST00000583609.5:119158|694
AIPSKEAGPQSCNRMK
>FUSION-ENST00000588256.1:6543-ENST00000583609.5:119158|1519
WQRCPLSPLLFNIMLQILANATR
>ENST00000379061.8|SNV-31858-G-A|9
WSHEYQEATIEKIIRFLQDR
>FUSION-ENST00000578070.5:25799-ENST00000581225.5:6693|1456
GGFCIPVPGRAPLFR
>ENST00000566536.5|INDEL-70621-T-TC|4
EILELYCDLLLAPVWPYPVYEGTR
>ENST00000369093.6|INDEL-14555-G-GG|4
KNFGKGGQSK
>FUSION-ENST00000588256.1:6543-ENST00000583609.5:119158|3240
MAVYFTWVQAG
>ENST00000563677.1|SNV-47330-T-C|3
VTVAACLTTTPTASTSR
>FUSION-ENST00000588256.1:6543-ENST00000583609.5:119158|3512
MLVSNSQPQVIRQSWPPK
>FUSION-ENST00000588256.1:6543-ENST00000583609.5:119158|1171
MTLIKPR
>FUSION-ENST00000588256.1:6543-ENST00000583609.5:119158|446
CALKGDVK
>FUSION-ENST00000588256.1:6543-ENST00000583609.5:119158|48
IMHSHMADR
>FUSION-ENST00000588256.1:6543-ENST00000583609.5:119158|1799
RNINFYGFR
>ENST00000301067.11|SNV-31728-C-A|3
IPNSYEVLFPESPAREGTEPKK
>FUSION-ENST00000588256.1:6543-ENST00000583609.5:119158|780
LLWTLLLLTSYSLT
>FUSION-ENST00000588256.1:6543-ENST00000583609.5:119158|2916
IDAEQASPK
>FUSION-ENST00000588256.1:6543-ENST00000583609.5:119158|596
ISRLHISEIR
>FUSION-ENST00000588256.1:6543-ENST00000583609.5:119158|1418
MLDSAVTTHK
>FUSION-ENST00000578070.5:25799-ENST00000581225.5:6693|665
AARANGEGDNGDK
>FUSION-ENST00000588256.1:6543-ENST00000583609.5:119158|1832
YVCSHVRVQATEKLR
>FUSION-ENST00000588256.1:6543-ENST00000583609.5:119158|635
ILFSLPLR
>ENST00000649639.1|SNV-151-T-G|4
LCGRDLVK
>FUSION-ENST00000588256.1:6543-ENST00000583609.5:119158|658
EKRVWSTER
>FUSION-ENST00000588256.1:6543-ENST00000583609.5:119158|2350
YTRRWSYEDR
>FUSION-ENST00000588256.1:6543-ENST00000583609.5:119158|2931
TTGQASWEEGK
>FUSION-ENST00000588256.1:6543-ENST00000583609.5:119158|3569
CNYLRNK
>FUSION-ENST00000588256.1:6543-ENST00000583609.5:119158|1541
RTDKIIIHGEK
>FUSION-ENST00000588256.1:6543-ENST00000583609.5:119158|2967
NALAWRR
>FUSION-ENST00000588256.1:6543-ENST00000583609.5:119158|1092
MEENRACLDSEIN
>FUSION-ENST00000578070.5:25799-ENST00000581225.5:6693|907
RGVDSEVGK
>ENST00000379388.7|SNV-122070-G-C|5
GKYICEQCGIR
>FUSION-ENST00000588256.1:6543-ENST00000583609.5:119158|104
SLSLFTHIFMCSG
>FUSION-ENST00000578070.5:25799-ENST00000581225.5:6693|1476
MGRGPSGCQAGR
>FUSION-ENST00000578070.5:25799-ENST00000581225.5:6693|69
KVLTICVLMSRPQGSQVSLR
>FUSION-ENST00000588256.1:6543-ENST00000583609.5:119158|822
MCLMSNISIFK
>FUSION-ENST00000588256.1:6543-ENST00000583609.5:119158|1812
KFILTQISTYCLFPYPLGKR
>FUSION-ENST00000588256.1:6543-ENST00000583609.5:119158|440
LIHEIAKER
>FUSION-ENST00000588256.1:6543-ENST00000583609.5:119158|1539
TDKIIIHGEKLDVSH
>FUSION-ENST00000578070.5:25799-ENST00000581225.5:6693|13
SHRNSRTNIK
>FUSION-ENST00000588256.1:6543-ENST00000583609.5:119158|3004
TFVVTHQSLVVGLPPEK
>FUSION-ENST00000578070.5:25799-ENST00000581225.5:6693|105
SAVEPKK
>FUSION-ENST00000588256.1:6543-ENST00000583609.5:119158|279
IVDLGPR
>FUSION-ENST00000588256.1:6543-ENST00000583609.5:119158|1339
RHLCSLHAPPPGFK
>FUSION-ENST00000588256.1:6543-ENST00000583609.5:119158|2371
MCMLTYS
>FUSION-ENST00000588256.1:6543-ENST00000583609.5:119158|2478
MDARMPTEIE
>FUSION-ENST00000588256.1:6543-ENST00000583609.5:119158|2290
MRYSCTVNEQNLGKLGGR
>FUSION-ENST00000588256.1:6543-ENST00000583609.5:119158|693
EAGPQSCNR
>FUSION-ENST00000578070.5:25799-ENST00000581225.5:6693|986
IIAHCSLDFLGLNDPAASASQVAR
>FUSION-ENST00000588256.1:6543-ENST00000583609.5:119158|1983
MFSIVFVCDELNDQGDYPS
>ENST00000380861.9|SNV-101900-C-T|2
SLCASTLTVSLGSSR
>ENST00000622241.1|MNV-8708-GG-G|26
LAAFAGTTSGCHQGPGPCGNPCPRR
>ENST00000248594.11|SNV-81201-G-A|2
NMVSSIEPEKQDSPPPKPPR
>FUSION-ENST00000578070.5:25799-ENST00000581225.5:6693|1242
MIARVHSSLGDKAGS
>FUSION-ENST00000588256.1:6543-ENST00000583609.5:119158|116
LPFIYSLASISHP
>FUSION-ENST00000588256.1:6543-ENST00000583609.5:119158|2848
GTAPYGAGLPRR
>ENST00000405201.5|SNV-205464-G-A|2
SPAPPADKETFAAEAQK
>FUSION-ENST00000588256.1:6543-ENST00000583609.5:119158|1990
VEVYCTS
>FUSION-ENST00000588256.1:6543-ENST00000583609.5:119158|2294
LGRLVCGTLLQQS
>ENST00000329138.9|INDEL-17213-G-GC|11
LTQAMLTSGVTLHTVHLK
>FUSION-ENST00000588256.1:6543-ENST00000583609.5:119158|3244
IHVKRPPNR
>FUSION-ENST00000578070.5:25799-ENST00000581225.5:6693|1102
GKSICER
>ENST00000460376.5|INDEL-66390-C-CC|1
AFQPWLKPWGYPPAMAAK
>ENST00000507048.1|SNV-112396-G-A|3
MRDVSEDQVHPPLCHFPQR
>FUSION-ENST00000578070.5:25799-ENST00000581225.5:6693|191
HGVRELTGPITRVLVFSR
>FUSION-ENST00000578070.5:25799-ENST00000581225.5:6693|1345
MARQTAPPRLGLGQSGCYWAP
>FUSION-ENST00000588256.1:6543-ENST00000583609.5:119158|584
QQKGHCGNCKPR
>ENST00000522362.7|SNV-5919-G-T|3
DWPVTEAEK
>FUSION-ENST00000578070.5:25799-ENST00000581225.5:6693|1393
NHLEFGK
>ENST00000321063.8|SNV-140243-C-T|4
IYKLSSDLKVLVMHETGPDEDNPK
>FUSION-ENST00000588256.1:6543-ENST00000583609.5:119158|3280
NLLKGGGDYK
>ENST00000485270.5|SNV-15831-G-A|5
MLRPFQK
>FUSION-ENST00000578070.5:25799-ENST00000581225.5:6693|994
GGAGNFLNDPYR
>FUSION-ENST00000578070.5:25799-ENST00000581225.5:6693|737
MGSHSLAQAR
>ENST00000645780.1|SNV-324532-C-A|5
LVIQTQGKVYEK
>FUSION-ENST00000578070.5:25799-ENST00000581225.5:6693|1506
CLGVSGGGACACARRAPAPGPR
>FUSION-ENST00000588256.1:6543-ENST00000583609.5:119158|1298
MYQESVEIVPTVCLFVR
>FUSION-ENST00000588256.1:6543-ENST00000583609.5:119158|1067
MGGDIGR
>FUSION-ENST00000578070.5:25799-ENST00000581225.5:6693|1285
RVGEKACVSFSR
>FUSION-ENST00000588256.1:6543-ENST00000583609.5:119158|1508
HKILTFCLESR
>FUSION-ENST00000588256.1:6543-ENST00000583609.5:119158|1760
EVASFGFYPTACLFLSMSFCLTS
>ENST00000392982.8|SNV-46959-G-T|1
GGPTLTGIALRQAAERGFGSATR
>FUSION-ENST00000588256.1:6543-ENST00000583609.5:119158|239
EWEYMHLIN
>ENST00000563677.1|SNV-47330-T-C|2
MVTVAACLTTTPTASTSRGTR
>FUSION-ENST00000588256.1:6543-ENST00000583609.5:119158|385
MRQAASNPSKGTSLNCEPLALSAR
>FUSION-ENST00000588256.1:6543-ENST00000583609.5:119158|849
HNLCSMFLSI
>ENST00000487527.5|SNV-21857-C-T|5
AVRHLCSPSWESLSSMGAPKMGP
>ENST00000299164.3|SNV-869-G-A|1
VTGNAALTLHNFCAWQKKLNK
>FUSION-ENST00000588256.1:6543-ENST00000583609.5:119158|1421
MFPSSQQVMLDSAVTTHK
>FUSION-ENST00000578070.5:25799-ENST00000581225.5:6693|1440
WLSRCLALSLSLSLSR
>FUSION-ENST00000588256.1:6543-ENST00000583609.5:119158|1971
SLMGNTSVELVAPCKEHRLESR
>FUSION-ENST00000588256.1:6543-ENST00000583609.5:119158|3135
MSSRITGMGSGLLCIFFFK
>FUSION-ENST00000588256.1:6543-ENST00000583609.5:119158|373
MRLGPVSFPPLTVLLPLPLPC
>ENST00000295453.8|INDEL-513-G-GAT|MNV-516-CTT-C|1
LGPEIPLAMDRFPYVALSKTYSVDK
>FUSION-ENST00000578070.5:25799-ENST00000581225.5:6693|723
GATLGRGR
>FUSION-ENST00000588256.1:6543-ENST00000583609.5:119158|3056
NFCSHPPVTGCGTAS
>FUSION-ENST00000578070.5:25799-ENST00000581225.5:6693|1260
GVCTAVLPSR
>FUSION-ENST00000578070.5:25799-ENST00000581225.5:6693|23
MPGYFCIFSGGRVSPCWSGR
>FUSION-ENST00000588256.1:6543-ENST00000583609.5:119158|2110
EHQLGHETVQEPRTHAK
>FUSION-ENST00000588256.1:6543-ENST00000583609.5:119158|2579
SPKKFSGSSLLSI
>FUSION-ENST00000578070.5:25799-ENST00000581225.5:6693|133
GSGLGPHVQSRR
>FUSION-ENST00000588256.1:6543-ENST00000583609.5:119158|653
GFLLSCYGHFYS
>FUSION-ENST00000588256.1:6543-ENST00000583609.5:119158|3014
ILRLPADVSIS
>ENST00000425752.6|SNV-207008-G-T|3
YRDFRYPPGHPQ
>ENST00000622241.1|MNV-8708-GG-G|24
MTVIKGARPPGTAR
>ENST00000425752.6|SNV-207008-G-T|2
DFRYPPGHPQ
>FUSION-ENST00000588256.1:6543-ENST00000583609.5:119158|1038
QKCAEWTLEERR
>FUSION-ENST00000578070.5:25799-ENST00000581225.5:6693|436
MGPVLAQRVRALLSLPEPCR
>FUSION-ENST00000578070.5:25799-ENST00000581225.5:6693|888
GQGLEMPR
>ENST00000327532.7|SNV-48187-C-A|2
VSLQPQKVPSR
>FUSION-ENST00000578070.5:25799-ENST00000581225.5:6693|478
GRSLESRSLRPA
>FUSION-ENST00000588256.1:6543-ENST00000583609.5:119158|2847
GTAPYGAGLPRRQCSQSSS
>ENST00000394001.1|SNV-244-C-A|1
TSCSSRPCVPPSCHG
>FUSION-ENST00000588256.1:6543-ENST00000583609.5:119158|3421
MYVNCKYFLPACALRFHFFSSIFQ
>FUSION-ENST00000578070.5:25799-ENST00000581225.5:6693|300
AAWAWVLCLEPEVGRSRDT
>FUSION-ENST00000588256.1:6543-ENST00000583609.5:119158|2589
MCLYQWPSHFQGICSHVEAENLSQK
>FUSION-ENST00000588256.1:6543-ENST00000583609.5:119158|1207
MQKDIFLFK
>FUSION-ENST00000588256.1:6543-ENST00000583609.5:119158|1673
KHDQFRSSEENYYYLTF
>FUSION-ENST00000578070.5:25799-ENST00000581225.5:6693|683
AGGSLEAR
>FUSION-ENST00000578070.5:25799-ENST00000581225.5:6693|1171
TEQDSVSNK
>FUSION-ENST00000588256.1:6543-ENST00000583609.5:119158|1216
HFYNEGK
>FUSION-ENST00000588256.1:6543-ENST00000583609.5:119158|2320
MTGVLVRGK
>FUSION-ENST00000588256.1:6543-ENST00000583609.5:119158|2947
RSWVSSKTTVPPPFPHFK
>ENST00000397332.2|SNV-1147-G-A|5
ERLERAMSDR
>FUSION-ENST00000578070.5:25799-ENST00000581225.5:6693|627
YPRFTKK
>FUSION-ENST00000588256.1:6543-ENST00000583609.5:119158|3587
TKVPLRITVQLEGHTCK
>FUSION-ENST00000578070.5:25799-ENST00000581225.5:6693|210
MKRTFYTPGE
>FUSION-ENST00000588256.1:6543-ENST00000583609.5:119158|2844
MKYKCICI
>FUSION-ENST00000588256.1:6543-ENST00000583609.5:119158|1837
NSGEDSDASHNCSIFDL
>FUSION-ENST00000578070.5:25799-ENST00000581225.5:6693|832
VKPHLYKK
>FUSION-ENST00000578070.5:25799-ENST00000581225.5:6693|1258
TLPQIFAR
>ENST00000316073.3|SNV-4120-G-T|1
LLSQIQQERPLCHKGR
>FUSION-ENST00000578070.5:25799-ENST00000581225.5:6693|329
MAGEGSR
>ENST00000527129.1|SNV-53845-C-G|4
QLHLHQLTQRLPAHGPAR
>FUSION-ENST00000588256.1:6543-ENST00000583609.5:119158|2575
SPQNPSVET
>ENST00000392982.8|SNV-46959-G-T|2
GGPTLTGIALRQAAER
>FUSION-ENST00000588256.1:6543-ENST00000583609.5:119158|2453
HCTSRSLLGDTHTYSIYLGSGDR
>ENST00000471162.5|SNV-6929-C-A|9
HCFSIMVNPDPSTPSR
>FUSION-ENST00000588256.1:6543-ENST00000583609.5:119158|1149
EGLGLGGSRD
>FUSION-ENST00000578070.5:25799-ENST00000581225.5:6693|787
AGVSLCCPGSSQTLGLKQFSR
>ENST00000373696.7|SNV-34461-C-G|2
IGWYTKSLDTSR
>FUSION-ENST00000588256.1:6543-ENST00000583609.5:119158|752
MWMSSLANFMRH
>FUSION-ENST00000588256.1:6543-ENST00000583609.5:119158|1529
KTYFLLR
>ENST00000556465.5|INDEL-321-T-TG|2
LVICGDELYCCHRKWTLDYK
>FUSION-ENST00000588256.1:6543-ENST00000583609.5:119158|1963
EHRLESRDLDSLRPLEMSFPGPS
>FUSION-ENST00000588256.1:6543-ENST00000583609.5:119158|1913
KLSAFKGSR
>ENST00000373696.7|SNV-34461-C-G|5
VHYECTGCKTRIGWYTK
>FUSION-ENST00000588256.1:6543-ENST00000583609.5:119158|2363
KRSWWTGTMR
>FUSION-ENST00000588256.1:6543-ENST00000583609.5:119158|2802
IFQMYKNL
>FUSION-ENST00000578070.5:25799-ENST00000581225.5:6693|1044
MVLCPQSPSMVEKTDIK
>ENST00000413167.2|SNV-101109-C-T|3
LNKPGSTAASGVVRLK
>ENST00000564044.5|SNV-47330-T-C|5
EHGDRRCMPDNNSHSLYVK
>ENST00000337273.9|SNV-84673-C-G|1
LGYVCPQEVAPMLQQFIRPWCTSVR
>ENST00000326775.9|SNV-27006-G-T|3
CNECGKGFWR
>FUSION-ENST00000578070.5:25799-ENST00000581225.5:6693|1319
MWPRDHQAHPVFIR
>ENST00000261845.7|SNV-112657-A-G|3
KEDTEMLGTEPVEDGKLGER
>ENST00000462869.1|SNV-71102-C-A|4
KSQGSYLVLVGQMR
>FUSION-ENST00000578070.5:25799-ENST00000581225.5:6693|1518
CLRVPGACAR
>ENST00000498681.5|SNV-4068-G-A|3
MAQAGSPSTKAAFLTRTLH
>FUSION-ENST00000578070.5:25799-ENST00000581225.5:6693|1327
CLSVSPPVHR
>FUSION-ENST00000588256.1:6543-ENST00000583609.5:119158|2776
ELKESMSEAGWYTDWLGTVQKMSSR
>ENST00000558252.5|SNV-54335-T-G|3
GPSHSSGHSSNCYCKR
>FUSION-ENST00000588256.1:6543-ENST00000583609.5:119158|1247
MKLFYVQMFIAAFS
>FUSION-ENST00000588256.1:6543-ENST00000583609.5:119158|1167
VTASWGDLVVPSLKALSIFCFAFV
>FUSION-ENST00000588256.1:6543-ENST00000583609.5:119158|2402
VPWNSRGGMGMGEK
>FUSION-ENST00000588256.1:6543-ENST00000583609.5:119158|2924
RCLLEKFDCK
>FUSION-ENST00000578070.5:25799-ENST00000581225.5:6693|1541
DGRPGPVLAARAEGTLEPR
>FUSION-ENST00000578070.5:25799-ENST00000581225.5:6693|46
MSTTASLEFCSVTITILER
>ENST00000570355.1|INDEL-17213-G-GC|11
VSAYMYPAGATGAQAAPQAQARTHR
>FUSION-ENST00000588256.1:6543-ENST00000583609.5:119158|1841
KLYFCCVC
>FUSION-ENST00000588256.1:6543-ENST00000583609.5:119158|1290
MLRLLGSSNSPISASR
>ENST00000571983.5|SNV-28146-C-G|2
TCSPESQEIYGK
>FUSION-ENST00000578070.5:25799-ENST00000581225.5:6693|87
MILVCTPSKVSHLPLVNLR
>ENST00000591563.5|SNV-4697-C-T|2
REAPPGTGR
>FUSION-ENST00000578070.5:25799-ENST00000581225.5:6693|369
MRTGAGGGWGSNTL
>FUSION-ENST00000588256.1:6543-ENST00000583609.5:119158|1224
NDKHFYNEGK
>FUSION-ENST00000588256.1:6543-ENST00000583609.5:119158|2489
SSLCSFLER
>FUSION-ENST00000588256.1:6543-ENST00000583609.5:119158|3394
ILYMVCFK
>ENST00000324698.11|MNV-38189-TTACT-T|3
LKAVIVIQTTGNGMLKSS
>FUSION-ENST00000578070.5:25799-ENST00000581225.5:6693|156
MEHVQADHELFLQAFESECVR
>ENST00000616986.4|INDEL-25228-T-TG|3
LAHHRWLVIFSFWKK
>ENST00000513833.1|SNV-24933-C-T|2
LLTLSCYGLRPK
>FUSION-ENST00000588256.1:6543-ENST00000583609.5:119158|27
NDKGARN
>FUSION-ENST00000588256.1:6543-ENST00000583609.5:119158|2050
ATVQSVCGLK
>ENST00000369441.7|INDEL-3661-A-AG|1
YVASAVFGVIGRPKRSS
>FUSION-ENST00000588256.1:6543-ENST00000583609.5:119158|1071
EKMGGDIGR
>ENST00000261721.9|SNV-37107-G-T|6
ECCINRFQQVESRWGYSGTSYR
>FUSION-ENST00000588256.1:6543-ENST00000583609.5:119158|1015
MVESTVK
>FUSION-ENST00000588256.1:6543-ENST00000583609.5:119158|2852
TGESQNISLSTSSHGRWK
>FUSION-ENST00000588256.1:6543-ENST00000583609.5:119158|2167
DRTGNLTGNVMEK
>FUSION-ENST00000588256.1:6543-ENST00000583609.5:119158|2521
KCLGNKIQVSTIQIR
>FUSION-ENST00000578070.5:25799-ENST00000581225.5:6693|1389
RELIPWLAAIAPVHGATYMCDIR
>FUSION-ENST00000588256.1:6543-ENST00000583609.5:119158|2081
MAPFGERK
>ENST00000545606.6|INDEL-38074-T-TG|2
GYLISGSSYARSSVVTAGEIYNF
>FUSION-ENST00000588256.1:6543-ENST00000583609.5:119158|3571
MAVSFIRCNYLRNK
>FUSION-ENST00000588256.1:6543-ENST00000583609.5:119158|2144
HRDTDALR
>FUSION-ENST00000588256.1:6543-ENST00000583609.5:119158|453
QWEQFLDPKE
>ENST00000329138.9|INDEL-17213-G-GC|22
THRQPRLLILPAYSHSGLPER
>ENST00000389793.7|SNV-132416-C-T|2
WKSIAGPR
>FUSION-ENST00000588256.1:6543-ENST00000583609.5:119158|362
HNGHQRR
>FUSION-ENST00000588256.1:6543-ENST00000583609.5:119158|1463
MRLVATVSNSANVK
>FUSION-ENST00000578070.5:25799-ENST00000581225.5:6693|1145
GAMPGASSLLPC
>ENST00000615572.4|SNV-243209-A-G|3
FQELIQEYEGSGGSK
>FUSION-ENST00000588256.1:6543-ENST00000583609.5:119158|178
MIELCLNEKNVHLT
>ENST00000262429.8|INDEL-53903-G-GA|3
IPADIRLTEVTDLLVDESSFTGESR
>FUSION-ENST00000588256.1:6543-ENST00000583609.5:119158|148
LYTGRAGKSPPDK
>FUSION-ENST00000588256.1:6543-ENST00000583609.5:119158|1256
LAASIPNLNKPDH
>FUSION-ENST00000578070.5:25799-ENST00000581225.5:6693|1118
GVEVGGLCQDPDVR
>FUSION-ENST00000588256.1:6543-ENST00000583609.5:119158|401
MRLDFLALKEVTISSIR
>ENST00000665046.1|SNV-73336-G-A|1
AQTACSLSKELVLILQHKDPVK
>FUSION-ENST00000588256.1:6543-ENST00000583609.5:119158|935
MKLFSFK
>ENST00000466510.5|SNV-19405-A-G|2
KVAASGWTPVALGQNLLN
>FUSION-ENST00000588256.1:6543-ENST00000583609.5:119158|2145
LEKHRDTDALR
>ENST00000533342.6|SNV-34084-T-C|2
GDLGTLKK
>FUSION-ENST00000588256.1:6543-ENST00000583609.5:119158|2266
TGNGDCV
>ENST00000415336.1|SNV-175-T-C|3
STNPSPFRR
>FUSION-ENST00000588256.1:6543-ENST00000583609.5:119158|3519
VSPCWLCWSQTPNLR
>FUSION-ENST00000578070.5:25799-ENST00000581225.5:6693|173
GALMRNSRLDIR
>ENST00000409039.8|SNV-23632-T-G|1
MGWIISRHYNKDER
>ENST00000355151.9|INDEL-321-T-TG|11
LQQGLAGQPLR
>FUSION-ENST00000578070.5:25799-ENST00000581225.5:6693|466
MLKTDVWTNTGVFWKYTQPK
>FUSION-ENST00000588256.1:6543-ENST00000583609.5:119158|2479
TAVIQSKHQ
>FUSION-ENST00000578070.5:25799-ENST00000581225.5:6693|1391
SSGIRKR
>ENST00000394688.7|SNV-18825-C-A|3
QLQRKDPSAFFSFPVTDFIAPG
>FUSION-ENST00000588256.1:6543-ENST00000583609.5:119158|1931
QYVNECR
>ENST00000413167.2|SNV-101109-C-T|2
MLNKPGSTAASGVVRLKK
>ENST00000428074.5|SNV-57984-A-G|2
RVYICSNNIQAR
>ENST00000361981.7|SNV-23489-A-C|2
EKEAAGGNDSSGATSPITPAVALE
>FUSION-ENST00000578070.5:25799-ENST00000581225.5:6693|842
MAGCNGFLGTPVIPAF
>ENST00000355766.5|SNV-176175-G-T|2
MLEFLLSTITRSKN
>FUSION-ENST00000588256.1:6543-ENST00000583609.5:119158|2259
MGFHHISQDGLHLLSS
>ENST00000487202.5|INDEL-3661-A-AG|10
MLLVRSLALSAGQK
>FUSION-ENST00000588256.1:6543-ENST00000583609.5:119158|1471
NVAKMSPLTPPFQHHAANPS
>FUSION-ENST00000588577.5:6571-ENST00000583609.5:119158|7
SQLKADGPK
>ENST00000368467.4|SNV-7572-T-G|7
LSGPLKEQYAQEHGLNFQRLR
>FUSION-ENST00000588256.1:6543-ENST00000583609.5:119158|800
MFKSLYHKCDK
>ENST00000415336.1|SNV-175-T-C|2
MSTNPSPFRRTHSR
>FUSION-ENST00000578070.5:25799-ENST00000581225.5:6693|544
MLSEISQTQKDR
>ENST00000531825.5|SNV-13651-A-G|1
WGYGVSITLSGRTATGQIK
>FUSION-ENST00000578070.5:25799-ENST00000581225.5:6693|159
SGGGGCGGGGSYSASSSSAALPVKK
>FUSION-ENST00000578070.5:25799-ENST00000581225.5:6693|26
LTATSASQVQVILLPQPPR
>FUSION-ENST00000588256.1:6543-ENST00000583609.5:119158|3110
ALALFLWAYYMPAVPLNQR
>FUSION-ENST00000588256.1:6543-ENST00000583609.5:119158|1096
QKILLCR
>FUSION-ENST00000578070.5:25799-ENST00000581225.5:6693|284
TGKVRNQGR
>FUSION-ENST00000578070.5:25799-ENST00000581225.5:6693|784
LGLPKCWDYR
>FUSION-ENST00000578070.5:25799-ENST00000581225.5:6693|674
DCATALQPEQER
>FUSION-ENST00000588256.1:6543-ENST00000583609.5:119158|2373
MWETGNRNEWE
>FUSION-ENST00000588256.1:6543-ENST00000583609.5:119158|200
WPGVILYSILFGAFFLK
>FUSION-ENST00000588256.1:6543-ENST00000583609.5:119158|1774
MGSLKRTK
>FUSION-ENST00000588256.1:6543-ENST00000583609.5:119158|3253
MKTNVLSFMR
>FUSION-ENST00000578070.5:25799-ENST00000581225.5:6693|1336
GFPGSETLTPVTLK
>ENST00000553482.5|INDEL-321-T-TG|2
APYRAPRLVICG
>FUSION-ENST00000578070.5:25799-ENST00000581225.5:6693|717
LLMLVSNSKAQVVLPPWPPK
>FUSION-ENST00000588256.1:6543-ENST00000583609.5:119158|624
TLIQGTFI
>FUSION-ENST00000588256.1:6543-ENST00000583609.5:119158|718
GTGERNRK
>FUSION-ENST00000588256.1:6543-ENST00000583609.5:119158|2444
FALVIIVFTALSTEFDTYRVLIK
>ENST00000337907.7|SNV-192650-A-G|2
MTADKDKDR
>FUSION-ENST00000588256.1:6543-ENST00000583609.5:119158|1827
VLAFTLLPAYFCLCLSV
>FUSION-ENST00000588256.1:6543-ENST00000583609.5:119158|1449
MLLTVHSK
>ENST00000517649.6|INDEL-40395-T-TT|2
ATVSSCGELALKGFFFMLL
>FUSION-ENST00000588256.1:6543-ENST00000583609.5:119158|2157
EKSVSNSDSSRPELLTRLP
>ENST00000371126.3|SNV-1335-G-A|2
HIITVGTGQGSLLFYDIR
>FUSION-ENST00000588256.1:6543-ENST00000583609.5:119158|1675
HILYTSVHLSQYLTK
>ENST00000295920.7|SNV-48630-G-A|5
VIEPLKDFHKDEVK
>FUSION-ENST00000578070.5:25799-ENST00000581225.5:6693|825
MFQRWGLALLPRLK
>FUSION-ENST00000588256.1:6543-ENST00000583609.5:119158|1530
DNKYKSVQEILISTNQ
>FUSION-ENST00000588256.1:6543-ENST00000583609.5:119158|2481
GSQICFGHNCVHSFEHRV
>FUSION-ENST00000588256.1:6543-ENST00000583609.5:119158|478
NNQFSLFVF
>FUSION-ENST00000588256.1:6543-ENST00000583609.5:119158|3601
LLIPGGRR
>FUSION-ENST00000588256.1:6543-ENST00000583609.5:119158|1828
WRVLAFTLLPAYFCLCLSV
>ENST00000369441.7|INDEL-3661-A-AG|7
MGLTKQYLRYVASAVFGVIGRPK
>ENST00000305123.5|SNV-3007-C-A|2
RHPQRVDPNG
>FUSION-ENST00000588256.1:6543-ENST00000583609.5:119158|2619
PKISLIRLVVGLVAL
>FUSION-ENST00000588256.1:6543-ENST00000583609.5:119158|1018
MESFLVEKISE
>FUSION-ENST00000578070.5:25799-ENST00000581225.5:6693|389
MSHRTNPAIFTSPNQFLC
>FUSION-ENST00000578070.5:25799-ENST00000581225.5:6693|61
SRPQGSQVSLRAR
>FUSION-ENST00000588256.1:6543-ENST00000583609.5:119158|3327
AQIEQKYR
>FUSION-ENST00000588256.1:6543-ENST00000583609.5:119158|1104
IARFVECKK
>FUSION-ENST00000578070.5:25799-ENST00000581225.5:6693|1081
MICFLGLFHLHSLNK
>FUSION-ENST00000588256.1:6543-ENST00000583609.5:119158|1402
KQHFGKQNK
>FUSION-ENST00000578070.5:25799-ENST00000581225.5:6693|885
GGWVWGVGR
>FUSION-ENST00000588256.1:6543-ENST00000583609.5:119158|550
MCFLFVWIFFFSILENL
>FUSION-ENST00000578070.5:25799-ENST00000581225.5:6693|789
ASVVGLGPTLMTSF
>FUSION-ENST00000578070.5:25799-ENST00000581225.5:6693|932
HTVDSFILQRLFSPRGR
>FUSION-ENST00000588256.1:6543-ENST00000583609.5:119158|827
ANFTPLLKPYHSIYST
>ENST00000326775.9|SNV-27006-G-T|1
GFWRRSHLAGHLR
>FUSION-ENST00000588256.1:6543-ENST00000583609.5:119158|1299
LCGSIEF
>FUSION-ENST00000588256.1:6543-ENST00000583609.5:119158|623
MVMYYLK
>ENST00000586409.5|SNV-52051-G-C|4
MASTQARCSLPLPR
>FUSION-ENST00000588256.1:6543-ENST00000583609.5:119158|1185
NYGSYMKK
>ENST00000560131.1|SNV-21488-C-T|5
AVRSETEVQSHQRGAGPCSQR
>FUSION-ENST00000588256.1:6543-ENST00000583609.5:119158|3227
GYMRCFDIAIHYGIITSWRMR
>FUSION-ENST00000588256.1:6543-ENST00000583609.5:119158|607
MYTHFFFITVGLFSS
>FUSION-ENST00000588256.1:6543-ENST00000583609.5:119158|3602
LLIPGGR
>FUSION-ENST00000588256.1:6543-ENST00000583609.5:119158|1535
QQEKREK
>FUSION-ENST00000588256.1:6543-ENST00000583609.5:119158|1954
LLVPAFLELSGTGGCS
>FUSION-ENST00000588256.1:6543-ENST00000583609.5:119158|3255
SKSFSDYILNLYVLCVLCLLI
>FUSION-ENST00000588256.1:6543-ENST00000583609.5:119158|3510
MLVSNSQPQVIRQSWPPKVLALQV
>ENST00000368764.4|SNV-1736-C-T|2
EQLLELPEQQEGYLK
>ENST00000476466.1|SNV-811-C-A|6
CVPYSLRPDRPGWRNPHFLLR
>ENST00000367690.5|SNV-385541-G-C|11
RAPGCMR
>ENST00000262429.8|INDEL-53903-G-GA|1
LTEVTDLLVDESSFTGESRAM
>FUSION-ENST00000578070.5:25799-ENST00000581225.5:6693|553
AQGKAGDAGQRVQAFSFQINVLTR
>FUSION-ENST00000588256.1:6543-ENST00000583609.5:119158|585
MQQKGHCGNCKPR
>FUSION-ENST00000578070.5:25799-ENST00000581225.5:6693|327
AGEGSRR
>FUSION-ENST00000588256.1:6543-ENST00000583609.5:119158|457
HVKQWEQFLDPK
>ENST00000649639.1|SNV-151-T-G|5
KLCGRDLVK
>ENST00000354161.8|INDEL-35009-G-GC|1
GRPASAAVGQPA
>FUSION-ENST00000588256.1:6543-ENST00000583609.5:119158|2090
MQQTLCGR
>FUSION-ENST00000588256.1:6543-ENST00000583609.5:119158|3604
SFQPGPVHTCFALSNSRLLIPGGR
>FUSION-ENST00000588256.1:6543-ENST00000583609.5:119158|3222
CFDIAIHYGIITSWR
>FUSION-ENST00000588256.1:6543-ENST00000583609.5:119158|1925
TLFMGTGIRILCNFHI
>FUSION-ENST00000588256.1:6543-ENST00000583609.5:119158|1896
KPKPLDRDDIYAKIPLLMK
>FUSION-ENST00000588256.1:6543-ENST00000583609.5:119158|717
MLRWGKYPALFSR
>FUSION-ENST00000588256.1:6543-ENST00000583609.5:119158|2382
FGLGKGGESMGVHVGNGE
>FUSION-ENST00000588256.1:6543-ENST00000583609.5:119158|2634
NFGENNHHSNHSK
>FUSION-ENST00000578070.5:25799-ENST00000581225.5:6693|1355
MEGERRVLE
>FUSION-ENST00000588256.1:6543-ENST00000583609.5:119158|2060
MWEGSFFFPSHMPFPLRTR
>FUSION-ENST00000578070.5:25799-ENST00000581225.5:6693|1550
ARGEAAPGPGVR
>FUSION-ENST00000578070.5:25799-ENST00000581225.5:6693|803
MNFLGSHNKLPQTGQL
>FUSION-ENST00000578070.5:25799-ENST00000581225.5:6693|56
LYPDWFPFLLLCVIIWVIFNS
>FUSION-ENST00000588256.1:6543-ENST00000583609.5:119158|2019
MLSTSLVHPFQLSLSYVLRAGR
>FUSION-ENST00000588256.1:6543-ENST00000583609.5:119158|236
MWQPEANRCLAHAVWLSTR
>FUSION-ENST00000588256.1:6543-ENST00000583609.5:119158|1915
SVLVFAPYYFSASSYCIPL
>FUSION-ENST00000588256.1:6543-ENST00000583609.5:119158|2345
EGEGKKAK
>FUSION-ENST00000588256.1:6543-ENST00000583609.5:119158|2508
CIPSWSLGDHPSNFQCTRAIVVCWG
>FUSION-ENST00000578070.5:25799-ENST00000581225.5:6693|1400
TDLPINYRDEKSSGIR
>FUSION-ENST00000588256.1:6543-ENST00000583609.5:119158|327
MATTSNFFR
>ENST00000265713.8|INDEL-117243-G-GG|3
EPQTNPLEEKTWSK
>ENST00000374045.5|INDEL-62-C-CC|5
GLCAVPGSK
>ENST00000651217.1|MNV-471695-TC-T|3
AAFWKKYHLTITWVTMVTSHQITVI
>FUSION-ENST00000588256.1:6543-ENST00000583609.5:119158|783
YSISPFSMYYNYF
>FUSION-ENST00000588256.1:6543-ENST00000583609.5:119158|1223
NDKHFYNEGKVPYTILYQAIR
>FUSION-ENST00000588256.1:6543-ENST00000583609.5:119158|2203
MHEHTPFMIGSAVLQK
>ENST00000351008.4|INDEL-215860-A-AA|1
QEAADIHRA
>FUSION-ENST00000588256.1:6543-ENST00000583609.5:119158|2853
TGESQNISLSTSSHGR
>FUSION-ENST00000578070.5:25799-ENST00000581225.5:6693|1187
MVKPCLY
>FUSION-ENST00000588256.1:6543-ENST00000583609.5:119158|1693
LSSILYLHSASFFFLDSKLIK
>FUSION-ENST00000588256.1:6543-ENST00000583609.5:119158|199
MWPGVILYSILFGAFFLKK
>ENST00000571983.5|SNV-28146-C-G|1
TCSPESQEIYGKSQPLV
>FUSION-ENST00000588256.1:6543-ENST00000583609.5:119158|1204
QKDIFLFKGR
>FUSION-ENST00000578070.5:25799-ENST00000581225.5:6693|108
GHSAGPPSSSGVHLCGSGGRN
>ENST00000369093.6|INDEL-14555-G-GG|5
DAAAALAAMNGRKNFGK
>ENST00000265755.7|SNV-59129-G-A|3
LNAEVACVAVHDESAFVVGTEKGK
>FUSION-ENST00000588256.1:6543-ENST00000583609.5:119158|924
WEIRGLTAFRAESPE
>FUSION-ENST00000588256.1:6543-ENST00000583609.5:119158|242
MSTIFQG
>FUSION-ENST00000588256.1:6543-ENST00000583609.5:119158|3128
GSGLLCIFFFK
>ENST00000227495.10|SNV-52460-C-G|3
VLAITSSSIPKNIQR
>FUSION-ENST00000578070.5:25799-ENST00000581225.5:6693|791
MPSYFFIFVYR
>ENST00000329138.9|INDEL-17213-G-GC|1
GGLHPKPTSLVLSLLQSLS
>FUSION-ENST00000578070.5:25799-ENST00000581225.5:6693|1054
SQPNPQWYFALRVPR
>FUSION-ENST00000588256.1:6543-ENST00000583609.5:119158|3476
HLFSIYSVPGTKLGMKDIK
>FUSION-ENST00000578070.5:25799-ENST00000581225.5:6693|706
APGELCLYP
>FUSION-ENST00000578070.5:25799-ENST00000581225.5:6693|110
GHSAGPPSSSGVHLCGSGGR
>FUSION-ENST00000588256.1:6543-ENST00000583609.5:119158|2389
MSFPEGRKK
>ENST00000379403.2|SNV-37107-G-T|1
WGYSGTSYRIRSLNMR
>FUSION-ENST00000588256.1:6543-ENST00000583609.5:119158|784
SSQLIYPSPHILSIFCGENT
>FUSION-ENST00000588256.1:6543-ENST00000583609.5:119158|1066
MGGDIGRLGDLEANR
>FUSION-ENST00000588256.1:6543-ENST00000583609.5:119158|3117
PFSSGKFS
>FUSION-ENST00000588256.1:6543-ENST00000583609.5:119158|3467
FVFKEFLYPARN
>FUSION-ENST00000588256.1:6543-ENST00000583609.5:119158|3546
CLPADIPNHFLIGNKGVK
>FUSION-ENST00000578070.5:25799-ENST00000581225.5:6693|202
LQVEEATGAK
>FUSION-ENST00000578070.5:25799-ENST00000581225.5:6693|1253
MLGSRGGKIAR
>FUSION-ENST00000578070.5:25799-ENST00000581225.5:6693|940
VLSRGGK
>FUSION-ENST00000588256.1:6543-ENST00000583609.5:119158|1966
MGNTSVELVAPCKEHRLESR
>FUSION-ENST00000588256.1:6543-ENST00000583609.5:119158|322
ATTSNFFRLADKGSA
>ENST00000286452.5|SNV-31046-G-A|1
HRYQQEVDRIK
>FUSION-ENST00000588256.1:6543-ENST00000583609.5:119158|3303
VMSSLKTR
>FUSION-ENST00000588256.1:6543-ENST00000583609.5:119158|2355
SWWTGTMRREGEGK
>FUSION-ENST00000588256.1:6543-ENST00000583609.5:119158|2417
RFSQEACSWR
>FUSION-ENST00000588256.1:6543-ENST00000583609.5:119158|2324
ENYKMHNSLKSHNVFF
>ENST00000367690.5|SNV-385541-G-C|6
CRLAPPGRCLPIR
>FUSION-ENST00000588256.1:6543-ENST00000583609.5:119158|2076
ELAISLLLTPKQLK
>FUSION-ENST00000588256.1:6543-ENST00000583609.5:119158|719
MGTGERNRK
>FUSION-ENST00000588256.1:6543-ENST00000583609.5:119158|1694
LSSILYLHSASFFFLDSK
>FUSION-ENST00000588256.1:6543-ENST00000583609.5:119158|1255
MILLGIYLSEIK
>FUSION-ENST00000588256.1:6543-ENST00000583609.5:119158|3179
AKTSSLNSP
>ENST00000616986.4|INDEL-25228-T-TG|4
LAHHRWLVIFSFWK
>FUSION-ENST00000588256.1:6543-ENST00000583609.5:119158|1453
HHSKLCWTVLLQRINPMLLTVHSK
>FUSION-ENST00000578070.5:25799-ENST00000581225.5:6693|1529
MGGRGLSWPR
>FUSION-ENST00000588256.1:6543-ENST00000583609.5:119158|2805
KDYPTKIFQMYK
>FUSION-ENST00000588256.1:6543-ENST00000583609.5:119158|573
IICHVAK
>ENST00000623181.1|SNV-1217-G-A|12
MVQLNMPNIWSANVWGQGTEK
>FUSION-ENST00000588256.1:6543-ENST00000583609.5:119158|2979
TLQNADSASEGLE
>FUSION-ENST00000578070.5:25799-ENST00000581225.5:6693|437
GPVLAQRVR
>FUSION-ENST00000588256.1:6543-ENST00000583609.5:119158|1793
GTSAIVLHG
>ENST00000533006.1|SNV-37969-A-G|2
YLVLGYMCTTCSSDEAFSK
>FUSION-ENST00000588256.1:6543-ENST00000583609.5:119158|2790
MCWKFKGPCS
>FUSION-ENST00000578070.5:25799-ENST00000581225.5:6693|1181
AQWLMPVIPALWKAEVGGSPEIR
>FUSION-ENST00000588256.1:6543-ENST00000583609.5:119158|2734
NNFLVKR
>FUSION-ENST00000588256.1:6543-ENST00000583609.5:119158|3119
MPFSSGK
>ENST00000391929.7|SNV-1966-C-A|2
VSGAQGQEFHFGPCQVK
>FUSION-ENST00000578070.5:25799-ENST00000581225.5:6693|157
SKMEHVQADHELFLQAFESECVR
>FUSION-ENST00000578070.5:25799-ENST00000581225.5:6693|977
QTPPCRASI
>FUSION-ENST00000588256.1:6543-ENST00000583609.5:119158|3068
VCFLGSLLITIVSD
>FUSION-ENST00000588256.1:6543-ENST00000583609.5:119158|2199
MIGSAVLQKALCSLGFSWGK
>FUSION-ENST00000588256.1:6543-ENST00000583609.5:119158|1842
GAKESVKK
>ENST00000238994.6|SNV-2429-C-A|1
CSHNKAKK
>FUSION-ENST00000588256.1:6543-ENST00000583609.5:119158|477
MYILTLSLFNTCGPDIVTK
>FUSION-ENST00000578070.5:25799-ENST00000581225.5:6693|1438
MAAAWGFLYPSSR
>FUSION-ENST00000588256.1:6543-ENST00000583609.5:119158|1973
SLMGNTSVELVAPCK
>FUSION-ENST00000588256.1:6543-ENST00000583609.5:119158|2056
MPFPLRTR
>FUSION-ENST00000588256.1:6543-ENST00000583609.5:119158|3471
DIKLNKV
>FUSION-ENST00000578070.5:25799-ENST00000581225.5:6693|837
QVCSPVSHG
>FUSION-ENST00000588256.1:6543-ENST00000583609.5:119158|2422
MSVSQQK
>FUSION-ENST00000578070.5:25799-ENST00000581225.5:6693|1197
MQLPPLFK
>ENST00000369093.6|INDEL-14555-G-GG|3
NFGKGGQSK
>FUSION-ENST00000588256.1:6543-ENST00000583609.5:119158|2170
QSRNQEHMLK
>FUSION-ENST00000588256.1:6543-ENST00000583609.5:119158|3306
DFHKVMSSLK
>ENST00000252936.7|SNV-19291-C-G|1
TMDILGSLATSVDK
>FUSION-ENST00000588256.1:6543-ENST00000583609.5:119158|1771
NLGGGACSKPR
>FUSION-ENST00000295888.8:129463-ENST00000449007.1:43372|4
GLLQKVFVQICPPHYK
>FUSION-ENST00000588256.1:6543-ENST00000583609.5:119158|823
FSTLAGLNTY
>FUSION-ENST00000588256.1:6543-ENST00000583609.5:119158|3518
MLAMLVSNSQPQVIR
>FUSION-ENST00000588256.1:6543-ENST00000583609.5:119158|2227
TQPCCLIFFFF
>FUSION-ENST00000588256.1:6543-ENST00000583609.5:119158|2108
THAKRHENWQVW
>FUSION-ENST00000588256.1:6543-ENST00000583609.5:119158|2311
TEAETGVMQGRIHPCK
>FUSION-ENST00000588256.1:6543-ENST00000583609.5:119158|2557
GNEFLLFISHAVYGILLQQLKWTK
>FUSION-ENST00000588256.1:6543-ENST00000583609.5:119158|1032
WRYQLSSWIFPCEAQKR
>FUSION-ENST00000578070.5:25799-ENST00000581225.5:6693|407
PVVPATQEAEAGGSLEPRRR
>ENST00000352483.3|SNV-25390-A-G|2
GVVELLLARKISVSAK
>ENST00000637938.1|SNV-64054-A-C|3
REELGTEASRDTLEAATSLYDR
>ENST00000367690.5|SNV-385541-G-C|13
MANVAASSFLWKLHLRR
>FUSION-ENST00000588256.1:6543-ENST00000583609.5:119158|1835
KYVCSHVRVQATEK
>FUSION-ENST00000578070.5:25799-ENST00000581225.5:6693|944
IQTLAFGRVRWEPR
>FUSION-ENST00000578070.5:25799-ENST00000581225.5:6693|260
MFSLGNIARPHLCKIK
>FUSION-ENST00000588256.1:6543-ENST00000583609.5:119158|1495
IGEKMKIYCK
>FUSION-ENST00000588256.1:6543-ENST00000583609.5:119158|3030
GRGYQYSPYKHGWGSHFQPAGG
>FUSION-ENST00000588256.1:6543-ENST00000583609.5:119158|810
SNRWNNIDQWETF
>FUSION-ENST00000588256.1:6543-ENST00000583609.5:119158|2904
MQKFPER
>FUSION-ENST00000588256.1:6543-ENST00000583609.5:119158|858
FSGSLIFSSLVSK
>FUSION-ENST00000588256.1:6543-ENST00000583609.5:119158|120
MEDESATR
>ENST00000395527.8|SNV-101109-C-T|3
ASSEDMLNKPGSTAASGVVR
>FUSION-ENST00000588256.1:6543-ENST00000583609.5:119158|576
LLISPSWK
>FUSION-ENST00000578070.5:25799-ENST00000581225.5:6693|1003
ALWRESRIR
>ENST00000622241.1|MNV-8708-GG-G|22
VESTAPSWTAALGALLPR
>FUSION-ENST00000578070.5:25799-ENST00000581225.5:6693|851
HSDSHPLKR
>ENST00000591563.5|SNV-4697-C-T|8
YCPPGAGRSRGCPSGPDTPPPAPLR
>ENST00000417172.5|SNV-215735-G-A|1
STKPTKPAASDLPVPAEGVRNIK
>FUSION-ENST00000588256.1:6543-ENST00000583609.5:119158|2119
MFSEAACGR
>FUSION-ENST00000588256.1:6543-ENST00000583609.5:119158|1944
HQRGACSTVQR
>FUSION-ENST00000578070.5:25799-ENST00000581225.5:6693|347
CGGRCGR
>FUSION-ENST00000588256.1:6543-ENST00000583609.5:119158|1365
CAYVLVR
>FUSION-ENST00000588256.1:6543-ENST00000583609.5:119158|1932
YSHRQYVNECRWLCSNR
>FUSION-ENST00000588256.1:6543-ENST00000583609.5:119158|1644
MQKLSLTLLWKGAERPGPSGLDR
>ENST00000554411.5|INDEL-4025-C-CC|1
GGWNCSGQ
>FUSION-ENST00000578070.5:25799-ENST00000581225.5:6693|594
ESEVLEGLKQK
>FUSION-ENST00000578070.5:25799-ENST00000581225.5:6693|1213
MIRSGSQVDSPSCP
>ENST00000665046.1|SNV-73336-G-A|2
AQTACSLSKELVLILQHK
>FUSION-ENST00000588256.1:6543-ENST00000583609.5:119158|3424
CLLLILKLYCLTY
>ENST00000281172.10|SNV-260914-C-G|4
AALEDSSGRSELQEIMRR
>ENST00000261439.9|SNV-144530-G-A|2
NEQQENELIISFLRCLYEEK
>ENST00000484312.1|SNV-23736-C-T|1
LHFSLFG
>FUSION-ENST00000578070.5:25799-ENST00000581225.5:6693|573
MVPLHSSLGNR
>ENST00000489094.1|SNV-59129-G-A|1
APLWWAQRRGK
>FUSION-ENST00000588256.1:6543-ENST00000583609.5:119158|3231
QWPGLGSEA
>ENST00000342887.1|SNV-162214-T-C|8
MSIQLQNTSSIKPIEDK
>ENST00000511438.5|INDEL-24619-A-AA|8
KTPKVFAR
>FUSION-ENST00000633899.1:2289-ENST00000545464.5:13720|48
PTVIPPGLTREQERAYIAFLK
>FUSION-ENST00000578070.5:25799-ENST00000581225.5:6693|444
VQPGRKR
>FUSION-ENST00000588256.1:6543-ENST00000583609.5:119158|3150
VTRDSWKHR
>FUSION-ENST00000578070.5:25799-ENST00000581225.5:6693|29
MTRSRLTATSASQVQVILLPQPPR
>FUSION-ENST00000588256.1:6543-ENST00000583609.5:119158|2420
SVSQQKHK
>FUSION-ENST00000349995.10:44919-ENST00000621840.4:131910|3
CIDNLNHSHSSFIRDNTDHQILSK
>FUSION-ENST00000588256.1:6543-ENST00000583609.5:119158|3013
EFGEEINC
>FUSION-ENST00000588256.1:6543-ENST00000583609.5:119158|1763
EICVLTRESSSNRK
>FUSION-ENST00000578070.5:25799-ENST00000581225.5:6693|1246
GQEFEISLGNIARLVSKK
>FUSION-ENST00000588256.1:6543-ENST00000583609.5:119158|909
AHTCNPTTLGG
>FUSION-ENST00000588256.1:6543-ENST00000583609.5:119158|3184
NNLKLMLR
>ENST00000478021.1|SNV-229-A-C|2
FCDPCLQEFLR
>FUSION-ENST00000578070.5:25799-ENST00000581225.5:6693|65
VLTICVLMSRPQGSQVSLRARSGHK
>ENST00000261381.7|SNV-332456-C-A|1
SPHCDTMVDNNLRITNWNRK
>FUSION-ENST00000588256.1:6543-ENST00000583609.5:119158|2029
HSTTWFEQFTR
>FUSION-ENST00000588256.1:6543-ENST00000583609.5:119158|1970
MGNTSVELVAPCK
>FUSION-ENST00000578070.5:25799-ENST00000581225.5:6693|1335
GFPGSETLTPVTLKVPWQDR
>FUSION-ENST00000377387.5:2289-ENST00000545464.5:13720|6
LPAKCESPTRPQLWGADR
>FUSION-ENST00000588256.1:6543-ENST00000583609.5:119158|558
MVVIFKPLSFGMVCYASTDNR
>FUSION-ENST00000588256.1:6543-ENST00000583609.5:119158|3221
CFDIAIHYGIITSWRMR
>FUSION-ENST00000588256.1:6543-ENST00000583609.5:119158|3137
MSVLSWSMQ
>FUSION-ENST00000578070.5:25799-ENST00000581225.5:6693|879
PEGFLEEVGSWAAGFGEWAGGR
>FUSION-ENST00000588256.1:6543-ENST00000583609.5:119158|1706
LAQLPNVLSI
>ENST00000317869.7|SNV-663-C-A|5
MIASKVVDINLAAEPK
>FUSION-ENST00000588256.1:6543-ENST00000583609.5:119158|2953
KTVSPGEI
>ENST00000226207.6|MNV-13707-AA-A|7
MTCNSRFKLK
>FUSION-ENST00000588256.1:6543-ENST00000583609.5:119158|2672
VLETWKSEIK
>FUSION-ENST00000588256.1:6543-ENST00000583609.5:119158|1870
MEKVICSMK
>ENST00000471162.5|SNV-6929-C-A|2
GGGLRCTASASWLIR
>ENST00000299164.3|SNV-869-G-A|5
DSGPKVTGNAALTLHNFCAWQK
>FUSION-ENST00000395807.2:35532-ENST00000579601.5:5921|2
MPLSIIWAC
>FUSION-ENST00000588256.1:6543-ENST00000583609.5:119158|109
MCGWIQNQLSC
>FUSION-ENST00000578070.5:25799-ENST00000581225.5:6693|481
MGRSLESR
>ENST00000454355.7|SNV-6365-A-C|1
NRRNLETR
>ENST00000379061.8|SNV-31858-G-A|1
TAPPGTHLQALTPVWRHK
>ENST00000355151.9|INDEL-321-T-TG|6
APYRAPRLVICGWPPCSPNERPASK
>FUSION-ENST00000578070.5:25799-ENST00000581225.5:6693|927
DWMGQGWQIDGETR
>FUSION-ENST00000588256.1:6543-ENST00000583609.5:119158|1740
HKGSMINSGVLRK
>FUSION-ENST00000588256.1:6543-ENST00000583609.5:119158|97
MHTQNNVNYFSR
>FUSION-ENST00000588256.1:6543-ENST00000583609.5:119158|1480
PPHSDILLLNKLTF
>ENST00000504309.5|SNV-7773-C-T|1
IGHSLLHTLYGRSLR
>FUSION-ENST00000588256.1:6543-ENST00000583609.5:119158|3326
AQIEQKYRGSTNFLSLPFFFFFFF
>FUSION-ENST00000588256.1:6543-ENST00000583609.5:119158|1126
RNSQKSR
>FUSION-ENST00000588256.1:6543-ENST00000583609.5:119158|963
MLYSKTSFCCVSLLSYSLC
>FUSION-ENST00000588256.1:6543-ENST00000583609.5:119158|2633
MNFGENNHHSNHSKYR
>FUSION-ENST00000588256.1:6543-ENST00000583609.5:119158|1993
RSGIFTKVEVYCTS
>FUSION-ENST00000588256.1:6543-ENST00000583609.5:119158|2972
TFLINLHLVISF
>FUSION-ENST00000588256.1:6543-ENST00000583609.5:119158|1378
ITYMNLWK
>FUSION-ENST00000588256.1:6543-ENST00000583609.5:119158|707
YPLSCTQLK
>FUSION-ENST00000588256.1:6543-ENST00000583609.5:119158|3138
MSALSRR
>FUSION-ENST00000588256.1:6543-ENST00000583609.5:119158|2400
VGLVTYPQ
>ENST00000343508.7|SNV-863305-C-T|3
IYDGKDKMTHLLGAFTGASMR
>ENST00000636030.1|SNV-172130-G-T|2
LDDLNATHQHCVLSGSQPR
>ENST00000648341.1|SNV-165-T-C|6
IWTTIMIALILLLR
>FUSION-ENST00000588256.1:6543-ENST00000583609.5:119158|1205
MQKDIFLFKGR
>FUSION-ENST00000588256.1:6543-ENST00000583609.5:119158|695
AIPSKEAGPQSCNR
>FUSION-ENST00000588256.1:6543-ENST00000583609.5:119158|3574
MAVSFIR
>FUSION-ENST00000578070.5:25799-ENST00000581225.5:6693|1096
FHNCTWREAGGCWLAL
>FUSION-ENST00000588256.1:6543-ENST00000583609.5:119158|2659
LASHMVGGIK
>FUSION-ENST00000588256.1:6543-ENST00000583609.5:119158|3158
ASLALDQDK
>FUSION-ENST00000588256.1:6543-ENST00000583609.5:119158|380
GTSLNCEPLALSARVLCGSQR
>FUSION-ENST00000588256.1:6543-ENST00000583609.5:119158|1791
QADHEVKR
>FUSION-ENST00000588256.1:6543-ENST00000583609.5:119158|3060
GTVLEHEINKGGSRIGQ
>FUSION-ENST00000588256.1:6543-ENST00000583609.5:119158|80
LTTWSLPLGNCNLVAVICMK
>FUSION-ENST00000588256.1:6543-ENST00000583609.5:119158|124
MQAGMHLSACSGMEDESATR
>ENST00000476466.1|SNV-811-C-A|8
RCVPYSLRPDRPGWRNPHFLLR
>FUSION-ENST00000578070.5:25799-ENST00000581225.5:6693|713
MLVSNSKAQVVLPPWPPK
>ENST00000330377.3|MNV-5271-GG-G|MNV-5274-TT-T|1
CWPRGSIQA
>FUSION-ENST00000588256.1:6543-ENST00000583609.5:119158|3039
MSCRFSLLMLFHLPKIPSSDCFLCS
>ENST00000498681.5|SNV-4068-G-A|2
AQAGSPSTKAAFLTRTLH
>ENST00000352483.3|SNV-25390-A-G|1
KISVSAK
>FUSION-ENST00000588256.1:6543-ENST00000583609.5:119158|746
MSFFLLILCMCVS
>FUSION-ENST00000588256.1:6543-ENST00000583609.5:119158|1540
TDKIIIHGEK
>ENST00000265104.4|SNV-225639-C-A|2
FANDPPQGLREGLKR
>FUSION-ENST00000578070.5:25799-ENST00000581225.5:6693|204
MWTVGWQKLQVEEATGAK
>ENST00000389793.7|SNV-132416-C-T|1
WKSIAGPRK
>ENST00000397332.2|SNV-1147-G-A|4
LERAMSDR
>FUSION-ENST00000588256.1:6543-ENST00000583609.5:119158|1433
CFPGFCVSWLQLNSANGSHLWVRSK
>FUSION-ENST00000588256.1:6543-ENST00000583609.5:119158|2509
CIPSWSLGDHPSNFQCTR
>FUSION-ENST00000588256.1:6543-ENST00000583609.5:119158|1059
CRHFPHVDFWFYYEVR
>FUSION-ENST00000588256.1:6543-ENST00000583609.5:119158|364
MHNGHQR
>FUSION-ENST00000588256.1:6543-ENST00000583609.5:119158|2974
MFASTSLLIFPGRTFLINLHLVISF
>ENST00000469223.5|SNV-4098-G-A|6
MTASRKALSGSMPSK
>FUSION-ENST00000588256.1:6543-ENST00000583609.5:119158|1137
IYRIWSLVGYK
>FUSION-ENST00000578070.5:25799-ENST00000581225.5:6693|282
NQGRVSALGSEIHSTNNSVPR
>ENST00000563328.4|INDEL-123393-A-AG|6
LLHLWLLLLLLLLGGLLRAHRHR
>FUSION-ENST00000588256.1:6543-ENST00000583609.5:119158|2072
QLKQTQSSFAIDLK
>FUSION-ENST00000578070.5:25799-ENST00000581225.5:6693|1542
DGRPGPVLAAR
>FUSION-ENST00000588256.1:6543-ENST00000583609.5:119158|2543
MSMIYCALLGRFTF
>FUSION-ENST00000588256.1:6543-ENST00000583609.5:119158|1839
ESVKKYVCSHVR
>ENST00000460070.6|SNV-31770-C-A|4
KMAAVLLR
>FUSION-ENST00000578070.5:25799-ENST00000581225.5:6693|115
MVSAVLRK
>FUSION-ENST00000578070.5:25799-ENST00000581225.5:6693|233
VLRAQDSLRWDR
>FUSION-ENST00000588256.1:6543-ENST00000583609.5:119158|1995
AVADGIQPRQWPCLPL
>FUSION-ENST00000588256.1:6543-ENST00000583609.5:119158|2139
QWSWPSPSS
>FUSION-ENST00000578070.5:25799-ENST00000581225.5:6693|189
ELTGPITRVLVFSR
>FUSION-ENST00000588256.1:6543-ENST00000583609.5:119158|598
CVFSLFGFSFFQFLKISR
>FUSION-ENST00000578070.5:25799-ENST00000581225.5:6693|1451
LASTRLRAGVCLPTSHIPTCVPGGR
>ENST00000370801.8|SNV-50406-C-A|6
QAIENCERRQTEPVSQVLK
>ENST00000591563.5|SNV-4697-C-T|14
MRYCPPGAGR
>FUSION-ENST00000588256.1:6543-ENST00000583609.5:119158|1101
NWRHDMQK
>FUSION-ENST00000578070.5:25799-ENST00000581225.5:6693|1090
MGESHSWQEGRPGGQKGGQEATSK
>FUSION-ENST00000588256.1:6543-ENST00000583609.5:119158|418
PGSCCVAQYTPVHQDFP
>FUSION-ENST00000578070.5:25799-ENST00000581225.5:6693|1212
IRSGSQVDSPSCP
>FUSION-ENST00000588256.1:6543-ENST00000583609.5:119158|3065
MGTVLEHEINK
>FUSION-ENST00000588256.1:6543-ENST00000583609.5:119158|147
CNFWGLTPNQR
>FUSION-ENST00000588256.1:6543-ENST00000583609.5:119158|1108
MCLKIAR
>FUSION-ENST00000588256.1:6543-ENST00000583609.5:119158|2766
SSRHIHCISGKIILR
>FUSION-ENST00000578070.5:25799-ENST00000581225.5:6693|462
TDVWTNTGVFWKYTQPK
>FUSION-ENST00000578070.5:25799-ENST00000581225.5:6693|804
NFLGSHNK
>FUSION-ENST00000588256.1:6543-ENST00000583609.5:119158|138
DYGLLIVGISV
>ENST00000338432.11|SNV-116170-T-G|5
RGAMVAFR
>ENST00000511438.5|INDEL-24619-A-AA|3
FSPSRAR
>ENST00000540319.5|INDEL-38074-T-TG|5
VRCLCLFIQCFR
>FUSION-ENST00000578070.5:25799-ENST00000581225.5:6693|153
KTHSANTGDGTLCWAPFLLGSPLVW
>FUSION-ENST00000588256.1:6543-ENST00000583609.5:119158|1534
MTIRDNK
>FUSION-ENST00000578070.5:25799-ENST00000581225.5:6693|1018
CHVRASQAIGSHGGL
>FUSION-ENST00000578070.5:25799-ENST00000581225.5:6693|1099
MFHNCTWR
>FUSION-ENST00000588256.1:6543-ENST00000583609.5:119158|1734
MINSGVLRK
>FUSION-ENST00000588256.1:6543-ENST00000583609.5:119158|2795
MNYIINFEIPTHCYTTVCSLK
>FUSION-ENST00000588256.1:6543-ENST00000583609.5:119158|1444
MYEMVTC
>ENST00000467703.1|SNV-71102-C-A|5
KSQGQCSVR
>FUSION-ENST00000588256.1:6543-ENST00000583609.5:119158|2493
WARNGPR
>FUSION-ENST00000578070.5:25799-ENST00000581225.5:6693|1265
VFLGHLLPPR
>FUSION-ENST00000588256.1:6543-ENST00000583609.5:119158|2756
HNSLTLLFSR
>FUSION-ENST00000588256.1:6543-ENST00000583609.5:119158|1251
MILLGIYLSEIKRSMK
>FUSION-ENST00000588256.1:6543-ENST00000583609.5:119158|2993
MQILLQKA
>FUSION-ENST00000588256.1:6543-ENST00000583609.5:119158|1268
MSHHARPVPTVLIIALSF
>FUSION-ENST00000588256.1:6543-ENST00000583609.5:119158|3269
FFSILHTNWS
>FUSION-ENST00000578070.5:25799-ENST00000581225.5:6693|119
NNPDCSLR
>FUSION-ENST00000588256.1:6543-ENST00000583609.5:119158|553
VCYASTDNRLDGAIPTEPQDHG
>FUSION-ENST00000588256.1:6543-ENST00000583609.5:119158|3451
SRNMYIFTFMR
>FUSION-ENST00000588256.1:6543-ENST00000583609.5:119158|2839
EQGYPVGSAPRVAAK
>FUSION-ENST00000588256.1:6543-ENST00000583609.5:119158|2340
DWGDARK
>ENST00000616986.4|INDEL-25228-T-TG|1
WLVIFSFWKK
>ENST00000555308.1|INDEL-2091-C-CA|2
AAVASRVTAPLYYLLTDQQKNYSD
>ENST00000533342.6|SNV-34084-T-C|4
DLEDQETLAFPGHVAAFKGDLGTLK
>FUSION-ENST00000588256.1:6543-ENST00000583609.5:119158|2889
AVRDLGFPR
>FUSION-ENST00000588256.1:6543-ENST00000583609.5:119158|826
MLCEITR
>ENST00000413167.2|SNV-101109-C-T|4
MLNKPGSTAASGVVRLK
>FUSION-ENST00000588256.1:6543-ENST00000583609.5:119158|3311
IFVSMFMSILVCSFIFLVMSFFG
>FUSION-ENST00000588256.1:6543-ENST00000583609.5:119158|747
SSLANFMRH
>FUSION-ENST00000588256.1:6543-ENST00000583609.5:119158|2359
MTQRYTRR
>FUSION-ENST00000290650.9:76170-ENST00000220420.10:31091|1
NLPENDPSRRGR
>ENST00000526002.1|SNV-33691-C-T|1
GHQAVSGPVEHTGVFQ
>ENST00000649046.1|MNV-176793-TTTT-T|1
QNSNIEPYLISNRYYLR
>FUSION-ENST00000588256.1:6543-ENST00000583609.5:119158|1965
GNTSVELVAPCKEHRLESR
>FUSION-ENST00000578070.5:25799-ENST00000581225.5:6693|272
MVMASSSNPSTLGC
>FUSION-ENST00000588256.1:6543-ENST00000583609.5:119158|589
IASQKSQSLKK
>FUSION-ENST00000588256.1:6543-ENST00000583609.5:119158|1021
AMESFLVEKISE
>FUSION-ENST00000588256.1:6543-ENST00000583609.5:119158|3242
RPPNRLCVSNMAVYFTWVQAG
>FUSION-ENST00000588256.1:6543-ENST00000583609.5:119158|3050
YFFPLALYPGLLPVRVLTIAPLRR
>FUSION-ENST00000588256.1:6543-ENST00000583609.5:119158|3182
LMLRNILH
>FUSION-ENST00000578070.5:25799-ENST00000581225.5:6693|416
MCGPTLGCSGSIHSPK
>FUSION-ENST00000588256.1:6543-ENST00000583609.5:119158|3267
GCNGLAWAQRPDTKQDR
>FUSION-ENST00000588256.1:6543-ENST00000583609.5:119158|3118
MPFSSGKFS
>ENST00000342992.10|SNV-265685-T-A|3
SNYIVEK
>FUSION-ENST00000588256.1:6543-ENST00000583609.5:119158|96
HTQNNVNYFSR
>FUSION-ENST00000588256.1:6543-ENST00000583609.5:119158|977
VCAPLGK
>FUSION-ENST00000588256.1:6543-ENST00000583609.5:119158|3555
TLLVAMDETIK
>FUSION-ENST00000588256.1:6543-ENST00000583609.5:119158|102
VSFVLGSFGSLS
>FUSION-ENST00000578070.5:25799-ENST00000581225.5:6693|915
MGETYCR
>FUSION-ENST00000588256.1:6543-ENST00000583609.5:119158|3152
MLVLSMS
>FUSION-ENST00000588256.1:6543-ENST00000583609.5:119158|1121
VGRGDNGGFGAGR
>FUSION-ENST00000588256.1:6543-ENST00000583609.5:119158|3220
MRYPFPQAFILCITNNPITLF
>ENST00000591563.5|SNV-4697-C-T|3
GCPSGPDTPPPAPLRREAPPGTGR
>ENST00000265713.8|INDEL-117243-G-GG|6
GKEPQTNPLEEK
>FUSION-ENST00000588256.1:6543-ENST00000583609.5:119158|3352
MPFVKLLIC
>FUSION-ENST00000588256.1:6543-ENST00000583609.5:119158|1266
MCVCRKISFCLR
>ENST00000305123.5|SNV-3007-C-A|1
HPQRVDPNG
>FUSION-ENST00000578070.5:25799-ENST00000581225.5:6693|823
WGLALLPR
>FUSION-ENST00000588256.1:6543-ENST00000583609.5:119158|2535
MFWVVMGCITESGKLPVN
>FUSION-ENST00000588256.1:6543-ENST00000583609.5:119158|2611
LVVGLVAL
>ENST00000551359.5|SNV-9953-T-G|8
MENCSLCRCGR
>FUSION-ENST00000588256.1:6543-ENST00000583609.5:119158|2053
PFPLRTRA
>FUSION-ENST00000588256.1:6543-ENST00000583609.5:119158|3201
LTLNSCVPWPK
>ENST00000553482.5|INDEL-321-T-TG|1
APRLVICG
>FUSION-ENST00000578070.5:25799-ENST00000581225.5:6693|89
MILVCTPSK
>FUSION-ENST00000588256.1:6543-ENST00000583609.5:119158|3440
KIFINVFLIFFLIHKIQILHK
>ENST00000252936.7|SNV-19291-C-G|2
LWFYIQPAMRTMDILGSLATSVDK
>ENST00000471162.5|SNV-6929-C-A|5
VNPDPSTPSRLACHVMHLSSHR
>FUSION-ENST00000588256.1:6543-ENST00000583609.5:119158|726
MLSYMAK
>FUSION-ENST00000588256.1:6543-ENST00000583609.5:119158|321
LADKGSA
>FUSION-ENST00000588256.1:6543-ENST00000583609.5:119158|49
MIMHSHMADR
>FUSION-ENST00000578070.5:25799-ENST00000581225.5:6693|547
NLEDIMLSEISQTQKDR
>FUSION-ENST00000578070.5:25799-ENST00000581225.5:6693|15
MSHRNSR
>FUSION-ENST00000588256.1:6543-ENST00000583609.5:119158|396
MLIAIFCFK
>FUSION-ENST00000578070.5:25799-ENST00000581225.5:6693|209
KRTFYTPGE
>FUSION-ENST00000588256.1:6543-ENST00000583609.5:119158|812
MPVVSRSNRWNNIDQWETF
>FUSION-ENST00000588256.1:6543-ENST00000583609.5:119158|1559
ITLSKFSVWEVGR
>FUSION-ENST00000578070.5:25799-ENST00000581225.5:6693|1459
MPSQVSLQCTPGPHLK
>FUSION-ENST00000588256.1:6543-ENST00000583609.5:119158|1484
QIKTCFFID
>ENST00000561169.5|SNV-293-A-G|1
VAAGNLLNESEEDCGQDRR
>FUSION-ENST00000588256.1:6543-ENST00000583609.5:119158|3515
LAMLVSNSQPQVIRQSWPPK
>FUSION-ENST00000588256.1:6543-ENST00000583609.5:119158|1321
MEHHKVANCLR
>FUSION-ENST00000588256.1:6543-ENST00000583609.5:119158|377
CPKADLSCHEFLNYTSESEHPWE
>FUSION-ENST00000588256.1:6543-ENST00000583609.5:119158|3199
MFSVFFVFSFEMLLK
>FUSION-ENST00000578070.5:25799-ENST00000581225.5:6693|1526
GGRGLSWPRGR
>FUSION-ENST00000588256.1:6543-ENST00000583609.5:119158|1732
MINSGVLRKIITILLSECQER
>FUSION-ENST00000588256.1:6543-ENST00000583609.5:119158|465
WSRAFEGWAWGK
>ENST00000618991.4|SNV-9931-C-T|4
RLPWGHHTTEQSLR
>FUSION-ENST00000588256.1:6543-ENST00000583609.5:119158|3497
MWLLRASYRAPDIG
>FUSION-ENST00000588256.1:6543-ENST00000583609.5:119158|3262
QDRSITKLLTSTFNSR
>FUSION-ENST00000588256.1:6543-ENST00000583609.5:119158|1969
GNTSVELVAPCK
>ENST00000476466.1|SNV-811-C-A|3
DLAGPVHEGR
>FUSION-ENST00000588256.1:6543-ENST00000583609.5:119158|312
MPILQKLCK
>FUSION-ENST00000588256.1:6543-ENST00000583609.5:119158|233
WQPEANRCLAHAVWLSTRLCIR
>FUSION-ENST00000588256.1:6543-ENST00000583609.5:119158|2813
MVHRLVR
>FUSION-ENST00000377387.5:2289-ENST00000545464.5:13720|43
AYIAFLKGLSDKQR
>FUSION-ENST00000578070.5:25799-ENST00000581225.5:6693|412
MPVVPATQEAEAGGSLEPR
>FUSION-ENST00000578070.5:25799-ENST00000581225.5:6693|140
GSGRVLDSPK
>FUSION-ENST00000588256.1:6543-ENST00000583609.5:119158|276
MKNVDNLVLALR
>ENST00000459897.1|SNV-606943-C-T|6
MDQVFHVDCFTCIICNNKL
>FUSION-ENST00000588256.1:6543-ENST00000583609.5:119158|217
MNVQNSNSR
>FUSION-ENST00000578070.5:25799-ENST00000581225.5:6693|545
LSEISQTQK
>ENST00000286452.5|SNV-31046-G-A|4
EGAMKDKHR
>FUSION-ENST00000578070.5:25799-ENST00000581225.5:6693|237
MVLRAQDSLR
>FUSION-ENST00000588256.1:6543-ENST00000583609.5:119158|3525
IDLTVSFFF
>FUSION-ENST00000588256.1:6543-ENST00000583609.5:119158|183
LQPITSYSHPIG
>ENST00000374045.5|INDEL-62-C-CC|12
AEDLGLSFGETSQCGNAARAR
>FUSION-ENST00000578070.5:25799-ENST00000581225.5:6693|575
VAHACNPSYTEGSRG
>FUSION-ENST00000588256.1:6543-ENST00000583609.5:119158|219
MCTKMNVQNSNSRASVFQEK
>ENST00000407572.6|SNV-7103-C-A|7
MASSDVK
>FUSION-ENST00000578070.5:25799-ENST00000581225.5:6693|945
MIQTLAFGRVRWEPR
>FUSION-ENST00000578070.5:25799-ENST00000581225.5:6693|1331
MEGVPVSPESRCLSVSPPVHR
>FUSION-ENST00000578070.5:25799-ENST00000581225.5:6693|985
TTGVCHHAWLIFK
>FUSION-ENST00000588256.1:6543-ENST00000583609.5:119158|3505
MLNIFLNYDCPDLAKGN
>FUSION-ENST00000588256.1:6543-ENST00000583609.5:119158|1752
DMLHNKVKSK
>FUSION-ENST00000588256.1:6543-ENST00000583609.5:119158|2022
ECVHVASLPSLEVSRSHFFL
>FUSION-ENST00000578070.5:25799-ENST00000581225.5:6693|145
LQGIRSPGPWESWKR
>FUSION-ENST00000578070.5:25799-ENST00000581225.5:6693|742
MAPCLWGSGVAR
>FUSION-ENST00000588256.1:6543-ENST00000583609.5:119158|3144
RPGTICPAGLQAWEVGCCVFSSSK
>ENST00000290524.8|SNV-3120-A-G|1
TLVSVPPLPGLDLK
>ENST00000531815.1|SNV-34084-T-C|1
DLGTLKKLVEDGVININER
>FUSION-ENST00000588256.1:6543-ENST00000583609.5:119158|797
SLYHKCDKEK
>FUSION-ENST00000588256.1:6543-ENST00000583609.5:119158|1899
LFHLPQCIRKPKPLDRDDIYAK
>FUSION-ENST00000578070.5:25799-ENST00000581225.5:6693|1218
DVSDTSSPTVVTPR
>FUSION-ENST00000588256.1:6543-ENST00000583609.5:119158|3433
SIFLCAHWSFK
>ENST00000524959.5|SNV-21001-A-C|2
MEAPCLMLASRFK
>ENST00000560220.5|SNV-293-A-G|2
TVAAGNLLNESEEDCGQDR
>ENST00000355151.9|INDEL-321-T-TG|5
APRLVICGWPPCSPNERPASK
>FUSION-ENST00000588256.1:6543-ENST00000583609.5:119158|2685
LNNFPRATQSR
>FUSION-ENST00000588256.1:6543-ENST00000583609.5:119158|2312
TEAETGVMQGR
>FUSION-ENST00000588256.1:6543-ENST00000583609.5:119158|3124
LLLKSLEPCSSLR
>FUSION-ENST00000578070.5:25799-ENST00000581225.5:6693|644
ARDAQAGGDCR
>FUSION-ENST00000578070.5:25799-ENST00000581225.5:6693|134
GSGLGPHVQSR
>FUSION-ENST00000588256.1:6543-ENST00000583609.5:119158|2346
RWSYEDRGR
>FUSION-ENST00000588256.1:6543-ENST00000583609.5:119158|916
QESSSCINSPQNI
>FUSION-ENST00000588256.1:6543-ENST00000583609.5:119158|1022
MAMESFLVEKISE
>FUSION-ENST00000578070.5:25799-ENST00000581225.5:6693|583
MQVKGYKLSAFR
>FUSION-ENST00000588256.1:6543-ENST00000583609.5:119158|765
MNLVSFCISEK
>FUSION-ENST00000588256.1:6543-ENST00000583609.5:119158|2635
MNFGENNHHSNHSK
>FUSION-ENST00000588256.1:6543-ENST00000583609.5:119158|1428
MMHLIFRGTGQER
>FUSION-ENST00000578070.5:25799-ENST00000581225.5:6693|1047
QQEPAQPAMVLCPQSPSMVEKTDIK
>FUSION-ENST00000588256.1:6543-ENST00000583609.5:119158|1503
MTALELMR
>ENST00000666250.1|SNV-435941-C-T|3
KTLEPKWNQTFIYSPVH
>FUSION-ENST00000588256.1:6543-ENST00000583609.5:119158|492
GTGKVTQFGK
>ENST00000265713.8|INDEL-117243-G-GG|2
EPQTNPLEEKTWSKTR
>FUSION-ENST00000578070.5:25799-ENST00000581225.5:6693|1298
MVKPHLYYK
>FUSION-ENST00000588256.1:6543-ENST00000583609.5:119158|1880
HHTTALYLTYNASPTR
>FUSION-ENST00000588256.1:6543-ENST00000583609.5:119158|587
MTSELHRM
>FUSION-ENST00000588256.1:6543-ENST00000583609.5:119158|2594
MAKPFSGHLQPCRSR
>FUSION-ENST00000588256.1:6543-ENST00000583609.5:119158|1702
MHGATCAEVGLLR
>FUSION-ENST00000588256.1:6543-ENST00000583609.5:119158|3410
MLFVFYIKNLGFPQGHHK
>ENST00000222644.9|INDEL-92779-C-CA|1
DDVSHNQKCRI
>FUSION-ENST00000588256.1:6543-ENST00000583609.5:119158|2990
TLTYKCLLNLNYVDMCWK
>FUSION-ENST00000588256.1:6543-ENST00000583609.5:119158|1909
GYTGSTYIVQENFVILR
>FUSION-ENST00000588256.1:6543-ENST00000583609.5:119158|788
IIIYLWGLTM
>FUSION-ENST00000588256.1:6543-ENST00000583609.5:119158|2395
MGEKLGIHFEP
>FUSION-ENST00000578070.5:25799-ENST00000581225.5:6693|257
FQEQEGGQNGAWR
>FUSION-ENST00000578070.5:25799-ENST00000581225.5:6693|52
SGSVLGCHHICIRMY
>FUSION-ENST00000588256.1:6543-ENST00000583609.5:119158|2182
LVKCQSWA
>FUSION-ENST00000588256.1:6543-ENST00000583609.5:119158|2175
MSELGLSSRAVNPIQYSFHTDTI
>FUSION-ENST00000588256.1:6543-ENST00000583609.5:119158|2950
MRSWVSSK
>FUSION-ENST00000578070.5:25799-ENST00000581225.5:6693|689
SPEFGSSRPA
>FUSION-ENST00000588256.1:6543-ENST00000583609.5:119158|2252
LFNFFFFLNHVFTRESERK
>FUSION-ENST00000588256.1:6543-ENST00000583609.5:119158|3172
MFQTYRISYKMYNVYVQFK
>FUSION-ENST00000588256.1:6543-ENST00000583609.5:119158|3629
QFIAGVFLNREKSPQNSK
>ENST00000379061.8|SNV-31858-G-A|5
SSASCRTAPPGTHLQALTPVWR
>FUSION-ENST00000588256.1:6543-ENST00000583609.5:119158|3367
GVEFHQSFSASIEK
>FUSION-ENST00000588256.1:6543-ENST00000583609.5:119158|2153
SVSNSDSSRPELLTR
>FUSION-ENST00000588256.1:6543-ENST00000583609.5:119158|1257
MLAASIPNLNKPDH
>ENST00000642090.1|SNV-3943-C-G|1
LGNQTLGGDFFLLGIFSQISHPGR
>FUSION-ENST00000578070.5:25799-ENST00000581225.5:6693|251
ISPLHSSLSDRARPYL
>FUSION-ENST00000578070.5:25799-ENST00000581225.5:6693|1521
ASLCGEAAPR
>FUSION-ENST00000588256.1:6543-ENST00000583609.5:119158|2558
MGNEFLLFISHAVYGILLQQLKWTK
>FUSION-ENST00000588256.1:6543-ENST00000583609.5:119158|44
IMHSHMADRKVGNAGR
>FUSION-ENST00000578070.5:25799-ENST00000581225.5:6693|558
MGVRAQGK
>ENST00000587563.5|SNV-74381-C-G|2
LPNVTGRHMHLPFAGDIYSED
>ENST00000268489.10|INDEL-1103356-C-CC|5
GSFPRQRPCQRIPQTR
>FUSION-ENST00000588256.1:6543-ENST00000583609.5:119158|381
GTSLNCEPLALSAR
>FUSION-ENST00000588256.1:6543-ENST00000583609.5:119158|132
MVFLISKEKHQ
>FUSION-ENST00000578070.5:25799-ENST00000581225.5:6693|169
NSRLDIRDLK
>FUSION-ENST00000578070.5:25799-ENST00000581225.5:6693|1093
SGSRCQGENV
>ENST00000557920.1|SNV-293-A-G|1
LNESEEDCGQDRRAPGVQPCR
>FUSION-ENST00000578070.5:25799-ENST00000581225.5:6693|928
GRDWMGQGWQIDGETRCR
>ENST00000515774.5|SNV-35943-A-C|2
WNYFFPEALLVYDICKYR
>FUSION-ENST00000588256.1:6543-ENST00000583609.5:119158|764
NLVSFCISEK
>FUSION-ENST00000578070.5:25799-ENST00000581225.5:6693|514
SCLYKKYK
>FUSION-ENST00000578070.5:25799-ENST00000581225.5:6693|871
QEMQPEGCVWRGRLLPR
>FUSION-ENST00000578070.5:25799-ENST00000581225.5:6693|1546
GEAAPGPGVRGARK
>FUSION-ENST00000588256.1:6543-ENST00000583609.5:119158|213
NVQNSNSRASVFQEK
>FUSION-ENST00000578070.5:25799-ENST00000581225.5:6693|364
MAQSSLTATSTSR
>FUSION-ENST00000588256.1:6543-ENST00000583609.5:119158|2264
MYFFELRAMFFNHENN
>ENST00000260356.6|SNV-13060-A-G|5
TLWHDPRHIGWEDFTAYR
>FUSION-ENST00000588256.1:6543-ENST00000583609.5:119158|1271
YLIQFYIK
>FUSION-ENST00000578070.5:25799-ENST00000581225.5:6693|1508
CLGVSGGGACACAR
>ENST00000295453.8|MNV-516-CTT-C|1
GQGQLPDHWLECSRPL
>FUSION-ENST00000588256.1:6543-ENST00000583609.5:119158|2263
YFFELRAMFFNHENN
>FUSION-ENST00000588256.1:6543-ENST00000583609.5:119158|1751
MLHNKVK
>FUSION-ENST00000588256.1:6543-ENST00000583609.5:119158|2378
MGMRMCMLTYS
>FUSION-ENST00000588256.1:6543-ENST00000583609.5:119158|232
CLAHAVWLSTR
>FUSION-ENST00000588256.1:6543-ENST00000583609.5:119158|2316
MRTEAETGVMQGR
>FUSION-ENST00000588256.1:6543-ENST00000583609.5:119158|2778
GKELKESMSEAGWYTDWLGTVQK
>FUSION-ENST00000588256.1:6543-ENST00000583609.5:119158|1901
LFHLPQCIRKPKPLDR
>FUSION-ENST00000578070.5:25799-ENST00000581225.5:6693|213
MCVSGQHSGSRL
>ENST00000587504.5|SNV-4697-C-T|3
SPSMRREAPPGTGR
>ENST00000371269.9|SNV-147-A-G|2
LKGLGFVLIHQR
>ENST00000618991.4|SNV-9931-C-T|3
RLPWGHHTTEQSLRFEFLNYPPFTR
>FUSION-ENST00000578070.5:25799-ENST00000581225.5:6693|1072
AVPSAQNALSTGT
>ENST00000622241.1|MNV-8708-GG-G|11
RSGARASPR
>FUSION-ENST00000588256.1:6543-ENST00000583609.5:119158|1133
MEEESQAYR
>FUSION-ENST00000588256.1:6543-ENST00000583609.5:119158|1385
GGCECLLGGGSGK
>FUSION-ENST00000588256.1:6543-ENST00000583609.5:119158|2542
SMIYCALLGRFTF
>FUSION-ENST00000588256.1:6543-ENST00000583609.5:119158|3145
YLAGLPR
>FUSION-ENST00000588256.1:6543-ENST00000583609.5:119158|483
NILQNLPSLFPR
>FUSION-ENST00000588256.1:6543-ENST00000583609.5:119158|3413
CRDISLWF
>FUSION-ENST00000588256.1:6543-ENST00000583609.5:119158|1213
VPYTILYQAIR
>FUSION-ENST00000578070.5:25799-ENST00000581225.5:6693|142
SPGPWESWKRGSGR
>FUSION-ENST00000588256.1:6543-ENST00000583609.5:119158|488
GHCPLYEGIEWQQQATFLDLLTK
>FUSION-ENST00000588256.1:6543-ENST00000583609.5:119158|3176
ENEVSIPSSIYPLYYK
>FUSION-ENST00000588256.1:6543-ENST00000583609.5:119158|2403
QYKVGLVTYPQ
>FUSION-ENST00000588256.1:6543-ENST00000583609.5:119158|3113
MIFLHNFEGIVSDVAVEKPGAMFIS
>FUSION-ENST00000588256.1:6543-ENST00000583609.5:119158|972
MNLLIGNMGK
>FUSION-ENST00000588256.1:6543-ENST00000583609.5:119158|486
GVPEAVRK
>FUSION-ENST00000588256.1:6543-ENST00000583609.5:119158|303
FLNPGLPLTQK
>ENST00000260746.6|SNV-14966-G-A|2
LNVWDISGQRK
>FUSION-ENST00000578070.5:25799-ENST00000581225.5:6693|1020
HRGPVFCESGYER
>FUSION-ENST00000588256.1:6543-ENST00000583609.5:119158|1297
YQESVEIVPTVCLFVR
>FUSION-ENST00000578070.5:25799-ENST00000581225.5:6693|422
ALLSLPEPCRIAAQREPGPGR
>FUSION-ENST00000588256.1:6543-ENST00000583609.5:119158|3539
MKLTIMM
>FUSION-ENST00000588256.1:6543-ENST00000583609.5:119158|2331
MIFLQLDSR
>FUSION-ENST00000588256.1:6543-ENST00000583609.5:119158|3074
KSIREEAELGSELNELQSSSCNR
>FUSION-ENST00000588256.1:6543-ENST00000583609.5:119158|2304
IHPCKFQRQHRPADTR
>FUSION-ENST00000588256.1:6543-ENST00000583609.5:119158|393
EVTISSIRK
>FUSION-ENST00000578070.5:25799-ENST00000581225.5:6693|1016
GPVFCESGYERYECRPLGR
>ENST00000370661.5|SNV-24369-A-G|5
CTSDELRAVMFPMSTMKMPPQTK
>FUSION-ENST00000588256.1:6543-ENST00000583609.5:119158|3181
MLRNILH
>FUSION-ENST00000588256.1:6543-ENST00000583609.5:119158|2419
MSKEAKR
>ENST00000473582.1|SNV-31770-C-A|2
RLEKWPPFS
>FUSION-ENST00000588256.1:6543-ENST00000583609.5:119158|1583
GHLSFSHCEPVKFQIPWR
>FUSION-ENST00000578070.5:25799-ENST00000581225.5:6693|839
RTYRQVCSPVSHG
>FUSION-ENST00000588256.1:6543-ENST00000583609.5:119158|2977
CTYQLTNGCLWQ
>FUSION-ENST00000588256.1:6543-ENST00000583609.5:119158|1157
GPLLKWERLEEEIMEGLGLGGSR
>FUSION-ENST00000588256.1:6543-ENST00000583609.5:119158|2691
MRFLFIRSK
>FUSION-ENST00000588256.1:6543-ENST00000583609.5:119158|865
MVLSTVPMMCCSVLFFMLLLA
>FUSION-ENST00000588256.1:6543-ENST00000583609.5:119158|1646
MQKLSLTLLWK
>ENST00000478080.5|SNV-145622-A-C|1
VIPPPTTIITTTPRPRVTYQVLRK
>ENST00000591563.5|SNV-4697-C-T|15
APPPPAAACVPRGHPA
>FUSION-ENST00000588256.1:6543-ENST00000583609.5:119158|502
MLSNGNSFWILK
>FUSION-ENST00000588256.1:6543-ENST00000583609.5:119158|1326
FDRTSWSSLLTCG
>FUSION-ENST00000588256.1:6543-ENST00000583609.5:119158|953
QKGPRHWK
>FUSION-ENST00000578070.5:25799-ENST00000581225.5:6693|122
TLEIQGFR
>FUSION-ENST00000578070.5:25799-ENST00000581225.5:6693|1209
VLHACRPSYSGG
>FUSION-ENST00000588256.1:6543-ENST00000583609.5:119158|3121
SLEPCSSLR
>FUSION-ENST00000578070.5:25799-ENST00000581225.5:6693|962
GSCSVAQAR
>FUSION-ENST00000588256.1:6543-ENST00000583609.5:119158|3051
MYFFPLALYPGLLPVRVLTIAPLRR
>ENST00000369441.7|INDEL-3661-A-AG|3
YVASAVFGVIGRPK
>FUSION-ENST00000588256.1:6543-ENST00000583609.5:119158|3024
GSMMITSFHPNI
>FUSION-ENST00000588256.1:6543-ENST00000583609.5:119158|2789
CWKFKGPCS
>FUSION-ENST00000588256.1:6543-ENST00000583609.5:119158|2404
KVPWNSRGGMGMGEK
>ENST00000460376.5|INDEL-66390-C-CC|11
MAKTVGLPTR
>FUSION-ENST00000588256.1:6543-ENST00000583609.5:119158|46
IMHSHMADRK
>FUSION-ENST00000588256.1:6543-ENST00000583609.5:119158|2609
TNAGFSHGRR
>FUSION-ENST00000588256.1:6543-ENST00000583609.5:119158|2826
ESYFCPVPVLASPHFAPVSK
>FUSION-ENST00000578070.5:25799-ENST00000581225.5:6693|876
RQEMQPEGCVWR
>FUSION-ENST00000588256.1:6543-ENST00000583609.5:119158|599
CVFSLFGFSFFQFLK
>FUSION-ENST00000588256.1:6543-ENST00000583609.5:119158|2681
ATQSRSCRAR
>FUSION-ENST00000588256.1:6543-ENST00000583609.5:119158|2014
EEATTWHKR
>FUSION-ENST00000578070.5:25799-ENST00000581225.5:6693|1357
GSRGGGSLGLKP
>FUSION-ENST00000588256.1:6543-ENST00000583609.5:119158|1047
NKTYLFNLFIFLSSNSSLRIQPQI
>FUSION-ENST00000588256.1:6543-ENST00000583609.5:119158|2655
LASHMVGGIKGQKR
>FUSION-ENST00000588256.1:6543-ENST00000583609.5:119158|2023
ECVHVASLPSLEVSR
>FUSION-ENST00000588256.1:6543-ENST00000583609.5:119158|1377
MITYMNLWKIMCAYVLVR
>FUSION-ENST00000578070.5:25799-ENST00000581225.5:6693|817
EAVRAGTWRCPPLSQASQVIPCWR
>ENST00000332238.5|SNV-6031-G-T|1
NGMNHSVVSEFVFM
>FUSION-ENST00000588256.1:6543-ENST00000583609.5:119158|1218
NLGLILINR
>FUSION-ENST00000578070.5:25799-ENST00000581225.5:6693|1091
GESHSWQEGRPGGQK
>FUSION-ENST00000588256.1:6543-ENST00000583609.5:119158|734
MNNDLPKIMAFQSPEPVNMLSYMAK
>FUSION-ENST00000588256.1:6543-ENST00000583609.5:119158|398
LDFLALKEVTISSIR
>FUSION-ENST00000578070.5:25799-ENST00000581225.5:6693|1052
ELCVRER
>FUSION-ENST00000588256.1:6543-ENST00000583609.5:119158|1699
HGATCAEVGLLRGK
>FUSION-ENST00000578070.5:25799-ENST00000581225.5:6693|613
RPMSASLGRTPLSLRDTDGDR
>FUSION-ENST00000588256.1:6543-ENST00000583609.5:119158|54
FTAVGGGWRGSGNLR
>FUSION-ENST00000588256.1:6543-ENST00000583609.5:119158|1269
QSEADLR
>FUSION-ENST00000588256.1:6543-ENST00000583609.5:119158|215
MNVQNSNSRASVFQEKR
>ENST00000491937.6|SNV-2498-G-T|4
AVQKIIK
>FUSION-ENST00000578070.5:25799-ENST00000581225.5:6693|794
MSVSRFLLCIRASVVGLGPTLMTSF
>FUSION-ENST00000588256.1:6543-ENST00000583609.5:119158|738
ANLYLFLCMLGNFLFDAIY
>ENST00000359106.10|SNV-65964-C-G|2
DPLASGPPDSMAGSPSPK
>FUSION-ENST00000588256.1:6543-ENST00000583609.5:119158|2411
MSCSPTSKQYK
>FUSION-ENST00000588256.1:6543-ENST00000583609.5:119158|3464
MCKSLHGHIFSFPFGK
>FUSION-ENST00000588256.1:6543-ENST00000583609.5:119158|274
KNVDNLVLALRELQFSCSYLHETNK
>FUSION-ENST00000588256.1:6543-ENST00000583609.5:119158|2366
MLISLVR
>FUSION-ENST00000588256.1:6543-ENST00000583609.5:119158|1864
MKARGGK
>FUSION-ENST00000588256.1:6543-ENST00000583609.5:119158|697
MRAIPSKEAGPQSCNR
>FUSION-ENST00000578070.5:25799-ENST00000581225.5:6693|1057
MPSSGQSPLEGEQNKELCVRER
>FUSION-ENST00000588256.1:6543-ENST00000583609.5:119158|2386
MQIRFGLGK
>FUSION-ENST00000578070.5:25799-ENST00000581225.5:6693|1142
RCVELPK
>FUSION-ENST00000578070.5:25799-ENST00000581225.5:6693|849
RAEGCHGNCR
>FUSION-ENST00000588256.1:6543-ENST00000583609.5:119158|2965
MPNQRSV
>ENST00000367690.5|SNV-385541-G-C|8
APGCMRCRLAPPGR
>FUSION-ENST00000588256.1:6543-ENST00000583609.5:119158|1088
MQEIGDRLE
>FUSION-ENST00000588256.1:6543-ENST00000583609.5:119158|1340
VQRRHLCSLHAPPPGFK
>FUSION-ENST00000578070.5:25799-ENST00000581225.5:6693|1535
GGPHGAPGAR
>FUSION-ENST00000578070.5:25799-ENST00000581225.5:6693|624
TETQEVTAWQGMHR
>FUSION-ENST00000588256.1:6543-ENST00000583609.5:119158|2098
FPAPEKYK
>FUSION-ENST00000588256.1:6543-ENST00000583609.5:119158|2428
LWTGCALG
>FUSION-ENST00000578070.5:25799-ENST00000581225.5:6693|550
MNLEDIMLSEISQTQK
>FUSION-ENST00000588256.1:6543-ENST00000583609.5:119158|2408
SCSPTSKQYKVGLVTYPQ
>FUSION-ENST00000588256.1:6543-ENST00000583609.5:119158|421
CKETKDYLS
>FUSION-ENST00000588256.1:6543-ENST00000583609.5:119158|1295
YQESVEIVPTVCLFVRLFVLR
>FUSION-ENST00000588256.1:6543-ENST00000583609.5:119158|3633
QFIAGVFLNR
>FUSION-ENST00000588256.1:6543-ENST00000583609.5:119158|1890
LFLIFPTYSLI
>FUSION-ENST00000588256.1:6543-ENST00000583609.5:119158|1159
SSAWIKGPLLKWER
>FUSION-ENST00000588256.1:6543-ENST00000583609.5:119158|282
MIVDLGPRR
>FUSION-ENST00000588256.1:6543-ENST00000583609.5:119158|1797
SKDWPGAVAHACNPQHFGRPR
>FUSION-ENST00000588256.1:6543-ENST00000583609.5:119158|759
SWLLSLSVHNTTFITIILLSR
>FUSION-ENST00000588256.1:6543-ENST00000583609.5:119158|1020
MESFLVEK
>FUSION-ENST00000578070.5:25799-ENST00000581225.5:6693|816
MSYTWKLFGLGLGGVR
>FUSION-ENST00000588256.1:6543-ENST00000583609.5:119158|1252
ILLGIYLSEIKR
>ENST00000373657.2|MNV-30671-CC-C|3
MGLGKTVQIIAFLSVCLMHHL
>ENST00000563677.1|SNV-47330-T-C|6
MPDNNSHSLYVKR
>ENST00000453190.7|SNV-126716-G-C|1
WSFTNFFQNKPND
>ENST00000299164.3|SNV-869-G-A|4
DSGPKVTGNAALTLHNFCAWQKK
>ENST00000371126.3|SNV-1335-G-A|1
HIITVGTGQGSLLFYDIRAQK
>FUSION-ENST00000578070.5:25799-ENST00000581225.5:6693|319
GLFCLQGARVGHSAAVTLRLSPEQ
>ENST00000618777.4|INDEL-52495-G-GC|2
MAAKLTLEREWR
>FUSION-ENST00000588256.1:6543-ENST00000583609.5:119158|2895
VWSGEAWKVTLVNK
>FUSION-ENST00000588256.1:6543-ENST00000583609.5:119158|1401
VCITPWWLLACWR
>FUSION-ENST00000588256.1:6543-ENST00000583609.5:119158|1573
MFSHLYYSVK
>ENST00000039989.9|INDEL-91281-C-CG|7
SQPALHRGESVNR
>ENST00000369904.7|SNV-1494-C-T|4
STPSPSSLTPRLWSNDR
>FUSION-ENST00000588256.1:6543-ENST00000583609.5:119158|1613
NERKGSGNLLGVLEIMR
>FUSION-ENST00000588256.1:6543-ENST00000583609.5:119158|1955
HHHKLLVPAFLELSGTGGCS
>ENST00000489415.1|SNV-12543-C-A|5
ARRSPFSWEGLLMTCSPHRPLN
>ENST00000587563.5|SNV-74381-C-G|5
SRIQSLPDLSRLPNVTGR
>FUSION-ENST00000588256.1:6543-ENST00000583609.5:119158|2937
TLLLWIFTDCTWPVVASLLR
>ENST00000394412.8|SNV-10323-C-T|1
AVGGSKA
>FUSION-ENST00000578070.5:25799-ENST00000581225.5:6693|219
LEGPPQR
>ENST00000300036.6|SNV-33690-G-A|4
HLPIYSEKIVNMYK
>FUSION-ENST00000578070.5:25799-ENST00000581225.5:6693|1296
MVKPHLYYKYR
>FUSION-ENST00000578070.5:25799-ENST00000581225.5:6693|1429
MCAWGQEGEGFK
>FUSION-ENST00000588256.1:6543-ENST00000583609.5:119158|1158
GPLLKWER
>FUSION-ENST00000578070.5:25799-ENST00000581225.5:6693|1262
CSSSVLSVILPR
>FUSION-ENST00000588256.1:6543-ENST00000583609.5:119158|2533
MGCITESGK
>FUSION-ENST00000578070.5:25799-ENST00000581225.5:6693|850
HSDSHPLKRAEGCHGNCR
>FUSION-ENST00000588256.1:6543-ENST00000583609.5:119158|3393
MILYMVCFKISIFNWLLLVY
>FUSION-ENST00000578070.5:25799-ENST00000581225.5:6693|372
GGVQGCLADIILPFPM
>FUSION-ENST00000588256.1:6543-ENST00000583609.5:119158|2486
MHRTAVIQSK
>FUSION-ENST00000588256.1:6543-ENST00000583609.5:119158|1311
YKCLLLHFHNSQRLGAT
>FUSION-ENST00000588256.1:6543-ENST00000583609.5:119158|425
WCYPHRTSRPWLKF
>FUSION-ENST00000578070.5:25799-ENST00000581225.5:6693|360
VQPILVPQPPE
>FUSION-ENST00000578070.5:25799-ENST00000581225.5:6693|1192
MVGRPCPR
>FUSION-ENST00000588256.1:6543-ENST00000583609.5:119158|1956
GHLAIISRHHHK
>FUSION-ENST00000578070.5:25799-ENST00000581225.5:6693|790
PSYFFIFVYR
>FUSION-ENST00000588256.1:6543-ENST00000583609.5:119158|1743
MDFRHKGSMINSGVLR
>ENST00000623181.1|SNV-1217-G-A|3
PNIWSANVWGQGTEKALK
>FUSION-ENST00000588256.1:6543-ENST00000583609.5:119158|578
CRLLISPSWK
>FUSION-ENST00000588256.1:6543-ENST00000583609.5:119158|1718
MDLGVQVPLCYMDK
>FUSION-ENST00000588256.1:6543-ENST00000583609.5:119158|2344
WSYEDRGR
>FUSION-ENST00000578070.5:25799-ENST00000581225.5:6693|239
GRAHRTC
>FUSION-ENST00000588256.1:6543-ENST00000583609.5:119158|1154
LEEEIMEGLGLGGSR
>FUSION-ENST00000588256.1:6543-ENST00000583609.5:119158|84
GIYAFNKLK
>FUSION-ENST00000588256.1:6543-ENST00000583609.5:119158|2740
NFQREQLSPFEETVSGKAFK
>FUSION-ENST00000588256.1:6543-ENST00000583609.5:119158|2427
SGPSHTGFVNR
>FUSION-ENST00000588256.1:6543-ENST00000583609.5:119158|464
WSRAFEGWAWGKAMHVK
>FUSION-ENST00000588256.1:6543-ENST00000583609.5:119158|567
TQPTVSPATIQASEVTLHR
>FUSION-ENST00000588256.1:6543-ENST00000583609.5:119158|1234
DFPIVNISNK
>FUSION-ENST00000588256.1:6543-ENST00000583609.5:119158|3093
MGFSFSASWWVIQLQNLILK
>FUSION-ENST00000578070.5:25799-ENST00000581225.5:6693|20
PGYFCIFSGGRVSPCWSGRSR
>ENST00000395527.8|SNV-101109-C-T|4
RASSEDMLNKPGSTAASGVVRLK
>ENST00000665046.1|SNV-73336-G-A|4
QLQCDCFLKAQTACSLSK
>FUSION-ENST00000588256.1:6543-ENST00000583609.5:119158|3307
SILVCSFIFLVMSFFG
>ENST00000227495.10|SNV-52460-C-G|4
GSEDLLLRVLAITSSSIPKNIQR
>FUSION-ENST00000588256.1:6543-ENST00000583609.5:119158|3357
LFLFLSLLYCLRSPV
>FUSION-ENST00000578070.5:25799-ENST00000581225.5:6693|453
VAPCTDVGACIGLVGLK
>ENST00000565631.5|INDEL-53903-G-GA|8
SRTSWWMNPVSPGK
>FUSION-ENST00000588256.1:6543-ENST00000583609.5:119158|2313
RTEAETGVMQGRIHPCK
>ENST00000374045.5|INDEL-62-C-CC|14
AEDLGLSFGETSQCGNAAR
>ENST00000514589.5|SNV-5844-T-G|2
LGKNVAHCLENIIAIYAICLTK
>FUSION-ENST00000578070.5:25799-ENST00000581225.5:6693|104
MSAVEPKKVSLV
>FUSION-ENST00000588256.1:6543-ENST00000583609.5:119158|499
LSNGNSFWILKSEQDLEK
>FUSION-ENST00000588256.1:6543-ENST00000583609.5:119158|3581
EKETEAQ
>FUSION-ENST00000588256.1:6543-ENST00000583609.5:119158|3200
LTLNSCVPWPKLHL
>FUSION-ENST00000588256.1:6543-ENST00000583609.5:119158|1162
MSSAWIKGPLLK
>FUSION-ENST00000578070.5:25799-ENST00000581225.5:6693|925
DWMGQGWQIDGETRCRQ
>FUSION-ENST00000588256.1:6543-ENST00000583609.5:119158|801
FKSLYHK
>FUSION-ENST00000588256.1:6543-ENST00000583609.5:119158|1109
VSLLYKNI
>FUSION-ENST00000588256.1:6543-ENST00000583609.5:119158|1911
LSAFKGSRGYTGSTYIVQENFVILR
>FUSION-ENST00000588256.1:6543-ENST00000583609.5:119158|3186
MYNLKNNLKLMLR
>ENST00000393227.6|SNV-27102-C-T|2
SWDREQDR
>FUSION-ENST00000588256.1:6543-ENST00000583609.5:119158|366
KYAAIWTH
>FUSION-ENST00000578070.5:25799-ENST00000581225.5:6693|131
RLLDEEVAVELSR
>FUSION-ENST00000578070.5:25799-ENST00000581225.5:6693|865
QPEGCVWRGRLLPR
>FUSION-ENST00000588256.1:6543-ENST00000583609.5:119158|704
MELTLFTLSQGLFSFVV
>FUSION-ENST00000588256.1:6543-ENST00000583609.5:119158|2248
MHTHTCK
>FUSION-ENST00000578070.5:25799-ENST00000581225.5:6693|479
MGRSLESRSLRPA
>ENST00000576917.5|SNV-11837-C-G|7
WHHTFYNELR
>FUSION-ENST00000588256.1:6543-ENST00000583609.5:119158|2496
GCGQAVR
>FUSION-ENST00000588256.1:6543-ENST00000583609.5:119158|2739
EQLSPFEETVSGK
>ENST00000469223.5|SNV-4098-G-A|7
NSIASGMTASRKALSGSMPSK
>FUSION-ENST00000578070.5:25799-ENST00000581225.5:6693|1538
GAPHLSGR
>FUSION-ENST00000588256.1:6543-ENST00000583609.5:119158|2973
FASTSLLIFPGRTFLINLHLVISF
>FUSION-ENST00000588256.1:6543-ENST00000583609.5:119158|3567
MTSNLPR
>ENST00000648341.1|SNV-165-T-C|3
IALILLLR
>FUSION-ENST00000578070.5:25799-ENST00000581225.5:6693|904
GVDSEVGKWGPAR
>FUSION-ENST00000578070.5:25799-ENST00000581225.5:6693|1269
CQQSSLAHSVR
>FUSION-ENST00000588256.1:6543-ENST00000583609.5:119158|2120
AMFSEAACGRKEHQLGHETVQEPR
>FUSION-ENST00000588256.1:6543-ENST00000583609.5:119158|1980
QVVVFQQNFIYGHWH
>FUSION-ENST00000578070.5:25799-ENST00000581225.5:6693|1352
PDTSPSSSPSVGR
>ENST00000429397.5|SNV-93914-G-A|2
WLQKLQLLR
>FUSION-ENST00000588256.1:6543-ENST00000583609.5:119158|2636
VLSSNMNFGENNHHSNHSKYRY
>FUSION-ENST00000578070.5:25799-ENST00000581225.5:6693|657
MEKVTMGTRDASPCLCAR
>FUSION-ENST00000588256.1:6543-ENST00000583609.5:119158|656
IYLGVGLVAYLFIFLK
>FUSION-ENST00000588256.1:6543-ENST00000583609.5:119158|1141
MDGLEVYIESKIYR
>FUSION-ENST00000588256.1:6543-ENST00000583609.5:119158|2580
SLGLLKRSPK
>FUSION-ENST00000588256.1:6543-ENST00000583609.5:119158|1451
LCWTVLLQRINPMLLTVHSK
>ENST00000222644.9|INDEL-92779-C-CA|6
KEKDDVSHNQK
>FUSION-ENST00000588577.5:16573-ENST00000583609.5:119158|2
NLKTLMDRK
>FUSION-ENST00000588256.1:6543-ENST00000583609.5:119158|3063
MGTVLEHEINKGGSR
>FUSION-ENST00000588256.1:6543-ENST00000583609.5:119158|680
MGKVSCVVQ
>FUSION-ENST00000578070.5:25799-ENST00000581225.5:6693|1441
WLPRWLSRCLALSLSLSLSR
>FUSION-ENST00000588256.1:6543-ENST00000583609.5:119158|2005
GTTQASPRKASCWVSLT
>ENST00000540319.5|INDEL-38074-T-TG|2
CLCLFIQCFRR
>FUSION-ENST00000578070.5:25799-ENST00000581225.5:6693|339
SSRSQHAGILLGGWNWNVECFR
>ENST00000359106.10|SNV-65964-C-G|1
DPLASGPPDSMAGSPSPKK
>FUSION-ENST00000588256.1:6543-ENST00000583609.5:119158|2099
MFPAPEKYK
>ENST00000484989.1|SNV-60366-G-A|2
SRPHTRLFACSIG
>FUSION-ENST00000588577.5:16573-ENST00000583609.5:119158|3
NLKTLMDR
>FUSION-ENST00000588256.1:6543-ENST00000583609.5:119158|2241
MAIVSEEGTGELGASGRKER
>FUSION-ENST00000588256.1:6543-ENST00000583609.5:119158|416
GLHKKQQGSHILSNK
>FUSION-ENST00000578070.5:25799-ENST00000581225.5:6693|88
ILVCTPSK
>FUSION-ENST00000588256.1:6543-ENST00000583609.5:119158|194
NIEFLFVKNNNNSENETK
>ENST00000557219.1|SNV-249156-G-A|6
MVQVVEFPVPQLVAK
>ENST00000514589.5|SNV-5844-T-G|4
MPNRLGK
>FUSION-ENST00000588256.1:6543-ENST00000583609.5:119158|263
SPANLLNWYQAENISPLKYKPSSMI
>FUSION-ENST00000588256.1:6543-ENST00000583609.5:119158|1557
ITLSKFSVWEVGRE
>FUSION-ENST00000588256.1:6543-ENST00000583609.5:119158|128
MADRQVGNA
>FUSION-ENST00000588256.1:6543-ENST00000583609.5:119158|618
MYYLKKK
>FUSION-ENST00000578070.5:25799-ENST00000581225.5:6693|1468
SPGGAAVRK
>ENST00000636035.2|SNV-2146-C-T|1
MNGLPSPTHSAHCSFY
>ENST00000342887.1|SNV-162214-T-C|6
VSSAPLFYHSIWEQNYLLTCQYNYK
>FUSION-ENST00000588256.1:6543-ENST00000583609.5:119158|2413
MSCSPTSK
>FUSION-ENST00000588256.1:6543-ENST00000583609.5:119158|1868
MEKVICSMKAR
>ENST00000435803.6|SNV-471855-A-C|2
NRFGDGYTVNVWLCK
>FUSION-ENST00000588256.1:6543-ENST00000583609.5:119158|3212
GLTLSRTDPSLNC
>FUSION-ENST00000588256.1:6543-ENST00000583609.5:119158|3044
VLTIAPLRR
>FUSION-ENST00000578070.5:25799-ENST00000581225.5:6693|177
VMGALMRNSRLDIR
>ENST00000308360.8|SNV-10211-G-A|3
RIMHREAFNIIGR
>FUSION-ENST00000619348.4:77358-ENST00000560397.5:12828|36
TSCPTTATTALPTVSHSQITRLYSR
>FUSION-ENST00000578070.5:25799-ENST00000581225.5:6693|149
RLRLQGIR
>FUSION-ENST00000588256.1:6543-ENST00000583609.5:119158|2494
GCGQAVRWARNGPR
>FUSION-ENST00000578070.5:25799-ENST00000581225.5:6693|1105
EGFPEAGASQLQPGVGGGVWRR
>FUSION-ENST00000578070.5:25799-ENST00000581225.5:6693|1421
MAVSLSR
>FUSION-ENST00000588256.1:6543-ENST00000583609.5:119158|692
EAGPQSCNRMK
>ENST00000357444.10|SNV-234684-G-C|2
AEVWQLLAACHDNQAMLDR
>FUSION-ENST00000588256.1:6543-ENST00000583609.5:119158|106
NFGKTQTFSP
>FUSION-ENST00000588256.1:6543-ENST00000583609.5:119158|850
MHNLCSMFLSI
>ENST00000338745.11|SNV-96050-C-A|4
QPTVASPAESDEEK
>FUSION-ENST00000578070.5:25799-ENST00000581225.5:6693|487
SRIGKSMETESR
>FUSION-ENST00000588256.1:6543-ENST00000583609.5:119158|2365
MLISLVRAQVT
>ENST00000369093.6|INDEL-14555-G-GG|2
NFGKGGQSKLGNHTK
>FUSION-ENST00000588256.1:6543-ENST00000583609.5:119158|3185
YNLKNNLKLMLR
>FUSION-ENST00000588256.1:6543-ENST00000583609.5:119158|3436
IQILHKIAGLL
>ENST00000377307.6|SNV-57899-G-A|1
FLSLEYSPTGKEYVR
>ENST00000299164.3|SNV-869-G-A|6
DRDSGPKVTGNAALTLHNFCAWQK
>ENST00000673384.1|INDEL-54779-C-CC|2
CLASRDYRECCQV
>ENST00000484174.5|SNV-63428-C-A|1
TTLRNELSQ
>ENST00000459947.5|SNV-133398-T-G|4
MFKKVPTSNTEGGWACSLAEYIR
>ENST00000413967.5|SNV-5214-C-G|2
QLAPTIQRKGCSSFPLAWPPPQF
>FUSION-ENST00000588256.1:6543-ENST00000583609.5:119158|3328
LASSNPLRAQIEQKYR
>FUSION-ENST00000588256.1:6543-ENST00000583609.5:119158|2165
NQEHMLKGMK
>ENST00000442267.3|SNV-86732-G-A|3
SPKEFNPKLAK
>FUSION-ENST00000588256.1:6543-ENST00000583609.5:119158|392
EVTISSIRKLCSEFSYLEVCVENR
>FUSION-ENST00000588256.1:6543-ENST00000583609.5:119158|1555
FSVWEVGRE
>FUSION-ENST00000588256.1:6543-ENST00000583609.5:119158|3348
MCICVFCCKWVLNFTK
>ENST00000260356.6|SNV-13060-A-G|1
HIGWEDFTAYRWRLSHRPK
>FUSION-ENST00000588256.1:6543-ENST00000583609.5:119158|1849
MLSWVSIACNR
>ENST00000528828.1|SNV-102700-G-C|3
EMFDWDYLLSVIFLQGWS
>ENST00000591563.5|SNV-4697-C-T|5
GCPSGPDTPPPAPLR
>FUSION-ENST00000588256.1:6543-ENST00000583609.5:119158|877
PLARHDGSYL
>FUSION-ENST00000588256.1:6543-ENST00000583609.5:119158|3372
SGESGHPCLVCYLSKQK
>FUSION-ENST00000578070.5:25799-ENST00000581225.5:6693|376
MRGEAGRELQGWR
>ENST00000375225.7|SNV-133398-T-G|2
KVPTSNTEGGWACSLAEYIR
>ENST00000471680.1|INDEL-3661-A-AG|2
SLALSAGQKGNIVFVTLR
>FUSION-ENST00000588256.1:6543-ENST00000583609.5:119158|3495
ASYRAPDIG
>FUSION-ENST00000588256.1:6543-ENST00000583609.5:119158|2133
HCFIIYTGGRYPIPLFGFTTR
>FUSION-ENST00000578070.5:25799-ENST00000581225.5:6693|1143
PGASSLLPC
>FUSION-ENST00000588256.1:6543-ENST00000583609.5:119158|1851
SKMGAKESVK
>FUSION-ENST00000588256.1:6543-ENST00000583609.5:119158|224
MMVLLDCCLPSTQ
>FUSION-ENST00000588256.1:6543-ENST00000583609.5:119158|2658
MLASHMVGGIKGQK
>FUSION-ENST00000578070.5:25799-ENST00000581225.5:6693|540
MPGVQGQPEQHSK
>FUSION-ENST00000588256.1:6543-ENST00000583609.5:119158|1153
LEEEIMEGLGLGGSRD
>ENST00000651989.2|MNV-471695-TC-T|2
KYHLTITWVTMVTSHQITVI
>ENST00000622241.1|MNV-8708-GG-G|5
SAVARAPLPTHPAWAPRNCPSPR
>FUSION-ENST00000588256.1:6543-ENST00000583609.5:119158|2982
YILTAWR
>FUSION-ENST00000588256.1:6543-ENST00000583609.5:119158|2163
MLKGMKIGK
>FUSION-ENST00000588256.1:6543-ENST00000583609.5:119158|3205
MYIIFFVFIFRLTLNSCVPWPK
>FUSION-ENST00000578070.5:25799-ENST00000581225.5:6693|549
NLEDIMLSEISQTQK
>FUSION-ENST00000578070.5:25799-ENST00000581225.5:6693|1371
SRPSCWSCHHLPTQLGDLPHGLAR
>FUSION-ENST00000578070.5:25799-ENST00000581225.5:6693|287
GMTGKVR
>FUSION-ENST00000588256.1:6543-ENST00000583609.5:119158|1806
IYKMIHLKR
>FUSION-ENST00000588256.1:6543-ENST00000583609.5:119158|252
LKTLNNVMYNTYINACIKILLR
>FUSION-ENST00000578070.5:25799-ENST00000581225.5:6693|128
LLDEEVAVELSRSHIPR
>FUSION-ENST00000588256.1:6543-ENST00000583609.5:119158|1006
GLESCTETRSWRQ
>FUSION-ENST00000588256.1:6543-ENST00000583609.5:119158|2830
ERDGNFWVLSWKW
>ENST00000367462.5|SNV-379487-C-A|2
TRCGTCNTG
>ENST00000467219.5|SNV-23632-T-G|7
SALRMGWIISR
>FUSION-ENST00000588256.1:6543-ENST00000583609.5:119158|1355
MRWLPVDLLGFSQGNGD
>FUSION-ENST00000588256.1:6543-ENST00000583609.5:119158|3612
LLQVIHAEK
>ENST00000368467.4|SNV-7572-T-G|2
DTSTYKEAFR
>FUSION-ENST00000588256.1:6543-ENST00000583609.5:119158|2706
DSAGLRTHSSLDHLTK
>FUSION-ENST00000588256.1:6543-ENST00000583609.5:119158|1550
MLTLGCLAMPNTKASEGIAK
>ENST00000591563.5|SNV-4697-C-T|9
YCPPGAGRSR
>FUSION-ENST00000578070.5:25799-ENST00000581225.5:6693|415
CGPTLGCSGSIHSPK
>ENST00000591563.5|SNV-4697-C-T|4
GCPSGPDTPPPAPLRR
>FUSION-ENST00000588256.1:6543-ENST00000583609.5:119158|1064
GGDIGRLGDLEANR
>FUSION-ENST00000578070.5:25799-ENST00000581225.5:6693|854
GAQIPDPHLGSPPPHPR
>FUSION-ENST00000578070.5:25799-ENST00000581225.5:6693|618
DEPGGHYAK
>FUSION-ENST00000588256.1:6543-ENST00000583609.5:119158|2896
VWSGEAWK
>FUSION-ENST00000578070.5:25799-ENST00000581225.5:6693|24
PGYFCIFSGGR
>FUSION-ENST00000578070.5:25799-ENST00000581225.5:6693|1431
LFGDRPLVSASLSNTPRAAMCLT
>ENST00000564044.5|SNV-47330-T-C|2
CMPDNNSHSLYVK
>FUSION-ENST00000588256.1:6543-ENST00000583609.5:119158|2224
MYSQERVRER
>FUSION-ENST00000588256.1:6543-ENST00000583609.5:119158|1116
IKRLVLDTLSLK
>FUSION-ENST00000578070.5:25799-ENST00000581225.5:6693|1012
RDTNAVLWAEPFGGR
>FUSION-ENST00000588256.1:6543-ENST00000583609.5:119158|2461
APVHLYVHFWRGSLACK
>ENST00000289672.6|SNV-93472-C-T|5
RNKMTFVLLR
>FUSION-ENST00000588256.1:6543-ENST00000583609.5:119158|3361
MMLANTFNSFLLICIR
>FUSION-ENST00000588256.1:6543-ENST00000583609.5:119158|3077
WGLFSSMK
>ENST00000265136.12|SNV-97003-C-T|3
MKEVLRASTMDVTVVLPSGLEK
>ENST00000622241.1|MNV-8708-GG-G|23
GARPPGTAR
>FUSION-ENST00000588256.1:6543-ENST00000583609.5:119158|3156
MSKVTRDSWK
>FUSION-ENST00000588256.1:6543-ENST00000583609.5:119158|1607
VESLPGMKQAPSYER
>FUSION-ENST00000349995.10:44919-ENST00000621840.4:131910|6
TLVCLSKLYRCIDNLNHSHSSFIR
>FUSION-ENST00000588256.1:6543-ENST00000583609.5:119158|476
YILTLSLFNTCGPDIVTK
>FUSION-ENST00000588256.1:6543-ENST00000583609.5:119158|855
ARFWGACSQQSSTDR
>FUSION-ENST00000588256.1:6543-ENST00000583609.5:119158|3173
FQTYRISYK
>FUSION-ENST00000588256.1:6543-ENST00000583609.5:119158|3644
KSQLKADGPK
>FUSION-ENST00000588256.1:6543-ENST00000583609.5:119158|3496
WLLRASYRAPDIG
>FUSION-ENST00000588256.1:6543-ENST00000583609.5:119158|2792
WPWPSYSRFIWGK
>FUSION-ENST00000588256.1:6543-ENST00000583609.5:119158|210
ASVFQEKR
>ENST00000477824.5|SNV-59066-C-G|1
NALQSLTGGPAGGAAGIGMPPR
>ENST00000396068.6|SNV-37105-G-A|1
SNIHSSVMANPGGLSAVR
>FUSION-ENST00000588256.1:6543-ENST00000583609.5:119158|1662
NYRRITAR
>FUSION-ENST00000588256.1:6543-ENST00000583609.5:119158|267
ERYYIIKC
>FUSION-ENST00000588256.1:6543-ENST00000583609.5:119158|647
LIQNYLFSIYSTTKVFR
>FUSION-ENST00000588256.1:6543-ENST00000583609.5:119158|1107
MCLKIARFVECK
>FUSION-ENST00000588256.1:6543-ENST00000583609.5:119158|34
KVGNAGRHASICMLR
>FUSION-ENST00000588256.1:6543-ENST00000583609.5:119158|1748
SKCKISIYSYGK
>FUSION-ENST00000578070.5:25799-ENST00000581225.5:6693|1435
AAAWGFLYPSSRQGPPLPPGFH
>ENST00000507048.1|SNV-112396-G-A|2
RDVSEDQVHPPLCHFPQR
>FUSION-ENST00000588256.1:6543-ENST00000583609.5:119158|2
MSMCLFVL
>FUSION-ENST00000588256.1:6543-ENST00000583609.5:119158|3319
MLCYTLCIYLICYILLK
>FUSION-ENST00000588256.1:6543-ENST00000583609.5:119158|2102
HENWQVW
>FUSION-ENST00000588256.1:6543-ENST00000583609.5:119158|551
LDGAIPTEPQDHG
>ENST00000498681.5|SNV-4068-G-A|1
AAFLTRTLH
>FUSION-ENST00000588256.1:6543-ENST00000583609.5:119158|2572
MLPMAHSPAITGEPVGPLPP
>ENST00000461125.1|SNV-23736-C-T|3
DWRLHFSLFGYLSTDVDFQARI
>FUSION-ENST00000588256.1:6543-ENST00000583609.5:119158|2765
HIHCISGK
>FUSION-ENST00000578070.5:25799-ENST00000581225.5:6693|570
VPLHSSLGNR
>ENST00000268489.10|INDEL-1103356-C-CC|15
AHKGKGEPPACPQEGER
>FUSION-ENST00000588256.1:6543-ENST00000583609.5:119158|1610
MVESLPGMK
>FUSION-ENST00000588256.1:6543-ENST00000583609.5:119158|1382
DVFSRLLCQLATVEFSQWESFVG
>ENST00000467703.1|SNV-71102-C-A|3
SQGQCSVR
>FUSION-ENST00000588256.1:6543-ENST00000583609.5:119158|1838
LYFCCVC
>FUSION-ENST00000578070.5:25799-ENST00000581225.5:6693|170
NSRLDIR
>FUSION-ENST00000588256.1:6543-ENST00000583609.5:119158|1386
LLKDVFSR
>FUSION-ENST00000588256.1:6543-ENST00000583609.5:119158|572
IICHVAKLR
>ENST00000367690.5|SNV-385541-G-C|17
YCRMANVAASSFLWK
>ENST00000393227.6|SNV-27102-C-T|1
SWDREQDRK
>FUSION-ENST00000588256.1:6543-ENST00000583609.5:119158|3449
FKKIFINVFLIFFLIHK
>ENST00000644772.1|SNV-33691-C-T|1
LSQAQWSTLEYSNERLKQTNEMLR
>FUSION-ENST00000588256.1:6543-ENST00000583609.5:119158|1209
TCLLLAV
>ENST00000261721.9|SNV-37107-G-T|3
WGYSGTSYR
>FUSION-ENST00000588256.1:6543-ENST00000583609.5:119158|1805
MIHLKRNINFYGFR
>FUSION-ENST00000578070.5:25799-ENST00000581225.5:6693|877
PEGFLEEVGSWAAGFGEWAGGRR
>ENST00000330377.3|MNV-5271-GG-G|1
GFNPSITQ
>FUSION-ENST00000578070.5:25799-ENST00000581225.5:6693|62
MSRPQGSQVSLRAR
>FUSION-ENST00000588256.1:6543-ENST00000583609.5:119158|3287
GFSGGQGWISQSTFSRVGR
>ENST00000484989.1|SNV-60366-G-A|3
RSRPHTRLFACSIG
>FUSION-ENST00000588256.1:6543-ENST00000583609.5:119158|2225
YSQERVR
>FUSION-ENST00000588256.1:6543-ENST00000583609.5:119158|2270
MQVWADNILESLPK
>FUSION-ENST00000578070.5:25799-ENST00000581225.5:6693|946
IQTLAFGRVR
>ENST00000565631.5|INDEL-53903-G-GA|3
NPVSPGK
>FUSION-ENST00000588256.1:6543-ENST00000583609.5:119158|2676
MLLGSFITLHFRNEEEVK
>FUSION-ENST00000588256.1:6543-ENST00000583609.5:119158|773
RHNNLIIADFHVPLLAIVLLL
>FUSION-ENST00000578070.5:25799-ENST00000581225.5:6693|1117
MGVEVGGLCQDPDVRVR
>ENST00000618771.1|SNV-229-A-C|2
FCDPCLQEFLSEGVFKWPFAR
>ENST00000591563.5|SNV-4697-C-T|1
EAPPGTGR
>FUSION-ENST00000588256.1:6543-ENST00000583609.5:119158|2804
DYPTKIFQMYK
>FUSION-ENST00000588256.1:6543-ENST00000583609.5:119158|1024
MAMESFLVEK
>FUSION-ENST00000588256.1:6543-ENST00000583609.5:119158|1155
WERLEEEIMEGLGLGGSRD
>FUSION-ENST00000588256.1:6543-ENST00000583609.5:119158|515
LRLKEFC
>FUSION-ENST00000377387.5:2289-ENST00000545464.5:13720|18
SDITKLEVDAIVNAVDGCIHR
>FUSION-ENST00000588256.1:6543-ENST00000583609.5:119158|3381
MNLHLFKSF
>FUSION-ENST00000578070.5:25799-ENST00000581225.5:6693|675
SRDCATALQPEQERQTLSQR
>FUSION-ENST00000588256.1:6543-ENST00000583609.5:119158|1445
RMYEMVTC
>FUSION-ENST00000588256.1:6543-ENST00000583609.5:119158|3460
SLHGHIFSFPFGK
>FUSION-ENST00000588256.1:6543-ENST00000583609.5:119158|2436
KLNNFQMFFTPDSGSSSR
>ENST00000367690.5|SNV-385541-G-C|7
CRLAPPGR
>FUSION-ENST00000588256.1:6543-ENST00000583609.5:119158|143
SPPDKSPGMWPR
>FUSION-ENST00000588256.1:6543-ENST00000583609.5:119158|2302
FQRQHRPADTRILDLSLLK
>FUSION-ENST00000578070.5:25799-ENST00000581225.5:6693|473
EFLFGVIK
>ENST00000563328.4|INDEL-123393-A-AG|11
RGRLLHLWLLLLLLLLGGLLR
>FUSION-ENST00000588256.1:6543-ENST00000583609.5:119158|3236
AVFTFVDLQLL
>FUSION-ENST00000578070.5:25799-ENST00000581225.5:6693|1195
MQLPPLFKHTGTVQPQGLCTGCDPA
>ENST00000240618.11|SNV-4919-C-T|5
HSWEMSEFHNYNLDLKKSDFSIR
>FUSION-ENST00000588256.1:6543-ENST00000583609.5:119158|1717
DLGVQVPLCYMDK
>FUSION-ENST00000578070.5:25799-ENST00000581225.5:6693|1128
PPSPGLTLPLNCRHLMR
>FUSION-ENST00000578070.5:25799-ENST00000581225.5:6693|38
NIVKNLQYK
>FUSION-ENST00000588256.1:6543-ENST00000583609.5:119158|3536
MRHPIPAVKCFLNQR
>FUSION-ENST00000588256.1:6543-ENST00000583609.5:119158|2943
ATTLTTTT
>FUSION-ENST00000578070.5:25799-ENST00000581225.5:6693|1101
GKSICEREGLP
>FUSION-ENST00000578070.5:25799-ENST00000581225.5:6693|503
SITDDWIK
>ENST00000409261.6|SNV-785578-G-A|2
TQIITNTAERSNSLTR
>FUSION-ENST00000588256.1:6543-ENST00000583609.5:119158|1581
FQIPWRCPLNCQGDPGKHFK
>FUSION-ENST00000588256.1:6543-ENST00000583609.5:119158|1818
PISFMAILHLWVPKK
>FUSION-ENST00000588256.1:6543-ENST00000583609.5:119158|818
MSNISIFK
>FUSION-ENST00000588256.1:6543-ENST00000583609.5:119158|2467
ECIPALRPECPG
>FUSION-ENST00000578070.5:25799-ENST00000581225.5:6693|103
SAVEPKKVSLV
>ENST00000622241.1|MNV-8708-GG-G|18
LQVPGAGMVAGTAHPR
>FUSION-ENST00000578070.5:25799-ENST00000581225.5:6693|395
AREVRRPAQGHTGHV
>FUSION-ENST00000588256.1:6543-ENST00000583609.5:119158|1103
MKNWRHDMQK
>FUSION-ENST00000578070.5:25799-ENST00000581225.5:6693|1324
VVAIGHPDGRGETGPGVR
>FUSION-ENST00000588256.1:6543-ENST00000583609.5:119158|1981
MQVVVFQQNFIYGHWH
>ENST00000602551.5|SNV-1200-G-T|2
DGMSVLVAPQGLERVPGIFISR
>FUSION-ENST00000578070.5:25799-ENST00000581225.5:6693|1226
SVTPPAPQL
>FUSION-ENST00000588256.1:6543-ENST00000583609.5:119158|1823
MLGTGWSTYCCCR
>ENST00000602742.1|SNV-2592-C-T|1
DTQALGCGSSASWGTCWMTEA
>FUSION-ENST00000588256.1:6543-ENST00000583609.5:119158|123
QAGMHLSACSGMEDESATR
>ENST00000350110.2|SNV-135168-C-A|2
KNGTDIDFTMSYHYR
>FUSION-ENST00000578070.5:25799-ENST00000581225.5:6693|1449
LRAGVCLPTSHIPTCVPGGRR
>FUSION-ENST00000588256.1:6543-ENST00000583609.5:119158|676
MYCFSGRSYSLFSCDC
>ENST00000611205.4|SNV-14636-A-G|4
NVQKDTGELK
>FUSION-ENST00000588577.5:6571-ENST00000583609.5:119158|2
MLTPMPRK
>FUSION-ENST00000578070.5:25799-ENST00000581225.5:6693|1424
CAWGQEGEGFKMAAKMAVSLSR
>FUSION-ENST00000588256.1:6543-ENST00000583609.5:119158|927
GVKWEIR
>FUSION-ENST00000578070.5:25799-ENST00000581225.5:6693|353
VTPAMSSHRCGGR
>FUSION-ENST00000578070.5:25799-ENST00000581225.5:6693|655
VTMGTRDASPCLCAR
>FUSION-ENST00000588256.1:6543-ENST00000583609.5:119158|3607
KSAKSFQPGPVHTCFALSNSR
>ENST00000645674.2|SNV-2498-G-T|3
TKNNQKRPR
>ENST00000602727.1|SNV-1200-G-T|5
SVLVAPQGLER
>FUSION-ENST00000588256.1:6543-ENST00000583609.5:119158|41
MHSHMADRK
>ENST00000668691.1|SNV-117292-A-G|2
MLGVEPCR
>FUSION-ENST00000588256.1:6543-ENST00000583609.5:119158|2330
IFLQLDSR
>ENST00000488404.5|SNV-19216-G-A|1
MCNKSYTHPSSLRK
>ENST00000324698.11|MNV-38189-TTACT-T|4
LKAVIVIQTTGNGMLK
>FUSION-ENST00000588256.1:6543-ENST00000583609.5:119158|1638
GAERPGPSGLDR
>ENST00000557219.1|SNV-249156-G-A|1
VQVVEFPVPQLVAKSQPLCHKK
>FUSION-ENST00000588256.1:6543-ENST00000583609.5:119158|762
HFYFTFITENYFHLV
>FUSION-ENST00000588256.1:6543-ENST00000583609.5:119158|195
NIEFLFVK
>ENST00000379061.8|SNV-31858-G-A|8
RSSASCRTAPPGTHLQALTPVWR
>FUSION-ENST00000588256.1:6543-ENST00000583609.5:119158|3095
SLIFSFLFSITLSFH
>FUSION-ENST00000588256.1:6543-ENST00000583609.5:119158|1681
ILKDGFQTQRK
>FUSION-ENST00000588256.1:6543-ENST00000583609.5:119158|1879
MHHTTALYLTYNASPTRL
>FUSION-ENST00000588256.1:6543-ENST00000583609.5:119158|2855
ELLVETGCSGKPGECNKPR
>FUSION-ENST00000588256.1:6543-ENST00000583609.5:119158|3018
VTSLISTPLPQFEFGVP
>FUSION-ENST00000588256.1:6543-ENST00000583609.5:119158|402
RLDFLALK
>ENST00000460376.5|INDEL-66390-C-CC|8
AKTVGLPTRHGSQNVA
>FUSION-ENST00000588256.1:6543-ENST00000583609.5:119158|3048
PVPITHTQSNYSEVLLVR
>FUSION-ENST00000588256.1:6543-ENST00000583609.5:119158|2942
TTVPPPFPHFK
>FUSION-ENST00000588256.1:6543-ENST00000583609.5:119158|1554
MGAADCLISHDASWHGPPFLFTL
>FUSION-ENST00000588256.1:6543-ENST00000583609.5:119158|650
MDRLIQNYLFSIYSTTKVFR
>FUSION-ENST00000578070.5:25799-ENST00000581225.5:6693|732
WCNQSSLQPQPPGFK
>FUSION-ENST00000588256.1:6543-ENST00000583609.5:119158|1306
MFYHQGLVKITVK
>FUSION-ENST00000588256.1:6543-ENST00000583609.5:119158|490
VTQFGKR
>FUSION-ENST00000578070.5:25799-ENST00000581225.5:6693|1109
MVSTAEVQVR
>ENST00000308159.10|SNV-103209-G-C|2
LPCHAVHVALVLFELK
>ENST00000343508.7|SNV-863305-C-T|2
DKMTHLLGAFTGASMR
>FUSION-ENST00000588256.1:6543-ENST00000583609.5:119158|1447
MKRMYEMVTC
>FUSION-ENST00000588256.1:6543-ENST00000583609.5:119158|2870
MEVRLMQSRR
>FUSION-ENST00000578070.5:25799-ENST00000581225.5:6693|836
MDSWVHL
>FUSION-ENST00000588256.1:6543-ENST00000583609.5:119158|249
TLNNVMYNTYINACIKILLRK
>ENST00000357444.10|SNV-234684-G-C|1
AEVWQLLAACHDNQAMLDRYR
>FUSION-ENST00000588256.1:6543-ENST00000583609.5:119158|3543
KQLNVFTC
>FUSION-ENST00000588256.1:6543-ENST00000583609.5:119158|1138
DGLEVYIESKIYRIWSLVGYK
>ENST00000268489.10|INDEL-1103356-C-CC|2
IPQTRRTEK
>FUSION-ENST00000588256.1:6543-ENST00000583609.5:119158|3237
SSVKAVFTFVDLQLL
>ENST00000526858.1|SNV-38714-G-T|1
AFCTLASSPSWPPSPSPP
>FUSION-ENST00000588256.1:6543-ENST00000583609.5:119158|2736
AFKNNFLVK
>FUSION-ENST00000588256.1:6543-ENST00000583609.5:119158|3501
MSHCARPVTFKT
>FUSION-ENST00000588256.1:6543-ENST00000583609.5:119158|1974
FRSLMGNTSVELVAPCKEHR
>FUSION-ENST00000588256.1:6543-ENST00000583609.5:119158|2016
AGREEATTWHKR
>FUSION-ENST00000578070.5:25799-ENST00000581225.5:6693|1055
SQPNPQWYFALR
>ENST00000495971.1|SNV-243209-A-G|4
MKVVVDQKR
>FUSION-ENST00000588256.1:6543-ENST00000583609.5:119158|456
MHVKQWEQFLDPKE
>FUSION-ENST00000588256.1:6543-ENST00000583609.5:119158|2781
SLDELGL
>FUSION-ENST00000588256.1:6543-ENST00000583609.5:119158|1000
FRQLCDC
>FUSION-ENST00000578070.5:25799-ENST00000581225.5:6693|1543
GGGKDGRPGPVLAARAEGTLEPR
>FUSION-ENST00000578070.5:25799-ENST00000581225.5:6693|1305
ISWSKAGCTLSCNLHTLAK
>FUSION-ENST00000578070.5:25799-ENST00000581225.5:6693|2
SCLDFVSYYLEPTQIYR
>FUSION-ENST00000588256.1:6543-ENST00000583609.5:119158|3620
MFHTRPPR
>ENST00000334583.11|INDEL-4526-C-CT|1
LGASVLLRALSHQS
>FUSION-ENST00000588256.1:6543-ENST00000583609.5:119158|3289
ENYSQRGFSGGQGWISQSTFSRVGR
>FUSION-ENST00000588256.1:6543-ENST00000583609.5:119158|1056
HFPHVDFWFYYEVRDESLCK
>FUSION-ENST00000588256.1:6543-ENST00000583609.5:119158|2410
SCSPTSKQYK
>FUSION-ENST00000588256.1:6543-ENST00000583609.5:119158|2405
MKVPWNSRGGMGMGEK
>FUSION-ENST00000588256.1:6543-ENST00000583609.5:119158|1026
MVLGMAMESFLVEKISE
>FUSION-ENST00000588256.1:6543-ENST00000583609.5:119158|1410
LCVVYVHAYDSVRMGK
>ENST00000645780.1|SNV-324532-C-A|6
LLLQLLTQWKLVIQTQGKVYEK
>ENST00000413967.5|SNV-5214-C-G|4
QLAPTIQR
>FUSION-ENST00000588256.1:6543-ENST00000583609.5:119158|3245
RIHVKRPPNR
>ENST00000591563.5|SNV-4697-C-T|11
RYCPPGAGRSR
>ENST00000333538.10|SNV-578754-G-C|2
VKTSLYKR
>ENST00000602742.1|SNV-2592-C-T|2
WRDTQALGCGSSASWGTCWMTEA
>FUSION-ENST00000578070.5:25799-ENST00000581225.5:6693|321
GLFCLQGAR
>ENST00000474896.1|INDEL-9012-A-AG|5
EARGALQNR
>FUSION-ENST00000578070.5:25799-ENST00000581225.5:6693|848
RAEGCHGNCRLGQAR
>FUSION-ENST00000588256.1:6543-ENST00000583609.5:119158|2291
RYSCTVNEQNLGK
>FUSION-ENST00000588256.1:6543-ENST00000583609.5:119158|2582
SACSQPRSLGLLKR
>FUSION-ENST00000578070.5:25799-ENST00000581225.5:6693|1268
CQQSSLAHSVRSR
>ENST00000511438.5|INDEL-24619-A-AA|5
VFARFSPSR
>FUSION-ENST00000578070.5:25799-ENST00000581225.5:6693|250
MGLGAVLR
>FUSION-ENST00000588256.1:6543-ENST00000583609.5:119158|1929
QYVNECRWLCSNRTLFMGTGIR
>FUSION-ENST00000588256.1:6543-ENST00000583609.5:119158|817
SNISIFK
>FUSION-ENST00000588256.1:6543-ENST00000583609.5:119158|417
MGLHKKQQGSHILSNK
>FUSION-ENST00000588256.1:6543-ENST00000583609.5:119158|2651
VGGIKGQKR
>FUSION-ENST00000588256.1:6543-ENST00000583609.5:119158|807
YFLKTIYVST
>FUSION-ENST00000588256.1:6543-ENST00000583609.5:119158|1642
LSLTLLWK
>FUSION-ENST00000588256.1:6543-ENST00000583609.5:119158|3283
ITKNLLKGGGDYK
>FUSION-ENST00000588256.1:6543-ENST00000583609.5:119158|2892
VTLVNKAVR
>FUSION-ENST00000617928.5:77358-ENST00000560397.5:12828|14
FPQSNHSPLQPVHQPGQR
>FUSION-ENST00000588256.1:6543-ENST00000583609.5:119158|98
EGLANYSLWAKLGLLSVLVNK
>ENST00000404910.6|SNV-52655-G-A|1
ELANCTWHMAEKLGCFWPNAEVDR
>FUSION-ENST00000588256.1:6543-ENST00000583609.5:119158|854
FWGACSQQSSTDR
>FUSION-ENST00000578070.5:25799-ENST00000581225.5:6693|1505
RAPAPGPR
>FUSION-ENST00000588256.1:6543-ENST00000583609.5:119158|153
TMLYTGRAGK
>FUSION-ENST00000578070.5:25799-ENST00000581225.5:6693|1290
MGAGGHVLSSWSSHSSNTYGVSIK
>FUSION-ENST00000578070.5:25799-ENST00000581225.5:6693|1368
STPCVCGTCPGTPLQALFLSK
>ENST00000253928.13|SNV-28146-C-G|1
TCSPESQEIYGDIKDVRLDGESQ
>FUSION-ENST00000588256.1:6543-ENST00000583609.5:119158|1053
LAIHLYE
>FUSION-ENST00000578070.5:25799-ENST00000581225.5:6693|651
MGTRDASPCLCARSIPSVSCV
>ENST00000298815.13|SNV-226178-A-C|1
TFDKESEKYYSILEK
>FUSION-ENST00000588256.1:6543-ENST00000583609.5:119158|432
MLCINRQQVR
>ENST00000532757.5|SNV-21001-A-C|2
RIEMEAPCLMLASFLHHHNSMWSDR
>FUSION-ENST00000588256.1:6543-ENST00000583609.5:119158|2088
QQTLCGREAFFSLVICPFLLEPEPK
>ENST00000262127.7|SNV-16490-C-G|3
APVIGGGGKQEQWCTVLAFLCRNK
>FUSION-ENST00000578070.5:25799-ENST00000581225.5:6693|7
VSVDIFLTSK
>ENST00000467343.1|SNV-15699-C-T|2
MEAHINFSLSAYNSCVETNAAR
>ENST00000619230.1|SNV-42789-C-G|6
SRSESETSTMAGK
>ENST00000570355.1|INDEL-17213-G-GC|10
MYPAGATGAQAAPQAQAR
>ENST00000369441.7|INDEL-3661-A-AG|5
QYLRYVASAVFGVIGRPK
>ENST00000368222.8|SNV-4801-C-G|3
KIAVAGASKPAVEIKQEGDTFYIK
>FUSION-ENST00000588256.1:6543-ENST00000583609.5:119158|2507
AIVVCWG
>FUSION-ENST00000578070.5:25799-ENST00000581225.5:6693|1078
APTSLESQSPP
>FUSION-ENST00000588256.1:6543-ENST00000583609.5:119158|3370
LAVHFFLVDAICQVANLLR
>FUSION-ENST00000588256.1:6543-ENST00000583609.5:119158|3148
HRLTSLK
>FUSION-ENST00000588256.1:6543-ENST00000583609.5:119158|129
PGNVNVTE
>FUSION-ENST00000588256.1:6543-ENST00000583609.5:119158|588
MTSELHR
>ENST00000557284.6|SNV-37969-A-G|4
ELTELRNVFGSDEAFSK
>FUSION-ENST00000588256.1:6543-ENST00000583609.5:119158|2147
YGEDMLEKHRDTDALR
>FUSION-ENST00000588256.1:6543-ENST00000583609.5:119158|1949
MEFSQDNGPASLSNYK
>FUSION-ENST00000578070.5:25799-ENST00000581225.5:6693|1395
DEKSSGIR
>ENST00000565631.5|INDEL-53903-G-GA|4
MNPVSPGK
>FUSION-ENST00000588256.1:6543-ENST00000583609.5:119158|105
MSLSLFTHIFMCSG
>ENST00000649704.1|SNV-43406-C-G|2
LCVLAVDPSSCTSGGSLLGDK
>FUSION-ENST00000588256.1:6543-ENST00000583609.5:119158|1350
MYHLVVLNVSRK
>ENST00000453890.5|SNV-332694-C-T|1
FASHMRFSSVDSAK
>FUSION-ENST00000588256.1:6543-ENST00000583609.5:119158|2326
ENYKMHNSLK
>FUSION-ENST00000588256.1:6543-ENST00000583609.5:119158|2506
MHPCSQA
>FUSION-ENST00000588256.1:6543-ENST00000583609.5:119158|3521
CVPPQPATFCILSRDR
>FUSION-ENST00000578070.5:25799-ENST00000581225.5:6693|528
VHPCSGILR
>FUSION-ENST00000588256.1:6543-ENST00000583609.5:119158|1454
HHSKLCWTVLLQR
>FUSION-ENST00000578070.5:25799-ENST00000581225.5:6693|1021
VAGQQGLRCHVRASQAIGSHGGL
>FUSION-ENST00000588256.1:6543-ENST00000583609.5:119158|2383
QIRFGLGKGGESMGVHVGNGE
>FUSION-ENST00000588256.1:6543-ENST00000583609.5:119158|395
LIAIFCFK
>ENST00000379388.7|SNV-122070-G-C|3
YICEQCGIR
>FUSION-ENST00000578070.5:25799-ENST00000581225.5:6693|486
IGKSMETESR
>ENST00000555308.1|INDEL-2091-C-CA|1
VTAPLYYLLTDQQKNYSD
>FUSION-ENST00000588256.1:6543-ENST00000583609.5:119158|235
WQPEANRCLAHAVWLSTR
>ENST00000330753.6|SNV-92021-C-A|2
LIVDGNLLNNKGIAEGTFSHLTK
>FUSION-ENST00000588256.1:6543-ENST00000583609.5:119158|2949
RSWVSSK
>FUSION-ENST00000588256.1:6543-ENST00000583609.5:119158|3457
YLGMGIVR
>FUSION-ENST00000588256.1:6543-ENST00000583609.5:119158|2398
GGMGMGEKLGIHFEP
>ENST00000478325.1|SNV-110159-G-A|4
MFTYRAESSPWMTAPMRQSTMSPWR
>ENST00000399246.3|SNV-7347-G-T|1
VYVELQDLVMDEKNQELRWMEAAR
>FUSION-ENST00000578070.5:25799-ENST00000581225.5:6693|1031
QTLSRSDGK
>FUSION-ENST00000588256.1:6543-ENST00000583609.5:119158|2649
GFHRLGQLVTNS
>FUSION-ENST00000578070.5:25799-ENST00000581225.5:6693|1516
VPGACAR
>FUSION-ENST00000588256.1:6543-ENST00000583609.5:119158|1923
GTGIRILCNFHI
>FUSION-ENST00000578070.5:25799-ENST00000581225.5:6693|361
AQSSLTATSTSRVQPILVPQPPE
>FUSION-ENST00000588256.1:6543-ENST00000583609.5:119158|632
MILFSLPLRIFENFHYKNLSNK
>FUSION-ENST00000578070.5:25799-ENST00000581225.5:6693|543
LSEISQTQKDR
>FUSION-ENST00000588256.1:6543-ENST00000583609.5:119158|2968
IIACGVDVFPCGVSVSNGHLALR
>FUSION-ENST00000588256.1:6543-ENST00000583609.5:119158|2319
TGVLVRGK
>FUSION-ENST00000588256.1:6543-ENST00000583609.5:119158|1824
YLITFSS
>FUSION-ENST00000588256.1:6543-ENST00000583609.5:119158|504
NSDGAGLLR
>FUSION-ENST00000588256.1:6543-ENST00000583609.5:119158|3470
MFVFKEFLYPAR
>FUSION-ENST00000588256.1:6543-ENST00000583609.5:119158|2764
HIHCISGKIILR
>FUSION-ENST00000578070.5:25799-ENST00000581225.5:6693|1039
VEKTDIK
>FUSION-ENST00000588256.1:6543-ENST00000583609.5:119158|2198
IGSAVLQKALCSLGFSWGK
>FUSION-ENST00000588256.1:6543-ENST00000583609.5:119158|122
MHLSACSGMEDESATR
>FUSION-ENST00000578070.5:25799-ENST00000581225.5:6693|70
EDTFSKK
>FUSION-ENST00000588256.1:6543-ENST00000583609.5:119158|112
IKVQGIKPLI
>FUSION-ENST00000588256.1:6543-ENST00000583609.5:119158|70
MVGFWIR
>FUSION-ENST00000588256.1:6543-ENST00000583609.5:119158|2335
IAEFSILQK
>FUSION-ENST00000588256.1:6543-ENST00000583609.5:119158|1405
KKQHFGK
>FUSION-ENST00000588256.1:6543-ENST00000583609.5:119158|1671
HDQFRSSEENYYYLTF
>FUSION-ENST00000588256.1:6543-ENST00000583609.5:119158|3374
FYWFQLHVLYIFC
>ENST00000462869.1|SNV-71102-C-A|1
SQGSYLVLVGQMRCSSVLK
>FUSION-ENST00000588256.1:6543-ENST00000583609.5:119158|2059
WEGSFFFPSHMPFPLRTR
>ENST00000478325.1|SNV-110159-G-A|7
QFMFTYRAESSPWMTAPMR
>ENST00000620048.6|SNV-222647-A-C|1
GFSDVFEDEITSGGFCGGNPR
>FUSION-ENST00000588256.1:6543-ENST00000583609.5:119158|2588
CLYQWPSHFQGICSHVEAENLSQK
>ENST00000283195.11|SNV-34434-G-T|2
YYLIKIIDDSDSNLSVVK
>FUSION-ENST00000588256.1:6543-ENST00000583609.5:119158|2817
ATSALSLF
>FUSION-ENST00000578070.5:25799-ENST00000581225.5:6693|299
RARRPGQHTGDIGWR
>FUSION-ENST00000588256.1:6543-ENST00000583609.5:119158|2158
MEKSVSNSDSSRPELLTRLP
>FUSION-ENST00000588256.1:6543-ENST00000583609.5:119158|2193
MPFLMNFRQQVIE
>FUSION-ENST00000588256.1:6543-ENST00000583609.5:119158|2875
LLLPCPCFS
>FUSION-ENST00000588256.1:6543-ENST00000583609.5:119158|2441
AGVGFCFLMHIGNSLSSS
>FUSION-ENST00000588256.1:6543-ENST00000583609.5:119158|188
KDERPHLGSFR
>FUSION-ENST00000588256.1:6543-ENST00000583609.5:119158|1996
MAVADGIQPRQWPCLPL
>FUSION-ENST00000588256.1:6543-ENST00000583609.5:119158|1989
MLELVFTSSFSVFLNR
>FUSION-ENST00000588256.1:6543-ENST00000583609.5:119158|1689
MWLIFDSDESHR
>FUSION-ENST00000578070.5:25799-ENST00000581225.5:6693|490
NEARIQAIT
>FUSION-ENST00000578070.5:25799-ENST00000581225.5:6693|68
KVLTICVLMSRPQGSQVSLRAR
>FUSION-ENST00000588256.1:6543-ENST00000583609.5:119158|205
CCPVAEPSCGRLLVLTAK
>FUSION-ENST00000588256.1:6543-ENST00000583609.5:119158|1685
MWLIFDSDESHRILKDGFQTQR
>FUSION-ENST00000578070.5:25799-ENST00000581225.5:6693|605
DTDGDRLR
>FUSION-ENST00000588256.1:6543-ENST00000583609.5:119158|2250
EGRNKSS
>FUSION-ENST00000588256.1:6543-ENST00000583609.5:119158|2281
MQECSVLR
>ENST00000476466.1|SNV-811-C-A|21
MDAPDGLHHVVRGLR
>ENST00000308360.8|SNV-10211-G-A|5
RTAVVRR
>ENST00000623181.1|SNV-1217-G-A|13
GMVQLNMPNIWSANVWGQGTEKALK
>ENST00000371929.7|INDEL-41215-G-GC|6
GLLFSPAPQPRRLLPR
>FUSION-ENST00000588256.1:6543-ENST00000583609.5:119158|3020
MSEVRVTSLISTPLPQFEFGVP
>FUSION-ENST00000588256.1:6543-ENST00000583609.5:119158|611
VLSPQNLKTMVK
>FUSION-ENST00000578070.5:25799-ENST00000581225.5:6693|593
QKTHHSTLSFVFVFVLR
>ENST00000342887.1|SNV-162214-T-C|2
TKENSVFQAVMGILK
>FUSION-ENST00000578070.5:25799-ENST00000581225.5:6693|577
VAHACNPSYTEGSR
>FUSION-ENST00000578070.5:25799-ENST00000581225.5:6693|393
RPAQGHTGHV
>FUSION-ENST00000578070.5:25799-ENST00000581225.5:6693|897
YLGPLWARALSLRGR
>ENST00000409039.8|SNV-23632-T-G|3
MGWIISR
>FUSION-ENST00000588256.1:6543-ENST00000583609.5:119158|1090
ACLDSEIN
>ENST00000039989.9|INDEL-91281-C-CG|4
GESVNRGITKSR
>FUSION-ENST00000578070.5:25799-ENST00000581225.5:6693|529
MVHPCSGILR
>FUSION-ENST00000588256.1:6543-ENST00000583609.5:119158|192
NNNNSENETK
>FUSION-ENST00000588256.1:6543-ENST00000583609.5:119158|813
PVVSRSNR
>FUSION-ENST00000588256.1:6543-ENST00000583609.5:119158|562
MKQTFPFLYQSSVGHTQR
>FUSION-ENST00000588256.1:6543-ENST00000583609.5:119158|634
MILFSLPLRIFENFHYK
>ENST00000476466.1|SNV-811-C-A|16
RGLGQRVALPLPVLQER
>FUSION-ENST00000578070.5:25799-ENST00000581225.5:6693|281
VSALGSEIHSTNNSVPR
>ENST00000351008.4|INDEL-215860-A-AA|5
FLEKNIKQEAADIHR
>FUSION-ENST00000578070.5:25799-ENST00000581225.5:6693|397
TLQNSSAEGTRAR
>FUSION-ENST00000588256.1:6543-ENST00000583609.5:119158|565
FCKITPR
>ENST00000370419.6|SNV-210374-G-T|4
FSDGCGHLCSYCR
>FUSION-ENST00000578070.5:25799-ENST00000581225.5:6693|866
MQPEGCVWRGRLLPR
>ENST00000281172.10|SNV-260914-C-G|5
AALEDSSGRSELQEIMR
>FUSION-ENST00000588256.1:6543-ENST00000583609.5:119158|1803
MLLPLDYKPFK
>FUSION-ENST00000588256.1:6543-ENST00000583609.5:119158|2271
YMQVWADNILESLPKTGNGDCV
>FUSION-ENST00000578070.5:25799-ENST00000581225.5:6693|870
MQPEGCVWR
>ENST00000495971.1|SNV-243209-A-G|3
KVVVDQKR
>FUSION-ENST00000588256.1:6543-ENST00000583609.5:119158|275
KNVDNLVLALR
>FUSION-ENST00000588256.1:6543-ENST00000583609.5:119158|2434
MFFTPDSGSSSR
>FUSION-ENST00000588256.1:6543-ENST00000583609.5:119158|375
MLCGSVHACASGLPMR
>FUSION-ENST00000588256.1:6543-ENST00000583609.5:119158|648
LIQNYLFSIYSTTK
>FUSION-ENST00000588256.1:6543-ENST00000583609.5:119158|3350
MCICVFCCK
>FUSION-ENST00000578070.5:25799-ENST00000581225.5:6693|138
VLDSPKIDAR
>FUSION-ENST00000588256.1:6543-ENST00000583609.5:119158|1762
ESSSNRK
>FUSION-ENST00000588256.1:6543-ENST00000583609.5:119158|203
LLVLTAKSHSQACLIP
>ENST00000261854.10|SNV-17541-G-C|2
SEFPHVKILIAFISYK
>ENST00000400427.5|SNV-63428-C-A|2
TTLRNELSQEGIIHHLK
>ENST00000368467.4|SNV-7572-T-G|3
LRDTSTYKEAFR
>FUSION-ENST00000578070.5:25799-ENST00000581225.5:6693|542
VQAFSFQINVLTR
>FUSION-ENST00000578070.5:25799-ENST00000581225.5:6693|1364
LAGISVGR
>ENST00000610546.4|SNV-9953-T-G|4
CGRETVR
>FUSION-ENST00000578070.5:25799-ENST00000581225.5:6693|1532
GCGRATAGCLAGGGDSECARAR
>FUSION-ENST00000578070.5:25799-ENST00000581225.5:6693|464
KFWRLDTVAHACNPNTLGGR
>FUSION-ENST00000588256.1:6543-ENST00000583609.5:119158|2272
YMQVWADNILESLPK
>FUSION-ENST00000588256.1:6543-ENST00000583609.5:119158|974
EIGQLLG
>FUSION-ENST00000588256.1:6543-ENST00000583609.5:119158|2137
RQKQSLCALIFWCVCAINGR
>ENST00000482369.1|SNV-57984-A-G|5
PAGGFIYAATIFK
>FUSION-ENST00000349995.10:44919-ENST00000621840.4:131910|2
DNTDHQILSK
>FUSION-ENST00000588256.1:6543-ENST00000583609.5:119158|1982
FSIVFVCDELNDQGDYPS
>FUSION-ENST00000578070.5:25799-ENST00000581225.5:6693|1287
ALLSAGRGGSYL
>FUSION-ENST00000588256.1:6543-ENST00000583609.5:119158|1004
LLRGLVR
>ENST00000666250.1|SNV-435941-C-T|1
WNQTFIYSPVH
>FUSION-ENST00000588256.1:6543-ENST00000583609.5:119158|3378
WDRSGESGHPCLVCYLSK
>FUSION-ENST00000588256.1:6543-ENST00000583609.5:119158|931
EDPNPVALEELKTHTQKYK
>FUSION-ENST00000588256.1:6543-ENST00000583609.5:119158|1682
ILKDGFQTQR
>FUSION-ENST00000588256.1:6543-ENST00000583609.5:119158|778
MDSQREYPTTFNR
>FUSION-ENST00000588256.1:6543-ENST00000583609.5:119158|847
SLSPLSLSPTKII
>FUSION-ENST00000588256.1:6543-ENST00000583609.5:119158|2846
RQCSQSSS
>FUSION-ENST00000588256.1:6543-ENST00000583609.5:119158|949
MRESTIY
>ENST00000412414.6|SNV-42883-G-A|3
FPSWPTCLELEHYLQTEPR
>FUSION-ENST00000578070.5:25799-ENST00000581225.5:6693|366
MLARVVSNS
>FUSION-ENST00000588256.1:6543-ENST00000583609.5:119158|3339
VFLHLLRRHITFPF
>ENST00000407572.6|SNV-7103-C-A|2
TKSVSHAK
>FUSION-ENST00000588256.1:6543-ENST00000583609.5:119158|437
GKKAHNSMHYFGDSE
>FUSION-ENST00000588256.1:6543-ENST00000583609.5:119158|881
VELECYFCCPEIELIYNVNHQYI
>FUSION-ENST00000588256.1:6543-ENST00000583609.5:119158|3387
FLHDTIYGMF
>FUSION-ENST00000588256.1:6543-ENST00000583609.5:119158|1230
EKGKNDK
>ENST00000561738.5|INDEL-41017-A-AC|3
VVIRGSPKGNPPSHPHLP
>FUSION-ENST00000588256.1:6543-ENST00000583609.5:119158|1873
HLCCHMEK
>FUSION-ENST00000588256.1:6543-ENST00000583609.5:119158|638
MSTWEFMILFSLPLRIFENFHYK
>FUSION-ENST00000588256.1:6543-ENST00000583609.5:119158|326
ATTSNFFR
>FUSION-ENST00000578070.5:25799-ENST00000581225.5:6693|1191
VGRPCPR
>FUSION-ENST00000588256.1:6543-ENST00000583609.5:119158|494
SEQDLEKLKGTGK
>FUSION-ENST00000588256.1:6543-ENST00000583609.5:119158|50
VIQVTSCR
>FUSION-ENST00000578070.5:25799-ENST00000581225.5:6693|480
GRSLESR
>FUSION-ENST00000578070.5:25799-ENST00000581225.5:6693|19
VSPCWSGR
>FUSION-ENST00000588256.1:6543-ENST00000583609.5:119158|888
AGQCQWFPGLIDGITLISGK
>ENST00000413967.5|SNV-5214-C-G|3
QLAPTIQRK
>FUSION-ENST00000588256.1:6543-ENST00000583609.5:119158|1772
MNLGGGACSKPR
>ENST00000511438.5|INDEL-24619-A-AA|2
FSPSRARNFFQEQ
>FUSION-ENST00000588256.1:6543-ENST00000583609.5:119158|603
MVKILKCVFSLFGFSFFQFLK
>FUSION-ENST00000588256.1:6543-ENST00000583609.5:119158|586
TSELHRM
>ENST00000413167.2|SNV-101109-C-T|5
LNKPGSTAASGVVR
>FUSION-ENST00000588256.1:6543-ENST00000583609.5:119158|2323
MHNSLKSHNVFF
>FUSION-ENST00000588256.1:6543-ENST00000583609.5:119158|1916
MSVLVFAPYYFSASSYCIPL
>FUSION-ENST00000588256.1:6543-ENST00000583609.5:119158|164
VTKGGGK
>FUSION-ENST00000578070.5:25799-ENST00000581225.5:6693|616
QVVTAGHCDTGWRRPMSASLGR
>FUSION-ENST00000578070.5:25799-ENST00000581225.5:6693|1373
HTCALTCR
>FUSION-ENST00000578070.5:25799-ENST00000581225.5:6693|1206
MVNPASFAGRR
>ENST00000474655.6|SNV-166151-G-T|1
VKAEVLYH
>FUSION-ENST00000578070.5:25799-ENST00000581225.5:6693|1237
PRPKIALPPR
>ENST00000327532.7|SNV-48187-C-A|5
VQRVSLQPQK
>ENST00000485270.5|SNV-15831-G-A|1
LRPFQKKR
>FUSION-ENST00000578070.5:25799-ENST00000581225.5:6693|1466
KRGCSQAAPSLR
>FUSION-ENST00000588256.1:6543-ENST00000583609.5:119158|1517
CPLSPLLFNIMLQILANATREEGK
>FUSION-ENST00000588256.1:6543-ENST00000583609.5:119158|459
AMHVKQWEQFLDPKE
>FUSION-ENST00000588256.1:6543-ENST00000583609.5:119158|2878
SYGKLLLPCPCFS
>FUSION-ENST00000588256.1:6543-ENST00000583609.5:119158|3590
PGIGVTKTK
>FUSION-ENST00000588256.1:6543-ENST00000583609.5:119158|2118
FSEAACGR
>FUSION-ENST00000588256.1:6543-ENST00000583609.5:119158|702
MEYVTVTR
>ENST00000338745.11|SNV-96050-C-A|2
QPTVASPAESDEEKRQK
>ENST00000238994.6|SNV-2429-C-A|5
AKSQNDWKCSHNK
>FUSION-ENST00000578070.5:25799-ENST00000581225.5:6693|629
VSHVCEFVLLHSCPLRYPR
>FUSION-ENST00000588256.1:6543-ENST00000583609.5:119158|2459
APVHLYVHFWRGSLACKVLGGR
>FUSION-ENST00000588256.1:6543-ENST00000583609.5:119158|1987
MLELVFTSSFSVFLNRSNIFT
>FUSION-ENST00000588256.1:6543-ENST00000583609.5:119158|2447
GVRFALVIIVFTALSTEFDTYR
>FUSION-ENST00000588256.1:6543-ENST00000583609.5:119158|2024
PRECVHVASLPSLEVSRSHFFL
>FUSION-ENST00000588256.1:6543-ENST00000583609.5:119158|2283
RTIKMQECSVLR
>FUSION-ENST00000588256.1:6543-ENST00000583609.5:119158|1633
MREREVGIC
>ENST00000610546.4|SNV-9953-T-G|3
CGRETVRASSTLLFTLSYPDGSK
>ENST00000506919.1|SNV-43406-C-G|5
MCASCGPFFLY
>FUSION-ENST00000588256.1:6543-ENST00000583609.5:119158|1309
CLLLHFHNSQRLGAT
>ENST00000272427.11|SNV-310958-C-G|2
QRGKQAR
>FUSION-ENST00000578070.5:25799-ENST00000581225.5:6693|373
ELQGWRGGVQGCLADIILPFPM
>FUSION-ENST00000588256.1:6543-ENST00000583609.5:119158|3534
HPIPAVK
>FUSION-ENST00000588256.1:6543-ENST00000583609.5:119158|2675
LLGSFITLHFRNEEEVK
>ENST00000622241.1|MNV-8708-GG-G|10
SGARASPR
>FUSION-ENST00000588256.1:6543-ENST00000583609.5:119158|333
MIFCIEYR
>ENST00000375254.8|SNV-10543-C-G|1
NQLQSVAGACKVLIEFSLLR
>FUSION-ENST00000578070.5:25799-ENST00000581225.5:6693|467
LKTDVWTNTGVFWK
>FUSION-ENST00000588256.1:6543-ENST00000583609.5:119158|1912
LSAFKGSR
>FUSION-ENST00000588256.1:6543-ENST00000583609.5:119158|2033
MVTSVLCR
>FUSION-ENST00000588256.1:6543-ENST00000583609.5:119158|509
MHKLKGIIFTSYL
>ENST00000602742.1|SNV-2592-C-T|3
RWRDTQALGCGSSASWGTCWMTEA
>ENST00000642090.1|SNV-3943-C-G|2
RLGNQTLGGDFFLLGIFSQISHPGR
>FUSION-ENST00000588256.1:6543-ENST00000583609.5:119158|198
WPGVILYSILFGAFFLKK
>FUSION-ENST00000588256.1:6543-ENST00000583609.5:119158|2701
FHKIIVK
>FUSION-ENST00000578070.5:25799-ENST00000581225.5:6693|398
TLQNSSAEGTR
>FUSION-ENST00000578070.5:25799-ENST00000581225.5:6693|1524
ARASLCGEAAPRCLR
>FUSION-ENST00000578070.5:25799-ENST00000581225.5:6693|980
EKSSQDTA
>FUSION-ENST00000588256.1:6543-ENST00000583609.5:119158|2784
GCLLIGPNICR
>FUSION-ENST00000588256.1:6543-ENST00000583609.5:119158|271
ELQFSCSYLHETNK
>FUSION-ENST00000588256.1:6543-ENST00000583609.5:119158|966
MPMLYSK
>FUSION-ENST00000578070.5:25799-ENST00000581225.5:6693|524
VHPCSGILRSHKTE
>FUSION-ENST00000578070.5:25799-ENST00000581225.5:6693|751
MVTWSSVHVCVQVSPLYKGISCWIR
>FUSION-ENST00000588256.1:6543-ENST00000583609.5:119158|3395
MILYMVCFK
>FUSION-ENST00000588256.1:6543-ENST00000583609.5:119158|3066
EEAELGSELNELQSSSCNRGLS
>ENST00000467219.5|SNV-23632-T-G|2
GWIISRHYNK
>FUSION-ENST00000588256.1:6543-ENST00000583609.5:119158|3608
VFPAWSSPHLFCPFQL
>FUSION-ENST00000588256.1:6543-ENST00000583609.5:119158|3146
LTSLKYLAGLPR
>ENST00000504309.5|SNV-7773-C-T|4
CCCVADRIGHSLLHTLYGR
>FUSION-ENST00000588256.1:6543-ENST00000583609.5:119158|2822
ATSGCCHGNGK
>FUSION-ENST00000588256.1:6543-ENST00000583609.5:119158|2039
MVQNFYFSPAK
>FUSION-ENST00000588256.1:6543-ENST00000583609.5:119158|225
TSHEAWTCVFPPTDSAAPPTIALLK
>FUSION-ENST00000578070.5:25799-ENST00000581225.5:6693|1490
LGVKPAAVR
>FUSION-ENST00000588256.1:6543-ENST00000583609.5:119158|2101
EKAEAESVCTHLLVCVCNQWETR
>FUSION-ENST00000578070.5:25799-ENST00000581225.5:6693|310
FGSTSLCGPLALSEGR
>FUSION-ENST00000588256.1:6543-ENST00000583609.5:119158|3645
MKSQLKADGPK
>FUSION-ENST00000588256.1:6543-ENST00000583609.5:119158|3277
MVECHQLR
>FUSION-ENST00000588256.1:6543-ENST00000583609.5:119158|1566
VQRGTIH
>FUSION-ENST00000588256.1:6543-ENST00000583609.5:119158|3228
MGYMRCFDIAIHYGIITSWRMR
>FUSION-ENST00000578070.5:25799-ENST00000581225.5:6693|1509
WSRAGHRT
>FUSION-ENST00000588256.1:6543-ENST00000583609.5:119158|3270
MFFSILHTNWS
>FUSION-ENST00000588256.1:6543-ENST00000583609.5:119158|879
GRIKGIG
>ENST00000238994.6|SNV-2429-C-A|3
SQNDWKCSHNKAK
>FUSION-ENST00000588256.1:6543-ENST00000583609.5:119158|1241
MKLMVIR
>FUSION-ENST00000578070.5:25799-ENST00000581225.5:6693|1322
CPLPVWPGW
>FUSION-ENST00000578070.5:25799-ENST00000581225.5:6693|812
AGTWRCPPLSQASQVIPCWR
>ENST00000370419.6|SNV-210374-G-T|3
FSDGCGHLCSYCRTK
>FUSION-ENST00000578070.5:25799-ENST00000581225.5:6693|270
MASSSNPSTLGC
>FUSION-ENST00000588256.1:6543-ENST00000583609.5:119158|1866
VICSMKAR
>FUSION-ENST00000588256.1:6543-ENST00000583609.5:119158|308
CPGGKAR
>ENST00000527129.1|SNV-53845-C-G|1
LPAHGPARGPLCHHPHNLRARPHWR
>FUSION-ENST00000588256.1:6543-ENST00000583609.5:119158|1822
LGTGWSTYCCCR
>ENST00000369441.7|INDEL-3661-A-AG|2
YVASAVFGVIGRPKR
>ENST00000528329.1|SNV-191705-C-A|4
TFTLDKNHNAMTVANPGDSAIA
>FUSION-ENST00000588256.1:6543-ENST00000583609.5:119158|67
VPAGLGSW
>FUSION-ENST00000578070.5:25799-ENST00000581225.5:6693|799
PSLSFAVSCK
>FUSION-ENST00000588256.1:6543-ENST00000583609.5:119158|2632
NFGENNHHSNHSKYR
>FUSION-ENST00000578070.5:25799-ENST00000581225.5:6693|348
SSHRCGGRCGR
>FUSION-ENST00000578070.5:25799-ENST00000581225.5:6693|340
MSSRSQHAGILLGGWNWNVECFR
>ENST00000487527.5|SNV-21857-C-T|6
AVRHLCSPSWESLSSMGAPK
>FUSION-ENST00000588256.1:6543-ENST00000583609.5:119158|293
MGTVFGS
>ENST00000289672.6|SNV-93472-C-T|2
MTFVLLR
>FUSION-ENST00000588256.1:6543-ENST00000583609.5:119158|1656
ITAREEISR
>FUSION-ENST00000588256.1:6543-ENST00000583609.5:119158|1183
NYGSYMKKR
>FUSION-ENST00000588256.1:6543-ENST00000583609.5:119158|964
PMLYSKTSFCCVSLLSYSLC
>FUSION-ENST00000588256.1:6543-ENST00000583609.5:119158|979
LGFWAHLLRVCAPLGKLLNFFK
>FUSION-ENST00000578070.5:25799-ENST00000581225.5:6693|1446
AGVCLPTSHIPTCVPGGRRGR
>FUSION-ENST00000588256.1:6543-ENST00000583609.5:119158|2975
FASTSLLIFPGR
>ENST00000478325.1|SNV-110159-G-A|9
LSLRQFMFTYRAESSPWMTAPMR
>FUSION-ENST00000578070.5:25799-ENST00000581225.5:6693|978
MQTPPCRASI
>FUSION-ENST00000578070.5:25799-ENST00000581225.5:6693|408
MPVVPATQEAEAGGSLEPRRR
>FUSION-ENST00000588256.1:6543-ENST00000583609.5:119158|732
IMAFQSPEPVNMLSYMAK
>FUSION-ENST00000588256.1:6543-ENST00000583609.5:119158|2652
MVGGIKGQKR
>FUSION-ENST00000578070.5:25799-ENST00000581225.5:6693|517
TKSCLYK
>FUSION-ENST00000269466.8:16573-ENST00000583609.5:119158|4
DLDGPKMLTPMPRK
>FUSION-ENST00000588256.1:6543-ENST00000583609.5:119158|2337
DSPLQVSEAAPPC
>FUSION-ENST00000588256.1:6543-ENST00000583609.5:119158|2183
YKLVKCQSWA
>ENST00000563677.1|SNV-47330-T-C|5
PDNNSHSLYVKR
>FUSION-ENST00000578070.5:25799-ENST00000581225.5:6693|905
GVDSEVGK
>FUSION-ENST00000588256.1:6543-ENST00000583609.5:119158|566
MFCKITPR
>FUSION-ENST00000588256.1:6543-ENST00000583609.5:119158|3447
NMYIFTFMRNCQTF
>ENST00000533694.5|SNV-9206-C-T|3
KWIPLKAIPLPPAPSHSSASSSR
>FUSION-ENST00000578070.5:25799-ENST00000581225.5:6693|386
MWGEMRMGAGGGCGGFSEEAGAVER
>FUSION-ENST00000588256.1:6543-ENST00000583609.5:119158|427
QQVRWCYPHRTSRPWLK
>ENST00000557284.6|SNV-37969-A-G|1
NVFGSDEAFSKVNLNYR
>FUSION-ENST00000588256.1:6543-ENST00000583609.5:119158|763
NLVSFCISEKHFYFTFITENYFHLV
>ENST00000498540.2|SNV-229-A-C|4
REPVQVSTCGHRFCDPCLQEFLR
>FUSION-ENST00000578070.5:25799-ENST00000581225.5:6693|880
MPEGFLEEVGSWAAGFGEWAGGR
>FUSION-ENST00000578070.5:25799-ENST00000581225.5:6693|572
MMVPLHSSLGNRARPHL
>FUSION-ENST00000588256.1:6543-ENST00000583609.5:119158|480
GFNPITHQVSYSYHGHVLFKKK
>ENST00000476466.1|SNV-811-C-A|17
GLRRGLGQR
>FUSION-ENST00000588256.1:6543-ENST00000583609.5:119158|948
MVAVFFSMGATTTEPT
>FUSION-ENST00000578070.5:25799-ENST00000581225.5:6693|1075
LFPQVPR
>FUSION-ENST00000588256.1:6543-ENST00000583609.5:119158|2091
QGMQQTLCGR
>ENST00000308159.10|SNV-103209-G-C|3
MERLPCHAVHVALVLFELKLLLK
>FUSION-ENST00000588256.1:6543-ENST00000583609.5:119158|73
IVERIER
>FUSION-ENST00000588256.1:6543-ENST00000583609.5:119158|3101
HPMSSLTSRK
>ENST00000356613.4|SNV-457-C-A|6
GLHRSVGKLESNLDGYVPTSESQR
>FUSION-ENST00000578070.5:25799-ENST00000581225.5:6693|179
VMGALMRNSR
>ENST00000467219.5|SNV-23632-T-G|6
SALRMGWIISRHYNK
>FUSION-ENST00000588256.1:6543-ENST00000583609.5:119158|471
MSTWYMLHELRWSRAFEGWAWGK
>FUSION-ENST00000588256.1:6543-ENST00000583609.5:119158|597
CVFSLFGFSFFQFLKISRLHISEIR
>FUSION-ENST00000588256.1:6543-ENST00000583609.5:119158|2760
KYFRCIK
>ENST00000333538.10|SNV-578754-G-C|4
LPQLLDCDKVKTSLYK
>ENST00000443035.7|SNV-91106-T-G|2
AGLESTWPSRSR
>FUSION-ENST00000588256.1:6543-ENST00000583609.5:119158|359
WKKVQFLGSYS
>FUSION-ENST00000578070.5:25799-ENST00000581225.5:6693|493
MQWNTTQP
>ENST00000300036.6|SNV-33690-G-A|1
IVNMYKGKK
>FUSION-ENST00000578070.5:25799-ENST00000581225.5:6693|878
MPEGFLEEVGSWAAGFGEWAGGRR
>FUSION-ENST00000578070.5:25799-ENST00000581225.5:6693|1221
LRGHPSLFPMDVSDTSSPTVVTPR
>FUSION-ENST00000588256.1:6543-ENST00000583609.5:119158|724
LSYMAKGTLQM
>FUSION-ENST00000588256.1:6543-ENST00000583609.5:119158|670
KSHMALTQVQRR
>FUSION-ENST00000588256.1:6543-ENST00000583609.5:119158|1709
MNITYYYFYYYTFLLFFSKVTEAVR
>FUSION-ENST00000588256.1:6543-ENST00000583609.5:119158|1569
MFSHLYYSVKVQRGTIH
>FUSION-ENST00000588256.1:6543-ENST00000583609.5:119158|2376
MRMCMLTYS
>FUSION-ENST00000588256.1:6543-ENST00000583609.5:119158|121
HLSACSGMEDESATR
>FUSION-ENST00000588256.1:6543-ENST00000583609.5:119158|1570
FSHLYYSVKVQR
>FUSION-ENST00000588256.1:6543-ENST00000583609.5:119158|254
LKTLNNVMYNTYINACIK
>FUSION-ENST00000588256.1:6543-ENST00000583609.5:119158|160
MNRTMLYTGR
>FUSION-ENST00000588256.1:6543-ENST00000583609.5:119158|3598
TIFSLLFLH
>ENST00000673384.1|INDEL-54779-C-CC|5
SLKCLASR
>FUSION-ENST00000588256.1:6543-ENST00000583609.5:119158|131
VFLISKEKHQ
>FUSION-ENST00000588256.1:6543-ENST00000583609.5:119158|2189
ALCSLGFSWGK
>FUSION-ENST00000588256.1:6543-ENST00000583609.5:119158|2210
VAEAGGHLESK
>FUSION-ENST00000588256.1:6543-ENST00000583609.5:119158|1690
VFNEHNLLLFLLLHIFTILFQSD
>FUSION-ENST00000588256.1:6543-ENST00000583609.5:119158|1795
NINFYGFRGTSAIVLHG
>FUSION-ENST00000588256.1:6543-ENST00000583609.5:119158|2715
WVSSTLPACHSQR
>ENST00000355151.9|INDEL-321-T-TG|3
LVICGWPPCSPNERPASK
>FUSION-ENST00000588256.1:6543-ENST00000583609.5:119158|211
ASVFQEK
>FUSION-ENST00000578070.5:25799-ENST00000581225.5:6693|1530
ATAGCLAGGGDSECARAR
>FUSION-ENST00000578070.5:25799-ENST00000581225.5:6693|100
MLKTLQIYPPILWICK
>FUSION-ENST00000588256.1:6543-ENST00000583609.5:119158|1652
LPKVDHEGSIK
>FUSION-ENST00000578070.5:25799-ENST00000581225.5:6693|434
MPVIPTR
>FUSION-ENST00000588256.1:6543-ENST00000583609.5:119158|2686
FLFIRSKVGLHF
>FUSION-ENST00000588256.1:6543-ENST00000583609.5:119158|3272
ASYRGCNGLAWAQRPDTK
>FUSION-ENST00000578070.5:25799-ENST00000581225.5:6693|1517
CLRVPGACARGSLAPCLCR
>FUSION-ENST00000588256.1:6543-ENST00000583609.5:119158|467
MLHELRWSRAFEGWAWGK
>FUSION-ENST00000588256.1:6543-ENST00000583609.5:119158|2618
ISLIRLVVGLVAL
>ENST00000305364.9|SNV-123-G-A|1
EELLCAVCYDPFHDAVTLR
>ENST00000551359.5|SNV-9953-T-G|2
ETVRASSTLLFTLSYPDDK
>FUSION-ENST00000588256.1:6543-ENST00000583609.5:119158|1363
CAYVLVRDLTELVGAAY
>FUSION-ENST00000588256.1:6543-ENST00000583609.5:119158|866
LAIIFICT
>FUSION-ENST00000588256.1:6543-ENST00000583609.5:119158|3337
MDQAKKICPHQCR
>FUSION-ENST00000588256.1:6543-ENST00000583609.5:119158|1872
HLCCHMEKVICSMK
>FUSION-ENST00000588256.1:6543-ENST00000583609.5:119158|3317
MSQEKDFHK
>FUSION-ENST00000578070.5:25799-ENST00000581225.5:6693|971
CRRSCEGIWR
>FUSION-ENST00000588256.1:6543-ENST00000583609.5:119158|3170
NSPLLVYLPFSSNR
>FUSION-ENST00000588256.1:6543-ENST00000583609.5:119158|1057
HFPHVDFWFYYEVR
>ENST00000355303.9|SNV-395-C-A|2
YSTLPAEDRSVHIINICAIEDIG
>FUSION-ENST00000578070.5:25799-ENST00000581225.5:6693|3
FRSCLDFVSYYLEPTQIYRFL
>FUSION-ENST00000588256.1:6543-ENST00000583609.5:119158|166
SGPIKYH
>FUSION-ENST00000588256.1:6543-ENST00000583609.5:119158|1197
LFLGLQSDQGKYGGGGKK
>ENST00000563328.4|INDEL-123393-A-AG|3
HRGLCWGWGAQRR
>FUSION-ENST00000588256.1:6543-ENST00000583609.5:119158|22
NILSHIHTYIFALDKRCAESSIYFK
>FUSION-ENST00000588256.1:6543-ENST00000583609.5:119158|3313
MRWLSLGSEA
>ENST00000476466.1|SNV-811-C-A|7
CVPYSLRPDRPGWR
>FUSION-ENST00000578070.5:25799-ENST00000581225.5:6693|1130
PPSPGLTLPLNCR
>FUSION-ENST00000588256.1:6543-ENST00000583609.5:119158|2952
MIKGINF
>FUSION-ENST00000578070.5:25799-ENST00000581225.5:6693|1474
MGRGPSGCQAGRSPGGAAVR
>FUSION-ENST00000588256.1:6543-ENST00000583609.5:119158|1678
DGFQTQR
>ENST00000367690.5|SNV-385541-G-C|16
YCRMANVAASSFLWKLHLR
>FUSION-ENST00000588256.1:6543-ENST00000583609.5:119158|1399
QHFGKQNK
>FUSION-ENST00000588256.1:6543-ENST00000583609.5:119158|2058
MWEGSFFFPSHMPFPLRTRA
>FUSION-ENST00000588256.1:6543-ENST00000583609.5:119158|1561
AEQGMLMLS
>FUSION-ENST00000578070.5:25799-ENST00000581225.5:6693|1278
MFSTADGFSHR
>FUSION-ENST00000588256.1:6543-ENST00000583609.5:119158|3551
DETIKCVYLLTFQTTS
>FUSION-ENST00000578070.5:25799-ENST00000581225.5:6693|117
NNPDCSLRNVIS
>FUSION-ENST00000588256.1:6543-ENST00000583609.5:119158|332
IFCIEYR
>FUSION-ENST00000588256.1:6543-ENST00000583609.5:119158|789
MIIIYLWGLTM
>FUSION-ENST00000588256.1:6543-ENST00000583609.5:119158|474
STWYMLHELR
>FUSION-ENST00000578070.5:25799-ENST00000581225.5:6693|1050
VPRWWRR
>ENST00000393597.6|SNV-16620-T-G|1
TIAVVLAGFALCFLPFHVTR
>FUSION-ENST00000588256.1:6543-ENST00000583609.5:119158|2220
THLSLHPSDGQNR
>ENST00000372213.8|SNV-15831-G-A|4
TACYGHFRR
>ENST00000331272.9|SNV-27346-C-G|1
LGECLHTIQTEDR
>FUSION-ENST00000588256.1:6543-ENST00000583609.5:119158|978
REIGQLLG
>FUSION-ENST00000588256.1:6543-ENST00000583609.5:119158|958
SRHLHPQITR
>ENST00000354452.8|SNV-430146-C-G|1
EDGVALRGR
>FUSION-ENST00000588256.1:6543-ENST00000583609.5:119158|1738
GSMINSGVLRK
>FUSION-ENST00000588256.1:6543-ENST00000583609.5:119158|3003
TFVVTHQSLVVGLPPEKRP
>ENST00000673384.1|SNV-62215-G-A|2
KTRDLVR
>ENST00000465301.2|SNV-93079-C-A|2
ALDSGAMSTPLMGAPASGNMSK
>FUSION-ENST00000588256.1:6543-ENST00000583609.5:119158|134
MVFLISKEK
>FUSION-ENST00000578070.5:25799-ENST00000581225.5:6693|1114
GVEVGGLCQDPDVRVRMFSMSSL
>FUSION-ENST00000578070.5:25799-ENST00000581225.5:6693|1507
CLGVSGGGACACARR
>FUSION-ENST00000578070.5:25799-ENST00000581225.5:6693|1104
EGFPEAGASQLQPGVGGGVWRRGK
>FUSION-ENST00000578070.5:25799-ENST00000581225.5:6693|1554
RDTLGRPQSGAGQVSVCGPR
>FUSION-ENST00000578070.5:25799-ENST00000581225.5:6693|727
LKWSSHLGLPKYWGCR
>FUSION-ENST00000588256.1:6543-ENST00000583609.5:119158|590
IASQKSQSLK
>FUSION-ENST00000578070.5:25799-ENST00000581225.5:6693|1061
MPSSGQSPLEGEQNK
>FUSION-ENST00000588256.1:6543-ENST00000583609.5:119158|1491
NNWNSKLK
>FUSION-ENST00000588256.1:6543-ENST00000583609.5:119158|645
MLVILKI
>FUSION-ENST00000578070.5:25799-ENST00000581225.5:6693|1415
MPNLLLKSRMK
>FUSION-ENST00000578070.5:25799-ENST00000581225.5:6693|47
LVRPVSNSRPQVICPPQPPK
>ENST00000222567.6|SNV-4212-G-A|2
ADFVIFCPEPGQK
>ENST00000489822.5|INDEL-14555-G-GG|5
MGGKILGK
>FUSION-ENST00000588256.1:6543-ENST00000583609.5:119158|1131
MEEESQAYRLR
>FUSION-ENST00000588256.1:6543-ENST00000583609.5:119158|1943
HQRGACSTVQRTQAR
>FUSION-ENST00000578070.5:25799-ENST00000581225.5:6693|822
WGLALLPRLK
>ENST00000467703.1|SNV-71102-C-A|4
KSQGQCSVRTQAGLK
>FUSION-ENST00000588256.1:6543-ENST00000583609.5:119158|2279
QECSVLR
>FUSION-ENST00000588256.1:6543-ENST00000583609.5:119158|1248
SMKLFYVQMFIAAFS
>FUSION-ENST00000588256.1:6543-ENST00000583609.5:119158|3573
MAVSFIRCNYLR
>FUSION-ENST00000578070.5:25799-ENST00000581225.5:6693|834
VKPHLYK
>FUSION-ENST00000578070.5:25799-ENST00000581225.5:6693|226
MTAGCDR
>ENST00000263635.8|SNV-261592-G-C|4
AGCGHFGDRLAPSQNVR
>FUSION-ENST00000578070.5:25799-ENST00000581225.5:6693|684
PVIPALWEAKAGGSLEAR
>ENST00000622241.1|MNV-8708-GG-G|8
ASPRSAVAR
>FUSION-ENST00000588256.1:6543-ENST00000583609.5:119158|33
VGNAGRHASICMLR
>FUSION-ENST00000578070.5:25799-ENST00000581225.5:6693|1452
LASTRLR
>FUSION-ENST00000588256.1:6543-ENST00000583609.5:119158|512
CSLKIMHK
>FUSION-ENST00000588256.1:6543-ENST00000583609.5:119158|1902
MLFHLPQCIRKPKPLDR
>FUSION-ENST00000588256.1:6543-ENST00000583609.5:119158|1148
MLRFDIC
>FUSION-ENST00000588256.1:6543-ENST00000583609.5:119158|2940
TTVPPPFPHFKHSISQRER
>FUSION-ENST00000588256.1:6543-ENST00000583609.5:119158|2164
NQEHMLKGMKIGK
>FUSION-ENST00000578070.5:25799-ENST00000581225.5:6693|692
EQWLTPVIPTLWEIK
>FUSION-ENST00000578070.5:25799-ENST00000581225.5:6693|1487
GAPLSGR
>ENST00000370419.6|SNV-210374-G-T|2
FSDGCGHLCSYCRTKFCAR
>ENST00000476466.1|SNV-811-C-A|23
MDAPDGLHHVVR
>FUSION-ENST00000588256.1:6543-ENST00000583609.5:119158|1605
VESLPGMKQAPSYERL
>FUSION-ENST00000578070.5:25799-ENST00000581225.5:6693|1259
GVCTAVLPSRTLPQIFAR
>FUSION-ENST00000588256.1:6543-ENST00000583609.5:119158|2586
SACSQPR
>FUSION-ENST00000578070.5:25799-ENST00000581225.5:6693|1427
MCAWGQEGEGFKMAAK
>FUSION-ENST00000578070.5:25799-ENST00000581225.5:6693|1033
TDIKQLSPSPVR
>ENST00000369441.7|INDEL-3661-A-AG|4
QYLRYVASAVFGVIGRPKR
>ENST00000313735.11|SNV-40500-G-C|1
LPGKPNVYVQDILRQQLASEVLR
>FUSION-ENST00000578070.5:25799-ENST00000581225.5:6693|1537
GAPHLSGRGVGGSPHLTPTGEGPGR
>FUSION-ENST00000588256.1:6543-ENST00000583609.5:119158|2063
CPRGQPSFS
>ENST00000491104.1|SNV-542186-G-A|2
AWMRKSPET
>FUSION-ENST00000588256.1:6543-ENST00000583609.5:119158|1279
TNTFIMKGKYLIQFYIK
>FUSION-ENST00000588256.1:6543-ENST00000583609.5:119158|1371
MALDSFAMLPR
>FUSION-ENST00000588256.1:6543-ENST00000583609.5:119158|3153
TGGMLVLSMS
>ENST00000393540.7|SNV-11557-C-T|2
SYHFEDSK
>FUSION-ENST00000588256.1:6543-ENST00000583609.5:119158|91
MNDGMGIYAFNK
>FUSION-ENST00000578070.5:25799-ENST00000581225.5:6693|554
AQGKAGDAGQR
>ENST00000565631.5|INDEL-53903-G-GA|5
TSWWMNPVSPGKAEPCSK
>FUSION-ENST00000588256.1:6543-ENST00000583609.5:119158|174
MDPSCYTFQDQVPRW
>FUSION-ENST00000588256.1:6543-ENST00000583609.5:119158|891
KAGQCQWFPGLIDGITLISGK
>FUSION-ENST00000578070.5:25799-ENST00000581225.5:6693|1313
VPCVLVFVFCR
>ENST00000220809.9|SNV-28640-A-G|2
LEEAHVRLYPSSR
>FUSION-ENST00000588256.1:6543-ENST00000583609.5:119158|1926
TLFMGTGIR
>FUSION-ENST00000578070.5:25799-ENST00000581225.5:6693|1077
TFARAVPSAQNALSTGT
>ENST00000623181.1|SNV-1217-G-A|8
MVQLNMPNIWSANVWGQGTEKALKR
>FUSION-ENST00000290650.9:76170-ENST00000220420.10:31091|3
NLPENDPSR
>FUSION-ENST00000588256.1:6543-ENST00000583609.5:119158|1065
MGGDIGRLGDLEANRCR
>FUSION-ENST00000588256.1:6543-ENST00000583609.5:119158|2554
TTTLEETLECAYTNGQAIFRASAAM
>FUSION-ENST00000588256.1:6543-ENST00000583609.5:119158|3248
TNVLSFMRIHVK
>FUSION-ENST00000588256.1:6543-ENST00000583609.5:119158|2563
MSEPGRLHWTLNLL
>FUSION-ENST00000588256.1:6543-ENST00000583609.5:119158|1997
AVADGIQPR
>FUSION-ENST00000588256.1:6543-ENST00000583609.5:119158|3318
LCYTLCIYLICYILLK
>FUSION-ENST00000588256.1:6543-ENST00000583609.5:119158|238
MWQPEANR
>FUSION-ENST00000578070.5:25799-ENST00000581225.5:6693|661
MCVNLSCCTAAL
>FUSION-ENST00000588256.1:6543-ENST00000583609.5:119158|2956
MNLVMKK
>ENST00000282344.11|SNV-66051-A-G|2
EFITRLR
>FUSION-ENST00000578070.5:25799-ENST00000581225.5:6693|1120
QGDPASVPSARALASR
>FUSION-ENST00000588256.1:6543-ENST00000583609.5:119158|2082
MAPFGER
>ENST00000404621.5|SNV-205464-G-A|1
ETEKPVFFPAFAAEAQK
>FUSION-ENST00000588256.1:6543-ENST00000583609.5:119158|140
ASHLHVTK
>FUSION-ENST00000588256.1:6543-ENST00000583609.5:119158|2986
LLVKEHI
>FUSION-ENST00000588256.1:6543-ENST00000583609.5:119158|3114
FWDFWICP
>FUSION-ENST00000578070.5:25799-ENST00000581225.5:6693|515
TKSCLYKK
>FUSION-ENST00000578070.5:25799-ENST00000581225.5:6693|1183
TFLDHPVENCNSR
>FUSION-ENST00000588256.1:6543-ENST00000583609.5:119158|350
ILTVEHLYSRRR
>FUSION-ENST00000588256.1:6543-ENST00000583609.5:119158|674
SYSLFSCDC
>FUSION-ENST00000578070.5:25799-ENST00000581225.5:6693|696
HSSLGDRARLR
>FUSION-ENST00000588256.1:6543-ENST00000583609.5:119158|1863
ARGGKIR
>FUSION-ENST00000588256.1:6543-ENST00000583609.5:119158|2352
MWKILATCYGLNCFHQNIG
>FUSION-ENST00000588256.1:6543-ENST00000583609.5:119158|1349
YHLVVLNVSRK
>ENST00000263054.10|SNV-379-C-T|1
GEGVSRSPRGVLR
>FUSION-ENST00000578070.5:25799-ENST00000581225.5:6693|206
MWTVGWQK
>ENST00000418937.6|SNV-11112-C-T|4
GIADVPEWFKGSWLNYAENLLRHK
>FUSION-ENST00000578070.5:25799-ENST00000581225.5:6693|1068
MAHLLKTSAKMSLFR
>ENST00000602727.1|SNV-1200-G-T|3
SVLVAPQGLERVPGIFISR
>ENST00000571657.5|SNV-5473-A-G|1
DSPVLLADLPDLQDP
>FUSION-ENST00000578070.5:25799-ENST00000581225.5:6693|1552
DTLGRPQSGAGQVSVCGPR
>FUSION-ENST00000588256.1:6543-ENST00000583609.5:119158|1616
MSGFHCSSCQS
>ENST00000268489.10|INDEL-1103356-C-CC|14
GKGEPPACPQEGER
>FUSION-ENST00000588256.1:6543-ENST00000583609.5:119158|1720
MSQNPTLSL
>FUSION-ENST00000588256.1:6543-ENST00000583609.5:119158|3210
MYFYCLLYILFLNFYR
>FUSION-ENST00000588256.1:6543-ENST00000583609.5:119158|2287
YSCTVNEQNLGKLGGR
>FUSION-ENST00000588256.1:6543-ENST00000583609.5:119158|3390
VCFKISIFNWLLLVY
>FUSION-ENST00000588256.1:6543-ENST00000583609.5:119158|2663
GQMLASHMVGGIK
>FUSION-ENST00000588256.1:6543-ENST00000583609.5:119158|1120
VGRGDNGGFGAGRIK
>ENST00000557920.1|SNV-293-A-G|3
LNESEEDCGQDR
>ENST00000295453.8|MNV-516-CTT-C|7
LGPETPGHGPLPVRGSVQDIQCR
>FUSION-ENST00000578070.5:25799-ENST00000581225.5:6693|67
VLTICVLMSRPQGSQVSLR
>FUSION-ENST00000588256.1:6543-ENST00000583609.5:119158|678
MNEEIEA
>FUSION-ENST00000578070.5:25799-ENST00000581225.5:6693|404
LQSAEIVPLHSSLVTE
>FUSION-ENST00000588256.1:6543-ENST00000583609.5:119158|3459
SLHGHIFSFPFGKYLGMGIVR
>FUSION-ENST00000578070.5:25799-ENST00000581225.5:6693|1079
MAPTSLESQSPP
>FUSION-ENST00000588256.1:6543-ENST00000583609.5:119158|2409
MSCSPTSKQYKVGLVTYPQ
>ENST00000612273.1|SNV-15692-G-A|2
GYRGNEGPPGSEGAR
>FUSION-ENST00000588256.1:6543-ENST00000583609.5:119158|1219
MNLGLILINRY
>FUSION-ENST00000588256.1:6543-ENST00000583609.5:119158|3129
MGSGLLCIFFFK
>FUSION-ENST00000588256.1:6543-ENST00000583609.5:119158|3115
IFSFPFLCSIFIQPLLFK
>FUSION-ENST00000617928.5:77358-ENST00000560397.5:12828|1
LPWIHANFGSFPPH
>FUSION-ENST00000588256.1:6543-ENST00000583609.5:119158|2861
APKLELSPGVFLASPR
>ENST00000602727.1|SNV-1200-G-T|4
MSVLVAPQGLERVPGIFISR
>FUSION-ENST00000588256.1:6543-ENST00000583609.5:119158|1181
KRSYLTWER
>FUSION-ENST00000578070.5:25799-ENST00000581225.5:6693|1048
QQEPAQPAMVLCPQSPSMVEK
>FUSION-ENST00000578070.5:25799-ENST00000581225.5:6693|482
METESRL
>ENST00000393227.6|SNV-27102-C-T|4
HRSKSWDR
>FUSION-ENST00000588256.1:6543-ENST00000583609.5:119158|1598
GSGNLLGVLEIMRRQV
>FUSION-ENST00000588256.1:6543-ENST00000583609.5:119158|725
MLSYMAKGTLQM
>FUSION-ENST00000578070.5:25799-ENST00000581225.5:6693|752
VTWSSVHVCVQVSPLYK
>ENST00000398015.8|SNV-535243-C-A|2
SPFPPQHVSVNITTNK
>FUSION-ENST00000588256.1:6543-ENST00000583609.5:119158|355
MYKILTVEHLYSRR
>FUSION-ENST00000588256.1:6543-ENST00000583609.5:119158|561
KQTFPFLYQSSVGHTQR
>FUSION-ENST00000588256.1:6543-ENST00000583609.5:119158|1016
MMVESTVK
>FUSION-ENST00000578070.5:25799-ENST00000581225.5:6693|424
ALLSLPEPCR
>FUSION-ENST00000578070.5:25799-ENST00000581225.5:6693|227
GQAGMTAGCDRAGVPMLEGPPQR
>FUSION-ENST00000588256.1:6543-ENST00000583609.5:119158|3466
EFLYPAR
>FUSION-ENST00000578070.5:25799-ENST00000581225.5:6693|671
QTLSQRK
>ENST00000370893.1|SNV-37969-A-G|2
EKELTELRNVFG
>FUSION-ENST00000588256.1:6543-ENST00000583609.5:119158|2788
FIWGKRGK
>FUSION-ENST00000578070.5:25799-ENST00000581225.5:6693|31
MFGFCFLLPRANTDL
>FUSION-ENST00000588256.1:6543-ENST00000583609.5:119158|2002
MRCPVNK
>FUSION-ENST00000578070.5:25799-ENST00000581225.5:6693|269
ASSSNPSTLGC
>ENST00000558252.5|SNV-54335-T-G|1
LHWNCHSIQQ
>FUSION-ENST00000578070.5:25799-ENST00000581225.5:6693|763
VRPGSPR
>FUSION-ENST00000578070.5:25799-ENST00000581225.5:6693|351
MSSHRCGGR
>FUSION-ENST00000588256.1:6543-ENST00000583609.5:119158|2487
VLSLQGSWGQK
>FUSION-ENST00000588256.1:6543-ENST00000583609.5:119158|1482
PPHSDILLLNK
>FUSION-ENST00000578070.5:25799-ENST00000581225.5:6693|680
MGWMRLWTK
>FUSION-ENST00000578070.5:25799-ENST00000581225.5:6693|1188
TPPSGFWE
>FUSION-ENST00000578070.5:25799-ENST00000581225.5:6693|1002
ESRIRNCV
>FUSION-ENST00000588256.1:6543-ENST00000583609.5:119158|1211
MKTCLLLAV
>FUSION-ENST00000588256.1:6543-ENST00000583609.5:119158|234
MWQPEANRCLAHAVWLSTRLCIR
>ENST00000357086.10|SNV-273366-G-A|1
TKEPTTQITEEVRDQLLEASAATR
>ENST00000428074.5|SNV-57984-A-G|4
GFNVVSAWALQLGPKDASRR
>FUSION-ENST00000578070.5:25799-ENST00000581225.5:6693|470
MEFLFGVIKKFWR
>ENST00000518156.3|INDEL-2091-C-CA|1
GDDTDQQKNYSD
>FUSION-ENST00000588256.1:6543-ENST00000583609.5:119158|149
MLYTGRAGKSPPDK
>FUSION-ENST00000588256.1:6543-ENST00000583609.5:119158|2534
FWVVMGCITESGKLPVN
>ENST00000351008.4|INDEL-215860-A-AA|6
FLEKNIK
>FUSION-ENST00000578070.5:25799-ENST00000581225.5:6693|43
STTASLEFCSVTITILERLK
>ENST00000478325.1|SNV-110159-G-A|11
TGLSPWGIGGRLSLRQFMFTYR
>FUSION-ENST00000588256.1:6543-ENST00000583609.5:119158|71
IVERIERK
>FUSION-ENST00000588256.1:6543-ENST00000583609.5:119158|1707
VTEAVRLAQLPNVLSI
>ENST00000328300.11|SNV-180464-C-G|2
GDPGPRGLDVPGPPGER
>FUSION-ENST00000588256.1:6543-ENST00000583609.5:119158|2540
IYCALLGR
>FUSION-ENST00000588256.1:6543-ENST00000583609.5:119158|2598
HWNVPIPMAKPFSGHLQPCR
>FUSION-ENST00000588256.1:6543-ENST00000583609.5:119158|878
MPLARHDGSYL
>FUSION-ENST00000588256.1:6543-ENST00000583609.5:119158|3524
MCVPPQPATFCILSR
>FUSION-ENST00000588256.1:6543-ENST00000583609.5:119158|2483
HRTAVIQSKHQ
>ENST00000341594.9|SNV-166151-G-T|1
SCIIKYGRR
>ENST00000618777.4|INDEL-52495-G-GC|5
ELVAGPHLCQINTNGCQIDLGER
>FUSION-ENST00000588256.1:6543-ENST00000583609.5:119158|2512
MCLIFTGSGDLSANTI
>FUSION-ENST00000588256.1:6543-ENST00000583609.5:119158|2491
NGPRSSLCSFLER
>ENST00000355151.9|INDEL-321-T-TG|7
APYRAPR
>ENST00000602727.1|SNV-1200-G-T|1
SVLVAPQGLERVPGIFISRLVR
>FUSION-ENST00000578070.5:25799-ENST00000581225.5:6693|909
GRRGVDSEVGK
>FUSION-ENST00000588256.1:6543-ENST00000583609.5:119158|2709
GVAGGFQK
>FUSION-ENST00000578070.5:25799-ENST00000581225.5:6693|60
MSRPQGSQVSLRARSGHK
>FUSION-ENST00000588256.1:6543-ENST00000583609.5:119158|3308
MSILVCSFIFLVMSFFG
>FUSION-ENST00000578070.5:25799-ENST00000581225.5:6693|192
HGVRELTGPITR
>FUSION-ENST00000588256.1:6543-ENST00000583609.5:119158|2042
LHKMVTSVLCR
>FUSION-ENST00000578070.5:25799-ENST00000581225.5:6693|1098
FHNCTWR
>ENST00000476466.1|SNV-811-C-A|19
MDAPDGLHHVVRGLRR
>ENST00000261854.10|SNV-17541-G-C|3
SEFPHVK
>FUSION-ENST00000578070.5:25799-ENST00000581225.5:6693|1140
IISNPHSHPGMLSFPSSPVERQN
>ENST00000372715.6|SNV-164-C-T|1
SGPLQDETLGVASVPSQWRAVQGIR
>FUSION-ENST00000578070.5:25799-ENST00000581225.5:6693|41
STTASLEFCSVTITILERLKK
>ENST00000533342.6|SNV-34084-T-C|3
GDLGTLK
>FUSION-ENST00000578070.5:25799-ENST00000581225.5:6693|1479
LGEGVVFLWEAVARGMGR
>FUSION-ENST00000578070.5:25799-ENST00000581225.5:6693|720
MLLMLVSNSK
>FUSION-ENST00000588256.1:6543-ENST00000583609.5:119158|3292
MENYSQR
>ENST00000476466.1|SNV-811-C-A|15
GLGQRVALPLPVLQER
>FUSION-ENST00000578070.5:25799-ENST00000581225.5:6693|819
EAVRAGTWR
>FUSION-ENST00000588256.1:6543-ENST00000583609.5:119158|546
MRNLHSGESTYVPQSRFK
>FUSION-ENST00000588256.1:6543-ENST00000583609.5:119158|3207
MYIIFFVFIFR
>FUSION-ENST00000588256.1:6543-ENST00000583609.5:119158|2471
ENYSAACFFLLFPRAPWR
>ENST00000485675.1|INDEL-2782-G-GG|2
MHFFFQAFSGGYYRGGV
>FUSION-ENST00000588256.1:6543-ENST00000583609.5:119158|1884
DWVSPCWQAWSRTSDLR
>FUSION-ENST00000588256.1:6543-ENST00000583609.5:119158|2884
EMVNCHGTLVGMSYGKLLLPCPCFS
>ENST00000469223.5|SNV-4098-G-A|4
KALSGSMPSK
>FUSION-ENST00000578070.5:25799-ENST00000581225.5:6693|221
AGVPMLEGPPQRMCVSGQHSGSRL
>ENST00000264977.8|SNV-35836-G-A|1
LVVSTVNHYSSVVIDQR
>FUSION-ENST00000588256.1:6543-ENST00000583609.5:119158|1578
MPLFLVPLC
>FUSION-ENST00000588256.1:6543-ENST00000583609.5:119158|1361
DLTELVGAAY
>FUSION-ENST00000588256.1:6543-ENST00000583609.5:119158|1111
MVSLLYK
>FUSION-ENST00000588256.1:6543-ENST00000583609.5:119158|1950
LGIIPLSSSDTSLWFQPEKIICF
>FUSION-ENST00000295888.8:129463-ENST00000449007.1:43372|3
GLLQKVFVQICPPHYKWDSLAS
>ENST00000417368.7|INDEL-66390-C-CC|2
TVGLPTRHGSQNVA
>FUSION-ENST00000588256.1:6543-ENST00000583609.5:119158|2860
APKLELSPGVFLASPRK
>FUSION-ENST00000578070.5:25799-ENST00000581225.5:6693|1463
GCSQAAPSLR
>ENST00000367690.5|SNV-385541-G-C|4
LAPPGRCLPIRLLR
>FUSION-ENST00000588256.1:6543-ENST00000583609.5:119158|2550
MAKPHLY
>FUSION-ENST00000578070.5:25799-ENST00000581225.5:6693|1275
FSTADGFSHRL
>FUSION-ENST00000578070.5:25799-ENST00000581225.5:6693|1383
AGSDRTR
>FUSION-ENST00000588256.1:6543-ENST00000583609.5:119158|1744
ISIYSYGKF
>FUSION-ENST00000588256.1:6543-ENST00000583609.5:119158|1937
MAAKYSHR
>FUSION-ENST00000377387.5:2289-ENST00000545464.5:13720|17
LEVDAIVNAVDGCIHR
>FUSION-ENST00000588256.1:6543-ENST00000583609.5:119158|2307
MQGRIHPCKFQR
>FUSION-ENST00000578070.5:25799-ENST00000581225.5:6693|1004
ALWRESR
>FUSION-ENST00000578070.5:25799-ENST00000581225.5:6693|760
MVRPGSPRGHPPPAKLR
>FUSION-ENST00000588256.1:6543-ENST00000583609.5:119158|2767
SSRHIHCISGK
>ENST00000576917.5|SNV-11837-C-G|1
CGTTPSTTSCAWPRRSTQCC
>ENST00000417172.5|SNV-215735-G-A|2
STKPTKPAASDLPVPAEGVR
>FUSION-ENST00000588256.1:6543-ENST00000583609.5:119158|2981
MYILTAWRTLQNADSASEGLE
>ENST00000464384.2|INDEL-92779-C-CA|1
DDVSHNQKCSCRG
>FUSION-ENST00000588256.1:6543-ENST00000583609.5:119158|1050
MNKTYLFNLFIFLSSNSSLR
>FUSION-ENST00000588256.1:6543-ENST00000583609.5:119158|3021
ITSFHPNI
>ENST00000327532.7|SNV-48187-C-A|3
VSLQPQK
>FUSION-ENST00000588256.1:6543-ENST00000583609.5:119158|1143
MDGLEVYIESK
>FUSION-ENST00000588256.1:6543-ENST00000583609.5:119158|1260
TPSQRQQSR
>FUSION-ENST00000588256.1:6543-ENST00000583609.5:119158|2818
LPWHTGGHVLWKATSALSLF
>FUSION-ENST00000578070.5:25799-ENST00000581225.5:6693|483
SMETESRL
>FUSION-ENST00000578070.5:25799-ENST00000581225.5:6693|1027
QLSPSPVRGAKHR
>ENST00000226207.6|MNV-13707-AA-A|5
LKLTAWLMQR
>ENST00000299164.3|SNV-869-G-A|3
VTGNAALTLHNFCAWQK
>FUSION-ENST00000588256.1:6543-ENST00000583609.5:119158|2747
HFLCRLR
>FUSION-ENST00000588256.1:6543-ENST00000583609.5:119158|1270
YLIQFYIKQSEADLR
>FUSION-ENST00000588256.1:6543-ENST00000583609.5:119158|3197
MFSVFFVFSFEMLLKQSHLVS
>FUSION-ENST00000578070.5:25799-ENST00000581225.5:6693|693
GREQWLTPVIPTLWEIKAGR
>ENST00000459897.1|SNV-606943-C-T|3
HCHGSGLPRGLFYLHHLQQQALR
>ENST00000367690.5|SNV-385541-G-C|12
LHLRRAPGCMR
>FUSION-ENST00000578070.5:25799-ENST00000581225.5:6693|99
LKTLQIYPPILWICK
>FUSION-ENST00000295888.8:129463-ENST00000449007.1:43372|1
VFVQICPPHYKWDSLAS
>ENST00000180173.10|SNV-113325-G-C|5
LEKIQNVQLNCTK
>FUSION-ENST00000578070.5:25799-ENST00000581225.5:6693|4
FRSCLDFVSYYLEPTQIYR
>ENST00000254719.10|SNV-54127-C-A|6
LRGWFDAEGK
>ENST00000484174.5|SNV-63428-C-A|3
MTNTVVRTTLRNELSQ
>FUSION-ENST00000588256.1:6543-ENST00000583609.5:119158|2816
MTMKERK
>FUSION-ENST00000578070.5:25799-ENST00000581225.5:6693|1015
GPVFCESGYERYECRPLGRALWR
>FUSION-ENST00000578070.5:25799-ENST00000581225.5:6693|1159
KKHSQTHTHS
>FUSION-ENST00000588256.1:6543-ENST00000583609.5:119158|3468
MFVFKEFLYPARN
>FUSION-ENST00000578070.5:25799-ENST00000581225.5:6693|160
SGGGGCGGGGSYSASSSSAALPVK
>ENST00000371126.3|SNV-1335-G-A|3
SLSFYRHIITVGTGQGSLLFYDIR
>FUSION-ENST00000578070.5:25799-ENST00000581225.5:6693|947
MIQTLAFGRVR
>FUSION-ENST00000588256.1:6543-ENST00000583609.5:119158|1648
MFYLLFYIMVILR
>FUSION-ENST00000588256.1:6543-ENST00000583609.5:119158|8
AYHTYYLALYRKSLLSPALDTDSK
>ENST00000370225.4|SNV-43397-G-A|4
GPRESQADDMANFNWRDIFNITDR
>FUSION-ENST00000578070.5:25799-ENST00000581225.5:6693|988
TLLPQPPK
>FUSION-ENST00000578070.5:25799-ENST00000581225.5:6693|186
VLVFSREMVMGALMRNSR
>FUSION-ENST00000578070.5:25799-ENST00000581225.5:6693|172
MRNSRLDIR
>FUSION-ENST00000588256.1:6543-ENST00000583609.5:119158|1589
HLGMGHLSFSHCEPVK
>FUSION-ENST00000588256.1:6543-ENST00000583609.5:119158|1669
MENFDAR
>FUSION-ENST00000578070.5:25799-ENST00000581225.5:6693|1486
GAPLSGRGGAAR
>FUSION-ENST00000588256.1:6543-ENST00000583609.5:119158|1012
VESTVKVEQVEW
>ENST00000295453.8|MNV-516-CTT-C|9
DKLGPETPGHGPLPVRGSVQDIQCR
>FUSION-ENST00000588256.1:6543-ENST00000583609.5:119158|2085
EAFFSLVICPFLLEPEPKER
>FUSION-ENST00000578070.5:25799-ENST00000581225.5:6693|565
IRPPLPPKVLGLQA
>FUSION-ENST00000578070.5:25799-ENST00000581225.5:6693|124
LVLVFFHAFRTLEIQGFR
>ENST00000482369.1|SNV-57984-A-G|7
VYICSNNIQARQQVIELARQL
>ENST00000226207.6|MNV-13707-AA-A|2
LTAWLMQRK
>FUSION-ENST00000588256.1:6543-ENST00000583609.5:119158|222
VLLDCCLPSTQ
>ENST00000570355.1|INDEL-17213-G-GC|8
MYPAGATGAQAAPQAQARTHR
>FUSION-ENST00000588256.1:6543-ENST00000583609.5:119158|1628
VIPDFYTRPQP
>FUSION-ENST00000588256.1:6543-ENST00000583609.5:119158|3259
LLTSTFNSR
>FUSION-ENST00000588256.1:6543-ENST00000583609.5:119158|3484
MEDVAAESFL
>FUSION-ENST00000588256.1:6543-ENST00000583609.5:119158|986
FYFLRLGFWAHLLR
>ENST00000268489.10|INDEL-1103356-C-CC|3
QRPCQRIPQTRR
>FUSION-ENST00000588256.1:6543-ENST00000583609.5:119158|1852
MDVGRKK
>FUSION-ENST00000588256.1:6543-ENST00000583609.5:119158|3180
MAKTSSLNSP
>FUSION-ENST00000588256.1:6543-ENST00000583609.5:119158|2607
AKEKGPV
>ENST00000495447.5|SNV-24282-G-C|2
VAWAVDPNPAIK
>ENST00000380840.6|SNV-5844-T-G|1
AQQTWEECSTLFGEYYCDICHLFDK
>FUSION-ENST00000588256.1:6543-ENST00000583609.5:119158|976
VCAPLGKLLNFFK
>FUSION-ENST00000588256.1:6543-ENST00000583609.5:119158|2704
THSSLDHLTK
>FUSION-ENST00000588256.1:6543-ENST00000583609.5:119158|1099
HDMQKILLCR
>FUSION-ENST00000588256.1:6543-ENST00000583609.5:119158|1548
MPNTKASEGIAK
>FUSION-ENST00000588256.1:6543-ENST00000583609.5:119158|1314
MYKCLLLHFHNSQR
>ENST00000591563.5|SNV-4697-C-T|7
SRGCPSGPDTPPPAPLR
>FUSION-ENST00000578070.5:25799-ENST00000581225.5:6693|332
EDRMGLGELGGTSSPTASGL
>FUSION-ENST00000578070.5:25799-ENST00000581225.5:6693|738
PHLQLSSLPSLVTPL
>FUSION-ENST00000588256.1:6543-ENST00000583609.5:119158|1039
QKCAEWTLEER
>FUSION-ENST00000578070.5:25799-ENST00000581225.5:6693|1234
IALPPRQK
>FUSION-ENST00000578070.5:25799-ENST00000581225.5:6693|563
VTIINNSRPGVVAHTYNR
>FUSION-ENST00000578070.5:25799-ENST00000581225.5:6693|8
MVSVDIFLTSK
>FUSION-ENST00000578070.5:25799-ENST00000581225.5:6693|1384
MAGSDRTR
>FUSION-ENST00000578070.5:25799-ENST00000581225.5:6693|1227
MSVTPPAPQL
>FUSION-ENST00000588256.1:6543-ENST00000583609.5:119158|3558
HFFELWHFYCLYK
>ENST00000371929.7|INDEL-41215-G-GC|3
LLPRAPGKLSAVQCLWQAAP
>ENST00000498681.5|SNV-4068-G-A|7
MAQAGSPSTK
>FUSION-ENST00000578070.5:25799-ENST00000581225.5:6693|1503
APAPGPR
>FUSION-ENST00000588256.1:6543-ENST00000583609.5:119158|3346
MCICVFCCKWVLNFTKVFLHLLR
>ENST00000312916.12|SNV-10377-C-G|2
VDLQAYPTSSTKQSK
>FUSION-ENST00000588256.1:6543-ENST00000583609.5:119158|1342
MESPSLAQARVQRR
>FUSION-ENST00000588256.1:6543-ENST00000583609.5:119158|2132
HCFIIYTGGRYPIPLFGFTTRLHSF
>ENST00000446828.5|SNV-190185-C-G|1
HSDFAAILK
>FUSION-ENST00000578070.5:25799-ENST00000581225.5:6693|973
MFEERPKGRCR
>FUSION-ENST00000578070.5:25799-ENST00000581225.5:6693|406
RRLQSAEIVPLHSSLVTE
>FUSION-ENST00000588256.1:6543-ENST00000583609.5:119158|2065
MPASCSL
>FUSION-ENST00000588256.1:6543-ENST00000583609.5:119158|904
MIRSINSYTYCK
>ENST00000464873.5|SNV-49116-A-C|3
TISHVIIGLKPAK
>FUSION-ENST00000578070.5:25799-ENST00000581225.5:6693|792
FLLCIRASVVGLGPTLMTSF
>FUSION-ENST00000588256.1:6543-ENST00000583609.5:119158|163
MVTKGGGKK
>FUSION-ENST00000588256.1:6543-ENST00000583609.5:119158|1967
GNTSVELVAPCKEHR
>FUSION-ENST00000588256.1:6543-ENST00000583609.5:119158|337
MFQIITVAFLHKGGSDYGR
>FUSION-ENST00000588256.1:6543-ENST00000583609.5:119158|720
GTGERNR
>FUSION-ENST00000588256.1:6543-ENST00000583609.5:119158|3538
MRHPIPAVK
>FUSION-ENST00000578070.5:25799-ENST00000581225.5:6693|1362
WSIVFALHPLLPPWR
>FUSION-ENST00000588256.1:6543-ENST00000583609.5:119158|2338
KDSPLQVSEAAPPC
>ENST00000476466.1|SNV-811-C-A|2
DLAGPVHEGRQHQCLEHLSPVQR
>FUSION-ENST00000588256.1:6543-ENST00000583609.5:119158|2181
MLWRKVFPIPTAVDLNC
>FUSION-ENST00000578070.5:25799-ENST00000581225.5:6693|14
MSHRNSRTNIK
>ENST00000263054.10|SNV-379-C-T|4
AERGEGVSR
>FUSION-ENST00000588256.1:6543-ENST00000583609.5:119158|240
MEWEYMHLIN
>FUSION-ENST00000588256.1:6543-ENST00000583609.5:119158|993
QEVPVGQIWGTER
>FUSION-ENST00000588256.1:6543-ENST00000583609.5:119158|1736
MINSGVLR
>FUSION-ENST00000588256.1:6543-ENST00000583609.5:119158|424
TSRPWLK
>FUSION-ENST00000578070.5:25799-ENST00000581225.5:6693|1397
MKNHLEFGKGN
>FUSION-ENST00000578070.5:25799-ENST00000581225.5:6693|603
LRLQGGNPHGWR
>FUSION-ENST00000588256.1:6543-ENST00000583609.5:119158|311
PILQKLCK
>ENST00000651217.1|INDEL-471692-A-AGG|MNV-471695-TC-T|1
AGLFGKNTI
>ENST00000566536.5|INDEL-70621-T-TC|2
SWSCTVTCCWLR
>FUSION-ENST00000588256.1:6543-ENST00000583609.5:119158|625
GKTLIQGTFI
>ENST00000460376.5|INDEL-66390-C-CC|9
MAKTVGLPTRHGSQNVA
>FUSION-ENST00000588256.1:6543-ENST00000583609.5:119158|3174
MFQTYRISYK
>FUSION-ENST00000588256.1:6543-ENST00000583609.5:119158|2623
VEPSSMRPKISLIR
>FUSION-ENST00000588256.1:6543-ENST00000583609.5:119158|2722
MVSEGLK
>FUSION-ENST00000578070.5:25799-ENST00000581225.5:6693|516
MTKSCLYKK
>FUSION-ENST00000588256.1:6543-ENST00000583609.5:119158|956
HLHPQITR
>ENST00000311936.8|SNV-5587-G-A|3
MTEYKLVVVGADGVGK
>FUSION-ENST00000588256.1:6543-ENST00000583609.5:119158|1476
MKNVAKMSPLTPPFQHHAANPS
>ENST00000329138.9|INDEL-17213-G-GC|15
GPATAGTGAAGTGQR
>ENST00000560060.5|SNV-77665-G-T|3
TSGDLYLHTGLSVDRPCARAV
>FUSION-ENST00000578070.5:25799-ENST00000581225.5:6693|1200
RVLWPVLFSLLFSPLKM
>FUSION-ENST00000578070.5:25799-ENST00000581225.5:6693|1202
RRVLWPVLFSLLFSPLK
>FUSION-ENST00000578070.5:25799-ENST00000581225.5:6693|614
RPMSASLGRTPLSLR
>FUSION-ENST00000588256.1:6543-ENST00000583609.5:119158|3456
YLGMGIVRSR
>ENST00000261721.9|SNV-37107-G-T|5
FQQVESRWGYSGTSYR
>FUSION-ENST00000588256.1:6543-ENST00000583609.5:119158|1592
GVITYNVFSFSP
>FUSION-ENST00000578070.5:25799-ENST00000581225.5:6693|1239
VHSSLGDKAGS
>ENST00000399246.3|SNV-7347-G-T|3
VYVELQDLVMDEK
>ENST00000287908.7|SNV-57984-A-G|1
VYICSNNIQARQQVIELAR
>FUSION-ENST00000578070.5:25799-ENST00000581225.5:6693|590
THHSTLSFVFVFVLRR
>FUSION-ENST00000588256.1:6543-ENST00000583609.5:119158|2841
EQGYPVGSAPR
>FUSION-ENST00000588256.1:6543-ENST00000583609.5:119158|2104
RHENWQVW
>FUSION-ENST00000588256.1:6543-ENST00000583609.5:119158|2969
MIIACGVDVFPCGVSVSNGHLALR
>ENST00000560131.1|SNV-21488-C-T|2
GAGPCSQRYDFHISFFASLLPR
>FUSION-ENST00000578070.5:25799-ENST00000581225.5:6693|983
MSHCTQLQGDL
>FUSION-ENST00000588256.1:6543-ENST00000583609.5:119158|1789
RSRPSWLTW
>FUSION-ENST00000588256.1:6543-ENST00000583609.5:119158|107
MNFGKTQTFSP
>FUSION-ENST00000578070.5:25799-ENST00000581225.5:6693|362
MAQSSLTATSTSRVQPILVPQPPE
>FUSION-ENST00000578070.5:25799-ENST00000581225.5:6693|900
MYLGPLWARALSLR
>FUSION-ENST00000578070.5:25799-ENST00000581225.5:6693|1238
MPRPKIALPPR
>FUSION-ENST00000578070.5:25799-ENST00000581225.5:6693|809
LFGLGLGGVRHCPRHLR
>ENST00000371929.7|INDEL-41215-G-GC|1
LSAVQCLWQAAP
>FUSION-ENST00000588256.1:6543-ENST00000583609.5:119158|3294
MVHHGTFWPL
>FUSION-ENST00000588256.1:6543-ENST00000583609.5:119158|221
MCTKMNVQNSNSR
>FUSION-ENST00000588256.1:6543-ENST00000583609.5:119158|328
GGSDYGRV
>ENST00000381989.4|SNV-60366-G-A|5
RSRPHTRLFACSIGSTANR
>FUSION-ENST00000588256.1:6543-ENST00000583609.5:119158|259
MCAQACICVHSKVMLK
>FUSION-ENST00000578070.5:25799-ENST00000581225.5:6693|1107
MFSMSSL
>FUSION-ENST00000588256.1:6543-ENST00000583609.5:119158|846
MLIKKSICPPVVVPYCV
>FUSION-ENST00000588256.1:6543-ENST00000583609.5:119158|906
YMIRSINSYTYCK
>FUSION-ENST00000578070.5:25799-ENST00000581225.5:6693|454
MVAPCTDVGACIGLVGLK
>FUSION-ENST00000588256.1:6543-ENST00000583609.5:119158|3295
GLFGHCNHMSQFP
>FUSION-ENST00000588256.1:6543-ENST00000583609.5:119158|665
MALTQVQRR
>ENST00000570355.1|INDEL-17213-G-GC|7
YPAGATGAQAAPQAQARTHR
>ENST00000372213.8|SNV-15831-G-A|8
DLDLKKPIYQKTACYGHFR
>FUSION-ENST00000588256.1:6543-ENST00000583609.5:119158|1785
MKLLLSLR
>ENST00000381989.4|SNV-60366-G-A|2
LFACSIGSTANR
>ENST00000407572.6|SNV-7103-C-A|4
MASSDVKTKSVSHAK
>ENST00000467703.1|SNV-71102-C-A|8
LLSSVTAELPEEKPRPVFG
>FUSION-ENST00000578070.5:25799-ENST00000581225.5:6693|1405
PFRTDLPINYR
>ENST00000272427.11|SNV-310958-C-G|1
GKQARLVLQPPSNMHETLDGYR
>FUSION-ENST00000588256.1:6543-ENST00000583609.5:119158|1552
MLTLGCLAMPNTK
>FUSION-ENST00000588256.1:6543-ENST00000583609.5:119158|2720
VSEGLKK
>FUSION-ENST00000588256.1:6543-ENST00000583609.5:119158|1655
ITAREEISRLPK
>FUSION-ENST00000588256.1:6543-ENST00000583609.5:119158|2914
MQIKGQMQK
>FUSION-ENST00000578070.5:25799-ENST00000581225.5:6693|334
SQHAGILLGGWNWNVECFRNRR
>ENST00000331272.9|SNV-27346-C-G|2
VWPLASGRLGECLHTIQTEDR
>FUSION-ENST00000578070.5:25799-ENST00000581225.5:6693|440
MGPVLAQR
>FUSION-ENST00000588256.1:6543-ENST00000583609.5:119158|2729
MSVLLRSGSLEVMVSEGLKK
>FUSION-ENST00000588256.1:6543-ENST00000583609.5:119158|1533
MTIRDNKYK
>FUSION-ENST00000588256.1:6543-ENST00000583609.5:119158|2231
MSHRTQPCCLIFFFF
>FUSION-ENST00000588256.1:6543-ENST00000583609.5:119158|2664
GCLVAASQKGQMLASHMVGGIKGQK
>FUSION-ENST00000588256.1:6543-ENST00000583609.5:119158|2777
ELKESMSEAGWYTDWLGTVQK
>FUSION-ENST00000588256.1:6543-ENST00000583609.5:119158|3022
MITSFHPNI
>FUSION-ENST00000588256.1:6543-ENST00000583609.5:119158|853
FWGACSQQSSTDRSLSPLSLSPTK
>FUSION-ENST00000578070.5:25799-ENST00000581225.5:6693|735
MGSHSLAQARVR
>FUSION-ENST00000588256.1:6543-ENST00000583609.5:119158|2707
GVAGGFQKDSAGLRTHSSLDHLTK
>ENST00000329138.9|INDEL-17213-G-GC|6
LVSNCRRPASLSSTAGSVPSLR
>ENST00000576917.5|SNV-11837-C-G|10
MEKMWHHTFYNELR
>FUSION-ENST00000578070.5:25799-ENST00000581225.5:6693|316
MQGSCLGAGTGMLNVSGTGGR
>FUSION-ENST00000588256.1:6543-ENST00000583609.5:119158|1778
MEKQNGCKGVCK
>FUSION-ENST00000588256.1:6543-ENST00000583609.5:119158|3052
YFFPLALYPGLLPVRVLTIAPLR
>FUSION-ENST00000588256.1:6543-ENST00000583609.5:119158|1036
CAEWTLEER
>FUSION-ENST00000588256.1:6543-ENST00000583609.5:119158|1528
KTYFLLRVTCEGQLK
>FUSION-ENST00000588256.1:6543-ENST00000583609.5:119158|1178
SYLTWER
>FUSION-ENST00000578070.5:25799-ENST00000581225.5:6693|1477
GMGRGPSGCQAGRSPGGAAVR
>ENST00000471827.1|SNV-2028-C-G|3
MSEARSSALTFLLFSTGRGMG
>FUSION-ENST00000588256.1:6543-ENST00000583609.5:119158|481
GFNPITHQVSYSYHGHVLFKK
>ENST00000321063.8|SNV-140243-C-T|2
VLVMHETGPDEDNPK
>FUSION-ENST00000578070.5:25799-ENST00000581225.5:6693|267
QEDLLRPEVHVQPGQHSKTSSLQNK
>FUSION-ENST00000578070.5:25799-ENST00000581225.5:6693|37
NIVKNLQYKK
>FUSION-ENST00000588256.1:6543-ENST00000583609.5:119158|3544
MKQLNVFTC
>FUSION-ENST00000588256.1:6543-ENST00000583609.5:119158|3316
SQEKDFHK
>FUSION-ENST00000588256.1:6543-ENST00000583609.5:119158|3142
ITMACFKLLGVGQS
>ENST00000262429.8|INDEL-53903-G-GA|2
LTEVTDLLVDESSFTGESR
>FUSION-ENST00000588256.1:6543-ENST00000583609.5:119158|100
EGLANYSLWAK
>FUSION-ENST00000588256.1:6543-ENST00000583609.5:119158|2018
LSTSLVHPFQLSLSYVLRAGR
>FUSION-ENST00000588256.1:6543-ENST00000583609.5:119158|1123
GKVGRGDNGGFGAGR
>FUSION-ENST00000588256.1:6543-ENST00000583609.5:119158|716
LRWGKYPALFSR
>FUSION-ENST00000588256.1:6543-ENST00000583609.5:119158|2111
EHQLGHETVQEPR
>ENST00000576917.5|SNV-11837-C-G|6
ASSPTGTTWRRCGTTPSTTSCAWPR
>FUSION-ENST00000578070.5:25799-ENST00000581225.5:6693|73
LREDTFSK
>FUSION-ENST00000578070.5:25799-ENST00000581225.5:6693|615
RPMSASLGR
>FUSION-ENST00000578070.5:25799-ENST00000581225.5:6693|1010
RDTNAVLWAEPFGGRAE
>ENST00000329138.9|INDEL-17213-G-GC|21
QPRLLILPAYSHSGLPER
>FUSION-ENST00000578070.5:25799-ENST00000581225.5:6693|1291
VVCTCSPSYQGG
>ENST00000645780.1|SNV-324532-C-A|4
LVIQTQGKVYEKANK
>FUSION-ENST00000578070.5:25799-ENST00000581225.5:6693|1513
GSLAPCLCR
>FUSION-ENST00000588256.1:6543-ENST00000583609.5:119158|372
RLGPVSFPPLTVLLPLPLPC
>ENST00000540319.5|INDEL-38074-T-TG|8
LDIFEFLNHVEDGLKDHYDIKVR
>FUSION-ENST00000588256.1:6543-ENST00000583609.5:119158|1910
GSRGYTGSTYIVQENFVILR
>ENST00000532757.5|SNV-21001-A-C|1
IEMEAPCLMLASFLHHHNSMWSDR
>FUSION-ENST00000588256.1:6543-ENST00000583609.5:119158|2031
RHSTTWFEQFTR
>ENST00000509761.1|SNV-144530-G-A|1
MSSKRMN
>FUSION-ENST00000588256.1:6543-ENST00000583609.5:119158|2061
WEGSFFFPSHMPFPLR
>FUSION-ENST00000588256.1:6543-ENST00000583609.5:119158|433
HYFGDSE
>ENST00000498681.5|SNV-4068-G-A|6
AQAGSPSTK
>FUSION-ENST00000588256.1:6543-ENST00000583609.5:119158|79
MLTTWSLPLGNCNLVAVICMKLIR
>ENST00000557219.1|SNV-249156-G-A|5
VQVVEFPVPQLVAK
>FUSION-ENST00000578070.5:25799-ENST00000581225.5:6693|1122
RQGDPASVPSARALASR
>ENST00000261609.13|SNV-143182-G-A|5
SLFAVTVEGKVYACGK
>FUSION-ENST00000578070.5:25799-ENST00000581225.5:6693|53
MSGSVLGCHHICIRMY
>ENST00000342992.10|SNV-265685-T-A|2
SNYIVEKR
>FUSION-ENST00000578070.5:25799-ENST00000581225.5:6693|1094
MSGSRCQGENV
>ENST00000560060.5|SNV-77665-G-T|1
TRPGSSGPVGTYTCIQV
>FUSION-ENST00000588256.1:6543-ENST00000583609.5:119158|2637
MVLSSNMNFGENNHHSNHSKYRY
>ENST00000405303.7|SNV-24933-C-T|2
LLTLSCYGLRDR
>FUSION-ENST00000578070.5:25799-ENST00000581225.5:6693|1520
ASLCGEAAPRCLR
>FUSION-ENST00000578070.5:25799-ENST00000581225.5:6693|975
MFEERPKGR
>FUSION-ENST00000588256.1:6543-ENST00000583609.5:119158|1606
MVESLPGMKQAPSYERL
>ENST00000407572.6|SNV-7103-C-A|6
MASSDVKTK
>FUSION-ENST00000588256.1:6543-ENST00000583609.5:119158|753
WMSSLANFMR
>FUSION-ENST00000588256.1:6543-ENST00000583609.5:119158|1831
VQATEKLR
>ENST00000487530.2|SNV-132416-C-T|1
WKSIAGSIPMKGSIIPHLPR
>FUSION-ENST00000578070.5:25799-ENST00000581225.5:6693|1208
MVNPASFAGR
>FUSION-ENST00000588256.1:6543-ENST00000583609.5:119158|2528
KDNTLTK
>FUSION-ENST00000588256.1:6543-ENST00000583609.5:119158|1176
SYLTWERREAFFNEDEFR
>FUSION-ENST00000588256.1:6543-ENST00000583609.5:119158|646
LIQNYLFSIYSTTKVFRSWI
>FUSION-ENST00000578070.5:25799-ENST00000581225.5:6693|523
MVAHTCNPSTLR
>FUSION-ENST00000578070.5:25799-ENST00000581225.5:6693|27
SRLTATSASQVQVILLPQPPR
>FUSION-ENST00000588256.1:6543-ENST00000583609.5:119158|434
MHYFGDSE
>ENST00000609981.5|SNV-52595-C-T|5
GLVRFYYLDEHCSCIR
>FUSION-ENST00000588256.1:6543-ENST00000583609.5:119158|673
MLLARKSHMALTQVQR
>FUSION-ENST00000588256.1:6543-ENST00000583609.5:119158|2556
WTKTTTLEETLECAYTNGQAIFR
>FUSION-ENST00000588256.1:6543-ENST00000583609.5:119158|945
GATTTEPT
>FUSION-ENST00000578070.5:25799-ENST00000581225.5:6693|1545
RGGGKDGRPGPVLAAR
>ENST00000417368.7|INDEL-66390-C-CC|3
TVGLPTR
>FUSION-ENST00000578070.5:25799-ENST00000581225.5:6693|248
MGLGAVLRAR
>FUSION-ENST00000578070.5:25799-ENST00000581225.5:6693|748
GISCWIR
>FUSION-ENST00000588256.1:6543-ENST00000583609.5:119158|1781
LLLSLRWW
>FUSION-ENST00000588256.1:6543-ENST00000583609.5:119158|1809
FILTQISTYCLFPYPLGKRK
>ENST00000298815.13|SNV-226178-A-C|3
KTFDKESEK
>FUSION-ENST00000588256.1:6543-ENST00000583609.5:119158|845
LIKKSICPPVVVPYCV
>FUSION-ENST00000588256.1:6543-ENST00000583609.5:119158|2809
LVRDCPEDVFQAYSLHIRK
>FUSION-ENST00000588256.1:6543-ENST00000583609.5:119158|2186
MKSFIMSI
>ENST00000274487.9|SNV-194073-A-G|1
EQPVLLSEK
>FUSION-ENST00000588256.1:6543-ENST00000583609.5:119158|1780
MEKQNGCK
>FUSION-ENST00000588256.1:6543-ENST00000583609.5:119158|2560
MGNEFLLFISHAVYGILLQQLK
>FUSION-ENST00000588256.1:6543-ENST00000583609.5:119158|3432
MVVLFYTPACNA
>ENST00000295453.8|INDEL-513-G-GAT|7
KDKLGPEIPSWPWTASR
>FUSION-ENST00000578070.5:25799-ENST00000581225.5:6693|1134
IPPLHSTLGNR
>FUSION-ENST00000588256.1:6543-ENST00000583609.5:119158|470
STWYMLHELRWSRAFEGWAWGK
>FUSION-ENST00000588256.1:6543-ENST00000583609.5:119158|627
NLSNKGK
>FUSION-ENST00000588256.1:6543-ENST00000583609.5:119158|1840
KNSGEDSDASHNCSIFDL
>FUSION-ENST00000588256.1:6543-ENST00000583609.5:119158|3532
HPIPAVKCFLNQRK
>FUSION-ENST00000588256.1:6543-ENST00000583609.5:119158|1632
REREVGIC
>FUSION-ENST00000578070.5:25799-ENST00000581225.5:6693|402
AQRGLHSGVSAF
>FUSION-ENST00000578070.5:25799-ENST00000581225.5:6693|176
MGALMRNSR
>FUSION-ENST00000588256.1:6543-ENST00000583609.5:119158|2256
LFNFFFFLNHVFTR
>ENST00000278836.9|SNV-19255-G-C|2
CQPHQQNK
>FUSION-ENST00000578070.5:25799-ENST00000581225.5:6693|1502
APAPGPRGSVSGIGTTGCWAR
>FUSION-ENST00000588256.1:6543-ENST00000583609.5:119158|1132
EEESQAYR
>ENST00000484312.1|SNV-23736-C-T|3
MDWRLHFSLFG
>FUSION-ENST00000588256.1:6543-ENST00000583609.5:119158|1604
MKQAPSYER
>FUSION-ENST00000588256.1:6543-ENST00000583609.5:119158|3130
ITGMGSGLLCIFFFKDYHGLF
>FUSION-ENST00000588256.1:6543-ENST00000583609.5:119158|2064
MCPRGQPSFS
>FUSION-ENST00000588256.1:6543-ENST00000583609.5:119158|581
GHCGNCKPR
>ENST00000586409.5|SNV-52051-G-C|5
IPMASTQARCSLPLPR
>FUSION-ENST00000588256.1:6543-ENST00000583609.5:119158|1804
IHLKRNINFYGFR
>FUSION-ENST00000588256.1:6543-ENST00000583609.5:119158|1165
MVATLAGWQLGWMG
>FUSION-ENST00000578070.5:25799-ENST00000581225.5:6693|178
MVMGALMRNSRLDIR
>FUSION-ENST00000578070.5:25799-ENST00000581225.5:6693|379
ELVSGVGMRGEAGR
>FUSION-ENST00000588256.1:6543-ENST00000583609.5:119158|3232
MQWPGLGSEA
>FUSION-ENST00000588256.1:6543-ENST00000583609.5:119158|1479
MFPTKMK
>FUSION-ENST00000588256.1:6543-ENST00000583609.5:119158|2160
MEKSVSNSDSSRPELLTR
>ENST00000673384.1|INDEL-54779-C-CC|3
CLASRDYR
>FUSION-ENST00000588256.1:6543-ENST00000583609.5:119158|2836
VAAKRQFCSHIYTHF
>FUSION-ENST00000269466.8:16573-ENST00000583609.5:119158|8
LNAQKLKDLDGPK
>FUSION-ENST00000588256.1:6543-ENST00000583609.5:119158|685
ASSRNTAGNTLTLTQR
>FUSION-ENST00000588256.1:6543-ENST00000583609.5:119158|3046
PVPITHTQSNYSEVLLVRYMSCR
>FUSION-ENST00000588256.1:6543-ENST00000583609.5:119158|689
KLNPVNNLHEPEGSFSPR
>FUSION-ENST00000588256.1:6543-ENST00000583609.5:119158|1068
RVSASED
>FUSION-ENST00000578070.5:25799-ENST00000581225.5:6693|431
MPVIPTRWEAEAGGSLEVRSSR
>FUSION-ENST00000588256.1:6543-ENST00000583609.5:119158|14
MAWKAYHTYYLALYR
>ENST00000424776.5|SNV-2124-C-A|4
SPDAYSGGHDSSSKSNR
>ENST00000557920.1|SNV-293-A-G|2
LNESEEDCGQDRR
>ENST00000307271.4|SNV-26774-G-A|3
GDTFFVLVFQLGRFTEENKTAVAK
>FUSION-ENST00000588256.1:6543-ENST00000583609.5:119158|2714
MMGKAGSG
>FUSION-ENST00000588256.1:6543-ENST00000583609.5:119158|3054
YFFPLALYPGLLPVR
>FUSION-ENST00000578070.5:25799-ENST00000581225.5:6693|512
LLVSLVVVIISQHIMDIK
>ENST00000226207.6|MNV-13707-AA-A|3
LTAWLMQR
>ENST00000261439.9|SNV-144530-G-A|5
LRPRNEQQENELIISFLR
>FUSION-ENST00000578070.5:25799-ENST00000581225.5:6693|580
MAWACNPSTLGGQGGSIA
>FUSION-ENST00000588256.1:6543-ENST00000583609.5:119158|835
QLSYLETVVPFKACFQLLLGR
>FUSION-ENST00000588256.1:6543-ENST00000583609.5:119158|592
LHISEIRRIASQK
>FUSION-ENST00000588256.1:6543-ENST00000583609.5:119158|231
CLAHAVWLSTRLCIR
>FUSION-ENST00000588256.1:6543-ENST00000583609.5:119158|2393
LGIHFEP
>ENST00000338745.11|SNV-96050-C-A|3
QPTVASPAESDEEKR
>FUSION-ENST00000578070.5:25799-ENST00000581225.5:6693|602
LRLQGGNPHGWRETR
>FUSION-ENST00000588256.1:6543-ENST00000583609.5:119158|2239
KEREPFHFTLFCVV
>FUSION-ENST00000588256.1:6543-ENST00000583609.5:119158|2301
QHRPADTR
>ENST00000495971.1|SNV-243209-A-G|1
VVVDQKRSAQR
>FUSION-ENST00000588256.1:6543-ENST00000583609.5:119158|2498
WKGCGQAVR
>FUSION-ENST00000588256.1:6543-ENST00000583609.5:119158|2674
MVLETWK
>ENST00000615572.4|SNV-243209-A-G|1
FQELIQEYEGSGGSKTFSAKDYMAR
>FUSION-ENST00000578070.5:25799-ENST00000581225.5:6693|222
AGVPMLEGPPQRMCVSGQHSGSR
>ENST00000235453.8|SNV-222647-A-C|3
LNAGRGFSDVFEDEITSGGFCGGK
>FUSION-ENST00000588256.1:6543-ENST00000583609.5:119158|1470
LHHGMQLPLVMCNNLNLN
>FUSION-ENST00000588256.1:6543-ENST00000583609.5:119158|1347
VVIGMLAL
>ENST00000443035.7|SNV-91106-T-G|1
AGLESTWPSRSRSGYFLWTK
>FUSION-ENST00000588256.1:6543-ENST00000583609.5:119158|3591
MPGIGVTKTK
>FUSION-ENST00000588256.1:6543-ENST00000583609.5:119158|2349
REGEGKK
>ENST00000544449.5|SNV-4919-C-T|5
SEFHNYNLDLKKSDFSIR
>FUSION-ENST00000588256.1:6543-ENST00000583609.5:119158|1300
MLCGSIEF
>FUSION-ENST00000588256.1:6543-ENST00000583609.5:119158|3431
VVLFYTPACNA
>FUSION-ENST00000588256.1:6543-ENST00000583609.5:119158|2174
SELGLSSRAVNPIQYSFHTDTI
>FUSION-ENST00000578070.5:25799-ENST00000581225.5:6693|231
AQDSLRWDRLG
>FUSION-ENST00000588256.1:6543-ENST00000583609.5:119158|631
ILFSLPLRIFENFHYKNLSNK
>FUSION-ENST00000578070.5:25799-ENST00000581225.5:6693|288
ASVRGMTGKVR
>FUSION-ENST00000588256.1:6543-ENST00000583609.5:119158|2328
IFLQLDSRFVFT
>FUSION-ENST00000588256.1:6543-ENST00000583609.5:119158|580
GHCGNCKPRCR
>FUSION-ENST00000295888.8:129463-ENST00000449007.1:43372|5
RGLLQKVFVQICPPHYK
>FUSION-ENST00000588256.1:6543-ENST00000583609.5:119158|2879
MSYGKLLLPCPCFS
>ENST00000405201.5|SNV-205464-G-A|3
SRSPAPPADKETFAAEAQK
>ENST00000482369.1|SNV-57984-A-G|6
MPAGGFIYAATIFK
>FUSION-ENST00000578070.5:25799-ENST00000581225.5:6693|1261
CSSSVLSVILPRGVCTAVLPSR
>ENST00000321063.8|SNV-140243-C-T|1
VLVMHETGPDEDNPKCYPPR
>ENST00000253928.13|SNV-28146-C-G|2
TCSPESQEIYGDIKDVR
>FUSION-ENST00000578070.5:25799-ENST00000581225.5:6693|653
MGTRDASPCLCAR
>FUSION-ENST00000588256.1:6543-ENST00000583609.5:119158|1389
MESRGGCECLLGGGSGKGEGCS
>FUSION-ENST00000588256.1:6543-ENST00000583609.5:119158|1274
GKYLIQFYIK
>FUSION-ENST00000588256.1:6543-ENST00000583609.5:119158|3096
MSLIFSFLFSITLSFH
>FUSION-ENST00000588256.1:6543-ENST00000583609.5:119158|1196
YGGGGKK
>FUSION-ENST00000578070.5:25799-ENST00000581225.5:6693|669
RDSRDLSPFMHV
>ENST00000495971.1|SNV-243209-A-G|5
KVVVDQK
>FUSION-ENST00000588256.1:6543-ENST00000583609.5:119158|1246
KLFYVQMFIAAFS
>FUSION-ENST00000588256.1:6543-ENST00000583609.5:119158|2667
PVGLVSGEGCSLLPRGCLVAASQK
>FUSION-ENST00000588256.1:6543-ENST00000583609.5:119158|3556
MTLLVAMDETIK
>FUSION-ENST00000578070.5:25799-ENST00000581225.5:6693|916
MGLDQRS
>FUSION-ENST00000588256.1:6543-ENST00000583609.5:119158|272
NVDNLVLALRELQFSCSYLHETNK
>FUSION-ENST00000588256.1:6543-ENST00000583609.5:119158|3577
EGQRSYQSFSSFYRYFC
>FUSION-ENST00000578070.5:25799-ENST00000581225.5:6693|708
AQVVLPPWPPK
>FUSION-ENST00000588256.1:6543-ENST00000583609.5:119158|819
CLMSNISIFKNCLR
>FUSION-ENST00000588256.1:6543-ENST00000583609.5:119158|606
YTHFFFITVGLFSS
>ENST00000498380.6|SNV-578754-G-C|1
SRPACTSAGTSSRMEPS
>FUSION-ENST00000588256.1:6543-ENST00000583609.5:119158|1263
KISFCLREGCS
>FUSION-ENST00000588256.1:6543-ENST00000583609.5:119158|1619
MEGKGDR
>FUSION-ENST00000588256.1:6543-ENST00000583609.5:119158|3072
SIREEAELGSELNELQSSSCNR
>ENST00000418937.6|SNV-11112-C-T|1
GSWLNYAENLLRHKENDR
>FUSION-ENST00000588256.1:6543-ENST00000583609.5:119158|3380
NLHLFKSF
>FUSION-ENST00000588256.1:6543-ENST00000583609.5:119158|3363
MIMMLANTFNSFLLICIR
>FUSION-ENST00000578070.5:25799-ENST00000581225.5:6693|1185
SSSPGEMTFLDHPVENCNSR
>ENST00000562028.1|SNV-91106-T-G|4
MVIIIRLVWK
>FUSION-ENST00000578070.5:25799-ENST00000581225.5:6693|643
MARDAQAGGDCRAL
>FUSION-ENST00000588256.1:6543-ENST00000583609.5:119158|2485
HRTAVIQSK
>FUSION-ENST00000588256.1:6543-ENST00000583609.5:119158|43
MHSHMADR
>FUSION-ENST00000588256.1:6543-ENST00000583609.5:119158|3613
MLLQVIHAEKICK
>ENST00000283195.11|SNV-34434-G-T|3
TRYYLIKIIDDSDSNLSVVK
>FUSION-ENST00000588256.1:6543-ENST00000583609.5:119158|1281
TNTFIMKGK
>ENST00000505113.5|SNV-162485-G-A|1
DVSEDQVHPPLCHFPQR
>ENST00000324631.13|SNV-360417-G-A|4
DFLHVKEKFNNDWWIGQLVK
>FUSION-ENST00000588256.1:6543-ENST00000583609.5:119158|3132
SSRITGMGSGLLCIFFFKDYHGLF
>FUSION-ENST00000578070.5:25799-ENST00000581225.5:6693|171
RNSRLDIR
>FUSION-ENST00000588256.1:6543-ENST00000583609.5:119158|2092
RPRIGSILSGPQ
>FUSION-ENST00000588256.1:6543-ENST00000583609.5:119158|2450
SLLGDTHTYSIYLGSGDR
>FUSION-ENST00000588256.1:6543-ENST00000583609.5:119158|3008
FTEPQLCRHVLEDFMK
>FUSION-ENST00000588256.1:6543-ENST00000583609.5:119158|2735
AFKNNFLVKR
>ENST00000298815.13|SNV-226178-A-C|4
DGKKTFDK
>FUSION-ENST00000588256.1:6543-ENST00000583609.5:119158|1245
MTSHGQPLVQK
>FUSION-ENST00000588256.1:6543-ENST00000583609.5:119158|1013
MVESTVKVEQVEW
>FUSION-ENST00000578070.5:25799-ENST00000581225.5:6693|127
SHIPRLVLVFFHAFR
>FUSION-ENST00000588256.1:6543-ENST00000583609.5:119158|2603
VFCCSNLNGPRQPHLK
>ENST00000324698.11|MNV-38189-TTACT-T|1
AVIVIQTTGNGMLKSS
>FUSION-ENST00000588256.1:6543-ENST00000583609.5:119158|2944
MATTLTTTT
>FUSION-ENST00000588256.1:6543-ENST00000583609.5:119158|2476
MTRENYSAACFFLLFPR
>FUSION-ENST00000578070.5:25799-ENST00000581225.5:6693|216
MLEGPPQRMCVSGQHSGSRL
>ENST00000296525.7|SNV-8612-A-T|3
GNRKVAAR
>FUSION-ENST00000578070.5:25799-ENST00000581225.5:6693|828
TGPHFPPL
>FUSION-ENST00000588256.1:6543-ENST00000583609.5:119158|2362
RSWWTGTMR
>ENST00000351008.4|INDEL-215860-A-AA|3
NIKQEAADIHRA
>FUSION-ENST00000588256.1:6543-ENST00000583609.5:119158|2925
WIKESTRR
>FUSION-ENST00000578070.5:25799-ENST00000581225.5:6693|757
VFCACLCPGFSFV
>FUSION-ENST00000578070.5:25799-ENST00000581225.5:6693|1139
MLSFPSSPVER
>FUSION-ENST00000588256.1:6543-ENST00000583609.5:119158|2177
MSELGLSSR
>ENST00000418937.6|SNV-11112-C-T|2
GSWLNYAENLLRHK
>ENST00000573564.5|SNV-28146-C-G|2
IQVQLCFKTCSPESQEIYG
>FUSION-ENST00000578070.5:25799-ENST00000581225.5:6693|767
ENPLQACLLASFGH
>FUSION-ENST00000588256.1:6543-ENST00000583609.5:119158|2437
GCLRKLNNFQMFFTPDSGSSSR
>FUSION-ENST00000588256.1:6543-ENST00000583609.5:119158|2008
TKGTTQASPRK
>FUSION-ENST00000588256.1:6543-ENST00000583609.5:119158|1716
MDLGVQVPLCYMDKLCSGEV
>FUSION-ENST00000588256.1:6543-ENST00000583609.5:119158|229
VAEIFQYLSVFFYCTLVR
>FUSION-ENST00000588256.1:6543-ENST00000583609.5:119158|3206
YIIFFVFIFR
>FUSION-ENST00000588256.1:6543-ENST00000583609.5:119158|742
QFLMLSFQVH
>FUSION-ENST00000578070.5:25799-ENST00000581225.5:6693|591
THHSTLSFVFVFVLR
>FUSION-ENST00000588256.1:6543-ENST00000583609.5:119158|2922
CLLEKFDCKGR
>FUSION-ENST00000588256.1:6543-ENST00000583609.5:119158|3031
GRGYQYSPYK
>FUSION-ENST00000588256.1:6543-ENST00000583609.5:119158|992
QEVPVGQIWGTERK
>FUSION-ENST00000588256.1:6543-ENST00000583609.5:119158|1427
MHLIFRGTGQER
>FUSION-ENST00000588256.1:6543-ENST00000583609.5:119158|1106
CLKIARFVECK
>FUSION-ENST00000588256.1:6543-ENST00000583609.5:119158|16
MVQILCISLGSCNKVP
>FUSION-ENST00000578070.5:25799-ENST00000581225.5:6693|1000
GRWQDSR
>FUSION-ENST00000578070.5:25799-ENST00000581225.5:6693|1115
MGVEVGGLCQDPDVRVRMFSMSSL
>FUSION-ENST00000588256.1:6543-ENST00000583609.5:119158|2096
FPAPEKYKQGMQQTLCGR
>FUSION-ENST00000588256.1:6543-ENST00000583609.5:119158|2835
RQFCSHIYTHF
>FUSION-ENST00000588256.1:6543-ENST00000583609.5:119158|2824
ESYFCPVPVLASPHFAPVSKSCL
>ENST00000273450.7|SNV-72276-T-G|1
EPVGGCGIIIPWNYPLMMLSWK
>FUSION-ENST00000588256.1:6543-ENST00000583609.5:119158|2680
MYILNTLHS
>FUSION-ENST00000588256.1:6543-ENST00000583609.5:119158|2342
GRDWGDAR
>ENST00000540319.5|INDEL-38074-T-TG|4
VRCLCLFIQCFRR
>ENST00000226207.6|MNV-13707-AA-A|6
FKLKLTAWLMQR
>FUSION-ENST00000588256.1:6543-ENST00000583609.5:119158|1977
MALPPSLTTRPWDRFR
>FUSION-ENST00000588256.1:6543-ENST00000583609.5:119158|2249
MNKTWEN
>FUSION-ENST00000578070.5:25799-ENST00000581225.5:6693|410
MPVVPATQEAEAGGSLEPRR
>FUSION-ENST00000269466.8:16573-ENST00000583609.5:119158|6
LKDLDGPKMLTPMPR
>FUSION-ENST00000578070.5:25799-ENST00000581225.5:6693|82
RPQNSAFSTRLTGHFLGSISVSK
>FUSION-ENST00000578070.5:25799-ENST00000581225.5:6693|646
MSREEAL
>FUSION-ENST00000588256.1:6543-ENST00000583609.5:119158|2646
HEPPRPTIYFYFFCFCFCIFSR
>FUSION-ENST00000578070.5:25799-ENST00000581225.5:6693|721
GRRAPGELCLYP
>FUSION-ENST00000588256.1:6543-ENST00000583609.5:119158|2421
MSVSQQKHK
>FUSION-ENST00000588256.1:6543-ENST00000583609.5:119158|681
VVSISVGSVVISPLSFFIVSI
>FUSION-ENST00000588256.1:6543-ENST00000583609.5:119158|2141
DTDALRAARQWSWPSPSS
>ENST00000464873.5|SNV-49116-A-C|2
TISHVIIGLKPAKGTK
>FUSION-ENST00000588256.1:6543-ENST00000583609.5:119158|3427
CSLVIQIAYFVKCLLLILK
>FUSION-ENST00000578070.5:25799-ENST00000581225.5:6693|1184
MTFLDHPVENCNSR
>FUSION-ENST00000588256.1:6543-ENST00000583609.5:119158|2184
MYKLVKCQSWA
>FUSION-ENST00000588256.1:6543-ENST00000583609.5:119158|2293
LVCGTLLQQS
>ENST00000556465.5|INDEL-321-T-TG|6
APRLVICGDELYCCHR
>FUSION-ENST00000578070.5:25799-ENST00000581225.5:6693|215
LEGPPQRMCVSGQHSGSRL
>FUSION-ENST00000578070.5:25799-ENST00000581225.5:6693|293
RPGQHTGDIGWRHGPGCCA
>FUSION-ENST00000588256.1:6543-ENST00000583609.5:119158|785
KSSQLIYPSPHILSIFCGENT
>FUSION-ENST00000588256.1:6543-ENST00000583609.5:119158|1654
EEISRLPK
>FUSION-ENST00000578070.5:25799-ENST00000581225.5:6693|873
QEMQPEGCVWR
>FUSION-ENST00000588256.1:6543-ENST00000583609.5:119158|3562
MYLILKHFFELWHFYCLYK
>FUSION-ENST00000588256.1:6543-ENST00000583609.5:119158|2368
MVARGRPCAS
>FUSION-ENST00000588256.1:6543-ENST00000583609.5:119158|2731
MSVLLRSGSLEVMVSEGLK
>FUSION-ENST00000588256.1:6543-ENST00000583609.5:119158|1010
GLESCTETR
>FUSION-ENST00000588256.1:6543-ENST00000583609.5:119158|1075
WTGPFDGGGIITGGR
>FUSION-ENST00000588256.1:6543-ENST00000583609.5:119158|989
VTKQPCPLEHILFLTLHLQ
>FUSION-ENST00000588256.1:6543-ENST00000583609.5:119158|338
FQIITVAFLHK
>ENST00000369441.7|INDEL-3661-A-AG|6
GLTKQYLRYVASAVFGVIGRPK
>FUSION-ENST00000588256.1:6543-ENST00000583609.5:119158|280
MIVDLGPRRMVDSI
>FUSION-ENST00000578070.5:25799-ENST00000581225.5:6693|843
GEIGSPMAGCNGFLGTPVIPAF
>FUSION-ENST00000588256.1:6543-ENST00000583609.5:119158|3070
MMLEYLWP
>FUSION-ENST00000578070.5:25799-ENST00000581225.5:6693|1472
GPSGCQAGR
>FUSION-ENST00000588256.1:6543-ENST00000583609.5:119158|2208
VAEAGGHLESKKK
>ENST00000404910.6|SNV-52655-G-A|4
TIRSYRELANCTWHMAEK
>FUSION-ENST00000588256.1:6543-ENST00000583609.5:119158|2526
DNTLTKAFQEVIANEVASR
>ENST00000511438.5|INDEL-24619-A-AA|6
TPKVFARFSPSR
>FUSION-ENST00000377387.5:2289-ENST00000545464.5:13720|1
GAAPTGVLGNSSGGPS
>FUSION-ENST00000578070.5:25799-ENST00000581225.5:6693|536
MPGVQGQPEQHSKTLSPQKHLK
>FUSION-ENST00000588256.1:6543-ENST00000583609.5:119158|886
MLFCKMLK
>FUSION-ENST00000588256.1:6543-ENST00000583609.5:119158|3404
DFSYFFNR
>ENST00000474896.1|INDEL-9012-A-AG|9
MRWGSVGREAR
>FUSION-ENST00000588256.1:6543-ENST00000583609.5:119158|3401
YLSFYLWTLFCSIDL
>FUSION-ENST00000578070.5:25799-ENST00000581225.5:6693|1515
VPGACARGSLAPCLCR
>FUSION-ENST00000578070.5:25799-ENST00000581225.5:6693|1301
MGFPSKLSYQLGVVAHTCNPSTLGG
>FUSION-ENST00000588256.1:6543-ENST00000583609.5:119158|1376
ITYMNLWKIMCAYVLVR
>FUSION-ENST00000588256.1:6543-ENST00000583609.5:119158|712
YPALFSRQSDPMSF
>FUSION-ENST00000588256.1:6543-ENST00000583609.5:119158|1497
MRIGEKMK
>FUSION-ENST00000588256.1:6543-ENST00000583609.5:119158|1788
SRPSWLTW
>FUSION-ENST00000269466.8:16573-ENST00000583609.5:119158|5
DLDGPKMLTPMPR
>FUSION-ENST00000588256.1:6543-ENST00000583609.5:119158|1821
MPISFMAILHLWVPK
>FUSION-ENST00000588256.1:6543-ENST00000583609.5:119158|2829
DGNFWVLSWK
>FUSION-ENST00000588256.1:6543-ENST00000583609.5:119158|559
QTFPFLYQSSVGHTQRTAASQPFCS
>FUSION-ENST00000588256.1:6543-ENST00000583609.5:119158|654
MGFLLSCYGHFYS
>FUSION-ENST00000588256.1:6543-ENST00000583609.5:119158|1001
GLVRFRQLCDC
>ENST00000460070.6|SNV-31770-C-A|5
NTTAAEEARKMAAVLLR
>FUSION-ENST00000588256.1:6543-ENST00000583609.5:119158|1238
MPLLFVFKDFPIVNISNK
>FUSION-ENST00000588256.1:6543-ENST00000583609.5:119158|837
QLSYLETVVPFK
>FUSION-ENST00000588256.1:6543-ENST00000583609.5:119158|3529
FLKSEER
>ENST00000483749.1|SNV-27903-C-T|2
MKPSAFSPS
>ENST00000622241.1|MNV-8708-GG-G|9
SGARASPRSAVAR
>FUSION-ENST00000588256.1:6543-ENST00000583609.5:119158|2815
MSFGKLVML
>ENST00000400427.5|SNV-63428-C-A|1
NELSQEGIIHHLK
>ENST00000623181.1|SNV-1217-G-A|9
VQLNMPNIWSANVWGQGTEKALK
>FUSION-ENST00000588256.1:6543-ENST00000583609.5:119158|895
IIYISVSITSKTSFDKDNNLIVILY
>ENST00000379061.8|SNV-31858-G-A|2
TAPPGTHLQALTPVWR
>ENST00000478325.1|SNV-110159-G-A|8
QFMFTYR
>FUSION-ENST00000588256.1:6543-ENST00000583609.5:119158|218
CTKMNVQNSNSRASVFQEK
>FUSION-ENST00000588256.1:6543-ENST00000583609.5:119158|1618
MEGKGDRNER
>FUSION-ENST00000588256.1:6543-ENST00000583609.5:119158|2027
MPRECVHVASLPSLEVSR
>FUSION-ENST00000588256.1:6543-ENST00000583609.5:119158|2984
CLLNLNYVDMCWKIL
>ENST00000415336.1|SNV-175-T-C|4
MSTNPSPFRR
>FUSION-ENST00000588256.1:6543-ENST00000583609.5:119158|2442
VLIKYLLN
>ENST00000222644.9|INDEL-92779-C-CA|3
DDVSHNQK
>FUSION-ENST00000588256.1:6543-ENST00000583609.5:119158|998
VVSNGELDCPYTFAHCSLEIK
>FUSION-ENST00000578070.5:25799-ENST00000581225.5:6693|471
EFLFGVIKK
>ENST00000361566.7|SNV-4498-A-C|2
SRLEQEIAPYR
>FUSION-ENST00000588256.1:6543-ENST00000583609.5:119158|2959
CSHVESVLVMGIWP
>ENST00000533006.1|SNV-37969-A-G|4
NVFGFRVHVHNMQL
>FUSION-ENST00000588256.1:6543-ENST00000583609.5:119158|3278
GGGDYKVH
>ENST00000367690.5|SNV-385541-G-C|9
APGCMRCR
>FUSION-ENST00000588256.1:6543-ENST00000583609.5:119158|62
SLLFSPFSQWSIR
>FUSION-ENST00000588256.1:6543-ENST00000583609.5:119158|655
RVWSTER
>ENST00000624044.1|SNV-1412-C-A|5
NKASSGLRWIIFR
>FUSION-ENST00000588256.1:6543-ENST00000583609.5:119158|2127
MTTSLDSVAWHHLGK
>FUSION-ENST00000588256.1:6543-ENST00000583609.5:119158|887
AGQCQWFPGLIDGITLISGKR
>FUSION-ENST00000588256.1:6543-ENST00000583609.5:119158|2457
GSLACKVLGGRK
>FUSION-ENST00000588256.1:6543-ENST00000583609.5:119158|872
MVYLLNLS
>FUSION-ENST00000588256.1:6543-ENST00000583609.5:119158|560
QTFPFLYQSSVGHTQR
>ENST00000424776.5|SNV-2124-C-A|7
GRLLDANSGGRSPDAYSGGHDSSSK
>FUSION-ENST00000578070.5:25799-ENST00000581225.5:6693|1156
MCGIAKNYF
>FUSION-ENST00000617928.5:77358-ENST00000560397.5:12828|6
TCHQPTGGPDHQCLLSR
>FUSION-ENST00000588256.1:6543-ENST00000583609.5:119158|181
HFIVWSFSEVSYFHHFLNGL
>FUSION-ENST00000588256.1:6543-ENST00000583609.5:119158|1787
MIESLTSLFLPQ
>FUSION-ENST00000588256.1:6543-ENST00000583609.5:119158|1777
EKQNGCKGVCK
>FUSION-ENST00000588256.1:6543-ENST00000583609.5:119158|2976
MFASTSLLIFPGR
>FUSION-ENST00000588256.1:6543-ENST00000583609.5:119158|3049
MPVPITHTQSNYSEVLLVR
>FUSION-ENST00000588256.1:6543-ENST00000583609.5:119158|1593
VGLFGKGVITYNVFSFSP
>FUSION-ENST00000578070.5:25799-ENST00000581225.5:6693|380
ELVSGVGMR
>ENST00000421199.5|SNV-42883-G-A|2
MTCLELEHYLQTEPRR
>ENST00000252172.9|SNV-26405-T-C|2
GLCCPRAKVGNEYVTK
>FUSION-ENST00000588256.1:6543-ENST00000583609.5:119158|3540
FNYLIMAGN
>FUSION-ENST00000588256.1:6543-ENST00000583609.5:119158|920
LILCFPESCGFDSGLLSKPR
>FUSION-ENST00000578070.5:25799-ENST00000581225.5:6693|984
TTGVCHHAWLIFKFL
>FUSION-ENST00000588256.1:6543-ENST00000583609.5:119158|2573
EGHGKEEVFSDSVPLH
>ENST00000622241.1|MNV-8708-GG-G|21
VESTAPSWTAALGALLPRLPPR
>FUSION-ENST00000588256.1:6543-ENST00000583609.5:119158|1562
FSFLLQAEPRAEQGMLMLS
>FUSION-ENST00000578070.5:25799-ENST00000581225.5:6693|1189
VGRPCPRTPPSGFWE
>FUSION-ENST00000588256.1:6543-ENST00000583609.5:119158|1033
WRYQLSSWIFPCEAQK
>FUSION-ENST00000588256.1:6543-ENST00000583609.5:119158|1563
FSFLLQAEPR
>FUSION-ENST00000578070.5:25799-ENST00000581225.5:6693|1394
DEKSSGIRK
>FUSION-ENST00000588256.1:6543-ENST00000583609.5:119158|248
MYNTYINACIK
>FUSION-ENST00000588256.1:6543-ENST00000583609.5:119158|2783
MGCLLIGPNICRSLDELGL
>ENST00000498681.5|SNV-4068-G-A|4
AQAGSPSTKAAFLTR
>FUSION-ENST00000578070.5:25799-ENST00000581225.5:6693|1442
WLPRWLSR
>ENST00000646207.1|SNV-33691-C-T|1
LSQAQWSTLFS
>FUSION-ENST00000588256.1:6543-ENST00000583609.5:119158|3125
MLLLKSLEPCSSLR
>FUSION-ENST00000588256.1:6543-ENST00000583609.5:119158|2907
REDTGVGRVWSGEAWK
>FUSION-ENST00000617928.5:77358-ENST00000560397.5:12828|2
GPGKLPWIHANFGSFPPH
>FUSION-ENST00000588256.1:6543-ENST00000583609.5:119158|593
LHISEIRR
>FUSION-ENST00000578070.5:25799-ENST00000581225.5:6693|1492
GGWGGVRLGVKPAAVR
>FUSION-ENST00000588256.1:6543-ENST00000583609.5:119158|508
HKLKGIIFTSYL
>FUSION-ENST00000588256.1:6543-ENST00000583609.5:119158|227
MWTATIDILPISEA
>FUSION-ENST00000578070.5:25799-ENST00000581225.5:6693|1385
MCDIRVR
>FUSION-ENST00000588256.1:6543-ENST00000583609.5:119158|711
QSDPMSF
>FUSION-ENST00000588256.1:6543-ENST00000583609.5:119158|2915
IDAEQASPKIGA
>FUSION-ENST00000588256.1:6543-ENST00000583609.5:119158|1214
HFYNEGKVPYTILYQAIRG
>FUSION-ENST00000588256.1:6543-ENST00000583609.5:119158|283
MMIVDLGPRR
>ENST00000268489.10|INDEL-1103356-C-CC|6
GSFPRQRPCQR
>FUSION-ENST00000588256.1:6543-ENST00000583609.5:119158|3492
SFEGPKIVLNCIMTK
>FUSION-ENST00000578070.5:25799-ENST00000581225.5:6693|174
MGALMRNSRLDIR
>FUSION-ENST00000578070.5:25799-ENST00000581225.5:6693|306
FGSTSLCGPLALSEGRIGRR
>FUSION-ENST00000588256.1:6543-ENST00000583609.5:119158|2004
KASCWVSLT
>FUSION-ENST00000588256.1:6543-ENST00000583609.5:119158|2517
IQVSTIQIRDLSR
>FUSION-ENST00000588256.1:6543-ENST00000583609.5:119158|2938
ERTLLLWIFTDCTWPVVASLLR
>ENST00000453190.7|SNV-126716-G-C|3
DEDSPKSNGGRWSFTNFFQNKPND
>ENST00000649704.1|SNV-43406-C-G|1
LCVLAVDPSSCTSGGSLLGDKTR
>FUSION-ENST00000578070.5:25799-ENST00000581225.5:6693|1432
MLFGDRPLVSASLSNTPRAAMCLT
>FUSION-ENST00000578070.5:25799-ENST00000581225.5:6693|906
RGVDSEVGKWGPAR
>FUSION-ENST00000588256.1:6543-ENST00000583609.5:119158|497
LSNGNSFWILKSEQDLEKLK
>FUSION-ENST00000588256.1:6543-ENST00000583609.5:119158|1069
MRVSASED
>FUSION-ENST00000588256.1:6543-ENST00000583609.5:119158|3141
MACFKLLGVGQS
>ENST00000555308.1|INDEL-2091-C-CA|3
MAAVASRVTAPLYYLLTDQQKNYSD
>FUSION-ENST00000588256.1:6543-ENST00000583609.5:119158|3631
QFIAGVFLNREK
>ENST00000370661.5|SNV-24369-A-G|2
MPPQTKVEESPLEK
>FUSION-ENST00000619348.4:77358-ENST00000560397.5:12828|38
MTSCPTTATTALPTVSHSQITR
>ENST00000491937.6|SNV-2498-G-T|3
AVQKIIKSVPGGEYFSSFR
>FUSION-ENST00000588256.1:6543-ENST00000583609.5:119158|1891
KLFLIFPTYSLI
>FUSION-ENST00000588256.1:6543-ENST00000583609.5:119158|3250
KTNVLSFMRIHVK
>FUSION-ENST00000578070.5:25799-ENST00000581225.5:6693|180
MVMGALMRNSR
>FUSION-ENST00000578070.5:25799-ENST00000581225.5:6693|1254
LGSRGGK
>ENST00000308159.10|SNV-103209-G-C|1
LPCHAVHVALVLFELKLLLK
>FUSION-ENST00000578070.5:25799-ENST00000581225.5:6693|1071
WLTSSRPLPK
>FUSION-ENST00000578070.5:25799-ENST00000581225.5:6693|508
DIKISCNLK
>FUSION-ENST00000588256.1:6543-ENST00000583609.5:119158|714
WGKYPALFSRQSDPMSF
>ENST00000295920.7|SNV-48630-G-A|2
DEVKILGR
>ENST00000260746.6|SNV-14966-G-A|3
LNVWDISGQR
>ENST00000389586.6|SNV-28027-A-T|3
LFSVKDENYIPREFDQVAGDK
>FUSION-ENST00000588256.1:6543-ENST00000583609.5:119158|2621
RPKISLIR
>FUSION-ENST00000588256.1:6543-ENST00000583609.5:119158|1875
LGERNSIFVVFVDSNCDSGASSR
>FUSION-ENST00000578070.5:25799-ENST00000581225.5:6693|1168
MPLHSSLDDR
>ENST00000374045.5|INDEL-62-C-CC|15
MAEDLGLSFGETSQCGNAAR
>FUSION-ENST00000578070.5:25799-ENST00000581225.5:6693|63
SRPQGSQVSLR
>FUSION-ENST00000588256.1:6543-ENST00000583609.5:119158|2856
LELSPGVFLASPRKEFK
>FUSION-ENST00000588256.1:6543-ENST00000583609.5:119158|1343
ESPSLAQARVQR
>FUSION-ENST00000588256.1:6543-ENST00000583609.5:119158|3344
WVLNFTK
>FUSION-ENST00000578070.5:25799-ENST00000581225.5:6693|1165
PLHSSLDDRAR
>FUSION-ENST00000588256.1:6543-ENST00000583609.5:119158|1687
MWLIFDSDESHRILK
>ENST00000476466.1|SNV-811-C-A|18
DAPDGLHHVVRGLRR
>ENST00000551359.5|SNV-9953-T-G|1
ETVRASSTLLFTLSYPDDKTGK
>FUSION-ENST00000588256.1:6543-ENST00000583609.5:119158|2840
MEQGYPVGSAPRVAAK
>ENST00000618991.4|SNV-9931-C-T|2
LPWGHHTTEQSLR
>FUSION-ENST00000588256.1:6543-ENST00000583609.5:119158|2190
NFRQQVIE
>FUSION-ENST00000588256.1:6543-ENST00000583609.5:119158|662
IPYCLKLSLIYHKEK
>FUSION-ENST00000588256.1:6543-ENST00000583609.5:119158|1403
KVCITPWWLLACWRSDPFR
>FUSION-ENST00000588256.1:6543-ENST00000583609.5:119158|2191
MNFRQQVIE
>FUSION-ENST00000588256.1:6543-ENST00000583609.5:119158|3286
GFSGGQGWISQSTFSRVGRITK
>FUSION-ENST00000588256.1:6543-ENST00000583609.5:119158|991
QEVPVGQIWGTERKVNEIT
>FUSION-ENST00000578070.5:25799-ENST00000581225.5:6693|421
SSRRAWPTW
>FUSION-ENST00000578070.5:25799-ENST00000581225.5:6693|1312
VPCVLVFVFCRGGGHAGGGR
>FUSION-ENST00000588256.1:6543-ENST00000583609.5:119158|110
MMCGWIQNQLSC
>FUSION-ENST00000578070.5:25799-ENST00000581225.5:6693|492
QWNTTQP
>FUSION-ENST00000578070.5:25799-ENST00000581225.5:6693|1354
EGERRVLE
>FUSION-ENST00000588256.1:6543-ENST00000583609.5:119158|3627
EKSPQNSKNSK
>FUSION-ENST00000588256.1:6543-ENST00000583609.5:119158|1813
KFILTQISTYCLFPYPLGK
>FUSION-ENST00000588256.1:6543-ENST00000583609.5:119158|3329
LASSNPLRAQIEQK
>ENST00000525135.5|INDEL-91281-C-CG|9
HTLDHLHGVSNRSQPALHRGESVNR
>ENST00000504309.5|SNV-7773-C-T|5
GGQAHRCCCVADRIGHSLLHTLYGR
>FUSION-ENST00000578070.5:25799-ENST00000581225.5:6693|194
SGWSRHGVR
>ENST00000329138.9|INDEL-17213-G-GC|4
RPASLSSTAGSVPSLR
>FUSION-ENST00000588256.1:6543-ENST00000583609.5:119158|2948
MRSWVSSKTTVPPPFPHFK
>ENST00000476466.1|SNV-811-C-A|11
VALPLPVLQERRR
>FUSION-ENST00000578070.5:25799-ENST00000581225.5:6693|1534
GGPHGAPGARGCGR
>ENST00000320065.1|SNV-191-T-C|2
LEPKLHMPMYSFLSHLSFLYR
>FUSION-ENST00000588256.1:6543-ENST00000583609.5:119158|1304
MFYHQGLVKITVKYIFDGTS
>ENST00000478021.1|SNV-229-A-C|3
EPVQVSTCGHRFCDPCLQEFLRS
>ENST00000540319.5|INDEL-38074-T-TG|6
DHYDIKVRCLCLFIQCFR
>FUSION-ENST00000578070.5:25799-ENST00000581225.5:6693|485
IGKSMETESRL
>FUSION-ENST00000588256.1:6543-ENST00000583609.5:119158|223
MVLLDCCLPSTQ
>FUSION-ENST00000578070.5:25799-ENST00000581225.5:6693|44
MSTTASLEFCSVTITILERLK
>FUSION-ENST00000578070.5:25799-ENST00000581225.5:6693|652
GTRDASPCLCAR
>ENST00000414689.6|SNV-27329-T-G|1
MGEECVSVGSHEGLVLTK
>ENST00000618991.4|SNV-9931-C-T|5
EVHFMKRLPWGHHTTEQSLR
>FUSION-ENST00000578070.5:25799-ENST00000581225.5:6693|1447
AGVCLPTSHIPTCVPGGRR
>FUSION-ENST00000588256.1:6543-ENST00000583609.5:119158|2930
TTGQASWEEGKR
>FUSION-ENST00000588256.1:6543-ENST00000583609.5:119158|1713
DKLCSGEV
>FUSION-ENST00000588256.1:6543-ENST00000583609.5:119158|52
FTAVGGGWRGSGNLRVIQVTSCR
>FUSION-ENST00000578070.5:25799-ENST00000581225.5:6693|1488
LGVKPAAVRGAPLSGRGGAAR
>FUSION-ENST00000588256.1:6543-ENST00000583609.5:119158|340
HSCDILVTS
>FUSION-ENST00000588256.1:6543-ENST00000583609.5:119158|1113
LVLDTLSLK
>FUSION-ENST00000588256.1:6543-ENST00000583609.5:119158|1232
ILNYTHFMIILK
>FUSION-ENST00000588256.1:6543-ENST00000583609.5:119158|2475
TRENYSAACFFLLFPR
>FUSION-ENST00000588256.1:6543-ENST00000583609.5:119158|7
KSLLSPALDTDSK
>ENST00000355151.9|INDEL-321-T-TG|12
LHCSVAAWAGGQWRLQQGLAGQPLR
>FUSION-ENST00000578070.5:25799-ENST00000581225.5:6693|1519
ASLCGEAAPRCLRVPGACAR
>FUSION-ENST00000578070.5:25799-ENST00000581225.5:6693|475
VVGAYNPSYSGG
>FUSION-ENST00000588256.1:6543-ENST00000583609.5:119158|3263
QDRSITK
>FUSION-ENST00000588256.1:6543-ENST00000583609.5:119158|2347
RWSYEDR
>ENST00000398187.6|SNV-2775-C-G|2
EFGTPKPCQYCNIIAAFIGTK
>FUSION-ENST00000588256.1:6543-ENST00000583609.5:119158|2087
IGSILSGPQ
>FUSION-ENST00000578070.5:25799-ENST00000581225.5:6693|1223
ISITPDFGTASFSVGGCPLYYRMLR
>FUSION-ENST00000588256.1:6543-ENST00000583609.5:119158|3273
LFLLLWIFSYFRPSGCIRASYR
>FUSION-ENST00000578070.5:25799-ENST00000581225.5:6693|399
APSDGACVGPACTCTALLTR
>FUSION-ENST00000588256.1:6543-ENST00000583609.5:119158|169
LRSGPIK
>FUSION-ENST00000578070.5:25799-ENST00000581225.5:6693|810
LFGLGLGGVRHCPR
>FUSION-ENST00000588256.1:6543-ENST00000583609.5:119158|952
MQAFPSR
>FUSION-ENST00000588256.1:6543-ENST00000583609.5:119158|1505
ILTFCLESR
>ENST00000478325.1|SNV-110159-G-A|10
LSLRQFMFTYR
>FUSION-ENST00000578070.5:25799-ENST00000581225.5:6693|283
VRNQGRVSALGSEIHSTNNSVPR
>ENST00000361981.7|SNV-23489-A-C|1
EAAGGNDSSGATSPITPAVALE
>FUSION-ENST00000578070.5:25799-ENST00000581225.5:6693|884
MGGWVWGVGRR
>FUSION-ENST00000578070.5:25799-ENST00000581225.5:6693|1205
VNPASFAGRR
>FUSION-ENST00000588256.1:6543-ENST00000583609.5:119158|35
KVGNAGR
>FUSION-ENST00000578070.5:25799-ENST00000581225.5:6693|965
REKQPVK
>FUSION-ENST00000588256.1:6543-ENST00000583609.5:119158|2585
MSACSQPRSLGLLK
>FUSION-ENST00000588256.1:6543-ENST00000583609.5:119158|207
CCPVAEPSCGR
>ENST00000369904.7|SNV-1494-C-T|1
LWSNDRKGSVR
>FUSION-ENST00000588256.1:6543-ENST00000583609.5:119158|3149
DSWKHRLTSLK
>FUSION-ENST00000578070.5:25799-ENST00000581225.5:6693|129
LLDEEVAVELSR
>FUSION-ENST00000588256.1:6543-ENST00000583609.5:119158|532
LLMVFASSGVNPR
>FUSION-ENST00000588256.1:6543-ENST00000583609.5:119158|319
LVLTWILLAIHFK
>FUSION-ENST00000588256.1:6543-ENST00000583609.5:119158|2665
GCLVAASQKGQMLASHMVGGIK
>FUSION-ENST00000588256.1:6543-ENST00000583609.5:119158|2488
SSLCSFLERVLSLQGSWGQK
>FUSION-ENST00000588256.1:6543-ENST00000583609.5:119158|3055
MYFFPLALYPGLLPVR
>FUSION-ENST00000578070.5:25799-ENST00000581225.5:6693|1408
EGLQSSLSYR
>FUSION-ENST00000588256.1:6543-ENST00000583609.5:119158|2961
LPVNLSPKNNLL
>FUSION-ENST00000588256.1:6543-ENST00000583609.5:119158|448
HMCALKGDVKNT
>FUSION-ENST00000578070.5:25799-ENST00000581225.5:6693|1498
GLFFSGR
>FUSION-ENST00000588256.1:6543-ENST00000583609.5:119158|2166
NQEHMLK
>ENST00000495447.5|SNV-24282-G-C|1
VAWAVDPNPAIKEL
>FUSION-ENST00000588256.1:6543-ENST00000583609.5:119158|2451
KGVRFALVIIVFTALSTEFDTYR
>ENST00000471680.1|INDEL-3661-A-AG|1
SLALSAGQKGNIVFVTLRGEK
>FUSION-ENST00000588256.1:6543-ENST00000583609.5:119158|2458
GSLACKVLGGR
>FUSION-ENST00000588256.1:6543-ENST00000583609.5:119158|1249
RSMKLFYVQMFIAAFS
>ENST00000522362.7|SNV-5919-G-T|2
DWPVTEAEKK
>FUSION-ENST00000578070.5:25799-ENST00000581225.5:6693|50
RHYAWLFLYF
>ENST00000413817.8|SNV-13367-A-G|1
HLLELTQSFVIPLEHYMASLMPLQK
>FUSION-ENST00000588256.1:6543-ENST00000583609.5:119158|2810
LVRDCPEDVFQAYSLHIR
>FUSION-ENST00000588256.1:6543-ENST00000583609.5:119158|99
MEGLANYSLWAKLGLLSVLVNK
>FUSION-ENST00000578070.5:25799-ENST00000581225.5:6693|205
WTVGWQK
>ENST00000435803.6|SNV-471855-A-C|3
CLGSPQHIKNRFGDGYTVNVWLCK
>FUSION-ENST00000578070.5:25799-ENST00000581225.5:6693|764
MVRPGSPR
>FUSION-ENST00000578070.5:25799-ENST00000581225.5:6693|774
LPALEVGSPR
>FUSION-ENST00000578070.5:25799-ENST00000581225.5:6693|699
MHSSLGDRAR
>FUSION-ENST00000588256.1:6543-ENST00000583609.5:119158|942
MGIQIFLQQGNSLFYKLGHFWR
>FUSION-ENST00000588256.1:6543-ENST00000583609.5:119158|2522
AFQEVIANEVASRKCLGNK
>FUSION-ENST00000578070.5:25799-ENST00000581225.5:6693|1539
AEGTLEPRGAPHLSGR
>FUSION-ENST00000588256.1:6543-ENST00000583609.5:119158|2566
AMSEPGR
>ENST00000380672.9|SNV-132380-C-T|3
AHLGPTPSPHSLNYK
>FUSION-ENST00000588256.1:6543-ENST00000583609.5:119158|1276
VAGITGAR
>FUSION-ENST00000578070.5:25799-ENST00000581225.5:6693|1179
PVIPALWK
>FUSION-ENST00000588256.1:6543-ENST00000583609.5:119158|1845
MGAKESVK
>FUSION-ENST00000578070.5:25799-ENST00000581225.5:6693|1495
QWRGGWGGVR
>FUSION-ENST00000588256.1:6543-ENST00000583609.5:119158|2273
NKYMQVWADNILESLPKTGNGDCV
>ENST00000435803.6|SNV-471855-A-C|1
FGDGYTVNVWLCK
>FUSION-ENST00000588256.1:6543-ENST00000583609.5:119158|346
MLRLSDAIVR
>FUSION-ENST00000588256.1:6543-ENST00000583609.5:119158|409
GSHFCFDFSRK
>FUSION-ENST00000578070.5:25799-ENST00000581225.5:6693|705
MPVISALWEAEAGGSPEVGSSR
>FUSION-ENST00000588256.1:6543-ENST00000583609.5:119158|3345
CICVFCCKWVLNFTKVFLHLLR
>FUSION-ENST00000588256.1:6543-ENST00000583609.5:119158|439
MLIHEIAKERGK
>FUSION-ENST00000588256.1:6543-ENST00000583609.5:119158|1794
DWPGAVAHACNPQHFGRPR
>ENST00000372213.8|SNV-15831-G-A|2
RSEFPWEVPR
>FUSION-ENST00000588256.1:6543-ENST00000583609.5:119158|2032
VTSVLCR
>FUSION-ENST00000588256.1:6543-ENST00000583609.5:119158|1869
EKVICSMK
>FUSION-ENST00000588256.1:6543-ENST00000583609.5:119158|1898
KPKPLDR
>FUSION-ENST00000578070.5:25799-ENST00000581225.5:6693|164
HRGQQEGR
>FUSION-ENST00000588256.1:6543-ENST00000583609.5:119158|2610
TNAGFSHGR
>FUSION-ENST00000588256.1:6543-ENST00000583609.5:119158|264
SPANLLNWYQAENISPLK
>FUSION-ENST00000588256.1:6543-ENST00000583609.5:119158|3108
PAVPLNQR
>FUSION-ENST00000588256.1:6543-ENST00000583609.5:119158|287
MGALSGQGI
>FUSION-ENST00000588256.1:6543-ENST00000583609.5:119158|1412
VIEKSRYR
>ENST00000368222.8|SNV-4801-C-G|1
IAVAGASKPAVEIKQEGDTFYIK
>FUSION-ENST00000588256.1:6543-ENST00000583609.5:119158|472
STWYMLHELRWSR
>FUSION-ENST00000588256.1:6543-ENST00000583609.5:119158|820
MCLMSNISIFKNCLR
>FUSION-ENST00000588256.1:6543-ENST00000583609.5:119158|2440
MHIGNSLSSS
>FUSION-ENST00000578070.5:25799-ENST00000581225.5:6693|10
MNFVNVCH
>FUSION-ENST00000588256.1:6543-ENST00000583609.5:119158|1536
MQQEKREK
>ENST00000374617.9|SNV-1858-G-T|1
CDRVTRL
>FUSION-ENST00000578070.5:25799-ENST00000581225.5:6693|245
GLGAVLRARSGQVAR
>FUSION-ENST00000588256.1:6543-ENST00000583609.5:119158|3183
NNLKLMLRNILH
>FUSION-ENST00000578070.5:25799-ENST00000581225.5:6693|1555
RRDTLGRPQSGAGQVSVCGPR
>FUSION-ENST00000588256.1:6543-ENST00000583609.5:119158|1229
GKNDKHFYNEGK
>ENST00000556465.5|INDEL-321-T-TG|4
LVICGDELYCCHR
>FUSION-ENST00000588256.1:6543-ENST00000583609.5:119158|2559
GNEFLLFISHAVYGILLQQLK
>FUSION-ENST00000588256.1:6543-ENST00000583609.5:119158|2045
MQSLVSECPGNVSTWPAFLLLK
>FUSION-ENST00000578070.5:25799-ENST00000581225.5:6693|427
WEAEAGGSLEVR
>FUSION-ENST00000588256.1:6543-ENST00000583609.5:119158|3603
SFQPGPVHTCFALSNSRLLIPGGRR
>FUSION-ENST00000588256.1:6543-ENST00000583609.5:119158|167
LRSGPIKYH
>FUSION-ENST00000588256.1:6543-ENST00000583609.5:119158|2315
RTEAETGVMQGR
>FUSION-ENST00000588256.1:6543-ENST00000583609.5:119158|2261
MFFNHENN
>FUSION-ENST00000578070.5:25799-ENST00000581225.5:6693|519
GQDGQIT
>FUSION-ENST00000578070.5:25799-ENST00000581225.5:6693|1007
YECRPLGRALWRESR
>FUSION-ENST00000578070.5:25799-ENST00000581225.5:6693|1473
GRGPSGCQAGRSPGGAAVR
>FUSION-ENST00000588256.1:6543-ENST00000583609.5:119158|1779
EKQNGCK
>FUSION-ENST00000578070.5:25799-ENST00000581225.5:6693|242
SGQVARYLR
>FUSION-ENST00000588256.1:6543-ENST00000583609.5:119158|1368
IMCAYVLVR
>FUSION-ENST00000588256.1:6543-ENST00000583609.5:119158|715
WGKYPALFSR
>FUSION-ENST00000588256.1:6543-ENST00000583609.5:119158|2221
MTHLSLHPSDGQNR
>FUSION-ENST00000588256.1:6543-ENST00000583609.5:119158|630
IFENFHYK
>FUSION-ENST00000588256.1:6543-ENST00000583609.5:119158|1045
TYLFNLFIFLSSNSSLRIQPQI
>FUSION-ENST00000588256.1:6543-ENST00000583609.5:119158|940
MYPSCHLGGSWYHIGGTVLVAAAGK
>ENST00000361981.7|SNV-23489-A-C|3
KEKEAAGGNDSSGATSPITPAVALE
>FUSION-ENST00000588256.1:6543-ENST00000583609.5:119158|1859
MNTGEGM
>ENST00000329138.9|INDEL-17213-G-GC|10
LTQAMLTSGVTLHTVHLKR
>ENST00000587504.5|SNV-4697-C-T|2
MRREAPPGTGR
>FUSION-ENST00000578070.5:25799-ENST00000581225.5:6693|1300
GFPSKLSYQLGVVAHTCNPSTLGG
>FUSION-ENST00000588256.1:6543-ENST00000583609.5:119158|3258
LLTSTFNSRNLK
>FUSION-ENST00000588256.1:6543-ENST00000583609.5:119158|3088
DSINRSLCPLGFMWA
>ENST00000461125.1|SNV-23736-C-T|5
DWRLHFSLFGYLSTDVDFQAR
>FUSION-ENST00000578070.5:25799-ENST00000581225.5:6693|937
LTSALWWPWGK
>FUSION-ENST00000588256.1:6543-ENST00000583609.5:119158|155
KCNFWGLTPNQRI
>FUSION-ENST00000588256.1:6543-ENST00000583609.5:119158|705
YPLSCTQLKT
>ENST00000619230.1|SNV-42789-C-G|7
RSRSESETSTMAGK
>FUSION-ENST00000588256.1:6543-ENST00000583609.5:119158|2718
VSEGLKKSR
>FUSION-ENST00000588256.1:6543-ENST00000583609.5:119158|2384
QIRFGLGK
>ENST00000263635.8|SNV-261592-G-C|1
LAPSQNVRLQCGENGPAHPLPSKTK
>ENST00000649046.1|MNV-176793-TTTT-T|2
QNSNIEPYLISNR
>FUSION-ENST00000578070.5:25799-ENST00000581225.5:6693|919
GQGWQIDGETRCRQ
>FUSION-ENST00000588256.1:6543-ENST00000583609.5:119158|2978
MCTYQLTNGCLWQ
>FUSION-ENST00000588256.1:6543-ENST00000583609.5:119158|2833
MERDGNFWVLSWK
>FUSION-ENST00000588256.1:6543-ENST00000583609.5:119158|994
SARQEVPVGQIWGTERK
>FUSION-ENST00000588256.1:6543-ENST00000583609.5:119158|406
MHVLKYCLGSSLK
>FUSION-ENST00000578070.5:25799-ENST00000581225.5:6693|1407
EGLQSSLSYRENYP
>FUSION-ENST00000578070.5:25799-ENST00000581225.5:6693|1136
LSFPSSPVERQN
>FUSION-ENST00000578070.5:25799-ENST00000581225.5:6693|1489
LGVKPAAVRGAPLSGR
>FUSION-ENST00000578070.5:25799-ENST00000581225.5:6693|451
MPWSSWWK
>FUSION-ENST00000588256.1:6543-ENST00000583609.5:119158|3256
NLKSKSFSDYILNLYVLCVLCLLI
>FUSION-ENST00000588256.1:6543-ENST00000583609.5:119158|2567
MAMSEPGR
>FUSION-ENST00000588256.1:6543-ENST00000583609.5:119158|2530
GCITESGKLPVN
>FUSION-ENST00000578070.5:25799-ENST00000581225.5:6693|1430
QGPPLPPGFH
>ENST00000429397.5|SNV-93914-G-A|3
LWICMEFCGGGSLQDIYHRWLQK
>FUSION-ENST00000578070.5:25799-ENST00000581225.5:6693|1309
GGGHAGGGRAAR
>FUSION-ENST00000578070.5:25799-ENST00000581225.5:6693|1045
VLCPQSPSMVEK
>FUSION-ENST00000588256.1:6543-ENST00000583609.5:119158|2599
KHWNVPIPMAKPFSGHLQPCRSR
>FUSION-ENST00000588256.1:6543-ENST00000583609.5:119158|774
MRHNNLIIADFHVPLLAIVLLL
>ENST00000636035.2|SNV-2146-C-T|3
NMRGSRMNGLPSPTHSAHCSFY
>FUSION-ENST00000588256.1:6543-ENST00000583609.5:119158|971
NLLIGNMGK
>FUSION-ENST00000588256.1:6543-ENST00000583609.5:119158|643
GHDVGWR
>FUSION-ENST00000588256.1:6543-ENST00000583609.5:119158|2997
AVSGSRRSSLFFLDCSCIY
>ENST00000263054.10|SNV-379-C-T|3
AERGEGVSRSPR
>ENST00000412414.6|SNV-42883-G-A|1
FPSWPTCLELEHYLQTEPRR
>ENST00000471162.5|SNV-6929-C-A|4
MWCLRGGGLRCTASASWLIR
>FUSION-ENST00000588256.1:6543-ENST00000583609.5:119158|3597
MQMNICLEIC
>ENST00000478325.1|SNV-110159-G-A|3
FTYRAESSPWMTAPMRQSTMSPWR
>FUSION-ENST00000588256.1:6543-ENST00000583609.5:119158|3426
CSLVIQIAYFVKCLLLILKLYCLTY
>FUSION-ENST00000578070.5:25799-ENST00000581225.5:6693|935
LTSALWWPWGKHTVDSFILQR
>FUSION-ENST00000588256.1:6543-ENST00000583609.5:119158|811
PVVSRSNRWNNIDQWETF
>FUSION-ENST00000578070.5:25799-ENST00000581225.5:6693|956
SSHLSLPRSWDHR
>ENST00000372213.8|SNV-15831-G-A|6
KPIYQKTACYGHFRR
>ENST00000563328.4|INDEL-123393-A-AG|12
LGCWRRGR
>FUSION-ENST00000578070.5:25799-ENST00000581225.5:6693|1138
LSFPSSPVER
>FUSION-ENST00000588256.1:6543-ENST00000583609.5:119158|3271
ASYRGCNGLAWAQRPDTKQDR
>ENST00000424776.5|SNV-2124-C-A|5
SPDAYSGGHDSSSK
>FUSION-ENST00000588256.1:6543-ENST00000583609.5:119158|2957
HLLGGGGGCNAIELSSY
>FUSION-ENST00000578070.5:25799-ENST00000581225.5:6693|998
GRWQDSRA
>FUSION-ENST00000578070.5:25799-ENST00000581225.5:6693|1148
TAHSLDLNLQLKGAMPGASSLLPC
>FUSION-ENST00000578070.5:25799-ENST00000581225.5:6693|926
DWMGQGWQIDGETRCR
>FUSION-ENST00000588256.1:6543-ENST00000583609.5:119158|19
MLWRELS
>FUSION-ENST00000588256.1:6543-ENST00000583609.5:119158|2791
WPWPSYSRFIWGKR
>FUSION-ENST00000588256.1:6543-ENST00000583609.5:119158|649
DRLIQNYLFSIYSTTKVFR
>FUSION-ENST00000588256.1:6543-ENST00000583609.5:119158|710
MRRLNCSS
>FUSION-ENST00000588256.1:6543-ENST00000583609.5:119158|3257
LLTSTFNSRNLKSK
>FUSION-ENST00000588256.1:6543-ENST00000583609.5:119158|3513
LVSNSQPQVIR
>FUSION-ENST00000578070.5:25799-ENST00000581225.5:6693|1314
DHQAHPVFIRVPCVLVFVFCR
>FUSION-ENST00000578070.5:25799-ENST00000581225.5:6693|625
KTETQEVTAWQGMHR
>ENST00000368764.4|SNV-1736-C-T|1
EQLLELPEQQEGYLKHLEQQEGQLK
>FUSION-ENST00000588256.1:6543-ENST00000583609.5:119158|489
RKTFTVR
>FUSION-ENST00000588256.1:6543-ENST00000583609.5:119158|1411
LCVVYVHAYDSVR
>FUSION-ENST00000588256.1:6543-ENST00000583609.5:119158|468
LHELRWSR
>FUSION-ENST00000578070.5:25799-ENST00000581225.5:6693|1169
RWEDCLSSRPAWET
>FUSION-ENST00000578070.5:25799-ENST00000581225.5:6693|695
KGREQWLTPVIPTLWEIK
>ENST00000380861.9|SNV-101900-C-T|1
SLCASTLTVSLGSSRGSLASSR
>ENST00000265713.8|INDEL-117243-G-GG|4
EPQTNPLEEK
>FUSION-ENST00000588256.1:6543-ENST00000583609.5:119158|1423
MRLCVVYVHAYDSVRMGK
>FUSION-ENST00000588256.1:6543-ENST00000583609.5:119158|1893
IPLLMKLFLIFPTYSLI
>FUSION-ENST00000578070.5:25799-ENST00000581225.5:6693|249
GLGAVLR
>FUSION-ENST00000588256.1:6543-ENST00000583609.5:119158|256
VMLKTLNNVMYNTYINACIKILLR
>FUSION-ENST00000588256.1:6543-ENST00000583609.5:119158|2477
DARMPTEIE
>FUSION-ENST00000588256.1:6543-ENST00000583609.5:119158|2416
RFSQEACSWRVT
>FUSION-ENST00000578070.5:25799-ENST00000581225.5:6693|1230
KKPQNSQCPSLRG
>ENST00000329138.9|INDEL-17213-G-GC|8
RLVSNCR
>FUSION-ENST00000588256.1:6543-ENST00000583609.5:119158|3139
LLGVGQS
>FUSION-ENST00000578070.5:25799-ENST00000581225.5:6693|571
MVPLHSSLGNRARPHL
>ENST00000404910.6|SNV-52655-G-A|2
ELANCTWHMAEK
>FUSION-ENST00000578070.5:25799-ENST00000581225.5:6693|734
GSHSLAQARVR
>FUSION-ENST00000588256.1:6543-ENST00000583609.5:119158|277
IVDLGPRRMVDSI
>FUSION-ENST00000578070.5:25799-ENST00000581225.5:6693|297
SHCAQPCADF
>FUSION-ENST00000588256.1:6543-ENST00000583609.5:119158|2173
AVNPIQYSFHTDTI
>FUSION-ENST00000588256.1:6543-ENST00000583609.5:119158|2583
MSACSQPRSLGLLKR
>FUSION-ENST00000588256.1:6543-ENST00000583609.5:119158|2392
MSFPEGR
>FUSION-ENST00000578070.5:25799-ENST00000581225.5:6693|439
GPVLAQR
>FUSION-ENST00000588256.1:6543-ENST00000583609.5:119158|3102
MHPMSSLTSRK
>FUSION-ENST00000588256.1:6543-ENST00000583609.5:119158|770
MGPNNVMS
>FUSION-ENST00000588256.1:6543-ENST00000583609.5:119158|2377
GMRMCMLTYS
>FUSION-ENST00000578070.5:25799-ENST00000581225.5:6693|966
SCEGIWRREK
>ENST00000366932.4|SNV-45704-G-T|4
SEEGPGWTILRDYFMMGASMK
>ENST00000566161.5|SNV-34621-C-G|2
MWQNYCICTCWATLLTLDSWSA
>FUSION-ENST00000578070.5:25799-ENST00000581225.5:6693|1196
QLPPLFK
>FUSION-ENST00000588256.1:6543-ENST00000583609.5:119158|3080
DGVLIFSQLVGDPAPK
>FUSION-ENST00000578070.5:25799-ENST00000581225.5:6693|889
MGQGLEMPR
>FUSION-ENST00000588256.1:6543-ENST00000583609.5:119158|1665
ENFDARGYLCRGR
>ENST00000367302.5|SNV-187127-C-A|1
MDPASTLGLSTESIHG
>FUSION-ENST00000588577.5:6571-ENST00000583609.5:119158|4
ADGPKMLTPMPRK
>FUSION-ENST00000588256.1:6543-ENST00000583609.5:119158|3507
MLNIFLNYDCPDLAK
>FUSION-ENST00000588256.1:6543-ENST00000583609.5:119158|706
MYPLSCTQLKT
>FUSION-ENST00000588256.1:6543-ENST00000583609.5:119158|2524
AFQEVIANEVASR
>ENST00000624044.1|SNV-1412-C-A|3
ASSGLRWIIFRIK
>ENST00000565631.5|INDEL-53903-G-GA|6
TSWWMNPVSPGK
>ENST00000412414.6|SNV-42883-G-A|2
MFPSWPTCLELEHYLQTEPRR
>FUSION-ENST00000578070.5:25799-ENST00000581225.5:6693|58
ARSGHKTT
>ENST00000355151.9|INDEL-321-T-TG|10
LQQGLAGQPLRLR
>ENST00000515774.5|SNV-35943-A-C|5
RWNYFFPEALLVYDICK
>FUSION-ENST00000588256.1:6543-ENST00000583609.5:119158|1041
MLLRHPRWR
>FUSION-ENST00000588256.1:6543-ENST00000583609.5:119158|1721
DFFSPFGENVLSSLLYHGHFKMKY
>FUSION-ENST00000588256.1:6543-ENST00000583609.5:119158|1756
FCQFKDMLHNK
>ENST00000484989.1|SNV-60366-G-A|1
LFACSIG
>FUSION-ENST00000588256.1:6543-ENST00000583609.5:119158|3441
KIFINVFLIFFLIHK
>FUSION-ENST00000588256.1:6543-ENST00000583609.5:119158|2232
PFSCLSLPSS
>FUSION-ENST00000588256.1:6543-ENST00000583609.5:119158|3190
MYMYNLKNNLKLMLR
>FUSION-ENST00000588256.1:6543-ENST00000583609.5:119158|2838
MEQGYPVGSAPRVAAKR
>ENST00000284548.16|SNV-42082-C-T|1
MEAVGCTWR
>FUSION-ENST00000588256.1:6543-ENST00000583609.5:119158|1697
HGATCAEVGLLRGKAGV
>ENST00000476466.1|SNV-811-C-A|20
DAPDGLHHVVRGLR
>FUSION-ENST00000578070.5:25799-ENST00000581225.5:6693|964
EKQPVKRP
>ENST00000359052.8|SNV-70854-G-A|2
ITHAKQIIKPFILR
>FUSION-ENST00000578070.5:25799-ENST00000581225.5:6693|1356
GGGSLGLKP
>FUSION-ENST00000588256.1:6543-ENST00000583609.5:119158|1537
IIIHGEKLDVSH
>ENST00000361539.5|SNV-110159-G-A|1
TFFETVHVYLQSRIK
>FUSION-ENST00000588256.1:6543-ENST00000583609.5:119158|51
GSGNLRVIQVTSCR
>FUSION-ENST00000588256.1:6543-ENST00000583609.5:119158|237
WQPEANR
>FUSION-ENST00000588256.1:6543-ENST00000583609.5:119158|2484
MHRTAVIQSKHQ
>FUSION-ENST00000588256.1:6543-ENST00000583609.5:119158|2994
MQILLQK
>FUSION-ENST00000578070.5:25799-ENST00000581225.5:6693|788
AGVSLCCPGSSQTLGLK
>FUSION-ENST00000578070.5:25799-ENST00000581225.5:6693|520
VAHTCNPSTLRGQDGQIT
>FUSION-ENST00000578070.5:25799-ENST00000581225.5:6693|477
SLESRSLRPA
>FUSION-ENST00000588256.1:6543-ENST00000583609.5:119158|335
MFQIITVAFLHKGGSDYGRV
>FUSION-ENST00000588256.1:6543-ENST00000583609.5:119158|2863
RAPKLELSPGVFLASPR
>ENST00000489415.1|SNV-12543-C-A|2
MTCSPHRPLN
>FUSION-ENST00000578070.5:25799-ENST00000581225.5:6693|762
MVRPGSPRGHPPPAK
>ENST00000400960.7|INDEL-69734-T-TG|1
GSSASYCVLAGNGKPLE
>FUSION-ENST00000588256.1:6543-ENST00000583609.5:119158|3354
VKDHQTGFV
>FUSION-ENST00000588256.1:6543-ENST00000583609.5:119158|1193
KIPHHLASLFLCPCSK
>FUSION-ENST00000588256.1:6543-ENST00000583609.5:119158|1684
WLIFDSDESHRILKDGFQTQR
>FUSION-ENST00000588256.1:6543-ENST00000583609.5:119158|95
LGLLSVLVNK
>FUSION-ENST00000588256.1:6543-ENST00000583609.5:119158|2300
QHRPADTRILDLSLLK
>FUSION-ENST00000588256.1:6543-ENST00000583609.5:119158|1465
MSPLTPPFQHHAANPS
>ENST00000351008.4|INDEL-215860-A-AA|7
DDGKFLEKNIK
>FUSION-ENST00000588256.1:6543-ENST00000583609.5:119158|741
MLSFQVH
>FUSION-ENST00000588256.1:6543-ENST00000583609.5:119158|1380
LLCQLATVEFSQWESFVG
>FUSION-ENST00000578070.5:25799-ENST00000581225.5:6693|864
CSQRAVCGGAGCCQEGR
>FUSION-ENST00000578070.5:25799-ENST00000581225.5:6693|400
MAPSDGACVGPACTCTALLTR
>FUSION-ENST00000588256.1:6543-ENST00000583609.5:119158|3545
QLWCLCEHNFFLNIIFFLFCTLLR
>FUSION-ENST00000588256.1:6543-ENST00000583609.5:119158|3584
MPGNLLID
>FUSION-ENST00000588256.1:6543-ENST00000583609.5:119158|2677
LLGSFITLHFR
>FUSION-ENST00000588256.1:6543-ENST00000583609.5:119158|2864
KGGPRGIR
>ENST00000263635.8|SNV-261592-G-C|3
LAPSQNVR
>ENST00000461125.1|SNV-23736-C-T|4
MDWRLHFSLFGYLSTDVDFQARI
>FUSION-ENST00000578070.5:25799-ENST00000581225.5:6693|1121
QGDPASVPSAR
>ENST00000606296.1|SNV-96050-C-A|3
KNDRRPGHEQK
>FUSION-ENST00000588256.1:6543-ENST00000583609.5:119158|2638
VLSSNMNFGENNHHSNHSKYR
>ENST00000524959.5|SNV-21001-A-C|3
EAPCLMLASR
>FUSION-ENST00000578070.5:25799-ENST00000581225.5:6693|1461
IGLSYEGSVVILPSDGPGTR
>FUSION-ENST00000588256.1:6543-ENST00000583609.5:119158|2367
VARGRPCAS
>ENST00000453190.7|SNV-126716-G-C|4
DEDSPKSNGGR
>FUSION-ENST00000588256.1:6543-ENST00000583609.5:119158|3106
PAVPLNQRCLPGSPFHTALSVSGF
>FUSION-ENST00000578070.5:25799-ENST00000581225.5:6693|1372
LAYPVITHADSCSWGCSWRPGLGR
>FUSION-ENST00000588256.1:6543-ENST00000583609.5:119158|154
TMLYTGR
>ENST00000379388.7|SNV-122070-G-C|2
YICEQCGIRCK
>FUSION-ENST00000588256.1:6543-ENST00000583609.5:119158|3593
MPGIGVTK
>FUSION-ENST00000588256.1:6543-ENST00000583609.5:119158|938
MGISEKV
>FUSION-ENST00000588256.1:6543-ENST00000583609.5:119158|1436
YANKNLLFY
>ENST00000374045.5|INDEL-62-C-CC|7
THHIPACQPAPGPGRGLCAVPGSK
>ENST00000570355.1|INDEL-17213-G-GC|5
YPAGATGAQAAPQAQARTHRQPR
>ENST00000665046.1|SNV-73336-G-A|5
MQLQCDCFLKAQTACSLSK
>FUSION-ENST00000588256.1:6543-ENST00000583609.5:119158|2679
YILNTLHS
>FUSION-ENST00000588256.1:6543-ENST00000583609.5:119158|2850
GELVVLATFIEVAVYSIGR
>FUSION-ENST00000588256.1:6543-ENST00000583609.5:119158|3159
RASLALDQDKTGTD
>FUSION-ENST00000588256.1:6543-ENST00000583609.5:119158|1900
MLFHLPQCIRKPKPLDRDDIYAK
>ENST00000317869.7|SNV-663-C-A|4
MIASKVVDINLAAEPKVNR
>FUSION-ENST00000588256.1:6543-ENST00000583609.5:119158|2322
HNSLKSHNVFF
>ENST00000487202.5|INDEL-3661-A-AG|8
SLALSAGQK
>ENST00000372213.8|SNV-15831-G-A|7
KPIYQKTACYGHFR
>ENST00000240618.11|SNV-4919-C-T|3
KSDFSIRWQK
>FUSION-ENST00000588256.1:6543-ENST00000583609.5:119158|918
MDILWSPSNLVPLNIFCSLLFISSK
>FUSION-ENST00000588256.1:6543-ENST00000583609.5:119158|1118
GDNGGFGAGRIK
>ENST00000295453.8|INDEL-513-G-GAT|3
LGPEIPSWPWTASRTWLCPR
>ENST00000329138.9|INDEL-17213-G-GC|20
LLILPAYSHSGLPER
>FUSION-ENST00000588256.1:6543-ENST00000583609.5:119158|1487
MTYSLTVVSSGFQQLA
>FUSION-ENST00000588256.1:6543-ENST00000583609.5:119158|3045
VLTIAPLR
>ENST00000525135.5|INDEL-91281-C-CG|10
HTLDHLHGVSNRSQPALHR
>ENST00000373696.7|SNV-34461-C-G|1
IGWYTKSLDTSRFICAK
>FUSION-ENST00000578070.5:25799-ENST00000581225.5:6693|75
ESKVSGNKQ
>FUSION-ENST00000588256.1:6543-ENST00000583609.5:119158|1951
MLGIIPLSSSDTSLWFQPEKIICF
>FUSION-ENST00000578070.5:25799-ENST00000581225.5:6693|1410
IREGLQSSLSYR
>FUSION-ENST00000588256.1:6543-ENST00000583609.5:119158|1800
LLPLDYKPFKSK
>FUSION-ENST00000578070.5:25799-ENST00000581225.5:6693|1119
MGVEVGGLCQDPDVR
>FUSION-ENST00000588256.1:6543-ENST00000583609.5:119158|1705
MPIRYILR
>FUSION-ENST00000588256.1:6543-ENST00000583609.5:119158|487
GVPEAVR
>FUSION-ENST00000578070.5:25799-ENST00000581225.5:6693|326
MAGEGSRRGLFCLQGAR
>FUSION-ENST00000377387.5:2289-ENST00000545464.5:13720|3
APVCHWDIR
>FUSION-ENST00000588256.1:6543-ENST00000583609.5:119158|3358
LFLFLSLLYCLR
>FUSION-ENST00000588256.1:6543-ENST00000583609.5:119158|3001
MAVSGSR
>FUSION-ENST00000588256.1:6543-ENST00000583609.5:119158|1680
KHILYTSVHLSQYLTK
>FUSION-ENST00000588256.1:6543-ENST00000583609.5:119158|261
MCAQACICVHSK
>FUSION-ENST00000588256.1:6543-ENST00000583609.5:119158|1170
MTLIKPRVTASWGDLVVPSLK
>FUSION-ENST00000588256.1:6543-ENST00000583609.5:119158|1128
EEESQAYRLRR
>FUSION-ENST00000588256.1:6543-ENST00000583609.5:119158|1945
ALGQIQELNGKHQRGACSTVQR
>FUSION-ENST00000578070.5:25799-ENST00000581225.5:6693|667
DLSPFMHV
>ENST00000342992.10|SNV-265685-T-A|4
FDEVSADFVVISWEPPAYTGGCQK
>FUSION-ENST00000578070.5:25799-ENST00000581225.5:6693|168
LDIRDLK
>FUSION-ENST00000578070.5:25799-ENST00000581225.5:6693|1224
ISITPDFGTASFSVGGCPLYYR
>FUSION-ENST00000588256.1:6543-ENST00000583609.5:119158|2161
TGNLTGNVMEK
>ENST00000370661.5|SNV-24369-A-G|1
MPPQTKVEESPLEKVETPPK
>FUSION-ENST00000588256.1:6543-ENST00000583609.5:119158|1850
KKLYFCCVC
>ENST00000371929.7|INDEL-41215-G-GC|4
LLPRAPGK
>FUSION-ENST00000588256.1:6543-ENST00000583609.5:119158|2131
QKQSLCALIFWCVCAINGR
>FUSION-ENST00000588256.1:6543-ENST00000583609.5:119158|103
MVSFVLGSFGSLS
>ENST00000466510.5|SNV-19405-A-G|1
VAASGWTPVALGQNLLN
>ENST00000606296.1|SNV-96050-C-A|1
NDRRPGHEQKFQWK
>FUSION-ENST00000578070.5:25799-ENST00000581225.5:6693|391
LPRLECSGTIIAHCSLELLG
>FUSION-ENST00000588256.1:6543-ENST00000583609.5:119158|514
MRCSLKIMHK
>FUSION-ENST00000588256.1:6543-ENST00000583609.5:119158|1603
KQAPSYER
>FUSION-ENST00000588256.1:6543-ENST00000583609.5:119158|2327
MENYKMHNSLK
>ENST00000341594.9|SNV-166151-G-T|4
LKSCIIK
>FUSION-ENST00000588256.1:6543-ENST00000583609.5:119158|1316
MPGLFPQF
>FUSION-ENST00000578070.5:25799-ENST00000581225.5:6693|1064
NKHPLLAQGWVCNK
>FUSION-ENST00000588256.1:6543-ENST00000583609.5:119158|2351
WKILATCYGLNCFHQNIG
>FUSION-ENST00000588256.1:6543-ENST00000583609.5:119158|3445
YIFTFMR
>FUSION-ENST00000588256.1:6543-ENST00000583609.5:119158|925
WEIRGLTAFR
>FUSION-ENST00000588256.1:6543-ENST00000583609.5:119158|2339
DWGDARKDSPLQVSEAAPPC
>FUSION-ENST00000578070.5:25799-ENST00000581225.5:6693|39
KNIVKNLQYK
>FUSION-ENST00000588256.1:6543-ENST00000583609.5:119158|3178
TSSLNSP
>FUSION-ENST00000588256.1:6543-ENST00000583609.5:119158|2743
MLENRNFQREQLSPFEETVSGK
>ENST00000526253.1|SNV-234684-G-C|2
MAVIGSLP
>FUSION-ENST00000588256.1:16545-ENST00000583609.5:119158|3643
HRNLKTLMDR
>FUSION-ENST00000588256.1:6543-ENST00000583609.5:119158|114
NTLPNLILSH
>FUSION-ENST00000578070.5:25799-ENST00000581225.5:6693|1014
ASQAIGSHGGL
>FUSION-ENST00000588256.1:6543-ENST00000583609.5:119158|843
YTVPISFSFCLVVQVCAQ
>ENST00000395527.8|SNV-101109-C-T|5
RASSEDMLNKPGSTAASGVVR
>ENST00000338745.11|SNV-96050-C-A|6
LPPRQPTVASPAESDEEK
>FUSION-ENST00000578070.5:25799-ENST00000581225.5:6693|1549
ARGEAAPGPGVRGAR
>FUSION-ENST00000588256.1:6543-ENST00000583609.5:119158|1150
MEGLGLGGSRD
>FUSION-ENST00000588256.1:6543-ENST00000583609.5:119158|447
MCALKGDVK
>FUSION-ENST00000588256.1:6543-ENST00000583609.5:119158|1907
MTYMPRYLFL
>FUSION-ENST00000588256.1:6543-ENST00000583609.5:119158|2712
MIQDNTYLLFLAVAICSK
>FUSION-ENST00000588256.1:6543-ENST00000583609.5:119158|1375
MNLWKIMCAYVLVR
>FUSION-ENST00000578070.5:25799-ENST00000581225.5:6693|1333
MEGVPVSPESR
>FUSION-ENST00000588256.1:6543-ENST00000583609.5:119158|1501
MTALELMRIGEK
>FUSION-ENST00000588256.1:6543-ENST00000583609.5:119158|1409
LCVVYVHAYDSVRMGKS
>FUSION-ENST00000588256.1:6543-ENST00000583609.5:119158|934
ASFFFPIESVILVNNFVFCQDQLSR
>FUSION-ENST00000578070.5:25799-ENST00000581225.5:6693|458
YTQPKDLLLNWI
>ENST00000540319.5|INDEL-38074-T-TG|7
DHYDIKVR
>FUSION-ENST00000588256.1:6543-ENST00000583609.5:119158|159
NRTMLYTGR
>FUSION-ENST00000578070.5:25799-ENST00000581225.5:6693|1462
GCSQAAPSLRGAGLK
>FUSION-ENST00000588256.1:6543-ENST00000583609.5:119158|454
QWEQFLDPK
>ENST00000471827.1|SNV-2028-C-G|2
SEARSSALTFLLFSTGRGMG
>FUSION-ENST00000588256.1:6543-ENST00000583609.5:119158|3103
HPMSSLTSR
>FUSION-ENST00000588256.1:6543-ENST00000583609.5:119158|2503
SWMKWKGCGQAVR
>FUSION-ENST00000578070.5:25799-ENST00000581225.5:6693|921
GQGWQIDGETRCR
>ENST00000461125.1|SNV-23736-C-T|6
MDWRLHFSLFGYLSTDVDFQAR
>FUSION-ENST00000578070.5:25799-ENST00000581225.5:6693|561
VTIINNSRPGVVAHTYNRSTLGGR
>FUSION-ENST00000588256.1:6543-ENST00000583609.5:119158|374
LCGSVHACASGLPMR
>FUSION-ENST00000588256.1:6543-ENST00000583609.5:119158|3411
LFVFYIK
>FUSION-ENST00000588256.1:6543-ENST00000583609.5:119158|2336
MIAEFSILQK
>FUSION-ENST00000578070.5:25799-ENST00000581225.5:6693|1320
GETGPGVRWEAK
>FUSION-ENST00000578070.5:25799-ENST00000581225.5:6693|1299
LSYQLGVVAHTCNPSTLGG
>FUSION-ENST00000588256.1:6543-ENST00000583609.5:119158|1521
IFPDTYT
>FUSION-ENST00000588256.1:6543-ENST00000583609.5:119158|3506
LNIFLNYDCPDLAK
>FUSION-ENST00000588256.1:6543-ENST00000583609.5:119158|2025
MPRECVHVASLPSLEVSRSHFFL
>ENST00000354452.8|SNV-430146-C-G|2
HSLMVGTHREDGVALRGR
>ENST00000356613.4|SNV-457-C-A|2
LESNLDGYVPTSESQRWK
>FUSION-ENST00000588256.1:6543-ENST00000583609.5:119158|3561
YLILKHFFELWHFYCLYK
>FUSION-ENST00000588256.1:6543-ENST00000583609.5:119158|77
MLTTWSLPLGNCNLVAVICMKLIRK
>FUSION-ENST00000588256.1:6543-ENST00000583609.5:119158|1202
DIFLFKGRLFLGLQSDQGK
>ENST00000467219.5|SNV-23632-T-G|9
MMSALRMGWIISRHYNK
>FUSION-ENST00000588256.1:6543-ENST00000583609.5:119158|2954
RKTVSPGEI
>FUSION-ENST00000588256.1:6543-ENST00000583609.5:119158|3331
ICPHQCRLASSNPLRAQIEQK
>ENST00000476466.1|SNV-811-C-A|14
GLGQRVALPLPVLQERR
>FUSION-ENST00000588256.1:6543-ENST00000583609.5:119158|3528
MFLKSEERIDLTVSFFF
>FUSION-ENST00000578070.5:25799-ENST00000581225.5:6693|244
ARSGQVAR
>ENST00000180173.10|SNV-113325-G-C|4
LEKIQNVQLNCTKVK
>ENST00000367889.8|SNV-24282-G-C|1
SGLGSGPKSCH
>FUSION-ENST00000588256.1:6543-ENST00000583609.5:119158|3279
NLLKGGGDYKVH
>FUSION-ENST00000588256.1:6543-ENST00000583609.5:119158|3542
QLNVFTC
>FUSION-ENST00000588256.1:6543-ENST00000583609.5:119158|2897
FPERVLTSRLLGHCHGK
>ENST00000338745.11|SNV-96050-C-A|5
LPPRQPTVASPAESDEEKR
>FUSION-ENST00000588256.1:6543-ENST00000583609.5:119158|441
MLIHEIAKER
>FUSION-ENST00000588256.1:6543-ENST00000583609.5:119158|1237
PLLFVFKDFPIVNISNK
>FUSION-ENST00000578070.5:25799-ENST00000581225.5:6693|801
LPQTGQL
>FUSION-ENST00000578070.5:25799-ENST00000581225.5:6693|1370
MESWGPAHLGCGACR
>ENST00000368467.4|SNV-7572-T-G|6
EQYAQEHGLNFQRLR
>FUSION-ENST00000588256.1:6543-ENST00000583609.5:119158|1478
MFPTKMKNVAK
>FUSION-ENST00000588256.1:6543-ENST00000583609.5:119158|2890
LLGHCHGK
>FUSION-ENST00000588256.1:6543-ENST00000583609.5:119158|3061
MGTVLEHEINKGGSRIGQ
>FUSION-ENST00000588256.1:6543-ENST00000583609.5:119158|1935
MAAKYSHRQYVNECR
>FUSION-ENST00000588256.1:6543-ENST00000583609.5:119158|3384
MYGMNLHLFKSF
>FUSION-ENST00000588256.1:6543-ENST00000583609.5:119158|758
MQDMACPSLRPGEENTS
>ENST00000485050.5|SNV-71102-C-A|1
LLSSVTAELPEEKPR
>ENST00000355151.9|INDEL-321-T-TG|9
LQQGLAGQPLRLRAPYR
>ENST00000375023.3|INDEL-1502-C-CC|3
RGRLPHPGLGPPTVLLHAWMDR
>FUSION-ENST00000588256.1:6543-ENST00000583609.5:119158|2806
DCPEDVFQAYSLHIRKDYPTK
>ENST00000473582.1|SNV-31770-C-A|3
SHSSYKPSEIQQLLKRLEK
>FUSION-ENST00000588256.1:6543-ENST00000583609.5:119158|1100
NWRHDMQKILLCR
>FUSION-ENST00000588256.1:6543-ENST00000583609.5:119158|663
IPYCLKLSLIYHK
>ENST00000359052.8|SNV-70854-G-A|5
SADEQSIYEKERITHAK
>FUSION-ENST00000588256.1:6543-ENST00000583609.5:119158|2071
QLKQTQSSFAIDLKR
>FUSION-ENST00000588256.1:6543-ENST00000583609.5:119158|2390
SFPEGRK
>ENST00000409039.8|SNV-23632-T-G|2
MGWIISRHYNK
>FUSION-ENST00000633899.1:2289-ENST00000545464.5:13720|49
MPTVIPPGLTREQERAYIAFLK
>ENST00000361539.5|SNV-110159-G-A|2
TFFETVHVYLQSR
>FUSION-ENST00000588577.5:16573-ENST00000583609.5:119158|4
NAQVNSMHRNLKTLMDR
>FUSION-ENST00000588256.1:6543-ENST00000583609.5:119158|760
RSWLLSLSVHNTTFITIILLSR
>FUSION-ENST00000578070.5:25799-ENST00000581225.5:6693|32
FGFCFLLPR
>FUSION-ENST00000588256.1:6543-ENST00000583609.5:119158|954
HLHPQITRKQK
>FUSION-ENST00000588256.1:6543-ENST00000583609.5:119158|2321
MTGVLVR
>ENST00000528152.5|SNV-38714-G-T|1
RPPGLSVPWPLLLPGRPR
>FUSION-ENST00000578070.5:25799-ENST00000581225.5:6693|660
CVNLSCCTAAL
>ENST00000489822.5|INDEL-14555-G-GG|9
NGRKNFGK
>FUSION-ENST00000588256.1:6543-ENST00000583609.5:119158|2799
CSSPKLR
>FUSION-ENST00000578070.5:25799-ENST00000581225.5:6693|405
RLQSAEIVPLHSSLVTE
>FUSION-ENST00000588256.1:6543-ENST00000583609.5:119158|2040
CLEATFSSETWVMVQNFYFSPAKR
>FUSION-ENST00000588256.1:6543-ENST00000583609.5:119158|2726
MLLCITL
>FUSION-ENST00000588256.1:6543-ENST00000583609.5:119158|3098
SSLTSRK
>FUSION-ENST00000578070.5:25799-ENST00000581225.5:6693|42
MSTTASLEFCSVTITILERLKK
>ENST00000572684.1|SNV-11946-C-T|4
MAVQRPLRVLCLAGFR
>FUSION-ENST00000588256.1:6543-ENST00000583609.5:119158|1426
HLIFRGTGQER
>ENST00000397332.2|SNV-1147-G-A|3
LERAMSDRLAPGAPR
>FUSION-ENST00000578070.5:25799-ENST00000581225.5:6693|531
SAKHGGTR
>FUSION-ENST00000588256.1:6543-ENST00000583609.5:119158|973
LLNFFKHELAHR
>FUSION-ENST00000578070.5:25799-ENST00000581225.5:6693|1423
MAAKMAVSLSR
>FUSION-ENST00000588256.1:6543-ENST00000583609.5:119158|2276
MNKYMQVWADNILESLPK
>FUSION-ENST00000588256.1:6543-ENST00000583609.5:119158|1186
MNYGSYMKK
>FUSION-ENST00000588256.1:6543-ENST00000583609.5:119158|341
LSDAIVRHSCDILVTS
>FUSION-ENST00000588256.1:6543-ENST00000583609.5:119158|1941
IPFLDPNPLLSNTNY
>FUSION-ENST00000588256.1:6543-ENST00000583609.5:119158|1757
MFCQFKDMLHNK
>ENST00000476466.1|SNV-811-C-A|9
RCVPYSLRPDRPGWR
>FUSION-ENST00000578070.5:25799-ENST00000581225.5:6693|1147
MLQKRCVELPK
>FUSION-ENST00000588256.1:6543-ENST00000583609.5:119158|549
CFLFVWIFFFSILENL
>FUSION-ENST00000588256.1:6543-ENST00000583609.5:119158|2429
RSGPSHTGFVNR
>FUSION-ENST00000578070.5:25799-ENST00000581225.5:6693|1217
MDVSDTSSPTVVTPRNVSR
>FUSION-ENST00000578070.5:25799-ENST00000581225.5:6693|1255
MLGSRGGK
>FUSION-ENST00000588256.1:6543-ENST00000583609.5:119158|3297
TGHFHFFCGGMSSVK
>ENST00000344575.5|SNV-1659-C-T|2
LNMDFWCLRATEQPCAAAAGPGGR
>FUSION-ENST00000588256.1:6543-ENST00000583609.5:119158|334
FQIITVAFLHKGGSDYGRV
>FUSION-ENST00000588256.1:6543-ENST00000583609.5:119158|2333
MLEAWHNYA
>ENST00000477824.5|SNV-59066-C-G|2
MNALQSLTGGPAGGAAGIGMPPR
>ENST00000471680.1|INDEL-3661-A-AG|5
MLLVRSLALSAGQKGNIVFVTLR
>FUSION-ENST00000588256.1:6543-ENST00000583609.5:119158|756
MACPSLRPGEENTS
>FUSION-ENST00000588256.1:6543-ENST00000583609.5:119158|3274
LFLLLWIFSYFRPSGCIR
>FUSION-ENST00000588256.1:6543-ENST00000583609.5:119158|1035
CAEWTLEERR
>FUSION-ENST00000588256.1:6543-ENST00000583609.5:119158|81
MLTTWSLPLGNCNLVAVICMK
>ENST00000602551.5|SNV-1200-G-T|1
DGMSVLVAPQGLERVPGIFISRLVR
>FUSION-ENST00000588256.1:6543-ENST00000583609.5:119158|1319
MEHHKVANCLRK
>FUSION-ENST00000578070.5:25799-ENST00000581225.5:6693|731
QPSHLSLPSSWHVPPCSVNFCVFCR
>FUSION-ENST00000588256.1:6543-ENST00000583609.5:119158|3260
SITKLLTSTFNSRNLK
>FUSION-ENST00000578070.5:25799-ENST00000581225.5:6693|779
REPLQPTTELCR
>FUSION-ENST00000588256.1:6543-ENST00000583609.5:119158|1817
MAILHLWVPK
>FUSION-ENST00000578070.5:25799-ENST00000581225.5:6693|1318
WPRDHQAHPVFIR
>FUSION-ENST00000588256.1:6543-ENST00000583609.5:119158|591
RIASQKSQSLK
>ENST00000240618.11|SNV-4919-C-T|1
SDFSIRWQKQR
>FUSION-ENST00000377387.5:2289-ENST00000545464.5:13720|47
EQERAYIAFLK
>FUSION-ENST00000578070.5:25799-ENST00000581225.5:6693|236
MMVLRAQDSLRWDR
>FUSION-ENST00000588256.1:6543-ENST00000583609.5:119158|3067
EEAELGSELNELQSSSCNR
>FUSION-ENST00000588256.1:6543-ENST00000583609.5:119158|2150
IGKYGEDMLEKHR
>FUSION-ENST00000588256.1:6543-ENST00000583609.5:119158|1623
YSLCHKMLGLDRK
>FUSION-ENST00000588256.1:6543-ENST00000583609.5:119158|3477
HLFSIYSVPGTKLGMK
>FUSION-ENST00000588256.1:6543-ENST00000583609.5:119158|3475
LGMKDIK
>ENST00000375225.7|SNV-133398-T-G|1
VPTSNTEGGWACSLAEYIR
>ENST00000440172.5|SNV-110127-T-G|1
ISRPPEASRRGPSK
>FUSION-ENST00000588256.1:6543-ENST00000583609.5:119158|356
YKILTVEHLYSR
>FUSION-ENST00000588256.1:6543-ENST00000583609.5:119158|1333
MENHVCLCFSK
>ENST00000370419.6|SNV-210374-G-T|1
QSFLMGAVISAPIVALSSVR
>FUSION-ENST00000578070.5:25799-ENST00000581225.5:6693|1092
MGESHSWQEGRPGGQK
>FUSION-ENST00000578070.5:25799-ENST00000581225.5:6693|325
AGEGSRRGLFCLQGAR
>ENST00000527129.1|SNV-53845-C-G|2
LPAHGPARGPLCHHPHNLR
>FUSION-ENST00000588256.1:6543-ENST00000583609.5:119158|1122
KVRCGVT
>FUSION-ENST00000588256.1:6543-ENST00000583609.5:119158|152
TMLYTGRAGKSPPDK
>FUSION-ENST00000578070.5:25799-ENST00000581225.5:6693|1013
MRDTNAVLWAEPFGGR
>FUSION-ENST00000588256.1:6543-ENST00000583609.5:119158|3626
SPQNSKNSK
>FUSION-ENST00000578070.5:25799-ENST00000581225.5:6693|1339
RGFPGSETLTPVTLK
>FUSION-ENST00000588256.1:6543-ENST00000583609.5:119158|1076
KWTGPFDGGGIITGGRK
>FUSION-ENST00000578070.5:25799-ENST00000581225.5:6693|1483
QHLLSVVPG
>ENST00000563328.4|INDEL-123393-A-AG|10
GRLLHLWLLLLLLLLGGLLR
>FUSION-ENST00000588256.1:6543-ENST00000583609.5:119158|2443
TAAVRAGVGFCFLMHIGNSLSSS
>ENST00000345136.7|SNV-51956-G-A|1
LAAEQELIQLRAETEQGEQQR
>FUSION-ENST00000578070.5:25799-ENST00000581225.5:6693|256
AWWHQFTHSLWALVR
>ENST00000392982.8|SNV-46959-G-T|3
GGPTLTGIALR
>FUSION-ENST00000588256.1:6543-ENST00000583609.5:119158|2581
SLGLLKR
>FUSION-ENST00000588256.1:6543-ENST00000583609.5:119158|2017
AGREEATTWHK
>FUSION-ENST00000578070.5:25799-ENST00000581225.5:6693|1056
PSSGQSPLEGEQNKELCVRER
>FUSION-ENST00000588256.1:6543-ENST00000583609.5:119158|2372
WETGNRNEWE
>ENST00000563328.4|INDEL-123393-A-AG|5
AHRHRGLCWGWGAQR
>FUSION-ENST00000588256.1:6543-ENST00000583609.5:119158|1267
SHHARPVPTVLIIALSF
>FUSION-ENST00000578070.5:25799-ENST00000581225.5:6693|1321
GETGPGVR
>ENST00000576917.5|SNV-11837-C-G|4
RCGTTPSTTSCAWPRR
>ENST00000357086.10|SNV-352867-C-T|2
QRIGLLGHPPHMNVNP
>ENST00000370801.8|SNV-50406-C-A|1
QTEPVSQVLKRIK
>FUSION-ENST00000588256.1:6543-ENST00000583609.5:119158|642
MGHDVGWRDSLG
>ENST00000588730.1|SNV-42789-C-G|1
MAGKKNR
>FUSION-ENST00000588256.1:6543-ENST00000583609.5:119158|2798
MCSSPKLRNK
>FUSION-ENST00000588256.1:6543-ENST00000583609.5:119158|301
MDSKSIIMLENTMDESEEVS
>FUSION-ENST00000578070.5:25799-ENST00000581225.5:6693|623
MHRQVVTAGHCDTGWR
>FUSION-ENST00000578070.5:25799-ENST00000581225.5:6693|342
GLVAAGGVTRCK
>FUSION-ENST00000588256.1:6543-ENST00000583609.5:119158|410
GSHFCFDFSR
>ENST00000576917.5|SNV-11837-C-G|2
CGTTPSTTSCAWPRR
>ENST00000522943.5|SNV-2028-C-G|1
ALLLAGLISTALAGAWANICAGK
>FUSION-ENST00000578070.5:25799-ENST00000581225.5:6693|196
NSRSGWSR
>FUSION-ENST00000588256.1:6543-ENST00000583609.5:119158|1502
TALELMR
>ENST00000523376.5|SNV-170176-G-C|2
ASELNQEQETQGSSSAAQK
>FUSION-ENST00000588256.1:6543-ENST00000583609.5:119158|2238
EREPFHFTLFCVV
>FUSION-ENST00000578070.5:25799-ENST00000581225.5:6693|913
GETYCRQFHFAK
>FUSION-ENST00000578070.5:25799-ENST00000581225.5:6693|468
MLKTDVWTNTGVFWK
>ENST00000589405.5|SNV-28246-G-C|2
GQHSAPLLLFTSSSNNR
>FUSION-ENST00000578070.5:25799-ENST00000581225.5:6693|80
LTGHFLGSISVSKVCLVGETDLFGK
>ENST00000528329.1|SNV-191705-C-A|2
MTVANPGDSAIA
>FUSION-ENST00000588256.1:6543-ENST00000583609.5:119158|2285
LGGRTFV
>FUSION-ENST00000588256.1:6543-ENST00000583609.5:119158|2905
GQMQKFPERVLTSR
>ENST00000227495.10|SNV-52460-C-G|2
VLAITSSSIPKNIQRLR
>ENST00000568999.5|INDEL-41017-A-AC|2
GSPKGNPPSHPHLP
>FUSION-ENST00000588256.1:6543-ENST00000583609.5:119158|743
LWPLLFQFFFLSVLHFR
>ENST00000622241.1|MNV-8708-GG-G|7
ASPRSAVARAPLPTHPAWAPR
>FUSION-ENST00000588256.1:6543-ENST00000583609.5:119158|3196
FSVFFVFSFEMLLKQSHLVS
>ENST00000392105.7|SNV-21900-A-C|1
LPNLPCGMEK
>FUSION-ENST00000578070.5:25799-ENST00000581225.5:6693|1338
RGFPGSETLTPVTLKVPWQDR
>FUSION-ENST00000588256.1:6543-ENST00000583609.5:119158|3618
MFHTRPPRMLLQVIHAEK
>FUSION-ENST00000588256.1:6543-ENST00000583609.5:119158|1579
CPLNCQGDPGKHFK
>FUSION-ENST00000578070.5:25799-ENST00000581225.5:6693|608
SASLGRTPLSLRDTDGDR
>FUSION-ENST00000578070.5:25799-ENST00000581225.5:6693|1062
HPLLAQGWVCNKSQPNPQWYFALR
>FUSION-ENST00000588256.1:6543-ENST00000583609.5:119158|2837
EQGYPVGSAPRVAAKR
>ENST00000505603.5|SNV-24933-C-T|1
SFPGTIQAPHFVLLWLK
>ENST00000371269.9|SNV-147-A-G|1
GLGFVLIHQR
>FUSION-ENST00000588256.1:6543-ENST00000583609.5:119158|2614
PCCCIPERTNAGFSHGR
>FUSION-ENST00000588256.1:6543-ENST00000583609.5:119158|3448
NMYIFTFMR
>FUSION-ENST00000588256.1:6543-ENST00000583609.5:119158|2845
QCSQSSS
>FUSION-ENST00000588256.1:6543-ENST00000583609.5:119158|2230
SHRTQPCCLIFFFF
>FUSION-ENST00000588256.1:6543-ENST00000583609.5:119158|1318
EHHKVANCLRK
>ENST00000460376.5|INDEL-66390-C-CC|4
MGTSMAFQPWLKPWGYPPAMAAK
>FUSION-ENST00000588256.1:6543-ENST00000583609.5:119158|2705
DSAGLRTHSSLDHLTKFHK
>ENST00000460376.5|INDEL-66390-C-CC|10
AKTVGLPTR
>ENST00000572684.1|SNV-11946-C-T|6
MAVQRPLR
>FUSION-ENST00000588256.1:6543-ENST00000583609.5:119158|408
GSHFCFDFSRKDLCR
>FUSION-ENST00000578070.5:25799-ENST00000581225.5:6693|1127
HLMRQGDPASVPSAR
>FUSION-ENST00000578070.5:25799-ENST00000581225.5:6693|1151
MTAHSLDLNLQLK
>FUSION-ENST00000588256.1:6543-ENST00000583609.5:119158|2500
MGAGDVAIGI
>FUSION-ENST00000588256.1:6543-ENST00000583609.5:119158|902
MIRSINSYTYCKLVPWSEAILWIY
>FUSION-ENST00000417257.6:319-ENST00000617928.5:33772|241
SLEREYSCTVRLLDDSEYTCTIQPR
>FUSION-ENST00000588256.1:6543-ENST00000583609.5:119158|3517
LAMLVSNSQPQVIR
>FUSION-ENST00000578070.5:25799-ENST00000581225.5:6693|992
MLEHHRQ
>FUSION-ENST00000588256.1:6543-ENST00000583609.5:119158|3560
MYLILKHFFELWHFYCLYKNSYD
>FUSION-ENST00000578070.5:25799-ENST00000581225.5:6693|107
MSAVEPK
>FUSION-ENST00000588256.1:6543-ENST00000583609.5:119158|368
FNGIAQEAAGLSHSK
>FUSION-ENST00000578070.5:25799-ENST00000581225.5:6693|71
LREDTFSKK
>FUSION-ENST00000588256.1:6543-ENST00000583609.5:119158|2913
QIKGQMQK
>FUSION-ENST00000588256.1:6543-ENST00000583609.5:119158|2595
AKPFSGHLQPCR
>FUSION-ENST00000588256.1:6543-ENST00000583609.5:119158|2562
SEPGRLHWTLNLL
>FUSION-ENST00000578070.5:25799-ENST00000581225.5:6693|898
MYLGPLWARALSLRGR
>FUSION-ENST00000578070.5:25799-ENST00000581225.5:6693|1129
MPPSPGLTLPLNCRHLMR
>FUSION-ENST00000588256.1:6543-ENST00000583609.5:119158|1698
MHGATCAEVGLLRGKAGV
>ENST00000562028.1|SNV-91106-T-G|6
MPLLMVIIIRLVWK
>FUSION-ENST00000588256.1:6543-ENST00000583609.5:119158|1486
TYSLTVVSSGFQQLA
>FUSION-ENST00000578070.5:25799-ENST00000581225.5:6693|908
QFHFAKIVLTSG
>ENST00000576917.5|SNV-11837-C-G|9
EKMWHHTFYNELR
>FUSION-ENST00000588256.1:6543-ENST00000583609.5:119158|2353
RREGEGK
>ENST00000524959.5|SNV-21001-A-C|4
MEAPCLMLASR
>FUSION-ENST00000588256.1:6543-ENST00000583609.5:119158|3123
MLLLKSLEPCSSLRLCM
>ENST00000602727.1|SNV-1200-G-T|6
MSVLVAPQGLER
>FUSION-ENST00000588256.1:6543-ENST00000583609.5:119158|3600
LLIPGGRRTIFSLLFLH
>FUSION-ENST00000588256.1:6543-ENST00000583609.5:119158|3628
EKSPQNSK
>FUSION-ENST00000588256.1:6543-ENST00000583609.5:119158|1105
IARFVECK
>ENST00000405093.8|SNV-20376-A-G|6
ILAEWKQKCEESQSELESSQK
>FUSION-ENST00000588256.1:6543-ENST00000583609.5:119158|2100
MFPAPEK
>ENST00000446828.5|SNV-190185-C-G|2
GRHSDFAAILK
>ENST00000039989.9|INDEL-91281-C-CG|5
GESVNRGITK
>FUSION-ENST00000578070.5:25799-ENST00000581225.5:6693|739
MPHLQLSSLPSLVTPL
>FUSION-ENST00000588256.1:6543-ENST00000583609.5:119158|2669
MPVGLVSGEGCSLLPRGCLVAASQK
>FUSION-ENST00000588256.1:6543-ENST00000583609.5:119158|144
AGKSPPDKSPGMWPR
>FUSION-ENST00000578070.5:25799-ENST00000581225.5:6693|560
STLGGRGR
>ENST00000379061.8|SNV-31858-G-A|4
SSASCRTAPPGTHLQALTPVWRHK
>ENST00000399246.3|SNV-7347-G-T|2
VYVELQDLVMDEKNQELR
>ENST00000372213.8|SNV-15831-G-A|1
RSEFPWEVPRK
>FUSION-ENST00000588256.1:6543-ENST00000583609.5:119158|3164
YNVYVQFK
>FUSION-ENST00000588256.1:6543-ENST00000583609.5:119158|1308
MFYHQGLVK
>FUSION-ENST00000588256.1:6543-ENST00000583609.5:119158|3239
AVYFTWVQAG
>FUSION-ENST00000588256.1:6543-ENST00000583609.5:119158|3398
MDTFLLY
>FUSION-ENST00000377387.5:2289-ENST00000545464.5:13720|46
EQERAYIAFLKGLSDK
>FUSION-ENST00000588256.1:6543-ENST00000583609.5:119158|320
MLVLTWILLAIHFK
>FUSION-ENST00000588256.1:6543-ENST00000583609.5:119158|310
MPILQKLCKTGNY
>FUSION-ENST00000588256.1:6543-ENST00000583609.5:119158|2900
EDTGVGRVWSGEAWK
>FUSION-ENST00000588256.1:6543-ENST00000583609.5:119158|1753
DMLHNKVK
>FUSION-ENST00000578070.5:25799-ENST00000581225.5:6693|203
WTVGWQKLQVEEATGAK
>FUSION-ENST00000578070.5:25799-ENST00000581225.5:6693|1235
PRPKIALPPRQK
>FUSION-ENST00000588256.1:6543-ENST00000583609.5:119158|1878
HHTTALYLTYNASPTRL
>FUSION-ENST00000578070.5:25799-ENST00000581225.5:6693|806
AQLDALPVVCCFL
>FUSION-ENST00000588256.1:6543-ENST00000583609.5:119158|3122
LLLKSLEPCSSLRLCM
>FUSION-ENST00000578070.5:25799-ENST00000581225.5:6693|896
ALSLRGR
>FUSION-ENST00000588256.1:6543-ENST00000583609.5:119158|677
MYCFSGR
>FUSION-ENST00000588256.1:6543-ENST00000583609.5:119158|3120
SLEPCSSLRLCM
>FUSION-ENST00000588256.1:6543-ENST00000583609.5:119158|2854
KEFKGELVVLATFIEVAVYSIGR
>FUSION-ENST00000588256.1:6543-ENST00000583609.5:119158|3511
LVSNSQPQVIRQSWPPK
>ENST00000563328.4|INDEL-123393-A-AG|1
GLCWGWGAQRR
>ENST00000325995.7|SNV-1157-G-A|2
LGEPMLVARYSHRNTAHK
>FUSION-ENST00000578070.5:25799-ENST00000581225.5:6693|628
VSHVCEFVLLHSCPLRYPRFTK
>FUSION-ENST00000588256.1:6543-ENST00000583609.5:119158|2415
FSQEACSWR
>ENST00000375023.3|INDEL-1502-C-CC|2
GRLPHPGLGPPTVLLHAWMDR
>FUSION-ENST00000588256.1:6543-ENST00000583609.5:119158|1335
QFSHLSLPSSWDYR
>ENST00000391929.7|SNV-1966-C-A|1
VSGAQGQEFHFGPCQVKGVVPQK
>FUSION-ENST00000588256.1:6543-ENST00000583609.5:119158|933
EDPNPVALEELK
>FUSION-ENST00000588256.1:6543-ENST00000583609.5:119158|3168
ISYKMYNVYVQFK
>FUSION-ENST00000588256.1:6543-ENST00000583609.5:119158|216
MNVQNSNSRASVFQEK
>FUSION-ENST00000588256.1:6543-ENST00000583609.5:119158|1344
MESPSLAQARVQR
>FUSION-ENST00000588256.1:6543-ENST00000583609.5:119158|629
IFENFHYKNLSNK
>FUSION-ENST00000578070.5:25799-ENST00000581225.5:6693|1256
LFLPHPLEISPPQ
>ENST00000624044.1|SNV-1412-C-A|1
WIIFRIKR
>FUSION-ENST00000578070.5:25799-ENST00000581225.5:6693|1019
HRGPVFCESGYERYECRPLGR
>ENST00000555837.5|SNV-14636-A-G|1
SKKIQEN
>FUSION-ENST00000588256.1:6543-ENST00000583609.5:119158|1112
LVLDTLSLKCS
>ENST00000560131.1|SNV-21488-C-T|1
GAGPCSQRYDFHISFFASLLPRLPR
>FUSION-ENST00000578070.5:25799-ENST00000581225.5:6693|954
SWDHRRVPPCLANFLYFW
>ENST00000367690.5|SNV-385541-G-C|5
LAPPGRCLPIR
>FUSION-ENST00000578070.5:25799-ENST00000581225.5:6693|527
MVHPCSGILRSHK
>FUSION-ENST00000578070.5:25799-ENST00000581225.5:6693|1523
GLSWPRGR
>ENST00000273450.7|SNV-72276-T-G|2
KEPVGGCGIIIPWNYPLMMLSWK
>FUSION-ENST00000588256.1:6543-ENST00000583609.5:119158|2519
CLGNKIQVSTIQIRDLSR
>FUSION-ENST00000578070.5:25799-ENST00000581225.5:6693|1426
CAWGQEGEGFKMAAK
>ENST00000498540.2|SNV-229-A-C|1
FCDPCLQEFLRSLQVP
>FUSION-ENST00000588256.1:6543-ENST00000583609.5:119158|1739
GSMINSGVLR
>FUSION-ENST00000578070.5:25799-ENST00000581225.5:6693|336
SQHAGILLGGWNWNVECFR
>FUSION-ENST00000588256.1:6543-ENST00000583609.5:119158|2079
MELAISLLLTPK
>FUSION-ENST00000578070.5:25799-ENST00000581225.5:6693|811
LFGLGLGGVR
>FUSION-ENST00000588256.1:6543-ENST00000583609.5:119158|3187
YNLKNNLK
>FUSION-ENST00000578070.5:25799-ENST00000581225.5:6693|409
PVVPATQEAEAGGSLEPRR
>FUSION-ENST00000578070.5:25799-ENST00000581225.5:6693|144
SPGPWESWK
>FUSION-ENST00000588256.1:6543-ENST00000583609.5:119158|400
RLDFLALKEVTISSIR
>FUSION-ENST00000588256.1:6543-ENST00000583609.5:119158|3333
ICPHQCR
>FUSION-ENST00000588256.1:6543-ENST00000583609.5:119158|659
LSLIYHKEKR
>FUSION-ENST00000588256.1:6543-ENST00000583609.5:119158|869
LLQHFQCCIISNEK
>FUSION-ENST00000588256.1:6543-ENST00000583609.5:119158|3415
FRPMIYF
>FUSION-ENST00000588256.1:6543-ENST00000583609.5:119158|1991
SGIFTKVEVYCTS
>FUSION-ENST00000588256.1:6543-ENST00000583609.5:119158|349
RRECGLDEA
>ENST00000485270.5|SNV-15831-G-A|4
MLRPFQKK
>FUSION-ENST00000588256.1:6543-ENST00000583609.5:119158|1567
SKKFSFLLQAEPR
>FUSION-ENST00000588256.1:6543-ENST00000583609.5:119158|1212
VPYTILYQAIRG
>FUSION-ENST00000588256.1:6543-ENST00000583609.5:119158|2877
DLGFPRVLGLGR
>FUSION-ENST00000578070.5:25799-ENST00000581225.5:6693|1379
TRARSHIHVR
>ENST00000446828.5|SNV-190185-C-G|3
GNSRGRHSDFAAILK
>FUSION-ENST00000588256.1:6543-ENST00000583609.5:119158|3038
SCRFSLLMLFHLPKIPSSDCFLCS
>ENST00000573564.5|SNV-28146-C-G|1
TCSPESQEIYG
>FUSION-ENST00000588256.1:6543-ENST00000583609.5:119158|23
NILSHIHTYIFALDKR
>FUSION-ENST00000588256.1:6543-ENST00000583609.5:119158|1404
KVCITPWWLLACWR
>FUSION-ENST00000588256.1:6543-ENST00000583609.5:119158|1284
MTNTFIMK
>FUSION-ENST00000588256.1:6543-ENST00000583609.5:119158|2834
QFCSHIYTHF
>FUSION-ENST00000588256.1:6543-ENST00000583609.5:119158|2886
MEMVNCHGTLVGMSYGK
>FUSION-ENST00000578070.5:25799-ENST00000581225.5:6693|711
MLVSNSKAQVVLPPWPPKVLGL
>FUSION-ENST00000588256.1:6543-ENST00000583609.5:119158|3192
MYMYNLKNNLK
>FUSION-ENST00000588256.1:6543-ENST00000583609.5:119158|371
ADLSCHEFLNYTSESEHPWE
>FUSION-ENST00000588256.1:6543-ENST00000583609.5:119158|1291
LECSGAISAHCMLR
>FUSION-ENST00000578070.5:25799-ENST00000581225.5:6693|1365
MLAGISVGR
>ENST00000295453.8|INDEL-513-G-GAT|2
LGPEIPSWPWTASRTWLCPRHTV
>FUSION-ENST00000588256.1:6543-ENST00000583609.5:119158|1602
MKQAPSYERL
>FUSION-ENST00000578070.5:25799-ENST00000581225.5:6693|728
LKWSSHLGLPK
>FUSION-ENST00000578070.5:25799-ENST00000581225.5:6693|990
EGCRQGGV
>FUSION-ENST00000578070.5:25799-ENST00000581225.5:6693|106
MSAVEPKK
>FUSION-ENST00000578070.5:25799-ENST00000581225.5:6693|939
VLSRGGKQLT
>FUSION-ENST00000588256.1:6543-ENST00000583609.5:119158|511
CSLKIMHKLK
>ENST00000277225.10|SNV-62102-G-A|1
HSISRHIENIHLSGKTAVYK
>FUSION-ENST00000588256.1:6543-ENST00000583609.5:119158|2906
GQMQKFPER
>ENST00000421199.5|SNV-42883-G-A|3
TCLELEHYLQTEPR
>FUSION-ENST00000578070.5:25799-ENST00000581225.5:6693|147
LRLQGIRSPGPWESWK
>FUSION-ENST00000588256.1:6543-ENST00000583609.5:119158|2480
TAVIQSK
>FUSION-ENST00000588256.1:6543-ENST00000583609.5:119158|1759
MSFCLTS
>FUSION-ENST00000578070.5:25799-ENST00000581225.5:6693|1225
MISITPDFGTASFSVGGCPLYYR
>FUSION-ENST00000588256.1:6543-ENST00000583609.5:119158|3099
MSSLTSRK
>FUSION-ENST00000588256.1:6543-ENST00000583609.5:119158|2038
VQNFYFSPAK
>FUSION-ENST00000588256.1:6543-ENST00000583609.5:119158|1729
KIITILLSECQERES
>FUSION-ENST00000588256.1:6543-ENST00000583609.5:119158|768
MQGLGKTTCLPQASAS
>ENST00000358658.8|SNV-1088-G-A|1
GTEEDFKELQTQGIKLEGTIALTR
>FUSION-ENST00000578070.5:25799-ENST00000581225.5:6693|18
VSPCWSGRSR
>ENST00000341594.9|SNV-166151-G-T|3
LKSCIIKYGR
>ENST00000367690.5|SNV-385541-G-C|10
RAPGCMRCR
>FUSION-ENST00000588256.1:6543-ENST00000583609.5:119158|2155
MKIGKYGEDMLEK
>ENST00000311330.4|SNV-1210-T-G|1
EPTQPPDFALAYRPSFPEDR
>FUSION-ENST00000588256.1:6543-ENST00000583609.5:119158|1446
KRMYEMVTC
>ENST00000258341.5|SNV-79956-C-T|2
FHTSCPESFAIYKR
>FUSION-ENST00000578070.5:25799-ENST00000581225.5:6693|1252
LGSRGGKIAR
>FUSION-ENST00000588256.1:6543-ENST00000583609.5:119158|462
AFEGWAWGKAMHVK
>ENST00000261845.7|SNV-112657-A-G|2
EDTEMLGTEPVEDGK
>FUSION-ENST00000588256.1:6543-ENST00000583609.5:119158|3211
TDPSLNC
>ENST00000374045.5|INDEL-62-C-CC|4
GLCAVPGSKR
>FUSION-ENST00000588256.1:6543-ENST00000583609.5:119158|2026
PRECVHVASLPSLEVSR
>FUSION-ENST00000588256.1:6543-ENST00000583609.5:119158|3305
DFHKVMSSLKTR
>FUSION-ENST00000588256.1:6543-ENST00000583609.5:119158|2469
APWRRECIPALRPECPG
>ENST00000376636.7|SNV-176175-G-T|3
QELAYIGITSSDVVWETKPK
>ENST00000491937.6|SNV-2498-G-T|5
GEFCLSQLEKAVQKIIK
>FUSION-ENST00000588256.1:6543-ENST00000583609.5:119158|2205
MHWLTPLK
>ENST00000573283.7|SNV-11837-C-G|1
MWHHTFYNELR
>FUSION-ENST00000588256.1:6543-ENST00000583609.5:119158|108
CGWIQNQLSC
>FUSION-ENST00000588256.1:6543-ENST00000583609.5:119158|3552
MDETIKCVYLLTFQTTS
>FUSION-ENST00000588256.1:6543-ENST00000583609.5:119158|919
LILCFPESCGFDSGLLSKPRLASK
>FUSION-ENST00000588256.1:6543-ENST00000583609.5:119158|3341
VFLHLLR
>FUSION-ENST00000588256.1:6543-ENST00000583609.5:119158|2548
AEKPPVEK
>ENST00000498681.5|SNV-4068-G-A|5
MAQAGSPSTKAAFLTR
>FUSION-ENST00000578070.5:25799-ENST00000581225.5:6693|566
MIRPPLPPKVLGLQA
>FUSION-ENST00000588256.1:6543-ENST00000583609.5:119158|2236
LFMGQDEVIHNVNLTAQAGFPCWLN
>ENST00000622241.1|MNV-8708-GG-G|6
SAVARAPLPTHPAWAPR
>FUSION-ENST00000588256.1:6543-ENST00000583609.5:119158|1164
VATLAGWQLGWMG
>ENST00000350110.2|SNV-135168-C-A|4
SEVILNCAANGYPSPHYRWKK
>FUSION-ENST00000588256.1:6543-ENST00000583609.5:119158|3006
QWAKTFVVTHQSLVVGLPPEK
>FUSION-ENST00000578070.5:25799-ENST00000581225.5:6693|279
ARPILKVEDMK
>FUSION-ENST00000578070.5:25799-ENST00000581225.5:6693|141
RGSGRVLDSPK
>ENST00000325995.7|SNV-1157-G-A|1
YSHRNTAHK
>FUSION-ENST00000588256.1:6543-ENST00000583609.5:119158|1542
MRNMSRK
>FUSION-ENST00000578070.5:25799-ENST00000581225.5:6693|798
MPSLSFAVSCKWFL
>FUSION-ENST00000588256.1:6543-ENST00000583609.5:119158|397
LDFLALKEVTISSIRK
>FUSION-ENST00000588256.1:6543-ENST00000583609.5:119158|2381
GGESMGVHVGNGE
>FUSION-ENST00000588256.1:6543-ENST00000583609.5:119158|1062
LGDLEANR
>ENST00000379388.7|SNV-122070-G-C|4
GKYICEQCGIRCK
>FUSION-ENST00000588256.1:6543-ENST00000583609.5:119158|3479
KHLFSIYSVPGTKLGMK
>FUSION-ENST00000588256.1:6543-ENST00000583609.5:119158|3527
FLKSEERIDLTVSFFF
>ENST00000623181.1|SNV-1217-G-A|15
MGMVQLNMPNIWSANVWGQGTEK
>ENST00000374045.5|INDEL-62-C-CC|3
GLCAVPGSKRTGVCTFTSASLCTS
>FUSION-ENST00000588256.1:6543-ENST00000583609.5:119158|1769
GVCKEICVLTRESSSNR
>FUSION-ENST00000588256.1:6543-ENST00000583609.5:119158|383
QAASNPSK
>FUSION-ENST00000578070.5:25799-ENST00000581225.5:6693|814
MSYTWKLFGLGLGGVRHCPR
>FUSION-ENST00000588256.1:6543-ENST00000583609.5:119158|187
KDERPHLGSFRGQAWK
>FUSION-ENST00000588256.1:6543-ENST00000583609.5:119158|539
AASPPEPLAGTQPATP
>FUSION-ENST00000578070.5:25799-ENST00000581225.5:6693|315
QGSCLGAGTGMLNVSGTGGR
>FUSION-ENST00000588256.1:6543-ENST00000583609.5:119158|2298
ILDLSLLK
>FUSION-ENST00000588256.1:6543-ENST00000583609.5:119158|357
MYKILTVEHLYSR
>FUSION-ENST00000578070.5:25799-ENST00000581225.5:6693|1051
ELCVRERQTLSR
>FUSION-ENST00000588256.1:6543-ENST00000583609.5:119158|1189
IPHHLASLFLCPCSKCSSLRMPV
>FUSION-ENST00000578070.5:25799-ENST00000581225.5:6693|1304
MQSAHTCQVPSPPSTMR
>ENST00000618777.4|INDEL-52495-G-GC|3
AAKLTLER
>ENST00000443035.7|SNV-91106-T-G|4
AGIDPNAITYGYYNKAGLESTWPSR
>ENST00000265713.8|INDEL-117243-G-GG|7
GWPKGKEPQTNPLEEK
>FUSION-ENST00000578070.5:25799-ENST00000581225.5:6693|1374
SHIHVRHTCALTCR
>FUSION-ENST00000588256.1:6543-ENST00000583609.5:119158|101
MEGLANYSLWAK
>FUSION-ENST00000588256.1:6543-ENST00000583609.5:119158|1597
QAPSYER
>FUSION-ENST00000578070.5:25799-ENST00000581225.5:6693|703
MPVISALWEAEAGGSPEVGSSRAA
>FUSION-ENST00000578070.5:25799-ENST00000581225.5:6693|259
FSLGNIARPHLCKIK
>FUSION-ENST00000578070.5:25799-ENST00000581225.5:6693|1323
VVAIGHPDGRGETGPGVRWEAK
>FUSION-ENST00000588256.1:6543-ENST00000583609.5:119158|2960
MCSHVESVLVMGIWP
>FUSION-ENST00000588256.1:6543-ENST00000583609.5:119158|871
VYLLNLS
>FUSION-ENST00000588256.1:6543-ENST00000583609.5:119158|2820
ATSGCCHGNGKLPWHTGGHVLWK
>FUSION-ENST00000588256.1:6543-ENST00000583609.5:119158|3233
LQGMQWPGLGSEA
>FUSION-ENST00000588256.1:6543-ENST00000583609.5:119158|557
VVIFKPLSFGMVCYASTDNR
>FUSION-ENST00000588256.1:6543-ENST00000583609.5:119158|3027
GYQYSPYKHGWGSHFQPAGG
>ENST00000039989.9|INDEL-91281-C-CG|6
SQPALHRGESVNRGITK
>ENST00000278836.9|SNV-19255-G-C|1
CQPHQQNKWATLYDANYK
>FUSION-ENST00000578070.5:25799-ENST00000581225.5:6693|861
AVCGGAGCCQEGR
>FUSION-ENST00000578070.5:25799-ENST00000581225.5:6693|724
NTSPSRGLR
>FUSION-ENST00000588256.1:6543-ENST00000583609.5:119158|3423
MYVNCKYFLPACALR
>ENST00000295453.8|MNV-516-CTT-C|2
QWSHSHGLPVR
>FUSION-ENST00000578070.5:25799-ENST00000581225.5:6693|733
VRWCNQSSLQPQPPGFK
>FUSION-ENST00000588256.1:6543-ENST00000583609.5:119158|851
SLHSMHNLCSMFLSI
>ENST00000651217.1|INDEL-471692-A-AGG|1
AGLFWKK
>FUSION-ENST00000588256.1:6543-ENST00000583609.5:119158|3075
MKSIREEAELGSELNELQSSSCNR
>FUSION-ENST00000588256.1:6543-ENST00000583609.5:119158|3611
LLQVIHAEKICK
>FUSION-ENST00000588256.1:6543-ENST00000583609.5:119158|2146
MLEKHRDTDALR
>ENST00000645540.1|SNV-2498-G-T|1
IIKSVPGAVL
>FUSION-ENST00000588256.1:6543-ENST00000583609.5:119158|2051
MATVQSVCGLK
>FUSION-ENST00000588256.1:6543-ENST00000583609.5:119158|1622
MLGLDRK
>FUSION-ENST00000588256.1:6543-ENST00000583609.5:119158|285
MMIVDLGPR
>FUSION-ENST00000578070.5:25799-ENST00000581225.5:6693|953
RVPPCLANFLYFW
>FUSION-ENST00000588256.1:6543-ENST00000583609.5:119158|3553
TLLVAMDETIKCVYLLTFQTTS
>FUSION-ENST00000588256.1:6543-ENST00000583609.5:119158|3111
MALALFLWAYYMPAVPLNQR
>FUSION-ENST00000588256.1:6543-ENST00000583609.5:119158|3310
MFMSILVCSFIFLVMSFFG
>ENST00000413967.5|SNV-5214-C-G|1
KGCSSFPLAWPPPQF
>ENST00000248594.11|SNV-81201-G-A|5
IADGVNEINTK
>ENST00000248594.11|SNV-81201-G-A|6
QLQLYEIHGAQKIADGVNEINTK
>ENST00000404621.5|SNV-205464-G-A|2
SPAPPADKETEKPVFFPAFAAEAQK
>FUSION-ENST00000578070.5:25799-ENST00000581225.5:6693|772
LPALEVGSPRSRCR
>FUSION-ENST00000588256.1:6543-ENST00000583609.5:119158|1017
ESFLVEKISE
>FUSION-ENST00000588256.1:6543-ENST00000583609.5:119158|2574
MEGHGKEEVFSDSVPLH
>FUSION-ENST00000578070.5:25799-ENST00000581225.5:6693|1152
ADMTAHSLDLNLQLK
>ENST00000311330.4|SNV-1210-T-G|2
AFNGGWTEMPGILWR
>FUSION-ENST00000588256.1:6543-ENST00000583609.5:119158|696
RAIPSKEAGPQSCNR
>ENST00000562028.1|SNV-91106-T-G|3
VIIIRLVWK
>FUSION-ENST00000578070.5:25799-ENST00000581225.5:6693|773
LPALEVGSPRSR
>ENST00000589405.5|SNV-28246-G-C|1
GQHSAPLLLFTSSSNNRGSFITK
>ENST00000268489.10|INDEL-1103356-C-CC|8
SAAAAAQSKPNPSPPR
>FUSION-ENST00000588256.1:6543-ENST00000583609.5:119158|1577
PLFLVPLC
>FUSION-ENST00000588256.1:6543-ENST00000583609.5:119158|2124
ESSFEGGGWTDSRAMFSEAACGR
>FUSION-ENST00000578070.5:25799-ENST00000581225.5:6693|875
RQEMQPEGCVWRGR
>ENST00000487527.5|SNV-21857-C-T|2
MGAPKMGP
>FUSION-ENST00000578070.5:25799-ENST00000581225.5:6693|1453
APLFRLASTRLR
>FUSION-ENST00000588256.1:6543-ENST00000583609.5:119158|12
MAWKAYHTYYLALYRK
>FUSION-ENST00000578070.5:25799-ENST00000581225.5:6693|1024
GAKHRGPVFCESGYER
>FUSION-ENST00000588256.1:6543-ENST00000583609.5:119158|1758
METSLSV
>FUSION-ENST00000588256.1:6543-ENST00000583609.5:119158|3023
MMITSFHPNI
>ENST00000398187.6|SNV-2775-C-G|1
EFGTPKPCQYCNIIAAFIGTKCQR
>FUSION-ENST00000578070.5:25799-ENST00000581225.5:6693|1392
NHLEFGKGN
>ENST00000492486.5|SNV-21900-A-C|1
LPNLPCGMEKL
>ENST00000382564.8|INDEL-2782-G-GG|2
QVFQSLPKSAFSGGYYRGGV
>FUSION-ENST00000578070.5:25799-ENST00000581225.5:6693|574
MMVPLHSSLGNR
>FUSION-ENST00000588256.1:6543-ENST00000583609.5:119158|791
CLKCCEKCWC
>FUSION-ENST00000588256.1:6543-ENST00000583609.5:119158|2608
TNAGFSHGRRDK
>FUSION-ENST00000578070.5:25799-ENST00000581225.5:6693|890
FLSTWRDWAAIR
>FUSION-ENST00000588256.1:6543-ENST00000583609.5:119158|21
RCAESSIYFK
>ENST00000344575.5|SNV-1659-C-T|3
LNMDFWCLR
>ENST00000370225.4|SNV-43397-G-A|2
ESQADDMANFNWRDIFNITDR
>FUSION-ENST00000578070.5:25799-ENST00000581225.5:6693|1272
GCCDLLCFGNPR
>FUSION-ENST00000588256.1:6543-ENST00000583609.5:119158|2414
FSQEACSWRVT
>FUSION-ENST00000578070.5:25799-ENST00000581225.5:6693|532
HLKSAKHGGTR
>FUSION-ENST00000578070.5:25799-ENST00000581225.5:6693|1266
MVFLGHLLPPR
>FUSION-ENST00000578070.5:25799-ENST00000581225.5:6693|1457
GGFCIPVPGR
>FUSION-ENST00000578070.5:25799-ENST00000581225.5:6693|826
FQRWGLALLPR
>FUSION-ENST00000588256.1:6543-ENST00000583609.5:119158|2049
MPTYFILGTTNV
>ENST00000571983.5|SNV-28146-C-G|4
IQVQLCFKTCSPESQEIYGK
>FUSION-ENST00000588256.1:6543-ENST00000583609.5:119158|1044
MLKQKCAEWTLEER
>FUSION-ENST00000588256.1:6543-ENST00000583609.5:119158|3087
SLCPLGFMWA
>FUSION-ENST00000578070.5:25799-ENST00000581225.5:6693|569
VPLHSSLGNRARPHL
>FUSION-ENST00000588256.1:6543-ENST00000583609.5:119158|324
ATTSNFFRLADK
>FUSION-ENST00000588256.1:6543-ENST00000583609.5:119158|3019
SEVRVTSLISTPLPQFEFGVP
>FUSION-ENST00000588256.1:6543-ENST00000583609.5:119158|2433
FFTPDSGSSSR
>ENST00000540319.5|INDEL-38074-T-TG|35
AHHMPEAQWLRLVK
>FUSION-ENST00000588256.1:6543-ENST00000583609.5:119158|3081
MDGVLIFSQLVGDPAPK
>FUSION-ENST00000588256.1:6543-ENST00000583609.5:119158|1362
LPGDPSCWDEITLPPSFALPAR
>FUSION-ENST00000578070.5:25799-ENST00000581225.5:6693|1328
QLLPGWVWGKVVAIGHPDGR
>FUSION-ENST00000588256.1:6543-ENST00000583609.5:119158|3266
GCNGLAWAQRPDTKQDRSITK
>FUSION-ENST00000578070.5:25799-ENST00000581225.5:6693|518
MTKSCLYK
>FUSION-ENST00000588256.1:6543-ENST00000583609.5:119158|1750
MLHNKVKSK
>ENST00000307441.13|SNV-44017-A-C|1
LLLNITHDETHTQEKNEVLKNR
>FUSION-ENST00000588256.1:6543-ENST00000583609.5:119158|2187
ALCSLGFSWGKMKSFIMSI
>ENST00000587504.5|SNV-4697-C-T|4
ATPCTSTSCSSLCPTRSPSMRR
>ENST00000254719.10|SNV-54127-C-A|2
ALDGVSISDLK
>FUSION-ENST00000588256.1:6543-ENST00000583609.5:119158|737
MLGNFLFDAIY
>ENST00000606296.1|SNV-96050-C-A|2
NDRRPGHEQK
>ENST00000370225.4|SNV-43397-G-A|3
ESQADDMANFNWR
>FUSION-ENST00000578070.5:25799-ENST00000581225.5:6693|1155
CGIAKNYF
>ENST00000220809.9|SNV-28640-A-G|5
HEALSPFYSERLEEAHVR
>ENST00000467703.1|SNV-71102-C-A|1
SQGQCSVRTQAGLKGCR
>ENST00000471827.1|SNV-2028-C-G|1
SSALTFLLFSTGRGMG
>FUSION-ENST00000588256.1:6543-ENST00000583609.5:119158|1369
LPRLPGDPSCWDEITLPPSFALPAR
>ENST00000334583.11|SNV-2592-C-T|1
ELSLVGNLLDDRGMTALSRHLER
>FUSION-ENST00000588256.1:6543-ENST00000583609.5:119158|2921
FDCKGRNFL
>FUSION-ENST00000578070.5:25799-ENST00000581225.5:6693|599
LQGGNPHGWRETRR
>FUSION-ENST00000588256.1:6543-ENST00000583609.5:119158|2303
FQRQHRPADTR
>FUSION-ENST00000588256.1:6543-ENST00000583609.5:119158|2832
ERDGNFWVLSWK
>FUSION-ENST00000588256.1:6543-ENST00000583609.5:119158|2295
MLGRLVCGTLLQQS
>FUSION-ENST00000588256.1:6543-ENST00000583609.5:119158|405
HVLKYCLGSSLK
>FUSION-ENST00000588256.1:6543-ENST00000583609.5:119158|3530
MFLKSEER
>FUSION-ENST00000578070.5:25799-ENST00000581225.5:6693|1437
AAAWGFLYPSSR
>FUSION-ENST00000588256.1:6543-ENST00000583609.5:119158|3616
MFHTRPPRMLLQVIHAEKICK
>FUSION-ENST00000588256.1:6543-ENST00000583609.5:119158|815
SNISIFKNCLR
>ENST00000513833.1|SNV-24933-C-T|3
VFLALFRLLTLSCYGLRPK
>FUSION-ENST00000588256.1:6543-ENST00000583609.5:119158|404
YCLGSSLK
>ENST00000282344.11|SNV-66051-A-G|5
KVGVIPPKEFITR
>FUSION-ENST00000588256.1:6543-ENST00000583609.5:119158|1468
QLPLVMCNNLNLN
>FUSION-ENST00000578070.5:25799-ENST00000581225.5:6693|1060
PSSGQSPLEGEQNK
>ENST00000222644.9|INDEL-92779-C-CA|2
DDVSHNQKCR
>FUSION-ENST00000588256.1:6543-ENST00000583609.5:119158|262
YKPSSMI
>FUSION-ENST00000588256.1:6543-ENST00000583609.5:119158|1700
MHGATCAEVGLLRGK
>FUSION-ENST00000588256.1:6543-ENST00000583609.5:119158|3010
FTEPQLCR
>FUSION-ENST00000588256.1:6543-ENST00000583609.5:119158|661
LSLIYHK
>FUSION-ENST00000588256.1:6543-ENST00000583609.5:119158|2217
REEIKVAEAGGHLESK
>FUSION-ENST00000417257.6:319-ENST00000617928.5:33772|240
EYSCTVRLLDDSEYTCTIQPR
>ENST00000498681.5|SNV-4068-G-A|9
CQAGDFTNHNGTGGKSIYESR
>ENST00000586409.5|SNV-52051-G-C|7
VSSSMIPMASTQARCSLPLPR
>FUSION-ENST00000588256.1:6543-ENST00000583609.5:119158|365
YAAIWTH
>FUSION-ENST00000588256.1:6543-ENST00000583609.5:119158|475
MSTWYMLHELR
>FUSION-ENST00000588256.1:6543-ENST00000583609.5:119158|1749
LHNKVKSK
>FUSION-ENST00000578070.5:25799-ENST00000581225.5:6693|682
AGGSLEARSSRPAWAT
>FUSION-ENST00000578070.5:25799-ENST00000581225.5:6693|504
MSITDDWIK
>FUSION-ENST00000588256.1:6543-ENST00000583609.5:119158|808
MYFLKTIYVST
>FUSION-ENST00000578070.5:25799-ENST00000581225.5:6693|1085
GGQEATSKVRAR
>ENST00000462869.1|SNV-71102-C-A|2
SQGSYLVLVGQMR
>FUSION-ENST00000578070.5:25799-ENST00000581225.5:6693|1257
TLPQIFARLFLPHPLEISPPQ
>FUSION-ENST00000588256.1:6543-ENST00000583609.5:119158|1461
MRLVATVSNSANVKCFR
>FUSION-ENST00000588256.1:6543-ENST00000583609.5:119158|3163
YNVYVQFKK
>FUSION-ENST00000588256.1:6543-ENST00000583609.5:119158|2142
DTDALRAAR
>FUSION-ENST00000588256.1:6543-ENST00000583609.5:119158|2601
VFCCSNLNGPRQPHLKK
>FUSION-ENST00000588256.1:6543-ENST00000583609.5:119158|2757
MHNSLTLLFSR
>ENST00000354924.2|SNV-8-G-A|2
MAKENHSLAAEFILIGFTNYPELK
>FUSION-ENST00000588256.1:6543-ENST00000583609.5:119158|2423
FISGEGP
>FUSION-ENST00000588256.1:6543-ENST00000583609.5:119158|1124
MGKVGRGDNGGFGAGR
>FUSION-ENST00000588256.1:6543-ENST00000583609.5:119158|2284
MRTIKMQECSVLR
>FUSION-ENST00000588256.1:6543-ENST00000583609.5:119158|6
KSLLSPALDTDSKCEYLGST
>FUSION-ENST00000588256.1:6543-ENST00000583609.5:119158|193
NIEFLFVKNNNNSENETKQNK
>FUSION-ENST00000588256.1:6543-ENST00000583609.5:119158|1856
RDHMMIRK
>FUSION-ENST00000588256.1:6543-ENST00000583609.5:119158|2926
MWIKESTRR
>FUSION-ENST00000588256.1:6543-ENST00000583609.5:119158|3425
CLLLILK
>FUSION-ENST00000588256.1:6543-ENST00000583609.5:119158|2412
SCSPTSK
>FUSION-ENST00000588256.1:6543-ENST00000583609.5:119158|1904
MLFHLPQCIR
>FUSION-ENST00000578070.5:25799-ENST00000581225.5:6693|525
MVHPCSGILRSHKTE
>ENST00000312916.12|SNV-10377-C-G|5
YQFHSRVDLQAYPTSSTK
>FUSION-ENST00000578070.5:25799-ENST00000581225.5:6693|654
VTMGTRDASPCLCARSIPSVSCV
>FUSION-ENST00000588256.1:6543-ENST00000583609.5:119158|111
VQGIKPLI
>FUSION-ENST00000578070.5:25799-ENST00000581225.5:6693|152
THSANTGDGTLCWAPFLLGSPLVW
>FUSION-ENST00000588256.1:6543-ENST00000583609.5:119158|1586
MGHLSFSHCEPVK
>FUSION-ENST00000588256.1:6543-ENST00000583609.5:119158|2069
QTQSSFAIDLKR
>ENST00000467703.1|SNV-71102-C-A|6
RKSQGQCSVR
>FUSION-ENST00000578070.5:25799-ENST00000581225.5:6693|612
MSASLGR
>FUSION-ENST00000578070.5:25799-ENST00000581225.5:6693|1493
GGWGGVR
>FUSION-ENST00000588256.1:6543-ENST00000583609.5:119158|552
TAASQPFCS
>FUSION-ENST00000617928.5:77358-ENST00000560397.5:12828|8
FPEDSRTCHQPTGGPDHQCLLSR
>FUSION-ENST00000588256.1:6543-ENST00000583609.5:119158|2782
GCLLIGPNICRSLDELGL
>FUSION-ENST00000578070.5:25799-ENST00000581225.5:6693|469
EFLFGVIKKFWR
>FUSION-ENST00000588256.1:6543-ENST00000583609.5:119158|2178
VFPIPTAVDLNC
>FUSION-ENST00000588256.1:6543-ENST00000583609.5:119158|1161
SSAWIKGPLLK
>FUSION-ENST00000588256.1:6543-ENST00000583609.5:119158|616
KKIYIYIYIYMYTHFFFITVGLFSS
>ENST00000329138.9|INDEL-17213-G-GC|14
GPATAGTGAAGTGQRGPAHFIR
>FUSION-ENST00000588256.1:6543-ENST00000583609.5:119158|2057
WEGSFFFPSHMPFPLRTRA
>ENST00000332238.5|SNV-6031-G-T|2
MNGMNHSVVSEFVFM
>FUSION-ENST00000588256.1:6543-ENST00000583609.5:119158|3000
MAVSGSRR
>FUSION-ENST00000578070.5:25799-ENST00000581225.5:6693|290
ASVRGMTGK
>FUSION-ENST00000588256.1:6543-ENST00000583609.5:119158|182
MHFIVWSFSEVSYFHHFLNGL
>FUSION-ENST00000588256.1:6543-ENST00000583609.5:119158|1144
ILEGADNRS
>FUSION-ENST00000578070.5:25799-ENST00000581225.5:6693|830
VKPHLYKKHK
>FUSION-ENST00000588256.1:6543-ENST00000583609.5:119158|2983
MYILTAWR
>FUSION-ENST00000588256.1:6543-ENST00000583609.5:119158|1011
MGLESCTETR
>FUSION-ENST00000588256.1:6543-ENST00000583609.5:119158|3009
MFTEPQLCRHVLEDFMK
>FUSION-ENST00000578070.5:25799-ENST00000581225.5:6693|235
MVLRAQDSLRWDR
>ENST00000370801.8|SNV-50406-C-A|2
QTEPVSQVLKR
>FUSION-ENST00000588256.1:6543-ENST00000583609.5:119158|2988
TLTYKCLLNLNYVDMCWKIL
>ENST00000317869.7|SNV-663-C-A|3
VVDINLAAEPK
>ENST00000330753.6|SNV-92021-C-A|3
LIVDGNLLNNK
>FUSION-ENST00000588256.1:6543-ENST00000583609.5:119158|29
MRNDKGAR
>FUSION-ENST00000588256.1:6543-ENST00000583609.5:119158|767
QGLGKTTCLPQASAS
>FUSION-ENST00000578070.5:25799-ENST00000581225.5:6693|1286
MRVGEKACVSFSR
>FUSION-ENST00000588256.1:6543-ENST00000583609.5:119158|1897
KPKPLDRDDIYAK
>FUSION-ENST00000578070.5:25799-ENST00000581225.5:6693|617
QVVTAGHCDTGWR
>ENST00000522362.7|SNV-5919-G-T|1
DWPVTEAEKKR
>FUSION-ENST00000588256.1:6543-ENST00000583609.5:119158|3165
MYNVYVQFKK
>FUSION-ENST00000588256.1:6543-ENST00000583609.5:119158|3315
MSQEKDFHKVMSSLK
>FUSION-ENST00000588256.1:6543-ENST00000583609.5:119158|571
IICHVAKLRLACWK
>FUSION-ENST00000578070.5:25799-ENST00000581225.5:6693|601
LQGGNPHGWR
>ENST00000415336.1|SNV-175-T-C|5
STNPSPFR
>FUSION-ENST00000578070.5:25799-ENST00000581225.5:6693|863
CSQRAVCGGAGCCQEGRRP
>FUSION-ENST00000588256.1:6543-ENST00000583609.5:119158|3154
MTGGMLVLSMS
>FUSION-ENST00000588256.1:6543-ENST00000583609.5:119158|87
MGIYAFNK
>ENST00000357086.10|SNV-273366-G-A|3
KTKEPTTQITEEVR
>FUSION-ENST00000578070.5:25799-ENST00000581225.5:6693|363
AQSSLTATSTSR
>FUSION-ENST00000588256.1:6543-ENST00000583609.5:119158|391
KLCSEFSYLEVCVENR
>FUSION-ENST00000588256.1:6543-ENST00000583609.5:119158|2213
EEIKVAEAGGHLESK
>FUSION-ENST00000578070.5:25799-ENST00000581225.5:6693|778
REPLQPTTELCRLPALEVGSPR
>FUSION-ENST00000588256.1:6543-ENST00000583609.5:119158|3489
IVLNCIMTK
>FUSION-ENST00000588256.1:6543-ENST00000583609.5:119158|1496
RIGEKMK
>FUSION-ENST00000588256.1:6543-ENST00000583609.5:119158|2903
MQKFPERVLTSR
>FUSION-ENST00000578070.5:25799-ENST00000581225.5:6693|472
MEFLFGVIKK
>FUSION-ENST00000588256.1:6543-ENST00000583609.5:119158|2527
KDNTLTKAFQEVIANEVASR
>FUSION-ENST00000588256.1:6543-ENST00000583609.5:119158|3403
DFSYFFNRSFIFYV
>FUSION-ENST00000588256.1:6543-ENST00000583609.5:119158|2074
FEFTWSNLHFISEDIK
>FUSION-ENST00000588256.1:6543-ENST00000583609.5:119158|2794
NYIINFEIPTHCYTTVCSLK
>ENST00000397332.2|SNV-1147-G-A|2
AMSDRLAPGAPR
>ENST00000478021.1|SNV-229-A-C|4
EPVQVSTCGHRFCDPCLQEFLR
>FUSION-ENST00000578070.5:25799-ENST00000581225.5:6693|835
MVKPHLYK
>FUSION-ENST00000588256.1:6543-ENST00000583609.5:119158|40
HSHMADRK
>FUSION-ENST00000578070.5:25799-ENST00000581225.5:6693|981
MEKSSQDTA
>FUSION-ENST00000588256.1:6543-ENST00000583609.5:119158|2843
KYKCICI
>FUSION-ENST00000588256.1:6543-ENST00000583609.5:119158|2929
TTGQASWEEGKRCLLEK
>FUSION-ENST00000578070.5:25799-ENST00000581225.5:6693|1525
ARASLCGEAAPR
>FUSION-ENST00000588256.1:6543-ENST00000583609.5:119158|1710
NITYYYFYYYTFLLFFSK
>FUSION-ENST00000588256.1:6543-ENST00000583609.5:119158|2176
SELGLSSR
>ENST00000377307.6|SNV-57899-G-A|5
QKCPERFLSLEYSPTGK
>FUSION-ENST00000588256.1:6543-ENST00000583609.5:119158|884
MLFCKMLKIS
>FUSION-ENST00000588256.1:6543-ENST00000583609.5:119158|3359
LANTFNSFLLICIR
>FUSION-ENST00000578070.5:25799-ENST00000581225.5:6693|595
ESEVLEGLK
>ENST00000636298.1|SNV-687235-C-A|2
AEVQSTAGVKPSCSKETAKPCLSNP
>FUSION-ENST00000578070.5:25799-ENST00000581225.5:6693|820
MEAVRAGTWR
>FUSION-ENST00000588256.1:6543-ENST00000583609.5:119158|1283
TNTFIMK
>FUSION-ENST00000588256.1:6543-ENST00000583609.5:119158|2431
ERLWTGCALG
>FUSION-ENST00000588256.1:6543-ENST00000583609.5:119158|864
VLSTVPMMCCSVLFFMLLLA
>FUSION-ENST00000588256.1:6543-ENST00000583609.5:119158|1093
ILLCRWAMNVT
>ENST00000558252.5|SNV-54335-T-G|5
MGGKGPSHSSGHSSNCYCKR
>FUSION-ENST00000578070.5:25799-ENST00000581225.5:6693|967
SCEGIWRR
>ENST00000180173.10|SNV-113325-G-C|1
IQNVQLNCTKVKSK
>FUSION-ENST00000578070.5:25799-ENST00000581225.5:6693|606
TPLSLRDTDGDRLR
>FUSION-ENST00000578070.5:25799-ENST00000581225.5:6693|1088
GESHSWQEGRPGGQKGGQEATSKVR
>FUSION-ENST00000588256.1:6543-ENST00000583609.5:119158|3578
MEGQRSYQSFSSFYRYFC
>FUSION-ENST00000588256.1:6543-ENST00000583609.5:119158|37
MADRKVGNAGR
>FUSION-ENST00000578070.5:25799-ENST00000581225.5:6693|309
MFGSTSLCGPLALSEGRIGR
>FUSION-ENST00000588256.1:6543-ENST00000583609.5:119158|2545
MSMIYCALLGR
>FUSION-ENST00000617928.5:77358-ENST00000560397.5:12828|9
EWDSQPGRFPEDSR
>ENST00000261845.7|SNV-112657-A-G|5
FFSRKEDTEMLGTEPVEDGK
>FUSION-ENST00000588256.1:6543-ENST00000583609.5:119158|3385
YGMNLHLFK
>FUSION-ENST00000578070.5:25799-ENST00000581225.5:6693|403
MAQRGLHSGVSAF
>ENST00000453190.7|SNV-126716-G-C|5
QFLIPPKDEDSPKSNGGR
>ENST00000341594.9|SNV-166151-G-T|2
SCIIKYGR
>FUSION-ENST00000578070.5:25799-ENST00000581225.5:6693|121
TLEIQGFRL
>FUSION-ENST00000588256.1:6543-ENST00000583609.5:119158|1786
IESLTSLFLPQ
>FUSION-ENST00000588256.1:6543-ENST00000583609.5:119158|2474
MTRENYSAACFFLLFPRAPWR
>FUSION-ENST00000578070.5:25799-ENST00000581225.5:6693|278
VEDMKTTMVMASSSNPSTLGC
>FUSION-ENST00000588256.1:6543-ENST00000583609.5:119158|1330
ENHVCLCFSKR
>FUSION-ENST00000588256.1:6543-ENST00000583609.5:119158|814
MPVVSRSNR
>ENST00000586409.5|SNV-52051-G-C|1
CSLPLPRSSPASSGCQVSSPCSAPR
>FUSION-ENST00000588256.1:6543-ENST00000583609.5:119158|1516
MLQILANATR
>FUSION-ENST00000588256.1:6543-ENST00000583609.5:119158|2215
EPYWECYGEKCFQFR
>ENST00000355151.9|INDEL-321-T-TG|1
LVICGWPPCSPNERPASKKS
>FUSION-ENST00000578070.5:25799-ENST00000581225.5:6693|1548
GEAAPGPGVR
>ENST00000611205.4|SNV-14636-A-G|1
DTGELKSCGIQDIFVFCTRGELSK
>FUSION-ENST00000588256.1:6543-ENST00000583609.5:119158|3444
MYIFTFMRNCQTF
>ENST00000379061.8|SNV-31858-G-A|3
FLQDRSSR
>FUSION-ENST00000578070.5:25799-ENST00000581225.5:6693|1334
VPWQDRQLLPGWVWGK
>FUSION-ENST00000588256.1:6543-ENST00000583609.5:119158|3275
VECHQLRLFLLLWIFSYFRPSGCIR
>FUSION-ENST00000588256.1:6543-ENST00000583609.5:119158|621
VMYYLKK
>ENST00000381989.4|SNV-60366-G-A|4
SRPHTRLFACSIGSTANR
>ENST00000253928.13|SNV-28146-C-G|3
TCSPESQEIYGDIK
>FUSION-ENST00000578070.5:25799-ENST00000581225.5:6693|758
MVFCACLCPGFSFV
>ENST00000460070.6|SNV-31770-C-A|7
ITFLLQAIRNTTAAEEARK
>ENST00000370419.6|SNV-210374-G-T|6
TKFSDGCGHLCSYCR
>ENST00000307271.4|SNV-26774-G-A|4
GDTFFVLVFQLGRFTEENK
>FUSION-ENST00000588256.1:6543-ENST00000583609.5:119158|3252
KTNVLSFMR
>FUSION-ENST00000588256.1:6543-ENST00000583609.5:119158|1473
MIFEALKLHHGMQLPLVMCNNLNLN
>FUSION-ENST00000588256.1:6543-ENST00000583609.5:119158|3094
MITKFEF
>FUSION-ENST00000578070.5:25799-ENST00000581225.5:6693|217
LEGPPQRMCVSGQHSGSR
>FUSION-ENST00000588256.1:6543-ENST00000583609.5:119158|990
MVTKQPCPLEHILFLTLHLQ
>FUSION-ENST00000588256.1:6543-ENST00000583609.5:119158|2095
AEAESVCTHLLVCVCNQWETR
>FUSION-ENST00000588256.1:6543-ENST00000583609.5:119158|577
CRLLISPSWKIICHVAK
>ENST00000551359.5|SNV-9953-T-G|3
CGRETVRASSTLLFTLSYPDDK
>FUSION-ENST00000588256.1:6543-ENST00000583609.5:119158|1719
SQNPTLSL
>FUSION-ENST00000588256.1:6543-ENST00000583609.5:119158|3396
ESSNPYVWHESPFI
>FUSION-ENST00000588256.1:6543-ENST00000583609.5:119158|1714
MDKLCSGEV
>FUSION-ENST00000588256.1:6543-ENST00000583609.5:119158|3107
MPAVPLNQRCLPGSPFHTALSVSGF
>FUSION-ENST00000588256.1:6543-ENST00000583609.5:119158|2282
TIKMQECSVLR
>FUSION-ENST00000588256.1:6543-ENST00000583609.5:119158|2865
QSRRAPK
>FUSION-ENST00000578070.5:25799-ENST00000581225.5:6693|874
RCSQRAVCGGAGCCQEGR
>FUSION-ENST00000588256.1:6543-ENST00000583609.5:119158|1658
MAVILYSLESLRS
>ENST00000357086.10|SNV-273366-G-A|2
TKEPTTQITEEVR
>FUSION-ENST00000588256.1:6543-ENST00000583609.5:119158|370
LGPVSFPPLTVLLPLPLPC
>FUSION-ENST00000588256.1:6543-ENST00000583609.5:119158|1472
IFEALKLHHGMQLPLVMCNNLNLN
>FUSION-ENST00000588256.1:6543-ENST00000583609.5:119158|2639
MVLSSNMNFGENNHHSNHSKYR
>FUSION-ENST00000588256.1:6543-ENST00000583609.5:119158|2612
PCCCIPERTNAGFSHGRR
>ENST00000461125.1|SNV-23736-C-T|1
LHFSLFGYLSTDVDFQARI
>FUSION-ENST00000588256.1:6543-ENST00000583609.5:119158|3002
SGSCLSHQLISCQSLSHIHSPTILK
>ENST00000330753.6|SNV-92021-C-A|1
LIVDGNLLNNKGIAEGTFSHLTKLK
>FUSION-ENST00000578070.5:25799-ENST00000581225.5:6693|893
TVRFLSTWR
>FUSION-ENST00000588256.1:6543-ENST00000583609.5:119158|2070
QTQSSFAIDLK
>FUSION-ENST00000578070.5:25799-ENST00000581225.5:6693|1037
VEKTDIKQLSPSPVR
>FUSION-ENST00000578070.5:25799-ENST00000581225.5:6693|207
TFYTPGE
>FUSION-ENST00000588256.1:6543-ENST00000583609.5:119158|1072
KEKMGGDIGR
>ENST00000498540.2|SNV-229-A-C|5
MREPVQVSTCGHRFCDPCLQEFLR
>FUSION-ENST00000578070.5:25799-ENST00000581225.5:6693|993
GGAGNFLNDPYRSAV
>FUSION-ENST00000578070.5:25799-ENST00000581225.5:6693|328
MAGEGSRR
>ENST00000393540.7|SNV-11557-C-T|1
SYHFEDSKTLHSVEEK
>FUSION-ENST00000578070.5:25799-ENST00000581225.5:6693|331
MGLGELGGTSSPTASGL
>FUSION-ENST00000578070.5:25799-ENST00000581225.5:6693|488
MSRIGKSMETESR
>ENST00000572684.1|SNV-11946-C-T|3
AVQRPLRVLCLAGFR
>FUSION-ENST00000578070.5:25799-ENST00000581225.5:6693|522
VAHTCNPSTLR
>FUSION-ENST00000578070.5:25799-ENST00000581225.5:6693|567
IRPPLPPK
>FUSION-ENST00000588256.1:6543-ENST00000583609.5:119158|3453
MGIVRSRNMYIFTFMR
>FUSION-ENST00000578070.5:25799-ENST00000581225.5:6693|1419
GCHVPNLTPDPTPSPWLTA
>ENST00000428074.5|SNV-57984-A-G|3
DASRRVYICSNNIQAR
>FUSION-ENST00000588256.1:6543-ENST00000583609.5:119158|2717
KSRWVSSTLPACHSQR
>FUSION-ENST00000578070.5:25799-ENST00000581225.5:6693|598
ETRRESEVLEGLK
>FUSION-ENST00000578070.5:25799-ENST00000581225.5:6693|502
MSITDDWIKK
>FUSION-ENST00000588256.1:6543-ENST00000583609.5:119158|3481
SVLNHTNIVIK
>FUSION-ENST00000588256.1:6543-ENST00000583609.5:119158|2196
IGSAVLQKALCSLGFSWGKMK
>ENST00000375023.3|INDEL-1502-C-CC|1
LPHPGLGPPTVLLHAWMDR
>FUSION-ENST00000588256.1:6543-ENST00000583609.5:119158|3580
MEGQRSYQSFSSFYR
>ENST00000471162.5|SNV-6929-C-A|3
WCLRGGGLRCTASASWLIR
>FUSION-ENST00000588256.1:6543-ENST00000583609.5:119158|2297
ILDLSLLKAR
>FUSION-ENST00000578070.5:25799-ENST00000581225.5:6693|855
KGAQIPDPHLGSPPPHPR
>FUSION-ENST00000578070.5:25799-ENST00000581225.5:6693|446
YTWLSGGSTLESQHSRVQPGR
>FUSION-ENST00000588256.1:6543-ENST00000583609.5:119158|186
DERPHLGSFR
>FUSION-ENST00000588256.1:6543-ENST00000583609.5:119158|1134
IWSLVGYKH
>FUSION-ENST00000588256.1:6543-ENST00000583609.5:119158|1240
MPLLFVFK
>FUSION-ENST00000588256.1:6543-ENST00000583609.5:119158|688
KLNPVNNLHEPEGSFSPRASSR
>FUSION-ENST00000588256.1:6543-ENST00000583609.5:119158|1002
LLRGLVRFR
>FUSION-ENST00000588256.1:6543-ENST00000583609.5:119158|526
VFASSGVNPRTL
>FUSION-ENST00000578070.5:25799-ENST00000581225.5:6693|1350
PDTSPSSSPSVGRQGEGLPR
>FUSION-ENST00000588256.1:6543-ENST00000583609.5:119158|1814
AILHLWVPKK
>FUSION-ENST00000588256.1:6543-ENST00000583609.5:119158|1881
MHHTTALYLTYNASPTR
>FUSION-ENST00000588256.1:6543-ENST00000583609.5:119158|2473
TRENYSAACFFLLFPRAPWR
>FUSION-ENST00000588256.1:6543-ENST00000583609.5:119158|299
SIIMLENTMDESEEVS
>FUSION-ENST00000588256.1:6543-ENST00000583609.5:119158|2696
KAQTMHGACIF
>ENST00000484174.5|SNV-63428-C-A|2
TNTVVRTTLRNELSQ
>FUSION-ENST00000578070.5:25799-ENST00000581225.5:6693|78
VCLVGETDLFGKESK
>FUSION-ENST00000578070.5:25799-ENST00000581225.5:6693|302
AAWAWVLCLEPEVGRSR
>FUSION-ENST00000578070.5:25799-ENST00000581225.5:6693|136
IDARGSGLGPHVQSR
>FUSION-ENST00000588256.1:6543-ENST00000583609.5:119158|3373
SGESGHPCLVCYLSK
>FUSION-ENST00000578070.5:25799-ENST00000581225.5:6693|1398
KNHLEFGK
>FUSION-ENST00000578070.5:25799-ENST00000581225.5:6693|765
GSHYVAHAGLK
>FUSION-ENST00000578070.5:25799-ENST00000581225.5:6693|920
MGQGWQIDGETRCRQ
>ENST00000504309.5|SNV-7773-C-T|3
CCCVADRIGHSLLHTLYGRSLR
>FUSION-ENST00000578070.5:25799-ENST00000581225.5:6693|51
MRHYAWLFLYF
>FUSION-ENST00000588256.1:6543-ENST00000583609.5:119158|2821
MATSGCCHGNGKLPWHTGGHVLWK
>FUSION-ENST00000578070.5:25799-ENST00000581225.5:6693|694
GREQWLTPVIPTLWEIK
>ENST00000618771.1|SNV-229-A-C|3
FCDPCLQEFLSEGVFK
>ENST00000624044.1|SNV-1412-C-A|2
WIIFRIK
>FUSION-ENST00000578070.5:25799-ENST00000581225.5:6693|901
YLGPLWAR
>FUSION-ENST00000588256.1:6543-ENST00000583609.5:119158|1846
LSWVSIACNRK
>ENST00000576917.5|SNV-11837-C-G|3
CGTTPSTTSCAWPR
>FUSION-ENST00000588256.1:6543-ENST00000583609.5:119158|184
GQAWKLQPITSYSHPIG
>FUSION-ENST00000588256.1:6543-ENST00000583609.5:119158|1408
SDVTYCSF
>ENST00000299164.3|SNV-869-G-A|2
VTGNAALTLHNFCAWQKK
>FUSION-ENST00000588256.1:6543-ENST00000583609.5:119158|1285
LLGSSNSPISASRVAGITGAR
>FUSION-ENST00000588256.1:6543-ENST00000583609.5:119158|1599
GSGNLLGVLEIMRR
>FUSION-ENST00000588256.1:6543-ENST00000583609.5:119158|1942
MIPFLDPNPLLSNTNY
>FUSION-ENST00000588256.1:6543-ENST00000583609.5:119158|1430
VSTSGCIFR
>FUSION-ENST00000588256.1:6543-ENST00000583609.5:119158|799
FKSLYHKCDK
>ENST00000491104.1|SNV-542186-G-A|3
TKAWMRK
>FUSION-ENST00000578070.5:25799-ENST00000581225.5:6693|714
MLVSNSK
>FUSION-ENST00000588256.1:6543-ENST00000583609.5:119158|88
NDGMGIYAFNKLK
>FUSION-ENST00000578070.5:25799-ENST00000581225.5:6693|1271
GCCDLLCFGNPRCQQSSLAHSVR
>FUSION-ENST00000588256.1:6543-ENST00000583609.5:119158|3092
GFSFSASWWVIQLQNLILK
>FUSION-ENST00000588256.1:6543-ENST00000583609.5:119158|568
MTQPTVSPATIQASEVTLHR
>FUSION-ENST00000578070.5:25799-ENST00000581225.5:6693|934
HTVDSFILQR
>FUSION-ENST00000588256.1:6543-ENST00000583609.5:119158|1609
VESLPGMK
>FUSION-ENST00000588256.1:6543-ENST00000583609.5:119158|190
NNNNSENETKQNKTK
>FUSION-ENST00000588256.1:6543-ENST00000583609.5:119158|2122
AMFSEAACGR
>FUSION-ENST00000588256.1:6543-ENST00000583609.5:119158|3522
MCVPPQPATFCILSRDR
>FUSION-ENST00000588256.1:6543-ENST00000583609.5:119158|2998
MAVSGSRRSSLFFLDCSCIY
>ENST00000260746.6|SNV-14966-G-A|5
SVQSQGFKLNVWDISGQR
>ENST00000478325.1|SNV-110159-G-A|5
FTYRAESSPWMTAPMR
>FUSION-ENST00000588256.1:6543-ENST00000583609.5:119158|862
MCCSVLFFMLLLA
>FUSION-ENST00000588256.1:6543-ENST00000583609.5:119158|3151
VTRDSWK
>ENST00000482369.1|SNV-57984-A-G|1
PAGGFIYAATIFKRDNR
>FUSION-ENST00000588256.1:6543-ENST00000583609.5:119158|3202
YIIFFVFIFRLTLNSCVPWPKLHL
>ENST00000261854.10|SNV-17541-G-C|1
SEFPHVKILIAFISYKDFR
>ENST00000531825.5|SNV-13651-A-G|3
FFLNTGEASNFARWGYGVSITLSGR
>ENST00000533006.1|SNV-37969-A-G|6
ELTELRNVFGFR
>FUSION-ENST00000588256.1:6543-ENST00000583609.5:119158|20
CAESSIYFK
>ENST00000556465.5|INDEL-321-T-TG|3
LVICGDELYCCHRK
>FUSION-ENST00000578070.5:25799-ENST00000581225.5:6693|1032
TDIKQLSPSPVRGAK
>FUSION-ENST00000588256.1:6543-ENST00000583609.5:119158|1985
MNSPFQNYWLGH
>FUSION-ENST00000588256.1:6543-ENST00000583609.5:119158|1766
SHHCTPAWATEQDSVSKKK
>FUSION-ENST00000578070.5:25799-ENST00000581225.5:6693|1448
AGVCLPTSHIPTCVPGGR
>FUSION-ENST00000588256.1:6543-ENST00000583609.5:119158|996
VVSNGELDCPYTFAHCSLEIKSAR
>FUSION-ENST00000588256.1:6543-ENST00000583609.5:119158|988
QPCPLEHILFLTLHLQ
>FUSION-ENST00000588256.1:6543-ENST00000583609.5:119158|2539
MIYCALLGRFTF
>FUSION-ENST00000578070.5:25799-ENST00000581225.5:6693|634
QGGSQRCWRG
>FUSION-ENST00000588256.1:6543-ENST00000583609.5:119158|2067
RWLQCRVSVD
>ENST00000455470.6|SNV-77872-C-A|1
EISELSDQFEPFVGIFGSTK
>ENST00000261381.7|SNV-332456-C-A|5
MKQFYSYTLLPAESFFHTVLEK
>FUSION-ENST00000578070.5:25799-ENST00000581225.5:6693|385
WGEMRMGAGGGCGGFSEEAGAVER
>FUSION-ENST00000578070.5:25799-ENST00000581225.5:6693|214
MCVSGQHSGSR
>ENST00000329138.9|INDEL-17213-G-GC|3
RPASLSSTAGSVPSLRVR
>ENST00000557284.6|SNV-37969-A-G|5
EKELTELRNVFGSDEAFSK
>ENST00000261439.9|SNV-144530-G-A|1
NEQQENELIISFLRCLYEEKQK
>FUSION-ENST00000617928.5:77358-ENST00000560397.5:12828|12
REWDSQPGR
>ENST00000563677.1|SNV-47330-T-C|7
PDNNSHSLYVK
>FUSION-ENST00000588256.1:6543-ENST00000583609.5:119158|2109
EHQLGHETVQEPRTHAKR
>ENST00000462869.1|SNV-71102-C-A|3
KSQGSYLVLVGQMRCSSVLK
>FUSION-ENST00000588256.1:6543-ENST00000583609.5:119158|1811
FILTQISTYCLFPYPLGK
>FUSION-ENST00000588256.1:6543-ENST00000583609.5:119158|622
MVMYYLKK
>FUSION-ENST00000588256.1:6543-ENST00000583609.5:119158|848
SLSPLSLSPTK
>FUSION-ENST00000578070.5:25799-ENST00000581225.5:6693|1337
LGLGQSGCYWAP
>FUSION-ENST00000588256.1:6543-ENST00000583609.5:119158|1049
NKTYLFNLFIFLSSNSSLR
>FUSION-ENST00000578070.5:25799-ENST00000581225.5:6693|1137
MLSFPSSPVERQN
>FUSION-ENST00000588256.1:6543-ENST00000583609.5:119158|2401
VPWNSRGGMGMGEKLGIHFEP
>FUSION-ENST00000588256.1:6543-ENST00000583609.5:119158|3243
IHVKRPPNRLCVSNMAVYFTWVQAG
>FUSION-ENST00000588256.1:6543-ENST00000583609.5:119158|3420
YVNCKYFLPACALRFHFFSSIFQ
>FUSION-ENST00000588256.1:6543-ENST00000583609.5:119158|520
KGLNGNNKQLF
>FUSION-ENST00000588256.1:6543-ENST00000583609.5:119158|3140
ACFKLLGVGQS
>FUSION-ENST00000588256.1:6543-ENST00000583609.5:119158|1352
MYHLVVLNVSR
>FUSION-ENST00000588256.1:6543-ENST00000583609.5:119158|1469
MQLPLVMCNNLNLN
>ENST00000281172.10|SNV-260914-C-G|6
AALEDSSGR
>FUSION-ENST00000588256.1:6543-ENST00000583609.5:119158|1147
MILEGADNR
>FUSION-ENST00000588256.1:6543-ENST00000583609.5:119158|842
KSICPPVVVPYCV
>FUSION-ENST00000588256.1:6543-ENST00000583609.5:119158|3058
MGKNFCSHPPVTGCGTAS
>ENST00000261721.9|SNV-37107-G-T|2
WGYSGTSYRIR
>FUSION-ENST00000588256.1:6543-ENST00000583609.5:119158|1442
KYLGLNVTK
>FUSION-ENST00000588256.1:6543-ENST00000583609.5:119158|3369
GVYVYMCVLL
>FUSION-ENST00000578070.5:25799-ENST00000581225.5:6693|98
MLKTLQIYPPILWICKLSQR
>FUSION-ENST00000588256.1:6543-ENST00000583609.5:119158|671
KSHMALTQVQR
>FUSION-ENST00000588256.1:6543-ENST00000583609.5:119158|342
LSDAIVR
>FUSION-ENST00000578070.5:25799-ENST00000581225.5:6693|1174
AEVGGSPEIR
>FUSION-ENST00000588256.1:6543-ENST00000583609.5:119158|3340
VFLHLLRR
>FUSION-ENST00000588256.1:6543-ENST00000583609.5:119158|1125
NSQKSRR
>FUSION-ENST00000588256.1:6543-ENST00000583609.5:119158|17
VQILCISLGSCNK
>FUSION-ENST00000578070.5:25799-ENST00000581225.5:6693|495
TWSTHAVEYYAAIKR
>FUSION-ENST00000588256.1:6543-ENST00000583609.5:119158|2228
GSNLPTLDSSQ
>FUSION-ENST00000588256.1:6543-ENST00000583609.5:119158|1236
MWKYRILNYTHFMIILK
>FUSION-ENST00000588256.1:6543-ENST00000583609.5:119158|1576
MFMAIPSHP
>ENST00000370225.4|SNV-43397-G-A|1
ESQADDMANFNWRDIFNITDRTLR
>FUSION-ENST00000578070.5:25799-ENST00000581225.5:6693|1366
GRPSQSPLLGSLRTP
>FUSION-ENST00000588256.1:6543-ENST00000583609.5:119158|1976
ALPPSLTTRPWDRFR
>FUSION-ENST00000588256.1:6543-ENST00000583609.5:119158|2741
NFQREQLSPFEETVSGK
>FUSION-ENST00000588256.1:6543-ENST00000583609.5:119158|176
MDPSCYTFQDQVPR
>FUSION-ENST00000588256.1:6543-ENST00000583609.5:119158|1179
RSYLTWERR
>FUSION-ENST00000588256.1:6543-ENST00000583609.5:119158|1372
NLWKIMCAYVLVRDLTELVGAAY
>FUSION-ENST00000588256.1:6543-ENST00000583609.5:119158|2538
IYCALLGRFTF
>FUSION-ENST00000578070.5:25799-ENST00000581225.5:6693|952
VPPCLANFLYFW
>FUSION-ENST00000588256.1:6543-ENST00000583609.5:119158|2797
CSSPKLRNK
>ENST00000612273.1|SNV-15692-G-A|1
GNEGPPGSEGAR
>FUSION-ENST00000588256.1:6543-ENST00000583609.5:119158|912
SRMLLFVA
>ENST00000563677.1|SNV-47330-T-C|8
MPDNNSHSLYVK
>FUSION-ENST00000578070.5:25799-ENST00000581225.5:6693|1436
MAAAWGFLYPSSRQGPPLPPGFH
>FUSION-ENST00000578070.5:25799-ENST00000581225.5:6693|1484
GGAARQHLLSVVPG
>FUSION-ENST00000588256.1:6543-ENST00000583609.5:119158|1518
CPLSPLLFNIMLQILANATR
>FUSION-ENST00000588256.1:6543-ENST00000583609.5:119158|290
YTMGSIVIYHL
>FUSION-ENST00000588256.1:6543-ENST00000583609.5:119158|2606
MVFCCSNLNGPR
>FUSION-ENST00000578070.5:25799-ENST00000581225.5:6693|33
MFGFCFLLPR
>ENST00000611405.5|INDEL-9012-A-AG|1
QGGPGGPAKPTEGLPVPHGDWLV
>FUSION-ENST00000578070.5:25799-ENST00000581225.5:6693|895
ALSLRGRSVSP
>FUSION-ENST00000578070.5:25799-ENST00000581225.5:6693|1076
MLFPQVPR
>ENST00000341594.9|SNV-166151-G-T|5
LLSLLVLAESKLKSCIIK
>FUSION-ENST00000588256.1:6543-ENST00000583609.5:119158|2901
EDTGVGR
>FUSION-ENST00000578070.5:25799-ENST00000581225.5:6693|1409
IREGLQSSLSYRENYP
>FUSION-ENST00000588256.1:6543-ENST00000583609.5:119158|2001
MRCPVNKR
>ENST00000649046.1|MNV-176793-TTTT-T|5
EPDGKTCRQNSNIEPYLISNR
>ENST00000268489.10|INDEL-1103356-C-CC|10
VDFGPHSIAHKPVPSLLCTR
>FUSION-ENST00000578070.5:25799-ENST00000581225.5:6693|417
CPHNLASGGFPALFFFF
>FUSION-ENST00000578070.5:25799-ENST00000581225.5:6693|562
MVTIINNSRPGVVAHTYNRSTLGGR
>FUSION-ENST00000377387.5:2289-ENST00000545464.5:13720|44
AYIAFLKGLSDK
>ENST00000267339.6|SNV-140-C-G|1
WAAGAGAGVEAGFSSEELLSLR
>FUSION-ENST00000588256.1:6543-ENST00000583609.5:119158|2710
IQDNTYLLFLAVAICSKGVAGGFQK
>ENST00000442267.3|SNV-86732-G-A|2
EFNPKLAK
>ENST00000572684.1|SNV-11946-C-T|2
MAVQRPLRVLCLAGFRQSER
>FUSION-ENST00000588256.1:6543-ENST00000583609.5:119158|1195
YGGGGKKIPHHLASLFLCPCSK
>FUSION-ENST00000588256.1:6543-ENST00000583609.5:119158|331
MIFCIEYRT
>ENST00000485675.1|INDEL-2782-G-GG|1
HFFFQAFSGGYYRGGV
>FUSION-ENST00000578070.5:25799-ENST00000581225.5:6693|1340
QTAPPRLGLGQSGCYWAP
>FUSION-ENST00000588256.1:6543-ENST00000583609.5:119158|162
VTKGGGKK
>FUSION-ENST00000588256.1:6543-ENST00000583609.5:119158|2753
LFHLYELWNMK
>FUSION-ENST00000578070.5:25799-ENST00000581225.5:6693|869
QPEGCVWR
>FUSION-ENST00000588256.1:6543-ENST00000583609.5:119158|3371
MLAVHFFLVDAICQVANLLR
>ENST00000329138.9|INDEL-17213-G-GC|2
VRGGLHPKPTSLVLSLLQSLS
>FUSION-ENST00000588256.1:6543-ENST00000583609.5:119158|1958
GHLAIISR
>ENST00000415336.1|SNV-175-T-C|1
STNPSPFRRTHSR
>FUSION-ENST00000588256.1:6543-ENST00000583609.5:119158|721
MGTGERNR
>FUSION-ENST00000588256.1:6543-ENST00000583609.5:119158|74
MIVERIER
>FUSION-ENST00000578070.5:25799-ENST00000581225.5:6693|200
LQVEEATGAKALGQGLLWSRNSR
>FUSION-ENST00000578070.5:25799-ENST00000581225.5:6693|223
AGVPMLEGPPQR
>FUSION-ENST00000588256.1:6543-ENST00000583609.5:119158|2499
GAGDVAIGI
>FUSION-ENST00000588256.1:6543-ENST00000583609.5:119158|3382
MNLHLFK
>ENST00000320065.1|SNV-191-T-C|1
LHMPMYSFLSHLSFLYR
>FUSION-ENST00000578070.5:25799-ENST00000581225.5:6693|768
QGWFLLGAFRENPLQACLLASFGH
>FUSION-ENST00000588256.1:6543-ENST00000583609.5:119158|1055
MTFRFLA
>FUSION-ENST00000578070.5:25799-ENST00000581225.5:6693|1011
MRDTNAVLWAEPFGGRAE
>FUSION-ENST00000578070.5:25799-ENST00000581225.5:6693|1194
QLPPLFKHTGTVQPQGLCTGCDPA
>FUSION-ENST00000578070.5:25799-ENST00000581225.5:6693|455
DLLLNWI
>ENST00000622241.1|MNV-8708-GG-G|12
GSVPGPQSRRSGAR
>ENST00000623181.1|SNV-1217-G-A|7
VQLNMPNIWSANVWGQGTEKALKR
>ENST00000254719.10|SNV-54127-C-A|4
GWFDAEGK
>FUSION-ENST00000578070.5:25799-ENST00000581225.5:6693|1294
MVKPHLYYKYRN
>FUSION-ENST00000578070.5:25799-ENST00000581225.5:6693|1302
AGCTLSCNLHTLAK
>FUSION-ENST00000578070.5:25799-ENST00000581225.5:6693|557
GVRAQGK
>FUSION-ENST00000588256.1:6543-ENST00000583609.5:119158|574
LLISPSWKIICHVAKLR
>FUSION-ENST00000588256.1:6543-ENST00000583609.5:119158|2951
TVSPGEI
>FUSION-ENST00000578070.5:25799-ENST00000581225.5:6693|1445
GRGSKWLPR
>FUSION-ENST00000578070.5:25799-ENST00000581225.5:6693|352
VTPAMSSHRCGGRCGR
>FUSION-ENST00000588256.1:6543-ENST00000583609.5:119158|1492
MNNWNSKLK
>FUSION-ENST00000588256.1:6543-ENST00000583609.5:119158|3064
GTVLEHEINK
>FUSION-ENST00000588256.1:6543-ENST00000583609.5:119158|3531
CFLNQRK
>ENST00000442267.3|SNV-86732-G-A|1
EFNPKLAKEFLK
>FUSION-ENST00000588256.1:6543-ENST00000583609.5:119158|3504
LNIFLNYDCPDLAKGN
>FUSION-ENST00000588256.1:6543-ENST00000583609.5:119158|3520
DRVSPCWLCWSQTPNLR
>FUSION-ENST00000588256.1:6543-ENST00000583609.5:119158|2278
QECSVLRKPQYQSTHTTDSMVEG
>ENST00000284601.4|SNV-197012-G-T|1
AEAVTAYIIKTTSESTPESMSAREK
>ENST00000261439.9|SNV-144530-G-A|3
NEQQENELIISFLR
>FUSION-ENST00000588256.1:6543-ENST00000583609.5:119158|2716
SRWVSSTLPACHSQR
>FUSION-ENST00000578070.5:25799-ENST00000581225.5:6693|1330
EGVPVSPESRCLSVSPPVHR
>ENST00000622241.1|MNV-8708-GG-G|13
GSVPGPQSRR
>FUSION-ENST00000578070.5:25799-ENST00000581225.5:6693|1540
AEGTLEPR
>FUSION-ENST00000588256.1:6543-ENST00000583609.5:119158|610
MVLSPQNLKTMVKILK
>FUSION-ENST00000578070.5:25799-ENST00000581225.5:6693|1295
VKPHLYYKYR
>FUSION-ENST00000588256.1:6543-ENST00000583609.5:119158|1580
CPLNCQGDPGK
>ENST00000566536.5|INDEL-70621-T-TC|3
TTSWRPWRSWSCTVTCCWLR
>FUSION-ENST00000617928.5:77358-ENST00000560397.5:12828|11
REWDSQPGRFPEDSR
>FUSION-ENST00000578070.5:25799-ENST00000581225.5:6693|499
SITDDWIKKTWSTHAVEYYAAIK
>FUSION-ENST00000588256.1:6543-ENST00000583609.5:119158|2880
VNCHGTLVGMSYGKLLLPCPCFS
>FUSION-ENST00000588256.1:6543-ENST00000583609.5:119158|2749
MKHFLCRLR
>FUSION-ENST00000588256.1:6543-ENST00000583609.5:119158|1264
KISFCLR
>ENST00000489415.1|SNV-12543-C-A|3
SPFSWEGLLMTCSPHRPLN
>FUSION-ENST00000578070.5:25799-ENST00000581225.5:6693|949
MIQTLAFGR
>ENST00000379061.8|SNV-31858-G-A|6
IIRFLQDRSSR
>FUSION-ENST00000588256.1:6543-ENST00000583609.5:119158|1617
EGKGDRNER
>FUSION-ENST00000578070.5:25799-ENST00000581225.5:6693|881
GGWVWGVGRRQEMQPEGCVWR
>FUSION-ENST00000578070.5:25799-ENST00000581225.5:6693|1283
ACVSFSR
>ENST00000262127.7|SNV-16490-C-G|4
APVIGGGGKQEQWCTVLAFLCR
>FUSION-ENST00000588256.1:6543-ENST00000583609.5:119158|1070
EKMGGDIGRLGDLEANR
>FUSION-ENST00000588256.1:6543-ENST00000583609.5:119158|3463
CKSLHGHIFSFPFGK
>FUSION-ENST00000588256.1:6543-ENST00000583609.5:119158|428
QQVRWCYPHR
>FUSION-ENST00000588256.1:6543-ENST00000583609.5:119158|2472
ENYSAACFFLLFPR
>FUSION-ENST00000578070.5:25799-ENST00000581225.5:6693|690
AGRSPEFGSSRPA
>FUSION-ENST00000588256.1:6543-ENST00000583609.5:119158|2115
MFSEAACGRKEHQLGHETVQEPR
>ENST00000491937.6|SNV-2498-G-T|6
NNQKRPRR
>FUSION-ENST00000578070.5:25799-ENST00000581225.5:6693|1417
MPNLLLKSR
>ENST00000260746.6|SNV-14966-G-A|4
SVQSQGFKLNVWDISGQRK
>FUSION-ENST00000588256.1:6543-ENST00000583609.5:119158|1490
MNNWNSKLKTQCHLH
>FUSION-ENST00000588256.1:6543-ENST00000583609.5:119158|1783
MKLLLSLRWW
>FUSION-ENST00000588256.1:6543-ENST00000583609.5:119158|1432
SKGEARVSTSGCIFR
>FUSION-ENST00000588256.1:6543-ENST00000583609.5:119158|2380
MGVHVGNGE
>FUSION-ENST00000588256.1:6543-ENST00000583609.5:119158|3026
HGWGSHFQPAGG
>FUSION-ENST00000588256.1:6543-ENST00000583609.5:119158|1994
RSGIFTK
>FUSION-ENST00000588256.1:6543-ENST00000583609.5:119158|959
PLRSRHLHPQITR
>ENST00000407572.6|SNV-7103-C-A|3
ASSDVKTKSVSHAK
>ENST00000261609.13|SNV-143182-G-A|1
ATNGRLGLGISSGTVPIPR
>FUSION-ENST00000578070.5:25799-ENST00000581225.5:6693|48
MLVRPVSNSRPQVICPPQPPK
>FUSION-ENST00000588256.1:6543-ENST00000583609.5:119158|1228
MKMNLGLILINR
>FUSION-ENST00000578070.5:25799-ENST00000581225.5:6693|93
LSQRVVK
>FUSION-ENST00000588256.1:6543-ENST00000583609.5:119158|3053
MYFFPLALYPGLLPVRVLTIAPLR
>FUSION-ENST00000588256.1:6543-ENST00000583609.5:119158|2255
MLFNFFFFLNHVFTRESER
>FUSION-ENST00000578070.5:25799-ENST00000581225.5:6693|535
PGVQGQPEQHSKTLSPQKHLK
>ENST00000373657.2|MNV-30671-CC-C|2
GLGKTVQIIAFLSVCLMHHL
>FUSION-ENST00000588256.1:6543-ENST00000583609.5:119158|3204
YIIFFVFIFRLTLNSCVPWPK
>ENST00000424776.5|SNV-2124-C-A|2
SNRYGGGGR
>FUSION-ENST00000588256.1:6543-ENST00000583609.5:119158|1481
MPPHSDILLLNKLTF
>FUSION-ENST00000588256.1:6543-ENST00000583609.5:119158|2590
MDQDNHT
>ENST00000393597.6|SNV-16620-T-G|3
KSVRTIAVVLAGFALCFLPFHVTR
>FUSION-ENST00000588256.1:6543-ENST00000583609.5:119158|1746
CKISIYSYGKF
>FUSION-ENST00000578070.5:25799-ENST00000581225.5:6693|1399
MKNHLEFGK
>FUSION-ENST00000588256.1:6543-ENST00000583609.5:119158|45
MIMHSHMADRKVGNAGR
>FUSION-ENST00000588256.1:6543-ENST00000583609.5:119158|2233
MPFSCLSLPSS
>FUSION-ENST00000588256.1:6543-ENST00000583609.5:119158|2808
DCPEDVFQAYSLHIR
>FUSION-ENST00000578070.5:25799-ENST00000581225.5:6693|1116
GVEVGGLCQDPDVRVR
>ENST00000511438.5|INDEL-24619-A-AA|1
ARNFFQEQ
>FUSION-ENST00000588256.1:6543-ENST00000583609.5:119158|376
QIDAWLMLCGSVHACASGLPMR
>FUSION-ENST00000588256.1:6543-ENST00000583609.5:119158|191
NNNNSENETKQNK
>FUSION-ENST00000578070.5:25799-ENST00000581225.5:6693|1500
GSVSGIGTTGCWARGLFFSGR
>FUSION-ENST00000588256.1:6543-ENST00000583609.5:119158|83
VVLQHSHAHFLTYHR
>ENST00000623181.1|SNV-1217-G-A|5
PNIWSANVWGQGTEK
>FUSION-ENST00000588256.1:6543-ENST00000583609.5:119158|3583
PGNLLID
>ENST00000611205.4|SNV-14636-A-G|2
DTGELKSCGIQDIFVFCTR
>FUSION-ENST00000588256.1:6543-ENST00000583609.5:119158|3438
IFINVFLIFFLIHKIQILHK
>FUSION-ENST00000588256.1:6543-ENST00000583609.5:119158|2305
IHPCKFQR
>FUSION-ENST00000588256.1:6543-ENST00000583609.5:119158|1843
GAKESVK
>FUSION-ENST00000588256.1:6543-ENST00000583609.5:119158|2149
YGEDMLEK
>FUSION-ENST00000588256.1:6543-ENST00000583609.5:119158|1848
LSWVSIACNR
>ENST00000471162.5|SNV-6929-C-A|8
MVNPDPSTPSR
>FUSION-ENST00000588256.1:6543-ENST00000583609.5:119158|5
SLLSPALDTDSK
>ENST00000611205.4|SNV-14636-A-G|5
RNVQKDTGELK
>FUSION-ENST00000588256.1:6543-ENST00000583609.5:119158|1509
MHKILTFCLESR
>FUSION-ENST00000578070.5:25799-ENST00000581225.5:6693|1382
MAGSDRTRAR
>FUSION-ENST00000588256.1:6543-ENST00000583609.5:119158|792
MCLKCCEKCWC
>ENST00000327483.9|SNV-91962-G-A|1
ENGSDHDPLHPEHLSK
>FUSION-ENST00000578070.5:25799-ENST00000581225.5:6693|1360
DMWPGTHK
>FUSION-ENST00000588256.1:6543-ENST00000583609.5:119158|15
VQILCISLGSCNKVP
>FUSION-ENST00000578070.5:25799-ENST00000581225.5:6693|716
MLLMLVSNSKAQVVLPPWPPKVLGL
>ENST00000644772.1|SNV-33691-C-T|2
LSQAQWSTLEYSNERLK
>FUSION-ENST00000578070.5:25799-ENST00000581225.5:6693|785
QFSRLGLPKCWDYR
>FUSION-ENST00000578070.5:25799-ENST00000581225.5:6693|749
LRLGPGGVWSFLGEPR
>FUSION-ENST00000578070.5:25799-ENST00000581225.5:6693|509
MDIKISCNLK
>FUSION-ENST00000588256.1:6543-ENST00000583609.5:119158|775
EYPTTFNRLGESCEKPLPSEANGT
>FUSION-ENST00000578070.5:25799-ENST00000581225.5:6693|1126
HLMRQGDPASVPSARALASR
>FUSION-ENST00000578070.5:25799-ENST00000581225.5:6693|761
VRPGSPRGHPPPAK
>FUSION-ENST00000588256.1:6543-ENST00000583609.5:119158|1903
LFHLPQCIR
>FUSION-ENST00000578070.5:25799-ENST00000581225.5:6693|1341
QGEGLPRRGFPGSETLTPVTLK
>ENST00000673384.1|SNV-62215-G-A|1
TRDLVRLHGGLKPLASLLNNTDNK
>FUSION-ENST00000588256.1:6543-ENST00000583609.5:119158|875
MGLHFLSNLIICLFFR
>FUSION-ENST00000588256.1:6543-ENST00000583609.5:119158|1940
GACSTVQR
>FUSION-ENST00000588256.1:6543-ENST00000583609.5:119158|735
MNNDLPK
>ENST00000476466.1|SNV-811-C-A|22
DAPDGLHHVVR
>ENST00000460376.5|INDEL-66390-C-CC|2
MAFQPWLKPWGYPPAMAAK
>FUSION-ENST00000578070.5:25799-ENST00000581225.5:6693|1216
DVSDTSSPTVVTPRNVSR
>ENST00000528329.1|SNV-191705-C-A|1
TVANPGDSAIA
>ENST00000381883.5|SNV-533-C-G|1
LLEISGHGIPWLLGTVYCLCR
>FUSION-ENST00000578070.5:25799-ENST00000581225.5:6693|1211
SGSQVDSPSCP
>ENST00000267339.6|SNV-140-C-G|2
MWAAGAGAGVEAGFSSEELLSLR
>ENST00000284601.4|SNV-197959-A-T|1
HENEGLVSSGQSLYTSGE
>FUSION-ENST00000588256.1:6543-ENST00000583609.5:119158|503
AGHGARPCMLSNGNSFWILK
>ENST00000668691.1|SNV-117292-A-G|1
LGVEPCR
>ENST00000618777.4|INDEL-52495-G-GC|1
AAKLTLEREWR
>FUSION-ENST00000588256.1:6543-ENST00000583609.5:119158|1086
MGEMSFGW
>FUSION-ENST00000588256.1:6543-ENST00000583609.5:119158|1998
MAVADGIQPR
>FUSION-ENST00000578070.5:25799-ENST00000581225.5:6693|261
FSLGNIARPHLCK
>FUSION-ENST00000588256.1:6543-ENST00000583609.5:119158|1180
RSYLTWER
>FUSION-ENST00000588256.1:6543-ENST00000583609.5:119158|411
QQGSHILSNKGSHFCFDFSRK
>ENST00000180173.10|SNV-113325-G-C|2
IQNVQLNCTKVK
>FUSION-ENST00000578070.5:25799-ENST00000581225.5:6693|102
MLFNTLPSFSLISAS
>FUSION-ENST00000588256.1:6543-ENST00000583609.5:119158|2192
PFLMNFRQQVIE
>ENST00000533694.5|SNV-9206-C-T|1
AIPLPPAPSHSSASSSR
>FUSION-ENST00000588256.1:6543-ENST00000583609.5:119158|1117
GDNGGFGAGRIKR
>FUSION-ENST00000588256.1:6543-ENST00000583609.5:119158|2616
PCCCIPER
>FUSION-ENST00000588256.1:6543-ENST00000583609.5:119158|2964
MLPVNLSPK
>FUSION-ENST00000588256.1:6543-ENST00000583609.5:119158|1383
VWREVLGLAFPEGVSTSQ
>FUSION-ENST00000588256.1:6543-ENST00000583609.5:119158|1364
MCAYVLVRDLTELVGAAY
>ENST00000226207.6|MNV-13707-AA-A|10
MVTLMQEKMTCNSR
>ENST00000417368.7|INDEL-66390-C-CC|4
TIDLVAYGDINGFSAMAKTVGLPTR
>FUSION-ENST00000588256.1:6543-ENST00000583609.5:119158|3086
MASTRSL
>FUSION-ENST00000588256.1:6543-ENST00000583609.5:119158|1639
MQFGKGR
>FUSION-ENST00000588256.1:6543-ENST00000583609.5:119158|2308
QGRIHPCK
>FUSION-ENST00000578070.5:25799-ENST00000581225.5:6693|958
RSSHLSLPRSWDHR
>FUSION-ENST00000588256.1:6543-ENST00000583609.5:119158|3134
SSRITGMGSGLLCIFFFK
>FUSION-ENST00000588256.1:6543-ENST00000583609.5:119158|1584
MGHLSFSHCEPVKFQIPWR
>ENST00000235453.8|SNV-222647-A-C|1
GFSDVFEDEITSGGFCGGKDK
>FUSION-ENST00000588256.1:6543-ENST00000583609.5:119158|2650
MGFHRLGQLVTNS
>ENST00000370801.8|SNV-50406-C-A|4
RQTEPVSQVLKR
>FUSION-ENST00000588256.1:6543-ENST00000583609.5:119158|1506
HKILTFCLESRTN
>ENST00000651217.1|INDEL-471692-A-AGG|MNV-471695-TC-T|3
MAGLFGK
>FUSION-ENST00000588256.1:6543-ENST00000583609.5:119158|1341
ESPSLAQARVQRR
>FUSION-ENST00000588256.1:6543-ENST00000583609.5:119158|1200
GRLFLGLQSDQGKYGGGGK
>ENST00000368467.4|SNV-7572-T-G|4
LRDTSTYK
>FUSION-ENST00000588256.1:6543-ENST00000583609.5:119158|832
ACFQLLLGR
>ENST00000405303.7|SNV-24933-C-T|1
LLTLSCYGLRDRR
>ENST00000342887.1|SNV-162214-T-C|3
IPVLLSLLKTKENSVFQAVMGILK
>FUSION-ENST00000588256.1:6543-ENST00000583609.5:119158|1895
DDIYAKIPLLMK
>FUSION-ENST00000588256.1:6543-ENST00000583609.5:119158|1947
ALGQIQELNGK
>FUSION-ENST00000617928.5:77358-ENST00000560397.5:12828|10
EWDSQPGR
>FUSION-ENST00000588256.1:6543-ENST00000583609.5:119158|2909
REDTGVGR
>FUSION-ENST00000578070.5:25799-ENST00000581225.5:6693|722
GATLGRGRR
>FUSION-ENST00000578070.5:25799-ENST00000581225.5:6693|950
LPRLVWNF
>FUSION-ENST00000588256.1:6543-ENST00000583609.5:119158|2406
KVPWNSR
>FUSION-ENST00000588256.1:6543-ENST00000583609.5:119158|1608
MVESLPGMKQAPSYER
>ENST00000498380.6|SNV-578754-G-C|3
VGCPSSWTATRSRPACTSAGTSSR
>FUSION-ENST00000588256.1:6543-ENST00000583609.5:119158|1140
DGLEVYIESKIYR
>FUSION-ENST00000588256.1:6543-ENST00000583609.5:119158|554
MVCYASTDNRLDGAIPTEPQDHG
>FUSION-ENST00000588256.1:6543-ENST00000583609.5:119158|2432
MERLWTGCALG
>FUSION-ENST00000588256.1:6543-ENST00000583609.5:119158|806
MLYYFYLLIL
>FUSION-ENST00000588256.1:6543-ENST00000583609.5:119158|651
DRLIQNYLFSIYSTTK
>FUSION-ENST00000588256.1:6543-ENST00000583609.5:119158|2235
MGQDEVIHNVNLTAQAGFPCWLN
>FUSION-ENST00000578070.5:25799-ENST00000581225.5:6693|725
WSSHLGLPKYWGCR
>ENST00000476466.1|SNV-811-C-A|10
RRCVPYSLRPDRPGWR
>ENST00000351008.4|INDEL-215860-A-AA|2
QEAADIHR
>FUSION-ENST00000588256.1:6543-ENST00000583609.5:119158|575
LLISPSWKIICHVAK
>FUSION-ENST00000588256.1:6543-ENST00000583609.5:119158|1424
RLCVVYVHAYDSVR
>FUSION-ENST00000588256.1:6543-ENST00000583609.5:119158|1531
KKTYFLLR
>FUSION-ENST00000588256.1:6543-ENST00000583609.5:119158|3007
HVLEDFMK
>FUSION-ENST00000588256.1:6543-ENST00000583609.5:119158|2364
LISLVRAQVT
>FUSION-ENST00000588256.1:6543-ENST00000583609.5:119158|2859
GIRELLVETGCSGKPGECNKPR
>FUSION-ENST00000588256.1:6543-ENST00000583609.5:119158|2742
LENRNFQREQLSPFEETVSGK
>FUSION-ENST00000578070.5:25799-ENST00000581225.5:6693|1270
GCCDLLCFGNPRCQQSSLAHSVRSR
>FUSION-ENST00000588256.1:6543-ENST00000583609.5:119158|2657
LASHMVGGIKGQK
>FUSION-ENST00000588256.1:6543-ENST00000583609.5:119158|2733
NNFLVKRIMLLCITL
>FUSION-ENST00000588256.1:6543-ENST00000583609.5:119158|1871
HLCCHMEKVICSMKAR
>FUSION-ENST00000588256.1:6543-ENST00000583609.5:119158|3480
KHLFSIYSVPGTK
>FUSION-ENST00000588256.1:6543-ENST00000583609.5:119158|2280
MQECSVLRKPQYQSTHTTDSMVEG
>FUSION-ENST00000588256.1:6543-ENST00000583609.5:119158|1215
HFYNEGKVPYTILYQAIR
>ENST00000555837.5|SNV-14636-A-G|3
LEEMSKKIQEN
>FUSION-ENST00000588256.1:6543-ENST00000583609.5:119158|2247
MHTHTCKHMHA
>FUSION-ENST00000578070.5:25799-ENST00000581225.5:6693|1251
GGKIARGQEFEISLGNIAR
>FUSION-ENST00000588256.1:6543-ENST00000583609.5:119158|1615
SGFHCSSCQS
>ENST00000498681.5|SNV-4068-G-A|10
MCQAGDFTNHNGTGGKSIYESR
>FUSION-ENST00000588256.1:6543-ENST00000583609.5:119158|1630
MERVIPDFYTRPQP
>ENST00000254719.10|SNV-54127-C-A|1
ALDGVSISDLKSGGVGGSNTNWK
>ENST00000449076.6|SNV-21001-A-C|2
IEMEAPCLMLASR
>FUSION-ENST00000588256.1:6543-ENST00000583609.5:119158|755
ACPSLRPGEENTS
>FUSION-ENST00000588256.1:6543-ENST00000583609.5:119158|793
CLKCCEK
>FUSION-ENST00000588256.1:6543-ENST00000583609.5:119158|255
MLKTLNNVMYNTYINACIK
>FUSION-ENST00000588256.1:6543-ENST00000583609.5:119158|2093
YKQGMQQTLCGR
>FUSION-ENST00000588256.1:6543-ENST00000583609.5:119158|2077
MELAISLLLTPKQLK
>FUSION-ENST00000588256.1:6543-ENST00000583609.5:119158|3249
TNVLSFMR
>FUSION-ENST00000588256.1:6543-ENST00000583609.5:119158|2439
HIGNSLSSS
>ENST00000487530.2|SNV-132416-C-T|2
WKSIAGSIPMK
>FUSION-ENST00000588256.1:6543-ENST00000583609.5:119158|2097
MFPAPEKYKQGMQQTLCGR
>FUSION-ENST00000588256.1:6543-ENST00000583609.5:119158|1280
MTNTFIMKGKYLIQFYIK
>FUSION-ENST00000588256.1:6543-ENST00000583609.5:119158|1747
CKISIYSYGK
>ENST00000480803.1|SNV-2536-C-T|1
ASVGKEEEPPS
>FUSION-ENST00000578070.5:25799-ENST00000581225.5:6693|846
AEGCHGNCRLGQAR
>FUSION-ENST00000578070.5:25799-ENST00000581225.5:6693|969
RSCEGIWRR
>FUSION-ENST00000578070.5:25799-ENST00000581225.5:6693|370
WGEMRTGAGGGWGSNTL
>FUSION-ENST00000588256.1:6543-ENST00000583609.5:119158|2274
MNKYMQVWADNILESLPKTGNGDCV
>FUSION-ENST00000588256.1:6543-ENST00000583609.5:119158|1046
TYLFNLFIFLSSNSSLR
>FUSION-ENST00000588256.1:6543-ENST00000583609.5:119158|358
KVQFLGSYS
>FUSION-ENST00000588256.1:6543-ENST00000583609.5:119158|790
CCEKCWC
>FUSION-ENST00000578070.5:25799-ENST00000581225.5:6693|305
MAAWAWVLCLEPEVGR
>ENST00000357086.10|SNV-352867-C-T|1
IGLLGHPPHMNVNP
>FUSION-ENST00000588256.1:6543-ENST00000583609.5:119158|1007
MGLESCTETRSWRQ
>FUSION-ENST00000588256.1:6543-ENST00000583609.5:119158|605
TMVKILK
>FUSION-ENST00000588256.1:6543-ENST00000583609.5:119158|533
MLLMVFASSGVNPR
>FUSION-ENST00000588256.1:6543-ENST00000583609.5:119158|1547
PNTKASEGIAK
>ENST00000329138.9|INDEL-17213-G-GC|16
SPPAAAPRGPATAGTGAAGTGQR
>FUSION-ENST00000588256.1:6543-ENST00000583609.5:119158|744
MLWPLLFQFFFLSVLHFR
>FUSION-ENST00000588256.1:6543-ENST00000583609.5:119158|351
ILTVEHLYSRR
>FUSION-ENST00000588256.1:6543-ENST00000583609.5:119158|3097
SAEYPSFVFPNPLSPFSLL
>ENST00000368764.4|SNV-1736-C-T|3
KEQLLELPEQQEGYLK
>FUSION-ENST00000578070.5:25799-ENST00000581225.5:6693|229
GQAGMTAGCDR
>FUSION-ENST00000578070.5:25799-ENST00000581225.5:6693|273
TTMVMASSSNPSTLGC
>FUSION-ENST00000578070.5:25799-ENST00000581225.5:6693|868
MQPEGCVWRGR
>FUSION-ENST00000578070.5:25799-ENST00000581225.5:6693|882
MGGWVWGVGRRQEMQPEGCVWR
>FUSION-ENST00000578070.5:25799-ENST00000581225.5:6693|867
QPEGCVWRGR
>FUSION-ENST00000588256.1:6543-ENST00000583609.5:119158|3434
MSIFLCAHWSFK
>FUSION-ENST00000588256.1:6543-ENST00000583609.5:119158|1770
GVCKEICVLTR
>FUSION-ENST00000588256.1:6543-ENST00000583609.5:119158|517
MLVSYYHS
>FUSION-ENST00000578070.5:25799-ENST00000581225.5:6693|1161
MAHALWSQLLGRPR
>ENST00000394688.7|SNV-18825-C-A|2
KDPSAFFSFPVTDFIAPG
>FUSION-ENST00000578070.5:25799-ENST00000581225.5:6693|1396
KNHLEFGKGN
>FUSION-ENST00000588256.1:6543-ENST00000583609.5:119158|1885
DWVSPCWQAWSR
>ENST00000260356.6|SNV-13060-A-G|4
TLWHDPRHIGWEDFTAYRWR
>FUSION-ENST00000578070.5:25799-ENST00000581225.5:6693|1157
HSQTHTHS
>FUSION-ENST00000578070.5:25799-ENST00000581225.5:6693|83
RPQNSAFSTR
>ENST00000511438.5|INDEL-24619-A-AA|7
TPKVFAR
>FUSION-ENST00000578070.5:25799-ENST00000581225.5:6693|1043
VLCPQSPSMVEKTDIK
>FUSION-ENST00000578070.5:25799-ENST00000581225.5:6693|948
IQTLAFGR
>FUSION-ENST00000578070.5:25799-ENST00000581225.5:6693|1281
CLLFEGSPK
>ENST00000619230.1|SNV-42789-C-G|4
SESETSTMAGK
>FUSION-ENST00000588256.1:6543-ENST00000583609.5:119158|1919
MHHHAWLIFVCLVEIGFHHVGK
>ENST00000570355.1|INDEL-17213-G-GC|12
VSAYMYPAGATGAQAAPQAQAR
>ENST00000264977.8|SNV-35836-G-A|3
MAATYRLVVSTVNHYSSVVIDQR
>FUSION-ENST00000578070.5:25799-ENST00000581225.5:6693|715
LLMLVSNSKAQVVLPPWPPKVLGL
>FUSION-ENST00000588256.1:6543-ENST00000583609.5:119158|329
GGSDYGR
>FUSION-ENST00000588256.1:6543-ENST00000583609.5:119158|2209
VAEAGGHLESKK
>FUSION-ENST00000588256.1:6543-ENST00000583609.5:119158|543
NLHSGESTYVPQSRFK
>FUSION-ENST00000578070.5:25799-ENST00000581225.5:6693|311
MFGSTSLCGPLALSEGR
>FUSION-ENST00000588256.1:6543-ENST00000583609.5:119158|1114
RLVLDTLSLKCS
>FUSION-ENST00000588256.1:6543-ENST00000583609.5:119158|1674
HILYTSVHLSQYLTKNPVHNSTG
>FUSION-ENST00000588256.1:6543-ENST00000583609.5:119158|1961
DLDSLRPLEMSFPGPS
>FUSION-ENST00000578070.5:25799-ENST00000581225.5:6693|266
TSSLQNK
>FUSION-ENST00000588256.1:6543-ENST00000583609.5:119158|2568
EEVFSDSVPLH
>FUSION-ENST00000588256.1:6543-ENST00000583609.5:119158|2668
PVGLVSGEGCSLLPR
>FUSION-ENST00000588256.1:6543-ENST00000583609.5:119158|3458
SLHGHIFSFPFGKYLGMGIVRSR
>FUSION-ENST00000588256.1:6543-ENST00000583609.5:119158|1156
WERLEEEIMEGLGLGGSR
>FUSION-ENST00000588256.1:6543-ENST00000583609.5:119158|525
MILLSLYHAYDNLVR
>ENST00000356613.4|SNV-457-C-A|5
SVGKLESNLDGYVPTSESQR
>FUSION-ENST00000578070.5:25799-ENST00000581225.5:6693|17
VSPCWSGRSRTPDLR
>FUSION-ENST00000578070.5:25799-ENST00000581225.5:6693|620
HRQVVTAGHCDTGWRRPMSASLGR
>FUSION-ENST00000588256.1:6543-ENST00000583609.5:119158|1084
MLSLTMK
>ENST00000635990.2|SNV-430146-C-G|3
MVGTHREDGVALRGR
>FUSION-ENST00000588256.1:6543-ENST00000583609.5:119158|1816
AILHLWVPK
>FUSION-ENST00000588256.1:6543-ENST00000583609.5:119158|2172
MKQSRNQEHMLK
>FUSION-ENST00000588256.1:6543-ENST00000583609.5:119158|2306
QGRIHPCKFQR
>FUSION-ENST00000588256.1:6543-ENST00000583609.5:119158|360
HNGHQRRWK
>FUSION-ENST00000588256.1:6543-ENST00000583609.5:119158|1858
KRDHMMIR
>ENST00000242310.4|INDEL-293-T-TT|1
HLAGFGGFGAGQPNH
>FUSION-ENST00000578070.5:25799-ENST00000581225.5:6693|285
MTGKVRNQGR
>ENST00000367690.5|SNV-385541-G-C|18
LQNSKYCRMANVAASSFLWK
>ENST00000261381.7|SNV-332456-C-A|3
SPHCDTMVDNNLR
>FUSION-ENST00000588256.1:6543-ENST00000583609.5:119158|2547
MAEKPPVEKLWEI
>ENST00000404910.6|SNV-52655-G-A|3
SYRELANCTWHMAEK
>FUSION-ENST00000578070.5:25799-ENST00000581225.5:6693|824
FQRWGLALLPRLK
>FUSION-ENST00000588256.1:6543-ENST00000583609.5:119158|1591
MCSPYRQ
>FUSION-ENST00000588256.1:6543-ENST00000583609.5:119158|2021
MLSTSLVHPFQLSLSYVLR
>ENST00000425752.6|SNV-207008-G-T|1
YPPGHPQ
>ENST00000375254.8|SNV-10543-C-G|2
NQLQSVAGACK
>FUSION-ENST00000588256.1:6543-ENST00000583609.5:119158|852
MSLHSMHNLCSMFLSI
>FUSION-ENST00000588256.1:6543-ENST00000583609.5:119158|1887
MFSRDWVSPCWQAWSRTSDLR
>ENST00000528828.1|SNV-102700-G-C|2
MFDWDYLLSVIFLQGWS
>FUSION-ENST00000578070.5:25799-ENST00000581225.5:6693|1308
GGGHAGGGRAARR
>FUSION-ENST00000578070.5:25799-ENST00000581225.5:6693|704
PVISALWEAEAGGSPEVGSSR
>ENST00000551359.5|SNV-9953-T-G|7
ENCSLCRCGR
>FUSION-ENST00000588256.1:6543-ENST00000583609.5:119158|640
MSTWEFMILFSLPLR
>FUSION-ENST00000588256.1:6543-ENST00000583609.5:119158|1761
ESSSNRKTQEK
>ENST00000562028.1|SNV-91106-T-G|1
LVWKVPGLQEVVVAIFFGQK
>ENST00000533342.6|SNV-34084-T-C|1
GDLGTLKKLVEDGVININER
>FUSION-ENST00000578070.5:25799-ENST00000581225.5:6693|658
EKVTMGTR
>FUSION-ENST00000588256.1:6543-ENST00000583609.5:119158|2593
AKPFSGHLQPCRSR
>FUSION-ENST00000588256.1:6543-ENST00000583609.5:119158|2828
DGNFWVLSWKW
>FUSION-ENST00000588256.1:6543-ENST00000583609.5:119158|3557
HFFELWHFYCLYKNSYD
>FUSION-ENST00000588256.1:6543-ENST00000583609.5:119158|90
NDGMGIYAFNK
>FUSION-ENST00000588256.1:6543-ENST00000583609.5:119158|3400
MIYAFCVLY
>ENST00000611405.5|INDEL-9012-A-AG|3
RRQGGPGGPAKPTEGLPVPHGDWLV
>FUSION-ENST00000578070.5:25799-ENST00000581225.5:6693|396
TLQNSSAEGTRAREVR
>ENST00000651217.1|MNV-471695-TC-T|4
MAAFWKK
>ENST00000645540.1|SNV-2498-G-T|2
AVQKIIKSVPGAVL
>ENST00000307588.8|SNV-11557-C-T|3
DLPTENQEENLSMEKSYHFEDSK
>FUSION-ENST00000588256.1:6543-ENST00000583609.5:119158|1659
AVILYSLESLR
>ENST00000260746.6|SNV-14966-G-A|1
LNVWDISGQRKIRPYWK
>FUSION-ENST00000588256.1:6543-ENST00000583609.5:119158|1782
KLLLSLRWW
>ENST00000505113.5|SNV-162485-G-A|2
TSRPMRDVSEDQVHPPLCHFPQR
>FUSION-ENST00000588256.1:6543-ENST00000583609.5:119158|3570
AVSFIRCNYLRNK
>ENST00000540319.5|INDEL-38074-T-TG|34
LVKFTISDHPQPIDPLLK
>FUSION-ENST00000588256.1:6543-ENST00000583609.5:119158|728
MAFQSPEPVNMLSYMAKGTLQM
>FUSION-ENST00000588256.1:6543-ENST00000583609.5:119158|1692
LSSILYLHSASFFFLDSKLIKR
>FUSION-ENST00000588256.1:6543-ENST00000583609.5:119158|2774
ESMSEAGWYTDWLGTVQKMSSR
>ENST00000570355.1|INDEL-17213-G-GC|9
YPAGATGAQAAPQAQAR
>FUSION-ENST00000588256.1:6543-ENST00000583609.5:119158|2354
MRREGEGK
>FUSION-ENST00000578070.5:25799-ENST00000581225.5:6693|1080
ICFLGLFHLHSLNK
>FUSION-ENST00000588256.1:6543-ENST00000583609.5:119158|950
QAFPSRGLLVLL
>FUSION-ENST00000588256.1:6543-ENST00000583609.5:119158|3208
AAISMYIIFFVFIFR
>ENST00000328300.11|SNV-180464-C-G|1
GLDVPGPPGER
>ENST00000311936.8|SNV-5587-G-A|2
TEYKLVVVGADGVGK
>FUSION-ENST00000588256.1:6543-ENST00000583609.5:119158|117
EDESATRLPFIYSLASISHP
>FUSION-ENST00000588256.1:6543-ENST00000583609.5:119158|2796
HITYMNYIINFEIPTHCYTTVCSLK
>FUSION-ENST00000578070.5:25799-ENST00000581225.5:6693|1416
PNLLLKSR
>FUSION-ENST00000588256.1:6543-ENST00000583609.5:119158|3226
MRCFDIAIHYGIITSWR
>ENST00000368222.8|SNV-4801-C-G|5
VLGVNVMLRKIAVAGASKPAVEIK
>ENST00000487527.5|SNV-21857-C-T|3
HLCSPSWESLSSMGAPKMGP
>ENST00000491937.6|SNV-2498-G-T|1
IIKSVPGGEYFSSFRNVCTPLINNS
>ENST00000453190.7|SNV-126716-G-C|2
SNGGRWSFTNFFQNKPND
>FUSION-ENST00000588256.1:6543-ENST00000583609.5:119158|2597
HWNVPIPMAKPFSGHLQPCRSR
>FUSION-ENST00000578070.5:25799-ENST00000581225.5:6693|308
FGSTSLCGPLALSEGRIGR
>FUSION-ENST00000588256.1:6543-ENST00000583609.5:119158|115
MNTLPNLILSH
>FUSION-ENST00000578070.5:25799-ENST00000581225.5:6693|54
SGSVLGCHHICIR
>FUSION-ENST00000588256.1:6543-ENST00000583609.5:119158|3290
ENYSQRGFSGGQGWISQSTFSR
>ENST00000449076.6|SNV-21001-A-C|1
IEMEAPCLMLASRFK
>FUSION-ENST00000588256.1:6543-ENST00000583609.5:119158|3230
MGYMRCFDIAIHYGIITSWR
>ENST00000345136.7|SNV-51956-G-A|3
QLAEGTAQQRLAAEQELIQLR
>FUSION-ENST00000588256.1:6543-ENST00000583609.5:119158|2268
MQVWADNILESLPKTGNGDCV
>ENST00000329138.9|INDEL-17213-G-GC|5
LVSNCRRPASLSSTAGSVPSLRVR
>FUSION-ENST00000578070.5:25799-ENST00000581225.5:6693|429
VRALLSLPEPCR
>ENST00000368222.8|SNV-4801-C-G|2
IAVAGASKPAVEIK
>FUSION-ENST00000588256.1:6543-ENST00000583609.5:119158|2763
HIHCISGKIILRK
>FUSION-ENST00000588256.1:6543-ENST00000583609.5:119158|292
KARYTMGSIVIYHL
>ENST00000571657.5|SNV-5473-A-G|2
MDSPVLLADLPDLQDP
>FUSION-ENST00000578070.5:25799-ENST00000581225.5:6693|375
RGEAGRELQGWR
>FUSION-ENST00000588256.1:6543-ENST00000583609.5:119158|2934
VWRGRTTGQASWEEGK
>FUSION-ENST00000588256.1:6543-ENST00000583609.5:119158|3366
MGVEFHQSFSASIEKTYYFSLLVF
>FUSION-ENST00000588256.1:6543-ENST00000583609.5:119158|3450
SRNMYIFTFMRNCQTF
>FUSION-ENST00000578070.5:25799-ENST00000581225.5:6693|1089
GESHSWQEGRPGGQKGGQEATSK
>ENST00000491104.1|SNV-542186-G-A|1
MRKSPET
>FUSION-ENST00000588256.1:6543-ENST00000583609.5:119158|2130
YPIPLFGFTTR
>FUSION-ENST00000588256.1:6543-ENST00000583609.5:119158|2126
TTSLDSVAWHHLGK
>FUSION-ENST00000588256.1:6543-ENST00000583609.5:119158|2399
GGMGMGEK
>FUSION-ENST00000588256.1:6543-ENST00000583609.5:119158|2571
LPMAHSPAITGEPVGPLPP
>FUSION-ENST00000588256.1:6543-ENST00000583609.5:119158|545
RNLHSGESTYVPQSRFK
>ENST00000483749.1|SNV-27903-C-T|1
KPSAFSPS
>FUSION-ENST00000588256.1:6543-ENST00000583609.5:119158|1475
KNVAKMSPLTPPFQHHAANPS
>FUSION-ENST00000588256.1:6543-ENST00000583609.5:119158|1367
IMCAYVLVRDLTELVGAAY
>FUSION-ENST00000588256.1:6543-ENST00000583609.5:119158|766
TTCLPQASAS
>FUSION-ENST00000588256.1:6543-ENST00000583609.5:119158|1129
MEEESQAYRLRR
>ENST00000329138.9|INDEL-17213-G-GC|18
GAAAHVPADGTLWRSPPAAAPR
>FUSION-ENST00000588256.1:6543-ENST00000583609.5:119158|3090
GFSFSASWWVIQLQNLILKFAS
>FUSION-ENST00000588256.1:6543-ENST00000583609.5:119158|89
MNDGMGIYAFNKLK
>FUSION-ENST00000588256.1:6543-ENST00000583609.5:119158|1294
LFVLRWSPPLSLR
>FUSION-ENST00000578070.5:25799-ENST00000581225.5:6693|126
SHIPRLVLVFFHAFRTLEIQGFR
>FUSION-ENST00000578070.5:25799-ENST00000581225.5:6693|57
MLYPDWFPFLLLCVIIWVIFNS
>FUSION-ENST00000588256.1:6543-ENST00000583609.5:119158|1063
GGDIGRLGDLEANRCR
>FUSION-ENST00000588256.1:6543-ENST00000583609.5:119158|910
MAHTCNPTTLGG
>FUSION-ENST00000588256.1:6543-ENST00000583609.5:119158|2075
ELAISLLLTPKQLKQTQSSFAIDLK
>FUSION-ENST00000588256.1:6543-ENST00000583609.5:119158|769
GPNNVMS
>FUSION-ENST00000578070.5:25799-ENST00000581225.5:6693|1413
SRMKTGR
>FUSION-ENST00000588256.1:6543-ENST00000583609.5:119158|2089
QQTLCGR
>FUSION-ENST00000588256.1:6543-ENST00000583609.5:119158|1984
NSPFQNYWLGH
>FUSION-ENST00000588256.1:6543-ENST00000583609.5:119158|1565
KFSFLLQAEPR
>FUSION-ENST00000578070.5:25799-ENST00000581225.5:6693|1310
GGGHAGGGR
>FUSION-ENST00000578070.5:25799-ENST00000581225.5:6693|1041
VLCPQSPSMVEKTDIKQLSPSPVR
>FUSION-ENST00000578070.5:25799-ENST00000581225.5:6693|1135
MIPPLHSTLGNR
>FUSION-ENST00000588256.1:6543-ENST00000583609.5:119158|3296
MGLFGHCNHMSQFP
>ENST00000324631.13|SNV-360417-G-A|2
FNNDWWIGQLVK
>ENST00000504309.5|SNV-7773-C-T|2
IGHSLLHTLYGR
>FUSION-ENST00000588256.1:6543-ENST00000583609.5:119158|2758
CIKICKG
>FUSION-ENST00000588256.1:6543-ENST00000583609.5:119158|2752
LFHLYELWNMKHFLCR
>FUSION-ENST00000395807.2:35532-ENST00000579601.5:5921|1
PLSIIWAC
>FUSION-ENST00000578070.5:25799-ENST00000581225.5:6693|844
MGEIGSPMAGCNGFLGTPVIPAF
>FUSION-ENST00000588256.1:6543-ENST00000583609.5:119158|175
DPSCYTFQDQVPR
>FUSION-ENST00000588256.1:6543-ENST00000583609.5:119158|2995
SSLFFLDCSCIY
>FUSION-ENST00000588256.1:6543-ENST00000583609.5:119158|1668
MENFDARGYLCR
>FUSION-ENST00000578070.5:25799-ENST00000581225.5:6693|987
MIIAHCSLDFLGLNDPAASASQVAR
>FUSION-ENST00000588256.1:6543-ENST00000583609.5:119158|3408
LFVFYIKNLGFPQGHHKDFSYFFNR
>ENST00000528828.1|SNV-102700-G-C|4
MEMFDWDYLLSVIFLQGWS
>FUSION-ENST00000588256.1:6543-ENST00000583609.5:119158|1745
ISIYSYGK
>FUSION-ENST00000588256.1:6543-ENST00000583609.5:119158|2430
MRSGPSHTGFVNR
>FUSION-ENST00000578070.5:25799-ENST00000581225.5:6693|611
MSASLGRTPLSLR
>FUSION-ENST00000588256.1:6543-ENST00000583609.5:119158|831
ACFQLLLGRTR
>FUSION-ENST00000588256.1:6543-ENST00000583609.5:119158|1384
GGCECLLGGGSGKGEGCS
>ENST00000260356.6|SNV-13060-A-G|2
HIGWEDFTAYRWR
>ENST00000648341.1|SNV-165-T-C|1
IALILLLRIGPNKPSLSGR
>ENST00000487202.5|INDEL-3661-A-AG|9
LLVRSLALSAGQK
>FUSION-ENST00000588256.1:6543-ENST00000583609.5:119158|3491
MSFEGPKIVLNCIMTKK
>FUSION-ENST00000588256.1:6543-ENST00000583609.5:119158|3224
MRCFDIAIHYGIITSWRMR
>ENST00000281172.10|SNV-260914-C-G|7
VYSQITVQKAALEDSSGR
>ENST00000649046.1|MNV-176793-TTTT-T|4
TCRQNSNIEPYLISNR
>FUSION-ENST00000588256.1:6543-ENST00000583609.5:119158|2849
GTAPYGAGLPR
>FUSION-ENST00000588256.1:6543-ENST00000583609.5:119158|802
MFKSLYHK
>FUSION-ENST00000588256.1:6543-ENST00000583609.5:119158|2317
TGVLVRGKST
>FUSION-ENST00000588256.1:6543-ENST00000583609.5:119158|1387
VRVWREVLGLAFPEGVSTSQ
>FUSION-ENST00000588256.1:6543-ENST00000583609.5:119158|740
MMANLYLFLCMLGNFLFDAIY
>ENST00000566161.5|SNV-34621-C-G|1
WQNYCICTCWATLLTLDSWSA
>FUSION-ENST00000588256.1:6543-ENST00000583609.5:119158|2762
MSKIVNL
>FUSION-ENST00000578070.5:25799-ENST00000581225.5:6693|252
MISPLHSSLSDRARPYL
>FUSION-ENST00000588256.1:6543-ENST00000583609.5:119158|2561
LHWTLNLL
>FUSION-ENST00000588256.1:6543-ENST00000583609.5:119158|1953
MLGIIPLSSSDTSLWFQPEK
>FUSION-ENST00000588256.1:6543-ENST00000583609.5:119158|1695
YILRLSSILYLHSASFFFLDSKLIK
>FUSION-ENST00000588256.1:6543-ENST00000583609.5:119158|3437
IFINVFLIFFLIHKIQILHKIAGLL
>FUSION-ENST00000578070.5:25799-ENST00000581225.5:6693|829
MTGPHFPPL
>ENST00000329138.9|INDEL-17213-G-GC|17
SPPAAAPR
>ENST00000622241.1|MNV-8708-GG-G|14
GSVPGPQSR
>FUSION-ENST00000578070.5:25799-ENST00000581225.5:6693|585
SLALSARLESVA
>FUSION-ENST00000588256.1:6543-ENST00000583609.5:119158|202
SHSQACLIP
>ENST00000220809.9|SNV-28640-A-G|1
LEEAHVRLYPSSRCTSQHLLNR
>FUSION-ENST00000588256.1:6543-ENST00000583609.5:119158|92
LNTYLNDNMNDGMGIYAFNKLK
>ENST00000372213.8|SNV-15831-G-A|5
TACYGHFR
>ENST00000591563.5|SNV-4697-C-T|6
SRGCPSGPDTPPPAPLRR
>FUSION-ENST00000588256.1:6543-ENST00000583609.5:119158|426
WCYPHRTSRPWLK
>FUSION-ENST00000588256.1:6543-ENST00000583609.5:119158|1040
LLRHPRWR
>ENST00000557219.1|SNV-249156-G-A|3
VQVVEFPVPQLVAKSQPLCHK
>FUSION-ENST00000588256.1:6543-ENST00000583609.5:119158|2407
MKVPWNSR
>FUSION-ENST00000588256.1:6543-ENST00000583609.5:119158|2908
MREDTGVGRVWSGEAWK
>FUSION-ENST00000588256.1:6543-ENST00000583609.5:119158|917
DILWSPSNLVPLNIFCSLLFISSK
>FUSION-ENST00000588256.1:6543-ENST00000583609.5:119158|2511
CLIFTGSGDLSANTI
>ENST00000464384.2|INDEL-92779-C-CA|2
DDVSHNQKCSCR
>FUSION-ENST00000588256.1:6543-ENST00000583609.5:119158|157
NRTMLYTGRAGK
>ENST00000622241.1|MNV-8708-GG-G|20
LPPRLQVPGAGMVAGTAHPR
>FUSION-ENST00000588256.1:6543-ENST00000583609.5:119158|3343
WVLNFTKVFLHLLR
>FUSION-ENST00000588256.1:6543-ENST00000583609.5:119158|1810
FILTQISTYCLFPYPLGKR
>ENST00000467219.5|SNV-23632-T-G|11
MMSALRMGWIISR
>FUSION-ENST00000588256.1:6543-ENST00000583609.5:119158|172
MSLPQDSHLFIH
>FUSION-ENST00000588256.1:6543-ENST00000583609.5:119158|1416
MLDSAVTTHKSDVTYCSF
>FUSION-ENST00000588256.1:6543-ENST00000583609.5:119158|2242
AIVSEEGTGELGASGRK
>FUSION-ENST00000578070.5:25799-ENST00000581225.5:6693|1132
IPPLHSTLGNRARPCL
>FUSION-ENST00000588256.1:6543-ENST00000583609.5:119158|825
MLCEITRFSTLAGLNTY
>ENST00000459897.1|SNV-606943-C-T|4
MHCHGSGLPRGLFYLHHLQQQALR
>FUSION-ENST00000588256.1:6543-ENST00000583609.5:119158|3409
LFVFYIKNLGFPQGHHK
>FUSION-ENST00000578070.5:25799-ENST00000581225.5:6693|232
AQDSLRWDR
>FUSION-ENST00000588256.1:6543-ENST00000583609.5:119158|220
CTKMNVQNSNSR
>ENST00000615572.4|SNV-243209-A-G|2
FQELIQEYEGSGGSKTFSAK
>ENST00000563437.1|SNV-103209-G-C|5
ERLPCHAVHVALVLFELK
>FUSION-ENST00000588256.1:6543-ENST00000583609.5:119158|1305
FYHQGLVKITVK
>FUSION-ENST00000588256.1:6543-ENST00000583609.5:119158|2288
YSCTVNEQNLGK
>FUSION-ENST00000588256.1:6543-ENST00000583609.5:119158|1640
LSLTLLWKGAERPGPSGLDRR
>FUSION-ENST00000578070.5:25799-ENST00000581225.5:6693|449
PWSSWWK
>FUSION-ENST00000588256.1:6543-ENST00000583609.5:119158|899
SINSYTYCKLVPWSEAILWIY
>FUSION-ENST00000588256.1:6543-ENST00000583609.5:119158|3301
MSSLKTR
>FUSION-ENST00000578070.5:25799-ENST00000581225.5:6693|775
EPLQPTTELCRLPALEVGSPRSR
>FUSION-ENST00000588256.1:6543-ENST00000583609.5:119158|1957
MGHLAIISRHHHK
>ENST00000544014.1|SNV-16861-C-T|1
TTPPTTRPPPTTTPEPTAMRPRTR
>FUSION-ENST00000588256.1:6543-ENST00000583609.5:119158|1621
MLGLDRKI
>FUSION-ENST00000588256.1:6543-ENST00000583609.5:119158|2197
MIGSAVLQKALCSLGFSWGKMK
>FUSION-ENST00000578070.5:25799-ENST00000581225.5:6693|1023
VAGQQGLR
>FUSION-ENST00000578070.5:25799-ENST00000581225.5:6693|647
SIPSVSCV
>FUSION-ENST00000588256.1:6543-ENST00000583609.5:119158|516
LVSYYHS
>ENST00000311936.8|SNV-5587-G-A|1
LVVVGADGVGK
>ENST00000511438.5|INDEL-24619-A-AA|9
EESNQEHPPGKQEKNR
>ENST00000367462.5|SNV-379487-C-A|1
CGTCNTG
>FUSION-ENST00000578070.5:25799-ENST00000581225.5:6693|433
MPVIPTRWEAEAGGSLEVR
>FUSION-ENST00000578070.5:25799-ENST00000581225.5:6693|600
LQGGNPHGWRETR
>FUSION-ENST00000588256.1:6543-ENST00000583609.5:119158|1735
INSGVLR
>FUSION-ENST00000588256.1:6543-ENST00000583609.5:119158|286
GALSGQGI
>FUSION-ENST00000588256.1:6543-ENST00000583609.5:119158|684
NTAGNTLTLTQR
>FUSION-ENST00000588256.1:6543-ENST00000583609.5:119158|1688
WLIFDSDESHR
>FUSION-ENST00000588256.1:6543-ENST00000583609.5:119158|1414
MVIEKSR
>FUSION-ENST00000588256.1:6543-ENST00000583609.5:119158|1392
SLLLSSVLQGGRLLKDVFSR
>FUSION-ENST00000588256.1:6543-ENST00000583609.5:119158|1612
KGSGNLLGVLEIMR
>FUSION-ENST00000588256.1:6543-ENST00000583609.5:119158|228
VMWTATIDILPISEA
>FUSION-ENST00000588256.1:6543-ENST00000583609.5:119158|2107
MYIIILSTQ
>FUSION-ENST00000588256.1:6543-ENST00000583609.5:119158|1396
SDPFRSLLLSSVLQGGRLLK
>FUSION-ENST00000588256.1:6543-ENST00000583609.5:119158|2456
MLLNIVQCTGQQLFNPNINSAEVEK
>ENST00000461125.1|SNV-23736-C-T|2
LHFSLFGYLSTDVDFQAR
>FUSION-ENST00000578070.5:25799-ENST00000581225.5:6693|463
TDVWTNTGVFWK
>ENST00000528152.5|SNV-38714-G-T|2
SCWHLLRRPPGLSVPWPLLLPGRPR
>FUSION-ENST00000588256.1:6543-ENST00000583609.5:119158|9
AYHTYYLALYRK
>FUSION-ENST00000588256.1:6543-ENST00000583609.5:119158|2275
NKYMQVWADNILESLPK
>FUSION-ENST00000588256.1:6543-ENST00000583609.5:119158|1634
EIVQILAGAWR
>FUSION-ENST00000588256.1:6543-ENST00000583609.5:119158|484
MNILQNLPSLFPR
>ENST00000359520.12|SNV-77665-G-T|2
TSGDLYLHTGLSVDRPCAR
>FUSION-ENST00000588256.1:6543-ENST00000583609.5:119158|251
TLNNVMYNTYINACIK
>FUSION-ENST00000578070.5:25799-ENST00000581225.5:6693|827
MFQRWGLALLPR
>FUSION-ENST00000588256.1:6543-ENST00000583609.5:119158|1435
MCFPGFCVSWLQLNSANGSHLWVR
>FUSION-ENST00000588256.1:6543-ENST00000583609.5:119158|522
KGLNGNNK
>ENST00000355151.9|INDEL-321-T-TG|8
LRAPYRAPR
>ENST00000469223.5|SNV-4098-G-A|8
MNSIASGMTASRKALSGSMPSK
>ENST00000338432.11|SNV-116170-T-G|7
HSTELFMDSGFSPLCQRR
>FUSION-ENST00000588256.1:6543-ENST00000583609.5:119158|1883
MLASMVSNF
>FUSION-ENST00000578070.5:25799-ENST00000581225.5:6693|1198
VLWPVLFSLLFSPLKM
>FUSION-ENST00000578070.5:25799-ENST00000581225.5:6693|1297
VKPHLYYK
>ENST00000495971.1|SNV-243209-A-G|6
MKVVVDQK
>FUSION-ENST00000578070.5:25799-ENST00000581225.5:6693|1
SCLDFVSYYLEPTQIYRFL
>FUSION-ENST00000578070.5:25799-ENST00000581225.5:6693|425
WEAEAGGSLEVRSSRR
>FUSION-ENST00000588256.1:6543-ENST00000583609.5:119158|460
AMHVKQWEQFLDPK
>FUSION-ENST00000588256.1:6543-ENST00000583609.5:119158|2831
MERDGNFWVLSWKW
>FUSION-ENST00000588256.1:6543-ENST00000583609.5:119158|2662
GQMLASHMVGGIKGQK
>ENST00000623181.1|SNV-1217-G-A|10
MVQLNMPNIWSANVWGQGTEKALK
>FUSION-ENST00000588256.1:6543-ENST00000583609.5:119158|2292
MRYSCTVNEQNLGK
>FUSION-ENST00000578070.5:25799-ENST00000581225.5:6693|461
TDVWTNTGVFWKYTQPKDLLLNWI
>FUSION-ENST00000578070.5:25799-ENST00000581225.5:6693|1248
GQEFEISLGNIAR
>FUSION-ENST00000588256.1:6543-ENST00000583609.5:119158|1173
EAFFNEDEFR
>FUSION-ENST00000588256.1:6543-ENST00000583609.5:119158|3356
MCIRVKDHQTGFV
>ENST00000301067.11|SNV-31728-C-A|2
EGTEPKK
>FUSION-ENST00000588256.1:6543-ENST00000583609.5:119158|2529
KKDNTLTK
>FUSION-ENST00000588256.1:6543-ENST00000583609.5:119158|2771
MSEAGWYTDWLGTVQKMSSR
>FUSION-ENST00000588256.1:6543-ENST00000583609.5:119158|482
GFNPITHQVSYSYHGHVLFK
>FUSION-ENST00000588256.1:6543-ENST00000583609.5:119158|3452
GIVRSRNMYIFTFMR
>FUSION-ENST00000588256.1:6543-ENST00000583609.5:119158|898
LVPWSEAILWIY
>FUSION-ENST00000588256.1:6543-ENST00000583609.5:119158|3276
VECHQLR
>FUSION-ENST00000588256.1:6543-ENST00000583609.5:119158|1701
HGATCAEVGLLR
>FUSION-ENST00000578070.5:25799-ENST00000581225.5:6693|357
LENDLKVTPAMSSHR
>FUSION-ENST00000588256.1:6543-ENST00000583609.5:119158|3235
MYTCKLQGMQWPGLGSEA
>FUSION-ENST00000588256.1:6543-ENST00000583609.5:119158|3439
IFINVFLIFFLIHK
>FUSION-ENST00000588256.1:6543-ENST00000583609.5:119158|3147
HRLTSLKYLAGLPR
>ENST00000381989.4|SNV-60366-G-A|1
LFACSIGSTANRHVLR
>FUSION-ENST00000588256.1:6543-ENST00000583609.5:119158|491
GTGKVTQFGKR
>FUSION-ENST00000588256.1:6543-ENST00000583609.5:119158|66
MVIFRSLLFSPFSQWSIR
>ENST00000367690.5|SNV-385541-G-C|14
MANVAASSFLWKLHLR
>FUSION-ENST00000588256.1:6543-ENST00000583609.5:119158|1914
DIDSFSCLESFHFPLLTHLFGFSQK
>FUSION-ENST00000588256.1:6543-ENST00000583609.5:119158|1052
MILITSQDE
>FUSION-ENST00000588256.1:6543-ENST00000583609.5:119158|3494
MSFEGPK
>ENST00000329138.9|INDEL-17213-G-GC|7
RLVSNCRRPASLSSTAGSVPSLR
>ENST00000281172.10|SNV-260914-C-G|3
SELQEIMR
>FUSION-ENST00000588256.1:6543-ENST00000583609.5:119158|1927
WLCSNRTLFMGTGIRILCNFHI
>FUSION-ENST00000588256.1:6543-ENST00000583609.5:119158|288
GSIVIYHL
>FUSION-ENST00000578070.5:25799-ENST00000581225.5:6693|989
MTLLPQPPK
>FUSION-ENST00000578070.5:25799-ENST00000581225.5:6693|1097
MFHNCTWREAGGCWLAL
>FUSION-ENST00000578070.5:25799-ENST00000581225.5:6693|521
MVAHTCNPSTLRGQDGQIT
>FUSION-ENST00000588256.1:6543-ENST00000583609.5:119158|2202
HEHTPFMIGSAVLQK
>FUSION-ENST00000588256.1:6543-ENST00000583609.5:119158|3322
GWGSFIGFG
>FUSION-ENST00000588256.1:6543-ENST00000583609.5:119158|937
MVPYWGHSVGCCCWQTGHSSLNH
>FUSION-ENST00000588256.1:6543-ENST00000583609.5:119158|2738
EQLSPFEETVSGKAFK
>ENST00000611205.4|SNV-14636-A-G|3
NVQKDTGELKSCGIQDIFVFCTR
>FUSION-ENST00000588256.1:6543-ENST00000583609.5:119158|1826
MRYLITFSS
>ENST00000226207.6|MNV-13707-AA-A|9
MVTLMQEKMTCNSRFK
>FUSION-ENST00000578070.5:25799-ENST00000581225.5:6693|322
RGLFCLQGARVGHSAAVTLR
>ENST00000330377.3|MNV-5271-GG-G|2
CWPRGFNPSITQ
>FUSION-ENST00000578070.5:25799-ENST00000581225.5:6693|910
MGRRGVDSEVGK
>ENST00000370010.6|SNV-65302-C-T|2
RESISPQPADSACSSPASSTGK
>FUSION-ENST00000578070.5:25799-ENST00000581225.5:6693|1347
MARQTAPPR
>FUSION-ENST00000588256.1:6543-ENST00000583609.5:119158|2094
AEAESVCTHLLVCVCNQWETRRPR
>FUSION-ENST00000349995.10:44919-ENST00000621840.4:131910|5
LYRCIDNLNHSHSSFIR
>FUSION-ENST00000578070.5:25799-ENST00000581225.5:6693|120
MNNPDCSLR
>FUSION-ENST00000588256.1:6543-ENST00000583609.5:119158|1499
MTALELMRIGEKMK
>FUSION-ENST00000588256.1:6543-ENST00000583609.5:119158|3057
GKNFCSHPPVTGCGTAS
>ENST00000429397.5|SNV-93914-G-A|4
LWICMEFCGGGSLQDIYHR
>ENST00000561169.5|SNV-293-A-G|2
VAAGNLLNESEEDCGQDR
>ENST00000370661.5|SNV-24369-A-G|4
AVMFPMSTMKMPPQTK
>FUSION-ENST00000588256.1:6543-ENST00000583609.5:119158|3203
MYIIFFVFIFRLTLNSCVPWPKLHL
>FUSION-ENST00000578070.5:25799-ENST00000581225.5:6693|1387
ELIPWLAAIAPVHGATYMCDIR
>ENST00000361566.7|SNV-4498-A-C|1
LEQEIAPYR
>FUSION-ENST00000578070.5:25799-ENST00000581225.5:6693|491
RNEARIQAIT
>ENST00000405093.8|SNV-20376-A-G|2
CEESQSELESSQKEAR
>ENST00000515774.5|SNV-35943-A-C|6
GGIRRWNYFFPEALLVYDICK
>FUSION-ENST00000578070.5:25799-ENST00000581225.5:6693|101
LFNTLPSFSLISAS
>FUSION-ENST00000588256.1:6543-ENST00000583609.5:119158|874
GLHFLSNLIICLFFR
>FUSION-ENST00000588256.1:6543-ENST00000583609.5:119158|3169
NSPLLVYLPFSSNRW
>ENST00000342887.1|SNV-162214-T-C|5
IPVLLSLLK
>FUSION-ENST00000588256.1:6543-ENST00000583609.5:119158|995
SARQEVPVGQIWGTER
>FUSION-ENST00000578070.5:25799-ENST00000581225.5:6693|963
MGSCSVAQAR
>FUSION-ENST00000588256.1:6543-ENST00000583609.5:119158|3043
VLTIAPLRRGR
>FUSION-ENST00000578070.5:25799-ENST00000581225.5:6693|1133
MIPPLHSTLGNRARPCL
>FUSION-ENST00000588256.1:6543-ENST00000583609.5:119158|2699
IIVKIIAAYYY
>ENST00000331272.9|SNV-27346-C-G|3
TAKVWPLASGRLGECLHTIQTEDR
>ENST00000648341.1|SNV-165-T-C|5
IWTTIMIALILLLRIGPNKPSLSGR
>FUSION-ENST00000578070.5:25799-ENST00000581225.5:6693|123
LVLVFFHAFRTLEIQGFRL
>FUSION-ENST00000578070.5:25799-ENST00000581225.5:6693|190
ELTGPITR
>ENST00000295453.8|MNV-516-CTT-C|6
GSVQDIQCR
>FUSION-ENST00000588256.1:6543-ENST00000583609.5:119158|1455
CFRHHSKLCWTVLLQR
>FUSION-ENST00000578070.5:25799-ENST00000581225.5:6693|688
MAKPFLY
>FUSION-ENST00000588256.1:6543-ENST00000583609.5:119158|541
MSLKAASPPEPLAGTQPATP
>FUSION-ENST00000588256.1:6543-ENST00000583609.5:119158|2219
MTHLSLHPSDGQNREPYWECYGEK
>FUSION-ENST00000588256.1:6543-ENST00000583609.5:119158|344
MLRLSDAIVRHSCDILVTS
>ENST00000531815.1|SNV-34084-T-C|2
DLGTLKK
>FUSION-ENST00000578070.5:25799-ENST00000581225.5:6693|769
QGWFLLGAFR
>FUSION-ENST00000578070.5:25799-ENST00000581225.5:6693|892
MTVRFLSTWRDWAAIR
>FUSION-ENST00000588256.1:6543-ENST00000583609.5:119158|1043
LKQKCAEWTLEER
>FUSION-ENST00000588256.1:6543-ENST00000583609.5:119158|926
GVKWEIRGLTAFR
>FUSION-ENST00000578070.5:25799-ENST00000581225.5:6693|158
KSKMEHVQADHELFLQAFESECVR
>FUSION-ENST00000588256.1:6543-ENST00000583609.5:119158|1544
MQAPSLCFFSFL
>ENST00000442267.3|SNV-86732-G-A|4
SPKEFNPK
>FUSION-ENST00000588256.1:6543-ENST00000583609.5:119158|2939
HSISQRER
>FUSION-ENST00000578070.5:25799-ENST00000581225.5:6693|636
AGGRQGGSQRCWR
>FUSION-ENST00000588256.1:6543-ENST00000583609.5:119158|2955
MIKCETL
>FUSION-ENST00000588256.1:6543-ENST00000583609.5:119158|59
MVAFVLPQQN
>FUSION-ENST00000588256.1:6543-ENST00000583609.5:119158|1097
MQKILLCR
>FUSION-ENST00000588256.1:6543-ENST00000583609.5:119158|664
ALTQVQRR
>FUSION-ENST00000588256.1:6543-ENST00000583609.5:119158|3606
SAKSFQPGPVHTCFALSNSR
>FUSION-ENST00000588256.1:6543-ENST00000583609.5:119158|161
GGGKKCNFWGLTPNQR
>ENST00000295453.8|INDEL-513-G-GAT|4
LGPEIPSWPWTASR
>ENST00000622241.1|MNV-8708-GG-G|1
NCPSPRR
>FUSION-ENST00000588256.1:6543-ENST00000583609.5:119158|1874
NSIFVVFVDSNCDSGASSR
>FUSION-ENST00000588256.1:6543-ENST00000583609.5:119158|1332
ENHVCLCFSK
>ENST00000462869.1|SNV-71102-C-A|5
RKSQGSYLVLVGQMR
>FUSION-ENST00000588256.1:6543-ENST00000583609.5:119158|1334
CTPPHPANLFVFLV
>FUSION-ENST00000588256.1:6543-ENST00000583609.5:119158|2883
MVNCHGTLVGMSYGK
>FUSION-ENST00000578070.5:25799-ENST00000581225.5:6693|349
MSSHRCGGRCGR
>ENST00000373696.7|SNV-34461-C-G|4
TRIGWYTK
>ENST00000560131.1|SNV-21488-C-T|3
GAGPCSQR
>FUSION-ENST00000588256.1:6543-ENST00000583609.5:119158|1924
MGTGIRILCNFHI
>FUSION-ENST00000578070.5:25799-ENST00000581225.5:6693|838
TYRQVCSPVSHG
>ENST00000528828.1|SNV-102700-G-C|1
FDWDYLLSVIFLQGWS
>FUSION-ENST00000588256.1:6543-ENST00000583609.5:119158|1359
ISQLTHCSMFGFLALSSLV
>FUSION-ENST00000588256.1:6543-ENST00000583609.5:119158|3595
MNICLEIC
>FUSION-ENST00000588256.1:6543-ENST00000583609.5:119158|3177
MENEVSIPSSIYPLYYK
>FUSION-ENST00000588256.1:6543-ENST00000583609.5:119158|266
MIRSPANLLNWYQAENISPLK
>FUSION-ENST00000588256.1:6543-ENST00000583609.5:119158|1077
KWTGPFDGGGIITGGR
>ENST00000265713.8|INDEL-117243-G-GG|5
GKEPQTNPLEEKTWSK
>FUSION-ENST00000588256.1:6543-ENST00000583609.5:119158|536
MNIINYK
>FUSION-ENST00000588256.1:6543-ENST00000583609.5:119158|967
GKATILSL
>FUSION-ENST00000578070.5:25799-ENST00000581225.5:6693|1358
ERGSRGGGSLGLKP
>FUSION-ENST00000588256.1:6543-ENST00000583609.5:119158|1373
MNLWKIMCAYVLVRDLTELVGAAY
>FUSION-ENST00000578070.5:25799-ENST00000581225.5:6693|1380
ALLGPPHVCVAPALGHPCRPSFSPR
>FUSION-ENST00000588256.1:6543-ENST00000583609.5:119158|930
THTQKYK
>FUSION-ENST00000578070.5:25799-ENST00000581225.5:6693|687
MPVIPALWEAK
>FUSION-ENST00000588256.1:6543-ENST00000583609.5:119158|3469
FVFKEFLYPAR
>FUSION-ENST00000578070.5:25799-ENST00000581225.5:6693|428
VRALLSLPEPCRIAAQR
>FUSION-ENST00000588256.1:6543-ENST00000583609.5:119158|1443
MKYLGLNVTK
>FUSION-ENST00000588256.1:6543-ENST00000583609.5:119158|2360
MTQRYTR
>ENST00000651217.1|INDEL-471692-A-AGG|2
MAGLFWKK
>FUSION-ENST00000588256.1:6543-ENST00000583609.5:119158|2584
SACSQPRSLGLLK
>FUSION-ENST00000588256.1:6543-ENST00000583609.5:119158|2787
MMLSARGS
>FUSION-ENST00000588256.1:6543-ENST00000583609.5:119158|2185
KSFIMSI
>FUSION-ENST00000578070.5:25799-ENST00000581225.5:6693|588
RSLALSAR
>FUSION-ENST00000588256.1:6543-ENST00000583609.5:119158|2379
GVHVGNGE
>FUSION-ENST00000578070.5:25799-ENST00000581225.5:6693|786
QFSRLGLPK
>ENST00000312916.12|SNV-10377-C-G|3
VDLQAYPTSSTK
>FUSION-ENST00000578070.5:25799-ENST00000581225.5:6693|96
TLQIYPPILWICK
>FUSION-ENST00000588256.1:6543-ENST00000583609.5:119158|3488
IVLNCIMTKK
>FUSION-ENST00000588256.1:6543-ENST00000583609.5:119158|1019
ESFLVEK
>FUSION-ENST00000588256.1:6543-ENST00000583609.5:119158|423
TSRPWLKF
>ENST00000283195.11|SNV-34434-G-T|1
YYLIKIIDDSDSNLSVVKK
>FUSION-ENST00000578070.5:25799-ENST00000581225.5:6693|968
SCEGIWR
>FUSION-ENST00000588256.1:6543-ENST00000583609.5:119158|3635
LTPMPRKK
>FUSION-ENST00000588256.1:6543-ENST00000583609.5:119158|2030
RHSTTWFEQFTRLHE
>FUSION-ENST00000588256.1:6543-ENST00000583609.5:119158|2035
MVQNFYFSPAKRHSTTWFEQFTR
>FUSION-ENST00000578070.5:25799-ENST00000581225.5:6693|181
VMGALMR
>FUSION-ENST00000588256.1:6543-ENST00000583609.5:119158|513
RCSLKIMHK
>FUSION-ENST00000588256.1:6543-ENST00000583609.5:119158|939
YPSCHLGGSWYHIGGTVLVAAAGK
>FUSION-ENST00000578070.5:25799-ENST00000581225.5:6693|91
VVKHLLWR
>ENST00000338432.11|SNV-116170-T-G|3
GAMVAFR
>ENST00000610546.4|SNV-9953-T-G|2
ETVRASSTLLFTLSYPDGSK
>FUSION-ENST00000588256.1:6543-ENST00000583609.5:119158|2510
MCIPSWSLGDHPSNFQCTR
>FUSION-ENST00000588256.1:6543-ENST00000583609.5:119158|1054
MLAIHLYE
>FUSION-ENST00000588256.1:6543-ENST00000583609.5:119158|2564
AMSEPGRLHWTLNLL
>FUSION-ENST00000588256.1:6543-ENST00000583609.5:119158|997
MVVSNGELDCPYTFAHCSLEIKSAR
>FUSION-ENST00000588256.1:6543-ENST00000583609.5:119158|2630
NFGENNHHSNHSKYRY
>ENST00000498681.5|SNV-4068-G-A|8
SIYESRFPDENFTLK
>FUSION-ENST00000588256.1:6543-ENST00000583609.5:119158|1397
SDPFRSLLLSSVLQGGR
>ENST00000424776.5|SNV-2124-C-A|6
LLDANSGGRSPDAYSGGHDSSSK
>FUSION-ENST00000588256.1:6543-ENST00000583609.5:119158|608
IYIYIYIYMYTHFFFITVGLFSS
>ENST00000273347.10|INDEL-42750-C-CT|1
DWRNHIQ
>FUSION-ENST00000578070.5:25799-ENST00000581225.5:6693|500
MSITDDWIKKTWSTHAVEYYAAIK
>FUSION-ENST00000588256.1:6543-ENST00000583609.5:119158|2570
MAHSPAITGEPVGPLPP
>FUSION-ENST00000578070.5:25799-ENST00000581225.5:6693|942
WEPRRVLSR
>FUSION-ENST00000588256.1:6543-ENST00000583609.5:119158|1792
QADHEVK
>FUSION-ENST00000588256.1:6543-ENST00000583609.5:119158|1643
QKLSLTLLWKGAERPGPSGLDR
>FUSION-ENST00000588256.1:6543-ENST00000583609.5:119158|2237
EPFHFTLFCVV
>FUSION-ENST00000578070.5:25799-ENST00000581225.5:6693|1501
GSVSGIGTTGCWAR
>FUSION-ENST00000578070.5:25799-ENST00000581225.5:6693|1422
AAKMAVSLSR
>ENST00000366932.4|SNV-45704-G-T|2
DYFMMGASMK
>FUSION-ENST00000588256.1:6543-ENST00000583609.5:119158|1972
SLMGNTSVELVAPCKEHR
>ENST00000295453.8|INDEL-513-G-GAT|6
DKLGPEIPSWPWTASR
>FUSION-ENST00000588256.1:6543-ENST00000583609.5:119158|713
YPALFSR
>FUSION-ENST00000578070.5:25799-ENST00000581225.5:6693|484
SMETESR
>FUSION-ENST00000578070.5:25799-ENST00000581225.5:6693|1112
AEGKEHL
>FUSION-ENST00000588256.1:6543-ENST00000583609.5:119158|900
SINSYTYCK
>FUSION-ENST00000588256.1:6543-ENST00000583609.5:119158|3229
GYMRCFDIAIHYGIITSWR
>FUSION-ENST00000588256.1:6543-ENST00000583609.5:119158|987
MFYFLRLGFWAHLLR
>FUSION-ENST00000588256.1:6543-ENST00000583609.5:119158|2761
IILRKYFR
>FUSION-ENST00000588256.1:6543-ENST00000583609.5:119158|2692
MRFLFIR
>FUSION-ENST00000588256.1:6543-ENST00000583609.5:119158|2936
TLLLWIFTDCTWPVVASLLRVQGHL
>ENST00000572684.1|SNV-11946-C-T|5
AVQRPLR
>FUSION-ENST00000588256.1:6543-ENST00000583609.5:119158|1417
LDSAVTTHK
>ENST00000300036.6|SNV-33690-G-A|2
IVNMYKGK
>ENST00000298815.13|SNV-226178-A-C|2
TFDKESEK
>FUSION-ENST00000588256.1:6543-ENST00000583609.5:119158|2827
MESYFCPVPVLASPHFAPVSK
>ENST00000540319.5|INDEL-38074-T-TG|3
CLCLFIQCFR
>FUSION-ENST00000588256.1:6543-ENST00000583609.5:119158|3588
PGIGVTKTKVPLR
>FUSION-ENST00000578070.5:25799-ENST00000581225.5:6693|1444
GSKWLPR
>FUSION-ENST00000578070.5:25799-ENST00000581225.5:6693|460
FWRLDTVAHACNPNTLGGR
>FUSION-ENST00000578070.5:25799-ENST00000581225.5:6693|1154
MWVSCRADMTAHSLDLNLQLK
>FUSION-ENST00000588256.1:6543-ENST00000583609.5:119158|944
MGIQIFLQQGNSLFYK
>FUSION-ENST00000588256.1:6543-ENST00000583609.5:119158|1819
MPISFMAILHLWVPKK
>FUSION-ENST00000588256.1:6543-ENST00000583609.5:119158|3592
PGIGVTK
>FUSION-ENST00000588256.1:6543-ENST00000583609.5:119158|777
DSQREYPTTFNR
>FUSION-ENST00000588256.1:6543-ENST00000583609.5:119158|3238
MSSVKAVFTFVDLQLL
>FUSION-ENST00000588256.1:6543-ENST00000583609.5:119158|1483
MPPHSDILLLNK
>FUSION-ENST00000578070.5:25799-ENST00000581225.5:6693|317
VGHSAAVTLRLSPEQ
>ENST00000290524.8|SNV-3120-A-G|2
KTLVSVPPLPGLDLK
>FUSION-ENST00000578070.5:25799-ENST00000581225.5:6693|1496
GLFFSGRQWRGGWGGVR
>FUSION-ENST00000578070.5:25799-ENST00000581225.5:6693|356
MLENDLKVTPAMSSHRCGGR
>FUSION-ENST00000588256.1:6543-ENST00000583609.5:119158|2876
DLGFPRVLGLGREEER
>FUSION-ENST00000588256.1:6543-ENST00000583609.5:119158|748
MSSLANFMRH
>ENST00000283195.11|SNV-34434-G-T|5
KTRYYLIK
>FUSION-ENST00000578070.5:25799-ENST00000581225.5:6693|276
KTTMVMASSSNPSTLGC
>ENST00000284037.9|SNV-145814-G-T|1
DVPPDSLIK
>FUSION-ENST00000588256.1:6543-ENST00000583609.5:119158|2866
MQSRRAPK
>FUSION-ENST00000588256.1:6543-ENST00000583609.5:119158|2946
SWVSSKTTVPPPFPHFK
>FUSION-ENST00000578070.5:25799-ENST00000581225.5:6693|1058
PSSGQSPLEGEQNKELCVR
>FUSION-ENST00000588256.1:6543-ENST00000583609.5:119158|555
VCYASTDNR
>FUSION-ENST00000588256.1:6543-ENST00000583609.5:119158|495
SEQDLEKLK
>ENST00000334583.11|INDEL-4526-C-CT|2
LKLGASVLLRALSHQS
>FUSION-ENST00000588256.1:6543-ENST00000583609.5:119158|3485
TKKHLFSIYSVPGTK
>ENST00000354924.2|SNV-8-G-A|1
AKENHSLAAEFILIGFTNYPELK
>FUSION-ENST00000578070.5:25799-ENST00000581225.5:6693|673
DCATALQPEQERQTLSQR
>FUSION-ENST00000588256.1:6543-ENST00000583609.5:119158|3298
TRTGHFHFFCGGMSSVK
>FUSION-ENST00000578070.5:25799-ENST00000581225.5:6693|109
MGHSAGPPSSSGVHLCGSGGRN
>ENST00000329138.9|INDEL-17213-G-GC|12
GPAHFIRLTQAMLTSGVTLHTVHLK
>FUSION-ENST00000588256.1:6543-ENST00000583609.5:119158|1312
MYKCLLLHFHNSQRLGAT
>FUSION-ENST00000588256.1:6543-ENST00000583609.5:119158|452
MHMCALK
>FUSION-ENST00000588256.1:6543-ENST00000583609.5:119158|947
VAVFFSMGATTTEPT
>ENST00000478325.1|SNV-110159-G-A|6
MFTYRAESSPWMTAPMR
>FUSION-ENST00000588256.1:6543-ENST00000583609.5:119158|907
RYMIRSINSYTYCK
>ENST00000471162.5|SNV-6929-C-A|6
MVNPDPSTPSRLACHVMHLSSHR
>FUSION-ENST00000588256.1:6543-ENST00000583609.5:119158|2624
VEPSSMRPK
>FUSION-ENST00000588256.1:6543-ENST00000583609.5:119158|2262
AMFFNHENN
>FUSION-ENST00000588256.1:6543-ENST00000583609.5:119158|2445
FALVIIVFTALSTEFDTYR
>ENST00000467343.1|SNV-15699-C-T|1
EAHINFSLSAYNSCVETNAAR
>FUSION-ENST00000588256.1:6543-ENST00000583609.5:119158|250
TLNNVMYNTYINACIKILLR
>FUSION-ENST00000578070.5:25799-ENST00000581225.5:6693|1292
MVVCTCSPSYQGG
>ENST00000376636.7|SNV-176175-G-T|1
QELAYIGITSSDVVWETKPKKK
>FUSION-ENST00000588256.1:6543-ENST00000583609.5:119158|3392
ILYMVCFKISIFNWLLLVY
>FUSION-ENST00000588256.1:6543-ENST00000583609.5:119158|1208
MSAIILG
>ENST00000651217.1|INDEL-471692-A-AGG|3
MAGLFWK
>FUSION-ENST00000588256.1:6543-ENST00000583609.5:119158|2553
KRCFLIQYHYTS
>FUSION-ENST00000588256.1:6543-ENST00000583609.5:119158|1231
MEKGKNDK
>FUSION-ENST00000578070.5:25799-ENST00000581225.5:6693|240
YLRGRAHR
>FUSION-ENST00000578070.5:25799-ENST00000581225.5:6693|1103
RGKSICER
>ENST00000487527.5|SNV-21857-C-T|4
HLCSPSWESLSSMGAPK
>FUSION-ENST00000578070.5:25799-ENST00000581225.5:6693|1367
GRPSQSPLLGSLR
>ENST00000369904.7|SNV-1494-C-T|3
STPSPSSLTPRLWSNDRK
>ENST00000261439.9|SNV-144530-G-A|4
LRPRNEQQENELIISFLRCLYEEK
>FUSION-ENST00000588256.1:6543-ENST00000583609.5:119158|2625
VEPSSMR
>ENST00000485728.1|SNV-9931-C-T|5
KRLPWGHHTTEQSLR
>FUSION-ENST00000588256.1:6543-ENST00000583609.5:119158|137
MVGCRIEER
>FUSION-ENST00000588256.1:6543-ENST00000583609.5:119158|3034
MLFHLPK
>ENST00000455470.6|SNV-77872-C-A|2
DDSKEISELSDQFEPFVGIFGSTK
>FUSION-ENST00000578070.5:25799-ENST00000581225.5:6693|1141
IISNPHSHPGMLSFPSSPVER
>FUSION-ENST00000588256.1:6543-ENST00000583609.5:119158|1037
HPRWRYQLSSWIFPCEAQK
>FUSION-ENST00000588256.1:6543-ENST00000583609.5:119158|3029
IPSSDCFLCS
>FUSION-ENST00000588256.1:6543-ENST00000583609.5:119158|2911
QIKGQMQKFPER
>ENST00000361445.9|INDEL-63270-C-CC|5
ALHYKELEFQKGPTPCHSR
>ENST00000257430.9|INDEL-132757-G-GA|1
ESNENQEKEAEKNY
>FUSION-ENST00000588256.1:6543-ENST00000583609.5:119158|141
MASHLHVTK
>ENST00000469223.5|SNV-4098-G-A|5
TASRKALSGSMPSK
>FUSION-ENST00000588256.1:6543-ENST00000583609.5:119158|2037
MVQNFYFSPAKR
>FUSION-ENST00000588256.1:6543-ENST00000583609.5:119158|2745
MLENRNFQR
>FUSION-ENST00000588256.1:6543-ENST00000583609.5:119158|1073
WTGPFDGGGIITGGRKEK
>FUSION-ENST00000578070.5:25799-ENST00000581225.5:6693|286
GMTGKVRNQGR
>FUSION-ENST00000588256.1:6543-ENST00000583609.5:119158|1742
DFRHKGSMINSGVLR
>FUSION-ENST00000619348.4:77358-ENST00000560397.5:12828|37
TSCPTTATTALPTVSHSQITR
>FUSION-ENST00000578070.5:25799-ENST00000581225.5:6693|1480
MLGEGVVFLWEAVARGMGR
>FUSION-ENST00000588256.1:6543-ENST00000583609.5:119158|2578
KFSGSSLLSI
>FUSION-ENST00000578070.5:25799-ENST00000581225.5:6693|685
MPVIPALWEAKAGGSLEAR
>FUSION-ENST00000588256.1:6543-ENST00000583609.5:119158|64
MVIFRSLLFSPFSQWSIRIR
>FUSION-ENST00000588256.1:6543-ENST00000583609.5:119158|2780
MTKGKELK
>ENST00000571983.5|SNV-28146-C-G|3
IQVQLCFKTCSPESQEIYGKSQPLV
>FUSION-ENST00000588256.1:6543-ENST00000583609.5:119158|387
MRQAASNPSK
>FUSION-ENST00000578070.5:25799-ENST00000581225.5:6693|917
MMGLDQRS
>FUSION-ENST00000588256.1:6543-ENST00000583609.5:119158|2684
LNNFPRATQSRSCR
>FUSION-ENST00000588256.1:6543-ENST00000583609.5:119158|675
YCFSGRSYSLFSCDC
>ENST00000371929.7|INDEL-41215-G-GC|5
RLLPRAPGK
>FUSION-ENST00000578070.5:25799-ENST00000581225.5:6693|1240
VHSSLGDK
>FUSION-ENST00000588256.1:6543-ENST00000583609.5:119158|197
KNIEFLFVK
>FUSION-ENST00000588256.1:6543-ENST00000583609.5:119158|833
QLSYLETVVPFKACFQLLLGRTR
>FUSION-ENST00000588256.1:6543-ENST00000583609.5:119158|2226
MYSQERVR
>ENST00000405093.8|SNV-20376-A-G|3
CEESQSELESSQK
>ENST00000645674.2|SNV-2498-G-T|4
SRTKNNQK
>FUSION-ENST00000588256.1:6543-ENST00000583609.5:119158|257
VMLKTLNNVMYNTYINACIK
>ENST00000283943.9|INDEL-63745-A-AA|1
QKNGAGA
>FUSION-ENST00000588256.1:6543-ENST00000583609.5:119158|1356
MIFLCKQ
>FUSION-ENST00000588256.1:6543-ENST00000583609.5:119158|1711
MNITYYYFYYYTFLLFFSK
>FUSION-ENST00000578070.5:25799-ENST00000581225.5:6693|1279
CLLFEGSPKF
>FUSION-ENST00000578070.5:25799-ENST00000581225.5:6693|377
MRGEAGR
>FUSION-ENST00000588256.1:6543-ENST00000583609.5:119158|247
YNTYINACIK
>ENST00000265136.12|SNV-97003-C-T|1
EVLRASTMDVTVVLPSGLEKR
>ENST00000524959.5|SNV-21001-A-C|1
EAPCLMLASRFK
>FUSION-ENST00000588256.1:6543-ENST00000583609.5:119158|739
MANLYLFLCMLGNFLFDAIY
>ENST00000394688.7|SNV-18825-C-A|1
DPSAFFSFPVTDFIAPG
>FUSION-ENST00000588256.1:6543-ENST00000583609.5:119158|2073
FEFTWSNLHFISEDIKV
>ENST00000473582.1|SNV-31770-C-A|1
LEKWPPFS
>ENST00000389586.6|SNV-28027-A-T|2
DENYIPREFDQVAGDK
>FUSION-ENST00000588256.1:6543-ENST00000583609.5:119158|430
MLCINRQQVRWCYPHR
>FUSION-ENST00000588256.1:6543-ENST00000583609.5:119158|615
KIYIYIYIYMYTHFFFITVGLFSS
>FUSION-ENST00000588256.1:6543-ENST00000583609.5:119158|1415
LDSAVTTHKSDVTYCSF
>ENST00000289672.6|SNV-93472-C-T|1
MTFVLLRDK
>FUSION-ENST00000588256.1:6543-ENST00000583609.5:119158|2334
MMLEAWHNYA
>ENST00000405303.7|SNV-24933-C-T|3
LLTLSCYGLR
>FUSION-ENST00000588256.1:6543-ENST00000583609.5:119158|270
ELQFSCSYLHETNKER
>FUSION-ENST00000578070.5:25799-ENST00000581225.5:6693|807
HCPRHLR
>FUSION-ENST00000578070.5:25799-ENST00000581225.5:6693|709
RAPGELCLYP
>FUSION-ENST00000588256.1:6543-ENST00000583609.5:119158|1273
GKYLIQFYIKQSEADLR
>FUSION-ENST00000290650.9:76170-ENST00000220420.10:31091|2
NLPENDPSRR
>FUSION-ENST00000578070.5:25799-ENST00000581225.5:6693|1544
GGGKDGRPGPVLAAR
>FUSION-ENST00000588256.1:6543-ENST00000583609.5:119158|2768
MSSRHIHCISGKIILR
>FUSION-ENST00000588256.1:6543-ENST00000583609.5:119158|3419
YFLPACALR
>FUSION-ENST00000578070.5:25799-ENST00000581225.5:6693|411
PVVPATQEAEAGGSLEPR
>ENST00000327483.9|SNV-91962-G-A|2
TKENGSDHDPLHPEHLSK
>ENST00000405201.5|SNV-205464-G-A|1
ETFAAEAQK
>FUSION-ENST00000588256.1:6543-ENST00000583609.5:119158|540
SLKAASPPEPLAGTQPATP
>ENST00000482369.1|SNV-57984-A-G|3
PAGGFIYAATIFKR
>FUSION-ENST00000578070.5:25799-ENST00000581225.5:6693|1228
KPQNSQCPSLRG
>FUSION-ENST00000588256.1:6543-ENST00000583609.5:119158|382
QAASNPSKGTSLNCEPLALSAR
>FUSION-ENST00000588256.1:6543-ENST00000583609.5:119158|535
MNIINYKSFSL
>FUSION-ENST00000588256.1:6543-ENST00000583609.5:119158|3078
DGVLIFSQLVGDPAPKSHFK
>FUSION-ENST00000578070.5:25799-ENST00000581225.5:6693|1528
GGRGLSWPR
>FUSION-ENST00000588256.1:6543-ENST00000583609.5:119158|984
FYFLRLGFWAHLLRVCAPLGK
>ENST00000591563.5|SNV-4697-C-T|10
YCPPGAGR
>FUSION-ENST00000578070.5:25799-ENST00000581225.5:6693|1263
VFLGHLLPPRCSSSVLSVILPR
>FUSION-ENST00000578070.5:25799-ENST00000581225.5:6693|930
LFSPRGRDWMGQGWQIDGETR
>FUSION-ENST00000588256.1:6543-ENST00000583609.5:119158|962
LYSKTSFCCVSLLSYSLC
>FUSION-ENST00000588256.1:6543-ENST00000583609.5:119158|3465
EFLYPARN
>ENST00000338432.11|SNV-116170-T-G|4
RGAMVAFRR
>FUSION-ENST00000588256.1:6543-ENST00000583609.5:119158|2620
PKISLIR
>ENST00000284601.4|SNV-197012-G-T|2
AEAVTAYIIKTTSESTPESMSAR
>FUSION-ENST00000578070.5:25799-ENST00000581225.5:6693|1433
LFGDRPLVSASLSNTPR
[truncated: 78,791 more chars]
