# Supplementary material for: Identification of non-canonical peptides with moPepGen
Source: Nat Biotechnol. 2025 Jun 16;44(4):568–73. doi: 10.1038/s41587-025-02701-0 (PMC12680078; doi:10.1038/s41587-025-02701-0)
Supplement: Supplementary file 4 — Supplementary Data: Cancer cell line variant peptide database. Custom peptide database FASTA file for each of the 376 cell lines from the Cancer Cell Line Encyclopedia with proteomics characterization or used in the reference channel. Variant peptide FASTA files were produced by moPepGen as the result of cell-line-specific publicly available mutations and fusions. [file 41587_2025_2701_MOESM4_ESM.zip › ACH-000357.fasta]

>FUSION-ENST00000462282.5:10661-ENST00000642846.1:116914|39
AAWASRRIAGGGGPGR
>FUSION-ENST00000586698.1:22882-ENST00000512019.1:33244|170
WVGPNSYITTNPGR
>FUSION-ENST00000462282.5:10661-ENST00000642846.1:116914|531
LTGQVSTSVPHLPFFLKATSR
>ENST00000298784.5|INDEL-76711-G-GA|5
SYVNSGTGPR
>ENST00000298784.5|INDEL-76711-G-GA|6
KSYVNSGTGPR
>FUSION-ENST00000462282.5:10661-ENST00000642846.1:116914|392
YVLYLNK
>FUSION-ENST00000462282.5:10661-ENST00000642846.1:116914|602
METKIYPVL
>FUSION-ENST00000462282.5:10661-ENST00000642846.1:116914|459
LWPQIGWARGSR
>FUSION-ENST00000462282.5:10661-ENST00000642846.1:116914|421
ATTSGAEMF
>ENST00000624543.1|MNV-1747-CT-C|5
KPHSLASLFRKR
>FUSION-ENST00000587728.5:1045-ENST00000588438.1:97|35
TAPPGCHTFPSEQPAPTQRPK
>ENST00000245503.10|SNV-24182-T-G|4
SLGTELFKRK
>ENST00000530116.1|INDEL-252839-G-GTGA|4
MKRKPFWIGVMMMMMM
>ENST00000647561.1|SNV-6608-G-A|1
QIEGHTICALGDGAAWPMQGLIR
>FUSION-ENST00000462282.5:10661-ENST00000642846.1:116914|271
PVIPATRR
>FUSION-ENST00000461760.1:1725-ENST00000445964.6:129883|98
ANRGCGWEPSRALQSGPGEAGMEPR
>ENST00000289547.8|SNV-2311-C-A|1
HLQVWSPEAQRK
>FUSION-ENST00000462282.5:10661-ENST00000642846.1:116914|333
HLHHTKIKLGTH
>ENST00000514160.1|SNV-517817-C-G|3
DEVVDSPEDLEKK
>FUSION-ENST00000586698.1:22882-ENST00000512019.1:33244|182
MPVIPALWEAEVGRSLEVK
>ENST00000575282.5|SNV-10000-G-A|3
TPATPSLARRPSTSLASPSCRR
>FUSION-ENST00000462282.5:10661-ENST00000642846.1:116914|386
VGGSPEVRSLRPAWPTW
>ENST00000381869.5|SNV-46986-G-A|2
TGSVSALFQKIK
>FUSION-ENST00000462282.5:10661-ENST00000642846.1:116914|248
NTTSSIV
>ENST00000446342.5|INDEL-4503-C-CG|3
VWRQPHQPLLGDQRHTLLH
>ENST00000371130.7|SNV-582987-C-T|4
TRRFADIQLQHGVLCFNIR
>FUSION-ENST00000586517.5:8000-ENST00000588438.1:97|21
YFGAPLGGARK
>ENST00000558249.1|SNV-144007-C-T|5
RWAPPWTAALPVR
>FUSION-ENST00000462282.5:10661-ENST00000642846.1:116914|432
MNCPEQASL
>ENST00000354891.7|SNV-159778-G-A|5
ATGTNRGFQGCVQSLTVNGR
>FUSION-ENST00000462282.5:10661-ENST00000642846.1:116914|20
VEAAAQLVSAPASPSR
>ENST00000394249.8|MNV-14700-CTGTGGC-C|6
ELWDRLQIPEEEREATIMSGSK
>FUSION-ENST00000586698.1:22882-ENST00000512019.1:33244|213
MPPCPANFCIFSR
>FUSION-ENST00000586698.1:22882-ENST00000512019.1:33244|80
MRLTQVHRAR
>FUSION-ENST00000586698.1:22882-ENST00000512019.1:33244|121
GLCKQSRPR
>FUSION-ENST00000586698.1:22882-ENST00000512019.1:33244|428
MPVVPSYLGG
>ENST00000656590.1|SNV-75335-A-G|1
SMLGLGQLSAVITQVNGVHANR
>ENST00000527265.1|SNV-12729-G-A|1
DWLQFNFLVQWK
>FUSION-ENST00000586517.5:8000-ENST00000588438.1:97|23
VFLGKYFGAPLGGARK
>FUSION-ENST00000462282.5:10661-ENST00000642846.1:116914|335
LCHHHLYLAPKHLHHTKIK
>FUSION-ENST00000586698.1:22882-ENST00000512019.1:33244|26
FKKHCIWLGVMAHAYNPSTLGG
>ENST00000370665.3|SNV-3500-G-A|3
KSEQLMNDTKSILGR
>ENST00000561140.1|SNV-80840-G-A|10
HGSMKMIEIERSLYSNHELR
>ENST00000389176.3|MNV-5655-CA-C|1
AGGRSFGG
>FUSION-ENST00000462282.5:10661-ENST00000642846.1:116914|80
EAPRPASAASE
>FUSION-ENST00000586698.1:22882-ENST00000512019.1:33244|388
SFEEQKFSL
>ENST00000482925.5|SNV-4393-C-T|2
MEPTGLLYVGAR
>ENST00000542328.5|SNV-7657-A-G|6
AFAMEQREEERCGAELEACR
>FUSION-ENST00000462282.5:10661-ENST00000642846.1:116914|254
LVWSFACLWR
>FUSION-ENST00000586698.1:22882-ENST00000512019.1:33244|515
MLFCQGTSLLCSR
>FUSION-ENST00000462282.5:10661-ENST00000642846.1:116914|441
KAGTFLCALFTAIESVSR
>FUSION-ENST00000462282.5:10661-ENST00000642846.1:116914|538
MLLHSSPSNK
>FUSION-ENST00000586698.1:22882-ENST00000512019.1:33244|99
MLHECMDDEF
>FUSION-ENST00000462282.5:10661-ENST00000642846.1:116914|433
GHVLYDSIYMNCPEQASL
>ENST00000552572.1|SNV-67404-C-T|9
TPPWPWATRRLSQMTVICPLLR
>FUSION-ENST00000586698.1:22882-ENST00000512019.1:33244|100
AGALFFSGLR
>ENST00000340645.9|SNV-52865-G-T|5
ERHLMEELK
>FUSION-ENST00000462282.5:10661-ENST00000642846.1:116914|580
MVACAYSPRYSGG
>FUSION-ENST00000462282.5:10661-ENST00000642846.1:116914|550
SLYIVLHF
>ENST00000298784.5|SNV-58038-G-A|4
SPVNKGNVNMETEPKASYGK
>FUSION-ENST00000462282.5:10661-ENST00000642846.1:116914|246
VELDSSK
>FUSION-ENST00000550730.1:6692-ENST00000641576.1:818|13
GSCQVGK
>FUSION-ENST00000586698.1:22882-ENST00000512019.1:33244|270
LSNQREPR
>FUSION-ENST00000261254.8:474-ENST00000535993.1:1875|2
LCIYTDNSIRPEELLVTTGPR
>ENST00000514160.1|SNV-517817-C-G|4
MDEVVDSPEDLEKK
>FUSION-ENST00000462282.5:10661-ENST00000642846.1:116914|378
RPNVVAHVHRVRPCPLKTTK
>FUSION-ENST00000586698.1:22882-ENST00000512019.1:33244|51
MGESPFYR
>FUSION-ENST00000586698.1:22882-ENST00000512019.1:33244|220
AIYIREVK
>ENST00000563635.5|SNV-255888-G-A|5
PNPGNAFNQFLPK
>ENST00000356401.8|SNV-49783-A-G|3
TPEDFVFPLLPSEELR
>FUSION-ENST00000461760.1:1725-ENST00000445964.6:129883|117
RLRAFSGR
>FUSION-ENST00000586698.1:22882-ENST00000512019.1:33244|229
MRILGPESPSQDLNKAIYIR
>FUSION-ENST00000462282.5:10661-ENST00000642846.1:116914|505
MGFHLVGQDGR
>FUSION-ENST00000462282.5:10661-ENST00000642846.1:116914|171
YVLKYLGIKGNSVYK
>ENST00000316981.8|SNV-43988-A-T|2
CEECGKNYNTKLGF
>FUSION-ENST00000461760.1:1725-ENST00000445964.6:129883|145
DNDHVPRPPR
>ENST00000542328.5|SNV-7657-A-G|4
EEERCGAELEACRCR
>FUSION-ENST00000586698.1:22882-ENST00000512019.1:33244|61
WQGWDWRHQACVSPESAHFVCLFV
>FUSION-ENST00000462282.5:10661-ENST00000642846.1:116914|565
IQKLAGCAGVHL
>FUSION-ENST00000586698.1:22882-ENST00000512019.1:33244|447
MPVIPTLWK
>ENST00000361462.7|SNV-43968-G-T|5
GISLLPDKADLSTLGHK
>FUSION-ENST00000462282.5:10661-ENST00000642846.1:116914|557
MRLHLKK
>FUSION-ENST00000586698.1:22882-ENST00000512019.1:33244|6
ILAQCNLCLLGSSHLLPQTPE
>FUSION-ENST00000462282.5:10661-ENST00000642846.1:116914|278
MEKPQIY
>FUSION-ENST00000462282.5:10661-ENST00000642846.1:116914|12
VGMSSRK
>FUSION-ENST00000550730.1:6692-ENST00000641576.1:818|36
TQVRVGK
>ENST00000307078.10|SNV-25199-C-T|1
HHLWGGNSGHPCTTPR
>FUSION-ENST00000462282.5:10661-ENST00000642846.1:116914|238
MLILLSHASLVICMSLEKCPFK
>ENST00000414716.8|SNV-18876-G-A|1
DRPSVPAPVQAEGRSSGPQRAGSLK
>FUSION-ENST00000586698.1:22882-ENST00000512019.1:33244|262
QGFTLSPR
>ENST00000324300.10|SNV-58918-A-C|2
REVANTVFCLVVIFALCWFPLHLSR
>FUSION-ENST00000586698.1:22882-ENST00000512019.1:33244|188
PLHSSLGDRVR
>ENST00000515673.7|SNV-263524-G-A|2
LGDATKK
>ENST00000326648.4|INDEL-214306-C-CA|1
EGIFKGT
>ENST00000563229.5|SNV-5489-C-T|1
VLLLPFIDSFQRVDLRT
>ENST00000298784.5|INDEL-76711-G-GA|3
STLCACIMGSWSSLVPSTSKEK
>FUSION-ENST00000462282.5:10661-ENST00000642846.1:116914|644
MGINSLNPHNKFVG
>FUSION-ENST00000586698.1:22882-ENST00000512019.1:33244|372
MSHHAWLLFK
>FUSION-ENST00000379441.7:6041-ENST00000641576.1:818|1
GEYGDQPR
>ENST00000496532.5|SNV-160758-G-A|4
MITLGAEDAKEEK
>FUSION-ENST00000462282.5:10661-ENST00000642846.1:116914|329
PISKMIGL
>ENST00000522917.5|SNV-158676-A-G|5
KPCVYFISSWGDR
>ENST00000624543.1|MNV-1747-CT-C|17
GAGQASR
>ENST00000558249.1|SNV-144007-C-T|2
WAPPWTAALPVRSRPLSPALLPR
>FUSION-ENST00000586698.1:22882-ENST00000512019.1:33244|254
GMNYGSPTR
>ENST00000280346.11|SNV-25854-G-C|3
SKISLNDFIIKASALACLK
>FUSION-ENST00000482862.1:10661-ENST00000642846.1:116914|1
CSPSVFHACGSLQHLH
>ENST00000371372.6|SNV-234640-G-T|5
LAPAGTKQHQCYAELR
>FUSION-ENST00000586698.1:22882-ENST00000512019.1:33244|559
MPHEFRTKESK
>FUSION-ENST00000462282.5:10661-ENST00000642846.1:116914|284
MPVIPALWEAKEGGSPEVGSSIPS
>FUSION-ENST00000586698.1:22882-ENST00000512019.1:33244|429
SQTNKKLIR
>FUSION-ENST00000587728.5:1045-ENST00000588438.1:97|18
VFLGKAS
>FUSION-ENST00000462282.5:10661-ENST00000642846.1:116914|6
AGGPTVNVCLLFPSAGHSGPK
>FUSION-ENST00000462282.5:10661-ENST00000642846.1:116914|527
AWWLMPVIPAL
>ENST00000245503.10|SNV-24182-T-G|1
KNAYEESLDQLETLKR
>FUSION-ENST00000462282.5:10661-ENST00000642846.1:116914|518
LDSTTGVKLLD
>ENST00000375119.8|SNV-6265-T-G|5
NGTPRQPSICSDSR
>ENST00000624543.1|MNV-1747-CT-C|6
KPHSLASLFRK
>FUSION-ENST00000586698.1:22882-ENST00000512019.1:33244|340
LPNPGRADIQPRGSLSAVQLQL
>ENST00000371130.7|SNV-582987-C-T|2
FADIQLQHGVLCFNIR
>FUSION-ENST00000462282.5:10661-ENST00000642846.1:116914|533
LLHSSPSNKSETVSQKNK
>ENST00000527265.1|SNV-12729-G-A|3
VTFITKKDWLQFNFLVQWK
>FUSION-ENST00000586698.1:22882-ENST00000512019.1:33244|527
KATVAPDR
>FUSION-ENST00000461760.1:1725-ENST00000445964.6:129883|105
CFAGWEAR
>FUSION-ENST00000462282.5:10661-ENST00000642846.1:116914|600
INTMWTF
>FUSION-ENST00000586517.5:8000-ENST00000588438.1:97|6
QELQGALGACYPAWR
>FUSION-ENST00000461760.1:1725-ENST00000445964.6:129883|127
QQASGPGVGGGTR
>FUSION-ENST00000461760.1:1725-ENST00000445964.6:129883|115
LRAFSGRCR
>FUSION-ENST00000462282.5:10661-ENST00000642846.1:116914|128
RSWGCKDVEEQR
>FUSION-ENST00000462282.5:10661-ENST00000642846.1:116914|498
SPNLMSRPPWPPK
>FUSION-ENST00000550730.1:6692-ENST00000641576.1:818|51
MPFSLPCVKQDHCLHEMRVQR
>FUSION-ENST00000462282.5:10661-ENST00000642846.1:116914|32
ASAAMGGGHFCTGGWGGGAGRWAR
>FUSION-ENST00000586698.1:22882-ENST00000512019.1:33244|284
IQKLAGCGGACL
>FUSION-ENST00000590943.6:236-ENST00000587468.1:27612|1
LAWITEAAS
>FUSION-ENST00000461760.1:1725-ENST00000445964.6:129883|129
SLPGLVVQRQQASGPGVGGGTR
>FUSION-ENST00000461760.1:1725-ENST00000445964.6:129883|178
MWPARAYLR
>FUSION-ENST00000462282.5:10661-ENST00000642846.1:116914|58
GGAGQGRAHGAAGGATGRGAEGR
>FUSION-ENST00000586698.1:22882-ENST00000512019.1:33244|238
ESPSVRLPVESR
>ENST00000359237.9|SNV-198002-C-T|1
FPWLTKPCSMRVASKSR
>ENST00000413272.7|INDEL-54560-A-AA|1
LCYEEAAQITGKKSV
>FUSION-ENST00000462282.5:10661-ENST00000642846.1:116914|598
MVLGACNPSYSEG
>FUSION-ENST00000462282.5:10661-ENST00000642846.1:116914|229
SFAHFSYR
>ENST00000367409.9|SNV-6868-A-G|3
RAKPIIAVAQSSLTFIKPLKTDIPR
>FUSION-ENST00000462282.5:10661-ENST00000642846.1:116914|440
MKAGTFLCALFTAIESVSRIMLAT
>ENST00000258455.8|SNV-11186-T-G|4
RETYTEDLIKK
>FUSION-ENST00000542530.5:351-ENST00000229402.4:6317|32
SDVCQGSPWHQFALK
>ENST00000495595.1|SNV-72532-G-A|1
HCLTTVKIEIQKK
>FUSION-ENST00000462282.5:10661-ENST00000642846.1:116914|469
QKSNKQIGDVSPNC
>FUSION-ENST00000586698.1:22882-ENST00000512019.1:33244|109
THSSLHLLGSSDPPTSAS
>FUSION-ENST00000462282.5:10661-ENST00000642846.1:116914|643
GINSLNPHNKFVG
>FUSION-ENST00000550730.1:6692-ENST00000641576.1:818|1
LAPLGPRG
>FUSION-ENST00000462282.5:10661-ENST00000642846.1:116914|493
SRPPWPPKGLGLQA
>FUSION-ENST00000550730.1:6692-ENST00000641576.1:818|53
MPFSLPCVKQDHCLHEMR
>ENST00000312358.12|SNV-57897-G-C|1
AEAPTRHKVLLR
>FUSION-ENST00000462282.5:10661-ENST00000642846.1:116914|144
LMQSWRALR
>FUSION-ENST00000461760.1:1725-ENST00000445964.6:129883|124
GPREPCAGR
>ENST00000329153.10|SNV-40537-G-A|3
SPSDVIRKPQDQVDLNSRCQIVR
>ENST00000370665.3|SNV-3500-G-A|2
SEQLMNDTKSILGR
>ENST00000466154.5|SNV-13627-G-T|3
SETERTHQQEGATEEAEGGRGTVR
>FUSION-ENST00000586698.1:22882-ENST00000512019.1:33244|147
MGRLLSGV
>FUSION-ENST00000462282.5:10661-ENST00000642846.1:116914|291
AKKIFQCMYIPQFVYPFIYG
>ENST00000379645.8|SNV-19363-A-G|1
GCVRIVEAILNHPGFAASKR
>ENST00000306862.7|SNV-9166-T-A|SNV-9189-G-C|3
EELPSPGTKHTSVYTWVK
>FUSION-ENST00000586698.1:22882-ENST00000512019.1:33244|497
ICTPWPPK
>FUSION-ENST00000586698.1:22882-ENST00000512019.1:33244|356
ARDLCSLQPLPPGFK
>FUSION-ENST00000586698.1:22882-ENST00000512019.1:33244|162
MATSSRK
>FUSION-ENST00000462282.5:10661-ENST00000642846.1:116914|54
AHGAAGGATGRGAEGRGR
>FUSION-ENST00000462282.5:10661-ENST00000642846.1:116914|524
KPPRLAII
>FUSION-ENST00000586698.1:22882-ENST00000512019.1:33244|351
ESLLPSRTVK
>ENST00000666943.1|SNV-75335-A-G|2
MLGLGQLSAVITQVNGVHANR
>FUSION-ENST00000586698.1:22882-ENST00000512019.1:33244|129
MVPCVSQGDGQGVRR
>FUSION-ENST00000462282.5:10661-ENST00000642846.1:116914|545
PVIPATWNAEAGESLEPGR
>ENST00000331442.5|SNV-489-A-G|1
EAAGAKKAVK
>FUSION-ENST00000461760.1:1725-ENST00000445964.6:129883|114
AFSGRCR
>FUSION-ENST00000462282.5:10661-ENST00000642846.1:116914|349
DANPLRYCQGRDIHTVSK
>FUSION-ENST00000586698.1:22882-ENST00000512019.1:33244|341
MLPNPGRADIQPRGSLSAVQLQL
>ENST00000542328.5|SNV-7657-A-G|2
CGAELEACRCR
>ENST00000361255.7|SNV-102118-G-T|1
WGDPPFHTAGILIYCIDIIFWFSR
>ENST00000356443.9|INDEL-135977-A-AA|1
GHPTVLFCNLLCGGFES
>FUSION-ENST00000586698.1:22882-ENST00000512019.1:33244|60
HQACVSPESAHFVCLFV
>ENST00000401392.5|SNV-262240-G-A|1
MLNRKAQVTGSTLNGR
>ENST00000417856.5|SNV-4602-G-A|3
SEQAVTQLEEEK
>FUSION-ENST00000462282.5:10661-ENST00000642846.1:116914|311
MDDHLGFFHLLAVIALL
>FUSION-ENST00000586698.1:22882-ENST00000512019.1:33244|295
GAGVFLSCSLLYPQHLKQGQGHHR
>FUSION-ENST00000586698.1:22882-ENST00000512019.1:33244|115
DQICLQNRP
>FUSION-ENST00000462282.5:10661-ENST00000642846.1:116914|409
MLKNTEFYILK
>FUSION-ENST00000586698.1:22882-ENST00000512019.1:33244|192
LRPGVQGCSEL
>ENST00000266736.7|INDEL-23116-T-TCA|4
SHTHTDRWKLANR
>ENST00000497865.5|SNV-68776-G-A|3
EQIWPNR
>FUSION-ENST00000586698.1:22882-ENST00000512019.1:33244|110
MTHSSLHLLGSSDPPTSAS
>FUSION-ENST00000586698.1:22882-ENST00000512019.1:33244|308
MPGPVQPHSLCMRCSLCLEHLSPR
>FUSION-ENST00000586698.1:22882-ENST00000512019.1:33244|519
SHHAWPLSLPLSLSLSLYCISKSR
>FUSION-ENST00000462282.5:10661-ENST00000642846.1:116914|650
YSSKYFMGINSLNPHNK
>FUSION-ENST00000462282.5:10661-ENST00000642846.1:116914|299
MFPTYEGSKIPTNTFFPLTFFF
>ENST00000474294.6|SNV-9207-T-G|1
LCRDLDCGRQALP
>FUSION-ENST00000586698.1:22882-ENST00000512019.1:33244|434
ARSSQPA
>ENST00000276211.10|SNV-26659-C-T|1
EFFCDMK
>ENST00000443791.5|SNV-3777-C-G|2
SSFITALAGELEHR
>FUSION-ENST00000462282.5:10661-ENST00000642846.1:116914|471
LLSLSRCCN
>FUSION-ENST00000462282.5:10661-ENST00000642846.1:116914|33
ASAAMGGGHFCTGGWGGGAGR
>FUSION-ENST00000586698.1:22882-ENST00000512019.1:33244|450
KRVHLRPGTVAHACNPNTLEG
>FUSION-ENST00000587728.5:1045-ENST00000588438.1:97|38
GRPELFLTRPLCACPGK
>FUSION-ENST00000587728.5:1045-ENST00000588438.1:97|42
SASWDAGSANSGMPKLWAQGESHQR
>ENST00000257749.9|INDEL-288279-A-AA|2
AHRAVLAACSEYFWQALVGQTKK
>FUSION-ENST00000586698.1:22882-ENST00000512019.1:33244|263
NYYFLLLKQGFTLSPR
>FUSION-ENST00000462282.5:10661-ENST00000642846.1:116914|361
PVVPATWEAEGGELFEPGRRR
>ENST00000266736.7|INDEL-23116-T-TCA|5
SHTHTDRWK
>FUSION-ENST00000462282.5:10661-ENST00000642846.1:116914|334
HLHHTKIK
>FUSION-ENST00000461760.1:1725-ENST00000445964.6:129883|85
AAGRGACGDWGGGRGR
>FUSION-ENST00000462282.5:10661-ENST00000642846.1:116914|429
MYLPTVKNYYYWIFILFDYR
>ENST00000510035.5|SNV-42508-T-C|6
EIFMDLENNKLVSSLSLPPSFHQR
>FUSION-ENST00000462282.5:10661-ENST00000642846.1:116914|106
EQRAARPAGVR
>FUSION-ENST00000462282.5:10661-ENST00000642846.1:116914|95
GGRPGPAAGSQEAEARAAGWGGGGR
>FUSION-ENST00000586517.5:8000-ENST00000588438.1:97|2
GETEARGK
>ENST00000502921.5|SNV-157146-C-A|1
ILTPPHPPTTQLQPMPMK
>ENST00000372628.5|INDEL-2076-G-GA|7
TENGWFSLDAKR
>FUSION-ENST00000586698.1:22882-ENST00000512019.1:33244|475
GLGTVGTC
>FUSION-ENST00000586698.1:22882-ENST00000512019.1:33244|172
AGKWVGPNSYITTNPGR
>FUSION-ENST00000586517.5:8000-ENST00000588438.1:97|5
DPQAFYWSQSGICSLR
>FUSION-ENST00000586698.1:22882-ENST00000512019.1:33244|536
SSGQRNQK
>FUSION-ENST00000461760.1:1725-ENST00000445964.6:129883|96
GCGWEPSRALQSGPGEAGMEPR
>ENST00000558249.1|SNV-144007-C-T|3
WAPPWTAALPVR
>ENST00000526631.1|SNV-6265-A-T|3
TWKLLDLTKHK
>FUSION-ENST00000586698.1:22882-ENST00000512019.1:33244|343
MLPNPGRADIQPR
>FUSION-ENST00000462282.5:10661-ENST00000642846.1:116914|368
SGDHTTALQPGRRSK
>FUSION-ENST00000586698.1:22882-ENST00000512019.1:33244|92
ILQPVVLFLLSSLFPWTVSSRR
>FUSION-ENST00000462282.5:10661-ENST00000642846.1:116914|241
MMLILLSHASLVICMSLEK
>FUSION-ENST00000587728.5:1045-ENST00000588438.1:97|20
MGGRVFLGKAS
>FUSION-ENST00000586698.1:22882-ENST00000512019.1:33244|337
MPSRVLPLR
>FUSION-ENST00000586698.1:22882-ENST00000512019.1:33244|319
SHCAWPLSLFCLPNILAQRSPPQ
>ENST00000497865.5|SNV-68776-G-A|1
EQIWPNRLEQLLISNAQLYSRK
>ENST00000496252.5|SNV-16675-C-T|2
VRFTSSSRL
>FUSION-ENST00000462282.5:10661-ENST00000642846.1:116914|431
NCPEQASL
>ENST00000375119.8|SNV-6265-T-G|2
QPSICSDSRACLR
>FUSION-ENST00000567699.2:72278-ENST00000470019.5:65361|1
GAASQSG
>FUSION-ENST00000462282.5:10661-ENST00000642846.1:116914|417
MCYISIKPF
>FUSION-ENST00000586698.1:22882-ENST00000512019.1:33244|124
VRGKVLGEWWGG
>FUSION-ENST00000462282.5:10661-ENST00000642846.1:116914|653
MLRYSSK
>FUSION-ENST00000462282.5:10661-ENST00000642846.1:116914|134
VTPLIADPGFPAFGR
>ENST00000389176.3|INDEL-5653-G-GA|2
LEEQPAGR
>FUSION-ENST00000586698.1:22882-ENST00000512019.1:33244|197
EQGPGTAAHACNPSTLGGRGGQIT
>ENST00000479449.1|SNV-47898-G-A|1
VNPITQMCSTIFSCVFKSIFLKMEG
>FUSION-ENST00000462282.5:10661-ENST00000642846.1:116914|478
LFIFCFLAVECKLHEGR
>ENST00000392842.5|SNV-104016-A-C|5
YHYYGIAVKESSPYYDVMYSK
>ENST00000496607.5|SNV-25409-A-C|3
QERALVLSELSQGLAVELMER
>FUSION-ENST00000586698.1:22882-ENST00000512019.1:33244|199
NREQGPGTAAHACNPSTLGGR
>FUSION-ENST00000462282.5:10661-ENST00000642846.1:116914|338
MLCHHHLYLAPKHLHHTK
>FUSION-ENST00000462282.5:10661-ENST00000642846.1:116914|348
YCQGRDIHTVSK
>FUSION-ENST00000586698.1:22882-ENST00000512019.1:33244|138
SHRAWPSIGLGRHIAWFPVSPR
>FUSION-ENST00000586698.1:22882-ENST00000512019.1:33244|455
PLHSTPAWATR
>FUSION-ENST00000462282.5:10661-ENST00000642846.1:116914|247
MVELDSSK
>FUSION-ENST00000462282.5:10661-ENST00000642846.1:116914|558
LAGCAGVHL
>ENST00000326648.4|INDEL-214306-C-CA|3
KKEGIFK
>ENST00000624543.1|MNV-1747-CT-C|13
GQAPTFSRAR
>FUSION-ENST00000462282.5:10661-ENST00000642846.1:116914|93
GPARPWAAATSAQVGGAGAR
>FUSION-ENST00000462282.5:10661-ENST00000642846.1:116914|516
QENRLNLGGGGCGEPTSCYCTPAR
>ENST00000389484.8|SNV-1645627-C-A|1
LNGLYPTILVRKR
>FUSION-ENST00000586698.1:22882-ENST00000512019.1:33244|370
MSHHAWLLFKYF
>ENST00000373344.10|SNV-101714-C-T|4
KCILCNLGR
>ENST00000395089.5|SNV-88747-T-C|2
DLFLKPETNIKGK
>FUSION-ENST00000586698.1:22882-ENST00000512019.1:33244|486
LVTNSWSQAIFLPQLPKVLRL
>ENST00000350110.2|SNV-135334-C-T|2
LQFVYIEDFETKTR
>ENST00000511906.5|INDEL-321821-C-CT|2
LWDIRQFNKPLFFSLGSSHHVPND
>FUSION-ENST00000586698.1:22882-ENST00000512019.1:33244|81
RLTQVHR
>FUSION-ENST00000587728.5:1045-ENST00000588438.1:97|27
GGPWASGCPPPLLHK
>ENST00000479449.1|SNV-47898-G-A|3
VNPITQMCSTIFSCVFK
>FUSION-ENST00000550730.1:6692-ENST00000641576.1:818|42
ELPGGQGGQSCR
>FUSION-ENST00000586698.1:22882-ENST00000512019.1:33244|4
LGQESANV
>FUSION-ENST00000462282.5:10661-ENST00000642846.1:116914|442
MKAGTFLCALFTAIESVSR
>FUSION-ENST00000462282.5:10661-ENST00000642846.1:116914|379
RPNVVAHVHRVRPCPLK
>FUSION-ENST00000462282.5:10661-ENST00000642846.1:116914|231
CPFKSFAHFSYR
>FUSION-ENST00000462282.5:10661-ENST00000642846.1:116914|393
MYVLYLNK
>FUSION-ENST00000462282.5:10661-ENST00000642846.1:116914|395
WLNCMYVLYLNKAFLK
>FUSION-ENST00000586698.1:22882-ENST00000512019.1:33244|528
MKATVAPDR
>FUSION-ENST00000586698.1:22882-ENST00000512019.1:33244|44
GRPSTSPGVARTSPWRPTGGAR
>ENST00000503655.2|SNV-9166-T-A|SNV-9189-G-C|3
SPGTKHTSVYTWVK
>ENST00000466154.5|SNV-13627-G-T|7
FSFSDHSRCLKR
>FUSION-ENST00000587728.5:1045-ENST00000588438.1:97|49
MLPRLVSNS
>FUSION-ENST00000586698.1:22882-ENST00000512019.1:33244|299
DGVSPCWPGWSRTPDLN
>FUSION-ENST00000586698.1:22882-ENST00000512019.1:33244|136
AWPSIGLGRHIAWFPVSPR
>FUSION-ENST00000462282.5:10661-ENST00000642846.1:116914|319
FIHIVACVSTKFFLWPK
>FUSION-ENST00000462282.5:10661-ENST00000642846.1:116914|511
VKLCLKK
>ENST00000543601.5|SNV-106445-C-T|1
YWLKNTLAVANMKVSRPVMEK
>FUSION-ENST00000586698.1:22882-ENST00000512019.1:33244|367
VSKISFSFFVS
>ENST00000510035.5|SNV-42508-T-C|1
LVSSLSLPPSFHQRCSCHR
>FUSION-ENST00000462282.5:10661-ENST00000642846.1:116914|330
MPISKMIGL
>FUSION-ENST00000461760.1:1725-ENST00000445964.6:129883|89
EPRGGGRAAGR
>FUSION-ENST00000462282.5:10661-ENST00000642846.1:116914|276
RVPKSPPTLFFH
>ENST00000558249.1|SNV-144007-C-T|4
RWAPPWTAALPVRSRPLSPALLPR
>FUSION-ENST00000587728.5:1045-ENST00000588438.1:97|15
SKLIEGKICGPGR
>ENST00000395089.5|SNV-88747-T-C|5
LLKDLFLKPETNIK
>ENST00000328078.3|SNV-1468-C-T|6
LTFKYERDSNYYLLLSVQESLER
>FUSION-ENST00000586698.1:22882-ENST00000512019.1:33244|29
KQCMFKK
>FUSION-ENST00000462282.5:10661-ENST00000642846.1:116914|427
MYLPTVKNYYYWIFILFDYRTDL
>FUSION-ENST00000466801.5:5083-ENST00000511316.1:2315|1
WLSFNDACGMCVCAQAIILLRM
>ENST00000506695.5|SNV-53652-C-T|1
PNSFPSWTTQPLSSSMQVLWSK
>FUSION-ENST00000462282.5:10661-ENST00000642846.1:116914|532
LTGQVSTSVPHLPFFLK
>ENST00000389176.3|MNV-5655-CA-C|2
LEGACGASWRAGGRSFGG
>FUSION-ENST00000586698.1:22882-ENST00000512019.1:33244|342
LPNPGRADIQPR
>FUSION-ENST00000586698.1:22882-ENST00000512019.1:33244|371
SHHAWLLFK
>FUSION-ENST00000462282.5:10661-ENST00000642846.1:116914|23
GAGVPTPGAGGWGRGGGGAGRGR
>FUSION-ENST00000586698.1:22882-ENST00000512019.1:33244|208
SIPLHSSPGNR
>FUSION-ENST00000462282.5:10661-ENST00000642846.1:116914|485
RKPPRPAVLFCF
>ENST00000495863.1|SNV-146053-C-G|2
MLQGHLKTRGWHPSAP
>FUSION-ENST00000587728.5:1045-ENST00000588438.1:97|13
LIEGKICGPGRCSK
>ENST00000592446.1|SNV-1344-C-T|2
QRLLPKKPHIPA
>FUSION-ENST00000587728.5:1045-ENST00000588438.1:97|34
GSSEPHGGNSSR
>FUSION-ENST00000461760.1:1725-ENST00000445964.6:129883|184
DPGRGLSTNRGFAMWPAR
>ENST00000507545.1|SNV-3748-C-T|3
GGLGMIFSREVLR
>ENST00000350110.2|SNV-135334-C-T|3
LQFVYIEDFETK
>FUSION-ENST00000462282.5:10661-ENST00000642846.1:116914|115
RGGARPAEAPAK
>ENST00000522009.1|SNV-43988-A-T|2
MWQELQYQAWILTSLGLACRNKW
>ENST00000495595.1|SNV-72532-G-A|2
HCLTTVKIEIQK
>ENST00000460680.6|SNV-6806-A-G|2
EVVEATDGREK
>ENST00000526770.5|SNV-6608-G-A|2
MQGLIRHFRPELEERMQR
>FUSION-ENST00000462282.5:10661-ENST00000642846.1:116914|270
MPVIPATRRVEAGESLEPGR
>FUSION-ENST00000586698.1:22882-ENST00000512019.1:33244|46
RGRPSTSPGVARTSPWRPTGGAR
>ENST00000534352.1|SNV-6608-G-A|1
QGLIRHFRP
>ENST00000296736.4|SNV-5288-A-C|3
VLYQRHLLKQILLK
>FUSION-ENST00000461760.1:1725-ENST00000445964.6:129883|161
AEPKGEGRAAAVTSETTPGR
>ENST00000376636.7|INDEL-137836-C-CA|6
MIGLTVGFDKKR
>FUSION-ENST00000462282.5:10661-ENST00000642846.1:116914|302
TIQWLLVY
>FUSION-ENST00000586698.1:22882-ENST00000512019.1:33244|432
PVIPATL
>FUSION-ENST00000586698.1:22882-ENST00000512019.1:33244|82
MRLTQVHR
>FUSION-ENST00000586698.1:22882-ENST00000512019.1:33244|187
MPLHSSLGDRVRLHLK
>FUSION-ENST00000586698.1:22882-ENST00000512019.1:33244|204
SIPLHSSPGNRVRPCLCKNR
>FUSION-ENST00000461760.1:1725-ENST00000445964.6:129883|112
CRHHRCFAGWEAR
>FUSION-ENST00000586698.1:22882-ENST00000512019.1:33244|14
ARLGLETPGLCESRVSPFCLFVCLR
>FUSION-ENST00000586698.1:22882-ENST00000512019.1:33244|315
MFLSQVQWLR
>FUSION-ENST00000587728.5:1045-ENST00000588438.1:97|33
GSSEPHGGNSSRGFLK
>ENST00000414716.8|SNV-18876-G-A|3
DRPSVPAPVQAEGR
>FUSION-ENST00000587728.5:1045-ENST00000588438.1:97|53
VSPCCPGWCQTPELK
>FUSION-ENST00000461760.1:1725-ENST00000445964.6:129883|191
GCAGSFSKAWCALACAR
>FUSION-ENST00000586698.1:22882-ENST00000512019.1:33244|65
ARKWQGWDWR
>ENST00000552572.1|SNV-67404-C-T|5
LSQMTVICPLLRT
>FUSION-ENST00000586698.1:22882-ENST00000512019.1:33244|498
MICTPWPPK
>FUSION-ENST00000586517.5:8000-ENST00000588438.1:97|22
YFGAPLGGAR
>ENST00000536680.5|SNV-262240-G-A|2
WRMLNRK
>ENST00000357654.9|SNV-76940-A-G|4
LETVKVSSNAEDPKDLMLSGER
>ENST00000379645.8|SNV-19323-C-T|2
ENLACIGDALLLAISK
>FUSION-ENST00000461760.1:1725-ENST00000445964.6:129883|164
APGLTGPLEPGLRRAEPK
>FUSION-ENST00000462282.5:10661-ENST00000642846.1:116914|488
MVGLDLPISCPAHLGLPKGWDYRR
>FUSION-ENST00000462282.5:10661-ENST00000642846.1:116914|353
MDANPLR
>ENST00000272203.8|SNV-120026-G-C|1
EPPSYGRQDATVWIPSPSR
>ENST00000475065.5|SNV-32244-A-G|1
VEPRNDNLCCVCIFIIKLK
>FUSION-ENST00000462282.5:10661-ENST00000642846.1:116914|452
RTSISTCCYHFPDVVIK
>FUSION-ENST00000586517.5:8000-ENST00000588438.1:97|11
EAPLVSVGPAIEEATWSSRHSR
>ENST00000269586.12|SNV-6788-G-A|2
QDMKDSMR
>FUSION-ENST00000462282.5:10661-ENST00000642846.1:116914|400
NTEFYILKWLNCMYVLYLNK
>ENST00000414716.8|SNV-18876-G-A|4
GPTPADRDRPSVPAPVQAEGR
>ENST00000329153.10|SNV-40537-G-A|4
SPSDVIRKPQDQVDLNSR
>FUSION-ENST00000586698.1:22882-ENST00000512019.1:33244|483
VQAILLPQPPE
>ENST00000647748.1|SNV-93438-A-T|1
VEAQEIKLKK
>ENST00000368653.7|INDEL-22386-A-AA|4
EMPQDTSQER
>FUSION-ENST00000586698.1:22882-ENST00000512019.1:33244|417
APLHSSLCDRNRPCLKK
>ENST00000256474.3|SNV-92-T-C|2
MPRRAENR
>ENST00000483022.5|SNV-18420-C-T|1
LPGSSEDWLEPPGAVG
>ENST00000642691.1|SNV-18420-C-T|1
DLQEEMLPGSSEDWLEPPGAVG
>FUSION-ENST00000586698.1:22882-ENST00000512019.1:33244|539
RGAGIGR
>ENST00000296721.9|SNV-27738-T-A|1
AVASILQSLQPLPAK
>ENST00000371130.7|SNV-582987-C-T|3
RFADIQLQHGVLCFNIR
>ENST00000354891.7|SNV-159778-G-A|3
GFQGCVQSLTVNGR
>FUSION-ENST00000586698.1:22882-ENST00000512019.1:33244|296
MGAGVFLSCSLLYPQHLKQGQGHHR
>ENST00000648381.1|SNV-93517-T-C|4
LLIMVYGIWCLWKNQNIVLALK
>FUSION-ENST00000586698.1:22882-ENST00000512019.1:33244|500
MYILVLYFSFFFLF
>FUSION-ENST00000550730.1:6692-ENST00000641576.1:818|32
MGWRALGPCGGGR
>FUSION-ENST00000462282.5:10661-ENST00000642846.1:116914|75
MCVFSSPVLAIQARKR
>FUSION-ENST00000462282.5:10661-ENST00000642846.1:116914|451
TSISTCCYHFPDVVIK
>FUSION-ENST00000586517.5:8000-ENST00000588438.1:97|24
VFLGKYFGAPLGGAR
>FUSION-ENST00000462282.5:10661-ENST00000642846.1:116914|166
IGEYGLIWLLIVFSL
>FUSION-ENST00000462282.5:10661-ENST00000642846.1:116914|621
MVLLPLRSTL
>ENST00000381869.5|SNV-46986-G-A|7
SNQEDVDKASSSNSACK
>FUSION-ENST00000586698.1:22882-ENST00000512019.1:33244|131
MVPCVSQGDGQGVR
>FUSION-ENST00000586698.1:22882-ENST00000512019.1:33244|459
PVIPMLWEAKAGG
>FUSION-ENST00000586698.1:22882-ENST00000512019.1:33244|344
MLPNPGR
>FUSION-ENST00000462282.5:10661-ENST00000642846.1:116914|346
DIHTVSKYHPTQVTLLFCFEVK
>ENST00000356443.9|INDEL-135977-A-AA|3
KNSFVCYRPENPEHSR
>ENST00000328078.3|SNV-1468-C-T|1
DSNYYLLLSVQESLERKFGK
>ENST00000382751.4|INDEL-71075-A-AA|4
NRAEVGVWR
>FUSION-ENST00000462282.5:10661-ENST00000642846.1:116914|24
GAGVPTPGAGGWGRGGGGAGR
>FUSION-ENST00000462282.5:10661-ENST00000642846.1:116914|183
MKVSWSDHGILIMWEIIFILSR
>ENST00000284509.11|SNV-251531-C-T|1
LLALCHTVMSEENSAGELIYQV
>FUSION-ENST00000586698.1:22882-ENST00000512019.1:33244|164
MPETISSSFPRPCYPLGGTEF
>FUSION-ENST00000550730.1:6692-ENST00000641576.1:818|50
PFSLPCVKQDHCLHEMRVQR
>ENST00000571217.5|SNV-6758-C-T|3
EFQLLKGKSTVIIAIK
>ENST00000378714.7|SNV-21416-C-T|1
LNDLCDLTQCVSLFLFGEVHKALWK
>FUSION-ENST00000586698.1:22882-ENST00000512019.1:33244|177
ETILANTVKPR
>ENST00000306100.10|SNV-704687-C-T|1
VVQVVSTDPVPVKLHYDK
>ENST00000417856.5|SNV-4602-G-A|6
EELAGTQQKLQRSEQAVTQLEEEK
>ENST00000591945.1|SNV-1344-C-T|1
LLPKKPHIPA
>FUSION-ENST00000586698.1:22882-ENST00000512019.1:33244|12
LGLETPGLCESRVSPFCLFVCLR
>FUSION-ENST00000462282.5:10661-ENST00000642846.1:116914|9
SSRKGEWPAARPLPATRPAR
>FUSION-ENST00000586698.1:22882-ENST00000512019.1:33244|474
MGSCSVTQAGVQWR
>FUSION-ENST00000586698.1:22882-ENST00000512019.1:33244|140
SHRAWPSIGLGR
>FUSION-ENST00000550730.1:6692-ENST00000641576.1:818|37
HSGARTQVRVGK
>FUSION-ENST00000461760.1:1725-ENST00000445964.6:129883|179
GFAMWPARAYLRAVTTR
>ENST00000624543.1|MNV-1747-CT-C|19
LGRGAGQASR
>FUSION-ENST00000462282.5:10661-ENST00000642846.1:116914|468
MGFNVRLSER
>ENST00000522009.1|SNV-43988-A-T|SNV-43990-A-G|1
WQELQYQAWILASLGLACRNKW
>FUSION-ENST00000462282.5:10661-ENST00000642846.1:116914|49
GRGGEGGSRGSGAR
>ENST00000312475.5|SNV-1645-G-A|3
SLYSNHELR
>FUSION-ENST00000462282.5:10661-ENST00000642846.1:116914|88
RSEWRLQPSSSR
>ENST00000313324.9|SNV-18244-C-G|2
ATEGHRGQCPK
>ENST00000184956.11|SNV-11405-C-G|1
DGVSSCFSSSSWKR
>FUSION-ENST00000586698.1:22882-ENST00000512019.1:33244|354
MESLLPSR
>ENST00000372628.5|INDEL-2076-G-GA|3
CTGSIRPK
>FUSION-ENST00000586698.1:22882-ENST00000512019.1:33244|35
WKNPSFSPVPGLAAGVSSWPGFGR
>FUSION-ENST00000462282.5:10661-ENST00000642846.1:116914|16
SPPPRFRR
>ENST00000268719.9|SNV-19473-G-T|1
FLSFYQYAKSFNSDDFDYEELK
>FUSION-ENST00000586698.1:22882-ENST00000512019.1:33244|553
AHGLDSLGRR
>FUSION-ENST00000586698.1:22882-ENST00000512019.1:33244|120
GLCKQSRPRAP
>ENST00000624543.1|MNV-1747-CT-C|9
LFCRKPHSLASLFR
>FUSION-ENST00000586517.5:8000-ENST00000588438.1:97|20
YFGAPLGGARKLQR
>FUSION-ENST00000586698.1:22882-ENST00000512019.1:33244|11
VSPFCLFVCLR
>ENST00000375119.8|SNV-6265-T-G|4
NGTPRQPSICSDSRACLR
>ENST00000302917.1|SNV-506-G-A|1
QGQLQNHRVQWLQGFAKLHR
>FUSION-ENST00000586698.1:22882-ENST00000512019.1:33244|418
APLHSSLCDRNRPCLK
>ENST00000507009.5|SNV-18167-C-G|1
KSYISSQTNGETGQLVHRFTVPGMR
>ENST00000394488.2|SNV-20472-A-G|3
LTVATSNTYHVN
>FUSION-ENST00000586698.1:22882-ENST00000512019.1:33244|194
WWCVLIVPATLEDR
>ENST00000399881.8|SNV-125112-C-T|2
ASNYIRK
>FUSION-ENST00000586698.1:22882-ENST00000512019.1:33244|353
ESLLPSR
>ENST00000389484.8|SNV-1645627-C-A|3
LNGLYPTILVR
>ENST00000381869.5|SNV-46986-G-A|5
ASSSNSACKTGSVSALFQK
>ENST00000610245.1|SNV-1715-C-T|1
TLARTRCVSL
>FUSION-ENST00000462282.5:10661-ENST00000642846.1:116914|86
SEWRLQPSSSRRPR
>ENST00000435029.6|SNV-2059-C-T|5
NQRVQLMCQMK
>FUSION-ENST00000462282.5:10661-ENST00000642846.1:116914|486
GWDYRRKPPRPAVLFCF
>ENST00000563229.5|SNV-5489-C-T|7
SLQRPSLQGEGLLSCLDRGTGGLSR
>FUSION-ENST00000550730.1:6692-ENST00000641576.1:818|18
GETSPEPGWTPLPQGIY
>FUSION-ENST00000462282.5:10661-ENST00000642846.1:116914|436
ERKTLATK
>FUSION-ENST00000462282.5:10661-ENST00000642846.1:116914|445
PLHSSLGDRMR
>ENST00000304883.3|MNV-836-ATGACGGC-A|2
FQNFFPITAVFASIYSTLR
>ENST00000558386.5|SNV-40537-G-A|1
SSGNLKTKWI
>ENST00000394488.2|SNV-20472-A-G|1
STNGSESNEAF
>ENST00000514160.1|SNV-517817-C-G|1
DEVVDSPEDLEKKR
>ENST00000389176.3|INDEL-5653-G-GA|3
LKLEEQPAGR
>FUSION-ENST00000462282.5:10661-ENST00000642846.1:116914|190
ILNGRLIGKK
>FUSION-ENST00000462282.5:10661-ENST00000642846.1:116914|293
ILQPQPPKC
>ENST00000245503.10|SNV-24182-T-G|2
KNAYEESLDQLETLK
>FUSION-ENST00000462282.5:10661-ENST00000642846.1:116914|420
MVKPHLH
>ENST00000446342.5|INDEL-4503-C-CG|6
GGLCHLRVWR
>ENST00000563635.5|SNV-255888-G-A|3
PNPGNAFNQFLPKCWTPEDVNWK
>ENST00000505014.5|MNV-11354-CC-C|3
LSPDDIEQWFTEDQVQMK
>FUSION-ENST00000462282.5:10661-ENST00000642846.1:116914|347
DIHTVSK
>FUSION-ENST00000586698.1:22882-ENST00000512019.1:33244|249
MNYGSPTR
>FUSION-ENST00000586698.1:22882-ENST00000512019.1:33244|359
MLARLVSNF
>FUSION-ENST00000462282.5:10661-ENST00000642846.1:116914|406
LKNTEFYILKWLNCMYVLYLNK
>FUSION-ENST00000586698.1:22882-ENST00000512019.1:33244|476
KGLGTVGTC
>FUSION-ENST00000462282.5:10661-ENST00000642846.1:116914|27
WARGAGVPTPGAGGWGR
>FUSION-ENST00000586698.1:22882-ENST00000512019.1:33244|311
AVIPALLGGQDGHIT
>ENST00000312358.12|SNV-57897-G-C|5
RRAEAPTR
>FUSION-ENST00000586698.1:22882-ENST00000512019.1:33244|224
ILGPESPSQDLNKAIYIREVK
>FUSION-ENST00000586698.1:22882-ENST00000512019.1:33244|7
HGFALSLRLECSGR
>FUSION-ENST00000462282.5:10661-ENST00000642846.1:116914|480
LFIFCFLAVECK
>ENST00000474294.6|SNV-9207-T-G|3
LALCQSSADCRLCRDLDCGR
>FUSION-ENST00000462282.5:10661-ENST00000642846.1:116914|655
TAASSDILTHQLNCSQIAGPQKL
>ENST00000313324.9|SNV-18244-C-G|3
DWLGGGPRATEGHRGQCPK
>FUSION-ENST00000462282.5:10661-ENST00000642846.1:116914|637
AELALELWQSGSATLFYVTLL
>FUSION-ENST00000462282.5:10661-ENST00000642846.1:116914|387
VGGSPEVR
>ENST00000294312.4|SNV-4528-C-T|1
HCLPVSLSSAKQRQLYK
>FUSION-ENST00000586698.1:22882-ENST00000512019.1:33244|43
GRPSTSPGVARTSPWRPTGGARSPR
>ENST00000394249.8|MNV-14700-CTGTGGC-C|3
EATIMSGSK
>ENST00000306862.7|SNV-9189-G-C|1
HCWSVAACPEEWKYPLSLALHFHNK
>FUSION-ENST00000462282.5:10661-ENST00000642846.1:116914|476
LHEGRDISVCFVHCYRISV
>ENST00000264363.7|SNV-280195-G-C|1
SHPATVMDEVQKFLGVTPR
>ENST00000301057.8|SNV-6832-C-T|2
RRPLLPSTPDSGPEGESSE
>FUSION-ENST00000462282.5:10661-ENST00000642846.1:116914|227
SFAHFSYRLLKYR
>ENST00000507088.5|SNV-5009-G-A|2
NTEAMDLITRLPK
>FUSION-ENST00000586698.1:22882-ENST00000512019.1:33244|454
MPLHSTPAWATRAK
>FUSION-ENST00000586698.1:22882-ENST00000512019.1:33244|216
VWPGAVAHACNPSTLGGR
>ENST00000624543.1|INDEL-1750-C-CT|3
AWSPGPGAEAHCPVCSLCWTRSR
>FUSION-ENST00000586517.5:8000-ENST00000588438.1:97|14
REAPLVSVGPAIEEATWSSR
>FUSION-ENST00000462282.5:10661-ENST00000642846.1:116914|624
MMVLLPLR
>FUSION-ENST00000586698.1:22882-ENST00000512019.1:33244|225
ILGPESPSQDLNKAIYIR
>ENST00000381869.5|SNV-46986-G-A|8
TTSAVKSNQEDVDKASSSNSACK
>FUSION-ENST00000462282.5:10661-ENST00000642846.1:116914|76
CVFSSPVLAIQARK
>ENST00000306799.7|SNV-263524-G-A|5
YRRLGDATK
>ENST00000498314.5|SNV-49783-A-G|9
TVHSVHQRTLCFHCFPVKN
>ENST00000510196.6|SNV-18167-C-G|2
KSYISSQTNDK
>ENST00000563229.5|SNV-5489-C-T|8
SLQRPSLQGEGLLSCLDR
>ENST00000313324.9|SNV-18244-C-G|5
RDWLGGGPRATEGHR
>FUSION-ENST00000462282.5:10661-ENST00000642846.1:116914|14
RVGMSSR
>ENST00000556982.1|MNV-14700-CTGTGGC-C|8
EKPPLCLGQRPRSGK
>ENST00000507088.5|SNV-5009-G-A|6
YTKEVYVPHPRNTEAMDLITR
>ENST00000417740.5|SNV-452-G-C|1
GFHVLLDQVGGMGR
>FUSION-ENST00000586698.1:22882-ENST00000512019.1:33244|334
DPASLLATPPPPQPHLISTHLERVK
>FUSION-ENST00000586698.1:22882-ENST00000512019.1:33244|189
MPLHSSLGDRVR
>FUSION-ENST00000586698.1:22882-ENST00000512019.1:33244|10
VSPFCLFVCLRHGFALSLR
>FUSION-ENST00000586698.1:22882-ENST00000512019.1:33244|511
TLQGSHLTQCK
>ENST00000558386.5|SNV-40537-G-A|2
MSSGNLKTKWI
>FUSION-ENST00000586698.1:22882-ENST00000512019.1:33244|288
SGVRDQPGQHGETLSLLK
>ENST00000359237.9|SNV-198002-C-T|3
FPWLTKPCSMR
>FUSION-ENST00000586698.1:22882-ENST00000512019.1:33244|255
MGMNYGSPTR
>FUSION-ENST00000586698.1:22882-ENST00000512019.1:33244|126
VPCVSQGDGQGVRRGLCK
>FUSION-ENST00000462282.5:10661-ENST00000642846.1:116914|437
AGTFLCALFTAIESVSRIMLAT
>ENST00000405271.5|SNV-28716-C-T|3
AKSEGALQNNDGLYDPDCDESGLFK
>ENST00000389484.8|SNV-1645627-C-A|4
IIEVSKLNGLYPTILVRK
>ENST00000367278.7|SNV-106966-A-T|1
LQELGFHNNIIKAIPEK
>ENST00000620676.6|SNV-84217-C-T|1
TSPGMMNVFSCIFQPAK
>FUSION-ENST00000586698.1:22882-ENST00000512019.1:33244|186
PLHSSLGDRVRLHLK
>ENST00000495863.1|SNV-146053-C-G|5
MLQGHLK
>FUSION-ENST00000586698.1:22882-ENST00000512019.1:33244|480
MSAPGYLSILFPAVPPELR
>ENST00000504661.1|SNV-20454-T-G|5
RTQWRFSAELASLNTGK
>FUSION-ENST00000462282.5:10661-ENST00000642846.1:116914|228
SFAHFSYRLLK
>FUSION-ENST00000539241.1:356-ENST00000648100.1:2243|25
HLDAGGL
>FUSION-ENST00000462282.5:10661-ENST00000642846.1:116914|462
LSERLWPQIGWARGSR
>FUSION-ENST00000462282.5:10661-ENST00000642846.1:116914|285
PVIPALWEAK
>FUSION-ENST00000587728.5:1045-ENST00000588438.1:97|23
DSPVPLTLSPAAPAGSSNHGRPR
>FUSION-ENST00000462282.5:10661-ENST00000642846.1:116914|91
FSSPPGR
>FUSION-ENST00000586698.1:22882-ENST00000512019.1:33244|113
EVYLFCFHFFSFF
>FUSION-ENST00000592787.2:236-ENST00000587468.1:27612|7
MPLLSLHSRGGSSSER
>FUSION-ENST00000462282.5:10661-ENST00000642846.1:116914|649
YSSKYFMGINSLNPHNKFVG
>FUSION-ENST00000587728.5:1045-ENST00000588438.1:97|6
SWRWRGMNDVCGLQINSPQR
>FUSION-ENST00000550730.1:6692-ENST00000641576.1:818|3
LAPLGPR
>FUSION-ENST00000462282.5:10661-ENST00000642846.1:116914|153
ITTWCDCCFELLYTWCLRK
>FUSION-ENST00000462282.5:10661-ENST00000642846.1:116914|252
GTCILEK
>FUSION-ENST00000586698.1:22882-ENST00000512019.1:33244|430
MSQTNKKLIR
>ENST00000231130.3|SNV-1360-C-G|3
VMCSIENNLPFFLK
>FUSION-ENST00000462282.5:10661-ENST00000642846.1:116914|519
LDSTTGVK
>FUSION-ENST00000586698.1:22882-ENST00000512019.1:33244|70
MAAGKSGLWRR
>ENST00000624543.1|INDEL-1750-C-CT|8
TAWPPSSGSAGSPLR
>FUSION-ENST00000586698.1:22882-ENST00000512019.1:33244|248
NYGSPTR
>FUSION-ENST00000462282.5:10661-ENST00000642846.1:116914|404
RWCTPLIPAVWEAK
>FUSION-ENST00000550730.1:6692-ENST00000641576.1:818|30
GWRALGPCGGGR
>ENST00000536680.5|SNV-262240-G-A|3
MWRMLNRK
>FUSION-ENST00000586698.1:22882-ENST00000512019.1:33244|365
MLARLVSNS
>FUSION-ENST00000586698.1:22882-ENST00000512019.1:33244|231
MRILGPESPSQDLNK
>ENST00000624543.1|MNV-1747-CT-C|2
LTSSPSLVTWAWGGGTLSR
>FUSION-ENST00000461760.1:1725-ENST00000445964.6:129883|77
GSVAGTPGRGHR
>ENST00000262197.7|SNV-11463-C-T|2
CSTSRLWSTK
>FUSION-ENST00000586517.5:8000-ENST00000588438.1:97|18
LQRDPLAASEK
>FUSION-ENST00000461760.1:1725-ENST00000445964.6:129883|103
CFAGWEARGPRANR
>FUSION-ENST00000462282.5:10661-ENST00000642846.1:116914|461
QIGDVSPNC
>FUSION-ENST00000586698.1:22882-ENST00000512019.1:33244|201
MLPGLVSNS
>ENST00000567052.1|SNV-5489-C-T|1
GTGGLSRMYCGARTSASGL
>FUSION-ENST00000586698.1:22882-ENST00000512019.1:33244|297
GAGVFLSCSLLYPQHLK
>ENST00000350110.2|SNV-135334-C-T|1
LQFVYIEDFETKTRSTVSVR
>ENST00000474294.6|SNV-9207-T-G|8
RFRLALCQSSADCR
>FUSION-ENST00000587728.5:1045-ENST00000588438.1:97|2
GMNDVCGLQINSPQR
>FUSION-ENST00000461760.1:1725-ENST00000445964.6:129883|140
AACRETQSKPFGSRTR
>ENST00000342992.10|SNV-206222-T-C|4
KYETVADGRVR
>FUSION-ENST00000586698.1:22882-ENST00000512019.1:33244|156
SDVFSVPTRISSPR
>FUSION-ENST00000586698.1:22882-ENST00000512019.1:33244|215
VWPGAVAHACNPSTLGGRGR
>ENST00000476151.5|SNV-80-G-C|6
MNAPPAFESFLLFQGEK
>ENST00000610245.1|SNV-1715-C-T|2
MTLARTRCVSL
>ENST00000389176.3|MNV-5655-CA-C|6
LKLEGACGASWR
>FUSION-ENST00000586698.1:22882-ENST00000512019.1:33244|485
MESHSITQTSAVAQSWLTATSASR
>FUSION-ENST00000587728.5:1045-ENST00000588438.1:97|16
SKLIEGK
>FUSION-ENST00000462282.5:10661-ENST00000642846.1:116914|122
ELIVRMR
>FUSION-ENST00000586698.1:22882-ENST00000512019.1:33244|107
HGRRVLAGK
>FUSION-ENST00000587728.5:1045-ENST00000588438.1:97|46
MAGKRSASWDAGSANSGMPK
>ENST00000504661.1|SNV-20454-T-G|6
MRTQWRFSAELASLNTGK
>FUSION-ENST00000586698.1:22882-ENST00000512019.1:33244|501
LSGSSDSPASAS
>FUSION-ENST00000462282.5:10661-ENST00000642846.1:116914|597
VLGACNPSYSEG
>FUSION-ENST00000462282.5:10661-ENST00000642846.1:116914|474
DISVCFVHCYRISV
>ENST00000522009.1|SNV-43988-A-T|SNV-43990-A-G|4
MWQELQYQAWILASLGLACRNK
>FUSION-ENST00000586698.1:22882-ENST00000512019.1:33244|487
LVTNSWSQAIFLPQLPKVLR
>ENST00000368653.7|INDEL-22386-A-AA|1
SKRGALSS
>FUSION-ENST00000462282.5:10661-ENST00000642846.1:116914|563
PLCSSLGNR
>FUSION-ENST00000587728.5:1045-ENST00000588438.1:97|37
GRPELFLTRPLCACPGKSQVAPGK
>ENST00000443008.1|SNV-398-T-A|1
MMNSSTR
>ENST00000417856.5|SNV-4602-G-A|4
LQRSEQAVTQLEEEKQHLLFMSQIR
>ENST00000266736.7|INDEL-23116-T-TCA|2
LANREISLSSIHPDGSI
>ENST00000591945.1|SNV-1344-C-T|3
MTWADISSPPYTEQRLLPKKPHIPA
>FUSION-ENST00000586698.1:22882-ENST00000512019.1:33244|379
SFYFKSSLYILDTHSFRK
>ENST00000496532.5|SNV-160758-G-A|5
ITLGAEDAK
>ENST00000648381.1|SNV-93517-T-C|8
VSVEESEHSISIK
>FUSION-ENST00000586698.1:22882-ENST00000512019.1:33244|166
CPPGFHLR
>FUSION-ENST00000462282.5:10661-ENST00000642846.1:116914|328
MFLMFIHIVACVSTK
>ENST00000383202.7|SNV-374656-A-T|4
ITDGSPSKEVLLVLRK
>FUSION-ENST00000462282.5:10661-ENST00000642846.1:116914|365
PVVPATWEAEGGELFEPGR
>FUSION-ENST00000462282.5:10661-ENST00000642846.1:116914|596
MVPLYSSLGDR
>FUSION-ENST00000586698.1:22882-ENST00000512019.1:33244|523
RPPPRPANFLYF
>FUSION-ENST00000462282.5:10661-ENST00000642846.1:116914|224
RYLYLGEIINCNITSNGTN
>FUSION-ENST00000393651.8:10661-ENST00000642846.1:116914|1
QQVLSFCFSCMWESPAFTLAR
>ENST00000460680.6|SNV-6806-A-G|1
EVVEATDGREKTGMVRPGEPLSGEK
>FUSION-ENST00000586698.1:22882-ENST00000512019.1:33244|37
CSGGKRR
>ENST00000614329.4|SNV-101723-C-G|1
GPVSPRTSVG
>ENST00000563635.5|SNV-255888-G-A|2
MPNPGNAFNQFLPKCWTPEDVNWKR
>ENST00000316403.15|SNV-4172-T-C|2
TLLLFVGLLLTR
>FUSION-ENST00000586698.1:22882-ENST00000512019.1:33244|496
MICTPWPPKVLGLQV
>ENST00000342992.10|SNV-206222-T-C|6
SKKYETVADGR
>FUSION-ENST00000462282.5:10661-ENST00000642846.1:116914|304
ETTLKRTIQWLLVY
>FUSION-ENST00000586698.1:22882-ENST00000512019.1:33244|366
ISFSFFVS
>FUSION-ENST00000550730.1:6692-ENST00000641576.1:818|21
RPCWLLSGPAVEPRPPPPSR
>ENST00000316403.15|SNV-4172-T-C|1
ESGQVLGDQTVSDNELQEMSNQGSK
>ENST00000507088.5|SNV-5009-G-A|5
EVYVPHPRNTEAMDLITR
>ENST00000328078.3|SNV-1468-C-T|2
DSNYYLLLSVQESLERK
>ENST00000389176.3|MNV-5655-CA-C|INDEL-5653-G-GA|2
LRGELESR
>FUSION-ENST00000549143.5:232-ENST00000550403.5:136635|4
LLGTKLLWNELGASR
>FUSION-ENST00000462282.5:10661-ENST00000642846.1:116914|422
RATTSGAEMF
>FUSION-ENST00000462282.5:10661-ENST00000642846.1:116914|339
LCHHHLYLAPK
>FUSION-ENST00000462282.5:10661-ENST00000642846.1:116914|292
MAKKIFQCMYIPQFVYPFIYG
>ENST00000561140.1|SNV-80840-G-A|5
IEIERSLYSNHELR
>FUSION-ENST00000462282.5:10661-ENST00000642846.1:116914|274
MPVIPATR
>FUSION-ENST00000461760.1:1725-ENST00000445964.6:129883|174
AYLRAVTTR
>ENST00000552572.1|SNV-67404-C-T|8
RLSQMTVICPLLR
>ENST00000475065.5|SNV-32244-A-G|4
MRVEPRNDNLCCVCIFIIK
>FUSION-ENST00000586698.1:22882-ENST00000512019.1:33244|488
LVTNSWSQAIFLPQLPK
>FUSION-ENST00000462282.5:10661-ENST00000642846.1:116914|297
IPTNTFFPLTFFF
>FUSION-ENST00000462282.5:10661-ENST00000642846.1:116914|132
VTPLIADPGFPAFGRVPFPRLPER
>ENST00000531332.1|SNV-236839-G-A|3
SHAADEALNAMTSNGSHRLIEGVH
>ENST00000395409.7|SNV-136381-A-T|2
QPGTSLSSK
>FUSION-ENST00000586698.1:22882-ENST00000512019.1:33244|323
LVWPSVLPVST
>FUSION-ENST00000550730.1:6692-ENST00000641576.1:818|38
HSGARTQVR
>ENST00000330537.10|SNV-38351-T-A|3
HHVLGTITTDKMMEVTVTIK
>ENST00000648381.1|SNV-93517-T-C|2
VYGIWCLWKNQNIVLALK
>ENST00000624543.1|MNV-1747-CT-C|18
LGRGAGQASRGQAPTFSR
>FUSION-ENST00000587728.5:1045-ENST00000588438.1:97|19
GGRVFLGKAS
>FUSION-ENST00000586698.1:22882-ENST00000512019.1:33244|54
AVSETPGGPEVPRVGEK
>ENST00000507009.5|SNV-18167-C-G|3
HTSTSSSVRK
>FUSION-ENST00000462282.5:10661-ENST00000642846.1:116914|592
MVPLYSSLGDRVRLSLPK
>FUSION-ENST00000549143.5:232-ENST00000550403.5:136635|5
ALLTAAARLLGTKLLWNELGASR
>FUSION-ENST00000586698.1:22882-ENST00000512019.1:33244|128
VPCVSQGDGQGVRR
>FUSION-ENST00000461760.1:1725-ENST00000445964.6:129883|173
AYLRAVTTRLEAWAAAVDPR
>ENST00000285679.10|SNV-94121-C-G|4
LEFRQVLYLDRYMHR
>ENST00000542328.5|SNV-7657-A-G|1
CGAELEACRCRAEELGR
>ENST00000613878.4|MNV-4209-AGCAGCACTGGCAAGAGGCAGGAAGTCCA-A|6
DANKSLPSAALYGIPEIK
>FUSION-ENST00000462282.5:10661-ENST00000642846.1:116914|642
MLRYFYK
>FUSION-ENST00000461760.1:1725-ENST00000445964.6:129883|128
SLPGLVVQRQQASGPGVGGGTRGPR
>FUSION-ENST00000586698.1:22882-ENST00000512019.1:33244|419
APLHSSLCDR
>FUSION-ENST00000462282.5:10661-ENST00000642846.1:116914|411
MAELHVCVISQ
>ENST00000358602.9|SNV-118824-C-T|1
VERELQLKT
>ENST00000613512.4|SNV-8189-G-A|2
TSADTHGR
>ENST00000395443.7|SNV-47898-G-A|2
EARNGEGEPYNPDVLYYIFLCIQK
>ENST00000474294.6|SNV-9207-T-G|5
LALCQSSADCR
>ENST00000298784.5|INDEL-76711-G-GA|1
EKRSGSD
>FUSION-ENST00000461760.1:1725-ENST00000445964.6:129883|143
DNDHVPRPPRRAACR
>ENST00000330537.10|SNV-38351-T-A|1
MMEVTVTIKSSIDSEPALVLGPLK
>ENST00000615910.4|MNV-11354-CC-C|2
KPTRAATVSVCLASTPLPSTR
>FUSION-ENST00000586698.1:22882-ENST00000512019.1:33244|150
FMKPDLLPA
>FUSION-ENST00000462282.5:10661-ENST00000642846.1:116914|593
VPLYSSLGDRVR
>FUSION-ENST00000461760.1:1725-ENST00000445964.6:129883|187
AWCALACARDPGR
>FUSION-ENST00000586698.1:22882-ENST00000512019.1:33244|350
MSHHAQLGLSFK
>ENST00000620676.6|SNV-84217-C-T|2
YAGQKTSPGMMNVFSCIFQPAK
>FUSION-ENST00000461760.1:1725-ENST00000445964.6:129883|93
ALQSGPGEAGMEPRGGGRAAGR
>FUSION-ENST00000461760.1:1725-ENST00000445964.6:129883|125
QQASGPGVGGGTRGPREPCAGR
>FUSION-ENST00000586698.1:22882-ENST00000512019.1:33244|424
MAPLHSSLCDR
>FUSION-ENST00000586698.1:22882-ENST00000512019.1:33244|420
MAPLHSSLCDRNRPCLKK
>FUSION-ENST00000586698.1:22882-ENST00000512019.1:33244|175
ETILANTVKPRLY
>FUSION-ENST00000587728.5:1045-ENST00000588438.1:97|3
WRGMNDVCGLQINSPQRA
>FUSION-ENST00000462282.5:10661-ENST00000642846.1:116914|114
RGGARPAEAPAKDGR
>ENST00000610318.4|SNV-306736-G-A|1
DCDGLILQSK
>FUSION-ENST00000586698.1:22882-ENST00000512019.1:33244|141
MSHRAWPSIGLGR
>FUSION-ENST00000462282.5:10661-ENST00000642846.1:116914|37
RIAGGGGPGRGLGWGRPR
>FUSION-ENST00000586698.1:22882-ENST00000512019.1:33244|271
TCDPKLSNQREPR
>FUSION-ENST00000586698.1:22882-ENST00000512019.1:33244|444
PVIPTLWKAEGGGSLELR
>ENST00000495863.1|SNV-146053-C-G|6
PLPDTATGLDWTHLVDAAGAFEDQR
>FUSION-ENST00000268679.9:551-ENST00000569177.5:4441|50
KGGPGGK
>FUSION-ENST00000586698.1:22882-ENST00000512019.1:33244|245
MNYGSPTRGLRALAK
>ENST00000593019.1|SNV-11463-C-T|5
MRCSTSR
>FUSION-ENST00000586698.1:22882-ENST00000512019.1:33244|32
QSLGSCLGSYLVVEGLFGQTRGI
>ENST00000399151.3|SNV-89406-G-A|4
VQEFVLLSLSASMYTSQKRYR
>ENST00000403283.5|SNV-8295-G-C|2
CASSSSAGSSNTGTR
>ENST00000301057.8|SNV-6832-C-T|1
RPLLPSTPDSGPEGESSE
>FUSION-ENST00000462282.5:10661-ENST00000642846.1:116914|273
PVIPATR
>ENST00000443791.5|SNV-3777-C-G|1
ICLLSLTDSSLSDDR
>FUSION-ENST00000462282.5:10661-ENST00000642846.1:116914|607
TSRLFPIL
>FUSION-ENST00000550730.1:6692-ENST00000641576.1:818|27
ALGPCGGGRVGR
>ENST00000648804.1|SNV-459598-G-A|3
SLVITSMVAVIVYR
>ENST00000383202.7|SNV-374656-A-T|1
EVLLVLRKTVK
>FUSION-ENST00000586517.5:8000-ENST00000588438.1:97|12
EAPLVSVGPAIEEATWSSR
>FUSION-ENST00000461760.1:1725-ENST00000445964.6:129883|135
GPREPRGAHASPGPLSR
>FUSION-ENST00000586698.1:22882-ENST00000512019.1:33244|227
ARPLIFIFLVDTGFHHVAR
>ENST00000399583.4|SNV-48872-C-A|1
GAAYPTQAALPRR
>FUSION-ENST00000586698.1:22882-ENST00000512019.1:33244|550
NSGNKTK
>FUSION-ENST00000461760.1:1725-ENST00000445964.6:129883|80
GPGRGSVAGTPGR
>FUSION-ENST00000462282.5:10661-ENST00000642846.1:116914|472
MLLSLSRCCN
>ENST00000446342.5|INDEL-4503-C-CG|8
HRGGLCHLRVWR
>ENST00000395409.7|SNV-136381-A-T|1
QPGTSLSSKNQTGMSHPGR
>FUSION-ENST00000462282.5:10661-ENST00000642846.1:116914|208
MTRGQEFETSLANRVKPCLY
>FUSION-ENST00000586698.1:22882-ENST00000512019.1:33244|364
LARLVSNS
>FUSION-ENST00000586698.1:22882-ENST00000512019.1:33244|34
NPSFSPVPGLAAGVSSWPGFGR
>ENST00000341861.9|SNV-43434-A-G|2
SSGGLPAPSDFKCPVK
>FUSION-ENST00000586698.1:22882-ENST00000512019.1:33244|395
MLLRIFSYAYLPSKCPLWR
>ENST00000355774.6|MNV-3065-TATT-T|1
SNFQEACNNLDSYEMFNLQSKAVKR
>FUSION-ENST00000462282.5:10661-ENST00000642846.1:116914|344
YHPTQVTLLFCFEVKFTLNER
>FUSION-ENST00000461760.1:1725-ENST00000445964.6:129883|193
GCAGSFSK
>ENST00000507009.5|SNV-18167-C-G|5
HTSTSSSVR
>ENST00000624543.1|INDEL-1750-C-CT|6
RAWSPGPGAEAHCPVCSLCWTR
>ENST00000417740.5|SNV-452-G-C|2
MGFHVLLDQVGGMGR
>FUSION-ENST00000462282.5:10661-ENST00000642846.1:116914|443
PLHSSLGDRMRLR
>ENST00000496607.5|SNV-25409-A-C|4
LKQERALVLSELSQGLAVELMER
>FUSION-ENST00000462282.5:10661-ENST00000642846.1:116914|542
MPVIPATWNAEAGESLEPGRRR
>FUSION-ENST00000586698.1:22882-ENST00000512019.1:33244|246
NYGSPTRGLR
>ENST00000531332.1|SNV-236839-G-A|2
MLQTRLSMP
>ENST00000372628.5|INDEL-2076-G-GA|9
KTENGWFSLDAKR
>ENST00000531056.5|MNV-624-GTCCTGACTGAGGGTCCACGGTGTGATTATTCAGGAGGGTCCGAGGAGAATCTGAAGGGATAATAATACCGATTGTTTGTTTGTAGG-G|1
RMLELVAQKQ
>FUSION-ENST00000461760.1:1725-ENST00000445964.6:129883|139
ETQSKPFGSR
>FUSION-ENST00000461760.1:1725-ENST00000445964.6:129883|126
QQASGPGVGGGTRGPR
>ENST00000298784.5|INDEL-76711-G-GA|2
STLCACIMGSWSSLVPSTSKEKR
>FUSION-ENST00000586698.1:22882-ENST00000512019.1:33244|144
KAKGAGR
>FUSION-ENST00000462282.5:10661-ENST00000642846.1:116914|375
VRPCPLKTTKK
>FUSION-ENST00000462282.5:10661-ENST00000642846.1:116914|628
MLHYYDGAIATEKYAIVKQQK
>FUSION-ENST00000587728.5:1045-ENST00000588438.1:97|28
QFRGGPWASGCPPPLLHK
>ENST00000408890.6|SNV-92-C-T|1
VGEPLLQGPDALAAPMSR
>FUSION-ENST00000586698.1:22882-ENST00000512019.1:33244|375
MKFNSLIIFFFYGLWFW
>FUSION-ENST00000586698.1:22882-ENST00000512019.1:33244|538
RGAGIGRQPEK
>FUSION-ENST00000462282.5:10661-ENST00000642846.1:116914|216
PVIPATRETEAGEWLGPGR
>FUSION-ENST00000586698.1:22882-ENST00000512019.1:33244|108
MHGRRVLAGK
>FUSION-ENST00000462282.5:10661-ENST00000642846.1:116914|52
GAEGRGR
>FUSION-ENST00000462282.5:10661-ENST00000642846.1:116914|481
MLFIFCFLAVECK
>ENST00000394249.8|MNV-14700-CTGTGGC-C|4
LQIPEEEREATIMSGSKAK
>ENST00000373344.10|SNV-101714-C-T|2
CILCNLGR
>ENST00000496087.5|SNV-36934-C-T|5
MGPREVVK
>FUSION-ENST00000586698.1:22882-ENST00000512019.1:33244|258
LPGLVSNSWAQASLLPWPPK
>FUSION-ENST00000462282.5:10661-ENST00000642846.1:116914|7
GEWPAARPLPATRPAR
>FUSION-ENST00000586698.1:22882-ENST00000512019.1:33244|218
EVKVWPGAVAHACNPSTLGGR
>ENST00000382751.4|INDEL-71075-A-AA|2
AEVGVWR
>FUSION-ENST00000586698.1:22882-ENST00000512019.1:33244|97
VGCGGEFK
>FUSION-ENST00000586517.5:8000-ENST00000588438.1:97|8
AHGERGWWCLGTPTPR
>ENST00000563229.5|SNV-5489-C-T|2
MVLLLPFIDSFQRVDLRT
>FUSION-ENST00000462282.5:10661-ENST00000642846.1:116914|473
MLLSLSR
>FUSION-ENST00000462282.5:10661-ENST00000642846.1:116914|325
FLMFIHIVACVSTKFFLWPK
>FUSION-ENST00000268679.9:551-ENST00000569177.5:4441|49
KGGPGGKR
>ENST00000530253.5|SNV-6265-A-T|1
LLEITVQQLMAHLDAIRKDMVILEK
>FUSION-ENST00000550730.1:6692-ENST00000641576.1:818|28
ALGPCGGGR
>ENST00000648381.1|SNV-93517-T-C|9
MVSVEESEHSISIK
>FUSION-ENST00000462282.5:10661-ENST00000642846.1:116914|530
SETVSQK
>ENST00000340645.9|SNV-52865-G-T|3
HLMEELK
>FUSION-ENST00000461760.1:1725-ENST00000445964.6:129883|72
EPAAPEVGLR
>ENST00000529689.5|SNV-6265-A-T|2
KLTFDTHALVQDLETLGFDK
>ENST00000285679.10|SNV-94121-C-G|5
LEFRQVLYLDR
>FUSION-ENST00000461760.1:1725-ENST00000445964.6:129883|146
RDNDHVPRPPRR
>ENST00000506673.5|SNV-20454-T-G|4
EKGFSAELASLNTGK
>ENST00000537871.1|SNV-8014-A-G|4
KYGIVSR
>FUSION-ENST00000586698.1:22882-ENST00000512019.1:33244|468
MTFSKLT
>FUSION-ENST00000462282.5:10661-ENST00000642846.1:116914|554
GVGHGGSCL
>FUSION-ENST00000461760.1:1725-ENST00000445964.6:129883|101
APAPSRAACRDL
>FUSION-ENST00000462282.5:10661-ENST00000642846.1:116914|449
ESHSVAQAGGQWQDLGSLQPPPPR
>FUSION-ENST00000462282.5:10661-ENST00000642846.1:116914|188
SATRDITGIFCK
>FUSION-ENST00000462282.5:10661-ENST00000642846.1:116914|633
GRLDINKL
>ENST00000563229.5|SNV-5489-C-T|6
GTGGLSR
>ENST00000389176.3|INDEL-5653-G-GA|MNV-5655-CA-C|3
ASESSRLKLEER
>FUSION-ENST00000586698.1:22882-ENST00000512019.1:33244|517
SMLFCQGTSLLCSR
>FUSION-ENST00000586698.1:22882-ENST00000512019.1:33244|22
AHAYNPSTLGG
>FUSION-ENST00000393651.8:10661-ENST00000642846.1:116914|3
HPKKQQVLSFCFSCMWESPAFTLAR
>FUSION-ENST00000550730.1:6692-ENST00000641576.1:818|34
VGKMGWR
>FUSION-ENST00000586698.1:22882-ENST00000512019.1:33244|268
MTQTNKLSLFFL
>FUSION-ENST00000462282.5:10661-ENST00000642846.1:116914|162
MWQNVKNW
>ENST00000614999.4|SNV-101723-C-G|2
HRWDEVKK
>FUSION-ENST00000482862.1:10661-ENST00000642846.1:116914|3
KSSKCSPSVFHACGSLQHLH
>FUSION-ENST00000461760.1:1725-ENST00000445964.6:129883|91
EPRGGGR
>FUSION-ENST00000586698.1:22882-ENST00000512019.1:33244|423
MMAPLHSSLCDRNRPCLK
>FUSION-ENST00000462282.5:10661-ENST00000642846.1:116914|536
MLLHSSPSNKSETVSQK
>FUSION-ENST00000586698.1:22882-ENST00000512019.1:33244|139
MSHRAWPSIGLGRHIAWFPVSPR
>FUSION-ENST00000586698.1:22882-ENST00000512019.1:33244|514
LFCQGTSLLCSR
>ENST00000578114.1|SNV-27796-C-T|3
MYLPENFTYSPYLPCPEK
>FUSION-ENST00000462282.5:10661-ENST00000642846.1:116914|552
PLIPALS
>FUSION-ENST00000586698.1:22882-ENST00000512019.1:33244|279
RFHYVARAGLK
>ENST00000410040.5|SNV-64469-C-A|1
NAEFEDQGYYSCVNFLHHNGK
>ENST00000505014.5|MNV-11354-CC-C|2
MLSPDDIEQWFTEDQVQMKLPECQR
>FUSION-ENST00000462282.5:10661-ENST00000642846.1:116914|456
FPRLVLNSWAQAILLLWTFK
>ENST00000399583.4|SNV-48872-C-A|2
GAAYPTQAALPR
>FUSION-ENST00000462282.5:10661-ENST00000642846.1:116914|383
SLRPAWPTW
>ENST00000510196.6|SNV-18167-C-G|3
HTSTSSSVRKSYISSQTNDK
>FUSION-ENST00000586698.1:22882-ENST00000512019.1:33244|506
MAFSRPLQVFFFFFLRQSLILSPR
>ENST00000638025.2|SNV-60071-G-T|4
MSRMVPLIHITFPVYGSPK
>FUSION-ENST00000586698.1:22882-ENST00000512019.1:33244|547
PACCWGALEMPT
>FUSION-ENST00000586698.1:22882-ENST00000512019.1:33244|339
ADIQPRGSLSAVQLQL
>FUSION-ENST00000586698.1:22882-ENST00000512019.1:33244|410
MIAPLHSSLGDRVR
>FUSION-ENST00000586517.5:8000-ENST00000588438.1:97|16
DPLAASEK
>FUSION-ENST00000586698.1:22882-ENST00000512019.1:33244|23
MAHAYNPSTLGG
>FUSION-ENST00000461760.1:1725-ENST00000445964.6:129883|142
RAACRETQSKPFGSR
>FUSION-ENST00000462282.5:10661-ENST00000642846.1:116914|389
MYVLYLNKAFLKIIK
>ENST00000302917.1|SNV-506-G-A|2
QGQLQNHRVQWLQGFAK
>ENST00000494287.1|INDEL-4503-C-CG|3
VWRQPHQPLLGDQRHTL
>FUSION-ENST00000587728.5:1045-ENST00000588438.1:97|7
ALGQRLSAPPPS
>ENST00000324300.10|SNV-58918-A-C|1
EVANTVFCLVVIFALCWFPLHLSR
>FUSION-ENST00000462282.5:10661-ENST00000642846.1:116914|113
GGARPAEAPAK
>FUSION-ENST00000461760.1:1725-ENST00000445964.6:129883|169
LEAWAAAVDPRGEAGR
>ENST00000506673.5|SNV-20454-T-G|2
GFSAELASLNTGK
>ENST00000374016.5|SNV-549457-C-T|1
SIVPAPGEGLLAVLYMMVFTDALHR
>ENST00000394249.8|MNV-14700-CTGTGGC-C|5
LQIPEEEREATIMSGSK
>FUSION-ENST00000462282.5:10661-ENST00000642846.1:116914|355
EYHLSLGIVVHTCNPST
>FUSION-ENST00000462282.5:10661-ENST00000642846.1:116914|145
VSIHVQNLCPTLNAICIFSFIK
>FUSION-ENST00000586698.1:22882-ENST00000512019.1:33244|327
IQSSPRPTR
>FUSION-ENST00000586517.5:8000-ENST00000588438.1:97|9
HSRAHGERGWWCLGTPTPR
>FUSION-ENST00000461760.1:1725-ENST00000445964.6:129883|119
DAEHRPRR
>FUSION-ENST00000550730.1:6692-ENST00000641576.1:818|24
VGRLSPGRGFSAPSGSDSLLPR
>FUSION-ENST00000550730.1:6692-ENST00000641576.1:818|33
VGKMGWRALGPCGGGR
>ENST00000372628.5|INDEL-2076-G-GA|8
TENGWFSLDAK
>ENST00000392842.5|SNV-104016-A-C|6
GQSKYHYYGIAVKESSPYYDVMYSK
>FUSION-ENST00000461760.1:1725-ENST00000445964.6:129883|154
QQTQKTR
>FUSION-ENST00000586517.5:8000-ENST00000588438.1:97|13
REAPLVSVGPAIEEATWSSRHSR
>FUSION-ENST00000462282.5:10661-ENST00000642846.1:116914|492
MVGLDLPISCPAHLGLPK
>ENST00000296721.9|SNV-27738-T-A|3
KKAVASILQSLQPLPAK
>FUSION-ENST00000462282.5:10661-ENST00000642846.1:116914|502
GFHLVGQDGRSR
>ENST00000461686.5|SNV-14633-G-A|2
MLIAQEGLLCSGSAGSTVAVAVK
>ENST00000561140.1|SNV-80840-G-A|6
MIEIERSLYSNHELRALDENQR
>ENST00000474294.6|SNV-9207-T-G|4
LALCQSSADCRLCR
>FUSION-ENST00000586698.1:22882-ENST00000512019.1:33244|3
MLPGLVSNSWAQDILLLQAPSVLR
>FUSION-ENST00000586698.1:22882-ENST00000512019.1:33244|233
MSHRARPLIFIFLVDTGFHHVAR
>ENST00000510035.5|SNV-42508-T-C|5
MDLENNKLVSSLSLPPSFHQR
>FUSION-ENST00000462282.5:10661-ENST00000642846.1:116914|635
GRLDINK
>FUSION-ENST00000586698.1:22882-ENST00000512019.1:33244|241
APPLEGCVPSLSDFTFLGPHFPHL
>ENST00000391858.8|SNV-1291-A-C|1
DDALMLALRLQEEWNLQEAER
>FUSION-ENST00000462282.5:10661-ENST00000642846.1:116914|288
MYIPQFVYPFIYG
>FUSION-ENST00000462282.5:10661-ENST00000642846.1:116914|286
MPVIPALWEAK
>ENST00000507545.1|SNV-3748-C-T|6
MGGLGMIFSR
>FUSION-ENST00000462282.5:10661-ENST00000642846.1:116914|384
AFLKIIKRPNVVAHVHR
>ENST00000401392.5|SNV-262240-G-A|2
IGQCSSVNIHYLIANGTLDTLMWR
>ENST00000479449.1|SNV-47898-G-A|6
EKVNPITQMCSTIFSCVFK
>FUSION-ENST00000462282.5:10661-ENST00000642846.1:116914|272
MPVIPATRR
>ENST00000263918.9|SNV-72532-G-A|3
ALPDNGEDR
>ENST00000257749.9|INDEL-288279-A-AA|1
AVLAACSEYFWQALVGQTKK
>FUSION-ENST00000586698.1:22882-ENST00000512019.1:33244|62
WQGWDWR
>FUSION-ENST00000586698.1:22882-ENST00000512019.1:33244|507
AFSRPLQVFFFFFLR
>FUSION-ENST00000586698.1:22882-ENST00000512019.1:33244|118
QSRPRAP
>ENST00000542328.5|SNV-7657-A-G|5
EEERCGAELEACR
>ENST00000624543.1|MNV-1747-CT-C|22
LLPPALQLAPQAPSSFSR
>ENST00000654370.1|MNV-14584-GGCCACA-G|3
VASLSSSGICNLSQSSR
>FUSION-ENST00000461760.1:1725-ENST00000445964.6:129883|177
WPARAYLR
>FUSION-ENST00000586698.1:22882-ENST00000512019.1:33244|338
GSLSAVQLQL
>ENST00000537871.1|SNV-8014-A-G|8
MVGQKMKYGIVSR
>ENST00000367278.7|SNV-106966-A-T|2
LQELGFHNNIIK
>FUSION-ENST00000586698.1:22882-ENST00000512019.1:33244|55
AVSETPGGPEVPR
>FUSION-ENST00000461760.1:1725-ENST00000445964.6:129883|163
RAEPKGEGR
>FUSION-ENST00000586698.1:22882-ENST00000512019.1:33244|209
MSIPLHSSPGNR
>ENST00000648804.1|SNV-459598-G-A|2
MDVSCHHQYGSCNCVPPVSLCYIC
>ENST00000258455.8|SNV-11186-T-G|6
NVPTSKRETYTEDLIK
>ENST00000357654.9|SNV-76940-A-G|3
VSSNAEDPK
>FUSION-ENST00000586698.1:22882-ENST00000512019.1:33244|36
RWKNPSFSPVPGLAAGVSSWPGFGR
>ENST00000423463.6|INDEL-137836-C-CA|6
IGLTVGFDKKR
>FUSION-ENST00000462282.5:10661-ENST00000642846.1:116914|313
YSSVCIYR
>FUSION-ENST00000462282.5:10661-ENST00000642846.1:116914|464
SNKQIGDVSPNC
>FUSION-ENST00000586698.1:22882-ENST00000512019.1:33244|87
MGKLRLR
>FUSION-ENST00000462282.5:10661-ENST00000642846.1:116914|522
VSLFRLDSTTGVK
>FUSION-ENST00000462282.5:10661-ENST00000642846.1:116914|455
LVLNSWAQAILLLWTFK
>FUSION-ENST00000586698.1:22882-ENST00000512019.1:33244|27
MFKKHCIWLGVMAHAYNPSTLGG
>FUSION-ENST00000587728.5:1045-ENST00000588438.1:97|30
VETLAEGF
>FUSION-ENST00000586698.1:22882-ENST00000512019.1:33244|543
GPGGGVR
>FUSION-ENST00000587728.5:1045-ENST00000588438.1:97|54
SATSLDYLFIYFVETR
>ENST00000614999.4|SNV-101723-C-G|3
HRWDEVK
>ENST00000375050.6|SNV-3529-A-G|1
SMGPGGYGDNLGGGQMYSPREMR
>FUSION-ENST00000462282.5:10661-ENST00000642846.1:116914|2
SNSRGGSIWILD
>ENST00000624543.1|MNV-1747-CT-C|11
ARKLFCR
>FUSION-ENST00000586698.1:22882-ENST00000512019.1:33244|502
LECSGTISAGCSLR
>ENST00000324093.8|SNV-582-G-T|1
ILQLDPGQCLVVVCGSIYQGFCQLR
>FUSION-ENST00000462282.5:10661-ENST00000642846.1:116914|79
MCVFSSPVLAIQAR
>ENST00000302917.1|SNV-506-G-A|5
FAHRQGQLQNHR
>FUSION-ENST00000462282.5:10661-ENST00000642846.1:116914|165
GNSVYKNSSDSAK
>ENST00000522917.5|SNV-158676-A-G|6
NYNYLPFEAKKPCVYFISSWGDR
>FUSION-ENST00000587728.5:1045-ENST00000588438.1:97|41
MPKLWAQGESHQR
>FUSION-ENST00000586698.1:22882-ENST00000512019.1:33244|313
MFLSQVQWLRAVIPALLGGQDGHIT
>FUSION-ENST00000461760.1:1725-ENST00000445964.6:129883|109
MRAPAPSR
>FUSION-ENST00000462282.5:10661-ENST00000642846.1:116914|310
DDHLGFFHLLAVIALL
>ENST00000514160.1|SNV-517817-C-G|5
DEVVDSPEDLEK
>FUSION-ENST00000462282.5:10661-ENST00000642846.1:116914|572
GGWITTSK
>FUSION-ENST00000539241.1:356-ENST00000648100.1:2243|26
RHLDAGGL
>ENST00000510035.5|SNV-42508-T-C|2
LVSSLSLPPSFHQR
>FUSION-ENST00000586698.1:22882-ENST00000512019.1:33244|163
PETISSSFPRPCYPLGGTEF
>FUSION-ENST00000586698.1:22882-ENST00000512019.1:33244|119
VLGEWWGG
>ENST00000479449.1|SNV-47898-G-A|5
MEKVNPITQMCSTIFSCVFKSIFLK
>ENST00000329153.10|SNV-40537-G-A|1
KPQDQVDLNSRCQIVR
>ENST00000263918.9|SNV-72532-G-A|4
KALPDNGEDRDTK
>FUSION-ENST00000462282.5:10661-ENST00000642846.1:116914|282
EGGSPEVGSSIPS
>ENST00000476151.5|SNV-80-G-C|5
NAPPAFESFLLFQGEK
>FUSION-ENST00000586698.1:22882-ENST00000512019.1:33244|382
IYSYIKSFYFK
>FUSION-ENST00000586698.1:22882-ENST00000512019.1:33244|508
MAFSRPLQVFFFFFLR
>FUSION-ENST00000462282.5:10661-ENST00000642846.1:116914|571
GGWITTSKDR
>ENST00000593019.1|SNV-11463-C-T|4
MRCSTSRLWSTK
>FUSION-ENST00000461760.1:1725-ENST00000445964.6:129883|83
GACGDWGGGRGR
>FUSION-ENST00000587728.5:1045-ENST00000588438.1:97|5
LSAPPPS
>ENST00000461686.5|SNV-14633-G-A|1
LIAQEGLLCSGSAGSTVAVAVK
>ENST00000379645.8|SNV-19323-C-T|SNV-19363-A-G|1
ENLACIGDALLLAISKGCVR
>ENST00000563229.5|SNV-5489-C-T|4
GTGGLSRMYCGARTSACESPSEGGR
>ENST00000298784.5|SNV-58038-G-A|2
GNVNMETEPKASYGKIR
>FUSION-ENST00000586698.1:22882-ENST00000512019.1:33244|397
MLLRIFSYAYLPSK
>FUSION-ENST00000462282.5:10661-ENST00000642846.1:116914|83
LQPSSSRRPRR
>FUSION-ENST00000550730.1:6692-ENST00000641576.1:818|5
SGSERWAGGL
>FUSION-ENST00000586698.1:22882-ENST00000512019.1:33244|230
RILGPESPSQDLNK
>ENST00000435029.6|SNV-2059-C-T|3
VQLMCQMK
>FUSION-ENST00000462282.5:10661-ENST00000642846.1:116914|221
WWCMPVIPATR
>ENST00000525688.5|SNV-51070-G-A|2
RTNPEDIYPSNPTDDDVSSSSSSER
>FUSION-ENST00000462282.5:10661-ENST00000642846.1:116914|92
GPARPWAAATSAQVGGAGARGAGR
>FUSION-ENST00000586698.1:22882-ENST00000512019.1:33244|509
QLTLTCSTTSSSR
>FUSION-ENST00000549143.5:232-ENST00000550403.5:136635|2
LLWNELGASR
>FUSION-ENST00000461760.1:1725-ENST00000445964.6:129883|171
AVTTRLEAWAAAVDPRGEAGR
>ENST00000245503.10|SNV-24182-T-G|6
EARSLGTELFKR
>FUSION-ENST00000586698.1:22882-ENST00000512019.1:33244|285
DQPGQHGETLSLLKIQK
>FUSION-ENST00000550730.1:6692-ENST00000641576.1:818|14
CGCRGSCQVGKVAR
>ENST00000394488.2|SNV-20472-A-G|2
MSTNGSESNEAF
>FUSION-ENST00000462282.5:10661-ENST00000642846.1:116914|501
GFHLVGQDGRSRSPNLMSRPPWPPK
>FUSION-ENST00000461760.1:1725-ENST00000445964.6:129883|159
GEGRAAAVTSETTPGRR
>FUSION-ENST00000461760.1:1725-ENST00000445964.6:129883|86
AAGRGACGDWGGGR
>FUSION-ENST00000586698.1:22882-ENST00000512019.1:33244|206
SIPLHSSPGNRVRPCLCK
>FUSION-ENST00000587728.5:1045-ENST00000588438.1:97|17
KSKLIEGK
>ENST00000263918.9|SNV-72532-G-A|5
KALPDNGEDR
>FUSION-ENST00000358600.7:8000-ENST00000588438.1:97|2
VFLAFCVWLTLPGAETQDSRGK
>ENST00000578114.1|SNV-27796-C-T|2
YLPENFTYSPYLPCPEK
>FUSION-ENST00000462282.5:10661-ENST00000642846.1:116914|634
MGRLDINKL
>FUSION-ENST00000586698.1:22882-ENST00000512019.1:33244|380
SFYFKSSLYILDTHSFR
>ENST00000630422.2|SNV-8605-T-C|1
VLAFDLTVPTTNQLLLQYLRR
>ENST00000522009.1|SNV-43988-A-T|6
MWQELQYQAWILTSLGLACR
>ENST00000356443.9|INDEL-135977-A-AA|4
ELMMEVCKKNSFVCYRPENPEHSR
>ENST00000654370.1|MNV-14584-GGCCACA-G|1
VASLSSSGICNLSQSSRI
>FUSION-ENST00000586698.1:22882-ENST00000512019.1:33244|48
GESPFYRWGN
>FUSION-ENST00000549143.5:232-ENST00000550403.5:136635|6
MALLTAAARLLGTKLLWNELGASR
>ENST00000193403.10|SNV-87177-G-A|2
HTIPWLENR
>ENST00000531332.1|SNV-236839-G-A|6
MSHAADEALNAMTSNGSHR
>FUSION-ENST00000586698.1:22882-ENST00000512019.1:33244|59
MRAVSETPGGPEVPR
>FUSION-ENST00000462282.5:10661-ENST00000642846.1:116914|491
VGLDLPISCPAHLGLPK
>FUSION-ENST00000462282.5:10661-ENST00000642846.1:116914|360
SKTLSQK
>ENST00000519774.5|SNV-25265-A-G|2
SSLASLNGLEVHLK
>FUSION-ENST00000586698.1:22882-ENST00000512019.1:33244|458
MLWEAKAGG
>ENST00000264363.7|SNV-280195-G-C|2
SHPATVMDEVQK
>FUSION-ENST00000586698.1:22882-ENST00000512019.1:33244|203
VRPCLCK
>FUSION-ENST00000462282.5:10661-ENST00000642846.1:116914|4
AASALLLFFMHVGVSSIYISK
>ENST00000357654.9|SNV-76940-A-G|2
VSSNAEDPKDLMLSGER
>FUSION-ENST00000462282.5:10661-ENST00000642846.1:116914|38
RIAGGGGPGR
>ENST00000308251.5|SNV-2860-C-T|2
RPASHSSCWGLCMNR
>FUSION-ENST00000462282.5:10661-ENST00000642846.1:116914|199
AWTREAEVAVS
>FUSION-ENST00000586698.1:22882-ENST00000512019.1:33244|556
ESKAHGLDSLGR
>FUSION-ENST00000586698.1:22882-ENST00000512019.1:33244|171
AGKWVGPNSYITTNPGRGATS
>ENST00000560566.5|SNV-4172-T-C|4
DSRIGGMMKTLLLFVGLLLTR
>FUSION-ENST00000586698.1:22882-ENST00000512019.1:33244|134
HIAWFPVSPR
>ENST00000298784.5|INDEL-76711-G-GA|4
STLCACIMGSWSSLVPSTSK
>FUSION-ENST00000586698.1:22882-ENST00000512019.1:33244|94
ILQPVVLFLLSSLFPWTVSSR
>ENST00000413465.6|MNV-11354-CC-C|3
RPLHQPPPGPCHLLSLPRKPTR
>FUSION-ENST00000586698.1:22882-ENST00000512019.1:33244|130
VPCVSQGDGQGVR
>FUSION-ENST00000462282.5:10661-ENST00000642846.1:116914|535
LLHSSPSNKSETVSQK
>FUSION-ENST00000462282.5:10661-ENST00000642846.1:116914|290
KIFQCMYIPQFVYPFIYG
>FUSION-ENST00000462282.5:10661-ENST00000642846.1:116914|591
VPLYSSLGDRVRLSLPK
>FUSION-ENST00000462282.5:10661-ENST00000642846.1:116914|213
ETEAGEWLGPGR
>ENST00000537871.1|SNV-8014-A-G|3
KYGIVSRNCEHFVTQLR
>ENST00000331442.5|SNV-489-A-G|2
EAAGAKK
>FUSION-ENST00000462282.5:10661-ENST00000642846.1:116914|529
SETVSQKNK
>FUSION-ENST00000461760.1:1725-ENST00000445964.6:129883|137
ETQSKPFGSRTRGPR
>FUSION-ENST00000586698.1:22882-ENST00000512019.1:33244|181
PVIPALWEAEVGRSLEVK
>ENST00000285679.10|SNV-94121-C-G|8
FEFNQALGRPEKIHNKLEFR
>FUSION-ENST00000462282.5:10661-ENST00000642846.1:116914|110
DGRMEQR
>ENST00000340645.9|SNV-52865-G-T|6
AQEKERHLMEELK
>FUSION-ENST00000586698.1:22882-ENST00000512019.1:33244|451
PLHSTPAWATRAKLR
>ENST00000507009.5|SNV-18167-C-G|4
MHTSTSSSVRK
>ENST00000383202.7|SNV-374656-A-T|5
ITDGSPSKEVLLVLR
>ENST00000368653.7|INDEL-22386-A-AA|5
SPPPELTDTATSTKEMPQDTSQER
>ENST00000308543.3|SNV-106966-A-T|7
MPRGFHNNIIK
>ENST00000475065.5|SNV-32244-A-G|5
ESCSRTSAECE
>FUSION-ENST00000462282.5:10661-ENST00000642846.1:116914|358
TLSQKKK
>FUSION-ENST00000462282.5:10661-ENST00000642846.1:116914|627
LHYYDGAIATEKYAIVKQQK
>ENST00000379645.8|SNV-19323-C-T|4
KENLACIGDALLLAISK
>FUSION-ENST00000462282.5:10661-ENST00000642846.1:116914|585
YHSRPGVVAHACNPSTLGG
>ENST00000496087.5|SNV-36934-C-T|2
GPREVVKALSSR
>ENST00000507545.1|SNV-3748-C-T|4
MGGLGMIFSREVLR
>ENST00000316981.8|SNV-43988-A-T|1
NYNTKLGF
>ENST00000613512.4|SNV-8189-G-A|1
TSADTHGRLLQGNICNDAVTK
>ENST00000301067.11|SNV-33482-C-T|4
IYWSLRTNNRCCCYR
>ENST00000522009.1|SNV-43988-A-T|1
WQELQYQAWILTSLGLACRNKW
>FUSION-ENST00000462282.5:10661-ENST00000642846.1:116914|648
YFMGINSLNPHNK
>ENST00000409012.6|SNV-3831-C-T|1
ADSVLIIETVPGFPPAPPAPGAA
>ENST00000531332.1|SNV-236839-G-A|1
LQTRLSMP
>FUSION-ENST00000462282.5:10661-ENST00000642846.1:116914|204
MACMLQMITLY
>FUSION-ENST00000462282.5:10661-ENST00000642846.1:116914|192
MILNGRLIGKK
>FUSION-ENST00000462282.5:10661-ENST00000642846.1:116914|105
EQRAARPAGVRR
>ENST00000285679.10|SNV-94121-C-G|7
IHNKLEFR
>ENST00000514160.1|SNV-517817-C-G|6
MDEVVDSPEDLEK
>FUSION-ENST00000462282.5:10661-ENST00000642846.1:116914|163
MTIKCNG
>ENST00000294312.4|SNV-4528-C-T|4
SEKHCLPVSLSSAKQR
>ENST00000379645.8|SNV-19323-C-T|SNV-19363-A-G|2
KENLACIGDALLLAISKGCVR
>FUSION-ENST00000586698.1:22882-ENST00000512019.1:33244|484
ESHSITQTSAVAQSWLTATSASR
>FUSION-ENST00000586698.1:22882-ENST00000512019.1:33244|325
SLPVSVTAVMLVWPSVLPVST
>FUSION-ENST00000586698.1:22882-ENST00000512019.1:33244|413
KKPQNTT
>ENST00000563635.5|SNV-255888-G-A|6
MPNPGNAFNQFLPK
>FUSION-ENST00000462282.5:10661-ENST00000642846.1:116914|151
KRVSIHVQNLCPTLNAICIFSFIK
>ENST00000495595.1|SNV-72532-G-A|5
KHCLTTVK
>FUSION-ENST00000462282.5:10661-ENST00000642846.1:116914|152
ITTWCDCCFELLYTWCLRKR
>FUSION-ENST00000462282.5:10661-ENST00000642846.1:116914|167
YLGIKGNSVYKNSSDSAK
>FUSION-ENST00000586698.1:22882-ENST00000512019.1:33244|281
RFHYVAR
>FUSION-ENST00000461760.1:1725-ENST00000445964.6:129883|153
QQTQKTREGEAGR
>FUSION-ENST00000462282.5:10661-ENST00000642846.1:116914|312
NLFIHSFMDDHLGFFHLLAVIALL
>FUSION-ENST00000586698.1:22882-ENST00000512019.1:33244|266
EPRNYYFLLLK
>FUSION-ENST00000462282.5:10661-ENST00000642846.1:116914|277
MRVPKSPPTLFFH
>FUSION-ENST00000550730.1:6692-ENST00000641576.1:818|49
QDHCLHEMR
>FUSION-ENST00000461760.1:1725-ENST00000445964.6:129883|162
AEPKGEGR
>FUSION-ENST00000586698.1:22882-ENST00000512019.1:33244|265
EPRNYYFLLLKQGFTLSPR
>ENST00000003302.8|SNV-23053-A-G|2
VKEPSQDTVATEPSEVEGSAASK
>ENST00000506673.5|SNV-20454-T-G|1
GFSAELASLNTGKYS
>FUSION-ENST00000586698.1:22882-ENST00000512019.1:33244|392
IFSYAYLPSKCPLWR
>ENST00000552572.1|SNV-67404-C-T|3
TVICPLLR
>FUSION-ENST00000462282.5:10661-ENST00000642846.1:116914|430
MYLPTVK
>FUSION-ENST00000462282.5:10661-ENST00000642846.1:116914|19
VEAAAQLVSAPASPSRSPPPR
>FUSION-ENST00000586698.1:22882-ENST00000512019.1:33244|15
ARLGLETPGLCESR
>FUSION-ENST00000462282.5:10661-ENST00000642846.1:116914|513
LNLGGGGCGEPTSCYCTPARATRVK
>ENST00000441493.7|SNV-206711-G-A|1
SMKSQALRDAMAR
>FUSION-ENST00000586698.1:22882-ENST00000512019.1:33244|116
GQGFFLWATPYLWVGDEK
>FUSION-ENST00000586698.1:22882-ENST00000512019.1:33244|558
PHEFRTKESK
>FUSION-ENST00000586698.1:22882-ENST00000512019.1:33244|398
HLFKSFAHF
>FUSION-ENST00000462282.5:10661-ENST00000642846.1:116914|219
WWCMPVIPATRETEAGEWLGPGR
>FUSION-ENST00000586698.1:22882-ENST00000512019.1:33244|445
MPVIPTLWKAEGGGSLELR
>FUSION-ENST00000550730.1:6692-ENST00000641576.1:818|17
MRCGCRGSCQVGK
>FUSION-ENST00000586698.1:22882-ENST00000512019.1:33244|357
MARDLCSLQPLPPGFK
>FUSION-ENST00000462282.5:10661-ENST00000642846.1:116914|253
NVHSNPLLIFHTDFLNTEGK
>FUSION-ENST00000586698.1:22882-ENST00000512019.1:33244|257
MILAHCNLCLPVQAILLPEPPE
>FUSION-ENST00000462282.5:10661-ENST00000642846.1:116914|322
MFIHIVACVSTK
>FUSION-ENST00000462282.5:10661-ENST00000642846.1:116914|101
RGEAAAGR
>FUSION-ENST00000462282.5:10661-ENST00000642846.1:116914|268
SPPTLFFH
>ENST00000417856.5|SNV-4602-G-A|5
LQRSEQAVTQLEEEK
>FUSION-ENST00000586698.1:22882-ENST00000512019.1:33244|537
MSSGQRNQK
>ENST00000376636.7|INDEL-137836-C-CA|1
VQESQRWLCD
>FUSION-ENST00000462282.5:10661-ENST00000642846.1:116914|233
MSLEKCPFKSFAHFSYR
>FUSION-ENST00000268679.9:551-ENST00000569177.5:4441|48
GGPGGKR
>FUSION-ENST00000462282.5:10661-ENST00000642846.1:116914|605
YCLFHLFWTAMETK
>ENST00000302917.1|SNV-506-G-A|4
FAHRQGQLQNHRVQWLQGFAK
>FUSION-ENST00000462282.5:10661-ENST00000642846.1:116914|48
GGEGGSR
>FUSION-ENST00000461760.1:1725-ENST00000445964.6:129883|102
APAPSRAACR
>FUSION-ENST00000539241.1:356-ENST00000648100.1:2243|28
MCAEGGPAVHAEDRRHLDAGGL
>FUSION-ENST00000586517.5:8000-ENST00000588438.1:97|26
MGGRVFLGKYFGAPLGGAR
>FUSION-ENST00000462282.5:10661-ENST00000642846.1:116914|51
GAEGRGRGGEGGSR
>ENST00000366582.8|SNV-8495-A-G|4
GLKSSLPGYR
>ENST00000567887.5|SNV-206116-A-G|4
AEPLTKAAHSSSTSWFR
>ENST00000417856.5|SNV-4602-G-A|2
SEQAVTQLEEEKQHLLFMSQIR
>FUSION-ENST00000567699.2:72278-ENST00000470019.5:65361|2
MGAASQSG
>ENST00000366582.8|SNV-8495-A-G|2
SSLPGYR
>FUSION-ENST00000462282.5:10661-ENST00000642846.1:116914|197
MQRMILNGR
>ENST00000372628.5|INDEL-2076-G-GA|6
TENGWFSLDAKRCTGSIRPK
>ENST00000638025.2|SNV-60071-G-T|1
VPLIHITFPVYGSPK
>ENST00000412272.6|SNV-2283-G-A|1
LCWGNASFGQLGLSGIDEEIVLEPR
>FUSION-ENST00000586698.1:22882-ENST00000512019.1:33244|373
FNSLIIFFFYGLWFW
>FUSION-ENST00000462282.5:10661-ENST00000642846.1:116914|232
SLEKCPFKSFAHFSYR
>ENST00000394488.2|SNV-20472-A-G|4
LQKLTVATSNTYHVN
>ENST00000624543.1|INDEL-1750-C-CT|4
AWSPGPGAEAHCPVCSLCWTR
>ENST00000294008.4|SNV-13627-G-T|1
LQTAQPEGSSSPPMFSFSDHSRCLK
>ENST00000510035.5|SNV-42508-T-C|4
DLENNKLVSSLSLPPSFHQR
>ENST00000624543.1|INDEL-1750-C-CT|5
RAWSPGPGAEAHCPVCSLCWTRSR
>FUSION-ENST00000462282.5:10661-ENST00000642846.1:116914|651
LRYSSKYFMGINSLNPHNK
>FUSION-ENST00000461760.1:1725-ENST00000445964.6:129883|176
MWPARAYLRAVTTR
>FUSION-ENST00000462282.5:10661-ENST00000642846.1:116914|641
MLRYFYKCFM
>ENST00000379645.8|SNV-19323-C-T|1
ENLACIGDALLLAISKGYVR
>ENST00000389176.3|INDEL-5653-G-GA|MNV-5655-CA-C|2
LKLEERLR
>ENST00000272203.8|SNV-120026-G-C|5
NGGGPAYQLREWKEPPSYGR
>ENST00000514462.1|SNV-9189-G-C|3
GQALLVCGCLSR
>FUSION-ENST00000586698.1:22882-ENST00000512019.1:33244|312
FLSQVQWLRAVIPALLGGQDGHIT
>FUSION-ENST00000462282.5:10661-ENST00000642846.1:116914|612
PVIPAPREAEAGESLEPGRR
>FUSION-ENST00000462282.5:10661-ENST00000642846.1:116914|482
LSGLIWNS
>ENST00000308251.5|SNV-2860-C-T|1
RPASHSSCWGLCMNRLR
>ENST00000266736.7|INDEL-23116-T-TCA|6
SHTHTDR
>FUSION-ENST00000462282.5:10661-ENST00000642846.1:116914|26
WARGAGVPTPGAGGWGRGGGGAGR
>FUSION-ENST00000462282.5:10661-ENST00000642846.1:116914|94
AAGWGGGGR
>FUSION-ENST00000462282.5:10661-ENST00000642846.1:116914|206
GQEFETSLANR
>FUSION-ENST00000462282.5:10661-ENST00000642846.1:116914|21
GGGGAGRGR
>ENST00000514462.1|SNV-9166-T-A|SNV-9189-G-C|1
LVQSTQVYTHGSSTAGLWLPVQR
>FUSION-ENST00000462282.5:10661-ENST00000642846.1:116914|555
SLKGVGHGGSCL
>FUSION-ENST00000461760.1:1725-ENST00000445964.6:129883|144
DNDHVPRPPRR
>FUSION-ENST00000586698.1:22882-ENST00000512019.1:33244|13
LGLETPGLCESR
>ENST00000441493.7|SNV-206711-G-A|3
EKSMKSQALR
>FUSION-ENST00000586698.1:22882-ENST00000512019.1:33244|293
CSINVSQPGAVAQGCNPSTFGRPR
>ENST00000481053.5|SNV-9347-G-A|1
AAGGGGPGEHHRQRQHR
>FUSION-ENST00000586698.1:22882-ENST00000512019.1:33244|437
GASLKAR
>ENST00000496532.5|SNV-160758-G-A|1
ITLGAEDAKEEKR
>FUSION-ENST00000586517.5:8000-ENST00000588438.1:97|19
KLQRDPLAASEK
>FUSION-ENST00000462282.5:10661-ENST00000642846.1:116914|186
DITGIFCK
>ENST00000413465.6|MNV-11354-CC-C|5
LLPPWPLHQQLLHR
>FUSION-ENST00000586698.1:22882-ENST00000512019.1:33244|516
SMLFCQGTSLLCSRTLQGSHLTQCK
>FUSION-ENST00000462282.5:10661-ENST00000642846.1:116914|187
SATRDITGIFCKIEYIWPVCYR
>FUSION-ENST00000462282.5:10661-ENST00000642846.1:116914|303
RTIQWLLVY
>ENST00000378230.8|SNV-41809-G-A|1
SSSRTYAKH
>ENST00000399881.8|SNV-125112-C-T|4
NFVMPLRASNYIR
>ENST00000446342.5|INDEL-4503-C-CG|1
QPHQPLLGDQRHTLLH
>FUSION-ENST00000586698.1:22882-ENST00000512019.1:33244|53
AVSETPGGPEVPRVGEKR
>FUSION-ENST00000462282.5:10661-ENST00000642846.1:116914|463
LSERLWPQIGWAR
>ENST00000530116.1|INDEL-252839-G-GTGA|6
TDAKDEEEAFLDWSDDDDDD
>FUSION-ENST00000462282.5:10661-ENST00000642846.1:116914|489
VGLDLPISCPAHLGLPKGWDYR
>FUSION-ENST00000586698.1:22882-ENST00000512019.1:33244|76
MNAWTTSSSWEMAAGKSGLWR
>FUSION-ENST00000586698.1:22882-ENST00000512019.1:33244|38
SPRCSGGKR
>FUSION-ENST00000462282.5:10661-ENST00000642846.1:116914|354
MVKTRVY
>ENST00000308251.5|SNV-2860-C-T|3
ETRRPASHSSCWGLCMNRLR
>ENST00000477422.5|SNV-3777-C-G|4
GPLVAERAVLSLAGELEHR
>FUSION-ENST00000586698.1:22882-ENST00000512019.1:33244|363
MIPPPESPK
>ENST00000537871.1|SNV-8014-A-G|7
VGQKMKYGIVSR
>ENST00000575282.5|SNV-10000-G-A|2
RPSTSLASPSCR
>FUSION-ENST00000586698.1:22882-ENST00000512019.1:33244|330
MAPTSPSKIQSSPRPTR
>ENST00000414716.8|SNV-18876-G-A|5
RGPTPADRDRPSVPAPVQAEGR
>ENST00000269586.12|SNV-6788-G-A|3
MLAHEALQDASVLIFANKQDMK
>FUSION-ENST00000462282.5:10661-ENST00000642846.1:116914|583
PVIPALWEAEAGG
>FUSION-ENST00000462282.5:10661-ENST00000642846.1:116914|435
KTLATKGHVLYDSIYMNCPEQASL
>FUSION-ENST00000462282.5:10661-ENST00000642846.1:116914|525
MKPPRLAII
>ENST00000331442.5|SNV-489-A-G|5
KAKEAAGAK
>FUSION-ENST00000462282.5:10661-ENST00000642846.1:116914|573
VAHAFNPSTFVGRGGWITTSKDR
>FUSION-ENST00000586698.1:22882-ENST00000512019.1:33244|264
NYYFLLLK
>ENST00000498314.5|SNV-49783-A-G|5
AQDCPLRTPEDFVFPLLPSEELR
>FUSION-ENST00000461760.1:1725-ENST00000445964.6:129883|100
GPRANRGCGWEPSR
>FUSION-ENST00000462282.5:10661-ENST00000642846.1:116914|275
VPKSPPTLFFH
>FUSION-ENST00000462282.5:10661-ENST00000642846.1:116914|551
MSLYIVLHF
>FUSION-ENST00000462282.5:10661-ENST00000642846.1:116914|265
VEAGESLEPGR
>FUSION-ENST00000550730.1:6692-ENST00000641576.1:818|44
VQRELPGGQGGQSCR
>FUSION-ENST00000462282.5:10661-ENST00000642846.1:116914|458
LWPQIGWARGSRL
>FUSION-ENST00000586698.1:22882-ENST00000512019.1:33244|522
MSHHAWPLSLPLSLSLSLYCISK
>FUSION-ENST00000586698.1:22882-ENST00000512019.1:33244|548
MPACCWGALEMPT
>FUSION-ENST00000586698.1:22882-ENST00000512019.1:33244|142
GAGRAEVR
>FUSION-ENST00000462282.5:10661-ENST00000642846.1:116914|35
IAGGGGPGRGLGWGRPR
>FUSION-ENST00000462282.5:10661-ENST00000642846.1:116914|528
ATSRAWWLMPVIPAL
>FUSION-ENST00000586698.1:22882-ENST00000512019.1:33244|19
MFVFFLNFI
>FUSION-ENST00000462282.5:10661-ENST00000642846.1:116914|357
KKEYHLSLGIVVHTCNPST
>ENST00000446342.5|INDEL-4503-C-CG|10
RHRGGLCHLR
>ENST00000522009.1|SNV-43988-A-T|3
WQELQYQAWILTSLGLACRNK
>FUSION-ENST00000586698.1:22882-ENST00000512019.1:33244|391
CPLWRSICSNLLPIFK
>FUSION-ENST00000587728.5:1045-ENST00000588438.1:97|52
VSPCCPGWCQTPELKR
>ENST00000504661.1|SNV-20454-T-G|3
TQWRFSAELASLNTGKYS
>FUSION-ENST00000586698.1:22882-ENST00000512019.1:33244|449
RVHLRPGTVAHACNPNTLEG
>FUSION-ENST00000586698.1:22882-ENST00000512019.1:33244|520
MSHHAWPLSLPLSLSLSLYCISKSR
>ENST00000552572.1|SNV-67404-C-T|4
MTVICPLLR
>ENST00000266736.7|INDEL-23116-T-TCA|1
EISLSSIHPDGSI
>FUSION-ENST00000586698.1:22882-ENST00000512019.1:33244|301
WASPRPANFCIFSR
>FUSION-ENST00000586698.1:22882-ENST00000512019.1:33244|541
GPGGGVRVLGRK
>FUSION-ENST00000550730.1:6692-ENST00000641576.1:818|19
ASPPVLAPGARPCEPLVPR
>ENST00000530253.5|SNV-6265-A-T|6
HWFRTWKLLEITVQQLMAHLDAIR
>FUSION-ENST00000586698.1:22882-ENST00000512019.1:33244|555
ESKAHGLDSLGRR
>FUSION-ENST00000586698.1:22882-ENST00000512019.1:33244|304
CSLCLEHLSPR
>ENST00000392842.5|SNV-104016-A-C|4
YHYYGIAVKESSPYYDVMYSKK
>FUSION-ENST00000462282.5:10661-ENST00000642846.1:116914|102
AARPAGVRRGEAAAGR
>FUSION-ENST00000586698.1:22882-ENST00000512019.1:33244|467
MGGPQLFVHSSVDGHLNLST
>FUSION-ENST00000586698.1:22882-ENST00000512019.1:33244|226
ILGPESPSQDLNK
>FUSION-ENST00000462282.5:10661-ENST00000642846.1:116914|178
MWEIIFILSR
>ENST00000529689.5|SNV-6265-A-T|1
LTFDTHALVQDLETLGFDK
>ENST00000522009.1|SNV-43988-A-T|SNV-43990-A-G|3
WQELQYQAWILASLGLACRNK
>ENST00000496087.5|SNV-36934-C-T|4
GPREVVK
>FUSION-ENST00000586698.1:22882-ENST00000512019.1:33244|505
AFSRPLQVFFFFFLRQSLILSPR
>FUSION-ENST00000462282.5:10661-ENST00000642846.1:116914|280
MNTHVQRFV
>ENST00000552572.1|SNV-67404-C-T|1
TVICPLLRT
>FUSION-ENST00000462282.5:10661-ENST00000642846.1:116914|639
YFYKCFM
>ENST00000497865.5|SNV-68776-G-A|2
EQIWPNRLEQLLISNAQLYSR
>FUSION-ENST00000462282.5:10661-ENST00000642846.1:116914|590
VRLSLPK
>FUSION-ENST00000461760.1:1725-ENST00000445964.6:129883|134
EPRGAHASPGPLSR
>ENST00000563229.5|SNV-5489-C-T|9
MSLQRPSLQGEGLLSCLDR
>FUSION-ENST00000586698.1:22882-ENST00000512019.1:33244|360
IPPPESPKVLGLQA
>ENST00000647748.1|SNV-93438-A-T|4
ERVEAQEIKLK
>ENST00000394249.8|MNV-14700-CTGTGGC-C|2
EATIMSGSKAK
>FUSION-ENST00000462282.5:10661-ENST00000642846.1:116914|264
VEAGESLEPGRQR
>ENST00000296043.7|SNV-335485-G-A|1
LNNTLGEEVEALISELCKPNEFDK
>ENST00000350110.2|SNV-135334-C-T|5
AKLQFVYIEDFETK
>ENST00000389176.3|MNV-5655-CA-C|3
LEGACGASWRAGGR
>FUSION-ENST00000462282.5:10661-ENST00000642846.1:116914|191
ILNGRLIGK
>ENST00000329153.10|SNV-40537-G-A|2
KPQDQVDLNSR
>ENST00000507088.5|SNV-5009-G-A|4
EVYVPHPRNTEAMDLITRLPK
>ENST00000615910.4|MNV-11354-CC-C|1
AATVSVCLASTPLPSTR
>ENST00000495595.1|SNV-72532-G-A|6
ASLILQQLLGKKHCLTTVK
>ENST00000255688.8|SNV-8014-A-G|1
YGIVSRNCEHFVTQLRYGK
>FUSION-ENST00000462282.5:10661-ENST00000642846.1:116914|619
QQKTGLSFIIEWAD
>FUSION-ENST00000462282.5:10661-ENST00000642846.1:116914|249
MNTTSSIV
>ENST00000527265.1|SNV-12729-G-A|4
MVTFITKKDWLQFNFLVQWK
>FUSION-ENST00000586698.1:22882-ENST00000512019.1:33244|151
MFMKPDLLPA
>FUSION-ENST00000462282.5:10661-ENST00000642846.1:116914|257
MSIQILCSFFIQTS
>FUSION-ENST00000462282.5:10661-ENST00000642846.1:116914|646
MGINSLNPHNK
>ENST00000399583.4|SNV-48872-C-A|3
LCGAALGARGAAYPTQAALPRR
>ENST00000305031.5|SNV-3748-C-T|3
LGLEPGENFCMGGLGMIFSR
>FUSION-ENST00000462282.5:10661-ENST00000642846.1:116914|337
LCHHHLYLAPKHLHHTK
>FUSION-ENST00000586698.1:22882-ENST00000512019.1:33244|40
TSPWRPTGGARSPRCSGGK
>FUSION-ENST00000462282.5:10661-ENST00000642846.1:116914|636
MGRLDINK
>FUSION-ENST00000586698.1:22882-ENST00000512019.1:33244|453
PLHSTPAWATRAK
>FUSION-ENST00000586698.1:22882-ENST00000512019.1:33244|72
MAAGKSGLWR
>FUSION-ENST00000462282.5:10661-ENST00000642846.1:116914|412
WWLMSIE
>ENST00000526631.1|SNV-6265-A-T|5
HWFRTWKLLDLTK
>FUSION-ENST00000462282.5:10661-ENST00000642846.1:116914|547
VSQDVLYLLTS
>ENST00000280346.11|SNV-25854-G-C|5
ILEGRSKISLNDFIIK
>ENST00000507009.5|SNV-18167-C-G|6
MHTSTSSSVR
>FUSION-ENST00000462282.5:10661-ENST00000642846.1:116914|260
RAEIVPLHSSLGNKSEIPSQ
>FUSION-ENST00000462282.5:10661-ENST00000642846.1:116914|116
GKRGGARPAEAPAK
>ENST00000567887.5|SNV-206116-A-G|2
AAHSSSTSWFR
>FUSION-ENST00000586698.1:22882-ENST00000512019.1:33244|117
MGQGFFLWATPYLWVGDEK
>FUSION-ENST00000586698.1:22882-ENST00000512019.1:33244|78
MNAWTTSSSWEMAAGK
>FUSION-ENST00000462282.5:10661-ENST00000642846.1:116914|1
GGSIWILD
>FUSION-ENST00000586698.1:22882-ENST00000512019.1:33244|261
MVPLQPQFPGSSDPPSLFFNFFL
>FUSION-ENST00000462282.5:10661-ENST00000642846.1:116914|632
MLHYYDGAIATEK
>ENST00000358371.9|SNV-60071-G-T|1
MVPLIHITFPVYGSPK
>FUSION-ENST00000462282.5:10661-ENST00000642846.1:116914|638
MAELALELWQSGSATLFYVTLL
>FUSION-ENST00000586698.1:22882-ENST00000512019.1:33244|169
WVGPNSYITTNPGRGATS
>FUSION-ENST00000462282.5:10661-ENST00000642846.1:116914|321
FIHIVACVSTK
>ENST00000483022.5|SNV-18420-C-T|2
MLPGSSEDWLEPPGAVG
>ENST00000498314.5|SNV-49783-A-G|7
TLCFHCFPVKN
>FUSION-ENST00000586698.1:22882-ENST00000512019.1:33244|361
MIPPPESPKVLGLQA
>FUSION-ENST00000586698.1:22882-ENST00000512019.1:33244|103
WQPGKVGCGGEFK
>ENST00000285679.10|SNV-94121-C-G|6
IHNKLEFRQVLYLDR
>FUSION-ENST00000461760.1:1725-ENST00000445964.6:129883|110
HHRCFAGWEARGPR
>ENST00000413465.6|MNV-11354-CC-C|2
KPTRAATVSVWASCILGQPSL
>FUSION-ENST00000482862.1:10661-ENST00000642846.1:116914|2
SSKCSPSVFHACGSLQHLH
>ENST00000505014.5|MNV-11354-CC-C|4
MLSPDDIEQWFTEDQVQMK
>ENST00000258455.8|SNV-11186-T-G|5
RETYTEDLIK
>FUSION-ENST00000461760.1:1725-ENST00000445964.6:129883|87
GGGRAAGRGACGDWGGGR
>FUSION-ENST00000462282.5:10661-ENST00000642846.1:116914|340
MLCHHHLYLAPK
>ENST00000395089.5|SNV-88747-T-C|4
LLKDLFLKPETNIKGK
>ENST00000624543.1|INDEL-1750-C-CT|2
SRSPSCPWSPSELESPAVPKP
>ENST00000624543.1|INDEL-1750-C-CT|9
LPPSPGPGSSSAGSR
>FUSION-ENST00000586698.1:22882-ENST00000512019.1:33244|244
NYGSPTRGLRALAK
>FUSION-ENST00000586698.1:22882-ENST00000512019.1:33244|210
PPCPANFCIFSRDR
>FUSION-ENST00000462282.5:10661-ENST00000642846.1:116914|385
AFLKIIK
>FUSION-ENST00000461760.1:1725-ENST00000445964.6:129883|168
GEAGRAPGLTGPLEPGLR
>ENST00000466154.5|SNV-13627-G-T|2
THQQEGATEEAEGGR
>ENST00000460333.5|SNV-84217-C-T|3
MMNVFSCIFQPAK
>ENST00000496532.5|SNV-160758-G-A|11
GHLACFSGGMITLGAEDAK
>ENST00000435029.6|SNV-2059-C-T|6
LNQEIWMMKNQRVQLMCQMK
>FUSION-ENST00000586698.1:22882-ENST00000512019.1:33244|438
MGASLKAR
>ENST00000465676.1|SNV-171582-G-A|1
VPAGPAQWRDPGL
>ENST00000275732.5|MNV-8591-GGAG-G|1
ELTPLPPQEK
>FUSION-ENST00000586698.1:22882-ENST00000512019.1:33244|532
GAGIGRQPEKVPGSEWP
>FUSION-ENST00000539241.1:356-ENST00000648100.1:2243|27
CAEGGPAVHAEDRRHLDAGGL
>FUSION-ENST00000586698.1:22882-ENST00000512019.1:33244|49
MGESPFYRWGN
>FUSION-ENST00000550730.1:6692-ENST00000641576.1:818|47
QDHCLHEMRVQRELPGGQGGQSCR
>ENST00000302917.1|SNV-506-G-A|3
QGQLQNHR
>ENST00000413465.6|MNV-11354-CC-C|6
LPECQRLLPPWPLHQQLLHR
>FUSION-ENST00000462282.5:10661-ENST00000642846.1:116914|614
PVIPAPREAEAGESLEPGR
>FUSION-ENST00000462282.5:10661-ENST00000642846.1:116914|200
MAWTREAEVAVS
>FUSION-ENST00000461760.1:1725-ENST00000445964.6:129883|175
WPARAYLRAVTTR
>FUSION-ENST00000586698.1:22882-ENST00000512019.1:33244|534
SSGQRNQKHMDWIP
>FUSION-ENST00000462282.5:10661-ENST00000642846.1:116914|315
FFLWPKKYSSVCIYR
>FUSION-ENST00000586698.1:22882-ENST00000512019.1:33244|503
QSLILSPRLECSGTISAGCSLR
>FUSION-ENST00000462282.5:10661-ENST00000642846.1:116914|193
MILNGRLIGK
>FUSION-ENST00000461760.1:1725-ENST00000445964.6:129883|90
MEPRGGGRAAGR
>FUSION-ENST00000586698.1:22882-ENST00000512019.1:33244|393
IFSYAYLPSK
>ENST00000514462.1|SNV-9166-T-A|1
LVQSTQVYTHGSSSAGLWLPVQR
>ENST00000332690.1|SNV-580-C-T|1
FYFFPLK
>ENST00000552572.1|SNV-67404-C-T|10
MTPPWPWATRRLSQMTVICPLLR
>ENST00000481053.5|SNV-9347-G-A|2
MAAGGGGPGEHHRQRQHR
>ENST00000558386.5|SNV-40537-G-A|10
MYYKSPSDVIRKPQDQVDLNSR
>FUSION-ENST00000586517.5:8000-ENST00000588438.1:97|1
GETEARGKER
>FUSION-ENST00000462282.5:10661-ENST00000642846.1:116914|508
CSGAISAHCNFCLPGSSNSPTSAS
>FUSION-ENST00000462282.5:10661-ENST00000642846.1:116914|487
VGLDLPISCPAHLGLPKGWDYRR
>ENST00000312358.12|SNV-57897-G-C|3
RAEAPTRHK
>ENST00000526631.1|SNV-6265-A-T|1
LLDLTKHKQK
>ENST00000474294.6|SNV-9207-T-G|7
FRLALCQSSADCR
>FUSION-ENST00000592787.2:236-ENST00000587468.1:27612|4
PLLSLHSRGGSSSERLAWITEAAS
>FUSION-ENST00000462282.5:10661-ENST00000642846.1:116914|112
GGARPAEAPAKDGR
>ENST00000301067.11|SNV-33482-C-T|2
TNNRCCCYRCSIGENNGRPEFVIK
>FUSION-ENST00000461760.1:1725-ENST00000445964.6:129883|111
HHRCFAGWEAR
>ENST00000326648.4|INDEL-214306-C-CA|2
KEGIFKGT
>FUSION-ENST00000586698.1:22882-ENST00000512019.1:33244|335
DPASLLATPPPPQPHLISTHLER
>ENST00000643417.1|SNV-158454-G-A|2
RTLGLCGTFNGNIK
>ENST00000306862.7|SNV-9189-G-C|3
HTCVYTWVKHCWSVAACPEEWK
>FUSION-ENST00000550730.1:6692-ENST00000641576.1:818|8
VAGGTAALGPR
>FUSION-ENST00000586698.1:22882-ENST00000512019.1:33244|493
LGPSLLFVCF
>ENST00000376636.7|INDEL-137836-C-CA|5
KRHDGYK
>FUSION-ENST00000586698.1:22882-ENST00000512019.1:33244|442
PVIPTLWKAEGGGSLELRSLRPA
>FUSION-ENST00000462282.5:10661-ENST00000642846.1:116914|74
CVFSSPVLAIQARKR
>ENST00000361462.7|SNV-43968-G-T|2
ADLSTLGHKK
>ENST00000367851.9|SNV-58051-C-T|1
ELDLYLGEGSCGIPFYCEELLK
>FUSION-ENST00000462282.5:10661-ENST00000642846.1:116914|309
YKDLFEYLFSVLVHIYLGVELLLIL
>FUSION-ENST00000462282.5:10661-ENST00000642846.1:116914|553
MPLIPALS
>FUSION-ENST00000462282.5:10661-ENST00000642846.1:116914|168
YLGIKGNSVYK
>FUSION-ENST00000586698.1:22882-ENST00000512019.1:33244|45
GRPSTSPGVAR
>ENST00000392842.5|SNV-104016-A-C|2
ESSPYYDVMYSKK
>ENST00000417856.5|SNV-4602-G-A|1
SEQAVTQLEEEKQHLLFMSQIRK
>FUSION-ENST00000586698.1:22882-ENST00000512019.1:33244|521
SHHAWPLSLPLSLSLSLYCISK
>FUSION-ENST00000587728.5:8318-ENST00000588438.1:97|1
LVTEKQVD
>FUSION-ENST00000462282.5:10661-ENST00000642846.1:116914|143
LMQSWRALRGGR
>FUSION-ENST00000586698.1:22882-ENST00000512019.1:33244|195
MWWCVLIVPATLEDR
>FUSION-ENST00000590943.6:236-ENST00000587468.1:27612|2
GGSSSERLAWITEAAS
>FUSION-ENST00000461760.1:1725-ENST00000445964.6:129883|81
GRGPGRGSVAGTPGR
>ENST00000392505.6|SNV-188666-G-C|1
NNIGKHLSK
>FUSION-ENST00000586698.1:22882-ENST00000512019.1:33244|232
SHRARPLIFIFLVDTGFHHVAR
>FUSION-ENST00000586698.1:22882-ENST00000512019.1:33244|200
LPGLVSNS
>FUSION-ENST00000586698.1:22882-ENST00000512019.1:33244|402
MSSLAKHLFK
>ENST00000308543.3|SNV-106966-A-T|2
GFHNNIIKAIPEK
>ENST00000530253.5|SNV-6265-A-T|4
TWKLLEITVQQLMAHLDAIRK
>FUSION-ENST00000586698.1:22882-ENST00000512019.1:33244|478
MSAPGYLSILFPAVPPELRK
>FUSION-ENST00000587728.5:1045-ENST00000588438.1:97|26
VLASGQPAQLPSLWR
>FUSION-ENST00000587728.5:1045-ENST00000588438.1:97|9
QRPWVCVFIALSCWLPAAPPVPGR
>FUSION-ENST00000462282.5:10661-ENST00000642846.1:116914|425
NYYYWIFILFDYR
>ENST00000507545.1|SNV-3748-C-T|1
GGLGMIFSREVLRR
>ENST00000367278.7|SNV-106966-A-T|4
TLGRLQELGFHNNIIK
>ENST00000496532.5|SNV-160758-G-A|6
MITLGAEDAK
>FUSION-ENST00000586698.1:22882-ENST00000512019.1:33244|31
MFKKQCMFK
>FUSION-ENST00000462282.5:10661-ENST00000642846.1:116914|331
VCVCSPSYLGG
>FUSION-ENST00000462282.5:10661-ENST00000642846.1:116914|179
VSWSDHGILIMWEIIFILSRYVLK
>FUSION-ENST00000586698.1:22882-ENST00000512019.1:33244|173
RAGKWVGPNSYITTNPGR
>ENST00000298784.5|INDEL-76711-G-GA|7
QKKSYVNSGTGPR
>FUSION-ENST00000586698.1:22882-ENST00000512019.1:33244|66
SGLWRRI
>ENST00000648381.1|SNV-93517-T-C|3
MVYGIWCLWKNQNIVLALK
>ENST00000527265.1|SNV-12729-G-A|2
KDWLQFNFLVQWK
>ENST00000460579.5|SNV-3777-C-G|2
LHSTALAGELEHR
>FUSION-ENST00000462282.5:10661-ENST00000642846.1:116914|654
MFIFLSY
>FUSION-ENST00000462282.5:10661-ENST00000642846.1:116914|490
MVGLDLPISCPAHLGLPKGWDYR
>FUSION-ENST00000461760.1:1725-ENST00000445964.6:129883|82
GACGDWGGGRGRGPGR
>ENST00000460579.5|SNV-3777-C-G|3
MLHSTALAGELEHR
>FUSION-ENST00000462282.5:10661-ENST00000642846.1:116914|584
MPVIPALWEAEAGG
>FUSION-ENST00000462282.5:10661-ENST00000642846.1:116914|267
RVEAGESLEPGR
>FUSION-ENST00000462282.5:10661-ENST00000642846.1:116914|499
SRSPNLMSRPPWPPKGLGLQA
>FUSION-ENST00000462282.5:10661-ENST00000642846.1:116914|243
MVELDSSKKSML
>ENST00000648804.1|SNV-459598-G-A|4
MSLVITSMVAVIVYR
>ENST00000381869.5|SNV-46986-G-A|3
TGSVSALFQK
>FUSION-ENST00000462282.5:10661-ENST00000642846.1:116914|263
VEAGESLEPGRQRLR
>ENST00000410040.5|SNV-64469-C-A|2
KNAEFEDQGYYSCVNFLHHNGK
>FUSION-ENST00000586698.1:22882-ENST00000512019.1:33244|368
MVSKISFSFFVS
>FUSION-ENST00000586698.1:22882-ENST00000512019.1:33244|148
KPDLLPA
>FUSION-ENST00000550730.1:6692-ENST00000641576.1:818|55
MPFSLPCVK
>FUSION-ENST00000462282.5:10661-ENST00000642846.1:116914|50
GRGGEGGSR
>FUSION-ENST00000586698.1:22882-ENST00000512019.1:33244|211
MPPCPANFCIFSRDR
>ENST00000376636.7|INDEL-137836-C-CA|2
HDGYKVQESQRWLCD
>FUSION-ENST00000462282.5:10661-ENST00000642846.1:116914|169
LKIGEYGLIWLLIVFSL
>ENST00000414716.8|SNV-18876-G-A|2
DRPSVPAPVQAEGRSSGPQR
>ENST00000307078.10|SNV-25199-C-T|3
SSPGERASRHHLWGGNSGHPCTTPR
>FUSION-ENST00000462282.5:10661-ENST00000642846.1:116914|244
VELDSSKK
>ENST00000296721.9|SNV-27738-T-A|2
KAVASILQSLQPLPAK
>FUSION-ENST00000586698.1:22882-ENST00000512019.1:33244|561
MPHEFRTK
>FUSION-ENST00000462282.5:10661-ENST00000642846.1:116914|118
MRIFQKLL
>FUSION-ENST00000586698.1:22882-ENST00000512019.1:33244|535
MSSGQRNQKHMDWIP
>FUSION-ENST00000586698.1:22882-ENST00000512019.1:33244|180
SLEVKSSRPAWPTW
>FUSION-ENST00000550730.1:6692-ENST00000641576.1:818|39
RHSGARTQVR
>FUSION-ENST00000586698.1:22882-ENST00000512019.1:33244|205
MSIPLHSSPGNRVRPCLCKNR
>FUSION-ENST00000586698.1:22882-ENST00000512019.1:33244|16
MARLGLETPGLCESR
>ENST00000370665.3|SNV-3500-G-A|1
SILGRTLQQLYEAYASK
>FUSION-ENST00000461760.1:1725-ENST00000445964.6:129883|108
RAPAPSR
>FUSION-ENST00000462282.5:10661-ENST00000642846.1:116914|510
LCLKKINK
>FUSION-ENST00000462282.5:10661-ENST00000642846.1:116914|539
YGLIVQAGLNYWSQTTGLK
>FUSION-ENST00000462282.5:10661-ENST00000642846.1:116914|34
GLGWGRPR
>ENST00000613878.4|MNV-4209-AGCAGCACTGGCAAGAGGCAGGAAGTCCA-A|7
TSKDANKSLPSAALYGIPEIK
>FUSION-ENST00000462282.5:10661-ENST00000642846.1:116914|569
DRDHPGQHGETTSLLK
>FUSION-ENST00000586698.1:22882-ENST00000512019.1:33244|52
VGEKRGRPSTSPGVAR
>ENST00000463554.5|SNV-73981-T-G|1
HPFEGCCGHPW
>ENST00000371372.6|SNV-234640-G-T|1
QHQCYAELRKEISVVWANLPQK
>FUSION-ENST00000461760.1:1725-ENST00000445964.6:129883|76
GHREEAALEEVGAATGGAASPR
>FUSION-ENST00000586698.1:22882-ENST00000512019.1:33244|314
FLSQVQWLR
>FUSION-ENST00000462282.5:10661-ENST00000642846.1:116914|269
PVIPATRRVEAGESLEPGR
>FUSION-ENST00000462282.5:10661-ENST00000642846.1:116914|324
MFLMFIHIVACVSTKFFLWPKK
>FUSION-ENST00000358600.7:8000-ENST00000588438.1:97|3
GGRVFLAFCVWLTLPGAETQDSRGK
>ENST00000504661.1|SNV-20454-T-G|4
TQWRFSAELASLNTGK
>ENST00000648381.1|SNV-93517-T-C|6
VSVEESEHSISIKIAK
>ENST00000289547.8|SNV-2311-C-A|2
LRHLQVWSPEAQRK
>ENST00000308251.5|SNV-2860-C-T|4
ETRRPASHSSCWGLCMNR
>FUSION-ENST00000462282.5:10661-ENST00000642846.1:116914|301
MFPTYEGSK
>ENST00000531332.1|SNV-236839-G-A|5
SHAADEALNAMTSNGSHR
>FUSION-ENST00000586698.1:22882-ENST00000512019.1:33244|149
MKPDLLPA
>FUSION-ENST00000586698.1:22882-ENST00000512019.1:33244|18
FVFFLNFI
>FUSION-ENST00000462282.5:10661-ENST00000642846.1:116914|109
DGRMEQRAARPAGVR
>ENST00000558386.5|SNV-40537-G-A|3
SSGNLKTK
>ENST00000261304.7|SNV-9207-T-G|1
GFDWPYVNLQLTADYVVTWIVGAKR
>FUSION-ENST00000462282.5:10661-ENST00000642846.1:116914|606
MYCLFHLFWTAMETK
>FUSION-ENST00000461760.1:1725-ENST00000445964.6:129883|152
TREGEAGR
>FUSION-ENST00000462282.5:10661-ENST00000642846.1:116914|613
MPVIPAPREAEAGESLEPGRR
>FUSION-ENST00000462282.5:10661-ENST00000642846.1:116914|589
VRLSLPKK
>FUSION-ENST00000462282.5:10661-ENST00000642846.1:116914|250
EQTDIIF
>FUSION-ENST00000462282.5:10661-ENST00000642846.1:116914|423
MRATTSGAEMF
>FUSION-ENST00000462282.5:10661-ENST00000642846.1:116914|251
MEQTDIIF
>FUSION-ENST00000586698.1:22882-ENST00000512019.1:33244|481
LARLVMN
>ENST00000263918.9|SNV-72532-G-A|2
ALPDNGEDRDTK
>FUSION-ENST00000461760.1:1725-ENST00000445964.6:129883|73
MEPAAPEVGLR
>ENST00000361462.7|SNV-43968-G-T|4
GISLLPDKADLSTLGHKK
>FUSION-ENST00000586698.1:22882-ENST00000512019.1:33244|422
MAPLHSSLCDRNRPCLK
>ENST00000379645.8|SNV-19363-A-G|3
IGDALLLAISKGCVR
>ENST00000466154.5|SNV-13627-G-T|9
FSFSDHSRCLK
>FUSION-ENST00000462282.5:10661-ENST00000642846.1:116914|497
SPNLMSRPPWPPKGLGLQA
>FUSION-ENST00000461760.1:1725-ENST00000445964.6:129883|147
RDNDHVPRPPR
>FUSION-ENST00000461760.1:1725-ENST00000445964.6:129883|186
AWCALACARDPGRGLSTNR
>ENST00000304883.3|MNV-836-ATGACGGC-A|1
WTGIWLLLIP
>ENST00000624543.1|INDEL-1750-C-CT|7
TAWPPSSGSAGSPLRR
>FUSION-ENST00000462282.5:10661-ENST00000642846.1:116914|5
AEAEKRETSEK
>FUSION-ENST00000586698.1:22882-ENST00000512019.1:33244|533
GAGIGRQPEK
>ENST00000466154.5|SNV-13627-G-T|4
MSETERTHQQEGATEEAEGGRGTVR
>FUSION-ENST00000586698.1:22882-ENST00000512019.1:33244|512
LFCQGTSLLCSRTLQGSHLTQCK
>ENST00000630422.2|SNV-8605-T-C|2
VLAFDLTVPTTNQLLLQYLR
>ENST00000371372.6|SNV-234640-G-T|2
QHQCYAELRK
>FUSION-ENST00000462282.5:10661-ENST00000642846.1:116914|629
LHYYDGAIATEKYAIVK
>FUSION-ENST00000462282.5:10661-ENST00000642846.1:116914|413
MWWLMSIE
>ENST00000332690.1|SNV-580-C-T|2
SYCEKFYFFPLK
>ENST00000301057.8|SNV-6832-C-T|3
SRRRPLLPSTPDSGPEGESSE
>ENST00000367607.8|INDEL-98368-G-GA|3
NYTVYCQGTEHAILR
>FUSION-ENST00000462282.5:10661-ENST00000642846.1:116914|46
GGEGGSRGSGARER
>ENST00000651438.1|SNV-104282-C-T|3
REHPHPTAWPWRADDILASPPR
>ENST00000560566.5|SNV-4172-T-C|3
IGGMMKTLLLFVGLLLTR
>FUSION-ENST00000586698.1:22882-ENST00000512019.1:33244|183
PVIPALWEAEVGR
>FUSION-ENST00000462282.5:10661-ENST00000642846.1:116914|388
YVLYLNKAFLKIIK
>FUSION-ENST00000462282.5:10661-ENST00000642846.1:116914|138
ALRGGRENDFSK
>ENST00000324093.8|SNV-583-G-T|1
ILQLDPGQVLVVVCGSIYQGFCQLR
>FUSION-ENST00000462282.5:10661-ENST00000642846.1:116914|582
MVACAYSPR
>FUSION-ENST00000462282.5:10661-ENST00000642846.1:116914|133
VTPLIADPGFPAFGRVPFPR
>FUSION-ENST00000586698.1:22882-ENST00000512019.1:33244|223
AGLELLMSSDLPALASQSAGITGVR
>FUSION-ENST00000586698.1:22882-ENST00000512019.1:33244|545
TKGPGGGVR
>FUSION-ENST00000462282.5:10661-ENST00000642846.1:116914|380
RPNVVAHVHR
>FUSION-ENST00000586698.1:22882-ENST00000512019.1:33244|562
GSGHAHALPVPLR
>ENST00000624543.1|MNV-1747-CT-C|15
GAGQASRGQAPTFSRAR
>ENST00000573081.1|SNV-1670-G-A|1
AAGLLSDLRRSPYAR
>FUSION-ENST00000586698.1:22882-ENST00000512019.1:33244|235
LPVESRLESSGII
>ENST00000312475.5|SNV-1645-G-A|2
SLYSNHELRALDENQR
>FUSION-ENST00000462282.5:10661-ENST00000642846.1:116914|161
WQNVKNW
>ENST00000193403.10|SNV-87177-G-A|3
LASDLLEWIRHTIPWLENR
>ENST00000610245.1|SNV-1715-C-T|3
MTLARTR
>ENST00000354891.7|SNV-159778-G-A|1
GFQGCVQSLTVNGRRIDMR
>FUSION-ENST00000586517.5:8000-ENST00000588438.1:97|10
HSRAHGER
>FUSION-ENST00000461760.1:1725-ENST00000445964.6:129883|107
MRAPAPSRAACR
>ENST00000561140.1|SNV-80840-G-A|8
KMIEIERSLYSNHELR
>FUSION-ENST00000586698.1:22882-ENST00000512019.1:33244|57
MRAVSETPGGPEVPRVGEK
>FUSION-ENST00000587728.5:1045-ENST00000588438.1:97|44
RSASWDAGSANSGMPK
>FUSION-ENST00000462282.5:10661-ENST00000642846.1:116914|77
MCVFSSPVLAIQARK
>ENST00000312358.12|SNV-57897-G-C|2
AEAPTRHK
>ENST00000328078.3|SNV-1468-C-T|5
YERDSNYYLLLSVQESLER
>FUSION-ENST00000586698.1:22882-ENST00000512019.1:33244|58
RAVSETPGGPEVPR
>FUSION-ENST00000462282.5:10661-ENST00000642846.1:116914|316
FFLWPKK
>FUSION-ENST00000461760.1:1725-ENST00000445964.6:129883|141
AACRETQSKPFGSR
>FUSION-ENST00000586698.1:22882-ENST00000512019.1:33244|378
SSLYILDTHSFR
>FUSION-ENST00000358600.7:8318-ENST00000588438.1:97|1
CNPGFSSFSEIITTPTETCDGKAS
>FUSION-ENST00000586698.1:22882-ENST00000512019.1:33244|369
SHHAWLLFKYF
>FUSION-ENST00000462282.5:10661-ENST00000642846.1:116914|296
MILQPQPPK
>FUSION-ENST00000586698.1:22882-ENST00000512019.1:33244|269
LSNQREPRNYYFLLLK
>ENST00000530116.1|INDEL-252839-G-GTGA|2
RKPFWIGVMMMMMM
>FUSION-ENST00000550730.1:6692-ENST00000641576.1:818|35
TQVRVGKMGWR
>FUSION-ENST00000462282.5:10661-ENST00000642846.1:116914|104
AARPAGVR
>FUSION-ENST00000586698.1:22882-ENST00000512019.1:33244|305
RCSLCLEHLSPR
>FUSION-ENST00000586698.1:22882-ENST00000512019.1:33244|184
MPVIPALWEAEVGR
>ENST00000372629.4|MNV-10714-GAGAGGGAAAACCAGAGAT-G|2
EGKPESEGEPGSETR
>FUSION-ENST00000586698.1:22882-ENST00000512019.1:33244|95
MILQPVVLFLLSSLFPWTVSSR
>FUSION-ENST00000586698.1:22882-ENST00000512019.1:33244|386
SICSNLLPIFKLGFFFLLIVEFR
>ENST00000515673.7|SNV-263524-G-A|1
LGDATKKAISK
>FUSION-ENST00000462282.5:10661-ENST00000642846.1:116914|560
MPLCSSLGNRMRLHLK
>FUSION-ENST00000587728.5:1045-ENST00000588438.1:97|14
LIEGKICGPGR
>FUSION-ENST00000586698.1:22882-ENST00000512019.1:33244|8
HGFALSLR
>ENST00000563229.5|SNV-5489-C-T|5
GTGGLSRMYCGAR
>FUSION-ENST00000462282.5:10661-ENST00000642846.1:116914|399
NTEFYILKWLNCMYVLYLNKAFLK
>ENST00000475065.5|SNV-32244-A-G|6
SKESCSRTSAECE
>FUSION-ENST00000462282.5:10661-ENST00000642846.1:116914|130
VPFPRLPERR
>FUSION-ENST00000462282.5:10661-ENST00000642846.1:116914|484
KPPRPAVLFCF
>ENST00000561140.1|SNV-80840-G-A|9
MKMIEIERSLYSNHELR
>ENST00000367409.9|SNV-6868-A-G|4
RAKPIIAVAQSSLTFIKPLK
>FUSION-ENST00000462282.5:10661-ENST00000642846.1:116914|647
YFMGINSLNPHNKFVG
>ENST00000306100.10|SNV-704687-C-T|3
VLIVDVQSQKVVQVVSTDPVPVK
>FUSION-ENST00000586698.1:22882-ENST00000512019.1:33244|77
NAWTTSSSWEMAAGK
>ENST00000651438.1|SNV-104282-C-T|1
EHPHPTAWPWRADDILASPPR
>FUSION-ENST00000586698.1:22882-ENST00000512019.1:33244|143
AKGAGRAEVR
>ENST00000530116.1|INDEL-252839-G-GTGA|1
KPFWIGVMMMMMM
>ENST00000356401.8|SNV-49783-A-G|2
TPEDFVFPLLPSEELREK
>FUSION-ENST00000586698.1:22882-ENST00000512019.1:33244|525
DLGSLQALPPR
>ENST00000526631.1|SNV-6265-A-T|4
TWKLLDLTK
>ENST00000507088.5|SNV-5009-G-A|1
NTEAMDLITRLPKGAVLYK
>ENST00000373344.10|SNV-101714-C-T|1
CILCNLGRK
>ENST00000651438.1|SNV-104282-C-T|4
REHPHPTAWPWR
>ENST00000389176.3|MNV-5655-CA-C|4
LEGACGASWR
>FUSION-ENST00000461760.1:1725-ENST00000445964.6:129883|180
GFAMWPARAYLR
>FUSION-ENST00000462282.5:10661-ENST00000642846.1:116914|520
VSLFRLDSTTGVKLLD
>FUSION-ENST00000461760.1:1725-ENST00000445964.6:129883|151
TREGEAGRAR
>ENST00000522917.5|SNV-158676-A-G|1
TFRLHWSNMLEKMADFLEESIEEVR
>FUSION-ENST00000586698.1:22882-ENST00000512019.1:33244|2
LPGLVSNSWAQDILLLQAPSVLR
>FUSION-ENST00000586698.1:22882-ENST00000512019.1:33244|400
MSSLAKHLFKSFAHF
>FUSION-ENST00000462282.5:10661-ENST00000642846.1:116914|198
EAEVAVS
>ENST00000610318.4|SNV-306736-G-A|2
NGGKDCDGLILQSK
>FUSION-ENST00000462282.5:10661-ENST00000642846.1:116914|255
MLVWSFACLWR
>ENST00000495863.1|SNV-146053-C-G|3
LQGHLKTR
>FUSION-ENST00000462282.5:10661-ENST00000642846.1:116914|407
MLKNTEFYILKWLNCMYVLYLNK
>FUSION-ENST00000482862.1:10661-ENST00000642846.1:116914|4
NIRKSSK
>ENST00000514462.1|SNV-9189-G-C|4
MGQALLVCGCLSR
>ENST00000575282.5|SNV-10000-G-A|4
TPATPSLARRPSTSLASPSCR
>FUSION-ENST00000586698.1:22882-ENST00000512019.1:33244|154
ISSPRAAFIPCSLCLAHRSPGPI
>FUSION-ENST00000586698.1:22882-ENST00000512019.1:33244|414
KKKPQNTT
>ENST00000648381.1|SNV-93517-T-C|5
MLLIMVYGIWCLWKNQNIVLALK
>ENST00000280346.11|SNV-25854-G-C|4
SKISLNDFIIK
>FUSION-ENST00000462282.5:10661-ENST00000642846.1:116914|586
ITLKYHSRPGVVAHACNPSTLGG
>FUSION-ENST00000586698.1:22882-ENST00000512019.1:33244|21
MPGGGGDALTMFVFFLNFI
>FUSION-ENST00000586698.1:22882-ENST00000512019.1:33244|67
LTQVHRARK
>ENST00000298784.5|SNV-58038-G-A|3
GNVNMETEPKASYGK
>FUSION-ENST00000462282.5:10661-ENST00000642846.1:116914|457
MFPRLVLNSWAQAILLLWTFK
>FUSION-ENST00000462282.5:10661-ENST00000642846.1:116914|125
RELIVRMR
>FUSION-ENST00000461760.1:1725-ENST00000445964.6:129883|99
ANRGCGWEPSR
>ENST00000278385.10|SNV-51070-G-A|1
PEDIYPSNPTDDDVSSSSSSER
>ENST00000391858.8|SNV-1291-A-C|4
MDDALMLALR
>FUSION-ENST00000586698.1:22882-ENST00000512019.1:33244|202
VRPCLCKNR
>ENST00000522009.1|SNV-43988-A-T|5
WQELQYQAWILTSLGLACR
>FUSION-ENST00000587728.5:1045-ENST00000588438.1:97|50
RSSCLGLPEC
>FUSION-ENST00000461760.1:1725-ENST00000445964.6:129883|75
EEAALEEVGAATGGAASPR
>FUSION-ENST00000462282.5:10661-ENST00000642846.1:116914|381
IIKRPNVVAHVHRVRPCPLK
>FUSION-ENST00000586698.1:22882-ENST00000512019.1:33244|404
MYEVVSPCGFNLHFCNN
>ENST00000624543.1|MNV-1747-CT-C|7
KPHSLASLFR
>FUSION-ENST00000461760.1:1725-ENST00000445964.6:129883|79
GPGRGSVAGTPGRGHR
>ENST00000388718.5|SNV-6024-G-A|1
QRSSQSENSDSEVHSKVSHR
>FUSION-ENST00000462282.5:10661-ENST00000642846.1:116914|44
GSGARERR
>FUSION-ENST00000462282.5:10661-ENST00000642846.1:116914|630
MLHYYDGAIATEKYAIVK
>FUSION-ENST00000461760.1:1725-ENST00000445964.6:129883|70
TELGTERPWCPSQWTDAAGAS
>FUSION-ENST00000461760.1:1725-ENST00000445964.6:129883|170
LEAWAAAVDPR
>FUSION-ENST00000462282.5:10661-ENST00000642846.1:116914|618
TGLSFIIEWAD
>ENST00000571217.5|SNV-6758-C-T|1
STVIIAIK
>FUSION-ENST00000462282.5:10661-ENST00000642846.1:116914|29
MGGGHFCTGGWGGGAGRWAR
>FUSION-ENST00000586698.1:22882-ENST00000512019.1:33244|159
MSDVFSVPTR
>FUSION-ENST00000462282.5:10661-ENST00000642846.1:116914|210
MTRGQEFETSLANR
>FUSION-ENST00000462282.5:10661-ENST00000642846.1:116914|625
YAIVKQQKTGLSFIIEWAD
>FUSION-ENST00000461760.1:1725-ENST00000445964.6:129883|78
GSVAGTPGR
>FUSION-ENST00000466801.5:5083-ENST00000511316.1:2315|4
NKWLSFNDACGMCVCAQAIILLR
>FUSION-ENST00000462282.5:10661-ENST00000642846.1:116914|82
RREAPRPASAASE
>ENST00000504661.1|SNV-20454-T-G|1
FSAELASLNTGKYS
>FUSION-ENST00000586698.1:22882-ENST00000512019.1:33244|309
PGPVQPHSLCMR
>FUSION-ENST00000587728.5:1045-ENST00000588438.1:97|51
VSPCCPGWCQTPELKRSSCLGLPEC
>ENST00000530116.1|INDEL-252839-G-GTGA|7
RTDAKDEEEAFLDWSDDDDDD
>FUSION-ENST00000462282.5:10661-ENST00000642846.1:116914|45
GSGARER
>FUSION-ENST00000462282.5:10661-ENST00000642846.1:116914|548
RVSQDVLYLLTS
>ENST00000465676.1|SNV-171582-G-A|3
VPAGPAQWR
>FUSION-ENST00000462282.5:10661-ENST00000642846.1:116914|453
MRTSISTCCYHFPDVVIK
>FUSION-ENST00000466801.5:5083-ENST00000511316.1:2315|2
WLSFNDACGMCVCAQAIILLR
>ENST00000460680.6|SNV-6806-A-G|3
EVVEATDGR
>ENST00000654370.1|MNV-14584-GGCCACA-G|2
MVASLSSSGICNLSQSSRI
>FUSION-ENST00000586698.1:22882-ENST00000512019.1:33244|411
IAPLHSSLGDR
>FUSION-ENST00000462282.5:10661-ENST00000642846.1:116914|623
MVLLPLR
>FUSION-ENST00000550730.1:6692-ENST00000641576.1:818|15
CGCRGSCQVGK
>FUSION-ENST00000461760.1:1725-ENST00000445964.6:129883|123
GPREPCAGRDAEHRPR
>ENST00000383202.7|SNV-374656-A-T|2
EVLLVLRK
>ENST00000477422.5|SNV-3777-C-G|5
MGPLVAERAVLSLAGELEHR
>ENST00000556982.1|MNV-14700-CTGTGGC-C|10
KEKPPLCLGQRPRSGK
>FUSION-ENST00000586698.1:22882-ENST00000512019.1:33244|389
MSFEEQKFSL
>ENST00000528848.3|SNV-325-T-C|2
AVVKILKPVK
>ENST00000341861.9|SNV-43434-A-G|3
RSSGGLPAPSDFKCPVK
>FUSION-ENST00000462282.5:10661-ENST00000642846.1:116914|483
MLSGLIWNS
>FUSION-ENST00000587728.5:1045-ENST00000588438.1:97|36
SQVAPGK
>ENST00000366919.6|MNV-57963-GA-G|1
VPESDSP
>ENST00000366582.8|SNV-8495-A-G|1
SSLPGYRAATYMIICQISVK
>ENST00000515673.7|SNV-263524-G-A|4
RLGDATK
>ENST00000391858.8|SNV-1291-A-C|3
DDALMLALR
>ENST00000359237.9|SNV-198002-C-T|4
FVIPVSCAAPQKFPWLTKPCSMR
>FUSION-ENST00000586698.1:22882-ENST00000512019.1:33244|56
RAVSETPGGPEVPRVGEK
>ENST00000366582.8|SNV-8495-A-G|5
LFPYIQKGLKSSLPGYR
>FUSION-ENST00000462282.5:10661-ENST00000642846.1:116914|364
MPVVPATWEAEGGELFEPGRR
>ENST00000496087.5|SNV-36934-C-T|3
MGPREVVKALSSR
>FUSION-ENST00000462282.5:10661-ENST00000642846.1:116914|87
SEWRLQPSSSR
>FUSION-ENST00000586698.1:22882-ENST00000512019.1:33244|86
LRLREAMR
>ENST00000561140.1|SNV-80840-G-A|7
MIEIERSLYSNHELR
>ENST00000556982.1|MNV-14700-CTGTGGC-C|7
EKPPLCLGQRPRSGKR
>ENST00000624543.1|MNV-1747-CT-C|4
RRLTSSPSLVTWAWGGGTLSR
>FUSION-ENST00000462282.5:10661-ENST00000642846.1:116914|96
GGRPGPAAGSQEAEAR
>FUSION-ENST00000550730.1:6692-ENST00000641576.1:818|4
MLAPLGPR
>FUSION-ENST00000462282.5:10661-ENST00000642846.1:116914|466
MGFNVRLSERLWPQIGWAR
>FUSION-ENST00000550730.1:6692-ENST00000641576.1:818|20
TPDPRPPPQR
>FUSION-ENST00000462282.5:10661-ENST00000642846.1:116914|579
VACAYSPRYSGG
>FUSION-ENST00000462282.5:10661-ENST00000642846.1:116914|326
MFLMFIHIVACVSTKFFLWPK
>FUSION-ENST00000462282.5:10661-ENST00000642846.1:116914|119
DVEEQRERR
>FUSION-ENST00000462282.5:10661-ENST00000642846.1:116914|438
AGTFLCALFTAIESVSR
>FUSION-ENST00000462282.5:10661-ENST00000642846.1:116914|117
RIFQKLL
>ENST00000543601.5|SNV-106445-C-T|5
HLFLMNDVLLYTYPQKDGKYWLK
>ENST00000316403.15|SNV-4172-T-C|4
MMKTLLLFVGLLLTR
>FUSION-ENST00000462282.5:10661-ENST00000642846.1:116914|391
MYVLYLNKAFLK
>FUSION-ENST00000586698.1:22882-ENST00000512019.1:33244|146
GRLLSGV
>ENST00000383202.7|SNV-374656-A-T|3
EVLLVLR
>ENST00000403283.5|SNV-8295-G-C|3
AAHVGSRCASSSSAGSSNTGTR
>ENST00000308543.3|SNV-106966-A-T|6
PRGFHNNIIK
>FUSION-ENST00000462282.5:10661-ENST00000642846.1:116914|314
KYSSVCIYR
>ENST00000367607.8|INDEL-98368-G-GA|1
NYTVYCQGTEHAILRRTR
>ENST00000263918.9|SNV-72532-G-A|1
ALPDNGEDRDTKEALK
>FUSION-ENST00000462282.5:10661-ENST00000642846.1:116914|418
QQRDHSSL
>FUSION-ENST00000462282.5:10661-ENST00000642846.1:116914|177
WEIIFILSR
>ENST00000361462.7|SNV-43968-G-T|1
ADLSTLGHKKK
>FUSION-ENST00000586698.1:22882-ENST00000512019.1:33244|276
SHHTQPDYFV
>ENST00000613878.4|MNV-4209-AGCAGCACTGGCAAGAGGCAGGAAGTCCA-A|3
SLPSAALYGIPEIKGALER
>ENST00000300098.3|SNV-944-T-C|2
VVLFALYLAMFVVGLVENLLVIR
>ENST00000375050.6|SNV-3529-A-G|3
RSMGPGGYGDNLGGGQMYSPREMR
>ENST00000285679.10|SNV-94121-C-G|3
QVLYLDR
>FUSION-ENST00000462282.5:10661-ENST00000642846.1:116914|615
MPVIPAPREAEAGESLEPGR
>FUSION-ENST00000462282.5:10661-ENST00000642846.1:116914|140
MQSWRALRGGR
>ENST00000269586.12|SNV-6788-G-A|1
QDMKDSMRMVEISHFLTLSTIK
>FUSION-ENST00000462282.5:10661-ENST00000642846.1:116914|279
NTHVQRFV
>FUSION-ENST00000586698.1:22882-ENST00000512019.1:33244|374
KFNSLIIFFFYGLWFW
>ENST00000575282.5|SNV-10000-G-A|1
RPSTSLASPSCRR
>FUSION-ENST00000586698.1:22882-ENST00000512019.1:33244|298
MGAGVFLSCSLLYPQHLK
>ENST00000486098.1|SNV-14633-G-A|3
LIAQEGLLCSEWVAGTGVWGR
>FUSION-ENST00000586698.1:22882-ENST00000512019.1:33244|544
TKGPGGGVRVLGR
>ENST00000395443.7|SNV-47898-G-A|1
NGEGEPYNPDVLYYIFLCIQK
>ENST00000340645.9|SNV-52865-G-T|1
HLMEELKQQKDDYNR
>ENST00000474691.1|SNV-28716-C-T|1
TWEKSKI
>ENST00000496532.5|SNV-160758-G-A|2
MITLGAEDAKEEKR
>FUSION-ENST00000462282.5:10661-ENST00000642846.1:116914|541
PVIPATWNAEAGESLEPGRRR
>FUSION-ENST00000462282.5:10661-ENST00000642846.1:116914|479
MLFIFCFLAVECKLHEGR
>FUSION-ENST00000466801.5:5083-ENST00000511316.1:2315|3
NKWLSFNDACGMCVCAQAIILLRM
>ENST00000255688.8|SNV-8014-A-G|4
MKYGIVSR
>FUSION-ENST00000586698.1:22882-ENST00000512019.1:33244|50
GESPFYR
>FUSION-ENST00000586698.1:22882-ENST00000512019.1:33244|563
PARGSGHAHALPVPLR
>FUSION-ENST00000462282.5:10661-ENST00000642846.1:116914|239
MMLILLSHASLVICMSLEKCPFK
>ENST00000447098.6|SNV-10982-C-T|2
EKLGEEAAYTFQMLIQTAR
>FUSION-ENST00000461760.1:1725-ENST00000445964.6:129883|157
AAAVTSETTPGRR
>ENST00000514462.1|SNV-9189-G-C|6
MCIHMGQALLVCGCLSR
>FUSION-ENST00000462282.5:10661-ENST00000642846.1:116914|475
DISVCFVHCYR
>FUSION-ENST00000462282.5:10661-ENST00000642846.1:116914|359
SKTLSQKK
>ENST00000331442.5|SNV-489-A-G|4
AKEAAGAK
>FUSION-ENST00000550730.1:6692-ENST00000641576.1:818|45
RVQRELPGGQGGQSCR
>FUSION-ENST00000462282.5:10661-ENST00000642846.1:116914|509
MCSGAISAHCNFCLPGSSNSPTSAS
>ENST00000381869.5|SNV-46986-G-A|1
TGSVSALFQKIKGILPVK
>FUSION-ENST00000586698.1:22882-ENST00000512019.1:33244|42
TSPWRPTGGAR
>FUSION-ENST00000461760.1:1725-ENST00000445964.6:129883|138
ETQSKPFGSRTR
>ENST00000613878.4|MNV-4209-AGCAGCACTGGCAAGAGGCAGGAAGTCCA-A|4
SLPSAALYGIPEIK
>FUSION-ENST00000586698.1:22882-ENST00000512019.1:33244|286
DQPGQHGETLSLLK
>FUSION-ENST00000462282.5:10661-ENST00000642846.1:116914|581
VACAYSPR
>FUSION-ENST00000379441.7:6041-ENST00000641576.1:818|2
MGEYGDQPR
>ENST00000377223.6|INDEL-13006-A-AA|1
MTWCRSL
>FUSION-ENST00000586698.1:22882-ENST00000512019.1:33244|106
RVLAGKWQPGK
>FUSION-ENST00000586698.1:22882-ENST00000512019.1:33244|490
MLPRLVTNSWSQAIFLPQLPKVLR
>FUSION-ENST00000586698.1:22882-ENST00000512019.1:33244|320
MSHCAWPLSLFCLPNILAQRSPPQ
>FUSION-ENST00000587728.5:1045-ENST00000588438.1:97|11
ICGPGRCSKSWR
>ENST00000361462.7|SNV-43968-G-T|3
ADLSTLGHK
>FUSION-ENST00000462282.5:10661-ENST00000642846.1:116914|307
MKETTLK
>FUSION-ENST00000586698.1:22882-ENST00000512019.1:33244|431
MSQTNKK
>FUSION-ENST00000461760.1:1725-ENST00000445964.6:129883|185
DPGRGLSTNR
>ENST00000543601.5|SNV-106445-C-T|2
YWLKNTLAVANMK
>FUSION-ENST00000268679.9:551-ENST00000569177.5:4441|51
GPRKGGPGGK
>ENST00000368653.7|INDEL-22386-A-AA|2
EMPQDTSQERSKR
>ENST00000341861.9|SNV-43434-A-G|1
CPVKEEIAITSGEWEVLGR
>FUSION-ENST00000586698.1:22882-ENST00000512019.1:33244|362
IPPPESPK
>ENST00000474294.6|SNV-9207-T-G|6
FRLALCQSSADCRLCR
>ENST00000613878.4|MNV-4209-AGCAGCACTGGCAAGAGGCAGGAAGTCCA-A|2
SLPSAALYGIPEIKGALERQLA
>FUSION-ENST00000586698.1:22882-ENST00000512019.1:33244|394
LLRIFSYAYLPSKCPLWR
>FUSION-ENST00000586698.1:22882-ENST00000512019.1:33244|549
NSGNKTKR
>ENST00000382751.4|INDEL-71075-A-AA|3
NRAEVGVWRSAAGDP
>FUSION-ENST00000652176.1:187312-ENST00000544698.1:91465|2
LVSTLKQNQFCTNG
>FUSION-ENST00000462282.5:10661-ENST00000642846.1:116914|323
FLMFIHIVACVSTKFFLWPKK
>ENST00000307078.10|SNV-25199-C-T|2
ASRHHLWGGNSGHPCTTPR
>FUSION-ENST00000586698.1:22882-ENST00000512019.1:33244|408
MIAPLHSSLGDRVRLHLK
>FUSION-ENST00000461760.1:1725-ENST00000445964.6:129883|148
ARRDNDHVPRPPR
>FUSION-ENST00000462282.5:10661-ENST00000642846.1:116914|504
GFHLVGQDGR
>FUSION-ENST00000462282.5:10661-ENST00000642846.1:116914|262
LRRAEIVPLHSSLGNK
>FUSION-ENST00000586698.1:22882-ENST00000512019.1:33244|122
GKVLGEWWGG
>FUSION-ENST00000462282.5:10661-ENST00000642846.1:116914|439
KAGTFLCALFTAIESVSRIMLAT
>ENST00000375050.6|SNV-3529-A-G|4
RSMGPGGYGDNLGGGQMYSPR
>FUSION-ENST00000586698.1:22882-ENST00000512019.1:33244|168
MSSRCPPGFHLR
>ENST00000367278.7|SNV-106966-A-T|5
LQEFPVAIRTLGRLQELGFHNNIIK
>FUSION-ENST00000586698.1:22882-ENST00000512019.1:33244|499
YILVLYFSFFFLF
>FUSION-ENST00000550730.1:6692-ENST00000641576.1:818|6
VAGGTAALGPRSGSERWAGGL
>ENST00000359237.9|SNV-198002-C-T|2
FPWLTKPCSMRVASK
>ENST00000522917.5|SNV-158676-A-G|3
KPCVYFISSWGDRTFRLHWSNMLEK
>ENST00000312475.5|SNV-1645-G-A|1
SLYSNHELRALDENQRLAK
>ENST00000522009.1|SNV-43988-A-T|SNV-43990-A-G|6
MWQELQYQAWILASLGLACR
>FUSION-ENST00000550730.1:6692-ENST00000641576.1:818|11
GSCQVGKVARVAGGTAALGPR
>FUSION-ENST00000462282.5:10661-ENST00000642846.1:116914|626
YAIVKQQK
>FUSION-ENST00000462282.5:10661-ENST00000642846.1:116914|222
MWWCMPVIPATR
>ENST00000316403.15|SNV-4172-T-C|3
MKTLLLFVGLLLTR
>FUSION-ENST00000586698.1:22882-ENST00000512019.1:33244|316
VSVPWGQGFFCLVHCCILST
>FUSION-ENST00000586698.1:22882-ENST00000512019.1:33244|71
AAGKSGLWR
>FUSION-ENST00000550730.1:6692-ENST00000641576.1:818|23
LSPGRGFSAPSGSDSLLPR
>FUSION-ENST00000586698.1:22882-ENST00000512019.1:33244|440
AEGGGSLELRSLRPA
>ENST00000193403.10|SNV-87177-G-A|1
HTIPWLENRVPENTMHAMQQK
>FUSION-ENST00000586698.1:22882-ENST00000512019.1:33244|321
SHCAWPLSLFCLPNILAQR
>FUSION-ENST00000462282.5:10661-ENST00000642846.1:116914|327
FLMFIHIVACVSTK
>ENST00000507088.5|SNV-5009-G-A|3
NTEAMDLITR
>ENST00000575282.5|SNV-10000-G-A|5
SRTPATPSLARRPSTSLASPSCR
>FUSION-ENST00000586517.5:8000-ENST00000588438.1:97|4
DPQAFYWSQSGICSLRGETEAR
>FUSION-ENST00000586698.1:22882-ENST00000512019.1:33244|526
ATVAPDR
>ENST00000526631.1|SNV-6265-A-T|2
LLDLTKHK
>ENST00000405271.5|SNV-28716-C-T|1
SEGALQNNDGLYDPDCDESGLFKAK
>FUSION-ENST00000586698.1:22882-ENST00000512019.1:33244|294
QGQGHHR
>FUSION-ENST00000462282.5:10661-ENST00000642846.1:116914|373
MSGDHTTALQPGR
>FUSION-ENST00000462282.5:10661-ENST00000642846.1:116914|103
AARPAGVRR
>FUSION-ENST00000586698.1:22882-ENST00000512019.1:33244|69
AAGKSGLWRR
>FUSION-ENST00000586698.1:22882-ENST00000512019.1:33244|28
QCMFKKHCIWLGVMAHAYNPSTLGG
>FUSION-ENST00000462282.5:10661-ENST00000642846.1:116914|159
CKTFVLP
>FUSION-ENST00000462282.5:10661-ENST00000642846.1:116914|150
MLSVSFPSLNSCNPGGHLEVGEK
>FUSION-ENST00000462282.5:10661-ENST00000642846.1:116914|189
KSATRDITGIFCK
>ENST00000481053.5|SNV-9347-G-A|3
AAGGGGPGEHHRQR
>FUSION-ENST00000461760.1:1725-ENST00000445964.6:129883|94
ALQSGPGEAGMEPRGGGR
>FUSION-ENST00000462282.5:10661-ENST00000642846.1:116914|370
SGDHTTALQPGRR
>ENST00000648381.1|SNV-93517-T-C|1
NQNIVLALK
>FUSION-ENST00000462282.5:10661-ENST00000642846.1:116914|147
MTSPRSHR
>FUSION-ENST00000462282.5:10661-ENST00000642846.1:116914|154
ITTWCDCCFELLYTWCLR
>FUSION-ENST00000461760.1:1725-ENST00000445964.6:129883|194
MGCAGSFSK
>FUSION-ENST00000462282.5:10661-ENST00000642846.1:116914|108
MEQRAARPAGVR
>FUSION-ENST00000462282.5:10661-ENST00000642846.1:116914|158
MQKITTWCDCCFELLYTWCLR
>FUSION-ENST00000461760.1:1725-ENST00000445964.6:129883|158
AAAVTSETTPGR
>ENST00000522299.5|SNV-4172-T-C|3
KTLLLFVGLLLTR
>ENST00000654370.1|MNV-14584-GGCCACA-G|4
MVASLSSSGICNLSQSSR
>FUSION-ENST00000586698.1:22882-ENST00000512019.1:33244|240
MESPSVR
>FUSION-ENST00000586698.1:22882-ENST00000512019.1:33244|253
MGMNYGSPTRGLR
>ENST00000460333.5|SNV-84217-C-T|1
NVFSCIFQPAK
>ENST00000495863.1|SNV-146053-C-G|1
LQGHLKTRGWHPSAP
>FUSION-ENST00000462282.5:10661-ENST00000642846.1:116914|97
EGPAGPVPGR
>ENST00000573081.1|SNV-1670-G-A|3
AAGLLSDLR
>FUSION-ENST00000587728.5:1045-ENST00000588438.1:97|10
MQRPWVCVFIALSCWLPAAPPVPGR
>FUSION-ENST00000462282.5:10661-ENST00000642846.1:116914|17
SPPPRFR
>ENST00000526770.5|SNV-6608-G-A|1
QGLIRHFRPELEERMQR
>ENST00000342992.10|SNV-206222-T-C|1
YETVADGRVRK
>FUSION-ENST00000462282.5:10661-ENST00000642846.1:116914|363
PVVPATWEAEGGELFEPGRR
>FUSION-ENST00000586698.1:22882-ENST00000512019.1:33244|443
MPVIPTLWKAEGGGSLELRSLRPA
>FUSION-ENST00000462282.5:10661-ENST00000642846.1:116914|121
ELIVRMRIFQK
>FUSION-ENST00000462282.5:10661-ENST00000642846.1:116914|567
DHPGQHGETTSLLK
>ENST00000496532.5|SNV-160758-G-A|9
GHLACFSGGMITLGAEDAKEEK
>FUSION-ENST00000462282.5:10661-ENST00000642846.1:116914|184
IEYIWPVCYR
>FUSION-ENST00000587728.5:1045-ENST00000588438.1:97|21
GGRVFLGK
>FUSION-ENST00000586698.1:22882-ENST00000512019.1:33244|222
MSSDLPALASQSAGITGVR
>FUSION-ENST00000461760.1:1725-ENST00000445964.6:129883|74
EEAALEEVGAATGGAASPREPGR
>ENST00000350110.2|SNV-135334-C-T|6
KAKLQFVYIEDFETK
>ENST00000476151.5|SNV-80-G-C|1
NAPPAFESFLLFQGEKITINKDTK
>FUSION-ENST00000462282.5:10661-ENST00000642846.1:116914|377
VRPCPLK
>ENST00000356401.8|SNV-49783-A-G|1
TPEDFVFPLLPSEELREKYR
>FUSION-ENST00000461760.1:1725-ENST00000445964.6:129883|165
APGLTGPLEPGLRR
>FUSION-ENST00000462282.5:10661-ENST00000642846.1:116914|434
TLATKGHVLYDSIYMNCPEQASL
>ENST00000371372.6|SNV-234640-G-T|3
QHQCYAELR
>ENST00000468662.5|SNV-106445-C-T|5
NDVLLYTYPQKDGKYWLK
>FUSION-ENST00000550730.1:6692-ENST00000641576.1:818|25
VGRLSPGR
>FUSION-ENST00000586698.1:22882-ENST00000512019.1:33244|79
RLTQVHRAR
>ENST00000367409.9|SNV-6868-A-G|5
TNKRAKPIIAVAQSSLTFIKPLK
>FUSION-ENST00000461760.1:1725-ENST00000445964.6:129883|166
APGLTGPLEPGLR
>FUSION-ENST00000586698.1:22882-ENST00000512019.1:33244|318
MNLHRVSVPWGQGFFCLVHCCILST
>ENST00000534352.1|SNV-6608-G-A|2
MQGLIRHFRP
>ENST00000647748.1|SNV-93438-A-T|3
VEAQEIK
>FUSION-ENST00000461760.1:1725-ENST00000445964.6:129883|156
AAAVTSETTPGRRQQTQK
>FUSION-ENST00000586698.1:22882-ENST00000512019.1:33244|328
RQQNQPQGDIK
>FUSION-ENST00000587728.5:1045-ENST00000588438.1:97|31
MVETLAEGF
>FUSION-ENST00000462282.5:10661-ENST00000642846.1:116914|470
MQKSNKQIGDVSPNC
>ENST00000643417.1|SNV-158454-G-A|1
TLGLCGTFNGNIK
>FUSION-ENST00000586698.1:22882-ENST00000512019.1:33244|347
GVISVSGNVR
>FUSION-ENST00000586698.1:22882-ENST00000512019.1:33244|427
PVVPSYLGG
>ENST00000613878.4|MNV-4209-AGCAGCACTGGCAAGAGGCAGGAAGTCCA-A|5
DANKSLPSAALYGIPEIKGALER
>FUSION-ENST00000586698.1:22882-ENST00000512019.1:33244|104
VLAGKWQPGKVGCGGEFK
>FUSION-ENST00000586698.1:22882-ENST00000512019.1:33244|307
PGPVQPHSLCMRCSLCLEHLSPR
>ENST00000447098.6|SNV-10982-C-T|1
LGEEAAYTFQMLIQTAR
>FUSION-ENST00000587728.5:8318-ENST00000588438.1:97|2
RLVTEKQVD
>ENST00000371130.7|SNV-582987-C-T|1
FADIQLQHGVLCFNIRYGTTVEEEK
>ENST00000486098.1|SNV-14633-G-A|1
LIAQEGLLCSEWVAGTGVWGRQR
>ENST00000496607.5|SNV-25409-A-C|1
ALVLSELSQGLAVELMERVMMEFVR
>FUSION-ENST00000462282.5:10661-ENST00000642846.1:116914|320
MFIHIVACVSTKFFLWPK
>FUSION-ENST00000586698.1:22882-ENST00000512019.1:33244|412
MIAPLHSSLGDR
>ENST00000514462.1|SNV-9189-G-C|1
LVQSTHVYTHGSSTAGLWLPVQR
>ENST00000446342.5|INDEL-4503-C-CG|9
HRGGLCHLR
>FUSION-ENST00000586698.1:22882-ENST00000512019.1:33244|251
MGMNYGSPTRGLRALAK
>FUSION-ENST00000358600.7:8318-ENST00000588438.1:97|2
CNPGFSSFSEIITTPTETCDGK
>ENST00000476151.5|SNV-80-G-C|3
NAPPAFESFLLFQGEKITINK
>FUSION-ENST00000462282.5:10661-ENST00000642846.1:116914|308
DLFEYLFSVLVHIYLGVELLLIL
>ENST00000413465.6|MNV-11354-CC-C|1
AATVSVWASCILGQPSL
>FUSION-ENST00000586698.1:22882-ENST00000512019.1:33244|355
DLCSLQPLPPGFK
>FUSION-ENST00000586698.1:22882-ENST00000512019.1:33244|114
MEVYLFCFHFFSFF
>FUSION-ENST00000462282.5:10661-ENST00000642846.1:116914|507
LLIFFAFSFFFK
>FUSION-ENST00000547423.5:15900-ENST00000550403.5:136635|2
INPDGSQSVVEVTVTVPPNK
>ENST00000375050.6|SNV-3529-A-G|2
SMGPGGYGDNLGGGQMYSPR
>FUSION-ENST00000586698.1:22882-ENST00000512019.1:33244|101
MAGALFFSGLR
>FUSION-ENST00000586698.1:22882-ENST00000512019.1:33244|41
TSPWRPTGGARSPR
>ENST00000635293.1|MNV-11354-CC-C|8
MDDLMLSPDDIEQWFTEDQVQMK
>FUSION-ENST00000462282.5:10661-ENST00000642846.1:116914|341
ENNSVAFSLLAMLCHHHLYLAPK
>ENST00000354891.7|SNV-159778-G-A|2
GFQGCVQSLTVNGRR
>ENST00000367409.9|SNV-6868-A-G|1
AKPIIAVAQSSLTFIKPLKTDIPR
>FUSION-ENST00000462282.5:10661-ENST00000642846.1:116914|3
AASALLLFFMHVGVSSIYISKSNSR
>FUSION-ENST00000462282.5:10661-ENST00000642846.1:116914|170
MLKIGEYGLIWLLIVFSL
>FUSION-ENST00000462282.5:10661-ENST00000642846.1:116914|351
DANPLRYCQGR
>ENST00000643417.1|SNV-158454-G-A|3
RRTLGLCGTFNGNIK
>FUSION-ENST00000586698.1:22882-ENST00000512019.1:33244|221
SSDLPALASQSAGITGVR
>FUSION-ENST00000462282.5:10661-ENST00000642846.1:116914|467
GFNVRLSER
>FUSION-ENST00000462282.5:10661-ENST00000642846.1:116914|345
YHPTQVTLLFCFEVK
>FUSION-ENST00000461760.1:1725-ENST00000445964.6:129883|190
MGCAGSFSKAWCALACARDPGR
>FUSION-ENST00000586698.1:22882-ENST00000512019.1:33244|290
AHHLRSGVR
>FUSION-ENST00000586698.1:22882-ENST00000512019.1:33244|242
MAPPLEGCVPSLSDFTFLGPHFPHL
>FUSION-ENST00000587728.5:1045-ENST00000588438.1:97|12
ICGPGRCSK
>ENST00000294312.4|SNV-4528-C-T|3
HCLPVSLSSAK
>FUSION-ENST00000462282.5:10661-ENST00000642846.1:116914|214
PVIPATRETEAGEWLGPGRLR
>ENST00000340645.9|SNV-52865-G-T|2
HLMEELKQQK
>FUSION-ENST00000586698.1:22882-ENST00000512019.1:33244|377
SSLYILDTHSFRK
>FUSION-ENST00000462282.5:10661-ENST00000642846.1:116914|107
MEQRAARPAGVRR
>ENST00000479449.1|SNV-47898-G-A|4
EKVNPITQMCSTIFSCVFKSIFLK
>ENST00000530253.5|SNV-6265-A-T|5
TWKLLEITVQQLMAHLDAIR
>ENST00000567887.5|SNV-206116-A-G|1
AAHSSSTSWFRKPMTR
>ENST00000556982.1|MNV-14700-CTGTGGC-C|11
KEKPPLCLGQRPR
>ENST00000446342.5|INDEL-4503-C-CG|7
GGLCHLR
>ENST00000446342.5|INDEL-4503-C-CG|2
QPHQPLLGDQR
>ENST00000533222.5|SNV-51070-G-A|1
IYPSNPTDDDVSSSSSSER
>ENST00000328078.3|SNV-1468-C-T|4
YERDSNYYLLLSVQESLERK
>FUSION-ENST00000586698.1:22882-ENST00000512019.1:33244|310
MPGPVQPHSLCMR
>ENST00000530116.1|INDEL-252839-G-GTGA|3
KRKPFWIGVMMMMMM
>ENST00000382751.4|INDEL-71075-A-AA|5
VPGFYQFFYSSDFEQKNRAEVGVWR
>FUSION-ENST00000461760.1:1725-ENST00000445964.6:129883|183
GLSTNRGFAMWPAR
>FUSION-ENST00000586698.1:22882-ENST00000512019.1:33244|137
AWPSIGLGR
>FUSION-ENST00000586698.1:22882-ENST00000512019.1:33244|317
NLHRVSVPWGQGFFCLVHCCILST
>FUSION-ENST00000462282.5:10661-ENST00000642846.1:116914|556
KSLKGVGHGGSCL
>FUSION-ENST00000462282.5:10661-ENST00000642846.1:116914|131
VPFPRLPER
>FUSION-ENST00000586698.1:22882-ENST00000512019.1:33244|93
MILQPVVLFLLSSLFPWTVSSRR
>ENST00000479449.1|SNV-47898-G-A|2
VNPITQMCSTIFSCVFKSIFLK
>ENST00000357654.9|SNV-76940-A-G|1
VSSNAEDPKDLMLSGERVLQTER
>ENST00000522917.5|SNV-158676-A-G|4
KPCVYFISSWGDRTFR
>ENST00000611903.4|SNV-160758-G-A|1
MGHLACFSGGMITLGAEDAKEEKR
>ENST00000355774.6|MNV-3065-TATT-T|2
SNFQEACNNLDSYEMFNLQSKAVK
>FUSION-ENST00000461760.1:1725-ENST00000445964.6:129883|116
LRAFSGR
>FUSION-ENST00000462282.5:10661-ENST00000642846.1:116914|570
GGWITTSKDRDHPGQHGETTSLLK
>ENST00000382483.4|SNV-99853-A-G|1
SDGLQAETQGQGTEQATGAAVTR
>FUSION-ENST00000461760.1:1725-ENST00000445964.6:129883|192
MGCAGSFSKAWCALACAR
>FUSION-ENST00000587728.5:1045-ENST00000588438.1:97|4
WRGMNDVCGLQINSPQR
>FUSION-ENST00000462282.5:10661-ENST00000642846.1:116914|401
NTEFYILK
>FUSION-ENST00000462282.5:10661-ENST00000642846.1:116914|300
FPTYEGSK
>ENST00000003302.8|SNV-23053-A-G|1
EPSQDTVATEPSEVEGSAASK
>FUSION-ENST00000550730.1:6692-ENST00000641576.1:818|46
MRVQRELPGGQGGQSCR
>ENST00000306862.7|SNV-9166-T-A|SNV-9189-G-C|1
HTSVYTWVKHCWSVAACPEEWK
>FUSION-ENST00000586698.1:22882-ENST00000512019.1:33244|385
LGFFFLLIVEFR
>FUSION-ENST00000461760.1:1725-ENST00000445964.6:129883|155
RQQTQKTR
>FUSION-ENST00000461760.1:1725-ENST00000445964.6:129883|131
GAHASPGPLSRSLPGLVVQR
>ENST00000647748.1|SNV-93438-A-T|6
LKERVEAQEIK
>FUSION-ENST00000587728.5:8318-ENST00000588438.1:97|3
RRLVTEK
>FUSION-ENST00000587728.5:1045-ENST00000588438.1:97|45
AGKRSASWDAGSANSGMPK
>FUSION-ENST00000586698.1:22882-ENST00000512019.1:33244|91
ILQPVVLFLLSSLFPWTVSSRRAWR
>ENST00000477422.5|SNV-3777-C-G|3
AVLSLAGELEHR
>ENST00000313324.9|SNV-18244-C-G|4
DWLGGGPRATEGHR
>ENST00000376636.7|INDEL-137836-C-CA|4
RHDGYKVQESQR
>FUSION-ENST00000462282.5:10661-ENST00000642846.1:116914|397
WCTPLIPAVWEAKVGGSPEVR
>ENST00000624543.1|MNV-1747-CT-C|3
RLTSSPSLVTWAWGGGTLSR
>FUSION-ENST00000461760.1:1725-ENST00000445964.6:129883|95
ALQSGPGEAGMEPR
>FUSION-ENST00000462282.5:10661-ENST00000642846.1:116914|261
RAEIVPLHSSLGNK
>ENST00000449836.5|SNV-8836-C-T|1
IHTGVKPYGCEQCGKTF
>FUSION-ENST00000462282.5:10661-ENST00000642846.1:116914|343
YHPTQVTLLFCFEVKFTLNERNHFK
>FUSION-ENST00000461760.1:1725-ENST00000445964.6:129883|188
AWCALACAR
>FUSION-ENST00000586698.1:22882-ENST00000512019.1:33244|165
GQPLFPAHSAWLIAALAPFNK
>FUSION-ENST00000462282.5:10661-ENST00000642846.1:116914|172
YVLKYLGIK
>FUSION-ENST00000586698.1:22882-ENST00000512019.1:33244|33
QSLGSCLGSYLVVEGLFGQTR
>FUSION-ENST00000586698.1:22882-ENST00000512019.1:33244|352
MESLLPSRTVK
>FUSION-ENST00000586698.1:22882-ENST00000512019.1:33244|406
VRLHLKNK
>FUSION-ENST00000462282.5:10661-ENST00000642846.1:116914|78
CVFSSPVLAIQAR
>ENST00000528848.3|SNV-325-T-C|4
YSEVFEAINITNNEKAVVK
>ENST00000372628.5|INDEL-2076-G-GA|4
RCTGSIRPKGTTGCQGSEGWR
>ENST00000231130.3|SNV-1360-C-G|2
ASVENFYTLVSEGALDR
>ENST00000563635.5|SNV-255888-G-A|4
MPNPGNAFNQFLPKCWTPEDVNWK
>ENST00000477422.5|SNV-3777-C-G|1
SSFIPGWGTGAQDLPAEPHGLQPL
>ENST00000624543.1|MNV-1747-CT-C|16
GAGQASRGQAPTFSR
>ENST00000467668.1|SNV-364736-A-G|1
QRSTFGPRP
>FUSION-ENST00000462282.5:10661-ENST00000642846.1:116914|546
MPVIPATWNAEAGESLEPGR
>FUSION-ENST00000586698.1:22882-ENST00000512019.1:33244|381
IYSYIKSFYFKSSLYILDTHSFR
>ENST00000268719.9|SNV-19473-G-T|4
KHWGKFLSFYQYAK
>FUSION-ENST00000462282.5:10661-ENST00000642846.1:116914|181
KVSWSDHGILIMWEIIFILSRYVLK
>FUSION-ENST00000461760.1:1725-ENST00000445964.6:129883|172
AVTTRLEAWAAAVDPR
>FUSION-ENST00000462282.5:10661-ENST00000642846.1:116914|631
LHYYDGAIATEK
>FUSION-ENST00000586698.1:22882-ENST00000512019.1:33244|489
LPRLVTNSWSQAIFLPQLPKVLR
>FUSION-ENST00000587728.5:1045-ENST00000588438.1:97|8
CSKSWRWR
>FUSION-ENST00000462282.5:10661-ENST00000642846.1:116914|11
VGMSSRKGEWPAARPLPATRPAR
>FUSION-ENST00000462282.5:10661-ENST00000642846.1:116914|174
MWEIIFILSRYVLKYLGIK
>ENST00000306862.7|SNV-9189-G-C|2
HCWSVAACPEEWK
>FUSION-ENST00000462282.5:10661-ENST00000642846.1:116914|608
MTSRLFPIL
>FUSION-ENST00000462282.5:10661-ENST00000642846.1:116914|645
GINSLNPHNK
>FUSION-ENST00000462282.5:10661-ENST00000642846.1:116914|521
MVSLFRLDSTTGVKLLD
>FUSION-ENST00000462282.5:10661-ENST00000642846.1:116914|419
MQQRDHSSL
>ENST00000464111.1|MNV-8591-GGAG-G|1
ELTPLPPQEKSSSPSPLPTLGPLW
>FUSION-ENST00000462282.5:10661-ENST00000642846.1:116914|512
ATRVKLCLK
>ENST00000308251.5|SNV-2860-C-T|5
QQRETRRPASHSSCWGLCMNR
>ENST00000486098.1|SNV-14633-G-A|4
MLIAQEGLLCSEWVAGTGVWGR
>ENST00000308543.3|SNV-106966-A-T|3
GFHNNIIK
>FUSION-ENST00000586698.1:22882-ENST00000512019.1:33244|477
SAPGYLSILFPAVPPELRK
>FUSION-ENST00000586698.1:22882-ENST00000512019.1:33244|456
MPLHSTPAWATR
>ENST00000465676.1|SNV-171582-G-A|4
MVPAGPAQWR
>ENST00000255688.8|SNV-8014-A-G|2
YGIVSRNCEHFVTQLR
>ENST00000558249.1|SNV-144007-C-T|6
VTAARRWAPPWTAALPVR
>FUSION-ENST00000462282.5:10661-ENST00000642846.1:116914|42
RAAWASR
>FUSION-ENST00000462282.5:10661-ENST00000642846.1:116914|540
MYGLIVQAGLNYWSQTTGLK
>FUSION-ENST00000462282.5:10661-ENST00000642846.1:116914|416
CYISIKPF
>FUSION-ENST00000586698.1:22882-ENST00000512019.1:33244|546
RTKGPGGGVR
>ENST00000496087.5|SNV-36934-C-T|1
EVVKALSSR
>FUSION-ENST00000586698.1:22882-ENST00000512019.1:33244|63
KWQGWDWRHQACVSPESAHFVCLFV
>FUSION-ENST00000586698.1:22882-ENST00000512019.1:33244|324
MLVWPSVLPVST
>FUSION-ENST00000586698.1:22882-ENST00000512019.1:33244|64
KWQGWDWR
>FUSION-ENST00000462282.5:10661-ENST00000642846.1:116914|182
KVSWSDHGILIMWEIIFILSR
>FUSION-ENST00000587728.5:1045-ENST00000588438.1:97|55
MSATSLDYLFIYFVETR
>FUSION-ENST00000586698.1:22882-ENST00000512019.1:33244|135
AWPSIGLGRHIAWFPVSPREMGR
>FUSION-ENST00000358600.7:8000-ENST00000588438.1:97|1
VFLAFCVWLTLPGAETQDSRGKAS
>FUSION-ENST00000461760.1:1725-ENST00000445964.6:129883|167
GEAGRAPGLTGPLEPGLRR
>FUSION-ENST00000586698.1:22882-ENST00000512019.1:33244|329
APTSPSKIQSSPRPTR
>FUSION-ENST00000462282.5:10661-ENST00000642846.1:116914|13
RVGMSSRK
>FUSION-ENST00000586698.1:22882-ENST00000512019.1:33244|47
RGRPSTSPGVAR
>ENST00000498314.5|SNV-49783-A-G|4
AQDCPLRTPEDFVFPLLPSEELREK
>FUSION-ENST00000586698.1:22882-ENST00000512019.1:33244|540
KRGAGIGR
>ENST00000464253.5|SNV-32244-A-G|3
MRVEPRN
>ENST00000651438.1|SNV-104282-C-T|2
EHPHPTAWPWR
>ENST00000507545.1|SNV-3748-C-T|5
GGLGMIFSR
>FUSION-ENST00000462282.5:10661-ENST00000642846.1:116914|212
ETEAGEWLGPGRLR
>FUSION-ENST00000586698.1:22882-ENST00000512019.1:33244|73
NAWTTSSSWEMAAGKSGLWRR
>ENST00000481053.5|SNV-9347-G-A|6
MAAGGGGPGEHHR
>FUSION-ENST00000462282.5:10661-ENST00000642846.1:116914|283
PVIPALWEAKEGGSPEVGSSIPS
>FUSION-ENST00000586698.1:22882-ENST00000512019.1:33244|178
METILANTVKPR
>FUSION-ENST00000462282.5:10661-ENST00000642846.1:116914|576
MVAHAFNPSTFVGRGGWITTSK
>ENST00000542328.5|SNV-7657-A-G|3
CGAELEACR
>FUSION-ENST00000462282.5:10661-ENST00000642846.1:116914|149
LSVSFPSLNSCNPGGHLEVGEK
>ENST00000340645.9|SNV-52865-G-T|4
ERHLMEELKQQK
>FUSION-ENST00000462282.5:10661-ENST00000642846.1:116914|656
MTAASSDILTHQLNCSQIAGPQKL
>FUSION-ENST00000586698.1:22882-ENST00000512019.1:33244|24
HCIWLGVMAHAYNPSTLGG
>ENST00000519774.5|SNV-25265-A-G|1
SSLASLNGLEVHLKETLPR
>FUSION-ENST00000462282.5:10661-ENST00000642846.1:116914|201
LQMITLY
>FUSION-ENST00000462282.5:10661-ENST00000642846.1:116914|89
FSSPPGRRSEWR
>FUSION-ENST00000462282.5:10661-ENST00000642846.1:116914|390
YVLYLNKAFLK
>ENST00000306100.10|SNV-704687-C-T|2
VVQVVSTDPVPVK
>FUSION-ENST00000462282.5:10661-ENST00000642846.1:116914|196
QRMILNGR
>FUSION-ENST00000586698.1:22882-ENST00000512019.1:33244|435
GASLKARSSQPA
>ENST00000479449.1|SNV-47898-G-A|7
MEKVNPITQMCSTIFSCVFK
>ENST00000578114.1|SNV-27796-C-T|1
LPYMHWHTTF
>FUSION-ENST00000586698.1:22882-ENST00000512019.1:33244|492
MLPRLVTNSWSQAIFLPQLPK
>ENST00000330537.10|SNV-38351-T-A|2
MMEVTVTIK
>FUSION-ENST00000462282.5:10661-ENST00000642846.1:116914|195
MQRMILNGRLIGK
>FUSION-ENST00000462282.5:10661-ENST00000642846.1:116914|617
MPVIPAPR
>ENST00000624543.1|MNV-1747-CT-C|INDEL-1750-C-CT|1
LLPPALQLAPQALLQLQP
>ENST00000294312.4|SNV-4528-C-T|2
HCLPVSLSSAKQR
>FUSION-ENST00000550730.1:6692-ENST00000641576.1:818|43
VQRELPGGQGGQSCRR
>FUSION-ENST00000462282.5:10661-ENST00000642846.1:116914|332
MVCVCSPSYLGG
>FUSION-ENST00000586698.1:22882-ENST00000512019.1:33244|542
GPGGGVRVLGR
>ENST00000301067.11|SNV-33482-C-T|3
TNNRCCCYR
>FUSION-ENST00000586698.1:22882-ENST00000512019.1:33244|469
SHHAWPRATFL
>ENST00000463554.5|SNV-73981-T-G|2
QDLFERHPFEGCCGHPW
>FUSION-ENST00000586698.1:22882-ENST00000512019.1:33244|132
HIAWFPVSPREMGRG
>FUSION-ENST00000586698.1:22882-ENST00000512019.1:33244|98
LHECMDDEF
>FUSION-ENST00000586698.1:22882-ENST00000512019.1:33244|348
LLLLFFYTCISYSWENLK
>FUSION-ENST00000462282.5:10661-ENST00000642846.1:116914|588
LSLPKKK
>FUSION-ENST00000586698.1:22882-ENST00000512019.1:33244|448
VHLRPGTVAHACNPNTLEG
>ENST00000298786.4|INDEL-76711-G-GA|1
EKRLYLGI
>FUSION-ENST00000462282.5:10661-ENST00000642846.1:116914|568
DRDHPGQHGETTSLLKIQK
>ENST00000305031.5|SNV-3748-C-T|1
LGLEPGENFCMGGLGMIFSREVLRR
>ENST00000356443.9|INDEL-135977-A-AA|2
NSFVCYRPENPEHSR
>FUSION-ENST00000586698.1:22882-ENST00000512019.1:33244|280
MRFHYVARAGLK
>FUSION-ENST00000462282.5:10661-ENST00000642846.1:116914|622
MMVLLPLRSTL
>ENST00000416188.3|SNV-31068-G-A|2
QDAAPAHGQSIEIPSACISR
>ENST00000336292.11|SNV-34049-C-T|1
VELGVIGDSVHMEGLLGSSTSIR
>FUSION-ENST00000586698.1:22882-ENST00000512019.1:33244|552
AHGLDSLGRRNSGNK
>FUSION-ENST00000586698.1:22882-ENST00000512019.1:33244|243
GLRALAK
>ENST00000245503.10|SNV-24182-T-G|3
RKNAYEESLDQLETLK
>ENST00000481053.5|SNV-9347-G-A|4
MAAGGGGPGEHHRQR
>FUSION-ENST00000586698.1:22882-ENST00000512019.1:33244|387
SICSNLLPIFK
>ENST00000389176.3|INDEL-5653-G-GA|1
AGEPVGEASGADGGAPAGPAGAA
>FUSION-ENST00000462282.5:10661-ENST00000642846.1:116914|514
LNLGGGGCGEPTSCYCTPARATR
>ENST00000294312.4|SNV-4528-C-T|5
SEKHCLPVSLSSAK
>FUSION-ENST00000586698.1:22882-ENST00000512019.1:33244|96
VGCGGEFKR
>ENST00000435029.6|SNV-2059-C-T|2
VQLMCQMKEDAEK
>FUSION-ENST00000462282.5:10661-ENST00000642846.1:116914|43
ERRAAWASR
>ENST00000474294.6|SNV-9207-T-G|2
LCRDLDCGR
>ENST00000373344.10|SNV-101714-C-T|3
KCILCNLGRK
>ENST00000328078.3|SNV-1468-C-T|3
DSNYYLLLSVQESLER
>FUSION-ENST00000462282.5:10661-ENST00000642846.1:116914|396
WLNCMYVLYLNK
>FUSION-ENST00000586698.1:22882-ENST00000512019.1:33244|466
GGPQLFVHSSVDGHLNLST
>FUSION-ENST00000587728.5:1045-ENST00000588438.1:97|40
PKLWAQGESHQR
>ENST00000507545.1|SNV-3748-C-T|2
MGGLGMIFSREVLRR
>ENST00000647748.1|SNV-93438-A-T|5
ERVEAQEIK
>ENST00000558249.1|SNV-144007-C-T|1
WAPPWTAALPVRSRPLSPALLPRR
>ENST00000638025.2|SNV-60071-G-T|3
SRMVPLIHITFPVYGSPK
>FUSION-ENST00000586698.1:22882-ENST00000512019.1:33244|401
SSLAKHLFK
>ENST00000355774.6|MNV-3065-TATT-T|3
SNFQEACNNLDSYEMFNLQSK
>FUSION-ENST00000462282.5:10661-ENST00000642846.1:116914|139
QSWRALRGGR
>ENST00000416188.3|SNV-31068-G-A|1
QDAAPAHGQSIEIPSACISRLTGR
>ENST00000377223.6|INDEL-13006-A-AA|2
KMTWCRSL
>ENST00000537279.1|SNV-147654-C-T|2
TSFHGLTGLSAHLQGNLISLTR
>FUSION-ENST00000586698.1:22882-ENST00000512019.1:33244|160
SSCLELAGNLSPLNPALACGRPGK
>ENST00000441493.7|SNV-206711-G-A|4
AREKSMK
>FUSION-ENST00000586698.1:22882-ENST00000512019.1:33244|513
MLFCQGTSLLCSRTLQGSHLTQCK
>FUSION-ENST00000462282.5:10661-ENST00000642846.1:116914|494
MSRPPWPPKGLGLQA
>FUSION-ENST00000586698.1:22882-ENST00000512019.1:33244|530
QPEKVPGSEWP
>FUSION-ENST00000462282.5:10661-ENST00000642846.1:116914|594
MVPLYSSLGDRVR
>FUSION-ENST00000586698.1:22882-ENST00000512019.1:33244|345
VQCVLPCL
>ENST00000389176.3|MNV-5655-CA-C|5
LKLEGACGASWRAGGR
>FUSION-ENST00000567699.2:72278-ENST00000470019.5:65361|3
ESMGAASQSG
>FUSION-ENST00000586698.1:22882-ENST00000512019.1:33244|277
MSHHTQPDYFV
>FUSION-ENST00000586698.1:22882-ENST00000512019.1:33244|461
PVIPMLWEAK
>FUSION-ENST00000462282.5:10661-ENST00000642846.1:116914|446
MPLHSSLGDRMR
>ENST00000496532.5|SNV-160758-G-A|7
GHLACFSGGMITLGAEDAKEEKR
>FUSION-ENST00000461760.1:1725-ENST00000445964.6:129883|181
GFAMWPAR
>FUSION-ENST00000586698.1:22882-ENST00000512019.1:33244|30
FKKQCMFK
>FUSION-ENST00000462282.5:10661-ENST00000642846.1:116914|564
MPLCSSLGNR
>FUSION-ENST00000461760.1:1725-ENST00000445964.6:129883|118
DAEHRPRRR
>FUSION-ENST00000586698.1:22882-ENST00000512019.1:33244|193
WWCVLIVPATLEDRLRPGVQGCSEL
>FUSION-ENST00000586698.1:22882-ENST00000512019.1:33244|426
QSGACLWFPATWEAEVEGSLEPR
>ENST00000300098.3|SNV-944-T-C|3
RVVLFALYLAMFVVGLVENLLVIR
>ENST00000519774.5|SNV-25265-A-G|3
GLVLSLLAEEPLLGDSAAIEEVYR
>FUSION-ENST00000462282.5:10661-ENST00000642846.1:116914|398
WCTPLIPAVWEAK
>ENST00000388718.5|SNV-6024-G-A|2
QRSSQSENSDSEVHSK
>FUSION-ENST00000462282.5:10661-ENST00000642846.1:116914|209
TRGQEFETSLANR
>ENST00000523718.5|SNV-46986-G-A|1
QDRVRFCVVSEDQR
>FUSION-ENST00000586698.1:22882-ENST00000512019.1:33244|287
SGVRDQPGQHGETLSLLKIQK
>ENST00000342992.10|SNV-206222-T-C|2
YETVADGRVR
>FUSION-ENST00000462282.5:10661-ENST00000642846.1:116914|537
LLHSSPSNK
>FUSION-ENST00000462282.5:10661-ENST00000642846.1:116914|234
SLEKCPFK
>FUSION-ENST00000462282.5:10661-ENST00000642846.1:116914|148
RVSIHVQNLCPTLNAICIFSFIK
>FUSION-ENST00000461760.1:1725-ENST00000445964.6:129883|136
TRGPREPR
>FUSION-ENST00000462282.5:10661-ENST00000642846.1:116914|559
PLCSSLGNRMRLHLK
>ENST00000526631.1|SNV-6265-A-T|6
MHWFRTWKLLDLTK
>ENST00000465676.1|SNV-171582-G-A|2
MVPAGPAQWRDPGL
>FUSION-ENST00000550730.1:6692-ENST00000641576.1:818|16
RCGCRGSCQVGK
>ENST00000296736.4|SNV-5288-A-C|1
HLLKQILLKLNSSEDQEEVDIK
>FUSION-ENST00000587728.5:1045-ENST00000588438.1:97|48
LPRLVSNS
>FUSION-ENST00000586698.1:22882-ENST00000512019.1:33244|68
LTQVHRAR
>FUSION-ENST00000462282.5:10661-ENST00000642846.1:116914|124
SWGCKDVEEQR
>FUSION-ENST00000461760.1:1725-ENST00000445964.6:129883|130
SLPGLVVQR
>FUSION-ENST00000462282.5:10661-ENST00000642846.1:116914|31
MGGGHFCTGGWGGGAGR
>FUSION-ENST00000586698.1:22882-ENST00000512019.1:33244|267
TQTNKLSLFFL
>FUSION-ENST00000549143.5:232-ENST00000550403.5:136635|1
LLWNELGASRIPN
>ENST00000399583.4|SNV-48872-C-A|4
LCGAALGARGAAYPTQAALPR
>FUSION-ENST00000462282.5:10661-ENST00000642846.1:116914|367
RSKTLSQK
>FUSION-ENST00000461760.1:1725-ENST00000445964.6:129883|71
MTELGTERPWCPSQWTDAAGAS
>ENST00000272203.8|SNV-120026-G-C|2
EPPSYGR
>ENST00000258455.8|SNV-11186-T-G|1
ETYTEDLIKKQIEEFNIGK
>FUSION-ENST00000586698.1:22882-ENST00000512019.1:33244|272
MTCDPKLSNQREPR
>FUSION-ENST00000586698.1:22882-ENST00000512019.1:33244|161
KSSCLELAGNLSPLNPALACGRPGK
>FUSION-ENST00000462282.5:10661-ENST00000642846.1:116914|515
LNLGGGGCGEPTSCYCTPAR
>FUSION-ENST00000462282.5:10661-ENST00000642846.1:116914|237
LILLSHASLVICMSLEK
>FUSION-ENST00000586698.1:22882-ENST00000512019.1:33244|260
VPLQPQFPGSSDPPSLFFNFFL
>ENST00000258455.8|SNV-11186-T-G|2
ETYTEDLIKK
>FUSION-ENST00000586698.1:22882-ENST00000512019.1:33244|554
AHGLDSLGR
>ENST00000610318.4|SNV-306736-G-A|3
ECTAPAPKNGGKDCDGLILQSK
>FUSION-ENST00000586698.1:22882-ENST00000512019.1:33244|436
MGASLKARSSQPA
>ENST00000263398.10|SNV-51070-G-A|1
TNPEDIYPSNPTDDDVSSSSSSER
>ENST00000368653.7|INDEL-22386-A-AA|3
EMPQDTSQERSK
>ENST00000543601.5|SNV-106445-C-T|4
DGKYWLK
>FUSION-ENST00000586698.1:22882-ENST00000512019.1:33244|250
GMNYGSPTRGLRALAK
>FUSION-ENST00000461760.1:1725-ENST00000445964.6:129883|133
EPRGAHASPGPLSRSLPGLVVQR
>FUSION-ENST00000461760.1:1725-ENST00000445964.6:129883|88
GGGRAAGR
>ENST00000563635.5|SNV-255888-G-A|8
KLSPVMPNPGNAFNQFLPK
>ENST00000537279.1|SNV-147654-C-T|1
TSFHGLTGLSAHLQGNLISLTRTER
>FUSION-ENST00000462282.5:10661-ENST00000642846.1:116914|25
GAGVPTPGAGGWGR
>FUSION-ENST00000462282.5:10661-ENST00000642846.1:116914|495
SRPPWPPK
>FUSION-ENST00000261254.8:474-ENST00000535993.1:1875|1
RPPPPASR
>FUSION-ENST00000462282.5:10661-ENST00000642846.1:116914|36
IAGGGGPGR
>ENST00000306862.7|SNV-9166-T-A|1
HTSVYTWVKQCWSVAACPEEWK
>FUSION-ENST00000462282.5:10661-ENST00000642846.1:116914|194
QRMILNGRLIGK
>FUSION-ENST00000462282.5:10661-ENST00000642846.1:116914|574
MVAHAFNPSTFVGRGGWITTSKDR
>FUSION-ENST00000462282.5:10661-ENST00000642846.1:116914|266
RVEAGESLEPGRQR
>FUSION-ENST00000462282.5:10661-ENST00000642846.1:116914|287
YIPQFVYPFIYG
>ENST00000498314.5|SNV-49783-A-G|6
MAQDCPLRTPEDFVFPLLPSEELR
>ENST00000573081.1|SNV-1670-G-A|2
AAGLLSDLRR
>FUSION-ENST00000462282.5:10661-ENST00000642846.1:116914|477
LHEGRDISVCFVHCYR
>FUSION-ENST00000462282.5:10661-ENST00000642846.1:116914|217
MPVIPATRETEAGEWLGPGR
>FUSION-ENST00000586698.1:22882-ENST00000512019.1:33244|441
AEGGGSLELR
>FUSION-ENST00000549143.5:232-ENST00000550403.5:136635|3
LLGTKLLWNELGASRIPN
>FUSION-ENST00000586517.5:8000-ENST00000588438.1:97|7
GWWCLGTPTPR
>FUSION-ENST00000462282.5:10661-ENST00000642846.1:116914|371
MSGDHTTALQPGRR
>ENST00000530253.5|SNV-6265-A-T|3
LLEITVQQLMAHLDAIR
>FUSION-ENST00000462282.5:10661-ENST00000642846.1:116914|376
VRPCPLKTTK
>ENST00000354891.7|SNV-159778-G-A|4
ATGTNRGFQGCVQSLTVNGRR
>ENST00000399151.3|SNV-89406-G-A|3
RYRLATAHHGR
>ENST00000486098.1|SNV-14633-G-A|2
MLIAQEGLLCSEWVAGTGVWGRQR
>ENST00000403283.5|SNV-8295-G-C|4
MAAHVGSRCASSSSAGSSNTGTR
>FUSION-ENST00000462282.5:10661-ENST00000642846.1:116914|100
RGEAAAGREGPAGPVPGR
>ENST00000280346.11|SNV-25854-G-C|1
ISLNDFIIKASALACLK
>ENST00000272203.8|SNV-120026-G-C|4
EWKEPPSYGR
>FUSION-ENST00000462282.5:10661-ENST00000642846.1:116914|207
TRGQEFETSLANRVKPCLY
>FUSION-ENST00000462282.5:10661-ENST00000642846.1:116914|245
MVELDSSKK
>ENST00000648804.1|SNV-459598-G-A|1
DVSCHHQYGSCNCVPPVSLCYIC
>FUSION-ENST00000461760.1:1725-ENST00000445964.6:129883|189
GCAGSFSKAWCALACARDPGR
>ENST00000466334.1|SNV-68776-G-A|1
TREQIWPN
>ENST00000466154.5|SNV-13627-G-T|5
SETERTHQQEGATEEAEGGR
>ENST00000467668.1|SNV-364736-A-G|3
TTCLKKQR
>ENST00000395089.5|SNV-88747-T-C|1
DLFLKPETNIKGKLAYWK
>FUSION-ENST00000462282.5:10661-ENST00000642846.1:116914|402
RWCTPLIPAVWEAKVGGSPEVR
>FUSION-ENST00000586698.1:22882-ENST00000512019.1:33244|524
FTPFSCLSLPSSWGYR
>ENST00000530116.1|INDEL-252839-G-GTGA|5
DEEEAFLDWSDDDDDD
>FUSION-ENST00000586698.1:22882-ENST00000512019.1:33244|275
MDSFYPF
>FUSION-ENST00000462282.5:10661-ENST00000642846.1:116914|129
RRSWGCK
>FUSION-ENST00000462282.5:10661-ENST00000642846.1:116914|305
KETTLKR
>FUSION-ENST00000586517.5:8000-ENST00000588438.1:97|3
DPQAFYWSQSGICSLRGETEARGK
>ENST00000556982.1|MNV-14700-CTGTGGC-C|9
EKPPLCLGQRPR
>ENST00000526770.5|SNV-6608-G-A|4
MQGLIRHFRPELEER
>FUSION-ENST00000586698.1:22882-ENST00000512019.1:33244|25
KHCIWLGVMAHAYNPSTLGG
>FUSION-ENST00000462282.5:10661-ENST00000642846.1:116914|604
MYCLFHLFWTAMETKIYPVL
>FUSION-ENST00000586698.1:22882-ENST00000512019.1:33244|20
PGGGGDALTMFVFFLNFI
>FUSION-ENST00000393651.8:10661-ENST00000642846.1:116914|2
KQQVLSFCFSCMWESPAFTLAR
>ENST00000380390.5|SNV-284771-C-T|2
KESPLLIQETQTQLLQQFHR
>ENST00000340781.8|SNV-10451-T-C|1
AVVFGLLPVLSWLPKYKTK
>FUSION-ENST00000462282.5:10661-ENST00000642846.1:116914|578
MVAHAFNPSTFVGR
>ENST00000263918.9|SNV-72532-G-A|6
KKALPDNGEDR
>ENST00000313324.9|SNV-18244-C-G|1
ATEGHRGQCPKGEPR
>FUSION-ENST00000462282.5:10661-ENST00000642846.1:116914|218
WWCMPVIPATRETEAGEWLGPGRLR
>FUSION-ENST00000462282.5:10661-ENST00000642846.1:116914|15
FRRVGMSSR
>FUSION-ENST00000462282.5:10661-ENST00000642846.1:116914|203
ACMLQMITLY
>FUSION-ENST00000586698.1:22882-ENST00000512019.1:33244|504
QSLILSPR
>FUSION-ENST00000586698.1:22882-ENST00000512019.1:33244|491
LPRLVTNSWSQAIFLPQLPK
>ENST00000395089.5|SNV-88747-T-C|6
GYEDKLLKDLFLKPETNIK
>FUSION-ENST00000462282.5:10661-ENST00000642846.1:116914|317
FIHIVACVSTKFFLWPKK
>ENST00000367278.7|SNV-106966-A-T|3
TLGRLQELGFHNNIIKAIPEK
>FUSION-ENST00000462282.5:10661-ENST00000642846.1:116914|587
KITLKYHSRPGVVAHACNPSTLGG
>ENST00000528848.3|SNV-325-T-C|1
AVVKILKPVKK
>FUSION-ENST00000462282.5:10661-ENST00000642846.1:116914|230
CPFKSFAHFSYRLLK
>ENST00000372628.5|INDEL-2076-G-GA|11
KKTENGWFSLDAK
>FUSION-ENST00000462282.5:10661-ENST00000642846.1:116914|295
ILQPQPPK
>FUSION-ENST00000586698.1:22882-ENST00000512019.1:33244|464
LLCLSTVCCFLLLTSVSLHGR
>FUSION-ENST00000461760.1:1725-ENST00000445964.6:129883|106
RAPAPSRAACR
>ENST00000505014.5|MNV-11354-CC-C|1
LSPDDIEQWFTEDQVQMKLPECQR
>FUSION-ENST00000586698.1:22882-ENST00000512019.1:33244|158
SDVFSVPTR
>FUSION-ENST00000586698.1:22882-ENST00000512019.1:33244|273
TCDPKLSNQR
>FUSION-ENST00000586698.1:22882-ENST00000512019.1:33244|167
SSRCPPGFHLR
>ENST00000506673.5|SNV-20454-T-G|5
SEREKGFSAELASLNTGK
>ENST00000530253.5|SNV-6265-A-T|7
MHWFRTWKLLEITVQQLMAHLDAIR
>ENST00000372628.5|INDEL-2076-G-GA|2
CTGSIRPKGTTGCQGSEGWR
>FUSION-ENST00000462282.5:10661-ENST00000642846.1:116914|534
MLLHSSPSNKSETVSQKNK
>FUSION-ENST00000462282.5:10661-ENST00000642846.1:116914|126
MRELIVRMR
>FUSION-ENST00000586698.1:22882-ENST00000512019.1:33244|383
LGFFFLLIVEFRIYSYIKSFYFK
>FUSION-ENST00000586698.1:22882-ENST00000512019.1:33244|472
MSHHAWPR
>ENST00000552572.1|SNV-67404-C-T|7
RLSQMTVICPLLRT
>ENST00000591945.1|SNV-1344-C-T|2
TWADISSPPYTEQRLLPKKPHIPA
>FUSION-ENST00000462282.5:10661-ENST00000642846.1:116914|424
NYYYWIFILFDYRTDL
>FUSION-ENST00000586698.1:22882-ENST00000512019.1:33244|289
AHHLRSGVRDQPGQHGETLSLLK
>ENST00000382751.4|INDEL-71075-A-AA|6
VPGFYQFFYSSDFEQKNR
>ENST00000372628.5|INDEL-2076-G-GA|5
RCTGSIRPK
>ENST00000498314.5|SNV-49783-A-G|10
TVHSVHQRTLCFHCFPVK
>ENST00000476151.5|SNV-80-G-C|2
MNAPPAFESFLLFQGEKITINKDTK
>FUSION-ENST00000586698.1:22882-ENST00000512019.1:33244|446
PVIPTLWK
>FUSION-ENST00000586698.1:22882-ENST00000512019.1:33244|551
RNSGNKTK
>ENST00000571217.5|SNV-6758-C-T|2
GKSTVIIAIK
>FUSION-ENST00000462282.5:10661-ENST00000642846.1:116914|141
QSWRALR
>FUSION-ENST00000587728.5:1045-ENST00000588438.1:97|43
SASWDAGSANSGMPK
>ENST00000495863.1|SNV-146053-C-G|4
MLQGHLKTR
>ENST00000312358.12|SNV-57897-G-C|4
RAEAPTR
>FUSION-ENST00000586698.1:22882-ENST00000512019.1:33244|252
GMNYGSPTRGLR
>FUSION-ENST00000462282.5:10661-ENST00000642846.1:116914|426
YLPTVKNYYYWIFILFDYRTDL
>FUSION-ENST00000462282.5:10661-ENST00000642846.1:116914|8
KGEWPAARPLPATRPAR
>FUSION-ENST00000586698.1:22882-ENST00000512019.1:33244|259
MLPGLVSNSWAQASLLPWPPK
>FUSION-ENST00000462282.5:10661-ENST00000642846.1:116914|543
PVIPATWNAEAGESLEPGRR
>FUSION-ENST00000586698.1:22882-ENST00000512019.1:33244|90
FICFVSIFFLFFEMESCSVAQAGVQ
>FUSION-ENST00000462282.5:10661-ENST00000642846.1:116914|205
GQEFETSLANRVKPCLY
>FUSION-ENST00000586698.1:22882-ENST00000512019.1:33244|237
MESPSVRLPVESRLESSGII
>ENST00000526770.5|SNV-6608-G-A|3
QGLIRHFRPELEER
>ENST00000561140.1|SNV-80840-G-A|4
IEIERSLYSNHELRALDENQR
>ENST00000435029.6|SNV-2059-C-T|1
VQLMCQMKEDAEKFR
>ENST00000552572.1|SNV-67404-C-T|6
LSQMTVICPLLR
>FUSION-ENST00000462282.5:10661-ENST00000642846.1:116914|160
MCKTFVLP
>FUSION-ENST00000462282.5:10661-ENST00000642846.1:116914|428
YLPTVKNYYYWIFILFDYR
>FUSION-ENST00000586698.1:22882-ENST00000512019.1:33244|376
SSLYILDTHSFRKMI
>ENST00000466154.5|SNV-13627-G-T|8
MFSFSDHSRCLKR
>FUSION-ENST00000462282.5:10661-ENST00000642846.1:116914|240
MLILLSHASLVICMSLEK
>FUSION-ENST00000586698.1:22882-ENST00000512019.1:33244|155
ISSPRAAFIPCSLCLAHR
>FUSION-ENST00000586698.1:22882-ENST00000512019.1:33244|482
MLARLVMN
>FUSION-ENST00000462282.5:10661-ENST00000642846.1:116914|202
MLQMITLY
>FUSION-ENST00000586698.1:22882-ENST00000512019.1:33244|127
MVPCVSQGDGQGVRRGLCK
>FUSION-ENST00000586698.1:22882-ENST00000512019.1:33244|123
RGLCKQSRPR
>ENST00000446342.5|INDEL-4503-C-CG|4
VWRQPHQPLLGDQR
>FUSION-ENST00000550730.1:6692-ENST00000641576.1:818|7
VAGGTAALGPRSGSER
>FUSION-ENST00000550730.1:6692-ENST00000641576.1:818|52
PFSLPCVKQDHCLHEMR
>ENST00000666943.1|SNV-75335-A-G|1
LGLGQLSAVITQVNGVHANR
>ENST00000184956.11|SNV-11405-C-G|2
DGVSSCFSSSSWK
>FUSION-ENST00000586698.1:22882-ENST00000512019.1:33244|303
NLSSPQPLPPGFKPFSCLSLPK
>FUSION-ENST00000462282.5:10661-ENST00000642846.1:116914|444
MPLHSSLGDRMRLR
>FUSION-ENST00000462282.5:10661-ENST00000642846.1:116914|215
MPVIPATRETEAGEWLGPGRLR
>ENST00000268719.9|SNV-19473-G-T|3
HWGKFLSFYQYAK
>FUSION-ENST00000462282.5:10661-ENST00000642846.1:116914|352
MDANPLRYCQGR
>ENST00000394488.2|SNV-20472-A-G|5
RLQKLTVATSNTYHVN
>ENST00000391858.8|SNV-1291-A-C|2
MDDALMLALRLQEEWNLQEAER
>FUSION-ENST00000586517.5:8000-ENST00000588438.1:97|25
GGRVFLGKYFGAPLGGAR
>ENST00000624543.1|MNV-1747-CT-C|8
LFCRKPHSLASLFRK
>ENST00000466154.5|SNV-13627-G-T|1
THQQEGATEEAEGGRGTVR
>FUSION-ENST00000462282.5:10661-ENST00000642846.1:116914|223
YLYLGEIINCNITSNGTN
>ENST00000624543.1|MNV-1747-CT-C|20
ELSEAFILCGETPLSAAGLRLGR
>ENST00000308543.3|SNV-106966-A-T|1
HAPPCPGGSITTSSRPSQK
>ENST00000258455.8|SNV-11186-T-G|3
ETYTEDLIK
>ENST00000231130.3|SNV-1360-C-G|1
ASVENFYTLVSEGALDRETR
>ENST00000366919.6|MNV-57963-GA-G|2
ELESSTDESEEEQISDPRVPESDSP
>FUSION-ENST00000586698.1:22882-ENST00000512019.1:33244|1
FQVLTGLLF
>FUSION-ENST00000462282.5:10661-ENST00000642846.1:116914|281
MNTHVQR
>ENST00000528848.3|SNV-325-T-C|5
GKYSEVFEAINITNNEKAVVK
>FUSION-ENST00000567699.2:72278-ENST00000470019.5:65361|4
MESMGAASQSG
>FUSION-ENST00000587728.5:1045-ENST00000588438.1:97|24
RDSPVPLTLSPAAPAGSSNHGRPR
>FUSION-ENST00000462282.5:10661-ENST00000642846.1:116914|306
MKETTLKR
>ENST00000371372.6|SNV-234640-G-T|4
LAPAGTKQHQCYAELRK
>FUSION-ENST00000586698.1:22882-ENST00000512019.1:33244|439
MAKPSLY
>ENST00000543601.5|SNV-106445-C-T|3
DGKYWLKNTLAVANMK
>ENST00000372628.5|INDEL-2076-G-GA|1
GTTGCQGSEGWR
>FUSION-ENST00000586698.1:22882-ENST00000512019.1:33244|518
DPPGLPPHSVQKPNSFLWPTGPCR
>FUSION-ENST00000462282.5:10661-ENST00000642846.1:116914|362
MPVVPATWEAEGGELFEPGRRR
>FUSION-ENST00000462282.5:10661-ENST00000642846.1:116914|410
AELHVCVISQ
>ENST00000611903.4|SNV-160758-G-A|3
MGHLACFSGGMITLGAEDAK
>ENST00000472842.1|SNV-110087-C-T|3
LDWVALLTLVICHGR
>FUSION-ENST00000462282.5:10661-ENST00000642846.1:116914|41
RAAWASRR
>FUSION-ENST00000462282.5:10661-ENST00000642846.1:116914|454
LVLNSWAQAILLLWTFKVLELQV
>FUSION-ENST00000462282.5:10661-ENST00000642846.1:116914|640
LRYFYKCFM
>FUSION-ENST00000586698.1:22882-ENST00000512019.1:33244|416
NRPCLKK
>ENST00000472842.1|SNV-110087-C-T|2
MLDWVALLTLVICHGRCK
>ENST00000514462.1|SNV-9189-G-C|5
CIHMGQALLVCGCLSR
>FUSION-ENST00000586698.1:22882-ENST00000512019.1:33244|384
LGFFFLLIVEFRIYSYIK
>FUSION-ENST00000462282.5:10661-ENST00000642846.1:116914|136
GGRENDFSKVTPLIADPGFPAFGR
>ENST00000515673.7|SNV-263524-G-A|5
NQRRLGDATK
>ENST00000558386.5|SNV-40537-G-A|4
MSSGNLKTK
>ENST00000429670.3|SNV-18167-C-G|1
KSYISSQTNGETGQLVHR
>ENST00000389484.8|SNV-1645627-C-A|6
RIIEVSKLNGLYPTILVR
>FUSION-ENST00000586698.1:22882-ENST00000512019.1:33244|228
RILGPESPSQDLNKAIYIR
>ENST00000494287.1|INDEL-4503-C-CG|1
QPHQPLLGDQRHTL
>FUSION-ENST00000586698.1:22882-ENST00000512019.1:33244|510
GFARQLTLTCSTTSSSR
>FUSION-ENST00000462282.5:10661-ENST00000642846.1:116914|85
LQPSSSR
>ENST00000261304.7|SNV-9207-T-G|2
GFDWPYVNLQLTADYVVTWIVGAK
>ENST00000399151.3|SNV-89406-G-A|1
LATAHHGR
>FUSION-ENST00000586698.1:22882-ENST00000512019.1:33244|74
MNAWTTSSSWEMAAGKSGLWRR
>ENST00000530253.5|SNV-6265-A-T|2
LLEITVQQLMAHLDAIRK
>ENST00000392842.5|SNV-104016-A-C|3
ESSPYYDVMYSK
>ENST00000266736.7|INDEL-23116-T-TCA|3
WKLANREISLSSIHPDGSI
>ENST00000593019.1|SNV-11463-C-T|3
RCSTSRLWSTK
>FUSION-ENST00000586698.1:22882-ENST00000512019.1:33244|145
MKAKGAGR
>ENST00000635293.1|MNV-11354-CC-C|7
DDLMLSPDDIEQWFTEDQVQMK
>FUSION-ENST00000586698.1:22882-ENST00000512019.1:33244|112
MSVRLVSNC
>ENST00000255688.8|SNV-8014-A-G|3
MKYGIVSRNCEHFVTQLR
>FUSION-ENST00000550730.1:6692-ENST00000641576.1:818|12
GSCQVGKVAR
>ENST00000466334.1|SNV-68776-G-A|2
MTREQIWPN
>ENST00000404276.6|SNV-17378-T-C|1
NSYIAYIEDHSGNGTFVNTELAGK
>ENST00000399881.8|SNV-125112-C-T|3
NFVMPLRASNYIRK
>ENST00000389176.3|MNV-5655-CA-C|7
ASESSRLKLEGACGASWR
>ENST00000302917.1|SNV-506-G-A|6
EACTWGSLALGVRFAHRQGQLQNHR
>FUSION-ENST00000462282.5:10661-ENST00000642846.1:116914|356
KEYHLSLGIVVHTCNPST
>ENST00000531332.1|SNV-236839-G-A|4
MSHAADEALNAMTSNGSHRLIEGVH
>FUSION-ENST00000586698.1:22882-ENST00000512019.1:33244|465
MLLCLSTVCCFLLLTSVSLHGR
>FUSION-ENST00000461760.1:1725-ENST00000445964.6:129883|104
CFAGWEARGPR
>FUSION-ENST00000586698.1:22882-ENST00000512019.1:33244|152
AAFIPCSLCLAHRSPGPI
>ENST00000395089.5|SNV-88747-T-C|3
DLFLKPETNIK
>ENST00000463554.5|SNV-73981-T-G|3
MQDLFERHPFEGCCGHPW
>FUSION-ENST00000462282.5:10661-ENST00000642846.1:116914|336
MLCHHHLYLAPKHLHHTKIK
>FUSION-ENST00000462282.5:10661-ENST00000642846.1:116914|235
MSLEKCPFK
>ENST00000380390.5|SNV-284771-C-T|1
ESPLLIQETQTQLLQQFHR
>FUSION-ENST00000462282.5:10661-ENST00000642846.1:116914|526
MPVIPAL
>ENST00000563635.5|SNV-255888-G-A|9
DDLYVRKLSPVMPNPGNAFNQFLPK
>ENST00000342992.10|SNV-206222-T-C|5
KYETVADGR
>FUSION-ENST00000462282.5:10661-ENST00000642846.1:116914|18
VEAAAQLVSAPASPSRSPPPRFR
>FUSION-ENST00000462282.5:10661-ENST00000642846.1:116914|47
GGEGGSRGSGAR
>ENST00000255688.8|SNV-8014-A-G|5
EMVGQKMKYGIVSR
>FUSION-ENST00000462282.5:10661-ENST00000642846.1:116914|394
WLNCMYVLYLNKAFLKIIK
>ENST00000389484.8|SNV-1645627-C-A|5
IIEVSKLNGLYPTILVR
>FUSION-ENST00000462282.5:10661-ENST00000642846.1:116914|242
VELDSSKKSML
>ENST00000268719.9|SNV-19473-G-T|2
FLSFYQYAK
>FUSION-ENST00000586698.1:22882-ENST00000512019.1:33244|390
MSFEEQK
>ENST00000467668.1|SNV-364736-A-G|2
KQRSTFGPRP
>ENST00000280346.11|SNV-25854-G-C|2
ISLNDFIIK
>FUSION-ENST00000586698.1:22882-ENST00000512019.1:33244|85
LREAMRLTQVHR
>FUSION-ENST00000462282.5:10661-ENST00000642846.1:116914|603
YCLFHLFWTAMETKIYPVL
>FUSION-ENST00000462282.5:10661-ENST00000642846.1:116914|220
MWWCMPVIPATRETEAGEWLGPGR
>FUSION-ENST00000587728.5:1045-ENST00000588438.1:97|39
LWAQGESHQR
>ENST00000472842.1|SNV-110087-C-T|1
LDWVALLTLVICHGRCK
>FUSION-ENST00000586698.1:22882-ENST00000512019.1:33244|9
VSPFCLFVCLRHGFALSLRLECSGR
>FUSION-ENST00000586698.1:22882-ENST00000512019.1:33244|125
MVRGKVLGEWWGG
>FUSION-ENST00000587728.5:1045-ENST00000588438.1:97|25
VLASGQPAQLPSLWRR
>FUSION-ENST00000462282.5:10661-ENST00000642846.1:116914|123
SWGCKDVEEQRER
>FUSION-ENST00000462282.5:10661-ENST00000642846.1:116914|176
MWEIIFILSRYVLK
>FUSION-ENST00000550730.1:6692-ENST00000641576.1:818|29
GWRALGPCGGGRVGR
>FUSION-ENST00000586698.1:22882-ENST00000512019.1:33244|531
NQKHMDWIP
>ENST00000389176.3|INDEL-5653-G-GA|MNV-5655-CA-C|1
LEERLRGELESR
>ENST00000435029.6|SNV-2059-C-T|4
NQRVQLMCQMKEDAEK
>ENST00000389176.3|MNV-5655-CA-C|INDEL-5653-G-GA|1
LRGELESRWEK
>ENST00000504661.1|SNV-20454-T-G|2
FSAELASLNTGK
>FUSION-ENST00000586698.1:22882-ENST00000512019.1:33244|452
MPLHSTPAWATRAKLR
>FUSION-ENST00000461760.1:1725-ENST00000445964.6:129883|182
GLSTNRGFAMWPARAYLR
>ENST00000522009.1|SNV-43988-A-T|4
MWQELQYQAWILTSLGLACRNK
>FUSION-ENST00000586698.1:22882-ENST00000512019.1:33244|102
WQPGKVGCGGEFKR
>FUSION-ENST00000586698.1:22882-ENST00000512019.1:33244|302
SWDYKWASPRPANFCIFSR
>ENST00000624543.1|INDEL-1750-C-CT|1
SPSCPWSPSELESPAVPKP
>FUSION-ENST00000586698.1:22882-ENST00000512019.1:33244|274
MTCDPKLSNQR
>FUSION-ENST00000587728.5:1045-ENST00000588438.1:97|29
AGCTSFLLSAR
>FUSION-ENST00000586698.1:22882-ENST00000512019.1:33244|399
SSLAKHLFKSFAHF
>FUSION-ENST00000586698.1:22882-ENST00000512019.1:33244|349
SHHAQLGLSFK
>FUSION-ENST00000586698.1:22882-ENST00000512019.1:33244|557
TKESKAHGLDSLGR
>FUSION-ENST00000462282.5:10661-ENST00000642846.1:116914|561
PLCSSLGNRMR
>ENST00000358371.9|SNV-60071-G-T|2
AKPEMSRMVPLIHITFPVYGSPK
>FUSION-ENST00000462282.5:10661-ENST00000642846.1:116914|465
GFNVRLSERLWPQIGWAR
>FUSION-ENST00000586698.1:22882-ENST00000512019.1:33244|83
EAMRLTQVHRAR
>FUSION-ENST00000462282.5:10661-ENST00000642846.1:116914|544
MPVIPATWNAEAGESLEPGRR
>FUSION-ENST00000461760.1:1725-ENST00000445964.6:129883|120
DAEHRPR
>FUSION-ENST00000462282.5:10661-ENST00000642846.1:116914|289
IFQCMYIPQFVYPFIYG
>ENST00000412982.5|SNV-873-G-C|1
AEAPTRHKMSK
>FUSION-ENST00000462282.5:10661-ENST00000642846.1:116914|575
VAHAFNPSTFVGRGGWITTSK
>ENST00000379645.8|SNV-19363-A-G|2
GCVRIVEAILNHPGFAASK
>FUSION-ENST00000586698.1:22882-ENST00000512019.1:33244|111
SVRLVSNC
>ENST00000375119.8|SNV-6265-T-G|3
QPSICSDSR
>FUSION-ENST00000586698.1:22882-ENST00000512019.1:33244|495
ICTPWPPKVLGLQV
>FUSION-ENST00000462282.5:10661-ENST00000642846.1:116914|601
ETKIYPVL
>ENST00000262197.7|SNV-11463-C-T|1
CSTSRLWSTKGGK
>ENST00000404537.6|SNV-15191-G-A|1
LVSELTPLTVHEDDDATFR
>ENST00000496607.5|SNV-25409-A-C|2
ALVLSELSQGLAVELMER
>FUSION-ENST00000462282.5:10661-ENST00000642846.1:116914|55
AHGAAGGATGRGAEGR
>FUSION-ENST00000462282.5:10661-ENST00000642846.1:116914|127
MRELIVR
>FUSION-ENST00000462282.5:10661-ENST00000642846.1:116914|408
LKNTEFYILK
>ENST00000427635.6|SNV-2283-G-A|1
GNASFGQLGLSGIDEEIVLEPRK
>ENST00000372629.4|MNV-10714-GAGAGGGAAAACCAGAGAT-G|1
EGKPESEGEPGSETRAAGK
>ENST00000392842.5|SNV-104016-A-C|1
ESSPYYDVMYSKKGAAWVSETGK
>ENST00000403283.5|SNV-8295-G-C|1
CASSSSAGSSNTGTRSSATPGAR
>FUSION-ENST00000462282.5:10661-ENST00000642846.1:116914|382
IIKRPNVVAHVHR
>ENST00000522009.1|SNV-43988-A-T|SNV-43990-A-G|2
MWQELQYQAWILASLGLACRNKW
>FUSION-ENST00000550730.1:6692-ENST00000641576.1:818|2
MLAPLGPRG
>ENST00000614999.4|SNV-101723-C-G|1
WDEVKKEDQEATGPR
>FUSION-ENST00000586698.1:22882-ENST00000512019.1:33244|421
MMAPLHSSLCDRNRPCLKK
>ENST00000372628.5|INDEL-2076-G-GA|10
KTENGWFSLDAK
>ENST00000308543.3|SNV-106966-A-T|4
PRGFHNNIIKAIPEK
>FUSION-ENST00000462282.5:10661-ENST00000642846.1:116914|652
MLRYSSKYFMGINSLNPHNK
>FUSION-ENST00000550730.1:6692-ENST00000641576.1:818|26
ALGPCGGGRVGRLSPGR
>ENST00000611903.4|SNV-160758-G-A|2
MGHLACFSGGMITLGAEDAKEEK
>ENST00000511906.5|INDEL-321821-C-CT|1
QFNKPLFFSLGSSHHVPND
>FUSION-ENST00000462282.5:10661-ENST00000642846.1:116914|405
MRWCTPLIPAVWEAK
>FUSION-ENST00000586698.1:22882-ENST00000512019.1:33244|470
MSHHAWPRATFL
>ENST00000357654.9|SNV-76940-A-G|5
LETVKVSSNAEDPK
>ENST00000342992.10|SNV-206222-T-C|3
YETVADGR
>FUSION-ENST00000462282.5:10661-ENST00000642846.1:116914|415
MVVCTCSPSYFGG
>ENST00000522917.5|SNV-158676-A-G|2
TFRLHWSNMLEK
>FUSION-ENST00000652176.1:187312-ENST00000544698.1:91465|1
QNQFCTNG
>FUSION-ENST00000462282.5:10661-ENST00000642846.1:116914|28
GGGHFCTGGWGGGAGRWAR
>ENST00000285679.10|SNV-94121-C-G|1
QVLYLDRYMHRNR
>ENST00000506673.5|SNV-20454-T-G|3
EKGFSAELASLNTGKYS
>FUSION-ENST00000461760.1:1725-ENST00000445964.6:129883|84
GACGDWGGGR
>FUSION-ENST00000462282.5:10661-ENST00000642846.1:116914|111
GGARPAEAPAKDGRMEQR
>ENST00000256474.3|SNV-92-T-C|1
PRRAENR
>FUSION-ENST00000462282.5:10661-ENST00000642846.1:116914|135
ENDFSKVTPLIADPGFPAFGR
>ENST00000378714.7|SNV-21416-C-T|2
LNDLCDLTQCVSLFLFGEVHK
>FUSION-ENST00000586698.1:22882-ENST00000512019.1:33244|283
LAGCGGACL
>FUSION-ENST00000462282.5:10661-ENST00000642846.1:116914|164
NSSDSAK
>ENST00000567887.5|SNV-206116-A-G|3
AEPLTKAAHSSSTSWFRKPMTR
>FUSION-ENST00000586698.1:22882-ENST00000512019.1:33244|425
MMAPLHSSLCDR
>FUSION-ENST00000462282.5:10661-ENST00000642846.1:116914|374
MVKPSLY
>FUSION-ENST00000462282.5:10661-ENST00000642846.1:116914|185
DITGIFCKIEYIWPVCYR
>ENST00000367607.8|INDEL-98368-G-GA|2
NYTVYCQGTEHAILRR
>FUSION-ENST00000462282.5:10661-ENST00000642846.1:116914|616
PVIPAPR
>ENST00000375119.8|SNV-6265-T-G|1
QPSICSDSRACLRIR
>ENST00000285679.10|SNV-94121-C-G|2
QVLYLDRYMHR
>FUSION-ENST00000462282.5:10661-ENST00000642846.1:116914|175
WEIIFILSRYVLK
>FUSION-ENST00000586698.1:22882-ENST00000512019.1:33244|462
MPVIPMLWEAK
>FUSION-ENST00000462282.5:10661-ENST00000642846.1:116914|211
ETEAGEWLGPGRLRLQ
>FUSION-ENST00000586698.1:22882-ENST00000512019.1:33244|153
AAFIPCSLCLAHR
>FUSION-ENST00000586698.1:22882-ENST00000512019.1:33244|247
MNYGSPTRGLR
>FUSION-ENST00000586698.1:22882-ENST00000512019.1:33244|560
PHEFRTK
>FUSION-ENST00000462282.5:10661-ENST00000642846.1:116914|566
DHPGQHGETTSLLKIQK
>FUSION-ENST00000586698.1:22882-ENST00000512019.1:33244|433
MPVIPATL
>FUSION-ENST00000586698.1:22882-ENST00000512019.1:33244|306
MRCSLCLEHLSPR
>FUSION-ENST00000462282.5:10661-ENST00000642846.1:116914|496
MSRPPWPPK
>ENST00000301067.11|SNV-33482-C-T|1
CCCYRCSIGENNGRPEFVIK
>FUSION-ENST00000462282.5:10661-ENST00000642846.1:116914|142
MQSWRALR
>ENST00000394249.8|MNV-14700-CTGTGGC-C|1
EATIMSGSKAKVR
>ENST00000355086.8|SNV-252583-A-G|1
GENPLADDQSNHDIDSVAGVLK
>ENST00000357654.9|SNV-76940-A-G|6
EEKLETVKVSSNAEDPK
>FUSION-ENST00000586698.1:22882-ENST00000512019.1:33244|75
NAWTTSSSWEMAAGKSGLWR
>ENST00000497865.5|SNV-68776-G-A|4
TREQIWPNRLEQLLISNAQLYSR
>ENST00000526594.1|SNV-75577-C-T|1
HSPHQSTSAAEYDELGFRSFS
>ENST00000495595.1|SNV-72532-G-A|3
HCLTTVK
>FUSION-ENST00000586698.1:22882-ENST00000512019.1:33244|333
VKRQQNQPQGDIK
>FUSION-ENST00000547423.5:15900-ENST00000550403.5:136635|1
VAHSGFG
>FUSION-ENST00000586698.1:22882-ENST00000512019.1:33244|396
LLRIFSYAYLPSK
>FUSION-ENST00000462282.5:10661-ENST00000642846.1:116914|595
VPLYSSLGDR
>ENST00000350110.2|SNV-135334-C-T|4
AKLQFVYIEDFETKTR
>ENST00000648381.1|SNV-93517-T-C|7
MVSVEESEHSISIKIAK
>ENST00000300098.3|SNV-944-T-C|1
VNWRGSGR
>FUSION-ENST00000461760.1:1725-ENST00000445964.6:129883|149
EGEAGRARR
>ENST00000472842.1|SNV-110087-C-T|4
MLDWVALLTLVICHGR
>ENST00000405271.5|SNV-28716-C-T|2
SEGALQNNDGLYDPDCDESGLFK
>FUSION-ENST00000550730.1:6692-ENST00000641576.1:818|9
VARVAGGTAALGPRSGSER
>ENST00000371372.6|SNV-234640-G-T|6
TALEIKLAPAGTKQHQCYAELR
>ENST00000481053.5|SNV-9347-G-A|5
AAGGGGPGEHHR
>FUSION-ENST00000587728.5:1045-ENST00000588438.1:97|1
GMNDVCGLQINSPQRA
>ENST00000624543.1|MNV-1747-CT-C|14
GQAPTFSR
>FUSION-ENST00000586698.1:22882-ENST00000512019.1:33244|322
MSHCAWPLSLFCLPNILAQR
>FUSION-ENST00000586698.1:22882-ENST00000512019.1:33244|407
IAPLHSSLGDRVRLHLK
>FUSION-ENST00000586698.1:22882-ENST00000512019.1:33244|332
MAPTSPSK
>ENST00000647748.1|SNV-93438-A-T|2
VEAQEIKLK
>ENST00000624543.1|MNV-1747-CT-C|10
KLFCRKPHSLASLFR
>FUSION-ENST00000586698.1:22882-ENST00000512019.1:33244|494
MLGPSLLFVCF
>ENST00000624543.1|MNV-1747-CT-C|1
VQPLLDTQPVPLLPMVSIR
>FUSION-ENST00000586698.1:22882-ENST00000512019.1:33244|212
PPCPANFCIFSR
>ENST00000382751.4|INDEL-71075-A-AA|1
AEVGVWRSAAGDP
>FUSION-ENST00000462282.5:10661-ENST00000642846.1:116914|137
GGRENDFSK
>ENST00000466154.5|SNV-13627-G-T|6
MSETERTHQQEGATEEAEGGR
>FUSION-ENST00000586698.1:22882-ENST00000512019.1:33244|176
METILANTVKPRLY
>FUSION-ENST00000586698.1:22882-ENST00000512019.1:33244|529
VPGSEWP
>FUSION-ENST00000462282.5:10661-ENST00000642846.1:116914|84
LQPSSSRRPR
>FUSION-ENST00000462282.5:10661-ENST00000642846.1:116914|460
LWPQIGWAR
>ENST00000502921.5|SNV-157146-C-A|2
MILTPPHPPTTQLQPMPMK
>FUSION-ENST00000462282.5:10661-ENST00000642846.1:116914|226
LLKYRGK
>FUSION-ENST00000461760.1:1725-ENST00000445964.6:129883|150
EGEAGRAR
>FUSION-ENST00000462282.5:10661-ENST00000642846.1:116914|503
MGFHLVGQDGRSR
>ENST00000468662.5|SNV-106445-C-T|6
MNDVLLYTYPQKDGKYWLK
>FUSION-ENST00000461760.1:1725-ENST00000445964.6:129883|132
GAHASPGPLSR
>FUSION-ENST00000462282.5:10661-ENST00000642846.1:116914|350
MDANPLRYCQGRDIHTVSK
>FUSION-ENST00000461760.1:1725-ENST00000445964.6:129883|122
EPCAGRDAEHRPR
>FUSION-ENST00000462282.5:10661-ENST00000642846.1:116914|403
MRWCTPLIPAVWEAKVGGSPEVR
>FUSION-ENST00000586698.1:22882-ENST00000512019.1:33244|174
MRAGKWVGPNSYITTNPGR
>FUSION-ENST00000586698.1:22882-ENST00000512019.1:33244|457
LWEAKAGG
>FUSION-ENST00000462282.5:10661-ENST00000642846.1:116914|81
REAPRPASAASE
>FUSION-ENST00000586517.5:8000-ENST00000588438.1:97|17
LQRDPLAASEKR
>FUSION-ENST00000462282.5:10661-ENST00000642846.1:116914|294
MILQPQPPKC
>ENST00000381869.5|SNV-46986-G-A|4
ASSSNSACKTGSVSALFQKIK
>FUSION-ENST00000586698.1:22882-ENST00000512019.1:33244|473
GSCSVTQAGVQWR
>FUSION-ENST00000466801.5:5083-ENST00000511316.1:2315|5
MKNKWLSFNDACGMCVCAQAIILLR
>FUSION-ENST00000462282.5:10661-ENST00000642846.1:116914|517
MLRQENR
>FUSION-ENST00000586698.1:22882-ENST00000512019.1:33244|17
MAKPRLY
>FUSION-ENST00000586698.1:22882-ENST00000512019.1:33244|463
TTVVCPFIC
>ENST00000536680.5|SNV-262240-G-A|4
MWRMLNR
>ENST00000379645.8|SNV-19363-A-G|4
ENLARIGDALLLAISKGCVR
>ENST00000389176.3|INDEL-5653-G-GA|4
ASESSRLKLEEQPAGR
>FUSION-ENST00000586698.1:22882-ENST00000512019.1:33244|39
SPRCSGGK
>FUSION-ENST00000462282.5:10661-ENST00000642846.1:116914|342
FTLNERNHFK
>FUSION-ENST00000586698.1:22882-ENST00000512019.1:33244|236
ESPSVRLPVESRLESSGII
>ENST00000296736.4|SNV-5288-A-C|2
HLLKQILLK
>FUSION-ENST00000462282.5:10661-ENST00000642846.1:116914|577
VAHAFNPSTFVGR
>FUSION-ENST00000462282.5:10661-ENST00000642846.1:116914|156
MQKITTWCDCCFELLYTWCLRK
>FUSION-ENST00000592787.2:236-ENST00000587468.1:27612|6
PLLSLHSRGGSSSER
>FUSION-ENST00000592787.2:236-ENST00000587468.1:27612|5
MPLLSLHSRGGSSSERLAWITEAAS
>ENST00000245503.10|SNV-24182-T-G|5
SLGTELFKR
>FUSION-ENST00000462282.5:10661-ENST00000642846.1:116914|620
VLLPLRSTL
>FUSION-ENST00000586698.1:22882-ENST00000512019.1:33244|415
NRPCLKKK
>ENST00000446342.5|INDEL-4503-C-CG|5
GGLCHLRVWRQPHQPLLGDQR
>FUSION-ENST00000586698.1:22882-ENST00000512019.1:33244|278
FHYVARAGLK
>ENST00000407073.5|SNV-447642-A-G|1
GSHGGLPSPASSGSQIYGDGSVSPR
>ENST00000366582.8|SNV-8495-A-G|3
GLKSSLPGYRAATYMIICQISVK
>ENST00000498314.5|SNV-49783-A-G|8
TLCFHCFPVK
>ENST00000298784.5|SNV-58038-G-A|1
ASYGKIR
>ENST00000624543.1|MNV-1747-CT-C|21
ELSEAFILCGETPLSAAGLR
>FUSION-ENST00000586698.1:22882-ENST00000512019.1:33244|198
EQGPGTAAHACNPSTLGGR
>ENST00000377223.6|INDEL-13006-A-AA|3
TKKMTWCR
>ENST00000495595.1|SNV-72532-G-A|4
KHCLTTVKIEIQK
>FUSION-ENST00000462282.5:10661-ENST00000642846.1:116914|10
MSSRKGEWPAARPLPATRPAR
>ENST00000497865.5|SNV-68776-G-A|7
MTREQIWPNR
>FUSION-ENST00000462282.5:10661-ENST00000642846.1:116914|236
LILLSHASLVICMSLEKCPFK
>FUSION-ENST00000586698.1:22882-ENST00000512019.1:33244|564
MPARGSGHAHALPVPLR
>FUSION-ENST00000462282.5:10661-ENST00000642846.1:116914|523
MVSLFRLDSTTGVK
>ENST00000306862.7|SNV-9166-T-A|2
HTSVYTWVK
>FUSION-ENST00000462282.5:10661-ENST00000642846.1:116914|30
GGGHFCTGGWGGGAGR
>FUSION-ENST00000586698.1:22882-ENST00000512019.1:33244|88
ESCSVAQAGVQ
>ENST00000475065.5|SNV-32244-A-G|2
VEPRNDNLCCVCIFIIK
>ENST00000379645.8|SNV-19323-C-T|3
KENLACIGDALLLAISKGYVR
>ENST00000367409.9|SNV-6868-A-G|2
AKPIIAVAQSSLTFIKPLK
>ENST00000475065.5|SNV-32244-A-G|3
RVEPRNDNLCCVCIFIIK
>ENST00000413465.6|MNV-11354-CC-C|4
RPLHQPPPGPCHLLSLPR
>FUSION-ENST00000462282.5:10661-ENST00000642846.1:116914|369
MSGDHTTALQPGRRSK
>FUSION-ENST00000462282.5:10661-ENST00000642846.1:116914|414
VVCTCSPSYFGG
>ENST00000482925.5|SNV-4393-C-T|1
EPTGLLYVGAR
>FUSION-ENST00000586698.1:22882-ENST00000512019.1:33244|331
APTSPSK
>FUSION-ENST00000462282.5:10661-ENST00000642846.1:116914|256
SIQILCSFFIQTS
>ENST00000522009.1|SNV-43988-A-T|SNV-43990-A-G|5
WQELQYQAWILASLGLACR
>FUSION-ENST00000586698.1:22882-ENST00000512019.1:33244|282
MRFHYVAR
>FUSION-ENST00000586698.1:22882-ENST00000512019.1:33244|105
VLAGKWQPGK
>FUSION-ENST00000586698.1:22882-ENST00000512019.1:33244|479
SAPGYLSILFPAVPPELR
>FUSION-ENST00000461760.1:1725-ENST00000445964.6:129883|160
GEGRAAAVTSETTPGR
>FUSION-ENST00000462282.5:10661-ENST00000642846.1:116914|120
DVEEQRER
>ENST00000552572.1|SNV-67404-C-T|2
MTVICPLLRT
>FUSION-ENST00000586698.1:22882-ENST00000512019.1:33244|84
EAMRLTQVHR
>ENST00000331442.5|SNV-489-A-G|3
AKEAAGAKK
>ENST00000272203.8|SNV-120026-G-C|3
EWKEPPSYGRQDATVWIPSPSR
>ENST00000296736.4|SNV-5288-A-C|4
VLYQRHLLK
>ENST00000381869.5|SNV-46986-G-A|6
ASSSNSACK
>ENST00000510196.6|SNV-18167-C-G|1
KSYISSQTNDKHK
>FUSION-ENST00000587728.5:1045-ENST00000588438.1:97|32
GFLKAGCTSFLLSAR
>FUSION-ENST00000461760.1:1725-ENST00000445964.6:129883|97
GCGWEPSR
>ENST00000523718.5|SNV-46986-G-A|2
MQDRVRFCVVSEDQR
>FUSION-ENST00000550730.1:6692-ENST00000641576.1:818|22
GFSAPSGSDSLLPR
>ENST00000388718.5|SNV-6024-G-A|3
RQRSSQSENSDSEVHSK
>FUSION-ENST00000586698.1:22882-ENST00000512019.1:33244|405
LHLKNKK
>ENST00000399151.3|SNV-89406-G-A|2
YRLATAHHGR
>ENST00000466154.5|SNV-13627-G-T|10
MFSFSDHSRCLK
>ENST00000563635.5|SNV-255888-G-A|1
PNPGNAFNQFLPKCWTPEDVNWKR
>FUSION-ENST00000586698.1:22882-ENST00000512019.1:33244|157
MSDVFSVPTRISSPR
>FUSION-ENST00000462282.5:10661-ENST00000642846.1:116914|99
GEAAAGR
>FUSION-ENST00000586698.1:22882-ENST00000512019.1:33244|460
MPVIPMLWEAKAGG
>ENST00000624543.1|MNV-1747-CT-C|12
GQAPTFSRARK
>ENST00000514462.1|SNV-9189-G-C|2
GQALLVCGCLSRGMEISFVFSTSFS
>ENST00000510035.5|SNV-42508-T-C|3
DLENNKLVSSLSLPPSFHQRCSCHR
>FUSION-ENST00000462282.5:10661-ENST00000642846.1:116914|450
MESHSVAQAGGQWQDLGSLQPPPPR
>FUSION-ENST00000462282.5:10661-ENST00000642846.1:116914|259
AEIVPLHSSLGNK
>ENST00000528848.3|SNV-325-T-C|3
YSEVFEAINITNNEKAVVKILKPVK
>FUSION-ENST00000462282.5:10661-ENST00000642846.1:116914|549
FRRVSQDVLYLLTS
>FUSION-ENST00000462282.5:10661-ENST00000642846.1:116914|318
MFIHIVACVSTKFFLWPKK
>FUSION-ENST00000586698.1:22882-ENST00000512019.1:33244|403
YEVVSPCGFNLHFCNN
>FUSION-ENST00000461760.1:1725-ENST00000445964.6:129883|113
AFSGRCRHHR
>ENST00000510196.6|SNV-18167-C-G|4
MHTSTSSSVRKSYISSQTNDK
>ENST00000558386.5|SNV-40537-G-A|9
YYKSPSDVIRKPQDQVDLNSR
>ENST00000441493.7|SNV-206711-G-A|2
SMKSQALR
>FUSION-ENST00000462282.5:10661-ENST00000642846.1:116914|90
FSSPPGRR
>FUSION-ENST00000587728.5:1045-ENST00000588438.1:97|47
SSCLGLPEC
>FUSION-ENST00000462282.5:10661-ENST00000642846.1:116914|157
QKITTWCDCCFELLYTWCLR
>FUSION-ENST00000550730.1:6692-ENST00000641576.1:818|31
MGWRALGPCGGGRVGR
>ENST00000537279.1|SNV-147654-C-T|3
MTSFHGLTGLSAHLQGNLISLTR
>ENST00000515673.7|SNV-263524-G-A|3
RLGDATKK
>FUSION-ENST00000586698.1:22882-ENST00000512019.1:33244|5
MLGQESANV
>FUSION-ENST00000586698.1:22882-ENST00000512019.1:33244|346
GVISVSGNVRVQCVLPCL
>ENST00000460333.5|SNV-84217-C-T|2
MNVFSCIFQPAK
>FUSION-ENST00000586698.1:22882-ENST00000512019.1:33244|214
VWPGAVAHACNPSTLGGRGRR
>FUSION-ENST00000550730.1:6692-ENST00000641576.1:818|40
ELPGGQGGQSCRRHSGAR
>FUSION-ENST00000586698.1:22882-ENST00000512019.1:33244|219
HHVSPLTPSD
>FUSION-ENST00000586698.1:22882-ENST00000512019.1:33244|471
SHHAWPR
>ENST00000389484.8|SNV-1645627-C-A|2
LNGLYPTILVRK
>FUSION-ENST00000462282.5:10661-ENST00000642846.1:116914|506
LLIFFAFSFFFKFIF
>ENST00000563635.5|SNV-255888-G-A|7
LSPVMPNPGNAFNQFLPK
>FUSION-ENST00000461760.1:1725-ENST00000445964.6:129883|92
MEPRGGGR
>FUSION-ENST00000461760.1:1725-ENST00000445964.6:129883|121
EPCAGRDAEHRPRR
>FUSION-ENST00000586698.1:22882-ENST00000512019.1:33244|133
HIAWFPVSPREMGR
>ENST00000514160.1|SNV-517817-C-G|2
MDEVVDSPEDLEKKR
>FUSION-ENST00000550730.1:6692-ENST00000641576.1:818|54
PFSLPCVK
>FUSION-ENST00000462282.5:10661-ENST00000642846.1:116914|155
QKITTWCDCCFELLYTWCLRK
>FUSION-ENST00000462282.5:10661-ENST00000642846.1:116914|562
MPLCSSLGNRMR
>ENST00000376636.7|INDEL-137836-C-CA|3
HDGYKVQESQR
>FUSION-ENST00000586698.1:22882-ENST00000512019.1:33244|217
EVKVWPGAVAHACNPSTLGGRGR
>FUSION-ENST00000586698.1:22882-ENST00000512019.1:33244|256
ILAHCNLCLPVQAILLPEPPE
>FUSION-ENST00000586517.5:8000-ENST00000588438.1:97|15
DPLAASEKR
>FUSION-ENST00000586698.1:22882-ENST00000512019.1:33244|239
MESPSVRLPVESR
>FUSION-ENST00000587728.5:1045-ENST00000588438.1:97|22
MGGRVFLGK
>FUSION-ENST00000586698.1:22882-ENST00000512019.1:33244|326
QQNQPQGDIK
>ENST00000305031.5|SNV-3748-C-T|2
LGLEPGENFCMGGLGMIFSREVLR
>FUSION-ENST00000462282.5:10661-ENST00000642846.1:116914|500
SRSPNLMSRPPWPPK
>FUSION-ENST00000462282.5:10661-ENST00000642846.1:116914|298
FPTYEGSKIPTNTFFPLTFFF
>FUSION-ENST00000550730.1:6692-ENST00000641576.1:818|48
QDHCLHEMRVQR
>ENST00000427635.6|SNV-2283-G-A|2
GNASFGQLGLSGIDEEIVLEPR
>FUSION-ENST00000462282.5:10661-ENST00000642846.1:116914|173
WEIIFILSRYVLKYLGIK
>FUSION-ENST00000586698.1:22882-ENST00000512019.1:33244|409
IAPLHSSLGDRVR
>ENST00000510035.5|SNV-42508-T-C|7
MEIFMDLENNKLVSSLSLPPSFHQR
>ENST00000399881.8|SNV-125112-C-T|1
ASNYIRKELK
>ENST00000613512.4|SNV-8189-G-A|3
GNGAGIVWFTTDSGKTSADTHGR
>FUSION-ENST00000586698.1:22882-ENST00000512019.1:33244|358
LARLVSNF
>ENST00000496532.5|SNV-160758-G-A|3
ITLGAEDAKEEK
>ENST00000556982.1|MNV-14700-CTGTGGC-C|12
KKEKPPLCLGQRPR
>FUSION-ENST00000586698.1:22882-ENST00000512019.1:33244|336
PSRVLPLR
>FUSION-ENST00000462282.5:10661-ENST00000642846.1:116914|258
AEIVPLHSSLGNKSEIPSQ
>FUSION-ENST00000586698.1:22882-ENST00000512019.1:33244|207
MSIPLHSSPGNRVRPCLCK
>FUSION-ENST00000462282.5:10661-ENST00000642846.1:116914|366
MPVVPATWEAEGGELFEPGR
>FUSION-ENST00000462282.5:10661-ENST00000642846.1:116914|599
MVKPRLY
>FUSION-ENST00000550730.1:6692-ENST00000641576.1:818|10
VARVAGGTAALGPR
>ENST00000541638.6|SNV-5489-C-T|1
TPQGPGMVLLLPFIDSFQRVDLRT
>FUSION-ENST00000462282.5:10661-ENST00000642846.1:116914|225
GKRYLYLGEIINCNITSNGTN
>FUSION-ENST00000550730.1:6692-ENST00000641576.1:818|41
ELPGGQGGQSCRR
>FUSION-ENST00000462282.5:10661-ENST00000642846.1:116914|372
SGDHTTALQPGR
>ENST00000308543.3|SNV-106966-A-T|5
MPRGFHNNIIKAIPEK
>FUSION-ENST00000462282.5:10661-ENST00000642846.1:116914|98
GEAAAGREGPAGPVPGR
>FUSION-ENST00000462282.5:10661-ENST00000642846.1:116914|40
AAWASRR
>ENST00000496252.5|SNV-16675-C-T|1
FTSSSRL
>ENST00000497865.5|SNV-68776-G-A|5
MTREQIWPNRLEQLLISNAQLYSR
>FUSION-ENST00000586698.1:22882-ENST00000512019.1:33244|292
CSINVSQPGAVAQGCNPSTFGRPRR
>FUSION-ENST00000586698.1:22882-ENST00000512019.1:33244|291
RAHHLRSGVR
>ENST00000497865.5|SNV-68776-G-A|6
TREQIWPNR
>ENST00000476151.5|SNV-80-G-C|4
MNAPPAFESFLLFQGEKITINK
>ENST00000613878.4|MNV-4209-AGCAGCACTGGCAAGAGGCAGGAAGTCCA-A|1
GALERQLA
>FUSION-ENST00000462282.5:10661-ENST00000642846.1:116914|180
VSWSDHGILIMWEIIFILSR
>FUSION-ENST00000586698.1:22882-ENST00000512019.1:33244|234
LESSGII
