# Supplementary material for: Identification of non-canonical peptides with moPepGen
Source: Nat Biotechnol. 2025 Jun 16;44(4):568–73. doi: 10.1038/s41587-025-02701-0 (PMC12680078; doi:10.1038/s41587-025-02701-0)
Supplement: Supplementary file 4 — Supplementary Data: Cancer cell line variant peptide database. Custom peptide database FASTA file for each of the 376 cell lines from the Cancer Cell Line Encyclopedia with proteomics characterization or used in the reference channel. Variant peptide FASTA files were produced by moPepGen as the result of cell-line-specific publicly available mutations and fusions. [file 41587_2025_2701_MOESM4_ESM.zip › ACH-000361.fasta]

>ENST00000543571.6|SNV-55968-G-A|3
GPEDHLGK
>ENST00000287996.8|INDEL-34830-A-AA|1
RPLPSVQPG
>ENST00000378120.5|SNV-9774-C-A|4
HPPANDERHHHCLQLGLGR
>FUSION-ENST00000469537.1:6541-ENST00000650235.1:30874|12
MQEEDPSLVQTK
>ENST00000334746.10|INDEL-90218-A-AA|5
HTLEQKNR
>ENST00000543571.6|SNV-55968-G-A|4
LCRGPEDHLGKNGADEIK
>FUSION-ENST00000566352.1:315-ENST00000644901.1:33044|45
RRPLPPVGPGGRESGNHSCSSLK
>ENST00000666250.1|INDEL-744231-T-TA|7
YRNRPGR
>FUSION-ENST00000566352.1:914-ENST00000644901.1:33287|13
MSYYGSR
>FUSION-ENST00000551150.5:1830-ENST00000361390.2:652|9
MPLRPILHSR
>ENST00000359139.7|SNV-76152-C-T|1
WVGTEGLVDSFSQGLER
>ENST00000378120.5|SNV-9774-C-A|2
HHHCLQLGLGR
>ENST00000425128.6|SNV-98493-A-C|1
NKKEDDK
>FUSION-ENST00000566352.1:315-ENST00000644901.1:33044|31
CTESGCAPCWSSR
>FUSION-ENST00000566352.1:914-ENST00000644901.1:33287|8
VLFVEFTV
>ENST00000379992.6|SNV-720888-G-A|2
QTVQLECSADGDPQPVISWVTPRR
>ENST00000231749.8|SNV-3820-C-T|5
KDLVLEQIPEIWEWLER
>FUSION-ENST00000423538.6:6541-ENST00000650235.1:30874|1
SQPCSDEEAEAEQGLHSPDEEK
>ENST00000379992.6|SNV-720888-G-A|5
KLQHLLVDER
>ENST00000649021.1|SNV-31050-A-G|8
MASDNQPEGMISESLDSLESMMPNK
>ENST00000488284.6|SNV-23895-A-G|21
DTPASRAKEAWMEPLQPTVR
>ENST00000498428.5|SNV-1116094-C-G|8
MPMETLCHVRTKSASLSR
>ENST00000553691.5|SNV-4608-C-T|1
MMMTWSESAGVGNLWEVSHGPSER
>ENST00000220676.2|SNV-120501-G-A|4
INFLRLEEEGNLKK
>ENST00000403435.5|SNV-57764-A-G|6
LTPKISFPWNEIRNVSYSDK
>ENST00000417496.6|SNV-561575-G-A|1
ISPDIRGTHKLPR
>FUSION-ENST00000566352.1:315-ENST00000644901.1:33044|37
CLFLPFASLPAQRRGDAVSGTTR
>ENST00000311014.11|SNV-31038-G-A|2
FMVGTEQGIVISCNHKAK
>ENST00000498428.5|SNV-1116094-C-G|6
METLCHVR
>ENST00000577961.5|SNV-55990-G-C|1
GVTIFVALYDYEARTTEDLSFKK
>ENST00000284523.2|SNV-15813-T-G|3
SGIQECQHQFR
>ENST00000666250.1|INDEL-744231-T-TA|11
TKEHCPK
>ENST00000577812.5|SNV-23006-G-A|5
KAFPLLCMAPRALTAC
>ENST00000512157.5|SNV-23573-G-A|3
HKSSNKIICCR
>ENST00000395487.6|SNV-401731-G-A|1
CVTDPCQANTIRNDITK
>ENST00000380412.7|SNV-1985-G-A|2
CPECSKR
>ENST00000403435.5|SNV-57764-A-G|2
NVSYSDKEFTIKPLDK
>ENST00000361529.5|SNV-2846-A-G|6
VRIQTEPKYAGIWHCVR
>ENST00000432715.5|SNV-18671-G-A|4
MYGVFMRILTER
>ENST00000354624.6|SNV-38489-G-A|2
NIKMVEGGEGK
>ENST00000311413.5|SNV-1381-A-C|1
LATQALSQLPARPSYHRLREDVMR
>ENST00000374759.8|SNV-49986-G-C|3
QAAGGALQVVHSRQLRQAPGPPEDS
>ENST00000379992.6|SNV-720888-G-A|4
LQHLLVDER
>ENST00000498428.5|SNV-1116094-C-G|9
PMETLCHVRTK
>ENST00000335616.3|SNV-18380-G-A|1
WRRNVVAR
>ENST00000342992.10|SNV-298121-G-A|5
RTPSPDYNFYYRPR
>ENST00000464233.6|SNV-1116094-C-G|2
SEPQFIQLDAHGNPVSR
>ENST00000495184.5|SNV-212120-A-G|4
MQENVIQASSALDCK
>FUSION-ENST00000348476.7:3187-ENST00000216455.9:18862|35
VKGYWGCAIGK
>FUSION-ENST00000348476.7:7609-ENST00000216455.9:18862|3
DGNREASDER
>ENST00000442538.5|SNV-16329-A-G|6
SLMKASYTPEVIEKSVGDLEHWHGR
>FUSION-ENST00000552461.5:1830-ENST00000361390.2:652|18
QQIRMPLRPILHSR
>ENST00000432715.5|SNV-18671-G-A|1
YGVFMRILTERSQR
>ENST00000334746.10|INDEL-90218-A-AA|3
HQRKSTGISGFL
>ENST00000512157.5|SNV-23573-G-A|1
SSNKIICCREER
>ENST00000496384.7|SNV-171593-T-A|3
SNNIFLHEDLTVKIGDFGLATEKSR
>ENST00000402544.5|SNV-313533-T-G|4
KFQICTVINRVMPLQR
>ENST00000639129.1|SNV-313533-T-G|2
SYPSKEVSNMYGDK
>FUSION-ENST00000566352.1:306-ENST00000301015.14:35741|287
RRPLPPVGPGACLLR
>FUSION-ENST00000469537.1:6541-ENST00000650235.1:30874|5
QNKVCILQMR
>ENST00000258443.7|SNV-60090-A-G|2
RHEDCEGFFR
>ENST00000498428.5|SNV-1116094-C-G|5
ETLCHVR
>ENST00000492092.1|SNV-16310-C-T|4
GRTAGSAPTAVSPRSGQQNCA
>ENST00000492092.1|SNV-16310-C-T|5
MGRTAGSAPTAVSPRSGQQNCA
>ENST00000488284.6|SNV-23895-A-G|14
EPLQPTVR
>ENST00000666250.1|INDEL-744231-T-TA|4
NRPGRGNEELDDSTGKPRVYR
>ENST00000666250.1|INDEL-744231-T-TA|1
GNEELDDSTGKPRVYRW
>FUSION-ENST00000566352.1:914-ENST00000644901.1:33287|5
RHTSPGR
>ENST00000498428.5|SNV-1116094-C-G|1
ETLCHVRTKSASLSR
>ENST00000342992.10|SNV-298121-G-A|6
RRTPSPDYNFYYRPR
>ENST00000432715.5|SNV-18671-G-A|3
YGVFMRILTER
>ENST00000372899.5|SNV-99210-G-A|1
YFDSIQAKEQRR
>ENST00000666250.1|INDEL-744231-T-TA|13
SASQLSQTEAGGKKTK
>ENST00000492092.1|SNV-16310-C-T|6
GRTAGSAPTAVSPR
>FUSION-ENST00000566352.1:315-ENST00000644901.1:33044|34
GDAVSGTTR
>FUSION-ENST00000566352.1:315-ENST00000644901.1:33044|25
MSPVSVAHVFVSPFCFSAGSEERRR
>ENST00000382483.4|SNV-99387-C-T|3
RWGLAQHVCCSGLWGHGTAGRER
>ENST00000395487.6|SNV-401731-G-A|2
CVTDPCQANTIR
>ENST00000522751.5|SNV-10347-G-A|4
MALRSHDHSTRPLYISVGHR
>FUSION-ENST00000566352.1:315-ENST00000644901.1:33044|29
MSPVSVAHVFVSPFCFSAGSEER
>ENST00000520367.5|SNV-10347-G-A|2
SHDHSTRPLYISVGHR
>ENST00000331289.4|SNV-682-C-A|1
SAPPAPPVPVGCDARRRPASPELLR
>ENST00000492092.1|SNV-16310-C-T|1
SGQQNCA
>FUSION-ENST00000549198.1:758-ENST00000602946.1:431|5
PPLKLVERDTEIR
>ENST00000465487.5|SNV-98493-A-C|2
MILCQKVRTR
>ENST00000284601.4|SNV-197900-C-T|1
SLGPMILINKPLENMEEVR
>ENST00000442538.5|SNV-16329-A-G|1
SVGDLEHWHGRKTDDLGR
>FUSION-ENST00000552461.5:1830-ENST00000361390.2:652|12
PLRPILHSR
>ENST00000298715.8|SNV-49813-G-A|2
MTQVGLVVYGSQVQTAFGLDTKPTR
>ENST00000666250.1|INDEL-744231-T-TA|2
GNEELDDSTGKPRVYR
>FUSION-ENST00000552461.5:1830-ENST00000361390.2:652|1
TLLLTSLFL
>FUSION-ENST00000348476.7:7609-ENST00000216455.9:18862|7
LTDASWYTVGLLGLCHRQSQASCK
>FUSION-ENST00000566352.1:914-ENST00000644901.1:33287|7
MGLGSRS
>FUSION-ENST00000445108.5:3187-ENST00000216455.9:18862|1
VSGVNSAPILAP
>ENST00000321250.13|SNV-8971-T-A|2
RLVEDTDAMSNACK
>ENST00000261383.3|MNV-172106-CCTCC-C|2
QVFFNMVKETTIASSRP
>ENST00000361529.5|SNV-2846-A-G|3
YAGIWHCVR
>FUSION-ENST00000566352.1:315-ENST00000644901.1:33044|32
GDAVSGTTRCTESGCAPCWSSRLS
>FUSION-ENST00000549198.1:758-ENST00000602946.1:431|2
DTEIREPEPPAPA
>ENST00000374759.8|SNV-49986-G-C|1
QAPGPPEDS
>ENST00000649021.1|SNV-31050-A-G|6
MISESLDSLESMMPNK
>FUSION-ENST00000547211.5:1830-ENST00000361390.2:652|10
IIQMQQIRMPLRPILHSRIHK
>ENST00000403435.5|SNV-57764-A-G|5
ISFPWNEIRNVSYSDK
>ENST00000311014.11|SNV-31038-G-A|1
FMVGTEQGIVISCNHKAKTSAEK
>ENST00000380191.9|SNV-56133-G-A|6
FRKFLVYIANFDEK
>ENST00000519331.1|SNV-10347-G-A|1
HDHSTRPLYISVGHRMSLEAAVR
>FUSION-ENST00000549198.1:758-ENST00000602946.1:431|17
AQGPVVGGEGGGVGVAVEVR
>FUSION-ENST00000551150.5:1830-ENST00000361390.2:652|4
HYYNKHPHHYNLPR
>FUSION-ENST00000549198.1:758-ENST00000602946.1:431|22
APSACIDAGRAADRPGAVAGR
>ENST00000493884.5|MNV-52031-CA-C|1
LTETWRSQRID
>FUSION-ENST00000551150.5:1830-ENST00000361390.2:652|2
HPHHYNLPR
>ENST00000644049.1|INDEL-302601-G-GA|4
IKYEEGKK
>FUSION-ENST00000566352.1:315-ENST00000644901.1:33044|41
CLFLPFASLPAQR
>ENST00000538886.5|SNV-23399-C-A|6
ILFHFAKECPPGRPDVLVVVVSMLK
>ENST00000366687.5|SNV-849-T-G|2
MSPGSGGKSEYMKR
>ENST00000402544.5|SNV-313533-T-G|1
FQICTVINRVMPLQRQQLILK
>ENST00000577812.5|SNV-23006-G-A|6
KAFPLLCMAPR
>ENST00000313050.11|SNV-17405-G-A|4
DPYGEEVDRHSVHSEHSAR
>ENST00000539643.1|SNV-49986-G-C|2
LGLQRTPSTCWP
>ENST00000335616.3|SNV-18380-G-A|5
LTKPHGLRVTAGCSKWR
>ENST00000498428.5|SNV-1116094-C-G|4
METLCHVRTK
>ENST00000260408.8|SNV-137850-T-C|3
QCSPSQGPCCTAQCAFKSKPEKCR
>ENST00000333046.8|SNV-4531-C-A|3
SKASGAPPPEGRQYVELPK
>ENST00000649021.1|SNV-31050-A-G|5
ISESLDSLESMMPNK
>ENST00000313050.11|SNV-17405-G-A|2
HSVHSEHSARSLHSAHSLASR
>FUSION-ENST00000551150.5:1830-ENST00000361390.2:652|1
HPHHYNLPRNNI
>ENST00000558065.1|SNV-67792-G-A|2
MCQHAPQDLPCGAAP
>FUSION-ENST00000348476.7:7609-ENST00000216455.9:18862|5
QSQASCKDGNR
>ENST00000488284.6|SNV-23895-A-G|2
CSPPCARAWR
>ENST00000366687.5|SNV-849-T-G|6
MSPGSGGK
>ENST00000335616.3|SNV-18380-G-A|2
VTAGCSKWRR
>FUSION-ENST00000549198.1:758-ENST00000602946.1:431|14
RLLHHLLDVIIFGR
>FUSION-ENST00000566352.1:315-ENST00000644901.1:33044|24
SPVSVAHVFVSPFCFSAGSEERRR
>FUSION-ENST00000566352.1:914-ENST00000644901.1:33287|4
MRHTSPGRFR
>ENST00000577961.5|SNV-55990-G-C|2
GVTIFVALYDYEARTTEDLSFK
>FUSION-ENST00000566352.1:914-ENST00000644901.1:33287|11
SYYGSRS
>ENST00000372899.5|SNV-99210-G-A|2
YFDSIQAKEQR
>ENST00000340979.10|MNV-52031-CA-C|1
NMEIPKD
>ENST00000258443.7|SNV-60090-A-G|3
GGYQICRRHEDCEGFFR
>ENST00000403435.5|SNV-57764-A-G|1
NVSYSDKEFTIKPLDKK
>ENST00000668113.1|INDEL-744231-T-TA|13
AGGKKTK
>FUSION-ENST00000348476.7:3187-ENST00000216455.9:18862|36
LVKVKGYWGCAIGK
>ENST00000666250.1|INDEL-744231-T-TA|10
TKEHCPKK
>ENST00000220676.2|SNV-120501-G-A|5
INFLRLEEEGNLK
>ENST00000523184.5|SNV-152777-C-G|1
TLPVKHSCT
>ENST00000374759.8|SNV-49986-G-C|2
QLRQAPGPPEDS
>FUSION-ENST00000547211.5:1830-ENST00000361390.2:652|12
SNYFLKIIQMQQIRMPLRPILHSR
>ENST00000488284.6|SNV-23895-A-G|3
CSPPCAR
>ENST00000492092.1|SNV-16310-C-T|2
TAGSAPTAVSPRSGQQNCA
>FUSION-ENST00000566352.1:315-ENST00000644901.1:33044|38
MCLFLPFASLPAQRRGDAVSGTTR
>ENST00000498428.5|SNV-1116094-C-G|10
MPMETLCHVRTK
>ENST00000379992.6|SNV-720888-G-A|6
EKKLQHLLVDER
>ENST00000342992.10|SNV-298121-G-A|1
TPSPDYNFYYRPRRR
>ENST00000260408.8|SNV-137850-T-C|1
SKPEKCRDDSDCAR
>ENST00000520367.5|SNV-10347-G-A|1
SHDHSTRPLYISVGHRMSLEAAVR
>FUSION-ENST00000549198.1:758-ENST00000602946.1:431|10
MPPIPARPPAIPVARPPDPMPPLK
>ENST00000465487.5|SNV-98493-A-C|5
MPESKNKK
>ENST00000331289.4|SNV-682-C-A|4
DGGTLPRSAPPAPPVPVGCDARR
>ENST00000378278.7|INDEL-45849-A-AA|1
DVTIVPSTGEPTTLSSETHIPEEKK
>FUSION-ENST00000549198.1:758-ENST00000602946.1:431|1
EPEPPAPA
>ENST00000287996.8|INDEL-34830-A-AA|4
SLRCQGKK
>ENST00000366687.5|SNV-849-T-G|5
SPGSGGK
>ENST00000366687.5|SNV-849-T-G|4
MSPGSGGKSEYMK
>ENST00000496811.6|SNV-31808-A-G|1
IVIATNIAETSITIDGVVYVIDGGK
>ENST00000333046.8|SNV-4531-C-A|2
ASGAPPPEGRQYVELPK
>ENST00000425128.6|SNV-98493-A-C|2
ELSWLDDLMPESKNKK
>FUSION-ENST00000549198.1:758-ENST00000602946.1:431|8
MPPLKLVER
>ENST00000496384.7|SNV-171593-T-A|4
SNNIFLHEDLTVKIGDFGLATEK
>FUSION-ENST00000566352.1:315-ENST00000644901.1:33044|40
MCLFLPFASLPAQRR
>ENST00000396113.5|SNV-152777-C-G|5
NVRDVIYDIASQAQLHLK
>ENST00000666250.1|INDEL-744231-T-TA|3
GNEELDDSTGKPR
>ENST00000488284.6|SNV-23895-A-G|1
CSPPCARAWRS
>FUSION-ENST00000552461.5:1830-ENST00000361390.2:652|19
MQQIRMPLRPILHSR
>FUSION-ENST00000566352.1:315-ENST00000644901.1:33044|30
CTESGCAPCWSSRLS
>ENST00000539643.1|SNV-49986-G-C|3
RLGLQRTPSTCWP
>ENST00000549234.1|INDEL-302601-G-GA|3
EKNKIGLNR
>ENST00000343776.10|SNV-91644-A-T|2
HNRIHTGEKPYQCEECGK
>ENST00000284523.2|SNV-15813-T-G|2
SGIQECQHQFRGR
>ENST00000492092.1|SNV-16310-C-T|3
TAGSAPTAVSPR
>FUSION-ENST00000552461.5:1830-ENST00000361390.2:652|3
FHCGSRQCGLQADAADPHAPSPYSS
>FUSION-ENST00000566352.1:914-ENST00000644901.1:33287|6
MRHTSPGR
>ENST00000488284.6|SNV-23895-A-G|6
RLGWSRCSPPCAR
>FUSION-ENST00000549198.1:758-ENST00000602946.1:431|13
RLLHHLLDVIIFGRFF
>FUSION-ENST00000348476.7:3187-ENST00000216455.9:18862|33
GYWGCAIGK
>ENST00000666250.1|INDEL-744231-T-TA|12
KTKEHCPK
>FUSION-ENST00000549198.1:758-ENST00000602946.1:431|23
APSACIDAGR
>ENST00000396113.5|SNV-152777-C-G|2
DVIYDIASQAQLHLKHAR
>ENST00000577812.5|SNV-23006-G-A|2
MAPRALTAC
>ENST00000403435.5|SNV-57764-A-G|4
ISFPWNEIRNVSYSDKEFTIKPLDK
>ENST00000539643.1|SNV-49986-G-C|1
TPSTCWP
>ENST00000437872.7|SNV-381-A-C|2
SGLTPGPAVPMK
>ENST00000558065.1|SNV-67792-G-A|5
KVFLKQGECASMHPK
>FUSION-ENST00000423538.6:6541-ENST00000650235.1:30874|2
RSQPCSDEEAEAEQGLHSPDEEK
>ENST00000498428.5|SNV-1116094-C-G|7
PMETLCHVRTKSASLSR
>ENST00000465487.5|SNV-98493-A-C|6
MPESKNK
>ENST00000366687.5|SNV-849-T-G|1
SPGSGGKSEYMKR
>ENST00000649021.1|SNV-31050-A-G|4
MISESLDSLESMMPNKVR
>ENST00000496384.7|SNV-171593-T-A|1
IGDFGLATEKSR
>ENST00000396113.5|SNV-152777-C-G|6
NQDKNVRDVIYDIASQAQLHLK
>ENST00000290607.12|SNV-142551-G-A|1
LHQQVTNSISLVYLVCNTTLCALK
>ENST00000334746.10|INDEL-90218-A-AA|2
KSTGISGFL
>ENST00000464233.6|SNV-1116166-G-A|1
QPAFIAGIEAACWIILMVFSIWLYR
>ENST00000498428.5|SNV-1116094-C-G|2
METLCHVRTKSASLSR
>ENST00000261383.3|MNV-172106-CCTCC-C|1
ETTIASSRP
>ENST00000639129.1|SNV-313533-T-G|1
EVSNMYGDK
>ENST00000512157.5|SNV-23573-G-A|2
SSNKIICCR
>FUSION-ENST00000566352.1:315-ENST00000644901.1:33044|33
GDAVSGTTRCTESGCAPCWSSR
>ENST00000335616.3|SNV-18380-G-A|4
VTAGCSK
>ENST00000417496.6|SNV-561575-G-A|4
ERISPDIR
>ENST00000331289.4|SNV-682-C-A|5
MDGGTLPRSAPPAPPVPVGCDARR
>ENST00000614198.4|SNV-23399-C-A|7
MLKTAPLPVK
>ENST00000402544.5|SNV-313533-T-G|6
NHQDHTHPKKFQICTVINR
>ENST00000425128.6|SNV-98493-A-C|4
RELSWLDDLMPESKNK
>ENST00000666250.1|INDEL-744231-T-TA|9
EHCPKKYR
>ENST00000437872.7|SNV-381-A-C|1
SGLTPGPAVPMKDHDAIK
>ENST00000498428.5|SNV-1116094-C-G|11
PMETLCHVR
>FUSION-ENST00000566352.1:315-ENST00000644901.1:33044|27
MSPVSVAHVFVSPFCFSAGSEERR
>ENST00000335616.3|SNV-18380-G-A|6
LTKPHGLRVTAGCSK
>ENST00000380191.9|SNV-56133-G-A|1
FLVYIANFDEKDPRTFEGIDPK
>ENST00000577812.5|SNV-23006-G-A|3
AFPLLCMAPRALTAC
>FUSION-ENST00000566352.1:315-ENST00000644901.1:33044|28
SPVSVAHVFVSPFCFSAGSEER
>ENST00000425128.6|SNV-98493-A-C|3
ELSWLDDLMPESKNK
>ENST00000493884.5|MNV-52031-CA-C|4
MLTETWRSQR
>ENST00000378120.5|SNV-9774-C-A|3
HPPANDERHHHCLQLGLGREH
>ENST00000313432.5|SNV-65610-G-A|2
SQHAPMGFPGR
>ENST00000311014.11|SNV-31038-G-A|3
FMVGTEQGIVISCNHK
>ENST00000343776.10|SNV-91644-A-T|4
CEECGKAFTQFASLTRHNR
>ENST00000553691.5|SNV-4608-C-T|2
MMMMTWSESAGVGNLWEVSHGPSER
>ENST00000577812.5|SNV-23006-G-A|1
APRALTAC
>FUSION-ENST00000566352.1:315-ENST00000644901.1:33044|43
ESGNHSCSSLK
>ENST00000577961.5|SNV-55990-G-C|3
GVTIFVALYDYEAR
>ENST00000379992.6|SNV-720888-G-A|3
QTVQLECSADGDPQPVISWVTPR
>FUSION-ENST00000566352.1:306-ENST00000301015.14:35741|286
RPLPPVGPGACLLR
>FUSION-ENST00000469537.1:6541-ENST00000650235.1:30874|6
KQNKVCILQMR
>ENST00000496384.7|SNV-171593-T-A|2
IGDFGLATEK
>ENST00000361529.5|SNV-2846-A-G|1
YAGIWHCVRDTYHRER
>ENST00000635310.1|SNV-196926-C-A|1
LTLQILLN
>ENST00000644049.1|INDEL-302601-G-GA|3
YEEGKKQDWSESFAYQWLL
>ENST00000331289.4|SNV-682-C-A|6
DGGTLPRSAPPAPPVPVGCDAR
>ENST00000442538.5|SNV-16329-A-G|5
ASYTPEVIEKSVGDLEHWHGR
>ENST00000402544.5|SNV-313533-T-G|7
MNHQDHTHPKKFQICTVINR
>FUSION-ENST00000549198.1:758-ENST00000602946.1:431|16
GDHLVLSVAQDALEGALR
>ENST00000614198.4|SNV-23399-C-A|4
LKTAPLPVKSIVLQAAVPK
>ENST00000519331.1|SNV-10347-G-A|2
HDHSTRPLYISVGHR
>ENST00000495184.5|SNV-212120-A-G|1
QENVIQASSALDCKDSLLGGVLR
>ENST00000538886.5|SNV-23399-C-A|3
TAPLPVK
>ENST00000380191.9|SNV-56133-G-A|4
KFLVYIANFDEKDPR
>ENST00000332496.10|SNV-67792-G-A|2
VFLKQGECASMHPK
>FUSION-ENST00000469537.1:6541-ENST00000650235.1:30874|2
VCILQMRK
>FUSION-ENST00000551150.5:1830-ENST00000361390.2:652|6
IHKHYYNK
>ENST00000465487.5|SNV-98493-A-C|1
ILCQKVRTR
>ENST00000521330.6|SNV-10347-G-A|4
EKALRSHDHSTRPLYISVGHR
>ENST00000577812.5|SNV-23006-G-A|4
AFPLLCMAPR
>ENST00000498611.5|SNV-25709-G-A|1
HSITAPLAAHISLVNK
>ENST00000538886.5|SNV-23399-C-A|1
TAPLPVKSIVLQAAVPKSMK
>ENST00000538886.5|SNV-23399-C-A|5
ECPPGRPDVLVVVVSMLK
>ENST00000261383.3|MNV-172106-CCTCC-C|3
EDRQVFFNMVKETTIASSRP
>ENST00000361529.5|SNV-2846-A-G|4
IQTEPKYAGIWHCVRDTYHR
>ENST00000506507.5|SNV-23573-G-A|1
SLSPNTNQATRSSAAAGQMMVSTWR
>ENST00000313432.5|SNV-65610-G-A|1
SQHAPMGFPGRLCCS
>FUSION-ENST00000552461.5:1830-ENST00000361390.2:652|10
PLRPILHSRIHKHYYNK
>ENST00000442538.5|SNV-16329-A-G|2
SVGDLEHWHGRK
>ENST00000231749.8|SNV-3820-C-T|4
KDLVLEQIPEIWEWLERENR
>ENST00000366687.5|SNV-849-T-G|3
SPGSGGKSEYMK
>ENST00000220676.2|SNV-120501-G-A|7
QKRINFLR
>FUSION-ENST00000552461.5:1830-ENST00000361390.2:652|16
QQIRMPLRPILHSRIHK
>FUSION-ENST00000566352.1:315-ENST00000644901.1:33044|26
SPVSVAHVFVSPFCFSAGSEERR
>ENST00000493884.5|MNV-52031-CA-C|3
LTETWRSQR
>ENST00000649021.1|SNV-31050-A-G|7
ASDNQPEGMISESLDSLESMMPNK
>ENST00000334746.10|INDEL-90218-A-AA|4
HTLEQKNRHQR
>FUSION-ENST00000469537.1:6541-ENST00000650235.1:30874|11
QEEDPSLVQTK
>ENST00000498428.5|SNV-1116094-C-G|3
ETLCHVRTK
>ENST00000488284.6|SNV-23895-A-G|12
EPLQPTVRQGVAQLK
>ENST00000260408.8|SNV-137850-T-C|2
SKPEKCR
>FUSION-ENST00000469537.1:6541-ENST00000650235.1:30874|3
VCILQMR
>ENST00000321250.13|SNV-8971-T-A|1
LVEDTDAMSNACK
>ENST00000334746.10|INDEL-90218-A-AA|6
KHTLEQKNR
>FUSION-ENST00000566352.1:315-ENST00000644901.1:33044|44
RPLPPVGPGGRESGNHSCSSLK
>ENST00000495184.5|SNV-212120-A-G|3
QENVIQASSALDCK
>ENST00000465487.5|SNV-98493-A-C|4
PESKNKK
>ENST00000305031.5|SNV-646-G-A|1
QDLQGPPLPEAAPEITSFR
>FUSION-ENST00000549198.1:758-ENST00000602946.1:431|6
MPPLKLVERDTEIR
>FUSION-ENST00000551150.5:1830-ENST00000361390.2:652|8
MPLRPILHSRIHK
>ENST00000380191.9|SNV-56133-G-A|2
FLVYIANFDEKDPR
>ENST00000311413.5|SNV-1381-A-C|2
LATQALSQLPARPSYHRLR
>ENST00000488284.6|SNV-23895-A-G|4
LGWSRCSPPCARAWR
>ENST00000488284.6|SNV-23895-A-G|13
MEPLQPTVRQGVAQLK
>FUSION-ENST00000549198.1:758-ENST00000602946.1:431|18
LDRAQGPVVGGEGGGVGVAVEVR
>ENST00000378120.5|SNV-9774-C-A|1
HHHCLQLGLGREH
>ENST00000558065.1|SNV-67792-G-A|6
MKVFLKQGECASMHPK
>ENST00000342992.10|SNV-298121-G-A|4
RTPSPDYNFYYRPRR
>ENST00000492092.1|SNV-16310-C-T|7
MGRTAGSAPTAVSPR
>ENST00000652202.1|INDEL-1180-G-GG|1
VVSLSTPIIWRRGA
>ENST00000482945.5|SNV-137850-T-C|2
SRSLLYSTVCIQVKA
>ENST00000403435.5|SNV-57764-A-G|3
NVSYSDK
>ENST00000331289.4|SNV-682-C-A|3
SAPPAPPVPVGCDAR
>ENST00000287996.8|INDEL-34830-A-AA|2
ALGVTEGLSSVQNPPGADVGPAGHR
>ENST00000402544.5|SNV-313533-T-G|2
FQICTVINRVMPLQR
>FUSION-ENST00000566352.1:914-ENST00000644901.1:33287|12
MSYYGSRS
>ENST00000378538.8|SNV-19600-G-A|1
MCLQYPSLSPAQPNSDEEEGER
>FUSION-ENST00000549198.1:758-ENST00000602946.1:431|12
LLHHLLDVIIFGR
>ENST00000355095.8|INDEL-28906-T-TA|1
LYRDVMLEN
>ENST00000334746.10|INDEL-90218-A-AA|1
STGISGFL
>ENST00000311413.5|SNV-1381-A-C|3
LATQALSQLPARPSYHR
>FUSION-ENST00000445108.5:3187-ENST00000216455.9:18862|3
MKVSGVNSAPILAP
>ENST00000260753.8|SNV-13519-A-G|1
FQERKMLR
>ENST00000535325.5|SNV-28166-C-T|1
LAGSPGPELPVAGEK
>FUSION-ENST00000549198.1:758-ENST00000602946.1:431|9
PPIPARPPAIPVARPPDPMPPLK
>FUSION-ENST00000348476.7:3187-ENST00000216455.9:18862|32
GYWGCAIGKAR
>ENST00000380412.7|SNV-1985-G-A|4
EKPFKCPECSK
>ENST00000543571.6|SNV-55968-G-A|5
LCRGPEDHLGK
>ENST00000380412.7|SNV-1985-G-A|5
SHAREKPFKCPECSK
>ENST00000284523.2|SNV-15813-T-G|4
NYVEIMPSVAEGIKSGIQECQHQFR
>FUSION-ENST00000469537.1:6541-ENST00000650235.1:30874|10
MQEEDPSLVQTKR
>FUSION-ENST00000348476.7:7609-ENST00000216455.9:18862|8
LTDASWYTVGLLGLCHR
>ENST00000368352.10|SNV-920-C-A|1
ALLCNLNNIHLQHVSLGLHLSR
>ENST00000498428.5|SNV-1116094-C-G|12
MPMETLCHVR
>FUSION-ENST00000566352.1:914-ENST00000644901.1:33287|9
RVLFVEFTV
>ENST00000287996.8|INDEL-34830-A-AA|3
CQGKKHPR
>ENST00000297323.12|SNV-18671-G-A|1
TLGANALLFVGVNMYGVFMRILTER
>ENST00000382483.4|SNV-99387-C-T|5
KRWGLAQHVCCSGLWGHGTAGR
>ENST00000220676.2|SNV-120501-G-A|3
LEEEGNLK
>ENST00000220676.2|SNV-120501-G-A|1
LEEEGNLKKFQPDLK
>ENST00000231749.8|SNV-3820-C-T|2
DLVLEQIPEIWEWLERENR
>ENST00000488284.6|SNV-23895-A-G|15
MEPLQPTVR
>ENST00000298715.8|SNV-49813-G-A|1
TQVGLVVYGSQVQTAFGLDTKPTR
>ENST00000432715.5|SNV-18671-G-A|2
MYGVFMRILTERSQR
>FUSION-ENST00000348476.7:3187-ENST00000216455.9:18862|34
VKGYWGCAIGKAR
>ENST00000649021.1|SNV-31050-A-G|3
ISESLDSLESMMPNKVR
>ENST00000547137.5|SNV-14836-A-G|2
RSFVYVWETWDQVPFSVSVSQLR
>ENST00000538886.5|SNV-23399-C-A|2
TAPLPVKSIVLQAAVPK
>ENST00000313050.11|SNV-17405-G-A|3
HSVHSEHSAR
>FUSION-ENST00000551150.5:1830-ENST00000361390.2:652|5
IHKHYYNKHPHHYNLPR
>FUSION-ENST00000549198.1:758-ENST00000602946.1:431|15
GDHLVLSVAQDALEGALRR
>ENST00000361529.5|SNV-2846-A-G|5
IQTEPKYAGIWHCVR
>ENST00000614198.4|SNV-23399-C-A|6
LKTAPLPVK
>FUSION-ENST00000348476.7:7609-ENST00000216455.9:18862|6
QSQASCK
>ENST00000332496.10|SNV-67792-G-A|1
QGECASMHPK
>FUSION-ENST00000552461.5:1830-ENST00000361390.2:652|2
QCGLQADAADPHAPSPYSS
>ENST00000543571.6|SNV-55968-G-A|1
GPEDHLGKNGADEIKAHPFFK
>ENST00000514081.1|SNV-23573-G-A|3
GCGLLNRSLSPNTNQATR
>ENST00000543571.6|SNV-55968-G-A|2
GPEDHLGKNGADEIK
>FUSION-ENST00000549198.1:758-ENST00000602946.1:431|7
PPLKLVER
>FUSION-ENST00000549198.1:758-ENST00000602946.1:431|21
APSACIDAGRAADRPGAVAGRLDR
>ENST00000493884.5|MNV-52031-CA-C|2
MLTETWRSQRID
>ENST00000495184.5|SNV-212120-A-G|2
MQENVIQASSALDCKDSLLGGVLR
>ENST00000380191.9|SNV-56133-G-A|3
FLVYIANFDEK
>ENST00000401672.7|SNV-76152-C-T|2
LETRWVGTEGLVDSFSQGLER
>ENST00000332496.10|SNV-67792-G-A|3
NSMKVFLKQGECASMHPK
>FUSION-ENST00000469537.1:6541-ENST00000650235.1:30874|1
VCILQMRKNEV
>ENST00000666250.1|INDEL-744231-T-TA|6
YRNRPGRGNEELDDSTGKPR
>ENST00000442538.5|SNV-16329-A-G|3
SVGDLEHWHGR
>ENST00000380412.7|SNV-1985-G-A|1
CPECSKRFGQSSVLAIHAR
>FUSION-ENST00000566352.1:315-ENST00000644901.1:33044|35
RGDAVSGTTRCTESGCAPCWSSR
>FUSION-ENST00000566352.1:914-ENST00000644901.1:33287|3
RHTSPGRFR
>FUSION-ENST00000445108.5:3187-ENST00000216455.9:18862|2
KVSGVNSAPILAP
>ENST00000343776.10|SNV-91644-A-T|1
HNRIHTGEKPYQCEECGKTFNR
>ENST00000543571.6|SNV-55968-G-A|6
LSPEASDLIIKLCRGPEDHLGK
>ENST00000396113.5|SNV-152777-C-G|1
DVIYDIASQAQLHLKHARSFHK
>FUSION-ENST00000551150.5:1830-ENST00000361390.2:652|3
HYYNKHPHHYNLPRNNI
>ENST00000342992.10|SNV-298121-G-A|2
TPSPDYNFYYRPRR
>ENST00000488284.6|SNV-23895-A-G|22
MDTPASRAKEAWMEPLQPTVR
>ENST00000417496.6|SNV-561575-G-A|2
ISPDIRGTHK
>FUSION-ENST00000469537.1:6541-ENST00000650235.1:30874|8
MQEEDPSLVQTKRR
>ENST00000396113.5|SNV-152777-C-G|3
DVIYDIASQAQLHLK
>ENST00000488284.6|SNV-23895-A-G|10
EPLQPTVRQGVAQLKDFITK
>ENST00000396113.5|SNV-152777-C-G|4
NVRDVIYDIASQAQLHLKHAR
>ENST00000523184.5|SNV-152777-C-G|2
MTLPVKHSCT
>FUSION-ENST00000551150.5:1830-ENST00000361390.2:652|10
QMQQIRMPLRPILHSRIHK
>ENST00000649021.1|SNV-31050-A-G|2
MISESLDSLESMMPNKVRK
>ENST00000521330.6|SNV-10347-G-A|3
ALRSHDHSTRPLYISVGHR
>ENST00000361529.5|SNV-2846-A-G|2
YAGIWHCVRDTYHR
>ENST00000331289.4|SNV-682-C-A|7
MDGGTLPRSAPPAPPVPVGCDAR
>ENST00000547137.5|SNV-14836-A-G|1
SFVYVWETWDQVPFSVSVSQLR
>ENST00000297323.12|SNV-18671-G-A|2
TLGANALLFVGVNMYGVFMR
>ENST00000342992.10|SNV-298121-G-A|3
TPSPDYNFYYRPR
>ENST00000231749.8|SNV-3820-C-T|1
DLVLEQIPEIWEWLERENRGK
>ENST00000464233.6|SNV-1116094-C-G|1
EDQVSLAQQISDVVK
>FUSION-ENST00000566352.1:306-ENST00000301015.14:35741|288
RRRPLPPVGPGACLLR
>ENST00000313432.5|SNV-65610-G-A|3
SVCSLPPNPARSQHAPMGFPGR
>FUSION-ENST00000348476.7:7609-ENST00000216455.9:18862|4
QSQASCKDGNREASDER
>FUSION-ENST00000469537.1:6541-ENST00000650235.1:30874|4
QNKVCILQMRK
>FUSION-ENST00000566352.1:315-ENST00000644901.1:33044|36
RGDAVSGTTR
>ENST00000297323.12|SNV-18671-G-A|3
LWRTLGANALLFVGVNMYGVFMR
>FUSION-ENST00000348476.7:3187-ENST00000216455.9:18862|31
GYWGCAIGKARQAAK
>ENST00000380412.7|SNV-1985-G-A|3
EKPFKCPECSKR
>ENST00000649021.1|SNV-31050-A-G|1
ISESLDSLESMMPNKVRK
>FUSION-ENST00000549198.1:758-ENST00000602946.1:431|19
AADRPGAVAGRLDR
>ENST00000284523.2|SNV-15813-T-G|1
SGIQECQHQFRGRR
>FUSION-ENST00000549198.1:758-ENST00000602946.1:431|11
LLHHLLDVIIFGRFF
>ENST00000220676.2|SNV-120501-G-A|6
RINFLRLEEEGNLK
>ENST00000260408.8|SNV-137850-T-C|4
QCSPSQGPCCTAQCAFKSKPEK
>ENST00000372899.5|SNV-99210-G-A|3
YFDSIQAK
>ENST00000258443.7|SNV-60090-A-G|1
HEDCEGFFR
>ENST00000333046.8|SNV-4531-C-A|1
QYVELPK
>ENST00000382483.4|SNV-99387-C-T|4
RWGLAQHVCCSGLWGHGTAGR
>ENST00000498611.5|SNV-25709-G-A|2
KHSITAPLAAHISLVNK
>ENST00000313050.11|SNV-17405-G-A|1
HSVHSEHSARSLHSAHSLASRR
>ENST00000482945.5|SNV-137850-T-C|1
SLLYSTVCIQVKA
>FUSION-ENST00000551150.5:1830-ENST00000361390.2:652|7
MPLRPILHSRIHKHYYNK
>ENST00000558065.1|SNV-67792-G-A|1
CQHAPQDLPCGAAP
>FUSION-ENST00000566352.1:315-ENST00000644901.1:33044|39
CLFLPFASLPAQRR
>FUSION-ENST00000552461.5:1830-ENST00000361390.2:652|11
PLRPILHSRIHK
>FUSION-ENST00000348476.7:7609-ENST00000216455.9:18862|1
EASDERNDLP
>ENST00000644049.1|INDEL-302601-G-GA|1
QDWSESFAYQWLL
>ENST00000380191.9|SNV-56133-G-A|5
KFLVYIANFDEK
>FUSION-ENST00000469537.1:6541-ENST00000650235.1:30874|7
QEEDPSLVQTKRR
>ENST00000488284.6|SNV-23895-A-G|11
MEPLQPTVRQGVAQLKDFITK
>ENST00000382483.4|SNV-99387-C-T|2
WGLAQHVCCSGLWGHGTAGR
>ENST00000220676.2|SNV-120501-G-A|2
LEEEGNLKK
>FUSION-ENST00000549198.1:758-ENST00000602946.1:431|3
LVERDTEIREPEPPAPA
>FUSION-ENST00000552461.5:1830-ENST00000361390.2:652|17
MQQIRMPLRPILHSRIHK
>FUSION-ENST00000469537.1:6541-ENST00000650235.1:30874|9
QEEDPSLVQTKR
>ENST00000498611.5|SNV-25709-G-A|3
MKHSITAPLAAHISLVNK
>ENST00000432715.5|SNV-18671-G-A|5
MYGVFMR
>ENST00000402544.5|SNV-313533-T-G|3
FQICTVINR
>FUSION-ENST00000566352.1:914-ENST00000644901.1:33287|2
HTSPGRFR
>FUSION-ENST00000566352.1:914-ENST00000644901.1:33287|1
HTSPGRFRNALG
>FUSION-ENST00000549198.1:758-ENST00000602946.1:431|4
LVERDTEIR
>ENST00000402544.5|SNV-313533-T-G|5
KFQICTVINR
>ENST00000488284.6|SNV-23895-A-G|5
LGWSRCSPPCAR
>ENST00000343776.10|SNV-91644-A-T|3
AFTQFASLTRHNR
>FUSION-ENST00000348476.7:7609-ENST00000216455.9:18862|2
DGNREASDERNDLP
>ENST00000354624.6|SNV-38489-G-A|1
MVEGGEGK
>ENST00000577812.5|SNV-23006-G-A|7
LFRKAFPLLCMAPR
>ENST00000335616.3|SNV-18380-G-A|3
VTAGCSKWR
>ENST00000331289.4|SNV-682-C-A|2
SAPPAPPVPVGCDARR
>ENST00000666250.1|INDEL-744231-T-TA|8
KYRNRPGR
>ENST00000311172.11|SNV-299552-A-C|1
ALYDYEGQTDDELSFPEGAILR
>ENST00000644049.1|INDEL-302601-G-GA|2
KQDWSESFAYQWLL
>FUSION-ENST00000547211.5:1830-ENST00000361390.2:652|11
IIQMQQIRMPLRPILHSR
>ENST00000506507.5|SNV-23573-G-A|2
SLSPNTNQATR
>ENST00000442538.5|SNV-16329-A-G|4
ASYTPEVIEKSVGDLEHWHGRK
>ENST00000635310.1|SNV-196926-C-A|2
MLTLQILLN
>ENST00000666250.1|INDEL-744231-T-TA|5
NRPGRGNEELDDSTGKPR
>FUSION-ENST00000551150.5:1830-ENST00000361390.2:652|11
QMQQIRMPLRPILHSR
>FUSION-ENST00000549198.1:758-ENST00000602946.1:431|20
AADRPGAVAGR
>ENST00000538886.5|SNV-23399-C-A|4
ECPPGRPDVLVVVVSMLKTAPLPVK
>FUSION-ENST00000566352.1:914-ENST00000644901.1:33287|10
FRRVLFVEFTV
>FUSION-ENST00000566352.1:315-ENST00000644901.1:33044|42
MCLFLPFASLPAQR
>ENST00000253778.13|SNV-40826-T-A|1
AYTSQFISLVMIGLMMSEDR
>ENST00000614198.4|SNV-23399-C-A|5
MLKTAPLPVKSIVLQAAVPK
>ENST00000382483.4|SNV-99387-C-T|1
WGLAQHVCCSGLWGHGTAGRER
>ENST00000379992.6|SNV-720888-G-A|1
QTVQLECSADGDPQPVISWVTPRRR
>ENST00000231749.8|SNV-3820-C-T|3
DLVLEQIPEIWEWLER
>ENST00000417496.6|SNV-561575-G-A|3
ERISPDIRGTHK
>ENST00000347300.6|SNV-23573-G-A|1
SVSKHKSSNK
>ENST00000569547.1|SNV-170-A-C|1
LGFSTADSGVGMSGLTPGPAVPMK
>ENST00000369244.7|SNV-21267-T-G|1
VFPSSGDFTQTAVFR
