# Supplementary material for: Identification of non-canonical peptides with moPepGen
Source: Nat Biotechnol. 2025 Jun 16;44(4):568–73. doi: 10.1038/s41587-025-02701-0 (PMC12680078; doi:10.1038/s41587-025-02701-0)
Supplement: Supplementary file 4 — Supplementary Data: Cancer cell line variant peptide database. Custom peptide database FASTA file for each of the 376 cell lines from the Cancer Cell Line Encyclopedia with proteomics characterization or used in the reference channel. Variant peptide FASTA files were produced by moPepGen as the result of cell-line-specific publicly available mutations and fusions. [file 41587_2025_2701_MOESM4_ESM.zip › ACH-000362.fasta]

>ENST00000424261.6|SNV-24663-T-A|1
EMYNEAERFSDFHGYIQYLIIK
>FUSION-ENST00000420751.3:47825-ENST00000488705.1:256774|278
PATTSQAFQRKVK
>FUSION-ENST00000420751.3:47825-ENST00000488705.1:256774|354
MAGKALNTVPVTK
>ENST00000310682.6|SNV-3487-A-G|4
EQRALQVR
>ENST00000635945.1|SNV-120666-G-A|4
MTESKNR
>FUSION-ENST00000420751.3:47825-ENST00000488705.1:256774|357
KREMAGK
>FUSION-ENST00000420751.3:47825-ENST00000488705.1:256774|65
MFLSSSSK
>FUSION-ENST00000588598.5:5627-ENST00000646121.1:16654|70
RWSAFPLCSVEPGGSGQGRIDSL
>ENST00000262457.7|INDEL-201410-C-CA|8
NFSYNLQSATQPKK
>FUSION-ENST00000420751.3:47825-ENST00000488705.1:256774|158
MVFSLQTSLM
>FUSION-ENST00000420751.3:47825-ENST00000488705.1:256774|217
MCHFLHALVSMVRKSVCFHF
>FUSION-ENST00000420751.3:47825-ENST00000488705.1:256774|367
GSNQQTNFADLL
>ENST00000554949.1|SNV-2392-G-A|3
RNFVEQYYTHYVKLPTI
>ENST00000435118.5|INDEL-14135-A-AA|7
EFRPEIPCIVVANKIDDINVTQKK
>FUSION-ENST00000420751.3:47825-ENST00000488705.1:256774|301
SGISEESK
>ENST00000327783.8|SNV-266998-T-A|3
KGKEIYVIFDCSHETAAEILK
>FUSION-ENST00000420751.3:47825-ENST00000488705.1:256774|345
PNRWEGGHSLWNK
>ENST00000539115.5|MNV-62104-ACTATC-A|2
RHVISIHTKDSPV
>ENST00000369849.9|SNV-11351-C-T|4
ILSATTSKVLSTGLSLKK
>ENST00000479818.5|SNV-30767-C-T|10
SPPTRRWWR
>FUSION-ENST00000420751.3:47825-ENST00000488705.1:256774|571
YTLFLHEKCIGIK
>ENST00000563622.5|SNV-6172-G-A|5
DVHMLLVDLELLLGIAKAQQLK
>FUSION-ENST00000420751.3:47825-ENST00000488705.1:256774|188
ESNIFILNKSEHR
>FUSION-ENST00000588598.5:5627-ENST00000646121.1:16654|134
MGWGTCSF
>ENST00000544378.6|SNV-79949-G-A|1
ELDLQQNNLDDIGVRLLCEGLR
>ENST00000548845.5|SNV-132-C-G|3
LGPECVPPPK
>ENST00000504154.6|SNV-346418-G-A|4
GDKDHITVELYRGR
>ENST00000251496.7|SNV-1276-A-G|1
TVFHEEFVHYLKYVMVVYKR
>FUSION-ENST00000420751.3:47825-ENST00000488705.1:256774|434
VIFNPCFSPCLSDQPVSIPFK
>ENST00000573209.1|SNV-1046-T-C|2
VYSDLVWRPHGVGK
>FUSION-ENST00000420751.3:47825-ENST00000488705.1:256774|78
VLYFKLAWSN
>FUSION-ENST00000420751.3:47825-ENST00000488705.1:256774|89
PSPVSELARSAIY
>ENST00000465063.5|INDEL-14135-A-AA|10
DPKKASILPR
>ENST00000557275.5|SNV-20317-G-A|4
SRGTWEQQIKQLEAELSEFR
>FUSION-ENST00000420751.3:47825-ENST00000488705.1:256774|476
MPTHTLQGTVSPFSQKEAFPLK
>ENST00000373165.7|SNV-27414-A-G|6
DFPHKCEVCDKGFHRPSELEK
>FUSION-ENST00000420751.3:47825-ENST00000488705.1:256774|563
LSFQEKNK
>ENST00000473629.6|SNV-253-G-A|6
MNLLDGLASSPR
>FUSION-ENST00000420751.3:47825-ENST00000488705.1:256774|17
FNTAFSLIPR
>ENST00000635945.1|SNV-120666-G-A|3
MTESKNRNLK
>FUSION-ENST00000588598.5:5627-ENST00000646121.1:16654|129
MIVRTCNPSYSGG
>FUSION-ENST00000600027.5:961-ENST00000535684.5:174335|3
ETIEGTYIDK
>ENST00000333822.5|SNV-193-T-A|1
TTCYRPSYR
>ENST00000524065.4|SNV-940937-G-A|3
CLGIMPK
>FUSION-ENST00000420751.3:47825-ENST00000488705.1:256774|107
RWQNSLNLVSK
>ENST00000562717.1|SNV-70286-G-C|1
LPSPIQTMVFS
>FUSION-ENST00000420751.3:47825-ENST00000488705.1:256774|352
ALNTVPVTK
>ENST00000463954.1|SNV-3487-A-G|1
NSAGGNSEPYRFAMVRR
>FUSION-ENST00000420751.3:47825-ENST00000488705.1:256774|90
MPSPVSELARSAIY
>FUSION-ENST00000420751.3:47825-ENST00000488705.1:256774|52
LSKKSAAFIK
>FUSION-ENST00000588598.5:5627-ENST00000646121.1:16654|59
LPKLLSSYK
>FUSION-ENST00000420751.3:47825-ENST00000488705.1:256774|72
LNGNLGLILFISPISSFAVQKY
>FUSION-ENST00000420751.3:47825-ENST00000488705.1:256774|292
MANQLRTLDWLTR
>ENST00000281154.6|SNV-36696-G-A|1
GLSDCIMKIAK
>ENST00000525144.7|SNV-476857-G-A|1
YDGFVLWIKDGLALGVGR
>ENST00000327783.8|SNV-266998-T-A|2
GKEIYVIFDCSHETAAEILK
>FUSION-ENST00000420751.3:47825-ENST00000488705.1:256774|138
MMGTKFSSVMHKSSR
>FUSION-ENST00000420751.3:47825-ENST00000488705.1:256774|231
MLARMVSIS
>FUSION-ENST00000420751.3:47825-ENST00000488705.1:256774|590
MQLYLFPLGIQLSIVLMYEARL
>ENST00000435118.5|INDEL-14135-A-AA|4
KLQFCQEVLPAPVFR
>FUSION-ENST00000420751.3:47825-ENST00000488705.1:256774|417
MFVTFSSVTEREEERK
>ENST00000535651.5|MNV-43270-GTTAATTTCAA-G|2
YHAADVLGRSGALLQHFR
>ENST00000673713.1|INDEL-15474-C-CT|2
CWQSRDPDHGGGPFFTT
>ENST00000491771.5|MNV-11064-GAAG-G|6
VPYEIQKGQALITFEKEGMTNVK
>FUSION-ENST00000420751.3:47825-ENST00000488705.1:256774|526
TIVFWQR
>ENST00000262457.7|INDEL-201410-C-CA|6
KQNKTLTAYGGR
>ENST00000579096.1|SNV-18832-G-A|6
MRRQCCLPSPR
>ENST00000492675.1|SNV-32104-A-T|2
TSSGVFISWIK
>ENST00000322954.11|SNV-87050-G-T|2
NIFKYFESDHLGSGSHFSNR
>ENST00000377038.8|SNV-9437-G-T|1
QSPELSLSSQDLELVTKEDPK
>FUSION-ENST00000420751.3:47825-ENST00000488705.1:256774|127
MKKSMIVR
>ENST00000273668.7|SNV-21899-A-G|5
KEQQQQQMWNSARAPNLVK
>ENST00000542129.5|SNV-16093-C-T|6
RSRQPASSTTTSR
>FUSION-ENST00000420751.3:47825-ENST00000488705.1:256774|565
LLYVFGLRLSFQEK
>FUSION-ENST00000588598.5:5627-ENST00000646121.1:16654|87
MPLLHTTKLR
>ENST00000496015.5|SNV-10221-C-A|2
MCFLQSASTPLTIWAAY
>FUSION-ENST00000420751.3:47825-ENST00000488705.1:256774|134
FSSVMHK
>FUSION-ENST00000588598.5:5627-ENST00000646121.1:16654|39
VECTCNPSYS
>FUSION-ENST00000420751.3:47825-ENST00000488705.1:256774|27
MPLFRWLVS
>FUSION-ENST00000420751.3:47825-ENST00000488705.1:256774|216
CHFLHALVSMVRKSVCFHF
>FUSION-ENST00000420751.3:47825-ENST00000488705.1:256774|250
ARSWLTATSASWVQAILLPQPRE
>FUSION-ENST00000420751.3:47825-ENST00000488705.1:256774|395
AVFYILYEVSFMWLLLPLQRVF
>ENST00000354464.11|SNV-3621-C-G|1
SVALGHTHHLAK
>ENST00000556937.5|SNV-41081-G-A|1
FSFKVFYPSNKTVEDSK
>FUSION-ENST00000420751.3:47825-ENST00000488705.1:256774|442
TNRHAYFNLS
>FUSION-ENST00000420751.3:47825-ENST00000488705.1:256774|69
MSYNEKDKLLCFLCLYTCVSTHHL
>FUSION-ENST00000420751.3:47825-ENST00000488705.1:256774|155
RVYPVKLV
>ENST00000451557.5|INDEL-33965-T-TT|3
TWASVHLHSFFCSWNPAGGFDR
>ENST00000479818.5|SNV-30767-C-T|7
WWRITTRGSGR
>FUSION-ENST00000420751.3:47825-ENST00000488705.1:256774|490
MKSDSFTSPAGIITAK
>ENST00000359142.7|INDEL-82788-A-AA|5
ICFTRETYK
>ENST00000310682.6|SNV-3487-A-G|3
EQRALQVRYGQK
>ENST00000524065.4|SNV-940937-G-A|8
IVTSSCFTR
>ENST00000395591.5|INDEL-14135-A-AA|6
HTATVDGRTILVADINVTQKK
>FUSION-ENST00000420751.3:47825-ENST00000488705.1:256774|310
MNNVKASLSIELILSLP
>ENST00000615606.4|INDEL-103718-G-GCTG|2
RHSTTCC
>FUSION-ENST00000420751.3:47825-ENST00000488705.1:256774|2
MLLYISFSGCLCLGGWLAKRCLK
>ENST00000310682.6|SNV-3487-A-G|6
LSWREQR
>FUSION-ENST00000420751.3:47825-ENST00000488705.1:256774|201
GRETGIEK
>ENST00000334414.10|SNV-67555-C-A|3
NIHISPNGATDR
>FUSION-ENST00000420751.3:47825-ENST00000488705.1:256774|540
IGCLKLLQQDLVSKINVK
>ENST00000557769.5|SNV-87936-C-A|5
MKVLEVQENLDRQLQDSCEEDLSEK
>FUSION-ENST00000420751.3:47825-ENST00000488705.1:256774|70
SYNEKDK
>ENST00000490848.5|SNV-17170-C-G|11
ARTLCASTVPSTPK
>FUSION-ENST00000420751.3:47825-ENST00000488705.1:256774|116
MCGVGLQRPNVLFSALKK
>ENST00000451557.5|INDEL-33965-T-TT|2
DTFLASLR
>ENST00000490848.5|SNV-17170-C-G|7
TLCASTVPSTPKGR
>FUSION-ENST00000420751.3:47825-ENST00000488705.1:256774|153
MIINKTIVFSR
>FUSION-ENST00000420751.3:47825-ENST00000488705.1:256774|393
WLLLPLQR
>ENST00000359142.7|INDEL-82788-A-AA|7
GKICFTR
>FUSION-ENST00000588598.5:5627-ENST00000646121.1:16654|7
LECLRKHTEVLEDQNYHSSCK
>ENST00000473629.6|SNV-253-G-A|5
NLLDGLASSPR
>ENST00000379061.8|MNV-20834-TG-T|5
SLLTACLSSSCWK
>FUSION-ENST00000420751.3:47825-ENST00000488705.1:256774|403
VLACRAPHVQSLDVTLCCQR
>ENST00000453882.1|SNV-19896-C-T|6
NQKKIFTIQGCYLVIR
>ENST00000399298.8|SNV-403-C-G|3
KEPGYWLLALLNLLLFLETALTLK
>FUSION-ENST00000420751.3:47825-ENST00000488705.1:256774|151
MIINKTIVFSRAQLSQNEVLTK
>FUSION-ENST00000420751.3:47825-ENST00000488705.1:256774|248
SWLTATSASWVQAILLPQPRE
>ENST00000223051.8|SNV-11814-G-A|2
LQLVVNNHR
>ENST00000560441.5|SNV-87050-G-T|3
TIEALKNIFKYFESDHLGSGSHFR
>ENST00000322954.11|SNV-87050-G-T|3
TIEALKNIFK
>FUSION-ENST00000420751.3:47825-ENST00000488705.1:256774|547
VLFMFIHAGIVPVIS
>ENST00000491771.5|MNV-11064-GAAG-G|2
EGMTNVKK
>ENST00000406606.7|SNV-131225-G-A|1
EIRPFPSEETTENDDDVYR
>ENST00000504926.5|SNV-101825-C-T|3
KSELLLKELGK
>ENST00000381697.6|SNV-8485-G-A|1
HLLPLKEKQHAR
>ENST00000524065.4|SNV-940937-G-A|5
KCLGIMPK
>ENST00000403437.2|MNV-11061-TT-T|1
LQQFSTTTCLC
>FUSION-ENST00000420751.3:47825-ENST00000488705.1:256774|114
MCGVGLQRPNVLFSALKKR
>ENST00000454682.6|SNV-13500-C-T|2
GAPTTPAATPLSPK
>FUSION-ENST00000420751.3:47825-ENST00000488705.1:256774|355
EMAGKALNTVPVTK
>ENST00000394072.7|SNV-20887-T-C|13
MGPRTPQTAQPPAR
>ENST00000394072.7|SNV-20887-T-C|3
WGLGLHR
>FUSION-ENST00000420751.3:47825-ENST00000488705.1:256774|579
MALNVLKR
>FUSION-ENST00000420751.3:47825-ENST00000488705.1:256774|198
ETGIEKEYESEFSRLIK
>ENST00000548845.5|SNV-132-C-G|1
LGPECVPPPKRSR
>FUSION-ENST00000420751.3:47825-ENST00000488705.1:256774|409
VVINKLILLTFCKLE
>ENST00000354869.7|INDEL-14135-A-AA|6
IDADINVTQKK
>ENST00000524065.4|SNV-940937-G-A|14
LVQRDGERGGGERPLGGK
>FUSION-ENST00000420751.3:47825-ENST00000488705.1:256774|255
MEFCSCCPGWSAMAR
>ENST00000228928.12|SNV-31245-C-T|2
EAVACTSALCCMGR
>FUSION-ENST00000420751.3:47825-ENST00000488705.1:256774|598
CFSHKTP
>ENST00000572555.5|SNV-37214-C-G|2
EFTAWYSEMETPLK
>FUSION-ENST00000420751.3:47825-ENST00000488705.1:256774|295
DICIMANQLR
>ENST00000367119.1|SNV-4766-C-T|2
ACLAAIGSTHGHR
>ENST00000408965.4|SNV-718-A-T|1
LVVLSAENEKLHQRVEQLTR
>ENST00000354869.7|INDEL-14135-A-AA|5
IDADINVTQKKLQFCQEVLPAPVFR
>FUSION-ENST00000420751.3:47825-ENST00000488705.1:256774|396
AVFYILYEVSFMWLLLPLQR
>FUSION-ENST00000420751.3:47825-ENST00000488705.1:256774|488
MKSDSFTSPAGIITAKV
>ENST00000618853.5|SNV-6967-G-C|1
LTRLEEQCVDALQAQGFPR
>ENST00000295542.6|SNV-14071-C-A|1
IRRVIAAFYFPK
>ENST00000360311.5|SNV-8697-G-T|1
FNECGKTFHHNSALVIHK
>ENST00000374126.9|SNV-172946-C-T|1
CSACALNLVVQSVLSKRTLQAR
>FUSION-ENST00000420751.3:47825-ENST00000488705.1:256774|19
MLEIKFNTAFSLIPRFLK
>ENST00000554949.1|SNV-2392-G-A|4
RNFVEQYYTHYVK
>ENST00000465063.5|INDEL-14135-A-AA|2
MSYLLSTADINVTQKK
>FUSION-ENST00000420751.3:47825-ENST00000488705.1:256774|578
ALNVLKR
>ENST00000380152.7|SNV-21726-A-G|5
NRDVCALNENYK
>FUSION-ENST00000420751.3:47825-ENST00000488705.1:256774|237
RATIRHGHSSGR
>FUSION-ENST00000420751.3:47825-ENST00000488705.1:256774|75
MLKLNGNLGLILFISPISSFAVQKY
>FUSION-ENST00000588598.5:5627-ENST00000646121.1:16654|60
HSHCATNRLPKLLSSYK
>ENST00000472394.2|SNV-23394-A-G|6
KTQQHLEVTKVGVETELQTYK
>FUSION-ENST00000420751.3:47825-ENST00000488705.1:256774|274
MPPRPANFCIFSR
>FUSION-ENST00000420751.3:47825-ENST00000488705.1:256774|405
LILLTFCKLE
>ENST00000262457.7|INDEL-201410-C-CA|1
LCSGELA
>ENST00000474192.1|SNV-5645-G-A|21
MFIFLSNAGAERITDVALDFWK
>FUSION-ENST00000420751.3:47825-ENST00000488705.1:256774|504
MDQKVPHK
>FUSION-ENST00000420751.3:47825-ENST00000488705.1:256774|468
EAFPLKIFIGKSHIR
>FUSION-ENST00000649699.1:48486-ENST00000488705.1:256774|2
VKVFSDHKVY
>ENST00000479818.5|SNV-30767-C-T|9
RWWRITTR
>ENST00000472118.5|SNV-22076-C-T|4
RQSSSCFNLSKNR
>ENST00000359142.7|INDEL-82788-A-AA|1
SVDVCHHSYHSSIIFCH
>FUSION-ENST00000588598.5:5627-ENST00000646121.1:16654|104
MQCRARR
>ENST00000624918.1|SNV-2733-G-A|2
MCTLISCSQQQISTGKALHHLLP
>FUSION-ENST00000420751.3:47825-ENST00000488705.1:256774|320
VVYYYRCSASVFSSK
>FUSION-ENST00000420751.3:47825-ENST00000488705.1:256774|120
EEEILNVVEYLVSFTVEHVK
>ENST00000392283.9|SNV-6901-C-A|1
TCENFLALCASNY
>ENST00000408965.4|SNV-718-A-T|2
LVVLSAENEKLHQR
>FUSION-ENST00000420751.3:47825-ENST00000488705.1:256774|499
VPHKGCIAKNK
>FUSION-ENST00000601306.1:961-ENST00000535684.5:174335|2
NACSLVTSPSEGR
>ENST00000470105.1|SNV-172946-C-T|6
CLRCSACALNLVVQSVLSK
>ENST00000504981.5|SNV-12155-C-T|3
AHIKVPFR
>FUSION-ENST00000588598.5:5627-ENST00000646121.1:16654|50
SPPATPRNPLVTTILLFFFFFFWRR
>FUSION-ENST00000420751.3:47825-ENST00000488705.1:256774|168
SIAFSQIFQGLEKR
>ENST00000381946.4|MNV-8954-AT-A|4
VTAPSLAILPHWPQELEMR
>ENST00000636384.2|SNV-120666-G-A|4
EQSGEEEKNDRVQK
>ENST00000573209.1|SNV-1046-T-C|4
MSTKVYSDLVWRPHGVGKGFPLP
>FUSION-ENST00000420751.3:47825-ENST00000488705.1:256774|522
LHFRNYTKFAL
>FUSION-ENST00000420751.3:47825-ENST00000488705.1:256774|599
ALWEADTGGSRGQEIK
>ENST00000379061.8|MNV-20834-TG-T|3
TAASTWACTAPASSRRPEK
>ENST00000479818.5|SNV-30767-C-T|13
MPRRSPPTR
>ENST00000273668.7|SNV-21899-A-G|1
APNLVKHSPSEDKMSPASPIDDIER
>ENST00000486831.5|SNV-32983-A-T|7
DDFLGSLQFCLGDVMTNR
>ENST00000389857.11|SNV-103777-C-T|3
SQVSSEVR
>ENST00000295542.6|SNV-14071-C-A|3
AAVPIGLLVCLCLLQAFGYRIR
>FUSION-ENST00000420751.3:47825-ENST00000488705.1:256774|493
MERPVNRGGSRSR
>ENST00000394072.7|SNV-20887-T-C|9
TPQTAQPPAR
>FUSION-ENST00000420751.3:47825-ENST00000488705.1:256774|387
AAIVKAVLLLHPYITNLHHPY
>ENST00000423902.7|SNV-186341-C-T|3
LLTGPVVRGEGVSRR
>FUSION-ENST00000420751.3:47825-ENST00000488705.1:256774|602
MALWEADTGGSR
>FUSION-ENST00000588598.5:5627-ENST00000646121.1:16654|65
MHSHCATNR
>ENST00000424261.6|SNV-24663-T-A|4
SPDTMVIIKTENIREMYNEAER
>ENST00000243346.10|MNV-11064-GAAG-G|3
GQALITFEKEVAQNVVSMSK
>ENST00000490848.5|SNV-17170-C-G|12
MARTLCASTVPSTPK
>ENST00000246868.7|SNV-186-C-G|6
MSIFTATNQIR
>ENST00000438596.5|SNV-4892-C-T|6
KKIFTIQGCYLVIR
>ENST00000560441.5|SNV-87050-G-T|2
NIFKYFESDHLGSGSHFR
>ENST00000356175.7|SNV-231218-G-T|1
LAEHIDHEQQKLPAATLALEEDLK
>ENST00000392283.9|SNV-6901-C-A|2
TPKTCENFLALCASNY
>ENST00000575019.1|SNV-31636-C-T|2
EEILSRALEGPCSPCPAVR
>ENST00000260128.8|MNV-162926-GAAC-G|1
LQLFKENRR
>FUSION-ENST00000420751.3:47825-ENST00000488705.1:256774|483
CLLFVVR
>FUSION-ENST00000420751.3:47825-ENST00000488705.1:256774|564
LLYVFGLRLSFQEKNK
>ENST00000453654.6|SNV-455802-T-G|2
AQQAGDPDVAAYLESR
>FUSION-ENST00000420751.3:47825-ENST00000488705.1:256774|400
APHVQSLDVTLCCQR
>FUSION-ENST00000588598.5:5627-ENST00000646121.1:16654|101
MGRLLIQLIMYI
>FUSION-ENST00000588598.5:5627-ENST00000646121.1:16654|3
HTEVLEDQNYHSSCKQK
>ENST00000531967.5|SNV-12726-A-G|2
KTLQQFPGGSVDLQK
>FUSION-ENST00000420751.3:47825-ENST00000488705.1:256774|174
AEMSIAFSQIFQGLEK
>ENST00000531028.2|SNV-53753-G-A|4
GENLAIGFDIYKMEENR
>ENST00000567703.1|SNV-25771-G-A|11
MAMEQSK
>FUSION-ENST00000420751.3:47825-ENST00000488705.1:256774|131
MHKSSRQALFFSFFLA
>ENST00000347053.7|SNV-266223-T-A|2
HYNDLWK
>ENST00000555177.5|SNV-2392-G-A|4
RNFVEQYYTHYVKLPTIGK
>ENST00000263119.10|SNV-80393-T-G|4
GELPPELVQQR
>FUSION-ENST00000420751.3:47825-ENST00000488705.1:256774|246
SHRSQPMIFLNPT
>FUSION-ENST00000420751.3:47825-ENST00000488705.1:256774|35
NVVNLWTEVLLS
>FUSION-ENST00000420751.3:47825-ENST00000488705.1:256774|4
MLLYISFSGCLCLGGWLAKR
>ENST00000570896.5|SNV-8459-A-G|3
VDQLFHLGSR
>FUSION-ENST00000420751.3:47825-ENST00000488705.1:256774|150
IINKTIVFSRAQLSQNEVLTK
>FUSION-ENST00000420751.3:47825-ENST00000488705.1:256774|482
MCLLFVVRNT
>ENST00000490848.5|SNV-17170-C-G|5
LSDQREALSHGQNPLR
>ENST00000474953.5|INDEL-145709-A-AA|2
EKGCQEGHNR
>FUSION-ENST00000420751.3:47825-ENST00000488705.1:256774|529
KTIVFWQR
>FUSION-ENST00000420751.3:47825-ENST00000488705.1:256774|584
AILIGYLLNIYFSLLMIK
>ENST00000513874.5|SNV-12155-C-T|1
VGHMAHIKVPFRGKPLPK
>FUSION-ENST00000420751.3:47825-ENST00000488705.1:256774|532
MELKYFII
>ENST00000413800.5|SNV-8637-T-C|2
QLPPTVSLPLK
>ENST00000327475.11|SNV-184526-G-A|1
KQSLSRLASFIAGYQIFQITLTR
>ENST00000567703.1|SNV-25771-G-A|2
LCPQPQAHGYGTK
>FUSION-ENST00000420751.3:47825-ENST00000488705.1:256774|346
MPNRWEGGHSLWNK
>FUSION-ENST00000420751.3:47825-ENST00000488705.1:256774|239
GLDSLSDCFLPV
>ENST00000551679.1|SNV-4067-T-C|1
AAMAVPAAAVAMAVAEDFN
>ENST00000455117.6|SNV-15189-G-A|1
EAYSQACEGEAAQPGH
>FUSION-ENST00000420751.3:47825-ENST00000488705.1:256774|353
AGKALNTVPVTK
>ENST00000466493.5|SNV-23394-A-G|4
TQQHLEVTKVGVETELQTYKHSR
>FUSION-ENST00000420751.3:47825-ENST00000488705.1:256774|36
LRNVVNLWTEVLLS
>ENST00000359142.7|INDEL-82788-A-AA|8
KGKICFTR
>ENST00000297293.6|SNV-85280-G-A|1
NGSNLELDYPPALLTTDMDNPER
>ENST00000322954.11|SNV-87050-G-T|1
NIFKYFESDHLGSGSHFSNRK
>ENST00000300527.9|SNV-14372-C-T|1
DIASMPHELYR
>FUSION-ENST00000420751.3:47825-ENST00000488705.1:256774|22
VRVLSQKR
>FUSION-ENST00000420751.3:47825-ENST00000488705.1:256774|433
MTYLDDFPSCYLEYLDIL
>FUSION-ENST00000588598.5:5627-ENST00000646121.1:16654|64
HSHCATNR
>ENST00000602768.1|SNV-121-G-A|1
DHLLLHPAPPAQETPDHQVAALDCK
>ENST00000563441.5|SNV-6172-G-A|5
ERNPEFIFACSQAQQLKWVK
>ENST00000306071.7|SNV-1046-T-C|2
DEEMSTKVYSDLEWTDYR
>ENST00000379061.8|MNV-20834-TG-T|4
TAASTWACTAPASSR
>FUSION-ENST00000420751.3:47825-ENST00000488705.1:256774|58
MFISNKKC
>FUSION-ENST00000420751.3:47825-ENST00000488705.1:256774|593
TILANTVKPCLVNVSTKNTKN
>FUSION-ENST00000588598.5:5627-ENST00000646121.1:16654|15
MARSRLTATCTSWVQAILLPQPPK
>ENST00000486113.1|SNV-131225-G-A|7
VISAVSRLSLHSIAQNKEIR
>ENST00000261497.9|SNV-15189-G-A|4
LHSCLYCVFFGCFTKKHIHK
>FUSION-ENST00000588598.5:5627-ENST00000646121.1:16654|133
GWGTCSF
>FUSION-ENST00000420751.3:47825-ENST00000488705.1:256774|447
SLIINTQLEIALRILFLYHEENK
>FUSION-ENST00000420751.3:47825-ENST00000488705.1:256774|265
SLDLIMR
>FUSION-ENST00000588598.5:5627-ENST00000646121.1:16654|91
DNNRLCPHVAQSSGEK
>FUSION-ENST00000420751.3:47825-ENST00000488705.1:256774|221
MCHFLHALVSMVR
>ENST00000469135.1|SNV-38394-C-T|3
LEDFSHELESTQSWLDNVMKK
>FUSION-ENST00000420751.3:47825-ENST00000488705.1:256774|280
PATTSQAFQRK
>ENST00000302787.3|SNV-271-G-C|2
APARLPPPPPYTVPR
>ENST00000394072.7|SNV-20887-T-C|12
GPRTPQTAQPPAR
>FUSION-ENST00000420751.3:47825-ENST00000488705.1:256774|435
MVIFNPCFSPCLSDQPVSIPFK
>FUSION-ENST00000588598.5:5627-ENST00000646121.1:16654|85
MPLLHTTKLRR
>FUSION-ENST00000588598.5:5627-ENST00000646121.1:16654|36
MSVQIYSLSFFGGR
>FUSION-ENST00000588598.5:5627-ENST00000646121.1:16654|131
RSGVQDQPGQHCETPSLLQIQN
>ENST00000559868.1|SNV-166712-C-T|4
MDAASATCLLLSSWQCK
>ENST00000533342.6|SNV-12351-T-G|2
FTPLHWAAHSGSLECR
>ENST00000466271.1|SNV-32104-A-T|3
MENFQWCIHQLDQTAVLVTASQR
>ENST00000330687.8|INDEL-79417-T-TCACT|3
KSPTNLLSLNHSLATCLEKFR
>FUSION-ENST00000420751.3:47825-ENST00000488705.1:256774|14
YRKEMLFGK
>ENST00000472438.5|SNV-6700-C-T|3
WSLTTCMPQHSRVHL
>ENST00000218548.10|MNV-8954-AT-A|28
RSLSKLSSSEIPR
>ENST00000490834.5|MNV-545-AACCAGGGGCCCC-A|6
TPKALLTISIPPGPNQCR
>ENST00000373165.7|SNV-27414-A-G|4
CEVCDKGFHRPSELEKHSDIHK
>ENST00000470105.1|SNV-172946-C-T|4
CLRCSACALNLVVQSVLSKR
>ENST00000569482.5|SNV-6172-G-A|4
NPEFIFACSQAQQLK
>FUSION-ENST00000420751.3:47825-ENST00000488705.1:256774|291
ANQLRTLDWLTR
>ENST00000218548.10|MNV-8954-AT-A|14
SLQTSGCCLLR
>ENST00000474192.1|SNV-5645-G-A|16
LEQKGSQMWLWISGR
>ENST00000512285.5|SNV-123434-A-T|2
YLAEFVLIDDFSNKEHLK
>ENST00000268042.7|MNV-189-CG-C|3
GGEAGCAAAWVPR
>FUSION-ENST00000420751.3:47825-ENST00000488705.1:256774|287
TLDWLTRK
>ENST00000218548.10|MNV-8954-AT-A|10
GSLSPSPAPLSLPMK
>ENST00000377036.2|SNV-9437-G-T|2
EKQSPELSLSSQDLEVGGNQGH
>ENST00000389857.11|SNV-103777-C-T|5
ERSQVSSEVR
>ENST00000493790.1|SNV-162473-G-A|7
MCINPDPEKRPDITYVYDVAK
>ENST00000573209.1|SNV-1046-T-C|6
MSTKVYSDLVWRPHGVGK
>ENST00000557275.5|SNV-20317-G-A|1
GTWEQQIKQLEAELSEFRMVLQR
>ENST00000472118.5|SNV-22076-C-T|3
QSSSCFNLSK
>ENST00000408965.4|SNV-718-A-T|5
NQEMQQKLVVLSAENEK
>FUSION-ENST00000588598.5:5627-ENST00000646121.1:16654|73
YSQYITLVFCLCR
>ENST00000327783.8|SNV-266998-T-A|1
EIYVIFDCSHETAAEILK
>FUSION-ENST00000420751.3:47825-ENST00000488705.1:256774|515
RNQMKWR
>ENST00000381556.6|SNV-12657-C-T|1
GNTAEGCVYETQEKQK
>FUSION-ENST00000588598.5:5627-ENST00000646121.1:16654|99
NRQSLRFS
>FUSION-ENST00000588598.5:5627-ENST00000646121.1:16654|89
MPLLHTTK
>FUSION-ENST00000588598.5:5627-ENST00000646121.1:16654|12
LTATCTSWVQAILLPQPPK
>ENST00000306071.7|SNV-1046-T-C|1
VYSDLEWTDYR
>FUSION-ENST00000420751.3:47825-ENST00000488705.1:256774|220
CHFLHALVSMVR
>ENST00000428847.3|SNV-11844-A-G|1
YQPCKKR
>ENST00000567703.1|SNV-25771-G-A|10
MAMEQSKTLPSATEDAK
>FUSION-ENST00000420751.3:47825-ENST00000488705.1:256774|181
KDLSVENPSVNN
>ENST00000581616.2|SNV-23381-G-A|1
GSEASPTPRGCPAPGTRK
>ENST00000624918.1|SNV-2733-G-A|4
MCTLISCSQQQISTGK
>ENST00000567831.5|SNV-34665-G-A|2
MWGFITSPKESTDSAYPSLVCTK
>ENST00000504981.5|SNV-12155-C-T|1
AHIKVPFRGKPLPK
>ENST00000409852.2|SNV-773-G-T|5
GDKAPGGGVANLK
>ENST00000479818.5|SNV-30767-C-T|11
RSPPTRR
>ENST00000368234.7|MNV-207-CGGT-C|2
LNSGGRWDSEVMASTVK
>FUSION-ENST00000420751.3:47825-ENST00000488705.1:256774|552
KVSLFLHCLYNLFC
>ENST00000504745.1|SNV-146604-G-T|4
MRRVNCSTAWMFPAQMGTALIDCAF
>ENST00000496015.5|SNV-10221-C-A|1
CFLQSASTPLTIWAAY
>FUSION-ENST00000420751.3:47825-ENST00000488705.1:256774|458
MVIHVTYN
>FUSION-ENST00000420751.3:47825-ENST00000488705.1:256774|135
GTKFSSVMHKSSR
>ENST00000461292.3|SNV-419496-A-T|10
MMCIFRSMFCLMLQIRIICTLPPGF
>ENST00000472438.5|SNV-6700-C-T|7
MMHLCEMWSLTTCMPQHSRVHL
>ENST00000524065.4|SNV-940937-G-A|6
IVTSSCFTRKCLGIMPK
>ENST00000504154.6|SNV-346418-G-A|2
DHITVELYRGR
>ENST00000527646.5|SNV-20157-A-G|2
MSSFWCRISSQ
>FUSION-ENST00000420751.3:47825-ENST00000488705.1:256774|144
LFILEQGEIKEGR
>ENST00000533342.6|SNV-12351-T-G|1
HWLLWHGADITHVTTR
>ENST00000557275.5|SNV-20317-G-A|6
GLLRSRGTWEQQIK
>FUSION-ENST00000600027.5:961-ENST00000535684.5:174335|2
ETIEGTYIDKECLFTGNVSI
>FUSION-ENST00000588598.5:5627-ENST00000646121.1:16654|1
SDFLCFCSAGWGI
>FUSION-ENST00000420751.3:47825-ENST00000488705.1:256774|228
QLQQAPFMPFKPYGFT
>ENST00000614259.1|SNV-21726-A-G|7
MEKNRDVCALNENYK
>ENST00000536404.6|SNV-1046-T-C|2
STKVYSDLEWTDYR
>FUSION-ENST00000588598.5:5627-ENST00000646121.1:16654|96
CLYSNVHSSTNIYR
>ENST00000554949.1|SNV-2392-G-A|5
QRRNFVEQYYTHYVK
>ENST00000393392.6|SNV-12351-T-G|SNV-12354-A-T|4
AGDVKQLSEIVCR
>ENST00000581078.1|SNV-18832-G-A|3
RQCCLPSPRSCT
>FUSION-ENST00000420751.3:47825-ENST00000488705.1:256774|234
HGHSSGR
>FUSION-ENST00000420751.3:47825-ENST00000488705.1:256774|533
ILHHGIEILYNLNLTEMLA
>ENST00000543555.6|SNV-77680-C-A|2
KGVCDQSFGIHVAELANFTK
>ENST00000322954.11|SNV-87050-G-T|4
QHEESLRTIEALKNIFK
>ENST00000218548.10|MNV-8954-AT-A|30
STNIMSSFNKR
>ENST00000228264.10|SNV-16093-C-T|1
QAACLFYNHEQMGLLRDEALAEVK
>FUSION-ENST00000420751.3:47825-ENST00000488705.1:256774|43
MGIWVLSCSSLPFHPLRSKNIK
>ENST00000474192.1|SNV-5645-G-A|2
WLWISGRVESRGK
>ENST00000327475.11|SNV-184526-G-A|2
TSCGNALLVGVGGSRKQSLSR
>FUSION-ENST00000420751.3:47825-ENST00000488705.1:256774|426
PGSTCSILRCHSVLSAVQGCFLHSL
>ENST00000394072.7|SNV-20887-T-C|8
TPQTAQPPARR
>ENST00000281154.6|SNV-36696-G-A|3
QFKGLSDCIMKIAK
>FUSION-ENST00000420751.3:47825-ENST00000488705.1:256774|180
DLSVENPSVNN
>FUSION-ENST00000420751.3:47825-ENST00000488705.1:256774|311
MTSTITA
>ENST00000528848.3|SNV-945-A-G|2
FNDVLGRHSR
>ENST00000218548.10|MNV-8954-AT-A|3
TSASIPQRVWK
>FUSION-ENST00000588598.5:5627-ENST00000646121.1:16654|61
MHSHCATNRLPKLLSSYK
>FUSION-ENST00000588598.5:5627-ENST00000646121.1:16654|139
VAHTYNPSTLGGR
>FUSION-ENST00000420751.3:47825-ENST00000488705.1:256774|277
RGKTYASWPIS
>FUSION-ENST00000420751.3:47825-ENST00000488705.1:256774|489
KSDSFTSPAGIITAK
>ENST00000465063.5|INDEL-14135-A-AA|5
SSPCPCISSR
>FUSION-ENST00000420751.3:47825-ENST00000488705.1:256774|323
TFGPSIELGSLPLVIYWWEINF
>ENST00000261497.9|SNV-15189-G-A|3
KHIHKHAK
>FUSION-ENST00000420751.3:47825-ENST00000488705.1:256774|531
ELKYFII
>ENST00000524065.4|SNV-940937-G-A|9
GGGERPLGGKIVTSSCFTRK
>ENST00000184956.11|MNV-32746-CC-C|2
SNAVRALGNLLHFLQPLI
>ENST00000382031.5|SNV-15343-G-C|3
VKAMEDKLEALLEK
>ENST00000381946.4|MNV-8954-AT-A|5
ALSPAWLSTR
>FUSION-ENST00000420751.3:47825-ENST00000488705.1:256774|113
CGVGLQRPNVLFSALKKR
>FUSION-ENST00000588598.5:5627-ENST00000646121.1:16654|52
MSPPATPRNPLVTTILLFFFFFFWR
>FUSION-ENST00000420751.3:47825-ENST00000488705.1:256774|380
FHLCGCFFPCSVYSRHVCNFFICNR
>FUSION-ENST00000588598.5:5627-ENST00000646121.1:16654|4
HTEVLEDQNYHSSCK
>ENST00000527129.1|SNV-53753-G-A|5
EENRQYR
>FUSION-ENST00000420751.3:47825-ENST00000488705.1:256774|452
MLTLICLEWKKYEST
>ENST00000512285.5|SNV-123434-A-T|1
YLAEFVLIDDFSNKEHLKEK
>FUSION-ENST00000375784.7:5928-ENST00000352983.7:4128|34
YPNLKSVNELIYK
>ENST00000310682.6|SNV-3487-A-G|7
EVYAKLSWREQR
>ENST00000623388.1|SNV-210880-G-A|5
KPQNQNPRPKPR
>FUSION-ENST00000420751.3:47825-ENST00000488705.1:256774|73
LNGNLGLILFISPISSFAVQK
>ENST00000472394.2|SNV-23394-A-G|7
MKTQQHLEVTKVGVETELQTYK
>ENST00000389506.10|SNV-55392-G-A|2
QVLTTLLNSRTTSHLLR
>FUSION-ENST00000420751.3:47825-ENST00000488705.1:256774|334
MTNNICKEQK
>FUSION-ENST00000420751.3:47825-ENST00000488705.1:256774|118
MCGVGLQRPNVLFSALK
>ENST00000425242.5|SNV-104342-A-G|2
IFEDYERLLQSENYVTK
>ENST00000559156.5|SNV-87050-G-T|2
TIEALKNIFKYFEV
>FUSION-ENST00000420751.3:47825-ENST00000488705.1:256774|145
LFILEQGEIK
>ENST00000263119.10|SNV-80393-T-G|2
GELPPELVQQREGRR
>FUSION-ENST00000420751.3:47825-ENST00000488705.1:256774|484
MCLLFVVR
>FUSION-ENST00000420751.3:47825-ENST00000488705.1:256774|495
MERPVNRGGSR
>ENST00000453654.6|SNV-455802-T-G|4
TPQERAQQAGDPDVAAYLESR
>FUSION-ENST00000420751.3:47825-ENST00000488705.1:256774|556
MHRYQSRICVLA
>ENST00000564785.5|SNV-6172-G-A|1
LSPGWGPCHSGPSSLQPAHRRSS
>ENST00000263119.10|SNV-80393-T-G|1
EGRRDSMLETAK
>ENST00000218548.10|MNV-8954-AT-A|16
EETRSLQTSGCCLLR
>ENST00000630152.1|SNV-19967-G-A|1
FTQMQKAGFLYYEDLVSCVTR
>ENST00000531028.2|SNV-53753-G-A|2
MEENRQYR
>FUSION-ENST00000420751.3:47825-ENST00000488705.1:256774|71
MSYNEKDK
>FUSION-ENST00000588598.5:5627-ENST00000646121.1:16654|41
TRPSFFCL
>ENST00000673713.1|INDEL-15474-C-CT|1
DPDHGGGPFFTT
>ENST00000374126.9|SNV-172946-C-T|5
AGMCLRCSACALNLVVQSVLSK
>ENST00000524065.4|SNV-940937-G-A|10
GGGERPLGGKIVTSSCFTR
>FUSION-ENST00000420751.3:47825-ENST00000488705.1:256774|259
LTKCWDYRHEPPLPADDIFK
>FUSION-ENST00000420751.3:47825-ENST00000488705.1:256774|164
RGSTNGVKYFHTE
>ENST00000486831.5|SNV-32983-A-T|4
RIPTGMTSWAACSSALEMS
>ENST00000435118.5|INDEL-14135-A-AA|6
IDDINVTQKK
>FUSION-ENST00000420751.3:47825-ENST00000488705.1:256774|67
DKLLCFLCLYTCVSTHHL
>ENST00000491771.5|MNV-11064-GAAG-G|1
EGMTNVKKYDHVIWK
>ENST00000461292.3|SNV-419496-A-T|9
MCIFRSMFCLMLQIRIICTLPPGF
>FUSION-ENST00000600027.5:961-ENST00000535684.5:174335|5
TPKETIEGTYIDK
>FUSION-ENST00000420751.3:47825-ENST00000488705.1:256774|548
MVLFMFIHAGIVPVIS
>FUSION-ENST00000420751.3:47825-ENST00000488705.1:256774|190
ESNIFILNK
>FUSION-ENST00000420751.3:47825-ENST00000488705.1:256774|322
MVVYYYR
>FUSION-ENST00000420751.3:47825-ENST00000488705.1:256774|227
MPFKPYGFT
>ENST00000451557.5|INDEL-33965-T-TT|4
SRTWASVHLHSFFCSWNPAGGFDR
>FUSION-ENST00000375784.7:5928-ENST00000352983.7:4128|33
YPNLKSVNELIYKR
>ENST00000524065.4|SNV-940937-G-A|21
MVFEAAARRDK
>ENST00000428847.3|SNV-11844-A-G|3
CQSPAKYQPCK
>FUSION-ENST00000420751.3:47825-ENST00000488705.1:256774|219
MCHFLHALVSMVRK
>ENST00000524065.4|SNV-940937-G-A|19
RDKEDGR
>ENST00000579096.1|SNV-18832-G-A|5
RRQCCLPSPR
>ENST00000523967.5|SNV-103228-C-G|2
GAQCWTLRR
>FUSION-ENST00000420751.3:47825-ENST00000488705.1:256774|382
AVLLLHPYITNLHHPY
>FUSION-ENST00000601306.1:961-ENST00000535684.5:174335|5
LLRAPTLTRNACSLVTSPSEGR
>FUSION-ENST00000420751.3:47825-ENST00000488705.1:256774|200
GRETGIEKEYESEFSR
>FUSION-ENST00000420751.3:47825-ENST00000488705.1:256774|60
FLSSSSKMFISNKK
>FUSION-ENST00000420751.3:47825-ENST00000488705.1:256774|399
APHVQSLDVTLCCQRCR
>FUSION-ENST00000420751.3:47825-ENST00000488705.1:256774|293
DICIMANQLRTLDWLTRK
>FUSION-ENST00000649699.1:48486-ENST00000488705.1:256774|3
VKVFSDHK
>FUSION-ENST00000420751.3:47825-ENST00000488705.1:256774|542
KIGCLKLLQQDLVSK
>FUSION-ENST00000588598.5:5627-ENST00000646121.1:16654|110
KVSIDRSVGFVFK
>ENST00000251076.9|SNV-166712-C-T|2
MFEWTRPQQLVCFCQAGNAR
>FUSION-ENST00000588598.5:5627-ENST00000646121.1:16654|27
MNLATLGTSS
>ENST00000535651.5|MNV-43270-GTTAATTTCAA-G|1
SGALLQHFR
>ENST00000359142.7|INDEL-82788-A-AA|9
ANLPKKGK
>ENST00000513226.1|SNV-1276-A-G|7
MDDKTVFHEEFVHYLK
>FUSION-ENST00000420751.3:47825-ENST00000488705.1:256774|176
APGKAEMSIAFSQIFQGLEK
>ENST00000218548.10|MNV-8954-AT-A|15
EETRSLQTSGCCLLRGVGWITHLSR
>FUSION-ENST00000420751.3:47825-ENST00000488705.1:256774|205
CVCVCVCVCVCAGGREK
>FUSION-ENST00000420751.3:47825-ENST00000488705.1:256774|601
ALWEADTGGSR
>ENST00000557004.6|SNV-5670-C-T|3
VPMMLQDQEHHWYLHDRYLPCLVLR
>ENST00000373409.8|SNV-258-C-T|5
EALRELHARGHQVVVLTPEVNMHIK
>ENST00000397256.5|SNV-19896-C-T|1
IFTIQGCYLVIRCLLRR
>ENST00000636384.2|SNV-120666-G-A|3
NDRVQKSESEDSIR
>ENST00000408965.4|SNV-718-A-T|3
LVVLSAENEK
>ENST00000523967.5|SNV-103228-C-G|5
FKGAQCWTLR
>ENST00000218548.10|MNV-8954-AT-A|20
RPSLQSSWWWGTLWR
>FUSION-ENST00000420751.3:47825-ENST00000488705.1:256774|103
SCSYPHPVK
>ENST00000373409.8|SNV-258-C-T|3
ELHARGHQVVVLTPEVNMHIKEEK
>ENST00000512285.5|SNV-123434-A-T|3
YLAEFVLIDDFSNK
>FUSION-ENST00000420751.3:47825-ENST00000488705.1:256774|57
FISNKKC
>FUSION-ENST00000420751.3:47825-ENST00000488705.1:256774|186
ESNIFILNKSEHRVTR
>ENST00000389857.11|SNV-103777-C-T|1
SQVSSEVRMKDVEK
>ENST00000524065.4|SNV-940937-G-A|11
GGGERPLGGK
>ENST00000467374.1|MNV-207-CGGT-C|1
ASTVKYLRR
>ENST00000267103.10|SNV-132-C-G|4
HRMLGPECVPPPKR
>FUSION-ENST00000588598.5:5627-ENST00000646121.1:16654|125
MIMSLFY
>FUSION-ENST00000420751.3:47825-ENST00000488705.1:256774|275
TYASWPIS
>ENST00000543555.6|SNV-77680-C-A|1
GVCDQSFGIHVAELANFTK
>FUSION-ENST00000420751.3:47825-ENST00000488705.1:256774|333
TNNICKEQK
>FUSION-ENST00000420751.3:47825-ENST00000488705.1:256774|342
LSSLNFK
>FUSION-ENST00000420751.3:47825-ENST00000488705.1:256774|110
PLQEYSVFSR
>FUSION-ENST00000420751.3:47825-ENST00000488705.1:256774|570
YTLFLHEKCIGIKVEFVF
>ENST00000218548.10|MNV-8954-AT-A|5
QRTSASIPQRVWK
>FUSION-ENST00000420751.3:47825-ENST00000488705.1:256774|209
SWSREDK
>ENST00000566361.1|SNV-74721-A-G|5
WPLTQNEECAVTGFLR
>ENST00000528848.3|SNV-945-A-G|4
YNIELDPRFNDVLGRHSR
>ENST00000469135.1|SNV-38394-C-T|2
MLEDFSHELESTQSWLDNVMKKLAK
>ENST00000307968.11|INDEL-124816-A-AA|1
STGMVVEKKTSR
>FUSION-ENST00000420751.3:47825-ENST00000488705.1:256774|108
PLQEYSVFSRMSCSYPHPVK
>ENST00000582931.5|SNV-23381-G-A|2
GSEASPKNWASSWS
>ENST00000573209.1|SNV-1046-T-C|1
VYSDLVWRPHGVGKGFPLP
>ENST00000608949.5|SNV-90854-A-G|1
KVTLTRHR
>ENST00000539115.5|MNV-62104-ACTATC-A|1
HVISIHTKDSPV
>FUSION-ENST00000420751.3:47825-ENST00000488705.1:256774|97
VLLQIQRPQVTSTPR
>FUSION-ENST00000420751.3:47825-ENST00000488705.1:256774|423
GRRWCGLSLVL
>FUSION-ENST00000420751.3:47825-ENST00000488705.1:256774|528
MKTIVFWQRLHFR
>ENST00000491771.5|MNV-11064-GAAG-G|4
GQALITFEKEGMTNVKK
>FUSION-ENST00000420751.3:47825-ENST00000488705.1:256774|105
MSCSYPHPVKCLLVIK
>ENST00000273668.7|SNV-21899-A-G|4
EQQQQQMWNSARAPNLVK
>ENST00000542129.5|SNV-16093-C-T|4
SRQPASSTTTSRWAFSGMR
>ENST00000566361.1|SNV-74721-A-G|1
WPLTQNEECAVTGFLRDKLQYR
>ENST00000377036.2|SNV-9437-G-T|1
QSPELSLSSQDLEVGGNQGH
>ENST00000486823.5|SNV-2702-G-A|2
GRTKSPR
>FUSION-ENST00000588598.5:5627-ENST00000646121.1:16654|26
NLATLGTSS
>FUSION-ENST00000420751.3:47825-ENST00000488705.1:256774|461
SMPSGRTDC
>ENST00000469135.1|SNV-38394-C-T|6
MLEDFSHELESTQSWLDNVMK
>ENST00000397256.5|SNV-19896-C-T|6
KPVEQKKIFTIQGCYLVIR
>ENST00000531967.5|SNV-12726-A-G|1
TLQQFPGGSVDLQK
>ENST00000218548.10|MNV-8954-AT-A|22
RRPSLQSSWWWGTLWR
>FUSION-ENST00000588598.5:5627-ENST00000646121.1:16654|28
LARLVSNP
>ENST00000466493.5|SNV-23394-A-G|5
TQQHLEVTKVGVETELQTYK
>FUSION-ENST00000420751.3:47825-ENST00000488705.1:256774|527
KTIVFWQRLHFR
>FUSION-ENST00000420751.3:47825-ENST00000488705.1:256774|224
LPLLASLG
>FUSION-ENST00000420751.3:47825-ENST00000488705.1:256774|184
SEHRVTRQPSK
>ENST00000243346.10|MNV-11064-GAAG-G|1
EVAQNVVSMSKHHVQIK
>FUSION-ENST00000420751.3:47825-ENST00000488705.1:256774|28
MLKQQNE
>FUSION-ENST00000588598.5:5627-ENST00000646121.1:16654|100
GRLLIQLIMYI
>ENST00000453424.7|SNV-130614-C-T|1
AGSPPSASAPALVSSFSR
>FUSION-ENST00000420751.3:47825-ENST00000488705.1:256774|516
MRRNQMK
>FUSION-ENST00000420751.3:47825-ENST00000488705.1:256774|549
NLCLCVCFHFCPVLE
>ENST00000268042.7|MNV-189-CG-C|4
MGGEAGCAAAWVPR
>FUSION-ENST00000420751.3:47825-ENST00000488705.1:256774|374
SDPVFLSLSLLVCETGDHEKRNGR
>ENST00000647945.1|SNV-18598-A-G|2
NIFLSKNGMVAK
>ENST00000389506.10|SNV-55392-G-A|1
QVLTTLLNSRTTSHLLRYR
>FUSION-ENST00000420751.3:47825-ENST00000488705.1:256774|544
MKIGCLK
>ENST00000491771.5|MNV-11064-GAAG-G|5
GQALITFEKEGMTNVK
>FUSION-ENST00000420751.3:47825-ENST00000488705.1:256774|446
ILFLYHEENK
>ENST00000359655.9|SNV-22716-T-C|2
FSAELTQHIPLSLR
>FUSION-ENST00000420751.3:47825-ENST00000488705.1:256774|559
DSNRFGYSEVLFH
>ENST00000310682.6|SNV-3487-A-G|1
ALQVRYGQKMILHQLLELTS
>FUSION-ENST00000588598.5:5627-ENST00000646121.1:16654|34
MAQSRLTTTSASSVQVILLPQPSK
>ENST00000582323.1|MNV-20834-TG-T|3
RPEQLQTKHPQDTR
>FUSION-ENST00000420751.3:47825-ENST00000488705.1:256774|462
CPCPWKSMPSGRTDC
>FUSION-ENST00000420751.3:47825-ENST00000488705.1:256774|253
MARSWLTATSASWVQAILLPQPR
>FUSION-ENST00000588598.5:5627-ENST00000646121.1:16654|98
LLIQLIMYI
>ENST00000351698.5|SNV-5645-G-A|3
ITDVALDFWK
>FUSION-ENST00000420751.3:47825-ENST00000488705.1:256774|159
LNEIKKSLSS
>ENST00000380152.7|SNV-21726-A-G|7
NIPMEKNR
>ENST00000484331.5|SNV-62292-C-G|6
MLCWQGLWMLK
>ENST00000373409.8|SNV-258-C-T|4
ELHARGHQVVVLTPEVNMHIK
>FUSION-ENST00000389506.10:47825-ENST00000488705.1:256774|7
SEQPSPASSSSSSSSSFTPSQTR
>ENST00000393392.6|SNV-12351-T-G|5
VHFGSIHDAVRAGDVKQLSEIVCR
>FUSION-ENST00000588598.5:5627-ENST00000646121.1:16654|66
FIHQQIFIEPY
>FUSION-ENST00000420751.3:47825-ENST00000488705.1:256774|152
IINKTIVFSR
>FUSION-ENST00000588598.5:5627-ENST00000646121.1:16654|25
MCIPLMIGDIEPEVLLLGFR
>ENST00000557275.5|SNV-20317-G-A|2
GTWEQQIKQLEAELSEFR
>ENST00000251496.7|SNV-1276-A-G|6
TYRTMDDKTVFHEEFVHYLK
>FUSION-ENST00000420751.3:47825-ENST00000488705.1:256774|11
LFGKQMLLYISFSGCLCLGGWLAK
>FUSION-ENST00000420751.3:47825-ENST00000488705.1:256774|93
ILNNKAGT
>FUSION-ENST00000588598.5:5627-ENST00000646121.1:16654|32
LTTTSASSVQVILLPQPSK
>FUSION-ENST00000420751.3:47825-ENST00000488705.1:256774|173
AEMSIAFSQIFQGLEKR
>ENST00000342785.8|SNV-18739-T-G|2
GRVSVPTHPEAGGDASLTVVK
>ENST00000379370.7|SNV-25938-T-C|1
CVEESGSAHCVCPTLTCPEANATK
>FUSION-ENST00000420751.3:47825-ENST00000488705.1:256774|44
GIWVLSCSSLPFHPLRSK
>ENST00000373165.7|SNV-27414-A-G|2
GFHRPSELEKHSDIHK
>FUSION-ENST00000375784.7:5928-ENST00000352983.7:4128|35
IEEFLEAVLCPPRYPNLK
>ENST00000466493.5|SNV-23394-A-G|3
VGVETELQTYK
>FUSION-ENST00000420751.3:47825-ENST00000488705.1:256774|83
TIALPLLIRNFLVLPK
>FUSION-ENST00000420751.3:47825-ENST00000488705.1:256774|256
ALGSAFVPLTHLLQYLSQS
>FUSION-ENST00000420751.3:47825-ENST00000488705.1:256774|30
ILARGNYNLCITQLLYIW
>ENST00000382031.5|SNV-15343-G-C|1
AMEDKLEALLEKTK
>FUSION-ENST00000588598.5:5627-ENST00000646121.1:16654|115
VQVILLPQSPK
>FUSION-ENST00000420751.3:47825-ENST00000488705.1:256774|375
MSDPVFLSLSLLVCETGDHEKRNGR
>ENST00000380243.9|SNV-87936-C-A|2
VLEVQENLDRQLQDSCEEDLSEK
>FUSION-ENST00000420751.3:47825-ENST00000488705.1:256774|146
AQLSQNEVLTKLFILEQGEIKEGR
>ENST00000513226.1|SNV-1276-A-G|4
DDKTVFHEEFVHYLKYVMVVYK
>ENST00000246868.7|SNV-186-C-G|5
SIFTATNQIR
>ENST00000561090.5|SNV-3621-C-G|3
MPLLLAYLKSVALGHTHHLAK
>FUSION-ENST00000420751.3:47825-ENST00000488705.1:256774|582
MWKIFKYTLFLHEK
>ENST00000535651.5|MNV-43270-GTTAATTTCAA-G|3
YHAADVLGR
>FUSION-ENST00000420751.3:47825-ENST00000488705.1:256774|574
IFKYTLFLHEKCIGIK
>ENST00000327475.11|SNV-184526-G-A|7
ISRIIRTSCGNALLVGVGGSR
>FUSION-ENST00000420751.3:47825-ENST00000488705.1:256774|510
WRITTMTLKWR
>FUSION-ENST00000420751.3:47825-ENST00000488705.1:256774|160
MLNEIKKSLSS
>FUSION-ENST00000420751.3:47825-ENST00000488705.1:256774|172
AEMSIAFSQIFQGLEKRGSTNGVK
>ENST00000367833.7|SNV-17589-G-A|3
IMPSSFFLLLR
>ENST00000527646.5|SNV-20157-A-G|3
MSSFWCR
>FUSION-ENST00000420751.3:47825-ENST00000488705.1:256774|306
AQPSFTSGVDACHHK
>FUSION-ENST00000420751.3:47825-ENST00000488705.1:256774|258
CWDYRHEPPLPADDIFK
>ENST00000504926.5|SNV-101825-C-T|1
SELLLKELGKEETK
>FUSION-ENST00000420751.3:47825-ENST00000488705.1:256774|500
VPHKGCIAK
>FUSION-ENST00000420751.3:47825-ENST00000488705.1:256774|606
VSTSHAN
>ENST00000512285.5|SNV-123434-A-T|5
KYLAEFVLIDDFSNK
>FUSION-ENST00000420751.3:47825-ENST00000488705.1:256774|111
MPLQEYSVFSR
>FUSION-ENST00000420751.3:47825-ENST00000488705.1:256774|419
MFVTFSSVTEREEER
>FUSION-ENST00000198767.11:31116-ENST00000436970.5:31792|1
KLFWRIM
>ENST00000327475.11|SNV-184526-G-A|3
TSCGNALLVGVGGSRK
>FUSION-ENST00000420751.3:47825-ENST00000488705.1:256774|297
KDICIMANQLR
>FUSION-ENST00000420751.3:47825-ENST00000488705.1:256774|577
MALNVLKRIK
>ENST00000454682.6|SNV-13500-C-T|3
GGLATPPHKGAPTTPAATPLSPK
>ENST00000461292.3|SNV-419496-A-T|3
FCLMLQIR
>FUSION-ENST00000420751.3:47825-ENST00000488705.1:256774|282
PATTSQAFQR
>FUSION-ENST00000420751.3:47825-ENST00000488705.1:256774|546
MFIHAGIVPVIS
>ENST00000580777.1|SNV-1165-A-G|4
FCLHLFPHPKPWQQVISWPR
>ENST00000218548.10|MNV-8954-AT-A|7
TPWKQRTSASIPQR
>FUSION-ENST00000420751.3:47825-ENST00000488705.1:256774|245
MGSLEQTLALGK
>ENST00000260128.8|MNV-162926-GAAC-G|3
EAAQEVDSKLQLFKENR
>ENST00000307968.11|INDEL-124816-A-AA|2
STGMVVEKK
>ENST00000265707.10|SNV-54023-G-C|2
HPKYVGATFPGTLCNK
>ENST00000409852.2|SNV-773-G-T|6
KGDKAPGGGVANLK
>ENST00000580777.1|SNV-1165-A-G|8
MMFCLHLFPHPKPWQQVISWPR
>FUSION-ENST00000420751.3:47825-ENST00000488705.1:256774|249
SWLTATSASWVQAILLPQPR
>FUSION-ENST00000420751.3:47825-ENST00000488705.1:256774|329
AVHSPSLALS
>ENST00000373409.8|SNV-258-C-T|1
GHQVVVLTPEVNMHIKEEK
>ENST00000394072.7|SNV-20887-T-C|11
MGPRTPQTAQPPARR
>FUSION-ENST00000420751.3:47825-ENST00000488705.1:256774|266
DGVSPCWPGWSRSLDLIMRLTK
>FUSION-ENST00000649699.1:48486-ENST00000488705.1:256774|1
VFSDHKVY
>ENST00000486113.1|SNV-131225-G-A|3
RSGELSGVRCQGR
>ENST00000453654.6|SNV-455802-T-G|3
TPQERAQQAGDPDVAAYLESRQNYK
>FUSION-ENST00000420751.3:47825-ENST00000488705.1:256774|566
LLYVFGLR
>FUSION-ENST00000420751.3:47825-ENST00000488705.1:256774|401
VLACRAPHVQSLDVTLCCQRCR
>ENST00000615606.4|INDEL-103718-G-GCTG|3
MRHSTTCC
>ENST00000638951.1|SNV-64633-C-T|2
TIYQTGCQMSTVFPLKK
>ENST00000623388.1|SNV-210880-G-A|2
RPPEWRR
>ENST00000310682.6|SNV-3487-A-G|2
ALQVRYGQK
>FUSION-ENST00000420751.3:47825-ENST00000488705.1:256774|137
MGTKFSSVMHKSSR
>ENST00000453654.6|SNV-455802-T-G|5
GKTPQERAQQAGDPDVAAYLESR
>ENST00000461292.3|SNV-419496-A-T|2
MFCLMLQIRIICTLPPGF
>ENST00000389506.10|SNV-55392-G-A|5
ELQISLKQVLTTLLNSR
>FUSION-ENST00000420751.3:47825-ENST00000488705.1:256774|53
MLSKKSAAFIK
>ENST00000300527.9|SNV-14372-C-T|2
EQGLRDIASMPHELYR
>FUSION-ENST00000420751.3:47825-ENST00000488705.1:256774|68
SYNEKDKLLCFLCLYTCVSTHHL
>ENST00000474192.1|SNV-5645-G-A|6
WLWISGR
>FUSION-ENST00000420751.3:47825-ENST00000488705.1:256774|296
KDICIMANQLRTLDWLTR
>ENST00000582323.1|MNV-20834-TG-T|5
TAASTWACTAPASSRRPEQLQTK
>ENST00000523967.5|SNV-103228-C-G|4
FKGAQCWTLRR
>FUSION-ENST00000588598.5:5627-ENST00000646121.1:16654|14
ARSRLTATCTSWVQAILLPQPPK
>FUSION-ENST00000420751.3:47825-ENST00000488705.1:256774|438
LCPLKRASSGCVPH
>FUSION-ENST00000588598.5:5627-ENST00000646121.1:16654|35
SVQIYSLSFFGGR
>FUSION-ENST00000420751.3:47825-ENST00000488705.1:256774|420
FVTFSSVTER
>ENST00000354869.7|INDEL-14135-A-AA|7
EFRPEIPCIVVANKIDADINVTQKK
>FUSION-ENST00000588598.5:5627-ENST00000646121.1:16654|10
SNTCYFLVFFF
>ENST00000512285.5|SNV-123434-A-T|4
KYLAEFVLIDDFSNKEHLK
>ENST00000228928.12|SNV-31245-C-T|3
WDLLAKEAVACTSALCCMGR
>FUSION-ENST00000420751.3:47825-ENST00000488705.1:256774|350
MCITCLFLFR
>FUSION-ENST00000420751.3:47825-ENST00000488705.1:256774|271
PPRPANFCIFSRDGVSPCWPGWSR
>ENST00000492675.1|SNV-32104-A-T|4
RTSSGVFISWIK
>ENST00000465063.5|INDEL-14135-A-AA|8
KASILPRSSPCPCISSR
>FUSION-ENST00000420751.3:47825-ENST00000488705.1:256774|213
KSVCFHF
>FUSION-ENST00000588598.5:5627-ENST00000646121.1:16654|63
MHSHCATNRLPK
>FUSION-ENST00000420751.3:47825-ENST00000488705.1:256774|431
MISLVVI
>ENST00000381556.6|SNV-12657-C-T|2
GNTAEGCVYETQEK
>FUSION-ENST00000588598.5:5627-ENST00000646121.1:16654|116
SQLTATSASRVQVILLPQSPK
>ENST00000496634.2|SNV-12845-G-A|1
AEGAAMLELVESILRGCVPGVYR
>ENST00000427926.6|INDEL-103718-G-GCTG|1
SVNEALNHLLLTEEEDYQGLR
>ENST00000374759.8|MNV-49208-CCGTGCC-C|4
ELPKGPEQVPDPAR
>FUSION-ENST00000420751.3:47825-ENST00000488705.1:256774|167
MSIAFSQIFQGLEKRGSTNGVK
>FUSION-ENST00000420751.3:47825-ENST00000488705.1:256774|196
EYESEFSRLIK
>FUSION-ENST00000420751.3:47825-ENST00000488705.1:256774|429
IGNGPSMPGSTCSILR
>ENST00000493790.1|SNV-162473-G-A|4
CINPDPEKRPDITYVYDVAKR
>ENST00000351698.5|SNV-5645-G-A|1
ITDVALDFWKSGKQR
>FUSION-ENST00000420751.3:47825-ENST00000488705.1:256774|587
LIVFKAILIGYLLNIYFSLLMIK
>FUSION-ENST00000420751.3:47825-ENST00000488705.1:256774|389
GISRIICL
>FUSION-ENST00000588598.5:5627-ENST00000646121.1:16654|16
CQYFFPFLFFIFYF
>ENST00000462335.1|SNV-164152-A-T|1
NVRDHWVTQEVQHK
>FUSION-ENST00000420751.3:47825-ENST00000488705.1:256774|496
MERPVNR
>ENST00000393392.6|SNV-12351-T-G|3
QLSEIVCR
>ENST00000579315.5|SNV-23381-G-A|3
GSEASPRK
>ENST00000296350.10|SNV-14320-G-A|1
LPPYLHWCVLSTPEIQK
>FUSION-ENST00000420751.3:47825-ENST00000488705.1:256774|600
MALWEADTGGSRGQEIK
>ENST00000218548.10|MNV-8954-AT-A|23
LSSSEIPRRRPSLQSSWWWGTLWR
>ENST00000559868.1|SNV-166712-C-T|5
FEWTRPQQLVCFCQAGNARVTR
>ENST00000528848.3|SNV-945-A-G|3
FNDVLGR
>FUSION-ENST00000420751.3:47825-ENST00000488705.1:256774|112
KRWQNSLNLVSK
>FUSION-ENST00000420751.3:47825-ENST00000488705.1:256774|1
LLYISFSGCLCLGGWLAKRCLK
>FUSION-ENST00000389506.10:47825-ENST00000488705.1:256774|6
QQGINISCK
>ENST00000262457.7|INDEL-201410-C-CA|5
QNKTLTAYGGR
>ENST00000389506.10|SNV-55392-G-A|3
QVLTTLLNSR
>ENST00000465063.5|INDEL-14135-A-AA|3
LLMVPML
>ENST00000538004.5|SNV-162473-G-A|3
RPDITYVYDVAK
>ENST00000474953.5|INDEL-145709-A-AA|1
GCQEGHNR
>ENST00000265707.10|SNV-54023-G-C|1
YVGATFPGTLCNK
>FUSION-ENST00000420751.3:47825-ENST00000488705.1:256774|344
MPNRWEGGHSLWNKHIVR
>FUSION-ENST00000420751.3:47825-ENST00000488705.1:256774|328
MTLTLSFR
>FUSION-ENST00000420751.3:47825-ENST00000488705.1:256774|364
MGGRPQPVE
>FUSION-ENST00000420751.3:47825-ENST00000488705.1:256774|422
RWCGLSLVL
>ENST00000467374.1|MNV-207-CGGT-C|3
ASTVKYLR
>ENST00000474953.5|INDEL-145709-A-AA|4
DIEVLSEDTDYEEDEVTKKEK
>FUSION-ENST00000420751.3:47825-ENST00000488705.1:256774|404
MVLACRAPHVQSLDVTLCCQR
>ENST00000397256.5|SNV-19896-C-T|4
KIFTIQGCYLVIRCLLR
>ENST00000359655.9|SNV-22716-T-C|1
FSAELTQHIPLSLRVR
>FUSION-ENST00000588598.5:5627-ENST00000646121.1:16654|21
LCVFLPSSEIYCSVK
>ENST00000492675.1|SNV-32104-A-T|3
RTSSGVFISWIKLLYL
>ENST00000504154.6|SNV-346418-G-A|3
DHITVELYR
>FUSION-ENST00000420751.3:47825-ENST00000488705.1:256774|16
FNTAFSLIPRFLK
>FUSION-ENST00000588598.5:5627-ENST00000646121.1:16654|62
HSHCATNRLPK
>ENST00000360311.5|SNV-8697-G-T|3
SYLVVHWRTHTGEKPYKFNECGK
>FUSION-ENST00000420751.3:47825-ENST00000488705.1:256774|338
WEGGHSLWNKHIVRV
>FUSION-ENST00000420751.3:47825-ENST00000488705.1:256774|247
MSHRSQPMIFLNPT
>FUSION-ENST00000420751.3:47825-ENST00000488705.1:256774|191
MESNIFILNK
>FUSION-ENST00000420751.3:47825-ENST00000488705.1:256774|223
MGTAVAGPGV
>ENST00000523967.5|SNV-103228-C-G|3
GAQCWTLR
>ENST00000563314.5|SNV-13055-C-G|2
CPRVGCLHSQLPQPHPTPTSDTPK
>FUSION-ENST00000588598.5:5627-ENST00000646121.1:16654|57
LLSSYKTK
>FUSION-ENST00000420751.3:47825-ENST00000488705.1:256774|226
PFKPYGFT
>FUSION-ENST00000588598.5:5627-ENST00000646121.1:16654|42
NLGSPQPPPPRFK
>ENST00000559868.1|SNV-166712-C-T|2
MDAASATCLLLSSWQCKSY
>FUSION-ENST00000588598.5:5627-ENST00000646121.1:16654|74
LRRWSAFPLCSVEPGGSGQGR
>FUSION-ENST00000420751.3:47825-ENST00000488705.1:256774|10
LFGKQMLLYISFSGCLCLGGWLAKR
>ENST00000486823.5|SNV-2702-G-A|1
TKSPRAMPSCATSLASTTCVVR
>ENST00000466493.5|SNV-23394-A-G|2
VGVETELQTYKHSR
>ENST00000243346.10|MNV-11064-GAAG-G|2
EVAQNVVSMSK
>ENST00000397256.5|SNV-19896-C-T|5
KIFTIQGCYLVIR
>FUSION-ENST00000420751.3:47825-ENST00000488705.1:256774|273
PPRPANFCIFSR
>ENST00000470105.1|SNV-172946-C-T|7
MCLRCSACALNLVVQSVLSK
>FUSION-ENST00000389506.10:47825-ENST00000488705.1:256774|5
QQGINISCKLGDAFLIK
>ENST00000246868.7|SNV-186-C-G|1
SIFTATNQIRLTNVAVVRMK
>ENST00000496634.2|SNV-12845-G-A|2
AEGAAMLELVESILR
>FUSION-ENST00000588598.5:5627-ENST00000646121.1:16654|128
IVRTCNPSYSGG
>FUSION-ENST00000420751.3:47825-ENST00000488705.1:256774|536
INVKIRGR
>FUSION-ENST00000420751.3:47825-ENST00000488705.1:256774|441
HAYFNLS
>FUSION-ENST00000588598.5:5627-ENST00000646121.1:16654|55
MAKPRLY
>FUSION-ENST00000420751.3:47825-ENST00000488705.1:256774|557
MHRYQSR
>FUSION-ENST00000420751.3:47825-ENST00000488705.1:256774|340
WEGGHSLWNK
>ENST00000492657.5|SNV-11007-C-T|4
GIPSPYLPCR
>FUSION-ENST00000420751.3:47825-ENST00000488705.1:256774|509
ITTMTLK
>FUSION-ENST00000588598.5:5627-ENST00000646121.1:16654|82
KYSQYITLVFCLCR
>ENST00000246868.7|SNV-186-C-G|4
MSIFTATNQIRLTNVAVVR
>ENST00000373165.7|SNV-27414-A-G|1
GFHRPSELEKHSDIHKGR
>ENST00000567703.1|SNV-25771-G-A|8
MEQSKTLPSATEDAK
>ENST00000567703.1|SNV-25771-G-A|5
EQSKTLPSATEDAKEEGLEAQISR
>ENST00000474192.1|SNV-5645-G-A|7
MWLWISGR
>ENST00000472438.5|SNV-6700-C-T|5
HLCEMWSLTTCMPQHSRVHL
>FUSION-ENST00000588598.5:5627-ENST00000646121.1:16654|122
LFFFFFFFF
>ENST00000389857.11|SNV-103777-C-T|4
ERSQVSSEVRMK
>ENST00000381946.4|MNV-8954-AT-A|6
VWKALSPAWLSTR
>FUSION-ENST00000420751.3:47825-ENST00000488705.1:256774|252
ARSWLTATSASWVQAILLPQPR
>FUSION-ENST00000420751.3:47825-ENST00000488705.1:256774|535
IRGRILHHGIEILYNLNLTEMLA
>ENST00000563622.5|SNV-6172-G-A|3
AQQLKWVK
>ENST00000557769.5|SNV-87936-C-A|7
MKVLEVQENLDR
>FUSION-ENST00000420751.3:47825-ENST00000488705.1:256774|523
LHFRNYTK
>FUSION-ENST00000420751.3:47825-ENST00000488705.1:256774|41
MKKTNYFAFCVYTHV
>ENST00000394072.7|SNV-20887-T-C|1
WGLGLHRQPSLLPEEICGVFFRR
>ENST00000527129.1|SNV-53753-G-A|3
EENRQYRMHSLQHK
>FUSION-ENST00000420751.3:47825-ENST00000488705.1:256774|148
AQLSQNEVLTK
>ENST00000380152.7|SNV-21726-A-G|3
DVCALNENYK
>FUSION-ENST00000588598.5:5627-ENST00000646121.1:16654|53
SPPATPR
>ENST00000492675.1|SNV-32104-A-T|8
MSFFSFMLRRTSSGVFISWIK
>ENST00000582931.5|SNV-23381-G-A|1
NWASSWS
>ENST00000470461.1|SNV-92703-G-C|2
MVPTLRIWSPGQ
>ENST00000389506.10|SNV-55392-G-A|4
ELQISLKQVLTTLLNSRTTSHLLR
>ENST00000636384.2|SNV-120666-G-A|2
VQKSESEDSIR
>FUSION-ENST00000420751.3:47825-ENST00000488705.1:256774|203
CVCVCVCVCVCAGGREKSR
>ENST00000218548.10|MNV-8954-AT-A|18
RPSLQSSWWWGTLWRSKEETR
>ENST00000524065.4|SNV-940937-G-A|2
CLGIMPKR
>ENST00000218548.10|MNV-8954-AT-A|25
LSSSEIPR
>FUSION-ENST00000420751.3:47825-ENST00000488705.1:256774|373
HVCNFFICNR
>ENST00000297440.11|SNV-30161-G-T|1
LILSTLNKTPSASGLLVLASAMR
>ENST00000630152.1|SNV-19967-G-A|2
SLKFTQMQKAGFLYYEDLVSCVTR
>FUSION-ENST00000588598.5:5627-ENST00000646121.1:16654|94
CLYSNVHSSTNIYRTLLSPTKPQK
>FUSION-ENST00000420751.3:47825-ENST00000488705.1:256774|94
AEWESGSYLVHLSHFILCGPK
>ENST00000298386.7|SNV-18858-G-A|1
AFHCDGKDDCGNR
>FUSION-ENST00000420751.3:47825-ENST00000488705.1:256774|98
CLLVIKNVK
>ENST00000251496.7|SNV-1276-A-G|5
TMDDKTVFHEEFVHYLK
>ENST00000394072.7|SNV-20887-T-C|6
TGRCRWGLGLHR
>ENST00000465063.5|INDEL-14135-A-AA|7
ASILPRSSPCPCISSR
>ENST00000382031.5|SNV-15343-G-C|5
SPEKVKAMEDK
>ENST00000283351.9|SNV-106347-C-T|5
AYVVEDSKQFILEGQHHVILR
>FUSION-ENST00000420751.3:47825-ENST00000488705.1:256774|218
CHFLHALVSMVRK
>FUSION-ENST00000420751.3:47825-ENST00000488705.1:256774|170
SIAFSQIFQGLEK
>FUSION-ENST00000420751.3:47825-ENST00000488705.1:256774|91
PSPVSELAR
>ENST00000228264.10|SNV-16093-C-T|4
RQEKQAACLFYNHEQMGLLR
>FUSION-ENST00000420751.3:47825-ENST00000488705.1:256774|460
MPSGRTDC
>FUSION-ENST00000420751.3:47825-ENST00000488705.1:256774|383
KFHLCGCFFPCSVYSR
>ENST00000394897.5|SNV-10655-G-T|1
VTPGSTCAVFGLGGVCLSVVMGCK
>ENST00000267103.10|SNV-132-C-G|2
MLGPECVPPPKR
>FUSION-ENST00000420751.3:47825-ENST00000488705.1:256774|521
NYTKFAL
>ENST00000635945.1|SNV-120666-G-A|1
NRNLKTA
>ENST00000525144.7|SNV-578685-G-C|1
ASLSDSSSFLDTQCDSSVSSSGK
>ENST00000474192.1|SNV-5645-G-A|17
MLEQKGSQMWLWISGR
>ENST00000435118.5|INDEL-14135-A-AA|1
LQFCQEVLPAPVFRLGC
>FUSION-ENST00000420751.3:47825-ENST00000488705.1:256774|372
HVCNFFICNREGGGK
>FUSION-ENST00000261622.5:623-ENST00000565224.5:36823|1
LVACLCVLANCFRS
>ENST00000484780.5|SNV-75900-C-T|3
MSTLRIPPAIHT
>ENST00000498242.5|SNV-7294-G-A|1
QSIPCSTTTLFGTPGEPPAVPQAHR
>ENST00000467374.1|MNV-207-CGGT-C|4
MASTVKYLR
>FUSION-ENST00000420751.3:47825-ENST00000488705.1:256774|136
GTKFSSVMHK
>ENST00000367119.1|SNV-4766-C-T|1
ACLAAIGSTHGHRWVPGICLPR
>ENST00000463954.1|SNV-3487-A-G|3
NSAGGNSEPYR
>FUSION-ENST00000420751.3:47825-ENST00000488705.1:256774|360
VSVWILCFPR
>ENST00000531028.2|SNV-53753-G-A|3
GENLAIGFDIYKMEENRQYR
>ENST00000549918.1|SNV-31245-C-T|4
PAGTCWPRKL
>FUSION-ENST00000420751.3:47825-ENST00000488705.1:256774|541
IGCLKLLQQDLVSK
>ENST00000454682.6|SNV-13500-C-T|1
GAPTTPAATPLSPKGGLATPPPK
>ENST00000491771.5|MNV-11064-GAAG-G|3
EGMTNVK
>ENST00000618450.1|SNV-186341-C-T|5
FDRLLTGPVVRGEGVSR
>ENST00000535651.5|MNV-43270-GTTAATTTCAA-G|4
ERYHAADVLGRSGALLQHFR
>ENST00000307968.11|INDEL-124816-A-AA|3
AMRSTGMVVEKK
>ENST00000569482.5|SNV-6172-G-A|2
NPEFIFACSQAQQLKWVKSR
>ENST00000582323.1|MNV-20834-TG-T|1
HPQDTRD
>ENST00000302787.3|SNV-271-G-C|3
GRAPARLPPPPPYTVPR
>FUSION-ENST00000588598.5:5627-ENST00000646121.1:16654|90
LCPHVAQSSGEK
>ENST00000281154.6|SNV-36696-G-A|5
GPEERQFKGLSDCIMK
>FUSION-ENST00000420751.3:47825-ENST00000488705.1:256774|589
QLYLFPLGIQLSIVLMYEARL
>FUSION-ENST00000420751.3:47825-ENST00000488705.1:256774|550
MNLCLCVCFHFCPVLE
>ENST00000513874.5|SNV-12155-C-T|2
VGHMAHIKVPFR
>ENST00000484331.5|SNV-62292-C-G|4
MLCWQGLWMLKYLRPAVTR
>ENST00000647945.1|SNV-18598-A-G|4
ARNIFLSK
>ENST00000524087.5|SNV-13980-C-T|3
DVITLWR
>FUSION-ENST00000420751.3:47825-ENST00000488705.1:256774|558
FGYSEVLFH
>FUSION-ENST00000420751.3:47825-ENST00000488705.1:256774|49
KSAAFIK
>ENST00000524065.4|SNV-940937-G-A|23
MVFEAAARR
>ENST00000492657.5|SNV-11007-C-T|2
GIPSPYLPCRVSCSTSSG
>ENST00000351698.5|SNV-5645-G-A|2
ITDVALDFWKSGK
>ENST00000581616.2|SNV-23381-G-A|5
YQGLEHRGSEASPTPR
>ENST00000273668.7|SNV-21899-A-G|2
APNLVKHSPSEDK
>FUSION-ENST00000420751.3:47825-ENST00000488705.1:256774|519
FDCLWFIVITQVL
>FUSION-ENST00000420751.3:47825-ENST00000488705.1:256774|34
MCKHSSFINLVVSSFFK
>FUSION-ENST00000420751.3:47825-ENST00000488705.1:256774|506
MTLKWRGL
>FUSION-ENST00000588598.5:5627-ENST00000646121.1:16654|9
MLECLRK
>FUSION-ENST00000420751.3:47825-ENST00000488705.1:256774|290
MANQLRTLDWLTRK
>FUSION-ENST00000420751.3:47825-ENST00000488705.1:256774|498
GCIAKNK
>FUSION-ENST00000420751.3:47825-ENST00000488705.1:256774|125
QALFFSFFLA
>FUSION-ENST00000588598.5:5627-ENST00000646121.1:16654|137
VAHTYNPSTLGGRGGWIT
>ENST00000538004.5|SNV-162473-G-A|4
QLVNMCINPDPEKRPDITYVYDVAK
>FUSION-ENST00000420751.3:47825-ENST00000488705.1:256774|39
KTNYFAFCVYTHV
>FUSION-ENST00000420751.3:47825-ENST00000488705.1:256774|175
APGKAEMSIAFSQIFQGLEKR
>ENST00000492675.1|SNV-32104-A-T|1
TSSGVFISWIKLLYL
>FUSION-ENST00000588598.5:5627-ENST00000646121.1:16654|5
KHTEVLEDQNYHSSCKQK
>FUSION-ENST00000420751.3:47825-ENST00000488705.1:256774|24
VRVLSQK
>FUSION-ENST00000420751.3:47825-ENST00000488705.1:256774|402
MVLACRAPHVQSLDVTLCCQRCR
>FUSION-ENST00000420751.3:47825-ENST00000488705.1:256774|356
REMAGKALNTVPVTK
>ENST00000474192.1|SNV-5645-G-A|20
FIFLSNAGAERITDVALDFWK
>ENST00000418342.5|INDEL-84217-A-AA|2
NEPRLYK
>FUSION-ENST00000420751.3:47825-ENST00000488705.1:256774|361
TPVKYSG
>FUSION-ENST00000420751.3:47825-ENST00000488705.1:256774|555
HRYQSRICVLA
>FUSION-ENST00000420751.3:47825-ENST00000488705.1:256774|472
SLSLEKYAK
>ENST00000267103.10|SNV-132-C-G|1
MLGPECVPPPKRSR
>FUSION-ENST00000420751.3:47825-ENST00000488705.1:256774|511
WRITTMTLK
>FUSION-ENST00000420751.3:47825-ENST00000488705.1:256774|508
ITTMTLKWR
>FUSION-ENST00000420751.3:47825-ENST00000488705.1:256774|288
TLDWLTR
>FUSION-ENST00000420751.3:47825-ENST00000488705.1:256774|583
AILIGYLLNIYFSLLMIKC
>ENST00000647945.1|SNV-18598-A-G|5
DIKARNIFLSK
>ENST00000263119.10|SNV-80393-T-G|3
GELPPELVQQREGR
>FUSION-ENST00000420751.3:47825-ENST00000488705.1:256774|534
GRILHHGIEILYNLNLTEMLA
>FUSION-ENST00000420751.3:47825-ENST00000488705.1:256774|236
ATIRHGHSSGR
>FUSION-ENST00000420751.3:47825-ENST00000488705.1:256774|595
TILANTVKPCLVNVSTK
>FUSION-ENST00000420751.3:47825-ENST00000488705.1:256774|294
DICIMANQLRTLDWLTR
>FUSION-ENST00000420751.3:47825-ENST00000488705.1:256774|567
CIGIKVEFVF
>FUSION-ENST00000420751.3:47825-ENST00000488705.1:256774|235
ATIRHGHSSGRAR
>ENST00000475477.5|SNV-76-A-T|1
SVSVLSPCR
>FUSION-ENST00000588598.5:5627-ENST00000646121.1:16654|83
MKYSQYITLVFCLCR
>ENST00000268042.7|MNV-189-CG-C|1
GGEAGCAAAWVPRAA
>FUSION-ENST00000420751.3:47825-ENST00000488705.1:256774|92
MPSPVSELAR
>FUSION-ENST00000420751.3:47825-ENST00000488705.1:256774|321
MVVYYYRCSASVFSSK
>FUSION-ENST00000420751.3:47825-ENST00000488705.1:256774|241
SQPMIFLNPT
>FUSION-ENST00000420751.3:47825-ENST00000488705.1:256774|165
RGSTNGVK
>ENST00000425242.5|SNV-104342-A-G|1
IFEDYERLLQSENYVTKR
>FUSION-ENST00000420751.3:47825-ENST00000488705.1:256774|378
SDPVFLSLSLLVCETGDHEK
>ENST00000557769.5|SNV-87936-C-A|6
KVLEVQENLDR
>FUSION-ENST00000420751.3:47825-ENST00000488705.1:256774|304
AQPSFTSGVDACHHKSGISEESK
>FUSION-ENST00000420751.3:47825-ENST00000488705.1:256774|276
GKTYASWPIS
>ENST00000418342.5|INDEL-84217-A-AA|4
LEQNKKNEPR
>ENST00000297440.11|SNV-30161-G-T|2
LILSTLNK
>ENST00000218548.10|MNV-8954-AT-A|13
SLQTSGCCLLRGVGWITHLSR
>ENST00000556937.5|SNV-41081-G-A|3
SRFSFKVFYPSNK
>ENST00000528848.3|SNV-945-A-G|1
FNDVLGRHSRK
>FUSION-ENST00000588598.5:5627-ENST00000646121.1:16654|80
KYSQYITLVFCLCRSIFS
>FUSION-ENST00000588598.5:5627-ENST00000646121.1:16654|76
MEVLEVHLSTSSPIML
>FUSION-ENST00000420751.3:47825-ENST00000488705.1:256774|448
MSLIINTQLEIALRILFLYHEENK
>ENST00000283752.10|SNV-1075-G-A|5
DNTAQQIKKVLHFDQVTENTTEK
>FUSION-ENST00000613411.4:8574-ENST00000561736.1:1371|5
SGDSHRRGFCSGDSGGPLVCK
>FUSION-ENST00000600027.5:961-ENST00000535684.5:174335|4
TPKETIEGTYIDKECLFTGNVSI
>ENST00000467374.1|MNV-207-CGGT-C|2
MASTVKYLRR
>FUSION-ENST00000420751.3:47825-ENST00000488705.1:256774|449
SLIINTQLEIALR
>ENST00000394072.7|SNV-20887-T-C|5
CRWGLGLHR
>ENST00000381946.4|MNV-8954-AT-A|3
VTAPSLAILPHWPQELEMRR
>ENST00000484780.5|SNV-75900-C-T|1
IPPAIHT
>ENST00000267103.10|SNV-132-C-G|3
MLGPECVPPPK
>FUSION-ENST00000420751.3:47825-ENST00000488705.1:256774|179
MISEFDK
>FUSION-ENST00000420751.3:47825-ENST00000488705.1:256774|592
MQLYLFPLGIQLSIVLMYEAR
>ENST00000351698.5|SNV-5645-G-A|4
AMFIFLSNAGAERITDVALDFWK
>FUSION-ENST00000613411.4:8574-ENST00000561736.1:1371|3
GFCSGDSGGPLVCK
>ENST00000283752.10|SNV-1075-G-A|3
KVLHFDQVTENTTEKAATYHVDR
>ENST00000409852.2|SNV-773-G-T|1
APGGGVANLKGDRSR
>FUSION-ENST00000420751.3:47825-ENST00000488705.1:256774|194
MNLNFHD
>ENST00000283752.10|SNV-1075-G-A|4
KVLHFDQVTENTTEK
>FUSION-ENST00000420751.3:47825-ENST00000488705.1:256774|324
MTFGPSIELGSLPLVIYWWEINF
>ENST00000608949.5|SNV-90854-A-G|2
DLCRKVTLTR
>ENST00000218548.10|MNV-8954-AT-A|27
SLSKLSSSEIPR
>ENST00000524065.4|SNV-940937-G-A|17
EDGRLVQR
>ENST00000263119.10|SNV-80393-T-G|6
QWRGELPPELVQQR
>ENST00000359142.7|INDEL-82788-A-AA|4
ICFTRETYKTGCSDWQSR
>ENST00000347053.7|SNV-266223-T-A|1
HYNDLWKR
>FUSION-ENST00000588598.5:5627-ENST00000646121.1:16654|17
MCQYFFPFLFFIFYF
>ENST00000492657.5|SNV-11007-C-T|1
VSCSTSSG
>FUSION-ENST00000601306.1:961-ENST00000535684.5:174335|4
APTLTRNACSLVTSPSEGR
>FUSION-ENST00000588598.5:5627-ENST00000646121.1:16654|24
CIPLMIGDIEPEVLLLGFR
>FUSION-ENST00000420751.3:47825-ENST00000488705.1:256774|64
FLSSSSK
>ENST00000566361.1|SNV-74721-A-G|4
MWPLTQNEECAVTGFLRDK
>ENST00000580434.5|SNV-1165-A-G|2
KSVTCTLEPG
>FUSION-ENST00000420751.3:47825-ENST00000488705.1:256774|229
MQLQQAPFMPFKPYGFT
>ENST00000491746.5|SNV-17170-C-G|8
IYCALNTKGQSLTTFEFGGEWPKS
>ENST00000273668.7|SNV-21899-A-G|3
EQQQQQMWNSARAPNLVKHSPSEDK
>FUSION-ENST00000420751.3:47825-ENST00000488705.1:256774|501
DQKVPHKGCIAK
>ENST00000474192.1|SNV-5645-G-A|1
VESRGKTSSSK
>ENST00000367833.7|SNV-17589-G-A|4
IRIMPSSFFLLLRFFLR
>FUSION-ENST00000420751.3:47825-ENST00000488705.1:256774|385
SLCAVSGAGLFSTFFMK
>FUSION-ENST00000420751.3:47825-ENST00000488705.1:256774|214
VRKSVCFHF
>FUSION-ENST00000420751.3:47825-ENST00000488705.1:256774|358
MKREMAGK
>ENST00000359142.7|INDEL-82788-A-AA|3
ETYKTGCSDWQSR
>FUSION-ENST00000420751.3:47825-ENST00000488705.1:256774|272
MPPRPANFCIFSRDGVSPCWPGWSR
>ENST00000473629.6|SNV-253-G-A|2
MNLLDGLASSPRAPLQSSKAR
>ENST00000581616.2|SNV-23381-G-A|2
GSEASPTPRGCPAPGTR
>FUSION-ENST00000420751.3:47825-ENST00000488705.1:256774|325
TLTLSFRLLGR
>FUSION-ENST00000588598.5:5627-ENST00000646121.1:16654|135
FFQELHTIDLSIV
>ENST00000559868.1|SNV-166712-C-T|1
DAASATCLLLSSWQCKSY
>FUSION-ENST00000420751.3:47825-ENST00000488705.1:256774|121
MEEEILNVVEYLVSFTVEHVK
>FUSION-ENST00000420751.3:47825-ENST00000488705.1:256774|470
SLSLEKYAKWQD
>ENST00000504745.1|SNV-146604-G-T|1
VNCSTAWMFPAQMGTALIDCAF
>FUSION-ENST00000420751.3:47825-ENST00000488705.1:256774|161
MLNEIKK
>ENST00000263119.10|SNV-80393-T-G|7
QLKQWRGELPPELVQQR
>ENST00000469135.1|SNV-38394-C-T|5
LEDFSHELESTQSWLDNVMK
>FUSION-ENST00000420751.3:47825-ENST00000488705.1:256774|302
AQPSFTSGVDACHHKSGISEESKK
>FUSION-ENST00000420751.3:47825-ENST00000488705.1:256774|233
HGHSSGRAR
>FUSION-ENST00000588598.5:5627-ENST00000646121.1:16654|92
TLLSPTKPQKDNNR
>ENST00000465063.5|INDEL-14135-A-AA|6
ASILPRSSPCPCISSRLLMVPML
>ENST00000267103.10|SNV-132-C-G|5
HRMLGPECVPPPK
>ENST00000473629.6|SNV-253-G-A|3
NLLDGLASSPRAPLQSSK
>ENST00000512285.5|SNV-123434-A-T|6
TPRKYLAEFVLIDDFSNK
>FUSION-ENST00000588598.5:5627-ENST00000646121.1:16654|43
NLGSPQPPPPR
>FUSION-ENST00000588598.5:5627-ENST00000646121.1:16654|47
RSFALVAQAGVQWR
>FUSION-ENST00000588598.5:5627-ENST00000646121.1:16654|38
MNMSVQIYSLSFFGGR
>ENST00000374126.9|SNV-172946-C-T|3
CSACALNLVVQSVLSK
>ENST00000399298.8|SNV-403-C-G|1
EPGYWLLALLNLLLFLETALTLKFK
>FUSION-ENST00000588598.5:5627-ENST00000646121.1:16654|29
MLARLVSNP
>ENST00000563314.5|SNV-13055-C-G|1
VGCLHSQLPQPHPTPTSDTPK
>FUSION-ENST00000420751.3:47825-ENST00000488705.1:256774|376
SDPVFLSLSLLVCETGDHEKR
>FUSION-ENST00000420751.3:47825-ENST00000488705.1:256774|193
MGTLLSFLLPYSLPVLSL
>FUSION-ENST00000420751.3:47825-ENST00000488705.1:256774|5
LLYISFSGCLCLGGWLAK
>FUSION-ENST00000420751.3:47825-ENST00000488705.1:256774|206
MCVCVCVCVCVCAGGREK
>ENST00000380243.9|SNV-87936-C-A|3
VLEVQENLDR
>FUSION-ENST00000420751.3:47825-ENST00000488705.1:256774|398
CRAVFYILYEVSFMWLLLPLQR
>ENST00000623388.1|SNV-210880-G-A|6
ALLAASSRKPQNQNPRPKPR
>FUSION-ENST00000420751.3:47825-ENST00000488705.1:256774|182
MKDLSVENPSVNN
>ENST00000474192.1|SNV-5645-G-A|3
MWLWISGRVESRGK
>ENST00000554949.1|SNV-2392-G-A|2
NFVEQYYTHYVK
>ENST00000330687.8|INDEL-79417-T-TCACT|1
SPTNLLSLNHSLATCLEKFR
>FUSION-ENST00000420751.3:47825-ENST00000488705.1:256774|539
LLQQDLVSK
>FUSION-ENST00000420751.3:47825-ENST00000488705.1:256774|308
ASLSIELILSLP
>FUSION-ENST00000420751.3:47825-ENST00000488705.1:256774|543
MKIGCLKLLQQDLVSK
>ENST00000486113.1|SNV-131225-G-A|4
RSGELSGVR
>FUSION-ENST00000420751.3:47825-ENST00000488705.1:256774|411
IKVVINKLILLTFCK
>FUSION-ENST00000420751.3:47825-ENST00000488705.1:256774|473
MSLSLEKYAK
>FUSION-ENST00000420751.3:47825-ENST00000488705.1:256774|12
MLFGKQMLLYISFSGCLCLGGWLAK
>ENST00000555177.5|SNV-2392-G-A|2
NFVEQYYTHYVKLPTIGK
>ENST00000372040.9|SNV-9773-G-A|2
GYRVHYYIFTDNPAAIPGVPLGPHR
>FUSION-ENST00000420751.3:47825-ENST00000488705.1:256774|551
VSLFLHCLYNLFC
>FUSION-ENST00000420751.3:47825-ENST00000488705.1:256774|140
MMGTKFSSVMHK
>ENST00000566361.1|SNV-74721-A-G|2
MWPLTQNEECAVTGFLRDKLQYR
>FUSION-ENST00000420751.3:47825-ENST00000488705.1:256774|81
NFLVLPK
>ENST00000370620.5|SNV-102993-T-C|4
ERMSYISK
>ENST00000579315.5|SNV-23381-G-A|1
KRSPLLY
>FUSION-ENST00000588598.5:5627-ENST00000646121.1:16654|22
IGDIEPEVLLLGFR
>FUSION-ENST00000588598.5:5627-ENST00000646121.1:16654|107
SVGFVFK
>FUSION-ENST00000420751.3:47825-ENST00000488705.1:256774|303
MAQPSFTSGVDACHHKSGISEESKK
>FUSION-ENST00000420751.3:47825-ENST00000488705.1:256774|503
DQKVPHK
>ENST00000428847.3|SNV-11844-A-G|2
CQSPAKYQPCKK
>ENST00000466493.5|SNV-23394-A-G|1
VGVETELQTYKHSRQGLDEMYNEAR
>FUSION-ENST00000420751.3:47825-ENST00000488705.1:256774|469
EAFPLKIFIGK
>ENST00000570896.5|SNV-8459-A-G|1
VDQLFHLGSRSRADCWR
>ENST00000524087.5|SNV-13980-C-T|6
GNKIGLKDVITLWR
>ENST00000486831.5|SNV-32983-A-T|5
MRIPTGMTSWAACSSALEMS
>FUSION-ENST00000420751.3:47825-ENST00000488705.1:256774|202
SRGRETGIEK
>ENST00000342785.8|SNV-18739-T-G|1
VSVPTHPEAGGDASLTVVK
>FUSION-ENST00000420751.3:47825-ENST00000488705.1:256774|130
HKSSRQALFFSFFLA
>ENST00000548845.5|SNV-132-C-G|2
LGPECVPPPKR
>FUSION-ENST00000420751.3:47825-ENST00000488705.1:256774|269
HHGQSAENTGLVN
>FUSION-ENST00000420751.3:47825-ENST00000488705.1:256774|61
MFLSSSSKMFISNKK
>FUSION-ENST00000420751.3:47825-ENST00000488705.1:256774|418
FVTFSSVTEREEER
>FUSION-ENST00000588598.5:5627-ENST00000646121.1:16654|71
RWSAFPLCSVEPGGSGQGR
>ENST00000262457.7|INDEL-201410-C-CA|4
QNKTLTAYGGRLCSGELA
>ENST00000618450.1|SNV-186341-C-T|6
MFDRLLTGPVVRGEGVSR
>FUSION-ENST00000588598.5:5627-ENST00000646121.1:16654|6
KHTEVLEDQNYHSSCK
>ENST00000334414.10|SNV-67555-C-A|1
LTVNWTPGGGDVDSYTVSAFRHSQK
>ENST00000381946.4|MNV-8954-AT-A|2
RRPLPLR
>FUSION-ENST00000420751.3:47825-ENST00000488705.1:256774|141
LTEPSLGSHSVT
>FUSION-ENST00000420751.3:47825-ENST00000488705.1:256774|317
CSASVFSSKIEGLLLGILR
>ENST00000580434.5|SNV-1165-A-G|7
QQIAKENQQPWQQVISWPR
>FUSION-ENST00000420751.3:47825-ENST00000488705.1:256774|100
WQNSLNLVSK
>ENST00000492657.5|SNV-11007-C-T|5
MGIPSPYLPCR
>ENST00000218548.10|MNV-8954-AT-A|17
SKEETRSLQTSGCCLLR
>FUSION-ENST00000601306.1:961-ENST00000535684.5:174335|3
APTLTRNACSLVTSPSEGRSCMAW
>ENST00000463954.1|SNV-3487-A-G|7
MRNSAGGNSEPYR
>ENST00000382031.5|SNV-15343-G-C|2
AMEDKLEALLEK
>FUSION-ENST00000600027.5:961-ENST00000535684.5:174335|6
NIGLGFKTPKETIEGTYIDK
>ENST00000524065.4|SNV-940937-G-A|15
LVQRDGER
>FUSION-ENST00000420751.3:47825-ENST00000488705.1:256774|341
LSSLNFKQTSS
>FUSION-ENST00000420751.3:47825-ENST00000488705.1:256774|156
LKRVYPVK
>ENST00000409852.2|SNV-773-G-T|2
APGGGVANLKGDR
>FUSION-ENST00000420751.3:47825-ENST00000488705.1:256774|208
MCVCVCVCVCVCAGGR
>ENST00000635945.1|SNV-120666-G-A|2
TESKNRNLK
>ENST00000491746.5|SNV-17170-C-G|9
IYCALNTKGQSLTTFEFGGEWPK
>ENST00000397256.5|SNV-19896-C-T|2
IFTIQGCYLVIRCLLR
>FUSION-ENST00000420751.3:47825-ENST00000488705.1:256774|585
LIVFKAILIGYLLNIYFSLLMIKC
>FUSION-ENST00000420751.3:47825-ENST00000488705.1:256774|309
NNVKASLSIELILSLP
>FUSION-ENST00000420751.3:47825-ENST00000488705.1:256774|212
MASLKPFLNGQS
>FUSION-ENST00000420751.3:47825-ENST00000488705.1:256774|99
WQNSLNLVSKVLLQIQRPQVTSTPR
>ENST00000283351.9|SNV-106347-C-T|2
QFILEGQHHVILRTIGK
>ENST00000454682.6|SNV-13431-C-T|2
GAPMPPAATPLSPK
>ENST00000223051.8|SNV-11814-G-A|1
LQLVVNNHRTSTPINNIFGCIEGR
>FUSION-ENST00000420751.3:47825-ENST00000488705.1:256774|481
CLLFVVRNT
>FUSION-ENST00000420751.3:47825-ENST00000488705.1:256774|47
MGIWVLSCSSLPFHPLR
>FUSION-ENST00000420751.3:47825-ENST00000488705.1:256774|142
EGRLTEPSLGSHSVT
>FUSION-ENST00000588598.5:5627-ENST00000646121.1:16654|78
MAQMEVLEVHLSTSSPIML
>FUSION-ENST00000389506.10:47825-ENST00000488705.1:256774|2
LGDAFLIKHLNGTLGG
>ENST00000228264.10|SNV-16093-C-T|2
QAACLFYNHEQMGLLR
>ENST00000580777.1|SNV-1165-A-G|7
MFCLHLFPHPKPWQQVISWPR
>FUSION-ENST00000588598.5:5627-ENST00000646121.1:16654|130
SGVQDQPGQHCETPSLLQIQN
>FUSION-ENST00000588598.5:5627-ENST00000646121.1:16654|121
MARSQLTATSASR
>FUSION-ENST00000420751.3:47825-ENST00000488705.1:256774|238
MRATIRHGHSSGR
>FUSION-ENST00000420751.3:47825-ENST00000488705.1:256774|440
MLCPLKR
>ENST00000409508.8|SNV-168768-C-G|2
LLFEIHHLRSATPASVSR
>FUSION-ENST00000420751.3:47825-ENST00000488705.1:256774|514
NQMKWRITTMTLK
>FUSION-ENST00000588598.5:5627-ENST00000646121.1:16654|108
VSIDRSVGFVFKY
>ENST00000474192.1|SNV-5645-G-A|9
GSQMWLWISGRVESR
>FUSION-ENST00000420751.3:47825-ENST00000488705.1:256774|242
GSLEQTLALGKGLDSLSDCFLPV
>FUSION-ENST00000420751.3:47825-ENST00000488705.1:256774|525
TIVFWQRLHFR
>ENST00000490834.5|MNV-545-AACCAGGGGCCCC-A|7
MTPKALLTISIPPGPNQCR
>FUSION-ENST00000588598.5:5627-ENST00000646121.1:16654|97
MCLYSNVHSSTNIYR
>ENST00000261497.9|SNV-15189-G-A|2
HIHKHAK
>ENST00000454682.6|SNV-13431-C-T|1
GAPMPPAATPLSPKGGLATPPHK
>ENST00000493790.1|SNV-162473-G-A|6
CINPDPEKRPDITYVYDVAK
>FUSION-ENST00000420751.3:47825-ENST00000488705.1:256774|394
MWLLLPLQR
>ENST00000542129.5|SNV-16093-C-T|1
QPASSTTTSRWAFSGMRPWQR
>FUSION-ENST00000420751.3:47825-ENST00000488705.1:256774|102
SCSYPHPVKCLLVIK
>FUSION-ENST00000420751.3:47825-ENST00000488705.1:256774|298
RKDICIMANQLR
>ENST00000479818.5|SNV-30767-C-T|4
GSGRWCR
>ENST00000435118.5|INDEL-14135-A-AA|5
IDDINVTQKKLQFCQEVLPAPVFR
>FUSION-ENST00000420751.3:47825-ENST00000488705.1:256774|337
MNMFHQMG
>ENST00000542129.5|SNV-16093-C-T|5
SRQPASSTTTSR
>ENST00000361445.9|SNV-22175-C-A|2
GLAHQLASPGLK
>ENST00000369849.9|SNV-11351-C-T|2
VLSTGLSLKK
>ENST00000580434.5|SNV-1165-A-G|6
QQIAKENQQPWQQVISWPRK
>FUSION-ENST00000420751.3:47825-ENST00000488705.1:256774|518
MTMRRNQMK
>FUSION-ENST00000420751.3:47825-ENST00000488705.1:256774|410
VVINKLILLTFCK
>FUSION-ENST00000420751.3:47825-ENST00000488705.1:256774|464
SHIRCPCPWKSMPSGR
>ENST00000409644.5|SNV-10713-C-T|1
VQLAVPLQCLLHR
>ENST00000424261.6|SNV-24663-T-A|2
EMYNEAER
>ENST00000356175.7|SNV-231218-G-T|2
LAEHIDHEQQK
>ENST00000472118.5|SNV-22076-C-T|6
ERRQSSSCFNLSK
>FUSION-ENST00000601306.1:961-ENST00000535684.5:174335|1
NACSLVTSPSEGRSCMAW
>FUSION-ENST00000420751.3:47825-ENST00000488705.1:256774|119
NDCLASVNT
>FUSION-ENST00000420751.3:47825-ENST00000488705.1:256774|50
ENSRNIKPLKIN
>FUSION-ENST00000588598.5:5627-ENST00000646121.1:16654|112
MKVSIDR
>ENST00000524087.5|SNV-13980-C-T|2
DVITLWRHVETK
>FUSION-ENST00000649699.1:48486-ENST00000488705.1:256774|4
VDFKVKVFSDHK
>FUSION-ENST00000420751.3:47825-ENST00000488705.1:256774|20
LEIKFNTAFSLIPR
>FUSION-ENST00000420751.3:47825-ENST00000488705.1:256774|363
GGRPQPVE
>ENST00000496634.2|SNV-12845-G-A|3
EEKAEGAAMLELVESILR
>FUSION-ENST00000420751.3:47825-ENST00000488705.1:256774|285
MIPVLFVVPVTVQLQFLCVLH
>FUSION-ENST00000420751.3:47825-ENST00000488705.1:256774|315
IEGLLLGILR
>FUSION-ENST00000420751.3:47825-ENST00000488705.1:256774|530
MKTIVFWQR
>ENST00000623388.1|SNV-210880-G-A|8
TTLRPPVPPPQPKALLAASSR
>FUSION-ENST00000420751.3:47825-ENST00000488705.1:256774|55
MGKENSRNIKPLK
>FUSION-ENST00000420751.3:47825-ENST00000488705.1:256774|512
KWRITTMTLK
>FUSION-ENST00000420751.3:47825-ENST00000488705.1:256774|371
HVCNFFICNREGGGKENK
>ENST00000296350.10|SNV-14320-G-A|2
GLLCDPNRLPPYLHWCVLSTPEIQK
>ENST00000504154.6|SNV-346418-G-A|1
DHITVELYRGRVR
>FUSION-ENST00000420751.3:47825-ENST00000488705.1:256774|486
SDSFTSPAGIITAK
>FUSION-ENST00000420751.3:47825-ENST00000488705.1:256774|466
IFIGKSHIRCPCPWK
>FUSION-ENST00000420751.3:47825-ENST00000488705.1:256774|327
TLTLSFR
>ENST00000569482.5|SNV-6172-G-A|1
WVKSRYPGLYSR
>ENST00000624918.1|SNV-2733-G-A|3
CTLISCSQQQISTGK
>ENST00000538004.5|SNV-162473-G-A|2
RPDITYVYDVAKR
>ENST00000582931.5|SNV-23381-G-A|4
YQGLEHRGSEASPKNWASSWS
>FUSION-ENST00000588598.5:5627-ENST00000646121.1:16654|141
PTSTPPGRPCAPGN
>FUSION-ENST00000420751.3:47825-ENST00000488705.1:256774|444
LPNCQCFVL
>ENST00000356239.8|INDEL-129196-G-GA|1
EKNRQMQ
>FUSION-ENST00000420751.3:47825-ENST00000488705.1:256774|407
NCCISVQN
>ENST00000460886.1|SNV-14372-C-T|3
MPHELYR
>ENST00000504154.6|SNV-346418-G-A|5
GDKDHITVELYR
>ENST00000563622.5|SNV-6172-G-A|2
AQQLKWVKSR
>FUSION-ENST00000420751.3:47825-ENST00000488705.1:256774|177
ISEFDKAPGK
>FUSION-ENST00000420751.3:47825-ENST00000488705.1:256774|572
YTLFLHEK
>ENST00000381556.6|SNV-12657-C-T|3
VLKGNTAEGCVYETQEKQK
>ENST00000524065.4|SNV-940937-G-A|24
VFEAAAR
>FUSION-ENST00000420751.3:47825-ENST00000488705.1:256774|84
TIALPLLIR
>FUSION-ENST00000420751.3:47825-ENST00000488705.1:256774|428
MPGSTCSILR
>FUSION-ENST00000420751.3:47825-ENST00000488705.1:256774|307
MAQPSFTSGVDACHHK
>ENST00000649870.1|SNV-1602-T-G|1
RPAPFEGVFVSADGSSQEMLDFMR
>ENST00000484331.5|SNV-62292-C-G|5
LCWQGLWMLK
>ENST00000647945.1|SNV-18598-A-G|1
NIFLSKNGMVAKLGDFGIAR
>FUSION-ENST00000420751.3:47825-ENST00000488705.1:256774|9
QMLLYISFSGCLCLGGWLAK
>ENST00000581078.1|SNV-18832-G-A|1
QCCLPSPRSCT
>ENST00000354464.11|SNV-3621-C-G|2
EVMPLLLAYLKSVALGHTHHLAK
>ENST00000392283.9|SNV-6901-C-A|3
IEVFCERTPKTCENFLALCASNY
>ENST00000580777.1|SNV-1165-A-G|3
FCLHLFPHPKPWQQVISWPRK
>ENST00000463954.1|SNV-3487-A-G|2
NSAGGNSEPYRFAMVR
>ENST00000470461.1|SNV-92703-G-C|1
VPTLRIWSPGQ
>FUSION-ENST00000420751.3:47825-ENST00000488705.1:256774|38
TNYFAFCVYTHV
>FUSION-ENST00000420751.3:47825-ENST00000488705.1:256774|513
MKWRITTMTLK
>ENST00000251496.7|SNV-1276-A-G|4
TMDDKTVFHEEFVHYLKYVMVVYK
>ENST00000377038.8|SNV-9437-G-T|3
EKQSPELSLSSQDLELVTKEDPK
>ENST00000474192.1|SNV-5645-G-A|5
MWLWISGRVESR
>ENST00000474192.1|SNV-5645-G-A|15
MLEQKGSQMWLWISGRVESR
>FUSION-ENST00000588598.5:5627-ENST00000646121.1:16654|105
ARPISALWEAGAGGSLEIMSSRPA
>FUSION-ENST00000420751.3:47825-ENST00000488705.1:256774|54
GKENSRNIKPLK
>ENST00000579315.5|SNV-23381-G-A|2
GSEASPRKR
>ENST00000559868.1|SNV-166712-C-T|3
DAASATCLLLSSWQCK
>ENST00000555177.5|SNV-2392-G-A|1
NFVEQYYTHYVKLPTIGKN
>FUSION-ENST00000420751.3:47825-ENST00000488705.1:256774|414
EEERKIK
>ENST00000305202.8|SNV-25771-G-A|2
LMAMEQSK
>FUSION-ENST00000420751.3:47825-ENST00000488705.1:256774|215
MVRKSVCFHF
>FUSION-ENST00000420751.3:47825-ENST00000488705.1:256774|79
NFLVLPKVLYFKLAWSN
>ENST00000330687.8|INDEL-79417-T-TCACT|4
KSPTNLLSLNHSLATCLEK
>FUSION-ENST00000420751.3:47825-ENST00000488705.1:256774|568
IKLLYVFGLRLSFQEK
>ENST00000580434.5|SNV-1165-A-G|4
ENQQPWQQVISWPRK
>ENST00000377038.8|SNV-9437-G-T|2
QSPELSLSSQDLELVTK
>FUSION-ENST00000420751.3:47825-ENST00000488705.1:256774|457
VIHVTYN
>ENST00000504926.5|SNV-101825-C-T|5
GDCERKSELLLK
>ENST00000368346.7|INDEL-83603-A-AA|1
FCGQKKEEAFF
>FUSION-ENST00000420751.3:47825-ENST00000488705.1:256774|32
HSSFINLVVSSFFK
>FUSION-ENST00000420751.3:47825-ENST00000488705.1:256774|289
ANQLRTLDWLTRK
>ENST00000566361.1|SNV-74721-A-G|3
WPLTQNEECAVTGFLRDK
>ENST00000246868.7|SNV-186-C-G|3
SIFTATNQIRLTNVAVVR
>FUSION-ENST00000420751.3:47825-ENST00000488705.1:256774|561
NKIKDSNR
>ENST00000281154.6|SNV-36696-G-A|2
GLSDCIMK
>ENST00000566361.1|SNV-74721-A-G|6
MWPLTQNEECAVTGFLR
>FUSION-ENST00000420751.3:47825-ENST00000488705.1:256774|359
LFLWVFQESSVCNDVHNLSVSFQS
>FUSION-ENST00000588598.5:5627-ENST00000646121.1:16654|86
PLLHTTKLR
>ENST00000561090.5|SNV-3621-C-G|2
PLLLAYLKSVALGHTHHLAK
>ENST00000560441.5|SNV-87050-G-T|1
NIFKYFESDHLGSGSHFRK
>ENST00000575019.1|SNV-31636-C-T|1
ALEGPCSPCPAVR
>ENST00000570896.5|SNV-8459-A-G|2
VDQLFHLGSRSR
>ENST00000261497.9|SNV-15189-G-A|1
HIHKHAKAK
>ENST00000374126.9|SNV-172946-C-T|2
CSACALNLVVQSVLSKR
>ENST00000228928.12|SNV-31245-C-T|1
EAVACTSALCCMGRNGIPIQPWPVK
>ENST00000283351.9|SNV-106347-C-T|3
QFILEGQHHVILR
>ENST00000504981.5|SNV-12155-C-T|4
MAHIKVPFR
>FUSION-ENST00000420751.3:47825-ENST00000488705.1:256774|251
MARSWLTATSASWVQAILLPQPRE
>ENST00000453654.6|SNV-455802-T-G|1
AQQAGDPDVAAYLESRQNYK
>ENST00000584950.5|SNV-23381-G-A|2
YQGLEHRGSEASPTLPGLK
>FUSION-ENST00000588598.5:5627-ENST00000646121.1:16654|54
MSPPATPR
>ENST00000474192.1|SNV-5645-G-A|4
WLWISGRVESR
>ENST00000638951.1|SNV-64633-C-T|1
TIYQTGCQMSTVFPLKKK
>FUSION-ENST00000420751.3:47825-ENST00000488705.1:256774|279
MPATTSQAFQRKVK
>FUSION-ENST00000420751.3:47825-ENST00000488705.1:256774|343
PNRWEGGHSLWNKHIVR
>ENST00000531028.2|SNV-53753-G-A|5
EGKGENLAIGFDIYKMEENR
>FUSION-ENST00000198767.11:31116-ENST00000436970.5:31792|2
KPMKKLFWR
>FUSION-ENST00000588598.5:5627-ENST00000646121.1:16654|136
MFFQELHTIDLSIV
>ENST00000330687.8|INDEL-79417-T-TCACT|2
SPTNLLSLNHSLATCLEK
>FUSION-ENST00000420751.3:47825-ENST00000488705.1:256774|51
ENSRNIKPLK
>FUSION-ENST00000613411.4:8574-ENST00000561736.1:1371|4
RGFCSGDSGGPLVCK
>ENST00000490848.5|SNV-17170-C-G|4
LSDQREALSHGQNPLRIYCALNTK
>FUSION-ENST00000420751.3:47825-ENST00000488705.1:256774|415
WCGLSLVL
>ENST00000466271.1|SNV-32104-A-T|1
CRPFYKNSRP
>FUSION-ENST00000420751.3:47825-ENST00000488705.1:256774|45
MGIWVLSCSSLPFHPLRSK
>ENST00000535651.5|MNV-43270-GTTAATTTCAA-G|5
ERYHAADVLGR
>ENST00000226105.11|SNV-1165-A-G|1
LPQYQTDLLLTFNQPPPGNR
>FUSION-ENST00000588598.5:5627-ENST00000646121.1:16654|75
EVLEVHLSTSSPIML
>FUSION-ENST00000420751.3:47825-ENST00000488705.1:256774|524
TIVFWQRLHFRNYTK
>ENST00000461292.3|SNV-419496-A-T|8
CIFRSMFCLMLQIR
>ENST00000377038.8|SNV-9437-G-T|4
EKQSPELSLSSQDLELVTK
>FUSION-ENST00000420751.3:47825-ENST00000488705.1:256774|454
MLTLICLEWKK
>FUSION-ENST00000420751.3:47825-ENST00000488705.1:256774|62
FLSSSSKMFISNK
>FUSION-ENST00000588598.5:5627-ENST00000646121.1:16654|33
AQSRLTTTSASSVQVILLPQPSK
>FUSION-ENST00000420751.3:47825-ENST00000488705.1:256774|485
SDSFTSPAGIITAKV
>ENST00000567703.1|SNV-25771-G-A|3
PHSRLCPQPQAHGYGTK
>FUSION-ENST00000420751.3:47825-ENST00000488705.1:256774|63
MFLSSSSKMFISNK
>FUSION-ENST00000420751.3:47825-ENST00000488705.1:256774|517
TMRRNQMK
>ENST00000397256.5|SNV-19896-C-T|3
IFTIQGCYLVIR
>ENST00000630152.1|SNV-19967-G-A|4
SDKSLKFTQMQK
>FUSION-ENST00000420751.3:47825-ENST00000488705.1:256774|332
MTNNICKEQKAVHSPSLALS
>ENST00000347053.7|SNV-266223-T-A|5
QAFEGEYPKLLRHYNDLWK
>ENST00000535651.5|MNV-43270-GTTAATTTCAA-G|6
IRERYHAADVLGR
>FUSION-ENST00000420751.3:47825-ENST00000488705.1:256774|82
TIALPLLIRNFLVLPKVLYFK
>FUSION-ENST00000420751.3:47825-ENST00000488705.1:256774|408
MNCCISVQN
>FUSION-ENST00000588598.5:5627-ENST00000646121.1:16654|20
LCVFLPSSEIYCSVKLP
>FUSION-ENST00000420751.3:47825-ENST00000488705.1:256774|33
CKHSSFINLVVSSFFK
>ENST00000484780.5|SNV-75900-C-T|2
STLRIPPAIHT
>FUSION-ENST00000420751.3:47825-ENST00000488705.1:256774|171
MSIAFSQIFQGLEK
>ENST00000394072.7|SNV-20887-T-C|7
TPQTAQPPARRNLR
>ENST00000472438.5|SNV-6700-C-T|2
MPQHSRVHL
>ENST00000624918.1|SNV-2733-G-A|1
CTLISCSQQQISTGKALHHLLP
>ENST00000304735.4|SNV-9290-A-G|1
IASLPSGVFQPLANLSNLDLTANR
>ENST00000567703.1|SNV-25771-G-A|9
AMEQSKTLPSATEDAK
>FUSION-ENST00000420751.3:47825-ENST00000488705.1:256774|349
CITCLFLFR
>FUSION-ENST00000420751.3:47825-ENST00000488705.1:256774|347
HAKLSSLNFKQTSS
>ENST00000380152.7|SNV-21726-A-G|4
NRDVCALNENYKNVELLPPEK
>ENST00000367833.7|SNV-17589-G-A|5
IRIMPSSFFLLLR
>FUSION-ENST00000420751.3:47825-ENST00000488705.1:256774|74
LKLNGNLGLILFISPISSFAVQKY
>ENST00000381697.6|SNV-8485-G-A|2
HLLPLKEK
>FUSION-ENST00000588598.5:5627-ENST00000646121.1:16654|109
VSIDRSVGFVFK
>ENST00000490848.5|SNV-17170-C-G|8
TLCASTVPSTPK
>ENST00000504745.1|SNV-146604-G-T|3
RRVNCSTAWMFPAQMGTALIDCAF
>ENST00000463954.1|SNV-3487-A-G|6
RNSAGGNSEPYR
>ENST00000569482.5|SNV-6172-G-A|3
NPEFIFACSQAQQLKWVK
>ENST00000651057.1|SNV-164530-C-T|1
GTDGSNDAIASDFPAQVLGTR
>ENST00000389857.11|SNV-103777-C-T|2
SQVSSEVRMK
>ENST00000361445.9|SNV-22175-C-A|1
TLPEASDVGSITLALR
>ENST00000218548.10|MNV-8954-AT-A|12
GVGWITHLSR
>FUSION-ENST00000600027.5:961-ENST00000535684.5:174335|1
ECLFTGNVSI
>ENST00000524065.4|SNV-940937-G-A|7
IVTSSCFTRK
>FUSION-ENST00000420751.3:47825-ENST00000488705.1:256774|427
PGSTCSILR
>FUSION-ENST00000588598.5:5627-ENST00000646121.1:16654|79
NLGMAQMEVLEVHLSTSSPIML
>FUSION-ENST00000420751.3:47825-ENST00000488705.1:256774|591
QLYLFPLGIQLSIVLMYEAR
>ENST00000263119.10|SNV-80393-T-G|5
QWRGELPPELVQQREGR
>ENST00000608949.5|SNV-90854-A-G|3
LVYTAILSYSIQDLLPEQDMKDLCR
>FUSION-ENST00000420751.3:47825-ENST00000488705.1:256774|126
KKSMIVR
>FUSION-ENST00000420751.3:47825-ENST00000488705.1:256774|281
MPATTSQAFQRK
>FUSION-ENST00000588598.5:5627-ENST00000646121.1:16654|77
AQMEVLEVHLSTSSPIML
>FUSION-ENST00000420751.3:47825-ENST00000488705.1:256774|377
MSDPVFLSLSLLVCETGDHEKR
>FUSION-ENST00000420751.3:47825-ENST00000488705.1:256774|270
MHHGQSAENTGLVN
>ENST00000463954.1|SNV-3487-A-G|5
MRNSAGGNSEPYRFAMVR
>FUSION-ENST00000420751.3:47825-ENST00000488705.1:256774|369
EGGGKENKGSNQQTNFADLL
>ENST00000580434.5|SNV-1165-A-G|5
ENQQPWQQVISWPR
>FUSION-ENST00000588598.5:5627-ENST00000646121.1:16654|58
LPKLLSSYKTK
>ENST00000623388.1|SNV-210880-G-A|3
KPQNQNPRPKPRRPPEWRR
>FUSION-ENST00000420751.3:47825-ENST00000488705.1:256774|109
MPLQEYSVFSRMSCSYPHPVK
>ENST00000413800.5|SNV-8637-T-C|4
LDAKQLPPTVSLPLK
>FUSION-ENST00000420751.3:47825-ENST00000488705.1:256774|210
MSWSREDK
>FUSION-ENST00000420751.3:47825-ENST00000488705.1:256774|314
IEGLLLGILRNN
>FUSION-ENST00000420751.3:47825-ENST00000488705.1:256774|339
WEGGHSLWNKHIVR
>ENST00000228264.10|SNV-16093-C-T|3
QEKQAACLFYNHEQMGLLR
>FUSION-ENST00000588598.5:5627-ENST00000646121.1:16654|48
NPLVTTILLFFFFFFWRR
>FUSION-ENST00000588598.5:5627-ENST00000646121.1:16654|69
WSAFPLCSVEPGGSGQGR
>FUSION-ENST00000420751.3:47825-ENST00000488705.1:256774|437
RASSGCVPH
>ENST00000673713.1|INDEL-15474-C-CT|3
MCWQSRDPDHGGGPFFTT
>FUSION-ENST00000420751.3:47825-ENST00000488705.1:256774|77
MLKLNGNLGLILFISPISSFAVQK
>ENST00000484331.5|SNV-62292-C-G|3
LCWQGLWMLKYLRPAVTR
>ENST00000381946.4|MNV-8954-AT-A|7
TSASIPQRVWKALSPAWLSTR
>FUSION-ENST00000588598.5:5627-ENST00000646121.1:16654|88
PLLHTTK
>FUSION-ENST00000389506.10:47825-ENST00000488705.1:256774|1
HLNGTLGG
>FUSION-ENST00000420751.3:47825-ENST00000488705.1:256774|471
MSLSLEKYAKWQD
>ENST00000492675.1|SNV-32104-A-T|7
SFFSFMLRRTSSGVFISWIK
>FUSION-ENST00000588598.5:5627-ENST00000646121.1:16654|11
MSNTCYFLVFFF
>ENST00000490848.5|SNV-17170-C-G|10
MARTLCASTVPSTPKGR
>ENST00000372040.9|SNV-9773-G-A|1
VHYYIFTDNPAAIPGVPLGPHR
>ENST00000472118.5|SNV-22076-C-T|1
QSSSCFNLSKNRELQK
>ENST00000423902.7|SNV-186341-C-T|2
GEGVSRR
>ENST00000513226.1|SNV-1276-A-G|5
MDDKTVFHEEFVHYLKYVMVVYK
>ENST00000466271.1|SNV-32104-A-T|2
ENFQWCIHQLDQTAVLVTASQR
>ENST00000312428.11|SNV-204559-A-G|3
DKTKQTDGSPIALFSMFIDHCR
>ENST00000623388.1|SNV-210880-G-A|11
PAPRTTLRPPVPPPQPK
>FUSION-ENST00000420751.3:47825-ENST00000488705.1:256774|478
MPTHTLQGTVSPFSQK
>FUSION-ENST00000420751.3:47825-ENST00000488705.1:256774|467
IFIGKSHIR
>FUSION-ENST00000420751.3:47825-ENST00000488705.1:256774|124
KSMIVRK
>FUSION-ENST00000420751.3:47825-ENST00000488705.1:256774|197
EYESEFSR
>ENST00000461292.3|SNV-419496-A-T|4
MFCLMLQIR
>ENST00000513226.1|SNV-1276-A-G|6
DDKTVFHEEFVHYLK
>FUSION-ENST00000420751.3:47825-ENST00000488705.1:256774|3
LLYISFSGCLCLGGWLAKR
>FUSION-ENST00000420751.3:47825-ENST00000488705.1:256774|553
MKVSLFLHCLYNLFC
>ENST00000570896.5|SNV-8459-A-G|5
NLKVDQLFHLGSR
>ENST00000430334.8|SNV-37317-G-A|3
FATRKNGFLLQYLVAIPMEK
>FUSION-ENST00000420751.3:47825-ENST00000488705.1:256774|580
MALNVLK
>ENST00000647945.1|SNV-18598-A-G|6
ILHRDIKAR
>ENST00000330687.8|INDEL-79417-T-TCACT|5
KKSPTNLLSLNHSLATCLEK
>FUSION-ENST00000588598.5:5627-ENST00000646121.1:16654|81
MKYSQYITLVFCLCRSIFS
>FUSION-ENST00000420751.3:47825-ENST00000488705.1:256774|56
MGKENSR
>FUSION-ENST00000420751.3:47825-ENST00000488705.1:256774|575
IFKYTLFLHEK
>FUSION-ENST00000588598.5:5627-ENST00000646121.1:16654|45
SFALVAQAGVQWR
>ENST00000408965.4|SNV-718-A-T|4
NQEMQQKLVVLSAENEKLHQR
>ENST00000327475.11|SNV-184526-G-A|5
IIRTSCGNALLVGVGGSRK
>ENST00000218548.10|MNV-8954-AT-A|21
RRPSLQSSWWWGTLWRSK
>FUSION-ENST00000588598.5:5627-ENST00000646121.1:16654|49
NPLVTTILLFFFFFFWR
>FUSION-ENST00000420751.3:47825-ENST00000488705.1:256774|520
MFDCLWFIVITQVL
>ENST00000355854.8|SNV-104342-A-G|1
VLVADFLEQNYDTIFEDYER
>FUSION-ENST00000420751.3:47825-ENST00000488705.1:256774|115
CGVGLQRPNVLFSALKK
>FUSION-ENST00000420751.3:47825-ENST00000488705.1:256774|336
NMFHQMG
>FUSION-ENST00000420751.3:47825-ENST00000488705.1:256774|31
KILARGNYNLCITQLLYIW
>FUSION-ENST00000420751.3:47825-ENST00000488705.1:256774|37
MLRNVVNLWTEVLLS
>FUSION-ENST00000420751.3:47825-ENST00000488705.1:256774|86
MLKTIALPLLIRNFLVLPK
>ENST00000580777.1|SNV-1165-A-G|5
MFCLHLFPHPKPWQQVISWPRK
>ENST00000374759.8|MNV-49208-CCGTGCC-C|2
GPEQVPDPAR
>ENST00000312428.11|SNV-204559-A-G|2
TKQTDGSPIALFSMFIDHCR
>FUSION-ENST00000420751.3:47825-ENST00000488705.1:256774|413
KIKVVINK
>ENST00000479818.5|SNV-30767-C-T|5
ITTRGSGRWCR
>ENST00000492675.1|SNV-32104-A-T|6
MLRRTSSGVFISWIK
>FUSION-ENST00000420751.3:47825-ENST00000488705.1:256774|477
PTHTLQGTVSPFSQK
>FUSION-ENST00000420751.3:47825-ENST00000488705.1:256774|262
MRLTKCWDYR
>FUSION-ENST00000420751.3:47825-ENST00000488705.1:256774|392
MWLLLPLQRVF
>ENST00000370620.5|SNV-102993-T-C|1
MSYISKESSKSPK
>ENST00000524065.4|SNV-940937-G-A|22
VFEAAARR
>ENST00000435118.5|INDEL-14135-A-AA|3
KLQFCQEVLPAPVFRLGC
>ENST00000528848.3|SNV-945-A-G|5
YNIELDPRFNDVLGR
>FUSION-ENST00000588598.5:5627-ENST00000646121.1:16654|68
WSAFPLCSVEPGGSGQGRIDSL
>FUSION-ENST00000420751.3:47825-ENST00000488705.1:256774|463
CPCPWKSMPSGR
>FUSION-ENST00000420751.3:47825-ENST00000488705.1:256774|21
MLEIKFNTAFSLIPR
>ENST00000356239.8|INDEL-129196-G-GA|2
EVEQLANHLKEKNR
>ENST00000492675.1|SNV-32104-A-T|5
LRRTSSGVFISWIK
>FUSION-ENST00000420751.3:47825-ENST00000488705.1:256774|439
MLCPLKRASSGCVPH
>FUSION-ENST00000420751.3:47825-ENST00000488705.1:256774|335
MTNNICK
>FUSION-ENST00000588598.5:5627-ENST00000646121.1:16654|132
MRSGVQDQPGQHCETPSLLQIQN
>ENST00000359142.7|INDEL-82788-A-AA|6
GKICFTRETYK
>FUSION-ENST00000420751.3:47825-ENST00000488705.1:256774|211
ASLKPFLNGQS
>FUSION-ENST00000420751.3:47825-ENST00000488705.1:256774|545
FIHAGIVPVIS
>ENST00000623388.1|SNV-210880-G-A|9
TTLRPPVPPPQPK
>ENST00000486831.5|SNV-32983-A-T|2
MTSWAACSSALEMS
>ENST00000581078.1|SNV-18832-G-A|4
RQCCLPSPR
>ENST00000579315.5|SNV-23381-G-A|6
YQGLEHRGSEASPR
>ENST00000474953.5|INDEL-145709-A-AA|3
KEKGCQEGHNR
>FUSION-ENST00000588598.5:5627-ENST00000646121.1:16654|37
NMSVQIYSLSFFGGR
>ENST00000461292.3|SNV-419496-A-T|7
CIFRSMFCLMLQIRIICTLPPGF
>ENST00000542129.5|SNV-16093-C-T|3
QPASSTTTSR
>FUSION-ENST00000420751.3:47825-ENST00000488705.1:256774|586
MLIVFKAILIGYLLNIYFSLLMIKC
>FUSION-ENST00000420751.3:47825-ENST00000488705.1:256774|96
NVKAEWESGSYLVHLSHFILCGPK
>FUSION-ENST00000420751.3:47825-ENST00000488705.1:256774|254
EFCSCCPGWSAMAR
>ENST00000557507.1|SNV-103777-C-T|6
WSLRERSQVSSEVR
>FUSION-ENST00000588598.5:5627-ENST00000646121.1:16654|102
WTGKNRQSLR
>ENST00000418342.5|INDEL-84217-A-AA|1
NEPRLYKECF
>FUSION-ENST00000420751.3:47825-ENST00000488705.1:256774|443
KTNRHAYFNLS
>FUSION-ENST00000420751.3:47825-ENST00000488705.1:256774|603
RCFSHKTP
>ENST00000614927.1|SNV-13980-C-T|6
QEGNKIGLKDVITLWR
>ENST00000218548.10|MNV-8954-AT-A|1
VWKHLLPL
>FUSION-ENST00000420751.3:47825-ENST00000488705.1:256774|225
MLPLLASLG
>ENST00000355854.8|SNV-104342-A-G|2
HKVLVADFLEQNYDTIFEDYER
>ENST00000393392.6|SNV-12354-A-T|1
QLSEIVCLLWLLWHGADITHVTTR
>ENST00000373165.7|SNV-27414-A-G|3
GFHRPSELEK
>FUSION-ENST00000420751.3:47825-ENST00000488705.1:256774|88
MLKTIALPLLIR
>FUSION-ENST00000588598.5:5627-ENST00000646121.1:16654|111
MKVSIDRSVGFVFK
>ENST00000466271.1|SNV-32104-A-T|4
APMENFQWCIHQLDQTAVLVTASQR
>ENST00000218548.10|MNV-8954-AT-A|2
TSASIPQRVWKHLLPL
>FUSION-ENST00000420751.3:47825-ENST00000488705.1:256774|379
MSDPVFLSLSLLVCETGDHEK
>ENST00000538004.5|SNV-162473-G-A|1
RPDITYVYDVAKRMHACTASS
>ENST00000623388.1|SNV-210880-G-A|10
PAPRTTLRPPVPPPQPKALLAASSR
>FUSION-ENST00000420751.3:47825-ENST00000488705.1:256774|300
SGISEESKK
>ENST00000430334.8|SNV-37317-G-A|1
NGFLLQYLVAIPMEK
>ENST00000524065.4|SNV-940937-G-A|18
DKEDGRLVQR
>FUSION-ENST00000420751.3:47825-ENST00000488705.1:256774|330
EQKAVHSPSLALS
>ENST00000389857.11|SNV-103777-C-T|6
AMWSLRERSQVSSEVR
>ENST00000463954.1|SNV-3487-A-G|4
RNSAGGNSEPYRFAMVR
>ENST00000570896.5|SNV-8459-A-G|4
NLKVDQLFHLGSRSR
>ENST00000557275.5|SNV-20317-G-A|5
SRGTWEQQIK
>FUSION-ENST00000420751.3:47825-ENST00000488705.1:256774|40
KKTNYFAFCVYTHV
>FUSION-ENST00000420751.3:47825-ENST00000488705.1:256774|286
TLDWLTRKFGILL
>FUSION-ENST00000420751.3:47825-ENST00000488705.1:256774|199
ETGIEKEYESEFSR
>FUSION-ENST00000420751.3:47825-ENST00000488705.1:256774|230
LARMVSIS
>FUSION-ENST00000420751.3:47825-ENST00000488705.1:256774|560
IKDSNRFGYSEVLFH
>FUSION-ENST00000420751.3:47825-ENST00000488705.1:256774|424
MGRRWCGLSLVL
>ENST00000581616.2|SNV-23381-G-A|4
YQGLEHRGSEASPTPRGCPAPGTR
>ENST00000379061.8|MNV-20834-TG-T|1
RPEKCYTPR
>ENST00000479818.5|SNV-30767-C-T|2
WCRSATR
>ENST00000479818.5|SNV-30767-C-T|8
WWRITTR
>FUSION-ENST00000389506.10:47825-ENST00000488705.1:256774|4
QQGINISCKLGDAFLIKHLNGTLGG
>ENST00000218548.10|MNV-8954-AT-A|26
SLSKLSSSEIPRR
>ENST00000268058.8|SNV-49752-C-T|1
LWGPGLPNFFWALEDINR
>FUSION-ENST00000420751.3:47825-ENST00000488705.1:256774|222
GTAVAGPGV
>ENST00000359142.7|INDEL-82788-A-AA|2
TGCSDWQSR
>ENST00000486831.5|SNV-32983-A-T|6
MMRIPTGMTSWAACSSALEMS
>ENST00000490848.5|SNV-17170-C-G|2
EALSHGQNPLRIYCALNTK
>FUSION-ENST00000420751.3:47825-ENST00000488705.1:256774|284
IPVLFVVPVTVQLQFLCVLH
>FUSION-ENST00000420751.3:47825-ENST00000488705.1:256774|318
CSASVFSSK
>ENST00000368234.7|MNV-207-CGGT-C|1
WDSEVMASTVK
>ENST00000472438.5|SNV-6700-C-T|4
MWSLTTCMPQHSRVHL
>FUSION-ENST00000588598.5:5627-ENST00000646121.1:16654|44
SFALVAQAGVQWRNLGSPQPPPPR
>ENST00000184956.11|MNV-32746-CC-C|3
VKSNAVRALGNLLHFLQPLI
>ENST00000361445.9|SNV-22175-C-A|3
HPGMPKGLAHQLASPGLK
>ENST00000504926.5|SNV-101825-C-T|4
KSELLLK
>ENST00000490848.5|SNV-17170-C-G|9
ARTLCASTVPSTPKGR
>ENST00000408965.4|SNV-718-A-T|6
RNQEMQQKLVVLSAENEK
>FUSION-ENST00000588598.5:5627-ENST00000646121.1:16654|138
MVAHTYNPSTLGGRGGWIT
>ENST00000579315.5|SNV-23381-G-A|5
YQGLEHRGSEASPRK
>FUSION-ENST00000588598.5:5627-ENST00000646121.1:16654|126
MMIMSLFY
>FUSION-ENST00000420751.3:47825-ENST00000488705.1:256774|474
MSLSLEK
>FUSION-ENST00000420751.3:47825-ENST00000488705.1:256774|80
NFLVLPKVLYFK
>FUSION-ENST00000420751.3:47825-ENST00000488705.1:256774|15
MYRKEMLFGK
>ENST00000409508.8|SNV-168768-C-G|1
SATPASVSR
>FUSION-ENST00000420751.3:47825-ENST00000488705.1:256774|95
VQELEEGIVGGSGI
>ENST00000465063.5|INDEL-14135-A-AA|9
KASILPR
>FUSION-ENST00000588598.5:5627-ENST00000646121.1:16654|103
KWTGKNR
>ENST00000486831.5|SNV-32983-A-T|3
IPTGMTSWAACSSALEMS
>ENST00000531028.2|SNV-53753-G-A|1
MEENRQYRMHSLQHK
>ENST00000461292.3|SNV-419496-A-T|12
MMCIFRSMFCLMLQIR
>FUSION-ENST00000420751.3:47825-ENST00000488705.1:256774|351
MMCITCLFLFR
>ENST00000474192.1|SNV-5645-G-A|10
GSQMWLWISGR
>FUSION-ENST00000588598.5:5627-ENST00000646121.1:16654|120
ARSQLTATSASR
>FUSION-ENST00000420751.3:47825-ENST00000488705.1:256774|475
PTHTLQGTVSPFSQKEAFPLK
>ENST00000380152.7|SNV-21726-A-G|6
NIPMEKNRDVCALNENYK
>ENST00000251076.9|SNV-166712-C-T|1
MFEWTRPQQLVCFCQAGNARVTR
>ENST00000394072.7|SNV-20887-T-C|2
WGLGLHRQPSLLPEEICGVFFR
>ENST00000582323.1|MNV-20834-TG-T|2
RPEQLQTKHPQDTRD
>ENST00000413800.5|SNV-8637-T-C|3
LDAKQLPPTVSLPLKTSRPLSP
>ENST00000184956.11|MNV-32746-CC-C|1
ALGNLLHFLQPLI
>ENST00000430334.8|SNV-37317-G-A|2
KNGFLLQYLVAIPMEK
>ENST00000373165.7|SNV-27414-A-G|5
CEVCDKGFHRPSELEK
>FUSION-ENST00000420751.3:47825-ENST00000488705.1:256774|421
MFVTFSSVTER
>FUSION-ENST00000588598.5:5627-ENST00000646121.1:16654|31
QFSCLSLPNSWDYR
>ENST00000425242.5|SNV-104342-A-G|3
IFEDYER
>FUSION-ENST00000420751.3:47825-ENST00000488705.1:256774|569
IKLLYVFGLR
>ENST00000454682.6|SNV-13431-C-T|3
GGPATPSPKGAPMPPAATPLSPK
>FUSION-ENST00000420751.3:47825-ENST00000488705.1:256774|459
PSGRTDC
>ENST00000377585.7|MNV-545-AACCAGGGGCCCC-A|2
ALLTISIPPGPNQCRR
>ENST00000557507.1|SNV-103777-C-T|7
MWSLRERSQVSSEVR
>ENST00000567703.1|SNV-25771-G-A|1
LCPQPQAHGYGTKQDPSICHGGCK
>FUSION-ENST00000420751.3:47825-ENST00000488705.1:256774|26
PLFRWLVS
>FUSION-ENST00000588598.5:5627-ENST00000646121.1:16654|72
YSQYITLVFCLCRSIFS
>ENST00000557004.6|SNV-5670-C-T|1
YLPCLVLRMDYK
>ENST00000493790.1|SNV-162473-G-A|5
MCINPDPEKRPDITYVYDVAKR
>FUSION-ENST00000420751.3:47825-ENST00000488705.1:256774|240
MIFLNPT
>ENST00000373409.8|SNV-258-C-T|2
GHQVVVLTPEVNMHIK
>ENST00000523967.5|SNV-103228-C-G|6
ERFKGAQCWTLR
>FUSION-ENST00000420751.3:47825-ENST00000488705.1:256774|573
RIKLLYVFGLR
>ENST00000380243.9|SNV-87936-C-A|1
VLEVQENLDRQLQDSCEEDLSEKEK
>ENST00000367833.7|SNV-17589-G-A|1
IMPSSFFLLLRFFLRIDGVLIR
>ENST00000298386.7|SNV-18858-G-A|2
CLPRAFHCDGKDDCGNR
>FUSION-ENST00000420751.3:47825-ENST00000488705.1:256774|162
GSTNGVKYFHTE
>FUSION-ENST00000420751.3:47825-ENST00000488705.1:256774|25
MVRVLSQK
>ENST00000564785.5|SNV-6172-G-A|2
MLSPGWGPCHSGPSSLQPAHRRSS
>FUSION-ENST00000420751.3:47825-ENST00000488705.1:256774|594
TILANTVKPCLVNVSTKNTK
>ENST00000394072.7|SNV-20887-T-C|4
CRWGLGLHRQPSLLPEEICGVFFR
>ENST00000513874.5|SNV-12155-C-T|3
VGHMAHIK
>FUSION-ENST00000588598.5:5627-ENST00000646121.1:16654|114
MSHCAQPQN
>FUSION-ENST00000420751.3:47825-ENST00000488705.1:256774|554
YQSRICVLA
>ENST00000479818.5|SNV-30767-C-T|3
GSGRWCRSATR
>ENST00000374759.8|MNV-49208-CCGTGCC-C|5
AAGTVKELPKGPEQVPDPAR
>ENST00000524065.4|SNV-940937-G-A|25
MVFEAAAR
>ENST00000260128.8|MNV-162926-GAAC-G|2
LQLFKENR
>FUSION-ENST00000261622.5:623-ENST00000565224.5:36823|2
LVACLCVLANCFR
>ENST00000462335.1|SNV-164152-A-T|2
MNVRDHWVTQEVQHK
>FUSION-ENST00000420751.3:47825-ENST00000488705.1:256774|48
NIKPLKIN
>ENST00000283351.9|SNV-106347-C-T|4
AYVVEDSKQFILEGQHHVILRTIGK
>ENST00000638951.1|SNV-64633-C-T|3
TIYQTGCQMSTVFPLK
>FUSION-ENST00000588598.5:5627-ENST00000646121.1:16654|84
PLLHTTKLRR
>ENST00000455117.6|SNV-15189-G-A|2
LFHKEAYSQACEGEAAQPGH
>ENST00000262457.7|INDEL-201410-C-CA|2
TLTAYGGRLCSGELA
>FUSION-ENST00000588598.5:5627-ENST00000646121.1:16654|51
SPPATPRNPLVTTILLFFFFFFWR
>FUSION-ENST00000420751.3:47825-ENST00000488705.1:256774|132
FSSVMHKSSRQALFFSFFLA
>ENST00000536404.6|SNV-1046-T-C|3
MSTKVYSDLEWTDYR
>ENST00000413800.5|SNV-8637-T-C|5
DKLDAKQLPPTVSLPLK
>ENST00000563441.5|SNV-6172-G-A|7
ERNPEFIFACSQAQQLK
>ENST00000475741.5|SNV-39377-T-C|1
NETQHEPYPLTLPGCSPSCPLER
>FUSION-ENST00000420751.3:47825-ENST00000488705.1:256774|538
LLQQDLVSKINVK
>FUSION-ENST00000420751.3:47825-ENST00000488705.1:256774|596
GQEIKTILANTVKPCLVNVSTKNTK
>FUSION-ENST00000588598.5:5627-ENST00000646121.1:16654|40
MVECTCNPSYS
>ENST00000557004.6|SNV-5670-C-T|2
YLPCLVLR
>ENST00000428847.3|SNV-11844-A-G|4
TLFTDEALKPCPRCQSPAKYQPCK
>ENST00000567831.5|SNV-34665-G-A|1
ESTDSAYPSLVCTK
>FUSION-ENST00000420751.3:47825-ENST00000488705.1:256774|122
MIVRKDC
>FUSION-ENST00000420751.3:47825-ENST00000488705.1:256774|104
MSCSYPHPVKCLLVIKNVK
>FUSION-ENST00000588598.5:5627-ENST00000646121.1:16654|118
ARSQLTATSASRVQVILLPQSPK
>ENST00000582931.5|SNV-23381-G-A|5
YQGLEHRGSEASPK
>FUSION-ENST00000420751.3:47825-ENST00000488705.1:256774|76
LKLNGNLGLILFISPISSFAVQK
>FUSION-ENST00000420751.3:47825-ENST00000488705.1:256774|117
CGVGLQRPNVLFSALK
>ENST00000581078.1|SNV-18832-G-A|2
QCCLPSPR
>FUSION-ENST00000420751.3:47825-ENST00000488705.1:256774|492
ERPVNRGGSRSR
>FUSION-ENST00000420751.3:47825-ENST00000488705.1:256774|185
SEHRVTR
>ENST00000380152.7|SNV-21726-A-G|2
DVCALNENYKNVELLPPEK
>ENST00000486113.1|SNV-131225-G-A|5
TKRSGELSGVR
>FUSION-ENST00000420751.3:47825-ENST00000488705.1:256774|365
NLSRVSVWILCFPR
>FUSION-ENST00000420751.3:47825-ENST00000488705.1:256774|425
CHSVLSAVQGCFLHSL
>FUSION-ENST00000588598.5:5627-ENST00000646121.1:16654|119
MARSQLTATSASRVQVILLPQSPK
>FUSION-ENST00000420751.3:47825-ENST00000488705.1:256774|453
LTLICLEWKK
>FUSION-ENST00000420751.3:47825-ENST00000488705.1:256774|487
KSDSFTSPAGIITAKV
>ENST00000469135.1|SNV-38394-C-T|1
LEDFSHELESTQSWLDNVMKKLAK
>ENST00000347053.7|SNV-266223-T-A|4
LLRHYNDLWK
>ENST00000374759.8|MNV-49208-CCGTGCC-C|1
GPEQVPDPAREAGGPEER
>ENST00000524065.4|SNV-940937-G-A|12
DGERGGGERPLGGKIVTSSCFTR
>ENST00000573209.1|SNV-1046-T-C|5
STKVYSDLVWRPHGVGK
>ENST00000369303.9|SNV-8976-G-A|1
MHYSAEGEWLVPIGKCICKAGYQQK
>FUSION-ENST00000420751.3:47825-ENST00000488705.1:256774|588
MLIVFKAILIGYLLNIYFSLLMIK
>FUSION-ENST00000420751.3:47825-ENST00000488705.1:256774|391
WLLLPLQRVF
>FUSION-ENST00000420751.3:47825-ENST00000488705.1:256774|123
SMIVRKDC
>ENST00000567703.1|SNV-25771-G-A|4
GTDLVWKPHSRLCPQPQAHGYGTK
>ENST00000524065.4|SNV-940937-G-A|16
EDGRLVQRDGER
>FUSION-ENST00000420751.3:47825-ENST00000488705.1:256774|157
VFSLQTSLM
>ENST00000374759.8|MNV-49208-CCGTGCC-C|3
ELPKGPEQVPDPAREAGGPEER
>FUSION-ENST00000420751.3:47825-ENST00000488705.1:256774|362
MTPVKYSG
>FUSION-ENST00000420751.3:47825-ENST00000488705.1:256774|450
MSLIINTQLEIALR
>ENST00000554949.1|SNV-2392-G-A|1
NFVEQYYTHYVKLPTI
>ENST00000218548.10|MNV-8954-AT-A|29
STNIMSSFNKRSLSK
>ENST00000435118.5|INDEL-14135-A-AA|2
LQFCQEVLPAPVFR
>FUSION-ENST00000420751.3:47825-ENST00000488705.1:256774|143
LFILEQGEIKEGRLTEPSLGSHSVT
>ENST00000524065.4|SNV-940937-G-A|13
DGERGGGERPLGGK
>ENST00000327475.11|SNV-184526-G-A|6
IIRTSCGNALLVGVGGSR
>ENST00000413800.5|SNV-8637-T-C|1
QLPPTVSLPLKTSRPLSP
>ENST00000246868.7|SNV-186-C-G|2
MSIFTATNQIRLTNVAVVRMK
>FUSION-ENST00000420751.3:47825-ENST00000488705.1:256774|384
MKFHLCGCFFPCSVYSR
>ENST00000305202.8|SNV-25771-G-A|1
LMAMEQSKTLPSATEDAK
>FUSION-ENST00000420751.3:47825-ENST00000488705.1:256774|29
GNYNLCITQLLYIW
>FUSION-ENST00000420751.3:47825-ENST00000488705.1:256774|257
HEPPLPADDIFK
>FUSION-ENST00000420751.3:47825-ENST00000488705.1:256774|147
AQLSQNEVLTKLFILEQGEIK
>FUSION-ENST00000588598.5:5627-ENST00000646121.1:16654|67
MFIHQQIFIEPY
>ENST00000472118.5|SNV-22076-C-T|2
QSSSCFNLSKNR
>ENST00000218548.10|MNV-8954-AT-A|19
RPSLQSSWWWGTLWRSK
>FUSION-ENST00000588598.5:5627-ENST00000646121.1:16654|124
KLRLFFFFFFFF
>ENST00000542129.5|SNV-16093-C-T|2
QPASSTTTSRWAFSGMR
>ENST00000469135.1|SNV-38394-C-T|4
MLEDFSHELESTQSWLDNVMKK
>FUSION-ENST00000420751.3:47825-ENST00000488705.1:256774|370
EGGGKENK
>FUSION-ENST00000420751.3:47825-ENST00000488705.1:256774|6
MLLYISFSGCLCLGGWLAK
>FUSION-ENST00000420751.3:47825-ENST00000488705.1:256774|46
GIWVLSCSSLPFHPLR
>ENST00000474192.1|SNV-5645-G-A|8
GSQMWLWISGRVESRGK
>ENST00000522566.5|SNV-26506-C-T|2
ADEKLELGDTVVLGS
>ENST00000484331.5|SNV-62292-C-G|1
LCWQGLWMLKYLRPAVTRML
>ENST00000369849.9|SNV-11351-C-T|5
ILSATTSKVLSTGLSLK
>ENST00000395591.5|INDEL-14135-A-AA|5
TILVADINVTQKK
>ENST00000370620.5|SNV-102993-T-C|2
MSYISKESSK
>ENST00000579315.5|SNV-23381-G-A|4
GSEASPR
>FUSION-ENST00000420751.3:47825-ENST00000488705.1:256774|263
SLDLIMRLTKCWDYR
>ENST00000327475.11|SNV-184526-G-A|4
TSCGNALLVGVGGSR
>ENST00000283351.9|SNV-106347-C-T|1
QFILEGQHHVILRTIGKEAFSYPQK
>ENST00000474192.1|SNV-5645-G-A|14
LEQKGSQMWLWISGRVESR
>FUSION-ENST00000420751.3:47825-ENST00000488705.1:256774|166
SIAFSQIFQGLEKRGSTNGVK
>ENST00000448787.6|SNV-22822-C-A|1
IDQILIHQQIELLEVLTGFENNNK
>ENST00000563441.5|SNV-6172-G-A|6
MERNPEFIFACSQAQQLKWVK
>FUSION-ENST00000420751.3:47825-ENST00000488705.1:256774|101
SCSYPHPVKCLLVIKNVK
>ENST00000490834.5|MNV-545-AACCAGGGGCCCC-A|4
TPKALLTISIPPGPNQCRR
>FUSION-ENST00000420751.3:47825-ENST00000488705.1:256774|312
VIIIVTT
>ENST00000414814.5|SNV-4892-C-T|6
QKKIFTIQGCYLVIR
>ENST00000379061.8|MNV-20834-TG-T|2
TAASTWACTAPASSRRPEKCYTPR
>ENST00000369303.9|SNV-8976-G-A|2
MHYSAEGEWLVPIGKCICK
>ENST00000563622.5|SNV-6172-G-A|4
DVHMLLVDLELLLGIAKAQQLKWVK
>ENST00000490848.5|SNV-17170-C-G|6
TLCASTVPSTPKGRA
>FUSION-ENST00000420751.3:47825-ENST00000488705.1:256774|319
VVYYYRCSASVFSSKIEGLLLGILR
>FUSION-ENST00000420751.3:47825-ENST00000488705.1:256774|465
SHIRCPCPWK
>FUSION-ENST00000420751.3:47825-ENST00000488705.1:256774|163
GSTNGVK
>FUSION-ENST00000588598.5:5627-ENST00000646121.1:16654|18
YLPHFVYTFIC
>ENST00000424261.6|SNV-24663-T-A|3
TENIREMYNEAER
>FUSION-ENST00000420751.3:47825-ENST00000488705.1:256774|243
MGSLEQTLALGKGLDSLSDCFLPV
>ENST00000524065.4|SNV-940937-G-A|20
VFEAAARRDK
>ENST00000504981.5|SNV-12155-C-T|2
MAHIKVPFRGKPLPK
>FUSION-ENST00000420751.3:47825-ENST00000488705.1:256774|283
MPATTSQAFQR
>FUSION-ENST00000588598.5:5627-ENST00000646121.1:16654|46
RSFALVAQAGVQWRNLGSPQPPPPR
>ENST00000582931.5|SNV-23381-G-A|3
GSEASPK
>ENST00000522566.5|SNV-26506-C-T|1
LELGDTVVLGS
>ENST00000623388.1|SNV-210880-G-A|1
RPPEWRRSLSA
>ENST00000297440.11|SNV-30161-G-T|3
SAELVGTFVSPEVFLKLILSTLNK
>ENST00000472438.5|SNV-6700-C-T|6
MHLCEMWSLTTCMPQHSRVHL
>FUSION-ENST00000420751.3:47825-ENST00000488705.1:256774|605
MQTRRCFSHK
>ENST00000262457.7|INDEL-201410-C-CA|3
TLTAYGGR
>FUSION-ENST00000420751.3:47825-ENST00000488705.1:256774|451
LTLICLEWKKYEST
>FUSION-ENST00000588598.5:5627-ENST00000646121.1:16654|106
SVGFVFKY
>ENST00000572555.5|SNV-37214-C-G|1
EFTAWYSEMETPLKAGPFWR
>ENST00000218548.10|MNV-8954-AT-A|9
GSLSPSPAPLSLPMKTPWK
>FUSION-ENST00000420751.3:47825-ENST00000488705.1:256774|316
CSASVFSSKIEGLLLGILRNN
>ENST00000484331.5|SNV-62292-C-G|2
MLCWQGLWMLKYLRPAVTRML
>FUSION-ENST00000420751.3:47825-ENST00000488705.1:256774|406
LILLTFCK
>ENST00000436909.8|SNV-70286-G-C|1
EDASIPNTNYGVLLIEFFELYGR
>FUSION-ENST00000420751.3:47825-ENST00000488705.1:256774|187
MESNIFILNKSEHRVTR
>ENST00000486823.5|SNV-2702-G-A|3
MGRTKSPR
>FUSION-ENST00000420751.3:47825-ENST00000488705.1:256774|397
CRAVFYILYEVSFMWLLLPLQRVF
>ENST00000218548.10|MNV-8954-AT-A|6
QRTSASIPQR
>ENST00000461292.3|SNV-419496-A-T|6
SMFCLMLQIR
>ENST00000265707.10|SNV-54023-G-C|3
KHPKYVGATFPGTLCNK
>FUSION-ENST00000420751.3:47825-ENST00000488705.1:256774|195
EYESEFSRLIKS
>FUSION-ENST00000420751.3:47825-ENST00000488705.1:256774|133
FSSVMHKSSR
>FUSION-ENST00000420751.3:47825-ENST00000488705.1:256774|576
ALNVLKRIK
>ENST00000472118.5|SNV-22076-C-T|5
RQSSSCFNLSK
>FUSION-ENST00000420751.3:47825-ENST00000488705.1:256774|261
RLTKCWDYR
>FUSION-ENST00000420751.3:47825-ENST00000488705.1:256774|412
IKVVINK
>FUSION-ENST00000420751.3:47825-ENST00000488705.1:256774|445
MLPNCQCFVL
>FUSION-ENST00000420751.3:47825-ENST00000488705.1:256774|597
GQEIKTILANTVKPCLVNVSTK
>ENST00000389506.10|SNV-55392-G-A|6
LALEKELQISLKQVLTTLLNSR
>ENST00000475477.5|SNV-76-A-T|2
MSVSVLSPCR
>ENST00000490848.5|SNV-17170-C-G|3
EALSHGQNPLR
>ENST00000281154.6|SNV-36696-G-A|4
QFKGLSDCIMK
>FUSION-ENST00000420751.3:47825-ENST00000488705.1:256774|192
GTLLSFLLPYSLPVLSL
>FUSION-ENST00000420751.3:47825-ENST00000488705.1:256774|87
LKTIALPLLIR
>ENST00000218548.10|MNV-8954-AT-A|11
GVGWITHLSRGSLSPSPAPLSLPMK
>ENST00000470105.1|SNV-172946-C-T|5
MCLRCSACALNLVVQSVLSKR
>FUSION-ENST00000420751.3:47825-ENST00000488705.1:256774|244
GSLEQTLALGK
>ENST00000451557.5|INDEL-33965-T-TT|1
DTFLASLRGTI
>ENST00000473629.6|SNV-253-G-A|1
NLLDGLASSPRAPLQSSKAR
>ENST00000486831.5|SNV-32983-A-T|1
TSWAACSSALEMS
>ENST00000474192.1|SNV-5645-G-A|18
FIFLSNAGAERITDVALDFWKSGK
>ENST00000382031.5|SNV-15343-G-C|4
VKAMEDK
>ENST00000302787.3|SNV-271-G-C|1
LPPPPPYTVPR
>FUSION-ENST00000588598.5:5627-ENST00000646121.1:16654|95
MCLYSNVHSSTNIYRTLLSPTKPQK
>ENST00000567703.1|SNV-25771-G-A|6
MEQSKTLPSATEDAKEEGLEAQISR
>FUSION-ENST00000588598.5:5627-ENST00000646121.1:16654|93
TLLSPTKPQK
>FUSION-ENST00000420751.3:47825-ENST00000488705.1:256774|366
MNLSRVSVWILCFPR
>FUSION-ENST00000588598.5:5627-ENST00000646121.1:16654|13
SRLTATCTSWVQAILLPQPPK
>FUSION-ENST00000420751.3:47825-ENST00000488705.1:256774|388
MAAIVKAVLLLHPYITNLHHPY
>FUSION-ENST00000420751.3:47825-ENST00000488705.1:256774|169
MSIAFSQIFQGLEKR
>FUSION-ENST00000420751.3:47825-ENST00000488705.1:256774|326
MTLTLSFRLLGR
>FUSION-ENST00000588598.5:5627-ENST00000646121.1:16654|113
SHCAQPQN
>FUSION-ENST00000420751.3:47825-ENST00000488705.1:256774|267
DGVSPCWPGWSRSLDLIMR
>FUSION-ENST00000420751.3:47825-ENST00000488705.1:256774|59
MFISNKK
>ENST00000472438.5|SNV-6700-C-T|1
PQHSRVHL
>ENST00000418342.5|INDEL-84217-A-AA|3
KNEPRLYK
>ENST00000647945.1|SNV-18598-A-G|3
ARNIFLSKNGMVAK
>ENST00000623388.1|SNV-210880-G-A|4
KPQNQNPRPKPRRPPEWR
>FUSION-ENST00000420751.3:47825-ENST00000488705.1:256774|494
ERPVNRGGSR
>ENST00000381946.4|MNV-8954-AT-A|1
SSTLFTLWQEWLSPSASFSSSSLCP
>ENST00000369849.9|SNV-11351-C-T|1
VLSTGLSLKKEEEEEEASK
>FUSION-ENST00000420751.3:47825-ENST00000488705.1:256774|85
LKTIALPLLIRNFLVLPK
>FUSION-ENST00000588598.5:5627-ENST00000646121.1:16654|2
QKSDFLCFCSAGWGI
>ENST00000504926.5|SNV-101825-C-T|2
SELLLKELGK
>ENST00000394072.7|SNV-20887-T-C|10
GPRTPQTAQPPARR
>ENST00000367119.1|SNV-4766-C-T|3
AGLSPFPRACLAAIGSTHGHR
>ENST00000218548.10|MNV-8954-AT-A|4
TSASIPQR
>ENST00000557275.5|SNV-20317-G-A|3
GTWEQQIK
>ENST00000523967.5|SNV-103228-C-G|1
GAQCWTLRRGQCFG
>FUSION-ENST00000420751.3:47825-ENST00000488705.1:256774|432
TYLDDFPSCYLEYLDIL
>ENST00000630152.1|SNV-19967-G-A|3
SLKFTQMQK
>FUSION-ENST00000420751.3:47825-ENST00000488705.1:256774|507
ITTMTLKWRGL
>ENST00000524087.5|SNV-13980-C-T|1
DVITLWRHVETKVR
>FUSION-ENST00000588598.5:5627-ENST00000646121.1:16654|56
LLSSYKTKLAK
>ENST00000544378.6|SNV-79949-G-A|2
ELDLQQNNLDDIGVR
>ENST00000396573.6|SNV-419496-A-T|1
GHNDVYISEHVLPYAANK
>ENST00000486113.1|SNV-131225-G-A|6
LSLHSIAQNKEIR
>FUSION-ENST00000420751.3:47825-ENST00000488705.1:256774|128
MMKKSMIVR
>ENST00000636384.2|SNV-120666-G-A|1
VQKSESEDSIRR
>ENST00000582323.1|MNV-20834-TG-T|4
RPEQLQTK
>ENST00000399298.8|SNV-403-C-G|2
EPGYWLLALLNLLLFLETALTLK
>ENST00000360311.5|SNV-8697-G-T|2
THTGEKPYKFNECGK
>FUSION-ENST00000420751.3:47825-ENST00000488705.1:256774|497
GCIAKNKLQPQ
>ENST00000461292.3|SNV-419496-A-T|11
MCIFRSMFCLMLQIR
>FUSION-ENST00000588598.5:5627-ENST00000646121.1:16654|123
LRLFFFFFFFF
>FUSION-ENST00000420751.3:47825-ENST00000488705.1:256774|368
ENKGSNQQTNFADLL
>ENST00000492657.5|SNV-11007-C-T|3
MGIPSPYLPCRVSCSTSSG
>ENST00000580434.5|SNV-1165-A-G|3
ENQQPWQQVISWPRKSVTCTLEPG
>ENST00000367119.1|SNV-4766-C-T|4
IRAGLSPFPRACLAAIGSTHGHR
>FUSION-ENST00000420751.3:47825-ENST00000488705.1:256774|480
MQGLLGMPTHTLQGTVSPFSQK
>ENST00000573209.1|SNV-1046-T-C|3
STKVYSDLVWRPHGVGKGFPLP
>ENST00000369303.9|SNV-8976-G-A|3
MHYSAEGEWLVPIGK
>ENST00000423902.7|SNV-186341-C-T|1
GEGVSRRGR
>ENST00000369849.9|SNV-11351-C-T|3
VLSTGLSLK
>FUSION-ENST00000420751.3:47825-ENST00000488705.1:256774|430
MIGNGPSMPGSTCSILR
>ENST00000251496.7|SNV-1276-A-G|2
TVFHEEFVHYLKYVMVVYK
>ENST00000580434.5|SNV-1165-A-G|1
SVTCTLEPG
>FUSION-ENST00000420751.3:47825-ENST00000488705.1:256774|264
SLDLIMRLTK
>FUSION-ENST00000420751.3:47825-ENST00000488705.1:256774|207
CVCVCVCVCVCAGGR
>FUSION-ENST00000420751.3:47825-ENST00000488705.1:256774|479
QGLLGMPTHTLQGTVSPFSQK
>ENST00000533342.6|SNV-12351-T-G|SNV-12354-A-T|1
LWLLWHGADITHVTTR
>ENST00000381556.6|SNV-12657-C-T|4
VLKGNTAEGCVYETQEK
>ENST00000268042.7|MNV-189-CG-C|2
MGGEAGCAAAWVPRAA
>FUSION-ENST00000420751.3:47825-ENST00000488705.1:256774|390
MGISRIICL
>ENST00000409852.2|SNV-773-G-T|4
GDKAPGGGVANLKGDR
>FUSION-ENST00000420751.3:47825-ENST00000488705.1:256774|7
QMLLYISFSGCLCLGGWLAKRCLK
>FUSION-ENST00000420751.3:47825-ENST00000488705.1:256774|381
FHLCGCFFPCSVYSR
>ENST00000465063.5|INDEL-14135-A-AA|4
SSPCPCISSRLLMVPML
>ENST00000334414.10|SNV-67555-C-A|2
LTVNWTPGGGDVDSYTVSAFR
>ENST00000559868.1|SNV-166712-C-T|7
FEWTRPQQLVCFCQAGNAR
>FUSION-ENST00000420751.3:47825-ENST00000488705.1:256774|604
QTRRCFSHK
>ENST00000524065.4|SNV-940937-G-A|1
CLGIMPKRSR
>FUSION-ENST00000420751.3:47825-ENST00000488705.1:256774|232
HGHSSGRARSVGH
>FUSION-ENST00000420751.3:47825-ENST00000488705.1:256774|537
LLQQDLVSKINVKIR
>FUSION-ENST00000588598.5:5627-ENST00000646121.1:16654|127
TCNPSYSGG
>FUSION-ENST00000588598.5:5627-ENST00000646121.1:16654|142
MPTSTPPGRPCAPGN
>FUSION-ENST00000420751.3:47825-ENST00000488705.1:256774|562
LSFQEKNKIK
>ENST00000295542.6|SNV-14071-C-A|2
AAVPIGLLVCLCLLQAFGYRIRR
>FUSION-ENST00000420751.3:47825-ENST00000488705.1:256774|313
MVIIIVTT
>FUSION-ENST00000649699.1:48486-ENST00000488705.1:256774|5
IRVDFKVK
>ENST00000556937.5|SNV-41081-G-A|2
FSFKVFYPSNK
>FUSION-ENST00000420751.3:47825-ENST00000488705.1:256774|299
SGISEESKKR
>ENST00000356175.7|SNV-231218-G-T|3
LVFIDCPGKLAEHIDHEQQK
>ENST00000461292.3|SNV-419496-A-T|5
SMFCLMLQIRIICTLPPGF
>ENST00000614259.1|SNV-21726-A-G|6
EKNRDVCALNENYK
>FUSION-ENST00000420751.3:47825-ENST00000488705.1:256774|331
TNNICKEQKAVHSPSLALS
>FUSION-ENST00000420751.3:47825-ENST00000488705.1:256774|129
SSRQALFFSFFLA
>ENST00000409852.2|SNV-773-G-T|3
APGGGVANLK
>ENST00000486113.1|SNV-131225-G-A|1
SGELSGVRCQGR
>ENST00000310682.6|SNV-3487-A-G|5
LSWREQRALQVR
>ENST00000262457.7|INDEL-201410-C-CA|7
NFSYNLQSATQPKKQNK
>ENST00000581616.2|SNV-23381-G-A|3
GSEASPTPR
>FUSION-ENST00000420751.3:47825-ENST00000488705.1:256774|581
WKIFKYTLFLHEK
>ENST00000473629.6|SNV-253-G-A|4
MNLLDGLASSPRAPLQSSK
>FUSION-ENST00000588598.5:5627-ENST00000646121.1:16654|140
MVAHTYNPSTLGGR
>FUSION-ENST00000420751.3:47825-ENST00000488705.1:256774|189
MESNIFILNKSEHR
>FUSION-ENST00000420751.3:47825-ENST00000488705.1:256774|8
QMLLYISFSGCLCLGGWLAKR
>FUSION-ENST00000420751.3:47825-ENST00000488705.1:256774|502
MDQKVPHKGCIAK
>ENST00000377585.7|MNV-545-AACCAGGGGCCCC-A|3
ALLTISIPPGPNQCR
>FUSION-ENST00000420751.3:47825-ENST00000488705.1:256774|260
LTKCWDYR
>ENST00000367833.7|SNV-17589-G-A|2
IMPSSFFLLLRFFLR
>ENST00000479818.5|SNV-30767-C-T|6
ITTRGSGR
>ENST00000262457.7|INDEL-201410-C-CA|9
SKNFSYNLQSATQPKK
>ENST00000556937.5|SNV-41081-G-A|4
YDPFTTTNTECLCINPGSFPRSR
>FUSION-ENST00000420751.3:47825-ENST00000488705.1:256774|348
HAKLSSLNFK
>ENST00000347053.7|SNV-266223-T-A|3
LLRHYNDLWKR
>FUSION-ENST00000420751.3:47825-ENST00000488705.1:256774|23
MVRVLSQKR
>ENST00000425242.5|SNV-104342-A-G|4
YVELSTFDIASDAFATFKIFEDYER
>ENST00000567703.1|SNV-25771-G-A|7
EQSKTLPSATEDAK
>ENST00000623388.1|SNV-210880-G-A|12
MPAPRTTLRPPVPPPQPK
>FUSION-ENST00000420751.3:47825-ENST00000488705.1:256774|139
MGTKFSSVMHK
>ENST00000474192.1|SNV-5645-G-A|19
MFIFLSNAGAERITDVALDFWKSGK
>ENST00000584950.5|SNV-23381-G-A|1
GSEASPTLPGLK
>ENST00000356175.7|SNV-231218-G-T|4
RLVFIDCPGKLAEHIDHEQQK
>FUSION-ENST00000588598.5:5627-ENST00000646121.1:16654|30
QFSCLSLPNSWDYRYLPPC
>ENST00000479818.5|SNV-30767-C-T|1
WCRSATRT
>FUSION-ENST00000420751.3:47825-ENST00000488705.1:256774|455
LTLICLEWK
>ENST00000486113.1|SNV-131225-G-A|2
SGELSGVR
>ENST00000473604.2|SNV-5645-G-A|15
KPCSYFSAMLEQKGSQMWLWISGR
>ENST00000479818.5|SNV-30767-C-T|12
PRRSPPTR
>ENST00000580777.1|SNV-1165-A-G|6
MMFCLHLFPHPKPWQQVISWPRK
>FUSION-ENST00000588598.5:5627-ENST00000646121.1:16654|19
MYLPHFVYTFIC
>ENST00000370620.5|SNV-102993-T-C|3
ERMSYISKESSK
>ENST00000218548.10|MNV-8954-AT-A|24
LSSSEIPRR
>ENST00000623388.1|SNV-210880-G-A|7
ALLAASSR
>ENST00000262067.5|SNV-22538-G-T|1
VVGVFIAVGIFLFLIALVGLIGAVK
>ENST00000393392.6|SNV-12351-T-G|2
QLSEIVCRHWLLWHGADITHVTTR
>ENST00000423902.7|SNV-186341-C-T|4
LLTGPVVRGEGVSR
>ENST00000490834.5|MNV-545-AACCAGGGGCCCC-A|5
MTPKALLTISIPPGPNQCRR
>FUSION-ENST00000420751.3:47825-ENST00000488705.1:256774|106
MSCSYPHPVK
>FUSION-ENST00000420751.3:47825-ENST00000488705.1:256774|305
MAQPSFTSGVDACHHKSGISEESK
>FUSION-ENST00000389506.10:47825-ENST00000488705.1:256774|3
LGDAFLIK
>FUSION-ENST00000420751.3:47825-ENST00000488705.1:256774|18
LEIKFNTAFSLIPRFLK
>FUSION-ENST00000420751.3:47825-ENST00000488705.1:256774|149
TIVFSRAQLSQNEVLTK
>ENST00000559156.5|SNV-87050-G-T|1
NIFKYFEV
>ENST00000578128.5|MNV-20834-TG-T|1
TAASTWACTAPASSRRPE
>ENST00000377585.7|MNV-545-AACCAGGGGCCCC-A|1
ALLTISIPPGPNQCRRFR
>FUSION-ENST00000420751.3:47825-ENST00000488705.1:256774|154
VYPVKLV
>ENST00000490848.5|SNV-17170-C-G|1
IYCALNTK
>FUSION-ENST00000588598.5:5627-ENST00000646121.1:16654|8
MLECLRKHTEVLEDQNYHSSCK
>ENST00000374126.9|SNV-172946-C-T|4
AGMCLRCSACALNLVVQSVLSKR
>ENST00000524087.5|SNV-13980-C-T|5
IGLKDVITLWR
>ENST00000393392.6|SNV-12351-T-G|SNV-12354-A-T|2
QLSEIVCRLWLLWHGADITHVTTR
>ENST00000218548.10|MNV-8954-AT-A|8
GSLSPSPAPLSLPMKTPWKQR
>ENST00000524065.4|SNV-940937-G-A|4
KCLGIMPKR
>ENST00000504745.1|SNV-146604-G-T|2
RVNCSTAWMFPAQMGTALIDCAF
>ENST00000525144.7|SNV-476857-G-A|2
YDGFVLWIK
>ENST00000312428.11|SNV-204559-A-G|1
QTDGSPIALFSMFIDHCR
>ENST00000524087.5|SNV-13980-C-T|4
IGLKDVITLWRHVETK
>FUSION-ENST00000420751.3:47825-ENST00000488705.1:256774|204
MCVCVCVCVCVCAGGREKSR
>FUSION-ENST00000420751.3:47825-ENST00000488705.1:256774|456
MLTLICLEWK
>ENST00000466493.5|SNV-23394-A-G|6
LILMKTQQHLEVTKVGVETELQTYK
>FUSION-ENST00000420751.3:47825-ENST00000488705.1:256774|178
MISEFDKAPGK
>ENST00000380152.7|SNV-21726-A-G|1
DVCALNENYKNVELLPPEKYMR
>ENST00000380152.7|SNV-21726-A-G|8
GNNYESDVELTKNIPMEKNR
>ENST00000563441.5|SNV-6172-G-A|8
MERNPEFIFACSQAQQLK
>FUSION-ENST00000420751.3:47825-ENST00000488705.1:256774|66
LLCFLCLYTCVSTHHL
>ENST00000461292.3|SNV-419496-A-T|1
FCLMLQIRIICTLPPGF
>FUSION-ENST00000420751.3:47825-ENST00000488705.1:256774|436
ASSGCVPH
>FUSION-ENST00000420751.3:47825-ENST00000488705.1:256774|505
TLKWRGL
>FUSION-ENST00000420751.3:47825-ENST00000488705.1:256774|42
GIWVLSCSSLPFHPLRSKNIK
>FUSION-ENST00000588598.5:5627-ENST00000646121.1:16654|23
MIGDIEPEVLLLGFR
>FUSION-ENST00000420751.3:47825-ENST00000488705.1:256774|183
VTRQPSK
>ENST00000527646.5|SNV-20157-A-G|1
SSFWCRISSQ
>FUSION-ENST00000420751.3:47825-ENST00000488705.1:256774|386
MSLCAVSGAGLFSTFFMK
>ENST00000557769.5|SNV-87936-C-A|4
KVLEVQENLDRQLQDSCEEDLSEK
>ENST00000562717.1|SNV-70286-G-C|2
MLPSPIQTMVFS
>ENST00000465063.5|INDEL-14135-A-AA|1
SYLLSTADINVTQKK
>FUSION-ENST00000420751.3:47825-ENST00000488705.1:256774|416
FVTFSSVTEREEERK
>ENST00000396573.6|SNV-419496-A-T|2
DSRGHNDVYISEHVLPYAANK
>ENST00000549918.1|SNV-31245-C-T|5
MPAGTCWPRKL
>FUSION-ENST00000420751.3:47825-ENST00000488705.1:256774|13
KEMLFGK
>ENST00000251496.7|SNV-1276-A-G|3
TVFHEEFVHYLK
