# Supplementary material for: Identification of non-canonical peptides with moPepGen
Source: Nat Biotechnol. 2025 Jun 16;44(4):568–73. doi: 10.1038/s41587-025-02701-0 (PMC12680078; doi:10.1038/s41587-025-02701-0)
Supplement: Supplementary file 4 — Supplementary Data: Cancer cell line variant peptide database. Custom peptide database FASTA file for each of the 376 cell lines from the Cancer Cell Line Encyclopedia with proteomics characterization or used in the reference channel. Variant peptide FASTA files were produced by moPepGen as the result of cell-line-specific publicly available mutations and fusions. [file 41587_2025_2701_MOESM4_ESM.zip › ACH-000364.fasta]

>FUSION-ENST00000417343.1:8430-ENST00000418170.5:26510|150
MWAPASQVCSVLYSTGPR
>FUSION-ENST00000627825.2:67130-ENST00000559009.1:1873|398
MNNIKKMIK
>ENST00000497403.5|SNV-3282-C-A|8
KHFIHSGGPTIVRMR
>FUSION-ENST00000627825.2:67130-ENST00000559009.1:1873|681
SHRAWPE
>FUSION-ENST00000627825.2:67130-ENST00000559009.1:1873|52
TVRETGK
>ENST00000503698.1|SNV-119597-A-G|5
KQAAICWK
>FUSION-ENST00000627825.2:67130-ENST00000559009.1:1873|255
VYVVSPFSHCYR
>FUSION-ENST00000637544.1:30880-ENST00000559009.1:1873|182
DYYHCEEAQLTLNNFRRQLGVGYK
>FUSION-ENST00000627825.2:67130-ENST00000559009.1:1873|1563
PTSWDCMFSPF
>FUSION-ENST00000627825.2:67130-ENST00000559009.1:1873|1192
EIFFRVFKY
>FUSION-ENST00000627825.2:67130-ENST00000559009.1:1873|1199
RIDNEFIFSFSAITFLWGRTYK
>FUSION-ENST00000637544.1:30880-ENST00000559009.1:1873|18
RLPASAAPLPR
>ENST00000457308.6|SNV-57056-C-A|2
EMASLKR
>FUSION-ENST00000627825.2:67130-ENST00000559009.1:1873|1115
VTLESCGR
>FUSION-ENST00000627825.2:67130-ENST00000559009.1:1873|270
MYFLEFCVPK
>FUSION-ENST00000627825.2:67130-ENST00000559009.1:1873|26
LIIGCRYMFNFRNCYNHSSK
>FUSION-ENST00000417343.1:8430-ENST00000418170.5:26510|27
QMRGLPDPEAAGAA
>FUSION-ENST00000417343.1:8430-ENST00000418170.5:26510|414
MRILIGPASIPEMLKCR
>FUSION-ENST00000553404.5:16443-ENST00000647921.1:14992|100
MQIPSSCHGKIK
>ENST00000185150.9|SNV-10472-A-G|2
VESYWTYEVCHGKHIR
>ENST00000328449.6|SNV-1518-G-A|3
VRPTIDIKILK
>FUSION-ENST00000637544.1:30880-ENST00000559009.1:1873|29
RVCAQPPTPPGRPPDTR
>FUSION-ENST00000636857.1:5824-ENST00000593065.5:68497|53
DAKAYGWYI
>FUSION-ENST00000627825.2:67130-ENST00000559009.1:1873|272
VLNCLPK
>FUSION-ENST00000627825.2:67130-ENST00000559009.1:1873|1155
MAHFTLQLLGLSSPPTSAS
>ENST00000569324.1|MNV-474-TC-T|20
QGDCSRRAEVSQEGCGAVPTAGLPR
>ENST00000547848.5|SNV-20880-C-G|6
VEEEMKKHGSTHMGFPENLR
>ENST00000284551.11|MNV-420-GCCCG-G|35
TRPKTSRR
>ENST00000366919.6|SNV-111029-C-T|2
SWELWTLISQSK
>FUSION-ENST00000627825.2:67130-ENST00000559009.1:1873|1381
MPEFNSEKIEAQVVGDR
>ENST00000410053.8|SNV-36454-G-A|2
GINAIFEHLRNILHESEIDK
>FUSION-ENST00000417343.1:8430-ENST00000418170.5:26510|404
SETLQTQVPCRCK
>FUSION-ENST00000553404.5:16443-ENST00000647921.1:14992|153
SAMPFSTFSMCR
>FUSION-ENST00000417343.1:8430-ENST00000418170.5:26510|78
MWPLGWQNLECTSSGPF
>FUSION-ENST00000627825.2:67130-ENST00000559009.1:1873|1389
MDSLCQLD
>FUSION-ENST00000627825.2:67130-ENST00000559009.1:1873|1496
HGRNIGIH
>FUSION-ENST00000627825.2:67130-ENST00000559009.1:1873|460
ELWRGGGR
>ENST00000638011.1|SNV-84436-G-A|3
QFKAFQR
>FUSION-ENST00000627825.2:67130-ENST00000559009.1:1873|234
AGEASGNLQSWQKGK
>FUSION-ENST00000627825.2:67130-ENST00000559009.1:1873|1570
MGDENYVPGK
>FUSION-ENST00000637544.1:30880-ENST00000559009.1:1873|142
VTLFNPTFPLSYMK
>FUSION-ENST00000627825.2:67130-ENST00000559009.1:1873|1169
NLSFLFLQLPFYGAELIKNK
>ENST00000432035.2|SNV-13829-G-A|1
EGPYCLLQEIGRRK
>FUSION-ENST00000627825.2:67130-ENST00000559009.1:1873|512
ENLWTYVKITTVIKK
>ENST00000297261.7|SNV-6136-C-A|2
LAVEAGFDWVYYEYK
>ENST00000436021.6|INDEL-14071-C-CA|2
QPVEPKK
>FUSION-ENST00000627825.2:67130-ENST00000559009.1:1873|1330
MCQVVRYNDA
>FUSION-ENST00000417343.1:8430-ENST00000418170.5:26510|281
MPIVQATWKAEVGGSR
>ENST00000518660.5|SNV-102400-C-T|1
TAPSCSREQQGRHWGPR
>FUSION-ENST00000627825.2:67130-ENST00000559009.1:1873|1068
NKVFWSGAVAHACNPSTLGG
>FUSION-ENST00000417343.1:8430-ENST00000418170.5:26510|97
YCPQLVSHYKGRVCGLLAGR
>ENST00000321617.8|SNV-13961-G-A|3
LGPRPVPPPRPESTRTVGPGQAQQR
>FUSION-ENST00000627825.2:67130-ENST00000559009.1:1873|1275
KLYSLGR
>ENST00000366919.6|SNV-111029-C-T|5
GDSSGSTRRSWELWTLISQSK
>FUSION-ENST00000627825.2:67130-ENST00000559009.1:1873|1401
VRSRLTATSASR
>FUSION-ENST00000637544.1:30880-ENST00000559009.1:1873|68
ASPPPPVSGPAAHTR
>FUSION-ENST00000417343.1:8430-ENST00000418170.5:26510|361
QSLSLSPR
>FUSION-ENST00000627825.2:67130-ENST00000559009.1:1873|1065
PVIPALWEAEVGGSPEVR
>FUSION-ENST00000636857.1:5824-ENST00000593065.5:68497|17
LIHIFFKEVSGQRR
>FUSION-ENST00000627825.2:67130-ENST00000559009.1:1873|2
AWPISAFYVGFDIISAEFR
>FUSION-ENST00000627825.2:67130-ENST00000559009.1:1873|805
CHFLLFPLPLRVFDHTQYKVQTS
>FUSION-ENST00000627825.2:67130-ENST00000559009.1:1873|468
MRGLWISQSFGK
>FUSION-ENST00000637544.1:30880-ENST00000559009.1:1873|208
IFIFKCSHLR
>FUSION-ENST00000637544.1:30880-ENST00000559009.1:1873|234
DPPASASQSAGITGVSHCTRQNK
>FUSION-ENST00000627825.2:67130-ENST00000559009.1:1873|1106
LISPVLFSQFLK
>ENST00000474007.5|SNV-15710-G-T|1
SYQAEHGPDFPWIVGKELLGQER
>FUSION-ENST00000417343.1:8430-ENST00000418170.5:26510|113
VCSLGQI
>ENST00000268182.10|SNV-89552-A-C|5
GQNALRQILAPVVKAIMDDK
>ENST00000400199.5|SNV-100172-G-T|2
SEPVSPQYFSFSKNGLLSR
>FUSION-ENST00000417343.1:8430-ENST00000418170.5:26510|213
DNSNIRI
>FUSION-ENST00000627825.2:67130-ENST00000559009.1:1873|1270
WLMPVIPALWEAEVGGSR
>FUSION-ENST00000627825.2:67130-ENST00000559009.1:1873|1187
MSISKHLARWGIVITYFSGYLQL
>ENST00000295314.9|SNV-1458-G-A|2
YRDIDENEILR
>FUSION-ENST00000637544.1:30880-ENST00000559009.1:1873|132
MVFLLPAPLGHSGKASGSSPKQGLR
>FUSION-ENST00000417343.1:8430-ENST00000418170.5:26510|454
YRCGSCGAGGSSSSVAAHTPLPAC
>FUSION-ENST00000627825.2:67130-ENST00000559009.1:1873|1514
MLRHSGSR
>FUSION-ENST00000627825.2:67130-ENST00000559009.1:1873|1063
PVIPALWEAEVGGSPEVRSLR
>ENST00000238156.7|SNV-30077-C-T|3
SLEQTGDGTSK
>FUSION-ENST00000627825.2:67130-ENST00000559009.1:1873|654
QLEIHKRVVLK
>ENST00000439493.5|INDEL-3382-G-GCTGGGCCTGCT|4
EGHQQQSQRWSTLSQITAK
>FUSION-ENST00000627825.2:67130-ENST00000559009.1:1873|109
LITASEK
>FUSION-ENST00000417343.1:8430-ENST00000418170.5:26510|451
MGPDGGKSR
>ENST00000419234.9|SNV-41402-C-A|4
CTKLNTK
>FUSION-ENST00000627825.2:67130-ENST00000559009.1:1873|147
MEVVVSQHCAIALQPGRQAR
>ENST00000296506.8|SNV-18003-C-G|5
GCEMICYCNFSELLCCPKDVFFGR
>FUSION-ENST00000417343.1:8430-ENST00000418170.5:26510|123
PCPGSATR
>FUSION-ENST00000627825.2:67130-ENST00000559009.1:1873|746
RVSPCWPGWSR
>ENST00000569324.1|MNV-474-TC-T|30
HSGPGATR
>ENST00000473190.1|SNV-472789-G-T|6
MYQEAINVVYK
>FUSION-ENST00000627825.2:67130-ENST00000559009.1:1873|963
DVYTLCPLSL
>FUSION-ENST00000636857.1:5824-ENST00000593065.5:68497|4
IATEQACKAIGLPILVSSPMR
>FUSION-ENST00000627825.2:67130-ENST00000559009.1:1873|846
MHMVEFK
>FUSION-ENST00000627825.2:67130-ENST00000559009.1:1873|522
FLRSEITVFRFSTCSLEVSLLI
>FUSION-ENST00000639899.1:148536-ENST00000590564.5:67865|2
KYICTRSQEMSI
>FUSION-ENST00000627825.2:67130-ENST00000559009.1:1873|483
MPALLELGIQGQVR
>FUSION-ENST00000627825.2:67130-ENST00000559009.1:1873|429
GSELGGRI
>FUSION-ENST00000627825.2:67130-ENST00000559009.1:1873|164
AEGEAGTSNMAASK
>ENST00000284551.11|MNV-420-GCCCG-G|30
SHWSISGSR
>FUSION-ENST00000627825.2:67130-ENST00000559009.1:1873|1388
DSLCQLD
>FUSION-ENST00000627825.2:67130-ENST00000559009.1:1873|1526
VGSQGRGMAETLVFTR
>FUSION-ENST00000637544.1:30880-ENST00000559009.1:1873|255
MCRLSCHATLLSEKYY
>FUSION-ENST00000627825.2:67130-ENST00000559009.1:1873|1108
MLISPVLFSQFLK
>ENST00000321731.8|SNV-44120-T-A|4
VPAPFPSLTKWTINIVNLR
>ENST00000465904.1|MNV-18849-GTG-G|1
TEGVYVYWGMGRGRGSR
>ENST00000644580.2|SNV-2153-A-G|5
SFVKQVGDGGRLVPVPSLSEADR
>FUSION-ENST00000627825.2:67130-ENST00000559009.1:1873|554
NEHWYNTKL
>ENST00000376020.6|SNV-186686-G-C|2
KTSQSAREMAHSK
>FUSION-ENST00000627825.2:67130-ENST00000559009.1:1873|57
MSFNSSCK
>FUSION-ENST00000637544.1:30880-ENST00000559009.1:1873|170
ERTRPWWHNMK
>ENST00000465385.5|SNV-13129-C-A|3
DCQALWTLPSR
>FUSION-ENST00000417343.1:8430-ENST00000418170.5:26510|70
MIVCLYVFSASLDR
>FUSION-ENST00000627825.2:67130-ENST00000559009.1:1873|1145
LLLYIYLDLVFDFFVNK
>ENST00000497403.5|INDEL-3382-G-GCTGGGCCTGCT|6
MKTAPLRWACSGPAL
>FUSION-ENST00000553404.5:16443-ENST00000647921.1:14992|14
SHSVTQTVVQWCHHGSLQP
>ENST00000422222.5|SNV-56512-G-C|2
EEQEDELRLAQER
>FUSION-ENST00000627825.2:67130-ENST00000559009.1:1873|1010
LLIKDST
>ENST00000457308.6|SNV-57056-C-A|5
QNFLSGRVLKEMASLK
>ENST00000470802.1|SNV-1728207-A-G|2
SLYLLSKTSAYQPIFY
>FUSION-ENST00000553404.5:16443-ENST00000647921.1:14992|51
KSQGVKAVLLH
>FUSION-ENST00000553404.5:16443-ENST00000647921.1:14992|36
MNHLICYFIIFFFFYLRKGLTLSPR
>FUSION-ENST00000627825.2:67130-ENST00000559009.1:1873|616
MTWTILK
>ENST00000468205.5|SNV-15710-G-T|5
SYQAEHGPDFPWIVGEDMSADGRR
>ENST00000545770.7|SNV-13829-G-A|2
GPYCLLQEIGRR
>FUSION-ENST00000627825.2:67130-ENST00000559009.1:1873|570
MSHRAWPKK
>FUSION-ENST00000627825.2:67130-ENST00000559009.1:1873|345
MNTLIRRGFISYF
>FUSION-ENST00000627825.2:67130-ENST00000559009.1:1873|889
CWDYRHER
>ENST00000360772.7|SNV-174499-C-G|1
SEYLLPVAPSKPTGPIFLQGLSDLK
>FUSION-ENST00000627825.2:67130-ENST00000559009.1:1873|1469
QSCWVQWLTPVIQALWKAK
>FUSION-ENST00000553404.5:16443-ENST00000647921.1:14992|19
MFPEDESLNLLLYYFFLFLFEKR
>FUSION-ENST00000627825.2:67130-ENST00000559009.1:1873|44
MPSGRQAPLSILPVSILPTK
>ENST00000378977.2|SNV-40865-T-C|2
MSPSTSWKWKI
>FUSION-ENST00000417343.1:8430-ENST00000418170.5:26510|61
MSFQPPLIGT
>FUSION-ENST00000557111.5:12880-ENST00000216367.10:4729|1
AVFDLAIPAEQIIFHGG
>FUSION-ENST00000627825.2:67130-ENST00000559009.1:1873|545
LHLVFSLVSSDL
>FUSION-ENST00000417343.1:8430-ENST00000418170.5:26510|227
RRQGGER
>FUSION-ENST00000627825.2:67130-ENST00000559009.1:1873|1183
MGYSNNIF
>FUSION-ENST00000627825.2:67130-ENST00000559009.1:1873|635
QVSGNKDAK
>FUSION-ENST00000627825.2:67130-ENST00000559009.1:1873|1479
EVNSLVQGHKIIK
>FUSION-ENST00000627825.2:67130-ENST00000559009.1:1873|156
DSFISSFPFFTFSYCVS
>FUSION-ENST00000627825.2:67130-ENST00000559009.1:1873|562
KYFGEML
>FUSION-ENST00000553404.5:16443-ENST00000647921.1:14992|11
MILFQNWGVSPR
>ENST00000328449.6|SNV-1518-G-A|1
ILKGEKGEAGVR
>FUSION-ENST00000627825.2:67130-ENST00000559009.1:1873|1009
MKLHYLIED
>FUSION-ENST00000627825.2:67130-ENST00000559009.1:1873|231
GKQALLTWQQARECEGR
>ENST00000626874.2|SNV-119974-C-T|4
HMDAHRFGSYRPNNMSRK
>FUSION-ENST00000637544.1:30880-ENST00000559009.1:1873|165
TRPWWHNMKLKK
>ENST00000522592.1|SNV-101245-C-A|10
MHFMLISNSWNPATSHKVVENK
>ENST00000498700.5|SNV-4488-G-T|4
EFEDQDSKEAK
>FUSION-ENST00000627825.2:67130-ENST00000559009.1:1873|1153
MALILAHSDLR
>FUSION-ENST00000637544.1:30880-ENST00000559009.1:1873|126
MKVGKQNPSPLR
>FUSION-ENST00000627825.2:67130-ENST00000559009.1:1873|525
MCAKFLRSEITVFR
>FUSION-ENST00000627825.2:67130-ENST00000559009.1:1873|558
VYLSNLRNEHWYNTK
>FUSION-ENST00000627825.2:67130-ENST00000559009.1:1873|1141
LLLYIYLDLVFDFFVNKGPSQRYF
>FUSION-ENST00000417343.1:8430-ENST00000418170.5:26510|127
GWAGVCP
>FUSION-ENST00000627825.2:67130-ENST00000559009.1:1873|559
MVYLSNLRNEHWYNTK
>FUSION-ENST00000627825.2:67130-ENST00000559009.1:1873|1014
IQMIRNFDCS
>FUSION-ENST00000627825.2:67130-ENST00000559009.1:1873|976
MYSAVSLDPSSCVCFFFFFLT
>FUSION-ENST00000417343.1:8430-ENST00000418170.5:26510|232
SGSLVQPEEGIEKR
>FUSION-ENST00000417343.1:8430-ENST00000418170.5:26510|132
LPDGSITVGHDVTPGEDPWHHHR
>FUSION-ENST00000417343.1:8430-ENST00000418170.5:26510|412
ILIGPASIPEMLK
>FUSION-ENST00000627825.2:67130-ENST00000559009.1:1873|1067
VFWSGAVAHACNPSTLGG
>FUSION-ENST00000627825.2:67130-ENST00000559009.1:1873|135
NFTQLWNK
>FUSION-ENST00000627825.2:67130-ENST00000559009.1:1873|792
FGSPGTYVSAILK
>FUSION-ENST00000627825.2:67130-ENST00000559009.1:1873|1571
IFFFNPILH
>FUSION-ENST00000553404.5:16443-ENST00000647921.1:14992|94
MFQTDIYIISHQHVFLK
>FUSION-ENST00000627825.2:67130-ENST00000559009.1:1873|804
VFDHTQYK
>ENST00000648804.1|SNV-459639-C-G|1
HQYGSCNCVPPVSVCYIC
>FUSION-ENST00000379441.7:33458-ENST00000262033.11:15343|5
LSKAACFCKVVR
>ENST00000569324.1|MNV-474-TC-T|4
RPALTPCAR
>FUSION-ENST00000627825.2:67130-ENST00000559009.1:1873|216
FKSLSLPSS
>FUSION-ENST00000417343.1:8430-ENST00000418170.5:26510|282
PIVQATWK
>ENST00000470802.1|SNV-1728207-A-G|3
KSLYLLSKTSAYQPIFY
>FUSION-ENST00000627825.2:67130-ENST00000559009.1:1873|107
LITASEKICWLGNIFTLFKIHK
>FUSION-ENST00000637544.1:30880-ENST00000559009.1:1873|214
MPVIPTTREAETGESLEPGRQR
>FUSION-ENST00000505667.6:171317-ENST00000507278.5:85203|2
YFWARYGR
>FUSION-ENST00000637544.1:30880-ENST00000559009.1:1873|153
FSDIYVIYQLK
>ENST00000532254.1|SNV-792-G-A|3
SVTCPCKYLR
>ENST00000244769.8|SNV-433291-A-G|3
SSEEKAPTLPSDSHR
>FUSION-ENST00000627825.2:67130-ENST00000559009.1:1873|1189
MSISKHLAR
>FUSION-ENST00000627825.2:67130-ENST00000559009.1:1873|1079
MPGRLDVSRK
>FUSION-ENST00000627825.2:67130-ENST00000559009.1:1873|1048
DLESVLRNVDVLNDRAWMSYIYWC
>FUSION-ENST00000417343.1:8430-ENST00000418170.5:26510|73
LLTSLTWR
>FUSION-ENST00000417343.1:8430-ENST00000418170.5:26510|379
MDHLTPGVQDLAGQHSETQALFKK
>ENST00000409709.9|SNV-49328-G-A|5
IFLKDHHDMLLEMER
>FUSION-ENST00000627825.2:67130-ENST00000559009.1:1873|251
HIYIRMCSLNK
>FUSION-ENST00000627825.2:67130-ENST00000559009.1:1873|488
YLVGRGRK
>FUSION-ENST00000627825.2:67130-ENST00000559009.1:1873|1239
ANFCIFSRDRVLPCWPGWSR
>FUSION-ENST00000553404.5:16443-ENST00000647921.1:14992|116
ILPYFIYFIILLVIRFMMIVK
>FUSION-ENST00000417343.1:8430-ENST00000418170.5:26510|336
MNSSGITTWGSTGLRWRWR
>FUSION-ENST00000627825.2:67130-ENST00000559009.1:1873|1478
MGRVITWVNEIDR
>ENST00000404039.5|SNV-988922-G-A|3
GSSFQGTK
>ENST00000641575.1|SNV-154809-A-T|1
FLGMVFDFVTR
>FUSION-ENST00000627825.2:67130-ENST00000559009.1:1873|982
GTSCIFPCFLLLSVGWQRR
>FUSION-ENST00000627825.2:67130-ENST00000559009.1:1873|712
MYSQYFGRPR
>FUSION-ENST00000627825.2:67130-ENST00000559009.1:1873|335
NHCAQPK
>ENST00000643525.1|SNV-43750-C-G|10
WKSSCYSSCNSCWPK
>FUSION-ENST00000627825.2:67130-ENST00000559009.1:1873|134
MNFTQLWNKNFEMLC
>ENST00000457308.6|SNV-57056-C-A|3
VLKEMASLKR
>ENST00000257901.7|SNV-5140-C-A|3
AKQDMACLIKEYQEVMNSK
>FUSION-ENST00000627825.2:67130-ENST00000559009.1:1873|99
MCKLSHSK
>FUSION-ENST00000627825.2:67130-ENST00000559009.1:1873|772
GQNSFSYMIETSCK
>FUSION-ENST00000417343.1:8430-ENST00000418170.5:26510|299
AVAAAWCR
>FUSION-ENST00000627825.2:67130-ENST00000559009.1:1873|937
VKPPSLLKIQKTSR
>ENST00000265843.9|MNV-82488-AA-A|3
LILEIPK
>ENST00000295901.8|SNV-5152-G-A|2
TFVTYTVYISMIALERPDLREK
>FUSION-ENST00000417343.1:8430-ENST00000418170.5:26510|92
VCGLLAGRTWNAHPPALSRK
>ENST00000487694.7|INDEL-1728206-G-GAG|3
AFTSSQRPR
>ENST00000476464.5|SNV-5152-G-A|5
DYKTFVTYTVYISMIALERPDLR
>ENST00000488058.1|SNV-96940-C-T|4
MMTVTRYLSGPIQHLYLAILTR
>FUSION-ENST00000553404.5:16443-ENST00000647921.1:14992|124
GFHHVGQAGLK
>ENST00000393021.7|SNV-47791-C-G|4
KVEPPFKPLLESEEDVSQFDSK
>ENST00000299308.7|SNV-467661-A-G|3
TFHSQLLRPSDYVYEKGIK
>FUSION-ENST00000417343.1:8430-ENST00000418170.5:26510|104
HCLQLLLEIHWDGLGR
>FUSION-ENST00000417343.1:8430-ENST00000418170.5:26510|68
MIVCLYVFSASLDRNLGSTR
>ENST00000512362.5|SNV-62526-G-A|4
MRFQLPISSHCHPSRTR
>FUSION-ENST00000627825.2:67130-ENST00000559009.1:1873|1090
YVLLMSR
>ENST00000585130.5|SNV-16716-A-G|4
SVRLDFWDDGIVEFMIHNGNLRVK
>FUSION-ENST00000627825.2:67130-ENST00000559009.1:1873|1331
WPTPVISALWEAQAGGSPEVR
>FUSION-ENST00000553404.5:16443-ENST00000647921.1:14992|104
HLYLILEVIHCSL
>FUSION-ENST00000627825.2:67130-ENST00000559009.1:1873|1121
MLARLVLK
>FUSION-ENST00000627825.2:67130-ENST00000559009.1:1873|160
AEGEAGTSNMAASKRV
>FUSION-ENST00000627825.2:67130-ENST00000559009.1:1873|1023
LYEDSEVMVPQFCKAYIRSK
>ENST00000622155.4|SNV-57056-C-A|2
VRNGQPQTTIHGTVIGYR
>FUSION-ENST00000627825.2:67130-ENST00000559009.1:1873|431
PAIPALWEAEVGG
>FUSION-ENST00000627825.2:67130-ENST00000559009.1:1873|246
MEEFSLTEK
>ENST00000452800.1|INDEL-5788-A-AT|2
LMAKALLLYGADIESKIQD
>FUSION-ENST00000627825.2:67130-ENST00000559009.1:1873|55
MIGKTVR
>ENST00000544798.2|SNV-30077-C-T|4
RLQQHCTDLTYELTVKSLEQTGK
>ENST00000465896.5|SNV-2964-G-C|1
SLSTVVQTHMLYR
>FUSION-ENST00000417343.1:8430-ENST00000418170.5:26510|215
MDNSNIR
>FUSION-ENST00000627825.2:67130-ENST00000559009.1:1873|1383
MPEFNSEK
>ENST00000405015.7|SNV-319809-A-G|4
KTQLQSFSQYIEDRPEMKR
>ENST00000284551.11|MNV-420-GCCCG-G|45
LLRWPRWR
>FUSION-ENST00000627825.2:67130-ENST00000559009.1:1873|809
MPSKCHFLLFPLPLRVFDHTQYK
>ENST00000486497.1|SNV-14146-T-A|1
MVIVKEL
>FUSION-ENST00000627825.2:67130-ENST00000559009.1:1873|1575
VALPPTSYN
>ENST00000419234.9|SNV-41427-T-A|5
CTQLNTKVAKHTNELK
>FUSION-ENST00000627825.2:67130-ENST00000559009.1:1873|256
MVYVVSPFSHCYR
>FUSION-ENST00000627825.2:67130-ENST00000559009.1:1873|1135
YWFFFFGNSLIL
>FUSION-ENST00000417343.1:8430-ENST00000418170.5:26510|233
MSGSLVQPEEGIEKR
>FUSION-ENST00000637544.1:30880-ENST00000559009.1:1873|281
EYKMSYSTR
>FUSION-ENST00000627825.2:67130-ENST00000559009.1:1873|259
RPFPQHLGIRR
>ENST00000375147.8|SNV-12050-C-A|6
KDAEMDRIFANNESYLK
>FUSION-ENST00000627825.2:67130-ENST00000559009.1:1873|1252
FSYLCKYLNEYTRYFNSFIK
>FUSION-ENST00000627825.2:67130-ENST00000559009.1:1873|419
CIFSSFPGDADTADQ
>FUSION-ENST00000627825.2:67130-ENST00000559009.1:1873|1539
DDIFALVASKK
>FUSION-ENST00000627825.2:67130-ENST00000559009.1:1873|120
RHLSIYLYNLFQFVSSKI
>FUSION-ENST00000627825.2:67130-ENST00000559009.1:1873|333
NHCAQPKR
>ENST00000539605.5|SNV-13960-C-T|4
MLQKRICYVVDLYLNTPDK
>ENST00000409709.9|SNV-49328-G-A|6
TKIFLKDHHDMLLEMER
>ENST00000497403.5|SNV-3282-C-A|10
KHFIHSGGPTIVR
>FUSION-ENST00000627825.2:67130-ENST00000559009.1:1873|515
MENLWTYVKITTVIK
>ENST00000491148.5|SNV-50757-C-A|2
VGKAGQNKPAILMDCGFHAR
>FUSION-ENST00000553404.5:16443-ENST00000647921.1:14992|143
MCRNPANSRLSHSEFCCWC
>FUSION-ENST00000627825.2:67130-ENST00000559009.1:1873|720
MVAQACNRSYSGG
>FUSION-ENST00000627825.2:67130-ENST00000559009.1:1873|842
VEFKGLGLKPSQE
>ENST00000621771.1|SNV-1518-G-A|1
ILKGEAR
>ENST00000338086.9|SNV-40707-C-T|6
QGDDDDSKINGRGLSNGMDADCK
>FUSION-ENST00000627825.2:67130-ENST00000559009.1:1873|968
MVLHTQSIHLLLPFSLTVVFPQR
>FUSION-ENST00000637544.1:30880-ENST00000559009.1:1873|75
RAAPRTR
>FUSION-ENST00000627825.2:67130-ENST00000559009.1:1873|268
MIHSPPMR
>ENST00000508596.5|SNV-113718-G-A|1
VNPFSPLETGIRLNPF
>FUSION-ENST00000627825.2:67130-ENST00000559009.1:1873|812
CHSVCSYLEQDLAGS
>FUSION-ENST00000627825.2:67130-ENST00000559009.1:1873|32
DWHRGYLR
>ENST00000535803.1|SNV-8551-G-A|1
NATFMYSDGLIHNSGDCR
>FUSION-ENST00000637544.1:30880-ENST00000559009.1:1873|260
PHSSRKNITEIK
>FUSION-ENST00000637544.1:30880-ENST00000559009.1:1873|116
LQTLFCFEGSNKR
>ENST00000518660.5|SNV-102400-C-T|5
MMTAPSCSREQQGRHWGPR
>FUSION-ENST00000637544.1:30880-ENST00000559009.1:1873|278
MSYSTRRIFLVSNVFFIQLSLF
>FUSION-ENST00000627825.2:67130-ENST00000559009.1:1873|684
SKPILQQLSFYFALSWKLCTK
>FUSION-ENST00000627825.2:67130-ENST00000559009.1:1873|1251
YLNEYTR
>FUSION-ENST00000627825.2:67130-ENST00000559009.1:1873|1458
MSHIAPGPNVFVSSSV
>FUSION-ENST00000417343.1:8430-ENST00000418170.5:26510|328
WRIWPALMRTWPTTCTSSQPSTCSW
>FUSION-ENST00000627825.2:67130-ENST00000559009.1:1873|673
VSQDGLDLLTSRSAR
>ENST00000286398.11|SNV-35568-G-C|3
AMNVFTEAEER
>ENST00000369163.3|MNV-289-GC-G|4
RHARPTWWGSLRTPTCAPSTPSG
>FUSION-ENST00000627825.2:67130-ENST00000559009.1:1873|579
FKRFSCLR
>FUSION-ENST00000627825.2:67130-ENST00000559009.1:1873|1325
MLGSLKPPSPGFKR
>ENST00000286398.11|SNV-35568-G-C|1
AMNVFTEAEERYNDLMKK
>FUSION-ENST00000627825.2:67130-ENST00000559009.1:1873|1211
SILDTSIPLLRS
>FUSION-ENST00000627825.2:67130-ENST00000559009.1:1873|329
ISTHCSLHLSCSR
>FUSION-ENST00000627825.2:67130-ENST00000559009.1:1873|301
MRVLLLHIFTSIWCFQCSRF
>ENST00000324803.6|MNV-3273-GC-G|2
AHVECPPAHTCQR
>FUSION-ENST00000627825.2:67130-ENST00000559009.1:1873|1477
GRVITWVNEIDR
>FUSION-ENST00000627825.2:67130-ENST00000559009.1:1873|1374
NPFLAILTQDISSLRFHCT
>FUSION-ENST00000627825.2:67130-ENST00000559009.1:1873|1233
VLPCWPGWSRTPDFFFFLR
>FUSION-ENST00000627825.2:67130-ENST00000559009.1:1873|926
LQGAEIMSLHSSLGDKSKSPSQK
>FUSION-ENST00000627825.2:67130-ENST00000559009.1:1873|319
SHNWNHVVCSLFR
>FUSION-ENST00000417343.1:8430-ENST00000418170.5:26510|275
MPLILALWEAEGGR
>ENST00000643525.1|SNV-43750-C-G|8
WKSSCYSSCNSCWPKTCPSTF
>FUSION-ENST00000637544.1:30880-ENST00000559009.1:1873|256
CRLSCHATLLSEK
>FUSION-ENST00000627825.2:67130-ENST00000559009.1:1873|1282
CHHTYLILYF
>ENST00000257901.7|SNV-5140-C-A|1
QDMACLIKEYQEVMNSK
>FUSION-ENST00000636857.1:5824-ENST00000593065.5:68497|52
MLRLMVGIFESK
>FUSION-ENST00000636857.1:5824-ENST00000593065.5:68497|18
LIHIFFKEVSGQR
>FUSION-ENST00000637544.1:30880-ENST00000559009.1:1873|8
AGLPAPTR
>ENST00000375851.7|SNV-341-G-A|2
QGPKGEPDPR
>FUSION-ENST00000627825.2:67130-ENST00000559009.1:1873|1041
AWMSYIYWC
>FUSION-ENST00000627825.2:67130-ENST00000559009.1:1873|1487
MKLIELISLC
>FUSION-ENST00000417343.1:8430-ENST00000418170.5:26510|8
MQLYCDSQKRR
>FUSION-ENST00000627825.2:67130-ENST00000559009.1:1873|227
ECEGREVGR
>FUSION-ENST00000637544.1:30880-ENST00000559009.1:1873|106
LLLWMPLCR
>ENST00000473190.1|SNV-472789-G-T|15
LFASQMPMYQEAINVVYK
>ENST00000643052.1|SNV-40983-G-A|1
GGPHGRNS
>FUSION-ENST00000627825.2:67130-ENST00000559009.1:1873|104
MCFAVFTLYILHLLTSTQR
>FUSION-ENST00000627825.2:67130-ENST00000559009.1:1873|343
RGFISYF
>FUSION-ENST00000553404.5:16443-ENST00000647921.1:14992|70
MCVQETGVFFITQSPR
>FUSION-ENST00000627825.2:67130-ENST00000559009.1:1873|465
RGLWISQSFGKLR
>FUSION-ENST00000627825.2:67130-ENST00000559009.1:1873|1238
DRVLPCWPGWSR
>FUSION-ENST00000417343.1:8430-ENST00000418170.5:26510|71
LLTSLTWRGTLPPP
>ENST00000468592.5|SNV-39709-C-A|2
MDCCSLESDWIYLHPDASGR
>ENST00000643525.1|SNV-43750-C-G|11
MWKSSCYSSCNSCWPK
>FUSION-ENST00000636857.1:5824-ENST00000593065.5:68497|49
LRLMVGIFESKR
>FUSION-ENST00000627825.2:67130-ENST00000559009.1:1873|1642
MEISPPRARPRPGRGDPGR
>FUSION-ENST00000553404.5:16443-ENST00000647921.1:14992|81
EKLSLKGISGSFF
>FUSION-ENST00000637544.1:30880-ENST00000559009.1:1873|157
VGFDFTVTAVWRGPAR
>FUSION-ENST00000647584.2:24089-ENST00000315677.8:450106|2
LNLFWDPLNATRGSARENS
>FUSION-ENST00000627825.2:67130-ENST00000559009.1:1873|1357
KITNPITVYCFVAPTTMFLER
>FUSION-ENST00000627825.2:67130-ENST00000559009.1:1873|923
MSLHSSLGDKSK
>ENST00000439493.5|SNV-3282-C-A|3
RSYNSEDEAWKSFLENPLTAATK
>FUSION-ENST00000627825.2:67130-ENST00000559009.1:1873|1198
IDNEFIFSFSAITFLWGR
>FUSION-ENST00000627825.2:67130-ENST00000559009.1:1873|592
MRVLPCHSGRSVVVR
>FUSION-ENST00000553404.5:16443-ENST00000647921.1:14992|157
MAEIERDDIDMLKGK
>ENST00000261796.4|MNV-27270-GG-G|3
GQGRPGPLPLALTR
>FUSION-ENST00000417343.1:8430-ENST00000418170.5:26510|248
QRPDCVSISHTGQER
>ENST00000650135.1|SNV-424322-C-A|1
SRAEVCPWEFETPAQPNAGR
>ENST00000321731.8|SNV-44120-T-A|1
WTINIVNLRCETQDILKHASNLTK
>FUSION-ENST00000417343.1:8430-ENST00000418170.5:26510|84
VHPPPPQSVFHPAARCPLTLR
>FUSION-ENST00000627825.2:67130-ENST00000559009.1:1873|219
TIRELTIIR
>FUSION-ENST00000627825.2:67130-ENST00000559009.1:1873|1003
MAHCSPELPGLR
>FUSION-ENST00000627825.2:67130-ENST00000559009.1:1873|1491
TESAEFSQLFC
>FUSION-ENST00000637544.1:30880-ENST00000559009.1:1873|169
MERTRPWWHNMKLK
>FUSION-ENST00000417343.1:8430-ENST00000418170.5:26510|402
SETLQTQVPCRCKR
>FUSION-ENST00000627825.2:67130-ENST00000559009.1:1873|441
LILLINKEYFRATGWDK
>ENST00000415380.6|SNV-96382-G-T|1
GASYRTLWPTAAWSPPPAAVLRLCR
>FUSION-ENST00000417343.1:8430-ENST00000418170.5:26510|11
QLYCDSQK
>FUSION-ENST00000553404.5:16443-ENST00000647921.1:14992|83
MEKLSLK
>FUSION-ENST00000636857.1:5824-ENST00000593065.5:68497|6
AHTWIHINRIATEQACK
>FUSION-ENST00000627825.2:67130-ENST00000559009.1:1873|556
VYLSNLRNEHWYNTKL
>FUSION-ENST00000417343.1:8430-ENST00000418170.5:26510|445
SWVTGLIPAASR
>ENST00000261796.4|MNV-27270-GG-G|2
GQGRPGPLPLALTRCHWTWCHG
>ENST00000286398.11|SNV-35568-G-C|2
AMNVFTEAEERYNDLMK
>ENST00000643052.1|SNV-40983-G-A|8
PCLLTMFLLAR
>FUSION-ENST00000553404.5:16443-ENST00000647921.1:14992|39
NHLICYFIIFFFFYLR
>FUSION-ENST00000627825.2:67130-ENST00000559009.1:1873|1402
MVRSRLTATSASR
>FUSION-ENST00000627825.2:67130-ENST00000559009.1:1873|1424
MWSPSLDLVICPLWPPKVLGLQA
>ENST00000284551.11|MNV-420-GCCCG-G|51
APSAASCPRRGTCGPTAR
>ENST00000544460.5|SNV-3938-A-C|4
ELKLLHSLTK
>ENST00000265843.9|MNV-82488-AA-A|7
LQSETLHTSLMLQRKNVSEENLK
>ENST00000497403.5|INDEL-3382-G-GCTGGGCCTGCT|4
TAPLRWACSGPAL
>ENST00000284551.11|MNV-420-GCCCG-G|27
CRMRCCSKPR
>FUSION-ENST00000627825.2:67130-ENST00000559009.1:1873|686
SKPILQQLSFYFALSWK
>FUSION-ENST00000636857.1:5824-ENST00000593065.5:68497|10
KKAHTWIHINR
>FUSION-ENST00000553404.5:16443-ENST00000647921.1:14992|108
MINEIKKK
>FUSION-ENST00000417343.1:8430-ENST00000418170.5:26510|201
LMGSSDSPASAPQVVGITGTHHHAR
>FUSION-ENST00000627825.2:67130-ENST00000559009.1:1873|622
MKLLVGVIFEFR
>FUSION-ENST00000627825.2:67130-ENST00000559009.1:1873|1362
MWQHLLFELDLK
>FUSION-ENST00000637544.1:30880-ENST00000559009.1:1873|10
LHPGHRAGLPAPTR
>ENST00000643525.1|SNV-43750-C-G|3
MYVEKLLLLQLQ
>FUSION-ENST00000627825.2:67130-ENST00000559009.1:1873|209
AKPYQYMMWNIFSHAYLHTYVFFE
>FUSION-ENST00000637544.1:30880-ENST00000559009.1:1873|136
MVFLLPAPLGHSGK
>FUSION-ENST00000627825.2:67130-ENST00000559009.1:1873|363
FTSFHEHQVKQ
>FUSION-ENST00000627825.2:67130-ENST00000559009.1:1873|306
VCLVLVRKC
>ENST00000378977.2|SNV-40865-T-C|3
SPSTSWKWK
>FUSION-ENST00000627825.2:67130-ENST00000559009.1:1873|993
NFEGLLDNLAPCSLVFVICR
>FUSION-ENST00000627825.2:67130-ENST00000559009.1:1873|1515
HLYFMLRHSGSRGGLGP
>FUSION-ENST00000627825.2:67130-ENST00000559009.1:1873|601
CLPLRPANFFVFLLQTGFHWLAR
>FUSION-ENST00000636857.1:5824-ENST00000593065.5:68497|15
EVSGQRRCFLR
>FUSION-ENST00000553404.5:16443-ENST00000647921.1:14992|68
MCVQETGVFFITQSPREFGDQSF
>FUSION-ENST00000617590.1:346796-ENST00000504861.2:93442|2
NPEQRATATQLLQK
>ENST00000621776.4|SNV-57147-G-A|3
NMTCQATSVVSEK
>FUSION-ENST00000627825.2:67130-ENST00000559009.1:1873|692
IKIISPNTFLR
>FUSION-ENST00000627825.2:67130-ENST00000559009.1:1873|347
LFLALTL
>FUSION-ENST00000637544.1:30880-ENST00000559009.1:1873|185
MDYYHCEEAQLTLNNFRR
>ENST00000256785.5|SNV-31040-G-T|1
TGDAVEFQFKFPHKAMISSPPFR
>ENST00000648804.1|SNV-459639-C-G|3
MDVSCRHQYGSCNCVPPVSVCYIC
>FUSION-ENST00000627825.2:67130-ENST00000559009.1:1873|1560
MYVIAIIKFINNYYFF
>ENST00000321731.8|SNV-44120-T-A|2
WTINIVNLRCETQDILK
>FUSION-ENST00000627825.2:67130-ENST00000559009.1:1873|617
LLVGVIFEFRISPFFIYFDNTSK
>FUSION-ENST00000553404.5:16443-ENST00000647921.1:14992|147
PFSTFSMCRNPANSR
>ENST00000244769.8|SNV-433291-A-G|1
APTLPSDSHRVEGTAWLPGNPGGR
>FUSION-ENST00000627825.2:67130-ENST00000559009.1:1873|666
FFNPMIAYII
>ENST00000284551.11|MNV-420-GCCCG-G|1
CCPGCGRAQPT
>FUSION-ENST00000637544.1:30880-ENST00000559009.1:1873|263
CVGYLAMPHSSRKNITEIK
>FUSION-ENST00000553404.5:16443-ENST00000647921.1:14992|146
PFSTFSMCRNPANSRLSHSEFCCWC
>FUSION-ENST00000417343.1:8430-ENST00000418170.5:26510|407
MSETLQTQVPCR
>FUSION-ENST00000627825.2:67130-ENST00000559009.1:1873|1294
GYHLVGQAGLEPLGLVICPPRLPR
>FUSION-ENST00000417343.1:8430-ENST00000418170.5:26510|437
SLALSPGWSAVARSRLTATSASR
>FUSION-ENST00000627825.2:67130-ENST00000559009.1:1873|1293
LPRVLGL
>ENST00000622194.4|SNV-21530-G-T|1
HLLLFFLMWCLH
>ENST00000511062.5|SNV-82-T-C|2
VVVAATAMETAARQEWSK
>FUSION-ENST00000627825.2:67130-ENST00000559009.1:1873|1430
ARSPLTATSRLLGSSDSPASAS
>FUSION-ENST00000627825.2:67130-ENST00000559009.1:1873|1299
MLARLVLNS
>ENST00000366816.5|INDEL-2606-G-GTTT|4
KSAPSTGGFVKKPHR
>ENST00000520464.1|SNV-34977-G-T|6
DSAVSMNCLKMMR
>ENST00000534119.1|SNV-50488-G-C|4
MKYLPQKNIPFYISVLEENEDSR
>FUSION-ENST00000627825.2:67130-ENST00000559009.1:1873|70
MDIQVASVCGCGNVE
>ENST00000503088.1|SNV-81085-G-T|3
FALKTGPVLVISWIKPVLK
>FUSION-ENST00000627825.2:67130-ENST00000559009.1:1873|1584
MAARGKPCMC
>FUSION-ENST00000627825.2:67130-ENST00000559009.1:1873|969
ILAWLFF
>FUSION-ENST00000417343.1:8430-ENST00000418170.5:26510|167
ALLQSDMMSHLVK
>FUSION-ENST00000553404.5:16443-ENST00000647921.1:14992|128
SVILAFWEAEVGGSLEVR
>FUSION-ENST00000417343.1:8430-ENST00000418170.5:26510|101
SFKYCPQLVSHYKGR
>FUSION-ENST00000627825.2:67130-ENST00000559009.1:1873|1630
RAGGCGR
>ENST00000469514.6|SNV-19465-C-A|2
RQCTMHFGTILK
>FUSION-ENST00000417343.1:8430-ENST00000418170.5:26510|99
YCPQLVSHYK
>FUSION-ENST00000417343.1:8430-ENST00000418170.5:26510|239
APAKLLLMSGSLVQPEEGIEKR
>FUSION-ENST00000627825.2:67130-ENST00000559009.1:1873|62
CLCPCSCQHSVTKCFAL
>FUSION-ENST00000627825.2:67130-ENST00000559009.1:1873|1017
AYIRSKIQMIR
>FUSION-ENST00000417343.1:8430-ENST00000418170.5:26510|52
MQSPTGRCPDTCSSTATAK
>FUSION-ENST00000637544.1:30880-ENST00000559009.1:1873|148
RKILYTLFNSEIK
>FUSION-ENST00000553404.5:16443-ENST00000647921.1:14992|74
LSLKGISGSFF
>FUSION-ENST00000637544.1:30880-ENST00000559009.1:1873|228
LVLNSRPQVICPPQPPKMLGLQA
>ENST00000215917.11|SNV-216-G-A|2
AEKDLFISDFWSSALETINR
>FUSION-ENST00000637544.1:30880-ENST00000559009.1:1873|7
AGLPAPTRLGPSGPHPSTPRPAR
>ENST00000284551.11|MNV-420-GCCCG-G|29
SHWSISGSRCR
>ENST00000285311.8|SNV-248337-C-A|3
AKLNSIKSYLGGETPGQAANR
>FUSION-ENST00000636857.1:5824-ENST00000593065.5:68497|11
ESPHLDSY
>ENST00000302917.1|SNV-254-G-C|4
MALTPEDPSSGFR
>ENST00000569324.1|MNV-474-TC-T|18
AEVSQEGCGAVPTAGLPR
>ENST00000484789.5|SNV-988922-G-A|7
MVSSHGAVVVKCDGRGSSFQGTK
>ENST00000284551.11|MNV-420-GCCCG-G|48
GTCGPTAR
>FUSION-ENST00000627825.2:67130-ENST00000559009.1:1873|756
IEMASLCCPSWSKVVR
>ENST00000497403.5|INDEL-3382-G-GCTGGGCCTGCT|1
SINGDEDSAAALGLLWACSMTTTR
>FUSION-ENST00000553404.5:16443-ENST00000647921.1:14992|37
NHLICYFIIFFFFYLRK
>ENST00000393021.7|SNV-47791-C-G|3
KVEPPFKPLLESEEDVSQFDSKFTR
>FUSION-ENST00000553404.5:16443-ENST00000647921.1:14992|9
MILFQNWGVSPRLI
>FUSION-ENST00000417343.1:8430-ENST00000418170.5:26510|25
RGLPDPEAAGAA
>FUSION-ENST00000553404.5:16443-ENST00000647921.1:14992|18
FPEDESLNLLLYYFFLFLFEKR
>FUSION-ENST00000627825.2:67130-ENST00000559009.1:1873|1603
RPRPACWGLRAAVGAARPGRGR
>ENST00000514861.5|SNV-82-T-C|1
AWLCGSLPVVVAATAMETAAR
>FUSION-ENST00000627825.2:67130-ENST00000559009.1:1873|765
RTGRGSILCVILSAAT
>ENST00000486559.5|MNV-16778-GAAG-G|3
RFLEPGSKKPPPDEIYVR
>FUSION-ENST00000627825.2:67130-ENST00000559009.1:1873|1583
AARGKPCMC
>ENST00000481475.1|SNV-69975-C-T|9
VSGFTQGHQTK
>FUSION-ENST00000627825.2:67130-ENST00000559009.1:1873|31
MKLIIGCR
>ENST00000514623.1|SNV-174499-C-G|3
VAGRVSTFCLWLPASPLDPSSCR
>ENST00000621976.1|SNV-305566-G-T|1
DFPEVDAQGEEMK
>ENST00000641988.1|SNV-2866-A-G|1
VVVSISYSSCIFMYIKTSARER
>FUSION-ENST00000627825.2:67130-ENST00000559009.1:1873|1156
LVSNSWTQAVLLPPKVLGLLV
>FUSION-ENST00000637544.1:30880-ENST00000559009.1:1873|102
MPLCRYIFSKHLVTLFYFCEIR
>FUSION-ENST00000627825.2:67130-ENST00000559009.1:1873|1268
PVIPALWEAEVGGSR
>FUSION-ENST00000553404.5:16443-ENST00000647921.1:14992|88
CRFPPPAMEK
>ENST00000368318.5|SNV-544-G-A|1
YWVVAMAAGPGTHLSLFWTR
>ENST00000342992.10|SNV-195989-C-G|1
LLTLHKVK
>ENST00000369163.3|MNV-289-GC-G|11
EIAQDFKTDLRFQSSAVMALK
>FUSION-ENST00000627825.2:67130-ENST00000559009.1:1873|151
MVAGACNPSYSGG
>FUSION-ENST00000627825.2:67130-ENST00000559009.1:1873|1499
KSGERHGR
>FUSION-ENST00000627825.2:67130-ENST00000559009.1:1873|1053
MDLESVLR
>FUSION-ENST00000627825.2:67130-ENST00000559009.1:1873|543
TYVSVDLWIFLFFGL
>FUSION-ENST00000627825.2:67130-ENST00000559009.1:1873|728
MIIINEK
>FUSION-ENST00000636857.1:5824-ENST00000593065.5:68497|14
LLPGSLGFVFLPFSLFGSYFHLYK
>ENST00000261796.4|MNV-27270-GG-G|5
KGQGRPGPLPLALTR
>FUSION-ENST00000627825.2:67130-ENST00000559009.1:1873|191
WWDYRCEPLNLAL
>FUSION-ENST00000417343.1:8430-ENST00000418170.5:26510|120
MPCPGSATRESVAQRDCGR
>ENST00000487694.7|INDEL-1728206-G-GAG|1
DLPAHFLLTVTPVQP
>FUSION-ENST00000637544.1:30880-ENST00000559009.1:1873|32
TPPHARRVCAQPPTPPGRPPDTR
>FUSION-ENST00000627825.2:67130-ENST00000559009.1:1873|201
YFSFIVFYLSHYHCYCYYF
>ENST00000302451.9|SNV-35079-C-T|3
ILFILVDADESR
>FUSION-ENST00000637544.1:30880-ENST00000559009.1:1873|66
AHPGRPAAVGAGRAAR
>FUSION-ENST00000417343.1:8430-ENST00000418170.5:26510|88
KCLLPPV
>FUSION-ENST00000417343.1:8430-ENST00000418170.5:26510|170
CLVYLLPCHLPPQLCCEVFKSR
>FUSION-ENST00000417343.1:8430-ENST00000418170.5:26510|415
RILIGPASIPEMLK
>FUSION-ENST00000627825.2:67130-ENST00000559009.1:1873|747
MRVSPCWPGWSR
>FUSION-ENST00000627825.2:67130-ENST00000559009.1:1873|1222
MSKSLSFYK
>FUSION-ENST00000627825.2:67130-ENST00000559009.1:1873|609
MQGKGMLSSTY
>FUSION-ENST00000417343.1:8430-ENST00000418170.5:26510|254
FSYIVSLAPQLK
>FUSION-ENST00000417343.1:8430-ENST00000418170.5:26510|81
WSSHLLLSQVLHSPPRSAPGFPRPR
>FUSION-ENST00000417343.1:8430-ENST00000418170.5:26510|253
FSYIVSLAPQLKHQR
>FUSION-ENST00000627825.2:67130-ENST00000559009.1:1873|1435
MPLLLFCHLGWTS
>FUSION-ENST00000627825.2:67130-ENST00000559009.1:1873|626
RSWKLVSR
>FUSION-ENST00000637544.1:30880-ENST00000559009.1:1873|111
VHKVDKLLLWMPLCR
>FUSION-ENST00000553404.5:16443-ENST00000647921.1:14992|148
MPFSTFSMCRNPANSR
>FUSION-ENST00000627825.2:67130-ENST00000559009.1:1873|878
RSLAPSPGWSAVTRSQLTATHASR
>ENST00000374852.4|SNV-45451-T-A|2
SVTLGTVVGRSK
>FUSION-ENST00000627825.2:67130-ENST00000559009.1:1873|823
VPSPLFFQ
>FUSION-ENST00000627825.2:67130-ENST00000559009.1:1873|300
RVLLLHIFTSIWCFQCSRF
>FUSION-ENST00000553404.5:16443-ENST00000647921.1:14992|8
ILFQNWGVSPRLI
>ENST00000359152.9|SNV-76651-C-T|4
ARGAPRGIFK
>FUSION-ENST00000627825.2:67130-ENST00000559009.1:1873|1074
MFQEKEDCTFLK
>ENST00000415380.6|SNV-96382-G-T|4
AARADSHSLACWGKGASYR
>FUSION-ENST00000627825.2:67130-ENST00000559009.1:1873|1232
TPDFFFFLR
>FUSION-ENST00000417343.1:8430-ENST00000418170.5:26510|244
QAWSLEFR
>FUSION-ENST00000627825.2:67130-ENST00000559009.1:1873|1087
MLFLVAVGVICNCVTCSFLLAI
>FUSION-ENST00000627825.2:67130-ENST00000559009.1:1873|888
CWDYRHERLHPACSGYVF
>FUSION-ENST00000627825.2:67130-ENST00000559009.1:1873|526
MCAKFLR
>FUSION-ENST00000637544.1:30880-ENST00000559009.1:1873|131
VFLLPAPLGHSGKASGSSPKQGLR
>FUSION-ENST00000627825.2:67130-ENST00000559009.1:1873|1634
CTSAFSPSSSLR
>FUSION-ENST00000627825.2:67130-ENST00000559009.1:1873|991
MWVKDSK
>ENST00000589225.5|SNV-5253-A-G|4
SFSYQLEALKSEYVLLNPKTEGASR
>FUSION-ENST00000417343.1:8430-ENST00000418170.5:26510|226
LSQSCTLVAQELCEGQGLAIGR
>ENST00000512362.5|SNV-62526-G-A|6
MACWDMRFQLPISSHCHPSRTR
>FUSION-ENST00000637544.1:30880-ENST00000559009.1:1873|85
SRALDHILK
>ENST00000427376.7|SNV-19465-C-A|2
MHFGTILKSNYQQLPLTSAVLLNF
>ENST00000321617.8|SNV-13961-G-A|4
LGPRPVPPPRPESTR
>ENST00000477604.5|SNV-81237-A-C|1
TTPGVKIIRPLSVFGYTGR
>ENST00000404039.5|SNV-988922-G-A|1
GSSFQGTKLLHEVRR
>FUSION-ENST00000627825.2:67130-ENST00000559009.1:1873|84
MWRFQHCAILNK
>FUSION-ENST00000627825.2:67130-ENST00000559009.1:1873|1536
ITMTPVSR
>FUSION-ENST00000627825.2:67130-ENST00000559009.1:1873|1129
MSERLIFMCNLLNC
>FUSION-ENST00000627825.2:67130-ENST00000559009.1:1873|1593
MHVLTCSVFLEVLNLLKQASLR
>ENST00000185150.9|SNV-10472-A-G|5
QSSCSYRVESYWTYEVCHGK
>FUSION-ENST00000627825.2:67130-ENST00000559009.1:1873|1493
FGCLPLWDWIR
>FUSION-ENST00000627825.2:67130-ENST00000559009.1:1873|1036
ILKLWCLNFVR
>ENST00000474007.5|SNV-15710-G-T|2
SYQAEHGPDFPWIVGK
>FUSION-ENST00000627825.2:67130-ENST00000559009.1:1873|1445
GTVNFHRVK
>FUSION-ENST00000627825.2:67130-ENST00000559009.1:1873|1061
PVIPALWEAEVGGSPEVRSLRK
>FUSION-ENST00000627825.2:67130-ENST00000559009.1:1873|967
VLHTQSIHLLLPFSLTVVFPQR
>FUSION-ENST00000627825.2:67130-ENST00000559009.1:1873|1214
MSILDTSIPLLR
>FUSION-ENST00000637544.1:30880-ENST00000559009.1:1873|158
VGFDFTVTAVWR
>ENST00000505747.6|SNV-74-G-C|3
SEARGEPGSGPEAGPRFFCTAGR
>ENST00000381461.6|INDEL-39464-T-TT|1
LGLCPQFF
>FUSION-ENST00000627825.2:67130-ENST00000559009.1:1873|195
LPRLVLNSWPQVIILLSLPK
>ENST00000554577.5|SNV-15248-G-A|6
MRLCPLHLSPR
>ENST00000264990.11|SNV-81237-A-C|3
TQNTSLSRHKQHSMILVPMTTPGVK
>ENST00000485440.1|SNV-46432-C-T|2
WDNISCWPSSVLGRMVEVECPR
>FUSION-ENST00000627825.2:67130-ENST00000559009.1:1873|368
MFIMFTSFHEHQVKQ
>FUSION-ENST00000417343.1:8430-ENST00000418170.5:26510|431
VQAILVPQPPE
>ENST00000397488.6|SNV-11411-T-G|4
MTLEVASGLFERYLTLADLQR
>FUSION-ENST00000627825.2:67130-ENST00000559009.1:1873|424
MPVFPGTWWAEAGRLLELGKWR
>FUSION-ENST00000637544.1:30880-ENST00000559009.1:1873|223
MLDMLGQLEGEATIHMTFE
>ENST00000257749.9|INDEL-288279-A-AA|1
AVLAACSEYFWQALVGQTKK
>FUSION-ENST00000417343.1:8430-ENST00000418170.5:26510|419
MAVRIHFTSLIHLFIPVLHLH
>ENST00000474007.5|SNV-15710-G-T|3
ARLPLDRG
>FUSION-ENST00000637544.1:30880-ENST00000559009.1:1873|253
NITEIKQVR
>FUSION-ENST00000417343.1:8430-ENST00000418170.5:26510|394
RLQVQHWPIIS
>ENST00000338086.9|SNV-40707-C-T|3
GLSNGMDADCK
>ENST00000244769.8|SNV-433291-A-G|4
EIPATSRSSEEKAPTLPSDSHR
>ENST00000328449.6|SNV-1518-G-A|7
GDLWRGLPRVRPTIDIK
>FUSION-ENST00000627825.2:67130-ENST00000559009.1:1873|425
PVFPGTWWAEAGRLLELGK
>ENST00000324803.6|MNV-3273-GC-G|8
AHVECPPAHTCRCGVPACSHVPMR
>ENST00000369163.3|MNV-289-GC-G|5
RHARPTWWGSLR
>FUSION-ENST00000647584.2:24089-ENST00000315677.8:450106|4
LNLFWDPLNATR
>FUSION-ENST00000627825.2:67130-ENST00000559009.1:1873|1076
MALFSAVTGD
>FUSION-ENST00000627825.2:67130-ENST00000559009.1:1873|519
FSTCSLEVSLLI
>FUSION-ENST00000627825.2:67130-ENST00000559009.1:1873|1177
MSLTHSIR
>ENST00000343932.5|MNV-955-TTC-T|3
AGAEPPGHHPAGPGAAGR
>FUSION-ENST00000627825.2:67130-ENST00000559009.1:1873|706
WVDHLRSGVR
>FUSION-ENST00000636857.1:5824-ENST00000593065.5:68497|22
MYALIKLIHIFFKEVSGQR
>ENST00000643052.1|SNV-40983-G-A|3
MFLLARGGPHGRNS
>FUSION-ENST00000627825.2:67130-ENST00000559009.1:1873|1555
IFLHWLLQR
>ENST00000503088.1|SNV-81085-G-T|5
MKFALKTGPVLVISWIKPVLK
>ENST00000299192.8|MNV-474-TC-T|3
AWRDETPCAASGRCC
>FUSION-ENST00000637544.1:30880-ENST00000559009.1:1873|84
SRALDHILKVAYYR
>ENST00000274605.6|SNV-7144-G-T|1
GLGDDDGSNPFTQVLEERQR
>FUSION-ENST00000435532.7:69101-ENST00000640801.1:117791|2
LLFEVFDENRLQPLFDVL
>FUSION-ENST00000636857.1:5824-ENST00000593065.5:68497|35
QRSLCTMMMMYALIKLIHIFFK
>FUSION-ENST00000627825.2:67130-ENST00000559009.1:1873|1024
LYEDSEVMVPQFCKAYIR
>FUSION-ENST00000417343.1:8430-ENST00000418170.5:26510|136
RPGLEGYALPRK
>ENST00000522592.1|SNV-101245-C-A|7
LISNSWNPATSHKVVENK
>ENST00000302451.9|SNV-35079-C-T|1
ILFILVDADESRNGRVFK
>FUSION-ENST00000627825.2:67130-ENST00000559009.1:1873|1186
SISKHLARWGIVITYFSGYLQL
>ENST00000409709.9|SNV-49328-G-A|3
DHHDMLLEMER
>FUSION-ENST00000627825.2:67130-ENST00000559009.1:1873|856
VNAHGRI
>ENST00000498700.5|SNV-4488-G-T|6
EFEDQDSK
>FUSION-ENST00000627825.2:67130-ENST00000559009.1:1873|637
RQVSGNK
>ENST00000514623.1|SNV-174499-C-G|2
VSTFCLWLPASPLDPSSCR
>FUSION-ENST00000627825.2:67130-ENST00000559009.1:1873|1011
MLLIKDST
>FUSION-ENST00000627825.2:67130-ENST00000559009.1:1873|1202
MRIDNEFIFSFSAITFLWGR
>FUSION-ENST00000553404.5:16443-ENST00000647921.1:14992|17
MLVLFLLSG
>FUSION-ENST00000627825.2:67130-ENST00000559009.1:1873|189
MYNDICILPYNR
>FUSION-ENST00000627825.2:67130-ENST00000559009.1:1873|547
SSCLGLPKCWD
>ENST00000547848.5|SNV-20880-C-G|3
NGATADNGDDGLIPPR
>FUSION-ENST00000553404.5:16443-ENST00000647921.1:14992|29
AHYSLDLLVILPSQPPE
>FUSION-ENST00000627825.2:67130-ENST00000559009.1:1873|122
RHLSIYLYNLFQFVSSK
>FUSION-ENST00000627825.2:67130-ENST00000559009.1:1873|606
MRNPLSSS
>FUSION-ENST00000627825.2:67130-ENST00000559009.1:1873|1194
EIFFRVFK
>FUSION-ENST00000627825.2:67130-ENST00000559009.1:1873|678
MGFHRVSQDGLDLLTSR
>FUSION-ENST00000627825.2:67130-ENST00000559009.1:1873|1635
MCTSAFSPSSSLR
>ENST00000374746.5|SNV-58191-T-G|3
EPKSVGKAPELLAK
>FUSION-ENST00000627825.2:67130-ENST00000559009.1:1873|948
MKISRIAGLGSSAMGHASNPSTWW
>ENST00000295314.9|SNV-1458-G-A|1
DIDENEILR
>FUSION-ENST00000417343.1:8430-ENST00000418170.5:26510|399
GKAIPAFTYSCSS
>ENST00000296506.8|SNV-18003-C-G|2
DVFFGRKISFVIPCNNQ
>ENST00000515798.5|SNV-9553-C-T|1
ASNLFFFFLALACHKIHHSCKIQR
>FUSION-ENST00000627825.2:67130-ENST00000559009.1:1873|1393
MSHRARQTL
>ENST00000548884.5|SNV-88274-T-G|3
MTQEEYALLTASVILSPDR
>ENST00000268182.10|SNV-89552-A-C|2
AIMDDKSLNIK
>FUSION-ENST00000627825.2:67130-ENST00000559009.1:1873|403
ITKGINSR
>FUSION-ENST00000627825.2:67130-ENST00000559009.1:1873|962
MATPSCQSELR
>FUSION-ENST00000627825.2:67130-ENST00000559009.1:1873|328
MISTHCSLHLSCSRVSASR
>ENST00000620134.4|SNV-21530-G-T|2
REAPTIILFNVVFALR
>FUSION-ENST00000627825.2:67130-ENST00000559009.1:1873|648
IPECQSQFFSS
>FUSION-ENST00000637544.1:30880-ENST00000559009.1:1873|248
LSCHATLLSEKYY
>ENST00000400199.5|SNV-100172-G-T|4
SAPALPVSEDFKSEPVSPQYFSFSK
>FUSION-ENST00000627825.2:67130-ENST00000559009.1:1873|1301
MSLNHLPSVNFYGKTVLY
>FUSION-ENST00000627825.2:67130-ENST00000559009.1:1873|353
AEDFNEVNTLNNCKSNNAAFRLNK
>ENST00000457308.6|SNV-57056-C-A|1
EMASLKRQFTELLSDIGFAR
>FUSION-ENST00000627825.2:67130-ENST00000559009.1:1873|91
MLVVLRYVAERMR
>FUSION-ENST00000627825.2:67130-ENST00000559009.1:1873|882
LFFFFFFLRR
>FUSION-ENST00000627825.2:67130-ENST00000559009.1:1873|755
MASLCCPSWSK
>ENST00000427376.7|SNV-19465-C-A|4
MHFGTILK
>ENST00000569324.1|MNV-474-TC-T|16
VWAAGGR
>ENST00000644580.2|SNV-2153-A-G|3
LVPVPSLSEADR
>FUSION-ENST00000417343.1:8430-ENST00000418170.5:26510|347
LPCPANLRIFSR
>FUSION-ENST00000417343.1:8430-ENST00000418170.5:26510|56
MILQEDR
>FUSION-ENST00000627825.2:67130-ENST00000559009.1:1873|1410
HEPPCQANSLNTKGTLSRFGSSR
>FUSION-ENST00000637544.1:30880-ENST00000559009.1:1873|151
FSDIYVIYQLKK
>FUSION-ENST00000627825.2:67130-ENST00000559009.1:1873|1013
MIRNFDCS
>ENST00000568198.1|SNV-11411-T-G|4
MTLEVASGLFERYLTLADLQ
>ENST00000481475.1|SNV-69975-C-T|10
MVSGFTQGHQTK
>ENST00000369732.4|SNV-12558-T-G|3
CEKMTITPRGTTVTPTK
>FUSION-ENST00000627825.2:67130-ENST00000559009.1:1873|457
LRDLVKEFEWGCSVIR
>FUSION-ENST00000637544.1:30880-ENST00000559009.1:1873|190
QSFTHRNVL
>FUSION-ENST00000627825.2:67130-ENST00000559009.1:1873|313
LANFCIFSRDGVFPC
>FUSION-ENST00000417343.1:8430-ENST00000418170.5:26510|413
RILIGPASIPEMLKCR
>ENST00000643525.1|SNV-43750-C-G|9
MWKSSCYSSCNSCWPKTCPSTF
>ENST00000617979.5|SNV-2660-C-G|1
VNLTGTIQLVEIMKAHGVK
>FUSION-ENST00000637544.1:30880-ENST00000559009.1:1873|179
RQLGVGYKNFR
>ENST00000284551.11|MNV-420-GCCCG-G|5
RSWRCCPGCGR
>FUSION-ENST00000636857.1:5824-ENST00000593065.5:68497|27
MMMYALIKLIHIFFKEVSGQR
>FUSION-ENST00000627825.2:67130-ENST00000559009.1:1873|400
GINSRFK
>ENST00000284551.11|MNV-420-GCCCG-G|44
WPRWRGACTR
>FUSION-ENST00000627825.2:67130-ENST00000559009.1:1873|1511
LRHSGSRGGLGP
>FUSION-ENST00000627825.2:67130-ENST00000559009.1:1873|985
MGTSCIFPCFLLLSVGWQR
>FUSION-ENST00000553404.5:16443-ENST00000647921.1:14992|53
MKSQGVK
>FUSION-ENST00000627825.2:67130-ENST00000559009.1:1873|1333
MDGFDWVR
>ENST00000405015.7|SNV-319809-A-G|6
DSTVRKTQLQSFSQYIEDRPEMK
>FUSION-ENST00000627825.2:67130-ENST00000559009.1:1873|864
MLMVFDKYGECTW
>ENST00000644580.2|SNV-2153-A-G|2
LVPVPSLSEADRYQPLSLVVK
>FUSION-ENST00000627825.2:67130-ENST00000559009.1:1873|577
RFSCLRLR
>FUSION-ENST00000627825.2:67130-ENST00000559009.1:1873|487
MCHHTWLI
>ENST00000375445.7|SNV-9727-A-G|2
LLGGHDEDLPSNRHFR
>FUSION-ENST00000627825.2:67130-ENST00000559009.1:1873|1625
AGGCGRLLGPRVR
>ENST00000580526.1|SNV-16716-A-G|2
LDFWDDGIVEGLK
>FUSION-ENST00000417343.1:8430-ENST00000418170.5:26510|204
MEFLLLLPRLECSGTISAHCNFR
>FUSION-ENST00000627825.2:67130-ENST00000559009.1:1873|1026
SLGCILKLYEDSEVMVPQFCKAYIR
>ENST00000221130.11|SNV-43750-C-G|5
GIYAVGDVCGKALVTPVAIAAGR
>ENST00000258383.4|SNV-141-A-G|2
FQKGLERQR
>ENST00000432035.2|SNV-13829-G-A|2
EGPYCLLQEIGRR
>FUSION-ENST00000627825.2:67130-ENST00000559009.1:1873|1136
KYWFFFFGNSLIL
>ENST00000306329.15|SNV-101245-C-A|3
QLFSAFK
>FUSION-ENST00000627825.2:67130-ENST00000559009.1:1873|1178
FYSLPLISTG
>FUSION-ENST00000637544.1:30880-ENST00000559009.1:1873|64
AARGPEAPSSAR
>FUSION-ENST00000553404.5:16443-ENST00000647921.1:14992|41
VLHFNDVFQTNVINNVS
>ENST00000419746.5|SNV-17941-C-A|2
MSICVRCSSL
>FUSION-ENST00000627825.2:67130-ENST00000559009.1:1873|860
MTGTITAC
>ENST00000306329.15|SNV-101245-C-A|5
QVVENKQLFSAFK
>FUSION-ENST00000627825.2:67130-ENST00000559009.1:1873|1596
AAAGPCSGTCLFVT
>FUSION-ENST00000627825.2:67130-ENST00000559009.1:1873|1523
AETLVFTR
>FUSION-ENST00000417343.1:8430-ENST00000418170.5:26510|393
LQVQHWPIIS
>FUSION-ENST00000627825.2:67130-ENST00000559009.1:1873|847
CILLVDISVGWLLCSDKST
>FUSION-ENST00000637544.1:30880-ENST00000559009.1:1873|181
EGVSSLVE
>FUSION-ENST00000627825.2:67130-ENST00000559009.1:1873|467
RGLWISQSFGK
>FUSION-ENST00000627825.2:67130-ENST00000559009.1:1873|1549
MSKNLFDICILDT
>FUSION-ENST00000637544.1:30880-ENST00000559009.1:1873|236
LVSNSRPR
>FUSION-ENST00000627825.2:67130-ENST00000559009.1:1873|560
VYLSNLR
>ENST00000585130.5|SNV-16716-A-G|3
LDFWDDGIVEFMIHNGNLR
>ENST00000342992.10|SNV-100656-C-T|1
ATDSGTYIC
>FUSION-ENST00000627825.2:67130-ENST00000559009.1:1873|1524
MAETLVFTR
>ENST00000621776.4|SNV-57147-G-A|1
NMTCQATSVVSEKGRGVAVEAEK
>ENST00000284551.11|MNV-420-GCCCG-G|6
SSSCCRGWRR
>ENST00000302451.9|SNV-35079-C-T|5
EFQNKILFILVDADESR
>FUSION-ENST00000627825.2:67130-ENST00000559009.1:1873|1305
LKILDSFFFFFFFFF
>FUSION-ENST00000627825.2:67130-ENST00000559009.1:1873|724
MFYFYFYFF
>FUSION-ENST00000627825.2:67130-ENST00000559009.1:1873|1646
EGTWGAPIPPFSSLRFL
>FUSION-ENST00000627825.2:67130-ENST00000559009.1:1873|127
LLSVCVCTVGVKKGV
>ENST00000542348.5|SNV-30077-C-T|1
SLEQTDHVSLKPR
>ENST00000338086.9|SNV-40707-C-T|4
INGRGLSNGMDADCKDFNR
>FUSION-ENST00000627825.2:67130-ENST00000559009.1:1873|955
TMSCDKTELENR
>FUSION-ENST00000627825.2:67130-ENST00000559009.1:1873|1450
MCLFLHQCKGTVNFHR
>FUSION-ENST00000417343.1:8430-ENST00000418170.5:26510|188
PVIPAFWEAEASELPEVK
>FUSION-ENST00000627825.2:67130-ENST00000559009.1:1873|1488
IQTWVCLR
>ENST00000299192.8|MNV-474-TC-T|6
LVQQRPALRAWR
>FUSION-ENST00000627825.2:67130-ENST00000559009.1:1873|1467
AKAGGSR
>FUSION-ENST00000627825.2:67130-ENST00000559009.1:1873|254
MVYVVSPFSHCYREQPQTR
>FUSION-ENST00000627825.2:67130-ENST00000559009.1:1873|1055
NPYGTTQGMYTCRNN
>FUSION-ENST00000627825.2:67130-ENST00000559009.1:1873|471
TGSQVMRGLWISQSFGK
>FUSION-ENST00000417343.1:8430-ENST00000418170.5:26510|396
QQLILPTCVPGTALQR
>FUSION-ENST00000553404.5:16443-ENST00000647921.1:14992|78
MQTDLCLKPKR
>ENST00000473190.1|SNV-472789-G-T|1
YQEAINVVYKNSARFR
>ENST00000474879.7|SNV-2427-G-T|1
TLTLPTVCLGVASLVWELLSALWR
>FUSION-ENST00000396020.7:12880-ENST00000216367.10:4729|68
KFGQGSRSCEAIK
>FUSION-ENST00000627825.2:67130-ENST00000559009.1:1873|207
MWNIFSHAYLHTYVFFE
>ENST00000404039.5|SNV-988922-G-A|4
CDGRGSSFQGTKLLHEVR
>ENST00000626874.2|SNV-119974-C-T|3
FGSYRPNNMSR
>ENST00000517775.1|SNV-94702-C-T|1
QLQGLLRGTRTAAASAPLR
>FUSION-ENST00000557367.2:13215-ENST00000216367.10:4729|66
ISVSLSEAIK
>FUSION-ENST00000637544.1:30880-ENST00000559009.1:1873|72
GSPRRPWGNFAGGSTPATAR
>ENST00000522592.1|SNV-101245-C-A|6
LISNSWNPATSHKVVENKQLFSAFK
>FUSION-ENST00000417343.1:8430-ENST00000418170.5:26510|257
KKFSYIVSLAPQLK
>FUSION-ENST00000627825.2:67130-ENST00000559009.1:1873|1659
ALGAPPSPR
>FUSION-ENST00000417343.1:8430-ENST00000418170.5:26510|406
SETLQTQVPCR
>ENST00000469372.5|SNV-46405-G-A|2
QSVPAHFVALNESK
>FUSION-ENST00000637544.1:30880-ENST00000559009.1:1873|83
ALDHILK
>FUSION-ENST00000627825.2:67130-ENST00000559009.1:1873|530
YLFIETEFHSCCSGCSAMVR
>ENST00000487694.7|INDEL-1728206-G-GAG|2
AFTSSQRPRDLPAHFLLTVTPVQP
>FUSION-ENST00000627825.2:67130-ENST00000559009.1:1873|753
MASLCCPSWSKVVR
>FUSION-ENST00000627825.2:67130-ENST00000559009.1:1873|887
HERLHPACSGYVF
>FUSION-ENST00000637544.1:30880-ENST00000559009.1:1873|57
LIFKRMR
>ENST00000544060.1|INDEL-14071-C-CA|3
EEKENPEQQNQNNQWNPKKPVESK
>FUSION-ENST00000627825.2:67130-ENST00000559009.1:1873|1521
RKAANTR
>FUSION-ENST00000627825.2:67130-ENST00000559009.1:1873|1154
AHFTLQLLGLSSPPTSAS
>FUSION-ENST00000627825.2:67130-ENST00000559009.1:1873|533
MCVCMYLFIETEFHSCCSGCSAMVR
>FUSION-ENST00000627825.2:67130-ENST00000559009.1:1873|701
DQPGQHGEIPSLLKIQK
>FUSION-ENST00000627825.2:67130-ENST00000559009.1:1873|17
MMLRIFSCAYC
>FUSION-ENST00000627825.2:67130-ENST00000559009.1:1873|117
MCISMCIESDTYELK
>FUSION-ENST00000627825.2:67130-ENST00000559009.1:1873|1287
LARLVLNP
>FUSION-ENST00000627825.2:67130-ENST00000559009.1:1873|1171
NLSFLFLQLPFYGAELIK
>FUSION-ENST00000627825.2:67130-ENST00000559009.1:1873|1464
AGGSRGQEIETILASMVNPRLY
>ENST00000262101.10|SNV-423913-A-C|1
GETGSGNTLTPFTKVR
>FUSION-ENST00000627825.2:67130-ENST00000559009.1:1873|408
MWSSFRDSR
>FUSION-ENST00000627825.2:67130-ENST00000559009.1:1873|597
MCLSHHIISNR
>ENST00000284551.11|MNV-420-GCCCG-G|46
GTCGPTARLLRWPR
>FUSION-ENST00000627825.2:67130-ENST00000559009.1:1873|177
MDKAIINIHVPVFVWTQDLNLLGR
>ENST00000613512.4|SNV-1409-A-C|6
MISLRQLKLQANYLGNTCGIPK
>FUSION-ENST00000627825.2:67130-ENST00000559009.1:1873|1313
VRLCCISSSQPG
>ENST00000261883.6|SNV-13515-C-T|2
SERFLPSEQIQGVVIFVINLEPR
>FUSION-ENST00000627825.2:67130-ENST00000559009.1:1873|649
MIPECQSQFFSS
>FUSION-ENST00000627825.2:67130-ENST00000559009.1:1873|907
THLFLSYFLETRIYCQRI
>FUSION-ENST00000637544.1:30880-ENST00000559009.1:1873|14
LPASAAPLPRRPLPR
>FUSION-ENST00000417343.1:8430-ENST00000418170.5:26510|116
ESVAQRDCGR
>FUSION-ENST00000637544.1:30880-ENST00000559009.1:1873|115
LQTLFCFEGSNKRNNK
>FUSION-ENST00000627825.2:67130-ENST00000559009.1:1873|1224
GLILSKQVFLNQFFVKPWLHE
>ENST00000359440.6|SNV-41358-C-T|1
WSLPPRSLIDLRR
>ENST00000554577.5|SNV-15248-G-A|2
LCPLHLSPR
>FUSION-ENST00000553404.5:16443-ENST00000647921.1:14992|99
QIPSSCHGKIK
>FUSION-ENST00000637544.1:30880-ENST00000559009.1:1873|28
RVCAQPPTPPGRPPDTREPAASLGK
>FUSION-ENST00000627825.2:67130-ENST00000559009.1:1873|1216
LPEVLLFVQILE
>ENST00000369799.10|SNV-24294-C-T|1
QIQFADDM
>FUSION-ENST00000637544.1:30880-ENST00000559009.1:1873|156
VGFDFTVTAVWRGPARGGTI
>FUSION-ENST00000627825.2:67130-ENST00000559009.1:1873|578
VQVIFLLQPPK
>FUSION-ENST00000627825.2:67130-ENST00000559009.1:1873|352
SNNAAFR
>FUSION-ENST00000637544.1:30880-ENST00000559009.1:1873|155
GPARGGTI
>FUSION-ENST00000627825.2:67130-ENST00000559009.1:1873|1437
MIGVGTVVDLFCMPLLLFCHLGWTS
>FUSION-ENST00000627825.2:67130-ENST00000559009.1:1873|1535
MITMTPVSRK
>FUSION-ENST00000637544.1:30880-ENST00000559009.1:1873|205
CSHLRTEMSCK
>ENST00000653960.1|INDEL-2606-G-GTTT|1
SAPSTGGFVKKPHRYR
>FUSION-ENST00000637544.1:30880-ENST00000559009.1:1873|218
MPVIPTTR
>FUSION-ENST00000627825.2:67130-ENST00000559009.1:1873|1193
MEIFFRVFKY
>FUSION-ENST00000627825.2:67130-ENST00000559009.1:1873|1580
MVWVGWYHGS
>FUSION-ENST00000627825.2:67130-ENST00000559009.1:1873|1360
MWQHLLFELDLKDLGVL
>FUSION-ENST00000417343.1:8430-ENST00000418170.5:26510|37
SGWAPQMPIGPVLHHAR
>ENST00000400199.5|SNV-100172-G-T|1
SEPVSPQYFSFSKNGLLSRLLR
>FUSION-ENST00000417343.1:8430-ENST00000418170.5:26510|9
QLYCDSQKR
>FUSION-ENST00000627825.2:67130-ENST00000559009.1:1873|1562
MYVIAIIK
>FUSION-ENST00000637544.1:30880-ENST00000559009.1:1873|231
MLARLVLNSRPQVICPPQPPK
>FUSION-ENST00000627825.2:67130-ENST00000559009.1:1873|1558
FINNYYFF
>FUSION-ENST00000627825.2:67130-ENST00000559009.1:1873|1073
FQEKEDCTFLK
>ENST00000426837.6|SNV-179921-C-G|3
ITELESVSLPTR
>FUSION-ENST00000379441.7:33458-ENST00000262033.11:15343|3
AACFCKVVRSK
>FUSION-ENST00000627825.2:67130-ENST00000559009.1:1873|193
LVLNSWPQVIILLSLPK
>ENST00000274605.6|SNV-7144-G-T|3
RGLGDDDGSNPFTQVLEERQR
>ENST00000439493.5|SNV-3282-C-A|1
SYNSEDEAWKSFLENPLTAATK
>ENST00000284551.11|MNV-420-GCCCG-G|18
PASCGRRWWR
>ENST00000517775.1|SNV-94702-C-T|4
AAWSHLPRQLQGLLRGTR
>FUSION-ENST00000417343.1:8430-ENST00000418170.5:26510|51
QSPTGRCPDTCSSTATAK
>FUSION-ENST00000627825.2:67130-ENST00000559009.1:1873|221
APYKTIR
>FUSION-ENST00000637544.1:30880-ENST00000559009.1:1873|204
CSHLRTEMSCKLQGYK
>ENST00000319725.10|SNV-41472-G-A|2
GVRGDFNSQMGGGSIEVSVPR
>FUSION-ENST00000417343.1:8430-ENST00000418170.5:26510|54
ILQEDRV
>FUSION-ENST00000627825.2:67130-ENST00000559009.1:1873|60
ILAHCNLYLPGSSDPPASASR
>FUSION-ENST00000637544.1:30880-ENST00000559009.1:1873|95
MINTTICLIHSTFGHK
>ENST00000378977.2|SNV-40865-T-C|4
MSPSTSWKWK
>FUSION-ENST00000417343.1:8430-ENST00000418170.5:26510|405
MSETLQTQVPCRCK
>ENST00000369799.10|SNV-24294-C-T|2
KQIQFADDM
>FUSION-ENST00000627825.2:67130-ENST00000559009.1:1873|1304
ILDSFFFFFFFFF
>FUSION-ENST00000637544.1:30880-ENST00000559009.1:1873|47
RTAQPPVPPER
>FUSION-ENST00000627825.2:67130-ENST00000559009.1:1873|656
QLEIHKR
>FUSION-ENST00000627825.2:67130-ENST00000559009.1:1873|704
SGVRDQPGQHGEIPSLLK
>ENST00000585130.5|SNV-16716-A-G|5
SVRLDFWDDGIVEFMIHNGNLR
>FUSION-ENST00000627825.2:67130-ENST00000559009.1:1873|708
MYSQYFGRPRWVDHLRSGVR
>ENST00000375147.8|SNV-12050-C-A|3
IFANNESYLK
>FUSION-ENST00000627825.2:67130-ENST00000559009.1:1873|464
GLWISQSFGK
>ENST00000641988.1|SNV-2866-A-G|5
VVVSISYSSCIFMYIK
>FUSION-ENST00000627825.2:67130-ENST00000559009.1:1873|1472
MQSCWVQWLTPVIQALWKAK
>FUSION-ENST00000417343.1:8430-ENST00000418170.5:26510|309
LKSDASPSSIR
>FUSION-ENST00000417343.1:8430-ENST00000418170.5:26510|315
NYTPKSRE
>FUSION-ENST00000627825.2:67130-ENST00000559009.1:1873|1516
HLYFMLRHSGSR
>FUSION-ENST00000627825.2:67130-ENST00000559009.1:1873|473
TGSQVMR
>FUSION-ENST00000617590.1:346796-ENST00000504861.2:93442|3
CLVKNPEQRATATQLLQK
>ENST00000569324.1|MNV-474-TC-T|27
RAPPRAAAARPQPGR
>FUSION-ENST00000627825.2:67130-ENST00000559009.1:1873|311
VRVCLVLVR
>FUSION-ENST00000417343.1:8430-ENST00000418170.5:26510|345
LPCPANLRIFSRDWVLPCGPGWC
>FUSION-ENST00000417343.1:8430-ENST00000418170.5:26510|387
MLVIPTLWEADANGSFDPR
>FUSION-ENST00000627825.2:67130-ENST00000559009.1:1873|402
MITKGINSRFK
>FUSION-ENST00000627825.2:67130-ENST00000559009.1:1873|567
KYVKTTVVIK
>FUSION-ENST00000627825.2:67130-ENST00000559009.1:1873|463
GLWISQSFGKLR
>FUSION-ENST00000417343.1:8430-ENST00000418170.5:26510|294
LLFFAFCYEK
>FUSION-ENST00000627825.2:67130-ENST00000559009.1:1873|1151
MALILAHSDLRFLGPSDAPASGS
>FUSION-ENST00000627825.2:67130-ENST00000559009.1:1873|37
MGKQGVK
>FUSION-ENST00000627825.2:67130-ENST00000559009.1:1873|407
WSSFRDSR
>FUSION-ENST00000627825.2:67130-ENST00000559009.1:1873|1415
CWDYRHEPPCQANSLNTKGTLSR
>FUSION-ENST00000280333.9:155-ENST00000460804.5:9103|12
EEKYGVVPAAWEAWPR
>ENST00000374746.5|SNV-58191-T-G|5
ALTSVVNYREPKSVGK
>FUSION-ENST00000627825.2:67130-ENST00000559009.1:1873|1300
SLNHLPSVNFYGKTVLY
>FUSION-ENST00000627825.2:67130-ENST00000559009.1:1873|970
MILAWLFF
>FUSION-ENST00000627825.2:67130-ENST00000559009.1:1873|1262
MFKNFNYLKMVDFFLTF
>FUSION-ENST00000637544.1:30880-ENST00000559009.1:1873|150
MFSDIYVIYQLKKK
>FUSION-ENST00000424789.6:258318-ENST00000498043.6:27374|1
VLTGTSRSPT
>FUSION-ENST00000417343.1:8430-ENST00000418170.5:26510|441
RSLALSPGWSAVAR
>FUSION-ENST00000627825.2:67130-ENST00000559009.1:1873|727
MIIINEKLMFYFYFYFF
>FUSION-ENST00000627825.2:67130-ENST00000559009.1:1873|1595
MHVLTCSVFLEVLNLLK
>FUSION-ENST00000627825.2:67130-ENST00000559009.1:1873|657
MQLEIHKR
>FUSION-ENST00000627825.2:67130-ENST00000559009.1:1873|959
ATPSCQSELRQHPLLLAH
>FUSION-ENST00000382011.9:8430-ENST00000418170.5:26510|1
CSVKSIA
>FUSION-ENST00000627825.2:67130-ENST00000559009.1:1873|1468
QSCWVQWLTPVIQALWKAKAGGSR
>FUSION-ENST00000627825.2:67130-ENST00000559009.1:1873|1645
MEISPPR
>FUSION-ENST00000627825.2:67130-ENST00000559009.1:1873|651
AKHPGLLSGLLLLLFFWGTGV
>ENST00000261796.4|MNV-27270-GG-G|1
CHWTWCHG
>FUSION-ENST00000636857.1:5824-ENST00000593065.5:68497|12
QTLCPLHEKESPHLDSY
>FUSION-ENST00000417343.1:8430-ENST00000418170.5:26510|377
MDHLTPGVQDLAGQHSETQALFKKK
>FUSION-ENST00000627825.2:67130-ENST00000559009.1:1873|380
FIIALNVYK
>ENST00000335211.9|SNV-17855-T-G|8
GLGPRSTGPGGEAGFRDGSGGLQGR
>FUSION-ENST00000627825.2:67130-ENST00000559009.1:1873|176
DKAIINIHVPVFVWTQDLNLLGR
>ENST00000503088.1|SNV-81085-G-T|2
TGPVLVISWIKPVLK
>FUSION-ENST00000553404.5:16443-ENST00000647921.1:14992|130
VASSCNPSYSGG
>FUSION-ENST00000627825.2:67130-ENST00000559009.1:1873|811
MPSKCHFLLFPLPLR
>ENST00000329468.5|SNV-293-C-A|5
NARRRPSAASIFVDPK
>FUSION-ENST00000636857.1:5824-ENST00000593065.5:68497|57
LTKGRGFLIWFVYI
>FUSION-ENST00000417343.1:8430-ENST00000418170.5:26510|12
MQLYCDSQK
>ENST00000369163.3|MNV-289-GC-G|10
TDLRFQSSAVMALK
>ENST00000473190.1|SNV-472789-G-T|14
LFASQMPMYQEAINVVYKNSAR
>ENST00000522592.1|SNV-101245-C-A|8
MLISNSWNPATSHKVVENK
>FUSION-ENST00000417343.1:8430-ENST00000418170.5:26510|221
MFYFLLWIIQTLEYKENR
>ENST00000464717.5|MNV-41552-TATACGGGTTAT-T|2
AYLAGAKSMPQQHSPHL
>FUSION-ENST00000627825.2:67130-ENST00000559009.1:1873|218
TIRELTIIRTAWGK
>FUSION-ENST00000627825.2:67130-ENST00000559009.1:1873|1295
MGYHLVGQAGLEPLGLVICPPRLPR
>FUSION-ENST00000627825.2:67130-ENST00000559009.1:1873|540
LRLWVQYHR
>FUSION-ENST00000627825.2:67130-ENST00000559009.1:1873|139
LKIGSDV
>FUSION-ENST00000553404.5:16443-ENST00000647921.1:14992|112
LGVDNDCGMINEIKK
>FUSION-ENST00000627825.2:67130-ENST00000559009.1:1873|1597
RPGEGRAAAGPCSGTCLFVT
>FUSION-ENST00000627825.2:67130-ENST00000559009.1:1873|670
SARLGLPKC
>ENST00000194155.7|SNV-2517-G-T|2
FLKPIIPNFVSQGAER
>ENST00000257901.7|SNV-5140-C-A|4
AKQDMACLIK
>FUSION-ENST00000627825.2:67130-ENST00000559009.1:1873|1500
NVNGRKSGER
>FUSION-ENST00000627825.2:67130-ENST00000559009.1:1873|647
MRIWEGR
>ENST00000329468.5|SNV-293-C-A|2
RPSAASIFVDPK
>ENST00000643052.1|SNV-40983-G-A|12
RMPCLLTMFLLARGGPHGR
>FUSION-ENST00000417343.1:8430-ENST00000418170.5:26510|240
APAKLLLMSGSLVQPEEGIEK
>FUSION-ENST00000627825.2:67130-ENST00000559009.1:1873|351
SNNAAFRLNK
>FUSION-ENST00000627825.2:67130-ENST00000559009.1:1873|290
REAEVAVSRDCTTALQSGQQE
>FUSION-ENST00000637544.1:30880-ENST00000559009.1:1873|152
MFSDIYVIYQLKK
>FUSION-ENST00000627825.2:67130-ENST00000559009.1:1873|1259
MVDFFLTF
>FUSION-ENST00000627825.2:67130-ENST00000559009.1:1873|1345
IKCLALLK
>FUSION-ENST00000627825.2:67130-ENST00000559009.1:1873|733
MVKFRLY
>FUSION-ENST00000627825.2:67130-ENST00000559009.1:1873|136
MNFTQLWNK
>ENST00000457308.6|SNV-57056-C-A|4
VLKEMASLK
>FUSION-ENST00000627825.2:67130-ENST00000559009.1:1873|1070
EDCTFLK
>FUSION-ENST00000627825.2:67130-ENST00000559009.1:1873|575
FSCLRLRSSWDYR
>ENST00000617967.4|SNV-544-C-T|3
SGWRIVTLRGPK
>ENST00000342213.3|SNV-313-C-A|3
AGQGPGGGSK
>ENST00000569324.1|MNV-474-TC-T|21
QGDCSRR
>ENST00000366816.5|INDEL-2606-G-GTTT|3
SAPSTGGFVK
>FUSION-ENST00000417343.1:8430-ENST00000418170.5:26510|115
MSLLGIF
>FUSION-ENST00000627825.2:67130-ENST00000559009.1:1873|636
RQVSGNKDAK
>ENST00000319725.10|SNV-41472-G-A|1
GDFNSQMGGGSIEVSVPR
>FUSION-ENST00000637544.1:30880-ENST00000559009.1:1873|94
INTTICLIHSTFGHK
>FUSION-ENST00000627825.2:67130-ENST00000559009.1:1873|1640
MLSPKMCTSAFSPSSSLR
>ENST00000328449.6|SNV-1518-G-A|2
VRPTIDIKILKGEK
>FUSION-ENST00000627825.2:67130-ENST00000559009.1:1873|339
YIVYIFISLHGRI
>ENST00000481475.1|SNV-69975-C-T|3
MRLWSLASPKGIKPSS
>ENST00000620134.4|SNV-21530-G-T|3
TDPSPKREAPTIILFNVVFALR
>FUSION-ENST00000417343.1:8430-ENST00000418170.5:26510|320
MKNYTPK
>FUSION-ENST00000627825.2:67130-ENST00000559009.1:1873|1091
MYVLLMSR
>FUSION-ENST00000627825.2:67130-ENST00000559009.1:1873|689
MIFFPLISLFSWYDS
>ENST00000284551.11|MNV-420-GCCCG-G|4
SWRCCPGCGR
>FUSION-ENST00000627825.2:67130-ENST00000559009.1:1873|1587
LSLLGYLSVSK
>FUSION-ENST00000627825.2:67130-ENST00000559009.1:1873|378
FIIALNVYKFVER
>FUSION-ENST00000627825.2:67130-ENST00000559009.1:1873|1322
RFSCFSLPSSWDYRCPLTRPAR
>ENST00000343518.11|INDEL-5788-A-AT|1
IQAWPHTTVTWCT
>FUSION-ENST00000627825.2:67130-ENST00000559009.1:1873|507
EFCSCFPGWSAVARSR
>ENST00000518578.5|SNV-120062-A-G|1
YSRPLHEEIALHKYLKHR
>FUSION-ENST00000627825.2:67130-ENST00000559009.1:1873|278
SMFSFSKKVLNCLPK
>ENST00000319217.11|MNV-103415-GTGCAG-G|3
TSFCATR
>FUSION-ENST00000417343.1:8430-ENST00000418170.5:26510|238
LLLMSGSLVQPEEGIEK
>FUSION-ENST00000417343.1:8430-ENST00000418170.5:26510|65
AGTFLFSAVPPAPGIVSDT
>ENST00000465904.1|MNV-18849-GTG-G|8
AEGSDRGPESPVK
>ENST00000020926.8|SNV-277-T-C|5
KGLLPRDQDPDPEK
>FUSION-ENST00000417343.1:8430-ENST00000418170.5:26510|47
CPDTCSSTATAKK
>FUSION-ENST00000627825.2:67130-ENST00000559009.1:1873|1439
IQLVCERYLEQWLTF
>FUSION-ENST00000627825.2:67130-ENST00000559009.1:1873|1518
AANTRHLYFMLRHSGSR
>FUSION-ENST00000627825.2:67130-ENST00000559009.1:1873|267
IHSPPMR
>FUSION-ENST00000627825.2:67130-ENST00000559009.1:1873|1639
LSPKMCTSAFSPSSSLR
>FUSION-ENST00000627825.2:67130-ENST00000559009.1:1873|1332
DGFDWVR
>FUSION-ENST00000627825.2:67130-ENST00000559009.1:1873|799
VFLFFSHKVLVTFSM
>ENST00000485440.1|SNV-46432-C-T|6
LLFLAGCEGMWDNISCWPSSVLGR
>FUSION-ENST00000417343.1:8430-ENST00000418170.5:26510|442
LCVFCFTLFYFILLLTYLFIILRR
>FUSION-ENST00000627825.2:67130-ENST00000559009.1:1873|302
RVLLLHIFTSIWCFQCSR
>FUSION-ENST00000627825.2:67130-ENST00000559009.1:1873|800
MVFLFFSHKVLVTFSM
>FUSION-ENST00000627825.2:67130-ENST00000559009.1:1873|1544
MWETLVVNGVTPCRDDIFALVASK
>FUSION-ENST00000627825.2:67130-ENST00000559009.1:1873|703
SGVRDQPGQHGEIPSLLKIQK
>FUSION-ENST00000627825.2:67130-ENST00000559009.1:1873|1618
GGGAGRGR
>FUSION-ENST00000637544.1:30880-ENST00000559009.1:1873|188
NLKEGVSSLVE
>FUSION-ENST00000627825.2:67130-ENST00000559009.1:1873|839
GEEYLYPTQFDPGTFSTTCLK
>FUSION-ENST00000627825.2:67130-ENST00000559009.1:1873|1158
LLRLVSNSWTQAVLLPPKVLGLLV
>FUSION-ENST00000627825.2:67130-ENST00000559009.1:1873|723
FYFYFYFF
>FUSION-ENST00000627825.2:67130-ENST00000559009.1:1873|89
YVAERMR
>FUSION-ENST00000553404.5:16443-ENST00000647921.1:14992|6
SGFSSHMHEPCSQENTSR
>FUSION-ENST00000553404.5:16443-ENST00000647921.1:14992|71
MYFLRQL
>ENST00000650135.1|SNV-424322-C-A|4
TSSSEENVRGSYNSSNNFQQPLKSR
>FUSION-ENST00000627825.2:67130-ENST00000559009.1:1873|275
FSFSKKVLNCLPK
>FUSION-ENST00000627825.2:67130-ENST00000559009.1:1873|261
RPFPQHLGIR
>ENST00000295314.9|SNV-1458-G-A|3
ELEKYRDIDENEILR
>ENST00000396913.6|SNV-21387-G-A|4
GTSQENIEKEVIGIAHK
>ENST00000284551.11|MNV-420-GCCCG-G|39
TACGRCR
>FUSION-ENST00000627825.2:67130-ENST00000559009.1:1873|734
MQTFGLS
>FUSION-ENST00000627825.2:67130-ENST00000559009.1:1873|1264
MFKNFNYLK
>FUSION-ENST00000417343.1:8430-ENST00000418170.5:26510|43
KEEHVGLPGVL
>FUSION-ENST00000417343.1:8430-ENST00000418170.5:26510|363
LVPFWFFFLR
>FUSION-ENST00000627825.2:67130-ENST00000559009.1:1873|930
QRLQGAEIMSLHSSLGDK
>FUSION-ENST00000627825.2:67130-ENST00000559009.1:1873|362
MAGRGSSPL
>FUSION-ENST00000627825.2:67130-ENST00000559009.1:1873|735
AIESNNRKNG
>FUSION-ENST00000627825.2:67130-ENST00000559009.1:1873|1367
WIVRACVK
>ENST00000299192.8|MNV-474-TC-T|8
ECACAGLARLVQQRPALRAWR
>FUSION-ENST00000553404.5:16443-ENST00000647921.1:14992|142
CRNPANSRLSHSEFCCWC
>FUSION-ENST00000417343.1:8430-ENST00000418170.5:26510|214
MDNSNIRI
>ENST00000643052.1|SNV-40983-G-A|13
RMPCLLTMFLLAR
>FUSION-ENST00000627825.2:67130-ENST00000559009.1:1873|456
GGGRRTFQK
>FUSION-ENST00000627825.2:67130-ENST00000559009.1:1873|224
LPKLVSNS
>FUSION-ENST00000627825.2:67130-ENST00000559009.1:1873|791
FGSPGTYVSAILKDGNR
>ENST00000257901.7|SNV-5140-C-A|5
LAELEGALQKAKQDMACLIK
>FUSION-ENST00000637544.1:30880-ENST00000559009.1:1873|180
RQLGVGYK
>ENST00000374852.4|SNV-45451-T-A|1
SVTLGTVVGRSKFR
>FUSION-ENST00000627825.2:67130-ENST00000559009.1:1873|1099
TGSLDQW
>FUSION-ENST00000627825.2:67130-ENST00000559009.1:1873|961
ATPSCQSELR
>ENST00000299308.7|SNV-467661-A-G|1
GIKNEPMNSSGPKR
>FUSION-ENST00000627825.2:67130-ENST00000559009.1:1873|46
MEHFMPSGRQAPLSILPVSILPTK
>FUSION-ENST00000627825.2:67130-ENST00000559009.1:1873|1486
KLIELISLC
>FUSION-ENST00000417343.1:8430-ENST00000418170.5:26510|340
MNSSGITTWGSTGLR
>ENST00000340398.5|SNV-274-C-A|3
YRPGTVAIR
>FUSION-ENST00000627825.2:67130-ENST00000559009.1:1873|1284
EEEYLLNI
>FUSION-ENST00000627825.2:67130-ENST00000559009.1:1873|1352
DLFPSSIWQSS
>ENST00000477915.5|SNV-148507-G-A|3
RHISEGCPEVLCLNLSNTTITNR
>FUSION-ENST00000627825.2:67130-ENST00000559009.1:1873|271
VLNCLPKWR
>FUSION-ENST00000637544.1:30880-ENST00000559009.1:1873|161
VWLRSPHSLKVGFDFTVTAVWR
>FUSION-ENST00000417343.1:8430-ENST00000418170.5:26510|236
LLLMSGSLVQPEEGIEKRR
>ENST00000638011.1|SNV-84436-G-A|1
AFQRGFHMVTNESPLK
>FUSION-ENST00000627825.2:67130-ENST00000559009.1:1873|1573
GVDGKLPK
>ENST00000220616.9|SNV-26808-C-T|1
ETEEIVSAFNSSRFPLGESFLVAK
>FUSION-ENST00000627825.2:67130-ENST00000559009.1:1873|85
YNSVNFLLVEV
>FUSION-ENST00000627825.2:67130-ENST00000559009.1:1873|399
GINSRFKI
>FUSION-ENST00000627825.2:67130-ENST00000559009.1:1873|940
MVKPPSLLKIQK
>ENST00000366919.6|SNV-111029-C-T|1
SWELWTLISQSKDTASK
>FUSION-ENST00000553404.5:16443-ENST00000647921.1:14992|145
MCRNPANSR
>FUSION-ENST00000647584.2:24089-ENST00000315677.8:450106|6
DGWTRLNLFWDPLNATR
>FUSION-ENST00000627825.2:67130-ENST00000559009.1:1873|806
CHFLLFPLPLRVFDHTQYK
>FUSION-ENST00000417343.1:8430-ENST00000418170.5:26510|400
MGKAIPAFTYSCSS
>FUSION-ENST00000637544.1:30880-ENST00000559009.1:1873|114
MQKVHKVDK
>FUSION-ENST00000627825.2:67130-ENST00000559009.1:1873|88
YVAERMRVHGWC
>FUSION-ENST00000637544.1:30880-ENST00000559009.1:1873|17
RLPASAAPLPRRPLPR
>FUSION-ENST00000627825.2:67130-ENST00000559009.1:1873|1653
HFSTWPLGELGLRGGR
>FUSION-ENST00000553404.5:16443-ENST00000647921.1:14992|23
MMYSKQML
>FUSION-ENST00000627825.2:67130-ENST00000559009.1:1873|1276
MKLYSLGR
>FUSION-ENST00000637544.1:30880-ENST00000559009.1:1873|97
HLVTLFYFCEIRTDR
>ENST00000648272.1|INDEL-1815-A-AA|2
GGKINLEKNSEVT
>FUSION-ENST00000627825.2:67130-ENST00000559009.1:1873|1029
SLGCILK
>FUSION-ENST00000627825.2:67130-ENST00000559009.1:1873|605
RNPLSSS
>FUSION-ENST00000627825.2:67130-ENST00000559009.1:1873|1128
SERLIFMCNLLNC
>FUSION-ENST00000417343.1:8430-ENST00000418170.5:26510|186
DGDSPCWPGWSRTPDLK
>FUSION-ENST00000627825.2:67130-ENST00000559009.1:1873|174
YQGNVCWIIW
>ENST00000432035.2|SNV-13829-G-A|3
EGPYCLLQEIGR
>ENST00000296506.8|SNV-18003-C-G|4
GCEMICYCNFSELLCCPKDVFFGRK
>ENST00000569324.1|MNV-474-TC-T|19
RAEVSQEGCGAVPTAGLPR
>FUSION-ENST00000627825.2:67130-ENST00000559009.1:1873|633
MKIGSLLGWGINLLLNS
>FUSION-ENST00000417343.1:8430-ENST00000418170.5:26510|59
MEGPSLK
>FUSION-ENST00000627825.2:67130-ENST00000559009.1:1873|1075
ALFSAVTGD
>FUSION-ENST00000627825.2:67130-ENST00000559009.1:1873|879
RSLAPSPGWSAVTR
>FUSION-ENST00000627825.2:67130-ENST00000559009.1:1873|242
MEEFSLTEKMLKVFGCFPFII
>FUSION-ENST00000627825.2:67130-ENST00000559009.1:1873|1427
LLGSSDSPASAS
>ENST00000295901.8|SNV-5152-G-A|1
TFVTYTVYISMIALERPDLREKVIK
>FUSION-ENST00000627825.2:67130-ENST00000559009.1:1873|675
GFHRVSQDGLDLLTSRSAR
>FUSION-ENST00000637544.1:30880-ENST00000559009.1:1873|80
PAACAPSPQR
>FUSION-ENST00000627825.2:67130-ENST00000559009.1:1873|538
LWVQYHR
>FUSION-ENST00000627825.2:67130-ENST00000559009.1:1873|1406
RHHAQLIFVFLVETGFHHVVSIS
>FUSION-ENST00000627825.2:67130-ENST00000559009.1:1873|539
LRLWVQYHRVDVPVSSHHIK
>FUSION-ENST00000627825.2:67130-ENST00000559009.1:1873|751
VVRSLPPAALTSWAQGILPPQPR
>FUSION-ENST00000627825.2:67130-ENST00000559009.1:1873|813
MCHSVCSYLEQDLAGS
>FUSION-ENST00000627825.2:67130-ENST00000559009.1:1873|990
MWVKDSKTLA
>ENST00000569324.1|MNV-474-TC-T|11
SPVCRDLKPVSRLR
>FUSION-ENST00000417343.1:8430-ENST00000418170.5:26510|310
MLKSDASPSSIR
>FUSION-ENST00000637544.1:30880-ENST00000559009.1:1873|284
LGVNATDVKPLNSRVSK
>FUSION-ENST00000627825.2:67130-ENST00000559009.1:1873|869
IHVYFASR
>ENST00000589225.5|SNV-5253-A-G|1
SEYVLLNPKTEGASRHK
>FUSION-ENST00000637544.1:30880-ENST00000559009.1:1873|217
PVIPTTR
>FUSION-ENST00000627825.2:67130-ENST00000559009.1:1873|433
ATGWDKGSELGGRI
>FUSION-ENST00000627825.2:67130-ENST00000559009.1:1873|204
LVRLVSNSQP
>ENST00000476483.1|SNV-152868-T-A|9
PGNYTCHCPFDNLSRTFYGGR
>ENST00000498270.1|SNV-6567-G-C|2
QQPQTTTPHHTRVPTTSMW
>FUSION-ENST00000553404.5:16443-ENST00000647921.1:14992|69
CVQETGVFFITQSPR
>ENST00000185150.9|SNV-10472-A-G|3
VESYWTYEVCHGK
>FUSION-ENST00000627825.2:67130-ENST00000559009.1:1873|953
SCDKTELENR
>FUSION-ENST00000637544.1:30880-ENST00000559009.1:1873|184
DYYHCEEAQLTLNNFRR
>ENST00000185150.9|SNV-10472-A-G|4
QSSCSYRVESYWTYEVCHGKHIR
>FUSION-ENST00000647584.2:24089-ENST00000315677.8:450106|7
QLCAQALKDGWTRLNLFWDPLNATR
>FUSION-ENST00000636857.1:5824-ENST00000593065.5:68497|34
SLCTMMMMYALIK
>FUSION-ENST00000627825.2:67130-ENST00000559009.1:1873|129
LLSVCVCTVGVKK
>FUSION-ENST00000627825.2:67130-ENST00000559009.1:1873|281
FAGSYGKSMFSFSKK
>FUSION-ENST00000627825.2:67130-ENST00000559009.1:1873|443
LILLINKEYFR
>ENST00000569324.1|MNV-474-TC-T|5
SPVSPHLICPPGCFTCSVHLLR
>FUSION-ENST00000627825.2:67130-ENST00000559009.1:1873|172
EYFSIYLVL
>FUSION-ENST00000627825.2:67130-ENST00000559009.1:1873|836
SLDSCIIR
>FUSION-ENST00000627825.2:67130-ENST00000559009.1:1873|435
HWDSGGYCHDRGEK
>ENST00000636667.1|SNV-99835-C-A|2
LPTSHTCFNVLLLTEYSSKEK
>FUSION-ENST00000417343.1:8430-ENST00000418170.5:26510|424
MSCLRPYKLKFPVGVK
>FUSION-ENST00000637544.1:30880-ENST00000559009.1:1873|187
MDYYHCEEAQLTLNNFR
>FUSION-ENST00000627825.2:67130-ENST00000559009.1:1873|1622
LLGPRVR
>FUSION-ENST00000637544.1:30880-ENST00000559009.1:1873|224
VYFSEYLTLKPHCCFR
>FUSION-ENST00000417343.1:8430-ENST00000418170.5:26510|181
LARLVSNSR
>FUSION-ENST00000627825.2:67130-ENST00000559009.1:1873|76
TAVNILKHLTSFWCIR
>FUSION-ENST00000627825.2:67130-ENST00000559009.1:1873|1530
MTPVSRKN
>FUSION-ENST00000627825.2:67130-ENST00000559009.1:1873|1016
SKIQMIR
>FUSION-ENST00000636857.1:5824-ENST00000593065.5:68497|37
EGKQRSLCTMMMMYALIK
>FUSION-ENST00000417343.1:8430-ENST00000418170.5:26510|146
MSPSELGSGLSPGTCHFVVK
>FUSION-ENST00000627825.2:67130-ENST00000559009.1:1873|434
ATGWDKGSELGGR
>FUSION-ENST00000627825.2:67130-ENST00000559009.1:1873|244
MEEFSLTEKMLK
>ENST00000238156.7|SNV-30077-C-T|2
SLEQTGDGTSKSSELK
>FUSION-ENST00000647584.2:24089-ENST00000315677.8:450106|3
LNLFWDPLNATRGSAR
>FUSION-ENST00000553404.5:16443-ENST00000647921.1:14992|44
MLSKDKVLHFNDVFQTNVINNVS
>ENST00000284551.11|MNV-420-GCCCG-G|37
CRTRPKTSR
>FUSION-ENST00000627825.2:67130-ENST00000559009.1:1873|1394
LVRLVSNS
>FUSION-ENST00000627825.2:67130-ENST00000559009.1:1873|1660
AGRALGAPPSPR
>FUSION-ENST00000637544.1:30880-ENST00000559009.1:1873|5
GGGGGAGGPGPR
>ENST00000503698.1|SNV-119597-A-G|6
MKQAAICWK
>FUSION-ENST00000627825.2:67130-ENST00000559009.1:1873|223
EVGRAPYK
>FUSION-ENST00000637544.1:30880-ENST00000559009.1:1873|176
QLGVGYKNFRLEDLIL
>FUSION-ENST00000627825.2:67130-ENST00000559009.1:1873|960
MATPSCQSELRQHPLLLAH
>FUSION-ENST00000627825.2:67130-ENST00000559009.1:1873|1116
QYSVYEYVCIYICLLCVLR
>FUSION-ENST00000627825.2:67130-ENST00000559009.1:1873|1638
ARPRPGR
>ENST00000569324.1|MNV-474-TC-T|22
AAAARPQPGRQGDCSRR
>ENST00000316355.10|SNV-4344-A-G|1
LIFSEAKPSVLALCLLNLEVETLK
>FUSION-ENST00000627825.2:67130-ENST00000559009.1:1873|39
HLPNFQNGNTTNLGVFVYICVSK
>FUSION-ENST00000496652.5:28346-ENST00000371655.4:53288|1
SGTGPSQQPITVGPWASF
>FUSION-ENST00000553404.5:16443-ENST00000647921.1:14992|135
MMIFKVHKLTK
>FUSION-ENST00000417343.1:8430-ENST00000418170.5:26510|368
SHLTGPQV
>FUSION-ENST00000627825.2:67130-ENST00000559009.1:1873|935
TSRAWWPVIVATPEAEAGESLEPRR
>FUSION-ENST00000627825.2:67130-ENST00000559009.1:1873|253
VYVVSPFSHCYREQPQTR
>ENST00000485440.1|SNV-46432-C-T|4
WDNISCWPSSVLGR
>ENST00000505747.6|SNV-74-G-C|2
GEPGSGPEAGPR
>FUSION-ENST00000417343.1:8430-ENST00000418170.5:26510|106
MAQEHVRSFKYCPQLVSHYK
>FUSION-ENST00000627825.2:67130-ENST00000559009.1:1873|98
CKLSHSK
>FUSION-ENST00000627825.2:67130-ENST00000559009.1:1873|1483
QRCKEVNSLVQGHK
>FUSION-ENST00000627825.2:67130-ENST00000559009.1:1873|239
LKVFGCFPFII
>FUSION-ENST00000627825.2:67130-ENST00000559009.1:1873|1025
LYEDSEVMVPQFCK
>ENST00000409709.9|SNV-49328-G-A|1
DHHDMLLEMERDKAITDR
>ENST00000473190.1|SNV-472789-G-T|7
PMYQEAINVVYKNSARFR
>ENST00000324803.6|MNV-3273-GC-G|6
CGVPACSHVPMRSAR
>FUSION-ENST00000627825.2:67130-ENST00000559009.1:1873|340
MYIVYIFISLHGRI
>ENST00000643052.1|SNV-40983-G-A|11
MPCLLTMFLLAR
>FUSION-ENST00000627825.2:67130-ENST00000559009.1:1873|1235
LLFFVLSLHLLEWGSILTWV
>ENST00000498700.5|SNV-4488-G-T|2
KWNLKTR
>ENST00000284551.11|MNV-420-GCCCG-G|52
APSAASCPRR
>FUSION-ENST00000627825.2:67130-ENST00000559009.1:1873|890
IACLGLPKCWDYRHER
>FUSION-ENST00000627825.2:67130-ENST00000559009.1:1873|489
YLVGRGR
>FUSION-ENST00000627825.2:67130-ENST00000559009.1:1873|952
TELENRGGSELEEMGVGDGNTELSE
>FUSION-ENST00000553404.5:16443-ENST00000647921.1:14992|38
MNHLICYFIIFFFFYLRK
>FUSION-ENST00000553404.5:16443-ENST00000647921.1:14992|139
MFFHRPPLYFFFLFPYK
>ENST00000342992.10|SNV-108491-C-A|1
ILQTDLSHSGQYSC
>FUSION-ENST00000627825.2:67130-ENST00000559009.1:1873|1613
MLFCETSGGNGNLPSPGASPAR
>FUSION-ENST00000627825.2:67130-ENST00000559009.1:1873|820
MLILFYR
>FUSION-ENST00000417343.1:8430-ENST00000418170.5:26510|365
MLVRLVPFWFFFLRQSLSLSPR
>ENST00000356113.10|SNV-137912-G-T|3
GLCNTLGYHVR
>FUSION-ENST00000417343.1:8430-ENST00000418170.5:26510|353
MEDLASFDEDLADYLYK
>ENST00000515798.5|SNV-9553-C-T|4
FIFISKASNLFFFFLALACHK
>ENST00000473190.1|SNV-472789-G-T|17
KLFASQMPMYQEAINVVYK
>FUSION-ENST00000417343.1:8430-ENST00000418170.5:26510|311
ALDAARPEC
>FUSION-ENST00000417343.1:8430-ENST00000418170.5:26510|265
MTLTARVSQPGPGIVLDCCLNLF
>FUSION-ENST00000627825.2:67130-ENST00000559009.1:1873|1303
MSLNHLPSVNFYGK
>FUSION-ENST00000627825.2:67130-ENST00000559009.1:1873|1060
KFARCSGGCL
>FUSION-ENST00000627825.2:67130-ENST00000559009.1:1873|1429
SPLTATSR
>FUSION-ENST00000555028.6:16443-ENST00000647921.1:14992|2
VRGLQNLAYQLGLDEWLQQSYA
>ENST00000536101.5|SNV-37921-A-G|4
VSVEKVR
>FUSION-ENST00000627825.2:67130-ENST00000559009.1:1873|900
GGGGMNVFMGFSLFYPLFTCL
>FUSION-ENST00000627825.2:67130-ENST00000559009.1:1873|1134
MSMCVFIYACCVCLE
>ENST00000510197.5|SNV-64074-G-A|1
WVKMRYGA
>ENST00000503088.1|SNV-81085-G-T|1
TGPVLVISWIKPVLKFQLFHMVIMK
>FUSION-ENST00000627825.2:67130-ENST00000559009.1:1873|1543
WETLVVNGVTPCRDDIFALVASK
>FUSION-ENST00000553404.5:16443-ENST00000647921.1:14992|136
MIFKVHK
>FUSION-ENST00000627825.2:67130-ENST00000559009.1:1873|1096
MGFVELWLLILHR
>FUSION-ENST00000553404.5:16443-ENST00000647921.1:14992|60
CLNADSLLLPWKN
>ENST00000343932.5|MNV-955-TTC-T|9
AMGLALAR
>FUSION-ENST00000627825.2:67130-ENST00000559009.1:1873|1334
KMDGFDWVR
>FUSION-ENST00000417343.1:8430-ENST00000418170.5:26510|176
SQVIRPPRPSK
>ENST00000265843.9|MNV-82488-AA-A|1
KITHPQL
>FUSION-ENST00000627825.2:67130-ENST00000559009.1:1873|143
QARLHISK
>FUSION-ENST00000637544.1:30880-ENST00000559009.1:1873|235
DPPASASQSAGITGVSHCTR
>FUSION-ENST00000637544.1:30880-ENST00000559009.1:1873|168
ERTRPWWHNMKLK
>ENST00000498700.5|SNV-4488-G-T|7
MEFEDQDSK
>FUSION-ENST00000627825.2:67130-ENST00000559009.1:1873|1421
GFHHVGQAGLELLTAR
>FUSION-ENST00000627825.2:67130-ENST00000559009.1:1873|769
MIETSCK
>FUSION-ENST00000627825.2:67130-ENST00000559009.1:1873|725
LMFYFYFYFF
>FUSION-ENST00000627825.2:67130-ENST00000559009.1:1873|206
WNIFSHAYLHTYVFFE
>FUSION-ENST00000627825.2:67130-ENST00000559009.1:1873|1182
GYSNNIF
>FUSION-ENST00000553404.5:16443-ENST00000647921.1:14992|25
SHHAWLNFCIIFIQVRYHCPGWS
>ENST00000350878.8|SNV-185836-G-A|3
QGWTTVGDLEGCVHYKVIK
>FUSION-ENST00000627825.2:67130-ENST00000559009.1:1873|158
MSSVNKDSFISSFPFFTFSYCVS
>ENST00000262101.10|SNV-423913-A-C|4
GQKGETGSGNTLTPFTK
>ENST00000342992.10|SNV-195989-C-G|3
RLLTLHK
>FUSION-ENST00000627825.2:67130-ENST00000559009.1:1873|53
IGKTVRETGK
>ENST00000257749.9|INDEL-288279-A-AA|2
AHRAVLAACSEYFWQALVGQTKK
>FUSION-ENST00000627825.2:67130-ENST00000559009.1:1873|1373
IEAQVVGDR
>FUSION-ENST00000627825.2:67130-ENST00000559009.1:1873|252
MHIYIRMCSLNK
>FUSION-ENST00000627825.2:67130-ENST00000559009.1:1873|222
EVGRAPYKTIR
>ENST00000343932.5|MNV-955-TTC-T|6
ACADPGEEPAPGTVKDEPALR
>FUSION-ENST00000627825.2:67130-ENST00000559009.1:1873|664
TPVILGVLQTSSCF
>ENST00000284551.11|MNV-420-GCCCG-G|3
SWRCCPGCGRAQPT
>FUSION-ENST00000553404.5:16443-ENST00000647921.1:14992|77
QTDLCLKPKR
>FUSION-ENST00000627825.2:67130-ENST00000559009.1:1873|1114
VTLESCGRD
>FUSION-ENST00000554938.2:16443-ENST00000647921.1:14992|2
WMAEIERDDIDMLKGK
>FUSION-ENST00000627825.2:67130-ENST00000559009.1:1873|502
MIIGTVAHACNPSTLGG
>FUSION-ENST00000627825.2:67130-ENST00000559009.1:1873|917
SPSQKKK
>FUSION-ENST00000637544.1:30880-ENST00000559009.1:1873|207
MIFIFKCSHLRTEMSCK
>FUSION-ENST00000417343.1:8430-ENST00000418170.5:26510|137
MRPGLEGYALPRK
>FUSION-ENST00000627825.2:67130-ENST00000559009.1:1873|1619
VRGGGAGRGR
>FUSION-ENST00000637544.1:30880-ENST00000559009.1:1873|243
SRLTATSPSR
>ENST00000625168.1|SNV-71-G-A|2
MVLFSPPPNSEGVL
>ENST00000465904.1|MNV-18849-GTG-G|4
GPESPVKTEGVYVYWGMGRGR
>FUSION-ENST00000627825.2:67130-ENST00000559009.1:1873|920
SLHSSLGDKSKSPSQK
>FUSION-ENST00000627825.2:67130-ENST00000559009.1:1873|1495
MLERFGCLPLWDWIR
>FUSION-ENST00000637544.1:30880-ENST00000559009.1:1873|38
TAQPPVPPERAGK
>ENST00000194155.7|SNV-2517-G-T|1
FLKPIIPNFVSQGAERVSEANPSFR
>FUSION-ENST00000627825.2:67130-ENST00000559009.1:1873|461
MELWRGGGR
>FUSION-ENST00000553404.5:16443-ENST00000647921.1:14992|15
RSHSVTQTVVQWCHHGSLQP
>FUSION-ENST00000368491.8:77623-ENST00000649835.1:263281|2
RHSIASDSGDTGIGTSCSDSVEGG
>FUSION-ENST00000417343.1:8430-ENST00000418170.5:26510|409
LKCREHEVAGSALAHY
>FUSION-ENST00000627825.2:67130-ENST00000559009.1:1873|1297
MGYHLVGQAGLEPLGLVICPPR
>FUSION-ENST00000417343.1:8430-ENST00000418170.5:26510|308
MLKSDASPSSIRSLK
>ENST00000258383.4|SNV-141-A-G|3
FQKGLER
>ENST00000383699.7|SNV-927305-G-T|2
TSGSKPSADIRWFK
>FUSION-ENST00000627825.2:67130-ENST00000559009.1:1873|1237
DRVLPCWPGWSRTPDFFFFLR
>ENST00000622155.4|SNV-57056-C-A|3
VLKVRNGQPQTTIHGTVIGYR
>ENST00000259605.11|SNV-96940-C-T|7
MACKISLGANSASLPGHPNK
>FUSION-ENST00000627825.2:67130-ENST00000559009.1:1873|269
YFLEFCVPK
>ENST00000284551.11|MNV-420-GCCCG-G|23
CCSKPRRMR
>FUSION-ENST00000627825.2:67130-ENST00000559009.1:1873|285
FAGSYGK
>ENST00000374660.6|SNV-16135-T-C|2
TPDEAAPLVERTPDTAESLAEK
>ENST00000621771.1|SNV-1518-G-A|2
VRPTIDIKILKGEAR
>FUSION-ENST00000627825.2:67130-ENST00000559009.1:1873|1130
LERRTHAIQCV
>FUSION-ENST00000553404.5:16443-ENST00000647921.1:14992|66
MKCLNADSLLLPWK
>ENST00000274605.6|SNV-7144-G-T|4
RGLGDDDGSNPFTQVLEER
>FUSION-ENST00000627825.2:67130-ENST00000559009.1:1873|1245
RPPPHMANFCIFSRDR
>FUSION-ENST00000636857.1:5824-ENST00000593065.5:68497|38
GKEGKQR
>ENST00000262101.10|SNV-423913-A-C|3
GQKGETGSGNTLTPFTKVR
>FUSION-ENST00000627825.2:67130-ENST00000559009.1:1873|680
MLFTFIIF
>ENST00000465904.1|MNV-18849-GTG-G|5
GPESPVKTEGVYVYWGMGR
>ENST00000473190.1|SNV-472789-G-T|5
YQEAINVVYK
>FUSION-ENST00000627825.2:67130-ENST00000559009.1:1873|1028
MSLGCILKLYEDSEVMVPQFCK
>ENST00000644580.2|SNV-2153-A-G|1
LVPVPSLSEADRYQPLSLVVKK
>FUSION-ENST00000627825.2:67130-ENST00000559009.1:1873|1250
YLNEYTRYFNSFIK
>ENST00000258383.4|SNV-141-A-G|4
AAFRFQKGLER
>FUSION-ENST00000637544.1:30880-ENST00000559009.1:1873|69
RPWGNFAGGSTPATAR
>FUSION-ENST00000417343.1:8430-ENST00000418170.5:26510|291
LHTQKQR
>FUSION-ENST00000627825.2:67130-ENST00000559009.1:1873|1416
CWDYRHEPPCQANSLNTK
>FUSION-ENST00000637544.1:30880-ENST00000559009.1:1873|39
TAQPPVPPER
>FUSION-ENST00000627825.2:67130-ENST00000559009.1:1873|561
MVYLSNLR
>FUSION-ENST00000417343.1:8430-ENST00000418170.5:26510|319
MKNYTPKSR
>FUSION-ENST00000417343.1:8430-ENST00000418170.5:26510|17
MPRHMQLYCDSQKR
>FUSION-ENST00000627825.2:67130-ENST00000559009.1:1873|484
AWLGLAR
>FUSION-ENST00000553404.5:16443-ENST00000647921.1:14992|76
MQTDLCLKPKRNWVLFK
>FUSION-ENST00000637544.1:30880-ENST00000559009.1:1873|196
YSCSLLSLQLV
>ENST00000518660.5|SNV-102400-C-T|6
MTAPSCSREQQGR
>FUSION-ENST00000627825.2:67130-ENST00000559009.1:1873|394
IKCNYYYHLNN
>FUSION-ENST00000637544.1:30880-ENST00000559009.1:1873|197
MYSCSLLSLQLV
>ENST00000356541.4|SNV-109937-G-A|3
TPSADLFHYDSMNAVNWGMRSECK
>FUSION-ENST00000627825.2:67130-ENST00000559009.1:1873|821
LVKLVSNS
>FUSION-ENST00000637544.1:30880-ENST00000559009.1:1873|27
SAAAGAPPPR
>ENST00000569324.1|MNV-474-TC-T|8
DLKPVSRLRR
>FUSION-ENST00000417343.1:8430-ENST00000418170.5:26510|143
SPSELGSGLSPGTCHFVVKCA
>FUSION-ENST00000627825.2:67130-ENST00000559009.1:1873|1318
CPLTRPAR
>FUSION-ENST00000627825.2:67130-ENST00000559009.1:1873|740
MAIESNNR
>FUSION-ENST00000627825.2:67130-ENST00000559009.1:1873|822
MLVKLVSNS
>ENST00000221130.11|SNV-43750-C-G|2
ALVTPVAIAAGRK
>FUSION-ENST00000627825.2:67130-ENST00000559009.1:1873|854
LARMVSIS
>FUSION-ENST00000417343.1:8430-ENST00000418170.5:26510|331
MPVPAVSSLCRVK
>FUSION-ENST00000637544.1:30880-ENST00000559009.1:1873|88
NLFLCACFLSR
>ENST00000284551.11|MNV-420-GCCCG-G|33
RSWRSHWSISGSR
>FUSION-ENST00000637544.1:30880-ENST00000559009.1:1873|189
MNLKEGVSSLVE
>FUSION-ENST00000627825.2:67130-ENST00000559009.1:1873|505
LTAAPASQVQAILLPQTAE
>FUSION-ENST00000637544.1:30880-ENST00000559009.1:1873|20
EPAASLGKLRR
>FUSION-ENST00000627825.2:67130-ENST00000559009.1:1873|446
MLILLINK
>ENST00000221130.11|SNV-43750-C-G|1
ALVTPVAIAAGRKLAHR
>FUSION-ENST00000417343.1:8430-ENST00000418170.5:26510|350
MLPCPANLR
>FUSION-ENST00000627825.2:67130-ENST00000559009.1:1873|1137
VRKYWFFFFGNSLIL
>FUSION-ENST00000637544.1:30880-ENST00000559009.1:1873|191
MQSFTHRNVL
>FUSION-ENST00000627825.2:67130-ENST00000559009.1:1873|1290
MGFHHVG
>ENST00000490209.5|SNV-15710-G-T|1
LPLDRGGGHECRWTAAAGFVSGELR
>FUSION-ENST00000627825.2:67130-ENST00000559009.1:1873|916
MRGLGRFDSVIIWNLPK
>FUSION-ENST00000627825.2:67130-ENST00000559009.1:1873|459
MELWRGGGRR
>ENST00000469372.5|SNV-46405-G-A|1
QSVPAHFVALNESKLNINLK
>FUSION-ENST00000417343.1:8430-ENST00000418170.5:26510|448
GPDGGKSRSWVTGLIPAASR
>FUSION-ENST00000636857.1:5824-ENST00000593065.5:68497|1
AIGLPILVSSPMRK
>ENST00000299192.8|MNV-474-TC-T|4
AWRDETPCAASGR
>FUSION-ENST00000627825.2:67130-ENST00000559009.1:1873|412
MGAVCLVYYLWK
>ENST00000568198.1|SNV-11411-T-G|3
TLEVASGLFER
>FUSION-ENST00000627825.2:67130-ENST00000559009.1:1873|1460
GFQHVGQAGLELLTSGNVPASASQR
>FUSION-ENST00000627825.2:67130-ENST00000559009.1:1873|750
VVRSLPPAALTSWAQGILPPQPRQ
>ENST00000518578.5|SNV-120062-A-G|6
EIPERDSRYSRPLHEEIALHK
>ENST00000284551.11|MNV-420-GCCCG-G|22
RMRPASCGR
>ENST00000548884.5|SNV-88274-T-G|4
SIGELKMTQEEYALLTASVILSPDR
>ENST00000569324.1|MNV-474-TC-T|29
HSGPGATRR
>FUSION-ENST00000553404.5:16443-ENST00000647921.1:14992|10
ILFQNWGVSPR
>FUSION-ENST00000627825.2:67130-ENST00000559009.1:1873|1585
LSLLGYLSVSKIIW
>FUSION-ENST00000627825.2:67130-ENST00000559009.1:1873|1027
SLGCILKLYEDSEVMVPQFCK
>ENST00000375445.7|SNV-9727-A-G|5
WKLLGGHDEDLPSNR
>ENST00000359152.9|SNV-76651-C-T|1
GIFKRNSSSSSTDSETLR
>ENST00000554577.5|SNV-15248-G-A|3
RLCPLHLSPRLQGVLL
>ENST00000257192.5|SNV-15469-C-T|2
TMNNFLDREQYGQYALAVRGSD
>FUSION-ENST00000627825.2:67130-ENST00000559009.1:1873|1031
DELHLLVLMSLGCILK
>ENST00000551964.6|INDEL-54264-C-CA|2
CCSWSADGARIMVAAKK
>FUSION-ENST00000637544.1:30880-ENST00000559009.1:1873|193
MHGLLSL
>ENST00000547848.5|SNV-20880-C-G|5
KHGSTHMGFPENLR
>FUSION-ENST00000627825.2:67130-ENST00000559009.1:1873|162
AEGEAGTSNMAASKR
>ENST00000321617.8|SNV-13961-G-A|1
TVGPGQAQQRLEQTSSSLAAALR
>ENST00000375147.8|SNV-12050-C-A|4
DAEMDRIFANNESYLKR
>FUSION-ENST00000627825.2:67130-ENST00000559009.1:1873|931
RQRLQGAEIMSLHSSLGDK
>FUSION-ENST00000417343.1:8430-ENST00000418170.5:26510|378
DHLTPGVQDLAGQHSETQALFKK
>FUSION-ENST00000627825.2:67130-ENST00000559009.1:1873|739
AIESNNR
>ENST00000259605.11|SNV-96940-C-T|6
ACKISLGANSASLPGHPNK
>FUSION-ENST00000417343.1:8430-ENST00000418170.5:26510|229
MGGIGSLIASLHPLC
>FUSION-ENST00000627825.2:67130-ENST00000559009.1:1873|1148
MPSQFFYF
>ENST00000643525.1|SNV-43750-C-G|2
YVEKLLLLQLQ
>ENST00000369732.4|SNV-12558-T-G|2
MTITPRGTTVTPTK
>FUSION-ENST00000627825.2:67130-ENST00000559009.1:1873|1172
MNLSFLFLQLPFYGAELIK
>FUSION-ENST00000417343.1:8430-ENST00000418170.5:26510|362
LVPFWFFFLRQSLSLSPR
>FUSION-ENST00000627825.2:67130-ENST00000559009.1:1873|1409
GTLSRFGSSR
>FUSION-ENST00000627825.2:67130-ENST00000559009.1:1873|1157
LVSNSWTQAVLLPPK
>ENST00000520464.1|SNV-34977-G-T|8
MKDSAVSMNCLKMMR
>FUSION-ENST00000627825.2:67130-ENST00000559009.1:1873|97
MCKLSHSKF
>FUSION-ENST00000627825.2:67130-ENST00000559009.1:1873|1657
LTCLPTPLPFPGLGGSSP
>ENST00000643052.1|SNV-40983-G-A|4
FLLARGGPHGR
>ENST00000522592.1|SNV-101245-C-A|4
VVENKQLFSAFKALLEDFR
>FUSION-ENST00000627825.2:67130-ENST00000559009.1:1873|1628
ICSKLNQGAIMR
>ENST00000517775.1|SNV-94702-C-T|6
AAWSHLPRQLQGLLR
>ENST00000368489.5|SNV-18480-A-C|1
LASISEEVENNMMLLGATAIEDK
>FUSION-ENST00000557111.5:12880-ENST00000216367.10:4729|2
MAVFDLAIPAEQIIFHGG
>FUSION-ENST00000637544.1:30880-ENST00000559009.1:1873|174
MVEKSSLTESGV
>FUSION-ENST00000637544.1:30880-ENST00000559009.1:1873|227
MCSFALQFLSNTVISPF
>FUSION-ENST00000417343.1:8430-ENST00000418170.5:26510|318
KNYTPKSR
>FUSION-ENST00000417343.1:8430-ENST00000418170.5:26510|121
PCPGSATRESVAQR
>ENST00000626874.2|SNV-119974-C-T|5
HMDAHRFGSYRPNNMSR
>ENST00000518660.5|SNV-102400-C-T|2
TAPSCSREQQGR
>FUSION-ENST00000636857.1:5824-ENST00000593065.5:68497|24
MMYALIKLIHIFFKEVSGQR
>FUSION-ENST00000627825.2:67130-ENST00000559009.1:1873|1174
SLTHSIRQLTHLLWVSEIR
>FUSION-ENST00000417343.1:8430-ENST00000418170.5:26510|33
MPIGPVLHHARQMQMR
>FUSION-ENST00000627825.2:67130-ENST00000559009.1:1873|895
MIACLGLPK
>FUSION-ENST00000417343.1:8430-ENST00000418170.5:26510|446
SRSWVTGLIPAASRLGIR
>FUSION-ENST00000382011.9:8430-ENST00000418170.5:26510|8
HMQLYCDSQKR
>FUSION-ENST00000627825.2:67130-ENST00000559009.1:1873|1138
PLPQAPE
>ENST00000460132.5|SNV-7982-C-T|1
AFETRAFSSI
>ENST00000497403.5|SNV-3282-C-A|7
HFIHSGGPTIVR
>FUSION-ENST00000627825.2:67130-ENST00000559009.1:1873|1292
MILAHCNLHLLGSSDSTASAS
>FUSION-ENST00000637544.1:30880-ENST00000559009.1:1873|258
KNITEIKQVR
>ENST00000613512.4|SNV-1409-A-C|5
ISLRQLKLQANYLGNTCGIPK
>ENST00000326685.11|SNV-109937-G-A|2
YKIYPYELLLVTTR
>ENST00000356113.10|SNV-137912-G-T|1
GLCNTLGYHVRQEPRSK
>ENST00000359440.6|SNV-41358-C-T|4
DWIKWSLPPR
>FUSION-ENST00000417343.1:8430-ENST00000418170.5:26510|180
MLARLVSNSRSQVIRPPRPSK
>FUSION-ENST00000627825.2:67130-ENST00000559009.1:1873|1097
CHHTWLILYF
>FUSION-ENST00000553404.5:16443-ENST00000647921.1:14992|90
MLKCRFPPPAMEK
>ENST00000497888.1|SNV-24061-G-T|1
ILLQTYLENLVMKRNK
>FUSION-ENST00000637544.1:30880-ENST00000559009.1:1873|274
MRPCSPGIEAVSI
>FUSION-ENST00000553404.5:16443-ENST00000647921.1:14992|55
MLSFYLVNLKIFIGI
>FUSION-ENST00000627825.2:67130-ENST00000559009.1:1873|695
LCLLGSPAILLPQPPE
>FUSION-ENST00000627825.2:67130-ENST00000559009.1:1873|294
SFHGLIAHFFLV
>FUSION-ENST00000553404.5:16443-ENST00000647921.1:14992|149
PFSTFSMCR
>ENST00000405015.7|SNV-319809-A-G|2
TQLQSFSQYIEDRPEMKR
>ENST00000321731.8|SNV-44120-T-A|5
FRVPAPFPSLTKWTINIVNLR
>FUSION-ENST00000627825.2:67130-ENST00000559009.1:1873|474
MTGSQVMR
>ENST00000506538.6|SNV-656-G-A|5
RDSQRAPEAVLCLQLWQK
>FUSION-ENST00000417343.1:8430-ENST00000418170.5:26510|200
MGSSDSPASAPQVVGITGTHHHAR
>ENST00000216489.8|SNV-33994-A-G|1
DSVVEPCSMEDWQVCASYLKTAR
>FUSION-ENST00000627825.2:67130-ENST00000559009.1:1873|523
FLRSEITVFR
>FUSION-ENST00000627825.2:67130-ENST00000559009.1:1873|1602
AAVGAARPGR
>ENST00000419234.9|SNV-41427-T-A|4
VAKHTNELK
>FUSION-ENST00000417343.1:8430-ENST00000418170.5:26510|193
MPSHLANFCIFSR
>FUSION-ENST00000627825.2:67130-ENST00000559009.1:1873|1480
EVNSLVQGHK
>ENST00000291688.6|MNV-1119-TTCT-T|1
FGQPLFGQNSTLSGK
>FUSION-ENST00000627825.2:67130-ENST00000559009.1:1873|415
LQALCHVNRK
>FUSION-ENST00000627825.2:67130-ENST00000559009.1:1873|1502
IKKNVNGR
>ENST00000375147.8|SNV-28455-C-T|3
IEVFVQTLLHLAAKSFSYSFSALAK
>FUSION-ENST00000627825.2:67130-ENST00000559009.1:1873|807
CHFLLFPLPLR
>FUSION-ENST00000627825.2:67130-ENST00000559009.1:1873|1537
MITMTPVSR
>FUSION-ENST00000637544.1:30880-ENST00000559009.1:1873|201
MSCKLQGYK
>ENST00000305921.8|SNV-62924-C-T|1
SNAFSENFLEVSAEIA
>FUSION-ENST00000417343.1:8430-ENST00000418170.5:26510|125
PCGSETP
>ENST00000284551.11|MNV-420-GCCCG-G|50
RGTCGPTAR
>FUSION-ENST00000627825.2:67130-ENST00000559009.1:1873|169
MVLCFSLQIGKR
>FUSION-ENST00000627825.2:67130-ENST00000559009.1:1873|146
EVVVSQHCAIALQPGRQAR
>ENST00000475796.5|SNV-5952-C-G|1
DAMFGQPGALGSTPFLGQH
>FUSION-ENST00000627825.2:67130-ENST00000559009.1:1873|342
MYIVYIFISLHGR
>FUSION-ENST00000627825.2:67130-ENST00000559009.1:1873|389
WSFHFCKYVVK
>FUSION-ENST00000637544.1:30880-ENST00000559009.1:1873|21
EPAASLGKLR
>ENST00000413272.7|SNV-50345-C-T|1
IDLNEAFTQPVYDQIDPVFGSIFR
>ENST00000375851.7|SNV-341-G-A|1
QGPKGEPDPRGLRPR
>FUSION-ENST00000417343.1:8430-ENST00000418170.5:26510|62
FTSLCCYNIY
>FUSION-ENST00000627825.2:67130-ENST00000559009.1:1873|1112
GKMMLISPVLFSQFLK
>FUSION-ENST00000627825.2:67130-ENST00000559009.1:1873|1507
MKLVEIICWVCSIFGVIYIKR
>FUSION-ENST00000627825.2:67130-ENST00000559009.1:1873|386
MQLLGLISK
>FUSION-ENST00000417343.1:8430-ENST00000418170.5:26510|79
CPSSLQARPHCLLPVSGIH
>FUSION-ENST00000417343.1:8430-ENST00000418170.5:26510|35
MPIGPVLHHAR
>FUSION-ENST00000637544.1:30880-ENST00000559009.1:1873|79
MPAACAPSPQRR
>ENST00000393021.7|SNV-47791-C-G|2
VEPPFKPLLESEEDVSQFDSK
>FUSION-ENST00000417343.1:8430-ENST00000418170.5:26510|258
VSQPGPGIVLDCCLNLF
>ENST00000476102.1|SNV-13755-C-T|1
ELLISCSAQGDPPPVVSWTKVGR
>FUSION-ENST00000637544.1:30880-ENST00000559009.1:1873|277
SYSTRRIFLVSNVFFIQLSLF
>ENST00000432035.2|SNV-13829-G-A|6
HDNRTSFDKEGPYCLLQEIGR
>FUSION-ENST00000627825.2:67130-ENST00000559009.1:1873|1492
MTESAEFSQLFC
>ENST00000278612.9|SNV-60705-G-A|4
KSEETTVPFPEENIVPAAKPCHR
>ENST00000465385.5|SNV-13129-C-A|2
DCQALWTLPSRMPR
>FUSION-ENST00000627825.2:67130-ENST00000559009.1:1873|257
PFPQHLGIRR
>ENST00000284551.11|MNV-420-GCCCG-G|41
GACTRRR
>FUSION-ENST00000627825.2:67130-ENST00000559009.1:1873|112
CIESDTYELK
>FUSION-ENST00000627825.2:67130-ENST00000559009.1:1873|1574
MGVDGKLPK
>FUSION-ENST00000627825.2:67130-ENST00000559009.1:1873|936
TSRAWWPVIVATPEAEAGESLEPR
>FUSION-ENST00000627825.2:67130-ENST00000559009.1:1873|1077
LDVSRKR
>FUSION-ENST00000627825.2:67130-ENST00000559009.1:1873|594
MRVLPCHSGR
>FUSION-ENST00000627825.2:67130-ENST00000559009.1:1873|361
AGRGSSPL
>ENST00000563447.1|SNV-9252-C-T|3
AISGEAR
>FUSION-ENST00000627825.2:67130-ENST00000559009.1:1873|421
LLELGKWRLQ
>FUSION-ENST00000627825.2:67130-ENST00000559009.1:1873|604
MNIGIILNYR
>FUSION-ENST00000627825.2:67130-ENST00000559009.1:1873|1654
MHFSTWPLGELGLRGGR
>FUSION-ENST00000627825.2:67130-ENST00000559009.1:1873|1310
DGFALLILE
>FUSION-ENST00000627825.2:67130-ENST00000559009.1:1873|168
VLCFSLQIGKR
>FUSION-ENST00000505667.6:171317-ENST00000507278.5:85203|1
YFWARYGRCH
>ENST00000522672.5|SNV-423913-A-C|2
GETGSGNTLKSR
>ENST00000020926.8|SNV-277-T-C|3
DQDPDPEK
>FUSION-ENST00000627825.2:67130-ENST00000559009.1:1873|173
MEYFSIYLVL
>FUSION-ENST00000627825.2:67130-ENST00000559009.1:1873|1390
SGLLSFYLVALSNLSYSFYLL
>FUSION-ENST00000627825.2:67130-ENST00000559009.1:1873|643
IWEGRALALDRGES
>FUSION-ENST00000417343.1:8430-ENST00000418170.5:26510|168
MALLQSDMMSHLVK
>FUSION-ENST00000417343.1:8430-ENST00000418170.5:26510|317
SWWLWCGQIQGCR
>ENST00000465904.1|MNV-18849-GTG-G|7
AEGSDRGPESPVKTEGVYVYWGMGR
>FUSION-ENST00000627825.2:67130-ENST00000559009.1:1873|1494
LERFGCLPLWDWIR
>ENST00000374746.5|SNV-58191-T-G|1
SVGKAPELLAKYCDNLLK
>ENST00000342992.10|SNV-195989-C-G|2
RLLTLHKVK
>ENST00000464418.5|INDEL-3382-G-GCTGGGCCTGCT|3
EGHQQQSQRWSTLSQITAKETAYQL
>ENST00000356113.10|SNV-137912-G-T|2
GLCNTLGYHVRQEPR
>FUSION-ENST00000627825.2:67130-ENST00000559009.1:1873|1466
AKAGGSRGQEIETILASMVNPR
>FUSION-ENST00000627825.2:67130-ENST00000559009.1:1873|736
MAIESNNRKNG
>FUSION-ENST00000637544.1:30880-ENST00000559009.1:1873|262
MPHSSRK
>ENST00000464717.5|MNV-41552-TATACGGGTTAT-T|4
LMAYLAGAKSMPQQHSPHL
>FUSION-ENST00000637544.1:30880-ENST00000559009.1:1873|212
EAETGESLEPGR
>ENST00000589225.5|SNV-5253-A-G|3
SEYVLLNPK
>FUSION-ENST00000627825.2:67130-ENST00000559009.1:1873|1392
SHRARQTL
>FUSION-ENST00000627825.2:67130-ENST00000559009.1:1873|1005
MTTSHVFLAQASP
>FUSION-ENST00000627825.2:67130-ENST00000559009.1:1873|292
REAEVAVSR
>ENST00000473190.1|SNV-472789-G-T|16
KLFASQMPMYQEAINVVYKNSAR
>FUSION-ENST00000627825.2:67130-ENST00000559009.1:1873|453
EFEWGCSVIR
>FUSION-ENST00000627825.2:67130-ENST00000559009.1:1873|423
PVFPGTWWAEAGRLLELGKWR
>ENST00000617967.4|SNV-544-C-T|2
IVTLRGPK
>ENST00000319217.11|MNV-103415-GTGCAG-G|1
TSFCATRFSWKGL
>ENST00000512362.5|SNV-62526-G-A|5
ACWDMRFQLPISSHCHPSRTR
>FUSION-ENST00000627825.2:67130-ENST00000559009.1:1873|1644
MEISPPRARPRPGR
>FUSION-ENST00000627825.2:67130-ENST00000559009.1:1873|628
IGSLLGWGINLLLNS
>FUSION-ENST00000627825.2:67130-ENST00000559009.1:1873|138
MSSQGVLTKPQ
>FUSION-ENST00000637544.1:30880-ENST00000559009.1:1873|178
QLGVGYK
>ENST00000316398.5|SNV-1059-C-T|3
VRELQCKVDGIQK
>FUSION-ENST00000627825.2:67130-ENST00000559009.1:1873|1231
TPDFFFFLRQSLALLPR
>FUSION-ENST00000627825.2:67130-ENST00000559009.1:1873|1217
MLPEVLLFVQILE
>FUSION-ENST00000617590.1:346796-ENST00000504861.2:93442|1
ATATQLLQK
>ENST00000308377.8|SNV-21068-G-T|5
GYSPKDVSVLVSTAK
>ENST00000485440.1|SNV-46432-C-T|3
MWDNISCWPSSVLGRMVEVECPR
>FUSION-ENST00000627825.2:67130-ENST00000559009.1:1873|700
DQPGQHGEIPSLLKIQKLAR
>FUSION-ENST00000557367.2:13215-ENST00000216367.10:4729|69
MASICAASVSVSTRRISVSLSEAIK
>FUSION-ENST00000627825.2:67130-ENST00000559009.1:1873|964
SKDVYTLCPLSL
>ENST00000613512.4|SNV-1409-A-C|1
LQANYLGNTCGIPKNS
>FUSION-ENST00000627825.2:67130-ENST00000559009.1:1873|1272
LYSLGRAR
>FUSION-ENST00000627825.2:67130-ENST00000559009.1:1873|801
VFLFFSHK
>FUSION-ENST00000627825.2:67130-ENST00000559009.1:1873|1092
SCHDLQT
>FUSION-ENST00000417343.1:8430-ENST00000418170.5:26510|279
MPIVQATWKAEVGGSRGLGI
>FUSION-ENST00000417343.1:8430-ENST00000418170.5:26510|58
MEGPSLKQFP
>FUSION-ENST00000627825.2:67130-ENST00000559009.1:1873|1428
SPLTATSRLLGSSDSPASAS
>FUSION-ENST00000627825.2:67130-ENST00000559009.1:1873|293
MREAEVAVSR
>FUSION-ENST00000627825.2:67130-ENST00000559009.1:1873|126
MFKNILK
>FUSION-ENST00000627825.2:67130-ENST00000559009.1:1873|1
IFYLHLSH
>ENST00000545698.1|INDEL-14071-C-CA|4
NLASLQNQKK
>FUSION-ENST00000553404.5:16443-ENST00000647921.1:14992|75
QTDLCLKPKRNWVLFK
>FUSION-ENST00000627825.2:67130-ENST00000559009.1:1873|108
LITASEKICWLGNIFTLFK
>FUSION-ENST00000627825.2:67130-ENST00000559009.1:1873|187
MYNDICILPYNREDFHCPK
>FUSION-ENST00000627825.2:67130-ENST00000559009.1:1873|1004
TTSHVFLAQASP
>FUSION-ENST00000627825.2:67130-ENST00000559009.1:1873|365
FTSFHEHQVK
>FUSION-ENST00000637544.1:30880-ENST00000559009.1:1873|58
GARLIFKR
>FUSION-ENST00000627825.2:67130-ENST00000559009.1:1873|19
FNFRNCYNHSSK
>FUSION-ENST00000627825.2:67130-ENST00000559009.1:1873|1296
GYHLVGQAGLEPLGLVICPPR
>FUSION-ENST00000417343.1:8430-ENST00000418170.5:26510|133
PGLEGYALPRKCNT
>ENST00000530522.1|SNV-74-G-C|2
EPGSGPEAGPR
>FUSION-ENST00000627825.2:67130-ENST00000559009.1:1873|1098
MCHHTWLILYF
>FUSION-ENST00000627825.2:67130-ENST00000559009.1:1873|863
LMVFDKYGECTW
>ENST00000452051.1|SNV-5551-G-A|1
KLEQADAQKGGEEGHVPDNSCR
>ENST00000259870.4|MNV-840-CC-C|1
VLPDHPGVP
>ENST00000220616.9|SNV-26808-C-T|3
VLQFIRETEEIVSAFNSSR
>ENST00000505747.6|SNV-74-G-C|6
MSEARGEPGSGPEAGPR
>FUSION-ENST00000627825.2:67130-ENST00000559009.1:1873|1568
MGDENYVPGKSFSYC
>FUSION-ENST00000637544.1:30880-ENST00000559009.1:1873|247
QVRICFFFFFFFEM
>ENST00000520464.1|SNV-34977-G-T|5
DSAVSMNCLKMMRR
>FUSION-ENST00000553404.5:16443-ENST00000647921.1:14992|140
LSHSEFCCWC
>FUSION-ENST00000627825.2:67130-ENST00000559009.1:1873|1481
CKEVNSLVQGHKIIK
>FUSION-ENST00000637544.1:30880-ENST00000559009.1:1873|240
LTATSPSRFQAILLPQPPE
>FUSION-ENST00000627825.2:67130-ENST00000559009.1:1873|1049
MDLESVLRNVDVLNDRAWMSYIYWC
>FUSION-ENST00000627825.2:67130-ENST00000559009.1:1873|744
RVSPCWPGWSRTPDLR
>ENST00000324803.6|MNV-3273-GC-G|3
LLTRAHVECPPAHTCQRGVPA
>FUSION-ENST00000637544.1:30880-ENST00000559009.1:1873|55
MYLRTQRCSQR
>FUSION-ENST00000627825.2:67130-ENST00000559009.1:1873|1329
CQVVRYNDA
>FUSION-ENST00000417343.1:8430-ENST00000418170.5:26510|372
FLPQQSHGMLC
>FUSION-ENST00000627825.2:67130-ENST00000559009.1:1873|1627
ICSKLNQGAIMRPTPL
>FUSION-ENST00000417343.1:8430-ENST00000418170.5:26510|234
SGSLVQPEEGIEK
>FUSION-ENST00000627825.2:67130-ENST00000559009.1:1873|1449
CLFLHQCKGTVNFHR
>FUSION-ENST00000627825.2:67130-ENST00000559009.1:1873|1341
IQKISWEWWHTPIILATQEAEAGE
>ENST00000439493.5|INDEL-3382-G-GCTGGGCCTGCT|6
FQEREGHQQQSQRWSTLSQITAK
>FUSION-ENST00000627825.2:67130-ENST00000559009.1:1873|527
SQLIATSASWVQAILLPQSPE
>FUSION-ENST00000553404.5:16443-ENST00000647921.1:14992|125
MGFHHVGQAGLK
>FUSION-ENST00000637544.1:30880-ENST00000559009.1:1873|6
LGPSGPHPSTPRPAR
>FUSION-ENST00000627825.2:67130-ENST00000559009.1:1873|346
MNTLIRR
>FUSION-ENST00000627825.2:67130-ENST00000559009.1:1873|875
SQLTATHASR
>FUSION-ENST00000627825.2:67130-ENST00000559009.1:1873|1248
YFNSFIKILGFFFFFFFEIESLLSR
>FUSION-ENST00000637544.1:30880-ENST00000559009.1:1873|199
MSCKLQGYKQMHGLLSL
>FUSION-ENST00000627825.2:67130-ENST00000559009.1:1873|981
RSFFFFLR
>FUSION-ENST00000627825.2:67130-ENST00000559009.1:1873|564
TTVVIKK
>FUSION-ENST00000627825.2:67130-ENST00000559009.1:1873|145
MEVVVSQHCAIALQPGRQARLHISK
>ENST00000453190.7|SNV-81085-G-T|4
SRSCYQLDK
>ENST00000299192.8|MNV-474-TC-T|5
LVQQRPALRAWRDETPCAASGR
>ENST00000569324.1|MNV-474-TC-T|10
DLKPVSR
>FUSION-ENST00000417343.1:8430-ENST00000418170.5:26510|283
MPIVQATWK
>FUSION-ENST00000627825.2:67130-ENST00000559009.1:1873|619
KLLVGVIFEFRISPFFIYFDNTSK
>FUSION-ENST00000627825.2:67130-ENST00000559009.1:1873|1396
VQAIPLPQPPK
>ENST00000343932.5|MNV-955-TTC-T|5
DEPALRGRPADPHWLHAR
>ENST00000256785.5|SNV-31040-G-T|5
LYAKTGDAVEFQFK
>ENST00000498270.1|SNV-6567-G-C|3
QLTTPRQQPQTTTPHHTRVPTTSMW
>FUSION-ENST00000417343.1:8430-ENST00000418170.5:26510|453
CGSCGAGGSSSSVAAHTPLPAC
>FUSION-ENST00000627825.2:67130-ENST00000559009.1:1873|596
CLSHHIISNR
>FUSION-ENST00000637544.1:30880-ENST00000559009.1:1873|35
RTPPHARR
>FUSION-ENST00000553404.5:16443-ENST00000647921.1:14992|33
KGLTLSPRL
>FUSION-ENST00000627825.2:67130-ENST00000559009.1:1873|92
LVVLRYVAER
>ENST00000468205.5|SNV-15710-G-T|6
SYQAEHGPDFPWIVGEDMSADGR
>ENST00000550590.5|SNV-11632-C-T|2
CFAGCGGYKSTQKPGLAWCLKATQN
>ENST00000284551.11|MNV-420-GCCCG-G|49
RGTCGPTARLLR
>FUSION-ENST00000627825.2:67130-ENST00000559009.1:1873|950
MGVGDGNTELSE
>FUSION-ENST00000627825.2:67130-ENST00000559009.1:1873|1368
LKWIVRACVK
>ENST00000560451.5|SNV-7932-G-T|1
TGVDPGARPPGFPVLSGDFFSYADR
>ENST00000284551.11|MNV-420-GCCCG-G|19
PASCGRR
>FUSION-ENST00000627825.2:67130-ENST00000559009.1:1873|1662
MGASGTCIFQLGPWGNWACVGEGK
>FUSION-ENST00000417343.1:8430-ENST00000418170.5:26510|395
MRLQVQHWPIIS
>FUSION-ENST00000627825.2:67130-ENST00000559009.1:1873|1545
WETLVVNGVTPCR
>FUSION-ENST00000637544.1:30880-ENST00000559009.1:1873|140
VTLFNPTFPLSYMKIALRTHH
>FUSION-ENST00000417343.1:8430-ENST00000418170.5:26510|351
QPAEHLQLVSGTPSLSFPGLLCPSY
>FUSION-ENST00000627825.2:67130-ENST00000559009.1:1873|1629
RAGGCGRLLGPR
>FUSION-ENST00000417343.1:8430-ENST00000418170.5:26510|333
MPVPAVSSLCR
>FUSION-ENST00000627825.2:67130-ENST00000559009.1:1873|795
LKFGSPGTYVSAILK
>FUSION-ENST00000553404.5:16443-ENST00000647921.1:14992|154
MSAMPFSTFSMCR
>FUSION-ENST00000627825.2:67130-ENST00000559009.1:1873|1309
MESCSVSQTGWM
>FUSION-ENST00000627825.2:67130-ENST00000559009.1:1873|1643
EISPPRARPRPGR
>FUSION-ENST00000637544.1:30880-ENST00000559009.1:1873|22
EPAASLGK
>ENST00000560192.5|SNV-7932-G-T|2
PCTRGQGWIQGPGLQGFLC
>ENST00000536101.5|SNV-37921-A-G|1
VRATFTVLRAFGSVSMAHSR
>FUSION-ENST00000553404.5:16443-ENST00000647921.1:14992|133
IFKVHKLTK
>ENST00000559845.5|SNV-137912-G-T|6
NSFSQGLCLSCKKGLCNTLGYHVR
>ENST00000498270.1|SNV-6567-G-C|1
VPTTSMW
>FUSION-ENST00000627825.2:67130-ENST00000559009.1:1873|1395
MLVRLVSNS
>FUSION-ENST00000396020.7:12880-ENST00000216367.10:4729|66
SCEAIKYLTEALQSISELELEDK
>FUSION-ENST00000637544.1:30880-ENST00000559009.1:1873|53
TQRCSQR
>FUSION-ENST00000417343.1:8430-ENST00000418170.5:26510|429
FARLLSNS
>FUSION-ENST00000417343.1:8430-ENST00000418170.5:26510|64
MMFTSLCCYNIY
>FUSION-ENST00000637544.1:30880-ENST00000559009.1:1873|15
LPASAAPLPR
>FUSION-ENST00000627825.2:67130-ENST00000559009.1:1873|1447
CLFLHQCKGTVNFHRVK
>ENST00000468341.1|SNV-50757-C-A|2
WETVGKAGQNKPAILMDCGFHAR
>FUSION-ENST00000627825.2:67130-ENST00000559009.1:1873|989
WVKDSKTLA
>FUSION-ENST00000627825.2:67130-ENST00000559009.1:1873|213
TAWGKLHDPFTSHEALPSAPGD
>FUSION-ENST00000637544.1:30880-ENST00000559009.1:1873|166
TRPWWHNMKLK
>ENST00000278612.9|SNV-60705-G-A|2
SEETTVPFPEENIVPAAKPCHR
>FUSION-ENST00000627825.2:67130-ENST00000559009.1:1873|857
MVNAHGRI
>FUSION-ENST00000382011.9:8430-ENST00000418170.5:26510|2
TCRPTRCSVKSIA
>FUSION-ENST00000417343.1:8430-ENST00000418170.5:26510|284
VNSCTVAHASNLSTLGGRGRK
>FUSION-ENST00000417343.1:8430-ENST00000418170.5:26510|112
MRTSSKHCLQLLLEIHWDGLGR
>FUSION-ENST00000627825.2:67130-ENST00000559009.1:1873|685
MSKPILQQLSFYFALSWKLCTK
>FUSION-ENST00000627825.2:67130-ENST00000559009.1:1873|1528
MVGSQGR
>ENST00000520464.1|SNV-34977-G-T|1
NCLKMMRR
>ENST00000404039.5|SNV-988922-G-A|2
GSSFQGTKLLHEVR
>FUSION-ENST00000627825.2:67130-ENST00000559009.1:1873|1454
MVDILSIL
>FUSION-ENST00000417343.1:8430-ENST00000418170.5:26510|103
HCLQLLLEIHWDGLGRGVPLGLAQI
>ENST00000335211.9|SNV-17855-T-G|5
DGSGGLQGRGSADGPGCR
>FUSION-ENST00000417343.1:8430-ENST00000418170.5:26510|207
ISAHCNPCFPGSSNSPASASR
>FUSION-ENST00000647584.2:24089-ENST00000315677.8:450106|1
GSARENS
>FUSION-ENST00000627825.2:67130-ENST00000559009.1:1873|790
FGSPGTYVSAILKDGNRVK
>FUSION-ENST00000627825.2:67130-ENST00000559009.1:1873|249
HIYIRMCSLNKVSV
>FUSION-ENST00000627825.2:67130-ENST00000559009.1:1873|1616
GRGARQPGLAPGR
>FUSION-ENST00000627825.2:67130-ENST00000559009.1:1873|951
GGSELEEMGVGDGNTELSE
>FUSION-ENST00000382011.9:8430-ENST00000418170.5:26510|10
LQELPDAVPHGEMPRHMQLYCDSQK
>FUSION-ENST00000627825.2:67130-ENST00000559009.1:1873|852
MLVNLAASFYLASFAFLAFSSR
>ENST00000317391.8|SNV-50488-G-C|5
VMVRYMKYLPQK
>FUSION-ENST00000627825.2:67130-ENST00000559009.1:1873|59
VAGIIGIHHHAWLIFIFFCR
>FUSION-ENST00000627825.2:67130-ENST00000559009.1:1873|321
VASWDYRHIPLRLANFCIFSR
>FUSION-ENST00000627825.2:67130-ENST00000559009.1:1873|1366
WIVRACVKMGAVTALFHCNVAASSF
>ENST00000284551.11|MNV-420-GCCCG-G|10
TCWVSSSVFAVCWQRRSSSCCR
>FUSION-ENST00000627825.2:67130-ENST00000559009.1:1873|877
SLAPSPGWSAVTR
>FUSION-ENST00000627825.2:67130-ENST00000559009.1:1873|600
MHHHARLILYFLFVCV
>FUSION-ENST00000627825.2:67130-ENST00000559009.1:1873|584
MVFCFVLFCLR
>FUSION-ENST00000627825.2:67130-ENST00000559009.1:1873|404
MITKGINSR
>FUSION-ENST00000627825.2:67130-ENST00000559009.1:1873|1203
DGLDLLTL
>FUSION-ENST00000639899.1:148536-ENST00000590564.5:67865|1
YICTRSQEMSI
>FUSION-ENST00000627825.2:67130-ENST00000559009.1:1873|1280
EFRHVGQAGLNL
>FUSION-ENST00000627825.2:67130-ENST00000559009.1:1873|1576
MVALPPTSYN
>FUSION-ENST00000417343.1:8430-ENST00000418170.5:26510|276
AEVGGSRGLGI
>FUSION-ENST00000417343.1:8430-ENST00000418170.5:26510|44
SPAFGFSR
>FUSION-ENST00000627825.2:67130-ENST00000559009.1:1873|265
IHSPPMRPFPQHLGIR
>FUSION-ENST00000627825.2:67130-ENST00000559009.1:1873|175
AIINIHVPVFVWTQDLNLLGR
>ENST00000536101.5|SNV-37921-A-G|3
VSVEKVRATFTVLR
>FUSION-ENST00000627825.2:67130-ENST00000559009.1:1873|1512
MLRHSGSRGGLGP
>FUSION-ENST00000627825.2:67130-ENST00000559009.1:1873|42
QAPLSILPVSILPTK
>ENST00000305921.8|SNV-62924-C-T|2
DHIPALVRSNAFSENFLEVSAEIA
>ENST00000522592.1|SNV-101245-C-A|9
HFMLISNSWNPATSHKVVENK
>FUSION-ENST00000627825.2:67130-ENST00000559009.1:1873|866
YIGWLAPLF
>FUSION-ENST00000417343.1:8430-ENST00000418170.5:26510|32
PIGPVLHHARQMQMR
>FUSION-ENST00000627825.2:67130-ENST00000559009.1:1873|1052
DLESVLR
>FUSION-ENST00000627825.2:67130-ENST00000559009.1:1873|455
DLVKEFEWGCSVIR
>ENST00000641988.1|SNV-2866-A-G|3
VVVSISYSSCIFMYIKTSAR
>ENST00000518660.5|SNV-102400-C-T|8
MTAPSCSR
>FUSION-ENST00000627825.2:67130-ENST00000559009.1:1873|745
MRVSPCWPGWSRTPDLR
>FUSION-ENST00000627825.2:67130-ENST00000559009.1:1873|902
LLKQTRYY
>FUSION-ENST00000627825.2:67130-ENST00000559009.1:1873|859
TGTITAC
>FUSION-ENST00000553404.5:16443-ENST00000647921.1:14992|92
MFQTDIYIISHQHVFLKATLNF
>FUSION-ENST00000553404.5:16443-ENST00000647921.1:14992|91
FQTDIYIISHQHVFLKATLNF
>FUSION-ENST00000627825.2:67130-ENST00000559009.1:1873|1433
MARSPLTATSR
>FUSION-ENST00000417343.1:8430-ENST00000418170.5:26510|29
QMQMRGLPDPEAAGAA
>FUSION-ENST00000627825.2:67130-ENST00000559009.1:1873|1246
RPPPHMANFCIFSR
>ENST00000547848.5|SNV-20880-C-G|2
NGATADNGDDGLIPPRK
>FUSION-ENST00000627825.2:67130-ENST00000559009.1:1873|432
MPAIPALWEAEVGG
>FUSION-ENST00000417343.1:8430-ENST00000418170.5:26510|264
TLTARVSQPGPGIVLDCCLNLF
>FUSION-ENST00000627825.2:67130-ENST00000559009.1:1873|411
GAVCLVYYLWK
>ENST00000410053.8|SNV-36454-G-A|3
GINAIFEHLR
>FUSION-ENST00000627825.2:67130-ENST00000559009.1:1873|761
ESKSGLIDWEEH
>FUSION-ENST00000627825.2:67130-ENST00000559009.1:1873|1103
MINKCCFCFMTGSLDQW
>FUSION-ENST00000627825.2:67130-ENST00000559009.1:1873|1372
IEAQVVGDRAGI
>FUSION-ENST00000627825.2:67130-ENST00000559009.1:1873|788
PTPQRGYTEITAHPR
>ENST00000378977.2|SNV-40865-T-C|5
SPSTSWK
>FUSION-ENST00000627825.2:67130-ENST00000559009.1:1873|1095
GFVELWLLILHR
>FUSION-ENST00000627825.2:67130-ENST00000559009.1:1873|225
MLPKLVSNS
>FUSION-ENST00000627825.2:67130-ENST00000559009.1:1873|954
MSCDKTELENR
>FUSION-ENST00000627825.2:67130-ENST00000559009.1:1873|14
IFSCAYC
>FUSION-ENST00000553404.5:16443-ENST00000647921.1:14992|28
MSHHAWLNFCIIFIQVR
>FUSION-ENST00000417343.1:8430-ENST00000418170.5:26510|138
RPGLEGYALPR
>FUSION-ENST00000627825.2:67130-ENST00000559009.1:1873|1326
LGSLKPPSPGFK
>FUSION-ENST00000637544.1:30880-ENST00000559009.1:1873|221
MLGQLEGEATIHMTFE
>FUSION-ENST00000627825.2:67130-ENST00000559009.1:1873|1608
QPGLAPGRVYL
>FUSION-ENST00000627825.2:67130-ENST00000559009.1:1873|1604
RPRPACWGLRAAVGAARPGR
>ENST00000545698.1|INDEL-14071-C-CA|6
NLLSQKNLASLQNQKK
>FUSION-ENST00000557367.2:13215-ENST00000216367.10:4729|67
RISVSLSEAIK
>FUSION-ENST00000417343.1:8430-ENST00000418170.5:26510|80
SAPGFPRPR
>ENST00000514623.1|SNV-174499-C-G|1
VSTFCLWLPASPLDPSSCRASLISK
>FUSION-ENST00000637544.1:30880-ENST00000559009.1:1873|73
TRGSPRRPWGNFAGGSTPATAR
>FUSION-ENST00000417343.1:8430-ENST00000418170.5:26510|205
EFLLLLPR
>FUSION-ENST00000627825.2:67130-ENST00000559009.1:1873|520
SEITVFRFSTCSLEVSLLI
>FUSION-ENST00000637544.1:30880-ENST00000559009.1:1873|177
QLGVGYKNFR
>FUSION-ENST00000627825.2:67130-ENST00000559009.1:1873|18
NCYNHSSK
>FUSION-ENST00000627825.2:67130-ENST00000559009.1:1873|661
MPNSLVFSGKQFCLCLAYSF
>FUSION-ENST00000417343.1:8430-ENST00000418170.5:26510|212
MGFHHVGQAGLELLTSGDP
>FUSION-ENST00000417343.1:8430-ENST00000418170.5:26510|359
MCVWEEEW
>FUSION-ENST00000627825.2:67130-ENST00000559009.1:1873|1089
MLDKLVLNS
>ENST00000503698.1|SNV-119597-A-G|1
QAAICWKYR
>ENST00000370419.6|SNV-293111-C-T|6
SQTPLSTAAASSQDAAPPSVPPDR
>FUSION-ENST00000627825.2:67130-ENST00000559009.1:1873|1227
LPGSCHSPASAS
>FUSION-ENST00000627825.2:67130-ENST00000559009.1:1873|250
MHIYIRMCSLNKVSV
>ENST00000506023.1|SNV-9553-C-T|3
MHWRVIR
>FUSION-ENST00000553404.5:16443-ENST00000647921.1:14992|40
MNHLICYFIIFFFFYLR
>FUSION-ENST00000553404.5:16443-ENST00000647921.1:14992|73
RNWVLFK
>FUSION-ENST00000627825.2:67130-ENST00000559009.1:1873|1452
MCLFLHQCK
>FUSION-ENST00000627825.2:67130-ENST00000559009.1:1873|1032
MDELHLLVLMSLGCILK
>FUSION-ENST00000627825.2:67130-ENST00000559009.1:1873|354
AEDFNEVNTLNNCKSNNAAFR
>FUSION-ENST00000627825.2:67130-ENST00000559009.1:1873|1007
LHYLIED
>FUSION-ENST00000417343.1:8430-ENST00000418170.5:26510|288
NFKVNSCTVAHASNLSTLGGR
>FUSION-ENST00000417343.1:8430-ENST00000418170.5:26510|107
AQEHVRSFK
>FUSION-ENST00000627825.2:67130-ENST00000559009.1:1873|1594
HVLTCSVFLEVLNLLK
>FUSION-ENST00000627825.2:67130-ENST00000559009.1:1873|826
MVATCEFFLLA
>FUSION-ENST00000627825.2:67130-ENST00000559009.1:1873|1204
GPPPRPANFFVFLGETGFHPVSR
>ENST00000453190.7|SNV-81085-G-T|3
SRSCYQLDKTSIK
>FUSION-ENST00000627825.2:67130-ENST00000559009.1:1873|1195
MEIFFRVFK
>ENST00000396913.6|SNV-21387-G-A|2
EVIGIAHKFFGAENSVNLK
>FUSION-ENST00000417343.1:8430-ENST00000418170.5:26510|300
RAVAAAWCR
>FUSION-ENST00000627825.2:67130-ENST00000559009.1:1873|101
MILAHCSLHLLVSCDSSASAS
>FUSION-ENST00000417343.1:8430-ENST00000418170.5:26510|93
VCGLLAGRTWNAHPPALSR
>FUSION-ENST00000627825.2:67130-ENST00000559009.1:1873|1387
MYQDYTGALTSTVTV
>FUSION-ENST00000627825.2:67130-ENST00000559009.1:1873|1082
ASDTAPILS
>FUSION-ENST00000627825.2:67130-ENST00000559009.1:1873|942
MVKPPSLLK
>ENST00000514250.1|SNV-82-T-C|2
VAATAMETAAR
>FUSION-ENST00000417343.1:8430-ENST00000418170.5:26510|10
MQLYCDSQKR
>FUSION-ENST00000627825.2:67130-ENST00000559009.1:1873|1419
GFHHVGQAGLELLTARLGLPK
>FUSION-ENST00000637544.1:30880-ENST00000559009.1:1873|54
YLRTQRCSQR
>ENST00000541110.5|MNV-183572-CTGGGCTC-C|5
DPHQYTPEQAHTVQLIPPCPSTTTR
>ENST00000622194.4|SNV-21530-G-T|3
RGKHLLLFFLMWCLH
>FUSION-ENST00000627825.2:67130-ENST00000559009.1:1873|576
FSCLRLR
>FUSION-ENST00000627825.2:67130-ENST00000559009.1:1873|870
MIHVYFASR
>ENST00000643525.1|SNV-43750-C-G|6
SSCYSSCNSCWPKTCPSTF
>FUSION-ENST00000417343.1:8430-ENST00000418170.5:26510|323
TWPTTCTSSQPSTCSW
>FUSION-ENST00000627825.2:67130-ENST00000559009.1:1873|366
MFTSFHEHQVK
>ENST00000284551.11|MNV-420-GCCCG-G|21
MRPASCGR
>FUSION-ENST00000627825.2:67130-ENST00000559009.1:1873|1559
YVIAIIKFINNYYFF
>FUSION-ENST00000627825.2:67130-ENST00000559009.1:1873|906
MSNIFVFL
>FUSION-ENST00000627825.2:67130-ENST00000559009.1:1873|798
VLVTFSM
>FUSION-ENST00000417343.1:8430-ENST00000418170.5:26510|337
NSSGITTWGSTGLRWR
>FUSION-ENST00000417343.1:8430-ENST00000418170.5:26510|286
VNSCTVAHASNLSTLGGR
>FUSION-ENST00000627825.2:67130-ENST00000559009.1:1873|106
ICWLGNIFTLFK
>ENST00000464717.5|MNV-41552-TATACGGGTTAT-T|1
SMPQQHSPHL
>ENST00000497403.5|SNV-3282-C-A|5
HFIHSGGPTIVRMRPGNPSWK
>FUSION-ENST00000627825.2:67130-ENST00000559009.1:1873|776
MGFHRVGQAGLGLLTS
>FUSION-ENST00000627825.2:67130-ENST00000559009.1:1873|660
PNSLVFSGKQFCLCLAYSF
>FUSION-ENST00000637544.1:30880-ENST00000559009.1:1873|257
MCRLSCHATLLSEK
>FUSION-ENST00000627825.2:67130-ENST00000559009.1:1873|449
MGFLHIGQVCLK
>ENST00000620134.4|SNV-21530-G-T|1
EAPTIILFNVVFALR
>FUSION-ENST00000637544.1:30880-ENST00000559009.1:1873|233
QNKSGFV
>ENST00000400199.5|SNV-100172-G-T|3
SEPVSPQYFSFSK
>ENST00000306329.15|SNV-101245-C-A|2
QLFSAFKALLEDFR
>ENST00000439493.5|INDEL-3382-G-GCTGGGCCTGCT|1
GNIQCLTA
>FUSION-ENST00000280333.9:155-ENST00000460804.5:9103|11
YGVVPAAWEAWPR
>FUSION-ENST00000627825.2:67130-ENST00000559009.1:1873|898
NVFMGFSLFYPLFTCL
>FUSION-ENST00000417343.1:8430-ENST00000418170.5:26510|245
MQAWSLEFR
>FUSION-ENST00000627825.2:67130-ENST00000559009.1:1873|33
QGVKDWHRGYLR
>FUSION-ENST00000627825.2:67130-ENST00000559009.1:1873|544
MTYVSVDLWIFLFFGL
>FUSION-ENST00000627825.2:67130-ENST00000559009.1:1873|43
PSGRQAPLSILPVSILPTK
>FUSION-ENST00000627825.2:67130-ENST00000559009.1:1873|780
MSFPLSSNANTSER
>FUSION-ENST00000627825.2:67130-ENST00000559009.1:1873|814
RNIYTYF
>FUSION-ENST00000627825.2:67130-ENST00000559009.1:1873|1426
MWSPSLDLVICPLWPPK
>FUSION-ENST00000417343.1:8430-ENST00000418170.5:26510|339
NSSGITTWGSTGLR
>ENST00000410053.8|SNV-36454-G-A|4
LTQVSPRGINAIFEHLR
>ENST00000518578.5|SNV-120062-A-G|5
DSRYSRPLHEEIALHK
>FUSION-ENST00000627825.2:67130-ENST00000559009.1:1873|658
MQLEIHK
>ENST00000517775.1|SNV-94702-C-T|2
QLQGLLRGTR
>FUSION-ENST00000627825.2:67130-ENST00000559009.1:1873|1069
EDCTFLKNK
>FUSION-ENST00000627825.2:67130-ENST00000559009.1:1873|1088
LDKLVLNS
>FUSION-ENST00000627825.2:67130-ENST00000559009.1:1873|1071
FQEKEDCTFLKNK
>FUSION-ENST00000627825.2:67130-ENST00000559009.1:1873|947
KISRIAGLGSSAMGHASNPSTWW
>FUSION-ENST00000553404.5:16443-ENST00000647921.1:14992|27
SHHAWLNFCIIFIQVR
>FUSION-ENST00000396020.7:12880-ENST00000216367.10:4729|67
FGQGSRSCEAIK
>ENST00000485440.1|SNV-46432-C-T|7
MLLFLAGCEGMWDNISCWPSSVLGR
>FUSION-ENST00000627825.2:67130-ENST00000559009.1:1873|149
MEVVVSQHCAIALQPGR
>FUSION-ENST00000627825.2:67130-ENST00000559009.1:1873|827
QAMVATCEFFLLA
>FUSION-ENST00000637544.1:30880-ENST00000559009.1:1873|147
KILYTLFNSEIK
>FUSION-ENST00000627825.2:67130-ENST00000559009.1:1873|63
MCLCPCSCQHSVTKCFAL
>FUSION-ENST00000417343.1:8430-ENST00000418170.5:26510|77
WPLGWQNLECTSSGPF
>FUSION-ENST00000637544.1:30880-ENST00000559009.1:1873|124
VGKQNPSPLR
>FUSION-ENST00000627825.2:67130-ENST00000559009.1:1873|532
CVCMYLFIETEFHSCCSGCSAMVR
>ENST00000460776.5|SNV-344303-T-C|1
FHAIKNAIDRL
>ENST00000511062.5|SNV-82-T-C|1
VVVAATAMETAARQEWSKK
>FUSION-ENST00000636857.1:5824-ENST00000593065.5:68497|46
LMVGIFESKRTER
>FUSION-ENST00000627825.2:67130-ENST00000559009.1:1873|1190
SFDGDLYGNFF
>FUSION-ENST00000627825.2:67130-ENST00000559009.1:1873|640
MFLNSAKNAIGDS
>FUSION-ENST00000627825.2:67130-ENST00000559009.1:1873|766
MRTGRGSILCVILSAAT
>FUSION-ENST00000417343.1:8430-ENST00000418170.5:26510|189
MPVIPAFWEAEASELPEVK
>ENST00000569324.1|MNV-474-TC-T|24
AAAARPQPGR
>FUSION-ENST00000627825.2:67130-ENST00000559009.1:1873|1001
WSYHLSLLSIWDYYATIPG
>FUSION-ENST00000417343.1:8430-ENST00000418170.5:26510|195
DGVSPCWPGWSRTPDLR
>FUSION-ENST00000627825.2:67130-ENST00000559009.1:1873|509
EFCSCFPGWSAVAR
>FUSION-ENST00000627825.2:67130-ENST00000559009.1:1873|485
MAWLGLAR
>ENST00000545698.1|INDEL-14071-C-CA|3
NLASLQNQKKNK
>FUSION-ENST00000627825.2:67130-ENST00000559009.1:1873|110
CIESDTYELKLITASEK
>FUSION-ENST00000627825.2:67130-ENST00000559009.1:1873|1490
MNTRIQTWVCLR
>FUSION-ENST00000627825.2:67130-ENST00000559009.1:1873|1243
ANFCIFSR
>FUSION-ENST00000627825.2:67130-ENST00000559009.1:1873|10
ILNWVMGLRFFFFF
>FUSION-ENST00000627825.2:67130-ENST00000559009.1:1873|1143
LLLYIYLDLVFDFFVNKGPSQR
>ENST00000258383.4|SNV-141-A-G|1
GLERQRLLR
>FUSION-ENST00000627825.2:67130-ENST00000559009.1:1873|1240
MANFCIFSRDRVLPCWPGWSR
>FUSION-ENST00000627825.2:67130-ENST00000559009.1:1873|1637
ARPRPGRGDPGR
>FUSION-ENST00000627825.2:67130-ENST00000559009.1:1873|1417
LGLPKCWDYRHEPPCQANSLNTK
>FUSION-ENST00000627825.2:67130-ENST00000559009.1:1873|1289
MILNQTK
>ENST00000511062.5|SNV-82-T-C|3
VVVAATAMETAAR
>FUSION-ENST00000417343.1:8430-ENST00000418170.5:26510|332
PVPAVSSLCR
>ENST00000488058.1|SNV-96940-C-T|1
YLSGPIQHLYLAILTR
>ENST00000478283.5|SNV-5952-C-G|2
MPYLTSYGQLSNGEPHFLR
>FUSION-ENST00000627825.2:67130-ENST00000559009.1:1873|1623
LNQGAIMRPTPL
>FUSION-ENST00000627825.2:67130-ENST00000559009.1:1873|1213
SILDTSIPLLR
>FUSION-ENST00000627825.2:67130-ENST00000559009.1:1873|1267
GQEFETSLTNMVKPR
>ENST00000550590.5|SNV-11632-C-T|1
STQKPGLAWCLKATQN
>FUSION-ENST00000627825.2:67130-ENST00000559009.1:1873|330
MISTHCSLHLSCSR
>ENST00000512677.1|SNV-62526-G-A|3
LALHWTRIR
>ENST00000512677.1|SNV-62526-G-A|6
MLALHWTR
>FUSION-ENST00000627825.2:67130-ENST00000559009.1:1873|1371
MVVGLDY
>ENST00000569324.1|MNV-474-TC-T|13
SGHPAPSVCHQALARSPVCR
>FUSION-ENST00000627825.2:67130-ENST00000559009.1:1873|197
LPGSSNPPTSAS
>FUSION-ENST00000627825.2:67130-ENST00000559009.1:1873|418
MLQALCHVNR
>FUSION-ENST00000627825.2:67130-ENST00000559009.1:1873|469
TGSQVMRGLWISQSFGKLR
>FUSION-ENST00000627825.2:67130-ENST00000559009.1:1873|27
LIIGCRYMFNFR
>FUSION-ENST00000417343.1:8430-ENST00000418170.5:26510|432
LTATSASRVQAILVPQPPE
>FUSION-ENST00000627825.2:67130-ENST00000559009.1:1873|837
IWSHLLYFSNRSLDSCIIR
>ENST00000517775.1|SNV-94702-C-T|7
MAAWSHLPRQLQGLLR
>FUSION-ENST00000627825.2:67130-ENST00000559009.1:1873|1598
GRRPGEGRAAAGPCSGTCLFVT
>FUSION-ENST00000627825.2:67130-ENST00000559009.1:1873|475
RPPPHHTWLIFFCIFSRDGVSPC
>ENST00000350763.9|SNV-69975-C-T|1
GLITGIGYEVMVSGFTQGHQTKLLR
>ENST00000532254.1|SNV-792-G-A|2
SVTCPCKYLRK
>ENST00000585130.5|SNV-16716-A-G|6
VKSVRLDFWDDGIVEFMIHNGNLR
>FUSION-ENST00000417343.1:8430-ENST00000418170.5:26510|401
EHEVAGSALAHY
>FUSION-ENST00000417343.1:8430-ENST00000418170.5:26510|434
SRLTATSASRVQAILVPQPPE
>FUSION-ENST00000627825.2:67130-ENST00000559009.1:1873|1113
RGKMMLISPVLFSQFLK
>ENST00000284551.11|MNV-420-GCCCG-G|7
SSSCCRGWR
>ENST00000366816.5|INDEL-2606-G-GTTT|2
SAPSTGGFVKKPHR
>FUSION-ENST00000627825.2:67130-ENST00000559009.1:1873|1035
ILKLWCLNFVRHT
>FUSION-ENST00000637544.1:30880-ENST00000559009.1:1873|175
NFRLEDLIL
>ENST00000302451.9|SNV-35079-C-T|2
ILFILVDADESRNGR
>ENST00000453190.7|SNV-81085-G-T|1
SCYQLDKTSIK
>FUSION-ENST00000382011.9:8430-ENST00000418170.5:26510|9
HMQLYCDSQK
>FUSION-ENST00000417343.1:8430-ENST00000418170.5:26510|426
MSCLRPYKLK
>FUSION-ENST00000627825.2:67130-ENST00000559009.1:1873|702
DQPGQHGEIPSLLK
>FUSION-ENST00000627825.2:67130-ENST00000559009.1:1873|226
ECEGREVGRAPYK
>FUSION-ENST00000627825.2:67130-ENST00000559009.1:1873|1255
CYLKFSYLCK
>FUSION-ENST00000417343.1:8430-ENST00000418170.5:26510|211
GFHHVGQAGLELLTSGDP
>ENST00000544060.1|INDEL-14071-C-CA|2
ENPEQQNQNNQWNPKKPVESK
>ENST00000536101.5|SNV-37921-A-G|2
VRATFTVLR
>FUSION-ENST00000417343.1:8430-ENST00000418170.5:26510|247
LWVVLDPSLHPSIHYAETDQVLG
>ENST00000261796.4|MNV-27270-GG-G|4
KGQGRPGPLPLALTRCHWTWCHG
>FUSION-ENST00000627825.2:67130-ENST00000559009.1:1873|743
MESCSVA
>ENST00000263073.11|SNV-3212-G-C|3
RPDLEIYKPGLSRLTNKPKIK
>FUSION-ENST00000637544.1:30880-ENST00000559009.1:1873|46
RTAQPPVPPERAGK
>FUSION-ENST00000627825.2:67130-ENST00000559009.1:1873|1601
AAVGAARPGRGR
>FUSION-ENST00000627825.2:67130-ENST00000559009.1:1873|922
SLHSSLGDKSK
>ENST00000259605.11|SNV-96940-C-T|3
ISLGANSASLPGHPNK
>FUSION-ENST00000627825.2:67130-ENST00000559009.1:1873|357
MAEDFNEVNTLNNCKSNNAAFR
>FUSION-ENST00000417343.1:8430-ENST00000418170.5:26510|53
MQSPTGR
>FUSION-ENST00000627825.2:67130-ENST00000559009.1:1873|914
GLGRFDSVIIWNLPK
>ENST00000359152.9|SNV-76651-C-T|3
GAPRGIFK
>FUSION-ENST00000627825.2:67130-ENST00000559009.1:1873|137
SSQGVLTKPQ
>ENST00000310677.8|SNV-15248-G-A|1
NEDLYHQSYECVCVLFTSVPDFK
>FUSION-ENST00000637544.1:30880-ENST00000559009.1:1873|268
FHVFSDESCKCVGYLAMPHSSR
>ENST00000577809.6|SNV-18251-A-T|1
EALDLSF
>FUSION-ENST00000417343.1:8430-ENST00000418170.5:26510|119
PCPGSATRESVAQRDCGR
>ENST00000284551.11|MNV-420-GCCCG-G|47
GTCGPTARLLR
>ENST00000427376.7|SNV-19465-C-A|3
HFGTILK
>FUSION-ENST00000627825.2:67130-ENST00000559009.1:1873|697
MWAHCKLCLLGSPAILLPQPPE
>FUSION-ENST00000627825.2:67130-ENST00000559009.1:1873|988
GCVYSVSFVSLNQLHK
>FUSION-ENST00000627825.2:67130-ENST00000559009.1:1873|979
SFFFFLR
>FUSION-ENST00000417343.1:8430-ENST00000418170.5:26510|302
SLKVGRR
>ENST00000486382.1|SNV-2660-C-G|2
AVGESVQKPLDYYRVNLTGTIQLV
>FUSION-ENST00000627825.2:67130-ENST00000559009.1:1873|572
MSHRAWPK
>FUSION-ENST00000417343.1:8430-ENST00000418170.5:26510|38
PDKCKCVDFQTLK
>ENST00000620977.1|SNV-35457-A-G|1
FMTMNAEDEERDAEHRALLTR
>FUSION-ENST00000417343.1:8430-ENST00000418170.5:26510|183
VAVTCNPSYLGG
>FUSION-ENST00000627825.2:67130-ENST00000559009.1:1873|541
IRLRLWVQYHR
>ENST00000378977.2|SNV-40865-T-C|6
MSPSTSWK
>ENST00000622155.4|SNV-57056-C-A|4
QNFLSGRVLKVR
>ENST00000477915.5|SNV-148507-G-A|4
MRHISEGCPEVLCLNLSNTTITNR
>FUSION-ENST00000553404.5:16443-ENST00000647921.1:14992|113
MLGVDNDCGMINEIKK
>ENST00000614486.4|SNV-1655-A-G|1
EGGQVYSVPMGGMMVR
>ENST00000481475.1|SNV-69975-C-T|7
VSGFTQGHQTKLLR
>FUSION-ENST00000637544.1:30880-ENST00000559009.1:1873|125
KVGKQNPSPLR
>FUSION-ENST00000627825.2:67130-ENST00000559009.1:1873|1609
QPGLAPGR
>ENST00000468205.5|SNV-15710-G-T|2
ARLPLDRGGGHECR
>FUSION-ENST00000627825.2:67130-ENST00000559009.1:1873|479
LRWVDSLSSGV
>ENST00000650135.1|SNV-424322-C-A|2
GSYNSSNNFQQPLKSR
>FUSION-ENST00000417343.1:8430-ENST00000418170.5:26510|411
ILIGPASIPEMLKCR
>ENST00000372731.8|SNV-45930-C-T|1
VAEDLESEGLMAEEV
>FUSION-ENST00000627825.2:67130-ENST00000559009.1:1873|1107
MLISPVLFSQFLKSCNCIFL
>FUSION-ENST00000627825.2:67130-ENST00000559009.1:1873|566
YVKTTVVIK
>ENST00000545698.1|INDEL-14071-C-CA|10
TKTTSGTQKNLLSQK
>FUSION-ENST00000627825.2:67130-ENST00000559009.1:1873|565
YVKTTVVIKK
>ENST00000263073.11|SNV-3212-G-C|5
DNRRPDLEIYKPGLSRLTNKPK
>ENST00000650135.1|SNV-424322-C-A|5
TSSSEENVRGSYNSSNNFQQPLK
>ENST00000370419.6|SNV-293111-C-T|2
LLLPAYHQTGAKGLSPR
>FUSION-ENST00000417343.1:8430-ENST00000418170.5:26510|303
SDASPSSIRSLKVGR
>ENST00000648272.1|INDEL-1815-A-AA|1
INLEKNSEVT
>FUSION-ENST00000637544.1:30880-ENST00000559009.1:1873|101
PLCRYIFSKHLVTLFYFCEIR
>ENST00000426837.6|SNV-179921-C-G|2
ITELESVSLPTREIQSDFLHSK
>FUSION-ENST00000636857.1:5824-ENST00000593065.5:68497|39
TERGKEGK
>FUSION-ENST00000627825.2:67130-ENST00000559009.1:1873|611
STGLSDICND
>FUSION-ENST00000627825.2:67130-ENST00000559009.1:1873|447
HLTSGDPLASAFQSAGITGVSHR
>FUSION-ENST00000627825.2:67130-ENST00000559009.1:1873|1379
MPEFNSEKIEAQVVGDRAGI
>ENST00000326139.7|SNV-33362-G-T|1
AGSVFLK
>FUSION-ENST00000637544.1:30880-ENST00000559009.1:1873|91
YFNYSFVFSIKNLFLCACFLSR
>FUSION-ENST00000637544.1:30880-ENST00000559009.1:1873|186
DYYHCEEAQLTLNNFR
>ENST00000328449.6|SNV-1518-G-A|4
VRPTIDIK
>FUSION-ENST00000627825.2:67130-ENST00000559009.1:1873|553
MRSSCLGLPK
>FUSION-ENST00000627825.2:67130-ENST00000559009.1:1873|834
SLDSCIIRASPCWSSWSRTPDLR
>ENST00000643525.1|SNV-43750-C-G|7
SSCYSSCNSCWPK
>ENST00000520464.1|SNV-34977-G-T|4
MNCLKMMR
>ENST00000306329.15|SNV-101245-C-A|6
GQPHKQVVENKQLFSAFK
>FUSION-ENST00000627825.2:67130-ENST00000559009.1:1873|116
CISMCIESDTYELK
>FUSION-ENST00000553404.5:16443-ENST00000647921.1:14992|89
LKCRFPPPAMEK
>FUSION-ENST00000417343.1:8430-ENST00000418170.5:26510|356
WPRLVLNSWPQVIHPPQLPK
>FUSION-ENST00000627825.2:67130-ENST00000559009.1:1873|452
TFQKEEY
>FUSION-ENST00000627825.2:67130-ENST00000559009.1:1873|384
MQLLGLISKCNSEMIEFLF
>FUSION-ENST00000627825.2:67130-ENST00000559009.1:1873|1404
MSLILCSLPIFNHT
>FUSION-ENST00000627825.2:67130-ENST00000559009.1:1873|1335
MKMDGFDWVR
>FUSION-ENST00000627825.2:67130-ENST00000559009.1:1873|454
RTFQKEEY
>ENST00000643052.1|SNV-40983-G-A|9
MPCLLTMFLLARGGPHGRNS
>FUSION-ENST00000627825.2:67130-ENST00000559009.1:1873|236
AGEASGNLQSWQK
>FUSION-ENST00000417343.1:8430-ENST00000418170.5:26510|22
GLPDPEAAGAA
>FUSION-ENST00000627825.2:67130-ENST00000559009.1:1873|497
MARPRLNKK
>ENST00000614486.4|SNV-1655-A-G|3
YREDLMAGIIIAGWDPR
>ENST00000470802.1|SNV-1728207-A-G|1
TSAYQPIFY
>FUSION-ENST00000417343.1:8430-ENST00000418170.5:26510|231
MSGSLVQPEEGIEKRR
>ENST00000643525.1|SNV-43750-C-G|1
LLLLQLQ
>FUSION-ENST00000627825.2:67130-ENST00000559009.1:1873|754
ASLCCPSWSK
>FUSION-ENST00000627825.2:67130-ENST00000559009.1:1873|1142
MLLLYIYLDLVFDFFVNKGPSQRYF
>FUSION-ENST00000553404.5:16443-ENST00000647921.1:14992|96
IKSQGHLR
>FUSION-ENST00000627825.2:67130-ENST00000559009.1:1873|1607
ARRPRPACWGLR
>FUSION-ENST00000627825.2:67130-ENST00000559009.1:1873|773
MGQNSFSYMIETSCK
>FUSION-ENST00000627825.2:67130-ENST00000559009.1:1873|36
MGKQGVKDWHR
>FUSION-ENST00000627825.2:67130-ENST00000559009.1:1873|763
GSILCVILSAAT
>FUSION-ENST00000627825.2:67130-ENST00000559009.1:1873|1034
LWCLNFVR
>ENST00000518660.5|SNV-102400-C-T|9
MMTAPSCSR
>FUSION-ENST00000627825.2:67130-ENST00000559009.1:1873|608
QGKGMLSSTY
>FUSION-ENST00000627825.2:67130-ENST00000559009.1:1873|1650
GGREGREGTWGAPIPPFSSLR
>FUSION-ENST00000627825.2:67130-ENST00000559009.1:1873|1328
SLRPAWLT
>FUSION-ENST00000627825.2:67130-ENST00000559009.1:1873|905
SNIFVFL
>ENST00000418374.6|SNV-37921-A-G|5
AGSVDGRVSVEKVR
>FUSION-ENST00000636857.1:5824-ENST00000593065.5:68497|43
MVGIFESKR
>FUSION-ENST00000627825.2:67130-ENST00000559009.1:1873|841
GLGLKPSQE
>ENST00000185150.9|SNV-10472-A-G|1
VESYWTYEVCHGKHIRQYHEEK
>ENST00000366919.6|SNV-111029-C-T|4
RSWELWTLISQSK
>ENST00000343932.5|MNV-955-TTC-T|1
AGAEPPGHHPAGPGAAGRRFQGPA
>FUSION-ENST00000627825.2:67130-ENST00000559009.1:1873|1037
RILKLWCLNFVR
>ENST00000306329.15|SNV-101245-C-A|7
GQPHKQVVENK
>FUSION-ENST00000627825.2:67130-ENST00000559009.1:1873|1085
MTYKLRCMCY
>ENST00000405015.7|SNV-319809-A-G|1
TQLQSFSQYIEDRPEMKRQR
>FUSION-ENST00000417343.1:8430-ENST00000418170.5:26510|450
GPDGGKSR
>ENST00000404039.5|SNV-988922-G-A|5
CDGRGSSFQGTK
>FUSION-ENST00000627825.2:67130-ENST00000559009.1:1873|1566
MSDCLGFPV
>FUSION-ENST00000553404.5:16443-ENST00000647921.1:14992|97
QIPSSCHGKIKSQGHLR
>ENST00000319070.3|SNV-2179-G-C|1
ECSTDQDCAAAEK
>ENST00000405015.7|SNV-319809-A-G|5
KTQLQSFSQYIEDRPEMK
>FUSION-ENST00000627825.2:67130-ENST00000559009.1:1873|1086
LFLVAVGVICNCVTCSFLLAI
>ENST00000514861.5|SNV-82-T-C|2
MAWLCGSLPVVVAATAMETAAR
>ENST00000255189.8|SNV-205127-C-A|2
TNWFEPVGSEYKQVMQRVAVTDL
>ENST00000263073.11|SNV-3212-G-C|4
RPDLEIYKPGLSRLTNKPK
>FUSION-ENST00000379441.7:33458-ENST00000262033.11:15343|2
VVRSKGLCLH
>FUSION-ENST00000627825.2:67130-ENST00000559009.1:1873|966
MVLHTQSIHLLLPFSLTVVFPQRSK
>FUSION-ENST00000637544.1:30880-ENST00000559009.1:1873|16
RRLHPGHR
>ENST00000286349.4|SNV-4430-G-T|1
TGSSYTQVDEVK
>FUSION-ENST00000627825.2:67130-ENST00000559009.1:1873|1438
YLEQWLTF
>FUSION-ENST00000627825.2:67130-ENST00000559009.1:1873|934
AWWPVIVATPEAEAGESLEPR
>ENST00000473190.1|SNV-472789-G-T|8
MPMYQEAINVVYKNSARFR
>ENST00000569324.1|MNV-474-TC-T|1
FTLSKSPP
>FUSION-ENST00000417343.1:8430-ENST00000418170.5:26510|178
LVSNSRSQVIRPPRPSK
>ENST00000465904.1|MNV-18849-GTG-G|6
GPESPVK
>FUSION-ENST00000627825.2:67130-ENST00000559009.1:1873|61
MILAHCNLYLPGSSDPPASASR
>ENST00000350878.8|SNV-185836-G-A|2
QGWTTVGDLEGCVHYKVIKYER
>FUSION-ENST00000627825.2:67130-ENST00000559009.1:1873|128
MLLSVCVCTVGVKKGV
>ENST00000614486.4|SNV-1655-A-G|4
EMCYRYREDLMAGIIIAGWDPR
>FUSION-ENST00000417343.1:8430-ENST00000418170.5:26510|45
MSPAFGFSR
>FUSION-ENST00000627825.2:67130-ENST00000559009.1:1873|610
MLILSLG
>ENST00000648804.1|SNV-459639-C-G|2
DVSCRHQYGSCNCVPPVSVCYIC
>FUSION-ENST00000553404.5:16443-ENST00000647921.1:14992|156
AEIERDDIDMLKGK
>FUSION-ENST00000627825.2:67130-ENST00000559009.1:1873|1370
MLKWIVR
>FUSION-ENST00000627825.2:67130-ENST00000559009.1:1873|1327
MLGSLKPPSPGFK
>FUSION-ENST00000627825.2:67130-ENST00000559009.1:1873|159
MAASKRV
>ENST00000296506.8|SNV-18003-C-G|3
DVFFGRK
>FUSION-ENST00000627825.2:67130-ENST00000559009.1:1873|603
NIGIILNYR
>FUSION-ENST00000627825.2:67130-ENST00000559009.1:1873|140
KLKIGSDV
>FUSION-ENST00000417343.1:8430-ENST00000418170.5:26510|111
RTSSKHCLQLLLEIHWDGLGR
>FUSION-ENST00000627825.2:67130-ENST00000559009.1:1873|11
MILNWVMGLRFFFFF
>FUSION-ENST00000553404.5:16443-ENST00000647921.1:14992|56
LSFYLVNLK
>ENST00000580526.1|SNV-16716-A-G|5
VKSVRLDFWDDGIVEGLK
>FUSION-ENST00000417343.1:8430-ENST00000418170.5:26510|391
RASCPREAPK
>FUSION-ENST00000627825.2:67130-ENST00000559009.1:1873|944
MGHASNPSTWW
>FUSION-ENST00000627825.2:67130-ENST00000559009.1:1873|286
MFAGSYGK
>FUSION-ENST00000627825.2:67130-ENST00000559009.1:1873|478
WVDSLSSGV
>FUSION-ENST00000627825.2:67130-ENST00000559009.1:1873|79
FQHCAILNKTAVNILK
>ENST00000569324.1|MNV-474-TC-T|14
SGHPAPSVCHQALAR
>FUSION-ENST00000627825.2:67130-ENST00000559009.1:1873|238
VFGCFPFII
>ENST00000673621.1|SNV-187222-A-G|2
TNSVILETEAADLGNDER
>FUSION-ENST00000627825.2:67130-ENST00000559009.1:1873|1200
MRIDNEFIFSFSAITFLWGRTYK
>ENST00000643052.1|SNV-40983-G-A|7
PCLLTMFLLARGGPHGR
>FUSION-ENST00000417343.1:8430-ENST00000418170.5:26510|202
LECSGTISAHCNFR
>FUSION-ENST00000627825.2:67130-ENST00000559009.1:1873|1378
PEFNSEKIEAQVVGDRAGI
>FUSION-ENST00000627825.2:67130-ENST00000559009.1:1873|1271
ARWLMPVIPALWEAEVGGSR
>FUSION-ENST00000627825.2:67130-ENST00000559009.1:1873|1263
FKNFNYLK
>FUSION-ENST00000637544.1:30880-ENST00000559009.1:1873|250
SLAMKVANV
>ENST00000510365.5|SNV-46005-G-T|1
ALASISCSCLR
>ENST00000575643.1|SNV-1655-A-G|10
MCYRYREDLMAGIIIAGWDPR
>FUSION-ENST00000637544.1:30880-ENST00000559009.1:1873|226
CSFALQFLSNTVISPF
>ENST00000375445.7|SNV-9727-A-G|1
LLGGHDEDLPSNRHFRHDTPDSSPR
>ENST00000569324.1|MNV-474-TC-T|26
APPRAAAARPQPGR
>ENST00000491148.5|SNV-50758-A-G|1
AGQNKPAIFVDCGFHAR
>FUSION-ENST00000627825.2:67130-ENST00000559009.1:1873|38
INWLCFST
>FUSION-ENST00000627825.2:67130-ENST00000559009.1:1873|1553
IFLHWLLQRSVK
>ENST00000256785.5|SNV-31040-G-T|2
TGDAVEFQFKFPHK
>ENST00000284551.11|MNV-420-GCCCG-G|54
CWGQPEGTRAPSAASCPRR
>FUSION-ENST00000627825.2:67130-ENST00000559009.1:1873|1365
ACVKMGAVTALFHCNVAASSF
>FUSION-ENST00000627825.2:67130-ENST00000559009.1:1873|873
IQAILLPQPPK
>ENST00000476483.1|SNV-152868-T-A|10
MPGNYTCHCPFDNLSRTFYGGR
>FUSION-ENST00000637544.1:30880-ENST00000559009.1:1873|45
FSQTNVHMMPR
>FUSION-ENST00000627825.2:67130-ENST00000559009.1:1873|356
MAEDFNEVNTLNNCKSNNAAFRLNK
>ENST00000494757.5|SNV-57799-T-G|3
ATEILSPLSGLSWMILSQSSPSIQ
>ENST00000256785.5|SNV-31040-G-T|4
LYAKTGDAVEFQFKFPHK
>FUSION-ENST00000637544.1:30880-ENST00000559009.1:1873|48
CSQRFSQTNVHMMPRR
>FUSION-ENST00000553404.5:16443-ENST00000647921.1:14992|132
VHKLTKIE
>ENST00000569324.1|MNV-474-TC-T|17
AEVSQEGCGAVPTAGLPRVWAAGGR
>FUSION-ENST00000627825.2:67130-ENST00000559009.1:1873|1633
GDPGRRAGGCGR
>ENST00000284551.11|MNV-420-GCCCG-G|15
WWRASGRTCWVSSSVFAVCWQR
>FUSION-ENST00000627825.2:67130-ENST00000559009.1:1873|1057
LNFTQTLTWILTK
>ENST00000452800.1|INDEL-5788-A-AT|1
ALLLYGADIESKIQD
>FUSION-ENST00000382011.9:8430-ENST00000418170.5:26510|4
RTCRPTRCSVK
>FUSION-ENST00000417343.1:8430-ENST00000418170.5:26510|117
NRVPLHW
>FUSION-ENST00000553404.5:16443-ENST00000647921.1:14992|54
LSFYLVNLKIFIGI
>FUSION-ENST00000637544.1:30880-ENST00000559009.1:1873|96
HLVTLFYFCEIRTDRANLSNRPTR
>ENST00000380817.8|SNV-13087-C-T|1
GLHVMVLDIVQMHIETLEAVQRESR
>ENST00000263073.11|SNV-3212-G-C|2
LTNKPKIK
>FUSION-ENST00000636857.1:5824-ENST00000593065.5:68497|23
MYALIKLIHIFFK
>FUSION-ENST00000627825.2:67130-ENST00000559009.1:1873|1565
SDCLGFPV
>FUSION-ENST00000627825.2:67130-ENST00000559009.1:1873|296
VSGACNPSYSEG
>FUSION-ENST00000553404.5:16443-ENST00000647921.1:14992|43
LSKDKVLHFNDVFQTNVINNVS
>FUSION-ENST00000627825.2:67130-ENST00000559009.1:1873|536
VDVPVSSHHIK
>FUSION-ENST00000627825.2:67130-ENST00000559009.1:1873|1279
HVGQAGLNL
>FUSION-ENST00000627825.2:67130-ENST00000559009.1:1873|938
MVKPPSLLKIQKTSR
>FUSION-ENST00000627825.2:67130-ENST00000559009.1:1873|1470
QSCWVQWLTPVIQALWK
>FUSION-ENST00000417343.1:8430-ENST00000418170.5:26510|40
NEPCLWILQVALVTLFPYLVQR
>ENST00000460199.5|SNV-1586-C-T|2
VHLHPWSICMIQK
>FUSION-ENST00000627825.2:67130-ENST00000559009.1:1873|210
RFEWEHK
>FUSION-ENST00000553404.5:16443-ENST00000647921.1:14992|114
LGVDNDCGMINEIK
>ENST00000284551.11|MNV-420-GCCCG-G|34
TSRRSWR
>FUSION-ENST00000417343.1:8430-ENST00000418170.5:26510|410
MLKCREHEVAGSALAHY
>FUSION-ENST00000627825.2:67130-ENST00000559009.1:1873|777
SFPLSSNANTSERLH
>FUSION-ENST00000637544.1:30880-ENST00000559009.1:1873|63
AARGPEAPSSARGAR
>ENST00000454784.9|SNV-90518-G-C|2
TTGLSAGETGK
>FUSION-ENST00000379441.7:33458-ENST00000262033.11:15343|1
SKGLCLH
>FUSION-ENST00000627825.2:67130-ENST00000559009.1:1873|1133
SMCVFIYACCVCLE
>FUSION-ENST00000627825.2:67130-ENST00000559009.1:1873|1196
IDNEFIFSFSAITFLWGRTYKK
>ENST00000221130.11|SNV-43750-C-G|4
GIYAVGDVCGKALVTPVAIAAGRK
>FUSION-ENST00000627825.2:67130-ENST00000559009.1:1873|508
MEFCSCFPGWSAVARSR
>FUSION-ENST00000627825.2:67130-ENST00000559009.1:1873|130
MLLSVCVCTVGVKK
>FUSION-ENST00000627825.2:67130-ENST00000559009.1:1873|1501
KNVNGRK
>ENST00000545698.1|INDEL-14071-C-CA|5
NLASLQNQK
>FUSION-ENST00000637544.1:30880-ENST00000559009.1:1873|42
MMPRRTPPHAR
>FUSION-ENST00000627825.2:67130-ENST00000559009.1:1873|71
NEIDNRM
>FUSION-ENST00000627825.2:67130-ENST00000559009.1:1873|997
GVSLCCPGWS
>FUSION-ENST00000627825.2:67130-ENST00000559009.1:1873|355
AEDFNEVNTLNNCK
>FUSION-ENST00000417343.1:8430-ENST00000418170.5:26510|263
MTLYPEK
>FUSION-ENST00000417343.1:8430-ENST00000418170.5:26510|83
CPLTLRWSSHLLLSQVLHSPPR
>FUSION-ENST00000627825.2:67130-ENST00000559009.1:1873|1093
GFVELWLLILHRSCHDLQT
>FUSION-ENST00000627825.2:67130-ENST00000559009.1:1873|337
LILFNFK
>FUSION-ENST00000627825.2:67130-ENST00000559009.1:1873|379
MFIIALNVYKFVER
>FUSION-ENST00000417343.1:8430-ENST00000418170.5:26510|346
MLPCPANLRIFSRDWVLPCGPGWC
>FUSION-ENST00000636857.1:5824-ENST00000593065.5:68497|48
LMVGIFESK
>FUSION-ENST00000627825.2:67130-ENST00000559009.1:1873|535
VDVPVSSHHIKQGTLIGIF
>ENST00000589225.5|SNV-5253-A-G|2
SEYVLLNPKTEGASR
>FUSION-ENST00000417343.1:8430-ENST00000418170.5:26510|250
SLSIIEYTV
>FUSION-ENST00000627825.2:67130-ENST00000559009.1:1873|1505
LVEIICWVCSIFGVIYIK
>ENST00000284551.11|MNV-420-GCCCG-G|42
WRGACTRR
>ENST00000284551.11|MNV-420-GCCCG-G|26
MRCCSKPR
>FUSION-ENST00000637544.1:30880-ENST00000559009.1:1873|108
VDKLLLWMPLCRYIFSK
>ENST00000563447.1|SNV-9252-C-T|2
MAISGEARGMAGAR
>FUSION-ENST00000417343.1:8430-ENST00000418170.5:26510|63
MFTSLCCYNIY
>FUSION-ENST00000627825.2:67130-ENST00000559009.1:1873|995
MSHWDWLCCK
>FUSION-ENST00000627825.2:67130-ENST00000559009.1:1873|1475
VITWVNEIDRTHIIVLNSLAPFNK
>FUSION-ENST00000627825.2:67130-ENST00000559009.1:1873|391
WSFHFCK
>ENST00000419234.9|SNV-41402-C-A|5
KCTKLNTK
>FUSION-ENST00000417343.1:8430-ENST00000418170.5:26510|171
MCLVYLLPCHLPPQLCCEVFKSR
>FUSION-ENST00000627825.2:67130-ENST00000559009.1:1873|178
MYQVYQL
>FUSION-ENST00000627825.2:67130-ENST00000559009.1:1873|1474
THIIVLNSLAPFNK
>FUSION-ENST00000627825.2:67130-ENST00000559009.1:1873|318
MSHNWNHVVCSLFRLTSFM
>FUSION-ENST00000627825.2:67130-ENST00000559009.1:1873|975
YSAVSLDPSSCVCFFFFFLT
>FUSION-ENST00000505667.6:171317-ENST00000507278.5:85203|3
YTCLATNPSGSDTTSAEVFIEGDQR
>ENST00000020926.8|SNV-277-T-C|2
DQDPDPEKAKPSLLGSAQQFNVK
>ENST00000473190.1|SNV-472789-G-T|9
PMYQEAINVVYKNSAR
>FUSION-ENST00000627825.2:67130-ENST00000559009.1:1873|668
FQPWMCSV
>FUSION-ENST00000417343.1:8430-ENST00000418170.5:26510|105
AQEHVRSFKYCPQLVSHYK
>FUSION-ENST00000637544.1:30880-ENST00000559009.1:1873|104
MPLCRYIFSK
>FUSION-ENST00000627825.2:67130-ENST00000559009.1:1873|167
MVLCFSLQIGKRLTFVY
>FUSION-ENST00000627825.2:67130-ENST00000559009.1:1873|894
IACLGLPK
>FUSION-ENST00000627825.2:67130-ENST00000559009.1:1873|881
MLFFFFFFLRRSLAPSPGWSAVTR
>ENST00000396913.6|SNV-21387-G-A|1
EVIGIAHKFFGAENSVNLKDIWMFR
>FUSION-ENST00000417343.1:8430-ENST00000418170.5:26510|209
PNLVSSVALEFF
>FUSION-ENST00000417343.1:8430-ENST00000418170.5:26510|242
LPSLASASHSLFLLSLR
>FUSION-ENST00000417343.1:8430-ENST00000418170.5:26510|85
VHPPPPQSVFHPAAR
>ENST00000374746.5|SNV-58191-T-G|2
SVGKAPELLAK
>ENST00000467596.5|SNV-34413-T-A|2
MEVAAAGDACPPQHVPPKDSAPK
>ENST00000439493.5|INDEL-3382-G-GCTGGGCCTGCT|3
WSTLSQITAK
>FUSION-ENST00000627825.2:67130-ENST00000559009.1:1873|1436
IGVGTVVDLFCMPLLLFCHLGWTS
>FUSION-ENST00000637544.1:30880-ENST00000559009.1:1873|52
TQRCSQRFSQTNVHMMPR
>FUSION-ENST00000627825.2:67130-ENST00000559009.1:1873|1223
QVFLNQFFVKPWLHE
>ENST00000457308.6|SNV-57056-C-A|7
ASYNYCRQNFLSGRVLK
>ENST00000356763.8|SNV-62526-G-A|1
FQLPISSHCHPSRTRIR
>ENST00000497403.5|SNV-3282-C-A|6
HFIHSGGPTIVRMR
>ENST00000488058.1|SNV-96940-C-T|2
TVTRYLSGPIQHLYLAILTR
>FUSION-ENST00000627825.2:67130-ENST00000559009.1:1873|831
MSVQQGDCSGSYVIFPSIFMFCIR
>FUSION-ENST00000627825.2:67130-ENST00000559009.1:1873|557
MVYLSNLRNEHWYNTKL
>ENST00000507705.5|SNV-81237-A-C|5
QHSMILVPMTTPGV
>FUSION-ENST00000496652.5:28346-ENST00000371655.4:53288|2
TQLGRSGTGPSQQPITVGPWASF
>ENST00000343932.5|MNV-955-TTC-T|10
STRAMGLALAR
>FUSION-ENST00000637544.1:30880-ENST00000559009.1:1873|105
LLLWMPLCRYIFSK
>ENST00000517775.1|SNV-94702-C-T|5
MAAWSHLPRQLQGLLRGTR
>FUSION-ENST00000636857.1:5824-ENST00000593065.5:68497|8
KAHTWIHINRIATEQACK
>FUSION-ENST00000417343.1:8430-ENST00000418170.5:26510|57
EGPSLKQFP
>ENST00000284551.11|MNV-420-GCCCG-G|58
RCWGQPEGTR
>ENST00000465904.1|MNV-18849-GTG-G|3
TEGVYVYWGMGR
>ENST00000465904.1|MNV-18849-GTG-G|2
TEGVYVYWGMGRGR
>ENST00000409709.9|SNV-49328-G-A|2
DHHDMLLEMERDK
>FUSION-ENST00000637544.1:30880-ENST00000559009.1:1873|160
SPHSLKVGFDFTVTAVWR
>FUSION-ENST00000417343.1:8430-ENST00000418170.5:26510|313
MVQRALDAARPEC
>FUSION-ENST00000627825.2:67130-ENST00000559009.1:1873|1476
VITWVNEIDR
>FUSION-ENST00000417343.1:8430-ENST00000418170.5:26510|357
MWPRLVLNSWPQVIHPPQLPK
>FUSION-ENST00000627825.2:67130-ENST00000559009.1:1873|1569
GDENYVPGK
>FUSION-ENST00000627825.2:67130-ENST00000559009.1:1873|401
ITKGINSRFK
>FUSION-ENST00000637544.1:30880-ENST00000559009.1:1873|272
PCSPGIEAVSI
>ENST00000649846.1|SNV-1586-C-T|1
VHLHPWSICMIQKYNHDGEAGR
>FUSION-ENST00000627825.2:67130-ENST00000559009.1:1873|585
SHCIWPMTVVF
>ENST00000379034.1|SNV-1546-G-A|3
QEESHSSSSSSRTCLGDCRR
>FUSION-ENST00000627825.2:67130-ENST00000559009.1:1873|737
AIESNNRK
>FUSION-ENST00000627825.2:67130-ENST00000559009.1:1873|595
GHLLVYFNLGDVNLVSWLR
>FUSION-ENST00000417343.1:8430-ENST00000418170.5:26510|160
SHLVKIPGIIIAASAVR
>FUSION-ENST00000627825.2:67130-ENST00000559009.1:1873|1247
ILGFFFFFFFEIESLLSR
>ENST00000520464.1|SNV-34977-G-T|10
TMMKDSAVSMNCLKMMR
>FUSION-ENST00000417343.1:8430-ENST00000418170.5:26510|224
MLRLTRC
>ENST00000292566.4|SNV-7079-C-T|1
GSAIDPHLDDVWLWGER
>FUSION-ENST00000627825.2:67130-ENST00000559009.1:1873|957
MTMSCDK
>FUSION-ENST00000637544.1:30880-ENST00000559009.1:1873|195
LQGYKQMHGLLSL
>ENST00000453190.7|SNV-81085-G-T|5
GTDYEVCIENRSRSCYQLDK
>ENST00000506023.1|SNV-9553-C-T|1
HWRVIRSITAAK
>FUSION-ENST00000417343.1:8430-ENST00000418170.5:26510|306
MHSGSCL
>FUSION-ENST00000627825.2:67130-ENST00000559009.1:1873|1278
MAQFWLTAPSTSQVQAVLLPQPSE
>FUSION-ENST00000637544.1:30880-ENST00000559009.1:1873|60
GPEAPSSARGARLIFK
>FUSION-ENST00000417343.1:8430-ENST00000418170.5:26510|122
MPCPGSATRESVAQR
>FUSION-ENST00000637544.1:30880-ENST00000559009.1:1873|220
LGQLEGEATIHMTFE
>FUSION-ENST00000627825.2:67130-ENST00000559009.1:1873|1567
GDENYVPGKSFSYC
>ENST00000359440.6|SNV-41358-C-T|2
WSLPPRSLIDLR
>FUSION-ENST00000417343.1:8430-ENST00000418170.5:26510|366
LVRLVPFWFFFLR
>FUSION-ENST00000627825.2:67130-ENST00000559009.1:1873|707
YSQYFGRPRWVDHLRSGVR
>ENST00000547120.1|SNV-10684-C-G|1
MFIMKKK
>FUSION-ENST00000627825.2:67130-ENST00000559009.1:1873|679
LFTFIIF
>FUSION-ENST00000627825.2:67130-ENST00000559009.1:1873|1062
MPVIPALWEAEVGGSPEVRSLRK
>ENST00000456101.6|MNV-18849-GTG-G|2
LCVNGHFFHRSCFRCHT
>FUSION-ENST00000637544.1:30880-ENST00000559009.1:1873|43
FSQTNVHMMPRRTPPHAR
>FUSION-ENST00000627825.2:67130-ENST00000559009.1:1873|980
RSFFFFLRR
>ENST00000452051.1|SNV-5551-G-A|2
KLEQADAQK
>ENST00000577809.6|SNV-18251-A-T|2
NVIAVLEEFMKEALDLSF
>ENST00000264990.11|SNV-81237-A-C|2
HKQHSMILVPMTTPGVK
>FUSION-ENST00000553404.5:16443-ENST00000647921.1:14992|16
LVLFLLSG
>FUSION-ENST00000627825.2:67130-ENST00000559009.1:1873|291
MREAEVAVSRDCTTALQSGQQE
>FUSION-ENST00000417343.1:8430-ENST00000418170.5:26510|385
SSRPGWAT
>ENST00000502343.1|SNV-53940-C-T|4
GKAEIWLIRTYWDFEFPR
>FUSION-ENST00000627825.2:67130-ENST00000559009.1:1873|1105
LISPVLFSQFLKSCNCIFL
>ENST00000284551.11|MNV-420-GCCCG-G|20
MRPASCGRR
>FUSION-ENST00000627825.2:67130-ENST00000559009.1:1873|1364
MGAVTALFHCNVAASSF
>ENST00000381998.8|SNV-423913-A-C|3
GQKGETGSGNTLRPVQLTDHIR
>FUSION-ENST00000627825.2:67130-ENST00000559009.1:1873|1188
SISKHLAR
>ENST00000356541.4|SNV-109937-G-A|2
SECKIYPYELLLVTTR
>FUSION-ENST00000627825.2:67130-ENST00000559009.1:1873|171
MVLCFSLQIGK
>FUSION-ENST00000627825.2:67130-ENST00000559009.1:1873|1522
TCIFLVHVNWTHFTNNIYSISH
>FUSION-ENST00000627825.2:67130-ENST00000559009.1:1873|1201
RIDNEFIFSFSAITFLWGR
>FUSION-ENST00000627825.2:67130-ENST00000559009.1:1873|1022
MVPQFCK
>ENST00000374852.4|SNV-45451-T-A|3
SVTLGTVVGR
>ENST00000302451.9|SNV-35079-C-T|4
EFQNKILFILVDADESRNGR
>ENST00000370419.6|SNV-293111-C-T|5
MLLLPAYHQTGAK
>FUSION-ENST00000627825.2:67130-ENST00000559009.1:1873|865
MLMVFDK
>FUSION-ENST00000417343.1:8430-ENST00000418170.5:26510|259
TLYPEKKK
>FUSION-ENST00000637544.1:30880-ENST00000559009.1:1873|280
EYKMSYSTRR
>ENST00000397488.6|SNV-11411-T-G|5
MTLEVASGLFER
>ENST00000284551.11|MNV-420-GCCCG-G|14
ASGRTCWVSSSVFAVCWQR
>FUSION-ENST00000627825.2:67130-ENST00000559009.1:1873|13
MILNWVMGLR
>FUSION-ENST00000627825.2:67130-ENST00000559009.1:1873|665
MTPVILGVLQTSSCF
>FUSION-ENST00000627825.2:67130-ENST00000559009.1:1873|75
TAVNILKHLTSFWCIRNEIDNR
>ENST00000439493.5|INDEL-3382-G-GCTGGGCCTGCT|7
FQEREGHQQQSQR
>ENST00000375147.8|SNV-12050-C-A|1
IFANNESYLKRR
>FUSION-ENST00000627825.2:67130-ENST00000559009.1:1873|498
ARPRLNK
>FUSION-ENST00000627825.2:67130-ENST00000559009.1:1873|54
MIGKTVRETGK
>ENST00000238156.7|SNV-30077-C-T|1
SLEQTGDGTSKSSELKK
>FUSION-ENST00000627825.2:67130-ENST00000559009.1:1873|336
MNHCAQPK
>FUSION-ENST00000627825.2:67130-ENST00000559009.1:1873|1184
WGIVITYFSGYLQL
>ENST00000369732.4|SNV-12558-T-G|6
ILPPGGEAGVTEIHGKCEK
>ENST00000369163.3|MNV-289-GC-G|8
FQSSAVMALK
>ENST00000419234.9|SNV-41427-T-A|3
VAKHTNELKEEQEMNK
>FUSION-ENST00000636857.1:5824-ENST00000593065.5:68497|3
IATEQACKAIGLPILVSSPMRK
>ENST00000284551.11|MNV-420-GCCCG-G|28
SHWSISGSRCRMR
>FUSION-ENST00000627825.2:67130-ENST00000559009.1:1873|501
IIGTVAHACNPSTLGG
>ENST00000265843.9|MNV-82488-AA-A|5
NVSEENLK
>FUSION-ENST00000627825.2:67130-ENST00000559009.1:1873|1529
TPVSRKN
>FUSION-ENST00000627825.2:67130-ENST00000559009.1:1873|30
KLIIGCR
>FUSION-ENST00000417343.1:8430-ENST00000418170.5:26510|177
LVSNSRSQVIRPPRPSKVSVLQA
>FUSION-ENST00000637544.1:30880-ENST00000559009.1:1873|87
NLFLCACFLSRSR
>FUSION-ENST00000627825.2:67130-ENST00000559009.1:1873|1215
MSIKMIR
>FUSION-ENST00000627825.2:67130-ENST00000559009.1:1873|1422
MGFHHVGQAGLELLTAR
>FUSION-ENST00000627825.2:67130-ENST00000559009.1:1873|537
LWVQYHRVDVPVSSHHIK
>FUSION-ENST00000627825.2:67130-ENST00000559009.1:1873|121
MRHLSIYLYNLFQFVSSKI
>FUSION-ENST00000627825.2:67130-ENST00000559009.1:1873|327
ISTHCSLHLSCSRVSASR
>FUSION-ENST00000636857.1:5824-ENST00000593065.5:68497|28
MMMMYALIKLIHIFFKEVSGQR
>FUSION-ENST00000627825.2:67130-ENST00000559009.1:1873|722
MVAQACNR
>FUSION-ENST00000627825.2:67130-ENST00000559009.1:1873|844
HMVEFKGLGLKPSQE
>ENST00000375445.7|SNV-9727-A-G|4
WKLLGGHDEDLPSNRHFR
>FUSION-ENST00000627825.2:67130-ENST00000559009.1:1873|849
CILLVDISVGWLLCSDK
>FUSION-ENST00000417343.1:8430-ENST00000418170.5:26510|285
VNSCTVAHASNLSTLGGRGR
>FUSION-ENST00000417343.1:8430-ENST00000418170.5:26510|292
LLFFAFCYEKLHTQKQR
>FUSION-ENST00000627825.2:67130-ENST00000559009.1:1873|12
ILNWVMGLR
>FUSION-ENST00000553404.5:16443-ENST00000647921.1:14992|57
MLSFYLVNLK
>FUSION-ENST00000627825.2:67130-ENST00000559009.1:1873|58
DGVSPSWPGWSQTPDLR
>FUSION-ENST00000627825.2:67130-ENST00000559009.1:1873|832
ASPCWSSWSRTPDLR
>ENST00000498700.5|SNV-4488-G-T|3
MKWNLKTR
>FUSION-ENST00000627825.2:67130-ENST00000559009.1:1873|978
SFFFFLRR
>FUSION-ENST00000627825.2:67130-ENST00000559009.1:1873|1484
MMKQRCK
>FUSION-ENST00000627825.2:67130-ENST00000559009.1:1873|517
MENLWTYVK
>FUSION-ENST00000627825.2:67130-ENST00000559009.1:1873|1283
MCHHTYLILYF
>FUSION-ENST00000637544.1:30880-ENST00000559009.1:1873|173
VEKSSLTESGV
>ENST00000262101.10|SNV-423913-A-C|2
GETGSGNTLTPFTK
>ENST00000641988.1|SNV-2866-A-G|2
MVVVSISYSSCIFMYIKTSARER
>FUSION-ENST00000553404.5:16443-ENST00000647921.1:14992|50
SQGVKAVLLH
>ENST00000468205.5|SNV-15710-G-T|4
TRARLPLDR
>FUSION-ENST00000417343.1:8430-ENST00000418170.5:26510|380
DHLTPGVQDLAGQHSETQALFK
>ENST00000397488.6|SNV-11411-T-G|1
YLTLADLQRFWDSIPGRDSR
>FUSION-ENST00000417343.1:8430-ENST00000418170.5:26510|352
EDLASFDEDLADYLYK
>FUSION-ENST00000417343.1:8430-ENST00000418170.5:26510|228
GGIGSLIASLHPLC
>ENST00000284551.11|MNV-420-GCCCG-G|55
CWGQPEGTRAPSAASCPR
>FUSION-ENST00000627825.2:67130-ENST00000559009.1:1873|1226
MGLILSK
>FUSION-ENST00000627825.2:67130-ENST00000559009.1:1873|1149
FLGPSDAPASGS
>FUSION-ENST00000379441.7:33458-ENST00000262033.11:15343|7
QIEKLSKAACFCK
>ENST00000261883.6|SNV-13515-C-T|1
FLPSEQIQGVVIFVINLEPR
>FUSION-ENST00000417343.1:8430-ENST00000418170.5:26510|198
LIFSRDGVSPCWPGWSR
>FUSION-ENST00000627825.2:67130-ENST00000559009.1:1873|516
ENLWTYVK
>FUSION-ENST00000627825.2:67130-ENST00000559009.1:1873|819
MLILFYRVHR
>FUSION-ENST00000637544.1:30880-ENST00000559009.1:1873|270
FHVFSDESCK
>FUSION-ENST00000627825.2:67130-ENST00000559009.1:1873|817
MLILFYRVHRR
>FUSION-ENST00000627825.2:67130-ENST00000559009.1:1873|1376
NPFLAILTQDISSLR
>FUSION-ENST00000637544.1:30880-ENST00000559009.1:1873|139
MKIALRTHH
>ENST00000575643.1|SNV-1655-A-G|5
EDLMAGIIIAGWDPREGGQVR
>ENST00000497403.5|INDEL-3382-G-GCTGGGCCTGCT|7
EMKTAPLRWACSGPAL
>FUSION-ENST00000553404.5:16443-ENST00000647921.1:14992|106
KKHLYLILEVIHCSL
>ENST00000426837.6|SNV-179921-C-G|5
LKEISLACKITELESVSLPTR
>ENST00000643525.1|SNV-43750-C-G|4
QLGMYVEKLLLLQLQ
>FUSION-ENST00000637544.1:30880-ENST00000559009.1:1873|244
ARSRLTATSPSR
>ENST00000316398.5|SNV-1059-C-T|4
VRELQCK
>ENST00000517775.1|SNV-94702-C-T|3
QLQGLLR
>ENST00000520464.1|SNV-34977-G-T|9
MMKDSAVSMNCLKMMR
>FUSION-ENST00000417343.1:8430-ENST00000418170.5:26510|194
NLFFFETEFDSVAQDGVQWHDLSSL
>ENST00000284551.11|MNV-420-GCCCG-G|36
TRPKTSR
>FUSION-ENST00000627825.2:67130-ENST00000559009.1:1873|1443
VKKIQLVCER
>FUSION-ENST00000417343.1:8430-ENST00000418170.5:26510|159
SHLVKIPGIIIAASAVRAK
>FUSION-ENST00000627825.2:67130-ENST00000559009.1:1873|891
MIACLGLPKCWDYRHER
>FUSION-ENST00000627825.2:67130-ENST00000559009.1:1873|1354
FLERMDLFPSSIWQSS
>ENST00000375147.8|SNV-12050-C-A|2
IFANNESYLKR
>FUSION-ENST00000553404.5:16443-ENST00000647921.1:14992|122
LCFFKSSLFPL
>ENST00000569324.1|MNV-474-TC-T|9
DLKPVSRLR
>FUSION-ENST00000637544.1:30880-ENST00000559009.1:1873|163
VWLRSPHSLK
>ENST00000409709.9|SNV-49328-G-A|4
IFLKDHHDMLLEMERDK
>ENST00000321617.8|SNV-13961-G-A|5
LAPRLGPRPVPPPRPESTR
>FUSION-ENST00000417343.1:8430-ENST00000418170.5:26510|7
QLYCDSQKRR
>FUSION-ENST00000627825.2:67130-ENST00000559009.1:1873|196
MLPRLVLNSWPQVIILLSLPK
>FUSION-ENST00000553404.5:16443-ENST00000647921.1:14992|151
SAMPFSTFSMCRNPANSR
>ENST00000329468.5|SNV-293-C-A|3
RRPSAASIFVDPKRPCPLPR
>FUSION-ENST00000627825.2:67130-ENST00000559009.1:1873|1432
ARSPLTATSR
>ENST00000419234.9|SNV-41427-T-A|1
HTNELKEEQEMNKCLR
>ENST00000302451.9|SNV-35079-C-T|6
LASKEFQNKILFILVDADESR
>FUSION-ENST00000637544.1:30880-ENST00000559009.1:1873|90
YFNYSFVFSIKNLFLCACFLSRSR
>ENST00000265843.9|MNV-82488-AA-A|2
LEEVLGSVQGVVEPFHLLEVASVPR
>ENST00000545770.7|SNV-13829-G-A|3
GPYCLLQEIGR
>FUSION-ENST00000627825.2:67130-ENST00000559009.1:1873|677
GFHRVSQDGLDLLTSR
>FUSION-ENST00000627825.2:67130-ENST00000559009.1:1873|1244
MANFCIFSR
>ENST00000645788.1|SNV-28204-G-T|1
LPILMAKGLGNISAKYR
>FUSION-ENST00000627825.2:67130-ENST00000559009.1:1873|458
ELWRGGGRR
>FUSION-ENST00000627825.2:67130-ENST00000559009.1:1873|639
FLNSAKNAIGDS
>ENST00000514250.1|SNV-82-T-C|1
VAATAMETAARQE
>FUSION-ENST00000627825.2:67130-ENST00000559009.1:1873|690
IISPNTFLRMIFFPLISLFSWYDS
>ENST00000468205.5|SNV-15710-G-T|1
LPLDRGGGHECR
>FUSION-ENST00000627825.2:67130-ENST00000559009.1:1873|1045
MHTHFLYSSFK
>FUSION-ENST00000637544.1:30880-ENST00000559009.1:1873|135
VFLLPAPLGHSGK
>FUSION-ENST00000627825.2:67130-ENST00000559009.1:1873|721
VAQACNR
>FUSION-ENST00000627825.2:67130-ENST00000559009.1:1873|1257
MKCYLKFSYLCK
>FUSION-ENST00000417343.1:8430-ENST00000418170.5:26510|74
MLLTSLTWR
>FUSION-ENST00000627825.2:67130-ENST00000559009.1:1873|808
PSKCHFLLFPLPLRVFDHTQYK
>FUSION-ENST00000627825.2:67130-ENST00000559009.1:1873|974
RSLALSLR
>FUSION-ENST00000627825.2:67130-ENST00000559009.1:1873|1519
AANTRHLYFMLR
>FUSION-ENST00000637544.1:30880-ENST00000559009.1:1873|282
VSKEYKMSYSTR
>FUSION-ENST00000417343.1:8430-ENST00000418170.5:26510|307
LKSDASPSSIRSLK
>FUSION-ENST00000627825.2:67130-ENST00000559009.1:1873|848
MCILLVDISVGWLLCSDKST
>FUSION-ENST00000627825.2:67130-ENST00000559009.1:1873|1620
VRGGGAGR
>FUSION-ENST00000627825.2:67130-ENST00000559009.1:1873|1485
LIELISLC
>ENST00000221130.11|SNV-43750-C-G|3
ALVTPVAIAAGR
>FUSION-ENST00000627825.2:67130-ENST00000559009.1:1873|1083
MASDTAPILS
>FUSION-ENST00000627825.2:67130-ENST00000559009.1:1873|927
LQGAEIMSLHSSLGDKSK
>ENST00000625168.1|SNV-71-G-A|1
VLFSPPPNSEGVL
>FUSION-ENST00000627825.2:67130-ENST00000559009.1:1873|581
SVWTCGYFCSLGYK
>FUSION-ENST00000627825.2:67130-ENST00000559009.1:1873|1038
MRILKLWCLNFVR
>ENST00000306329.15|SNV-101245-C-A|1
QLFSAFKALLEDFRAELR
>FUSION-ENST00000627825.2:67130-ENST00000559009.1:1873|1180
LLHFCLVAIICH
>ENST00000356113.10|SNV-137912-G-T|5
KGLCNTLGYHVR
>FUSION-ENST00000417343.1:8430-ENST00000418170.5:26510|86
HATSSLIPRVHPPPPQSVFHPAAR
>ENST00000563447.1|SNV-9252-C-T|4
MAISGEAR
>FUSION-ENST00000627825.2:67130-ENST00000559009.1:1873|986
CILCVLCLFKPVAQVILWPR
>FUSION-ENST00000627825.2:67130-ENST00000559009.1:1873|1020
VPQFCKAYIR
>FUSION-ENST00000627825.2:67130-ENST00000559009.1:1873|1463
GQEIETILASMVNPR
>ENST00000469514.6|SNV-19465-C-A|3
SRRQCTMHFGTILK
>FUSION-ENST00000417343.1:8430-ENST00000418170.5:26510|392
RRASCPR
>FUSION-ENST00000627825.2:67130-ENST00000559009.1:1873|199
IHFFGQGVALLPR
>ENST00000617967.4|SNV-544-C-T|6
MSGWRIVTLR
>FUSION-ENST00000627825.2:67130-ENST00000559009.1:1873|233
AGEASGNLQSWQKGKQALLTWQQAR
>ENST00000518660.5|SNV-102400-C-T|4
MTAPSCSREQQGRHWGPR
>FUSION-ENST00000627825.2:67130-ENST00000559009.1:1873|1631
AFTPPFCACVFGGGGFQERICSK
>ENST00000503698.1|SNV-119597-A-G|3
KQAAICWKYR
>FUSION-ENST00000627825.2:67130-ENST00000559009.1:1873|211
MRFEWEHK
>FUSION-ENST00000417343.1:8430-ENST00000418170.5:26510|421
LKFPVGVKGEDGS
>FUSION-ENST00000627825.2:67130-ENST00000559009.1:1873|667
MFFNPMIAYII
>FUSION-ENST00000627825.2:67130-ENST00000559009.1:1873|1219
SKSLSFYKCLLR
>FUSION-ENST00000627825.2:67130-ENST00000559009.1:1873|1503
LVEIICWVCSIFGVIYIKRIK
>FUSION-ENST00000627825.2:67130-ENST00000559009.1:1873|634
DAKQFGLFWQTVLFMSSVQFLSW
>FUSION-ENST00000627825.2:67130-ENST00000559009.1:1873|93
MLVVLRYVAER
>FUSION-ENST00000637544.1:30880-ENST00000559009.1:1873|209
MIFIFKCSHLR
>FUSION-ENST00000553404.5:16443-ENST00000647921.1:14992|67
CVQETGVFFITQSPREFGDQSF
>FUSION-ENST00000417343.1:8430-ENST00000418170.5:26510|102
SFKYCPQLVSHYK
>FUSION-ENST00000627825.2:67130-ENST00000559009.1:1873|350
MIMLFLALTL
>FUSION-ENST00000627825.2:67130-ENST00000559009.1:1873|1046
NVDVLNDRAWMSYIYWC
>FUSION-ENST00000370339.8:2276-ENST00000543233.2:621467|1
DTVHDNDFEPYLTGQSNQAPT
>FUSION-ENST00000627825.2:67130-ENST00000559009.1:1873|87
MRVHGWC
>FUSION-ENST00000553404.5:16443-ENST00000647921.1:14992|107
INEIKKK
>FUSION-ENST00000637544.1:30880-ENST00000559009.1:1873|13
RLHPGHR
>FUSION-ENST00000627825.2:67130-ENST00000559009.1:1873|892
IACLGLPKCWDYR
>FUSION-ENST00000627825.2:67130-ENST00000559009.1:1873|1164
FVAVAVLFGTHSYNNVIYMLK
>FUSION-ENST00000627825.2:67130-ENST00000559009.1:1873|694
MEERIKIISPNTFLR
>FUSION-ENST00000637544.1:30880-ENST00000559009.1:1873|30
ERSAAAGAPPPRR
>FUSION-ENST00000417343.1:8430-ENST00000418170.5:26510|131
GLCPAQEVQHVSLWPR
>FUSION-ENST00000627825.2:67130-ENST00000559009.1:1873|1556
MIFLHWLLQR
>FUSION-ENST00000627825.2:67130-ENST00000559009.1:1873|1369
MLKWIVRACVK
>FUSION-ENST00000627825.2:67130-ENST00000559009.1:1873|1078
PGRLDVSRK
>FUSION-ENST00000627825.2:67130-ENST00000559009.1:1873|51
TVRETGKQIR
>FUSION-ENST00000627825.2:67130-ENST00000559009.1:1873|1448
MCLFLHQCKGTVNFHRVK
>FUSION-ENST00000627825.2:67130-ENST00000559009.1:1873|1377
MNPFLAILTQDISSLR
>FUSION-ENST00000382011.9:8430-ENST00000418170.5:26510|3
TCRPTRCSVK
>FUSION-ENST00000637544.1:30880-ENST00000559009.1:1873|183
MDYYHCEEAQLTLNNFRRQLGVGYK
>FUSION-ENST00000627825.2:67130-ENST00000559009.1:1873|414
MGMGAVCLVYYLWK
>FUSION-ENST00000627825.2:67130-ENST00000559009.1:1873|1163
MLKIFPLVK
>FUSION-ENST00000637544.1:30880-ENST00000559009.1:1873|134
MVFLLPAPLGHSGKASGSSPK
>FUSION-ENST00000627825.2:67130-ENST00000559009.1:1873|298
VLLLHIFTSIWCFQCSRF
>FUSION-ENST00000553404.5:16443-ENST00000647921.1:14992|87
CRFPPPAMEKLSLK
>ENST00000643052.1|SNV-40983-G-A|6
PCLLTMFLLARGGPHGRNS
>FUSION-ENST00000553404.5:16443-ENST00000647921.1:14992|138
FFHRPPLYFFFLFPYK
>ENST00000535886.2|SNV-467661-A-G|3
MSMRKELK
>FUSION-ENST00000417343.1:8430-ENST00000418170.5:26510|129
GTVGGDLSEDQKG
>FUSION-ENST00000627825.2:67130-ENST00000559009.1:1873|438
MHWDSGGYCHDR
>FUSION-ENST00000553404.5:16443-ENST00000647921.1:14992|95
FILLMFQTDIYIISHQHVFLK
>FUSION-ENST00000382011.9:8430-ENST00000418170.5:26510|5
RTCRPTR
>ENST00000326139.7|SNV-33362-G-T|2
NYVHTQLFTTFILKAGSVFLK
>ENST00000418374.6|SNV-37921-A-G|6
MAGSVDGRVSVEKVR
>FUSION-ENST00000627825.2:67130-ENST00000559009.1:1873|984
GTSCIFPCFLLLSVGWQR
>FUSION-ENST00000637544.1:30880-ENST00000559009.1:1873|133
VFLLPAPLGHSGKASGSSPK
>FUSION-ENST00000627825.2:67130-ENST00000559009.1:1873|9
MGLRFFFFF
>ENST00000372731.8|SNV-45930-C-T|3
LKDINKVAEDLESEGLMAEEV
>FUSION-ENST00000627825.2:67130-ENST00000559009.1:1873|1302
SLNHLPSVNFYGK
>ENST00000439493.5|INDEL-3382-G-GCTGGGCCTGCT|5
EGHQQQSQR
>FUSION-ENST00000627825.2:67130-ENST00000559009.1:1873|235
MAGEASGNLQSWQKGK
>FUSION-ENST00000417343.1:8430-ENST00000418170.5:26510|355
LVLNSWPQVIHPPQLPK
>FUSION-ENST00000627825.2:67130-ENST00000559009.1:1873|851
LVNLAASFYLASFAFLAFSSR
>FUSION-ENST00000627825.2:67130-ENST00000559009.1:1873|359
ENHKMAEDFNEVNTLNNCK
>FUSION-ENST00000637544.1:30880-ENST00000559009.1:1873|211
EAETGESLEPGRQR
>FUSION-ENST00000627825.2:67130-ENST00000559009.1:1873|910
MTHLFLSYFLETRIYCQR
>FUSION-ENST00000627825.2:67130-ENST00000559009.1:1873|909
THLFLSYFLETRIYCQR
>FUSION-ENST00000637544.1:30880-ENST00000559009.1:1873|229
LVLNSRPQVICPPQPPK
>FUSION-ENST00000627825.2:67130-ENST00000559009.1:1873|349
IMLFLALTL
>FUSION-ENST00000417343.1:8430-ENST00000418170.5:26510|423
SCLRPYKLKFPVGVK
>FUSION-ENST00000417343.1:8430-ENST00000418170.5:26510|452
MGPDGGK
>FUSION-ENST00000627825.2:67130-ENST00000559009.1:1873|192
LVLNSWPQVIILLSLPKWWDYR
>FUSION-ENST00000382011.9:8430-ENST00000418170.5:26510|7
HMQLYCDSQKRR
>ENST00000422222.5|SNV-56512-G-C|6
KKEEQEDELR
>FUSION-ENST00000557367.2:13215-ENST00000216367.10:4729|68
ASICAASVSVSTRRISVSLSEAIK
>ENST00000468205.5|SNV-15710-G-T|3
ARLPLDR
>ENST00000498700.5|SNV-4488-G-T|1
WNLKTRIVK
>FUSION-ENST00000627825.2:67130-ENST00000559009.1:1873|119
HLSIYLYNLFQFVSSK
>ENST00000643052.1|SNV-40983-G-A|5
MFLLARGGPHGR
>FUSION-ENST00000627825.2:67130-ENST00000559009.1:1873|732
MCFVLMIIINEK
>ENST00000375147.8|SNV-28455-C-T|2
SFSYSFSALAK
>ENST00000308377.8|SNV-21068-G-T|2
DVSVLVSTAKEVEHYK
>FUSION-ENST00000417343.1:8430-ENST00000418170.5:26510|420
FPVGVKGEDGS
>FUSION-ENST00000627825.2:67130-ENST00000559009.1:1873|782
MDQSENVLCTDDNHK
>FUSION-ENST00000627825.2:67130-ENST00000559009.1:1873|513
MENLWTYVKITTVIKK
>ENST00000645788.1|SNV-28204-G-T|3
LPILMAK
>FUSION-ENST00000627825.2:67130-ENST00000559009.1:1873|1572
MIFFFNPILH
>ENST00000452051.1|SNV-5551-G-A|3
NDHQKKLEQADAQK
>FUSION-ENST00000637544.1:30880-ENST00000559009.1:1873|34
AGKERSAAAGAPPPR
>ENST00000467596.5|SNV-34413-T-A|4
MEVAAAGDACPPQHVPPK
>ENST00000515798.5|SNV-9553-C-T|2
ASNLFFFFLALACHKIHHSCK
>ENST00000532254.1|SNV-792-G-A|5
ELQQHVKSVTCPCKYLR
>FUSION-ENST00000627825.2:67130-ENST00000559009.1:1873|1205
PFSCLSLLSSWDCR
>FUSION-ENST00000553404.5:16443-ENST00000647921.1:14992|7
MSGFSSHMHEPCSQENTSR
>FUSION-ENST00000637544.1:30880-ENST00000559009.1:1873|266
FHVFSDESCKCVGYLAMPHSSRK
>ENST00000284551.11|MNV-420-GCCCG-G|43
WRGACTR
>FUSION-ENST00000627825.2:67130-ENST00000559009.1:1873|67
MCLLLIYDS
>FUSION-ENST00000627825.2:67130-ENST00000559009.1:1873|994
SHWDWLCCK
>FUSION-ENST00000637544.1:30880-ENST00000559009.1:1873|71
MLDSQYIWA
>ENST00000381998.8|SNV-423913-A-C|2
GETGSGNTLRPVQLTDHIR
>FUSION-ENST00000553404.5:16443-ENST00000647921.1:14992|63
KCLNADSLLLPWKN
>FUSION-ENST00000417343.1:8430-ENST00000418170.5:26510|192
PSHLANFCIFSR
>FUSION-ENST00000627825.2:67130-ENST00000559009.1:1873|1051
MDLESVLRNVDVLNDR
>ENST00000316398.5|SNV-1059-C-T|2
ELQCKVDGIQK
>FUSION-ENST00000627825.2:67130-ENST00000559009.1:1873|1420
MGFHHVGQAGLELLTARLGLPK
>FUSION-ENST00000627825.2:67130-ENST00000559009.1:1873|1054
MYTCRNN
>FUSION-ENST00000627825.2:67130-ENST00000559009.1:1873|802
MVFLFFSHK
>FUSION-ENST00000627825.2:67130-ENST00000559009.1:1873|442
MLILLINKEYFRATGWDK
>FUSION-ENST00000417343.1:8430-ENST00000418170.5:26510|312
VQRALDAARPEC
>ENST00000417368.7|SNV-45454-A-G|3
RKVLVLGSGYVSEPVLEYLSR
>FUSION-ENST00000636857.1:5824-ENST00000593065.5:68497|29
MMMYALIKLIHIFFK
>FUSION-ENST00000627825.2:67130-ENST00000559009.1:1873|405
WSSFRDSRILK
>ENST00000622194.4|SNV-21530-G-T|2
GKHLLLFFLMWCLH
>FUSION-ENST00000382011.9:8430-ENST00000418170.5:26510|6
RRTCRPTR
>FUSION-ENST00000417343.1:8430-ENST00000418170.5:26510|203
EFLLLLPRLECSGTISAHCNFR
>FUSION-ENST00000417343.1:8430-ENST00000418170.5:26510|55
MILQEDRV
>FUSION-ENST00000627825.2:67130-ENST00000559009.1:1873|1102
INKCCFCFMTGSLDQW
>FUSION-ENST00000627825.2:67130-ENST00000559009.1:1873|1298
LARLVLNS
>FUSION-ENST00000627825.2:67130-ENST00000559009.1:1873|1411
HEPPCQANSLNTKGTLSR
>FUSION-ENST00000627825.2:67130-ENST00000559009.1:1873|781
DQSENVLCTDDNHK
>FUSION-ENST00000627825.2:67130-ENST00000559009.1:1873|1348
MVLTGYGGPRL
>ENST00000506538.6|SNV-656-G-A|2
APEAVLCLQLWQK
>ENST00000259605.11|SNV-96940-C-T|5
MACKISLGANSASLPGHPNKVICER
>ENST00000419234.9|SNV-41402-C-A|1
LNTKVAKLTNELK
>FUSION-ENST00000636857.1:5824-ENST00000593065.5:68497|21
YALIKLIHIFFK
>FUSION-ENST00000417343.1:8430-ENST00000418170.5:26510|371
DLWSLQPPPLGFR
>FUSION-ENST00000417343.1:8430-ENST00000418170.5:26510|241
LPSLASASHSLFLLSLRAPAK
>FUSION-ENST00000553404.5:16443-ENST00000647921.1:14992|84
FPPPAMEKLSLKGISGSFF
>FUSION-ENST00000627825.2:67130-ENST00000559009.1:1873|276
MFSFSKKVLNCLPK
>FUSION-ENST00000627825.2:67130-ENST00000559009.1:1873|1080
PGRLDVSR
>FUSION-ENST00000627825.2:67130-ENST00000559009.1:1873|1551
IFLHWLLQRSVKHFNTYV
>FUSION-ENST00000627825.2:67130-ENST00000559009.1:1873|1265
MVKPRLY
>FUSION-ENST00000627825.2:67130-ENST00000559009.1:1873|644
IWEGRALALDR
>FUSION-ENST00000417343.1:8430-ENST00000418170.5:26510|342
MELSLGHACASSE
>FUSION-ENST00000637544.1:30880-ENST00000559009.1:1873|144
ILYTLFNSEIKSSER
>ENST00000575643.1|SNV-1655-A-G|4
MAGIIIAGWDPR
>FUSION-ENST00000417343.1:8430-ENST00000418170.5:26510|403
MSETLQTQVPCRCKR
>FUSION-ENST00000636857.1:5824-ENST00000593065.5:68497|25
MMYALIKLIHIFFK
>FUSION-ENST00000627825.2:67130-ENST00000559009.1:1873|582
MSVWTCGYFCSLGYK
>ENST00000297261.7|SNV-6136-C-A|1
LAVEAGFDWVYYEYKAHIHCSVK
>FUSION-ENST00000627825.2:67130-ENST00000559009.1:1873|1307
MMLKILDSFFFFFFFFF
>FUSION-ENST00000627825.2:67130-ENST00000559009.1:1873|998
MGVSLCCPGWS
>FUSION-ENST00000627825.2:67130-ENST00000559009.1:1873|133
NFTQLWNKNFEMLC
>ENST00000375851.7|SNV-341-G-A|4
VWRPAWKQGPK
>ENST00000336767.6|SNV-9553-C-T|1
IFQGSFGGPTLYENPHYQSPNMHWR
>FUSION-ENST00000637544.1:30880-ENST00000559009.1:1873|238
MLVRLVSNSRPR
>FUSION-ENST00000627825.2:67130-ENST00000559009.1:1873|796
MLKFGSPGTYVSAILK
>FUSION-ENST00000627825.2:67130-ENST00000559009.1:1873|514
ENLWTYVKITTVIK
>ENST00000439493.5|SNV-3282-C-A|2
SYNSEDEAWK
>FUSION-ENST00000627825.2:67130-ENST00000559009.1:1873|880
LFFFFFFLRRSLAPSPGWSAVTR
>FUSION-ENST00000627825.2:67130-ENST00000559009.1:1873|996
LVLNSWAQVIHLL
>FUSION-ENST00000627825.2:67130-ENST00000559009.1:1873|1000
MLPRLVLNSWAQVIHLL
>FUSION-ENST00000417343.1:8430-ENST00000418170.5:26510|269
TKLGMLAYAYSPGYLEG
>FUSION-ENST00000627825.2:67130-ENST00000559009.1:1873|1614
GARQPGLAPGRVYL
>ENST00000560192.5|SNV-7932-G-T|1
GQGWIQGPGLQGFLC
>FUSION-ENST00000417343.1:8430-ENST00000418170.5:26510|184
MVAVTCNPSYLGG
>FUSION-ENST00000417343.1:8430-ENST00000418170.5:26510|325
MRTWPTTCTSSQPSTCSW
>FUSION-ENST00000627825.2:67130-ENST00000559009.1:1873|462
GLWISQSFGKLRDLVK
>ENST00000342213.3|SNV-313-C-A|5
AGAELRAVLALLRAGQGPGGGSK
>FUSION-ENST00000627825.2:67130-ENST00000559009.1:1873|1209
MAHSASRVHAILLPQPPE
>FUSION-ENST00000627825.2:67130-ENST00000559009.1:1873|1166
NKDFRIR
>ENST00000295050.12|SNV-15945-C-T|1
VMESASVMPSQDVSGSEDTFPNK
>FUSION-ENST00000627825.2:67130-ENST00000559009.1:1873|115
MCISMCIESDTYELKLITASEK
>ENST00000544060.1|INDEL-14071-C-CA|1
ENPEQQNQNNQWNPKKPVESKK
>FUSION-ENST00000417343.1:8430-ENST00000418170.5:26510|118
MNRVPLHW
>FUSION-ENST00000627825.2:67130-ENST00000559009.1:1873|410
MLEHIEVINSHFIAID
>ENST00000268182.10|SNV-89552-A-C|4
QILAPVVKAIMDDK
>FUSION-ENST00000627825.2:67130-ENST00000559009.1:1873|1446
GTVNFHR
>FUSION-ENST00000417343.1:8430-ENST00000418170.5:26510|301
VGRRAVAAAWCR
>FUSION-ENST00000417343.1:8430-ENST00000418170.5:26510|130
GTVGGDLSEDQK
>ENST00000507705.5|SNV-81237-A-C|6
HKQHSMILVPMTTPGV
>ENST00000284551.11|MNV-420-GCCCG-G|13
ASGRTCWVSSSVFAVCWQRR
>ENST00000338086.9|SNV-40707-C-T|5
INGRGLSNGMDADCK
>FUSION-ENST00000627825.2:67130-ENST00000559009.1:1873|1462
GQEIETILASMVNPRLY
>FUSION-ENST00000417343.1:8430-ENST00000418170.5:26510|383
PMDHLTPGVQDLAGQHSETQALFK
>ENST00000378977.2|SNV-40865-T-C|1
SPSTSWKWKI
>FUSION-ENST00000627825.2:67130-ENST00000559009.1:1873|1059
FARCSGGCL
>FUSION-ENST00000637544.1:30880-ENST00000559009.1:1873|122
QNPSPLR
>ENST00000285311.8|SNV-248337-C-A|2
LNSIKSYLGGETPGQAANR
>FUSION-ENST00000627825.2:67130-ENST00000559009.1:1873|1277
AQFWLTAPSTSQVQAVLLPQPSE
>FUSION-ENST00000627825.2:67130-ENST00000559009.1:1873|949
GVGDGNTELSE
>FUSION-ENST00000637544.1:30880-ENST00000559009.1:1873|51
MRRTAQPPVPPER
>ENST00000284551.11|MNV-420-GCCCG-G|12
TCWVSSSVFAVCWQR
>FUSION-ENST00000417343.1:8430-ENST00000418170.5:26510|439
SLALSPGWSAVAR
>FUSION-ENST00000627825.2:67130-ENST00000559009.1:1873|1482
CKEVNSLVQGHK
>FUSION-ENST00000627825.2:67130-ENST00000559009.1:1873|901
MGGGGMNVFMGFSLFYPLFTCL
>ENST00000324803.6|MNV-3273-GC-G|4
LLTRAHVECPPAHTCQR
>ENST00000503698.1|SNV-119597-A-G|2
QAAICWK
>ENST00000369163.3|MNV-289-GC-G|9
TDLRFQSSAVMALKR
>FUSION-ENST00000627825.2:67130-ENST00000559009.1:1873|94
FCSLIIC
>FUSION-ENST00000627825.2:67130-ENST00000559009.1:1873|1218
SLSFYKCLLR
>FUSION-ENST00000627825.2:67130-ENST00000559009.1:1873|1508
KLVEIICWVCSIFGVIYIK
>FUSION-ENST00000627825.2:67130-ENST00000559009.1:1873|40
GNHCIDLCSLETGHVNLCFIIYCIK
>FUSION-ENST00000637544.1:30880-ENST00000559009.1:1873|1
GAFECPRGSPDF
>ENST00000467596.5|SNV-34413-T-A|3
EVAAAGDACPPQHVPPK
>FUSION-ENST00000417343.1:8430-ENST00000418170.5:26510|449
MGPDGGKSRSWVTGLIPAASR
>ENST00000326685.11|SNV-109937-G-A|4
TPSADLFHYDSMNAVNWGMRKYK
>ENST00000310677.8|SNV-15248-G-A|2
RNEDLYHQSYECVCVLFTSVPDFK
>FUSION-ENST00000417343.1:8430-ENST00000418170.5:26510|16
PRHMQLYCDSQKR
>FUSION-ENST00000627825.2:67130-ENST00000559009.1:1873|50
ETGKQIR
>FUSION-ENST00000627825.2:67130-ENST00000559009.1:1873|451
MIEVRSESLN
>FUSION-ENST00000417343.1:8430-ENST00000418170.5:26510|260
MTLYPEKKK
>ENST00000285311.8|SNV-248337-C-A|1
SYLGGETPGQAANR
>ENST00000379034.1|SNV-1546-G-A|1
TCLGDCRR
>FUSION-ENST00000627825.2:67130-ENST00000559009.1:1873|1056
NPYGTTQGMYTCR
>FUSION-ENST00000637544.1:30880-ENST00000559009.1:1873|137
IALRTHH
>FUSION-ENST00000627825.2:67130-ENST00000559009.1:1873|504
MGFHRVSQDGLDLLIS
>ENST00000379034.1|SNV-1546-G-A|2
TCLGDCR
>FUSION-ENST00000627825.2:67130-ENST00000559009.1:1873|1122
PPCLANFFVLK
>ENST00000535886.2|SNV-467661-A-G|4
LFIVNYSDPLTMSMRKELK
>FUSION-ENST00000627825.2:67130-ENST00000559009.1:1873|1554
MIFLHWLLQRSVK
>FUSION-ENST00000553404.5:16443-ENST00000647921.1:14992|129
MSVILAFWEAEVGGSLEVR
>FUSION-ENST00000417343.1:8430-ENST00000418170.5:26510|374
ESRSVTQV
>FUSION-ENST00000627825.2:67130-ENST00000559009.1:1873|80
FQHCAILNK
>FUSION-ENST00000627825.2:67130-ENST00000559009.1:1873|1358
MKITNPITVYCFVAPTTMFLER
>FUSION-ENST00000417343.1:8430-ENST00000418170.5:26510|82
WSSHLLLSQVLHSPPR
>ENST00000274605.6|SNV-7144-G-T|2
GLGDDDGSNPFTQVLEER
>ENST00000473190.1|SNV-472789-G-T|2
MYQEAINVVYKNSARFR
>FUSION-ENST00000627825.2:67130-ENST00000559009.1:1873|767
IETSCKLLA
>FUSION-ENST00000627825.2:67130-ENST00000559009.1:1873|810
PSKCHFLLFPLPLR
>FUSION-ENST00000627825.2:67130-ENST00000559009.1:1873|551
MRSSCLGLPKCWD
>ENST00000638011.1|SNV-84436-G-A|4
SVEKQFKAFQR
>FUSION-ENST00000627825.2:67130-ENST00000559009.1:1873|518
MLCPLIF
>FUSION-ENST00000637544.1:30880-ENST00000559009.1:1873|172
SSLTESGV
>ENST00000308377.8|SNV-21068-G-T|3
DVSVLVSTAK
>FUSION-ENST00000627825.2:67130-ENST00000559009.1:1873|1564
MPTSWDCMFSPF
>FUSION-ENST00000627825.2:67130-ENST00000559009.1:1873|925
MSLHSSLGDK
>FUSION-ENST00000417343.1:8430-ENST00000418170.5:26510|443
LCVFCFTLFYFILLLTYLFIILR
>ENST00000650135.1|SNV-424322-C-A|6
KTSSSEENVRGSYNSSNNFQQPLK
>FUSION-ENST00000553404.5:16443-ENST00000647921.1:14992|123
KLCFFKSSLFPL
>FUSION-ENST00000627825.2:67130-ENST00000559009.1:1873|472
MTGSQVMRGLWISQSFGK
>FUSION-ENST00000627825.2:67130-ENST00000559009.1:1873|933
AWWPVIVATPEAEAGESLEPRR
>FUSION-ENST00000627825.2:67130-ENST00000559009.1:1873|868
MIHVYFASRYIGWLAPLF
>ENST00000544798.2|SNV-30077-C-T|1
SLEQTGKCFLITTEEK
>FUSION-ENST00000627825.2:67130-ENST00000559009.1:1873|179
FLHVLSWFDSSFLFSVE
>ENST00000506538.6|SNV-656-G-A|1
APEAVLCLQLWQKTVPLDTLK
>FUSION-ENST00000417343.1:8430-ENST00000418170.5:26510|375
MESRSVTQV
>FUSION-ENST00000627825.2:67130-ENST00000559009.1:1873|1117
MQYSVYEYVCIYICLLCVLR
>FUSION-ENST00000627825.2:67130-ENST00000559009.1:1873|1356
ITNPITVYCFVAPTTMFLER
>FUSION-ENST00000637544.1:30880-ENST00000559009.1:1873|44
FSQTNVHMMPRR
>ENST00000643525.1|SNV-43750-C-G|5
MQLGMYVEKLLLLQLQ
>FUSION-ENST00000417343.1:8430-ENST00000418170.5:26510|341
ELSLGHACASSE
>FUSION-ENST00000637544.1:30880-ENST00000559009.1:1873|49
CSQRFSQTNVHMMPR
>FUSION-ENST00000627825.2:67130-ENST00000559009.1:1873|1590
QASLRSGNR
>FUSION-ENST00000627825.2:67130-ENST00000559009.1:1873|157
SSVNKDSFISSFPFFTFSYCVS
>FUSION-ENST00000627825.2:67130-ENST00000559009.1:1873|587
GMSHCIWPMTVVF
>FUSION-ENST00000627825.2:67130-ENST00000559009.1:1873|1451
CLFLHQCK
>FUSION-ENST00000627825.2:67130-ENST00000559009.1:1873|1384
LLFPLSFL
>FUSION-ENST00000637544.1:30880-ENST00000559009.1:1873|285
RLGVNATDVKPLNSRVSK
>FUSION-ENST00000627825.2:67130-ENST00000559009.1:1873|921
MSLHSSLGDKSKSPSQK
>FUSION-ENST00000627825.2:67130-ENST00000559009.1:1873|1615
GARQPGLAPGR
>FUSION-ENST00000627825.2:67130-ENST00000559009.1:1873|893
MIACLGLPKCWDYR
>FUSION-ENST00000637544.1:30880-ENST00000559009.1:1873|31
ERSAAAGAPPPR
>ENST00000324803.6|MNV-3273-GC-G|7
CGVPACSHVPMR
>FUSION-ENST00000417343.1:8430-ENST00000418170.5:26510|220
FYFLLWIIQTLEYKENR
>ENST00000497403.5|INDEL-3382-G-GCTGGGCCTGCT|5
KTAPLRWACSGPAL
>FUSION-ENST00000627825.2:67130-ENST00000559009.1:1873|376
FIIALNVYKFVEREK
>FUSION-ENST00000627825.2:67130-ENST00000559009.1:1873|1254
CYLKFSYLCKYLNEYTR
>FUSION-ENST00000627825.2:67130-ENST00000559009.1:1873|731
CFVLMIIINEK
>FUSION-ENST00000627825.2:67130-ENST00000559009.1:1873|599
HHHARLILYFLFVCV
>ENST00000522592.1|SNV-101245-C-A|11
LFMHFMLISNSWNPATSHKVVENK
>ENST00000512362.5|SNV-62526-G-A|3
RFQLPISSHCHPSRTR
>FUSION-ENST00000627825.2:67130-ENST00000559009.1:1873|696
WAHCKLCLLGSPAILLPQPPE
>ENST00000504452.5|INDEL-18193-G-GGGC|1
DHGGGGGGGGK
>ENST00000473190.1|SNV-472789-G-T|10
MPMYQEAINVVYKNSAR
>ENST00000335211.9|SNV-17855-T-G|6
DGSGGLQGR
>FUSION-ENST00000637544.1:30880-ENST00000559009.1:1873|99
YIFSKHLVTLFYFCEIRTDR
>FUSION-ENST00000627825.2:67130-ENST00000559009.1:1873|642
ALALDRGES
>FUSION-ENST00000627825.2:67130-ENST00000559009.1:1873|100
ILAHCSLHLLVSCDSSASAS
>ENST00000350878.8|SNV-185836-G-A|4
KQGWTTVGDLEGCVHYKVIK
>ENST00000483832.5|SNV-1586-C-T|1
VHLHPWSICMIQKYNHDGTRG
>FUSION-ENST00000627825.2:67130-ENST00000559009.1:1873|200
MIHFFGQGVALLPR
>FUSION-ENST00000627825.2:67130-ENST00000559009.1:1873|1019
MVPQFCKAYIRSK
>FUSION-ENST00000637544.1:30880-ENST00000559009.1:1873|264
CVGYLAMPHSSRK
>ENST00000164133.7|SNV-12984-C-T|2
TEHKQFLVCVLIPLHSVK
>FUSION-ENST00000435532.7:69101-ENST00000640801.1:117791|1
LQPLFDVL
>ENST00000522592.1|SNV-101245-C-A|5
VVENKQLFSAFK
>FUSION-ENST00000627825.2:67130-ENST00000559009.1:1873|370
MFIMFTSFHEHQVK
>ENST00000457308.6|SNV-57056-C-A|6
QNFLSGRVLK
>FUSION-ENST00000627825.2:67130-ENST00000559009.1:1873|768
MIETSCKLLA
>FUSION-ENST00000627825.2:67130-ENST00000559009.1:1873|103
CFAVFTLYILHLLTSTQR
>FUSION-ENST00000627825.2:67130-ENST00000559009.1:1873|1039
VCIHAEITEGLSGTYAHTFSVLFI
>FUSION-ENST00000627825.2:67130-ENST00000559009.1:1873|1286
MREEEYLLNI
>ENST00000518660.5|SNV-102400-C-T|3
TAPSCSR
>FUSION-ENST00000627825.2:67130-ENST00000559009.1:1873|1123
MPPCLANFFVLK
>ENST00000432035.2|SNV-13829-G-A|4
TSFDKEGPYCLLQEIGRR
>FUSION-ENST00000627825.2:67130-ENST00000559009.1:1873|279
SMFSFSKK
>FUSION-ENST00000627825.2:67130-ENST00000559009.1:1873|614
TWTILKSTGLSDICND
>FUSION-ENST00000627825.2:67130-ENST00000559009.1:1873|436
MHWDSGGYCHDRGEK
>ENST00000369732.4|SNV-12558-T-G|4
CEKMTITPR
>FUSION-ENST00000637544.1:30880-ENST00000559009.1:1873|40
PRRTPPHAR
>ENST00000520464.1|SNV-34977-G-T|7
KDSAVSMNCLKMMR
>ENST00000580526.1|SNV-16716-A-G|4
SVRLDFWDDGIVEGLK
>FUSION-ENST00000627825.2:67130-ENST00000559009.1:1873|150
VAGACNPSYSGG
>FUSION-ENST00000417343.1:8430-ENST00000418170.5:26510|109
MAQEHVR
>ENST00000520464.1|SNV-34977-G-T|2
MNCLKMMRR
>FUSION-ENST00000627825.2:67130-ENST00000559009.1:1873|528
VRSQLIATSASWVQAILLPQSPE
>FUSION-ENST00000627825.2:67130-ENST00000559009.1:1873|111
MCIESDTYELKLITASEK
>FUSION-ENST00000627825.2:67130-ENST00000559009.1:1873|1612
LFCETSGGNGNLPSPGASPAR
>FUSION-ENST00000627825.2:67130-ENST00000559009.1:1873|904
MLLKQTR
>FUSION-ENST00000627825.2:67130-ENST00000559009.1:1873|73
HLTSFWCIRNEIDNR
>FUSION-ENST00000627825.2:67130-ENST00000559009.1:1873|184
MYRCILGYFVPLIYLFFH
>FUSION-ENST00000627825.2:67130-ENST00000559009.1:1873|862
MVFDKYGECTW
>FUSION-ENST00000424789.6:258318-ENST00000498043.6:27374|5
QSMGGARTQQDLRVLTGTSR
>FUSION-ENST00000627825.2:67130-ENST00000559009.1:1873|1344
MIKCLALLKIQK
>ENST00000563447.1|SNV-9252-C-T|1
AISGEARGMAGAR
>FUSION-ENST00000417343.1:8430-ENST00000418170.5:26510|149
WAPASQVCSVLYSTGPR
>FUSION-ENST00000553404.5:16443-ENST00000647921.1:14992|85
FPPPAMEKLSLK
>ENST00000617967.4|SNV-544-C-T|1
IVTLRGPKTHPSTGR
>ENST00000617979.5|SNV-2660-C-G|2
VNLTGTIQLVEIMK
>FUSION-ENST00000627825.2:67130-ENST00000559009.1:1873|1353
MDLFPSSIWQSS
>FUSION-ENST00000627825.2:67130-ENST00000559009.1:1873|1542
MWETLVVNGVTPCRDDIFALVASKK
>FUSION-ENST00000627825.2:67130-ENST00000559009.1:1873|764
TGRGSILCVILSAAT
>FUSION-ENST00000627825.2:67130-ENST00000559009.1:1873|105
ICWLGNIFTLFKIHK
>FUSION-ENST00000627825.2:67130-ENST00000559009.1:1873|202
MYFSFIVFYLSHYHCYCYYF
>FUSION-ENST00000637544.1:30880-ENST00000559009.1:1873|89
ANLSNRPTR
>ENST00000426837.6|SNV-179921-C-G|1
EIQSDFLHSK
>FUSION-ENST00000627825.2:67130-ENST00000559009.1:1873|390
MWSFHFCKYVVK
>ENST00000613512.4|SNV-1409-A-C|10
FVVSNAENLVDDITETAQIAGKLFR
>FUSION-ENST00000417343.1:8430-ENST00000418170.5:26510|334
WRWRIWPALMR
>ENST00000380817.8|SNV-13087-C-T|2
GLHVMVLDIVQMHIETLEAVQR
>ENST00000639128.1|SNV-77313-G-A|1
LRIAWNLS
>FUSION-ENST00000637544.1:30880-ENST00000559009.1:1873|130
ASGSSPK
>ENST00000215917.11|SNV-216-G-A|3
IWKAEKDLFISDFWSSALETINR
>ENST00000215917.11|SNV-216-G-A|5
GPEAEFESDSGVVLRRIWK
>FUSION-ENST00000417343.1:8430-ENST00000418170.5:26510|436
MGFRHVR
>FUSION-ENST00000627825.2:67130-ENST00000559009.1:1873|555
NEHWYNTK
>ENST00000284551.11|MNV-420-GCCCG-G|9
RSSSCCR
>FUSION-ENST00000627825.2:67130-ENST00000559009.1:1873|1382
PEFNSEK
>ENST00000575643.1|SNV-1655-A-G|7
YREDLMAGIIIAGWDPREGGQVR
>FUSION-ENST00000627825.2:67130-ENST00000559009.1:1873|1453
VDILSIL
>FUSION-ENST00000627825.2:67130-ENST00000559009.1:1873|1221
SKSLSFYK
>FUSION-ENST00000627825.2:67130-ENST00000559009.1:1873|691
IISPNTFLR
>FUSION-ENST00000627825.2:67130-ENST00000559009.1:1873|263
IHSPPMRPFPQHLGIRR
>FUSION-ENST00000637544.1:30880-ENST00000559009.1:1873|2
GAFECPR
>FUSION-ENST00000553404.5:16443-ENST00000647921.1:14992|111
MLGVDNDCGMINEIKKK
>FUSION-ENST00000627825.2:67130-ENST00000559009.1:1873|420
MCIFSSFPGDADTADQ
>ENST00000284551.11|MNV-420-GCCCG-G|16
WWRASGR
>FUSION-ENST00000627825.2:67130-ENST00000559009.1:1873|838
IWSHLLYFSNR
>FUSION-ENST00000627825.2:67130-ENST00000559009.1:1873|1552
MIFLHWLLQRSVKHFNTYV
>FUSION-ENST00000627825.2:67130-ENST00000559009.1:1873|876
SLAPSPGWSAVTRSQLTATHASR
>FUSION-ENST00000627825.2:67130-ENST00000559009.1:1873|24
LLSIYQISK
>FUSION-ENST00000627825.2:67130-ENST00000559009.1:1873|1191
MSFDGDLYGNFF
>FUSION-ENST00000627825.2:67130-ENST00000559009.1:1873|1589
QASLRSGNRD
>FUSION-ENST00000636857.1:5824-ENST00000593065.5:68497|47
LMVGIFESKR
>ENST00000366816.5|INDEL-2606-G-GTTT|5
KSAPSTGGFVK
>FUSION-ENST00000553404.5:16443-ENST00000647921.1:14992|13
MCYHAQLILFLC
>FUSION-ENST00000627825.2:67130-ENST00000559009.1:1873|260
MRPFPQHLGIRR
>FUSION-ENST00000417343.1:8430-ENST00000418170.5:26510|49
QSPTGRCPDTCSSTATAKK
>FUSION-ENST00000417343.1:8430-ENST00000418170.5:26510|293
LLFFAFCYEKLHTQK
>FUSION-ENST00000627825.2:67130-ENST00000559009.1:1873|752
ASLCCPSWSKVVR
>FUSION-ENST00000417343.1:8430-ENST00000418170.5:26510|190
PSHLANFCIFSRDGDSPCWPGWSR
>FUSION-ENST00000627825.2:67130-ENST00000559009.1:1873|45
EHFMPSGRQAPLSILPVSILPTK
>FUSION-ENST00000417343.1:8430-ENST00000418170.5:26510|321
VRSWWLWCGQIQGCR
>FUSION-ENST00000637544.1:30880-ENST00000559009.1:1873|242
SRLTATSPSRFQAILLPQPPE
>ENST00000343518.11|INDEL-5788-A-AT|2
ALLLYGADIESKIQAWPHTTVTWCT
>ENST00000359440.6|SNV-41358-C-T|3
DWIKWSLPPRSLIDLR
>FUSION-ENST00000627825.2:67130-ENST00000559009.1:1873|1403
SLILCSLPIFNHT
>FUSION-ENST00000637544.1:30880-ENST00000559009.1:1873|129
ASGSSPKQGLR
>ENST00000376020.6|SNV-186686-G-C|1
TSQSAREMAHSK
>FUSION-ENST00000627825.2:67130-ENST00000559009.1:1873|683
LCTKTVFVK
>FUSION-ENST00000627825.2:67130-ENST00000559009.1:1873|1497
SGERHGRNIGIH
>ENST00000614486.4|SNV-1655-A-G|2
EDLMAGIIIAGWDPR
>ENST00000464717.5|MNV-41552-TATACGGGTTAT-T|3
MAYLAGAKSMPQQHSPHL
>FUSION-ENST00000627825.2:67130-ENST00000559009.1:1873|815
VHRRNIYTYF
>FUSION-ENST00000627825.2:67130-ENST00000559009.1:1873|590
VLPCHSGR
>FUSION-ENST00000637544.1:30880-ENST00000559009.1:1873|117
LQTLFCFEGSNK
>FUSION-ENST00000637544.1:30880-ENST00000559009.1:1873|78
PAACAPSPQRR
>ENST00000539605.5|SNV-13960-C-T|3
LQKRICYVVDLYLNTPDK
>ENST00000494757.5|SNV-57799-T-G|2
MILSQSSPSIQ
>FUSION-ENST00000417343.1:8430-ENST00000418170.5:26510|416
MRILIGPASIPEMLK
>FUSION-ENST00000637544.1:30880-ENST00000559009.1:1873|113
QKVHKVDK
>ENST00000541110.5|MNV-183572-CTGGGCTC-C|4
SPSSPTATPSTSR
>FUSION-ENST00000417343.1:8430-ENST00000418170.5:26510|216
ITNPLVLITQLNN
>FUSION-ENST00000514893.5:69101-ENST00000640801.1:117791|2
CLTKTDCSHCLMSCD
>FUSION-ENST00000636857.1:5824-ENST00000593065.5:68497|7
AHTWIHINR
>FUSION-ENST00000417343.1:8430-ENST00000418170.5:26510|166
ALLQSDMMSHLVKIPGIIIAASAVR
>FUSION-ENST00000627825.2:67130-ENST00000559009.1:1873|783
SFSSLSPSFKGF
>FUSION-ENST00000417343.1:8430-ENST00000418170.5:26510|185
SSRPAWPT
>ENST00000497403.5|INDEL-3382-G-GCTGGGCCTGCT|3
WACSGPAL
>FUSION-ENST00000627825.2:67130-ENST00000559009.1:1873|114
CISMCIESDTYELKLITASEK
>ENST00000426841.6|SNV-219260-T-A|3
KQNKSVLCLHQK
>FUSION-ENST00000417343.1:8430-ENST00000418170.5:26510|34
PIGPVLHHAR
>FUSION-ENST00000637544.1:30880-ENST00000559009.1:1873|98
HLVTLFYFCEIR
>FUSION-ENST00000627825.2:67130-ENST00000559009.1:1873|1308
ESCSVSQTGWM
>FUSION-ENST00000627825.2:67130-ENST00000559009.1:1873|1261
FKNFNYLKMVDFFLTF
>ENST00000259605.11|SNV-96940-C-T|1
ISLGANSASLPGHPNKVICERVR
>FUSION-ENST00000627825.2:67130-ENST00000559009.1:1873|759
MLPVISVNSPAIFLFQK
>FUSION-ENST00000627825.2:67130-ENST00000559009.1:1873|945
IAGLGSSAMGHASNPSTWW
>ENST00000478283.5|SNV-5952-C-G|1
PYLTSYGQLSNGEPHFLR
>FUSION-ENST00000637544.1:30880-ENST00000559009.1:1873|251
MSLAMKVANV
>FUSION-ENST00000627825.2:67130-ENST00000559009.1:1873|1343
IKCLALLKIQK
>FUSION-ENST00000637544.1:30880-ENST00000559009.1:1873|167
TRPWWHNMK
>FUSION-ENST00000637544.1:30880-ENST00000559009.1:1873|232
MRFLFIE
>ENST00000297261.7|SNV-6136-C-A|3
YGMLARLAVEAGFDWVYYEYK
>FUSION-ENST00000514893.5:69101-ENST00000640801.1:117791|1
TDCSHCLMSCD
>FUSION-ENST00000627825.2:67130-ENST00000559009.1:1873|886
LHPACSGYVF
>ENST00000476464.5|SNV-5152-G-A|6
MDYKTFVTYTVYISMIALERPDLR
>ENST00000507705.5|SNV-81237-A-C|7
TQNTSLSRHKQHSMILVPMTTPGV
>FUSION-ENST00000627825.2:67130-ENST00000559009.1:1873|245
EEFSLTEK
>ENST00000369163.3|MNV-289-GC-G|7
FQSSAVMALKR
>FUSION-ENST00000627825.2:67130-ENST00000559009.1:1873|602
FYLDFSGFFHECLFFCSNSQSR
>ENST00000306329.15|SNV-101245-C-A|8
LQTADRGQPHKQVVENK
>FUSION-ENST00000637544.1:30880-ENST00000559009.1:1873|19
RRLPASAAPLPR
>FUSION-ENST00000417343.1:8430-ENST00000418170.5:26510|182
MLARLVSNSR
>FUSION-ENST00000553404.5:16443-ENST00000647921.1:14992|22
MYSKQML
>FUSION-ENST00000417343.1:8430-ENST00000418170.5:26510|397
MQQLILPTCVPGTALQR
>ENST00000324803.6|MNV-3273-GC-G|5
CGVPACSHVPMRSARLLTR
>ENST00000220616.9|SNV-26808-C-T|2
ETEEIVSAFNSSR
>FUSION-ENST00000637544.1:30880-ENST00000559009.1:1873|77
MPAACAPSPQRRR
>ENST00000481475.1|SNV-69975-C-T|8
MVSGFTQGHQTKLLR
>FUSION-ENST00000627825.2:67130-ENST00000559009.1:1873|663
MPNSLVFSGK
>FUSION-ENST00000627825.2:67130-ENST00000559009.1:1873|1220
MSKSLSFYKCLLR
>FUSION-ENST00000627825.2:67130-ENST00000559009.1:1873|1586
MLSLLGYLSVSKIIW
>FUSION-ENST00000627825.2:67130-ENST00000559009.1:1873|417
LQALCHVNR
>FUSION-ENST00000627825.2:67130-ENST00000559009.1:1873|69
DIQVASVCGCGNVE
>FUSION-ENST00000417343.1:8430-ENST00000418170.5:26510|390
ASCPREAPK
>FUSION-ENST00000627825.2:67130-ENST00000559009.1:1873|571
SHRAWPK
>FUSION-ENST00000627825.2:67130-ENST00000559009.1:1873|655
MQLEIHKRVVLK
>FUSION-ENST00000637544.1:30880-ENST00000559009.1:1873|121
QNPSPLRK
>ENST00000284551.11|MNV-420-GCCCG-G|2
CCPGCGR
>ENST00000452051.1|SNV-5551-G-A|5
MNDHQKK
>FUSION-ENST00000627825.2:67130-ENST00000559009.1:1873|1140
GPSQRYF
>FUSION-ENST00000280333.9:155-ENST00000460804.5:9103|13
REEKYGVVPAAWEAWPR
>FUSION-ENST00000417343.1:8430-ENST00000418170.5:26510|89
TWNAHPPALSRKCLLPPV
>ENST00000568198.1|SNV-11411-T-G|1
YLTLADLQ
>ENST00000286398.11|SNV-35568-G-C|4
NVNMRAMNVFTEAEERYNDLMK
>FUSION-ENST00000417343.1:8430-ENST00000418170.5:26510|217
ENRITNPLVLITQLNN
>FUSION-ENST00000627825.2:67130-ENST00000559009.1:1873|341
YIVYIFISLHGR
>FUSION-ENST00000627825.2:67130-ENST00000559009.1:1873|1256
KCYLKFSYLCK
>ENST00000641576.1|SNV-2866-A-G|1
AFSTCSSHMVVVSISYSSCIFMYIK
>FUSION-ENST00000627825.2:67130-ENST00000559009.1:1873|913
FDSVIIWNLPK
>ENST00000415380.6|SNV-96382-G-T|3
ADSHSLACWGKGASYR
>FUSION-ENST00000627825.2:67130-ENST00000559009.1:1873|542
MIRLRLWVQYHR
>FUSION-ENST00000553404.5:16443-ENST00000647921.1:14992|26
MSHHAWLNFCIIFIQVRYHCPGWS
>FUSION-ENST00000424789.6:258318-ENST00000498043.6:27374|2
VLTGTSR
>FUSION-ENST00000627825.2:67130-ENST00000559009.1:1873|598
LILYFLFVCV
>ENST00000369732.4|SNV-12558-T-G|1
MTITPRGTTVTPTKETVSLGK
>FUSION-ENST00000637544.1:30880-ENST00000559009.1:1873|219
MEKPHLY
>FUSION-ENST00000627825.2:67130-ENST00000559009.1:1873|1285
REEEYLLNI
>FUSION-ENST00000627825.2:67130-ENST00000559009.1:1873|422
LLELGKWR
>FUSION-ENST00000417343.1:8430-ENST00000418170.5:26510|210
MPNLVSSVALEFF
>FUSION-ENST00000627825.2:67130-ENST00000559009.1:1873|762
MESKSGLIDWEEH
>FUSION-ENST00000627825.2:67130-ENST00000559009.1:1873|1658
MLTCLPTPLPFPGLGGSSP
>FUSION-ENST00000627825.2:67130-ENST00000559009.1:1873|166
VLCFSLQIGKRLTFVY
>ENST00000617967.4|SNV-544-C-T|5
SGWRIVTLR
>ENST00000381998.8|SNV-423913-A-C|1
GETGSGNTLRPVQLTDHIRAGPS
>FUSION-ENST00000627825.2:67130-ENST00000559009.1:1873|1175
MSLTHSIRQLTHLLWVSEIR
>ENST00000569324.1|MNV-474-TC-T|6
RSPVSPHLICPPGCFTCSVHLLR
>FUSION-ENST00000627825.2:67130-ENST00000559009.1:1873|620
MKLLVGVIFEFRISPFFIYFDNTSK
>FUSION-ENST00000627825.2:67130-ENST00000559009.1:1873|840
MGEEYLYPTQFDPGTFSTTCLK
>ENST00000545698.1|INDEL-14071-C-CA|1
KLQTHLK
>ENST00000476483.1|SNV-152868-T-A|11
PGNYTCHCPFDNLSR
>FUSION-ENST00000627825.2:67130-ENST00000559009.1:1873|1316
MAHAWLTETSVSWVQAIFLLQPPQ
>FUSION-ENST00000637544.1:30880-ENST00000559009.1:1873|265
CVGYLAMPHSSR
>ENST00000520464.1|SNV-34977-G-T|3
NCLKMMR
>FUSION-ENST00000627825.2:67130-ENST00000559009.1:1873|491
MVVHACIPRYLVGRGR
>ENST00000547848.5|SNV-20880-C-G|1
NGATADNGDDGLIPPRKSR
>FUSION-ENST00000627825.2:67130-ENST00000559009.1:1873|406
MWSSFRDSRILK
>FUSION-ENST00000417343.1:8430-ENST00000418170.5:26510|277
AEVGGSR
>FUSION-ENST00000627825.2:67130-ENST00000559009.1:1873|503
GFHRVSQDGLDLLIS
>FUSION-ENST00000627825.2:67130-ENST00000559009.1:1873|369
FIMFTSFHEHQVK
>ENST00000465160.2|SNV-30076-G-A|1
VGCFQSATPQLAGPLEQPRHPLEH
>FUSION-ENST00000627825.2:67130-ENST00000559009.1:1873|1118
LARLVLKS
>FUSION-ENST00000627825.2:67130-ENST00000559009.1:1873|1347
VLTGYGGPRL
>FUSION-ENST00000627825.2:67130-ENST00000559009.1:1873|884
LFFFFFFLR
>FUSION-ENST00000417343.1:8430-ENST00000418170.5:26510|295
DRLLFFAFCYEKLHTQK
>FUSION-ENST00000637544.1:30880-ENST00000559009.1:1873|162
MVWLRSPHSLKVGFDFTVTAVWR
>FUSION-ENST00000627825.2:67130-ENST00000559009.1:1873|943
GHASNPSTWW
>FUSION-ENST00000637544.1:30880-ENST00000559009.1:1873|92
YFNYSFVFSIK
>ENST00000498700.5|SNV-4488-G-T|5
MEFEDQDSKEAK
>FUSION-ENST00000636857.1:5824-ENST00000593065.5:68497|59
MSARKVS
>FUSION-ENST00000627825.2:67130-ENST00000559009.1:1873|586
MSHCIWPMTVVF
>FUSION-ENST00000627825.2:67130-ENST00000559009.1:1873|632
KIGSLLGWGINLLLNS
>ENST00000419234.9|SNV-41402-C-A|SNV-41427-T-A|1
LNTKVAKHTNELK
>ENST00000532254.1|SNV-792-G-A|4
SVTCPCK
>FUSION-ENST00000627825.2:67130-ENST00000559009.1:1873|243
EEFSLTEKMLK
>FUSION-ENST00000627825.2:67130-ENST00000559009.1:1873|711
YSQYFGRPR
>FUSION-ENST00000627825.2:67130-ENST00000559009.1:1873|1459
AGIIGMSHIAPGPNVFVSSSV
>ENST00000481475.1|SNV-69975-C-T|5
VSGFTQGHQTKLLRAEIVT
>ENST00000342992.10|SNV-195989-C-G|4
AEGGKRLLTLHK
>ENST00000569324.1|MNV-474-TC-T|12
SPVCRDLKPVSR
>ENST00000297261.7|SNV-6136-C-A|4
SKYGMLARLAVEAGFDWVYYEYK
>ENST00000284551.11|MNV-420-GCCCG-G|32
SWRSHWSISGSR
>FUSION-ENST00000627825.2:67130-ENST00000559009.1:1873|188
YNDICILPYNR
>FUSION-ENST00000417343.1:8430-ENST00000418170.5:26510|324
RTWPTTCTSSQPSTCSW
>ENST00000343932.5|MNV-955-TTC-T|4
GRPADPHWLHAR
>ENST00000308377.8|SNV-21068-G-T|6
FFDRGYSPKDVSVLVSTAK
>FUSION-ENST00000627825.2:67130-ENST00000559009.1:1873|182
MYLRFLHVLSWFDSSFLFSVE
>ENST00000545698.1|INDEL-14071-C-CA|2
KKLQTHLK
>FUSION-ENST00000627825.2:67130-ENST00000559009.1:1873|1228
LEYSGTISAHGTLR
>FUSION-ENST00000496652.5:28346-ENST00000371655.4:53288|3
RTQLGRSGTGPSQQPITVGPWASF
>FUSION-ENST00000627825.2:67130-ENST00000559009.1:1873|28
KLIIGCRYMFNFR
>FUSION-ENST00000627825.2:67130-ENST00000559009.1:1873|730
MCFVLMIIINEKLMFYFYFYFF
>ENST00000613512.4|SNV-1409-A-C|3
QLKLQANYLGNTCGIPKNS
>ENST00000340398.5|SNV-274-C-A|4
STPSTCGVKPHRYRPGTVAIREIR
>FUSION-ENST00000417343.1:8430-ENST00000418170.5:26510|197
LIFSRDGVSPCWPGWSRTPDLR
>FUSION-ENST00000627825.2:67130-ENST00000559009.1:1873|928
LQGAEIMSLHSSLGDK
>FUSION-ENST00000553404.5:16443-ENST00000647921.1:14992|30
MAHYSLDLLVILPSQPPE
>ENST00000284551.11|MNV-420-GCCCG-G|31
SWRSHWSISGSRCR
>FUSION-ENST00000417343.1:8430-ENST00000418170.5:26510|348
MLPCPANLRIFSR
>ENST00000641575.1|SNV-154809-A-T|2
KPQKPIPRPGNKFLGMVFDFVTR
>FUSION-ENST00000627825.2:67130-ENST00000559009.1:1873|360
MENHKMAEDFNEVNTLNNCK
>FUSION-ENST00000627825.2:67130-ENST00000559009.1:1873|778
MSFPLSSNANTSERLH
>ENST00000439493.5|SNV-3282-C-A|4
RSYNSEDEAWK
>ENST00000518660.5|SNV-102400-C-T|7
MMTAPSCSREQQGR
>ENST00000503640.5|SNV-53940-C-T|3
AEIWLIRTYWDFEFPR
>FUSION-ENST00000627825.2:67130-ENST00000559009.1:1873|1040
MSYIYWC
>FUSION-ENST00000553404.5:16443-ENST00000647921.1:14992|31
GLTLSPRL
>FUSION-ENST00000637544.1:30880-ENST00000559009.1:1873|25
SAAAGAPPPRRR
>ENST00000481475.1|SNV-69975-C-T|4
LLRAEIVT
>ENST00000321617.8|SNV-13961-G-A|2
TVGPGQAQQR
>FUSION-ENST00000417343.1:8430-ENST00000418170.5:26510|430
MFARLLSNS
>FUSION-ENST00000637544.1:30880-ENST00000559009.1:1873|267
MFHVFSDESCKCVGYLAMPHSSRK
>ENST00000522672.5|SNV-423913-A-C|4
GQKGETGSGNTLKSR
>ENST00000643052.1|SNV-40983-G-A|10
MPCLLTMFLLARGGPHGR
>FUSION-ENST00000627825.2:67130-ENST00000559009.1:1873|749
SLPPAALTSWAQGILPPQPR
>ENST00000494757.5|SNV-57799-T-G|1
ILSQSSPSIQ
>ENST00000507705.5|SNV-81237-A-C|3
ILVPMTTPGV
>ENST00000419234.9|SNV-41402-C-A|3
CTKLNTKVAK
>FUSION-ENST00000627825.2:67130-ENST00000559009.1:1873|1050
DLESVLRNVDVLNDR
>ENST00000284551.11|MNV-420-GCCCG-G|40
SRRACAPR
>ENST00000551964.6|INDEL-54264-C-CA|1
IMVAAKK
>ENST00000507705.5|SNV-81237-A-C|1
YFSLQTQTAQHDSCSHDHTWS
>ENST00000615648.2|SNV-12308-G-A|1
HGYFDEEMNRVLADPSDDTK
>ENST00000343932.5|MNV-955-TTC-T|2
AGAEPPGHHPAGPGAAGRR
>ENST00000375445.7|SNV-9727-A-G|6
SSAKWKLLGGHDEDLPSNR
>ENST00000569324.1|MNV-474-TC-T|15
VWAAGGRSGHPAPSVCHQALAR
>ENST00000506023.1|SNV-9553-C-T|2
MHWRVIRSITAAK
>ENST00000518578.5|SNV-120062-A-G|4
DSRYSRPLHEEIALHKYLK
>ENST00000259870.4|MNV-840-CC-C|2
ILSQRPPWSLIHRVLPDHPGVP
>ENST00000378402.10|SNV-82725-G-C|1
VLIEGEGFGTVLEDIAVFIGNQQFR
>FUSION-ENST00000553404.5:16443-ENST00000647921.1:14992|127
MSVILAFWEAEVGGSLEVRSLRPD
>FUSION-ENST00000627825.2:67130-ENST00000559009.1:1873|797
AQPFQLHTH
>ENST00000622155.4|SNV-57056-C-A|1
VRNGQPQTTIHGTVIGYRVCK
>FUSION-ENST00000627825.2:67130-ENST00000559009.1:1873|1656
MHFSTWPLGELGLR
>FUSION-ENST00000637544.1:30880-ENST00000559009.1:1873|230
LARLVLNSRPQVICPPQPPK
>ENST00000419234.9|SNV-41402-C-A|2
LNTKVAK
>FUSION-ENST00000627825.2:67130-ENST00000559009.1:1873|496
ARPRLNKK
>FUSION-ENST00000627825.2:67130-ENST00000559009.1:1873|481
HDHWHGGSCLQSQHFGR
>FUSION-ENST00000417343.1:8430-ENST00000418170.5:26510|243
QAWSLEFRLPSLASASHSLFLLSLR
>FUSION-ENST00000636857.1:5824-ENST00000593065.5:68497|16
EVSGQRR
>FUSION-ENST00000417343.1:8430-ENST00000418170.5:26510|266
LAYAYSPGYLEG
>FUSION-ENST00000637544.1:30880-ENST00000559009.1:1873|202
TEMSCKLQGYKQMHGLLSL
>FUSION-ENST00000627825.2:67130-ENST00000559009.1:1873|144
EVVVSQHCAIALQPGRQARLHISK
>ENST00000329468.5|SNV-293-C-A|4
RRPSAASIFVDPK
>FUSION-ENST00000417343.1:8430-ENST00000418170.5:26510|274
PLILALWEAEGGR
>FUSION-ENST00000417343.1:8430-ENST00000418170.5:26510|18
PRHMQLYCDSQK
>FUSION-ENST00000627825.2:67130-ENST00000559009.1:1873|653
VVLKRAK
>FUSION-ENST00000627825.2:67130-ENST00000559009.1:1873|1058
MLNFTQTLTWILTK
>ENST00000544460.5|SNV-3938-A-C|3
ELKLLHSLTKTNLVTQYQDSVGNK
>ENST00000547848.5|SNV-20880-C-G|4
HGSTHMGFPENLR
>FUSION-ENST00000627825.2:67130-ENST00000559009.1:1873|1338
FSSTKNTK
>FUSION-ENST00000627825.2:67130-ENST00000559009.1:1873|230
QALLTWQQAR
>FUSION-ENST00000627825.2:67130-ENST00000559009.1:1873|297
MVSGACNPSYSEG
>FUSION-ENST00000637544.1:30880-ENST00000559009.1:1873|276
RIFLVSNVFFIQLSLF
>FUSION-ENST00000417343.1:8430-ENST00000418170.5:26510|296
DRLLFFAFCYEK
>ENST00000569324.1|MNV-474-TC-T|23
AAAARPQPGRQGDCSR
>FUSION-ENST00000636857.1:5824-ENST00000593065.5:68497|55
GFLIWFVYI
>FUSION-ENST00000417343.1:8430-ENST00000418170.5:26510|369
MSHLTGPQV
>FUSION-ENST00000627825.2:67130-ENST00000559009.1:1873|911
THLFLSYFLETR
>ENST00000356763.8|SNV-62526-G-A|2
FQLPISSHCHPSRTR
>FUSION-ENST00000637544.1:30880-ENST00000559009.1:1873|203
TEMSCKLQGYK
>FUSION-ENST00000553404.5:16443-ENST00000647921.1:14992|64
MKCLNADSLLLPWKN
>FUSION-ENST00000417343.1:8430-ENST00000418170.5:26510|87
HATSSLIPR
>FUSION-ENST00000627825.2:67130-ENST00000559009.1:1873|1610
LFCETSGGNGNLPSPGASPARAR
>FUSION-ENST00000417343.1:8430-ENST00000418170.5:26510|289
LHPDLIINILCCFLFCPFSFLLK
>FUSION-ENST00000627825.2:67130-ENST00000559009.1:1873|1606
ARRPRPACWGLRAAVGAARPGR
>FUSION-ENST00000627825.2:67130-ENST00000559009.1:1873|304
TFASCLIIER
>ENST00000626874.2|SNV-119974-C-T|1
FGSYRPNNMSRKRPYDQYSSDR
>ENST00000568198.1|SNV-11411-T-G|2
TLEVASGLFERYLTLADLQ
>FUSION-ENST00000417343.1:8430-ENST00000418170.5:26510|179
LARLVSNSRSQVIRPPRPSK
>FUSION-ENST00000417343.1:8430-ENST00000418170.5:26510|354
LVLNSWPQVIHPPQLPKVLGLQA
>FUSION-ENST00000627825.2:67130-ENST00000559009.1:1873|1363
GAVTALFHCNVAASSF
>FUSION-ENST00000627825.2:67130-ENST00000559009.1:1873|1234
VLPCWPGWSR
>ENST00000426841.6|SNV-219260-T-A|2
QNKSVLCLHQK
>FUSION-ENST00000627825.2:67130-ENST00000559009.1:1873|1072
MFQEKEDCTFLKNK
>FUSION-ENST00000627825.2:67130-ENST00000559009.1:1873|1274
MKLYSLGRAR
>FUSION-ENST00000627825.2:67130-ENST00000559009.1:1873|23
MLLSIYQISKTETQQT
>FUSION-ENST00000627825.2:67130-ENST00000559009.1:1873|785
SFSSLSPSFK
>FUSION-ENST00000627825.2:67130-ENST00000559009.1:1873|96
CKLSHSKF
>FUSION-ENST00000417343.1:8430-ENST00000418170.5:26510|110
TSSKHCLQLLLEIHWDGLGR
>ENST00000302917.1|SNV-254-G-C|2
MALTPEDPSSGFRHGNVVAFIIEK
>ENST00000532254.1|SNV-792-G-A|6
ELQQHVKSVTCPCK
>ENST00000379305.7|SNV-148507-G-A|1
HISEGCPEVLCLNLSNTTITNRTMR
>ENST00000545698.1|INDEL-14071-C-CA|7
NLLSQKNLASLQNQK
>FUSION-ENST00000637544.1:30880-ENST00000559009.1:1873|254
CRLSCHATLLSEKYY
>ENST00000316398.5|SNV-1059-C-T|1
ELQCKVDGIQKAYDELR
>ENST00000644580.2|SNV-2153-A-G|4
QVGDGGRLVPVPSLSEADR
>FUSION-ENST00000627825.2:67130-ENST00000559009.1:1873|1557
MASFPNS
>FUSION-ENST00000627825.2:67130-ENST00000559009.1:1873|621
KLLVGVIFEFR
>ENST00000541110.5|MNV-183572-CTGGGCTC-C|3
SPSSPTATPSTSRATCPSTSSVR
>FUSION-ENST00000627825.2:67130-ENST00000559009.1:1873|939
VKPPSLLKIQK
>FUSION-ENST00000627825.2:67130-ENST00000559009.1:1873|323
VASWDYR
>ENST00000522672.5|SNV-423913-A-C|5
GQKGETGSGNTLK
>FUSION-ENST00000627825.2:67130-ENST00000559009.1:1873|141
LHISKKK
>FUSION-ENST00000627825.2:67130-ENST00000559009.1:1873|1359
WQHLLFELDLKDLGVL
>ENST00000544798.2|SNV-30077-C-T|2
SLEQTGK
>FUSION-ENST00000627825.2:67130-ENST00000559009.1:1873|1441
KIQLVCERYLEQWLTF
>FUSION-ENST00000627825.2:67130-ENST00000559009.1:1873|1162
LKIFPLVK
>ENST00000376020.6|SNV-186686-G-C|4
WNPITGNRKTSQSAR
>FUSION-ENST00000627825.2:67130-ENST00000559009.1:1873|325
VSASRVASWDYR
>FUSION-ENST00000627825.2:67130-ENST00000559009.1:1873|833
ASPCWSSWSR
>FUSION-ENST00000627825.2:67130-ENST00000559009.1:1873|613
ISPFFIYFDNTSK
>ENST00000473190.1|SNV-472789-G-T|3
YQEAINVVYKNSAR
>FUSION-ENST00000417343.1:8430-ENST00000418170.5:26510|252
FSYIVSLAPQLKHQRSLSIIEYTV
>FUSION-ENST00000417343.1:8430-ENST00000418170.5:26510|329
WRIWPALMR
>FUSION-ENST00000627825.2:67130-ENST00000559009.1:1873|787
GYTEITAHPR
>FUSION-ENST00000627825.2:67130-ENST00000559009.1:1873|124
DILTIFFQFVNMR
>FUSION-ENST00000627825.2:67130-ENST00000559009.1:1873|48
MEHFMPSGR
>FUSION-ENST00000627825.2:67130-ENST00000559009.1:1873|618
LLVGVIFEFR
>FUSION-ENST00000379441.7:33458-ENST00000262033.11:15343|6
LSKAACFCK
>FUSION-ENST00000553404.5:16443-ENST00000647921.1:14992|82
MEKLSLKGISGSFF
>FUSION-ENST00000627825.2:67130-ENST00000559009.1:1873|198
LECSEVILASCNLR
>FUSION-ENST00000417343.1:8430-ENST00000418170.5:26510|327
IWPALMR
>FUSION-ENST00000627825.2:67130-ENST00000559009.1:1873|305
MTFASCLIIER
>FUSION-ENST00000627825.2:67130-ENST00000559009.1:1873|344
NTLIRRGFISYF
>FUSION-ENST00000627825.2:67130-ENST00000559009.1:1873|1150
ALILAHSDLRFLGPSDAPASGS
>FUSION-ENST00000627825.2:67130-ENST00000559009.1:1873|983
MGTSCIFPCFLLLSVGWQRR
>FUSION-ENST00000627825.2:67130-ENST00000559009.1:1873|1532
ITMTPVSRKN
>ENST00000541110.5|MNV-183572-CTGGGCTC-C|1
ATCPSTSSVRTVS
>ENST00000335211.9|SNV-17855-T-G|4
DGSGGLQGRGSADGPGCRK
>ENST00000534119.1|SNV-50488-G-C|8
VRYMKYLPQK
>FUSION-ENST00000627825.2:67130-ENST00000559009.1:1873|573
HASPRPANFVFFVCLCLVDTR
>ENST00000545698.1|INDEL-14071-C-CA|8
TTSGTQKNLLSQKNLASLQNQK
>ENST00000374660.6|SNV-16135-T-C|1
TPDTAESLAEK
>FUSION-ENST00000553404.5:16443-ENST00000647921.1:14992|101
QIPSSCHGK
>FUSION-ENST00000627825.2:67130-ENST00000559009.1:1873|277
MFSFSKK
>FUSION-ENST00000627825.2:67130-ENST00000559009.1:1873|1442
KIQLVCER
>ENST00000477604.5|SNV-81237-A-C|2
MTTPGVKIIRPLSVFGYTGR
>FUSION-ENST00000417343.1:8430-ENST00000418170.5:26510|223
MFYFLLWIIQTLEYK
>FUSION-ENST00000627825.2:67130-ENST00000559009.1:1873|992
NFEGLLDNLAPCSLVFVICRILLA
>FUSION-ENST00000636857.1:5824-ENST00000593065.5:68497|51
LRLMVGIFESK
>FUSION-ENST00000417343.1:8430-ENST00000418170.5:26510|128
MGWAGVCP
>FUSION-ENST00000417343.1:8430-ENST00000418170.5:26510|398
AIPAFTYSCSS
>ENST00000496418.5|SNV-81237-A-C|1
MTTPGVK
>FUSION-ENST00000627825.2:67130-ENST00000559009.1:1873|490
VVHACIPRYLVGRGR
>ENST00000465385.5|SNV-13129-C-A|1
DCQALWTLPSRMPRATFGSSK
>FUSION-ENST00000627825.2:67130-ENST00000559009.1:1873|583
VFCFVLFCLR
>FUSION-ENST00000627825.2:67130-ENST00000559009.1:1873|295
MSFHGLIAHFFLV
>FUSION-ENST00000417343.1:8430-ENST00000418170.5:26510|230
SGSLVQPEEGIEKRR
>ENST00000544460.5|SNV-3938-A-C|2
LLHSLTK
>FUSION-ENST00000627825.2:67130-ENST00000559009.1:1873|1386
YQDYTGALTSTVTV
>FUSION-ENST00000627825.2:67130-ENST00000559009.1:1873|1081
MPGRLDVSR
>FUSION-ENST00000627825.2:67130-ENST00000559009.1:1873|229
QALLTWQQARECEGR
>FUSION-ENST00000627825.2:67130-ENST00000559009.1:1873|1173
QLTHLLWVSEIR
>ENST00000464418.5|INDEL-3382-G-GCTGGGCCTGCT|1
WSTLSQITAKETAYQL
>ENST00000302917.1|SNV-254-G-C|3
ALTPEDPSSGFR
>FUSION-ENST00000637544.1:30880-ENST00000559009.1:1873|215
PVIPTTREAETGESLEPGR
>ENST00000515798.5|SNV-9553-C-T|5
MFIFISKASNLFFFFLALACHK
>FUSION-ENST00000627825.2:67130-ENST00000559009.1:1873|1611
MLFCETSGGNGNLPSPGASPARAR
>ENST00000508596.5|SNV-113718-G-A|2
VNPFSPLETGIR
>FUSION-ENST00000627825.2:67130-ENST00000559009.1:1873|284
MFAGSYGKSMFSFSK
>FUSION-ENST00000627825.2:67130-ENST00000559009.1:1873|908
MTHLFLSYFLETRIYCQRI
>ENST00000415380.6|SNV-96382-G-T|2
GASYRTLWPTAAWSPPPAAVLR
>FUSION-ENST00000417343.1:8430-ENST00000418170.5:26510|322
MVRSWWLWCGQIQGCR
>FUSION-ENST00000637544.1:30880-ENST00000559009.1:1873|225
MVYFSEYLTLKPHCCFR
>FUSION-ENST00000627825.2:67130-ENST00000559009.1:1873|710
MYSQYFGRPRWVDHLR
>FUSION-ENST00000627825.2:67130-ENST00000559009.1:1873|1094
MGFVELWLLILHRSCHDLQT
>ENST00000406846.7|SNV-134387-G-T|1
IEISQNDFLEVIEADVFSNLPK
>FUSION-ENST00000627825.2:67130-ENST00000559009.1:1873|72
HLTSFWCIRNEIDNRM
>ENST00000306329.15|SNV-101245-C-A|4
QVVENKQLFSAFKALLEDFR
>ENST00000575643.1|SNV-1655-A-G|3
AGIIIAGWDPR
>FUSION-ENST00000627825.2:67130-ENST00000559009.1:1873|383
QLLGLISKCNSEMIEFLF
>ENST00000319217.11|MNV-103415-GTGCAG-G|2
TSFCATRFSWK
>FUSION-ENST00000637544.1:30880-ENST00000559009.1:1873|24
VCAQPPTPPGRPPDTR
>FUSION-ENST00000424789.6:258318-ENST00000498043.6:27374|3
TQQDLRVLTGTSRSPT
>FUSION-ENST00000627825.2:67130-ENST00000559009.1:1873|1312
LCCISSSQPG
>FUSION-ENST00000627825.2:67130-ENST00000559009.1:1873|687
MSKPILQQLSFYFALSWK
>FUSION-ENST00000627825.2:67130-ENST00000559009.1:1873|623
LVSRAHIIK
>ENST00000569324.1|MNV-474-TC-T|31
SASAPAQGWPGWCSSGRHSGPGATR
>FUSION-ENST00000417343.1:8430-ENST00000418170.5:26510|438
SLALSPGWSAVARSR
>FUSION-ENST00000417343.1:8430-ENST00000418170.5:26510|270
KTKLGMLAYAYSPGYLEG
>ENST00000469514.6|SNV-19465-C-A|1
QCTMHFGTILK
>FUSION-ENST00000417343.1:8430-ENST00000418170.5:26510|235
MSGSLVQPEEGIEK
>FUSION-ENST00000627825.2:67130-ENST00000559009.1:1873|1418
LGLPKCWDYR
>ENST00000460132.5|SNV-7982-C-T|2
TWPSVRAFETRAFSSI
>FUSION-ENST00000627825.2:67130-ENST00000559009.1:1873|574
LRSSWDYR
>ENST00000422222.5|SNV-56512-G-C|1
EEQEDELRLAQEREEMQK
>ENST00000284551.11|MNV-420-GCCCG-G|25
MRCCSKPRR
>ENST00000545770.7|SNV-13829-G-A|6
HDNRTSFDKGPYCLLQEIGR
>FUSION-ENST00000627825.2:67130-ENST00000559009.1:1873|1547
NLFDICILDT
>ENST00000530859.1|SNV-60705-G-A|1
KPQFPSQKRI
>ENST00000580525.5|SNV-16716-A-G|1
LDFWDDGIVEVAVVLQFMIHNGNLR
>ENST00000486382.1|SNV-2660-C-G|1
VNLTGTIQLV
>FUSION-ENST00000637544.1:30880-ENST00000559009.1:1873|192
MQSFTHR
>FUSION-ENST00000627825.2:67130-ENST00000559009.1:1873|440
EYFRATGWDK
>ENST00000460199.5|SNV-1586-C-T|3
VWSDFLRVHLHPWSICMIQK
>FUSION-ENST00000627825.2:67130-ENST00000559009.1:1873|855
MLARMVSIS
>FUSION-ENST00000627825.2:67130-ENST00000559009.1:1873|705
WVDHLRSGVRDQPGQHGEIPSLLK
>FUSION-ENST00000627825.2:67130-ENST00000559009.1:1873|1281
MEFRHVGQAGLNL
>FUSION-ENST00000627825.2:67130-ENST00000559009.1:1873|212
LHDPFTSHEALPSAPGD
>FUSION-ENST00000627825.2:67130-ENST00000559009.1:1873|674
VSQDGLDLLTSR
>FUSION-ENST00000627825.2:67130-ENST00000559009.1:1873|326
ISTHCSLHLSCSRVSASRVASWDYR
>FUSION-ENST00000627825.2:67130-ENST00000559009.1:1873|1008
KLHYLIED
>FUSION-ENST00000627825.2:67130-ENST00000559009.1:1873|714
MLAGLVSNS
>ENST00000494995.5|SNV-1586-C-T|4
EASIRVWSDFLRVHLHPWSICMIQK
>ENST00000491148.5|SNV-50757-C-A|1
AGQNKPAILMDCGFHAR
>FUSION-ENST00000627825.2:67130-ENST00000559009.1:1873|237
MAGEASGNLQSWQK
>ENST00000422222.5|SNV-56512-G-C|3
EEQEDELR
>FUSION-ENST00000417343.1:8430-ENST00000418170.5:26510|95
GRVCGLLAGRTWNAHPPALSR
>ENST00000375851.7|SNV-341-G-A|3
VWRPAWKQGPKGEPDPR
>ENST00000569324.1|MNV-474-TC-T|7
LRRSPVSPHLICPPGCFTCSVHLLR
>ENST00000579192.5|SNV-3998-G-A|1
GALGGLPQVIVGSSTQLCTFSSTK
>ENST00000639128.1|SNV-77313-G-A|2
MLRIAWNLS
>FUSION-ENST00000637544.1:30880-ENST00000559009.1:1873|86
NLFLCACFLSRSRALDHILK
>ENST00000529398.5|SNV-101072-C-T|1
EVENVDDGTADFHSSGYIVVNGWK
>FUSION-ENST00000627825.2:67130-ENST00000559009.1:1873|1012
IRNFDCS
>ENST00000299192.8|MNV-474-TC-T|1
DETPCAASGRCC
>FUSION-ENST00000627825.2:67130-ENST00000559009.1:1873|1176
SLTHSIR
>FUSION-ENST00000627825.2:67130-ENST00000559009.1:1873|511
ITTVIKK
>FUSION-ENST00000417343.1:8430-ENST00000418170.5:26510|76
MFAAPSLK
>FUSION-ENST00000627825.2:67130-ENST00000559009.1:1873|315
HIPLRLANFCIFSRDGVFPC
>FUSION-ENST00000637544.1:30880-ENST00000559009.1:1873|3
GGGGGAGGPGPRGAFECPRGSPDF
>ENST00000626874.2|SNV-119974-C-T|6
RHMDAHRFGSYRPNNMSR
>FUSION-ENST00000627825.2:67130-ENST00000559009.1:1873|775
GFHRVGQAGLGLLTS
>FUSION-ENST00000417343.1:8430-ENST00000418170.5:26510|287
NFKVNSCTVAHASNLSTLGGRGR
>ENST00000215917.11|SNV-216-G-A|4
RIWKAEK
>ENST00000342992.10|SNV-100656-C-T|2
DDTSTSLELFAAKATDSGTYIC
>FUSION-ENST00000627825.2:67130-ENST00000559009.1:1873|1212
MSILDTSIPLLRS
>ENST00000410053.8|SNV-36454-G-A|1
GINAIFEHLRNILHESEIDKR
>ENST00000375147.8|SNV-28455-C-T|1
SFSYSFSALAKFHEVFK
>ENST00000512677.1|SNV-62526-G-A|2
MLALHWTRIRR
>FUSION-ENST00000627825.2:67130-ENST00000559009.1:1873|1624
LNQGAIMR
>FUSION-ENST00000636857.1:5824-ENST00000593065.5:68497|44
VGIFESK
>FUSION-ENST00000627825.2:67130-ENST00000559009.1:1873|387
WSFHFCKYVVKL
>ENST00000340398.5|SNV-274-C-A|1
YRPGTVAIREIRR
>FUSION-ENST00000627825.2:67130-ENST00000559009.1:1873|789
MPTPQRGYTEITAHPR
>ENST00000419746.5|SNV-17941-C-A|1
SICVRCSSL
>ENST00000473190.1|SNV-472789-G-T|11
PMYQEAINVVYK
>ENST00000299192.8|MNV-474-TC-T|7
LVQQRPALR
>FUSION-ENST00000627825.2:67130-ENST00000559009.1:1873|757
IEMASLCCPSWSK
>ENST00000278612.9|SNV-60705-G-A|3
KSEETTVPFPEENIVPAAKPCHRR
>FUSION-ENST00000627825.2:67130-ENST00000559009.1:1873|430
GSELGGR
>FUSION-ENST00000627825.2:67130-ENST00000559009.1:1873|1581
WGVKMPGYF
>ENST00000548884.5|SNV-88274-T-G|2
MTQEEYALLTASVILSPDRQYIK
>ENST00000436021.6|INDEL-14071-C-CA|3
TTEPKQPVEPKK
>ENST00000456101.6|MNV-18849-GTG-G|1
SCFRCHT
>FUSION-ENST00000417343.1:8430-ENST00000418170.5:26510|297
QKDRLLFFAFCYEK
>FUSION-ENST00000636857.1:5824-ENST00000593065.5:68497|58
MLTKGRGFLIWFVYI
>FUSION-ENST00000417343.1:8430-ENST00000418170.5:26510|360
LECPGEISGHCSLHLWGSGILMPQ
>FUSION-ENST00000627825.2:67130-ENST00000559009.1:1873|1125
MCNLLNC
>FUSION-ENST00000553404.5:16443-ENST00000647921.1:14992|21
MFPEDESLNLLLYYFFLFLFEK
>ENST00000427376.7|SNV-19465-C-A|1
HFGTILKSNYQQLPLTSAVLLNF
>FUSION-ENST00000637544.1:30880-ENST00000559009.1:1873|275
IFLVSNVFFIQLSLF
>ENST00000460199.5|SNV-1586-C-T|1
VHLHPWSICMIQKYNHDGYGDPR
>FUSION-ENST00000627825.2:67130-ENST00000559009.1:1873|718
MRHHAWLIFCVFNR
>ENST00000438435.6|SNV-16687-C-G|1
FNKDTLSWLAVDNVAHTIK
>FUSION-ENST00000627825.2:67130-ENST00000559009.1:1873|331
NHCAQPKRLNF
>FUSION-ENST00000627825.2:67130-ENST00000559009.1:1873|549
MSFFLFQ
>ENST00000613512.4|SNV-1409-A-C|2
LQANYLGNTCGIPK
>FUSION-ENST00000627825.2:67130-ENST00000559009.1:1873|630
MSSVQFLSW
>FUSION-ENST00000627825.2:67130-ENST00000559009.1:1873|1126
LIFMCNLLNC
>FUSION-ENST00000637544.1:30880-ENST00000559009.1:1873|200
SCKLQGYK
>FUSION-ENST00000627825.2:67130-ENST00000559009.1:1873|288
EAEVAVSRDCTTALQSGQQE
>ENST00000261796.4|MNV-27270-GG-G|6
RKGQGRPGPLPLALTR
>FUSION-ENST00000627825.2:67130-ENST00000559009.1:1873|1311
MDGFALLILE
>FUSION-ENST00000553404.5:16443-ENST00000647921.1:14992|45
QGLQNISSTETPNSETAIAEL
>FUSION-ENST00000553404.5:16443-ENST00000647921.1:14992|65
KCLNADSLLLPWK
>FUSION-ENST00000627825.2:67130-ENST00000559009.1:1873|1236
MLLFFVLSLHLLEWGSILTWV
>ENST00000220616.9|SNV-26808-C-T|4
LRVLQFIRETEEIVSAFNSSR
>FUSION-ENST00000637544.1:30880-ENST00000559009.1:1873|11
RPLPRAPARPLARPPGAGR
>FUSION-ENST00000627825.2:67130-ENST00000559009.1:1873|186
YNDICILPYNREDFHCPK
>ENST00000617967.4|SNV-544-C-T|4
MSGWRIVTLRGPK
>ENST00000360890.6|SNV-46662-G-T|4
DSGLLGLLLAQLRNQAK
>FUSION-ENST00000627825.2:67130-ENST00000559009.1:1873|232
GKQALLTWQQAR
>ENST00000317391.8|SNV-50488-G-C|3
YMKYLPQKNIPFYISVLEENEDSR
>FUSION-ENST00000647584.2:24089-ENST00000315677.8:450106|5
DGWTRLNLFWDPLNATRGSAR
>ENST00000615648.2|SNV-12308-G-A|2
HGYFDEEMNR
>ENST00000164133.7|SNV-12984-C-T|1
QFLVCVLIPLHSVK
>FUSION-ENST00000627825.2:67130-ENST00000559009.1:1873|1206
MPFSCLSLLSSWDCR
>FUSION-ENST00000627825.2:67130-ENST00000559009.1:1873|374
EKFSMFIMFTSFHEHQVK
>FUSION-ENST00000554938.2:16443-ENST00000647921.1:14992|1
DDIDMLKGK
>FUSION-ENST00000417343.1:8430-ENST00000418170.5:26510|94
VCGLLAGR
>ENST00000467596.5|SNV-34413-T-A|1
EVAAAGDACPPQHVPPKDSAPK
>ENST00000506282.6|SNV-34606-G-T|1
NLKLKCLI
>FUSION-ENST00000637544.1:30880-ENST00000559009.1:1873|70
LDSQYIWA
>FUSION-ENST00000553404.5:16443-ENST00000647921.1:14992|24
YHCPGWS
>FUSION-ENST00000627825.2:67130-ENST00000559009.1:1873|1127
RTHAIQCV
>ENST00000240499.8|SNV-35753-G-T|1
CDECGKAF
>ENST00000643052.1|SNV-40983-G-A|2
FLLARGGPHGRNS
>ENST00000505747.6|SNV-74-G-C|1
GEPGSGPEAGPRFFCTAGR
>ENST00000240499.8|SNV-35753-G-T|2
VHTGERPYKCDECGKAF
>FUSION-ENST00000627825.2:67130-ENST00000559009.1:1873|41
MENYAVK
>FUSION-ENST00000627825.2:67130-ENST00000559009.1:1873|332
MNHCAQPKRLNF
>FUSION-ENST00000627825.2:67130-ENST00000559009.1:1873|521
SEITVFR
>FUSION-ENST00000627825.2:67130-ENST00000559009.1:1873|1111
GKMMLISPVLFSQFLKSCNCIFL
>FUSION-ENST00000417343.1:8430-ENST00000418170.5:26510|338
MNSSGITTWGSTGLRWR
>FUSION-ENST00000637544.1:30880-ENST00000559009.1:1873|239
FQAILLPQPPE
>FUSION-ENST00000627825.2:67130-ENST00000559009.1:1873|437
HWDSGGYCHDR
>FUSION-ENST00000417343.1:8430-ENST00000418170.5:26510|60
SFQPPLIGT
>FUSION-ENST00000627825.2:67130-ENST00000559009.1:1873|828
KQAMVATCEFFLLA
>FUSION-ENST00000627825.2:67130-ENST00000559009.1:1873|262
MRPFPQHLGIR
>FUSION-ENST00000627825.2:67130-ENST00000559009.1:1873|334
MNHCAQPKR
>FUSION-ENST00000627825.2:67130-ENST00000559009.1:1873|466
MRGLWISQSFGKLR
>FUSION-ENST00000627825.2:67130-ENST00000559009.1:1873|1044
HTHFLYSSFK
>FUSION-ENST00000627825.2:67130-ENST00000559009.1:1873|1651
HFSTWPLGELGLRGGREGR
>ENST00000370419.6|SNV-293111-C-T|3
MLLLPAYHQTGAKGLSPR
>FUSION-ENST00000637544.1:30880-ENST00000559009.1:1873|59
GARLIFK
>ENST00000286349.4|SNV-4430-G-T|2
TALRTGSSYTQVDEVK
>FUSION-ENST00000417343.1:8430-ENST00000418170.5:26510|126
MPCGSETP
>FUSION-ENST00000627825.2:67130-ENST00000559009.1:1873|885
MLFFFFFFLR
>ENST00000481475.1|SNV-69975-C-T|6
MVSGFTQGHQTKLLRAEIVT
>FUSION-ENST00000627825.2:67130-ENST00000559009.1:1873|716
HHAWLIFCVFNR
>FUSION-ENST00000627825.2:67130-ENST00000559009.1:1873|83
WRFQHCAILNK
>FUSION-ENST00000417343.1:8430-ENST00000418170.5:26510|28
MQMRGLPDPEAAGAA
>FUSION-ENST00000417343.1:8430-ENST00000418170.5:26510|100
GVPLGLAQI
>FUSION-ENST00000417343.1:8430-ENST00000418170.5:26510|225
SGSAENLCFTFYYG
>ENST00000479393.2|SNV-219260-T-A|1
QNKRFDWAWWLTPVIPALWEA
>ENST00000410053.8|SNV-36454-G-A|5
ECGLKLTQVSPRGINAIFEHLR
>FUSION-ENST00000627825.2:67130-ENST00000559009.1:1873|631
QFGLFWQTVLFMSSVQFLSW
>FUSION-ENST00000627825.2:67130-ENST00000559009.1:1873|142
QARLHISKK
>ENST00000332191.12|INDEL-1728206-G-GAG|5
LDGTSLTRTGKAFTSSQRPR
>FUSION-ENST00000627825.2:67130-ENST00000559009.1:1873|568
AWPKKYVK
>FUSION-ENST00000627825.2:67130-ENST00000559009.1:1873|850
MCILLVDISVGWLLCSDK
>FUSION-ENST00000627825.2:67130-ENST00000559009.1:1873|317
SHNWNHVVCSLFRLTSFM
>FUSION-ENST00000627825.2:67130-ENST00000559009.1:1873|1648
EGREGTWGAPIPPFSSLRFL
>ENST00000370419.6|SNV-293111-C-T|1
LLLPAYHQTGAKGLSPRSKPWGLNR
>ENST00000369163.3|MNV-289-GC-G|1
TPTCAPSTPSG
>FUSION-ENST00000627825.2:67130-ENST00000559009.1:1873|1120
LARLVLK
>FUSION-ENST00000627825.2:67130-ENST00000559009.1:1873|47
EHFMPSGR
>FUSION-ENST00000627825.2:67130-ENST00000559009.1:1873|307
VCLVLVRK
>FUSION-ENST00000627825.2:67130-ENST00000559009.1:1873|217
MFKSLSLPSS
>FUSION-ENST00000627825.2:67130-ENST00000559009.1:1873|829
MKQAMVATCEFFLLA
>ENST00000498700.5|SNV-4488-G-T|8
GNHLPLLPAESEEEDEMEFEDQDSK
>FUSION-ENST00000627825.2:67130-ENST00000559009.1:1873|448
GFLHIGQVCLK
>FUSION-ENST00000417343.1:8430-ENST00000418170.5:26510|114
MVCSLGQI
>FUSION-ENST00000637544.1:30880-ENST00000559009.1:1873|100
YIFSKHLVTLFYFCEIR
>ENST00000575643.1|SNV-1655-A-G|9
CYRYREDLMAGIIIAGWDPR
>ENST00000483832.5|SNV-1586-C-T|2
VHLHPWSICMIQKYNHDGTR
>FUSION-ENST00000637544.1:30880-ENST00000559009.1:1873|259
KNITEIK
>FUSION-ENST00000627825.2:67130-ENST00000559009.1:1873|308
VCLVLVR
>FUSION-ENST00000627825.2:67130-ENST00000559009.1:1873|15
LRIFSCAYC
>FUSION-ENST00000627825.2:67130-ENST00000559009.1:1873|248
MCSLNKVSV
>FUSION-ENST00000379441.7:33458-ENST00000262033.11:15343|4
AACFCKVVR
>FUSION-ENST00000627825.2:67130-ENST00000559009.1:1873|1600
AAVGAARPGRGRRPGEGR
>FUSION-ENST00000627825.2:67130-ENST00000559009.1:1873|1006
MMTTSHVFLAQASP
>FUSION-ENST00000637544.1:30880-ENST00000559009.1:1873|261
MPHSSRKNITEIK
>FUSION-ENST00000417343.1:8430-ENST00000418170.5:26510|272
LLDTGSLRPWLSKK
>FUSION-ENST00000553404.5:16443-ENST00000647921.1:14992|49
MGNSKCFVATLL
>FUSION-ENST00000627825.2:67130-ENST00000559009.1:1873|477
LFWYFSFLALESAISPK
>FUSION-ENST00000627825.2:67130-ENST00000559009.1:1873|358
MAEDFNEVNTLNNCK
>FUSION-ENST00000627825.2:67130-ENST00000559009.1:1873|1168
MNLSFLFLQLPFYGAELIKNKDFR
>FUSION-ENST00000637544.1:30880-ENST00000559009.1:1873|103
PLCRYIFSK
>ENST00000505747.6|SNV-74-G-C|4
MSEARGEPGSGPEAGPRFFCTAGR
>ENST00000503640.5|SNV-53940-C-T|2
TYWDFEFPR
>FUSION-ENST00000627825.2:67130-ENST00000559009.1:1873|1320
FSCFSLPSSWDYRCPLTRPAR
>ENST00000613512.4|SNV-1409-A-C|7
TWLMISLRQLKLQANYLGNTCGIPK
>FUSION-ENST00000627825.2:67130-ENST00000559009.1:1873|1152
ALILAHSDLR
>FUSION-ENST00000627825.2:67130-ENST00000559009.1:1873|1599
GRRPGEGR
>FUSION-ENST00000627825.2:67130-ENST00000559009.1:1873|1340
ISWEWWHTPIILATQEAEAGE
>FUSION-ENST00000636857.1:5824-ENST00000593065.5:68497|2
AIGLPILVSSPMR
>FUSION-ENST00000553404.5:16443-ENST00000647921.1:14992|117
MILPYFIYFIILLVIRFMMIVK
>FUSION-ENST00000637544.1:30880-ENST00000559009.1:1873|213
PVIPTTREAETGESLEPGRQR
>ENST00000436021.6|INDEL-14071-C-CA|1
QPVEPKKTC
>FUSION-ENST00000627825.2:67130-ENST00000559009.1:1873|638
RRQVSGNK
>FUSION-ENST00000627825.2:67130-ENST00000559009.1:1873|16
MLRIFSCAYC
>FUSION-ENST00000417343.1:8430-ENST00000418170.5:26510|271
LLDTGSLRPWLSKKQNK
>FUSION-ENST00000627825.2:67130-ENST00000559009.1:1873|439
EYFRATGWDKGSELGGR
>FUSION-ENST00000553404.5:16443-ENST00000647921.1:14992|62
EFGDQSF
>ENST00000621776.4|SNV-57147-G-A|2
NMTCQATSVVSEKGR
>ENST00000502343.1|SNV-53940-C-T|5
MGKAEIWLIRTYWDFEFPR
>FUSION-ENST00000417343.1:8430-ENST00000418170.5:26510|144
SPSELGSGLSPGTCHFVVK
>FUSION-ENST00000627825.2:67130-ENST00000559009.1:1873|1030
MSLGCILK
>ENST00000615648.2|SNV-12308-G-A|3
VPVDVAYRHGYFDEEMNR
>ENST00000020926.8|SNV-277-T-C|4
GLLPRDQDPDPEK
>FUSION-ENST00000553404.5:16443-ENST00000647921.1:14992|52
MKSQGVKAVLLH
>FUSION-ENST00000627825.2:67130-ENST00000559009.1:1873|941
VKPPSLLK
>FUSION-ENST00000627825.2:67130-ENST00000559009.1:1873|1242
MANFCIFSRDR
>FUSION-ENST00000627825.2:67130-ENST00000559009.1:1873|589
VLPCHSGRSVVVR
>FUSION-ENST00000627825.2:67130-ENST00000559009.1:1873|228
QALLTWQQARECEGREVGR
>FUSION-ENST00000627825.2:67130-ENST00000559009.1:1873|183
YRCILGYFVPLIYLFFH
>FUSION-ENST00000424789.6:258318-ENST00000498043.6:27374|4
TQQDLRVLTGTSR
>FUSION-ENST00000553404.5:16443-ENST00000647921.1:14992|137
MMIFKVHK
>FUSION-ENST00000627825.2:67130-ENST00000559009.1:1873|1626
AGGCGRLLGPR
>ENST00000350763.9|SNV-69975-C-T|2
GLITGIGYEVMVSGFTQGHQTK
>FUSION-ENST00000627825.2:67130-ENST00000559009.1:1873|531
MYLFIETEFHSCCSGCSAMVR
>FUSION-ENST00000627825.2:67130-ENST00000559009.1:1873|786
MSFSSLSPSFK
>ENST00000554577.5|SNV-15248-G-A|5
RLCPLHLSPR
>FUSION-ENST00000627825.2:67130-ENST00000559009.1:1873|774
VGQAGLGLLTS
>FUSION-ENST00000627825.2:67130-ENST00000559009.1:1873|203
LVSNSQP
>FUSION-ENST00000636857.1:5824-ENST00000593065.5:68497|9
KAHTWIHINR
>FUSION-ENST00000627825.2:67130-ENST00000559009.1:1873|155
CDPLCLAYDPFFWTGCGSVAQAGVQ
>FUSION-ENST00000627825.2:67130-ENST00000559009.1:1873|320
MSHNWNHVVCSLFR
>ENST00000316398.5|SNV-1059-C-T|5
FEQEAVAVDSNLRVRELQCK
>ENST00000356113.10|SNV-137912-G-T|4
KGLCNTLGYHVRQEPR
>ENST00000476102.1|SNV-13755-C-T|2
ELLISCSAQGDPPPVVSWTK
>ENST00000340398.5|SNV-274-C-A|2
YRPGTVAIREIR
>ENST00000342213.3|SNV-313-C-A|1
AGQGPGGGSKDLLFWVALERR
>FUSION-ENST00000627825.2:67130-ENST00000559009.1:1873|1506
KLVEIICWVCSIFGVIYIKR
>FUSION-ENST00000627825.2:67130-ENST00000559009.1:1873|20
MFNFRNCYNHSSK
>FUSION-ENST00000627825.2:67130-ENST00000559009.1:1873|82
MWRFQHCAILNKTAVNILK
>FUSION-ENST00000627825.2:67130-ENST00000559009.1:1873|588
LWLTNLPILGSCDPPALASQNAGIR
>FUSION-ENST00000637544.1:30880-ENST00000559009.1:1873|149
FSDIYVIYQLKKK
>FUSION-ENST00000627825.2:67130-ENST00000559009.1:1873|1291
ILAHCNLHLLGSSDSTASAS
>FUSION-ENST00000553404.5:16443-ENST00000647921.1:14992|58
NQFIDLGGTN
>FUSION-ENST00000627825.2:67130-ENST00000559009.1:1873|1520
KAANTRHLYFMLR
>FUSION-ENST00000637544.1:30880-ENST00000559009.1:1873|37
TAQPPVPPERAGKER
>FUSION-ENST00000627825.2:67130-ENST00000559009.1:1873|1161
MLLRLVSNSWTQAVLLPPK
>FUSION-ENST00000627825.2:67130-ENST00000559009.1:1873|872
MFFNLLLLYLVCSLFCVR
>ENST00000641988.1|SNV-2866-A-G|4
MVVVSISYSSCIFMYIKTSAR
>FUSION-ENST00000417343.1:8430-ENST00000418170.5:26510|425
SCLRPYKLK
>FUSION-ENST00000627825.2:67130-ENST00000559009.1:1873|181
YLRFLHVLSWFDSSFLFSVE
>FUSION-ENST00000627825.2:67130-ENST00000559009.1:1873|375
FVEREKFSMFIMFTSFHEHQVK
>FUSION-ENST00000627825.2:67130-ENST00000559009.1:1873|1160
LLRLVSNSWTQAVLLPPK
>FUSION-ENST00000627825.2:67130-ENST00000559009.1:1873|1548
SKNLFDICILDT
>FUSION-ENST00000637544.1:30880-ENST00000559009.1:1873|164
MVWLRSPHSLK
>ENST00000409158.5|SNV-25897-G-C|2
TISLCAESTDDCLAWKFTLQHSR
>ENST00000569324.1|MNV-474-TC-T|28
HSGPGATRRR
>FUSION-ENST00000627825.2:67130-ENST00000559009.1:1873|312
MVRVCLVLVR
>FUSION-ENST00000417343.1:8430-ENST00000418170.5:26510|187
DGDSPCWPGWSR
>FUSION-ENST00000553404.5:16443-ENST00000647921.1:14992|150
MPFSTFSMCR
>ENST00000409158.5|SNV-25897-G-C|1
FTLQHSR
>FUSION-ENST00000627825.2:67130-ENST00000559009.1:1873|165
MAEGEAGTSNMAASK
>FUSION-ENST00000627825.2:67130-ENST00000559009.1:1873|1425
WSPSLDLVICPLWPPK
>FUSION-ENST00000553404.5:16443-ENST00000647921.1:14992|134
MIFKVHKLTK
>ENST00000366816.5|INDEL-2606-G-GTTT|6
AARKSAPSTGGFVK
>ENST00000569324.1|MNV-474-TC-T|2
RPALTPCARFTLSKSPP
>FUSION-ENST00000627825.2:67130-ENST00000559009.1:1873|56
SFNSSCK
>FUSION-ENST00000627825.2:67130-ENST00000559009.1:1873|1131
CVFIYACCVCLE
>FUSION-ENST00000627825.2:67130-ENST00000559009.1:1873|1579
VWVGWYHGS
>FUSION-ENST00000627825.2:67130-ENST00000559009.1:1873|283
FAGSYGKSMFSFSK
>FUSION-ENST00000627825.2:67130-ENST00000559009.1:1873|1431
MARSPLTATSRLLGSSDSPASAS
>FUSION-ENST00000627825.2:67130-ENST00000559009.1:1873|385
QLLGLISK
>FUSION-ENST00000627825.2:67130-ENST00000559009.1:1873|1260
NFNYLKMVDFFLTF
>FUSION-ENST00000627825.2:67130-ENST00000559009.1:1873|1170
MNLSFLFLQLPFYGAELIKNK
>FUSION-ENST00000417343.1:8430-ENST00000418170.5:26510|199
GSSDSPASAPQVVGITGTHHHAR
>FUSION-ENST00000627825.2:67130-ENST00000559009.1:1873|659
QFCLCLAYSF
>ENST00000350896.3|SNV-423913-A-C|1
GETGSGNTLSTGPIWLNEVFCFGR
>ENST00000636667.1|SNV-99835-C-A|3
LPTSHTCFNVLLLTEYSSK
>FUSION-ENST00000637544.1:30880-ENST00000559009.1:1873|81
MPAACAPSPQR
>FUSION-ENST00000417343.1:8430-ENST00000418170.5:26510|48
CPDTCSSTATAK
>FUSION-ENST00000627825.2:67130-ENST00000559009.1:1873|867
IHVYFASRYIGWLAPLF
>FUSION-ENST00000627825.2:67130-ENST00000559009.1:1873|1578
MYFSNADFLGLYVLTILIVYSLGK
>ENST00000650135.1|SNV-424322-C-A|3
GSYNSSNNFQQPLK
>FUSION-ENST00000627825.2:67130-ENST00000559009.1:1873|580
WSFALVSQAGVQWHDLGSLQPPPPR
>ENST00000369163.3|MNV-289-GC-G|6
FQSSAVMALKRHARPTWWGSLR
>FUSION-ENST00000627825.2:67130-ENST00000559009.1:1873|932
AWWPVIVATPEAEAGESLEPRRQR
>ENST00000518578.5|SNV-120062-A-G|3
YSRPLHEEIALHK
>FUSION-ENST00000627825.2:67130-ENST00000559009.1:1873|170
VLCFSLQIGK
>ENST00000518578.5|SNV-120062-A-G|2
YSRPLHEEIALHKYLK
>ENST00000326685.11|SNV-109937-G-A|3
KYKIYPYELLLVTTR
>FUSION-ENST00000627825.2:67130-ENST00000559009.1:1873|1124
THAIQCV
>FUSION-ENST00000627825.2:67130-ENST00000559009.1:1873|824
MVPSPLFFQ
>FUSION-ENST00000627825.2:67130-ENST00000559009.1:1873|682
MSHRAWPE
>FUSION-ENST00000627825.2:67130-ENST00000559009.1:1873|194
LPRLVLNSWPQVIILLSLPKWWDYR
>ENST00000469372.5|SNV-46405-G-A|3
DHENELLNKQSVPAHFVALNESK
>FUSION-ENST00000627825.2:67130-ENST00000559009.1:1873|413
GMGAVCLVYYLWK
>ENST00000503698.1|SNV-119597-A-G|4
MKQAAICWKYR
>FUSION-ENST00000627825.2:67130-ENST00000559009.1:1873|444
MLILLINKEYFR
>FUSION-ENST00000627825.2:67130-ENST00000559009.1:1873|1541
WETLVVNGVTPCRDDIFALVASKK
>FUSION-ENST00000627825.2:67130-ENST00000559009.1:1873|1167
NLSFLFLQLPFYGAELIKNKDFR
>FUSION-ENST00000637544.1:30880-ENST00000559009.1:1873|206
IFIFKCSHLRTEMSCK
>FUSION-ENST00000638504.1:148536-ENST00000590564.5:67865|4
YICTGDFPPGTKGNTFVHDPKR
>FUSION-ENST00000627825.2:67130-ENST00000559009.1:1873|299
VLLLHIFTSIWCFQCSR
>FUSION-ENST00000637544.1:30880-ENST00000559009.1:1873|112
NNKKVSSR
>FUSION-ENST00000627825.2:67130-ENST00000559009.1:1873|1412
HEPPCQANSLNTK
>FUSION-ENST00000553404.5:16443-ENST00000647921.1:14992|42
DKVLHFNDVFQTNVINNVS
>ENST00000328449.6|SNV-1518-G-A|5
GLPRVRPTIDIKILK
>ENST00000326685.11|SNV-109937-G-A|5
TPSADLFHYDSMNAVNWGMRK
>FUSION-ENST00000627825.2:67130-ENST00000559009.1:1873|113
MCIESDTYELK
>FUSION-ENST00000627825.2:67130-ENST00000559009.1:1873|652
RAKHPGLLSGLLLLLFFWGTGV
>ENST00000284551.11|MNV-420-GCCCG-G|24
CCSKPRR
>FUSION-ENST00000627825.2:67130-ENST00000559009.1:1873|1336
FSSTKNTKN
>FUSION-ENST00000627825.2:67130-ENST00000559009.1:1873|818
LILFYRVHR
>FUSION-ENST00000553404.5:16443-ENST00000647921.1:14992|110
LGVDNDCGMINEIKKK
>FUSION-ENST00000627825.2:67130-ENST00000559009.1:1873|102
AFFFFFQTEFLLLLPR
>FUSION-ENST00000417343.1:8430-ENST00000418170.5:26510|39
MPDKCKCVDFQTLK
>FUSION-ENST00000627825.2:67130-ENST00000559009.1:1873|303
MRVLLLHIFTSIWCFQCSR
>FUSION-ENST00000637544.1:30880-ENST00000559009.1:1873|26
SAAAGAPPPRR
>FUSION-ENST00000636857.1:5824-ENST00000593065.5:68497|33
SLCTMMMMYALIKLIHIFFK
>ENST00000485440.1|SNV-46432-C-T|5
MWDNISCWPSSVLGR
>FUSION-ENST00000627825.2:67130-ENST00000559009.1:1873|428
MPVFPGTWWAEAGR
>FUSION-ENST00000627825.2:67130-ENST00000559009.1:1873|289
EAEVAVSR
>FUSION-ENST00000417343.1:8430-ENST00000418170.5:26510|408
CREHEVAGSALAHY
>FUSION-ENST00000417343.1:8430-ENST00000418170.5:26510|41
MNEPCLWILQVALVTLFPYLVQR
>FUSION-ENST00000637544.1:30880-ENST00000559009.1:1873|249
LSCHATLLSEK
>FUSION-ENST00000627825.2:67130-ENST00000559009.1:1873|899
MNVFMGFSLFYPLFTCL
>FUSION-ENST00000627825.2:67130-ENST00000559009.1:1873|266
MIHSPPMRPFPQHLGIR
>FUSION-ENST00000627825.2:67130-ENST00000559009.1:1873|650
HPGLLSGLLLLLFFWGTGV
>ENST00000488058.1|SNV-96940-C-T|3
MTVTRYLSGPIQHLYLAILTR
>FUSION-ENST00000553404.5:16443-ENST00000647921.1:14992|72
GISGSFF
>FUSION-ENST00000636857.1:5824-ENST00000593065.5:68497|36
QRSLCTMMMMYALIK
>FUSION-ENST00000627825.2:67130-ENST00000559009.1:1873|493
MVVHACIPRYLVGR
>FUSION-ENST00000627825.2:67130-ENST00000559009.1:1873|929
QRLQGAEIMSLHSSLGDKSK
>ENST00000468341.1|SNV-50758-A-G|2
WETVGKAGQNKPAIFVDCGFHAR
>FUSION-ENST00000417343.1:8430-ENST00000418170.5:26510|98
YCPQLVSHYKGR
>ENST00000359152.9|SNV-76651-C-T|2
GAPRGIFKR
>FUSION-ENST00000627825.2:67130-ENST00000559009.1:1873|392
MWSFHFCK
>FUSION-ENST00000627825.2:67130-ENST00000559009.1:1873|858
MVNAHGR
>ENST00000394518.7|SNV-363084-A-T|1
NSISRTHKD
>FUSION-ENST00000627825.2:67130-ENST00000559009.1:1873|612
ISPFFIYFDNTSKDFTLI
>FUSION-ENST00000627825.2:67130-ENST00000559009.1:1873|215
ELTIIRTAWGK
>FUSION-ENST00000637544.1:30880-ENST00000559009.1:1873|65
AHPGRPAAVGAGRAARGPEAPSSAR
>FUSION-ENST00000368491.8:77623-ENST00000649835.1:263281|1
HSIASDSGDTGIGTSCSDSVEGG
>FUSION-ENST00000627825.2:67130-ENST00000559009.1:1873|1504
LVEIICWVCSIFGVIYIKR
>FUSION-ENST00000627825.2:67130-ENST00000559009.1:1873|770
GQNSFSYMIETSCKLLA
>ENST00000286398.11|SNV-35568-G-C|6
LGRNVNMRAMNVFTEAEER
>ENST00000419234.9|SNV-41427-T-A|2
HTNELKEEQEMNK
>ENST00000468592.5|SNV-39709-C-A|1
DCCSLESDWIYLHPDASGR
>FUSION-ENST00000627825.2:67130-ENST00000559009.1:1873|8
GLRFFFFF
>ENST00000317391.8|SNV-50488-G-C|2
YLPQKNIPFYISVLEENEDSR
>FUSION-ENST00000627825.2:67130-ENST00000559009.1:1873|1266
GQEFETSLTNMVKPRLY
>FUSION-ENST00000627825.2:67130-ENST00000559009.1:1873|132
MLLSVCVCTVGVK
>FUSION-ENST00000553404.5:16443-ENST00000647921.1:14992|98
MQIPSSCHGKIKSQGHLR
>ENST00000268182.10|SNV-89552-A-C|1
AIMDDKSLNIKTDPVDIYK
>ENST00000338086.9|SNV-40707-C-T|1
GLSNGMDADCKDFNRTPGSR
>ENST00000505747.6|SNV-74-G-C|5
SEARGEPGSGPEAGPR
>ENST00000554577.5|SNV-15248-G-A|4
MRLCPLHLSPRLQGVLL
>FUSION-ENST00000627825.2:67130-ENST00000559009.1:1873|1043
MHTHFLYSSFKNMLL
>FUSION-ENST00000417343.1:8430-ENST00000418170.5:26510|173
MCLVYLLPCHLPPQLCCEVFK
>FUSION-ENST00000627825.2:67130-ENST00000559009.1:1873|7
MGFHQVGQAGLK
>FUSION-ENST00000627825.2:67130-ENST00000559009.1:1873|22
LLSIYQISKTETQQT
>FUSION-ENST00000627825.2:67130-ENST00000559009.1:1873|476
RPPPHHTWLIFFCIFSR
>ENST00000544798.2|SNV-30077-C-T|3
LQQHCTDLTYELTVKSLEQTGK
>FUSION-ENST00000627825.2:67130-ENST00000559009.1:1873|1104
SCNCIFL
>FUSION-ENST00000417343.1:8430-ENST00000418170.5:26510|90
TWNAHPPALSRK
>FUSION-ENST00000417343.1:8430-ENST00000418170.5:26510|422
LKFPVGVK
>FUSION-ENST00000627825.2:67130-ENST00000559009.1:1873|180
CILGYFVPLIYLFFH
>ENST00000366816.5|INDEL-2606-G-GTTT|1
SAPSTGGFVKKPHRYRPGTVALR
>FUSION-ENST00000627825.2:67130-ENST00000559009.1:1873|125
MDILTIFFQFVNMR
>ENST00000497403.5|SNV-3282-C-A|9
MKHFIHSGGPTIVRMR
>FUSION-ENST00000627825.2:67130-ENST00000559009.1:1873|1652
MHFSTWPLGELGLRGGREGR
>FUSION-ENST00000627825.2:67130-ENST00000559009.1:1873|529
MVRSQLIATSASWVQAILLPQSPE
>FUSION-ENST00000627825.2:67130-ENST00000559009.1:1873|1661
GASGTCIFQLGPWGNWACVGEGK
>FUSION-ENST00000627825.2:67130-ENST00000559009.1:1873|1414
MNNLHDWCR
>FUSION-ENST00000637544.1:30880-ENST00000559009.1:1873|123
VGKQNPSPLRK
>ENST00000306100.10|SNV-404586-G-C|1
HLALEEFYTAFQVIQLSLPEDQK
>ENST00000442331.1|SNV-57056-C-A|1
QNFLSGRVLKEK
>ENST00000342213.3|SNV-313-C-A|2
AGQGPGGGSKDLLFWVALER
>FUSION-ENST00000627825.2:67130-ENST00000559009.1:1873|1159
MLLRLVSNSWTQAVLLPPKVLGLLV
>ENST00000338086.9|SNV-40707-C-T|2
GLSNGMDADCKDFNR
>FUSION-ENST00000627825.2:67130-ENST00000559009.1:1873|1147
PSQFFYF
>FUSION-ENST00000627825.2:67130-ENST00000559009.1:1873|1517
HLYFMLR
>ENST00000636667.1|SNV-99835-C-A|1
LPTSHTCFNVLLLTEYSSKEKLK
>ENST00000491148.5|SNV-50758-A-G|2
VGKAGQNKPAIFVDCGFHAR
>FUSION-ENST00000627825.2:67130-ENST00000559009.1:1873|748
SLPPAALTSWAQGILPPQPRQ
>FUSION-ENST00000417343.1:8430-ENST00000418170.5:26510|335
NSSGITTWGSTGLRWRWR
>FUSION-ENST00000627825.2:67130-ENST00000559009.1:1873|152
FSCSSTLC
>FUSION-ENST00000627825.2:67130-ENST00000559009.1:1873|1084
TYKLRCMCY
>ENST00000508596.5|SNV-113718-G-A|3
SAISLNDALMWAKVNPFSPLETGIR
>FUSION-ENST00000627825.2:67130-ENST00000559009.1:1873|1525
GMAETLVFTR
>FUSION-ENST00000627825.2:67130-ENST00000559009.1:1873|77
TAVNILK
>ENST00000284551.11|MNV-420-GCCCG-G|11
TCWVSSSVFAVCWQRR
>ENST00000473190.1|SNV-472789-G-T|4
MYQEAINVVYKNSAR
>ENST00000020926.8|SNV-277-T-C|1
DQDPDPEKAKPSLLGSAQQFNVKK
>FUSION-ENST00000627825.2:67130-ENST00000559009.1:1873|1100
MTGSLDQW
>FUSION-ENST00000627825.2:67130-ENST00000559009.1:1873|1456
MLARLVSNS
>FUSION-ENST00000627825.2:67130-ENST00000559009.1:1873|1641
EISPPRARPRPGRGDPGR
>ENST00000396913.6|SNV-21387-G-A|3
EVIGIAHK
>ENST00000257192.5|SNV-15469-C-T|1
EQYGQYALAVRGSD
>FUSION-ENST00000417343.1:8430-ENST00000418170.5:26510|344
IFSRDWVLPCGPGWC
>FUSION-ENST00000417343.1:8430-ENST00000418170.5:26510|290
LHTQKQRVV
>ENST00000426837.6|SNV-179921-C-G|4
EISLACKITELESVSLPTR
>ENST00000535803.1|SNV-8551-G-A|2
MNATFMYSDGLIHNSGDCR
>ENST00000548884.5|SNV-88274-T-G|1
MTQEEYALLTASVILSPDRQYIKDR
>FUSION-ENST00000627825.2:67130-ENST00000559009.1:1873|1489
NTRIQTWVCLR
>FUSION-ENST00000627825.2:67130-ENST00000559009.1:1873|381
MFIIALNVYK
>FUSION-ENST00000637544.1:30880-ENST00000559009.1:1873|146
KILYTLFNSEIKSSER
>ENST00000335211.9|SNV-17855-T-G|1
GSADGPGCRKGIGSSGEMGSVDK
>FUSION-ENST00000417343.1:8430-ENST00000418170.5:26510|273
LLDTGSLRPWLSK
>FUSION-ENST00000627825.2:67130-ENST00000559009.1:1873|1531
MTPVSRK
>FUSION-ENST00000627825.2:67130-ENST00000559009.1:1873|1510
HSGSRGGLGP
>FUSION-ENST00000553404.5:16443-ENST00000647921.1:14992|131
MVASSCNPSYSGG
>ENST00000321731.8|SNV-44120-T-A|3
WTINIVNLR
>FUSION-ENST00000627825.2:67130-ENST00000559009.1:1873|946
ISRIAGLGSSAMGHASNPSTWW
>ENST00000512677.1|SNV-62526-G-A|5
LALHWTR
>FUSION-ENST00000627825.2:67130-ENST00000559009.1:1873|1588
MLSLLGYLSVSK
>FUSION-ENST00000627825.2:67130-ENST00000559009.1:1873|784
MSFSSLSPSFKGF
>ENST00000317391.8|SNV-50488-G-C|4
YMKYLPQK
>FUSION-ENST00000627825.2:67130-ENST00000559009.1:1873|220
APYKTIRELTIIR
>ENST00000335211.9|SNV-17855-T-G|7
STGPGGEAGFRDGSGGLQGR
>FUSION-ENST00000627825.2:67130-ENST00000559009.1:1873|161
MAEGEAGTSNMAASKRV
>ENST00000534119.1|SNV-50488-G-C|3
KYLPQKNIPFYISVLEENEDSR
>FUSION-ENST00000553404.5:16443-ENST00000647921.1:14992|109
MINEIKK
>FUSION-ENST00000417343.1:8430-ENST00000418170.5:26510|381
MDHLTPGVQDLAGQHSETQALFK
>ENST00000484789.5|SNV-988922-G-A|6
VSSHGAVVVKCDGRGSSFQGTK
>ENST00000360890.6|SNV-46662-G-T|2
NQAKIMR
>FUSION-ENST00000627825.2:67130-ENST00000559009.1:1873|1546
MWETLVVNGVTPCR
>FUSION-ENST00000627825.2:67130-ENST00000559009.1:1873|310
MVRVCLVLVRK
>FUSION-ENST00000627825.2:67130-ENST00000559009.1:1873|1550
SVKHFNTYV
>ENST00000360890.6|SNV-46662-G-T|3
DSGLLGLLLAQLRNQAKIMR
>FUSION-ENST00000627825.2:67130-ENST00000559009.1:1873|6
GFHQVGQAGLK
>FUSION-ENST00000417343.1:8430-ENST00000418170.5:26510|26
MRGLPDPEAAGAA
>ENST00000473190.1|SNV-472789-G-T|12
MPMYQEAINVVYK
>FUSION-ENST00000637544.1:30880-ENST00000559009.1:1873|245
MARSRLTATSPSR
>FUSION-ENST00000627825.2:67130-ENST00000559009.1:1873|835
SLDSCIIRASPCWSSWSR
>ENST00000375445.7|SNV-9727-A-G|3
LLGGHDEDLPSNR
>FUSION-ENST00000553404.5:16443-ENST00000647921.1:14992|5
NTAQESED
>FUSION-ENST00000417343.1:8430-ENST00000418170.5:26510|67
IVCLYVFSASLDRNLGSTR
>ENST00000626874.2|SNV-119974-C-T|2
FGSYRPNNMSRK
>ENST00000265843.9|MNV-82488-AA-A|6
KNVSEENLK
>FUSION-ENST00000627825.2:67130-ENST00000559009.1:1873|1391
NGCRSGLLSFYLVALSNLSYSFYLL
>FUSION-ENST00000637544.1:30880-ENST00000559009.1:1873|107
VSSRILM
>FUSION-ENST00000637544.1:30880-ENST00000559009.1:1873|241
LTATSPSR
>FUSION-ENST00000627825.2:67130-ENST00000559009.1:1873|915
RGLGRFDSVIIWNLPK
>ENST00000503640.5|SNV-53940-C-T|1
LYLPNFEFVGGLHCKPAKPLPK
>FUSION-ENST00000417343.1:8430-ENST00000418170.5:26510|42
EEHVGLPGVL
>FUSION-ENST00000627825.2:67130-ENST00000559009.1:1873|1319
FSCFSLPSSWDYRCPLTRPARTLFS
>FUSION-ENST00000627825.2:67130-ENST00000559009.1:1873|1346
MIKCLALLK
>FUSION-ENST00000627825.2:67130-ENST00000559009.1:1873|977
SFFFFLRRSLALSLR
>ENST00000370419.6|SNV-293111-C-T|4
LLLPAYHQTGAK
>ENST00000481475.1|SNV-69975-C-T|2
RLWSLASPKGIKPSS
>FUSION-ENST00000417343.1:8430-ENST00000418170.5:26510|417
IHFTSLIHLFIPVLHLH
>FUSION-ENST00000627825.2:67130-ENST00000559009.1:1873|1632
AFTPPFCACVFGGGGFQER
>FUSION-ENST00000627825.2:67130-ENST00000559009.1:1873|1538
DDIFALVASKKC
>FUSION-ENST00000627825.2:67130-ENST00000559009.1:1873|627
MMRRSWK
>FUSION-ENST00000627825.2:67130-ENST00000559009.1:1873|1423
WSPSLDLVICPLWPPKVLGLQA
>ENST00000369163.3|MNV-289-GC-G|3
HARPTWWGSLR
>FUSION-ENST00000627825.2:67130-ENST00000559009.1:1873|1407
MRHHAQLIFVFLVETGFHHVVSIS
>ENST00000512677.1|SNV-62526-G-A|1
LALHWTRIRR
>FUSION-ENST00000417343.1:8430-ENST00000418170.5:26510|370
HSHASVAGTTGVCYHAR
>ENST00000545770.7|SNV-13829-G-A|4
TSFDKGPYCLLQEIGRR
>FUSION-ENST00000627825.2:67130-ENST00000559009.1:1873|1471
MQSCWVQWLTPVIQALWKAKAGGSR
>ENST00000272793.10|SNV-69159-G-T|1
IVHISFQLFSNEELAR
>FUSION-ENST00000627825.2:67130-ENST00000559009.1:1873|625
SWKLVSR
>ENST00000522672.5|SNV-423913-A-C|1
GETGSGNTLKSRNLTTR
>FUSION-ENST00000435532.7:69101-ENST00000640801.1:117791|3
VHPQQHRLLFEVFDENRLQPLFDVL
>ENST00000357997.10|SNV-13960-C-T|2
RICYVVDLYLNTPDK
>FUSION-ENST00000627825.2:67130-ENST00000559009.1:1873|713
LAGLVSNS
>FUSION-ENST00000627825.2:67130-ENST00000559009.1:1873|918
SKSPSQKK
>FUSION-ENST00000636857.1:5824-ENST00000593065.5:68497|31
MMMYALIK
>FUSION-ENST00000417343.1:8430-ENST00000418170.5:26510|36
SGWAPQMPIGPVLHHARQMQMR
>FUSION-ENST00000417343.1:8430-ENST00000418170.5:26510|330
PVPAVSSLCRVK
>ENST00000507705.5|SNV-81237-A-C|2
NSKYFSLQTQTAQHDSCSHDHTWS
>FUSION-ENST00000627825.2:67130-ENST00000559009.1:1873|348
MLFLALTL
>FUSION-ENST00000627825.2:67130-ENST00000559009.1:1873|208
MMWNIFSHAYLHTYVFFE
>FUSION-ENST00000627825.2:67130-ENST00000559009.1:1873|1405
HHAQLIFVFLVETGFHHVVSIS
>ENST00000497403.5|INDEL-3382-G-GCTGGGCCTGCT|8
MEMKTAPLRWACSGPAL
>FUSION-ENST00000627825.2:67130-ENST00000559009.1:1873|699
IQKLARHGGASL
>FUSION-ENST00000627825.2:67130-ENST00000559009.1:1873|373
EKFSMFIMFTSFHEHQVKQ
>ENST00000284551.11|MNV-420-GCCCG-G|53
APSAASCPR
>FUSION-ENST00000637544.1:30880-ENST00000559009.1:1873|138
KIALRTHH
>FUSION-ENST00000417343.1:8430-ENST00000418170.5:26510|444
SWVTGLIPAASRLGIR
>ENST00000534119.1|SNV-50488-G-C|9
MVRYMKYLPQK
>FUSION-ENST00000417343.1:8430-ENST00000418170.5:26510|428
MSCLRPYK
>ENST00000357997.10|SNV-13960-C-T|1
ICYVVDLYLNTPDK
>FUSION-ENST00000627825.2:67130-ENST00000559009.1:1873|240
MLKVFGCFPFII
>FUSION-ENST00000417343.1:8430-ENST00000418170.5:26510|447
SRSWVTGLIPAASR
>FUSION-ENST00000417343.1:8430-ENST00000418170.5:26510|108
MAQEHVRSFK
>FUSION-ENST00000637544.1:30880-ENST00000559009.1:1873|62
GPEAPSSAR
>FUSION-ENST00000627825.2:67130-ENST00000559009.1:1873|322
VASWDYRHIPLR
>FUSION-ENST00000627825.2:67130-ENST00000559009.1:1873|1582
MWGVKMPGYF
>FUSION-ENST00000637544.1:30880-ENST00000559009.1:1873|41
MPRRTPPHAR
>ENST00000481475.1|SNV-69975-C-T|1
LWSLASPKGIKPSS
>FUSION-ENST00000553404.5:16443-ENST00000647921.1:14992|80
MQTDLCLKPK
>FUSION-ENST00000627825.2:67130-ENST00000559009.1:1873|924
SLHSSLGDK
>FUSION-ENST00000627825.2:67130-ENST00000559009.1:1873|1288
MLARLVLNP
>ENST00000506282.6|SNV-34606-G-T|2
MNLKLKCLI
>ENST00000534119.1|SNV-50488-G-C|5
MKYLPQK
>FUSION-ENST00000627825.2:67130-ENST00000559009.1:1873|1002
AHCSPELPGLR
>ENST00000496418.5|SNV-81237-A-C|2
ILVPMTTPGVK
>FUSION-ENST00000637544.1:30880-ENST00000559009.1:1873|194
QMHGLLSL
>ENST00000308979.7|SNV-58756-C-T|1
LSNLTLNNIETIWNSFIR
>ENST00000545770.7|SNV-13829-G-A|5
TSFDKGPYCLLQEIGR
>FUSION-ENST00000627825.2:67130-ENST00000559009.1:1873|1185
HLARWGIVITYFSGYLQL
>FUSION-ENST00000636857.1:5824-ENST00000593065.5:68497|19
LIHIFFK
>FUSION-ENST00000637544.1:30880-ENST00000559009.1:1873|252
NITEIKQVRICFFFFFFFEM
>FUSION-ENST00000417343.1:8430-ENST00000418170.5:26510|256
KFSYIVSLAPQLK
>FUSION-ENST00000627825.2:67130-ENST00000559009.1:1873|646
MRIWEGRALALDR
>FUSION-ENST00000627825.2:67130-ENST00000559009.1:1873|90
LVVLRYVAERMR
>FUSION-ENST00000627825.2:67130-ENST00000559009.1:1873|499
MARPRLNK
>FUSION-ENST00000417343.1:8430-ENST00000418170.5:26510|358
CVWEEEW
>FUSION-ENST00000637544.1:30880-ENST00000559009.1:1873|216
MPVIPTTREAETGESLEPGR
>FUSION-ENST00000637544.1:30880-ENST00000559009.1:1873|271
MFHVFSDESCK
>ENST00000554577.5|SNV-15248-G-A|1
LCPLHLSPRLQGVLL
>FUSION-ENST00000553404.5:16443-ENST00000647921.1:14992|46
MQGLQNISSTETPNSETAIAEL
>FUSION-ENST00000627825.2:67130-ENST00000559009.1:1873|314
LANFCIFSR
>FUSION-ENST00000627825.2:67130-ENST00000559009.1:1873|738
MAIESNNRK
>FUSION-ENST00000627825.2:67130-ENST00000559009.1:1873|903
MLLKQTRYY
>ENST00000255189.8|SNV-205127-C-A|1
QVMQRVAVTDL
>FUSION-ENST00000637544.1:30880-ENST00000559009.1:1873|50
RRTAQPPVPPER
>FUSION-ENST00000627825.2:67130-ENST00000559009.1:1873|1533
MITMTPVSRKN
>FUSION-ENST00000627825.2:67130-ENST00000559009.1:1873|1337
MFSSTKNTKN
>ENST00000375147.8|SNV-12050-C-A|5
DAEMDRIFANNESYLK
>ENST00000510365.5|SNV-46005-G-T|2
MALASISCSCLR
>FUSION-ENST00000553404.5:16443-ENST00000647921.1:14992|3
EKVRGLQNLAYQLGLDEWLQQSYA
>ENST00000422222.5|SNV-56512-G-C|5
KEEQEDELR
>FUSION-ENST00000553404.5:16443-ENST00000647921.1:14992|20
FPEDESLNLLLYYFFLFLFEK
>FUSION-ENST00000637544.1:30880-ENST00000559009.1:1873|74
AAPRTRGSPR
>FUSION-ENST00000637544.1:30880-ENST00000559009.1:1873|9
APARPLARPPGAGR
>ENST00000409806.8|SNV-10649-C-T|2
TGSRPGALEHPAAPRLVSR
>FUSION-ENST00000636857.1:5824-ENST00000593065.5:68497|56
GRGFLIWFVYI
>ENST00000473190.1|SNV-472789-G-T|13
LFASQMPMYQEAINVVYKNSARFR
>FUSION-ENST00000627825.2:67130-ENST00000559009.1:1873|758
LPVISVNSPAIFLFQK
>FUSION-ENST00000637544.1:30880-ENST00000559009.1:1873|273
RPCSPGIEAVSI
>FUSION-ENST00000637544.1:30880-ENST00000559009.1:1873|237
LVRLVSNSRPR
>FUSION-ENST00000627825.2:67130-ENST00000559009.1:1873|470
MTGSQVMRGLWISQSFGKLR
>ENST00000613512.4|SNV-1409-A-C|4
QLKLQANYLGNTCGIPK
>ENST00000465297.5|SNV-82683-C-T|1
GLYTIEELNYSPQGILHTCGPDQYK
>FUSION-ENST00000627825.2:67130-ENST00000559009.1:1873|919
SKSPSQK
>ENST00000476464.5|SNV-5152-G-A|4
DYKTFVTYTVYISMIALERPDLREK
>ENST00000350878.8|SNV-185836-G-A|1
VIKYERIK
>ENST00000468592.5|SNV-39709-C-A|3
NGIQEMDCCSLESDWIYLHPDASGR
>FUSION-ENST00000417343.1:8430-ENST00000418170.5:26510|280
PIVQATWKAEVGGSR
>ENST00000215917.11|SNV-216-G-A|1
AEKDLFISDFWSSALETINRCLTK
>ENST00000515798.5|SNV-9553-C-T|3
ASNLFFFFLALACHK
>ENST00000645788.1|SNV-28204-G-T|2
LPILMAKGLGNISAK
>FUSION-ENST00000417343.1:8430-ENST00000418170.5:26510|364
LVRLVPFWFFFLRQSLSLSPR
>FUSION-ENST00000627825.2:67130-ENST00000559009.1:1873|205
MLVRLVSNSQP
>FUSION-ENST00000627825.2:67130-ENST00000559009.1:1873|1461
MVNPRLY
>ENST00000541110.5|MNV-183572-CTGGGCTC-C|2
ATCPSTSSVR
>FUSION-ENST00000627825.2:67130-ENST00000559009.1:1873|1021
MVPQFCKAYIR
>ENST00000494757.5|SNV-57799-T-G|4
MATEILSPLSGLSWMILSQSSPSIQ
>ENST00000496418.5|SNV-81237-A-C|3
MILVPMTTPGVK
>FUSION-ENST00000627825.2:67130-ENST00000559009.1:1873|1181
MLLHFCLVAIICH
>ENST00000256785.5|SNV-31040-G-T|3
TGDAVEFQFK
>FUSION-ENST00000627825.2:67130-ENST00000559009.1:1873|1647
EGTWGAPIPPFSSLR
>FUSION-ENST00000627825.2:67130-ENST00000559009.1:1873|1592
HVLTCSVFLEVLNLLKQASLR
>FUSION-ENST00000627825.2:67130-ENST00000559009.1:1873|395
MIKCNYYYHLNN
>FUSION-ENST00000417343.1:8430-ENST00000418170.5:26510|172
CLVYLLPCHLPPQLCCEVFK
>ENST00000263073.11|SNV-3212-G-C|1
LTNKPKIKEPPGSEEFK
>FUSION-ENST00000627825.2:67130-ENST00000559009.1:1873|563
TTVVIKKYFGEML
>ENST00000535886.2|SNV-467661-A-G|2
SMRKELK
>FUSION-ENST00000636857.1:5824-ENST00000593065.5:68497|30
MMMMYALIKLIHIFFK
>FUSION-ENST00000417343.1:8430-ENST00000418170.5:26510|267
MLAYAYSPGYLEG
>ENST00000569324.1|MNV-474-TC-T|25
APPRAAAARPQPGRQGDCSR
>FUSION-ENST00000627825.2:67130-ENST00000559009.1:1873|367
FIMFTSFHEHQVKQ
>ENST00000342213.3|SNV-313-C-A|4
AVLALLRAGQGPGGGSK
>FUSION-ENST00000637544.1:30880-ENST00000559009.1:1873|12
RLHPGHRAGLPAPTR
>FUSION-ENST00000555028.6:16443-ENST00000647921.1:14992|1
GLQNLAYQLGLDEWLQQSYA
>ENST00000308377.8|SNV-21068-G-T|4
GYSPKDVSVLVSTAKEVEHYK
>FUSION-ENST00000627825.2:67130-ENST00000559009.1:1873|1649
EGREGTWGAPIPPFSSLR
>FUSION-ENST00000417343.1:8430-ENST00000418170.5:26510|46
CPDTCSSTATAKKEEHVGLPGVL
>FUSION-ENST00000627825.2:67130-ENST00000559009.1:1873|185
EDFHCPK
>FUSION-ENST00000553404.5:16443-ENST00000647921.1:14992|126
SVILAFWEAEVGGSLEVRSLRPD
>FUSION-ENST00000627825.2:67130-ENST00000559009.1:1873|1101
CCFCFMTGSLDQW
>FUSION-ENST00000627825.2:67130-ENST00000559009.1:1873|550
RSSCLGLPKCWD
>FUSION-ENST00000627825.2:67130-ENST00000559009.1:1873|1273
KLYSLGRAR
>FUSION-ENST00000627825.2:67130-ENST00000559009.1:1873|81
WRFQHCAILNKTAVNILK
>FUSION-ENST00000627825.2:67130-ENST00000559009.1:1873|1457
SHIAPGPNVFVSSSV
>FUSION-ENST00000627825.2:67130-ENST00000559009.1:1873|729
CFVLMIIINEKLMFYFYFYFF
>ENST00000216489.8|SNV-33994-A-G|2
DSVVEPCSMEDWQVCASYLK
>FUSION-ENST00000627825.2:67130-ENST00000559009.1:1873|450
IEVRSESLN
>FUSION-ENST00000627825.2:67130-ENST00000559009.1:1873|794
MLKFGSPGTYVSAILKDGNR
>ENST00000512677.1|SNV-62526-G-A|4
MLALHWTRIR
>FUSION-ENST00000627825.2:67130-ENST00000559009.1:1873|883
MLFFFFFFLRR
>FUSION-ENST00000636857.1:5824-ENST00000593065.5:68497|54
MDAKAYGWYI
>ENST00000417368.7|SNV-45454-A-G|2
KVLVLGSGYVSEPVLEYLSR
>FUSION-ENST00000417343.1:8430-ENST00000418170.5:26510|382
PMDHLTPGVQDLAGQHSETQALFKK
>FUSION-ENST00000417343.1:8430-ENST00000418170.5:26510|75
FAAPSLK
>ENST00000560192.5|SNV-7932-G-T|3
MPCTRGQGWIQGPGLQGFLC
>FUSION-ENST00000627825.2:67130-ENST00000559009.1:1873|641
MFLNSAK
>ENST00000585130.5|SNV-16716-A-G|2
LDFWDDGIVEFMIHNGNLRVK
>FUSION-ENST00000627825.2:67130-ENST00000559009.1:1873|1380
PEFNSEKIEAQVVGDR
>FUSION-ENST00000553404.5:16443-ENST00000647921.1:14992|12
CYHAQLILFLC
>ENST00000343932.5|MNV-955-TTC-T|8
AMGLALARACADPGEEPAPGTVK
>ENST00000383699.7|SNV-927305-G-T|3
TSGSKPSADIR
>FUSION-ENST00000627825.2:67130-ENST00000559009.1:1873|569
SHRAWPKK
>FUSION-ENST00000553404.5:16443-ENST00000647921.1:14992|47
CFVATLL
>ENST00000569324.1|MNV-474-TC-T|3
RPALTPCARFTLSK
>FUSION-ENST00000627825.2:67130-ENST00000559009.1:1873|316
HIPLRLANFCIFSR
>FUSION-ENST00000417343.1:8430-ENST00000418170.5:26510|91
TWNAHPPALSR
>FUSION-ENST00000627825.2:67130-ENST00000559009.1:1873|68
MHKRISV
>FUSION-ENST00000636857.1:5824-ENST00000593065.5:68497|50
MLRLMVGIFESKR
>FUSION-ENST00000627825.2:67130-ENST00000559009.1:1873|717
RHHAWLIFCVFNR
>FUSION-ENST00000627825.2:67130-ENST00000559009.1:1873|615
MTWTILKSTGLSDICND
>FUSION-ENST00000637544.1:30880-ENST00000559009.1:1873|128
ASGSSPKQGLRGER
>ENST00000397488.6|SNV-11411-T-G|2
YLTLADLQRFWDSIPGR
>FUSION-ENST00000627825.2:67130-ENST00000559009.1:1873|397
NNIKKMIK
>FUSION-ENST00000637544.1:30880-ENST00000559009.1:1873|23
VCAQPPTPPGRPPDTREPAASLGK
>FUSION-ENST00000627825.2:67130-ENST00000559009.1:1873|409
LEHIEVINSHFIAID
>FUSION-ENST00000627825.2:67130-ENST00000559009.1:1873|1527
MVGSQGRGMAETLVFTR
>FUSION-ENST00000627825.2:67130-ENST00000559009.1:1873|1375
MNPFLAILTQDISSLRFHCT
>FUSION-ENST00000627825.2:67130-ENST00000559009.1:1873|396
KMIKCNYYYHLNN
>FUSION-ENST00000417343.1:8430-ENST00000418170.5:26510|222
FYFLLWIIQTLEYK
>FUSION-ENST00000627825.2:67130-ENST00000559009.1:1873|1385
MLLFPLSFL
>FUSION-ENST00000627825.2:67130-ENST00000559009.1:1873|1229
QSLALLPRLEYSGTISAHGTLR
>FUSION-ENST00000627825.2:67130-ENST00000559009.1:1873|309
VRVCLVLVRK
>FUSION-ENST00000627825.2:67130-ENST00000559009.1:1873|1258
VDFFLTF
>FUSION-ENST00000627825.2:67130-ENST00000559009.1:1873|1498
SGERHGR
>FUSION-ENST00000627825.2:67130-ENST00000559009.1:1873|4
LLTSGDPPASASQSARITGVSHR
>ENST00000284551.11|MNV-420-GCCCG-G|59
ECIRRCWGQPEGTR
>FUSION-ENST00000627825.2:67130-ENST00000559009.1:1873|5
LLTSGDPPASASQSAR
>FUSION-ENST00000627825.2:67130-ENST00000559009.1:1873|1540
DDIFALVASK
>ENST00000379305.7|SNV-148507-G-A|2
HISEGCPEVLCLNLSNTTITNR
>FUSION-ENST00000636857.1:5824-ENST00000593065.5:68497|45
MVGIFESK
>FUSION-ENST00000637544.1:30880-ENST00000559009.1:1873|198
SCKLQGYKQMHGLLSL
>ENST00000535886.2|SNV-467661-A-G|1
KELKMNL
>FUSION-ENST00000417343.1:8430-ENST00000418170.5:26510|139
MRPGLEGYALPR
>FUSION-ENST00000627825.2:67130-ENST00000559009.1:1873|874
SQLTATHASRIQAILLPQPPK
>FUSION-ENST00000627825.2:67130-ENST00000559009.1:1873|21
YMFNFRNCYNHSSK
>FUSION-ENST00000417343.1:8430-ENST00000418170.5:26510|237
LLLMSGSLVQPEEGIEKR
>FUSION-ENST00000627825.2:67130-ENST00000559009.1:1873|1636
ARPRPGRGDPGRR
>FUSION-ENST00000627825.2:67130-ENST00000559009.1:1873|1225
MGLILSKQVFLNQFFVKPWLHE
>FUSION-ENST00000627825.2:67130-ENST00000559009.1:1873|1144
MLLLYIYLDLVFDFFVNKGPSQR
>FUSION-ENST00000627825.2:67130-ENST00000559009.1:1873|1621
LLGPRVRGGGAGR
>FUSION-ENST00000627825.2:67130-ENST00000559009.1:1873|388
MWSFHFCKYVVKL
>FUSION-ENST00000627825.2:67130-ENST00000559009.1:1873|241
EEFSLTEKMLKVFGCFPFII
>ENST00000308979.7|SNV-58756-C-T|2
LQTNPKLSNLTLNNIETIWNSFIR
>ENST00000344936.7|SNV-20173-G-A|1
YILVKKTNDDW
>FUSION-ENST00000627825.2:67130-ENST00000559009.1:1873|131
LLSVCVCTVGVK
>FUSION-ENST00000627825.2:67130-ENST00000559009.1:1873|853
MTYLLRI
>FUSION-ENST00000637544.1:30880-ENST00000559009.1:1873|154
MFSDIYVIYQLK
>ENST00000575643.1|SNV-1655-A-G|2
MAGIIIAGWDPREGGQVR
>ENST00000580526.1|SNV-16716-A-G|1
LDFWDDGIVEGLKGTMDSS
>FUSION-ENST00000627825.2:67130-ENST00000559009.1:1873|1317
CPLTRPARTLFS
>FUSION-ENST00000627825.2:67130-ENST00000559009.1:1873|845
MHMVEFKGLGLKPSQE
>FUSION-ENST00000417343.1:8430-ENST00000418170.5:26510|314
HTSASVGFLFFAPFLPHPAMCPLQG
>FUSION-ENST00000417343.1:8430-ENST00000418170.5:26510|255
KFSYIVSLAPQLKHQR
>FUSION-ENST00000627825.2:67130-ENST00000559009.1:1873|495
MVVHACIPR
>FUSION-ENST00000627825.2:67130-ENST00000559009.1:1873|688
IFFPLISLFSWYDS
>FUSION-ENST00000627825.2:67130-ENST00000559009.1:1873|715
DEGFSMLAGLVSNS
>FUSION-ENST00000627825.2:67130-ENST00000559009.1:1873|282
MFAGSYGKSMFSFSKK
>ENST00000620977.1|SNV-35457-A-G|3
FMTMNAEDEER
>ENST00000405015.7|SNV-319809-A-G|3
TQLQSFSQYIEDRPEMK
>FUSION-ENST00000627825.2:67130-ENST00000559009.1:1873|65
MCLCPCSCQHSVTK
>FUSION-ENST00000627825.2:67130-ENST00000559009.1:1873|1139
MPLPQAPE
>ENST00000575643.1|SNV-1655-A-G|1
AGIIIAGWDPREGGQVR
>FUSION-ENST00000627825.2:67130-ENST00000559009.1:1873|771
MGQNSFSYMIETSCKLLA
>ENST00000366919.6|SNV-111029-C-T|3
RSWELWTLISQSKDTASK
>ENST00000477604.5|SNV-81237-A-C|5
MILVPMTTPGVKIIRPLSVFGYTGR
>FUSION-ENST00000627825.2:67130-ENST00000559009.1:1873|1253
FSYLCKYLNEYTR
>FUSION-ENST00000637544.1:30880-ENST00000559009.1:1873|269
MFHVFSDESCKCVGYLAMPHSSR
>ENST00000644935.1|SNV-62183-A-G|1
SQGDGHIPPGYISQEACER
>ENST00000552641.5|SNV-344303-T-C|2
FHAIKNAIDR
>ENST00000419234.9|SNV-41402-C-A|6
QSVERKCTK
>ENST00000476483.1|SNV-152868-T-A|12
MPGNYTCHCPFDNLSR
>FUSION-ENST00000627825.2:67130-ENST00000559009.1:1873|153
MFSCSSTLC
>FUSION-ENST00000553404.5:16443-ENST00000647921.1:14992|93
FQTDIYIISHQHVFLK
>ENST00000485440.1|SNV-46432-C-T|1
WDNISCWPSSVLGRMVEVECPRFLR
>ENST00000304166.8|SNV-32908-A-T|1
NFIHMNLFVSFMLWAISVFIK
>ENST00000369732.4|SNV-12558-T-G|5
ILPPGGEAGVTEIHGKCEKMTITPR
>ENST00000360890.6|SNV-46662-G-T|1
NQAKIMRK
>ENST00000464717.5|MNV-41552-TATACGGGTTAT-T|5
DDLKLMAYLAGAKSMPQQHSPHL
>ENST00000486559.5|MNV-16778-GAAG-G|2
FLEPGSKKPPPDEIYVR
>ENST00000284551.11|MNV-420-GCCCG-G|38
TACGRCRTRPK
>ENST00000522672.5|SNV-423913-A-C|3
GETGSGNTLK
>FUSION-ENST00000417343.1:8430-ENST00000418170.5:26510|145
MSPSELGSGLSPGTCHFVVKCA
>FUSION-ENST00000637544.1:30880-ENST00000559009.1:1873|120
QNPSPLRKLQTLFCFEGSNK
>ENST00000641988.1|SNV-2866-A-G|6
MVVVSISYSSCIFMYIK
>FUSION-ENST00000627825.2:67130-ENST00000559009.1:1873|912
MTHLFLSYFLETR
>ENST00000329468.5|SNV-293-C-A|1
RPSAASIFVDPKRPCPLPR
>ENST00000369799.10|SNV-24294-C-T|3
APKKQIQFADDM
>FUSION-ENST00000417343.1:8430-ENST00000418170.5:26510|440
RSLALSPGWSAVARSR
>FUSION-ENST00000627825.2:67130-ENST00000559009.1:1873|377
MFIIALNVYKFVEREK
>FUSION-ENST00000627825.2:67130-ENST00000559009.1:1873|896
GFSLFYPLFTCL
>ENST00000244769.8|SNV-433291-A-G|2
APTLPSDSHR
>FUSION-ENST00000627825.2:67130-ENST00000559009.1:1873|524
CAKFLRSEITVFR
>ENST00000302917.1|SNV-254-G-C|1
ALTPEDPSSGFRHGNVVAFIIEK
>ENST00000514623.1|SNV-174499-C-G|4
RVAGRVSTFCLWLPASPLDPSSCR
>FUSION-ENST00000627825.2:67130-ENST00000559009.1:1873|645
RIWEGRALALDR
>FUSION-ENST00000627825.2:67130-ENST00000559009.1:1873|1208
AHSASRVHAILLPQPPE
>FUSION-ENST00000627825.2:67130-ENST00000559009.1:1873|816
LILFYRVHRR
>FUSION-ENST00000627825.2:67130-ENST00000559009.1:1873|843
MVEFKGLGLKPSQE
>FUSION-ENST00000627825.2:67130-ENST00000559009.1:1873|793
LKFGSPGTYVSAILKDGNR
>ENST00000497403.5|INDEL-3382-G-GCTGGGCCTGCT|2
MSINGDEDSAAALGLLWACSMTTTR
>FUSION-ENST00000627825.2:67130-ENST00000559009.1:1873|1018
VPQFCKAYIRSK
>FUSION-ENST00000627825.2:67130-ENST00000559009.1:1873|1617
GGGAGRGRGAR
>FUSION-ENST00000627825.2:67130-ENST00000559009.1:1873|1434
PLLLFCHLGWTS
>FUSION-ENST00000417343.1:8430-ENST00000418170.5:26510|191
MPSHLANFCIFSRDGDSPCWPGWSR
>FUSION-ENST00000627825.2:67130-ENST00000559009.1:1873|1179
MFYSLPLISTG
>FUSION-ENST00000637544.1:30880-ENST00000559009.1:1873|67
AHPGRPAAVGAGR
>ENST00000284551.11|MNV-420-GCCCG-G|57
RCWGQPEGTRAPSAASCPR
>ENST00000638011.1|SNV-84436-G-A|2
QFKAFQRGFHMVTNESPLK
>FUSION-ENST00000637544.1:30880-ENST00000559009.1:1873|82
ALDHILKVAYYR
>FUSION-ENST00000637544.1:30880-ENST00000559009.1:1873|210
EAETGESLEPGRQRLQ
>FUSION-ENST00000417343.1:8430-ENST00000418170.5:26510|388
EAPKSEE
>FUSION-ENST00000627825.2:67130-ENST00000559009.1:1873|1146
MLLLYIYLDLVFDFFVNK
>FUSION-ENST00000627825.2:67130-ENST00000559009.1:1873|1577
YFSNADFLGLYVLTILIVYSLGK
>FUSION-ENST00000627825.2:67130-ENST00000559009.1:1873|871
FFNLLLLYLVCSLFCVR
>FUSION-ENST00000627825.2:67130-ENST00000559009.1:1873|607
GMLSSTY
>FUSION-ENST00000627825.2:67130-ENST00000559009.1:1873|1249
YFNSFIK
>FUSION-ENST00000553404.5:16443-ENST00000647921.1:14992|103
LKKNTFI
>FUSION-ENST00000627825.2:67130-ENST00000559009.1:1873|482
PALLELGIQGQVR
>FUSION-ENST00000637544.1:30880-ENST00000559009.1:1873|36
RTPPHAR
>FUSION-ENST00000417343.1:8430-ENST00000418170.5:26510|261
TLYPEKK
>FUSION-ENST00000637544.1:30880-ENST00000559009.1:1873|159
SPHSLKVGFDFTVTAVWRGPAR
>FUSION-ENST00000553404.5:16443-ENST00000647921.1:14992|152
MSAMPFSTFSMCRNPANSR
>FUSION-ENST00000627825.2:67130-ENST00000559009.1:1873|95
MFCSLIIC
>FUSION-ENST00000637544.1:30880-ENST00000559009.1:1873|246
ICFFFFFFFEM
>FUSION-ENST00000417343.1:8430-ENST00000418170.5:26510|278
PIVQATWKAEVGGSRGLGI
>FUSION-ENST00000627825.2:67130-ENST00000559009.1:1873|1165
IRFVAVAVLFGTHSYNNVIYMLK
>FUSION-ENST00000627825.2:67130-ENST00000559009.1:1873|973
SLALSLR
>FUSION-ENST00000637544.1:30880-ENST00000559009.1:1873|143
ILYTLFNSEIKSSERC
>FUSION-ENST00000553404.5:16443-ENST00000647921.1:14992|79
QTDLCLKPK
>FUSION-ENST00000637544.1:30880-ENST00000559009.1:1873|145
ILYTLFNSEIK
>FUSION-ENST00000627825.2:67130-ENST00000559009.1:1873|154
MGKPHLY
>FUSION-ENST00000417343.1:8430-ENST00000418170.5:26510|72
MLLTSLTWRGTLPPP
>ENST00000284551.11|MNV-420-GCCCG-G|8
RSSSCCRGWR
>FUSION-ENST00000627825.2:67130-ENST00000559009.1:1873|1440
IQLVCER
>FUSION-ENST00000627825.2:67130-ENST00000559009.1:1873|709
YSQYFGRPRWVDHLR
>FUSION-ENST00000627825.2:67130-ENST00000559009.1:1873|1042
HTHFLYSSFKNMLL
>FUSION-ENST00000637544.1:30880-ENST00000559009.1:1873|283
LGVNATDVKPLNSRVSKEYK
>FUSION-ENST00000627825.2:67130-ENST00000559009.1:1873|1110
MMLISPVLFSQFLK
>ENST00000340398.5|SNV-274-C-A|6
KSTPSTCGVKPHRYRPGTVAIR
>ENST00000268182.10|SNV-89552-A-C|3
QILAPVVKAIMDDKSLNIK
>ENST00000438435.6|SNV-16687-C-G|2
MFNKDTLSWLAVDNVAHTIK
>FUSION-ENST00000627825.2:67130-ENST00000559009.1:1873|35
GKQGVKDWHR
>FUSION-ENST00000627825.2:67130-ENST00000559009.1:1873|86
MYNSVNFLLVEV
>FUSION-ENST00000627825.2:67130-ENST00000559009.1:1873|247
CSLNKVSV
>FUSION-ENST00000627825.2:67130-ENST00000559009.1:1873|274
KVLNCLPK
>FUSION-ENST00000637544.1:30880-ENST00000559009.1:1873|61
GPEAPSSARGAR
>ENST00000454784.9|SNV-90518-G-C|1
TTGLSAGETGKIGSSAGVTGK
>ENST00000486559.5|MNV-16778-GAAG-G|1
FLEPGSKKPPPDEIYVRTVYNIFRP
>FUSION-ENST00000627825.2:67130-ENST00000559009.1:1873|1064
MPVIPALWEAEVGGSPEVRSLR
>ENST00000544460.5|SNV-3938-A-C|1
LLHSLTKTNLVTQYQDSVGNK
>FUSION-ENST00000417343.1:8430-ENST00000418170.5:26510|208
MISAHCNPCFPGSSNSPASASR
>FUSION-ENST00000627825.2:67130-ENST00000559009.1:1873|1399
SRLTATSASRVQAIPLPQPPK
>FUSION-ENST00000627825.2:67130-ENST00000559009.1:1873|1655
HFSTWPLGELGLR
>FUSION-ENST00000417343.1:8430-ENST00000418170.5:26510|343
DWVLPCGPGWC
>FUSION-ENST00000627825.2:67130-ENST00000559009.1:1873|492
VVHACIPRYLVGR
>ENST00000284551.11|MNV-420-GCCCG-G|56
CWGQPEGTR
>ENST00000340398.5|SNV-274-C-A|5
STPSTCGVKPHRYRPGTVAIR
>FUSION-ENST00000637544.1:30880-ENST00000559009.1:1873|171
MERTRPWWHNMK
>FUSION-ENST00000636857.1:5824-ENST00000593065.5:68497|26
MMYALIK
>FUSION-ENST00000627825.2:67130-ENST00000559009.1:1873|698
LARHGGASL
>FUSION-ENST00000627825.2:67130-ENST00000559009.1:1873|29
MKLIIGCRYMFNFR
>FUSION-ENST00000637544.1:30880-ENST00000559009.1:1873|4
GGGGGAGGPGPRGAFECPR
>FUSION-ENST00000627825.2:67130-ENST00000559009.1:1873|719
VAQACNRSYSGG
>ENST00000620977.1|SNV-35457-A-G|2
FMTMNAEDEERDAEHR
>FUSION-ENST00000627825.2:67130-ENST00000559009.1:1873|1342
CLALLKIQK
>FUSION-ENST00000627825.2:67130-ENST00000559009.1:1873|74
HLTSFWCIR
>ENST00000397488.6|SNV-11411-T-G|3
YLTLADLQR
>ENST00000296506.8|SNV-18003-C-G|1
KISFVIPCNNQ
>FUSION-ENST00000636857.1:5824-ENST00000593065.5:68497|13
QTLCPLHEK
>FUSION-ENST00000627825.2:67130-ENST00000559009.1:1873|779
SFPLSSNANTSER
>FUSION-ENST00000417343.1:8430-ENST00000418170.5:26510|249
MQRPDCVSISHTGQER
>FUSION-ENST00000627825.2:67130-ENST00000559009.1:1873|1314
MVRLCCISSSQPG
>FUSION-ENST00000627825.2:67130-ENST00000559009.1:1873|1465
AGGSRGQEIETILASMVNPR
>FUSION-ENST00000417343.1:8430-ENST00000418170.5:26510|19
MPRHMQLYCDSQK
>ENST00000452051.1|SNV-5551-G-A|4
MNDHQKKLEQADAQK
>FUSION-ENST00000627825.2:67130-ENST00000559009.1:1873|1132
MCVFIYACCVCLE
>FUSION-ENST00000627825.2:67130-ENST00000559009.1:1873|372
FSMFIMFTSFHEHQVK
>ENST00000453190.7|SNV-81085-G-T|2
SCYQLDK
>ENST00000529398.5|SNV-101072-C-T|2
MEVENVDDGTADFHSSGYIVVNGWK
>FUSION-ENST00000417343.1:8430-ENST00000418170.5:26510|69
IVCLYVFSASLDR
>ENST00000328449.6|SNV-1518-G-A|6
GLPRVRPTIDIK
>ENST00000409806.8|SNV-10649-C-T|1
LVSRGSCGVPDSAQR
>FUSION-ENST00000627825.2:67130-ENST00000559009.1:1873|861
VFDKYGECTW
>FUSION-ENST00000627825.2:67130-ENST00000559009.1:1873|1355
MFLERMDLFPSSIWQSS
>FUSION-ENST00000417343.1:8430-ENST00000418170.5:26510|169
CLVYLLPCHLPPQLCCEVFKSRSCA
>FUSION-ENST00000627825.2:67130-ENST00000559009.1:1873|427
PVFPGTWWAEAGR
>FUSION-ENST00000417343.1:8430-ENST00000418170.5:26510|174
MGKLRLK
>FUSION-ENST00000627825.2:67130-ENST00000559009.1:1873|546
MLHLVFSLVSSDL
>ENST00000585130.5|SNV-16716-A-G|1
LDFWDDGIVEFMIHNGNLRVKAK
>FUSION-ENST00000553404.5:16443-ENST00000647921.1:14992|118
ILPYFIYFIILLVIR
>FUSION-ENST00000627825.2:67130-ENST00000559009.1:1873|897
MGFSLFYPLFTCL
>ENST00000343932.5|MNV-955-TTC-T|7
ACADPGEEPAPGTVK
>ENST00000335211.9|SNV-17855-T-G|3
GSADGPGCR
>FUSION-ENST00000637544.1:30880-ENST00000559009.1:1873|119
KLQTLFCFEGSNK
>FUSION-ENST00000417343.1:8430-ENST00000418170.5:26510|206
MEFLLLLPR
>FUSION-ENST00000627825.2:67130-ENST00000559009.1:1873|1473
MQSCWVQWLTPVIQALWK
>ENST00000383699.7|SNV-927305-G-T|1
TSGSKPSADIRWFKNDK
>FUSION-ENST00000627825.2:67130-ENST00000559009.1:1873|825
VATCEFFLLA
>FUSION-ENST00000553404.5:16443-ENST00000647921.1:14992|105
KHLYLILEVIHCSL
>FUSION-ENST00000627825.2:67130-ENST00000559009.1:1873|1605
RPRPACWGLR
>ENST00000530522.1|SNV-74-G-C|1
EPGSGPEAGPRFFCTAGR
>FUSION-ENST00000627825.2:67130-ENST00000559009.1:1873|1513
LRHSGSR
>FUSION-ENST00000627825.2:67130-ENST00000559009.1:1873|999
LPRLVLNSWAQVIHLL
>FUSION-ENST00000627825.2:67130-ENST00000559009.1:1873|1397
LTATSASRVQAIPLPQPPK
>FUSION-ENST00000627825.2:67130-ENST00000559009.1:1873|1015
SKIQMIRNFDCS
>FUSION-ENST00000637544.1:30880-ENST00000559009.1:1873|127
QGLRGER
>ENST00000286398.11|SNV-35568-G-C|5
NVNMRAMNVFTEAEER
>ENST00000299308.7|SNV-467661-A-G|2
GIKNEPMNSSGPK
>ENST00000393021.7|SNV-47791-C-G|1
VEPPFKPLLESEEDVSQFDSKFTR
>ENST00000417368.7|SNV-45454-A-G|1
VLVLGSGYVSEPVLEYLSR
>FUSION-ENST00000417343.1:8430-ENST00000418170.5:26510|386
LVIPTLWEADANGSFDPR
>FUSION-ENST00000627825.2:67130-ENST00000559009.1:1873|1241
ANFCIFSRDR
>FUSION-ENST00000627825.2:67130-ENST00000559009.1:1873|34
QGVKDWHR
>FUSION-ENST00000627825.2:67130-ENST00000559009.1:1873|726
IIINEKLMFYFYFYFF
>FUSION-ENST00000637544.1:30880-ENST00000559009.1:1873|110
KVSSRILM
>ENST00000532254.1|SNV-792-G-A|1
YLRKVINSLAVYR
>FUSION-ENST00000553404.5:16443-ENST00000647921.1:14992|48
GNSKCFVATLL
>FUSION-ENST00000627825.2:67130-ENST00000559009.1:1873|1350
MVLTGYGGPR
>FUSION-ENST00000637544.1:30880-ENST00000559009.1:1873|33
TPPHARR
>FUSION-ENST00000627825.2:67130-ENST00000559009.1:1873|258
PFPQHLGIR
>ENST00000259605.11|SNV-96940-C-T|4
ACKISLGANSASLPGHPNKVICER
>FUSION-ENST00000627825.2:67130-ENST00000559009.1:1873|287
DCTTALQSGQQE
>ENST00000497403.5|SNV-3282-C-A|11
MKHFIHSGGPTIVR
>FUSION-ENST00000627825.2:67130-ENST00000559009.1:1873|371
FSMFIMFTSFHEHQVKQ
>ENST00000324803.6|MNV-3273-GC-G|1
AHVECPPAHTCQRGVPA
>FUSION-ENST00000417343.1:8430-ENST00000418170.5:26510|326
IWPALMRTWPTTCTSSQPSTCSW
>FUSION-ENST00000553404.5:16443-ENST00000647921.1:14992|4
MEKVRGLQNLAYQLGLDEWLQQSYA
>FUSION-ENST00000637544.1:30880-ENST00000559009.1:1873|118
KLQTLFCFEGSNKR
>FUSION-ENST00000553404.5:16443-ENST00000647921.1:14992|35
NHLICYFIIFFFFYLRKGLTLSPR
>FUSION-ENST00000627825.2:67130-ENST00000559009.1:1873|324
VSASRVASWDYRHIPLR
>FUSION-ENST00000636857.1:5824-ENST00000593065.5:68497|41
MVGIFESKRTER
>ENST00000295901.8|SNV-5152-G-A|3
TFVTYTVYISMIALERPDLR
>ENST00000264990.11|SNV-81237-A-C|1
QHSMILVPMTTPGVK
>FUSION-ENST00000627825.2:67130-ENST00000559009.1:1873|591
RVLPCHSGRSVVVR
>FUSION-ENST00000627825.2:67130-ENST00000559009.1:1873|1339
MFSSTKNTK
>FUSION-ENST00000417343.1:8430-ENST00000418170.5:26510|268
LGMLAYAYSPGYLEG
>ENST00000299192.8|MNV-474-TC-T|9
ECACAGLARLVQQRPALR
>FUSION-ENST00000627825.2:67130-ENST00000559009.1:1873|676
MGFHRVSQDGLDLLTSRSAR
>FUSION-ENST00000627825.2:67130-ENST00000559009.1:1873|494
VVHACIPR
>FUSION-ENST00000417343.1:8430-ENST00000418170.5:26510|175
SQVIRPPRPSKVSVLQA
>FUSION-ENST00000627825.2:67130-ENST00000559009.1:1873|965
VLHTQSIHLLLPFSLTVVFPQRSK
>FUSION-ENST00000637544.1:30880-ENST00000559009.1:1873|76
PAACAPSPQRRR
>FUSION-ENST00000627825.2:67130-ENST00000559009.1:1873|1197
IDNEFIFSFSAITFLWGRTYK
>FUSION-ENST00000553404.5:16443-ENST00000647921.1:14992|34
KGLTLSPR
>ENST00000552641.5|SNV-344303-T-C|1
FHAIKNAIDRLPK
>FUSION-ENST00000627825.2:67130-ENST00000559009.1:1873|49
ETGKQIRL
>FUSION-ENST00000417343.1:8430-ENST00000418170.5:26510|316
NYTPKSR
>FUSION-ENST00000636857.1:5824-ENST00000593065.5:68497|20
YALIKLIHIFFKEVSGQR
>FUSION-ENST00000627825.2:67130-ENST00000559009.1:1873|971
LLAYCNLHLPGSGDSHASAS
>FUSION-ENST00000627825.2:67130-ENST00000559009.1:1873|1591
HVLTCSVFLEVLNLLKQASLRSGNR
>ENST00000421806.3|SNV-151429-G-A|1
ENGASESGDPLNEDDVDTVVDEQPK
>FUSION-ENST00000627825.2:67130-ENST00000559009.1:1873|1534
ITMTPVSRK
>FUSION-ENST00000553404.5:16443-ENST00000647921.1:14992|59
MNQFIDLGGTN
>FUSION-ENST00000627825.2:67130-ENST00000559009.1:1873|25
MLLSIYQISK
>FUSION-ENST00000417343.1:8430-ENST00000418170.5:26510|124
MPCPGSATR
>ENST00000317391.8|SNV-50488-G-C|1
YLPQKNIPFYISVLEENEDSRR
>FUSION-ENST00000417343.1:8430-ENST00000418170.5:26510|367
MLVRLVPFWFFFLR
>FUSION-ENST00000627825.2:67130-ENST00000559009.1:1873|382
CNSEMIEFLF
>FUSION-ENST00000636857.1:5824-ENST00000593065.5:68497|32
MMMMYALIK
>FUSION-ENST00000417343.1:8430-ENST00000418170.5:26510|384
MPMDHLTPGVQDLAGQHSETQALFK
>FUSION-ENST00000627825.2:67130-ENST00000559009.1:1873|1324
LGSLKPPSPGFKR
>FUSION-ENST00000627825.2:67130-ENST00000559009.1:1873|1413
NNLHDWCR
>FUSION-ENST00000627825.2:67130-ENST00000559009.1:1873|190
CEPLNLAL
>FUSION-ENST00000627825.2:67130-ENST00000559009.1:1873|280
SMFSFSK
>FUSION-ENST00000627825.2:67130-ENST00000559009.1:1873|1561
YVIAIIK
>ENST00000379034.1|SNV-1546-G-A|4
QEESHSSSSSSRTCLGDCR
>FUSION-ENST00000636857.1:5824-ENST00000593065.5:68497|40
VGIFESKRTER
>FUSION-ENST00000627825.2:67130-ENST00000559009.1:1873|78
FQHCAILNKTAVNILKHLTSFWCIR
>ENST00000559845.5|SNV-137912-G-T|7
MNSFSQGLCLSCKKGLCNTLGYHVR
>FUSION-ENST00000417343.1:8430-ENST00000418170.5:26510|389
ASCPREAPKSEE
>FUSION-ENST00000627825.2:67130-ENST00000559009.1:1873|1408
GTLSRFGSSRT
>ENST00000422222.5|SNV-56512-G-C|4
KEEQEDELRLAQER
>FUSION-ENST00000553404.5:16443-ENST00000647921.1:14992|141
NPANSRLSHSEFCCWC
>FUSION-ENST00000417343.1:8430-ENST00000418170.5:26510|373
MFLPQQSHGMLC
>FUSION-ENST00000627825.2:67130-ENST00000559009.1:1873|1315
AHAWLTETSVSWVQAIFLLQPPQ
>ENST00000545698.1|INDEL-14071-C-CA|9
TTSGTQKNLLSQK
>FUSION-ENST00000417343.1:8430-ENST00000418170.5:26510|427
SCLRPYK
>ENST00000376020.6|SNV-186686-G-C|3
KTSQSAR
>FUSION-ENST00000417343.1:8430-ENST00000418170.5:26510|50
MQSPTGRCPDTCSSTATAKK
>FUSION-ENST00000553404.5:16443-ENST00000647921.1:14992|115
MLGVDNDCGMINEIK
>FUSION-ENST00000627825.2:67130-ENST00000559009.1:1873|1033
LWCLNFVRHT
>FUSION-ENST00000417343.1:8430-ENST00000418170.5:26510|298
QPDLSASCVALSEALDLSEPVSSWR
>ENST00000265843.9|MNV-82488-AA-A|4
IVNNPLIQVTVVPLVFQLFQK
>FUSION-ENST00000417343.1:8430-ENST00000418170.5:26510|246
MMQAWSLEFR
>ENST00000545770.7|SNV-13829-G-A|1
GPYCLLQEIGRRK
>FUSION-ENST00000417343.1:8430-ENST00000418170.5:26510|96
GRVCGLLAGR
>ENST00000286349.4|SNV-4430-G-T|3
SIHTSSKTALRTGSSYTQVDEVK
>ENST00000589225.5|SNV-5253-A-G|5
SFSYQLEALKSEYVLLNPK
>ENST00000580526.1|SNV-16716-A-G|3
SVRLDFWDDGIVEGLKGTMDSS
>FUSION-ENST00000637544.1:30880-ENST00000559009.1:1873|109
VDKLLLWMPLCR
>ENST00000432035.2|SNV-13829-G-A|5
TSFDKEGPYCLLQEIGR
>FUSION-ENST00000417343.1:8430-ENST00000418170.5:26510|262
MTLYPEKK
>ENST00000259605.11|SNV-96940-C-T|2
ISLGANSASLPGHPNKVICER
>FUSION-ENST00000627825.2:67130-ENST00000559009.1:1873|830
SVQQGDCSGSYVIFPSIFMFCIR
>FUSION-ENST00000627825.2:67130-ENST00000559009.1:1873|693
EERIKIISPNTFLR
>ENST00000284551.11|MNV-420-GCCCG-G|17
RWWRASGR
>FUSION-ENST00000627825.2:67130-ENST00000559009.1:1873|803
VFDHTQYKVQTS
>ENST00000257901.7|SNV-5140-C-A|2
QDMACLIK
>ENST00000503088.1|SNV-81085-G-T|4
KFALKTGPVLVISWIKPVLK
>FUSION-ENST00000627825.2:67130-ENST00000559009.1:1873|1047
NVDVLNDR
>FUSION-ENST00000627825.2:67130-ENST00000559009.1:1873|956
MTMSCDKTELENR
>FUSION-ENST00000627825.2:67130-ENST00000559009.1:1873|593
RVLPCHSGR
>FUSION-ENST00000627825.2:67130-ENST00000559009.1:1873|338
MLILFNFK
>FUSION-ENST00000627825.2:67130-ENST00000559009.1:1873|760
SGLIDWEEH
>FUSION-ENST00000627825.2:67130-ENST00000559009.1:1873|534
QGTLIGIF
>FUSION-ENST00000627825.2:67130-ENST00000559009.1:1873|629
SSVQFLSW
>FUSION-ENST00000627825.2:67130-ENST00000559009.1:1873|510
MEFCSCFPGWSAVAR
>ENST00000375851.7|SNV-341-G-A|5
VWRPAWK
>ENST00000326397.10|INDEL-7975-T-TT|1
AFLIEISWTETYPQTPPILSMNAFF
>FUSION-ENST00000627825.2:67130-ENST00000559009.1:1873|987
MCILCVLCLFKPVAQVILWPR
>FUSION-ENST00000627825.2:67130-ENST00000559009.1:1873|66
CLLLIYDS
>ENST00000477604.5|SNV-81237-A-C|4
ILVPMTTPGVKIIRPLSVFGYTGR
>ENST00000332191.12|INDEL-1728206-G-GAG|4
TGKAFTSSQRPR
>FUSION-ENST00000627825.2:67130-ENST00000559009.1:1873|480
HDHWHGGSCLQSQHFGRLR
>FUSION-ENST00000553404.5:16443-ENST00000647921.1:14992|61
CLNADSLLLPWK
>ENST00000439493.5|INDEL-3382-G-GCTGGGCCTGCT|2
WSTLSQITAKGNIQCLTA
>FUSION-ENST00000627825.2:67130-ENST00000559009.1:1873|1119
MLARLVLKS
>FUSION-ENST00000627825.2:67130-ENST00000559009.1:1873|1455
LARLVSNS
>ENST00000256785.5|SNV-31040-G-T|6
NDGKLYAKTGDAVEFQFK
>FUSION-ENST00000627825.2:67130-ENST00000559009.1:1873|672
VSQDGLDLLTSRSARLGLPK
>ENST00000278612.9|SNV-60705-G-A|1
SEETTVPFPEENIVPAAKPCHRR
>FUSION-ENST00000627825.2:67130-ENST00000559009.1:1873|264
MIHSPPMRPFPQHLGIRR
>ENST00000326685.11|SNV-109937-G-A|1
YKIYPYELLLVTTRGR
>FUSION-ENST00000627825.2:67130-ENST00000559009.1:1873|273
KVLNCLPKWR
>FUSION-ENST00000627825.2:67130-ENST00000559009.1:1873|364
MFTSFHEHQVKQ
>FUSION-ENST00000627825.2:67130-ENST00000559009.1:1873|1361
WQHLLFELDLK
>FUSION-ENST00000417343.1:8430-ENST00000418170.5:26510|349
LPCPANLR
>FUSION-ENST00000627825.2:67130-ENST00000559009.1:1873|662
PNSLVFSGK
>ENST00000335211.9|SNV-17855-T-G|2
GSADGPGCRK
>FUSION-ENST00000627825.2:67130-ENST00000559009.1:1873|393
CNYYYHLNN
>FUSION-ENST00000627825.2:67130-ENST00000559009.1:1873|445
LILLINK
>ENST00000506538.6|SNV-656-G-A|3
DSQRAPEAVLCLQLWQKTVPLDTLK
>ENST00000299192.8|MNV-474-TC-T|2
DETPCAASGR
>FUSION-ENST00000636857.1:5824-ENST00000593065.5:68497|5
IATEQACK
>FUSION-ENST00000627825.2:67130-ENST00000559009.1:1873|1349
VLTGYGGPR
>FUSION-ENST00000417343.1:8430-ENST00000418170.5:26510|376
DHLTPGVQDLAGQHSETQALFKKK
>ENST00000308377.8|SNV-21068-G-T|1
DVSVLVSTAKEVEHYKYELLK
>ENST00000506538.6|SNV-656-G-A|4
DSQRAPEAVLCLQLWQK
>FUSION-ENST00000496652.5:28346-ENST00000371655.4:53288|4
WIWETFRRTQLGR
>FUSION-ENST00000627825.2:67130-ENST00000559009.1:1873|214
SLSLPSS
>ENST00000507705.5|SNV-81237-A-C|4
MILVPMTTPGV
>FUSION-ENST00000553404.5:16443-ENST00000647921.1:14992|86
FPPPAMEK
>FUSION-ENST00000627825.2:67130-ENST00000559009.1:1873|1269
MPVIPALWEAEVGGSR
>FUSION-ENST00000627825.2:67130-ENST00000559009.1:1873|1351
MDCEGLC
>ENST00000426841.6|SNV-219260-T-A|1
QNKSVLCLHQKK
>FUSION-ENST00000627825.2:67130-ENST00000559009.1:1873|486
CHHTWLI
>ENST00000331113.9|SNV-472789-G-T|1
IPNANVSGSHQCSIQELSTIQIR
>FUSION-ENST00000627825.2:67130-ENST00000559009.1:1873|123
MRHLSIYLYNLFQFVSSK
>FUSION-ENST00000627825.2:67130-ENST00000559009.1:1873|624
SWKLVSRAHIIK
>FUSION-ENST00000638504.1:148536-ENST00000590564.5:67865|3
GNTFVHDPKR
>FUSION-ENST00000627825.2:67130-ENST00000559009.1:1873|1444
GTVNFHRVKK
>ENST00000372731.8|SNV-45930-C-T|2
DINKVAEDLESEGLMAEEV
>FUSION-ENST00000627825.2:67130-ENST00000559009.1:1873|1109
MMLISPVLFSQFLKSCNCIFL
>FUSION-ENST00000627825.2:67130-ENST00000559009.1:1873|1306
MLKILDSFFFFFFFFF
>ENST00000369163.3|MNV-289-GC-G|2
HARPTWWGSLRTPTCAPSTPSG
>FUSION-ENST00000553404.5:16443-ENST00000647921.1:14992|144
CRNPANSR
>FUSION-ENST00000637544.1:30880-ENST00000559009.1:1873|279
MSYSTRR
>FUSION-ENST00000627825.2:67130-ENST00000559009.1:1873|118
HLSIYLYNLFQFVSSKI
>FUSION-ENST00000627825.2:67130-ENST00000559009.1:1873|506
SRLTAAPASQVQAILLPQTAE
>FUSION-ENST00000627825.2:67130-ENST00000559009.1:1873|163
MAEGEAGTSNMAASKR
>FUSION-ENST00000637544.1:30880-ENST00000559009.1:1873|222
LDMLGQLEGEATIHMTFE
>FUSION-ENST00000627825.2:67130-ENST00000559009.1:1873|1066
MPVIPALWEAEVGGSPEVR
>FUSION-ENST00000553404.5:16443-ENST00000647921.1:14992|119
MILPYFIYFIILLVIR
>FUSION-ENST00000627825.2:67130-ENST00000559009.1:1873|426
MPVFPGTWWAEAGRLLELGK
>FUSION-ENST00000417343.1:8430-ENST00000418170.5:26510|251
HQRSLSIIEYTV
>FUSION-ENST00000417343.1:8430-ENST00000418170.5:26510|418
AVRIHFTSLIHLFIPVLHLH
>FUSION-ENST00000627825.2:67130-ENST00000559009.1:1873|1210
MAHSASR
>FUSION-ENST00000627825.2:67130-ENST00000559009.1:1873|958
QHPLLLAH
>FUSION-ENST00000627825.2:67130-ENST00000559009.1:1873|416
MLQALCHVNRK
>FUSION-ENST00000627825.2:67130-ENST00000559009.1:1873|669
MFQPWMCSV
>FUSION-ENST00000637544.1:30880-ENST00000559009.1:1873|93
TDRANLSNRPTR
>FUSION-ENST00000553404.5:16443-ENST00000647921.1:14992|102
MQIPSSCHGK
>FUSION-ENST00000627825.2:67130-ENST00000559009.1:1873|148
EVVVSQHCAIALQPGR
>FUSION-ENST00000636857.1:5824-ENST00000593065.5:68497|42
VGIFESKR
>FUSION-ENST00000627825.2:67130-ENST00000559009.1:1873|64
CLCPCSCQHSVTK
>FUSION-ENST00000637544.1:30880-ENST00000559009.1:1873|56
MYLRTQR
>ENST00000374746.5|SNV-58191-T-G|4
EPKSVGK
>FUSION-ENST00000637544.1:30880-ENST00000559009.1:1873|141
VTLFNPTFPLSYMKIALR
>ENST00000673621.1|SNV-187222-A-G|1
TNSVILETEAADLGNDERSK
>ENST00000356541.4|SNV-109937-G-A|1
SECKIYPYELLLVTTRGR
>FUSION-ENST00000627825.2:67130-ENST00000559009.1:1873|1509
MKLVEIICWVCSIFGVIYIK
>FUSION-ENST00000627825.2:67130-ENST00000559009.1:1873|972
MLLAYCNLHLPGSGDSHASAS
>FUSION-ENST00000417343.1:8430-ENST00000418170.5:26510|66
NLGSTRAGTFLFSAVPPAPGIVSDT
