# Supplementary material for: Identification of non-canonical peptides with moPepGen
Source: Nat Biotechnol. 2025 Jun 16;44(4):568–73. doi: 10.1038/s41587-025-02701-0 (PMC12680078; doi:10.1038/s41587-025-02701-0)
Supplement: Supplementary file 4 — Supplementary Data: Cancer cell line variant peptide database. Custom peptide database FASTA file for each of the 376 cell lines from the Cancer Cell Line Encyclopedia with proteomics characterization or used in the reference channel. Variant peptide FASTA files were produced by moPepGen as the result of cell-line-specific publicly available mutations and fusions. [file 41587_2025_2701_MOESM4_ESM.zip › ACH-000365.fasta]

>ENST00000415191.6|INDEL-56784-A-AA|4
GVPPDSPQMTPGKKK
>ENST00000414288.5|INDEL-67424-A-AA|2
KWQLSEWEE
>ENST00000395686.8|SNV-17438-C-A|3
RDCAVKPCQSDEVTDGIKSASYK
>ENST00000578477.5|SNV-72632-A-G|9
SSPMKLQQPTEPAGEPTPSMSCMSK
>ENST00000343433.7|SNV-99371-G-A|2
FKYNKEIIVINTAVACSNNSR
>ENST00000409993.6|INDEL-9899-T-TT|1
EPPAGDSTPE
>ENST00000395686.8|SNV-17438-C-A|2
DCAVKPCQSDEVTDGIK
>ENST00000469631.1|SNV-73956-T-A|3
MIKTCAAFCST
>ENST00000560751.1|SNV-558-C-T|6
KTMNSHHSPMRPIILHCR
>ENST00000491555.5|INDEL-52619-A-AG|1
KELRLLR
>ENST00000532073.5|INDEL-12429-G-GA|1
SNIVLLSAEEKKR
>ENST00000559066.5|SNV-14010-G-C|2
LLGVSLRSR
>ENST00000673925.1|MNV-180-CG-C|7
RSTGQLSK
>ENST00000279387.12|SNV-9081-T-A|2
GIPSKKPVADYFQ
>ENST00000610940.4|SNV-13720-G-A|5
CFFHQMAVEQGQAGLAAMDTKLK
>ENST00000494941.1|SNV-159-G-A|5
CWLCCVAWGK
>ENST00000537691.5|SNV-2188-G-A|2
VSCHSLLDR
>ENST00000357232.10|SNV-257025-C-T|2
AVSPRMPAVNLGQVPPK
>FUSION-ENST00000569282.2:949-ENST00000568855.2:5352|37
DNLNQDTRKLLMTWALEVAVLMK
>ENST00000395925.8|SNV-271802-G-A|5
RHLQPHDAPGHGMR
>ENST00000469631.1|SNV-72687-A-C|6
MNSSQNPVER
>ENST00000319675.5|SNV-117-G-A|3
VGLNTPSMLR
>ENST00000498355.6|SNV-5150-G-A|3
CPPIFWTLRSQHCTRSTR
>ENST00000482518.6|SNV-115386-C-T|2
KEPLPVVIFHEPEAIELCTTTPLMK
>ENST00000320356.7|SNV-73956-T-A|6
GKVYDKNMCSFLFNLNNDFVVDATR
>ENST00000334270.3|INDEL-5037-A-AA|2
KEKVQSPGI
>ENST00000461827.5|SNV-1981-T-C|1
GPPRPPLDAKIFRGQVYSELK
>ENST00000229447.9|SNV-174-C-T|4
MYFLTPILVAIFCILVVWIFK
>ENST00000529090.5|SNV-19051-G-T|3
GINCTGNIVIARYGK
>ENST00000374695.8|SNV-95213-G-A|1
SPVISIDPPSSTMQQGQDASFK
>ENST00000523300.5|SNV-21193-G-A|2
ESMGGSPQTK
>ENST00000498355.6|SNV-5150-G-A|4
CPPIFWTLRSQHCTR
>ENST00000274289.8|SNV-2938-T-G|3
HLIASMLSKNPEDRPSLDDIMR
>ENST00000593209.5|SNV-1108-C-T|2
VAWGALVWAATWQRWR
>ENST00000561920.5|SNV-6270-A-G|2
GAFRGPAHPGTGGHLWR
>ENST00000389484.8|SNV-1148854-T-C|6
CIPRAWLCDREDDCGDQTDEMASR
>ENST00000476689.5|SNV-36469-C-T|1
GLLWWKSKK
>ENST00000560751.1|SNV-558-C-T|2
PIILHCRCPK
>ENST00000641815.1|SNV-77103-C-T|2
SLADLRIR
>ENST00000582195.5|SNV-64485-A-G|1
GAPRGHK
>ENST00000492648.2|INDEL-69775-G-GA|5
GQVCSPSWFR
>ENST00000369577.8|SNV-107690-G-A|2
LTPDQENMSSKANQEK
>ENST00000432829.6|SNV-249332-G-T|1
SSFMKCETQLSQGS
>ENST00000289989.10|INDEL-3686-C-CA|8
KPFCRLRPLGAPGDPGWRGLAVK
>ENST00000445203.6|SNV-13123-A-G|1
AVLYDDKGACLESLFLK
>ENST00000537044.1|SNV-15972-G-A|4
LPAFYAGNYSVAQLSLSWR
>ENST00000400445.7|SNV-217732-A-T|1
IQTSTTTQAVQGRSITQQDRDLR
>ENST00000464984.1|SNV-214468-A-C|6
MCAVCCWR
>ENST00000469876.5|SNV-40070-A-T|1
NNSLAWLLTWTE
>ENST00000398812.6|SNV-89577-G-A|1
VEQTPHSQQDPAGPGLPAQSDR
>ENST00000442628.7|SNV-5270-C-G|5
MKLAALLESTFLK
>FUSION-ENST00000569282.2:949-ENST00000568855.2:5352|11
LDKCDQSTIPR
>ENST00000377601.3|MNV-180-CG-C|3
WSLSWLTENARLMSVTKK
>ENST00000326831.7|SNV-208024-G-A|3
MEHPDQTRTGFGCESLLLQGCTIR
>ENST00000502671.5|SNV-2938-T-G|9
LSKNPEDRPSLDDIMR
>ENST00000469631.1|SNV-73956-T-A|8
MKLTEEGKCMIK
>ENST00000230085.13|SNV-38281-T-C|5
RYSDFEWLRSESER
>ENST00000265565.10|SNV-58322-G-A|2
YISLLPVIPVTLHLNPR
>ENST00000537691.5|SNV-2188-G-A|1
VSCHSLLDRDTLTKPHPCVLLK
>ENST00000348564.11|SNV-93854-G-A|1
LFLAEFQSIPQVFSKFPIKEAR
>ENST00000442628.7|SNV-5270-C-G|4
MKLAALLESTFLKYR
>ENST00000348564.11|SNV-93854-G-A|6
KIADEGRLFLAEFQSIPQVFSK
>ENST00000361297.7|SNV-245281-G-C|5
DSSPSRHFLPALGSMR
>ENST00000492648.2|INDEL-69775-G-GA|6
SKGQVCSPSWFR
>ENST00000326303.4|SNV-520-C-G|1
FWRFLKR
>ENST00000314673.8|SNV-46935-T-A|1
KPSVQKLELKQIR
>ENST00000320356.7|SNV-73956-T-A|1
NMCSFLFNLNNDFVVDATRKGNK
>ENST00000414288.5|INDEL-67424-A-AA|3
ETKKWQLSEWEE
>ENST00000527493.5|SNV-19051-G-T|5
LEREMGINCTGNIVIAR
>ENST00000548312.5|SNV-54686-T-G|5
VARIINGIIISGK
>ENST00000550015.1|SNV-379034-T-A|5
LLNVLYEKVALLLTNLEQPRTESER
>FUSION-ENST00000569282.2:949-ENST00000568855.2:5352|9
CDQSTIPR
>ENST00000641351.1|SNV-2610-C-T|1
ITISILSICTTEGRRR
>ENST00000562988.5|SNV-284-G-C|2
QELRQVVFGK
>ENST00000377601.3|MNV-180-CG-C|5
WSLSWLTENAR
>ENST00000651257.2|SNV-177843-C-A|1
FYTNIPNR
>ENST00000454000.6|SNV-40070-A-T|2
SDFYSLQEQLLGLALDLDRMK
>ENST00000289989.10|INDEL-3686-C-CA|11
AKKPFCR
>ENST00000261574.10|INDEL-52619-A-AG|5
HIVENAVQKGTETSER
>ENST00000558995.5|SNV-2188-G-A|4
TLGASRVELRVSCHSLLDR
>FUSION-ENST00000569282.2:949-ENST00000568855.2:5352|36
KLLMTWALEVAVLMK
>ENST00000422113.7|SNV-372937-G-T|4
TDYTGKYAPAVIVFQK
>ENST00000409508.8|SNV-264965-G-A|1
QYHQELVHCKWVPFLQQK
>ENST00000333681.5|SNV-1813-C-G|4
DFAEMSRQLHLTPFTARGR
>ENST00000502671.5|SNV-2938-T-G|2
MTSCDMTFFCRASLR
>ENST00000395925.8|SNV-271802-G-A|6
CSDGGAHGYGRRHLQPHDAPGHGMR
>ENST00000515415.5|SNV-2938-T-G|1
RHDFFLQGFTPDRLSSS
>ENST00000561069.5|SNV-170021-G-A|1
EGYQDYYPEEANGNTGTSPYRLRR
>ENST00000355768.6|SNV-27871-C-T|2
RVHHVGHQLVQLHQPME
>FUSION-ENST00000569282.2:949-ENST00000568855.2:5352|31
KSETYAPLFCLPSFHKFCK
>ENST00000357573.10|SNV-16700-C-T|3
QLLSWAYPLDSLEK
>ENST00000563448.1|SNV-77141-T-G|4
MCAKVFVTFSAVWLKIPHISYWILQ
>ENST00000262241.7|SNV-129556-C-T|1
WTTEEQLLAVQAIRKYG
>FUSION-ENST00000479110.1:20785-ENST00000264183.9:67467|2
MPLMSLPI
>ENST00000481084.5|INDEL-9899-T-TT|5
IPFFFHHFGIALPQLVPITGVCGR
>ENST00000428826.7|SNV-16115-A-G|4
MEVPNPPTSKCITYWK
>ENST00000229447.9|SNV-174-C-T|2
MYFLTPILVAIFCILVVWIFKNADR
>ENST00000369577.8|SNV-107690-G-A|5
RLTPDQENMSSK
>ENST00000273398.8|SNV-58352-G-A|2
TVGILSNMIAFYDMAR
>ENST00000566915.5|SNV-36721-A-G|5
PVQVPNDEEKNDPVLFADK
>ENST00000462874.1|SNV-159-G-A|5
GGLKPEYDAMVIGAEGPK
>ENST00000375871.8|MNV-7141-CATCT-C|6
LSSISTSSQLPCLPIRAADSSASR
>ENST00000646822.1|SNV-13045-A-T|8
MKDTHVPASLETVLR
>FUSION-ENST00000569282.2:949-ENST00000568855.2:5352|35
KLLMTWALEVAVLMKK
>ENST00000551214.5|SNV-241171-G-A|6
TGWAYKTIENEDLK
>ENST00000333681.5|SNV-1813-C-G|5
DFAEMSRQLHLTPFTAR
>ENST00000523300.5|SNV-21193-G-A|3
QRESMGGSPQTKHLIEDLIIESSK
>ENST00000375400.7|SNV-214468-A-C|1
NPCALFAAGEIKTPTGEGLLDSPSK
>ENST00000573897.5|SNV-7482-G-C|1
LQQHLADTGEELGICDQPRPG
>ENST00000581856.5|SNV-72632-A-G|6
LQQPTEPAGEPTPSMSCMSK
>ENST00000275820.4|SNV-19849-C-T|5
VSDNPKLGVLCEGLK
>ENST00000395432.6|SNV-1806066-G-A|1
QSHNQSTSL
>ENST00000469631.1|SNV-73956-T-A|2
IKTCAAFCST
>ENST00000548312.5|SNV-54686-T-G|6
LWRVARIINGIIISGK
>ENST00000518816.5|SNV-21193-G-A|4
GGSPQTKHLIEDLIIESSK
>ENST00000310421.5|SNV-1441-A-G|5
KYIELEEDGGCVIGGDR
>ENST00000414786.6|SNV-20495-C-T|2
GEAQPAASSGPSLR
>ENST00000380620.8|SNV-104296-G-T|2
QTPPFLFLLVTSSHKQLAER
>ENST00000465082.5|SNV-17037-T-C|2
TTSPAPCR
>ENST00000498355.6|SNV-5150-G-A|5
TWLRCPPIFWTLRSQHCTR
>ENST00000561920.5|SNV-6270-A-G|1
GPAHPGTGGHLWR
>FUSION-ENST00000569282.2:949-ENST00000568855.2:5352|7
NLLKTDAIFWQWAIWEAAQFTVLSK
>ENST00000264382.8|SNV-81903-T-C|2
MQLGAFYPYSRNHNIANTR
>ENST00000273398.8|SNV-58352-G-A|4
FCPFYKTVGILSNMIAFYDMAR
>ENST00000380665.3|INDEL-47549-C-CA|1
NIPKAKK
>ENST00000641351.1|SNV-2610-C-T|3
ITISILSICTTEGR
>ENST00000400445.7|SNV-217732-A-T|4
KIQTSTTTQAVQGRSITQQDR
>ENST00000378319.8|INDEL-32909-G-GA|7
KNSCISTK
>ENST00000607942.5|SNV-1980-G-C|1
GLTQSCSQR
>ENST00000395432.6|SNV-1806066-G-A|2
GSLNNIVEGTEKQSHNQSTSL
>ENST00000471064.1|SNV-22810-G-A|2
SISGRGK
>ENST00000465082.5|SNV-17037-T-C|1
TTSPAPCRFTQTSSTSSPLCCS
>ENST00000377071.9|SNV-140062-T-C|1
DLALSGCSWIAVSALCSSSCPLLR
>ENST00000378319.8|INDEL-32909-G-GA|4
NSCISTKVAAVEGR
>FUSION-ENST00000569282.2:949-ENST00000568855.2:5352|6
TDAIFWQWAIWEAAQFTVLSK
>ENST00000502671.5|SNV-2938-T-G|6
MRHDFFLQGFTPDR
>ENST00000293217.10|INDEL-29601-A-AA|8
AARLVEIAAKKPSK
>ENST00000344803.3|SNV-2076-C-A|6
GQHHDTNHFRRLLCQDPVCR
>ENST00000532758.5|SNV-1622-G-T|1
CSPASMWPWRGLTGSCPTLTCS
>ENST00000560162.5|SNV-14010-G-C|7
MKEFDHPHVAKLLGVSLR
>ENST00000425198.1|SNV-89827-A-T|3
VLITTRIK
>ENST00000293217.10|INDEL-29601-A-AA|6
LVEIAAKKPSKR
>ENST00000302326.5|SNV-50784-G-A|2
ASVPTWQSLHSDISNR
>ENST00000537044.1|SNV-15972-G-A|5
TSLWKLPAFYAGNYSVAQLSLSWR
>ENST00000314673.8|SNV-46935-T-A|4
NKKPSVQK
>ENST00000461999.1|INDEL-9899-T-TT|2
MIPFFFHHFGIALPQLVSRPVDK
>ENST00000491555.5|INDEL-52619-A-AG|8
MPSLKHIVENAVQKGTETSER
>ENST00000487694.7|SNV-1667936-C-A|1
LKKGVTYEIK
>ENST00000333681.5|SNV-1813-C-G|2
QLHLTPFTARGR
>ENST00000279441.9|INDEL-1307-T-TA|3
IVNYTPDLPRDAVR
>ENST00000263663.10|INDEL-69775-G-GA|5
AFDEKKTK
>ENST00000523351.6|SNV-80136-T-A|4
MQTGNFSISTPFWR
>ENST00000333681.5|SNV-1813-C-G|9
YRRDFAEMSR
>ENST00000316059.7|INDEL-38239-C-CA|1
HDADSFYQFSCNICGKKI
>ENST00000333681.5|SNV-1813-C-G|3
QLHLTPFTAR
>ENST00000469631.1|SNV-73956-T-A|4
CMIKTCAAFCST
>ENST00000401558.7|SNV-39840-T-G|3
HLKDSMCNEFSQIFQLCQFVMEK
>ENST00000481749.5|SNV-150288-A-T|2
MCFPLRTLC
>FUSION-ENST00000569282.2:949-ENST00000568855.2:5352|34
LLMTWALEVAVLMK
>ENST00000320356.7|SNV-72687-A-C|5
DPVQKNEFISESCGEIISQDEADR
>ENST00000348564.11|INDEL-112116-C-CTT|3
ETIGDFWQMIFFKEK
>ENST00000280979.9|SNV-216813-A-C|2
LTDCYKEK
>ENST00000309539.8|MNV-5280-GAAG-G|3
QQAEASQESENELK
>ENST00000357232.10|SNV-257025-C-T|1
AVSPRMPAVNLGQVPPKHPR
>ENST00000294383.7|SNV-118313-A-G|2
QDSSSEVGENGRSVDQGGGGSPREK
>ENST00000611747.1|MNV-180-CG-C|4
GLCRYSAGTWR
>ENST00000320356.7|SNV-72687-A-C|4
DPVQKNEFISESCGEIISQDEADRR
>ENST00000375871.8|MNV-7141-CATCT-C|5
AADSSASR
>ENST00000533685.1|SNV-1483-C-T|1
FGIHIIPCLAPSTFWNVPGMPSQR
>ENST00000379251.7|SNV-516-C-G|4
ELAKYEYMEEEVILTEK
>ENST00000375400.7|SNV-214468-A-C|3
LCKNPCALFAAGEIK
>ENST00000523351.6|SNV-80136-T-A|1
LTSNSISVRPWLTRN
>ENST00000494941.1|SNV-159-G-A|3
CLPSLGLDLPMENDR
>ENST00000343388.11|SNV-64485-A-G|1
GAPRGHKISDYFER
>ENST00000374695.8|SNV-95213-G-A|2
LRSPVISIDPPSSTMQQGQDASFK
>ENST00000561920.5|SNV-6270-A-G|5
KQHVSCRGAFR
>ENST00000309539.8|MNV-5280-GAAG-G|4
LEGQISARQQAEASQESENELK
>ENST00000368979.6|SNV-38281-T-C|1
SESERESKPCLRMTSEAR
>ENST00000533093.5|SNV-5270-C-G|4
KLAALLESTFLKYR
>ENST00000454000.6|SNV-40070-A-T|3
SDFYSLQEQLLGLALDLDR
>ENST00000361297.7|SNV-245281-G-C|4
DSSPSRHFLPALGSMRPPIIIHR
>ENST00000483659.5|SNV-22810-G-A|8
KGLMNSRGQK
>ENST00000456101.6|SNV-15593-C-T|7
MRVESSAR
>ENST00000262144.11|SNV-125853-G-T|1
GSSNFFLTCGHGGHTSHMMEWFR
>ENST00000581856.5|SNV-72632-A-G|2
YEQTVIRWASFIFICME
>FUSION-ENST00000569282.2:949-ENST00000568855.2:5352|26
VQLVHRGTR
>ENST00000328086.12|INDEL-17809-A-AA|3
VHTGENPYKCVDCEKK
>ENST00000302228.9|SNV-19111-C-T|1
VAVDGQHLFEYYHCLRNLPTINR
>ENST00000428826.7|SNV-16115-A-G|2
MEVPNPPTSKCITYWKR
>ENST00000321521.13|MNV-34596-AG-A|2
KPKQLQK
>ENST00000380620.8|SNV-104296-G-T|4
LPDTDCRQTPPFLFLLVTSSHK
>ENST00000395925.8|SNV-271802-G-A|4
RHLQPHDAPGHGMRR
>ENST00000533685.1|SNV-1483-C-T|2
MFGIHIIPCLAPSTFWNVPGMPSQR
>ENST00000461999.1|INDEL-9899-T-TT|1
IPFFFHHFGIALPQLVSRPVDK
>ENST00000377601.3|MNV-180-CG-C|2
LMSVTKK
>ENST00000446896.7|SNV-16073-C-A|1
SSWNTYYTNTEFVIVVVESTDRER
>ENST00000529047.6|SNV-105736-C-T|1
ASPSPTDPVVPAVPIGPPLAGFR
>ENST00000326303.4|SNV-520-C-G|2
RFWRFLK
>ENST00000304043.10|SNV-6610-T-G|2
KERPAKIIFEDDR
>ENST00000581856.5|SNV-72632-A-G|8
MKLQQPTEPAGEPTPSMSCMSK
>ENST00000275820.4|SNV-19849-C-T|1
LGVLCEGLKLFISHFLLKNAQAHR
>ENST00000378319.8|INDEL-32909-G-GA|3
NSCISTKVAAVEGRD
>ENST00000494941.1|SNV-159-G-A|4
CWLCCVAWGKCLPSLGLDLPMENDR
>ENST00000375871.8|MNV-7141-CATCT-C|1
GTCPQGPSRAPPHP
>ENST00000559066.5|SNV-14010-G-C|1
LLGVSLRSRAK
>ENST00000388718.5|SNV-9121-G-T|1
LETTHGHTGDTTR
>ENST00000476689.5|SNV-36469-C-T|2
GLLWWKSK
>ENST00000262519.14|SNV-1073-T-A|6
APSFQWRNYKLIVDPALDPAQR
>ENST00000462874.1|SNV-159-G-A|1
VIGAEGPKCMIANWVYTEIMTGPK
>ENST00000319675.5|SNV-117-G-A|2
VGLNTPSMLRK
>ENST00000409993.6|INDEL-9899-T-TT|3
QTGDELFQVQDQEPLFLGHLYFK
>FUSION-ENST00000570546.5:57104-ENST00000622875.4:259806|38
IPAVLWTGFFLKFFLKCNQNCLK
>ENST00000483659.5|SNV-22810-G-A|4
MNSRGQKANEK
>ENST00000333681.5|SNV-1813-C-G|6
DFAEMSR
>ENST00000361028.5|SNV-8401-G-A|2
TVLIQHKIIHTGEKPYK
>ENST00000456101.6|SNV-15593-C-T|5
MRVESSARVQEK
>ENST00000428826.7|SNV-16115-A-G|6
MEVPNPPTSK
>ENST00000325192.8|MNV-8237-CTTG-C|1
NVNLILLNKPPEFLLSSLVYIR
>ENST00000334126.11|INDEL-56784-A-AA|2
KKLCWSTT
>ENST00000343036.6|SNV-132975-C-A|5
KYKPPVKLETLWHMPHFQK
>ENST00000521098.2|INDEL-47549-C-CA|1
QKNKSESENEPK
>ENST00000398291.4|SNV-53352-T-G|2
FVFDAVTEIIIKENLK
>ENST00000525456.5|INDEL-9899-T-TT|4
MIPFFFHHFGIALPQLTQYQDR
>ENST00000642502.1|SNV-208024-G-A|1
TGFGCESLLLQGCTIR
>ENST00000379251.7|SNV-516-C-G|3
ELAKYEYMEEEVILTEKGNSTVAGR
>ENST00000328086.12|INDEL-17809-A-AA|1
CVDCEKKFQ
>ENST00000401558.7|SNV-39840-T-G|2
DSMCNEFSQIFQLCQFVMEK
>FUSION-ENST00000569282.2:949-ENST00000568855.2:5352|46
KHFSIMLNLLGILLK
>ENST00000646822.1|SNV-13045-A-T|5
KDTHVPASLETVLRGIEK
>ENST00000651947.1|SNV-32219-A-C|5
MTAHKIYIHSYNTATLFHELVYK
>ENST00000378319.8|INDEL-32909-G-GA|8
LFEDTFVNFQAAIEKKNSCISTK
>ENST00000548312.5|SNV-54686-T-G|4
VARIINGIIISGKTR
>ENST00000251691.5|SNV-136750-G-A|2
HVSQKAVSFIHDILTEVLTD
>ENST00000343036.6|SNV-132975-C-A|1
LETLWHMPHFQKVGR
>ENST00000368799.2|SNV-20180-A-T|3
SRQSGSR
>ENST00000279441.9|INDEL-1307-T-TA|1
DAVRFCH
>ENST00000537044.1|SNV-15972-G-A|3
LPAFYAGNYSVAQLSLSWRELTLER
>ENST00000445597.6|SNV-407051-T-C|2
WPEEALLIVANSLLKEK
>ENST00000383075.7|SNV-15922-G-C|1
SQVASSAAVAARTADFSE
>ENST00000328090.9|SNV-46184-C-T|1
VFPLSLASNLRVQPKR
>ENST00000395686.8|SNV-17438-C-A|4
RDCAVKPCQSDEVTDGIK
>ENST00000261588.9|SNV-211416-A-G|1
DLSELPEYSDDSRALDK
>ENST00000310421.5|SNV-1441-A-G|4
KYIELEEDGGCVIGGDRSLQDK
>ENST00000560162.5|SNV-14010-G-C|6
KEFDHPHVAKLLGVSLR
>ENST00000274289.8|SNV-2938-T-G|1
NPEDRPSLDDIMRHDFFLQGFTPDR
>ENST00000605781.5|SNV-63450-C-T|3
MSLKLGEELSPTDENGK
>ENST00000532758.5|SNV-1622-G-T|4
MCSPASMWPWR
>ENST00000361028.5|SNV-8401-G-A|1
TVLIQHKIIHTGEKPYKCNECGK
>ENST00000260197.12|SNV-143408-C-T|1
CCDGHQDCQDGR
>ENST00000489394.5|SNV-516-C-G|1
MNTWKKK
>ENST00000289989.10|INDEL-3686-C-CA|12
QRAKKPFCR
>ENST00000489394.5|SNV-516-C-G|3
MEEEVILTEK
>ENST00000581856.5|SNV-72632-A-G|1
WASFIFICME
>ENST00000607942.5|SNV-1980-G-C|2
EGKGLTQSCSQR
>ENST00000293217.10|INDEL-29601-A-AA|1
QGGSLEPNFC
>ENST00000442628.7|SNV-5270-C-G|3
LAALLESTFLK
>ENST00000618192.4|SNV-571031-T-C|2
FIDFLATEMRK
>ENST00000673925.1|MNV-180-CG-C|8
GQTAQGSIDHVYTVPDTESGTPNCR
>FUSION-ENST00000569282.2:949-ENST00000568855.2:5352|24
GTRIRQAFGK
>ENST00000275820.4|SNV-19849-C-T|3
LGVLCEGLK
>ENST00000266718.5|SNV-2694-G-T|1
IVPMVPPGIKYLYLRNNQIDHIDEK
>ENST00000361028.5|SNV-8401-G-A|3
TVLIQHK
>ENST00000527183.1|SNV-14593-C-A|2
MTVIFVSPKSYR
>ENST00000368799.2|SNV-20180-A-T|4
AGHGHSADRSRQSGSR
>ENST00000238081.8|SNV-39586-C-T|2
YLAEVVCGDDR
>ENST00000518816.5|SNV-21193-G-A|7
MGGSPQTK
>ENST00000492648.2|INDEL-69775-G-GA|4
GQVCSPSWFRCTCLTSVSVTLHLK
>FUSION-ENST00000569282.2:949-ENST00000568855.2:5352|12
LFYSCQRLDKCDQSTIPR
>ENST00000475659.1|SNV-76161-T-A|2
WCNLSGCSGGQFLR
>ENST00000321521.13|MNV-34596-AG-A|3
LKKPKQLQK
>ENST00000348564.11|SNV-112117-C-T|1
ETIGDFWQMIF
>ENST00000328928.11|SNV-9489-C-T|3
RTIVKIPSTLEVDVEDVTVSSR
>ENST00000348564.11|SNV-112117-C-T|2
PEVMIAAQGPLKETIGDFWQMIF
>ENST00000452917.2|SNV-1073-T-A|2
ASSGGTTSSSWILPWTLPSAGLLR
>ENST00000561069.5|SNV-170021-G-A|3
EGYQDYYPEEANGNTGTSPYR
>ENST00000562988.5|SNV-284-G-C|4
YCAVCRQELR
>ENST00000377601.3|MNV-180-CG-C|4
WSLSWLTENARLMSVTK
>FUSION-ENST00000569282.2:949-ENST00000568855.2:5352|30
SETYAPLFCLPSFHK
>ENST00000407298.7|SNV-9208-G-T|3
IFAARIYDYYPLYKEALQMLR
>ENST00000294785.10|SNV-12395-T-A|1
LSPEEDLNFVTDTAK
>ENST00000610940.4|SNV-13720-G-A|1
VAVLQESVAKLGIASR
>ENST00000271588.9|SNV-303606-G-C|1
MLNETVLVSNPLQLECK
>ENST00000494941.1|SNV-159-G-A|10
MVIGAGRHLGFR
>ENST00000326303.4|SNV-520-C-G|4
APALGGSFAGLEPMGLLWALEPEK
>ENST00000469631.1|SNV-73956-T-A|1
TCAAFCST
>ENST00000531729.1|SNV-5270-C-G|8
LAGEHLPQVPWDPGL
>ENST00000329125.6|INDEL-946-C-CT|2
GFFWVPPPAFCFSPREPLVMQL
>ENST00000563448.1|SNV-77141-T-G|1
IPHISYWILQ
>ENST00000644876.1|SNV-13045-A-T|1
GADSLEDFLYHEGYACTSILGDR
>ENST00000523351.6|SNV-80136-T-A|3
QTGNFSISTPFWR
>ENST00000527183.1|SNV-14593-C-A|1
TVIFVSPKSYR
>ENST00000563200.5|SNV-9081-T-A|1
SPWPTTSSDPARPLPPPTLLALAPL
>ENST00000333681.5|SNV-1813-C-G|1
QLHLTPFTARGRFATVVEELFR
>ENST00000355768.6|SNV-27871-C-T|1
VHHVGHQLVQLHQPME
>ENST00000331664.6|SNV-2673-T-C|4
MGIGWKPLAPTFPPLPK
>ENST00000611747.1|MNV-180-CG-C|3
GLCRYSAGTWRQSKP
>ENST00000635293.1|SNV-13748-C-T|3
NSFEVCVCACPGR
>ENST00000415191.6|INDEL-56784-A-AA|5
MGVPPDSPQMTPGKKK
>ENST00000262519.14|SNV-1073-T-A|1
LIVDPALDPAQRRPSQKVYR
>ENST00000275820.4|SNV-19849-C-T|2
LGVLCEGLKLFISHFLLK
>ENST00000638850.1|INDEL-9899-T-TT|2
RWQRASSW
>ENST00000641093.1|SNV-9300-G-A|2
VALGMLIKR
>ENST00000492648.2|INDEL-69775-G-GA|1
AEASSVYTYLHCDFFFWKY
>ENST00000463934.1|SNV-1981-T-C|3
GPPRPPLDAK
>ENST00000548312.5|SNV-54686-T-G|2
IINGIIISGKTR
>FUSION-ENST00000366603.6:1306-ENST00000232014.8:23124|19
MKCEKCNLHFR
>ENST00000326303.4|SNV-520-C-G|3
APALGGSFAGLEPMGLLWALEPEKR
>ENST00000357799.9|SNV-63149-A-G|1
DAHVQESCTKDLDFKVNK
>ENST00000389484.8|SNV-1148854-T-C|2
EFPTCEPLTQFVCKSGR
>ENST00000508980.5|SNV-46935-T-A|3
LLLWFHSCRNLQNLEIKSHLCR
>ENST00000641815.1|SNV-77103-C-T|1
SLADLRIRK
>ENST00000581856.5|SNV-72632-A-G|3
MYEQTVIRWASFIFICME
>ENST00000537044.1|SNV-15972-G-A|2
ELTLEREMDR
>ENST00000357573.10|SNV-16700-C-T|5
LKQLLSWAYPLDSLEK
>ENST00000380620.8|SNV-104296-G-T|1
QTPPFLFLLVTSSHKQLAERMAIR
>ENST00000348564.11|SNV-93854-G-A|3
LFLAEFQSIPQVFSK
>ENST00000618192.4|SNV-571031-T-C|3
FIDFLATEMR
>ENST00000493415.5|SNV-57430-A-G|4
MGTWYCSRLGRAGSR
>FUSION-ENST00000569282.2:949-ENST00000568855.2:5352|29
SETYAPLFCLPSFHKFCK
>ENST00000442668.7|SNV-10341-G-T|5
RKSNVESALSHGLNSLNR
>ENST00000432829.6|SNV-249332-G-T|3
DSFHRSSFMK
>ENST00000494941.1|SNV-159-G-A|7
VIGAGRHLGFRCWLCCVAWGK
>ENST00000422163.5|MNV-30732-CAAG-C|1
WFTDTSIILFLNKDLFEEK
>ENST00000262519.14|SNV-1073-T-A|3
LIVDPALDPAQR
>ENST00000508980.5|SNV-46935-T-A|1
NLQNLEIKSHLCRS
>ENST00000495994.5|SNV-177843-C-A|2
VLNQLSNLETTVGRFYTNIPNR
>ENST00000328086.12|INDEL-17809-A-AA|2
CVDCEKK
>ENST00000310421.5|SNV-1441-A-G|3
YIELEEDGGCVIGGDR
>ENST00000319675.5|SNV-117-G-A|4
TVRVGLNTPSMLRK
>ENST00000551214.5|SNV-241171-G-A|4
TGWAYKTIENEDLKFPLIYGEGK
>ENST00000582195.5|SNV-64485-A-G|4
KAEPYETSQGKGAPR
>ENST00000518816.5|SNV-21193-G-A|1
FPAAQPPDPNQPAKIETDY
>ENST00000605159.5|MNV-7141-CATCT-C|8
LPCLPIR
>FUSION-ENST00000569282.2:949-ENST00000568855.2:5352|8
CDQSTIPRNLLK
>ENST00000262519.14|SNV-1073-T-A|2
LIVDPALDPAQRRPSQK
>ENST00000425198.1|SNV-89827-A-T|1
VLITTRIKGS
>ENST00000262134.10|SNV-36721-A-G|2
NDPVLFADK
>ENST00000320356.7|SNV-72687-A-C|2
NEFISESCGEIISQDEADRR
>ENST00000562988.5|SNV-284-G-C|5
VLCEQRYCAVCRQELR
>ENST00000589827.5|SNV-111779-A-C|1
AFNIDKAREIMCQSLTWR
>ENST00000560751.1|SNV-558-C-T|3
PIILHCR
>FUSION-ENST00000569282.2:949-ENST00000568855.2:5352|47
GETAASETQILYRVMR
>ENST00000486195.6|INDEL-23898-T-TT|2
GREETLFFLEPAIIITITDGSK
>ENST00000260605.12|SNV-27601-C-A|1
GVINQLAFGIDKRK
>ENST00000581452.1|SNV-72632-A-G|7
MSCMSKQSLDGRPSSSSAWTYL
>ENST00000483659.5|SNV-22810-G-A|3
NSRGQKANEK
>ENST00000673925.1|MNV-180-CG-C|3
STGQLSKATPRR
>ENST00000527493.5|SNV-19051-G-T|6
TEDFFKLEREMGINCTGNIVIAR
>ENST00000646822.1|SNV-13045-A-T|3
DTHVPASLETVLRGIEK
>ENST00000265565.10|SNV-58322-G-A|3
RYISLLPVIPVTLHLNPREALEGR
>ENST00000321521.13|MNV-34596-AG-A|1
KPKQLQKC
>ENST00000429300.5|SNV-13720-G-A|11
AGGPGCHGHQAEGGGAAGK
>ENST00000369577.8|SNV-107690-G-A|1
LTPDQENMSSKANQEKSK
>ENST00000487694.7|SNV-1667936-C-A|4
VPTERSAVLVKLK
>ENST00000389484.8|SNV-1148854-T-C|3
EFPTCEPLTQFVCK
>ENST00000552537.1|SNV-3321-C-T|4
MWTVPTCGNQTWRPMWRPWWR
>ENST00000388718.5|SNV-9121-G-T|2
QPGSTVHGRLETTHGHTGDTTR
>ENST00000261574.10|INDEL-52619-A-AG|1
GTETSERKNY
>ENST00000491604.5|SNV-13720-G-A|6
MDTKLKVAVLQESVAK
>ENST00000289989.10|INDEL-3686-C-CA|10
AKKPFCRLRPLGAPGDPGWR
>ENST00000414786.6|SNV-20495-C-T|3
SASDINLKGEAQPAASSGPSLR
>ENST00000638850.1|INDEL-9899-T-TT|1
WQRASSW
>ENST00000515415.5|SNV-2938-T-G|11
MTSCDMTFFCRASLRTDCLLA
>ENST00000469631.1|SNV-73956-T-A|5
LTEEGKCMIKTCAAFCST
>ENST00000562988.5|SNV-284-G-C|1
QELRQVVFGKK
>ENST00000513345.5|SNV-6610-T-G|1
ERPAKIIFEDDRVGTGHHLSR
>ENST00000348564.11|INDEL-112116-C-CTT|2
ETIGDFWQMIFFKEKSK
>ENST00000529747.5|SNV-5270-C-G|2
LAGEHLPQVPWDPGLTR
>ENST00000378319.8|INDEL-32909-G-GA|1
VAAVEGRD
>FUSION-ENST00000570546.5:57104-ENST00000622875.4:259806|39
MIPAVLWTGFFLKFFLKCNQNCLK
>ENST00000491604.5|SNV-13720-G-A|8
MAVEQGQAGLAAMDTKLK
>ENST00000368979.6|SNV-38281-T-C|2
SESERESKPCLR
>ENST00000264382.8|SNV-81903-T-C|1
MQLGAFYPYSRNHNIANTRR
>ENST00000264382.8|SNV-81903-T-C|5
RMQLGAFYPYSR
>ENST00000409508.8|SNV-264965-G-A|2
QYHQELVHCK
>FUSION-ENST00000570546.5:57104-ENST00000622875.4:259806|41
MIPAVLWTGFFLKFFLK
>ENST00000348564.11|INDEL-112116-C-CTT|4
ETIGDFWQMIFFK
>ENST00000348564.11|SNV-93854-G-A|5
IADEGRLFLAEFQSIPQVFSK
>ENST00000673925.1|MNV-180-CG-C|6
RSTGQLSKATPR
>ENST00000377601.3|MNV-180-CG-C|1
LMSVTKKTER
>ENST00000375400.7|SNV-214468-A-C|2
NPCALFAAGEIK
>ENST00000308987.6|MNV-135-CGAG-C|5
QIYYSDKYDDEFEYR
>ENST00000442668.7|SNV-10341-G-T|3
KSNVESALSHGLNSLNRK
>ENST00000407298.7|SNV-9208-G-T|1
IYDYYPLYKEALQMLR
>ENST00000476689.5|SNV-36469-C-T|5
SLIKRGLLWWK
>FUSION-ENST00000569282.2:949-ENST00000568855.2:5352|10
LDKCDQSTIPRNLLK
>FUSION-ENST00000569282.2:949-ENST00000568855.2:5352|44
HFSIMLNLLGILLK
>ENST00000469631.1|SNV-72687-A-C|3
NSSQNPVERLFLK
>ENST00000581856.5|SNV-72632-A-G|7
KLQQPTEPAGEPTPSMSCMSK
>ENST00000328090.9|SNV-46184-C-T|4
RVFPLSLASNLRVQPK
>ENST00000257209.8|SNV-445115-C-T|1
TLGFILSTLLVIGNFLNGTNAK
>ENST00000526162.5|SNV-305968-C-T|1
IPFLSVQSLLSHHHRL
>ENST00000294383.7|SNV-118313-A-G|1
SVDQGGGGSPREK
>ENST00000230085.13|SNV-38281-T-C|4
YSDFEWLRSESER
>ENST00000456101.6|SNV-15593-C-T|8
MMRVESSAR
>ENST00000333681.5|SNV-1813-C-G|8
RDFAEMSR
>ENST00000494941.1|SNV-159-G-A|11
MVIGAGR
>ENST00000310045.8|SNV-2545-G-T|1
VAFEFFLEYMDRMVGYK
>ENST00000464984.1|SNV-214468-A-C|3
CAVCCWRDQNADR
>ENST00000602997.5|SNV-63450-C-T|2
AQLDYVDLYLIHSPMSLK
>ENST00000487694.7|SNV-1667936-C-A|5
VPTERSAVLVK
>ENST00000274289.8|SNV-2938-T-G|2
NPEDRPSLDDIMR
>ENST00000359863.8|SNV-100351-A-G|2
SNASPAVFPEYQLWEDHWIR
>ENST00000462874.1|SNV-159-G-A|3
VIGAEGPK
>ENST00000409993.6|INDEL-9899-T-TT|2
GGREPPAGDSTPE
>ENST00000344803.3|SNV-2076-C-A|2
LLCQDPVCRVCK
>ENST00000461023.5|SNV-54647-C-T|1
DAHEENPESILDEHVQCVLRTPGR
>ENST00000379251.7|SNV-516-C-G|5
LIKELAKYEYMEEEVILTEK
>ENST00000454000.6|SNV-40070-A-T|1
SDFYSLQEQLLGLALDLDRMKK
>ENST00000491604.5|SNV-13720-G-A|7
AVEQGQAGLAAMDTKLK
>ENST00000311128.10|SNV-51377-C-T|2
TFQHWPHIIRIGDLKPTGEIPK
>ENST00000581452.1|SNV-72632-A-G|2
WASFIFICMDLFIIVYFGHKTIHK
>ENST00000459720.5|MNV-7141-CATCT-C|1
ALLHQYFFTAPLPAHPSCRFLSV
>ENST00000393125.6|SNV-293944-G-T|3
RGNAGDCLANPASPWGQGIDMER
>ENST00000494941.1|SNV-159-G-A|1
CLPSLGLDLPMENDRKTR
>ENST00000401558.7|SNV-39840-T-G|4
SKHLKDSMCNEFSQIFQLCQFVMEK
>ENST00000378319.8|INDEL-32909-G-GA|2
VAAVEGR
>ENST00000293217.10|INDEL-29601-A-AA|7
LVEIAAKKPSK
>ENST00000357232.10|SNV-257025-C-T|4
KSFVFPPPLITAVAQPGIKAVSPR
>ENST00000471064.1|SNV-22810-G-A|3
TALCWTTGSVARSISGRGK
>ENST00000566915.5|SNV-36721-A-G|3
PVQVPNDEEKNDPVLFADKVR
>ENST00000644876.1|SNV-13045-A-T|2
KGADSLEDFLYHEGYACTSILGDR
>ENST00000548312.5|SNV-54686-T-G|1
IINGIIISGKTRSER
>ENST00000491604.5|SNV-13720-G-A|5
DTKLKVAVLQESVAK
>ENST00000456101.6|SNV-15593-C-T|2
VESSARVQEK
>ENST00000487694.7|SNV-1667936-C-A|2
SAVLVKLKK
>ENST00000561069.5|SNV-170021-G-A|2
EGYQDYYPEEANGNTGTSPYRLR
>ENST00000308987.6|MNV-135-CGAG-C|1
YDDEFEYRHVMLPKDIAK
>ENST00000357573.10|SNV-16700-C-T|6
ELGRLKQLLSWAYPLDSLEK
>ENST00000427277.6|INDEL-113099-G-GTCA|2
AGHKLLNPLVR
>ENST00000359863.8|SNV-100351-A-G|4
KEHERSNASPAVFPEYQLWEDHWIR
>ENST00000560751.1|SNV-558-C-T|4
TMNSHHSPMRPIILHCRCPK
>ENST00000361028.5|SNV-8401-G-A|5
GRTVLIQHK
>ENST00000560751.1|SNV-558-C-T|5
TMNSHHSPMRPIILHCR
>ENST00000454524.1|SNV-3441-C-A|3
KPRLVQLIWKPSSVATTPHPLR
>ENST00000308987.6|MNV-135-CGAG-C|3
YDDEFEYR
>ENST00000456101.6|SNV-15593-C-T|6
MMRVESSARVQEK
>ENST00000262134.10|SNV-36721-A-G|1
NDPVLFADKVR
>ENST00000229447.9|SNV-174-C-T|3
YFLTPILVAIFCILVVWIFK
>ENST00000262134.10|SNV-36721-A-G|3
VEVEFMPVQVPNDEEKNDPVLFADK
>ENST00000343036.6|SNV-132975-C-A|4
YKPPVKLETLWHMPHFQK
>ENST00000442628.7|SNV-5270-C-G|1
LAALLESTFLKYRGTQA
>ENST00000280979.9|SNV-216813-A-C|4
EISSSLGRLTDCYK
>FUSION-ENST00000569282.2:949-ENST00000568855.2:5352|32
KSETYAPLFCLPSFHK
>ENST00000445203.6|SNV-13123-A-G|2
AVLYDDK
>ENST00000491555.5|INDEL-52619-A-AG|7
PSLKHIVENAVQKGTETSER
>ENST00000432829.6|SNV-249332-G-T|2
DSFHRSSFMKCETQLSQGS
>ENST00000361028.5|SNV-8401-G-A|6
AFRGRTVLIQHK
>ENST00000646822.1|SNV-13045-A-T|7
KDTHVPASLETVLR
>ENST00000427277.6|INDEL-113099-G-GTCA|3
LKAGHKLLNPLVR
>ENST00000428826.7|SNV-16115-A-G|5
EVPNPPTSK
>ENST00000422113.7|SNV-372937-G-T|1
YAPAVIVFQKK
>ENST00000310421.5|SNV-1441-A-G|2
YIELEEDGGCVIGGDRSLQDK
>FUSION-ENST00000570546.5:57104-ENST00000622875.4:259806|40
IPAVLWTGFFLKFFLK
>ENST00000581856.5|SNV-72632-A-G|4
YEQTVIR
>ENST00000344803.3|SNV-2076-C-A|1
LLCQDPVCRVCKR
>ENST00000378319.8|INDEL-32909-G-GA|6
KNSCISTKVAAVEGR
>ENST00000502671.5|SNV-2938-T-G|5
RHDFFLQGFTPDR
>ENST00000359863.8|SNV-100351-A-G|3
EHERSNASPAVFPEYQLWEDHWIR
>ENST00000400445.7|SNV-217732-A-T|6
EIRKIQTSTTTQAVQGR
>ENST00000266718.5|SNV-2694-G-T|2
IVPMVPPGIKYLYLR
>ENST00000605159.5|MNV-7141-CATCT-C|9
IAASKLPCLPIRAADSSASR
>ENST00000463934.1|SNV-1981-T-C|5
TKGPPRPPLDAK
>ENST00000551214.5|SNV-241171-G-A|7
MTGWAYKTIENEDLK
>ENST00000495994.5|SNV-177843-C-A|4
MMVLNQLSNLETTVGRFYTNIPNR
>ENST00000348564.11|SNV-93854-G-A|4
IADEGRLFLAEFQSIPQVFSKFPIK
>ENST00000375871.8|MNV-7141-CATCT-C|4
AADSSASRGTCPQGPSR
>ENST00000456101.6|SNV-15593-C-T|4
RVESSAR
>ENST00000486195.6|INDEL-23898-T-TT|1
EETLFFLEPAIIITITDGSK
>ENST00000492648.2|INDEL-69775-G-GA|3
CTCLTSVSVTLHLK
>ENST00000612482.4|SNV-33960-C-T|1
SFTQVTLPFFSPSAASPQAPTLQVK
>ENST00000481749.5|SNV-150288-A-T|1
CFPLRTLC
>ENST00000559066.5|SNV-14010-G-C|5
EFDHPHVAKLLGVSLR
>ENST00000459720.5|MNV-7141-CATCT-C|2
ALLHQYFFTAPLPAHPSCR
>ENST00000302328.8|MNV-143991-AA-A|1
DQPPGSDSDEDCQKSHSS
>ENST00000532758.5|SNV-1622-G-T|2
MCSPASMWPWRGLTGSCPTLTCS
>ENST00000464984.1|SNV-214468-A-C|2
MCAVCCWRDQNADRGGPS
>ENST00000483659.5|SNV-22810-G-A|7
GLMNSRGQK
>ENST00000414288.5|INDEL-67424-A-AA|4
ETAKKEK
>ENST00000477050.1|SNV-40070-A-T|1
NNSLAWLLTW
>ENST00000494941.1|SNV-159-G-A|9
VIGAGRHLGFR
>ENST00000469631.1|SNV-72687-A-C|4
MNSSQNPVERLFLK
>ENST00000255324.10|SNV-112846-C-T|2
LCQIPFHLMRYPAR
>ENST00000445597.6|SNV-407051-T-C|3
WPEEALLIVANSLLK
>ENST00000263663.10|INDEL-69775-G-GA|4
TKMGRSK
>ENST00000320356.7|SNV-72687-A-C|3
NEFISESCGEIISQDEADR
>ENST00000551214.5|SNV-241171-G-A|5
MTGWAYKTIENEDLKFPLIYGEGK
>ENST00000261588.9|SNV-211416-A-G|2
DLSELPEYSDDSR
>ENST00000359318.8|SNV-3447-G-T|3
YYPDVVVTDFR
>ENST00000674063.1|SNV-150288-A-T|1
EALSDLQSPLNPCVFLSELYVEKCK
>ENST00000644049.1|SNV-379034-T-A|1
ENSFTLK
>ENST00000471064.1|SNV-22810-G-A|4
MTALCWTTGSVARSISGRGK
>ENST00000483659.5|SNV-22810-G-A|5
MNSRGQK
>ENST00000328928.11|SNV-9489-C-T|1
IPSTLEVDVEDVTVSSR
>ENST00000400445.7|SNV-217732-A-T|5
KIQTSTTTQAVQGR
>ENST00000561464.1|SNV-25692-G-A|1
TVWPALRRSAMY
>ENST00000320356.7|SNV-72687-A-C|1
NEFISESCGEIISQDEADRRGK
>ENST00000348564.11|INDEL-112116-C-CTT|5
PEVMIAAQGPLKETIGDFWQMIFFK
>ENST00000264382.8|SNV-81903-T-C|3
MQLGAFYPYSR
>ENST00000369577.8|SNV-107690-G-A|6
AHLIRPRRLTPDQENMSSK
>ENST00000309539.8|MNV-5280-GAAG-G|1
QQAEASQESENELKEMIETLARK
>ENST00000469631.1|SNV-72687-A-C|5
NSSQNPVER
>ENST00000379251.7|SNV-516-C-G|1
YEYMEEEVILTEKGNSTVAGR
>ENST00000422113.7|SNV-372937-G-T|2
YAPAVIVFQK
>ENST00000515415.5|SNV-2938-T-G|10
TSCDMTFFCRASLRTDCLLA
>ENST00000471064.1|SNV-22810-G-A|1
SISGRGKK
>ENST00000469631.1|SNV-73956-T-A|6
LTEEGKCMIK
>ENST00000447510.6|SNV-66036-A-G|1
LSLSQLNGNPELR
>ENST00000561920.5|SNV-6270-A-G|3
QHVSCRGAFRGPAHPGTGGHLWR
>ENST00000280979.9|SNV-216813-A-C|1
LTDCYKEKSR
>ENST00000525456.5|INDEL-9899-T-TT|3
IPFFFHHFGIALPQLTQYQDR
>ENST00000264276.11|SNV-76439-G-A|4
VIQQTFEEISQSVLASLHK
>ENST00000618192.4|SNV-571031-T-C|4
TAVADNLLFYLGSAKFIDFLATEMR
>ENST00000494941.1|SNV-159-G-A|6
HLGFRCWLCCVAWGK
>ENST00000492648.2|INDEL-69775-G-GA|2
AEASSVYTYLHCDFFFWK
>ENST00000357232.10|SNV-257025-C-T|3
SFVFPPPLITAVAQPGIKAVSPR
>ENST00000615223.2|INDEL-3686-C-CA|1
QRAKTFL
>ENST00000407298.7|SNV-9208-G-T|2
IYDYYPLYK
>ENST00000392701.8|SNV-45869-A-C|1
WILSPND
>ENST00000228705.7|SNV-241171-G-A|2
TIENEDLKFPLIYGEGK
>ENST00000392011.7|SNV-90966-C-T|1
ARPSLCSGPELSTLVLLEQILRPCK
>ENST00000644049.1|SNV-379034-T-A|4
VALLLTNLEQPRTESER
>ENST00000359863.8|SNV-100351-A-G|1
SNASPAVFPEYQLWEDHWIRCSK
>ENST00000526162.5|SNV-305968-C-T|2
TPLRIPFLSVQSLLSHHHRL
>ENST00000238081.8|SNV-39586-C-T|1
YLAEVVCGDDRK
>ENST00000328928.11|SNV-10058-T-G|2
VLLPFHVPGSFVEEMSDSR
>ENST00000581452.1|SNV-72632-A-G|3
WASFIFICMDLFIIVYFGHK
>FUSION-ENST00000569282.2:949-ENST00000568855.2:5352|43
HFSIMLNLLGILLKK
>ENST00000529090.5|SNV-19051-G-T|6
MGINCTGNIVIAR
>ENST00000566915.5|SNV-36721-A-G|6
MPVQVPNDEEKNDPVLFADK
>ENST00000607942.5|SNV-1980-G-C|3
LLQLEREGKGLTQSCSQR
>ENST00000442668.7|SNV-10341-G-T|4
KSNVESALSHGLNSLNR
>ENST00000445597.6|SNV-407051-T-C|1
WPEEALLIVANSLLKEKVNFENR
>ENST00000605159.5|MNV-7141-CATCT-C|7
LPCLPIRAADSSASR
>ENST00000255324.10|SNV-112846-C-T|1
LCQIPFHLMRYPARAIK
>ENST00000509385.1|SNV-4153-G-A|3
MYTHRGESRPSD
>ENST00000304043.10|SNV-6610-T-G|1
ERPAKIIFEDDR
>ENST00000461587.1|SNV-3441-C-A|1
PSSVATTPHPLREIVSLAQP
>ENST00000357573.10|SNV-16700-C-T|2
QLLSWAYPLDSLEKQMEK
>ENST00000368979.6|SNV-38281-T-C|3
YSDFEWLRSESERESKPCLR
>ENST00000331664.6|SNV-2673-T-C|3
MGIGWKPLAPTFPPLPKAEAAK
>ENST00000561920.5|SNV-6270-A-G|4
QHVSCRGAFR
>ENST00000611717.4|SNV-33792-C-T|1
SAATDIFSYLVEFSPSMV
>ENST00000395925.8|SNV-271802-G-A|1
HLQPHDAPGHGMRRASDPVR
>ENST00000498355.6|SNV-5150-G-A|1
SQHCTRSTRRPAEK
>ENST00000280979.9|SNV-216813-A-C|5
FHIKEISSSLGRLTDCYK
>FUSION-ENST00000569282.2:949-ENST00000568855.2:5352|33
LLMTWALEVAVLMKK
>ENST00000314673.8|SNV-46935-T-A|5
FAEPRNKKPSVQK
>ENST00000414786.6|SNV-20495-C-T|1
GEAQPAASSGPSLRSLPHQLLLQR
>ENST00000375871.8|MNV-7141-CATCT-C|3
AADSSASRGTCPQGPSRAPPHP
>ENST00000463934.1|SNV-1981-T-C|6
NTVWLCYEVKTKGPPRPPLDAK
>FUSION-ENST00000366603.6:1306-ENST00000232014.8:23124|17
CEKCNLHFR
>ENST00000566915.5|SNV-36721-A-G|4
MPVQVPNDEEKNDPVLFADKVR
>ENST00000261574.10|INDEL-52619-A-AG|3
GTETSER
>ENST00000320356.7|SNV-73956-T-A|3
NMCSFLFNLNNDFVVDATR
>ENST00000482518.6|SNV-115386-C-T|1
EPLPVVIFHEPEAIELCTTTPLMK
>ENST00000618192.4|SNV-571031-T-C|1
FIDFLATEMRKGK
>ENST00000581452.1|SNV-72632-A-G|1
WASFIFICMDLFIIVYFGHKTIHKK
>ENST00000486195.6|INDEL-23898-T-TT|3
MGREETLFFLEPAIIITITDGSK
>ENST00000356297.5|SNV-337174-G-A|1
ITFEPQDMEVPSGNTVYFTCR
>ENST00000334126.11|INDEL-56784-A-AA|1
KLCWSTT
>ENST00000582195.5|SNV-64485-A-G|2
AEPYETSQGKGAPRGHK
>ENST00000537044.1|SNV-15972-G-A|1
ELTLEREMDRSGLK
>ENST00000304043.10|SNV-6610-T-G|3
IIRKERPAK
>ENST00000502943.1|SNV-66036-A-G|2
LSLSQLNGNPELRQVSR
>ENST00000515415.5|SNV-2938-T-G|2
MRHDFFLQGFTPDRLSSS
>ENST00000389484.8|SNV-1148854-T-C|1
EFPTCEPLTQFVCKSGRCISSK
>ENST00000342310.7|SNV-3522-C-T|1
FLLWLNDSFWHEQCVQCASCK
>FUSION-ENST00000569282.2:949-ENST00000568855.2:5352|25
VQLVHRGTRIR
>ENST00000611747.1|MNV-180-CG-C|5
AGAETWTPWTSSTGCPLPGRGLCR
>ENST00000610940.4|SNV-13720-G-A|2
VAVLQESVAK
>ENST00000319675.5|SNV-117-G-A|1
VGLNTPSMLRKNQLGFLR
>ENST00000344803.3|SNV-2076-C-A|3
LLCQDPVCR
>ENST00000559066.5|SNV-14010-G-C|3
LLGVSLR
>ENST00000552537.1|SNV-3321-C-T|3
WTVPTCGNQTWRPMWRPWWR
>ENST00000314673.8|SNV-46935-T-A|3
NKKPSVQKLELK
>ENST00000279441.9|INDEL-1307-T-TA|2
IVNYTPDLPRDAVRFCH
>ENST00000255324.10|SNV-112846-C-T|4
LTLNRLCQIPFHLMRYPAR
>ENST00000329125.6|INDEL-946-C-CT|3
GFFWVPPPAFCFSPR
>ENST00000395686.8|SNV-17438-C-A|1
DCAVKPCQSDEVTDGIKSASYK
>ENST00000331664.6|SNV-2673-T-C|5
ESLKMGIGWKPLAPTFPPLPK
>ENST00000320356.7|SNV-73956-T-A|5
VYDKNMCSFLFNLNNDFVVDATR
>ENST00000673925.1|MNV-180-CG-C|2
ATPRRWSAAWR
>ENST00000393125.6|SNV-293944-G-T|1
GNAGDCLANPASPWGQGIDMERTLK
>ENST00000343433.7|SNV-99371-G-A|3
ERFKYNK
>ENST00000462874.1|SNV-159-G-A|7
RDNTEARGGLKPEYDAMVIGAEGPK
>ENST00000359318.8|SNV-3447-G-T|1
YYPDVVVTDFRFGTIPVKLYQPK
>ENST00000393125.6|SNV-293944-G-T|2
GNAGDCLANPASPWGQGIDMER
>ENST00000581856.5|SNV-72632-A-G|5
MYEQTVIR
>ENST00000487694.7|SNV-1667936-C-A|3
SAVLVKLK
>ENST00000581452.1|SNV-72632-A-G|6
SCMSKQSLDGRPSSSSAWTYL
>ENST00000260605.12|SNV-27601-C-A|3
IRGVINQLAFGIDKR
>ENST00000518816.5|SNV-21193-G-A|5
MGGSPQTKHLIEDLIIESSK
>ENST00000255324.10|SNV-112846-C-T|5
LTLNRLCQIPFHLMR
>ENST00000552537.1|SNV-3321-C-T|1
WTVPTCGNQTWRPMWRPWWRSLAS
>ENST00000389484.8|SNV-1148854-T-C|5
AWLCDREDDCGDQTDEMASR
>ENST00000280979.9|SNV-216813-A-C|3
EISSSLGRLTDCYKEK
>ENST00000476689.5|SNV-36469-C-T|3
RGLLWWKSK
>ENST00000641815.1|SNV-77103-C-T|3
HIEEDEVRSLADLRIR
>ENST00000475659.1|SNV-76161-T-A|4
MLVPALFKWCNLSGCSGGQFLR
>ENST00000344575.5|SNV-1578-G-A|1
IGIFSILYTVPATCVIVCYVYER
>ENST00000328090.9|SNV-46184-C-T|2
VFPLSLASNLRVQPK
>ENST00000652537.1|SNV-32219-A-C|1
IYIHSYNTATLFHELVYKQTK
>ENST00000262519.14|SNV-1073-T-A|5
NYKLIVDPALDPAQR
>ENST00000319675.5|SNV-117-G-A|6
KTVRVGLNTPSMLR
>ENST00000529090.5|SNV-19051-G-T|5
GINCTGNIVIAR
>ENST00000540419.5|SNV-46736-C-T|1
QSQLAEPCAAGRSQTR
>ENST00000328928.11|SNV-9489-C-T|2
TIVKIPSTLEVDVEDVTVSSR
>ENST00000228705.7|SNV-241171-G-A|5
MLYRDFNMTGWAYKTIENEDLK
>ENST00000494941.1|SNV-159-G-A|2
CLPSLGLDLPMENDRK
>ENST00000673925.1|MNV-180-CG-C|4
STGQLSKATPR
>ENST00000462874.1|SNV-159-G-A|4
MVIGAEGPK
>ENST00000483659.5|SNV-22810-G-A|6
GLMNSRGQKANEK
>ENST00000532758.5|SNV-1622-G-T|3
CSPASMWPWR
>ENST00000459720.5|MNV-7141-CATCT-C|3
IAASKALLHQYFFTAPLPAHPSCR
>ENST00000469631.1|SNV-72687-A-C|1
NSSQNPVERLFLKMK
>ENST00000610940.4|SNV-13720-G-A|6
WRCFFHQMAVEQGQAGLAAMDTKLK
>ENST00000293217.10|INDEL-29601-A-AA|4
RSDSQKK
>FUSION-ENST00000569282.2:949-ENST00000568855.2:5352|27
CVDVCRVQLVHRGTR
>ENST00000357799.9|SNV-63149-A-G|2
DAHVQESCTKDLDFK
>FUSION-ENST00000570546.5:57104-ENST00000622875.4:259806|42
IPAVLWTGFFLK
>ENST00000605159.5|MNV-7141-CATCT-C|6
LPCLPIRAADSSASRGTCPQGPSR
>ENST00000395925.8|SNV-271802-G-A|3
HLQPHDAPGHGMR
>ENST00000526162.5|SNV-305968-C-T|3
MTPLRIPFLSVQSLLSHHHRL
>FUSION-ENST00000569282.2:949-ENST00000568855.2:5352|48
GETAASETQILYR
>ENST00000251691.5|SNV-136750-G-A|1
AVSFIHDILTEVLTD
>ENST00000509385.1|SNV-4153-G-A|2
YTHRGESRPSD
>ENST00000589827.5|SNV-111779-A-C|4
ARAFNIDK
>ENST00000273398.8|SNV-58352-G-A|1
TVGILSNMIAFYDMARR
>ENST00000357799.9|SNV-63149-A-G|3
DAHVQESCTK
>ENST00000531729.1|SNV-5270-C-G|9
GRPDEAGRLAGEHLPQVPWDPGL
>ENST00000527493.5|SNV-19051-G-T|3
EMGINCTGNIVIAR
>ENST00000238081.8|SNV-39586-C-T|4
GDYFRYLAEVVCGDDR
>ENST00000427277.6|INDEL-113099-G-GTCA|4
SKLKAGHK
>ENST00000228705.7|SNV-241171-G-A|3
TIENEDLK
>ENST00000462874.1|SNV-159-G-A|2
MVIGAEGPKCMIANWVYTEIMTGPK
>ENST00000228705.7|SNV-241171-G-A|4
DFNMTGWAYKTIENEDLK
>ENST00000369577.8|SNV-107690-G-A|3
LTPDQENMSSK
>ENST00000264382.8|SNV-81903-T-C|4
RMQLGAFYPYSRNHNIANTR
>ENST00000344803.3|SNV-2076-C-A|4
RLLCQDPVCRVCK
>ENST00000230085.13|SNV-38281-T-C|2
SESERESK
>ENST00000454524.1|SNV-3441-C-A|1
PSSVATTPHPLR
>ENST00000389484.8|SNV-1148854-T-C|4
EDDCGDQTDEMASR
>ENST00000602997.5|SNV-63450-C-T|3
KAQLDYVDLYLIHSPMSLK
>ENST00000475659.1|SNV-76161-T-A|3
LVPALFKWCNLSGCSGGQFLR
>ENST00000266718.5|SNV-2694-G-T|4
LKIVPMVPPGIKYLYLR
>ENST00000395925.8|SNV-271802-G-A|2
HLQPHDAPGHGMRR
>FUSION-ENST00000569282.2:949-ENST00000568855.2:5352|45
KHFSIMLNLLGILLKK
>ENST00000527493.5|SNV-19051-G-T|4
LEREMGINCTGNIVIARYGK
>ENST00000310045.8|SNV-2545-G-T|2
VAFEFFLEYMDR
>ENST00000308987.6|MNV-135-CGAG-C|6
SHKQIYYSDKYDDEFEYR
>ENST00000380620.8|SNV-104296-G-T|3
QTPPFLFLLVTSSHK
>ENST00000464984.1|SNV-214468-A-C|4
MCAVCCWRDQNADR
>ENST00000454524.1|SNV-3441-C-A|2
LVQLIWKPSSVATTPHPLR
>ENST00000589827.5|SNV-111779-A-C|2
AFNIDKAR
>ENST00000474715.1|SNV-39586-C-T|5
KGDYFRYLAEVVCGDDR
>ENST00000328090.9|SNV-46184-C-T|3
VFPLSLASNLR
>ENST00000398119.6|INDEL-23898-T-TT|1
NPFFLGASNNYHNY
>ENST00000263663.10|INDEL-69775-G-GA|2
SKGQVPVEK
>ENST00000523300.5|SNV-21193-G-A|5
KPPIYKQRESMGGSPQTK
>ENST00000334270.3|INDEL-5037-A-AA|1
EKVQSPGI
>ENST00000323675.4|SNV-669-C-T|2
CTMDPVMMTVSLPPAHRHR
>ENST00000260605.12|SNV-27601-C-A|2
GVINQLAFGIDKR
>ENST00000611747.1|MNV-180-CG-C|6
AGAETWTPWTSSTGCPLPGR
>ENST00000308987.6|MNV-135-CGAG-C|4
QIYYSDKYDDEFEYRHVMLPK
>ENST00000293217.10|INDEL-29601-A-AA|2
KQGGSLEPNFC
>FUSION-ENST00000569282.2:949-ENST00000568855.2:5352|28
CVDVCRVQLVHR
>ENST00000646822.1|SNV-13045-A-T|6
MKDTHVPASLETVLRGIEK
>ENST00000293217.10|INDEL-29601-A-AA|3
SDSQKKQGGSLEPNFC
>ENST00000521098.2|INDEL-47549-C-CA|2
IFQKQKNK
>ENST00000494941.1|SNV-159-G-A|8
MVIGAGRHLGFRCWLCCVAWGK
>ENST00000605781.5|SNV-63450-C-T|2
SLKLGEELSPTDENGK
>ENST00000357573.10|SNV-16700-C-T|1
QLLSWAYPLDSLEKQMEKAHEDSEK
>ENST00000428826.7|SNV-16115-A-G|3
EVPNPPTSKCITYWK
>ENST00000361028.5|SNV-8401-G-A|4
GRTVLIQHKIIHTGEKPYK
>ENST00000651947.1|SNV-32219-A-C|3
TAHKIYIHSYNTATLFHELVYKQTK
>ENST00000644049.1|SNV-379034-T-A|2
TESERENSFTLK
>ENST00000563448.1|SNV-77141-T-G|3
CAKVFVTFSAVWLKIPHISYWILQ
>ENST00000263663.10|INDEL-69775-G-GA|1
GQVPVEK
>ENST00000263663.10|INDEL-69775-G-GA|3
MGRSKGQVPVEK
>ENST00000508980.5|SNV-46935-T-A|2
NLQNLEIKSHLCR
>ENST00000466068.1|SNV-10058-T-G|1
VLLPFHV
>ENST00000462874.1|SNV-159-G-A|6
DNTEARGGLKPEYDAMVIGAEGPK
>ENST00000323675.4|SNV-669-C-T|3
CTMDPVMMTVSLPPAHR
>ENST00000289989.10|INDEL-3686-C-CA|9
KPFCRLRPLGAPGDPGWR
>FUSION-ENST00000569282.2:949-ENST00000568855.2:5352|42
HFSIMLNLLGILLKKDNLNQDTR
>ENST00000302326.5|SNV-50784-G-A|3
ARASVPTWQSLHSDISNR
>ENST00000255324.10|SNV-112846-C-T|3
LCQIPFHLMR
>ENST00000230085.13|SNV-38281-T-C|3
YSDFEWLRSESERESK
>ENST00000432829.6|SNV-249332-G-T|4
RDSFHRSSFMK
>ENST00000464984.1|SNV-214468-A-C|1
CAVCCWRDQNADRGGPS
>ENST00000308987.6|MNV-135-CGAG-C|2
YDDEFEYRHVMLPK
>ENST00000464984.1|SNV-214468-A-C|5
CAVCCWR
>ENST00000456101.6|SNV-15593-C-T|3
RVESSARVQEK
>ENST00000308987.6|MNV-135-CGAG-C|7
MSHKQIYYSDKYDDEFEYR
>ENST00000273398.8|SNV-58352-G-A|3
FCPFYKTVGILSNMIAFYDMARR
>ENST00000319675.5|SNV-117-G-A|5
TVRVGLNTPSMLR
>ENST00000563448.1|SNV-77141-T-G|2
VFVTFSAVWLKIPHISYWILQ
>ENST00000409993.6|INDEL-9899-T-TT|4
YLLLLCWHDLCR
>ENST00000498355.6|SNV-5150-G-A|2
SQHCTRSTR
>ENST00000512075.1|SNV-13123-A-G|1
SIIVLFLFNIYFVFIQAVLYDDK
>ENST00000641815.1|SNV-77103-C-T|4
HIEEDEVRSLADLR
>ENST00000446896.7|SNV-16073-C-A|2
SSWNTYYTNTEFVIVVVESTDR
>ENST00000328090.9|SNV-46184-C-T|5
RVFPLSLASNLR
>ENST00000331664.6|SNV-2673-T-C|2
PLAPTFPPLPK
>ENST00000275820.4|SNV-19849-C-T|4
VSDNPKLGVLCEGLKLFISHFLLK
>ENST00000530052.1|INDEL-9899-T-TT|2
YLLLLCWHDLCRGGHLGTL
>ENST00000261574.10|INDEL-52619-A-AG|4
HIVENAVQKGTETSERK
>ENST00000641093.1|SNV-9300-G-A|3
AIKVALGMLIKR
>ENST00000305135.10|SNV-106300-G-A|1
HIAHWCHCHGYTPPDPESLR
>ENST00000530052.1|INDEL-9899-T-TT|1
GGHLGTL
>ENST00000334126.11|INDEL-56784-A-AA|3
IIIETMGVPPDSPQMTPGKKK
>ENST00000428826.7|SNV-16115-A-G|1
EVPNPPTSKCITYWKR
>ENST00000279441.9|INDEL-1307-T-TA|4
THLTYRIVNYTPDLPRDAVR
>ENST00000551214.5|SNV-241171-G-A|9
LYRDFNMTGWAYKTIENEDLK
>ENST00000264276.11|SNV-76439-G-A|2
DFLWSMDDLFPVFLYVVLRAR
>ENST00000265565.10|SNV-58322-G-A|4
RYISLLPVIPVTLHLNPR
>ENST00000613455.4|SNV-14776-A-T|1
TVQLYGPTYFAPVINQVAWAAAK
>ENST00000407298.7|SNV-9208-G-T|5
LRIFAARIYDYYPLYK
>ENST00000329125.6|INDEL-946-C-CT|1
EPLVMQL
>ENST00000229447.9|SNV-174-C-T|1
YFLTPILVAIFCILVVWIFKNADR
>ENST00000502943.1|SNV-66036-A-G|1
LSLSQLNGNPELRQVSRHELA
>ENST00000442628.7|SNV-5270-C-G|2
LAALLESTFLKYR
>ENST00000605781.5|SNV-63450-C-T|1
LGEELSPTDENGK
>ENST00000502671.5|SNV-2938-T-G|1
TSCDMTFFCRASLR
>ENST00000641093.1|SNV-9300-G-A|1
VALGMLIKRK
>ENST00000452917.2|SNV-1073-T-A|1
ASSGGTTSSSWILPWTLPSAGLLRR
>ENST00000259782.9|SNV-46744-C-T|1
HVTSTNKESEKY
>ENST00000429300.5|SNV-13720-G-A|10
AGGPGCHGHQAEGGGAAGKCR
>ENST00000407298.7|SNV-9208-G-T|4
IFAARIYDYYPLYK
>ENST00000475659.1|SNV-76161-T-A|1
WCNLSGCSGGQFLRLCPWIPGGSL
>ENST00000638850.1|INDEL-9899-T-TT|3
VTRRWQR
>ENST00000357573.10|SNV-16700-C-T|4
LKQLLSWAYPLDSLEKQMEK
>ENST00000425198.1|SNV-89827-A-T|4
MVLITTRIK
>ENST00000348564.11|SNV-93854-G-A|2
LFLAEFQSIPQVFSKFPIK
>ENST00000632315.1|SNV-214468-A-C|4
PQEKLCKNPCALFAAGEIK
>ENST00000260197.12|SNV-143408-C-T|2
TCIPNWKCCDGHQDCQDGR
>ENST00000562988.5|SNV-284-G-C|3
YCAVCRQELRQVVFGK
>ENST00000589827.5|SNV-111779-A-C|5
FLRARAFNIDK
>ENST00000552537.1|SNV-3321-C-T|2
MWTVPTCGNQTWRPMWRPWWRSLAS
>ENST00000266718.5|SNV-2694-G-T|3
IVPMVPPGIK
>ENST00000537691.5|SNV-2188-G-A|3
VELRVSCHSLLDR
>FUSION-ENST00000479110.1:20785-ENST00000264183.9:67467|1
PLMSLPI
>ENST00000638850.1|INDEL-9899-T-TT|4
GNRVTRR
>ENST00000230085.13|SNV-38281-T-C|1
SESERESKVVVPPLPGK
>ENST00000359318.8|SNV-3447-G-T|2
YYPDVVVTDFRFGTIPVK
>ENST00000414288.5|INDEL-67424-A-AA|1
WQLSEWEE
>ENST00000265565.10|SNV-58322-G-A|1
YISLLPVIPVTLHLNPREALEGR
>ENST00000320356.7|SNV-73956-T-A|4
VYDKNMCSFLFNLNNDFVVDATRK
>ENST00000456101.6|SNV-15593-C-T|1
VESSARVQEKHGAR
>ENST00000320356.7|SNV-73956-T-A|2
NMCSFLFNLNNDFVVDATRK
>ENST00000400445.7|SNV-217732-A-T|2
IQTSTTTQAVQGRSITQQDR
>ENST00000422113.7|SNV-372937-G-T|5
ERTDYTGKYAPAVIVFQK
>ENST00000328928.11|SNV-10058-T-G|1
VLLPFHVPGSFVEEMSDSRR
>ENST00000302328.8|MNV-143991-AA-A|2
ESGKDQPPGSDSDEDCQKSHSS
>ENST00000518816.5|SNV-21193-G-A|6
GGSPQTK
>ENST00000493415.5|SNV-57430-A-G|3
GTWYCSRLGRAGSR
>ENST00000445203.6|SNV-13123-A-G|5
VWQDGILKITHLGNKAVLYDDK
>ENST00000673925.1|MNV-180-CG-C|1
RWSAAWR
>FUSION-ENST00000570546.5:57104-ENST00000622875.4:259806|43
MIPAVLWTGFFLK
>ENST00000502671.5|SNV-2938-T-G|3
TSCDMTFFCR
>ENST00000560751.1|SNV-558-C-T|1
PIILHCRCPKNR
>ENST00000294785.10|SNV-12395-T-A|2
YYQSIYDTAENINVSYPER
>ENST00000502671.5|SNV-2938-T-G|10
MLSKNPEDRPSLDDIMR
>ENST00000293217.10|INDEL-29601-A-AA|5
KPSKRSDSQK
>ENST00000302326.5|SNV-50784-G-A|1
ASVPTWQSLHSDISNRFGTFVAALT
>ENST00000422113.7|SNV-372937-G-T|3
TDYTGKYAPAVIVFQKK
>ENST00000264276.11|SNV-76439-G-A|5
LKVIQQTFEEISQSVLASLHK
>ENST00000548312.5|SNV-54686-T-G|3
IINGIIISGK
>ENST00000369577.8|SNV-107690-G-A|4
RLTPDQENMSSKANQEK
>ENST00000310421.5|SNV-1441-A-G|1
YIELEEDGGCVIGGDRSLQDKYLLR
>ENST00000302228.9|SNV-19111-C-T|2
VAVDGQHLFEYYHCLR
>ENST00000466068.1|SNV-10058-T-G|2
EEAESPERVLLPFHV
>ENST00000529747.5|SNV-5270-C-G|1
LAGEHLPQVPWDPGLTRSPSPR
>ENST00000378319.8|INDEL-32909-G-GA|5
NSCISTK
>ENST00000328090.9|SNV-46184-C-T|6
KRVFPLSLASNLR
>ENST00000495994.5|SNV-177843-C-A|3
MVLNQLSNLETTVGRFYTNIPNR
>FUSION-ENST00000366603.6:1306-ENST00000232014.8:23124|18
KCEKCNLHFR
>ENST00000238081.8|SNV-39586-C-T|3
GDYFRYLAEVVCGDDRK
>ENST00000401558.7|SNV-39840-T-G|1
SQNAPLVHATLETLLR
>ENST00000427277.6|INDEL-113099-G-GTCA|1
AGHKLLNPLVRQLK
>ENST00000493415.5|SNV-57430-A-G|1
LGRAGSRS
>ENST00000529090.5|SNV-19051-G-T|1
GINCTGNIVIARYGKIFR
>ENST00000344803.3|SNV-2076-C-A|5
RLLCQDPVCR
>ENST00000582195.5|SNV-64485-A-G|3
AEPYETSQGKGAPR
>ENST00000400445.7|SNV-217732-A-T|3
IQTSTTTQAVQGR
>ENST00000635293.1|SNV-13748-C-T|1
NSFEVCVCACPGRDRR
>ENST00000343036.6|SNV-132975-C-A|3
YKPPVKLETLWHMPHFQKVGR
>ENST00000326831.7|SNV-208024-G-A|2
EHPDQTRTGFGCESLLLQGCTIR
>ENST00000266718.5|SNV-2694-G-T|5
LKIVPMVPPGIK
>ENST00000489394.5|SNV-516-C-G|2
EEEVILTEK
>ENST00000611747.1|MNV-180-CG-C|1
YSAGTWRQSKP
>ENST00000481084.5|INDEL-9899-T-TT|6
MIPFFFHHFGIALPQLVPITGVCGR
>ENST00000420886.6|INDEL-43144-A-AA|2
EAKKSTK
>ENST00000442668.7|SNV-10341-G-T|1
SNVESALSHGLNSLNRK
>ENST00000523300.5|SNV-21193-G-A|4
QRESMGGSPQTK
>ENST00000476689.5|SNV-36469-C-T|4
RGLLWWK
>ENST00000495184.5|SNV-249332-G-T|1
MKCETQLSQGS
>ENST00000343433.7|SNV-99371-G-A|1
YNKEIIVINTAVACSNNSR
>ENST00000429300.5|SNV-13720-G-A|9
AGGPGCHGHQAEGGGAAGKCRK
>ENST00000540419.5|SNV-46736-C-T|2
QSQLAEPCAAGR
>ENST00000610940.4|SNV-13720-G-A|3
LKVAVLQESVAKLGIASR
>ENST00000361297.7|SNV-245281-G-C|3
HFLPALGSMR
>ENST00000420886.6|INDEL-43144-A-AA|1
STKSRWPYW
>ENST00000279387.12|SNV-9081-T-A|1
KPVADYFQ
>ENST00000492648.2|INDEL-69775-G-GA|7
MGRSKGQVCSPSWFR
>ENST00000309539.8|MNV-5280-GAAG-G|5
KLEGQISARQQAEASQESENELK
>ENST00000311128.10|SNV-51377-C-T|1
TFQHWPHIIRIGDLKPTGEIPKQVK
>ENST00000463934.1|SNV-1981-T-C|1
GPPRPPLDAKIFRGQVPPGLQSLCR
>ENST00000523300.5|SNV-21193-G-A|1
ESMGGSPQTKHLIEDLIIESSK
>ENST00000673925.1|MNV-180-CG-C|5
STGQLSK
>ENST00000368799.2|SNV-20180-A-T|2
SRQSGSRHAETSSGGQAASSHEQAR
>ENST00000529090.5|SNV-19051-G-T|2
MGINCTGNIVIARYGKIFR
>ENST00000605159.5|MNV-7141-CATCT-C|10
IAASKLPCLPIR
>ENST00000652537.1|SNV-32219-A-C|2
IYIHSYNTATLFHELVYK
>ENST00000302555.10|SNV-7482-G-C|1
DPNCSSILQTQER
>ENST00000527493.5|SNV-19051-G-T|2
EMGINCTGNIVIARYGK
>ENST00000316300.10|SNV-116368-C-T|1
GYWGKKATTVTGTPCQEWAAQEPHR
>FUSION-ENST00000569282.2:949-ENST00000568855.2:5352|5
TDAIFWQWAIWEAAQFTVLSKLR
>ENST00000641351.1|SNV-2610-C-T|2
ITISILSICTTEGRR
>ENST00000512075.1|SNV-13123-A-G|2
KSIIVLFLFNIYFVFIQAVLYDDK
>ENST00000425198.1|SNV-89827-A-T|5
MVLITTR
>ENST00000530123.1|SNV-5270-C-G|3
RPDEAGRLAGEHLPQVPWDPGLTR
>ENST00000674063.1|SNV-150288-A-T|2
EALSDLQSPLNPCVFLSELYVEK
>ENST00000333681.5|SNV-1813-C-G|7
RDFAEMSRQLHLTPFTAR
>ENST00000398291.4|SNV-53352-T-G|3
FVFDAVTEIIIK
>ENST00000461023.5|SNV-54647-C-T|2
DAHEENPESILDEHVQCVLR
>ENST00000314673.8|SNV-46935-T-A|2
KPSVQKLELK
>ENST00000493415.5|SNV-57430-A-G|2
LGRAGSR
>ENST00000529090.5|SNV-19051-G-T|4
MGINCTGNIVIARYGK
>ENST00000589827.5|SNV-111779-A-C|3
ARAFNIDKAR
>ENST00000463934.1|SNV-1981-T-C|4
TKGPPRPPLDAKIFR
>ENST00000336930.11|SNV-553073-A-C|1
SKPPQSASGNNESSQVESTK
>ENST00000261574.10|INDEL-52619-A-AG|2
GTETSERK
>ENST00000559066.5|SNV-14010-G-C|4
EFDHPHVAKLLGVSLRSR
>ENST00000593209.5|SNV-1108-C-T|1
WRLEQSTLHVHQSQQQALR
>ENST00000651947.1|SNV-32219-A-C|4
TAHKIYIHSYNTATLFHELVYK
>ENST00000453973.5|SNV-22810-G-A|4
IYIWKGQK
>ENST00000445203.6|SNV-13123-A-G|4
ITHLGNKAVLYDDK
>ENST00000635293.1|SNV-13748-C-T|2
NSFEVCVCACPGRDR
>ENST00000348564.11|INDEL-112116-C-CTT|1
EKSKLLLC
>ENST00000368799.2|SNV-20180-A-T|1
QSGSRHAETSSGGQAASSHEQAR
>FUSION-ENST00000366603.6:1306-ENST00000232014.8:23124|16
CEKCNLHFRHK
>ENST00000238081.8|SNV-39586-C-T|5
MKGDYFRYLAEVVCGDDR
>ENST00000502671.5|SNV-2938-T-G|4
MTSCDMTFFCR
>ENST00000415191.6|INDEL-56784-A-AA|3
MTPGKKK
>ENST00000559066.5|SNV-14010-G-C|6
EAACMKEFDHPHVAKLLGVSLR
>ENST00000398291.4|SNV-53352-T-G|1
FVFDAVTEIIIKENLKDCGLF
>ENST00000361297.7|SNV-245281-G-C|2
HFLPALGSMRPPIIIHR
>ENST00000463934.1|SNV-1981-T-C|2
GPPRPPLDAKIFR
>ENST00000442668.7|SNV-10341-G-T|2
SNVESALSHGLNSLNR
>ENST00000453973.5|SNV-22810-G-A|3
IYIWKGQKANEK
>ENST00000343036.6|SNV-132975-C-A|2
LETLWHMPHFQK
>ENST00000331664.6|SNV-2673-T-C|1
PLAPTFPPLPKAEAAK
>ENST00000309539.8|MNV-5280-GAAG-G|2
QQAEASQESENELKEMIETLAR
>ENST00000445203.6|SNV-13123-A-G|3
ITHLGNKAVLYDDKGACLESLFLK
>ENST00000323675.4|SNV-669-C-T|1
CTMDPVMMTVSLPPAHRHRR
>ENST00000509385.1|SNV-4153-G-A|1
GESRPSD
>ENST00000379251.7|SNV-516-C-G|2
YEYMEEEVILTEK
>ENST00000425198.1|SNV-89827-A-T|2
MVLITTRIKGS
>ENST00000361297.7|SNV-245281-G-C|1
HFLPALGSMRPPIIIHRAGK
>ENST00000533093.5|SNV-5270-C-G|5
KLAALLESTFLK
>ENST00000527493.5|SNV-19051-G-T|1
EMGINCTGNIVIARYGKIFR
>ENST00000264276.11|SNV-76439-G-A|1
DFLWSMDDLFPVFLYVVLRARIR
>ENST00000251691.5|SNV-136750-G-A|3
ERHVSQKAVSFIHDILTEVLTD
>ENST00000646822.1|SNV-13045-A-T|4
DTHVPASLETVLR
>ENST00000641815.1|SNV-77103-C-T|5
SMEKHIEEDEVRSLADLR
>ENST00000469631.1|SNV-73956-T-A|7
KLTEEGKCMIK
>ENST00000262519.14|SNV-1073-T-A|4
NYKLIVDPALDPAQRRPSQK
>ENST00000610940.4|SNV-13720-G-A|4
LKVAVLQESVAK
>ENST00000611747.1|MNV-180-CG-C|2
YSAGTWR
>ENST00000453973.5|SNV-22810-G-A|2
GQKANEK
>ENST00000311128.10|SNV-51377-C-T|3
TFQHWPHIIR
>ENST00000305135.10|SNV-106300-G-A|2
TKHIAHWCHCHGYTPPDPESLR
>ENST00000453973.5|SNV-22810-G-A|1
GQKANEKER
>ENST00000375871.8|MNV-7141-CATCT-C|7
LSSISTSSQLPCLPIR
>ENST00000375871.8|MNV-7141-CATCT-C|2
GTCPQGPSR
>ENST00000379454.9|SNV-130641-A-T|1
KKPKLLN
>ENST00000264276.11|SNV-76439-G-A|3
DFLWSMDDLFPVFLYVVLR
>ENST00000644049.1|SNV-379034-T-A|3
VALLLTNLEQPRTESERENSFTLK
>ENST00000523351.6|SNV-80136-T-A|2
LTSNSISVRPWLTR
>ENST00000469631.1|SNV-72687-A-C|2
MNSSQNPVERLFLKMK
>ENST00000228705.7|SNV-241171-G-A|1
TIENEDLKFPLIYGEGKK
>ENST00000558995.5|SNV-2188-G-A|5
MTLGASRVELRVSCHSLLDR
