# Supplementary material for: Identification of non-canonical peptides with moPepGen
Source: Nat Biotechnol. 2025 Jun 16;44(4):568–73. doi: 10.1038/s41587-025-02701-0 (PMC12680078; doi:10.1038/s41587-025-02701-0)
Supplement: Supplementary file 4 — Supplementary Data: Cancer cell line variant peptide database. Custom peptide database FASTA file for each of the 376 cell lines from the Cancer Cell Line Encyclopedia with proteomics characterization or used in the reference channel. Variant peptide FASTA files were produced by moPepGen as the result of cell-line-specific publicly available mutations and fusions. [file 41587_2025_2701_MOESM4_ESM.zip › ACH-000367.fasta]

>FUSION-ENST00000657693.1:145151-ENST00000377970.6:2814|5572
MEYCFVAQAGVQW
>FUSION-ENST00000653522.1:145151-ENST00000377970.6:2814|582
SEMDYPKEARTWEDMR
>FUSION-ENST00000657693.1:145151-ENST00000377970.6:2814|4291
YVLSLYFLK
>FUSION-ENST00000657693.1:145151-ENST00000377970.6:2814|6741
MIKQTSPVFTDALENLHETSSR
>FUSION-ENST00000657693.1:145151-ENST00000377970.6:2814|6406
EPKGVNR
>FUSION-ENST00000657693.1:145151-ENST00000377970.6:2814|5087
LSLYPFHG
>FUSION-ENST00000653522.1:145151-ENST00000377970.6:2814|2256
VLFFFFK
>FUSION-ENST00000657693.1:145151-ENST00000377970.6:2814|5819
AHLNFCR
>ENST00000229330.9|INDEL-18226-T-TA|8
SWPLCCCNR
>ENST00000538077.2|SNV-747-G-A|1
LTCTRLVAALDIHGLSFSLRFCGSR
>FUSION-ENST00000653522.1:145151-ENST00000377970.6:2814|622
GIDFTQR
>FUSION-ENST00000653522.1:145151-ENST00000377970.6:2814|696
MPGSTWLCKSCSPSSDR
>FUSION-ENST00000657693.1:145151-ENST00000377970.6:2814|3727
MCTVNVSSGYYLWPDCEAGLR
>FUSION-ENST00000657693.1:145151-ENST00000377970.6:2814|5546
SMCPLTWPSHVGTLGYFPYR
>FUSION-ENST00000657693.1:145151-ENST00000377970.6:2814|5194
VEGQRVFPGQGFK
>FUSION-ENST00000653522.1:145151-ENST00000377970.6:2814|2192
MASSCIHVAAESVIPFFYMVA
>FUSION-ENST00000657693.1:145151-ENST00000377970.6:2814|3712
NVLHYNDEK
>FUSION-ENST00000657693.1:145151-ENST00000377970.6:2814|8433
MIIVVVLQMRNPQPR
>FUSION-ENST00000657693.1:145151-ENST00000377970.6:2814|3566
MKTSLYK
>FUSION-ENST00000653522.1:145151-ENST00000377970.6:2814|646
GKGFAVCSQHVCDYFTNNNN
>FUSION-ENST00000653522.1:145151-ENST00000377970.6:2814|2456
MGVFPSHLSVTLYHSTR
>FUSION-ENST00000653522.1:145151-ENST00000377970.6:2814|759
VLNCLLYHLLCSAR
>FUSION-ENST00000653522.1:145151-ENST00000377970.6:2814|1013
KRSGWGLVWDMLR
>FUSION-ENST00000657693.1:145151-ENST00000377970.6:2814|7972
MLYNVPEIGCLTQVLTRHR
>FUSION-ENST00000657693.1:145151-ENST00000377970.6:2814|3768
MNTQCEH
>FUSION-ENST00000653522.1:145151-ENST00000377970.6:2814|2560
FVFQRQK
>FUSION-ENST00000657693.1:145151-ENST00000377970.6:2814|4663
VAGITGVRHCAS
>ENST00000395799.8|SNV-194539-T-C|1
DGIVADESQNMQFMPSQSMK
>FUSION-ENST00000653522.1:145151-ENST00000377970.6:2814|2563
SAFIRILQK
>FUSION-ENST00000657693.1:145151-ENST00000377970.6:2814|5596
MALWWTGWDRGER
>FUSION-ENST00000653522.1:145151-ENST00000377970.6:2814|1350
MEATKSFRC
>FUSION-ENST00000657693.1:145151-ENST00000377970.6:2814|5821
LASLVLNS
>FUSION-ENST00000657693.1:145151-ENST00000377970.6:2814|5114
DTFLNLGPPYRIQHR
>FUSION-ENST00000657693.1:145151-ENST00000377970.6:2814|5482
MHEEDFFFLFRDKVSLCGPGWSAVV
>ENST00000249883.9|MNV-4760-CTTCCAGC-C|2
CLLCSSNSSSSTSTCSNLR
>FUSION-ENST00000653522.1:145151-ENST00000377970.6:2814|2276
MSLSQPGSGASSKAHSTGTF
>FUSION-ENST00000657693.1:145151-ENST00000377970.6:2814|3267
GRHSHTHTGRHLLWLPLQTVLPSK
>FUSION-ENST00000636680.2:1188199-ENST00000455997.5:46179|1
TPPGIPVIF
>FUSION-ENST00000657693.1:145151-ENST00000377970.6:2814|6488
MVGDSIWKILAEVGSK
>FUSION-ENST00000657693.1:145151-ENST00000377970.6:2814|4961
MGELVELWSWK
>ENST00000521452.2|SNV-2401-G-A|3
GGGRAHDPHERLR
>FUSION-ENST00000657693.1:145151-ENST00000377970.6:2814|4171
ANDPCPQR
>FUSION-ENST00000653522.1:145151-ENST00000377970.6:2814|1924
LLPTPDMSKCGAVNDR
>FUSION-ENST00000657693.1:145151-ENST00000377970.6:2814|5958
MYHIMMCGSAMDRIYNGGPMR
>FUSION-ENST00000653522.1:145151-ENST00000377970.6:2814|1650
ARSWLTATSTSRVQAILLPQPSK
>FUSION-ENST00000657693.1:145151-ENST00000377970.6:2814|5437
THCARQDAERNK
>FUSION-ENST00000657693.1:145151-ENST00000377970.6:2814|6237
MPVRMVIIK
>FUSION-ENST00000657693.1:145151-ENST00000377970.6:2814|6035
MRHHARLILYF
>FUSION-ENST00000657693.1:145151-ENST00000377970.6:2814|4255
SSFMEHLR
>FUSION-ENST00000657693.1:145151-ENST00000377970.6:2814|6038
MQEKRPWARLPSS
>FUSION-ENST00000657693.1:145151-ENST00000377970.6:2814|3116
QWLTPLIPAIWEAEAGESLEPGRWK
>FUSION-ENST00000653522.1:145151-ENST00000377970.6:2814|1251
VGPSLPRDVIAR
>FUSION-ENST00000657693.1:145151-ENST00000377970.6:2814|4795
TMGLLCEENR
>FUSION-ENST00000657693.1:145151-ENST00000377970.6:2814|5662
MNGLNEECFLK
>FUSION-ENST00000657693.1:145151-ENST00000377970.6:2814|5376
RQFLSHVKVMFYSR
>ENST00000249883.9|MNV-4760-CTTCCAGC-C|1
STPLPHIQLLSAMAP
>FUSION-ENST00000657693.1:145151-ENST00000377970.6:2814|6541
KPVTNEGDCSCVLLSLHCLLLFA
>FUSION-ENST00000657693.1:145151-ENST00000377970.6:2814|6065
MAITLTANNK
>FUSION-ENST00000653522.1:145151-ENST00000377970.6:2814|1009
SGWGLVWDMLRGGR
>FUSION-ENST00000657693.1:145151-ENST00000377970.6:2814|4855
MVKYNMVYFVSLLEIQK
>FUSION-ENST00000653522.1:145151-ENST00000377970.6:2814|2617
ILLRMLVLKK
>FUSION-ENST00000653522.1:145151-ENST00000377970.6:2814|1626
EALPCAQPLPDCAHFLLFCWGNGK
>FUSION-ENST00000653522.1:145151-ENST00000377970.6:2814|1135
SAARNCTFCTSCRVSWNQQRPVR
>FUSION-ENST00000484076.1:884-ENST00000402696.9:10791|76
QRTWQTRLTGTSMSCFAWTTPGSR
>FUSION-ENST00000657693.1:145151-ENST00000377970.6:2814|3512
GWGEVARGGLFWGR
>FUSION-ENST00000657693.1:145151-ENST00000377970.6:2814|3222
TDLVLTAWEAERREMEPR
>FUSION-ENST00000653522.1:145151-ENST00000377970.6:2814|2541
CILAGGAALTR
>FUSION-ENST00000653522.1:145151-ENST00000377970.6:2814|2822
NEDMGDSMER
>FUSION-ENST00000653522.1:145151-ENST00000377970.6:2814|2442
IVFLMEK
>FUSION-ENST00000657693.1:145151-ENST00000377970.6:2814|5005
TVEYCHYPHSIDK
>FUSION-ENST00000657693.1:145151-ENST00000377970.6:2814|5806
MLSSLNFF
>FUSION-ENST00000657693.1:145151-ENST00000377970.6:2814|7594
MLGLRHRQFIFNFYV
>FUSION-ENST00000657693.1:145151-ENST00000377970.6:2814|4556
ERDVGER
>FUSION-ENST00000657693.1:145151-ENST00000377970.6:2814|4368
MWVDLSL
>FUSION-ENST00000657693.1:145151-ENST00000377970.6:2814|4533
GKEASFLTS
>FUSION-ENST00000657693.1:145151-ENST00000377970.6:2814|3172
PHIVYFCRR
>FUSION-ENST00000657693.1:145151-ENST00000377970.6:2814|3915
GQKASSLER
>FUSION-ENST00000657693.1:145151-ENST00000377970.6:2814|5059
LVRLVSNSRPQVILLPRPSK
>ENST00000642125.1|SNV-6297-A-G|3
TTVISHSYCEHMAIVKLATEDVR
>FUSION-ENST00000653522.1:145151-ENST00000377970.6:2814|1457
MQILPPLK
>FUSION-ENST00000657693.1:145151-ENST00000377970.6:2814|6102
MGSPSIQLKSFWPGCRLHATPFNL
>FUSION-ENST00000657693.1:145151-ENST00000377970.6:2814|6100
MKGEQMLVYR
>ENST00000602501.5|SNV-30837-C-G|3
SYVNMDLSPVVECMDHALRSLFPK
>FUSION-ENST00000657693.1:145151-ENST00000377970.6:2814|7293
PCKVTCAR
>FUSION-ENST00000657693.1:145151-ENST00000377970.6:2814|3450
NGSKQCTLQSSSRALLHHAHEGACW
>FUSION-ENST00000657693.1:145151-ENST00000377970.6:2814|3945
MDAPFTLK
>FUSION-ENST00000653522.1:145151-ENST00000377970.6:2814|19
MLTQGSWLSVSFEQSFLW
>FUSION-ENST00000657693.1:145151-ENST00000377970.6:2814|7250
FLCSVIR
>FUSION-ENST00000657693.1:145151-ENST00000377970.6:2814|8484
WKTLDSCR
>FUSION-ENST00000657693.1:145151-ENST00000377970.6:2814|8570
CIEAILDL
>FUSION-ENST00000657693.1:145151-ENST00000377970.6:2814|5646
PKIQEWLSGGLAGTEGR
>FUSION-ENST00000653522.1:145151-ENST00000377970.6:2814|763
LICSVLPGKIFLK
>FUSION-ENST00000657693.1:145151-ENST00000377970.6:2814|7362
WDFTPTSFQASHFRLEM
>FUSION-ENST00000657693.1:145151-ENST00000377970.6:2814|3136
LFTTIFR
>FUSION-ENST00000657693.1:145151-ENST00000377970.6:2814|7253
DKNVAQLLSGLNFQMFLCSVIR
>FUSION-ENST00000657693.1:145151-ENST00000377970.6:2814|3159
MNLGVGGVGNKHSK
>FUSION-ENST00000657693.1:145151-ENST00000377970.6:2814|6240
YHLMPVR
>FUSION-ENST00000657693.1:145151-ENST00000377970.6:2814|3030
MLARLVLNSWPQGIHQPRHHK
>FUSION-ENST00000653522.1:145151-ENST00000377970.6:2814|1731
MITCVGS
>FUSION-ENST00000653522.1:145151-ENST00000377970.6:2814|241
GQYVSQRAILTIYQSQFLLRMER
>FUSION-ENST00000657693.1:145151-ENST00000377970.6:2814|6936
SMGCECKTK
>FUSION-ENST00000657693.1:145151-ENST00000377970.6:2814|7799
MWYIAFHKTK
>FUSION-ENST00000657693.1:145151-ENST00000377970.6:2814|6368
MDFFFFPRQGLALSPR
>FUSION-ENST00000657693.1:145151-ENST00000377970.6:2814|3106
ARLCLKEK
>ENST00000361566.7|SNV-72-A-T|2
MTSFSYRQSSATSSFGGLGGGSVR
>FUSION-ENST00000653522.1:145151-ENST00000377970.6:2814|1432
HSRLSGSSHGLMCPYSP
>FUSION-ENST00000657693.1:145151-ENST00000377970.6:2814|5372
VMFYSRD
>FUSION-ENST00000657693.1:145151-ENST00000377970.6:2814|4226
PSLRAGRPSQLLSKENITR
>FUSION-ENST00000657693.1:145151-ENST00000377970.6:2814|3621
GTKWDLSSKQAEEGTMSAPR
>FUSION-ENST00000657693.1:145151-ENST00000377970.6:2814|7698
SLGCSKL
>FUSION-ENST00000653522.1:145151-ENST00000377970.6:2814|2650
VAMRERL
>FUSION-ENST00000653522.1:145151-ENST00000377970.6:2814|2368
MMLLCLFIHSLGHR
>FUSION-ENST00000653522.1:145151-ENST00000377970.6:2814|227
KEKGGAGCGFGFLWPPQCWSDTF
>FUSION-ENST00000657693.1:145151-ENST00000377970.6:2814|5600
SHAQDTGMALWWTGWDRGER
>FUSION-ENST00000657693.1:145151-ENST00000377970.6:2814|6963
LFSCFPIWLHQVTVTK
>ENST00000546109.5|SNV-51883-G-T|3
DCFMQPGWTK
>ENST00000542507.5|SNV-7358-G-A|2
QEEEESIKK
>FUSION-ENST00000653522.1:145151-ENST00000377970.6:2814|1431
CSLLESSSSFLHTQQR
>FUSION-ENST00000653522.1:145151-ENST00000377970.6:2814|1993
VEVSMCR
>FUSION-ENST00000653522.1:145151-ENST00000377970.6:2814|2634
MCLLLMHMNKLRFSEIQK
>FUSION-ENST00000657693.1:145151-ENST00000377970.6:2814|4539
MAFLGLPSKGK
>FUSION-ENST00000657693.1:145151-ENST00000377970.6:2814|8104
IPGFWWK
>FUSION-ENST00000657693.1:145151-ENST00000377970.6:2814|3090
MFQCSNTI
>FUSION-ENST00000657693.1:145151-ENST00000377970.6:2814|6790
MIAFILIKLSESVKGWCR
>FUSION-ENST00000657693.1:145151-ENST00000377970.6:2814|3235
MYTYVTNLHVVHMYPK
>FUSION-ENST00000657693.1:145151-ENST00000377970.6:2814|5982
PVIPAFWEAEASGLPEVR
>FUSION-ENST00000657693.1:145151-ENST00000377970.6:2814|7663
MEGREGR
>FUSION-ENST00000657693.1:145151-ENST00000377970.6:2814|4875
ENFKPVFCKGMIIVQGFLELQLAHR
>FUSION-ENST00000653522.1:145151-ENST00000377970.6:2814|402
KTLFLGVRVYLQVCGEK
>FUSION-ENST00000657693.1:145151-ENST00000377970.6:2814|8523
RMRFWCFLSGIR
>FUSION-ENST00000657693.1:145151-ENST00000377970.6:2814|4362
HSLAVLFCAK
>FUSION-ENST00000657693.1:145151-ENST00000377970.6:2814|5642
IQEWLSGGLAGTEGRG
>FUSION-ENST00000653522.1:145151-ENST00000377970.6:2814|2204
MHMQVCYR
>FUSION-ENST00000653522.1:145151-ENST00000377970.6:2814|1577
EMQIKTMR
>FUSION-ENST00000657693.1:145151-ENST00000377970.6:2814|4399
MPGKHIIK
>FUSION-ENST00000657693.1:145151-ENST00000377970.6:2814|7632
SRLTAPSAFQVQAILLPQPSE
>FUSION-ENST00000657693.1:145151-ENST00000377970.6:2814|6734
GLLFFSWMVK
>FUSION-ENST00000653522.1:145151-ENST00000377970.6:2814|1078
HCTPAWVRLR
>FUSION-ENST00000653522.1:145151-ENST00000377970.6:2814|1796
MWWYRVGCR
>FUSION-ENST00000653522.1:145151-ENST00000377970.6:2814|2227
HFDSSQVISSAVIVYTWFR
>FUSION-ENST00000653522.1:145151-ENST00000377970.6:2814|725
FCAPRENFFKK
>FUSION-ENST00000657693.1:145151-ENST00000377970.6:2814|3574
RPVCGVVR
>FUSION-ENST00000657693.1:145151-ENST00000377970.6:2814|3798
RLGKAAQR
>FUSION-ENST00000653522.1:145151-ENST00000377970.6:2814|1286
WSSQLLALLEK
>FUSION-ENST00000653522.1:145151-ENST00000377970.6:2814|2293
KLGLLQR
>FUSION-ENST00000657693.1:145151-ENST00000377970.6:2814|5368
CVSLWVCEGSEGP
>FUSION-ENST00000657693.1:145151-ENST00000377970.6:2814|5246
HAHSLCSCLPRWEVSDDPEVRTHL
>FUSION-ENST00000653522.1:145151-ENST00000377970.6:2814|2497
MKGTDSKR
>FUSION-ENST00000657693.1:145151-ENST00000377970.6:2814|3591
SWNKGGAYGMYGAVGCGR
>FUSION-ENST00000653522.1:145151-ENST00000377970.6:2814|1406
LEAALLAQAR
>ENST00000367481.7|SNV-129762-G-T|1
QPSGAGLCDISEGTFVPEDRCK
>FUSION-ENST00000653522.1:145151-ENST00000377970.6:2814|236
MLVSNFLSPF
>FUSION-ENST00000653522.1:145151-ENST00000377970.6:2814|232
ERRTVSSMQYVL
>FUSION-ENST00000657693.1:145151-ENST00000377970.6:2814|4521
MGMSYAIQRR
>FUSION-ENST00000653522.1:145151-ENST00000377970.6:2814|451
GQGCAVSTCLLLSLGVAISSK
>FUSION-ENST00000657693.1:145151-ENST00000377970.6:2814|7600
TILILQMLGLR
>FUSION-ENST00000653522.1:145151-ENST00000377970.6:2814|1130
VSWNQQRPVR
>FUSION-ENST00000657693.1:145151-ENST00000377970.6:2814|6183
DTGRGTSHTGACWGMGGK
>FUSION-ENST00000653522.1:145151-ENST00000377970.6:2814|353
MLVRLVSSSGPQVICPPRPPK
>FUSION-ENST00000653522.1:145151-ENST00000377970.6:2814|2413
SVAQAGMQWCNLSSLQPLPPR
>FUSION-ENST00000657693.1:145151-ENST00000377970.6:2814|3995
GMDMKTFVSNR
>FUSION-ENST00000657693.1:145151-ENST00000377970.6:2814|5033
ALMGHVMCRA
>FUSION-ENST00000657693.1:145151-ENST00000377970.6:2814|3198
MHTYLCIDTTEWSCR
>ENST00000185206.12|MNV-623-CC-C|1
EGAHMNLRFTSL
>FUSION-ENST00000657693.1:145151-ENST00000377970.6:2814|5492
MQGGETGLGR
>FUSION-ENST00000657693.1:145151-ENST00000377970.6:2814|8345
QLDMVWKWGACL
>FUSION-ENST00000657693.1:145151-ENST00000377970.6:2814|8481
LCFCGWSFSALER
>FUSION-ENST00000657693.1:145151-ENST00000377970.6:2814|4652
NFSLPFCLHKQKILLTSGVSLK
>ENST00000379099.3|SNV-6789-G-A|3
TGTTSTMWISWPCCPRHRR
>FUSION-ENST00000657693.1:145151-ENST00000377970.6:2814|8548
HGRFFCSSK
>FUSION-ENST00000657693.1:145151-ENST00000377970.6:2814|7269
WFSCFSLPSSWITDMHHHA
>FUSION-ENST00000657693.1:145151-ENST00000377970.6:2814|5525
CFVRALQVTGALR
>FUSION-ENST00000657693.1:145151-ENST00000377970.6:2814|7159
IGFHDQIILTALRR
>FUSION-ENST00000653522.1:145151-ENST00000377970.6:2814|1314
SAALPFISALKALLISAMTR
>FUSION-ENST00000657693.1:145151-ENST00000377970.6:2814|5371
MHGYTACNYMCVSLWVCEGSEGP
>FUSION-ENST00000653522.1:145151-ENST00000377970.6:2814|117
MGIEQGHYLLPMVYRSQTQVSER
>FUSION-ENST00000657693.1:145151-ENST00000377970.6:2814|5695
LLERSTFLSR
>FUSION-ENST00000657693.1:145151-ENST00000377970.6:2814|5426
MCLCTNSVR
>FUSION-ENST00000653522.1:145151-ENST00000377970.6:2814|222
MLRLVQSLCGGRHWSPSVFLIR
>FUSION-ENST00000657693.1:145151-ENST00000377970.6:2814|8440
MGTEQQSGIIWTIESCGQSLQYHP
>FUSION-ENST00000657693.1:145151-ENST00000377970.6:2814|6714
LRTVHPQRVNDCIHLD
>FUSION-ENST00000657693.1:145151-ENST00000377970.6:2814|5750
MPLHSSLR
>FUSION-ENST00000657693.1:145151-ENST00000377970.6:2814|6965
NYQVKGSRHF
>FUSION-ENST00000657693.1:145151-ENST00000377970.6:2814|7020
MTACLSPNFICTIRY
>FUSION-ENST00000657693.1:145151-ENST00000377970.6:2814|6262
MANIQNLQRT
>FUSION-ENST00000657693.1:145151-ENST00000377970.6:2814|7849
WGVNIFEGLE
>FUSION-ENST00000657693.1:145151-ENST00000377970.6:2814|8164
LISSVFSNFMATRK
>FUSION-ENST00000653522.1:145151-ENST00000377970.6:2814|2236
EPHNPPLR
>FUSION-ENST00000657693.1:145151-ENST00000377970.6:2814|6811
HGVGSSLEKFPSPFLSGK
>FUSION-ENST00000657693.1:145151-ENST00000377970.6:2814|5516
SEQSNQSGNVSRMER
>FUSION-ENST00000657693.1:145151-ENST00000377970.6:2814|8443
MDIVYHAKHVLHLLLPTTP
>FUSION-ENST00000657693.1:145151-ENST00000377970.6:2814|6985
MSTSLLDFSPNVVLVFPCVVK
>FUSION-ENST00000657693.1:145151-ENST00000377970.6:2814|5429
GDLRMYC
>FUSION-ENST00000653522.1:145151-ENST00000377970.6:2814|798
SQALSCGGFSNRELLL
>FUSION-ENST00000653522.1:145151-ENST00000377970.6:2814|1177
MSLYANQGK
>FUSION-ENST00000657693.1:145151-ENST00000377970.6:2814|4738
VPSLPPHWCTDIVLPWTYYLTSSW
>FUSION-ENST00000657693.1:145151-ENST00000377970.6:2814|6137
MECPCWSWPELGRSR
>FUSION-ENST00000657693.1:145151-ENST00000377970.6:2814|3231
MAHVYICNKPAR
>FUSION-ENST00000657693.1:145151-ENST00000377970.6:2814|7486
PAAVAYFSL
>FUSION-ENST00000653522.1:145151-ENST00000377970.6:2814|175
PSHMASGLR
>FUSION-ENST00000657693.1:145151-ENST00000377970.6:2814|5902
SSEETSAQSRLR
>FUSION-ENST00000657693.1:145151-ENST00000377970.6:2814|5590
GERVKVGR
>FUSION-ENST00000653522.1:145151-ENST00000377970.6:2814|54
QVEVLEK
>FUSION-ENST00000657693.1:145151-ENST00000377970.6:2814|6079
NHCTWKMYF
>FUSION-ENST00000657693.1:145151-ENST00000377970.6:2814|7438
MCLQSQLLEAEMGELLEPGRSMLQ
>FUSION-ENST00000653522.1:145151-ENST00000377970.6:2814|1113
FFFFFFFFEAESCSII
>FUSION-ENST00000657693.1:145151-ENST00000377970.6:2814|5914
MDHGGGTVLPGLGR
>FUSION-ENST00000657693.1:145151-ENST00000377970.6:2814|6430
QETFERNLPPPPQIYR
>FUSION-ENST00000657693.1:145151-ENST00000377970.6:2814|7413
MSEFPGYTARTQYCCWIFLGL
>FUSION-ENST00000653522.1:145151-ENST00000377970.6:2814|1230
FLASLTVAHHPAVQVSWGLGEGQK
>ENST00000642530.1|SNV-18767-T-C|3
LIMTILEIVFFAHNEYLVSEILK
>FUSION-ENST00000653522.1:145151-ENST00000377970.6:2814|1489
MVIIPHCECTRQTSLILYTLK
>FUSION-ENST00000657693.1:145151-ENST00000377970.6:2814|6835
MVHCSLK
>FUSION-ENST00000657693.1:145151-ENST00000377970.6:2814|3535
MILMLWK
>FUSION-ENST00000657693.1:145151-ENST00000377970.6:2814|5753
STLLKGSLCMS
>FUSION-ENST00000657693.1:145151-ENST00000377970.6:2814|6420
MHMAGCGGSRL
>FUSION-ENST00000657693.1:145151-ENST00000377970.6:2814|5784
MGPYLPHR
>ENST00000265174.5|SNV-66715-T-G|4
VYWNDGLDQYRLTPTER
>FUSION-ENST00000657693.1:145151-ENST00000377970.6:2814|4746
RTDDTPGLPGTVCVPLGR
>FUSION-ENST00000657693.1:145151-ENST00000377970.6:2814|4968
EYVQEFETSLDSIVRSHLYKK
>FUSION-ENST00000657693.1:145151-ENST00000377970.6:2814|3252
RGGLLVLGR
>FUSION-ENST00000657693.1:145151-ENST00000377970.6:2814|7050
QSFLTISKR
>FUSION-ENST00000657693.1:145151-ENST00000377970.6:2814|8225
MRQSLALLPR
>FUSION-ENST00000657693.1:145151-ENST00000377970.6:2814|6803
QGKNPWEYAK
>ENST00000306085.11|SNV-2310-G-A|2
AGWYDEKARER
>FUSION-ENST00000653522.1:145151-ENST00000377970.6:2814|748
MPELGGENPQVF
>FUSION-ENST00000653522.1:145151-ENST00000377970.6:2814|1102
LDFSRCCNPSPPYATLNIWTYFK
>FUSION-ENST00000657693.1:145151-ENST00000377970.6:2814|5979
VLVLQGYGQILVMEPVLR
>ENST00000357814.8|SNV-4591-A-C|1
LTVSESEHQWLLEQPSHVEEKPYR
>FUSION-ENST00000653522.1:145151-ENST00000377970.6:2814|1222
MLYIFSHSSSSLSGVCPLP
>ENST00000520388.5|SNV-180136-T-G|3
AVHSGRVNNLLSSWNKLEENTL
>FUSION-ENST00000657693.1:145151-ENST00000377970.6:2814|5190
MDKISCGWSLEVHGRR
>FUSION-ENST00000657693.1:145151-ENST00000377970.6:2814|5208
MTCSDDLA
>FUSION-ENST00000657693.1:145151-ENST00000377970.6:2814|8549
VILLGWAVDLIRFAFSC
>FUSION-ENST00000653522.1:145151-ENST00000377970.6:2814|1595
MLSSHGC
>FUSION-ENST00000657693.1:145151-ENST00000377970.6:2814|3031
LARLVLNSWPQGIHQPR
>FUSION-ENST00000657693.1:145151-ENST00000377970.6:2814|2912
MHWNDTRPAHFRILKVVLR
>ENST00000261772.13|SNV-21824-C-A|3
ILDRKIQSMGDSK
>FUSION-ENST00000657693.1:145151-ENST00000377970.6:2814|3911
ASSLERLWCPKTR
>FUSION-ENST00000657693.1:145151-ENST00000377970.6:2814|4103
ANLRINVFFTHGMQGNGYENFCIK
>FUSION-ENST00000653522.1:145151-ENST00000377970.6:2814|1942
MVGLGIGMGGG
>FUSION-ENST00000657693.1:145151-ENST00000377970.6:2814|3275
SPEGSETERER
>FUSION-ENST00000657693.1:145151-ENST00000377970.6:2814|3392
MSLRDVPK
>ENST00000303177.8|INDEL-61668-C-CA|2
AVAVSSR
>FUSION-ENST00000653522.1:145151-ENST00000377970.6:2814|434
HHIWLILYV
>FUSION-ENST00000653522.1:145151-ENST00000377970.6:2814|519
SCCPSWSAMARSRLTATSASR
>FUSION-ENST00000657693.1:145151-ENST00000377970.6:2814|6189
SFAGTWMKLETIILSKLTQER
>FUSION-ENST00000657693.1:145151-ENST00000377970.6:2814|6815
LPRPVSNSLAQTIPPPLPPKVLGL
>FUSION-ENST00000653522.1:145151-ENST00000377970.6:2814|774
MDHLVPENWDLSSIPR
>FUSION-ENST00000657693.1:145151-ENST00000377970.6:2814|2930
MQWCDLGSLQPPSPWFK
>FUSION-ENST00000657693.1:145151-ENST00000377970.6:2814|7376
RETARVQFTSPQR
>FUSION-ENST00000657693.1:145151-ENST00000377970.6:2814|6679
MGSFQQQIFILLQFWRLEIQIQGVR
>FUSION-ENST00000653522.1:145151-ENST00000377970.6:2814|1409
MSAFNPQYLSFPK
>ENST00000608083.5|SNV-44575-A-G|1
PDDANVAGNVHGGAILK
>ENST00000602501.5|SNV-30837-C-G|4
SYVNMDLSPVVECMDHALR
>FUSION-ENST00000657693.1:145151-ENST00000377970.6:2814|4443
AAPGSAFLPLTHR
>FUSION-ENST00000657693.1:145151-ENST00000377970.6:2814|7291
PCKVTCARVPGVHIK
>FUSION-ENST00000657693.1:145151-ENST00000377970.6:2814|3423
MLSSQALCR
>FUSION-ENST00000657693.1:145151-ENST00000377970.6:2814|7375
LPVPEFLGYILNR
>FUSION-ENST00000657693.1:145151-ENST00000377970.6:2814|7985
NRMSDSSVDKAQGVQQLR
>FUSION-ENST00000657693.1:145151-ENST00000377970.6:2814|3342
EEGTATHTLGDTYYGSPCKR
>FUSION-ENST00000657693.1:145151-ENST00000377970.6:2814|8379
MKIPHALPADLFCSHGAVR
>FUSION-ENST00000653522.1:145151-ENST00000377970.6:2814|404
KTLFLGVR
>FUSION-ENST00000657693.1:145151-ENST00000377970.6:2814|7814
IHPTGPAAALGSR
>FUSION-ENST00000657693.1:145151-ENST00000377970.6:2814|5584
GLHNIKTAHRK
>FUSION-ENST00000657693.1:145151-ENST00000377970.6:2814|5386
MGEKQLWGPS
>FUSION-ENST00000653522.1:145151-ENST00000377970.6:2814|396
VYLQVCGEKLRSC
>FUSION-ENST00000653522.1:145151-ENST00000377970.6:2814|2206
MRLKFGV
>FUSION-ENST00000653522.1:145151-ENST00000377970.6:2814|1169
ICISSQRAK
>FUSION-ENST00000657693.1:145151-ENST00000377970.6:2814|3062
TLRWTDDFGSSG
>FUSION-ENST00000657693.1:145151-ENST00000377970.6:2814|8036
FCLRPWVFSSDQSRSTSTSS
>FUSION-ENST00000657693.1:145151-ENST00000377970.6:2814|4458
MSFECGTGRQTLVWV
>FUSION-ENST00000657693.1:145151-ENST00000377970.6:2814|4706
SLRPAWPTWQNPASTK
>FUSION-ENST00000657693.1:145151-ENST00000377970.6:2814|7707
MGSAVIK
>FUSION-ENST00000653522.1:145151-ENST00000377970.6:2814|476
ALPAHLPHASTRGR
>FUSION-ENST00000657693.1:145151-ENST00000377970.6:2814|4091
VHQNRVKYVTAS
>FUSION-ENST00000653522.1:145151-ENST00000377970.6:2814|157
MRLTHLRQLCPR
>FUSION-ENST00000657693.1:145151-ENST00000377970.6:2814|4601
VCGQDSVTGCLLLALGK
>FUSION-ENST00000653522.1:145151-ENST00000377970.6:2814|2641
LVFAVPSVSLDTPTPVQPVFSK
>ENST00000379099.3|SNV-6789-G-A|4
TGTTSTMWISWPCCPRHR
>FUSION-ENST00000657693.1:145151-ENST00000377970.6:2814|4880
HVSDMETSFNMGTF
>FUSION-ENST00000657693.1:145151-ENST00000377970.6:2814|4611
MELMRPAVR
>FUSION-ENST00000653522.1:145151-ENST00000377970.6:2814|1404
LEAALLAQARGA
>FUSION-ENST00000260502.11:172537-ENST00000435311.1:69787|9
HGETFTFRRMYPLSSKPFSIK
>FUSION-ENST00000657693.1:145151-ENST00000377970.6:2814|8114
TCIPIYLGG
>FUSION-ENST00000657693.1:145151-ENST00000377970.6:2814|6353
GKDFMTKTPK
>ENST00000533237.5|SNV-5763-A-T|2
AVEMDTEDRPEASGVDTEPR
>FUSION-ENST00000653522.1:145151-ENST00000377970.6:2814|2805
LMDSFPCSEGLSIITRHR
>FUSION-ENST00000657693.1:145151-ENST00000377970.6:2814|8332
TKEMMNRMCLAEDLGS
>FUSION-ENST00000657693.1:145151-ENST00000377970.6:2814|5126
QEQEYHLSIGTG
>FUSION-ENST00000657693.1:145151-ENST00000377970.6:2814|4793
TMGLLCEENRLPVSSRR
>FUSION-ENST00000653522.1:145151-ENST00000377970.6:2814|1747
DVGLCWPRK
>ENST00000538077.2|SNV-747-G-A|2
LTCTRLVAALDIHGLSFSLR
>FUSION-ENST00000657693.1:145151-ENST00000377970.6:2814|6995
VKPHLHSKYKN
>FUSION-ENST00000657693.1:145151-ENST00000377970.6:2814|3547
DDVKKLLR
>FUSION-ENST00000653522.1:145151-ENST00000377970.6:2814|1825
SVIIALASGDCFK
>FUSION-ENST00000657693.1:145151-ENST00000377970.6:2814|7662
MEGREGRR
>FUSION-ENST00000653522.1:145151-ENST00000377970.6:2814|566
TSQVSSNGNQPRLFLPAPALSNSPR
>FUSION-ENST00000657693.1:145151-ENST00000377970.6:2814|6538
MLVSSMDTGK
>FUSION-ENST00000657693.1:145151-ENST00000377970.6:2814|7581
NHRPRPQMGNYFCTFSCPK
>FUSION-ENST00000657693.1:145151-ENST00000377970.6:2814|5206
MNCVYFVWDSK
>FUSION-ENST00000657693.1:145151-ENST00000377970.6:2814|5461
IVELLAPNDTLISCSTQS
>FUSION-ENST00000657693.1:145151-ENST00000377970.6:2814|5439
MTHCARQDAERNK
>FUSION-ENST00000657693.1:145151-ENST00000377970.6:2814|8537
PHAFSWWFAGMEDSSVHLSS
>FUSION-ENST00000657693.1:145151-ENST00000377970.6:2814|8033
MQNSQKSTTKR
>FUSION-ENST00000657693.1:145151-ENST00000377970.6:2814|3021
STSESLEPANMLHVKR
>FUSION-ENST00000657693.1:145151-ENST00000377970.6:2814|3775
MCYGDFRAWASQRRPLPHR
>FUSION-ENST00000657693.1:145151-ENST00000377970.6:2814|3806
AWTVDLQSQFILFPPIWLVLWFCHL
>FUSION-ENST00000657693.1:145151-ENST00000377970.6:2814|5375
QFLSHVK
>FUSION-ENST00000657693.1:145151-ENST00000377970.6:2814|3764
GALEKGQQWIQLR
>FUSION-ENST00000653522.1:145151-ENST00000377970.6:2814|1316
RVIAWIL
>FUSION-ENST00000653522.1:145151-ENST00000377970.6:2814|466
ETGEGMMPLCWK
>FUSION-ENST00000657693.1:145151-ENST00000377970.6:2814|5961
MVKPRFY
>FUSION-ENST00000657693.1:145151-ENST00000377970.6:2814|7528
DQPGQHSETPSLLK
>FUSION-ENST00000657693.1:145151-ENST00000377970.6:2814|4760
MLNLEKSVQESDLGFR
>FUSION-ENST00000657693.1:145151-ENST00000377970.6:2814|8012
DRTMQCS
>FUSION-ENST00000657693.1:145151-ENST00000377970.6:2814|2906
EAVAECLMDSYSLDVHGGRR
>FUSION-ENST00000653522.1:145151-ENST00000377970.6:2814|16
LRGMLQFR
>FUSION-ENST00000657693.1:145151-ENST00000377970.6:2814|6518
LQMPINGHR
>FUSION-ENST00000657693.1:145151-ENST00000377970.6:2814|7762
MILPDFR
>FUSION-ENST00000657693.1:145151-ENST00000377970.6:2814|5989
CFSSISSFHLRYNPMF
>FUSION-ENST00000653522.1:145151-ENST00000377970.6:2814|74
GAYDRRWSR
>FUSION-ENST00000657693.1:145151-ENST00000377970.6:2814|3818
MVSQDKGLPLASGCVLLRVLEK
>FUSION-ENST00000657693.1:145151-ENST00000377970.6:2814|6252
NQTQHVLIQK
>FUSION-ENST00000657693.1:145151-ENST00000377970.6:2814|6104
MGSPSIQLKSFWPGCR
>FUSION-ENST00000653522.1:145151-ENST00000377970.6:2814|1265
ECAHSNTAPCQLAEK
>FUSION-ENST00000657693.1:145151-ENST00000377970.6:2814|5888
RLWTEVLGK
>FUSION-ENST00000657693.1:145151-ENST00000377970.6:2814|8094
ITPLYSSLGDRMRPCL
>FUSION-ENST00000657693.1:145151-ENST00000377970.6:2814|4646
QKILLTSGVSLK
>FUSION-ENST00000657693.1:145151-ENST00000377970.6:2814|3530
SLFSLHFPAK
>FUSION-ENST00000657693.1:145151-ENST00000377970.6:2814|8487
MDTFLWQLCQEISWTIR
>FUSION-ENST00000657693.1:145151-ENST00000377970.6:2814|5099
ATGRAYTSPASSYFVSVLK
>FUSION-ENST00000657693.1:145151-ENST00000377970.6:2814|5403
GRGLESR
>FUSION-ENST00000657693.1:145151-ENST00000377970.6:2814|3592
RSWNKGGAYGMYGAVGCGR
>FUSION-ENST00000657693.1:145151-ENST00000377970.6:2814|5380
RETPEVKR
>FUSION-ENST00000657693.1:145151-ENST00000377970.6:2814|5789
SSRPTWATWQNPISTKNTK
>FUSION-ENST00000657693.1:145151-ENST00000377970.6:2814|6563
VLFPGVSVRVLPK
>FUSION-ENST00000657693.1:145151-ENST00000377970.6:2814|6568
MVNTECQLDWIEGCK
>FUSION-ENST00000657693.1:145151-ENST00000377970.6:2814|6021
GWASAAATGIVSLKRFLLLFFFF
>FUSION-ENST00000657693.1:145151-ENST00000377970.6:2814|3986
KTFVSNRH
>FUSION-ENST00000264515.11:7227-ENST00000367162.8:41870|4
GIAKIISAHIHPVCSLWK
>FUSION-ENST00000653522.1:145151-ENST00000377970.6:2814|2354
KNKEIGAWSGGVNEDIAVEK
>FUSION-ENST00000657693.1:145151-ENST00000377970.6:2814|7629
YIIYTNIYNIYK
>FUSION-ENST00000653522.1:145151-ENST00000377970.6:2814|655
IHMEVLCSDRASGPLLPLTCCRGK
>FUSION-ENST00000653522.1:145151-ENST00000377970.6:2814|765
LICSVLPGK
>FUSION-ENST00000657693.1:145151-ENST00000377970.6:2814|3071
SKGTLQMLVR
>FUSION-ENST00000657693.1:145151-ENST00000377970.6:2814|5575
CCPGWSAVAQSRLTATSAFR
>FUSION-ENST00000657693.1:145151-ENST00000377970.6:2814|5867
FCCCDQGTK
>FUSION-ENST00000653522.1:145151-ENST00000377970.6:2814|1871
HMAQLHKIQPHFSIPYTVLSGHPR
>FUSION-ENST00000657693.1:145151-ENST00000377970.6:2814|4113
RGCVGQGHCV
>ENST00000263650.12|MNV-44352-TGT-T|4
HTAAAQR
>FUSION-ENST00000657693.1:145151-ENST00000377970.6:2814|5497
ACHLFCKK
>FUSION-ENST00000653522.1:145151-ENST00000377970.6:2814|598
QVRPSHGYKVLPGR
>FUSION-ENST00000657693.1:145151-ENST00000377970.6:2814|2826
DCSWLRGLRSLFT
>FUSION-ENST00000657693.1:145151-ENST00000377970.6:2814|4908
MVECDEVK
>FUSION-ENST00000653522.1:145151-ENST00000377970.6:2814|370
MQFFLGEGCCTFQGLTKIY
>FUSION-ENST00000657693.1:145151-ENST00000377970.6:2814|7002
APACNPSTLGGRGGWNT
>FUSION-ENST00000657693.1:145151-ENST00000377970.6:2814|3266
ASICPSYIEGEWMR
>ENST00000558680.5|SNV-162162-C-G|2
MTSHVPVSR
>FUSION-ENST00000657693.1:145151-ENST00000377970.6:2814|6817
LPRPVSNSLAQTIPPPLPPK
>FUSION-ENST00000653522.1:145151-ENST00000377970.6:2814|506
DGVSPCWSGWSRTPNLR
>FUSION-ENST00000653522.1:145151-ENST00000377970.6:2814|1585
RCSVAMVVREMQIK
>ENST00000306085.11|SNV-2310-G-A|4
AGWYDEK
>FUSION-ENST00000653522.1:145151-ENST00000377970.6:2814|1776
GQRLGVWGLVAR
>FUSION-ENST00000657693.1:145151-ENST00000377970.6:2814|6115
MLLNFTVAPVIVCKK
>FUSION-ENST00000657693.1:145151-ENST00000377970.6:2814|5092
FSWACVWNK
>FUSION-ENST00000657693.1:145151-ENST00000377970.6:2814|8017
KTNSLIAKWVK
>FUSION-ENST00000653522.1:145151-ENST00000377970.6:2814|2295
DTSGQQGCKGQEGETSGR
>FUSION-ENST00000657693.1:145151-ENST00000377970.6:2814|5887
RLWTEVLGKVSEK
>FUSION-ENST00000657693.1:145151-ENST00000377970.6:2814|4233
KLALLFFIYLFILRWSLALLPR
>FUSION-ENST00000653522.1:145151-ENST00000377970.6:2814|2623
AATVTDGESR
>FUSION-ENST00000657693.1:145151-ENST00000377970.6:2814|6840
GVLENAEHKKSAFVSSLFIYYLFIF
>FUSION-ENST00000657693.1:145151-ENST00000377970.6:2814|4778
AQTVTSHKK
>FUSION-ENST00000657693.1:145151-ENST00000377970.6:2814|8447
MYNMDIVYHAKHVLHLLLPTTP
>FUSION-ENST00000657693.1:145151-ENST00000377970.6:2814|7853
LGSMEGFEVGQG
>FUSION-ENST00000653522.1:145151-ENST00000377970.6:2814|41
CGVSQSLESLAVLCSVRTAFDCR
>FUSION-ENST00000657693.1:145151-ENST00000377970.6:2814|4409
MVTDSGR
>FUSION-ENST00000657693.1:145151-ENST00000377970.6:2814|7917
MSLVFILETER
>FUSION-ENST00000657693.1:145151-ENST00000377970.6:2814|5428
MLNCWEGDAS
>FUSION-ENST00000653522.1:145151-ENST00000377970.6:2814|1949
LESCFHAFCQMLR
>FUSION-ENST00000653522.1:145151-ENST00000377970.6:2814|2780
EQLGWPQRPVAVLQLTSGR
>FUSION-ENST00000657693.1:145151-ENST00000377970.6:2814|2944
QPSQQPDFSSVRPMSDFQK
>FUSION-ENST00000657693.1:145151-ENST00000377970.6:2814|5870
KEAAVQTASSSVRFCCCDQGTK
>FUSION-ENST00000653522.1:145151-ENST00000377970.6:2814|1809
MFGICAELFGGDSWATVFHLR
>FUSION-ENST00000653522.1:145151-ENST00000377970.6:2814|2859
SAGLEVRLSWLVTEGSLGCGWCSQR
>FUSION-ENST00000653522.1:145151-ENST00000377970.6:2814|1151
IAYIFNEMTVAELR
>FUSION-ENST00000653522.1:145151-ENST00000377970.6:2814|2125
MSTSIILR
>FUSION-ENST00000657693.1:145151-ENST00000377970.6:2814|3332
RLGNSKAADPCHPSTR
>FUSION-ENST00000653522.1:145151-ENST00000377970.6:2814|2035
FLSLSIPLSLLIT
>FUSION-ENST00000657693.1:145151-ENST00000377970.6:2814|4898
ILNSVIIFGVRNPQR
>FUSION-ENST00000657693.1:145151-ENST00000377970.6:2814|4063
PLHSSLGDK
>FUSION-ENST00000657693.1:145151-ENST00000377970.6:2814|5619
SVEWKERTGGR
>ENST00000474314.6|SNV-31134-G-C|1
SQHVNLKTVRMS
>FUSION-ENST00000657693.1:145151-ENST00000377970.6:2814|4038
AMIKCDDACKAPACSLK
>FUSION-ENST00000657693.1:145151-ENST00000377970.6:2814|3005
MATEAESEMPWCCI
>FUSION-ENST00000657693.1:145151-ENST00000377970.6:2814|7637
VVTQTTWKREADPGWSAIAR
>FUSION-ENST00000657693.1:145151-ENST00000377970.6:2814|7703
MNLQVWR
>FUSION-ENST00000657693.1:145151-ENST00000377970.6:2814|6385
ILVPKQRYRPMEQNGGLR
>FUSION-ENST00000657693.1:145151-ENST00000377970.6:2814|7605
VCKHHLLSWLYL
>FUSION-ENST00000657693.1:145151-ENST00000377970.6:2814|7057
MPVPQAPPLGPLQPHVSQANLK
>FUSION-ENST00000657693.1:145151-ENST00000377970.6:2814|7944
TQCLAYL
>FUSION-ENST00000657693.1:145151-ENST00000377970.6:2814|3685
GGQLPSA
>FUSION-ENST00000653522.1:145151-ENST00000377970.6:2814|1295
ECGSWSLVWLARLER
>FUSION-ENST00000657693.1:145151-ENST00000377970.6:2814|7943
MSHPPQPPTVLGLQT
>FUSION-ENST00000653522.1:145151-ENST00000377970.6:2814|1610
LEAAYEFAIHLLK
>FUSION-ENST00000657693.1:145151-ENST00000377970.6:2814|5218
GRPRGLGPHCLCGALHWVQLTWR
>FUSION-ENST00000653522.1:145151-ENST00000377970.6:2814|1174
SLYANQGK
>FUSION-ENST00000657693.1:145151-ENST00000377970.6:2814|5871
KEAAVQTASSSVR
>FUSION-ENST00000657693.1:145151-ENST00000377970.6:2814|8315
MSDCLCKLLQVTVPPFPQLLSR
>FUSION-ENST00000657693.1:145151-ENST00000377970.6:2814|5451
MLGHWDISPTEITYRYL
>FUSION-ENST00000653522.1:145151-ENST00000377970.6:2814|2163
LSYFLCGDK
>FUSION-ENST00000657693.1:145151-ENST00000377970.6:2814|4137
MQPENVSPYYLYCLPK
>FUSION-ENST00000653522.1:145151-ENST00000377970.6:2814|2214
CICRFVTEVYGMR
>FUSION-ENST00000657693.1:145151-ENST00000377970.6:2814|7503
LLGSRDPLISASQSVEITGVSR
>ENST00000454349.7|INDEL-221681-C-CA|2
KQQLGKFCK
>ENST00000538895.5|SNV-21736-C-T|2
VKLLLFSEVCRPIR
>FUSION-ENST00000657693.1:145151-ENST00000377970.6:2814|7925
CLVMEGLKCFFKSLGVAK
>FUSION-ENST00000657693.1:145151-ENST00000377970.6:2814|5508
WESSPFFHGKTR
>FUSION-ENST00000653522.1:145151-ENST00000377970.6:2814|778
RLHSQWEPACQN
>FUSION-ENST00000653522.1:145151-ENST00000377970.6:2814|72
AHRLHGWGPTTADGAEVDRVWSGR
>FUSION-ENST00000657693.1:145151-ENST00000377970.6:2814|3191
MLFIATCHSPFRLV
>FUSION-ENST00000657693.1:145151-ENST00000377970.6:2814|7388
MRKSLGISR
>FUSION-ENST00000657693.1:145151-ENST00000377970.6:2814|5917
GVREGVR
>FUSION-ENST00000657693.1:145151-ENST00000377970.6:2814|6543
TPRFLASATWQMLVSSMDTGK
>FUSION-ENST00000653522.1:145151-ENST00000377970.6:2814|746
MYCTLGQK
>FUSION-ENST00000657693.1:145151-ENST00000377970.6:2814|3204
MSLTFQQTYFHRK
>FUSION-ENST00000657693.1:145151-ENST00000377970.6:2814|3171
MPHIVYFCRRR
>FUSION-ENST00000657693.1:145151-ENST00000377970.6:2814|5976
EPVLRIVGNL
>ENST00000274605.6|SNV-6191-C-G|6
AALAGSRGSRQPDGLLGK
>FUSION-ENST00000657693.1:145151-ENST00000377970.6:2814|8520
RFWCFLSGIR
>FUSION-ENST00000657693.1:145151-ENST00000377970.6:2814|4084
DQDTALWWCFLTHIQELFPHPER
>FUSION-ENST00000657693.1:145151-ENST00000377970.6:2814|3811
YSLHAFSTCSSASWGAVLE
>FUSION-ENST00000657693.1:145151-ENST00000377970.6:2814|7701
LVPVIPALWEAEAGGSLEPRR
>FUSION-ENST00000657693.1:145151-ENST00000377970.6:2814|7066
SLKYETPAFDMLK
>FUSION-ENST00000657693.1:145151-ENST00000377970.6:2814|7112
DESSVQSGNCR
>FUSION-ENST00000653522.1:145151-ENST00000377970.6:2814|669
MVAGACSPSYSGG
>FUSION-ENST00000653522.1:145151-ENST00000377970.6:2814|877
CSVDTPFSFYSALTIWWALW
>ENST00000640465.1|SNV-54966-G-C|2
MHAAVIAPVKPLSSSSVLQEPPAKK
>ENST00000581191.5|SNV-22326-A-G|3
APENHADTVGSGR
>FUSION-ENST00000657693.1:145151-ENST00000377970.6:2814|4260
LGDAETWWR
>FUSION-ENST00000653522.1:145151-ENST00000377970.6:2814|52
QVEVLEKSRVR
>FUSION-ENST00000653522.1:145151-ENST00000377970.6:2814|2821
MGDSMER
>FUSION-ENST00000657693.1:145151-ENST00000377970.6:2814|7582
MNHRPRPQMGNYFCTFSCPK
>FUSION-ENST00000657693.1:145151-ENST00000377970.6:2814|5532
RLGVTQTSVS
>FUSION-ENST00000653522.1:145151-ENST00000377970.6:2814|656
IHMEVLCSDRASGPLLPLTCCR
>FUSION-ENST00000484076.1:884-ENST00000402696.9:10791|73
TWQTRLTGTSMSCFAWTTPGSR
>FUSION-ENST00000653522.1:145151-ENST00000377970.6:2814|1487
QTSLILYTLK
>FUSION-ENST00000653522.1:145151-ENST00000377970.6:2814|14
GMLQFRTSG
>FUSION-ENST00000653522.1:145151-ENST00000377970.6:2814|1450
QPCPVLSTYSHPSQSIPPWPLGQ
>FUSION-ENST00000657693.1:145151-ENST00000377970.6:2814|3318
MAQSRLTATSASQVQAILLTQPPR
>FUSION-ENST00000657693.1:145151-ENST00000377970.6:2814|7530
MSSGVRDQPGQHSETPSLLKIQK
>FUSION-ENST00000657693.1:145151-ENST00000377970.6:2814|6575
MPTRYLAK
>FUSION-ENST00000653522.1:145151-ENST00000377970.6:2814|1592
MANKHMK
>ENST00000266022.9|SNV-27707-G-T|1
GGEGPGHDFSGGDFSSSDFQSR
>FUSION-ENST00000653522.1:145151-ENST00000377970.6:2814|389
MVFRRAWSWAGTDQIW
>FUSION-ENST00000653522.1:145151-ENST00000377970.6:2814|2207
FVTEVYGMRLKFGV
>FUSION-ENST00000657693.1:145151-ENST00000377970.6:2814|7669
GREGREGR
>FUSION-ENST00000657693.1:145151-ENST00000377970.6:2814|5774
ESCSVAQAGVQWRGLGSL
>FUSION-ENST00000653522.1:145151-ENST00000377970.6:2814|398
VYLQVCGEK
>FUSION-ENST00000653522.1:145151-ENST00000377970.6:2814|1444
GTSPDPEEPR
>FUSION-ENST00000657693.1:145151-ENST00000377970.6:2814|7617
SSLIPGSHGEETCR
>FUSION-ENST00000653522.1:145151-ENST00000377970.6:2814|10
YLLYLGS
>FUSION-ENST00000653522.1:145151-ENST00000377970.6:2814|2496
KGTDSKR
>FUSION-ENST00000653522.1:145151-ENST00000377970.6:2814|2801
MDSFPCSEGLSIITRHR
>FUSION-ENST00000657693.1:145151-ENST00000377970.6:2814|5628
HTYIADSTLLSSTYRMGLCK
>FUSION-ENST00000657693.1:145151-ENST00000377970.6:2814|7606
KVCKHHLLSWLYL
>ENST00000397501.5|SNV-128827-G-A|1
VLEKGDRLPKPDLCPPVLYTLMTR
>FUSION-ENST00000657693.1:145151-ENST00000377970.6:2814|8341
VCCDDER
>FUSION-ENST00000653522.1:145151-ENST00000377970.6:2814|186
QRQPCFYQRGPQR
>FUSION-ENST00000657693.1:145151-ENST00000377970.6:2814|4688
GKIRTPSTWGCCEDEVK
>FUSION-ENST00000657693.1:145151-ENST00000377970.6:2814|6067
LEVMAITLTANNKIR
>FUSION-ENST00000657693.1:145151-ENST00000377970.6:2814|6307
DVNRHFSKEDIYMANK
>FUSION-ENST00000657693.1:145151-ENST00000377970.6:2814|5234
VRTRAMELENLEFLMQIQFQAV
>FUSION-ENST00000653522.1:145151-ENST00000377970.6:2814|2111
MWGSVQNEIWALLCKN
>FUSION-ENST00000657693.1:145151-ENST00000377970.6:2814|6133
MLFPQLVEK
>FUSION-ENST00000653522.1:145151-ENST00000377970.6:2814|771
DHLVPENWDLSSIPRFNHGR
>FUSION-ENST00000653522.1:145151-ENST00000377970.6:2814|1263
ECAHSNTAPCQLAEKLK
>FUSION-ENST00000657693.1:145151-ENST00000377970.6:2814|7822
MPKDRPSVAR
>FUSION-ENST00000657693.1:145151-ENST00000377970.6:2814|4079
FWCQMLIQKQNPAKHLYFFF
>FUSION-ENST00000657693.1:145151-ENST00000377970.6:2814|3974
LKVEVTFP
>FUSION-ENST00000657693.1:145151-ENST00000377970.6:2814|8214
SRLAVVDGATGMDF
>FUSION-ENST00000657693.1:145151-ENST00000377970.6:2814|6959
GIIINSLNS
>FUSION-ENST00000657693.1:145151-ENST00000377970.6:2814|6105
GSPSIQLK
>FUSION-ENST00000657693.1:145151-ENST00000377970.6:2814|7744
MLFLQWVPVR
>FUSION-ENST00000653522.1:145151-ENST00000377970.6:2814|882
LQCVQWTRHSAFIQHLPYGGHYGR
>FUSION-ENST00000657693.1:145151-ENST00000377970.6:2814|7912
MPVIPALWQAEAGRSLEVR
>FUSION-ENST00000657693.1:145151-ENST00000377970.6:2814|3984
YLMYPINIYACVPTKIK
>FUSION-ENST00000653522.1:145151-ENST00000377970.6:2814|1752
VVETCTR
>FUSION-ENST00000653522.1:145151-ENST00000377970.6:2814|67
LHGWGPTTADGAEVDRVWSGR
>FUSION-ENST00000653522.1:145151-ENST00000377970.6:2814|1772
RSALYMCWK
>ENST00000290573.7|SNV-55280-G-A|2
IQENRGLDALK
>ENST00000522425.5|SNV-7916-G-A|16
NIQIVGDDLTVTNPK
>FUSION-ENST00000657693.1:145151-ENST00000377970.6:2814|2900
MDSYSLDVHGGRRTAAG
>FUSION-ENST00000657693.1:145151-ENST00000377970.6:2814|6437
SLEVIKK
>FUSION-ENST00000657693.1:145151-ENST00000377970.6:2814|7299
LPSPRELTAEQLGMPCK
>FUSION-ENST00000653522.1:145151-ENST00000377970.6:2814|410
CCFYLLAAFSGSGHFFQGSVR
>FUSION-ENST00000653522.1:145151-ENST00000377970.6:2814|842
MFWSQTDQYWDSGHTPSLAG
>FUSION-ENST00000657693.1:145151-ENST00000377970.6:2814|3058
MSHHAWPRNTVLFK
>FUSION-ENST00000657693.1:145151-ENST00000377970.6:2814|5630
NCPGCLWSWEEFLVDLR
>FUSION-ENST00000657693.1:145151-ENST00000377970.6:2814|4264
ESRSVAQAEAQWHEFGSLQPPPPR
>FUSION-ENST00000653522.1:145151-ENST00000377970.6:2814|585
AFLGKSEMDYPKEAR
>FUSION-ENST00000657693.1:145151-ENST00000377970.6:2814|7734
LIEAAVRFQLPPPLVPFLSSCQK
>FUSION-ENST00000657693.1:145151-ENST00000377970.6:2814|6131
LILILTSISPPQTTPSNR
>FUSION-ENST00000657693.1:145151-ENST00000377970.6:2814|8542
LLTLGPSRTLERR
>FUSION-ENST00000653522.1:145151-ENST00000377970.6:2814|1902
KSSAVLASTPEDDR
>FUSION-ENST00000653522.1:145151-ENST00000377970.6:2814|2586
YSFHSFSLNKLKIR
>FUSION-ENST00000653522.1:145151-ENST00000377970.6:2814|554
VLLNLAR
>FUSION-ENST00000657693.1:145151-ENST00000377970.6:2814|4977
MQKLAERGGR
>FUSION-ENST00000653522.1:145151-ENST00000377970.6:2814|230
TVSSMQYVL
>FUSION-ENST00000657693.1:145151-ENST00000377970.6:2814|4484
QGITVPR
>FUSION-ENST00000653522.1:145151-ENST00000377970.6:2814|797
MGLFVSTPCIIVGIGNNLGQ
>FUSION-ENST00000657693.1:145151-ENST00000377970.6:2814|4535
LKSQVELK
>FUSION-ENST00000657693.1:145151-ENST00000377970.6:2814|7380
GAVTSRRETAR
>FUSION-ENST00000657693.1:145151-ENST00000377970.6:2814|3733
ILALPVHSSHLLAPPVLK
>FUSION-ENST00000653522.1:145151-ENST00000377970.6:2814|1761
IGEMEAGAVVCERYRVVETCTR
>FUSION-ENST00000653522.1:145151-ENST00000377970.6:2814|1837
VDFESDGGTPWSAGGRAAEGV
>ENST00000539983.5|SNV-42299-G-A|5
VQGQSLKRCK
>FUSION-ENST00000653522.1:145151-ENST00000377970.6:2814|1179
LILVPTF
>FUSION-ENST00000653522.1:145151-ENST00000377970.6:2814|1606
TLVDSKPKR
>FUSION-ENST00000653522.1:145151-ENST00000377970.6:2814|44
QHGSQVRGLSKPR
>FUSION-ENST00000657693.1:145151-ENST00000377970.6:2814|3405
MALSNVPCRAQAGLCCIMPMK
>FUSION-ENST00000657693.1:145151-ENST00000377970.6:2814|6238
YHLMPVRMVIIKK
>FUSION-ENST00000653522.1:145151-ENST00000377970.6:2814|1814
MGHAGRVFVLAYWLLLLFR
>FUSION-ENST00000657693.1:145151-ENST00000377970.6:2814|8445
MDIVYHAK
>FUSION-ENST00000653522.1:145151-ENST00000377970.6:2814|1149
IAYIFNEMTVAELRNR
>FUSION-ENST00000657693.1:145151-ENST00000377970.6:2814|4792
MGLLCEENR
>FUSION-ENST00000653522.1:145151-ENST00000377970.6:2814|2758
EGAAGLATKACCSSAADKWK
>FUSION-ENST00000657693.1:145151-ENST00000377970.6:2814|7197
IFNVGTLRPRK
>FUSION-ENST00000657693.1:145151-ENST00000377970.6:2814|6161
HSMFSFRSGS
>FUSION-ENST00000653522.1:145151-ENST00000377970.6:2814|2186
MGACVLLVEQFIFL
>FUSION-ENST00000657693.1:145151-ENST00000377970.6:2814|6418
MAGCGGSR
>FUSION-ENST00000653522.1:145151-ENST00000377970.6:2814|1339
AYSPLWGQPSFGR
>FUSION-ENST00000657693.1:145151-ENST00000377970.6:2814|7683
FPPLYSSQSHR
>ENST00000306085.11|SNV-2310-G-A|5
VVDLVGYRAGWYDEKAR
>FUSION-ENST00000657693.1:145151-ENST00000377970.6:2814|7800
WYIAFHK
>ENST00000520388.5|SNV-180136-T-G|6
MAVHSGRVNNLLSSWNK
>FUSION-ENST00000653522.1:145151-ENST00000377970.6:2814|808
MELGSKQLWVQVRALLLR
>FUSION-ENST00000657693.1:145151-ENST00000377970.6:2814|6977
MCAHMCAETYRIDFCK
>FUSION-ENST00000653522.1:145151-ENST00000377970.6:2814|2739
SGAKVPEGELQLK
>FUSION-ENST00000657693.1:145151-ENST00000377970.6:2814|8236
ACRAFQR
>FUSION-ENST00000653522.1:145151-ENST00000377970.6:2814|1363
FLVFVCAQPR
>FUSION-ENST00000653522.1:145151-ENST00000377970.6:2814|1716
IIIRLVTNNHS
>FUSION-ENST00000653522.1:145151-ENST00000377970.6:2814|1811
SSVNVSDCLLCSQCGYWENR
>FUSION-ENST00000657693.1:145151-ENST00000377970.6:2814|6735
MGLLFFSWMVK
>FUSION-ENST00000657693.1:145151-ENST00000377970.6:2814|6292
QKTTHHYWSLEK
>FUSION-ENST00000657693.1:145151-ENST00000377970.6:2814|4563
MVLAFSEGQGGR
>FUSION-ENST00000657693.1:145151-ENST00000377970.6:2814|4926
SRSLRLAWTA
>FUSION-ENST00000653522.1:145151-ENST00000377970.6:2814|911
MGFRRVSQDGLDLLTS
>FUSION-ENST00000657693.1:145151-ENST00000377970.6:2814|4378
NGQGYCLGMCLASAKVRLSGR
>FUSION-ENST00000657693.1:145151-ENST00000377970.6:2814|3590
SWNKGGAYGMYGAVGCGRGQV
>ENST00000326277.5|SNV-1095-G-C|3
LLPTHTQVPVHR
>FUSION-ENST00000653522.1:145151-ENST00000377970.6:2814|2580
MYSGNTSFF
>FUSION-ENST00000653522.1:145151-ENST00000377970.6:2814|2393
MSHHTQPGSLSLK
>FUSION-ENST00000657693.1:145151-ENST00000377970.6:2814|7695
TNFFLISQWHAPVVPGGQSWR
>FUSION-ENST00000657693.1:145151-ENST00000377970.6:2814|4258
LGDAETWWRVGWGEGDWEI
>FUSION-ENST00000484076.1:884-ENST00000402696.9:10791|156
RNELMLDAR
>FUSION-ENST00000657693.1:145151-ENST00000377970.6:2814|7355
IRLSKTDK
>FUSION-ENST00000657693.1:145151-ENST00000377970.6:2814|5317
TNQNETIKLGMKETQF
>FUSION-ENST00000657693.1:145151-ENST00000377970.6:2814|8370
MLESLGCGCGQESWVEVR
>FUSION-ENST00000653522.1:145151-ENST00000377970.6:2814|2502
LSPGFPS
>ENST00000424148.1|SNV-26778-C-T|2
ACSSRQAHNIWSHIPHSWSCSPHS
>FUSION-ENST00000657693.1:145151-ENST00000377970.6:2814|5571
EYCFVAQAGVQW
>FUSION-ENST00000653522.1:145151-ENST00000377970.6:2814|2695
QSQKLRTASCFIPNK
>FUSION-ENST00000657693.1:145151-ENST00000377970.6:2814|5418
KPTQVVACAWWEEGDAGRGDWVR
>FUSION-ENST00000657693.1:145151-ENST00000377970.6:2814|3581
MCPDSKVKQAVV
>FUSION-ENST00000657693.1:145151-ENST00000377970.6:2814|4223
WSLALLPRLKR
>FUSION-ENST00000653522.1:145151-ENST00000377970.6:2814|709
HFGRPRQADHEVR
>FUSION-ENST00000657693.1:145151-ENST00000377970.6:2814|8121
LVRLISNS
>FUSION-ENST00000657693.1:145151-ENST00000377970.6:2814|5920
EETVDRGVREGVR
>FUSION-ENST00000653522.1:145151-ENST00000377970.6:2814|1819
MCGALWG
>FUSION-ENST00000657693.1:145151-ENST00000377970.6:2814|7142
CSLHYISTGQCYAK
>FUSION-ENST00000657693.1:145151-ENST00000377970.6:2814|6992
ATTPSQVAIKFYLFIQER
>FUSION-ENST00000657693.1:145151-ENST00000377970.6:2814|5991
NHCTWSHL
>FUSION-ENST00000657693.1:145151-ENST00000377970.6:2814|7899
MVDQRKQVAHLGTELQQSK
>FUSION-ENST00000657693.1:145151-ENST00000377970.6:2814|5578
VLSFFLRCCPGWSAVAQSR
>FUSION-ENST00000653522.1:145151-ENST00000377970.6:2814|2849
MSTLCVVGVMLGAWGRQMELK
>FUSION-ENST00000657693.1:145151-ENST00000377970.6:2814|5944
DRIYNGGPMR
>FUSION-ENST00000657693.1:145151-ENST00000377970.6:2814|7060
MDEQCLH
>FUSION-ENST00000657693.1:145151-ENST00000377970.6:2814|7254
LFKDKNVAQLLSGLNFQMFLCSVIR
>ENST00000310232.11|SNV-14930-C-G|2
MAADESSENTLRLQFKAMQEMQHK
>FUSION-ENST00000657693.1:145151-ENST00000377970.6:2814|8452
MLPKWVLWQEPPLSLLFSDLK
>FUSION-ENST00000653522.1:145151-ENST00000377970.6:2814|1859
WNLALSPRLEYSGVILTR
>FUSION-ENST00000653522.1:145151-ENST00000377970.6:2814|2408
MQWCNLSSLQPLPPRFK
>FUSION-ENST00000657693.1:145151-ENST00000377970.6:2814|4434
MGINLGVADRIMLPPK
>FUSION-ENST00000653522.1:145151-ENST00000377970.6:2814|1881
MAASSFWNSPSFCVLGDK
>FUSION-ENST00000484076.1:884-ENST00000402696.9:10791|86
ALLGRNCPAQNGPR
>FUSION-ENST00000657693.1:145151-ENST00000377970.6:2814|4847
VYFVSLLEIQKLAGHGGGCL
>FUSION-ENST00000657693.1:145151-ENST00000377970.6:2814|4115
NGYCLLCASPGSTRRGCVGQGHCV
>FUSION-ENST00000657693.1:145151-ENST00000377970.6:2814|3746
NAVMPPSSHR
>FUSION-ENST00000657693.1:145151-ENST00000377970.6:2814|6125
ASESTRLAPALHREGLLGR
>FUSION-ENST00000657693.1:145151-ENST00000377970.6:2814|8547
HGRFFCSSKLLTLGPSR
>FUSION-ENST00000657693.1:145151-ENST00000377970.6:2814|5167
PGIQRYIPQSR
>FUSION-ENST00000657693.1:145151-ENST00000377970.6:2814|3061
WTDDFGSSG
>FUSION-ENST00000653522.1:145151-ENST00000377970.6:2814|769
FNHGRGVYSANHHHPTLSPRGVR
>FUSION-ENST00000653522.1:145151-ENST00000377970.6:2814|2319
SRVWVWK
>FUSION-ENST00000653522.1:145151-ENST00000377970.6:2814|118
GIEQGHYLLPMVYR
>FUSION-ENST00000657693.1:145151-ENST00000377970.6:2814|3185
MVLEVGKSK
>FUSION-ENST00000657693.1:145151-ENST00000377970.6:2814|7929
MNRCLVMEGLKCFFK
>FUSION-ENST00000657693.1:145151-ENST00000377970.6:2814|4513
SYAIQRREIK
>FUSION-ENST00000657693.1:145151-ENST00000377970.6:2814|7987
ARNRMSDSSVDK
>FUSION-ENST00000657693.1:145151-ENST00000377970.6:2814|5035
DECPFGVWRALMGHVMCRA
>FUSION-ENST00000657693.1:145151-ENST00000377970.6:2814|6839
MCHHAQLILCF
>FUSION-ENST00000657693.1:145151-ENST00000377970.6:2814|8432
IIVVVLQMRNPQPR
>ENST00000504764.5|SNV-26385-C-T|1
AVTFSNWNFLELASPGGCVAMSTGK
>FUSION-ENST00000657693.1:145151-ENST00000377970.6:2814|2993
QPLEAWKSK
>ENST00000274721.8|SNV-16717-C-G|2
FAMLCTLNEKCDR
>FUSION-ENST00000657693.1:145151-ENST00000377970.6:2814|2817
GDEGLQLAER
>FUSION-ENST00000657693.1:145151-ENST00000377970.6:2814|7544
MAEIHQGRR
>FUSION-ENST00000657693.1:145151-ENST00000377970.6:2814|7684
MFPPLYSSQSHR
>FUSION-ENST00000657693.1:145151-ENST00000377970.6:2814|6064
AITLTANNK
>FUSION-ENST00000653522.1:145151-ENST00000377970.6:2814|827
PEHRTVPPL
>FUSION-ENST00000657693.1:145151-ENST00000377970.6:2814|5181
TASLPRPGLQVRRQDIASQR
>FUSION-ENST00000657693.1:145151-ENST00000377970.6:2814|3656
FHLPHPPNLDLPR
>FUSION-ENST00000657693.1:145151-ENST00000377970.6:2814|8557
MRLCVDASCLFLVVCRHGR
>FUSION-ENST00000657693.1:145151-ENST00000377970.6:2814|3257
MEKSAHVICVSIA
>FUSION-ENST00000657693.1:145151-ENST00000377970.6:2814|7641
RVVTQTTWK
>FUSION-ENST00000653522.1:145151-ENST00000377970.6:2814|906
MNIWGQQSSS
>FUSION-ENST00000657693.1:145151-ENST00000377970.6:2814|5333
MCAPACICMGTQPVTTCV
>FUSION-ENST00000657693.1:145151-ENST00000377970.6:2814|5355
PRPWFRYPK
>ENST00000229330.9|INDEL-18226-T-TA|1
WLQKSTE
>FUSION-ENST00000657693.1:145151-ENST00000377970.6:2814|3856
MLNTPLGVHSMQWRQGANVLWR
>FUSION-ENST00000657693.1:145151-ENST00000377970.6:2814|5285
WAPVIPATGEAEAGESLEPRSWR
>FUSION-ENST00000657693.1:145151-ENST00000377970.6:2814|5915
ELWQEID
>FUSION-ENST00000667305.1:96473-ENST00000377970.6:2814|69
TSTSSSSR
>FUSION-ENST00000653522.1:145151-ENST00000377970.6:2814|331
MYSGVWSK
>FUSION-ENST00000657693.1:145151-ENST00000377970.6:2814|3406
ALSNVPCR
>FUSION-ENST00000653522.1:145151-ENST00000377970.6:2814|223
LRLVQSLCGGR
>FUSION-ENST00000653522.1:145151-ENST00000377970.6:2814|1092
EWSEGSLYFVRKR
>FUSION-ENST00000657693.1:145151-ENST00000377970.6:2814|5321
QEFRTNQNETIK
>FUSION-ENST00000657693.1:145151-ENST00000377970.6:2814|7356
CALELGYPPAKIRLSK
>FUSION-ENST00000657693.1:145151-ENST00000377970.6:2814|4846
LAGHGGGCL
>FUSION-ENST00000657693.1:145151-ENST00000377970.6:2814|2929
QWCDLGSLQPPSPWFK
>FUSION-ENST00000657693.1:145151-ENST00000377970.6:2814|3913
GQKASSLERLWCPK
>FUSION-ENST00000653522.1:145151-ENST00000377970.6:2814|1780
DLGTREK
>FUSION-ENST00000657693.1:145151-ENST00000377970.6:2814|8278
SPRPHCVNSK
>FUSION-ENST00000653522.1:145151-ENST00000377970.6:2814|2505
LVPPPGGWAGGG
>ENST00000274605.6|SNV-6191-C-G|5
GSRQPDGLLGK
>FUSION-ENST00000657693.1:145151-ENST00000377970.6:2814|5647
MPKIQEWLSGGLAGTEGR
>FUSION-ENST00000653522.1:145151-ENST00000377970.6:2814|610
CSSDVFANPQIRPGPESER
>FUSION-ENST00000657693.1:145151-ENST00000377970.6:2814|2814
ECKTPTLPGEASDAR
>FUSION-ENST00000657693.1:145151-ENST00000377970.6:2814|3994
GMDMKTFVSNRH
>FUSION-ENST00000657693.1:145151-ENST00000377970.6:2814|5016
RNISCAYIFIK
>FUSION-ENST00000657693.1:145151-ENST00000377970.6:2814|7478
LVPNSWAREILLSRPLK
>FUSION-ENST00000657693.1:145151-ENST00000377970.6:2814|7891
RELDSALAVERK
>FUSION-ENST00000657693.1:145151-ENST00000377970.6:2814|4056
SETPSQKNKNK
>FUSION-ENST00000653522.1:145151-ENST00000377970.6:2814|1486
QTSLILYTLKWLILLYADFTSIK
>FUSION-ENST00000657693.1:145151-ENST00000377970.6:2814|4888
MPIITALWEAKAAGSFEVR
>FUSION-ENST00000653522.1:145151-ENST00000377970.6:2814|1995
CENRLGEAETPSH
>FUSION-ENST00000653522.1:145151-ENST00000377970.6:2814|1413
MPSAVCHGYIT
>FUSION-ENST00000653522.1:145151-ENST00000377970.6:2814|2344
KPTALSGPGWIS
>FUSION-ENST00000657693.1:145151-ENST00000377970.6:2814|3793
SVFILQEHSWLLK
>FUSION-ENST00000653522.1:145151-ENST00000377970.6:2814|2020
ALSLPVDIAF
>FUSION-ENST00000657693.1:145151-ENST00000377970.6:2814|8386
MLCLPTFSAATEQSETK
>FUSION-ENST00000657693.1:145151-ENST00000377970.6:2814|6960
MGIIINSLNS
>FUSION-ENST00000657693.1:145151-ENST00000377970.6:2814|5557
NASGCGPLGRIMAFWHSLSKLQK
>FUSION-ENST00000657693.1:145151-ENST00000377970.6:2814|3528
MALPPVFLIT
>FUSION-ENST00000657693.1:145151-ENST00000377970.6:2814|6650
MSFTFQLCQCGSMNLRKR
>FUSION-ENST00000653522.1:145151-ENST00000377970.6:2814|2046
MKPGYPYNLRAVWR
>FUSION-ENST00000657693.1:145151-ENST00000377970.6:2814|6193
SFAGTWMK
>FUSION-ENST00000657693.1:145151-ENST00000377970.6:2814|5772
DSVSKNKQTTK
>FUSION-ENST00000657693.1:145151-ENST00000377970.6:2814|6214
CPSLIDWIK
>FUSION-ENST00000657693.1:145151-ENST00000377970.6:2814|4639
SLLSFGMCCCST
>FUSION-ENST00000653522.1:145151-ENST00000377970.6:2814|1739
GLVGRLGR
>FUSION-ENST00000653522.1:145151-ENST00000377970.6:2814|1266
MECAHSNTAPCQLAEK
>FUSION-ENST00000657693.1:145151-ENST00000377970.6:2814|8320
CQGAEECRSGYFWASYFSK
>FUSION-ENST00000657693.1:145151-ENST00000377970.6:2814|6367
DFFFFPRQGLALSPR
>FUSION-ENST00000657693.1:145151-ENST00000377970.6:2814|4828
MGMIPSR
>FUSION-ENST00000653522.1:145151-ENST00000377970.6:2814|2677
NKIPSLCQQGC
>FUSION-ENST00000657693.1:145151-ENST00000377970.6:2814|5117
TVAGCQAFRDTFLNLGPPYR
>FUSION-ENST00000653522.1:145151-ENST00000377970.6:2814|126
MYLKASSK
>FUSION-ENST00000657693.1:145151-ENST00000377970.6:2814|7043
LLLLICLNSGSDIFLK
>FUSION-ENST00000657693.1:145151-ENST00000377970.6:2814|6928
LLFMRFFFVENVGNVK
>FUSION-ENST00000653522.1:145151-ENST00000377970.6:2814|894
VRFMFQGILWMA
>FUSION-ENST00000657693.1:145151-ENST00000377970.6:2814|4418
RWREEPAIWWVPGW
>ENST00000534491.5|MNV-44352-TGT-T|8
MCPPPPGSPRRR
>FUSION-ENST00000653522.1:145151-ENST00000377970.6:2814|678
VSLCCSGWRAVA
>FUSION-ENST00000657693.1:145151-ENST00000377970.6:2814|3134
LSPLCCLLQPVTVHSGWYNKPP
>FUSION-ENST00000657693.1:145151-ENST00000377970.6:2814|5279
MMQAVETLAMVSPCR
>FUSION-ENST00000653522.1:145151-ENST00000377970.6:2814|2697
YLPQGYLSRRR
>FUSION-ENST00000657693.1:145151-ENST00000377970.6:2814|5252
LPRHAHSLCSCLPR
>FUSION-ENST00000653522.1:145151-ENST00000377970.6:2814|1706
SNRNHYK
>FUSION-ENST00000657693.1:145151-ENST00000377970.6:2814|3155
HSKHHTTSQ
>FUSION-ENST00000653522.1:145151-ENST00000377970.6:2814|975
EKEEGSPCWGAK
>FUSION-ENST00000657693.1:145151-ENST00000377970.6:2814|5883
MCASRPLPSGER
>FUSION-ENST00000657693.1:145151-ENST00000377970.6:2814|5358
MPRPWFRYPK
>FUSION-ENST00000657693.1:145151-ENST00000377970.6:2814|4192
SVTQEGVQWR
>FUSION-ENST00000653522.1:145151-ENST00000377970.6:2814|1638
MTVMSPFLSAEERVSMGDRGS
>FUSION-ENST00000657693.1:145151-ENST00000377970.6:2814|5231
MELENLEFLMQIQFQAV
>ENST00000257430.9|SNV-131628-T-G|4
RHVDQPMDYSLK
>FUSION-ENST00000657693.1:145151-ENST00000377970.6:2814|4410
GTCYLVGSRMVTDSGR
>FUSION-ENST00000653522.1:145151-ENST00000377970.6:2814|245
MGQYVSQRAILTIYQSQFLLR
>FUSION-ENST00000653522.1:145151-ENST00000377970.6:2814|650
MEVLCSDRASGPLLPLTCCRGK
>FUSION-ENST00000657693.1:145151-ENST00000377970.6:2814|3224
TDLVLTAWEAERR
>FUSION-ENST00000657693.1:145151-ENST00000377970.6:2814|4156
EGSFMEPSEGAQSR
>FUSION-ENST00000657693.1:145151-ENST00000377970.6:2814|5694
LLERSTFLSRVAAWTMPSK
>ENST00000569916.1|INDEL-30625-G-GG|3
KNYRSQPAGNTACK
>FUSION-ENST00000657693.1:145151-ENST00000377970.6:2814|8373
IPHALPADLFCSHGAVRDKGAK
>FUSION-ENST00000657693.1:145151-ENST00000377970.6:2814|4721
MHSQLAVEEYLTSHHSTGNIRGC
>FUSION-ENST00000657693.1:145151-ENST00000377970.6:2814|5608
SVFSSPYRRGR
>FUSION-ENST00000657693.1:145151-ENST00000377970.6:2814|6498
AGRYYSHFTDEK
>FUSION-ENST00000657693.1:145151-ENST00000377970.6:2814|7704
QQWFPVAH
>FUSION-ENST00000653522.1:145151-ENST00000377970.6:2814|770
FNHGRGVYSANHHHPTLSPR
>ENST00000397497.8|SNV-128827-G-A|7
WEILSFGKQPFFWLENKDVIR
>FUSION-ENST00000653522.1:145151-ENST00000377970.6:2814|1451
MQPCPVLSTYSHPSQSIPPWPLGQ
>FUSION-ENST00000653522.1:145151-ENST00000377970.6:2814|2148
KCFSIYLCHV
>FUSION-ENST00000657693.1:145151-ENST00000377970.6:2814|4135
MQPENVSPYYLYCLPKW
>FUSION-ENST00000653522.1:145151-ENST00000377970.6:2814|679
VSLCCSGWR
>FUSION-ENST00000657693.1:145151-ENST00000377970.6:2814|4189
DLGLLQPLPPGFK
>FUSION-ENST00000657693.1:145151-ENST00000377970.6:2814|7480
LPRLVPNSWAREILLSRPLK
>FUSION-ENST00000653522.1:145151-ENST00000377970.6:2814|2777
TDTQHVVGDVGWG
>FUSION-ENST00000657693.1:145151-ENST00000377970.6:2814|3454
SVFLKNGSK
>FUSION-ENST00000657693.1:145151-ENST00000377970.6:2814|6665
VGSQFFSPWLPR
>FUSION-ENST00000653522.1:145151-ENST00000377970.6:2814|250
NLSFLICK
>FUSION-ENST00000653522.1:145151-ENST00000377970.6:2814|2559
MFVFQRQKLLLDHK
>FUSION-ENST00000653522.1:145151-ENST00000377970.6:2814|2796
HRTGIEDRQVDIEMLTT
>FUSION-ENST00000657693.1:145151-ENST00000377970.6:2814|5766
DGVLLSCPGWSAVAR
>FUSION-ENST00000657693.1:145151-ENST00000377970.6:2814|2950
ITGVSHRAQPQTLFL
>ENST00000354624.6|SNV-18724-C-T|1
LEEGVLLLWTKKFK
>ENST00000473466.2|SNV-44575-A-G|2
RPDDANVAGNVHGGAILK
>FUSION-ENST00000657693.1:145151-ENST00000377970.6:2814|8294
FSCWRSSREQK
>FUSION-ENST00000653522.1:145151-ENST00000377970.6:2814|1941
VGLGIGMGGG
>FUSION-ENST00000653522.1:145151-ENST00000377970.6:2814|2387
MIPPPRPPK
>ENST00000291576.12|SNV-20607-C-G|2
FSPTGRCWAATTTEGLLIYSVDTR
>FUSION-ENST00000657693.1:145151-ENST00000377970.6:2814|5120
SFAPWSFYR
>FUSION-ENST00000657693.1:145151-ENST00000377970.6:2814|6457
CFFFRLFLK
>FUSION-ENST00000657693.1:145151-ENST00000377970.6:2814|6144
MAHAYLCNKPACSVHVSQNLKYK
>FUSION-ENST00000653522.1:145151-ENST00000377970.6:2814|285
MRITPLCQLLSYCFDGLSQK
>FUSION-ENST00000657693.1:145151-ENST00000377970.6:2814|3397
MPMKVPAGRR
>FUSION-ENST00000653522.1:145151-ENST00000377970.6:2814|2622
AATVTDGESREAGVCSPICQP
>FUSION-ENST00000657693.1:145151-ENST00000377970.6:2814|3305
THACTHITHTHTHTQTHAESRRLR
>FUSION-ENST00000653522.1:145151-ENST00000377970.6:2814|58
MVRQVEVLEK
>FUSION-ENST00000657693.1:145151-ENST00000377970.6:2814|3800
ETPSNFWKHK
>ENST00000374933.3|SNV-283293-G-A|8
MRTLDPQILPRGPDFTPAFADFGR
>FUSION-ENST00000657693.1:145151-ENST00000377970.6:2814|5598
MALWWTGWDR
>FUSION-ENST00000653522.1:145151-ENST00000377970.6:2814|2700
MYLPQGYLSRR
>FUSION-ENST00000657693.1:145151-ENST00000377970.6:2814|7659
EEKKEGR
>FUSION-ENST00000653522.1:145151-ENST00000377970.6:2814|611
ASVYTGWR
>FUSION-ENST00000653522.1:145151-ENST00000377970.6:2814|2000
YFSQQPKDVNVISPSFYR
>FUSION-ENST00000657693.1:145151-ENST00000377970.6:2814|4371
KKGEGHTCLGGWR
>FUSION-ENST00000653522.1:145151-ENST00000377970.6:2814|1875
SRRHMAQLHK
>FUSION-ENST00000657693.1:145151-ENST00000377970.6:2814|4361
MGAAFDGQPGIQPVGSGS
>FUSION-ENST00000653522.1:145151-ENST00000377970.6:2814|1443
MICCVNK
>FUSION-ENST00000657693.1:145151-ENST00000377970.6:2814|4591
MSLGMLPISGSLSLLSVKWS
>FUSION-ENST00000657693.1:145151-ENST00000377970.6:2814|3440
MLFWASGHATFDGQCASTHQFK
>FUSION-ENST00000657693.1:145151-ENST00000377970.6:2814|8382
MLCLPTFSAATEQSETKGPRGLR
>FUSION-ENST00000657693.1:145151-ENST00000377970.6:2814|7083
KAQFSLGTAETQFA
>FUSION-ENST00000653522.1:145151-ENST00000377970.6:2814|2632
MHMNKLR
>FUSION-ENST00000657693.1:145151-ENST00000377970.6:2814|7276
MQWRDLGSLQPLPPRFK
>FUSION-ENST00000657693.1:145151-ENST00000377970.6:2814|8533
RNHVQGFRDK
>FUSION-ENST00000653522.1:145151-ENST00000377970.6:2814|2706
SDRRETLFS
>FUSION-ENST00000657693.1:145151-ENST00000377970.6:2814|7008
MKAPACNPSTLGGR
>FUSION-ENST00000657693.1:145151-ENST00000377970.6:2814|4318
ACWCIRDPFLSCPAV
>FUSION-ENST00000657693.1:145151-ENST00000377970.6:2814|5200
MISSFQGRAWR
>FUSION-ENST00000657693.1:145151-ENST00000377970.6:2814|5627
MALGACLK
>FUSION-ENST00000657693.1:145151-ENST00000377970.6:2814|3551
KTTTPLPHKKPY
>FUSION-ENST00000653522.1:145151-ENST00000377970.6:2814|2572
FSALQATQLCTACQFCLCIWK
>ENST00000341285.8|SNV-56097-A-G|1
NVESLCVVETASNFSCSTSGCFSK
>FUSION-ENST00000657693.1:145151-ENST00000377970.6:2814|3039
QEMGALCYSCMAGRITSP
>FUSION-ENST00000657693.1:145151-ENST00000377970.6:2814|8318
SGYFWASYFSK
>FUSION-ENST00000657693.1:145151-ENST00000377970.6:2814|8528
MPFPGGLQAWKILLFI
>FUSION-ENST00000657693.1:145151-ENST00000377970.6:2814|8411
QSCRDLDHSLR
>FUSION-ENST00000657693.1:145151-ENST00000377970.6:2814|8337
DDEQNVSGRGPGLISEHTVK
>FUSION-ENST00000653522.1:145151-ENST00000377970.6:2814|1464
WTLCLALKLVDSIEMGWVH
>FUSION-ENST00000657693.1:145151-ENST00000377970.6:2814|7532
MSSGVRDQPGQHSETPSLLK
>FUSION-ENST00000653522.1:145151-ENST00000377970.6:2814|829
GAVIMPEHRTVPPL
>FUSION-ENST00000657693.1:145151-ENST00000377970.6:2814|5071
MGMGPGVRKLDGSLTPR
>FUSION-ENST00000653522.1:145151-ENST00000377970.6:2814|1004
ELCNHHHNQFESILITPK
>FUSION-ENST00000653522.1:145151-ENST00000377970.6:2814|1544
CTTHNSQKVGTTQMSNVCPRK
>FUSION-ENST00000657693.1:145151-ENST00000377970.6:2814|6190
MSFAGTWMKLETIILSKLTQER
>FUSION-ENST00000653522.1:145151-ENST00000377970.6:2814|2152
FFHLFVSCLISFNNVL
>FUSION-ENST00000657693.1:145151-ENST00000377970.6:2814|4530
EASFLTS
>FUSION-ENST00000657693.1:145151-ENST00000377970.6:2814|5089
LMLSLYPFHG
>FUSION-ENST00000657693.1:145151-ENST00000377970.6:2814|3207
CIDSLTNVLK
>FUSION-ENST00000657693.1:145151-ENST00000377970.6:2814|6269
DLEPTQMPITDRLDK
>FUSION-ENST00000657693.1:145151-ENST00000377970.6:2814|4508
EIKVTGGIK
>FUSION-ENST00000657693.1:145151-ENST00000377970.6:2814|7036
HIFNIKWVRLLWK
>ENST00000368100.1|SNV-3772-G-A|4
RVGGAFHLLLVCLSPALLSAVRINR
>FUSION-ENST00000657693.1:145151-ENST00000377970.6:2814|5232
AMELENLEFLMQIQFQAV
>FUSION-ENST00000653522.1:145151-ENST00000377970.6:2814|153
QLCPRHVPQGQLLQMK
>ENST00000263119.10|INDEL-45113-C-CA|1
LPGASDEVLAVQVKKAGP
>FUSION-ENST00000653522.1:145151-ENST00000377970.6:2814|2411
SVAQAGMQWCNLSSLQPLPPRFKR
>FUSION-ENST00000657693.1:145151-ENST00000377970.6:2814|8136
FKALDCK
>ENST00000649639.1|SNV-151-T-G|3
LCGRDLVKEIEK
>FUSION-ENST00000657693.1:145151-ENST00000377970.6:2814|5275
QAVETLAMVSPCR
>FUSION-ENST00000657693.1:145151-ENST00000377970.6:2814|3211
FLVGQFR
>FUSION-ENST00000657693.1:145151-ENST00000377970.6:2814|5640
ASQKYCVSLGT
>FUSION-ENST00000657693.1:145151-ENST00000377970.6:2814|8129
VAGGVGGGGKGR
>FUSION-ENST00000653522.1:145151-ENST00000377970.6:2814|570
QAPSLYFTYSISCLEGGGTMFISR
>FUSION-ENST00000653522.1:145151-ENST00000377970.6:2814|1644
MLFISAPWHLAFKPGIHCT
>FUSION-ENST00000653522.1:145151-ENST00000377970.6:2814|1510
STKSFYR
>FUSION-ENST00000653522.1:145151-ENST00000377970.6:2814|534
MHVECCARSSSHLIFLFYLSFLR
>FUSION-ENST00000653522.1:145151-ENST00000377970.6:2814|1324
GAGCSGSNKGNQLSLEIPFMR
>FUSION-ENST00000657693.1:145151-ENST00000377970.6:2814|5329
MKRFLSIFK
>FUSION-ENST00000657693.1:145151-ENST00000377970.6:2814|3677
MGIKWEIKR
>FUSION-ENST00000653522.1:145151-ENST00000377970.6:2814|2574
LSRLYLYLK
>FUSION-ENST00000657693.1:145151-ENST00000377970.6:2814|8021
MYAEFPKVNNKK
>FUSION-ENST00000653522.1:145151-ENST00000377970.6:2814|1608
LEAAYEFAIHLLKTLVDSKPKR
>FUSION-ENST00000657693.1:145151-ENST00000377970.6:2814|5732
VGRGLSLPSFCKSNSS
>FUSION-ENST00000653522.1:145151-ENST00000377970.6:2814|2463
EAPLLIMLETRLRQ
>FUSION-ENST00000667305.1:96473-ENST00000377970.6:2814|83
CSRISTATR
>FUSION-ENST00000657693.1:145151-ENST00000377970.6:2814|6213
CPSLIDWIKK
>FUSION-ENST00000657693.1:145151-ENST00000377970.6:2814|7479
LVPNSWAR
>FUSION-ENST00000657693.1:145151-ENST00000377970.6:2814|7841
CLCQRDLSR
>FUSION-ENST00000657693.1:145151-ENST00000377970.6:2814|6656
GTLSKQDFQVLLLWPPSFTSIL
>ENST00000608083.5|SNV-44575-A-G|2
IMRPDDANVAGNVHGGAILK
>FUSION-ENST00000657693.1:145151-ENST00000377970.6:2814|5024
ETFHPCVIPFDILVTEAEAK
>FUSION-ENST00000653522.1:145151-ENST00000377970.6:2814|1915
ALVPDGQPGPFEDTLAFR
>FUSION-ENST00000653522.1:145151-ENST00000377970.6:2814|698
MPGSTWLCK
>FUSION-ENST00000657693.1:145151-ENST00000377970.6:2814|5026
RETFHPCVIPFDILVTEAEAK
>ENST00000229330.9|INDEL-18226-T-TA|5
HSIVFLEWK
>FUSION-ENST00000657693.1:145151-ENST00000377970.6:2814|5548
MQVDVALWEELWPFGILYPNYK
>FUSION-ENST00000657693.1:145151-ENST00000377970.6:2814|7402
NLTSVYLSSFPVCELSLLHIYISI
>FUSION-ENST00000657693.1:145151-ENST00000377970.6:2814|4647
SHRAWPVASF
>FUSION-ENST00000657693.1:145151-ENST00000377970.6:2814|4844
ALLSEIN
>FUSION-ENST00000657693.1:145151-ENST00000377970.6:2814|7194
LGASSSSS
>FUSION-ENST00000657693.1:145151-ENST00000377970.6:2814|6548
QKNMPGA
>FUSION-ENST00000653522.1:145151-ENST00000377970.6:2814|843
LEAMFWSQTDQYWDSGHTPSLAG
>FUSION-ENST00000653522.1:145151-ENST00000377970.6:2814|191
MGVVSLTSFQKQRQPCFYQR
>FUSION-ENST00000657693.1:145151-ENST00000377970.6:2814|6844
MGVLENAEHK
>FUSION-ENST00000657693.1:145151-ENST00000377970.6:2814|7964
VFSSSASECVRSL
>FUSION-ENST00000657693.1:145151-ENST00000377970.6:2814|7795
TKEFILSVK
>FUSION-ENST00000653522.1:145151-ENST00000377970.6:2814|2067
SLWCSKVPGFLGEK
>FUSION-ENST00000657693.1:145151-ENST00000377970.6:2814|5176
MAALALR
>FUSION-ENST00000657693.1:145151-ENST00000377970.6:2814|5894
SPCISQGLMAQLRK
>FUSION-ENST00000657693.1:145151-ENST00000377970.6:2814|4704
MFFFLTYIMTISSMSFK
>FUSION-ENST00000657693.1:145151-ENST00000377970.6:2814|6354
MGKDFMTKTPK
>FUSION-ENST00000653522.1:145151-ENST00000377970.6:2814|289
LVGLVSNSRPQVFCLPWPPK
>FUSION-ENST00000657693.1:145151-ENST00000377970.6:2814|4722
HSQLAVEEYLTSHHSTGNIR
>FUSION-ENST00000657693.1:145151-ENST00000377970.6:2814|7284
MPRGGVASPSR
>FUSION-ENST00000657693.1:145151-ENST00000377970.6:2814|8333
MTKEMMNRMCLAEDLGS
>FUSION-ENST00000657693.1:145151-ENST00000377970.6:2814|5830
QEALGMCLAHSTCSADSLSAQG
>FUSION-ENST00000657693.1:145151-ENST00000377970.6:2814|8555
LCVDASCLFLVVCR
>FUSION-ENST00000657693.1:145151-ENST00000377970.6:2814|5852
MPGDWLQK
>FUSION-ENST00000657693.1:145151-ENST00000377970.6:2814|3376
LVRPVSNF
>FUSION-ENST00000657693.1:145151-ENST00000377970.6:2814|7770
HSLHADLVKKEKPR
>FUSION-ENST00000657693.1:145151-ENST00000377970.6:2814|4232
LALLFFIYLFILR
>FUSION-ENST00000657693.1:145151-ENST00000377970.6:2814|3967
RSLQILLLR
>FUSION-ENST00000653522.1:145151-ENST00000377970.6:2814|2005
IHCLPDASGVSCLSLVSMRSVRC
>FUSION-ENST00000657693.1:145151-ENST00000377970.6:2814|7823
VPFRHLL
>FUSION-ENST00000657693.1:145151-ENST00000377970.6:2814|6116
LLNFTVAPVIVCK
>FUSION-ENST00000653522.1:145151-ENST00000377970.6:2814|1275
VCRILMFFLSR
>FUSION-ENST00000653522.1:145151-ENST00000377970.6:2814|242
GQYVSQRAILTIYQSQFLLR
>FUSION-ENST00000657693.1:145151-ENST00000377970.6:2814|4818
VVAGDSHAR
>FUSION-ENST00000653522.1:145151-ENST00000377970.6:2814|360
MLTLPQVPVLVK
>FUSION-ENST00000657693.1:145151-ENST00000377970.6:2814|5309
MALICTLR
>FUSION-ENST00000657693.1:145151-ENST00000377970.6:2814|4858
IQTCHQKGGLR
>FUSION-ENST00000264235.13:1101-ENST00000451031.5:244666|4
TTSFAESCKPVQQPSAFGSMKVSK
>FUSION-ENST00000657693.1:145151-ENST00000377970.6:2814|6363
MGKEFPI
>ENST00000448223.7|SNV-58602-A-T|1
FGSIVNFVVGNNGSGK
>FUSION-ENST00000657693.1:145151-ENST00000377970.6:2814|7178
NFTFGFCLVFFNVATRK
>FUSION-ENST00000657693.1:145151-ENST00000377970.6:2814|4644
AWPVASF
>FUSION-ENST00000657693.1:145151-ENST00000377970.6:2814|3848
EKIQSACF
>FUSION-ENST00000657693.1:145151-ENST00000377970.6:2814|6106
MGSPSIQLK
>FUSION-ENST00000657693.1:145151-ENST00000377970.6:2814|6522
VLCRHVK
>FUSION-ENST00000657693.1:145151-ENST00000377970.6:2814|5224
CSLGSGHTL
>FUSION-ENST00000657693.1:145151-ENST00000377970.6:2814|3504
ILWLQATTR
>FUSION-ENST00000657693.1:145151-ENST00000377970.6:2814|3521
LPTGILQMRVFAFSPARGWGEVAR
>ENST00000521959.5|INDEL-61668-C-CA|12
LTTPPRTPIPR
>FUSION-ENST00000653522.1:145151-ENST00000377970.6:2814|1763
IGEMEAGAVVCER
>ENST00000557936.5|SNV-63168-C-T|10
MPLLQGQMMLR
>FUSION-ENST00000657693.1:145151-ENST00000377970.6:2814|5780
MPVIPATQEGTA
>FUSION-ENST00000657693.1:145151-ENST00000377970.6:2814|3633
MWERTGLAEWRGGK
>FUSION-ENST00000657693.1:145151-ENST00000377970.6:2814|5212
MVQCLASWQDCYQD
>FUSION-ENST00000657693.1:145151-ENST00000377970.6:2814|6442
MPGSASGFVTDLANKHSLKTQ
>FUSION-ENST00000657693.1:145151-ENST00000377970.6:2814|7354
LSKTDKLIATE
>FUSION-ENST00000657693.1:145151-ENST00000377970.6:2814|6496
MLNCRCPLMATGDAN
>FUSION-ENST00000657693.1:145151-ENST00000377970.6:2814|6672
RAMLHMKAPK
>FUSION-ENST00000657693.1:145151-ENST00000377970.6:2814|8459
DHHAWLILYF
>FUSION-ENST00000657693.1:145151-ENST00000377970.6:2814|7087
TLWAGETAPTGLR
>FUSION-ENST00000657693.1:145151-ENST00000377970.6:2814|8192
RHGLTLSPR
>FUSION-ENST00000653522.1:145151-ENST00000377970.6:2814|1000
ELCNHHHNQFESILITPKRNR
>FUSION-ENST00000653522.1:145151-ENST00000377970.6:2814|363
RWAFEAFSRVPASQLTLN
>FUSION-ENST00000657693.1:145151-ENST00000377970.6:2814|7192
LHRAVVR
>FUSION-ENST00000653522.1:145151-ENST00000377970.6:2814|2161
DSHLSQHHLLNR
>FUSION-ENST00000653522.1:145151-ENST00000377970.6:2814|2793
TGIEDRQVDIEMLTT
>ENST00000263119.10|INDEL-45113-C-CA|4
ESRLPGASDEVLAVQVKK
>FUSION-ENST00000657693.1:145151-ENST00000377970.6:2814|8070
LTATSASRVQVILLPQPPG
>FUSION-ENST00000653522.1:145151-ENST00000377970.6:2814|1740
MGLVGRLGRWK
>FUSION-ENST00000653522.1:145151-ENST00000377970.6:2814|198
AGMGVVSLTSFQK
>FUSION-ENST00000657693.1:145151-ENST00000377970.6:2814|4881
MHVSDMETSFNMGTF
>FUSION-ENST00000657693.1:145151-ENST00000377970.6:2814|8254
MKCCGNRPSRVSVWR
>FUSION-ENST00000657693.1:145151-ENST00000377970.6:2814|4784
RRGAGPGGGGAGAGGR
>FUSION-ENST00000657693.1:145151-ENST00000377970.6:2814|3467
MSCFSGNLSTA
>FUSION-ENST00000653522.1:145151-ENST00000377970.6:2814|2637
CLLLMHMNK
>FUSION-ENST00000653522.1:145151-ENST00000377970.6:2814|2384
IPPPRPPKVLGLQA
>FUSION-ENST00000657693.1:145151-ENST00000377970.6:2814|7661
EGREGRR
>FUSION-ENST00000653522.1:145151-ENST00000377970.6:2814|1053
MRFSSASVFHGCR
>FUSION-ENST00000653522.1:145151-ENST00000377970.6:2814|1984
CHRTRLIFIFNFFW
>FUSION-ENST00000264235.13:1101-ENST00000451031.5:244666|2
LRSELSSNSPA
>FUSION-ENST00000657693.1:145151-ENST00000377970.6:2814|7834
GKGKGPLYGK
>ENST00000539983.5|SNV-42299-G-A|1
AIFLRLGSGSWWQ
>FUSION-ENST00000657693.1:145151-ENST00000377970.6:2814|5533
RITHPGAFPKHTSWTPPGLHMCFVR
>FUSION-ENST00000653522.1:145151-ENST00000377970.6:2814|825
LLTLHQPWLTQGCKGLLLLVSMWGK
>ENST00000405356.5|SNV-5334-C-T|2
ASESSSSEEFSDDDDEEDQK
>FUSION-ENST00000657693.1:145151-ENST00000377970.6:2814|6196
NAFMSFAGTWMKLETIILSK
>FUSION-ENST00000657693.1:145151-ENST00000377970.6:2814|5521
ALQVTGALRATELSGNK
>FUSION-ENST00000653522.1:145151-ENST00000377970.6:2814|979
SLPLTQGHMEK
>FUSION-ENST00000657693.1:145151-ENST00000377970.6:2814|5562
SVVGKSCVAGR
>FUSION-ENST00000657693.1:145151-ENST00000377970.6:2814|5822
MLASLVLNS
>FUSION-ENST00000657693.1:145151-ENST00000377970.6:2814|8000
WMINVKR
>FUSION-ENST00000653522.1:145151-ENST00000377970.6:2814|1876
AASSFWNSPSFCVLGDKSRR
>FUSION-ENST00000657693.1:145151-ENST00000377970.6:2814|4175
ISYWIRVGAK
>FUSION-ENST00000653522.1:145151-ENST00000377970.6:2814|1541
VGTTQMSNVCPRKNSK
>FUSION-ENST00000657693.1:145151-ENST00000377970.6:2814|6340
IDKWDLIKLK
>FUSION-ENST00000657693.1:145151-ENST00000377970.6:2814|5294
TCSCDQER
>FUSION-ENST00000657693.1:145151-ENST00000377970.6:2814|6782
DSLHGPRP
>FUSION-ENST00000657693.1:145151-ENST00000377970.6:2814|3268
GRHSHTHTGR
>FUSION-ENST00000657693.1:145151-ENST00000377970.6:2814|6200
EYYAAIKKNAFMSFAGTWMK
>FUSION-ENST00000657693.1:145151-ENST00000377970.6:2814|6036
RPWARLPSS
>FUSION-ENST00000657693.1:145151-ENST00000377970.6:2814|4622
CRGKVGTGFQVIGTSLP
>FUSION-ENST00000657693.1:145151-ENST00000377970.6:2814|3990
DMKTFVSNRH
>FUSION-ENST00000653522.1:145151-ENST00000377970.6:2814|2447
LASCPSPLSEHDA
>FUSION-ENST00000653522.1:145151-ENST00000377970.6:2814|660
GECLCFRKIHMEVLCSDR
>FUSION-ENST00000657693.1:145151-ENST00000377970.6:2814|5561
SVVGKSCVAGRNASGCGPLGR
>FUSION-ENST00000657693.1:145151-ENST00000377970.6:2814|7260
GYQTQSDGER
>FUSION-ENST00000653522.1:145151-ENST00000377970.6:2814|2321
MKTLLLRR
>FUSION-ENST00000657693.1:145151-ENST00000377970.6:2814|3446
MAWAYLGFAVHQCSR
>FUSION-ENST00000653522.1:145151-ENST00000377970.6:2814|780
FEESQPFK
>FUSION-ENST00000657693.1:145151-ENST00000377970.6:2814|4003
MECRGMDMKTFVSNR
>FUSION-ENST00000657693.1:145151-ENST00000377970.6:2814|6495
LNCRCPLMATGDAN
>FUSION-ENST00000657693.1:145151-ENST00000377970.6:2814|3212
GLGPRFLVGQFR
>FUSION-ENST00000657693.1:145151-ENST00000377970.6:2814|6640
MRWGGPVHDSYGFK
>FUSION-ENST00000653522.1:145151-ENST00000377970.6:2814|801
MKMGLFVSTPCIIVGIGNNLGQ
>FUSION-ENST00000657693.1:145151-ENST00000377970.6:2814|6338
WDLIKLKGFCTAK
>FUSION-ENST00000657693.1:145151-ENST00000377970.6:2814|4661
GFHYVGQAGLELLIS
>FUSION-ENST00000657693.1:145151-ENST00000377970.6:2814|6395
VSAEMLKLLLSPALYLGLARS
>FUSION-ENST00000657693.1:145151-ENST00000377970.6:2814|5509
WESSPFFHGK
>FUSION-ENST00000653522.1:145151-ENST00000377970.6:2814|2052
SALAFGA
>FUSION-ENST00000653522.1:145151-ENST00000377970.6:2814|201
ILFFPRAGMGVVSLTSFQKQR
>FUSION-ENST00000657693.1:145151-ENST00000377970.6:2814|3610
LDGCQSLLSEMCLRDLSR
>FUSION-ENST00000657693.1:145151-ENST00000377970.6:2814|6809
MSLELSSAGASCWVASAGAGVESLK
>FUSION-ENST00000657693.1:145151-ENST00000377970.6:2814|8110
MWNVDLRRK
>FUSION-ENST00000657693.1:145151-ENST00000377970.6:2814|2846
MAVPVSCMELRSSIF
>FUSION-ENST00000657693.1:145151-ENST00000377970.6:2814|8562
CDPPSIL
>FUSION-ENST00000657693.1:145151-ENST00000377970.6:2814|4692
VLKTCFEYLFHISLCTCTGKVLHK
>FUSION-ENST00000657693.1:145151-ENST00000377970.6:2814|8081
MFSIFQLIKK
>FUSION-ENST00000653522.1:145151-ENST00000377970.6:2814|2756
ACCSSAADKWK
>FUSION-ENST00000653522.1:145151-ENST00000377970.6:2814|1028
PSGNLKILATSYRMQLAG
>FUSION-ENST00000657693.1:145151-ENST00000377970.6:2814|5003
TVEYCHYPHSIDKEIK
>FUSION-ENST00000657693.1:145151-ENST00000377970.6:2814|6889
MVSVYFGIS
>FUSION-ENST00000657693.1:145151-ENST00000377970.6:2814|8531
LHASVCGCLMPFPGGLQAWKILLFI
>FUSION-ENST00000653522.1:145151-ENST00000377970.6:2814|1746
MDVGLCWPRKGK
>FUSION-ENST00000653522.1:145151-ENST00000377970.6:2814|457
MVPDGHQATYSFK
>FUSION-ENST00000653522.1:145151-ENST00000377970.6:2814|1521
MIQSLWKTVWWFLK
>FUSION-ENST00000657693.1:145151-ENST00000377970.6:2814|7221
WQAYQVWMRLSGFESWLYQ
>FUSION-ENST00000657693.1:145151-ENST00000377970.6:2814|6628
MPVIRSR
>FUSION-ENST00000653522.1:145151-ENST00000377970.6:2814|2055
MCKSALAFGA
>FUSION-ENST00000653522.1:145151-ENST00000377970.6:2814|1668
GQQSNQLLVETWI
>FUSION-ENST00000657693.1:145151-ENST00000377970.6:2814|3895
PVIPALGEAEAGRSLR
>FUSION-ENST00000657693.1:145151-ENST00000377970.6:2814|7188
IRFRYTK
>FUSION-ENST00000653522.1:145151-ENST00000377970.6:2814|1501
STKFYLR
>FUSION-ENST00000653522.1:145151-ENST00000377970.6:2814|707
LNSEGFQFFIFLFFFFFFICK
>FUSION-ENST00000653522.1:145151-ENST00000377970.6:2814|1473
CHHTRLILYFW
>FUSION-ENST00000657693.1:145151-ENST00000377970.6:2814|7790
FSVKFLK
>FUSION-ENST00000657693.1:145151-ENST00000377970.6:2814|7623
VMGRLGEERSSLIPGSHGEETCR
>FUSION-ENST00000653522.1:145151-ENST00000377970.6:2814|45
QHGSQVR
>FUSION-ENST00000657693.1:145151-ENST00000377970.6:2814|3609
LDGCQSLLSEMCLRDLSRDLLLR
>FUSION-ENST00000657693.1:145151-ENST00000377970.6:2814|6670
MLHMKAPK
>FUSION-ENST00000653522.1:145151-ENST00000377970.6:2814|1495
MKMFWNQIDMVIIPHCECTR
>FUSION-ENST00000657693.1:145151-ENST00000377970.6:2814|4336
MQRHGGGWGGEK
>FUSION-ENST00000657693.1:145151-ENST00000377970.6:2814|5907
ADNGLSREGGELENTQVPMAGEE
>FUSION-ENST00000315872.11:112629-ENST00000641534.1:1152|7
NPSLGWGR
>FUSION-ENST00000657693.1:145151-ENST00000377970.6:2814|8100
EIWARHCGLCL
>FUSION-ENST00000657693.1:145151-ENST00000377970.6:2814|3973
MSAQLMR
>ENST00000640465.1|SNV-54966-G-C|1
HAAVIAPVKPLSSSSVLQEPPAKK
>FUSION-ENST00000657693.1:145151-ENST00000377970.6:2814|5868
EAAVQTASSSVRFCCCDQGTK
>FUSION-ENST00000653522.1:145151-ENST00000377970.6:2814|1831
MALVRIY
>FUSION-ENST00000653522.1:145151-ENST00000377970.6:2814|1342
CGRCTAVAWPPQR
>FUSION-ENST00000653522.1:145151-ENST00000377970.6:2814|1853
LLGSSDSPASAS
>FUSION-ENST00000657693.1:145151-ENST00000377970.6:2814|4637
RVVRVAEVPGLCPHAR
>FUSION-ENST00000657693.1:145151-ENST00000377970.6:2814|3137
MLFTTIFR
>FUSION-ENST00000657693.1:145151-ENST00000377970.6:2814|3992
DMKTFVSNR
>ENST00000300107.7|MNV-243-CT-C|6
PSCGACTCGAAAVRLITPHSPPRR
>FUSION-ENST00000653522.1:145151-ENST00000377970.6:2814|1519
MIQSLWKTVWWFLKK
>FUSION-ENST00000657693.1:145151-ENST00000377970.6:2814|4392
LCVFVCK
>FUSION-ENST00000657693.1:145151-ENST00000377970.6:2814|6114
LLNFTVAPVIVCKK
>FUSION-ENST00000653522.1:145151-ENST00000377970.6:2814|944
VLEAGGQR
>FUSION-ENST00000657693.1:145151-ENST00000377970.6:2814|4267
PPHPANFFVFLVEMGFR
>FUSION-ENST00000657693.1:145151-ENST00000377970.6:2814|6301
MANKQMK
>FUSION-ENST00000657693.1:145151-ENST00000377970.6:2814|2980
ILDHLGEPNIITCVLR
>FUSION-ENST00000657693.1:145151-ENST00000377970.6:2814|5245
SSKLFWASHSPAWMP
>FUSION-ENST00000657693.1:145151-ENST00000377970.6:2814|4481
SWKRQGNR
>FUSION-ENST00000657693.1:145151-ENST00000377970.6:2814|8388
MVAHTCNSSYLGV
>FUSION-ENST00000657693.1:145151-ENST00000377970.6:2814|7186
YTKLNKTLK
>FUSION-ENST00000653522.1:145151-ENST00000377970.6:2814|1124
NHTRLLTPPVCR
>FUSION-ENST00000653522.1:145151-ENST00000377970.6:2814|1164
MLAIDIGVPRR
>FUSION-ENST00000657693.1:145151-ENST00000377970.6:2814|5602
SSWLSRSHAQDTGMALWWTGWDR
>FUSION-ENST00000653522.1:145151-ENST00000377970.6:2814|903
STAPLLWR
>FUSION-ENST00000653522.1:145151-ENST00000377970.6:2814|564
TLTGSSLKAYFVQSIVLSTVCV
>FUSION-ENST00000653522.1:145151-ENST00000377970.6:2814|529
SSSHLIFLFYLSFLRIVRH
>FUSION-ENST00000657693.1:145151-ENST00000377970.6:2814|8014
TNSLIAKWVKDR
>ENST00000401647.6|SNV-33-G-A|4
PSKTHAMLATLARVAALR
>FUSION-ENST00000657693.1:145151-ENST00000377970.6:2814|3173
MPHIVYFCRR
>FUSION-ENST00000657693.1:145151-ENST00000377970.6:2814|7134
ERLSLSVANHER
>FUSION-ENST00000657693.1:145151-ENST00000377970.6:2814|5434
NKEVLCAQTR
>FUSION-ENST00000653522.1:145151-ENST00000377970.6:2814|589
MKAFLGK
>FUSION-ENST00000653522.1:145151-ENST00000377970.6:2814|2660
MSQACFQPLR
>FUSION-ENST00000653522.1:145151-ENST00000377970.6:2814|1671
MGRGQQSNQLLVETWI
>ENST00000395987.8|MNV-83378-TTAT-T|3
HSHFYVINNK
>FUSION-ENST00000657693.1:145151-ENST00000377970.6:2814|7559
MSSCQCFRQLDQVDAAFPLCK
>FUSION-ENST00000653522.1:145151-ENST00000377970.6:2814|2140
MKPCFLSLR
>FUSION-ENST00000653522.1:145151-ENST00000377970.6:2814|2833
TLCGIWHSLSCCR
>ENST00000378681.8|SNV-12195-G-A|4
KAVEQWR
>ENST00000341426.9|SNV-27498-G-A|1
DPVSDWFESLAQCLHWNIRKK
>FUSION-ENST00000653522.1:145151-ENST00000377970.6:2814|1570
MRYPFIPTR
>FUSION-ENST00000657693.1:145151-ENST00000377970.6:2814|3241
MTVGGMGRDSIRR
>FUSION-ENST00000653522.1:145151-ENST00000377970.6:2814|2783
WSLMPAGGR
>FUSION-ENST00000484076.1:884-ENST00000402696.9:10791|127
MGTKLPERQR
>FUSION-ENST00000657693.1:145151-ENST00000377970.6:2814|3182
VLEVGKSKIK
>FUSION-ENST00000657693.1:145151-ENST00000377970.6:2814|7976
MLFYASGVW
>FUSION-ENST00000657693.1:145151-ENST00000377970.6:2814|7099
TPVLYLQG
>FUSION-ENST00000653522.1:145151-ENST00000377970.6:2814|614
ISWAVTLGV
>FUSION-ENST00000657693.1:145151-ENST00000377970.6:2814|6562
VLFPGVSVRVLPKEINI
>FUSION-ENST00000657693.1:145151-ENST00000377970.6:2814|5776
ESCSVAQAGVQWR
>FUSION-ENST00000653522.1:145151-ENST00000377970.6:2814|1261
ECAHSNTAPCQLAEKLKILGIPP
>FUSION-ENST00000657693.1:145151-ENST00000377970.6:2814|5390
MIRLGLCIFR
>FUSION-ENST00000484076.1:884-ENST00000402696.9:10791|145
APWAQLPSAKR
>FUSION-ENST00000653522.1:145151-ENST00000377970.6:2814|2329
TRLNGVNSGRGQGK
>FUSION-ENST00000657693.1:145151-ENST00000377970.6:2814|4067
YLLNEGK
>FUSION-ENST00000653522.1:145151-ENST00000377970.6:2814|1840
MVDFESDGGTPWSAGGR
>FUSION-ENST00000657693.1:145151-ENST00000377970.6:2814|5802
MACVEFFVSPFPSSNSGLHRK
>FUSION-ENST00000653522.1:145151-ENST00000377970.6:2814|1398
HCADMSDVHDGYC
>FUSION-ENST00000260502.11:172537-ENST00000435311.1:69787|5
MYPLSSKPFSIKSLCTPPATR
>FUSION-ENST00000657693.1:145151-ENST00000377970.6:2814|6034
RHHARLILYF
>FUSION-ENST00000657693.1:145151-ENST00000377970.6:2814|5249
TLGKSSKLFWASHSPAWMP
>FUSION-ENST00000653522.1:145151-ENST00000377970.6:2814|994
MSPQQHHSLR
>FUSION-ENST00000657693.1:145151-ENST00000377970.6:2814|5260
MFSELVTLLVMSKLRTLGK
>FUSION-ENST00000657693.1:145151-ENST00000377970.6:2814|3794
LGKAAQRR
>FUSION-ENST00000657693.1:145151-ENST00000377970.6:2814|2828
PHGFLQLGCPWGTKDCSWLRGLR
>FUSION-ENST00000657693.1:145151-ENST00000377970.6:2814|6838
CHHAQLILCF
>FUSION-ENST00000653522.1:145151-ENST00000377970.6:2814|2498
MKGTDSK
>FUSION-ENST00000657693.1:145151-ENST00000377970.6:2814|6294
KQKTTHHYWSLEK
>FUSION-ENST00000653522.1:145151-ENST00000377970.6:2814|878
MCSVDTPFSFYSALTIWWALW
>FUSION-ENST00000657693.1:145151-ENST00000377970.6:2814|3755
GSPRVGNS
>FUSION-ENST00000657693.1:145151-ENST00000377970.6:2814|8210
MYCVLNTHWISET
>FUSION-ENST00000657693.1:145151-ENST00000377970.6:2814|3908
LWCPKTR
>FUSION-ENST00000657693.1:145151-ENST00000377970.6:2814|5002
MTVEYCHYPHSIDKEIKV
>FUSION-ENST00000657693.1:145151-ENST00000377970.6:2814|3847
MQFCILGCSAR
>FUSION-ENST00000657693.1:145151-ENST00000377970.6:2814|4756
SVQESDLGFR
>FUSION-ENST00000657693.1:145151-ENST00000377970.6:2814|7551
MSSSSCTLGIS
>FUSION-ENST00000657693.1:145151-ENST00000377970.6:2814|8157
ITCGLNHIFAGWNNALDEVSI
>FUSION-ENST00000657693.1:145151-ENST00000377970.6:2814|5104
ISGGEGWVACPGRATGR
>FUSION-ENST00000657693.1:145151-ENST00000377970.6:2814|6643
WGCGSGVGETILLYFRR
>FUSION-ENST00000657693.1:145151-ENST00000377970.6:2814|4534
LKSQVELKLTLK
>ENST00000300107.7|MNV-243-CT-C|1
EVFLVVAFICQF
>FUSION-ENST00000260502.11:172537-ENST00000435311.1:69787|4
MYPLSSKPFSIKSLCTPPATRK
>FUSION-ENST00000653522.1:145151-ENST00000377970.6:2814|1416
IQMLSFVLLSSW
>FUSION-ENST00000653522.1:145151-ENST00000377970.6:2814|1972
TGSERLR
>FUSION-ENST00000657693.1:145151-ENST00000377970.6:2814|6337
LKGFCTAK
>FUSION-ENST00000657693.1:145151-ENST00000377970.6:2814|8090
LHPDFFFFFF
>FUSION-ENST00000653522.1:145151-ENST00000377970.6:2814|649
EVLCSDRASGPLLPLTCCRGK
>FUSION-ENST00000653522.1:145151-ENST00000377970.6:2814|768
GVYSANHHHPTLSPR
>FUSION-ENST00000657693.1:145151-ENST00000377970.6:2814|7621
GRLGEER
>FUSION-ENST00000657693.1:145151-ENST00000377970.6:2814|3684
RNTSSLDIFR
>FUSION-ENST00000653522.1:145151-ENST00000377970.6:2814|414
ERGTNLR
>FUSION-ENST00000657693.1:145151-ENST00000377970.6:2814|6623
TASGIFMIVTYQR
>ENST00000260502.11|SNV-172278-C-A|1
NMPVNHQFTLASSMDLLSSR
>FUSION-ENST00000657693.1:145151-ENST00000377970.6:2814|4936
MVVCAYSPSYSVGERGGDGR
>FUSION-ENST00000657693.1:145151-ENST00000377970.6:2814|7981
MSDSSVDKAQGVQQLR
>FUSION-ENST00000657693.1:145151-ENST00000377970.6:2814|7566
MNLTTLSIRIGGIIVFILL
>FUSION-ENST00000653522.1:145151-ENST00000377970.6:2814|658
KIHMEVLCSDRASGPLLPLTCCR
>FUSION-ENST00000657693.1:145151-ENST00000377970.6:2814|3534
MILMLWKSLFSLHFPAK
>FUSION-ENST00000657693.1:145151-ENST00000377970.6:2814|2928
MQWCDLGSLQPPSPWFKR
>ENST00000674237.1|SNV-116058-G-A|2
VHPPCQQHCPEPPSAPEENK
>FUSION-ENST00000653522.1:145151-ENST00000377970.6:2814|806
QLWVQVR
>FUSION-ENST00000653522.1:145151-ENST00000377970.6:2814|1051
MRFSSASVFHGCRAPAVPSA
>FUSION-ENST00000657693.1:145151-ENST00000377970.6:2814|3111
APLHSSLGNRAR
>FUSION-ENST00000657693.1:145151-ENST00000377970.6:2814|6954
MPLIPATRKAK
>FUSION-ENST00000653522.1:145151-ENST00000377970.6:2814|2552
MAFTWLVSLLFIQQTFTEGLLCPRL
>FUSION-ENST00000657693.1:145151-ENST00000377970.6:2814|8559
MRLCVDASCLFLVVCR
>FUSION-ENST00000657693.1:145151-ENST00000377970.6:2814|6068
LEVMAITLTANNK
>FUSION-ENST00000657693.1:145151-ENST00000377970.6:2814|7419
MRALLAFCVIQIFGERPPEATKNC
>FUSION-ENST00000657693.1:145151-ENST00000377970.6:2814|5171
MARACNPSTLGDQSWGIT
>FUSION-ENST00000657693.1:145151-ENST00000377970.6:2814|5721
VLISWHVYIIKR
>FUSION-ENST00000653522.1:145151-ENST00000377970.6:2814|1656
YWVILYLSLPSFFFF
>FUSION-ENST00000657693.1:145151-ENST00000377970.6:2814|5240
LYDIDLSGSQHPLV
>FUSION-ENST00000657693.1:145151-ENST00000377970.6:2814|7923
EGLKCFFK
>FUSION-ENST00000653522.1:145151-ENST00000377970.6:2814|204
MILFFPRAGMGVVSLTSFQK
>FUSION-ENST00000653522.1:145151-ENST00000377970.6:2814|494
MDIFKVLVVCWALLCPAFR
>FUSION-ENST00000657693.1:145151-ENST00000377970.6:2814|6448
MTFSSFEPR
>FUSION-ENST00000657693.1:145151-ENST00000377970.6:2814|3542
HTVEPSVFGIFKCR
>FUSION-ENST00000657693.1:145151-ENST00000377970.6:2814|4883
MVAGACNPSYQGG
>ENST00000534491.5|MNV-44352-TGT-T|9
CPPPPGSPRR
>FUSION-ENST00000653522.1:145151-ENST00000377970.6:2814|1659
EGQQPPVS
>FUSION-ENST00000657693.1:145151-ENST00000377970.6:2814|4920
MFSPLLALPGTWEKFHKYWSNE
>FUSION-ENST00000657693.1:145151-ENST00000377970.6:2814|4072
SGTPSLYIGLLGK
>FUSION-ENST00000657693.1:145151-ENST00000377970.6:2814|5124
MPERHSRSFAPWSFYR
>FUSION-ENST00000657693.1:145151-ENST00000377970.6:2814|5878
MSAEEEKALSSNVFR
>FUSION-ENST00000653522.1:145151-ENST00000377970.6:2814|1517
TVWWFLK
>FUSION-ENST00000657693.1:145151-ENST00000377970.6:2814|5720
VLISWHVYIIKRVSLHELAECSALS
>FUSION-ENST00000657693.1:145151-ENST00000377970.6:2814|5305
IIVWALQAFGEQVR
>FUSION-ENST00000657693.1:145151-ENST00000377970.6:2814|8451
LPKWVLWQEPPLSLLFSDLK
>FUSION-ENST00000653522.1:145151-ENST00000377970.6:2814|367
HHHTQLILYF
>FUSION-ENST00000657693.1:145151-ENST00000377970.6:2814|5086
MEKQLGALAVR
>FUSION-ENST00000657693.1:145151-ENST00000377970.6:2814|3428
QLSCLSLPSSCDYRR
>FUSION-ENST00000657693.1:145151-ENST00000377970.6:2814|6612
QDWPSLLAYIFLPYWMLPALR
>ENST00000581191.5|SNV-22326-A-G|4
KAPENHADTVGSGRAIPIK
>FUSION-ENST00000657693.1:145151-ENST00000377970.6:2814|4680
TPSTWGCCEDEVKK
>FUSION-ENST00000657693.1:145151-ENST00000377970.6:2814|4425
SSPYLIETGVGWVSMGWSQGEGDRR
>FUSION-ENST00000657693.1:145151-ENST00000377970.6:2814|6780
SAPPDSSFHVCPRGQFVFAR
>FUSION-ENST00000653522.1:145151-ENST00000377970.6:2814|435
RHHIWLILYV
>FUSION-ENST00000653522.1:145151-ENST00000377970.6:2814|868
MLAGLLSNS
>FUSION-ENST00000657693.1:145151-ENST00000377970.6:2814|4930
ELNVQNLWSAVR
>FUSION-ENST00000653522.1:145151-ENST00000377970.6:2814|2264
MLPRLVSNF
>FUSION-ENST00000653522.1:145151-ENST00000377970.6:2814|2744
MHLPCTQARHIHSR
>FUSION-ENST00000653522.1:145151-ENST00000377970.6:2814|2642
AEKLVFAVPSVSLDTPTPVQPVFSK
>FUSION-ENST00000657693.1:145151-ENST00000377970.6:2814|3032
MLARLVLNSWPQGIHQPR
>FUSION-ENST00000657693.1:145151-ENST00000377970.6:2814|5604
MFPQAEAFLYM
>FUSION-ENST00000657693.1:145151-ENST00000377970.6:2814|7422
VAHACNSSTLGG
>FUSION-ENST00000657693.1:145151-ENST00000377970.6:2814|5997
VASIYCLLLCAR
>FUSION-ENST00000653522.1:145151-ENST00000377970.6:2814|1961
DSPGPLK
>FUSION-ENST00000657693.1:145151-ENST00000377970.6:2814|2836
PPSLLSPLRVLLR
>FUSION-ENST00000653522.1:145151-ENST00000377970.6:2814|921
LTATSASWVQAILLPQPPK
>FUSION-ENST00000657693.1:145151-ENST00000377970.6:2814|6040
MQEKRPWAR
>FUSION-ENST00000657693.1:145151-ENST00000377970.6:2814|6531
DTGKMGSR
>FUSION-ENST00000653522.1:145151-ENST00000377970.6:2814|422
IYLQCMWSVVPGHPHI
>FUSION-ENST00000657693.1:145151-ENST00000377970.6:2814|5420
HRKPTQVVACAWWEEGDAGRGDWVR
>FUSION-ENST00000653522.1:145151-ENST00000377970.6:2814|1705
SNRNHYKAFLCYSLGGSGLLIEAVR
>FUSION-ENST00000657693.1:145151-ENST00000377970.6:2814|5783
GPYLPHR
>FUSION-ENST00000653522.1:145151-ENST00000377970.6:2814|2752
MCNLLGFLSFSHTRK
>FUSION-ENST00000657693.1:145151-ENST00000377970.6:2814|2933
MEVGAVVKLVGFGASLPVR
>FUSION-ENST00000657693.1:145151-ENST00000377970.6:2814|4004
ECRGMDMK
>ENST00000344275.11|SNV-21736-C-T|1
LLLFSEVCRPIR
>FUSION-ENST00000657693.1:145151-ENST00000377970.6:2814|5440
MMTHCARQDAERNK
>FUSION-ENST00000657693.1:145151-ENST00000377970.6:2814|7593
LGLRHRQFIFNFYV
>FUSION-ENST00000653522.1:145151-ENST00000377970.6:2814|233
MERRTVSSMQYVL
>ENST00000520388.5|SNV-180136-T-G|1
VNNLLSSWNKLEENTL
>FUSION-ENST00000657693.1:145151-ENST00000377970.6:2814|8265
RTDFHAR
>FUSION-ENST00000657693.1:145151-ENST00000377970.6:2814|4592
SLGMLPISGSLSLLSVK
>FUSION-ENST00000657693.1:145151-ENST00000377970.6:2814|4852
YNMVYFVSLLEIQK
>FUSION-ENST00000653522.1:145151-ENST00000377970.6:2814|1098
MMKEWSEGSLYFVRK
>FUSION-ENST00000657693.1:145151-ENST00000377970.6:2814|3246
GGLLVLGRE
>FUSION-ENST00000653522.1:145151-ENST00000377970.6:2814|2156
SFPHCLFLSSLLK
>FUSION-ENST00000657693.1:145151-ENST00000377970.6:2814|7968
HRVFSSSASECVR
>FUSION-ENST00000653522.1:145151-ENST00000377970.6:2814|1978
MSYHLHFTDVK
>ENST00000425248.5|SNV-51736-A-G|1
GPAIGALCRITDGTMLQAIERYMK
>FUSION-ENST00000657693.1:145151-ENST00000377970.6:2814|5379
ETPEVKR
>FUSION-ENST00000657693.1:145151-ENST00000377970.6:2814|8437
SSNGRLLVVGQGWF
>FUSION-ENST00000657693.1:145151-ENST00000377970.6:2814|7595
MLGLRHR
>FUSION-ENST00000657693.1:145151-ENST00000377970.6:2814|8158
RNRCHLR
>FUSION-ENST00000484076.1:884-ENST00000402696.9:10791|126
GTKLPERQR
>FUSION-ENST00000657693.1:145151-ENST00000377970.6:2814|3653
ILGQARWLPK
>FUSION-ENST00000657693.1:145151-ENST00000377970.6:2814|5133
AGSRVLAGPQEEHTHLLRLR
>FUSION-ENST00000657693.1:145151-ENST00000377970.6:2814|8582
LAVPVTCGDTARSALQ
>ENST00000538524.1|SNV-41-C-T|2
DYLPSPCNPRLPESHTRPAGPI
>FUSION-ENST00000657693.1:145151-ENST00000377970.6:2814|6976
CAHMCAETYRIDFCK
>FUSION-ENST00000653522.1:145151-ENST00000377970.6:2814|2797
HRTGIEDR
>FUSION-ENST00000653522.1:145151-ENST00000377970.6:2814|1399
EKHCADMSDVHDGYC
>FUSION-ENST00000653522.1:145151-ENST00000377970.6:2814|264
RGPMAQSMSSGCTIVGGYLILR
>FUSION-ENST00000657693.1:145151-ENST00000377970.6:2814|6078
MVEENGMSLLELAR
>FUSION-ENST00000653522.1:145151-ENST00000377970.6:2814|2832
TLCGIWHSLSCCRK
>FUSION-ENST00000657693.1:145151-ENST00000377970.6:2814|5573
LTATSAFRIQAILLPHPPK
>FUSION-ENST00000653522.1:145151-ENST00000377970.6:2814|1682
MDKEWVWLSVGK
>FUSION-ENST00000653522.1:145151-ENST00000377970.6:2814|619
MGIDFTQREPSRTPVQTSVHHPNK
>FUSION-ENST00000657693.1:145151-ENST00000377970.6:2814|8034
QNSQKSTTK
>ENST00000534491.5|MNV-44352-TGT-T|12
MCPPPPGSPR
>FUSION-ENST00000653522.1:145151-ENST00000377970.6:2814|12
LQFRTSG
>FUSION-ENST00000657693.1:145151-ENST00000377970.6:2814|7191
MLHRAVVRIK
>FUSION-ENST00000657693.1:145151-ENST00000377970.6:2814|2979
MILDHLGEPNIITCVLRSGR
>FUSION-ENST00000657693.1:145151-ENST00000377970.6:2814|8394
VKPGLYYKYK
>FUSION-ENST00000653522.1:145151-ENST00000377970.6:2814|1729
LIFFLLFFMAFPW
>FUSION-ENST00000653522.1:145151-ENST00000377970.6:2814|2058
IHKCSDEYLRIQLDQLLSVT
>FUSION-ENST00000653522.1:145151-ENST00000377970.6:2814|2652
MAWHLGPVPHGVPGASDGLPRVAMR
>FUSION-ENST00000657693.1:145151-ENST00000377970.6:2814|7193
MLHRAVVR
>FUSION-ENST00000653522.1:145151-ENST00000377970.6:2814|1128
VSWNQQRPVRGCMNHTRLLTPPVCR
>FUSION-ENST00000657693.1:145151-ENST00000377970.6:2814|5913
DHGGGTVLPGLGR
>FUSION-ENST00000657693.1:145151-ENST00000377970.6:2814|6376
NNTTHLQPSEL
>FUSION-ENST00000657693.1:145151-ENST00000377970.6:2814|4851
YNMVYFVSLLEIQKLAGHGGGCL
>FUSION-ENST00000653522.1:145151-ENST00000377970.6:2814|542
GFHYVAHAGLK
>FUSION-ENST00000657693.1:145151-ENST00000377970.6:2814|4239
AEIILTGGLGVWFR
>FUSION-ENST00000657693.1:145151-ENST00000377970.6:2814|7587
VPVCLGIQEN
>FUSION-ENST00000667305.1:96473-ENST00000377970.6:2814|93
HVPSGAQLGLSSLPR
>ENST00000371191.5|SNV-171-A-G|5
LADSVMAGKASDGSIKWR
>FUSION-ENST00000657693.1:145151-ENST00000377970.6:2814|5723
VLISWHVYIIK
>ENST00000367481.7|SNV-129762-G-T|3
SRQPSGAGLCDISEGTFVPEDRCK
>FUSION-ENST00000657693.1:145151-ENST00000377970.6:2814|7589
GIQMVPVCLGIQEN
>FUSION-ENST00000657693.1:145151-ENST00000377970.6:2814|3942
DAPFTLKGLLCIVCLYQNISCTL
>FUSION-ENST00000657693.1:145151-ENST00000377970.6:2814|7021
TACLSPNFICTIR
>FUSION-ENST00000657693.1:145151-ENST00000377970.6:2814|7723
LPQAFHVFPFHSPWA
>FUSION-ENST00000657693.1:145151-ENST00000377970.6:2814|4810
MLPRLVFNSR
>FUSION-ENST00000657693.1:145151-ENST00000377970.6:2814|3129
VKNISPE
>FUSION-ENST00000657693.1:145151-ENST00000377970.6:2814|5560
SCVAGRNASGCGPLGR
>FUSION-ENST00000657693.1:145151-ENST00000377970.6:2814|5441
MTHCARQDAER
>FUSION-ENST00000657693.1:145151-ENST00000377970.6:2814|5113
DTFLNLGPPYRIQHRR
>FUSION-ENST00000653522.1:145151-ENST00000377970.6:2814|2671
MIICFTVFCFVLFLLFFLR
>FUSION-ENST00000653522.1:145151-ENST00000377970.6:2814|267
MFTYVPWKSFIQERICK
>FUSION-ENST00000653522.1:145151-ENST00000377970.6:2814|357
LTLPQVPVLVKVINK
>FUSION-ENST00000657693.1:145151-ENST00000377970.6:2814|4502
MKDTWGGER
>FUSION-ENST00000657693.1:145151-ENST00000377970.6:2814|4290
MYVLSLYFLKVSQTLR
>ENST00000445597.6|SNV-244686-T-G|1
AILGALLIL
>FUSION-ENST00000653522.1:145151-ENST00000377970.6:2814|1003
MELCNHHHNQFESILITPKR
>FUSION-ENST00000653522.1:145151-ENST00000377970.6:2814|1221
LYIFSHSSSSLSGVCPLP
>FUSION-ENST00000657693.1:145151-ENST00000377970.6:2814|7973
LYNVPEIGCLTQVLTR
>FUSION-ENST00000657693.1:145151-ENST00000377970.6:2814|4095
WTPSVQGPSACLSLGR
>FUSION-ENST00000657693.1:145151-ENST00000377970.6:2814|7251
MFLCSVIR
>FUSION-ENST00000657693.1:145151-ENST00000377970.6:2814|5803
ACVEFFVSPFPSSNSGLHR
>FUSION-ENST00000653522.1:145151-ENST00000377970.6:2814|2815
MHGGIISWLCAQS
>FUSION-ENST00000657693.1:145151-ENST00000377970.6:2814|7489
LPSASFAALHHVGK
>FUSION-ENST00000653522.1:145151-ENST00000377970.6:2814|567
TSQVSSNGNQPR
>FUSION-ENST00000653522.1:145151-ENST00000377970.6:2814|432
LVRLVSNSQPQVIHLPWPPK
>FUSION-ENST00000657693.1:145151-ENST00000377970.6:2814|5242
LFWASHSPAWMP
>FUSION-ENST00000657693.1:145151-ENST00000377970.6:2814|4806
LVFNSRAR
>FUSION-ENST00000657693.1:145151-ENST00000377970.6:2814|4021
PCLPPLQGKNKDR
>FUSION-ENST00000653522.1:145151-ENST00000377970.6:2814|2372
SLVSHSPSFSSYKYLS
>FUSION-ENST00000260502.11:172537-ENST00000435311.1:69787|8
RMYPLSSKPFSIK
>FUSION-ENST00000657693.1:145151-ENST00000377970.6:2814|6216
TWNQPKCPSLIDWIK
>FUSION-ENST00000653522.1:145151-ENST00000377970.6:2814|2032
MCLYECLLSTYYVQGSVVKN
>FUSION-ENST00000657693.1:145151-ENST00000377970.6:2814|7753
MIFRFTFICSEQL
>FUSION-ENST00000657693.1:145151-ENST00000377970.6:2814|8035
MQNSQKSTTK
>FUSION-ENST00000657693.1:145151-ENST00000377970.6:2814|4978
MQKLAER
>FUSION-ENST00000657693.1:145151-ENST00000377970.6:2814|7991
MFHALQRAR
>FUSION-ENST00000657693.1:145151-ENST00000377970.6:2814|4546
EVHILISGTWGCHMPYREGKLK
>FUSION-ENST00000653522.1:145151-ENST00000377970.6:2814|824
GLLLLVSMWGK
>FUSION-ENST00000657693.1:145151-ENST00000377970.6:2814|5744
NRARLCLK
>FUSION-ENST00000653522.1:145151-ENST00000377970.6:2814|563
LFLPAPALSNSPR
>FUSION-ENST00000657693.1:145151-ENST00000377970.6:2814|5322
HFILKQEFRTNQNETIK
>FUSION-ENST00000657693.1:145151-ENST00000377970.6:2814|3377
MLVRPVSNF
>ENST00000602501.5|SNV-30837-C-G|6
LKGNKSYVNMDLSPVVECMDHALR
>FUSION-ENST00000657693.1:145151-ENST00000377970.6:2814|7287
HDGISLK
>FUSION-ENST00000653522.1:145151-ENST00000377970.6:2814|1387
LPNLVLWHVVGAQ
>FUSION-ENST00000653522.1:145151-ENST00000377970.6:2814|2674
RTIMMIICFTVFCFVLFLLFFLR
>FUSION-ENST00000653522.1:145151-ENST00000377970.6:2814|643
SVRERLR
>FUSION-ENST00000657693.1:145151-ENST00000377970.6:2814|7357
MCALELGYPPAKIRLSK
>FUSION-ENST00000653522.1:145151-ENST00000377970.6:2814|2545
GMCILAGGAALTR
>FUSION-ENST00000657693.1:145151-ENST00000377970.6:2814|3952
ISMEASR
>FUSION-ENST00000653522.1:145151-ENST00000377970.6:2814|733
ICGCTASGSQHARIRR
>ENST00000662522.1|SNV-48641-C-T|4
PLVLQKEESSRELCNVNLGFLLSR
>FUSION-ENST00000653522.1:145151-ENST00000377970.6:2814|473
MCAVYRVGRR
>FUSION-ENST00000657693.1:145151-ENST00000377970.6:2814|4030
EAGCGGSCL
>FUSION-ENST00000653522.1:145151-ENST00000377970.6:2814|431
LVSNSQPQVIHLPWPPK
>FUSION-ENST00000657693.1:145151-ENST00000377970.6:2814|7576
MGNYFCTFSCPKSR
>FUSION-ENST00000657693.1:145151-ENST00000377970.6:2814|8124
MLARMVSIS
>FUSION-ENST00000657693.1:145151-ENST00000377970.6:2814|3717
VYLARCACVT
>FUSION-ENST00000657693.1:145151-ENST00000377970.6:2814|8404
DLDHSLRLLSVTLRS
>FUSION-ENST00000657693.1:145151-ENST00000377970.6:2814|5251
LPRHAHSLCSCLPRWEVSDDPEVR
>FUSION-ENST00000657693.1:145151-ENST00000377970.6:2814|8282
MEAVQAKANSCAKSPRPHCVNSK
>FUSION-ENST00000653522.1:145151-ENST00000377970.6:2814|1834
HLERERAWV
>FUSION-ENST00000657693.1:145151-ENST00000377970.6:2814|3498
HFSILIILSLKMK
>FUSION-ENST00000657693.1:145151-ENST00000377970.6:2814|5980
NICVYVISDYISHHNLLQSEVVLPK
>ENST00000547967.5|SNV-11493-G-A|1
QNMLSKLQIACDNAVFGCSAVVR
>FUSION-ENST00000653522.1:145151-ENST00000377970.6:2814|105
AAAPEDMEEK
>FUSION-ENST00000657693.1:145151-ENST00000377970.6:2814|5362
FALLVMMPRPWFRYPKEDN
>FUSION-ENST00000657693.1:145151-ENST00000377970.6:2814|6605
HRTPSSSVLRLGLALLAPQTCR
>FUSION-ENST00000653522.1:145151-ENST00000377970.6:2814|2057
CSDEYLR
>FUSION-ENST00000657693.1:145151-ENST00000377970.6:2814|3655
FHLPHPPNLDLPRILGQAR
>FUSION-ENST00000653522.1:145151-ENST00000377970.6:2814|1215
QAHHSTVR
>FUSION-ENST00000657693.1:145151-ENST00000377970.6:2814|8199
MNQFFDVNYILN
>FUSION-ENST00000653522.1:145151-ENST00000377970.6:2814|136
TPLKRNAICFQSCSTR
>FUSION-ENST00000653522.1:145151-ENST00000377970.6:2814|1525
NLKNAVLGDRS
>FUSION-ENST00000657693.1:145151-ENST00000377970.6:2814|4564
GHWNQDGPGFFRRTR
>FUSION-ENST00000657693.1:145151-ENST00000377970.6:2814|7874
LGFSHFFK
>FUSION-ENST00000653522.1:145151-ENST00000377970.6:2814|1368
TSMWAWSGFRFLVFVCAQPR
>FUSION-ENST00000657693.1:145151-ENST00000377970.6:2814|4951
SSRPAWPTWR
>FUSION-ENST00000653522.1:145151-ENST00000377970.6:2814|453
MVPDGHQATYSFKAPSFFANKK
>FUSION-ENST00000653522.1:145151-ENST00000377970.6:2814|56
MVRQVEVLEKSR
>FUSION-ENST00000653522.1:145151-ENST00000377970.6:2814|2774
PDSTFSDR
>FUSION-ENST00000653522.1:145151-ENST00000377970.6:2814|2624
MVYPGWQ
>FUSION-ENST00000657693.1:145151-ENST00000377970.6:2814|4753
HGGPWPSFVSLSLQAER
>FUSION-ENST00000657693.1:145151-ENST00000377970.6:2814|6661
VGSQFFSPWLPRNPFQPKSVR
>FUSION-ENST00000653522.1:145151-ENST00000377970.6:2814|687
SCSPSSDR
>FUSION-ENST00000657693.1:145151-ENST00000377970.6:2814|7015
MNSVYIKRLVNGLHCPSK
>ENST00000496477.1|SNV-85551-T-G|1
EIFTLWGVELLSA
>FUSION-ENST00000657693.1:145151-ENST00000377970.6:2814|4364
RGPSRHSLAVLFCAK
>ENST00000223398.11|SNV-70784-G-A|5
EIALLKAQHEQYVAEAKEK
>FUSION-ENST00000657693.1:145151-ENST00000377970.6:2814|6321
ELKFTGEKTNK
>FUSION-ENST00000653522.1:145151-ENST00000377970.6:2814|795
MKPFWMPLR
>FUSION-ENST00000657693.1:145151-ENST00000377970.6:2814|2938
CKIISVCCFIFYFFFCFKPLRL
>FUSION-ENST00000657693.1:145151-ENST00000377970.6:2814|5860
GYSGTFDNQSPL
>FUSION-ENST00000657693.1:145151-ENST00000377970.6:2814|4526
EGDPFRLSRGPSLITESLQVGER
>FUSION-ENST00000657693.1:145151-ENST00000377970.6:2814|6037
QEKRPWARLPSS
>FUSION-ENST00000657693.1:145151-ENST00000377970.6:2814|4633
VAEVPGLCPHARWHH
>FUSION-ENST00000653522.1:145151-ENST00000377970.6:2814|2335
YQLMTRLNGVNSGR
>FUSION-ENST00000653522.1:145151-ENST00000377970.6:2814|735
ICGCTASGSQHARIR
>FUSION-ENST00000653522.1:145151-ENST00000377970.6:2814|441
EASLDSH
>FUSION-ENST00000657693.1:145151-ENST00000377970.6:2814|3537
EQGVSPIGAVLVNSWQ
>ENST00000327335.4|SNV-911-G-C|1
AVFTKIFSASDK
>FUSION-ENST00000657693.1:145151-ENST00000377970.6:2814|7845
SRLYNHTR
>FUSION-ENST00000657693.1:145151-ENST00000377970.6:2814|6885
MSVLVYMSVHVCTYVCRNL
>FUSION-ENST00000657693.1:145151-ENST00000377970.6:2814|7464
MFIMSWMKK
>FUSION-ENST00000657693.1:145151-ENST00000377970.6:2814|3573
MRPVCGVVRIHGD
>ENST00000290573.7|SNV-55280-G-A|1
IQENRGLDALKVTVGVDGTLYK
>FUSION-ENST00000657693.1:145151-ENST00000377970.6:2814|5353
MVWTHAQPALQMLR
>FUSION-ENST00000653522.1:145151-ENST00000377970.6:2814|2044
MKPGYPYNLRAVWRGLGTCR
>FUSION-ENST00000653522.1:145151-ENST00000377970.6:2814|1854
CNLRLLGSSDSPASAS
>FUSION-ENST00000657693.1:145151-ENST00000377970.6:2814|3776
CYGDFRAWASQR
>ENST00000374933.3|SNV-283293-G-A|2
STNPNCQCELWILK
>FUSION-ENST00000657693.1:145151-ENST00000377970.6:2814|4193
NLAHYNPDLLGSSNFRASASR
>FUSION-ENST00000657693.1:145151-ENST00000377970.6:2814|3123
GQEEVTCRAHIGFRCNYLLFQ
>ENST00000327483.9|SNV-94456-G-A|5
ERHRPLVVPESR
>ENST00000306085.11|SNV-2310-G-A|7
QTHTHRVVDLVGYRAGWYDEK
>FUSION-ENST00000484076.1:884-ENST00000402696.9:10791|83
NCPAQNGPR
>FUSION-ENST00000657693.1:145151-ENST00000377970.6:2814|4783
RGAGPGGGGAGAGGR
>FUSION-ENST00000653522.1:145151-ENST00000377970.6:2814|597
QVRPSHGYKVLPGRD
>FUSION-ENST00000653522.1:145151-ENST00000377970.6:2814|502
MFLPIPK
>FUSION-ENST00000657693.1:145151-ENST00000377970.6:2814|3260
NINSLFIEIMCMEKSAHVICVSIA
>FUSION-ENST00000653522.1:145151-ENST00000377970.6:2814|2198
MPMCTQCLVPTYK
>FUSION-ENST00000657693.1:145151-ENST00000377970.6:2814|3304
MTGPFCK
>FUSION-ENST00000657693.1:145151-ENST00000377970.6:2814|3386
RLVLYWLLASSLWRPTLCLAK
>FUSION-ENST00000657693.1:145151-ENST00000377970.6:2814|5325
FLSIFKHFILK
>FUSION-ENST00000653522.1:145151-ENST00000377970.6:2814|2308
GLEWGCE
>FUSION-ENST00000653522.1:145151-ENST00000377970.6:2814|1555
MSVRGRIANSIQL
>FUSION-ENST00000657693.1:145151-ENST00000377970.6:2814|4120
QRNGYCLLCASPGSTR
>FUSION-ENST00000657693.1:145151-ENST00000377970.6:2814|3832
PWEHWRR
>FUSION-ENST00000657693.1:145151-ENST00000377970.6:2814|6517
LQMPINGHRR
>FUSION-ENST00000657693.1:145151-ENST00000377970.6:2814|5690
VAAWTMPSKAAK
>FUSION-ENST00000653522.1:145151-ENST00000377970.6:2814|7
GWLRHTGFMDGGLRPQMEQR
>FUSION-ENST00000657693.1:145151-ENST00000377970.6:2814|7201
EDTEIKPVR
>ENST00000627541.1|SNV-51883-G-T|4
EAAQCHFAKDCFMQPGWTK
>FUSION-ENST00000657693.1:145151-ENST00000377970.6:2814|4979
EFLLKTK
>FUSION-ENST00000657693.1:145151-ENST00000377970.6:2814|8336
DDEQNVSGRGPGLISEHTVKGS
>FUSION-ENST00000657693.1:145151-ENST00000377970.6:2814|5405
SVCSFSEFAKDKGR
>FUSION-ENST00000657693.1:145151-ENST00000377970.6:2814|7071
MDAELFNHIKEKDR
>FUSION-ENST00000653522.1:145151-ENST00000377970.6:2814|818
GKAAWETHGTW
>FUSION-ENST00000657693.1:145151-ENST00000377970.6:2814|2935
MEVGAVVK
>ENST00000317147.10|INDEL-30625-G-GG|3
NYRSQPAGNTAYCESARS
>FUSION-ENST00000653522.1:145151-ENST00000377970.6:2814|788
NVGVYEEYDEIR
>FUSION-ENST00000657693.1:145151-ENST00000377970.6:2814|3453
MSVFLKNGSKQCTLQSSSR
>ENST00000454349.7|INDEL-221681-C-CA|4
NGWGEEVDQTKK
>FUSION-ENST00000657693.1:145151-ENST00000377970.6:2814|6432
MNSSISYHSGTKQETFER
>FUSION-ENST00000653522.1:145151-ENST00000377970.6:2814|2241
RRNVLVVER
>FUSION-ENST00000657693.1:145151-ENST00000377970.6:2814|6054
MDSSPWDHKPGPLR
>FUSION-ENST00000653522.1:145151-ENST00000377970.6:2814|1298
MFLGVWNCVSAHAAQPGK
>FUSION-ENST00000657693.1:145151-ENST00000377970.6:2814|6016
MGKRSQGR
>FUSION-ENST00000657693.1:145151-ENST00000377970.6:2814|2815
MECKTPTLPGEASDAR
>FUSION-ENST00000653522.1:145151-ENST00000377970.6:2814|1171
ICISSQR
>FUSION-ENST00000653522.1:145151-ENST00000377970.6:2814|1046
FSSASVFHGCRAPAVPSA
>FUSION-ENST00000657693.1:145151-ENST00000377970.6:2814|4182
MSLLKMISYWIR
>FUSION-ENST00000657693.1:145151-ENST00000377970.6:2814|6766
LVPSSVPPPVKDFWIFC
>FUSION-ENST00000657693.1:145151-ENST00000377970.6:2814|4547
EVHILISGTWGCHMPYREGK
>FUSION-ENST00000653522.1:145151-ENST00000377970.6:2814|2059
IHKCSDEYLR
>FUSION-ENST00000653522.1:145151-ENST00000377970.6:2814|1685
APSAVLLFASWSAV
>FUSION-ENST00000657693.1:145151-ENST00000377970.6:2814|3398
PMKVPAGR
>FUSION-ENST00000653522.1:145151-ENST00000377970.6:2814|280
ITPLCQLLSYCFDGLSQKGER
>FUSION-ENST00000657693.1:145151-ENST00000377970.6:2814|7709
MCLEKSSFLRF
>ENST00000284601.4|SNV-157040-C-G|1
QPSRRGSDSSEDIYLDTPSSGTR
>FUSION-ENST00000657693.1:145151-ENST00000377970.6:2814|3932
GDSLATVKGHHESYSR
>FUSION-ENST00000657693.1:145151-ENST00000377970.6:2814|4730
HLYRKGTP
>FUSION-ENST00000657693.1:145151-ENST00000377970.6:2814|2926
MDAPQPPLPSQGAPEAMSSWQFPV
>FUSION-ENST00000657693.1:145151-ENST00000377970.6:2814|6426
NLPPPPQIYRR
>FUSION-ENST00000653522.1:145151-ENST00000377970.6:2814|745
YCTLGQK
>FUSION-ENST00000653522.1:145151-ENST00000377970.6:2814|2174
MVVQLGVF
>FUSION-ENST00000264235.13:1101-ENST00000451031.5:244666|3
VSKLRSELSSNSPA
>ENST00000510292.1|SNV-249813-C-T|4
MPVWMLLTAFPWLP
>FUSION-ENST00000657693.1:145151-ENST00000377970.6:2814|4906
MVECDEVKLWVEKR
>FUSION-ENST00000657693.1:145151-ENST00000377970.6:2814|3226
TDLVLTAWEAER
>FUSION-ENST00000657693.1:145151-ENST00000377970.6:2814|8455
CGLFILHFLS
>FUSION-ENST00000653522.1:145151-ENST00000377970.6:2814|93
HAHTGKLVERLL
>FUSION-ENST00000657693.1:145151-ENST00000377970.6:2814|3300
TGPFCKRGK
>FUSION-ENST00000653522.1:145151-ENST00000377970.6:2814|1736
RGQLCAK
>FUSION-ENST00000653522.1:145151-ENST00000377970.6:2814|1553
KAENSKCW
>FUSION-ENST00000657693.1:145151-ENST00000377970.6:2814|8289
MLELRLQLG
>FUSION-ENST00000657693.1:145151-ENST00000377970.6:2814|7089
RTLWAGETAPTGLR
>FUSION-ENST00000657693.1:145151-ENST00000377970.6:2814|5707
FHTVCCPSVPCP
>FUSION-ENST00000657693.1:145151-ENST00000377970.6:2814|5984
WFMPVIPAFWEAEASGLPEVR
>FUSION-ENST00000657693.1:145151-ENST00000377970.6:2814|6591
CLAFYCR
>ENST00000254624.10|SNV-55560-T-C|1
IIMHSIQAQYSHHVIQEILGHLDAR
>FUSION-ENST00000657693.1:145151-ENST00000377970.6:2814|7518
MLLFHFANMEGSTQLSWAWQKFIR
>FUSION-ENST00000653522.1:145151-ENST00000377970.6:2814|88
GLLASAFSRPR
>FUSION-ENST00000653522.1:145151-ENST00000377970.6:2814|364
MRWAFEAFSRVPASQLTLN
>ENST00000290573.7|SNV-55280-G-A|4
RAAQLCGAGMAAVVDRIQENR
>FUSION-ENST00000653522.1:145151-ENST00000377970.6:2814|2100
MPSLSHSGTWANAMGWELSPALLC
>FUSION-ENST00000653522.1:145151-ENST00000377970.6:2814|338
LHIPGFNKNLLNAYFAPGTCLGK
>ENST00000338882.4|SNV-59127-G-A|4
QCRLYSLGLR
>FUSION-ENST00000657693.1:145151-ENST00000377970.6:2814|4274
SGCQEGR
>FUSION-ENST00000653522.1:145151-ENST00000377970.6:2814|1456
QILPPLK
>FUSION-ENST00000657693.1:145151-ENST00000377970.6:2814|3826
MQSSGQLNLGR
>FUSION-ENST00000653522.1:145151-ENST00000377970.6:2814|595
MFLLLSHY
>FUSION-ENST00000653522.1:145151-ENST00000377970.6:2814|791
MVQDLWGLSSLPLCSLHECGGV
>FUSION-ENST00000657693.1:145151-ENST00000377970.6:2814|5295
EPGADSS
>FUSION-ENST00000657693.1:145151-ENST00000377970.6:2814|6101
GSPSIQLKSFWPGCRLHATPFNL
>ENST00000401647.6|SNV-33-G-A|7
MPSKTHAMLATLAR
>ENST00000295878.8|SNV-54096-G-A|3
AECRQILAEKK
>ENST00000609686.3|SNV-417955-A-G|2
SDVSDISTHTVTYGNIEGNAAERR
>FUSION-ENST00000657693.1:145151-ENST00000377970.6:2814|8314
SDCLCKLLQVTVPPFPQLLSR
>FUSION-ENST00000657693.1:145151-ENST00000377970.6:2814|5993
HYSRCFSSISSFHLRYNPMF
>ENST00000251076.9|SNV-136699-A-C|3
SLAYWVMKAYTRALDTLLEQTPK
>FUSION-ENST00000657693.1:145151-ENST00000377970.6:2814|4878
ETSFNMGTF
>FUSION-ENST00000653522.1:145151-ENST00000377970.6:2814|2272
NHHCTATR
>FUSION-ENST00000657693.1:145151-ENST00000377970.6:2814|5738
TGNMVGR
>FUSION-ENST00000657693.1:145151-ENST00000377970.6:2814|7210
LVLKSWPQVIRPPWSPKVLGLQT
>FUSION-ENST00000484076.1:884-ENST00000402696.9:10791|138
AENLANKADRDQYELLCLDNTR
>FUSION-ENST00000653522.1:145151-ENST00000377970.6:2814|1771
MRSALYMCWKSN
>FUSION-ENST00000657693.1:145151-ENST00000377970.6:2814|7793
MVIAVPPHL
>FUSION-ENST00000657693.1:145151-ENST00000377970.6:2814|5947
CGSAMDRIYNGGPMR
>FUSION-ENST00000657693.1:145151-ENST00000377970.6:2814|6401
MRPENWI
>FUSION-ENST00000657693.1:145151-ENST00000377970.6:2814|8362
MPIIFAL
>FUSION-ENST00000657693.1:145151-ENST00000377970.6:2814|6595
MNSWEQSTQYRCLAFYCR
>FUSION-ENST00000653522.1:145151-ENST00000377970.6:2814|1833
MALCLTSL
>FUSION-ENST00000653522.1:145151-ENST00000377970.6:2814|775
LPVSNFLSSDPHPASWL
>FUSION-ENST00000653522.1:145151-ENST00000377970.6:2814|756
MRLPTSGK
>FUSION-ENST00000653522.1:145151-ENST00000377970.6:2814|2130
MMMMMMSTSIILR
>FUSION-ENST00000657693.1:145151-ENST00000377970.6:2814|5164
YIPQSRSALQDPASK
>FUSION-ENST00000657693.1:145151-ENST00000377970.6:2814|7692
HLWSQEAK
>FUSION-ENST00000657693.1:145151-ENST00000377970.6:2814|4650
MTGMSHRAWPVASF
>FUSION-ENST00000657693.1:145151-ENST00000377970.6:2814|7022
MTACLSPNFICTIR
>FUSION-ENST00000653522.1:145151-ENST00000377970.6:2814|1125
MNHTRLLTPPVCR
>FUSION-ENST00000657693.1:145151-ENST00000377970.6:2814|4077
LIQKQNPAK
>FUSION-ENST00000657693.1:145151-ENST00000377970.6:2814|3082
MGTVPITIFFLKNGLHFLFLFSF
>FUSION-ENST00000657693.1:145151-ENST00000377970.6:2814|3180
NLTASNQERK
>FUSION-ENST00000657693.1:145151-ENST00000377970.6:2814|3022
MSTSESLEPANMLHVKR
>FUSION-ENST00000653522.1:145151-ENST00000377970.6:2814|914
CQLSLGER
>FUSION-ENST00000653522.1:145151-ENST00000377970.6:2814|1535
KNSKQYSTVK
>ENST00000551444.1|MNV-4130-ATGC-A|4
MCSPGSFPSLPK
>FUSION-ENST00000653522.1:145151-ENST00000377970.6:2814|324
GGSWSESASVIAEIGLPKIEGK
>FUSION-ENST00000653522.1:145151-ENST00000377970.6:2814|1643
LFISAPWHLAFKPGIHCT
>FUSION-ENST00000653522.1:145151-ENST00000377970.6:2814|2126
MMSTSIILR
>FUSION-ENST00000657693.1:145151-ENST00000377970.6:2814|7273
DLGSLQPLPPR
>FUSION-ENST00000657693.1:145151-ENST00000377970.6:2814|6600
LGLALLAPQTCRQTIVGPCDRIS
>FUSION-ENST00000657693.1:145151-ENST00000377970.6:2814|6169
DGIRRNTQCMR
>FUSION-ENST00000657693.1:145151-ENST00000377970.6:2814|7599
MTILILQMLGLRHR
>FUSION-ENST00000657693.1:145151-ENST00000377970.6:2814|3490
ESGGEPD
>FUSION-ENST00000653522.1:145151-ENST00000377970.6:2814|1322
RSAALPFISALK
>FUSION-ENST00000657693.1:145151-ENST00000377970.6:2814|5886
LWTEVLGK
>FUSION-ENST00000653522.1:145151-ENST00000377970.6:2814|2488
EGGEEGRK
>FUSION-ENST00000653522.1:145151-ENST00000377970.6:2814|734
MICGCTASGSQHARIRR
>FUSION-ENST00000657693.1:145151-ENST00000377970.6:2814|5490
MQGGETGLGRK
>FUSION-ENST00000657693.1:145151-ENST00000377970.6:2814|8514
ERLLACLSPTPPL
>ENST00000263857.11|SNV-60421-G-T|1
GSTVNTMQISCLLGQIELEVR
>FUSION-ENST00000653522.1:145151-ENST00000377970.6:2814|1223
TAKVILT
>FUSION-ENST00000653522.1:145151-ENST00000377970.6:2814|2639
MQDDFML
>FUSION-ENST00000657693.1:145151-ENST00000377970.6:2814|5127
KQEQEYHLSIGTG
>FUSION-ENST00000653522.1:145151-ENST00000377970.6:2814|2647
MHILPSWPLVTVTLGK
>FUSION-ENST00000653522.1:145151-ENST00000377970.6:2814|989
DCSHHIK
>FUSION-ENST00000653522.1:145151-ENST00000377970.6:2814|917
SLCSQLVSFDFRCQLSLGER
>FUSION-ENST00000657693.1:145151-ENST00000377970.6:2814|7209
SWPQVIRPPWSPK
>FUSION-ENST00000653522.1:145151-ENST00000377970.6:2814|2764
ESHASWR
>FUSION-ENST00000657693.1:145151-ENST00000377970.6:2814|7132
ERLSLSVANHERK
>ENST00000471998.6|MNV-44352-TGT-T|92
QGHQEGDSQGAEGELPAGEEPR
>FUSION-ENST00000653522.1:145151-ENST00000377970.6:2814|2120
MASHTHEVLSVWVPGQLWQL
>FUSION-ENST00000657693.1:145151-ENST00000377970.6:2814|3480
PPSTDNAPAPTSLRTSSSSRHCAQR
>FUSION-ENST00000657693.1:145151-ENST00000377970.6:2814|3631
TGLAEWR
>FUSION-ENST00000657693.1:145151-ENST00000377970.6:2814|2956
AYEAAFRSLEK
>FUSION-ENST00000657693.1:145151-ENST00000377970.6:2814|6781
SAPPDSSFHVCPR
>FUSION-ENST00000653522.1:145151-ENST00000377970.6:2814|1865
EELLGVR
>FUSION-ENST00000653522.1:145151-ENST00000377970.6:2814|2732
MWRPRPQLGR
>FUSION-ENST00000657693.1:145151-ENST00000377970.6:2814|4555
MERDVGERLGPASR
>FUSION-ENST00000657693.1:145151-ENST00000377970.6:2814|4393
MLCVFVCK
>FUSION-ENST00000653522.1:145151-ENST00000377970.6:2814|2070
HPGSRLCFVCLQSSGLSADK
>FUSION-ENST00000653522.1:145151-ENST00000377970.6:2814|2500
KIAAPSSWGSIQCNKP
>FUSION-ENST00000657693.1:145151-ENST00000377970.6:2814|6339
WDLIKLK
>FUSION-ENST00000653522.1:145151-ENST00000377970.6:2814|416
GYLIFSFQQPWRL
>FUSION-ENST00000657693.1:145151-ENST00000377970.6:2814|7570
MCKMFLLW
>FUSION-ENST00000653522.1:145151-ENST00000377970.6:2814|835
MLKNGGCYHA
>FUSION-ENST00000653522.1:145151-ENST00000377970.6:2814|2065
VPGFLGEK
>FUSION-ENST00000657693.1:145151-ENST00000377970.6:2814|6922
RFFFVENVGNVKSIR
>FUSION-ENST00000657693.1:145151-ENST00000377970.6:2814|5425
CLCTNSVR
>FUSION-ENST00000653522.1:145151-ENST00000377970.6:2814|1477
VNITLCR
>FUSION-ENST00000657693.1:145151-ENST00000377970.6:2814|4498
DTWGGER
>FUSION-ENST00000653522.1:145151-ENST00000377970.6:2814|1318
GNQLSLEIPFMRVIAWIL
>FUSION-ENST00000653522.1:145151-ENST00000377970.6:2814|981
HRSLPLTQGHMEK
>FUSION-ENST00000653522.1:145151-ENST00000377970.6:2814|278
WCWVWLWLPMAAPMLV
>FUSION-ENST00000657693.1:145151-ENST00000377970.6:2814|3960
KGCAGLPVSRGPLLVCP
>FUSION-ENST00000657693.1:145151-ENST00000377970.6:2814|6731
RGERDVEDSPSSESE
>FUSION-ENST00000653522.1:145151-ENST00000377970.6:2814|1024
SAHCKLR
>FUSION-ENST00000657693.1:145151-ENST00000377970.6:2814|7203
MVKEDTEIKPVRIFNVGTLRPR
>FUSION-ENST00000657693.1:145151-ENST00000377970.6:2814|3991
MDMKTFVSNRH
>ENST00000401558.7|SNV-59742-A-T|1
QADEEKH
>FUSION-ENST00000653522.1:145151-ENST00000377970.6:2814|958
MSFLLRAEYCSLAQVYCIFK
>FUSION-ENST00000657693.1:145151-ENST00000377970.6:2814|6570
PTIVLAR
>FUSION-ENST00000657693.1:145151-ENST00000377970.6:2814|8435
MIIVVVLQMR
>FUSION-ENST00000653522.1:145151-ENST00000377970.6:2814|1238
KVTSFNKWK
>FUSION-ENST00000657693.1:145151-ENST00000377970.6:2814|8301
MHSFPEQLLYAWHR
>FUSION-ENST00000657693.1:145151-ENST00000377970.6:2814|7025
EQAFRYHF
>FUSION-ENST00000657693.1:145151-ENST00000377970.6:2814|3007
RVSYMQKAWK
>FUSION-ENST00000653522.1:145151-ENST00000377970.6:2814|300
MEFCSFCPGQSAMAR
>FUSION-ENST00000657693.1:145151-ENST00000377970.6:2814|7182
MNFTFGFCLVFFNVATR
>FUSION-ENST00000657693.1:145151-ENST00000377970.6:2814|7247
MWLLSSR
>FUSION-ENST00000657693.1:145151-ENST00000377970.6:2814|4515
SYAIQRR
>FUSION-ENST00000657693.1:145151-ENST00000377970.6:2814|8576
VWAFGEGEGRGMTPNGR
>FUSION-ENST00000657693.1:145151-ENST00000377970.6:2814|3443
LSEPALR
>FUSION-ENST00000657693.1:145151-ENST00000377970.6:2814|4308
GLGNLRPEAK
>FUSION-ENST00000657693.1:145151-ENST00000377970.6:2814|7275
QWRDLGSLQPLPPRFK
>FUSION-ENST00000653522.1:145151-ENST00000377970.6:2814|1196
MIISHLLMARRCK
>FUSION-ENST00000657693.1:145151-ENST00000377970.6:2814|6550
EPLVRQK
>FUSION-ENST00000315872.11:112629-ENST00000641534.1:1152|10
LADFGTCMKMDEGHPLEK
>FUSION-ENST00000657693.1:145151-ENST00000377970.6:2814|6268
MPITDRLDK
>FUSION-ENST00000653522.1:145151-ENST00000377970.6:2814|1697
MGFNSVLTICHSQNLR
>FUSION-ENST00000657693.1:145151-ENST00000377970.6:2814|7131
LSLSVANHER
>FUSION-ENST00000653522.1:145151-ENST00000377970.6:2814|462
PLCWKGQDEASLGLVGPWR
>FUSION-ENST00000653522.1:145151-ENST00000377970.6:2814|1593
QNPAAPWPHTCFSVVAGTAR
>FUSION-ENST00000657693.1:145151-ENST00000377970.6:2814|6108
NLLNYLAL
>FUSION-ENST00000657693.1:145151-ENST00000377970.6:2814|3436
MILAHCNLHFRVHAILLPQPPE
>FUSION-ENST00000657693.1:145151-ENST00000377970.6:2814|6733
FFYKRGER
>FUSION-ENST00000653522.1:145151-ENST00000377970.6:2814|1870
MAQLHKIQPHFSIPYTVLSGHPR
>FUSION-ENST00000657693.1:145151-ENST00000377970.6:2814|6713
TVHPQRVNDCIHLD
>FUSION-ENST00000653522.1:145151-ENST00000377970.6:2814|2414
QSRSVAQAGMQWCNLSSLQPLPPR
>FUSION-ENST00000657693.1:145151-ENST00000377970.6:2814|6703
SYKGLCDEQK
>FUSION-ENST00000653522.1:145151-ENST00000377970.6:2814|2753
CNLLGFLSFSHTR
>FUSION-ENST00000657693.1:145151-ENST00000377970.6:2814|7082
AQFSLGTAETQFA
>FUSION-ENST00000657693.1:145151-ENST00000377970.6:2814|7903
FMVVNSRFFEFFFFSFFF
>FUSION-ENST00000653522.1:145151-ENST00000377970.6:2814|518
MARSRLTATSASR
>FUSION-ENST00000657693.1:145151-ENST00000377970.6:2814|5050
MKMSGFPSEERR
>FUSION-ENST00000657693.1:145151-ENST00000377970.6:2814|3393
KVPAGRR
>FUSION-ENST00000653522.1:145151-ENST00000377970.6:2814|2420
ICYGVSGGSLYSVNI
>FUSION-ENST00000657693.1:145151-ENST00000377970.6:2814|5306
ALICTLRIIVWALQAFGEQVR
>ENST00000374935.7|SNV-283293-G-A|4
INQPKLPMRTLDPQILPR
>FUSION-ENST00000657693.1:145151-ENST00000377970.6:2814|3050
MQNLTLSCFFFFFFFFLR
>FUSION-ENST00000653522.1:145151-ENST00000377970.6:2814|180
QPCFYQRGPQRGDKP
>FUSION-ENST00000657693.1:145151-ENST00000377970.6:2814|3351
MSSQHTLGRK
>FUSION-ENST00000657693.1:145151-ENST00000377970.6:2814|5360
MPRPWFR
>FUSION-ENST00000653522.1:145151-ENST00000377970.6:2814|1850
LLFVCWVISQGDIWHSSTK
>ENST00000665123.1|SNV-9491-G-A|2
MVDHLYTVLYMQMYVFGVEQFSI
>FUSION-ENST00000657693.1:145151-ENST00000377970.6:2814|8171
FWIYWVKLLK
>FUSION-ENST00000657693.1:145151-ENST00000377970.6:2814|7466
MFIMSWMK
>FUSION-ENST00000653522.1:145151-ENST00000377970.6:2814|772
MDHLVPENWDLSSIPRFNHGR
>FUSION-ENST00000653522.1:145151-ENST00000377970.6:2814|2827
MKTWEIQWKDMHGGIISWLCAQS
>FUSION-ENST00000657693.1:145151-ENST00000377970.6:2814|5101
MSGLSRLSGNPHQRGCSGQR
>FUSION-ENST00000657693.1:145151-ENST00000377970.6:2814|7633
EADPGWSAIARSR
>FUSION-ENST00000657693.1:145151-ENST00000377970.6:2814|6892
DDKVRLQMVSVYFGIS
>FUSION-ENST00000657693.1:145151-ENST00000377970.6:2814|6907
ACISSSAIWVSSKMLSIR
>FUSION-ENST00000657693.1:145151-ENST00000377970.6:2814|5137
FREERAGSR
>FUSION-ENST00000653522.1:145151-ENST00000377970.6:2814|1010
SGWGLVWDMLR
>FUSION-ENST00000653522.1:145151-ENST00000377970.6:2814|755
RLPTSGK
>FUSION-ENST00000657693.1:145151-ENST00000377970.6:2814|8486
DTFLWQLCQEISWTIR
>FUSION-ENST00000657693.1:145151-ENST00000377970.6:2814|5257
SKLRTLGK
>FUSION-ENST00000657693.1:145151-ENST00000377970.6:2814|5398
WQIMPAWGSWRF
>FUSION-ENST00000657693.1:145151-ENST00000377970.6:2814|5990
CFSSISSFHLR
>FUSION-ENST00000657693.1:145151-ENST00000377970.6:2814|8344
MVWKWGACL
>FUSION-ENST00000657693.1:145151-ENST00000377970.6:2814|5466
MSRLCSIHATDINPGCISL
>FUSION-ENST00000653522.1:145151-ENST00000377970.6:2814|2333
YQLMTRLNGVNSGRGQGK
>FUSION-ENST00000657693.1:145151-ENST00000377970.6:2814|7920
CFFKSLGVAK
>FUSION-ENST00000657693.1:145151-ENST00000377970.6:2814|6861
TSTSELWLLR
>FUSION-ENST00000657693.1:145151-ENST00000377970.6:2814|4252
MSSFMEHLRMKMSQRP
>FUSION-ENST00000653522.1:145151-ENST00000377970.6:2814|2693
LRTASCFIPNKAPSAEDFSLR
>ENST00000380009.9|SNV-27852-C-G|3
DVALLLR
>ENST00000349945.7|SNV-88213-A-G|4
SPMLCGQYPVKGEGK
>FUSION-ENST00000657693.1:145151-ENST00000377970.6:2814|4619
LPGWSQTPGLGQSWTPQMLELWVEP
>ENST00000521052.5|SNV-180136-T-G|4
SVCGREGVNNLLSSWNK
>FUSION-ENST00000484076.1:884-ENST00000402696.9:10791|81
NCPAQNGPRKQR
>FUSION-ENST00000657693.1:145151-ENST00000377970.6:2814|4031
CDDACKAPACSLKM
>FUSION-ENST00000657693.1:145151-ENST00000377970.6:2814|5752
MSTLLLFFF
>FUSION-ENST00000657693.1:145151-ENST00000377970.6:2814|3985
YLMYPINIYACVPTK
>FUSION-ENST00000657693.1:145151-ENST00000377970.6:2814|8497
LYPLNSQR
>FUSION-ENST00000484076.1:884-ENST00000402696.9:10791|91
SSCWMRALLGRNCPAQNGPR
>FUSION-ENST00000657693.1:145151-ENST00000377970.6:2814|3730
GWGLSGICPLSRRR
>FUSION-ENST00000657693.1:145151-ENST00000377970.6:2814|7971
LYNVPEIGCLTQVLTRHR
>ENST00000257430.9|SNV-131628-T-G|1
HVDQPMDYSLKYATDIPSSQK
>FUSION-ENST00000653522.1:145151-ENST00000377970.6:2814|71
RWSRGGQGMVR
>FUSION-ENST00000657693.1:145151-ENST00000377970.6:2814|5095
AYTSPASSYFVSVLK
>FUSION-ENST00000657693.1:145151-ENST00000377970.6:2814|8383
LCLPTFSAATEQSETKGPR
>ENST00000229330.9|INDEL-18226-T-TA|3
HSIVFLEWKRWLQK
>FUSION-ENST00000657693.1:145151-ENST00000377970.6:2814|5948
CGSAMDR
>FUSION-ENST00000653522.1:145151-ENST00000377970.6:2814|1795
WWYRVGCR
>FUSION-ENST00000657693.1:145151-ENST00000377970.6:2814|8010
MPAWTQRTTPSK
>FUSION-ENST00000653522.1:145151-ENST00000377970.6:2814|2358
MGAPCRSSR
>FUSION-ENST00000657693.1:145151-ENST00000377970.6:2814|5631
MNCPGCLWSWEEFLVDLR
>FUSION-ENST00000657693.1:145151-ENST00000377970.6:2814|3596
VRSVTSPEAQLIQVLKR
>FUSION-ENST00000653522.1:145151-ENST00000377970.6:2814|1384
MLGWIISPCTRQ
>FUSION-ENST00000657693.1:145151-ENST00000377970.6:2814|5538
MEHFYKSKR
>FUSION-ENST00000657693.1:145151-ENST00000377970.6:2814|7312
MCNAEEPR
>FUSION-ENST00000657693.1:145151-ENST00000377970.6:2814|6393
LKLLLSPALYLGLAR
>FUSION-ENST00000653522.1:145151-ENST00000377970.6:2814|671
MIYFLPGNLPPNSCFAIRQKK
>FUSION-ENST00000657693.1:145151-ENST00000377970.6:2814|6150
TYGHREGNITHWGLLGDGGQGEGWH
>FUSION-ENST00000657693.1:145151-ENST00000377970.6:2814|3813
KYSLHAFSTCSSASWGAVLE
>FUSION-ENST00000657693.1:145151-ENST00000377970.6:2814|7537
VPTQKIPTY
>ENST00000371191.5|SNV-171-A-G|2
WRLCYDISAR
>FUSION-ENST00000657693.1:145151-ENST00000377970.6:2814|3167
RARCSHLLVSIR
>FUSION-ENST00000657693.1:145151-ENST00000377970.6:2814|8137
EDTGVLGLSLGLGDSSGLAVQRFK
>FUSION-ENST00000657693.1:145151-ENST00000377970.6:2814|7346
MDKGALCSSSSIDLNSPSAASKL
>FUSION-ENST00000657693.1:145151-ENST00000377970.6:2814|7073
MDAELFNHIKEK
>FUSION-ENST00000653522.1:145151-ENST00000377970.6:2814|2566
MRSAFIR
>FUSION-ENST00000653522.1:145151-ENST00000377970.6:2814|2367
MLLCLFIHSLGHR
>FUSION-ENST00000657693.1:145151-ENST00000377970.6:2814|6685
MIEPGAVAHVCNPSTLGS
>FUSION-ENST00000653522.1:145151-ENST00000377970.6:2814|1827
KNSEEIWLKETFK
>FUSION-ENST00000653522.1:145151-ENST00000377970.6:2814|1503
GFHHVGQAGLK
>FUSION-ENST00000653522.1:145151-ENST00000377970.6:2814|303
VDLAKSWSNW
>FUSION-ENST00000653522.1:145151-ENST00000377970.6:2814|1089
KASTLDSFCTQLSKLDHSLK
>FUSION-ENST00000657693.1:145151-ENST00000377970.6:2814|6462
RKPQLKNVK
>FUSION-ENST00000657693.1:145151-ENST00000377970.6:2814|6502
TTSLQKR
>FUSION-ENST00000653522.1:145151-ENST00000377970.6:2814|1948
MLESCFHAFCQMLRSCA
>FUSION-ENST00000653522.1:145151-ENST00000377970.6:2814|1944
ACYVYSACSPAGSPEVISR
>FUSION-ENST00000657693.1:145151-ENST00000377970.6:2814|6537
LVSSMDTGK
>FUSION-ENST00000657693.1:145151-ENST00000377970.6:2814|6717
MLRTVHPQR
>FUSION-ENST00000653522.1:145151-ENST00000377970.6:2814|738
MICGCTASGSQHAR
>ENST00000359988.4|SNV-40490-T-C|1
GFELRPDSLTFLAAKAKR
>FUSION-ENST00000653522.1:145151-ENST00000377970.6:2814|27
ILGLLPLRSSAPGSLCGR
>FUSION-ENST00000653522.1:145151-ENST00000377970.6:2814|545
TASRPLLSLLIKNKK
>FUSION-ENST00000653522.1:145151-ENST00000377970.6:2814|901
KNQKNIVEK
>FUSION-ENST00000657693.1:145151-ENST00000377970.6:2814|6614
MQDWPSLLAYIFLPYWMLPALR
>ENST00000557936.5|SNV-63168-C-T|5
MLRVASMTCGQIGR
>FUSION-ENST00000657693.1:145151-ENST00000377970.6:2814|5223
MIWLRQWGPR
>FUSION-ENST00000657693.1:145151-ENST00000377970.6:2814|6806
AFDLHSGPKPLCR
>FUSION-ENST00000657693.1:145151-ENST00000377970.6:2814|6720
CVLVANLSLHGMES
>FUSION-ENST00000657693.1:145151-ENST00000377970.6:2814|3722
APAASFPQLLSSVALG
>FUSION-ENST00000657693.1:145151-ENST00000377970.6:2814|5330
GTQPVTTCV
>FUSION-ENST00000653522.1:145151-ENST00000377970.6:2814|287
LVGLVSNSRPQVFCLPWPPKVLGL
>FUSION-ENST00000653522.1:145151-ENST00000377970.6:2814|2608
MSADSPQILKIHDEVTGRLGLK
>FUSION-ENST00000653522.1:145151-ENST00000377970.6:2814|588
MKAFLGKSEMDYPK
>FUSION-ENST00000657693.1:145151-ENST00000377970.6:2814|6776
GQFVFARDGKLTR
>FUSION-ENST00000657693.1:145151-ENST00000377970.6:2814|5724
MVLISWHVYIIK
>ENST00000361566.7|SNV-72-A-T|1
TSFSYRQSSATSSFGGLGGGSVR
>FUSION-ENST00000653522.1:145151-ENST00000377970.6:2814|2074
MTKHPGSR
>FUSION-ENST00000653522.1:145151-ENST00000377970.6:2814|1036
EILLIHLCPPLYCQHSGR
>FUSION-ENST00000653522.1:145151-ENST00000377970.6:2814|1800
MGMWWYRVGCR
>ENST00000371191.5|SNV-171-A-G|3
ASDGSIKWRLCYDISAR
>FUSION-ENST00000657693.1:145151-ENST00000377970.6:2814|5078
RVGIPLL
>FUSION-ENST00000653522.1:145151-ENST00000377970.6:2814|522
EFRSCCPSWSAMARSR
>FUSION-ENST00000657693.1:145151-ENST00000377970.6:2814|7171
MWQVGNEPK
>FUSION-ENST00000653522.1:145151-ENST00000377970.6:2814|1730
MLIFFLLFFMAFPW
>FUSION-ENST00000653522.1:145151-ENST00000377970.6:2814|317
VLGQERVNGYISPNFWAGDSK
>FUSION-ENST00000484076.1:884-ENST00000402696.9:10791|129
MGTKLPER
>FUSION-ENST00000657693.1:145151-ENST00000377970.6:2814|5108
SAAELQESSQGNDSASPGRSEPGK
>FUSION-ENST00000653522.1:145151-ENST00000377970.6:2814|817
MMSGHPGLPLAR
>FUSION-ENST00000657693.1:145151-ENST00000377970.6:2814|8454
MGPLAGAPFVSSVF
>FUSION-ENST00000657693.1:145151-ENST00000377970.6:2814|3918
MSCLYFGREFQWK
>FUSION-ENST00000653522.1:145151-ENST00000377970.6:2814|2630
HMNKLRFSEIQK
>FUSION-ENST00000657693.1:145151-ENST00000377970.6:2814|4993
AFIDTAWQA
>FUSION-ENST00000657693.1:145151-ENST00000377970.6:2814|8108
RKVLDLR
>FUSION-ENST00000653522.1:145151-ENST00000377970.6:2814|2730
MWRPRPQLGRGLESDFDWIPSSAHA
>FUSION-ENST00000484076.1:884-ENST00000402696.9:10791|117
ASGNAHEK
>FUSION-ENST00000653522.1:145151-ENST00000377970.6:2814|1228
CNFWPVTEHEEASIGGVKSK
>FUSION-ENST00000653522.1:145151-ENST00000377970.6:2814|2285
MRLDMEVPGTIAVGFWGVGCTVES
>ENST00000645519.1|SNV-14168-G-A|3
KLEELSTAVCCADQQGWTGGPVPGR
>FUSION-ENST00000653522.1:145151-ENST00000377970.6:2814|2728
VRQKGNTLFLSIYMT
>FUSION-ENST00000657693.1:145151-ENST00000377970.6:2814|4441
AAPGSAFLPLTHRNR
>FUSION-ENST00000657693.1:145151-ENST00000377970.6:2814|4386
LYQVVST
>ENST00000392793.5|SNV-24131-T-G|1
GNDLVTSLPVTLDLGTVK
>FUSION-ENST00000657693.1:145151-ENST00000377970.6:2814|3138
MIDPSSS
>FUSION-ENST00000657693.1:145151-ENST00000377970.6:2814|7724
WPPGPAVCSSLVIGASNPLHK
>FUSION-ENST00000657693.1:145151-ENST00000377970.6:2814|7070
DAELFNHIKEKDR
>FUSION-ENST00000657693.1:145151-ENST00000377970.6:2814|3459
MRQHPPV
>FUSION-ENST00000657693.1:145151-ENST00000377970.6:2814|4417
WREEPAIWWVPGW
>FUSION-ENST00000657693.1:145151-ENST00000377970.6:2814|4696
MSFKVLK
>FUSION-ENST00000657693.1:145151-ENST00000377970.6:2814|4127
ALFGHRVFVFVFVLRWSLALSLR
>FUSION-ENST00000657693.1:145151-ENST00000377970.6:2814|4660
MFSGEWHLPR
>FUSION-ENST00000657693.1:145151-ENST00000377970.6:2814|5144
LFKSTSIL
>FUSION-ENST00000653522.1:145151-ENST00000377970.6:2814|1563
MAVIKHHHHQQQK
>FUSION-ENST00000653522.1:145151-ENST00000377970.6:2814|840
CFQHPFER
>FUSION-ENST00000657693.1:145151-ENST00000377970.6:2814|7369
GPRTPGR
>ENST00000345093.9|SNV-11493-G-A|1
IMQNMLSKLQIACDNAVFGCSAVVR
>FUSION-ENST00000653522.1:145151-ENST00000377970.6:2814|1381
DYLTLHK
>FUSION-ENST00000657693.1:145151-ENST00000377970.6:2814|2957
AYEAAFR
>FUSION-ENST00000653522.1:145151-ENST00000377970.6:2814|689
NQPLVGRCGIIIIFFWDR
>FUSION-ENST00000657693.1:145151-ENST00000377970.6:2814|4014
MPRSPLRGWQISE
>FUSION-ENST00000484076.1:884-ENST00000402696.9:10791|93
SSCWMRALLGR
>FUSION-ENST00000657693.1:145151-ENST00000377970.6:2814|3238
MGRDSIRR
>FUSION-ENST00000657693.1:145151-ENST00000377970.6:2814|3505
MILWLQATTR
>FUSION-ENST00000657693.1:145151-ENST00000377970.6:2814|7095
MLSLLGWPEIR
>FUSION-ENST00000657693.1:145151-ENST00000377970.6:2814|5702
MCGGCWL
>FUSION-ENST00000657693.1:145151-ENST00000377970.6:2814|5743
ARLCLKK
>ENST00000229330.9|INDEL-18226-T-TA|10
TKSWPLCCCNR
>FUSION-ENST00000653522.1:145151-ENST00000377970.6:2814|2210
FWSYTRAPELK
>FUSION-ENST00000653522.1:145151-ENST00000377970.6:2814|2296
DTSGQQGCK
>FUSION-ENST00000653522.1:145151-ENST00000377970.6:2814|1699
MGLWALTQF
>FUSION-ENST00000657693.1:145151-ENST00000377970.6:2814|4543
PYREGKLK
>FUSION-ENST00000657693.1:145151-ENST00000377970.6:2814|6512
MPINGHRRCQLGTWQSESGN
>FUSION-ENST00000653522.1:145151-ENST00000377970.6:2814|1274
MVCRILMFFLSRGR
>FUSION-ENST00000653522.1:145151-ENST00000377970.6:2814|1620
MPFALAWTSPGAPVPL
>ENST00000393203.3|SNV-74849-G-C|3
APVLLSSLDPK
>FUSION-ENST00000657693.1:145151-ENST00000377970.6:2814|6787
LSESVKGWCR
>FUSION-ENST00000653522.1:145151-ENST00000377970.6:2814|106
PFVFKAAAPEDMEEKG
>FUSION-ENST00000667305.1:96473-ENST00000377970.6:2814|89
RCPSTLASPTGTMTSTTTR
>FUSION-ENST00000657693.1:145151-ENST00000377970.6:2814|7119
KDIVGGRNSTYR
>FUSION-ENST00000657693.1:145151-ENST00000377970.6:2814|6085
LHATPFNL
>FUSION-ENST00000657693.1:145151-ENST00000377970.6:2814|4594
CMSLGMLPISGSLSLLSVKWS
>FUSION-ENST00000657693.1:145151-ENST00000377970.6:2814|5986
GSKTRSSQVR
>ENST00000370515.3|SNV-1228-G-C|3
KNRINPLQMQEEEFMEIMVEIPAK
>FUSION-ENST00000657693.1:145151-ENST00000377970.6:2814|7720
MLSERYC
>FUSION-ENST00000657693.1:145151-ENST00000377970.6:2814|5716
RVSLHELAECSALS
>FUSION-ENST00000657693.1:145151-ENST00000377970.6:2814|3291
MHAHTSHTHTHTHRHMR
>FUSION-ENST00000657693.1:145151-ENST00000377970.6:2814|6666
MVGSQFFSPWLPR
>FUSION-ENST00000657693.1:145151-ENST00000377970.6:2814|4448
VGALGTPSSPALLFK
>FUSION-ENST00000657693.1:145151-ENST00000377970.6:2814|4596
SFSYSFPVAFHTDMC
>FUSION-ENST00000657693.1:145151-ENST00000377970.6:2814|8352
MVAYAYNFCTLRG
>FUSION-ENST00000653522.1:145151-ENST00000377970.6:2814|496
YGQGQKVRGVPIM
>FUSION-ENST00000657693.1:145151-ENST00000377970.6:2814|3029
LARLVLNSWPQGIHQPRHHK
>FUSION-ENST00000657693.1:145151-ENST00000377970.6:2814|8167
LLKLISSVFSNFMATR
>FUSION-ENST00000657693.1:145151-ENST00000377970.6:2814|6020
RFLLLFFFF
>FUSION-ENST00000657693.1:145151-ENST00000377970.6:2814|3843
VNDTVEVTGLGFK
>FUSION-ENST00000653522.1:145151-ENST00000377970.6:2814|2401
FSCLSLLSSWDCR
>FUSION-ENST00000657693.1:145151-ENST00000377970.6:2814|3334
CSPQSFR
>FUSION-ENST00000657693.1:145151-ENST00000377970.6:2814|3607
CLRDLSR
>FUSION-ENST00000657693.1:145151-ENST00000377970.6:2814|6708
MIQVRSYK
>FUSION-ENST00000653522.1:145151-ENST00000377970.6:2814|1242
MSITSRSRK
>FUSION-ENST00000657693.1:145151-ENST00000377970.6:2814|5939
MIRYTNAHHCIK
>FUSION-ENST00000653522.1:145151-ENST00000377970.6:2814|701
QSWHEQMMPGSTWLCK
>FUSION-ENST00000657693.1:145151-ENST00000377970.6:2814|5967
VTVLLSSPHFTDEGAVAR
>ENST00000538524.1|SNV-41-C-T|12
SPGFDSGLHSRQPSLSYRIR
>FUSION-ENST00000657693.1:145151-ENST00000377970.6:2814|3819
VSQDKGLPLASGCVLLR
>FUSION-ENST00000657693.1:145151-ENST00000377970.6:2814|7667
EGREEGR
>FUSION-ENST00000657693.1:145151-ENST00000377970.6:2814|5132
VLAGPQEEHTHLLR
>FUSION-ENST00000657693.1:145151-ENST00000377970.6:2814|5473
IFFFFSEIR
>FUSION-ENST00000657693.1:145151-ENST00000377970.6:2814|6551
GDYKEPLVRQK
>FUSION-ENST00000657693.1:145151-ENST00000377970.6:2814|7198
IFNVGTLRPR
>FUSION-ENST00000657693.1:145151-ENST00000377970.6:2814|8580
NLIKGILTNF
>FUSION-ENST00000657693.1:145151-ENST00000377970.6:2814|7017
MNSVYIKR
>FUSION-ENST00000657693.1:145151-ENST00000377970.6:2814|6807
SSSVLKAFDLHSGPKPLCR
>ENST00000347004.2|SNV-20393-C-G|3
CFCPSGWEGELCDTNPK
>FUSION-ENST00000653522.1:145151-ENST00000377970.6:2814|1297
FLGVWNCVSAHAAQPGK
>FUSION-ENST00000657693.1:145151-ENST00000377970.6:2814|3298
GKEIHTCAHTR
>FUSION-ENST00000657693.1:145151-ENST00000377970.6:2814|7453
ILFFFFFF
>FUSION-ENST00000657693.1:145151-ENST00000377970.6:2814|6103
GSPSIQLKSFWPGCR
>FUSION-ENST00000657693.1:145151-ENST00000377970.6:2814|6025
EGRGWASAAATGIVSLK
>FUSION-ENST00000657693.1:145151-ENST00000377970.6:2814|7711
MCLEKSSFLR
>FUSION-ENST00000653522.1:145151-ENST00000377970.6:2814|2292
KLGLLQRAAGGAGWSLALALTH
>FUSION-ENST00000657693.1:145151-ENST00000377970.6:2814|4453
PMASPSDSAALPPAAWPGWR
>FUSION-ENST00000657693.1:145151-ENST00000377970.6:2814|5950
MMCGSAMDRIYNGGPMRL
>FUSION-ENST00000657693.1:145151-ENST00000377970.6:2814|6526
GSRLWAQR
>FUSION-ENST00000657693.1:145151-ENST00000377970.6:2814|7447
MPVVPATQQAEGGESLEPGRR
>FUSION-ENST00000657693.1:145151-ENST00000377970.6:2814|3403
ALSNVPCRAQAGLCCIMPMKVPAGR
>FUSION-ENST00000657693.1:145151-ENST00000377970.6:2814|4157
ELQGLQEATRCQKEAR
>FUSION-ENST00000653522.1:145151-ENST00000377970.6:2814|192
GVVSLTSFQKQR
>FUSION-ENST00000653522.1:145151-ENST00000377970.6:2814|2738
HFICCITVALIK
>FUSION-ENST00000657693.1:145151-ENST00000377970.6:2814|6944
TLAATWGTTMLHFQDALVEIK
>FUSION-ENST00000657693.1:145151-ENST00000377970.6:2814|6082
SRLNHVV
>FUSION-ENST00000657693.1:145151-ENST00000377970.6:2814|4053
MSRQTSSSARGSSFSHLLAMR
>FUSION-ENST00000657693.1:145151-ENST00000377970.6:2814|8061
MPVVCQVLLEALGIQ
>FUSION-ENST00000657693.1:145151-ENST00000377970.6:2814|8256
MKCCGNRPSR
>FUSION-ENST00000657693.1:145151-ENST00000377970.6:2814|6794
MIAFILIK
>FUSION-ENST00000657693.1:145151-ENST00000377970.6:2814|6143
AHAYLCNKPACSVHVSQNLKYK
>FUSION-ENST00000657693.1:145151-ENST00000377970.6:2814|2905
EAVAECLMDSYSLDVHGGRRTAAG
>FUSION-ENST00000657693.1:145151-ENST00000377970.6:2814|7028
CCKEQAFR
>FUSION-ENST00000657693.1:145151-ENST00000377970.6:2814|2810
TPTLPGEASDARSIR
>FUSION-ENST00000653522.1:145151-ENST00000377970.6:2814|2380
LLQFHYK
>FUSION-ENST00000657693.1:145151-ENST00000377970.6:2814|8421
FFTFYSLQLHEAFIMK
>FUSION-ENST00000653522.1:145151-ENST00000377970.6:2814|980
HRSLPLTQGHMEKEEGSPCWGAK
>FUSION-ENST00000657693.1:145151-ENST00000377970.6:2814|4550
QNYASPK
>FUSION-ENST00000657693.1:145151-ENST00000377970.6:2814|7507
GGGGTGYPPKKSQHIESPSNNL
>FUSION-ENST00000657693.1:145151-ENST00000377970.6:2814|8512
MCLCVVGGR
>FUSION-ENST00000653522.1:145151-ENST00000377970.6:2814|1642
MTVMSPFLSAEER
>FUSION-ENST00000657693.1:145151-ENST00000377970.6:2814|4431
GINLGVADRIMLPPKR
>FUSION-ENST00000653522.1:145151-ENST00000377970.6:2814|2090
LAILIFGII
>FUSION-ENST00000657693.1:145151-ENST00000377970.6:2814|8246
AGAWCCVVKLSGQSQGR
>FUSION-ENST00000657693.1:145151-ENST00000377970.6:2814|4057
SETPSQKNK
>FUSION-ENST00000653522.1:145151-ENST00000377970.6:2814|2312
EQHNGGPLQKQQKEQR
>FUSION-ENST00000657693.1:145151-ENST00000377970.6:2814|7216
SIAIVHAS
>FUSION-ENST00000657693.1:145151-ENST00000377970.6:2814|5495
ACHLFCKKK
>FUSION-ENST00000653522.1:145151-ENST00000377970.6:2814|1767
SALYMCWK
>ENST00000337318.8|SNV-121130-A-G|1
GAPGNSLCSLDGELDIEQIERN
>FUSION-ENST00000657693.1:145151-ENST00000377970.6:2814|6059
MLQRRGLR
>FUSION-ENST00000657693.1:145151-ENST00000377970.6:2814|5606
GRSSWLSR
>FUSION-ENST00000653522.1:145151-ENST00000377970.6:2814|1463
LVDSIEMGWVH
>FUSION-ENST00000657693.1:145151-ENST00000377970.6:2814|8303
DKNPCPPEASVLVDVTQ
>FUSION-ENST00000657693.1:145151-ENST00000377970.6:2814|3280
MAPPANGAPLK
>FUSION-ENST00000653522.1:145151-ENST00000377970.6:2814|807
ELGSKQLWVQVRALLLR
>FUSION-ENST00000657693.1:145151-ENST00000377970.6:2814|4285
MLGMARDTAWACVWPQPR
>FUSION-ENST00000657693.1:145151-ENST00000377970.6:2814|5268
GLSGGSVLCGPCCSGLVHWR
>FUSION-ENST00000657693.1:145151-ENST00000377970.6:2814|3603
DLSRDLLLRK
>FUSION-ENST00000653522.1:145151-ENST00000377970.6:2814|309
MILAVMTILVRVDLAKSWSNW
>FUSION-ENST00000657693.1:145151-ENST00000377970.6:2814|6726
MVLRPQCL
>FUSION-ENST00000657693.1:145151-ENST00000377970.6:2814|3276
SPEGSETER
>FUSION-ENST00000657693.1:145151-ENST00000377970.6:2814|4178
MISYWIR
>FUSION-ENST00000653522.1:145151-ENST00000377970.6:2814|528
MILLHPL
>FUSION-ENST00000653522.1:145151-ENST00000377970.6:2814|1193
CKHLSVHCK
>FUSION-ENST00000657693.1:145151-ENST00000377970.6:2814|7584
MLGNALSALQVLANLISLANPLR
>FUSION-ENST00000653522.1:145151-ENST00000377970.6:2814|2239
RNVLVVEREPHNPPLR
>FUSION-ENST00000657693.1:145151-ENST00000377970.6:2814|6371
VFSENCFMDFFFFPRQGLALSPR
>FUSION-ENST00000653522.1:145151-ENST00000377970.6:2814|393
DVLFLLACCFLWEWPFLPR
>FUSION-ENST00000653522.1:145151-ENST00000377970.6:2814|2209
FVTEVYGMR
>FUSION-ENST00000653522.1:145151-ENST00000377970.6:2814|1907
MFTVPVLLQGLR
>FUSION-ENST00000653522.1:145151-ENST00000377970.6:2814|1930
FPDRLLPTPDMSK
>FUSION-ENST00000657693.1:145151-ENST00000377970.6:2814|7496
THAYSFFFLFFLR
>FUSION-ENST00000657693.1:145151-ENST00000377970.6:2814|8097
MITPLYSSLGDRMR
>FUSION-ENST00000653522.1:145151-ENST00000377970.6:2814|899
NQKNIVEK
>FUSION-ENST00000653522.1:145151-ENST00000377970.6:2814|1516
TVWWFLKK
>FUSION-ENST00000657693.1:145151-ENST00000377970.6:2814|4177
MISYWIRVGAK
>FUSION-ENST00000657693.1:145151-ENST00000377970.6:2814|5665
VRSWGLSLDLDYCCMNGLNEECFLK
>FUSION-ENST00000657693.1:145151-ENST00000377970.6:2814|5551
AFWHSLSKLQK
>FUSION-ENST00000657693.1:145151-ENST00000377970.6:2814|6956
MPLIPATRK
>FUSION-ENST00000657693.1:145151-ENST00000377970.6:2814|7758
ILPDFRGFVSADSSLRFVSHIVR
>FUSION-ENST00000653522.1:145151-ENST00000377970.6:2814|385
RAWSWAGTDQIW
>FUSION-ENST00000657693.1:145151-ENST00000377970.6:2814|6461
KPQLKNVK
>FUSION-ENST00000657693.1:145151-ENST00000377970.6:2814|3740
ALGTQVPQVR
>FUSION-ENST00000657693.1:145151-ENST00000377970.6:2814|7520
MLLFHFANMEGSTQLSWAWQK
>FUSION-ENST00000657693.1:145151-ENST00000377970.6:2814|5154
RGAMRDGSSL
>FUSION-ENST00000627981.1:688-ENST00000296674.13:55|50
TFLANAFALARGADR
>FUSION-ENST00000653522.1:145151-ENST00000377970.6:2814|744
MYCTLGQKQGGFSGWER
>FUSION-ENST00000653522.1:145151-ENST00000377970.6:2814|2795
MWRQTGLGMTL
>FUSION-ENST00000653522.1:145151-ENST00000377970.6:2814|2366
LLCLFIHSLGHR
>FUSION-ENST00000657693.1:145151-ENST00000377970.6:2814|4321
PSGLALIEGKK
>FUSION-ENST00000653522.1:145151-ENST00000377970.6:2814|2557
QKLLLDHK
>FUSION-ENST00000657693.1:145151-ENST00000377970.6:2814|3921
MAKPRLH
>FUSION-ENST00000657693.1:145151-ENST00000377970.6:2814|3515
VFAFSPARGWGEVAR
>FUSION-ENST00000657693.1:145151-ENST00000377970.6:2814|2958
EEEATAKAYEAAFRSLEK
>ENST00000412090.2|SNV-165-G-A|1
GGCGSSCGGCSSSCGGCGSR
>FUSION-ENST00000653522.1:145151-ENST00000377970.6:2814|630
PRSVCVEQWVDLQTPLRTPL
>FUSION-ENST00000657693.1:145151-ENST00000377970.6:2814|4664
VAGITGVR
>FUSION-ENST00000657693.1:145151-ENST00000377970.6:2814|4705
SLRPAWPTWQNPASTKN
>FUSION-ENST00000657693.1:145151-ENST00000377970.6:2814|5136
EERAGSR
>FUSION-ENST00000657693.1:145151-ENST00000377970.6:2814|8258
IMKCCGNRPSR
>FUSION-ENST00000657693.1:145151-ENST00000377970.6:2814|6564
VLFPGVSVR
>FUSION-ENST00000657693.1:145151-ENST00000377970.6:2814|5123
PERHSRSFAPWSFYR
>FUSION-ENST00000657693.1:145151-ENST00000377970.6:2814|6757
IALLIPW
>FUSION-ENST00000653522.1:145151-ENST00000377970.6:2814|65
WSRGGQGMVR
>FUSION-ENST00000657693.1:145151-ENST00000377970.6:2814|8564
WFGGPSGETRGL
>FUSION-ENST00000657693.1:145151-ENST00000377970.6:2814|4256
MSSFMEHLR
>FUSION-ENST00000657693.1:145151-ENST00000377970.6:2814|4052
SRQTSSSARGSSFSHLLAMR
>FUSION-ENST00000657693.1:145151-ENST00000377970.6:2814|5177
QDIASQRIPIMQS
>FUSION-ENST00000653522.1:145151-ENST00000377970.6:2814|2575
MLSRLYLYLK
>FUSION-ENST00000657693.1:145151-ENST00000377970.6:2814|3042
MEDFLKQEMGALCYSCMAGRITSP
>FUSION-ENST00000657693.1:145151-ENST00000377970.6:2814|4106
GEERDIGKK
>FUSION-ENST00000657693.1:145151-ENST00000377970.6:2814|6066
LEVMAITLTANNKIRT
>FUSION-ENST00000653522.1:145151-ENST00000377970.6:2814|993
SPQQHHSLR
>FUSION-ENST00000657693.1:145151-ENST00000377970.6:2814|3838
MMPWEHWR
>FUSION-ENST00000657693.1:145151-ENST00000377970.6:2814|3879
RAICMDCLILSSQQVKELGGSK
>FUSION-ENST00000653522.1:145151-ENST00000377970.6:2814|2824
TWEIQWKDMHGGIISWLCAQS
>FUSION-ENST00000657693.1:145151-ENST00000377970.6:2814|6018
MSITLFY
>FUSION-ENST00000657693.1:145151-ENST00000377970.6:2814|5996
MVASIYCLLLCARHYSR
>FUSION-ENST00000657693.1:145151-ENST00000377970.6:2814|7382
RGAVTSRR
>FUSION-ENST00000657693.1:145151-ENST00000377970.6:2814|3580
CPDSKVKQAVV
>FUSION-ENST00000653522.1:145151-ENST00000377970.6:2814|1975
SYHLHFTDVKTGSER
>FUSION-ENST00000653522.1:145151-ENST00000377970.6:2814|2707
GFLLVSLKRSDR
>ENST00000511304.5|SNV-66715-T-G|8
MVLISIVLLLLSESR
>FUSION-ENST00000657693.1:145151-ENST00000377970.6:2814|3283
MRSPEGSETERER
>FUSION-ENST00000657693.1:145151-ENST00000377970.6:2814|4388
VKLYQVVST
>FUSION-ENST00000636680.2:1188199-ENST00000455997.5:46179|2
YLKTPPGIPVIF
>FUSION-ENST00000657693.1:145151-ENST00000377970.6:2814|7407
DFYGQVVHLQQSSQKK
>FUSION-ENST00000657693.1:145151-ENST00000377970.6:2814|3584
YGAVGCGRGQV
>FUSION-ENST00000657693.1:145151-ENST00000377970.6:2814|6748
MLFLLKIQKISWTWWQVPVIPATR
>FUSION-ENST00000657693.1:145151-ENST00000377970.6:2814|6536
MLVSSMDTGKMGSR
>FUSION-ENST00000657693.1:145151-ENST00000377970.6:2814|8536
MEDSSVHLSS
>FUSION-ENST00000653522.1:145151-ENST00000377970.6:2814|2522
SWPSLTDSYNYLKSVVFRTK
>FUSION-ENST00000657693.1:145151-ENST00000377970.6:2814|4313
VAGGVGRR
>FUSION-ENST00000657693.1:145151-ENST00000377970.6:2814|3028
LVLNSWPQGIHQPR
>FUSION-ENST00000657693.1:145151-ENST00000377970.6:2814|7847
NSYLCFMTALR
>FUSION-ENST00000657693.1:145151-ENST00000377970.6:2814|4334
MQRHGGGWGGEKGTGK
>FUSION-ENST00000657693.1:145151-ENST00000377970.6:2814|2963
MEEEATAK
>FUSION-ENST00000653522.1:145151-ENST00000377970.6:2814|479
QEWGLPLCWECR
>FUSION-ENST00000657693.1:145151-ENST00000377970.6:2814|2909
VVLREAVAECLMDSYSLDVHGGR
>FUSION-ENST00000657693.1:145151-ENST00000377970.6:2814|5215
LHGHSHSLDVASSASTVR
>FUSION-ENST00000657693.1:145151-ENST00000377970.6:2814|6810
FPSPFLSGK
>FUSION-ENST00000657693.1:145151-ENST00000377970.6:2814|7115
AEMDESSVQSGNCR
>FUSION-ENST00000653522.1:145151-ENST00000377970.6:2814|631
MPRSVCVEQWVDLQTPLRTPL
>FUSION-ENST00000657693.1:145151-ENST00000377970.6:2814|7433
GELLEPGRSMLQ
>FUSION-ENST00000657693.1:145151-ENST00000377970.6:2814|5925
MGHEPVHQSGSNGSAEEGRFK
>FUSION-ENST00000657693.1:145151-ENST00000377970.6:2814|6897
MGIIIIIIVPNS
>ENST00000372469.6|SNV-53657-T-A|2
TTYNSSQLQALER
>ENST00000257430.9|SNV-131628-T-G|2
HVDQPMDYSLK
>FUSION-ENST00000653522.1:145151-ENST00000377970.6:2814|1090
KASTLDSFCTQLSK
>FUSION-ENST00000653522.1:145151-ENST00000377970.6:2814|1548
CTTHNSQK
>FUSION-ENST00000657693.1:145151-ENST00000377970.6:2814|4576
IFLPQPPK
>FUSION-ENST00000657693.1:145151-ENST00000377970.6:2814|4202
HMVDFTNFLSLESQFFLFVCFCLR
>FUSION-ENST00000653522.1:145151-ENST00000377970.6:2814|1014
MKRSGWGLVWDMLR
>FUSION-ENST00000653522.1:145151-ENST00000377970.6:2814|1210
LTANIQPTHIQ
>FUSION-ENST00000657693.1:145151-ENST00000377970.6:2814|7325
AVRILAKINER
>FUSION-ENST00000653522.1:145151-ENST00000377970.6:2814|383
AWSWAGTDQIW
>ENST00000296135.11|SNV-87548-G-A|2
SLEENLTTAKHDLLR
>FUSION-ENST00000657693.1:145151-ENST00000377970.6:2814|8498
MLYPLNSQR
>FUSION-ENST00000657693.1:145151-ENST00000377970.6:2814|4651
MTGMSHR
>FUSION-ENST00000653522.1:145151-ENST00000377970.6:2814|950
ASPRLYNQLSLQHFPASAFPSTD
>FUSION-ENST00000657693.1:145151-ENST00000377970.6:2814|6176
GTSHTGACWGMGGKGR
>FUSION-ENST00000657693.1:145151-ENST00000377970.6:2814|6097
KGEQMLVYRLQR
>ENST00000512784.6|SNV-128683-C-A|3
LLNRMSSDDRHLGSSCGYFIK
>FUSION-ENST00000653522.1:145151-ENST00000377970.6:2814|248
NHFPPAVIVHLQR
>FUSION-ENST00000657693.1:145151-ENST00000377970.6:2814|5160
SALQDPASKSSVQVSSRVTGK
>ENST00000535157.5|SNV-74387-G-C|1
STEGGQSLHSLIKVTPERNR
>FUSION-ENST00000657693.1:145151-ENST00000377970.6:2814|3962
SLQILLLRKGCAGLPVSR
>ENST00000331426.6|SNV-9047-G-A|2
KHWLTRK
>FUSION-ENST00000653522.1:145151-ENST00000377970.6:2814|2397
VPPHLANFLYI
>FUSION-ENST00000657693.1:145151-ENST00000377970.6:2814|5636
MLVLDPK
>ENST00000454349.7|INDEL-221681-C-CA|3
NGWGEEVDQTKKQQLGK
>FUSION-ENST00000657693.1:145151-ENST00000377970.6:2814|8212
MVAVSPMWVLST
>FUSION-ENST00000657693.1:145151-ENST00000377970.6:2814|4427
LPPKRFTS
>FUSION-ENST00000653522.1:145151-ENST00000377970.6:2814|295
MIPCCRR
>FUSION-ENST00000657693.1:145151-ENST00000377970.6:2814|7571
VFLYPDSW
>FUSION-ENST00000657693.1:145151-ENST00000377970.6:2814|6166
MCRMCRFVA
>FUSION-ENST00000657693.1:145151-ENST00000377970.6:2814|7068
DRSLKYETPAFDMLK
>FUSION-ENST00000653522.1:145151-ENST00000377970.6:2814|1154
VVVLVIK
>FUSION-ENST00000653522.1:145151-ENST00000377970.6:2814|33
SEDSSLFLLMSKILGLLPLR
>FUSION-ENST00000657693.1:145151-ENST00000377970.6:2814|7004
LVNGLHCPSK
>FUSION-ENST00000657693.1:145151-ENST00000377970.6:2814|7946
MPVFFVEMR
>FUSION-ENST00000657693.1:145151-ENST00000377970.6:2814|3998
HCVPLSKYLMYPINIYACVPTK
>FUSION-ENST00000657693.1:145151-ENST00000377970.6:2814|3579
MVARTRSPSYSGG
>FUSION-ENST00000653522.1:145151-ENST00000377970.6:2814|25
SSAPGSLCGR
>FUSION-ENST00000657693.1:145151-ENST00000377970.6:2814|4998
LGWLGKVVGCPGK
>FUSION-ENST00000657693.1:145151-ENST00000377970.6:2814|4457
SFECGTGRQTLVWV
>FUSION-ENST00000653522.1:145151-ENST00000377970.6:2814|2300
PSVAQKDTSGQQGCK
>FUSION-ENST00000653522.1:145151-ENST00000377970.6:2814|2114
QALCFHFTTDR
>FUSION-ENST00000657693.1:145151-ENST00000377970.6:2814|5290
SSRPAWPTWQNPASTKNTKSR
>ENST00000236914.7|SNV-245-A-T|1
SSISDTGDLQESLKHGLTPIVSQFK
>FUSION-ENST00000653522.1:145151-ENST00000377970.6:2814|2547
KGMCILAGGAALTR
>FUSION-ENST00000653522.1:145151-ENST00000377970.6:2814|1904
FTVPVLLQGLRK
>FUSION-ENST00000653522.1:145151-ENST00000377970.6:2814|2742
HLPCTQARHIHSRHFICCITVALIK
>FUSION-ENST00000657693.1:145151-ENST00000377970.6:2814|4519
MGMSYAIQRREIK
>FUSION-ENST00000653522.1:145151-ENST00000377970.6:2814|1630
VSMGDRGS
>FUSION-ENST00000653522.1:145151-ENST00000377970.6:2814|49
KAALGSTGAR
>FUSION-ENST00000653522.1:145151-ENST00000377970.6:2814|1184
MDNIDLLKKNCHQIT
>FUSION-ENST00000653522.1:145151-ENST00000377970.6:2814|2316
VWVWKEQHNGGPLQK
>FUSION-ENST00000653522.1:145151-ENST00000377970.6:2814|2271
MNHHCTATRED
>FUSION-ENST00000653522.1:145151-ENST00000377970.6:2814|249
NLSFLICKMGQYVSQR
>FUSION-ENST00000657693.1:145151-ENST00000377970.6:2814|7672
GREEGRK
>FUSION-ENST00000657693.1:145151-ENST00000377970.6:2814|4346
MLRWGGLC
>FUSION-ENST00000653522.1:145151-ENST00000377970.6:2814|460
GQDEASLGLVGPWR
>FUSION-ENST00000657693.1:145151-ENST00000377970.6:2814|7563
MALLLPES
>FUSION-ENST00000657693.1:145151-ENST00000377970.6:2814|6403
GVNRIVLFWVVEGFGEIP
>FUSION-ENST00000657693.1:145151-ENST00000377970.6:2814|7676
REGGKEGR
>FUSION-ENST00000653522.1:145151-ENST00000377970.6:2814|2392
SHHTQPGSLSLK
>FUSION-ENST00000657693.1:145151-ENST00000377970.6:2814|3756
SRGSPRVGNS
>FUSION-ENST00000653522.1:145151-ENST00000377970.6:2814|2694
LRTASCFIPNK
>FUSION-ENST00000657693.1:145151-ENST00000377970.6:2814|4488
RQGITVPR
>FUSION-ENST00000657693.1:145151-ENST00000377970.6:2814|4344
MNFEDSPCGCAVSFFMQICWGMQR
>ENST00000512784.6|SNV-128683-C-A|4
MLLNRMSSDDRHLGSSCGYFIK
>ENST00000557936.5|SNV-63168-C-T|6
MMLRVASMTCGQIGR
>FUSION-ENST00000657693.1:145151-ENST00000377970.6:2814|5061
NLAHCNLR
>FUSION-ENST00000653522.1:145151-ENST00000377970.6:2814|821
MTSAERGKGR
>FUSION-ENST00000657693.1:145151-ENST00000377970.6:2814|4861
SPKIQTCHQK
>FUSION-ENST00000653522.1:145151-ENST00000377970.6:2814|1735
RGQLCAKGTGSWK
>ENST00000274605.6|SNV-6191-C-G|3
QPDGLLGK
>FUSION-ENST00000653522.1:145151-ENST00000377970.6:2814|1847
TQSFLGIPGFVFSR
>FUSION-ENST00000657693.1:145151-ENST00000377970.6:2814|6250
MALGEIPSACGA
>FUSION-ENST00000657693.1:145151-ENST00000377970.6:2814|5229
MQIQFQAV
>FUSION-ENST00000657693.1:145151-ENST00000377970.6:2814|5064
LDGSLTPR
>FUSION-ENST00000653522.1:145151-ENST00000377970.6:2814|226
EKGGAGCGFGFLWPPQCWSDTF
>FUSION-ENST00000653522.1:145151-ENST00000377970.6:2814|1195
IISHLLMARRCK
>FUSION-ENST00000657693.1:145151-ENST00000377970.6:2814|5890
AQLRKGGLR
>FUSION-ENST00000657693.1:145151-ENST00000377970.6:2814|7125
NLGSRNAELVGLARDK
>FUSION-ENST00000653522.1:145151-ENST00000377970.6:2814|2518
VDVCHVICCIYHPIT
>FUSION-ENST00000653522.1:145151-ENST00000377970.6:2814|999
MTKPDVKPVSWIPTFIFDEAFR
>FUSION-ENST00000657693.1:145151-ENST00000377970.6:2814|4340
MQICWGMQRHGGGWGGEK
>FUSION-ENST00000657693.1:145151-ENST00000377970.6:2814|7872
LGFSHFFKR
>FUSION-ENST00000657693.1:145151-ENST00000377970.6:2814|3379
YLAELKQGSAASCP
>FUSION-ENST00000657693.1:145151-ENST00000377970.6:2814|3748
THPPCPEIRDGCS
>FUSION-ENST00000657693.1:145151-ENST00000377970.6:2814|6588
MDRHFLKK
>FUSION-ENST00000657693.1:145151-ENST00000377970.6:2814|6802
MQGKNPWEYAKSLLVL
>FUSION-ENST00000657693.1:145151-ENST00000377970.6:2814|6489
VGDSIWK
>FUSION-ENST00000657693.1:145151-ENST00000377970.6:2814|6224
LVQPLWKTVG
>FUSION-ENST00000657693.1:145151-ENST00000377970.6:2814|6979
MCAHMCAETYR
>FUSION-ENST00000657693.1:145151-ENST00000377970.6:2814|5106
SEPGKISGGEGWVACPGRATGR
>FUSION-ENST00000657693.1:145151-ENST00000377970.6:2814|3052
QLWSQTQLGCRISLYLVFFFFFFFF
>FUSION-ENST00000657693.1:145151-ENST00000377970.6:2814|8510
MCLCVVGGRGP
>ENST00000538077.2|SNV-747-G-A|6
EVCFVPIQGSFCFMRLTCTR
>ENST00000310232.11|SNV-14930-C-G|4
MAADESSENTLRLQFK
>FUSION-ENST00000657693.1:145151-ENST00000377970.6:2814|2994
QPLEAWK
>FUSION-ENST00000653522.1:145151-ENST00000377970.6:2814|2721
MLFSPIALR
>FUSION-ENST00000653522.1:145151-ENST00000377970.6:2814|1918
CGAVNDRALVPDGQPGPFEDTLAFR
>FUSION-ENST00000653522.1:145151-ENST00000377970.6:2814|1097
MKEWSEGSLYFVRK
>FUSION-ENST00000657693.1:145151-ENST00000377970.6:2814|3023
STSESLEPANMLHVK
>FUSION-ENST00000657693.1:145151-ENST00000377970.6:2814|5730
GLSLPSFCKSNSS
>FUSION-ENST00000657693.1:145151-ENST00000377970.6:2814|5553
AFWHSLSK
>FUSION-ENST00000657693.1:145151-ENST00000377970.6:2814|7857
RKSQGASCTSLL
>FUSION-ENST00000657693.1:145151-ENST00000377970.6:2814|4183
SSEEKRGT
>FUSION-ENST00000657693.1:145151-ENST00000377970.6:2814|8133
ALDCKSTKVAGGVGGGGK
>FUSION-ENST00000653522.1:145151-ENST00000377970.6:2814|28
ILGLLPLR
>FUSION-ENST00000657693.1:145151-ENST00000377970.6:2814|5633
MQMNCPGCLWSWEEFLVDLR
>FUSION-ENST00000657693.1:145151-ENST00000377970.6:2814|4786
LPVSSRR
>FUSION-ENST00000657693.1:145151-ENST00000377970.6:2814|4618
MLELWVEP
>ENST00000557936.5|SNV-63168-C-T|2
LRVASMTCGQIGR
>FUSION-ENST00000657693.1:145151-ENST00000377970.6:2814|8013
WVKDRTMQCS
>FUSION-ENST00000657693.1:145151-ENST00000377970.6:2814|5909
ASALGSCSWSPQASASWHR
>FUSION-ENST00000657693.1:145151-ENST00000377970.6:2814|4616
MRGTILL
>ENST00000569916.1|INDEL-30625-G-GG|1
SQPAGNTACK
>FUSION-ENST00000667305.1:96473-ENST00000377970.6:2814|72
RTSTSSSSR
>FUSION-ENST00000657693.1:145151-ENST00000377970.6:2814|5928
MPFRTAA
>FUSION-ENST00000657693.1:145151-ENST00000377970.6:2814|4916
DIKSFVFSFVS
>FUSION-ENST00000657693.1:145151-ENST00000377970.6:2814|3411
MITAHCNFRLLGSSNYPALASR
>FUSION-ENST00000653522.1:145151-ENST00000377970.6:2814|1713
SNVTLLK
>FUSION-ENST00000657693.1:145151-ENST00000377970.6:2814|3233
MYTYVTNLHVVHMYPKT
>FUSION-ENST00000657693.1:145151-ENST00000377970.6:2814|7671
EEGRKEGK
>FUSION-ENST00000653522.1:145151-ENST00000377970.6:2814|2149
MKCFSIYLCHV
>FUSION-ENST00000653522.1:145151-ENST00000377970.6:2814|2173
VVQLGVF
>FUSION-ENST00000653522.1:145151-ENST00000377970.6:2814|492
MDIFKVLVVCWALLCPAFRNR
>FUSION-ENST00000657693.1:145151-ENST00000377970.6:2814|3473
SSLGDLGQVTLLLQALLLSSSVR
>FUSION-ENST00000657693.1:145151-ENST00000377970.6:2814|7084
MKAQFSLGTAETQFA
>FUSION-ENST00000653522.1:145151-ENST00000377970.6:2814|2726
QKGNTLFLSIYMT
>FUSION-ENST00000653522.1:145151-ENST00000377970.6:2814|391
QCKSLGIGAR
>FUSION-ENST00000657693.1:145151-ENST00000377970.6:2814|6358
MKPFLGDTIVF
>FUSION-ENST00000653522.1:145151-ENST00000377970.6:2814|977
SLPLTQGHMEKEEGSPCWGAKGR
>FUSION-ENST00000657693.1:145151-ENST00000377970.6:2814|7440
MCLQSQLLEAEMGELLEPGR
>FUSION-ENST00000653522.1:145151-ENST00000377970.6:2814|420
WSVVPGHPHI
>FUSION-ENST00000657693.1:145151-ENST00000377970.6:2814|4478
QGNRNSPRASR
>FUSION-ENST00000657693.1:145151-ENST00000377970.6:2814|8353
VAYAYNFCTLR
>FUSION-ENST00000657693.1:145151-ENST00000377970.6:2814|7106
NSVCLSKLQCGK
>FUSION-ENST00000653522.1:145151-ENST00000377970.6:2814|784
MGSGPLSSWK
>FUSION-ENST00000653522.1:145151-ENST00000377970.6:2814|2217
AEVLFSFFFFFTFYFRIKR
>FUSION-ENST00000657693.1:145151-ENST00000377970.6:2814|3239
MGRDSIR
>FUSION-ENST00000657693.1:145151-ENST00000377970.6:2814|8478
TLDSCRSR
>FUSION-ENST00000657693.1:145151-ENST00000377970.6:2814|4928
ELNVQNLWSAVRDP
>FUSION-ENST00000653522.1:145151-ENST00000377970.6:2814|2760
EGAAGLATK
>FUSION-ENST00000653522.1:145151-ENST00000377970.6:2814|2353
NKEIGAWSGGVNEDIAVEK
>FUSION-ENST00000657693.1:145151-ENST00000377970.6:2814|7651
MLSSTTNSDIKMALYR
>FUSION-ENST00000653522.1:145151-ENST00000377970.6:2814|987
RMIWGRPQKAFLV
>FUSION-ENST00000653522.1:145151-ENST00000377970.6:2814|802
ALLLRSQALSCGGFSNRELLL
>FUSION-ENST00000657693.1:145151-ENST00000377970.6:2814|4582
GDISLQICI
>FUSION-ENST00000653522.1:145151-ENST00000377970.6:2814|1612
MLGGHGVLRLMLGHT
>FUSION-ENST00000657693.1:145151-ENST00000377970.6:2814|4974
LAERGGRHL
>FUSION-ENST00000657693.1:145151-ENST00000377970.6:2814|6913
ISRVNAIAAFFFFSLHISFKLEIM
>FUSION-ENST00000653522.1:145151-ENST00000377970.6:2814|341
MLHIPGFNK
>FUSION-ENST00000653522.1:145151-ENST00000377970.6:2814|2856
MWLVFSTR
>FUSION-ENST00000657693.1:145151-ENST00000377970.6:2814|7174
LKITAGCGGSRL
>FUSION-ENST00000657693.1:145151-ENST00000377970.6:2814|8095
MITPLYSSLGDRMRPCL
>FUSION-ENST00000657693.1:145151-ENST00000377970.6:2814|8422
MFFTFYSLQLHEAFIMK
>ENST00000538524.1|SNV-41-C-T|17
GRIFSGHEEASR
>FUSION-ENST00000657693.1:145151-ENST00000377970.6:2814|3418
LSSQALCRTRMGCWR
>FUSION-ENST00000657693.1:145151-ENST00000377970.6:2814|7840
MCLCQRDLSRGR
>FUSION-ENST00000653522.1:145151-ENST00000377970.6:2814|1094
EWSEGSLYFVR
>FUSION-ENST00000657693.1:145151-ENST00000377970.6:2814|3619
QAEEGTMSAPR
>FUSION-ENST00000657693.1:145151-ENST00000377970.6:2814|4286
VSQTLRIT
>FUSION-ENST00000657693.1:145151-ENST00000377970.6:2814|6646
MWGCGSGVGETILLYFR
>ENST00000237201.2|SNV-18377-C-G|1
ACTPEVQSEQSSVRYK
>FUSION-ENST00000657693.1:145151-ENST00000377970.6:2814|4938
MVVCAYSPSYSVGER
>FUSION-ENST00000657693.1:145151-ENST00000377970.6:2814|8177
MEQCLGR
>FUSION-ENST00000657693.1:145151-ENST00000377970.6:2814|5683
VSLGSLLASELLMHVYIIIIFFLR
>FUSION-ENST00000657693.1:145151-ENST00000377970.6:2814|7748
AECLCPVEESTALGSEIR
>FUSION-ENST00000653522.1:145151-ENST00000377970.6:2814|2040
GLGTCRWSHNR
>FUSION-ENST00000657693.1:145151-ENST00000377970.6:2814|7574
MGNYFCTFSCPKSRVFLYPDSW
>FUSION-ENST00000667305.1:96473-ENST00000377970.6:2814|101
RSAGLEQPPATMPLNVSFTNR
>FUSION-ENST00000653522.1:145151-ENST00000377970.6:2814|255
SSGCTIVGGYLILRNLSFLICK
>FUSION-ENST00000657693.1:145151-ENST00000377970.6:2814|6308
DVNRHFSK
>FUSION-ENST00000657693.1:145151-ENST00000377970.6:2814|6797
WSFALVAQAGVQWHHLGSP
>FUSION-ENST00000657693.1:145151-ENST00000377970.6:2814|6284
NSLFNNGVRKTG
>FUSION-ENST00000657693.1:145151-ENST00000377970.6:2814|4142
MHPPPPLKVLGLQV
>FUSION-ENST00000653522.1:145151-ENST00000377970.6:2814|1708
EIVHCTVKSNR
>FUSION-ENST00000657693.1:145151-ENST00000377970.6:2814|5203
NCVYFVWDSKL
>FUSION-ENST00000657693.1:145151-ENST00000377970.6:2814|7693
MHLWSQEAK
>FUSION-ENST00000653522.1:145151-ENST00000377970.6:2814|862
MYFPPGLLFLFSLTCQKAPL
>FUSION-ENST00000657693.1:145151-ENST00000377970.6:2814|5534
RITHPGAFPK
>FUSION-ENST00000657693.1:145151-ENST00000377970.6:2814|3519
RVFAFSPAR
>FUSION-ENST00000653522.1:145151-ENST00000377970.6:2814|983
IWGRPQK
>FUSION-ENST00000657693.1:145151-ENST00000377970.6:2814|6961
LHQIFFPPWSCFLMKLGF
>FUSION-ENST00000657693.1:145151-ENST00000377970.6:2814|8453
GPLAGAPFVSSVF
>FUSION-ENST00000653522.1:145151-ENST00000377970.6:2814|1143
MTVAELRNRGFSLQGR
>FUSION-ENST00000653522.1:145151-ENST00000377970.6:2814|1917
FRPCFLSYHPNNCGFWISK
>FUSION-ENST00000657693.1:145151-ENST00000377970.6:2814|3919
SCLYFGR
>FUSION-ENST00000657693.1:145151-ENST00000377970.6:2814|2931
LVGFGASLPVR
>FUSION-ENST00000653522.1:145151-ENST00000377970.6:2814|1558
HHHHQQQKK
>FUSION-ENST00000653522.1:145151-ENST00000377970.6:2814|113
MVYRSQTQVSEREDIF
>FUSION-ENST00000653522.1:145151-ENST00000377970.6:2814|1986
CQDLNISLSNPKM
>FUSION-ENST00000653522.1:145151-ENST00000377970.6:2814|2213
CICRFVTEVYGMRLK
>FUSION-ENST00000657693.1:145151-ENST00000377970.6:2814|8204
MGPQEWTSRLFTVVSPAS
>FUSION-ENST00000657693.1:145151-ENST00000377970.6:2814|3045
ILAHYNLGLLGSSHSSALAS
>FUSION-ENST00000653522.1:145151-ENST00000377970.6:2814|1523
NAVLGDRS
>FUSION-ENST00000657693.1:145151-ENST00000377970.6:2814|8180
WVESYFRWMEQCLGRGQHLVNQMCG
>FUSION-ENST00000657693.1:145151-ENST00000377970.6:2814|7226
MLNCDTNGGL
>FUSION-ENST00000657693.1:145151-ENST00000377970.6:2814|3088
MLQNRAYSQTK
>FUSION-ENST00000653522.1:145151-ENST00000377970.6:2814|2850
STLCVVGVMLGAWGR
>FUSION-ENST00000657693.1:145151-ENST00000377970.6:2814|7730
IDPVLPELPLLKEKPFKI
>FUSION-ENST00000657693.1:145151-ENST00000377970.6:2814|5075
MGMGPGVR
>ENST00000645519.1|SNV-14168-G-A|1
LEELSTAVCCADQQGWTGGPVPGRR
>FUSION-ENST00000653522.1:145151-ENST00000377970.6:2814|2172
MYLIVVLI
>FUSION-ENST00000657693.1:145151-ENST00000377970.6:2814|8197
MPWTRSAFSESNVWVR
>FUSION-ENST00000657693.1:145151-ENST00000377970.6:2814|3643
SWAPSSPFQQPSLVFFFISK
>FUSION-ENST00000653522.1:145151-ENST00000377970.6:2814|918
MSLCSQLVSFDFRCQLSLGER
>FUSION-ENST00000657693.1:145151-ENST00000377970.6:2814|5385
GEKQLWGPS
>FUSION-ENST00000657693.1:145151-ENST00000377970.6:2814|7136
ALGMVHI
>FUSION-ENST00000653522.1:145151-ENST00000377970.6:2814|1161
LAIDIGVPRRLVTTS
>FUSION-ENST00000653522.1:145151-ENST00000377970.6:2814|1144
TVAELRNR
>FUSION-ENST00000657693.1:145151-ENST00000377970.6:2814|6474
SHTEVTVRFGIKEVVD
>FUSION-ENST00000657693.1:145151-ENST00000377970.6:2814|7631
LTAPSAFQVQAILLPQPSE
>FUSION-ENST00000657693.1:145151-ENST00000377970.6:2814|3869
ELGGSKGSC
>FUSION-ENST00000653522.1:145151-ENST00000377970.6:2814|2643
LPLLFGP
>FUSION-ENST00000657693.1:145151-ENST00000377970.6:2814|4836
MRLGQKYPLLACELFTQV
>FUSION-ENST00000657693.1:145151-ENST00000377970.6:2814|7794
EFILSVK
>FUSION-ENST00000657693.1:145151-ENST00000377970.6:2814|6341
IDKWDLIK
>ENST00000401647.6|SNV-33-G-A|5
MPSKTHAMLATLARVAALR
>ENST00000380009.9|SNV-27852-C-G|5
VEAWTRDVALLLR
>FUSION-ENST00000653522.1:145151-ENST00000377970.6:2814|851
SALFRREAWR
>FUSION-ENST00000653522.1:145151-ENST00000377970.6:2814|2479
DQAFEDGK
>FUSION-ENST00000653522.1:145151-ENST00000377970.6:2814|879
VDVTMCSVDTPFSFYSALTIWWALW
>FUSION-ENST00000653522.1:145151-ENST00000377970.6:2814|951
AEYCSLAQVYCIFKNLLIC
>FUSION-ENST00000653522.1:145151-ENST00000377970.6:2814|304
TILVRVDLAKSWSNW
>FUSION-ENST00000657693.1:145151-ENST00000377970.6:2814|8507
FQTYFAYWQR
>FUSION-ENST00000657693.1:145151-ENST00000377970.6:2814|8541
RRNHVQGFR
>FUSION-ENST00000657693.1:145151-ENST00000377970.6:2814|4776
AQTVTSHKKL
>FUSION-ENST00000653522.1:145151-ENST00000377970.6:2814|2782
MPAGGREQLGWPQRPVAVLQLTSGR
>FUSION-ENST00000653522.1:145151-ENST00000377970.6:2814|388
VFRRAWSWAGTDQIW
>FUSION-ENST00000657693.1:145151-ENST00000377970.6:2814|3363
CPRPHGCDHSMR
>FUSION-ENST00000657693.1:145151-ENST00000377970.6:2814|4943
KLNSGLR
>FUSION-ENST00000657693.1:145151-ENST00000377970.6:2814|5622
MSVEWKER
>FUSION-ENST00000657693.1:145151-ENST00000377970.6:2814|5731
GLSLPSFCK
>ENST00000557936.5|SNV-63168-C-T|9
PLLQGQMMLR
>FUSION-ENST00000657693.1:145151-ENST00000377970.6:2814|7547
EHPALLGMAEIHQGRRR
>ENST00000538524.1|SNV-41-C-T|7
TLLRTADSNLEGR
>FUSION-ENST00000653522.1:145151-ENST00000377970.6:2814|2749
WKDWPLRSRPGGLGGC
>FUSION-ENST00000657693.1:145151-ENST00000377970.6:2814|7090
LSLLGWPEIRRTLWAGETAPTGLR
>FUSION-ENST00000653522.1:145151-ENST00000377970.6:2814|839
CFQHPFERLIQPR
>FUSION-ENST00000657693.1:145151-ENST00000377970.6:2814|4887
PIITALWEAKAAGSFEVR
>ENST00000261483.4|SNV-130374-A-G|3
VYKILESASSSSHLADYVLYKNK
>FUSION-ENST00000657693.1:145151-ENST00000377970.6:2814|3587
MYGAVGCGR
>FUSION-ENST00000657693.1:145151-ENST00000377970.6:2814|6533
LVSSMDTGKMGSRLWAQR
>FUSION-ENST00000653522.1:145151-ENST00000377970.6:2814|1851
AFSILILWLPHLFGIR
>FUSION-ENST00000657693.1:145151-ENST00000377970.6:2814|5814
NSFLNPWI
>FUSION-ENST00000657693.1:145151-ENST00000377970.6:2814|3368
MLSRLVSNSWVQVICPPPPSK
>FUSION-ENST00000653522.1:145151-ENST00000377970.6:2814|2736
YGDSPWFSLGFFEK
>FUSION-ENST00000657693.1:145151-ENST00000377970.6:2814|3333
CSPQSFRTR
>FUSION-ENST00000657693.1:145151-ENST00000377970.6:2814|4044
SWADGLTFLGLSDLTCK
>FUSION-ENST00000657693.1:145151-ENST00000377970.6:2814|3924
KLCPQWSLVLCGLR
>FUSION-ENST00000653522.1:145151-ENST00000377970.6:2814|1132
MIPWINDEGVE
>FUSION-ENST00000653522.1:145151-ENST00000377970.6:2814|1692
SGSSYRATPLLML
>FUSION-ENST00000657693.1:145151-ENST00000377970.6:2814|4767
MVAQACNPSTSGGQGGR
>FUSION-ENST00000657693.1:145151-ENST00000377970.6:2814|6361
SWPEGIGSAWLQR
>ENST00000378681.8|SNV-12195-G-A|5
SRKAVEQWR
>FUSION-ENST00000657693.1:145151-ENST00000377970.6:2814|3823
QSSGQLNLGRGLWR
>FUSION-ENST00000653522.1:145151-ENST00000377970.6:2814|1414
LSFVLLSSW
>FUSION-ENST00000657693.1:145151-ENST00000377970.6:2814|8224
RQSLALLPR
>FUSION-ENST00000653522.1:145151-ENST00000377970.6:2814|2235
EPHNPPLRSNLCLTLEIIPVNR
>FUSION-ENST00000657693.1:145151-ENST00000377970.6:2814|6946
GHSFEGHTVDDDIYFR
>FUSION-ENST00000657693.1:145151-ENST00000377970.6:2814|7392
ISWVWWHVPAVPATRG
>FUSION-ENST00000653522.1:145151-ENST00000377970.6:2814|83
APCTKVGLWPFPNQHLGPVP
>FUSION-ENST00000653522.1:145151-ENST00000377970.6:2814|1499
STKFYLRVMK
>FUSION-ENST00000657693.1:145151-ENST00000377970.6:2814|4548
EVHILISGTWGCHMPYR
>FUSION-ENST00000657693.1:145151-ENST00000377970.6:2814|3689
MLFSDYKR
>FUSION-ENST00000653522.1:145151-ENST00000377970.6:2814|356
VPASQLTLN
>FUSION-ENST00000653522.1:145151-ENST00000377970.6:2814|962
GREGEGQSPGKCQILVCR
>FUSION-ENST00000657693.1:145151-ENST00000377970.6:2814|4383
MPFSVLLKTCLRPSSGLLAQNAR
>FUSION-ENST00000657693.1:145151-ENST00000377970.6:2814|4214
SSAHCNLHLPGSSDSPASAS
>FUSION-ENST00000653522.1:145151-ENST00000377970.6:2814|1386
MLGWIISPCTR
>FUSION-ENST00000653522.1:145151-ENST00000377970.6:2814|2521
SVVFRTK
>FUSION-ENST00000657693.1:145151-ENST00000377970.6:2814|7896
KQVAHLGTELQQSKR
>FUSION-ENST00000653522.1:145151-ENST00000377970.6:2814|1931
MFPDRLLPTPDMSK
>FUSION-ENST00000653522.1:145151-ENST00000377970.6:2814|39
VPGSAVLCEDCF
>FUSION-ENST00000657693.1:145151-ENST00000377970.6:2814|6629
LCSFPRAHITN
>FUSION-ENST00000657693.1:145151-ENST00000377970.6:2814|5615
ITCVGHLSWSPLSPRSR
>FUSION-ENST00000653522.1:145151-ENST00000377970.6:2814|2763
MESHASWREGAAGLATK
>FUSION-ENST00000653522.1:145151-ENST00000377970.6:2814|2453
GVFPSHLSVTLYHSTRGGGTGQK
>FUSION-ENST00000657693.1:145151-ENST00000377970.6:2814|7735
MLIEAAVRFQLPPPLVPFLSSCQK
>FUSION-ENST00000657693.1:145151-ENST00000377970.6:2814|7805
DFEERYLLSMWYIAFHKTK
>ENST00000374933.3|SNV-283293-G-A|4
MWFLTRSTNPNCQCELWILK
>FUSION-ENST00000657693.1:145151-ENST00000377970.6:2814|6424
ITRSGDRDHPG
>FUSION-ENST00000657693.1:145151-ENST00000377970.6:2814|4856
LGVVAHAYNHGTLGGQGGWII
>FUSION-ENST00000657693.1:145151-ENST00000377970.6:2814|3640
EIDCSLSSK
>FUSION-ENST00000657693.1:145151-ENST00000377970.6:2814|7608
LVGLLPSVFSCSLALISELRK
>FUSION-ENST00000657693.1:145151-ENST00000377970.6:2814|7939
MCEGPEAAKLLVCSECQK
>FUSION-ENST00000657693.1:145151-ENST00000377970.6:2814|5382
LGLCIFRRETPEVK
>FUSION-ENST00000653522.1:145151-ENST00000377970.6:2814|2360
SGCVPGVQGTEHAHLQPDWR
>FUSION-ENST00000653522.1:145151-ENST00000377970.6:2814|629
SVCVEQWVDLQTPLR
>ENST00000664495.1|SNV-171-A-G|1
LCYDISARTWWMTPKLHR
>FUSION-ENST00000657693.1:145151-ENST00000377970.6:2814|6089
MLVYRLQRVR
>FUSION-ENST00000484076.1:884-ENST00000402696.9:10791|149
LDARAPWAQLPSAK
>FUSION-ENST00000657693.1:145151-ENST00000377970.6:2814|6349
TKTPKAMATK
>FUSION-ENST00000653522.1:145151-ENST00000377970.6:2814|2790
MWADACGGRQAWV
>FUSION-ENST00000657693.1:145151-ENST00000377970.6:2814|7309
CNAEEPRDK
>FUSION-ENST00000653522.1:145151-ENST00000377970.6:2814|109
MPFVFKAAAPEDMEEK
>FUSION-ENST00000657693.1:145151-ENST00000377970.6:2814|7644
VTLKPNVNRR
>FUSION-ENST00000484076.1:884-ENST00000402696.9:10791|144
APWAQLPSAKRAPK
>FUSION-ENST00000653522.1:145151-ENST00000377970.6:2814|1458
FCFVSLCFRFLAHAK
>FUSION-ENST00000657693.1:145151-ENST00000377970.6:2814|7942
SHPPQPPTVLGLQT
>FUSION-ENST00000657693.1:145151-ENST00000377970.6:2814|2983
GNIEPPALGIVDQFVLQLSLE
>FUSION-ENST00000657693.1:145151-ENST00000377970.6:2814|7019
TACLSPNFICTIRY
>FUSION-ENST00000657693.1:145151-ENST00000377970.6:2814|4714
MTRTLDK
>FUSION-ENST00000653522.1:145151-ENST00000377970.6:2814|1857
EEGLRKVSELS
>FUSION-ENST00000657693.1:145151-ENST00000377970.6:2814|4921
FSPLLALPGTWEKFHK
>FUSION-ENST00000657693.1:145151-ENST00000377970.6:2814|2920
HAPPHPANFCIFSR
>FUSION-ENST00000657693.1:145151-ENST00000377970.6:2814|8414
MVDFLLWGR
>FUSION-ENST00000653522.1:145151-ENST00000377970.6:2814|1075
LRDSVWKINK
>FUSION-ENST00000657693.1:145151-ENST00000377970.6:2814|4907
MVECDEVKLWVEK
>FUSION-ENST00000653522.1:145151-ENST00000377970.6:2814|2544
GMCILAGGAALTRSGLGDSFGK
>FUSION-ENST00000657693.1:145151-ENST00000377970.6:2814|7601
MTILILQMLGLR
>FUSION-ENST00000657693.1:145151-ENST00000377970.6:2814|8252
CCGNRPSR
>ENST00000372141.7|SNV-1083807-A-C|3
VPQNGNSYSLK
>ENST00000185206.12|MNV-623-CC-C|3
YSCYSDAEGLEEKEGAHMNLRFTSL
>ENST00000349945.7|SNV-88213-A-G|5
KSPMLCGQYPVKGEGK
>FUSION-ENST00000657693.1:145151-ENST00000377970.6:2814|8466
WTRFSGSFVKR
>FUSION-ENST00000653522.1:145151-ENST00000377970.6:2814|1845
TQSFLGIPGFVFSRWSAVRR
>FUSION-ENST00000657693.1:145151-ENST00000377970.6:2814|6356
MGKDFMTK
>FUSION-ENST00000653522.1:145151-ENST00000377970.6:2814|2683
MVMAMNK
>FUSION-ENST00000657693.1:145151-ENST00000377970.6:2814|5122
HSRSFAPWSFYR
>FUSION-ENST00000657693.1:145151-ENST00000377970.6:2814|6093
GEQMLVYRLQR
>FUSION-ENST00000657693.1:145151-ENST00000377970.6:2814|8016
TNSLIAK
>FUSION-ENST00000653522.1:145151-ENST00000377970.6:2814|2042
AVWRGLGTCR
>FUSION-ENST00000657693.1:145151-ENST00000377970.6:2814|4653
NFSLPFCLHKQK
>FUSION-ENST00000657693.1:145151-ENST00000377970.6:2814|8575
VWAFGEGEGRGMTPNGRCIEAILDL
>FUSION-ENST00000657693.1:145151-ENST00000377970.6:2814|4732
VLFLTCFFF
>ENST00000341426.9|SNV-27498-G-A|2
DPVSDWFESLAQCLHWNIRK
>FUSION-ENST00000657693.1:145151-ENST00000377970.6:2814|6123
LAPALHREGLLGR
>FUSION-ENST00000653522.1:145151-ENST00000377970.6:2814|922
EFYFCCPGWSAVVPSR
>ENST00000257430.9|SNV-131628-T-G|3
RHVDQPMDYSLKYATDIPSSQK
>FUSION-ENST00000657693.1:145151-ENST00000377970.6:2814|6386
MILVPKQRYRPMEQNGGLR
>FUSION-ENST00000657693.1:145151-ENST00000377970.6:2814|7710
CLEKSSFLR
>FUSION-ENST00000653522.1:145151-ENST00000377970.6:2814|2248
KFGFGNG
>ENST00000654540.1|SNV-9491-G-A|1
VDHLYTVLYMQIQNLAPLPR
>FUSION-ENST00000657693.1:145151-ENST00000377970.6:2814|7844
MSRLYNHTRR
>FUSION-ENST00000657693.1:145151-ENST00000377970.6:2814|4517
MSYAIQR
>FUSION-ENST00000653522.1:145151-ENST00000377970.6:2814|1611
LGGHGVLRLMLGHT
>FUSION-ENST00000657693.1:145151-ENST00000377970.6:2814|3347
EREEGTATHTLGDTYYGSPCK
>FUSION-ENST00000657693.1:145151-ENST00000377970.6:2814|6002
MIFFFFLR
>FUSION-ENST00000653522.1:145151-ENST00000377970.6:2814|1615
NRLEAAYEFAIHLLKTLVDSKPK
>FUSION-ENST00000657693.1:145151-ENST00000377970.6:2814|5088
MLSLYPFHG
>FUSION-ENST00000657693.1:145151-ENST00000377970.6:2814|3961
KGCAGLPVSR
>FUSION-ENST00000653522.1:145151-ENST00000377970.6:2814|2487
EGGEEGRKK
>FUSION-ENST00000657693.1:145151-ENST00000377970.6:2814|7249
MFLCSVIRAGCMMGSL
>FUSION-ENST00000657693.1:145151-ENST00000377970.6:2814|7979
SDSSVDKAQGVQQLR
>FUSION-ENST00000657693.1:145151-ENST00000377970.6:2814|7436
MGELLEPGR
>FUSION-ENST00000653522.1:145151-ENST00000377970.6:2814|270
FTYVPWK
>FUSION-ENST00000657693.1:145151-ENST00000377970.6:2814|7699
RSLGCSKL
>FUSION-ENST00000653522.1:145151-ENST00000377970.6:2814|1303
MQHSQGKSVDLGAWYGWLDWK
>FUSION-ENST00000653522.1:145151-ENST00000377970.6:2814|2184
MNTWVRVYFW
>FUSION-ENST00000657693.1:145151-ENST00000377970.6:2814|5785
QEPQFPGLQK
>FUSION-ENST00000653522.1:145151-ENST00000377970.6:2814|976
MEKEEGSPCWGAK
>FUSION-ENST00000657693.1:145151-ENST00000377970.6:2814|5809
QSHSVTQAGVQWHNLGSLQPLPPR
>FUSION-ENST00000653522.1:145151-ENST00000377970.6:2814|1081
GCSEPTSRHCTPAWVR
>FUSION-ENST00000657693.1:145151-ENST00000377970.6:2814|3914
MGQKASSLERLWCPK
>FUSION-ENST00000657693.1:145151-ENST00000377970.6:2814|5799
KAESLQDPAVLEGHLSTPPKR
>FUSION-ENST00000657693.1:145151-ENST00000377970.6:2814|4679
TPSTWGCCEDEVKKVVK
>FUSION-ENST00000657693.1:145151-ENST00000377970.6:2814|3364
MCPRPHGCDHSMR
>FUSION-ENST00000657693.1:145151-ENST00000377970.6:2814|3322
HGTCIHM
>FUSION-ENST00000653522.1:145151-ENST00000377970.6:2814|793
MAEEFTLLTTITPPYPPEGCGE
>FUSION-ENST00000653522.1:145151-ENST00000377970.6:2814|1439
CMMVIVR
>FUSION-ENST00000657693.1:145151-ENST00000377970.6:2814|6383
QRYRPMEQNGGLRNNTTHLQPSEL
>FUSION-ENST00000657693.1:145151-ENST00000377970.6:2814|5611
KSVFSSPYRR
>FUSION-ENST00000653522.1:145151-ENST00000377970.6:2814|1201
SLVLWIEWIILIC
>FUSION-ENST00000653522.1:145151-ENST00000377970.6:2814|149
HVPQGQLLQMKRR
>FUSION-ENST00000653522.1:145151-ENST00000377970.6:2814|544
DPPLQRP
>FUSION-ENST00000657693.1:145151-ENST00000377970.6:2814|7155
LSWKESK
>FUSION-ENST00000657693.1:145151-ENST00000377970.6:2814|6655
QDFQVLLLWPPSFTSIL
>FUSION-ENST00000657693.1:145151-ENST00000377970.6:2814|6004
MYCFLDLDFCGVENISCSSKGV
>FUSION-ENST00000653522.1:145151-ENST00000377970.6:2814|1613
LGGHGVLR
>FUSION-ENST00000657693.1:145151-ENST00000377970.6:2814|8029
VLKAKYK
>FUSION-ENST00000653522.1:145151-ENST00000377970.6:2814|2416
EFQGDLCIV
>FUSION-ENST00000657693.1:145151-ENST00000377970.6:2814|6758
KIALLIPW
>FUSION-ENST00000657693.1:145151-ENST00000377970.6:2814|6178
LETIILSKLTQERK
>FUSION-ENST00000657693.1:145151-ENST00000377970.6:2814|4354
LLEDAPLGRALLNQHLLPAFR
>FUSION-ENST00000657693.1:145151-ENST00000377970.6:2814|2978
ILDHLGEPNIITCVLRSGR
>ENST00000393203.3|SNV-74849-G-C|1
APVLLSSLDPKGIVTTSRR
>FUSION-ENST00000653522.1:145151-ENST00000377970.6:2814|1060
LQPLSPICYIKYLDLF
>FUSION-ENST00000657693.1:145151-ENST00000377970.6:2814|7161
IGFHDQIILTALR
>FUSION-ENST00000657693.1:145151-ENST00000377970.6:2814|8206
MGPQEWTSR
>FUSION-ENST00000657693.1:145151-ENST00000377970.6:2814|5768
CLFGCFYFFR
>FUSION-ENST00000657693.1:145151-ENST00000377970.6:2814|8502
QGLCLLCCLL
>FUSION-ENST00000653522.1:145151-ENST00000377970.6:2814|2550
MQYFCETC
>FUSION-ENST00000657693.1:145151-ENST00000377970.6:2814|2982
CSPPNSLILAQ
>FUSION-ENST00000657693.1:145151-ENST00000377970.6:2814|5204
MNCVYFVWDSKL
>FUSION-ENST00000657693.1:145151-ENST00000377970.6:2814|6486
MVGDSIWKILAEVGSKSMGVEYR
>FUSION-ENST00000657693.1:145151-ENST00000377970.6:2814|6955
PLIPATRK
>FUSION-ENST00000657693.1:145151-ENST00000377970.6:2814|6348
TPKAMATK
>FUSION-ENST00000653522.1:145151-ENST00000377970.6:2814|1408
SAFNPQYLSFPK
>ENST00000300107.7|MNV-243-CT-C|8
PSCGACTCGAAAVRLITPHSPPR
>FUSION-ENST00000657693.1:145151-ENST00000377970.6:2814|8123
LARMVSIS
>FUSION-ENST00000653522.1:145151-ENST00000377970.6:2814|661
GECLCFRK
>FUSION-ENST00000653522.1:145151-ENST00000377970.6:2814|666
QSLILDNCQTLDGWER
>FUSION-ENST00000657693.1:145151-ENST00000377970.6:2814|2971
QRYGHRSR
>FUSION-ENST00000657693.1:145151-ENST00000377970.6:2814|3424
VSPCCPGWSQTPGFK
>FUSION-ENST00000653522.1:145151-ENST00000377970.6:2814|1684
MGDLPAPFGLRPLS
>FUSION-ENST00000657693.1:145151-ENST00000377970.6:2814|5236
FLFPPFFGVHCVCMVRTR
>FUSION-ENST00000657693.1:145151-ENST00000377970.6:2814|4138
HVKPQHAA
>FUSION-ENST00000657693.1:145151-ENST00000377970.6:2814|5431
EVLCAQTRGDLR
>FUSION-ENST00000657693.1:145151-ENST00000377970.6:2814|8413
VDFLLWGR
>FUSION-ENST00000657693.1:145151-ENST00000377970.6:2814|4060
MPLHSSLGDKSETPSQKNK
>FUSION-ENST00000657693.1:145151-ENST00000377970.6:2814|6051
DSSPWDHKPGPLRVCYLSGK
>FUSION-ENST00000653522.1:145151-ENST00000377970.6:2814|1753
YRVVETCTRK
>ENST00000463437.2|SNV-105033-A-T|2
MLPSNLSSSHQGHLHHNRK
>ENST00000303177.8|INDEL-61668-C-CA|10
HKRCIPASLDAYYSSQDPNSK
>FUSION-ENST00000657693.1:145151-ENST00000377970.6:2814|4181
SLLKMISYWIR
>FUSION-ENST00000657693.1:145151-ENST00000377970.6:2814|5511
NRWESSPFFHGKTR
>FUSION-ENST00000657693.1:145151-ENST00000377970.6:2814|6362
MSWPEGIGSAWLQR
>FUSION-ENST00000653522.1:145151-ENST00000377970.6:2814|2327
LNGVNSGRGQGK
>FUSION-ENST00000657693.1:145151-ENST00000377970.6:2814|4429
IMLPPKRFTS
>FUSION-ENST00000657693.1:145151-ENST00000377970.6:2814|7104
LQCGKWEMNPS
>FUSION-ENST00000657693.1:145151-ENST00000377970.6:2814|8140
GPQPTRPAVAQKLEETRPGGK
>FUSION-ENST00000657693.1:145151-ENST00000377970.6:2814|4173
VGAKANDPCPQR
>FUSION-ENST00000653522.1:145151-ENST00000377970.6:2814|1527
NLKNAVLGDR
>FUSION-ENST00000653522.1:145151-ENST00000377970.6:2814|2791
WADACGGR
>ENST00000539041.5|SNV-14771-C-T|1
TDPANQFEWLESTLNNSQ
>FUSION-ENST00000657693.1:145151-ENST00000377970.6:2814|3249
HLLWLPLQTVLPSK
>FUSION-ENST00000653522.1:145151-ENST00000377970.6:2814|102
VQSSCGGMHAHTGK
>FUSION-ENST00000653522.1:145151-ENST00000377970.6:2814|2010
GGGLCFAIRR
>FUSION-ENST00000653522.1:145151-ENST00000377970.6:2814|1879
MAASSFWNSPSFCVLGDKSR
>FUSION-ENST00000653522.1:145151-ENST00000377970.6:2814|2803
MDSFPCSEGLSIITR
>FUSION-ENST00000657693.1:145151-ENST00000377970.6:2814|5526
MCFVRALQVTGALR
>FUSION-ENST00000653522.1:145151-ENST00000377970.6:2814|1572
TMRYPFIPTR
>FUSION-ENST00000657693.1:145151-ENST00000377970.6:2814|4873
GMIIVQGFLELQLAHRWWPL
>ENST00000476864.1|SNV-959566-T-A|2
MSWLASYLADADCLPSAAQNR
>FUSION-ENST00000657693.1:145151-ENST00000377970.6:2814|4270
RPISSSAWNTPIYSSAVR
>FUSION-ENST00000653522.1:145151-ENST00000377970.6:2814|591
MVCVCISIYELL
>FUSION-ENST00000653522.1:145151-ENST00000377970.6:2814|1514
KSSIELHMTQQFHS
>FUSION-ENST00000657693.1:145151-ENST00000377970.6:2814|3115
LFDIVLQVSEALFNFSNFFLLFR
>FUSION-ENST00000657693.1:145151-ENST00000377970.6:2814|6076
MVEENGMSLLELARTGQIQR
>FUSION-ENST00000653522.1:145151-ENST00000377970.6:2814|2819
GDSMERYAWGDNFLALCSELGTT
>FUSION-ENST00000657693.1:145151-ENST00000377970.6:2814|5051
MKMSGFPSEER
>FUSION-ENST00000657693.1:145151-ENST00000377970.6:2814|3956
MPVLWQRISMEASRKPWLGI
>FUSION-ENST00000657693.1:145151-ENST00000377970.6:2814|3184
VLEVGKSK
>FUSION-ENST00000653522.1:145151-ENST00000377970.6:2814|673
MIYFLPGNLPPNSCFAIRQK
>FUSION-ENST00000653522.1:145151-ENST00000377970.6:2814|1062
LQPLSPICYIK
>FUSION-ENST00000657693.1:145151-ENST00000377970.6:2814|7412
SEFPGYTARTQYCCWIFLGL
>FUSION-ENST00000657693.1:145151-ENST00000377970.6:2814|5209
EWAEGDSAGGGSG
>FUSION-ENST00000657693.1:145151-ENST00000377970.6:2814|3751
MTHPPCPEIR
>FUSION-ENST00000657693.1:145151-ENST00000377970.6:2814|6364
LECSGTISLQPQLPGLK
>FUSION-ENST00000657693.1:145151-ENST00000377970.6:2814|3274
SPEGSETERERGR
>FUSION-ENST00000657693.1:145151-ENST00000377970.6:2814|8170
MFWIYWVKLLKLISSVFSNFMATR
>FUSION-ENST00000657693.1:145151-ENST00000377970.6:2814|7416
ALLAFCVIQIFGERPPEATKNC
>FUSION-ENST00000653522.1:145151-ENST00000377970.6:2814|1839
VDFESDGGTPWSAGGR
>ENST00000395987.8|MNV-83378-TTAT-T|1
HSHFYVINNKVPLVEVKAYR
>FUSION-ENST00000653522.1:145151-ENST00000377970.6:2814|2105
YGLSCVK
>FUSION-ENST00000657693.1:145151-ENST00000377970.6:2814|3431
LSRSPKVLGL
>FUSION-ENST00000657693.1:145151-ENST00000377970.6:2814|7765
SILHLPPVSELCKW
>FUSION-ENST00000653522.1:145151-ENST00000377970.6:2814|321
ELASLCLGTPR
>FUSION-ENST00000657693.1:145151-ENST00000377970.6:2814|3417
TRMGCWR
>FUSION-ENST00000657693.1:145151-ENST00000377970.6:2814|3943
MDAPFTLKGLLCIVCLYQNISCTL
>ENST00000373232.8|SNV-19401-A-G|2
HTGCCGDNDPIDVCEVGSK
>FUSION-ENST00000657693.1:145151-ENST00000377970.6:2814|2962
MEEEATAKAYEAAFR
>FUSION-ENST00000657693.1:145151-ENST00000377970.6:2814|4390
LCVFVCKACIH
>FUSION-ENST00000657693.1:145151-ENST00000377970.6:2814|8184
MWVESYFR
>FUSION-ENST00000657693.1:145151-ENST00000377970.6:2814|4463
ASLASSLWGVGAEGSPR
>FUSION-ENST00000653522.1:145151-ENST00000377970.6:2814|328
YSGVWSKA
>FUSION-ENST00000653522.1:145151-ENST00000377970.6:2814|760
MVLNCLLYHLLCSAR
>FUSION-ENST00000657693.1:145151-ENST00000377970.6:2814|7776
TLEIPYILSALGRHSLHADLVK
>FUSION-ENST00000657693.1:145151-ENST00000377970.6:2814|4512
GPSLITESLQVGER
>FUSION-ENST00000653522.1:145151-ENST00000377970.6:2814|2112
WGSVQNEIWALLCK
>FUSION-ENST00000653522.1:145151-ENST00000377970.6:2814|1234
SDLPSAWKSCLASDQGPYLR
>FUSION-ENST00000657693.1:145151-ENST00000377970.6:2814|7113
MDESSVQSGNCR
>FUSION-ENST00000657693.1:145151-ENST00000377970.6:2814|6112
LLNFTVAPVIVCKKNLLNYLAL
>FUSION-ENST00000657693.1:145151-ENST00000377970.6:2814|6373
DRVFSENCFMDFFFFPRQGLALSPR
>FUSION-ENST00000653522.1:145151-ENST00000377970.6:2814|2406
MQWCNLSSLQPLPPRFKR
>FUSION-ENST00000657693.1:145151-ENST00000377970.6:2814|7147
MVKSHIY
>FUSION-ENST00000653522.1:145151-ENST00000377970.6:2814|1815
GNCFSFKN
>FUSION-ENST00000653522.1:145151-ENST00000377970.6:2814|986
SAETLAFGENGYFVLFHGSWEEETK
>FUSION-ENST00000657693.1:145151-ENST00000377970.6:2814|7133
MERLSLSVANHERK
>FUSION-ENST00000657693.1:145151-ENST00000377970.6:2814|3401
AQAGLCCIMPMKVPAGR
>FUSION-ENST00000657693.1:145151-ENST00000377970.6:2814|7320
ILAKINER
>FUSION-ENST00000657693.1:145151-ENST00000377970.6:2814|4899
MILNSVIIFGVRNPQR
>FUSION-ENST00000657693.1:145151-ENST00000377970.6:2814|4155
MEPSEGAQSR
>FUSION-ENST00000653522.1:145151-ENST00000377970.6:2814|1189
HLSVHCKNSRNS
>FUSION-ENST00000653522.1:145151-ENST00000377970.6:2814|1496
VMKMFWNQIDMVIIPHCECTR
>FUSION-ENST00000653522.1:145151-ENST00000377970.6:2814|2748
DWPLRSRPGGLGGC
>ENST00000296135.11|SNV-87548-G-A|1
SLEENLTTAKHDLLRVQEQLHMAEK
>ENST00000223398.11|SNV-70784-G-A|3
AQHEQYVAEAKEK
>FUSION-ENST00000657693.1:145151-ENST00000377970.6:2814|6674
LEIQIQGVRRAMLHMK
>FUSION-ENST00000657693.1:145151-ENST00000377970.6:2814|6360
SWPEGIGSAWLQRDMKPFLGDTIVF
>FUSION-ENST00000657693.1:145151-ENST00000377970.6:2814|6422
MHMAGCGGSR
>FUSION-ENST00000657693.1:145151-ENST00000377970.6:2814|5479
HEEDFFFLFRDKVSLCGPGWSAVV
>FUSION-ENST00000657693.1:145151-ENST00000377970.6:2814|5202
MISSFQGR
>FUSION-ENST00000653522.1:145151-ENST00000377970.6:2814|430
LVSNSQPQVIHLPWPPKVLGLQAR
>FUSION-ENST00000657693.1:145151-ENST00000377970.6:2814|2997
MKQPLEAWKSK
>FUSION-ENST00000657693.1:145151-ENST00000377970.6:2814|5851
PGDWLQK
>FUSION-ENST00000657693.1:145151-ENST00000377970.6:2814|5412
VPWLSRK
>FUSION-ENST00000657693.1:145151-ENST00000377970.6:2814|4134
QPENVSPYYLYCLPKW
>FUSION-ENST00000657693.1:145151-ENST00000377970.6:2814|7526
IQKLAGLGGTCL
>ENST00000640465.1|SNV-54966-G-C|4
MHAAVIAPVKPLSSSSVLQEPPAK
>FUSION-ENST00000653522.1:145151-ENST00000377970.6:2814|1971
TGSERLRHPAIK
>ENST00000562417.1|SNV-32704-G-A|2
EAREEVQLVSASHMEQK
>FUSION-ENST00000657693.1:145151-ENST00000377970.6:2814|5471
MKETLDCVSLGII
>FUSION-ENST00000657693.1:145151-ENST00000377970.6:2814|6975
MCAHMCAETYRIDFCKNYQVK
>FUSION-ENST00000657693.1:145151-ENST00000377970.6:2814|4136
QPENVSPYYLYCLPK
>FUSION-ENST00000657693.1:145151-ENST00000377970.6:2814|4980
MEFLLKTK
>FUSION-ENST00000657693.1:145151-ENST00000377970.6:2814|4339
QICWGMQRHGGGWGGEK
>FUSION-ENST00000657693.1:145151-ENST00000377970.6:2814|7777
MTLEIPYILSALGRHSLHADLVK
>FUSION-ENST00000653522.1:145151-ENST00000377970.6:2814|964
EEGSPCWGAKGREGEGQSPGK
>FUSION-ENST00000657693.1:145151-ENST00000377970.6:2814|4843
MVAIIVVSYEIY
>FUSION-ENST00000657693.1:145151-ENST00000377970.6:2814|7678
TRPCQKK
>FUSION-ENST00000657693.1:145151-ENST00000377970.6:2814|7531
SSGVRDQPGQHSETPSLLK
>FUSION-ENST00000653522.1:145151-ENST00000377970.6:2814|2680
MAMNKIPSLCQQGC
>FUSION-ENST00000653522.1:145151-ENST00000377970.6:2814|2225
MVVHPTCELNDTTEHQAL
>FUSION-ENST00000657693.1:145151-ENST00000377970.6:2814|5932
MFSTVTCHSGLQPRSSR
>FUSION-ENST00000657693.1:145151-ENST00000377970.6:2814|5254
NLSHSLDRLPRHAHSLCSCLPR
>FUSION-ENST00000657693.1:145151-ENST00000377970.6:2814|6096
SFWPGCR
>FUSION-ENST00000657693.1:145151-ENST00000377970.6:2814|6740
IKQTSPVFTDALENLHETSSR
>FUSION-ENST00000653522.1:145151-ENST00000377970.6:2814|1483
TVMTSQIPSG
>FUSION-ENST00000657693.1:145151-ENST00000377970.6:2814|5008
MAKPCLC
>FUSION-ENST00000653522.1:145151-ENST00000377970.6:2814|2668
LSLTLSSR
>FUSION-ENST00000653522.1:145151-ENST00000377970.6:2814|1245
LAHSRPSIK
>FUSION-ENST00000657693.1:145151-ENST00000377970.6:2814|6455
LFLKSKSYVSGTPPPPPSR
>FUSION-ENST00000653522.1:145151-ENST00000377970.6:2814|2483
MSGVEPRDQAFEDGK
>FUSION-ENST00000657693.1:145151-ENST00000377970.6:2814|4158
ELQGLQEATRCQK
>FUSION-ENST00000653522.1:145151-ENST00000377970.6:2814|1967
DSAGIPSLPWHSLFFFFFFLF
>FUSION-ENST00000657693.1:145151-ENST00000377970.6:2814|4355
MLLEDAPLGRALLNQHLLPAFR
>FUSION-ENST00000657693.1:145151-ENST00000377970.6:2814|4277
DTAWACVWPQPR
>FUSION-ENST00000653522.1:145151-ENST00000377970.6:2814|1472
MWARLSGSHL
>FUSION-ENST00000653522.1:145151-ENST00000377970.6:2814|384
QNCVGMLPP
>FUSION-ENST00000657693.1:145151-ENST00000377970.6:2814|3541
MHTVEPSVFGIFKCRSCCSVK
>FUSION-ENST00000657693.1:145151-ENST00000377970.6:2814|7982
MSDSSVDK
>FUSION-ENST00000657693.1:145151-ENST00000377970.6:2814|8253
KCCGNRPSRVSVWR
>FUSION-ENST00000657693.1:145151-ENST00000377970.6:2814|3135
MLSPLCCLLQPVTVHSGWYNKPP
>FUSION-ENST00000657693.1:145151-ENST00000377970.6:2814|8091
MLHPDFFFFFF
>ENST00000650488.1|SNV-14459-A-T|7
MLYVPKTYVILFHPVQNVQK
>FUSION-ENST00000657693.1:145151-ENST00000377970.6:2814|6306
HFSKEDIYMANK
>FUSION-ENST00000653522.1:145151-ENST00000377970.6:2814|1624
QLTTDSLKSPTQTLQGLCGIK
>FUSION-ENST00000657693.1:145151-ENST00000377970.6:2814|2867
MGECWVPSRCSVVSE
>FUSION-ENST00000653522.1:145151-ENST00000377970.6:2814|2471
EKALETK
>FUSION-ENST00000657693.1:145151-ENST00000377970.6:2814|4460
MSFECGTGR
>FUSION-ENST00000657693.1:145151-ENST00000377970.6:2814|5328
KRFLSIFK
>ENST00000374933.3|SNV-283293-G-A|7
RTLDPQILPRGPDFTPAFADFGR
>ENST00000319555.8|SNV-32704-G-A|3
RSLGDMEAREEVQLVSASHMEQK
>FUSION-ENST00000657693.1:145151-ENST00000377970.6:2814|6883
MSVHVCTYVCR
>FUSION-ENST00000657693.1:145151-ENST00000377970.6:2814|7072
DAELFNHIKEK
>FUSION-ENST00000657693.1:145151-ENST00000377970.6:2814|4697
TISSMSFKVLK
>FUSION-ENST00000653522.1:145151-ENST00000377970.6:2814|712
GLFKLNSEGFQFFIFLFFFFFFICK
>FUSION-ENST00000657693.1:145151-ENST00000377970.6:2814|3326
MLNDELMGVAHKHGTCIHM
>ENST00000306085.11|SNV-2310-G-A|3
AGWYDEKAR
>FUSION-ENST00000657693.1:145151-ENST00000377970.6:2814|6607
LPALRHRTPSSSVLR
>ENST00000347004.2|SNV-20393-C-G|1
DCLPDPCHSRGR
>FUSION-ENST00000657693.1:145151-ENST00000377970.6:2814|3834
MMPWEHWRRGSSGFS
>FUSION-ENST00000657693.1:145151-ENST00000377970.6:2814|6015
GKRSQGR
>FUSION-ENST00000657693.1:145151-ENST00000377970.6:2814|4997
MLGWLGKVVGCPGKAFIDTAWQA
>ENST00000328963.10|SNV-51911-G-C|5
CYATWRFGSQDMADFAILPSSCR
>FUSION-ENST00000653522.1:145151-ENST00000377970.6:2814|2242
MRRNVLVVER
>FUSION-ENST00000653522.1:145151-ENST00000377970.6:2814|1958
VSGSHQPCWPALR
>ENST00000645519.1|SNV-14168-G-A|2
LEELSTAVCCADQQGWTGGPVPGR
>FUSION-ENST00000657693.1:145151-ENST00000377970.6:2814|5655
AFKESCPRYR
>FUSION-ENST00000653522.1:145151-ENST00000377970.6:2814|481
MGGHARTIVT
>ENST00000559087.5|SNV-6757-C-T|4
RRPQLSK
>FUSION-ENST00000653522.1:145151-ENST00000377970.6:2814|937
MELLGPLLEATSLR
>FUSION-ENST00000653522.1:145151-ENST00000377970.6:2814|1440
MCMMVIVR
>FUSION-ENST00000657693.1:145151-ENST00000377970.6:2814|3205
SLTFQQTYFHR
>FUSION-ENST00000653522.1:145151-ENST00000377970.6:2814|1939
IRFGSGSPDGR
>FUSION-ENST00000657693.1:145151-ENST00000377970.6:2814|5021
IIRGLGEVAHACNSSTLGGRGR
>FUSION-ENST00000657693.1:145151-ENST00000377970.6:2814|5645
MPKIQEWLSGGLAGTEGRG
>FUSION-ENST00000657693.1:145151-ENST00000377970.6:2814|8132
STKVAGGVGGGGK
>FUSION-ENST00000657693.1:145151-ENST00000377970.6:2814|8145
QVEMGPQPTRPAVAQK
>FUSION-ENST00000657693.1:145151-ENST00000377970.6:2814|7689
MHLWSQEAKAGGLLEDGKLR
>FUSION-ENST00000653522.1:145151-ENST00000377970.6:2814|31
SKILGLLPLR
>FUSION-ENST00000657693.1:145151-ENST00000377970.6:2814|5438
THCARQDAER
>FUSION-ENST00000653522.1:145151-ENST00000377970.6:2814|912
CQLSLGERRGEK
>FUSION-ENST00000657693.1:145151-ENST00000377970.6:2814|4551
DVGERLGPASR
>FUSION-ENST00000653522.1:145151-ENST00000377970.6:2814|2555
LLLDHKH
>FUSION-ENST00000657693.1:145151-ENST00000377970.6:2814|7326
AVRILAK
>FUSION-ENST00000657693.1:145151-ENST00000377970.6:2814|4645
QKILLTSGVSLKVISSGSPTLNP
>FUSION-ENST00000653522.1:145151-ENST00000377970.6:2814|2073
TKHPGSR
>FUSION-ENST00000657693.1:145151-ENST00000377970.6:2814|6678
GSFQQQIFILLQFWRLEIQIQGVR
>FUSION-ENST00000657693.1:145151-ENST00000377970.6:2814|3154
MSRCCLPPFSDEEIK
>FUSION-ENST00000657693.1:145151-ENST00000377970.6:2814|5576
CCPGWSAVAQSR
>FUSION-ENST00000657693.1:145151-ENST00000377970.6:2814|8465
FSGSFVK
>ENST00000535157.5|SNV-74387-G-C|5
VYPGTEKSTEGGQSLHSLIK
>FUSION-ENST00000657693.1:145151-ENST00000377970.6:2814|6638
MRWGGPVHDSYGFKAPVPLSLFLK
>FUSION-ENST00000653522.1:145151-ENST00000377970.6:2814|455
MVPDGHQATYSFKAPSFFANK
>FUSION-ENST00000657693.1:145151-ENST00000377970.6:2814|5607
RGRSSWLSR
>FUSION-ENST00000657693.1:145151-ENST00000377970.6:2814|4912
MSLQSALIRMVECDEVK
>FUSION-ENST00000657693.1:145151-ENST00000377970.6:2814|3331
LGNSKAADPCHPSTR
>FUSION-ENST00000657693.1:145151-ENST00000377970.6:2814|4747
MRTDDTPGLPGTVCVPLGR
>FUSION-ENST00000653522.1:145151-ENST00000377970.6:2814|1180
RLILVPTF
>FUSION-ENST00000653522.1:145151-ENST00000377970.6:2814|2006
IHCLPDASGVSCLSLVSMRSVR
>FUSION-ENST00000657693.1:145151-ENST00000377970.6:2814|7336
LPWDLPCTQFSLLGMHLLSLEEK
>FUSION-ENST00000657693.1:145151-ENST00000377970.6:2814|6821
LLGLRILVLFSVKWE
>FUSION-ENST00000657693.1:145151-ENST00000377970.6:2814|6225
LVQPLWK
>FUSION-ENST00000653522.1:145151-ENST00000377970.6:2814|395
MKPLWVWWDLGDICLVCGHPEAK
>FUSION-ENST00000653522.1:145151-ENST00000377970.6:2814|1281
IHLSSPDNAGT
>FUSION-ENST00000657693.1:145151-ENST00000377970.6:2814|7018
MNSVYIK
>FUSION-ENST00000657693.1:145151-ENST00000377970.6:2814|3752
CSIIYFPCFLFHFLLLL
>FUSION-ENST00000653522.1:145151-ENST00000377970.6:2814|1208
MKIEFIKSCFMK
>FUSION-ENST00000657693.1:145151-ENST00000377970.6:2814|3294
PAHTHLHAHMHAHTSHTHTHTHR
>FUSION-ENST00000653522.1:145151-ENST00000377970.6:2814|1965
PGLPWHS
>FUSION-ENST00000653522.1:145151-ENST00000377970.6:2814|956
MSFLLRAEYCSLAQVYCIFKNLLIC
>FUSION-ENST00000653522.1:145151-ENST00000377970.6:2814|2569
MSGCGCVPIKLYLQELAIGL
>FUSION-ENST00000657693.1:145151-ENST00000377970.6:2814|7140
CSLHYISTGQCYAKL
>FUSION-ENST00000653522.1:145151-ENST00000377970.6:2814|1622
SPTQTLQGLCGIKSSAVFPSLNLF
>FUSION-ENST00000657693.1:145151-ENST00000377970.6:2814|6218
FIAALFTIAKTWNQPK
>FUSION-ENST00000657693.1:145151-ENST00000377970.6:2814|7892
RELDSALAVER
>FUSION-ENST00000657693.1:145151-ENST00000377970.6:2814|5735
MVGRGLSLPSFCK
>FUSION-ENST00000657693.1:145151-ENST00000377970.6:2814|3273
QGNLEAADSQALK
>FUSION-ENST00000657693.1:145151-ENST00000377970.6:2814|6668
MCIYEMGWSCT
>FUSION-ENST00000657693.1:145151-ENST00000377970.6:2814|4204
KQCSFPESR
>FUSION-ENST00000657693.1:145151-ENST00000377970.6:2814|7564
IGGIIVFILL
>ENST00000405356.5|SNV-5334-C-T|4
AAAKASESSSSEEFSDDDDEEDQK
>FUSION-ENST00000657693.1:145151-ENST00000377970.6:2814|6128
MASESTRLAPALHR
>FUSION-ENST00000657693.1:145151-ENST00000377970.6:2814|7514
MEGSTQLSWAWQKFIR
>FUSION-ENST00000657693.1:145151-ENST00000377970.6:2814|5862
EQCLKRGYSGTFDNQSPL
>ENST00000296135.11|SNV-87548-G-A|3
SLEENLTTAK
>FUSION-ENST00000657693.1:145151-ENST00000377970.6:2814|4131
MALFGHR
>FUSION-ENST00000657693.1:145151-ENST00000377970.6:2814|7919
CFFKSLGVAKLGGS
>FUSION-ENST00000657693.1:145151-ENST00000377970.6:2814|7935
LLVCSECQK
>FUSION-ENST00000657693.1:145151-ENST00000377970.6:2814|6334
GFCTAKETTIRVNK
>FUSION-ENST00000653522.1:145151-ENST00000377970.6:2814|1162
MLAIDIGVPRRLVTTS
>FUSION-ENST00000657693.1:145151-ENST00000377970.6:2814|4459
SFECGTGR
>FUSION-ENST00000653522.1:145151-ENST00000377970.6:2814|855
AQVSFRLFWGVRMGA
>ENST00000662522.1|SNV-48641-C-T|2
ELCNVNLGFLLSR
>FUSION-ENST00000653522.1:145151-ENST00000377970.6:2814|2031
CLYECLLSTYYVQGSVVKN
>FUSION-ENST00000653522.1:145151-ENST00000377970.6:2814|1296
ECGSWSLVWLAR
>FUSION-ENST00000653522.1:145151-ENST00000377970.6:2814|2374
SLVSHSPSFSSYK
>FUSION-ENST00000657693.1:145151-ENST00000377970.6:2814|6140
KPPQKPYLQASHCIS
>FUSION-ENST00000657693.1:145151-ENST00000377970.6:2814|7590
MGIQMVPVCLGIQEN
>FUSION-ENST00000657693.1:145151-ENST00000377970.6:2814|4614
FMAYLCLLTGHFLWGVSNFFLIDL
>FUSION-ENST00000657693.1:145151-ENST00000377970.6:2814|6716
LRTVHPQR
>FUSION-ENST00000627981.1:688-ENST00000296674.13:55|35
SGMINSIRKLIWAQP
>FUSION-ENST00000653522.1:145151-ENST00000377970.6:2814|1055
MYSLCVIINCILIKSFL
>FUSION-ENST00000653522.1:145151-ENST00000377970.6:2814|1397
MSDVHDGYC
>FUSION-ENST00000653522.1:145151-ENST00000377970.6:2814|2724
MVYPLYS
>FUSION-ENST00000657693.1:145151-ENST00000377970.6:2814|5163
YIPQSRSALQDPASKSSVQVSSR
>FUSION-ENST00000657693.1:145151-ENST00000377970.6:2814|6709
VQVRPPRLILPCVSSWPICLCTGWK
>FUSION-ENST00000657693.1:145151-ENST00000377970.6:2814|5942
DRIYNGGPMRL
>ENST00000303177.8|INDEL-61668-C-CA|5
GQAEHCPGHR
>FUSION-ENST00000657693.1:145151-ENST00000377970.6:2814|4238
AEIILTGGLGVWFRVDSTILQVLYC
>FUSION-ENST00000657693.1:145151-ENST00000377970.6:2814|3474
EICFSLCICR
>FUSION-ENST00000653522.1:145151-ENST00000377970.6:2814|2222
LCARHCARLHVLELHQSSR
>FUSION-ENST00000653522.1:145151-ENST00000377970.6:2814|2582
MGLEGQSI
>ENST00000374935.7|SNV-283293-G-A|2
TLDPQILPR
>FUSION-ENST00000657693.1:145151-ENST00000377970.6:2814|6463
MRKPQLKNVK
>FUSION-ENST00000657693.1:145151-ENST00000377970.6:2814|3225
MTDLVLTAWEAERR
>FUSION-ENST00000657693.1:145151-ENST00000377970.6:2814|4964
MGGRSCSEPTLCHCTPPWDTEQDSA
>ENST00000654540.1|SNV-9491-G-A|2
MVDHLYTVLYMQIQNLAPLPR
>FUSION-ENST00000657693.1:145151-ENST00000377970.6:2814|4059
PLHSSLGDKSETPSQKNK
>FUSION-ENST00000657693.1:145151-ENST00000377970.6:2814|6964
MLFSCFPIWLHQVTVTK
>FUSION-ENST00000657693.1:145151-ENST00000377970.6:2814|6615
KMQDWPSLLAYIFLPYWMLPALRHR
>FUSION-ENST00000657693.1:145151-ENST00000377970.6:2814|4707
AGGSPEVRSLRPAWPTWQNPASTKN
>FUSION-ENST00000657693.1:145151-ENST00000377970.6:2814|8249
VSVWRAGAWCCVVK
>FUSION-ENST00000657693.1:145151-ENST00000377970.6:2814|4168
EGHRKEGFVEIQGEGHVTTEAEIR
>FUSION-ENST00000653522.1:145151-ENST00000377970.6:2814|819
GRGKAAWETHGTW
>FUSION-ENST00000657693.1:145151-ENST00000377970.6:2814|8120
MSHCTWPQK
>FUSION-ENST00000657693.1:145151-ENST00000377970.6:2814|5346
MMKMIGVDFIPQSTVVCIVR
>FUSION-ENST00000657693.1:145151-ENST00000377970.6:2814|2843
MELRSSIF
>ENST00000310301.9|SNV-203674-G-A|3
ILVADSLSLLKKMHQTQMK
>FUSION-ENST00000657693.1:145151-ENST00000377970.6:2814|7048
QSFLTISKRR
>FUSION-ENST00000657693.1:145151-ENST00000377970.6:2814|3844
QFCILGCSARVNDTVEVTGLGFK
>FUSION-ENST00000657693.1:145151-ENST00000377970.6:2814|4820
SKVVAGDSHAR
>FUSION-ENST00000653522.1:145151-ENST00000377970.6:2814|781
GSGPLSSWKFEESQPFK
>FUSION-ENST00000653522.1:145151-ENST00000377970.6:2814|2356
MGAPCRSSRK
>FUSION-ENST00000653522.1:145151-ENST00000377970.6:2814|2092
CISCGLSMLAILIFGII
>FUSION-ENST00000653522.1:145151-ENST00000377970.6:2814|1370
TSMWAWSGFR
>FUSION-ENST00000657693.1:145151-ENST00000377970.6:2814|5610
SVFSSPYR
>FUSION-ENST00000657693.1:145151-ENST00000377970.6:2814|3978
MYPINIYACVPTKIKN
>FUSION-ENST00000653522.1:145151-ENST00000377970.6:2814|1609
LEAAYEFAIHLLKTLVDSKPK
>FUSION-ENST00000653522.1:145151-ENST00000377970.6:2814|1373
SMTSMWAWSGFR
>FUSION-ENST00000657693.1:145151-ENST00000377970.6:2814|8262
MNCVFKIMK
>FUSION-ENST00000657693.1:145151-ENST00000377970.6:2814|6837
KSAFVSSLFIYYLFIF
>FUSION-ENST00000653522.1:145151-ENST00000377970.6:2814|1672
RTALHSVNCFN
>FUSION-ENST00000657693.1:145151-ENST00000377970.6:2814|7378
MTPSGYPALGSSQQSSWGCLAR
>FUSION-ENST00000657693.1:145151-ENST00000377970.6:2814|3841
FDNVMMPWEHWR
>FUSION-ENST00000657693.1:145151-ENST00000377970.6:2814|3341
NRVSVTGAGTR
>FUSION-ENST00000653522.1:145151-ENST00000377970.6:2814|1147
IAYIFNEMTVAELRNRGFSLQGR
>ENST00000497545.5|SNV-8206-C-G|5
WPALCAARSQAR
>FUSION-ENST00000657693.1:145151-ENST00000377970.6:2814|3850
ILCCPFFLCNLLPSLH
>FUSION-ENST00000657693.1:145151-ENST00000377970.6:2814|3157
MNLGVGGVGNKHSKHHTTSQ
>FUSION-ENST00000657693.1:145151-ENST00000377970.6:2814|5168
MPGIQRYIPQSR
>FUSION-ENST00000653522.1:145151-ENST00000377970.6:2814|2409
QWCNLSSLQPLPPR
>FUSION-ENST00000653522.1:145151-ENST00000377970.6:2814|1172
MICISSQR
>FUSION-ENST00000657693.1:145151-ENST00000377970.6:2814|3792
SVFILQEHSWLLKNHHG
>FUSION-ENST00000657693.1:145151-ENST00000377970.6:2814|6009
ARIWNSVPVFILFCVVR
>FUSION-ENST00000657693.1:145151-ENST00000377970.6:2814|7108
DESSVQSGNCRNSVCLSKLQCGK
>FUSION-ENST00000657693.1:145151-ENST00000377970.6:2814|3209
QWGVRIR
>FUSION-ENST00000657693.1:145151-ENST00000377970.6:2814|3081
GTVPITIFFLKNGLHFLFLFSF
>FUSION-ENST00000657693.1:145151-ENST00000377970.6:2814|3837
MPWEHWR
>FUSION-ENST00000657693.1:145151-ENST00000377970.6:2814|3421
MLSSQALCRTR
>FUSION-ENST00000260502.11:172537-ENST00000435311.1:69787|10
HGETFTFRR
>FUSION-ENST00000657693.1:145151-ENST00000377970.6:2814|7974
MLYNVPEIGCLTQVLTR
>FUSION-ENST00000653522.1:145151-ENST00000377970.6:2814|711
DLLCVPSTFVIISQITIIK
>FUSION-ENST00000657693.1:145151-ENST00000377970.6:2814|7183
TLKMNFTFGFCLVFFNVATRK
>FUSION-ENST00000653522.1:145151-ENST00000377970.6:2814|724
MVLRENVFALEK
>FUSION-ENST00000653522.1:145151-ENST00000377970.6:2814|1377
DYLTLHKTVSARV
>ENST00000559501.1|SNV-6757-C-T|5
FGLRRRPQLSK
>FUSION-ENST00000653522.1:145151-ENST00000377970.6:2814|1883
VVPPRPANFCIFSK
>FUSION-ENST00000657693.1:145151-ENST00000377970.6:2814|8426
NPQPREVK
>FUSION-ENST00000657693.1:145151-ENST00000377970.6:2814|7418
RALLAFCVIQIFGERPPEATKNC
>FUSION-ENST00000657693.1:145151-ENST00000377970.6:2814|3492
KESGGEPD
>FUSION-ENST00000653522.1:145151-ENST00000377970.6:2814|705
KNQPLVGRCGIIIIFFWDR
>FUSION-ENST00000657693.1:145151-ENST00000377970.6:2814|7120
KDIVGGR
>FUSION-ENST00000657693.1:145151-ENST00000377970.6:2814|3495
HIIYSDREPVWR
>FUSION-ENST00000657693.1:145151-ENST00000377970.6:2814|5150
SQDCAALL
>FUSION-ENST00000657693.1:145151-ENST00000377970.6:2814|4329
GTGKSET
>FUSION-ENST00000653522.1:145151-ENST00000377970.6:2814|1571
TMRYPFIPTRMAVIK
>FUSION-ENST00000657693.1:145151-ENST00000377970.6:2814|3827
LPLASDLLGIQIH
>ENST00000374933.3|SNV-283293-G-A|3
WFLTRSTNPNCQCELWILK
>FUSION-ENST00000653522.1:145151-ENST00000377970.6:2814|1991
VEVSMCRR
>FUSION-ENST00000657693.1:145151-ENST00000377970.6:2814|7875
MLGFSHFFK
>FUSION-ENST00000657693.1:145151-ENST00000377970.6:2814|5816
MHHHAWLIFVFLVER
>FUSION-ENST00000657693.1:145151-ENST00000377970.6:2814|4573
MGFHHVSQDGLDLLTS
>FUSION-ENST00000657693.1:145151-ENST00000377970.6:2814|6382
YRPMEQNGGLR
>FUSION-ENST00000657693.1:145151-ENST00000377970.6:2814|6460
KPQLKNVKCFFFR
>ENST00000462690.5|SNV-18377-C-G|5
AAVKAFWGAKACTPEVQSEQSSVR
>FUSION-ENST00000657693.1:145151-ENST00000377970.6:2814|4913
SLQSALIR
>FUSION-ENST00000657693.1:145151-ENST00000377970.6:2814|8328
MMNRMCLAEDLGS
>FUSION-ENST00000653522.1:145151-ENST00000377970.6:2814|1765
CWEWGAGK
>FUSION-ENST00000657693.1:145151-ENST00000377970.6:2814|7739
LFLQWVPVRGSKLSCLGG
>FUSION-ENST00000653522.1:145151-ENST00000377970.6:2814|3
MEQRWTGYGPAGGGAGEKPR
>FUSION-ENST00000653522.1:145151-ENST00000377970.6:2814|444
MSFLSILSAGLRR
>FUSION-ENST00000653522.1:145151-ENST00000377970.6:2814|2813
YAWGDNFLALCSELGTT
>FUSION-ENST00000653522.1:145151-ENST00000377970.6:2814|1720
SVKLNDFLMIIIRLVTNNHS
>FUSION-ENST00000657693.1:145151-ENST00000377970.6:2814|6902
DEVLLCCPGQFRTPWLK
>FUSION-ENST00000657693.1:145151-ENST00000377970.6:2814|2953
DPPASASQSARITGVSHR
>ENST00000511304.5|SNV-66715-T-G|6
MVLISIVLLLLSESRNLK
>FUSION-ENST00000657693.1:145151-ENST00000377970.6:2814|8072
SRLTATSASRVQVILLPQPPG
>FUSION-ENST00000657693.1:145151-ENST00000377970.6:2814|5846
QEAGPVQPGNEKLASIFSGHATAK
>FUSION-ENST00000657693.1:145151-ENST00000377970.6:2814|5530
ITHPGAFPKHTSWTPPGLHMCFVR
>FUSION-ENST00000653522.1:145151-ENST00000377970.6:2814|686
SCSPSSDRQTAR
>FUSION-ENST00000657693.1:145151-ENST00000377970.6:2814|7910
SLEVRSSGPAWPTW
>FUSION-ENST00000657693.1:145151-ENST00000377970.6:2814|7007
KAPACNPSTLGGR
>FUSION-ENST00000657693.1:145151-ENST00000377970.6:2814|5922
FKEETVDRGVR
>FUSION-ENST00000657693.1:145151-ENST00000377970.6:2814|8323
MCQGAEECR
>FUSION-ENST00000657693.1:145151-ENST00000377970.6:2814|6603
TPSSSVLRLGLALLAPQTCR
>FUSION-ENST00000657693.1:145151-ENST00000377970.6:2814|5339
MAKPRLY
>FUSION-ENST00000657693.1:145151-ENST00000377970.6:2814|6226
GCGEIGTLLHCWWECKLVQPLWK
>FUSION-ENST00000657693.1:145151-ENST00000377970.6:2814|7863
ESPQEFIGEWLTKTEFPSGIYCD
>FUSION-ENST00000653522.1:145151-ENST00000377970.6:2814|2045
KPGYPYNLRAVWR
>FUSION-ENST00000653522.1:145151-ENST00000377970.6:2814|1354
MDCYVSFLMEATKSFRC
>FUSION-ENST00000653522.1:145151-ENST00000377970.6:2814|1785
MLLFLVGCSSGL
>FUSION-ENST00000657693.1:145151-ENST00000377970.6:2814|5592
MTGACAVCFQVAPTTHGD
>FUSION-ENST00000657693.1:145151-ENST00000377970.6:2814|4100
QGNGYENFCIK
>FUSION-ENST00000657693.1:145151-ENST00000377970.6:2814|6074
MSLLELAR
>FUSION-ENST00000657693.1:145151-ENST00000377970.6:2814|6774
LTRWTIFFPLK
>FUSION-ENST00000657693.1:145151-ENST00000377970.6:2814|6365
QGLALSPRLECSGTISLQPQLPGLK
>FUSION-ENST00000657693.1:145151-ENST00000377970.6:2814|5975
MFAQRNCLTPHFSECISTLK
>FUSION-ENST00000653522.1:145151-ENST00000377970.6:2814|2275
SLSQPGSGASSKAHSTGTF
>FUSION-ENST00000653522.1:145151-ENST00000377970.6:2814|1778
VGGNFSNMGQRLGVWGLVAR
>FUSION-ENST00000657693.1:145151-ENST00000377970.6:2814|8169
FWIYWVKLLKLISSVFSNFMATR
>FUSION-ENST00000657693.1:145151-ENST00000377970.6:2814|3951
ISMEASRKPWLGI
>FUSION-ENST00000667305.1:96473-ENST00000377970.6:2814|79
ISTATRR
>FUSION-ENST00000653522.1:145151-ENST00000377970.6:2814|2003
SPFLCNCYPLLSAYYVPGFK
>FUSION-ENST00000653522.1:145151-ENST00000377970.6:2814|1034
EILLIHLCPPLYCQHSGRKGR
>FUSION-ENST00000657693.1:145151-ENST00000377970.6:2814|6389
LLLSPALYLGLARS
>FUSION-ENST00000653522.1:145151-ENST00000377970.6:2814|2614
RSTFQKYY
>FUSION-ENST00000657693.1:145151-ENST00000377970.6:2814|3898
MPVIPALGEAEAGR
>FUSION-ENST00000657693.1:145151-ENST00000377970.6:2814|2942
QPSQQPDFSSVRPMSDFQKCK
>FUSION-ENST00000657693.1:145151-ENST00000377970.6:2814|3286
HMRSPEGSETERER
>FUSION-ENST00000657693.1:145151-ENST00000377970.6:2814|2966
DALVLYLK
>FUSION-ENST00000657693.1:145151-ENST00000377970.6:2814|6259
LDKENVAHIHHGILCSHKK
>FUSION-ENST00000627981.1:688-ENST00000296674.13:55|49
TFLANAFALARGADRMGK
>FUSION-ENST00000657693.1:145151-ENST00000377970.6:2814|8573
GMTPNGRCIEAILDL
>FUSION-ENST00000657693.1:145151-ENST00000377970.6:2814|6871
MTFLQSCWKILPCVSFSSSINK
>FUSION-ENST00000653522.1:145151-ENST00000377970.6:2814|174
MPSHMASGLRGSPILR
>FUSION-ENST00000657693.1:145151-ENST00000377970.6:2814|3670
MHKLLATASK
>FUSION-ENST00000657693.1:145151-ENST00000377970.6:2814|5256
NLSHSLDR
>FUSION-ENST00000653522.1:145151-ENST00000377970.6:2814|421
MWSVVPGHPHI
>FUSION-ENST00000653522.1:145151-ENST00000377970.6:2814|148
MPTLGKK
>FUSION-ENST00000653522.1:145151-ENST00000377970.6:2814|482
HKPAGIGGYSFLMCTPS
>FUSION-ENST00000653522.1:145151-ENST00000377970.6:2814|841
FWSQTDQYWDSGHTPSLAG
>FUSION-ENST00000657693.1:145151-ENST00000377970.6:2814|4531
SQVELKLTLKEGDPFR
>FUSION-ENST00000653522.1:145151-ENST00000377970.6:2814|272
TVALKRPG
>FUSION-ENST00000657693.1:145151-ENST00000377970.6:2814|4129
ALFGHRVFVFVFVLR
>FUSION-ENST00000657693.1:145151-ENST00000377970.6:2814|3314
TSGDPPPRPPK
>FUSION-ENST00000657693.1:145151-ENST00000377970.6:2814|3096
MSFTEFR
>FUSION-ENST00000657693.1:145151-ENST00000377970.6:2814|7759
MILPDFRGFVSADSSLRFVSHIVR
>FUSION-ENST00000657693.1:145151-ENST00000377970.6:2814|8112
MWNVDLRR
>FUSION-ENST00000653522.1:145151-ENST00000377970.6:2814|586
AFLGKSEMDYPK
>FUSION-ENST00000653522.1:145151-ENST00000377970.6:2814|2386
IPPPRPPK
>FUSION-ENST00000657693.1:145151-ENST00000377970.6:2814|7279
ILRVRSSIWSLELCLL
>FUSION-ENST00000657693.1:145151-ENST00000377970.6:2814|5773
DSVSKNK
>FUSION-ENST00000657693.1:145151-ENST00000377970.6:2814|7079
MWILVSGCWGGFR
>FUSION-ENST00000657693.1:145151-ENST00000377970.6:2814|5910
MASALGSCSWSPQASASWHR
>FUSION-ENST00000653522.1:145151-ENST00000377970.6:2814|486
NNEGLPWEV
>FUSION-ENST00000657693.1:145151-ENST00000377970.6:2814|8436
LLVVGQGWF
>FUSION-ENST00000657693.1:145151-ENST00000377970.6:2814|4071
MSGTPSLYIGLLGKYLLNEGK
>FUSION-ENST00000657693.1:145151-ENST00000377970.6:2814|7609
LVGLLPSVFSCSLALISELR
>FUSION-ENST00000657693.1:145151-ENST00000377970.6:2814|3413
MITAHCNFR
>FUSION-ENST00000657693.1:145151-ENST00000377970.6:2814|5402
GRGLESRWQIMPAWGSWR
>FUSION-ENST00000657693.1:145151-ENST00000377970.6:2814|7668
EGREGREEGR
>FUSION-ENST00000657693.1:145151-ENST00000377970.6:2814|3366
LVSNSWVQVICPPPPSK
>FUSION-ENST00000653522.1:145151-ENST00000377970.6:2814|1492
FWNQIDMVIIPHCECTR
>FUSION-ENST00000657693.1:145151-ENST00000377970.6:2814|4785
LPVSSRRR
>FUSION-ENST00000657693.1:145151-ENST00000377970.6:2814|7997
MHSGPFHVVLCIR
>FUSION-ENST00000657693.1:145151-ENST00000377970.6:2814|4190
ASASRVAGVTGACHHTQLIFLYF
>FUSION-ENST00000657693.1:145151-ENST00000377970.6:2814|8007
PAWTQRTTPSKK
>FUSION-ENST00000657693.1:145151-ENST00000377970.6:2814|3714
ASLDVTPWVPVYLEWR
>FUSION-ENST00000657693.1:145151-ENST00000377970.6:2814|5277
MMQAVETLAMVSPCRSEVGIR
>FUSION-ENST00000657693.1:145151-ENST00000377970.6:2814|7868
EKVLCMESPQEFIGEWLTK
>FUSION-ENST00000657693.1:145151-ENST00000377970.6:2814|4529
LTLKEGDPFR
>ENST00000538077.2|SNV-747-G-A|5
MRLTCTR
>FUSION-ENST00000653522.1:145151-ENST00000377970.6:2814|948
KEDVSPTASQSQGLFTSH
>FUSION-ENST00000653522.1:145151-ENST00000377970.6:2814|1911
FIVVVRR
>FUSION-ENST00000657693.1:145151-ENST00000377970.6:2814|3033
AGRITSP
>FUSION-ENST00000653522.1:145151-ENST00000377970.6:2814|135
RNAICFQSCSTR
>FUSION-ENST00000657693.1:145151-ENST00000377970.6:2814|3383
LVLYWLLASSLWRPTLCLAKCR
>FUSION-ENST00000657693.1:145151-ENST00000377970.6:2814|6471
SCLVQQVVL
>FUSION-ENST00000657693.1:145151-ENST00000377970.6:2814|4864
STNVQQAVL
>FUSION-ENST00000657693.1:145151-ENST00000377970.6:2814|4160
GKEGSFMEPSEGAQSR
>FUSION-ENST00000657693.1:145151-ENST00000377970.6:2814|8309
PGTVLAAGDPAGSR
>FUSION-ENST00000653522.1:145151-ENST00000377970.6:2814|2012
GGGLCFAIR
>FUSION-ENST00000653522.1:145151-ENST00000377970.6:2814|828
MPEHRTVPPL
>FUSION-ENST00000657693.1:145151-ENST00000377970.6:2814|5392
NILKSGAAQTLSILSIIHLI
>ENST00000223398.11|SNV-70784-G-A|4
AQHEQYVAEAK
>FUSION-ENST00000657693.1:145151-ENST00000377970.6:2814|7995
YMFHALQR
>FUSION-ENST00000657693.1:145151-ENST00000377970.6:2814|8380
MGRGQNP
>FUSION-ENST00000653522.1:145151-ENST00000377970.6:2814|896
NIVEKIKK
>FUSION-ENST00000657693.1:145151-ENST00000377970.6:2814|3193
MLFIATCHSPFR
>ENST00000511304.5|SNV-66715-T-G|4
MVLISIVLLLLSESRNLKI
>FUSION-ENST00000657693.1:145151-ENST00000377970.6:2814|6935
SMGCECKTKGLR
>ENST00000392291.2|SNV-129762-G-T|2
SSFLTGLCDISEGTFVPEDR
>ENST00000534491.5|MNV-44352-TGT-T|4
QSTGCATGQTRNVSPTARVTK
>FUSION-ENST00000657693.1:145151-ENST00000377970.6:2814|5748
MPLHSSLRNR
>FUSION-ENST00000657693.1:145151-ENST00000377970.6:2814|8102
IPGFWWKKEIWAR
>FUSION-ENST00000653522.1:145151-ENST00000377970.6:2814|2288
LGLLQRAAGGAGWSLALALTH
>FUSION-ENST00000657693.1:145151-ENST00000377970.6:2814|5139
MIQQVQAGVNQARFREER
>FUSION-ENST00000657693.1:145151-ENST00000377970.6:2814|7322
MLSCLEVISSSRVPGR
>FUSION-ENST00000657693.1:145151-ENST00000377970.6:2814|6981
SKLLGIIFNAI
>FUSION-ENST00000657693.1:145151-ENST00000377970.6:2814|6451
LATLVTFSWVPMAGITS
>FUSION-ENST00000657693.1:145151-ENST00000377970.6:2814|5091
FSWACVWNKYPLN
>FUSION-ENST00000653522.1:145151-ENST00000377970.6:2814|1212
MNKLTANIQPTHIQ
>FUSION-ENST00000657693.1:145151-ENST00000377970.6:2814|5415
GGGVGDTAGSQIPGALLCDAELLGR
>FUSION-ENST00000657693.1:145151-ENST00000377970.6:2814|7110
DESSVQSGNCRNSVCLSK
>FUSION-ENST00000657693.1:145151-ENST00000377970.6:2814|5637
TQSILEAGR
>FUSION-ENST00000657693.1:145151-ENST00000377970.6:2814|6470
MKVTALAFCSLFIAFCSLLR
>FUSION-ENST00000657693.1:145151-ENST00000377970.6:2814|3522
MLPTGILQMRVFAFSPARGWGEVAR
>FUSION-ENST00000657693.1:145151-ENST00000377970.6:2814|7190
LHRAVVRIK
>FUSION-ENST00000657693.1:145151-ENST00000377970.6:2814|3497
HFSILIILSLKMKESGGEPD
>FUSION-ENST00000653522.1:145151-ENST00000377970.6:2814|122
ASSKTDYTR
>FUSION-ENST00000653522.1:145151-ENST00000377970.6:2814|2136
SLQLVFGMQ
>FUSION-ENST00000653522.1:145151-ENST00000377970.6:2814|1762
IGEMEAGAVVCERYR
>FUSION-ENST00000657693.1:145151-ENST00000377970.6:2814|6920
FFFVENVGNVKSIR
>FUSION-ENST00000657693.1:145151-ENST00000377970.6:2814|7162
MIGFHDQIILTALR
>FUSION-ENST00000657693.1:145151-ENST00000377970.6:2814|3158
NLGVGGVGNKHSK
>FUSION-ENST00000657693.1:145151-ENST00000377970.6:2814|8195
MPWTRSAFSESNVWVRHR
>FUSION-ENST00000657693.1:145151-ENST00000377970.6:2814|5697
MCSQGALYRLLERSTFLSR
>FUSION-ENST00000657693.1:145151-ENST00000377970.6:2814|8290
FIIIILFSSLIK
>FUSION-ENST00000657693.1:145151-ENST00000377970.6:2814|4172
VGAKANDPCPQRR
>FUSION-ENST00000653522.1:145151-ENST00000377970.6:2814|723
VLRENVFALEK
>FUSION-ENST00000657693.1:145151-ENST00000377970.6:2814|7238
YVVYVNCTMDYK
>FUSION-ENST00000653522.1:145151-ENST00000377970.6:2814|86
GLLASAFSRPRLCSYGGRK
>ENST00000664495.1|SNV-171-A-G|2
LCYDISARTWWMTPK
>FUSION-ENST00000653522.1:145151-ENST00000377970.6:2814|2234
SNLCLTLEIIPVNR
>FUSION-ENST00000657693.1:145151-ENST00000377970.6:2814|5348
MPASLFLCANPDWLGGC
>FUSION-ENST00000657693.1:145151-ENST00000377970.6:2814|3068
GTLQMLVR
>FUSION-ENST00000657693.1:145151-ENST00000377970.6:2814|6700
ADEMDYFFPLKNNYMPDARSK
>FUSION-ENST00000653522.1:145151-ENST00000377970.6:2814|1152
MIAYIFNEMTVAELR
>FUSION-ENST00000653522.1:145151-ENST00000377970.6:2814|477
ALPAHLPHASTR
>FUSION-ENST00000657693.1:145151-ENST00000377970.6:2814|3669
HKLLATASK
>FUSION-ENST00000657693.1:145151-ENST00000377970.6:2814|7295
ELTAEQLGMPCKVTCARVPGVHIK
>FUSION-ENST00000657693.1:145151-ENST00000377970.6:2814|7656
KPVGYLDEK
>FUSION-ENST00000657693.1:145151-ENST00000377970.6:2814|3692
VSSRRGGQLPSA
>FUSION-ENST00000657693.1:145151-ENST00000377970.6:2814|7306
DKSANDTLR
>FUSION-ENST00000657693.1:145151-ENST00000377970.6:2814|4957
LQCAVITPLHSV
>FUSION-ENST00000657693.1:145151-ENST00000377970.6:2814|7955
DLYQTHCHHLGR
>ENST00000334583.11|INDEL-4526-C-CT|1
LGASVLLRALSHQS
>FUSION-ENST00000657693.1:145151-ENST00000377970.6:2814|4794
TMGLLCEENRLPVSSR
>FUSION-ENST00000653522.1:145151-ENST00000377970.6:2814|1760
MEAGAVVCER
>FUSION-ENST00000657693.1:145151-ENST00000377970.6:2814|5178
QDIASQR
>FUSION-ENST00000657693.1:145151-ENST00000377970.6:2814|3462
SHRPRPFFFFFFFR
>FUSION-ENST00000657693.1:145151-ENST00000377970.6:2814|6572
TPTSQAGWFMPTIVLAR
>ENST00000310301.9|SNV-203674-G-A|2
KMHQTQMK
>FUSION-ENST00000653522.1:145151-ENST00000377970.6:2814|1823
SVIIALASGDCFKDQLK
>FUSION-ENST00000657693.1:145151-ENST00000377970.6:2814|5297
REPGADSS
>FUSION-ENST00000657693.1:145151-ENST00000377970.6:2814|8369
LESLGCGCGQESWVEVR
>FUSION-ENST00000653522.1:145151-ENST00000377970.6:2814|830
MGAVIMPEHRTVPPL
>FUSION-ENST00000657693.1:145151-ENST00000377970.6:2814|4593
MSLGMLPISGSLSLLSVK
>FUSION-ENST00000657693.1:145151-ENST00000377970.6:2814|4860
SPKIQTCHQKGGLR
>FUSION-ENST00000653522.1:145151-ENST00000377970.6:2814|525
MEFRSCCPSWSAMAR
>FUSION-ENST00000657693.1:145151-ENST00000377970.6:2814|7261
KGYQTQSDGERR
>FUSION-ENST00000657693.1:145151-ENST00000377970.6:2814|7879
MSHHARLYGR
>FUSION-ENST00000657693.1:145151-ENST00000377970.6:2814|5280
WPLLPPL
>FUSION-ENST00000657693.1:145151-ENST00000377970.6:2814|8522
MRFWCFLSGIR
>FUSION-ENST00000653522.1:145151-ENST00000377970.6:2814|710
DLLCVPSTFVIISQITIIKK
>FUSION-ENST00000657693.1:145151-ENST00000377970.6:2814|7926
CLVMEGLKCFFK
>FUSION-ENST00000657693.1:145151-ENST00000377970.6:2814|5359
MMPRPWFRYPK
>FUSION-ENST00000657693.1:145151-ENST00000377970.6:2814|5666
LVNFLYF
>FUSION-ENST00000657693.1:145151-ENST00000377970.6:2814|5539
EHFYKSK
>FUSION-ENST00000657693.1:145151-ENST00000377970.6:2814|6773
WTIFFPLK
>FUSION-ENST00000657693.1:145151-ENST00000377970.6:2814|7792
VIAVPPHL
>FUSION-ENST00000653522.1:145151-ENST00000377970.6:2814|2607
SADSPQILKIHDEVTGRLGLK
>FUSION-ENST00000315872.11:112629-ENST00000641534.1:1152|5
TGSPTAQTQTDLLEPR
>FUSION-ENST00000653522.1:145151-ENST00000377970.6:2814|1167
ICISSQRAKK
>FUSION-ENST00000657693.1:145151-ENST00000377970.6:2814|3018
MLHVKRDFADASK
>FUSION-ENST00000657693.1:145151-ENST00000377970.6:2814|3930
GDSLATVKGHHESYSRLLMK
>FUSION-ENST00000653522.1:145151-ENST00000377970.6:2814|2418
SHLWETA
>FUSION-ENST00000657693.1:145151-ENST00000377970.6:2814|8291
MFIIIILFSSLIK
>ENST00000642530.1|SNV-18767-T-C|1
TILEIVFFAHNEYLVSEILK
>FUSION-ENST00000657693.1:145151-ENST00000377970.6:2814|2811
TPTLPGEASDAR
>FUSION-ENST00000657693.1:145151-ENST00000377970.6:2814|5898
ASCQPACK
>FUSION-ENST00000653522.1:145151-ENST00000377970.6:2814|2609
SADSPQILKIHDEVTGR
>FUSION-ENST00000657693.1:145151-ENST00000377970.6:2814|3873
MDCLILSSQQVKELGGSK
>FUSION-ENST00000657693.1:145151-ENST00000377970.6:2814|4263
SVAQAEAQWHEFGSLQPPPPR
>FUSION-ENST00000657693.1:145151-ENST00000377970.6:2814|6667
CIYEMGWSCT
>FUSION-ENST00000653522.1:145151-ENST00000377970.6:2814|1120
ALSSAEDIAIGEH
>FUSION-ENST00000657693.1:145151-ENST00000377970.6:2814|5062
MNLAHCNLR
>FUSION-ENST00000657693.1:145151-ENST00000377970.6:2814|4108
THVLRGEERDIGK
>FUSION-ENST00000657693.1:145151-ENST00000377970.6:2814|6909
ACISSSAIWVSSK
>FUSION-ENST00000653522.1:145151-ENST00000377970.6:2814|2690
TASCFIPNKAPSAEDFSLRSWEGCV
>FUSION-ENST00000657693.1:145151-ENST00000377970.6:2814|7506
KSQHIESPSNNL
>FUSION-ENST00000657693.1:145151-ENST00000377970.6:2814|7311
CNAEEPR
>FUSION-ENST00000657693.1:145151-ENST00000377970.6:2814|7819
PKDRPSVARASTFK
>FUSION-ENST00000657693.1:145151-ENST00000377970.6:2814|7206
VVGACSPSYWGG
>FUSION-ENST00000653522.1:145151-ENST00000377970.6:2814|2457
LEPTMAHC
>FUSION-ENST00000657693.1:145151-ENST00000377970.6:2814|6344
MATKARIDK
>FUSION-ENST00000653522.1:145151-ENST00000377970.6:2814|923
MEFYFCCPGWSAVVPSR
>FUSION-ENST00000657693.1:145151-ENST00000377970.6:2814|4012
SPLRGWQISE
>FUSION-ENST00000657693.1:145151-ENST00000377970.6:2814|6246
MGAANHHGTRISM
>FUSION-ENST00000657693.1:145151-ENST00000377970.6:2814|8517
FWCFLSGIRFSR
>FUSION-ENST00000653522.1:145151-ENST00000377970.6:2814|652
MEVLCSDRASGPLLPLTCCR
>FUSION-ENST00000657693.1:145151-ENST00000377970.6:2814|3553
TGLCLKKTTTPLPHK
>FUSION-ENST00000657693.1:145151-ENST00000377970.6:2814|6024
EGRGWASAAATGIVSLKR
>FUSION-ENST00000657693.1:145151-ENST00000377970.6:2814|2856
KQNKELLPTS
>ENST00000463437.2|SNV-105033-A-T|3
LPSNLSSSHQGHLHHNR
>FUSION-ENST00000657693.1:145151-ENST00000377970.6:2814|4341
QICWGMQR
>FUSION-ENST00000653522.1:145151-ENST00000377970.6:2814|2146
MFCSPCR
>FUSION-ENST00000657693.1:145151-ENST00000377970.6:2814|3317
AQSRLTATSASQVQAILLTQPPR
>FUSION-ENST00000657693.1:145151-ENST00000377970.6:2814|8259
NCVFKIMKCCGNRPSR
>FUSION-ENST00000657693.1:145151-ENST00000377970.6:2814|3859
VSIILAKHSD
>FUSION-ENST00000657693.1:145151-ENST00000377970.6:2814|7215
MLARLVLK
>FUSION-ENST00000657693.1:145151-ENST00000377970.6:2814|2932
EVGAVVKLVGFGASLPVR
>FUSION-ENST00000657693.1:145151-ENST00000377970.6:2814|7189
MIRFRYTK
>FUSION-ENST00000653522.1:145151-ENST00000377970.6:2814|1679
DKEWVWLSVGKLVDGER
>FUSION-ENST00000657693.1:145151-ENST00000377970.6:2814|7200
EDTEIKPVRIFNVGTLRPR
>FUSION-ENST00000657693.1:145151-ENST00000377970.6:2814|6088
LVYRLQRVR
>FUSION-ENST00000657693.1:145151-ENST00000377970.6:2814|2917
DRVSPCWPGWS
>FUSION-ENST00000653522.1:145151-ENST00000377970.6:2814|2419
MSHLWETA
>ENST00000525979.5|SNV-155209-T-C|3
KRSHLQGSIFTPAI
>FUSION-ENST00000657693.1:145151-ENST00000377970.6:2814|5620
MSVEWKERTGGR
>FUSION-ENST00000657693.1:145151-ENST00000377970.6:2814|5831
AEVRSVVASKS
>FUSION-ENST00000653522.1:145151-ENST00000377970.6:2814|1581
MVVREMQIK
>FUSION-ENST00000653522.1:145151-ENST00000377970.6:2814|134
RNAICFQSCSTRGHGR
>FUSION-ENST00000657693.1:145151-ENST00000377970.6:2814|2985
KCSPPNSLILAQ
>FUSION-ENST00000657693.1:145151-ENST00000377970.6:2814|7963
MHQGFGSFYC
>FUSION-ENST00000653522.1:145151-ENST00000377970.6:2814|296
SWLTTTSASQVQVILLPQPPE
>FUSION-ENST00000653522.1:145151-ENST00000377970.6:2814|474
CAVYRVGR
>FUSION-ENST00000653522.1:145151-ENST00000377970.6:2814|301
RNGLEVR
>FUSION-ENST00000657693.1:145151-ENST00000377970.6:2814|3301
MTGPFCKRGK
>FUSION-ENST00000657693.1:145151-ENST00000377970.6:2814|4690
TCFEYLFHISLCTCTGKVLHK
>FUSION-ENST00000657693.1:145151-ENST00000377970.6:2814|3483
PPSTDNAPAPTSLR
>FUSION-ENST00000657693.1:145151-ENST00000377970.6:2814|4343
NFEDSPCGCAVSFFMQICWGMQR
>FUSION-ENST00000653522.1:145151-ENST00000377970.6:2814|273
GFLHVGR
>FUSION-ENST00000657693.1:145151-ENST00000377970.6:2814|5267
DTWMFSELVTLLVMSK
>ENST00000562417.1|SNV-32704-G-A|3
MEAREEVQLVSASHMEQK
>FUSION-ENST00000657693.1:145151-ENST00000377970.6:2814|4139
MHVKPQHAA
>FUSION-ENST00000653522.1:145151-ENST00000377970.6:2814|2049
CHGLGALTCSFVLSFTISSGHR
>FUSION-ENST00000657693.1:145151-ENST00000377970.6:2814|5481
HEEDFFFLFR
>FUSION-ENST00000657693.1:145151-ENST00000377970.6:2814|6867
MMTSTSELWLLR
>FUSION-ENST00000657693.1:145151-ENST00000377970.6:2814|4511
GPSLITESLQVGERGR
>FUSION-ENST00000653522.1:145151-ENST00000377970.6:2814|2710
VTLRGFLLVSLKR
>ENST00000322957.7|SNV-3433-G-T|1
EFEEATGEAGWGAGEGMLGHKRK
>FUSION-ENST00000657693.1:145151-ENST00000377970.6:2814|4094
WTPSVQGPSACLSLGRVHQNR
>FUSION-ENST00000657693.1:145151-ENST00000377970.6:2814|7611
KLVGLLPSVFSCSLALISELR
>FUSION-ENST00000657693.1:145151-ENST00000377970.6:2814|7930
NRCLVMEGLK
>FUSION-ENST00000653522.1:145151-ENST00000377970.6:2814|2792
MWADACGGR
>FUSION-ENST00000657693.1:145151-ENST00000377970.6:2814|5270
LKPVGACWR
>FUSION-ENST00000657693.1:145151-ENST00000377970.6:2814|3555
ITPLHSSLGDRTGLCLKK
>FUSION-ENST00000657693.1:145151-ENST00000377970.6:2814|7288
MHDGISLK
>FUSION-ENST00000657693.1:145151-ENST00000377970.6:2814|5842
MWLISSIL
>ENST00000349945.7|SNV-88213-A-G|1
GEGKELKIVVQPETQHR
>FUSION-ENST00000657693.1:145151-ENST00000377970.6:2814|5585
MGLHNIKTAHRK
>FUSION-ENST00000657693.1:145151-ENST00000377970.6:2814|7626
MVMGRLGEER
>FUSION-ENST00000653522.1:145151-ENST00000377970.6:2814|2027
TFTSFHCCSNTVRLLLSPPFLR
>FUSION-ENST00000657693.1:145151-ENST00000377970.6:2814|4075
LIQKQNPAKHLYFFF
>FUSION-ENST00000657693.1:145151-ENST00000377970.6:2814|8232
AFQRFCLLLCK
>FUSION-ENST00000657693.1:145151-ENST00000377970.6:2814|4562
VLAFSEGQGGR
>FUSION-ENST00000657693.1:145151-ENST00000377970.6:2814|7339
CPNWYALLSRGDLFLQGSR
>FUSION-ENST00000657693.1:145151-ENST00000377970.6:2814|7069
EKDRSLK
>FUSION-ENST00000657693.1:145151-ENST00000377970.6:2814|6769
MLVPSSVPPPVK
>FUSION-ENST00000657693.1:145151-ENST00000377970.6:2814|2927
QWCDLGSLQPPSPWFKR
>FUSION-ENST00000653522.1:145151-ENST00000377970.6:2814|1419
ISFWSLDFGCIFSHSRNYSRK
>FUSION-ENST00000653522.1:145151-ENST00000377970.6:2814|2337
MYQLMTR
>FUSION-ENST00000657693.1:145151-ENST00000377970.6:2814|5381
RETPEVK
>FUSION-ENST00000657693.1:145151-ENST00000377970.6:2814|4734
MAKPCLY
>FUSION-ENST00000657693.1:145151-ENST00000377970.6:2814|5383
LGLCIFRR
>FUSION-ENST00000653522.1:145151-ENST00000377970.6:2814|1621
SSAVFPSLNLF
>FUSION-ENST00000657693.1:145151-ENST00000377970.6:2814|4827
MGMIPSRSK
>FUSION-ENST00000657693.1:145151-ENST00000377970.6:2814|2937
IISVCCFIFYFFFCFKPLR
>FUSION-ENST00000657693.1:145151-ENST00000377970.6:2814|3762
GALEKGQQWIQLRVAR
>FUSION-ENST00000657693.1:145151-ENST00000377970.6:2814|8098
ITPLYSSLGDR
>FUSION-ENST00000653522.1:145151-ENST00000377970.6:2814|2118
MGPWPALATVR
>ENST00000673621.1|SNV-188855-C-G|2
GELRSGSLTPTESIMSLGTDSR
>FUSION-ENST00000657693.1:145151-ENST00000377970.6:2814|6560
MATSGRGR
>FUSION-ENST00000657693.1:145151-ENST00000377970.6:2814|6258
ENVAHIHHGILCSHK
>FUSION-ENST00000657693.1:145151-ENST00000377970.6:2814|7864
MESPQEFIGEWLTKTEFPSGIYCD
>FUSION-ENST00000653522.1:145151-ENST00000377970.6:2814|2194
MIMASSCIHVAAESVIPFFYMVA
>FUSION-ENST00000657693.1:145151-ENST00000377970.6:2814|8159
MRNRCHLR
>FUSION-ENST00000657693.1:145151-ENST00000377970.6:2814|5263
FSELVTLLVMSK
>FUSION-ENST00000653522.1:145151-ENST00000377970.6:2814|2451
ECVPPDYWEVQWTPPPPVDLSGSNR
>FUSION-ENST00000653522.1:145151-ENST00000377970.6:2814|1934
FGSGSPDGRKIVLNLYIFPR
>FUSION-ENST00000657693.1:145151-ENST00000377970.6:2814|6586
HFLKKIGASLII
>FUSION-ENST00000657693.1:145151-ENST00000377970.6:2814|8418
NILPGHTAWER
>FUSION-ENST00000657693.1:145151-ENST00000377970.6:2814|6658
SVRGTLSK
>FUSION-ENST00000657693.1:145151-ENST00000377970.6:2814|8393
MVKPGLYYKYKK
>FUSION-ENST00000657693.1:145151-ENST00000377970.6:2814|5014
RNISCAYIFIKSR
>FUSION-ENST00000657693.1:145151-ENST00000377970.6:2814|4944
MKLNSGLR
>ENST00000379099.3|SNV-6789-G-A|1
RTATGAR
>FUSION-ENST00000657693.1:145151-ENST00000377970.6:2814|4090
MTSTVRR
>FUSION-ENST00000657693.1:145151-ENST00000377970.6:2814|5435
QDAERNKEVLCAQTR
>FUSION-ENST00000657693.1:145151-ENST00000377970.6:2814|6387
ILVPKQR
>FUSION-ENST00000657693.1:145151-ENST00000377970.6:2814|7488
SLLMPAAVAYFSL
>FUSION-ENST00000657693.1:145151-ENST00000377970.6:2814|3335
VSVTGAGTRRLGNSK
>FUSION-ENST00000657693.1:145151-ENST00000377970.6:2814|6859
TSTSELWLLRGVRPCCIFRML
>ENST00000456584.5|SNV-69562-A-G|3
NNTDTLCEVVCLESESER
>FUSION-ENST00000653522.1:145151-ENST00000377970.6:2814|2310
EQRNRGLEWGCE
>FUSION-ENST00000657693.1:145151-ENST00000377970.6:2814|4904
VECDEVKLWVEK
>FUSION-ENST00000657693.1:145151-ENST00000377970.6:2814|3909
MRVTADF
>FUSION-ENST00000657693.1:145151-ENST00000377970.6:2814|6435
SLEVIKKR
>FUSION-ENST00000657693.1:145151-ENST00000377970.6:2814|3786
LAVGITFGLIVKRV
>FUSION-ENST00000653522.1:145151-ENST00000377970.6:2814|256
MSSGCTIVGGYLILRNLSFLICK
>ENST00000650488.1|SNV-14459-A-T|6
LYVPKTYVILFHPVQNVQK
>FUSION-ENST00000657693.1:145151-ENST00000377970.6:2814|3412
ITAHCNFR
>FUSION-ENST00000657693.1:145151-ENST00000377970.6:2814|6744
EVEAGESLEPGR
>FUSION-ENST00000653522.1:145151-ENST00000377970.6:2814|1507
VAGGHGE
>FUSION-ENST00000657693.1:145151-ENST00000377970.6:2814|3964
SLQILLLR
>FUSION-ENST00000657693.1:145151-ENST00000377970.6:2814|6113
MLLNFTVAPVIVCKKNLLNYLAL
>FUSION-ENST00000653522.1:145151-ENST00000377970.6:2814|1627
MEALPCAQPLPDCAHFLLFCWGNGK
>FUSION-ENST00000653522.1:145151-ENST00000377970.6:2814|1159
RSYPLIG
>FUSION-ENST00000657693.1:145151-ENST00000377970.6:2814|4240
MAEIILTGGLGVWFR
>FUSION-ENST00000653522.1:145151-ENST00000377970.6:2814|848
MVSGRLSSPQSGSFPAPGVPLRPR
>FUSION-ENST00000657693.1:145151-ENST00000377970.6:2814|3842
VNDTVEVTGLGFKFDNVMMPWEHWR
>FUSION-ENST00000653522.1:145151-ENST00000377970.6:2814|946
EDVSPTASQSQGLFTSH
>FUSION-ENST00000657693.1:145151-ENST00000377970.6:2814|3570
PVCGVVRIHGD
>FUSION-ENST00000657693.1:145151-ENST00000377970.6:2814|8054
LSFITACLYR
>FUSION-ENST00000657693.1:145151-ENST00000377970.6:2814|3324
MGVAHKHGTCIHM
>FUSION-ENST00000657693.1:145151-ENST00000377970.6:2814|2955
AYEAAFRSLEKQGNTFPLSHQK
>FUSION-ENST00000657693.1:145151-ENST00000377970.6:2814|7938
CEGPEAAKLLVCSECQK
>FUSION-ENST00000657693.1:145151-ENST00000377970.6:2814|4266
MYYLFTF
>FUSION-ENST00000657693.1:145151-ENST00000377970.6:2814|6756
MVRGGQGVYLLAAGMFYFVGQK
>FUSION-ENST00000657693.1:145151-ENST00000377970.6:2814|4166
EGFVEIQGEGHVTTEAEIR
>FUSION-ENST00000653522.1:145151-ENST00000377970.6:2814|2772
PDSTFSDRLP
>FUSION-ENST00000653522.1:145151-ENST00000377970.6:2814|1030
PSGNLKILATSYR
>FUSION-ENST00000653522.1:145151-ENST00000377970.6:2814|2132
MLMMMMMMSTSIILR
>FUSION-ENST00000657693.1:145151-ENST00000377970.6:2814|5483
MHEEDFFFLFRDK
>FUSION-ENST00000653522.1:145151-ENST00000377970.6:2814|832
MGAVIMPEHR
>FUSION-ENST00000657693.1:145151-ENST00000377970.6:2814|3013
DFADASKAK
>FUSION-ENST00000657693.1:145151-ENST00000377970.6:2814|7211
LVLKSWPQVIRPPWSPK
>FUSION-ENST00000653522.1:145151-ENST00000377970.6:2814|1306
TPEGSGWGSGDKS
>FUSION-ENST00000657693.1:145151-ENST00000377970.6:2814|7185
LNKTLKMNFTFGFCLVFFNVATR
>FUSION-ENST00000657693.1:145151-ENST00000377970.6:2814|7483
MLPRLVPNSWAR
>FUSION-ENST00000657693.1:145151-ENST00000377970.6:2814|8566
MWFGGPSGETRGL
>FUSION-ENST00000657693.1:145151-ENST00000377970.6:2814|8556
RLCVDASCLFLVVCRHGR
>FUSION-ENST00000657693.1:145151-ENST00000377970.6:2814|7318
VPGRLVEMCNAEEPR
>FUSION-ENST00000653522.1:145151-ENST00000377970.6:2814|716
KIKHFGRPR
>FUSION-ENST00000653522.1:145151-ENST00000377970.6:2814|933
RRGPEPWEVSDPGVPR
>FUSION-ENST00000657693.1:145151-ENST00000377970.6:2814|5786
TNRQEPQFPGLQK
>FUSION-ENST00000657693.1:145151-ENST00000377970.6:2814|4701
FFFLTYIMTISSMSFKVLK
>FUSION-ENST00000653522.1:145151-ENST00000377970.6:2814|1279
EGILSLP
>FUSION-ENST00000653522.1:145151-ENST00000377970.6:2814|847
VSGRLSSPQSGSFPAPGVPLRPR
>FUSION-ENST00000657693.1:145151-ENST00000377970.6:2814|6283
CNQNHNEIPSHAS
>FUSION-ENST00000657693.1:145151-ENST00000377970.6:2814|4351
SSLCLPV
>FUSION-ENST00000653522.1:145151-ENST00000377970.6:2814|1490
VIIPHCECTR
>FUSION-ENST00000657693.1:145151-ENST00000377970.6:2814|7143
MCSLHYISTGQCYAK
>FUSION-ENST00000657693.1:145151-ENST00000377970.6:2814|6747
LFLLKIQKISWTWWQVPVIPATR
>FUSION-ENST00000657693.1:145151-ENST00000377970.6:2814|5810
QFCASSSDPGATHLLFFFFFLR
>FUSION-ENST00000657693.1:145151-ENST00000377970.6:2814|3981
YPINIYACVPTK
>FUSION-ENST00000657693.1:145151-ENST00000377970.6:2814|6332
ETTIRVNKEPTEWEK
>FUSION-ENST00000653522.1:145151-ENST00000377970.6:2814|1427
TDPNSRI
>FUSION-ENST00000657693.1:145151-ENST00000377970.6:2814|8503
MQGLCLLCCLL
>FUSION-ENST00000657693.1:145151-ENST00000377970.6:2814|4347
CFWRMLRWGGLC
>ENST00000485760.5|SNV-1477330-A-G|5
ILCTSTLCLRLGTSQSVIPK
>FUSION-ENST00000657693.1:145151-ENST00000377970.6:2814|5073
MGMGPGVRK
>FUSION-ENST00000657693.1:145151-ENST00000377970.6:2814|6155
MRGLKPRR
>FUSION-ENST00000657693.1:145151-ENST00000377970.6:2814|8390
KLAGHGGAHL
>FUSION-ENST00000657693.1:145151-ENST00000377970.6:2814|5081
QLGALAVRTPK
>FUSION-ENST00000657693.1:145151-ENST00000377970.6:2814|5791
WLVPVISALWEAEAGGSLEVR
>FUSION-ENST00000657693.1:145151-ENST00000377970.6:2814|3905
GTCNPSYSGG
>FUSION-ENST00000653522.1:145151-ENST00000377970.6:2814|1863
EELLGVREEGLR
>FUSION-ENST00000653522.1:145151-ENST00000377970.6:2814|2767
SVADEEMESHASWR
>FUSION-ENST00000657693.1:145151-ENST00000377970.6:2814|5432
EVLCAQTR
>FUSION-ENST00000657693.1:145151-ENST00000377970.6:2814|6434
MNSSISYHSGTK
>FUSION-ENST00000653522.1:145151-ENST00000377970.6:2814|1588
MKRCSVAMVVR
>FUSION-ENST00000657693.1:145151-ENST00000377970.6:2814|6003
YCFLDLDFCGVENISCSSKGV
>ENST00000511304.5|SNV-66715-T-G|7
MMVLISIVLLLLSESRNLK
>FUSION-ENST00000657693.1:145151-ENST00000377970.6:2814|4868
MKSTNVQQAVL
>FUSION-ENST00000653522.1:145151-ENST00000377970.6:2814|1136
SAARNCTFCTSCR
>FUSION-ENST00000657693.1:145151-ENST00000377970.6:2814|7151
SLWQEDQEK
>FUSION-ENST00000657693.1:145151-ENST00000377970.6:2814|3124
MGQEEVTCRAHIGFRCNYLLFQ
>FUSION-ENST00000657693.1:145151-ENST00000377970.6:2814|4571
MGRWLKSSR
>FUSION-ENST00000653522.1:145151-ENST00000377970.6:2814|648
ASGPLLPLTCCR
>FUSION-ENST00000657693.1:145151-ENST00000377970.6:2814|2910
ILKVVLR
>ENST00000263650.12|MNV-44352-TGT-T|3
HTAAAQRSDRPQR
>FUSION-ENST00000657693.1:145151-ENST00000377970.6:2814|7298
LPSPRELTAEQLGMPCKVTCAR
>FUSION-ENST00000653522.1:145151-ENST00000377970.6:2814|1016
LTSNSAKQTGHSFVLHSVGN
>FUSION-ENST00000657693.1:145151-ENST00000377970.6:2814|3538
CRSCCSVK
>FUSION-ENST00000653522.1:145151-ENST00000377970.6:2814|1076
LRDSVWK
>FUSION-ENST00000653522.1:145151-ENST00000377970.6:2814|354
TASSSSSSSHQSGGGDWGGDC
>FUSION-ENST00000653522.1:145151-ENST00000377970.6:2814|124
MYLKASSKTDYTR
>ENST00000642530.1|SNV-18767-T-C|4
MLIMTILEIVFFAHNEYLVSEILK
>FUSION-ENST00000657693.1:145151-ENST00000377970.6:2814|3787
MLAVGITFGLIVKRV
>FUSION-ENST00000657693.1:145151-ENST00000377970.6:2814|3102
SYFWSSGA
>FUSION-ENST00000657693.1:145151-ENST00000377970.6:2814|6699
MDYFFPLK
>FUSION-ENST00000653522.1:145151-ENST00000377970.6:2814|929
GPEPWEVSDPGVPRFSQVV
>FUSION-ENST00000657693.1:145151-ENST00000377970.6:2814|6891
VRLQMVSVYFGIS
>FUSION-ENST00000653522.1:145151-ENST00000377970.6:2814|258
MSSGCTIVGGYLILR
>FUSION-ENST00000653522.1:145151-ENST00000377970.6:2814|960
EGEGQSPGKCQILVCR
>FUSION-ENST00000657693.1:145151-ENST00000377970.6:2814|4833
YPLLACELFTQV
>FUSION-ENST00000657693.1:145151-ENST00000377970.6:2814|5727
MEVCFFFVLFLFFCLFLR
>FUSION-ENST00000657693.1:145151-ENST00000377970.6:2814|5266
DTWMFSELVTLLVMSKLR
>FUSION-ENST00000653522.1:145151-ENST00000377970.6:2814|531
SSSHLIFLFYLSFLR
>FUSION-ENST00000657693.1:145151-ENST00000377970.6:2814|5030
GHVMCRA
>FUSION-ENST00000657693.1:145151-ENST00000377970.6:2814|7471
LMFIMSWMK
>FUSION-ENST00000657693.1:145151-ENST00000377970.6:2814|3003
MVVCSSTASSGK
>FUSION-ENST00000657693.1:145151-ENST00000377970.6:2814|8261
NCVFKIMK
>FUSION-ENST00000653522.1:145151-ENST00000377970.6:2814|668
VAGACSPSYSGG
>FUSION-ENST00000653522.1:145151-ENST00000377970.6:2814|796
GLFVSTPCIIVGIGNNLGQ
>FUSION-ENST00000653522.1:145151-ENST00000377970.6:2814|1417
KIQMLSFVLLSSW
>FUSION-ENST00000653522.1:145151-ENST00000377970.6:2814|188
GFVNQKNECWYLISCPRFK
>FUSION-ENST00000657693.1:145151-ENST00000377970.6:2814|5518
ATELSGNKSEQSNQSGNVSRMER
>FUSION-ENST00000657693.1:145151-ENST00000377970.6:2814|7888
ELDSALAVERKR
>FUSION-ENST00000653522.1:145151-ENST00000377970.6:2814|508
FSRDGVSPCWSGWSRTPNLR
>FUSION-ENST00000657693.1:145151-ENST00000377970.6:2814|4307
GLGNLRPEAKI
>FUSION-ENST00000657693.1:145151-ENST00000377970.6:2814|4440
MTEMLVLSELRPTADLLVACPALGS
>FUSION-ENST00000657693.1:145151-ENST00000377970.6:2814|4227
MPSLRAGRPSQLLSKENITR
>FUSION-ENST00000653522.1:145151-ENST00000377970.6:2814|48
VRQHGSQVR
>FUSION-ENST00000657693.1:145151-ENST00000377970.6:2814|5558
NASGCGPLGRIMAFWHSLSK
>FUSION-ENST00000657693.1:145151-ENST00000377970.6:2814|3323
GVAHKHGTCIHM
>FUSION-ENST00000653522.1:145151-ENST00000377970.6:2814|1345
RPLLATVIYDVEFSIAGFAGER
>FUSION-ENST00000657693.1:145151-ENST00000377970.6:2814|3151
SRCCLPPFSDEEIKG
>FUSION-ENST00000657693.1:145151-ENST00000377970.6:2814|4839
FRFGHRLPSAECM
>FUSION-ENST00000657693.1:145151-ENST00000377970.6:2814|3437
ILAHCNLHFR
>FUSION-ENST00000657693.1:145151-ENST00000377970.6:2814|4002
ECRGMDMKTFVSNR
>FUSION-ENST00000657693.1:145151-ENST00000377970.6:2814|7187
FRYTKLNK
>FUSION-ENST00000653522.1:145151-ENST00000377970.6:2814|1945
ELTRACYVYSACSPAGSPEVISR
>FUSION-ENST00000657693.1:145151-ENST00000377970.6:2814|4398
PGKHIIK
>FUSION-ENST00000657693.1:145151-ENST00000377970.6:2814|3687
MLFSDYKRNTSSLDIFR
>FUSION-ENST00000657693.1:145151-ENST00000377970.6:2814|8096
ITPLYSSLGDRMR
>FUSION-ENST00000653522.1:145151-ENST00000377970.6:2814|2771
MGRQSDK
>ENST00000425248.5|SNV-51736-A-G|5
DMTGKEDVYRGPAIGALCR
>FUSION-ENST00000657693.1:145151-ENST00000377970.6:2814|6153
RWVDGCSKPPWHTHIYVTNLR
>FUSION-ENST00000657693.1:145151-ENST00000377970.6:2814|7513
EGSTQLSWAWQKFIR
>FUSION-ENST00000657693.1:145151-ENST00000377970.6:2814|5857
MKSWPVSSQATLQPSLF
>ENST00000274721.8|SNV-16717-C-G|3
FAMLCTLNEK
>FUSION-ENST00000657693.1:145151-ENST00000377970.6:2814|4074
QNPAKHLYFFF
>FUSION-ENST00000657693.1:145151-ENST00000377970.6:2814|5510
KCCVHKHGEISGCIVDTK
>FUSION-ENST00000657693.1:145151-ENST00000377970.6:2814|7754
ESASQGNGTGFCLFPHFLF
>FUSION-ENST00000653522.1:145151-ENST00000377970.6:2814|2093
MCISCGLSMLAILIFGII
>FUSION-ENST00000657693.1:145151-ENST00000377970.6:2814|2903
DSYSLDVHGGR
>FUSION-ENST00000657693.1:145151-ENST00000377970.6:2814|4803
MLVCSWLSHFGQF
>FUSION-ENST00000657693.1:145151-ENST00000377970.6:2814|6441
PGSASGFVTDLANKHSLKTQ
>FUSION-ENST00000657693.1:145151-ENST00000377970.6:2814|8015
TNSLIAKWVK
>FUSION-ENST00000653522.1:145151-ENST00000377970.6:2814|543
MGFHYVAHAGLK
>FUSION-ENST00000657693.1:145151-ENST00000377970.6:2814|7256
YRDQARPHF
>FUSION-ENST00000657693.1:145151-ENST00000377970.6:2814|3637
FTEQSYGVGPPDLHWSK
>FUSION-ENST00000657693.1:145151-ENST00000377970.6:2814|3481
PPSTDNAPAPTSLRTSSSSR
>FUSION-ENST00000653522.1:145151-ENST00000377970.6:2814|1603
QPSFRMGR
>FUSION-ENST00000657693.1:145151-ENST00000377970.6:2814|6710
VQVRPPR
>FUSION-ENST00000657693.1:145151-ENST00000377970.6:2814|6228
CWRGCGEIGTLLHCWWECK
>FUSION-ENST00000657693.1:145151-ENST00000377970.6:2814|4755
SVQESDLGFRVTWG
>FUSION-ENST00000657693.1:145151-ENST00000377970.6:2814|5020
GLGEVAHACNSSTLGGR
>FUSION-ENST00000657693.1:145151-ENST00000377970.6:2814|8439
GTEQQSGIIWTIESCGQSLQYHP
>FUSION-ENST00000657693.1:145151-ENST00000377970.6:2814|6742
EVEAGESLEPGRQRLQ
>FUSION-ENST00000657693.1:145151-ENST00000377970.6:2814|7340
MCPNWYALLSRGDLFLQGSR
>FUSION-ENST00000657693.1:145151-ENST00000377970.6:2814|8392
VKPGLYYKYKK
>FUSION-ENST00000657693.1:145151-ENST00000377970.6:2814|2911
HWNDTRPAHFRILKVVLR
>FUSION-ENST00000657693.1:145151-ENST00000377970.6:2814|7393
ISWVWWHVPAVPATR
>FUSION-ENST00000657693.1:145151-ENST00000377970.6:2814|5879
MSAEEEK
>FUSION-ENST00000653522.1:145151-ENST00000377970.6:2814|2452
GGGTGQK
>FUSION-ENST00000657693.1:145151-ENST00000377970.6:2814|3087
LQNRAYSQTK
>FUSION-ENST00000653522.1:145151-ENST00000377970.6:2814|2435
MTPLCGIAFHPQRHLEK
>FUSION-ENST00000657693.1:145151-ENST00000377970.6:2814|8040
FAQKLNLLLSGEARDVFCCP
>FUSION-ENST00000657693.1:145151-ENST00000377970.6:2814|3726
CTVNVSSGYYLWPDCEAGLR
>FUSION-ENST00000657693.1:145151-ENST00000377970.6:2814|7666
EGREEGRK
>FUSION-ENST00000657693.1:145151-ENST00000377970.6:2814|5023
ETFHPCVIPFDILVTEAEAKIIR
>FUSION-ENST00000657693.1:145151-ENST00000377970.6:2814|7712
ELACHSGCSLIIGY
>FUSION-ENST00000657693.1:145151-ENST00000377970.6:2814|6351
DFMTKTPKAMATK
>FUSION-ENST00000653522.1:145151-ENST00000377970.6:2814|2785
RKWSLMPAGGR
>FUSION-ENST00000653522.1:145151-ENST00000377970.6:2814|861
YFPPGLLFLFSLTCQKAPL
>FUSION-ENST00000657693.1:145151-ENST00000377970.6:2814|7259
GYQTQSDGERR
>FUSION-ENST00000657693.1:145151-ENST00000377970.6:2814|5449
MPVIPATWEAEAGESLEPGR
>FUSION-ENST00000653522.1:145151-ENST00000377970.6:2814|1586
RCSVAMVVR
>FUSION-ENST00000657693.1:145151-ENST00000377970.6:2814|4918
FHKYWSNE
>FUSION-ENST00000657693.1:145151-ENST00000377970.6:2814|4428
MLPPKRFTS
>FUSION-ENST00000657693.1:145151-ENST00000377970.6:2814|7176
KLKITAGCGGSR
>FUSION-ENST00000653522.1:145151-ENST00000377970.6:2814|526
GINLLANSVS
>FUSION-ENST00000653522.1:145151-ENST00000377970.6:2814|2197
PMCTQCLVPTYK
>FUSION-ENST00000657693.1:145151-ENST00000377970.6:2814|7984
MLRVLINA
>FUSION-ENST00000653522.1:145151-ENST00000377970.6:2814|1573
QIKTMRYPFIPTR
>FUSION-ENST00000653522.1:145151-ENST00000377970.6:2814|1301
SVDLGAWYGWLDWK
>FUSION-ENST00000653522.1:145151-ENST00000377970.6:2814|1928
FPDRLLPTPDMSKCGAVNDR
>FUSION-ENST00000657693.1:145151-ENST00000377970.6:2814|3215
TSPQCPLGKGQL
>ENST00000229330.9|INDEL-18226-T-TA|9
TKSWPLCCCNRHSIVFLEWK
>FUSION-ENST00000657693.1:145151-ENST00000377970.6:2814|7895
QVAHLGTELQQSK
>FUSION-ENST00000657693.1:145151-ENST00000377970.6:2814|3594
SVTSPEAQLIQVLKR
>FUSION-ENST00000653522.1:145151-ENST00000377970.6:2814|1696
GFNSVLTICHSQNLR
>ENST00000370515.3|SNV-1228-G-C|1
INPLQMQEEEFMEIMVEIPAK
>FUSION-ENST00000657693.1:145151-ENST00000377970.6:2814|3201
SLTFQQTYFHRKTQK
>FUSION-ENST00000653522.1:145151-ENST00000377970.6:2814|1669
TALHSVNCFN
>FUSION-ENST00000315872.11:112629-ENST00000641534.1:1152|4
EFLFAEAITPPER
>ENST00000535157.5|SNV-74387-G-C|3
STEGGQSLHSLIK
>FUSION-ENST00000653522.1:145151-ENST00000377970.6:2814|2492
EGKKEGGEEGR
>FUSION-ENST00000657693.1:145151-ENST00000377970.6:2814|3202
MSLTFQQTYFHRKTQK
>FUSION-ENST00000653522.1:145151-ENST00000377970.6:2814|816
MSGHPGLPLAR
>FUSION-ENST00000657693.1:145151-ENST00000377970.6:2814|7846
MSRLYNHTR
>FUSION-ENST00000653522.1:145151-ENST00000377970.6:2814|2362
CMSGCVPGVQGTEHAHLQPDWR
>FUSION-ENST00000657693.1:145151-ENST00000377970.6:2814|8571
TPNGRCIEAILDL
>FUSION-ENST00000653522.1:145151-ENST00000377970.6:2814|549
HCSLNLPGSR
>FUSION-ENST00000653522.1:145151-ENST00000377970.6:2814|375
WELLFEPLK
>FUSION-ENST00000657693.1:145151-ENST00000377970.6:2814|7218
LSGFESWLYQ
>ENST00000331426.6|SNV-9047-G-A|3
QKKHWLTR
>FUSION-ENST00000653522.1:145151-ENST00000377970.6:2814|1996
DVNVISPSFYRCENRLGEAETPSH
>FUSION-ENST00000657693.1:145151-ENST00000377970.6:2814|3598
SEVHSKVRSVTSPEAQLIQVLK
>FUSION-ENST00000657693.1:145151-ENST00000377970.6:2814|6319
FTGEKTNKQTNK
>FUSION-ENST00000657693.1:145151-ENST00000377970.6:2814|6939
MLHFQDALVEIKSMGCECKTK
>FUSION-ENST00000657693.1:145151-ENST00000377970.6:2814|5011
NISCAYIFIKSRAR
>FUSION-ENST00000657693.1:145151-ENST00000377970.6:2814|6947
AGKSFEPRR
>FUSION-ENST00000653522.1:145151-ENST00000377970.6:2814|195
MGVVSLTSFQK
>FUSION-ENST00000657693.1:145151-ENST00000377970.6:2814|8482
MLCFCGWSFSALER
>FUSION-ENST00000657693.1:145151-ENST00000377970.6:2814|7665
EEGRKMEGR
>FUSION-ENST00000657693.1:145151-ENST00000377970.6:2814|5813
GFCHVGQSGLELLTSSDLPTSAR
>FUSION-ENST00000657693.1:145151-ENST00000377970.6:2814|3971
SAQLMRSLQILLLR
>FUSION-ENST00000657693.1:145151-ENST00000377970.6:2814|3402
AQAGLCCIMPMK
>FUSION-ENST00000657693.1:145151-ENST00000377970.6:2814|5677
MHVYIIIIFFLRRSLALSPR
>FUSION-ENST00000653522.1:145151-ENST00000377970.6:2814|184
NECWYLISCPRFK
>FUSION-ENST00000657693.1:145151-ENST00000377970.6:2814|4775
MVKPRLY
>FUSION-ENST00000657693.1:145151-ENST00000377970.6:2814|5255
NLSHSLDRLPR
>FUSION-ENST00000657693.1:145151-ENST00000377970.6:2814|4845
MALLSEIN
>FUSION-ENST00000657693.1:145151-ENST00000377970.6:2814|6487
VGDSIWKILAEVGSK
>FUSION-ENST00000657693.1:145151-ENST00000377970.6:2814|4975
LAERGGR
>ENST00000522425.5|SNV-7916-G-A|12
NIQIVGDDLTVTNPKRIAQAVEK
>FUSION-ENST00000657693.1:145151-ENST00000377970.6:2814|7949
SVTQAGSAVAPSR
>FUSION-ENST00000657693.1:145151-ENST00000377970.6:2814|6407
MEPKGVNR
>FUSION-ENST00000653522.1:145151-ENST00000377970.6:2814|5
MDGGLRPQMEQR
>FUSION-ENST00000657693.1:145151-ENST00000377970.6:2814|7914
MPVIPALWQAEAGR
>FUSION-ENST00000657693.1:145151-ENST00000377970.6:2814|4492
EEGAMRQGITVPR
>FUSION-ENST00000657693.1:145151-ENST00000377970.6:2814|6873
MTFLQSCWK
>FUSION-ENST00000653522.1:145151-ENST00000377970.6:2814|972
MVFCAWLLSLGVMFSR
>FUSION-ENST00000653522.1:145151-ENST00000377970.6:2814|1041
CPAHCGTQDSLK
>FUSION-ENST00000653522.1:145151-ENST00000377970.6:2814|1206
IEFIKSCFMK
>FUSION-ENST00000657693.1:145151-ENST00000377970.6:2814|5577
GAPNGTLFFFEMLPR
>FUSION-ENST00000657693.1:145151-ENST00000377970.6:2814|4504
RVQKHVR
>FUSION-ENST00000653522.1:145151-ENST00000377970.6:2814|902
MKNQKNIVEK
>FUSION-ENST00000657693.1:145151-ENST00000377970.6:2814|2908
VVLREAVAECLMDSYSLDVHGGRR
>FUSION-ENST00000653522.1:145151-ENST00000377970.6:2814|2273
MNHHCTATR
>FUSION-ENST00000653522.1:145151-ENST00000377970.6:2814|2578
MSELLKFNITFSSELPN
>FUSION-ENST00000653522.1:145151-ENST00000377970.6:2814|2002
MLLGSHA
>FUSION-ENST00000657693.1:145151-ENST00000377970.6:2814|7718
GGIGNQPGQHNETSSLQNK
>FUSION-ENST00000653522.1:145151-ENST00000377970.6:2814|1599
RLEHTFLQR
>ENST00000401558.7|SNV-59742-A-T|2
EIALRQADEEKH
>FUSION-ENST00000653522.1:145151-ENST00000377970.6:2814|1059
MAAELLLFLLPSSLFFALTAPL
>FUSION-ENST00000653522.1:145151-ENST00000377970.6:2814|322
IEGKELASLCLGTPRMVLGQER
>FUSION-ENST00000657693.1:145151-ENST00000377970.6:2814|5032
MGHVMCR
>FUSION-ENST00000653522.1:145151-ENST00000377970.6:2814|2836
CLCCWFCVLK
>FUSION-ENST00000657693.1:145151-ENST00000377970.6:2814|3070
MSKGTLQMLVRLR
>FUSION-ENST00000657693.1:145151-ENST00000377970.6:2814|4518
GMSYAIQRREIK
>FUSION-ENST00000657693.1:145151-ENST00000377970.6:2814|8494
DLLSGCVAVLPG
>FUSION-ENST00000653522.1:145151-ENST00000377970.6:2814|1648
SWLTATSTSRVQAILLPQPSK
>FUSION-ENST00000657693.1:145151-ENST00000377970.6:2814|3426
MEFQHVS
>FUSION-ENST00000657693.1:145151-ENST00000377970.6:2814|6311
KWAKDVNR
>FUSION-ENST00000657693.1:145151-ENST00000377970.6:2814|7798
WYIAFHKTK
>FUSION-ENST00000653522.1:145151-ENST00000377970.6:2814|284
RITPLCQLLSYCFDGLSQK
>FUSION-ENST00000657693.1:145151-ENST00000377970.6:2814|4658
MFSGEWHLPRNFSLPFCLHK
>FUSION-ENST00000657693.1:145151-ENST00000377970.6:2814|3060
MSHHAWPR
>FUSION-ENST00000657693.1:145151-ENST00000377970.6:2814|6048
MISLCTASLT
>FUSION-ENST00000653522.1:145151-ENST00000377970.6:2814|2809
PPGRLMDSFPCSEGLSIITR
>FUSION-ENST00000657693.1:145151-ENST00000377970.6:2814|4064
MPLHSSLGDK
>FUSION-ENST00000653522.1:145151-ENST00000377970.6:2814|1711
EREIVHCTVK
>FUSION-ENST00000657693.1:145151-ENST00000377970.6:2814|5141
MIQQVQAGVNQARFR
>FUSION-ENST00000653522.1:145151-ENST00000377970.6:2814|2077
SKELVLGQD
>FUSION-ENST00000657693.1:145151-ENST00000377970.6:2814|5775
MESCSVAQAGVQWRGLGSL
>FUSION-ENST00000657693.1:145151-ENST00000377970.6:2814|6619
MIVTYQRYG
>FUSION-ENST00000653522.1:145151-ENST00000377970.6:2814|2527
KSWPSLTDSYNYLK
>FUSION-ENST00000657693.1:145151-ENST00000377970.6:2814|7386
MPRRGAVTSR
>FUSION-ENST00000657693.1:145151-ENST00000377970.6:2814|6849
MELLSHEIGFLRPGRLGSC
>FUSION-ENST00000653522.1:145151-ENST00000377970.6:2814|930
GPEPWEVSDPGVPR
>FUSION-ENST00000657693.1:145151-ENST00000377970.6:2814|7791
MFSVKFLK
>ENST00000512784.6|SNV-128683-C-A|1
HLGSSCGYFIK
>FUSION-ENST00000653522.1:145151-ENST00000377970.6:2814|605
GFLLLLLFLRQGLALSPR
>FUSION-ENST00000653522.1:145151-ENST00000377970.6:2814|2018
VKGETGGSSGCG
>FUSION-ENST00000653522.1:145151-ENST00000377970.6:2814|488
NRTHSYSLLSHGER
>FUSION-ENST00000653522.1:145151-ENST00000377970.6:2814|693
PGSTWLCK
>FUSION-ENST00000653522.1:145151-ENST00000377970.6:2814|2462
MLETRLR
>FUSION-ENST00000657693.1:145151-ENST00000377970.6:2814|3977
YPINIYACVPTKIKN
>FUSION-ENST00000657693.1:145151-ENST00000377970.6:2814|4729
MLPATGIIVIVIANHQPSQSCGAFR
>FUSION-ENST00000667305.1:96473-ENST00000377970.6:2814|91
HVPSGAQLGLSSLPRR
>FUSION-ENST00000657693.1:145151-ENST00000377970.6:2814|6869
MTFLQSCWKILPCVSFSSSINKQ
>FUSION-ENST00000657693.1:145151-ENST00000377970.6:2814|6000
MIFFFFLRR
>FUSION-ENST00000657693.1:145151-ENST00000377970.6:2814|2974
GRQRVIQR
>FUSION-ENST00000657693.1:145151-ENST00000377970.6:2814|3119
GFADILISIN
>FUSION-ENST00000653522.1:145151-ENST00000377970.6:2814|1202
KSLVLWIEWIILIC
>FUSION-ENST00000657693.1:145151-ENST00000377970.6:2814|4367
GEGHTCLGGWR
>FUSION-ENST00000653522.1:145151-ENST00000377970.6:2814|2202
FYFLFFFFSLFILESR
>FUSION-ENST00000657693.1:145151-ENST00000377970.6:2814|5992
MNHCTWSHL
>FUSION-ENST00000657693.1:145151-ENST00000377970.6:2814|4523
MGMSYAIQR
>FUSION-ENST00000657693.1:145151-ENST00000377970.6:2814|3255
HSHTHTGR
>FUSION-ENST00000653522.1:145151-ENST00000377970.6:2814|568
FISRTLTGSSLK
>FUSION-ENST00000657693.1:145151-ENST00000377970.6:2814|3931
MGDSLATVKGHHESYSRLLMK
>FUSION-ENST00000657693.1:145151-ENST00000377970.6:2814|6241
RYHLMPVRMVIIK
>FUSION-ENST00000653522.1:145151-ENST00000377970.6:2814|1900
SSAVLASTPEDDR
>FUSION-ENST00000653522.1:145151-ENST00000377970.6:2814|89
GIGPRGLLASAFSRPRLCSYGGR
>ENST00000345093.9|SNV-11493-G-A|3
SVVTVAHLRPVPRIMQNMLSK
>FUSION-ENST00000657693.1:145151-ENST00000377970.6:2814|5477
VSLCGPGWSAVV
>FUSION-ENST00000657693.1:145151-ENST00000377970.6:2814|7364
LDCGFPQGDLDLPR
>FUSION-ENST00000657693.1:145151-ENST00000377970.6:2814|7443
MRFHHVGQAGLEHLTSGDPPASASR
>ENST00000521959.5|INDEL-61668-C-CA|11
MLTTPPRTPIPRSR
>FUSION-ENST00000653522.1:145151-ENST00000377970.6:2814|352
LVRLVSSSGPQVICPPRPPK
>FUSION-ENST00000653522.1:145151-ENST00000377970.6:2814|1241
SITSRSRK
>FUSION-ENST00000657693.1:145151-ENST00000377970.6:2814|7749
VALGEESGPHCPK
>FUSION-ENST00000653522.1:145151-ENST00000377970.6:2814|2733
QQVVQLSDHLRPPGMWRPRPQLGR
>FUSION-ENST00000653522.1:145151-ENST00000377970.6:2814|653
EVLCSDR
>FUSION-ENST00000657693.1:145151-ENST00000377970.6:2814|7458
CVCVCIYIYI
>ENST00000296135.11|SNV-87548-G-A|5
TENQKSLEENLTTAK
>FUSION-ENST00000657693.1:145151-ENST00000377970.6:2814|7372
VQFTSPQR
>FUSION-ENST00000657693.1:145151-ENST00000377970.6:2814|4829
YLGAHLIPAMTFY
>FUSION-ENST00000657693.1:145151-ENST00000377970.6:2814|6664
MVGSQFFSPWLPRNPFQPK
>ENST00000538524.1|SNV-41-C-T|1
LPESHTRPAGPI
>FUSION-ENST00000653522.1:145151-ENST00000377970.6:2814|2787
QVDIEMLTT
>ENST00000378362.3|SNV-16717-C-G|5
SLDSDLCLKFAMLCTLNEK
>FUSION-ENST00000657693.1:145151-ENST00000377970.6:2814|6207
WHIYTMEYYAAIK
>FUSION-ENST00000657693.1:145151-ENST00000377970.6:2814|5963
MIVINNNGSFYLLFTTMCQTLF
>FUSION-ENST00000653522.1:145151-ENST00000377970.6:2814|1925
LLPTPDMSK
>FUSION-ENST00000657693.1:145151-ENST00000377970.6:2814|3177
MPSCWVFIW
>FUSION-ENST00000653522.1:145151-ENST00000377970.6:2814|1745
DVGLCWPRKGK
>FUSION-ENST00000657693.1:145151-ENST00000377970.6:2814|7234
DYKTQFK
>FUSION-ENST00000653522.1:145151-ENST00000377970.6:2814|2290
GQEGETSGRK
>FUSION-ENST00000653522.1:145151-ENST00000377970.6:2814|1134
NCTFCTSCR
>FUSION-ENST00000653522.1:145151-ENST00000377970.6:2814|1773
MRSALYMCWK
>FUSION-ENST00000657693.1:145151-ENST00000377970.6:2814|5222
IWLRQWGPR
>FUSION-ENST00000657693.1:145151-ENST00000377970.6:2814|7736
LIEAAVR
>FUSION-ENST00000657693.1:145151-ENST00000377970.6:2814|4782
GAGPGGGGAGAGGR
>ENST00000497545.5|SNV-8206-C-G|6
MWPALCAARSQAR
>FUSION-ENST00000653522.1:145151-ENST00000377970.6:2814|292
RSSEVLGR
>FUSION-ENST00000657693.1:145151-ENST00000377970.6:2814|6645
WGCGSGVGETILLYFR
>FUSION-ENST00000653522.1:145151-ENST00000377970.6:2814|63
VWSGRWR
>FUSION-ENST00000653522.1:145151-ENST00000377970.6:2814|1079
HCTPAWVR
>FUSION-ENST00000657693.1:145151-ENST00000377970.6:2814|8444
DIVYHAK
>FUSION-ENST00000657693.1:145151-ENST00000377970.6:2814|8378
KIPHALPADLFCSHGAVR
>FUSION-ENST00000657693.1:145151-ENST00000377970.6:2814|7772
HSLHADLVK
>FUSION-ENST00000657693.1:145151-ENST00000377970.6:2814|5213
SETESLQE
>FUSION-ENST00000653522.1:145151-ENST00000377970.6:2814|123
YLKASSKTDYTR
>FUSION-ENST00000657693.1:145151-ENST00000377970.6:2814|6501
TTSLQKRLGR
>FUSION-ENST00000653522.1:145151-ENST00000377970.6:2814|2007
IHCLPDASGVSCLSLVSMR
>FUSION-ENST00000657693.1:145151-ENST00000377970.6:2814|3897
PVIPALGEAEAGR
>FUSION-ENST00000657693.1:145151-ENST00000377970.6:2814|7411
TQYCCWIFLGL
>FUSION-ENST00000657693.1:145151-ENST00000377970.6:2814|7126
MNLGSRNAELVGLARDK
>FUSION-ENST00000657693.1:145151-ENST00000377970.6:2814|3999
MHCVPLSKYLMYPINIYACVPTK
>FUSION-ENST00000653522.1:145151-ENST00000377970.6:2814|2339
MPHTMYQLMTRLNGVNSGRGQGK
>FUSION-ENST00000657693.1:145151-ENST00000377970.6:2814|5503
STMWSGEYGMPSFL
>FUSION-ENST00000657693.1:145151-ENST00000377970.6:2814|5574
LTATSAFR
>FUSION-ENST00000657693.1:145151-ENST00000377970.6:2814|4124
VFVFVFVLRWSLALSLRK
>FUSION-ENST00000657693.1:145151-ENST00000377970.6:2814|7460
MSWMKKK
>FUSION-ENST00000657693.1:145151-ENST00000377970.6:2814|6767
MLVPSSVPPPVKDFWIFC
>FUSION-ENST00000657693.1:145151-ENST00000377970.6:2814|4675
LVSNSWPRAILDSPDAGIMG
>FUSION-ENST00000657693.1:145151-ENST00000377970.6:2814|4814
RPLAVICFFVSTSREAESYRS
>FUSION-ENST00000657693.1:145151-ENST00000377970.6:2814|4006
CFLLMECRGMDMKTFVSNR
>ENST00000361170.7|SNV-46006-G-A|1
FQLHYQNLLQLQYEGVAVMKLFNK
>FUSION-ENST00000657693.1:145151-ENST00000377970.6:2814|7051
MQSFLTISKR
>FUSION-ENST00000657693.1:145151-ENST00000377970.6:2814|5340
HSDGVDPCTASFADVKNSDFA
>FUSION-ENST00000657693.1:145151-ENST00000377970.6:2814|3937
MPVYPQKLKIK
>FUSION-ENST00000657693.1:145151-ENST00000377970.6:2814|6778
GQFVFAR
>FUSION-ENST00000653522.1:145151-ENST00000377970.6:2814|2022
LLLSPPFLRRGNR
>FUSION-ENST00000657693.1:145151-ENST00000377970.6:2814|6408
MELFNEQ
>FUSION-ENST00000657693.1:145151-ENST00000377970.6:2814|6135
MECPCWSWPELGRSRGWR
>FUSION-ENST00000657693.1:145151-ENST00000377970.6:2814|3269
GCSDVFDIPANIFSQENSK
>FUSION-ENST00000653522.1:145151-ENST00000377970.6:2814|736
MICGCTASGSQHARIR
>FUSION-ENST00000657693.1:145151-ENST00000377970.6:2814|5586
GLHNIKTAHR
>FUSION-ENST00000653522.1:145151-ENST00000377970.6:2814|1584
CSVAMVVR
>FUSION-ENST00000657693.1:145151-ENST00000377970.6:2814|4532
SQVELKLTLK
>FUSION-ENST00000653522.1:145151-ENST00000377970.6:2814|2433
HLEKEAEQSLTFDYLGR
>FUSION-ENST00000657693.1:145151-ENST00000377970.6:2814|4447
VGALGTPSSPALLFKLLVCWR
>FUSION-ENST00000657693.1:145151-ENST00000377970.6:2814|7516
MEGSTQLSWAWQK
>ENST00000581191.5|SNV-22326-A-G|2
APENHADTVGSGRAIPIK
>ENST00000551444.1|MNV-4130-ATGC-A|1
CSPGSFPSLPKQSTESSLPAR
>FUSION-ENST00000653522.1:145151-ENST00000377970.6:2814|1520
IQSLWKTVWWFLK
>FUSION-ENST00000657693.1:145151-ENST00000377970.6:2814|4426
SSPYLIETGVGWVSMGWSQGEGDR
>ENST00000532757.5|SNV-21001-A-C|1
IEMEAPCLMLASFLHHHNSMWSDR
>FUSION-ENST00000653522.1:145151-ENST00000377970.6:2814|580
DYPKEAR
>FUSION-ENST00000653522.1:145151-ENST00000377970.6:2814|1203
MKSLVLWIEWIILIC
>FUSION-ENST00000653522.1:145151-ENST00000377970.6:2814|1093
EWSEGSLYFVRK
>FUSION-ENST00000657693.1:145151-ENST00000377970.6:2814|6221
MFIAALFTIAK
>ENST00000328963.10|SNV-51911-G-C|1
FGSQDMADFAILPSSCRWRIR
>FUSION-ENST00000657693.1:145151-ENST00000377970.6:2814|5335
MCMCAPACICMGTQPVTTCV
>FUSION-ENST00000653522.1:145151-ENST00000377970.6:2814|1225
QSLPRTAK
>FUSION-ENST00000653522.1:145151-ENST00000377970.6:2814|2779
TGLSGPGLVAWEAASSER
>FUSION-ENST00000657693.1:145151-ENST00000377970.6:2814|4557
MERDVGER
>FUSION-ENST00000657693.1:145151-ENST00000377970.6:2814|5875
ALSSNVFRGDVCPVQTTCLMPASL
>FUSION-ENST00000315872.11:112629-ENST00000641534.1:1152|8
MDEGHPLEKNPSLGWGR
>FUSION-ENST00000653522.1:145151-ENST00000377970.6:2814|1197
IISHLLMARR
>FUSION-ENST00000657693.1:145151-ENST00000377970.6:2814|4005
MECRGMDMK
>FUSION-ENST00000657693.1:145151-ENST00000377970.6:2814|4287
YVLSLYFLKVSQTLRIT
>FUSION-ENST00000653522.1:145151-ENST00000377970.6:2814|969
VFCAWLLSLGVMFSRFICVVA
>FUSION-ENST00000653522.1:145151-ENST00000377970.6:2814|1299
ASFLFPDLCPHLSVGIIE
>FUSION-ENST00000653522.1:145151-ENST00000377970.6:2814|189
GFVNQKNECWYLISCPR
>FUSION-ENST00000657693.1:145151-ENST00000377970.6:2814|7539
HRVPTQK
>FUSION-ENST00000653522.1:145151-ENST00000377970.6:2814|1589
HMKRCSVAMVVR
>FUSION-ENST00000653522.1:145151-ENST00000377970.6:2814|1050
RFSSASVFHGCRAPAVPSA
>FUSION-ENST00000484076.1:884-ENST00000402696.9:10791|146
APWAQLPSAK
>FUSION-ENST00000653522.1:145151-ENST00000377970.6:2814|1896
FCCSSVGWLGCMLDR
>ENST00000400314.5|SNV-265689-C-G|1
FEEDIINSMSNSAATSKPPVTLR
>FUSION-ENST00000657693.1:145151-ENST00000377970.6:2814|7613
MERKLVGLLPSVFSCSLALISELR
>FUSION-ENST00000657693.1:145151-ENST00000377970.6:2814|6842
MGVLENAEHKK
>FUSION-ENST00000657693.1:145151-ENST00000377970.6:2814|6187
KLETIILSK
>ENST00000559087.5|SNV-6757-C-T|1
RPQLSKSAVIPDYMRDLYR
>FUSION-ENST00000657693.1:145151-ENST00000377970.6:2814|3549
TTTPLPHKKPY
>FUSION-ENST00000657693.1:145151-ENST00000377970.6:2814|6309
WAKDVNRHFSK
>FUSION-ENST00000653522.1:145151-ENST00000377970.6:2814|813
SGHPGLPLAR
>FUSION-ENST00000653522.1:145151-ENST00000377970.6:2814|1966
MPGLPWHS
>FUSION-ENST00000657693.1:145151-ENST00000377970.6:2814|8241
MQCAASQRACR
>FUSION-ENST00000657693.1:145151-ENST00000377970.6:2814|5515
SEQSNQSGNVSRMERK
>FUSION-ENST00000653522.1:145151-ENST00000377970.6:2814|2187
CHIFFIQSTTDGHLC
>FUSION-ENST00000657693.1:145151-ENST00000377970.6:2814|8499
TVGYMLYPLNSQRDLLSGCVAVLPG
>FUSION-ENST00000657693.1:145151-ENST00000377970.6:2814|4217
GNSTAPGA
>FUSION-ENST00000653522.1:145151-ENST00000377970.6:2814|2692
TASCFIPNK
>FUSION-ENST00000657693.1:145151-ENST00000377970.6:2814|8238
QCAASQRACRAFQR
>FUSION-ENST00000653522.1:145151-ENST00000377970.6:2814|965
EEGSPCWGAKGR
>FUSION-ENST00000657693.1:145151-ENST00000377970.6:2814|3731
GWGLSGICPLSRR
>FUSION-ENST00000657693.1:145151-ENST00000377970.6:2814|6484
ILAEVGSK
>FUSION-ENST00000653522.1:145151-ENST00000377970.6:2814|883
MLQCVQWTRHSAFIQHLPYGGHYGR
>FUSION-ENST00000657693.1:145151-ENST00000377970.6:2814|3855
LNTPLGVHSMQWRQGANVLWR
>FUSION-ENST00000653522.1:145151-ENST00000377970.6:2814|2164
MLSYFLCGDK
>FUSION-ENST00000657693.1:145151-ENST00000377970.6:2814|7246
MWLLSSRNVR
>ENST00000468429.5|SNV-265689-C-G|1
SNSAATSKPPVTLR
>FUSION-ENST00000657693.1:145151-ENST00000377970.6:2814|3502
ILWLQATTRHIIYSDR
>FUSION-ENST00000657693.1:145151-ENST00000377970.6:2814|5790
SSRPTWATWQNPISTK
>ENST00000274605.6|SNV-6191-C-G|4
GSRQPDGLLGKGLGQR
>FUSION-ENST00000657693.1:145151-ENST00000377970.6:2814|7690
HLWSQEAKAGGLLEDGK
>FUSION-ENST00000657693.1:145151-ENST00000377970.6:2814|2945
MQPSQQPDFSSVRPMSDFQK
>FUSION-ENST00000653522.1:145151-ENST00000377970.6:2814|1017
MLTSNSAKQTGHSFVLHSVGN
>FUSION-ENST00000657693.1:145151-ENST00000377970.6:2814|6478
SHTEVTVR
>FUSION-ENST00000653522.1:145151-ENST00000377970.6:2814|1509
HVHYSQQPEGGNNPDVQCLSAEE
>FUSION-ENST00000653522.1:145151-ENST00000377970.6:2814|1683
GDLPAPFGLRPLS
>FUSION-ENST00000657693.1:145151-ENST00000377970.6:2814|7365
IIVRLDCGFPQGDLDLPR
>FUSION-ENST00000657693.1:145151-ENST00000377970.6:2814|6280
LERMWRNR
>FUSION-ENST00000657693.1:145151-ENST00000377970.6:2814|5489
QGGETGLGRK
>ENST00000263119.10|INDEL-45113-C-CA|3
LPGASDEVLAVQVK
>FUSION-ENST00000657693.1:145151-ENST00000377970.6:2814|6256
ENVAHIHHGILCSHKKECIHVLCR
>FUSION-ENST00000657693.1:145151-ENST00000377970.6:2814|8174
MFWIYWVK
>FUSION-ENST00000653522.1:145151-ENST00000377970.6:2814|1127
GCMNHTR
>FUSION-ENST00000657693.1:145151-ENST00000377970.6:2814|5031
MGHVMCRA
>FUSION-ENST00000657693.1:145151-ENST00000377970.6:2814|4262
SVAQAEAQWHEFGSLQPPPPRFQ
>FUSION-ENST00000653522.1:145151-ENST00000377970.6:2814|454
VPDGHQATYSFKAPSFFANK
>FUSION-ENST00000657693.1:145151-ENST00000377970.6:2814|4230
LALLFFIYLFILRWSLALLPRLK
>FUSION-ENST00000653522.1:145151-ENST00000377970.6:2814|812
SGHPGLPLARILIG
>FUSION-ENST00000653522.1:145151-ENST00000377970.6:2814|1757
EAGAVVCERYR
>FUSION-ENST00000657693.1:145151-ENST00000377970.6:2814|5817
AHLNFCRNSFLNPWI
>FUSION-ENST00000653522.1:145151-ENST00000377970.6:2814|68
LHGWGPTTADGAEVDR
>FUSION-ENST00000657693.1:145151-ENST00000377970.6:2814|6581
MQSVVSRCVCEGVAK
>FUSION-ENST00000657693.1:145151-ENST00000377970.6:2814|5116
TVAGCQAFRDTFLNLGPPYRIQHR
>FUSION-ENST00000657693.1:145151-ENST00000377970.6:2814|3169
MFVGYIHVVR
>FUSION-ENST00000653522.1:145151-ENST00000377970.6:2814|627
MGAGSLASESVLTTER
>FUSION-ENST00000657693.1:145151-ENST00000377970.6:2814|6878
VIVAVAK
>FUSION-ENST00000657693.1:145151-ENST00000377970.6:2814|6369
DFFFFPR
>FUSION-ENST00000657693.1:145151-ENST00000377970.6:2814|3546
LLREKEQGVSPIGAVLVNSWQ
>FUSION-ENST00000653522.1:145151-ENST00000377970.6:2814|98
VQSSCGGMHAHTGKLVERLL
>FUSION-ENST00000653522.1:145151-ENST00000377970.6:2814|625
HCHPTDGSLQDEAMGIDFTQR
>FUSION-ENST00000653522.1:145151-ENST00000377970.6:2814|684
CGIIIIFFWDR
>FUSION-ENST00000653522.1:145151-ENST00000377970.6:2814|805
QLWVQVRALLLR
>FUSION-ENST00000657693.1:145151-ENST00000377970.6:2814|3037
GALCYSCMAGR
>FUSION-ENST00000657693.1:145151-ENST00000377970.6:2814|2848
PLKMAVPVSCMELRSSIF
>FUSION-ENST00000657693.1:145151-ENST00000377970.6:2814|3500
ILWLQATTRHIIYSDREPVWR
>FUSION-ENST00000657693.1:145151-ENST00000377970.6:2814|5933
FSTVTCHSGLQPR
>FUSION-ENST00000653522.1:145151-ENST00000377970.6:2814|1320
RSAALPFISALKALLISAMTR
>FUSION-ENST00000657693.1:145151-ENST00000377970.6:2814|6984
STSLLDFSPNVVLVFPCVVK
>FUSION-ENST00000657693.1:145151-ENST00000377970.6:2814|6047
ISLCTASLT
>FUSION-ENST00000657693.1:145151-ENST00000377970.6:2814|3130
LRVKNISPE
>FUSION-ENST00000657693.1:145151-ENST00000377970.6:2814|4584
WQDISFFFF
>FUSION-ENST00000653522.1:145151-ENST00000377970.6:2814|1651
MARSWLTATSTSRVQAILLPQPSK
>ENST00000326277.5|SNV-1095-G-C|5
SYISYKLLPTHTQVPVHR
>FUSION-ENST00000657693.1:145151-ENST00000377970.6:2814|7591
QFIFNFYV
>FUSION-ENST00000657693.1:145151-ENST00000377970.6:2814|5480
HEEDFFFLFRDK
>FUSION-ENST00000653522.1:145151-ENST00000377970.6:2814|635
MPGSNLFSGE
>FUSION-ENST00000653522.1:145151-ENST00000377970.6:2814|1185
DNIDLLKK
>FUSION-ENST00000657693.1:145151-ENST00000377970.6:2814|4750
SLSLPSFR
>FUSION-ENST00000653522.1:145151-ENST00000377970.6:2814|715
YSVVIGLQVHYSLSHAVGEK
>FUSION-ENST00000653522.1:145151-ENST00000377970.6:2814|26
ILGLLPLRSSAPGSLCGRR
>FUSION-ENST00000657693.1:145151-ENST00000377970.6:2814|6625
SGILLQTTSGQMTASGIFMIVTYQR
>FUSION-ENST00000657693.1:145151-ENST00000377970.6:2814|4853
VKYNMVYFVSLLEIQKLAGHGGGCL
>FUSION-ENST00000657693.1:145151-ENST00000377970.6:2814|7694
TNFFLISQWHAPVVPGGQSWRIA
>ENST00000547967.5|SNV-11493-G-A|2
MQNMLSKLQIACDNAVFGCSAVVR
>FUSION-ENST00000653522.1:145151-ENST00000377970.6:2814|2765
MESHASWR
>FUSION-ENST00000657693.1:145151-ENST00000377970.6:2814|3469
MDMSCFSGNLSTA
>FUSION-ENST00000484076.1:884-ENST00000402696.9:10791|92
MSSCWMRALLGRNCPAQNGPR
>FUSION-ENST00000657693.1:145151-ENST00000377970.6:2814|5094
GCSGQRFSWACVWNK
>FUSION-ENST00000657693.1:145151-ENST00000377970.6:2814|4284
LGMARDTAWACVWPQPR
>FUSION-ENST00000657693.1:145151-ENST00000377970.6:2814|6577
CVCEGVAK
>FUSION-ENST00000653522.1:145151-ENST00000377970.6:2814|1528
MNLKNAVLGDR
>FUSION-ENST00000653522.1:145151-ENST00000377970.6:2814|2243
IITLIQDLW
>FUSION-ENST00000657693.1:145151-ENST00000377970.6:2814|4069
MSGTPSLYIGLLGKYLLNEGKLK
>FUSION-ENST00000653522.1:145151-ENST00000377970.6:2814|621
MGIDFTQREPSR
>ENST00000300107.7|MNV-243-CT-C|3
LITPHSPPRREVFLVVAFICQF
>FUSION-ENST00000657693.1:145151-ENST00000377970.6:2814|7469
LMFIMSWMKK
>FUSION-ENST00000657693.1:145151-ENST00000377970.6:2814|6429
QETFERNLPPPPQIYRR
>FUSION-ENST00000657693.1:145151-ENST00000377970.6:2814|7262
MKGYQTQSDGERR
>FUSION-ENST00000657693.1:145151-ENST00000377970.6:2814|4717
MVAYDPW
>FUSION-ENST00000657693.1:145151-ENST00000377970.6:2814|4040
KLKEAGCGGSCL
>FUSION-ENST00000657693.1:145151-ENST00000377970.6:2814|8117
MPVIPSLWEIEVGGLVEPI
>FUSION-ENST00000653522.1:145151-ENST00000377970.6:2814|2265
IFFFSFFYFSF
>FUSION-ENST00000657693.1:145151-ENST00000377970.6:2814|3517
RVFAFSPARGWGEVAR
>FUSION-ENST00000657693.1:145151-ENST00000377970.6:2814|5903
MSSEETSAQSRLR
>FUSION-ENST00000657693.1:145151-ENST00000377970.6:2814|3219
LIVKTSPQCPLGK
>ENST00000534491.5|MNV-44352-TGT-T|1
NVSPTARVTKK
>FUSION-ENST00000653522.1:145151-ENST00000377970.6:2814|891
FQGILWMA
>FUSION-ENST00000653522.1:145151-ENST00000377970.6:2814|209
MCLGRVLYRK
>FUSION-ENST00000653522.1:145151-ENST00000377970.6:2814|163
DPKSQCVSFWPEMR
>FUSION-ENST00000657693.1:145151-ENST00000377970.6:2814|3054
KQLWSQTQLGCR
>FUSION-ENST00000653522.1:145151-ENST00000377970.6:2814|1470
MLARLVSNS
>FUSION-ENST00000653522.1:145151-ENST00000377970.6:2814|2625
FSEIQKAATVTDGESR
>FUSION-ENST00000657693.1:145151-ENST00000377970.6:2814|5550
LQKHVPFDLAISCWDIGIFPLQR
>FUSION-ENST00000657693.1:145151-ENST00000377970.6:2814|6760
SLLFVSPFKMKIALLIPW
>FUSION-ENST00000653522.1:145151-ENST00000377970.6:2814|1867
LCIFTLVGR
>FUSION-ENST00000653522.1:145151-ENST00000377970.6:2814|926
MPFSCLSLLSSWDYR
>FUSION-ENST00000657693.1:145151-ENST00000377970.6:2814|5047
MSGFPSEER
>ENST00000492806.5|SNV-14930-C-G|7
AQRTLCGSSSRQCR
>ENST00000358039.9|INDEL-78766-A-AA|3
KGASFVHPFHSR
>FUSION-ENST00000653522.1:145151-ENST00000377970.6:2814|2019
MVKGETGGSSGCG
>FUSION-ENST00000657693.1:145151-ENST00000377970.6:2814|5547
QVDVALWEELWPFGILYPNYK
>FUSION-ENST00000657693.1:145151-ENST00000377970.6:2814|3763
MGALEKGQQWIQLRVAR
>FUSION-ENST00000653522.1:145151-ENST00000377970.6:2814|2298
PSVAQKDTSGQQGCKGQEGETSGR
>FUSION-ENST00000657693.1:145151-ENST00000377970.6:2814|2989
ETHSLSATR
>FUSION-ENST00000657693.1:145151-ENST00000377970.6:2814|4442
MAAPGSAFLPLTHRNR
>FUSION-ENST00000653522.1:145151-ENST00000377970.6:2814|939
MCLGTHVCVFMELLGPLLEATSLR
>FUSION-ENST00000657693.1:145151-ENST00000377970.6:2814|3554
TGLCLKK
>FUSION-ENST00000667305.1:96473-ENST00000377970.6:2814|100
SAGLEQPPATMPLNVSFTNR
>FUSION-ENST00000653522.1:145151-ENST00000377970.6:2814|485
THSYSLLSHGER
>FUSION-ENST00000657693.1:145151-ENST00000377970.6:2814|7446
PVVPATQQAEGGESLEPGRR
>FUSION-ENST00000657693.1:145151-ENST00000377970.6:2814|7535
LCCPQHK
>FUSION-ENST00000657693.1:145151-ENST00000377970.6:2814|8473
MPGPSACPR
>FUSION-ENST00000653522.1:145151-ENST00000377970.6:2814|959
EGEGQSPGKCQILVCRASPR
>FUSION-ENST00000657693.1:145151-ENST00000377970.6:2814|7786
PPRSMPSGK
>FUSION-ENST00000657693.1:145151-ENST00000377970.6:2814|8115
FLFLINWAWWHVPVVPSLVAR
>FUSION-ENST00000657693.1:145151-ENST00000377970.6:2814|7687
AGGLLEDGK
>FUSION-ENST00000657693.1:145151-ENST00000377970.6:2814|5022
IIRGLGEVAHACNSSTLGGR
>FUSION-ENST00000657693.1:145151-ENST00000377970.6:2814|6094
GEQMLVYR
>FUSION-ENST00000657693.1:145151-ENST00000377970.6:2814|5401
GLESRWQIMPAWGSWR
>FUSION-ENST00000653522.1:145151-ENST00000377970.6:2814|754
MRLPTSGKIAVFVK
>FUSION-ENST00000657693.1:145151-ENST00000377970.6:2814|4743
TDDTPGLPGTVCVPLGR
>FUSION-ENST00000657693.1:145151-ENST00000377970.6:2814|7860
MLISLKR
>FUSION-ENST00000657693.1:145151-ENST00000377970.6:2814|4629
MPAGITDSRLFWLSADGAR
>FUSION-ENST00000657693.1:145151-ENST00000377970.6:2814|3452
SVFLKNGSKQCTLQSSSR
>FUSION-ENST00000657693.1:145151-ENST00000377970.6:2814|7865
ESPQEFIGEWLTK
>FUSION-ENST00000657693.1:145151-ENST00000377970.6:2814|5794
GHQVTEALSSCAGSQR
>FUSION-ENST00000657693.1:145151-ENST00000377970.6:2814|7965
VFSSSASECVR
>FUSION-ENST00000657693.1:145151-ENST00000377970.6:2814|2820
MSMGDEGLQLAER
>FUSION-ENST00000653522.1:145151-ENST00000377970.6:2814|2056
CSDEYLRIQLDQLLSVT
>FUSION-ENST00000653522.1:145151-ENST00000377970.6:2814|599
QVRPSHGYK
>FUSION-ENST00000657693.1:145151-ENST00000377970.6:2814|6352
DFMTKTPK
>FUSION-ENST00000657693.1:145151-ENST00000377970.6:2814|3150
CCLPPFSDEEIK
>FUSION-ENST00000657693.1:145151-ENST00000377970.6:2814|5128
KKQEQEYHLSIGTG
>ENST00000534491.5|MNV-44352-TGT-T|11
CPPPPGSPR
>FUSION-ENST00000653522.1:145151-ENST00000377970.6:2814|1040
MCPAHCGTQDSLKR
>ENST00000640465.1|SNV-54966-G-C|3
HAAVIAPVKPLSSSSVLQEPPAK
>FUSION-ENST00000653522.1:145151-ENST00000377970.6:2814|623
MGIDFTQR
>FUSION-ENST00000657693.1:145151-ENST00000377970.6:2814|7803
YLLSMWYIAFHKTK
>FUSION-ENST00000657693.1:145151-ENST00000377970.6:2814|3265
ASICPSYIEGEWMRR
>FUSION-ENST00000653522.1:145151-ENST00000377970.6:2814|2686
FFHSNLK
>FUSION-ENST00000653522.1:145151-ENST00000377970.6:2814|386
SLGIGARQNCVGMLPP
>FUSION-ENST00000657693.1:145151-ENST00000377970.6:2814|4033
LKEAGCGGSCL
>FUSION-ENST00000653522.1:145151-ENST00000377970.6:2814|2383
MGFHCVSQDGLDLLTS
>FUSION-ENST00000653522.1:145151-ENST00000377970.6:2814|2458
GHTRLEPTMAHC
>FUSION-ENST00000657693.1:145151-ENST00000377970.6:2814|3510
MTLLRHFSILIILSLK
>FUSION-ENST00000653522.1:145151-ENST00000377970.6:2814|2196
MCTQCLVPTYK
>FUSION-ENST00000653522.1:145151-ENST00000377970.6:2814|1105
MKLDFSR
>FUSION-ENST00000653522.1:145151-ENST00000377970.6:2814|489
VLVVCWALLCPAFRNR
>FUSION-ENST00000653522.1:145151-ENST00000377970.6:2814|2494
KERQEGR
>FUSION-ENST00000657693.1:145151-ENST00000377970.6:2814|7733
FQLPPPLVPFLSSCQK
>FUSION-ENST00000653522.1:145151-ENST00000377970.6:2814|107
MPFVFKAAAPEDMEEKG
>FUSION-ENST00000657693.1:145151-ENST00000377970.6:2814|3256
EKSAHVICVSIA
>FUSION-ENST00000657693.1:145151-ENST00000377970.6:2814|7861
MVKPHLY
>FUSION-ENST00000653522.1:145151-ENST00000377970.6:2814|1675
MAKRTALHSVNCFN
>FUSION-ENST00000653522.1:145151-ENST00000377970.6:2814|1070
KIIIFGSCFFFFFFFLRQSLALSSR
>FUSION-ENST00000657693.1:145151-ENST00000377970.6:2814|8488
IAGLKTW
>FUSION-ENST00000653522.1:145151-ENST00000377970.6:2814|215
MFTRSIAIWR
>FUSION-ENST00000653522.1:145151-ENST00000377970.6:2814|2095
RISFGMCISCGLSMLAILIFGII
>FUSION-ENST00000653522.1:145151-ENST00000377970.6:2814|2702
MYLPQGYLSR
>FUSION-ENST00000653522.1:145151-ENST00000377970.6:2814|2369
STGHRACTFAA
>FUSION-ENST00000657693.1:145151-ENST00000377970.6:2814|5502
MWSGEYGMPSFL
>FUSION-ENST00000653522.1:145151-ENST00000377970.6:2814|633
MPRSVCVEQWVDLQTPLR
>FUSION-ENST00000653522.1:145151-ENST00000377970.6:2814|897
NIVEKIK
>FUSION-ENST00000657693.1:145151-ENST00000377970.6:2814|8551
VILLGWAVDLIR
>FUSION-ENST00000657693.1:145151-ENST00000377970.6:2814|4769
AEHSGEEPLGENFFSELR
>FUSION-ENST00000653522.1:145151-ENST00000377970.6:2814|2467
LGREAPLLIMLETR
>FUSION-ENST00000260502.11:172537-ENST00000435311.1:69787|6
MYPLSSKPFSIK
>FUSION-ENST00000657693.1:145151-ENST00000377970.6:2814|3694
VAWWKVSSR
>FUSION-ENST00000657693.1:145151-ENST00000377970.6:2814|5238
YSFGVGALLR
>FUSION-ENST00000657693.1:145151-ENST00000377970.6:2814|3708
MGCMELWDVGEDR
>FUSION-ENST00000653522.1:145151-ENST00000377970.6:2814|2838
MFPVYVSVTIYLPIKCLCCWFCVLK
>FUSION-ENST00000653522.1:145151-ENST00000377970.6:2814|836
VVLFLPLVSL
>FUSION-ENST00000657693.1:145151-ENST00000377970.6:2814|7729
MGQDFVSFPISSSNELLPMLYDCIK
>FUSION-ENST00000657693.1:145151-ENST00000377970.6:2814|6602
LGLALLAPQTCR
>FUSION-ENST00000657693.1:145151-ENST00000377970.6:2814|4215
MSSAHCNLHLPGSSDSPASAS
>FUSION-ENST00000657693.1:145151-ENST00000377970.6:2814|3375
MSRCARLILCFIEQMR
>FUSION-ENST00000657693.1:145151-ENST00000377970.6:2814|5018
GLGEVAHACNSSTLGGRGRWIA
>FUSION-ENST00000657693.1:145151-ENST00000377970.6:2814|5048
KMSGFPSEERR
>FUSION-ENST00000657693.1:145151-ENST00000377970.6:2814|5331
MGTQPVTTCV
>FUSION-ENST00000653522.1:145151-ENST00000377970.6:2814|2667
MLSTGHIAHVFPFKPQNR
>ENST00000236914.7|SNV-245-A-T|3
MSSISDTGDLQESLK
>FUSION-ENST00000657693.1:145151-ENST00000377970.6:2814|6479
MSHTEVTVR
>FUSION-ENST00000653522.1:145151-ENST00000377970.6:2814|2015
MGEKLLKGHI
>FUSION-ENST00000657693.1:145151-ENST00000377970.6:2814|3784
SRDQGWLQLK
>FUSION-ENST00000657693.1:145151-ENST00000377970.6:2814|7975
LFYASGVW
>FUSION-ENST00000653522.1:145151-ENST00000377970.6:2814|2013
MGGGLCFAIR
>FUSION-ENST00000657693.1:145151-ENST00000377970.6:2814|7889
ELDSALAVERK
>FUSION-ENST00000657693.1:145151-ENST00000377970.6:2814|3804
NRKETPSNFWK
>FUSION-ENST00000657693.1:145151-ENST00000377970.6:2814|6620
MIVTYQR
>FUSION-ENST00000657693.1:145151-ENST00000377970.6:2814|4973
MEYVQEFETSLDSIVR
>FUSION-ENST00000657693.1:145151-ENST00000377970.6:2814|6950
AKAGKSFEPR
>FUSION-ENST00000657693.1:145151-ENST00000377970.6:2814|6851
MELLSHEIGFLRPGR
>FUSION-ENST00000657693.1:145151-ENST00000377970.6:2814|7561
MSSCQCFR
>ENST00000249883.9|MNV-4760-CTTCCAGC-C|7
ARGSPHMLK
>FUSION-ENST00000657693.1:145151-ENST00000377970.6:2814|7941
MCEGPEAAK
>FUSION-ENST00000657693.1:145151-ENST00000377970.6:2814|3863
GGLCPTESLLHFSTLLPL
>ENST00000306085.11|SNV-2310-G-A|1
ARERQAAQCPQHPGEALR
>FUSION-ENST00000667305.1:96473-ENST00000377970.6:2814|102
SIRRSAGLEQPPATMPLNVSFTNR
>FUSION-ENST00000653522.1:145151-ENST00000377970.6:2814|624
HCHPTDGSLQDEAMGIDFTQREPSR
>FUSION-ENST00000657693.1:145151-ENST00000377970.6:2814|4349
CTFLGSIPGLASLLTPGWNNNER
>FUSION-ENST00000657693.1:145151-ENST00000377970.6:2814|8285
MEAVQAK
>FUSION-ENST00000657693.1:145151-ENST00000377970.6:2814|5400
GLESRWQIMPAWGSWRF
>FUSION-ENST00000657693.1:145151-ENST00000377970.6:2814|8385
LCLPTFSAATEQSETK
>FUSION-ENST00000657693.1:145151-ENST00000377970.6:2814|3801
ETPSNFWK
>FUSION-ENST00000653522.1:145151-ENST00000377970.6:2814|2855
WLVFSTR
>FUSION-ENST00000657693.1:145151-ENST00000377970.6:2814|3698
MELWDVGEDRFSRVAWWK
>FUSION-ENST00000653522.1:145151-ENST00000377970.6:2814|1141
NRGFSLQGR
>FUSION-ENST00000653522.1:145151-ENST00000377970.6:2814|1023
MSAHCKLRLPCSCHSPASAS
>FUSION-ENST00000657693.1:145151-ENST00000377970.6:2814|5219
QWGPRGRPR
>FUSION-ENST00000657693.1:145151-ENST00000377970.6:2814|7222
MWQAYQVWMRLSGFESWLYQ
>FUSION-ENST00000657693.1:145151-ENST00000377970.6:2814|6008
IWNSVPVFILFCVVR
>FUSION-ENST00000653522.1:145151-ENST00000377970.6:2814|1602
QPSFRMGRR
>FUSION-ENST00000657693.1:145151-ENST00000377970.6:2814|5964
VPLDSNLVNR
>FUSION-ENST00000657693.1:145151-ENST00000377970.6:2814|3982
MYPINIYACVPTK
>FUSION-ENST00000657693.1:145151-ENST00000377970.6:2814|6477
MSHTEVTVRFGIK
>FUSION-ENST00000657693.1:145151-ENST00000377970.6:2814|6745
ISWTWWQVPVIPATR
>FUSION-ENST00000653522.1:145151-ENST00000377970.6:2814|427
AIVPGQYHGYF
>FUSION-ENST00000657693.1:145151-ENST00000377970.6:2814|6480
LLRGRVE
>FUSION-ENST00000657693.1:145151-ENST00000377970.6:2814|7603
MPPLDPALL
>FUSION-ENST00000653522.1:145151-ENST00000377970.6:2814|2846
STLCVVGVMLGAWGRQMELKR
>FUSION-ENST00000657693.1:145151-ENST00000377970.6:2814|3886
MFFCVGGTR
>FUSION-ENST00000653522.1:145151-ENST00000377970.6:2814|1655
LVSLCHPGWSAMAR
>FUSION-ENST00000657693.1:145151-ENST00000377970.6:2814|3524
MLPTGILQMRVFAFSPAR
>FUSION-ENST00000653522.1:145151-ENST00000377970.6:2814|1790
GPQNWGPPCWK
>FUSION-ENST00000657693.1:145151-ENST00000377970.6:2814|4752
LSHTDPEGR
>FUSION-ENST00000657693.1:145151-ENST00000377970.6:2814|5498
MACHLFCKK
>FUSION-ENST00000657693.1:145151-ENST00000377970.6:2814|5175
AFKGVPNCHVTLSDAR
>FUSION-ENST00000657693.1:145151-ENST00000377970.6:2814|4991
CLHCSGILR
>FUSION-ENST00000653522.1:145151-ENST00000377970.6:2814|2720
LFSPIALR
>FUSION-ENST00000653522.1:145151-ENST00000377970.6:2814|101
MVQSSCGGMHAHTGKLVER
>FUSION-ENST00000653522.1:145151-ENST00000377970.6:2814|515
SRLTATSASRVQAILLPQPLE
>FUSION-ENST00000653522.1:145151-ENST00000377970.6:2814|381
MFSKGQRNFSSWLGILLSR
>FUSION-ENST00000657693.1:145151-ENST00000377970.6:2814|8196
PWTRSAFSESNVWVR
>FUSION-ENST00000657693.1:145151-ENST00000377970.6:2814|5826
MVWETMLAVFESSVL
>FUSION-ENST00000657693.1:145151-ENST00000377970.6:2814|4665
LLGSSNYPASASRVAGITGVRHCAS
>FUSION-ENST00000657693.1:145151-ENST00000377970.6:2814|3888
PASPCSLLKIPMTHT
>FUSION-ENST00000657693.1:145151-ENST00000377970.6:2814|5689
VAAWTMPSKAAKSCGR
>FUSION-ENST00000657693.1:145151-ENST00000377970.6:2814|6482
SMGVEYR
>FUSION-ENST00000657693.1:145151-ENST00000377970.6:2814|7168
WQVGNEPKLK
>FUSION-ENST00000653522.1:145151-ENST00000377970.6:2814|2291
GQEGETSGR
>FUSION-ENST00000653522.1:145151-ENST00000377970.6:2814|2262
MLLRLVLK
>FUSION-ENST00000653522.1:145151-ENST00000377970.6:2814|1335
QTSSLSG
>FUSION-ENST00000653522.1:145151-ENST00000377970.6:2814|934
LGSKRER
>ENST00000664495.1|SNV-171-A-G|4
WRLCYDISARTWWMTPK
>FUSION-ENST00000657693.1:145151-ENST00000377970.6:2814|8024
MYAEFPK
>FUSION-ENST00000657693.1:145151-ENST00000377970.6:2814|7928
NRCLVMEGLKCFFK
>FUSION-ENST00000657693.1:145151-ENST00000377970.6:2814|7870
LGFSHFFKRK
>FUSION-ENST00000653522.1:145151-ENST00000377970.6:2814|1267
GGFLPVLWVLIVGAVLTPFFR
>FUSION-ENST00000653522.1:145151-ENST00000377970.6:2814|1175
MSLYANQGKVI
>FUSION-ENST00000653522.1:145151-ENST00000377970.6:2814|1343
MCGRCTAVAWPPQR
>FUSION-ENST00000657693.1:145151-ENST00000377970.6:2814|3488
GAFPILR
>FUSION-ENST00000653522.1:145151-ENST00000377970.6:2814|1412
PSAVCHGYIT
>FUSION-ENST00000653522.1:145151-ENST00000377970.6:2814|1992
MVEVSMCRR
>FUSION-ENST00000653522.1:145151-ENST00000377970.6:2814|520
SCCPSWSAMARSR
>FUSION-ENST00000657693.1:145151-ENST00000377970.6:2814|4118
QRNGYCLLCASPGSTRR
>FUSION-ENST00000657693.1:145151-ENST00000377970.6:2814|5060
MLVRLVSNSRPQVILLPRPSK
>FUSION-ENST00000653522.1:145151-ENST00000377970.6:2814|2166
MFGGCMNVFF
>FUSION-ENST00000657693.1:145151-ENST00000377970.6:2814|3067
GTLQMLVRLR
>FUSION-ENST00000657693.1:145151-ENST00000377970.6:2814|3036
MGALCYSCMAGRITSP
>FUSION-ENST00000657693.1:145151-ENST00000377970.6:2814|4510
GPSLITESLQVGERGRR
>FUSION-ENST00000657693.1:145151-ENST00000377970.6:2814|5711
LLGSCHSPASASR
>FUSION-ENST00000657693.1:145151-ENST00000377970.6:2814|8347
RQLDMVWKWGACL
>FUSION-ENST00000657693.1:145151-ENST00000377970.6:2814|5658
MAFKESCPR
>FUSION-ENST00000653522.1:145151-ENST00000377970.6:2814|943
MVLEAGGQRFGEWWAAAILFFLSR
>FUSION-ENST00000653522.1:145151-ENST00000377970.6:2814|1892
LDRERADR
>FUSION-ENST00000657693.1:145151-ENST00000377970.6:2814|8348
MRQLDMVWKWGACL
>FUSION-ENST00000657693.1:145151-ENST00000377970.6:2814|3245
MTVGGMGR
>FUSION-ENST00000657693.1:145151-ENST00000377970.6:2814|3297
EIHTCAHTR
>FUSION-ENST00000657693.1:145151-ENST00000377970.6:2814|5056
LVSNSRPQVILLPRPSKVLGLQA
>ENST00000372141.7|SNV-1083807-A-C|2
VPQNGNSYSLKASSTMAK
>FUSION-ENST00000657693.1:145151-ENST00000377970.6:2814|8563
MCDPPSIL
>FUSION-ENST00000653522.1:145151-ENST00000377970.6:2814|1468
MEKSFPY
>FUSION-ENST00000657693.1:145151-ENST00000377970.6:2814|6524
LWAQRVLCR
>FUSION-ENST00000653522.1:145151-ENST00000377970.6:2814|1807
TEWIGPLR
>FUSION-ENST00000657693.1:145151-ENST00000377970.6:2814|3548
MDDVKKLLR
>ENST00000525979.5|SNV-155209-T-C|2
RSHLQGSIFTPAI
>FUSION-ENST00000653522.1:145151-ENST00000377970.6:2814|2568
SGCGCVPIKLYLQELAIGL
>FUSION-ENST00000653522.1:145151-ENST00000377970.6:2814|448
APSFFANKK
>FUSION-ENST00000657693.1:145151-ENST00000377970.6:2814|7534
MSHRAPP
>FUSION-ENST00000657693.1:145151-ENST00000377970.6:2814|7152
ESKSLWQEDQEKK
>FUSION-ENST00000653522.1:145151-ENST00000377970.6:2814|1033
MVISFAG
>FUSION-ENST00000657693.1:145151-ENST00000377970.6:2814|6824
YTQPILFTYNLPVTLGK
>FUSION-ENST00000657693.1:145151-ENST00000377970.6:2814|6152
MRTYGHR
>FUSION-ENST00000653522.1:145151-ENST00000377970.6:2814|1566
YPFIPTR
>FUSION-ENST00000653522.1:145151-ENST00000377970.6:2814|596
CAPPHPASF
>FUSION-ENST00000657693.1:145151-ENST00000377970.6:2814|5043
SGFPSEERR
>FUSION-ENST00000653522.1:145151-ENST00000377970.6:2814|1970
LRHPAIK
>FUSION-ENST00000484076.1:884-ENST00000402696.9:10791|70
LTGTSMSCFAWTTPGSR
>FUSION-ENST00000653522.1:145151-ENST00000377970.6:2814|2852
WHLMSTLCVVGVMLGAWGRQMELKR
>ENST00000460031.5|SNV-7804-G-C|2
RSALPSAK
>FUSION-ENST00000657693.1:145151-ENST00000377970.6:2814|2824
MHVPSGAQLGLR
>FUSION-ENST00000653522.1:145151-ENST00000377970.6:2814|966
EEGSPCWGAK
>FUSION-ENST00000657693.1:145151-ENST00000377970.6:2814|4020
NKDREQI
>ENST00000261405.9|SNV-174942-G-A|3
LQYVKVESCKSEVEVDIHYCQGK
>FUSION-ENST00000657693.1:145151-ENST00000377970.6:2814|6547
MYISISISISLSLSIYIYISY
>FUSION-ENST00000657693.1:145151-ENST00000377970.6:2814|6032
MQHLSTCK
>FUSION-ENST00000657693.1:145151-ENST00000377970.6:2814|8472
PGPSACPR
>FUSION-ENST00000657693.1:145151-ENST00000377970.6:2814|7093
MLSLLGWPEIRR
>FUSION-ENST00000657693.1:145151-ENST00000377970.6:2814|6890
LQMVSVYFGIS
>FUSION-ENST00000657693.1:145151-ENST00000377970.6:2814|7202
VKEDTEIKPVRIFNVGTLRPR
>FUSION-ENST00000657693.1:145151-ENST00000377970.6:2814|4275
DTAWACVWPQPRSGCQEGRR
>FUSION-ENST00000657693.1:145151-ENST00000377970.6:2814|5708
MFHTVCCPSVPCP
>FUSION-ENST00000657693.1:145151-ENST00000377970.6:2814|5063
LDGSLTPRGNPC
>FUSION-ENST00000657693.1:145151-ENST00000377970.6:2814|3980
MYPINIYACVPTKIK
>FUSION-ENST00000657693.1:145151-ENST00000377970.6:2814|7948
LTASSASQVHAILLPQPPE
>FUSION-ENST00000653522.1:145151-ENST00000377970.6:2814|945
MVLEAGGQR
>FUSION-ENST00000657693.1:145151-ENST00000377970.6:2814|3526
MLPTGILQMR
>FUSION-ENST00000657693.1:145151-ENST00000377970.6:2814|7604
HHLLSWLYL
>FUSION-ENST00000657693.1:145151-ENST00000377970.6:2814|5259
FSELVTLLVMSKLRTLGK
>FUSION-ENST00000653522.1:145151-ENST00000377970.6:2814|1420
MISFWSLDFGCIFSHSRNYSRK
>FUSION-ENST00000657693.1:145151-ENST00000377970.6:2814|2901
DSYSLDVHGGRR
>FUSION-ENST00000657693.1:145151-ENST00000377970.6:2814|5307
MALICTLRIIVWALQAFGEQVR
>FUSION-ENST00000657693.1:145151-ENST00000377970.6:2814|5096
LSGNPHQRGCSGQRFSWACVWNK
>FUSION-ENST00000657693.1:145151-ENST00000377970.6:2814|8308
MPGTVLAAGDPAGSRR
>FUSION-ENST00000653522.1:145151-ENST00000377970.6:2814|187
QRQPCFYQR
>FUSION-ENST00000653522.1:145151-ENST00000377970.6:2814|2670
IICFTVFCFVLFLLFFLR
>FUSION-ENST00000657693.1:145151-ENST00000377970.6:2814|7199
EDTEIKPVRIFNVGTLRPRK
>FUSION-ENST00000657693.1:145151-ENST00000377970.6:2814|4726
YKPFHVSLIVFLAEPPTPQEFNR
>FUSION-ENST00000653522.1:145151-ENST00000377970.6:2814|2564
RSAFIRILQK
>FUSION-ENST00000657693.1:145151-ENST00000377970.6:2814|8483
WKTLDSCRSR
>FUSION-ENST00000657693.1:145151-ENST00000377970.6:2814|7543
AEIHQGRR
>FUSION-ENST00000657693.1:145151-ENST00000377970.6:2814|8360
WGGRYGILFCLSASLLSLTVK
>FUSION-ENST00000657693.1:145151-ENST00000377970.6:2814|8441
HVLHLLLPTTP
>FUSION-ENST00000657693.1:145151-ENST00000377970.6:2814|8118
GQALWLMPVIPSLWEIEVGGLVEPI
>FUSION-ENST00000657693.1:145151-ENST00000377970.6:2814|3791
MLAVGITFGLIVK
>FUSION-ENST00000653522.1:145151-ENST00000377970.6:2814|2082
MFVEHLLCAGQCSKKLR
>FUSION-ENST00000657693.1:145151-ENST00000377970.6:2814|8147
ERRQVEMGPQPTRPAVAQK
>FUSION-ENST00000657693.1:145151-ENST00000377970.6:2814|3463
MSHRPRPFFFFFFFR
>FUSION-ENST00000657693.1:145151-ENST00000377970.6:2814|7557
MSSCQCFRQLDQVDAAFPLCKYGR
>FUSION-ENST00000657693.1:145151-ENST00000377970.6:2814|4162
VTQLQAKELQGLQEATR
>FUSION-ENST00000657693.1:145151-ENST00000377970.6:2814|7122
NAELVGLARDKK
>FUSION-ENST00000653522.1:145151-ENST00000377970.6:2814|1532
QYSTVKWNETLIHVTTWMNLK
>FUSION-ENST00000657693.1:145151-ENST00000377970.6:2814|4687
IRTPSTWGCCEDEVK
>FUSION-ENST00000653522.1:145151-ENST00000377970.6:2814|729
SSSILIYPYLEAR
>FUSION-ENST00000657693.1:145151-ENST00000377970.6:2814|7138
RKALGMVHI
>FUSION-ENST00000653522.1:145151-ENST00000377970.6:2814|143
KTHTHTHTHTHTERER
>FUSION-ENST00000657693.1:145151-ENST00000377970.6:2814|3358
HTHHTHTHTHTDTCGVQK
>FUSION-ENST00000657693.1:145151-ENST00000377970.6:2814|8134
ALDCKSTK
>ENST00000539983.5|SNV-42299-G-A|3
CKAIFLR
>ENST00000366994.8|SNV-90628-A-G|1
NPAEPVAVQNNQQLALK
>FUSION-ENST00000657693.1:145151-ENST00000377970.6:2814|5069
MGPGVRK
>FUSION-ENST00000657693.1:145151-ENST00000377970.6:2814|5701
MCSQGALYR
>FUSION-ENST00000657693.1:145151-ENST00000377970.6:2814|5454
MEKPHPY
>ENST00000341426.9|SNV-27498-G-A|3
DPVSDWFESLAQCLHWNIR
>FUSION-ENST00000653522.1:145151-ENST00000377970.6:2814|239
AILTIYQSQFLLR
>FUSION-ENST00000657693.1:145151-ENST00000377970.6:2814|6446
MPGSASGFVTDLANK
>FUSION-ENST00000653522.1:145151-ENST00000377970.6:2814|1601
MGRRLEHTFLQR
>FUSION-ENST00000657693.1:145151-ENST00000377970.6:2814|4089
MTSTVRRR
>FUSION-ENST00000657693.1:145151-ENST00000377970.6:2814|6510
RCQLGTWQSESGN
>FUSION-ENST00000653522.1:145151-ENST00000377970.6:2814|2755
ACCSSAADKWKDWPLR
>FUSION-ENST00000653522.1:145151-ENST00000377970.6:2814|399
TLFLGVRVYLQVCGEKLR
>FUSION-ENST00000653522.1:145151-ENST00000377970.6:2814|2740
MSGAKVPEGELQLK
>FUSION-ENST00000657693.1:145151-ENST00000377970.6:2814|7568
MNLTTLSIR
>FUSION-ENST00000657693.1:145151-ENST00000377970.6:2814|3884
MFFCVGGTRR
>FUSION-ENST00000657693.1:145151-ENST00000377970.6:2814|8160
SKITCGLNHIFAGWNNALDEVSI
>FUSION-ENST00000657693.1:145151-ENST00000377970.6:2814|4299
QILPPICRPSADATHYAR
>FUSION-ENST00000657693.1:145151-ENST00000377970.6:2814|2988
ETHSLSATRK
>FUSION-ENST00000657693.1:145151-ENST00000377970.6:2814|4724
VLMHSQLAVEEYLTSHHSTGNIRGC
>FUSION-ENST00000657693.1:145151-ENST00000377970.6:2814|3939
MPVYPQKLK
>FUSION-ENST00000657693.1:145151-ENST00000377970.6:2814|6414
MLPRLVLNSWTQAIYLPQPPK
>FUSION-ENST00000657693.1:145151-ENST00000377970.6:2814|3011
AKDPEVDG
>FUSION-ENST00000657693.1:145151-ENST00000377970.6:2814|5193
VFPGQGFK
>FUSION-ENST00000657693.1:145151-ENST00000377970.6:2814|7660
EGRREEK
>FUSION-ENST00000657693.1:145151-ENST00000377970.6:2814|4303
MYCLCIHISTQGRSWAPRPR
>FUSION-ENST00000653522.1:145151-ENST00000377970.6:2814|505
MGACRMR
>FUSION-ENST00000657693.1:145151-ENST00000377970.6:2814|7894
QVAHLGTELQQSKR
>FUSION-ENST00000657693.1:145151-ENST00000377970.6:2814|6031
QHLSTCK
>FUSION-ENST00000657693.1:145151-ENST00000377970.6:2814|6715
MLRTVHPQRVNDCIHLD
>FUSION-ENST00000657693.1:145151-ENST00000377970.6:2814|7248
FLCSVIRAGCMMGSL
>FUSION-ENST00000657693.1:145151-ENST00000377970.6:2814|6521
VLCRHVKLQMPINGHR
>FUSION-ENST00000653522.1:145151-ENST00000377970.6:2814|1264
MECAHSNTAPCQLAEKLK
>FUSION-ENST00000653522.1:145151-ENST00000377970.6:2814|490
VLVVCWALLCPAFR
>FUSION-ENST00000653522.1:145151-ENST00000377970.6:2814|2440
MEKCSGEVVEAC
>FUSION-ENST00000653522.1:145151-ENST00000377970.6:2814|1493
MFWNQIDMVIIPHCECTR
>FUSION-ENST00000653522.1:145151-ENST00000377970.6:2814|2666
LSTGHIAHVFPFKPQNR
>FUSION-ENST00000653522.1:145151-ENST00000377970.6:2814|794
KPFWMPLR
>FUSION-ENST00000657693.1:145151-ENST00000377970.6:2814|7761
MILPDFRGFVSADSSLR
>FUSION-ENST00000657693.1:145151-ENST00000377970.6:2814|6799
NPWEYAKSLLVL
>FUSION-ENST00000653522.1:145151-ENST00000377970.6:2814|1674
AKRTALHSVNCFN
>FUSION-ENST00000653522.1:145151-ENST00000377970.6:2814|343
MGTFLPISGLEIPN
>FUSION-ENST00000653522.1:145151-ENST00000377970.6:2814|80
VGLWPFPNQHLGPVP
>FUSION-ENST00000657693.1:145151-ENST00000377970.6:2814|5388
MIRLGLCIFRR
>FUSION-ENST00000653522.1:145151-ENST00000377970.6:2814|1365
MWAWSGFRFLVFVCAQPR
>FUSION-ENST00000657693.1:145151-ENST00000377970.6:2814|3996
HCVPLSKYLMYPINIYACVPTKIK
>FUSION-ENST00000657693.1:145151-ENST00000377970.6:2814|2919
HAPPHPANFCIFSRDR
>FUSION-ENST00000657693.1:145151-ENST00000377970.6:2814|3865
MEISEPGLPR
>ENST00000512106.1|SNV-27852-C-G|2
GQEMLLCYSDKK
>FUSION-ENST00000653522.1:145151-ENST00000377970.6:2814|1448
GSLAPFYR
>FUSION-ENST00000657693.1:145151-ENST00000377970.6:2814|6996
MVKPHLHSKYKN
>ENST00000445183.5|SNV-22535-C-G|2
NPETASEPLSERESQRK
>FUSION-ENST00000657693.1:145151-ENST00000377970.6:2814|2973
QRVIQRQR
>FUSION-ENST00000653522.1:145151-ENST00000377970.6:2814|468
RETGEGMMPLCWK
>FUSION-ENST00000653522.1:145151-ENST00000377970.6:2814|1539
MSNVCPRK
>FUSION-ENST00000657693.1:145151-ENST00000377970.6:2814|5864
KEQCLKR
>FUSION-ENST00000653522.1:145151-ENST00000377970.6:2814|2157
KSFPHCLFLSSLLKIR
>FUSION-ENST00000657693.1:145151-ENST00000377970.6:2814|7472
MLMFIMSWMK
>FUSION-ENST00000657693.1:145151-ENST00000377970.6:2814|7010
MWPGMKAPACNPSTLGGRGGWNT
>FUSION-ENST00000653522.1:145151-ENST00000377970.6:2814|811
AAWETHGTW
>FUSION-ENST00000653522.1:145151-ENST00000377970.6:2814|604
MPCTPSPLAPCQHSR
>FUSION-ENST00000657693.1:145151-ENST00000377970.6:2814|3896
MPVIPALGEAEAGRSLR
>FUSION-ENST00000653522.1:145151-ENST00000377970.6:2814|2180
MKTILIGMKCISLWF
>FUSION-ENST00000653522.1:145151-ENST00000377970.6:2814|1173
SLYANQGKVI
>FUSION-ENST00000657693.1:145151-ENST00000377970.6:2814|6148
VLYMYPRT
>FUSION-ENST00000653522.1:145151-ENST00000377970.6:2814|1047
FSSASVFHGCR
>FUSION-ENST00000657693.1:145151-ENST00000377970.6:2814|7229
KKFITTFEILITC
>FUSION-ENST00000653522.1:145151-ENST00000377970.6:2814|590
VCVCISIYELL
>FUSION-ENST00000657693.1:145151-ENST00000377970.6:2814|5344
KMIGVDFIPQSTVVCIVR
>FUSION-ENST00000657693.1:145151-ENST00000377970.6:2814|7315
LVEMCNAEEPR
>FUSION-ENST00000657693.1:145151-ENST00000377970.6:2814|8493
MSYILEVR
>FUSION-ENST00000653522.1:145151-ENST00000377970.6:2814|541
MGFHYVAHAGLKLLGSSHLPTLAS
>FUSION-ENST00000657693.1:145151-ENST00000377970.6:2814|5155
MRGAMRDGSSL
>FUSION-ENST00000657693.1:145151-ENST00000377970.6:2814|7405
DFYGQVVHLQQSSQKKCSWCDG
>FUSION-ENST00000657693.1:145151-ENST00000377970.6:2814|6636
WGGPVHDSYGFK
>FUSION-ENST00000657693.1:145151-ENST00000377970.6:2814|7042
LLLLICLNSGSDIFLKELGF
>FUSION-ENST00000657693.1:145151-ENST00000377970.6:2814|7998
MINVKRF
>FUSION-ENST00000657693.1:145151-ENST00000377970.6:2814|6973
MCAETYR
>FUSION-ENST00000653522.1:145151-ENST00000377970.6:2814|1687
MRAPSAVLLFASWSAV
>FUSION-ENST00000653522.1:145151-ENST00000377970.6:2814|1088
ASTLDSFCTQLSK
>FUSION-ENST00000657693.1:145151-ENST00000377970.6:2814|5158
SSVQVSSRVTGK
>FUSION-ENST00000657693.1:145151-ENST00000377970.6:2814|4337
QICWGMQRHGGGWGGEKGTGK
>FUSION-ENST00000657693.1:145151-ENST00000377970.6:2814|4505
VTGGIKADLKR
>FUSION-ENST00000657693.1:145151-ENST00000377970.6:2814|7292
MPCKVTCARVPGVHIK
>FUSION-ENST00000653522.1:145151-ENST00000377970.6:2814|2154
SFPHCLFLSSLLKIRWL
>ENST00000589718.5|SNV-37393-A-G|1
VISVANR
>FUSION-ENST00000653522.1:145151-ENST00000377970.6:2814|2108
KYGLSCVK
>FUSION-ENST00000657693.1:145151-ENST00000377970.6:2814|8188
HRCSAVNEKPLPSSGSFQCGR
>FUSION-ENST00000657693.1:145151-ENST00000377970.6:2814|7476
EILLSRPLK
>FUSION-ENST00000657693.1:145151-ENST00000377970.6:2814|8142
GPQPTRPAVAQK
>FUSION-ENST00000653522.1:145151-ENST00000377970.6:2814|1712
EREREIVHCTVK
>FUSION-ENST00000653522.1:145151-ENST00000377970.6:2814|872
SGPCCSGAR
>ENST00000648550.1|SNV-46195-C-G|5
HHSYPLGRMAADESSENTLR
>FUSION-ENST00000657693.1:145151-ENST00000377970.6:2814|3644
GRSWAPSSPFQQPSLVFFFISK
>FUSION-ENST00000657693.1:145151-ENST00000377970.6:2814|7231
MCLECQGEV
>ENST00000627541.1|SNV-51883-G-T|5
KEAAQCHFAKDCFMQPGWTK
>FUSION-ENST00000657693.1:145151-ENST00000377970.6:2814|7452
ECNSMISANCNLHLLGSSDSPASVS
>FUSION-ENST00000657693.1:145151-ENST00000377970.6:2814|7274
VRSSIWSLELCLL
>FUSION-ENST00000653522.1:145151-ENST00000377970.6:2814|2141
YFIYVCMKPCFLSLRSLQLVFGMQ
>FUSION-ENST00000653522.1:145151-ENST00000377970.6:2814|1049
MPPLAWCWRPGVR
>FUSION-ENST00000653522.1:145151-ENST00000377970.6:2814|212
FTRSIAIWRMILFFPR
>FUSION-ENST00000653522.1:145151-ENST00000377970.6:2814|1990
LGEAETPSH
>FUSION-ENST00000653522.1:145151-ENST00000377970.6:2814|2659
SQACFQPLR
>FUSION-ENST00000653522.1:145151-ENST00000377970.6:2814|320
ELASLCLGTPRMVLGQER
>FUSION-ENST00000653522.1:145151-ENST00000377970.6:2814|858
MSHRAQVSFRLFWGVR
>FUSION-ENST00000657693.1:145151-ENST00000377970.6:2814|3902
MVPPVFLPSHLLVLACSGCSAWG
>FUSION-ENST00000657693.1:145151-ENST00000377970.6:2814|3543
MHTVEPSVFGIFKCR
>ENST00000462690.5|SNV-18377-C-G|6
LSGGQKPVHLRYNPSRVL
>FUSION-ENST00000657693.1:145151-ENST00000377970.6:2814|3682
NTSSLDIFR
>FUSION-ENST00000657693.1:145151-ENST00000377970.6:2814|7094
LSLLGWPEIR
>FUSION-ENST00000653522.1:145151-ENST00000377970.6:2814|789
MNVGVYEEYDEIR
>FUSION-ENST00000657693.1:145151-ENST00000377970.6:2814|7128
MNLGSRNAELVGLAR
>FUSION-ENST00000657693.1:145151-ENST00000377970.6:2814|6316
QTNKNPIK
>FUSION-ENST00000657693.1:145151-ENST00000377970.6:2814|6244
MRYHLMPVR
>ENST00000445183.5|SNV-22535-C-G|5
DGLRNPETASEPLSERESQR
>FUSION-ENST00000653522.1:145151-ENST00000377970.6:2814|2076
TCGFFFEYI
>FUSION-ENST00000657693.1:145151-ENST00000377970.6:2814|4691
TCFEYLFHISLCTCTGK
>FUSION-ENST00000657693.1:145151-ENST00000377970.6:2814|4848
MVYFVSLLEIQKLAGHGGGCL
>FUSION-ENST00000653522.1:145151-ENST00000377970.6:2814|37
CAGDLGTYSHHDGTLSGG
>FUSION-ENST00000657693.1:145151-ENST00000377970.6:2814|8038
LNLLLSGEARDVFCCP
>FUSION-ENST00000653522.1:145151-ENST00000377970.6:2814|2363
SILAQGCR
>ENST00000581191.5|SNV-22326-A-G|6
ERKAPENHADTVGSGR
>FUSION-ENST00000657693.1:145151-ENST00000377970.6:2814|3615
GAWVTAEQSR
>FUSION-ENST00000653522.1:145151-ENST00000377970.6:2814|1168
MICISSQRAKK
>FUSION-ENST00000657693.1:145151-ENST00000377970.6:2814|4045
RSWADGLTFLGLSDLTCKVVWVK
>FUSION-ENST00000657693.1:145151-ENST00000377970.6:2814|7839
CLCQRDLSRGR
>FUSION-ENST00000653522.1:145151-ENST00000377970.6:2814|799
SQALSCGGFSNR
>FUSION-ENST00000657693.1:145151-ENST00000377970.6:2814|8415
CLAMVDFLLWGR
>ENST00000381541.7|SNV-274338-A-G|1
DTEVLENER
>FUSION-ENST00000657693.1:145151-ENST00000377970.6:2814|7101
VWNIYTPTPTLK
>FUSION-ENST00000653522.1:145151-ENST00000377970.6:2814|2645
MHILPSWPLVTVTLGKLPLLFGP
>FUSION-ENST00000657693.1:145151-ENST00000377970.6:2814|3303
MTGPFCKR
>FUSION-ENST00000657693.1:145151-ENST00000377970.6:2814|6120
ESPTCSLFSNSPFHTHARCDEIL
>FUSION-ENST00000653522.1:145151-ENST00000377970.6:2814|1482
MTSQIPSG
>FUSION-ENST00000657693.1:145151-ENST00000377970.6:2814|8485
HPVLSSCLCEWPCIWAEYWQNIWGK
>FUSION-ENST00000657693.1:145151-ENST00000377970.6:2814|5541
CPLTWPSHVGTLGYFPYRDNL
>FUSION-ENST00000653522.1:145151-ENST00000377970.6:2814|1878
AASSFWNSPSFCVLGDKSR
>FUSION-ENST00000657693.1:145151-ENST00000377970.6:2814|7456
KPMRILFFFFFF
>FUSION-ENST00000657693.1:145151-ENST00000377970.6:2814|7696
MRLHLYK
>FUSION-ENST00000653522.1:145151-ENST00000377970.6:2814|1569
RYPFIPTR
>FUSION-ENST00000657693.1:145151-ENST00000377970.6:2814|5452
LGHWDISPTEITYR
>FUSION-ENST00000657693.1:145151-ENST00000377970.6:2814|7055
LLGSSDLPTLASR
>FUSION-ENST00000657693.1:145151-ENST00000377970.6:2814|3617
SAPRCPQSTCCQFSTTPVLR
>FUSION-ENST00000657693.1:145151-ENST00000377970.6:2814|6542
TPRFLASATWQMLVSSMDTGKMGSR
>FUSION-ENST00000657693.1:145151-ENST00000377970.6:2814|7781
MHGGPGRGIWPSLSQG
>FUSION-ENST00000653522.1:145151-ENST00000377970.6:2814|294
MIPCCRRSSEVLGR
>FUSION-ENST00000657693.1:145151-ENST00000377970.6:2814|3069
SKGTLQMLVRLR
>FUSION-ENST00000653522.1:145151-ENST00000377970.6:2814|2506
MLVPPPGGWAGGG
>ENST00000303177.8|INDEL-61668-C-CA|3
GQAEHCPGHRAVAVSSRCHP
>FUSION-ENST00000657693.1:145151-ENST00000377970.6:2814|7058
SFVFSSLFALSFLIAL
>ENST00000229330.9|INDEL-18226-T-TA|11
TKTKSWPLCCCNR
>ENST00000479629.5|SNV-51883-G-T|1
QPGWTKYSLIPDEEEEKEEAK
>FUSION-ENST00000657693.1:145151-ENST00000377970.6:2814|5618
MVSLALSPY
>FUSION-ENST00000653522.1:145151-ENST00000377970.6:2814|475
MCAVYRVGR
>ENST00000320955.8|SNV-40408-C-T|1
VQEAWATLQAKAQE
>FUSION-ENST00000657693.1:145151-ENST00000377970.6:2814|6941
MLHFQDALVEIKSMGCECK
>FUSION-ENST00000657693.1:145151-ENST00000377970.6:2814|4779
MAQTVTSHKK
>FUSION-ENST00000657693.1:145151-ENST00000377970.6:2814|3325
LNDELMGVAHKHGTCIHM
>FUSION-ENST00000657693.1:145151-ENST00000377970.6:2814|3227
MTDLVLTAWEAER
>FUSION-ENST00000653522.1:145151-ENST00000377970.6:2814|1287
MWSSQLLALLEKERR
>FUSION-ENST00000657693.1:145151-ENST00000377970.6:2814|6493
YYSHFTDEKATT
>FUSION-ENST00000657693.1:145151-ENST00000377970.6:2814|3734
MILALPVHSSHLLAPPVLK
>FUSION-ENST00000657693.1:145151-ENST00000377970.6:2814|4009
MCFLLMECRGMDMK
>FUSION-ENST00000657693.1:145151-ENST00000377970.6:2814|4493
MEEGAMRQGITVPR
>FUSION-ENST00000653522.1:145151-ENST00000377970.6:2814|274
MGFLHVGR
>FUSION-ENST00000657693.1:145151-ENST00000377970.6:2814|4300
SWAPRPRQILPPICRPSADATHYAR
>FUSION-ENST00000657693.1:145151-ENST00000377970.6:2814|3237
GRDSIRR
>FUSION-ENST00000657693.1:145151-ENST00000377970.6:2814|5221
MIWLRQWGPRGRPR
>FUSION-ENST00000657693.1:145151-ENST00000377970.6:2814|6796
MDCLLSLAGLPVCLQNMLD
>FUSION-ENST00000657693.1:145151-ENST00000377970.6:2814|3790
LAVGITFGLIVK
>FUSION-ENST00000657693.1:145151-ENST00000377970.6:2814|7026
CCKEQAFRYHF
>FUSION-ENST00000657693.1:145151-ENST00000377970.6:2814|7835
MGKGKGPLYGK
>FUSION-ENST00000657693.1:145151-ENST00000377970.6:2814|6261
ANIQNLQRT
>FUSION-ENST00000657693.1:145151-ENST00000377970.6:2814|3409
LAEPECQYS
>ENST00000295878.8|SNV-54096-G-A|4
AECRQILAEK
>FUSION-ENST00000657693.1:145151-ENST00000377970.6:2814|4789
GLLCEENRLPVSSR
>FUSION-ENST00000657693.1:145151-ENST00000377970.6:2814|6298
MEASEIIPHIYNHLNFDKPDK
>FUSION-ENST00000653522.1:145151-ENST00000377970.6:2814|938
CLGTHVCVFMELLGPLLEATSLR
>FUSION-ENST00000657693.1:145151-ENST00000377970.6:2814|5239
MYSFGVGALLR
>FUSION-ENST00000657693.1:145151-ENST00000377970.6:2814|3004
ATEAESEMPWCCI
>FUSION-ENST00000653522.1:145151-ENST00000377970.6:2814|1073
DSVWKINKFK
>FUSION-ENST00000657693.1:145151-ENST00000377970.6:2814|8532
LHASVCGCLMPFPGGLQAWK
>FUSION-ENST00000657693.1:145151-ENST00000377970.6:2814|7330
HLLSLEEKYGFKASGPALPQT
>ENST00000649639.1|SNV-151-T-G|4
LCGRDLVK
>ENST00000374144.8|SNV-24073-A-C|1
SFLPAANDTATLCESK
>ENST00000512106.1|SNV-27852-C-G|1
GQEMLLCYSDKKAGPWLILSVTGLK
>FUSION-ENST00000657693.1:145151-ENST00000377970.6:2814|6732
LSGLSFSLLGSTSPVLFIFLFGQR
>FUSION-ENST00000653522.1:145151-ENST00000377970.6:2814|234
AVGTAELLQPSGLSCFLSCFQ
>FUSION-ENST00000657693.1:145151-ENST00000377970.6:2814|7037
MHIFNIKWVRLLWK
>FUSION-ENST00000653522.1:145151-ENST00000377970.6:2814|1719
LNDFLMIIIR
>FUSION-ENST00000657693.1:145151-ENST00000377970.6:2814|5771
QVIWLEEVYPCQVFVNQTALER
>FUSION-ENST00000653522.1:145151-ENST00000377970.6:2814|1426
MWLVLNNDLLCEQVHE
>FUSION-ENST00000657693.1:145151-ENST00000377970.6:2814|6043
WQRSLESCS
>FUSION-ENST00000653522.1:145151-ENST00000377970.6:2814|1310
TRGRPAPPEFSWASGEI
>FUSION-ENST00000653522.1:145151-ENST00000377970.6:2814|382
MFSKGQR
>FUSION-ENST00000657693.1:145151-ENST00000377970.6:2814|8191
SAFSESNVWVR
>FUSION-ENST00000653522.1:145151-ENST00000377970.6:2814|1681
DKEWVWLSVGK
>FUSION-ENST00000653522.1:145151-ENST00000377970.6:2814|1826
MSVIIALASGDCFK
>FUSION-ENST00000657693.1:145151-ENST00000377970.6:2814|4525
LSRGPSLITESLQVGER
>FUSION-ENST00000653522.1:145151-ENST00000377970.6:2814|2629
MNKLRFSEIQK
>FUSION-ENST00000657693.1:145151-ENST00000377970.6:2814|4761
ITRSGVQD
>FUSION-ENST00000657693.1:145151-ENST00000377970.6:2814|6006
MYCFLDLDFCGVENISCSSK
>FUSION-ENST00000657693.1:145151-ENST00000377970.6:2814|7024
MSRDSHWGR
>FUSION-ENST00000657693.1:145151-ENST00000377970.6:2814|8468
PGPSACPRWTRFSGSFVK
>FUSION-ENST00000653522.1:145151-ENST00000377970.6:2814|1914
ALVPDGQPGPFEDTLAFRSLDLYA
>FUSION-ENST00000653522.1:145151-ENST00000377970.6:2814|1480
MGSSCLMGTK
>FUSION-ENST00000657693.1:145151-ENST00000377970.6:2814|4999
MLGWLGKVVGCPGK
>ENST00000454349.7|INDEL-221681-C-CA|5
QPNQGWSSGKNGWGEEVDQTKK
>FUSION-ENST00000657693.1:145151-ENST00000377970.6:2814|4294
MYIYIYMYVLSLYFLKVSQTLRIT
>FUSION-ENST00000657693.1:145151-ENST00000377970.6:2814|8293
SSREQKR
>FUSION-ENST00000653522.1:145151-ENST00000377970.6:2814|2610
MSADSPQILKIHDEVTGR
>FUSION-ENST00000657693.1:145151-ENST00000377970.6:2814|4514
MSYAIQRREIK
>FUSION-ENST00000657693.1:145151-ENST00000377970.6:2814|8458
MLGGLPSCWDYR
>FUSION-ENST00000657693.1:145151-ENST00000377970.6:2814|5798
AESLQDPAVLEGHLSTPPK
>FUSION-ENST00000653522.1:145151-ENST00000377970.6:2814|699
MMPGSTWLCK
>FUSION-ENST00000653522.1:145151-ENST00000377970.6:2814|2071
TKHPGSRLCFVCLQSSGLSADK
>FUSION-ENST00000657693.1:145151-ENST00000377970.6:2814|8274
MEELTLTST
>FUSION-ENST00000657693.1:145151-ENST00000377970.6:2814|8311
NKPFSKTFE
>FUSION-ENST00000657693.1:145151-ENST00000377970.6:2814|3175
MPHIVYFCR
>FUSION-ENST00000657693.1:145151-ENST00000377970.6:2814|6392
MLKLLLSPALYLGLARS
>FUSION-ENST00000657693.1:145151-ENST00000377970.6:2814|3006
VSYMQKAWK
>ENST00000397501.5|SNV-128827-G-A|3
DVIRVLEKGDR
>FUSION-ENST00000653522.1:145151-ENST00000377970.6:2814|2525
KSWPSLTDSYNYLKSVVFR
>FUSION-ENST00000657693.1:145151-ENST00000377970.6:2814|6222
HSCPLQGLG
>FUSION-ENST00000657693.1:145151-ENST00000377970.6:2814|8412
VDFLLWGRVGSNTSNYMISFNFPIK
>FUSION-ENST00000657693.1:145151-ENST00000377970.6:2814|7423
MVAHACNSSTLGG
>FUSION-ENST00000657693.1:145151-ENST00000377970.6:2814|6023
GWASAAATGIVSLK
>FUSION-ENST00000657693.1:145151-ENST00000377970.6:2814|5739
QTNNKTGNMVGRGLSLPSFCK
>FUSION-ENST00000657693.1:145151-ENST00000377970.6:2814|6217
FIAALFTIAKTWNQPKCPSLIDWIK
>FUSION-ENST00000657693.1:145151-ENST00000377970.6:2814|3840
FDNVMMPWEHWRR
>FUSION-ENST00000657693.1:145151-ENST00000377970.6:2814|7146
DCYFQSSSSVFFIVVVK
>ENST00000389313.9|SNV-712-G-C|5
YEAALEGAVRALHEDIR
>FUSION-ENST00000657693.1:145151-ENST00000377970.6:2814|3563
KTSLYKK
>FUSION-ENST00000657693.1:145151-ENST00000377970.6:2814|5488
MQGGETGLGRKMHEEDFFFLFR
>FUSION-ENST00000657693.1:145151-ENST00000377970.6:2814|4476
NSPRASRK
>FUSION-ENST00000653522.1:145151-ENST00000377970.6:2814|885
MLQCVQWTR
>FUSION-ENST00000657693.1:145151-ENST00000377970.6:2814|7854
MLGSMEGFEVGQG
>FUSION-ENST00000657693.1:145151-ENST00000377970.6:2814|4768
SSGSTMGEIH
>FUSION-ENST00000657693.1:145151-ENST00000377970.6:2814|3432
IRLSRSPK
>FUSION-ENST00000653522.1:145151-ENST00000377970.6:2814|2717
KCICLAHRLDTYIVGILFVASQLP
>FUSION-ENST00000657693.1:145151-ENST00000377970.6:2814|3014
DFADASK
>FUSION-ENST00000657693.1:145151-ENST00000377970.6:2814|4016
VTACCVPLQGAPGGAVWDRDTAYK
>FUSION-ENST00000657693.1:145151-ENST00000377970.6:2814|7871
MLGFSHFFKRK
>FUSION-ENST00000657693.1:145151-ENST00000377970.6:2814|6050
MDSSPWDHKPGPLRVCYLSGKWQR
>FUSION-ENST00000653522.1:145151-ENST00000377970.6:2814|1340
CTAVAWPPQRAYSPLWGQPSFGR
>FUSION-ENST00000657693.1:145151-ENST00000377970.6:2814|7554
QLDQVDAAFPLCKYGR
>FUSION-ENST00000657693.1:145151-ENST00000377970.6:2814|4538
AFLGLPSKGK
>FUSION-ENST00000657693.1:145151-ENST00000377970.6:2814|7898
VDQRKQVAHLGTELQQSK
>FUSION-ENST00000657693.1:145151-ENST00000377970.6:2814|2918
HAPPHPANFCIFSRDRVSPCWPGWS
>FUSION-ENST00000657693.1:145151-ENST00000377970.6:2814|7610
KLVGLLPSVFSCSLALISELRK
>FUSION-ENST00000657693.1:145151-ENST00000377970.6:2814|7300
VFIVGVINYAF
>FUSION-ENST00000657693.1:145151-ENST00000377970.6:2814|8189
HGLTLSPR
>FUSION-ENST00000657693.1:145151-ENST00000377970.6:2814|4771
ASSEGKHR
>FUSION-ENST00000657693.1:145151-ENST00000377970.6:2814|3882
MFFCVGGTRRAICMDCLILSSQQVK
>FUSION-ENST00000657693.1:145151-ENST00000377970.6:2814|5737
TGNMVGRGLSLPSFCK
>ENST00000327483.9|SNV-94456-G-A|4
ERHRPLVVPESRQEEVIDHK
>FUSION-ENST00000484076.1:884-ENST00000402696.9:10791|89
MRALLGRNCPAQNGPR
>FUSION-ENST00000657693.1:145151-ENST00000377970.6:2814|5923
FKEETVDR
>ENST00000642125.1|SNV-6297-A-G|1
LATEDVRVNK
>FUSION-ENST00000657693.1:145151-ENST00000377970.6:2814|3491
EPVWRRMSWMT
>FUSION-ENST00000653522.1:145151-ENST00000377970.6:2814|766
MLICSVLPGK
>FUSION-ENST00000657693.1:145151-ENST00000377970.6:2814|4000
HCVPLSK
>ENST00000378362.3|SNV-16717-C-G|6
ARSLDSDLCLKFAMLCTLNEK
>FUSION-ENST00000653522.1:145151-ENST00000377970.6:2814|562
LFLPAPALSNSPRCG
>FUSION-ENST00000653522.1:145151-ENST00000377970.6:2814|2854
WHLMSTLCVVGVMLGAWGR
>FUSION-ENST00000657693.1:145151-ENST00000377970.6:2814|3161
MNLGVGGVGNK
>FUSION-ENST00000653522.1:145151-ENST00000377970.6:2814|1629
MWGLHSMPSVGR
>FUSION-ENST00000657693.1:145151-ENST00000377970.6:2814|3027
LVLNSWPQGIHQPRHHK
>FUSION-ENST00000657693.1:145151-ENST00000377970.6:2814|6357
KPFLGDTIVF
>FUSION-ENST00000657693.1:145151-ENST00000377970.6:2814|3494
HIIYSDREPVWRR
>FUSION-ENST00000657693.1:145151-ENST00000377970.6:2814|7258
GYQTQSDGERRYR
>FUSION-ENST00000653522.1:145151-ENST00000377970.6:2814|971
VFCAWLLSLGVMFSR
>FUSION-ENST00000657693.1:145151-ENST00000377970.6:2814|8343
VWKWGACL
>FUSION-ENST00000657693.1:145151-ENST00000377970.6:2814|6264
MANIQNLQR
>FUSION-ENST00000657693.1:145151-ENST00000377970.6:2814|6275
MGENFCNLSI
>FUSION-ENST00000657693.1:145151-ENST00000377970.6:2814|8055
MLSFITACLYR
>FUSION-ENST00000657693.1:145151-ENST00000377970.6:2814|6823
YTQPILFTYNLPVTLGKLLGLR
>ENST00000274605.6|SNV-6191-C-G|2
QPDGLLGKGLGQR
>FUSION-ENST00000653522.1:145151-ENST00000377970.6:2814|1540
MSNVCPR
>FUSION-ENST00000653522.1:145151-ENST00000377970.6:2814|1670
GRGQQSNQLLVETWI
>FUSION-ENST00000657693.1:145151-ENST00000377970.6:2814|6818
MLPRPVSNSLAQTIPPPLPPK
>FUSION-ENST00000653522.1:145151-ENST00000377970.6:2814|2604
IHDEVTGRLGLKLD
>FUSION-ENST00000657693.1:145151-ENST00000377970.6:2814|4352
ALLNQHLLPAFRSSLCLPV
>FUSION-ENST00000657693.1:145151-ENST00000377970.6:2814|4066
YLLNEGKLK
>FUSION-ENST00000657693.1:145151-ENST00000377970.6:2814|6188
MKLETIILSK
>ENST00000249883.9|MNV-4760-CTTCCAGC-C|6
ARGSPHMLKSGSCRPR
>FUSION-ENST00000653522.1:145151-ENST00000377970.6:2814|1160
KRSYPLIG
>FUSION-ENST00000653522.1:145151-ENST00000377970.6:2814|1722
NANFLPSFLYGLSLVNLCVIDNS
>FUSION-ENST00000657693.1:145151-ENST00000377970.6:2814|3153
SRCCLPPFSDEEIK
>FUSION-ENST00000657693.1:145151-ENST00000377970.6:2814|5373
QFLSHVKVMFYSRD
>FUSION-ENST00000653522.1:145151-ENST00000377970.6:2814|1243
SITSRSR
>FUSION-ENST00000653522.1:145151-ENST00000377970.6:2814|1001
MELCNHHHNQFESILITPKRNR
>FUSION-ENST00000653522.1:145151-ENST00000377970.6:2814|831
GAVIMPEHR
>FUSION-ENST00000653522.1:145151-ENST00000377970.6:2814|2684
FFHSNLKTEL
>FUSION-ENST00000657693.1:145151-ENST00000377970.6:2814|6160
MFSFRSGS
>FUSION-ENST00000657693.1:145151-ENST00000377970.6:2814|4327
VMPSGLALIEGK
>FUSION-ENST00000657693.1:145151-ENST00000377970.6:2814|5083
EKQLGALAVRTPK
>FUSION-ENST00000653522.1:145151-ENST00000377970.6:2814|2382
GFHCVSQDGLDLLTS
>FUSION-ENST00000657693.1:145151-ENST00000377970.6:2814|3789
MLAVGITFGLIVKR
>ENST00000671087.1|SNV-9491-G-A|1
VDHLYTVLYMQILGIQHSILLP
>FUSION-ENST00000653522.1:145151-ENST00000377970.6:2814|1565
YPFIPTRMAVIK
>FUSION-ENST00000653522.1:145151-ENST00000377970.6:2814|47
VRQHGSQVRGLSKPR
>FUSION-ENST00000653522.1:145151-ENST00000377970.6:2814|2033
CLYECLLSTYYVQGSVVK
>FUSION-ENST00000657693.1:145151-ENST00000377970.6:2814|6184
MDTGRGTSHTGACWGMGGK
>FUSION-ENST00000657693.1:145151-ENST00000377970.6:2814|5703
PPPPGSSP
>FUSION-ENST00000657693.1:145151-ENST00000377970.6:2814|7163
QAGCSGSHL
>FUSION-ENST00000653522.1:145151-ENST00000377970.6:2814|2091
MLAILIFGII
>FUSION-ENST00000653522.1:145151-ENST00000377970.6:2814|206
VLYRKGFVNQK
>FUSION-ENST00000657693.1:145151-ENST00000377970.6:2814|6762
SLLFVSPFKMK
>ENST00000251076.9|SNV-136699-A-C|4
SLAYWVMKAYTR
>FUSION-ENST00000653522.1:145151-ENST00000377970.6:2814|1903
FTVPVLLQGLRKSSAVLASTPEDDR
>ENST00000542507.5|SNV-7358-G-A|6
HTTSIFDDFSHYEKRQEEEESIK
>FUSION-ENST00000657693.1:145151-ENST00000377970.6:2814|3805
MNRKETPSNFWK
>FUSION-ENST00000653522.1:145151-ENST00000377970.6:2814|720
ENFFKKK
>FUSION-ENST00000653522.1:145151-ENST00000377970.6:2814|38
ALTLIPFASAADHTPWSLLPR
>FUSION-ENST00000653522.1:145151-ENST00000377970.6:2814|150
HVPQGQLLQMKR
>FUSION-ENST00000657693.1:145151-ENST00000377970.6:2814|8068
MHFVHVFFFFFFLR
>FUSION-ENST00000653522.1:145151-ENST00000377970.6:2814|1861
EELLGVREEGLRK
>FUSION-ENST00000657693.1:145151-ENST00000377970.6:2814|6915
KISRVNAIAAFFFFSLHISFK
>FUSION-ENST00000657693.1:145151-ENST00000377970.6:2814|8410
QSCRDLDHSLRLLSVTLR
>FUSION-ENST00000657693.1:145151-ENST00000377970.6:2814|8372
DKGAKRP
>FUSION-ENST00000657693.1:145151-ENST00000377970.6:2814|6880
SVHVCTYVCRNL
>FUSION-ENST00000657693.1:145151-ENST00000377970.6:2814|4298
MYIYIYMYVLSLYFLK
>FUSION-ENST00000657693.1:145151-ENST00000377970.6:2814|3703
GCMELWDVGEDRFSRVAWWK
>ENST00000306085.11|SNV-2310-G-A|6
VVDLVGYRAGWYDEK
>FUSION-ENST00000653522.1:145151-ENST00000377970.6:2814|1430
CSLLESSSSFLHTQQRTDPNSR
>FUSION-ENST00000653522.1:145151-ENST00000377970.6:2814|172
MPSHMASGLRGSPILRQR
>FUSION-ENST00000657693.1:145151-ENST00000377970.6:2814|3577
TRSPSYSGG
>FUSION-ENST00000653522.1:145151-ENST00000377970.6:2814|30
MSKILGLLPLRSSAPGSLCGR
>FUSION-ENST00000653522.1:145151-ENST00000377970.6:2814|2682
MVMAMNKIPSLCQQGC
>FUSION-ENST00000657693.1:145151-ENST00000377970.6:2814|3618
MSAPRCPQSTCCQFSTTPVLR
>FUSION-ENST00000657693.1:145151-ENST00000377970.6:2814|3085
LQNRAYSQTKIDQK
>FUSION-ENST00000657693.1:145151-ENST00000377970.6:2814|5406
SVCSFSEFAKDK
>FUSION-ENST00000657693.1:145151-ENST00000377970.6:2814|5657
AFKESCPR
>ENST00000303177.8|INDEL-61668-C-CA|1
AVAVSSRCHP
>FUSION-ENST00000653522.1:145151-ENST00000377970.6:2814|1084
MLAASKYCFS
>FUSION-ENST00000657693.1:145151-ENST00000377970.6:2814|6086
VVCCTYQPIT
>FUSION-ENST00000657693.1:145151-ENST00000377970.6:2814|7091
MLSLLGWPEIRRTLWAGETAPTGLR
>FUSION-ENST00000657693.1:145151-ENST00000377970.6:2814|7867
VLCMESPQEFIGEWLTK
>FUSION-ENST00000657693.1:145151-ENST00000377970.6:2814|2961
MEEEATAKAYEAAFRSLEK
>ENST00000538524.1|SNV-41-C-T|8
IRTLLRTADSNLEGR
>FUSION-ENST00000657693.1:145151-ENST00000377970.6:2814|6230
SGNNRCWR
>FUSION-ENST00000657693.1:145151-ENST00000377970.6:2814|3662
MGCSCCHRFHLPHPPNLDLPR
>FUSION-ENST00000657693.1:145151-ENST00000377970.6:2814|8264
RTDFHARA
>FUSION-ENST00000657693.1:145151-ENST00000377970.6:2814|4725
VLMHSQLAVEEYLTSHHSTGNIR
>FUSION-ENST00000657693.1:145151-ENST00000377970.6:2814|5296
LRTCSCDQER
>FUSION-ENST00000657693.1:145151-ENST00000377970.6:2814|8434
IIVVVLQMR
>FUSION-ENST00000657693.1:145151-ENST00000377970.6:2814|8087
MPPCPAK
>FUSION-ENST00000657693.1:145151-ENST00000377970.6:2814|8048
MSEFFRISGKYCGS
>FUSION-ENST00000653522.1:145151-ENST00000377970.6:2814|2712
VTLRGFLLVSLK
>FUSION-ENST00000657693.1:145151-ENST00000377970.6:2814|3750
THPPCPEIR
>FUSION-ENST00000653522.1:145151-ENST00000377970.6:2814|2402
RFSCLSLLSSWDCRR
>FUSION-ENST00000657693.1:145151-ENST00000377970.6:2814|3337
VSVTGAGTR
>FUSION-ENST00000653522.1:145151-ENST00000377970.6:2814|834
LKNGGCYHA
>FUSION-ENST00000657693.1:145151-ENST00000377970.6:2814|4024
MPCLPPLQGKNK
>FUSION-ENST00000657693.1:145151-ENST00000377970.6:2814|3353
MSSQHTLGR
>FUSION-ENST00000657693.1:145151-ENST00000377970.6:2814|6764
SLLFVSPFK
>FUSION-ENST00000657693.1:145151-ENST00000377970.6:2814|4464
MASLASSLWGVGAEGSPR
>FUSION-ENST00000653522.1:145151-ENST00000377970.6:2814|1846
TQSFLGIPGFVFSRWSAVR
>FUSION-ENST00000653522.1:145151-ENST00000377970.6:2814|2158
KSFPHCLFLSSLLK
>FUSION-ENST00000653522.1:145151-ENST00000377970.6:2814|826
LLTLHQPWLTQGCK
>FUSION-ENST00000657693.1:145151-ENST00000377970.6:2814|2976
ILDHLGEPNIITCVLRSGRGR
>FUSION-ENST00000657693.1:145151-ENST00000377970.6:2814|4882
VAGACNPSYQGG
>FUSION-ENST00000657693.1:145151-ENST00000377970.6:2814|4423
GWSQGEGDR
>FUSION-ENST00000653522.1:145151-ENST00000377970.6:2814|2215
RCICRFVTEVYGMR
>FUSION-ENST00000657693.1:145151-ENST00000377970.6:2814|5324
FLSIFKHFILKQEFR
>FUSION-ENST00000657693.1:145151-ENST00000377970.6:2814|4666
LLGSSNYPASASRVAGITGVR
>FUSION-ENST00000653522.1:145151-ENST00000377970.6:2814|743
YCTLGQKQGGFSGWER
>FUSION-ENST00000657693.1:145151-ENST00000377970.6:2814|4731
MHLYRKGTP
>FUSION-ENST00000653522.1:145151-ENST00000377970.6:2814|719
ENVFALEK
>ENST00000511304.5|SNV-66715-T-G|5
MMVLISIVLLLLSESRNLKI
>FUSION-ENST00000657693.1:145151-ENST00000377970.6:2814|6438
MSLEVIKK
>FUSION-ENST00000657693.1:145151-ENST00000377970.6:2814|3430
SPKVLGL
>ENST00000344773.6|INDEL-408493-C-CA|1
LSVQPQMGWK
>FUSION-ENST00000657693.1:145151-ENST00000377970.6:2814|6761
MSLLFVSPFKMKIALLIPW
>FUSION-ENST00000657693.1:145151-ENST00000377970.6:2814|8475
MAGFQLTATSASQVQAILLPQPPK
>FUSION-ENST00000653522.1:145151-ENST00000377970.6:2814|403
MKTLFLGVRVYLQVCGEK
>FUSION-ENST00000657693.1:145151-ENST00000377970.6:2814|8152
EVSSVGGRHTADVTAR
>FUSION-ENST00000657693.1:145151-ENST00000377970.6:2814|6576
CVCEGVAKGD
>FUSION-ENST00000653522.1:145151-ENST00000377970.6:2814|1568
MRYPFIPTRMAVIK
>FUSION-ENST00000657693.1:145151-ENST00000377970.6:2814|4969
MEYVQEFETSLDSIVRSHLYKK
>FUSION-ENST00000657693.1:145151-ENST00000377970.6:2814|6267
PITDRLDK
>FUSION-ENST00000657693.1:145151-ENST00000377970.6:2814|7003
APACNPSTLGGR
>FUSION-ENST00000653522.1:145151-ENST00000377970.6:2814|211
MCLGRVLYR
>FUSION-ENST00000657693.1:145151-ENST00000377970.6:2814|7497
KTHAYSFFFLFFLR
>FUSION-ENST00000657693.1:145151-ENST00000377970.6:2814|6310
WAKDVNR
>FUSION-ENST00000657693.1:145151-ENST00000377970.6:2814|3382
LVLYWLLASSLWRPTLCLAKCRR
>ENST00000474314.6|SNV-31134-G-C|4
MDIKPKSQHVNLKTVR
>FUSION-ENST00000653522.1:145151-ENST00000377970.6:2814|2054
CKSALAFGA
>FUSION-ENST00000653522.1:145151-ENST00000377970.6:2814|920
MSLCSQLVSFDFR
>FUSION-ENST00000653522.1:145151-ENST00000377970.6:2814|2004
MSPFLCNCYPLLSAYYVPGFK
>FUSION-ENST00000657693.1:145151-ENST00000377970.6:2814|6836
SAFVSSLFIYYLFIF
>FUSION-ENST00000657693.1:145151-ENST00000377970.6:2814|3821
QSSGQLNLGRGLWRK
>FUSION-ENST00000657693.1:145151-ENST00000377970.6:2814|6010
MARIWNSVPVFILFCVVR
>FUSION-ENST00000657693.1:145151-ENST00000377970.6:2814|7989
MFHALQRARNR
>FUSION-ENST00000657693.1:145151-ENST00000377970.6:2814|5162
SALQDPASK
>FUSION-ENST00000653522.1:145151-ENST00000377970.6:2814|955
SFLLRAEYCSLAQVYCIFKNLLIC
>FUSION-ENST00000657693.1:145151-ENST00000377970.6:2814|3614
GAWVTAEQSRCACSWSWAVR
>FUSION-ENST00000657693.1:145151-ENST00000377970.6:2814|4857
GGLRLGVVAHAYNHGTLGGQGGWII
>ENST00000392291.2|SNV-129762-G-T|3
LRSSFLTGLCDISEGTFVPEDRCK
>FUSION-ENST00000657693.1:145151-ENST00000377970.6:2814|6509
MSPLVFTYPLAHLILK
>FUSION-ENST00000657693.1:145151-ENST00000377970.6:2814|7573
GNYFCTFSCPKSRVFLYPDSW
>FUSION-ENST00000653522.1:145151-ENST00000377970.6:2814|1181
MRLILVPTF
>FUSION-ENST00000657693.1:145151-ENST00000377970.6:2814|6312
VSGKPASHM
>FUSION-ENST00000657693.1:145151-ENST00000377970.6:2814|6752
FYFVGQK
>ENST00000358039.9|INDEL-78766-A-AA|1
ILLFYSNDSHSHSPVS
>FUSION-ENST00000653522.1:145151-ENST00000377970.6:2814|1919
CGAVNDR
>FUSION-ENST00000657693.1:145151-ENST00000377970.6:2814|5159
SSVQVSSR
>FUSION-ENST00000657693.1:145151-ENST00000377970.6:2814|8020
YAEFPKVNNKK
>FUSION-ENST00000653522.1:145151-ENST00000377970.6:2814|1165
LAIDIGVPR
>FUSION-ENST00000657693.1:145151-ENST00000377970.6:2814|4482
QGITVPRSWKR
>FUSION-ENST00000657693.1:145151-ENST00000377970.6:2814|5788
SSRPTWATWQNPISTKNTKIS
>FUSION-ENST00000657693.1:145151-ENST00000377970.6:2814|5977
MEPVLRIVGNL
>FUSION-ENST00000657693.1:145151-ENST00000377970.6:2814|8495
LYPLNSQRDLLSGCVAVLPG
>FUSION-ENST00000657693.1:145151-ENST00000377970.6:2814|8560
PVFVVLGVDFQEAQP
>ENST00000237201.2|SNV-18377-C-G|2
ACTPEVQSEQSSVR
>FUSION-ENST00000653522.1:145151-ENST00000377970.6:2814|1378
MDYLTLHKTVSARV
>ENST00000347004.2|SNV-20393-C-G|2
DCLPDPCHSR
>ENST00000372469.6|SNV-53657-T-A|3
NRTTYNSSQLQALERVFER
>FUSION-ENST00000653522.1:145151-ENST00000377970.6:2814|2162
MDSHLSQHHLLNR
>FUSION-ENST00000657693.1:145151-ENST00000377970.6:2814|4080
FWCQMLIQKQNPAK
>FUSION-ENST00000653522.1:145151-ENST00000377970.6:2814|1002
ELCNHHHNQFESILITPKR
>FUSION-ENST00000653522.1:145151-ENST00000377970.6:2814|2600
MFIEHPKFFSQFLS
>FUSION-ENST00000657693.1:145151-ENST00000377970.6:2814|5905
MSSEETSAQSR
>FUSION-ENST00000657693.1:145151-ENST00000377970.6:2814|6377
EQNGGLRNNTTHLQPSEL
>FUSION-ENST00000657693.1:145151-ENST00000377970.6:2814|6632
WLVASSSLLGFPEILSNPRASEVL
>FUSION-ENST00000653522.1:145151-ENST00000377970.6:2814|1253
AVRVGPSLPRDVIAR
>FUSION-ENST00000657693.1:145151-ENST00000377970.6:2814|6872
TFLQSCWK
>FUSION-ENST00000653522.1:145151-ENST00000377970.6:2814|220
LVQSLCGGR
>FUSION-ENST00000657693.1:145151-ENST00000377970.6:2814|3906
MGTCNPSYSGG
>FUSION-ENST00000653522.1:145151-ENST00000377970.6:2814|753
RLPTSGKIAVFVK
>FUSION-ENST00000657693.1:145151-ENST00000377970.6:2814|4586
LPISGSLSLLSVKWS
>FUSION-ENST00000657693.1:145151-ENST00000377970.6:2814|8032
QNSQKSTTKR
>FUSION-ENST00000657693.1:145151-ENST00000377970.6:2814|3439
LFWASGHATFDGQCASTHQFK
>FUSION-ENST00000653522.1:145151-ENST00000377970.6:2814|1709
EIVHCTVK
>ENST00000642530.1|SNV-18767-T-C|2
MTILEIVFFAHNEYLVSEILK
>FUSION-ENST00000653522.1:145151-ENST00000377970.6:2814|1567
RYPFIPTRMAVIK
>ENST00000359988.4|SNV-40490-T-C|2
GFELRPDSLTFLAAKAK
>FUSION-ENST00000653522.1:145151-ENST00000377970.6:2814|426
MYMRIYLQCMWSVVPGHPHI
>FUSION-ENST00000657693.1:145151-ENST00000377970.6:2814|6456
CFFFRLFLKSK
>FUSION-ENST00000657693.1:145151-ENST00000377970.6:2814|5191
DKISCGWSLEVHGR
>FUSION-ENST00000653522.1:145151-ENST00000377970.6:2814|2229
MIPLSIK
>ENST00000524959.5|SNV-21001-A-C|2
MEAPCLMLASRFK
>FUSION-ENST00000657693.1:145151-ENST00000377970.6:2814|5740
QTNNKTGNMVGR
>FUSION-ENST00000657693.1:145151-ENST00000377970.6:2814|8420
MKCLAMVDFLLWGR
>FUSION-ENST00000657693.1:145151-ENST00000377970.6:2814|4357
MLLEDAPLGR
>FUSION-ENST00000657693.1:145151-ENST00000377970.6:2814|4683
MRSHYVTRLVSNSWPR
>FUSION-ENST00000657693.1:145151-ENST00000377970.6:2814|3696
FSRVAWWK
>FUSION-ENST00000657693.1:145151-ENST00000377970.6:2814|3192
LFIATCHSPFR
>FUSION-ENST00000657693.1:145151-ENST00000377970.6:2814|4093
WTPSVQGPSACLSLGRVHQNRVK
>FUSION-ENST00000657693.1:145151-ENST00000377970.6:2814|6850
ELLSHEIGFLRPGR
>FUSION-ENST00000653522.1:145151-ENST00000377970.6:2814|104
AAAPEDMEEKG
>FUSION-ENST00000657693.1:145151-ENST00000377970.6:2814|6203
MEYYAAIKK
>FUSION-ENST00000657693.1:145151-ENST00000377970.6:2814|3302
TGPFCKR
>FUSION-ENST00000657693.1:145151-ENST00000377970.6:2814|8146
RQVEMGPQPTRPAVAQK
>FUSION-ENST00000657693.1:145151-ENST00000377970.6:2814|3575
MRPVCGVVR
>ENST00000367481.7|SNV-129762-G-T|2
QPSGAGLCDISEGTFVPEDR
>FUSION-ENST00000657693.1:145151-ENST00000377970.6:2814|6926
LLFMRFFFVENVGNVKSIR
>FUSION-ENST00000657693.1:145151-ENST00000377970.6:2814|3214
MLPEKAL
>FUSION-ENST00000657693.1:145151-ENST00000377970.6:2814|5152
MRDGSSL
>FUSION-ENST00000484076.1:884-ENST00000402696.9:10791|82
NCPAQNGPRK
>FUSION-ENST00000657693.1:145151-ENST00000377970.6:2814|3471
MSSLMDMSCFSGNLSTA
>FUSION-ENST00000653522.1:145151-ENST00000377970.6:2814|2307
MHSGELR
>FUSION-ENST00000653522.1:145151-ENST00000377970.6:2814|2628
NKLRFSEIQK
>FUSION-ENST00000657693.1:145151-ENST00000377970.6:2814|4438
MLVLSELRPTADLLVACPALGS
>FUSION-ENST00000657693.1:145151-ENST00000377970.6:2814|3040
QEMGALCYSCMAGR
>FUSION-ENST00000653522.1:145151-ENST00000377970.6:2814|1260
LKILGIPP
>FUSION-ENST00000657693.1:145151-ENST00000377970.6:2814|3306
THACTHITHTHTHTQTHAESRR
>FUSION-ENST00000657693.1:145151-ENST00000377970.6:2814|4117
NGYCLLCASPGSTR
>FUSION-ENST00000653522.1:145151-ENST00000377970.6:2814|1812
VFVLAYWLLLLFR
>FUSION-ENST00000653522.1:145151-ENST00000377970.6:2814|2219
AEVLFSFFFFFTFYFR
>FUSION-ENST00000653522.1:145151-ENST00000377970.6:2814|42
CGVSQSLESLAVLCSVR
>FUSION-ENST00000653522.1:145151-ENST00000377970.6:2814|326
GGSWSESASVIAEIGLPK
>FUSION-ENST00000657693.1:145151-ENST00000377970.6:2814|5729
MPVWLFLFF
>ENST00000456584.5|SNV-69562-A-G|6
ERKNNTDTLCEVVCLESESER
>FUSION-ENST00000653522.1:145151-ENST00000377970.6:2814|484
MEGLAFGGGQSVAGWER
>FUSION-ENST00000657693.1:145151-ENST00000377970.6:2814|8317
SGYFWASYFSKLQFPHL
>FUSION-ENST00000657693.1:145151-ENST00000377970.6:2814|4111
MTHVLRGEER
>FUSION-ENST00000657693.1:145151-ENST00000377970.6:2814|4474
MPAPGPWQAFNK
>FUSION-ENST00000657693.1:145151-ENST00000377970.6:2814|8377
MKIPHALPADLFCSHGAVRDK
>FUSION-ENST00000657693.1:145151-ENST00000377970.6:2814|3724
CTVNVSSGYYLWPDCEAGLRQK
>FUSION-ENST00000653522.1:145151-ENST00000377970.6:2814|59
GGQGMVRQVEVLEKSR
>FUSION-ENST00000653522.1:145151-ENST00000377970.6:2814|973
EKEEGSPCWGAKGR
>FUSION-ENST00000653522.1:145151-ENST00000377970.6:2814|1678
EWVWLSVGK
>FUSION-ENST00000653522.1:145151-ENST00000377970.6:2814|2843
LGAWGRQMELK
>FUSION-ENST00000657693.1:145151-ENST00000377970.6:2814|3049
QNLTLSCFFFFFFFFLR
>FUSION-ENST00000657693.1:145151-ENST00000377970.6:2814|4420
MGWSQGEGDRRWR
>FUSION-ENST00000657693.1:145151-ENST00000377970.6:2814|7750
MVALGEESGPHCPK
>FUSION-ENST00000657693.1:145151-ENST00000377970.6:2814|5151
MSQDCAALL
>FUSION-ENST00000653522.1:145151-ENST00000377970.6:2814|1278
MAFTTGTTRPSGMFTGF
>FUSION-ENST00000653522.1:145151-ENST00000377970.6:2814|1775
MGQRLGVWGLVARCWEWGAGK
>FUSION-ENST00000657693.1:145151-ENST00000377970.6:2814|7827
RVANEDR
>FUSION-ENST00000657693.1:145151-ENST00000377970.6:2814|4414
ERGTCYLVGSR
>FUSION-ENST00000657693.1:145151-ENST00000377970.6:2814|5445
MPVIPATWEAEAGESLEPGRQRLQ
>FUSION-ENST00000653522.1:145151-ENST00000377970.6:2814|1308
TPEGSGWGSGDK
>FUSION-ENST00000657693.1:145151-ENST00000377970.6:2814|3242
TVGGMGRDSIR
>FUSION-ENST00000657693.1:145151-ENST00000377970.6:2814|5805
LSSLNFF
>FUSION-ENST00000657693.1:145151-ENST00000377970.6:2814|6223
MHSCPLQGLG
>FUSION-ENST00000657693.1:145151-ENST00000377970.6:2814|6017
MVIPFSC
>FUSION-ENST00000657693.1:145151-ENST00000377970.6:2814|3271
SSVTKASICPSYIEGEWMR
>FUSION-ENST00000657693.1:145151-ENST00000377970.6:2814|4154
EPSEGAQSR
>FUSION-ENST00000657693.1:145151-ENST00000377970.6:2814|6594
NSWEQSTQYRCLAFYCR
>FUSION-ENST00000653522.1:145151-ENST00000377970.6:2814|2399
FSCLSLLSSWDCRRVPPHLANFLYI
>FUSION-ENST00000657693.1:145151-ENST00000377970.6:2814|6411
VLGLQACLMDLNVLAR
>FUSION-ENST00000653522.1:145151-ENST00000377970.6:2814|82
MYKGGAVALSQPAPWPCTLIWDG
>FUSION-ENST00000653522.1:145151-ENST00000377970.6:2814|2434
TPLCGIAFHPQRHLEK
>FUSION-ENST00000657693.1:145151-ENST00000377970.6:2814|3828
RGSSGFS
>FUSION-ENST00000657693.1:145151-ENST00000377970.6:2814|3846
QFCILGCSAR
>FUSION-ENST00000657693.1:145151-ENST00000377970.6:2814|8324
CLAEDLGS
>ENST00000568750.1|SNV-194539-T-C|1
QDGIVADESQNMQFMPSQSMK
>FUSION-ENST00000657693.1:145151-ENST00000377970.6:2814|4801
MTLQGYQER
>FUSION-ENST00000657693.1:145151-ENST00000377970.6:2814|3968
MRSLQILLLR
>FUSION-ENST00000657693.1:145151-ENST00000377970.6:2814|5185
RTASLPRPGLQVR
>FUSION-ENST00000657693.1:145151-ENST00000377970.6:2814|5900
SSEETSAQSRLRASCQPACK
>FUSION-ENST00000657693.1:145151-ENST00000377970.6:2814|5833
AEVRSVVASK
>FUSION-ENST00000657693.1:145151-ENST00000377970.6:2814|6293
NKQWGKNSLFNNGVR
>FUSION-ENST00000657693.1:145151-ENST00000377970.6:2814|7992
MFHALQR
>FUSION-ENST00000657693.1:145151-ENST00000377970.6:2814|6391
LKLLLSPALYLGLARS
>ENST00000546109.5|SNV-51883-G-T|4
GHFAKDCFMQPGWTK
>FUSION-ENST00000653522.1:145151-ENST00000377970.6:2814|2260
MLLRLVLKS
>FUSION-ENST00000657693.1:145151-ENST00000377970.6:2814|2855
QNKELLPTS
>FUSION-ENST00000653522.1:145151-ENST00000377970.6:2814|1063
MLQPLSPICYIK
>FUSION-ENST00000657693.1:145151-ENST00000377970.6:2814|6653
SFTFQLCQCGSMNLR
>FUSION-ENST00000657693.1:145151-ENST00000377970.6:2814|7648
LSSTTNSDIKMALYRY
>FUSION-ENST00000657693.1:145151-ENST00000377970.6:2814|5726
EVCFFFVLFLFFCLFLR
>FUSION-ENST00000657693.1:145151-ENST00000377970.6:2814|3742
MPPSSHRALGTQVPQVR
>FUSION-ENST00000653522.1:145151-ENST00000377970.6:2814|1756
MEAGAVVCERYRVVETCTR
>FUSION-ENST00000657693.1:145151-ENST00000377970.6:2814|6841
GVLENAEHKK
>FUSION-ENST00000653522.1:145151-ENST00000377970.6:2814|2104
YGLSCVKIR
>FUSION-ENST00000657693.1:145151-ENST00000377970.6:2814|5643
IQEWLSGGLAGTEGR
>FUSION-ENST00000653522.1:145151-ENST00000377970.6:2814|2051
MGKCHGLGALTCSFVLSFTISSGHR
>FUSION-ENST00000653522.1:145151-ENST00000377970.6:2814|2107
MKYGLSCVKIR
>FUSION-ENST00000657693.1:145151-ENST00000377970.6:2814|6539
FLASATWQMLVSSMDTGKMGSR
>FUSION-ENST00000653522.1:145151-ENST00000377970.6:2814|680
QTARTLPKP
>FUSION-ENST00000657693.1:145151-ENST00000377970.6:2814|4946
MNEWILNHLCFLL
>FUSION-ENST00000653522.1:145151-ENST00000377970.6:2814|2103
YGLSCVKIRK
>FUSION-ENST00000653522.1:145151-ENST00000377970.6:2814|1821
NSEEIWLKETFK
>FUSION-ENST00000653522.1:145151-ENST00000377970.6:2814|1533
NSKQYSTVKWNETLIHVTTWMNLK
>FUSION-ENST00000657693.1:145151-ENST00000377970.6:2814|5364
FALLVMMPRPWFRYPK
>ENST00000261483.4|SNV-130374-A-G|4
VYKILESASSSSHLADYVLYK
>FUSION-ENST00000657693.1:145151-ENST00000377970.6:2814|8165
LISSVFSNFMATR
>FUSION-ENST00000657693.1:145151-ENST00000377970.6:2814|4762
VAQACNPSTSGGQGGRITRSGVQD
>ENST00000521052.5|SNV-180136-T-G|3
SVCGREGVNNLLSSWNKLEENTL
>ENST00000354624.6|SNV-18724-C-T|3
LEEGVLLLWTK
>ENST00000532757.5|SNV-21001-A-C|2
RIEMEAPCLMLASFLHHHNSMWSDR
>FUSION-ENST00000657693.1:145151-ENST00000377970.6:2814|5015
MRNISCAYIFIKSR
>FUSION-ENST00000657693.1:145151-ENST00000377970.6:2814|3871
MDCLILSSQQVKELGGSKGSC
>FUSION-ENST00000657693.1:145151-ENST00000377970.6:2814|6779
SAPPDSSFHVCPRGQFVFARDGK
>FUSION-ENST00000627981.1:688-ENST00000296674.13:55|53
MKTFLANAFALARGADR
>FUSION-ENST00000657693.1:145151-ENST00000377970.6:2814|7743
LFLQWVPVR
>FUSION-ENST00000653522.1:145151-ENST00000377970.6:2814|2612
MSADSPQILK
>ENST00000662522.1|SNV-48641-C-T|3
EESSRELCNVNLGFLLSR
>ENST00000602501.5|SNV-30837-C-G|1
SLFPKTHYAAGKDAK
>FUSION-ENST00000653522.1:145151-ENST00000377970.6:2814|1497
FYLRVMKMFWNQIDMVIIPHCECTR
>FUSION-ENST00000657693.1:145151-ENST00000377970.6:2814|7838
LYNHTRR
>FUSION-ENST00000653522.1:145151-ENST00000377970.6:2814|2129
MMMMMSTSIILR
>FUSION-ENST00000657693.1:145151-ENST00000377970.6:2814|5921
EETVDRGVR
>FUSION-ENST00000657693.1:145151-ENST00000377970.6:2814|4186
LFSCLSRPSS
>FUSION-ENST00000653522.1:145151-ENST00000377970.6:2814|2283
AAGGAGWSLALALTH
>FUSION-ENST00000653522.1:145151-ENST00000377970.6:2814|307
MTILVRVDLAK
>FUSION-ENST00000653522.1:145151-ENST00000377970.6:2814|2485
KIHYSVL
>FUSION-ENST00000657693.1:145151-ENST00000377970.6:2814|4561
MVLAFSEGQGGRCQSGGFADIER
>FUSION-ENST00000653522.1:145151-ENST00000377970.6:2814|282
RITPLCQLLSYCFDGLSQKGER
>FUSION-ENST00000657693.1:145151-ENST00000377970.6:2814|3482
MPPSTDNAPAPTSLRTSSSSR
>FUSION-ENST00000657693.1:145151-ENST00000377970.6:2814|5283
MLTVSVLAFLGGK
>FUSION-ENST00000657693.1:145151-ENST00000377970.6:2814|8474
AGFQLTATSASQVQAILLPQPPK
>FUSION-ENST00000653522.1:145151-ENST00000377970.6:2814|2592
QSIGDLFMYSFHSFSLNKLKIR
>FUSION-ENST00000653522.1:145151-ENST00000377970.6:2814|2233
SNLCLTLEIIPVNRMANLSWFAR
>FUSION-ENST00000657693.1:145151-ENST00000377970.6:2814|4377
MCLASAK
>FUSION-ENST00000657693.1:145151-ENST00000377970.6:2814|5795
MGHQVTEALSSCAGSQR
>FUSION-ENST00000657693.1:145151-ENST00000377970.6:2814|3686
LFSDYKRNTSSLDIFR
>FUSION-ENST00000653522.1:145151-ENST00000377970.6:2814|1937
IRFGSGSPDGRK
>FUSION-ENST00000657693.1:145151-ENST00000377970.6:2814|5292
SSRPAWPTWQNPASTK
>FUSION-ENST00000657693.1:145151-ENST00000377970.6:2814|6784
GWCRSAPPDSSFHVCPRGQFVFAR
>FUSION-ENST00000657693.1:145151-ENST00000377970.6:2814|6459
NVKCFFFR
>FUSION-ENST00000657693.1:145151-ENST00000377970.6:2814|4326
MVMPSGLALIEGKK
>FUSION-ENST00000653522.1:145151-ENST00000377970.6:2814|1259
MTAVRLVK
>FUSION-ENST00000657693.1:145151-ENST00000377970.6:2814|3149
CCLPPFSDEEIKG
>ENST00000526990.1|SNV-5763-A-T|1
VLETLLEGRDSRL
>FUSION-ENST00000657693.1:145151-ENST00000377970.6:2814|7420
RALLAFCVIQIFGERPPEATK
>FUSION-ENST00000653522.1:145151-ENST00000377970.6:2814|2224
VVHPTCELNDTTEHQAL
>FUSION-ENST00000653522.1:145151-ENST00000377970.6:2814|1686
RAPSAVLLFASWSAV
>FUSION-ENST00000653522.1:145151-ENST00000377970.6:2814|1422
MISFWSLDFGCIFSHSRNYSR
>FUSION-ENST00000653522.1:145151-ENST00000377970.6:2814|119
MGIEQGHYLLPMVYR
>FUSION-ENST00000653522.1:145151-ENST00000377970.6:2814|293
IPCCRRSSEVLGR
>FUSION-ENST00000657693.1:145151-ENST00000377970.6:2814|7783
LGLGGHPLAFAK
>FUSION-ENST00000657693.1:145151-ENST00000377970.6:2814|4163
VTQLQAK
>FUSION-ENST00000653522.1:145151-ENST00000377970.6:2814|523
MEFRSCCPSWSAMARSR
>FUSION-ENST00000657693.1:145151-ENST00000377970.6:2814|6970
MCAETYRIDFCKNYQVK
>FUSION-ENST00000657693.1:145151-ENST00000377970.6:2814|3146
VKGSNKVFYTSFIR
>FUSION-ENST00000657693.1:145151-ENST00000377970.6:2814|8397
MVKPGLYYK
>FUSION-ENST00000657693.1:145151-ENST00000377970.6:2814|5835
VRQEALGMCLAHSTCSADSLSAQG
>FUSION-ENST00000653522.1:145151-ENST00000377970.6:2814|1787
VHAGALGLTGTWDFFLR
>FUSION-ENST00000653522.1:145151-ENST00000377970.6:2814|50
SRVRQHGSQVR
>FUSION-ENST00000653522.1:145151-ENST00000377970.6:2814|998
TKPDVKPVSWIPTFIFDEAFR
>FUSION-ENST00000657693.1:145151-ENST00000377970.6:2814|4224
WSLALLPRLK
>FUSION-ENST00000657693.1:145151-ENST00000377970.6:2814|3539
EKEQGVSPIGAVLVNSWQ
>FUSION-ENST00000653522.1:145151-ENST00000377970.6:2814|1673
LVDGERAAE
>FUSION-ENST00000653522.1:145151-ENST00000377970.6:2814|2247
MCWWLKESPITLH
>FUSION-ENST00000653522.1:145151-ENST00000377970.6:2814|1229
CNFWPVTEHEEASIGGVK
>FUSION-ENST00000657693.1:145151-ENST00000377970.6:2814|3493
MKESGGEPD
>FUSION-ENST00000657693.1:145151-ENST00000377970.6:2814|6593
MNSWEQSTQYRCLAFYCRQHLGR
>FUSION-ENST00000657693.1:145151-ENST00000377970.6:2814|8221
LARQVSNS
>FUSION-ENST00000653522.1:145151-ENST00000377970.6:2814|889
MMYLTWRSLACWLSFQFCSGE
>FUSION-ENST00000653522.1:145151-ENST00000377970.6:2814|2507
CSSVLISLSLTFFICKP
>FUSION-ENST00000657693.1:145151-ENST00000377970.6:2814|4104
MANLRINVFFTHGMQGNGYENFCIK
>FUSION-ENST00000657693.1:145151-ENST00000377970.6:2814|6616
KMQDWPSLLAYIFLPYWMLPALR
>FUSION-ENST00000653522.1:145151-ENST00000377970.6:2814|1327
MSAGIQKGAGCSGSNK
>FUSION-ENST00000657693.1:145151-ENST00000377970.6:2814|4167
KEGFVEIQGEGHVTTEAEIR
>FUSION-ENST00000653522.1:145151-ENST00000377970.6:2814|749
GIIYCCFCTS
>FUSION-ENST00000484076.1:884-ENST00000402696.9:10791|147
LDARAPWAQLPSAKR
>FUSION-ENST00000653522.1:145151-ENST00000377970.6:2814|1118
IISGAGHSGSCL
>FUSION-ENST00000653522.1:145151-ENST00000377970.6:2814|1284
WSSQLLALLEKERR
>FUSION-ENST00000653522.1:145151-ENST00000377970.6:2814|1484
WLILLYADFTSIKTVMTSQIPSG
>FUSION-ENST00000657693.1:145151-ENST00000377970.6:2814|4276
DTAWACVWPQPRSGCQEGR
>FUSION-ENST00000657693.1:145151-ENST00000377970.6:2814|7652
LSSTTNSDIK
>FUSION-ENST00000657693.1:145151-ENST00000377970.6:2814|4073
MSGTPSLYIGLLGK
>FUSION-ENST00000484076.1:884-ENST00000402696.9:10791|79
KQRTWQTR
>FUSION-ENST00000657693.1:145151-ENST00000377970.6:2814|8151
EVSSVGGRHTADVTARR
>FUSION-ENST00000653522.1:145151-ENST00000377970.6:2814|737
ICGCTASGSQHAR
>FUSION-ENST00000657693.1:145151-ENST00000377970.6:2814|6785
GWCRSAPPDSSFHVCPR
>FUSION-ENST00000657693.1:145151-ENST00000377970.6:2814|6846
MRMQNQRA
>FUSION-ENST00000657693.1:145151-ENST00000377970.6:2814|5350
LRIATLPDIIGVCTWD
>FUSION-ENST00000657693.1:145151-ENST00000377970.6:2814|8524
NHVQGFRDKR
>FUSION-ENST00000657693.1:145151-ENST00000377970.6:2814|4567
SSRGHWNQDGPGFFRR
>FUSION-ENST00000657693.1:145151-ENST00000377970.6:2814|6904
SVPPCPAFFFFFFFDSR
>FUSION-ENST00000653522.1:145151-ENST00000377970.6:2814|2759
EGAAGLATKACCSSAADK
>FUSION-ENST00000657693.1:145151-ENST00000377970.6:2814|7789
MFSVKFLKEHS
>FUSION-ENST00000653522.1:145151-ENST00000377970.6:2814|1657
STDPKYWVILYLSLPSFFFF
>FUSION-ENST00000657693.1:145151-ENST00000377970.6:2814|6172
LTQERKTK
>FUSION-ENST00000653522.1:145151-ENST00000377970.6:2814|169
ASGLRGSPILR
>FUSION-ENST00000653522.1:145151-ENST00000377970.6:2814|2613
STFQKYY
>FUSION-ENST00000653522.1:145151-ENST00000377970.6:2814|1280
MEGILSLP
>FUSION-ENST00000657693.1:145151-ENST00000377970.6:2814|3404
ALSNVPCRAQAGLCCIMPMK
>FUSION-ENST00000657693.1:145151-ENST00000377970.6:2814|3254
HSHTHTGRHLLWLPLQTVLPSK
>FUSION-ENST00000653522.1:145151-ENST00000377970.6:2814|663
LVTYLCQLPDLPIEHGPKGECLCFR
>FUSION-ENST00000657693.1:145151-ENST00000377970.6:2814|5009
ARNLRTLFLEK
>FUSION-ENST00000657693.1:145151-ENST00000377970.6:2814|6347
TPKAMATKAR
>FUSION-ENST00000667305.1:96473-ENST00000377970.6:2814|68
TSTSSSSRASCSPR
>FUSION-ENST00000657693.1:145151-ENST00000377970.6:2814|4554
ERDVGERLGPASR
>FUSION-ENST00000657693.1:145151-ENST00000377970.6:2814|5207
TCSDDLA
>ENST00000462400.1|SNV-194539-T-C|1
MPSQSMK
>FUSION-ENST00000657693.1:145151-ENST00000377970.6:2814|3017
LHVKRDFADASK
>FUSION-ENST00000657693.1:145151-ENST00000377970.6:2814|3866
CAMEISEPGLPR
>FUSION-ENST00000657693.1:145151-ENST00000377970.6:2814|5582
KGAPNGTLFFFEMLPR
>FUSION-ENST00000653522.1:145151-ENST00000377970.6:2814|1133
NCTFCTSCRVSWNQQRPVR
>FUSION-ENST00000657693.1:145151-ENST00000377970.6:2814|4022
MPCLPPLQGKNKDR
>FUSION-ENST00000657693.1:145151-ENST00000377970.6:2814|3112
MAPLHSSLGNRAR
>FUSION-ENST00000657693.1:145151-ENST00000377970.6:2814|7396
KKISWVWWHVPAVPATR
>ENST00000535157.5|SNV-74387-G-C|4
VYPGTEKSTEGGQSLHSLIKVTPER
>FUSION-ENST00000657693.1:145151-ENST00000377970.6:2814|6765
MSLLFVSPFK
>FUSION-ENST00000657693.1:145151-ENST00000377970.6:2814|4574
IFLPQPPKMLG
>FUSION-ENST00000653522.1:145151-ENST00000377970.6:2814|2008
RIHCLPDASGVSCLSLVSMRSVR
>FUSION-ENST00000653522.1:145151-ENST00000377970.6:2814|1032
MPSGNLK
>FUSION-ENST00000657693.1:145151-ENST00000377970.6:2814|4305
MYCLCIHISTQGR
>FUSION-ENST00000657693.1:145151-ENST00000377970.6:2814|6923
MRFFFVENVGNVKSIR
>FUSION-ENST00000657693.1:145151-ENST00000377970.6:2814|7876
SHHARLYGRF
>FUSION-ENST00000657693.1:145151-ENST00000377970.6:2814|5949
MCGSAMDRIYNGGPMRL
>FUSION-ENST00000657693.1:145151-ENST00000377970.6:2814|5513
GIRKCCVHK
>FUSION-ENST00000657693.1:145151-ENST00000377970.6:2814|4790
MGLLCEENRLPVSSR
>FUSION-ENST00000657693.1:145151-ENST00000377970.6:2814|4774
TKVFSKASSEGK
>ENST00000399151.3|SNV-124813-A-C|1
QAFAVFSGELDQYHLSLPLIQER
>FUSION-ENST00000657693.1:145151-ENST00000377970.6:2814|5028
PHSLLHNLAPP
>FUSION-ENST00000657693.1:145151-ENST00000377970.6:2814|2835
MPPSLLSPLRVLLRL
>FUSION-ENST00000653522.1:145151-ENST00000377970.6:2814|344
LAGSTQQQASQGVFVCFCF
>FUSION-ENST00000657693.1:145151-ENST00000377970.6:2814|3852
QGANVLWR
>FUSION-ENST00000653522.1:145151-ENST00000377970.6:2814|1974
MSYHLHFTDVKTGSERLR
>FUSION-ENST00000657693.1:145151-ENST00000377970.6:2814|4812
MILLPQPPE
>FUSION-ENST00000653522.1:145151-ENST00000377970.6:2814|1411
MWSWMSAFNPQYLSFPK
>FUSION-ENST00000653522.1:145151-ENST00000377970.6:2814|2216
IKRCICR
>FUSION-ENST00000657693.1:145151-ENST00000377970.6:2814|6164
RNTQCMR
>FUSION-ENST00000657693.1:145151-ENST00000377970.6:2814|5625
MALGACLKHWLHCGG
>FUSION-ENST00000657693.1:145151-ENST00000377970.6:2814|4328
MVMPSGLALIEGK
>FUSION-ENST00000657693.1:145151-ENST00000377970.6:2814|5316
LGMKETQF
>FUSION-ENST00000657693.1:145151-ENST00000377970.6:2814|7335
MHLLSLEEK
>FUSION-ENST00000657693.1:145151-ENST00000377970.6:2814|4600
DEGHLGR
>FUSION-ENST00000657693.1:145151-ENST00000377970.6:2814|7622
MGRLGEER
>FUSION-ENST00000653522.1:145151-ENST00000377970.6:2814|1777
MGQRLGVWGLVAR
>FUSION-ENST00000657693.1:145151-ENST00000377970.6:2814|3248
HLLWLPLQTVLPSKL
>FUSION-ENST00000657693.1:145151-ENST00000377970.6:2814|3810
SGQAQTECLLLLAAF
>FUSION-ENST00000657693.1:145151-ENST00000377970.6:2814|7137
KALGMVHI
>FUSION-ENST00000657693.1:145151-ENST00000377970.6:2814|3285
MRSPEGSETER
>FUSION-ENST00000657693.1:145151-ENST00000377970.6:2814|6257
ENVAHIHHGILCSHKK
>FUSION-ENST00000667305.1:96473-ENST00000377970.6:2814|58
SHPSPFGETTTAVAGASPRPTSWRW
>FUSION-ENST00000653522.1:145151-ENST00000377970.6:2814|1518
IQSLWKTVWWFLKK
>FUSION-ENST00000657693.1:145151-ENST00000377970.6:2814|5713
VSLHELAECSALS
>FUSION-ENST00000653522.1:145151-ENST00000377970.6:2814|1723
NLPVKSVKLNDFLMIIIR
>ENST00000589718.5|SNV-37393-A-G|2
CLSNVEQCLEHEAVDPKVISVANR
>FUSION-ENST00000657693.1:145151-ENST00000377970.6:2814|8325
MCLAEDLGS
>FUSION-ENST00000653522.1:145151-ENST00000377970.6:2814|1677
EWVWLSVGKLVDGER
>FUSION-ENST00000657693.1:145151-ENST00000377970.6:2814|5613
KSVFSSPYR
>FUSION-ENST00000653522.1:145151-ENST00000377970.6:2814|2807
PPGRLMDSFPCSEGLSIITRHR
>FUSION-ENST00000657693.1:145151-ENST00000377970.6:2814|5856
KSWPVSSQATLQPSLF
>FUSION-ENST00000653522.1:145151-ENST00000377970.6:2814|1653
MARSWLTATSTSR
>FUSION-ENST00000657693.1:145151-ENST00000377970.6:2814|5131
VLAGPQEEHTHLLRLR
>FUSION-ENST00000657693.1:145151-ENST00000377970.6:2814|2849
MPLKMAVPVSCMELRSSIF
>FUSION-ENST00000657693.1:145151-ENST00000377970.6:2814|5225
SLPSPPPSPSTQQPGTR
>FUSION-ENST00000657693.1:145151-ENST00000377970.6:2814|8122
MLVRLISNS
>FUSION-ENST00000657693.1:145151-ENST00000377970.6:2814|5567
MLLMRSVVGKSCVAGR
>FUSION-ENST00000657693.1:145151-ENST00000377970.6:2814|5603
FPQAEAFLYM
>FUSION-ENST00000653522.1:145151-ENST00000377970.6:2814|2714
LDTYIVGILFVASQLP
>FUSION-ENST00000653522.1:145151-ENST00000377970.6:2814|1936
FGSGSPDGR
>FUSION-ENST00000653522.1:145151-ENST00000377970.6:2814|1663
LRLRGIK
>FUSION-ENST00000657693.1:145151-ENST00000377970.6:2814|3089
FQCSNTI
>FUSION-ENST00000653522.1:145151-ENST00000377970.6:2814|262
SFIQERICKSEK
>ENST00000538524.1|SNV-41-C-T|9
QPSLSYRIRTLLR
>FUSION-ENST00000657693.1:145151-ENST00000377970.6:2814|7747
AECLCPVEESTALGSEIRIGR
>FUSION-ENST00000653522.1:145151-ENST00000377970.6:2814|2281
LDMEVPGTIAVGFWGVGCTVES
>FUSION-ENST00000657693.1:145151-ENST00000377970.6:2814|5153
GAMRDGSSL
>FUSION-ENST00000653522.1:145151-ENST00000377970.6:2814|308
ILAVMTILVRVDLAKSWSNW
>FUSION-ENST00000657693.1:145151-ENST00000377970.6:2814|5955
YHIMMCGSAMDRIYNGGPMRL
>FUSION-ENST00000657693.1:145151-ENST00000377970.6:2814|6684
IEPGAVAHVCNPSTLGS
>FUSION-ENST00000653522.1:145151-ENST00000377970.6:2814|373
GDSMQFFLGEGCCTFQGLTKIY
>ENST00000300107.7|MNV-243-CT-C|4
LITPHSPPRR
>FUSION-ENST00000657693.1:145151-ENST00000377970.6:2814|3142
VFYTSFIRALSPPAS
>FUSION-ENST00000653522.1:145151-ENST00000377970.6:2814|2602
CDLWFCR
>FUSION-ENST00000657693.1:145151-ENST00000377970.6:2814|7430
MTSPPCLGSKL
>FUSION-ENST00000657693.1:145151-ENST00000377970.6:2814|6931
GCECKTKGLR
>FUSION-ENST00000653522.1:145151-ENST00000377970.6:2814|1337
VCLCSGGSWPR
>ENST00000546109.5|SNV-51883-G-T|5
CGCKGHFAKDCFMQPGWTK
>FUSION-ENST00000653522.1:145151-ENST00000377970.6:2814|2754
MCNLLGFLSFSHTR
>ENST00000521452.2|SNV-2401-G-A|4
GGGRAHDPHER
>FUSION-ENST00000653522.1:145151-ENST00000377970.6:2814|2828
KTWEIQWK
>FUSION-ENST00000657693.1:145151-ENST00000377970.6:2814|4744
RTDDTPGLPGTVCVPLGRATS
>FUSION-ENST00000653522.1:145151-ENST00000377970.6:2814|2626
LRFSEIQKAATVTDGESR
>FUSION-ENST00000657693.1:145151-ENST00000377970.6:2814|6396
MVSAEMLKLLLSPALYLGLARS
>FUSION-ENST00000653522.1:145151-ENST00000377970.6:2814|1598
RLEHTFLQRSYINGQ
>FUSION-ENST00000657693.1:145151-ENST00000377970.6:2814|4821
IPSRSKVVAGDSHAR
>FUSION-ENST00000653522.1:145151-ENST00000377970.6:2814|214
FTRSIAIWR
>FUSION-ENST00000657693.1:145151-ENST00000377970.6:2814|7240
LKYVVYVNCTMDYK
>FUSION-ENST00000657693.1:145151-ENST00000377970.6:2814|4196
MNLAHYNPDLLGSSNFR
>FUSION-ENST00000657693.1:145151-ENST00000377970.6:2814|4319
MACWCIRDPFLSCPAV
>FUSION-ENST00000657693.1:145151-ENST00000377970.6:2814|6704
LILPCVSSWPICLCTGWK
>FUSION-ENST00000264515.11:7227-ENST00000367162.8:41870|3
GIAKIISAHIHPVCSLWKWTLW
>FUSION-ENST00000657693.1:145151-ENST00000377970.6:2814|3044
MEDFLKQEMGALCYSCMAGR
>FUSION-ENST00000653522.1:145151-ENST00000377970.6:2814|849
WGCMKSMMK
>FUSION-ENST00000657693.1:145151-ENST00000377970.6:2814|6958
MPLIPATR
>FUSION-ENST00000653522.1:145151-ENST00000377970.6:2814|2703
GGSCASLITWSIALFFPLLSVTA
>FUSION-ENST00000657693.1:145151-ENST00000377970.6:2814|3533
ILMLWKSLFSLHFPAK
>FUSION-ENST00000657693.1:145151-ENST00000377970.6:2814|8545
FFCSSKLLTLGPSRTLER
>FUSION-ENST00000657693.1:145151-ENST00000377970.6:2814|4467
SHCAQPGYF
>ENST00000261405.9|SNV-174942-G-A|2
VESCKSEVEVDIHYCQGK
>FUSION-ENST00000657693.1:145151-ENST00000377970.6:2814|3613
CACSWSWAVR
>FUSION-ENST00000657693.1:145151-ENST00000377970.6:2814|6967
IDFCKNYQVKGSR
>FUSION-ENST00000657693.1:145151-ENST00000377970.6:2814|3782
SRDQGWLQLKLK
>FUSION-ENST00000657693.1:145151-ENST00000377970.6:2814|6119
MGSGHEWFWLQLDFTGLSHT
>FUSION-ENST00000657693.1:145151-ENST00000377970.6:2814|4320
MACWCIR
>FUSION-ENST00000657693.1:145151-ENST00000377970.6:2814|3414
GCWRLAEPECQYS
>FUSION-ENST00000657693.1:145151-ENST00000377970.6:2814|7731
IDPVLPELPLLKEKPFK
>FUSION-ENST00000657693.1:145151-ENST00000377970.6:2814|3501
MILWLQATTRHIIYSDREPVWR
>FUSION-ENST00000657693.1:145151-ENST00000377970.6:2814|4863
IFGVLSGIHDSEFSYHLWCEK
>FUSION-ENST00000657693.1:145151-ENST00000377970.6:2814|8163
LISSVFSNFMATRKSK
>FUSION-ENST00000657693.1:145151-ENST00000377970.6:2814|6220
FIAALFTIAK
>FUSION-ENST00000657693.1:145151-ENST00000377970.6:2814|3261
NINSLFIEIMCMEK
>FUSION-ENST00000653522.1:145151-ENST00000377970.6:2814|1052
RFSSASVFHGCR
>FUSION-ENST00000657693.1:145151-ENST00000377970.6:2814|8235
ACRAFQRFCLLLCK
>FUSION-ENST00000657693.1:145151-ENST00000377970.6:2814|6132
LFPQLVEK
>ENST00000263650.12|MNV-44352-TGT-T|2
HTAAAQRSDRPQRGHHG
>FUSION-ENST00000653522.1:145151-ENST00000377970.6:2814|1691
ATPLLML
>FUSION-ENST00000657693.1:145151-ENST00000377970.6:2814|8492
SYILEVR
>FUSION-ENST00000653522.1:145151-ENST00000377970.6:2814|1889
ESCSVTQAGVQWR
>FUSION-ENST00000653522.1:145151-ENST00000377970.6:2814|483
EGLAFGGGQSVAGWER
>FUSION-ENST00000657693.1:145151-ENST00000377970.6:2814|7808
QPIFALRDFEER
>FUSION-ENST00000653522.1:145151-ENST00000377970.6:2814|2371
QCCHEHPSTGLQVHVWVCPR
>FUSION-ENST00000657693.1:145151-ENST00000377970.6:2814|7341
CPNWYALLSR
>ENST00000524959.5|SNV-21001-A-C|4
MEAPCLMLASR
>FUSION-ENST00000657693.1:145151-ENST00000377970.6:2814|3676
GIKWEIKR
>ENST00000479629.5|SNV-51883-G-T|5
MQPGWTK
>FUSION-ENST00000653522.1:145151-ENST00000377970.6:2814|2297
RKLGLLQR
>FUSION-ENST00000657693.1:145151-ENST00000377970.6:2814|5070
GMGPGVRKLDGSLTPR
>FUSION-ENST00000657693.1:145151-ENST00000377970.6:2814|8247
AGAWCCVVK
>FUSION-ENST00000657693.1:145151-ENST00000377970.6:2814|5542
MCPLTWPSHVGTLGYFPYRDNL
>FUSION-ENST00000653522.1:145151-ENST00000377970.6:2814|1963
TGLWSQMDSPGPLK
>FUSION-ENST00000657693.1:145151-ENST00000377970.6:2814|7080
GMWILVSGCWGGFR
>FUSION-ENST00000657693.1:145151-ENST00000377970.6:2814|5787
MTNRQEPQFPGLQK
>FUSION-ENST00000657693.1:145151-ENST00000377970.6:2814|7208
SWPQVIRPPWSPKVLGLQT
>FUSION-ENST00000657693.1:145151-ENST00000377970.6:2814|3881
FFCVGGTRRAICMDCLILSSQQVK
>FUSION-ENST00000653522.1:145151-ENST00000377970.6:2814|2421
YSRICYGVSGGSLYSVNI
>ENST00000388968.8|SNV-27578-G-A|2
NDAMLLKGK
>FUSION-ENST00000653522.1:145151-ENST00000377970.6:2814|221
LRLVQSLCGGRHWSPSVFLIR
>FUSION-ENST00000657693.1:145151-ENST00000377970.6:2814|6530
MDTGKMGSRLWAQR
>FUSION-ENST00000657693.1:145151-ENST00000377970.6:2814|6585
KIGASLII
>FUSION-ENST00000657693.1:145151-ENST00000377970.6:2814|6529
DTGKMGSRLWAQR
>ENST00000559087.5|SNV-6757-C-T|3
RRPQLSKSAVIPDYMR
>FUSION-ENST00000653522.1:145151-ENST00000377970.6:2814|374
GDSMQFFLGEGCCTFQGLTK
>ENST00000249883.9|MNV-4760-CTTCCAGC-C|5
GSPHMLK
>FUSION-ENST00000653522.1:145151-ENST00000377970.6:2814|1749
DVGLCWPR
>FUSION-ENST00000657693.1:145151-ENST00000377970.6:2814|3816
GLWRKYSLHAFSTCSSASWGAVLE
>FUSION-ENST00000653522.1:145151-ENST00000377970.6:2814|2063
VPGFLGEKFLSPLPFPSLKIHK
>FUSION-ENST00000657693.1:145151-ENST00000377970.6:2814|5569
MLLMRSVVGK
>ENST00000317147.10|INDEL-30625-G-GG|1
SQPAGNTAYCESARS
>ENST00000497545.5|SNV-8206-C-G|2
SQARRWPLR
>FUSION-ENST00000653522.1:145151-ENST00000377970.6:2814|110
SQTQVSEREDIF
>FUSION-ENST00000653522.1:145151-ENST00000377970.6:2814|1817
GNCFSFK
>FUSION-ENST00000657693.1:145151-ENST00000377970.6:2814|5189
DKISCGWSLEVHGRR
>FUSION-ENST00000657693.1:145151-ENST00000377970.6:2814|4265
MESRSVAQAEAQWHEFGSLQPPPPR
>FUSION-ENST00000653522.1:145151-ENST00000377970.6:2814|2147
CFSIYLCHV
>FUSION-ENST00000657693.1:145151-ENST00000377970.6:2814|4421
GWSQGEGDRR
>ENST00000261405.9|SNV-174942-G-A|4
LQYVKVESCK
>FUSION-ENST00000657693.1:145151-ENST00000377970.6:2814|5397
MPAWGSWR
>FUSION-ENST00000657693.1:145151-ENST00000377970.6:2814|4549
QNYASPKEVHILISGTWGCHMPYR
>FUSION-ENST00000657693.1:145151-ENST00000377970.6:2814|3936
PVYPQKLKIK
>FUSION-ENST00000653522.1:145151-ENST00000377970.6:2814|32
MSKILGLLPLR
>FUSION-ENST00000657693.1:145151-ENST00000377970.6:2814|5253
LRTLGKSSK
>FUSION-ENST00000657693.1:145151-ENST00000377970.6:2814|2851
MPLKMAVPVSCMELR
>FUSION-ENST00000657693.1:145151-ENST00000377970.6:2814|4757
LNLEKSVQESDLGFRVTWG
>FUSION-ENST00000653522.1:145151-ENST00000377970.6:2814|2068
LCFVCLQSSGLSADKSLWCSK
>FUSION-ENST00000657693.1:145151-ENST00000377970.6:2814|4039
AMIKCDDACK
>FUSION-ENST00000653522.1:145151-ENST00000377970.6:2814|1666
GVAQCGEVGGWGEGSR
>FUSION-ENST00000657693.1:145151-ENST00000377970.6:2814|7540
RHRVPTQK
>FUSION-ENST00000657693.1:145151-ENST00000377970.6:2814|5300
SQCLFKLR
>FUSION-ENST00000653522.1:145151-ENST00000377970.6:2814|822
TSAERGK
>FUSION-ENST00000657693.1:145151-ENST00000377970.6:2814|5318
TNQNETIKLGMK
>FUSION-ENST00000657693.1:145151-ENST00000377970.6:2814|4376
MCLASAKVR
>FUSION-ENST00000657693.1:145151-ENST00000377970.6:2814|7437
CLQSQLLEAEMGELLEPGRSMLQ
>FUSION-ENST00000653522.1:145151-ENST00000377970.6:2814|2562
SAFIRILQKT
>FUSION-ENST00000657693.1:145151-ENST00000377970.6:2814|8456
MCGLFILHFLS
>FUSION-ENST00000657693.1:145151-ENST00000377970.6:2814|6701
ADEMDYFFPLKNNYMPDAR
>FUSION-ENST00000653522.1:145151-ENST00000377970.6:2814|1283
QLLHGLAR
>FUSION-ENST00000653522.1:145151-ENST00000377970.6:2814|1372
SMTSMWAWSGFRFLVFVCAQPR
>FUSION-ENST00000653522.1:145151-ENST00000377970.6:2814|2735
YGDSPWFSLGFFEKVR
>FUSION-ENST00000653522.1:145151-ENST00000377970.6:2814|257
SSGCTIVGGYLILR
>FUSION-ENST00000657693.1:145151-ENST00000377970.6:2814|3110
MAPLHSSLGNRARLCLK
>FUSION-ENST00000653522.1:145151-ENST00000377970.6:2814|377
KWELLFEPLK
>FUSION-ENST00000657693.1:145151-ENST00000377970.6:2814|8554
LCVDASCLFLVVCRHGR
>FUSION-ENST00000653522.1:145151-ENST00000377970.6:2814|2193
IMASSCIHVAAESVIPFFYMVA
>ENST00000389313.9|SNV-712-G-C|6
EALGRYEAALEGAVRALHEDIR
>FUSION-ENST00000657693.1:145151-ENST00000377970.6:2814|7842
MCLCQRDLSR
>FUSION-ENST00000653522.1:145151-ENST00000377970.6:2814|2398
RVPPHLANFLYI
>FUSION-ENST00000657693.1:145151-ENST00000377970.6:2814|6690
NNYMPDARSKFCASTS
>FUSION-ENST00000657693.1:145151-ENST00000377970.6:2814|3475
MEICFSLCICR
>FUSION-ENST00000657693.1:145151-ENST00000377970.6:2814|8113
MWNVDLR
>FUSION-ENST00000657693.1:145151-ENST00000377970.6:2814|3536
NCHLESLFDGSGPWHFTPLFMID
>FUSION-ENST00000657693.1:145151-ENST00000377970.6:2814|7461
FIMSWMKKK
>ENST00000533237.5|SNV-5763-A-T|3
LKAVEMDTEDRPEASGVDTEPR
>FUSION-ENST00000657693.1:145151-ENST00000377970.6:2814|3796
HKSVFILQEHSWLLKNHHG
>FUSION-ENST00000657693.1:145151-ENST00000377970.6:2814|6622
MTASGIFMIVTYQRYG
>FUSION-ENST00000657693.1:145151-ENST00000377970.6:2814|6011
NLPQLMARIWNSVPVFILFCVVR
>FUSION-ENST00000657693.1:145151-ENST00000377970.6:2814|8403
LLSVTLR
>FUSION-ENST00000657693.1:145151-ENST00000377970.6:2814|4874
GMIIVQGFLELQLAHR
>FUSION-ENST00000657693.1:145151-ENST00000377970.6:2814|5342
IGVDFIPQSTVVCIVR
>ENST00000392291.2|SNV-129762-G-T|1
SSFLTGLCDISEGTFVPEDRCK
>FUSION-ENST00000667305.1:96473-ENST00000377970.6:2814|74
RRTSTSSSSR
>FUSION-ENST00000657693.1:145151-ENST00000377970.6:2814|6130
LILILTSISPPQTTPSNRLIP
>FUSION-ENST00000657693.1:145151-ENST00000377970.6:2814|2838
PPSLLSPLR
>FUSION-ENST00000657693.1:145151-ENST00000377970.6:2814|6921
FFFVENVGNVK
>FUSION-ENST00000653522.1:145151-ENST00000377970.6:2814|1805
TALVPLSWEVSAVWSR
>ENST00000542507.5|SNV-7358-G-A|4
RQEEEESIKK
>FUSION-ENST00000657693.1:145151-ENST00000377970.6:2814|6712
VNDCIHLD
>FUSION-ENST00000653522.1:145151-ENST00000377970.6:2814|202
ILFFPRAGMGVVSLTSFQK
>FUSION-ENST00000653522.1:145151-ENST00000377970.6:2814|997
LGPGVGHAQR
>ENST00000274605.6|SNV-6191-C-G|1
QPDGLLGKGLGQREFLSYLHLPK
>FUSION-ENST00000653522.1:145151-ENST00000377970.6:2814|456
VPDGHQATYSFK
>FUSION-ENST00000657693.1:145151-ENST00000377970.6:2814|4702
MFFFLTYIMTISSMSFKVLK
>FUSION-ENST00000657693.1:145151-ENST00000377970.6:2814|6695
MDYFFPLKNNYMPDARSK
>FUSION-ENST00000657693.1:145151-ENST00000377970.6:2814|6930
TKGLRFCI
>FUSION-ENST00000657693.1:145151-ENST00000377970.6:2814|7773
GIWPSLSQG
>FUSION-ENST00000653522.1:145151-ENST00000377970.6:2814|1453
FLAHAKCCVPWVHHLTLK
>FUSION-ENST00000657693.1:145151-ENST00000377970.6:2814|7877
MSHHARLYGRF
>ENST00000510292.1|SNV-249813-C-T|3
PVWMLLTAFPWLP
>FUSION-ENST00000657693.1:145151-ENST00000377970.6:2814|7615
MSAFVSSHSNNRPCGLNLSPAAK
>FUSION-ENST00000657693.1:145151-ENST00000377970.6:2814|6173
GGKGRDGIR
>FUSION-ENST00000657693.1:145151-ENST00000377970.6:2814|5668
SLALSPRL
>FUSION-ENST00000653522.1:145151-ENST00000377970.6:2814|2631
MHMNKLRFSEIQK
>FUSION-ENST00000653522.1:145151-ENST00000377970.6:2814|1929
MFPDRLLPTPDMSKCGAVNDR
>FUSION-ENST00000657693.1:145151-ENST00000377970.6:2814|5609
SVFSSPYRR
>FUSION-ENST00000657693.1:145151-ENST00000377970.6:2814|4295
YIYIYMYVLSLYFLKVSQTLR
>FUSION-ENST00000657693.1:145151-ENST00000377970.6:2814|4656
MFSGEWHLPRNFSLPFCLHKQK
>FUSION-ENST00000653522.1:145151-ENST00000377970.6:2814|695
MMPGSTWLCKSCSPSSDRQTAR
>FUSION-ENST00000653522.1:145151-ENST00000377970.6:2814|1083
LAASKYCFS
>FUSION-ENST00000657693.1:145151-ENST00000377970.6:2814|3691
RGGQLPSA
>FUSION-ENST00000657693.1:145151-ENST00000377970.6:2814|5938
IRYTNAHHCIK
>FUSION-ENST00000653522.1:145151-ENST00000377970.6:2814|406
AGFLISATFVYMFPS
>ENST00000656021.1|SNV-1514-A-G|1
EKPQGSVAAPEEEDTGPRRLVQLLR
>FUSION-ENST00000653522.1:145151-ENST00000377970.6:2814|1703
NHYKAFLCYSLGGSGLLIEAVRR
>FUSION-ENST00000653522.1:145151-ENST00000377970.6:2814|974
MEKEEGSPCWGAKGR
>FUSION-ENST00000653522.1:145151-ENST00000377970.6:2814|2395
LCFGSLSLFYFILFIYLFIIYFLR
>FUSION-ENST00000657693.1:145151-ENST00000377970.6:2814|7768
EKPRSILHLPPVSELCK
>FUSION-ENST00000653522.1:145151-ENST00000377970.6:2814|2145
MFCSPCRDLSPPWLESITR
>ENST00000648550.1|SNV-46195-C-G|6
RHHSYPLGRMAADESSENTLR
>FUSION-ENST00000653522.1:145151-ENST00000377970.6:2814|2831
TLCGIWHSLSCCRKGK
>FUSION-ENST00000657693.1:145151-ENST00000377970.6:2814|7524
MSPTGQLGGILVSK
>FUSION-ENST00000657693.1:145151-ENST00000377970.6:2814|4096
RWTPSVQGPSACLSLGRVHQNR
>FUSION-ENST00000653522.1:145151-ENST00000377970.6:2814|425
YMRIYLQCMWSVVPGHPHI
>FUSION-ENST00000653522.1:145151-ENST00000377970.6:2814|2182
MKTILIGMK
>FUSION-ENST00000657693.1:145151-ENST00000377970.6:2814|7738
GSKLSCLGG
>ENST00000520388.5|SNV-180136-T-G|5
AVHSGRVNNLLSSWNK
>ENST00000538524.1|SNV-41-C-T|18
GRGRIFSGHEEASR
>FUSION-ENST00000657693.1:145151-ENST00000377970.6:2814|8187
CSAVNEKPLPSSGSFQCGR
>FUSION-ENST00000653522.1:145151-ENST00000377970.6:2814|319
MVLGQER
>FUSION-ENST00000657693.1:145151-ENST00000377970.6:2814|5672
PFSCLSLPSSWNYR
>FUSION-ENST00000657693.1:145151-ENST00000377970.6:2814|7536
MLCCPQHK
>FUSION-ENST00000657693.1:145151-ENST00000377970.6:2814|4391
MLCVFVCKACIH
>FUSION-ENST00000657693.1:145151-ENST00000377970.6:2814|4751
LSHTDPEGRSLSLPSFR
>FUSION-ENST00000657693.1:145151-ENST00000377970.6:2814|4416
EEPAIWWVPGW
>FUSION-ENST00000657693.1:145151-ENST00000377970.6:2814|7572
SRVFLYPDSW
>FUSION-ENST00000657693.1:145151-ENST00000377970.6:2814|7283
PRGGVASPSR
>FUSION-ENST00000653522.1:145151-ENST00000377970.6:2814|859
SHRAQVSFR
>FUSION-ENST00000657693.1:145151-ENST00000377970.6:2814|6948
AGKSFEPR
>FUSION-ENST00000653522.1:145151-ENST00000377970.6:2814|1977
SYHLHFTDVK
>FUSION-ENST00000657693.1:145151-ENST00000377970.6:2814|4312
MVAGGVGRRGLGNLRPEAK
>ENST00000378681.8|SNV-12195-G-A|3
KAVEQWRQWHYDGLHPSYLYNR
>FUSION-ENST00000653522.1:145151-ENST00000377970.6:2814|2087
MSTGSLT
>FUSION-ENST00000653522.1:145151-ENST00000377970.6:2814|1557
HHHHQQQKKK
>FUSION-ENST00000657693.1:145151-ENST00000377970.6:2814|6943
MLHFQDALVEIK
>FUSION-ENST00000657693.1:145151-ENST00000377970.6:2814|6599
QTIVGPCDR
>FUSION-ENST00000657693.1:145151-ENST00000377970.6:2814|6394
MLKLLLSPALYLGLAR
>FUSION-ENST00000653522.1:145151-ENST00000377970.6:2814|898
NQKNIVEKIK
>FUSION-ENST00000657693.1:145151-ENST00000377970.6:2814|8154
CHLREVSSVGGRHTADVTAR
>FUSION-ENST00000657693.1:145151-ENST00000377970.6:2814|6617
MKMQDWPSLLAYIFLPYWMLPALR
>ENST00000290573.7|SNV-55280-G-A|3
AAQLCGAGMAAVVDRIQENR
>FUSION-ENST00000484076.1:884-ENST00000402696.9:10791|95
MSSCWMR
>FUSION-ENST00000657693.1:145151-ENST00000377970.6:2814|3296
ERKAQPHTHWETLIMAPPANGAPLK
>FUSION-ENST00000657693.1:145151-ENST00000377970.6:2814|4394
EPWAVLEEGSLCL
>FUSION-ENST00000653522.1:145151-ENST00000377970.6:2814|2468
ALETKLGREAPLLIMLETR
>FUSION-ENST00000653522.1:145151-ENST00000377970.6:2814|1616
MNRLEAAYEFAIHLLKTLVDSKPK
>FUSION-ENST00000657693.1:145151-ENST00000377970.6:2814|8143
MGPQPTRPAVAQK
>FUSION-ENST00000657693.1:145151-ENST00000377970.6:2814|4932
GGDGRIG
>FUSION-ENST00000657693.1:145151-ENST00000377970.6:2814|7856
KSQGASCTSLL
>FUSION-ENST00000657693.1:145151-ENST00000377970.6:2814|4413
MERGTCYLVGSRMVTDSGR
>FUSION-ENST00000627981.1:688-ENST00000296674.13:55|52
KTFLANAFALARGADR
>FUSION-ENST00000657693.1:145151-ENST00000377970.6:2814|7525
LAGLGGTCL
>FUSION-ENST00000657693.1:145151-ENST00000377970.6:2814|4439
TEMLVLSELRPTADLLVACPALGS
>FUSION-ENST00000657693.1:145151-ENST00000377970.6:2814|7873
MLGFSHFFKR
>FUSION-ENST00000653522.1:145151-ENST00000377970.6:2814|2009
RIHCLPDASGVSCLSLVSMR
>FUSION-ENST00000653522.1:145151-ENST00000377970.6:2814|1640
MTVMSPFLSAEERVSMGDR
>FUSION-ENST00000657693.1:145151-ENST00000377970.6:2814|7332
HLLSLEEKYGFK
>FUSION-ENST00000657693.1:145151-ENST00000377970.6:2814|5777
MESCSVAQAGVQWR
>FUSION-ENST00000657693.1:145151-ENST00000377970.6:2814|4971
MEYVQEFETSLDSIVRSHLYK
>ENST00000650488.1|SNV-14459-A-T|1
TYVILFHPVQNVQKRK
>FUSION-ENST00000653522.1:145151-ENST00000377970.6:2814|2510
RVPCDLLHLSPHHLDIKPSMH
>FUSION-ENST00000315872.11:112629-ENST00000641534.1:1152|1
LQSWEAQGVLLPPFWTPGLAPAAL
>FUSION-ENST00000653522.1:145151-ENST00000377970.6:2814|584
SEMDYPK
>ENST00000380009.9|SNV-27852-C-G|4
VEAWTRDVALLLRQEGRPMVNLIR
>FUSION-ENST00000653522.1:145151-ENST00000377970.6:2814|334
TESHMYSGVWSK
>ENST00000372469.6|SNV-53657-T-A|4
NRTTYNSSQLQALER
>ENST00000338882.4|SNV-59127-G-A|3
LYSLGLR
>FUSION-ENST00000653522.1:145151-ENST00000377970.6:2814|645
GFAVCSQHVCDYFTNNNN
>FUSION-ENST00000653522.1:145151-ENST00000377970.6:2814|538
MHVYAYLSPMHVECCAR
>FUSION-ENST00000653522.1:145151-ENST00000377970.6:2814|1044
SVCSWSC
>FUSION-ENST00000653522.1:145151-ENST00000377970.6:2814|2584
IRAEHSGSHM
>FUSION-ENST00000657693.1:145151-ENST00000377970.6:2814|6098
MKGEQMLVYRLQR
>FUSION-ENST00000657693.1:145151-ENST00000377970.6:2814|5545
SMCPLTWPSHVGTLGYFPYRDNL
>FUSION-ENST00000657693.1:145151-ENST00000377970.6:2814|3744
NAVMPPSSHRALGTQVPQVR
>FUSION-ENST00000657693.1:145151-ENST00000377970.6:2814|7645
MVTLKPNVNRR
>FUSION-ENST00000657693.1:145151-ENST00000377970.6:2814|7462
MFIMSWMKKK
>FUSION-ENST00000653522.1:145151-ENST00000377970.6:2814|2311
QQKEQRNR
>FUSION-ENST00000657693.1:145151-ENST00000377970.6:2814|4673
MVEPGCPTVSPLC
>FUSION-ENST00000657693.1:145151-ENST00000377970.6:2814|3485
MDAGSKN
>FUSION-ENST00000653522.1:145151-ENST00000377970.6:2814|1855
LEYSGVILTRCNLR
>FUSION-ENST00000657693.1:145151-ENST00000377970.6:2814|6686
IMIEPGAVAHVCNPSTLGS
>FUSION-ENST00000657693.1:145151-ENST00000377970.6:2814|4636
VVRVAEVPGLCPHAR
>FUSION-ENST00000653522.1:145151-ENST00000377970.6:2814|315
LTPSWQASLSLQHLFTCSLHR
>FUSION-ENST00000657693.1:145151-ENST00000377970.6:2814|5865
SSGNPLQAATSFSPLCAPK
>FUSION-ENST00000657693.1:145151-ENST00000377970.6:2814|6303
EDIYMANKQMK
>FUSION-ENST00000657693.1:145151-ENST00000377970.6:2814|5199
ISSFQGRAWR
>FUSION-ENST00000653522.1:145151-ENST00000377970.6:2814|1112
MCNYKLYTNK
>FUSION-ENST00000657693.1:145151-ENST00000377970.6:2814|4218
RNGMSSAHCNLHLPGSSDSPASAS
>FUSION-ENST00000657693.1:145151-ENST00000377970.6:2814|4385
MPFSVLLK
>FUSION-ENST00000657693.1:145151-ENST00000377970.6:2814|6266
MPITDRLDKENVAHIHHGILCSHK
>FUSION-ENST00000657693.1:145151-ENST00000377970.6:2814|6751
SLAKGFLLSV
>FUSION-ENST00000653522.1:145151-ENST00000377970.6:2814|676
IGCGLSSQLT
>FUSION-ENST00000657693.1:145151-ENST00000377970.6:2814|2949
QGNTFPLSHQK
>FUSION-ENST00000657693.1:145151-ENST00000377970.6:2814|7063
YETPAFDMLKFWV
>FUSION-ENST00000657693.1:145151-ENST00000377970.6:2814|4025
PCLPPLQGK
>FUSION-ENST00000657693.1:145151-ENST00000377970.6:2814|6165
CRMCRFVA
>FUSION-ENST00000657693.1:145151-ENST00000377970.6:2814|3213
MGLGPRFLVGQFR
>FUSION-ENST00000657693.1:145151-ENST00000377970.6:2814|5130
VLAGPQEEHTHLLRLRIL
>FUSION-ENST00000657693.1:145151-ENST00000377970.6:2814|6099
KGEQMLVYR
>FUSION-ENST00000657693.1:145151-ENST00000377970.6:2814|4400
LHIMPGKHIIKEPWAVLEEGSLCL
>FUSION-ENST00000653522.1:145151-ENST00000377970.6:2814|2558
FVFQRQKLLLDHK
>FUSION-ENST00000657693.1:145151-ENST00000377970.6:2814|8367
TLSLGWVQ
>FUSION-ENST00000657693.1:145151-ENST00000377970.6:2814|6663
VGSQFFSPWLPRNPFQPK
>FUSION-ENST00000657693.1:145151-ENST00000377970.6:2814|3236
DSIRRYT
>FUSION-ENST00000657693.1:145151-ENST00000377970.6:2814|4471
PAPGPWQAFNKC
>ENST00000361956.8|SNV-169174-A-G|2
GMKPFKR
>FUSION-ENST00000657693.1:145151-ENST00000377970.6:2814|5700
CSQGALYR
>FUSION-ENST00000657693.1:145151-ENST00000377970.6:2814|4992
MCLHCSGILR
>FUSION-ENST00000653522.1:145151-ENST00000377970.6:2814|1824
MSVIIALASGDCFKDQLK
>FUSION-ENST00000653522.1:145151-ENST00000377970.6:2814|995
LGPGVGHAQRRTR
>FUSION-ENST00000657693.1:145151-ENST00000377970.6:2814|4486
RQGITVPRSWK
>FUSION-ENST00000657693.1:145151-ENST00000377970.6:2814|4279
MARDTAWACVWPQPRSGCQEGR
>FUSION-ENST00000653522.1:145151-ENST00000377970.6:2814|2789
WADACGGRQAWV
>FUSION-ENST00000653522.1:145151-ENST00000377970.6:2814|628
SVCVEQWVDLQTPLRTPL
>FUSION-ENST00000657693.1:145151-ENST00000377970.6:2814|3343
EEGTATHTLGDTYYGSPCK
>FUSION-ENST00000657693.1:145151-ENST00000377970.6:2814|3104
EKINKINK
>FUSION-ENST00000653522.1:145151-ENST00000377970.6:2814|329
MYSGVWSKA
>FUSION-ENST00000657693.1:145151-ENST00000377970.6:2814|6534
MLVSSMDTGKMGSRLWAQR
>FUSION-ENST00000653522.1:145151-ENST00000377970.6:2814|2554
MAFTWLVSLLFIQQTFTEGLLCPR
>FUSION-ENST00000657693.1:145151-ENST00000377970.6:2814|6857
ILPCVSFSSSINKQ
>FUSION-ENST00000657693.1:145151-ENST00000377970.6:2814|3066
GTLQMLVRLRTLR
>FUSION-ENST00000653522.1:145151-ENST00000377970.6:2814|2318
SRVWVWKEQHNGGPLQK
>ENST00000485760.5|SNV-1477330-A-G|3
LGTSQSVIPK
>FUSION-ENST00000657693.1:145151-ENST00000377970.6:2814|7145
DCYFQSSSSVFFIVVVKVQK
>FUSION-ENST00000657693.1:145151-ENST00000377970.6:2814|6333
ETTIRVNK
>FUSION-ENST00000657693.1:145151-ENST00000377970.6:2814|7358
CALELGYPPAKIR
>FUSION-ENST00000657693.1:145151-ENST00000377970.6:2814|4905
VECDEVK
>ENST00000602501.5|SNV-30837-C-G|2
SLFPKTHYAAGK
>FUSION-ENST00000657693.1:145151-ENST00000377970.6:2814|3293
MHAHTSHTHTHTHR
>ENST00000372141.7|SNV-1083807-A-C|1
VPQNGNSYSLKASSTMAKSENLVK
>FUSION-ENST00000653522.1:145151-ENST00000377970.6:2814|1494
KMFWNQIDMVIIPHCECTR
>FUSION-ENST00000653522.1:145151-ENST00000377970.6:2814|2536
SGLGDSFGK
>FUSION-ENST00000653522.1:145151-ENST00000377970.6:2814|340
LHIPGFNK
>FUSION-ENST00000653522.1:145151-ENST00000377970.6:2814|2306
MHSGELRR
>FUSION-ENST00000657693.1:145151-ENST00000377970.6:2814|6903
DEVLLCCPGQFR
>FUSION-ENST00000653522.1:145151-ENST00000377970.6:2814|2117
GPWPALATVR
>FUSION-ENST00000657693.1:145151-ENST00000377970.6:2814|7435
GELLEPGR
>FUSION-ENST00000657693.1:145151-ENST00000377970.6:2814|4149
DLSWSLQR
>FUSION-ENST00000653522.1:145151-ENST00000377970.6:2814|970
MVFCAWLLSLGVMFSRFICVVA
>ENST00000542507.5|SNV-7358-G-A|3
QEEEESIK
>FUSION-ENST00000657693.1:145151-ENST00000377970.6:2814|8389
LAGHGGAHL
>FUSION-ENST00000657693.1:145151-ENST00000377970.6:2814|5800
KAESLQDPAVLEGHLSTPPK
>FUSION-ENST00000657693.1:145151-ENST00000377970.6:2814|8355
FLRTGASK
>FUSION-ENST00000657693.1:145151-ENST00000377970.6:2814|5119
SFAPWSFYRTVAGCQAFR
>FUSION-ENST00000657693.1:145151-ENST00000377970.6:2814|6789
IAFILIKLSESVKGWCR
>FUSION-ENST00000653522.1:145151-ENST00000377970.6:2814|751
LPTSGKIAVFVKGIIYCCFCTS
>ENST00000512106.1|SNV-27852-C-G|4
RGQEMLLCYSDKK
>FUSION-ENST00000657693.1:145151-ENST00000377970.6:2814|4929
MELNVQNLWSAVRDP
>FUSION-ENST00000657693.1:145151-ENST00000377970.6:2814|3064
LVRLRTLR
>FUSION-ENST00000657693.1:145151-ENST00000377970.6:2814|7329
YGFKASGPALPQT
>FUSION-ENST00000657693.1:145151-ENST00000377970.6:2814|5931
FSTVTCHSGLQPRSSR
>FUSION-ENST00000657693.1:145151-ENST00000377970.6:2814|6485
VGDSIWKILAEVGSKSMGVEYR
>FUSION-ENST00000657693.1:145151-ENST00000377970.6:2814|2915
HWNDTRPAHFR
>FUSION-ENST00000653522.1:145151-ENST00000377970.6:2814|2381
MLLQFHYK
>FUSION-ENST00000657693.1:145151-ENST00000377970.6:2814|5746
MPLHSSLRNRAR
>FUSION-ENST00000653522.1:145151-ENST00000377970.6:2814|1801
MGMWWYR
>FUSION-ENST00000653522.1:145151-ENST00000377970.6:2814|1476
MVNITLCRFYLH
>FUSION-ENST00000657693.1:145151-ENST00000377970.6:2814|4699
TISSMSFK
>FUSION-ENST00000657693.1:145151-ENST00000377970.6:2814|8375
IPHALPADLFCSHGAVR
>ENST00000521452.2|SNV-2401-G-A|5
EGRGGGRAHDPHER
>FUSION-ENST00000653522.1:145151-ENST00000377970.6:2814|2167
TSDVVHFFMFGGCMNVFF
>FUSION-ENST00000657693.1:145151-ENST00000377970.6:2814|4432
MGINLGVADRIMLPPKR
>FUSION-ENST00000657693.1:145151-ENST00000377970.6:2814|4153
CQKEARK
>FUSION-ENST00000653522.1:145151-ENST00000377970.6:2814|2324
GQGKCQGRSR
>FUSION-ENST00000657693.1:145151-ENST00000377970.6:2814|4068
SGTPSLYIGLLGKYLLNEGKLK
>FUSION-ENST00000653522.1:145151-ENST00000377970.6:2814|286
MYPKGPF
>FUSION-ENST00000657693.1:145151-ENST00000377970.6:2814|4984
MEFLLRTKMEFLLK
>FUSION-ENST00000657693.1:145151-ENST00000377970.6:2814|7954
DLYQTHCHHLGREGEWADCEGQSLL
>FUSION-ENST00000653522.1:145151-ENST00000377970.6:2814|2391
MSHHTQPGSLSLKK
>FUSION-ENST00000657693.1:145151-ENST00000377970.6:2814|6402
IVLFWVVEGFGEIP
>FUSION-ENST00000657693.1:145151-ENST00000377970.6:2814|7228
KFITTFEILITC
>ENST00000354698.8|MNV-27476-TGA-T|1
GETLCVQPLWARL
>FUSION-ENST00000657693.1:145151-ENST00000377970.6:2814|4114
VAEITGTR
>FUSION-ENST00000657693.1:145151-ENST00000377970.6:2814|4316
MVAGGVGR
>FUSION-ENST00000657693.1:145151-ENST00000377970.6:2814|5423
CLCTNSVRMHR
>FUSION-ENST00000657693.1:145151-ENST00000377970.6:2814|6535
LVSSMDTGKMGSR
>ENST00000361956.8|SNV-169174-A-G|1
GMKPFKRYVK
>FUSION-ENST00000657693.1:145151-ENST00000377970.6:2814|7417
ALLAFCVIQIFGERPPEATK
>FUSION-ENST00000653522.1:145151-ENST00000377970.6:2814|750
IAVFVKGIIYCCFCTS
>FUSION-ENST00000657693.1:145151-ENST00000377970.6:2814|5892
SPCISQGLMAQLRKGGLR
>FUSION-ENST00000657693.1:145151-ENST00000377970.6:2814|6027
QHLSTCKRK
>FUSION-ENST00000657693.1:145151-ENST00000377970.6:2814|4522
GMSYAIQR
>FUSION-ENST00000657693.1:145151-ENST00000377970.6:2814|8479
LCFCGWSFSALERR
>FUSION-ENST00000653522.1:145151-ENST00000377970.6:2814|100
VQSSCGGMHAHTGKLVER
>FUSION-ENST00000657693.1:145151-ENST00000377970.6:2814|2947
EMQPSQQPDFSSVRPMSDFQK
>FUSION-ENST00000657693.1:145151-ENST00000377970.6:2814|4791
GLLCEENR
>FUSION-ENST00000653522.1:145151-ENST00000377970.6:2814|1200
MIISHLLMAR
>ENST00000337318.8|SNV-121130-A-G|4
DRGAPGNSLCSLDGELDIEQIER
>FUSION-ENST00000657693.1:145151-ENST00000377970.6:2814|6990
MHASNPSYSEG
>ENST00000388968.8|SNV-27578-G-A|5
VGEVIVTKNDAMLLK
>FUSION-ENST00000657693.1:145151-ENST00000377970.6:2814|3620
WDLSSKQAEEGTMSAPR
>FUSION-ENST00000657693.1:145151-ENST00000377970.6:2814|4342
MQICWGMQR
>FUSION-ENST00000657693.1:145151-ENST00000377970.6:2814|5291
SSRPAWPTWQNPASTKNTK
>FUSION-ENST00000657693.1:145151-ENST00000377970.6:2814|8279
ANSCAKSPRPHCVNSKVLSR
>FUSION-ENST00000657693.1:145151-ENST00000377970.6:2814|4350
MCTFLGSIPGLASLLTPGWNNNER
>FUSION-ENST00000657693.1:145151-ENST00000377970.6:2814|5555
IMAFWHSLSKLQK
>FUSION-ENST00000653522.1:145151-ENST00000377970.6:2814|1146
MTVAELR
>FUSION-ENST00000657693.1:145151-ENST00000377970.6:2814|4733
MVLFLTCFFF
>FUSION-ENST00000657693.1:145151-ENST00000377970.6:2814|6927
MLLFMRFFFVENVGNVKSIR
>FUSION-ENST00000653522.1:145151-ENST00000377970.6:2814|2375
MSLVSHSPSFSSYK
>FUSION-ENST00000657693.1:145151-ENST00000377970.6:2814|3809
MVAAEAK
>FUSION-ENST00000653522.1:145151-ENST00000377970.6:2814|758
MVLNCLLYHLLCSARA
>FUSION-ENST00000657693.1:145151-ENST00000377970.6:2814|5985
TRSSQVR
>ENST00000445183.5|SNV-22535-C-G|1
ESQRKEFAEK
>FUSION-ENST00000657693.1:145151-ENST00000377970.6:2814|5217
GLGPHCLCGALHWVQLTWR
>FUSION-ENST00000653522.1:145151-ENST00000377970.6:2814|199
KGFVNQKNECWYLISCPR
>FUSION-ENST00000653522.1:145151-ENST00000377970.6:2814|578
DYPKEARTWEDMR
>FUSION-ENST00000657693.1:145151-ENST00000377970.6:2814|7510
FIRGGGGTGYPPKK
>FUSION-ENST00000657693.1:145151-ENST00000377970.6:2814|3558
MITPLHSSLGDRTGLCLK
>FUSION-ENST00000657693.1:145151-ENST00000377970.6:2814|3344
RNRVSVTGAGTR
>FUSION-ENST00000653522.1:145151-ENST00000377970.6:2814|183
NECWYLISCPRFKSRPSHLTPR
>FUSION-ENST00000657693.1:145151-ENST00000377970.6:2814|5419
KPTQVVACAWWEEGDAGR
>FUSION-ENST00000657693.1:145151-ENST00000377970.6:2814|7850
MWGVNIFEGLE
>FUSION-ENST00000657693.1:145151-ENST00000377970.6:2814|4382
PFSVLLKTCLRPSSGLLAQNAR
>FUSION-ENST00000657693.1:145151-ENST00000377970.6:2814|3107
LNNFYWPLLKLY
>ENST00000423955.7|SNV-56037-A-G|2
DLNMDCIIAEVKAQYDDIVTR
>FUSION-ENST00000657693.1:145151-ENST00000377970.6:2814|4112
GCVGQGHCV
>FUSION-ENST00000653522.1:145151-ENST00000377970.6:2814|1192
CKHLSVHCKNSR
>FUSION-ENST00000657693.1:145151-ENST00000377970.6:2814|3117
QWLTPLIPAIWEAEAGESLEPGR
>FUSION-ENST00000657693.1:145151-ENST00000377970.6:2814|5107
SEPGKISGGEGWVACPGR
>FUSION-ENST00000657693.1:145151-ENST00000377970.6:2814|4545
MPYREGK
>FUSION-ENST00000657693.1:145151-ENST00000377970.6:2814|5186
ISCGWSLEVHGRRTASLPRPGLQVR
>ENST00000303177.8|INDEL-61668-C-CA|9
RCIPASLDAYYSSQDPNSK
>FUSION-ENST00000657693.1:145151-ENST00000377970.6:2814|8581
MNLIKGILTNF
>FUSION-ENST00000657693.1:145151-ENST00000377970.6:2814|7170
WQVGNEPK
>FUSION-ENST00000653522.1:145151-ENST00000377970.6:2814|1764
GSLLATQGEDGTGGK
>FUSION-ENST00000657693.1:145151-ENST00000377970.6:2814|3959
MPVLWQR
>FUSION-ENST00000657693.1:145151-ENST00000377970.6:2814|4246
MLMLSNMYCSLIT
>ENST00000392793.5|SNV-24131-T-G|2
VKGNDLVTSLPVTLDLGTVK
>FUSION-ENST00000657693.1:145151-ENST00000377970.6:2814|7081
MGMWILVSGCWGGFR
>ENST00000349945.7|SNV-88213-A-G|2
GEGKELK
>FUSION-ENST00000657693.1:145151-ENST00000377970.6:2814|5971
NCLTPHFSECISTLK
>FUSION-ENST00000653522.1:145151-ENST00000377970.6:2814|557
GCDPGSLIGMNFKVLLNLAR
>FUSION-ENST00000657693.1:145151-ENST00000377970.6:2814|3156
NLGVGGVGNKHSKHHTTSQ
>FUSION-ENST00000653522.1:145151-ENST00000377970.6:2814|231
RTVSSMQYVL
>FUSION-ENST00000657693.1:145151-ENST00000377970.6:2814|6858
ILPCVSFSSSINK
>FUSION-ENST00000653522.1:145151-ENST00000377970.6:2814|2137
KPCFLSLRSLQLVFGMQ
>FUSION-ENST00000657693.1:145151-ENST00000377970.6:2814|3195
HTYLCIDTTEWSCRVIGFGYIQH
>FUSION-ENST00000657693.1:145151-ENST00000377970.6:2814|5174
AFKGVPNCHVTLSDARETL
>FUSION-ENST00000653522.1:145151-ENST00000377970.6:2814|1820
NSEEIWLKETFKN
>FUSION-ENST00000657693.1:145151-ENST00000377970.6:2814|4369
KGEGHTCLGGWRR
>FUSION-ENST00000657693.1:145151-ENST00000377970.6:2814|6980
LLGIIFNAI
>FUSION-ENST00000653522.1:145151-ENST00000377970.6:2814|1969
MLARLVLNS
>FUSION-ENST00000657693.1:145151-ENST00000377970.6:2814|8222
MLARQVSNS
>ENST00000326277.5|SNV-1095-G-C|2
LLPTHTQVPVHRR
>FUSION-ENST00000657693.1:145151-ENST00000377970.6:2814|6415
AGCGGSRL
>FUSION-ENST00000657693.1:145151-ENST00000377970.6:2814|6468
VTALAFCSLFIAFCSLLR
>FUSION-ENST00000657693.1:145151-ENST00000377970.6:2814|7580
MNHRPRPQMGNYFCTFSCPKSR
>FUSION-ENST00000657693.1:145151-ENST00000377970.6:2814|5564
MRSVVGKSCVAGR
>FUSION-ENST00000657693.1:145151-ENST00000377970.6:2814|6610
MLPALRHR
>FUSION-ENST00000657693.1:145151-ENST00000377970.6:2814|7679
FPPLYSSQSHRTRPCQKK
>FUSION-ENST00000657693.1:145151-ENST00000377970.6:2814|7533
WLANNLDATELVNEFNVAST
>FUSION-ENST00000653522.1:145151-ENST00000377970.6:2814|1156
MCLPKVVVLVIKYDIN
>FUSION-ENST00000657693.1:145151-ENST00000377970.6:2814|3773
AWASQRRPLPHR
>FUSION-ENST00000657693.1:145151-ENST00000377970.6:2814|4216
NGMSSAHCNLHLPGSSDSPASAS
>FUSION-ENST00000657693.1:145151-ENST00000377970.6:2814|6791
IAFILIKLSESVK
>FUSION-ENST00000657693.1:145151-ENST00000377970.6:2814|7818
DRPSVAR
>FUSION-ENST00000657693.1:145151-ENST00000377970.6:2814|4237
VDSTILQVLYC
>FUSION-ENST00000653522.1:145151-ENST00000377970.6:2814|573
RELLSHEFSFYPVCR
>FUSION-ENST00000657693.1:145151-ENST00000377970.6:2814|8139
LEETRPGGK
>FUSION-ENST00000657693.1:145151-ENST00000377970.6:2814|3091
DPIDCFRFFF
>FUSION-ENST00000653522.1:145151-ENST00000377970.6:2814|91
GIGPRGLLASAFSRPR
>FUSION-ENST00000657693.1:145151-ENST00000377970.6:2814|2868
GECWVPSR
>FUSION-ENST00000653522.1:145151-ENST00000377970.6:2814|1806
TEWIGPLRTALVPLSWEVSAVWSR
>FUSION-ENST00000653522.1:145151-ENST00000377970.6:2814|366
MRWAFEAFSR
>ENST00000321196.8|SNV-374897-G-A|2
QANLNEAAEK
>FUSION-ENST00000653522.1:145151-ENST00000377970.6:2814|1989
MCQDLNISLSNPK
>FUSION-ENST00000653522.1:145151-ENST00000377970.6:2814|447
MSNLRKV
>FUSION-ENST00000657693.1:145151-ENST00000377970.6:2814|8251
CCGNRPSRVSVWR
>FUSION-ENST00000657693.1:145151-ENST00000377970.6:2814|6287
TTHHYWSLEKCNQNHNEIPSHAS
>FUSION-ENST00000653522.1:145151-ENST00000377970.6:2814|2640
LVFAVPSVSLDTPTPVQPVFSKAC
>FUSION-ENST00000653522.1:145151-ENST00000377970.6:2814|1436
MMVIVRCSLLESSSSFLHTQQR
>FUSION-ENST00000657693.1:145151-ENST00000377970.6:2814|7639
VVTQTTWK
>FUSION-ENST00000657693.1:145151-ENST00000377970.6:2814|6579
MQSVVSRCVCEGVAKGD
>FUSION-ENST00000657693.1:145151-ENST00000377970.6:2814|8178
WMEQCLGRGQHLVNQMCG
>FUSION-ENST00000657693.1:145151-ENST00000377970.6:2814|4283
MLGMARDTAWACVWPQPRSGCQEGR
>FUSION-ENST00000657693.1:145151-ENST00000377970.6:2814|8243
MQCAASQR
>FUSION-ENST00000657693.1:145151-ENST00000377970.6:2814|4322
MPSGLALIEGKK
>FUSION-ENST00000657693.1:145151-ENST00000377970.6:2814|7103
MPPLATCTSHFPPGK
>FUSION-ENST00000657693.1:145151-ENST00000377970.6:2814|8182
MWVESYFRWMEQCLGR
>FUSION-ENST00000653522.1:145151-ENST00000377970.6:2814|947
LYNQLSLQHFPASAFPSTD
>FUSION-ENST00000657693.1:145151-ENST00000377970.6:2814|3152
MSRCCLPPFSDEEIKG
>FUSION-ENST00000657693.1:145151-ENST00000377970.6:2814|8417
NILPGHTAWERQSCR
>FUSION-ENST00000653522.1:145151-ENST00000377970.6:2814|1015
QTGHSFVLHSVGN
>FUSION-ENST00000657693.1:145151-ENST00000377970.6:2814|6775
DGKLTRWTIFFPLK
>FUSION-ENST00000657693.1:145151-ENST00000377970.6:2814|8431
MIIVVVLQMRNPQPREVK
>FUSION-ENST00000653522.1:145151-ENST00000377970.6:2814|659
KIHMEVLCSDR
>FUSION-ENST00000653522.1:145151-ENST00000377970.6:2814|2585
LKIRAEHSGSHM
>FUSION-ENST00000653522.1:145151-ENST00000377970.6:2814|120
TDYTRTQM
>FUSION-ENST00000653522.1:145151-ENST00000377970.6:2814|2123
MSDFFQQCFVVLVEIFHLLG
>FUSION-ENST00000657693.1:145151-ENST00000377970.6:2814|3831
PWEHWRRGSSGFS
>FUSION-ENST00000657693.1:145151-ENST00000377970.6:2814|4082
NICKFWCQMLIQKQNPAK
>FUSION-ENST00000657693.1:145151-ENST00000377970.6:2814|8553
LCVDASCLFLVVCRHGRFFCSSK
>ENST00000456584.5|SNV-69562-A-G|1
NNTDTLCEVVCLESESERERR
>FUSION-ENST00000657693.1:145151-ENST00000377970.6:2814|3381
MYLAELK
>FUSION-ENST00000653522.1:145151-ENST00000377970.6:2814|1789
GPQNWGPPCWKGTVGR
>FUSION-ENST00000657693.1:145151-ENST00000377970.6:2814|5543
CPLTWPSHVGTLGYFPYR
>FUSION-ENST00000653522.1:145151-ENST00000377970.6:2814|1305
GRPAPPEFSWASGEI
>FUSION-ENST00000653522.1:145151-ENST00000377970.6:2814|1748
MDVGLCWPRK
>FUSION-ENST00000657693.1:145151-ENST00000377970.6:2814|3327
LNDELMGVAHK
>FUSION-ENST00000653522.1:145151-ENST00000377970.6:2814|1694
MSGSSYR
>FUSION-ENST00000484076.1:884-ENST00000402696.9:10791|153
NELMLDAR
>FUSION-ENST00000653522.1:145151-ENST00000377970.6:2814|2593
MQSIGDLFMYSFHSFSLNKLKIR
>FUSION-ENST00000657693.1:145151-ENST00000377970.6:2814|4713
TLDKSMGAGWAPWLTPVIPALWEAK
>FUSION-ENST00000657693.1:145151-ENST00000377970.6:2814|3460
MVKPCLC
>FUSION-ENST00000653522.1:145151-ENST00000377970.6:2814|138
THTHTHTHTHTERERER
>FUSION-ENST00000653522.1:145151-ENST00000377970.6:2814|2653
AWHLGPVPHGVPGASDGLPR
>FUSION-ENST00000657693.1:145151-ENST00000377970.6:2814|6914
ISRVNAIAAFFFFSLHISFK
>FUSION-ENST00000657693.1:145151-ENST00000377970.6:2814|7675
EGGKEGR
>FUSION-ENST00000657693.1:145151-ENST00000377970.6:2814|4213
MFVIYKFYLIVEEHSK
>FUSION-ENST00000657693.1:145151-ENST00000377970.6:2814|6465
QISVFSRFLEG
>FUSION-ENST00000653522.1:145151-ENST00000377970.6:2814|925
PFSCLSLLSSWDYR
>FUSION-ENST00000653522.1:145151-ENST00000377970.6:2814|852
MSALFRREAWR
>FUSION-ENST00000657693.1:145151-ENST00000377970.6:2814|7088
RTLWAGETAPTGLRWMK
>ENST00000534491.5|MNV-44352-TGT-T|6
CHRQSTGCATGQTRNVSPTAR
>FUSION-ENST00000657693.1:145151-ENST00000377970.6:2814|5522
ALQVTGALR
>FUSION-ENST00000657693.1:145151-ENST00000377970.6:2814|7624
MVMGRLGEERSSLIPGSHGEETCR
>FUSION-ENST00000653522.1:145151-ENST00000377970.6:2814|2446
MKIVFLMEK
>FUSION-ENST00000657693.1:145151-ENST00000377970.6:2814|6454
SKSYVSGTPPPPPSR
>FUSION-ENST00000657693.1:145151-ENST00000377970.6:2814|4990
MVAPACNPSTFR
>FUSION-ENST00000653522.1:145151-ENST00000377970.6:2814|504
MPALEAGEAQPWV
>ENST00000370298.9|SNV-31134-G-C|1
FEDGQDVLARWSDGLFYLGTIKK
>FUSION-ENST00000657693.1:145151-ENST00000377970.6:2814|2809
TPTLPGEASDARSIRR
>FUSION-ENST00000657693.1:145151-ENST00000377970.6:2814|6355
GKDFMTK
>FUSION-ENST00000657693.1:145151-ENST00000377970.6:2814|2940
SDFQKCK
>FUSION-ENST00000657693.1:145151-ENST00000377970.6:2814|7301
MVFIVGVINYAF
>FUSION-ENST00000657693.1:145151-ENST00000377970.6:2814|5351
MLRIATLPDIIGVCTWD
>FUSION-ENST00000657693.1:145151-ENST00000377970.6:2814|7883
APPPANVLFLIFYKDRVSLCCPGLK
>FUSION-ENST00000657693.1:145151-ENST00000377970.6:2814|4834
LGQKYPLLACELFTQV
>FUSION-ENST00000653522.1:145151-ENST00000377970.6:2814|2024
LLLSPPFLR
>FUSION-ENST00000657693.1:145151-ENST00000377970.6:2814|6033
HHARLILYF
>FUSION-ENST00000657693.1:145151-ENST00000377970.6:2814|4450
MVFHNTYPNSC
>FUSION-ENST00000657693.1:145151-ENST00000377970.6:2814|2850
PLKMAVPVSCMELR
>FUSION-ENST00000657693.1:145151-ENST00000377970.6:2814|6991
FYLFIQER
>ENST00000296043.7|SNV-335525-G-A|1
LNNALGEEVEALISELYKPNEFDK
>FUSION-ENST00000657693.1:145151-ENST00000377970.6:2814|5877
SAEEEKALSSNVFR
>FUSION-ENST00000653522.1:145151-ENST00000377970.6:2814|2376
LVHSFPGPQSLGLFPEFCFCK
>FUSION-ENST00000657693.1:145151-ENST00000377970.6:2814|7504
MPTPCPR
>ENST00000671087.1|SNV-9491-G-A|2
MVDHLYTVLYMQILGIQHSILLP
>FUSION-ENST00000657693.1:145151-ENST00000377970.6:2814|7952
EGEWADCEGQSLL
>ENST00000308219.13|SNV-402-A-C|2
MTSTGQDGGAQHAQYVGPYRLEK
>FUSION-ENST00000657693.1:145151-ENST00000377970.6:2814|3820
MVSQDKGLPLASGCVLLR
>FUSION-ENST00000657693.1:145151-ENST00000377970.6:2814|6808
SLELSSAGASCWVASAGAGVESLK
>FUSION-ENST00000653522.1:145151-ENST00000377970.6:2814|418
GYLIFSFQQPWR
>FUSION-ENST00000653522.1:145151-ENST00000377970.6:2814|2490
KEGGEEGRK
>FUSION-ENST00000653522.1:145151-ENST00000377970.6:2814|2713
MVTLRGFLLVSLK
>FUSION-ENST00000653522.1:145151-ENST00000377970.6:2814|2565
MRSAFIRILQK
>FUSION-ENST00000653522.1:145151-ENST00000377970.6:2814|892
MFQGILWMA
>FUSION-ENST00000657693.1:145151-ENST00000377970.6:2814|5057
LVSNSRPQVILLPRPSK
>FUSION-ENST00000653522.1:145151-ENST00000377970.6:2814|2842
MLGAWGRQMELKR
>FUSION-ENST00000653522.1:145151-ENST00000377970.6:2814|2282
LNVVGKS
>FUSION-ENST00000653522.1:145151-ENST00000377970.6:2814|1726
MKNLPVKSVK
>FUSION-ENST00000657693.1:145151-ENST00000377970.6:2814|7512
EGSTQLSWAWQKFIRGGGGTGYPPK
>FUSION-ENST00000657693.1:145151-ENST00000377970.6:2814|6314
NPIKKWAK
>FUSION-ENST00000657693.1:145151-ENST00000377970.6:2814|3979
YPINIYACVPTKIK
>ENST00000328963.10|SNV-51911-G-C|4
CYATWRFGSQDMADFAILPSSCRWR
>FUSION-ENST00000657693.1:145151-ENST00000377970.6:2814|4544
MPYREGKLK
>FUSION-ENST00000653522.1:145151-ENST00000377970.6:2814|266
FTYVPWKSFIQERICK
>FUSION-ENST00000657693.1:145151-ENST00000377970.6:2814|3987
MKTFVSNRH
>FUSION-ENST00000657693.1:145151-ENST00000377970.6:2814|3001
MVVCSSTASSGKQGQASQGV
>FUSION-ENST00000657693.1:145151-ENST00000377970.6:2814|6912
VNAIAAFFFFSLHISFK
>FUSION-ENST00000657693.1:145151-ENST00000377970.6:2814|8273
EELTLTST
>FUSION-ENST00000657693.1:145151-ENST00000377970.6:2814|5859
MLGVNSHPFLSLSQDEC
>FUSION-ENST00000657693.1:145151-ENST00000377970.6:2814|8216
ALSARSR
>FUSION-ENST00000653522.1:145151-ENST00000377970.6:2814|2598
FFSQFLS
>FUSION-ENST00000657693.1:145151-ENST00000377970.6:2814|5899
LRASCQPACK
>FUSION-ENST00000653522.1:145151-ENST00000377970.6:2814|1890
MESCSVTQAGVQWR
>FUSION-ENST00000657693.1:145151-ENST00000377970.6:2814|7550
SSSSCTLGIS
>FUSION-ENST00000657693.1:145151-ENST00000377970.6:2814|5782
MGPYLPHRF
>FUSION-ENST00000657693.1:145151-ENST00000377970.6:2814|6673
RAMLHMK
>FUSION-ENST00000653522.1:145151-ENST00000377970.6:2814|2816
DMHGGIISWLCAQS
>ENST00000462690.5|SNV-18377-C-G|8
LSGGQKPVHLR
>FUSION-ENST00000657693.1:145151-ENST00000377970.6:2814|8228
MGSPCGVFCFCFLFVMRQSLALLPR
>FUSION-ENST00000657693.1:145151-ENST00000377970.6:2814|3449
QCTLQSSSR
>FUSION-ENST00000657693.1:145151-ENST00000377970.6:2814|5180
RQDIASQR
>FUSION-ENST00000653522.1:145151-ENST00000377970.6:2814|2840
MFPVYVSVTIYLPIK
>FUSION-ENST00000657693.1:145151-ENST00000377970.6:2814|7837
LYNHTRRA
>FUSION-ENST00000657693.1:145151-ENST00000377970.6:2814|5719
WSLTLLPR
>FUSION-ENST00000657693.1:145151-ENST00000377970.6:2814|7821
PKDRPSVAR
>FUSION-ENST00000657693.1:145151-ENST00000377970.6:2814|7583
LGNALSALQVLANLISLANPLR
>FUSION-ENST00000657693.1:145151-ENST00000377970.6:2814|6676
LEIQIQGVR
>FUSION-ENST00000657693.1:145151-ENST00000377970.6:2814|7802
YLLSMWYIAFHKTKEFILSVK
>FUSION-ENST00000653522.1:145151-ENST00000377970.6:2814|2412
SVAQAGMQWCNLSSLQPLPPRFK
>FUSION-ENST00000657693.1:145151-ENST00000377970.6:2814|8131
STKVAGGVGGGGKGR
>FUSION-ENST00000653522.1:145151-ENST00000377970.6:2814|1123
NHTRLLTPPVCRALSSAEDIAIGEH
>FUSION-ENST00000657693.1:145151-ENST00000377970.6:2814|3545
MHTVEPSVFGIFK
>ENST00000243077.8|SNV-57185-C-A|1
ACACAHGMLAEDGASCREYAG
>FUSION-ENST00000653522.1:145151-ENST00000377970.6:2814|142
DAPRALR
>FUSION-ENST00000653522.1:145151-ENST00000377970.6:2814|458
HLPSVWSPR
>FUSION-ENST00000657693.1:145151-ENST00000377970.6:2814|4770
HRAEHSGEEPLGENFFSELR
>FUSION-ENST00000657693.1:145151-ENST00000377970.6:2814|5303
RREPGADSS
>FUSION-ENST00000657693.1:145151-ENST00000377970.6:2814|5841
WLISSIL
>FUSION-ENST00000657693.1:145151-ENST00000377970.6:2814|6933
GCECKTK
>FUSION-ENST00000657693.1:145151-ENST00000377970.6:2814|4430
IMLPPKR
>FUSION-ENST00000657693.1:145151-ENST00000377970.6:2814|7302
SANDTLRLPSPRELTAEQLGMPCK
>FUSION-ENST00000657693.1:145151-ENST00000377970.6:2814|3833
MPWEHWRRGSSGFS
>FUSION-ENST00000657693.1:145151-ENST00000377970.6:2814|4641
VISSGSPTLNP
>FUSION-ENST00000657693.1:145151-ENST00000377970.6:2814|5901
MSSEETSAQSRLRASCQPACK
>FUSION-ENST00000657693.1:145151-ENST00000377970.6:2814|4311
VAGGVGRRGLGNLRPEAK
>ENST00000271332.4|SNV-15681-T-G|2
GWGGHPTCGPCNCDVSK
>FUSION-ENST00000657693.1:145151-ENST00000377970.6:2814|4396
PGKHIIKEPWAVLEEGSLCL
>FUSION-ENST00000653522.1:145151-ENST00000377970.6:2814|1574
MQIKTMRYPFIPTR
>FUSION-ENST00000657693.1:145151-ENST00000377970.6:2814|8211
VAVSPMWVLST
>FUSION-ENST00000657693.1:145151-ENST00000377970.6:2814|7491
PVIPALWEAKVGR
>FUSION-ENST00000657693.1:145151-ENST00000377970.6:2814|7764
MGSEAAGECGV
>FUSION-ENST00000657693.1:145151-ENST00000377970.6:2814|6001
IFFFFLR
>FUSION-ENST00000657693.1:145151-ENST00000377970.6:2814|6219
MFIAALFTIAKTWNQPK
>FUSION-ENST00000657693.1:145151-ENST00000377970.6:2814|3105
LCLKEKINK
>FUSION-ENST00000653522.1:145151-ENST00000377970.6:2814|558
MGCDPGSLIGMNFKVLLNLAR
>FUSION-ENST00000657693.1:145151-ENST00000377970.6:2814|7272
DLGSLQPLPPRFK
>FUSION-ENST00000657693.1:145151-ENST00000377970.6:2814|8150
HTADVTAR
>FUSION-ENST00000657693.1:145151-ENST00000377970.6:2814|4589
MLPISGSLSLLSVK
>FUSION-ENST00000653522.1:145151-ENST00000377970.6:2814|185
NECWYLISCPR
>FUSION-ENST00000653522.1:145151-ENST00000377970.6:2814|2648
NTWNVPVHLLIWQGECVSSLCI
>FUSION-ENST00000657693.1:145151-ENST00000377970.6:2814|8300
HSFPEQLLYAWHR
>FUSION-ENST00000657693.1:145151-ENST00000377970.6:2814|3736
MVLSPVTQV
>FUSION-ENST00000657693.1:145151-ENST00000377970.6:2814|6162
HSMFSFR
>FUSION-ENST00000657693.1:145151-ENST00000377970.6:2814|6852
ITPNIFSSMELLSHEIGFLRPGR
>FUSION-ENST00000657693.1:145151-ENST00000377970.6:2814|7305
DKSANDTLRLPSPR
>FUSION-ENST00000657693.1:145151-ENST00000377970.6:2814|5103
MSGLSRLSGNPHQR
>FUSION-ENST00000657693.1:145151-ENST00000377970.6:2814|6910
MACISSSAIWVSSK
>FUSION-ENST00000653522.1:145151-ENST00000377970.6:2814|1333
LAFAPQPCPPQGDYGQGSISNK
>FUSION-ENST00000260502.11:172537-ENST00000435311.1:69787|7
RMYPLSSKPFSIKSLCTPPATR
>FUSION-ENST00000657693.1:145151-ENST00000377970.6:2814|3880
RAICMDCLILSSQQVK
>FUSION-ENST00000657693.1:145151-ENST00000377970.6:2814|7223
WQAYQVWMR
>FUSION-ENST00000657693.1:145151-ENST00000377970.6:2814|5374
QFLSHVKVMFYSR
>FUSION-ENST00000657693.1:145151-ENST00000377970.6:2814|6070
TGQIQRLEVMAITLTANNK
>FUSION-ENST00000657693.1:145151-ENST00000377970.6:2814|3608
MCLRDLSR
>FUSION-ENST00000657693.1:145151-ENST00000377970.6:2814|4925
SLRLAWTA
>ENST00000340645.9|SNV-68072-A-T|2
QENLSWQHELLQLRMEK
>FUSION-ENST00000657693.1:145151-ENST00000377970.6:2814|6929
MLLFMRFFFVENVGNVK
>FUSION-ENST00000653522.1:145151-ENST00000377970.6:2814|1148
MIAYIFNEMTVAELRNRGFSLQGR
>FUSION-ENST00000657693.1:145151-ENST00000377970.6:2814|7986
NRMSDSSVDK
>FUSION-ENST00000653522.1:145151-ENST00000377970.6:2814|2294
DTSGQQGCKGQEGETSGRK
>FUSION-ENST00000657693.1:145151-ENST00000377970.6:2814|5559
NASGCGPLGR
>FUSION-ENST00000657693.1:145151-ENST00000377970.6:2814|5654
ESCPRYR
>FUSION-ENST00000657693.1:145151-ENST00000377970.6:2814|8161
KSKITCGLNHIFAGWNNALDEVSI
>FUSION-ENST00000657693.1:145151-ENST00000377970.6:2814|6730
GERDVEDSPSSESE
>FUSION-ENST00000657693.1:145151-ENST00000377970.6:2814|6012
NLPQLMAR
>FUSION-ENST00000657693.1:145151-ENST00000377970.6:2814|5025
RETFHPCVIPFDILVTEAEAKIIR
>FUSION-ENST00000653522.1:145151-ENST00000377970.6:2814|2280
MEVPGTIAVGFWGVGCTVES
>FUSION-ENST00000657693.1:145151-ENST00000377970.6:2814|5233
TRAMELENLEFLMQIQFQAV
>FUSION-ENST00000653522.1:145151-ENST00000377970.6:2814|170
MASGLRGSPILR
>FUSION-ENST00000653522.1:145151-ENST00000377970.6:2814|1943
AGQHSGG
>ENST00000249883.9|MNV-4760-CTTCCAGC-C|3
SGSCRPR
>FUSION-ENST00000657693.1:145151-ENST00000377970.6:2814|4036
IKCDDACK
>FUSION-ENST00000657693.1:145151-ENST00000377970.6:2814|5248
HAHSLCSCLPR
>FUSION-ENST00000657693.1:145151-ENST00000377970.6:2814|4604
LGSWVSR
>FUSION-ENST00000657693.1:145151-ENST00000377970.6:2814|5040
RKDECPFGVWR
>FUSION-ENST00000657693.1:145151-ENST00000377970.6:2814|6978
CAHMCAETYR
>FUSION-ENST00000657693.1:145151-ENST00000377970.6:2814|7387
RKSLGISR
>FUSION-ENST00000657693.1:145151-ENST00000377970.6:2814|8519
RFWCFLSGIRFSR
>FUSION-ENST00000657693.1:145151-ENST00000377970.6:2814|8277
SPRPHCVNSKVLSR
>FUSION-ENST00000657693.1:145151-ENST00000377970.6:2814|4962
SCSEPTLCHCTPPWDTEQDSA
>FUSION-ENST00000657693.1:145151-ENST00000377970.6:2814|3002
VVCSSTASSGK
>FUSION-ENST00000653522.1:145151-ENST00000377970.6:2814|2817
ERYAWGDNFLALCSELGTT
>FUSION-ENST00000657693.1:145151-ENST00000377970.6:2814|5512
NRWESSPFFHGK
>FUSION-ENST00000657693.1:145151-ENST00000377970.6:2814|8127
WGEGEGQDILESLNNQV
>FUSION-ENST00000657693.1:145151-ENST00000377970.6:2814|5808
MDLMLSSLNFF
>FUSION-ENST00000657693.1:145151-ENST00000377970.6:2814|2992
QPLEAWKSKETHSLSATR
>FUSION-ENST00000653522.1:145151-ENST00000377970.6:2814|1255
LVKAVRVGPSLPR
>FUSION-ENST00000657693.1:145151-ENST00000377970.6:2814|7922
MEGLKCFFKSLGVAK
>FUSION-ENST00000657693.1:145151-ENST00000377970.6:2814|6370
MDFFFFPR
>FUSION-ENST00000657693.1:145151-ENST00000377970.6:2814|8166
LLKLISSVFSNFMATRK
>FUSION-ENST00000653522.1:145151-ENST00000377970.6:2814|607
GFLLLLLFLR
>FUSION-ENST00000657693.1:145151-ENST00000377970.6:2814|7064
YETPAFDMLK
>FUSION-ENST00000657693.1:145151-ENST00000377970.6:2814|3221
EWGWGHVFLWGNSVSLGQSMLIVK
>FUSION-ENST00000657693.1:145151-ENST00000377970.6:2814|6138
ECPCWSWPELGR
>FUSION-ENST00000653522.1:145151-ENST00000377970.6:2814|2532
MYVFILF
>FUSION-ENST00000657693.1:145151-ENST00000377970.6:2814|5465
SRLCSIHATDINPGCISL
>ENST00000424148.1|SNV-26778-C-T|1
QAHNIWSHIPHSWSCSPHS
>FUSION-ENST00000657693.1:145151-ENST00000377970.6:2814|6121
ESPTCSLFSNSPFHTHAR
>FUSION-ENST00000653522.1:145151-ENST00000377970.6:2814|1508
MVAGGHGE
>FUSION-ENST00000657693.1:145151-ENST00000377970.6:2814|6874
LSLDCMTFLQSCWK
>FUSION-ENST00000653522.1:145151-ENST00000377970.6:2814|2001
YFSQQPK
>FUSION-ENST00000657693.1:145151-ENST00000377970.6:2814|5148
TLRIYAIP
>FUSION-ENST00000657693.1:145151-ENST00000377970.6:2814|6825
SAGITGVSHHTRPSPRAF
>FUSION-ENST00000653522.1:145151-ENST00000377970.6:2814|2263
LPRLVSNF
>FUSION-ENST00000653522.1:145151-ENST00000377970.6:2814|968
MFSRFICVVA
>FUSION-ENST00000657693.1:145151-ENST00000377970.6:2814|3328
MLNDELMGVAHK
>FUSION-ENST00000653522.1:145151-ENST00000377970.6:2814|639
LKETKEM
>FUSION-ENST00000657693.1:145151-ENST00000377970.6:2814|7722
MSQWVLPNYWLLT
>FUSION-ENST00000653522.1:145151-ENST00000377970.6:2814|96
MHAHTGKLVER
>FUSION-ENST00000657693.1:145151-ENST00000377970.6:2814|5639
YCVSLGT
>FUSION-ENST00000657693.1:145151-ENST00000377970.6:2814|6938
LHFQDALVEIKSMGCECKTK
>FUSION-ENST00000657693.1:145151-ENST00000377970.6:2814|5528
HTSWTPPGLHMCFVR
>ENST00000521052.5|SNV-180136-T-G|1
EGVNNLLSSWNKLEENTL
>FUSION-ENST00000657693.1:145151-ENST00000377970.6:2814|3147
MVKGSNKVFYTSFIR
>FUSION-ENST00000653522.1:145151-ENST00000377970.6:2814|1258
TAVRLVK
>FUSION-ENST00000657693.1:145151-ENST00000377970.6:2814|3531
LWKSLFSLHFPAK
>ENST00000328090.9|INDEL-46127-C-CA|1
ETETKKGF
>FUSION-ENST00000653522.1:145151-ENST00000377970.6:2814|1880
AASSFWNSPSFCVLGDK
>FUSION-ENST00000653522.1:145151-ENST00000377970.6:2814|2115
GPWPALATVRQALCFHFTTDR
>FUSION-ENST00000657693.1:145151-ENST00000377970.6:2814|6822
LLGLRILVLFSVK
>FUSION-ENST00000657693.1:145151-ENST00000377970.6:2814|2825
GLRSLFT
>FUSION-ENST00000653522.1:145151-ENST00000377970.6:2814|2781
PAGGREQLGWPQRPVAVLQLTSGR
>FUSION-ENST00000657693.1:145151-ENST00000377970.6:2814|7038
HIFNIKWVR
>FUSION-ENST00000653522.1:145151-ENST00000377970.6:2814|2303
HSGELRRK
>FUSION-ENST00000657693.1:145151-ENST00000377970.6:2814|7933
LLVCSECQKIRVAGK
>FUSION-ENST00000657693.1:145151-ENST00000377970.6:2814|8364
MSGHKTQDIYMMWK
>FUSION-ENST00000657693.1:145151-ENST00000377970.6:2814|7728
GQDFVSFPISSSNELLPMLYDCIK
>ENST00000538077.2|SNV-747-G-A|4
MRLTCTRLVAALDIHGLSFSLR
>FUSION-ENST00000657693.1:145151-ENST00000377970.6:2814|6326
IFAIYPSDQWLIFR
>FUSION-ENST00000657693.1:145151-ENST00000377970.6:2814|4169
ANDPCPQRRR
>FUSION-ENST00000653522.1:145151-ENST00000377970.6:2814|1465
MWTLCLALKLVDSIEMGWVH
>FUSION-ENST00000657693.1:145151-ENST00000377970.6:2814|6497
AGRYYSHFTDEKATT
>FUSION-ENST00000657693.1:145151-ENST00000377970.6:2814|4222
AGRPSQLLSK
>FUSION-ENST00000657693.1:145151-ENST00000377970.6:2814|7107
NSVCLSK
>FUSION-ENST00000657693.1:145151-ENST00000377970.6:2814|3595
SVTSPEAQLIQVLK
>FUSION-ENST00000657693.1:145151-ENST00000377970.6:2814|4667
LLGSSNYPASASR
>FUSION-ENST00000657693.1:145151-ENST00000377970.6:2814|4960
GELVELWSWK
>FUSION-ENST00000657693.1:145151-ENST00000377970.6:2814|3230
AHVYICNKPAR
>FUSION-ENST00000653522.1:145151-ENST00000377970.6:2814|2509
VPCDLLHLSPHHLDIKPSMH
>FUSION-ENST00000653522.1:145151-ENST00000377970.6:2814|2151
MSMKCFSIYLCHV
>FUSION-ENST00000653522.1:145151-ENST00000377970.6:2814|865
GFHHVGR
>FUSION-ENST00000657693.1:145151-ENST00000377970.6:2814|6580
QSVVSRCVCEGVAK
>FUSION-ENST00000657693.1:145151-ENST00000377970.6:2814|8260
MNCVFKIMKCCGNRPSR
>ENST00000371191.5|SNV-171-A-G|4
ASDGSIKWR
>FUSION-ENST00000657693.1:145151-ENST00000377970.6:2814|7553
YGREHPALLGMAEIHQGR
>FUSION-ENST00000657693.1:145151-ENST00000377970.6:2814|6062
AITLTANNKIR
>FUSION-ENST00000657693.1:145151-ENST00000377970.6:2814|6671
AMLHMKAPK
>FUSION-ENST00000653522.1:145151-ENST00000377970.6:2814|2583
AEHSGSHM
>FUSION-ENST00000657693.1:145151-ENST00000377970.6:2814|2875
MERPEFLADTS
>FUSION-ENST00000653522.1:145151-ENST00000377970.6:2814|2762
ESHASWREGAAGLATK
>FUSION-ENST00000653522.1:145151-ENST00000377970.6:2814|154
LTHLRQLCPRHVPQGQLLQMK
>ENST00000546109.5|SNV-51883-G-T|1
DCFMQPGWTKYSLIPDEEEEKEEAK
>FUSION-ENST00000653522.1:145151-ENST00000377970.6:2814|2345
HICSLTGGCHITLQLALFPRFLP
>FUSION-ENST00000657693.1:145151-ENST00000377970.6:2814|5847
MQEAGPVQPGNEKLASIFSGHATAK
>ENST00000538524.1|SNV-41-C-T|4
TADSNLEGRDYLPSPCNPR
>FUSION-ENST00000653522.1:145151-ENST00000377970.6:2814|2205
APELKFYFLFFFFSLFILESR
>FUSION-ENST00000657693.1:145151-ENST00000377970.6:2814|3830
MSTVVPGPLWFEIYSLSPR
>ENST00000261772.13|SNV-21824-C-A|2
KIQSMGDSK
>FUSION-ENST00000657693.1:145151-ENST00000377970.6:2814|8218
MHRALSARSR
>FUSION-ENST00000653522.1:145151-ENST00000377970.6:2814|1257
MTAVRLVKAVR
>FUSION-ENST00000657693.1:145151-ENST00000377970.6:2814|2981
MILDHLGEPNIITCVLR
>FUSION-ENST00000657693.1:145151-ENST00000377970.6:2814|3057
SHHAWPRNTVLFK
>FUSION-ENST00000653522.1:145151-ENST00000377970.6:2814|178
GPQRGDKP
>FUSION-ENST00000657693.1:145151-ENST00000377970.6:2814|3946
FEVMDAPFTLK
>FUSION-ENST00000657693.1:145151-ENST00000377970.6:2814|4323
PSGLALIEGK
>ENST00000538077.2|SNV-747-G-A|3
RLTCTRLVAALDIHGLSFSLR
>FUSION-ENST00000653522.1:145151-ENST00000377970.6:2814|2514
MYLFYFKFWGTCAGCAGLLHGRR
>ENST00000237201.2|SNV-18377-C-G|4
AFWGAKACTPEVQSEQSSVR
>FUSION-ENST00000657693.1:145151-ENST00000377970.6:2814|2902
MDSYSLDVHGGRR
>FUSION-ENST00000657693.1:145151-ENST00000377970.6:2814|7951
WIPTHITYTV
>ENST00000449076.6|SNV-21001-A-C|2
IEMEAPCLMLASR
>FUSION-ENST00000657693.1:145151-ENST00000377970.6:2814|8201
MLARLVLNF
>FUSION-ENST00000657693.1:145151-ENST00000377970.6:2814|6129
MASESTR
>FUSION-ENST00000653522.1:145151-ENST00000377970.6:2814|2571
MSGCGCVPIK
>FUSION-ENST00000657693.1:145151-ENST00000377970.6:2814|5563
RSVVGKSCVAGR
>FUSION-ENST00000657693.1:145151-ENST00000377970.6:2814|4809
LPRLVFNSR
>FUSION-ENST00000657693.1:145151-ENST00000377970.6:2814|5527
HTSWTPPGLHMCFVRALQVTGALR
>FUSION-ENST00000657693.1:145151-ENST00000377970.6:2814|4966
LRQENCLNMGGR
>ENST00000468429.5|SNV-265689-C-G|2
MSNSAATSKPPVTLR
>ENST00000460031.5|SNV-7804-G-C|1
SALPSAK
>FUSION-ENST00000653522.1:145151-ENST00000377970.6:2814|1045
MSVCSWSC
>FUSION-ENST00000653522.1:145151-ENST00000377970.6:2814|747
PELGGENPQVF
>FUSION-ENST00000653522.1:145151-ENST00000377970.6:2814|1605
TLVDSKPKRQPSFR
>FUSION-ENST00000657693.1:145151-ENST00000377970.6:2814|5953
MCGSAMDR
>ENST00000609686.3|SNV-417955-A-G|3
SDVSDISTHTVTYGNIEGNAAER
>FUSION-ENST00000657693.1:145151-ENST00000377970.6:2814|8307
PGTVLAAGDPAGSRR
>FUSION-ENST00000653522.1:145151-ENST00000377970.6:2814|1111
CNYKLYTNK
>FUSION-ENST00000657693.1:145151-ENST00000377970.6:2814|7612
ERKLVGLLPSVFSCSLALISELR
>FUSION-ENST00000657693.1:145151-ENST00000377970.6:2814|6433
NSSISYHSGTK
>FUSION-ENST00000657693.1:145151-ENST00000377970.6:2814|7067
MESQEGF
>FUSION-ENST00000657693.1:145151-ENST00000377970.6:2814|7785
GEEQEGASGMLGLGGHPLAFAK
>FUSION-ENST00000653522.1:145151-ENST00000377970.6:2814|1418
NYSRKIQMLSFVLLSSW
>ENST00000557936.5|SNV-63168-C-T|8
MPLLQGQMMLRVASMTCGQIGR
>FUSION-ENST00000653522.1:145151-ENST00000377970.6:2814|713
IKHFGRPRQADHEVR
>FUSION-ENST00000653522.1:145151-ENST00000377970.6:2814|144
KTHTHTHTHTHTER
>FUSION-ENST00000653522.1:145151-ENST00000377970.6:2814|1142
TVAELRNRGFSLQGR
>FUSION-ENST00000653522.1:145151-ENST00000377970.6:2814|2069
LCFVCLQSSGLSADK
>FUSION-ENST00000657693.1:145151-ENST00000377970.6:2814|8148
HTADVTARRER
>FUSION-ENST00000653522.1:145151-ENST00000377970.6:2814|1813
GHAGRVFVLAYWLLLLFR
>FUSION-ENST00000657693.1:145151-ENST00000377970.6:2814|5053
DRPRVKMK
>FUSION-ENST00000657693.1:145151-ENST00000377970.6:2814|4608
MRPAVRVCGQDSVTGCLLLALGK
>FUSION-ENST00000657693.1:145151-ENST00000377970.6:2814|3391
SLRDVPK
>FUSION-ENST00000657693.1:145151-ENST00000377970.6:2814|8039
LNLLLSGEAR
>FUSION-ENST00000653522.1:145151-ENST00000377970.6:2814|961
EGEGQSPGK
>FUSION-ENST00000657693.1:145151-ENST00000377970.6:2814|6826
SAGITGVSHHTRPSPR
>FUSION-ENST00000657693.1:145151-ENST00000377970.6:2814|5037
DECPFGVWR
>FUSION-ENST00000653522.1:145151-ENST00000377970.6:2814|904
MSTAPLLWR
>FUSION-ENST00000653522.1:145151-ENST00000377970.6:2814|1576
EMQIKTMRYPFIPTR
>FUSION-ENST00000653522.1:145151-ENST00000377970.6:2814|2144
FCSPCRDLSPPWLESITR
>FUSION-ENST00000657693.1:145151-ENST00000377970.6:2814|8284
MEAVQAKANSCAK
>FUSION-ENST00000653522.1:145151-ENST00000377970.6:2814|35
SEDSSLFLLMSK
>FUSION-ENST00000657693.1:145151-ENST00000377970.6:2814|5341
HSDGVDPCTASFADVK
>FUSION-ENST00000653522.1:145151-ENST00000377970.6:2814|336
NLLNAYFAPGTCLGKGDK
>ENST00000649639.1|SNV-151-T-G|1
DLVKEIEKLCGHANWSQFR
>FUSION-ENST00000653522.1:145151-ENST00000377970.6:2814|1117
MLTCECVFCMEDDLHL
>FUSION-ENST00000653522.1:145151-ENST00000377970.6:2814|1054
YSLCVIINCILIKSFL
>FUSION-ENST00000657693.1:145151-ENST00000377970.6:2814|5258
MSKLRTLGK
>FUSION-ENST00000657693.1:145151-ENST00000377970.6:2814|4728
LPATGIIVIVIANHQPSQSCGAFR
>FUSION-ENST00000653522.1:145151-ENST00000377970.6:2814|2665
MLSTGHIAHVFPFKPQNRAMR
>FUSION-ENST00000653522.1:145151-ENST00000377970.6:2814|2445
KIVFLMEK
>FUSION-ENST00000657693.1:145151-ENST00000377970.6:2814|6428
SNSCTWPGVVAHACNPSTLGGQGGR
>FUSION-ENST00000653522.1:145151-ENST00000377970.6:2814|1667
MGVAQCGEVGGWGEGSR
>FUSION-ENST00000657693.1:145151-ENST00000377970.6:2814|6777
GQFVFARDGK
>FUSION-ENST00000657693.1:145151-ENST00000377970.6:2814|5755
RPPPCPANFFCIFSRVGVSPC
>FUSION-ENST00000657693.1:145151-ENST00000377970.6:2814|5823
LAVFESSVL
>FUSION-ENST00000657693.1:145151-ENST00000377970.6:2814|3097
DYISCFCFLFSCLLY
>FUSION-ENST00000657693.1:145151-ENST00000377970.6:2814|8176
MEQCLGRGQHLVNQMCG
>FUSION-ENST00000653522.1:145151-ENST00000377970.6:2814|1300
GSSSTDLLGEWR
>FUSION-ENST00000657693.1:145151-ENST00000377970.6:2814|8550
MVILLGWAVDLIRFAFSC
>FUSION-ENST00000657693.1:145151-ENST00000377970.6:2814|7887
MAPPPANVLFLIFYK
>FUSION-ENST00000657693.1:145151-ENST00000377970.6:2814|7076
LWLPAHPTDSQLHMDAELFNHIKEK
>FUSION-ENST00000657693.1:145151-ENST00000377970.6:2814|7654
SLSPLHFVQHFPSCYLSGKTQ
>FUSION-ENST00000653522.1:145151-ENST00000377970.6:2814|1868
IQPHFSIPYTVLSGHPR
>FUSION-ENST00000657693.1:145151-ENST00000377970.6:2814|6792
MIAFILIKLSESVK
>FUSION-ENST00000657693.1:145151-ENST00000377970.6:2814|8429
MRNPQPR
>ENST00000380009.9|SNV-27852-C-G|1
DVALLLRQEGRPMVNLIRNR
>FUSION-ENST00000657693.1:145151-ENST00000377970.6:2814|4822
MIPSRSKVVAGDSHAR
>FUSION-ENST00000657693.1:145151-ENST00000377970.6:2814|7957
GWKDLYQTHCHHLGR
>FUSION-ENST00000653522.1:145151-ENST00000377970.6:2814|632
PRSVCVEQWVDLQTPLR
>FUSION-ENST00000653522.1:145151-ENST00000377970.6:2814|1732
LGITISVLQGM
>FUSION-ENST00000657693.1:145151-ENST00000377970.6:2814|3176
PSCWVFIW
>FUSION-ENST00000657693.1:145151-ENST00000377970.6:2814|8509
CLCVVGGRGP
>FUSION-ENST00000657693.1:145151-ENST00000377970.6:2814|6898
QFPLLCLPKCWDYR
>FUSION-ENST00000657693.1:145151-ENST00000377970.6:2814|5676
HVYIIIIFFLRRSLALSPR
>FUSION-ENST00000657693.1:145151-ENST00000377970.6:2814|7716
GGIGNQPGQHNETSSLQNKFFFN
>FUSION-ENST00000657693.1:145151-ENST00000377970.6:2814|2921
FSFLGLPNSWNYR
>FUSION-ENST00000653522.1:145151-ENST00000377970.6:2814|137
MTPLKRNAICFQSCSTR
>FUSION-ENST00000657693.1:145151-ENST00000377970.6:2814|5594
MALWWTGWDRGERVK
>FUSION-ENST00000657693.1:145151-ENST00000377970.6:2814|3143
VFYTSFIR
>FUSION-ENST00000657693.1:145151-ENST00000377970.6:2814|3200
MWYVHFQIILTGR
>FUSION-ENST00000657693.1:145151-ENST00000377970.6:2814|7686
AGGLLEDGKLR
>FUSION-ENST00000657693.1:145151-ENST00000377970.6:2814|5599
SHAQDTGMALWWTGWDRGERVK
>FUSION-ENST00000653522.1:145151-ENST00000377970.6:2814|702
QADHEVRRSRPSWLTR
>FUSION-ENST00000657693.1:145151-ENST00000377970.6:2814|8023
MYAEFPKVNNK
>FUSION-ENST00000657693.1:145151-ENST00000377970.6:2814|3565
MMKTSLYKK
>FUSION-ENST00000653522.1:145151-ENST00000377970.6:2814|2858
LSWLVTEGSLGCGWCSQR
>FUSION-ENST00000657693.1:145151-ENST00000377970.6:2814|7924
MEGLKCFFK
>FUSION-ENST00000657693.1:145151-ENST00000377970.6:2814|6206
WHIYTMEYYAAIKK
>FUSION-ENST00000653522.1:145151-ENST00000377970.6:2814|1935
FGSGSPDGRK
>FUSION-ENST00000657693.1:145151-ENST00000377970.6:2814|4823
MIPSRSK
>FUSION-ENST00000653522.1:145151-ENST00000377970.6:2814|1866
MEELLGVR
>FUSION-ENST00000657693.1:145151-ENST00000377970.6:2814|8153
EVSSVGGR
>FUSION-ENST00000653522.1:145151-ENST00000377970.6:2814|866
MGFHHVGR
>FUSION-ENST00000484076.1:884-ENST00000402696.9:10791|155
MRNELMLDARAPWAQLPSAK
>FUSION-ENST00000653522.1:145151-ENST00000377970.6:2814|1224
QSLPRTAKVILT
>FUSION-ENST00000657693.1:145151-ENST00000377970.6:2814|4501
KDTWGGER
>FUSION-ENST00000653522.1:145151-ENST00000377970.6:2814|814
MSGHPGLPLARILIG
>FUSION-ENST00000657693.1:145151-ENST00000377970.6:2814|6234
PVRMVIIKK
>FUSION-ENST00000657693.1:145151-ENST00000377970.6:2814|2934
EVGAVVK
>FUSION-ENST00000657693.1:145151-ENST00000377970.6:2814|3949
EASRKPWLGI
>FUSION-ENST00000653522.1:145151-ENST00000377970.6:2814|316
VNGYISPNFWAGDSK
>FUSION-ENST00000657693.1:145151-ENST00000377970.6:2814|4083
NICKFWCQMLIQK
>FUSION-ENST00000657693.1:145151-ENST00000377970.6:2814|5552
MAFWHSLSKLQK
>FUSION-ENST00000657693.1:145151-ENST00000377970.6:2814|3319
SCCPAWSAMAQSR
>FUSION-ENST00000657693.1:145151-ENST00000377970.6:2814|8168
GQHLVNQMCG
>FUSION-ENST00000653522.1:145151-ENST00000377970.6:2814|2766
SVADEEMESHASWREGAAGLATK
>FUSION-ENST00000653522.1:145151-ENST00000377970.6:2814|1095
KEWSEGSLYFVRK
>FUSION-ENST00000653522.1:145151-ENST00000377970.6:2814|1952
TGLVGRKTPLK
>FUSION-ENST00000653522.1:145151-ENST00000377970.6:2814|2269
MLWEKADINEQGMIFFFSFFYFSF
>FUSION-ENST00000657693.1:145151-ENST00000377970.6:2814|5308
ALICTLR
>FUSION-ENST00000657693.1:145151-ENST00000377970.6:2814|8069
VQVILLPQPPG
>FUSION-ENST00000653522.1:145151-ENST00000377970.6:2814|2727
GLESDFDWIPSSAHA
>FUSION-ENST00000657693.1:145151-ENST00000377970.6:2814|7370
VQFTSPQRGPRTPGR
>FUSION-ENST00000657693.1:145151-ENST00000377970.6:2814|3877
AICMDCLILSSQQVKELGGSK
>ENST00000322957.7|SNV-3433-G-T|3
EFEEATGEAGWGAGEGMLGHK
>FUSION-ENST00000653522.1:145151-ENST00000377970.6:2814|2428
MTDESPLGNCLRAG
>FUSION-ENST00000653522.1:145151-ENST00000377970.6:2814|1405
MLEAALLAQARGA
>FUSION-ENST00000653522.1:145151-ENST00000377970.6:2814|2237
NVLVVEREPHNPPLR
>FUSION-ENST00000653522.1:145151-ENST00000377970.6:2814|1375
SSRSMTSMWAWSGFR
>ENST00000538524.1|SNV-41-C-T|15
WLPSLTPEGAAPASGTCR
>FUSION-ENST00000657693.1:145151-ENST00000377970.6:2814|8331
GPGLISEHTVK
>FUSION-ENST00000657693.1:145151-ENST00000377970.6:2814|8419
KCLAMVDFLLWGR
>FUSION-ENST00000653522.1:145151-ENST00000377970.6:2814|2687
MFFHSNLK
>FUSION-ENST00000657693.1:145151-ENST00000377970.6:2814|6436
MSLEVIKKR
>FUSION-ENST00000657693.1:145151-ENST00000377970.6:2814|2991
SKETHSLSATR
>FUSION-ENST00000657693.1:145151-ENST00000377970.6:2814|5118
TVAGCQAFR
>FUSION-ENST00000657693.1:145151-ENST00000377970.6:2814|3695
FSRVAWWKVSSR
>FUSION-ENST00000657693.1:145151-ENST00000377970.6:2814|2996
KQPLEAWKSK
>FUSION-ENST00000657693.1:145151-ENST00000377970.6:2814|3772
MVFGGEIGVLDFGFNSFPP
>FUSION-ENST00000657693.1:145151-ENST00000377970.6:2814|7239
LKYVVYVNCTMDYKTQFK
>FUSION-ENST00000657693.1:145151-ENST00000377970.6:2814|6419
HMAGCGGSRL
>FUSION-ENST00000657693.1:145151-ENST00000377970.6:2814|4449
VFHNTYPNSC
>FUSION-ENST00000657693.1:145151-ENST00000377970.6:2814|8338
DDEQNVSGR
>ENST00000265174.5|SNV-66715-T-G|1
LTPTERKQK
>FUSION-ENST00000657693.1:145151-ENST00000377970.6:2814|6642
MWGCGSGVGETILLYFRRE
>FUSION-ENST00000653522.1:145151-ENST00000377970.6:2814|503
PALEAGEAQPWV
>FUSION-ENST00000653522.1:145151-ENST00000377970.6:2814|1803
HGDVVVQGR
>FUSION-ENST00000657693.1:145151-ENST00000377970.6:2814|6507
MSPLVFTYPLAHLILKTTSLQK
>ENST00000392793.5|SNV-24367-A-G|1
NPLDDFLRPDGRPAVSVLDLGESWR
>FUSION-ENST00000657693.1:145151-ENST00000377970.6:2814|5929
LYHIVQMCSE
>FUSION-ENST00000657693.1:145151-ENST00000377970.6:2814|4895
NPQRFKLVTR
>FUSION-ENST00000657693.1:145151-ENST00000377970.6:2814|6247
GAANHHGTR
>FUSION-ENST00000657693.1:145151-ENST00000377970.6:2814|3218
MLIVKTSPQCPLGKGQL
>FUSION-ENST00000657693.1:145151-ENST00000377970.6:2814|8400
LRTSKGPGAVAHTCNPSTLGG
>FUSION-ENST00000657693.1:145151-ENST00000377970.6:2814|3310
LASLVSNS
>FUSION-ENST00000657693.1:145151-ENST00000377970.6:2814|7673
KGREEGR
>FUSION-ENST00000657693.1:145151-ENST00000377970.6:2814|4121
MQRNGYCLLCASPGSTR
>FUSION-ENST00000657693.1:145151-ENST00000377970.6:2814|5505
TRLLGFC
>FUSION-ENST00000657693.1:145151-ENST00000377970.6:2814|5908
ADNGLSR
>FUSION-ENST00000657693.1:145151-ENST00000377970.6:2814|8530
MPFPGGLQAWK
>FUSION-ENST00000653522.1:145151-ENST00000377970.6:2814|820
TSAERGKGR
>FUSION-ENST00000657693.1:145151-ENST00000377970.6:2814|5667
RPPPRLVNFLYF
>FUSION-ENST00000653522.1:145151-ENST00000377970.6:2814|1999
YFSQQPKDVNVISPSFYRCENR
>FUSION-ENST00000657693.1:145151-ENST00000377970.6:2814|4397
MPGKHIIKEPWAVLEEGSLCL
>FUSION-ENST00000657693.1:145151-ENST00000377970.6:2814|7625
VMGRLGEER
>ENST00000223293.10|SNV-7122-C-T|2
ALSKLVAACGG
>FUSION-ENST00000657693.1:145151-ENST00000377970.6:2814|3010
MRVSYMQK
>FUSION-ENST00000653522.1:145151-ENST00000377970.6:2814|647
ASGPLLPLTCCRGK
>FUSION-ENST00000657693.1:145151-ENST00000377970.6:2814|3349
AQRQRER
>FUSION-ENST00000657693.1:145151-ENST00000377970.6:2814|7829
SPGIYRR
>FUSION-ENST00000657693.1:145151-ENST00000377970.6:2814|8001
AKWMINVKR
>FUSION-ENST00000657693.1:145151-ENST00000377970.6:2814|5456
NYGLLAFSIQTTK
>FUSION-ENST00000653522.1:145151-ENST00000377970.6:2814|1594
MQNPAAPWPHTCFSVVAGTAR
>FUSION-ENST00000657693.1:145151-ENST00000377970.6:2814|7481
MLPRLVPNSWAREILLSRPLK
>FUSION-ENST00000657693.1:145151-ENST00000377970.6:2814|6473
FGIKEVVD
>FUSION-ENST00000657693.1:145151-ENST00000377970.6:2814|3560
MITPLHSSLGDR
>FUSION-ENST00000653522.1:145151-ENST00000377970.6:2814|251
SWPWRNHFPPAVIVHLQRSTK
>ENST00000449076.6|SNV-21001-A-C|3
RIEMEAPCLMLASRFK
>FUSION-ENST00000657693.1:145151-ENST00000377970.6:2814|7352
MWSLLECWLLSNWLR
>FUSION-ENST00000653522.1:145151-ENST00000377970.6:2814|2619
ILLRMLVLK
>FUSION-ENST00000657693.1:145151-ENST00000377970.6:2814|6750
MLFLLKIQK
>FUSION-ENST00000653522.1:145151-ENST00000377970.6:2814|1425
WLVLNNDLLCEQVHE
>FUSION-ENST00000653522.1:145151-ENST00000377970.6:2814|612
TPVQTSVHHPNKASVYTGWR
>FUSION-ENST00000653522.1:145151-ENST00000377970.6:2814|145
RDAPRALR
>FUSION-ENST00000657693.1:145151-ENST00000377970.6:2814|6899
QFPLLCLPK
>FUSION-ENST00000653522.1:145151-ENST00000377970.6:2814|1926
IVLNLYIFPRNPHR
>FUSION-ENST00000653522.1:145151-ENST00000377970.6:2814|1096
KEWSEGSLYFVR
>FUSION-ENST00000657693.1:145151-ENST00000377970.6:2814|3661
GCSCCHRFHLPHPPNLDLPR
>FUSION-ENST00000657693.1:145151-ENST00000377970.6:2814|7751
FTFICSEQL
>FUSION-ENST00000653522.1:145151-ENST00000377970.6:2814|1022
SAHCKLRLPCSCHSPASAS
>FUSION-ENST00000653522.1:145151-ENST00000377970.6:2814|1474
MCHHTRLILYFW
>FUSION-ENST00000657693.1:145151-ENST00000377970.6:2814|3287
HMRSPEGSETER
>FUSION-ENST00000657693.1:145151-ENST00000377970.6:2814|5274
QAVETLAMVSPCRSEVGIR
>FUSION-ENST00000657693.1:145151-ENST00000377970.6:2814|3675
WEIKRVFFVTGD
>FUSION-ENST00000657693.1:145151-ENST00000377970.6:2814|7932
IRVAGKE
>FUSION-ENST00000653522.1:145151-ENST00000377970.6:2814|1293
LERQLLHGLAR
>FUSION-ENST00000657693.1:145151-ENST00000377970.6:2814|3277
KQGNLEAADSQALK
>FUSION-ENST00000657693.1:145151-ENST00000377970.6:2814|6886
SVLVYMSVHVCTYVCR
>ENST00000223398.11|SNV-70784-G-A|6
EIALLKAQHEQYVAEAK
>FUSION-ENST00000657693.1:145151-ENST00000377970.6:2814|4456
MEVTEAILS
>FUSION-ENST00000657693.1:145151-ENST00000377970.6:2814|6149
VLYMYPR
>FUSION-ENST00000653522.1:145151-ENST00000377970.6:2814|932
RGPEPWEVSDPGVPR
>ENST00000648550.1|SNV-46195-C-G|4
HHSYPLGRMAADESSENTLRLQFK
>FUSION-ENST00000657693.1:145151-ENST00000377970.6:2814|4146
MLPRLVSNS
>FUSION-ENST00000657693.1:145151-ENST00000377970.6:2814|6635
WGGPVHDSYGFKAPVPLSLFLK
>FUSION-ENST00000657693.1:145151-ENST00000377970.6:2814|4603
MLGSWVSRDEGHLGR
>ENST00000388968.8|SNV-27578-G-A|3
NDAMLLK
>FUSION-ENST00000657693.1:145151-ENST00000377970.6:2814|8371
MVKPCLY
>FUSION-ENST00000657693.1:145151-ENST00000377970.6:2814|5506
CCVHKHGEISGCIVDTK
>FUSION-ENST00000653522.1:145151-ENST00000377970.6:2814|2581
GLEGQSI
>FUSION-ENST00000657693.1:145151-ENST00000377970.6:2814|7255
DQARPHF
>FUSION-ENST00000653522.1:145151-ENST00000377970.6:2814|2853
WHLMSTLCVVGVMLGAWGRQMELK
>FUSION-ENST00000653522.1:145151-ENST00000377970.6:2814|2747
SRPGGLGGC
>FUSION-ENST00000653522.1:145151-ENST00000377970.6:2814|1374
SSRSMTSMWAWSGFRFLVFVCAQPR
>FUSION-ENST00000657693.1:145151-ENST00000377970.6:2814|6552
GDYKEPLVR
>ENST00000619866.5|SNV-30781-C-A|1
ATGITEEL
>FUSION-ENST00000657693.1:145151-ENST00000377970.6:2814|4035
MIKCDDACKAPACSLK
>FUSION-ENST00000657693.1:145151-ENST00000377970.6:2814|8125
TNSCGMWI
>FUSION-ENST00000657693.1:145151-ENST00000377970.6:2814|3384
LVLYWLLASSLWRPTLCLAK
>FUSION-ENST00000657693.1:145151-ENST00000377970.6:2814|5478
DKVSLCGPGWSAVV
>FUSION-ENST00000653522.1:145151-ENST00000377970.6:2814|1727
MKNLPVK
>FUSION-ENST00000653522.1:145151-ENST00000377970.6:2814|1710
EREIVHCTVKSNR
>FUSION-ENST00000657693.1:145151-ENST00000377970.6:2814|4054
SRQTSSSAR
>FUSION-ENST00000657693.1:145151-ENST00000377970.6:2814|4867
KSTNVQQAVL
>FUSION-ENST00000657693.1:145151-ENST00000377970.6:2814|4685
MRSHYVTR
>FUSION-ENST00000653522.1:145151-ENST00000377970.6:2814|1048
PPLAWCWRPGVR
>FUSION-ENST00000657693.1:145151-ENST00000377970.6:2814|3295
MPAHTHLHAHMHAHTSHTHTHTHR
>FUSION-ENST00000657693.1:145151-ENST00000377970.6:2814|6739
QTSPVFTDALENLHETSSR
>FUSION-ENST00000653522.1:145151-ENST00000377970.6:2814|1891
ERADRAGR
>FUSION-ENST00000657693.1:145151-ENST00000377970.6:2814|4188
DLGLLQPLPPGFKLFSCLSRPSS
>FUSION-ENST00000657693.1:145151-ENST00000377970.6:2814|5580
VLSFFLR
>FUSION-ENST00000657693.1:145151-ENST00000377970.6:2814|6090
LVYRLQR
>FUSION-ENST00000653522.1:145151-ENST00000377970.6:2814|2662
LSTGHIAHVFPFKPQNRAMRCAPL
>FUSION-ENST00000657693.1:145151-ENST00000377970.6:2814|6637
RWGGPVHDSYGFKAPVPLSLFLK
>FUSION-ENST00000653522.1:145151-ENST00000377970.6:2814|438
MGLLFPSMGHRLR
>FUSION-ENST00000657693.1:145151-ENST00000377970.6:2814|7774
TLEIPYILSALGRHSLHADLVKK
>FUSION-ENST00000657693.1:145151-ENST00000377970.6:2814|4956
MNKTSFGLLMTWL
>FUSION-ENST00000653522.1:145151-ENST00000377970.6:2814|913
CQLSLGERR
>FUSION-ENST00000653522.1:145151-ENST00000377970.6:2814|1951
MSPAPRG
>FUSION-ENST00000657693.1:145151-ENST00000377970.6:2814|6813
HGVGSSLEK
>FUSION-ENST00000657693.1:145151-ENST00000377970.6:2814|2952
SLEKQGNTFPLSHQK
>ENST00000462400.1|SNV-194539-T-C|2
QFMPSQSMK
>FUSION-ENST00000657693.1:145151-ENST00000377970.6:2814|8077
VSPCWPGWS
>FUSION-ENST00000657693.1:145151-ENST00000377970.6:2814|6513
PINGHRR
>FUSION-ENST00000657693.1:145151-ENST00000377970.6:2814|7586
METRGRPR
>FUSION-ENST00000657693.1:145151-ENST00000377970.6:2814|8391
YKKLAGHGGAHL
>FUSION-ENST00000657693.1:145151-ENST00000377970.6:2814|7999
WMINVKRF
>FUSION-ENST00000653522.1:145151-ENST00000377970.6:2814|1893
MLDRERADR
>FUSION-ENST00000653522.1:145151-ENST00000377970.6:2814|2346
MHICSLTGGCHITLQLALFPRFLP
>FUSION-ENST00000657693.1:145151-ENST00000377970.6:2814|4297
YIYIYMYVLSLYFLK
>FUSION-ENST00000657693.1:145151-ENST00000377970.6:2814|7741
LFLQWVPVRGSK
>FUSION-ENST00000657693.1:145151-ENST00000377970.6:2814|4819
SKVVAGDSHARRPLAVICFFVSTSR
>FUSION-ENST00000657693.1:145151-ENST00000377970.6:2814|4278
ARDTAWACVWPQPRSGCQEGR
>FUSION-ENST00000657693.1:145151-ENST00000377970.6:2814|6072
MSLLELARTGQIQR
>FUSION-ENST00000657693.1:145151-ENST00000377970.6:2814|6449
TSLYSHAEIANACHTCYFLLGTHGR
>FUSION-ENST00000657693.1:145151-ENST00000377970.6:2814|7342
MCPNWYALLSR
>FUSION-ENST00000657693.1:145151-ENST00000377970.6:2814|4952
PVIPALWEAEAGGLLEVR
>FUSION-ENST00000657693.1:145151-ENST00000377970.6:2814|5264
MFSELVTLLVMSK
>ENST00000370298.9|SNV-31134-G-C|5
AKKPACKFEDGQDVLAR
>FUSION-ENST00000653522.1:145151-ENST00000377970.6:2814|253
SWPWRNHFPPAVIVHLQR
>FUSION-ENST00000657693.1:145151-ENST00000377970.6:2814|4037
MIKCDDACK
>FUSION-ENST00000657693.1:145151-ENST00000377970.6:2814|4363
GPSRHSLAVLFCAK
>FUSION-ENST00000657693.1:145151-ENST00000377970.6:2814|3148
MVKGSNK
>FUSION-ENST00000657693.1:145151-ENST00000377970.6:2814|4659
FSGEWHLPR
>FUSION-ENST00000657693.1:145151-ENST00000377970.6:2814|6232
VIIKKSGNNR
>FUSION-ENST00000657693.1:145151-ENST00000377970.6:2814|5045
MSGFPSEERRHER
>FUSION-ENST00000653522.1:145151-ENST00000377970.6:2814|2348
MHICSLTGGCHITLQLALFPR
>FUSION-ENST00000657693.1:145151-ENST00000377970.6:2814|6506
SPLVFTYPLAHLILKTTSLQK
>FUSION-ENST00000653522.1:145151-ENST00000377970.6:2814|1244
MSITSRSR
>FUSION-ENST00000653522.1:145151-ENST00000377970.6:2814|2153
MFFHLFVSCLISFNNVL
>FUSION-ENST00000657693.1:145151-ENST00000377970.6:2814|5261
FSELVTLLVMSKLR
>FUSION-ENST00000657693.1:145151-ENST00000377970.6:2814|3929
GHHESYSR
>FUSION-ENST00000657693.1:145151-ENST00000377970.6:2814|6511
PINGHRRCQLGTWQSESGN
>FUSION-ENST00000657693.1:145151-ENST00000377970.6:2814|5671
MPFSCLSLPSSWNYRRPPPR
>FUSION-ENST00000657693.1:145151-ENST00000377970.6:2814|3429
QLSCLSLPSSCDYR
>FUSION-ENST00000657693.1:145151-ENST00000377970.6:2814|6272
HIYVYSSTFYNSK
>FUSION-ENST00000653522.1:145151-ENST00000377970.6:2814|2786
MRKWSLMPAGGR
>ENST00000274721.8|SNV-16717-C-G|1
FAMLCTLNEKCDRLR
>FUSION-ENST00000657693.1:145151-ENST00000377970.6:2814|7901
VVNSRFFEFFFFSFFF
>FUSION-ENST00000657693.1:145151-ENST00000377970.6:2814|6185
KLETIILSKLTQER
>FUSION-ENST00000657693.1:145151-ENST00000377970.6:2814|4140
MMHVKPQHAA
>FUSION-ENST00000657693.1:145151-ENST00000377970.6:2814|3244
TVGGMGR
>ENST00000185206.12|MNV-623-CC-C|2
EGAHMNLR
>FUSION-ENST00000653522.1:145151-ENST00000377970.6:2814|78
MVKAHRLHGWGPTTADGAEVDR
>FUSION-ENST00000657693.1:145151-ENST00000377970.6:2814|3503
MILWLQATTRHIIYSDR
>FUSION-ENST00000653522.1:145151-ENST00000377970.6:2814|2489
EGGEEGR
>FUSION-ENST00000653522.1:145151-ENST00000377970.6:2814|1232
VTSFNKWKGFR
>FUSION-ENST00000657693.1:145151-ENST00000377970.6:2814|5781
GPYLPHRF
>FUSION-ENST00000657693.1:145151-ENST00000377970.6:2814|6290
QWGKNSLFNNGVR
>FUSION-ENST00000653522.1:145151-ENST00000377970.6:2814|2150
SMKCFSIYLCHV
>FUSION-ENST00000653522.1:145151-ENST00000377970.6:2814|692
PGSTWLCKSCSPSSDR
>FUSION-ENST00000653522.1:145151-ENST00000377970.6:2814|2851
MSTLCVVGVMLGAWGR
>FUSION-ENST00000657693.1:145151-ENST00000377970.6:2814|6626
LHSEVLNR
>FUSION-ENST00000657693.1:145151-ENST00000377970.6:2814|7523
SPTGQLGGILVSK
>FUSION-ENST00000653522.1:145151-ENST00000377970.6:2814|978
SLPLTQGHMEKEEGSPCWGAK
>ENST00000379099.3|SNV-6789-G-A|5
LSRTGTTSTMWISWPCCPRHR
>ENST00000185206.12|MNV-623-CC-C|4
YSCYSDAEGLEEKEGAHMNLR
>FUSION-ENST00000653522.1:145151-ENST00000377970.6:2814|1383
LGWIISPCTRQ
>FUSION-ENST00000653522.1:145151-ENST00000377970.6:2814|497
YGQGQKVR
>FUSION-ENST00000653522.1:145151-ENST00000377970.6:2814|2515
YLFYFKFWGTCAGCAGLLHGR
>FUSION-ENST00000657693.1:145151-ENST00000377970.6:2814|5447
MPVIPATWEAEAGESLEPGRQR
>ENST00000263650.12|MNV-44352-TGT-T|1
SDRPQRGHHG
>FUSION-ENST00000657693.1:145151-ENST00000377970.6:2814|4151
KDLSWSLQR
>ENST00000521959.5|INDEL-61668-C-CA|13
MLTTPPRTPIPR
>FUSION-ENST00000657693.1:145151-ENST00000377970.6:2814|5881
MCASRPLPSGERLSLC
>FUSION-ENST00000653522.1:145151-ENST00000377970.6:2814|2191
ASSCIHVAAESVIPFFYMVA
>FUSION-ENST00000653522.1:145151-ENST00000377970.6:2814|1698
GLWALTQF
>FUSION-ENST00000653522.1:145151-ENST00000377970.6:2814|1035
EILLIHLCPPLYCQHSGRK
>FUSION-ENST00000653522.1:145151-ENST00000377970.6:2814|2482
SGVEPRDQAFEDGK
>FUSION-ENST00000657693.1:145151-ENST00000377970.6:2814|7575
GNYFCTFSCPKSR
>FUSION-ENST00000653522.1:145151-ENST00000377970.6:2814|1676
EWVWLSVGKLVDGERAAE
>FUSION-ENST00000657693.1:145151-ENST00000377970.6:2814|6302
EDIYMANKQMKNR
>FUSION-ENST00000657693.1:145151-ENST00000377970.6:2814|6440
LSLEFYPAFQIACQPADR
>FUSION-ENST00000653522.1:145151-ENST00000377970.6:2814|158
MRLTHLR
>FUSION-ENST00000653522.1:145151-ENST00000377970.6:2814|1336
VCLCSGGSWPRQTSSLSG
>FUSION-ENST00000657693.1:145151-ENST00000377970.6:2814|7521
SPTGQLGGILVSKYP
>FUSION-ENST00000657693.1:145151-ENST00000377970.6:2814|7321
LSCLEVISSSRVPGR
>FUSION-ENST00000657693.1:145151-ENST00000377970.6:2814|3427
QLSCLSLPSSCDYRRAPP
>FUSION-ENST00000653522.1:145151-ENST00000377970.6:2814|2267
ADINEQGMIFFFSFFYFSF
>FUSION-ENST00000657693.1:145151-ENST00000377970.6:2814|6458
NVKCFFFRLFLK
>FUSION-ENST00000657693.1:145151-ENST00000377970.6:2814|8276
SPRPHCVNSKVLSRGSHT
>FUSION-ENST00000657693.1:145151-ENST00000377970.6:2814|4854
VKYNMVYFVSLLEIQK
>FUSION-ENST00000657693.1:145151-ENST00000377970.6:2814|8504
QVETCST
>FUSION-ENST00000657693.1:145151-ENST00000377970.6:2814|7404
KCSWCDG
>FUSION-ENST00000657693.1:145151-ENST00000377970.6:2814|5319
TNQNETIK
>FUSION-ENST00000653522.1:145151-ENST00000377970.6:2814|1330
VVDICAETSCALQR
>FUSION-ENST00000653522.1:145151-ENST00000377970.6:2814|2098
MGWELSPALLC
>ENST00000229330.9|INDEL-18226-T-TA|6
SWPLCCCNRHSIVFLEWKR
>FUSION-ENST00000657693.1:145151-ENST00000377970.6:2814|8173
FWIYWVK
>FUSION-ENST00000653522.1:145151-ENST00000377970.6:2814|888
MYLTWRSLACWLSFQFCSGE
>ENST00000609686.3|SNV-365454-G-C|2
TCMRNTVPCQK
>FUSION-ENST00000657693.1:145151-ENST00000377970.6:2814|3308
CTYTHTHACTHTLAR
>FUSION-ENST00000657693.1:145151-ENST00000377970.6:2814|5765
DGVLLSCPGWSAVARSR
>FUSION-ENST00000657693.1:145151-ENST00000377970.6:2814|3399
MPMKVPAGR
>FUSION-ENST00000657693.1:145151-ENST00000377970.6:2814|8534
RNHVQGFR
>FUSION-ENST00000653522.1:145151-ENST00000377970.6:2814|127
ETNVASLNR
>FUSION-ENST00000657693.1:145151-ENST00000377970.6:2814|5882
CASRPLPSGER
>ENST00000392291.2|SNV-129762-G-T|5
KLRSSFLTGLCDISEGTFVPEDR
>FUSION-ENST00000653522.1:145151-ENST00000377970.6:2814|1026
ILATSYRMQLAG
>FUSION-ENST00000653522.1:145151-ENST00000377970.6:2814|1579
MVVREMQIKTMR
>FUSION-ENST00000657693.1:145151-ENST00000377970.6:2814|6013
SQGRNLPQLMAR
>FUSION-ENST00000657693.1:145151-ENST00000377970.6:2814|7414
SEFPGYTAR
>FUSION-ENST00000657693.1:145151-ENST00000377970.6:2814|5597
ALWWTGWDR
>FUSION-ENST00000653522.1:145151-ENST00000377970.6:2814|1810
ALSPQIR
>FUSION-ENST00000653522.1:145151-ENST00000377970.6:2814|1329
CLSSLLSKPCSSLP
>FUSION-ENST00000657693.1:145151-ENST00000377970.6:2814|6669
LHMKAPK
>FUSION-ENST00000657693.1:145151-ENST00000377970.6:2814|4599
DEGHLGRGESLPAGTGALPVPR
>FUSION-ENST00000653522.1:145151-ENST00000377970.6:2814|1357
DCYVSFLMEATK
>FUSION-ENST00000657693.1:145151-ENST00000377970.6:2814|5767
CLFGCFYFFRDGVLLSCPGWSAVAR
>FUSION-ENST00000657693.1:145151-ENST00000377970.6:2814|8525
NHVQGFRDK
>ENST00000231134.8|SNV-402-A-G|3
DLGLGVGGLATR
>FUSION-ENST00000653522.1:145151-ENST00000377970.6:2814|2741
HIHSRHFICCITVALIK
>FUSION-ENST00000657693.1:145151-ENST00000377970.6:2814|8009
PAWTQRTTPSK
>FUSION-ENST00000657693.1:145151-ENST00000377970.6:2814|4569
WLKSSRGHWNQDGPGFFR
>FUSION-ENST00000657693.1:145151-ENST00000377970.6:2814|7474
EILLSRPLKVLRLQA
>FUSION-ENST00000657693.1:145151-ENST00000377970.6:2814|7394
KISWVWWHVPAVPATRG
>FUSION-ENST00000653522.1:145151-ENST00000377970.6:2814|1441
ICCVNKCMNE
>FUSION-ENST00000653522.1:145151-ENST00000377970.6:2814|2513
YLFYFKFWGTCAGCAGLLHGRR
>FUSION-ENST00000657693.1:145151-ENST00000377970.6:2814|3934
GDSLATVK
>FUSION-ENST00000653522.1:145151-ENST00000377970.6:2814|2802
DSFPCSEGLSIITR
>FUSION-ENST00000657693.1:145151-ENST00000377970.6:2814|8408
MISFNFPIK
>FUSION-ENST00000657693.1:145151-ENST00000377970.6:2814|4041
VVWVKAMIKCDDACK
>FUSION-ENST00000657693.1:145151-ENST00000377970.6:2814|6057
GLRHRVLQ
>FUSION-ENST00000657693.1:145151-ENST00000377970.6:2814|6864
MTSTSELWLLRGVRPCCIFR
>FUSION-ENST00000657693.1:145151-ENST00000377970.6:2814|6556
GRSWGAGK
>FUSION-ENST00000653522.1:145151-ENST00000377970.6:2814|2072
MTKHPGSRLCFVCLQSSGLSADK
>FUSION-ENST00000657693.1:145151-ENST00000377970.6:2814|5172
GVPNCHVTLSDARETL
>FUSION-ENST00000653522.1:145151-ENST00000377970.6:2814|728
MFCAPRENFFK
>FUSION-ENST00000653522.1:145151-ENST00000377970.6:2814|2188
MCHIFFIQSTTDGHLC
>FUSION-ENST00000657693.1:145151-ENST00000377970.6:2814|6689
MPDARSK
>ENST00000497545.5|SNV-8206-C-G|4
MWPALCAARSQARR
>FUSION-ENST00000657693.1:145151-ENST00000377970.6:2814|5896
SPCISQGLMAQLR
>FUSION-ENST00000657693.1:145151-ENST00000377970.6:2814|5514
KNRWESSPFFHGK
>FUSION-ENST00000657693.1:145151-ENST00000377970.6:2814|6768
LVPSSVPPPVK
>ENST00000389313.9|SNV-712-G-C|4
YEAALEGAVRALHEDIRGLQR
>FUSION-ENST00000657693.1:145151-ENST00000377970.6:2814|6060
AITLTANNKIRT
>FUSION-ENST00000657693.1:145151-ENST00000377970.6:2814|8031
STTKRQTAL
>FUSION-ENST00000653522.1:145151-ENST00000377970.6:2814|1129
VSWNQQRPVRGCMNHTR
>FUSION-ENST00000657693.1:145151-ENST00000377970.6:2814|6601
LGLALLAPQTCRQTIVGPCDR
>FUSION-ENST00000657693.1:145151-ENST00000377970.6:2814|7646
VTLKPNVNR
>FUSION-ENST00000653522.1:145151-ENST00000377970.6:2814|132
NAICFQSCSTR
>FUSION-ENST00000657693.1:145151-ENST00000377970.6:2814|6634
APVPLSLFLK
>FUSION-ENST00000657693.1:145151-ENST00000377970.6:2814|4444
MAAPGSAFLPLTHR
>FUSION-ENST00000653522.1:145151-ENST00000377970.6:2814|1590
ANKHMKR
>FUSION-ENST00000657693.1:145151-ENST00000377970.6:2814|3707
GCMELWDVGEDR
>ENST00000405356.5|SNV-5334-C-T|3
AAAKASESSSSEEFSDDDDEEDQKK
>FUSION-ENST00000657693.1:145151-ENST00000377970.6:2814|7056
PVPQAPPLGPLQPHVSQANLK
>FUSION-ENST00000657693.1:145151-ENST00000377970.6:2814|6648
KRHPLSDT
>FUSION-ENST00000657693.1:145151-ENST00000377970.6:2814|4296
MYIYIYMYVLSLYFLKVSQTLR
>FUSION-ENST00000657693.1:145151-ENST00000377970.6:2814|6046
VCYLSGK
>FUSION-ENST00000653522.1:145151-ENST00000377970.6:2814|347
MVWALSGWEEVGLKVPQ
>FUSION-ENST00000657693.1:145151-ENST00000377970.6:2814|4987
VAPACNPSTFRG
>FUSION-ENST00000657693.1:145151-ENST00000377970.6:2814|8521
MRFWCFLSGIRFSR
>FUSION-ENST00000657693.1:145151-ENST00000377970.6:2814|6527
MGSRLWAQRVLCR
>FUSION-ENST00000653522.1:145151-ENST00000377970.6:2814|1166
MLAIDIGVPR
>FUSION-ENST00000657693.1:145151-ENST00000377970.6:2814|7810
ASTFKREAF
>ENST00000371191.5|SNV-171-A-G|1
LCYDISAR
>FUSION-ENST00000653522.1:145151-ENST00000377970.6:2814|613
TPVQTSVHHPNK
>FUSION-ENST00000653522.1:145151-ENST00000377970.6:2814|1769
LGVWGLVAR
>FUSION-ENST00000657693.1:145151-ENST00000377970.6:2814|5407
SVCSFSEFAK
>ENST00000476864.1|SNV-959566-T-A|1
SWLASYLADADCLPSAAQNR
>FUSION-ENST00000657693.1:145151-ENST00000377970.6:2814|5235
MVRTRAMELENLEFLMQIQFQAV
>FUSION-ENST00000657693.1:145151-ENST00000377970.6:2814|5464
LCSIHATDINPGCISL
>FUSION-ENST00000653522.1:145151-ENST00000377970.6:2814|540
GFHYVAHAGLKLLGSSHLPTLAS
>FUSION-ENST00000657693.1:145151-ENST00000377970.6:2814|7242
AGCMMGSL
>FUSION-ENST00000653522.1:145151-ENST00000377970.6:2814|276
MHHPRPANFVFLGEMGFLHVGR
>FUSION-ENST00000657693.1:145151-ENST00000377970.6:2814|4470
KEHSPANTQ
>FUSION-ENST00000653522.1:145151-ENST00000377970.6:2814|2450
MDTPTPR
>FUSION-ENST00000653522.1:145151-ENST00000377970.6:2814|2302
MPSVAQK
>FUSION-ENST00000653522.1:145151-ENST00000377970.6:2814|2535
SGLGDSFGKSV
>FUSION-ENST00000657693.1:145151-ENST00000377970.6:2814|5417
GDWVREEDA
>FUSION-ENST00000657693.1:145151-ENST00000377970.6:2814|2965
DALVLYLKMEEEATAK
>FUSION-ENST00000657693.1:145151-ENST00000377970.6:2814|5310
HSQLCRC
>ENST00000673621.1|SNV-188855-C-G|1
SGSLTPTESIMSLGTDSR
>FUSION-ENST00000657693.1:145151-ENST00000377970.6:2814|8477
RSSPLCSDISDPH
>FUSION-ENST00000657693.1:145151-ENST00000377970.6:2814|6022
GWASAAATGIVSLKR
>FUSION-ENST00000657693.1:145151-ENST00000377970.6:2814|7697
MHLGGTE
>FUSION-ENST00000667305.1:96473-ENST00000377970.6:2814|64
RPARISGR
>FUSION-ENST00000657693.1:145151-ENST00000377970.6:2814|3822
MQSSGQLNLGRGLWRK
>FUSION-ENST00000657693.1:145151-ENST00000377970.6:2814|7721
SQWVLPNYWLLT
>ENST00000557936.5|SNV-63168-C-T|7
PLLQGQMMLRVASMTCGQIGR
>FUSION-ENST00000657693.1:145151-ENST00000377970.6:2814|6481
MLLRGRVE
>FUSION-ENST00000653522.1:145151-ENST00000377970.6:2814|1531
WNETLIHVTTWMNLK
>ENST00000327483.9|SNV-94456-G-A|3
HRPLVVPESR
>FUSION-ENST00000657693.1:145151-ENST00000377970.6:2814|6698
DYFFPLK
>FUSION-ENST00000657693.1:145151-ENST00000377970.6:2814|3394
MKVPAGRR
>FUSION-ENST00000657693.1:145151-ENST00000377970.6:2814|6466
QISVFSR
>FUSION-ENST00000653522.1:145151-ENST00000377970.6:2814|397
VYLQVCGEKLR
>FUSION-ENST00000657693.1:145151-ENST00000377970.6:2814|8190
SAFSESNVWVRHR
>FUSION-ENST00000653522.1:145151-ENST00000377970.6:2814|2553
AFTWLVSLLFIQQTFTEGLLCPR
>FUSION-ENST00000657693.1:145151-ENST00000377970.6:2814|6692
NNYMPDAR
>FUSION-ENST00000657693.1:145151-ENST00000377970.6:2814|4454
MPMASPSDSAALPPAAWPGWR
>FUSION-ENST00000657693.1:145151-ENST00000377970.6:2814|4046
MRSWADGLTFLGLSDLTCKVVWVK
>FUSION-ENST00000657693.1:145151-ENST00000377970.6:2814|4489
MRQGITVPR
>FUSION-ENST00000657693.1:145151-ENST00000377970.6:2814|5838
GKVYIRGHLR
>FUSION-ENST00000657693.1:145151-ENST00000377970.6:2814|8144
QVEMGPQPTRPAVAQKLEETRPGGK
>FUSION-ENST00000657693.1:145151-ENST00000377970.6:2814|4811
ILLPQPPE
>FUSION-ENST00000657693.1:145151-ENST00000377970.6:2814|8003
KAKWMINVK
>FUSION-ENST00000657693.1:145151-ENST00000377970.6:2814|3650
KGDPECLDPACAQHR
>FUSION-ENST00000657693.1:145151-ENST00000377970.6:2814|6706
MIQVRSYKGLCDEQK
[truncated: 294,756 more chars]
