# Supplementary material for: Identification of non-canonical peptides with moPepGen
Source: Nat Biotechnol. 2025 Jun 16;44(4):568–73. doi: 10.1038/s41587-025-02701-0 (PMC12680078; doi:10.1038/s41587-025-02701-0)
Supplement: Supplementary file 4 — Supplementary Data: Cancer cell line variant peptide database. Custom peptide database FASTA file for each of the 376 cell lines from the Cancer Cell Line Encyclopedia with proteomics characterization or used in the reference channel. Variant peptide FASTA files were produced by moPepGen as the result of cell-line-specific publicly available mutations and fusions. [file 41587_2025_2701_MOESM4_ESM.zip › ACH-000369.fasta]

>FUSION-ENST00000585917.6:179-ENST00000651806.2:21939|782
SMILFLISGGERMILLSISQGMYR
>FUSION-ENST00000585917.6:179-ENST00000651806.2:21939|222
SPKVHTFPVILFLISK
>ENST00000536101.5|SNV-156234-A-G|2
LTCDLEDTCVLLENQQSRNHELEK
>FUSION-ENST00000585917.6:179-ENST00000651806.2:21939|1294
MWVGTQIQTRSVGILDWVYYR
>FUSION-ENST00000585917.6:179-ENST00000651806.2:21939|523
ILLPISQKVYTSL
>ENST00000529901.1|SNV-28958-T-G|8
ITEKWGLNMEYWR
>ENST00000337827.8|SNV-79483-A-T|2
HPYNFPEGIALTYIRNTK
>ENST00000498428.5|SNV-1097770-T-A|2
MALTSSAVWPQAVQCPPFCGER
>FUSION-ENST00000585917.6:179-ENST00000651806.2:21939|1362
MGDETFKGHIFVGTEEK
>FUSION-ENST00000585917.6:179-ENST00000651806.2:21939|268
IILLSISQSVYTPSVILLFIFR
>FUSION-ENST00000585917.6:179-ENST00000651806.2:21939|14
LLDSTVPNKQLSPGR
>FUSION-ENST00000585917.6:179-ENST00000651806.2:21939|260
YTHVLILSLICMGK
>ENST00000493328.5|INDEL-44757-A-AA|10
SVGFWPCPK
>FUSION-ENST00000585917.6:179-ENST00000651806.2:21939|748
MILLSISQGVYTTPAILFLISSGR
>FUSION-ENST00000585917.6:179-ENST00000651806.2:21939|255
MISIPISQEVYTPPFYIVSNIQGK
>ENST00000619186.4|SNV-12456-G-A|7
MAIYKQSQHMTEVMR
>FUSION-ENST00000585917.6:179-ENST00000651806.2:21939|547
MILLPISQVVYTPP
>FUSION-ENST00000585917.6:179-ENST00000651806.2:21939|1240
MGQTLKQATLLQRWAPFIATK
>ENST00000490733.1|INDEL-33841-C-CA|3
ILLKKTQNDVDIADVAYYFEK
>FUSION-ENST00000585917.6:179-ENST00000651806.2:21939|1283
TTSTIGDYNYT
>FUSION-ENST00000585917.6:179-ENST00000651806.2:21939|1385
GHLHGVWGAEDEELDWI
>FUSION-ENST00000585917.6:179-ENST00000651806.2:21939|1419
MGSGGLR
>FUSION-ENST00000666789.1:4746-ENST00000651806.2:21939|1439
CTLVNWYN
>FUSION-ENST00000585917.6:179-ENST00000651806.2:21939|1056
FSCLSLRSSWDYR
>FUSION-ENST00000393927.9:2551-ENST00000643549.1:42204|5
HRCPQSRAAGGLAR
>FUSION-ENST00000585917.6:179-ENST00000651806.2:21939|560
VPNIHGR
>ENST00000471022.5|SNV-2355-C-T|5
DHPKWNNLHWNLQAK
>FUSION-ENST00000666789.1:4746-ENST00000651806.2:21939|1664
MILQSAPR
>ENST00000491239.2|SNV-70438-A-G|3
APSSSGKRRPPAWSVCSK
>FUSION-ENST00000585917.6:179-ENST00000651806.2:21939|1025
KVLLLVFQGMNTPTVISFLISR
>FUSION-ENST00000585917.6:179-ENST00000651806.2:21939|762
MYTLPIILFLTSRG
>FUSION-ENST00000666789.1:4746-ENST00000651806.2:21939|1629
ESNYWFTQEMLR
>FUSION-ENST00000585917.6:179-ENST00000651806.2:21939|1209
WEWQRPALCHQCK
>FUSION-ENST00000666789.1:4746-ENST00000651806.2:21939|1503
MCSGQGQMSMYNLTSCTR
>FUSION-ENST00000585917.6:179-ENST00000651806.2:21939|1298
AGASGRRGAAHF
>FUSION-ENST00000585917.6:179-ENST00000651806.2:21939|773
MLFLISGVEEDNIAPNIAK
>FUSION-ENST00000585917.6:179-ENST00000651806.2:21939|1147
MILLPILHEVYTPPVILFLISR
>FUSION-ENST00000585917.6:179-ENST00000651806.2:21939|1073
ILLPISNGVYTPP
>ENST00000451664.1|SNV-6062-C-T|4
GSMRWWPSPYTSPTWTCAGRCLP
>FUSION-ENST00000585917.6:179-ENST00000651806.2:21939|536
VVFLISR
>FUSION-ENST00000585917.6:179-ENST00000651806.2:21939|563
ALLPISQGVYTAHVILFLISRWR
>FUSION-ENST00000585917.6:179-ENST00000651806.2:21939|1037
LTATFASQVRTILLPQPSE
>ENST00000360104.7|SNV-258351-C-G|2
HGNFIPRPDFAGPR
>FUSION-ENST00000585917.6:179-ENST00000651806.2:21939|1152
MILLSIS
>ENST00000615901.4|SNV-193625-G-C|1
DQNTVETLHR
>FUSION-ENST00000585917.6:179-ENST00000651806.2:21939|272
VPNIQEGRE
>ENST00000493328.5|INDEL-44757-A-AA|3
KISEGER
>ENST00000533550.5|SNV-41754-C-T|3
EHIPGTLWFR
>ENST00000388718.5|SNV-1157-T-C|2
SVVTVTDVFYKYTK
>FUSION-ENST00000585917.6:179-ENST00000651806.2:21939|166
ISLSISKEMYTFPVILFLLYR
>FUSION-ENST00000585917.6:179-ENST00000651806.2:21939|565
MALLPISQGVYTAHVILFLISRWR
>FUSION-ENST00000585917.6:179-ENST00000651806.2:21939|683
SPVILFLISRGREEDITPNIAR
>FUSION-ENST00000585917.6:179-ENST00000651806.2:21939|855
MLLLLISQR
>ENST00000397468.5|SNV-5445-C-T|4
SVRSGFITQNR
>FUSION-ENST00000585917.6:179-ENST00000651806.2:21939|493
DIVLNISVGRK
>ENST00000337827.8|SNV-79483-A-T|6
KRHPYNFPEGIALTYIR
>FUSION-ENST00000578649.1:1561-ENST00000430157.6:3173|11
MAALFLTTTSRRSRPCTWSCV
>FUSION-ENST00000666789.1:4746-ENST00000651806.2:21939|1681
MLGAVAS
>ENST00000467087.5|INDEL-150831-G-GA|1
QNAEMQLAIAKDEAEKN
>FUSION-ENST00000578649.1:1561-ENST00000430157.6:3173|49
MGEVKVEASWGWVGR
>FUSION-ENST00000585917.6:179-ENST00000651806.2:21939|322
MYMPSLILFLISRGGEDNITFHITK
>FUSION-ENST00000585917.6:179-ENST00000651806.2:21939|318
MPSLILFLISRGGEDNITFHITK
>ENST00000343533.9|SNV-78722-T-A|3
LGAIDEER
>FUSION-ENST00000585917.6:179-ENST00000651806.2:21939|735
GGEDDLTQNMTR
>FUSION-ENST00000585917.6:179-ENST00000651806.2:21939|693
WECTSLLGYCF
>ENST00000417056.5|SNV-170844-C-T|2
VLKQYDYDSSTI
>FUSION-ENST00000585917.6:179-ENST00000651806.2:21939|521
ILLKIPQGMCIPL
>FUSION-ENST00000585917.6:179-ENST00000651806.2:21939|1346
VSGLKSTSPAVWILL
>ENST00000345366.8|SNV-544-G-A|1
LFDHAMLQTHRAHQLAIDTYQEFR
>ENST00000305123.5|INDEL-3668-C-CAGC|2
AREQQQQQQQPLLHPPEPK
>ENST00000556677.1|SNV-79483-A-T|7
VLPSPTSGILSALQK
>FUSION-ENST00000585917.6:179-ENST00000651806.2:21939|1409
SAYAVAR
>FUSION-ENST00000585917.6:179-ENST00000651806.2:21939|1116
MILLPISQGLYSPLP
>FUSION-ENST00000585917.6:179-ENST00000651806.2:21939|584
GKYYSQNR
>ENST00000574684.1|SNV-12456-G-A|2
MRRCPHHER
>FUSION-ENST00000585917.6:179-ENST00000651806.2:21939|1234
TTAPVRGTPAWLR
>FUSION-ENST00000585917.6:179-ENST00000651806.2:21939|1018
NTPTVISFLISRR
>FUSION-ENST00000585917.6:179-ENST00000651806.2:21939|1017
MNTPTVISFLISRRGGNDISPNITK
>FUSION-ENST00000585917.6:179-ENST00000651806.2:21939|1402
CSEQGESLSCTLR
>FUSION-ENST00000585917.6:179-ENST00000651806.2:21939|465
RERDPPYCSILFYTQYLF
>ENST00000430291.2|SNV-74647-T-C|3
CGWTVTWPSLR
>FUSION-ENST00000585917.6:179-ENST00000651806.2:21939|37
NDESNWMMR
>FUSION-ENST00000585917.6:179-ENST00000651806.2:21939|189
MILLPISQRVYTLCNIDPNIQGGIG
>ENST00000261609.13|SNV-49870-G-A|3
STQGTSAPLLPLLQR
>FUSION-ENST00000666789.1:4746-ENST00000651806.2:21939|1508
GCHGDYSKCIVIIWNW
>FUSION-ENST00000585917.6:179-ENST00000651806.2:21939|428
GCCYPSYR
>ENST00000400234.6|SNV-21777-A-C|2
PLRTLLR
>FUSION-ENST00000585917.6:179-ENST00000651806.2:21939|293
KYTLVPCSALR
>FUSION-ENST00000585917.6:179-ENST00000651806.2:21939|759
ILLSISQR
>FUSION-ENST00000585917.6:179-ENST00000651806.2:21939|529
MLFLISSR
>FUSION-ENST00000666789.1:4746-ENST00000651806.2:21939|1567
MRMQRHAG
>FUSION-ENST00000585917.6:179-ENST00000651806.2:21939|1110
VYTPLVILFLISRVERIILFPISR
>FUSION-ENST00000585917.6:179-ENST00000651806.2:21939|406
GCYYSPFCRRR
>ENST00000394697.7|INDEL-69321-C-CT|8
GKGELRTYFCLYGHCQVSGAGAELR
>ENST00000474926.5|SNV-54694-G-T|8
MMCVAERTYKQIFLFAK
>ENST00000432564.3|SNV-1434-C-T|6
QPGHSKTQR
>FUSION-ENST00000585917.6:179-ENST00000651806.2:21939|74
ILFPISQEVYTPL
>ENST00000405573.2|MNV-55417-GGTAGGTGC-G|4
SEARWPR
>FUSION-ENST00000585917.6:179-ENST00000651806.2:21939|637
MISLSIPQGVYTFRIILFLIFRGK
>ENST00000483042.1|SNV-44220-C-T|1
ATSSSGLT
>ENST00000478603.5|SNV-334108-G-A|3
TYHLQDQDAKVTR
>FUSION-ENST00000585917.6:179-ENST00000651806.2:21939|1001
VRYIQGR
>ENST00000305123.5|INDEL-3668-C-CAGC|3
ASTLPRAREQQQQQQQPLLHPPEPK
>FUSION-ENST00000585917.6:179-ENST00000651806.2:21939|291
KYTLVPCSALRLAR
>FUSION-ENST00000585917.6:179-ENST00000651806.2:21939|569
MILVSISQGVCTPPGDIAFNIKGEK
>ENST00000397272.7|SNV-13938-G-C|2
AVDLILSFDYSLEAPFEVLKMTQK
>FUSION-ENST00000585917.6:179-ENST00000651806.2:21939|1300
ARAGASGRR
>FUSION-ENST00000585917.6:179-ENST00000651806.2:21939|3
VNRQHPVWKTATLLEEASGKPFF
>ENST00000618057.4|SNV-254257-A-G|1
CNMTEGQSKNLCESADGILCSGK
>FUSION-ENST00000585917.6:179-ENST00000651806.2:21939|11
QLSPGRQR
>ENST00000618057.4|SNV-254257-A-G|5
LCQHPRKCNMTEGQSK
>FUSION-ENST00000585917.6:179-ENST00000651806.2:21939|6
AACSLDSNSKVNR
>FUSION-ENST00000585917.6:179-ENST00000651806.2:21939|236
EDDMTPNITGDVNLWRCC
>ENST00000417056.5|SNV-170844-C-T|3
LRVLKQYDYDSSTI
>ENST00000343529.9|SNV-378948-C-G|1
VIVLVPQKTWSSATRFR
>ENST00000247815.9|SNV-2497-A-G|1
FLTWVREVSNYKNLNFENLR
>FUSION-ENST00000585917.6:179-ENST00000651806.2:21939|432
MFCILQERRGCCYPSYR
>FUSION-ENST00000585917.6:179-ENST00000651806.2:21939|405
RRTPPYGMVR
>FUSION-ENST00000585917.6:179-ENST00000651806.2:21939|259
EDSVTPDIAECVHPLVILFLIYTGR
>ENST00000333957.8|SNV-26484-A-T|2
NQTFSFSPSK
>FUSION-ENST00000653426.1:220-ENST00000651806.2:21939|1420
KPTSPGDTVSELQGEISRPAKLSSR
>FUSION-ENST00000666789.1:4746-ENST00000651806.2:21939|1469
HRVYIFLYIFSRNTTRPVR
>ENST00000397468.5|SNV-5446-T-G|3
SGRITQNRQDLAER
>FUSION-ENST00000585917.6:179-ENST00000651806.2:21939|801
GYVSKYHR
>FUSION-ENST00000585917.6:179-ENST00000651806.2:21939|1181
MADGRKLMQTPSVVPPL
>ENST00000473880.5|SNV-4091-C-T|4
PISSRPPMTSGSSSGTSGCPTR
>FUSION-ENST00000585917.6:179-ENST00000651806.2:21939|1227
GTPAWLRSSAGHSSWVR
>ENST00000549913.6|SNV-325483-A-G|5
MTSASPVITSEAASWGSLPRESA
>ENST00000381031.8|SNV-16035-A-G|2
DSDMLACRNYWHWALYLIEK
>ENST00000489502.5|SNV-2498-C-T|7
NRDTHAMCSMRGCPSPSS
>FUSION-ENST00000585917.6:179-ENST00000651806.2:21939|134
VCTPPCDIVSDIHGEK
>FUSION-ENST00000585917.6:179-ENST00000651806.2:21939|1400
CSEQGESLSCTLRRGGCQSR
>ENST00000374360.8|SNV-4111-G-T|2
DWYEQVNGSDGMFKYDEIVLER
>FUSION-ENST00000520073.5:3761-ENST00000621933.1:4666|1
HDLGNCPR
>FUSION-ENST00000585917.6:179-ENST00000651806.2:21939|842
SPSITGGVHPAVIFFLISRV
>FUSION-ENST00000585917.6:179-ENST00000651806.2:21939|562
EHNITPNIAQGVHPSCDMVPNIHGR
>ENST00000647510.1|SNV-39182-G-A|23
AVRELMLWMDEVNLQMDAQEHPR
>FUSION-ENST00000585917.6:179-ENST00000651806.2:21939|700
ILLLILQGVYPRL
>FUSION-ENST00000585917.6:179-ENST00000651806.2:21939|358
GGVHPPVVRNIQQGK
>FUSION-ENST00000585917.6:179-ENST00000651806.2:21939|191
ECYYPQYLRGR
>FUSION-ENST00000585917.6:179-ENST00000651806.2:21939|490
MILIPLSR
>FUSION-ENST00000585917.6:179-ENST00000651806.2:21939|433
FCILQERR
>ENST00000568930.1|INDEL-69321-C-CT|3
AEDLLLSVRTLPSFR
>FUSION-ENST00000585917.6:179-ENST00000651806.2:21939|281
RAQQDMEPQ
>ENST00000307161.5|SNV-21500-G-T|2
VKPDLKPK
>ENST00000664957.1|SNV-125695-C-T|1
AMGAAYLSARLLVR
>FUSION-ENST00000585917.6:179-ENST00000651806.2:21939|73
MISILIFF
>FUSION-ENST00000666789.1:4746-ENST00000651806.2:21939|1630
RESNYWFTQEMLRAEEK
>FUSION-ENST00000578649.1:1561-ENST00000430157.6:3173|37
AVLFLTTTSRR
>FUSION-ENST00000585917.6:179-ENST00000651806.2:21939|1182
MMADGRKLMQTPSVVPPL
>FUSION-ENST00000585917.6:179-ENST00000651806.2:21939|478
MILHPPPRDILLNIQEGR
>FUSION-ENST00000666789.1:4746-ENST00000651806.2:21939|1486
NTHQYFKCLR
>FUSION-ENST00000585917.6:179-ENST00000651806.2:21939|288
YTLVPCSALRLARIR
>FUSION-ENST00000585917.6:179-ENST00000651806.2:21939|960
MVRNIQEER
>FUSION-ENST00000585917.6:179-ENST00000651806.2:21939|1389
RWLAAQNRVSL
>ENST00000472930.6|SNV-17583-C-T|1
TGYCSARCCEFPI
>ENST00000493328.5|INDEL-44757-A-AA|7
TCSHIFNSK
>FUSION-ENST00000585917.6:179-ENST00000651806.2:21939|215
VHTFPVILFLISKR
>FUSION-ENST00000585917.6:179-ENST00000651806.2:21939|1334
MHYYKELPETG
>FUSION-ENST00000585917.6:179-ENST00000651806.2:21939|1184
MDVISSL
>FUSION-ENST00000585917.6:179-ENST00000651806.2:21939|734
MTRGVHTACDMVPNIQGR
>FUSION-ENST00000666789.1:4746-ENST00000651806.2:21939|1637
MSPSLAPFR
>FUSION-ENST00000585917.6:179-ENST00000651806.2:21939|497
ILLPISHKVYTPRDIVLNISVGR
>FUSION-ENST00000666789.1:4746-ENST00000651806.2:21939|1551
KLPVEYNIYYSGDK
>ENST00000310397.13|SNV-88792-G-A|2
VYQVHQDICFKESCESTSLK
>FUSION-ENST00000666789.1:4746-ENST00000651806.2:21939|1372
NVLLSWHCIHR
>FUSION-ENST00000666789.1:4746-ENST00000651806.2:21939|1449
NSPQLSVEK
>FUSION-ENST00000585917.6:179-ENST00000651806.2:21939|749
ILLQISQGVLSPCDIVPNIQGGRG
>FUSION-ENST00000585917.6:179-ENST00000651806.2:21939|1107
IILFPISR
>ENST00000302277.7|SNV-337949-A-G|1
SAVLDMSNDCISVQATTEENVK
>FUSION-ENST00000666789.1:4746-ENST00000651806.2:21939|1627
ESNYWFTQEMLRAEEKTLISR
>FUSION-ENST00000585917.6:179-ENST00000651806.2:21939|970
IGNIQER
>ENST00000513856.1|SNV-96641-G-T|2
MGRKPGTSGPPR
>FUSION-ENST00000666789.1:4746-ENST00000651806.2:21939|1478
MQEPGPRLSSAPW
>FUSION-ENST00000585917.6:179-ENST00000651806.2:21939|309
SRRNITGK
>FUSION-ENST00000666789.1:4746-ENST00000651806.2:21939|1378
EPLYHQGR
>FUSION-ENST00000585917.6:179-ENST00000651806.2:21939|972
VRNIQGKK
>FUSION-ENST00000585917.6:179-ENST00000651806.2:21939|945
MVRNIQGCR
>FUSION-ENST00000585917.6:179-ENST00000651806.2:21939|706
YILHAILFVIFRR
>FUSION-ENST00000585917.6:179-ENST00000651806.2:21939|804
TFLPIWQGLYTTYHIVQNIQKGR
>FUSION-ENST00000585917.6:179-ENST00000651806.2:21939|581
YYSQNRWRSTPPL
>FUSION-ENST00000585917.6:179-ENST00000651806.2:21939|1170
MYSLPTSARRVLVHSSLSR
>ENST00000307161.5|SNV-21500-G-T|4
QRVKPDLKPK
>ENST00000378133.4|SNV-2028-G-T|4
IPFRVWLYTGEISTTRVLDEADLSR
>FUSION-ENST00000585917.6:179-ENST00000651806.2:21939|1021
MNTPTVISFLISR
>ENST00000451664.1|SNV-6062-C-T|2
RWWPSPYTSPTWTCAGRCLP
>FUSION-ENST00000585917.6:179-ENST00000651806.2:21939|290
YTLVPCSALR
>ENST00000505222.5|SNV-13514-G-A|6
MVLVYIFK
>ENST00000280772.7|SNV-561118-C-T|1
CLGYISVVDTLK
>ENST00000489502.5|SNV-2498-C-T|1
RGCPSPSS
>ENST00000638604.1|SNV-10335-C-T|4
SLCLPPWWSTPLLISTPTTGRSR
>ENST00000463743.5|SNV-126599-G-A|1
ADTTEDGDEKSLEKQK
>FUSION-ENST00000585917.6:179-ENST00000651806.2:21939|1167
LSLHCNIQGGR
>FUSION-ENST00000585917.6:179-ENST00000651806.2:21939|298
MWLKIRDEIHPGPLQCPQAC
>FUSION-ENST00000585917.6:179-ENST00000651806.2:21939|1326
MVQKYMY
>ENST00000647510.1|SNV-39182-G-A|10
DAQEHPRDVSSADLVIKNQQGIK
>ENST00000319394.8|SNV-70438-A-G|1
ETTSLVR
>FUSION-ENST00000585917.6:179-ENST00000651806.2:21939|1053
VCTPPRDSFFFFFFF
>FUSION-ENST00000585917.6:179-ENST00000651806.2:21939|59
GKKYNEVCLTPCLLIVT
>ENST00000647510.1|SNV-39182-G-A|7
WMPRSIPGMCPPRI
>ENST00000587856.1|INDEL-20620-T-TGCC|3
HHLRALTGRCR
>FUSION-ENST00000585917.6:179-ENST00000651806.2:21939|172
EYITPNITGIVHHLCDILVNIR
>ENST00000471022.5|SNV-2355-C-T|6
MDHPKWNNLHWNLQAK
>ENST00000512132.5|SNV-11221-A-G|1
LHTGEKPCKCDVCGKAYISR
>FUSION-ENST00000585917.6:179-ENST00000651806.2:21939|863
ITLLPILQGVYIFEYCS
>ENST00000493328.5|INDEL-44757-A-AA|9
SVGFWPCPKTCSHIFNSK
>ENST00000471022.5|SNV-2355-C-T|1
WNNLHWNLQAKKPSLAEWK
>FUSION-ENST00000585917.6:179-ENST00000651806.2:21939|750
MILLQISQGVLSPCDIVPNIQGGRG
>ENST00000335420.10|SNV-55396-T-C|3
TGFPAAR
>FUSION-ENST00000585917.6:179-ENST00000651806.2:21939|1259
GNNTKTSSQK
>FUSION-ENST00000585917.6:179-ENST00000651806.2:21939|1109
VERIILFPISR
>FUSION-ENST00000585917.6:179-ENST00000651806.2:21939|940
EREDDITPNIAEGLHHSVILFIISR
>ENST00000339986.8|SNV-20855-C-T|1
AFTWFSYLTQYKRIHTGEKPYK
>ENST00000443868.6|SNV-15302-A-G|1
SIIFINLDSHRNVMMR
>FUSION-ENST00000585917.6:179-ENST00000651806.2:21939|429
RGCCYPSYRWK
>ENST00000530675.5|SNV-30846-A-G|2
LQEERTCKVCMDR
>FUSION-ENST00000585917.6:179-ENST00000651806.2:21939|392
NIRGEGMLSKEER
>FUSION-ENST00000585917.6:179-ENST00000651806.2:21939|526
LFLISSREEDDITPPPP
>FUSION-ENST00000585917.6:179-ENST00000651806.2:21939|135
ILLNPGYL
>FUSION-ENST00000585917.6:179-ENST00000651806.2:21939|648
SPNIAEGIHTSNNIVLNIRGRG
>ENST00000529901.1|SNV-28958-T-G|9
MITEKWGLNMEYWR
>FUSION-ENST00000585917.6:179-ENST00000651806.2:21939|1393
NPLHGTPPWGLGG
>FUSION-ENST00000666789.1:4746-ENST00000651806.2:21939|1446
QGQHTHLCTDTSPIK
>ENST00000463252.5|SNV-4111-G-T|5
MACSNMMK
>FUSION-ENST00000585917.6:179-ENST00000651806.2:21939|156
NNTTGDVHPRIDIVPNMYGER
>ENST00000297979.9|SNV-334108-G-A|3
TYHLQDQDAKVR
>FUSION-ENST00000666789.1:4746-ENST00000651806.2:21939|1639
MGYGFLEMSPSLAPFR
>FUSION-ENST00000585917.6:179-ENST00000651806.2:21939|834
LVMLFLKFMGR
>FUSION-ENST00000585917.6:179-ENST00000651806.2:21939|68
SKKYIWG
>FUSION-ENST00000585917.6:179-ENST00000651806.2:21939|586
VSNIQRGRGK
>FUSION-ENST00000585917.6:179-ENST00000651806.2:21939|1188
VGNITMTPVRVMA
>FUSION-ENST00000585917.6:179-ENST00000651806.2:21939|654
LLPISQGVYTHTVILFLK
>FUSION-ENST00000578649.1:1561-ENST00000430157.6:3173|41
TNFVLSDLAL
>FUSION-ENST00000585917.6:179-ENST00000651806.2:21939|202
MLLPISQEVFTPLVILFLTYREGR
>FUSION-ENST00000585917.6:179-ENST00000651806.2:21939|1075
RKCDITPNIAGDVHASCDIVPNI
>ENST00000394697.7|INDEL-69321-C-CT|7
GELRTYFCLYGHCQVSGAGAELR
>FUSION-ENST00000585917.6:179-ENST00000651806.2:21939|21
RVSNVFGFLFFFFFF
>FUSION-ENST00000359526.9:64689-ENST00000601916.1:66103|1
AGVQADEDEDGDEKDQF
>FUSION-ENST00000585917.6:179-ENST00000651806.2:21939|1348
SLKVSGLKSTSPAVWILL
>FUSION-ENST00000585917.6:179-ENST00000651806.2:21939|176
TLLPISQSVYTHHLILFLISR
>FUSION-ENST00000585917.6:179-ENST00000651806.2:21939|1382
MASLRTEAPG
>FUSION-ENST00000585917.6:179-ENST00000651806.2:21939|1263
GSIHSNKVVRR
>FUSION-ENST00000585917.6:179-ENST00000651806.2:21939|1175
QTPSVVPPL
>FUSION-ENST00000585917.6:179-ENST00000651806.2:21939|1316
RCGWGHR
>FUSION-ENST00000585917.6:179-ENST00000651806.2:21939|147
YGERGQCNSRYR
>FUSION-ENST00000666789.1:4746-ENST00000651806.2:21939|1660
MILQSAPRLCQNRSGLR
>FUSION-ENST00000585917.6:179-ENST00000651806.2:21939|40
MNPTLGGVSLLDA
>FUSION-ENST00000585917.6:179-ENST00000651806.2:21939|1196
RQVHAKPREVYNFGILQLPLEK
>FUSION-ENST00000585917.6:179-ENST00000651806.2:21939|1386
MGHLHGVWGAEDEELDWI
>ENST00000405573.2|MNV-55417-GGTAGGTGC-G|16
GRTGAAGPR
>FUSION-ENST00000551516.1:22994-ENST00000621933.1:4666|3
SLLLCQCPMK
>ENST00000315757.9|SNV-124754-G-A|6
YKSMKIMVNTALQR
>ENST00000606802.1|SNV-8760-G-A|1
VGVEGTEAGLGAGPSK
>FUSION-ENST00000666789.1:4746-ENST00000651806.2:21939|1545
ISESNTI
>FUSION-ENST00000585917.6:179-ENST00000651806.2:21939|178
GNVHLSCDIVFII
>FUSION-ENST00000585917.6:179-ENST00000651806.2:21939|383
EQDKSDVQR
>FUSION-ENST00000585917.6:179-ENST00000651806.2:21939|1301
MARAGASGRR
>FUSION-ENST00000585917.6:179-ENST00000651806.2:21939|833
LVMLFLKFMGRK
>FUSION-ENST00000666789.1:4746-ENST00000651806.2:21939|1592
MVQNSGGPIAT
>ENST00000367602.8|SNV-41609-C-T|1
DVQNVAAASELAMGALELESR
>ENST00000562320.1|SNV-13938-G-C|4
EFVAWKGLEDDTEVLPGPR
>FUSION-ENST00000585917.6:179-ENST00000651806.2:21939|910
RGDMILLPISQKVYTLL
>ENST00000490758.6|SNV-50883-G-A|5
KDQSCKPCAKGR
>FUSION-ENST00000666789.1:4746-ENST00000651806.2:21939|1651
MGLQSQHAQGSRVLRSPAGR
>FUSION-ENST00000585917.6:179-ENST00000651806.2:21939|469
VWFVISGVRGCYQK
>FUSION-ENST00000585917.6:179-ENST00000651806.2:21939|1101
MYTLPVILFLISRVGEDDITPK
>FUSION-ENST00000666789.1:4746-ENST00000651806.2:21939|1463
NTTRPVREER
>FUSION-ENST00000457714.5:411549-ENST00000434257.1:658217|13
LGVLGKKMAYQK
>FUSION-ENST00000585917.6:179-ENST00000651806.2:21939|614
MILLPISQGLYNLL
>FUSION-ENST00000578649.1:1561-ENST00000430157.6:3173|36
MAVLFLTTTSRRSRPCTWSCV
>FUSION-ENST00000578649.1:1561-ENST00000430157.6:3173|33
RSRPCTWSCV
>FUSION-ENST00000585917.6:179-ENST00000651806.2:21939|1262
VVRRCGNGR
>FUSION-ENST00000585917.6:179-ENST00000651806.2:21939|1174
MYSLPTSAR
>FUSION-ENST00000666789.1:4746-ENST00000651806.2:21939|1584
MPYVLTYKLELSHAYAKACGVT
>FUSION-ENST00000585917.6:179-ENST00000651806.2:21939|950
MVHNMQK
>FUSION-ENST00000585917.6:179-ENST00000651806.2:21939|965
NIQGKKG
>ENST00000463252.5|SNV-4111-G-T|2
ACSNMMKSYLR
>FUSION-ENST00000585917.6:179-ENST00000651806.2:21939|1254
TSSQKKK
>FUSION-ENST00000585917.6:179-ENST00000651806.2:21939|205
NSITPNIAVILFPCDIVSNI
>FUSION-ENST00000585917.6:179-ENST00000651806.2:21939|669
MILLPILQVVYIPL
>FUSION-ENST00000585917.6:179-ENST00000651806.2:21939|171
EYITPNITGIVHHLCDILVNIRGK
>ENST00000536101.5|SNV-156234-A-G|3
LTCDLEDTCVLLENQQSR
>FUSION-ENST00000585917.6:179-ENST00000651806.2:21939|1296
MWVGTQIQTR
>FUSION-ENST00000585917.6:179-ENST00000651806.2:21939|356
NIQQGKR
>FUSION-ENST00000666789.1:4746-ENST00000651806.2:21939|1602
GVCRLGHGCCQGTPGCSR
>FUSION-ENST00000393927.9:2551-ENST00000643549.1:42204|4
CPQSRAAGGLAR
>ENST00000638604.1|SNV-10335-C-T|6
SLCLPPWWSTPLLISTPTTGR
>ENST00000389506.10|SNV-47709-G-C|1
EKPPPLNK
>FUSION-ENST00000666789.1:4746-ENST00000651806.2:21939|1491
MYNLTSCTRNTHQYFK
>FUSION-ENST00000585917.6:179-ENST00000651806.2:21939|888
LYTPCDIVHNIQKK
>FUSION-ENST00000585917.6:179-ENST00000651806.2:21939|58
KYNEVCLTPCLLIVT
>FUSION-ENST00000585917.6:179-ENST00000651806.2:21939|1214
QGGHKELAPVPECIRGGLLCNI
>ENST00000544091.1|SNV-16142-G-A|2
DQLSHHGSSVTRSR
>ENST00000405573.2|MNV-55417-GGTAGGTGC-G|17
GPSGARGRTGAAGPR
>ENST00000472930.6|SNV-17583-C-T|10
LHRLLRQTEGSYR
>ENST00000358595.10|SNV-50129-C-T|3
NIVEFCHLEDQQLLR
>FUSION-ENST00000666789.1:4746-ENST00000651806.2:21939|1536
LGHYISNSSLSKYNSHGLPW
>ENST00000489502.5|SNV-2498-C-T|9
SGPLWWCLLERNRDTHAMCSMR
>FUSION-ENST00000585917.6:179-ENST00000651806.2:21939|638
ISLSIPQGVYTFRIILFLIFR
>FUSION-ENST00000585917.6:179-ENST00000651806.2:21939|746
MILLSISQGVYTTPAILFLISSGRR
>FUSION-ENST00000585917.6:179-ENST00000651806.2:21939|72
ISILIFF
>ENST00000284548.16|SNV-143291-G-T|1
DGALLTTVNKFQTLSEPR
>FUSION-ENST00000585917.6:179-ENST00000651806.2:21939|709
MYILHAILFVIFR
>FUSION-ENST00000585917.6:4746-ENST00000651806.2:21939|1422
KFFEGGR
>FUSION-ENST00000585917.6:179-ENST00000651806.2:21939|382
EQDKSDVQRTR
>FUSION-ENST00000585917.6:179-ENST00000651806.2:21939|61
LQFPWLLF
>FUSION-ENST00000585917.6:179-ENST00000651806.2:21939|1010
VCTPPVIWFLIFR
>FUSION-ENST00000585917.6:179-ENST00000651806.2:21939|9
QRAACSLDSNSK
>FUSION-ENST00000585917.6:179-ENST00000651806.2:21939|588
MVSNIQRGRGK
>FUSION-ENST00000585917.6:4746-ENST00000651806.2:21939|1420
FFEGGRG
>FUSION-ENST00000666789.1:4746-ENST00000651806.2:21939|1556
DFGDSDMRVAGG
>FUSION-ENST00000585917.6:179-ENST00000651806.2:21939|1267
GSIHSNK
>FUSION-ENST00000578649.1:1561-ENST00000430157.6:3173|40
MAVLFLTTTSR
>FUSION-ENST00000585917.6:179-ENST00000651806.2:21939|825
KNITPNITGGVHTLCNIVANMQQER
>ENST00000579038.6|SNV-115379-G-A|6
CMTFPCGRWLAKNK
>FUSION-ENST00000585917.6:179-ENST00000651806.2:21939|413
MVRNIQGKR
>FUSION-ENST00000585917.6:179-ENST00000651806.2:21939|1360
KPWQCESDLGGGPVR
>FUSION-ENST00000585917.6:179-ENST00000651806.2:21939|371
RNKEVKPK
>ENST00000568930.1|INDEL-69321-C-CT|6
RAEDLLLSVR
>FUSION-ENST00000585917.6:179-ENST00000651806.2:21939|541
MILLPILQGGYTSPMVVFLISRK
>ENST00000492427.2|SNV-3455-G-A|7
LCGGPQPGVQGPCQGDSR
>FUSION-ENST00000585917.6:179-ENST00000651806.2:21939|1090
VGEDDITPKISK
>FUSION-ENST00000585917.6:179-ENST00000651806.2:21939|702
ILLLILQGVYPR
>ENST00000536101.5|SNV-156234-A-G|4
CHRLTCDLEDTCVLLENQQSR
>FUSION-ENST00000585917.6:179-ENST00000651806.2:21939|1139
MRSTPHL
>ENST00000615901.4|SNV-193625-G-C|2
LPEELGRDQNTVETLHR
>FUSION-ENST00000585917.6:179-ENST00000651806.2:21939|1103
MYTLPVILFLISR
>ENST00000374126.9|SNV-132198-C-G|1
ADAFDQGVVATDEVKEEPPEPFQK
>FUSION-ENST00000585917.6:179-ENST00000651806.2:21939|235
MTPNITGDVNLWR
>FUSION-ENST00000585917.6:179-ENST00000651806.2:21939|1009
GGEDDITFYIAEGVHLPR
>ENST00000198801.10|SNV-80-C-T|2
MVEFAPLFMLWERR
>FUSION-ENST00000585917.6:4746-ENST00000651806.2:21939|1424
EEEGNLEEFPDLLCCCD
>ENST00000556454.1|SNV-116678-A-G|2
NYLPAPQAAVSAWRPLGVTAKR
>FUSION-ENST00000585917.6:179-ENST00000651806.2:21939|1423
MKPTSPGDTVSELQGGR
>FUSION-ENST00000585917.6:179-ENST00000651806.2:21939|923
IILLSISEGVKTLLCHCS
>FUSION-ENST00000585917.6:179-ENST00000651806.2:21939|264
MILRTIPQGMYTHVLILSLICMGK
>ENST00000531007.1|SNV-62256-A-C|1
GTTPLLVNSLYILLSV
>FUSION-ENST00000585917.6:179-ENST00000651806.2:21939|1094
ILFLISMKK
>FUSION-ENST00000585917.6:179-ENST00000651806.2:21939|487
ILIPLSRK
>FUSION-ENST00000666789.1:4746-ENST00000651806.2:21939|1500
CSGQGQMSMYNLTSCTRNTHQYFK
>FUSION-ENST00000585917.6:179-ENST00000651806.2:21939|124
MAGAVHLPCDIVSNIQWGRK
>ENST00000443868.6|SNV-15302-A-G|3
VLIDDSRSIIFINLDSHRNVMMR
>FUSION-ENST00000585917.6:179-ENST00000651806.2:21939|1194
QVHAKPREVYNFGILQLPLEK
>FUSION-ENST00000666789.1:4746-ENST00000651806.2:21939|1523
TITQGCK
>FUSION-ENST00000585917.6:179-ENST00000651806.2:21939|946
VHNMQKGRG
>FUSION-ENST00000585917.6:179-ENST00000651806.2:21939|111
LYQSQVGVGYLIATK
>FUSION-ENST00000666789.1:4746-ENST00000651806.2:21939|1573
LEAIIPSEITQELK
>FUSION-ENST00000585917.6:179-ENST00000651806.2:21939|797
GCTPRCNILPNIQGVR
>FUSION-ENST00000585917.6:179-ENST00000651806.2:21939|779
MILFLISGGERMILLSISQGMYR
>ENST00000472930.6|SNV-17583-C-T|16
MIQHQWKDHLR
>ENST00000409968.6|SNV-640242-A-T|1
FTPCSTNCEATKCRR
>ENST00000539839.1|SNV-1187-G-A|2
SGLAGHLDGAVLLLQR
>FUSION-ENST00000585917.6:179-ENST00000651806.2:21939|995
VRNIQEWR
>ENST00000430291.2|SNV-74647-T-C|1
CGWTVTWPSLRRRPWA
>FUSION-ENST00000585917.6:179-ENST00000651806.2:21939|701
MILLLILQGVYPRL
>FUSION-ENST00000585917.6:179-ENST00000651806.2:21939|84
KGVNPFCDIGPNIQGGRE
>FUSION-ENST00000585917.6:179-ENST00000651806.2:21939|407
GCYYSPFCRR
>FUSION-ENST00000585917.6:179-ENST00000651806.2:21939|1132
MSQGMYTFPVILFIISRK
>ENST00000430291.2|SNV-74647-T-C|2
CGWTVTWPSLRR
>FUSION-ENST00000393927.9:2551-ENST00000643549.1:42204|13
SQASGRDQPDERPPGEGDPR
>ENST00000448507.5|SNV-115917-A-G|1
MDFIHVAQFLTR
>ENST00000394697.7|INDEL-69321-C-CT|1
GREASLLP
>FUSION-ENST00000585917.6:179-ENST00000651806.2:21939|114
ICQRNTFGDKIL
>FUSION-ENST00000585917.6:179-ENST00000651806.2:21939|324
MYMPSLILFLISR
>FUSION-ENST00000585917.6:179-ENST00000651806.2:21939|18
LSLVFTGNQICYDSNFLGYCFK
>FUSION-ENST00000585917.6:179-ENST00000651806.2:21939|955
VHNTQTGR
>FUSION-ENST00000585917.6:179-ENST00000651806.2:21939|810
EEGDIPSKTER
>FUSION-ENST00000585917.6:179-ENST00000651806.2:21939|775
MILLPISQAV
>FUSION-ENST00000585917.6:179-ENST00000651806.2:21939|1035
MLVRLVLNS
>ENST00000495961.1|SNV-1097770-T-A|1
VDGTYVLSCVATGSPVPTILWRK
>FUSION-ENST00000585917.6:179-ENST00000651806.2:21939|1398
RGGCQSR
>FUSION-ENST00000585917.6:179-ENST00000651806.2:21939|1177
LMQTPSVVPPL
>FUSION-ENST00000585917.6:179-ENST00000651806.2:21939|314
SVHPPVILFLISK
>ENST00000317025.13|INDEL-52572-C-CC|11
TEVKKTPTTK
>ENST00000497331.2|SNV-269172-C-T|2
THWAPPTCTPGSSCLKTQISQEER
>FUSION-ENST00000585917.6:179-ENST00000651806.2:21939|300
SGGVSLMWLK
>ENST00000647510.1|SNV-39182-G-A|15
MDAQEHPR
>FUSION-ENST00000585917.6:179-ENST00000651806.2:21939|1015
RGGNDISPNITK
>FUSION-ENST00000585917.6:179-ENST00000651806.2:21939|1421
MKPTSPGDTVSELQGGRG
>FUSION-ENST00000585917.6:179-ENST00000651806.2:21939|725
MVPNIQGRR
>FUSION-ENST00000578649.1:1561-ENST00000430157.6:3173|38
MAVLFLTTTSRR
>FUSION-ENST00000585917.6:179-ENST00000651806.2:21939|1006
MIFLLISQR
>FUSION-ENST00000585917.6:179-ENST00000651806.2:21939|485
ILIPLSRKCTPTLSCCS
>FUSION-ENST00000585917.6:179-ENST00000651806.2:21939|1261
RCGNGRGQHFAINAR
>FUSION-ENST00000585917.6:179-ENST00000651806.2:21939|535
MVVFLISRK
>FUSION-ENST00000585917.6:179-ENST00000651806.2:21939|738
LLGLYPLPVILFLISRR
>FUSION-ENST00000585917.6:179-ENST00000651806.2:21939|1352
CWDSRSLKVSGLK
>FUSION-ENST00000585917.6:179-ENST00000651806.2:21939|1078
YTPPVILLVIPRR
>FUSION-ENST00000585917.6:179-ENST00000651806.2:21939|262
TIPQGMYTHVLILSLICMGK
>FUSION-ENST00000666789.1:4746-ENST00000651806.2:21939|1621
MGFWKWVGGPGR
>FUSION-ENST00000585917.6:179-ENST00000651806.2:21939|915
MILFLISRR
>FUSION-ENST00000585917.6:179-ENST00000651806.2:21939|1266
MGSIHSNKVVR
>ENST00000328965.9|SNV-18025-C-T|1
CGICSCQKSYSFDFYVPQR
>FUSION-ENST00000585917.6:179-ENST00000651806.2:21939|437
GVCTPLCGMFCILQERRGCCYPSYR
>FUSION-ENST00000666789.1:4746-ENST00000651806.2:21939|1476
MRNPGVYR
>ENST00000297979.9|SNV-334108-G-A|2
TYHLQDQDAKVRHR
>FUSION-ENST00000585917.6:179-ENST00000651806.2:21939|673
DVHPPCDIVR
>FUSION-ENST00000585917.6:179-ENST00000651806.2:21939|934
ISREKEDITPYITK
>FUSION-ENST00000585917.6:179-ENST00000651806.2:21939|947
MVHNMQKGRG
>FUSION-ENST00000585917.6:179-ENST00000651806.2:21939|780
ILFLISGGER
>FUSION-ENST00000585917.6:179-ENST00000651806.2:21939|56
TQGCEITAMCLGK
>ENST00000366935.8|SNV-199911-G-T|4
GLGLGFPLPKSTSSTTTPNAGK
>FUSION-ENST00000585917.6:179-ENST00000651806.2:21939|777
MILLSISQGMYR
>FUSION-ENST00000585917.6:179-ENST00000651806.2:21939|117
MALQGHSKICQRNTFGDK
>ENST00000674074.1|SNV-190569-A-T|4
LSTGFMIPQK
>ENST00000317025.13|INDEL-52572-C-CC|6
ICAEYSARTDQCR
>FUSION-ENST00000585917.6:179-ENST00000651806.2:21939|658
MTLLPISQEVYTPCDIVPNI
>FUSION-ENST00000585917.6:179-ENST00000651806.2:21939|332
MSPQDPVMIALTPQIVYK
>FUSION-ENST00000585917.6:179-ENST00000651806.2:21939|1247
IKCWTFFMGQTLKQATLLQR
>FUSION-ENST00000585917.6:179-ENST00000651806.2:21939|973
MVRNIQGKK
>ENST00000205948.11|MNV-32782-GT-G|5
ENGARSFLSVLPSSALHHPYLR
>FUSION-ENST00000585917.6:179-ENST00000651806.2:21939|1083
MILLSISQGMYTPPVILLVIPRRR
>FUSION-ENST00000666789.1:4746-ENST00000651806.2:21939|1662
MILQSAPRLCQNR
>ENST00000497331.2|SNV-269172-C-T|5
HTRLIVFENPNIPR
>FUSION-ENST00000585917.6:179-ENST00000651806.2:21939|891
MILLTISQKLYTPCDIVHNIQKK
>FUSION-ENST00000585917.6:179-ENST00000651806.2:21939|556
ILFSISQR
>ENST00000498428.5|SNV-1097770-T-A|1
ALTSSAVWPQAVQCPPFCGER
>ENST00000351008.4|INDEL-251628-A-AA|3
RGKGIHSNAHLVL
>FUSION-ENST00000585917.6:179-ENST00000651806.2:21939|46
VSNEEPLIPEWPCSYPWHR
>FUSION-ENST00000585917.6:179-ENST00000651806.2:21939|1357
GHIFVGTEEKCSSAAAEEALAV
>ENST00000273353.4|SNV-52918-A-G|2
GQTVEQVTCAVGALSKSMYER
>FUSION-ENST00000585917.6:179-ENST00000651806.2:21939|339
PVFTLIS
>FUSION-ENST00000666789.1:4746-ENST00000651806.2:21939|1652
GLQSQHAQGSRVLR
>FUSION-ENST00000585917.6:179-ENST00000651806.2:21939|952
NIQEERGK
>FUSION-ENST00000585917.6:179-ENST00000651806.2:21939|397
MKSGHPEK
>FUSION-ENST00000585917.6:179-ENST00000651806.2:21939|410
RGCYYSPFCR
>ENST00000389857.11|SNV-103777-C-T|6
AMWSLRERSQVSSEVR
>ENST00000358595.10|SNV-50129-C-T|2
NIVEFCHLEDQQLLRDSFQQVVK
>ENST00000483634.1|SNV-15302-A-G|1
IHEVLFSLIWTATET
>ENST00000505222.5|SNV-13514-G-A|3
VLVYIFKIK
>ENST00000297979.9|SNV-334108-G-A|1
VRHRWCELIVK
>ENST00000305123.5|INDEL-3668-C-CAGC|1
EQQQQQQQPLLHPPEPK
>FUSION-ENST00000585917.6:179-ENST00000651806.2:21939|47
KVSNEEPLIPEWPCSYPWHR
>FUSION-ENST00000585917.6:179-ENST00000651806.2:21939|1280
ARQGGSCL
>ENST00000618057.4|SNV-254257-A-G|4
KCNMTEGQSK
>ENST00000205948.11|MNV-32782-GT-G|6
KENGARSFLSVLPSSALHHPYLR
>FUSION-ENST00000585917.6:179-ENST00000651806.2:21939|991
MIRNIQGR
>FUSION-ENST00000585917.6:179-ENST00000651806.2:21939|244
DDITPNIAGDVHSPVTLFLITRG
>FUSION-ENST00000666789.1:4746-ENST00000651806.2:21939|1550
KLPVEYNIYYSGDKCTK
>FUSION-ENST00000585917.6:179-ENST00000651806.2:21939|1345
LFFWIFWAPWSPPSSER
>FUSION-ENST00000585917.6:179-ENST00000651806.2:21939|898
ILLLISQGVYTPLFYCL
>ENST00000447098.6|SNV-11278-G-T|2
ICYKSGVPLIENGMIELMIEK
>FUSION-ENST00000585917.6:179-ENST00000651806.2:21939|554
ILFSISQRVCSPPVILFLIFGGR
>ENST00000381031.8|SNV-16035-A-G|1
NYWHWALYLIEK
>ENST00000397468.5|SNV-5446-T-G|5
SVRSGRITQNR
>FUSION-ENST00000585917.6:179-ENST00000651806.2:21939|996
MVRNIQEWR
>ENST00000638604.1|SNV-10335-C-T|7
MSLCLPPWWSTPLLISTPTTGR
>FUSION-ENST00000520073.5:3761-ENST00000621933.1:4666|4
ALHWPPTETKCQQIDGLLLCQCPMK
>ENST00000647510.1|SNV-39182-G-A|16
DEVNLQMDAQEHPRDVSSADLVIK
>FUSION-ENST00000585917.6:179-ENST00000651806.2:21939|592
MVSNIQR
>FUSION-ENST00000585917.6:179-ENST00000651806.2:21939|531
KEDDINPIIQEVYTHPVMLFLISSR
>ENST00000638411.1|SNV-10335-C-T|3
LLLDLLCLCVCRPGGVR
>FUSION-ENST00000666789.1:4746-ENST00000651806.2:21939|1663
ILQSAPR
>FUSION-ENST00000585917.6:179-ENST00000651806.2:21939|1140
TLPPLLQKVYTPP
>ENST00000490733.1|INDEL-33841-C-CA|1
KTQNDVDIADVAYYFEKDVK
>FUSION-ENST00000585917.6:179-ENST00000651806.2:21939|902
ILLPISQKVYTLL
>ENST00000400234.6|SNV-21777-A-C|7
SCRFCVMRPLR
>FUSION-ENST00000666789.1:4746-ENST00000651806.2:21939|1598
THGLLEVGWWSWEGQPIPPWRGSLC
>FUSION-ENST00000585917.6:179-ENST00000651806.2:21939|331
SPQDPVMIALTPQIVYK
>FUSION-ENST00000585917.6:179-ENST00000651806.2:21939|935
MISREKEDITPYITK
>FUSION-ENST00000585917.6:179-ENST00000651806.2:21939|252
GTLPLGYYS
>ENST00000542286.5|SNV-15724-C-T|1
GAALWCSSCPWKSHTSISLQLTK
>FUSION-ENST00000666789.1:4746-ENST00000651806.2:21939|1620
GFWKWVGGPGR
>ENST00000552364.1|SNV-9835-C-T|1
SSPCWPAASCSSWN
>FUSION-ENST00000585917.6:179-ENST00000651806.2:21939|634
IILFLIFRGK
>FUSION-ENST00000585917.6:179-ENST00000651806.2:21939|931
EDITPYITK
>FUSION-ENST00000585917.6:179-ENST00000651806.2:21939|93
REEDNIAPNIR
>ENST00000492427.2|SNV-3455-G-A|1
FQGPCAVPRA
>FUSION-ENST00000666789.1:4746-ENST00000651806.2:21939|1511
MGCHGDYSK
>ENST00000400234.6|SNV-21777-A-C|3
RPLRTLLR
>ENST00000604215.1|SNV-328-T-A|1
LKAFKTMVSPALIVSPSFIVGSR
>ENST00000483042.1|SNV-44220-C-T|5
MVLSTSTSSR
>ENST00000477474.3|INDEL-150831-G-GA|1
DEVAASYLIQAEKN
>FUSION-ENST00000585917.6:179-ENST00000651806.2:21939|54
TQGCEITAMCLGKK
>FUSION-ENST00000585917.6:179-ENST00000651806.2:21939|961
GGEIYIYPHIRGGVHPP
>ENST00000263847.6|SNV-38944-C-T|1
EVEAMKATEDGTPYDPYKALWFER
>FUSION-ENST00000407627.7:14016-ENST00000524462.5:25963|53
VADLADVLTVNPDSPASDPTVFHK
>FUSION-ENST00000666789.1:4746-ENST00000651806.2:21939|1544
MIILISYLYTAYMNITDMC
>ENST00000432564.3|SNV-1434-C-T|3
TQRLEEMPISNLGRR
>FUSION-ENST00000585917.6:179-ENST00000651806.2:21939|1249
KRLPMTTAPVR
>FUSION-ENST00000585917.6:179-ENST00000651806.2:21939|78
CPCVTGIFSFTPMIRQ
>FUSION-ENST00000585917.6:179-ENST00000651806.2:21939|1226
GTPAWLRSSAGHSSWVRH
>FUSION-ENST00000666789.1:4746-ENST00000651806.2:21939|1471
NPGVYRHRVYIFLYIFSR
>FUSION-ENST00000585917.6:4746-ENST00000651806.2:21939|1421
KFFEGGRG
>FUSION-ENST00000585917.6:179-ENST00000651806.2:21939|363
MTPHIKGGVHPPVVR
>FUSION-ENST00000585917.6:179-ENST00000651806.2:21939|1202
YTTLGFSSFPWK
>FUSION-ENST00000585917.6:179-ENST00000651806.2:21939|1108
VERIILFPISRK
>FUSION-ENST00000585917.6:179-ENST00000651806.2:21939|1161
VLVHSSLSRNSPVWYLQNPEG
>ENST00000405573.2|MNV-55417-GGTAGGTGC-G|1
ICFCLVVLL
>FUSION-ENST00000597959.1:3822-ENST00000595928.1:23888|6
AGAAAHRAAGGCLSCSEVLCSFK
>FUSION-ENST00000585917.6:179-ENST00000651806.2:21939|752
MILLQISQGVLSPCDIVPNIQGGR
>ENST00000405573.2|MNV-55417-GGTAGGTGC-G|24
KDQCPSPQYFPSKHER
>FUSION-ENST00000585917.6:179-ENST00000651806.2:21939|466
GCYQKKR
>FUSION-ENST00000585917.6:179-ENST00000651806.2:21939|612
MILLLISQEVYTPPLCCSQYAEK
>FUSION-ENST00000585917.6:179-ENST00000651806.2:21939|118
ALQGHSKICQR
>FUSION-ENST00000585917.6:179-ENST00000651806.2:21939|326
TCVFEQYEIWAP
>FUSION-ENST00000585917.6:179-ENST00000651806.2:21939|783
SMILFLISGGER
>ENST00000613206.2|SNV-347554-C-T|4
EEPELRPRPPR
>FUSION-ENST00000585917.6:179-ENST00000651806.2:21939|1250
AKIKCWTFFMGQTLK
>ENST00000531844.5|SNV-32335-C-G|1
SLSFPLGHI
>FUSION-ENST00000666789.1:4746-ENST00000651806.2:21939|1441
TTNSTSGHAGAWPQAFK
>ENST00000568930.1|INDEL-69321-C-CT|1
TLPSFRGWG
>FUSION-ENST00000585917.6:179-ENST00000651806.2:21939|716
ILLSILHGMYK
>FUSION-ENST00000585917.6:179-ENST00000651806.2:21939|1038
LTATFASQVR
>FUSION-ENST00000596148.3:1490-ENST00000595928.1:23888|6
TERLVAVSPAQR
>FUSION-ENST00000585917.6:179-ENST00000651806.2:21939|32
SLVFFFFFFFFSR
>FUSION-ENST00000585917.6:179-ENST00000651806.2:21939|1000
MVRYIQGRK
>ENST00000310806.9|SNV-6633-C-G|1
EEQPSRNSSLLEPQK
>FUSION-ENST00000585917.6:179-ENST00000651806.2:21939|892
ILLTISQKLYTPCDIVHNIQK
>ENST00000673661.1|SNV-62256-A-C|3
EPLKGTTPLLQKI
>ENST00000584010.5|SNV-38521-G-A|1
EIWIRVRETR
>ENST00000463252.5|SNV-4111-G-T|1
MMKSYLR
>FUSION-ENST00000585917.6:179-ENST00000651806.2:21939|1077
MYTPPVILLVIPRRR
>ENST00000405573.2|MNV-55417-GGTAGGTGC-G|23
DQCPSPQYFPSK
>ENST00000472249.2|SNV-70438-A-G|2
IVSGSDDGSFFIWEKETTSLVR
>ENST00000531664.5|SNV-50883-G-A|1
GRYSLGTGIR
>FUSION-ENST00000585917.6:179-ENST00000651806.2:21939|402
TPPYGMVR
>ENST00000647510.1|SNV-39182-G-A|21
MLWMDEVNLQMDAQEHPR
>ENST00000568930.1|INDEL-69321-C-CT|7
QRRAEDLLLSVR
>FUSION-ENST00000585917.6:179-ENST00000651806.2:21939|1401
CSEQGESLSCTLRR
>FUSION-ENST00000585917.6:179-ENST00000651806.2:21939|823
NITPNITGGVHTLCNIVANMQQERG
>FUSION-ENST00000585917.6:179-ENST00000651806.2:21939|1180
ADGRKLMQTPSVVPPL
>FUSION-ENST00000585917.6:179-ENST00000651806.2:21939|659
ILLSILQELYTLCGIVLNI
>FUSION-ENST00000585917.6:179-ENST00000651806.2:21939|1084
ILLSISQGMYTPPVILLVIPRR
>FUSION-ENST00000585917.6:179-ENST00000651806.2:21939|852
LLLLISQRVYTSL
>FUSION-ENST00000585917.6:179-ENST00000651806.2:21939|1271
GVVPDACNHSYSR
>ENST00000492427.2|SNV-3455-G-A|5
WGPPAWGAGPLSGRFQGPCAVPR
>FUSION-ENST00000585917.6:179-ENST00000651806.2:21939|440
GCYDSLYRGVCTPLCGMFCILQERR
>FUSION-ENST00000666789.1:4746-ENST00000651806.2:21939|1553
MKKLPVEYNIYYSGDK
>FUSION-ENST00000585917.6:179-ENST00000651806.2:21939|962
MGGEIYIYPHIRGGVHPP
>ENST00000405573.2|MNV-55417-GGTAGGTGC-G|15
GRTGAAGPRK
>FUSION-ENST00000585917.6:179-ENST00000651806.2:21939|538
ILLPILQGGYTSPMVVFLISRKK
>FUSION-ENST00000585917.6:179-ENST00000651806.2:21939|646
YIAPNIQR
>FUSION-ENST00000666789.1:4746-ENST00000651806.2:21939|1497
MSMYNLTSCTRNTHQYFK
>FUSION-ENST00000585917.6:179-ENST00000651806.2:21939|854
LLLLISQR
>FUSION-ENST00000585917.6:179-ENST00000651806.2:21939|794
CNILPNIQGVRG
>ENST00000351008.4|INDEL-251628-A-AA|5
EQALPLRYPR
>ENST00000673661.1|SNV-62256-A-C|4
MEPLKGTTPLLQKI
>ENST00000351008.4|INDEL-251628-A-AA|1
GIHSNAHLVL
>FUSION-ENST00000666789.1:4746-ENST00000651806.2:21939|1571
IKCHMFSLISWS
>FUSION-ENST00000585917.6:179-ENST00000651806.2:21939|1327
NNMVQKYMY
>ENST00000368130.9|SNV-73842-A-G|1
EEKEKVDK
>FUSION-ENST00000585917.6:179-ENST00000651806.2:21939|874
ENFLPISQEVYTPL
>FUSION-ENST00000585917.6:179-ENST00000651806.2:21939|353
RCYYSPYCRECTPPCSMDR
>FUSION-ENST00000585917.6:179-ENST00000651806.2:21939|393
NIRGEGMLSK
>FUSION-ENST00000585917.6:179-ENST00000651806.2:21939|869
SQGVYTPSVILFLIFMSGKK
>FUSION-ENST00000585917.6:179-ENST00000651806.2:21939|1257
GNNTKTSSQKK
>ENST00000284548.16|SNV-125695-C-T|1
EDSGQYAAYISNAMGAAYLSAR
>ENST00000263847.6|SNV-38944-C-T|3
REVEAMKATEDGTPYDPYK
>ENST00000305748.7|SNV-7259-G-A|1
FQELQLAAGQHGDDLKHTK
>FUSION-ENST00000585917.6:179-ENST00000651806.2:21939|1044
QLSPYQANFCIFSRVGVSPCWSGWS
>FUSION-ENST00000585917.6:179-ENST00000651806.2:21939|640
ISLSIPQGVYTFR
>ENST00000397272.7|SNV-13938-G-C|1
MTQKYCLDR
>FUSION-ENST00000585917.6:179-ENST00000651806.2:21939|800
GYVSKYHRGCTPR
>FUSION-ENST00000585917.6:179-ENST00000651806.2:21939|403
RTPPYGMVRNIR
>FUSION-ENST00000585917.6:179-ENST00000651806.2:21939|589
MMVSNIQRGRGK
>FUSION-ENST00000585917.6:179-ENST00000651806.2:21939|543
MILLPILQGGYTSPMVVFLISR
>FUSION-ENST00000585917.6:179-ENST00000651806.2:21939|226
ILLLMSPKVHTFPVILFLISK
>FUSION-ENST00000585917.6:179-ENST00000651806.2:21939|338
MDIYHFPNQYFYNFLCLSLL
>FUSION-ENST00000666789.1:4746-ENST00000651806.2:21939|1656
SGLRLTPPPAAQFR
>FUSION-ENST00000596148.3:1490-ENST00000595928.1:23888|7
ALARPRTERLVAVSPAQR
>FUSION-ENST00000585917.6:179-ENST00000651806.2:21939|1396
GGCQSRK
>ENST00000360104.7|SNV-258351-C-G|1
HGNFIPRPDFAGPRHTDPMR
>FUSION-ENST00000585917.6:179-ENST00000651806.2:21939|707
MYILHAILFVIFRR
>FUSION-ENST00000585917.6:179-ENST00000651806.2:21939|1378
SRSSPWEMRPSR
>ENST00000420159.6|SNV-52185-T-C|2
TLVALHGLPLKIK
>FUSION-ENST00000666789.1:4746-ENST00000651806.2:21939|1538
LGHYISNSSLSK
>FUSION-ENST00000585917.6:179-ENST00000651806.2:21939|879
RGEDDITNNITKTVHSL
>FUSION-ENST00000585917.6:179-ENST00000651806.2:21939|1221
MAEASTLPSMQGGHK
>ENST00000542286.5|SNV-15724-C-T|4
MGAALWCSSCPWK
>FUSION-ENST00000585917.6:179-ENST00000651806.2:21939|628
KGEDDIIASIAGCVHHPCNIVPNI
>FUSION-ENST00000585917.6:179-ENST00000651806.2:21939|329
IALTPQIVYK
>ENST00000263847.6|SNV-38944-C-T|5
KREVEAMK
>FUSION-ENST00000585917.6:179-ENST00000651806.2:21939|953
VHNTQTGRG
>FUSION-ENST00000585917.6:179-ENST00000651806.2:21939|26
LTLVAQAGV
>ENST00000343533.9|SNV-78722-T-A|5
YLKLGAIDEER
>ENST00000351008.4|INDEL-251628-A-AA|4
EQALPLRYPRR
>FUSION-ENST00000585917.6:179-ENST00000651806.2:21939|671
DVHPPCDIVRNIQEERG
>ENST00000430291.2|SNV-74647-T-C|6
SWVVSLRGRCGWTVTWPSLR
>FUSION-ENST00000585917.6:179-ENST00000651806.2:21939|653
MSPNIAEGIHTSNNIVLNIR
>FUSION-ENST00000585917.6:179-ENST00000651806.2:21939|372
EISIRSDCLWGWAEQSHIFLIAENE
>FUSION-ENST00000585917.6:179-ENST00000651806.2:21939|1158
ISLLASQGVYTPL
>FUSION-ENST00000585917.6:179-ENST00000651806.2:21939|527
MLFLISSREEDDITPPPP
>FUSION-ENST00000585917.6:179-ENST00000651806.2:21939|28
SLVFFFFFFFFSRRLTLVAQAGV
>FUSION-ENST00000585917.6:179-ENST00000651806.2:21939|279
MSPRRLSCK
>FUSION-ENST00000585917.6:179-ENST00000651806.2:21939|265
ILLPISQGL
>FUSION-ENST00000585917.6:179-ENST00000651806.2:21939|537
MVVFLISR
>FUSION-ENST00000585917.6:179-ENST00000651806.2:21939|876
MRENFLPISQEVYTPL
>ENST00000539839.1|SNV-1187-G-A|1
SGLAGHLDGAVLLLQRLHR
>FUSION-ENST00000666789.1:4746-ENST00000651806.2:21939|1650
GLQSQHAQGSRVLRSPAGR
>FUSION-ENST00000666789.1:4746-ENST00000651806.2:21939|1679
MEERVVR
>ENST00000343216.3|SNV-3545-G-A|5
CGCRREEDERPDR
>FUSION-ENST00000666789.1:4746-ENST00000651806.2:21939|1540
LDWVSFMLGHYISNSSLSK
>FUSION-ENST00000585917.6:179-ENST00000651806.2:21939|187
VYTLCNIDPNIQGGIG
>ENST00000536101.5|SNV-156234-A-G|5
KCHRLTCDLEDTCVLLENQQSR
>FUSION-ENST00000585917.6:179-ENST00000651806.2:21939|979
MVCNIQGVR
>FUSION-ENST00000585917.6:179-ENST00000651806.2:21939|430
RGCCYPSYR
>FUSION-ENST00000585917.6:179-ENST00000651806.2:21939|396
KSGHPEK
>ENST00000474926.5|SNV-54694-G-T|9
FFFMMCVAERTYKQIFLFAK
>FUSION-ENST00000585917.6:179-ENST00000651806.2:21939|346
KIKGGGK
>ENST00000498674.1|SNV-74291-C-T|4
MPGVAAPR
>ENST00000389857.11|SNV-103777-C-T|3
SQVSSEVR
>FUSION-ENST00000585917.6:179-ENST00000651806.2:21939|1203
QNQGKYTTLGFSSFPWK
>FUSION-ENST00000585917.6:179-ENST00000651806.2:21939|1034
LVRLVLNS
>FUSION-ENST00000585917.6:179-ENST00000651806.2:21939|482
YTPLWYGS
>FUSION-ENST00000585917.6:179-ENST00000651806.2:21939|4
VNRQHPVWK
>FUSION-ENST00000585917.6:179-ENST00000651806.2:21939|1384
MGPLRGIY
>ENST00000568930.1|INDEL-69321-C-CT|4
AEDLLLSVR
>FUSION-ENST00000585917.6:179-ENST00000651806.2:21939|561
MVPNIHGR
>FUSION-ENST00000578649.1:1561-ENST00000430157.6:3173|30
SRPCTWSCV
>FUSION-ENST00000585917.6:179-ENST00000651806.2:21939|839
MYTRLVMLFLK
>ENST00000467672.5|SNV-50581-G-A|10
LYWGDAKTDKIEAISVDK
>FUSION-ENST00000585917.6:179-ENST00000651806.2:21939|1070
MYTLPVILFLIFR
>FUSION-ENST00000585917.6:179-ENST00000651806.2:21939|133
VCTPPCDIVSDIHGEKR
>ENST00000368931.8|SNV-2206-A-C|1
LLPEEAGPSEDPEDPK
>FUSION-ENST00000585917.6:179-ENST00000651806.2:21939|146
LFIIFWGESIILLPISK
>FUSION-ENST00000585917.6:179-ENST00000651806.2:21939|918
ILLPISQKVYTTL
>ENST00000474926.5|SNV-54694-G-T|4
TYKQIFLFAKLFSHITSAR
>FUSION-ENST00000585917.6:179-ENST00000651806.2:21939|334
MILLSILQGVCTSL
>FUSION-ENST00000666789.1:4746-ENST00000651806.2:21939|1448
NSPQLSVEKQGQHTHLCTDTSPIK
>ENST00000604215.1|SNV-328-T-A|4
GLPRMLK
>ENST00000388718.5|SNV-1157-T-C|5
MTDLLRSVVTVTDVFYKYTK
>FUSION-ENST00000585917.6:179-ENST00000651806.2:21939|195
ILPPVLQGVHHPCDIAPNTQEKR
>ENST00000400234.6|SNV-21778-G-A|4
MNPLRTLLR
>FUSION-ENST00000666789.1:4746-ENST00000651806.2:21939|1638
GYGFLEMSPSLAPFR
>ENST00000543106.6|SNV-325483-A-G|3
SSDYIGGCQLGISAK
>FUSION-ENST00000585917.6:179-ENST00000651806.2:21939|548
ILFLISMGK
>FUSION-ENST00000585917.6:179-ENST00000651806.2:21939|458
CLQPLSHTH
>FUSION-ENST00000585917.6:179-ENST00000651806.2:21939|1069
YTLPVILFLIFR
>FUSION-ENST00000666789.1:4746-ENST00000651806.2:21939|1654
GLQSQHAQGSR
>FUSION-ENST00000666789.1:4746-ENST00000651806.2:21939|1374
ERNVLLSWHCIHR
>ENST00000400234.6|SNV-21778-G-A|1
NPLRTLLRSSEMR
>ENST00000345330.9|SNV-72224-A-T|1
NTNLVLLTISLGS
>FUSION-ENST00000585917.6:179-ENST00000651806.2:21939|1252
GQHFAINARWA
>FUSION-ENST00000585917.6:179-ENST00000651806.2:21939|983
NTQKCTPLCDMVCNIQGVR
>FUSION-ENST00000585917.6:179-ENST00000651806.2:21939|1054
MVCTPPRDSFFFFFFF
>FUSION-ENST00000585917.6:179-ENST00000651806.2:21939|705
MYILHAILFVIFRRR
>ENST00000520349.1|SNV-91908-C-T|2
FWKAYKPEQDR
>FUSION-ENST00000666789.1:4746-ENST00000651806.2:21939|1610
AAPHGPGFVESSRALCGPLVLILR
>FUSION-ENST00000585917.6:179-ENST00000651806.2:21939|270
MLLPISQGLYTPFLILFLISGGQR
>FUSION-ENST00000585917.6:179-ENST00000651806.2:21939|185
ILLPISQGVFTPPVILFIISK
>FUSION-ENST00000585917.6:179-ENST00000651806.2:21939|912
ILFLISRRGDMILLPISQK
>FUSION-ENST00000585917.6:179-ENST00000651806.2:21939|1088
EDDITFNIAGDVHSPCDIVSNT
>FUSION-ENST00000585917.6:179-ENST00000651806.2:21939|1224
WAPFIATKW
>FUSION-ENST00000666789.1:4746-ENST00000651806.2:21939|1488
YNLTSCTRNTHQYFKCLR
>FUSION-ENST00000585917.6:179-ENST00000651806.2:21939|977
MVCNIQGVRG
>FUSION-ENST00000585917.6:179-ENST00000651806.2:21939|256
VHNPCDIVPNIQSRGG
>FUSION-ENST00000666789.1:4746-ENST00000651806.2:21939|1601
LGHGCCQGTPGCSR
>ENST00000587856.1|INDEL-20620-T-TGCC|2
ALTGRCR
>ENST00000394775.3|SNV-1152-T-A|3
LLPPYHSLINNYVKPEK
>FUSION-ENST00000585917.6:179-ENST00000651806.2:21939|398
VRNIRGEGMLSK
>FUSION-ENST00000585917.6:179-ENST00000651806.2:21939|82
AIWEDMCPCVTGIFSFTPMIRQ
>FUSION-ENST00000585917.6:179-ENST00000651806.2:21939|686
ILLLISQKVDTHPVIFFIISR
>ENST00000647510.1|SNV-39182-G-A|5
PRSIPGMCPPR
>ENST00000505222.5|SNV-13514-G-A|4
MVLVYIFKIK
>ENST00000317025.13|INDEL-52572-C-CC|1
GGGLLTLKY
>FUSION-ENST00000585917.6:179-ENST00000651806.2:21939|132
MGFCHIGQAGLK
>FUSION-ENST00000585917.6:179-ENST00000651806.2:21939|796
GCTPRCNILPNIQGVRG
>ENST00000574684.1|SNV-12456-G-A|3
TEVMRRCPHHER
>ENST00000536101.5|SNV-156234-A-G|1
LTCDLEDTCVLLENQQSRNHELEKK
>ENST00000358065.4|SNV-13921-G-T|1
CVDFNGSYFD
>FUSION-ENST00000585917.6:179-ENST00000651806.2:21939|1064
MESCSAAQTGVQWRNLGSLQHLPPR
>ENST00000513856.1|SNV-96641-G-T|3
GMGRKPGTSGPPRRPPWTWSR
>ENST00000247815.9|SNV-2497-A-G|4
ECEVSSDDVNKFLTWVR
>FUSION-ENST00000585917.6:179-ENST00000651806.2:21939|345
IKGGGKV
>FUSION-ENST00000666789.1:4746-ENST00000651806.2:21939|1636
SPSLAPFR
>FUSION-ENST00000585917.6:179-ENST00000651806.2:21939|724
VPNIQGRR
>FUSION-ENST00000585917.6:179-ENST00000651806.2:21939|717
MILLSILHGMYK
>FUSION-ENST00000585917.6:179-ENST00000651806.2:21939|812
REEGDIPSKTER
>FUSION-ENST00000585917.6:179-ENST00000651806.2:21939|967
MIGNIQERKG
>FUSION-ENST00000666789.1:4746-ENST00000651806.2:21939|1655
MGLQSQHAQGSR
>FUSION-ENST00000585917.6:179-ENST00000651806.2:21939|1287
IHSILTGPTRTTSTIGDYNYT
>FUSION-ENST00000585917.6:179-ENST00000651806.2:21939|66
MISPHCNLHLLGSSNSPVSASR
>FUSION-ENST00000585917.6:179-ENST00000651806.2:21939|459
EGHCEISCSVLFHSDYR
>ENST00000405573.2|MNV-55417-GGTAGGTGC-G|2
WPRCPIR
>FUSION-ENST00000585917.6:179-ENST00000651806.2:21939|30
SLVFFFFFFFFSRR
>FUSION-ENST00000585917.6:179-ENST00000651806.2:21939|1114
SQRVYTPLVILFLISR
>FUSION-ENST00000585917.6:179-ENST00000651806.2:21939|1406
MSAYAVARCSEQGESLSCTLRR
>ENST00000557507.1|SNV-103777-C-T|7
MWSLRERSQVSSEVR
>FUSION-ENST00000666789.1:4746-ENST00000651806.2:21939|1659
ILQSAPRLCQNRSGLR
>FUSION-ENST00000585917.6:179-ENST00000651806.2:21939|271
ISLSYSFTLFLRPGDT
>ENST00000405573.2|MNV-55417-GGTAGGTGC-G|9
CEGAPGSPWGR
>FUSION-ENST00000585917.6:179-ENST00000651806.2:21939|720
ILFLISQEVYNAL
>FUSION-ENST00000585917.6:179-ENST00000651806.2:21939|409
RGCYYSPFCRR
>ENST00000471022.5|SNV-2355-C-T|4
MDHPKWNNLHWNLQAKKPSLAEWK
>ENST00000544378.6|SNV-59859-T-A|1
EVSLAELIGKDGTATPAPIR
>FUSION-ENST00000585917.6:179-ENST00000651806.2:21939|421
NGEGVVTPHIAGNVHSPVVWFVISR
>ENST00000563835.1|SNV-105607-G-A|4
IPIVISGSWYGSKKS
>FUSION-ENST00000585917.6:179-ENST00000651806.2:21939|445
MVHNIQAGR
>ENST00000461301.1|SNV-343-C-T|6
MMGLSPEEPCLR
>FUSION-ENST00000585917.6:179-ENST00000651806.2:21939|770
LFLISGVEEDNIAPNIAKGVQPS
>ENST00000297979.9|SNV-334108-G-A|5
TLQSLQRTYHLQDQDAKVR
>FUSION-ENST00000585917.6:179-ENST00000651806.2:21939|1199
MRQVHAKPR
>ENST00000504981.5|SNV-8143-T-C|3
ATEDPVLPGQVR
>FUSION-ENST00000585917.6:179-ENST00000651806.2:21939|1102
YTLPVILFLISR
>FUSION-ENST00000585917.6:179-ENST00000651806.2:21939|932
EKEDITPYITKGVHPFVIFFVISR
>ENST00000638604.1|SNV-10335-C-T|5
MSLCLPPWWSTPLLISTPTTGRSR
>FUSION-ENST00000585917.6:179-ENST00000651806.2:21939|1213
ELAPVPECIR
>FUSION-ENST00000585917.6:179-ENST00000651806.2:21939|836
YTRLVMLFLKFMGR
>FUSION-ENST00000585917.6:179-ENST00000651806.2:21939|1119
ILPPKSQR
>FUSION-ENST00000585917.6:179-ENST00000651806.2:21939|1288
MIHSILTGPTRTTSTIGDYNYT
>ENST00000351008.4|INDEL-251628-A-AA|2
GKGIHSNAHLVL
>FUSION-ENST00000666789.1:4746-ENST00000651806.2:21939|1657
LCQNRSGLRLTPPPAAQFR
>FUSION-ENST00000585917.6:179-ENST00000651806.2:21939|840
ICLQVSQGVYTPL
>FUSION-ENST00000585917.6:179-ENST00000651806.2:21939|395
MKSGHPEKEQDK
>FUSION-ENST00000666789.1:4746-ENST00000651806.2:21939|1674
DTLREVR
>FUSION-ENST00000585917.6:179-ENST00000651806.2:21939|364
TRPETRPGPA
>FUSION-ENST00000585917.6:179-ENST00000651806.2:21939|893
MILLTISQKLYTPCDIVHNIQK
>FUSION-ENST00000666789.1:4746-ENST00000651806.2:21939|1583
PYVLTYKLELSHAYAKACGVT
>FUSION-ENST00000520073.5:3761-ENST00000621933.1:4666|5
AFSCVNVQ
>FUSION-ENST00000585917.6:179-ENST00000651806.2:21939|1373
RPSRDIFLLGQR
>FUSION-ENST00000585917.6:179-ENST00000651806.2:21939|435
FCILQER
>ENST00000619186.4|SNV-12456-G-A|6
AIYKQSQHMTEVMR
>FUSION-ENST00000585917.6:179-ENST00000651806.2:21939|956
MVHNTQTGR
>ENST00000529919.5|SNV-62256-A-C|4
SGDLGDMEPLKGTTPLLK
>FUSION-ENST00000585917.6:179-ENST00000651806.2:21939|1190
VGNITMTPVR
>FUSION-ENST00000585917.6:179-ENST00000651806.2:21939|587
VSNIQRGR
>ENST00000262525.6|SNV-4682-G-A|3
NADSLIAHAAPKPPQLR
>FUSION-ENST00000585917.6:179-ENST00000651806.2:21939|434
MFCILQERR
>ENST00000405573.2|MNV-55417-GGTAGGTGC-G|21
DQCPSPQYFPSKHERGPSGAR
>FUSION-ENST00000585917.6:179-ENST00000651806.2:21939|1141
MTLPPLLQKVYTPP
>ENST00000472930.6|SNV-17583-C-T|6
QTEGSYRQLSK
>ENST00000584010.5|SNV-38521-G-A|4
MEIWIRVR
>ENST00000638411.1|SNV-10335-C-T|2
LLLDLLCLCVCRPGGVRLCSFQR
>FUSION-ENST00000585917.6:179-ENST00000651806.2:21939|691
IRVGGNDISPNIAGCVHR
>ENST00000298351.5|SNV-123956-G-A|1
FNAELNRVPLKR
>FUSION-ENST00000585917.6:179-ENST00000651806.2:21939|375
RPPILFYIILYSVPVLR
>FUSION-ENST00000585917.6:179-ENST00000651806.2:21939|76
GVNPFCDIGPNIQGGRE
>FUSION-ENST00000666789.1:4746-ENST00000651806.2:21939|1575
MKLEAIIPSEITQELKIK
>ENST00000491148.5|SNV-53595-C-G|2
KSRSTHTGSSCIGTDPNR
>ENST00000498674.1|SNV-74291-C-T|3
PGVAAPR
>ENST00000358321.4|SNV-4848-G-A|1
GTGLTAVAVQEGNSDVVEVRLTNR
>FUSION-ENST00000585917.6:179-ENST00000651806.2:21939|243
MNTPFVILLLISR
>FUSION-ENST00000585917.6:179-ENST00000651806.2:21939|992
NIQEWRG
>FUSION-ENST00000585917.6:179-ENST00000651806.2:21939|104
MILRLIPKGVYTPL
>FUSION-ENST00000666789.1:4746-ENST00000651806.2:21939|1593
PLLQGCLAWA
>FUSION-ENST00000666789.1:4746-ENST00000651806.2:21939|1678
MEERVVRIA
>FUSION-ENST00000585917.6:179-ENST00000651806.2:21939|926
GERIILLSISEGVK
>FUSION-ENST00000585917.6:179-ENST00000651806.2:21939|784
VYTRSMILFLISGGER
>ENST00000579038.6|SNV-115379-G-A|3
NKDDGSIIRDLFHAELQTR
>FUSION-ENST00000585917.6:179-ENST00000651806.2:21939|968
IGNIQERK
>FUSION-ENST00000585917.6:179-ENST00000651806.2:21939|1304
ESGSSSMARAGASGRR
>FUSION-ENST00000585917.6:179-ENST00000651806.2:21939|109
LYQSQVGVGYLIATKSLFR
>FUSION-ENST00000585917.6:179-ENST00000651806.2:21939|1134
MSQGMYTFPVILFIISR
>FUSION-ENST00000666789.1:4746-ENST00000651806.2:21939|1542
MNITDMC
>ENST00000473186.5|SNV-258351-C-G|1
ETSFPGQTLRALDTQTPCDDLPR
>FUSION-ENST00000585917.6:179-ENST00000651806.2:21939|224
ILLLMSPKVHTFPVILFLISKR
>FUSION-ENST00000585917.6:179-ENST00000651806.2:21939|850
GENDIPPHMAGAVHHLSYCSK
>FUSION-ENST00000585917.6:179-ENST00000651806.2:21939|342
MPAFTAISEHKL
>FUSION-ENST00000585917.6:179-ENST00000651806.2:21939|384
LSKEERK
>FUSION-ENST00000585917.6:179-ENST00000651806.2:21939|827
MILLPISQGLYTPLGYCF
>FUSION-ENST00000585917.6:179-ENST00000651806.2:21939|449
ERGCYYFPYCK
>FUSION-ENST00000585917.6:179-ENST00000651806.2:21939|116
ALQGHSKICQRNTFGDK
>FUSION-ENST00000585917.6:179-ENST00000651806.2:21939|504
CDILHNNQGKR
>ENST00000367602.8|SNV-41609-C-T|2
RDVQNVAAASELAMGALELESR
>FUSION-ENST00000407627.7:14016-ENST00000524462.5:25963|52
VADLADVLTVNPDSPASDPTVFHKR
>FUSION-ENST00000585917.6:179-ENST00000651806.2:21939|803
GRGYVSK
>FUSION-ENST00000666789.1:4746-ENST00000651806.2:21939|1647
VLRSPAGRGR
>FUSION-ENST00000585917.6:179-ENST00000651806.2:21939|1002
MVRYIQGR
>FUSION-ENST00000585917.6:179-ENST00000651806.2:21939|1325
MMLAISSTSGEASENLESWQK
>ENST00000478603.5|SNV-334108-G-A|1
VTRNTLGV
>FUSION-ENST00000666789.1:4746-ENST00000651806.2:21939|1459
VESRECFPHSADK
>ENST00000343216.3|SNV-3545-G-A|3
REEDERPDRACR
>FUSION-ENST00000585917.6:179-ENST00000651806.2:21939|454
MVLNIQK
>FUSION-ENST00000585917.6:179-ENST00000651806.2:21939|990
IRNIQGR
>FUSION-ENST00000666789.1:4746-ENST00000651806.2:21939|1590
MSSHIQLNSVWLWTGVPPVPFP
>FUSION-ENST00000585917.6:179-ENST00000651806.2:21939|843
MSPSITGGVHPAVIFFLISRV
>ENST00000463252.5|SNV-4111-G-T|7
MAVMACSNMMKSYLR
>FUSION-ENST00000666789.1:4746-ENST00000651806.2:21939|1622
AEEKTLISRHVS
>ENST00000549913.6|SNV-325483-A-G|4
TSASPVITSEAASWGSLPRESA
>ENST00000563835.1|SNV-105607-G-A|6
MGAKSLSDCHDHPERQK
>ENST00000529901.1|SNV-28958-T-G|7
WGLNMEYWR
>FUSION-ENST00000585917.6:179-ENST00000651806.2:21939|675
GLYYSQYCR
>ENST00000489502.5|SNV-2498-C-T|6
DTHAMCSMR
>FUSION-ENST00000585917.6:179-ENST00000651806.2:21939|368
NKEVKPKAGSPAPGTRPK
>FUSION-ENST00000585917.6:179-ENST00000651806.2:21939|431
FCILQERRGCCYPSYR
>FUSION-ENST00000585917.6:179-ENST00000651806.2:21939|1290
MIHSILTGPTR
>FUSION-ENST00000585917.6:179-ENST00000651806.2:21939|682
VDTHPVIFFIISR
>ENST00000430291.2|SNV-74647-T-C|5
GRCGWTVTWPSLR
>FUSION-ENST00000666789.1:4746-ENST00000651806.2:21939|1518
DKNVFINQNINQKLYPLRPCNLVFI
>ENST00000374518.6|SNV-1673-C-A|1
ILQDLQLGDEEDARKR
>FUSION-ENST00000585917.6:179-ENST00000651806.2:21939|517
MILHPMSQRVCIFPVILFLIFR
>FUSION-ENST00000666789.1:4746-ENST00000651806.2:21939|1607
ALCGPLVLILRTPLQAVNFRTR
>FUSION-ENST00000585917.6:179-ENST00000651806.2:21939|131
GFCHIGQAGLK
>FUSION-ENST00000585917.6:179-ENST00000651806.2:21939|193
RECYYPQYLRGR
>ENST00000400234.6|SNV-21778-G-A|11
MQTDTSNLSARSCRFCVMNPLR
>FUSION-ENST00000666789.1:4746-ENST00000651806.2:21939|1450
EHPNLIQWTLGKNSPQLSVEK
>FUSION-ENST00000585917.6:179-ENST00000651806.2:21939|608
ERMTLLPVSQGVYTTPVILFQIFR
>ENST00000397468.5|SNV-5445-C-T|3
SVRSGFITQNRQDLAER
>FUSION-ENST00000666789.1:4746-ENST00000651806.2:21939|1515
LYPLRPCNLVFI
>ENST00000490733.1|INDEL-33841-C-CA|2
KTQNDVDIADVAYYFEK
>FUSION-ENST00000666789.1:4746-ENST00000651806.2:21939|1537
MLGHYISNSSLSKYNSHGLPW
>FUSION-ENST00000585917.6:179-ENST00000651806.2:21939|802
GRGYVSKYHR
>FUSION-ENST00000623476.2:12095-ENST00000600657.5:27236|17
EFHQAGKPIGTADK
>ENST00000604215.1|SNV-328-T-A|2
MLKAFKTMVSPALIVSPSFIVGSR
>FUSION-ENST00000585917.6:179-ENST00000651806.2:21939|1388
WLAAQNR
>FUSION-ENST00000585917.6:179-ENST00000651806.2:21939|138
VSTLLIIWFLISRILLNPGYL
>FUSION-ENST00000585917.6:179-ENST00000651806.2:21939|756
MYCVLPPLIFFFNIQMER
>ENST00000539839.1|SNV-1187-G-A|3
GQALRSGLAGHLDGAVLLLQRLHR
>FUSION-ENST00000585917.6:179-ENST00000651806.2:21939|476
MILHPPPRDILLNIQEGRG
>ENST00000467672.5|SNV-50581-G-A|4
IEAISVDKTKR
>ENST00000514900.5|SNV-17471-C-T|3
EEVGKRYCER
>FUSION-ENST00000585917.6:179-ENST00000651806.2:21939|766
MILLLISQGVYPTL
>FUSION-ENST00000585917.6:179-ENST00000651806.2:21939|778
ILFLISGGERMILLSISQGMYR
>FUSION-ENST00000666789.1:4746-ENST00000651806.2:21939|1483
FSLTKTLIK
>FUSION-ENST00000585917.6:179-ENST00000651806.2:21939|247
VYTFPVILFLISR
>ENST00000490758.6|SNV-50883-G-A|8
MKDQSCKPCAK
>FUSION-ENST00000585917.6:179-ENST00000651806.2:21939|938
EGEDDITPNMAGGVELL
>FUSION-ENST00000585917.6:179-ENST00000651806.2:21939|713
MYKSPVLLF
>FUSION-ENST00000585917.6:179-ENST00000651806.2:21939|457
MALSCKIFSVVSP
>FUSION-ENST00000585917.6:179-ENST00000651806.2:21939|96
ILLPISQGLYTDLLILFLISR
>ENST00000461301.1|SNV-343-C-T|5
MGLSPEEPCLR
>ENST00000198801.10|SNV-80-C-T|3
VEFAPLFMLWER
>FUSION-ENST00000585917.6:179-ENST00000651806.2:21939|1151
MILLPISQR
>FUSION-ENST00000585917.6:179-ENST00000651806.2:21939|1129
YTFPVILFIISR
>FUSION-ENST00000585917.6:179-ENST00000651806.2:21939|39
NPTLGGVSLLDA
>FUSION-ENST00000666789.1:4746-ENST00000651806.2:21939|1424
MCSCPGIASTGGAGNSLK
>FUSION-ENST00000666789.1:4746-ENST00000651806.2:21939|1521
TITQGCKSQKDK
>FUSION-ENST00000585917.6:179-ENST00000651806.2:21939|623
KLLSISEGLYTTPVILLLVSRK
>FUSION-ENST00000585917.6:179-ENST00000651806.2:21939|87
KAIWEDMCPCVTGIFSFTPMIR
>ENST00000563835.1|SNV-105607-G-A|8
MGAKSLSDCHDHPER
>FUSION-ENST00000666789.1:4746-ENST00000651806.2:21939|1609
ALCGPLVLILR
>FUSION-ENST00000585917.6:179-ENST00000651806.2:21939|24
PGISLEGSQDFPLSPYWLMVIE
>ENST00000413465.6|SNV-12456-G-A|3
QSQHMTEVMR
>FUSION-ENST00000666789.1:4746-ENST00000651806.2:21939|1384
MDKEPLYHQGR
>FUSION-ENST00000585917.6:179-ENST00000651806.2:21939|161
MYTFPVILFLLYRGAEDDIK
>FUSION-ENST00000585917.6:179-ENST00000651806.2:21939|1425
LWAQVMKPTSPGDTVSELQGGR
>ENST00000514900.5|SNV-17471-C-T|4
MEEVGKRYCER
>FUSION-ENST00000585917.6:179-ENST00000651806.2:21939|219
DDITPNITGAVHRPFDIVFNIQK
>FUSION-ENST00000585917.6:179-ENST00000651806.2:21939|1027
ITEGVNPHLILFLIFRGGER
>FUSION-ENST00000585917.6:179-ENST00000651806.2:21939|50
CLGKKESR
>ENST00000400234.6|SNV-21777-A-C|4
MRPLRTLLR
>FUSION-ENST00000585917.6:179-ENST00000651806.2:21939|1426
EIKLWAQVMKPTSPGDTVSELQGGR
>ENST00000574684.1|SNV-12456-G-A|5
MTEVMRR
>FUSION-ENST00000585917.6:179-ENST00000651806.2:21939|153
IDIVPNMYGER
>FUSION-ENST00000585917.6:179-ENST00000651806.2:21939|1071
CDITPNIAGDVHASCDIVPNI
>ENST00000480193.5|SNV-2355-C-T|1
WNNLHWNLQAKKPSLAEWKHFLL
>FUSION-ENST00000585917.6:179-ENST00000651806.2:21939|1314
RCGWGHRSK
>FUSION-ENST00000585917.6:179-ENST00000651806.2:21939|1420
KPTSPGDTVSELQGGRG
>ENST00000378470.5|SNV-244521-G-A|4
LINPVKTSQNHQDLHRELLMNQK
>ENST00000492278.5|SNV-87581-C-T|3
PVQGVTRAGFSLADVAWSMGAK
>FUSION-ENST00000585917.6:179-ENST00000651806.2:21939|439
GVCTPLCGMFCILQER
>FUSION-ENST00000666789.1:4746-ENST00000651806.2:21939|1506
MLRVDLASGNQG
>FUSION-ENST00000585917.6:179-ENST00000651806.2:21939|1127
YTFPVILFIISRK
>ENST00000483042.1|SNV-44220-C-T|2
VLSTSTSSRATSSSGLT
>FUSION-ENST00000666789.1:4746-ENST00000651806.2:21939|1564
RGDIMDFGDSDMR
>FUSION-ENST00000585917.6:179-ENST00000651806.2:21939|1031
VYTSLVMSFLISSGGEVISLK
>FUSION-ENST00000585917.6:179-ENST00000651806.2:21939|976
VCNIQGVRG
>ENST00000513856.1|SNV-96641-G-T|4
GMGRKPGTSGPPR
>FUSION-ENST00000585917.6:179-ENST00000651806.2:21939|177
MTLLPISQSVYTHHLILFLISR
>ENST00000351008.4|INDEL-251628-A-AA|13
NKNEATSNCSAK
>FUSION-ENST00000585917.6:179-ENST00000651806.2:21939|566
MALLPISQGVYTAHVILFLISR
>FUSION-ENST00000666789.1:4746-ENST00000651806.2:21939|1570
CHMFSLISWS
>ENST00000388718.5|SNV-1157-T-C|6
TDLLRSVVTVTDVFYK
>FUSION-ENST00000585917.6:179-ENST00000651806.2:21939|609
ILLLISQEVYTPPLCCSQYAEKER
>ENST00000361328.7|SNV-22354-C-T|2
LYECSECGRSFFKSSALISHQR
>FUSION-ENST00000585917.6:179-ENST00000651806.2:21939|1219
MAEASTLPSMQGGHKELAPVPECIR
>FUSION-ENST00000585917.6:179-ENST00000651806.2:21939|1387
WLAAQNRVSL
>FUSION-ENST00000585917.6:179-ENST00000651806.2:21939|1404
SWTGSREGGGFR
>FUSION-ENST00000585917.6:179-ENST00000651806.2:21939|245
DDITPNIAGDVHSPVTLFLITR
>ENST00000542286.5|SNV-15724-C-T|2
MGAALWCSSCPWKSHTSISLQLTK
>FUSION-ENST00000585917.6:179-ENST00000651806.2:21939|1155
MFLTPRR
>ENST00000471022.5|SNV-2355-C-T|7
LPHPSQLMDHPKWNNLHWNLQAK
>ENST00000497331.2|SNV-269172-C-T|3
THWAPPTCTPGSSCLK
>ENST00000533550.5|SNV-41754-C-T|5
KEHIPGTLWFR
>FUSION-ENST00000585917.6:179-ENST00000651806.2:21939|63
MLRLQFPWLLF
>FUSION-ENST00000666789.1:4746-ENST00000651806.2:21939|1516
NVFINQNINQKLYPLRPCNLVFI
>FUSION-ENST00000666789.1:4746-ENST00000651806.2:21939|1505
LRVDLASGNQG
>FUSION-ENST00000585917.6:179-ENST00000651806.2:21939|878
GEDDITNNITK
>ENST00000463252.5|SNV-4111-G-T|12
MFKYDEIVLER
>FUSION-ENST00000666789.1:4746-ENST00000651806.2:21939|1676
MLAGVVS
>FUSION-ENST00000585917.6:179-ENST00000651806.2:21939|1125
GERTILFLISQR
>FUSION-ENST00000585917.6:179-ENST00000651806.2:21939|1312
MAKSTRESGSSSMAR
>ENST00000409968.6|SNV-640242-A-T|2
FTPCSTNCEATKCR
>ENST00000391858.8|SNV-14309-A-G|2
RAANREPSAHDYWWAEHQK
>ENST00000432564.3|SNV-1434-C-T|7
ICSLKPKQPGHSKTQR
>FUSION-ENST00000585917.6:179-ENST00000651806.2:21939|475
ILHPPPRDILLNIQEGRG
>FUSION-ENST00000666789.1:4746-ENST00000651806.2:21939|1382
MDKEPLYHQGRER
>ENST00000464037.5|SNV-103140-T-C|3
FGHLAPK
>ENST00000472930.6|SNV-17583-C-T|17
MIQHQWK
>FUSION-ENST00000585917.6:179-ENST00000651806.2:21939|154
ILLPLSQDVYTPLVK
>FUSION-ENST00000585917.6:179-ENST00000651806.2:21939|150
MYGERGQCNSR
>FUSION-ENST00000585917.6:179-ENST00000651806.2:21939|1093
MKKEDDITFNIAGDVHSPCDIVSNT
>ENST00000298351.5|SNV-123956-G-A|6
CWTCFKEVDAEQYYSELEEQLTDK
>FUSION-ENST00000585917.6:179-ENST00000651806.2:21939|984
VRNTQKCTPLCDMVCNIQGVR
>FUSION-ENST00000666789.1:4746-ENST00000651806.2:21939|1624
LRAEEKTLISR
>FUSION-ENST00000585917.6:179-ENST00000651806.2:21939|1313
CGWGHRSK
>FUSION-ENST00000585917.6:179-ENST00000651806.2:21939|751
ILLQISQGVLSPCDIVPNIQGGR
>ENST00000451678.1|SNV-1412-G-A|1
AEEDRPLEDVPQEDTPIR
>FUSION-ENST00000585917.6:179-ENST00000651806.2:21939|924
IILLSISEGVK
>FUSION-ENST00000597959.1:3822-ENST00000595928.1:23888|5
AAGGCLSCSEVLCSFK
>FUSION-ENST00000585917.6:179-ENST00000651806.2:21939|903
MILLPISQKVYTLL
>ENST00000447098.6|SNV-11278-G-T|1
SGVPLIENGMIELMIEK
>FUSION-ENST00000585917.6:179-ENST00000651806.2:21939|12
LLDSTVPNKQLSPGRQR
>ENST00000297979.9|SNV-334108-G-A|6
TLQSLQRTYHLQDQDAK
>ENST00000405573.2|MNV-55417-GGTAGGTGC-G|25
KDQCPSPQYFPSK
>FUSION-ENST00000666789.1:4746-ENST00000651806.2:21939|1563
MRGDIMDFGDSDMRVAGG
>FUSION-ENST00000585917.6:179-ENST00000651806.2:21939|1130
MYTFPVILFIISR
>FUSION-ENST00000585917.6:179-ENST00000651806.2:21939|416
GGSAPPCGMVR
>FUSION-ENST00000585917.6:179-ENST00000651806.2:21939|83
AIWEDMCPCVTGIFSFTPMIR
>FUSION-ENST00000585917.6:179-ENST00000651806.2:21939|441
GCYDSLYRGVCTPLCGMFCILQER
>FUSION-ENST00000585917.6:179-ENST00000651806.2:21939|350
CYYSPYCRECTPPCSMDRK
>ENST00000574684.1|SNV-12456-G-A|4
MTEVMRRCPHHER
>ENST00000443868.6|SNV-15302-A-G|6
ELRVLIDDSRSIIFINLDSHR
>ENST00000380913.8|MNV-108709-CCTCTCTGTCCAG-C|3
DGASSRLQASDVRFPQSPHSGR
>ENST00000382031.5|SNV-16742-C-G|4
APILSKGPSPALNGNILSCSPDRR
>FUSION-ENST00000585917.6:179-ENST00000651806.2:21939|676
EEDITPNIARDVHPPCDIVR
>FUSION-ENST00000585917.6:179-ENST00000651806.2:21939|1176
MQTPSVVPPL
>FUSION-ENST00000585917.6:179-ENST00000651806.2:21939|723
MVPNIQGRRG
>FUSION-ENST00000585917.6:179-ENST00000651806.2:21939|508
VCIFPVILFLIFRR
>FUSION-ENST00000666789.1:4746-ENST00000651806.2:21939|1371
NVLLSWHCIHRR
>FUSION-ENST00000666789.1:4746-ENST00000651806.2:21939|1455
ERPLSHLLLQLWRQSSPTCHIEHK
>ENST00000194900.8|SNV-4111-G-T|2
HSLSVNGSDGMFKYDEIVLER
>FUSION-ENST00000585917.6:179-ENST00000651806.2:21939|100
LVLVTLHELQR
>ENST00000505222.5|SNV-13514-G-A|1
VLVYIFKIKK
>FUSION-ENST00000585917.6:179-ENST00000651806.2:21939|1023
VLLLVFQGMNTPTVISFLISR
>ENST00000358595.10|SNV-50129-C-T|1
NIVEFCHLEDQQLLRDSFQQVVKLK
>ENST00000565659.2|SNV-172-C-T|3
LLRDSPVAQEDNDHARDGFQMK
>FUSION-ENST00000585917.6:179-ENST00000651806.2:21939|92
REEDNIAPNIRK
>FUSION-ENST00000578649.1:1561-ENST00000430157.6:3173|13
MAALFLTTTSRR
>FUSION-ENST00000585917.6:179-ENST00000651806.2:21939|1068
MYTLPVILFLIFRGK
>ENST00000405573.2|MNV-55417-GGTAGGTGC-G|13
TGAAGPRK
>FUSION-ENST00000585917.6:179-ENST00000651806.2:21939|505
CDILHNNQGK
>ENST00000342992.10|SNV-253373-A-T|2
AGDTIVLNAFSILGKPLPK
>FUSION-ENST00000585917.6:179-ENST00000651806.2:21939|1303
MARAGASGR
>ENST00000622132.5|INDEL-146465-T-TT|4
KQFFSCYNATGDR
>ENST00000395297.6|SNV-299648-G-A|1
WHQDLCLLLLHAYRGLRLHFLVIMR
>FUSION-ENST00000585917.6:179-ENST00000651806.2:21939|601
MYTSPVILF
>FUSION-ENST00000666789.1:4746-ENST00000651806.2:21939|1524
ISLTPNYFSFNCGSYFKTITQGCK
>FUSION-ENST00000585917.6:179-ENST00000651806.2:21939|470
MVWFVISGVRGCYQK
>FUSION-ENST00000585917.6:179-ENST00000651806.2:21939|1350
LLRSIPCPR
>FUSION-ENST00000585917.6:179-ENST00000651806.2:21939|1408
MSAYAVARCSEQGESLSCTLR
>ENST00000513856.1|SNV-96641-G-T|5
MGMGRKPGTSGPPRRPPWTWSR
>FUSION-ENST00000585917.6:179-ENST00000651806.2:21939|1047
VLNIQRRR
>FUSION-ENST00000585917.6:179-ENST00000651806.2:21939|937
MAGGVELL
>ENST00000497331.2|SNV-269172-C-T|9
MYRCTAQNPLGSTDMHTR
>FUSION-ENST00000585917.6:179-ENST00000651806.2:21939|296
IRDEIHPGPLQCPQAC
>FUSION-ENST00000585917.6:179-ENST00000651806.2:21939|853
MLLLLISQRVYTSL
>FUSION-ENST00000585917.6:179-ENST00000651806.2:21939|786
MILLPIFQRVYTRSMILFLISGGER
>FUSION-ENST00000585917.6:179-ENST00000651806.2:21939|856
KKGCYYS
>FUSION-ENST00000585917.6:179-ENST00000651806.2:21939|340
MPVFTLIS
>FUSION-ENST00000585917.6:179-ENST00000651806.2:21939|815
SQGVYFLFVTLFLISRR
>FUSION-ENST00000666789.1:4746-ENST00000651806.2:21939|1574
KLEAIIPSEITQELKIK
>FUSION-ENST00000585917.6:179-ENST00000651806.2:21939|509
VCIFPVILFLIFR
>ENST00000461301.1|SNV-343-C-T|3
MGLSPEEPCLRLPQAATS
>ENST00000405573.2|MNV-55417-GGTAGGTGC-G|31
FMHNQERQHEAPCR
>FUSION-ENST00000585917.6:179-ENST00000651806.2:21939|1225
WAPFIATK
>ENST00000405573.2|MNV-55417-GGTAGGTGC-G|7
CEGAPGSPWGRLGRSEAR
>ENST00000413465.6|SNV-12456-G-A|4
AMAIYKQSQHMTEVMRR
>FUSION-ENST00000585917.6:179-ENST00000651806.2:21939|1248
IKCWTFFMGQTLK
>FUSION-ENST00000666789.1:4746-ENST00000651806.2:21939|1623
AEEKTLISR
>FUSION-ENST00000585917.6:179-ENST00000651806.2:21939|16
LLDSTVPNK
>FUSION-ENST00000666789.1:4746-ENST00000651806.2:21939|1642
MLATESVPPLAK
>ENST00000490758.6|SNV-50883-G-A|6
MKDQSCKPCAKGR
>FUSION-ENST00000585917.6:179-ENST00000651806.2:21939|55
MTQGCEITAMCLGKK
>FUSION-ENST00000585917.6:179-ENST00000651806.2:21939|484
KCTPTLSCCS
>ENST00000405573.2|MNV-55417-GGTAGGTGC-G|10
ETPGEGTVTLATTWR
>FUSION-ENST00000585917.6:179-ENST00000651806.2:21939|1342
CTSGLHTR
>FUSION-ENST00000585917.6:179-ENST00000651806.2:21939|1197
MRQVHAKPREVYNFGILQLPLEK
>FUSION-ENST00000585917.6:179-ENST00000651806.2:21939|335
YVASGPCDDCINSTNCL
>ENST00000335730.6|SNV-115379-G-A|6
TFPCGRWLAKNK
>FUSION-ENST00000585917.6:179-ENST00000651806.2:21939|672
DVHPPCDIVRNIQEER
>FUSION-ENST00000585917.6:179-ENST00000651806.2:21939|811
EEGDIPSK
>ENST00000373691.4|SNV-2017-G-A|1
FQERMWMLLLRLGCPNQR
>FUSION-ENST00000585917.6:179-ENST00000651806.2:21939|199
LLPISQEVFTPLVILFLTYREGRG
>FUSION-ENST00000585917.6:179-ENST00000651806.2:21939|141
KVSTLLIIWFLISRILLNPGYL
>FUSION-ENST00000585917.6:179-ENST00000651806.2:21939|188
ILLPISQRVYTLCNIDPNIQGGIG
>FUSION-ENST00000666789.1:4746-ENST00000651806.2:21939|1525
ISLTPNYFSFNCGSYFK
>ENST00000642920.2|SNV-240306-G-A|3
EACSLAIFSK
>FUSION-ENST00000585917.6:179-ENST00000651806.2:21939|942
VRNIQGCRW
>FUSION-ENST00000585917.6:179-ENST00000651806.2:21939|864
MITLLPILQGVYIFEYCS
>ENST00000311873.9|SNV-2355-C-T|1
DTSATSQSVNGSPQVEQPSLESTSK
>ENST00000381031.8|SNV-16035-A-G|4
DGLEFMQHSETFWKDSDMLACR
>ENST00000492427.2|SNV-3455-G-A|3
WGPPAWGAGPLSGRFQGPCAVPRA
>FUSION-ENST00000585917.6:179-ENST00000651806.2:21939|483
MYTPLWYGS
>FUSION-ENST00000585917.6:179-ENST00000651806.2:21939|849
MAGAVHHLSYCSK
>ENST00000524630.5|SNV-62256-A-C|1
GTTPLLQKI
>FUSION-ENST00000585917.6:179-ENST00000651806.2:21939|1061
NLGSLQHLPPRFAR
>FUSION-ENST00000585917.6:179-ENST00000651806.2:21939|828
MILLAIS
>ENST00000622132.5|INDEL-146465-T-TT|5
IRKQFFSCYNATGDR
>ENST00000619186.4|SNV-12456-G-A|4
AIYKQSQHMTEVMRR
>ENST00000471022.5|SNV-2355-C-T|8
TRLPHPSQLMDHPKWNNLHWNLQAK
>ENST00000524630.5|SNV-62256-A-C|2
GTTPLLQK
>FUSION-ENST00000585917.6:179-ENST00000651806.2:21939|524
MILLPISQKVYTSL
>FUSION-ENST00000585917.6:179-ENST00000651806.2:21939|1198
RQVHAKPR
>FUSION-ENST00000585917.6:179-ENST00000651806.2:21939|481
CTPTLSCCS
>FUSION-ENST00000585917.6:179-ENST00000651806.2:21939|1418
MGSGGLRMR
>FUSION-ENST00000585917.6:179-ENST00000651806.2:21939|1007
DVFPNIQWGRGY
>FUSION-ENST00000585917.6:179-ENST00000651806.2:21939|1111
VYTPLVILFLISRVER
>FUSION-ENST00000585917.6:179-ENST00000651806.2:21939|897
MILLPILQVVYTFL
>ENST00000613206.2|SNV-347554-C-T|1
SLDSHLAINGSANRQSK
>ENST00000531664.5|SNV-50883-G-A|4
DQSCKPCAK
>FUSION-ENST00000585917.6:179-ENST00000651806.2:21939|361
MTPHIKGGVHPPVVRNIQQGK
>ENST00000334306.4|SNV-2092-G-T|1
EHDWIVK
>ENST00000674074.1|SNV-190569-A-T|1
MIPQKGILIGIQQSFRPR
>ENST00000343529.9|SNV-378948-C-G|4
RVIVLVPQKTWSSATR
>ENST00000397468.5|SNV-5446-T-G|1
ITQNRQDLAERFDVSVCILGSPR
>FUSION-ENST00000585917.6:179-ENST00000651806.2:21939|764
MYTLPIILFLTSR
>ENST00000493328.5|INDEL-44757-A-AA|4
DRKISEGER
>FUSION-ENST00000585917.6:179-ENST00000651806.2:21939|680
GREEDITPNIARDVHPPCDIVR
>FUSION-ENST00000585917.6:179-ENST00000651806.2:21939|1066
MESCSAAQTGVQWR
>FUSION-ENST00000585917.6:179-ENST00000651806.2:21939|643
WRGYYFQFV
>FUSION-ENST00000585917.6:179-ENST00000651806.2:21939|712
YKSPVLLF
>FUSION-ENST00000585917.6:179-ENST00000651806.2:21939|539
MILLPILQGGYTSPMVVFLISRKK
>FUSION-ENST00000585917.6:179-ENST00000651806.2:21939|1323
LAISSTSGEASENLESWQK
>FUSION-ENST00000585917.6:179-ENST00000651806.2:21939|394
KSGHPEKEQDK
>FUSION-ENST00000585917.6:179-ENST00000651806.2:21939|359
GGVHPPVVR
>FUSION-ENST00000585917.6:179-ENST00000651806.2:21939|1306
ESGSSSMAR
>FUSION-ENST00000585917.6:179-ENST00000651806.2:21939|182
GKEDDITLNIK
>FUSION-ENST00000585917.6:179-ENST00000651806.2:21939|1211
GGLLCNI
>FUSION-ENST00000585917.6:179-ENST00000651806.2:21939|573
MARGEHPL
>FUSION-ENST00000585917.6:179-ENST00000651806.2:21939|813
REEGDIPSK
>FUSION-ENST00000597959.1:3822-ENST00000595928.1:23888|4
AAGGCLSCSEVLCSFKAHLNPQDR
>FUSION-ENST00000585917.6:179-ENST00000651806.2:21939|502
MILLPISHK
>FUSION-ENST00000585917.6:179-ENST00000651806.2:21939|1358
GHIFVGTEEK
>FUSION-ENST00000585917.6:179-ENST00000651806.2:21939|208
GTYTFPVILFLISK
>ENST00000497331.2|SNV-269172-C-T|8
YRCTAQNPLGSTDMHTR
>FUSION-ENST00000585917.6:179-ENST00000651806.2:21939|180
EDDITLNIK
>FUSION-ENST00000585917.6:179-ENST00000651806.2:21939|1067
YTLPVILFLIFRGK
>FUSION-ENST00000585917.6:179-ENST00000651806.2:21939|887
LYTPCDIVHNIQKKGG
>ENST00000513856.1|SNV-96641-G-T|11
SSSYESYDEEEEDGNGKK
>ENST00000337827.8|SNV-79483-A-T|1
HPYNFPEGIALTYIRNTKR
>FUSION-ENST00000585917.6:179-ENST00000651806.2:21939|1099
MYTLPVILFLISRVGEDDITPKISK
>FUSION-ENST00000666789.1:4746-ENST00000651806.2:21939|1546
CTKISESNTI
>FUSION-ENST00000666789.1:4746-ENST00000651806.2:21939|1667
RVQGCCAAPQGGAGRC
>FUSION-ENST00000585917.6:179-ENST00000651806.2:21939|591
MMVSNIQRGR
>FUSION-ENST00000585917.6:179-ENST00000651806.2:21939|1081
MYTPPVILLVIPR
>FUSION-ENST00000666789.1:4746-ENST00000651806.2:21939|1554
KDEKTTC
>FUSION-ENST00000585917.6:179-ENST00000651806.2:21939|1320
VPQAVQK
>ENST00000504981.5|SNV-8143-T-C|5
MDQGYRATEDPVLPGQVR
>ENST00000405573.2|MNV-55417-GGTAGGTGC-G|11
KETPGEGTVTLATTWR
>FUSION-ENST00000585917.6:179-ENST00000651806.2:21939|719
MILPSISQGVCTFPVILFL
>FUSION-ENST00000585917.6:179-ENST00000651806.2:21939|594
LLCLISQ
>FUSION-ENST00000585917.6:179-ENST00000651806.2:21939|572
ARGEHPL
>FUSION-ENST00000585917.6:179-ENST00000651806.2:21939|1295
WVGTQIQTR
>FUSION-ENST00000666789.1:4746-ENST00000651806.2:21939|1671
MLRGTVF
>ENST00000378470.5|SNV-244521-G-A|5
LINPVKTSQNHQDLHR
>FUSION-ENST00000585917.6:179-ENST00000651806.2:21939|625
KLLSISEGLYTTPVILLLVSR
>ENST00000642920.2|SNV-240306-G-A|4
ATSEREACSLAIFSKQISK
>ENST00000474926.5|SNV-54694-G-T|6
CVAERTYKQIFLFAK
>FUSION-ENST00000585917.6:179-ENST00000651806.2:21939|1045
QLSPYQANFCIFSR
>FUSION-ENST00000585917.6:179-ENST00000651806.2:21939|36
MNDESNWMMRVTNG
>FUSION-ENST00000585917.6:179-ENST00000651806.2:21939|15
MLLDSTVPNKQLSPGR
>ENST00000394775.3|SNV-1152-T-A|6
FAEGPRRLLPPYHSLINNYVKPEK
>ENST00000317025.13|INDEL-52572-C-CC|2
GGGLLTLK
>FUSION-ENST00000585917.6:179-ENST00000651806.2:21939|1208
MWEWQRPALCHQCKVGIR
>FUSION-ENST00000359526.9:64689-ENST00000601916.1:66103|2
EARAGVQADEDEDGDEKDQF
>ENST00000394775.3|SNV-1152-T-A|5
RLLPPYHSLINNYVKPEK
>FUSION-ENST00000666789.1:4746-ENST00000651806.2:21939|1684
MRGAVVSYLHPAC
>FUSION-ENST00000585917.6:179-ENST00000651806.2:21939|677
EEDITPNIAR
>FUSION-ENST00000585917.6:179-ENST00000651806.2:21939|689
MILLLISQK
>ENST00000492427.2|SNV-3455-G-A|4
MWGPPAWGAGPLSGRFQGPCAVPRA
>FUSION-ENST00000585917.6:179-ENST00000651806.2:21939|477
ILHPPPRDILLNIQEGR
>FUSION-ENST00000585917.6:179-ENST00000651806.2:21939|1062
NLGSLQHLPPR
>ENST00000317025.13|INDEL-52572-C-CC|7
ICAEYSAR
>FUSION-ENST00000585917.6:179-ENST00000651806.2:21939|214
REENDITPSIAGCTPPL
>FUSION-ENST00000666789.1:4746-ENST00000651806.2:21939|1453
QSSPTCHIEHKDQSAEK
>ENST00000647510.1|SNV-39182-G-A|19
MDEVNLQMDAQEHPR
>FUSION-ENST00000585917.6:179-ENST00000651806.2:21939|48
NKKVSNEEPLIPEWPCSYPWHR
>FUSION-ENST00000585917.6:179-ENST00000651806.2:21939|1052
SSWDYRQLSPYQANFCIFSR
>FUSION-ENST00000578649.1:1561-ENST00000430157.6:3173|48
GEVKVEASWGWVGR
>FUSION-ENST00000585917.6:179-ENST00000651806.2:21939|97
MILLPISQGLYTDLLILFLISR
>FUSION-ENST00000585917.6:179-ENST00000651806.2:21939|821
ILLPMSQGVYFLFVTLFLISR
>ENST00000307161.5|SNV-21500-G-T|3
QRVKPDLKPKLKPQDFR
>ENST00000647510.1|SNV-39182-G-A|9
STCRWMPRSIPGMCPPR
>FUSION-ENST00000585917.6:179-ENST00000651806.2:21939|49
YNEVCLTPCLLIVT
>FUSION-ENST00000585917.6:179-ENST00000651806.2:21939|80
CPCVTGIFSFTPMIR
>FUSION-ENST00000585917.6:179-ENST00000651806.2:21939|304
MDGRSGGVSLMWLK
>ENST00000405093.8|SNV-11958-G-A|2
GQLIRIEFK
>FUSION-ENST00000585917.6:179-ENST00000651806.2:21939|949
MVHNMQKGR
>FUSION-ENST00000585917.6:179-ENST00000651806.2:21939|649
MSPNIAEGIHTSNNIVLNIRGRG
>FUSION-ENST00000585917.6:179-ENST00000651806.2:21939|42
PKKMQTK
>FUSION-ENST00000666789.1:4746-ENST00000651806.2:21939|1640
GSESIEGLEGQVWAGQ
>ENST00000273353.4|SNV-52918-A-G|3
GQTVEQVTCAVGALSK
>FUSION-ENST00000585917.6:179-ENST00000651806.2:21939|1229
QATLLQRWAPFIATKW
>ENST00000647510.1|SNV-39182-G-A|6
MPRSIPGMCPPR
>FUSION-ENST00000585917.6:179-ENST00000651806.2:21939|866
MILLPISK
>FUSION-ENST00000585917.6:179-ENST00000651806.2:21939|579
WRSTPPL
>FUSION-ENST00000585917.6:179-ENST00000651806.2:21939|1381
ASLRTEAPG
>FUSION-ENST00000585917.6:179-ENST00000651806.2:21939|506
GEDDITLNIAEIVHPR
>FUSION-ENST00000585917.6:179-ENST00000651806.2:21939|927
GVHPFVIFFVISRGER
>FUSION-ENST00000585917.6:179-ENST00000651806.2:21939|53
MTQGCEITAMCLGKKESR
>FUSION-ENST00000585917.6:179-ENST00000651806.2:21939|1284
SVGILDWVYYRRR
>FUSION-ENST00000585917.6:179-ENST00000651806.2:21939|978
VCNIQGVR
>FUSION-ENST00000585917.6:179-ENST00000651806.2:21939|1291
WVGTQIQTRSVGILDWVYYRR
>FUSION-ENST00000666789.1:4746-ENST00000651806.2:21939|1588
MPYVLTYK
>ENST00000334306.4|SNV-2092-G-T|2
SSLVPLDAREHDWIVK
>FUSION-ENST00000585917.6:179-ENST00000651806.2:21939|77
GVNPFCDIGPNIQGGR
>ENST00000565659.2|SNV-172-C-T|4
LLRDSPVAQEDNDHAR
>FUSION-ENST00000585917.6:179-ENST00000651806.2:21939|503
CDILHNNQGKRG
>ENST00000247815.9|SNV-2497-A-G|3
ECEVSSDDVNKFLTWVREVSNYK
>FUSION-ENST00000666789.1:4746-ENST00000651806.2:21939|1653
MGLQSQHAQGSRVLR
>ENST00000374888.2|MNV-2772-ATCT-A|1
ETDITVTGSSFLV
>ENST00000642920.2|SNV-240306-G-A|6
DSKATSEREACSLAIFSK
>ENST00000531978.5|SNV-2019-T-G|5
RNQSFCPTVNLDKVWTLVSEQTR
>FUSION-ENST00000666789.1:4746-ENST00000651806.2:21939|1582
LELSHAYAK
>FUSION-ENST00000585917.6:179-ENST00000651806.2:21939|743
VRIILFSK
>FUSION-ENST00000585917.6:179-ENST00000651806.2:21939|1302
ARAGASGR
>FUSION-ENST00000585917.6:179-ENST00000651806.2:21939|492
MYTLLRYGS
>FUSION-ENST00000585917.6:179-ENST00000651806.2:21939|792
ILFPAAQGMYTPL
>ENST00000467672.5|SNV-50581-G-A|3
RSVSIRR
>ENST00000493328.5|INDEL-44757-A-AA|13
QKKSVGFWPCPK
>ENST00000489502.5|SNV-2498-C-T|5
DTHAMCSMRGCPSPSS
>FUSION-ENST00000585917.6:179-ENST00000651806.2:21939|45
ATVTEGK
>FUSION-ENST00000585917.6:179-ENST00000651806.2:21939|448
GCYYFPYCK
>ENST00000391858.8|SNV-14309-A-G|3
CNGPCQHRPPYYGYVKRAANR
>FUSION-ENST00000585917.6:179-ENST00000651806.2:21939|605
TLLPVSQGVYTTPVILFQIFR
>FUSION-ENST00000585917.6:179-ENST00000651806.2:21939|1253
GQHFAINAR
>FUSION-ENST00000578649.1:1561-ENST00000430157.6:3173|42
MTNFVLSDLAL
>FUSION-ENST00000585917.6:179-ENST00000651806.2:21939|688
ILLLISQK
>ENST00000565659.2|SNV-172-C-T|1
DSPVAQEDNDHARDGFQMK
>FUSION-ENST00000585917.6:179-ENST00000651806.2:21939|446
GCTPHCGMVHNIQAGR
>FUSION-ENST00000585917.6:179-ENST00000651806.2:21939|599
MPDIAVEVHPSSDTVPNNQG
>FUSION-ENST00000585917.6:179-ENST00000651806.2:21939|532
VVFLISRKK
>ENST00000400234.6|SNV-21777-A-C|10
MQTDTSNLSARSCRFCVMR
>FUSION-ENST00000666789.1:4746-ENST00000651806.2:21939|1533
HCDHMELVTCSHFPFSYK
>ENST00000218006.3|SNV-73039-C-T|1
GSLEDILTN
>ENST00000317025.13|INDEL-52572-C-CC|5
ICAEYSARTDQCRGGGLLTLK
>FUSION-ENST00000585917.6:179-ENST00000651806.2:21939|882
MILRRGEDDITNNITK
>FUSION-ENST00000666789.1:4746-ENST00000651806.2:21939|1591
VQNSGGPIAT
>ENST00000474926.5|SNV-54694-G-T|5
TYKQIFLFAK
>FUSION-ENST00000585917.6:179-ENST00000651806.2:21939|1143
MTLPPLLQK
>FUSION-ENST00000666789.1:4746-ENST00000651806.2:21939|1677
EERVVRIA
>FUSION-ENST00000585917.6:179-ENST00000651806.2:21939|246
VYTFPVILFLISRR
>FUSION-ENST00000585917.6:179-ENST00000651806.2:21939|919
MILLPISQKVYTTL
>FUSION-ENST00000666789.1:4746-ENST00000651806.2:21939|1643
AVLTSVSKPMLATESVPPLAK
>ENST00000394697.7|INDEL-69321-C-CT|4
APAGFRK
>ENST00000556141.1|SNV-4514-C-A|5
MYARVLLITAMSLDR
>FUSION-ENST00000585917.6:179-ENST00000651806.2:21939|227
MILLLMSPKVHTFPVILFLISK
>ENST00000563835.1|SNV-105607-G-A|3
SLSDCHDHPER
>FUSION-ENST00000585917.6:179-ENST00000651806.2:21939|768
MILFSISQGVYASL
>FUSION-ENST00000585917.6:179-ENST00000651806.2:21939|1205
QVSPFSNRK
>FUSION-ENST00000585917.6:179-ENST00000651806.2:21939|1222
SSAGHSSWVRH
>ENST00000376572.8|SNV-6099-A-C|2
LIYNEYCGPGAKPLFRSKDDPSV
>FUSION-ENST00000585917.6:179-ENST00000651806.2:21939|273
MVPNIQEGRE
>ENST00000443868.6|SNV-15302-A-G|2
SIIFINLDSHR
>ENST00000339986.8|SNV-20855-C-T|3
AFTWFSYLTQYK
>FUSION-ENST00000585917.6:179-ENST00000651806.2:21939|374
RPPILFYIILYSVPVLRR
>FUSION-ENST00000666789.1:4746-ENST00000651806.2:21939|1613
CPEPGTGWPDPKPPVPPESSLLP
>FUSION-ENST00000585917.6:179-ENST00000651806.2:21939|1369
DIFLLGQRK
>FUSION-ENST00000585917.6:179-ENST00000651806.2:21939|679
MTFNIAGSVHPFWDIVSNIQEGR
>FUSION-ENST00000585917.6:179-ENST00000651806.2:21939|453
MVLNIQKER
>ENST00000430291.2|SNV-74647-T-C|4
GRCGWTVTWPSLRR
>ENST00000504981.5|SNV-8143-T-C|2
ATEDPVLPGQVRCEADGHQVHAGY
>FUSION-ENST00000585917.6:179-ENST00000651806.2:21939|170
EYITPNITGIVHHLCDILVNIRGKR
>FUSION-ENST00000666789.1:4746-ENST00000651806.2:21939|1377
EPLYHQGRER
>FUSION-ENST00000666789.1:4746-ENST00000651806.2:21939|1608
ALCGPLVLILRTPLQAVNFR
>FUSION-ENST00000585917.6:179-ENST00000651806.2:21939|611
ILLLISQEVYTPPLCCSQYAEK
>FUSION-ENST00000585917.6:179-ENST00000651806.2:21939|904
GDMILLPISQKVYTLL
>ENST00000493328.5|INDEL-44757-A-AA|8
SVGFWPCPKTCSHIFNSKDR
>FUSION-ENST00000393927.9:2551-ENST00000643549.1:42204|1
AAGGLARDEPGV
>FUSION-ENST00000585917.6:179-ENST00000651806.2:21939|251
MILLPISQKVYTFPVILFLISR
>ENST00000297979.9|SNV-334108-G-A|4
TYHLQDQDAK
>FUSION-ENST00000585917.6:179-ENST00000651806.2:21939|1124
TILFLISQR
>FUSION-ENST00000585917.6:179-ENST00000651806.2:21939|250
ILLPISQKVYTFPVILFLISR
>ENST00000361328.7|SNV-22354-C-T|3
LYECSECGRSFFK
>FUSION-ENST00000585917.6:179-ENST00000651806.2:21939|711
MTLVPISQGVCTAPP
>FUSION-ENST00000520073.5:3761-ENST00000621933.1:4666|9
WHFIGHLQKQNVNKLMAFSCVNVQ
>FUSION-ENST00000585917.6:179-ENST00000651806.2:21939|228
ILLLMSPK
>FUSION-ENST00000666789.1:4746-ENST00000651806.2:21939|1683
RGAVVSYLHPAC
>FUSION-ENST00000585917.6:179-ENST00000651806.2:21939|1232
TTAPVRGTPAWLRSSAGHSSWVR
>FUSION-ENST00000666789.1:4746-ENST00000651806.2:21939|1462
NTTRPVREERVESR
>ENST00000205948.11|MNV-32782-GT-G|4
SFLSVLPSSALHHPYLR
>FUSION-ENST00000585917.6:179-ENST00000651806.2:21939|1371
PSRDIFLLGQRK
>FUSION-ENST00000585917.6:179-ENST00000651806.2:21939|1337
GPFEFAASFR
>FUSION-ENST00000585917.6:179-ENST00000651806.2:21939|687
MILLLISQKVDTHPVIFFIISR
>FUSION-ENST00000666789.1:4746-ENST00000651806.2:21939|1519
DKNVFINQNINQK
>FUSION-ENST00000585917.6:179-ENST00000651806.2:21939|1020
NTPTVISFLISR
>ENST00000251296.4|SNV-269172-C-T|1
CTAQNPLGSTDMHTR
>ENST00000388718.5|SNV-1157-T-C|7
MTDLLRSVVTVTDVFYK
>FUSION-ENST00000666789.1:4746-ENST00000651806.2:21939|1442
GKTTNSTSGHAGAWPQAFK
>FUSION-ENST00000666789.1:4746-ENST00000651806.2:21939|1641
LATESVPPLAK
>ENST00000233242.5|SNV-10649-A-G|1
TLQELRKLTISEQNIQR
>FUSION-ENST00000585917.6:179-ENST00000651806.2:21939|183
ILLPISQGVFTPPVILFIISKGK
>ENST00000359106.10|SNV-34336-G-A|2
REDASGQLSCIQLPVNSQGGDANK
>ENST00000284548.16|SNV-143291-G-T|4
WYKDGALLTTVNK
>FUSION-ENST00000585917.6:179-ENST00000651806.2:21939|489
ILIPLSR
>FUSION-ENST00000585917.6:179-ENST00000651806.2:21939|62
LRLQFPWLLF
>ENST00000451664.1|SNV-6062-C-T|3
MRWWPSPYTSPTWTCAGRCLP
>FUSION-ENST00000585917.6:179-ENST00000651806.2:21939|616
AGIYVGGR
>FUSION-ENST00000585917.6:179-ENST00000651806.2:21939|557
MILFSISQR
>FUSION-ENST00000585917.6:179-ENST00000651806.2:21939|381
EERKRPPILFYIILYSVPVLR
>ENST00000539934.5|SNV-15724-C-T|2
MGAALWCSSCPWKSHTSISLQLTKK
>FUSION-ENST00000666789.1:4746-ENST00000651806.2:21939|1615
KEDLVSFSTQPSGPYR
>FUSION-ENST00000585917.6:179-ENST00000651806.2:21939|1043
VGVSPCWSGWS
>FUSION-ENST00000666789.1:4746-ENST00000651806.2:21939|1572
LEAIIPSEITQELKIK
>ENST00000647510.1|SNV-39182-G-A|22
ELMLWMDEVNLQMDAQEHPR
>ENST00000471022.5|SNV-2355-C-T|3
DHPKWNNLHWNLQAKKPSLAEWK
>FUSION-ENST00000585917.6:179-ENST00000651806.2:21939|602
EDDITPNIAGGVHTSPVI
>FUSION-ENST00000585917.6:179-ENST00000651806.2:21939|349
ECTPPCSMDR
>ENST00000310397.13|SNV-88792-G-A|1
VYQVHQDICFKESCESTSLKK
>FUSION-ENST00000585917.6:179-ENST00000651806.2:21939|17
MLLDSTVPNK
>ENST00000647510.1|SNV-39182-G-A|18
DEVNLQMDAQEHPR
>FUSION-ENST00000585917.6:179-ENST00000651806.2:21939|726
VPNIQGR
>ENST00000397468.5|SNV-5446-T-G|4
SGRITQNR
>FUSION-ENST00000585917.6:179-ENST00000651806.2:21939|1272
MGVVPDACNHSYSR
>FUSION-ENST00000585917.6:179-ENST00000651806.2:21939|447
GCYYFPYCKGCTPHCGMVHNIQAGR
>FUSION-ENST00000585917.6:179-ENST00000651806.2:21939|906
ILFIISRGGEEVYTPP
>FUSION-ENST00000393927.9:2551-ENST00000643549.1:42204|9
GEWEDPHR
>FUSION-ENST00000585917.6:179-ENST00000651806.2:21939|515
MILHPMSQRVCIFPVILFLIFRR
>FUSION-ENST00000585917.6:179-ENST00000651806.2:21939|139
VSTLLIIWFLISR
>FUSION-ENST00000585917.6:179-ENST00000651806.2:21939|1223
SSAGHSSWVR
>FUSION-ENST00000585917.6:179-ENST00000651806.2:21939|125
AGAVHLPCDIVSNIQWGR
>FUSION-ENST00000585917.6:179-ENST00000651806.2:21939|969
MIGNIQERK
>FUSION-ENST00000585917.6:179-ENST00000651806.2:21939|793
MILFPAAQGMYTPL
>FUSION-ENST00000585917.6:179-ENST00000651806.2:21939|1237
LPMTTAPVRGTPAWLR
>FUSION-ENST00000585917.6:179-ENST00000651806.2:21939|1216
QGGHKELAPVPECIR
>FUSION-ENST00000520073.5:3761-ENST00000621933.1:4666|3
CQQIDGLLLCQCPMK
>FUSION-ENST00000585917.6:179-ENST00000651806.2:21939|944
VRNIQGCR
>FUSION-ENST00000585917.6:179-ENST00000651806.2:21939|19
MLSLVFTGNQICYDSNFLGYCFK
>FUSION-ENST00000585917.6:179-ENST00000651806.2:21939|5
AACSLDSNSKVNRQHPVWK
>ENST00000674074.1|SNV-190569-A-T|2
LSTGFMIPQKGILIGIQQSFRPR
>ENST00000674074.1|SNV-190569-A-T|5
MLSTGFMIPQK
>FUSION-ENST00000585917.6:179-ENST00000651806.2:21939|728
GVHTACDMVPNIQGRRG
>ENST00000389506.10|SNV-47709-G-C|2
EKEKPPPLNK
>ENST00000647510.1|SNV-39182-G-A|12
DAQEHPRDVSSADLVIK
>FUSION-ENST00000585917.6:179-ENST00000651806.2:21939|463
DPPYCSILFYTQYLF
>FUSION-ENST00000585917.6:179-ENST00000651806.2:21939|95
MILLPISQGLYTDLLILFLISRR
>FUSION-ENST00000585917.6:179-ENST00000651806.2:21939|877
GEDDITNNITKTVHSL
>ENST00000297979.9|SNV-334108-G-A|7
TLSPRTLQSLQRTYHLQDQDAK
>FUSION-ENST00000585917.6:179-ENST00000651806.2:21939|959
VRNIQEER
>ENST00000493328.5|INDEL-44757-A-AA|11
KSVGFWPCPKTCSHIFNSK
>FUSION-ENST00000666789.1:4746-ENST00000651806.2:21939|1635
MASWKCHPH
>FUSION-ENST00000585917.6:179-ENST00000651806.2:21939|499
ILLPISHKVYTPR
>FUSION-ENST00000585917.6:179-ENST00000651806.2:21939|758
MILLSISQRE
>ENST00000359106.10|SNV-34336-G-A|1
EDASGQLSCIQLPVNSQGGDANK
>FUSION-ENST00000666789.1:4746-ENST00000651806.2:21939|1444
QGQHTHLCTDTSPIKKLK
>ENST00000491239.2|SNV-70438-A-G|4
MAPSSSGKRRPPAWSVCSK
>FUSION-ENST00000585917.6:179-ENST00000651806.2:21939|1159
MISLLASQGVYTPL
>FUSION-ENST00000585917.6:179-ENST00000651806.2:21939|1201
YTTLGFSSFPWKRPTIICLGN
>FUSION-ENST00000585917.6:179-ENST00000651806.2:21939|736
ILFLISRGGEDDLTQNMTR
>FUSION-ENST00000585917.6:179-ENST00000651806.2:21939|344
MPAFTAISEHK
>FUSION-ENST00000585917.6:179-ENST00000651806.2:21939|744
RVRIILFSK
>FUSION-ENST00000585917.6:179-ENST00000651806.2:21939|1187
MTPVRVMA
>FUSION-ENST00000585917.6:179-ENST00000651806.2:21939|865
ILLPISK
>FUSION-ENST00000585917.6:179-ENST00000651806.2:21939|753
YCVLPPLIFFFNIQMERG
>FUSION-ENST00000585917.6:179-ENST00000651806.2:21939|698
KRLYDFQYR
>FUSION-ENST00000666789.1:4746-ENST00000651806.2:21939|1492
YNLTSCTR
>FUSION-ENST00000585917.6:179-ENST00000651806.2:21939|1186
TPVRVMA
>ENST00000531664.5|SNV-50883-G-A|3
DQSCKPCAKGR
>FUSION-ENST00000585917.6:179-ENST00000651806.2:21939|105
ILRLIPK
>ENST00000529901.1|SNV-28958-T-G|3
EYWRGQAYIVSSGFSSK
>FUSION-ENST00000585917.6:179-ENST00000651806.2:21939|94
ILLPISQGLYTDLLILFLISRR
>ENST00000391858.8|SNV-14309-A-G|1
AANREPSAHDYWWAEHQK
>ENST00000461301.1|SNV-343-C-T|2
GLSPEEPCLR
>ENST00000400234.6|SNV-21777-A-C|9
QTDTSNLSARSCRFCVMR
>ENST00000638411.1|SNV-10335-C-T|1
LLLDLLCLCVCRPGGVRLCSFQRR
>FUSION-ENST00000585917.6:179-ENST00000651806.2:21939|1228
GTPAWLR
>ENST00000647510.1|SNV-39182-G-A|8
WMPRSIPGMCPPR
>FUSION-ENST00000585917.6:179-ENST00000651806.2:21939|656
MMLLPISQGVYTHTVILFLK
>ENST00000343533.9|SNV-78722-T-A|4
YLKLGAIDEERLK
>FUSION-ENST00000585917.6:179-ENST00000651806.2:21939|964
MGGEIYIYPHIR
>FUSION-ENST00000585917.6:179-ENST00000651806.2:21939|1245
RLPMTTAPVRGTPAWLR
>ENST00000310397.13|SNV-88792-G-A|3
VYQVHQDICFK
>FUSION-ENST00000585917.6:179-ENST00000651806.2:21939|184
MILLPISQGVFTPPVILFIISKGK
>ENST00000351008.4|INDEL-251628-A-AA|9
NEATSNCSAKVVIREQALPLR
>FUSION-ENST00000585917.6:179-ENST00000651806.2:21939|85
KGVNPFCDIGPNIQGGR
>FUSION-ENST00000585917.6:179-ENST00000651806.2:21939|769
MMILFSISQGVYASL
>FUSION-ENST00000585917.6:179-ENST00000651806.2:21939|1309
STRESGSSSMAR
>FUSION-ENST00000585917.6:179-ENST00000651806.2:21939|337
DIYHFPNQYFYNFLCLSLL
>ENST00000335420.10|SNV-55396-T-C|1
TGFPAARRCHSCVQIK
>FUSION-ENST00000585917.6:179-ENST00000651806.2:21939|703
MILLLILQGVYPR
>ENST00000489502.5|SNV-2498-C-T|2
MRGCPSPSS
>FUSION-ENST00000585917.6:179-ENST00000651806.2:21939|1403
SWTGSREGGGFRG
>FUSION-ENST00000585917.6:179-ENST00000651806.2:21939|788
MILLPIFQRVYTR
>FUSION-ENST00000666789.1:4746-ENST00000651806.2:21939|1559
MDFGDSDMR
>FUSION-ENST00000585917.6:179-ENST00000651806.2:21939|43
MPKKMQTK
>ENST00000405093.8|SNV-11958-G-A|5
IITRMQAQARGQLIR
>ENST00000568930.1|INDEL-69321-C-CT|2
AEDLLLSVRTLPSFRGWG
>FUSION-ENST00000585917.6:179-ENST00000651806.2:21939|1260
MGNNTKTSSQK
>FUSION-ENST00000585917.6:179-ENST00000651806.2:21939|818
MSQGVYFLFVTLFLISR
>ENST00000397468.5|SNV-5445-C-T|2
SGFITQNR
>FUSION-ENST00000585917.6:179-ENST00000651806.2:21939|160
YTFPVILFLLYRGAEDDIK
>ENST00000472930.6|SNV-17583-C-T|15
IQHQWKDHLR
>ENST00000413465.6|SNV-12456-G-A|6
VRAMAIYKQSQHMTEVMR
>FUSION-ENST00000666789.1:4746-ENST00000651806.2:21939|1617
QGAFLPDLAER
>FUSION-ENST00000585917.6:179-ENST00000651806.2:21939|143
GQCNSRYRR
>FUSION-ENST00000585917.6:179-ENST00000651806.2:21939|52
TQGCEITAMCLGKKESR
>FUSION-ENST00000585917.6:179-ENST00000651806.2:21939|618
KGDYVTPLIAGGIHLPCNIVPNIK
>FUSION-ENST00000585917.6:179-ENST00000651806.2:21939|1058
FARFSCLSLRSSWDYR
>FUSION-ENST00000585917.6:179-ENST00000651806.2:21939|423
MTPYIAGCVHPCVVCFVFSR
>ENST00000351008.4|INDEL-251628-A-AA|12
NKNEATSNCSAKVVIR
>FUSION-ENST00000585917.6:179-ENST00000651806.2:21939|522
MILLKIPQGMCIPL
>ENST00000544091.1|SNV-16142-G-A|3
DQLSHHGSSVTR
>FUSION-ENST00000653426.1:220-ENST00000651806.2:21939|1421
KPTSPGDTVSELQGEISRPAK
>FUSION-ENST00000585917.6:179-ENST00000651806.2:21939|1244
CWTFFMGQTLK
>FUSION-ENST00000585917.6:179-ENST00000651806.2:21939|781
MILFLISGGER
>FUSION-ENST00000666789.1:4746-ENST00000651806.2:21939|1634
ASWKCHPH
>FUSION-ENST00000585917.6:179-ENST00000651806.2:21939|1299
AGASGRR
>FUSION-ENST00000585917.6:179-ENST00000651806.2:21939|1286
SVGILDWVYYR
>FUSION-ENST00000585917.6:179-ENST00000651806.2:21939|312
KEEDDINPNITGSVHPPLLYCF
>FUSION-ENST00000585917.6:179-ENST00000651806.2:21939|1171
YSLPTSARR
>FUSION-ENST00000585917.6:179-ENST00000651806.2:21939|533
MVVFLISRKK
>FUSION-ENST00000585917.6:179-ENST00000651806.2:21939|22
MRVSNVFGFLFFFFFF
>FUSION-ENST00000585917.6:179-ENST00000651806.2:21939|1072
KCDITPNIAGDVHASCDIVPNI
>FUSION-ENST00000585917.6:179-ENST00000651806.2:21939|1335
GPFEFAASFRLV
>ENST00000510663.6|SNV-44-G-C|1
ASGGSGGLSVPALWSEVNR
>ENST00000262525.6|SNV-4682-G-A|1
NADSLIAHAAPKPPQLRSPRLPFR
>FUSION-ENST00000585917.6:179-ENST00000651806.2:21939|1407
SAYAVARCSEQGESLSCTLR
>FUSION-ENST00000585917.6:179-ENST00000651806.2:21939|824
NITPNITGGVHTLCNIVANMQQER
>ENST00000448507.5|SNV-115917-A-G|2
LFEDILTKMDFIHVAQFLTR
>FUSION-ENST00000585917.6:179-ENST00000651806.2:21939|501
ILLPISHK
>FUSION-ENST00000666789.1:4746-ENST00000651806.2:21939|1485
NTHQYFKCLRR
>ENST00000542286.5|SNV-15724-C-T|3
GAALWCSSCPWK
>FUSION-ENST00000585917.6:179-ENST00000651806.2:21939|1416
MGSGGLRMRSWTGSR
>ENST00000345363.8|SNV-4514-C-A|1
VLLITAMSLDRSLAVARPFVSQKLR
>FUSION-ENST00000585917.6:179-ENST00000651806.2:21939|1241
GQTLKQATLLQR
>ENST00000432564.3|SNV-1434-C-T|1
LEEMPISNLGRR
>FUSION-ENST00000585917.6:179-ENST00000651806.2:21939|450
VLNIQKERGCYYFPYCK
>ENST00000374126.9|SNV-132198-C-G|2
ADAFDQGVVATDEVK
>FUSION-ENST00000585917.6:179-ENST00000651806.2:21939|1135
ILLPMSQGMYTFPVILFIISRK
>FUSION-ENST00000585917.6:179-ENST00000651806.2:21939|194
RECYYPQYLR
>FUSION-ENST00000585917.6:179-ENST00000651806.2:21939|816
MSQGVYFLFVTLFLISRR
>FUSION-ENST00000666789.1:4746-ENST00000651806.2:21939|1558
DFGDSDMR
>ENST00000343529.9|SNV-378948-C-G|5
RVIVLVPQK
>ENST00000529901.1|SNV-28958-T-G|1
EYWRGQAYIVSSGFSSKMK
>FUSION-ENST00000585917.6:179-ENST00000651806.2:21939|321
YMPSLILFLISRGGEDNITFHITK
>ENST00000472930.6|SNV-17583-C-T|7
QTEGSYR
>FUSION-ENST00000585917.6:179-ENST00000651806.2:21939|727
MVPNIQGR
>FUSION-ENST00000585917.6:179-ENST00000651806.2:21939|755
YCVLPPLIFFFNIQMER
>FUSION-ENST00000585917.6:179-ENST00000651806.2:21939|1321
MVPQAVQK
>FUSION-ENST00000666789.1:4746-ENST00000651806.2:21939|1670
MRRVQGCCAAPQGGAGR
>ENST00000647510.1|SNV-39182-G-A|14
DAQEHPR
>FUSION-ENST00000585917.6:179-ENST00000651806.2:21939|347
ECTPPCSMDRKIK
>FUSION-ENST00000585917.6:179-ENST00000651806.2:21939|130
MGFCHIGQAGLKLLTL
>FUSION-ENST00000585917.6:179-ENST00000651806.2:21939|209
LLPPISKGTYTFPVILFLISK
>ENST00000405093.8|SNV-11958-G-A|4
MQAQARGQLIR
>FUSION-ENST00000666789.1:4746-ENST00000651806.2:21939|1498
SMYNLTSCTR
>FUSION-ENST00000585917.6:179-ENST00000651806.2:21939|218
DDITPNITGAVHRPFDIVFNIQKR
>ENST00000310806.9|SNV-6633-C-G|3
DKEEQPSR
>ENST00000389506.10|SNV-47709-G-C|3
QKPKEKEKPPPLNK
>FUSION-ENST00000585917.6:179-ENST00000651806.2:21939|299
SGGVSLMWLKIR
>ENST00000604215.1|SNV-328-T-A|3
GLPRMLKAFK
>FUSION-ENST00000585917.6:179-ENST00000651806.2:21939|774
ILLPISQAV
>FUSION-ENST00000585917.6:179-ENST00000651806.2:21939|798
YHRGCTPRCNILPNIQGVR
>ENST00000472930.6|SNV-17583-C-T|3
QLSKTGYCSARCCEFPI
>ENST00000380913.8|MNV-108709-CCTCTCTGTCCAG-C|2
LQASDVR
>ENST00000642920.2|SNV-240306-G-A|5
ATSEREACSLAIFSK
>FUSION-ENST00000585917.6:179-ENST00000651806.2:21939|980
CTPLCDMVCNIQGVRG
>FUSION-ENST00000666789.1:4746-ENST00000651806.2:21939|1628
ESNYWFTQEMLRAEEK
>ENST00000343533.9|SNV-78722-T-A|1
LGAIDEERLKNTPVK
>ENST00000474926.5|SNV-54694-G-T|2
QIFLFAKLFSHITSAR
>FUSION-ENST00000585917.6:179-ENST00000651806.2:21939|729
GVHTACDMVPNIQGRR
>FUSION-ENST00000666789.1:4746-ENST00000651806.2:21939|1597
WPHCHLI
>FUSION-ENST00000585917.6:179-ENST00000651806.2:21939|90
RKAIWEDMCPCVTGIFSFTPMIR
>FUSION-ENST00000585917.6:179-ENST00000651806.2:21939|1231
QATLLQR
>FUSION-ENST00000585917.6:179-ENST00000651806.2:21939|452
VLNIQKER
>FUSION-ENST00000666789.1:4746-ENST00000651806.2:21939|1560
GDIMDFGDSDMRVAGG
>ENST00000395297.6|SNV-299648-G-A|2
WHQDLCLLLLHAYRGLR
>ENST00000328965.9|SNV-18025-C-T|3
DRPTPYKCGICSCQK
>FUSION-ENST00000585917.6:179-ENST00000651806.2:21939|467
VWFVISGVRGCYQKK
>FUSION-ENST00000585917.6:179-ENST00000651806.2:21939|771
MLFLISGVEEDNIAPNIAKGVQPS
>FUSION-ENST00000585917.6:179-ENST00000651806.2:21939|1032
ILLSILQK
>FUSION-ENST00000585917.6:179-ENST00000651806.2:21939|681
GREEDITPNIAR
>FUSION-ENST00000585917.6:179-ENST00000651806.2:21939|1029
SFLISSGGEVISLK
>FUSION-ENST00000585917.6:179-ENST00000651806.2:21939|25
MPGISLEGSQDFPLSPYWLMVIE
>FUSION-ENST00000585917.6:179-ENST00000651806.2:21939|232
TPNITGDVNLWRCC
>FUSION-ENST00000585917.6:179-ENST00000651806.2:21939|1157
MSQEVYTLL
>ENST00000472930.6|SNV-17583-C-T|13
IQHQWKDHLRR
>FUSION-ENST00000585917.6:179-ENST00000651806.2:21939|1105
KGNDDVTVNIPGGVLPSVILFLISR
>ENST00000310806.9|SNV-6633-C-G|4
VLRDKEEQPSR
>FUSION-ENST00000585917.6:179-ENST00000651806.2:21939|200
MLLPISQEVFTPLVILFLTYREGRG
>FUSION-ENST00000585917.6:179-ENST00000651806.2:21939|144
GQCNSRYR
>ENST00000533550.5|SNV-41754-C-T|4
KEHIPGTLWFRLSPAAR
>ENST00000472930.6|SNV-17583-C-T|5
QTEGSYRQLSKTGYCSAR
>ENST00000368130.9|SNV-73842-A-G|3
LNYMLLAKRLR
>FUSION-ENST00000585917.6:179-ENST00000651806.2:21939|1315
MRCGWGHRSK
>ENST00000244230.7|SNV-10620-G-C|5
IRDQAWDDVVPK
>FUSION-ENST00000585917.6:179-ENST00000651806.2:21939|164
EMYTFPVILFLLYRGAEDDIK
>FUSION-ENST00000585917.6:179-ENST00000651806.2:21939|817
SQGVYFLFVTLFLISR
>FUSION-ENST00000666789.1:4746-ENST00000651806.2:21939|1549
LPVEYNIYYSGDK
>ENST00000351008.4|INDEL-251628-A-AA|10
NEATSNCSAKVVIR
>FUSION-ENST00000666789.1:4746-ENST00000651806.2:21939|1493
MYNLTSCTR
>ENST00000664957.1|SNV-125695-C-T|2
AMGAAYLSAR
>ENST00000584010.5|SNV-38521-G-A|3
EIWIRVR
>FUSION-ENST00000585917.6:179-ENST00000651806.2:21939|233
MTPNITGDVNLWRCC
>FUSION-ENST00000666789.1:4746-ENST00000651806.2:21939|1522
TITQGCKSQK
>FUSION-ENST00000585917.6:179-ENST00000651806.2:21939|89
EEDNIAPNIR
>ENST00000405573.2|MNV-55417-GGTAGGTGC-G|27
QHEAPCRSICKK
>FUSION-ENST00000585917.6:179-ENST00000651806.2:21939|1162
VLVHSSLSR
>FUSION-ENST00000585917.6:179-ENST00000651806.2:21939|167
MISLSISKEMYTFPVILFLLYR
>FUSION-ENST00000585917.6:179-ENST00000651806.2:21939|168
ISLSISK
>ENST00000622132.5|INDEL-146465-T-TT|2
QFFSCYNATGDR
>ENST00000328965.9|SNV-18025-C-T|4
YCHSRDRPTPYKCGICSCQK
>ENST00000351008.4|INDEL-251628-A-AA|11
NEATSNCSAK
>FUSION-ENST00000585917.6:179-ENST00000651806.2:21939|582
YYSQNRWR
>FUSION-ENST00000666789.1:4746-ENST00000651806.2:21939|1464
NTTRPVR
>FUSION-ENST00000666789.1:4746-ENST00000651806.2:21939|1527
MFLAIKISLTPNYFSFNCGSYFK
>FUSION-ENST00000585917.6:179-ENST00000651806.2:21939|254
ISIPISQEVYTPPFYIVSNIQGK
>ENST00000498674.1|SNV-74291-C-T|2
MPGVAAPRTWTRPPPQLCVPR
>FUSION-ENST00000585917.6:179-ENST00000651806.2:21939|70
VPNIQDIT
>FUSION-ENST00000585917.6:179-ENST00000651806.2:21939|370
SDCLWGWAEQSHIFLIAENE
>FUSION-ENST00000585917.6:179-ENST00000651806.2:21939|376
TREISIR
>FUSION-ENST00000585917.6:179-ENST00000651806.2:21939|881
ILRRGEDDITNNITK
>FUSION-ENST00000578649.1:1561-ENST00000430157.6:3173|43
FEADWSSVGGV
>ENST00000247815.9|SNV-2497-A-G|2
FLTWVREVSNYK
>FUSION-ENST00000585917.6:179-ENST00000651806.2:21939|1178
MTLFSIF
>FUSION-ENST00000585917.6:179-ENST00000651806.2:21939|930
EDITPYITKGVHPFVIFFVISR
>ENST00000642611.1|SNV-69767-C-T|1
VRRMTTCRPCCTSVLR
>ENST00000388718.5|SNV-1157-T-C|3
SVVTVTDVFYK
>FUSION-ENST00000585917.6:179-ENST00000651806.2:21939|479
ILHPPPR
>ENST00000335730.6|SNV-115379-G-A|7
MTFPCGRWLAKNK
>ENST00000474926.5|SNV-54694-G-T|10
MFFFMMCVAERTYKQIFLFAK
>FUSION-ENST00000393927.9:2551-ENST00000643549.1:42204|6
HRCPQSR
>FUSION-ENST00000585917.6:179-ENST00000651806.2:21939|1121
DVHPPCDIVPNIQGGRG
>FUSION-ENST00000666789.1:4746-ENST00000651806.2:21939|1586
MPYVLTYKLELSHAYAK
>FUSION-ENST00000585917.6:179-ENST00000651806.2:21939|1340
MPGCDPHPSDFF
>FUSION-ENST00000585917.6:179-ENST00000651806.2:21939|597
MILLPTSQGVYTHPL
>FUSION-ENST00000585917.6:179-ENST00000651806.2:21939|1191
MVGNITMTPVR
>FUSION-ENST00000585917.6:179-ENST00000651806.2:21939|390
SGHPEKEQDKSDVQR
>ENST00000378133.4|SNV-2028-G-T|2
VWLYTGEISTTRVLDEADLSR
>FUSION-ENST00000585917.6:179-ENST00000651806.2:21939|1097
MILFLISMK
>ENST00000473880.5|SNV-4091-C-T|1
HPVLQPRP
>ENST00000366935.8|SNV-199911-G-T|1
STSSTTTPNAGKSA
>FUSION-ENST00000585917.6:179-ENST00000651806.2:21939|645
YIAPNIQRWR
>ENST00000358065.4|SNV-13921-G-T|2
WQKCVDFNGSYFD
>FUSION-ENST00000666789.1:4746-ENST00000651806.2:21939|1648
VLRSPAGR
>FUSION-ENST00000666789.1:4746-ENST00000651806.2:21939|1383
DKEPLYHQGR
>FUSION-ENST00000585917.6:179-ENST00000651806.2:21939|263
ILRTIPQGMYTHVLILSLICMGK
>FUSION-ENST00000585917.6:179-ENST00000651806.2:21939|511
MSQRVCIFPVILFLIFRR
>FUSION-ENST00000585917.6:179-ENST00000651806.2:21939|377
KRPPILFYIILYSVPVLRR
>ENST00000400234.6|SNV-21777-A-C|8
SCRFCVMR
>FUSION-ENST00000585917.6:179-ENST00000651806.2:21939|742
VRIILFSKLLGLYPLPVILFLISR
>FUSION-ENST00000585917.6:179-ENST00000651806.2:21939|320
MPSLILFLISR
>FUSION-ENST00000585917.6:179-ENST00000651806.2:21939|64
KQLRDIC
>FUSION-ENST00000666789.1:4746-ENST00000651806.2:21939|1512
ENRKVVN
>FUSION-ENST00000585917.6:179-ENST00000651806.2:21939|297
WLKIRDEIHPGPLQCPQAC
>ENST00000467672.5|SNV-50581-G-A|2
TKRQTLLK
>FUSION-ENST00000585917.6:179-ENST00000651806.2:21939|316
GGEDNITFHITK
>FUSION-ENST00000666789.1:4746-ENST00000651806.2:21939|1555
MKDEKTTC
>ENST00000400234.6|SNV-21778-G-A|9
SCRFCVMNPLR
>FUSION-ENST00000585917.6:179-ENST00000651806.2:21939|757
ILLSISQRE
>ENST00000647510.1|SNV-39182-G-A|2
SIPGMCPPR
>FUSION-ENST00000585917.6:179-ENST00000651806.2:21939|1100
YTLPVILFLISRVGEDDITPK
>FUSION-ENST00000585917.6:179-ENST00000651806.2:21939|933
EKEDITPYITK
>FUSION-ENST00000585917.6:179-ENST00000651806.2:21939|38
MNDESNWMMR
>ENST00000298351.5|SNV-123956-G-A|4
EVDAEQYYSELEEQLTDKFNAELNR
>ENST00000498289.5|SNV-168303-G-T|1
ITSFLAMDAWCFLAR
>ENST00000543106.6|SNV-325483-A-G|1
SSDYIGGCQLGISAKGERLK
>FUSION-ENST00000585917.6:179-ENST00000651806.2:21939|939
EDDITPNIAEGLHHSVILFIISR
>FUSION-ENST00000585917.6:179-ENST00000651806.2:21939|1239
GQTLKQATLLQRWAPFIATK
>ENST00000539839.1|SNV-1187-G-A|4
GQALRSGLAGHLDGAVLLLQR
>ENST00000642920.2|SNV-240306-G-A|1
EACSLAIFSKQISKLSEEYFILQK
>FUSION-ENST00000585917.6:179-ENST00000651806.2:21939|424
CTLPCGMVR
>FUSION-ENST00000666789.1:4746-ENST00000651806.2:21939|1514
MVIIPNAL
>FUSION-ENST00000585917.6:179-ENST00000651806.2:21939|269
LLPISQGLYTPFLILFLISGGQR
>ENST00000247815.9|SNV-2497-A-G|5
HICALFLKECEVSSDDVNKFLTWVR
>FUSION-ENST00000585917.6:179-ENST00000651806.2:21939|1265
GSIHSNKVVR
>FUSION-ENST00000585917.6:179-ENST00000651806.2:21939|704
YILHAILFVIFRRR
>ENST00000233242.5|SNV-10649-A-G|2
TLQELRK
>ENST00000556908.5|SNV-445-C-T|1
SAAWILALGLAPIAITCFTRGLDIR
>FUSION-ENST00000585917.6:179-ENST00000651806.2:21939|982
NTQKCTPLCDMVCNIQGVRG
>FUSION-ENST00000585917.6:179-ENST00000651806.2:21939|323
YMPSLILFLISR
>FUSION-ENST00000585917.6:179-ENST00000651806.2:21939|1424
LWAQVMKPTSPGDTVSELQGGRG
>FUSION-ENST00000585917.6:179-ENST00000651806.2:21939|1048
MVLNIQRRR
>ENST00000317025.13|INDEL-52572-C-CC|3
TDQCRGGGLLTLKY
>FUSION-ENST00000585917.6:179-ENST00000651806.2:21939|190
ECYYPQYLRGRIPSL
>ENST00000497331.2|SNV-269172-C-T|1
THWAPPTCTPGSSCLKTQISQEERR
>FUSION-ENST00000585917.6:179-ENST00000651806.2:21939|1160
NSPVWYLQNPEG
>ENST00000397468.5|SNV-5446-T-G|2
ITQNRQDLAER
>ENST00000405573.2|MNV-55417-GGTAGGTGC-G|12
TGAAGPRKETPGEGTVTLATTWR
>ENST00000558516.1|SNV-544-G-A|2
MLQTHRAHQLAIDTYQEFEETYIPK
>FUSION-ENST00000585917.6:179-ENST00000651806.2:21939|957
VRNIQEERGK
>FUSION-ENST00000585917.6:179-ENST00000651806.2:21939|1242
MGQTLKQATLLQR
>FUSION-ENST00000666789.1:4746-ENST00000651806.2:21939|1487
NTHQYFK
>FUSION-ENST00000666789.1:4746-ENST00000651806.2:21939|1633
MRESNYWFTQEMLR
>ENST00000305748.7|SNV-7259-G-A|2
FQELQLAAGQHGDDLK
>ENST00000337827.8|SNV-79483-A-T|4
RHPYNFPEGIALTYIRNTK
>FUSION-ENST00000623476.2:12095-ENST00000600657.5:27236|20
EVERVLKEFHQAGKPIGTADK
>ENST00000339986.8|SNV-20855-C-T|2
AFTWFSYLTQYKR
>FUSION-ENST00000585917.6:179-ENST00000651806.2:21939|1282
MMARQGGSCL
>ENST00000618057.4|SNV-254257-A-G|2
CNMTEGQSK
>FUSION-ENST00000585917.6:179-ENST00000651806.2:21939|197
ILPPVLQGVHHPCDIAPNTQEK
>ENST00000343529.9|SNV-378948-C-G|3
VIVLVPQK
>FUSION-ENST00000666789.1:4746-ENST00000651806.2:21939|1468
VYIFLYIFSR
>FUSION-ENST00000393927.9:2551-ENST00000643549.1:42204|14
KSQASGRDQPDERPPGEGDPR
>ENST00000483042.1|SNV-44220-C-T|3
MVLSTSTSSRATSSSGLT
>ENST00000370010.6|SNV-46281-C-T|4
LSRFQGVER
>FUSION-ENST00000585917.6:179-ENST00000651806.2:21939|550
ILLPISQGVYTPPMILFLISMGK
>ENST00000673510.1|SNV-190569-A-T|2
AMLSTGFMIPQK
>ENST00000273353.4|SNV-52918-A-G|4
VGNEYVTRGQTVEQVTCAVGALSK
>FUSION-ENST00000666789.1:4746-ENST00000651806.2:21939|1649
LTPPPAAQFR
>FUSION-ENST00000585917.6:179-ENST00000651806.2:21939|1380
PRSRSSPWEMR
>FUSION-ENST00000585917.6:179-ENST00000651806.2:21939|391
SGHPEKEQDK
>FUSION-ENST00000585917.6:179-ENST00000651806.2:21939|91
MRKAIWEDMCPCVTGIFSFTPMIR
>ENST00000618057.4|SNV-254257-A-G|3
KCNMTEGQSKNLCESADGILCSGK
>FUSION-ENST00000585917.6:179-ENST00000651806.2:21939|426
GCCYPSYRWKCTLPCGMVR
>FUSION-ENST00000585917.6:179-ENST00000651806.2:21939|126
MAGAVHLPCDIVSNIQWGR
>FUSION-ENST00000585917.6:179-ENST00000651806.2:21939|175
MTLLPISQSVYTHHLILFLISRGR
>ENST00000492278.5|SNV-87581-C-T|4
MPVQGVTRAGFSLADVAWSMGAK
>FUSION-ENST00000585917.6:179-ENST00000651806.2:21939|362
TPHIKGGVHPPVVR
>ENST00000467672.5|SNV-50581-G-A|1
SVSIRRR
>ENST00000298351.5|SNV-123956-G-A|5
EVDAEQYYSELEEQLTDK
>FUSION-ENST00000666789.1:4746-ENST00000651806.2:21939|1472
NPGVYRHR
>FUSION-ENST00000585917.6:179-ENST00000651806.2:21939|1022
VLLLVFQGMNTPTVISFLISRR
>FUSION-ENST00000585917.6:179-ENST00000651806.2:21939|1377
SSPWEMR
>FUSION-ENST00000585917.6:179-ENST00000651806.2:21939|555
MILFSISQRVCSPPVILFLIFGGR
>ENST00000400234.6|SNV-21778-G-A|3
NPLRTLLR
>FUSION-ENST00000585917.6:179-ENST00000651806.2:21939|718
ILPSISQGVCTFPVILFL
>FUSION-ENST00000585917.6:179-ENST00000651806.2:21939|1030
MSFLISSGGEVISLK
>FUSION-ENST00000585917.6:179-ENST00000651806.2:21939|1113
SQRVYTPLVILFLISRVER
>ENST00000492427.2|SNV-3455-G-A|8
MLCGGPQPGVQGPCQGDSR
>FUSION-ENST00000585917.6:179-ENST00000651806.2:21939|564
ALLPISQGVYTAHVILFLISR
>FUSION-ENST00000585917.6:179-ENST00000651806.2:21939|510
SQRVCIFPVILFLIFRR
>ENST00000405573.2|MNV-55417-GGTAGGTGC-G|20
HERGPSGAR
>FUSION-ENST00000585917.6:179-ENST00000651806.2:21939|1026
ITEGVNPHLILFLIFRGGERK
>ENST00000432564.3|SNV-1434-C-T|2
LEEMPISNLGR
>FUSION-ENST00000666789.1:4746-ENST00000651806.2:21939|1528
ISLMFLAIK
>FUSION-ENST00000666789.1:4746-ENST00000651806.2:21939|1673
MDTLREVRIR
>ENST00000673661.1|SNV-62256-A-C|6
MEPLKGTTPLLQK
>FUSION-ENST00000585917.6:179-ENST00000651806.2:21939|103
ILRLIPKGVYTPL
>FUSION-ENST00000585917.6:179-ENST00000651806.2:21939|112
MLYQSQVGVGYLIATK
>ENST00000513856.1|SNV-96641-G-T|1
MGRKPGTSGPPRRPPWTWSR
>FUSION-ENST00000585917.6:179-ENST00000651806.2:21939|514
ILHPMSQRVCIFPVILFLIFRR
>ENST00000647510.1|SNV-39182-G-A|4
MPRSIPGMCPPRI
>ENST00000513856.1|SNV-96641-G-T|6
MGMGRKPGTSGPPR
>ENST00000544378.6|SNV-59859-T-A|3
ELAQSKEVSLAELIGK
>ENST00000389857.11|SNV-103777-C-T|5
ERSQVSSEVR
>ENST00000405573.2|MNV-55417-GGTAGGTGC-G|18
GPSGARGR
>FUSION-ENST00000585917.6:179-ENST00000651806.2:21939|1133
SQGMYTFPVILFIISR
>FUSION-ENST00000585917.6:179-ENST00000651806.2:21939|289
YTLVPCSALRLAR
>FUSION-ENST00000585917.6:179-ENST00000651806.2:21939|1168
MLSLHCNIQGGR
>FUSION-ENST00000585917.6:179-ENST00000651806.2:21939|1318
VPQAVQKG
>ENST00000497331.2|SNV-269172-C-T|6
MHTRLIVFENPNIPR
>FUSION-ENST00000585917.6:179-ENST00000651806.2:21939|1251
MAKIKCWTFFMGQTLK
>FUSION-ENST00000666789.1:4746-ENST00000651806.2:21939|1470
HRVYIFLYIFSR
>FUSION-ENST00000666789.1:4746-ENST00000651806.2:21939|1529
ELVTCSHFPFSYKISLMFLAIK
>FUSION-ENST00000666789.1:4746-ENST00000651806.2:21939|1619
TLISRHVS
>ENST00000400234.6|SNV-21778-G-A|5
FCVMNPLRTLLRSSEMR
>ENST00000378133.4|SNV-2028-G-T|5
IPFRVWLYTGEISTTR
>FUSION-ENST00000585917.6:179-ENST00000651806.2:21939|714
ILLSILHGMYKSPVLLF
>FUSION-ENST00000666789.1:4746-ENST00000651806.2:21939|1452
DQSAEKEHPNLIQWTLGK
>FUSION-ENST00000666789.1:4746-ENST00000651806.2:21939|1465
MPQKKVT
>FUSION-ENST00000585917.6:179-ENST00000651806.2:21939|404
RTPPYGMVR
>ENST00000524630.5|SNV-62256-A-C|4
SGDLGDMEPLKGTTPLLQK
>ENST00000343216.3|SNV-3545-G-A|2
EEDERPDR
>FUSION-ENST00000585917.6:179-ENST00000651806.2:21939|644
YIAPNIQRWRGYYFQFV
>FUSION-ENST00000585917.6:179-ENST00000651806.2:21939|1394
KNPLHGTPPWGLGG
>FUSION-ENST00000585917.6:179-ENST00000651806.2:21939|212
MLLPPISK
>FUSION-ENST00000666789.1:4746-ENST00000651806.2:21939|1658
LCQNRSGLR
>FUSION-ENST00000585917.6:179-ENST00000651806.2:21939|198
MILPPVLQGVHHPCDIAPNTQEK
>FUSION-ENST00000585917.6:179-ENST00000651806.2:21939|284
MTMRAQQDMEPQ
>ENST00000512132.5|SNV-11221-A-G|2
LHTGEKPCKCDVCGK
>FUSION-ENST00000585917.6:179-ENST00000651806.2:21939|1379
SRSSPWEMR
>FUSION-ENST00000585917.6:179-ENST00000651806.2:21939|301
DGRSGGVSLMWLKIR
>FUSION-ENST00000585917.6:179-ENST00000651806.2:21939|389
GEGMLSK
>ENST00000642920.2|SNV-240306-G-A|2
EACSLAIFSKQISK
>FUSION-ENST00000585917.6:179-ENST00000651806.2:21939|512
SQRVCIFPVILFLIFR
>FUSION-ENST00000585917.6:179-ENST00000651806.2:21939|730
GVHTACDMVPNIQGR
>FUSION-ENST00000585917.6:179-ENST00000651806.2:21939|295
DEIHPGPLQCPQAC
>FUSION-ENST00000585917.6:179-ENST00000651806.2:21939|632
GLCYSPYSRGYTPPL
>FUSION-ENST00000585917.6:179-ENST00000651806.2:21939|697
RLYDFQYR
>FUSION-ENST00000585917.6:179-ENST00000651806.2:21939|230
KDDITPNITGAVHRPFDIVFNIQKR
>FUSION-ENST00000585917.6:179-ENST00000651806.2:21939|629
LFPICRK
>FUSION-ENST00000585917.6:179-ENST00000651806.2:21939|668
ILLPILQVVYIPL
>FUSION-ENST00000585917.6:179-ENST00000651806.2:21939|871
ILLPKSQGVYTPSVILFLIFMSGKK
>FUSION-ENST00000585917.6:179-ENST00000651806.2:21939|513
MSQRVCIFPVILFLIFR
>FUSION-ENST00000585917.6:179-ENST00000651806.2:21939|552
VCSPPVILFLIFGGRGCYYA
>FUSION-ENST00000585917.6:179-ENST00000651806.2:21939|427
GCCYPSYRWK
>FUSION-ENST00000585917.6:179-ENST00000651806.2:21939|1324
MLAISSTSGEASENLESWQK
>ENST00000345363.8|SNV-4514-C-A|5
LCHYVCGVSMYAR
>ENST00000400234.6|SNV-21778-G-A|8
SCRFCVMNPLRTLLR
>FUSION-ENST00000585917.6:179-ENST00000651806.2:21939|10
QLSPGRQRAACSLDSNSK
>ENST00000290567.14|SNV-80838-C-A|2
ILIWAIWVLAAPTK
>FUSION-ENST00000585917.6:179-ENST00000651806.2:21939|258
KDNISSK
>FUSION-ENST00000585917.6:179-ENST00000651806.2:21939|1217
MQGGHKELAPVPECIR
>ENST00000374518.6|SNV-1673-C-A|2
ILQDLQLGDEEDARK
>ENST00000340940.5|SNV-3976-C-T|1
CQQCPPGWVLSEEHCYYFSAEA
>FUSION-ENST00000585917.6:179-ENST00000651806.2:21939|731
TRGVHTACDMVPNIQGRR
>FUSION-ENST00000585917.6:179-ENST00000651806.2:21939|799
YHRGCTPR
>FUSION-ENST00000585917.6:179-ENST00000651806.2:21939|921
MILLPISQK
>ENST00000647510.1|SNV-39182-G-A|11
MDAQEHPRDVSSADLVIKNQQGIK
>ENST00000493328.5|INDEL-44757-A-AA|2
ISEGERVAICTLLNSEVNNPVLSFV
>ENST00000472930.6|SNV-17583-C-T|11
RLHRLLR
>FUSION-ENST00000585917.6:179-ENST00000651806.2:21939|65
ISPHCNLHLLGSSNSPVSASR
>ENST00000337827.8|SNV-79483-A-T|5
RHPYNFPEGIALTYIR
>FUSION-ENST00000585917.6:179-ENST00000651806.2:21939|234
TPNITGDVNLWR
>FUSION-ENST00000666789.1:4746-ENST00000651806.2:21939|1451
EHPNLIQWTLGK
>ENST00000531978.5|SNV-2019-T-G|2
VWTLVSEQTRVNAAK
>FUSION-ENST00000585917.6:179-ENST00000651806.2:21939|41
MAQSHSY
>FUSION-ENST00000585917.6:179-ENST00000651806.2:21939|650
SPNIAEGIHTSNNIVLNIRGR
>FUSION-ENST00000585917.6:179-ENST00000651806.2:21939|336
MYVASGPCDDCINSTNCL
>FUSION-ENST00000585917.6:179-ENST00000651806.2:21939|500
MILLPISHKVYTPR
>FUSION-ENST00000666789.1:4746-ENST00000651806.2:21939|1644
GRAVLTSVSKPMLATESVPPLAK
>ENST00000233242.5|SNV-10649-A-G|3
QAEAVLKTLQELRK
>ENST00000474926.5|SNV-54694-G-T|3
QIFLFAK
>FUSION-ENST00000585917.6:179-ENST00000651806.2:21939|1118
MILPPKSQRVYTPLVILFLISR
>FUSION-ENST00000585917.6:179-ENST00000651806.2:21939|772
LFLISGVEEDNIAPNIAK
>ENST00000401815.1|SNV-787-G-A|4
NHIRSIAPGAFNR
>FUSION-ENST00000585917.6:179-ENST00000651806.2:21939|642
GYYFQFV
>FUSION-ENST00000585917.6:179-ENST00000651806.2:21939|806
TFLPIWQGLYTTYHIVQNIQK
>FUSION-ENST00000585917.6:179-ENST00000651806.2:21939|495
VYTPRDIVLNISVGRK
>FUSION-ENST00000585917.6:179-ENST00000651806.2:21939|540
ILLPILQGGYTSPMVVFLISRK
>FUSION-ENST00000585917.6:179-ENST00000651806.2:21939|661
EDDVTPNIAGGLHPHCDIIPKIQWR
>ENST00000478603.5|SNV-334108-G-A|2
TYHLQDQDAKVTRNTLGV
>ENST00000562320.1|SNV-13938-G-C|1
GLEDDTEVLPGPRNPLP
>FUSION-ENST00000585917.6:179-ENST00000651806.2:21939|790
MILLPIFQR
>ENST00000674074.1|SNV-190569-A-T|3
MLSTGFMIPQKGILIGIQQSFRPR
>FUSION-ENST00000585917.6:179-ENST00000651806.2:21939|994
MVRNIQEWRG
>FUSION-ENST00000585917.6:179-ENST00000651806.2:21939|613
ILLPISQGLYNLL
>FUSION-ENST00000585917.6:179-ENST00000651806.2:21939|1050
MVLNIQRR
>FUSION-ENST00000666789.1:4746-ENST00000651806.2:21939|1603
TRGVCRLGHGCCQGTPGCSR
>FUSION-ENST00000585917.6:179-ENST00000651806.2:21939|491
YTLLRYGS
>ENST00000463743.5|SNV-126599-G-A|4
LEGALRADTTEDGDEKSLEK
>ENST00000351008.4|INDEL-251628-A-AA|6
EQALPLR
>ENST00000529901.1|SNV-28958-T-G|4
MEYWRGQAYIVSSGFSSK
>ENST00000394697.7|INDEL-69321-C-CT|2
KGREASLLP
>FUSION-ENST00000585917.6:179-ENST00000651806.2:21939|311
EEDDINPNITGSVHPPLLYCF
>FUSION-ENST00000666789.1:4746-ENST00000651806.2:21939|1535
YNSHGLPW
>FUSION-ENST00000585917.6:179-ENST00000651806.2:21939|1285
SVGILDWVYYRR
>ENST00000493328.5|INDEL-44757-A-AA|5
TCSHIFNSKDRK
>FUSION-ENST00000578649.1:1561-ENST00000430157.6:3173|45
GFLFRESCGFGFVFSLPNTVLR
>ENST00000375857.6|SNV-259324-C-T|1
IWQRSASSMMAACSMRFR
>FUSION-ENST00000585917.6:179-ENST00000651806.2:21939|948
VHNMQKGR
>ENST00000451664.1|SNV-6062-C-T|1
WWPSPYTSPTWTCAGRCLP
>FUSION-ENST00000585917.6:179-ENST00000651806.2:21939|1339
PGCDPHPSDFF
>ENST00000378133.4|SNV-2028-G-T|1
VWLYTGEISTTRVLDEADLSRYR
>ENST00000649772.1|SNV-69831-A-T|1
QNEEGWFALSSHVS
>ENST00000505222.5|SNV-13514-G-A|2
MVLVYIFKIKK
>ENST00000366935.8|SNV-199911-G-T|2
STSSTTTPNAGK
>FUSION-ENST00000585917.6:179-ENST00000651806.2:21939|1095
MILFLISMKK
>FUSION-ENST00000585917.6:179-ENST00000651806.2:21939|203
LLPISQEVFTPLVILFLTYR
>FUSION-ENST00000585917.6:179-ENST00000651806.2:21939|330
MIALTPQIVYK
>FUSION-ENST00000585917.6:179-ENST00000651806.2:21939|149
YGERGQCNSR
>FUSION-ENST00000585917.6:179-ENST00000651806.2:21939|1040
MAQSRLTATFASQVRTILLPQPSE
>ENST00000205948.11|MNV-32782-GT-G|2
CLEMIQLPARHMEIGLNYQNAGK
>FUSION-ENST00000585917.6:179-ENST00000651806.2:21939|1074
MILLPISNGVYTPP
>FUSION-ENST00000585917.6:179-ENST00000651806.2:21939|417
VLLPPYSPYRGGSAPPCGMVR
>ENST00000298351.5|SNV-123956-G-A|2
FNAELNRVPLK
>FUSION-ENST00000585917.6:179-ENST00000651806.2:21939|1120
MILPPKSQR
>ENST00000491148.5|SNV-53595-C-G|1
SRSTHTGSSCIGTDPNR
>FUSION-ENST00000666789.1:4746-ENST00000651806.2:21939|1626
MLRAEEK
>FUSION-ENST00000666789.1:4746-ENST00000651806.2:21939|1600
MTHGLLEVGWWSWEGQPIPPWR
>FUSION-ENST00000666789.1:4746-ENST00000651806.2:21939|1457
ECFPHSADKERPLSHLLLQLWR
>ENST00000290567.14|SNV-80838-C-A|4
MSGNWVHPGKILIWAIWVLAAPTK
>FUSION-ENST00000585917.6:179-ENST00000651806.2:21939|122
MLYRFLQ
>FUSION-ENST00000585917.6:179-ENST00000651806.2:21939|1332
MYSFGVK
>ENST00000673661.1|SNV-62256-A-C|5
EPLKGTTPLLQK
>FUSION-ENST00000585917.6:179-ENST00000651806.2:21939|610
MILLLISQEVYTPPLCCSQYAEKER
>ENST00000474926.5|SNV-54694-G-T|7
MCVAERTYKQIFLFAK
>FUSION-ENST00000585917.6:179-ENST00000651806.2:21939|237
EDDMTPNITGDVNLWR
>FUSION-ENST00000585917.6:179-ENST00000651806.2:21939|129
GFCHIGQAGLKLLTL
>FUSION-ENST00000596148.3:1490-ENST00000595928.1:23888|5
TERLVAVSPAQRCSAPLR
>FUSION-ENST00000585917.6:179-ENST00000651806.2:21939|351
CYYSPYCRECTPPCSMDR
>FUSION-ENST00000585917.6:179-ENST00000651806.2:21939|576
ILLPISQGMYTTLVILFLISR
>FUSION-ENST00000585917.6:179-ENST00000651806.2:21939|1359
KPWQCESDLGGGPVRSECF
>FUSION-ENST00000585917.6:179-ENST00000651806.2:21939|574
YTTLVILFLISR
>ENST00000549913.6|SNV-325483-A-G|7
MTSASPVITSEAASWGSLPR
>FUSION-ENST00000585917.6:179-ENST00000651806.2:21939|249
MILLPISQKVYTFPVILFLISRR
>FUSION-ENST00000585917.6:179-ENST00000651806.2:21939|1039
AQSRLTATFASQVRTILLPQPSE
>FUSION-ENST00000585917.6:179-ENST00000651806.2:21939|163
MYTFPVILFLLYR
>FUSION-ENST00000585917.6:179-ENST00000651806.2:21939|357
GGVHPPVVRNIQQGKR
>FUSION-ENST00000585917.6:179-ENST00000651806.2:21939|1274
VGESPEVRSLRPASPTW
>ENST00000492278.5|SNV-87581-C-T|2
AGFSLADVAWSMGAK
>FUSION-ENST00000585917.6:179-ENST00000651806.2:21939|494
DIVLNISVGR
>FUSION-ENST00000585917.6:179-ENST00000651806.2:21939|1215
MQGGHKELAPVPECIRGGLLCNI
>FUSION-ENST00000585917.6:179-ENST00000651806.2:21939|327
IALTPQIVYKTCVFEQYEIWAP
>ENST00000568930.1|INDEL-69321-C-CT|5
RAEDLLLSVRTLPSFR
>FUSION-ENST00000585917.6:179-ENST00000651806.2:21939|1410
MSAYAVAR
>FUSION-ENST00000585917.6:179-ENST00000651806.2:21939|651
MSPNIAEGIHTSNNIVLNIRGR
>FUSION-ENST00000585917.6:179-ENST00000651806.2:21939|1142
TLPPLLQK
>ENST00000673510.1|SNV-190569-A-T|1
AMLSTGFMIPQKGILIGIQQSFRPR
>FUSION-ENST00000585917.6:179-ENST00000651806.2:21939|7
AACSLDSNSK
>FUSION-ENST00000585917.6:179-ENST00000651806.2:21939|35
NDESNWMMRVTNG
>ENST00000464037.5|SNV-103140-T-C|6
DEQRFGHLAPK
>FUSION-ENST00000585917.6:179-ENST00000651806.2:21939|789
ILLPIFQR
>FUSION-ENST00000585917.6:179-ENST00000651806.2:21939|633
GLCYSPYSR
>ENST00000463252.5|SNV-4111-G-T|11
FKYDEIVLER
>ENST00000615901.4|SNV-193625-G-C|3
KLPEELGRDQNTVETLHR
>FUSION-ENST00000578649.1:1561-ENST00000430157.6:3173|10
AALFLTTTSRRSRPCTWSCV
>FUSION-ENST00000585917.6:179-ENST00000651806.2:21939|119
MALQGHSKICQR
>FUSION-ENST00000585917.6:179-ENST00000651806.2:21939|1293
WVGTQIQTRSVGILDWVYYR
>FUSION-ENST00000585917.6:179-ENST00000651806.2:21939|107
ILLPISQGMYTPP
>FUSION-ENST00000585917.6:179-ENST00000651806.2:21939|578
MMILLPISQGMYTTLVILFLISR
>ENST00000388718.5|SNV-1157-T-C|4
TDLLRSVVTVTDVFYKYTK
>ENST00000343533.9|SNV-78722-T-A|2
LGAIDEERLK
>ENST00000261609.13|SNV-49870-G-A|2
STQGTSAPLLPLLQRFQSIICR
>ENST00000571307.1|SNV-59859-T-A|3
GTASSMSSTSAAESWPSPRR
>FUSION-ENST00000585917.6:179-ENST00000651806.2:21939|667
MGKDDITPNIAGGVHAL
>FUSION-ENST00000585917.6:179-ENST00000651806.2:21939|894
ILLTISQK
>FUSION-ENST00000585917.6:179-ENST00000651806.2:21939|1013
GVHPFCDIVNILCVHPPVL
>FUSION-ENST00000585917.6:179-ENST00000651806.2:21939|128
MTLLSISQGVYIPL
>FUSION-ENST00000585917.6:179-ENST00000651806.2:21939|303
DGRSGGVSLMWLK
>FUSION-ENST00000585917.6:179-ENST00000651806.2:21939|1311
AKSTRESGSSSMAR
>ENST00000262525.6|SNV-4682-G-A|2
NADSLIAHAAPKPPQLRSPR
>ENST00000489502.5|SNV-2498-C-T|8
NRDTHAMCSMR
>FUSION-ENST00000585917.6:179-ENST00000651806.2:21939|905
GDMILLPISQK
>FUSION-ENST00000585917.6:179-ENST00000651806.2:21939|1399
EGGGFRG
>FUSION-ENST00000585917.6:179-ENST00000651806.2:21939|699
EDDITLNIAESGHPPCDILHNIQGR
>FUSION-ENST00000585917.6:179-ENST00000651806.2:21939|685
SPVILFLISR
>FUSION-ENST00000666789.1:4746-ENST00000651806.2:21939|1466
VYIFLYIFSRNTTRPVREER
>ENST00000467672.5|SNV-50581-G-A|7
SRRSVSIR
>ENST00000310397.13|SNV-88792-G-A|4
RVYQVHQDICFKESCESTSLK
>ENST00000343216.3|SNV-3545-G-A|4
REEDERPDR
>FUSION-ENST00000585917.6:179-ENST00000651806.2:21939|861
ISVPISQSVYTSCDIVPNIQR
>FUSION-ENST00000585917.6:179-ENST00000651806.2:21939|276
LSCKISLSYSFTLFLRPGDT
>ENST00000261637.5|SNV-72071-A-C|1
HFIHVLQTGQIHQK
>FUSION-ENST00000585917.6:179-ENST00000651806.2:21939|1106
IILFPISRK
>FUSION-ENST00000585917.6:179-ENST00000651806.2:21939|1392
MRWLAAQNR
>ENST00000345363.8|SNV-4514-C-A|2
VLLITAMSLDRSLAVARPFVSQK
>FUSION-ENST00000585917.6:179-ENST00000651806.2:21939|1136
MILLPMSQGMYTFPVILFIISRK
>ENST00000493328.5|INDEL-44757-A-AA|12
KSVGFWPCPK
>ENST00000473186.5|SNV-258351-C-G|4
METSFPGQTLR
>FUSION-ENST00000585917.6:179-ENST00000651806.2:21939|1317
MRCGWGHR
>ENST00000622132.5|INDEL-146465-T-TT|3
KQFFSCYNATGDRLV
>FUSION-ENST00000585917.6:179-ENST00000651806.2:21939|754
MYCVLPPLIFFFNIQMERG
>ENST00000512132.5|SNV-11221-A-G|6
VHRRLHTGEKPCK
>ENST00000375857.6|SNV-259324-C-T|2
MIWQRSASSMMAACSMRFR
>FUSION-ENST00000585917.6:179-ENST00000651806.2:21939|570
ILVSISQGVCTPPGDIAFNIK
>FUSION-ENST00000585917.6:179-ENST00000651806.2:21939|1003
IFLLISQRVYTPSVIL
>ENST00000405573.2|MNV-55417-GGTAGGTGC-G|26
SICKKDQCPSPQYFPSK
>ENST00000473880.5|SNV-4091-C-T|2
GHPSPQEGHRHPVLQPRP
>FUSION-ENST00000585917.6:179-ENST00000651806.2:21939|1383
GPLRGIY
>FUSION-ENST00000585917.6:179-ENST00000651806.2:21939|1270
MGVVPDACNHSYSRG
>ENST00000512132.5|SNV-11221-A-G|4
RLHTGEKPCKCDVCGK
>FUSION-ENST00000393927.9:2551-ENST00000643549.1:42204|7
GEWEDPHRHRCPQSR
>FUSION-ENST00000585917.6:179-ENST00000651806.2:21939|928
GVHPFVIFFVISR
>FUSION-ENST00000585917.6:179-ENST00000651806.2:21939|2
QHPVWKTATLLEEASGKPFF
>FUSION-ENST00000585917.6:179-ENST00000651806.2:21939|858
MISVPISQSVYTSCDIVPNIQRKK
>ENST00000529919.5|SNV-62256-A-C|3
SGDLGDMEPLKGTTPLLKI
>ENST00000310806.9|SNV-6633-C-G|2
DKEEQPSRNSSLLEPQK
>FUSION-ENST00000585917.6:179-ENST00000651806.2:21939|408
GCYYSPFCR
>FUSION-ENST00000585917.6:179-ENST00000651806.2:21939|266
MILLPISQGL
>FUSION-ENST00000585917.6:179-ENST00000651806.2:21939|530
EDDINPIIQEVYTHPVMLFLISSR
>FUSION-ENST00000585917.6:179-ENST00000651806.2:21939|575
MYTTLVILFLISR
>FUSION-ENST00000666789.1:4746-ENST00000651806.2:21939|1632
RESNYWFTQEMLR
>ENST00000394775.3|SNV-1152-T-A|2
LLPPYHSLINNYVKPEKLTK
>FUSION-ENST00000585917.6:179-ENST00000651806.2:21939|867
DITPSIAGDIHHTVILFTIFGGER
>FUSION-ENST00000585917.6:179-ENST00000651806.2:21939|385
MLSKEERK
>FUSION-ENST00000585917.6:179-ENST00000651806.2:21939|155
MILLPLSQDVYTPLVK
>FUSION-ENST00000666789.1:4746-ENST00000651806.2:21939|1530
MELVTCSHFPFSYKISLMFLAIK
>FUSION-ENST00000585917.6:179-ENST00000651806.2:21939|1150
ILLPISQR
>ENST00000432564.3|SNV-1434-C-T|5
QPGHSKTQRLEEMPISNLGR
>FUSION-ENST00000666789.1:4746-ENST00000651806.2:21939|1580
MILTLKK
>FUSION-ENST00000585917.6:179-ENST00000651806.2:21939|908
ILFIISR
>FUSION-ENST00000585917.6:179-ENST00000651806.2:21939|1041
AQSRLTATFASQVR
>FUSION-ENST00000585917.6:179-ENST00000651806.2:21939|71
MVPNIQDIT
>FUSION-ENST00000585917.6:179-ENST00000651806.2:21939|577
MILLPISQGMYTTLVILFLISR
>ENST00000345330.9|SNV-72224-A-T|3
NLRQRNTNLVLLTISLGS
>FUSION-ENST00000585917.6:179-ENST00000651806.2:21939|210
MLLPPISKGTYTFPVILFLISK
>FUSION-ENST00000585917.6:179-ENST00000651806.2:21939|1049
VLNIQRR
>FUSION-ENST00000585917.6:179-ENST00000651806.2:21939|23
MMRVSNVFGFLFFFFFF
>FUSION-ENST00000585917.6:179-ENST00000651806.2:21939|1172
MYSLPTSARR
>ENST00000533550.5|SNV-41754-C-T|2
EHIPGTLWFRLSPAAR
>FUSION-ENST00000585917.6:179-ENST00000651806.2:21939|57
MTQGCEITAMCLGK
>FUSION-ENST00000585917.6:179-ENST00000651806.2:21939|113
NTFGDKIL
>FUSION-ENST00000585917.6:179-ENST00000651806.2:21939|387
GEGMLSKEERK
>FUSION-ENST00000585917.6:179-ENST00000651806.2:21939|418
VLLPPYSPYR
>ENST00000337827.8|SNV-79483-A-T|3
HPYNFPEGIALTYIR
>ENST00000563835.1|SNV-105607-G-A|2
SLSDCHDHPERQK
>ENST00000647510.1|SNV-39182-G-A|17
MDEVNLQMDAQEHPRDVSSADLVIK
>FUSION-ENST00000585917.6:179-ENST00000651806.2:21939|670
NIQEERG
>FUSION-ENST00000666789.1:4746-ENST00000651806.2:21939|1625
MLRAEEKTLISR
>FUSION-ENST00000585917.6:179-ENST00000651806.2:21939|1411
RSWTGSREGGGFR
>ENST00000472930.6|SNV-17583-C-T|4
QLSKTGYCSAR
>FUSION-ENST00000585917.6:179-ENST00000651806.2:21939|225
MILLLMSPKVHTFPVILFLISKR
>FUSION-ENST00000666789.1:4746-ENST00000651806.2:21939|1481
FSLTKTLIKNYTP
>ENST00000394775.3|SNV-1152-T-A|1
LLPPYHSLINNYVKPEKLTKVETR
>FUSION-ENST00000585917.6:179-ENST00000651806.2:21939|456
ALSCKIFSVVSP
>FUSION-ENST00000666789.1:4746-ENST00000651806.2:21939|1532
MELVTCSHFPFSYK
>FUSION-ENST00000585917.6:179-ENST00000651806.2:21939|596
ILLPTSQGVYTHPL
>FUSION-ENST00000666789.1:4746-ENST00000651806.2:21939|1484
MFSLTKTLIK
>FUSION-ENST00000623476.2:12095-ENST00000600657.5:27236|18
VLKEFHQAGKPIGTADKNGALK
>FUSION-ENST00000585917.6:179-ENST00000651806.2:21939|917
MILFLISR
>FUSION-ENST00000585917.6:179-ENST00000651806.2:21939|567
GEKMALLPISQGVYTAHVILFLISR
>FUSION-ENST00000585917.6:179-ENST00000651806.2:21939|1372
PSRDIFLLGQR
>FUSION-ENST00000585917.6:179-ENST00000651806.2:21939|1273
SLRPASPTW
>ENST00000315757.9|SNV-124754-G-A|4
SMKIMVNTALQRQFHSPFIFR
>FUSION-ENST00000585917.6:179-ENST00000651806.2:21939|920
ILLPISQK
>FUSION-ENST00000585917.6:179-ENST00000651806.2:21939|936
AGGVELL
>ENST00000463743.5|SNV-126599-G-A|7
KMAPSETHGAAAIFKLEGALR
>FUSION-ENST00000585917.6:179-ENST00000651806.2:21939|1367
KSAALQLQR
>ENST00000244230.7|SNV-10620-G-C|6
QRIRDQAWDDVVPK
>FUSION-ENST00000585917.6:179-ENST00000651806.2:21939|692
MIRVGGNDISPNIAGCVHR
>FUSION-ENST00000585917.6:179-ENST00000651806.2:21939|1092
KKEDDITFNIAGDVHSPCDIVSNT
>FUSION-ENST00000666789.1:4746-ENST00000651806.2:21939|1669
RRVQGCCAAPQGGAGR
>ENST00000339986.8|SNV-20855-C-T|4
CEECGKAFTWFSYLTQYKR
>FUSION-ENST00000666789.1:4746-ENST00000651806.2:21939|1576
KLEAIIPSEITQELK
>ENST00000335420.10|SNV-55396-T-C|2
TGFPAARR
>ENST00000493328.5|INDEL-44757-A-AA|14
FLLPFSTVYLCDAAFSALTESKQKK
>ENST00000529901.1|SNV-28958-T-G|10
FHTMITEKWGLNMEYWR
>ENST00000587856.1|INDEL-20620-T-TGCC|1
ALTGRCRLR
>FUSION-ENST00000585917.6:179-ENST00000651806.2:21939|814
SQGVYFLFVTLFLISRREEGDIPSK
>FUSION-ENST00000585917.6:179-ENST00000651806.2:21939|975
MVRNIQGK
>ENST00000571307.1|SNV-59859-T-A|1
SSTSAAESWPSPRR
>ENST00000205948.11|MNV-32782-GT-G|3
CLEMIQLPAR
>ENST00000405573.2|MNV-55417-GGTAGGTGC-G|8
CEGAPGSPWGRLGR
>ENST00000375857.6|SNV-259324-C-T|3
IWQRSASSMMAACSMR
>FUSION-ENST00000585917.6:179-ENST00000651806.2:21939|767
ILFSISQGVYASL
>FUSION-ENST00000585917.6:179-ENST00000651806.2:21939|835
LVMLFLK
>FUSION-ENST00000585917.6:179-ENST00000651806.2:21939|1330
YSFGVKNNMVQK
>FUSION-ENST00000585917.6:179-ENST00000651806.2:21939|987
NIQGRRE
>ENST00000464037.5|SNV-103140-T-C|4
DEQRFGHLAPKK
>ENST00000405573.2|MNV-55417-GGTAGGTGC-G|28
QHEAPCRSICK
>ENST00000413465.6|SNV-12456-G-A|5
AMAIYKQSQHMTEVMR
>ENST00000473880.5|SNV-4091-C-T|6
MRPISSRPPMTSGSSSGTSGCPTR
>FUSION-ENST00000585917.6:179-ENST00000651806.2:21939|845
MSPSITGGVHPAVIFFLISR
>ENST00000374518.6|SNV-1673-C-A|3
ILQDLQLGDEEDAR
>FUSION-ENST00000585917.6:179-ENST00000651806.2:21939|988
IRNIQGRR
>ENST00000394775.3|SNV-1152-T-A|4
RLLPPYHSLINNYVKPEKLTK
>FUSION-ENST00000585917.6:179-ENST00000651806.2:21939|1005
IFLLISQR
>ENST00000378470.5|SNV-244521-G-A|3
TSQNHQDLHR
>ENST00000492278.5|SNV-87581-C-T|1
AGFSLADVAWSMGAKVVIAIDVGSR
>FUSION-ENST00000585917.6:179-ENST00000651806.2:21939|1146
ILLPILHEVYTPPVILFLISR
>FUSION-ENST00000585917.6:179-ENST00000651806.2:21939|123
AGAVHLPCDIVSNIQWGRK
>ENST00000244230.7|SNV-10620-G-C|2
DQAWDDVVPKEKPK
>FUSION-ENST00000585917.6:179-ENST00000651806.2:21939|159
GAEDDIK
>FUSION-ENST00000666789.1:4746-ENST00000651806.2:21939|1541
MLDWVSFMLGHYISNSSLSK
>ENST00000513856.1|SNV-96641-G-T|9
SSSYESYDEEEEDGNGKKTR
>ENST00000463252.5|SNV-4111-G-T|9
MAVMACSNMMK
>FUSION-ENST00000585917.6:179-ENST00000651806.2:21939|315
GGEDNITFHITKSVHPPVILFLISK
>FUSION-ENST00000585917.6:179-ENST00000651806.2:21939|462
MLSIDSR
>FUSION-ENST00000585917.6:179-ENST00000651806.2:21939|1169
YSLPTSARRVLVHSSLSR
>ENST00000647510.1|SNV-39182-G-A|20
LWMDEVNLQMDAQEHPR
>ENST00000345366.8|SNV-544-G-A|2
LFDHAMLQTHR
>ENST00000374518.6|SNV-1673-C-A|6
KRILQDLQLGDEEDAR
>FUSION-ENST00000585917.6:179-ENST00000651806.2:21939|696
RLYDFQYRWECTSLLGYCF
>FUSION-ENST00000585917.6:179-ENST00000651806.2:21939|553
VCSPPVILFLIFGGR
>FUSION-ENST00000585917.6:179-ENST00000651806.2:21939|108
MILLPISQGMYTPP
>FUSION-ENST00000666789.1:4746-ENST00000651806.2:21939|1578
ILTLKKI
>ENST00000317025.13|INDEL-52572-C-CC|9
TPTTKICAEYSAR
>ENST00000463252.5|SNV-4111-G-T|6
AVMACSNMMKSYLR
>FUSION-ENST00000666789.1:4746-ENST00000651806.2:21939|1557
MDFGDSDMRVAGG
>FUSION-ENST00000585917.6:179-ENST00000651806.2:21939|624
MKLLSISEGLYTTPVILLLVSRK
>FUSION-ENST00000585917.6:179-ENST00000651806.2:21939|292
MKYTLVPCSALRLAR
>FUSION-ENST00000585917.6:179-ENST00000651806.2:21939|1028
ITEGVNPHLILFLIFR
>ENST00000290567.14|SNV-80838-C-A|3
SGNWVHPGKILIWAIWVLAAPTK
>FUSION-ENST00000585917.6:179-ENST00000651806.2:21939|174
TLLPISQSVYTHHLILFLISRGR
>ENST00000400234.6|SNV-21777-A-C|6
FCVMRPLR
>FUSION-ENST00000585917.6:179-ENST00000651806.2:21939|1173
YSLPTSAR
>ENST00000411768.1|SNV-73842-A-G|4
MLLAKRLR
>FUSION-ENST00000666789.1:4746-ENST00000651806.2:21939|1376
EPLYHQGRERNVLLSWHCIHR
>FUSION-ENST00000666789.1:4746-ENST00000651806.2:21939|1606
TPLQAVNFR
>FUSION-ENST00000585917.6:179-ENST00000651806.2:21939|137
RVCTPPCDIVSDIHGEK
>FUSION-ENST00000666789.1:4746-ENST00000651806.2:21939|1631
MRESNYWFTQEMLRAEEK
>FUSION-ENST00000666789.1:4746-ENST00000651806.2:21939|1675
MDTLREVR
>ENST00000498289.5|SNV-168303-G-T|2
MITSFLAMDAWCFLAR
>ENST00000405093.8|SNV-11958-G-A|1
GQLIRIEFKK
>FUSION-ENST00000585917.6:179-ENST00000651806.2:21939|603
GREDDITPNIAGGVHTSPVI
>FUSION-ENST00000585917.6:179-ENST00000651806.2:21939|913
MILFLISRRGDMILLPISQK
>ENST00000557507.1|SNV-103777-C-T|6
WSLRERSQVSSEVR
>FUSION-ENST00000585917.6:179-ENST00000651806.2:21939|1322
TLSPDST
>FUSION-ENST00000585917.6:179-ENST00000651806.2:21939|606
MTLLPVSQGVYTTPVILFQIFRGR
>ENST00000443868.6|SNV-15302-A-G|8
LADDLSNAARELRVLIDDSR
>FUSION-ENST00000585917.6:179-ENST00000651806.2:21939|253
MGTLPLGYYS
>FUSION-ENST00000585917.6:179-ENST00000651806.2:21939|721
MILFLISQEVYNAL
>FUSION-ENST00000585917.6:179-ENST00000651806.2:21939|486
MILIPLSRKCTPTLSCCS
>FUSION-ENST00000585917.6:179-ENST00000651806.2:21939|420
GLRVLLPPYSPYR
>FUSION-ENST00000666789.1:4746-ENST00000651806.2:21939|1482
MFSLTKTLIKNYTP
>ENST00000399824.6|SNV-9460-G-A|2
TGPVRFPSWK
>FUSION-ENST00000585917.6:179-ENST00000651806.2:21939|310
MSRRNITGK
>FUSION-ENST00000666789.1:4746-ENST00000651806.2:21939|1547
LPVEYNIYYSGDKCTKISESNTI
>ENST00000463743.5|SNV-126599-G-A|6
MAPSETHGAAAIFKLEGALR
>FUSION-ENST00000585917.6:179-ENST00000651806.2:21939|1212
ELAPVPECIRGGLLCNI
>FUSION-ENST00000585917.6:179-ENST00000651806.2:21939|1277
MPVIPALWEAKVGESPEVR
>FUSION-ENST00000585917.6:179-ENST00000651806.2:21939|29
MSLVFFFFFFFFSRRLTLVAQAGV
>FUSION-ENST00000585917.6:179-ENST00000651806.2:21939|1331
MYSFGVKNNMVQK
>ENST00000571307.1|SNV-59859-T-A|4
MGTASSMSSTSAAESWPSPRR
>ENST00000345363.8|SNV-4514-C-A|4
LCHYVCGVSMYARVLLITAMSLDR
>FUSION-ENST00000666789.1:4746-ENST00000651806.2:21939|1680
WKRGWCG
>FUSION-ENST00000585917.6:179-ENST00000651806.2:21939|1131
SQGMYTFPVILFIISRK
>ENST00000463743.5|SNV-126599-G-A|5
LEGALRADTTEDGDEK
>FUSION-ENST00000585917.6:179-ENST00000651806.2:21939|496
VYTPRDIVLNISVGR
>FUSION-ENST00000666789.1:4746-ENST00000651806.2:21939|1489
MYNLTSCTRNTHQYFKCLR
>ENST00000366935.8|SNV-199911-G-T|3
GLGLGFPLPKSTSSTTTPNAGKSA
>FUSION-ENST00000585917.6:179-ENST00000651806.2:21939|516
ILHPMSQRVCIFPVILFLIFR
>FUSION-ENST00000585917.6:179-ENST00000651806.2:21939|1207
WEWQRPALCHQCKVGIR
>FUSION-ENST00000585917.6:179-ENST00000651806.2:21939|1370
DIFLLGQR
>ENST00000405093.8|SNV-11958-G-A|3
MQAQARGQLIRIEFK
>FUSION-ENST00000585917.6:179-ENST00000651806.2:21939|115
ICQRNTFGDK
>FUSION-ENST00000585917.6:179-ENST00000651806.2:21939|414
GGSAPPCGMVRNIQGKR
>ENST00000244230.7|SNV-10620-G-C|1
DQAWDDVVPKEKPKEDAYEYK
>ENST00000556141.1|SNV-4514-C-A|4
YARVLLITAMSLDR
>FUSION-ENST00000585917.6:179-ENST00000651806.2:21939|568
ILVSISQGVCTPPGDIAFNIKGEK
>FUSION-ENST00000666789.1:4746-ENST00000651806.2:21939|1495
MSMYNLTSCTRNTHQYFKCLR
>ENST00000389857.11|SNV-103777-C-T|2
SQVSSEVRMK
>FUSION-ENST00000393927.9:2551-ENST00000643549.1:42204|12
DQPDERPPGEGDPR
>ENST00000375857.6|SNV-259324-C-T|4
MIWQRSASSMMAACSMR
>FUSION-ENST00000585917.6:179-ENST00000651806.2:21939|348
ECTPPCSMDRK
>ENST00000473186.5|SNV-258351-C-G|3
ETSFPGQTLR
>FUSION-ENST00000666789.1:4746-ENST00000651806.2:21939|1502
CSGQGQMSMYNLTSCTR
>ENST00000382031.5|SNV-16742-C-G|1
GPSPALNGNILSCSPDRRSPSPK
>FUSION-ENST00000585917.6:179-ENST00000651806.2:21939|862
MISVPISQSVYTSCDIVPNIQR
>FUSION-ENST00000585917.6:179-ENST00000651806.2:21939|13
MLLDSTVPNKQLSPGRQR
>FUSION-ENST00000666789.1:4746-ENST00000651806.2:21939|1596
MPTEAWVPGTLL
>ENST00000443868.6|SNV-15302-A-G|7
ELRVLIDDSR
>FUSION-ENST00000585917.6:179-ENST00000651806.2:21939|860
MISVPISQSVYTSCDIVPNIQRK
>FUSION-ENST00000585917.6:179-ENST00000651806.2:21939|1278
PVIPALWEAK
>FUSION-ENST00000585917.6:179-ENST00000651806.2:21939|690
VGGNDISPNIAGCVHR
>FUSION-ENST00000585917.6:179-ENST00000651806.2:21939|1233
MTTAPVRGTPAWLRSSAGHSSWVR
>FUSION-ENST00000335295.4:2819-ENST00000642908.1:6296|6
LHVDPENFRLLGNVLVTVLAIHFGK
>ENST00000562320.1|SNV-13938-G-C|3
EFVAWKGLEDDTEVLPGPRNPLP
>FUSION-ENST00000585917.6:179-ENST00000651806.2:21939|1
TATLLEEASGKPFF
>ENST00000461301.1|SNV-343-C-T|4
MMGLSPEEPCLRLPQAATS
>FUSION-ENST00000585917.6:179-ENST00000651806.2:21939|99
MLVLVTLHELQREEI
>FUSION-ENST00000585917.6:179-ENST00000651806.2:21939|896
ILLPILQVVYTFL
>FUSION-ENST00000666789.1:4746-ENST00000651806.2:21939|1565
MRGDIMDFGDSDMR
>FUSION-ENST00000596148.3:1490-ENST00000595928.1:23888|8
ALARPRTER
>ENST00000622132.5|INDEL-146465-T-TT|1
QFFSCYNATGDRLV
>FUSION-ENST00000585917.6:179-ENST00000651806.2:21939|1165
LSLHCNIQGGRR
>FUSION-ENST00000585917.6:179-ENST00000651806.2:21939|1153
FLTPRRG
>FUSION-ENST00000585917.6:179-ENST00000651806.2:21939|51
MCLGKKESR
>FUSION-ENST00000585917.6:179-ENST00000651806.2:21939|621
LLSISEGLYTTPVILLLVSRK
>FUSION-ENST00000393927.9:2551-ENST00000643549.1:42204|15
KSQASGR
>FUSION-ENST00000666789.1:4746-ENST00000651806.2:21939|1668
RVQGCCAAPQGGAGR
>FUSION-ENST00000585917.6:179-ENST00000651806.2:21939|1349
SLKVSGLK
>FUSION-ENST00000585917.6:179-ENST00000651806.2:21939|1289
IHSILTGPTR
>ENST00000430291.2|SNV-74647-T-C|8
SPSCMSWVVSLRGRCGWTVTWPSLR
>ENST00000310397.13|SNV-88792-G-A|5
RVYQVHQDICFK
>FUSION-ENST00000578649.1:1561-ENST00000430157.6:3173|35
AVLFLTTTSRRSRPCTWSCV
>FUSION-ENST00000585917.6:179-ENST00000651806.2:21939|400
TPPYGMVRNIRGEGMLSK
>FUSION-ENST00000666789.1:4746-ENST00000651806.2:21939|1513
VIIPNAL
>FUSION-ENST00000585917.6:179-ENST00000651806.2:21939|559
MVPNIHGRR
>FUSION-ENST00000585917.6:179-ENST00000651806.2:21939|60
MNSKGKK
>FUSION-ENST00000585917.6:179-ENST00000651806.2:21939|655
MLLPISQGVYTHTVILFLK
>FUSION-ENST00000578649.1:1561-ENST00000430157.6:3173|39
AVLFLTTTSR
>FUSION-ENST00000585917.6:179-ENST00000651806.2:21939|558
VPNIHGRR
>FUSION-ENST00000585917.6:179-ENST00000651806.2:21939|851
GEDDITCNIIVGVHPTVILFVISGK
>FUSION-ENST00000585917.6:179-ENST00000651806.2:21939|619
KKGDYVTPLIAGGIHLPCNIVPNIK
>FUSION-ENST00000585917.6:179-ENST00000651806.2:21939|545
MILVSISQGVCAPQVILFLISR
>ENST00000493328.5|INDEL-44757-A-AA|6
TCSHIFNSKDR
>FUSION-ENST00000585917.6:179-ENST00000651806.2:21939|1341
QGLSSPWGSLLSFLHMSGM
>ENST00000342992.10|SNV-253373-A-T|3
DGLTIKAGDTIVLNAFSILGKPLPK
>FUSION-ENST00000585917.6:179-ENST00000651806.2:21939|158
GAEDDIKNNTTGDVHPR
>FUSION-ENST00000585917.6:179-ENST00000651806.2:21939|763
YTLPIILFLTSR
>ENST00000513856.1|SNV-96641-G-T|10
MSSSYESYDEEEEDGNGKKTR
>FUSION-ENST00000666789.1:4746-ENST00000651806.2:21939|1605
TPLQAVNFRTR
>FUSION-ENST00000520073.5:3761-ENST00000621933.1:4666|2
CQQIDGLLLCQCPMKHDLGNCPR
>FUSION-ENST00000666789.1:4746-ENST00000651806.2:21939|1477
QEPGPRLSSAPW
>ENST00000374360.8|SNV-4111-G-T|1
YDEIVLER
>FUSION-ENST00000585917.6:179-ENST00000651806.2:21939|1098
YTLPVILFLISRVGEDDITPKISK
>ENST00000492427.2|SNV-3455-G-A|2
FQGPCAVPR
>ENST00000394697.7|INDEL-69321-C-CT|5
TYFCLYGHCQVSGAGAELRAPAGFR
>ENST00000351008.4|INDEL-251628-A-AA|8
VVIREQALPLR
>ENST00000613206.2|SNV-347554-C-T|3
EEPELRPRPPRSLDSHLAINGSANR
>FUSION-ENST00000585917.6:179-ENST00000651806.2:21939|211
LLPPISK
>ENST00000495961.1|SNV-1097770-T-A|2
VDGTYVLSCVATGSPVPTILWR
>ENST00000339986.8|SNV-20855-C-T|5
CEECGKAFTWFSYLTQYK
>FUSION-ENST00000585917.6:179-ENST00000651806.2:21939|1230
QATLLQRWAPFIATK
>ENST00000389131.8|SNV-91908-C-T|2
FWKAYKPEQPLVR
>FUSION-ENST00000585917.6:179-ENST00000651806.2:21939|98
LVLVTLHELQREEI
>FUSION-ENST00000666789.1:4746-ENST00000651806.2:21939|1614
MCPEPGTGWPDPKPPVPPESSLLP
>FUSION-ENST00000666789.1:4746-ENST00000651806.2:21939|1568
FSLISWS
>FUSION-ENST00000585917.6:179-ENST00000651806.2:21939|929
EDITPYITKGVHPFVIFFVISRGER
>FUSION-ENST00000393927.9:2551-ENST00000643549.1:42204|3
CPQSRAAGGLARDEPGV
>FUSION-ENST00000585917.6:179-ENST00000651806.2:21939|1148
ILLPISQRLYTNL
>FUSION-ENST00000585917.6:179-ENST00000651806.2:21939|367
EVKPKAGSPAPGTRPK
>FUSION-ENST00000585917.6:179-ENST00000651806.2:21939|1016
NTPTVISFLISRRGGNDISPNITK
>ENST00000464234.5|SNV-60929-C-T|1
VISEFQYCPR
>FUSION-ENST00000585917.6:179-ENST00000651806.2:21939|899
MILLLISQGVYTPLFYCL
>ENST00000514900.5|SNV-17471-C-T|7
ETRPMTLEEMEEVGKRYCER
>ENST00000395297.6|SNV-299648-G-A|3
WHQDLCLLLLHAYR
>ENST00000531844.5|SNV-32335-C-G|2
MSLSFPLGHI
>FUSION-ENST00000585917.6:179-ENST00000651806.2:21939|1080
YTPPVILLVIPR
>FUSION-ENST00000585917.6:179-ENST00000651806.2:21939|534
VVFLISRK
>FUSION-ENST00000666789.1:4746-ENST00000651806.2:21939|1646
FPPEHQASSRPGGLLLS
>ENST00000394001.1|SNV-4275-G-A|1
LPCNPYATTNASGNSCGPCGTSQK
>ENST00000469998.1|SNV-87581-C-T|1
DGGYINNLPADVAWSMGAK
>FUSION-ENST00000585917.6:179-ENST00000651806.2:21939|615
AGIYVGGRMILLPISQGLYNLL
>FUSION-ENST00000585917.6:179-ENST00000651806.2:21939|1144
GEDDITPNVAGDVHLPCNIVHNI
>FUSION-ENST00000585917.6:179-ENST00000651806.2:21939|313
SVHPPVILFLISKK
>FUSION-ENST00000585917.6:179-ENST00000651806.2:21939|101
MLVLVTLHELQR
>ENST00000315757.9|SNV-124754-G-A|1
IMVNTALQRQFHSPFIFREEDPSR
>FUSION-ENST00000585917.6:179-ENST00000651806.2:21939|1117
ILPPKSQRVYTPLVILFLISR
>FUSION-ENST00000585917.6:179-ENST00000651806.2:21939|1275
VGESPEVR
>ENST00000430291.2|SNV-74647-T-C|7
MSWVVSLRGRCGWTVTWPSLR
>FUSION-ENST00000585917.6:179-ENST00000651806.2:21939|838
YTRLVMLFLK
>ENST00000579038.6|SNV-115379-G-A|5
WLAKNKDDGSIIR
>FUSION-ENST00000585917.6:179-ENST00000651806.2:21939|186
MILLPISQGVFTPPVILFIISK
>FUSION-ENST00000596148.3:1490-ENST00000595928.1:23888|9
SALLERALARPRTER
>FUSION-ENST00000585917.6:179-ENST00000651806.2:21939|663
GKEDDVTPNIAGGLHPHCDIIPK
>FUSION-ENST00000666789.1:4746-ENST00000651806.2:21939|1490
YNLTSCTRNTHQYFK
>FUSION-ENST00000585917.6:179-ENST00000651806.2:21939|1086
ILLSISQGMYTPPVILLVIPR
>FUSION-ENST00000585917.6:179-ENST00000651806.2:21939|121
MALQGHSK
>FUSION-ENST00000585917.6:179-ENST00000651806.2:21939|761
YTLPIILFLTSRG
>FUSION-ENST00000585917.6:179-ENST00000651806.2:21939|436
MFCILQER
>ENST00000513856.1|SNV-96641-G-T|8
RRMGMGR
>FUSION-ENST00000585917.6:179-ENST00000651806.2:21939|267
AVEDDITPYITGGVHPSCDIVYNI
>FUSION-ENST00000666789.1:4746-ENST00000651806.2:21939|1467
VYIFLYIFSRNTTRPVR
>FUSION-ENST00000585917.6:179-ENST00000651806.2:21939|922
TLLCHCS
>FUSION-ENST00000551516.1:22994-ENST00000621933.1:4666|2
SLLLCQCPMKHDLGNCPR
>ENST00000529919.5|SNV-62256-A-C|1
GTTPLLKI
>ENST00000244230.7|SNV-10620-G-C|4
IRDQAWDDVVPKEKPK
>FUSION-ENST00000585917.6:179-ENST00000651806.2:21939|542
ILLPILQGGYTSPMVVFLISR
>FUSION-ENST00000585917.6:179-ENST00000651806.2:21939|419
GLRVLLPPYSPYRGGSAPPCGMVR
>ENST00000463252.5|SNV-4111-G-T|8
AVMACSNMMK
>FUSION-ENST00000585917.6:179-ENST00000651806.2:21939|274
VPNIQEGR
>ENST00000400234.6|SNV-21777-A-C|5
FCVMRPLRTLLR
>FUSION-ENST00000585917.6:179-ENST00000651806.2:21939|294
MKYTLVPCSALR
>FUSION-ENST00000585917.6:179-ENST00000651806.2:21939|240
NTPFVILLLISRGK
>FUSION-ENST00000585917.6:179-ENST00000651806.2:21939|1368
DIFLLGQRKSAALQLQR
>FUSION-ENST00000585917.6:179-ENST00000651806.2:21939|1079
MYTPPVILLVIPRR
>ENST00000345330.9|SNV-72224-A-T|2
QRNTNLVLLTISLGS
>ENST00000472930.6|SNV-17583-C-T|2
TGYCSAR
>FUSION-ENST00000585917.6:179-ENST00000651806.2:21939|355
NIQQGKRCYYSPYCR
>FUSION-ENST00000585917.6:179-ENST00000651806.2:21939|88
EEDNIAPNIRK
>ENST00000574684.1|SNV-12456-G-A|1
RRCPHHER
>FUSION-ENST00000585917.6:179-ENST00000651806.2:21939|1128
MYTFPVILFIISRK
>FUSION-ENST00000585917.6:179-ENST00000651806.2:21939|8
QRAACSLDSNSKVNR
>FUSION-ENST00000666789.1:4746-ENST00000651806.2:21939|1645
SPAGRGR
>ENST00000505956.6|SNV-17471-C-T|2
RYCERQR
>ENST00000579038.6|SNV-115379-G-A|2
DDGSIIR
>ENST00000474926.5|SNV-54694-G-T|1
QIFLFAKLFSHITSARK
>FUSION-ENST00000585917.6:179-ENST00000651806.2:21939|678
TFNIAGSVHPFWDIVSNIQEGR
>FUSION-ENST00000585917.6:179-ENST00000651806.2:21939|1089
KEDDITFNIAGDVHSPCDIVSNT
>FUSION-ENST00000585917.6:179-ENST00000651806.2:21939|911
RGDMILLPISQK
>ENST00000512790.6|INDEL-189-A-AGAG|1
DSGLSQEEEEEDTFIEEQQLEEEK
>FUSION-ENST00000585917.6:179-ENST00000651806.2:21939|79
MCPCVTGIFSFTPMIRQ
>ENST00000529901.1|SNV-28958-T-G|5
WGLNMEYWRGQAYIVSSGFSSKMK
>FUSION-ENST00000666789.1:4746-ENST00000651806.2:21939|1539
MLGHYISNSSLSK
>FUSION-ENST00000585917.6:179-ENST00000651806.2:21939|1364
SAALQLQRKPWQCESDLGGGPVR
>ENST00000447062.2|SNV-70438-A-G|2
EANFFGRRPPAWSVCSK
>FUSION-ENST00000585917.6:179-ENST00000651806.2:21939|1154
MFLTPRRG
>ENST00000584010.5|SNV-38521-G-A|2
MEIWIRVRETR
>FUSION-ENST00000585917.6:179-ENST00000651806.2:21939|528
LFLISSR
>FUSION-ENST00000585917.6:179-ENST00000651806.2:21939|580
MILLPIS
>ENST00000342992.10|SNV-253373-A-T|1
AGDTIVLNAFSILGKPLPKSSWSK
>FUSION-ENST00000585917.6:179-ENST00000651806.2:21939|733
TRGVHTACDMVPNIQGR
>FUSION-ENST00000585917.6:179-ENST00000651806.2:21939|1065
ESCSAAQTGVQWR
>FUSION-ENST00000585917.6:179-ENST00000651806.2:21939|549
MILFLISMGK
>FUSION-ENST00000585917.6:179-ENST00000651806.2:21939|162
YTFPVILFLLYR
>FUSION-ENST00000585917.6:179-ENST00000651806.2:21939|966
IGNIQERKG
>FUSION-ENST00000585917.6:179-ENST00000651806.2:21939|173
GREYITPNITGIVHHLCDILVNIR
>ENST00000463252.5|SNV-4111-G-T|3
MACSNMMKSYLR
>FUSION-ENST00000393927.9:2551-ENST00000643549.1:42204|11
DQPDERPPGEGDPRGEWEDPHR
>ENST00000405573.2|MNV-55417-GGTAGGTGC-G|14
TGAAGPR
>ENST00000443868.6|SNV-15302-A-G|4
VLIDDSRSIIFINLDSHR
>FUSION-ENST00000585917.6:179-ENST00000651806.2:21939|807
MTFLPIWQGLYTTYHIVQNIQK
>FUSION-ENST00000585917.6:179-ENST00000651806.2:21939|471
VWFVISGVR
>ENST00000483042.1|SNV-44220-C-T|4
VLSTSTSSR
>FUSION-ENST00000585917.6:179-ENST00000651806.2:21939|388
GEGMLSKEER
>FUSION-ENST00000585917.6:179-ENST00000651806.2:21939|343
PAFTAISEHK
>FUSION-ENST00000585917.6:179-ENST00000651806.2:21939|1019
MNTPTVISFLISRR
>FUSION-ENST00000585917.6:179-ENST00000651806.2:21939|1104
GNDDVTVNIPGGVLPSVILFLISR
>FUSION-ENST00000585917.6:179-ENST00000651806.2:21939|1243
CWTFFMGQTLKQATLLQR
>ENST00000401815.1|SNV-787-G-A|1
SIAPGAFNRLPNLSSLTLSR
>FUSION-ENST00000585917.6:179-ENST00000651806.2:21939|282
MRAQQDMEPQ
>ENST00000411768.1|SNV-73842-A-G|3
LLAKRLR
>FUSION-ENST00000585917.6:179-ENST00000651806.2:21939|1422
KPTSPGDTVSELQGGR
>ENST00000613206.2|SNV-347554-C-T|6
HGPHSGAPKSLPREEPELRPRPPR
>FUSION-ENST00000585917.6:179-ENST00000651806.2:21939|223
MSPKVHTFPVILFLISK
>FUSION-ENST00000585917.6:179-ENST00000651806.2:21939|890
ILLTISQKLYTPCDIVHNIQKK
>FUSION-ENST00000585917.6:179-ENST00000651806.2:21939|464
ERDPPYCSILFYTQYLF
>ENST00000317025.13|INDEL-52572-C-CC|10
KTPTTKICAEYSAR
>FUSION-ENST00000585917.6:179-ENST00000651806.2:21939|925
GERIILLSISEGVKTLLCHCS
>FUSION-ENST00000585917.6:179-ENST00000651806.2:21939|914
ILFLISRR
>ENST00000529919.5|SNV-62256-A-C|5
TLDRSGDLGDMEPLKGTTPLLK
>FUSION-ENST00000585917.6:179-ENST00000651806.2:21939|1414
MRSWTGSR
>FUSION-ENST00000585917.6:179-ENST00000651806.2:21939|179
EDDITLNIKGNVHLSCDIVFII
>FUSION-ENST00000520073.5:3761-ENST00000621933.1:4666|8
QNVNKLMAFSCVNVQ
>ENST00000452710.5|SNV-132198-C-G|1
DLHAVDDAFDQGVVATDEVK
>FUSION-ENST00000666789.1:4746-ENST00000651806.2:21939|1509
MGCHGDYSKCIVIIWNW
>FUSION-ENST00000585917.6:179-ENST00000651806.2:21939|399
MVRNIRGEGMLSK
>ENST00000389131.8|SNV-91908-C-T|1
FWKAYKPEQPLVRLR
>FUSION-ENST00000666789.1:4746-ENST00000651806.2:21939|1579
MILTLKKI
>ENST00000531978.5|SNV-2019-T-G|1
VWTLVSEQTRVNAAKNK
>FUSION-ENST00000585917.6:179-ENST00000651806.2:21939|520
IPQGMCIPL
>FUSION-ENST00000585917.6:4746-ENST00000651806.2:21939|1423
GRKFFEGGR
>FUSION-ENST00000585917.6:179-ENST00000651806.2:21939|647
SSGGENNIAPNIAGCIQALPR
>FUSION-ENST00000585917.6:179-ENST00000651806.2:21939|1204
MQNQGKYTTLGFSSFPWK
>FUSION-ENST00000585917.6:179-ENST00000651806.2:21939|805
MTFLPIWQGLYTTYHIVQNIQKGR
>ENST00000489502.5|SNV-2498-C-T|4
MCSMRGCPSPSS
>ENST00000463252.5|SNV-4111-G-T|4
ACSNMMK
>FUSION-ENST00000585917.6:179-ENST00000651806.2:21939|859
ISVPISQSVYTSCDIVPNIQRK
>ENST00000478603.5|SNV-334108-G-A|5
TLQSLQRTYHLQDQDAKVTR
>ENST00000563835.1|SNV-105607-G-A|7
GAKSLSDCHDHPER
>ENST00000467672.5|SNV-50581-G-A|5
IEAISVDKTK
>FUSION-ENST00000585917.6:179-ENST00000651806.2:21939|1347
SIPCPRLFFWIFWAPWSPPSSER
>ENST00000400234.6|SNV-21778-G-A|2
MNPLRTLLRSSEMR
>ENST00000262457.7|SNV-147392-T-G|1
VFVKHPSVKDDSDLEGR
>FUSION-ENST00000585917.6:179-ENST00000651806.2:21939|1328
YSFGVKNNMVQKYMY
>FUSION-ENST00000585917.6:179-ENST00000651806.2:21939|136
RVCTPPCDIVSDIHGEKR
>FUSION-ENST00000666789.1:4746-ENST00000651806.2:21939|1475
RNPGVYR
>FUSION-ENST00000585917.6:179-ENST00000651806.2:21939|617
GDYVTPLIAGGIHLPCNIVPNIK
>ENST00000619186.4|SNV-12456-G-A|5
MAIYKQSQHMTEVMRR
>ENST00000405573.2|MNV-55417-GGTAGGTGC-G|19
HERGPSGARGR
>FUSION-ENST00000585917.6:179-ENST00000651806.2:21939|378
KRPPILFYIILYSVPVLR
>FUSION-ENST00000585917.6:179-ENST00000651806.2:21939|740
IILFSKLLGLYPLPVILFLISRR
>FUSION-ENST00000666789.1:4746-ENST00000651806.2:21939|1585
PYVLTYKLELSHAYAK
>ENST00000504248.5|MNV-19470-AC-A|1
ASTRPAAH
>FUSION-ENST00000585917.6:179-ENST00000651806.2:21939|213
EENDITPSIAGCTPPL
>ENST00000205948.11|MNV-32782-GT-G|1
HMEIGLNYQNAGK
>FUSION-ENST00000585917.6:179-ENST00000651806.2:21939|425
WKCTLPCGMVR
>ENST00000471022.5|SNV-2355-C-T|2
WNNLHWNLQAK
>ENST00000571307.1|SNV-59859-T-A|2
MSSTSAAESWPSPRR
>FUSION-ENST00000585917.6:179-ENST00000651806.2:21939|546
ILLPISQVVYTPP
>FUSION-ENST00000585917.6:179-ENST00000651806.2:21939|285
NSSLANSSQTSSLLLNPVSC
>FUSION-ENST00000585917.6:179-ENST00000651806.2:21939|1059
FARFSCLSLR
>FUSION-ENST00000585917.6:179-ENST00000651806.2:21939|993
VRNIQEWRG
>FUSION-ENST00000666789.1:4746-ENST00000651806.2:21939|1423
CSCPGIASTGGAGNSLK
>ENST00000464037.5|SNV-103140-T-C|1
FGHLAPKKHGPVLLK
>ENST00000477474.3|INDEL-150831-G-GA|2
QNAEMQLAIAKDEVAASYLIQAEKN
>ENST00000524630.5|SNV-62256-A-C|3
SGDLGDMEPLKGTTPLLQKI
>ENST00000529919.5|SNV-62256-A-C|2
GTTPLLK
>ENST00000263847.6|SNV-38944-C-T|4
REVEAMK
>FUSION-ENST00000585917.6:179-ENST00000651806.2:21939|831
LFLKFMGR
>FUSION-ENST00000585917.6:179-ENST00000651806.2:21939|1085
MILLSISQGMYTPPVILLVIPRR
>FUSION-ENST00000585917.6:179-ENST00000651806.2:21939|1096
ILFLISMK
>FUSION-ENST00000585917.6:179-ENST00000651806.2:21939|819
ILLPMSQGVYFLFVTLFLISRR
>ENST00000401815.1|SNV-787-G-A|3
NHIRSIAPGAFNRLPNLSSLTLSR
>FUSION-ENST00000585917.6:179-ENST00000651806.2:21939|1004
MIFLLISQRVYTPSVIL
>FUSION-ENST00000666789.1:4746-ENST00000651806.2:21939|1599
THGLLEVGWWSWEGQPIPPWR
>FUSION-ENST00000585917.6:179-ENST00000651806.2:21939|165
EMYTFPVILFLLYR
>FUSION-ENST00000585917.6:179-ENST00000651806.2:21939|1200
RPTIICLGN
>FUSION-ENST00000585917.6:179-ENST00000651806.2:21939|1256
CGNGRGQHFAINAR
>FUSION-ENST00000585917.6:179-ENST00000651806.2:21939|883
VHNILGERG
>FUSION-ENST00000666789.1:4746-ENST00000651806.2:21939|1370
NVLLSWHCIHRRGR
>FUSION-ENST00000585917.6:179-ENST00000651806.2:21939|620
LLSISEGLYTTPVILLLVSRKK
>FUSION-ENST00000585917.6:179-ENST00000651806.2:21939|1307
LDQWASWTGSTIEEEPGADYHP
>FUSION-ENST00000585917.6:179-ENST00000651806.2:21939|732
MTRGVHTACDMVPNIQGRR
>FUSION-ENST00000585917.6:179-ENST00000651806.2:21939|106
MILRLIPK
>FUSION-ENST00000585917.6:179-ENST00000651806.2:21939|1218
AEASTLPSMQGGHKELAPVPECIR
>FUSION-ENST00000585917.6:179-ENST00000651806.2:21939|1046
DSFFFFFFF
>FUSION-ENST00000585917.6:179-ENST00000651806.2:21939|583
GKYYSQNRWR
>FUSION-ENST00000585917.6:179-ENST00000651806.2:21939|652
SPNIAEGIHTSNNIVLNIR
>FUSION-ENST00000585917.6:179-ENST00000651806.2:21939|1051
MVLNIQR
>FUSION-ENST00000585917.6:179-ENST00000651806.2:21939|635
IILFLIFR
>FUSION-ENST00000585917.6:179-ENST00000651806.2:21939|411
NIQGKRGCYYSPFCR
>FUSION-ENST00000585917.6:179-ENST00000651806.2:21939|1397
RGGCQSRK
>FUSION-ENST00000393927.9:2551-ENST00000643549.1:42204|8
GEWEDPHRHR
>ENST00000613206.2|SNV-347554-C-T|5
SLPREEPELRPRPPR
>FUSION-ENST00000585917.6:179-ENST00000651806.2:21939|1166
MLSLHCNIQGGRR
>ENST00000420159.6|SNV-52185-T-C|1
TLVALHGLPLKIKK
>FUSION-ENST00000585917.6:179-ENST00000651806.2:21939|472
MVWFVISGVR
>FUSION-ENST00000585917.6:179-ENST00000651806.2:21939|590
MVSNIQRGR
>FUSION-ENST00000585917.6:179-ENST00000651806.2:21939|1055
MVCTPPR
>ENST00000397468.5|SNV-5445-C-T|1
SGFITQNRQDLAER
>FUSION-ENST00000585917.6:179-ENST00000651806.2:21939|737
MILFLISRGGEDDLTQNMTR
>ENST00000380913.8|MNV-108709-CCTCTCTGTCCAG-C|1
LQASDVRFPQSPHSGR
>FUSION-ENST00000585917.6:179-ENST00000651806.2:21939|455
IFSVVSP
>ENST00000510663.6|SNV-44-G-C|2
MASGGSGGLSVPALWSEVNR
>FUSION-ENST00000585917.6:179-ENST00000651806.2:21939|498
MILLPISHKVYTPRDIVLNISVGR
>ENST00000333957.8|SNV-26484-A-T|1
NQTFSFSPSKSYSR
>FUSION-ENST00000585917.6:179-ENST00000651806.2:21939|622
LLSISEGLYTTPVILLLVSR
>ENST00000490758.6|SNV-50883-G-A|7
KDQSCKPCAK
>ENST00000262457.7|SNV-147392-T-G|2
VFVKHPSVK
>FUSION-ENST00000666789.1:4746-ENST00000651806.2:21939|1611
AAPHGPGFVESSR
>ENST00000298351.5|SNV-123956-G-A|3
FNAELNR
>FUSION-ENST00000585917.6:179-ENST00000651806.2:21939|636
ISLSIPQGVYTFRIILFLIFRGK
>FUSION-ENST00000585917.6:179-ENST00000651806.2:21939|1091
VGEDDITPK
>FUSION-ENST00000585917.6:179-ENST00000651806.2:21939|989
MIRNIQGRR
>ENST00000493328.5|INDEL-44757-A-AA|1
VAICTLLNSEVNNPVLSFV
>ENST00000374518.6|SNV-1673-C-A|5
RILQDLQLGDEEDAR
>FUSION-ENST00000585917.6:179-ENST00000651806.2:21939|1343
MCTSGLHTR
>FUSION-ENST00000585917.6:179-ENST00000651806.2:21939|286
IRNSSLANSSQTSSLLLNPVSC
>FUSION-ENST00000520073.5:3761-ENST00000621933.1:4666|7
LMAFSCVNVQ
>ENST00000558516.1|SNV-544-G-A|1
LQTHRAHQLAIDTYQEFEETYIPK
>FUSION-ENST00000578649.1:1561-ENST00000430157.6:3173|44
ESCGFGFVFSLPNTVLR
>FUSION-ENST00000585917.6:179-ENST00000651806.2:21939|1195
QVHAKPR
>FUSION-ENST00000666789.1:4746-ENST00000651806.2:21939|1458
ECFPHSADK
>ENST00000604215.1|SNV-328-T-A|5
SFPALDQLDFGRGLPRMLK
>ENST00000361328.7|SNV-22354-C-T|1
SFFKSSALISHQR
>ENST00000649772.1|SNV-69831-A-T|2
IEKQNEEGWFALSSHVS
>FUSION-ENST00000585917.6:179-ENST00000651806.2:21939|142
KVSTLLIIWFLISR
>FUSION-ENST00000585917.6:179-ENST00000651806.2:21939|231
KDDITPNITGAVHRPFDIVFNIQK
>FUSION-ENST00000585917.6:179-ENST00000651806.2:21939|519
MILHPMSQR
>FUSION-ENST00000585917.6:179-ENST00000651806.2:21939|873
MILLPKSQGVYTPSVILFLIFMSGK
>FUSION-ENST00000585917.6:179-ENST00000651806.2:21939|627
GEDDIIASIAGCVHHPCNIVPNI
>FUSION-ENST00000666789.1:4746-ENST00000651806.2:21939|1381
DKEPLYHQGRER
>ENST00000405573.2|MNV-55417-GGTAGGTGC-G|22
DQCPSPQYFPSKHER
>ENST00000447062.2|SNV-70438-A-G|1
RPPAWSVCSK
>FUSION-ENST00000585917.6:179-ENST00000651806.2:21939|1115
ILLPISQGLYSPLP
>ENST00000372685.8|SNV-1412-G-A|1
EDTPIRHLDPEEMIRGVDELER
>FUSION-ENST00000585917.6:179-ENST00000651806.2:21939|1238
LPMTTAPVR
>FUSION-ENST00000585917.6:179-ENST00000651806.2:21939|907
MILFIISRGGEEVYTPP
>FUSION-ENST00000585917.6:179-ENST00000651806.2:21939|600
YTSPVILF
>FUSION-ENST00000666789.1:4746-ENST00000651806.2:21939|1373
ERNVLLSWHCIHRR
>ENST00000472930.6|SNV-17583-C-T|9
LLRQTEGSYR
>FUSION-ENST00000585917.6:179-ENST00000651806.2:21939|776
ILLSISQGMYR
>FUSION-ENST00000585917.6:179-ENST00000651806.2:21939|127
TLLSISQGVYIPL
>ENST00000471844.6|SNV-50129-C-T|1
NIVEFCHLEDQQLLRDSFQQEL
>ENST00000370010.6|SNV-46281-C-T|3
LSRFQGVERIMK
>FUSION-ENST00000585917.6:179-ENST00000651806.2:21939|951
NIQEERGKYCSS
>FUSION-ENST00000666789.1:4746-ENST00000651806.2:21939|1461
EERVESR
>FUSION-ENST00000585917.6:179-ENST00000651806.2:21939|695
LYDFQYR
>FUSION-ENST00000585917.6:179-ENST00000651806.2:21939|257
VHNPCDIVPNIQSR
>FUSION-ENST00000585917.6:179-ENST00000651806.2:21939|44
ATVTEGKVCWGI
>ENST00000389857.11|SNV-103777-C-T|4
ERSQVSSEVRMK
>FUSION-ENST00000393927.9:2551-ENST00000643549.1:42204|10
DQPDERPPGEGDPRGEWEDPHRHR
>ENST00000328965.9|SNV-18025-C-T|2
CGICSCQK
>ENST00000378133.4|SNV-2028-G-T|3
VWLYTGEISTTR
>FUSION-ENST00000585917.6:179-ENST00000651806.2:21939|639
MISLSIPQGVYTFRIILFLIFR
>FUSION-ENST00000585917.6:179-ENST00000651806.2:21939|239
GKEDDMTPNITGDVNLWR
>ENST00000399824.6|SNV-9460-G-A|3
TDLTDLQGAIVDVFSRTGPVR
>FUSION-ENST00000585917.6:179-ENST00000651806.2:21939|352
CYYSPYCR
>FUSION-ENST00000585917.6:179-ENST00000651806.2:21939|1138
MILLPMSQGMYTFPVILFIISR
>FUSION-ENST00000666789.1:4746-ENST00000651806.2:21939|1443
MGKTTNSTSGHAGAWPQAFK
>FUSION-ENST00000585917.6:179-ENST00000651806.2:21939|1024
KVLLLVFQGMNTPTVISFLISRR
>FUSION-ENST00000578649.1:1561-ENST00000430157.6:3173|47
VEASWGWVGR
>FUSION-ENST00000585917.6:179-ENST00000651806.2:21939|664
MGKEDDVTPNIAGGLHPHCDIIPK
>FUSION-ENST00000585917.6:179-ENST00000651806.2:21939|785
ILLPIFQRVYTRSMILFLISGGER
>FUSION-ENST00000585917.6:179-ENST00000651806.2:21939|102
LIPKGVYTPL
>FUSION-ENST00000585917.6:179-ENST00000651806.2:21939|373
RPPILFYIILYSVPVLRRNK
>ENST00000351008.4|INDEL-251628-A-AA|7
VVIREQALPLRYPR
>FUSION-ENST00000585917.6:179-ENST00000651806.2:21939|241
MNTPFVILLLISRGK
>ENST00000513856.1|SNV-96641-G-T|12
MSSSYESYDEEEEDGNGKK
>FUSION-ENST00000457714.5:411549-ENST00000434257.1:658217|14
LGVLGKK
>FUSION-ENST00000585917.6:179-ENST00000651806.2:21939|1363
MGDETFK
>FUSION-ENST00000585917.6:179-ENST00000651806.2:21939|460
MEGHCEISCSVLFHSDYR
>FUSION-ENST00000666789.1:4746-ENST00000651806.2:21939|1616
QGAFLPDLAERK
>ENST00000290567.14|SNV-80838-C-A|1
ILIWAIWVLAAPTKGPSAEGPQR
>ENST00000604215.1|SNV-328-T-A|6
MSFPALDQLDFGRGLPRMLK
>FUSION-ENST00000666789.1:4746-ENST00000651806.2:21939|1552
KKLPVEYNIYYSGDK
>FUSION-ENST00000666789.1:4746-ENST00000651806.2:21939|1526
FLAIKISLTPNYFSFNCGSYFK
>FUSION-ENST00000585917.6:179-ENST00000651806.2:21939|1391
RWLAAQNR
>FUSION-ENST00000666789.1:4746-ENST00000651806.2:21939|1460
EERVESRECFPHSADK
>FUSION-ENST00000585917.6:179-ENST00000651806.2:21939|1415
GSGGLRMRSWTGSR
>FUSION-ENST00000585917.6:179-ENST00000651806.2:21939|708
YILHAILFVIFR
>FUSION-ENST00000585917.6:179-ENST00000651806.2:21939|1412
RSWTGSR
>FUSION-ENST00000585917.6:179-ENST00000651806.2:21939|544
ILVSISQGVCAPQVILFLISR
>FUSION-ENST00000585917.6:179-ENST00000651806.2:21939|204
MLLPISQEVFTPLVILFLTYR
>FUSION-ENST00000585917.6:179-ENST00000651806.2:21939|308
MRVIFLSI
>FUSION-ENST00000585917.6:179-ENST00000651806.2:21939|787
ILLPIFQRVYTR
>ENST00000382031.5|SNV-16742-C-G|5
APILSKGPSPALNGNILSCSPDR
>ENST00000399824.6|SNV-9460-G-A|1
TGPVRFPSWKFPDR
>ENST00000504981.5|SNV-8143-T-C|4
DQGYRATEDPVLPGQVR
>FUSION-ENST00000585917.6:179-ENST00000651806.2:21939|1189
MVGNITMTPVRVMA
>ENST00000307161.5|SNV-21500-G-T|5
IWILVLQVRQRVKPDLKPK
>ENST00000563835.1|SNV-105607-G-A|5
GAKSLSDCHDHPERQK
>FUSION-ENST00000585917.6:179-ENST00000651806.2:21939|1405
SAYAVARCSEQGESLSCTLRR
>FUSION-ENST00000653426.1:220-ENST00000651806.2:21939|1422
MKPTSPGDTVSELQGEISRPAK
>FUSION-ENST00000666789.1:4746-ENST00000651806.2:21939|1577
MKLEAIIPSEITQELK
>ENST00000463743.5|SNV-126599-G-A|3
ADTTEDGDEK
>ENST00000413465.6|SNV-12456-G-A|1
QSQHMTEVMRRCPHHER
>FUSION-ENST00000666789.1:4746-ENST00000651806.2:21939|1494
SMYNLTSCTRNTHQYFKCLR
>ENST00000513856.1|SNV-96641-G-T|13
SSSYESYDEEEEDGNGK
>FUSION-ENST00000585917.6:179-ENST00000651806.2:21939|1137
ILLPMSQGMYTFPVILFIISR
>FUSION-ENST00000585917.6:179-ENST00000651806.2:21939|33
MSLVFFFFFFFFSR
>FUSION-ENST00000585917.6:179-ENST00000651806.2:21939|974
VRNIQGK
>FUSION-ENST00000623476.2:12095-ENST00000600657.5:27236|16
EFHQAGKPIGTADKNGALK
>ENST00000505956.6|SNV-17471-C-T|1
YCERQRQHK
>FUSION-ENST00000585917.6:179-ENST00000651806.2:21939|1014
GGNDISPNITK
>ENST00000401815.1|SNV-787-G-A|2
SIAPGAFNR
>FUSION-ENST00000585917.6:179-ENST00000651806.2:21939|1361
GDETFKGHIFVGTEEK
>ENST00000613206.2|SNV-347554-C-T|2
SLDSHLAINGSANR
>FUSION-ENST00000585917.6:179-ENST00000651806.2:21939|206
AGRNSITPNIAVILFPCDIVSNI
>FUSION-ENST00000666789.1:4746-ENST00000651806.2:21939|1569
MFSLISWS
>ENST00000514900.5|SNV-17471-C-T|6
MTLEEMEEVGKRYCER
>FUSION-ENST00000666789.1:4746-ENST00000651806.2:21939|1612
EDLVSFSTQPSGPYR
>FUSION-ENST00000585917.6:179-ENST00000651806.2:21939|1255
CGNGRGQHFAINARWA
>FUSION-ENST00000585917.6:179-ENST00000651806.2:21939|305
NITGKGTHS
>FUSION-ENST00000585917.6:179-ENST00000651806.2:21939|641
MISLSIPQGVYTFR
>FUSION-ENST00000585917.6:179-ENST00000651806.2:21939|997
YIQGRKR
>FUSION-ENST00000666789.1:4746-ENST00000651806.2:21939|1566
RMQRHAG
>FUSION-ENST00000585917.6:179-ENST00000651806.2:21939|328
MIALTPQIVYKTCVFEQYEIWAP
>FUSION-ENST00000666789.1:4746-ENST00000651806.2:21939|1454
QSSPTCHIEHK
>FUSION-ENST00000666789.1:4746-ENST00000651806.2:21939|1447
NSPQLSVEKQGQHTHLCTDTSPIKK
>FUSION-ENST00000585917.6:179-ENST00000651806.2:21939|665
DDITPNIAGGVHAL
>ENST00000649772.1|SNV-69831-A-T|3
AKIEKQNEEGWFALSSHVS
>ENST00000358047.5|SNV-1845-G-T|1
VSSLPPEPPDTGVSHLCPEPPETR
>FUSION-ENST00000585917.6:179-ENST00000651806.2:21939|595
MLLCLISQ
>FUSION-ENST00000585917.6:179-ENST00000651806.2:21939|1163
RVLVHSSLSRNSPVWYLQNPEG
>FUSION-ENST00000585917.6:179-ENST00000651806.2:21939|1220
AEASTLPSMQGGHK
>FUSION-ENST00000585917.6:179-ENST00000651806.2:21939|525
EEDDITPPPP
>FUSION-ENST00000585917.6:179-ENST00000651806.2:21939|791
EDDIIVNITGDVQIPCDIVSNIHR
>FUSION-ENST00000585917.6:179-ENST00000651806.2:21939|739
LLGLYPLPVILFLISR
>ENST00000469998.1|SNV-87581-C-T|2
MDGGYINNLPADVAWSMGAK
>FUSION-ENST00000585917.6:179-ENST00000651806.2:21939|999
VRYIQGRK
>FUSION-ENST00000585917.6:179-ENST00000651806.2:21939|872
ILLPKSQGVYTPSVILFLIFMSGK
>FUSION-ENST00000585917.6:179-ENST00000651806.2:21939|1122
DVHPPCDIVPNIQGGR
>FUSION-ENST00000585917.6:179-ENST00000651806.2:21939|943
MVRNIQGCRW
>FUSION-ENST00000666789.1:4746-ENST00000651806.2:21939|1561
GDIMDFGDSDMR
>ENST00000491239.2|SNV-70438-A-G|2
RRPPAWSVCSK
>FUSION-ENST00000666789.1:4746-ENST00000651806.2:21939|1479
MQEPGPR
>ENST00000400234.6|SNV-21777-A-C|1
PLRTLLRSSEMR
>FUSION-ENST00000585917.6:179-ENST00000651806.2:21939|1366
KSAALQLQRKPWQCESDLGGGPVR
>ENST00000273353.4|SNV-52918-A-G|1
GQTVEQVTCAVGALSKSMYERMFK
>FUSION-ENST00000585917.6:179-ENST00000651806.2:21939|1036
TILLPQPSE
>FUSION-ENST00000585917.6:179-ENST00000651806.2:21939|747
ILLSISQGVYTTPAILFLISSGR
>FUSION-ENST00000585917.6:179-ENST00000651806.2:21939|604
TLLPVSQGVYTTPVILFQIFRGR
>FUSION-ENST00000585917.6:179-ENST00000651806.2:21939|1336
MGPFEFAASFRLV
>FUSION-ENST00000666789.1:4746-ENST00000651806.2:21939|1520
SQKDKNVFINQNINQK
>FUSION-ENST00000585917.6:179-ENST00000651806.2:21939|181
GKEDDITLNIKGNVHLSCDIVFII
>FUSION-ENST00000585917.6:179-ENST00000651806.2:21939|415
GGSAPPCGMVRNIQGK
>FUSION-ENST00000585917.6:179-ENST00000651806.2:21939|826
ILLPISQGLYTPLGYCF
>ENST00000394697.7|INDEL-69321-C-CT|6
TYFCLYGHCQVSGAGAELR
>FUSION-ENST00000585917.6:179-ENST00000651806.2:21939|1279
MPVIPALWEAK
>FUSION-ENST00000585917.6:179-ENST00000651806.2:21939|963
GGEIYIYPHIR
>FUSION-ENST00000666789.1:4746-ENST00000651806.2:21939|1682
GAVVSYLHPAC
>FUSION-ENST00000585917.6:179-ENST00000651806.2:21939|151
IDIVPNMYGERGQCNSRYR
>FUSION-ENST00000666789.1:4746-ENST00000651806.2:21939|1445
QGQHTHLCTDTSPIKK
>FUSION-ENST00000585917.6:179-ENST00000651806.2:21939|379
SDVQRTREISIR
>FUSION-ENST00000585917.6:179-ENST00000651806.2:21939|422
TPYIAGCVHPCVVCFVFSR
>FUSION-ENST00000666789.1:4746-ENST00000651806.2:21939|1480
TLIKNYTP
>FUSION-ENST00000585917.6:179-ENST00000651806.2:21939|895
MILLTISQK
>FUSION-ENST00000585917.6:179-ENST00000651806.2:21939|1235
MTTAPVRGTPAWLR
>FUSION-ENST00000585917.6:179-ENST00000651806.2:21939|710
TLVPISQGVCTAPP
>FUSION-ENST00000585917.6:179-ENST00000651806.2:21939|857
ISVPISQSVYTSCDIVPNIQRKK
>ENST00000351008.4|INDEL-251628-A-AA|14
QKNKNEATSNCSAK
>ENST00000483634.1|SNV-15302-A-G|2
MIHEVLFSLIWTATET
>FUSION-ENST00000585917.6:179-ENST00000651806.2:21939|841
YPEGERICLQVSQGVYTPL
>FUSION-ENST00000585917.6:179-ENST00000651806.2:21939|1354
CWDSRSLK
>FUSION-ENST00000666789.1:4746-ENST00000651806.2:21939|1517
NVFINQNINQK
>FUSION-ENST00000585917.6:179-ENST00000651806.2:21939|507
RGEDDITLNIAEIVHPR
>FUSION-ENST00000585917.6:179-ENST00000651806.2:21939|192
ECYYPQYLR
>FUSION-ENST00000585917.6:179-ENST00000651806.2:21939|1413
MRSWTGSREGGGFR
>FUSION-ENST00000585917.6:179-ENST00000651806.2:21939|765
ILLLISQGVYPTL
>FUSION-ENST00000585917.6:179-ENST00000651806.2:21939|1374
MRPSRDIFLLGQR
>FUSION-ENST00000585917.6:179-ENST00000651806.2:21939|283
TMRAQQDMEPQ
>FUSION-ENST00000585917.6:179-ENST00000651806.2:21939|1033
MILLSILQK
>FUSION-ENST00000585917.6:179-ENST00000651806.2:21939|1376
SSPWEMRPSR
>ENST00000505222.5|SNV-13514-G-A|5
VLVYIFK
>FUSION-ENST00000585917.6:179-ENST00000651806.2:21939|760
MILLSISQR
>FUSION-ENST00000585917.6:179-ENST00000651806.2:21939|474
DILLNIQEGR
>ENST00000562320.1|SNV-13938-G-C|2
GLEDDTEVLPGPR
>FUSION-ENST00000585917.6:179-ENST00000651806.2:21939|277
RLSCKISLSYSFTLFLRPGDT
>FUSION-ENST00000585917.6:179-ENST00000651806.2:21939|909
MILFIISR
>ENST00000498674.1|SNV-74291-C-T|1
PGVAAPRTWTRPPPQLCVPR
>ENST00000317025.13|INDEL-52572-C-CC|8
TPTTKICAEYSARTDQCR
>FUSION-ENST00000585917.6:179-ENST00000651806.2:21939|971
MIGNIQER
>FUSION-ENST00000585917.6:179-ENST00000651806.2:21939|830
MLFLKFMGRK
>FUSION-ENST00000585917.6:179-ENST00000651806.2:21939|1206
QVSPFSNR
>FUSION-ENST00000585917.6:179-ENST00000651806.2:21939|870
SQGVYTPSVILFLIFMSGK
>FUSION-ENST00000585917.6:179-ENST00000651806.2:21939|822
MILLPMSQGVYFLFVTLFLISR
>ENST00000531664.5|SNV-50883-G-A|2
DQSCKPCAKGRYSLGTGIR
>FUSION-ENST00000585917.6:179-ENST00000651806.2:21939|488
MILIPLSRK
>ENST00000473880.5|SNV-4091-C-T|5
RPISSRPPMTSGSSSGTSGCPTR
>ENST00000565659.2|SNV-172-C-T|5
VATMPVRLLRDSPVAQEDNDHAR
>FUSION-ENST00000585917.6:179-ENST00000651806.2:21939|69
MSKKYIWG
>FUSION-ENST00000666789.1:4746-ENST00000651806.2:21939|1510
GCHGDYSK
>ENST00000531978.5|SNV-2019-T-G|4
NQSFCPTVNLDKVWTLVSEQTR
>ENST00000556454.1|SNV-116678-A-G|1
RAWISSPPHPSQR
>FUSION-ENST00000585917.6:179-ENST00000651806.2:21939|354
RCYYSPYCR
>FUSION-ENST00000585917.6:179-ENST00000651806.2:21939|157
NNTTGDVHPR
>FUSION-ENST00000623476.2:12095-ENST00000600657.5:27236|19
VLKEFHQAGKPIGTADK
>FUSION-ENST00000585917.6:179-ENST00000651806.2:21939|657
TLLPISQEVYTPCDIVPNI
>ENST00000530675.5|SNV-30846-A-G|1
TCKVCMDR
>ENST00000413465.6|SNV-12456-G-A|2
QSQHMTEVMRR
>FUSION-ENST00000585917.6:179-ENST00000651806.2:21939|626
MKLLSISEGLYTTPVILLLVSR
>FUSION-ENST00000585917.6:179-ENST00000651806.2:21939|1123
TILFLISQRDVHPPCDIVPNIQGGR
>FUSION-ENST00000585917.6:179-ENST00000651806.2:21939|201
LLPISQEVFTPLVILFLTYREGR
>ENST00000563691.5|SNV-72224-A-T|1
NLRQRNTNL
>FUSION-ENST00000585917.6:179-ENST00000651806.2:21939|401
TPPYGMVRNIR
>FUSION-ENST00000585917.6:179-ENST00000651806.2:21939|306
RNITGKGTHS
>FUSION-ENST00000585917.6:179-ENST00000651806.2:21939|1042
MAQSRLTATFASQVR
>FUSION-ENST00000585917.6:179-ENST00000651806.2:21939|319
PSLILFLISR
>FUSION-ENST00000585917.6:179-ENST00000651806.2:21939|837
MYTRLVMLFLKFMGR
>FUSION-ENST00000585917.6:179-ENST00000651806.2:21939|1082
ILLSISQGMYTPPVILLVIPRRR
>FUSION-ENST00000585917.6:179-ENST00000651806.2:21939|1292
MWVGTQIQTRSVGILDWVYYRR
>FUSION-ENST00000585917.6:179-ENST00000651806.2:21939|280
AQQDMEPQ
>FUSION-ENST00000585917.6:179-ENST00000651806.2:21939|1112
VYTPLVILFLISR
>ENST00000504981.5|SNV-8143-T-C|1
CEADGHQVHAGY
>ENST00000472930.6|SNV-17583-C-T|14
MIQHQWKDHLRR
>FUSION-ENST00000585917.6:179-ENST00000651806.2:21939|248
ILLPISQKVYTFPVILFLISRR
>FUSION-ENST00000585917.6:179-ENST00000651806.2:21939|152
IDIVPNMYGERGQCNSR
>FUSION-ENST00000585917.6:179-ENST00000651806.2:21939|333
ILLSILQGVCTSL
>ENST00000290567.14|SNV-80838-C-A|6
MSGNWVHPGK
>ENST00000513856.1|SNV-96641-G-T|14
MSSSYESYDEEEEDGNGK
>FUSION-ENST00000585917.6:179-ENST00000651806.2:21939|1193
EVYNFGILQLPLEK
>ENST00000473880.5|SNV-4091-C-T|3
LLLRGHPSPQEGHRHPVLQPRP
>ENST00000284548.16|SNV-143291-G-T|2
DGALLTTVNK
>FUSION-ENST00000585917.6:179-ENST00000651806.2:21939|20
VSNVFGFLFFFFFF
>FUSION-ENST00000585917.6:179-ENST00000651806.2:21939|593
MMVSNIQR
>FUSION-ENST00000520073.5:3761-ENST00000621933.1:4666|6
MAFSCVNVQ
>FUSION-ENST00000585917.6:179-ENST00000651806.2:21939|1012
MILLPISQRVCTPPVIWFLIFR
>FUSION-ENST00000666789.1:4746-ENST00000651806.2:21939|1543
IILISYLYTAYMNITDMC
>FUSION-ENST00000585917.6:179-ENST00000651806.2:21939|875
RENFLPISQEVYTPL
>FUSION-ENST00000585917.6:179-ENST00000651806.2:21939|1276
PVIPALWEAKVGESPEVR
>ENST00000543106.6|SNV-325483-A-G|2
SSDYIGGCQLGISAKGER
>FUSION-ENST00000585917.6:179-ENST00000651806.2:21939|674
GLYYSQYCRQCTPFL
>FUSION-ENST00000585917.6:179-ENST00000651806.2:21939|369
NKEVKPK
>FUSION-ENST00000585917.6:179-ENST00000651806.2:21939|1149
MILLPISQRLYTNL
>FUSION-ENST00000666789.1:4746-ENST00000651806.2:21939|1473
RNPGVYRHR
>ENST00000464234.5|SNV-60929-C-T|2
MVISEFQYCPR
>FUSION-ENST00000585917.6:179-ENST00000651806.2:21939|442
GCYDSLYR
>ENST00000409968.6|SNV-640242-A-T|3
EDCTFTAWSKFTPCSTNCEATKCR
>FUSION-ENST00000666789.1:4746-ENST00000651806.2:21939|1589
SSHIQLNSVWLWTGVPPVPFP
>FUSION-ENST00000666789.1:4746-ENST00000651806.2:21939|1499
MSMYNLTSCTR
>FUSION-ENST00000585917.6:179-ENST00000651806.2:21939|846
AGAVHHLSYCSKYPEGER
>FUSION-ENST00000585917.6:179-ENST00000651806.2:21939|694
LYDFQYRWECTSLLGYCF
>FUSION-ENST00000585917.6:179-ENST00000651806.2:21939|1060
NLGSLQHLPPRFARFSCLSLR
>FUSION-ENST00000666789.1:4746-ENST00000651806.2:21939|1672
DTLREVRIR
>FUSION-ENST00000585917.6:179-ENST00000651806.2:21939|169
MISLSISK
>FUSION-ENST00000666789.1:4746-ENST00000651806.2:21939|1666
VQGCCAAPQGGAGR
>FUSION-ENST00000585917.6:179-ENST00000651806.2:21939|1183
MMADGRK
>FUSION-ENST00000585917.6:179-ENST00000651806.2:21939|75
MILFPISQEVYTPL
>ENST00000432564.3|SNV-1434-C-T|4
TQRLEEMPISNLGR
>FUSION-ENST00000585917.6:179-ENST00000651806.2:21939|216
VHTFPVILFLISK
>ENST00000531978.5|SNV-2019-T-G|3
VWTLVSEQTR
>FUSION-ENST00000585917.6:179-ENST00000651806.2:21939|261
MYTHVLILSLICMGK
>FUSION-ENST00000585917.6:179-ENST00000651806.2:21939|1210
MWEWQRPALCHQCK
>ENST00000382031.5|SNV-16742-C-G|3
GPSPALNGNILSCSPDR
>ENST00000284548.16|SNV-143291-G-T|3
WYKDGALLTTVNKFQTLSEPR
>FUSION-ENST00000585917.6:179-ENST00000651806.2:21939|1192
EVYNFGILQLPLEKTYNHLLR
>FUSION-ENST00000585917.6:179-ENST00000651806.2:21939|598
PDIAVEVHPSSDTVPNNQG
>FUSION-ENST00000585917.6:179-ENST00000651806.2:21939|34
MMRVTNG
>FUSION-ENST00000585917.6:179-ENST00000651806.2:21939|207
WGEDGFTLNIAGSVHSPCDTVSNTR
>ENST00000405573.2|MNV-55417-GGTAGGTGC-G|6
LGRSEAR
>FUSION-ENST00000585917.6:179-ENST00000651806.2:21939|1365
SAALQLQR
>ENST00000514900.5|SNV-17471-C-T|5
TLEEMEEVGKRYCER
>FUSION-ENST00000585917.6:179-ENST00000651806.2:21939|1126
MGERTILFLISQR
>ENST00000317025.13|INDEL-52572-C-CC|4
TDQCRGGGLLTLK
>FUSION-ENST00000666789.1:4746-ENST00000651806.2:21939|1507
CIVIIWNW
>ENST00000343216.3|SNV-3545-G-A|1
EEDERPDRACR
>ENST00000205948.11|MNV-32782-GT-G|7
ALRKENGAR
>FUSION-ENST00000585917.6:179-ENST00000651806.2:21939|1185
TYNHLLR
>FUSION-ENST00000585917.6:179-ENST00000651806.2:21939|1179
KLMQTPSVVPPL
>ENST00000378470.5|SNV-244521-G-A|1
TSQNHQDLHRELLMNQKR
>ENST00000405573.2|MNV-55417-GGTAGGTGC-G|5
LGRSEARWPR
>FUSION-ENST00000578649.1:1561-ENST00000430157.6:3173|12
AALFLTTTSRR
>ENST00000565659.2|SNV-172-C-T|2
DSPVAQEDNDHAR
>FUSION-ENST00000666789.1:4746-ENST00000651806.2:21939|1604
TPLQAVNFRTRGVCR
>FUSION-ENST00000585917.6:179-ENST00000651806.2:21939|1008
DVFPNIQWGR
>ENST00000472930.6|SNV-17583-C-T|12
DHLRRLHR
>FUSION-ENST00000585917.6:179-ENST00000651806.2:21939|1338
MGPFEFAASFR
>FUSION-ENST00000585917.6:179-ENST00000651806.2:21939|1236
MTTAPVR
>FUSION-ENST00000585917.6:179-ENST00000651806.2:21939|1057
FSCLSLR
>ENST00000647510.1|SNV-39182-G-A|1
SIPGMCPPRI
>ENST00000529901.1|SNV-28958-T-G|6
WGLNMEYWRGQAYIVSSGFSSK
>FUSION-ENST00000585917.6:179-ENST00000651806.2:21939|889
LYTPCDIVHNIQK
>FUSION-ENST00000585917.6:179-ENST00000651806.2:21939|795
CNILPNIQGVR
>FUSION-ENST00000585917.6:179-ENST00000651806.2:21939|958
MVRNIQEERGK
>ENST00000467672.5|SNV-50581-G-A|9
TDKIEAISVDK
>FUSION-ENST00000585917.6:179-ENST00000651806.2:21939|238
GKEDDMTPNITGDVNLWRCC
>FUSION-ENST00000585917.6:179-ENST00000651806.2:21939|1417
GSGGLRMR
>ENST00000290567.14|SNV-80838-C-A|5
SGNWVHPGK
>ENST00000400234.6|SNV-21778-G-A|10
QTDTSNLSARSCRFCVMNPLR
>ENST00000544378.6|SNV-59859-T-A|2
EVSLAELIGK
>FUSION-ENST00000585917.6:179-ENST00000651806.2:21939|571
MILVSISQGVCTPPGDIAFNIK
>ENST00000461301.1|SNV-343-C-T|1
GLSPEEPCLRLPQAATS
>FUSION-ENST00000585917.6:179-ENST00000651806.2:21939|86
KAIWEDMCPCVTGIFSFTPMIRQ
>FUSION-ENST00000585917.6:179-ENST00000651806.2:21939|27
RLTLVAQAGV
>ENST00000370010.6|SNV-46281-C-T|2
FQGVERIMK
>FUSION-ENST00000585917.6:179-ENST00000651806.2:21939|317
PSLILFLISRGGEDNITFHITK
>FUSION-ENST00000585917.6:179-ENST00000651806.2:21939|551
MILLPISQGVYTPPMILFLISMGK
>FUSION-ENST00000666789.1:4746-ENST00000651806.2:21939|1618
WVGGPGR
>ENST00000563835.1|SNV-105607-G-A|1
SLSDCHDHPERQKR
>ENST00000514900.5|SNV-17471-C-T|8
METRPMTLEEMEEVGKRYCER
>ENST00000524630.5|SNV-62256-A-C|5
TLDRSGDLGDMEPLKGTTPLLQK
>FUSION-ENST00000585917.6:179-ENST00000651806.2:21939|660
MILLSILQELYTLCGIVLNI
>ENST00000464037.5|SNV-103140-T-C|5
MDEQRFGHLAPKK
>ENST00000463743.5|SNV-126599-G-A|2
ADTTEDGDEKSLEK
>ENST00000380913.8|MNV-108709-CCTCTCTGTCCAG-C|4
DGASSRLQASDVR
>ENST00000579038.6|SNV-115379-G-A|4
NKDDGSIIR
>FUSION-ENST00000585917.6:179-ENST00000651806.2:21939|916
ILFLISR
>FUSION-ENST00000666789.1:4746-ENST00000651806.2:21939|1496
SMYNLTSCTRNTHQYFK
>FUSION-ENST00000585917.6:179-ENST00000651806.2:21939|451
MVLNIQKERGCYYFPYCK
>ENST00000556908.5|SNV-445-C-T|2
SAAWILALGLAPIAITCFTR
>FUSION-ENST00000585917.6:179-ENST00000651806.2:21939|1264
MGSIHSNKVVRR
>ENST00000315757.9|SNV-124754-G-A|3
IMVNTALQR
>FUSION-ENST00000585917.6:179-ENST00000651806.2:21939|1310
SKLDQWASWTGSTIEEEPGADYHP
>ENST00000467672.5|SNV-50581-G-A|6
IEAISVDK
>ENST00000374518.6|SNV-1673-C-A|4
RILQDLQLGDEEDARK
>FUSION-ENST00000585917.6:179-ENST00000651806.2:21939|829
LFLKFMGRK
>FUSION-ENST00000585917.6:179-ENST00000651806.2:21939|880
RGEDDITNNITK
>FUSION-ENST00000666789.1:4746-ENST00000651806.2:21939|1504
VDLASGNQG
>ENST00000413464.6|SNV-8771-T-C|1
ALACVPAEGVTVEEPASER
>FUSION-ENST00000585917.6:179-ENST00000651806.2:21939|1156
SQEVYTLL
>ENST00000370010.6|SNV-46281-C-T|5
VEINPVRLSRFQGVER
>ENST00000533550.5|SNV-41754-C-T|1
EHIPGTLWFRLSPAARNILEK
>FUSION-ENST00000666789.1:4746-ENST00000651806.2:21939|1531
ELVTCSHFPFSYK
>ENST00000406427.6|SNV-87581-C-T|1
DGHLLMDGGYINNLPADVAWSMGAK
>FUSION-ENST00000666789.1:4746-ENST00000651806.2:21939|1665
VQGCCAAPQGGAGRC
>FUSION-ENST00000585917.6:179-ENST00000651806.2:21939|986
MVRNTQK
>FUSION-ENST00000585917.6:179-ENST00000651806.2:21939|444
VHNIQAGR
>FUSION-ENST00000585917.6:179-ENST00000651806.2:21939|1164
RVLVHSSLSR
>FUSION-ENST00000585917.6:179-ENST00000651806.2:21939|820
MILLPMSQGVYFLFVTLFLISRR
>FUSION-ENST00000585917.6:179-ENST00000651806.2:21939|832
MLFLKFMGR
>FUSION-ENST00000585917.6:179-ENST00000651806.2:21939|722
VPNIQGRRG
>FUSION-ENST00000585917.6:179-ENST00000651806.2:21939|1268
MGSIHSNK
>FUSION-ENST00000585917.6:179-ENST00000651806.2:21939|631
MLFPICR
>FUSION-ENST00000585917.6:179-ENST00000651806.2:21939|1087
MILLSISQGMYTPPVILLVIPR
>FUSION-ENST00000585917.6:179-ENST00000651806.2:21939|1145
MGEDDITPNVAGDVHLPCNIVHNI
>ENST00000497331.2|SNV-269172-C-T|4
APCIAAPPRTHWAPPTCTPGSSCLK
>ENST00000549913.6|SNV-325483-A-G|6
TSASPVITSEAASWGSLPR
>FUSION-ENST00000585917.6:179-ENST00000651806.2:21939|229
MILLLMSPK
>FUSION-ENST00000585917.6:179-ENST00000651806.2:21939|341
PAFTAISEHKL
>FUSION-ENST00000585917.6:179-ENST00000651806.2:21939|1308
STRESGSSSMARAGASGR
>FUSION-ENST00000585917.6:179-ENST00000651806.2:21939|741
IILFSKLLGLYPLPVILFLISR
>FUSION-ENST00000585917.6:179-ENST00000651806.2:21939|662
EDDVTPNIAGGLHPHCDIIPK
>FUSION-ENST00000585917.6:179-ENST00000651806.2:21939|585
GRGKYYSQNR
>ENST00000198801.10|SNV-80-C-T|1
VEFAPLFMLWERR
>FUSION-ENST00000666789.1:4746-ENST00000651806.2:21939|1474
MRNPGVYRHR
>FUSION-ENST00000585917.6:179-ENST00000651806.2:21939|1333
HYYKELPETG
>ENST00000233242.5|SNV-10649-A-G|5
STSPPKQAEAVLKTLQELR
>ENST00000473186.5|SNV-258351-C-G|2
METSFPGQTLRALDTQTPCDDLPR
>FUSION-ENST00000585917.6:179-ENST00000651806.2:21939|275
MVPNIQEGR
>FUSION-ENST00000585917.6:179-ENST00000651806.2:21939|145
LFIIFWGESIILLPISKK
>ENST00000343533.9|SNV-78722-T-A|6
QPKYLKLGAIDEER
>ENST00000263847.6|SNV-38944-C-T|2
EVEAMKATEDGTPYDPYK
>ENST00000389857.11|SNV-103777-C-T|1
SQVSSEVRMKDVEK
>FUSION-ENST00000585917.6:179-ENST00000651806.2:21939|412
VRNIQGKR
>ENST00000400234.6|SNV-21778-G-A|7
FCVMNPLR
>ENST00000376572.8|SNV-6099-A-C|1
SKDDPSV
>ENST00000198801.10|SNV-80-C-T|4
MVEFAPLFMLWER
>FUSION-ENST00000585917.6:179-ENST00000651806.2:21939|844
SPSITGGVHPAVIFFLISR
>ENST00000464037.5|SNV-103140-T-C|2
FGHLAPKK
>ENST00000378470.5|SNV-244521-G-A|2
TSQNHQDLHRELLMNQK
>FUSION-ENST00000585917.6:179-ENST00000651806.2:21939|366
AGSPAPGTRPK
>FUSION-ENST00000666789.1:4746-ENST00000651806.2:21939|1562
RGDIMDFGDSDMRVAGG
>FUSION-ENST00000585917.6:179-ENST00000651806.2:21939|868
KDITPSIAGDIHHTVILFTIFGGER
>FUSION-ENST00000585917.6:179-ENST00000651806.2:21939|1258
MGNNTKTSSQKK
>FUSION-ENST00000585917.6:179-ENST00000651806.2:21939|380
SDVQRTR
>FUSION-ENST00000585917.6:179-ENST00000651806.2:21939|666
GKDDITPNIAGGVHAL
>ENST00000562320.1|SNV-13938-G-C|5
DYVAGREFVAWKGLEDDTEVLPGPR
>FUSION-ENST00000666789.1:4746-ENST00000651806.2:21939|1548
LPVEYNIYYSGDKCTK
>ENST00000400234.6|SNV-21778-G-A|6
FCVMNPLRTLLR
>FUSION-ENST00000585917.6:179-ENST00000651806.2:21939|1297
MVKPCLY
>FUSION-ENST00000585917.6:179-ENST00000651806.2:21939|438
GVCTPLCGMFCILQERR
>FUSION-ENST00000585917.6:179-ENST00000651806.2:21939|809
EEGDIPSKTERGVHTL
>FUSION-ENST00000585917.6:179-ENST00000651806.2:21939|1356
CSSAAAEEALAV
>FUSION-ENST00000666789.1:4746-ENST00000651806.2:21939|1587
PYVLTYK
>ENST00000467672.5|SNV-50581-G-A|8
TDKIEAISVDKTK
>FUSION-ENST00000585917.6:179-ENST00000651806.2:21939|1063
ESCSAAQTGVQWRNLGSLQHLPPR
>FUSION-ENST00000585917.6:179-ENST00000651806.2:21939|941
NIQGCRW
>ENST00000382031.5|SNV-16742-C-G|2
GPSPALNGNILSCSPDRR
>FUSION-ENST00000585917.6:179-ENST00000651806.2:21939|386
MLSKEER
>ENST00000368130.9|SNV-73842-A-G|2
LREEKEK
>ENST00000513856.1|SNV-96641-G-T|7
RMGMGRKPGTSGPPR
>ENST00000464037.5|SNV-103140-T-C|7
MDEQRFGHLAPK
>FUSION-ENST00000585917.6:179-ENST00000651806.2:21939|715
MILLSILHGMYKSPVLLF
>FUSION-ENST00000585917.6:179-ENST00000651806.2:21939|140
YRRVCTPPCDIVSDIHGEK
>FUSION-ENST00000585917.6:179-ENST00000651806.2:21939|607
MTLLPVSQGVYTTPVILFQIFR
>ENST00000315757.9|SNV-124754-G-A|5
SMKIMVNTALQR
>ENST00000307161.5|SNV-21500-G-T|1
VKPDLKPKLKPQDFR
>FUSION-ENST00000585917.6:179-ENST00000651806.2:21939|221
MSPKVHTFPVILFLISKR
>ENST00000345363.8|SNV-4514-C-A|3
VLLITAMSLDR
>FUSION-ENST00000585917.6:179-ENST00000651806.2:21939|468
MVWFVISGVRGCYQKK
>ENST00000275884.10|SNV-72189-G-T|1
AEAVSTLPENLGGGSGSEVSQR
>FUSION-ENST00000585917.6:179-ENST00000651806.2:21939|630
MLFPICRK
>FUSION-ENST00000585917.6:179-ENST00000651806.2:21939|1375
SSPWEMRPSRDIFLLGQR
>ENST00000315757.9|SNV-124754-G-A|2
IMVNTALQRQFHSPFIFR
>FUSION-ENST00000585917.6:179-ENST00000651806.2:21939|847
MAGAVHHLSYCSKYPEGER
>FUSION-ENST00000585917.6:179-ENST00000651806.2:21939|900
MMILLLISQGVYTPLFYCL
>ENST00000372685.8|SNV-1412-G-A|2
EDTPIRHLDPEEMIR
>ENST00000394697.7|INDEL-69321-C-CT|3
APAGFRKGR
>FUSION-ENST00000585917.6:179-ENST00000651806.2:21939|848
AGAVHHLSYCSK
>ENST00000370010.6|SNV-46281-C-T|1
FQGVERIMKK
>ENST00000544091.1|SNV-16142-G-A|1
DQLSHHGSSVTRSRLMSK
>FUSION-ENST00000585917.6:179-ENST00000651806.2:21939|901
GGEEVYTPP
>FUSION-ENST00000585917.6:179-ENST00000651806.2:21939|148
MYGERGQCNSRYR
>ENST00000533374.1|SNV-50883-G-A|1
GRYSLGTGIRFDEWDELPHGF
>ENST00000388718.5|SNV-1157-T-C|1
SVVTVTDVFYKYTKQDGECGTLSK
>FUSION-ENST00000585917.6:179-ENST00000651806.2:21939|1011
ILLPISQRVCTPPVIWFLIFR
>ENST00000520349.1|SNV-91908-C-T|1
FWKAYKPEQDRVSLQQPLVR
>ENST00000492427.2|SNV-3455-G-A|6
MWGPPAWGAGPLSGRFQGPCAVPR
>FUSION-ENST00000666789.1:4746-ENST00000651806.2:21939|1595
PTEAWVPGTLL
>FUSION-ENST00000585917.6:179-ENST00000651806.2:21939|31
MSLVFFFFFFFFSRR
>ENST00000556908.5|SNV-445-C-T|3
MSAAWILALGLAPIAITCFTR
>FUSION-ENST00000666789.1:4746-ENST00000651806.2:21939|1534
MHCDHMELVTCSHFPFSYK
>FUSION-ENST00000585917.6:179-ENST00000651806.2:21939|1076
YTPPVILLVIPRRR
>ENST00000420159.6|SNV-52185-T-C|3
TLVALHGLPLK
>ENST00000261609.13|SNV-49870-G-A|1
STQGTSAPLLPLLQRFQSIICRK
>FUSION-ENST00000585917.6:179-ENST00000651806.2:21939|278
SPRRLSCK
>FUSION-ENST00000666789.1:4746-ENST00000651806.2:21939|1661
ILQSAPRLCQNR
>ENST00000373691.4|SNV-2017-G-A|2
FQERMWMLLLR
>FUSION-ENST00000585917.6:179-ENST00000651806.2:21939|307
RVIFLSI
>FUSION-ENST00000585917.6:179-ENST00000651806.2:21939|885
VHNILGER
>FUSION-ENST00000585917.6:179-ENST00000651806.2:21939|981
CTPLCDMVCNIQGVR
>ENST00000647510.1|SNV-39182-G-A|3
PRSIPGMCPPRI
>ENST00000405573.2|MNV-55417-GGTAGGTGC-G|29
QHEAPCR
>FUSION-ENST00000393927.9:2551-ENST00000643549.1:42204|2
AAGGLAR
>FUSION-ENST00000666789.1:4746-ENST00000651806.2:21939|1581
LELSHAYAKACGVT
>ENST00000529901.1|SNV-28958-T-G|2
MEYWRGQAYIVSSGFSSKMK
>ENST00000539934.5|SNV-15724-C-T|1
GAALWCSSCPWKSHTSISLQLTKK
>FUSION-ENST00000585917.6:179-ENST00000651806.2:21939|884
MVHNILGERG
>FUSION-ENST00000585917.6:179-ENST00000651806.2:21939|473
DILLNIQEGRG
>ENST00000372685.8|SNV-1412-G-A|3
GGPNQPGQGFKEDTPIR
>FUSION-ENST00000578649.1:1561-ENST00000430157.6:3173|46
MGFLFRESCGFGFVFSLPNTVLR
>FUSION-ENST00000585917.6:179-ENST00000651806.2:21939|1269
GVVPDACNHSYSRG
>FUSION-ENST00000585917.6:179-ENST00000651806.2:21939|1319
MVPQAVQKG
>ENST00000527910.5|SNV-30846-A-G|1
DREVSVVFIPCGHLVVCQECAPSLR
>FUSION-ENST00000585917.6:179-ENST00000651806.2:21939|1390
MRWLAAQNRVSL
>FUSION-ENST00000585917.6:179-ENST00000651806.2:21939|461
HCMEGHCEISCSVLFHSDYR
>ENST00000405573.2|MNV-55417-GGTAGGTGC-G|3
SEARWPRCPIR
>FUSION-ENST00000585917.6:179-ENST00000651806.2:21939|81
MCPCVTGIFSFTPMIR
>FUSION-ENST00000585917.6:179-ENST00000651806.2:21939|1246
RLPMTTAPVR
>FUSION-ENST00000585917.6:179-ENST00000651806.2:21939|217
DDITPNITGAVHRPFDIVFNIQKRR
>ENST00000233242.5|SNV-10649-A-G|4
QAEAVLKTLQELR
>FUSION-ENST00000585917.6:179-ENST00000651806.2:21939|67
QCLWFSFFFFFFLADVSLLSPR
>FUSION-ENST00000585917.6:179-ENST00000651806.2:21939|1351
MLLRSIPCPR
>FUSION-ENST00000585917.6:179-ENST00000651806.2:21939|954
MVHNTQTGRG
>ENST00000489502.5|SNV-2498-C-T|3
CSMRGCPSPSS
>ENST00000647510.1|SNV-39182-G-A|13
MDAQEHPRDVSSADLVIK
>FUSION-ENST00000585917.6:179-ENST00000651806.2:21939|443
GCYYSPQCGACTPCCGTVPNIQGER
>FUSION-ENST00000585917.6:179-ENST00000651806.2:21939|1329
MYSFGVKNNMVQKYMY
>ENST00000381031.8|SNV-16035-A-G|3
DSDMLACR
>FUSION-ENST00000585917.6:179-ENST00000651806.2:21939|120
ALQGHSK
>ENST00000417056.5|SNV-170844-C-T|1
QYDYDSSTI
>FUSION-ENST00000585917.6:179-ENST00000651806.2:21939|287
LARIRNSSLANSSQTSSLLLNPVSC
>ENST00000334306.4|SNV-2092-G-T|3
TSEHKSSLVPLDAREHDWIVK
>FUSION-ENST00000585917.6:179-ENST00000651806.2:21939|1395
GGCQSRKNPLHGTPPWGLGG
>FUSION-ENST00000585917.6:179-ENST00000651806.2:21939|220
SPKVHTFPVILFLISKR
>FUSION-ENST00000585917.6:179-ENST00000651806.2:21939|196
MILPPVLQGVHHPCDIAPNTQEKR
>FUSION-ENST00000585917.6:179-ENST00000651806.2:21939|360
TPHIKGGVHPPVVRNIQQGK
>FUSION-ENST00000585917.6:179-ENST00000651806.2:21939|1344
STSPAVWILL
>FUSION-ENST00000666789.1:4746-ENST00000651806.2:21939|1594
MPLLQGCLAWA
>FUSION-ENST00000585917.6:179-ENST00000651806.2:21939|302
MDGRSGGVSLMWLKIR
>FUSION-ENST00000585917.6:179-ENST00000651806.2:21939|480
MILHPPPR
>FUSION-ENST00000585917.6:179-ENST00000651806.2:21939|998
VYTPSVIL
>ENST00000579038.6|SNV-115379-G-A|1
DDGSIIRDLFHAELQTR
>FUSION-ENST00000585917.6:179-ENST00000651806.2:21939|1353
MCWDSRSLKVSGLK
>FUSION-ENST00000585917.6:179-ENST00000651806.2:21939|1355
MCWDSRSLK
>FUSION-ENST00000666789.1:4746-ENST00000651806.2:21939|1440
TTNSTSGHAGAWPQAFKCTLVNWYN
>FUSION-ENST00000585917.6:179-ENST00000651806.2:21939|325
MFSEQGR
>FUSION-ENST00000585917.6:179-ENST00000651806.2:21939|1305
ESGSSSMARAGASGR
>FUSION-ENST00000585917.6:179-ENST00000651806.2:21939|365
AGSPAPGTRPKTRPETRPGPA
>FUSION-ENST00000585917.6:179-ENST00000651806.2:21939|808
TERGVHTL
>FUSION-ENST00000585917.6:179-ENST00000651806.2:21939|110
MLYQSQVGVGYLIATKSLFR
>ENST00000244230.7|SNV-10620-G-C|3
DQAWDDVVPK
>ENST00000443868.6|SNV-15302-A-G|5
VLIDDSR
>FUSION-ENST00000666789.1:4746-ENST00000651806.2:21939|1501
MCSGQGQMSMYNLTSCTRNTHQYFK
>ENST00000472930.6|SNV-17583-C-T|8
LLRQTEGSYRQLSK
>ENST00000405573.2|MNV-55417-GGTAGGTGC-G|30
FMHNQERQHEAPCRSICK
>FUSION-ENST00000585917.6:179-ENST00000651806.2:21939|1281
MARQGGSCL
>ENST00000343529.9|SNV-378948-C-G|2
VIVLVPQKTWSSATR
>FUSION-ENST00000585917.6:179-ENST00000651806.2:21939|886
MVHNILGER
>FUSION-ENST00000585917.6:179-ENST00000651806.2:21939|985
MVRNTQKCTPLCDMVCNIQGVR
>FUSION-ENST00000666789.1:4746-ENST00000651806.2:21939|1456
ERPLSHLLLQLWR
>FUSION-ENST00000585917.6:179-ENST00000651806.2:21939|518
ILHPMSQR
>FUSION-ENST00000585917.6:179-ENST00000651806.2:21939|745
ILLSISQGVYTTPAILFLISSGRR
>FUSION-ENST00000585917.6:179-ENST00000651806.2:21939|684
SPVILFLISRGR
>FUSION-ENST00000585917.6:179-ENST00000651806.2:21939|242
NTPFVILLLISR
