# Supplementary material for: Identification of non-canonical peptides with moPepGen
Source: Nat Biotechnol. 2025 Jun 16;44(4):568–73. doi: 10.1038/s41587-025-02701-0 (PMC12680078; doi:10.1038/s41587-025-02701-0)
Supplement: Supplementary file 4 — Supplementary Data: Cancer cell line variant peptide database. Custom peptide database FASTA file for each of the 376 cell lines from the Cancer Cell Line Encyclopedia with proteomics characterization or used in the reference channel. Variant peptide FASTA files were produced by moPepGen as the result of cell-line-specific publicly available mutations and fusions. [file 41587_2025_2701_MOESM4_ESM.zip › ACH-000371.fasta]

>FUSION-ENST00000667305.1:60794-ENST00000415940.1:2|153
WEVSDDPEVR
>ENST00000355426.8|SNV-42444-G-T|2
SDQVCINLRGSFACQCPPGYQK
>FUSION-ENST00000470575.5:28665-ENST00000471995.5:16630|864
LHISSEK
>FUSION-ENST00000667305.1:60794-ENST00000415940.1:2|2910
WMINVKR
>FUSION-ENST00000667305.1:60794-ENST00000415940.1:2|1990
GMWILVSGCWGGFR
>FUSION-ENST00000667305.1:60794-ENST00000415940.1:2|3209
MHSFPEQLLYAWHRFSCWR
>FUSION-ENST00000470575.5:28665-ENST00000471995.5:16630|984
PQHLANFLK
>FUSION-ENST00000470575.5:28665-ENST00000471995.5:16630|619
PRVEELGAVE
>FUSION-ENST00000667305.1:60794-ENST00000415940.1:2|271
MMPRPWFR
>FUSION-ENST00000667305.1:60794-ENST00000415940.1:2|7
MEKQLGALAVR
>ENST00000452319.5|SNV-250953-C-T|4
SLKDSCSWAGPTPYTR
>FUSION-ENST00000667305.1:60794-ENST00000415940.1:2|2225
LVEMCNAEEPR
>FUSION-ENST00000667305.1:60794-ENST00000415940.1:2|1458
QKNMPGA
>FUSION-ENST00000667305.1:60794-ENST00000415940.1:2|2157
AGCMMGSL
>FUSION-ENST00000667305.1:60794-ENST00000415940.1:2|1325
AGCGGSRL
>FUSION-ENST00000667305.1:60794-ENST00000415940.1:2|2409
YARPTLILNVDVYHVMDEKKK
>FUSION-ENST00000667305.1:60794-ENST00000415940.1:2|2774
MESPQEFIGEWLTKTEFPSGIYCD
>FUSION-ENST00000667305.1:60794-ENST00000415940.1:2|882
FAQRNCLTPHFSECISTLKQR
>ENST00000256190.12|SNV-265703-A-G|2
LFSLGAGDRQLIQTPLR
>FUSION-ENST00000667305.1:60794-ENST00000415940.1:2|1693
SAPPDSSFHVCPR
>FUSION-ENST00000667305.1:60794-ENST00000415940.1:2|2976
MHFVHVFFFFFFLRR
>FUSION-ENST00000667305.1:60794-ENST00000415940.1:2|1608
MIQVRSYK
>ENST00000268097.10|SNV-29871-T-C|2
ISYGPDWKDFYTVEPLAFEGTPEQK
>FUSION-ENST00000667305.1:60794-ENST00000415940.1:2|1143
MVIIKKSGNNR
>ENST00000509668.1|MNV-21840-GA-G|1
MEKRIKP
>ENST00000359193.3|SNV-259-A-G|2
KARIIPR
>FUSION-ENST00000667305.1:60794-ENST00000415940.1:2|2075
LKEDSSWV
>ENST00000418460.2|SNV-1944-T-G|1
LQYKKNQIENYK
>FUSION-ENST00000667305.1:60794-ENST00000415940.1:2|2013
MPPLATCTSHFPPGK
>FUSION-ENST00000667305.1:60794-ENST00000415940.1:2|2170
GYQTQSDGER
>FUSION-ENST00000667305.1:60794-ENST00000415940.1:2|507
SHAQDTGMALWWTGWDRGERVK
>FUSION-ENST00000667305.1:60794-ENST00000415940.1:2|288
ETPEVKRQFLSHVK
>FUSION-ENST00000470575.5:28665-ENST00000471995.5:16630|34
MRKCHMK
>ENST00000360507.10|SNV-3022-C-G|1
EACISPCGMMLALVYIERLRHR
>FUSION-ENST00000667305.1:60794-ENST00000415940.1:2|2702
FSVKFLK
>ENST00000405223.6|SNV-101226-C-T|6
TIAGLAALGTLR
>ENST00000303115.8|MNV-21840-GA-G|6
GLSLSYGPVSPIIRRLWNIFVR
>FUSION-ENST00000470575.5:28665-ENST00000471995.5:16630|1047
MPSYCVITDIRGVGLCQSMSSR
>FUSION-ENST00000667305.1:60794-ENST00000415940.1:2|187
MMQAVETLAMVSPCRSEVGIR
>FUSION-ENST00000667305.1:60794-ENST00000415940.1:2|2329
MRALLAFCVIQIFGERPPEATKNC
>FUSION-ENST00000470575.5:28665-ENST00000471995.5:16630|224
NPFLNLKCCFRR
>FUSION-ENST00000667305.1:60794-ENST00000415940.1:2|2000
LSLLGWPEIRRTLWAGETAPTGLR
>FUSION-ENST00000667305.1:60794-ENST00000415940.1:2|2722
MIHPTGPAAALGSRQPIFALR
>ENST00000176183.6|INDEL-3284-C-CA|7
LVSAVTWLGYVNSALNPVIYTVFKR
>FUSION-ENST00000474837.5:935-ENST00000471995.5:16630|24
ERASAGSTGGK
>FUSION-ENST00000667305.1:60794-ENST00000415940.1:2|3442
PHAFSWWFAGMEDSSVHLSS
>FUSION-ENST00000667305.1:60794-ENST00000415940.1:2|2437
DQPGQHSETPSLLKIQK
>ENST00000370192.8|INDEL-760036-G-GTA|1
TTYGGVSGTAIRPIALRVL
>FUSION-ENST00000667305.1:60794-ENST00000415940.1:2|1336
SNSCTWPGVVAHACNPSTLGGQGGR
>FUSION-ENST00000667305.1:60794-ENST00000415940.1:2|2953
MRFAQKLNLLLSGEAR
>FUSION-ENST00000667305.1:60794-ENST00000415940.1:2|77
PGIQRYIPQSR
>FUSION-ENST00000470575.5:28665-ENST00000471995.5:16630|993
MGSLSVVQPGLK
>FUSION-ENST00000667305.1:60794-ENST00000415940.1:2|918
IWNSVPVFILFCVVR
>FUSION-ENST00000667305.1:60794-ENST00000415940.1:2|1323
LPRLVLNSWTQAIYLPQPPK
>FUSION-ENST00000667305.1:60794-ENST00000415940.1:2|2943
MQNSQKSTTKR
>ENST00000366919.6|SNV-81752-T-C|3
QLVRERK
>FUSION-ENST00000667305.1:60794-ENST00000415940.1:2|198
SRWAPVIPATGEAEAGESLEPR
>ENST00000440172.5|MNV-143328-CC-C|16
QSARSSSGSPRNR
>FUSION-ENST00000667305.1:60794-ENST00000415940.1:2|651
KQTNNKTGNMVGR
>FUSION-ENST00000667305.1:60794-ENST00000415940.1:2|2288
GAVTSRR
>FUSION-ENST00000470575.5:28665-ENST00000471995.5:16630|918
MAPLHSSLGNRVR
>FUSION-ENST00000470575.5:28665-ENST00000471995.5:16630|512
MPVIPAFWEAK
>FUSION-ENST00000667305.1:60794-ENST00000415940.1:2|817
ADNGLSREGGELENTQVPMAGEE
>FUSION-ENST00000667305.1:60794-ENST00000415940.1:2|2123
MLARLVLKSWPQVIRPPWSPK
>FUSION-ENST00000474837.5:935-ENST00000471995.5:16630|52
AAGRPAPPNPAGRR
>FUSION-ENST00000667305.1:60794-ENST00000415940.1:2|2592
MFPPLYSSQSHRTRPCQK
>ENST00000452319.5|SNV-250953-C-T|5
LKSLKDSCSWAGPTPYTR
>FUSION-ENST00000667305.1:60794-ENST00000415940.1:2|2950
FAQKLNLLLSGEARDVFCCP
>FUSION-ENST00000667305.1:60794-ENST00000415940.1:2|2880
LYNVPEIGCLTQVLTR
>FUSION-ENST00000667305.1:60794-ENST00000415940.1:2|2038
MNLGSRNAELVGLAR
>FUSION-ENST00000667305.1:60794-ENST00000415940.1:2|2106
IFNVGTLRPRKLGASSSSS
>FUSION-ENST00000667305.1:60794-ENST00000415940.1:2|1961
MQSFLTISKR
>FUSION-ENST00000667305.1:60794-ENST00000415940.1:2|1107
MDTGRGTSHTGACWGMGGKGR
>FUSION-ENST00000667305.1:60794-ENST00000415940.1:2|309
WQIMPAWGSWR
>FUSION-ENST00000667305.1:60794-ENST00000415940.1:2|787
SAEEEKALSSNVFR
>FUSION-ENST00000667305.1:60794-ENST00000415940.1:2|10
LMLSLYPFHG
>FUSION-ENST00000470575.5:28665-ENST00000471995.5:16630|537
IAAARINKLYQFLYLGGILLYIGR
>FUSION-ENST00000667305.1:60794-ENST00000415940.1:2|322
VPWLSRK
>FUSION-ENST00000470575.5:28665-ENST00000471995.5:16630|116
RKPSTVVSKFLTR
>FUSION-ENST00000470575.5:28665-ENST00000471995.5:16630|147
MDFQMRK
>FUSION-ENST00000667305.1:60794-ENST00000415940.1:2|1493
MWPVSWW
>FUSION-ENST00000667305.1:60794-ENST00000415940.1:2|2100
MLHRAVVR
>FUSION-ENST00000470575.5:28665-ENST00000471995.5:16630|1065
MCPAEPR
>FUSION-ENST00000667305.1:60794-ENST00000415940.1:2|2007
MAFTARRSSR
>ENST00000306858.8|SNV-94726-T-A|5
RKHSSSSNSQGSNHK
>ENST00000519425.1|MNV-5540-AAGACCCTGA-A|9
MFHMLKNSLLKQPSEDEGIK
>FUSION-ENST00000470575.5:28665-ENST00000471995.5:16630|735
GVIPAHCSLR
>ENST00000276297.9|SNV-514186-G-T|2
LFQVPEEMSRCRNSYTEQ
>FUSION-ENST00000667305.1:60794-ENST00000415940.1:2|584
HVYIIIIFFLRR
>FUSION-ENST00000667305.1:60794-ENST00000415940.1:2|37
KQEQEYHLSIGTG
>FUSION-ENST00000470575.5:28665-ENST00000471995.5:16630|980
SRVGWSS
>FUSION-ENST00000667305.1:60794-ENST00000415940.1:2|2498
MVPVCLGIQEN
>ENST00000435118.5|INDEL-14135-A-AA|2
LQFCQEVLPAPVFR
>FUSION-ENST00000667305.1:60794-ENST00000415940.1:2|849
MIRYTNAHHCIK
>ENST00000394688.7|SNV-42628-A-G|3
LGMTTGRLQSGVNTLQGFKEGK
>FUSION-ENST00000667305.1:60794-ENST00000415940.1:2|437
HTSWTPPGLHMCFVRALQVTGALR
>FUSION-ENST00000470575.5:28665-ENST00000471995.5:16630|164
ESHSVTQAGVQWCDLGSLQPPPPR
>FUSION-ENST00000470575.5:28665-ENST00000471995.5:16630|1178
MLVRLVLNS
>FUSION-ENST00000667305.1:60794-ENST00000415940.1:2|876
VTVLLSSPHFTDEGAVARN
>FUSION-ENST00000667305.1:60794-ENST00000415940.1:2|558
GEGESGEEEEV
>FUSION-ENST00000667305.1:60794-ENST00000415940.1:2|1506
NSWEQSTQYR
>ENST00000367549.4|SNV-35549-C-G|2
TYPVQEYFLEDCIQMTHFVAPPK
>ENST00000367167.4|INDEL-640-A-AA|1
QEALFWVEGPSS
>ENST00000647765.1|SNV-4967-G-T|1
QEVLPPGLNAR
>FUSION-ENST00000667305.1:60794-ENST00000415940.1:2|99
DKISCGWSLEVHGRR
>FUSION-ENST00000470575.5:28665-ENST00000471995.5:16630|1119
PQEFFLLIFNLKC
>ENST00000615910.4|SNV-12351-G-C|3
YSPALNKMFCQLPK
>FUSION-ENST00000667305.1:60794-ENST00000415940.1:2|2173
KGYQTQSDGER
>ENST00000606893.5|SNV-39299-A-C|3
LSLWLGCLIR
>FUSION-ENST00000667305.1:60794-ENST00000415940.1:2|1867
RVALKGHSFEGHTVDDDIYFR
>FUSION-ENST00000470575.5:28665-ENST00000471995.5:16630|91
GKPGESWVEK
>ENST00000409358.1|INDEL-48-T-TG|1
AVCGRWI
>ENST00000645445.1|SNV-33234-T-A|4
TFETARHNLIINKMSAEEFFIK
>FUSION-ENST00000667305.1:60794-ENST00000415940.1:2|1801
VRLQMVSVYFGIS
>FUSION-ENST00000667305.1:60794-ENST00000415940.1:2|1703
IAFILIK
>FUSION-ENST00000667305.1:60794-ENST00000415940.1:2|135
SLPSPPPSPSTQQPGTR
>FUSION-ENST00000667305.1:60794-ENST00000415940.1:2|1105
KNAFMSFAGTWMK
>FUSION-ENST00000470575.5:28665-ENST00000471995.5:16630|938
AVRHNCPHPSSSPSH
>FUSION-ENST00000667305.1:60794-ENST00000415940.1:2|705
MGHQVTEALSSCAGSQR
>FUSION-ENST00000470575.5:28665-ENST00000471995.5:16630|1062
CPAEPREPGTLSLDTVWAHLLIRTK
>FUSION-ENST00000667305.1:60794-ENST00000415940.1:2|367
WPFGKNYGLLAFSIQTTKACAL
>ENST00000389857.11|SNV-9083-C-G|1
RPTNQRINKHVNNDVNLR
>ENST00000367066.8|SNV-3795-T-G|3
LPVHLLAVVCK
>FUSION-ENST00000667305.1:60794-ENST00000415940.1:2|2073
IGFHDQIILTALR
>FUSION-ENST00000667305.1:60794-ENST00000415940.1:2|1940
VNQGQVSTSKE
>FUSION-ENST00000667305.1:60794-ENST00000415940.1:2|1781
MTFLQSCWKILPCVSFSSSINK
>ENST00000440172.5|MNV-143328-CC-C|11
APCRTSTADRPR
>ENST00000370028.7|SNV-14192-G-C|2
DLEQQLQDELLEVVSELQTPK
>FUSION-ENST00000667305.1:60794-ENST00000415940.1:2|2725
ASTFKREAF
>FUSION-ENST00000667305.1:60794-ENST00000415940.1:2|3418
MFQTYFAYWQR
>ENST00000519589.1|SNV-351460-C-G|2
WRGPRSWLS
>FUSION-ENST00000667305.1:60794-ENST00000415940.1:2|778
EAAVQTASSSVRFCCCDQGTK
>FUSION-ENST00000667305.1:60794-ENST00000415940.1:2|134
CSLGSGHTL
>ENST00000470017.1|INDEL-10453-C-CA|6
VLPTIPEEEAKKTFPER
>FUSION-ENST00000470575.5:28665-ENST00000471995.5:16630|870
GVSPCWPSWSR
>FUSION-ENST00000470575.5:28665-ENST00000471995.5:16630|386
MLGKGPK
>FUSION-ENST00000667305.1:60794-ENST00000415940.1:2|2490
MNHRPRPQMGNYFCTFSCPKSR
>FUSION-ENST00000667305.1:60794-ENST00000415940.1:2|3333
EVKNILPGHTAWERQSCR
>ENST00000409358.1|INDEL-48-T-TG|7
RVVVYRNGGPILPR
>FUSION-ENST00000667305.1:60794-ENST00000415940.1:2|733
LAVFESSVL
>FUSION-ENST00000667305.1:60794-ENST00000415940.1:2|3437
RNHVQGFRDK
>FUSION-ENST00000470575.5:28665-ENST00000471995.5:16630|403
MKCLFITAYYFTVDTCKLLLET
>ENST00000301740.13|SNV-13179-G-C|2
TGRSPSPKPR
>FUSION-ENST00000667305.1:60794-ENST00000415940.1:2|1769
MMTSTSELWLLRGVRPCCIFRML
>FUSION-ENST00000470575.5:28665-ENST00000471995.5:16630|514
VSQDLLK
>FUSION-ENST00000470575.5:28665-ENST00000471995.5:16630|824
SKCNASNKSNQFIK
>ENST00000367066.8|SNV-3795-T-G|4
EELNSGDAVDLERLPVHLLAVVCK
>FUSION-ENST00000470575.5:28665-ENST00000471995.5:16630|141
QFGGRCNSLGGMD
>FUSION-ENST00000470575.5:28665-ENST00000471995.5:16630|268
MFIVLCNHYHSPSPSLFSSCK
>FUSION-ENST00000470575.5:28665-ENST00000471995.5:16630|849
MPVPVMNLAKERFLNLNFIK
>FUSION-ENST00000667305.1:60794-ENST00000415940.1:2|2944
QNSQKSTTK
>ENST00000606893.5|SNV-39299-A-C|2
LSLWLGCLIRR
>ENST00000304218.6|SNV-420-G-A|3
AASGEAKPKTK
>FUSION-ENST00000470575.5:28665-ENST00000471995.5:16630|1151
EAEAGISLEPGR
>FUSION-ENST00000470575.5:28665-ENST00000471995.5:16630|1017
CPILVGEKAGLTVK
>FUSION-ENST00000667305.1:60794-ENST00000415940.1:2|1265
TKTPKAMATK
>ENST00000518375.1|SNV-98173-G-T|2
MTAPDLFLILPHIKDK
>FUSION-ENST00000470575.5:28665-ENST00000471995.5:16630|492
CHHAQLVSSFDP
>FUSION-ENST00000470575.5:28665-ENST00000471995.5:16630|180
SFTNRLSLLYITVR
>FUSION-ENST00000667305.1:60794-ENST00000415940.1:2|58
TLRIYAIP
>ENST00000500337.6|SNV-37341-C-T|1
AVLTLPRRPFLHCSTVIPVVVLTLK
>ENST00000394909.7|MNV-19372-CACAG-C|1
AQPSFSIRGFIMG
>FUSION-ENST00000667305.1:60794-ENST00000415940.1:2|2795
MAPPPANVLFLIFYKDR
>FUSION-ENST00000667305.1:60794-ENST00000415940.1:2|2607
MHLGGTE
>FUSION-ENST00000667305.1:60794-ENST00000415940.1:2|1850
SMGCECK
>ENST00000263253.9|SNV-76980-A-G|SNV-76983-A-C|4
CLRTAVCPEILIGYLEYVK
>FUSION-ENST00000667305.1:60794-ENST00000415940.1:2|1572
MVGSQFFSPWLPRNPFQPKSVR
>FUSION-ENST00000667305.1:60794-ENST00000415940.1:2|1945
WVRLLWK
>FUSION-ENST00000667305.1:60794-ENST00000415940.1:2|2583
KGREEGR
>FUSION-ENST00000470575.5:28665-ENST00000471995.5:16630|890
AVLPKCQSHMDRCHTFWYI
>FUSION-ENST00000667305.1:60794-ENST00000415940.1:2|270
MPRPWFR
>FUSION-ENST00000470575.5:28665-ENST00000471995.5:16630|1184
GMHHHSWLILVFLVK
>FUSION-ENST00000470575.5:28665-ENST00000471995.5:16630|775
MVKPRLY
>FUSION-ENST00000667305.1:60794-ENST00000415940.1:2|1153
RYHLMPVR
>FUSION-ENST00000667305.1:60794-ENST00000415940.1:2|1414
MPINGHRRCQLGTWQSESGN
>FUSION-ENST00000667305.1:60794-ENST00000415940.1:2|1161
GGMALGEIPSACGA
>FUSION-ENST00000667305.1:60794-ENST00000415940.1:2|1346
MSLEVIKKR
>FUSION-ENST00000470575.5:28665-ENST00000471995.5:16630|681
RCMGHRLSFR
>FUSION-ENST00000667305.1:60794-ENST00000415940.1:2|1607
IQVRSYK
>FUSION-ENST00000667305.1:60794-ENST00000415940.1:2|946
MRHHARLILYF
>FUSION-ENST00000667305.1:60794-ENST00000415940.1:2|1787
MVIVAVAKRPPGSFLGPGEK
>FUSION-ENST00000667305.1:60794-ENST00000415940.1:2|2936
MYAEFPK
>FUSION-ENST00000470575.5:28665-ENST00000471995.5:16630|517
MPFSCLSLPSSWDYR
>FUSION-ENST00000667305.1:60794-ENST00000415940.1:2|162
TLGKSSK
>FUSION-ENST00000667305.1:60794-ENST00000415940.1:2|1825
HCTSAWVTEPNTS
>ENST00000644935.1|SNV-38013-C-T|4
RPELDWRDLLGLLRAPGEGVWVR
>FUSION-ENST00000667305.1:60794-ENST00000415940.1:2|2041
LSLSVANHER
>FUSION-ENST00000667305.1:60794-ENST00000415940.1:2|325
GGGVGDTAGSQIPGALLCDAELLGR
>FUSION-ENST00000667305.1:60794-ENST00000415940.1:2|2529
GRLGEERSSLIPGSHGEETCR
>FUSION-ENST00000667305.1:60794-ENST00000415940.1:2|1309
ILVPKQR
>ENST00000369406.8|SNV-4526-A-G|5
LMERMQLPWDSVGR
>ENST00000518375.1|SNV-98173-G-T|1
TAPDLFLILPHIKDK
>FUSION-ENST00000667305.1:60794-ENST00000415940.1:2|1266
MTKTPKAMATK
>FUSION-ENST00000667305.1:60794-ENST00000415940.1:2|428
ATELSGNKSEQSNQSGNVSRMER
>FUSION-ENST00000667305.1:60794-ENST00000415940.1:2|3242
TKEMMNR
>ENST00000475206.2|SNV-23531-A-C|2
SHHAQPGQNTLTM
>FUSION-ENST00000667305.1:60794-ENST00000415940.1:2|222
MALICTLR
>FUSION-ENST00000667305.1:60794-ENST00000415940.1:2|3259
RQLDMVWK
>FUSION-ENST00000667305.1:60794-ENST00000415940.1:2|2768
LISLKRK
>FUSION-ENST00000470575.5:28665-ENST00000471995.5:16630|527
VGFYLGYLVR
>FUSION-ENST00000667305.1:60794-ENST00000415940.1:2|659
PLHSSLR
>FUSION-ENST00000470575.5:28665-ENST00000471995.5:16630|1028
MLCILDLLYHFNSVFVK
>FUSION-ENST00000667305.1:60794-ENST00000415940.1:2|1215
HFSKEDIYMANKQMK
>FUSION-ENST00000667305.1:60794-ENST00000415940.1:2|850
MVKPRFY
>FUSION-ENST00000667305.1:60794-ENST00000415940.1:2|2315
DFYGQVVHLQQSSQKKCSWCDG
>FUSION-ENST00000667305.1:60794-ENST00000415940.1:2|2672
MILPDFR
>FUSION-ENST00000667305.1:60794-ENST00000415940.1:2|3301
YKKLAGHGGAHL
>FUSION-ENST00000667305.1:60794-ENST00000415940.1:2|2039
LSLSVANHERKD
>ENST00000498167.1|SNV-5603-T-C|3
QLTTCLKKSMK
>FUSION-ENST00000470575.5:28665-ENST00000471995.5:16630|5
DGVLLCRPGWSAVMR
>FUSION-ENST00000667305.1:60794-ENST00000415940.1:2|3068
MRNRCHLR
>FUSION-ENST00000667305.1:60794-ENST00000415940.1:2|1322
LVLNSWTQAIYLPQPPK
>FUSION-ENST00000470575.5:28665-ENST00000471995.5:16630|1211
FFLLKMIAG
>ENST00000370016.5|SNV-14192-G-C|1
KPKKTYQAYHMESVNAEAK
>FUSION-ENST00000667305.1:60794-ENST00000415940.1:2|2413
LLGSRDPLISASQSVEITGVSR
>ENST00000382500.3|MNV-1101-GAG-G|5
GPYWACASESR
>FUSION-ENST00000470575.5:28665-ENST00000471995.5:16630|61
KIFFCRNEVSLCCPGWSQAPGLK
>FUSION-ENST00000470575.5:28665-ENST00000471995.5:16630|359
VLIFFQIINFAFNNLKLHFL
>FUSION-ENST00000667305.1:60794-ENST00000415940.1:2|537
MALGACLK
>FUSION-ENST00000667305.1:60794-ENST00000415940.1:2|689
PVIPATQEGTA
>FUSION-ENST00000667305.1:60794-ENST00000415940.1:2|648
TGNMVGR
>FUSION-ENST00000470575.5:28665-ENST00000471995.5:16630|695
MFFLIVPCGR
>FUSION-ENST00000470575.5:28665-ENST00000471995.5:16630|672
IKKYFFPIPGHFFFFTVL
>FUSION-ENST00000667305.1:60794-ENST00000415940.1:2|1923
MWPGMKAPACNPSTLGGR
>ENST00000529398.5|SNV-92496-C-T|1
DIGTFFVVGSTRR
>FUSION-ENST00000667305.1:60794-ENST00000415940.1:2|935
EGRGWASAAATGIVSLK
>FUSION-ENST00000667305.1:60794-ENST00000415940.1:2|1167
ENVAHIHHGILCSHKK
>FUSION-ENST00000667305.1:60794-ENST00000415940.1:2|2772
TEFPSGIYCD
>FUSION-ENST00000667305.1:60794-ENST00000415940.1:2|2252
MCPNWYALLSR
>FUSION-ENST00000667305.1:60794-ENST00000415940.1:2|2146
YVVYVNCTMDYK
>FUSION-ENST00000470575.5:28665-ENST00000471995.5:16630|332
MAKAFIFLYLVKYQNINNIMALDK
>FUSION-ENST00000667305.1:60794-ENST00000415940.1:2|422
KNRWESSPFFHGK
>ENST00000505113.5|SNV-160839-A-C|3
VKATTSLCESELHGNPNYSAGRSSR
>FUSION-ENST00000470575.5:28665-ENST00000471995.5:16630|1214
GNFLFLLFCCKLRFFLLK
>FUSION-ENST00000470575.5:28665-ENST00000471995.5:16630|439
QLQPDWPMCTLGLVR
>FUSION-ENST00000667305.1:60794-ENST00000415940.1:2|581
RPPPRLVNFLYF
>ENST00000343854.10|SNV-545885-T-A|3
HCLKMTKVAESK
>ENST00000370192.8|SNV-760036-G-T|1
SVTSIAR
>FUSION-ENST00000470575.5:28665-ENST00000471995.5:16630|534
LYQFLYLGGILLYIGR
>ENST00000222572.8|SNV-10750-G-A|1
NQLKASREVESVDLPHCHLIK
>ENST00000284273.6|SNV-123935-T-G|5
KVAADFAAEAASK
>FUSION-ENST00000667305.1:60794-ENST00000415940.1:2|3291
LCLPTFSAATEQSETKGPRGLR
>FUSION-ENST00000470575.5:28665-ENST00000471995.5:16630|856
FLIFIYFLNLFLIN
>FUSION-ENST00000474837.5:935-ENST00000471995.5:16630|18
ASAGSTGGKSFRAGER
>FUSION-ENST00000667305.1:60794-ENST00000415940.1:2|2343
GELLEPGRSMLQ
>ENST00000418460.2|SNV-1944-T-G|6
RSVGGCEKSVR
>FUSION-ENST00000667305.1:60794-ENST00000415940.1:2|790
CASRPLPSGERLSLC
>ENST00000413465.6|SNV-12351-G-C|2
MFCQLPK
>ENST00000519486.5|SNV-511520-A-T|1
MNQISDIAPDAFQGLK
>FUSION-ENST00000667305.1:60794-ENST00000415940.1:2|671
LTVSSASR
>FUSION-ENST00000667305.1:60794-ENST00000415940.1:2|633
MVLISWHVYIIK
>ENST00000339249.5|SNV-15844-A-T|4
HQRLHSGERPYECTVCKK
>FUSION-ENST00000667305.1:60794-ENST00000415940.1:2|1998
RTLWAGETAPTGLRWMK
>FUSION-ENST00000667305.1:60794-ENST00000415940.1:2|959
DSSPWDHKPGPLRVCYLSGK
>FUSION-ENST00000667305.1:60794-ENST00000415940.1:2|3205
FSCWRSSR
>FUSION-ENST00000667305.1:60794-ENST00000415940.1:2|2622
ELACHSGCSLIIGY
>FUSION-ENST00000667305.1:60794-ENST00000415940.1:2|494
GLHNIKTAHRK
>ENST00000504137.1|SNV-7225-G-A|3
RIALSSCVPDWNELMNRQAHPS
>FUSION-ENST00000667305.1:60794-ENST00000415940.1:2|183
MVSPCRSEVGIR
>FUSION-ENST00000470575.5:28665-ENST00000471995.5:16630|4
DGVLLCRPGWSAVMRSR
>FUSION-ENST00000667305.1:60794-ENST00000415940.1:2|229
TNQNETIK
>ENST00000334662.2|SNV-51-A-G|1
TCVIAASTMSVCSSDVGHVSR
>FUSION-ENST00000667305.1:60794-ENST00000415940.1:2|3491
MNLIKGILTNF
>FUSION-ENST00000667305.1:60794-ENST00000415940.1:2|3411
MTVGYMLYPLNSQR
>FUSION-ENST00000470575.5:28665-ENST00000471995.5:16630|709
MHYSLCSFTIVSSEGR
>FUSION-ENST00000474837.5:935-ENST00000471995.5:16630|36
SAGGGGR
>ENST00000440172.5|MNV-143328-CC-C|21
KTSSLATPRPLSSKQSAR
>ENST00000535010.5|SNV-15054-G-C|7
IDAGTEFGPR
>FUSION-ENST00000667305.1:60794-ENST00000415940.1:2|2384
EILLSRPLKVLRLQA
>FUSION-ENST00000470575.5:28665-ENST00000471995.5:16630|906
MELLRVAVSTALRACSMF
>ENST00000253928.13|SNV-25286-A-C|2
VYWPCRDQAR
>FUSION-ENST00000667305.1:60794-ENST00000415940.1:2|2467
SSCQCFRQLDQVDAAFPLCKYGR
>FUSION-ENST00000667305.1:60794-ENST00000415940.1:2|2531
GRLGEER
>FUSION-ENST00000667305.1:60794-ENST00000415940.1:2|1401
MATGDAN
>FUSION-ENST00000667305.1:60794-ENST00000415940.1:2|841
FSTVTCHSGLQPRSSR
>ENST00000555122.1|SNV-36302-G-C|3
DVTAKHSK
>FUSION-ENST00000667305.1:60794-ENST00000415940.1:2|100
MDKISCGWSLEVHGRR
>FUSION-ENST00000470575.5:28665-ENST00000471995.5:16630|1069
ILTILGTSSK
>FUSION-ENST00000667305.1:60794-ENST00000415940.1:2|532
MVSLALSPY
>FUSION-ENST00000667305.1:60794-ENST00000415940.1:2|1759
GVRPCCIFR
>FUSION-ENST00000470575.5:28665-ENST00000471995.5:16630|669
MLGNGEDWEF
>FUSION-ENST00000470575.5:28665-ENST00000471995.5:16630|939
IPQPVRAVRHNCPHPSSSPSH
>FUSION-ENST00000470575.5:28665-ENST00000471995.5:16630|593
MHHIYLFPYLFIFWVFFCCCKQYHR
>FUSION-ENST00000667305.1:60794-ENST00000415940.1:2|242
CAPACICMGTQPVTTCV
>ENST00000477642.5|SNV-79091-C-A|1
MLNTLGS
>FUSION-ENST00000667305.1:60794-ENST00000415940.1:2|2770
MLISLKR
>FUSION-ENST00000667305.1:60794-ENST00000415940.1:2|305
MPAWGSWRF
>FUSION-ENST00000667305.1:60794-ENST00000415940.1:2|642
VGRGLSLPSFCKSNSS
>FUSION-ENST00000546387.1:8962-ENST00000579164.6:20467|1
TNSWQISVPSAFV
>FUSION-ENST00000667305.1:60794-ENST00000415940.1:2|2093
TLKMNFTFGFCLVFFNVATRK
>ENST00000642889.1|SNV-201235-A-T|6
GLIPNKSRAEQMASVQNALR
>ENST00000264316.9|SNV-21833-T-G|2
YDFLPREPCNLALR
>FUSION-ENST00000667305.1:60794-ENST00000415940.1:2|1857
MLHFQDALVEIK
>FUSION-ENST00000470575.5:28665-ENST00000471995.5:16630|87
GKPGESWVEKEKVLVAHVTLK
>FUSION-ENST00000667305.1:60794-ENST00000415940.1:2|1534
MTASGIFMIVTYQR
>ENST00000441802.7|SNV-63398-G-A|1
ITSGNPQEFFSIHPKTGLITTTSRK
>ENST00000407847.5|SNV-91079-T-C|5
AFAGATTLNNHIRTHTGEKPLK
>ENST00000377990.7|SNV-15905-G-C|3
QGGMGLPSWSQLASTPR
>FUSION-ENST00000470575.5:28665-ENST00000471995.5:16630|473
MGNMTKPCLYKKYK
>ENST00000500337.6|SNV-37341-C-T|2
AVLTLPR
>FUSION-ENST00000667305.1:60794-ENST00000415940.1:2|39
MKKQEQEYHLSIGTG
>FUSION-ENST00000667305.1:60794-ENST00000415940.1:2|1887
MCAHMCAETYRIDFCK
>FUSION-ENST00000667305.1:60794-ENST00000415940.1:2|3381
MPGPSACPRWTR
>FUSION-ENST00000667305.1:60794-ENST00000415940.1:2|2438
DQPGQHSETPSLLK
>ENST00000554872.5|SNV-9083-C-G|13
MYMDLVDGIFLNQIMLQIDR
>FUSION-ENST00000667305.1:60794-ENST00000415940.1:2|2898
FHALQRARNR
>FUSION-ENST00000667305.1:60794-ENST00000415940.1:2|2188
VRSSIWSLELCLL
>FUSION-ENST00000667305.1:60794-ENST00000415940.1:2|453
CPLTWPSHVGTLGYFPYR
>FUSION-ENST00000667305.1:60794-ENST00000415940.1:2|788
MSAEEEKALSSNVFR
>ENST00000492366.5|SNV-8666-A-G|1
CLMIKAFLPKMLAQK
>FUSION-ENST00000667305.1:60794-ENST00000415940.1:2|781
KEAAVQTASSSVRFCCCDQGTK
>ENST00000497339.6|SNV-7050-G-C|2
ELLETWGSSSAIPHTPLPQQR
>FUSION-ENST00000667305.1:60794-ENST00000415940.1:2|3405
LYPLNSQRDLLSGCVAVLPG
>FUSION-ENST00000667305.1:60794-ENST00000415940.1:2|529
SVEWKER
>FUSION-ENST00000667305.1:60794-ENST00000415940.1:2|492
MVLSFFLR
>FUSION-ENST00000667305.1:60794-ENST00000415940.1:2|2744
GKGKGPLYGK
>FUSION-ENST00000667305.1:60794-ENST00000415940.1:2|2397
MPAAVAYFSL
>ENST00000392839.6|INDEL-85775-C-CA|3
GLLAGGRGDNWYSEDEDTDTEEYKK
>FUSION-ENST00000667305.1:60794-ENST00000415940.1:2|2669
MILPDFRGFVSADSSLRFVSHIVR
>FUSION-ENST00000470575.5:28665-ENST00000471995.5:16630|790
AHKIRVCV
>FUSION-ENST00000667305.1:60794-ENST00000415940.1:2|219
ALICTLRIIVWALQAFGEQVR
>FUSION-ENST00000667305.1:60794-ENST00000415940.1:2|1991
MGMWILVSGCWGGFR
>ENST00000640381.1|SNV-6143-A-T|3
MAIAEWGLDYVVLTSVDR
>FUSION-ENST00000667305.1:60794-ENST00000415940.1:2|1911
QSALITCPLCSALSLPSAF
>FUSION-ENST00000667305.1:60794-ENST00000415940.1:2|2928
KTNSLIAK
>ENST00000462958.5|SNV-53867-G-C|1
MGPLGRK
>ENST00000496893.3|SNV-469479-C-T|5
LVTWSGAK
>ENST00000472126.1|SNV-8918-C-A|5
HLLPNSQSALTSR
>FUSION-ENST00000470575.5:28665-ENST00000471995.5:16630|50
RIPVWMGKK
>ENST00000518575.5|SNV-6578-G-A|1
AFGQNFNLLRHQR
>FUSION-ENST00000667305.1:60794-ENST00000415940.1:2|870
YHIMMCGSAMDR
>FUSION-ENST00000667305.1:60794-ENST00000415940.1:2|3401
SYILEVRTCLVV
>FUSION-ENST00000667305.1:60794-ENST00000415940.1:2|2885
LFYASGVW
>FUSION-ENST00000667305.1:60794-ENST00000415940.1:2|3211
MHSFPEQLLYAWHR
>ENST00000623320.1|SNV-263-A-G|2
MTSQGWEAFIDSLDWDLVCSAFFK
>ENST00000366919.6|SNV-81752-T-C|2
ERKEVLK
>FUSION-ENST00000667305.1:60794-ENST00000415940.1:2|2656
AECLCPVEESTALGSEIRIGRIAWG
>FUSION-ENST00000667305.1:60794-ENST00000415940.1:2|613
MPPPPGSSP
>FUSION-ENST00000667305.1:60794-ENST00000415940.1:2|2220
MCNAEEPRDK
>FUSION-ENST00000667305.1:60794-ENST00000415940.1:2|3061
EVSSVGGRHTADVTARR
>FUSION-ENST00000470575.5:28665-ENST00000471995.5:16630|438
QLQPDWPMCTLGLVRNS
>FUSION-ENST00000470575.5:28665-ENST00000471995.5:16630|357
FRSLCFK
>ENST00000374848.8|SNV-57598-G-T|1
AYVVEPNLLKHIGLFSSLR
>FUSION-ENST00000667305.1:60794-ENST00000415940.1:2|2469
SSCQCFRQLDQVDAAFPLCK
>ENST00000555048.5|SNV-126153-A-T|2
EEASTFSNAMLFALNIMNSQEGAR
>FUSION-ENST00000470575.5:28665-ENST00000471995.5:16630|1143
FLLSLEK
>FUSION-ENST00000667305.1:60794-ENST00000415940.1:2|1860
PLIPATRKAK
>FUSION-ENST00000667305.1:60794-ENST00000415940.1:2|2724
MIHPTGPAAALGSR
>ENST00000504137.1|SNV-7225-G-A|6
MRIALSSCVPDWNELMNR
>ENST00000382500.3|MNV-1101-GAG-G|6
ALLEPGGSGERPAAAHSTLR
>FUSION-ENST00000470575.5:28665-ENST00000471995.5:16630|747
SSCTWPINTSK
>FUSION-ENST00000667305.1:60794-ENST00000415940.1:2|2387
LVPNSWAREILLSRPLKVLR
>FUSION-ENST00000667305.1:60794-ENST00000415940.1:2|1022
MLLNFTVAPVIVCKK
>FUSION-ENST00000667305.1:60794-ENST00000415940.1:2|104
VEGQRVFPGQGFK
>FUSION-ENST00000667305.1:60794-ENST00000415940.1:2|2891
SDSSVDKAQGVQQLR
>FUSION-ENST00000667305.1:60794-ENST00000415940.1:2|859
CGSAMDR
>ENST00000306858.8|SNV-94726-T-A|1
HSSSSNSQGSNHKSK
>ENST00000652542.1|SNV-6319-T-A|2
NRDPFIHEISK
>FUSION-ENST00000667305.1:60794-ENST00000415940.1:2|3368
MLGGLPSCWDYR
>ENST00000287394.10|SNV-82426-A-G|2
SDPEQSEKLK
>FUSION-ENST00000667305.1:60794-ENST00000415940.1:2|2951
FAQKLNLLLSGEAR
>FUSION-ENST00000470575.5:28665-ENST00000471995.5:16630|740
FNEISSCHFQA
>FUSION-ENST00000667305.1:60794-ENST00000415940.1:2|2029
KDIVGGRNSTYR
>FUSION-ENST00000667305.1:60794-ENST00000415940.1:2|958
MDSSPWDHKPGPLRVCYLSGKWQR
>ENST00000394909.7|MNV-19372-CACAG-C|6
SRTDAVSVGRPSATAQPSFSTR
>FUSION-ENST00000667305.1:60794-ENST00000415940.1:2|2230
MLSCLEVISSSRVPGR
>FUSION-ENST00000667305.1:60794-ENST00000415940.1:2|3430
RFWCFLSGIR
>ENST00000421536.5|SNV-168-A-G|7
MPPKKQAQAGGSR
>FUSION-ENST00000470575.5:28665-ENST00000471995.5:16630|1064
MCPAEPREPGTLSLDTVWAHLLIR
>FUSION-ENST00000667305.1:60794-ENST00000415940.1:2|2866
WIPTHITYTV
>FUSION-ENST00000667305.1:60794-ENST00000415940.1:2|1202
EASEIIPHIYNHLNFDKPDK
>ENST00000510457.1|SNV-21833-T-G|3
SKSRHVMIFCPENPVI
>ENST00000405223.6|SNV-101226-C-T|10
MKTATESTRTIAGLAALGTLR
>FUSION-ENST00000667305.1:60794-ENST00000415940.1:2|1959
MQSFLTISKRR
>FUSION-ENST00000667305.1:60794-ENST00000415940.1:2|2600
HLWSQEAKAGGLLEDGK
>FUSION-ENST00000667305.1:60794-ENST00000415940.1:2|46
EERAGSR
>FUSION-ENST00000667305.1:60794-ENST00000415940.1:2|2370
MFIMSWMKKK
>ENST00000402510.2|SNV-61535-T-C|1
KEKPSGNVHQTFTASVLGMTSTTAK
>FUSION-ENST00000667305.1:60794-ENST00000415940.1:2|1947
MHIFNIKWVRLLWK
>FUSION-ENST00000667305.1:60794-ENST00000415940.1:2|2190
MILRVRSSIWSLELCLL
>FUSION-ENST00000470575.5:28665-ENST00000471995.5:16630|550
MLLVMNSDTLLLYFRFEK
>FUSION-ENST00000667305.1:60794-ENST00000415940.1:2|543
NCPGCLWSWEEFLVDLR
>FUSION-ENST00000667305.1:60794-ENST00000415940.1:2|2970
PVVCQVLLEALGIQ
>ENST00000472310.5|SNV-122399-T-C|1
STLPRWNT
>ENST00000440172.5|MNV-143328-CC-C|5
LADLPSIRFLWK
>ENST00000506517.5|INDEL-418220-C-CGT|1
IPGTVSSQVSSEDSK
>FUSION-ENST00000667305.1:60794-ENST00000415940.1:2|2338
MVFRSCHPGWGWSAIA
>FUSION-ENST00000667305.1:60794-ENST00000415940.1:2|3295
LCLPTFSAATEQSETK
>FUSION-ENST00000667305.1:60794-ENST00000415940.1:2|2342
MTSPPCLGSK
>ENST00000368250.5|SNV-208629-T-A|1
GATAIAETFKKEK
>FUSION-ENST00000470575.5:28665-ENST00000471995.5:16630|554
ELQNTPQR
>ENST00000440172.5|MNV-143328-CC-C|2
FLWKQDQKEIN
>FUSION-ENST00000667305.1:60794-ENST00000415940.1:2|3089
FWIYWVKLLKLISSVFSNFMATR
>FUSION-ENST00000667305.1:60794-ENST00000415940.1:2|3387
SSPLCSDISDPH
>FUSION-ENST00000667305.1:60794-ENST00000415940.1:2|2378
MLMFIMSWMKK
>FUSION-ENST00000667305.1:60794-ENST00000415940.1:2|2876
HRVFSSSASECVRSL
>FUSION-ENST00000470575.5:28665-ENST00000471995.5:16630|63
DPPTSASPVAGATDTGHHIQLIK
>FUSION-ENST00000470575.5:28665-ENST00000471995.5:16630|826
MSKCNASNKSNQFIK
>FUSION-ENST00000667305.1:60794-ENST00000415940.1:2|1104
KNAFMSFAGTWMKLETIILSK
>FUSION-ENST00000667305.1:60794-ENST00000415940.1:2|1780
TFLQSCWKILPCVSFSSSINK
>FUSION-ENST00000470575.5:28665-ENST00000471995.5:16630|1154
PVVSATR
>FUSION-ENST00000470575.5:28665-ENST00000471995.5:16630|39
EFQALELVILEEAAKETGLAK
>ENST00000487056.1|INDEL-48-T-TG|6
MGDPFFPGSQLVVTQR
>ENST00000176183.6|INDEL-3284-C-CA|1
EMGRALLYVN
>FUSION-ENST00000470575.5:28665-ENST00000471995.5:16630|1014
AGLTVKGNRELSR
>FUSION-ENST00000667305.1:60794-ENST00000415940.1:2|456
SMCPLTWPSHVGTLGYFPYR
>FUSION-ENST00000470575.5:28665-ENST00000471995.5:16630|136
LYGEWTSK
>FUSION-ENST00000667305.1:60794-ENST00000415940.1:2|284
QFLSHVKVMFYSR
>ENST00000555750.2|SNV-181427-G-T|3
SFLLDAYKQLNFPPSGFSKDGHIL
>ENST00000366630.5|SNV-162403-T-G|2
FTEWVFTTIDKK
>FUSION-ENST00000667305.1:60794-ENST00000415940.1:2|1179
DLEPTQMPITDRLDK
>FUSION-ENST00000470575.5:28665-ENST00000471995.5:16630|668
LGNGEDWEF
>FUSION-ENST00000667305.1:60794-ENST00000415940.1:2|1901
ATTPSQVAIK
>FUSION-ENST00000667305.1:60794-ENST00000415940.1:2|997
LVYRLQRVR
>FUSION-ENST00000667305.1:60794-ENST00000415940.1:2|508
SHAQDTGMALWWTGWDRGER
>FUSION-ENST00000667305.1:60794-ENST00000415940.1:2|1060
VLYMYPRT
>FUSION-ENST00000667305.1:60794-ENST00000415940.1:2|1372
RKPQLKNVK
>FUSION-ENST00000470575.5:28665-ENST00000471995.5:16630|1156
NLFKNKK
>ENST00000371321.9|SNV-80210-A-G|2
SPCVQDR
>FUSION-ENST00000470575.5:28665-ENST00000471995.5:16630|319
LLCSEFTAVAKAFIIANK
>ENST00000470030.6|MNV-12414-CAC-C|5
RLCDCGVRPPPGRRPF
>FUSION-ENST00000470575.5:28665-ENST00000471995.5:16630|1114
LECFPVSQFFLVFFLKDRFF
>FUSION-ENST00000667305.1:60794-ENST00000415940.1:2|3487
VWAFGEGEGR
>FUSION-ENST00000470575.5:28665-ENST00000471995.5:16630|1209
ICLSIIFLLL
>FUSION-ENST00000470575.5:28665-ENST00000471995.5:16630|689
LYTNALFLVFIYYCK
>FUSION-ENST00000667305.1:60794-ENST00000415940.1:2|1752
MGVLENAEHK
>ENST00000452319.5|SNV-250953-C-T|2
DSCSWAGPTPYTR
>ENST00000523008.5|MNV-5540-AAGACCCTGA-A|4
KQPSEDEGIKDLVEITLK
>FUSION-ENST00000667305.1:60794-ENST00000415940.1:2|1437
MGSRLWAQRVLCR
>FUSION-ENST00000667305.1:60794-ENST00000415940.1:2|1099
GGKGRDGIR
>ENST00000668358.1|SNV-61180-C-A|3
VPYRREPPHLAELSLHTYIQSWR
>FUSION-ENST00000470575.5:28665-ENST00000471995.5:16630|432
EGVLTGVGEWANICR
>ENST00000296452.5|SNV-107719-T-G|2
GEKLSSHDFSGWGK
>FUSION-ENST00000667305.1:60794-ENST00000415940.1:2|2229
LSCLEVISSSRVPGR
>ENST00000449193.7|SNV-10102-A-C|2
SSVKAESPAAWNLQSWAPK
>FUSION-ENST00000470575.5:28665-ENST00000471995.5:16630|963
MAMTREAEGWVVSSGLPF
>FUSION-ENST00000667305.1:60794-ENST00000415940.1:2|1952
LLLLICLNSGSDIFLKELGF
>FUSION-ENST00000667305.1:60794-ENST00000415940.1:2|483
LTATSAFRIQAILLPHPPK
>FUSION-ENST00000667305.1:60794-ENST00000415940.1:2|932
GWASAAATGIVSLKR
>FUSION-ENST00000667305.1:60794-ENST00000415940.1:2|370
MWPFGKNYGLLAFSIQTTK
>FUSION-ENST00000470575.5:28665-ENST00000471995.5:16630|199
MTGVNHR
>FUSION-ENST00000470575.5:28665-ENST00000471995.5:16630|952
MLAFQSSIK
>FUSION-ENST00000667305.1:60794-ENST00000415940.1:2|3006
ITPLYSSLGDRMR
>FUSION-ENST00000667305.1:60794-ENST00000415940.1:2|326
MVWTTLK
>FUSION-ENST00000667305.1:60794-ENST00000415940.1:2|754
QEAGPVQPGNEKLASIFSGHATAK
>FUSION-ENST00000667305.1:60794-ENST00000415940.1:2|238
KRFLSIFK
>ENST00000461179.2|SNV-79385-G-A|1
TGQILGLGYLIGIKV
>ENST00000643368.1|SNV-33234-T-A|1
HNLIINKMSAEDYFIKDMHALFHQN
>ENST00000375647.5|SNV-93552-A-C|3
AEHADMKFPECDQCK
>FUSION-ENST00000667305.1:60794-ENST00000415940.1:2|1900
ATTPSQVAIKFYLFIQER
>FUSION-ENST00000667305.1:60794-ENST00000415940.1:2|564
ESCPRYR
>FUSION-ENST00000470575.5:28665-ENST00000471995.5:16630|704
MLSRLVLNP
>FUSION-ENST00000667305.1:60794-ENST00000415940.1:2|335
CLCTNSVR
>FUSION-ENST00000667305.1:60794-ENST00000415940.1:2|2740
GPLYGKSPGIYRR
>FUSION-ENST00000470575.5:28665-ENST00000471995.5:16630|1015
AGLTVKGNR
>FUSION-ENST00000470575.5:28665-ENST00000471995.5:16630|606
FFFEYQK
>FUSION-ENST00000667305.1:60794-ENST00000415940.1:2|3276
MAYCFVYLPLYYH
>FUSION-ENST00000667305.1:60794-ENST00000415940.1:2|1029
MGSGHEWFWLQLDFTGLSHT
>FUSION-ENST00000667305.1:60794-ENST00000415940.1:2|1423
HVKLQMPINGHRR
>FUSION-ENST00000667305.1:60794-ENST00000415940.1:2|139
MQIQFQAV
>FUSION-ENST00000470575.5:28665-ENST00000471995.5:16630|720
SVTQAGVQGCDPGSLQPPPPGLKR
>FUSION-ENST00000470575.5:28665-ENST00000471995.5:16630|1181
MSPRASR
>FUSION-ENST00000667305.1:60794-ENST00000415940.1:2|1174
LDKENVAHIHHGILCSHK
>FUSION-ENST00000667305.1:60794-ENST00000415940.1:2|3280
MLESLGCGCGQESWVEVR
>FUSION-ENST00000667305.1:60794-ENST00000415940.1:2|1543
WLVASSSLLGFPEILSNPR
>FUSION-ENST00000667305.1:60794-ENST00000415940.1:2|3084
WVESYFRWMEQCLGRGQHLVNQMCG
>FUSION-ENST00000667305.1:60794-ENST00000415940.1:2|3424
ERLLACLSPTPPL
>FUSION-ENST00000470575.5:28665-ENST00000471995.5:16630|541
NSDTLLLYFRFEKIAAAR
>FUSION-ENST00000667305.1:60794-ENST00000415940.1:2|234
FLSIFKHFILKQEFR
>ENST00000418374.6|SNV-81424-G-A|6
RFEWANYAAEALGCK
>FUSION-ENST00000667305.1:60794-ENST00000415940.1:2|1402
CPLMATGDAN
>FUSION-ENST00000667305.1:60794-ENST00000415940.1:2|115
NCVYFVWDSK
>FUSION-ENST00000667305.1:60794-ENST00000415940.1:2|351
MTHCARQDAER
>FUSION-ENST00000474837.5:935-ENST00000471995.5:16630|27
TQQEGGRER
>FUSION-ENST00000470575.5:28665-ENST00000471995.5:16630|1207
NYTNFIGFLFWR
>FUSION-ENST00000470575.5:28665-ENST00000471995.5:16630|312
MAGPPHLSDILAIACSVPHRNMPRR
>FUSION-ENST00000667305.1:60794-ENST00000415940.1:2|805
MSPCISQGLMAQLRK
>FUSION-ENST00000667305.1:60794-ENST00000415940.1:2|2960
MSEFFRISGK
>FUSION-ENST00000667305.1:60794-ENST00000415940.1:2|2841
MNRCLVMEGLK
>FUSION-ENST00000469838.5:4957-ENST00000424300.5:17325|3
ESKTIMLRGLPITITESDEP
>FUSION-ENST00000470575.5:28665-ENST00000471995.5:16630|1135
SWDEKFSNY
>FUSION-ENST00000667305.1:60794-ENST00000415940.1:2|3081
WMEQCLGR
>FUSION-ENST00000667305.1:60794-ENST00000415940.1:2|149
MYSFGVGALLR
>ENST00000584446.5|SNV-198067-G-A|4
HQEIKLPCSFLGHQRNDTR
>ENST00000506517.5|SNV-418220-C-G|7
IPGTVSSQVCR
>ENST00000403963.5|SNV-291965-T-C|2
MSAAWLEHLPLASRPM
>ENST00000463101.1|SNV-1582-A-G|1
ARPSASSPPDAQEGCSMR
>FUSION-ENST00000470575.5:28665-ENST00000471995.5:16630|395
QLGRNSSYP
>FUSION-ENST00000667305.1:60794-ENST00000415940.1:2|1416
MPINGHRR
>FUSION-ENST00000667305.1:60794-ENST00000415940.1:2|2393
MLPRLVPNSWAR
>ENST00000459987.1|SNV-174750-T-A|4
MESKSYAERQR
>FUSION-ENST00000667305.1:60794-ENST00000415940.1:2|1006
MKGEQMLVYRLQR
>FUSION-ENST00000667305.1:60794-ENST00000415940.1:2|1195
NSLFNNGVR
>FUSION-ENST00000470575.5:28665-ENST00000471995.5:16630|308
MLFLQLCE
>FUSION-ENST00000470575.5:28665-ENST00000471995.5:16630|277
VWKGRCGTK
>FUSION-ENST00000667305.1:60794-ENST00000415940.1:2|2128
LSGFESWLYQ
>FUSION-ENST00000667305.1:60794-ENST00000415940.1:2|2492
MNHRPRPQMGNYFCTFSCPK
>FUSION-ENST00000667305.1:60794-ENST00000415940.1:2|124
LHGHSHSLDVASSASTVR
>ENST00000549335.5|SNV-49489-C-T|17
CGGLQLQNEDVYMVTK
>FUSION-ENST00000470575.5:28665-ENST00000471995.5:16630|1
PSDHSSEHSSAHCGGFHHDSTVSLR
>FUSION-ENST00000470575.5:28665-ENST00000471995.5:16630|47
IPVWMGKKEENTAPNPK
>FUSION-ENST00000667305.1:60794-ENST00000415940.1:2|3018
RKVLDLR
>FUSION-ENST00000667305.1:60794-ENST00000415940.1:2|949
QEKRPWAR
>FUSION-ENST00000667305.1:60794-ENST00000415940.1:2|2671
MILPDFRGFVSADSSLR
>FUSION-ENST00000667305.1:60794-ENST00000415940.1:2|2732
MPKDRPSVAR
>FUSION-ENST00000667305.1:60794-ENST00000415940.1:2|2386
EILLSRPLK
>FUSION-ENST00000470575.5:28665-ENST00000471995.5:16630|1016
CPILVGEKAGLTVKGNR
>FUSION-ENST00000667305.1:60794-ENST00000415940.1:2|306
PAWGSWR
>FUSION-ENST00000470575.5:28665-ENST00000471995.5:16630|698
IGNFEAMGENPLVFY
>FUSION-ENST00000667305.1:60794-ENST00000415940.1:2|350
MMTHCARQDAERNK
>FUSION-ENST00000667305.1:60794-ENST00000415940.1:2|301
SGAAQTLSILSIIHLI
>FUSION-ENST00000470575.5:28665-ENST00000471995.5:16630|52
KRIPVWMGK
>ENST00000518985.1|SNV-16107-C-G|2
MTCCKTVRCLK
>FUSION-ENST00000667305.1:60794-ENST00000415940.1:2|3243
MTKEMMNR
>ENST00000263253.9|SNV-76980-A-G|1
TAVCHEILIGYLEYVKK
>ENST00000294304.12|SNV-101392-A-C|1
CGCASHYPLDPSSR
>FUSION-ENST00000470575.5:28665-ENST00000471995.5:16630|393
CLHHLTHPFAR
>FUSION-ENST00000667305.1:60794-ENST00000415940.1:2|372
LARIVELLAPNDTLISCSTQS
>FUSION-ENST00000667305.1:60794-ENST00000415940.1:2|1020
MLLNFTVAPVIVCKKNLLNYLAL
>FUSION-ENST00000667305.1:60794-ENST00000415940.1:2|2615
GSAVIKQQWFPVAH
>FUSION-ENST00000667305.1:60794-ENST00000415940.1:2|2690
MTLEIPYILSALGRHSLHADLVK
>FUSION-ENST00000667305.1:60794-ENST00000415940.1:2|2993
FSIFQLIK
>FUSION-ENST00000667305.1:60794-ENST00000415940.1:2|763
ANEEGSGCSDSFQFCQVLLL
>FUSION-ENST00000667305.1:60794-ENST00000415940.1:2|2955
MFFAVRDALTCH
>ENST00000477357.5|SNV-17598-T-C|7
MKNAISTAEDEEWK
>FUSION-ENST00000470575.5:28665-ENST00000471995.5:16630|334
MAKAFIFLYLVK
>ENST00000471138.5|SNV-23531-A-C|3
GIQGEYPDDVAPTVGFSK
>FUSION-ENST00000667305.1:60794-ENST00000415940.1:2|476
LLMRSVVGKSCVAGR
>FUSION-ENST00000667305.1:60794-ENST00000415940.1:2|791
MCASRPLPSGERLSLC
>FUSION-ENST00000667305.1:60794-ENST00000415940.1:2|94
RTASLPRPGLQVRR
>ENST00000397146.7|SNV-29591-A-C|1
YEELLQRRLGK
>FUSION-ENST00000470575.5:28665-ENST00000471995.5:16630|1061
EPGTLSLDTVWAHLLIR
>FUSION-ENST00000470575.5:28665-ENST00000471995.5:16630|1036
MCVQNCK
>FUSION-ENST00000667305.1:60794-ENST00000415940.1:2|2282
VQFTSPQR
>ENST00000620220.4|SNV-17598-T-C|5
RPFGPVGFMKNAISTAEDEEWK
>FUSION-ENST00000470575.5:28665-ENST00000471995.5:16630|37
EEEGKPGE
>FUSION-ENST00000667305.1:60794-ENST00000415940.1:2|2095
LNKTLKMNFTFGFCLVFFNVATR
>FUSION-ENST00000667305.1:60794-ENST00000415940.1:2|1139
SGNNRCWRGCGEIGTLLHCWWECK
>FUSION-ENST00000667305.1:60794-ENST00000415940.1:2|3019
WNVDLRRK
>ENST00000440172.5|MNV-143328-CC-C|13
SSSGSPRNRAPCR
>FUSION-ENST00000667305.1:60794-ENST00000415940.1:2|18
SAAELQESSQGNDSASPGRSEPGK
>FUSION-ENST00000470575.5:28665-ENST00000471995.5:16630|230
GWVGGAGAGRL
>FUSION-ENST00000470575.5:28665-ENST00000471995.5:16630|203
VGIKHLSFILPFPLLDIR
>ENST00000287394.10|SNV-82426-A-G|5
RSDPEQSEK
>FUSION-ENST00000667305.1:60794-ENST00000415940.1:2|88
QDIASQR
>ENST00000562251.5|SNV-159936-G-T|4
YESMKHDFK
>FUSION-ENST00000667305.1:60794-ENST00000415940.1:2|3318
DLDHSLRLLSVTLR
>FUSION-ENST00000667305.1:60794-ENST00000415940.1:2|2526
SLTQCLLLLSGSDF
>FUSION-ENST00000470575.5:28665-ENST00000471995.5:16630|269
TMFIVLCNHYHSPSPSLFSSCKT
>ENST00000440172.5|MNV-143328-CC-C|20
TSSLATPRPLSSK
>ENST00000392649.7|SNV-149346-A-T|1
SVAIARPVTSNTADIQTQLEK
>FUSION-ENST00000667305.1:60794-ENST00000415940.1:2|3206
HSFPEQLLYAWHRFSCWRSSR
>ENST00000562210.1|SNV-86181-T-A|9
ALYRSVMMENFGNLTALGK
>FUSION-ENST00000470575.5:28665-ENST00000471995.5:16630|574
QNPQLSLGR
>FUSION-ENST00000667305.1:60794-ENST00000415940.1:2|268
MPRPWFRYPK
>FUSION-ENST00000667305.1:60794-ENST00000415940.1:2|842
MFSTVTCHSGLQPRSSR
>FUSION-ENST00000667305.1:60794-ENST00000415940.1:2|1252
ARIDKWDLIK
>FUSION-ENST00000667305.1:60794-ENST00000415940.1:2|302
NILKSGAAQTLSILSIIHLI
>FUSION-ENST00000667305.1:60794-ENST00000415940.1:2|2432
MSPTGQLGGILVSKYP
>FUSION-ENST00000667305.1:60794-ENST00000415940.1:2|806
SPCISQGLMAQLR
>ENST00000366630.5|SNV-162403-T-G|6
LQEESQTATAQLRKFTEWVFTTIDK
>FUSION-ENST00000667305.1:60794-ENST00000415940.1:2|2829
CFFKSLGVAKLGGS
>FUSION-ENST00000667305.1:60794-ENST00000415940.1:2|1130
FIAALFTIAK
>FUSION-ENST00000667305.1:60794-ENST00000415940.1:2|2481
VFLYPDSW
>ENST00000347230.9|SNV-11022-G-T|1
EEDFPNLGFLLDR
>FUSION-ENST00000667305.1:60794-ENST00000415940.1:2|2831
EGLKCFFKSLGVAK
>FUSION-ENST00000667305.1:60794-ENST00000415940.1:2|60
MRDGSSL
>FUSION-ENST00000470575.5:28665-ENST00000471995.5:16630|28
CLEGTKGFSFTIEIAT
>FUSION-ENST00000667305.1:60794-ENST00000415940.1:2|782
KEAAVQTASSSVR
>FUSION-ENST00000469838.5:4957-ENST00000424300.5:17325|1
GLPITITESDEP
>FUSION-ENST00000667305.1:60794-ENST00000415940.1:2|274
FALLVMMPRPWFRYPK
>FUSION-ENST00000667305.1:60794-ENST00000415940.1:2|1913
APACNPSTLGGRGGWNT
>FUSION-ENST00000667305.1:60794-ENST00000415940.1:2|1881
CAETYRIDFCK
>FUSION-ENST00000667305.1:60794-ENST00000415940.1:2|3410
TVGYMLYPLNSQR
>ENST00000360507.10|SNV-3022-C-G|2
EACISPCGMMLALVYIERLR
>FUSION-ENST00000470575.5:28665-ENST00000471995.5:16630|1166
DKNTDTLLIEKSYDFTA
>FUSION-ENST00000470575.5:28665-ENST00000471995.5:16630|296
QGESGRVDVGLSTSIHYPAQMVFI
>FUSION-ENST00000667305.1:60794-ENST00000415940.1:2|2668
ILPDFRGFVSADSSLRFVSHIVR
>FUSION-ENST00000667305.1:60794-ENST00000415940.1:2|1196
QWGKNSLFNNGVRK
>FUSION-ENST00000667305.1:60794-ENST00000415940.1:2|1605
IQVRSYKGLCDEQK
>FUSION-ENST00000667305.1:60794-ENST00000415940.1:2|2264
LSKTDKLIATE
>ENST00000391837.7|SNV-47608-T-C|1
SRITQWM
>ENST00000375647.5|SNV-93552-A-C|4
HIKAEHADMKFPECDQCK
>FUSION-ENST00000667305.1:60794-ENST00000415940.1:2|2637
MLYDCIK
>FUSION-ENST00000667305.1:60794-ENST00000415940.1:2|928
MSITLFY
>ENST00000320356.7|SNV-72686-T-A|4
DPVQKNEFISENCGEIISQDEADRR
>FUSION-ENST00000667305.1:60794-ENST00000415940.1:2|2465
QLDQVDAAFPLCK
>FUSION-ENST00000470575.5:28665-ENST00000471995.5:16630|662
MNVLSWQNAFPHLHF
>ENST00000371953.8|SNV-97295-A-G|SNV-97297-A-G|2
DKMFHFWVSAFFIPGPEETSEK
>FUSION-ENST00000667305.1:60794-ENST00000415940.1:2|136
LLVLYYYSR
>ENST00000394909.7|MNV-19372-CACAG-C|17
HRFTLER
>FUSION-ENST00000667305.1:60794-ENST00000415940.1:2|3064
CHLREVSSVGGRHTADVTAR
>ENST00000294623.8|SNV-16228-G-T|2
GGETIKSISQQSGARI
>FUSION-ENST00000470575.5:28665-ENST00000471995.5:16630|816
ISTKSFVFKK
>ENST00000619062.1|SNV-18149-G-A|7
TSEGSGSSRK
>FUSION-ENST00000667305.1:60794-ENST00000415940.1:2|1068
TKHSMFSFRSGS
>ENST00000643368.1|SNV-33234-T-A|4
TFETARHNLIINKMSAEDYFIK
>FUSION-ENST00000470575.5:28665-ENST00000471995.5:16630|686
REPVVIR
>FUSION-ENST00000470575.5:28665-ENST00000471995.5:16630|1090
TSLHSSLGNRER
>FUSION-ENST00000667305.1:60794-ENST00000415940.1:2|2947
FCLRPWVFSSDQSR
>FUSION-ENST00000667305.1:60794-ENST00000415940.1:2|2033
NAELVGLARDK
>FUSION-ENST00000667305.1:60794-ENST00000415940.1:2|792
CASRPLPSGER
>FUSION-ENST00000667305.1:60794-ENST00000415940.1:2|173
MFSELVTLLVMSKLR
>FUSION-ENST00000470575.5:28665-ENST00000471995.5:16630|176
LSLLYITVRLNVANR
>ENST00000513000.5|INDEL-418220-C-CGT|6
RLQMNRSWNSSLHAR
>FUSION-ENST00000667305.1:60794-ENST00000415940.1:2|3116
MGPQEWTSR
>FUSION-ENST00000667305.1:60794-ENST00000415940.1:2|851
IYNGGPMRL
>FUSION-ENST00000470575.5:28665-ENST00000471995.5:16630|651
VTVILKEEGERDLSK
>ENST00000342358.9|MNV-51809-CC-C|2
KPTALPQARLCHGAHCVRPWPAATL
>FUSION-ENST00000667305.1:60794-ENST00000415940.1:2|448
MEHFYKSKR
>FUSION-ENST00000667305.1:60794-ENST00000415940.1:2|2210
LPSPRELTAEQLGMPCKVTCAR
>FUSION-ENST00000470575.5:28665-ENST00000471995.5:16630|415
IQNLCLSVVKK
>FUSION-ENST00000667305.1:60794-ENST00000415940.1:2|1492
MQSVVSR
>FUSION-ENST00000667305.1:60794-ENST00000415940.1:2|2441
SSGVRDQPGQHSETPSLLK
>FUSION-ENST00000470575.5:28665-ENST00000471995.5:16630|933
MKLSTFRVCLAPVLL
>FUSION-ENST00000667305.1:60794-ENST00000415940.1:2|2667
GFVSADSSLR
>FUSION-ENST00000470575.5:28665-ENST00000471995.5:16630|571
KSFLIFK
>ENST00000519425.1|MNV-5540-AAGACCCTGA-A|6
LKNSLLKQPSEDEGIK
>FUSION-ENST00000667305.1:60794-ENST00000415940.1:2|450
MEHFYKSK
>FUSION-ENST00000667305.1:60794-ENST00000415940.1:2|1765
TSTSELWLLRGVRPCCIFRML
>FUSION-ENST00000667305.1:60794-ENST00000415940.1:2|3384
AGFQLTATSASQVQAILLPQPPK
>ENST00000319653.14|SNV-193874-G-A|1
AGIPPPPPLPR
>FUSION-ENST00000667305.1:60794-ENST00000415940.1:2|2966
YFCSVTVSLLTLSFL
>FUSION-ENST00000667305.1:60794-ENST00000415940.1:2|2713
YLLSMWYIAFHKTK
>FUSION-ENST00000667305.1:60794-ENST00000415940.1:2|1735
SYRYTQPILFTYNLPVTLGKLLGLR
>FUSION-ENST00000470575.5:28665-ENST00000471995.5:16630|1035
MVKELYFPPLLFLMAVLM
>FUSION-ENST00000667305.1:60794-ENST00000415940.1:2|1808
QFPLLCLPKCWDYR
>FUSION-ENST00000667305.1:60794-ENST00000415940.1:2|2008
MAFTARR
>FUSION-ENST00000667305.1:60794-ENST00000415940.1:2|2175
GSRPAVQHSHRPDL
>ENST00000487056.1|INDEL-48-T-TG|4
MGDPFFPGSQLVVTQRR
>FUSION-ENST00000667305.1:60794-ENST00000415940.1:2|1754
MCHHAQLILCF
>FUSION-ENST00000667305.1:60794-ENST00000415940.1:2|1032
EGLLGRESPTCSLFSNSPFHTHAR
>ENST00000505113.5|SNV-160839-A-C|4
VKATTSLCESELHGNPNYSAGR
>FUSION-ENST00000470575.5:28665-ENST00000471995.5:16630|207
MRVGIKHLSFILPFPLLDIR
>FUSION-ENST00000470575.5:28665-ENST00000471995.5:16630|115
CGKGDSLEVAAIV
>FUSION-ENST00000667305.1:60794-ENST00000415940.1:2|2457
AEIHQGR
>FUSION-ENST00000474837.5:935-ENST00000471995.5:16630|9
AREGEKR
>FUSION-ENST00000667305.1:60794-ENST00000415940.1:2|2430
MLLFHFANMEGSTQLSWAWQK
>FUSION-ENST00000667305.1:60794-ENST00000415940.1:2|615
MQLMPPPPGSSP
>FUSION-ENST00000667305.1:60794-ENST00000415940.1:2|408
STMWSGEYGMPSFL
>FUSION-ENST00000667305.1:60794-ENST00000415940.1:2|359
MPVIPATWEAEAGESLEPGR
>FUSION-ENST00000470575.5:28665-ENST00000471995.5:16630|1045
GVGLCQSMSSR
>ENST00000510457.1|SNV-21833-T-G|1
HVMIFCPENPVI
>ENST00000272418.7|SNV-44778-A-G|3
VLVAVGSGK
>FUSION-ENST00000470575.5:28665-ENST00000471995.5:16630|1150
QTLQWAVITPLQPGDIARPCLK
>FUSION-ENST00000667305.1:60794-ENST00000415940.1:2|1299
VSAEMLKLLLSPALYLGLARS
>FUSION-ENST00000470575.5:28665-ENST00000471995.5:16630|72
RVLFFVCFLR
>FUSION-ENST00000667305.1:60794-ENST00000415940.1:2|3167
IMKCCGNRPSRVSVWR
>ENST00000560523.5|SNV-75916-G-A|4
MADCPSSIQLLCDHGASVNAKDVDR
>ENST00000430356.3|SNV-6064-C-T|2
NSIGELLGGHFHQHLEVLLFFK
>FUSION-ENST00000667305.1:60794-ENST00000415940.1:2|3379
MPGPSACPRWTRFSGSFVK
>FUSION-ENST00000667305.1:60794-ENST00000415940.1:2|211
EPGADSS
>FUSION-ENST00000667305.1:60794-ENST00000415940.1:2|383
IFFFFSEIR
>ENST00000647351.1|SNV-33234-T-A|2
HNLIINKMSAEDGVLLSSPR
>FUSION-ENST00000667305.1:60794-ENST00000415940.1:2|1773
MMTSTSELWLLR
>FUSION-ENST00000470575.5:28665-ENST00000471995.5:16630|14
MKTDPGR
>FUSION-ENST00000470575.5:28665-ENST00000471995.5:16630|1106
IPFGLILTCVIK
>FUSION-ENST00000667305.1:60794-ENST00000415940.1:2|1889
MCAHMCAETYR
>FUSION-ENST00000667305.1:60794-ENST00000415940.1:2|2603
MHLWSQEAK
>FUSION-ENST00000667305.1:60794-ENST00000415940.1:2|3151
LHGGADVNLHLK
>FUSION-ENST00000667305.1:60794-ENST00000415940.1:2|3306
VKPGLYYK
>ENST00000570827.6|SNV-67320-C-A|2
GSTSSSLSDHWLLRLGRHAGSTR
>FUSION-ENST00000667305.1:60794-ENST00000415940.1:2|1257
KPFLGDTIVF
>FUSION-ENST00000470575.5:28665-ENST00000471995.5:16630|1099
MHLAYCLSRT
>FUSION-ENST00000667305.1:60794-ENST00000415940.1:2|688
MAKPHFY
>FUSION-ENST00000433556.6:4957-ENST00000424300.5:17325|22
TSVTRGRARPSCCAAFPSPSQR
>FUSION-ENST00000667305.1:60794-ENST00000415940.1:2|2350
MCLQSQLLEAEMGELLEPGR
>FUSION-ENST00000667305.1:60794-ENST00000415940.1:2|2518
LVGLLPSVFSCSLALISELRK
>FUSION-ENST00000667305.1:60794-ENST00000415940.1:2|487
CCPGWSAVAQSR
>FUSION-ENST00000667305.1:60794-ENST00000415940.1:2|673
SRLTVSSASR
>FUSION-ENST00000470575.5:28665-ENST00000471995.5:16630|564
LVFLILNT
>FUSION-ENST00000470575.5:28665-ENST00000471995.5:16630|361
VLIFFQIINFAFNNLK
>FUSION-ENST00000667305.1:60794-ENST00000415940.1:2|2730
MPKDRPSVARASTFK
>ENST00000507750.5|SNV-440007-A-C|3
ISDLTER
>FUSION-ENST00000667305.1:60794-ENST00000415940.1:2|3054
QVEMGPQPTRPAVAQKLEETRPGGK
>ENST00000492366.5|SNV-8666-A-G|4
MCLMIKAFLPK
>ENST00000503919.1|SNV-3929-C-G|2
MYGNWSLPLN
>FUSION-ENST00000470575.5:28665-ENST00000471995.5:16630|243
MTFLNFLLWQNKI
>ENST00000344537.10|SNV-129694-T-G|5
AELDAEHAQKGLEMEHTQQMK
>FUSION-ENST00000667305.1:60794-ENST00000415940.1:2|227
TNQNETIKLGMKETQF
>FUSION-ENST00000470575.5:28665-ENST00000471995.5:16630|983
MPQHLANFLKHFFFETK
>FUSION-ENST00000667305.1:60794-ENST00000415940.1:2|2116
VVGACSPSYWGG
>FUSION-ENST00000667305.1:60794-ENST00000415940.1:2|1074
NTQCMRGLKPR
>FUSION-ENST00000667305.1:60794-ENST00000415940.1:2|3159
VSVWRAGAWCCVVK
>FUSION-ENST00000667305.1:60794-ENST00000415940.1:2|2459
EHPALLGMAEIHQGRRR
>ENST00000447480.5|MNV-10895-AAGAAGA-A|2
LNKEETK
>FUSION-ENST00000667305.1:60794-ENST00000415940.1:2|1995
WMKAQFSLGTAETQFA
>FUSION-ENST00000667305.1:60794-ENST00000415940.1:2|1148
YHLMPVRMVIIKK
>FUSION-ENST00000667305.1:60794-ENST00000415940.1:2|837
MGHEPVHQSGSNGSAEEGR
>FUSION-ENST00000667305.1:60794-ENST00000415940.1:2|1599
PDARSKFCASTS
>ENST00000449193.7|SNV-10102-A-C|3
LPDLKSSVKAESPAAWNLQSWAPK
>FUSION-ENST00000470575.5:28665-ENST00000471995.5:16630|498
MIMIAHYSLQLLDSSCFPISASR
>FUSION-ENST00000667305.1:60794-ENST00000415940.1:2|1472
VLFPGVSVRVLPKEINI
>ENST00000433756.1|MNV-5540-AAGACCCTGA-A|4
NSLLKQPSEDEGIKDLVEITLK
>FUSION-ENST00000667305.1:60794-ENST00000415940.1:2|2816
MFMVVNSRFFEFFFFSFFF
>FUSION-ENST00000474837.5:935-ENST00000471995.5:16630|69
AHAPCVR
>FUSION-ENST00000470575.5:28665-ENST00000471995.5:16630|490
STHKFYGTK
>FUSION-ENST00000667305.1:60794-ENST00000415940.1:2|772
EQCLKRGYSGTFDNQSPL
>FUSION-ENST00000667305.1:60794-ENST00000415940.1:2|2078
WQVGNEPKLK
>FUSION-ENST00000470575.5:28665-ENST00000471995.5:16630|1067
ILTILGTSSKWNHTVFILL
>FUSION-ENST00000470575.5:28665-ENST00000471995.5:16630|666
FRFLKNEK
>FUSION-ENST00000667305.1:60794-ENST00000415940.1:2|2316
MDFYGQVVHLQQSSQKKCSWCDG
>FUSION-ENST00000470575.5:28665-ENST00000471995.5:16630|434
CTLGLVRNS
>FUSION-ENST00000667305.1:60794-ENST00000415940.1:2|1242
ETTIRVNKEPTEWEK
>FUSION-ENST00000667305.1:60794-ENST00000415940.1:2|2685
HSLHADLVKK
>FUSION-ENST00000667305.1:60794-ENST00000415940.1:2|3013
IPGFWWKK
>FUSION-ENST00000470575.5:28665-ENST00000471995.5:16630|732
VFGRPQIFLYSIRGLGVGGMFC
>FUSION-ENST00000470575.5:28665-ENST00000471995.5:16630|451
MKQWCQGFRECK
>FUSION-ENST00000470575.5:28665-ENST00000471995.5:16630|637
MYLYLLNVGYNGAKYFCWR
>FUSION-ENST00000667305.1:60794-ENST00000415940.1:2|1880
MCAETYRIDFCKNYQVK
>FUSION-ENST00000667305.1:60794-ENST00000415940.1:2|1962
QSFLTISK
>ENST00000487556.6|INDEL-25891-G-GA|15
MMEEKNTAPLVICSELHK
>ENST00000606893.5|SNV-39299-A-C|8
YLIVSNSILMKISKLSLWLGCLIR
>FUSION-ENST00000667305.1:60794-ENST00000415940.1:2|797
RLWTEVLGKVSEK
>FUSION-ENST00000667305.1:60794-ENST00000415940.1:2|1585
LEIQIQGVRR
>FUSION-ENST00000667305.1:60794-ENST00000415940.1:2|721
MQFCASSSDPGATHLLFFFFFLR
>FUSION-ENST00000667305.1:60794-ENST00000415940.1:2|1085
GRDGIRR
>FUSION-ENST00000470575.5:28665-ENST00000471995.5:16630|838
QVINLTSLLKHIPSIKFQQSPLYLK
>ENST00000510318.5|SNV-514186-G-T|2
SRCRNSYTEQ
>FUSION-ENST00000667305.1:60794-ENST00000415940.1:2|3425
FSRERLLACLSPTPPL
>ENST00000415054.1|SNV-13571-T-G|6
ERNGFGVQQAIVLDFR
>FUSION-ENST00000667305.1:60794-ENST00000415940.1:2|2588
TRPCQKK
>FUSION-ENST00000433556.6:4957-ENST00000424300.5:17325|26
VSTTIGMTSVTRGR
>FUSION-ENST00000667305.1:60794-ENST00000415940.1:2|1761
MELLSHEIGFLRPGRLGSC
>FUSION-ENST00000667305.1:60794-ENST00000415940.1:2|3463
MRLCVDASCLFLVVCRHGR
>FUSION-ENST00000667305.1:60794-ENST00000415940.1:2|831
EETVDRGVR
>FUSION-ENST00000470575.5:28665-ENST00000471995.5:16630|1124
NLAITKMPQEFFLLIFNLK
>FUSION-ENST00000667305.1:60794-ENST00000415940.1:2|515
RGRSSWLSR
>FUSION-ENST00000667305.1:60794-ENST00000415940.1:2|711
ACVEFFVSPFPSSNSGLHRK
>FUSION-ENST00000667305.1:60794-ENST00000415940.1:2|981
SLLELARTGQIQR
>ENST00000506538.6|SNV-857-G-A|3
RQFYVTTCVGKSFHTYDVQK
>FUSION-ENST00000470575.5:28665-ENST00000471995.5:16630|1088
TSLHSSLGNRERLCK
>FUSION-ENST00000667305.1:60794-ENST00000415940.1:2|1377
VTALAFCSLFIAFCSLLRQISVFSR
>ENST00000261402.6|SNV-72180-A-G|1
GSVCDCDALHDSESPLLAR
>FUSION-ENST00000667305.1:60794-ENST00000415940.1:2|3480
CIEAILDL
>FUSION-ENST00000667305.1:60794-ENST00000415940.1:2|2852
SHPPQPPTVLGLQT
>FUSION-ENST00000470575.5:28665-ENST00000471995.5:16630|188
LVFLPFILQTCIGFNILPK
>FUSION-ENST00000667305.1:60794-ENST00000415940.1:2|899
NHCTWSHL
>FUSION-ENST00000546387.1:8962-ENST00000579164.6:20467|3
MATCHSHRTNSWQISVPSAFV
>FUSION-ENST00000667305.1:60794-ENST00000415940.1:2|1271
GKDFMTK
>FUSION-ENST00000667305.1:60794-ENST00000415940.1:2|2114
VKEDTEIKPVR
>FUSION-ENST00000667305.1:60794-ENST00000415940.1:2|2118
SWPQVIRPPWSPKVLGLQT
>FUSION-ENST00000667305.1:60794-ENST00000415940.1:2|3173
TDFHARA
>FUSION-ENST00000470575.5:28665-ENST00000471995.5:16630|745
SSCTWPINTSKGR
>FUSION-ENST00000470575.5:28665-ENST00000471995.5:16630|477
MGNMTKPCLYK
>FUSION-ENST00000474837.5:935-ENST00000471995.5:16630|85
MALGRERGSR
>FUSION-ENST00000667305.1:60794-ENST00000415940.1:2|1014
MGSPSIQLKSFWPGCR
>FUSION-ENST00000470575.5:28665-ENST00000471995.5:16630|155
ERSRSGK
>ENST00000415054.1|SNV-13571-T-G|7
MERNGFGVQQAIVLDFR
>FUSION-ENST00000667305.1:60794-ENST00000415940.1:2|1828
MWLAVCS
>FUSION-ENST00000667305.1:60794-ENST00000415940.1:2|1982
DAELFNHIKEK
>ENST00000361835.8|SNV-5496-T-G|2
EILRETPDNILEGQESGEYR
>FUSION-ENST00000667305.1:60794-ENST00000415940.1:2|1941
VNQGQVSTSK
>ENST00000244926.4|SNV-1147-C-A|5
LSLAKFDDPPEAVAAK
>FUSION-ENST00000667305.1:60794-ENST00000415940.1:2|2137
FITTFEILITC
>FUSION-ENST00000667305.1:60794-ENST00000415940.1:2|924
RSQGRNLPQLMAR
>ENST00000554872.5|SNV-9083-C-G|8
MDLVDGIFLNQIMLQIDRRPTNQR
>FUSION-ENST00000433556.6:4957-ENST00000424300.5:17325|14
NPKDSAI
>FUSION-ENST00000667305.1:60794-ENST00000415940.1:2|863
MMCGSAMDRIYNGGPMR
>FUSION-ENST00000667305.1:60794-ENST00000415940.1:2|123
SETESLQE
>FUSION-ENST00000667305.1:60794-ENST00000415940.1:2|3155
LSGQSQGR
>FUSION-ENST00000667305.1:60794-ENST00000415940.1:2|945
RHHARLILYF
>FUSION-ENST00000667305.1:60794-ENST00000415940.1:2|1254
MATKARIDK
>FUSION-ENST00000667305.1:60794-ENST00000415940.1:2|1033
LAPALHREGLLGR
>FUSION-ENST00000470575.5:28665-ENST00000471995.5:16630|41
EENTAPNPKEFQALELVILEEAAK
>FUSION-ENST00000470575.5:28665-ENST00000471995.5:16630|1185
MGMHHHSWLILVFLVK
>FUSION-ENST00000667305.1:60794-ENST00000415940.1:2|206
SQCLFKLRTCSCDQER
>ENST00000489426.5|SNV-7982-T-C|4
IKIADLGNACWAHKHFTEDIQTR
>FUSION-ENST00000667305.1:60794-ENST00000415940.1:2|2882
TVLHCCVITTIMA
>FUSION-ENST00000667305.1:60794-ENST00000415940.1:2|1232
ELKFTGEK
>FUSION-ENST00000470575.5:28665-ENST00000471995.5:16630|784
KMLGRAR
>FUSION-ENST00000470575.5:28665-ENST00000471995.5:16630|778
HLRPAWPTW
>FUSION-ENST00000667305.1:60794-ENST00000415940.1:2|1712
MQGKNPWEYAKSLLVL
>ENST00000554045.5|SNV-126153-A-T|1
EEASTFSNAMLFALNIMNSQEGDK
>FUSION-ENST00000667305.1:60794-ENST00000415940.1:2|1988
WILVSGCWGGFR
>FUSION-ENST00000470575.5:28665-ENST00000471995.5:16630|1126
MRNLAITKMPQEFFLLIFNLK
>FUSION-ENST00000667305.1:60794-ENST00000415940.1:2|1823
ISRVNAIAAFFFFSLHISFKLEIM
>FUSION-ENST00000667305.1:60794-ENST00000415940.1:2|333
CLCTNSVRMHR
>FUSION-ENST00000470575.5:28665-ENST00000471995.5:16630|327
YQNINNIMALDK
>FUSION-ENST00000470575.5:28665-ENST00000471995.5:16630|998
MFLTFWKPLKNR
>FUSION-ENST00000667305.1:60794-ENST00000415940.1:2|703
GWARWLVPVISALWEAEAGGSLEVR
>ENST00000464322.5|INDEL-11796-C-CA|2
ESQVNFQEGQLNSGKKTNR
>FUSION-ENST00000474837.5:935-ENST00000471995.5:16630|64
RPASVPYWNESERGAPPPPPPER
>FUSION-ENST00000667305.1:60794-ENST00000415940.1:2|3074
LISSVFSNFMATRKSK
>FUSION-ENST00000470575.5:28665-ENST00000471995.5:16630|749
QGLALSPRLECRGVIPAHCSLR
>FUSION-ENST00000667305.1:60794-ENST00000415940.1:2|2092
MNFTFGFCLVFFNVATR
>FUSION-ENST00000667305.1:60794-ENST00000415940.1:2|1142
VIIKKSGNNR
>FUSION-ENST00000667305.1:60794-ENST00000415940.1:2|2523
MERKLVGLLPSVFSCSLALISELR
>ENST00000510318.5|SNV-514186-G-T|3
MSRCRNSYTEQ
>ENST00000440172.5|MNV-143328-CC-C|1
QDQKEIN
>FUSION-ENST00000667305.1:60794-ENST00000415940.1:2|2333
MVAHACNSSTLGG
>FUSION-ENST00000667305.1:60794-ENST00000415940.1:2|1222
MVSGKPASHM
>FUSION-ENST00000667305.1:60794-ENST00000415940.1:2|2875
VFSSSASECVR
>FUSION-ENST00000470575.5:28665-ENST00000471995.5:16630|219
NITSSEF
>ENST00000418374.6|SNV-81424-G-A|7
MRFEWANYAAEALGCK
>FUSION-ENST00000470575.5:28665-ENST00000471995.5:16630|476
GNMTKPCLYK
>FUSION-ENST00000470575.5:28665-ENST00000471995.5:16630|731
GLGVGGMFC
>ENST00000650488.1|SNV-14505-G-A|1
SESGASRPPPQWQPHPRAR
>FUSION-ENST00000667305.1:60794-ENST00000415940.1:2|1992
AQFSLGTAETQFA
>FUSION-ENST00000667305.1:60794-ENST00000415940.1:2|2487
GNYFCTFSCPK
>FUSION-ENST00000470575.5:28665-ENST00000471995.5:16630|604
FFFEYQKRVYSFLLKPLVPQSLL
>FUSION-ENST00000667305.1:60794-ENST00000415940.1:2|1980
DAELFNHIKEKDR
>FUSION-ENST00000667305.1:60794-ENST00000415940.1:2|579
RSLALSPRL
>FUSION-ENST00000667305.1:60794-ENST00000415940.1:2|3366
MCGLFILHFLS
>FUSION-ENST00000667305.1:60794-ENST00000415940.1:2|2659
VALGEESGPHCPK
>FUSION-ENST00000470575.5:28665-ENST00000471995.5:16630|146
MDFQMRKGR
>FUSION-ENST00000667305.1:60794-ENST00000415940.1:2|1004
LHATPFNL
>FUSION-ENST00000667305.1:60794-ENST00000415940.1:2|1072
MRGLKPR
>ENST00000506517.5|SNV-418220-C-G|5
IPGTVSSQVCRR
>ENST00000506538.6|SNV-857-G-A|1
QFYVTTCVGKSFHTYDVQK
>ENST00000496893.3|SNV-469479-C-T|3
LVTWSGAKSK
>ENST00000275230.6|SNV-23089-G-A|2
GVLIDRYGR
>ENST00000507071.6|SNV-5676-T-G|2
SRLQLPAWGSDSLQDSWCTAAGTSR
>FUSION-ENST00000667305.1:60794-ENST00000415940.1:2|3251
VCCDDER
>ENST00000405223.6|SNV-101226-C-T|8
TATESTR
>FUSION-ENST00000667305.1:60794-ENST00000415940.1:2|1509
QTIVGPCDR
>ENST00000301740.13|SNV-13179-G-C|4
TTSRTGR
>FUSION-ENST00000667305.1:60794-ENST00000415940.1:2|1382
SHTEVTVRFGIKEVVD
>FUSION-ENST00000667305.1:60794-ENST00000415940.1:2|2848
CEGPEAAKLLVCSECQK
>FUSION-ENST00000667305.1:60794-ENST00000415940.1:2|3454
MKLHASVCGCLMPFPGGLQAWK
>FUSION-ENST00000667305.1:60794-ENST00000415940.1:2|3207
MHSFPEQLLYAWHRFSCWRSSR
>FUSION-ENST00000470575.5:28665-ENST00000471995.5:16630|315
AGPPHLSDILAIACSVPHR
>FUSION-ENST00000667305.1:60794-ENST00000415940.1:2|2473
NLTTLSIRIGGIIVFILL
>ENST00000382500.3|MNV-1101-GAG-G|3
GPYWACASESRWRANTNFCSLQNG
>FUSION-ENST00000470575.5:28665-ENST00000471995.5:16630|665
FLKNEKLVFCHILLL
>FUSION-ENST00000667305.1:60794-ENST00000415940.1:2|3409
TVGYMLYPLNSQRDLLSGCVAVLPG
>FUSION-ENST00000667305.1:60794-ENST00000415940.1:2|179
LKPVGACWRDTWMFSELVTLLVMSK
>FUSION-ENST00000667305.1:60794-ENST00000415940.1:2|1157
GAANHHGTR
>FUSION-ENST00000667305.1:60794-ENST00000415940.1:2|2020
DESSVQSGNCRNSVCLSK
>FUSION-ENST00000667305.1:60794-ENST00000415940.1:2|2712
YLLSMWYIAFHKTKEFILSVK
>FUSION-ENST00000667305.1:60794-ENST00000415940.1:2|2688
MTLEIPYILSALGRHSLHADLVKK
>FUSION-ENST00000470575.5:28665-ENST00000471995.5:16630|140
CNSLGGMD
>FUSION-ENST00000470575.5:28665-ENST00000471995.5:16630|328
AFIFLYLVKYQNINNIMALDKDN
>FUSION-ENST00000667305.1:60794-ENST00000415940.1:2|2306
KKISWVWWHVPAVPATR
>ENST00000307050.5|SNV-386532-G-A|5
TTPSPTDKAAGASPAEKGGEPR
>FUSION-ENST00000667305.1:60794-ENST00000415940.1:2|551
MASQKYCVSLGT
>ENST00000475206.2|SNV-23531-A-C|1
HEPPRPARPEYPDDVAPTVGFSK
>ENST00000510130.1|SNV-37341-C-T|2
MEAVLTLPR
>FUSION-ENST00000667305.1:60794-ENST00000415940.1:2|590
MVSLGSLLASELLMHVYIIIIFFLR
>FUSION-ENST00000667305.1:60794-ENST00000415940.1:2|1420
LQMPINGHR
>ENST00000372517.8|INDEL-25891-G-GA|5
TTQIRGINCPQAR
>FUSION-ENST00000667305.1:60794-ENST00000415940.1:2|1561
WGCGSGVGETILLYFRR
>FUSION-ENST00000667305.1:60794-ENST00000415940.1:2|2129
RLSGFESWLYQ
>FUSION-ENST00000667305.1:60794-ENST00000415940.1:2|2845
LLVCSECQK
>FUSION-ENST00000470575.5:28665-ENST00000471995.5:16630|1155
MPVVSATR
>FUSION-ENST00000667305.1:60794-ENST00000415940.1:2|2623
SFLSIPPGPSRELACHSGCSLIIGY
>FUSION-ENST00000470575.5:28665-ENST00000471995.5:16630|444
MPNEFTYGLCFSDLSHSSIHACEKR
>FUSION-ENST00000470575.5:28665-ENST00000471995.5:16630|412
MVGHAYNPSTLGGQGGR
>ENST00000588251.1|SNV-24103-T-G|1
FLKIMKT
>FUSION-ENST00000667305.1:60794-ENST00000415940.1:2|951
GGLTVEIDAWVSGWEHHMQEK
>FUSION-ENST00000470575.5:28665-ENST00000471995.5:16630|598
MYAACYEFRYFAFVFSF
>FUSION-ENST00000667305.1:60794-ENST00000415940.1:2|2136
MLNCDTNGGL
>FUSION-ENST00000667305.1:60794-ENST00000415940.1:2|609
MCSQGALYRLLER
>FUSION-ENST00000433556.6:4957-ENST00000424300.5:17325|32
VTMVSTTIGMTSVTR
>ENST00000282388.4|SNV-2274-A-T|1
LPIFSRLSFSDD
>FUSION-ENST00000470575.5:28665-ENST00000471995.5:16630|216
KALGHKTYGDTVSNHQLI
>FUSION-ENST00000667305.1:60794-ENST00000415940.1:2|1278
DFFFFPR
>FUSION-ENST00000470575.5:28665-ENST00000471995.5:16630|914
GSFQNLLTSLAGCGCSR
>FUSION-ENST00000667305.1:60794-ENST00000415940.1:2|2980
LTATSASRVQVILLPQPPG
>FUSION-ENST00000667305.1:60794-ENST00000415940.1:2|2557
MLSSTTNSDIK
>ENST00000619062.1|SNV-18149-G-A|9
TSEGSGSSR
>FUSION-ENST00000667305.1:60794-ENST00000415940.1:2|691
GPYLPHRF
>FUSION-ENST00000667305.1:60794-ENST00000415940.1:2|2888
LRVLINA
>ENST00000549335.5|SNV-49489-C-T|3
SIWSPSLK
>FUSION-ENST00000667305.1:60794-ENST00000415940.1:2|1555
SFTFQLCQCGSMNLRK
>ENST00000276480.11|SNV-295750-A-G|4
VRVPLEILAMHGNVLK
>FUSION-ENST00000667305.1:60794-ENST00000415940.1:2|3056
RQVEMGPQPTRPAVAQK
>FUSION-ENST00000667305.1:60794-ENST00000415940.1:2|1255
AMATKARIDK
>FUSION-ENST00000470575.5:28665-ENST00000471995.5:16630|320
LLCSEFTAVAK
>FUSION-ENST00000667305.1:60794-ENST00000415940.1:2|3293
LCLPTFSAATEQSETKGPR
>ENST00000261497.9|SNV-24660-C-G|1
ISSNCTIGLR
>FUSION-ENST00000667305.1:60794-ENST00000415940.1:2|86
MAALALR
>ENST00000480381.1|SNV-61878-G-T|3
KIQINKNK
>FUSION-ENST00000667305.1:60794-ENST00000415940.1:2|2122
LARLVLKSWPQVIRPPWSPK
>ENST00000409508.8|SNV-201532-A-C|3
DCDLFQRRLLETAYK
>ENST00000477737.6|SNV-143089-G-A|4
KVLHTESTKTSLLR
>FUSION-ENST00000667305.1:60794-ENST00000415940.1:2|1705
DCLLSLAGLPVCLQNMLD
>FUSION-ENST00000667305.1:60794-ENST00000415940.1:2|1700
MIAFILIKLSESVKGWCR
>FUSION-ENST00000474837.5:935-ENST00000471995.5:16630|26
TQQEGGRERASAGSTGGK
>FUSION-ENST00000667305.1:60794-ENST00000415940.1:2|2978
MHFVHVFFFFFFLR
>FUSION-ENST00000667305.1:60794-ENST00000415940.1:2|1844
GCECKTKGLR
>FUSION-ENST00000470575.5:28665-ENST00000471995.5:16630|1213
LRFFLLK
>FUSION-ENST00000470575.5:28665-ENST00000471995.5:16630|956
MMVLKHLNPLIS
>FUSION-ENST00000470575.5:28665-ENST00000471995.5:16630|1182
HHHSWLILVFLVK
>FUSION-ENST00000667305.1:60794-ENST00000415940.1:2|3297
VAHTCNSSYLGV
>FUSION-ENST00000667305.1:60794-ENST00000415940.1:2|1140
SGNNRCWR
>FUSION-ENST00000667305.1:60794-ENST00000415940.1:2|2666
GFVSADSSLRFVSHIVR
>FUSION-ENST00000667305.1:60794-ENST00000415940.1:2|1456
YISISISISLSLSIYIYISY
>ENST00000467203.5|SNV-57955-T-G|5
LDEDVKMISAEAPVLLAK
>FUSION-ENST00000470575.5:28665-ENST00000471995.5:16630|1157
FITLFSSLLSSGSHSRNLFKNK
>FUSION-ENST00000667305.1:60794-ENST00000415940.1:2|1795
MSVLVYMSVHVCTYVCRNL
>FUSION-ENST00000470575.5:28665-ENST00000471995.5:16630|409
VGHAYNPSTLGGQGGRIS
>FUSION-ENST00000470575.5:28665-ENST00000471995.5:16630|639
MYLYLLNVGYNGAK
>FUSION-ENST00000667305.1:60794-ENST00000415940.1:2|756
QEAGPVQPGNEK
>FUSION-ENST00000667305.1:60794-ENST00000415940.1:2|685
MESCSVAQAGVQWRGLGSL
>FUSION-ENST00000667305.1:60794-ENST00000415940.1:2|75
PGIQRYIPQSRSALQDPASK
>FUSION-ENST00000667305.1:60794-ENST00000415940.1:2|1948
HIFNIKWVR
>FUSION-ENST00000667305.1:60794-ENST00000415940.1:2|3261
VAYAYNFCTLRG
>FUSION-ENST00000433556.6:4957-ENST00000424300.5:17325|17
ARPSCCAAFPSPSQRAMNPKDSAI
>FUSION-ENST00000667305.1:60794-ENST00000415940.1:2|1510
LGLALLAPQTCRQTIVGPCDRIS
>FUSION-ENST00000470575.5:28665-ENST00000471995.5:16630|801
LLTSSDLPAWASHSVGIIRMSYHAR
>FUSION-ENST00000474837.5:935-ENST00000471995.5:16630|80
ARELHGRGAR
>FUSION-ENST00000667305.1:60794-ENST00000415940.1:2|55
MLFKSTSIL
>FUSION-ENST00000667305.1:60794-ENST00000415940.1:2|934
EGRGWASAAATGIVSLKR
>FUSION-ENST00000667305.1:60794-ENST00000415940.1:2|2322
SEFPGYTARTQYCCWIFLGL
>FUSION-ENST00000667305.1:60794-ENST00000415940.1:2|1936
CCKEQAFRYHF
>ENST00000380698.5|SNV-9778-C-T|2
IEELLLGSSIDAETR
>FUSION-ENST00000667305.1:60794-ENST00000415940.1:2|416
WESSPFFHGKTR
>FUSION-ENST00000667305.1:60794-ENST00000415940.1:2|2148
MCLECQGEV
>ENST00000606893.5|SNV-39299-A-C|13
FNPDEDKQTLFVAGMSDK
>FUSION-ENST00000474837.5:935-ENST00000471995.5:16630|49
ARAGERGQHGR
>ENST00000372517.8|INDEL-25891-G-GA|9
KHSTSSHLFRTTQIR
>FUSION-ENST00000667305.1:60794-ENST00000415940.1:2|54
LFKSTSIL
>FUSION-ENST00000470575.5:28665-ENST00000471995.5:16630|961
MTREAEGWVVSSGLPF
>FUSION-ENST00000667305.1:60794-ENST00000415940.1:2|233
HFILKQEFR
>FUSION-ENST00000667305.1:60794-ENST00000415940.1:2|1877
IDFCKNYQVKGSR
>FUSION-ENST00000470575.5:28665-ENST00000471995.5:16630|911
MRVLLVE
>FUSION-ENST00000667305.1:60794-ENST00000415940.1:2|2506
TILILQMLGLRHRQFIFNFYV
>ENST00000296452.5|SNV-107719-T-G|4
APSAYRGEK
>ENST00000537881.5|SNV-97401-T-A|5
RLHKLGESK
>ENST00000472310.5|SNV-122399-T-C|6
EKNQVMSTLPR
>FUSION-ENST00000667305.1:60794-ENST00000415940.1:2|1856
LHFQDALVEIK
>FUSION-ENST00000667305.1:60794-ENST00000415940.1:2|3076
LISSVFSNFMATR
>FUSION-ENST00000667305.1:60794-ENST00000415940.1:2|2144
YVVYVNCTMDYKTQFKK
>FUSION-ENST00000667305.1:60794-ENST00000415940.1:2|388
DKVSLCGPGWSAVV
>FUSION-ENST00000667305.1:60794-ENST00000415940.1:2|170
FSELVTLLVMSKLRTLGK
>FUSION-ENST00000470575.5:28665-ENST00000471995.5:16630|368
VDQTPSAGSKMSR
>FUSION-ENST00000667305.1:60794-ENST00000415940.1:2|1038
MASESTRLAPALHR
>FUSION-ENST00000667305.1:60794-ENST00000415940.1:2|2183
QWRDLGSLQPLPPRFK
>FUSION-ENST00000667305.1:60794-ENST00000415940.1:2|140
ELENLEFLMQIQFQAV
>FUSION-ENST00000470575.5:28665-ENST00000471995.5:16630|271
TMFIVLCNHYHSPSPSLFSSCK
>FUSION-ENST00000667305.1:60794-ENST00000415940.1:2|1037
ASESTRLAPALHR
>FUSION-ENST00000667305.1:60794-ENST00000415940.1:2|3423
LLACLSPTPPL
>FUSION-ENST00000470575.5:28665-ENST00000471995.5:16630|172
MLARLVSTS
>FUSION-ENST00000470575.5:28665-ENST00000471995.5:16630|658
MEPNIFVGEASR
>FUSION-ENST00000667305.1:60794-ENST00000415940.1:2|3191
EAVQAKANSCAKSPRPHCVNSK
>FUSION-ENST00000470575.5:28665-ENST00000471995.5:16630|192
PGYRLEMCSLFLVSPSPSFFHPR
>ENST00000239690.9|SNV-44192-A-G|2
KNQDNRK
>FUSION-ENST00000667305.1:60794-ENST00000415940.1:2|1689
GQFVFARDGK
>ENST00000370192.8|SNV-760036-G-T|2
TTYGGVSGTAIRPIALRSVTSIAR
>FUSION-ENST00000667305.1:60794-ENST00000415940.1:2|1239
EPTEWEK
>FUSION-ENST00000667305.1:60794-ENST00000415940.1:2|1063
RWVDGCSKPPWHTHIYVTNLR
>FUSION-ENST00000667305.1:60794-ENST00000415940.1:2|122
MVQCLASWQDCYQD
>FUSION-ENST00000470575.5:28665-ENST00000471995.5:16630|482
ARHGGSCL
>FUSION-ENST00000470575.5:28665-ENST00000471995.5:16630|546
MNSDTLLLYFR
>FUSION-ENST00000470575.5:28665-ENST00000471995.5:16630|532
LYQFLYLGGILLYIGRNIAKFLK
>FUSION-ENST00000470575.5:28665-ENST00000471995.5:16630|324
MMLLCSEFTAVAK
>FUSION-ENST00000667305.1:60794-ENST00000415940.1:2|2365
MRILFFFFFF
>FUSION-ENST00000667305.1:60794-ENST00000415940.1:2|3335
NPQPREVKNILPGHTAWER
>FUSION-ENST00000470575.5:28665-ENST00000471995.5:16630|326
YQNINNIMALDKDN
>FUSION-ENST00000667305.1:60794-ENST00000415940.1:2|3468
VILLGWAVDLIR
>ENST00000507861.5|INDEL-418220-C-CGT|2
LQMNRSWNSSLI
>FUSION-ENST00000470575.5:28665-ENST00000471995.5:16630|967
LGNRLRSSPR
>ENST00000304218.6|SNV-463-C-T|2
KPAGVAKKPK
>FUSION-ENST00000667305.1:60794-ENST00000415940.1:2|2949
LNLLLSGEAR
>ENST00000276297.9|SNV-514186-G-T|1
CRNSYTEQ
>FUSION-ENST00000470575.5:28665-ENST00000471995.5:16630|752
LFLFENVLCSK
>FUSION-ENST00000667305.1:60794-ENST00000415940.1:2|723
GFCHVGQSGLELLTSSDLPTSAR
>FUSION-ENST00000667305.1:60794-ENST00000415940.1:2|3096
EAHCRCNC
>ENST00000644639.1|SNV-33234-T-A|3
HNLIINKMSAEGVYRYQL
>FUSION-ENST00000470575.5:28665-ENST00000471995.5:16630|845
NLAKERFLNLNFIK
>FUSION-ENST00000667305.1:60794-ENST00000415940.1:2|2036
MNLGSRNAELVGLARDK
>FUSION-ENST00000667305.1:60794-ENST00000415940.1:2|3027
TCIPIYLGG
>FUSION-ENST00000667305.1:60794-ENST00000415940.1:2|223
GHGIRES
>ENST00000394909.7|INDEL-19378-G-GAGAA|4
VSNLIKHHRENSHWR
>ENST00000440172.5|MNV-143328-CC-C|12
NRAPCRTSTADRPR
>ENST00000465063.5|INDEL-14135-A-AA|5
SSPCPCISSR
>FUSION-ENST00000667305.1:60794-ENST00000415940.1:2|3248
DDEQNVSGR
>ENST00000480103.5|SNV-101226-C-T|4
TIADHAYVK
>FUSION-ENST00000667305.1:60794-ENST00000415940.1:2|2407
KTHAYSFFFLFFLR
>FUSION-ENST00000667305.1:60794-ENST00000415940.1:2|2302
ISWVWWHVPAVPATRG
>FUSION-ENST00000667305.1:60794-ENST00000415940.1:2|887
MEPVLRIVGNL
>ENST00000261497.9|SNV-24660-C-G|2
KISSNCTIGLR
>FUSION-ENST00000470575.5:28665-ENST00000471995.5:16630|530
NIAKFLKVGFYLGYLVR
>FUSION-ENST00000667305.1:60794-ENST00000415940.1:2|1960
QSFLTISKR
>FUSION-ENST00000667305.1:60794-ENST00000415940.1:2|813
MSSEETSAQSRLR
>FUSION-ENST00000667305.1:60794-ENST00000415940.1:2|3146
MQCAASQRACRAFQR
>ENST00000620985.4|SNV-14792-T-A|3
AFWGTEKIEDK
>FUSION-ENST00000667305.1:60794-ENST00000415940.1:2|1260
TPKAMATKAR
>ENST00000276480.11|SNV-295750-A-G|5
SLSGCPHKVRVPLEILAMHGNVLK
>FUSION-ENST00000667305.1:60794-ENST00000415940.1:2|1295
LKLLLSPALYLGLARS
>FUSION-ENST00000667305.1:60794-ENST00000415940.1:2|13
ATGRAYTSPASSYFVSVLK
>FUSION-ENST00000667305.1:60794-ENST00000415940.1:2|14
ISGGEGWVACPGRATGR
>FUSION-ENST00000470575.5:28665-ENST00000471995.5:16630|226
NPFLNLKCCFR
>FUSION-ENST00000667305.1:60794-ENST00000415940.1:2|2684
HSLHADLVKKEKPR
>FUSION-ENST00000667305.1:60794-ENST00000415940.1:2|2765
SQGASCTSLL
>FUSION-ENST00000470575.5:28665-ENST00000471995.5:16630|204
ETLLATIN
>ENST00000382500.3|MNV-1101-GAG-G|14
GLWADIAGRPFGRR
>FUSION-ENST00000667305.1:60794-ENST00000415940.1:2|785
KKEAAVQTASSSVR
>FUSION-ENST00000667305.1:60794-ENST00000415940.1:2|1206
QKTTHHYWSLEKCNQNHNEIPSHAS
>FUSION-ENST00000667305.1:60794-ENST00000415940.1:2|358
PVIPATWEAEAGESLEPGR
>FUSION-ENST00000667305.1:60794-ENST00000415940.1:2|2151
FKLKYVVYVNCTMDYK
>FUSION-ENST00000667305.1:60794-ENST00000415940.1:2|2232
MLSCLEVISSSR
>FUSION-ENST00000667305.1:60794-ENST00000415940.1:2|1097
NAFMSFAGTWMKLETIILSK
>FUSION-ENST00000667305.1:60794-ENST00000415940.1:2|423
KCCVHKHGEISGCIVDTK
>ENST00000486102.5|SNV-26429-T-C|5
MTITLVPEIFLDRTRPTSEMLLRR
>FUSION-ENST00000667305.1:60794-ENST00000415940.1:2|342
EVLCAQTR
>ENST00000554872.5|SNV-9083-C-G|11
YMDLVDGIFLNQIMLQIDRRPTNQR
>FUSION-ENST00000667305.1:60794-ENST00000415940.1:2|895
TRSSQVR
>FUSION-ENST00000667305.1:60794-ENST00000415940.1:2|606
CSQGALYRLLERSTFLSR
>FUSION-ENST00000667305.1:60794-ENST00000415940.1:2|878
QRVTVLLSSPHFTDEGAVARN
>FUSION-ENST00000667305.1:60794-ENST00000415940.1:2|3042
STKVAGGVGGGGK
>FUSION-ENST00000667305.1:60794-ENST00000415940.1:2|2204
MPCKVTCARVPGVHIK
>ENST00000322054.10|SNV-27503-C-T|1
ELVNNLAEIYGWIER
>FUSION-ENST00000667305.1:60794-ENST00000415940.1:2|1225
QTNKNPIKK
>ENST00000304218.6|SNV-598-C-T|2
AKAVKPKK
>FUSION-ENST00000667305.1:60794-ENST00000415940.1:2|132
IWLRQWGPR
>FUSION-ENST00000474837.5:935-ENST00000471995.5:16630|45
MSRSAERR
>ENST00000257215.10|SNV-55404-A-C|1
LPVEGHPGTWLGHKGMVLSAEYIKK
>ENST00000394909.7|MNV-19372-CACAG-C|15
FTLERSPISAVTVGK
>FUSION-ENST00000470575.5:28665-ENST00000471995.5:16630|1027
LCILDLLYHFNSVFVK
>FUSION-ENST00000667305.1:60794-ENST00000415940.1:2|541
MLVLDPKHTYIADSTLLSSTYR
>FUSION-ENST00000667305.1:60794-ENST00000415940.1:2|3311
MRLRTSK
>FUSION-ENST00000667305.1:60794-ENST00000415940.1:2|2470
MSSCQCFRQLDQVDAAFPLCK
>FUSION-ENST00000667305.1:60794-ENST00000415940.1:2|2488
MGNYFCTFSCPK
>FUSION-ENST00000667305.1:60794-ENST00000415940.1:2|3485
VWAFGEGEGRGMTPNGRCIEAILDL
>FUSION-ENST00000667305.1:60794-ENST00000415940.1:2|247
SQDRAIALHFG
>ENST00000272418.7|SNV-44778-A-G|4
SIRVLVAVGSGKGAAGFSIGK
>FUSION-ENST00000667305.1:60794-ENST00000415940.1:2|1397
VGDSIWKILAEVGSK
>FUSION-ENST00000667305.1:60794-ENST00000415940.1:2|1221
VSGKPASHM
>FUSION-ENST00000667305.1:60794-ENST00000415940.1:2|2626
GGIGNQPGQHNETSSLQNKFFFN
>FUSION-ENST00000470575.5:28665-ENST00000471995.5:16630|923
MLKGSFQNLLTSLAGCGCSRL
>FUSION-ENST00000667305.1:60794-ENST00000415940.1:2|3321
VDFLLWGR
>FUSION-ENST00000470575.5:28665-ENST00000471995.5:16630|1168
KDKNTDTLLIEK
>FUSION-ENST00000474837.5:935-ENST00000471995.5:16630|35
SAGGGGRGELPAAPLR
>FUSION-ENST00000667305.1:60794-ENST00000415940.1:2|2262
MWSLLECWLLSNWLR
>ENST00000313367.7|SNV-174750-T-A|1
GNEQYYSFTQFALELNEMDPSSK
>FUSION-ENST00000667305.1:60794-ENST00000415940.1:2|2769
MLISLKRK
>FUSION-ENST00000470575.5:28665-ENST00000471995.5:16630|416
MIQNLCLSVVKK
>FUSION-ENST00000667305.1:60794-ENST00000415940.1:2|1643
WFWEPSEARFFYKR
>FUSION-ENST00000470575.5:28665-ENST00000471995.5:16630|471
MTKPCLYK
>ENST00000367066.8|SNV-3795-T-G|1
LPVHLLAVVCKDFLRSIPR
>FUSION-ENST00000667305.1:60794-ENST00000415940.1:2|3439
RRNHVQGFR
>FUSION-ENST00000667305.1:60794-ENST00000415940.1:2|2383
MPGQLLS
>FUSION-ENST00000667305.1:60794-ENST00000415940.1:2|1455
RKPVTNEGDCSCVLLSLHCLLLFA
>FUSION-ENST00000667305.1:60794-ENST00000415940.1:2|1560
MWGCGSGVGETILLYFRRE
>FUSION-ENST00000667305.1:60794-ENST00000415940.1:2|540
LVLDPKHTYIADSTLLSSTYR
>FUSION-ENST00000667305.1:60794-ENST00000415940.1:2|1272
MGKDFMTK
>FUSION-ENST00000470575.5:28665-ENST00000471995.5:16630|884
MRWHHCTPAWATE
>FUSION-ENST00000470575.5:28665-ENST00000471995.5:16630|834
HIPSIKFQQSPLYLK
>FUSION-ENST00000667305.1:60794-ENST00000415940.1:2|2766
KSQGASCTSLL
>FUSION-ENST00000667305.1:60794-ENST00000415940.1:2|2718
QPIFALRDFEER
>FUSION-ENST00000667305.1:60794-ENST00000415940.1:2|2494
MLGNALSALQVLANLISLANPLR
>FUSION-ENST00000667305.1:60794-ENST00000415940.1:2|1601
MPDARSK
>FUSION-ENST00000470575.5:28665-ENST00000471995.5:16630|191
LEMCSLFLVSPSPSFFHPR
>FUSION-ENST00000667305.1:60794-ENST00000415940.1:2|2611
LVPVIPALWEAEAGGSLEPRR
>FUSION-ENST00000667305.1:60794-ENST00000415940.1:2|411
ACHLFCKK
>ENST00000366835.8|SNV-21512-A-G|2
WTVTFAADPEGICWK
>FUSION-ENST00000667305.1:60794-ENST00000415940.1:2|2717
QPIFALRDFEERYLLSMWYIAFHK
>FUSION-ENST00000667305.1:60794-ENST00000415940.1:2|2664
ESASQGNGTGFCLFPHFLF
>ENST00000549335.5|SNV-49489-C-T|7
KMSIWSPSLKALSK
>FUSION-ENST00000667305.1:60794-ENST00000415940.1:2|1027
MTDKHPHAPSAIIIT
>FUSION-ENST00000667305.1:60794-ENST00000415940.1:2|290
RETPEVKR
>FUSION-ENST00000667305.1:60794-ENST00000415940.1:2|2052
RKALGMVHI
>FUSION-ENST00000667305.1:60794-ENST00000415940.1:2|386
MKKIFFFFSEIR
>ENST00000405223.6|SNV-101226-C-T|5
WALPSPSSFPVAPQASPK
>ENST00000429586.6|SNV-6845-C-T|1
IGYFSQHHVEQLDLNVSVVELLARK
>FUSION-ENST00000667305.1:60794-ENST00000415940.1:2|1852
LHFQDALVEIKSMGCECKTK
>FUSION-ENST00000667305.1:60794-ENST00000415940.1:2|1471
VLPKEINI
>FUSION-ENST00000667305.1:60794-ENST00000415940.1:2|3385
MAGFQLTATSASQVQAILLPQPPK
>FUSION-ENST00000667305.1:60794-ENST00000415940.1:2|1580
MLHMKAPK
>ENST00000565541.5|SNV-86181-T-A|2
SVMMENFGNLTALGRSHK
>FUSION-ENST00000667305.1:60794-ENST00000415940.1:2|2524
SAFVSSHSNNRPCGLNLSPAAK
>FUSION-ENST00000667305.1:60794-ENST00000415940.1:2|1264
MSWPEGIGSAWLQR
>FUSION-ENST00000667305.1:60794-ENST00000415940.1:2|2115
MVKEDTEIKPVR
>FUSION-ENST00000667305.1:60794-ENST00000415940.1:2|3137
GSPCGVFCFCFLFVMR
>FUSION-ENST00000667305.1:60794-ENST00000415940.1:2|353
MMTHCAR
>FUSION-ENST00000667305.1:60794-ENST00000415940.1:2|3221
NKPFSKTFE
>FUSION-ENST00000667305.1:60794-ENST00000415940.1:2|2323
MSEFPGYTARTQYCCWIFLGL
>FUSION-ENST00000667305.1:60794-ENST00000415940.1:2|2081
MWQVGNEPK
>FUSION-ENST00000667305.1:60794-ENST00000415940.1:2|143
TRAMELENLEFLMQIQFQAV
>ENST00000549335.5|SNV-49489-C-T|20
LVEEIRQKCGGLQLQNEDVYMVTK
>FUSION-ENST00000667305.1:60794-ENST00000415940.1:2|2877
HRVFSSSASECVR
>FUSION-ENST00000470575.5:28665-ENST00000471995.5:16630|57
QYFHLSLPKCWDYR
>ENST00000452319.5|SNV-250953-C-T|3
SLKDSCSWAGPTPYTRNTK
>FUSION-ENST00000667305.1:60794-ENST00000415940.1:2|61
GAMRDGSSL
>FUSION-ENST00000667305.1:60794-ENST00000415940.1:2|2443
MSHRAPP
>FUSION-ENST00000667305.1:60794-ENST00000415940.1:2|2283
ETARVQFTSPQRGPR
>FUSION-ENST00000466801.5:5622-ENST00000322723.9:22077|7
MTMTMRKMTLK
>FUSION-ENST00000667305.1:60794-ENST00000415940.1:2|2530
MGRLGEERSSLIPGSHGEETCR
>FUSION-ENST00000667305.1:60794-ENST00000415940.1:2|3177
LGMQKGRK
>FUSION-ENST00000667305.1:60794-ENST00000415940.1:2|836
GHEPVHQSGSNGSAEEGR
>ENST00000505113.5|SNV-160839-A-C|2
ATTSLCESELHGNPNYSAGR
>FUSION-ENST00000470575.5:28665-ENST00000471995.5:16630|413
IQNLCLSVVKKV
>FUSION-ENST00000667305.1:60794-ENST00000415940.1:2|2063
ESKSLWQEDQEK
>FUSION-ENST00000470575.5:28665-ENST00000471995.5:16630|487
FYGTKVTSR
>FUSION-ENST00000470575.5:28665-ENST00000471995.5:16630|724
MGLLSIPRISIFIYFYFSETGSR
>FUSION-ENST00000667305.1:60794-ENST00000415940.1:2|2281
VQFTSPQRGPR
>FUSION-ENST00000470575.5:28665-ENST00000471995.5:16630|8
MGTGWCLELQGRDFPFSEG
>FUSION-ENST00000470575.5:28665-ENST00000471995.5:16630|360
MVLIFFQIINFAFNNLKLHFL
>ENST00000506000.5|INDEL-418220-C-CGT|1
SWNSSLEINFIFTL
>FUSION-ENST00000667305.1:60794-ENST00000415940.1:2|2404
MPVIPALWEAK
>FUSION-ENST00000470575.5:28665-ENST00000471995.5:16630|1149
QTLQWAVITPLQPGDIARPCLKK
>FUSION-ENST00000470575.5:28665-ENST00000471995.5:16630|945
TFFVVRLHSQEWL
>FUSION-ENST00000470575.5:28665-ENST00000471995.5:16630|995
MVRGGDTG
>FUSION-ENST00000667305.1:60794-ENST00000415940.1:2|1620
VQVRPPR
>FUSION-ENST00000667305.1:60794-ENST00000415940.1:2|29
SFAPWSFYRTVAGCQAFR
>FUSION-ENST00000667305.1:60794-ENST00000415940.1:2|1550
MRWGGPVHDSYGFKAPVPLSLFLK
>FUSION-ENST00000667305.1:60794-ENST00000415940.1:2|2419
GGGGTGYPPK
>ENST00000304218.6|SNV-463-C-T|5
AKKPAGVAK
>FUSION-ENST00000667305.1:60794-ENST00000415940.1:2|2884
MHRTVLHCCVITTIMA
>ENST00000477357.5|SNV-17598-T-C|13
MPSLQLRMK
>FUSION-ENST00000667305.1:60794-ENST00000415940.1:2|710
KAESLQDPAVLEGHLSTPPK
>FUSION-ENST00000667305.1:60794-ENST00000415940.1:2|2208
ELTAEQLGMPCKVTCAR
>ENST00000477737.6|SNV-143089-G-A|5
KVLHTESTK
>FUSION-ENST00000667305.1:60794-ENST00000415940.1:2|212
REPGADSS
>FUSION-ENST00000667305.1:60794-ENST00000415940.1:2|2840
NRCLVMEGLK
>FUSION-ENST00000667305.1:60794-ENST00000415940.1:2|644
VGRGLSLPSFCK
>FUSION-ENST00000470575.5:28665-ENST00000471995.5:16630|515
RPPPCLANFFVFLEETGFHR
>ENST00000469978.5|SNV-26429-T-C|1
TRPTSEMLLRRLAQVWPSGQQGWDP
>FUSION-ENST00000667305.1:60794-ENST00000415940.1:2|1494
IGASLII
>ENST00000262124.15|SNV-24103-T-G|1
VQIFEDNENTRKYAK
>FUSION-ENST00000667305.1:60794-ENST00000415940.1:2|78
MPGIQRYIPQSR
>FUSION-ENST00000667305.1:60794-ENST00000415940.1:2|410
MACHLFCKKK
>FUSION-ENST00000667305.1:60794-ENST00000415940.1:2|749
GKVYIRGHLR
>ENST00000549335.5|SNV-49489-C-T|2
SIWSPSLKALSK
>FUSION-ENST00000667305.1:60794-ENST00000415940.1:2|846
LTPMFSTVTCHSGLQPR
>FUSION-ENST00000667305.1:60794-ENST00000415940.1:2|1480
PTIVLAR
>ENST00000415054.1|SNV-13571-T-G|2
MALESNRPLSWISG
>FUSION-ENST00000667305.1:60794-ENST00000415940.1:2|3088
MWVESYFR
>ENST00000441802.7|SNV-63398-G-A|4
LMYKITSGNPQEFFSIHPK
>FUSION-ENST00000667305.1:60794-ENST00000415940.1:2|572
MNGLNEECFLK
>ENST00000367167.4|INDEL-640-A-AA|3
KLETRQEALFWVEGPSS
>FUSION-ENST00000667305.1:60794-ENST00000415940.1:2|1588
GSFQQQIFILLQFWRLEIQIQGVR
>FUSION-ENST00000667305.1:60794-ENST00000415940.1:2|2018
DESSVQSGNCRNSVCLSKLQCGK
>ENST00000264316.9|SNV-21833-T-G|4
ARYDFLPR
>FUSION-ENST00000470575.5:28665-ENST00000471995.5:16630|1146
SLCRERL
>FUSION-ENST00000667305.1:60794-ENST00000415940.1:2|294
LGLCIFR
>FUSION-ENST00000667305.1:60794-ENST00000415940.1:2|2756
MSRLYNHTR
>ENST00000462930.5|SNV-8397-G-A|1
GSTLCPLQAWLPWADCPTELSP
>FUSION-ENST00000470575.5:28665-ENST00000471995.5:16630|613
IIITDLSTPLKHFK
>FUSION-ENST00000340648.6:26230-ENST00000461889.1:70479|1
TAEWLTKHKT
>ENST00000355426.8|SNV-42444-G-T|3
SDQVCINLR
>FUSION-ENST00000470575.5:28665-ENST00000471995.5:16630|580
MIIEFAWIK
>FUSION-ENST00000667305.1:60794-ENST00000415940.1:2|1359
TSLYSHAEIANACHTCYFLLGTHGR
>ENST00000421536.5|SNV-168-A-G|4
KQAQAGGSRK
>FUSION-ENST00000667305.1:60794-ENST00000415940.1:2|2433
SPTGQLGGILVSK
>FUSION-ENST00000667305.1:60794-ENST00000415940.1:2|1253
ATKARIDK
>FUSION-ENST00000667305.1:60794-ENST00000415940.1:2|2916
TTPSKKLK
>FUSION-ENST00000667305.1:60794-ENST00000415940.1:2|2301
MRKSLGISR
>FUSION-ENST00000667305.1:60794-ENST00000415940.1:2|2670
ILPDFRGFVSADSSLR
>ENST00000507071.6|SNV-5676-T-G|3
TDNNSNTLLPLQVRSR
>ENST00000303045.11|SNV-92832-G-A|2
ERENIDIQGK
>FUSION-ENST00000470575.5:28665-ENST00000471995.5:16630|562
MLLLFWRR
>FUSION-ENST00000470575.5:28665-ENST00000471995.5:16630|1128
MRNLAITK
>FUSION-ENST00000667305.1:60794-ENST00000415940.1:2|1713
QGKNPWEYAK
>FUSION-ENST00000667305.1:60794-ENST00000415940.1:2|1799
MVSVYFGIS
>FUSION-ENST00000667305.1:60794-ENST00000415940.1:2|1166
ENVAHIHHGILCSHKKECIHVLCR
>FUSION-ENST00000667305.1:60794-ENST00000415940.1:2|3186
SPRPHCVNSKVLSRGSHT
>FUSION-ENST00000340648.6:26230-ENST00000461889.1:70479|8
FQDLSEGHKIVLPMHSFAQLR
>FUSION-ENST00000667305.1:60794-ENST00000415940.1:2|1777
ILPCVSFSSSINK
>FUSION-ENST00000470575.5:28665-ENST00000471995.5:16630|935
LYVLNHFIYSVPHFLPLEI
>FUSION-ENST00000667305.1:60794-ENST00000415940.1:2|2451
SSSSCTLGIS
>FUSION-ENST00000470575.5:28665-ENST00000471995.5:16630|425
MPIILALWEAK
>FUSION-ENST00000667305.1:60794-ENST00000415940.1:2|2496
METRGRPR
>FUSION-ENST00000667305.1:60794-ENST00000415940.1:2|726
NSFLNPWI
>ENST00000248933.11|SNV-127496-G-A|1
GVDGPTLTILANQTLLVEGQVIR
>FUSION-ENST00000667305.1:60794-ENST00000415940.1:2|3268
YGILFCLSASLLSLTVK
>FUSION-ENST00000667305.1:60794-ENST00000415940.1:2|3043
ALDCKSTKVAGGVGGGGK
>FUSION-ENST00000667305.1:60794-ENST00000415940.1:2|2237
KAVRILAK
>FUSION-ENST00000667305.1:60794-ENST00000415940.1:2|991
MNHCTWK
>FUSION-ENST00000667305.1:60794-ENST00000415940.1:2|2785
MLGFSHFFK
>FUSION-ENST00000470575.5:28665-ENST00000471995.5:16630|1033
ELYFPPLLFLMAVLM
>FUSION-ENST00000667305.1:60794-ENST00000415940.1:2|2117
MVVGACSPSYWGG
>FUSION-ENST00000470575.5:28665-ENST00000471995.5:16630|85
EKVLVAHVTLKWK
>ENST00000333190.5|SNV-574085-T-G|5
CKCCRVANK
>FUSION-ENST00000667305.1:60794-ENST00000415940.1:2|2028
DIVGGRNSTYR
>ENST00000322054.10|SNV-27503-C-T|2
KELVNNLAEIYGWIER
>ENST00000360270.7|SNV-143472-G-T|3
GMLREDAFLEYLK
>ENST00000527849.5|SNV-18149-G-A|4
CCVEEGLEPVCFERTDDIGGLWK
>FUSION-ENST00000667305.1:60794-ENST00000415940.1:2|984
MSLLELAR
>FUSION-ENST00000667305.1:60794-ENST00000415940.1:2|3346
LLVVGQGWF
>ENST00000370028.7|SNV-14192-G-C|3
SRDLEQQLQDELLEVVSELQTPKK
>FUSION-ENST00000667305.1:60794-ENST00000415940.1:2|2941
STTKRQTAL
>ENST00000395591.5|INDEL-14135-A-AA|6
HTATVDGRTILVADINVTQKK
>FUSION-ENST00000667305.1:60794-ENST00000415940.1:2|1313
GVNRIVLFWVVEGFGEIP
>FUSION-ENST00000470575.5:28665-ENST00000471995.5:16630|633
HYFFFCCFIF
>FUSION-ENST00000470575.5:28665-ENST00000471995.5:16630|671
KYFFPIPGHFFFFTVL
>FUSION-ENST00000433556.6:4957-ENST00000424300.5:17325|30
VTMVSTTIGMTSVTRGR
>FUSION-ENST00000470575.5:28665-ENST00000471995.5:16630|504
SPRLECSDHTQV
>FUSION-ENST00000470575.5:28665-ENST00000471995.5:16630|907
ELLRVAVSTALR
>FUSION-ENST00000470575.5:28665-ENST00000471995.5:16630|1175
MWSGCCRFMFK
>FUSION-ENST00000667305.1:60794-ENST00000415940.1:2|449
EHFYKSK
>ENST00000606893.5|SNV-39299-A-C|9
QTLFVAGMSDKKIVQWDIR
>FUSION-ENST00000667305.1:60794-ENST00000415940.1:2|490
MVLSFFLRCCPGWSAVAQSR
>FUSION-ENST00000667305.1:60794-ENST00000415940.1:2|3342
IIVVVLQMRNPQPR
>FUSION-ENST00000667305.1:60794-ENST00000415940.1:2|1340
QETFERNLPPPPQIYR
>FUSION-ENST00000667305.1:60794-ENST00000415940.1:2|501
ALWWTGWDRGERVK
>FUSION-ENST00000667305.1:60794-ENST00000415940.1:2|2414
SQHIESPSNNL
>FUSION-ENST00000667305.1:60794-ENST00000415940.1:2|192
LTVSVLAFLGGK
>ENST00000404991.2|SNV-1703-C-T|2
ELYQLLPHHVLQDKK
>FUSION-ENST00000667305.1:60794-ENST00000415940.1:2|1974
YETPAFDMLK
>ENST00000527849.5|SNV-18149-G-A|1
TDDIGGLWKFQENPEEGRASIYK
>FUSION-ENST00000667305.1:60794-ENST00000415940.1:2|2867
RWIPTHITYTV
>ENST00000527849.5|SNV-18149-G-A|3
TDDIGGLWK
>FUSION-ENST00000667305.1:60794-ENST00000415940.1:2|1350
LSLEFYPAFQIACQPADR
>FUSION-ENST00000470575.5:28665-ENST00000471995.5:16630|982
PQHLANFLKHFFFETK
>FUSION-ENST00000667305.1:60794-ENST00000415940.1:2|746
VYIRGHLRVR
>FUSION-ENST00000667305.1:60794-ENST00000415940.1:2|3446
PFPGGLQAWK
>ENST00000523008.5|MNV-5540-AAGACCCTGA-A|5
KQPSEDEGIK
>ENST00000263791.10|SNV-33617-A-C|4
VRFSDHALPYKTGK
>FUSION-ENST00000667305.1:60794-ENST00000415940.1:2|2977
HFVHVFFFFFFLR
>ENST00000366835.8|SNV-21512-A-G|1
WTVTFAADPEGICWKNLSIQGLR
>FUSION-ENST00000470575.5:28665-ENST00000471995.5:16630|797
SYHARASDESCQGKIP
>FUSION-ENST00000667305.1:60794-ENST00000415940.1:2|1430
MSPLVFTYPLAHLILK
>ENST00000176183.6|INDEL-3284-C-CA|6
RVPQRLPQGPACLLLSR
>FUSION-ENST00000667305.1:60794-ENST00000415940.1:2|2088
NFTFGFCLVFFNVATRK
>ENST00000480103.5|SNV-101226-C-T|9
MKTATESTRTIADHAYVK
>FUSION-ENST00000667305.1:60794-ENST00000415940.1:2|1240
VNKEPTEWEKIFAIYPSDQWLIFR
>FUSION-ENST00000667305.1:60794-ENST00000415940.1:2|1503
MNSWEQSTQYRCLAFYCRQHLGR
>ENST00000644201.1|SNV-33234-T-A|1
MSAEAFMSWLVQMSRFLLVYEKLK
>FUSION-ENST00000470575.5:28665-ENST00000471995.5:16630|772
MEAILQHIHL
>ENST00000472126.1|SNV-8918-C-A|2
MHLLPNSQSALTSRAPTFLKAPISK
>FUSION-ENST00000667305.1:60794-ENST00000415940.1:2|880
NCLTPHFSECISTLKQR
>ENST00000671916.1|SNV-171175-A-C|5
RLPDQFSKLAAR
>FUSION-ENST00000667305.1:60794-ENST00000415940.1:2|3131
LARQVSNS
>FUSION-ENST00000667305.1:60794-ENST00000415940.1:2|3230
CQGAEECRSGYFWASYFSK
>ENST00000278520.9|SNV-5855-G-C|3
VVEHEGSSVEMEQK
>FUSION-ENST00000667305.1:60794-ENST00000415940.1:2|2824
MPVIPALWQAEAGR
>FUSION-ENST00000470575.5:28665-ENST00000471995.5:16630|304
MISSEIVGPAPDFLRPRWEFK
>FUSION-ENST00000667305.1:60794-ENST00000415940.1:2|1363
LATLVTFSWVPMAGITS
>FUSION-ENST00000667305.1:60794-ENST00000415940.1:2|1108
DTGRGTSHTGACWGMGGK
>FUSION-ENST00000340648.6:26230-ENST00000461889.1:70479|10
KFQDLSEGHKIVLPMHSFAQLR
>FUSION-ENST00000470575.5:28665-ENST00000471995.5:16630|49
IPVWMGK
>FUSION-ENST00000470575.5:28665-ENST00000471995.5:16630|350
MGLPDFF
>FUSION-ENST00000470575.5:28665-ENST00000471995.5:16630|370
VLNCFPAFRVDQTPSAGSKMSR
>FUSION-ENST00000667305.1:60794-ENST00000415940.1:2|2821
PVIPALWQAEAGRSLEVR
>FUSION-ENST00000667305.1:60794-ENST00000415940.1:2|1743
LVSNPRPQVICLPQASK
>FUSION-ENST00000667305.1:60794-ENST00000415940.1:2|1173
LDKENVAHIHHGILCSHKK
>FUSION-ENST00000667305.1:60794-ENST00000415940.1:2|3362
MLPKWVLWQEPPLSLLFSDLK
>FUSION-ENST00000667305.1:60794-ENST00000415940.1:2|2817
FMVVNSR
>FUSION-ENST00000470575.5:28665-ENST00000471995.5:16630|548
MLLVMNSDTLLLYFRFEKIAAAR
>FUSION-ENST00000667305.1:60794-ENST00000415940.1:2|1424
HVKLQMPINGHR
>FUSION-ENST00000470575.5:28665-ENST00000471995.5:16630|1123
NLAITKMPQEFFLLIFNLKC
>ENST00000651372.2|SNV-173987-A-T|2
TAELSPKNLFSPSSFK
>FUSION-ENST00000667305.1:60794-ENST00000415940.1:2|1461
GDYKEPLVRQK
>ENST00000375647.5|SNV-93552-A-C|2
FPECDQCK
>ENST00000360534.8|SNV-64947-A-G|3
QFSKMGFVGNKR
>FUSION-ENST00000667305.1:60794-ENST00000415940.1:2|690
MPVIPATQEGTA
>ENST00000644935.1|SNV-38013-C-T|3
DLLGLLRAPGEGVWVR
>FUSION-ENST00000667305.1:60794-ENST00000415940.1:2|1316
EPKGVNR
>FUSION-ENST00000667305.1:60794-ENST00000415940.1:2|2834
MEGLKCFFK
>FUSION-ENST00000667305.1:60794-ENST00000415940.1:2|414
MACHLFCK
>FUSION-ENST00000667305.1:60794-ENST00000415940.1:2|966
MPGVMKSSR
>FUSION-ENST00000667305.1:60794-ENST00000415940.1:2|1552
MRWGGPVHDSYGFK
>FUSION-ENST00000667305.1:60794-ENST00000415940.1:2|2682
MHGGPGRGIWPSLSQG
>FUSION-ENST00000667305.1:60794-ENST00000415940.1:2|3361
LPKWVLWQEPPLSLLFSDLK
>ENST00000435118.5|INDEL-14135-A-AA|7
EFRPEIPCIVVANKIDDINVTQKK
>FUSION-ENST00000470575.5:28665-ENST00000471995.5:16630|355
FRSLCFKK
>ENST00000397146.7|SNV-29591-A-C|8
ASAVIPSKDKAAFFLR
>FUSION-ENST00000470575.5:28665-ENST00000471995.5:16630|300
GAQLTGGLEM
>ENST00000422005.7|SNV-181427-G-T|4
SFLLDAYKQLNFPPSGFSK
>FUSION-ENST00000667305.1:60794-ENST00000415940.1:2|1562
MWGCGSGVGETILLYFRR
>FUSION-ENST00000667305.1:60794-ENST00000415940.1:2|2374
MFIMSWMK
>FUSION-ENST00000667305.1:60794-ENST00000415940.1:2|2586
REGGKEGR
>FUSION-ENST00000667305.1:60794-ENST00000415940.1:2|1180
DLEPTQMPITDR
>FUSION-ENST00000667305.1:60794-ENST00000415940.1:2|2334
LARLVLNT
>FUSION-ENST00000667305.1:60794-ENST00000415940.1:2|341
EVLCAQTRGDLR
>FUSION-ENST00000667305.1:60794-ENST00000415940.1:2|1898
GSSFLSNNASIYEIFLCR
>FUSION-ENST00000667305.1:60794-ENST00000415940.1:2|971
MAITLTANNKIRT
>FUSION-ENST00000667305.1:60794-ENST00000415940.1:2|2804
QVAHLGTELQQSKR
>FUSION-ENST00000470575.5:28665-ENST00000471995.5:16630|278
KHIFTVALIS
>FUSION-ENST00000667305.1:60794-ENST00000415940.1:2|1015
GSPSIQLK
>ENST00000451834.5|SNV-114304-C-G|1
SNPVMPISSSNHSAR
>ENST00000606893.5|SNV-39299-A-C|12
FNPDEDKQTLFVAGMSDKK
>ENST00000278520.9|SNV-5855-G-C|2
VVEHEGSSVEMEQKTPEK
>FUSION-ENST00000470575.5:28665-ENST00000471995.5:16630|920
MAPLHSSLGNR
>FUSION-ENST00000667305.1:60794-ENST00000415940.1:2|250
HSDGVDPCTASFADVK
>FUSION-ENST00000667305.1:60794-ENST00000415940.1:2|3118
MISAHCNFR
>FUSION-ENST00000470575.5:28665-ENST00000471995.5:16630|347
LHLYIWALLP
>ENST00000440172.5|MNV-143328-CC-C|24
ALGWVTPPAPRK
>FUSION-ENST00000667305.1:60794-ENST00000415940.1:2|2705
TKEFILSVK
>ENST00000405223.6|SNV-101226-C-T|11
KTATESTR
>FUSION-ENST00000667305.1:60794-ENST00000415940.1:2|2549
VVTQTTWK
>FUSION-ENST00000667305.1:60794-ENST00000415940.1:2|724
HHHAWLIFVFLVER
>ENST00000651372.2|SNV-173987-A-T|1
NLFSPSSFK
>ENST00000320356.7|SNV-72686-T-A|5
DPVQKNEFISENCGEIISQDEADR
>ENST00000506812.2|SNV-440007-A-C|3
ISDLTERSEDFEK
>FUSION-ENST00000667305.1:60794-ENST00000415940.1:2|921
NLPQLMARIWNSVPVFILFCVVR
>FUSION-ENST00000667305.1:60794-ENST00000415940.1:2|393
MHEEDFFFLFRDK
>FUSION-ENST00000470575.5:28665-ENST00000471995.5:16630|302
WEFKIYSEFA
>FUSION-ENST00000667305.1:60794-ENST00000415940.1:2|760
LSCLDLFP
>FUSION-ENST00000667305.1:60794-ENST00000415940.1:2|2265
IRLSKTDK
>FUSION-ENST00000667305.1:60794-ENST00000415940.1:2|210
MSQCLFK
>FUSION-ENST00000667305.1:60794-ENST00000415940.1:2|2581
EEGRKEGK
>FUSION-ENST00000667305.1:60794-ENST00000415940.1:2|112
MISSFQGR
>FUSION-ENST00000667305.1:60794-ENST00000415940.1:2|714
MACVEFFVSPFPSSNSGLHR
>FUSION-ENST00000667305.1:60794-ENST00000415940.1:2|317
SVCSFSEFAK
>FUSION-ENST00000667305.1:60794-ENST00000415940.1:2|2649
LFLQWVPVRGSKLSCLGG
>FUSION-ENST00000667305.1:60794-ENST00000415940.1:2|3460
LCVDASCLFLVVCRHGR
>ENST00000507750.5|SNV-440007-A-C|9
TQNIMYDMISDLTERSE
>FUSION-ENST00000667305.1:60794-ENST00000415940.1:2|1083
LETIILSKLTQER
>ENST00000402510.2|SNV-61535-T-C|5
AQSKMESAQDVQTIR
>ENST00000366630.5|SNV-162403-T-G|3
FTEWVFTTIDK
>FUSION-ENST00000667305.1:60794-ENST00000415940.1:2|603
STFLSRVAAWTMPSK
>FUSION-ENST00000667305.1:60794-ENST00000415940.1:2|2187
SSIWSLELCLL
>FUSION-ENST00000470575.5:28665-ENST00000471995.5:16630|725
GLLSIPR
>ENST00000513000.5|INDEL-418220-C-CGT|2
SWNSSLHARISWLLSVIVN
>FUSION-ENST00000667305.1:60794-ENST00000415940.1:2|2497
VPVCLGIQEN
>FUSION-ENST00000470575.5:28665-ENST00000471995.5:16630|77
MHMRVLFFVCFLR
>ENST00000282388.4|SNV-2274-A-T|2
RLPIFSRLSFSDD
>FUSION-ENST00000470575.5:28665-ENST00000471995.5:16630|106
MMTVKNGEKCLISK
>ENST00000644201.1|SNV-33234-T-A|3
MSAEAFMSWLVQMSR
>ENST00000573242.1|SNV-31469-C-G|2
MPSAGPVPSARPGPPTTANDLGL
>FUSION-ENST00000667305.1:60794-ENST00000415940.1:2|2915
MAGHRGSCL
>FUSION-ENST00000667305.1:60794-ENST00000415940.1:2|1660
MLFLLKIQK
>FUSION-ENST00000667305.1:60794-ENST00000415940.1:2|1106
DTGRGTSHTGACWGMGGKGR
>FUSION-ENST00000470575.5:28665-ENST00000471995.5:16630|1133
EYLLSSK
>FUSION-ENST00000667305.1:60794-ENST00000415940.1:2|472
SVVGKSCVAGR
>FUSION-ENST00000470575.5:28665-ENST00000471995.5:16630|211
MEKFKHNTEVEII
>FUSION-ENST00000667305.1:60794-ENST00000415940.1:2|3272
SGHKTQDIYMMWK
>FUSION-ENST00000667305.1:60794-ENST00000415940.1:2|2683
MHGGPGR
>ENST00000554872.5|SNV-9083-C-G|12
YMDLVDGIFLNQIMLQIDR
>FUSION-ENST00000470575.5:28665-ENST00000471995.5:16630|981
MSRVGWSS
>FUSION-ENST00000667305.1:60794-ENST00000415940.1:2|1720
FPSPFLSGK
>FUSION-ENST00000470575.5:28665-ENST00000471995.5:16630|35
PYEGKPLR
>ENST00000474478.5|SNV-21512-A-G|1
WTVTFAADPEGICW
>FUSION-ENST00000667305.1:60794-ENST00000415940.1:2|3029
SHCTWPQK
>FUSION-ENST00000470575.5:28665-ENST00000471995.5:16630|1172
WSGCCRFMFKLFK
>FUSION-ENST00000667305.1:60794-ENST00000415940.1:2|297
IRLGLCIFR
>ENST00000523008.5|MNV-5540-AAGACCCTGA-A|1
QPSEDEGIKDLVEITLKK
>ENST00000506812.2|SNV-440007-A-C|2
MISDLTERSEDFEKR
>FUSION-ENST00000667305.1:60794-ENST00000415940.1:2|1211
MANKQMK
>FUSION-ENST00000667305.1:60794-ENST00000415940.1:2|748
SLLMSWFS
>FUSION-ENST00000470575.5:28665-ENST00000471995.5:16630|875
NIFKINFV
>ENST00000361745.10|SNV-5254-C-T|1
WRKEQLER
>FUSION-ENST00000470575.5:28665-ENST00000471995.5:16630|625
HCFALRSFH
>FUSION-ENST00000474837.5:935-ENST00000471995.5:16630|55
GAGRAAGRPAPPNPAGR
>ENST00000360270.7|SNV-143472-G-T|4
IQVWHEEHRGMLREDAFLEYLK
>FUSION-ENST00000470575.5:28665-ENST00000471995.5:16630|478
VAHACNPSILGGQGRWIA
>FUSION-ENST00000667305.1:60794-ENST00000415940.1:2|2942
QNSQKSTTKR
>FUSION-ENST00000474837.5:935-ENST00000471995.5:16630|71
GAGGGGARAHAPCVR
>FUSION-ENST00000667305.1:60794-ENST00000415940.1:2|1899
FYLFIQER
>ENST00000261917.4|SNV-25483-C-G|3
IDSEVYKTARGLR
>ENST00000507071.6|SNV-5676-T-G|4
SWIEDNVFRTDNNSNTLLPLQVRSR
>FUSION-ENST00000667305.1:60794-ENST00000415940.1:2|74
YIPQSRSALQDPASK
>FUSION-ENST00000667305.1:60794-ENST00000415940.1:2|936
KEGRGWASAAATGIVSLK
>FUSION-ENST00000667305.1:60794-ENST00000415940.1:2|1477
VNTECQLDWIEGCK
>FUSION-ENST00000667305.1:60794-ENST00000415940.1:2|2927
KTNSLIAKWVK
>FUSION-ENST00000667305.1:60794-ENST00000415940.1:2|3012
IPGFWWKKEIWAR
>FUSION-ENST00000667305.1:60794-ENST00000415940.1:2|2805
QVAHLGTELQQSK
>FUSION-ENST00000667305.1:60794-ENST00000415940.1:2|2522
ERKLVGLLPSVFSCSLALISELR
>FUSION-ENST00000667305.1:60794-ENST00000415940.1:2|2256
MDKGALCSSSSIDLNSPSAASKL
>FUSION-ENST00000667305.1:60794-ENST00000415940.1:2|3391
HPVLSSCLCEWPCIWAEYWQNIWGK
>FUSION-ENST00000667305.1:60794-ENST00000415940.1:2|3105
MPWTRSAFSESNVWVRHR
>FUSION-ENST00000667305.1:60794-ENST00000415940.1:2|1407
AGRYYSHFTDEKATT
>FUSION-ENST00000470575.5:28665-ENST00000471995.5:16630|786
AAKKVSIK
>FUSION-ENST00000667305.1:60794-ENST00000415940.1:2|1502
NSWEQSTQYRCLAFYCRQHLGR
>ENST00000640381.1|SNV-6143-A-T|1
PVSPTILQWQLQNGVWIMLS
>FUSION-ENST00000667305.1:60794-ENST00000415940.1:2|2453
AEIHQGRRR
>FUSION-ENST00000667305.1:60794-ENST00000415940.1:2|1590
GSFQQQIFILLQFWR
>FUSION-ENST00000667305.1:60794-ENST00000415940.1:2|2933
MYAEFPKVNNKK
>ENST00000497304.6|MNV-12414-CAC-C|14
SWVWLSTSCASPAACTCMTR
>ENST00000492366.5|SNV-8666-A-G|10
NLNVRSMCLMIK
>ENST00000462989.6|SNV-129694-T-G|3
GLEMEHTQQMK
>FUSION-ENST00000470575.5:28665-ENST00000471995.5:16630|244
TFLNFLLWQNK
>FUSION-ENST00000667305.1:60794-ENST00000415940.1:2|1964
SVGITDTSHHSQPGCY
>FUSION-ENST00000470575.5:28665-ENST00000471995.5:16630|889
CQSHMDR
>FUSION-ENST00000470575.5:28665-ENST00000471995.5:16630|470
TKPCLYK
>FUSION-ENST00000667305.1:60794-ENST00000415940.1:2|1126
TWNQPKCPSLIDWIK
>ENST00000645445.1|SNV-33234-T-A|2
HNLIINKMSAEEFFIK
>FUSION-ENST00000470575.5:28665-ENST00000471995.5:16630|69
MSIDNIYSHEFA
>ENST00000261917.4|SNV-25483-C-G|2
TARGLRIVR
>ENST00000640381.1|SNV-6143-A-T|2
MPVSPTILQWQLQNGVWIMLS
>FUSION-ENST00000667305.1:60794-ENST00000415940.1:2|799
KRLWTEVLGK
>ENST00000460773.5|SNV-148070-A-G|14
MFGKVPHTMMNLGITERLR
>ENST00000382500.3|MNV-1101-GAG-G|1
ANTNFCSLQNG
>ENST00000542851.5|SNV-81752-T-C|2
MAAGTCVCCFAAGERA
>FUSION-ENST00000433556.6:4957-ENST00000424300.5:17325|27
MVSTTIGMTSVTRGR
>ENST00000460773.5|SNV-148070-A-G|9
MMNLGITER
>FUSION-ENST00000667305.1:60794-ENST00000415940.1:2|3383
MPGPSACPR
>ENST00000280527.7|SNV-123803-G-A|2
WREDNCTFCQCVNGER
>FUSION-ENST00000667305.1:60794-ENST00000415940.1:2|2308
PVIPALWEAEAGESLELR
>FUSION-ENST00000667305.1:60794-ENST00000415940.1:2|256
MMKMIGVDFIPQSTVVCIVR
>FUSION-ENST00000667305.1:60794-ENST00000415940.1:2|1766
TSTSELWLLRGVRPCCIFR
>FUSION-ENST00000667305.1:60794-ENST00000415940.1:2|1507
MNSWEQSTQYR
>FUSION-ENST00000667305.1:60794-ENST00000415940.1:2|1067
HSMFSFR
>FUSION-ENST00000667305.1:60794-ENST00000415940.1:2|1026
TDKHPHAPSAIIIT
>ENST00000374848.8|SNV-57598-G-T|5
AKGERAYVVEPNLLK
>ENST00000616170.4|SNV-15054-G-C|3
TAYGNALIK
>FUSION-ENST00000667305.1:60794-ENST00000415940.1:2|2292
LSAWAFYK
>FUSION-ENST00000667305.1:60794-ENST00000415940.1:2|3154
LSGQSQGRLHGGADVNLHLK
>FUSION-ENST00000470575.5:28665-ENST00000471995.5:16630|407
MVLCVFRIFPF
>FUSION-ENST00000667305.1:60794-ENST00000415940.1:2|1736
SYRYTQPILFTYNLPVTLGK
>FUSION-ENST00000667305.1:60794-ENST00000415940.1:2|3490
NLIKGILTNF
>FUSION-ENST00000470575.5:28665-ENST00000471995.5:16630|481
MVAHACNPSILGGQGR
>FUSION-ENST00000470575.5:28665-ENST00000471995.5:16630|71
MRVLFFVCFLRQGLSLLPR
>FUSION-ENST00000470575.5:28665-ENST00000471995.5:16630|592
HHIYLFPYLFIFWVFFCCCKQYHR
>FUSION-ENST00000470575.5:28665-ENST00000471995.5:16630|291
MSYINFEFGGLLASV
>ENST00000357485.8|SNV-14750-G-C|3
LTPQEGLQAPR
>FUSION-ENST00000667305.1:60794-ENST00000415940.1:2|2235
AVRILAKINER
>FUSION-ENST00000667305.1:60794-ENST00000415940.1:2|1178
MPITDRLDK
>ENST00000535010.5|SNV-15054-G-C|6
MIDAGTEFGPRTAYGNALIK
>ENST00000296424.9|SNV-8666-A-G|2
SMCLMIKAFLPK
>FUSION-ENST00000667305.1:60794-ENST00000415940.1:2|557
MPKIQEWLSGGLAGTEGR
>FUSION-ENST00000470575.5:28665-ENST00000471995.5:16630|567
SFLIFKLVFFSKLVFLILNT
>FUSION-ENST00000667305.1:60794-ENST00000415940.1:2|1490
QSVVSRCVCEGVAK
>FUSION-ENST00000667305.1:60794-ENST00000415940.1:2|920
MARIWNSVPVFILFCVVR
>FUSION-ENST00000466801.5:5622-ENST00000322723.9:22077|9
RMTMTMRK
>FUSION-ENST00000667305.1:60794-ENST00000415940.1:2|2647
MLIEAAVR
>FUSION-ENST00000470575.5:28665-ENST00000471995.5:16630|293
MYGDKFRCR
>FUSION-ENST00000667305.1:60794-ENST00000415940.1:2|240
GTQPVTTCV
>FUSION-ENST00000667305.1:60794-ENST00000415940.1:2|2102
IRFRYTK
>ENST00000470921.1|SNV-217013-G-A|3
MDLGNRVEITAVATQGK
>FUSION-ENST00000667305.1:60794-ENST00000415940.1:2|2182
DLGSLQPLPPR
>ENST00000529398.5|SNV-92496-C-T|4
MDIGTFFVVGSTR
>ENST00000472126.1|SNV-8918-C-A|6
MHLLPNSQSALTSR
>FUSION-ENST00000667305.1:60794-ENST00000415940.1:2|1863
MPLIPATRK
>FUSION-ENST00000466801.5:5622-ENST00000322723.9:22077|8
MTMTMRK
>FUSION-ENST00000667305.1:60794-ENST00000415940.1:2|3365
CGLFILHFLS
>FUSION-ENST00000667305.1:60794-ENST00000415940.1:2|1920
WPGMKAPACNPSTLGGRGGWNT
>FUSION-ENST00000667305.1:60794-ENST00000415940.1:2|2594
MFPPLYSSQSHR
>FUSION-ENST00000667305.1:60794-ENST00000415940.1:2|553
IQEWLSGGLAGTEGR
>FUSION-ENST00000667305.1:60794-ENST00000415940.1:2|246
AIALHFG
>FUSION-ENST00000667305.1:60794-ENST00000415940.1:2|1415
PINGHRR
>FUSION-ENST00000667305.1:60794-ENST00000415940.1:2|1419
LQMPINGHRR
>FUSION-ENST00000667305.1:60794-ENST00000415940.1:2|3484
GMTPNGR
>FUSION-ENST00000667305.1:60794-ENST00000415940.1:2|1586
LEIQIQGVR
>FUSION-ENST00000667305.1:60794-ENST00000415940.1:2|2787
MSHHARLYGRF
>FUSION-ENST00000667305.1:60794-ENST00000415940.1:2|3278
LESLGCGCGQESWVEVRTLSLGWVQ
>FUSION-ENST00000667305.1:60794-ENST00000415940.1:2|3093
FWIYWVK
>ENST00000304218.6|SNV-598-C-T|1
AVKPKKAPK
>FUSION-ENST00000667305.1:60794-ENST00000415940.1:2|363
MLGHWDISPTEITYR
>FUSION-ENST00000667305.1:60794-ENST00000415940.1:2|1077
RNTQCMR
>FUSION-ENST00000667305.1:60794-ENST00000415940.1:2|522
MKSVFSSPYRR
>FUSION-ENST00000667305.1:60794-ENST00000415940.1:2|1368
NVKCFFFRLFLK
>ENST00000307050.5|SNV-386532-G-A|2
GGEPRGDAWK
>FUSION-ENST00000667305.1:60794-ENST00000415940.1:2|1002
GEQMLVYRLQR
>FUSION-ENST00000667305.1:60794-ENST00000415940.1:2|594
MPFSCLSLPSSWNYR
>FUSION-ENST00000470575.5:28665-ENST00000471995.5:16630|1077
RMVVVSYIHIA
>FUSION-ENST00000667305.1:60794-ENST00000415940.1:2|2448
HRVPTQKIPTY
>FUSION-ENST00000433556.6:4957-ENST00000424300.5:17325|18
ARPSCCAAFPSPSQRAMNPK
>FUSION-ENST00000470575.5:28665-ENST00000471995.5:16630|404
KCLFITAYYFTVDTCK
>FUSION-ENST00000667305.1:60794-ENST00000415940.1:2|2862
DLYQTHCHHLGREGEWADCEGQSLL
>ENST00000616170.4|SNV-15054-G-C|1
TAYGNALIKCGETQKR
>FUSION-ENST00000667305.1:60794-ENST00000415940.1:2|2755
SRLYNHTR
>FUSION-ENST00000667305.1:60794-ENST00000415940.1:2|49
MIQQVQAGVNQARFREER
>ENST00000335438.7|SNV-23531-A-C|1
SAGITGMSHHAQPGQNTLTM
>FUSION-ENST00000470575.5:28665-ENST00000471995.5:16630|877
SVSHGPLSHFLVYLITKIIIIIILR
>ENST00000301825.8|SNV-4967-G-T|1
QEVLPPGLNYGIVLDAGSSR
>FUSION-ENST00000470575.5:28665-ENST00000471995.5:16630|144
KGRQFGGR
>ENST00000536101.5|SNV-81424-G-A|4
FEWANYAAEALGCK
>ENST00000647569.1|SNV-16028-T-C|3
DAQEHKIPLFEGANFKGNTIEIQG
>FUSION-ENST00000470575.5:28665-ENST00000471995.5:16630|1029
WDEFPNTVCYRGEAIS
>ENST00000304218.6|SNV-463-C-T|6
AGAAKAKKPAGVAK
>FUSION-ENST00000470575.5:28665-ENST00000471995.5:16630|701
EKIGNFEAMGENPLVFY
>FUSION-ENST00000667305.1:60794-ENST00000415940.1:2|127
GLGPHCLCGALHWVQLTWR
>FUSION-ENST00000474837.5:935-ENST00000471995.5:16630|7
RAIERAR
>FUSION-ENST00000667305.1:60794-ENST00000415940.1:2|2520
KLVGLLPSVFSCSLALISELRK
>FUSION-ENST00000667305.1:60794-ENST00000415940.1:2|2030
KDIVGGR
>FUSION-ENST00000667305.1:60794-ENST00000415940.1:2|3392
LCFCGWSFSALERR
>FUSION-ENST00000667305.1:60794-ENST00000415940.1:2|1398
MVGDSIWKILAEVGSK
>ENST00000343854.10|SNV-545885-T-A|1
MTKVAESKEPSQQR
>FUSION-ENST00000667305.1:60794-ENST00000415940.1:2|226
LGMKETQF
>FUSION-ENST00000470575.5:28665-ENST00000471995.5:16630|205
METLLATIN
>FUSION-ENST00000667305.1:60794-ENST00000415940.1:2|1569
NPFQPKSVRGTLSK
>FUSION-ENST00000470575.5:28665-ENST00000471995.5:16630|609
QGYTYIVK
>FUSION-ENST00000667305.1:60794-ENST00000415940.1:2|3110
LFTVVSPAS
>FUSION-ENST00000667305.1:60794-ENST00000415940.1:2|1854
LHFQDALVEIKSMGCECK
>FUSION-ENST00000667305.1:60794-ENST00000415940.1:2|3256
QLDMVWK
>FUSION-ENST00000470575.5:28665-ENST00000471995.5:16630|1087
MSLRFIHVVACVR
>FUSION-ENST00000667305.1:60794-ENST00000415940.1:2|420
NRWESSPFFHGK
>FUSION-ENST00000667305.1:60794-ENST00000415940.1:2|1955
MKLLLLICLNSGSDIFLKELGF
>FUSION-ENST00000470575.5:28665-ENST00000471995.5:16630|859
MPGPQLFF
>FUSION-ENST00000667305.1:60794-ENST00000415940.1:2|1341
NSSISYHSGTKQETFER
>FUSION-ENST00000470575.5:28665-ENST00000471995.5:16630|814
SHYAWPTIILLICF
>FUSION-ENST00000667305.1:60794-ENST00000415940.1:2|1408
AGRYYSHFTDEK
>FUSION-ENST00000667305.1:60794-ENST00000415940.1:2|3350
GTEQQSGIIWTIESCGQSLQYHP
>FUSION-ENST00000667305.1:60794-ENST00000415940.1:2|716
MLSSLNFF
>FUSION-ENST00000667305.1:60794-ENST00000415940.1:2|1079
DGIRRNTQCMR
>FUSION-ENST00000667305.1:60794-ENST00000415940.1:2|1515
HRTPSSSVLRLGLALLAPQTCR
>FUSION-ENST00000667305.1:60794-ENST00000415940.1:2|2874
VFSSSASECVRSL
>FUSION-ENST00000667305.1:60794-ENST00000415940.1:2|228
TNQNETIKLGMK
>ENST00000375647.5|SNV-93552-A-C|1
FPECDQCKELFPTPALLQVHVK
>FUSION-ENST00000667305.1:60794-ENST00000415940.1:2|3388
WKTLDSCRSR
>FUSION-ENST00000667305.1:60794-ENST00000415940.1:2|1238
EPTEWEKIFAIYPSDQWLIFR
>ENST00000407847.5|SNV-91079-T-C|4
AFAGATTLNNHIRTHTGEKPLKCER
>ENST00000606893.5|SNV-39299-A-C|5
ISKLSLWLGCLIR
>FUSION-ENST00000667305.1:60794-ENST00000415940.1:2|1672
SLLFVSPFKMK
>FUSION-ENST00000667305.1:60794-ENST00000415940.1:2|3471
MPVFVVLGVDFQEAQP
>FUSION-ENST00000470575.5:28665-ENST00000471995.5:16630|1001
ARMFLTFWKPLK
>ENST00000369406.8|SNV-4526-A-G|4
LMERMQLPWDSVGRLEVGTETIIDK
>ENST00000494440.5|SNV-8918-C-A|2
HKSSSIWGDAPPTQQPK
>ENST00000481902.5|SNV-15980-A-T|6
RLVGSRSLPVDFHIK
>FUSION-ENST00000667305.1:60794-ENST00000415940.1:2|755
MQEAGPVQPGNEKLASIFSGHATAK
>FUSION-ENST00000470575.5:28665-ENST00000471995.5:16630|526
VGFYLGYLVRNFK
>ENST00000620220.4|SNV-17598-T-C|4
RPFGPVGFMKNAISTAEDEEWKR
>FUSION-ENST00000470575.5:28665-ENST00000471995.5:16630|670
YFFPIPGHFFFFTVL
>ENST00000535170.5|INDEL-17945-C-CA|6
SKGEGERIGK
>FUSION-ENST00000474837.5:935-ENST00000471995.5:16630|67
MRPASVPYWNESER
>FUSION-ENST00000470575.5:28665-ENST00000471995.5:16630|1173
MWSGCCRFMFKLFK
>FUSION-ENST00000667305.1:60794-ENST00000415940.1:2|307
MPAWGSWR
>FUSION-ENST00000667305.1:60794-ENST00000415940.1:2|869
MYHIMMCGSAMDRIYNGGPMR
>FUSION-ENST00000667305.1:60794-ENST00000415940.1:2|1470
MATSGRGR
>FUSION-ENST00000470575.5:28665-ENST00000471995.5:16630|1174
WSGCCRFMFK
>FUSION-ENST00000667305.1:60794-ENST00000415940.1:2|1003
GEQMLVYR
>FUSION-ENST00000470575.5:28665-ENST00000471995.5:16630|630
LDWSEFR
>ENST00000341776.7|SNV-250139-G-A|5
MREIRPSPSK
>ENST00000367167.4|INDEL-640-A-AA|5
CDVQLVKK
>FUSION-ENST00000470575.5:28665-ENST00000471995.5:16630|1030
MWDEFPNTVCYRGEAIS
>FUSION-ENST00000470575.5:28665-ENST00000471995.5:16630|785
VSIKKMLGR
>FUSION-ENST00000667305.1:60794-ENST00000415940.1:2|1476
MVNTECQLDWIEGCKVLFPGVSVR
>FUSION-ENST00000470575.5:28665-ENST00000471995.5:16630|549
LLVMNSDTLLLYFRFEK
>FUSION-ENST00000470575.5:28665-ENST00000471995.5:16630|1073
FICNKPAHPAHVSWNLNEIK
>ENST00000459987.1|SNV-174750-T-A|3
ESKSYAERQR
>FUSION-ENST00000667305.1:60794-ENST00000415940.1:2|2792
DRVSLCCPGLK
>ENST00000668358.1|SNV-61180-C-A|1
EPPHLAELSLHTYIQSWR
>FUSION-ENST00000667305.1:60794-ENST00000415940.1:2|1557
SFTFQLCQCGSMNLR
>FUSION-ENST00000667305.1:60794-ENST00000415940.1:2|373
MLARIVELLAPNDTLISCSTQS
>ENST00000339249.5|SNV-15844-A-T|5
HQRLHSGERPYECTVCK
>ENST00000361558.7|SNV-7634-C-G|1
TASSVSVTLAAGCGK
>FUSION-ENST00000470575.5:28665-ENST00000471995.5:16630|1009
YVLSEWLK
>FUSION-ENST00000667305.1:60794-ENST00000415940.1:2|2887
MCSPVPR
>FUSION-ENST00000667305.1:60794-ENST00000415940.1:2|196
WAPVIPATGEAEAGESLEPR
>FUSION-ENST00000667305.1:60794-ENST00000415940.1:2|2926
TNSLIAK
>FUSION-ENST00000667305.1:60794-ENST00000415940.1:2|45
EERAGSRVLAGPQEEHTHLLR
>ENST00000549335.5|SNV-49489-C-T|9
MKMSIWSPSLKALSK
>FUSION-ENST00000667305.1:60794-ENST00000415940.1:2|2053
MRKALGMVHI
>FUSION-ENST00000667305.1:60794-ENST00000415940.1:2|376
MSRLCSIHATDINPGCISL
>ENST00000462989.6|SNV-129694-T-G|2
GLEMEHTQQMKLK
>FUSION-ENST00000474837.5:935-ENST00000471995.5:16630|29
RTQQEGGRER
>FUSION-ENST00000667305.1:60794-ENST00000415940.1:2|2513
MPPLDPALL
>ENST00000465063.5|INDEL-14135-A-AA|3
LLMVPML
>FUSION-ENST00000667305.1:60794-ENST00000415940.1:2|1445
LVSSMDTGKMGSR
>ENST00000507048.1|SNV-110750-A-C|5
ATTSLCESELHGNPNYSAGT
>ENST00000465063.5|INDEL-14135-A-AA|2
MSYLLSTADINVTQKK
>FUSION-ENST00000470575.5:28665-ENST00000471995.5:16630|379
ISFQVLTIIVIK
>ENST00000405223.6|SNV-101226-C-T|3
EECRFQVCR
>FUSION-ENST00000667305.1:60794-ENST00000415940.1:2|1204
TTHHYWSLEKCNQNHNEIPSHAS
>ENST00000176183.6|INDEL-3284-C-CA|2
APPDAPRPDGQASGTKEMGR
>FUSION-ENST00000433556.6:4957-ENST00000424300.5:17325|23
MTSVTRGRARPSCCAAFPSPSQR
>ENST00000304218.6|SNV-420-G-A|2
AASGEAKPKTKK
>ENST00000469631.1|SNV-72686-T-A|2
TVERLFLK
>FUSION-ENST00000667305.1:60794-ENST00000415940.1:2|803
MSPCISQGLMAQLRKGGLR
>FUSION-ENST00000667305.1:60794-ENST00000415940.1:2|2509
MTILILQMLGLRHR
>FUSION-ENST00000667305.1:60794-ENST00000415940.1:2|1975
SLKYETPAFDMLKFWV
>FUSION-ENST00000470575.5:28665-ENST00000471995.5:16630|236
DGVSPCCPVWSPTPGLK
>ENST00000370028.7|SNV-14192-G-C|5
KSRDLEQQLQDELLEVVSELQTPK
>FUSION-ENST00000667305.1:60794-ENST00000415940.1:2|371
IVELLAPNDTLISCSTQS
>ENST00000414043.7|SNV-7643-C-T|1
GPPLQSVAGGRR
>ENST00000584446.5|SNV-198067-G-A|5
MHQEIKLPCSFLGHQRNDTR
>FUSION-ENST00000667305.1:60794-ENST00000415940.1:2|1041
LILILTSISPPQTTPSNR
>FUSION-ENST00000667305.1:60794-ENST00000415940.1:2|883
MFAQRNCLTPHFSECISTLKQR
>FUSION-ENST00000470575.5:28665-ENST00000471995.5:16630|736
GRVFGRPQIFLYSIRGLGVGGMFC
>FUSION-ENST00000470575.5:28665-ENST00000471995.5:16630|582
LMIIEFAWIKK
>FUSION-ENST00000667305.1:60794-ENST00000415940.1:2|2340
MTSPPCLGSKL
>FUSION-ENST00000667305.1:60794-ENST00000415940.1:2|2920
MPAWTQRTTPSK
>FUSION-ENST00000667305.1:60794-ENST00000415940.1:2|255
MKMIGVDFIPQSTVVCIVR
>FUSION-ENST00000667305.1:60794-ENST00000415940.1:2|2716
DFEERYLLSMWYIAFHK
>FUSION-ENST00000667305.1:60794-ENST00000415940.1:2|84
AFKGVPNCHVTLSDARETL
>FUSION-ENST00000667305.1:60794-ENST00000415940.1:2|1579
LHMKAPK
>FUSION-ENST00000667305.1:60794-ENST00000415940.1:2|1289
EQNGGLRNNTTHLQPSEL
>FUSION-ENST00000667305.1:60794-ENST00000415940.1:2|1298
MLKLLLSPALYLGLAR
>FUSION-ENST00000667305.1:60794-ENST00000415940.1:2|2050
CSLHYISTGQCYAK
>ENST00000329722.8|SNV-57918-A-G|1
MGVYKIILNQTARYFAK
>FUSION-ENST00000470575.5:28665-ENST00000471995.5:16630|1078
IFFEEVNYLKDFHSR
>FUSION-ENST00000667305.1:60794-ENST00000415940.1:2|1958
QSFLTISKRR
>FUSION-ENST00000667305.1:60794-ENST00000415940.1:2|1241
VNKEPTEWEK
>FUSION-ENST00000667305.1:60794-ENST00000415940.1:2|1146
PVRMVIIK
>FUSION-ENST00000470575.5:28665-ENST00000471995.5:16630|583
LMIIEFAWIK
>FUSION-ENST00000667305.1:60794-ENST00000415940.1:2|950
MQEKRPWAR
>FUSION-ENST00000667305.1:60794-ENST00000415940.1:2|258
MPASLFLCANPDWLGGC
>ENST00000496110.1|SNV-18324-T-G|2
HRGHEQEGTAGNTEELSPV
>FUSION-ENST00000667305.1:60794-ENST00000415940.1:2|1291
EQNGGLR
>FUSION-ENST00000470575.5:28665-ENST00000471995.5:16630|929
MVFVLSTGSFPVGLEVLFFNCQPWS
>ENST00000333190.5|SNV-574085-T-G|4
CCRVANK
>FUSION-ENST00000470575.5:28665-ENST00000471995.5:16630|489
MSTHKFYGTKVTSR
>FUSION-ENST00000667305.1:60794-ENST00000415940.1:2|2257
DKGALCSSSSIDLNSPSAASK
>FUSION-ENST00000667305.1:60794-ENST00000415940.1:2|2811
LARLVSNS
>ENST00000296452.5|SNV-107719-T-G|1
GEKLSSHDFSGWGKGYER
>FUSION-ENST00000470575.5:28665-ENST00000471995.5:16630|59
NEVSLCCPGWSQAPGLK
>FUSION-ENST00000470575.5:28665-ENST00000471995.5:16630|556
ETEFGILK
>FUSION-ENST00000667305.1:60794-ENST00000415940.1:2|2836
CLVMEGLKCFFK
>ENST00000648087.1|SNV-115718-A-T|2
MASVQNALRDNAGDRADFWR
>FUSION-ENST00000470575.5:28665-ENST00000471995.5:16630|999
MFLTFWKPLK
>FUSION-ENST00000667305.1:60794-ENST00000415940.1:2|2895
NRMSDSSVDKAQGVQQLR
>FUSION-ENST00000470575.5:28665-ENST00000471995.5:16630|232
ILFLPAVAVFELWLLETPIER
>FUSION-ENST00000667305.1:60794-ENST00000415940.1:2|3438
RNHVQGFR
>ENST00000380698.5|SNV-9778-C-T|1
IEELLLGSSIDAETRLVLVNAIYFK
>ENST00000472126.1|SNV-8918-C-A|10
MGMHLLPNSQSALTSR
>FUSION-ENST00000470575.5:28665-ENST00000471995.5:16630|266
MFIVLCNHYHSPSPSLFSSCKT
>FUSION-ENST00000667305.1:60794-ENST00000415940.1:2|1797
MSVLVYMSVHVCTYVCR
>FUSION-ENST00000667305.1:60794-ENST00000415940.1:2|3429
RFWCFLSGIRFSR
>ENST00000339249.5|SNV-15844-A-T|1
LHSGERPYECTVCKKR
>FUSION-ENST00000667305.1:60794-ENST00000415940.1:2|999
LVYRLQR
>ENST00000562153.5|SNV-5295-T-G|5
FGRDEDPVCLQLDDIRSK
>FUSION-ENST00000667305.1:60794-ENST00000415940.1:2|2851
MCEGPEAAK
>FUSION-ENST00000470575.5:28665-ENST00000471995.5:16630|485
VTSRSGLK
>FUSION-ENST00000667305.1:60794-ENST00000415940.1:2|566
MAFKESCPRYR
>FUSION-ENST00000667305.1:60794-ENST00000415940.1:2|1746
SAFVSSLFIYYLFIF
>ENST00000489426.5|SNV-7982-T-C|6
IKIKIADLGNACWAHK
>FUSION-ENST00000667305.1:60794-ENST00000415940.1:2|752
LASIFSGHATAKSLLMSWFS
>FUSION-ENST00000667305.1:60794-ENST00000415940.1:2|2918
MPAWTQRTTPSKK
>FUSION-ENST00000667305.1:60794-ENST00000415940.1:2|2275
IIVRLDCGFPQGDLDLPR
>FUSION-ENST00000667305.1:60794-ENST00000415940.1:2|1011
GSPSIQLKSFWPGCRLHATPFNL
>ENST00000394909.7|MNV-19372-CACAG-C|7
ERSRTDAVSVGRPSATAQPSFSTR
>FUSION-ENST00000667305.1:60794-ENST00000415940.1:2|470
SCVAGRNASGCGPLGR
>FUSION-ENST00000667305.1:60794-ENST00000415940.1:2|955
VCYLSGKWQR
>FUSION-ENST00000470575.5:28665-ENST00000471995.5:16630|391
CLHHLTHPFARNISSSK
>FUSION-ENST00000470575.5:28665-ENST00000471995.5:16630|646
LPIPPVSPVLLNSNCATKTLEIVKK
>FUSION-ENST00000667305.1:60794-ENST00000415940.1:2|925
GKRSQGR
>FUSION-ENST00000667305.1:60794-ENST00000415940.1:2|614
QLMPPPPGSSP
>FUSION-ENST00000667305.1:60794-ENST00000415940.1:2|245
MCMCAPACICMGTQPVTTCV
>FUSION-ENST00000667305.1:60794-ENST00000415940.1:2|1111
MEYYAAIKKNAFMSFAGTWMK
>FUSION-ENST00000667305.1:60794-ENST00000415940.1:2|1113
MEYYAAIKK
>FUSION-ENST00000470575.5:28665-ENST00000471995.5:16630|573
QNPQLSLGRLK
>ENST00000367167.4|INDEL-640-A-AA|6
YAQEYDSGTYRCDVQLVKK
>FUSION-ENST00000667305.1:60794-ENST00000415940.1:2|3417
FQTYFAYWQR
>FUSION-ENST00000667305.1:60794-ENST00000415940.1:2|2164
LFKDKNVAQLLSGLNFQMFLCSVIR
>FUSION-ENST00000470575.5:28665-ENST00000471995.5:16630|270
MTMFIVLCNHYHSPSPSLFSSCKT
>FUSION-ENST00000667305.1:60794-ENST00000415940.1:2|1433
LWAQRVLCRHVK
>FUSION-ENST00000667305.1:60794-ENST00000415940.1:2|111
ISSFQGR
>FUSION-ENST00000470575.5:28665-ENST00000471995.5:16630|738
LECRGVIPAHCSLRLLGSR
>FUSION-ENST00000667305.1:60794-ENST00000415940.1:2|2200
VTCARVPGVHIK
>ENST00000272418.7|SNV-44778-A-G|6
KSIRVLVAVGSGK
>ENST00000471138.5|SNV-23531-A-C|2
GIQGEYPDDVAPTVGFSKINLR
>FUSION-ENST00000470575.5:28665-ENST00000471995.5:16630|1034
VKELYFPPLLFLMAVLM
>FUSION-ENST00000667305.1:60794-ENST00000415940.1:2|3199
MLELRLQLG
>FUSION-ENST00000470575.5:28665-ENST00000471995.5:16630|1138
MVFGEDLR
>FUSION-ENST00000667305.1:60794-ENST00000415940.1:2|1595
IMIEPGAVAHVCNPSTLGS
>ENST00000296424.9|SNV-8666-A-G|5
DWDFSMNLNVRSMCLMIK
>FUSION-ENST00000667305.1:60794-ENST00000415940.1:2|2617
MGSAVIK
>FUSION-ENST00000470575.5:28665-ENST00000471995.5:16630|289
MCFIYLS
>FUSION-ENST00000667305.1:60794-ENST00000415940.1:2|1158
MGAANHHGTR
>FUSION-ENST00000667305.1:60794-ENST00000415940.1:2|79
ACNPSTLGDQSWGIT
>ENST00000506538.6|SNV-857-G-A|4
RQFYVTTCVGK
>FUSION-ENST00000667305.1:60794-ENST00000415940.1:2|547
TQSILEAGR
>FUSION-ENST00000667305.1:60794-ENST00000415940.1:2|2089
NFTFGFCLVFFNVATR
>FUSION-ENST00000667305.1:60794-ENST00000415940.1:2|1684
LTRWTIFFPLK
>ENST00000470030.6|MNV-12414-CAC-C|2
MTRKEQETALR
>ENST00000477544.5|SNV-14494-C-A|1
MNLLQTL
>ENST00000504919.1|SNV-171175-A-C|1
LPDQFSKLAARIQ
>FUSION-ENST00000470575.5:28665-ENST00000471995.5:16630|876
MNIFKINFV
>FUSION-ENST00000667305.1:60794-ENST00000415940.1:2|2886
MLFYASGVW
>FUSION-ENST00000667305.1:60794-ENST00000415940.1:2|52
IQQVQAGVNQAR
>ENST00000606893.5|SNV-39299-A-C|7
MKISKLSLWLGCLIR
>ENST00000430324.5|SNV-5619-G-A|4
FCTINLDDCASRPCQRGAHCR
>FUSION-ENST00000470575.5:28665-ENST00000471995.5:16630|509
PVIPAFWEAKAGGLLEPR
>FUSION-ENST00000667305.1:60794-ENST00000415940.1:2|3433
RMRFWCFLSGIR
>ENST00000512097.9|SNV-440007-A-C|1
TQNIMYDMISDLTERSEDFEKR
>FUSION-ENST00000667305.1:60794-ENST00000415940.1:2|491
VLSFFLR
>FUSION-ENST00000470575.5:28665-ENST00000471995.5:16630|865
MLHISSEK
>FUSION-ENST00000667305.1:60794-ENST00000415940.1:2|360
LGHWDISPTEITYRYL
>ENST00000470030.6|MNV-12414-CAC-C|6
RLCDCGVRPPPGR
>FUSION-ENST00000470575.5:28665-ENST00000471995.5:16630|288
MNKDTKI
>FUSION-ENST00000667305.1:60794-ENST00000415940.1:2|1937
MCCKEQAFRYHF
>FUSION-ENST00000470575.5:28665-ENST00000471995.5:16630|674
MHLMWDC
>FUSION-ENST00000667305.1:60794-ENST00000415940.1:2|2267
MCALELGYPPAKIRLSK
>FUSION-ENST00000470575.5:28665-ENST00000471995.5:16630|986
VSCFLELVRLF
>FUSION-ENST00000667305.1:60794-ENST00000415940.1:2|1244
GFCTAKETTIRVNK
>FUSION-ENST00000470575.5:28665-ENST00000471995.5:16630|1140
KSSLYIVC
>FUSION-ENST00000667305.1:60794-ENST00000415940.1:2|3334
EVKNILPGHTAWER
>ENST00000226319.11|SNV-52142-A-C|4
SYCPKHSSHRNPEESLGK
>FUSION-ENST00000667305.1:60794-ENST00000415940.1:2|637
EVCFFFVLFLFFCLFLRWSLTLLPR
>FUSION-ENST00000667305.1:60794-ENST00000415940.1:2|1724
MHGVGSSLEK
>ENST00000361835.8|SNV-5496-T-G|1
ETPDNILEGQESGEYR
>FUSION-ENST00000667305.1:60794-ENST00000415940.1:2|1098
NAFMSFAGTWMK
>FUSION-ENST00000667305.1:60794-ENST00000415940.1:2|2697
MPPRSMPSGK
>FUSION-ENST00000470575.5:28665-ENST00000471995.5:16630|1044
GVGLCQSMSSRTVNQK
>FUSION-ENST00000667305.1:60794-ENST00000415940.1:2|1943
LLWKIQIPLPFFCLSLALFPR
>FUSION-ENST00000667305.1:60794-ENST00000415940.1:2|2280
VQFTSPQRGPRTPGR
>FUSION-ENST00000667305.1:60794-ENST00000415940.1:2|2576
EGREEGRK
>ENST00000414043.7|SNV-7643-C-T|2
GPPLQSVAGGR
>FUSION-ENST00000667305.1:60794-ENST00000415940.1:2|164
NLSHSLDRLPR
>FUSION-ENST00000667305.1:60794-ENST00000415940.1:2|3348
MSSNGRLLVVGQGWF
>FUSION-ENST00000667305.1:60794-ENST00000415940.1:2|2006
AFTARRSSR
>FUSION-ENST00000667305.1:60794-ENST00000415940.1:2|2185
QWRDLGSLQPLPPR
>FUSION-ENST00000667305.1:60794-ENST00000415940.1:2|777
FCCCDQGTK
>FUSION-ENST00000667305.1:60794-ENST00000415940.1:2|1357
PGSASGFVTDLANK
>FUSION-ENST00000667305.1:60794-ENST00000415940.1:2|3285
IPHALPADLFCSHGAVR
>FUSION-ENST00000667305.1:60794-ENST00000415940.1:2|421
CCVHKHGEISGCIVDTK
>ENST00000294543.10|SNV-105423-C-T|1
GDWLLSFVYCTSSVQLR
>FUSION-ENST00000667305.1:60794-ENST00000415940.1:2|2415
MPTPCPR
>FUSION-ENST00000470575.5:28665-ENST00000471995.5:16630|885
CHTFWYI
>FUSION-ENST00000667305.1:60794-ENST00000415940.1:2|3239
EMMNRMCLAEDLGS
>FUSION-ENST00000667305.1:60794-ENST00000415940.1:2|2203
PCKVTCARVPGVHIK
>FUSION-ENST00000470575.5:28665-ENST00000471995.5:16630|1147
MSLCRERL
>FUSION-ENST00000667305.1:60794-ENST00000415940.1:2|3099
CSAVNEKPLPSSGSFQCGREAHCR
>FUSION-ENST00000667305.1:60794-ENST00000415940.1:2|885
MFAQRNCLTPHFSECISTLK
>ENST00000415054.1|SNV-13571-T-G|SNV-13574-T-C|3
ALESNRPLSWISGQTAVLKHLGR
>ENST00000258443.7|SNV-60058-C-T|4
DEDYGCVPCPAEKFFK
>FUSION-ENST00000470575.5:28665-ENST00000471995.5:16630|516
PFSCLSLPSSWDYR
>FUSION-ENST00000470575.5:28665-ENST00000471995.5:16630|959
EAEGWVVSSGLPF
>FUSION-ENST00000667305.1:60794-ENST00000415940.1:2|3222
GGESLLPPWDGAEHLAEHLAQR
>ENST00000570827.6|SNV-67320-C-A|5
MRGSTSSSLSDHWLLRLGR
>ENST00000409508.8|SNV-201532-A-C|1
LLETAYK
>FUSION-ENST00000667305.1:60794-ENST00000415940.1:2|2376
MLMFIMSWMKKK
>FUSION-ENST00000470575.5:28665-ENST00000471995.5:16630|1041
SSRTVNQK
>FUSION-ENST00000667305.1:60794-ENST00000415940.1:2|1786
VIVAVAKRPPGSFLGPGEK
>FUSION-ENST00000667305.1:60794-ENST00000415940.1:2|3036
TNSCGMWI
>FUSION-ENST00000667305.1:60794-ENST00000415940.1:2|172
FSELVTLLVMSKLR
>FUSION-ENST00000667305.1:60794-ENST00000415940.1:2|3343
MIIVVVLQMRNPQPR
>FUSION-ENST00000667305.1:60794-ENST00000415940.1:2|1496
HFLKKIGASLII
>FUSION-ENST00000667305.1:60794-ENST00000415940.1:2|2198
MHDGISLK
>ENST00000453091.6|SNV-36666-G-A|1
IISSLEDEGFSNLLFVDR
>FUSION-ENST00000667305.1:60794-ENST00000415940.1:2|571
NGLNEECFLK
>FUSION-ENST00000667305.1:60794-ENST00000415940.1:2|3296
MLCLPTFSAATEQSETK
>FUSION-ENST00000470575.5:28665-ENST00000471995.5:16630|648
LPIPPVSPVLLNSNCATK
>ENST00000465063.5|INDEL-14135-A-AA|8
KASILPRSSPCPCISSR
>FUSION-ENST00000667305.1:60794-ENST00000415940.1:2|3204
FSCWRSSREQK
>FUSION-ENST00000470575.5:28665-ENST00000471995.5:16630|565
LVFFSKLVFLILNT
>FUSION-ENST00000667305.1:60794-ENST00000415940.1:2|3126
ALSARSR
>FUSION-ENST00000470575.5:28665-ENST00000471995.5:16630|229
MNPFLNLK
>ENST00000467425.5|SNV-536581-A-C|2
ITPLHQHEDIAEGAITIQPK
>FUSION-ENST00000667305.1:60794-ENST00000415940.1:2|1446
MLVSSMDTGKMGSR
>FUSION-ENST00000667305.1:60794-ENST00000415940.1:2|1806
GIIIIIIVPNS
>FUSION-ENST00000667305.1:60794-ENST00000415940.1:2|1726
MLPRPVSNSLAQTIPPPLPPKVLGL
>FUSION-ENST00000667305.1:60794-ENST00000415940.1:2|1247
LKGFCTAK
>FUSION-ENST00000470575.5:28665-ENST00000471995.5:16630|761
SHLVISRLRGCQWLSIVIR
>FUSION-ENST00000470575.5:28665-ENST00000471995.5:16630|179
MSFTNRLSLLYITVRLNVANR
>FUSION-ENST00000667305.1:60794-ENST00000415940.1:2|1192
MLERMWR
>FUSION-ENST00000470575.5:28665-ENST00000471995.5:16630|383
HSPTLRESK
>FUSION-ENST00000470575.5:28665-ENST00000471995.5:16630|591
MLQRGWHR
>FUSION-ENST00000667305.1:60794-ENST00000415940.1:2|1231
ELKFTGEKTNK
>FUSION-ENST00000470575.5:28665-ENST00000471995.5:16630|525
VGFYLGYLVRNFKNAAPVLAQNF
>FUSION-ENST00000667305.1:60794-ENST00000415940.1:2|2696
PPRSMPSGK
>FUSION-ENST00000667305.1:60794-ENST00000415940.1:2|1277
MDFFFFPRQGLALSPR
>FUSION-ENST00000667305.1:60794-ENST00000415940.1:2|686
ESCSVAQAGVQWR
>FUSION-ENST00000470575.5:28665-ENST00000471995.5:16630|863
MLHISSEKYKPCSVASK
>FUSION-ENST00000667305.1:60794-ENST00000415940.1:2|2258
MDKGALCSSSSIDLNSPSAASK
>ENST00000562153.5|SNV-5295-T-G|2
DEDPVCLQLDDIRSKTSSDLSK
>FUSION-ENST00000470575.5:28665-ENST00000471995.5:16630|558
RISKETEFGILK
>FUSION-ENST00000667305.1:60794-ENST00000415940.1:2|1001
GEQMLVYRLQRVR
>ENST00000472126.1|SNV-8918-C-A|8
MGMHLLPNSQSALTSRAPTFLK
>FUSION-ENST00000667305.1:60794-ENST00000415940.1:2|3426
FWCFLSGIRFSRER
>FUSION-ENST00000667305.1:60794-ENST00000415940.1:2|683
DSVSKNK
>FUSION-ENST00000470575.5:28665-ENST00000471995.5:16630|98
FMVARLNR
>ENST00000604348.5|SNV-12351-G-C|2
LGFLHSGTAKSVTCTMFCQLPK
>FUSION-ENST00000667305.1:60794-ENST00000415940.1:2|1200
EASEIIPHIYNHLNFDKPDKNK
>FUSION-ENST00000667305.1:60794-ENST00000415940.1:2|161
TLGKSSKLFWASHSPAWMP
>FUSION-ENST00000667305.1:60794-ENST00000415940.1:2|538
HTYIADSTLLSSTYRMGLCK
>FUSION-ENST00000470575.5:28665-ENST00000471995.5:16630|616
RLLLIGITFSSVALFFK
>FUSION-ENST00000667305.1:60794-ENST00000415940.1:2|2250
MCPNWYALLSRGDLFLQGSR
>FUSION-ENST00000667305.1:60794-ENST00000415940.1:2|3125
ALSARSRLAVVDGATGMDF
>FUSION-ENST00000667305.1:60794-ENST00000415940.1:2|751
MGKVYIR
>FUSION-ENST00000667305.1:60794-ENST00000415940.1:2|2083
ITAGCGGSR
>FUSION-ENST00000667305.1:60794-ENST00000415940.1:2|457
QVDVALWEELWPFGILYPNYK
>FUSION-ENST00000667305.1:60794-ENST00000415940.1:2|893
MPVIPAFWEAEASGLPEVR
>ENST00000264316.9|SNV-21833-T-G|1
YDFLPREPCNLALRR
>FUSION-ENST00000470575.5:28665-ENST00000471995.5:16630|26
GFSFTIEIAT
>FUSION-ENST00000470575.5:28665-ENST00000471995.5:16630|322
MMLLCSEFTAVAKAFIIANK
>FUSION-ENST00000667305.1:60794-ENST00000415940.1:2|963
ISLCTASLT
>FUSION-ENST00000667305.1:60794-ENST00000415940.1:2|2320
MDFYGQVVHLQQSSQK
>ENST00000477642.5|SNV-79091-C-A|3
MGLALIFLCTWAYVKYSGELR
>FUSION-ENST00000667305.1:60794-ENST00000415940.1:2|3087
WVESYFR
>FUSION-ENST00000667305.1:60794-ENST00000415940.1:2|2538
MYIIYTNIYNIYKYI
>ENST00000374660.6|MNV-90519-CA-C|1
ITVNNVQEKWNK
>FUSION-ENST00000667305.1:60794-ENST00000415940.1:2|518
SVFSSPYRRGR
>ENST00000496838.1|SNV-142397-C-A|1
TLASTEQLAQFQAQLQ
>FUSION-ENST00000667305.1:60794-ENST00000415940.1:2|3216
MPGTVLAAGDPAGSRRDK
>FUSION-ENST00000667305.1:60794-ENST00000415940.1:2|542
MLVLDPK
>FUSION-ENST00000667305.1:60794-ENST00000415940.1:2|3476
MWFGGPSGETRGL
>FUSION-ENST00000667305.1:60794-ENST00000415940.1:2|3310
LRTSKGPGAVAHTCNPSTLGG
>FUSION-ENST00000470575.5:28665-ENST00000471995.5:16630|936
MLYVLNHFIYSVPHFLPLEI
>FUSION-ENST00000667305.1:60794-ENST00000415940.1:2|1971
VECACGPS
>FUSION-ENST00000667305.1:60794-ENST00000415940.1:2|1345
SLEVIKKR
>FUSION-ENST00000667305.1:60794-ENST00000415940.1:2|304
PAWGSWRF
>FUSION-ENST00000470575.5:28665-ENST00000471995.5:16630|667
MFRFLKNEK
>FUSION-ENST00000667305.1:60794-ENST00000415940.1:2|319
KSVCSFSEFAK
>ENST00000371321.9|SNV-80210-A-G|3
NRSPCVQDRGHMPYTDAVVHEVQR
>FUSION-ENST00000667305.1:60794-ENST00000415940.1:2|2478
MALLLPES
>FUSION-ENST00000470575.5:28665-ENST00000471995.5:16630|405
MKCLFITAYYFTVDTCK
>ENST00000226319.11|SNV-52142-A-C|1
NPEESLGKGAAQENGAPECSPR
>FUSION-ENST00000667305.1:60794-ENST00000415940.1:2|1688
GQFVFARDGKLTR
>FUSION-ENST00000667305.1:60794-ENST00000415940.1:2|3
QLGALAVR
>FUSION-ENST00000667305.1:60794-ENST00000415940.1:2|2663
MIFRFTFICSEQL
>ENST00000503919.1|SNV-3929-C-G|3
VCIPDSTPRGDVR
>FUSION-ENST00000470575.5:28665-ENST00000471995.5:16630|937
HNCPHPSSSPSH
>FUSION-ENST00000667305.1:60794-ENST00000415940.1:2|2566
KPVGYLDEK
>FUSION-ENST00000667305.1:60794-ENST00000415940.1:2|3458
HGRFFCSSK
>FUSION-ENST00000667305.1:60794-ENST00000415940.1:2|2681
HGGPGRGIWPSLSQG
>FUSION-ENST00000667305.1:60794-ENST00000415940.1:2|387
VSLCGPGWSAVV
>FUSION-ENST00000667305.1:60794-ENST00000415940.1:2|2751
LYNHTRRA
>FUSION-ENST00000667305.1:60794-ENST00000415940.1:2|3101
HRCSAVNEKPLPSSGSFQCGR
>FUSION-ENST00000667305.1:60794-ENST00000415940.1:2|889
VLVLQGYGQILVMEPVLR
>ENST00000465063.5|INDEL-14135-A-AA|6
ASILPRSSPCPCISSRLLMVPML
>ENST00000607359.5|SNV-160-C-T|1
GPTAGGHTWGR
>FUSION-ENST00000470575.5:28665-ENST00000471995.5:16630|615
LLLIGITFSSVALFFK
>ENST00000397146.7|SNV-29591-A-C|3
YEELLQR
>FUSION-ENST00000667305.1:60794-ENST00000415940.1:2|1276
DFFFFPRQGLALSPR
>FUSION-ENST00000667305.1:60794-ENST00000415940.1:2|1996
TLWAGETAPTGLRWMK
>FUSION-ENST00000667305.1:60794-ENST00000415940.1:2|3160
CCGNRPSRVSVWRAGAWCCVVK
>FUSION-ENST00000470575.5:28665-ENST00000471995.5:16630|245
MTFLNFLLWQNK
>FUSION-ENST00000667305.1:60794-ENST00000415940.1:2|2990
MFSIFQLIKKK
>ENST00000464322.5|INDEL-11796-C-CA|1
TNRKTGTGT
>FUSION-ENST00000667305.1:60794-ENST00000415940.1:2|2163
DKNVAQLLSGLNFQMFLCSVIR
>ENST00000462989.6|SNV-129694-T-G|1
GLEMEHTQQMKLKER
>FUSION-ENST00000667305.1:60794-ENST00000415940.1:2|1315
MEPKGVNRIVLFWVVEGFGEIP
>ENST00000617222.4|SNV-2457-A-C|7
MVPEAWRSGLVYLPTDSR
>FUSION-ENST00000667305.1:60794-ENST00000415940.1:2|2168
GYQTQSDGERRYR
>FUSION-ENST00000667305.1:60794-ENST00000415940.1:2|734
MLAVFESSVL
>ENST00000487056.1|INDEL-48-T-TG|3
GDPFFPGSQLVVTQRR
>FUSION-ENST00000470575.5:28665-ENST00000471995.5:16630|112
KPSTVVSKFLTR
>FUSION-ENST00000474837.5:935-ENST00000471995.5:16630|59
GAPPPPPPERGWR
>FUSION-ENST00000470575.5:28665-ENST00000471995.5:16630|813
SFVFKKK
>ENST00000276480.11|SNV-295750-A-G|1
VPLEILAMHGNVLKCPTPGCTGR
>ENST00000394909.7|MNV-19372-CACAG-C|13
SPISAVTVGK
>FUSION-ENST00000667305.1:60794-ENST00000415940.1:2|2341
TSPPCLGSK
>FUSION-ENST00000667305.1:60794-ENST00000415940.1:2|2863
DLYQTHCHHLGR
>ENST00000357485.8|SNV-14750-G-C|2
LTPQEGLQAPRGSLR
>FUSION-ENST00000667305.1:60794-ENST00000415940.1:2|209
MSQCLFKLR
>FUSION-ENST00000667305.1:60794-ENST00000415940.1:2|277
MFALLVMMPRPWFR
>FUSION-ENST00000667305.1:60794-ENST00000415940.1:2|1767
TSTSELWLLR
>FUSION-ENST00000667305.1:60794-ENST00000415940.1:2|1065
MFSFRSGS
>ENST00000474478.5|SNV-21512-A-G|2
ELYTSKWTVTFAADPEGICW
>FUSION-ENST00000470575.5:28665-ENST00000471995.5:16630|212
TYGDTVSNHQLI
>FUSION-ENST00000667305.1:60794-ENST00000415940.1:2|1528
IVTYQRYG
>FUSION-ENST00000667305.1:60794-ENST00000415940.1:2|2562
VTLKPNVNR
>FUSION-ENST00000667305.1:60794-ENST00000415940.1:2|2380
MLMFIMSWMK
>ENST00000263253.9|SNV-76980-A-G|SNV-76983-A-C|1
TAVCPEILIGYLEYVKK
>FUSION-ENST00000667305.1:60794-ENST00000415940.1:2|2797
MAPPPANVLFLIFYK
>FUSION-ENST00000470575.5:28665-ENST00000471995.5:16630|6
DFPFSEG
>FUSION-ENST00000667305.1:60794-ENST00000415940.1:2|2783
MLGFSHFFKR
>FUSION-ENST00000667305.1:60794-ENST00000415940.1:2|1428
MSPLVFTYPLAHLILKTTSLQK
>FUSION-ENST00000667305.1:60794-ENST00000415940.1:2|3264
MVAYAYNFCTLR
>FUSION-ENST00000470575.5:28665-ENST00000471995.5:16630|250
KLLISYLLGMTFLNFLLWQNK
>FUSION-ENST00000667305.1:60794-ENST00000415940.1:2|114
MNCVYFVWDSKL
>FUSION-ENST00000470575.5:28665-ENST00000471995.5:16630|139
MDRVRMR
>FUSION-ENST00000667305.1:60794-ENST00000415940.1:2|589
VSLGSLLASELLMHVYIIIIFFLR
>FUSION-ENST00000667305.1:60794-ENST00000415940.1:2|3300
KLAGHGGAHL
>FUSION-ENST00000667305.1:60794-ENST00000415940.1:2|1628
LRTVHPQR
>FUSION-ENST00000667305.1:60794-ENST00000415940.1:2|3179
LGMQKGR
>FUSION-ENST00000470575.5:28665-ENST00000471995.5:16630|317
ALMAGPPHLSDILAIACSVPHR
>FUSION-ENST00000474837.5:935-ENST00000471995.5:16630|73
GAGCLEDRGAGGGGARAHAPCVR
>FUSION-ENST00000667305.1:60794-ENST00000415940.1:2|881
NCLTPHFSECISTLK
>ENST00000440172.5|MNV-143328-CC-C|26
EPSAPSGNLPTGDCR
>FUSION-ENST00000667305.1:60794-ENST00000415940.1:2|87
QDIASQRIPIMQS
>FUSION-ENST00000470575.5:28665-ENST00000471995.5:16630|916
MAPLHSSLGNRVRLHLK
>FUSION-ENST00000667305.1:60794-ENST00000415940.1:2|3416
MFQTYFAYWQRQVETCST
>FUSION-ENST00000470575.5:28665-ENST00000471995.5:16630|710
QYCNISTYNVIPI
>ENST00000492366.5|SNV-8666-A-G|2
MCLMIKAFLPKMLAQK
>FUSION-ENST00000667305.1:60794-ENST00000415940.1:2|1556
MSFTFQLCQCGSMNLRK
>ENST00000272418.7|SNV-44778-A-G|2
VLVAVGSGKGAAGFSIGK
>FUSION-ENST00000667305.1:60794-ENST00000415940.1:2|3010
EIWARHCGLCL
>FUSION-ENST00000470575.5:28665-ENST00000471995.5:16630|641
NEIAFNR
>FUSION-ENST00000667305.1:60794-ENST00000415940.1:2|158
SSKLFWASHSPAWMP
>FUSION-ENST00000667305.1:60794-ENST00000415940.1:2|1086
KLETIILSKLTQER
>FUSION-ENST00000667305.1:60794-ENST00000415940.1:2|3453
KLHASVCGCLMPFPGGLQAWK
>ENST00000425156.5|SNV-61180-C-A|1
LISSLCCQSLHTYIQSWR
>FUSION-ENST00000667305.1:60794-ENST00000415940.1:2|1639
MVLRPQCL
>FUSION-ENST00000470575.5:28665-ENST00000471995.5:16630|174
LNVANRGPLLSFFFF
>ENST00000418460.2|SNV-1944-T-G|4
SVGGCEKSVRLQYK
>FUSION-ENST00000667305.1:60794-ENST00000415940.1:2|3467
MVILLGWAVDLIRFAFSC
>FUSION-ENST00000470575.5:28665-ENST00000471995.5:16630|868
GVSPCWPSWSRTR
>FUSION-ENST00000667305.1:60794-ENST00000415940.1:2|2360
MPVVPATQQAEGGESLEPGRR
>ENST00000359193.3|SNV-259-A-G|1
ARIIPRHLQLAIR
>FUSION-ENST00000667305.1:60794-ENST00000415940.1:2|1016
MGSPSIQLK
>FUSION-ENST00000470575.5:28665-ENST00000471995.5:16630|411
VGHAYNPSTLGGQGGR
>FUSION-ENST00000667305.1:60794-ENST00000415940.1:2|1217
DVNRHFSKEDIYMANK
>ENST00000472126.1|SNV-8918-C-A|4
MHLLPNSQSALTSRAPTFLK
>FUSION-ENST00000667305.1:60794-ENST00000415940.1:2|3377
WTRFSGSFVK
>FUSION-ENST00000667305.1:60794-ENST00000415940.1:2|570
MNGLNEECFLKSL
>FUSION-ENST00000667305.1:60794-ENST00000415940.1:2|3026
GQALWLMPVIPSLWEIEVGGLVEPI
>FUSION-ENST00000667305.1:60794-ENST00000415940.1:2|840
SSRLYHIVQMCSE
>FUSION-ENST00000667305.1:60794-ENST00000415940.1:2|338
MLNCWEGDAS
>FUSION-ENST00000667305.1:60794-ENST00000415940.1:2|1931
TACLSPNFICTIR
>ENST00000320356.7|SNV-72686-T-A|1
NEFISENCGEIISQDEADRRGK
>FUSION-ENST00000667305.1:60794-ENST00000415940.1:2|3283
IPHALPADLFCSHGAVRDKGAK
>FUSION-ENST00000470575.5:28665-ENST00000471995.5:16630|340
MLICNYLFLAK
>FUSION-ENST00000667305.1:60794-ENST00000415940.1:2|412
MACHLFCKK
>FUSION-ENST00000667305.1:60794-ENST00000415940.1:2|1519
LPALRHR
>FUSION-ENST00000470575.5:28665-ENST00000471995.5:16630|770
MYYVLNK
>FUSION-ENST00000667305.1:60794-ENST00000415940.1:2|2937
PIIPALWK
>FUSION-ENST00000667305.1:60794-ENST00000415940.1:2|2678
EKPRSILHLPPVSELCK
>FUSION-ENST00000470575.5:28665-ENST00000471995.5:16630|258
MSIVYFASSFWFIYLFVCFL
>FUSION-ENST00000470575.5:28665-ENST00000471995.5:16630|333
AKAFIFLYLVK
>FUSION-ENST00000470575.5:28665-ENST00000471995.5:16630|1136
MSWDEKFSNY
>FUSION-ENST00000667305.1:60794-ENST00000415940.1:2|1658
MLFLLKIQKISWTWWQVPVIPATR
>ENST00000574033.1|SNV-76466-T-G|2
RIGIFFGPLLPFIQMIMLFIMFYSK
>ENST00000479165.1|SNV-99598-C-G|3
VGINMDYRYHSPK
>FUSION-ENST00000667305.1:60794-ENST00000415940.1:2|3422
MCLCVVGGR
>FUSION-ENST00000667305.1:60794-ENST00000415940.1:2|2595
AGGLLEDGKLRLQ
>FUSION-ENST00000667305.1:60794-ENST00000415940.1:2|3113
GPQEWTSRLFTVVSPAS
>FUSION-ENST00000667305.1:60794-ENST00000415940.1:2|2364
RILFFFFFF
>FUSION-ENST00000667305.1:60794-ENST00000415940.1:2|2480
MCKMFLLW
>FUSION-ENST00000470575.5:28665-ENST00000471995.5:16630|793
MQAEEFRG
>FUSION-ENST00000667305.1:60794-ENST00000415940.1:2|586
HVYIIIIFFLR
>FUSION-ENST00000470575.5:28665-ENST00000471995.5:16630|715
HVPPCSATFYIFSRDRVLPCCPGWS
>FUSION-ENST00000667305.1:60794-ENST00000415940.1:2|3035
WGEGEGQDILESLNNQV
>FUSION-ENST00000470575.5:28665-ENST00000471995.5:16630|158
MLARLVLNS
>FUSION-ENST00000470575.5:28665-ENST00000471995.5:16630|323
MLLCSEFTAVAK
>ENST00000513000.5|INDEL-418220-C-CGT|4
LQMNRSWNSSLHARISWLLSVIVN
>ENST00000467203.5|SNV-57955-T-G|3
MISAEAPVLLAKAAQIFITELTLR
>ENST00000588251.1|SNV-24103-T-G|7
MAKVQIFEDNENT
>ENST00000441802.7|SNV-63398-G-A|3
ITSGNPQEFFSIHPK
>FUSION-ENST00000667305.1:60794-ENST00000415940.1:2|2372
MFIMSWMKK
>FUSION-ENST00000667305.1:60794-ENST00000415940.1:2|191
MWPLLPPL
>FUSION-ENST00000667305.1:60794-ENST00000415940.1:2|1929
TACLSPNFICTIRY
>FUSION-ENST00000667305.1:60794-ENST00000415940.1:2|1696
MAPDHES
>ENST00000264057.6|SNV-93647-C-A|4
ILTSDKHSVVISSAKVLCETVK
>FUSION-ENST00000667305.1:60794-ENST00000415940.1:2|204
TCSCDQER
>FUSION-ENST00000470575.5:28665-ENST00000471995.5:16630|714
DRVLPCCPGWS
>ENST00000606893.5|SNV-39299-A-C|10
QTLFVAGMSDKK
>ENST00000506538.6|SNV-857-G-A|5
FSALKRQFYVTTCVGK
>FUSION-ENST00000667305.1:60794-ENST00000415940.1:2|1732
LLGLRILVLFSVK
>FUSION-ENST00000667305.1:60794-ENST00000415940.1:2|1653
EVEAGESLEPGRQR
>FUSION-ENST00000667305.1:60794-ENST00000415940.1:2|2221
CNAEEPR
>FUSION-ENST00000667305.1:60794-ENST00000415940.1:2|927
MVIPFSC
>FUSION-ENST00000667305.1:60794-ENST00000415940.1:2|2726
DRPSVARASTFKR
>ENST00000467203.5|SNV-57955-T-G|7
MKLDEDVKMISAEAPVLLAK
>ENST00000303115.8|MNV-21840-GA-G|8
GLSLSYGPVSPIIR
>FUSION-ENST00000667305.1:60794-ENST00000415940.1:2|3218
MPGTVLAAGDPAGSRR
>FUSION-ENST00000667305.1:60794-ENST00000415940.1:2|1882
MCAETYRIDFCK
>FUSION-ENST00000667305.1:60794-ENST00000415940.1:2|261
MLRIATLPDIIGVCTWD
>ENST00000424296.6|SNV-58149-G-A|2
IYCLSSEK
>ENST00000518985.1|SNV-16107-C-G|4
MTCCKTVR
>FUSION-ENST00000667305.1:60794-ENST00000415940.1:2|604
LLERSTFLSRVAAWTMPSK
>ENST00000374723.5|SNV-120964-A-T|6
LIRYHLGTVAKGSFIITFVK
>ENST00000222572.8|SNV-10750-G-A|3
LLALRNQLKASR
>FUSION-ENST00000667305.1:60794-ENST00000415940.1:2|865
MMCGSAMDR
>FUSION-ENST00000667305.1:60794-ENST00000415940.1:2|833
FKEETVDR
>FUSION-ENST00000667305.1:60794-ENST00000415940.1:2|3341
MIIVVVLQMRNPQPREVK
>FUSION-ENST00000667305.1:60794-ENST00000415940.1:2|2463
YGREHPALLGMAEIHQGR
>FUSION-ENST00000667305.1:60794-ENST00000415940.1:2|3009
MITPLYSSLGDR
>FUSION-ENST00000667305.1:60794-ENST00000415940.1:2|1815
VNAIAAFFFFSLHISFKLEIM
>FUSION-ENST00000667305.1:60794-ENST00000415940.1:2|2903
YMFHALQRARNR
>ENST00000537589.1|SNV-15905-G-C|1
GLPSWSQLASTPRAPGSRDAR
>ENST00000469631.1|SNV-72686-T-A|4
MNSSQKTVERLFLK
>FUSION-ENST00000470575.5:28665-ENST00000471995.5:16630|214
MVGLNLSK
>FUSION-ENST00000667305.1:60794-ENST00000415940.1:2|888
VLVLQGYGQILVMEPVLRIVGNL
>FUSION-ENST00000470575.5:28665-ENST00000471995.5:16630|1167
DKNTDTLLIEK
>ENST00000504137.1|SNV-7225-G-A|2
IALSSCVPDWNELMNR
>FUSION-ENST00000667305.1:60794-ENST00000415940.1:2|1802
DDKVRLQMVSVYFGIS
>FUSION-ENST00000667305.1:60794-ENST00000415940.1:2|1535
SGILLQTTSGQMTASGIFMIVTYQR
>FUSION-ENST00000667305.1:60794-ENST00000415940.1:2|2408
KKTHAYSFFFLFFLR
>ENST00000374723.5|SNV-120964-A-T|2
GSFIITFVKIPR
>FUSION-ENST00000667305.1:60794-ENST00000415940.1:2|941
QHLSTCK
>ENST00000469631.1|SNV-72686-T-A|1
TVERLFLKMK
>FUSION-ENST00000470575.5:28665-ENST00000471995.5:16630|905
ELLRVAVSTALRACSMF
>FUSION-ENST00000470575.5:28665-ENST00000471995.5:16630|652
VTVILKEEGER
>FUSION-ENST00000667305.1:60794-ENST00000415940.1:2|1050
MECPCWSWPELGRSR
>FUSION-ENST00000667305.1:60794-ENST00000415940.1:2|1593
IEPGAVAHVCNPSTLGS
>FUSION-ENST00000667305.1:60794-ENST00000415940.1:2|3004
ITPLYSSLGDRMRPCL
>FUSION-ENST00000667305.1:60794-ENST00000415940.1:2|441
RITHPGAFPKHTSWTPPGLHMCFVR
>FUSION-ENST00000546387.1:8962-ENST00000579164.6:20467|2
ATCHSHRTNSWQISVPSAFV
>FUSION-ENST00000667305.1:60794-ENST00000415940.1:2|1294
YRPMEQNGGLR
>FUSION-ENST00000470575.5:28665-ENST00000471995.5:16630|418
MIQNLCLSVVK
>ENST00000619062.1|SNV-18149-G-A|5
TSEGSGSSRKILK
>FUSION-ENST00000667305.1:60794-ENST00000415940.1:2|3331
NILPGHTAWERQSCR
>ENST00000372517.8|INDEL-25891-G-GA|1
GINCPQARRERPC
>ENST00000514651.1|SNV-129694-T-G|4
MQSTPRRAWK
>FUSION-ENST00000470575.5:28665-ENST00000471995.5:16630|217
MKALGHKTYGDTVSNHQLI
>FUSION-ENST00000667305.1:60794-ENST00000415940.1:2|2455
AEIHQGRR
>ENST00000648087.1|SNV-115718-A-T|4
MASVQNALRDNAGDR
>FUSION-ENST00000470575.5:28665-ENST00000471995.5:16630|303
ISSEIVGPAPDFLRPRWEFK
>FUSION-ENST00000667305.1:60794-ENST00000415940.1:2|1379
KVTALAFCSLFIAFCSLLR
>ENST00000404867.7|SNV-511520-A-T|1
IDISMNQISDIAPDAFQGLK
>FUSION-ENST00000667305.1:60794-ENST00000415940.1:2|3023
MWNVDLR
>FUSION-ENST00000667305.1:60794-ENST00000415940.1:2|1664
GGQGVYLLAAGMFYFVGQK
>FUSION-ENST00000667305.1:60794-ENST00000415940.1:2|1197
QWGKNSLFNNGVR
>FUSION-ENST00000667305.1:60794-ENST00000415940.1:2|3017
KVLDLRIPGFWWK
>FUSION-ENST00000667305.1:60794-ENST00000415940.1:2|698
SSRPTWATWQNPISTKNTKIS
>FUSION-ENST00000470575.5:28665-ENST00000471995.5:16630|344
MGVQNIFRICLAPSK
>ENST00000460773.5|SNV-148070-A-G|11
VPHTMMNLGITERLR
>ENST00000545128.5|SNV-430972-T-C|4
HCPEMCQDR
>FUSION-ENST00000470575.5:28665-ENST00000471995.5:16630|426
TVFLEAEMLLLC
>FUSION-ENST00000667305.1:60794-ENST00000415940.1:2|2818
MFMVVNSR
>ENST00000337138.9|SNV-42719-G-C|1
STADPALNQEVALK
>FUSION-ENST00000470575.5:28665-ENST00000471995.5:16630|497
IMIAHYSLQLLDSSCFPISASR
>ENST00000514944.5|SNV-12351-G-C|3
LLPENNVLYSPALNKMFCQLPK
>FUSION-ENST00000667305.1:60794-ENST00000415940.1:2|2839
MNRCLVMEGLKCFFK
>FUSION-ENST00000470575.5:28665-ENST00000471995.5:16630|422
PIILALWEAKEGGLVETR
>FUSION-ENST00000667305.1:60794-ENST00000415940.1:2|323
MVPWLSRK
>ENST00000367167.4|INDEL-640-A-AA|4
CDVQLVKKLETR
>ENST00000472142.1|SNV-4033-A-C|2
MPAKHCVAE
>FUSION-ENST00000470575.5:28665-ENST00000471995.5:16630|840
MQVINLTSLLKHIPSIK
>FUSION-ENST00000667305.1:60794-ENST00000415940.1:2|244
CMCAPACICMGTQPVTTCV
>FUSION-ENST00000470575.5:28665-ENST00000471995.5:16630|1159
FITLFSSLLSSGSHSRNLFK
>FUSION-ENST00000470575.5:28665-ENST00000471995.5:16630|823
CNASNKSNQFIK
>FUSION-ENST00000667305.1:60794-ENST00000415940.1:2|1131
MFIAALFTIAK
>ENST00000607359.5|SNV-160-C-T|2
TPQSPDSRGPTAGGHTWGR
>FUSION-ENST00000470575.5:28665-ENST00000471995.5:16630|1022
MKPDFYCALCYYSILKNG
>FUSION-ENST00000667305.1:60794-ENST00000415940.1:2|1886
CAHMCAETYRIDFCK
>ENST00000486102.5|SNV-26429-T-C|8
TITLVPEIFLDR
>FUSION-ENST00000667305.1:60794-ENST00000415940.1:2|3016
VLDLRIPGFWWK
>ENST00000263253.9|SNV-76980-A-G|SNV-76983-A-C|3
CLRTAVCPEILIGYLEYVKK
>FUSION-ENST00000667305.1:60794-ENST00000415940.1:2|3287
MKIPHALPADLFCSHGAVRDK
>ENST00000472142.1|SNV-4033-A-C|1
PAKHCVAE
>FUSION-ENST00000470575.5:28665-ENST00000471995.5:16630|897
EKERHLGK
>FUSION-ENST00000667305.1:60794-ENST00000415940.1:2|2072
MIGFHDQIILTALRR
>ENST00000584446.5|SNV-198067-G-A|1
DGILGHLSPNLA
>ENST00000382500.3|MNV-1101-GAG-G|13
RGDLTSFFSIAHAQFPGR
>ENST00000370557.5|SNV-148070-A-G|1
YVWQSTPYNDEPWYNRKTQK
>FUSION-ENST00000667305.1:60794-ENST00000415940.1:2|439
ITHPGAFPKHTSWTPPGLHMCFVR
>FUSION-ENST00000470575.5:28665-ENST00000471995.5:16630|96
MVARLNR
>FUSION-ENST00000667305.1:60794-ENST00000415940.1:2|1296
MLKLLLSPALYLGLARS
>FUSION-ENST00000466801.5:5622-ENST00000322723.9:22077|4
LWRLHQPKER
>FUSION-ENST00000470575.5:28665-ENST00000471995.5:16630|979
HFFFETK
>FUSION-ENST00000667305.1:60794-ENST00000415940.1:2|1517
LPALRHRTPSSSVLR
>FUSION-ENST00000667305.1:60794-ENST00000415940.1:2|2757
NSYLCFMTALR
>FUSION-ENST00000667305.1:60794-ENST00000415940.1:2|2398
SLLMPAAVAYFSL
>FUSION-ENST00000546387.1:8962-ENST00000579164.6:20467|4
LFEIWAAI
>FUSION-ENST00000667305.1:60794-ENST00000415940.1:2|3003
MSFFFFFF
>FUSION-ENST00000667305.1:60794-ENST00000415940.1:2|1805
MQYNVVTSYCNDSLSFSQFYLHY
>FUSION-ENST00000667305.1:60794-ENST00000415940.1:2|2450
RHRVPTQK
>FUSION-ENST00000667305.1:60794-ENST00000415940.1:2|3144
ACRAFQR
>FUSION-ENST00000667305.1:60794-ENST00000415940.1:2|2205
PCKVTCAR
>FUSION-ENST00000667305.1:60794-ENST00000415940.1:2|1671
MSLLFVSPFKMKIALLIPW
>FUSION-ENST00000667305.1:60794-ENST00000415940.1:2|1361
SYVSGTPPPPPSR
>FUSION-ENST00000667305.1:60794-ENST00000415940.1:2|2727
DRPSVARASTFK
>ENST00000507750.5|SNV-440007-A-C|1
ISDLTERSE
>FUSION-ENST00000667305.1:60794-ENST00000415940.1:2|1344
MNSSISYHSGTK
>FUSION-ENST00000667305.1:60794-ENST00000415940.1:2|2434
MSPTGQLGGILVSK
>FUSION-ENST00000470575.5:28665-ENST00000471995.5:16630|520
MKADKEM
>FUSION-ENST00000667305.1:60794-ENST00000415940.1:2|1715
ISLSTVVTSGEPGC
>FUSION-ENST00000667305.1:60794-ENST00000415940.1:2|85
AFKGVPNCHVTLSDAR
>FUSION-ENST00000667305.1:60794-ENST00000415940.1:2|2071
IGFHDQIILTALRR
>FUSION-ENST00000667305.1:60794-ENST00000415940.1:2|2912
AKWMINVK
>ENST00000360507.10|SNV-3022-C-G|3
EACISPCGMMLALVYIER
>FUSION-ENST00000667305.1:60794-ENST00000415940.1:2|2368
MSWMKKK
>ENST00000462989.6|SNV-129694-T-G|5
DPSELDAEHAQKGLEMEHTQQMK
>ENST00000372517.8|INDEL-25891-G-GA|3
GINCPQAR
>FUSION-ENST00000667305.1:60794-ENST00000415940.1:2|1388
SCLVQQVVL
>FUSION-ENST00000470575.5:28665-ENST00000471995.5:16630|21
NGEVLGGHK
>FUSION-ENST00000667305.1:60794-ENST00000415940.1:2|3260
MRQLDMVWK
>FUSION-ENST00000470575.5:28665-ENST00000471995.5:16630|1058
TKETEQIVTAGWKTR
>FUSION-ENST00000667305.1:60794-ENST00000415940.1:2|916
MYCFLDLDFCGVENISCSSK
>FUSION-ENST00000667305.1:60794-ENST00000415940.1:2|676
DGVLLSCPGWSAVAR
>FUSION-ENST00000667305.1:60794-ENST00000415940.1:2|503
ALWWTGWDRGER
>FUSION-ENST00000667305.1:60794-ENST00000415940.1:2|2482
SRVFLYPDSW
>FUSION-ENST00000667305.1:60794-ENST00000415940.1:2|119
EWAEGDSAGGGSG
>FUSION-ENST00000667305.1:60794-ENST00000415940.1:2|2352
RFHHVGQAGLEHLTSGDPPASASR
>FUSION-ENST00000667305.1:60794-ENST00000415940.1:2|3083
LLKLISSVFSNFMATR
>FUSION-ENST00000470575.5:28665-ENST00000471995.5:16630|17
MVDRGVEHGV
>FUSION-ENST00000470575.5:28665-ENST00000471995.5:16630|7
GTGWCLELQGRDFPFSEG
>FUSION-ENST00000667305.1:60794-ENST00000415940.1:2|2261
WSLLECWLLSNWLR
>FUSION-ENST00000667305.1:60794-ENST00000415940.1:2|2015
NSVCLSKLQCGKWEMNPS
>FUSION-ENST00000470575.5:28665-ENST00000471995.5:16630|645
TLEIVKK
>ENST00000360270.7|SNV-143472-G-T|2
EDAFLEYLK
>FUSION-ENST00000470575.5:28665-ENST00000471995.5:16630|186
KDNSLYCR
>FUSION-ENST00000470575.5:28665-ENST00000471995.5:16630|503
LECSDHTQV
>FUSION-ENST00000667305.1:60794-ENST00000415940.1:2|3464
RLCVDASCLFLVVCR
>FUSION-ENST00000667305.1:60794-ENST00000415940.1:2|3090
MFWIYWVKLLKLISSVFSNFMATR
>ENST00000404867.7|SNV-511520-A-T|3
LKRIDISMNQISDIAPDAFQGLK
>FUSION-ENST00000470575.5:28665-ENST00000471995.5:16630|985
MPQHLANFLK
>FUSION-ENST00000470575.5:28665-ENST00000471995.5:16630|452
KQWCQGFR
>ENST00000374660.6|MNV-90519-CA-C|3
ELQKITVNNVQEKWNK
>FUSION-ENST00000470575.5:28665-ENST00000471995.5:16630|64
LECSDTIIAHCSPLDLLDSR
>FUSION-ENST00000667305.1:60794-ENST00000415940.1:2|3445
MPFPGGLQAWKILLFI
>FUSION-ENST00000470575.5:28665-ENST00000471995.5:16630|777
MCLFLGDAS
>FUSION-ENST00000667305.1:60794-ENST00000415940.1:2|3302
VKPGLYYKYKK
>FUSION-ENST00000470575.5:28665-ENST00000471995.5:16630|397
NMQLGRNSSYP
>FUSION-ENST00000667305.1:60794-ENST00000415940.1:2|2551
RVVTQTTWK
>FUSION-ENST00000667305.1:60794-ENST00000415940.1:2|3407
LYPLNSQR
>FUSION-ENST00000667305.1:60794-ENST00000415940.1:2|283
QFLSHVKVMFYSRD
>FUSION-ENST00000470575.5:28665-ENST00000471995.5:16630|142
GRQFGGRCNSLGGMD
>FUSION-ENST00000667305.1:60794-ENST00000415940.1:2|2133
WQAYQVWMR
>FUSION-ENST00000667305.1:60794-ENST00000415940.1:2|662
MSTLLLFFF
>FUSION-ENST00000667305.1:60794-ENST00000415940.1:2|653
ARLCLKK
>FUSION-ENST00000340648.6:26230-ENST00000461889.1:70479|9
FQDLSEGHK
>FUSION-ENST00000667305.1:60794-ENST00000415940.1:2|3121
VAVSPMWVLST
>FUSION-ENST00000667305.1:60794-ENST00000415940.1:2|827
MKELWQEID
>FUSION-ENST00000470575.5:28665-ENST00000471995.5:16630|673
MIKKYFFPIPGHFFFFTVL
>ENST00000536101.5|SNV-81424-G-A|3
FEWANYAAEALGCKYEELNTATFK
>FUSION-ENST00000667305.1:60794-ENST00000415940.1:2|2105
KLGASSSSS
>FUSION-ENST00000470575.5:28665-ENST00000471995.5:16630|399
MNMQLGR
>FUSION-ENST00000667305.1:60794-ENST00000415940.1:2|2385
EILLSRPLKVLR
>FUSION-ENST00000667305.1:60794-ENST00000415940.1:2|2813
VVNSRFFEFFFFSFFF
>ENST00000404991.2|SNV-1703-C-T|4
KELYQLLPHHVLQDKK
>FUSION-ENST00000667305.1:60794-ENST00000415940.1:2|944
RPWARLPSS
>FUSION-ENST00000667305.1:60794-ENST00000415940.1:2|1094
SFAGTWMK
>FUSION-ENST00000667305.1:60794-ENST00000415940.1:2|1694
GWCRSAPPDSSFHVCPRGQFVFAR
>FUSION-ENST00000667305.1:60794-ENST00000415940.1:2|2476
MNLTTLSIR
>FUSION-ENST00000667305.1:60794-ENST00000415940.1:2|2174
MKGYQTQSDGER
>FUSION-ENST00000470575.5:28665-ENST00000471995.5:16630|380
ESKISFQVLTIIVIKLPHQS
>FUSION-ENST00000667305.1:60794-ENST00000415940.1:2|2223
LVEMCNAEEPRDKSANDTLR
>FUSION-ENST00000667305.1:60794-ENST00000415940.1:2|2550
RVVTQTTWKR
>FUSION-ENST00000470575.5:28665-ENST00000471995.5:16630|1008
YVLSEWLKSYIFLHYYF
>ENST00000620220.4|SNV-17598-T-C|3
NAISTAEDEEWK
>FUSION-ENST00000474837.5:935-ENST00000471995.5:16630|33
GELPAAPLR
>ENST00000303115.8|MNV-21840-GA-G|7
GLSLSYGPVSPIIRR
>FUSION-ENST00000667305.1:60794-ENST00000415940.1:2|458
MQVDVALWEELWPFGILYPNYK
>FUSION-ENST00000667305.1:60794-ENST00000415940.1:2|1903
HASNPSYSEG
>ENST00000506517.5|SNV-418220-C-G|8
MIPGTVSSQVCR
>FUSION-ENST00000667305.1:60794-ENST00000415940.1:2|308
WQIMPAWGSWRF
>FUSION-ENST00000470575.5:28665-ENST00000471995.5:16630|930
VCLAPVLL
>ENST00000497339.6|SNV-7050-G-C|1
ELLETWGSSSAIPHTPLPQQRHVSK
>FUSION-ENST00000470575.5:28665-ENST00000471995.5:16630|692
FFLIVPCGRDK
>FUSION-ENST00000667305.1:60794-ENST00000415940.1:2|1051
ECPCWSWPELGR
>FUSION-ENST00000667305.1:60794-ENST00000415940.1:2|2830
CFFKSLGVAK
>FUSION-ENST00000667305.1:60794-ENST00000415940.1:2|3094
MFWIYWVK
>FUSION-ENST00000667305.1:60794-ENST00000415940.1:2|2636
GSPPPGSIPSSPYAGSECVVPA
>ENST00000671916.1|SNV-171175-A-C|4
LPDQFSKLAAR
>FUSION-ENST00000470575.5:28665-ENST00000471995.5:16630|190
MCSLFLVSPSPSFFHPR
>FUSION-ENST00000667305.1:60794-ENST00000415940.1:2|2406
THAYSFFFLFFLR
>FUSION-ENST00000667305.1:60794-ENST00000415940.1:2|3097
RHGLTLSPR
>ENST00000588251.1|SNV-24103-T-G|2
FRFLKIMK
>FUSION-ENST00000667305.1:60794-ENST00000415940.1:2|1133
MHSCPLQGLG
>FUSION-ENST00000667305.1:60794-ENST00000415940.1:2|3245
GPGLISEHTVK
>FUSION-ENST00000667305.1:60794-ENST00000415940.1:2|481
MEYCFVAQAGVQW
>FUSION-ENST00000667305.1:60794-ENST00000415940.1:2|2107
IFNVGTLRPRK
>FUSION-ENST00000667305.1:60794-ENST00000415940.1:2|838
MPFRTAA
>FUSION-ENST00000667305.1:60794-ENST00000415940.1:2|320
VPWLSRKSVCSFSEFAK
>ENST00000382500.3|MNV-1101-GAG-G|12
RGDLTSFFSIAHAQFPGRVR
>FUSION-ENST00000667305.1:60794-ENST00000415940.1:2|3380
PGPSACPRWTR
>FUSION-ENST00000470575.5:28665-ENST00000471995.5:16630|934
MKLSTFR
>ENST00000435118.5|INDEL-14135-A-AA|6
IDDINVTQKK
>FUSION-ENST00000470575.5:28665-ENST00000471995.5:16630|488
STHKFYGTKVTSR
>FUSION-ENST00000667305.1:60794-ENST00000415940.1:2|1386
SHTEVTVR
>FUSION-ENST00000667305.1:60794-ENST00000415940.1:2|1214
EDIYMANK
>FUSION-ENST00000667305.1:60794-ENST00000415940.1:2|1772
MTSTSELWLLR
>ENST00000253928.13|SNV-25286-A-C|4
AAGEKVYWPCR
>FUSION-ENST00000470575.5:28665-ENST00000471995.5:16630|1122
MPQEFFLLIFNLK
>FUSION-ENST00000433556.6:4957-ENST00000424300.5:17325|35
ATIQMVTMVSTTIGMTSVTR
>FUSION-ENST00000470575.5:28665-ENST00000471995.5:16630|104
TVKNGEK
>FUSION-ENST00000667305.1:60794-ENST00000415940.1:2|1171
ANIQNLQR
>ENST00000261402.6|SNV-1499-A-G|2
KPRGVKR
>FUSION-ENST00000667305.1:60794-ENST00000415940.1:2|2861
EGEWADCEGQSLL
>FUSION-ENST00000667305.1:60794-ENST00000415940.1:2|1755
RMQNQRA
>ENST00000529398.5|SNV-92496-C-T|3
DIGTFFVVGSTR
>ENST00000469631.1|SNV-72686-T-A|3
NSSQKTVERLFLK
>FUSION-ENST00000667305.1:60794-ENST00000415940.1:2|413
ACHLFCK
>FUSION-ENST00000667305.1:60794-ENST00000415940.1:2|2435
LAGLGGTCL
>FUSION-ENST00000667305.1:60794-ENST00000415940.1:2|3228
SGYFWASYFSK
>ENST00000506517.5|SNV-418220-C-G|6
MIPGTVSSQVCRR
>FUSION-ENST00000667305.1:60794-ENST00000415940.1:2|1201
MEASEIIPHIYNHLNFDKPDKNK
>FUSION-ENST00000470575.5:28665-ENST00000471995.5:16630|493
MCHHAQLVSSFDP
>FUSION-ENST00000667305.1:60794-ENST00000415940.1:2|2800
ELDSALAVER
>FUSION-ENST00000667305.1:60794-ENST00000415940.1:2|1691
SAPPDSSFHVCPRGQFVFARDGK
>FUSION-ENST00000474837.5:935-ENST00000471995.5:16630|51
AAGRPAPPNPAGRRAR
>FUSION-ENST00000667305.1:60794-ENST00000415940.1:2|2110
EDTEIKPVRIFNVGTLRPR
>FUSION-ENST00000667305.1:60794-ENST00000415940.1:2|1194
NSLFNNGVRK
>ENST00000510130.1|SNV-37341-C-T|1
EAVLTLPR
>FUSION-ENST00000667305.1:60794-ENST00000415940.1:2|2914
AGHRGSCL
>FUSION-ENST00000667305.1:60794-ENST00000415940.1:2|2319
DFYGQVVHLQQSSQK
>FUSION-ENST00000667305.1:60794-ENST00000415940.1:2|1954
KLLLLICLNSGSDIFLKELGF
>FUSION-ENST00000667305.1:60794-ENST00000415940.1:2|3482
MTPNGRCIEAILDL
>FUSION-ENST00000474837.5:935-ENST00000471995.5:16630|83
ERGSRAR
>FUSION-ENST00000667305.1:60794-ENST00000415940.1:2|2179
WFSCFSLPSSWITDMHHHA
>FUSION-ENST00000667305.1:60794-ENST00000415940.1:2|3382
PGPSACPR
>FUSION-ENST00000667305.1:60794-ENST00000415940.1:2|2043
MERLSLSVANHERK
>FUSION-ENST00000667305.1:60794-ENST00000415940.1:2|1905
VKPHLHSKYKN
>FUSION-ENST00000667305.1:60794-ENST00000415940.1:2|3357
MYNMDIVYHAKHVLHLLLPTTP
>FUSION-ENST00000667305.1:60794-ENST00000415940.1:2|163
NLSHSLDRLPRHAHSLCSCLPR
>FUSION-ENST00000667305.1:60794-ENST00000415940.1:2|2921
MPAWTQR
>ENST00000472310.5|SNV-122399-T-C|8
MCSVQREKNQVMSTLPR
>FUSION-ENST00000667305.1:60794-ENST00000415940.1:2|645
MVGRGLSLPSFCK
>FUSION-ENST00000667305.1:60794-ENST00000415940.1:2|1450
FLASATWQMLVSSMDTGK
>FUSION-ENST00000667305.1:60794-ENST00000415940.1:2|1487
CVCEGVAK
>FUSION-ENST00000667305.1:60794-ENST00000415940.1:2|3322
MVDFLLWGR
>FUSION-ENST00000667305.1:60794-ENST00000415940.1:2|63
MRGAMRDGSSL
>ENST00000504290.5|SNV-12351-G-C|2
FCQLPKTCPVQLWVDSTPPPGTR
>FUSION-ENST00000474837.5:935-ENST00000471995.5:16630|56
GWRGAGRAAGRPAPPNPAGR
>FUSION-ENST00000667305.1:60794-ENST00000415940.1:2|157
HAHSLCSCLPR
>ENST00000459987.1|SNV-174750-T-A|2
SYAERQR
>FUSION-ENST00000667305.1:60794-ENST00000415940.1:2|1938
CCKEQAFR
>FUSION-ENST00000470575.5:28665-ENST00000471995.5:16630|589
MLQRGWHRQNPQLSLGR
>ENST00000554872.5|SNV-9083-C-G|3
LQIDRRPTNQRINK
>FUSION-ENST00000470575.5:28665-ENST00000471995.5:16630|837
FLNLNFIK
>FUSION-ENST00000667305.1:60794-ENST00000415940.1:2|2143
MDYKTQFK
>FUSION-ENST00000667305.1:60794-ENST00000415940.1:2|2677
EKPRSILHLPPVSELCKW
>FUSION-ENST00000667305.1:60794-ENST00000415940.1:2|608
CSQGALYRLLER
>FUSION-ENST00000667305.1:60794-ENST00000415940.1:2|1524
MQDWPSLLAYIFLPYWMLPALR
>ENST00000371321.9|SNV-80210-A-G|5
VIGRNRSPCVQDR
>ENST00000647569.1|SNV-16028-T-C|8
MSFRPIKMDAQEHKIPLFEGANFK
>FUSION-ENST00000667305.1:60794-ENST00000415940.1:2|2313
MNLTSVYLSSFPVCELSLLHIYISI
>ENST00000371321.9|SNV-80210-A-G|1
SPCVQDRGHMPYTDAVVHEVQR
>FUSION-ENST00000474837.5:935-ENST00000471995.5:16630|28
TQQEGGR
>FUSION-ENST00000667305.1:60794-ENST00000415940.1:2|1883
MCAETYR
>ENST00000647351.1|SNV-33234-T-A|4
TFETARHNLIINK
>FUSION-ENST00000667305.1:60794-ENST00000415940.1:2|1518
MLPALRHRTPSSSVLR
>FUSION-ENST00000667305.1:60794-ENST00000415940.1:2|47
FREERAGSR
>ENST00000415054.1|SNV-13574-T-C|7
ERNGFGVQQAIVLDFMTDCSPQAFR
>FUSION-ENST00000667305.1:60794-ENST00000415940.1:2|1558
MSFTFQLCQCGSMNLR
>FUSION-ENST00000667305.1:60794-ENST00000415940.1:2|93
TASLPRPGLQVR
>FUSION-ENST00000667305.1:60794-ENST00000415940.1:2|1324
MLPRLVLNSWTQAIYLPQPPK
>FUSION-ENST00000667305.1:60794-ENST00000415940.1:2|3227
SGYFWASYFSKLQFPHL
>FUSION-ENST00000667305.1:60794-ENST00000415940.1:2|795
LWTEVLGKVSEK
>FUSION-ENST00000667305.1:60794-ENST00000415940.1:2|1944
WVRLLWKIQIPLPFFCLSLALFPR
>FUSION-ENST00000667305.1:60794-ENST00000415940.1:2|1025
HPHAPSAIIIT
>FUSION-ENST00000667305.1:60794-ENST00000415940.1:2|1261
TPKAMATK
>FUSION-ENST00000470575.5:28665-ENST00000471995.5:16630|13
MKTDPGRWWENK
>FUSION-ENST00000667305.1:60794-ENST00000415940.1:2|1583
RAMLHMK
>FUSION-ENST00000667305.1:60794-ENST00000415940.1:2|1778
TFLQSCWKILPCVSFSSSINKQ
>FUSION-ENST00000667305.1:60794-ENST00000415940.1:2|1946
HIFNIKWVRLLWK
>FUSION-ENST00000667305.1:60794-ENST00000415940.1:2|1891
SKLLGIIFNAI
>FUSION-ENST00000667305.1:60794-ENST00000415940.1:2|2630
MLSERYC
>FUSION-ENST00000667305.1:60794-ENST00000415940.1:2|2231
LSCLEVISSSR
>FUSION-ENST00000667305.1:60794-ENST00000415940.1:2|2658
AECLCPVEESTALGSEIR
>FUSION-ENST00000470575.5:28665-ENST00000471995.5:16630|636
YLYLLNVGYNGAKYFCWR
>FUSION-ENST00000667305.1:60794-ENST00000415940.1:2|1667
IALLIPW
>FUSION-ENST00000470575.5:28665-ENST00000471995.5:16630|342
ICLAPSK
>ENST00000549335.5|SNV-49489-C-T|14
VTKFEGFIQK
>FUSION-ENST00000667305.1:60794-ENST00000415940.1:2|1784
LSLDCMTFLQSCWK
>ENST00000404991.2|SNV-1703-C-T|5
KELYQLLPHHVLQDK
>FUSION-ENST00000667305.1:60794-ENST00000415940.1:2|565
AFKESCPRYR
>FUSION-ENST00000667305.1:60794-ENST00000415940.1:2|727
AHLNFCRNSFLNPWI
>FUSION-ENST00000667305.1:60794-ENST00000415940.1:2|3400
DLLSGCVAVLPG
>FUSION-ENST00000667305.1:60794-ENST00000415940.1:2|550
ASQKYCVSLGT
>FUSION-ENST00000667305.1:60794-ENST00000415940.1:2|3001
MLHPDFFFFFF
>ENST00000244926.4|SNV-1147-C-A|3
FDDPPEAVAAK
>ENST00000278520.9|SNV-5855-G-C|4
RVVEHEGSSVEMEQKTPEK
>FUSION-ENST00000470575.5:28665-ENST00000471995.5:16630|1113
MRVGRWFVGS
>FUSION-ENST00000667305.1:60794-ENST00000415940.1:2|2486
MGNYFCTFSCPKSR
>FUSION-ENST00000667305.1:60794-ENST00000415940.1:2|2844
LLVCSECQKIR
>ENST00000394909.7|MNV-19372-CACAG-C|11
HLVRAPALFSIGEFTLEK
>ENST00000472142.1|SNV-4033-A-C|4
MSNASKALCG
>FUSION-ENST00000667305.1:60794-ENST00000415940.1:2|1061
VLYMYPR
>FUSION-ENST00000667305.1:60794-ENST00000415940.1:2|988
MVEENGMSLLELAR
>FUSION-ENST00000667305.1:60794-ENST00000415940.1:2|2996
MPPCPAKFFFFLSFSFFFCIFSSDR
>ENST00000366630.5|SNV-162403-T-G|1
FTEWVFTTIDKKS
>FUSION-ENST00000470575.5:28665-ENST00000471995.5:16630|827
MSKCNASNK
>ENST00000484374.1|SNV-247-A-T|1
EVVADESD
>FUSION-ENST00000667305.1:60794-ENST00000415940.1:2|1738
MVHCSLK
>FUSION-ENST00000667305.1:60794-ENST00000415940.1:2|768
LGVNSHPFLSLSQDEC
>FUSION-ENST00000667305.1:60794-ENST00000415940.1:2|1816
VNAIAAFFFFSLHISFK
>ENST00000415054.1|SNV-13571-T-G|SNV-13574-T-C|5
ALESNRPLSWISGQTAVLK
>FUSION-ENST00000667305.1:60794-ENST00000415940.1:2|3188
SPRPHCVNSK
>FUSION-ENST00000667305.1:60794-ENST00000415940.1:2|2141
MDYKTQFKK
>FUSION-ENST00000667305.1:60794-ENST00000415940.1:2|3493
MLAVPVTCGDTARSALQ
>FUSION-ENST00000470575.5:28665-ENST00000471995.5:16630|60
IFFCRNEVSLCCPGWSQAPGLK
>ENST00000568235.5|SNV-159936-G-T|3
TATPQNFSNYESMKHDFK
>FUSION-ENST00000667305.1:60794-ENST00000415940.1:2|368
MWPFGKNYGLLAFSIQTTKACAL
>ENST00000435118.5|INDEL-14135-A-AA|3
KLQFCQEVLPAPVFRLGC
>FUSION-ENST00000470575.5:28665-ENST00000471995.5:16630|922
LKGSFQNLLTSLAGCGCSR
>FUSION-ENST00000667305.1:60794-ENST00000415940.1:2|485
GAPNGTLFFFEMLPR
>ENST00000357485.8|SNV-14750-G-C|5
HRLTPQEGLQAPR
>FUSION-ENST00000667305.1:60794-ENST00000415940.1:2|2559
MVTLKPNVNRRVVTQTTWK
>ENST00000394909.7|MNV-19372-CACAG-C|5
TDAVSVGRPSATAQPSFSTR
>FUSION-ENST00000667305.1:60794-ENST00000415940.1:2|3441
MEDSSVHLSS
>FUSION-ENST00000667305.1:60794-ENST00000415940.1:2|340
EVLCAQTRGDLRMYC
>FUSION-ENST00000667305.1:60794-ENST00000415940.1:2|1347
SLEVIKK
>FUSION-ENST00000667305.1:60794-ENST00000415940.1:2|1874
MLFSCFPIWLHQVTVTK
>FUSION-ENST00000667305.1:60794-ENST00000415940.1:2|311
GLESRWQIMPAWGSWR
>ENST00000435118.5|INDEL-14135-A-AA|5
IDDINVTQKKLQFCQEVLPAPVFR
>FUSION-ENST00000667305.1:60794-ENST00000415940.1:2|569
NGLNEECFLKSL
>ENST00000405223.6|SNV-101226-C-T|7
TATESTRTIAGLAALGTLR
>FUSION-ENST00000470575.5:28665-ENST00000471995.5:16630|1232
MSSCAFSCSYCKGDGLDVVSEFLFC
>FUSION-ENST00000667305.1:60794-ENST00000415940.1:2|2286
LPVPEFLGYILNR
>FUSION-ENST00000667305.1:60794-ENST00000415940.1:2|2112
VKEDTEIKPVRIFNVGTLRPR
>ENST00000402510.2|SNV-61535-T-C|4
AQSKMESAQDVQTIRK
>FUSION-ENST00000667305.1:60794-ENST00000415940.1:2|95
RTASLPRPGLQVR
>FUSION-ENST00000667305.1:60794-ENST00000415940.1:2|2974
RSFTLVAQAGGQWR
>FUSION-ENST00000667305.1:60794-ENST00000415940.1:2|1969
MPVPQAPPLGPLQPHVSQANLK
>FUSION-ENST00000667305.1:60794-ENST00000415940.1:2|575
VRSWGLSLDLDYCCMNGLNEECFLK
>ENST00000477737.6|SNV-143089-G-A|3
VLHTESTK
>ENST00000371953.8|SNV-97297-A-G|3
KDKMFHFWVNAFFIPGPEETSEK
>FUSION-ENST00000667305.1:60794-ENST00000415940.1:2|2653
LFLQWVPVR
>FUSION-ENST00000667305.1:60794-ENST00000415940.1:2|1326
MAGCGGSRL
>FUSION-ENST00000667305.1:60794-ENST00000415940.1:2|1861
MPLIPATRKAK
>FUSION-ENST00000667305.1:60794-ENST00000415940.1:2|2373
FIMSWMK
>FUSION-ENST00000470575.5:28665-ENST00000471995.5:16630|309
MPRRLPP
>FUSION-ENST00000667305.1:60794-ENST00000415940.1:2|715
LSSLNFF
>FUSION-ENST00000667305.1:60794-ENST00000415940.1:2|1505
MNSWEQSTQYRCLAFYCR
>ENST00000472310.5|SNV-122399-T-C|4
NQVMSTLPR
>FUSION-ENST00000667305.1:60794-ENST00000415940.1:2|1776
ILPCVSFSSSINKQ
>FUSION-ENST00000667305.1:60794-ENST00000415940.1:2|3271
TQDIYMMWK
>ENST00000518375.1|SNV-98173-G-T|3
TAPDLFLILPHIK
>ENST00000265403.12|SNV-386-C-G|1
DTFWLPFSQEQEILWAINEIIR
>FUSION-ENST00000667305.1:60794-ENST00000415940.1:2|1093
MSFAGTWMKLETIILSK
>FUSION-ENST00000667305.1:60794-ENST00000415940.1:2|1525
KMQDWPSLLAYIFLPYWMLPALRHR
>FUSION-ENST00000667305.1:60794-ENST00000415940.1:2|962
MDSSPWDHKPGPLR
>ENST00000329722.8|SNV-57918-A-G|3
VENSMYIINPWVYLERMGVYK
>FUSION-ENST00000667305.1:60794-ENST00000415940.1:2|20
VQFKSAAELQESSQGNDSASPGR
>ENST00000263253.9|SNV-76983-A-C|3
CLRTAVYPEILIGYLEYVKK
>ENST00000503919.1|SNV-3929-C-G|1
YGNWSLPLN
>ENST00000287394.10|SNV-82426-A-G|1
SDPEQSEKLKTPSTPVACSTPAQLK
>ENST00000301740.13|SNV-13179-G-C|5
TKTTSRTGR
>FUSION-ENST00000470575.5:28665-ENST00000471995.5:16630|496
MIAHYSLQLLDSSCFPISASR
>ENST00000296452.5|SNV-107719-T-G|6
SRAPSAYR
>ENST00000371953.8|SNV-97295-A-G|3
KDKMFHFWVSTFFIPGPEETSEK
>ENST00000506000.5|INDEL-418220-C-CGT|2
LQMNRSWNSSLEINFIFTL
>ENST00000648087.1|SNV-115718-A-T|3
ASVQNALRDNAGDR
>FUSION-ENST00000470575.5:28665-ENST00000471995.5:16630|723
GLLSIPRISIFIYFYFSETGSR
>FUSION-ENST00000667305.1:60794-ENST00000415940.1:2|2940
MVLKAKYK
>FUSION-ENST00000667305.1:60794-ENST00000415940.1:2|361
MLGHWDISPTEITYRYL
>FUSION-ENST00000667305.1:60794-ENST00000415940.1:2|871
MYHIMMCGSAMDR
>FUSION-ENST00000470575.5:28665-ENST00000471995.5:16630|1007
SYIFLHYYF
>ENST00000303115.8|MNV-21840-GA-G|9
KGLSLSYGPVSPIIRR
>FUSION-ENST00000667305.1:60794-ENST00000415940.1:2|2191
EGGTHFLGCLGEELASSN
>FUSION-ENST00000667305.1:60794-ENST00000415940.1:2|185
QAVETLAMVSPCR
>FUSION-ENST00000667305.1:60794-ENST00000415940.1:2|3034
MLARMVSIS
>FUSION-ENST00000474837.5:935-ENST00000471995.5:16630|17
GGKASDR
>ENST00000421536.5|SNV-168-A-G|3
QAQAGGSR
>FUSION-ENST00000667305.1:60794-ENST00000415940.1:2|938
MQHLSTCKRK
>FUSION-ENST00000667305.1:60794-ENST00000415940.1:2|1849
SMGCECKTK
>FUSION-ENST00000667305.1:60794-ENST00000415940.1:2|2593
FPPLYSSQSHR
>FUSION-ENST00000667305.1:60794-ENST00000415940.1:2|15
ISGGEGWVACPGR
>FUSION-ENST00000470575.5:28665-ENST00000471995.5:16630|1063
CPAEPREPGTLSLDTVWAHLLIR
>FUSION-ENST00000470575.5:28665-ENST00000471995.5:16630|435
MCTLGLVRNS
>ENST00000392839.6|INDEL-85775-C-CA|1
GDNWYSEDEDTDTEEYKKCK
>FUSION-ENST00000667305.1:60794-ENST00000415940.1:2|2642
IDPVLPELPLLK
>FUSION-ENST00000474837.5:935-ENST00000471995.5:16630|32
GELPAAPLRR
>ENST00000648087.1|SNV-115718-A-T|1
ASVQNALRDNAGDRADFWR
>ENST00000604348.5|SNV-12351-G-C|1
SVTCTMFCQLPK
>FUSION-ENST00000667305.1:60794-ENST00000415940.1:2|3324
QSCRDLDHSLRLLSVTLR
>FUSION-ENST00000667305.1:60794-ENST00000415940.1:2|3292
MLCLPTFSAATEQSETKGPRGLR
>FUSION-ENST00000667305.1:60794-ENST00000415940.1:2|3187
SPRPHCVNSKVLSR
>FUSION-ENST00000667305.1:60794-ENST00000415940.1:2|1906
MVKPHLHSKYKN
>FUSION-ENST00000470575.5:28665-ENST00000471995.5:16630|30
EKCLEGTKGFSFTIEIAT
>ENST00000447924.1|SNV-13107-A-G|1
CLSITYFTNTPSSRKK
>FUSION-ENST00000667305.1:60794-ENST00000415940.1:2|2859
SVTQAGSAVAPSR
>FUSION-ENST00000667305.1:60794-ENST00000415940.1:2|923
SQGRNLPQLMAR
>FUSION-ENST00000667305.1:60794-ENST00000415940.1:2|1035
ASESTRLAPALHREGLLGR
>FUSION-ENST00000470575.5:28665-ENST00000471995.5:16630|75
MHMRVLFFVCFLRQGLSLLPR
>FUSION-ENST00000667305.1:60794-ENST00000415940.1:2|1985
MDAELFNHIK
>FUSION-ENST00000470575.5:28665-ENST00000471995.5:16630|284
EINLDVEQIKLSSLGCATK
>FUSION-ENST00000667305.1:60794-ENST00000415940.1:2|3217
PGTVLAAGDPAGSRR
>ENST00000482771.1|SNV-6626-A-T|5
MMRENPELVEGRDLLSCTSSEPLSL
>FUSION-ENST00000667305.1:60794-ENST00000415940.1:2|872
IVINNNGSFYLLFTTMCQTLF
>FUSION-ENST00000470575.5:28665-ENST00000471995.5:16630|163
FKRFPLSQPPE
>FUSION-ENST00000470575.5:28665-ENST00000471995.5:16630|753
MLFLFENVLCSK
>FUSION-ENST00000667305.1:60794-ENST00000415940.1:2|2855
PVFFVEMR
>FUSION-ENST00000667305.1:60794-ENST00000415940.1:2|3284
IPHALPADLFCSHGAVRDK
>FUSION-ENST00000470575.5:28665-ENST00000471995.5:16630|781
RLTPAVPALWEAEAGGSLEVR
>FUSION-ENST00000470575.5:28665-ENST00000471995.5:16630|1020
YRCPILVGEK
>ENST00000340385.6|INDEL-10453-C-CA|6
DGDSVMVLPTIPEEEAKKTFPER
>FUSION-ENST00000667305.1:60794-ENST00000415940.1:2|2359
PVVPATQQAEGGESLEPGRR
>ENST00000519425.1|MNV-5540-AAGACCCTGA-A|8
FHMLKNSLLKQPSEDEGIK
>FUSION-ENST00000667305.1:60794-ENST00000415940.1:2|1362
SKSYVSGTPPPPPSR
>FUSION-ENST00000667305.1:60794-ENST00000415940.1:2|3049
LEETRPGGK
>FUSION-ENST00000470575.5:28665-ENST00000471995.5:16630|123
MENGLPNAERETVWR
>FUSION-ENST00000667305.1:60794-ENST00000415940.1:2|661
STLLLFFF
>ENST00000257215.10|SNV-55404-A-C|3
LPVEGHPGTWLGHK
>FUSION-ENST00000667305.1:60794-ENST00000415940.1:2|3436
NHVQGFR
>FUSION-ENST00000667305.1:60794-ENST00000415940.1:2|116
MNCVYFVWDSK
>FUSION-ENST00000470575.5:28665-ENST00000471995.5:16630|882
WHHCTPAWATE
>FUSION-ENST00000667305.1:60794-ENST00000415940.1:2|2125
MLARLVLK
>FUSION-ENST00000470575.5:28665-ENST00000471995.5:16630|126
PVCSMENGLPNAERETVWRSLQ
>FUSION-ENST00000474837.5:935-ENST00000471995.5:16630|34
SAGGGGRGELPAAPLRR
>FUSION-ENST00000667305.1:60794-ENST00000415940.1:2|2472
MSSCQCFR
>FUSION-ENST00000470575.5:28665-ENST00000471995.5:16630|459
MPVKKGSCSLIGPCAH
>FUSION-ENST00000667305.1:60794-ENST00000415940.1:2|2242
HLLSLEEKYGFK
>FUSION-ENST00000667305.1:60794-ENST00000415940.1:2|2689
TLEIPYILSALGRHSLHADLVK
>FUSION-ENST00000470575.5:28665-ENST00000471995.5:16630|16
VDRGVEHGV
>FUSION-ENST00000667305.1:60794-ENST00000415940.1:2|2228
INERLSNSI
>FUSION-ENST00000667305.1:60794-ENST00000415940.1:2|769
MLGVNSHPFLSLSQDEC
>ENST00000618192.4|SNV-433026-A-C|3
ATYGNFMRHSR
>FUSION-ENST00000667305.1:60794-ENST00000415940.1:2|1292
MEQNGGLR
>FUSION-ENST00000667305.1:60794-ENST00000415940.1:2|1592
MDWRQYW
>FUSION-ENST00000667305.1:60794-ENST00000415940.1:2|1682
WTIFFPLKIITCQMLVPSSVPPPVK
>ENST00000479165.1|SNV-99598-C-G|1
VGINMDYRYHSPKMSICATDG
>FUSION-ENST00000470575.5:28665-ENST00000471995.5:16630|650
EEGERDLSK
>FUSION-ENST00000667305.1:60794-ENST00000415940.1:2|70
SALQDPASKSSVQVSSRVTGK
>FUSION-ENST00000667305.1:60794-ENST00000415940.1:2|232
HFILKQEFRTNQNETIK
>FUSION-ENST00000470575.5:28665-ENST00000471995.5:16630|629
MVIYFRHCFALR
>FUSION-ENST00000470575.5:28665-ENST00000471995.5:16630|545
NSDTLLLYFR
>FUSION-ENST00000667305.1:60794-ENST00000415940.1:2|1609
DYFFPLKNNYMPDARSK
>ENST00000506812.2|SNV-440007-A-C|8
MYDMISDLTERSEDFEKR
>FUSION-ENST00000667305.1:60794-ENST00000415940.1:2|1230
FTGEKTNK
>FUSION-ENST00000667305.1:60794-ENST00000415940.1:2|469
NASGCGPLGR
>FUSION-ENST00000667305.1:60794-ENST00000415940.1:2|1680
IITCQMLVPSSVPPPVKDFWIFC
>FUSION-ENST00000470575.5:28665-ENST00000471995.5:16630|746
MSSCTWPINTSKGR
>ENST00000405223.6|SNV-101226-C-T|12
MKTATESTR
>FUSION-ENST00000667305.1:60794-ENST00000415940.1:2|1028
GSGHEWFWLQLDFTGLSHT
>FUSION-ENST00000667305.1:60794-ENST00000415940.1:2|2160
FLCSVIR
>FUSION-ENST00000470575.5:28665-ENST00000471995.5:16630|647
LPIPPVSPVLLNSNCATKTLEIVK
>FUSION-ENST00000667305.1:60794-ENST00000415940.1:2|1318
MELFNEQ
>FUSION-ENST00000667305.1:60794-ENST00000415940.1:2|2695
GEEQEGASGMLGLGGHPLAFAK
>ENST00000263253.9|SNV-76980-A-G|3
CLRTAVCHEILIGYLEYVKK
>FUSION-ENST00000470575.5:28665-ENST00000471995.5:16630|1068
MILTILGTSSKWNHTVFILL
>FUSION-ENST00000667305.1:60794-ENST00000415940.1:2|3015
VLDLRIPGFWWKK
>FUSION-ENST00000470575.5:28665-ENST00000471995.5:16630|325
MALDKDN
>FUSION-ENST00000667305.1:60794-ENST00000415940.1:2|1227
TNKQTNKNPIK
>FUSION-ENST00000667305.1:60794-ENST00000415940.1:2|2057
DCYFQSSSSVFFIVVVK
>FUSION-ENST00000667305.1:60794-ENST00000415940.1:2|1134
LVQPLWKTVG
>FUSION-ENST00000667305.1:60794-ENST00000415940.1:2|975
MAITLTANNK
>FUSION-ENST00000667305.1:60794-ENST00000415940.1:2|2634
WPPGPAVCSSLVIGASNPLHK
>FUSION-ENST00000667305.1:60794-ENST00000415940.1:2|2554
LSSTTNSDIKMALYR
>ENST00000485710.5|MNV-12414-CAC-C|2
SVLKDHCVQHLPDGSVTVESVLL
>FUSION-ENST00000667305.1:60794-ENST00000415940.1:2|2889
MLRVLINA
>FUSION-ENST00000667305.1:60794-ENST00000415940.1:2|2812
MLARLVSNS
>FUSION-ENST00000470575.5:28665-ENST00000471995.5:16630|624
MDAPYLFVSIFIYILGFFLLLQTVP
>ENST00000415054.1|SNV-13571-T-G|SNV-13574-T-C|10
NGFGVQQAIVLDFRTDCSPQAFR
>FUSION-ENST00000470575.5:28665-ENST00000471995.5:16630|594
HHIYLFPYLFIFWVFFCCCK
>FUSION-ENST00000667305.1:60794-ENST00000415940.1:2|1256
AMATKAR
>ENST00000394909.7|INDEL-19378-G-GAGAA|1
ENSHWREAL
>FUSION-ENST00000667305.1:60794-ENST00000415940.1:2|2857
MPATTPG
>ENST00000494504.5|SNV-51820-G-A|2
EELLRISLHELELADD
>FUSION-ENST00000667305.1:60794-ENST00000415940.1:2|374
LCSIHATDINPGCISL
>FUSION-ENST00000667305.1:60794-ENST00000415940.1:2|1627
MLRTVHPQRVNDCIHLD
>ENST00000506812.2|SNV-440007-A-C|10
MYDMISDLTERSEDFEK
>FUSION-ENST00000667305.1:60794-ENST00000415940.1:2|1868
MRVALKGHSFEGHTVDDDIYFR
>FUSION-ENST00000470575.5:28665-ENST00000471995.5:16630|590
LQRGWHR
>FUSION-ENST00000667305.1:60794-ENST00000415940.1:2|2147
CLECQGEV
>ENST00000382500.3|MNV-1101-GAG-G|17
VGAAAVSGGGRGLWADIAGRPFGR
>ENST00000555048.5|SNV-126153-A-T|1
EEASTFSNAMLFALNIMNSQEGARK
>FUSION-ENST00000667305.1:60794-ENST00000415940.1:2|263
MVWTHAQPALQMLR
>FUSION-ENST00000667305.1:60794-ENST00000415940.1:2|2167
RYRDQARPHF
>FUSION-ENST00000667305.1:60794-ENST00000415940.1:2|820
MASALGSCSWSPQASASWHR
>FUSION-ENST00000667305.1:60794-ENST00000415940.1:2|509
SHAQDTGMALWWTGWDR
>ENST00000642889.1|SNV-201235-A-T|2
AEQMASVQNALRDNAGDR
>ENST00000506517.5|INDEL-418220-C-CGT|2
MIPGTVSSQVSSEDSK
>FUSION-ENST00000667305.1:60794-ENST00000415940.1:2|249
HSDGVDPCTASFADVKNSDFA
>ENST00000514651.1|SNV-129694-T-G|2
RAWKWSTPSK
>FUSION-ENST00000667305.1:60794-ENST00000415940.1:2|190
WPLLPPL
>FUSION-ENST00000667305.1:60794-ENST00000415940.1:2|1685
DSLHGPRP
>FUSION-ENST00000667305.1:60794-ENST00000415940.1:2|1154
MRYHLMPVR
>FUSION-ENST00000667305.1:60794-ENST00000415940.1:2|148
YSFGVGALLR
>FUSION-ENST00000667305.1:60794-ENST00000415940.1:2|459
HVPFDLAISCWDIGIFPLQR
>FUSION-ENST00000667305.1:60794-ENST00000415940.1:2|2317
DFYGQVVHLQQSSQKK
>FUSION-ENST00000470575.5:28665-ENST00000471995.5:16630|494
VAGTSGTSMCHHAQLVSSFDP
>FUSION-ENST00000667305.1:60794-ENST00000415940.1:2|1342
MNSSISYHSGTKQETFER
>FUSION-ENST00000667305.1:60794-ENST00000415940.1:2|1123
CPSLIDWIKK
>FUSION-ENST00000470575.5:28665-ENST00000471995.5:16630|1219
KGNFLFLLFCCK
>FUSION-ENST00000667305.1:60794-ENST00000415940.1:2|1853
MLHFQDALVEIKSMGCECKTK
>FUSION-ENST00000667305.1:60794-ENST00000415940.1:2|599
VAAWTMPSKAAKSCGR
>FUSION-ENST00000470575.5:28665-ENST00000471995.5:16630|290
SYINFEFGGLLASV
>FUSION-ENST00000667305.1:60794-ENST00000415940.1:2|3120
MYCVLNTHWISET
>FUSION-ENST00000667305.1:60794-ENST00000415940.1:2|2512
PPLDPALL
>FUSION-ENST00000667305.1:60794-ENST00000415940.1:2|3214
RDKNPCPPEASVLVDVTQ
>FUSION-ENST00000470575.5:28665-ENST00000471995.5:16630|108
MMTVKNGEK
>FUSION-ENST00000667305.1:60794-ENST00000415940.1:2|1185
MHIYVYSSTFYNSK
>FUSION-ENST00000667305.1:60794-ENST00000415940.1:2|3071
KSKITCGLNHIFAGWNNALDEVSI
>FUSION-ENST00000667305.1:60794-ENST00000415940.1:2|732
MLASLVLNS
>FUSION-ENST00000470575.5:28665-ENST00000471995.5:16630|1218
MKGNFLFLLFCCKLR
>FUSION-ENST00000667305.1:60794-ENST00000415940.1:2|626
RVSLHELAECSALS
>FUSION-ENST00000667305.1:60794-ENST00000415940.1:2|3119
YCVLNTHWISET
>FUSION-ENST00000667305.1:60794-ENST00000415940.1:2|477
MLLMRSVVGKSCVAGR
>FUSION-ENST00000667305.1:60794-ENST00000415940.1:2|873
MIVINNNGSFYLLFTTMCQTLF
>FUSION-ENST00000667305.1:60794-ENST00000415940.1:2|3393
MLCFCGWSFSALERR
>FUSION-ENST00000667305.1:60794-ENST00000415940.1:2|1909
VKPHLHSK
>FUSION-ENST00000667305.1:60794-ENST00000415940.1:2|354
PVIPATWEAEAGESLEPGRQRLQ
>FUSION-ENST00000667305.1:60794-ENST00000415940.1:2|1488
QSVVSRCVCEGVAKGD
>FUSION-ENST00000667305.1:60794-ENST00000415940.1:2|1457
MYISISISISLSLSIYIYISY
>ENST00000304218.6|SNV-420-G-A|1
TKKAGAAK
>FUSION-ENST00000667305.1:60794-ENST00000415940.1:2|1811
TPWLKQFPLLCLPK
>FUSION-ENST00000470575.5:28665-ENST00000471995.5:16630|854
LVRLVSNS
>FUSION-ENST00000470575.5:28665-ENST00000471995.5:16630|151
KKIFMYWF
>FUSION-ENST00000470575.5:28665-ENST00000471995.5:16630|118
MRKPSTVVSKFLTR
>FUSION-ENST00000667305.1:60794-ENST00000415940.1:2|3008
ITPLYSSLGDR
>FUSION-ENST00000667305.1:60794-ENST00000415940.1:2|1926
NSVYIKR
>FUSION-ENST00000667305.1:60794-ENST00000415940.1:2|753
LASIFSGHATAK
>FUSION-ENST00000667305.1:60794-ENST00000415940.1:2|2104
LGASSSSS
>ENST00000367167.4|INDEL-640-A-AA|2
LETRQEALFWVEGPSS
>ENST00000562153.5|SNV-5295-T-G|6
FGRDEDPVCLQLDDIR
>FUSION-ENST00000470575.5:28665-ENST00000471995.5:16630|255
FAFFFFFFF
>ENST00000224337.10|INDEL-63695-A-AA|6
SPPPAAPSPLPRAGKK
>ENST00000465063.5|INDEL-14135-A-AA|7
ASILPRSSPCPCISSR
>FUSION-ENST00000667305.1:60794-ENST00000415940.1:2|623
LRLLGSCHSPASASR
>FUSION-ENST00000667305.1:60794-ENST00000415940.1:2|2099
LHRAVVR
>FUSION-ENST00000470575.5:28665-ENST00000471995.5:16630|222
RNITSSEF
>FUSION-ENST00000667305.1:60794-ENST00000415940.1:2|2815
FMVVNSRFFEFFFFSFFF
>ENST00000422005.7|SNV-181427-G-T|5
CVWKSFLLDAYKQLNFPPSGFSK
>FUSION-ENST00000667305.1:60794-ENST00000415940.1:2|1110
EYYAAIKKNAFMSFAGTWMK
>FUSION-ENST00000667305.1:60794-ENST00000415940.1:2|1921
MWPGMKAPACNPSTLGGRGGWNT
>FUSION-ENST00000667305.1:60794-ENST00000415940.1:2|1375
QISVFSRFLEG
>ENST00000652347.1|SNV-65604-G-A|2
SRMPEGTHPEAK
>FUSION-ENST00000667305.1:60794-ENST00000415940.1:2|770
GYSGTFDNQSPL
>FUSION-ENST00000667305.1:60794-ENST00000415940.1:2|1704
MIAFILIK
>FUSION-ENST00000667305.1:60794-ENST00000415940.1:2|2466
IGGIIVFILL
>FUSION-ENST00000474837.5:935-ENST00000471995.5:16630|72
GAGGGGAR
>FUSION-ENST00000470575.5:28665-ENST00000471995.5:16630|718
SSHISLPSSWNHR
>FUSION-ENST00000667305.1:60794-ENST00000415940.1:2|3353
MDIVYHAKHVLHLLLPTTP
>ENST00000535170.5|INDEL-17945-C-CA|5
GEGERIGK
>FUSION-ENST00000667305.1:60794-ENST00000415940.1:2|221
ALICTLR
>FUSION-ENST00000667305.1:60794-ENST00000415940.1:2|1910
MVKPHLHSK
>ENST00000263253.9|SNV-76983-A-C|2
TAVYPEILIGYLEYVK
>FUSION-ENST00000667305.1:60794-ENST00000415940.1:2|2321
TQYCCWIFLGL
>FUSION-ENST00000470575.5:28665-ENST00000471995.5:16630|708
HYSLCSFTIVSSEGR
>ENST00000512451.5|SNV-24431-G-A|1
LTDWPASGTTWCFWSTCTSG
>FUSION-ENST00000667305.1:60794-ENST00000415940.1:2|2044
ERLSLSVANHER
>ENST00000380752.10|SNV-72419-G-A|1
YAVAVGSLCALSTSLLGSMFPMPR
>FUSION-ENST00000470575.5:28665-ENST00000471995.5:16630|365
FMVLIFFQIINFAFNNLK
>FUSION-ENST00000667305.1:60794-ENST00000415940.1:2|1137
GCGEIGTLLHCWWECK
>FUSION-ENST00000470575.5:28665-ENST00000471995.5:16630|124
ENGLPNAER
>FUSION-ENST00000667305.1:60794-ENST00000415940.1:2|347
THCARQDAERNK
>ENST00000519589.1|SNV-351460-C-G|1
GPRSWLS
>FUSION-ENST00000667305.1:60794-ENST00000415940.1:2|166
LRTLGKSSK
>FUSION-ENST00000667305.1:60794-ENST00000415940.1:2|2495
ETRGRPR
>FUSION-ENST00000667305.1:60794-ENST00000415940.1:2|578
LVNFLYF
>FUSION-ENST00000470575.5:28665-ENST00000471995.5:16630|441
RQLQPDWPMCTLGLVR
>FUSION-ENST00000470575.5:28665-ENST00000471995.5:16630|874
IIIIIILR
>FUSION-ENST00000667305.1:60794-ENST00000415940.1:2|3031
LVRLISNS
>FUSION-ENST00000470575.5:28665-ENST00000471995.5:16630|1206
MNYTNFIGFLFWRHVMFTLSK
>FUSION-ENST00000667305.1:60794-ENST00000415940.1:2|3192
MEAVQAKANSCAKSPRPHCVNSK
>FUSION-ENST00000667305.1:60794-ENST00000415940.1:2|337
LNCWEGDAS
>FUSION-ENST00000667305.1:60794-ENST00000415940.1:2|1866
VALKGHSFEGHTVDDDIYFR
>FUSION-ENST00000667305.1:60794-ENST00000415940.1:2|1698
LSESVKGWCR
>FUSION-ENST00000667305.1:60794-ENST00000415940.1:2|1406
YYSHFTDEK
>FUSION-ENST00000667305.1:60794-ENST00000415940.1:2|764
MANEEGSGCSDSFQFCQVLLL
>FUSION-ENST00000470575.5:28665-ENST00000471995.5:16630|821
SNQFIKTHSFNK
>ENST00000578622.5|SNV-67177-A-C|3
RHQGNLFPLVPSSRS
>FUSION-ENST00000667305.1:60794-ENST00000415940.1:2|942
MQHLSTCK
>FUSION-ENST00000667305.1:60794-ENST00000415940.1:2|1262
SWPEGIGSAWLQRDMKPFLGDTIVF
>FUSION-ENST00000470575.5:28665-ENST00000471995.5:16630|318
AFIIANK
>FUSION-ENST00000667305.1:60794-ENST00000415940.1:2|1082
LETIILSKLTQERK
>FUSION-ENST00000667305.1:60794-ENST00000415940.1:2|2324
SEFPGYTAR
>FUSION-ENST00000667305.1:60794-ENST00000415940.1:2|534
ALGACLKHWLHCGG
>FUSION-ENST00000667305.1:60794-ENST00000415940.1:2|3075
LISSVFSNFMATRK
>FUSION-ENST00000667305.1:60794-ENST00000415940.1:2|516
FPQAEAFLYM
>ENST00000564685.5|SNV-56652-G-C|2
MTQPPSMALTSRPATQSSR
>FUSION-ENST00000667305.1:60794-ENST00000415940.1:2|914
MYCFLDLDFCGVENISCSSKGV
>FUSION-ENST00000667305.1:60794-ENST00000415940.1:2|1927
MNSVYIKR
>FUSION-ENST00000667305.1:60794-ENST00000415940.1:2|498
MGLHNIK
>ENST00000370192.8|INDEL-760036-G-GTA|2
RTTYGGVSGTAIRPIALRVL
>FUSION-ENST00000667305.1:60794-ENST00000415940.1:2|1798
VSVYFGIS
>FUSION-ENST00000667305.1:60794-ENST00000415940.1:2|81
MARACNPSTLGDQSWGIT
>FUSION-ENST00000667305.1:60794-ENST00000415940.1:2|804
SPCISQGLMAQLRK
>FUSION-ENST00000667305.1:60794-ENST00000415940.1:2|3475
WFGGPSGETR
>ENST00000579585.5|SNV-67177-A-C|3
IRRHQGNLFPLVPSSR
>FUSION-ENST00000667305.1:60794-ENST00000415940.1:2|36
QEQEYHLSIGTG
>FUSION-ENST00000470575.5:28665-ENST00000471995.5:16630|687
MREPVVIR
>FUSION-ENST00000667305.1:60794-ENST00000415940.1:2|1310
MILVPKQR
>FUSION-ENST00000667305.1:60794-ENST00000415940.1:2|3117
ISAHCNFR
>FUSION-ENST00000667305.1:60794-ENST00000415940.1:2|1737
MSYRYTQPILFTYNLPVTLGK
>FUSION-ENST00000667305.1:60794-ENST00000415940.1:2|2023
MDESSVQSGNCR
>ENST00000440172.5|MNV-143328-CC-C|7
TSTADRPRLADLPSIRFLWK
>FUSION-ENST00000667305.1:60794-ENST00000415940.1:2|632
VLISWHVYIIK
>FUSION-ENST00000667305.1:60794-ENST00000415940.1:2|2109
EDTEIKPVRIFNVGTLRPRK
>FUSION-ENST00000470575.5:28665-ENST00000471995.5:16630|280
MEQDRKHIFTVALIS
>FUSION-ENST00000667305.1:60794-ENST00000415940.1:2|1321
VLGLQACLMDLNVLAR
>FUSION-ENST00000667305.1:60794-ENST00000415940.1:2|2964
LSFITACLYR
>FUSION-ENST00000667305.1:60794-ENST00000415940.1:2|845
LTPMFSTVTCHSGLQPRSSR
>FUSION-ENST00000667305.1:60794-ENST00000415940.1:2|289
ETPEVKR
>ENST00000357485.8|SNV-14750-G-C|4
HRLTPQEGLQAPRGSLR
>FUSION-ENST00000470575.5:28665-ENST00000471995.5:16630|454
PTVPLLER
>FUSION-ENST00000667305.1:60794-ENST00000415940.1:2|1186
DAFTLLVGM
>ENST00000496893.3|SNV-469479-C-T|1
LVTWSGAKSKD
>FUSION-ENST00000667305.1:60794-ENST00000415940.1:2|1155
GAANHHGTRISM
>ENST00000617222.4|SNV-2457-A-C|4
VPEAWRSGLVYLPTDSRR
>FUSION-ENST00000667305.1:60794-ENST00000415940.1:2|2541
LTAPSAFQVQAILLPQPSE
>FUSION-ENST00000667305.1:60794-ENST00000415940.1:2|3347
SSNGRLLVVGQGWF
>FUSION-ENST00000470575.5:28665-ENST00000471995.5:16630|187
LVFLPFILQTCIGFNILPKK
>FUSION-ENST00000667305.1:60794-ENST00000415940.1:2|1055
AHAYLCNKPACSVHVSQNLK
>FUSION-ENST00000470575.5:28665-ENST00000471995.5:16630|1053
MSNPGWRESR
>FUSION-ENST00000667305.1:60794-ENST00000415940.1:2|1224
NPIKKWAK
>FUSION-ENST00000667305.1:60794-ENST00000415940.1:2|708
AESLQDPAVLEGHLSTPPK
>FUSION-ENST00000470575.5:28665-ENST00000471995.5:16630|1152
PVVSATREAEAGISLEPGR
>FUSION-ENST00000470575.5:28665-ENST00000471995.5:16630|117
RKPSTVVSK
>FUSION-ENST00000667305.1:60794-ENST00000415940.1:2|2511
MTILILQMLGLR
>FUSION-ENST00000470575.5:28665-ENST00000471995.5:16630|400
CLFITAYYFTVDTCKLLLET
>ENST00000287394.10|SNV-82426-A-G|4
RSDPEQSEKLK
>FUSION-ENST00000667305.1:60794-ENST00000415940.1:2|744
AEVRSVVASK
>FUSION-ENST00000667305.1:60794-ENST00000415940.1:2|2570
EGRREEK
>FUSION-ENST00000667305.1:60794-ENST00000415940.1:2|273
MFALLVMMPRPWFRYPKEDN
>ENST00000256190.12|SNV-265703-A-G|1
QLIQTPLR
>FUSION-ENST00000667305.1:60794-ENST00000415940.1:2|2662
IFRFTFICSEQL
>ENST00000418374.6|SNV-81424-G-A|5
RFEWANYAAEALGCKYEELNTATFK
>FUSION-ENST00000667305.1:60794-ENST00000415940.1:2|272
FALLVMMPRPWFRYPKEDN
>FUSION-ENST00000667305.1:60794-ENST00000415940.1:2|2274
LDCGFPQGDLDLPR
>FUSION-ENST00000470575.5:28665-ENST00000471995.5:16630|1018
CPILVGEK
>FUSION-ENST00000470575.5:28665-ENST00000471995.5:16630|193
EKPVLQNSGWKPGYR
>ENST00000446148.6|INDEL-1829-A-AA|1
NDEVPGVSIIQGCGCGFHPGGVAAT
>FUSION-ENST00000667305.1:60794-ENST00000415940.1:2|2776
MESPQEFIGEWLTK
>FUSION-ENST00000667305.1:60794-ENST00000415940.1:2|1834
RFFFVENVGNVK
>FUSION-ENST00000470575.5:28665-ENST00000471995.5:16630|1103
MVITPMHLAYCLSRT
>ENST00000275230.6|SNV-23089-G-A|1
GVLIDRYGRR
>FUSION-ENST00000667305.1:60794-ENST00000415940.1:2|2213
SANDTLRLPSPR
>FUSION-ENST00000470575.5:28665-ENST00000471995.5:16630|968
NNTICKLGNRLR
>FUSION-ENST00000667305.1:60794-ENST00000415940.1:2|1150
YHLMPVR
>FUSION-ENST00000667305.1:60794-ENST00000415940.1:2|406
WSGEYGMPSFL
>FUSION-ENST00000470575.5:28665-ENST00000471995.5:16630|653
FFFFFFFLHYGQLKVTVILKEEGER
>ENST00000507048.1|SNV-110750-A-C|2
METPITQQVLRTFLI
>FUSION-ENST00000667305.1:60794-ENST00000415940.1:2|2339
TSPPCLGSKL
>FUSION-ENST00000667305.1:60794-ENST00000415940.1:2|3313
LLSVTLR
>ENST00000402510.2|SNV-61535-T-C|2
MESAQDVQTIRK
>FUSION-ENST00000470575.5:28665-ENST00000471995.5:16630|798
SYHARASDESCQGK
>ENST00000507527.1|SNV-578-G-A|1
MPSITLSTHLHHRWVLFEEK
>FUSION-ENST00000667305.1:60794-ENST00000415940.1:2|641
GLSLPSFCK
>FUSION-ENST00000667305.1:60794-ENST00000415940.1:2|1618
LILPCVSSWPICLCTGWK
>FUSION-ENST00000667305.1:60794-ENST00000415940.1:2|1987
LWLPAHPTDSQLHMDAELFNHIK
>FUSION-ENST00000470575.5:28665-ENST00000471995.5:16630|209
FKHNTEVEII
>FUSION-ENST00000470575.5:28665-ENST00000471995.5:16630|851
MPVPVMNLAKER
>FUSION-ENST00000667305.1:60794-ENST00000415940.1:2|2094
TLKMNFTFGFCLVFFNVATR
>ENST00000409358.1|INDEL-48-T-TG|3
LEEQRAVCGR
>FUSION-ENST00000667305.1:60794-ENST00000415940.1:2|2906
HSGPFHVVLCIR
>FUSION-ENST00000470575.5:28665-ENST00000471995.5:16630|259
MYLSFCD
>FUSION-ENST00000470575.5:28665-ENST00000471995.5:16630|1054
MSNPGWR
>FUSION-ENST00000667305.1:60794-ENST00000415940.1:2|2709
MWYIAFHKTK
>FUSION-ENST00000470575.5:28665-ENST00000471995.5:16630|947
MTFFVVR
>ENST00000367409.9|SNV-42318-T-G|4
AYIFAMKGLASYQKTR
>FUSION-ENST00000667305.1:60794-ENST00000415940.1:2|1258
MKPFLGDTIVF
>ENST00000360534.8|SNV-64947-A-G|2
MGFVGNK
>ENST00000402364.1|SNV-102632-A-G|1
GSAPSTPTSPTEFLTPGLR
>ENST00000477357.5|SNV-17598-T-C|5
MKNAISTAEDEEWKR
>FUSION-ENST00000667305.1:60794-ENST00000415940.1:2|1551
RWGGPVHDSYGFK
>FUSION-ENST00000470575.5:28665-ENST00000471995.5:16630|210
EKFKHNTEVEII
>FUSION-ENST00000667305.1:60794-ENST00000415940.1:2|1673
MSLLFVSPFKMK
>FUSION-ENST00000474837.5:935-ENST00000471995.5:16630|86
MALGRER
>FUSION-ENST00000667305.1:60794-ENST00000415940.1:2|1623
CVLVANLSLHGMES
>FUSION-ENST00000667305.1:60794-ENST00000415940.1:2|1813
DEVLLCCPGQFR
>FUSION-ENST00000667305.1:60794-ENST00000415940.1:2|1610
MDYFFPLKNNYMPDARSK
>FUSION-ENST00000667305.1:60794-ENST00000415940.1:2|1319
DLNVLAR
>ENST00000564685.5|SNV-56652-G-C|1
TQPPSMALTSRPATQSSR
>FUSION-ENST00000667305.1:60794-ENST00000415940.1:2|1742
SAGITGVSHHTRPSPR
>FUSION-ENST00000667305.1:60794-ENST00000415940.1:2|1071
MRGLKPRR
>FUSION-ENST00000470575.5:28665-ENST00000471995.5:16630|818
THSFNKISTKSFVFK
>FUSION-ENST00000470575.5:28665-ENST00000471995.5:16630|989
MVSCFLELVR
>FUSION-ENST00000667305.1:60794-ENST00000415940.1:2|2738
SPGIYRRVANEDR
>ENST00000511525.1|SNV-37341-C-T|2
CSSCCWIELREAGAVLTLPR
>FUSION-ENST00000667305.1:60794-ENST00000415940.1:2|2832
MEGLKCFFKSLGVAK
>FUSION-ENST00000667305.1:60794-ENST00000415940.1:2|1829
FFFVENVGNVKSIRK
>FUSION-ENST00000667305.1:60794-ENST00000415940.1:2|1057
EGNITHWGLLGDGGQGEGWH
>FUSION-ENST00000667305.1:60794-ENST00000415940.1:2|391
HEEDFFFLFR
>FUSION-ENST00000470575.5:28665-ENST00000471995.5:16630|1222
GDPVSPK
>ENST00000465063.5|INDEL-14135-A-AA|9
KASILPR
>FUSION-ENST00000667305.1:60794-ENST00000415940.1:2|1064
FSFRSGS
>FUSION-ENST00000667305.1:60794-ENST00000415940.1:2|1343
NSSISYHSGTK
>FUSION-ENST00000470575.5:28665-ENST00000471995.5:16630|427
MTVFLEAEMLLLC
>ENST00000647351.1|SNV-33234-T-A|5
RTFETARHNLIINK
>ENST00000475093.5|SNV-5603-T-C|3
CLKKSMK
>FUSION-ENST00000667305.1:60794-ENST00000415940.1:2|866
YHIMMCGSAMDRIYNGGPMRL
>FUSION-ENST00000667305.1:60794-ENST00000415940.1:2|702
GLNEVALTDCLVPNFLEFV
>FUSION-ENST00000667305.1:60794-ENST00000415940.1:2|900
MNHCTWSHL
>FUSION-ENST00000667305.1:60794-ENST00000415940.1:2|2801
RELDSALAVERK
>FUSION-ENST00000667305.1:60794-ENST00000415940.1:2|2680
KEKPRSILHLPPVSELCK
>FUSION-ENST00000470575.5:28665-ENST00000471995.5:16630|373
MVLNCFPAFRVDQTPSAGSK
>FUSION-ENST00000667305.1:60794-ENST00000415940.1:2|2620
CLEKSSFLR
>FUSION-ENST00000667305.1:60794-ENST00000415940.1:2|344
NKEVLCAQTR
>FUSION-ENST00000470575.5:28665-ENST00000471995.5:16630|79
MSSWICESGAQ
>FUSION-ENST00000667305.1:60794-ENST00000415940.1:2|701
WLVPVISALWEAEAGGSLEVR
>FUSION-ENST00000667305.1:60794-ENST00000415940.1:2|3354
DIVYHAK
>FUSION-ENST00000667305.1:60794-ENST00000415940.1:2|3312
LLSVTLRS
>ENST00000394688.7|SNV-42628-A-G|2
LQSGVNTLQGFKEGK
>FUSION-ENST00000470575.5:28665-ENST00000471995.5:16630|1101
MHLAYCLSR
>FUSION-ENST00000470575.5:28665-ENST00000471995.5:16630|588
LQRGWHRQNPQLSLGR
>FUSION-ENST00000667305.1:60794-ENST00000415940.1:2|2440
MSSGVRDQPGQHSETPSLLKIQK
>FUSION-ENST00000470575.5:28665-ENST00000471995.5:16630|721
SVTQAGVQGCDPGSLQPPPPGLK
>FUSION-ENST00000667305.1:60794-ENST00000415940.1:2|904
HYSRCFSSISSFHLR
>FUSION-ENST00000474837.5:935-ENST00000471995.5:16630|31
GELPAAPLRRTQQEGGR
>FUSION-ENST00000470575.5:28665-ENST00000471995.5:16630|808
APSRLTATSASWVQAVLLPQPPK
>FUSION-ENST00000470575.5:28665-ENST00000471995.5:16630|1089
MTSLHSSLGNRERLCK
>FUSION-ENST00000667305.1:60794-ENST00000415940.1:2|2519
LVGLLPSVFSCSLALISELR
>FUSION-ENST00000667305.1:60794-ENST00000415940.1:2|2201
VFIVGVINYAF
>FUSION-ENST00000667305.1:60794-ENST00000415940.1:2|152
WEVSDDPEVRTHL
>ENST00000394909.7|INDEL-19378-G-GAGAA|3
HHRENSHWR
>FUSION-ENST00000667305.1:60794-ENST00000415940.1:2|2621
MCLEKSSFLR
>FUSION-ENST00000470575.5:28665-ENST00000471995.5:16630|614
IIITDLSTPLK
>FUSION-ENST00000667305.1:60794-ENST00000415940.1:2|2244
HLLSLEEK
>ENST00000611950.1|SNV-2457-A-C|1
GGLMSPHLYHQVYLPTDSRR
>FUSION-ENST00000470575.5:28665-ENST00000471995.5:16630|464
TEQDPVSK
>FUSION-ENST00000470575.5:28665-ENST00000471995.5:16630|794
MQAEEFR
>FUSION-ENST00000667305.1:60794-ENST00000415940.1:2|3370
MDHHAWLILYF
>ENST00000372517.8|INDEL-25891-G-GA|4
TTQIRGINCPQARR
>FUSION-ENST00000667305.1:60794-ENST00000415940.1:2|2199
VPGVHIK
>FUSION-ENST00000667305.1:60794-ENST00000415940.1:2|3170
MNCVFKIMKCCGNRPSR
>FUSION-ENST00000667305.1:60794-ENST00000415940.1:2|1918
KAPACNPSTLGGR
>ENST00000483052.1|SNV-1048-A-C|1
FTKPVVLLPCQHNLCRK
>FUSION-ENST00000667305.1:60794-ENST00000415940.1:2|2982
SRLTATSASRVQVILLPQPPG
>FUSION-ENST00000376355.7:89-ENST00000479054.5:2725|2
LFTSSRSLMAAMSGQ
>FUSION-ENST00000470575.5:28665-ENST00000471995.5:16630|314
MAGPPHLSDILAIACSVPHRNMPR
>FUSION-ENST00000470575.5:28665-ENST00000471995.5:16630|336
VIVYFIFLYIMAK
>FUSION-ENST00000667305.1:60794-ENST00000415940.1:2|1719
MSLELSSAGASCWVASAGAGVESLK
>FUSION-ENST00000470575.5:28665-ENST00000471995.5:16630|175
LSLLYITVRLNVANRGPLLSFFFF
>FUSION-ENST00000470575.5:28665-ENST00000471995.5:16630|978
MMLSNRA
>ENST00000262189.11|MNV-187645-TGT-T|3
EESRPPKLVMESHSSTRNLSVPT
>ENST00000473185.1|SNV-5471-T-G|2
MEPGGGPQAITVPCSEVRR
>FUSION-ENST00000667305.1:60794-ENST00000415940.1:2|2427
LLFHFANMEGSTQLSWAWQKFIR
>ENST00000667452.1|SNV-53181-A-C|4
LFGASVLNSPYRPQR
>FUSION-ENST00000667305.1:60794-ENST00000415940.1:2|300
MGEKQLWGPS
>FUSION-ENST00000667305.1:60794-ENST00000415940.1:2|815
MSSEETSAQSR
>FUSION-ENST00000667305.1:60794-ENST00000415940.1:2|1149
YHLMPVRMVIIK
>ENST00000502665.1|SNV-13686-C-G|3
QGARYNCSCNKLVLIPVGL
>ENST00000306858.8|SNV-94726-T-A|3
KHSSSSNSQGSNHKSK
>FUSION-ENST00000470575.5:28665-ENST00000471995.5:16630|843
ERFLNLNFIKYYYILK
>ENST00000482771.1|SNV-6626-A-T|2
ENPELVEGRDLLSCTSSEPLSL
>FUSION-ENST00000667305.1:60794-ENST00000415940.1:2|1527
MKMQDWPSLLAYIFLPYWMLPALR
>FUSION-ENST00000667305.1:60794-ENST00000415940.1:2|624
PVWLFLFF
>FUSION-ENST00000667305.1:60794-ENST00000415940.1:2|2896
NRMSDSSVDK
>FUSION-ENST00000667305.1:60794-ENST00000415940.1:2|948
MQEKRPWARLPSS
>FUSION-ENST00000667305.1:60794-ENST00000415940.1:2|48
IQQVQAGVNQARFREER
>FUSION-ENST00000667305.1:60794-ENST00000415940.1:2|2491
NHRPRPQMGNYFCTFSCPK
>FUSION-ENST00000667305.1:60794-ENST00000415940.1:2|2704
EFILSVK
>FUSION-ENST00000667305.1:60794-ENST00000415940.1:2|146
FLFPPFFGVHCVCMVRTR
>ENST00000394909.7|MNV-19372-CACAG-C|18
VSNLIKHRFTLER
>FUSION-ENST00000667305.1:60794-ENST00000415940.1:2|2176
MGSRPAVQHSHRPDL
>FUSION-ENST00000667305.1:60794-ENST00000415940.1:2|1307
ILVPKQRYRPMEQNGGLR
>FUSION-ENST00000667305.1:60794-ENST00000415940.1:2|847
YTNAHHCIK
>FUSION-ENST00000667305.1:60794-ENST00000415940.1:2|1514
TPSSSVLR
>FUSION-ENST00000667305.1:60794-ENST00000415940.1:2|3156
AGAWCCVVKLSGQSQGR
>FUSION-ENST00000667305.1:60794-ENST00000415940.1:2|3299
LAGHGGAHL
>ENST00000553525.6|SNV-545885-T-A|1
HCLKMTK
>FUSION-ENST00000470575.5:28665-ENST00000471995.5:16630|758
GCQWLSIVIR
>ENST00000477357.5|SNV-17598-T-C|12
PSLQLRMK
>FUSION-ENST00000667305.1:60794-ENST00000415940.1:2|3140
FCLLLCKMGSPCGVFCFCFLFVMR
>FUSION-ENST00000470575.5:28665-ENST00000471995.5:16630|1086
SLRFIHVVACVR
>FUSION-ENST00000667305.1:60794-ENST00000415940.1:2|2423
EGSTQLSWAWQKFIR
>ENST00000507861.5|INDEL-418220-C-CGT|1
SWNSSLI
>FUSION-ENST00000667305.1:60794-ENST00000415940.1:2|390
HEEDFFFLFRDK
>FUSION-ENST00000667305.1:60794-ENST00000415940.1:2|3412
QGLCLLCCLL
>FUSION-ENST00000667305.1:60794-ENST00000415940.1:2|381
MKETLDCVSLGII
>FUSION-ENST00000667305.1:60794-ENST00000415940.1:2|801
MAQLRKGGLR
>FUSION-ENST00000470575.5:28665-ENST00000471995.5:16630|694
FFLIVPCGR
>FUSION-ENST00000470575.5:28665-ENST00000471995.5:16630|1171
FMFKLFK
>ENST00000525164.5|MNV-12414-CAC-C|3
ELGLAEHQLRFTCRVHLHDTQG
>FUSION-ENST00000667305.1:60794-ENST00000415940.1:2|1976
SLKYETPAFDMLK
>FUSION-ENST00000667305.1:60794-ENST00000415940.1:2|2337
VFRSCHPGWGWSAIA
>FUSION-ENST00000667305.1:60794-ENST00000415940.1:2|2279
GPRTPGR
>FUSION-ENST00000667305.1:60794-ENST00000415940.1:2|2002
LSLLGWPEIRR
>ENST00000382500.3|MNV-1101-GAG-G|4
GPYWACASESRWR
>FUSION-ENST00000667305.1:60794-ENST00000415940.1:2|90
RQDIASQR
>FUSION-ENST00000667305.1:60794-ENST00000415940.1:2|674
DGVLLSCPGWSAVARSRLTVSSASR
>FUSION-ENST00000667305.1:60794-ENST00000415940.1:2|2416
KSQHIESPSNNL
>ENST00000650488.1|SNV-14505-G-A|2
SESGASRPPPQWQPHPR
>FUSION-ENST00000667305.1:60794-ENST00000415940.1:2|2189
ILRVRSSIWSLELCLL
>FUSION-ENST00000667305.1:60794-ENST00000415940.1:2|3273
MSGHKTQDIYMMWK
>FUSION-ENST00000667305.1:60794-ENST00000415940.1:2|3158
VSVWRAGAWCCVVKLSGQSQGR
>FUSION-ENST00000470575.5:28665-ENST00000471995.5:16630|134
LYGEWTSKCGK
>FUSION-ENST00000667305.1:60794-ENST00000415940.1:2|267
MMPRPWFRYPKEDN
>ENST00000494504.5|SNV-51820-G-A|1
ISLHELELADD
>FUSION-ENST00000667305.1:60794-ENST00000415940.1:2|3193
EAVQAKANSCAK
>ENST00000480103.5|SNV-101226-C-T|3
TIADHAYVKEAK
>ENST00000382500.3|MNV-1101-GAG-G|2
WRANTNFCSLQNG
>FUSION-ENST00000667305.1:60794-ENST00000415940.1:2|1788
VIVAVAK
>FUSION-ENST00000470575.5:28665-ENST00000471995.5:16630|675
ESMHLMWDC
>ENST00000284273.6|SNV-123935-T-G|2
VAADFAAEAASKTEVHVEPHK
>FUSION-ENST00000470575.5:28665-ENST00000471995.5:16630|847
MNLAKER
>ENST00000480381.1|SNV-61878-G-T|5
MKKIQINK
>FUSION-ENST00000667305.1:60794-ENST00000415940.1:2|3395
MLCFCGWSFSALER
>FUSION-ENST00000470575.5:28665-ENST00000471995.5:16630|972
MNNTICK
>FUSION-ENST00000667305.1:60794-ENST00000415940.1:2|5
MEKQLGALAVRTPK
>ENST00000280527.7|SNV-123803-G-A|1
EDNCTFCQCVNGER
>FUSION-ENST00000667305.1:60794-ENST00000415940.1:2|639
MEVCFFFVLFLFFCLFLR
>ENST00000647684.1|SNV-16028-T-C|1
IPLFEGANFK
>FUSION-ENST00000470575.5:28665-ENST00000471995.5:16630|208
HNTEVEII
>FUSION-ENST00000667305.1:60794-ENST00000415940.1:2|793
MCASRPLPSGER
>FUSION-ENST00000667305.1:60794-ENST00000415940.1:2|3317
DLDHSLRLLSVTLRS
>FUSION-ENST00000470575.5:28665-ENST00000471995.5:16630|153
SGKWGHQILQGLVYPSK
>ENST00000306858.8|SNV-94726-T-A|2
HSSSSNSQGSNHK
>FUSION-ENST00000667305.1:60794-ENST00000415940.1:2|1429
SPLVFTYPLAHLILK
>FUSION-ENST00000667305.1:60794-ENST00000415940.1:2|3189
ANSCAKSPRPHCVNSKVLSR
>FUSION-ENST00000470575.5:28665-ENST00000471995.5:16630|183
DNSLYCRK
>FUSION-ENST00000667305.1:60794-ENST00000415940.1:2|2752
LYNHTRR
>FUSION-ENST00000667305.1:60794-ENST00000415940.1:2|3394
LCFCGWSFSALER
>FUSION-ENST00000667305.1:60794-ENST00000415940.1:2|1483
MTPTSQAGWFMPTIVLAR
>FUSION-ENST00000470575.5:28665-ENST00000471995.5:16630|469
MTKPCLYKK
>ENST00000519486.5|SNV-511520-A-T|2
DISMNQISDIAPDAFQGLK
>FUSION-ENST00000667305.1:60794-ENST00000415940.1:2|1189
MWRNRDAFTLLVGM
>FUSION-ENST00000667305.1:60794-ENST00000415940.1:2|3270
WGGRYGILFCLSASLLSLTVK
>FUSION-ENST00000667305.1:60794-ENST00000415940.1:2|1122
CPSLIDWIKKMWHIYTMEYYAAIK
>FUSION-ENST00000667305.1:60794-ENST00000415940.1:2|1330
MHMAGCGGSRL
>FUSION-ENST00000470575.5:28665-ENST00000471995.5:16630|107
MTVKNGEK
>FUSION-ENST00000667305.1:60794-ENST00000415940.1:2|3238
MMNRMCLAEDLGS
>FUSION-ENST00000667305.1:60794-ENST00000415940.1:2|2902
MFHALQR
>FUSION-ENST00000667305.1:60794-ENST00000415940.1:2|2609
RSLGCSKL
>FUSION-ENST00000667305.1:60794-ENST00000415940.1:2|2065
LSWKESK
>ENST00000361835.8|SNV-5496-T-G|3
YLGKEILRETPDNILEGQESGEYR
>ENST00000333190.5|SNV-574085-T-G|3
CCRVANKDTHLTK
>FUSION-ENST00000667305.1:60794-ENST00000415940.1:2|2162
NVAQLLSGLNFQMFLCSVIR
>FUSION-ENST00000470575.5:28665-ENST00000471995.5:16630|1132
MEYLLSSKAAHGLPLVLHFCSH
>ENST00000545128.5|SNV-430972-T-C|7
HVAVKGVCKHCPEMCQDR
>ENST00000370557.5|SNV-148070-A-G|4
AAVCTTLKYVWQSTPYNDEPWYNRK
>FUSION-ENST00000667305.1:60794-ENST00000415940.1:2|2303
ISWVWWHVPAVPATR
>FUSION-ENST00000667305.1:60794-ENST00000415940.1:2|2266
CALELGYPPAKIRLSK
>FUSION-ENST00000667305.1:60794-ENST00000415940.1:2|1281
VFSENCFMDFFFFPR
>FUSION-ENST00000667305.1:60794-ENST00000415940.1:2|576
SLALSPRL
>FUSION-ENST00000667305.1:60794-ENST00000415940.1:2|1268
DFMTKTPK
>ENST00000415054.1|SNV-13571-T-G|SNV-13574-T-C|8
TDCSPQAFRTEEMNTIEALCSHR
>FUSION-ENST00000667305.1:60794-ENST00000415940.1:2|1467
ATSGRGRSWGAGK
>FUSION-ENST00000667305.1:60794-ENST00000415940.1:2|682
DSVSKNKQTTK
>ENST00000494056.1|SNV-162403-T-G|1
FTEWVFTTI
>FUSION-ENST00000667305.1:60794-ENST00000415940.1:2|1893
MSTSLLDFSPNVVLVFPCVVKSK
>FUSION-ENST00000667305.1:60794-ENST00000415940.1:2|181
MLKPVGACWR
>FUSION-ENST00000667305.1:60794-ENST00000415940.1:2|2019
MDESSVQSGNCRNSVCLSKLQCGK
>FUSION-ENST00000667305.1:60794-ENST00000415940.1:2|2750
MCLCQRDLSR
>FUSION-ENST00000667305.1:60794-ENST00000415940.1:2|3104
PWTRSAFSESNVWVRHR
>FUSION-ENST00000667305.1:60794-ENST00000415940.1:2|3047
EDTGVLGLSLGLGDSSGLAVQRFK
>ENST00000341776.7|SNV-250139-G-A|6
KMREIRPSPSK
>FUSION-ENST00000667305.1:60794-ENST00000415940.1:2|409
ACHLFCKKK
>FUSION-ENST00000470575.5:28665-ENST00000471995.5:16630|850
PVPVMNLAKER
>FUSION-ENST00000470575.5:28665-ENST00000471995.5:16630|792
QAEEFRG
>FUSION-ENST00000667305.1:60794-ENST00000415940.1:2|2905
YMFHALQR
>ENST00000333190.5|SNV-574085-T-G|2
VANKDTHLTK
>FUSION-ENST00000470575.5:28665-ENST00000471995.5:16630|1060
EPGTLSLDTVWAHLLIRTK
>ENST00000226319.11|SNV-52142-A-C|3
HSSHRNPEESLGK
>ENST00000374848.8|SNV-57598-G-T|4
GERAYVVEPNLLK
>FUSION-ENST00000470575.5:28665-ENST00000471995.5:16630|765
MRSHLVISRLR
>FUSION-ENST00000470575.5:28665-ENST00000471995.5:16630|437
MCTLGLVR
>ENST00000525164.5|MNV-12414-CAC-C|1
VHLHDTQG
>FUSION-ENST00000667305.1:60794-ENST00000415940.1:2|3175
RTDFHAR
>ENST00000418460.2|SNV-1944-T-G|2
SVRLQYKK
>FUSION-ENST00000667305.1:60794-ENST00000415940.1:2|117
TCSDDLA
>FUSION-ENST00000470575.5:28665-ENST00000471995.5:16630|997
FLTFWKPLK
>FUSION-ENST00000667305.1:60794-ENST00000415940.1:2|1048
MECPCWSWPELGRSRGWR
>ENST00000304218.6|SNV-463-C-T|4
AKKPAGVAKKPK
>FUSION-ENST00000667305.1:60794-ENST00000415940.1:2|742
AEVRSVVASKS
>FUSION-ENST00000667305.1:60794-ENST00000415940.1:2|1441
DTGKMGSR
>FUSION-ENST00000474837.5:935-ENST00000471995.5:16630|84
ALGRERGSR
>ENST00000296424.9|SNV-8666-A-G|4
DWDFSMNLNVRSMCLMIKAFLPK
>ENST00000617222.4|SNV-2457-A-C|3
SGLVYLPTDSR
>ENST00000366919.6|SNV-81752-T-C|4
LEQRPAGEPSLLSIKQLVRER
>FUSION-ENST00000667305.1:60794-ENST00000415940.1:2|419
NRWESSPFFHGKTR
>FUSION-ENST00000667305.1:60794-ENST00000415940.1:2|1792
SVHVCTYVCR
>ENST00000368250.5|SNV-208629-T-A|2
GATAIAETFKK
>FUSION-ENST00000667305.1:60794-ENST00000415940.1:2|2311
MGSCYVVPAGVLVAL
>FUSION-ENST00000667305.1:60794-ENST00000415940.1:2|2729
PKDRPSVARASTFK
>FUSION-ENST00000470575.5:28665-ENST00000471995.5:16630|501
AFFLPFILCSSR
>FUSION-ENST00000470575.5:28665-ENST00000471995.5:16630|32
EKCLEGTK
>FUSION-ENST00000667305.1:60794-ENST00000415940.1:2|2149
LKYVVYVNCTMDYKTQFK
>FUSION-ENST00000667305.1:60794-ENST00000415940.1:2|3232
CQGAEECR
>FUSION-ENST00000667305.1:60794-ENST00000415940.1:2|2714
YLLSMWYIAFHK
>ENST00000460773.5|SNV-148070-A-G|2
NLGITERLR
>FUSION-ENST00000470575.5:28665-ENST00000471995.5:16630|40
EFQALELVILEEAAK
>FUSION-ENST00000667305.1:60794-ENST00000415940.1:2|2211
LPSPRELTAEQLGMPCK
>FUSION-ENST00000470575.5:28665-ENST00000471995.5:16630|690
DKLYTNALFLVFIYYCKL
>FUSION-ENST00000433556.6:4957-ENST00000424300.5:17325|28
VSTTIGMTSVTR
>FUSION-ENST00000667305.1:60794-ENST00000415940.1:2|3082
LLKLISSVFSNFMATRK
>FUSION-ENST00000667305.1:60794-ENST00000415940.1:2|2608
SLGCSKL
>FUSION-ENST00000667305.1:60794-ENST00000415940.1:2|620
VAGTTGAHHHAWLIFCIFSR
>FUSION-ENST00000667305.1:60794-ENST00000415940.1:2|1226
QTNKNPIK
>FUSION-ENST00000667305.1:60794-ENST00000415940.1:2|3265
FLRTGASK
>FUSION-ENST00000470575.5:28665-ENST00000471995.5:16630|421
EGGLVETR
>ENST00000226319.11|SNV-52142-A-C|2
NPEESLGK
>ENST00000514651.1|SNV-129694-T-G|1
AWKWSTPSK
>FUSION-ENST00000667305.1:60794-ENST00000415940.1:2|103
VFPGQGFK
>FUSION-ENST00000667305.1:60794-ENST00000415940.1:2|32
HSRSFAPWSFYR
>ENST00000333796.3|SNV-1318-A-G|1
YFSYVKAQEGQWYKMDDAK
>ENST00000480103.5|SNV-101226-C-T|2
TIADHAYVKEAKR
>FUSION-ENST00000667305.1:60794-ENST00000415940.1:2|605
LLERSTFLSR
>ENST00000303115.8|MNV-21840-GA-G|10
KGLSLSYGPVSPIIR
>FUSION-ENST00000667305.1:60794-ENST00000415940.1:2|1573
VGSQFFSPWLPRNPFQPK
>FUSION-ENST00000470575.5:28665-ENST00000471995.5:16630|994
VRGGDTG
>FUSION-ENST00000667305.1:60794-ENST00000415940.1:2|681
MLARRVSIS
>ENST00000258443.7|SNV-60058-C-T|2
FFKGGYQICR
>FUSION-ENST00000667305.1:60794-ENST00000415940.1:2|1024
MLLNFTVAPVIVCK
>FUSION-ENST00000667305.1:60794-ENST00000415940.1:2|877
VTVLLSSPHFTDEGAVAR
>FUSION-ENST00000667305.1:60794-ENST00000415940.1:2|137
MLLVLYYYSR
>FUSION-ENST00000470575.5:28665-ENST00000471995.5:16630|55
MSLHDIT
>ENST00000422163.5|MNV-30732-CAAG-C|1
WFTDTSIILFLNKDLFEEK
>FUSION-ENST00000474837.5:935-ENST00000471995.5:16630|12
ASDRASARAK
>FUSION-ENST00000667305.1:60794-ENST00000415940.1:2|2067
MQAGCSGSHL
>FUSION-ENST00000667305.1:60794-ENST00000415940.1:2|697
MTNRQEPQFPGLQK
>FUSION-ENST00000667305.1:60794-ENST00000415940.1:2|197
SRWAPVIPATGEAEAGESLEPRSWR
>FUSION-ENST00000466801.5:5622-ENST00000322723.9:22077|2
LHQPKERK
>FUSION-ENST00000470575.5:28665-ENST00000471995.5:16630|420
EGGLVETRSLRPAWAT
>ENST00000421536.5|SNV-168-A-G|5
KQAQAGGSR
>FUSION-ENST00000376355.7:89-ENST00000479054.5:2725|5
AARGAAAAALLRLFTSSR
>FUSION-ENST00000667305.1:60794-ENST00000415940.1:2|2954
FFAVRDALTCH
>FUSION-ENST00000470575.5:28665-ENST00000471995.5:16630|169
LAGNLTDVLENK
>FUSION-ENST00000667305.1:60794-ENST00000415940.1:2|679
QVIWLEEVYPCQVFVNQTALER
>FUSION-ENST00000667305.1:60794-ENST00000415940.1:2|3282
DKGAKRP
>FUSION-ENST00000470575.5:28665-ENST00000471995.5:16630|919
APLHSSLGNR
>FUSION-ENST00000667305.1:60794-ENST00000415940.1:2|654
NRARLCLK
>ENST00000397146.7|SNV-29591-A-C|7
DKAAFFLR
>FUSION-ENST00000470575.5:28665-ENST00000471995.5:16630|910
LHLKKIYLSLC
>FUSION-ENST00000667305.1:60794-ENST00000415940.1:2|974
AITLTANNK
>FUSION-ENST00000470575.5:28665-ENST00000471995.5:16630|682
EPVVIRRCMGHR
>FUSION-ENST00000667305.1:60794-ENST00000415940.1:2|2604
TNFFLISQWHAPVVPGGQSWRIA
>FUSION-ENST00000667305.1:60794-ENST00000415940.1:2|1933
SRDSHWGR
>FUSION-ENST00000470575.5:28665-ENST00000471995.5:16630|621
CVNHIFPHPY
>FUSION-ENST00000667305.1:60794-ENST00000415940.1:2|33
PERHSRSFAPWSFYR
>FUSION-ENST00000470575.5:28665-ENST00000471995.5:16630|430
EGVLTGVGEWANICRVLF
>FUSION-ENST00000667305.1:60794-ENST00000415940.1:2|1177
PITDRLDK
>ENST00000370557.5|SNV-148070-A-G|5
AAVCTTLKYVWQSTPYNDEPWYNR
>FUSION-ENST00000667305.1:60794-ENST00000415940.1:2|331
HRKPTQVVACAWWEEGDAGR
>FUSION-ENST00000667305.1:60794-ENST00000415940.1:2|1100
MGGKGRDGIR
>FUSION-ENST00000667305.1:60794-ENST00000415940.1:2|677
CLFGCFYFFRDGVLLSCPGWSAVAR
>FUSION-ENST00000667305.1:60794-ENST00000415940.1:2|1089
MKLETIILSK
>FUSION-ENST00000470575.5:28665-ENST00000471995.5:16630|706
LSYLLYF
>FUSION-ENST00000667305.1:60794-ENST00000415940.1:2|2253
GALCSSSSIDLNSPSAASKL
>FUSION-ENST00000667305.1:60794-ENST00000415940.1:2|2241
MHLLSLEEKYGFKASGPALPQT
>FUSION-ENST00000667305.1:60794-ENST00000415940.1:2|1043
MLFPQLVEK
>FUSION-ENST00000470575.5:28665-ENST00000471995.5:16630|458
PVKKGSCSLIGPCAH
>FUSION-ENST00000667305.1:60794-ENST00000415940.1:2|2181
DLGSLQPLPPRFK
>FUSION-ENST00000667305.1:60794-ENST00000415940.1:2|1733
YTQPILFTYNLPVTLGKLLGLR
>ENST00000361069.9|SNV-43489-G-A|3
LEGTGLALSLRHSSLSGPQDAGHPK
>ENST00000476640.1|SNV-4526-A-G|2
QLPWDSVGRLEVGTETIIDK
>FUSION-ENST00000667305.1:60794-ENST00000415940.1:2|3288
KIPHALPADLFCSHGAVR
>FUSION-ENST00000470575.5:28665-ENST00000471995.5:16630|688
LYTNALFLVFIYYCKL
>ENST00000549335.5|SNV-49489-C-T|13
MVTKFEGFIQKVVR
>FUSION-ENST00000470575.5:28665-ENST00000471995.5:16630|161
FPLSQPPE
>FUSION-ENST00000667305.1:60794-ENST00000415940.1:2|1674
SLLFVSPFK
>FUSION-ENST00000667305.1:60794-ENST00000415940.1:2|1190
LERMWRNR
>FUSION-ENST00000667305.1:60794-ENST00000415940.1:2|1039
MASESTR
>FUSION-ENST00000474837.5:935-ENST00000471995.5:16630|79
ELHGRGAR
>FUSION-ENST00000667305.1:60794-ENST00000415940.1:2|1115
MEYYAAIK
>ENST00000490924.1|SNV-205422-T-C|2
QLSPPAWWSSIAGTCSTR
>FUSION-ENST00000466801.5:5622-ENST00000322723.9:22077|1
KLQKLFL
>FUSION-ENST00000667305.1:60794-ENST00000415940.1:2|1702
MIAFILIKLSESVK
>FUSION-ENST00000667305.1:60794-ENST00000415940.1:2|1764
ITPNIFSSMELLSHEIGFLRPGR
>FUSION-ENST00000474837.5:935-ENST00000471995.5:16630|39
LRRSAGGGGR
>ENST00000507048.1|SNV-110750-A-C|3
ETPITQQVLR
>FUSION-ENST00000667305.1:60794-ENST00000415940.1:2|2215
DKSANDTLRLPSPR
>FUSION-ENST00000667305.1:60794-ENST00000415940.1:2|2648
GSKLSCLGG
>FUSION-ENST00000667305.1:60794-ENST00000415940.1:2|2618
CLEKSSFLRF
>FUSION-ENST00000667305.1:60794-ENST00000415940.1:2|3314
ISFNFPIK
>ENST00000268097.10|SNV-29871-T-C|1
DFYTVEPLAFEGTPEQK
>FUSION-ENST00000470575.5:28665-ENST00000471995.5:16630|719
RSSHISLPSSWNHR
>ENST00000617222.4|SNV-2457-A-C|2
SGLVYLPTDSRR
>FUSION-ENST00000667305.1:60794-ENST00000415940.1:2|3108
NQFFDVNYILN
>FUSION-ENST00000667305.1:60794-ENST00000415940.1:2|292
LGLCIFRRETPEVK
>FUSION-ENST00000667305.1:60794-ENST00000415940.1:2|310
GLESRWQIMPAWGSWRF
>FUSION-ENST00000667305.1:60794-ENST00000415940.1:2|1223
KWAKDVNR
>FUSION-ENST00000667305.1:60794-ENST00000415940.1:2|3298
MVAHTCNSSYLGV
>ENST00000253928.13|SNV-25286-A-C|3
AAGEKVYWPCRDQAR
>FUSION-ENST00000470575.5:28665-ENST00000471995.5:16630|348
TRLHLYIWALLP
>FUSION-ENST00000667305.1:60794-ENST00000415940.1:2|2794
APPPANVLFLIFYKDR
>FUSION-ENST00000667305.1:60794-ENST00000415940.1:2|2535
VMGRLGEER
>FUSION-ENST00000667305.1:60794-ENST00000415940.1:2|402
MQGGETGLGR
>FUSION-ENST00000667305.1:60794-ENST00000415940.1:2|2975
HFVHVFFFFFFLRR
>FUSION-ENST00000667305.1:60794-ENST00000415940.1:2|855
DRIYNGGPMR
>FUSION-ENST00000667305.1:60794-ENST00000415940.1:2|1405
YYSHFTDEKATT
>ENST00000430356.3|SNV-6064-C-T|5
TGAQSQEFHWRAPGRSFSPAP
>FUSION-ENST00000667305.1:60794-ENST00000415940.1:2|2959
SEFFRISGK
>FUSION-ENST00000470575.5:28665-ENST00000471995.5:16630|705
DCVCLLITMASWY
>FUSION-ENST00000667305.1:60794-ENST00000415940.1:2|3198
LELRLQLG
>FUSION-ENST00000667305.1:60794-ENST00000415940.1:2|2629
MGGIGNQPGQHNETSSLQNK
>FUSION-ENST00000667305.1:60794-ENST00000415940.1:2|687
MESCSVAQAGVQWR
>FUSION-ENST00000667305.1:60794-ENST00000415940.1:2|352
MMTHCARQDAER
>FUSION-ENST00000667305.1:60794-ENST00000415940.1:2|51
MIQQVQAGVNQARFR
>FUSION-ENST00000470575.5:28665-ENST00000471995.5:16630|655
FFFFFFFLHYGQLK
>FUSION-ENST00000667305.1:60794-ENST00000415940.1:2|559
NGSLVDWLGQRGEGESGEEEEV
>FUSION-ENST00000667305.1:60794-ENST00000415940.1:2|2234
ILAKINER
>FUSION-ENST00000470575.5:28665-ENST00000471995.5:16630|181
MSFTNRLSLLYITVR
>FUSION-ENST00000470575.5:28665-ENST00000471995.5:16630|1112
RVGRWFVGS
>FUSION-ENST00000667305.1:60794-ENST00000415940.1:2|1234
IFAIYPSDQWLIFRIYKELK
>FUSION-ENST00000470575.5:28665-ENST00000471995.5:16630|1111
VGRWFVGS
>FUSION-ENST00000667305.1:60794-ENST00000415940.1:2|2728
DRPSVAR
>FUSION-ENST00000667305.1:60794-ENST00000415940.1:2|69
SSVQVSSR
>FUSION-ENST00000667305.1:60794-ENST00000415940.1:2|314
DKGRGLESR
>FUSION-ENST00000470575.5:28665-ENST00000471995.5:16630|788
ISSAFSDGS
>FUSION-ENST00000470575.5:28665-ENST00000471995.5:16630|88
MGKPGESWVEKEKVLVAHVTLK
>FUSION-ENST00000667305.1:60794-ENST00000415940.1:2|496
GLHNIKTAHR
>ENST00000327697.11|SNV-26429-T-C|2
TRPTSEMLLRR
>FUSION-ENST00000667305.1:60794-ENST00000415940.1:2|2076
WQVGNEPKLKEDSSWV
>ENST00000220509.10|SNV-5972-T-A|1
ERLFASR
>FUSION-ENST00000667305.1:60794-ENST00000415940.1:2|1513
TPSSSVLRLGLALLAPQTCR
>FUSION-ENST00000667305.1:60794-ENST00000415940.1:2|2919
PAWTQRTTPSK
>ENST00000239690.9|SNV-44192-A-G|3
GSGFYVSLEWVTISKKNQDNR
>FUSION-ENST00000470575.5:28665-ENST00000471995.5:16630|1012
GNRELSRYVLSEWLK
>FUSION-ENST00000667305.1:60794-ENST00000415940.1:2|1017
NLLNYLAL
>FUSION-ENST00000470575.5:28665-ENST00000471995.5:16630|748
MSSCTWPINTSK
>FUSION-ENST00000667305.1:60794-ENST00000415940.1:2|3431
MRFWCFLSGIRFSR
>ENST00000372517.8|INDEL-25891-G-GA|10
KHSTSSHLFR
>FUSION-ENST00000667305.1:60794-ENST00000415940.1:2|1364
MLATLVTFSWVPMAGITS
>FUSION-ENST00000667305.1:60794-ENST00000415940.1:2|2987
KKTNSQS
>FUSION-ENST00000470575.5:28665-ENST00000471995.5:16630|81
WKFQMSSWICESGAQ
>FUSION-ENST00000667305.1:60794-ENST00000415940.1:2|1541
MLCSFPR
>FUSION-ENST00000667305.1:60794-ENST00000415940.1:2|995
VRSRLNHVV
>FUSION-ENST00000667305.1:60794-ENST00000415940.1:2|976
LEVMAITLTANNKIRT
>FUSION-ENST00000470575.5:28665-ENST00000471995.5:16630|295
VDVGLSTSIHYPAQMVFI
>FUSION-ENST00000667305.1:60794-ENST00000415940.1:2|2399
LPSASFAALHHVGK
>FUSION-ENST00000667305.1:60794-ENST00000415940.1:2|3111
LARLVLNF
>ENST00000418460.2|SNV-1944-T-G|3
SVRLQYK
>FUSION-ENST00000667305.1:60794-ENST00000415940.1:2|2328
RALLAFCVIQIFGERPPEATKNC
>FUSION-ENST00000667305.1:60794-ENST00000415940.1:2|1435
GSRLWAQRVLCR
>ENST00000460773.5|SNV-148070-A-G|6
MNLGITERLR
>FUSION-ENST00000667305.1:60794-ENST00000415940.1:2|3063
EVSSVGGR
>FUSION-ENST00000667305.1:60794-ENST00000415940.1:2|253
MIGVDFIPQSTVVCIVR
>FUSION-ENST00000667305.1:60794-ENST00000415940.1:2|1657
LFLLKIQKISWTWWQVPVIPATR
>FUSION-ENST00000667305.1:60794-ENST00000415940.1:2|1646
LSGLSFSLLGSTSPVLFIFLFGQR
>ENST00000422005.7|SNV-181427-G-T|2
QLNFPPSGFSKDGHILLVYEAYK
>ENST00000370028.7|SNV-14192-G-C|1
DLEQQLQDELLEVVSELQTPKK
>FUSION-ENST00000470575.5:28665-ENST00000471995.5:16630|119
MRKPSTVVSK
>FUSION-ENST00000667305.1:60794-ENST00000415940.1:2|3127
HRALSARSR
>FUSION-ENST00000466801.5:5622-ENST00000322723.9:22077|6
KLWRLHQPK
>ENST00000263791.10|SNV-33617-A-C|1
FSDHALPYKTGKK
>ENST00000647569.1|SNV-16028-T-C|5
MDAQEHKIPLFEGANFKGNTIEIQG
>FUSION-ENST00000474837.5:935-ENST00000471995.5:16630|15
SFRAGER
>ENST00000263791.10|SNV-33617-A-C|5
VRFSDHALPYK
>FUSION-ENST00000667305.1:60794-ENST00000415940.1:2|908
MVASIYCLLLCAR
>FUSION-ENST00000667305.1:60794-ENST00000415940.1:2|2962
LSFITACLYRLCFLFFS
>FUSION-ENST00000474837.5:935-ENST00000471995.5:16630|8
EGEKRAIER
>FUSION-ENST00000667305.1:60794-ENST00000415940.1:2|488
KGAPNGTLFFFEMLPR
>ENST00000367549.4|SNV-35549-C-G|1
TYPVQEYFLEDCIQMTHFVAPPKDK
>FUSION-ENST00000667305.1:60794-ENST00000415940.1:2|2558
VTLKPNVNRRVVTQTTWK
>FUSION-ENST00000667305.1:60794-ENST00000415940.1:2|621
LLGSCHSPASASR
>FUSION-ENST00000470575.5:28665-ENST00000471995.5:16630|1192
LHFFSYNFPKFCFLGLFGL
>ENST00000262189.11|MNV-187645-TGT-T|4
EESRPPKLVMESHSSTR
>ENST00000506812.2|SNV-440007-A-C|1
ISDLTERSEDFEKR
>FUSION-ENST00000667305.1:60794-ENST00000415940.1:2|1116
WHIYTMEYYAAIKK
>FUSION-ENST00000667305.1:60794-ENST00000415940.1:2|484
LTATSAFR
>FUSION-ENST00000667305.1:60794-ENST00000415940.1:2|1479
CGAVMVNTECQLDWIEGCK
>FUSION-ENST00000667305.1:60794-ENST00000415940.1:2|2357
PVVPATQQAEGGESLEPGRRR
>FUSION-ENST00000667305.1:60794-ENST00000415940.1:2|2346
MGELLEPGR
>FUSION-ENST00000667305.1:60794-ENST00000415940.1:2|230
QEFRTNQNETIKLGMK
>ENST00000421536.5|SNV-168-A-G|2
QAQAGGSRK
>FUSION-ENST00000667305.1:60794-ENST00000415940.1:2|1056
MAHAYLCNKPACSVHVSQNLK
>FUSION-ENST00000667305.1:60794-ENST00000415940.1:2|2676
SILHLPPVSELCK
>FUSION-ENST00000667305.1:60794-ENST00000415940.1:2|2064
LSWKESKSLWQEDQEK
>FUSION-ENST00000667305.1:60794-ENST00000415940.1:2|1434
LWAQRVLCR
>FUSION-ENST00000667305.1:60794-ENST00000415940.1:2|1871
LHQIFFPPWSCFLMKLGF
>FUSION-ENST00000667305.1:60794-ENST00000415940.1:2|2011
VWNIYTPTPTLK
>FUSION-ENST00000667305.1:60794-ENST00000415940.1:2|3328
FFTFYSLQLHEAFIMK
>FUSION-ENST00000667305.1:60794-ENST00000415940.1:2|129
QWGPRGRPR
>FUSION-ENST00000667305.1:60794-ENST00000415940.1:2|972
AITLTANNKIR
>FUSION-ENST00000470575.5:28665-ENST00000471995.5:16630|523
NAAPVLAQNF
>ENST00000616170.4|SNV-15054-G-C|2
TAYGNALIKCGETQK
>FUSION-ENST00000470575.5:28665-ENST00000471995.5:16630|267
FIVLCNHYHSPSPSLFSSCK
>ENST00000606893.5|SNV-39299-A-C|6
KISKLSLWLGCLIR
>FUSION-ENST00000667305.1:60794-ENST00000415940.1:2|1305
QRYRPMEQNGGLRNNTTHLQPSEL
>FUSION-ENST00000667305.1:60794-ENST00000415940.1:2|2967
SFLLGRYFCSVTVSLLTLSFL
>FUSION-ENST00000470575.5:28665-ENST00000471995.5:16630|36
MPYEGKPLR
>FUSION-ENST00000474837.5:935-ENST00000471995.5:16630|1
GFAFVQLSSAMDASQLLQILQS
>FUSION-ENST00000667305.1:60794-ENST00000415940.1:2|2736
RVANEDRVPFR
>FUSION-ENST00000667305.1:60794-ENST00000415940.1:2|430
ATELSGNK
>FUSION-ENST00000667305.1:60794-ENST00000415940.1:2|2598
HLWSQEAKAGGLLEDGKLR
>FUSION-ENST00000667305.1:60794-ENST00000415940.1:2|2239
YGFKASGPALPQT
>FUSION-ENST00000667305.1:60794-ENST00000415940.1:2|2474
MNLTTLSIRIGGIIVFILL
>FUSION-ENST00000667305.1:60794-ENST00000415940.1:2|2171
KGYQTQSDGERR
>ENST00000394909.7|INDEL-19378-G-GAGAA|2
HHRENSHWREAL
>FUSION-ENST00000433556.6:4957-ENST00000424300.5:17325|29
MVSTTIGMTSVTR
>ENST00000645445.1|SNV-33234-T-A|1
MSAEEFFIK
>FUSION-ENST00000667305.1:60794-ENST00000415940.1:2|3308
GPGAVAHTCNPSTLGG
>ENST00000480381.1|SNV-61878-G-T|1
IQINKNKHLSK
>ENST00000304218.6|SNV-463-C-T|1
KPAGVAKKPKK
>ENST00000606893.5|SNV-39299-A-C|1
LSLWLGCLIRRLCNGTFEVEK
>ENST00000264057.6|SNV-93647-C-A|1
HSVVISSAKVLCETVKDFVAR
>FUSION-ENST00000667305.1:60794-ENST00000415940.1:2|1760
ELLSHEIGFLRPGRLGSC
>FUSION-ENST00000474837.5:935-ENST00000471995.5:16630|38
RSAGGGGR
>FUSION-ENST00000667305.1:60794-ENST00000415940.1:2|3022
MWNVDLRR
>FUSION-ENST00000667305.1:60794-ENST00000415940.1:2|3203
SSREQKR
>ENST00000473185.1|SNV-5471-T-G|3
EPGGGPQAITVPCSEVR
>FUSION-ENST00000667305.1:60794-ENST00000415940.1:2|2958
MSEFFRISGKYCGS
>FUSION-ENST00000470575.5:28665-ENST00000471995.5:16630|307
LFLQLCE
>ENST00000370028.7|SNV-14192-G-C|4
SRDLEQQLQDELLEVVSELQTPK
>FUSION-ENST00000667305.1:60794-ENST00000415940.1:2|176
DTWMFSELVTLLVMSKLRTLGK
>FUSION-ENST00000667305.1:60794-ENST00000415940.1:2|1250
IDKWDLIKLK
>FUSION-ENST00000470575.5:28665-ENST00000471995.5:16630|891
AVLPKCQSHMDR
>FUSION-ENST00000667305.1:60794-ENST00000415940.1:2|3360
WVLWQEPPLSLLFSDLK
>ENST00000409460.5|SNV-143089-G-A|2
SKGSEKESPSHR
>FUSION-ENST00000667305.1:60794-ENST00000415940.1:2|2754
MSRLYNHTRR
>FUSION-ENST00000667305.1:60794-ENST00000415940.1:2|2574
KMEGREGR
>FUSION-ENST00000667305.1:60794-ENST00000415940.1:2|2803
QVAHLGTELQQSKRELDSALAVER
>FUSION-ENST00000667305.1:60794-ENST00000415940.1:2|1545
RHPLSDT
>FUSION-ENST00000470575.5:28665-ENST00000471995.5:16630|577
IIEFAWIKK
>FUSION-ENST00000667305.1:60794-ENST00000415940.1:2|2355
MISANCNLHLLGSSDSPASVS
>ENST00000667452.1|SNV-53181-A-C|5
SVSGPLGRLFGASVLNSPYRPQR
>ENST00000507750.5|SNV-440007-A-C|8
MYDMISDLTER
>ENST00000535170.5|INDEL-17945-C-CA|4
GEGERIGKK
>ENST00000511525.1|SNV-37341-C-T|3
SRCSSCCWIELREAGAVLTLPR
>ENST00000294818.2|SNV-446-A-G|2
QLTEYPLGIPLNTRR
>FUSION-ENST00000470575.5:28665-ENST00000471995.5:16630|440
RQLQPDWPMCTLGLVRNS
>ENST00000418703.6|SNV-39432-T-G|1
LAGEGITLFTGVLFFFTNIKDLFMK
>FUSION-ENST00000667305.1:60794-ENST00000415940.1:2|1649
MGLLFFSWMVK
>FUSION-ENST00000667305.1:60794-ENST00000415940.1:2|2580
EGKGREGR
>FUSION-ENST00000470575.5:28665-ENST00000471995.5:16630|310
NMPRRLPP
>FUSION-ENST00000470575.5:28665-ENST00000471995.5:16630|578
MIIEFAWIKK
>ENST00000418460.2|SNV-1944-T-G|5
SVGGCEKSVR
>FUSION-ENST00000470575.5:28665-ENST00000471995.5:16630|406
VLCVFRIFPF
>ENST00000470030.6|MNV-12414-CAC-C|9
VHLHDTQGAGDGIAR
>FUSION-ENST00000470575.5:28665-ENST00000471995.5:16630|156
MERSRSGK
>FUSION-ENST00000667305.1:60794-ENST00000415940.1:2|2351
FHHVGQAGLEHLTSGDPPASASR
>FUSION-ENST00000667305.1:60794-ENST00000415940.1:2|1501
CLAFYCR
>FUSION-ENST00000667305.1:60794-ENST00000415940.1:2|998
MLVYRLQRVR
>ENST00000667452.1|SNV-53181-A-C|2
GGARGASPDPPHPQS
>FUSION-ENST00000474837.5:935-ENST00000471995.5:16630|40
LPRGGAKR
>FUSION-ENST00000667305.1:60794-ENST00000415940.1:2|3072
GQHLVNQMCG
>FUSION-ENST00000470575.5:28665-ENST00000471995.5:16630|866
GVSPCWPSWSRTRDLK
>ENST00000440172.5|MNV-143328-CC-C|27
TSGREPSAPSGNLPTGDCR
>FUSION-ENST00000667305.1:60794-ENST00000415940.1:2|666
RPPPCPANFFCIFSR
>FUSION-ENST00000470575.5:28665-ENST00000471995.5:16630|800
MSYHARASDESCQGK
>FUSION-ENST00000667305.1:60794-ENST00000415940.1:2|2552
LSSTTNSDIKMALYRY
>FUSION-ENST00000667305.1:60794-ENST00000415940.1:2|2249
CPNWYALLSRGDLFLQGSR
>FUSION-ENST00000667305.1:60794-ENST00000415940.1:2|2544
EADPGWSAIAR
>FUSION-ENST00000667305.1:60794-ENST00000415940.1:2|1282
MGKEFPI
>ENST00000568235.5|SNV-159936-G-T|1
HDFKLGIPEYFNFAKDVLDQWTDK
>FUSION-ENST00000667305.1:60794-ENST00000415940.1:2|2692
MTLEIPYILSALGR
>ENST00000452319.5|SNV-250953-C-T|1
DSCSWAGPTPYTRNTK
>ENST00000496893.3|SNV-469479-C-T|6
MLVTWSGAK
>FUSION-ENST00000470575.5:28665-ENST00000471995.5:16630|206
RVGIKHLSFILPFPLLDIR
>FUSION-ENST00000667305.1:60794-ENST00000415940.1:2|2631
SQWVLPNYWLLT
>ENST00000369406.8|SNV-4526-A-G|2
MQLPWDSVGRLEVGTETIIDK
>FUSION-ENST00000667305.1:60794-ENST00000415940.1:2|1654
EVEAGESLEPGR
>FUSION-ENST00000667305.1:60794-ENST00000415940.1:2|1129
MFIAALFTIAKTWNQPK
>FUSION-ENST00000667305.1:60794-ENST00000415940.1:2|1484
PTRYLAK
>ENST00000575604.1|SNV-25286-A-C|2
GEGVLALPGPGPHGLPQPR
>FUSION-ENST00000667305.1:60794-ENST00000415940.1:2|2140
DYKTQFKK
>FUSION-ENST00000470575.5:28665-ENST00000471995.5:16630|1039
SSRTVNQKNMCVQNCK
>FUSION-ENST00000470575.5:28665-ENST00000471995.5:16630|729
SHCIQLAGHQVCYI
>FUSION-ENST00000667305.1:60794-ENST00000415940.1:2|3434
NHVQGFRDKR
>FUSION-ENST00000667305.1:60794-ENST00000415940.1:2|591
PFSCLSLPSSWNYRRPPPR
>FUSION-ENST00000667305.1:60794-ENST00000415940.1:2|3478
MWFGGPSGETR
>ENST00000397146.7|SNV-29591-A-C|2
YEELLQRR
>FUSION-ENST00000667305.1:60794-ENST00000415940.1:2|2674
MGSEAAGECGV
>FUSION-ENST00000667305.1:60794-ENST00000415940.1:2|2003
MLSLLGWPEIRR
>ENST00000484374.1|SNV-247-A-T|4
MRSEASGFAGAAREVVADESD
>FUSION-ENST00000667305.1:60794-ENST00000415940.1:2|2417
GGGGTGYPPKKSQHIESPSNNL
>FUSION-ENST00000470575.5:28665-ENST00000471995.5:16630|251
MKLLISYLLGMTFLNFLLWQNK
>FUSION-ENST00000470575.5:28665-ENST00000471995.5:16630|1120
PQEFFLLIFNLK
>FUSION-ENST00000667305.1:60794-ENST00000415940.1:2|275
MFALLVMMPRPWFRYPK
>ENST00000570827.6|SNV-67320-C-A|1
LGRHAGSTR
>FUSION-ENST00000667305.1:60794-ENST00000415940.1:2|2395
MVESAVLE
>FUSION-ENST00000470575.5:28665-ENST00000471995.5:16630|18
RACLCADLMGLLW
>FUSION-ENST00000474837.5:935-ENST00000471995.5:16630|14
SFRAGERK
>ENST00000616170.4|SNV-15054-G-C|5
APSRINNPELLGQYMIDAGTEFGPR
>FUSION-ENST00000667305.1:60794-ENST00000415940.1:2|969
MLQRRGLR
>FUSION-ENST00000470575.5:28665-ENST00000471995.5:16630|152
SGKWGHQILQGLVYPSKEF
>FUSION-ENST00000470575.5:28665-ENST00000471995.5:16630|886
DRCHTFWYI
>FUSION-ENST00000667305.1:60794-ENST00000415940.1:2|1031
ESPTCSLFSNSPFHTHAR
>ENST00000460773.5|SNV-148070-A-G|3
NLGITER
>FUSION-ENST00000667305.1:60794-ENST00000415940.1:2|1612
MDYFFPLKNNYMPDAR
>ENST00000489426.5|SNV-7982-T-C|5
IKIADLGNACWAHK
>ENST00000506812.2|SNV-440007-A-C|7
YDMISDLTERSEDFEKR
>ENST00000415054.1|SNV-13571-T-G|SNV-13574-T-C|7
TDCSPQAFRTEEMNTIEALCSHRYL
>ENST00000296424.9|SNV-8666-A-G|3
SMCLMIK
>FUSION-ENST00000667305.1:60794-ENST00000415940.1:2|1878
IDFCKNYQVK
>FUSION-ENST00000667305.1:60794-ENST00000415940.1:2|3150
MQCAASQR
>FUSION-ENST00000667305.1:60794-ENST00000415940.1:2|3257
RQLDMVWKWGACL
>ENST00000620985.4|SNV-14792-T-A|4
KAFWGTEKIEDK
>FUSION-ENST00000667305.1:60794-ENST00000415940.1:2|1073
NTQCMRGLKPRR
>FUSION-ENST00000667305.1:60794-ENST00000415940.1:2|2332
VAHACNSSTLGG
>FUSION-ENST00000470575.5:28665-ENST00000471995.5:16630|895
ASAASPTHSPVNPFLPCSIR
>FUSION-ENST00000470575.5:28665-ENST00000471995.5:16630|730
MSHCIQLAGHQVCYI
>ENST00000262189.11|MNV-187645-TGT-T|1
LVMESHSSTRNLSVPT
>FUSION-ENST00000470575.5:28665-ENST00000471995.5:16630|38
ETGLAKEEEGKPGE
>FUSION-ENST00000667305.1:60794-ENST00000415940.1:2|1604
NNYMPDAR
>FUSION-ENST00000470575.5:28665-ENST00000471995.5:16630|433
MEGVLTGVGEWANICR
>FUSION-ENST00000667305.1:60794-ENST00000415940.1:2|1311
MRPENWI
>FUSION-ENST00000667305.1:60794-ENST00000415940.1:2|130
IWLRQWGPRGRPR
>FUSION-ENST00000667305.1:60794-ENST00000415940.1:2|2638
GQDFVSFPISSSNELLPMLYDCIK
>ENST00000644201.1|SNV-33234-T-A|2
MSAEAFMSWLVQMSRFLLVYEK
>FUSION-ENST00000667305.1:60794-ENST00000415940.1:2|2096
YTKLNKTLK
>FUSION-ENST00000470575.5:28665-ENST00000471995.5:16630|1130
AAHGLPLVLHFCSH
>FUSION-ENST00000667305.1:60794-ENST00000415940.1:2|1803
MDDKVRLQMVSVYFGIS
>FUSION-ENST00000667305.1:60794-ENST00000415940.1:2|2113
MVKEDTEIKPVRIFNVGTLRPR
>FUSION-ENST00000667305.1:60794-ENST00000415940.1:2|1188
WRNRDAFTLLVGM
>ENST00000554872.5|SNV-9083-C-G|5
LQIDRRPTNQR
>FUSION-ENST00000667305.1:60794-ENST00000415940.1:2|1683
WTIFFPLK
>FUSION-ENST00000667305.1:60794-ENST00000415940.1:2|1207
QKTTHHYWSLEK
>FUSION-ENST00000667305.1:60794-ENST00000415940.1:2|903
HYSRCFSSISSFHLRYNPMF
>FUSION-ENST00000474837.5:935-ENST00000471995.5:16630|65
MRPASVPYWNESERGAPPPPPPER
>ENST00000468252.1|INDEL-63695-A-AA|1
CHGPGKKPTTPLK
>FUSION-ENST00000474837.5:935-ENST00000471995.5:16630|21
TSARGGKASDR
>FUSION-ENST00000667305.1:60794-ENST00000415940.1:2|43
AGSRVLAGPQEEHTHLLRLR
>FUSION-ENST00000470575.5:28665-ENST00000471995.5:16630|836
FLNLNFIKYYYILK
>FUSION-ENST00000667305.1:60794-ENST00000415940.1:2|3115
GPQEWTSR
>ENST00000278520.9|SNV-5855-G-C|5
RVVEHEGSSVEMEQK
>FUSION-ENST00000667305.1:60794-ENST00000415940.1:2|779
EAAVQTASSSVR
>FUSION-ENST00000667305.1:60794-ENST00000415940.1:2|1009
SFWPGCRLHATPFNL
>FUSION-ENST00000667305.1:60794-ENST00000415940.1:2|729
AHLNFCR
>FUSION-ENST00000667305.1:60794-ENST00000415940.1:2|1956
KLLLLICLNSGSDIFLK
>FUSION-ENST00000667305.1:60794-ENST00000415940.1:2|1132
HSCPLQGLG
>ENST00000258443.7|SNV-60058-C-T|3
DEDYGCVPCPAEKFFKGGYQICR
>FUSION-ENST00000667305.1:60794-ENST00000415940.1:2|3481
TPNGRCIEAILDL
>FUSION-ENST00000667305.1:60794-ENST00000415940.1:2|2196
HDGISLKVDEQNGSLNFNNVPGMPR
>FUSION-ENST00000667305.1:60794-ENST00000415940.1:2|2098
MLHRAVVRIK
>ENST00000536101.5|SNV-81424-G-A|5
QFMRFEWANYAAEALGCK
>FUSION-ENST00000470575.5:28665-ENST00000471995.5:16630|926
LRLSKMLK
>FUSION-ENST00000667305.1:60794-ENST00000415940.1:2|243
MCAPACICMGTQPVTTCV
>FUSION-ENST00000667305.1:60794-ENST00000415940.1:2|403
ILALTLAFLLHVPSG
>ENST00000619062.1|SNV-18149-G-A|10
MTSEGSGSSR
>FUSION-ENST00000667305.1:60794-ENST00000415940.1:2|1666
MVRGGQGVYLLAAGMFYFVGQK
>ENST00000562210.1|SNV-86181-T-A|5
MENFGNLTALGK
>FUSION-ENST00000667305.1:60794-ENST00000415940.1:2|2694
MLGLGGHPLAFAK
>ENST00000606893.5|SNV-39299-A-C|4
ISKLSLWLGCLIRR
>FUSION-ENST00000667305.1:60794-ENST00000415940.1:2|101
DKISCGWSLEVHGR
>FUSION-ENST00000667305.1:60794-ENST00000415940.1:2|1383
MSHTEVTVRFGIKEVVD
>FUSION-ENST00000667305.1:60794-ENST00000415940.1:2|1894
STSLLDFSPNVVLVFPCVVK
>FUSION-ENST00000667305.1:60794-ENST00000415940.1:2|1219
WAKDVNRHFSK
>FUSION-ENST00000667305.1:60794-ENST00000415940.1:2|1393
ILAEVGSKSMGVEYR
>FUSION-ENST00000667305.1:60794-ENST00000415940.1:2|2150
LKYVVYVNCTMDYK
>ENST00000476640.1|SNV-4526-A-G|1
QLPWDSVGRLEVGTETIIDKSK
>FUSION-ENST00000667305.1:60794-ENST00000415940.1:2|1124
CPSLIDWIK
>FUSION-ENST00000667305.1:60794-ENST00000415940.1:2|2660
MVALGEESGPHCPK
>FUSION-ENST00000667305.1:60794-ENST00000415940.1:2|1663
MFYFVGQK
>FUSION-ENST00000667305.1:60794-ENST00000415940.1:2|2957
SEFFRISGKYCGS
>FUSION-ENST00000667305.1:60794-ENST00000415940.1:2|1963
MQSFLTISK
>FUSION-ENST00000667305.1:60794-ENST00000415940.1:2|1220
WAKDVNR
>FUSION-ENST00000470575.5:28665-ENST00000471995.5:16630|138
VRMRKPSTVVSK
>ENST00000357485.8|SNV-14750-G-C|1
GSLREEAQAGPCPAAPIFK
>FUSION-ENST00000667305.1:60794-ENST00000415940.1:2|775
RKEQCLK
>FUSION-ENST00000667305.1:60794-ENST00000415940.1:2|1762
ELLSHEIGFLRPGR
>FUSION-ENST00000470575.5:28665-ENST00000471995.5:16630|227
MNPFLNLKCCFR
>FUSION-ENST00000470575.5:28665-ENST00000471995.5:16630|1170
FMFKLFKR
>FUSION-ENST00000470575.5:28665-ENST00000471995.5:16630|1201
MIALLHSSLGNRVTLSQK
>FUSION-ENST00000667305.1:60794-ENST00000415940.1:2|3215
PGTVLAAGDPAGSRRDK
>FUSION-ENST00000667305.1:60794-ENST00000415940.1:2|3107
MPWTRSAFSESNVWVR
>FUSION-ENST00000470575.5:28665-ENST00000471995.5:16630|780
LTPAVPALWEAEAGGSLEVR
>FUSION-ENST00000667305.1:60794-ENST00000415940.1:2|125
MLHGHSHSLDVASSASTVR
>FUSION-ENST00000667305.1:60794-ENST00000415940.1:2|2477
ALLLPES
>FUSION-ENST00000667305.1:60794-ENST00000415940.1:2|3262
MVAYAYNFCTLRG
>FUSION-ENST00000470575.5:28665-ENST00000471995.5:16630|294
MYGDKFR
>FUSION-ENST00000667305.1:60794-ENST00000415940.1:2|2016
NSVCLSKLQCGK
>FUSION-ENST00000470575.5:28665-ENST00000471995.5:16630|857
MFLIFIYFLNLFLIN
>FUSION-ENST00000470575.5:28665-ENST00000471995.5:16630|1105
MVITPMHLAYCLSR
>FUSION-ENST00000667305.1:60794-ENST00000415940.1:2|511
TGACAVCFQVAPTTHGD
>FUSION-ENST00000470575.5:28665-ENST00000471995.5:16630|1200
IALLHSSLGNRVTLSQK
>FUSION-ENST00000667305.1:60794-ENST00000415940.1:2|930
RFLLLFFFF
>FUSION-ENST00000667305.1:60794-ENST00000415940.1:2|2781
MLGFSHFFKRK
>FUSION-ENST00000667305.1:60794-ENST00000415940.1:2|783
ALSSNVFRGDVCPVQTTCLMPASL
>FUSION-ENST00000667305.1:60794-ENST00000415940.1:2|2602
HLWSQEAK
>FUSION-ENST00000667305.1:60794-ENST00000415940.1:2|839
LYHIVQMCSE
>FUSION-ENST00000667305.1:60794-ENST00000415940.1:2|802
SPCISQGLMAQLRKGGLR
>FUSION-ENST00000470575.5:28665-ENST00000471995.5:16630|782
ARRLTPAVPALWEAEAGGSLEVR
>ENST00000340385.6|INDEL-10453-C-CA|4
TFPERSLHQR
>FUSION-ENST00000667305.1:60794-ENST00000415940.1:2|1553
SFTFQLCQCGSMNLRKR
>FUSION-ENST00000433556.6:4957-ENST00000424300.5:17325|15
MNPKDSAI
>FUSION-ENST00000474837.5:935-ENST00000471995.5:16630|77
GARGAGCLEDR
>FUSION-ENST00000667305.1:60794-ENST00000415940.1:2|3123
LAVVDGATGMDF
>FUSION-ENST00000667305.1:60794-ENST00000415940.1:2|1168
ENVAHIHHGILCSHK
>FUSION-ENST00000667305.1:60794-ENST00000415940.1:2|2807
KQVAHLGTELQQSK
>ENST00000570827.6|SNV-67320-C-A|4
RGSTSSSLSDHWLLRLGR
>FUSION-ENST00000667305.1:60794-ENST00000415940.1:2|427
SEQSNQSGNVSR
>FUSION-ENST00000667305.1:60794-ENST00000415940.1:2|3320
VDFLLWGRVGSNTSNYMISFNFPIK
>ENST00000650488.1|SNV-14505-G-A|5
CRSESGASRPPPQWQPHPR
>FUSION-ENST00000667305.1:60794-ENST00000415940.1:2|740
SVVASKS
>ENST00000278520.9|SNV-5855-G-C|1
VVEHEGSSVEMEQKTPEKTLAAQK
>FUSION-ENST00000667305.1:60794-ENST00000415940.1:2|195
WAPVIPATGEAEAGESLEPRSWR
>FUSION-ENST00000470575.5:28665-ENST00000471995.5:16630|202
VGIKHLSFILPFPLLDIRF
>ENST00000574801.5|SNV-159706-A-G|1
IVSYTGVWEGSS
>FUSION-ENST00000470575.5:28665-ENST00000471995.5:16630|544
MNSDTLLLYFRFEK
>ENST00000333796.3|SNV-1318-A-G|2
YFSYVKAQEGQWYK
>FUSION-ENST00000667305.1:60794-ENST00000415940.1:2|1966
MSFVFSSLFALSFLIAL
>FUSION-ENST00000667305.1:60794-ENST00000415940.1:2|3326
KCLAMVDFLLWGR
>FUSION-ENST00000470575.5:28665-ENST00000471995.5:16630|384
LGKGPKI
>FUSION-ENST00000667305.1:60794-ENST00000415940.1:2|1855
MLHFQDALVEIKSMGCECK
>FUSION-ENST00000470575.5:28665-ENST00000471995.5:16630|31
MEKCLEGTKGFSFTIEIAT
>FUSION-ENST00000470575.5:28665-ENST00000471995.5:16630|2
ESCSVAQAGVQ
>FUSION-ENST00000667305.1:60794-ENST00000415940.1:2|528
MSVEWKERTGGR
>FUSION-ENST00000667305.1:60794-ENST00000415940.1:2|2837
CLVMEGLK
>FUSION-ENST00000667305.1:60794-ENST00000415940.1:2|2747
CLCQRDLSRGR
>FUSION-ENST00000470575.5:28665-ENST00000471995.5:16630|374
VLNCFPAFR
>ENST00000480103.5|SNV-101226-C-T|5
TATESTRTIADHAYVKEAK
>FUSION-ENST00000470575.5:28665-ENST00000471995.5:16630|1203
MIALLHSSLGNR
>FUSION-ENST00000667305.1:60794-ENST00000415940.1:2|830
EETVDRGVREGVR
>ENST00000509479.6|SNV-1242-A-G|2
KSGAGAGK
>ENST00000415054.1|SNV-13571-T-G|SNV-13574-T-C|2
MALESNRPLSWISGQTAVLKHLGRK
>FUSION-ENST00000667305.1:60794-ENST00000415940.1:2|2347
CLQSQLLEAEMGELLEPGRSMLQ
>ENST00000374723.5|SNV-120964-A-T|4
YHLGTVAKGSFIITFVKIPR
>FUSION-ENST00000470575.5:28665-ENST00000471995.5:16630|1193
MLHFFSYNFPKFCFLGLFGL
>FUSION-ENST00000470575.5:28665-ENST00000471995.5:16630|1230
GDGLDVVSEFLFC
>FUSION-ENST00000667305.1:60794-ENST00000415940.1:2|440
ITHPGAFPK
>FUSION-ENST00000667305.1:60794-ENST00000415940.1:2|1836
LLFMRFFFVENVGNVKSIR
>FUSION-ENST00000667305.1:60794-ENST00000415940.1:2|2778
EKVLCMESPQEFIGEWLTK
>ENST00000405223.6|SNV-101226-C-T|9
KTATESTRTIAGLAALGTLR
>FUSION-ENST00000470575.5:28665-ENST00000471995.5:16630|101
NGEKCLISKFMVAR
>FUSION-ENST00000667305.1:60794-ENST00000415940.1:2|743
MAEVRSVVASKS
>FUSION-ENST00000667305.1:60794-ENST00000415940.1:2|3180
MLGMQKGR
>ENST00000460773.5|SNV-148070-A-G|13
FGKVPHTMMNLGITERLR
>FUSION-ENST00000667305.1:60794-ENST00000415940.1:2|1511
LGLALLAPQTCRQTIVGPCDR
>FUSION-ENST00000667305.1:60794-ENST00000415940.1:2|3486
VWAFGEGEGRGMTPNGR
>FUSION-ENST00000470575.5:28665-ENST00000471995.5:16630|276
HIFTVALIS
>ENST00000342358.9|MNV-51809-CC-C|4
TGTLTEDGLDLWGTVLLLTTASR
>ENST00000506517.5|SNV-418220-C-G|4
MIPGTVSSQVCRRLQMNR
>FUSION-ENST00000667305.1:60794-ENST00000415940.1:2|464
MAFWHSLSK
>ENST00000460773.5|SNV-148070-A-G|10
VPHTMMNLGITERLRK
>ENST00000530965.5|SNV-57955-T-G|2
VMEEIRNLTVMISAEAPVLLAK
>ENST00000549335.5|SNV-49489-C-T|11
NVVGFSCRMKMSIWSPSLK
>ENST00000382500.3|MNV-1101-GAG-G|9
GDLTSFFSIAHAQFPGRVRR
>ENST00000263253.9|SNV-76980-A-G|SNV-76983-A-C|2
TAVCPEILIGYLEYVK
>FUSION-ENST00000667305.1:60794-ENST00000415940.1:2|188
MQAVETLAMVSPCR
>ENST00000554872.5|SNV-9083-C-G|7
DLVDGIFLNQIMLQIDRRPTNQR
>FUSION-ENST00000667305.1:60794-ENST00000415940.1:2|823
DHGGGTVLPGLGR
>FUSION-ENST00000667305.1:60794-ENST00000415940.1:2|1334
ITRSGDRDHPG
>FUSION-ENST00000667305.1:60794-ENST00000415940.1:2|549
YCVSLGT
>FUSION-ENST00000667305.1:60794-ENST00000415940.1:2|2893
MSDSSVDKAQGVQQLR
>FUSION-ENST00000470575.5:28665-ENST00000471995.5:16630|787
MAAKKVSIK
>ENST00000405223.6|SNV-101226-C-T|4
WALPSPSSFPVAPQASPKEECR
>FUSION-ENST00000470575.5:28665-ENST00000471995.5:16630|568
SFLIFKLVFFSK
>ENST00000394909.7|MNV-19372-CACAG-C|INDEL-19378-G-GAGAA|4
VSNLIKHRR
>FUSION-ENST00000667305.1:60794-ENST00000415940.1:2|424
GIRKCCVHK
>FUSION-ENST00000470575.5:28665-ENST00000471995.5:16630|771
EAILQHIHL
>FUSION-ENST00000470575.5:28665-ENST00000471995.5:16630|739
LECRGVIPAHCSLR
>FUSION-ENST00000470575.5:28665-ENST00000471995.5:16630|518
TFFFFFFF
>ENST00000588251.1|SNV-24103-T-G|6
AKVQIFEDNENT
>FUSION-ENST00000667305.1:60794-ENST00000415940.1:2|1782
TFLQSCWK
>FUSION-ENST00000667305.1:60794-ENST00000415940.1:2|2719
QPIFALR
>FUSION-ENST00000667305.1:60794-ENST00000415940.1:2|567
AFKESCPR
>FUSION-ENST00000470575.5:28665-ENST00000471995.5:16630|950
MLAFQSSIKL
>FUSION-ENST00000667305.1:60794-ENST00000415940.1:2|44
AGSRVLAGPQEEHTHLLR
>FUSION-ENST00000667305.1:60794-ENST00000415940.1:2|1482
TPTSQAGWFMPTIVLAR
>FUSION-ENST00000470575.5:28665-ENST00000471995.5:16630|366
MFMVLIFFQIINFAFNNLK
>FUSION-ENST00000470575.5:28665-ENST00000471995.5:16630|1102
VITPMHLAYCLSRT
>FUSION-ENST00000667305.1:60794-ENST00000415940.1:2|1892
STSLLDFSPNVVLVFPCVVKSK
>FUSION-ENST00000474837.5:935-ENST00000471995.5:16630|61
PASVPYWNESERGAPPPPPPERGWR
>ENST00000238831.9|SNV-14311-A-C|1
DIYYQIRCVLMPMPSLGFNRQVVR
>FUSION-ENST00000667305.1:60794-ENST00000415940.1:2|27
TVAGCQAFRDTFLNLGPPYR
>FUSION-ENST00000470575.5:28665-ENST00000471995.5:16630|908
MELLRVAVSTALR
>FUSION-ENST00000667305.1:60794-ENST00000415940.1:2|2899
MFHALQRARNR
>FUSION-ENST00000667305.1:60794-ENST00000415940.1:2|1633
KPLHGGFGSQARPGFSINVGR
>FUSION-ENST00000470575.5:28665-ENST00000471995.5:16630|966
LRSSPRHYLYPVFL
>FUSION-ENST00000667305.1:60794-ENST00000415940.1:2|463
AFWHSLSK
>ENST00000487881.2|SNV-142397-C-A|1
TLASTEQLAQFQAQLQTG
>FUSION-ENST00000667305.1:60794-ENST00000415940.1:2|1622
VNDCIHLD
>FUSION-ENST00000667305.1:60794-ENST00000415940.1:2|818
ADNGLSR
>FUSION-ENST00000667305.1:60794-ENST00000415940.1:2|1070
RGLKPRR
>FUSION-ENST00000667305.1:60794-ENST00000415940.1:2|1679
MLVPSSVPPPVK
>FUSION-ENST00000667305.1:60794-ENST00000415940.1:2|3378
PGPSACPRWTRFSGSFVK
>FUSION-ENST00000470575.5:28665-ENST00000471995.5:16630|1098
HLAYCLSRT
>FUSION-ENST00000470575.5:28665-ENST00000471995.5:16630|218
MKALGHK
>FUSION-ENST00000667305.1:60794-ENST00000415940.1:2|1978
EKDRSLK
>ENST00000506538.6|SNV-857-G-A|2
QFYVTTCVGK
>FUSION-ENST00000667305.1:60794-ENST00000415940.1:2|884
FAQRNCLTPHFSECISTLK
>FUSION-ENST00000470575.5:28665-ENST00000471995.5:16630|109
FLTRLVL
>ENST00000477357.5|SNV-17598-T-C|14
MPSLQLR
>ENST00000433756.1|MNV-5540-AAGACCCTGA-A|5
NSLLKQPSEDEGIK
>ENST00000341776.7|SNV-250139-G-A|4
MREIRPSPSKTVK
>FUSION-ENST00000667305.1:60794-ENST00000415940.1:2|848
IRYTNAHHCIK
>ENST00000307050.5|SNV-386532-G-A|3
AAGASPAEKGGEPRGDAWK
>FUSION-ENST00000667305.1:60794-ENST00000415940.1:2|2907
MHSGPFHVVLCIR
>FUSION-ENST00000667305.1:60794-ENST00000415940.1:2|1642
FFYKRGER
>FUSION-ENST00000470575.5:28665-ENST00000471995.5:16630|1215
GNFLFLLFCCKLR
>FUSION-ENST00000470575.5:28665-ENST00000471995.5:16630|917
APLHSSLGNRVR
>FUSION-ENST00000667305.1:60794-ENST00000415940.1:2|2361
PVVPATQQAEGGESLEPGR
>ENST00000222572.8|SNV-10750-G-A|2
NQLKASR
>FUSION-ENST00000470575.5:28665-ENST00000471995.5:16630|292
YGDKFRCR
>FUSION-ENST00000667305.1:60794-ENST00000415940.1:2|2871
MDIPLFVYLFSI
>ENST00000537589.1|SNV-15905-G-C|6
MGLPSWSQLASTPR
>ENST00000327697.11|SNV-26429-T-C|1
TRPTSEMLLRRLAQLLNQVLNR
>FUSION-ENST00000470575.5:28665-ENST00000471995.5:16630|182
DNSLYCRKVGR
>ENST00000176183.6|INDEL-3284-C-CA|5
VPQRLPQGPACLLLSR
>FUSION-ENST00000667305.1:60794-ENST00000415940.1:2|201
SSRPAWPTWQNPASTKNTK
>ENST00000467203.5|SNV-57955-T-G|4
MISAEAPVLLAK
>FUSION-ENST00000667305.1:60794-ENST00000415940.1:2|3398
IAGLKTW
>FUSION-ENST00000667305.1:60794-ENST00000415940.1:2|1170
MANIQNLQRT
>FUSION-ENST00000667305.1:60794-ENST00000415940.1:2|293
LGLCIFRR
>FUSION-ENST00000667305.1:60794-ENST00000415940.1:2|1369
NVKCFFFR
>ENST00000642889.1|SNV-201235-A-T|3
AEQMASVQNALR
>FUSION-ENST00000667305.1:60794-ENST00000415940.1:2|279
MCVSLWVCEGSEGP
>FUSION-ENST00000470575.5:28665-ENST00000471995.5:16630|1221
GDPVSPKK
>ENST00000415054.1|SNV-13571-T-G|5
ERNGFGVQQAIVLDFRIDCSPQAFR
>FUSION-ENST00000667305.1:60794-ENST00000415940.1:2|2090
MNFTFGFCLVFFNVATRKLK
>ENST00000482771.1|SNV-6626-A-T|3
RENPELVEGRDLLSCTSSEPLSL
>ENST00000447924.1|SNV-13107-A-G|3
CLSITYFTNTPSSR
>ENST00000606893.5|SNV-39299-A-C|14
VPYCVKFNPDEDKQTLFVAGMSDK
>FUSION-ENST00000667305.1:60794-ENST00000415940.1:2|1473
VLFPGVSVRVLPK
>FUSION-ENST00000667305.1:60794-ENST00000415940.1:2|1596
GLCDEQK
>FUSION-ENST00000470575.5:28665-ENST00000471995.5:16630|796
ASDESCQGK
>FUSION-ENST00000667305.1:60794-ENST00000415940.1:2|766
KSWPVSSQATLQPSLF
>FUSION-ENST00000667305.1:60794-ENST00000415940.1:2|1655
ISWTWWQVPVIPATR
>FUSION-ENST00000667305.1:60794-ENST00000415940.1:2|2304
KISWVWWHVPAVPATRG
>ENST00000394909.7|MNV-19372-CACAG-C|19
VSNLIKHR
>FUSION-ENST00000667305.1:60794-ENST00000415940.1:2|1274
QGLALSPRLECSGTISLQPQLPGLK
>FUSION-ENST00000667305.1:60794-ENST00000415940.1:2|2799
ELDSALAVERK
>FUSION-ENST00000667305.1:60794-ENST00000415940.1:2|1411
RCQLGTWQSESGN
>ENST00000238831.9|SNV-14311-A-C|3
DIYYQIR
>FUSION-ENST00000667305.1:60794-ENST00000415940.1:2|2290
MTPSGYPALGSSQQSSWGCLAR
>FUSION-ENST00000667305.1:60794-ENST00000415940.1:2|2517
LVGLLPSVFSCSLALISELRKVCK
>FUSION-ENST00000667305.1:60794-ENST00000415940.1:2|712
MACVEFFVSPFPSSNSGLHRK
>FUSION-ENST00000667305.1:60794-ENST00000415940.1:2|1481
MPTIVLAR
>FUSION-ENST00000667305.1:60794-ENST00000415940.1:2|773
KEQCLKR
>FUSION-ENST00000470575.5:28665-ENST00000471995.5:16630|892
LGCCSAKAVLPKCQSHMDR
>FUSION-ENST00000470575.5:28665-ENST00000471995.5:16630|74
HMRVLFFVCFLRQGLSLLPR
>FUSION-ENST00000667305.1:60794-ENST00000415940.1:2|9
MLSLYPFHG
>ENST00000565541.5|SNV-86181-T-A|3
SVMMENFGNLTALGR
>ENST00000276480.11|SNV-295750-A-G|2
VPLEILAMHGNVLK
>FUSION-ENST00000667305.1:60794-ENST00000415940.1:2|1358
MPGSASGFVTDLANK
>FUSION-ENST00000667305.1:60794-ENST00000415940.1:2|2394
VESAVLE
>FUSION-ENST00000470575.5:28665-ENST00000471995.5:16630|540
FEKIAAAR
>FUSION-ENST00000667305.1:60794-ENST00000415940.1:2|287
RQFLSHVK
>FUSION-ENST00000667305.1:60794-ENST00000415940.1:2|3356
YNMDIVYHAKHVLHLLLPTTP
>FUSION-ENST00000470575.5:28665-ENST00000471995.5:16630|536
INKLYQFLYLGGILLYIGR
>FUSION-ENST00000470575.5:28665-ENST00000471995.5:16630|742
IMFNEISSCHFQA
>FUSION-ENST00000667305.1:60794-ENST00000415940.1:2|694
MGPYLPHR
>FUSION-ENST00000667305.1:60794-ENST00000415940.1:2|1021
LLNFTVAPVIVCKK
>FUSION-ENST00000667305.1:60794-ENST00000415940.1:2|2159
MFLCSVIRAGCMMGSL
>ENST00000650488.1|SNV-14505-G-A|4
MCRSESGASRPPPQWQPHPRAR
>FUSION-ENST00000667305.1:60794-ENST00000415940.1:2|2442
MSSGVRDQPGQHSETPSLLK
>ENST00000497304.6|MNV-12414-CAC-C|13
SWVWLSTSCASPAACTCMTRK
>FUSION-ENST00000667305.1:60794-ENST00000415940.1:2|1928
MNSVYIK
>FUSION-ENST00000667305.1:60794-ENST00000415940.1:2|1263
SWPEGIGSAWLQR
>FUSION-ENST00000667305.1:60794-ENST00000415940.1:2|395
KMHEEDFFFLFRDK
>FUSION-ENST00000667305.1:60794-ENST00000415940.1:2|675
DGVLLSCPGWSAVARSR
>FUSION-ENST00000667305.1:60794-ENST00000415940.1:2|1246
LKGFCTAKETTIR
>ENST00000480103.5|SNV-101226-C-T|1
EAKRFWVK
>ENST00000555750.2|SNV-181427-G-T|1
QLNFPPSGFSKDGHIL
>FUSION-ENST00000667305.1:60794-ENST00000415940.1:2|3443
MPHAFSWWFAGMEDSSVHLSS
>FUSION-ENST00000667305.1:60794-ENST00000415940.1:2|259
IATLPDIIGVCTWD
>FUSION-ENST00000470575.5:28665-ENST00000471995.5:16630|177
LSLLYITVR
>ENST00000449193.7|SNV-10102-A-C|1
AESPAAWNLQSWAPK
>FUSION-ENST00000474837.5:935-ENST00000471995.5:16630|10
RAREGEK
>FUSION-ENST00000667305.1:60794-ENST00000415940.1:2|466
IMAFWHSLSK
>FUSION-ENST00000667305.1:60794-ENST00000415940.1:2|912
MIFFFFLR
>ENST00000394909.7|MNV-19372-CACAG-C|10
APALFSIGEFTLEK
>FUSION-ENST00000667305.1:60794-ENST00000415940.1:2|175
MFSELVTLLVMSK
>FUSION-ENST00000470575.5:28665-ENST00000471995.5:16630|755
MHGSNTATYPLIMLFLFENVLCSK
>FUSION-ENST00000470575.5:28665-ENST00000471995.5:16630|398
MNMQLGRNSSYP
>ENST00000507750.5|SNV-440007-A-C|6
MYDMISDLTERSE
>FUSION-ENST00000667305.1:60794-ENST00000415940.1:2|1600
MPDARSKFCASTS
>ENST00000525164.5|MNV-12414-CAC-C|2
FTCRVHLHDTQG
>ENST00000409508.8|SNV-201532-A-C|2
RLLETAYK
>FUSION-ENST00000667305.1:60794-ENST00000415940.1:2|1819
ACISSSAIWVSSKMLSIR
>ENST00000507209.5|SNV-13686-C-G|3
LLFSAFVGARYNCSCNKLVLIPVGL
>ENST00000440172.5|MNV-143328-CC-C|6
LADLPSIR
>FUSION-ENST00000667305.1:60794-ENST00000415940.1:2|1475
VNTECQLDWIEGCKVLFPGVSVR
>ENST00000584446.5|SNV-198067-G-A|2
NDTRDGILGHLSPNLA
>ENST00000644935.1|SNV-38013-C-T|2
APGEGVWVR
>FUSION-ENST00000667305.1:60794-ENST00000415940.1:2|8
LSLYPFHG
>FUSION-ENST00000667305.1:60794-ENST00000415940.1:2|1059
MRTYGHR
>ENST00000329722.8|SNV-57918-A-G|2
MGVYKIILNQTAR
>FUSION-ENST00000667305.1:60794-ENST00000415940.1:2|2186
MQWRDLGSLQPLPPR
>FUSION-ENST00000667305.1:60794-ENST00000415940.1:2|1508
QTIVGPCDRIS
>FUSION-ENST00000667305.1:60794-ENST00000415940.1:2|886
EPVLRIVGNL
>FUSION-ENST00000667305.1:60794-ENST00000415940.1:2|2758
MNSYLCFMTALR
>ENST00000537589.1|SNV-15905-G-C|4
MGLPSWSQLASTPRAPGSR
>FUSION-ENST00000667305.1:60794-ENST00000415940.1:2|62
RGAMRDGSSL
>ENST00000647569.1|SNV-16028-T-C|1
IPLFEGANFKGNTIEIQG
>FUSION-ENST00000667305.1:60794-ENST00000415940.1:2|1355
PGSASGFVTDLANKHSLK
>ENST00000451085.5|SNV-33794-T-C|1
NYLQKPTFALGEPYPPLINLWEAGK
>FUSION-ENST00000667305.1:60794-ENST00000415940.1:2|220
MALICTLRIIVWALQAFGEQVR
>FUSION-ENST00000667305.1:60794-ENST00000415940.1:2|2767
RKSQGASCTSLL
>ENST00000472310.5|SNV-122399-T-C|2
MSTLPRWNT
>FUSION-ENST00000667305.1:60794-ENST00000415940.1:2|50
IQQVQAGVNQARFR
>FUSION-ENST00000474837.5:935-ENST00000471995.5:16630|6
AIERARAR
>FUSION-ENST00000667305.1:60794-ENST00000415940.1:2|1615
ADEMDYFFPLKNNYMPDARSK
>ENST00000262189.11|MNV-187645-TGT-T|2
LVMESHSSTR
>ENST00000507209.5|SNV-13686-C-G|1
LVLIPVGL
>FUSION-ENST00000667305.1:60794-ENST00000415940.1:2|582
HVYIIIIFFLRRSLALSPR
>FUSION-ENST00000470575.5:28665-ENST00000471995.5:16630|712
MNAWKQYCNISTYNVIPI
>FUSION-ENST00000667305.1:60794-ENST00000415940.1:2|3448
LHASVCGCLMPFPGGLQAWKILLFI
>ENST00000392839.6|INDEL-85775-C-CA|2
GDNWYSEDEDTDTEEYKK
>FUSION-ENST00000470575.5:28665-ENST00000471995.5:16630|1010
ELSRYVLSEWLKSYIFLHYYF
>FUSION-ENST00000667305.1:60794-ENST00000415940.1:2|1495
KIGASLII
>FUSION-ENST00000667305.1:60794-ENST00000415940.1:2|3053
MGPQPTRPAVAQK
>FUSION-ENST00000667305.1:60794-ENST00000415940.1:2|298
MIRLGLCIFR
>FUSION-ENST00000667305.1:60794-ENST00000415940.1:2|2578
EGREGREEGR
>FUSION-ENST00000470575.5:28665-ENST00000471995.5:16630|861
YKPCSVASK
>FUSION-ENST00000470575.5:28665-ENST00000471995.5:16630|654
FFFFFFFLHYGQLKVTVILK
>FUSION-ENST00000470575.5:28665-ENST00000471995.5:16630|585
GWHRQNPQLSLGR
>ENST00000611950.1|SNV-2457-A-C|2
GGLMSPHLYHQVYLPTDSR
>ENST00000394909.7|MNV-19372-CACAG-C|INDEL-19378-G-GAGAA|1
RIHTGEKPYKCSDCGK
>ENST00000435118.5|INDEL-14135-A-AA|1
LQFCQEVLPAPVFRLGC
>FUSION-ENST00000667305.1:60794-ENST00000415940.1:2|967
GLRHRVLQ
>FUSION-ENST00000667305.1:60794-ENST00000415940.1:2|495
MGLHNIKTAHRK
>FUSION-ENST00000667305.1:60794-ENST00000415940.1:2|2560
VTLKPNVNRR
>FUSION-ENST00000667305.1:60794-ENST00000415940.1:2|2798
ELDSALAVERKR
>FUSION-ENST00000667305.1:60794-ENST00000415940.1:2|332
MHRKPTQVVACAWWEEGDAGR
>FUSION-ENST00000667305.1:60794-ENST00000415940.1:2|3479
MMWFGGPSGETR
>FUSION-ENST00000667305.1:60794-ENST00000415940.1:2|2335
MLARLVLNT
>FUSION-ENST00000667305.1:60794-ENST00000415940.1:2|977
LEVMAITLTANNKIR
>FUSION-ENST00000470575.5:28665-ENST00000471995.5:16630|741
MFNEISSCHFQA
>FUSION-ENST00000667305.1:60794-ENST00000415940.1:2|3332
NILPGHTAWER
>FUSION-ENST00000667305.1:60794-ENST00000415940.1:2|3254
MVWKWGACL
>FUSION-ENST00000667305.1:60794-ENST00000415940.1:2|640
GLSLPSFCKSNSS
>FUSION-ENST00000667305.1:60794-ENST00000415940.1:2|2699
MVIAVPPHL
>FUSION-ENST00000667305.1:60794-ENST00000415940.1:2|2779
WEKEKVLCMESPQEFIGEWLTK
>FUSION-ENST00000667305.1:60794-ENST00000415940.1:2|3002
SFFFFFF
>FUSION-ENST00000470575.5:28665-ENST00000471995.5:16630|697
MGENPLVFY
>FUSION-ENST00000470575.5:28665-ENST00000471995.5:16630|1095
MNCTILTTFTRTGQWH
>FUSION-ENST00000667305.1:60794-ENST00000415940.1:2|1865
MPLIPATR
>FUSION-ENST00000470575.5:28665-ENST00000471995.5:16630|587
QYHRLMIIEFAWIK
>FUSION-ENST00000470575.5:28665-ENST00000471995.5:16630|600
MYAACYEFR
>FUSION-ENST00000470575.5:28665-ENST00000471995.5:16630|617
MRLLLIGITFSSVALFFK
>FUSION-ENST00000470575.5:28665-ENST00000471995.5:16630|1084
SLRFIHVVACVRIFFEEVNYLK
>FUSION-ENST00000470575.5:28665-ENST00000471995.5:16630|829
FQQSPLYLKR
>FUSION-ENST00000667305.1:60794-ENST00000415940.1:2|113
NCVYFVWDSKL
>FUSION-ENST00000667305.1:60794-ENST00000415940.1:2|2589
FPPLYSSQSHRTRPCQKK
>ENST00000545128.5|SNV-430972-T-C|2
HCPEMCQDRIHEKTCK
>FUSION-ENST00000470575.5:28665-ENST00000471995.5:16630|902
MVSLPSPPLPSIQLH
>FUSION-ENST00000470575.5:28665-ENST00000471995.5:16630|480
VAHACNPSILGGQGR
>FUSION-ENST00000667305.1:60794-ENST00000415940.1:2|2207
ELTAEQLGMPCKVTCARVPGVHIK
>FUSION-ENST00000470575.5:28665-ENST00000471995.5:16630|173
GPLLSFFFF
>FUSION-ENST00000474837.5:935-ENST00000471995.5:16630|60
GAPPPPPPER
>FUSION-ENST00000667305.1:60794-ENST00000415940.1:2|585
MHVYIIIIFFLRR
>FUSION-ENST00000667305.1:60794-ENST00000415940.1:2|2009
TPVLYLQG
>FUSION-ENST00000667305.1:60794-ENST00000415940.1:2|364
MEKPHPY
>FUSION-ENST00000470575.5:28665-ENST00000471995.5:16630|962
AMTREAEGWVVSSGLPF
>ENST00000507048.1|SNV-110750-A-C|8
IGTAWKPQLLSR
>FUSION-ENST00000470575.5:28665-ENST00000471995.5:16630|643
KNEIAFNR
>FUSION-ENST00000667305.1:60794-ENST00000415940.1:2|2521
KLVGLLPSVFSCSLALISELR
>ENST00000415054.1|SNV-13571-T-G|1
ALESNRPLSWISG
>FUSION-ENST00000667305.1:60794-ENST00000415940.1:2|3225
MSDCLCKLLQVTVPPFPQLLSR
>ENST00000561762.1|SNV-939-A-C|1
GPKKMPIL
>FUSION-ENST00000470575.5:28665-ENST00000471995.5:16630|127
MPVCSMENGLPNAERETVWRSLQ
>FUSION-ENST00000667305.1:60794-ENST00000415940.1:2|1160
MALGEIPSACGA
>FUSION-ENST00000667305.1:60794-ENST00000415940.1:2|1198
NKQWGKNSLFNNGVR
>ENST00000350881.6|SNV-80977-A-C|4
GDACDDDMDGDGIKTILDNCPK
>FUSION-ENST00000470575.5:28665-ENST00000471995.5:16630|157
LARLVLNS
>FUSION-ENST00000667305.1:60794-ENST00000415940.1:2|264
PRPWFRYPKEDN
>FUSION-ENST00000667305.1:60794-ENST00000415940.1:2|1387
MSHTEVTVR
>FUSION-ENST00000667305.1:60794-ENST00000415940.1:2|2865
MGWKDLYQTHCHHLGR
>FUSION-ENST00000474837.5:935-ENST00000471995.5:16630|81
ARELHGR
>FUSION-ENST00000667305.1:60794-ENST00000415940.1:2|3255
QLDMVWKWGACL
>FUSION-ENST00000470575.5:28665-ENST00000471995.5:16630|130
PVCSMENGLPNAER
>FUSION-ENST00000667305.1:60794-ENST00000415940.1:2|3338
MRNPQPREVK
>FUSION-ENST00000667305.1:60794-ENST00000415940.1:2|1302
MVSAEMLKLLLSPALYLGLAR
>FUSION-ENST00000667305.1:60794-ENST00000415940.1:2|295
IRLGLCIFRR
>FUSION-ENST00000470575.5:28665-ENST00000471995.5:16630|575
IIEFAWIKKSFLIFK
>FUSION-ENST00000667305.1:60794-ENST00000415940.1:2|3266
YGILFCLSASLLSLTVKFLRTGASK
>FUSION-ENST00000667305.1:60794-ENST00000415940.1:2|2500
MGIQMVPVCLGIQEN
>FUSION-ENST00000667305.1:60794-ENST00000415940.1:2|1822
MACISSSAIWVSSK
>FUSION-ENST00000667305.1:60794-ENST00000415940.1:2|960
MDSSPWDHKPGPLRVCYLSGK
>ENST00000370557.5|SNV-148070-A-G|3
YVWQSTPYNDEPWYNR
>FUSION-ENST00000667305.1:60794-ENST00000415940.1:2|548
MTQSILEAGR
>ENST00000296255.8|SNV-51110-T-G|1
THYIVGYNLPSYEDLYNLGDQYALK
>ENST00000440172.5|MNV-143328-CC-C|28
EAVPRTSGREPSAPSGNLPTGDCR
>FUSION-ENST00000667305.1:60794-ENST00000415940.1:2|911
IFFFFLR
>FUSION-ENST00000667305.1:60794-ENST00000415940.1:2|2049
MCSLHYISTGQCYAKL
>ENST00000555122.1|SNV-39884-T-G|1
SGLLWFWLPNIGVSSSVDETGVDSK
>ENST00000652347.1|SNV-65604-G-A|1
MPEGTHPEAK
>FUSION-ENST00000667305.1:60794-ENST00000415940.1:2|1818
MACISSSAIWVSSKMLSIRK
>FUSION-ENST00000667305.1:60794-ENST00000415940.1:2|3466
VILLGWAVDLIRFAFSC
>FUSION-ENST00000470575.5:28665-ENST00000471995.5:16630|484
VTSRSGLKAR
>FUSION-ENST00000470575.5:28665-ENST00000471995.5:16630|976
MSHYAQPGFHFYH
>FUSION-ENST00000667305.1:60794-ENST00000415940.1:2|2499
GIQMVPVCLGIQEN
>FUSION-ENST00000667305.1:60794-ENST00000415940.1:2|3286
KIPHALPADLFCSHGAVRDK
>ENST00000562251.5|SNV-159936-G-T|3
YESMKHDFKLGIPEYFNFAK
>FUSION-ENST00000470575.5:28665-ENST00000471995.5:16630|1019
YRCPILVGEKAGLTVK
>FUSION-ENST00000667305.1:60794-ENST00000415940.1:2|2771
MVKPHLY
>ENST00000440172.5|MNV-143328-CC-C|23
ALGWVTPPAPRKTSSLATPRPLSSK
>ENST00000407847.5|SNV-91079-T-C|3
THTGEKPLK
>ENST00000482771.1|SNV-6626-A-T|4
MRENPELVEGRDLLSCTSSEPLSL
>FUSION-ENST00000667305.1:60794-ENST00000415940.1:2|3450
LLTLGPSRTLERR
>FUSION-ENST00000667305.1:60794-ENST00000415940.1:2|3252
MVCCDDER
>FUSION-ENST00000470575.5:28665-ENST00000471995.5:16630|260
SLSHKGSH
>ENST00000253928.13|SNV-25286-A-C|1
VYWPCRDQARMGCR
>ENST00000481902.5|SNV-15980-A-T|5
LVGSRSLPVDFHIK
>FUSION-ENST00000667305.1:60794-ENST00000415940.1:2|3428
FWCFLSGIR
>ENST00000404991.2|SNV-1703-C-T|3
ELYQLLPHHVLQDK
>FUSION-ENST00000667305.1:60794-ENST00000415940.1:2|953
WQRSLESCS
>FUSION-ENST00000667305.1:60794-ENST00000415940.1:2|2005
MLSLLGWPEIR
>FUSION-ENST00000667305.1:60794-ENST00000415940.1:2|1164
ECIHVLCR
>ENST00000465063.5|INDEL-14135-A-AA|1
SYLLSTADINVTQKK
>FUSION-ENST00000470575.5:28665-ENST00000471995.5:16630|1216
GNFLFLLFCCK
>FUSION-ENST00000667305.1:60794-ENST00000415940.1:2|2706
WYIAFHKTKEFILSVK
>FUSION-ENST00000667305.1:60794-ENST00000415940.1:2|1846
GCECKTK
>ENST00000562210.1|SNV-86181-T-A|2
ENFGNLTALGK
>FUSION-ENST00000667305.1:60794-ENST00000415940.1:2|1885
MCAHMCAETYRIDFCKNYQVK
>FUSION-ENST00000667305.1:60794-ENST00000415940.1:2|345
QDAERNKEVLCAQTR
>FUSION-ENST00000470575.5:28665-ENST00000471995.5:16630|974
MLARLVLNP
>FUSION-ENST00000470575.5:28665-ENST00000471995.5:16630|1074
MFICNKPAHPAHVSWNLNEIK
>FUSION-ENST00000667305.1:60794-ENST00000415940.1:2|169
MSKLRTLGK
>FUSION-ENST00000667305.1:60794-ENST00000415940.1:2|2032
NAELVGLARDKK
>ENST00000415054.1|SNV-13571-T-G|4
NGFGVQQAIVLDFR
>FUSION-ENST00000474837.5:935-ENST00000471995.5:16630|16
GGKASDRASAR
>FUSION-ENST00000470575.5:28665-ENST00000471995.5:16630|1148
MSLCRER
>FUSION-ENST00000667305.1:60794-ENST00000415940.1:2|1092
SFAGTWMKLETIILSK
>FUSION-ENST00000667305.1:60794-ENST00000415940.1:2|1847
MGCECKTK
>FUSION-ENST00000667305.1:60794-ENST00000415940.1:2|2614
QQWFPVAH
>FUSION-ENST00000470575.5:28665-ENST00000471995.5:16630|449
QWCQGFR
>FUSION-ENST00000667305.1:60794-ENST00000415940.1:2|2934
YAEFPKVNNK
>FUSION-ENST00000667305.1:60794-ENST00000415940.1:2|1486
CVCEGVAKGD
>FUSION-ENST00000470575.5:28665-ENST00000471995.5:16630|711
NAWKQYCNISTYNVIPI
>FUSION-ENST00000667305.1:60794-ENST00000415940.1:2|2749
CLCQRDLSR
>FUSION-ENST00000667305.1:60794-ENST00000415940.1:2|1172
MANIQNLQR
>FUSION-ENST00000667305.1:60794-ENST00000415940.1:2|964
MISLCTASLT
>FUSION-ENST00000667305.1:60794-ENST00000415940.1:2|514
GRSSWLSR
>FUSION-ENST00000667305.1:60794-ENST00000415940.1:2|286
RQFLSHVKVMFYSR
>FUSION-ENST00000667305.1:60794-ENST00000415940.1:2|2777
VLCMESPQEFIGEWLTK
>FUSION-ENST00000667305.1:60794-ENST00000415940.1:2|2388
LVPNSWAREILLSRPLK
>FUSION-ENST00000667305.1:60794-ENST00000415940.1:2|1410
LGRAGRYYSHFTDEK
>FUSION-ENST00000667305.1:60794-ENST00000415940.1:2|2548
VVTQTTWKR
>FUSION-ENST00000470575.5:28665-ENST00000471995.5:16630|76
HMRVLFFVCFLR
>ENST00000360507.10|SNV-3022-C-G|4
YVAHVSREACISPCGMMLALVYIER
>FUSION-ENST00000667305.1:60794-ENST00000415940.1:2|2856
MPVFFVEMR
>FUSION-ENST00000667305.1:60794-ENST00000415940.1:2|3325
QSCRDLDHSLR
>FUSION-ENST00000470575.5:28665-ENST00000471995.5:16630|754
HGSNTATYPLIMLFLFENVLCSK
>FUSION-ENST00000667305.1:60794-ENST00000415940.1:2|1539
LCSFPRAHITN
>FUSION-ENST00000474837.5:935-ENST00000471995.5:16630|23
ERASAGSTGGKSFR
>FUSION-ENST00000667305.1:60794-ENST00000415940.1:2|1839
MLLFMRFFFVENVGNVK
>FUSION-ENST00000470575.5:28665-ENST00000471995.5:16630|167
LAGNLTDVLENKMGMCSIE
>FUSION-ENST00000470575.5:28665-ENST00000471995.5:16630|769
MYYVLNKK
>FUSION-ENST00000470575.5:28665-ENST00000471995.5:16630|664
NEKLVFCHILLL
>FUSION-ENST00000433556.6:4957-ENST00000424300.5:17325|2
LRGLPITITESDEP
>ENST00000562210.1|SNV-86181-T-A|8
SVMMENFGNLTALGK
>FUSION-ENST00000470575.5:28665-ENST00000471995.5:16630|1024
MKPDFYCALCYYSILK
>FUSION-ENST00000667305.1:60794-ENST00000415940.1:2|2010
VWNIYTPTPTLKTPVLYLQG
>FUSION-ENST00000667305.1:60794-ENST00000415940.1:2|3112
MLARLVLNF
>FUSION-ENST00000667305.1:60794-ENST00000415940.1:2|1835
MRFFFVENVGNVK
>FUSION-ENST00000474837.5:935-ENST00000471995.5:16630|11
AGERKDGK
>FUSION-ENST00000470575.5:28665-ENST00000471995.5:16630|445
MPNEFTYGLCFSDLSHSSIHACEK
>FUSION-ENST00000667305.1:60794-ENST00000415940.1:2|1917
MKAPACNPSTLGGRGGWNT
>ENST00000261497.9|SNV-24660-C-G|3
RKISSNCTIGLR
>FUSION-ENST00000470575.5:28665-ENST00000471995.5:16630|552
MLLVMNSDTLLLYFR
>FUSION-ENST00000470575.5:28665-ENST00000471995.5:16630|988
VSCFLELVR
>FUSION-ENST00000667305.1:60794-ENST00000415940.1:2|1373
MRKPQLKNVK
>FUSION-ENST00000667305.1:60794-ENST00000415940.1:2|2969
MSFLLGR
>FUSION-ENST00000470575.5:28665-ENST00000471995.5:16630|528
FLKVGFYLGYLVRNFK
>FUSION-ENST00000667305.1:60794-ENST00000415940.1:2|669
VHAILLPQPLE
>FUSION-ENST00000667305.1:60794-ENST00000415940.1:2|1701
IAFILIKLSESVK
>ENST00000533451.1|SNV-123935-T-G|1
VAADFAAEAASKTGE
>FUSION-ENST00000470575.5:28665-ENST00000471995.5:16630|946
MTFFVVRLHSQEWL
>FUSION-ENST00000667305.1:60794-ENST00000415940.1:2|940
MQHLSTCKR
>FUSION-ENST00000667305.1:60794-ENST00000415940.1:2|1273
LECSGTISLQPQLPGLK
>FUSION-ENST00000667305.1:60794-ENST00000415940.1:2|278
CVSLWVCEGSEGP
>FUSION-ENST00000667305.1:60794-ENST00000415940.1:2|738
MCLAHSTCSADSLSAQG
>FUSION-ENST00000667305.1:60794-ENST00000415940.1:2|2708
WYIAFHKTK
>FUSION-ENST00000667305.1:60794-ENST00000415940.1:2|699
SSRPTWATWQNPISTKNTK
>ENST00000489426.5|SNV-7982-T-C|3
IADLGNACWAHK
>FUSION-ENST00000667305.1:60794-ENST00000415940.1:2|907
VASIYCLLLCAR
>FUSION-ENST00000667305.1:60794-ENST00000415940.1:2|510
SSWLSRSHAQDTGMALWWTGWDR
>FUSION-ENST00000667305.1:60794-ENST00000415940.1:2|2195
VDEQNGSLNFNNVPGMPR
>FUSION-ENST00000667305.1:60794-ENST00000415940.1:2|2362
MPVVPATQQAEGGESLEPGR
>FUSION-ENST00000667305.1:60794-ENST00000415940.1:2|2806
KQVAHLGTELQQSKR
>FUSION-ENST00000470575.5:28665-ENST00000471995.5:16630|1186
SWLTATSASWVQAILLPQPPK
>FUSION-ENST00000667305.1:60794-ENST00000415940.1:2|2132
MWQAYQVWMRLSGFESWLYQ
>FUSION-ENST00000667305.1:60794-ENST00000415940.1:2|346
QDAERNK
>ENST00000606080.2|SNV-118426-A-G|1
LEGYFETDSSYSDANNFIR
>ENST00000537881.5|SNV-97401-T-A|1
LGESKVTQVDFLPREVVSYSK
>FUSION-ENST00000667305.1:60794-ENST00000415940.1:2|2908
MINVKRF
>ENST00000472310.5|SNV-122399-T-C|5
EKNQVMSTLPRWNT
>FUSION-ENST00000470575.5:28665-ENST00000471995.5:16630|522
MSYRARPSP
>FUSION-ENST00000470575.5:28665-ENST00000471995.5:16630|390
MCLHHLTHPFARNISSSKHSPTLR
>FUSION-ENST00000667305.1:60794-ENST00000415940.1:2|1374
MRKPQLK
>ENST00000391837.7|SNV-47608-T-C|2
MSRITQWM
>FUSION-ENST00000667305.1:60794-ENST00000415940.1:2|1659
LFLLKIQK
>FUSION-ENST00000474837.5:935-ENST00000471995.5:16630|62
PASVPYWNESERGAPPPPPPER
>FUSION-ENST00000667305.1:60794-ENST00000415940.1:2|1356
MPGSASGFVTDLANKHSLK
>FUSION-ENST00000667305.1:60794-ENST00000415940.1:2|356
PVIPATWEAEAGESLEPGRQR
>FUSION-ENST00000667305.1:60794-ENST00000415940.1:2|236
RFLSIFKHFILK
>FUSION-ENST00000470575.5:28665-ENST00000471995.5:16630|148
KIFMYWF
>FUSION-ENST00000667305.1:60794-ENST00000415940.1:2|1932
MTACLSPNFICTIR
>FUSION-ENST00000470575.5:28665-ENST00000471995.5:16630|924
MLKGSFQNLLTSLAGCGCSR
>FUSION-ENST00000667305.1:60794-ENST00000415940.1:2|1598
SYKGLCDEQK
>FUSION-ENST00000667305.1:60794-ENST00000415940.1:2|155
HAHSLCSCLPRWEVSDDPEVRTHL
>FUSION-ENST00000667305.1:60794-ENST00000415940.1:2|1332
MHMAGCGGSR
>FUSION-ENST00000470575.5:28665-ENST00000471995.5:16630|43
KEENTAPNPKEFQALELVILEEAAK
>FUSION-ENST00000667305.1:60794-ENST00000415940.1:2|2166
YRDQARPHF
>FUSION-ENST00000667305.1:60794-ENST00000415940.1:2|2046
ALGMVHI
>FUSION-ENST00000667305.1:60794-ENST00000415940.1:2|1409
CQLGTWQSESGN
>FUSION-ENST00000470575.5:28665-ENST00000471995.5:16630|1134
MEYLLSSK
>FUSION-ENST00000667305.1:60794-ENST00000415940.1:2|3062
EVSSVGGRHTADVTAR
>FUSION-ENST00000667305.1:60794-ENST00000415940.1:2|3212
NPCPPEASVLVDVTQ
>FUSION-ENST00000470575.5:28665-ENST00000471995.5:16630|1153
MPVVSATREAEAGISLEPGR
>FUSION-ENST00000667305.1:60794-ENST00000415940.1:2|1370
KPQLKNVKCFFFR
>FUSION-ENST00000667305.1:60794-ENST00000415940.1:2|3323
CLAMVDFLLWGR
>FUSION-ENST00000667305.1:60794-ENST00000415940.1:2|2956
ISGKYCGS
>FUSION-ENST00000667305.1:60794-ENST00000415940.1:2|1087
MKLETIILSKLTQER
>FUSION-ENST00000470575.5:28665-ENST00000471995.5:16630|457
KGSCSLIGPCAH
>FUSION-ENST00000667305.1:60794-ENST00000415940.1:2|1619
VQVRPPRLILPCVSSWPICLCTGWK
>FUSION-ENST00000667305.1:60794-ENST00000415940.1:2|1159
ALGEIPSACGA
>FUSION-ENST00000667305.1:60794-ENST00000415940.1:2|1127
FIAALFTIAKTWNQPKCPSLIDWIK
>FUSION-ENST00000667305.1:60794-ENST00000415940.1:2|1616
ADEMDYFFPLKNNYMPDAR
>FUSION-ENST00000667305.1:60794-ENST00000415940.1:2|3086
MWVESYFRWMEQCLGR
>FUSION-ENST00000667305.1:60794-ENST00000415940.1:2|1953
LLLLICLNSGSDIFLK
>ENST00000263791.10|SNV-33617-A-C|3
FSDHALPYK
>FUSION-ENST00000667305.1:60794-ENST00000415940.1:2|505
ALWWTGWDR
>ENST00000404867.7|SNV-511520-A-T|2
RIDISMNQISDIAPDAFQGLK
>FUSION-ENST00000667305.1:60794-ENST00000415940.1:2|3067
RNRCHLR
>ENST00000574033.1|SNV-76466-T-G|1
IGIFFGPLLPFIQMIMLFIMFYSK
>FUSION-ENST00000667305.1:60794-ENST00000415940.1:2|1498
MDRHFLKK
>FUSION-ENST00000667305.1:60794-ENST00000415940.1:2|1042
LFPQLVEK
>FUSION-ENST00000667305.1:60794-ENST00000415940.1:2|1529
MIVTYQRYG
>FUSION-ENST00000667305.1:60794-ENST00000415940.1:2|2403
PVIPALWEAK
>FUSION-ENST00000667305.1:60794-ENST00000415940.1:2|3376
WTRFSGSFVKR
>FUSION-ENST00000667305.1:60794-ENST00000415940.1:2|2961
LCFLFFS
>FUSION-ENST00000667305.1:60794-ENST00000415940.1:2|2922
DRTMQCS
>FUSION-ENST00000667305.1:60794-ENST00000415940.1:2|2130
MRLSGFESWLYQ
>ENST00000262124.15|SNV-24103-T-G|3
VQIFEDNENTR
>FUSION-ENST00000667305.1:60794-ENST00000415940.1:2|2516
KVCKHHLLSWLYL
>FUSION-ENST00000470575.5:28665-ENST00000471995.5:16630|1091
MTSLHSSLGNRER
>ENST00000545128.5|SNV-430972-T-C|3
HCPEMCQDRIHEK
>FUSION-ENST00000470575.5:28665-ENST00000471995.5:16630|242
TFLNFLLWQNKI
>FUSION-ENST00000667305.1:60794-ENST00000415940.1:2|2931
AEAGGSQGQAFETILANMVKPHFY
>ENST00000261402.6|SNV-1499-A-G|4
EAVAGATAALEPRKPR
>FUSION-ENST00000470575.5:28665-ENST00000471995.5:16630|1083
FIHVVACVR
>FUSION-ENST00000667305.1:60794-ENST00000415940.1:2|1794
SVLVYMSVHVCTYVCRNL
>FUSION-ENST00000470575.5:28665-ENST00000471995.5:16630|94
VARLNRTCSWTG
>FUSION-ENST00000667305.1:60794-ENST00000415940.1:2|573
SWGLSLDLDYCCMNGLNEECFLKSL
>FUSION-ENST00000667305.1:60794-ENST00000415940.1:2|829
GVREGVR
>FUSION-ENST00000667305.1:60794-ENST00000415940.1:2|655
PLHSSLRNRAR
>FUSION-ENST00000667305.1:60794-ENST00000415940.1:2|1914
APACNPSTLGGR
>FUSION-ENST00000667305.1:60794-ENST00000415940.1:2|1018
KNLLNYLAL
>FUSION-ENST00000667305.1:60794-ENST00000415940.1:2|2278
GPRTPGRIIVR
>FUSION-ENST00000667305.1:60794-ENST00000415940.1:2|1218
DVNRHFSK
>FUSION-ENST00000470575.5:28665-ENST00000471995.5:16630|869
MGVSPCWPSWSRTR
>FUSION-ENST00000470575.5:28665-ENST00000471995.5:16630|521
SYRARPSP
>FUSION-ENST00000667305.1:60794-ENST00000415940.1:2|2561
MVTLKPNVNRR
>FUSION-ENST00000667305.1:60794-ENST00000415940.1:2|1747
KSAFVSSLFIYYLFIF
>FUSION-ENST00000667305.1:60794-ENST00000415940.1:2|2428
MLLFHFANMEGSTQLSWAWQKFIR
>FUSION-ENST00000470575.5:28665-ENST00000471995.5:16630|644
TLEIVKKNEIAFNR
>ENST00000284273.6|SNV-123935-T-G|4
KVAADFAAEAASKTEVHVEPHK
>FUSION-ENST00000667305.1:60794-ENST00000415940.1:2|1774
HVVQLFPHLVTPSYSHK
>FUSION-ENST00000667305.1:60794-ENST00000415940.1:2|978
LEVMAITLTANNK
>FUSION-ENST00000667305.1:60794-ENST00000415940.1:2|444
LGVTQTSVS
>FUSION-ENST00000667305.1:60794-ENST00000415940.1:2|957
DSSPWDHKPGPLRVCYLSGKWQR
>FUSION-ENST00000667305.1:60794-ENST00000415940.1:2|3130
MHRALSAR
>FUSION-ENST00000667305.1:60794-ENST00000415940.1:2|2748
MCLCQRDLSRGR
>FUSION-ENST00000667305.1:60794-ENST00000415940.1:2|1091
MSFAGTWMKLETIILSKLTQER
>FUSION-ENST00000667305.1:60794-ENST00000415940.1:2|2138
KFITTFEILITC
>FUSION-ENST00000667305.1:60794-ENST00000415940.1:2|1162
NQTQHVLIQK
>FUSION-ENST00000667305.1:60794-ENST00000415940.1:2|2436
IQKLAGLGGTCL
>FUSION-ENST00000667305.1:60794-ENST00000415940.1:2|2814
MVVNSRFFEFFFFSFFF
>FUSION-ENST00000667305.1:60794-ENST00000415940.1:2|954
VCYLSGKWQRSLESCS
>FUSION-ENST00000470575.5:28665-ENST00000471995.5:16630|249
MKLLISYLLGMTFLNFLLWQNKI
>FUSION-ENST00000470575.5:28665-ENST00000471995.5:16630|311
AGPPHLSDILAIACSVPHRNMPRR
>FUSION-ENST00000470575.5:28665-ENST00000471995.5:16630|883
RWHHCTPAWATE
>ENST00000492366.5|SNV-8666-A-G|8
NLNVRSMCLMIKAFLPK
>FUSION-ENST00000470575.5:28665-ENST00000471995.5:16630|382
HSPTLRESKISFQVLTIIVIK
>FUSION-ENST00000667305.1:60794-ENST00000415940.1:2|2568
EGRKKPVGYLDEK
>FUSION-ENST00000470575.5:28665-ENST00000471995.5:16630|569
LKHLKMSSDY
>ENST00000558014.5|SNV-586759-C-T|1
GQPSELAALPTPESTPVLHQK
>FUSION-ENST00000470575.5:28665-ENST00000471995.5:16630|343
GVQNIFRICLAPSK
>FUSION-ENST00000667305.1:60794-ENST00000415940.1:2|2177
SHCAEPEPQFLILATGSMF
>FUSION-ENST00000667305.1:60794-ENST00000415940.1:2|646
TGNMVGRGLSLPSFCKSNSS
>FUSION-ENST00000667305.1:60794-ENST00000415940.1:2|1989
MWILVSGCWGGFR
>FUSION-ENST00000470575.5:28665-ENST00000471995.5:16630|80
FQMSSWICESGAQ
>FUSION-ENST00000667305.1:60794-ENST00000415940.1:2|72
SALQDPASK
>ENST00000472126.1|SNV-8918-C-A|7
GMHLLPNSQSALTSRAPTFLK
>FUSION-ENST00000667305.1:60794-ENST00000415940.1:2|647
TGNMVGRGLSLPSFCK
>FUSION-ENST00000667305.1:60794-ENST00000415940.1:2|2336
SCHPGWGWSAIA
>FUSION-ENST00000667305.1:60794-ENST00000415940.1:2|2989
FSIFQLIKKK
>FUSION-ENST00000667305.1:60794-ENST00000415940.1:2|1497
DRHFLKK
>ENST00000264057.6|SNV-93647-C-A|5
ILTSDKHSVVISSAK
>ENST00000537881.5|SNV-97401-T-A|4
LHKLGESK
>FUSION-ENST00000667305.1:60794-ENST00000415940.1:2|1566
GTLSKQDFQVLLLWPPSFTSIL
>FUSION-ENST00000667305.1:60794-ENST00000415940.1:2|1934
MSRDSHWGR
>FUSION-ENST00000667305.1:60794-ENST00000415940.1:2|11
MLMLSLYPFHG
>FUSION-ENST00000667305.1:60794-ENST00000415940.1:2|1293
YRPMEQNGGLRNNTTHLQPSEL
>ENST00000374660.6|MNV-90519-CA-C|4
ELQKITVNNVQEK
>FUSION-ENST00000667305.1:60794-ENST00000415940.1:2|1114
EYYAAIK
>FUSION-ENST00000667305.1:60794-ENST00000415940.1:2|434
MCFVRALQVTGALRATELSGNK
>FUSION-ENST00000667305.1:60794-ENST00000415940.1:2|3263
VAYAYNFCTLR
>FUSION-ENST00000667305.1:60794-ENST00000415940.1:2|1576
MVGSQFFSPWLPR
>FUSION-ENST00000470575.5:28665-ENST00000471995.5:16630|402
KCLFITAYYFTVDTCKLLLET
>ENST00000429586.6|SNV-6845-C-T|2
IGYFSQHHVEQLDLNVSVVELLAR
>FUSION-ENST00000667305.1:60794-ENST00000415940.1:2|3103
SAFSESNVWVR
>FUSION-ENST00000470575.5:28665-ENST00000471995.5:16630|992
GSLSVVQPGLK
>FUSION-ENST00000667305.1:60794-ENST00000415940.1:2|933
GWASAAATGIVSLK
>FUSION-ENST00000667305.1:60794-ENST00000415940.1:2|3244
GPGLISEHTVKGS
>FUSION-ENST00000667305.1:60794-ENST00000415940.1:2|735
VWETMLAVFESSVL
>ENST00000440172.5|MNV-143328-CC-C|18
TSSLATPRPLSSKQSARSSSGSPR
>FUSION-ENST00000667305.1:60794-ENST00000415940.1:2|121
VQCLASWQDCYQD
>FUSION-ENST00000667305.1:60794-ENST00000415940.1:2|2606
MRLHLYK
>FUSION-ENST00000667305.1:60794-ENST00000415940.1:2|1520
MLPALRHR
>FUSION-ENST00000667305.1:60794-ENST00000415940.1:2|892
PVIPAFWEAEASGLPEVR
>ENST00000647351.1|SNV-33234-T-A|3
HNLIINK
>FUSION-ENST00000667305.1:60794-ENST00000415940.1:2|1151
RYHLMPVRMVIIK
>ENST00000477642.5|SNV-79091-C-A|2
GLALIFLCTWAYVKYSGELR
>FUSION-ENST00000470575.5:28665-ENST00000471995.5:16630|948
MQIGKQA
>FUSION-ENST00000667305.1:60794-ENST00000415940.1:2|913
YCFLDLDFCGVENISCSSKGV
>FUSION-ENST00000667305.1:60794-ENST00000415940.1:2|177
DTWMFSELVTLLVMSKLR
>ENST00000361745.10|SNV-5254-C-T|3
IPVFDAGHERWR
>ENST00000359863.8|SNV-43986-G-A|1
LHYVVTEVQGPSITVEFSNCK
>ENST00000512097.9|SNV-440007-A-C|2
TQNIMYDMISDLTERSEDFEK
>FUSION-ENST00000667305.1:60794-ENST00000415940.1:2|1626
LRTVHPQRVNDCIHLD
>FUSION-ENST00000667305.1:60794-ENST00000415940.1:2|736
MVWETMLAVFESSVL
>FUSION-ENST00000667305.1:60794-ENST00000415940.1:2|2318
MDFYGQVVHLQQSSQKK
>FUSION-ENST00000667305.1:60794-ENST00000415940.1:2|184
QAVETLAMVSPCRSEVGIR
>FUSION-ENST00000667305.1:60794-ENST00000415940.1:2|3201
MFIIIILFSSLIK
>ENST00000303045.11|SNV-92832-G-A|1
ERENIDIQGKTVIGK
>ENST00000368250.5|SNV-208629-T-A|3
SNRGATAIAETFKK
>FUSION-ENST00000667305.1:60794-ENST00000415940.1:2|56
ALPSVGRPHPCGSR
>FUSION-ENST00000667305.1:60794-ENST00000415940.1:2|616
MCGGCWL
>FUSION-ENST00000667305.1:60794-ENST00000415940.1:2|1438
MGSRLWAQR
>FUSION-ENST00000667305.1:60794-ENST00000415940.1:2|1686
MDSLHGPRP
>ENST00000472126.1|SNV-8918-C-A|1
HLLPNSQSALTSRAPTFLKAPISK
>FUSION-ENST00000667305.1:60794-ENST00000415940.1:2|562
YRNGSLVDWLGQR
>FUSION-ENST00000470575.5:28665-ENST00000471995.5:16630|524
NFKNAAPVLAQNF
>FUSION-ENST00000667305.1:60794-ENST00000415940.1:2|445
RLGVTQTSVS
>FUSION-ENST00000667305.1:60794-ENST00000415940.1:2|1554
MSFTFQLCQCGSMNLRKR
>FUSION-ENST00000667305.1:60794-ENST00000415940.1:2|479
MLLMRSVVGK
>FUSION-ENST00000667305.1:60794-ENST00000415940.1:2|1101
GTSHTGACWGMGGKGRDGIR
>ENST00000441802.7|SNV-63398-G-A|2
ITSGNPQEFFSIHPKTGLITTTSR
>ENST00000575604.1|SNV-25286-A-C|1
GEGVLALPGPGPHGLPQPRHHP
>FUSION-ENST00000470575.5:28665-ENST00000471995.5:16630|602
RVYSFLLKPLVPQSLL
>FUSION-ENST00000667305.1:209-ENST00000415940.1:2|1
SALQTVMLPS
>ENST00000320356.7|SNV-72686-T-A|3
NEFISENCGEIISQDEADR
>FUSION-ENST00000667305.1:60794-ENST00000415940.1:2|1591
MGSFQQQIFILLQFWR
>FUSION-ENST00000667305.1:60794-ENST00000415940.1:2|861
MMCGSAMDRIYNGGPMRL
>FUSION-ENST00000470575.5:28665-ENST00000471995.5:16630|898
NLAKEKER
>FUSION-ENST00000667305.1:60794-ENST00000415940.1:2|2988
FFFFLSFSFFFCIFSSDR
>FUSION-ENST00000470575.5:28665-ENST00000471995.5:16630|716
HVPPCSATFYIFSRDR
>ENST00000545128.5|SNV-430972-T-C|1
IHEKTCK
>FUSION-ENST00000667305.1:60794-ENST00000415940.1:2|1049
ECPCWSWPELGRSR
>ENST00000562210.1|SNV-86181-T-A|1
ENFGNLTALGKAIFLLGLR
>ENST00000350881.6|SNV-80977-A-C|2
TILDNCPKFPNR
>FUSION-ENST00000667305.1:60794-ENST00000415940.1:2|2424
MEGSTQLSWAWQKFIR
>FUSION-ENST00000667305.1:60794-ENST00000415940.1:2|1821
ACISSSAIWVSSK
>ENST00000472126.1|SNV-8918-C-A|9
GMHLLPNSQSALTSR
>FUSION-ENST00000667305.1:60794-ENST00000415940.1:2|1228
TNKQTNK
>FUSION-ENST00000667305.1:60794-ENST00000415940.1:2|1624
MCVLVANLSLHGMES
>FUSION-ENST00000470575.5:28665-ENST00000471995.5:16630|45
GKKEENTAPNPK
>FUSION-ENST00000470575.5:28665-ENST00000471995.5:16630|1076
MVVVSYIHIA
>FUSION-ENST00000667305.1:60794-ENST00000415940.1:2|1630
GMLRTVHPQRVNDCIHLD
>FUSION-ENST00000667305.1:60794-ENST00000415940.1:2|165
NLSHSLDR
>ENST00000418750.5|SNV-14192-G-C|3
SHIAEDVGRLVKKPK
>FUSION-ENST00000470575.5:28665-ENST00000471995.5:16630|894
LGCCSAK
>FUSION-ENST00000667305.1:60794-ENST00000415940.1:2|1826
MHCTSAWVTEPNTS
>FUSION-ENST00000667305.1:60794-ENST00000415940.1:2|1716
AFDLHSGPKPLCR
>FUSION-ENST00000667305.1:60794-ENST00000415940.1:2|552
IQEWLSGGLAGTEGRG
>FUSION-ENST00000470575.5:28665-ENST00000471995.5:16630|635
MYLYLLNVGYNGAKYFCWRSK
>FUSION-ENST00000667305.1:60794-ENST00000415940.1:2|2764
MLGSMEGFEVGQG
>FUSION-ENST00000667305.1:60794-ENST00000415940.1:2|968
LQRRGLR
>FUSION-ENST00000470575.5:28665-ENST00000471995.5:16630|879
MSVSHGPLSHFLVYLITK
>FUSION-ENST00000667305.1:60794-ENST00000415940.1:2|1000
MLVYRLQR
>FUSION-ENST00000667305.1:60794-ENST00000415940.1:2|1044
KPPQKPYLQASHCIS
>FUSION-ENST00000667305.1:60794-ENST00000415940.1:2|3178
MLGMQKGRK
>FUSION-ENST00000667305.1:60794-ENST00000415940.1:2|1879
CAETYRIDFCKNYQVK
>FUSION-ENST00000667305.1:60794-ENST00000415940.1:2|1820
MACISSSAIWVSSKMLSIR
>FUSION-ENST00000667305.1:60794-ENST00000415940.1:2|656
MPLHSSLRNRAR
>FUSION-ENST00000667305.1:60794-ENST00000415940.1:2|1973
YETPAFDMLKFWV
>FUSION-ENST00000470575.5:28665-ENST00000471995.5:16630|1003
ARMFLTFWK
>FUSION-ENST00000667305.1:60794-ENST00000415940.1:2|199
NTKSRWAPVIPATGEAEAGESLEPR
>FUSION-ENST00000667305.1:60794-ENST00000415940.1:2|2401
PVIPALWEAKVGR
>FUSION-ENST00000667305.1:60794-ENST00000415940.1:2|555
MPKIQEWLSGGLAGTEGRG
>FUSION-ENST00000474837.5:935-ENST00000471995.5:16630|44
SRSAERR
>FUSION-ENST00000667305.1:60794-ENST00000415940.1:2|3142
AFQRFCLLLCK
>FUSION-ENST00000667305.1:60794-ENST00000415940.1:2|630
VLISWHVYIIKR
>FUSION-ENST00000470575.5:28665-ENST00000471995.5:16630|1021
KPDFYCALCYYSILKNG
>ENST00000341776.7|SNV-250139-G-A|3
EIRPSPSK
>ENST00000509479.6|SNV-1242-A-G|3
AKKSGAGAGK
>ENST00000506812.2|SNV-440007-A-C|4
MISDLTERSEDFEK
>FUSION-ENST00000667305.1:60794-ENST00000415940.1:2|1574
MVGSQFFSPWLPRNPFQPK
>FUSION-ENST00000667305.1:60794-ENST00000415940.1:2|3052
GPQPTRPAVAQK
>FUSION-ENST00000470575.5:28665-ENST00000471995.5:16630|538
IAAARINK
>FUSION-ENST00000470575.5:28665-ENST00000471995.5:16630|996
FLTFWKPLKNR
>FUSION-ENST00000474837.5:935-ENST00000471995.5:16630|19
ASAGSTGGKSFR
>FUSION-ENST00000667305.1:60794-ENST00000415940.1:2|1904
MHASNPSYSEG
>ENST00000535170.5|INDEL-17945-C-CA|8
ERSKGEGER
>ENST00000460773.5|SNV-148070-A-G|5
MMNLGITERLRK
>FUSION-ENST00000667305.1:60794-ENST00000415940.1:2|108
MISSFQGRAWRQK
>FUSION-ENST00000667305.1:60794-ENST00000415940.1:2|2326
ALLAFCVIQIFGERPPEATKNC
>FUSION-ENST00000667305.1:60794-ENST00000415940.1:2|2243
MHLLSLEEKYGFK
>ENST00000415054.1|SNV-13574-T-C|3
MTDCSPQAFRTEEMNTIEALCSHR
>ENST00000618192.4|SNV-433026-A-C|1
HSRISEISMEVAEQGR
>FUSION-ENST00000667305.1:60794-ENST00000415940.1:2|1443
LVSSMDTGKMGSRLWAQR
>FUSION-ENST00000466801.5:5622-ENST00000322723.9:22077|3
LHQPKER
>FUSION-ENST00000667305.1:60794-ENST00000415940.1:2|2533
VMGRLGEERSSLIPGSHGEETCR
>FUSION-ENST00000667305.1:60794-ENST00000415940.1:2|1366
CFFFRLFLKSK
>FUSION-ENST00000667305.1:60794-ENST00000415940.1:2|1651
MIKQTSPVFTDALENLHETSSR
>FUSION-ENST00000470575.5:28665-ENST00000471995.5:16630|474
GNMTKPCLYKK
>FUSION-ENST00000667305.1:60794-ENST00000415940.1:2|3329
MFFTFYSLQLHEAFIMK
>FUSION-ENST00000667305.1:60794-ENST00000415940.1:2|2475
NLTTLSIR
>FUSION-ENST00000470575.5:28665-ENST00000471995.5:16630|676
MESMHLMWDC
>FUSION-ENST00000667305.1:60794-ENST00000415940.1:2|1440
MDTGKMGSRLWAQR
>FUSION-ENST00000470575.5:28665-ENST00000471995.5:16630|42
EENTAPNPK
>FUSION-ENST00000667305.1:60794-ENST00000415940.1:2|906
MVASIYCLLLCARHYSR
>FUSION-ENST00000470575.5:28665-ENST00000471995.5:16630|252
IYDMKLLISYLLGMTFLNFLLWQNK
>FUSION-ENST00000667305.1:60794-ENST00000415940.1:2|1629
MLRTVHPQR
>FUSION-ENST00000667305.1:60794-ENST00000415940.1:2|1907
VKPHLHSKYK
>FUSION-ENST00000667305.1:60794-ENST00000415940.1:2|2673
GSEAAGECGV
>ENST00000554872.5|SNV-9083-C-G|4
MLQIDRRPTNQRINK
>FUSION-ENST00000470575.5:28665-ENST00000471995.5:16630|337
LICNYLFLAKVIVYFIFLYIMAK
>FUSION-ENST00000667305.1:60794-ENST00000415940.1:2|265
PRPWFRYPK
>FUSION-ENST00000667305.1:60794-ENST00000415940.1:2|2184
MQWRDLGSLQPLPPRFK
>FUSION-ENST00000470575.5:28665-ENST00000471995.5:16630|162
RFPLSQPPE
>FUSION-ENST00000667305.1:60794-ENST00000415940.1:2|1650
IKQTSPVFTDALENLHETSSR
>FUSION-ENST00000667305.1:60794-ENST00000415940.1:2|2508
TILILQMLGLRHR
>FUSION-ENST00000667305.1:60794-ENST00000415940.1:2|1665
VRGGQGVYLLAAGMFYFVGQK
>FUSION-ENST00000433556.6:4957-ENST00000424300.5:17325|24
TSVTRGR
>FUSION-ENST00000470575.5:28665-ENST00000471995.5:16630|472
GNMTKPCLYKKYK
>FUSION-ENST00000470575.5:28665-ENST00000471995.5:16630|301
MGAQLTGGLEM
>ENST00000367409.9|SNV-42318-T-G|6
AAVIIQTHFRAYIFAMKGLASYQK
>ENST00000506812.2|SNV-440007-A-C|9
YDMISDLTERSEDFEK
>FUSION-ENST00000667305.1:60794-ENST00000415940.1:2|2932
YAEFPKVNNKK
>ENST00000405223.6|SNV-101226-C-T|1
FQVCRILAS
>FUSION-ENST00000667305.1:60794-ENST00000415940.1:2|3289
MKIPHALPADLFCSHGAVR
>FUSION-ENST00000667305.1:60794-ENST00000415940.1:2|2209
ELTAEQLGMPCK
>FUSION-ENST00000470575.5:28665-ENST00000471995.5:16630|680
CMGHRLSFR
>FUSION-ENST00000667305.1:60794-ENST00000415940.1:2|2911
AKWMINVKR
>FUSION-ENST00000470575.5:28665-ENST00000471995.5:16630|394
MCLHHLTHPFAR
>FUSION-ENST00000667305.1:60794-ENST00000415940.1:2|1474
VLFPGVSVR
>FUSION-ENST00000667305.1:60794-ENST00000415940.1:2|2462
YGREHPALLGMAEIHQGRR
>FUSION-ENST00000667305.1:60794-ENST00000415940.1:2|426
SEQSNQSGNVSRMER
>ENST00000642889.1|SNV-201235-A-T|4
SRAEQMASVQNALRDNAGDR
>FUSION-ENST00000667305.1:60794-ENST00000415940.1:2|280
HGYTACNYMCVSLWVCEGSEGP
>FUSION-ENST00000667305.1:60794-ENST00000415940.1:2|2446
MLCCPQHK
>FUSION-ENST00000470575.5:28665-ENST00000471995.5:16630|201
HLSFILPFPLLDIR
>FUSION-ENST00000667305.1:60794-ENST00000415940.1:2|2212
SANDTLRLPSPRELTAEQLGMPCK
>ENST00000422005.7|SNV-181427-G-T|1
QLNFPPSGFSKDGHILLVYEAYKSR
>FUSION-ENST00000667305.1:60794-ENST00000415940.1:2|905
VASIYCLLLCARHYSR
>ENST00000476640.1|SNV-4526-A-G|10
MERMQLPWDSVGR
>FUSION-ENST00000470575.5:28665-ENST00000471995.5:16630|1202
IALLHSSLGNR
>ENST00000440172.5|MNV-143328-CC-C|15
SSSGSPR
>ENST00000429642.2|SNV-7962-A-G|3
WWDNLNHLNQFVDR
>ENST00000372517.8|INDEL-25891-G-GA|8
HSTSSHLFR
>FUSION-ENST00000470575.5:28665-ENST00000471995.5:16630|955
MVLKHLNPLIS
>ENST00000367409.9|SNV-42318-T-G|1
GLASYQKTRSAVIVLQSAYR
>FUSION-ENST00000667305.1:60794-ENST00000415940.1:2|3315
MISFNFPIK
>FUSION-ENST00000470575.5:28665-ENST00000471995.5:16630|817
ISTKSFVFK
>FUSION-ENST00000667305.1:60794-ENST00000415940.1:2|1536
LHSEVLNR
>FUSION-ENST00000470575.5:28665-ENST00000471995.5:16630|973
LARLVLNP
>FUSION-ENST00000470575.5:28665-ENST00000471995.5:16630|228
NPFLNLK
>ENST00000507527.1|SNV-578-G-A|3
ETGSSSASLLLDMGK
>FUSION-ENST00000470575.5:28665-ENST00000471995.5:16630|1004
MARMFLTFWK
>FUSION-ENST00000470575.5:28665-ENST00000471995.5:16630|1194
LHFFSYNFPK
>ENST00000536101.5|SNV-81424-G-A|2
YEELNTATFK
>FUSION-ENST00000667305.1:60794-ENST00000415940.1:2|2139
KKFITTFEILITC
>FUSION-ENST00000470575.5:28665-ENST00000471995.5:16630|634
YLYLLNVGYNGAKYFCWRSK
>FUSION-ENST00000470575.5:28665-ENST00000471995.5:16630|78
SSWICESGAQ
>ENST00000341776.7|SNV-250139-G-A|1
EIRPSPSKTVKYTATVTK
>FUSION-ENST00000667305.1:60794-ENST00000415940.1:2|2894
MSDSSVDK
>FUSION-ENST00000667305.1:60794-ENST00000415940.1:2|3390
RSSPLCSDISDPH
>FUSION-ENST00000667305.1:60794-ENST00000415940.1:2|601
VAAWTMPSK
>FUSION-ENST00000470575.5:28665-ENST00000471995.5:16630|1183
MHHHSWLILVFLVK
>ENST00000222572.8|SNV-10750-G-A|4
LLALRNQLK
>FUSION-ENST00000470575.5:28665-ENST00000471995.5:16630|1013
GNRELSR
>FUSION-ENST00000376355.7:89-ENST00000479054.5:2725|1
SLMAAMSGQ
>FUSION-ENST00000470575.5:28665-ENST00000471995.5:16630|286
EINLDVEQIK
>FUSION-ENST00000667305.1:60794-ENST00000415940.1:2|178
DTWMFSELVTLLVMSK
>FUSION-ENST00000667305.1:60794-ENST00000415940.1:2|2180
FKWFSCFSLPSSWITDMHHHA
>FUSION-ENST00000667305.1:60794-ENST00000415940.1:2|3344
IIVVVLQMR
>FUSION-ENST00000667305.1:60794-ENST00000415940.1:2|1229
FTGEKTNKQTNK
>FUSION-ENST00000667305.1:60794-ENST00000415940.1:2|1327
AGCGGSR
>FUSION-ENST00000667305.1:60794-ENST00000415940.1:2|500
MAEWQLV
>FUSION-ENST00000470575.5:28665-ENST00000471995.5:16630|329
AFIFLYLVKYQNINNIMALDK
>FUSION-ENST00000667305.1:60794-ENST00000415940.1:2|2422
EGSTQLSWAWQKFIRGGGGTGYPPK
>FUSION-ENST00000667305.1:60794-ENST00000415940.1:2|2405
WCFALVTQDGDGVQ
>FUSION-ENST00000667305.1:60794-ENST00000415940.1:2|2027
DIVGGRNSTYRAEMDESSVQSGNCR
>ENST00000545128.5|SNV-430972-T-C|5
GVCKHCPEMCQDRIHEK
>FUSION-ENST00000667305.1:60794-ENST00000415940.1:2|213
RREPGADSS
>FUSION-ENST00000667305.1:60794-ENST00000415940.1:2|3371
FSGSFVKRSPGL
>FUSION-ENST00000667305.1:60794-ENST00000415940.1:2|447
EHFYKSKR
>FUSION-ENST00000667305.1:60794-ENST00000415940.1:2|1645
WFWEPSEAR
>FUSION-ENST00000470575.5:28665-ENST00000471995.5:16630|225
MNPFLNLKCCFRR
>FUSION-ENST00000667305.1:60794-ENST00000415940.1:2|2197
HDGISLK
>FUSION-ENST00000667305.1:60794-ENST00000415940.1:2|2627
MGGIGNQPGQHNETSSLQNKFFFN
>FUSION-ENST00000470575.5:28665-ENST00000471995.5:16630|1075
VVVSYIHIA
>FUSION-ENST00000470575.5:28665-ENST00000471995.5:16630|1191
FCFLGLFGL
>ENST00000562153.5|SNV-5295-T-G|1
SKTSSDLSK
>ENST00000418703.6|SNV-39432-T-G|2
LAGEGITLFTGVLFFFTNIK
>FUSION-ENST00000667305.1:60794-ENST00000415940.1:2|1763
MELLSHEIGFLRPGR
>FUSION-ENST00000667305.1:60794-ENST00000415940.1:2|1636
GERDVEDSPSSESE
>FUSION-ENST00000470575.5:28665-ENST00000471995.5:16630|1042
MSSRTVNQK
>FUSION-ENST00000667305.1:60794-ENST00000415940.1:2|455
SMCPLTWPSHVGTLGYFPYRDNL
>FUSION-ENST00000667305.1:60794-ENST00000415940.1:2|2762
MEGFEVGQG
>ENST00000440172.5|MNV-143328-CC-C|17
QSARSSSGSPR
>FUSION-ENST00000470575.5:28665-ENST00000471995.5:16630|812
KKYLIIDDIK
>FUSION-ENST00000667305.1:60794-ENST00000415940.1:2|1205
TTHHYWSLEK
>FUSION-ENST00000667305.1:60794-ENST00000415940.1:2|1538
MPVIRSR
>ENST00000287394.10|SNV-82426-A-G|3
SDPEQSEK
>FUSION-ENST00000667305.1:60794-ENST00000415940.1:2|2444
WLANNLDATELVNEFNVAST
>FUSION-ENST00000470575.5:28665-ENST00000471995.5:16630|29
KCHMKASL
>FUSION-ENST00000667305.1:60794-ENST00000415940.1:2|336
MCLCTNSVR
>FUSION-ENST00000470575.5:28665-ENST00000471995.5:16630|513
VSQDLLKLLTL
>FUSION-ENST00000470575.5:28665-ENST00000471995.5:16630|949
LAFQSSIKL
>FUSION-ENST00000667305.1:60794-ENST00000415940.1:2|1739
PSFFFFFFF
>FUSION-ENST00000667305.1:60794-ENST00000415940.1:2|2412
DPLISASQSVEITGVSR
>ENST00000220509.10|SNV-5972-T-A|3
TFLSSPRHKER
>ENST00000440172.5|MNV-143328-CC-C|9
TSTADRPR
>FUSION-ENST00000667305.1:60794-ENST00000415940.1:2|254
KMIGVDFIPQSTVVCIVR
>ENST00000494056.1|SNV-162403-T-G|3
LQEESQTATAQLRKFTEWVFTTI
>ENST00000549335.5|SNV-49489-C-T|16
CGGLQLQNEDVYMVTKFEGFIQK
>FUSION-ENST00000667305.1:60794-ENST00000415940.1:2|1779
MTFLQSCWKILPCVSFSSSINKQ
>FUSION-ENST00000667305.1:60794-ENST00000415940.1:2|2040
LSLSVANHERK
>FUSION-ENST00000667305.1:60794-ENST00000415940.1:2|2968
MSFLLGRYFCSVTVSLLTLSFL
>FUSION-ENST00000470575.5:28665-ENST00000471995.5:16630|424
PIILALWEAK
>FUSION-ENST00000667305.1:60794-ENST00000415940.1:2|3304
VKPGLYYKYK
>FUSION-ENST00000667305.1:60794-ENST00000415940.1:2|3451
LLTLGPSRTLER
>ENST00000263253.9|SNV-76983-A-C|4
CLRTAVYPEILIGYLEYVK
>ENST00000475093.5|SNV-5603-T-C|1
SMKILKLLER
>FUSION-ENST00000470575.5:28665-ENST00000471995.5:16630|660
MLVTMEPNIFVGEASR
>ENST00000476640.1|SNV-4526-A-G|7
ERMQLPWDSVGRLEVGTETIIDK
>FUSION-ENST00000470575.5:28665-ENST00000471995.5:16630|345
GVQNIFR
>ENST00000537589.1|SNV-15905-G-C|3
GLPSWSQLASTPRAPGSR
>FUSION-ENST00000474837.5:935-ENST00000471995.5:16630|66
RPASVPYWNESER
>FUSION-ENST00000667305.1:60794-ENST00000415940.1:2|2108
IFNVGTLRPR
>FUSION-ENST00000667305.1:60794-ENST00000415940.1:2|30
SFAPWSFYR
>ENST00000554872.5|SNV-9083-C-G|10
MDLVDGIFLNQIMLQIDR
>FUSION-ENST00000667305.1:60794-ENST00000415940.1:2|1559
WGCGSGVGETILLYFRRE
>FUSION-ENST00000667305.1:60794-ENST00000415940.1:2|2809
MVDQRKQVAHLGTELQQSK
>FUSION-ENST00000470575.5:28665-ENST00000471995.5:16630|605
FFFEYQKR
>FUSION-ENST00000667305.1:60794-ENST00000415940.1:2|587
MHVYIIIIFFLR
>ENST00000355426.8|SNV-42444-G-T|1
SDQVCINLRGSFACQCPPGYQKR
>FUSION-ENST00000667305.1:60794-ENST00000415940.1:2|897
MGSKTRSSQVR
>ENST00000584446.5|SNV-198067-G-A|3
LPCSFLGHQRNDTR
>FUSION-ENST00000667305.1:60794-ENST00000415940.1:2|695
QEPQFPGLQK
>FUSION-ENST00000470575.5:28665-ENST00000471995.5:16630|111
KPSTVVSKFLTRLVL
>ENST00000648087.1|SNV-115718-A-T|5
ASVQNALR
>FUSION-ENST00000667305.1:60794-ENST00000415940.1:2|602
STFLSRVAAWTMPSKAAK
>FUSION-ENST00000667305.1:60794-ENST00000415940.1:2|159
LPRHAHSLCSCLPRWEVSDDPEVR
>FUSION-ENST00000469838.5:4957-ENST00000424300.5:17325|2
TIMLRGLPITITESDEP
>ENST00000607359.5|SNV-160-C-T|3
GGRTPQSPDSRGPTAGGHTWGR
>FUSION-ENST00000470575.5:28665-ENST00000471995.5:16630|940
MIPQPVRAVRHNCPHPSSSPSH
>FUSION-ENST00000667305.1:60794-ENST00000415940.1:2|2314
KCSWCDG
>ENST00000562153.5|SNV-5295-T-G|4
DEDPVCLQLDDIR
>FUSION-ENST00000470575.5:28665-ENST00000471995.5:16630|990
GSLSVVQPGLKTSGLK
>FUSION-ENST00000667305.1:60794-ENST00000415940.1:2|1993
KAQFSLGTAETQFA
>FUSION-ENST00000667305.1:60794-ENST00000415940.1:2|3336
NPQPREVK
>FUSION-ENST00000470575.5:28665-ENST00000471995.5:16630|1228
MISLNNSVFPVLS
>FUSION-ENST00000470575.5:28665-ENST00000471995.5:16630|341
MNEYFIA
>FUSION-ENST00000470575.5:28665-ENST00000471995.5:16630|809
MAPSRLTATSASWVQAVLLPQPPK
>ENST00000644639.1|SNV-33234-T-A|4
HNLIINKMSAEGVYR
>FUSION-ENST00000667305.1:60794-ENST00000415940.1:2|2510
TILILQMLGLR
>FUSION-ENST00000667305.1:60794-ENST00000415940.1:2|1681
IITCQMLVPSSVPPPVK
>FUSION-ENST00000667305.1:60794-ENST00000415940.1:2|910
MIFFFFLRR
>FUSION-ENST00000667305.1:60794-ENST00000415940.1:2|3241
MTKEMMNRMCLAEDLGS
>FUSION-ENST00000470575.5:28665-ENST00000471995.5:16630|1032
MWDEFPNTVCYR
>FUSION-ENST00000667305.1:60794-ENST00000415940.1:2|611
MCSQGALYR
>FUSION-ENST00000667305.1:60794-ENST00000415940.1:2|1054
MAHAYLCNKPACSVHVSQNLKYK
>FUSION-ENST00000470575.5:28665-ENST00000471995.5:16630|965
SSPRHYLYPVFL
>FUSION-ENST00000667305.1:60794-ENST00000415940.1:2|2985
MARSRLTATSASR
>FUSION-ENST00000667305.1:60794-ENST00000415940.1:2|1721
HGVGSSLEKFPSPFLSGK
>FUSION-ENST00000667305.1:60794-ENST00000415940.1:2|3355
MDIVYHAK
>ENST00000264316.9|SNV-21833-T-G|3
ARYDFLPREPCNLALR
>FUSION-ENST00000667305.1:60794-ENST00000415940.1:2|1045
QTNKKPPQKPYLQASHCIS
>FUSION-ENST00000667305.1:60794-ENST00000415940.1:2|2823
PVIPALWQAEAGR
>FUSION-ENST00000667305.1:60794-ENST00000415940.1:2|2263
TDKLIATE
>ENST00000415054.1|SNV-13574-T-C|6
NGFGVQQAIVLDFMTDCSPQAFR
>FUSION-ENST00000667305.1:60794-ENST00000415940.1:2|808
ASCQPACK
>FUSION-ENST00000667305.1:60794-ENST00000415940.1:2|2782
LGFSHFFKR
>FUSION-ENST00000667305.1:60794-ENST00000415940.1:2|3132
MLARQVSNS
>FUSION-ENST00000474837.5:935-ENST00000471995.5:16630|58
GAPPPPPPERGWRGAGR
>FUSION-ENST00000470575.5:28665-ENST00000471995.5:16630|465
MTEQDPVSK
>FUSION-ENST00000667305.1:60794-ENST00000415940.1:2|3080
WMEQCLGRGQHLVNQMCG
>FUSION-ENST00000667305.1:60794-ENST00000415940.1:2|24
DTFLNLGPPYRIQHR
>FUSION-ENST00000470575.5:28665-ENST00000471995.5:16630|579
IIEFAWIK
>FUSION-ENST00000667305.1:60794-ENST00000415940.1:2|3162
CCGNRPSR
>FUSION-ENST00000667305.1:60794-ENST00000415940.1:2|2890
AQGVQQLR
>ENST00000263253.9|SNV-76980-A-G|4
CLRTAVCHEILIGYLEYVK
>FUSION-ENST00000667305.1:60794-ENST00000415940.1:2|92
TASLPRPGLQVRR
>FUSION-ENST00000470575.5:28665-ENST00000471995.5:16630|942
MIPQPVRAVR
>FUSION-ENST00000667305.1:60794-ENST00000415940.1:2|2227
VPGRLVEMCNAEEPR
>ENST00000494504.5|SNV-51820-G-A|3
GREELLRISLHELELADD
>FUSION-ENST00000667305.1:60794-ENST00000415940.1:2|2923
WVKDRTMQCS
>FUSION-ENST00000667305.1:60794-ENST00000415940.1:2|3399
MIAGLKTW
>FUSION-ENST00000667305.1:60794-ENST00000415940.1:2|2348
MCLQSQLLEAEMGELLEPGRSMLQ
>ENST00000301740.13|SNV-13179-G-C|1
TGRSPSPKPRGLQR
>FUSION-ENST00000667305.1:60794-ENST00000415940.1:2|2847
MCEGPEAAKLLVCSECQKIR
>FUSION-ENST00000667305.1:60794-ENST00000415940.1:2|3489
MCVLGVHCPHHQPQDWWR
>FUSION-ENST00000667305.1:60794-ENST00000415940.1:2|2276
TPGRIIVRLDCGFPQGDLDLPR
>FUSION-ENST00000667305.1:60794-ENST00000415940.1:2|1809
QFPLLCLPK
>FUSION-ENST00000667305.1:60794-ENST00000415940.1:2|1245
GFCTAKETTIR
>FUSION-ENST00000667305.1:60794-ENST00000415940.1:2|65
MSQDCAALL
>ENST00000491591.5|SNV-64947-A-G|2
GFVGNKR
>FUSION-ENST00000667305.1:60794-ENST00000415940.1:2|3202
RQKSLPS
>ENST00000470030.6|MNV-12414-CAC-C|1
TRKEQETALR
>FUSION-ENST00000667305.1:60794-ENST00000415940.1:2|2418
GGGGTGYPPKK
>FUSION-ENST00000667305.1:60794-ENST00000415940.1:2|2390
LPRLVPNSWAREILLSRPLK
>FUSION-ENST00000470575.5:28665-ENST00000471995.5:16630|1046
PSYCVITDIRGVGLCQSMSSR
>FUSION-ENST00000667305.1:60794-ENST00000415940.1:2|1308
MILVPKQRYRPMEQNGGLR
>FUSION-ENST00000667305.1:60794-ENST00000415940.1:2|1531
TASGIFMIVTYQRYG
>FUSION-ENST00000667305.1:60794-ENST00000415940.1:2|3267
YGILFCLSASLLSLTVKFLR
>FUSION-ENST00000470575.5:28665-ENST00000471995.5:16630|103
TVKNGEKCLISK
>ENST00000342526.8|SNV-171298-T-C|1
VVHGLTHPINTFEPIK
>FUSION-ENST00000667305.1:60794-ENST00000415940.1:2|2375
LMFIMSWMKKK
>ENST00000671916.1|SNV-171175-A-C|2
LAARIQLNGR
>ENST00000339249.5|SNV-15844-A-T|2
LHSGERPYECTVCKK
>ENST00000475206.2|SNV-23531-A-C|3
MSHHAQPGQNTLTM
>FUSION-ENST00000667305.1:60794-ENST00000415940.1:2|1710
NPWEYAK
>FUSION-ENST00000667305.1:60794-ENST00000415940.1:2|3294
MLCLPTFSAATEQSETKGPR
>FUSION-ENST00000667305.1:60794-ENST00000415940.1:2|1125
TWNQPKCPSLIDWIKK
>ENST00000470030.6|MNV-12414-CAC-C|10
FTCRVHLHDTQGAGDGIAR
>FUSION-ENST00000667305.1:60794-ENST00000415940.1:2|194
WAPVIPATGEAEAGESLEPRSWRLQ
>FUSION-ENST00000667305.1:60794-ENST00000415940.1:2|3145
QCAASQRACRAFQR
>FUSION-ENST00000470575.5:28665-ENST00000471995.5:16630|802
LLTSSDLPAWASHSVGIIR
>ENST00000371321.9|SNV-80210-A-G|4
NRSPCVQDR
>FUSION-ENST00000667305.1:60794-ENST00000415940.1:2|874
VPLDSNLVNR
>FUSION-ENST00000667305.1:60794-ENST00000415940.1:2|1771
MMTSTSELWLLRGVRPCCIFR
>FUSION-ENST00000667305.1:60794-ENST00000415940.1:2|809
LRASCQPACK
>FUSION-ENST00000667305.1:60794-ENST00000415940.1:2|205
LRTCSCDQER
>FUSION-ENST00000667305.1:60794-ENST00000415940.1:2|156
HAHSLCSCLPRWEVSDDPEVR
>FUSION-ENST00000667305.1:60794-ENST00000415940.1:2|349
MTHCARQDAERNK
>ENST00000647684.1|SNV-16028-T-C|3
LMSFRPIKMDAQEHKIPLFEGANFK
>FUSION-ENST00000667305.1:60794-ENST00000415940.1:2|1872
LHQIFFPPWSCFLMK
>FUSION-ENST00000470575.5:28665-ENST00000471995.5:16630|791
MAHKIRVCV
>FUSION-ENST00000667305.1:60794-ENST00000415940.1:2|750
MGKVYIRGHLR
>FUSION-ENST00000470575.5:28665-ENST00000471995.5:16630|928
VFVLSTGSFPVGLEVLFFNCQPWS
>FUSION-ENST00000667305.1:60794-ENST00000415940.1:2|2843
LLVCSECQKIRVAGK
>FUSION-ENST00000667305.1:60794-ENST00000415940.1:2|3077
EQCLGRGQHLVNQMCG
>FUSION-ENST00000667305.1:60794-ENST00000415940.1:2|21
RVQFKSAAELQESSQGNDSASPGR
>FUSION-ENST00000667305.1:60794-ENST00000415940.1:2|2909
WMINVKRF
>FUSION-ENST00000667305.1:60794-ENST00000415940.1:2|2997
MPPCPAK
>FUSION-ENST00000667305.1:60794-ENST00000415940.1:2|595
AAKSCGR
>FUSION-ENST00000667305.1:60794-ENST00000415940.1:2|2686
HSLHADLVK
>FUSION-ENST00000667305.1:60794-ENST00000415940.1:2|745
MAEVRSVVASK
>FUSION-ENST00000470575.5:28665-ENST00000471995.5:16630|1231
SSCAFSCSYCKGDGLDVVSEFLFC
>FUSION-ENST00000667305.1:60794-ENST00000415940.1:2|2645
MLIEAAVRFQLPPPLVPFLSSCQK
>FUSION-ENST00000466801.5:5622-ENST00000322723.9:22077|14
MMRMTMTMR
>FUSION-ENST00000470575.5:28665-ENST00000471995.5:16630|927
MLRLSKMLK
>FUSION-ENST00000667305.1:60794-ENST00000415940.1:2|1709
NPWEYAKSLLVL
>FUSION-ENST00000667305.1:60794-ENST00000415940.1:2|180
LKPVGACWR
>FUSION-ENST00000470575.5:28665-ENST00000471995.5:16630|557
ISKETEFGILK
>FUSION-ENST00000667305.1:60794-ENST00000415940.1:2|1833
MRFFFVENVGNVKSIR
>FUSION-ENST00000470575.5:28665-ENST00000471995.5:16630|1162
MFITLFSSLLSSGSHSR
>FUSION-ENST00000667305.1:60794-ENST00000415940.1:2|1602
NNYMPDARSKFCASTS
>FUSION-ENST00000667305.1:60794-ENST00000415940.1:2|3455
FFCSSKLLTLGPSRTLER
>FUSION-ENST00000667305.1:60794-ENST00000415940.1:2|521
KSVFSSPYRR
>FUSION-ENST00000667305.1:60794-ENST00000415940.1:2|59
MTLRIYAIP
>FUSION-ENST00000474837.5:935-ENST00000471995.5:16630|82
GSRARELHGR
>FUSION-ENST00000667305.1:60794-ENST00000415940.1:2|3456
FFCSSKLLTLGPSR
>FUSION-ENST00000667305.1:60794-ENST00000415940.1:2|2775
ESPQEFIGEWLTK
>FUSION-ENST00000667305.1:60794-ENST00000415940.1:2|1378
VTALAFCSLFIAFCSLLR
>ENST00000588251.1|SNV-24103-T-G|4
MTVAPTQWPRFRFLK
>FUSION-ENST00000470575.5:28665-ENST00000471995.5:16630|1205
NYTNFIGFLFWRHVMFTLSK
>FUSION-ENST00000667305.1:60794-ENST00000415940.1:2|1156
MGAANHHGTRISM
>FUSION-ENST00000667305.1:60794-ENST00000415940.1:2|3181
AASLSSIPLPELFFLDR
>FUSION-ENST00000667305.1:60794-ENST00000415940.1:2|2710
WYIAFHK
>FUSION-ENST00000667305.1:60794-ENST00000415940.1:2|269
MMPRPWFRYPK
>FUSION-ENST00000667305.1:60794-ENST00000415940.1:2|2245
MHLLSLEEK
>FUSION-ENST00000667305.1:60794-ENST00000415940.1:2|2563
MVTLKPNVNR
>FUSION-ENST00000667305.1:60794-ENST00000415940.1:2|2097
LHRAVVRIK
>FUSION-ENST00000667305.1:60794-ENST00000415940.1:2|2870
DIPLFVYLFSI
>ENST00000504137.1|SNV-7225-G-A|1
IALSSCVPDWNELMNRQAHPS
>FUSION-ENST00000466801.5:5622-ENST00000322723.9:22077|10
RMTMTMR
>FUSION-ENST00000667305.1:60794-ENST00000415940.1:2|2299
KSLGISR
>FUSION-ENST00000470575.5:28665-ENST00000471995.5:16630|456
GSCSLIGPCAH
>FUSION-ENST00000470575.5:28665-ENST00000471995.5:16630|254
MLPSLVSNSWAQVICPPWPPK
>FUSION-ENST00000667305.1:60794-ENST00000415940.1:2|316
SVCSFSEFAKDK
>ENST00000372517.8|INDEL-25891-G-GA|6
HSTSSHLFRTTQIRGINCPQAR
>FUSION-ENST00000667305.1:60794-ENST00000415940.1:2|3124
SRLAVVDGATGMDF
>FUSION-ENST00000667305.1:60794-ENST00000415940.1:2|3414
QVETCST
>FUSION-ENST00000667305.1:60794-ENST00000415940.1:2|596
PSKAAKSCGR
>ENST00000374660.6|MNV-90519-CA-C|5
ARELQKITVNNVQEK
>ENST00000239690.9|SNV-44192-A-G|1
NQDNRKYEIIK
>ENST00000505113.5|SNV-160839-A-C|1
ATTSLCESELHGNPNYSAGRSSR
>FUSION-ENST00000667305.1:60794-ENST00000415940.1:2|251
MAKPRLY
>FUSION-ENST00000667305.1:60794-ENST00000415940.1:2|2741
GPLYGKSPGIYR
>ENST00000492366.5|SNV-8666-A-G|11
MNLNVRSMCLMIK
>ENST00000402510.2|SNV-61535-T-C|3
MESAQDVQTIR
>FUSION-ENST00000470575.5:28665-ENST00000471995.5:16630|750
QGLALSPRLECR
>FUSION-ENST00000470575.5:28665-ENST00000471995.5:16630|860
WSPYLPHLSHPSSYTEAK
>ENST00000353963.7|SNV-3929-C-G|1
CPPEEEMYGNWSLPLNTSHIWHPR
>ENST00000496893.3|SNV-469479-C-T|4
MLVTWSGAKSK
>ENST00000366630.5|SNV-162403-T-G|5
KFTEWVFTTIDK
>FUSION-ENST00000667305.1:60794-ENST00000415940.1:2|917
YDQPMYCFLDLDFCGVENISCSSK
>ENST00000507750.5|SNV-440007-A-C|7
YDMISDLTER
>FUSION-ENST00000667305.1:60794-ENST00000415940.1:2|1030
ESPTCSLFSNSPFHTHARCDEIL
>FUSION-ENST00000667305.1:60794-ENST00000415940.1:2|1304
MVSAEMLK
>FUSION-ENST00000667305.1:60794-ENST00000415940.1:2|1526
KMQDWPSLLAYIFLPYWMLPALR
>ENST00000430324.5|SNV-5619-G-A|3
FCTINLDDCASRPCQRGAHCRDR
>FUSION-ENST00000470575.5:28665-ENST00000471995.5:16630|1115
LECFPVSQFFLVFFLKDR
>FUSION-ENST00000667305.1:60794-ENST00000415940.1:2|506
MALWWTGWDR
>FUSION-ENST00000667305.1:60794-ENST00000415940.1:2|2468
MSSCQCFRQLDQVDAAFPLCKYGR
>FUSION-ENST00000470575.5:28665-ENST00000471995.5:16630|423
MPIILALWEAKEGGLVETR
>FUSION-ENST00000667305.1:60794-ENST00000415940.1:2|2479
CKMFLLW
>FUSION-ENST00000667305.1:60794-ENST00000415940.1:2|1478
MVNTECQLDWIEGCK
>FUSION-ENST00000667305.1:60794-ENST00000415940.1:2|2284
ETARVQFTSPQR
>FUSION-ENST00000470575.5:28665-ENST00000471995.5:16630|951
LAFQSSIK
>FUSION-ENST00000667305.1:60794-ENST00000415940.1:2|692
MGPYLPHRF
>FUSION-ENST00000667305.1:60794-ENST00000415940.1:2|1353
PGSASGFVTDLANKHSLKTQ
>ENST00000519425.1|MNV-5540-AAGACCCTGA-A|7
MLKNSLLKQPSEDEGIK
>FUSION-ENST00000667305.1:60794-ENST00000415940.1:2|774
LAPGIDGLGNNACCL
>ENST00000555122.1|SNV-36302-G-C|1
HSKFKMPK
>FUSION-ENST00000667305.1:60794-ENST00000415940.1:2|2022
DESSVQSGNCR
>FUSION-ENST00000667305.1:60794-ENST00000415940.1:2|2111
EDTEIKPVR
>FUSION-ENST00000470575.5:28665-ENST00000471995.5:16630|932
KLSTFRVCLAPVLL
>ENST00000503569.5|SNV-32259-A-C|2
HPCHIKKFAR
>FUSION-ENST00000667305.1:60794-ENST00000415940.1:2|369
WPFGKNYGLLAFSIQTTK
>FUSION-ENST00000667305.1:60794-ENST00000415940.1:2|182
VSPCRSEVGIR
>FUSION-ENST00000667305.1:60794-ENST00000415940.1:2|17
SEPGKISGGEGWVACPGR
>FUSION-ENST00000667305.1:60794-ENST00000415940.1:2|2425
EGSTQLSWAWQK
>FUSION-ENST00000667305.1:60794-ENST00000415940.1:2|684
ESCSVAQAGVQWRGLGSL
>FUSION-ENST00000667305.1:60794-ENST00000415940.1:2|1790
SVHVCTYVCRNL
>FUSION-ENST00000667305.1:60794-ENST00000415940.1:2|2883
HRTVLHCCVITTIMA
>FUSION-ENST00000667305.1:60794-ENST00000415940.1:2|2255
DKGALCSSSSIDLNSPSAASKL
>FUSION-ENST00000667305.1:60794-ENST00000415940.1:2|973
MAITLTANNKIR
>FUSION-ENST00000667305.1:60794-ENST00000415940.1:2|2872
HQGFGSFYC
>FUSION-ENST00000470575.5:28665-ENST00000471995.5:16630|1161
FITLFSSLLSSGSHSR
>FUSION-ENST00000470575.5:28665-ENST00000471995.5:16630|685
MREPVVIRR
>FUSION-ENST00000667305.1:60794-ENST00000415940.1:2|2202
MVFIVGVINYAF
>ENST00000407847.5|SNV-91079-T-C|2
THTGEKPLKCER
>FUSION-ENST00000667305.1:60794-ENST00000415940.1:2|362
LGHWDISPTEITYR
>FUSION-ENST00000667305.1:60794-ENST00000415940.1:2|1485
MPTRYLAK
>FUSION-ENST00000470575.5:28665-ENST00000471995.5:16630|453
MKQWCQGFR
>FUSION-ENST00000667305.1:60794-ENST00000415940.1:2|1789
MVIVAVAK
>ENST00000513000.5|INDEL-418220-C-CGT|1
ISWLLSVIVN
>FUSION-ENST00000470575.5:28665-ENST00000471995.5:16630|1070
MILTILGTSSK
>FUSION-ENST00000667305.1:60794-ENST00000415940.1:2|2058
KDCYFQSSSSVFFIVVVKVQK
>FUSION-ENST00000470575.5:28665-ENST00000471995.5:16630|231
GWVGGAGAGR
>ENST00000545128.5|SNV-430972-T-C|6
GVCKHCPEMCQDR
>FUSION-ENST00000667305.1:60794-ENST00000415940.1:2|1422
TTSLQKR
>FUSION-ENST00000667305.1:60794-ENST00000415940.1:2|1460
EPLVRQK
>FUSION-ENST00000466801.5:5622-ENST00000322723.9:22077|15
ASGQLKMMRMTMTMR
>FUSION-ENST00000667305.1:60794-ENST00000415940.1:2|2291
LMTPSGYPALGSSQQSSWGCLAR
>FUSION-ENST00000470575.5:28665-ENST00000471995.5:16630|656
EPNIFVGEASRFFFFFFFLHYGQLK
>FUSION-ENST00000667305.1:60794-ENST00000415940.1:2|2640
IDPVLPELPLLKEKPFKI
>FUSION-ENST00000667305.1:60794-ENST00000415940.1:2|3014
IPGFWWK
>ENST00000472310.5|SNV-122399-T-C|9
MMCSVQREKNQVMSTLPR
>FUSION-ENST00000667305.1:60794-ENST00000415940.1:2|3021
WNVDLRR
>ENST00000294623.8|SNV-16228-G-T|1
SISQQSGARI
>FUSION-ENST00000667305.1:60794-ENST00000415940.1:2|2995
PPCPAKFFFFLSFSFFFCIFSSDR
>FUSION-ENST00000470575.5:28665-ENST00000471995.5:16630|9
GTGWCLELQGR
>FUSION-ENST00000667305.1:60794-ENST00000415940.1:2|1707
WSFALVAQAGVQWHHLGSP
>FUSION-ENST00000667305.1:60794-ENST00000415940.1:2|200
SSRPAWPTWQNPASTKNTKSR
>ENST00000340385.6|INDEL-10453-C-CA|2
APIWQEIPPLHTPALSLLEK
>FUSION-ENST00000667305.1:60794-ENST00000415940.1:2|2172
MKGYQTQSDGERR
>FUSION-ENST00000667305.1:60794-ENST00000415940.1:2|2628
GGIGNQPGQHNETSSLQNK
>FUSION-ENST00000667305.1:60794-ENST00000415940.1:2|536
ALGACLK
>FUSION-ENST00000667305.1:60794-ENST00000415940.1:2|719
QSHSVTQAGVQWHNLGSLQPLPPR
>FUSION-ENST00000667305.1:60794-ENST00000415940.1:2|2056
DCYFQSSSSVFFIVVVKVQK
>FUSION-ENST00000667305.1:60794-ENST00000415940.1:2|1549
RWGGPVHDSYGFKAPVPLSLFLK
>ENST00000606893.5|SNV-39299-A-C|11
QTLFVAGMSDK
>FUSION-ENST00000667305.1:60794-ENST00000415940.1:2|1699
IAFILIKLSESVKGWCR
>FUSION-ENST00000667305.1:60794-ENST00000415940.1:2|378
MAFFFFFFFCCCCCC
>FUSION-ENST00000667305.1:60794-ENST00000415940.1:2|796
LWTEVLGK
>FUSION-ENST00000667305.1:60794-ENST00000415940.1:2|1439
DTGKMGSRLWAQR
>FUSION-ENST00000667305.1:60794-ENST00000415940.1:2|2786
SHHARLYGRF
>FUSION-ENST00000667305.1:60794-ENST00000415940.1:2|1644
WFWEPSEARFFYK
>ENST00000487056.1|INDEL-48-T-TG|5
GDPFFPGSQLVVTQR
>ENST00000620220.4|SNV-17598-T-C|1
NAISTAEDEEWKRIR
>FUSION-ENST00000667305.1:60794-ENST00000415940.1:2|1594
MIEPGAVAHVCNPSTLGS
>FUSION-ENST00000667305.1:60794-ENST00000415940.1:2|3171
NCVFKIMK
>FUSION-ENST00000470575.5:28665-ENST00000471995.5:16630|576
MIIEFAWIKKSFLIFK
>FUSION-ENST00000667305.1:60794-ENST00000415940.1:2|2277
TPGRIIVR
>ENST00000339249.5|SNV-15844-A-T|6
SSDLYRHQRLHSGERPYECTVCK
>FUSION-ENST00000667305.1:60794-ENST00000415940.1:2|1019
LLNFTVAPVIVCKKNLLNYLAL
>FUSION-ENST00000470575.5:28665-ENST00000471995.5:16630|1229
MGNSPQS
>ENST00000304218.6|SNV-420-G-A|4
KAASGEAKPKTK
>FUSION-ENST00000470575.5:28665-ENST00000471995.5:16630|830
FQQSPLYLK
>FUSION-ENST00000667305.1:60794-ENST00000415940.1:2|3351
MGTEQQSGIIWTIESCGQSLQYHP
>FUSION-ENST00000470575.5:28665-ENST00000471995.5:16630|726
MGLLSIPR
>FUSION-ENST00000667305.1:60794-ENST00000415940.1:2|1317
MEPKGVNR
>FUSION-ENST00000667305.1:60794-ENST00000415940.1:2|107
ISSFQGRAWRQK
>FUSION-ENST00000470575.5:28665-ENST00000471995.5:16630|263
SQIRSLSHK
>ENST00000470030.6|MNV-12414-CAC-C|7
LQPPQERPEGPLCAAPPRR
>FUSION-ENST00000667305.1:60794-ENST00000415940.1:2|2048
CSLHYISTGQCYAKL
>FUSION-ENST00000470575.5:28665-ENST00000471995.5:16630|805
GFHHVGQAGLK
>FUSION-ENST00000470575.5:28665-ENST00000471995.5:16630|811
KYLIIDDIK
>FUSION-ENST00000667305.1:60794-ENST00000415940.1:2|1757
MRMQNQR
>FUSION-ENST00000470575.5:28665-ENST00000471995.5:16630|234
ADCSVYLLGPSSSPVSASR
>ENST00000477737.6|SNV-143089-G-A|1
VLHTESTKTSLLRSQMSSLR
>FUSION-ENST00000470575.5:28665-ENST00000471995.5:16630|893
LGCCSAKAVLPK
>FUSION-ENST00000667305.1:60794-ENST00000415940.1:2|355
MPVIPATWEAEAGESLEPGRQRLQ
>FUSION-ENST00000667305.1:60794-ENST00000415940.1:2|399
QGGETGLGRK
>FUSION-ENST00000667305.1:60794-ENST00000415940.1:2|1023
LLNFTVAPVIVCK
>FUSION-ENST00000667305.1:60794-ENST00000415940.1:2|1090
SFAGTWMKLETIILSKLTQER
>ENST00000510457.1|SNV-21833-T-G|2
SRHVMIFCPENPVI
>ENST00000413465.6|SNV-12351-G-C|1
MFCQLPKTCPVQLWVDSTPPPGTR
>FUSION-ENST00000470575.5:28665-ENST00000471995.5:16630|239
MPPCSANFCVFTR
>FUSION-ENST00000667305.1:60794-ENST00000415940.1:2|1717
SSSVLKAFDLHSGPKPLCR
>ENST00000320356.7|SNV-72686-T-A|2
NEFISENCGEIISQDEADRR
>FUSION-ENST00000667305.1:60794-ENST00000415940.1:2|2613
MNLQVWR
>ENST00000394909.7|MNV-19372-CACAG-C|9
SLTCVMYVEKPLVIAQCSESTR
>ENST00000382500.3|MNV-1101-GAG-G|7
RALLEPGGSGERPAAAHSTLR
>FUSION-ENST00000470575.5:28665-ENST00000471995.5:16630|871
MGVSPCWPSWSR
>ENST00000261402.6|SNV-1499-A-G|3
EAVAGATAALEPRKPRGVK
>FUSION-ENST00000470575.5:28665-ENST00000471995.5:16630|841
QVINLTSLLK
>FUSION-ENST00000470575.5:28665-ENST00000471995.5:16630|1208
MNYTNFIGFLFWR
>FUSION-ENST00000667305.1:60794-ENST00000415940.1:2|3226
MSDCLCK
>FUSION-ENST00000667305.1:60794-ENST00000415940.1:2|592
MPFSCLSLPSSWNYRRPPPR
>FUSION-ENST00000667305.1:60794-ENST00000415940.1:2|3461
LCVDASCLFLVVCR
>FUSION-ENST00000667305.1:60794-ENST00000415940.1:2|1080
CRMCRFVA
>FUSION-ENST00000667305.1:60794-ENST00000415940.1:2|1303
VSAEMLK
>FUSION-ENST00000470575.5:28665-ENST00000471995.5:16630|1163
MTSLHKS
>FUSION-ENST00000470575.5:28665-ENST00000471995.5:16630|238
PPCSANFCVFTR
>FUSION-ENST00000667305.1:60794-ENST00000415940.1:2|126
ETQETVAECDFGWHSGC
>ENST00000307050.5|SNV-386532-G-A|1
GGEPRGDAWKYSTDVK
>ENST00000440172.5|MNV-143328-CC-C|14
SSSGSPRNR
>FUSION-ENST00000667305.1:60794-ENST00000415940.1:2|3305
MVKPGLYYKYK
>FUSION-ENST00000667305.1:60794-ENST00000415940.1:2|520
SVFSSPYR
>FUSION-ENST00000667305.1:60794-ENST00000415940.1:2|2665
FVSHIVR
>FUSION-ENST00000470575.5:28665-ENST00000471995.5:16630|566
HLKMSSDY
>FUSION-ENST00000667305.1:60794-ENST00000415940.1:2|909
IFFFFLRR
>FUSION-ENST00000667305.1:60794-ENST00000415940.1:2|417
WESSPFFHGK
>FUSION-ENST00000667305.1:60794-ENST00000415940.1:2|1827
KISRVNAIAAFFFFSLHISFK
>FUSION-ENST00000667305.1:60794-ENST00000415940.1:2|3363
GPLAGAPFVSSVF
>ENST00000460773.5|SNV-148070-A-G|4
MNLGITERLRK
>ENST00000504137.1|SNV-7225-G-A|5
RIALSSCVPDWNELMNR
>FUSION-ENST00000667305.1:60794-ENST00000415940.1:2|2655
IGRIAWG
>FUSION-ENST00000667305.1:60794-ENST00000415940.1:2|672
SRLTVSSASRVHAILLPQPLE
>ENST00000361069.9|SNV-43489-G-A|2
HSSLSGPQDAGHPK
>FUSION-ENST00000667305.1:60794-ENST00000415940.1:2|3182
MAASLSSIPLPELFFLDR
>FUSION-ENST00000667305.1:60794-ENST00000415940.1:2|2062
ESKSLWQEDQEKK
>FUSION-ENST00000667305.1:60794-ENST00000415940.1:2|1320
MDLNVLAR
>FUSION-ENST00000667305.1:60794-ENST00000415940.1:2|952
MGGLTVEIDAWVSGWEHHMQEK
>ENST00000224337.10|INDEL-63695-A-AA|5
AGKKTNDTTEDNSSCLSTECFK
>FUSION-ENST00000470575.5:28665-ENST00000471995.5:16630|185
KDNSLYCRK
>FUSION-ENST00000667305.1:60794-ENST00000415940.1:2|224
NKGHGIRES
>FUSION-ENST00000667305.1:60794-ENST00000415940.1:2|1824
ISRVNAIAAFFFFSLHISFK
>ENST00000294818.2|SNV-446-A-G|1
QLTEYPLGIPLNTRRLFLNENR
>FUSION-ENST00000667305.1:60794-ENST00000415940.1:2|2528
LGEERSSLIPGSHGEETCR
>FUSION-ENST00000667305.1:60794-ENST00000415940.1:2|120
MEWAEGDSAGGGSG
>FUSION-ENST00000470575.5:28665-ENST00000471995.5:16630|353
MKGMGLPDFF
>FUSION-ENST00000667305.1:60794-ENST00000415940.1:2|1621
MVQVRPPR
>FUSION-ENST00000470575.5:28665-ENST00000471995.5:16630|1169
MFKLFKR
>FUSION-ENST00000470575.5:28665-ENST00000471995.5:16630|957
PSLVFIFIIEQNEQGWVV
>ENST00000278520.9|SNV-5855-G-C|6
RPRRVVEHEGSSVEMEQK
>ENST00000367409.9|SNV-42318-T-G|5
AYIFAMKGLASYQK
>FUSION-ENST00000667305.1:60794-ENST00000415940.1:2|2507
MTILILQMLGLRHRQFIFNFYV
>FUSION-ENST00000470575.5:28665-ENST00000471995.5:16630|1080
LCKRMVVVSYIHIA
>FUSION-ENST00000470575.5:28665-ENST00000471995.5:16630|1050
SNPGWRESRFDS
>FUSION-ENST00000667305.1:60794-ENST00000415940.1:2|2835
CLVMEGLKCFFKSLGVAK
>ENST00000447480.5|MNV-10895-AAGAAGA-A|3
LHNFLVEEEDLFLQRLNKEETK
>FUSION-ENST00000470575.5:28665-ENST00000471995.5:16630|468
TKPCLYKK
>FUSION-ENST00000667305.1:60794-ENST00000415940.1:2|931
GWASAAATGIVSLKRFLLLFFFF
>ENST00000440172.5|MNV-143328-CC-C|4
LADLPSIRFLWKQDQK
>FUSION-ENST00000667305.1:60794-ENST00000415940.1:2|2070
MIGFHDQIILTALRRLSWK
>FUSION-ENST00000667305.1:60794-ENST00000415940.1:2|2571
EGREGRR
>ENST00000671916.1|SNV-171175-A-C|1
LAARIQLNGRYYLK
>ENST00000360534.8|SNV-64947-A-G|5
LGTFEVEDQIEAARQFSKMGFVGNK
>FUSION-ENST00000667305.1:60794-ENST00000415940.1:2|2691
TLEIPYILSALGR
>FUSION-ENST00000470575.5:28665-ENST00000471995.5:16630|848
PVPVMNLAKERFLNLNFIK
>FUSION-ENST00000470575.5:28665-ENST00000471995.5:16630|858
PGPQLFF
>FUSION-ENST00000667305.1:60794-ENST00000415940.1:2|1287
LLLSPALYLGLARS
>FUSION-ENST00000667305.1:60794-ENST00000415940.1:2|1300
MVSAEMLKLLLSPALYLGLARS
>FUSION-ENST00000667305.1:60794-ENST00000415940.1:2|2086
KLKITAGCGGSR
>FUSION-ENST00000667305.1:60794-ENST00000415940.1:2|519
SVFSSPYRR
>ENST00000482771.1|SNV-6626-A-T|1
DLLSCTSSEPLSL
>FUSION-ENST00000667305.1:60794-ENST00000415940.1:2|3057
ERRQVEMGPQPTRPAVAQK
>FUSION-ENST00000667305.1:60794-ENST00000415940.1:2|89
RQDIASQRIPIMQS
>FUSION-ENST00000667305.1:60794-ENST00000415940.1:2|1810
TPWLKQFPLLCLPKCWDYR
>FUSION-ENST00000470575.5:28665-ENST00000471995.5:16630|1071
TYIIMIPPN
>FUSION-ENST00000667305.1:60794-ENST00000415940.1:2|3165
KCCGNRPSR
>FUSION-ENST00000474837.5:935-ENST00000471995.5:16630|48
AGERGQHGR
>FUSION-ENST00000470575.5:28665-ENST00000471995.5:16630|133
MLYGEWTSKCGKGDSLEVAAIV
>FUSION-ENST00000667305.1:60794-ENST00000415940.1:2|407
MWSGEYGMPSFL
>FUSION-ENST00000667305.1:60794-ENST00000415940.1:2|1500
CLAFYCRQHLGR
>ENST00000562210.1|SNV-86181-T-A|6
MMENFGNLTALGK
>FUSION-ENST00000667305.1:60794-ENST00000415940.1:2|3046
FKALDCK
>FUSION-ENST00000667305.1:60794-ENST00000415940.1:2|225
NKGHGIR
>FUSION-ENST00000470575.5:28665-ENST00000471995.5:16630|86
EKVLVAHVTLK
>FUSION-ENST00000667305.1:60794-ENST00000415940.1:2|2913
KAKWMINVK
>ENST00000382500.3|MNV-1101-GAG-G|10
GDLTSFFSIAHAQFPGRVR
>FUSION-ENST00000667305.1:60794-ENST00000415940.1:2|2389
LVPNSWAR
>FUSION-ENST00000667305.1:60794-ENST00000415940.1:2|1385
MSHTEVTVRFGIK
>FUSION-ENST00000667305.1:60794-ENST00000415940.1:2|1841
TKGLRFCI
>ENST00000224337.10|INDEL-63695-A-AA|4
KTNDTTEDNSSCLSTECFK
>FUSION-ENST00000667305.1:60794-ENST00000415940.1:2|1522
QDWPSLLAYIFLPYWMLPALR
>ENST00000371953.8|SNV-97295-A-G|SNV-97297-A-G|1
MFHFWVSAFFIPGPEETSEK
>FUSION-ENST00000667305.1:60794-ENST00000415940.1:2|1512
LGLALLAPQTCR
>ENST00000360270.7|SNV-143472-G-T|1
EDAFLEYLKIAQDLEMYGVNYFSIK
>FUSION-ENST00000667305.1:60794-ENST00000415940.1:2|1432
VLCRHVK
>ENST00000371953.8|SNV-97295-A-G|1
MFHFWVSTFFIPGPEETSEK
>FUSION-ENST00000667305.1:60794-ENST00000415940.1:2|2483
GNYFCTFSCPKSRVFLYPDSW
>FUSION-ENST00000667305.1:60794-ENST00000415940.1:2|2310
GSCYVVPAGVLVAL
>FUSION-ENST00000667305.1:60794-ENST00000415940.1:2|982
MSLLELARTGQIQR
>FUSION-ENST00000667305.1:60794-ENST00000415940.1:2|215
HSQLCRC
>ENST00000496110.1|SNV-18324-T-G|1
GHEQEGTAGNTEELSPV
>FUSION-ENST00000470575.5:28665-ENST00000471995.5:16630|743
MIMFNEISSCHFQA
>FUSION-ENST00000667305.1:60794-ENST00000415940.1:2|3183
EELTLTST
>FUSION-ENST00000470575.5:28665-ENST00000471995.5:16630|429
MVGTESLNFLLL
>FUSION-ENST00000667305.1:60794-ENST00000415940.1:2|2545
READPGWSAIARSR
>FUSION-ENST00000667305.1:60794-ENST00000415940.1:2|2068
RLSWKESK
>FUSION-ENST00000667305.1:60794-ENST00000415940.1:2|2644
LIEAAVRFQLPPPLVPFLSSCQK
>FUSION-ENST00000667305.1:60794-ENST00000415940.1:2|2349
CLQSQLLEAEMGELLEPGR
>FUSION-ENST00000667305.1:60794-ENST00000415940.1:2|497
MGLHNIKTAHR
>FUSION-ENST00000667305.1:60794-ENST00000415940.1:2|875
MVPLDSNLVNR
>ENST00000667452.1|SNV-53181-A-C|6
MSVSGPLGRLFGASVLNSPYRPQR
>FUSION-ENST00000667305.1:60794-ENST00000415940.1:2|2641
IDPVLPELPLLKEKPFK
>FUSION-ENST00000667305.1:60794-ENST00000415940.1:2|1749
GVLENAEHKK
>FUSION-ENST00000470575.5:28665-ENST00000471995.5:16630|1127
RNLAITK
>FUSION-ENST00000667305.1:60794-ENST00000415940.1:2|3369
DHHAWLILYF
>ENST00000483052.1|SNV-1048-A-C|3
FTKPVVLLPCQHNLCR
>FUSION-ENST00000470575.5:28665-ENST00000471995.5:16630|338
MLICNYLFLAKVIVYFIFLYIMAK
>FUSION-ENST00000667305.1:60794-ENST00000415940.1:2|556
PKIQEWLSGGLAGTEGR
>FUSION-ENST00000470575.5:28665-ENST00000471995.5:16630|316
MAGPPHLSDILAIACSVPHR
>FUSION-ENST00000667305.1:60794-ENST00000415940.1:2|2420
FIRGGGGTGYPPKK
>FUSION-ENST00000433556.6:4957-ENST00000424300.5:17325|20
GRARPSCCAAFPSPSQRAMNPK
>FUSION-ENST00000667305.1:60794-ENST00000415940.1:2|1284
DRVFSENCFMDFFFFPR
>FUSION-ENST00000470575.5:28665-ENST00000471995.5:16630|448
QWCQGFRECK
>FUSION-ENST00000470575.5:28665-ENST00000471995.5:16630|511
PVIPAFWEAK
>FUSION-ENST00000667305.1:60794-ENST00000415940.1:2|660
MPLHSSLR
>FUSION-ENST00000470575.5:28665-ENST00000471995.5:16630|691
DKLYTNALFLVFIYYCK
>FUSION-ENST00000470575.5:28665-ENST00000471995.5:16630|166
MGMCSIE
>FUSION-ENST00000470575.5:28665-ENST00000471995.5:16630|684
REPVVIRR
>FUSION-ENST00000667305.1:60794-ENST00000415940.1:2|2142
DYKTQFK
>FUSION-ENST00000470575.5:28665-ENST00000471995.5:16630|789
MISSAFSDGS
>FUSION-ENST00000470575.5:28665-ENST00000471995.5:16630|679
MGHRLSFR
>FUSION-ENST00000667305.1:60794-ENST00000415940.1:2|3033
LARMVSIS
>FUSION-ENST00000470575.5:28665-ENST00000471995.5:16630|330
AFIFLYLVK
>FUSION-ENST00000667305.1:60794-ENST00000415940.1:2|3065
CHLREVSSVGGR
>ENST00000413465.6|SNV-12351-G-C|3
SVTCTYSPALNKMFCQLPK
>FUSION-ENST00000667305.1:60794-ENST00000415940.1:2|3229
CQGAEECRSGYFWASYFSKLQFPHL
>FUSION-ENST00000667305.1:209-ENST00000415940.1:2|3
MLAVPVTCGDTARSALQTVMLPS
>FUSION-ENST00000470575.5:28665-ENST00000471995.5:16630|376
LTYWRILVG
>FUSION-ENST00000667305.1:60794-ENST00000415940.1:2|2247
MLPWDLPCTQFSLLGMHLLSLEEK
>ENST00000560523.5|SNV-75916-G-A|2
ADCPSSIQLLCDHGASVNAKDVDRR
>FUSION-ENST00000667305.1:60794-ENST00000415940.1:2|3038
GRWGEGEGQDILESLNNQV
>FUSION-ENST00000667305.1:60794-ENST00000415940.1:2|1499
MDRHFLK
>FUSION-ENST00000470575.5:28665-ENST00000471995.5:16630|1040
MSSRTVNQKNMCVQNCK
>FUSION-ENST00000667305.1:60794-ENST00000415940.1:2|3413
MQGLCLLCCLL
>FUSION-ENST00000667305.1:60794-ENST00000415940.1:2|1999
RTLWAGETAPTGLR
>ENST00000507750.5|SNV-440007-A-C|5
YDMISDLTERSE
>ENST00000617222.4|SNV-2457-A-C|1
SGLVYLPTDSRRSDPLLK
>FUSION-ENST00000667305.1:60794-ENST00000415940.1:2|713
ACVEFFVSPFPSSNSGLHR
>FUSION-ENST00000667305.1:60794-ENST00000415940.1:2|1753
CHHAQLILCF
>FUSION-ENST00000667305.1:60794-ENST00000415940.1:2|2297
PRRGAVTSR
>FUSION-ENST00000667305.1:60794-ENST00000415940.1:2|260
LRIATLPDIIGVCTWD
>FUSION-ENST00000470575.5:28665-ENST00000471995.5:16630|1107
VILNCNFKIPFGLILTCVIK
>FUSION-ENST00000667305.1:60794-ENST00000415940.1:2|2309
MPVIPALWEAEAGESLELR
>FUSION-ENST00000667305.1:60794-ENST00000415940.1:2|3237
MNRMCLAEDLGS
>FUSION-ENST00000667305.1:60794-ENST00000415940.1:2|1845
MGCECKTKGLR
>FUSION-ENST00000667305.1:60794-ENST00000415940.1:2|1727
LPRPVSNSLAQTIPPPLPPK
>FUSION-ENST00000667305.1:60794-ENST00000415940.1:2|970
AITLTANNKIRT
>ENST00000565541.5|SNV-86181-T-A|4
ALYRSVMMENFGNLTALGRSHK
>ENST00000404991.2|SNV-1703-C-T|1
ELYQLLPHHVLQDKKAHSTEGR
>FUSION-ENST00000667305.1:60794-ENST00000415940.1:2|321
MVPWLSRKSVCSFSEFAK
>ENST00000537881.5|SNV-97401-T-A|2
LGESKVTQVDFLPR
>FUSION-ENST00000667305.1:60794-ENST00000415940.1:2|1935
EQAFRYHF
>FUSION-ENST00000667305.1:60794-ENST00000415940.1:2|2573
MEGREGR
>FUSION-ENST00000667305.1:60794-ENST00000415940.1:2|2042
ERLSLSVANHERK
>FUSION-ENST00000667305.1:60794-ENST00000415940.1:2|382
FHSVAQAGVQWCDHSLLQPQTMK
>ENST00000582678.5|SNV-2794-G-A|1
AGTTLRASH
>FUSION-ENST00000470575.5:28665-ENST00000471995.5:16630|154
SRSGKWGHQILQGLVYPSK
>FUSION-ENST00000667305.1:60794-ENST00000415940.1:2|3070
SKITCGLNHIFAGWNNALDEVSI
>FUSION-ENST00000470575.5:28665-ENST00000471995.5:16630|991
MGSLSVVQPGLKTSGLK
>FUSION-ENST00000667305.1:60794-ENST00000415940.1:2|526
ITCVGHLSWSPLSPR
>FUSION-ENST00000667305.1:60794-ENST00000415940.1:2|2077
MWQVGNEPKLKEDSSWV
>FUSION-ENST00000667305.1:60794-ENST00000415940.1:2|1392
SMGVEYR
>FUSION-ENST00000667305.1:60794-ENST00000415940.1:2|2421
FIRGGGGTGYPPK
>FUSION-ENST00000667305.1:60794-ENST00000415940.1:2|3465
MRLCVDASCLFLVVCR
>FUSION-ENST00000470575.5:28665-ENST00000471995.5:16630|240
KFTTLGTS
>FUSION-ENST00000667305.1:60794-ENST00000415940.1:2|2897
ARNRMSDSSVDK
>FUSION-ENST00000667305.1:60794-ENST00000415940.1:2|986
MVEENGMSLLELARTGQIQR
>FUSION-ENST00000667305.1:60794-ENST00000415940.1:2|993
VVCCTYQPIT
>FUSION-ENST00000667305.1:60794-ENST00000415940.1:2|2984
ARSRLTATSASR
>ENST00000642064.1|SNV-4873-A-T|1
MLMSFVL
>FUSION-ENST00000667305.1:60794-ENST00000415940.1:2|1251
IDKWDLIK
>FUSION-ENST00000667305.1:60794-ENST00000415940.1:2|2539
YIIYTNIYNIYK
>FUSION-ENST00000667305.1:60794-ENST00000415940.1:2|539
HTYIADSTLLSSTYR
>ENST00000496893.3|SNV-469479-C-T|2
MLVTWSGAKSKD
>FUSION-ENST00000667305.1:60794-ENST00000415940.1:2|189
MMQAVETLAMVSPCR
>FUSION-ENST00000667305.1:60794-ENST00000415940.1:2|4
EKQLGALAVRTPK
>ENST00000409460.5|SNV-143089-G-A|1
GSEKESPSHR
>FUSION-ENST00000667305.1:60794-ENST00000415940.1:2|3483
GMTPNGRCIEAILDL
>FUSION-ENST00000667305.1:60794-ENST00000415940.1:2|2625
MSFLSIPPGPSR
>FUSION-ENST00000667305.1:60794-ENST00000415940.1:2|2273
WDFTPTSFQASHFR
>FUSION-ENST00000667305.1:60794-ENST00000415940.1:2|1942
IQIPLPFFCLSLALFPR
>FUSION-ENST00000667305.1:60794-ENST00000415940.1:2|2991
FSIFQLIKK
>FUSION-ENST00000470575.5:28665-ENST00000471995.5:16630|189
CSLFLVSPSPSFFHPR
>FUSION-ENST00000667305.1:60794-ENST00000415940.1:2|1690
GQFVFAR
>FUSION-ENST00000474837.5:935-ENST00000471995.5:16630|46
MSRSAER
>FUSION-ENST00000667305.1:60794-ENST00000415940.1:2|2460
EHPALLGMAEIHQGRR
>ENST00000470030.6|MNV-12414-CAC-C|3
LCDCGVRPPPGRRPF
>FUSION-ENST00000470575.5:28665-ENST00000471995.5:16630|696
GENPLVFY
>FUSION-ENST00000470575.5:28665-ENST00000471995.5:16630|610
HFKQGYTYIVKFFFEYQK
>FUSION-ENST00000470575.5:28665-ENST00000471995.5:16630|941
IPQPVRAVR
>FUSION-ENST00000667305.1:60794-ENST00000415940.1:2|1412
RLGRAGR
>ENST00000422005.7|SNV-181427-G-T|3
QLNFPPSGFSK
>FUSION-ENST00000667305.1:60794-ENST00000415940.1:2|3210
HSFPEQLLYAWHR
>ENST00000523008.5|MNV-5540-AAGACCCTGA-A|3
QPSEDEGIK
>FUSION-ENST00000470575.5:28665-ENST00000471995.5:16630|99
CLISKFMVARLNR
>FUSION-ENST00000667305.1:60794-ENST00000415940.1:2|3375
MHHHTQLILYF
>FUSION-ENST00000667305.1:60794-ENST00000415940.1:2|3447
MPFPGGLQAWK
>ENST00000430324.5|SNV-5619-G-A|2
GAHCRDR
>ENST00000668358.1|SNV-61180-C-A|2
REPPHLAELSLHTYIQSWR
>FUSION-ENST00000470575.5:28665-ENST00000471995.5:16630|1176
MWSGCCR
>FUSION-ENST00000667305.1:60794-ENST00000415940.1:2|2400
MLPSASFAALHHVGK
>ENST00000494504.5|SNV-51820-G-A|5
MSWNWLMM
>FUSION-ENST00000667305.1:60794-ENST00000415940.1:2|2504
MLGLRHRQFIFNFYV
>FUSION-ENST00000474837.5:935-ENST00000471995.5:16630|50
RARAGER
>FUSION-ENST00000667305.1:60794-ENST00000415940.1:2|3340
IIVVVLQMRNPQPREVK
>FUSION-ENST00000667305.1:60794-ENST00000415940.1:2|2017
NSVCLSK
>FUSION-ENST00000667305.1:60794-ENST00000415940.1:2|3172
MNCVFKIMK
>FUSION-ENST00000667305.1:60794-ENST00000415940.1:2|985
VEENGMSLLELARTGQIQR
>FUSION-ENST00000667305.1:60794-ENST00000415940.1:2|3253
VWKWGACL
>FUSION-ENST00000667305.1:60794-ENST00000415940.1:2|1568
SVRGTLSK
>FUSION-ENST00000667305.1:60794-ENST00000415940.1:2|42
VLAGPQEEHTHLLR
>FUSION-ENST00000470575.5:28665-ENST00000471995.5:16630|82
VLVAHVTLKWKFQMSSWICESGAQ
>ENST00000579585.5|SNV-67177-A-C|1
HQGNLFPLVPSSR
>FUSION-ENST00000470575.5:28665-ENST00000471995.5:16630|1142
MFLLSLEKG
>FUSION-ENST00000470575.5:28665-ENST00000471995.5:16630|272
MTMFIVLCNHYHSPSPSLFSSCK
>FUSION-ENST00000474837.5:935-ENST00000471995.5:16630|30
RTQQEGGR
>FUSION-ENST00000667305.1:60794-ENST00000415940.1:2|987
VEENGMSLLELAR
>FUSION-ENST00000667305.1:60794-ENST00000415940.1:2|348
THCARQDAER
>FUSION-ENST00000667305.1:60794-ENST00000415940.1:2|2579
GREGREGR
>FUSION-ENST00000667305.1:60794-ENST00000415940.1:2|2590
MFPPLYSSQSHRTRPCQKK
>ENST00000296452.5|SNV-107719-T-G|3
APSAYRGEKLSSHDFSGWGK
>FUSION-ENST00000470575.5:28665-ENST00000471995.5:16630|1224
EKGDPVSPK
>FUSION-ENST00000667305.1:60794-ENST00000415940.1:2|281
MHGYTACNYMCVSLWVCEGSEGP
>FUSION-ENST00000667305.1:60794-ENST00000415940.1:2|643
MVGRGLSLPSFCKSNSS
>FUSION-ENST00000470575.5:28665-ENST00000471995.5:16630|627
MVIYFRHCFALRSFH
>FUSION-ENST00000667305.1:60794-ENST00000415940.1:2|1297
LKLLLSPALYLGLAR
>FUSION-ENST00000667305.1:60794-ENST00000415940.1:2|2917
PAWTQRTTPSKK
>FUSION-ENST00000667305.1:60794-ENST00000415940.1:2|1676
LVPSSVPPPVKDFWIFC
>FUSION-ENST00000470575.5:28665-ENST00000471995.5:16630|461
MTEQDPVSKRVV
>ENST00000369406.8|SNV-4526-A-G|3
MQLPWDSVGR
>FUSION-ENST00000470575.5:28665-ENST00000471995.5:16630|970
NNTICKLGNR
>FUSION-ENST00000667305.1:60794-ENST00000415940.1:2|1722
MHGVGSSLEKFPSPFLSGK
>FUSION-ENST00000470575.5:28665-ENST00000471995.5:16630|414
MIQNLCLSVVKKV
>ENST00000284273.6|SNV-123935-T-G|1
VAADFAAEAASKTEVHVEPHKK
>FUSION-ENST00000667305.1:60794-ENST00000415940.1:2|133
MIWLRQWGPR
>FUSION-ENST00000470575.5:28665-ENST00000471995.5:16630|299
MMQGESGR
>FUSION-ENST00000667305.1:60794-ENST00000415940.1:2|2745
MGKGKGPLYGK
>FUSION-ENST00000470575.5:28665-ENST00000471995.5:16630|377
MLTYWRILVG
>FUSION-ENST00000667305.1:60794-ENST00000415940.1:2|2515
VCKHHLLSWLYL
>FUSION-ENST00000667305.1:60794-ENST00000415940.1:2|2582
GREEGRK
>FUSION-ENST00000667305.1:60794-ENST00000415940.1:2|40
VLAGPQEEHTHLLRLRIL
>FUSION-ENST00000470575.5:28665-ENST00000471995.5:16630|442
PNEFTYGLCFSDLSHSSIHACEKR
>FUSION-ENST00000470575.5:28665-ENST00000471995.5:16630|642
KNEIAFNRHYFFFCCFIF
>FUSION-ENST00000667305.1:60794-ENST00000415940.1:2|1687
DGKLTRWTIFFPLK
>FUSION-ENST00000667305.1:60794-ENST00000415940.1:2|625
MPVWLFLFF
>FUSION-ENST00000470575.5:28665-ENST00000471995.5:16630|531
NIAKFLK
>FUSION-ENST00000667305.1:60794-ENST00000415940.1:2|3040
VAGGVGGGGK
>FUSION-ENST00000667305.1:60794-ENST00000415940.1:2|2101
FRYTKLNK
>ENST00000263253.9|SNV-76983-A-C|1
TAVYPEILIGYLEYVKK
>ENST00000650488.1|SNV-14505-G-A|3
CRSESGASRPPPQWQPHPRAR
>FUSION-ENST00000667305.1:60794-ENST00000415940.1:2|28
TVAGCQAFR
>FUSION-ENST00000667305.1:60794-ENST00000415940.1:2|2842
IRVAGKE
>ENST00000473185.1|SNV-5471-T-G|1
EPGGGPQAITVPCSEVRR
>FUSION-ENST00000667305.1:60794-ENST00000415940.1:2|1837
MLLFMRFFFVENVGNVKSIR
>ENST00000504137.1|SNV-7225-G-A|4
MRIALSSCVPDWNELMNRQAHPS
>FUSION-ENST00000667305.1:60794-ENST00000415940.1:2|3060
HTADVTAR
>ENST00000549335.5|SNV-49489-C-T|6
MSIWSPSLK
>ENST00000477737.6|SNV-143089-G-A|2
VLHTESTKTSLLR
>ENST00000372517.8|INDEL-25891-G-GA|2
GINCPQARR
>FUSION-ENST00000667305.1:60794-ENST00000415940.1:2|1950
MHIFNIK
>FUSION-ENST00000470575.5:28665-ENST00000471995.5:16630|703
LSRLVLNP
>FUSION-ENST00000667305.1:60794-ENST00000415940.1:2|826
KELWQEID
>ENST00000570827.6|SNV-67320-C-A|3
GSTSSSLSDHWLLRLGR
>ENST00000470030.6|MNV-12414-CAC-C|4
LCDCGVRPPPGR
>FUSION-ENST00000667305.1:60794-ENST00000415940.1:2|1444
MLVSSMDTGKMGSRLWAQR
>FUSION-ENST00000665637.1:90191-ENST00000406890.6:307777|1
ARKSGTW
>FUSION-ENST00000470575.5:28665-ENST00000471995.5:16630|264
MSQIRSLSHK
>FUSION-ENST00000667305.1:60794-ENST00000415940.1:2|2226
VPGRLVEMCNAEEPRDK
>FUSION-ENST00000667305.1:60794-ENST00000415940.1:2|2294
RGAVTSR
>ENST00000354869.7|INDEL-14135-A-AA|5
IDADINVTQKKLQFCQEVLPAPVFR
>FUSION-ENST00000667305.1:60794-ENST00000415940.1:2|1329
HMAGCGGSRL
>FUSION-ENST00000667305.1:60794-ENST00000415940.1:2|102
MDKISCGWSLEVHGR
>FUSION-ENST00000470575.5:28665-ENST00000471995.5:16630|248
KLLISYLLGMTFLNFLLWQNKI
>FUSION-ENST00000667305.1:60794-ENST00000415940.1:2|1817
ACISSSAIWVSSKMLSIRK
>ENST00000477737.6|SNV-143089-G-A|6
KKVLHTESTK
>FUSION-ENST00000470575.5:28665-ENST00000471995.5:16630|132
LYGEWTSKCGKGDSLEVAAIV
>ENST00000535010.5|SNV-15054-G-C|5
IDAGTEFGPRTAYGNALIK
>FUSION-ENST00000667305.1:60794-ENST00000415940.1:2|1175
PITDRLDKENVAHIHHGILCSHK
>FUSION-ENST00000667305.1:60794-ENST00000415940.1:2|704
GHQVTEALSSCAGSQR
>FUSION-ENST00000470575.5:28665-ENST00000471995.5:16630|92
MGKPGESWVEK
>FUSION-ENST00000667305.1:60794-ENST00000415940.1:2|1669
MKIALLIPW
>FUSION-ENST00000667305.1:60794-ENST00000415940.1:2|1838
LLFMRFFFVENVGNVK
>FUSION-ENST00000667305.1:60794-ENST00000415940.1:2|1652
EVEAGESLEPGRQRLQ
>ENST00000440172.5|MNV-143328-CC-C|8
TSTADRPRLADLPSIR
>FUSION-ENST00000667305.1:60794-ENST00000415940.1:2|3139
MGSPCGVFCFCFLFVMR
>ENST00000470030.6|MNV-12414-CAC-C|8
LQPPQERPEGPLCAAPPR
>ENST00000447924.1|SNV-13107-A-G|2
CLSITYFTNTPSSRK
>FUSION-ENST00000667305.1:60794-ENST00000415940.1:2|41
VLAGPQEEHTHLLRLR
>FUSION-ENST00000667305.1:60794-ENST00000415940.1:2|1695
GWCRSAPPDSSFHVCPR
>FUSION-ENST00000667305.1:60794-ENST00000415940.1:2|151
MLYDIDLSGSQHPLV
>ENST00000476640.1|SNV-4526-A-G|3
QLPWDSVGR
>FUSION-ENST00000470575.5:28665-ENST00000471995.5:16630|631
MLDWSEFR
>ENST00000477357.5|SNV-17598-T-C|10
PSLQLRMKNGR
>FUSION-ENST00000470575.5:28665-ENST00000471995.5:16630|1117
GCHWFFISVHINLLPR
>FUSION-ENST00000667305.1:60794-ENST00000415940.1:2|2161
MFLCSVIR
>ENST00000535170.5|INDEL-17945-C-CA|3
IGKKLQSELQLHHP
>FUSION-ENST00000470575.5:28665-ENST00000471995.5:16630|305
ISSEIVGPAPDFLRPR
>FUSION-ENST00000667305.1:60794-ENST00000415940.1:2|1013
GSPSIQLKSFWPGCR
>FUSION-ENST00000667305.1:60794-ENST00000415940.1:2|2004
LSLLGWPEIR
>FUSION-ENST00000667305.1:60794-ENST00000415940.1:2|1768
MTSTSELWLLRGVRPCCIFRML
>ENST00000322054.10|SNV-27503-C-T|3
KKELVNNLAEIYGWIER
>FUSION-ENST00000470575.5:28665-ENST00000471995.5:16630|1055
ETEQIVTAGWKTRR
>ENST00000380698.5|SNV-9778-C-T|3
TEGKIEELLLGSSIDAETR
>FUSION-ENST00000667305.1:60794-ENST00000415940.1:2|2935
MYAEFPKVNNK
>FUSION-ENST00000667305.1:60794-ENST00000415940.1:2|1884
CAHMCAETYRIDFCKNYQVK
>FUSION-ENST00000667305.1:60794-ENST00000415940.1:2|717
DLMLSSLNFF
>FUSION-ENST00000470575.5:28665-ENST00000471995.5:16630|1037
NMCVQNCK
>FUSION-ENST00000667305.1:60794-ENST00000415940.1:2|3185
VLSRGSHT
>FUSION-ENST00000667305.1:60794-ENST00000415940.1:2|3050
GPQPTRPAVAQKLEETRPGGK
>FUSION-ENST00000667305.1:60794-ENST00000415940.1:2|385
KKIFFFFSEIR
>FUSION-ENST00000667305.1:60794-ENST00000415940.1:2|2971
MPVVCQVLLEALGIQ
>FUSION-ENST00000667305.1:60794-ENST00000415940.1:2|2633
LPQAFHVFPFHSPWA
>FUSION-ENST00000470575.5:28665-ENST00000471995.5:16630|584
GWHRQNPQLSLGRLK
>ENST00000284273.6|SNV-123935-T-G|6
EDSAEVLKKVAADFAAEAASK
>FUSION-ENST00000667305.1:60794-ENST00000415940.1:2|1169
ANIQNLQRT
>FUSION-ENST00000667305.1:60794-ENST00000415940.1:2|947
QEKRPWARLPSS
>FUSION-ENST00000667305.1:60794-ENST00000415940.1:2|2846
CEGPEAAKLLVCSECQKIR
>FUSION-ENST00000470575.5:28665-ENST00000471995.5:16630|795
ASDESCQGKIP
>FUSION-ENST00000667305.1:60794-ENST00000415940.1:2|1338
NLPPPPQIYR
>ENST00000506517.5|SNV-418220-C-G|3
IPGTVSSQVCRRLQMNR
>FUSION-ENST00000667305.1:60794-ENST00000415940.1:2|722
GFCHVGQSGLELLTSSDLPTSARL
>FUSION-ENST00000470575.5:28665-ENST00000471995.5:16630|510
MPVIPAFWEAKAGGLLEPR
>ENST00000460773.5|SNV-148070-A-G|12
VPHTMMNLGITER
>FUSION-ENST00000667305.1:60794-ENST00000415940.1:2|35
MPERHSR
>FUSION-ENST00000470575.5:28665-ENST00000471995.5:16630|1006
MSFLILFVTGGRPSLNYCPFFMAR
>FUSION-ENST00000667305.1:60794-ENST00000415940.1:2|2153
MWLLSSRNVRK
>FUSION-ENST00000470575.5:28665-ENST00000471995.5:16630|281
LLEFAATK
>FUSION-ENST00000667305.1:60794-ENST00000415940.1:2|652
LCLKKQTNNK
>FUSION-ENST00000667305.1:60794-ENST00000415940.1:2|1523
MQDWPSLLAYIFLPYWMLPALRHR
>FUSION-ENST00000667305.1:60794-ENST00000415940.1:2|318
KSVCSFSEFAKDK
>FUSION-ENST00000470575.5:28665-ENST00000471995.5:16630|114
ETVWRSLQ
>ENST00000481902.5|SNV-15980-A-T|1
SLPVDFHIKMVESMKYPFR
>FUSION-ENST00000667305.1:60794-ENST00000415940.1:2|1452
TPRFLASATWQMLVSSMDTGK
>FUSION-ENST00000470575.5:28665-ENST00000471995.5:16630|261
SQIRSLSHKGSH
>FUSION-ENST00000667305.1:60794-ENST00000415940.1:2|2080
WQVGNEPK
>FUSION-ENST00000470575.5:28665-ENST00000471995.5:16630|1000
MFLTFWK
>FUSION-ENST00000667305.1:60794-ENST00000415940.1:2|3403
SYILEVR
>FUSION-ENST00000667305.1:60794-ENST00000415940.1:2|3349
HVLHLLLPTTP
>FUSION-ENST00000470575.5:28665-ENST00000471995.5:16630|349
MTRLHLYIWALLP
>FUSION-ENST00000667305.1:60794-ENST00000415940.1:2|3327
MKCLAMVDFLLWGR
>FUSION-ENST00000470575.5:28665-ENST00000471995.5:16630|131
MPVCSMENGLPNAER
>FUSION-ENST00000667305.1:60794-ENST00000415940.1:2|214
MRREPGADSS
>ENST00000261402.6|SNV-1499-A-G|1
GVKRHHHK
>FUSION-ENST00000470575.5:28665-ENST00000471995.5:16630|257
SIVYFASSFWFIYLFVCFL
>FUSION-ENST00000667305.1:60794-ENST00000415940.1:2|635
WSLTLLPRLECSGTISAHCK
>FUSION-ENST00000667305.1:60794-ENST00000415940.1:2|1983
MDAELFNHIKEK
>FUSION-ENST00000667305.1:60794-ENST00000415940.1:2|1058
TYGHREGNITHWGLLGDGGQGEGWH
>FUSION-ENST00000667305.1:60794-ENST00000415940.1:2|3408
MLYPLNSQR
>FUSION-ENST00000667305.1:60794-ENST00000415940.1:2|814
SSEETSAQSR
>FUSION-ENST00000667305.1:60794-ENST00000415940.1:2|6
EKQLGALAVR
>FUSION-ENST00000667305.1:60794-ENST00000415940.1:2|2703
MFSVKFLK
>ENST00000463101.1|SNV-1582-A-G|2
RARPSASSPPDAQEGCSMR
>ENST00000494056.1|SNV-162403-T-G|2
KFTEWVFTTI
>ENST00000648936.2|SNV-33234-T-A|1
MSAEDFPLPYQAEFFIK
>ENST00000440172.5|MNV-143328-CC-C|3
FLWKQDQK
>FUSION-ENST00000667305.1:60794-ENST00000415940.1:2|2059
KDCYFQSSSSVFFIVVVK
>FUSION-ENST00000667305.1:60794-ENST00000415940.1:2|664
MSTLLKGSLCMS
>FUSION-ENST00000667305.1:60794-ENST00000415940.1:2|25
DTFLNLGPPYR
>FUSION-ENST00000667305.1:60794-ENST00000415940.1:2|784
ALSSNVFR
>ENST00000481902.5|SNV-15980-A-T|4
LVGSRSLPVDFHIKMVESMK
>FUSION-ENST00000474837.5:935-ENST00000471995.5:16630|54
GAGRAAGRPAPPNPAGRR
>FUSION-ENST00000667305.1:60794-ENST00000415940.1:2|1859
GHSFEGHTVDDDIYFR
>FUSION-ENST00000667305.1:60794-ENST00000415940.1:2|1597
SKFCASTS
>ENST00000340385.6|INDEL-10453-C-CA|5
KTFPERSLHQR
>FUSION-ENST00000667305.1:60794-ENST00000415940.1:2|1540
MLCSFPRAHITN
>FUSION-ENST00000667305.1:60794-ENST00000415940.1:2|2366
KPMRILFFFFFF
>FUSION-ENST00000667305.1:60794-ENST00000415940.1:2|1606
MIQVRSYKGLCDEQK
>ENST00000463101.1|SNV-1582-A-G|3
GLLHALWRPGR
>FUSION-ENST00000667305.1:60794-ENST00000415940.1:2|1036
MASESTRLAPALHREGLLGR
>ENST00000507861.5|INDEL-418220-C-CGT|3
RLQMNRSWNSSLI
>FUSION-ENST00000667305.1:60794-ENST00000415940.1:2|404
MILALTLAFLLHVPSG
>FUSION-ENST00000470575.5:28665-ENST00000471995.5:16630|807
LTATSASWVQAVLLPQPPK
>FUSION-ENST00000667305.1:60794-ENST00000415940.1:2|3048
EDTGVLGLSLGLGDSSGLAVQR
>FUSION-ENST00000667305.1:60794-ENST00000415940.1:2|3106
PWTRSAFSESNVWVR
>FUSION-ENST00000667305.1:60794-ENST00000415940.1:2|890
NICVYVISDYISHHNLLQSEVVLPK
>FUSION-ENST00000667305.1:60794-ENST00000415940.1:2|66
VTGKQPGQ
>FUSION-ENST00000433556.6:4957-ENST00000424300.5:17325|31
MVTMVSTTIGMTSVTRGR
>ENST00000475895.5|SNV-44778-A-G|1
VLVAVGSGKGAAGEWGVMASQWR
>FUSION-ENST00000470575.5:28665-ENST00000471995.5:16630|128
PVCSMENGLPNAERETVWR
>FUSION-ENST00000667305.1:60794-ENST00000415940.1:2|2251
CPNWYALLSR
>FUSION-ENST00000470575.5:28665-ENST00000471995.5:16630|97
FMVARLNRTCSWTG
>ENST00000354869.7|INDEL-14135-A-AA|6
IDADINVTQKK
>FUSION-ENST00000470575.5:28665-ENST00000471995.5:16630|896
MASAASPTHSPVNPFLPCSIR
>ENST00000284273.6|SNV-123935-T-G|3
VAADFAAEAASK
>FUSION-ENST00000667305.1:60794-ENST00000415940.1:2|1662
FYFVGQK
>FUSION-ENST00000667305.1:60794-ENST00000415940.1:2|1147
MPVRMVIIK
>ENST00000514651.1|SNV-129694-T-G|3
QSTPRRAWK
>FUSION-ENST00000667305.1:60794-ENST00000415940.1:2|3134
RQSLALLPR
>FUSION-ENST00000470575.5:28665-ENST00000471995.5:16630|960
TREAEGWVVSSGLPF
>FUSION-ENST00000470575.5:28665-ENST00000471995.5:16630|803
LIRLVSSS
>FUSION-ENST00000470575.5:28665-ENST00000471995.5:16630|160
MPGQFLCF
>ENST00000507048.1|SNV-110750-A-C|7
PQLLSRYLEHFLSDLFHMGK
>FUSION-ENST00000667305.1:60794-ENST00000415940.1:2|1873
LFSCFPIWLHQVTVTK
>FUSION-ENST00000667305.1:60794-ENST00000415940.1:2|860
MCGSAMDRIYNGGPMRL
>FUSION-ENST00000667305.1:60794-ENST00000415940.1:2|3236
NRMCLAEDLGS
>FUSION-ENST00000667305.1:60794-ENST00000415940.1:2|636
WSLTLLPR
>FUSION-ENST00000667305.1:60794-ENST00000415940.1:2|990
MNHCTWKMYF
>FUSION-ENST00000667305.1:60794-ENST00000415940.1:2|3290
MGRGQNP
>FUSION-ENST00000667305.1:60794-ENST00000415940.1:2|1637
RGERDVEDSPSSESE
>FUSION-ENST00000667305.1:60794-ENST00000415940.1:2|2135
LNCDTNGGL
>FUSION-ENST00000667305.1:60794-ENST00000415940.1:2|2484
MGNYFCTFSCPKSRVFLYPDSW
>FUSION-ENST00000667305.1:60794-ENST00000415940.1:2|257
PASLFLCANPDWLGGC
>FUSION-ENST00000667305.1:60794-ENST00000415940.1:2|1012
MGSPSIQLKSFWPGCRLHATPFNL
>FUSION-ENST00000667305.1:60794-ENST00000415940.1:2|1144
PVRMVIIKK
>FUSION-ENST00000667305.1:60794-ENST00000415940.1:2|1112
EYYAAIKK
>FUSION-ENST00000667305.1:60794-ENST00000415940.1:2|535
MALGACLKHWLHCGG
>FUSION-ENST00000470575.5:28665-ENST00000471995.5:16630|901
VSLPSPPLPSIQLH
>FUSION-ENST00000667305.1:60794-ENST00000415940.1:2|3091
FWIYWVKLLK
>FUSION-ENST00000667305.1:60794-ENST00000415940.1:2|2652
MLFLQWVPVRGSK
>ENST00000343854.10|SNV-545885-T-A|2
MTKVAESK
>ENST00000395591.5|INDEL-14135-A-AA|5
TILVADINVTQKK
>ENST00000460773.5|SNV-148070-A-G|15
FGKVPHTMMNLGITER
>FUSION-ENST00000470575.5:28665-ENST00000471995.5:16630|559
LLLFWRRISK
>FUSION-ENST00000470575.5:28665-ENST00000471995.5:16630|168
MLAGNLTDVLENKMGMCSIE
>ENST00000588251.1|SNV-24103-T-G|8
IAVGSDDSSPNAMAKVQIFEDNENT
>ENST00000367066.8|SNV-3795-T-G|2
LPVHLLAVVCKDFLR
>FUSION-ENST00000667305.1:60794-ENST00000415940.1:2|1280
VFSENCFMDFFFFPRQGLALSPR
>FUSION-ENST00000667305.1:60794-ENST00000415940.1:2|76
MPGIQRYIPQSRSALQDPASK
>FUSION-ENST00000667305.1:60794-ENST00000415940.1:2|3339
MRNPQPR
>FUSION-ENST00000470575.5:28665-ENST00000471995.5:16630|455
MPTVPLLER
>FUSION-ENST00000667305.1:60794-ENST00000415940.1:2|1775
MHVVQLFPHLVTPSYSHK
>FUSION-ENST00000667305.1:60794-ENST00000415940.1:2|2410
YARPTLILNVDVYHVMDEKK
>FUSION-ENST00000470575.5:28665-ENST00000471995.5:16630|618
VEELGAVE
>FUSION-ENST00000667305.1:60794-ENST00000415940.1:2|2597
AGGLLEDGK
>FUSION-ENST00000470575.5:28665-ENST00000471995.5:16630|19
MRACLCADLMGLLW
>FUSION-ENST00000667305.1:60794-ENST00000415940.1:2|3396
DTFLWQLCQEISWTIR
>ENST00000537589.1|SNV-15905-G-C|2
MGLPSWSQLASTPRAPGSRDAR
>FUSION-ENST00000667305.1:60794-ENST00000415940.1:2|3421
CLCVVGGR
>FUSION-ENST00000470575.5:28665-ENST00000471995.5:16630|331
AKAFIFLYLVKYQNINNIMALDK
>FUSION-ENST00000667305.1:60794-ENST00000415940.1:2|1236
IFAIYPSDQWLIFR
>FUSION-ENST00000470575.5:28665-ENST00000471995.5:16630|46
MGKKEENTAPNPK
>FUSION-ENST00000470575.5:28665-ENST00000471995.5:16630|1092
TSLHSSLGNR
>FUSION-ENST00000667305.1:60794-ENST00000415940.1:2|1279
MDFFFFPR
>ENST00000507048.1|SNV-110750-A-C|1
ETPITQQVLRTFLI
>FUSION-ENST00000667305.1:60794-ENST00000415940.1:2|561
YRNGSLVDWLGQRGEGESGEEEEV
>ENST00000429642.2|SNV-7962-A-G|1
WWDNLNHLNQFVDREKIYR
>FUSION-ENST00000470575.5:28665-ENST00000471995.5:16630|431
MEGVLTGVGEWANICRVLF
>FUSION-ENST00000667305.1:60794-ENST00000415940.1:2|1010
SFWPGCR
>FUSION-ENST00000667305.1:60794-ENST00000415940.1:2|1741
SAGITGVSHHTRPSPRAF
>FUSION-ENST00000667305.1:60794-ENST00000415940.1:2|2445
LCCPQHK
>FUSION-ENST00000667305.1:60794-ENST00000415940.1:2|1807
MGIIIIIIVPNS
>FUSION-ENST00000667305.1:60794-ENST00000415940.1:2|2254
GALCSSSSIDLNSPSAASK
>FUSION-ENST00000667305.1:60794-ENST00000415940.1:2|1199
CNQNHNEIPSHAS
>ENST00000549335.5|SNV-49489-C-T|19
QKCGGLQLQNEDVYMVTK
>FUSION-ENST00000667305.1:60794-ENST00000415940.1:2|667
PFSCLSLLSSWDYR
>FUSION-ENST00000667305.1:60794-ENST00000415940.1:2|1785
RPPGSFLGPGEK
>FUSION-ENST00000667305.1:60794-ENST00000415940.1:2|1337
NLPPPPQIYRR
>FUSION-ENST00000667305.1:60794-ENST00000415940.1:2|1869
GIIINSLNS
>ENST00000642889.1|SNV-201235-A-T|5
SRAEQMASVQNALR
>FUSION-ENST00000470575.5:28665-ENST00000471995.5:16630|145
DFQMRKGR
>ENST00000549335.5|SNV-49489-C-T|18
QKCGGLQLQNEDVYMVTKFEGFIQK
>FUSION-ENST00000667305.1:60794-ENST00000415940.1:2|2657
AECLCPVEESTALGSEIRIGR
>FUSION-ENST00000470575.5:28665-ENST00000471995.5:16630|925
LSKMLKGSFQNLLTSLAGCGCSR
>FUSION-ENST00000470575.5:28665-ENST00000471995.5:16630|194
MEKPVLQNSGWKPGYR
>FUSION-ENST00000667305.1:60794-ENST00000415940.1:2|1165
KECIHVLCR
>FUSION-ENST00000470575.5:28665-ENST00000471995.5:16630|767
MRSHLVISR
>ENST00000447480.5|MNV-10895-AAGAAGA-A|1
LNKEETKK
>FUSION-ENST00000667305.1:60794-ENST00000415940.1:2|145
MVRTRAMELENLEFLMQIQFQAV
>FUSION-ENST00000470575.5:28665-ENST00000471995.5:16630|1225
KEKGDPVSPK
>FUSION-ENST00000667305.1:60794-ENST00000415940.1:2|2224
LVEMCNAEEPRDK
>FUSION-ENST00000667305.1:60794-ENST00000415940.1:2|737
CLAHSTCSADSLSAQG
>FUSION-ENST00000667305.1:60794-ENST00000415940.1:2|617
FHTVCCPSVPCP
>ENST00000535170.5|INDEL-17945-C-CA|2
KLQSELQLHHP
>FUSION-ENST00000667305.1:60794-ENST00000415940.1:2|896
GSKTRSSQVR
>ENST00000615910.4|SNV-12351-G-C|4
LSCKYSPALNKMFCQLPK
>FUSION-ENST00000667305.1:60794-ENST00000415940.1:2|2054
MVKSHIY
>FUSION-ENST00000667305.1:60794-ENST00000415940.1:2|2572
MEGREGRR
>ENST00000265742.8|SNV-49138-C-G|1
ESLDPNTSYGEPYEHNTPLHYAAR
>FUSION-ENST00000667305.1:60794-ENST00000415940.1:2|843
FSTVTCHSGLQPR
>FUSION-ENST00000667305.1:60794-ENST00000415940.1:2|3462
RLCVDASCLFLVVCRHGR
>FUSION-ENST00000667305.1:60794-ENST00000415940.1:2|517
MFPQAEAFLYM
>FUSION-ENST00000667305.1:60794-ENST00000415940.1:2|1957
MKLLLLICLNSGSDIFLK
>ENST00000415054.1|SNV-13571-T-G|SNV-13574-T-C|9
TDCSPQAFR
>FUSION-ENST00000667305.1:60794-ENST00000415940.1:2|2543
EADPGWSAIARSR
>ENST00000648087.1|SNV-115718-A-T|6
MASVQNALR
>ENST00000296452.5|SNV-107719-T-G|7
IYGGSSRSRAPSAYR
>FUSION-ENST00000667305.1:60794-ENST00000415940.1:2|1069
TKHSMFSFR
>ENST00000471138.5|SNV-23531-A-C|1
GIQGEYPDDVAPTVGFSKINLRQGK
>FUSION-ENST00000470575.5:28665-ENST00000471995.5:16630|1212
LRFFLLKMIAG
>ENST00000382500.3|MNV-1101-GAG-G|15
GLWADIAGRPFGR
>ENST00000460773.5|SNV-148070-A-G|7
MMNLGITERLR
>ENST00000507750.5|SNV-440007-A-C|2
MISDLTERSE
>FUSION-ENST00000667305.1:60794-ENST00000415940.1:2|1922
WPGMKAPACNPSTLGGR
>FUSION-ENST00000667305.1:60794-ENST00000415940.1:2|2790
LLALSDPPILTSQSVGITGMSHHAR
>FUSION-ENST00000667305.1:60794-ENST00000415940.1:2|415
WESSPFFHGKTRLLGFC
>ENST00000542851.5|SNV-81752-T-C|1
AAGTCVCCFAAGERA
>ENST00000535170.5|INDEL-17945-C-CA|7
SKGEGER
>FUSION-ENST00000667305.1:60794-ENST00000415940.1:2|1468
MATSGRGRSWGAGK
>FUSION-ENST00000667305.1:60794-ENST00000415940.1:2|2156
MWLLSSR
>FUSION-ENST00000667305.1:60794-ENST00000415940.1:2|1381
FGIKEVVD
>FUSION-ENST00000667305.1:60794-ENST00000415940.1:2|1546
WGGPVHDSYGFKAPVPLSLFLK
>FUSION-ENST00000667305.1:60794-ENST00000415940.1:2|2012
PPLATCTSHFPPGK
>ENST00000253928.13|SNV-25286-A-C|5
EKAAGEKVYWPCR
>ENST00000370192.8|SNV-760036-G-T|3
RTTYGGVSGTAIRPIALRSVTSIAR
>FUSION-ENST00000667305.1:60794-ENST00000415940.1:2|248
MSQDRAIALHFG
>FUSION-ENST00000470575.5:28665-ENST00000471995.5:16630|83
VLVAHVTLKWK
>FUSION-ENST00000667305.1:60794-ENST00000415940.1:2|2567
KKPVGYLDEK
>FUSION-ENST00000667305.1:60794-ENST00000415940.1:2|454
MCPLTWPSHVGTLGYFPYR
>FUSION-ENST00000667305.1:60794-ENST00000415940.1:2|1842
AGKSFEPRR
>ENST00000490924.1|SNV-205422-T-C|1
QLSPPAWWSSIAGTCSTRSACPCPA
>ENST00000435118.5|INDEL-14135-A-AA|4
KLQFCQEVLPAPVFR
>FUSION-ENST00000667305.1:60794-ENST00000415940.1:2|1285
MDRVFSENCFMDFFFFPR
>ENST00000294543.10|SNV-105423-C-T|2
IINGYCRGDWLLSFVYCTSSVQLR
>FUSION-ENST00000470575.5:28665-ENST00000471995.5:16630|84
VLVAHVTLK
>FUSION-ENST00000667305.1:60794-ENST00000415940.1:2|2599
MHLWSQEAKAGGLLEDGKLR
>FUSION-ENST00000667305.1:60794-ENST00000415940.1:2|2860
CSWLSILGSLNFSFFLFFFETESR
>ENST00000486102.5|SNV-26429-T-C|4
TITLVPEIFLDRTRPTSEMLLRR
>FUSION-ENST00000470575.5:28665-ENST00000471995.5:16630|237
FTTLGTS
>ENST00000484374.1|SNV-247-A-T|3
RSEASGFAGAAREVVADESD
>ENST00000644935.1|SNV-38013-C-T|1
APGEGVWVRVPSLDWEGLLELLQAR
>ENST00000350881.6|SNV-80977-A-C|3
TILDNCPK
>ENST00000397146.7|SNV-29591-A-C|4
AAFFLRYEELLQRR
>FUSION-ENST00000470575.5:28665-ENST00000471995.5:16630|170
MLAGNLTDVLENK
>FUSION-ENST00000470575.5:28665-ENST00000471995.5:16630|855
MLVRLVSNS
>ENST00000536101.5|SNV-81424-G-A|1
YEELNTATFKHHLR
>FUSION-ENST00000667305.1:60794-ENST00000415940.1:2|3309
TSKGPGAVAHTCNPSTLGG
>FUSION-ENST00000470575.5:28665-ENST00000471995.5:16630|776
CLFLGDAS
>FUSION-ENST00000667305.1:60794-ENST00000415940.1:2|486
CCPGWSAVAQSRLTATSAFR
>ENST00000327697.11|SNV-26429-T-C|4
VLEMTITLVPEIFLDR
>FUSION-ENST00000470575.5:28665-ENST00000471995.5:16630|100
CLISKFMVAR
>FUSION-ENST00000667305.1:60794-ENST00000415940.1:2|3085
WVESYFRWMEQCLGR
>FUSION-ENST00000667305.1:60794-ENST00000415940.1:2|2127
MSIAIVHAS
>FUSION-ENST00000667305.1:60794-ENST00000415940.1:2|3051
MGPQPTRPAVAQKLEETRPGGK
>FUSION-ENST00000667305.1:60794-ENST00000415940.1:2|462
MAFWHSLSKLQK
>FUSION-ENST00000667305.1:60794-ENST00000415940.1:2|2796
APPPANVLFLIFYK
>FUSION-ENST00000667305.1:60794-ENST00000415940.1:2|583
MHVYIIIIFFLRRSLALSPR
>FUSION-ENST00000667305.1:60794-ENST00000415940.1:2|3386
TLDSCRSR
>FUSION-ENST00000667305.1:60794-ENST00000415940.1:2|530
MSVEWKER
>FUSION-ENST00000667305.1:60794-ENST00000415940.1:2|730
MAHLNFCR
>ENST00000459987.1|SNV-174750-T-A|6
PKGNEQYYSFTQFALELNEMDPSSK
>FUSION-ENST00000474837.5:935-ENST00000471995.5:16630|47
AGERGQHGRK
>FUSION-ENST00000667305.1:60794-ENST00000415940.1:2|2502
HRQFIFNFYV
>FUSION-ENST00000667305.1:60794-ENST00000415940.1:2|800
AQLRKGGLR
>FUSION-ENST00000667305.1:60794-ENST00000415940.1:2|2367
KKPMRILFFFFFF
>ENST00000440172.5|MNV-143328-CC-C|19
TSSLATPRPLSSKQSAR
>FUSION-ENST00000667305.1:60794-ENST00000415940.1:2|693
GPYLPHR
>FUSION-ENST00000470575.5:28665-ENST00000471995.5:16630|313
AGPPHLSDILAIACSVPHRNMPR
>FUSION-ENST00000470575.5:28665-ENST00000471995.5:16630|1097
MNCTILTTFTR
>FUSION-ENST00000667305.1:60794-ENST00000415940.1:2|1563
WGCGSGVGETILLYFR
>FUSION-ENST00000667305.1:60794-ENST00000415940.1:2|1851
AKAGKSFEPR
>ENST00000258443.7|SNV-60058-C-T|1
FFKGGYQICRR
>FUSION-ENST00000667305.1:60794-ENST00000415940.1:2|1117
WHIYTMEYYAAIK
>FUSION-ENST00000474837.5:935-ENST00000471995.5:16630|42
KLPRGGAK
>ENST00000415054.1|SNV-13571-T-G|3
NGFGVQQAIVLDFRIDCSPQAFR
>FUSION-ENST00000667305.1:60794-ENST00000415940.1:2|2124
LARLVLK
>FUSION-ENST00000667305.1:60794-ENST00000415940.1:2|1661
SLAKGFLLSV
>ENST00000397146.7|SNV-29591-A-C|5
AAFFLRYEELLQR
>FUSION-ENST00000667305.1:60794-ENST00000415940.1:2|2233
ILAKINERLSNSI
>FUSION-ENST00000667305.1:60794-ENST00000415940.1:2|1181
GENFCNLSI
>FUSION-ENST00000470575.5:28665-ENST00000471995.5:16630|1137
VFGEDLR
>FUSION-ENST00000667305.1:60794-ENST00000415940.1:2|1078
LTQERKTK
>FUSION-ENST00000474837.5:935-ENST00000471995.5:16630|75
GAGCLEDR
>FUSION-ENST00000667305.1:60794-ENST00000415940.1:2|1348
MSLEVIKK
>FUSION-ENST00000470575.5:28665-ENST00000471995.5:16630|335
VIVYFIFLYIMAKAFIFLYLVK
>FUSION-ENST00000667305.1:60794-ENST00000415940.1:2|1465
GRSWGAGKGDYK
>FUSION-ENST00000667305.1:60794-ENST00000415940.1:2|1352
MTFSSFEPR
>FUSION-ENST00000667305.1:60794-ENST00000415940.1:2|2737
RVANEDR
>ENST00000620985.4|SNV-14792-T-A|2
AFWGTEKIEDKMGTYSTILIK
>FUSION-ENST00000667305.1:60794-ENST00000415940.1:2|2298
MPRRGAVTSR
>FUSION-ENST00000667305.1:60794-ENST00000415940.1:2|1888
CAHMCAETYR
>ENST00000415054.1|SNV-13571-T-G|SNV-13574-T-C|1
ALESNRPLSWISGQTAVLKHLGRK
>FUSION-ENST00000667305.1:60794-ENST00000415940.1:2|1360
HTSQCFVVCYISWFS
>FUSION-ENST00000470575.5:28665-ENST00000471995.5:16630|122
ENGLPNAERETVWR
>FUSION-ENST00000667305.1:60794-ENST00000415940.1:2|3109
MNQFFDVNYILN
>FUSION-ENST00000667305.1:60794-ENST00000415940.1:2|2735
VANEDRVPFR
>FUSION-ENST00000470575.5:28665-ENST00000471995.5:16630|1165
NTDTLLIEK
>FUSION-ENST00000667305.1:60794-ENST00000415940.1:2|16
SEPGKISGGEGWVACPGRATGR
>ENST00000465063.5|INDEL-14135-A-AA|10
DPKKASILPR
>FUSION-ENST00000667305.1:60794-ENST00000415940.1:2|2555
MLSSTTNSDIKMALYR
>FUSION-ENST00000667305.1:60794-ENST00000415940.1:2|996
LQRVRSR
>FUSION-ENST00000667305.1:60794-ENST00000415940.1:2|3250
MVCCDDERDDEQNVSGR
>FUSION-ENST00000470575.5:28665-ENST00000471995.5:16630|507
AGGLLEPRSSRPAWAT
>FUSION-ENST00000667305.1:60794-ENST00000415940.1:2|1399
VGDSIWK
>FUSION-ENST00000667305.1:60794-ENST00000415940.1:2|1697
LSESVKGWCRSAPPDSSFHVCPR
>FUSION-ENST00000470575.5:28665-ENST00000471995.5:16630|958
MPSLVFIFIIEQNEQGWVV
>ENST00000483052.1|SNV-1048-A-C|2
MFTKPVVLLPCQHNLCRK
>FUSION-ENST00000470575.5:28665-ENST00000471995.5:16630|839
QVINLTSLLKHIPSIK
>FUSION-ENST00000667305.1:60794-ENST00000415940.1:2|1426
MSPLVFTYPLAHLILKTTSLQKR
>FUSION-ENST00000470575.5:28665-ENST00000471995.5:16630|467
MTKPCLYKKYK
>FUSION-ENST00000667305.1:60794-ENST00000415940.1:2|3163
KCCGNRPSRVSVWR
>ENST00000403963.5|SNV-291965-T-C|1
SAAWLEHLPLASRPM
>FUSION-ENST00000667305.1:60794-ENST00000415940.1:2|2675
SILHLPPVSELCKW
>FUSION-ENST00000667305.1:60794-ENST00000415940.1:2|2031
DKKDIVGGR
>FUSION-ENST00000470575.5:28665-ENST00000471995.5:16630|1057
ETEQIVTAGWK
>FUSION-ENST00000470575.5:28665-ENST00000471995.5:16630|479
MVAHACNPSILGGQGRWIA
>FUSION-ENST00000470575.5:28665-ENST00000471995.5:16630|352
KGMGLPDFF
>FUSION-ENST00000667305.1:60794-ENST00000415940.1:2|2587
TRPCQKKK
>FUSION-ENST00000667305.1:60794-ENST00000415940.1:2|3373
FSGSFVK
>FUSION-ENST00000667305.1:60794-ENST00000415940.1:2|2503
LGLRHRQFIFNFYV
>FUSION-ENST00000667305.1:60794-ENST00000415940.1:2|2810
FFEFFFFSFFF
>FUSION-ENST00000474837.5:935-ENST00000471995.5:16630|70
GAGGGGARAHAPCVRAILE
>FUSION-ENST00000470575.5:28665-ENST00000471995.5:16630|1204
HVMFTLSK
>FUSION-ENST00000667305.1:60794-ENST00000415940.1:2|1692
SAPPDSSFHVCPRGQFVFAR
>FUSION-ENST00000470575.5:28665-ENST00000471995.5:16630|873
IIIIIILRQSLALSPR
>ENST00000487556.6|INDEL-25891-G-GA|13
EEKNTAPLVICSELHK
>FUSION-ENST00000667305.1:60794-ENST00000415940.1:2|915
YCFLDLDFCGVENISCSSK
>FUSION-ENST00000667305.1:60794-ENST00000415940.1:2|262
VWTHAQPALQMLR
>FUSION-ENST00000470575.5:28665-ENST00000471995.5:16630|150
WGHQILQGLVYPSK
>FUSION-ENST00000667305.1:60794-ENST00000415940.1:2|1677
MLVPSSVPPPVKDFWIFC
>FUSION-ENST00000667305.1:60794-ENST00000415940.1:2|2452
MSSSSCTLGIS
>FUSION-ENST00000667305.1:60794-ENST00000415940.1:2|789
MSAEEEK
>FUSION-ENST00000667305.1:60794-ENST00000415940.1:2|216
MHSQLCRC
>FUSION-ENST00000667305.1:60794-ENST00000415940.1:2|3258
MRQLDMVWKWGACL
>ENST00000530965.5|SNV-57955-T-G|1
NLTVMISAEAPVLLAK
>FUSION-ENST00000474837.5:935-ENST00000471995.5:16630|53
AAGRPAPPNPAGR
>FUSION-ENST00000470575.5:28665-ENST00000471995.5:16630|766
RSHLVISR
>ENST00000507750.5|SNV-440007-A-C|4
MISDLTER
>FUSION-ENST00000667305.1:60794-ENST00000415940.1:2|533
HWLHCGG
>FUSION-ENST00000667305.1:60794-ENST00000415940.1:2|739
QEALGMCLAHSTCSADSLSAQG
>ENST00000415054.1|SNV-13571-T-G|SNV-13574-T-C|12
ERNGFGVQQAIVLDFRTDCSPQAFR
>FUSION-ENST00000667305.1:60794-ENST00000415940.1:2|2838
NRCLVMEGLKCFFK
>ENST00000333190.5|SNV-574085-T-G|1
VANKDTHLTKEK
>ENST00000264316.9|SNV-21833-T-G|6
KPLPPLPPSEVAEEKIQVKAR
>ENST00000339249.5|SNV-15844-A-T|3
LHSGERPYECTVCK
>FUSION-ENST00000667305.1:60794-ENST00000415940.1:2|2873
MHQGFGSFYC
>FUSION-ENST00000667305.1:60794-ENST00000415940.1:2|3196
SHSSGAGWSPETAGGQMEAVQAK
>FUSION-ENST00000667305.1:60794-ENST00000415940.1:2|2501
QFIFNFYV
>ENST00000460773.5|SNV-148070-A-G|1
NLGITERLRK
>FUSION-ENST00000667305.1:60794-ENST00000415940.1:2|1675
MSLLFVSPFK
>FUSION-ENST00000667305.1:60794-ENST00000415940.1:2|554
PKIQEWLSGGLAGTEGRG
>ENST00000307050.5|SNV-386532-G-A|4
AAGASPAEKGGEPR
>FUSION-ENST00000667305.1:60794-ENST00000415940.1:2|34
MPERHSRSFAPWSFYR
>ENST00000647569.1|SNV-16028-T-C|7
SFRPIKMDAQEHKIPLFEGANFK
>ENST00000489426.5|SNV-7982-T-C|1
IADLGNACWAHKHFTEDIQTRQYR
>FUSION-ENST00000667305.1:60794-ENST00000415940.1:2|1567
SVRGTLSKQDFQVLLLWPPSFTSIL
>FUSION-ENST00000667305.1:60794-ENST00000415940.1:2|879
QRVTVLLSSPHFTDEGAVAR
>FUSION-ENST00000470575.5:28665-ENST00000471995.5:16630|285
MEINLDVEQIKLSSLGCATK
>ENST00000366630.5|SNV-162403-T-G|4
KFTEWVFTTIDKK
>FUSION-ENST00000667305.1:60794-ENST00000415940.1:2|3136
GSPCGVFCFCFLFVMRQSLALLPR
>FUSION-ENST00000474837.5:935-ENST00000471995.5:16630|43
GQHGRKK
>FUSION-ENST00000470575.5:28665-ENST00000471995.5:16630|137
MLYGEWTSK
>FUSION-ENST00000470575.5:28665-ENST00000471995.5:16630|611
HFKQGYTYIVK
>FUSION-ENST00000667305.1:60794-ENST00000415940.1:2|2632
MSQWVLPNYWLLT
>ENST00000382500.3|MNV-1101-GAG-G|8
VRRALLEPGGSGERPAAAHSTLR
>FUSION-ENST00000667305.1:60794-ENST00000415940.1:2|1793
MSVHVCTYVCR
>FUSION-ENST00000667305.1:60794-ENST00000415940.1:2|3190
ANSCAKSPRPHCVNSK
>FUSION-ENST00000470575.5:28665-ENST00000471995.5:16630|321
MLLCSEFTAVAKAFIIANK
>FUSION-ENST00000667305.1:60794-ENST00000415940.1:2|118
MTCSDDLA
>FUSION-ENST00000470575.5:28665-ENST00000471995.5:16630|1180
MSPRASRK
>FUSION-ENST00000667305.1:60794-ENST00000415940.1:2|3169
NCVFKIMKCCGNRPSR
>FUSION-ENST00000667305.1:60794-ENST00000415940.1:2|2901
MFHALQRAR
>ENST00000409358.1|INDEL-48-T-TG|2
LEEQRAVCGRWI
>FUSION-ENST00000667305.1:60794-ENST00000415940.1:2|979
TGQIQRLEVMAITLTANNKIR
>FUSION-ENST00000667305.1:60794-ENST00000415940.1:2|392
MHEEDFFFLFRDKVSLCGPGWSAVV
>FUSION-ENST00000470575.5:28665-ENST00000471995.5:16630|1160
MFITLFSSLLSSGSHSRNLFK
>FUSION-ENST00000667305.1:60794-ENST00000415940.1:2|282
VMFYSRD
>FUSION-ENST00000667305.1:60794-ENST00000415940.1:2|3078
MEQCLGRGQHLVNQMCG
>FUSION-ENST00000470575.5:28665-ENST00000471995.5:16630|763
SHLVISR
>FUSION-ENST00000667305.1:60794-ENST00000415940.1:2|1718
SLELSSAGASCWVASAGAGVESLK
>FUSION-ENST00000667305.1:60794-ENST00000415940.1:2|1136
GCGEIGTLLHCWWECKLVQPLWK
>ENST00000295887.6|SNV-62099-T-G|1
DVANTIPGHGGIMDR
>FUSION-ENST00000667305.1:60794-ENST00000415940.1:2|1349
MSLEVIK
>FUSION-ENST00000667305.1:60794-ENST00000415940.1:2|709
KAESLQDPAVLEGHLSTPPKR
>ENST00000652347.1|SNV-65604-G-A|3
SQYLRSRMPEGTHPEAK
>FUSION-ENST00000470575.5:28665-ENST00000471995.5:16630|213
VGLNLSK
>FUSION-ENST00000667305.1:60794-ENST00000415940.1:2|1706
MDCLLSLAGLPVCLQNMLD
>FUSION-ENST00000667305.1:60794-ENST00000415940.1:2|2206
MPCKVTCAR
>FUSION-ENST00000667305.1:60794-ENST00000415940.1:2|2532
MGRLGEER
>FUSION-ENST00000667305.1:60794-ENST00000415940.1:2|638
EVCFFFVLFLFFCLFLR
>FUSION-ENST00000470575.5:28665-ENST00000471995.5:16630|375
MVLNCFPAFR
>FUSION-ENST00000470575.5:28665-ENST00000471995.5:16630|909
KIYLSLC
>FUSION-ENST00000667305.1:60794-ENST00000415940.1:2|2214
SANDTLR
>FUSION-ENST00000667305.1:60794-ENST00000415940.1:2|607
MCSQGALYRLLERSTFLSR
>ENST00000263253.9|SNV-59648-G-T|1
VEDCKMEST
>FUSION-ENST00000667305.1:60794-ENST00000415940.1:2|1986
LWLPAHPTDSQLHMDAELFNHIKEK
>FUSION-ENST00000667305.1:60794-ENST00000415940.1:2|2784
LGFSHFFK
>ENST00000357485.8|SNV-14750-G-C|6
GLTENSRHRLTPQEGLQAPR
>FUSION-ENST00000667305.1:60794-ENST00000415940.1:2|208
SQCLFKLR
>FUSION-ENST00000667305.1:60794-ENST00000415940.1:2|3488
CVLGVHCPHHQPQDWWR
>FUSION-ENST00000667305.1:60794-ENST00000415940.1:2|3470
PVFVVLGVDFQEAQP
>ENST00000561762.1|SNV-939-A-C|3
SIIIWIKGSRGPK
>FUSION-ENST00000470575.5:28665-ENST00000471995.5:16630|1189
AEYFSFSI
>FUSION-ENST00000667305.1:60794-ENST00000415940.1:2|285
QFLSHVK
>FUSION-ENST00000667305.1:60794-ENST00000415940.1:2|2542
SRLTAPSAFQVQAILLPQPSE
>FUSION-ENST00000470575.5:28665-ENST00000471995.5:16630|396
MQLGRNSSYP
>FUSION-ENST00000667305.1:60794-ENST00000415940.1:2|3419
CLCVVGGRGP
>FUSION-ENST00000667305.1:60794-ENST00000415940.1:2|1448
MLVSSMDTGK
>ENST00000469631.1|SNV-72686-T-A|6
MNSSQKTVER
>FUSION-ENST00000667305.1:60794-ENST00000415940.1:2|2537
YIIYTNIYNIYKYI
>FUSION-ENST00000470575.5:28665-ENST00000471995.5:16630|899
MNLAKEKER
>FUSION-ENST00000667305.1:60794-ENST00000415940.1:2|3432
MRFWCFLSGIR
>FUSION-ENST00000667305.1:60794-ENST00000415940.1:2|1631
GMLRTVHPQR
>FUSION-ENST00000470575.5:28665-ENST00000471995.5:16630|542
MNSDTLLLYFRFEKIAAAR
>ENST00000373968.3|SNV-3393-A-C|1
TDGQFVDLTGNR
>ENST00000480381.1|SNV-61878-G-T|4
KKIQINK
>ENST00000507071.6|SNV-5676-T-G|1
LQLPAWGSDSLQDSWCTAAGTSR
>FUSION-ENST00000667305.1:60794-ENST00000415940.1:2|1233
IYKELKFTGEK
>FUSION-ENST00000667305.1:60794-ENST00000415940.1:2|1577
CIYEMGWSCT
>ENST00000361069.9|SNV-43489-G-A|1
HSSLSGPQDAGHPKEVELR
>FUSION-ENST00000667305.1:60794-ENST00000415940.1:2|380
KETLDCVSLGII
>ENST00000322954.11|SNV-75916-G-A|1
RTPLVLATQMSRPTICQLLIDR
>ENST00000374723.5|SNV-120964-A-T|1
GSFIITFVKIPRMILMYIHSQLK
>FUSION-ENST00000470575.5:28665-ENST00000471995.5:16630|53
MTSPRKR
>ENST00000644658.1|SNV-33234-T-A|2
IINKMSAEDFPLPYQAEFFIK
>FUSION-ENST00000667305.1:60794-ENST00000415940.1:2|2295
YYVRLSAWAFYK
>ENST00000475093.5|SNV-5603-T-C|2
KSMKILK
>FUSION-ENST00000470575.5:28665-ENST00000471995.5:16630|362
MVLIFFQIINFAFNNLK
>ENST00000371953.8|SNV-97297-A-G|2
DKMFHFWVNAFFIPGPEETSEK
>FUSION-ENST00000470575.5:28665-ENST00000471995.5:16630|975
SHYAQPGFHFYH
>FUSION-ENST00000470575.5:28665-ENST00000471995.5:16630|560
MLLLFWRRISK
>FUSION-ENST00000667305.1:60794-ENST00000415940.1:2|2650
MLFLQWVPVRGSKLSCLGG
>FUSION-ENST00000667305.1:60794-ENST00000415940.1:2|776
SSGNPLQAATSFSPLCAPK
>FUSION-ENST00000470575.5:28665-ENST00000471995.5:16630|351
GMGLPDFF
>FUSION-ENST00000667305.1:60794-ENST00000415940.1:2|3269
WGGRYGILFCLSASLLSLTVKFLR
>ENST00000224337.10|INDEL-63695-A-AA|3
KTNDTTEDNSSCLSTECFKCL
>FUSION-ENST00000667305.1:60794-ENST00000415940.1:2|1203
MEASEIIPHIYNHLNFDKPDK
>FUSION-ENST00000470575.5:28665-ENST00000471995.5:16630|677
IQASGATCLPLLLMESMHLMWDC
>FUSION-ENST00000667305.1:60794-ENST00000415940.1:2|452
MCPLTWPSHVGTLGYFPYRDNL
>FUSION-ENST00000667305.1:60794-ENST00000415940.1:2|3114
MGPQEWTSRLFTVVSPAS
>FUSION-ENST00000667305.1:60794-ENST00000415940.1:2|68
SSVQVSSRVTGK
>FUSION-ENST00000667305.1:60794-ENST00000415940.1:2|2930
MVKPHFY
>ENST00000574801.5|SNV-159706-A-G|2
MIVSYTGVWEGSS
>FUSION-ENST00000667305.1:60794-ENST00000415940.1:2|994
MVVCCTYQPIT
>FUSION-ENST00000667305.1:60794-ENST00000415940.1:2|853
DRIYNGGPMRL
>FUSION-ENST00000470575.5:28665-ENST00000471995.5:16630|722
ISIFIYFYFSETGSR
>FUSION-ENST00000667305.1:60794-ENST00000415940.1:2|943
HHARLILYF
>FUSION-ENST00000667305.1:60794-ENST00000415940.1:2|3044
ALDCKSTK
>FUSION-ENST00000667305.1:60794-ENST00000415940.1:2|2789
MSHHARLYGR
>FUSION-ENST00000667305.1:60794-ENST00000415940.1:2|1812
DEVLLCCPGQFRTPWLK
>FUSION-ENST00000667305.1:60794-ENST00000415940.1:2|2952
RFAQKLNLLLSGEAR
>FUSION-ENST00000667305.1:60794-ENST00000415940.1:2|3274
MPIIFAL
>FUSION-ENST00000667305.1:60794-ENST00000415940.1:2|1587
GSFQQQIFILLQFWRLEIQIQGVRR
>FUSION-ENST00000667305.1:60794-ENST00000415940.1:2|1442
MDTGKMGSR
>FUSION-ENST00000667305.1:60794-ENST00000415940.1:2|1831
FFFVENVGNVK
>FUSION-ENST00000667305.1:60794-ENST00000415940.1:2|1
QLGALAVRTPKGQ
>FUSION-ENST00000667305.1:60794-ENST00000415940.1:2|2868
RRWIPTHITYTV
>FUSION-ENST00000667305.1:60794-ENST00000415940.1:2|3007
MITPLYSSLGDRMR
>FUSION-ENST00000470575.5:28665-ENST00000471995.5:16630|25
MRRLAVR
>FUSION-ENST00000470575.5:28665-ENST00000471995.5:16630|178
SFTNRLSLLYITVRLNVANR
>FUSION-ENST00000667305.1:60794-ENST00000415940.1:2|396
KMHEEDFFFLFR
>FUSION-ENST00000667305.1:60794-ENST00000415940.1:2|1290
MEQNGGLRNNTTHLQPSEL
>FUSION-ENST00000667305.1:60794-ENST00000415940.1:2|2760
MWGVNIFEGLE
>FUSION-ENST00000667305.1:60794-ENST00000415940.1:2|1376
QISVFSR
>FUSION-ENST00000667305.1:60794-ENST00000415940.1:2|343
NKEVLCAQTRGDLR
>FUSION-ENST00000667305.1:60794-ENST00000415940.1:2|2001
MLSLLGWPEIRRTLWAGETAPTGLR
>FUSION-ENST00000667305.1:60794-ENST00000415940.1:2|2707
MWYIAFHKTKEFILSVK
>FUSION-ENST00000470575.5:28665-ENST00000471995.5:16630|1223
EKGDPVSPKK
>FUSION-ENST00000470575.5:28665-ENST00000471995.5:16630|657
EPNIFVGEASR
>FUSION-ENST00000667305.1:60794-ENST00000415940.1:2|3032
MLVRLISNS
>FUSION-ENST00000667305.1:60794-ENST00000415940.1:2|489
VLSFFLRCCPGWSAVAQSR
>ENST00000568235.5|SNV-159936-G-T|2
HDFKLGIPEYFNFAK
>FUSION-ENST00000667305.1:60794-ENST00000415940.1:2|3224
SDCLCKLLQVTVPPFPQLLSR
>FUSION-ENST00000667305.1:60794-ENST00000415940.1:2|482
IQAILLPHPPK
>FUSION-ENST00000667305.1:60794-ENST00000415940.1:2|2525
MSAFVSSHSNNRPCGLNLSPAAK
>FUSION-ENST00000470575.5:28665-ENST00000471995.5:16630|1079
IFFEEVNYLK
>ENST00000537881.5|SNV-97401-T-A|3
LHKLGESKVTQVDFLPR
>FUSION-ENST00000433556.6:4957-ENST00000424300.5:17325|3
MLRGLPITITESDEP
>ENST00000263791.10|SNV-33617-A-C|6
EDVFEQTRVRFSDHALPYK
>FUSION-ENST00000667305.1:60794-ENST00000415940.1:2|2963
MLSFITACLYRLCFLFFS
>FUSION-ENST00000667305.1:60794-ENST00000415940.1:2|649
QTNNKTGNMVGRGLSLPSFCK
>FUSION-ENST00000470575.5:28665-ENST00000471995.5:16630|595
MHHIYLFPYLFIFWVFFCCCK
>FUSION-ENST00000470575.5:28665-ENST00000471995.5:16630|586
QYHRLMIIEFAWIKK
>FUSION-ENST00000667305.1:60794-ENST00000415940.1:2|202
SSRPAWPTWQNPASTK
>FUSION-ENST00000667305.1:60794-ENST00000415940.1:2|3147
QCAASQRACR
>FUSION-ENST00000667305.1:60794-ENST00000415940.1:2|2828
SLGVAKLGGS
>FUSION-ENST00000667305.1:60794-ENST00000415940.1:2|2272
WDFTPTSFQASHFRLEM
>FUSION-ENST00000667305.1:60794-ENST00000415940.1:2|1453
MTPRFLASATWQMLVSSMDTGK
>FUSION-ENST00000470575.5:28665-ENST00000471995.5:16630|33
MEKCLEGTK
>FUSION-ENST00000470575.5:28665-ENST00000471995.5:16630|1023
KPDFYCALCYYSILK
>FUSION-ENST00000667305.1:60794-ENST00000415940.1:2|1895
MSTSLLDFSPNVVLVFPCVVK
>ENST00000555368.5|SNV-545885-T-A|2
HCLKMTKVAER
>FUSION-ENST00000667305.1:60794-ENST00000415940.1:2|731
LASLVLNS
>ENST00000472310.5|SNV-122399-T-C|3
NQVMSTLPRWNT
>FUSION-ENST00000667305.1:60794-ENST00000415940.1:2|2268
CALELGYPPAKIR
>FUSION-ENST00000667305.1:60794-ENST00000415940.1:2|1919
MKAPACNPSTLGGR
>FUSION-ENST00000470575.5:28665-ENST00000471995.5:16630|367
VDQTPSAGSKMSRDC
>FUSION-ENST00000667305.1:60794-ENST00000415940.1:2|2456
MAEIHQGRR
>ENST00000582678.5|SNV-2794-G-A|2
EATPCSCLPGRAGTTLRASH
>FUSION-ENST00000667305.1:60794-ENST00000415940.1:2|2458
MAEIHQGR
>FUSION-ENST00000470575.5:28665-ENST00000471995.5:16630|623
DAPYLFVSIFIYILGFFLLLQTVP
>ENST00000549335.5|SNV-49489-C-T|5
MSIWSPSLKALSK
>FUSION-ENST00000667305.1:60794-ENST00000415940.1:2|3307
MVKPGLYYK
>FUSION-ENST00000667305.1:60794-ENST00000415940.1:2|2635
MWPPGPAVCSSLVIGASNPLHK
>FUSION-ENST00000470575.5:28665-ENST00000471995.5:16630|607
QGYTYIVKFFFEYQKR
>FUSION-ENST00000470575.5:28665-ENST00000471995.5:16630|67
VLFFVCFLR
>FUSION-ENST00000667305.1:60794-ENST00000415940.1:2|3277
TLSLGWVQ
>FUSION-ENST00000667305.1:60794-ENST00000415940.1:2|461
AFWHSLSKLQK
>FUSION-ENST00000667305.1:60794-ENST00000415940.1:2|1791
MSVHVCTYVCRNL
>FUSION-ENST00000667305.1:60794-ENST00000415940.1:2|2986
VSPCWPGWS
>FUSION-ENST00000470575.5:28665-ENST00000471995.5:16630|1210
MICLSIIFLLL
>FUSION-ENST00000470575.5:28665-ENST00000471995.5:16630|551
LLVMNSDTLLLYFR
>FUSION-ENST00000470575.5:28665-ENST00000471995.5:16630|460
TEQDPVSKRVV
>FUSION-ENST00000470575.5:28665-ENST00000471995.5:16630|931
LSTFRVCLAPVLL
>FUSION-ENST00000667305.1:60794-ENST00000415940.1:2|366
NYGLLAFSIQTTK
>FUSION-ENST00000667305.1:60794-ENST00000415940.1:2|1521
QDWPSLLAYIFLPYWMLPALRHR
>FUSION-ENST00000667305.1:60794-ENST00000415940.1:2|1193
NSLFNNGVRKTG
>FUSION-ENST00000470575.5:28665-ENST00000471995.5:16630|915
APLHSSLGNRVRLHLK
>ENST00000562153.5|SNV-5295-T-G|7
VLVLRFGRDEDPVCLQLDDIR
>ENST00000506517.5|SNV-418220-C-G|2
MQKTPNEPQLEFILAAAI
>FUSION-ENST00000667305.1:60794-ENST00000415940.1:2|1625
TVHPQRVNDCIHLD
>FUSION-ENST00000667305.1:60794-ENST00000415940.1:2|1354
MPGSASGFVTDLANKHSLKTQ
>FUSION-ENST00000667305.1:60794-ENST00000415940.1:2|1088
KLETIILSK
>FUSION-ENST00000667305.1:60794-ENST00000415940.1:2|1648
GLLFFSWMVK
>ENST00000486102.5|SNV-26429-T-C|9
MTITLVPEIFLDR
>FUSION-ENST00000470575.5:28665-ENST00000471995.5:16630|24
KQRNGEVLGGHK
>FUSION-ENST00000667305.1:60794-ENST00000415940.1:2|3066
NRCHLREVSSVGGR
>FUSION-ENST00000470575.5:28665-ENST00000471995.5:16630|371
MVLNCFPAFRVDQTPSAGSKMSR
>FUSION-ENST00000667305.1:60794-ENST00000415940.1:2|2240
HLLSLEEKYGFKASGPALPQT
>FUSION-ENST00000667305.1:60794-ENST00000415940.1:2|610
CSQGALYR
>FUSION-ENST00000667305.1:60794-ENST00000415940.1:2|2392
LPRLVPNSWAR
>FUSION-ENST00000474837.5:935-ENST00000471995.5:16630|4
LRAAIILR
>ENST00000369406.8|SNV-4526-A-G|1
MQLPWDSVGRLEVGTETIIDKSK
>FUSION-ENST00000667305.1:60794-ENST00000415940.1:2|2808
VDQRKQVAHLGTELQQSK
>ENST00000479165.1|SNV-99598-C-G|2
MVGINMDYRYHSPKMSICATDG
>FUSION-ENST00000667305.1:60794-ENST00000415940.1:2|1053
AHAYLCNKPACSVHVSQNLKYK
>FUSION-ENST00000667305.1:60794-ENST00000415940.1:2|2734
VANEDRVPFRHLL
>FUSION-ENST00000470575.5:28665-ENST00000471995.5:16630|65
QGLSLLPR
>FUSION-ENST00000470575.5:28665-ENST00000471995.5:16630|702
MEKIGNFEAMGENPLVFY
>FUSION-ENST00000474837.5:935-ENST00000471995.5:16630|13
ASDRASAR
>FUSION-ENST00000470575.5:28665-ENST00000471995.5:16630|165
MESHSVTQAGVQWCDLGSLQPPPPR
>FUSION-ENST00000667305.1:60794-ENST00000415940.1:2|2312
NLTSVYLSSFPVCELSLLHIYISI
>FUSION-ENST00000470575.5:28665-ENST00000471995.5:16630|971
MNNTICKLGNR
>FUSION-ENST00000667305.1:60794-ENST00000415940.1:2|1046
YKQTNKKPPQKPYLQASHCIS
>ENST00000644201.1|SNV-33234-T-A|4
HNLIINKMSAEAFMSWLVQMSR
>FUSION-ENST00000667305.1:60794-ENST00000415940.1:2|3473
MCDPPSIL
>ENST00000562153.5|SNV-5295-T-G|3
DEDPVCLQLDDIRSK
>FUSION-ENST00000667305.1:60794-ENST00000415940.1:2|2193
PRGGVASPSR
>FUSION-ENST00000667305.1:60794-ENST00000415940.1:2|1040
LILILTSISPPQTTPSNRLIP
>ENST00000535010.5|SNV-15054-G-C|4
IDAGTEFGPRTAYGNALIKCGETQK
>FUSION-ENST00000667305.1:60794-ENST00000415940.1:2|725
MHHHAWLIFVFLVER
>FUSION-ENST00000470575.5:28665-ENST00000471995.5:16630|505
MSPRLECSDHTQV
>FUSION-ENST00000667305.1:60794-ENST00000415940.1:2|1184
HIYVYSSTFYNSK
>FUSION-ENST00000667305.1:60794-ENST00000415940.1:2|468
NASGCGPLGRIMAFWHSLSK
>FUSION-ENST00000470575.5:28665-ENST00000471995.5:16630|632
YFCWRSK
>FUSION-ENST00000667305.1:60794-ENST00000415940.1:2|2260
MWSLLECWLLSNWLRAPG
>FUSION-ENST00000667305.1:60794-ENST00000415940.1:2|786
MKKEAAVQTASSSVR
>FUSION-ENST00000667305.1:60794-ENST00000415940.1:2|1533
TASGIFMIVTYQR
>FUSION-ENST00000667305.1:60794-ENST00000415940.1:2|2270
CALELGYPPAK
>FUSION-ENST00000667305.1:60794-ENST00000415940.1:2|3247
DDEQNVSGRGPGLISEHTVK
>FUSION-ENST00000667305.1:60794-ENST00000415940.1:2|2045
MERLSLSVANHER
>FUSION-ENST00000667305.1:60794-ENST00000415940.1:2|389
HEEDFFFLFRDKVSLCGPGWSAVV
>FUSION-ENST00000667305.1:60794-ENST00000415940.1:2|1668
KIALLIPW
>FUSION-ENST00000474837.5:935-ENST00000471995.5:16630|63
PASVPYWNESER
>ENST00000263253.9|SNV-76980-A-G|2
TAVCHEILIGYLEYVK
>FUSION-ENST00000667305.1:60794-ENST00000415940.1:2|1750
MGVLENAEHKK
>ENST00000467203.5|SNV-57955-T-G|2
ISAEAPVLLAK
>FUSION-ENST00000667305.1:60794-ENST00000415940.1:2|523
KSVFSSPYR
>FUSION-ENST00000470575.5:28665-ENST00000471995.5:16630|1125
RNLAITKMPQEFFLLIFNLK
>FUSION-ENST00000667305.1:60794-ENST00000415940.1:2|1209
ANKQMKNR
>FUSION-ENST00000667305.1:60794-ENST00000415940.1:2|864
MCGSAMDR
>FUSION-ENST00000470575.5:28665-ENST00000471995.5:16630|1085
MSLRFIHVVACVRIFFEEVNYLK
>ENST00000304218.6|SNV-463-C-T|3
KPAGVAK
>FUSION-ENST00000667305.1:60794-ENST00000415940.1:2|1102
GTSHTGACWGMGGKGR
>ENST00000518985.1|SNV-16107-C-G|3
TCCKTVR
>FUSION-ENST00000470575.5:28665-ENST00000471995.5:16630|1048
PSYCVITDIR
>FUSION-ENST00000667305.1:60794-ENST00000415940.1:2|816
EGGELENTQVPMAGEE
>FUSION-ENST00000667305.1:60794-ENST00000415940.1:2|670
LTVSSASRVHAILLPQPLE
>FUSION-ENST00000470575.5:28665-ENST00000471995.5:16630|54
CWDYRYEYR
>FUSION-ENST00000667305.1:60794-ENST00000415940.1:2|2330
RALLAFCVIQIFGERPPEATK
>FUSION-ENST00000470575.5:28665-ENST00000471995.5:16630|1002
MARMFLTFWKPLK
>FUSION-ENST00000470575.5:28665-ENST00000471995.5:16630|862
LHISSEKYKPCSVASK
>ENST00000431828.6|SNV-40490-G-A|1
LPTPMQSLDAITTGTSTIVR
>FUSION-ENST00000470575.5:28665-ENST00000471995.5:16630|638
YLYLLNVGYNGAK
>FUSION-ENST00000474837.5:935-ENST00000471995.5:16630|57
GWRGAGR
>FUSION-ENST00000667305.1:60794-ENST00000415940.1:2|1814
SVPPCPAFFFFFFFDSR
>ENST00000220509.10|SNV-5972-T-A|2
HKERLFASR
>FUSION-ENST00000667305.1:60794-ENST00000415940.1:2|3367
LGGLPSCWDYR
>FUSION-ENST00000470575.5:28665-ENST00000471995.5:16630|954
VLKHLNPLIS
>ENST00000562210.1|SNV-86181-T-A|10
CDDGEFWEPDCFG
>ENST00000467203.5|SNV-57955-T-G|1
ISAEAPVLLAKAAQIFITELTLR
>FUSION-ENST00000470575.5:28665-ENST00000471995.5:16630|678
GHRLSFR
>ENST00000549335.5|SNV-49489-C-T|12
VTKFEGFIQKVVR
>FUSION-ENST00000667305.1:60794-ENST00000415940.1:2|154
LFWASHSPAWMP
>FUSION-ENST00000667305.1:60794-ENST00000415940.1:2|186
MQAVETLAMVSPCRSEVGIR
>FUSION-ENST00000667305.1:60794-ENST00000415940.1:2|1418
LQMPINGHRRCQLGTWQSESGN
>FUSION-ENST00000470575.5:28665-ENST00000471995.5:16630|436
CTLGLVR
>FUSION-ENST00000667305.1:60794-ENST00000415940.1:2|1734
YTQPILFTYNLPVTLGK
>FUSION-ENST00000667305.1:60794-ENST00000415940.1:2|1235
IFAIYPSDQWLIFRIYK
>FUSION-ENST00000470575.5:28665-ENST00000471995.5:16630|149
WGHQILQGLVYPSKEF
>ENST00000487556.6|INDEL-25891-G-GA|14
MEEKNTAPLVICSELHK
>FUSION-ENST00000667305.1:60794-ENST00000415940.1:2|1413
PINGHRRCQLGTWQSESGN
>ENST00000295887.6|SNV-62099-T-G|3
AFKIKDVANTIPGHGGIMDR
>FUSION-ENST00000667305.1:60794-ENST00000415940.1:2|2411
YARPTLILNVDVYHVMDEK
>FUSION-ENST00000546387.1:8962-ENST00000579164.6:20467|5
FLFHQRLFEIWAAI
>FUSION-ENST00000470575.5:28665-ENST00000471995.5:16630|1139
SSLYIVC
>FUSION-ENST00000667305.1:60794-ENST00000415940.1:2|3095
HGLTLSPR
>FUSION-ENST00000667305.1:60794-ENST00000415940.1:2|1915
RLVNGLHCPSK
>FUSION-ENST00000667305.1:60794-ENST00000415940.1:2|160
LPRHAHSLCSCLPR
>FUSION-ENST00000667305.1:60794-ENST00000415940.1:2|2449
HRVPTQK
>FUSION-ENST00000470575.5:28665-ENST00000471995.5:16630|572
QNPQLSLGRLKHLK
>FUSION-ENST00000667305.1:60794-ENST00000415940.1:2|327
GDWVREEDA
>FUSION-ENST00000667305.1:60794-ENST00000415940.1:2|239
MKRFLSIFK
>ENST00000371953.8|SNV-97295-A-G|SNV-97297-A-G|3
KDKMFHFWVSAFFIPGPEETSEK
>FUSION-ENST00000470575.5:28665-ENST00000471995.5:16630|378
ISFQVLTIIVIKLPHQS
>FUSION-ENST00000667305.1:60794-ENST00000415940.1:2|929
FLLLFFFF
>ENST00000480381.1|SNV-61878-G-T|2
IQINKNK
>FUSION-ENST00000667305.1:60794-ENST00000415940.1:2|757
MQEAGPVQPGNEK
>FUSION-ENST00000667305.1:60794-ENST00000415940.1:2|2439
SSGVRDQPGQHSETPSLLKIQK
>ENST00000459987.1|SNV-174750-T-A|1
SYAERQRAIL
>FUSION-ENST00000667305.1:60794-ENST00000415940.1:2|2723
IHPTGPAAALGSR
>FUSION-ENST00000667305.1:60794-ENST00000415940.1:2|3397
MDTFLWQLCQEISWTIR
>FUSION-ENST00000667305.1:60794-ENST00000415940.1:2|2536
MVMGRLGEER
>FUSION-ENST00000667305.1:60794-ENST00000415940.1:2|3025
MPVIPSLWEIEVGGLVEPI
>FUSION-ENST00000667305.1:60794-ENST00000415940.1:2|168
SKLRTLGK
>FUSION-ENST00000667305.1:60794-ENST00000415940.1:2|365
NYGLLAFSIQTTKACAL
>ENST00000476640.1|SNV-4526-A-G|9
ERMQLPWDSVGR
>FUSION-ENST00000470575.5:28665-ENST00000471995.5:16630|1145
KKSSLYIVC
>FUSION-ENST00000667305.1:60794-ENST00000415940.1:2|1301
VSAEMLKLLLSPALYLGLAR
>ENST00000344537.10|SNV-129694-T-G|4
AELDAEHAQKGLEMEHTQQMKLK
>ENST00000394909.7|MNV-19372-CACAG-C|16
HRFTLERSPISAVTVGK
>FUSION-ENST00000470575.5:28665-ENST00000471995.5:16630|143
GRQFGGR
>FUSION-ENST00000667305.1:60794-ENST00000415940.1:2|835
MGHEPVHQSGSNGSAEEGRFK
>ENST00000578622.5|SNV-67177-A-C|1
HQGNLFPLVPSSRS
>FUSION-ENST00000667305.1:60794-ENST00000415940.1:2|1462
GDYKEPLVR
>ENST00000350881.6|SNV-80977-A-C|1
TILDNCPKFPNRDQR
>FUSION-ENST00000667305.1:60794-ENST00000415940.1:2|252
IGVDFIPQSTVVCIVR
>FUSION-ENST00000667305.1:60794-ENST00000415940.1:2|357
MPVIPATWEAEAGESLEPGRQR
>FUSION-ENST00000667305.1:60794-ENST00000415940.1:2|568
MAFKESCPR
>FUSION-ENST00000667305.1:60794-ENST00000415940.1:2|2731
PKDRPSVAR
>FUSION-ENST00000667305.1:60794-ENST00000415940.1:2|629
VLISWHVYIIKRVSLHELAECSALS
>ENST00000294818.2|SNV-446-A-G|3
QLTEYPLGIPLNTR
>ENST00000507048.1|SNV-110750-A-C|6
VKATTSLCESELHGNPNYSAGT
>FUSION-ENST00000667305.1:60794-ENST00000415940.1:2|1396
MVGDSIWKILAEVGSKSMGVEYR
>FUSION-ENST00000667305.1:60794-ENST00000415940.1:2|3176
KRTDFHAR
>FUSION-ENST00000667305.1:60794-ENST00000415940.1:2|2447
VPTQKIPTY
>FUSION-ENST00000470575.5:28665-ENST00000471995.5:16630|1220
MKGNFLFLLFCCK
>FUSION-ENST00000667305.1:60794-ENST00000415940.1:2|1613
DYFFPLK
>FUSION-ENST00000667305.1:60794-ENST00000415940.1:2|2639
MGQDFVSFPISSSNELLPMLYDCIK
>ENST00000652542.1|SNV-6319-T-A|3
IGSEEFEELLLLMEKNR
>FUSION-ENST00000470575.5:28665-ENST00000471995.5:16630|603
MLLKPKA
>FUSION-ENST00000470575.5:28665-ENST00000471995.5:16630|1011
ELSRYVLSEWLK
>FUSION-ENST00000667305.1:60794-ENST00000415940.1:2|2134
MWQAYQVWMR
>FUSION-ENST00000667305.1:60794-ENST00000415940.1:2|2759
WGVNIFEGLE
>ENST00000374723.5|SNV-120964-A-T|3
GSFIITFVK
>FUSION-ENST00000667305.1:60794-ENST00000415940.1:2|2353
MRFHHVGQAGLEHLTSGDPPASASR
>FUSION-ENST00000667305.1:60794-ENST00000415940.1:2|3457
HGRFFCSSKLLTLGPSR
>FUSION-ENST00000667305.1:60794-ENST00000415940.1:2|1288
LLLSPALYLGLAR
>FUSION-ENST00000667305.1:60794-ENST00000415940.1:2|1634
MKPLHGGFGSQARPGFSINVGR
>FUSION-ENST00000667305.1:60794-ENST00000415940.1:2|844
MFSTVTCHSGLQPR
>FUSION-ENST00000667305.1:60794-ENST00000415940.1:2|1431
VLCRHVKLQMPINGHR
>ENST00000650488.1|SNV-14505-G-A|6
MCRSESGASRPPPQWQPHPR
>FUSION-ENST00000474837.5:935-ENST00000471995.5:16630|41
LPRGGAK
>FUSION-ENST00000470575.5:28665-ENST00000471995.5:16630|597
YAACYEFRYFAFVFSF
>ENST00000471138.5|SNV-23531-A-C|4
TATAKGIQGEYPDDVAPTVGFSK
>FUSION-ENST00000667305.1:60794-ENST00000415940.1:2|2369
FIMSWMKKK
>FUSION-ENST00000470575.5:28665-ENST00000471995.5:16630|1049
MPSYCVITDIR
>FUSION-ENST00000667305.1:60794-ENST00000415940.1:2|2356
ECNSMISANCNLHLLGSSDSPASVS
>ENST00000361745.10|SNV-5254-C-T|4
AVPGTDLKIPVFDAGHERWR
>FUSION-ENST00000470575.5:28665-ENST00000471995.5:16630|125
MENGLPNAER
>FUSION-ENST00000470575.5:28665-ENST00000471995.5:16630|1031
WDEFPNTVCYR
>FUSION-ENST00000667305.1:60794-ENST00000415940.1:2|3000
LHPDFFFFFF
>ENST00000417201.4|SNV-19569-A-G|1
ILPISLEPSSSTEPAQSNLSVTAK
>FUSION-ENST00000667305.1:60794-ENST00000415940.1:2|1708
AILLPQSPK
>FUSION-ENST00000667305.1:60794-ENST00000415940.1:2|1745
MLVRLVSNPRPQVICLPQASK
>FUSION-ENST00000470575.5:28665-ENST00000471995.5:16630|66
VLFFVCFLRQGLSLLPR
>FUSION-ENST00000667305.1:60794-ENST00000415940.1:2|1248
WDLIKLKGFCTAK
>FUSION-ENST00000470575.5:28665-ENST00000471995.5:16630|48
IPVWMGKK
>FUSION-ENST00000667305.1:60794-ENST00000415940.1:2|1367
CFFFRLFLK
>FUSION-ENST00000470575.5:28665-ENST00000471995.5:16630|282
MLLEFAATK
>ENST00000504290.5|SNV-12351-G-C|1
FCQLPKTCPVQLWVDSTPPPGTRVR
>ENST00000238831.9|SNV-14311-A-C|2
DIYYQIRCVLMPMPSLGFNR
>FUSION-ENST00000470575.5:28665-ENST00000471995.5:16630|184
DNSLYCR
>FUSION-ENST00000470575.5:28665-ENST00000471995.5:16630|1038
TVNQKNMCVQNCK
>FUSION-ENST00000667305.1:60794-ENST00000415940.1:2|527
SVEWKERTGGR
>FUSION-ENST00000667305.1:60794-ENST00000415940.1:2|237
RFLSIFK
>FUSION-ENST00000470575.5:28665-ENST00000471995.5:16630|215
ALGHKTYGDTVSNHQLI
>FUSION-ENST00000667305.1:60794-ENST00000415940.1:2|71
SALQDPASKSSVQVSSR
>FUSION-ENST00000667305.1:60794-ENST00000415940.1:2|1176
MPITDRLDKENVAHIHHGILCSHK
>FUSION-ENST00000470575.5:28665-ENST00000471995.5:16630|1131
EYLLSSKAAHGLPLVLHFCSH
>FUSION-ENST00000667305.1:60794-ENST00000415940.1:2|3240
TKEMMNRMCLAEDLGS
>FUSION-ENST00000667305.1:60794-ENST00000415940.1:2|384
KIFFFFSEIR
>FUSION-ENST00000667305.1:60794-ENST00000415940.1:2|2178
MSHCAEPEPQFLILATGSMF
>FUSION-ENST00000470575.5:28665-ENST00000471995.5:16630|707
MLSYLLYF
>FUSION-ENST00000667305.1:60794-ENST00000415940.1:2|2165
DQARPHF
>FUSION-ENST00000667305.1:60794-ENST00000415940.1:2|824
MDHGGGTVLPGLGR
>FUSION-ENST00000667305.1:60794-ENST00000415940.1:2|1182
MGENFCNLSI
>FUSION-ENST00000667305.1:60794-ENST00000415940.1:2|22
IQHRRVQFK
>FUSION-ENST00000667305.1:60794-ENST00000415940.1:2|794
LWTEVLGKVSEKVK
>ENST00000481902.5|SNV-15980-A-T|2
SLPVDFHIKMVESMK
>FUSION-ENST00000470575.5:28665-ENST00000471995.5:16630|828
FQQSPLYLKRST
>ENST00000511525.1|SNV-37341-C-T|1
EAGAVLTLPR
>FUSION-ENST00000667305.1:60794-ENST00000415940.1:2|1075
KTKHSMFSFR
>ENST00000461514.6|MNV-12414-CAC-C|1
SWVWLSTSCASPAACTCMTRKEQ
>FUSION-ENST00000667305.1:60794-ENST00000415940.1:2|512
MTGACAVCFQVAPTTHGD
>ENST00000424296.6|SNV-58149-G-A|1
ALKPFLLNPRPYLLPPMPGPPCK
>FUSION-ENST00000470575.5:28665-ENST00000471995.5:16630|756
GCQWLSIVIRIKSK
>ENST00000460773.5|SNV-148070-A-G|16
MFGKVPHTMMNLGITER
>ENST00000647684.1|SNV-16028-T-C|2
MDAQEHKIPLFEGANFK
>FUSION-ENST00000667305.1:60794-ENST00000415940.1:2|73
YIPQSRSALQDPASKSSVQVSSR
>FUSION-ENST00000667305.1:60794-ENST00000415940.1:2|1454
KPVTNEGDCSCVLLSLHCLLLFA
>FUSION-ENST00000667305.1:60794-ENST00000415940.1:2|658
MPLHSSLRNR
>FUSION-ENST00000470575.5:28665-ENST00000471995.5:16630|977
FCSCCPGWSAAVQSWPPPPPGFK
>FUSION-ENST00000667305.1:60794-ENST00000415940.1:2|2402
MPVIPALWEAKVGR
>FUSION-ENST00000667305.1:60794-ENST00000415940.1:2|1427
SPLVFTYPLAHLILKTTSLQK
>FUSION-ENST00000667305.1:60794-ENST00000415940.1:2|728
MAHLNFCRNSFLNPWI
>ENST00000371953.8|SNV-97297-A-G|1
MFHFWVNAFFIPGPEETSEK
>FUSION-ENST00000667305.1:60794-ENST00000415940.1:2|2854
TQCLAYL
>ENST00000588251.1|SNV-24103-T-G|5
VQIFEDNENT
>FUSION-ENST00000667305.1:60794-ENST00000415940.1:2|2687
TLEIPYILSALGRHSLHADLVKK
>FUSION-ENST00000667305.1:60794-ENST00000415940.1:2|1862
PLIPATRK
>FUSION-ENST00000470575.5:28665-ENST00000471995.5:16630|1059
TKETEQIVTAGWK
>FUSION-ENST00000470575.5:28665-ENST00000471995.5:16630|1052
SNPGWRESR
>FUSION-ENST00000667305.1:60794-ENST00000415940.1:2|291
RETPEVK
>FUSION-ENST00000667305.1:60794-ENST00000415940.1:2|1447
LVSSMDTGK
>FUSION-ENST00000667305.1:60794-ENST00000415940.1:2|2431
SPTGQLGGILVSKYP
>FUSION-ENST00000667305.1:60794-ENST00000415940.1:2|2354
ISANCNLHLLGSSDSPASVS
>FUSION-ENST00000667305.1:60794-ENST00000415940.1:2|2591
FPPLYSSQSHRTRPCQK
>FUSION-ENST00000667305.1:60794-ENST00000415940.1:2|2305
KISWVWWHVPAVPATR
>FUSION-ENST00000667305.1:60794-ENST00000415940.1:2|2345
GELLEPGR
>ENST00000460773.5|SNV-148070-A-G|8
MNLGITER
>FUSION-ENST00000470575.5:28665-ENST00000471995.5:16630|51
RIPVWMGK
>FUSION-ENST00000667305.1:60794-ENST00000415940.1:2|2331
MRALLAFCVIQIFGERPPEATK
>FUSION-ENST00000667305.1:60794-ENST00000415940.1:2|3059
HTADVTARR
>FUSION-ENST00000667305.1:60794-ENST00000415940.1:2|303
MNILKSGAAQTLSILSIIHLI
>ENST00000667452.1|SNV-53181-A-C|3
LFGASVLNSPYRPQRGGAR
>FUSION-ENST00000667305.1:60794-ENST00000415940.1:2|1640
TAMVLRPQCL
>FUSION-ENST00000667305.1:60794-ENST00000415940.1:2|438
HTSWTPPGLHMCFVR
>FUSION-ENST00000470575.5:28665-ENST00000471995.5:16630|354
SLCFKKIGK
>FUSION-ENST00000667305.1:60794-ENST00000415940.1:2|329
KPTQVVACAWWEEGDAGR
>FUSION-ENST00000667305.1:60794-ENST00000415940.1:2|741
VRQEALGMCLAHSTCSADSLSAQG
>FUSION-ENST00000667305.1:60794-ENST00000415940.1:2|2084
LKITAGCGGSRL
>FUSION-ENST00000667305.1:60794-ENST00000415940.1:2|2661
FTFICSEQL
>ENST00000535170.5|INDEL-17945-C-CA|9
NHHRRER
>FUSION-ENST00000667305.1:60794-ENST00000415940.1:2|467
NASGCGPLGRIMAFWHSLSKLQK
>FUSION-ENST00000667305.1:60794-ENST00000415940.1:2|2060
SLWQEDQEKK
>ENST00000535170.5|INDEL-17945-C-CA|10
DKKNHHR
>ENST00000494504.5|SNV-51820-G-A|4
SWNWLMM
>ENST00000360534.8|SNV-64947-A-G|4
QFSKMGFVGNK
>FUSION-ENST00000470575.5:28665-ENST00000471995.5:16630|700
MPFLIFIFEDHVITFFPR
>FUSION-ENST00000667305.1:60794-ENST00000415940.1:2|2929
VNNKKTNSLIAK
>FUSION-ENST00000470575.5:28665-ENST00000471995.5:16630|969
MNNTICKLGNRLR
>FUSION-ENST00000667305.1:60794-ENST00000415940.1:2|989
NHCTWKMYF
>FUSION-ENST00000470575.5:28665-ENST00000471995.5:16630|1141
FLLSLEKG
>FUSION-ENST00000667305.1:60794-ENST00000415940.1:2|2327
ALLAFCVIQIFGERPPEATK
>ENST00000549335.5|SNV-49489-C-T|4
MSIWSPSLKALSKR
>ENST00000439533.5|SNV-4967-G-T|1
QEVLPPGLNIGFHR
>FUSION-ENST00000470575.5:28665-ENST00000471995.5:16630|491
MSTHKFYGTK
>FUSION-ENST00000667305.1:60794-ENST00000415940.1:2|26
TVAGCQAFRDTFLNLGPPYRIQHR
>FUSION-ENST00000470575.5:28665-ENST00000471995.5:16630|881
MFHPLRVLFC
>FUSION-ENST00000667305.1:60794-ENST00000415940.1:2|902
CFSSISSFHLR
>ENST00000560523.5|SNV-75916-G-A|3
ADCPSSIQLLCDHGASVNAKDVDR
>FUSION-ENST00000470575.5:28665-ENST00000471995.5:16630|1082
FIHVVACVRIFFEEVNYLK
>FUSION-ENST00000470575.5:28665-ENST00000471995.5:16630|1199
MIQLPYGR
>ENST00000486102.5|SNV-26429-T-C|7
MTITLVPEIFLDRTRPTSEMLLR
>FUSION-ENST00000667305.1:60794-ENST00000415940.1:2|480
EYCFVAQAGVQW
>FUSION-ENST00000667305.1:60794-ENST00000415940.1:2|171
MFSELVTLLVMSKLRTLGK
>FUSION-ENST00000470575.5:28665-ENST00000471995.5:16630|1196
IQLPYGRVFFF
>FUSION-ENST00000470575.5:28665-ENST00000471995.5:16630|369
VDQTPSAGSK
>FUSION-ENST00000470575.5:28665-ENST00000471995.5:16630|1226
MKEKGDPVSPK
>FUSION-ENST00000340648.6:26230-ENST00000461889.1:70479|12
LIKKFQDLSEGHK
>FUSION-ENST00000470575.5:28665-ENST00000471995.5:16630|737
GRVFGRPQIFLYSIR
>FUSION-ENST00000470575.5:28665-ENST00000471995.5:16630|663
LVFCHILLL
>FUSION-ENST00000667305.1:60794-ENST00000415940.1:2|142
AMELENLEFLMQIQFQAV
>FUSION-ENST00000667305.1:60794-ENST00000415940.1:2|1711
QGKNPWEYAKSLLVL
>FUSION-ENST00000470575.5:28665-ENST00000471995.5:16630|835
FLNLNFIKYYYILKMSK
>FUSION-ENST00000470575.5:28665-ENST00000471995.5:16630|363
FMVLIFFQIINFAFNNLKLHFL
>FUSION-ENST00000667305.1:60794-ENST00000415940.1:2|937
QHLSTCKRK
>FUSION-ENST00000667305.1:60794-ENST00000415940.1:2|478
LLMRSVVGK
>FUSION-ENST00000667305.1:60794-ENST00000415940.1:2|3030
MSHCTWPQK
>FUSION-ENST00000667305.1:60794-ENST00000415940.1:2|1400
MVGDSIWK
>FUSION-ENST00000667305.1:60794-ENST00000415940.1:2|3128
MHRALSARSR
>FUSION-ENST00000667305.1:60794-ENST00000415940.1:2|425
SEQSNQSGNVSRMERK
>FUSION-ENST00000470575.5:28665-ENST00000471995.5:16630|683
EPVVIRR
>FUSION-ENST00000667305.1:60794-ENST00000415940.1:2|475
MRSVVGK
>FUSION-ENST00000470575.5:28665-ENST00000471995.5:16630|964
HYLYPVFL
>FUSION-ENST00000667305.1:60794-ENST00000415940.1:2|1269
GKDFMTKTPK
>FUSION-ENST00000470575.5:28665-ENST00000471995.5:16630|197
TRPLLLLSMEKPVLQNSGWKPGYR
>FUSION-ENST00000667305.1:60794-ENST00000415940.1:2|780
GDVCPVQTTCLMPASL
>FUSION-ENST00000470575.5:28665-ENST00000471995.5:16630|486
FYGTKVTSRSGLK
>FUSION-ENST00000667305.1:60794-ENST00000415940.1:2|1744
LVRLVSNPRPQVICLPQASK
>ENST00000648936.2|SNV-33234-T-A|2
HNLIINKMSAEDFPLPYQAEFFIK
>FUSION-ENST00000667305.1:60794-ENST00000415940.1:2|2827
MSLVFILETER
>ENST00000549335.5|SNV-49489-C-T|1
SIWSPSLKALSKR
>FUSION-ENST00000667305.1:60794-ENST00000415940.1:2|2493
LGNALSALQVLANLISLANPLR
>FUSION-ENST00000667305.1:60794-ENST00000415940.1:2|3477
MMWFGGPSGETRGL
>FUSION-ENST00000667305.1:60794-ENST00000415940.1:2|1984
DAELFNHIK
>FUSION-ENST00000667305.1:60794-ENST00000415940.1:2|2610
RSLGCSK
>FUSION-ENST00000667305.1:60794-ENST00000415940.1:2|98
ISCGWSLEVHGR
>FUSION-ENST00000667305.1:60794-ENST00000415940.1:2|2965
MLSFITACLYR
>FUSION-ENST00000470575.5:28665-ENST00000471995.5:16630|581
LMIIEFAWIKKSFLIFK
>ENST00000554872.5|SNV-9083-C-G|6
MLQIDRRPTNQR
>FUSION-ENST00000667305.1:60794-ENST00000415940.1:2|1259
DMKPFLGDTIVF
>FUSION-ENST00000667305.1:60794-ENST00000415940.1:2|1390
LLRGRVE
>ENST00000486102.5|SNV-26429-T-C|6
TITLVPEIFLDRTRPTSEMLLR
>FUSION-ENST00000667305.1:60794-ENST00000415940.1:2|1210
MANKQMKNR
>FUSION-ENST00000667305.1:60794-ENST00000415940.1:2|19
SAAELQESSQGNDSASPGR
>FUSION-ENST00000470575.5:28665-ENST00000471995.5:16630|462
TEQDPVSKR
>FUSION-ENST00000667305.1:60794-ENST00000415940.1:2|1729
ILVLFSVKWE
>FUSION-ENST00000667305.1:60794-ENST00000415940.1:2|83
GVPNCHVTLSDAR
>FUSION-ENST00000667305.1:60794-ENST00000415940.1:2|822
IGCSVGYPAAAMWR
>FUSION-ENST00000667305.1:60794-ENST00000415940.1:2|1135
LVQPLWK
>ENST00000176183.6|INDEL-3284-C-CA|4
LPQGPACLLLSR
>FUSION-ENST00000667305.1:60794-ENST00000415940.1:2|1403
LNCRCPLMATGDAN
>FUSION-ENST00000667305.1:60794-ENST00000415940.1:2|2066
QAGCSGSHL
>FUSION-ENST00000474837.5:935-ENST00000471995.5:16630|68
AHAPCVRAILE
>ENST00000409358.1|INDEL-48-T-TG|5
NGGPILPR
>FUSION-ENST00000667305.1:60794-ENST00000415940.1:2|109
ISSFQGRAWR
>FUSION-ENST00000667305.1:60794-ENST00000415940.1:2|1532
MTASGIFMIVTYQRYG
>ENST00000430356.3|SNV-6064-C-T|1
NSIGELLGGHFHQHLEVLLFFKAR
>FUSION-ENST00000466801.5:5622-ENST00000322723.9:22077|13
MMRMTMTMRK
>FUSION-ENST00000470575.5:28665-ENST00000471995.5:16630|113
KPSTVVSK
>FUSION-ENST00000667305.1:60794-ENST00000415940.1:2|1007
KGEQMLVYR
>FUSION-ENST00000667305.1:60794-ENST00000415940.1:2|405
TRLLGFC
>FUSION-ENST00000667305.1:60794-ENST00000415940.1:2|2014
LQCGKWEMNPS
>FUSION-ENST00000470575.5:28665-ENST00000471995.5:16630|1158
MFITLFSSLLSSGSHSRNLFKNK
>ENST00000415054.1|SNV-13571-T-G|SNV-13574-T-C|4
MALESNRPLSWISGQTAVLKHLGR
>FUSION-ENST00000470575.5:28665-ENST00000471995.5:16630|943
MIPQPVR
>ENST00000557637.1|SNV-126153-A-T|1
EEASTFSNAMLFALNIMNSQEGGK
>FUSION-ENST00000667305.1:60794-ENST00000415940.1:2|1635
DVEDSPSSESE
>FUSION-ENST00000470575.5:28665-ENST00000471995.5:16630|728
MEGSAQQSLP
>FUSION-ENST00000470575.5:28665-ENST00000471995.5:16630|89
GKPGESWVEKEK
>FUSION-ENST00000667305.1:60794-ENST00000415940.1:2|2788
SHHARLYGR
>FUSION-ENST00000667305.1:60794-ENST00000415940.1:2|810
SSEETSAQSRLRASCQPACK
>ENST00000588251.1|SNV-24103-T-G|3
TVAPTQWPRFRFLK
>ENST00000272418.7|SNV-44778-A-G|1
VLVAVGSGKGAAGFSIGKATDR
>FUSION-ENST00000470575.5:28665-ENST00000471995.5:16630|120
ENGLPNAERETVWRSLQ
>FUSION-ENST00000667305.1:60794-ENST00000415940.1:2|560
NGSLVDWLGQR
>ENST00000533451.1|SNV-123935-T-G|3
KVAADFAAEAASKTGE
>ENST00000549335.5|SNV-49489-C-T|10
MKMSIWSPSLK
>FUSION-ENST00000667305.1:60794-ENST00000415940.1:2|1489
MQSVVSRCVCEGVAKGD
>FUSION-ENST00000470575.5:28665-ENST00000471995.5:16630|483
SGLKARHGGSCL
>FUSION-ENST00000667305.1:60794-ENST00000415940.1:2|2454
MAEIHQGRRR
>FUSION-ENST00000470575.5:28665-ENST00000471995.5:16630|887
MDRCHTFWYI
>FUSION-ENST00000667305.1:60794-ENST00000415940.1:2|2192
GGVASPSR
>FUSION-ENST00000470575.5:28665-ENST00000471995.5:16630|1094
NCTILTTFTRTGQWH
>FUSION-ENST00000470575.5:28665-ENST00000471995.5:16630|779
VIFFFFLSFLV
>FUSION-ENST00000667305.1:60794-ENST00000415940.1:2|1191
MLERMWRNR
>FUSION-ENST00000474837.5:935-ENST00000471995.5:16630|20
ASAGSTGGK
>ENST00000371953.8|SNV-97295-A-G|2
DKMFHFWVSTFFIPGPEETSEK
>FUSION-ENST00000470575.5:28665-ENST00000471995.5:16630|760
LRGCQWLSIVIR
>FUSION-ENST00000470575.5:28665-ENST00000471995.5:16630|401
CLFITAYYFTVDTCK
>FUSION-ENST00000667305.1:60794-ENST00000415940.1:2|1109
MDTGRGTSHTGACWGMGGK
>FUSION-ENST00000470575.5:28665-ENST00000471995.5:16630|417
IQNLCLSVVK
>FUSION-ENST00000667305.1:60794-ENST00000415940.1:2|2300
RKSLGISR
>ENST00000617222.4|SNV-2457-A-C|5
MVPEAWRSGLVYLPTDSRR
>FUSION-ENST00000667305.1:60794-ENST00000415940.1:2|241
MGTQPVTTCV
>FUSION-ENST00000470575.5:28665-ENST00000471995.5:16630|223
CCFRRNITSSEF
>ENST00000244926.4|SNV-1147-C-A|2
FDDPPEAVAAKLGVK
>FUSION-ENST00000667305.1:60794-ENST00000415940.1:2|761
PGDWLQK
>ENST00000494440.5|SNV-8918-C-A|3
MHKSSSIWGDAPPTQQPK
>FUSION-ENST00000470575.5:28665-ENST00000471995.5:16630|500
MGSCYVTQTGMQ
>FUSION-ENST00000667305.1:60794-ENST00000415940.1:2|1843
AGKSFEPR
>FUSION-ENST00000376355.7:89-ENST00000479054.5:2725|4
GAAAAALLRLFTSSR
>ENST00000565637.5|SNV-86181-T-A|1
MENFGNLTALGYPVPKPALISLLER
>FUSION-ENST00000667305.1:60794-ENST00000415940.1:2|544
MNCPGCLWSWEEFLVDLR
>FUSION-ENST00000667305.1:60794-ENST00000415940.1:2|2973
SFTLVAQAGGQWR
>FUSION-ENST00000667305.1:60794-ENST00000415940.1:2|807
MSPCISQGLMAQLR
>FUSION-ENST00000667305.1:60794-ENST00000415940.1:2|2878
LYNVPEIGCLTQVLTRHR
>FUSION-ENST00000667305.1:60794-ENST00000415940.1:2|1581
AMLHMKAPK
>FUSION-ENST00000470575.5:28665-ENST00000471995.5:16630|297
MQGESGRVDVGLSTSIHYPAQMVFI
>FUSION-ENST00000667305.1:60794-ENST00000415940.1:2|1216
HFSKEDIYMANK
>ENST00000421536.5|SNV-168-A-G|1
QAQAGGSRKAEQK
>FUSION-ENST00000667305.1:60794-ENST00000415940.1:2|1459
EPLVRQKNMPGA
>ENST00000394909.7|MNV-19372-CACAG-C|2
AQPSFSIR
>FUSION-ENST00000667305.1:60794-ENST00000415940.1:2|1187
NRDAFTLLVGM
>ENST00000367409.9|SNV-42318-T-G|2
GLASYQKTR
>FUSION-ENST00000470575.5:28665-ENST00000471995.5:16630|601
VYSFLLKPLVPQSLL
>ENST00000494440.5|SNV-8918-C-A|1
SSSIWGDAPPTQQPK
>FUSION-ENST00000470575.5:28665-ENST00000471995.5:16630|900
MNLAKEK
>FUSION-ENST00000470575.5:28665-ENST00000471995.5:16630|783
MLGRARR
>FUSION-ENST00000470575.5:28665-ENST00000471995.5:16630|1227
ISLNNSVFPVLS
>FUSION-ENST00000470575.5:28665-ENST00000471995.5:16630|842
MQVINLTSLLK
>FUSION-ENST00000667305.1:60794-ENST00000415940.1:2|852
IYNGGPMR
>FUSION-ENST00000667305.1:60794-ENST00000415940.1:2|31
HSRSFAPWSFYRTVAGCQAFR
>FUSION-ENST00000667305.1:60794-ENST00000415940.1:2|1463
SWGAGKGDYKEPLVR
>FUSION-ENST00000667305.1:60794-ENST00000415940.1:2|97
ISCGWSLEVHGRR
>FUSION-ENST00000667305.1:60794-ENST00000415940.1:2|618
MFHTVCCPSVPCP
>FUSION-ENST00000667305.1:60794-ENST00000415940.1:2|545
QMNCPGCLWSWEEFLVDLR
>FUSION-ENST00000667305.1:60794-ENST00000415940.1:2|1034
LAPALHR
>FUSION-ENST00000667305.1:60794-ENST00000415940.1:2|1730
ILVLFSVK
>FUSION-ENST00000667305.1:60794-ENST00000415940.1:2|3157
AGAWCCVVK
>FUSION-ENST00000667305.1:60794-ENST00000415940.1:2|1365
LFLKSKSYVSGTPPPPPSR
>FUSION-ENST00000470575.5:28665-ENST00000471995.5:16630|903
VAVSTALRACSMF
>FUSION-ENST00000667305.1:60794-ENST00000415940.1:2|2553
MLSSTTNSDIKMALYRY
>FUSION-ENST00000470575.5:28665-ENST00000471995.5:16630|23
QRNGEVLGGHK
>FUSION-ENST00000667305.1:60794-ENST00000415940.1:2|1830
FFFVENVGNVKSIR
>FUSION-ENST00000667305.1:60794-ENST00000415940.1:2|2391
MLPRLVPNSWAREILLSRPLK
>FUSION-ENST00000667305.1:60794-ENST00000415940.1:2|2654
MLFLQWVPVR
>FUSION-ENST00000433556.6:4957-ENST00000424300.5:17325|34
ATIQMVTMVSTTIGMTSVTRGR
>FUSION-ENST00000667305.1:60794-ENST00000415940.1:2|2850
CEGPEAAK
>FUSION-ENST00000667305.1:60794-ENST00000415940.1:2|680
LARRVSIS
>FUSION-ENST00000667305.1:60794-ENST00000415940.1:2|2720
IHPTGPAAALGSRQPIFALRDFEER
>FUSION-ENST00000667305.1:60794-ENST00000415940.1:2|707
AESLQDPAVLEGHLSTPPKR
>FUSION-ENST00000667305.1:60794-ENST00000415940.1:2|3440
EDSSVHLSS
>FUSION-ENST00000667305.1:60794-ENST00000415940.1:2|1912
LVNGLHCPSK
>FUSION-ENST00000667305.1:60794-ENST00000415940.1:2|1968
PVPQAPPLGPLQPHVSQANLK
>FUSION-ENST00000470575.5:28665-ENST00000471995.5:16630|628
VIYFRHCFALR
>FUSION-ENST00000667305.1:60794-ENST00000415940.1:2|1394
ILAEVGSK
>ENST00000470017.1|INDEL-10453-C-CA|7
MVLPTIPEEEAKKTFPER
>FUSION-ENST00000466801.5:5622-ENST00000322723.9:22077|11
MRMTMTMRK
>FUSION-ENST00000667305.1:60794-ENST00000415940.1:2|2753
SRLYNHTRR
>FUSION-ENST00000667305.1:60794-ENST00000415940.1:2|334
MCLCTNSVRMHR
>FUSION-ENST00000667305.1:60794-ENST00000415940.1:2|1981
MDAELFNHIKEKDR
>ENST00000372517.8|INDEL-25891-G-GA|7
HSTSSHLFRTTQIR
>FUSION-ENST00000667305.1:60794-ENST00000415940.1:2|2271
MCALELGYPPAK
>ENST00000644639.1|SNV-33234-T-A|1
MSAEGVYRYQL
>FUSION-ENST00000667305.1:60794-ENST00000415940.1:2|1748
GVLENAEHKKSAFVSSLFIYYLFIF
>FUSION-ENST00000667305.1:60794-ENST00000415940.1:2|1389
MSCLVQQVVL
>FUSION-ENST00000470575.5:28665-ENST00000471995.5:16630|533
LYQFLYLGGILLYIGRNIAK
>ENST00000176183.6|INDEL-3284-C-CA|8
LVSAVTWLGYVNSALNPVIYTVFK
>FUSION-ENST00000667305.1:60794-ENST00000415940.1:2|2826
SLVFILETER
>FUSION-ENST00000667305.1:60794-ENST00000415940.1:2|525
ITCVGHLSWSPLSPRSR
>FUSION-ENST00000667305.1:60794-ENST00000415940.1:2|3208
HSFPEQLLYAWHRFSCWR
>FUSION-ENST00000667305.1:60794-ENST00000415940.1:2|67
SSVQVSSRVTGKQPGQ
>FUSION-ENST00000667305.1:60794-ENST00000415940.1:2|3234
CLAEDLGS
>FUSION-ENST00000470575.5:28665-ENST00000471995.5:16630|499
GSCYVTQTGMQ
>FUSION-ENST00000667305.1:60794-ENST00000415940.1:2|1314
EPKGVNRIVLFWVVEGFGEIP
>FUSION-ENST00000667305.1:60794-ENST00000415940.1:2|1997
TLWAGETAPTGLR
>FUSION-ENST00000667305.1:60794-ENST00000415940.1:2|631
MVLISWHVYIIKR
>FUSION-ENST00000667305.1:60794-ENST00000415940.1:2|324
MVPWLSR
>FUSION-ENST00000667305.1:60794-ENST00000415940.1:2|2577
EGREEGR
>FUSION-ENST00000470575.5:28665-ENST00000471995.5:16630|774
MCACNPSYLGG
>FUSION-ENST00000667305.1:60794-ENST00000415940.1:2|531
VSLALSPY
>FUSION-ENST00000474837.5:935-ENST00000471995.5:16630|74
GAGCLEDRGAGGGGAR
>FUSION-ENST00000667305.1:60794-ENST00000415940.1:2|315
SVCSFSEFAKDKGR
>FUSION-ENST00000470575.5:28665-ENST00000471995.5:16630|543
NSDTLLLYFRFEK
>FUSION-ENST00000340648.6:26230-ENST00000461889.1:70479|11
KFQDLSEGHK
>FUSION-ENST00000667305.1:60794-ENST00000415940.1:2|3249
VCCDDERDDEQNVSGR
>FUSION-ENST00000667305.1:60794-ENST00000415940.1:2|2864
GWKDLYQTHCHHLGR
>ENST00000620220.4|SNV-17598-T-C|2
NAISTAEDEEWKR
>FUSION-ENST00000667305.1:60794-ENST00000415940.1:2|2547
VVTQTTWKREADPGWSAIAR
>FUSION-ENST00000667305.1:60794-ENST00000415940.1:2|2119
SWPQVIRPPWSPK
>ENST00000489426.5|SNV-7982-T-C|2
IADLGNACWAHKHFTEDIQTR
>ENST00000480103.5|SNV-101226-C-T|6
TATESTRTIADHAYVK
>FUSION-ENST00000667305.1:60794-ENST00000415940.1:2|398
MQGGETGLGRKMHEEDFFFLFR
>FUSION-ENST00000667305.1:60794-ENST00000415940.1:2|3058
HTADVTARRER
>FUSION-ENST00000667305.1:60794-ENST00000415940.1:2|38
KKQEQEYHLSIGTG
>ENST00000370016.5|SNV-14192-G-C|3
LSHIAEDVGRLVKKPK
>FUSION-ENST00000667305.1:60794-ENST00000415940.1:2|3168
IMKCCGNRPSR
>ENST00000579585.5|SNV-67177-A-C|2
RHQGNLFPLVPSSR
>FUSION-ENST00000470575.5:28665-ENST00000471995.5:16630|815
MSHYAWPTIILLICF
>FUSION-ENST00000667305.1:60794-ENST00000415940.1:2|3364
MGPLAGAPFVSSVF
>FUSION-ENST00000667305.1:60794-ENST00000415940.1:2|1804
QYNVVTSYCNDSLSFSQFYLHY
>FUSION-ENST00000667305.1:60794-ENST00000415940.1:2|2819
SSGPAWPTW
>FUSION-ENST00000667305.1:60794-ENST00000415940.1:2|1925
MNSVYIKRLVNGLHCPSK
>FUSION-ENST00000667305.1:60794-ENST00000415940.1:2|400
MQGGETGLGRK
>FUSION-ENST00000667305.1:60794-ENST00000415940.1:2|3358
YNMDIVYHAK
>FUSION-ENST00000470575.5:28665-ENST00000471995.5:16630|1056
ETEQIVTAGWKTR
>FUSION-ENST00000470575.5:28665-ENST00000471995.5:16630|1188
MARSWLTATSASWVQAILLPQPPK
>FUSION-ENST00000667305.1:60794-ENST00000415940.1:2|433
CFVRALQVTGALRATELSGNK
>FUSION-ENST00000667305.1:60794-ENST00000415940.1:2|650
QTNNKTGNMVGR
>FUSION-ENST00000470575.5:28665-ENST00000471995.5:16630|768
YYVLNKK
>FUSION-ENST00000474837.5:935-ENST00000471995.5:16630|78
ELHGRGARGAGCLEDR
>FUSION-ENST00000667305.1:60794-ENST00000415940.1:2|2546
READPGWSAIAR
>FUSION-ENST00000667305.1:60794-ENST00000415940.1:2|2155
MWLLSSRNVR
>FUSION-ENST00000667305.1:60794-ENST00000415940.1:2|502
MALWWTGWDRGERVK
>FUSION-ENST00000470575.5:28665-ENST00000471995.5:16630|913
GSFQNLLTSLAGCGCSRL
>FUSION-ENST00000667305.1:60794-ENST00000415940.1:2|2269
MCALELGYPPAKIR
>FUSION-ENST00000667305.1:60794-ENST00000415940.1:2|1578
MCIYEMGWSCT
>FUSION-ENST00000667305.1:60794-ENST00000415940.1:2|2035
NLGSRNAELVGLARDK
>FUSION-ENST00000667305.1:60794-ENST00000415940.1:2|339
GDLRMYC
>FUSION-ENST00000470575.5:28665-ENST00000471995.5:16630|428
VGTESLNFLLL
>FUSION-ENST00000667305.1:60794-ENST00000415940.1:2|2085
LKITAGCGGSR
>ENST00000473185.1|SNV-5471-T-G|4
MEPGGGPQAITVPCSEVR
>FUSION-ENST00000470575.5:28665-ENST00000471995.5:16630|410
MVGHAYNPSTLGGQGGRIS
>FUSION-ENST00000667305.1:60794-ENST00000415940.1:2|1994
MKAQFSLGTAETQFA
>FUSION-ENST00000667305.1:60794-ENST00000415940.1:2|2218
MCNAEEPRDKSANDTLR
>ENST00000382500.3|MNV-1101-GAG-G|16
VGAAAVSGGGRGLWADIAGRPFGRR
>FUSION-ENST00000470575.5:28665-ENST00000471995.5:16630|822
CNASNKSNQFIKTHSFNK
>FUSION-ENST00000667305.1:60794-ENST00000415940.1:2|377
AFFFFFFFCCCCCC
>FUSION-ENST00000470575.5:28665-ENST00000471995.5:16630|356
MFRSLCFKK
>ENST00000433756.1|MNV-5540-AAGACCCTGA-A|6
EEMFHMLKNSLLKQPSEDEGIK
>ENST00000394909.7|MNV-19372-CACAG-C|3
SPMNVLNVEKPSARAQPSFSIR
>FUSION-ENST00000470575.5:28665-ENST00000471995.5:16630|867
MGVSPCWPSWSRTRDLK
>FUSION-ENST00000667305.1:60794-ENST00000415940.1:2|3039
VAGGVGGGGKGR
>FUSION-ENST00000667305.1:60794-ENST00000415940.1:2|1339
QETFERNLPPPPQIYRR
>FUSION-ENST00000667305.1:60794-ENST00000415940.1:2|218
IIVWALQAFGEQVR
>FUSION-ENST00000667305.1:60794-ENST00000415940.1:2|2900
FHALQRAR
>FUSION-ENST00000470575.5:28665-ENST00000471995.5:16630|659
LVTMEPNIFVGEASR
>FUSION-ENST00000667305.1:60794-ENST00000415940.1:2|2979
VQVILLPQPPG
>FUSION-ENST00000470575.5:28665-ENST00000471995.5:16630|68
SIDNIYSHEFA
>FUSION-ENST00000667305.1:60794-ENST00000415940.1:2|3138
MGSPCGVFCFCFLFVMRQSLALLPR
>FUSION-ENST00000667305.1:60794-ENST00000415940.1:2|3100
CSAVNEKPLPSSGSFQCGR
>FUSION-ENST00000667305.1:60794-ENST00000415940.1:2|1638
VLRPQCL
>FUSION-ENST00000470575.5:28665-ENST00000471995.5:16630|1005
SFLILFVTGGRPSLNYCPFFMAR
>FUSION-ENST00000667305.1:60794-ENST00000415940.1:2|460
LQKHVPFDLAISCWDIGIFPLQR
>FUSION-ENST00000470575.5:28665-ENST00000471995.5:16630|73
MRVLFFVCFLR
>FUSION-ENST00000470575.5:28665-ENST00000471995.5:16630|810
YLIIDDIK
>FUSION-ENST00000667305.1:60794-ENST00000415940.1:2|3149
QCAASQR
>ENST00000467425.5|SNV-536581-A-C|1
ITPLHQHEDIAEGAITIQPKR
>FUSION-ENST00000667305.1:60794-ENST00000415940.1:2|1614
MDYFFPLK
>FUSION-ENST00000470575.5:28665-ENST00000471995.5:16630|1072
MTYIIMIPPN
>FUSION-ENST00000667305.1:60794-ENST00000415940.1:2|3316
VGSNTSNYMISFNFPIK
>FUSION-ENST00000470575.5:28665-ENST00000471995.5:16630|306
MISSEIVGPAPDFLRPR
>FUSION-ENST00000667305.1:60794-ENST00000415940.1:2|3143
ACRAFQRFCLLLCK
>FUSION-ENST00000667305.1:60794-ENST00000415940.1:2|593
PFSCLSLPSSWNYR
>FUSION-ENST00000667305.1:60794-ENST00000415940.1:2|1516
HRTPSSSVLR
>FUSION-ENST00000667305.1:60794-ENST00000415940.1:2|922
NLPQLMAR
>FUSION-ENST00000667305.1:60794-ENST00000415940.1:2|435
CFVRALQVTGALR
>FUSION-ENST00000470575.5:28665-ENST00000471995.5:16630|1104
VITPMHLAYCLSR
>FUSION-ENST00000667305.1:60794-ENST00000415940.1:2|2
QLGALAVRTPK
>FUSION-ENST00000470575.5:28665-ENST00000471995.5:16630|1179
SPRASRK
>FUSION-ENST00000667305.1:60794-ENST00000415940.1:2|1678
LVPSSVPPPVK
>FUSION-ENST00000667305.1:60794-ENST00000415940.1:2|2869
MLFLKRR
>FUSION-ENST00000470575.5:28665-ENST00000471995.5:16630|339
LICNYLFLAK
>FUSION-ENST00000470575.5:28665-ENST00000471995.5:16630|596
YFAFVFSF
>ENST00000555122.1|SNV-36302-G-C|4
LEGDLSLADKDVTAKHSK
>ENST00000623320.1|SNV-263-A-G|1
TSQGWEAFIDSLDWDLVCSAFFK
>FUSION-ENST00000667305.1:60794-ENST00000415940.1:2|3069
ITCGLNHIFAGWNNALDEVSI
>FUSION-ENST00000470575.5:28665-ENST00000471995.5:16630|56
QYFHLSLPKCWDYRYEYR
>FUSION-ENST00000667305.1:60794-ENST00000415940.1:2|1714
MQGKNPWEYAK
>FUSION-ENST00000667305.1:60794-ENST00000415940.1:2|3472
CDPPSIL
>ENST00000485710.5|MNV-12414-CAC-C|1
DHCVQHLPDGSVTVESVLL
>FUSION-ENST00000667305.1:60794-ENST00000415940.1:2|313
GRGLESR
>FUSION-ENST00000470575.5:28665-ENST00000471995.5:16630|888
CQSHMDRCHTFWYI
>FUSION-ENST00000667305.1:60794-ENST00000415940.1:2|1870
MGIIINSLNS
>FUSION-ENST00000667305.1:60794-ENST00000415940.1:2|2363
ILFFFFFF
>FUSION-ENST00000667305.1:60794-ENST00000415940.1:2|2131
WQAYQVWMRLSGFESWLYQ
>FUSION-ENST00000470575.5:28665-ENST00000471995.5:16630|904
VAVSTALR
>FUSION-ENST00000667305.1:60794-ENST00000415940.1:2|2051
MCSLHYISTGQCYAK
>FUSION-ENST00000667305.1:60794-ENST00000415940.1:2|1081
MCRMCRFVA
>FUSION-ENST00000667305.1:60794-ENST00000415940.1:2|3345
MIIVVVLQMR
>FUSION-ENST00000667305.1:60794-ENST00000415940.1:2|436
MCFVRALQVTGALR
>FUSION-ENST00000470575.5:28665-ENST00000471995.5:16630|12
KTDPGRWWENK
>FUSION-ENST00000667305.1:60794-ENST00000415940.1:2|1584
LEIQIQGVRRAMLHMK
>FUSION-ENST00000667305.1:60794-ENST00000415940.1:2|2938
MPIIPALWK
>FUSION-ENST00000667305.1:60794-ENST00000415940.1:2|3141
FCLLLCK
>FUSION-ENST00000474837.5:935-ENST00000471995.5:16630|37
RSAGGGGRGELPAAPLR
>FUSION-ENST00000667305.1:60794-ENST00000415940.1:2|1451
TPRFLASATWQMLVSSMDTGKMGSR
>FUSION-ENST00000667305.1:60794-ENST00000415940.1:2|1723
HGVGSSLEK
>FUSION-ENST00000667305.1:60794-ENST00000415940.1:2|1008
MKGEQMLVYR
>FUSION-ENST00000470575.5:28665-ENST00000471995.5:16630|129
MPVCSMENGLPNAERETVWR
>FUSION-ENST00000470575.5:28665-ENST00000471995.5:16630|446
MMPNEFTYGLCFSDLSHSSIHACEK
>FUSION-ENST00000667305.1:60794-ENST00000415940.1:2|473
RSVVGKSCVAGR
>FUSION-ENST00000667305.1:60794-ENST00000415940.1:2|3135
MRQSLALLPR
>FUSION-ENST00000667305.1:60794-ENST00000415940.1:2|1183
HIYVYSSTFYNSKDLEPTQMPITDR
>FUSION-ENST00000667305.1:60794-ENST00000415940.1:2|1571
VGSQFFSPWLPRNPFQPKSVR
>FUSION-ENST00000667305.1:60794-ENST00000415940.1:2|394
MHEEDFFFLFR
>FUSION-ENST00000667305.1:60794-ENST00000415940.1:2|665
RPPPCPANFFCIFSRVGVSPC
>FUSION-ENST00000470575.5:28665-ENST00000471995.5:16630|570
KSFLIFKLVFFSK
>FUSION-ENST00000667305.1:60794-ENST00000415940.1:2|1391
MLLRGRVE
>ENST00000555368.5|SNV-545885-T-A|1
MTKVAER
>FUSION-ENST00000470575.5:28665-ENST00000471995.5:16630|279
EQDRKHIFTVALIS
>FUSION-ENST00000470575.5:28665-ENST00000471995.5:16630|853
MPVPVMNLAK
>FUSION-ENST00000433556.6:4957-ENST00000424300.5:17325|16
AMNPKDSAI
>FUSION-ENST00000376355.7:89-ENST00000479054.5:2725|3
GAAAAALLRLFTSSRSLMAAMSGQ
>ENST00000606080.2|SNV-118426-A-G|2
WKLEGYFETDSSYSDANNFIR
>FUSION-ENST00000667305.1:60794-ENST00000415940.1:2|1756
MRMQNQRA
>FUSION-ENST00000667305.1:60794-ENST00000415940.1:2|2527
SSLIPGSHGEETCR
>FUSION-ENST00000667305.1:60794-ENST00000415940.1:2|2091
MNFTFGFCLVFFNVATRK
>FUSION-ENST00000667305.1:60794-ENST00000415940.1:2|2612
LVPVIPALWEAEAGGSLEPR
>FUSION-ENST00000667305.1:60794-ENST00000415940.1:2|598
MPSKAAK
>ENST00000642889.1|SNV-201235-A-T|1
AEQMASVQNALRDNAGDRADFWR
>FUSION-ENST00000667305.1:60794-ENST00000415940.1:2|1565
QDFQVLLLWPPSFTSIL
>FUSION-ENST00000667305.1:60794-ENST00000415940.1:2|429
ATELSGNKSEQSNQSGNVSR
>FUSION-ENST00000667305.1:60794-ENST00000415940.1:2|3148
MQCAASQRACR
>FUSION-ENST00000470575.5:28665-ENST00000471995.5:16630|388
NISSSKHSPTLR
>FUSION-ENST00000667305.1:60794-ENST00000415940.1:2|894
WFMPVIPAFWEAEASGLPEVR
>FUSION-ENST00000667305.1:60794-ENST00000415940.1:2|2616
MGSAVIKQQWFPVAH
>FUSION-ENST00000667305.1:60794-ENST00000415940.1:2|2700
FSVKFLKEHS
>FUSION-ENST00000667305.1:60794-ENST00000415940.1:2|2087
NFTFGFCLVFFNVATRKLK
>FUSION-ENST00000667305.1:60794-ENST00000415940.1:2|1603
NNYMPDARSK
>FUSION-ENST00000667305.1:60794-ENST00000415940.1:2|3028
FLFLINWAWWHVPVVPSLVAR
>FUSION-ENST00000667305.1:60794-ENST00000415940.1:2|1103
GTSHTGACWGMGGK
>FUSION-ENST00000667305.1:60794-ENST00000415940.1:2|898
MLTIVLS
>FUSION-ENST00000667305.1:60794-ENST00000415940.1:2|3055
QVEMGPQPTRPAVAQK
>FUSION-ENST00000667305.1:60794-ENST00000415940.1:2|1930
MTACLSPNFICTIRY
>FUSION-ENST00000667305.1:60794-ENST00000415940.1:2|2079
MWQVGNEPKLK
>ENST00000367409.9|SNV-42318-T-G|3
GLASYQK
>FUSION-ENST00000667305.1:60794-ENST00000415940.1:2|1970
MDEQCLH
>FUSION-ENST00000667305.1:60794-ENST00000415940.1:2|3372
FSGSFVKR
>FUSION-ENST00000667305.1:60794-ENST00000415940.1:2|2505
MLGLRHR
>FUSION-ENST00000667305.1:60794-ENST00000415940.1:2|82
GVPNCHVTLSDARETL
>FUSION-ENST00000667305.1:60794-ENST00000415940.1:2|80
ARACNPSTLGDQSWGIT
>FUSION-ENST00000470575.5:28665-ENST00000471995.5:16630|831
YYYILKMSKCNASNK
>FUSION-ENST00000667305.1:60794-ENST00000415940.1:2|231
QEFRTNQNETIK
>FUSION-ENST00000667305.1:60794-ENST00000415940.1:2|1286
NNTTHLQPSEL
>FUSION-ENST00000470575.5:28665-ENST00000471995.5:16630|44
KEENTAPNPK
>ENST00000361745.10|SNV-5254-C-T|2
IPVFDAGHERWRK
>ENST00000430356.3|SNV-6064-C-T|4
APGRSFSPAP
>FUSION-ENST00000470575.5:28665-ENST00000471995.5:16630|759
LRGCQWLSIVIRIK
>FUSION-ENST00000667305.1:60794-ENST00000415940.1:2|1208
KQKTTHHYWSLEK
>FUSION-ENST00000667305.1:60794-ENST00000415940.1:2|3374
HHHTQLILYF
>FUSION-ENST00000667305.1:60794-ENST00000415940.1:2|2121
LVLKSWPQVIRPPWSPK
>FUSION-ENST00000667305.1:60794-ENST00000415940.1:2|2382
MCVCVCIYIYI
>FUSION-ENST00000667305.1:60794-ENST00000415940.1:2|2158
FLCSVIRAGCMMGSL
>ENST00000404991.2|SNV-1703-C-T|6
RKELYQLLPHHVLQDK
>FUSION-ENST00000470575.5:28665-ENST00000471995.5:16630|612
IIITDLSTPLKHFKQGYTYIVK
>FUSION-ENST00000470575.5:28665-ENST00000471995.5:16630|1190
MAEYFSFSI
>ENST00000513000.5|INDEL-418220-C-CGT|3
SWNSSLHAR
>FUSION-ENST00000667305.1:60794-ENST00000415940.1:2|939
QHLSTCKR
>FUSION-ENST00000470575.5:28665-ENST00000471995.5:16630|1198
IQLPYGR
>FUSION-ENST00000667305.1:60794-ENST00000415940.1:2|2565
SLSPLHFVQHFPSCYLSGK
>ENST00000296452.5|SNV-107719-T-G|5
SRAPSAYRGEK
>FUSION-ENST00000667305.1:60794-ENST00000415940.1:2|1491
MQSVVSRCVCEGVAK
>FUSION-ENST00000470575.5:28665-ENST00000471995.5:16630|1177
LVRLVLNS
>ENST00000518575.5|SNV-6578-G-A|3
AHSGERPYACAECGKAFGQNFNLLR
>FUSION-ENST00000667305.1:60794-ENST00000415940.1:2|2293
RGAVTSRR
>ENST00000619062.1|SNV-18149-G-A|6
MTSEGSGSSRKILK
>FUSION-ENST00000667305.1:60794-ENST00000415940.1:2|668
MPFSCLSLLSSWDYR
>FUSION-ENST00000667305.1:60794-ENST00000415940.1:2|330
HRKPTQVVACAWWEEGDAGRGDWVR
>FUSION-ENST00000667305.1:60794-ENST00000415940.1:2|3359
MYNMDIVYHAK
>FUSION-ENST00000667305.1:60794-ENST00000415940.1:2|2879
MLYNVPEIGCLTQVLTRHR
>FUSION-ENST00000667305.1:60794-ENST00000415940.1:2|762
MPGDWLQK
>FUSION-ENST00000667305.1:60794-ENST00000415940.1:2|3330
NILPGHTAWERQSCRDLDHSLR
>ENST00000647351.1|SNV-33234-T-A|1
MSAEDGVLLSSPR
>FUSION-ENST00000667305.1:60794-ENST00000415940.1:2|1537
AHPDPAEPLLYLTNYLQRPYFQIR
>FUSION-ENST00000667305.1:60794-ENST00000415940.1:2|2379
LMFIMSWMK
>FUSION-ENST00000470575.5:28665-ENST00000471995.5:16630|1110
MVILNCNFK
>FUSION-ENST00000667305.1:60794-ENST00000415940.1:2|2296
MYYVRLSAWAFYK
>ENST00000377990.7|SNV-15905-G-C|1
QGGMGLPSWSQLASTPRAPGSRDAR
>ENST00000340385.6|INDEL-10453-C-CA|1
APIWQEIPPLHTPALSLLEKLVL
>FUSION-ENST00000667305.1:60794-ENST00000415940.1:2|3092
MFWIYWVKLLK
>FUSION-ENST00000470575.5:28665-ENST00000471995.5:16630|447
QWCQGFRECKIE
>FUSION-ENST00000470575.5:28665-ENST00000471995.5:16630|820
SNQFIKTHSFNKISTK
>FUSION-ENST00000470575.5:28665-ENST00000471995.5:16630|734
GVIPAHCSLRLLGSR
>FUSION-ENST00000667305.1:60794-ENST00000415940.1:2|446
SKRLGVTQTSVS
>FUSION-ENST00000470575.5:28665-ENST00000471995.5:16630|880
FHPLRVLFC
>ENST00000429642.2|SNV-7962-A-G|2
WWDNLNHLNQFVDREK
>FUSION-ENST00000470575.5:28665-ENST00000471995.5:16630|495
IAHYSLQLLDSSCFPISASR
>ENST00000327697.11|SNV-26429-T-C|3
TRPTSEMLLR
>FUSION-ENST00000470575.5:28665-ENST00000471995.5:16630|10
MGTGWCLELQGR
>FUSION-ENST00000667305.1:60794-ENST00000415940.1:2|3079
MEQCLGR
>FUSION-ENST00000667305.1:60794-ENST00000415940.1:2|2426
MEGSTQLSWAWQK
>FUSION-ENST00000667305.1:60794-ENST00000415940.1:2|3352
DIVYHAKHVLHLLLPTTP
>FUSION-ENST00000470575.5:28665-ENST00000471995.5:16630|608
QGYTYIVKFFFEYQK
>FUSION-ENST00000470575.5:28665-ENST00000471995.5:16630|275
GRCGTKYQHTLSSTDGIYLIHVWR
>FUSION-ENST00000470575.5:28665-ENST00000471995.5:16630|274
CGTKYQHTLSSTDGIYLIHVWR
>FUSION-ENST00000667305.1:60794-ENST00000415940.1:2|2236
AVRILAK
>FUSION-ENST00000667305.1:60794-ENST00000415940.1:2|328
KPTQVVACAWWEEGDAGRGDWVR
>FUSION-ENST00000667305.1:60794-ENST00000415940.1:2|720
QFCASSSDPGATHLLFFFFFLR
>FUSION-ENST00000470575.5:28665-ENST00000471995.5:16630|90
MGKPGESWVEKEK
>FUSION-ENST00000470575.5:28665-ENST00000471995.5:16630|640
NEIAFNRHYFFFCCFIF
>FUSION-ENST00000667305.1:60794-ENST00000415940.1:2|2761
EGFEVGQG
>FUSION-ENST00000667305.1:60794-ENST00000415940.1:2|1617
ADEMDYFFPLK
>ENST00000472310.5|SNV-122399-T-C|7
CSVQREKNQVMSTLPR
>FUSION-ENST00000667305.1:60794-ENST00000415940.1:2|2643
FQLPPPLVPFLSSCQK
>FUSION-ENST00000667305.1:60794-ENST00000415940.1:2|3404
MSYILEVR
>FUSION-ENST00000667305.1:60794-ENST00000415940.1:2|1152
MRYHLMPVRMVIIK
>FUSION-ENST00000667305.1:60794-ENST00000415940.1:2|2858
LTASSASQVHAILLPQPPE
>FUSION-ENST00000470575.5:28665-ENST00000471995.5:16630|733
VFGRPQIFLYSIR
>ENST00000479165.1|SNV-99598-C-G|4
MVGINMDYRYHSPK
>ENST00000465063.5|INDEL-14135-A-AA|4
SSPCPCISSRLLMVPML
>FUSION-ENST00000667305.1:60794-ENST00000415940.1:2|1047
ECPCWSWPELGRSRGWR
>ENST00000617222.4|SNV-2457-A-C|6
VPEAWRSGLVYLPTDSR
>FUSION-ENST00000667305.1:60794-ENST00000415940.1:2|2381
CVCVCIYIYI
>FUSION-ENST00000667305.1:60794-ENST00000415940.1:2|174
FSELVTLLVMSK
>FUSION-ENST00000667305.1:60794-ENST00000415940.1:2|2698
VIAVPPHL
>FUSION-ENST00000667305.1:60794-ENST00000415940.1:2|3024
PVIPSLWEIEVGGLVEPI
>FUSION-ENST00000667305.1:60794-ENST00000415940.1:2|2325
MSEFPGYTAR
>ENST00000430356.3|SNV-6064-C-T|3
VRNSIGELLGGHFHQHLEVLLFFK
>FUSION-ENST00000470575.5:28665-ENST00000471995.5:16630|506
SSRPAWAT
>ENST00000507048.1|SNV-110750-A-C|4
METPITQQVLR
>ENST00000430324.5|SNV-5619-G-A|1
GAHCRDRVHDFDCLCPSGYGGK
>FUSION-ENST00000667305.1:60794-ENST00000415940.1:2|2646
LIEAAVR
>FUSION-ENST00000470575.5:28665-ENST00000471995.5:16630|1096
NCTILTTFTR
>ENST00000667452.1|SNV-53181-A-C|1
GASPDPPHPQS
>FUSION-ENST00000667305.1:60794-ENST00000415940.1:2|2259
WSLLECWLLSNWLRAPG
>FUSION-ENST00000667305.1:60794-ENST00000415940.1:2|1740
MPSFFFFFFF
>FUSION-ENST00000667305.1:60794-ENST00000415940.1:2|442
RITHPGAFPK
>ENST00000507209.5|SNV-13686-C-G|2
YNCSCNKLVLIPVGL
>FUSION-ENST00000667305.1:60794-ENST00000415940.1:2|2037
NLGSRNAELVGLAR
>FUSION-ENST00000470575.5:28665-ENST00000471995.5:16630|727
EGSAQQSLP
>FUSION-ENST00000667305.1:60794-ENST00000415940.1:2|2154
WLLSSRNVR
>ENST00000359863.8|SNV-43986-G-A|2
ESQKLHYVVTEVQGPSITVEFSNCK
>FUSION-ENST00000667305.1:60794-ENST00000415940.1:2|1283
DRVFSENCFMDFFFFPRQGLALSPR
>FUSION-ENST00000667305.1:60794-ENST00000415940.1:2|2126
SIAIVHAS
>FUSION-ENST00000667305.1:60794-ENST00000415940.1:2|57
MALPSVGRPHPCGSR
>FUSION-ENST00000470575.5:28665-ENST00000471995.5:16630|102
NGEKCLISK
>FUSION-ENST00000667305.1:60794-ENST00000415940.1:2|1421
TTSLQKRLGR
>ENST00000340385.6|INDEL-10453-C-CA|3
SLHQRAPIWQEIPPLHTPALSLLEK
>FUSION-ENST00000667305.1:60794-ENST00000415940.1:2|1436
GSRLWAQR
>FUSION-ENST00000667305.1:60794-ENST00000415940.1:2|276
FALLVMMPRPWFR
>ENST00000415054.1|SNV-13574-T-C|5
MTDCSPQAFR
>FUSION-ENST00000470575.5:28665-ENST00000471995.5:16630|1129
MQREAIR
>ENST00000507527.1|SNV-578-G-A|2
MPSITLSTHLHHR
>FUSION-ENST00000470575.5:28665-ENST00000471995.5:16630|717
HVPPCSATFYIFSR
>FUSION-ENST00000667305.1:60794-ENST00000415940.1:2|474
MRSVVGKSCVAGR
>FUSION-ENST00000667305.1:60794-ENST00000415940.1:2|2849
MCEGPEAAKLLVCSECQK
>FUSION-ENST00000667305.1:60794-ENST00000415940.1:2|2285
RETARVQFTSPQR
>FUSION-ENST00000470575.5:28665-ENST00000471995.5:16630|620
MPRVEELGAVE
>ENST00000380698.5|SNV-9778-C-T|4
KTEGKIEELLLGSSIDAETR
>FUSION-ENST00000470575.5:28665-ENST00000471995.5:16630|22
QRNGEVLGGHKGVFFYY
>FUSION-ENST00000667305.1:60794-ENST00000415940.1:2|2743
GKGPLYGK
>FUSION-ENST00000667305.1:60794-ENST00000415940.1:2|1641
MTAMVLRPQCL
>ENST00000536101.5|SNV-81424-G-A|6
KQFMRFEWANYAAEALGCK
>ENST00000506000.5|INDEL-418220-C-CGT|3
RLQMNRSWNSSLEINFIFTL
>FUSION-ENST00000470575.5:28665-ENST00000471995.5:16630|1066
WNHTVFILL
>FUSION-ENST00000667305.1:60794-ENST00000415940.1:2|1547
WGGPVHDSYGFK
>FUSION-ENST00000667305.1:209-ENST00000415940.1:2|2
LAVPVTCGDTARSALQTVMLPS
>ENST00000553525.6|SNV-545885-T-A|2
QITFLNAQIDRHCLKMTK
>FUSION-ENST00000667305.1:60794-ENST00000415940.1:2|64
SQDCAALL
>FUSION-ENST00000667305.1:60794-ENST00000415940.1:2|1564
MWGCGSGVGETILLYFR
>FUSION-ENST00000667305.1:60794-ENST00000415940.1:2|1466
GRSWGAGK
>FUSION-ENST00000667305.1:60794-ENST00000415940.1:2|1728
MLPRPVSNSLAQTIPPPLPPK
>FUSION-ENST00000667305.1:60794-ENST00000415940.1:2|2534
MVMGRLGEERSSLIPGSHGEETCR
>FUSION-ENST00000667305.1:60794-ENST00000415940.1:2|2773
ESPQEFIGEWLTKTEFPSGIYCD
>FUSION-ENST00000667305.1:60794-ENST00000415940.1:2|2994
MFSIFQLIK
>FUSION-ENST00000470575.5:28665-ENST00000471995.5:16630|502
MAFFLPFILCSSR
>FUSION-ENST00000433556.6:4957-ENST00000424300.5:17325|25
MTSVTRGR
>FUSION-ENST00000667305.1:60794-ENST00000415940.1:2|1544
APVPLSLFLK
>ENST00000568235.5|SNV-159936-G-T|4
DNRTATPQNFSNYESMKHDFK
>ENST00000467203.5|SNV-57955-T-G|8
IMKLDEDVKMISAEAPVLLAK
>FUSION-ENST00000470575.5:28665-ENST00000471995.5:16630|1051
MSNPGWRESRFDS
>ENST00000264316.9|SNV-21833-T-G|5
IQVKARYDFLPR
>FUSION-ENST00000667305.1:60794-ENST00000415940.1:2|1404
MLNCRCPLMATGDAN
>FUSION-ENST00000667305.1:60794-ENST00000415940.1:2|105
MVEGQRVFPGQGFK
>ENST00000509479.6|SNV-1242-A-G|1
SGAGAGK
>ENST00000529398.5|SNV-92496-C-T|2
MDIGTFFVVGSTRR
>FUSION-ENST00000470575.5:28665-ENST00000471995.5:16630|699
PFLIFIFEDHVITFFPR
>FUSION-ENST00000667305.1:60794-ENST00000415940.1:2|1897
GSSFLSNNASIYEIFLCRK
>FUSION-ENST00000470575.5:28665-ENST00000471995.5:16630|806
MGFHHVGQAGLK
>FUSION-ENST00000667305.1:60794-ENST00000415940.1:2|1949
MHIFNIKWVR
>FUSION-ENST00000667305.1:60794-ENST00000415940.1:2|2082
ITAGCGGSRL
>FUSION-ENST00000470575.5:28665-ENST00000471995.5:16630|171
LARLVSTS
>ENST00000462989.6|SNV-129694-T-G|4
DPSELDAEHAQKGLEMEHTQQMKLK
>FUSION-ENST00000667305.1:60794-ENST00000415940.1:2|2248
GDLFLQGSR
>FUSION-ENST00000667305.1:60794-ENST00000415940.1:2|956
VCYLSGK
>ENST00000565541.5|SNV-86181-T-A|1
SVMMENFGNLTALGRSHKCSVSC
>FUSION-ENST00000667305.1:60794-ENST00000415940.1:2|696
TNRQEPQFPGLQK
>ENST00000472142.1|SNV-4033-A-C|3
SNASKALCG
>FUSION-ENST00000667305.1:60794-ENST00000415940.1:2|1864
PLIPATR
>FUSION-ENST00000667305.1:60794-ENST00000415940.1:2|2246
LPWDLPCTQFSLLGMHLLSLEEK
>FUSION-ENST00000667305.1:60794-ENST00000415940.1:2|2194
MPRGGVASPSR
>FUSION-ENST00000470575.5:28665-ENST00000471995.5:16630|757
GCQWLSIVIRIK
>FUSION-ENST00000470575.5:28665-ENST00000471995.5:16630|1109
VILNCNFK
>FUSION-ENST00000667305.1:60794-ENST00000415940.1:2|1783
MTFLQSCWK
>FUSION-ENST00000667305.1:60794-ENST00000415940.1:2|2061
SLWQEDQEK
>ENST00000389857.11|SNV-9083-C-G|2
RPTNQRINK
>ENST00000644639.1|SNV-33234-T-A|6
TFETARHNLIINKMSAEGVYR
>FUSION-ENST00000470575.5:28665-ENST00000471995.5:16630|773
CACNPSYLGG
>FUSION-ENST00000667305.1:60794-ENST00000415940.1:2|2802
RELDSALAVER
>FUSION-ENST00000667305.1:60794-ENST00000415940.1:2|2358
MPVVPATQQAEGGESLEPGRRR
>FUSION-ENST00000667305.1:60794-ENST00000415940.1:2|2763
LGSMEGFEVGQG
>FUSION-ENST00000667305.1:60794-ENST00000415940.1:2|451
CPLTWPSHVGTLGYFPYRDNL
>FUSION-ENST00000667305.1:60794-ENST00000415940.1:2|2605
TNFFLISQWHAPVVPGGQSWR
>ENST00000244926.4|SNV-1147-C-A|1
FDDPPEAVAAKLGVKR
>FUSION-ENST00000470575.5:28665-ENST00000471995.5:16630|466
TKPCLYKKYK
>FUSION-ENST00000667305.1:60794-ENST00000415940.1:2|3195
MEAVQAK
>FUSION-ENST00000667305.1:60794-ENST00000415940.1:2|2711
MWYIAFHK
>FUSION-ENST00000667305.1:60794-ENST00000415940.1:2|2289
TPSGYPALGSSQQSSWGCLAR
>FUSION-ENST00000470575.5:28665-ENST00000471995.5:16630|563
MLLLFWR
>FUSION-ENST00000667305.1:60794-ENST00000415940.1:2|2833
EGLKCFFK
>FUSION-ENST00000470575.5:28665-ENST00000471995.5:16630|987
MVSCFLELVRLF
>FUSION-ENST00000667305.1:60794-ENST00000415940.1:2|499
GERVKVGR
>FUSION-ENST00000667305.1:60794-ENST00000415940.1:2|926
MGKRSQGR
>FUSION-ENST00000667305.1:60794-ENST00000415940.1:2|131
MIWLRQWGPRGRPR
>ENST00000469631.1|SNV-72686-T-A|5
NSSQKTVER
>FUSION-ENST00000667305.1:60794-ENST00000415940.1:2|1138
CWRGCGEIGTLLHCWWECK
>FUSION-ENST00000470575.5:28665-ENST00000471995.5:16630|555
HSVVESYSVVYAFVAQALSYYPSLK
>FUSION-ENST00000667305.1:60794-ENST00000415940.1:2|432
ALQVTGALR
>FUSION-ENST00000667305.1:60794-ENST00000415940.1:2|2820
SLEVRSSGPAWPTW
>FUSION-ENST00000470575.5:28665-ENST00000471995.5:16630|105
MTVKNGEKCLISK
>FUSION-ENST00000667305.1:60794-ENST00000415940.1:2|2514
HHLLSWLYL
>FUSION-ENST00000667305.1:60794-ENST00000415940.1:2|2377
LMFIMSWMKK
>FUSION-ENST00000470575.5:28665-ENST00000471995.5:16630|535
INKLYQFLYLGGILLYIGRNIAK
>FUSION-ENST00000667305.1:60794-ENST00000415940.1:2|2371
FIMSWMKK
>FUSION-ENST00000667305.1:60794-ENST00000415940.1:2|1128
FIAALFTIAKTWNQPK
>FUSION-ENST00000470575.5:28665-ENST00000471995.5:16630|15
ACLCADLMGLLW
>FUSION-ENST00000667305.1:60794-ENST00000415940.1:2|965
PGVMKSSR
>FUSION-ENST00000667305.1:60794-ENST00000415940.1:2|110
MISSFQGRAWR
>FUSION-ENST00000470575.5:28665-ENST00000471995.5:16630|832
YYYILKMSK
>FUSION-ENST00000667305.1:60794-ENST00000415940.1:2|1425
SPLVFTYPLAHLILKTTSLQKR
>FUSION-ENST00000667305.1:60794-ENST00000415940.1:2|2701
MFSVKFLKEHS
>FUSION-ENST00000667305.1:60794-ENST00000415940.1:2|588
VSLGSLLASELLMHVYIIIIFFLRR
>FUSION-ENST00000667305.1:60794-ENST00000415940.1:2|2945
MQNSQKSTTK
>ENST00000360534.8|SNV-64947-A-G|1
MGFVGNKR
>FUSION-ENST00000667305.1:60794-ENST00000415940.1:2|563
ESCPRYRNGSLVDWLGQR
>FUSION-ENST00000667305.1:60794-ENST00000415940.1:2|2596
AGGLLEDGKLR
>FUSION-ENST00000667305.1:60794-ENST00000415940.1:2|3102
SAFSESNVWVRHR
>FUSION-ENST00000470575.5:28665-ENST00000471995.5:16630|1093
MTSLHSSLGNR
>FUSION-ENST00000470575.5:28665-ENST00000471995.5:16630|819
THSFNKISTK
>FUSION-ENST00000667305.1:60794-ENST00000415940.1:2|1095
MSFAGTWMK
>ENST00000257215.10|SNV-55404-A-C|2
LPVEGHPGTWLGHKGMVLSAEYIK
>FUSION-ENST00000470575.5:28665-ENST00000471995.5:16630|833
HIPSIKFQQSPLYLKR
>FUSION-ENST00000667305.1:60794-ENST00000415940.1:2|3474
WFGGPSGETRGL
>FUSION-ENST00000470575.5:28665-ENST00000471995.5:16630|256
MFAFFFFFFF
>FUSION-ENST00000667305.1:60794-ENST00000415940.1:2|992
SRLNHVV
>ENST00000513000.5|INDEL-418220-C-CGT|5
LQMNRSWNSSLHAR
>FUSION-ENST00000667305.1:60794-ENST00000415940.1:2|2540
MYIIYTNIYNIYK
>ENST00000549335.5|SNV-49489-C-T|15
MVTKFEGFIQK
>FUSION-ENST00000667305.1:60794-ENST00000415940.1:2|3235
MCLAEDLGS
>ENST00000429642.2|SNV-7962-A-G|4
IIAATFLFKWWDNLNHLNQFVDREK
>ENST00000301740.13|SNV-13179-G-C|3
TTSRTGRSPSPKPR
>FUSION-ENST00000470575.5:28665-ENST00000471995.5:16630|283
LSSLGCATK
>FUSION-ENST00000470575.5:28665-ENST00000471995.5:16630|475
MGNMTKPCLYKK
>FUSION-ENST00000667305.1:60794-ENST00000415940.1:2|266
MPRPWFRYPKEDN
>ENST00000554872.5|SNV-9083-C-G|9
DLVDGIFLNQIMLQIDR
>FUSION-ENST00000667305.1:60794-ENST00000415940.1:2|1939
MCCKEQAFR
>ENST00000306858.8|SNV-94726-T-A|4
KHSSSSNSQGSNHK
>FUSION-ENST00000667305.1:60794-ENST00000415940.1:2|1005
KGEQMLVYRLQR
>FUSION-ENST00000667305.1:60794-ENST00000415940.1:2|819
ASALGSCSWSPQASASWHR
>FUSION-ENST00000667305.1:60794-ENST00000415940.1:2|2742
GKGPLYGKSPGIYR
>FUSION-ENST00000667305.1:60794-ENST00000415940.1:2|2025
AEMDESSVQSGNCR
>ENST00000490924.1|SNV-205422-T-C|3
MQLSPPAWWSSIAGTCSTR
>ENST00000518575.5|SNV-6578-G-A|2
AFGQNFNLLR
>FUSION-ENST00000470575.5:28665-ENST00000471995.5:16630|1026
MLCILDLLYHFNSVFVKYR
>FUSION-ENST00000667305.1:60794-ENST00000415940.1:2|167
GLSGGSVLCGPCCSGLVHWR
>FUSION-ENST00000667305.1:60794-ENST00000415940.1:2|3279
LESLGCGCGQESWVEVR
>FUSION-ENST00000667305.1:60794-ENST00000415940.1:2|296
MIRLGLCIFRR
>FUSION-ENST00000667305.1:60794-ENST00000415940.1:2|3389
WKTLDSCR
>FUSION-ENST00000667305.1:60794-ENST00000415940.1:2|2024
AEMDESSVQSGNCRNSVCLSK
>FUSION-ENST00000667305.1:60794-ENST00000415940.1:2|700
SSRPTWATWQNPISTK
>FUSION-ENST00000667305.1:60794-ENST00000415940.1:2|3161
CCGNRPSRVSVWR
>FUSION-ENST00000667305.1:60794-ENST00000415940.1:2|2679
GIWPSLSQG
>ENST00000481902.5|SNV-15980-A-T|3
SLPVDFHIK
>FUSION-ENST00000667305.1:60794-ENST00000415940.1:2|106
AWRQKAALR
>FUSION-ENST00000667305.1:60794-ENST00000415940.1:2|1725
LPRPVSNSLAQTIPPPLPPKVLGL
>ENST00000354869.7|INDEL-14135-A-AA|7
EFRPEIPCIVVANKIDADINVTQKK
>FUSION-ENST00000667305.1:60794-ENST00000415940.1:2|811
MSSEETSAQSRLRASCQPACK
>ENST00000477357.5|SNV-17598-T-C|4
KNAISTAEDEEWKR
>ENST00000370557.5|SNV-148070-A-G|2
YVWQSTPYNDEPWYNRK
>FUSION-ENST00000667305.1:60794-ENST00000415940.1:2|2307
SGKPAWAT
>ENST00000644639.1|SNV-33234-T-A|2
MSAEGVYR
>ENST00000483052.1|SNV-1048-A-C|4
MFTKPVVLLPCQHNLCR
>ENST00000549335.5|SNV-49489-C-T|8
KMSIWSPSLK
>FUSION-ENST00000470575.5:28665-ENST00000471995.5:16630|744
QEMIMFNEISSCHFQA
>ENST00000518985.1|SNV-16107-C-G|1
TCCKTVRCLK
>FUSION-ENST00000667305.1:60794-ENST00000415940.1:2|834
GHEPVHQSGSNGSAEEGRFK
>FUSION-ENST00000667305.1:60794-ENST00000415940.1:2|471
SVVGKSCVAGRNASGCGPLGR
>FUSION-ENST00000667305.1:60794-ENST00000415940.1:2|1312
IVLFWVVEGFGEIP
>FUSION-ENST00000667305.1:60794-ENST00000415940.1:2|3223
LLQVTVPPFPQLLSR
>FUSION-ENST00000667305.1:60794-ENST00000415940.1:2|1924
NSVYIKRLVNGLHCPSK
>FUSION-ENST00000667305.1:60794-ENST00000415940.1:2|2693
LGLGGHPLAFAK
>ENST00000477357.5|SNV-17598-T-C|6
KNAISTAEDEEWK
>ENST00000561762.1|SNV-939-A-C|2
GSRGPKK
>FUSION-ENST00000667305.1:60794-ENST00000415940.1:2|217
MHSQLCR
>FUSION-ENST00000667305.1:60794-ENST00000415940.1:2|1751
GVLENAEHK
>ENST00000492366.5|SNV-8666-A-G|3
CLMIKAFLPK
>FUSION-ENST00000667305.1:60794-ENST00000415940.1:2|3275
AYCFVYLPLYYH
>FUSION-ENST00000667305.1:60794-ENST00000415940.1:2|1267
DFMTKTPKAMATK
>ENST00000272418.7|SNV-44778-A-G|5
SIRVLVAVGSGK
>FUSION-ENST00000667305.1:60794-ENST00000415940.1:2|1449
FLASATWQMLVSSMDTGKMGSR
>FUSION-ENST00000466801.5:5622-ENST00000322723.9:22077|12
MRMTMTMR
>ENST00000425156.5|SNV-61180-C-A|2
MLISSLCCQSLHTYIQSWR
>FUSION-ENST00000667305.1:60794-ENST00000415940.1:2|23
DTFLNLGPPYRIQHRR
>FUSION-ENST00000667305.1:60794-ENST00000415940.1:2|1977
DRSLKYETPAFDMLK
>FUSION-ENST00000470575.5:28665-ENST00000471995.5:16630|804
MLIRLVSSS
>ENST00000440172.5|MNV-143328-CC-C|22
KTSSLATPRPLSSK
>FUSION-ENST00000667305.1:60794-ENST00000415940.1:2|1758
GVRPCCIFRML
>ENST00000374848.8|SNV-57598-G-T|2
AYVVEPNLLK
>FUSION-ENST00000667305.1:60794-ENST00000415940.1:2|2585
EGGKEGR
>FUSION-ENST00000470575.5:28665-ENST00000471995.5:16630|233
MILFLPAVAVFELWLLETPIER
>ENST00000619062.1|SNV-18149-G-A|8
MTSEGSGSSRK
>FUSION-ENST00000667305.1:60794-ENST00000415940.1:2|1504
NSWEQSTQYRCLAFYCR
>FUSION-ENST00000470575.5:28665-ENST00000471995.5:16630|346
MGVQNIFR
>FUSION-ENST00000667305.1:60794-ENST00000415940.1:2|128
GRPRGLGPHCLCGALHWVQLTWR
>FUSION-ENST00000667305.1:60794-ENST00000415940.1:2|2217
CNAEEPRDKSANDTLR
>ENST00000503569.5|SNV-32259-A-C|1
FARYKFEITVGMPFSSGADGSR
>FUSION-ENST00000667305.1:60794-ENST00000415940.1:2|1582
RAMLHMKAPK
>FUSION-ENST00000667305.1:60794-ENST00000415940.1:2|138
QIQFQAV
>FUSION-ENST00000470575.5:28665-ENST00000471995.5:16630|844
ERFLNLNFIK
>ENST00000477357.5|SNV-17598-T-C|11
MPSLQLRMKNGR
>FUSION-ENST00000667305.1:60794-ENST00000415940.1:2|1249
WDLIKLK
>FUSION-ENST00000470575.5:28665-ENST00000471995.5:16630|519
MTFFFFFFF
>ENST00000562210.1|SNV-86181-T-A|7
SVMMENFGNLTALGKAIFLLGLR
>ENST00000303045.11|SNV-92832-G-A|3
MALSIQAQNVSLHIDCALVQTLPIK
>FUSION-ENST00000667305.1:60794-ENST00000415940.1:2|832
FKEETVDRGVR
>FUSION-ENST00000667305.1:60794-ENST00000415940.1:2|2047
KALGMVHI
>FUSION-ENST00000667305.1:60794-ENST00000415940.1:2|718
MDLMLSSLNFF
>FUSION-ENST00000667305.1:60794-ENST00000415940.1:2|825
ELWQEID
>FUSION-ENST00000470575.5:28665-ENST00000471995.5:16630|762
SHLVISRLR
>ENST00000492366.5|SNV-8666-A-G|9
MNLNVRSMCLMIKAFLPK
>FUSION-ENST00000470575.5:28665-ENST00000471995.5:16630|626
VIYFRHCFALRSFH
>ENST00000470921.1|SNV-217013-G-A|2
DLGNRVEITAVATQGK
>FUSION-ENST00000667305.1:60794-ENST00000415940.1:2|1163
DLDEAGNHHSQQINTGTK
>FUSION-ENST00000667305.1:60794-ENST00000415940.1:2|798
RLWTEVLGK
>ENST00000537589.1|SNV-15905-G-C|5
GLPSWSQLASTPR
>ENST00000397146.7|SNV-29591-A-C|6
DKAAFFLRYEELLQR
>FUSION-ENST00000667305.1:60794-ENST00000415940.1:2|1858
TLAATWGTTMLHFQDALVEIK
>ENST00000535170.5|INDEL-17945-C-CA|1
LQSELQLHHP
>FUSION-ENST00000667305.1:60794-ENST00000415940.1:2|2651
LFLQWVPVRGSK
>ENST00000361558.7|SNV-7634-C-G|2
MTASSVSVTLAAGCGK
>FUSION-ENST00000667305.1:60794-ENST00000415940.1:2|2489
NHRPRPQMGNYFCTFSCPKSR
>FUSION-ENST00000667305.1:60794-ENST00000415940.1:2|2881
MLYNVPEIGCLTQVLTR
>ENST00000394909.7|MNV-19372-CACAG-C|8
SSTRERSR
>ENST00000377990.7|SNV-15905-G-C|4
VPQKQGGMGLPSWSQLASTPR
>FUSION-ENST00000667305.1:60794-ENST00000415940.1:2|2216
DKSANDTLR
>FUSION-ENST00000470575.5:28665-ENST00000471995.5:16630|799
MSYHARASDESCQGKIP
>FUSION-ENST00000667305.1:60794-ENST00000415940.1:2|634
WSLTLLPRLECSGTISAHCKLR
>FUSION-ENST00000667305.1:60794-ENST00000415940.1:2|3219
PGTVLAAGDPAGSR
>FUSION-ENST00000667305.1:60794-ENST00000415940.1:2|1770
MTSTSELWLLRGVRPCCIFR
>FUSION-ENST00000667305.1:60794-ENST00000415940.1:2|678
CLFGCFYFFR
>ENST00000244926.4|SNV-1147-C-A|4
LSLAKFDDPPEAVAAKLGVK
>FUSION-ENST00000667305.1:60794-ENST00000415940.1:2|1967
LLGSSDLPTLASR
>FUSION-ENST00000470575.5:28665-ENST00000471995.5:16630|58
QYFHLSLPK
>FUSION-ENST00000470575.5:28665-ENST00000471995.5:16630|693
MFFLIVPCGRDK
>FUSION-ENST00000470575.5:28665-ENST00000471995.5:16630|408
MVLCVFR
>FUSION-ENST00000667305.1:60794-ENST00000415940.1:2|1464
SWGAGKGDYK
>FUSION-ENST00000667305.1:60794-ENST00000415940.1:2|1141
KSGNNRCWR
>ENST00000519589.1|SNV-351460-C-G|3
MWRGPRSWLS
>FUSION-ENST00000667305.1:60794-ENST00000415940.1:2|3231
MCQGAEECRSGYFWASYFSK
>FUSION-ENST00000667305.1:60794-ENST00000415940.1:2|2069
IGFHDQIILTALRRLSWK
>ENST00000264057.6|SNV-93647-C-A|2
HSVVISSAKVLCETVK
>FUSION-ENST00000667305.1:60794-ENST00000415940.1:2|3037
MTNSCGMWI
>FUSION-ENST00000667305.1:60794-ENST00000415940.1:2|3452
LLTLGPSR
>FUSION-ENST00000466801.5:5622-ENST00000322723.9:22077|5
LWRLHQPK
>FUSION-ENST00000667305.1:60794-ENST00000415940.1:2|53
MIQQVQAGVNQAR
>FUSION-ENST00000667305.1:60794-ENST00000415940.1:2|2287
GAVTSRRETAR
>FUSION-ENST00000470575.5:28665-ENST00000471995.5:16630|764
RSHLVISRLR
>FUSION-ENST00000470575.5:28665-ENST00000471995.5:16630|1187
ARSWLTATSASWVQAILLPQPPK
>FUSION-ENST00000667305.1:60794-ENST00000415940.1:2|1328
MAGCGGSR
>FUSION-ENST00000667305.1:60794-ENST00000415940.1:2|3402
MSYILEVRTCLVV
>FUSION-ENST00000667305.1:60794-ENST00000415940.1:2|312
GRGLESRWQIMPAWGSWR
>ENST00000374723.5|SNV-120964-A-T|5
YHLGTVAKGSFIITFVK
>FUSION-ENST00000667305.1:60794-ENST00000415940.1:2|3492
LAVPVTCGDTARSALQ
>FUSION-ENST00000667305.1:60794-ENST00000415940.1:2|2344
MGELLEPGRSMLQ
>ENST00000407847.5|SNV-91079-T-C|1
THTGEKPLKCERCER
>FUSION-ENST00000667305.1:60794-ENST00000415940.1:2|3005
MITPLYSSLGDRMRPCL
>FUSION-ENST00000667305.1:60794-ENST00000415940.1:2|2948
LNLLLSGEARDVFCCP
>FUSION-ENST00000470575.5:28665-ENST00000471995.5:16630|20
NGEVLGGHKGVFFYY
>FUSION-ENST00000667305.1:60794-ENST00000415940.1:2|2055
DCYFQSSSSVFFIVVVKVQKSLY
>FUSION-ENST00000470575.5:28665-ENST00000471995.5:16630|1144
MFLLSLEK
>FUSION-ENST00000667305.1:60794-ENST00000415940.1:2|3011
KEIWARHCGLCL
>FUSION-ENST00000470575.5:28665-ENST00000471995.5:16630|450
KQWCQGFRECK
>FUSION-ENST00000667305.1:60794-ENST00000415940.1:2|858
CGSAMDRIYNGGPMR
>ENST00000342358.9|MNV-51809-CC-C|3
KPTALPQAR
>FUSION-ENST00000667305.1:60794-ENST00000415940.1:2|3303
MVKPGLYYKYKK
>FUSION-ENST00000470575.5:28665-ENST00000471995.5:16630|1081
FIHVVACVRIFFEEVNYLKDFHSR
>FUSION-ENST00000667305.1:60794-ENST00000415940.1:2|299
GEKQLWGPS
>FUSION-ENST00000470575.5:28665-ENST00000471995.5:16630|273
YQHTLSSTDGIYLIHVWR
>ENST00000429642.2|SNV-7962-A-G|5
IIAATFLFKWWDNLNHLNQFVDR
>ENST00000562210.1|SNV-86181-T-A|3
MENFGNLTALGKAIFLLGLR
>ENST00000467203.5|SNV-57955-T-G|6
KLDEDVKMISAEAPVLLAK
>FUSION-ENST00000667305.1:60794-ENST00000415940.1:2|821
GTCHSCCELSLLLPSDLLLVPPIG
>FUSION-ENST00000667305.1:60794-ENST00000415940.1:2|3213
DKNPCPPEASVLVDVTQ
>FUSION-ENST00000667305.1:60794-ENST00000415940.1:2|2564
SLSPLHFVQHFPSCYLSGKTQ
>ENST00000176183.6|INDEL-3284-C-CA|3
APPDAPRPDGQASGTK
>FUSION-ENST00000470575.5:28665-ENST00000471995.5:16630|1118
MGCHWFFISVHINLLPR
>ENST00000409358.1|INDEL-48-T-TG|6
VVVYRNGGPILPR
>FUSION-ENST00000470575.5:28665-ENST00000471995.5:16630|547
LLVMNSDTLLLYFRFEKIAAAR
>FUSION-ENST00000667305.1:60794-ENST00000415940.1:2|1270
MGKDFMTKTPK
>ENST00000342358.9|MNV-51809-CC-C|1
LCHGAHCVRPWPAATL
>FUSION-ENST00000667305.1:60794-ENST00000415940.1:2|150
LYDIDLSGSQHPLV
>ENST00000620985.4|SNV-14792-T-A|1
IEDKMGTYSTILIK
>FUSION-ENST00000474837.5:935-ENST00000471995.5:16630|76
GARGAGCLEDRGAGGGGAR
[truncated: 20,242 more chars]
