# Supplementary material for: Identification of non-canonical peptides with moPepGen
Source: Nat Biotechnol. 2025 Jun 16;44(4):568–73. doi: 10.1038/s41587-025-02701-0 (PMC12680078; doi:10.1038/s41587-025-02701-0)
Supplement: Supplementary file 4 — Supplementary Data: Cancer cell line variant peptide database. Custom peptide database FASTA file for each of the 376 cell lines from the Cancer Cell Line Encyclopedia with proteomics characterization or used in the reference channel. Variant peptide FASTA files were produced by moPepGen as the result of cell-line-specific publicly available mutations and fusions. [file 41587_2025_2701_MOESM4_ESM.zip › ACH-000375.fasta]

>ENST00000499527.6|SNV-127504-A-C|2
SSWSTIVLIGRMLDLR
>ENST00000473060.5|SNV-67147-C-T|1
DVGFLLFHSYDK
>ENST00000378024.9|SNV-25066-G-A|6
MKRNVDISAPK
>ENST00000542330.1|SNV-5440-C-T|1
GTLLVGPGHWASHPADSPLGLLR
>ENST00000377865.7|SNV-3881-G-C|1
AVTLSILNDNDNFVLDPYSGLIK
>ENST00000381809.8|SNV-23565-C-T|4
TVGIDDLTGEPLIQREDDKPEMVIK
>ENST00000558252.5|SNV-113345-G-T|4
MSSLLSKFR
>ENST00000557803.5|SNV-24781-G-A|7
GMPADGPARRSSSR
>ENST00000654403.1|SNV-29124-C-A|3
LLILSTQINLLYQKR
>ENST00000381809.8|SNV-23565-C-T|2
EDDKPEMVIKR
>ENST00000472080.1|SNV-14123-C-T|8
AAPSLPKPLHIHSSTGSR
>ENST00000542905.1|SNV-29090-C-T|1
VTLTVAGMPLGQ
>ENST00000407673.5|SNV-108544-G-A|1
LELEMAHGLGPGPRLPTGSPGAPGR
>ENST00000367069.7|SNV-6347-C-G|3
VIRGNTYAVQTGPLLGRPDSLELQR
>ENST00000370994.8|SNV-407-C-T|6
NPLPPSVGVVDKKEETQPSVALK
>ENST00000479413.1|MNV-258-CA-C|32
SSQKGNVARSDLR
>ENST00000545221.2|SNV-2707-C-A|2
METGNLTWVSEFVFLGLSQTRELQR
>ENST00000382303.5|SNV-241530-G-A|7
RSGGELYIDYEEKEMETVEQSTQR
>ENST00000393957.7|SNV-2423-G-A|5
AASTNMAGLEESFR
>ENST00000505542.1|SNV-14644-A-T|3
RRDLQVGTPWWDR
>ENST00000625275.2|SNV-24701-C-T|5
EFSVLKIRPLIQGTK
>ENST00000536645.1|SNV-29090-C-T|3
KQKVTLTVAGPS
>ENST00000261439.9|SNV-246055-G-A|3
KQNLDLLEQLQVTNGR
>ENST00000496944.1|MNV-10881-CTG-C|7
WIPGRMPTPPLSKK
>ENST00000373358.8|SNV-4636-G-T|4
EGYNKSVYISVQDKEGEK
>ENST00000466348.5|SNV-235122-T-C|4
MGASEKETALPRLMG
>ENST00000261425.7|SNV-31051-C-T|5
KMENYLRYK
>ENST00000370994.8|SNV-407-C-T|4
KEETQPSVALKK
>ENST00000264255.8|SNV-18550-A-G|3
KHLETRFLK
>ENST00000545221.2|SNV-2707-C-A|3
ETGNLTWVSEFVFLGLSQTR
>ENST00000654403.1|SNV-29124-C-A|1
LLILSTQINLLYQKRAHFIIF
>ENST00000493837.6|SNV-9815-C-A|4
ISRALFTDEVGCVDPDVCQR
>ENST00000249750.9|SNV-432233-T-C|2
TSSKTEMPGEVK
>ENST00000409821.5|SNV-470-C-G|1
EVTQDLVQDGVASAATPGTGKSK
>ENST00000479378.1|INDEL-33821-C-CGCTGCT|7
MLLTPTCTLTIRCCCCCCR
>ENST00000380701.8|SNV-225949-G-C|4
GHVPITKSTASLQNQILGFTQR
>ENST00000440835.6|SNV-236025-A-G|1
NVTDSLSTYINASYIRGYSGKEK
>ENST00000409074.7|SNV-8816-G-A|2
KLRQETQE
>ENST00000261170.5|SNV-16868-C-T|2
SNVIIMCGGLEFLYKLK
>ENST00000261170.5|SNV-16868-C-T|4
KSNVIIMCGGLEFLYKLK
>ENST00000370994.8|SNV-407-C-T|3
EETQPSVALK
>ENST00000466348.5|SNV-235122-T-C|1
ETALPRLMG
>ENST00000561271.1|SNV-53532-G-A|14
MLPRGAR
>ENST00000542905.1|SNV-29090-C-T|2
QKVTLTVAGMPLGQ
>ENST00000393957.7|SNV-2423-G-A|6
MAASTNMAGLEESFR
>ENST00000301740.13|SNV-12234-C-T|3
SRSGSFPGLRDGSGTPSR
>ENST00000424296.6|SNV-157957-C-A|3
LIKDMKEK
>ENST00000284476.7|INDEL-132542-A-AC|1
CLGPQGTLWSDSFT
>ENST00000473624.2|SNV-171169-C-T|1
LCTDLGESTASLDSIVRDEGIQK
>ENST00000559684.1|SNV-410-A-G|3
MRAAGSAFTSPGISVLLEVMVAGR
>ENST00000399583.4|SNV-48847-G-A|1
LCGATLGARGAASPTQAALPRR
>ENST00000377031.7|MNV-258-CA-C|8
MTSSIKVCRPR
>ENST00000261425.7|SNV-31051-C-T|2
YKQLCDVILVAGDR
>ENST00000575643.1|SNV-1661-G-C|1
AGIIIAGWDPQEAGQVR
>ENST00000441339.3|MNV-2046-CCTGGGGCCTGCCTCTGCGGGTGG-C|2
ACLTLHRHPTPHCSTWVLADCCDC
>ENST00000257861.7|SNV-10299-T-C|5
WSVKDQTMGLGKTFSTGK
>ENST00000216121.12|MNV-10881-CTG-C|3
VDPRKDAHSTPVQEGNQQPL
>ENST00000607675.1|SNV-16093-G-A|1
YLHVINLIPYSARDTLLK
>ENST00000505542.1|SNV-14644-A-T|2
RDLQVGTPWWDR
>ENST00000372236.9|SNV-29128-G-A|2
DQNDNDRVATQLVVSIR
>ENST00000512550.1|MNV-12561-CGGGTAT-C|8
NYMKQLVHFSYLFK
>ENST00000377031.7|MNV-258-CA-C|9
LASKMTSSIKVCRPR
>ENST00000513825.1|SNV-20517-G-A|7
MMLSDQCYFRYSARASLFHHE
>ENST00000375044.5|SNV-27686-T-G|4
QLIREEDEER
>ENST00000531113.5|SNV-29152-A-T|2
EDDGKPRAPLAPLHSVVQQLHGK
>ENST00000433976.6|SNV-9047-T-G|1
TQCGEACSEHSGLSTHVR
>ENST00000216121.12|MNV-10881-CTG-C|2
KDAHSTPVQEGNQQPL
>ENST00000321556.5|SNV-158-G-A|4
GLQLGRALLLRFTSKPGR
>ENST00000274217.4|SNV-20517-G-A|1
SVLFQIFSQGISFPS
>ENST00000460662.2|SNV-359466-A-C|5
GDCDLETCRMYLDRLQEDHETSFPR
>ENST00000618102.4|SNV-21441-G-A|6
MWTQPLCCTDQQRK
>ENST00000466348.5|SNV-235122-T-C|5
MGASEKETALPR
>ENST00000505569.5|SNV-29809-G-A|2
GEGAPSQYRPRER
>ENST00000625275.2|SNV-24701-C-T|4
EFSVLKIRPLIQGTKQSK
>ENST00000560292.2|SNV-2197-C-G|1
MVCSLSL
>ENST00000654403.1|SNV-29124-C-A|5
LLILSTQINLLYQK
>ENST00000524820.6|SNV-74818-A-T|6
ACGKLNFILKYDCVLEQLIVK
>ENST00000535653.1|MNV-2046-CCTGGGGCCTGCCTCTGCGGGTGG-C|5
MPDPPPAPHPSLLHLGPG
>ENST00000525150.5|SNV-8374-C-T|3
WSRLCAGR
>ENST00000479413.1|MNV-258-CA-C|28
SDLRSTRIR
>ENST00000382303.5|SNV-241530-G-A|6
SGGELYIDYEEK
>ENST00000561271.1|SNV-53532-G-A|10
GARCAGERR
>ENST00000651925.1|SNV-46307-C-G|1
EQLLFGQPSSYFVQFPQAMQRCR
>ENST00000460662.2|SNV-359466-A-C|2
YLDRLQEDHETSFPR
>ENST00000261425.7|SNV-31051-C-T|1
YKQLCDVILVAGDRR
>ENST00000376865.1|SNV-11827-C-T|2
NGRNIEDEVQIQW
>ENST00000314673.8|SNV-512-G-A|3
LRLDVGREIYR
>ENST00000647232.1|SNV-113345-G-T|6
INRIEEEKIVMSSLLSK
>ENST00000619060.1|SNV-2289-G-T|1
VWGRWPIQKR
>ENST00000558252.5|SNV-113345-G-T|2
MSSLLSKFRIK
>ENST00000557803.5|SNV-24781-G-A|9
GMPADGPAR
>ENST00000440835.6|SNV-236025-A-G|4
VCLRPKNVTDSLSTYINASYIR
>ENST00000529694.6|SNV-19943-A-G|6
AGDSRNAVNQDMEIGVTPWDPK
>ENST00000490850.1|INDEL-72692-A-AA|11
MQKNYEQPTISSKSHSPSPYTK
>ENST00000477069.5|SNV-53893-C-T|1
MVTLGCR
>ENST00000496944.1|MNV-10881-CTG-C|1
PTPPLSKKETSNLYK
>ENST00000490850.1|INDEL-72692-A-AA|12
QKNYEQPTISSK
>ENST00000373358.8|SNV-4636-G-T|1
SVYISVQDKEGEKGVNNGGEK
>ENST00000453091.6|SNV-55471-G-A|5
TKTGISEEAAIEKNK
>ENST00000549548.1|SNV-10299-T-C|1
TFSTGKIGETAPRSSSHC
>ENST00000373358.8|SNV-4636-G-T|3
SVYISVQDK
>ENST00000329099.4|SNV-2753-G-A|1
FLSSVELEAAELPGSNDLSDEC
>ENST00000490850.1|INDEL-72692-A-AA|10
QKNYEQPTISSKSHSPSPYTK
>ENST00000453091.6|SNV-55471-G-A|4
TGISEEAAIEK
>ENST00000531602.1|MNV-15485-CT-C|3
LPKSLEGPLRAAP
>ENST00000505569.5|SNV-29809-G-A|4
DRGEGAPSQYRPRER
>ENST00000264255.8|SNV-18550-A-G|1
HLETRFLKLNVEK
>ENST00000577361.5|SNV-22616-G-A|3
PSLSTTSHSGKHSFK
>ENST00000271588.9|SNV-358797-C-T|2
IRVSANGSTLNIYGALTSDMGK
>ENST00000647232.1|SNV-113345-G-T|3
IVMSSLLSK
>ENST00000433342.5|MNV-20536-GC-G|1
ATSRPGVRL
>ENST00000264255.8|SNV-18550-A-G|2
HLETRFLK
>ENST00000513825.1|SNV-20517-G-A|5
LSDQCYFRYSARASLFHHE
>ENST00000343508.7|SNV-798145-C-G|1
LTGSDLPATINAGLYGNFRAQLR
>ENST00000496944.1|MNV-10881-CTG-C|8
WIPGRMPTPPLSK
>ENST00000467566.1|SNV-470-C-G|4
MEDLVQDGVASAATPGTGKSK
>ENST00000284476.7|MNV-132537-AG-A|1
DKAKHIP
>ENST00000619060.1|SNV-2289-G-T|3
QEPPFPLGVTRVWGRWPIQK
>ENST00000576674.1|SNV-12234-C-T|3
SPEQSRSGSFPGLRDGSGTPSR
>ENST00000409063.5|SNV-297155-G-A|2
DSCINIQK
>ENST00000479413.1|MNV-258-CA-C|26
IRLASKMTSSIK
>ENST00000531113.5|SNV-29152-A-T|3
MEDDGKPRAPLAPLHSVVQQLHGK
>ENST00000493837.6|SNV-9815-C-A|5
MISRALFTDEVGCVDPDVCQR
>ENST00000647232.1|SNV-113345-G-T|1
IVMSSLLSKFRIK
>ENST00000367203.8|SNV-43509-A-G|6
MAAVLFEK
>ENST00000470290.1|INDEL-76624-G-GT|23
GFFEEIR
>ENST00000543431.5|SNV-29090-C-T|5
KQKVTLTVAEALK
>ENST00000610970.1|SNV-1416-A-G|6
WKKDHELPNTK
>ENST00000618102.4|SNV-21441-G-A|4
MWTQPLCCTDQQRKAVCMGQEHPR
>ENST00000512550.1|MNV-12561-CGGGTAT-C|2
QLVHFSYLFK
>ENST00000390654.8|SNV-335413-G-A|3
GAPGLKGEQGDTVVINYDGR
>ENST00000512550.1|MNV-12561-CGGGTAT-C|7
NYMKQLVHFSYLFKG
>ENST00000570698.5|SNV-8757-T-C|5
TLYINSRQLVSLQRGHQEVPAK
>ENST00000407472.5|MNV-2659-GCAG-G|1
QGPRIPIWAAANYANAHPWQQMDK
>ENST00000494653.5|SNV-9737-T-C|1
STNTTYITRLLWLP
>ENST00000607675.1|SNV-16093-G-A|4
VQDPKYLHVINLIPYSAR
>ENST00000254579.11|SNV-14123-C-T|5
CYELLDLQTALAEEKHKALWLLHR
>ENST00000646253.1|INDEL-264264-C-CA|3
KTEGVKEAQAPCPGSTT
>ENST00000483991.5|SNV-86317-C-T|1
PTDPGLDSALEPSGDPHGK
>ENST00000505542.1|SNV-14644-A-T|1
DLQVGTPWWDR
>ENST00000619060.1|SNV-2289-G-T|2
VWGRWPIQK
>ENST00000510590.1|SNV-166165-C-A|4
HNCLTRLDK
>ENST00000570698.5|SNV-8757-T-C|7
SSRTLYINSRQLVSLQR
>ENST00000380588.4|INDEL-33821-C-CGCTGCT|3
CCCCCCR
>ENST00000377031.7|MNV-258-CA-C|1
LMQNFMMEYVSAVKKFLSGV
>ENST00000377031.7|MNV-258-CA-C|3
LMQNFMMEYVSAVK
>ENST00000399537.8|SNV-51120-C-T|1
AVSPPPSPCASPVAALKAKVIQK
>ENST00000479413.1|MNV-258-CA-C|27
STRIRLASK
>ENST00000433342.5|MNV-20536-GC-G|3
CTVTRPEQLYCRATSRPGVRL
>ENST00000513825.1|SNV-20517-G-A|6
MLSDQCYFRYSARASLFHHE
>ENST00000381809.8|SNV-23565-C-T|1
EDDKPEMVIKRLK
>ENST00000279873.12|SNV-190792-G-T|4
KMSPHNIGAARPIK
>ENST00000525078.1|SNV-99049-C-T|4
RIVLECCYNDLRLLSVSSK
>ENST00000524820.6|SNV-74818-A-T|5
LNFILKYDCVLEQLIVK
>ENST00000372009.3|SNV-232632-C-G|2
FPKAHERSES
>ENST00000558252.5|SNV-113345-G-T|5
MSSLLSK
>ENST00000382303.5|SNV-241530-G-A|1
EMETVEQSTQRIKEFR
>ENST00000367203.8|SNV-43509-A-G|8
NMAAVLFEK
>ENST00000509614.1|SNV-118491-T-G|2
MTVAFLAILSTAPNGALLMGILGPK
>ENST00000510590.1|SNV-166165-C-A|5
PLNAYVLNFYKHNCLTRLDK
>ENST00000321556.5|SNV-158-G-A|2
FTSKPGR
>ENST00000263666.9|SNV-235122-T-C|4
IREGDRITQINGIEVQNR
>ENST00000375044.5|SNV-27686-T-G|2
EEDEERLAR
>ENST00000614461.4|SNV-21441-G-A|5
CGLSHFAALTNKGKLFVWGK
>ENST00000473624.2|SNV-171169-C-T|2
MLCTDLGESTASLDSIVRDEGIQK
>ENST00000302277.7|MNV-337602-GATT-G|1
LESSAAAFSEYSDDASVGKGSRK
>ENST00000472080.1|SNV-14123-C-T|9
MAAPSLPKPLHIHSSTGSR
>ENST00000557803.5|SNV-24781-G-A|11
MQRGMPADGPARR
>ENST00000496944.1|MNV-10881-CTG-C|9
AAGSAPSLFTKWIPGRMPTPPLSK
>ENST00000373357.3|SNV-4636-G-T|1
AITNLFISVFRTKK
>ENST00000499527.6|SNV-127504-A-C|3
SSWSTIVLIGR
>ENST00000257861.7|SNV-10299-T-C|2
TFSTGKIAK
>ENST00000647232.1|SNV-113345-G-T|2
IVMSSLLSKFR
>ENST00000370994.8|SNV-407-C-T|1
EETQPSVALKKEGIR
>ENST00000355803.8|SNV-15885-G-A|3
RVRTQAK
>ENST00000509614.1|SNV-118491-T-G|1
TVAFLAILSTAPNGALLMGILGPK
>ENST00000390654.8|SNV-335413-G-A|1
GEQGDTVVINYDGRILDALK
>ENST00000514083.1|SNV-11284-C-T|2
MTAGGPVS
>ENST00000371847.8|INDEL-72692-A-AA|3
ITLSISLHK
>ENST00000314888.10|SNV-31973-C-T|5
QEDVIATANLSRCAIADMLR
>ENST00000529694.6|SNV-19943-A-G|4
AGDSRNAVNQDMEIGVTPWDPKK
>ENST00000356175.7|SNV-154155-C-T|1
FFHAIISSSSEFSPQLR
>ENST00000570698.5|SNV-8757-T-C|3
QLVSLQRGHQEVPAK
>ENST00000279873.12|SNV-190792-G-T|5
MEGMVHPILHRKMSPHNIGAARPIK
>ENST00000579534.5|SNV-22616-G-A|1
GLIDYYLMPSLSTTSHSGKHSFKMK
>ENST00000643665.1|SNV-454429-G-A|1
SSLSQISSAATSHGGPPGSK
>ENST00000550537.5|SNV-10299-T-C|4
MGLGKTFSTGKIAK
>ENST00000485139.1|SNV-67147-C-T|1
DVGFLLFHSYDKLYNCVYLAI
>ENST00000625275.2|SNV-24701-C-T|2
IRPLIQGTKQSK
>ENST00000513825.1|SNV-20517-G-A|1
NERKGHC
>ENST00000571507.5|SNV-14986-G-A|4
TSSSPRWTQLPTR
>ENST00000381809.8|SNV-23565-C-T|3
EDDKPEMVIK
>ENST00000565414.1|SNV-9047-T-G|2
SVEKLAVNTQASAHT
>ENST00000465832.5|SNV-1271-A-T|6
KAMTIGDVSLVLELLDSDK
>ENST00000382141.4|SNV-307229-A-G|3
EIMDTERVYIRHLR
>ENST00000654403.1|SNV-29124-C-A|2
MLLILSTQINLLYQKRAHFIIF
>ENST00000463182.5|SNV-1271-A-T|2
MFHWSWSS
>ENST00000478207.1|SNV-470-C-G|3
GWLQQLPLGPGNLRIGER
>ENST00000654403.1|SNV-29124-C-A|12
MFMLLILSTQINLLYQK
>ENST00000576674.1|SNV-12234-C-T|7
SGMSPEQSRSGSFPGLRDGSGTPSR
>ENST00000535803.1|SNV-16868-C-T|1
CGGLEFLYKLKGDR
>ENST00000614461.4|SNV-21441-G-A|4
GKLFVWGK
>ENST00000493220.5|SNV-154155-C-T|3
MTEKFFHAIISSSSEFSPQLR
>ENST00000380701.8|SNV-225949-G-C|1
STASLQNQILGFTQRLHAAEVERR
>ENST00000261439.9|SNV-246055-G-A|2
QNLDLLEQLQVTNGR
>ENST00000464066.5|SNV-134998-G-A|1
SASRLWKAR
>ENST00000576674.1|SNV-12234-C-T|5
SPEQSRSGSFPGLR
>ENST00000257861.7|SNV-10299-T-C|3
DQTMGLGKTFSTGKIAK
>ENST00000544460.5|SNV-3051-G-A|1
LFNIVDLLTPFQSACHFLVEKR
>ENST00000539976.1|MNV-1887-CATTGT-C|1
VWVNICMCTR
>ENST00000257861.7|SNV-10299-T-C|1
TFSTGKIAKVFQDK
>ENST00000284476.7|MNV-132537-AG-A|2
NYSAVPFPMPCLQVPVTRDKAK
>ENST00000378628.8|INDEL-76624-G-GT|1
YPRANGFF
>ENST00000544460.5|SNV-3051-G-A|4
NLELKCTIFALASINEK
>ENST00000441339.3|MNV-2046-CCTGGGGCCTGCCTCTGCGGGTGG-C|1
HPTPHCSTWVLADCCDC
>ENST00000535803.1|SNV-16868-C-T|2
MCGGLEFLYKLKGDR
>ENST00000451085.5|SNV-31886-G-T|2
VDCPRLCTCEIRPLFTPR
>ENST00000399583.4|SNV-48847-G-A|2
LCGATLGARGAASPTQAALPR
>ENST00000397071.5|SNV-19131-G-A|4
SVRIASSR
>ENST00000482470.5|SNV-196957-C-A|1
TQKLKHTENTFSRPGGR
>ENST00000323662.9|SNV-8374-C-T|1
GPMWSRLCAGRTLDGPIR
>ENST00000467566.1|SNV-470-C-G|3
EDLVQDGVASAATPGTGKSK
>ENST00000618102.4|SNV-21441-G-A|3
WTQPLCCTDQQRKAVCMGQEHPR
>ENST00000302277.7|MNV-337602-GATT-G|2
LESSAAAFSEYSDDASVGKGSR
>ENST00000375044.5|SNV-27686-T-G|5
LLPQPVIQHDVEAEKQLIREEDEER
>ENST00000510590.1|SNV-166165-C-A|1
KNGMRMGQLLK
>ENST00000644917.1|SNV-97590-G-A|5
SDDPGKDLTNVNR
>ENST00000287025.4|SNV-21997-T-A|1
HLFLTYLGRAQ
>ENST00000561271.1|SNV-53532-G-A|12
LPRGARCAGER
>ENST00000393845.9|SNV-99846-G-A|4
AERAQLKIQQQK
>ENST00000461872.6|SNV-182259-C-T|1
MWKPIVA
>ENST00000561271.1|SNV-53532-G-A|6
LPVDHRAALR
>ENST00000525078.1|SNV-99049-C-T|7
MRIVLECCYNDLR
>ENST00000366832.7|SNV-35445-C-T|4
RSGFLSEFPGALHAAPSR
>ENST00000465832.5|SNV-1271-A-T|3
TIGDVSLVLELLDSDK
>ENST00000368586.10|SNV-73493-C-G|3
LREAGAR
>ENST00000341807.8|SNV-225099-G-T|4
GTPWKDGERGEK
>ENST00000407673.5|SNV-108544-G-A|4
EAQEDAEMDAK
>ENST00000377031.7|MNV-258-CA-C|5
KLMQNFMMEYVSAVK
>ENST00000399537.8|SNV-51120-C-T|2
AVSPPPSPCASPVAALKAK
>ENST00000619060.1|SNV-2289-G-T|5
CGRQEPPFPLGVTRVWGR
>ENST00000548132.1|MNV-39474-ACG-A|6
QAAEVMGRLMEIYQEKLYE
>ENST00000459892.5|SNV-35554-G-A|2
MVFCLLATDTCFLGAPFLSPGPR
>ENST00000314888.10|SNV-31973-C-T|2
CAIADMLRACK
>ENST00000261425.7|SNV-31051-C-T|3
MENYLRYKQLCDVILVAGDR
>ENST00000513825.1|SNV-20517-G-A|4
YSARASLFHHE
>ENST00000301740.13|SNV-12234-C-T|1
SGSFPGLRDGSGTPSR
>ENST00000570698.5|SNV-8757-T-C|1
GHQEVPAKFNFASDVLDHWADMEK
>ENST00000393957.7|SNV-2423-G-A|4
MAASTNMAGLEESFRK
>ENST00000356175.7|SNV-154155-C-T|2
NLLQMTEKFFHAIISSSSEFSPQLR
>ENST00000618015.4|SNV-14644-A-T|1
LELPGGTGCQPTMCPDVFR
>ENST00000607675.1|SNV-16093-G-A|2
YLHVINLIPYSAR
>ENST00000376865.1|SNV-11827-C-T|1
NIEDEVQIQW
>ENST00000378024.9|SNV-25066-G-A|2
NVDISAPKIEGEMQVPDVDIR
>ENST00000282249.6|SNV-309838-G-C|4
MRIGIHSGSLLAGVVGVR
>ENST00000541179.5|INDEL-34319-A-AA|1
LQANKKSSR
>ENST00000510590.1|SNV-166165-C-A|6
MPLNAYVLNFYKHNCLTRLDK
>ENST00000453091.6|SNV-55471-G-A|6
TKTGISEEAAIEK
>ENST00000466348.5|SNV-235122-T-C|2
GASEKETALPRLMG
>ENST00000493837.6|SNV-9815-C-A|6
PGMISRALFTDEVGCVDPDVCQR
>ENST00000433346.5|SNV-33810-A-T|2
LISLHTVVLR
>ENST00000575643.1|SNV-1661-G-C|2
MAGIIIAGWDPQEAGQVR
>ENST00000417172.5|SNV-196957-C-A|2
SQNGEFMTQKLK
>ENST00000510708.6|SNV-60006-A-G|1
HPEQVQLKTSISSQYVIRMQPTNR
>ENST00000263666.9|SNV-235122-T-C|2
ITQINGIEVQNR
>ENST00000512550.1|MNV-12561-CGGGTAT-C|3
KQLVHFSYLFKG
>ENST00000536645.1|SNV-29090-C-T|2
QKVTLTVAGPS
>ENST00000576674.1|SNV-12234-C-T|8
SGMSPEQSRSGSFPGLR
>ENST00000556560.5|SNV-125810-C-T|3
LTARSWDLVNR
>ENST00000371847.8|INDEL-72692-A-AA|9
KLRTAYNFFK
>ENST00000531602.1|MNV-15485-CT-C|2
SLEGPLR
>ENST00000634891.1|SNV-458216-C-A|2
LDTRTVMK
>ENST00000459892.5|SNV-35554-G-A|1
VFCLLATDTCFLGAPFLSPGPR
>ENST00000339865.9|SNV-99049-C-T|2
IVLECCYNDLRLLSVSSK
>ENST00000513825.1|SNV-20517-G-A|3
ASLFHHE
>ENST00000261170.5|SNV-16868-C-T|3
SNVIIMCGGLEFLYK
>ENST00000370952.4|SNV-16378-A-G|1
INVDIPEEANQNLSFGAAER
>ENST00000300036.6|SNV-124425-C-T|1
HAQVVEELTEQLEQFKRAK
>ENST00000545221.2|SNV-2707-C-A|4
METGNLTWVSEFVFLGLSQTR
>ENST00000467566.1|SNV-470-C-G|5
EDLVQDGVASAATPGTGK
>ENST00000372236.9|SNV-29128-G-A|1
DQNDNDRVATQLVVSIRVQGDK
>ENST00000579534.5|SNV-22616-G-A|3
GLIDYYLMPSLSTTSHSGK
>ENST00000535803.1|SNV-16868-C-T|4
MCGGLEFLYKLK
>ENST00000460662.2|SNV-359466-A-C|1
YLDRLQEDHETSFPRALSAQR
>ENST00000371847.8|INDEL-72692-A-AA|2
ITLSISLHKK
>ENST00000380916.8|SNV-20625-C-T|3
ASITDPGRLPENLKIPHGER
>ENST00000360029.4|INDEL-873-G-GTGG|1
GAAAAVPSGPGAHGGGGGGGGAQDK
>ENST00000539976.1|MNV-1887-CATTGT-C|6
ICVCLCVCACGVGARVCTCVGKR
>ENST00000373357.3|SNV-4636-G-T|5
LLGTGKAITNLFISVFR
>ENST00000479378.1|INDEL-33821-C-CGCTGCT|4
LLTPTCTLTIRCCCCCCRR
>ENST00000526355.7|SNV-309838-G-C|1
IGIHSGSLLAGVVGVRMPR
>ENST00000548132.1|MNV-39474-ACG-A|5
MGRLMEIYQEKLYE
>ENST00000548132.1|MNV-39474-ACG-A|1
EIYQEKLYE
>ENST00000505569.5|SNV-29809-G-A|17
RGPHPPWTEVRGPPPSIVPENGLVR
>ENST00000382141.4|SNV-307229-A-G|1
VYIRHLRDICEGYIR
>ENST00000300036.6|SNV-124425-C-T|2
HAQVVEELTEQLEQFKR
>ENST00000441339.3|MNV-2046-CCTGGGGCCTGCCTCTGCGGGTGG-C|3
RACLTLHRHPTPHCSTWVLADCCDC
>ENST00000561271.1|SNV-53532-G-A|11
GARCAGER
>ENST00000652557.1|SNV-62853-T-G|1
WIDLLRRCGK
>ENST00000544460.5|SNV-3051-G-A|2
LFNIVDLLTPFQSACHFLVEK
>ENST00000452113.5|SNV-42349-A-G|3
RRLFTFSHPVR
>ENST00000483068.1|SNV-134447-G-T|4
GRFLGLETNV
>ENST00000624695.1|SNV-562-C-T|4
IVHKKPISYAKSFLK
>ENST00000238561.10|SNV-125810-C-T|1
SWDLVNRGISQAPVTATEDLEIR
>ENST00000308744.10|SNV-115996-G-T|1
ETTNISEI
>ENST00000264187.7|SNV-16281-C-T|1
EDLSPFITQRAAECVHR
>ENST00000505569.5|SNV-29809-G-A|16
GPHPPWTEVRGPPPSIVPENGLVR
>ENST00000577361.5|SNV-22616-G-A|6
MPSLSTTSHSGK
>ENST00000457083.1|MNV-395-CACGGCAGTGCGGCCGCCGGTGCCCGCC-C|4
ARRWVGR
>ENST00000366832.7|SNV-35445-C-T|3
RSGFLSEFPGALHAAPSRQDMGP
>ENST00000506359.1|SNV-115996-G-T|2
EELKETTNISEI
>ENST00000457083.1|MNV-395-CACGGCAGTGCGGCCGCCGGTGCCCGCC-C|1
WVGRGLRQR
>ENST00000624695.1|SNV-562-C-T|1
SFLKEMGN
>ENST00000264187.7|SNV-16281-C-T|4
VYYREDLSPFITQR
>ENST00000607675.1|SNV-16093-G-A|5
GNKVQDPKYLHVINLIPYSAR
>ENST00000534080.5|SNV-17568-G-A|2
KLQTHVLLIK
>ENST00000403732.2|SNV-29152-A-T|1
APLAPLHSVVQVIDKSKR
>ENST00000478703.5|MNV-22766-TT-T|1
ALLLDLVLSTAHTLTCLTSSGM
>ENST00000470290.1|INDEL-76624-G-GT|24
MGFFEEIR
>ENST00000526313.5|SNV-21560-G-A|3
QKLLMQK
>ENST00000287025.4|SNV-21997-T-A|2
ERHLFLTYLGRAQ
>ENST00000254579.11|SNV-14123-C-T|4
HKALWLLHR
>ENST00000557803.5|SNV-24781-G-A|3
PADGPARR
>ENST00000576674.1|SNV-12234-C-T|9
LKSGMSPEQSRSGSFPGLR
>ENST00000425816.5|SNV-9815-C-A|1
HAWHDQPGPVHRRGGLR
>ENST00000393845.9|SNV-99846-G-A|2
AQLKIQQQKK
>ENST00000531602.1|MNV-15485-CT-C|4
LPKSLEGPLR
>ENST00000264187.7|SNV-16281-C-T|2
EDLSPFITQR
>ENST00000505569.5|SNV-29809-G-A|5
MDRGEGAPSQYRPRER
>ENST00000543431.5|SNV-29090-C-T|1
VTLTVAEALKLFK
>ENST00000478703.5|MNV-22766-TT-T|2
MALLLDLVLSTAHTLTCLTSSGM
>ENST00000371847.8|INDEL-72692-A-AA|6
TAYNFFK
>ENST00000614461.4|SNV-21441-G-A|1
LFVWGKNIRGCLGIGR
>ENST00000393957.7|SNV-2423-G-A|2
MAASTNMAGLEESFRKFAIHGDPK
>ENST00000272117.7|SNV-104499-T-G|1
VWMSDFGK
>ENST00000380916.8|SNV-20625-C-T|2
LPENLKIPHGER
>ENST00000514083.1|SNV-11284-C-T|1
TAGGPVS
>ENST00000646253.1|INDEL-264264-C-CA|2
TEGVKEAQAPCPGSTT
>ENST00000309562.3|MNV-776-CT-C|2
INLWLYSTR
>ENST00000370994.8|SNV-407-C-T|5
KEETQPSVALK
>ENST00000479378.1|INDEL-33821-C-CGCTGCT|5
MLLTPTCTLTIRCCCCCCRR
>ENST00000264187.7|SNV-16281-C-T|3
VYYREDLSPFITQRAAECVHR
>ENST00000301740.13|SNV-12234-C-T|2
SGSFPGLR
>ENST00000377031.7|MNV-258-CA-C|4
KLMQNFMMEYVSAVKK
>ENST00000381951.1|INDEL-727-C-CA|1
CSDNCDVCGSDPSIKSFHL
>ENST00000524820.6|SNV-74818-A-T|1
YDCVLEQLIVKIHKAVNLPAK
>ENST00000393845.9|SNV-99846-G-A|1
IQQQKKEWEELYK
>ENST00000282249.6|SNV-309838-G-C|3
MRIGIHSGSLLAGVVGVRMPR
>ENST00000433346.5|SNV-33810-A-T|3
GNSIHMVTGLDPEKLISLHTVVLR
>ENST00000576674.1|SNV-12234-C-T|6
MSPEQSRSGSFPGLR
>ENST00000533655.6|SNV-34207-G-A|1
YPDIQVLAAPQLHPILGPDSCSEVK
>ENST00000372236.9|SNV-29128-G-A|3
DQNDNDR
>ENST00000561271.1|SNV-53532-G-A|5
LPVDHRAALRLSGR
>ENST00000409063.5|SNV-297155-G-A|5
LLKTIRDSCINIQK
>ENST00000565414.1|SNV-9047-T-G|4
MEGSSVTARSVEKLAVNTQASAHT
>ENST00000535803.1|SNV-16868-C-T|3
CGGLEFLYKLK
>ENST00000374168.7|SNV-29152-A-T|1
APLAPLHSVVQQLHGK
>ENST00000610970.1|SNV-1416-A-G|2
DHELPNTKMR
>ENST00000571507.5|SNV-14986-G-A|3
TSSSPRWTQLPTRWRPSK
>ENST00000373358.8|SNV-4636-G-T|2
SVYISVQDKEGEK
>ENST00000433346.5|SNV-33810-A-T|1
LISLHTVVLRGNQLESTLGINLPK
>ENST00000327678.10|SNV-17568-G-A|1
LQTHVLLIKAVHGYFDSRQNYSEK
>ENST00000254579.11|SNV-14123-C-T|2
ALWLLHR
>ENST00000644917.1|SNV-97590-G-A|3
DLTNVNR
>ENST00000539976.1|MNV-1887-CATTGT-C|3
VRIRVWVNICMCTR
>ENST00000489356.1|SNV-3194-C-T|1
TLEAAPRGQR
>ENST00000654403.1|SNV-29124-C-A|11
FMLLILSTQINLLYQK
>ENST00000271588.9|SNV-358797-C-T|1
VSANGSTLNIYGALTSDMGK
>ENST00000505569.5|SNV-29809-G-A|10
GRNERPPPTMDRGEGAPSQYRPR
>ENST00000510708.6|SNV-60006-A-G|4
NSLFRHPEQVQLKTSISSQYVIR
>ENST00000525078.1|SNV-99049-C-T|5
MRIVLECCYNDLRLLSVSSK
>ENST00000485139.1|SNV-67147-C-T|2
MDVGFLLFHSYDKLYNCVYLAI
>ENST00000343508.7|SNV-798145-C-G|2
LTGSDLPATINAGLYGNFR
>ENST00000300036.6|SNV-124425-C-T|5
QKHAQVVEELTEQLEQFK
>ENST00000261425.7|SNV-31051-C-T|4
MENYLRYK
>ENST00000490850.1|INDEL-72692-A-AA|13
MQKNYEQPTISSK
>ENST00000263666.9|SNV-235122-T-C|1
ITQINGIEVQNREEAVALLTSEENK
>ENST00000279873.12|SNV-190792-G-T|2
MSPHNIGAARPIK
>ENST00000549107.5|SNV-236025-A-G|6
MLVILGATVAR
>ENST00000575643.1|SNV-1661-G-C|4
YREDLMAGIIIAGWDPQEAGQVR
>ENST00000482282.5|SNV-3830-C-T|2
MTSCSSSCPCRYLGSCS
>ENST00000284476.7|MNV-132537-AG-A|6
FLYLKNYSAVPFPMPCLQVPVTR
>ENST00000472080.1|SNV-14123-C-T|6
GHIPHATVPTGASTKL
>ENST00000466348.5|SNV-235122-T-C|3
GASEKETALPR
>ENST00000473252.5|MNV-258-CA-C|3
VCRPSLYLQTLVMMFEFVSLWSR
>ENST00000255622.10|SNV-37552-C-T|5
GTNNLYQMKSQNPLAKLHGSLILER
>ENST00000329399.7|SNV-43742-C-T|3
MLQEKQELNEPLK
>ENST00000257861.7|SNV-10299-T-C|4
DQTMGLGKTFSTGK
>ENST00000561271.1|SNV-53532-G-A|7
RLPVDHRAALR
>ENST00000309562.3|MNV-776-CT-C|4
PLPLSLKINLWLYSTR
>ENST00000654403.1|SNV-29124-C-A|9
FMLLILSTQINLLYQKR
>ENST00000499527.6|SNV-127504-A-C|1
SSWSTIVLIGRMLDLRGS
>ENST00000454193.5|SNV-962-T-G|2
LMKTLSPGSPAGGPSPLPQWCR
>ENST00000618102.4|SNV-21441-G-A|2
KAVCMGQEHPR
>ENST00000366663.10|SNV-13899-G-T|2
VVRFGDEDLTWQDEHSSPFSWETK
>ENST00000543431.5|SNV-29090-C-T|2
VTLTVAEALK
>ENST00000399583.4|SNV-48847-G-A|4
AVPQSCRLCGATLGAR
>ENST00000550537.5|SNV-10299-T-C|5
GLGKTFSTGK
>ENST00000264255.8|SNV-18550-A-G|4
HLAILSKKHLETR
>ENST00000557803.5|SNV-24781-G-A|1
PADGPARRSSSR
>ENST00000308191.11|SNV-329563-A-G|1
CADICNPCGIWEMSKQWSER
>ENST00000409063.5|SNV-297155-G-A|3
TIRDSCINIQKAIK
>ENST00000323662.9|SNV-8374-C-T|2
GPMWSRLCAGR
>ENST00000397071.5|SNV-19131-G-A|5
KSVRIASSR
>ENST00000651925.1|SNV-46307-C-G|2
EQLLFGQPSSYFVQFPQAMQR
>ENST00000478075.1|SNV-196957-C-A|1
TQKLKHTENTFSLK
>ENST00000479413.1|MNV-258-CA-C|23
MTSSIKVCRPSVK
>ENST00000544460.5|SNV-3051-G-A|3
CTIFALASINEK
>ENST00000576674.1|SNV-12234-C-T|4
MSPEQSRSGSFPGLRDGSGTPSR
>ENST00000533824.5|SNV-9815-C-A|2
ALFTDEVGCVDPDVCQR
>ENST00000496944.1|MNV-10881-CTG-C|6
MPTPPLSK
>ENST00000355803.8|SNV-15885-G-A|2
VRTQAKK
>ENST00000482282.5|SNV-3830-C-T|1
TSCSSSCPCRYLGSCS
>ENST00000471939.5|SNV-27488-C-T|3
NWRRSSNSVAR
>ENST00000652557.1|SNV-62853-T-G|4
KPDNYMTLSRWIDLLR
>ENST00000378024.9|SNV-25066-G-A|1
NVDISAPKIEGEMQVPDVDIRGPK
>ENST00000571507.5|SNV-14986-G-A|1
WTQLPTRWRPSK
>ENST00000536645.1|SNV-29090-C-T|1
VTLTVAGPS
>ENST00000478207.1|SNV-470-C-G|7
EDLVQDGVASAATPGTGKSKNWR
>ENST00000424296.6|SNV-157957-C-A|2
DMKEKIR
>ENST00000644917.1|SNV-97590-G-A|4
SDDPGKDLTNVNRMLAK
>ENST00000451237.3|SNV-802-C-T|1
TLSGLNWAEKHCPMA
>ENST00000368586.10|SNV-73493-C-G|4
LAHACSELKLREAGAR
>ENST00000478075.1|SNV-196957-C-A|3
SQNGEFMTQKLKHTENTFSLK
>ENST00000489356.1|SNV-3194-C-T|3
LASVSNLVTVFENSRTLEAAPRGQR
>ENST00000399583.4|SNV-48847-G-A|3
LCGATLGAR
>ENST00000407472.5|MNV-2659-GCAG-G|2
GRCRQGPR
>ENST00000417172.5|SNV-196957-C-A|6
KGFTEVKSQNGEFMTQK
>ENST00000509614.1|SNV-118491-T-G|3
TPLGTICEGCDDSSIFSHLEHSSK
>ENST00000505569.5|SNV-29809-G-A|9
NERPPPTMDRGEGAPSQYRPR
>ENST00000382303.5|SNV-241530-G-A|8
RSGGELYIDYEEK
>ENST00000624695.1|SNV-562-C-T|3
KPISYAKSFLK
>ENST00000238561.10|SNV-125810-C-T|2
SWDLVNR
>ENST00000473624.2|SNV-171169-C-T|4
MLCTDLGESTASLDSIVR
>ENST00000557803.5|SNV-24781-G-A|8
GMPADGPARR
>ENST00000542330.1|SNV-5440-C-T|2
LKGTLLVGPGHWASHPADSPLGLLR
>ENST00000535803.1|SNV-16868-C-T|6
MCGGLEFLYK
>ENST00000654403.1|SNV-29124-C-A|7
FMLLILSTQINLLYQKRAHFIIF
>ENST00000577361.5|SNV-22616-G-A|4
MPSLSTTSHSGKHSFK
>ENST00000375044.5|SNV-27686-T-G|1
EEDEERLARLK
>ENST00000549548.1|SNV-10299-T-C|2
TFSTGKIGETAPR
>ENST00000550537.5|SNV-10299-T-C|6
MGLGKTFSTGK
>ENST00000265382.8|SNV-214264-C-A|1
HRGEKLLLFMGIIDILQSYR
>ENST00000505569.5|SNV-29809-G-A|14
GPPPSIVPENGLVR
>ENST00000452113.5|SNV-42349-A-G|2
RLFTFSHPVR
>ENST00000452113.5|SNV-42349-A-G|1
RLFTFSHPVRSR
>ENST00000494653.5|SNV-9737-T-C|3
STNTTYITR
>ENST00000382141.4|SNV-307229-A-G|2
VYIRHLR
>ENST00000549107.5|SNV-236025-A-G|5
LVILGATVAR
>ENST00000368739.3|SNV-18067-A-C|1
TLSPGQALYNIISTWPHFQH
>ENST00000561271.1|SNV-53532-G-A|2
LSGREPPVLSHGLLCGW
>ENST00000367203.8|SNV-43509-A-G|7
NMAAVLFEKQQQQMELAR
>ENST00000494653.5|SNV-9737-T-C|2
MSTNTTYITRLLWLP
>ENST00000543095.7|SNV-76486-G-T|1
CLNALITTLGPELQVNSTSISTLR
>ENST00000571507.5|SNV-14986-G-A|2
WTQLPTR
>ENST00000366832.7|SNV-35445-C-T|2
SGFLSEFPGALHAAPSR
>ENST00000467566.1|SNV-470-C-G|7
GWLQQLPLGPGNLR
>ENST00000329099.4|SNV-2753-G-A|2
RFLSSVELEAAELPGSNDLSDEC
>ENST00000403732.2|SNV-29152-A-T|3
APLAPLHSVVQVIDK
>ENST00000510708.6|SNV-60006-A-G|3
HPEQVQLK
>ENST00000249750.9|SNV-432233-T-C|1
TEMPGEVK
>ENST00000356448.8|SNV-134447-G-T|1
FLGLETNV
>ENST00000493837.6|SNV-9815-C-A|7
MPGMISRALFTDEVGCVDPDVCQR
>ENST00000339865.9|SNV-99049-C-T|3
IVLECCYNDLR
>ENST00000380916.8|SNV-20625-C-T|4
ASITDPGRLPENLK
>ENST00000409063.5|SNV-297155-G-A|1
DSCINIQKAIK
>ENST00000561271.1|SNV-53532-G-A|8
RLPVDHR
>ENST00000425816.5|SNV-9815-C-A|2
HAWHDQPGPVHRR
>ENST00000409821.5|SNV-470-C-G|4
MEVTQDLVQDGVASAATPGTGK
>ENST00000321556.5|SNV-158-G-A|1
FTSKPGRAYGLGRPGPAAGCVR
>ENST00000372236.9|SNV-29128-G-A|4
LTKDQNDNDRVATQLVVSIR
>ENST00000318504.11|SNV-52727-G-A|1
YSNISSIEDSFAMEK
>ENST00000378024.9|SNV-25066-G-A|3
NVDISAPK
>ENST00000284476.7|MNV-132537-AG-A|INDEL-132542-A-AC|2
CLGPQVPCGQIPLPK
>ENST00000543431.5|SNV-29090-C-T|4
QKVTLTVAEALK
>ENST00000505569.5|SNV-29809-G-A|11
MGRNERPPPTMDRGEGAPSQYRPR
>ENST00000467566.1|SNV-470-C-G|2
MEDLVQDGVASAATPGTGKSKVK
>ENST00000558252.5|SNV-113345-G-T|1
SSLLSKFRIK
>ENST00000622037.1|SNV-458216-C-A|5
HRISLFGNDSTTMVSCLHILAQK
>ENST00000506359.1|SNV-115996-G-T|3
MEELKETTNISEI
>ENST00000614461.4|SNV-21441-G-A|6
CGLSHFAALTNKGK
>ENST00000512550.1|MNV-12561-CGGGTAT-C|1
QLVHFSYLFKG
>ENST00000274217.4|SNV-20517-G-A|3
RDNYDALRSVLFQIFSQGISFPS
>ENST00000300036.6|SNV-124425-C-T|3
HAQVVEELTEQLEQFK
>ENST00000380588.4|INDEL-33821-C-CGCTGCT|1
CCCCCCRRR
>ENST00000497106.5|SNV-108374-G-A|1
SHTHHYLQSHLPHSTAPPIDLP
>ENST00000371847.8|INDEL-72692-A-AA|4
TAYNFFKITLSISLHKK
>ENST00000371847.8|INDEL-72692-A-AA|12
SKYCINAKK
>ENST00000238561.10|SNV-125810-C-T|3
LGAGDLYPLFACMLTARSWDLVNR
>ENST00000577361.5|SNV-22616-G-A|2
MPSLSTTSHSGKHSFKMK
>ENST00000572933.5|SNV-69330-T-G|1
TAWADEKPDEK
>ENST00000284476.7|MNV-132537-AG-A|4
NYSAVPFPMPCLQVPVTR
>ENST00000453091.6|SNV-55471-G-A|2
TGISEEAAIEKNKR
>ENST00000531602.1|MNV-15485-CT-C|5
RLPKSLEGPLR
>ENST00000382303.5|SNV-241530-G-A|3
EMETVEQSTQR
>ENST00000526313.5|SNV-21560-G-A|5
QRELQRQK
>ENST00000649591.1|SNV-21801-C-T|1
YLENTEEPIMILLNTEDLAFLNNDR
>ENST00000671941.1|SNV-4171-G-T|1
NLPAGGEGPASGWSPAGSDK
>ENST00000366832.7|SNV-35445-C-T|5
ADDCRRSGFLSEFPGALHAAPSR
>ENST00000529694.6|SNV-19943-A-G|5
MAGDSRNAVNQDMEIGVTPWDPKK
>ENST00000477757.5|SNV-43742-C-T|3
LQEKQELNEPLK
>ENST00000529694.6|SNV-19943-A-G|2
NAVNQDMEIGVTPWDPKK
>ENST00000433346.5|SNV-33809-G-T|1
LISLHTV
>ENST00000489356.1|SNV-3194-C-T|2
TLEAAPR
>ENST00000479413.1|MNV-258-CA-C|33
MSSQKGNVARSDLR
>ENST00000378024.9|SNV-25066-G-A|5
RNVDISAPK
>ENST00000274217.4|SNV-20517-G-A|2
DNYDALRSVLFQIFSQGISFPS
>ENST00000534080.5|SNV-17568-G-A|1
LQTHVLLIK
>ENST00000284476.7|MNV-132537-AG-A|8
CLGPQVPVVR
>ENST00000615330.4|SNV-90571-C-T|1
GAAHCSLTAHSSREKEATLGGR
>ENST00000372009.3|SNV-232632-C-G|1
AHERSES
>ENST00000308744.10|SNV-115996-G-T|2
SAEKPQQELVMEELKETTNISEI
>ENST00000479413.1|MNV-258-CA-C|29
SDLRSTR
>ENST00000647232.1|SNV-113345-G-T|4
IEEEKIVMSSLLSKFR
>ENST00000327678.10|SNV-17568-G-A|4
KLQTHVLLIKAVHGYFDSR
>ENST00000397071.5|SNV-19131-G-A|1
IASSRMTRR
>ENST00000314888.10|SNV-31973-C-T|4
QEDVIATANLSRCAIADMLRACK
>ENST00000470290.1|INDEL-76624-G-GT|21
GFFEEIRQGNIER
>ENST00000301740.13|SNV-12234-C-T|5
RSRSGSFPGLR
>ENST00000654403.1|SNV-29124-C-A|4
MLLILSTQINLLYQKR
>ENST00000654403.1|SNV-29124-C-A|8
MFMLLILSTQINLLYQKRAHFIIF
>ENST00000524820.6|SNV-74818-A-T|4
LNFILKYDCVLEQLIVKIHK
>ENST00000372236.9|SNV-29128-G-A|5
LTKDQNDNDR
>ENST00000534080.5|SNV-17568-G-A|3
ELCAHSIRKLQTHVLLIK
>ENST00000548132.1|MNV-39474-ACG-A|4
GRLMEIYQEKLYE
>ENST00000407673.5|SNV-108544-G-A|5
HLDDSNKEAQEDAEMDAK
>ENST00000648772.1|SNV-127-C-A|2
MAELCPLAEEL
>ENST00000341807.8|SNV-225099-G-T|5
GTPWKDGER
>ENST00000453091.6|SNV-55471-G-A|1
NKRNDDSEADTAK
>ENST00000440835.6|SNV-236025-A-G|3
NVTDSLSTYINASYIR
>ENST00000529694.6|SNV-19943-A-G|1
NAVNQDMEIGVTPWDPKKIPK
>ENST00000261439.9|SNV-246055-G-A|4
TNSSLRKQNLDLLEQLQVTNGR
>ENST00000557803.5|SNV-24781-G-A|6
MPADGPAR
>ENST00000272117.7|SNV-104499-T-G|2
EQAKVWMSDFGK
>ENST00000489483.5|SNV-3830-C-T|1
YLGSCSRFEGQGVEGRGEGQVR
>ENST00000561271.1|SNV-53532-G-A|3
AALRLSGREPPVLSHGLLCGW
>ENST00000535653.1|MNV-2046-CCTGGGGCCTGCCTCTGCGGGTGG-C|4
PDPPPAPHPSLLHLGPG
>ENST00000417172.5|SNV-196957-C-A|3
SQNGEFMTQK
>ENST00000561271.1|SNV-53532-G-A|4
AALRLSGR
>ENST00000417172.5|SNV-196957-C-A|1
SQNGEFMTQKLKHTENTFSRPGGR
>ENST00000367203.8|SNV-43509-A-G|1
AAVLFEKQQQQMELARQQQEQIAK
>ENST00000382303.5|SNV-241530-G-A|4
SGGELYIDYEEKEMETVEQSTQRIK
>ENST00000470290.1|INDEL-76624-G-GT|20
MGFFEEIRQGNIERECK
>ENST00000485745.1|SNV-8576-A-G|3
THSALCAAAMGGQPVLGHSCGFPGQ
>ENST00000557803.5|SNV-24781-G-A|2
MPADGPARRSSSR
>ENST00000254579.11|SNV-14123-C-T|3
HKALWLLHRCLNLCTSILR
>ENST00000610970.1|SNV-1416-A-G|3
DHELPNTK
>ENST00000397071.5|SNV-19131-G-A|3
SVRIASSRMTR
>ENST00000497211.1|SNV-3972-C-G|4
MEKMDQTQLGHVALKPK
>ENST00000525150.5|SNV-8374-C-T|2
MWSRLCAGRTLDGPIR
>ENST00000497211.1|SNV-3972-C-G|3
EKMDQTQLGHVALKPK
>ENST00000479413.1|MNV-258-CA-C|21
VCRPSVK
>ENST00000625275.2|SNV-24701-C-T|1
IRPLIQGTKQSKLK
>ENST00000433154.6|SNV-46470-T-C|1
TRKNFTEEEVNYLFNGVK
>ENST00000525150.5|SNV-8374-C-T|10
MRLRGPMWSR
>ENST00000361297.7|SNV-232632-C-G|1
LLQDAHERSES
>ENST00000367203.8|SNV-43509-A-G|5
AAVLFEK
>ENST00000535803.1|SNV-16868-C-T|13
MDHNRKSNVIIMCGGLEFLYK
>ENST00000478207.1|SNV-470-C-G|4
MGWLQQLPLGPGNLRIGER
>ENST00000399583.4|SNV-48847-G-A|5
LRAVPQSCRLCGATLGAR
>ENST00000549107.5|SNV-236025-A-G|3
LVILGATVARR
>ENST00000571507.5|SNV-14986-G-A|6
MRTSSSPRWTQLPTR
>ENST00000367561.9|SNV-50937-A-T|2
SPVGAKMMR
>ENST00000648772.1|SNV-127-C-A|1
AELCPLAEEL
>ENST00000493837.6|SNV-9815-C-A|3
ISRALFTDEVGCVDPDVCQRICGAR
>ENST00000361132.9|SNV-90571-C-T|4
TALRGAAHCSLTAHSSR
>ENST00000377031.7|MNV-258-CA-C|2
LMQNFMMEYVSAVKK
>ENST00000610970.1|SNV-1416-A-G|4
KDHELPNTKMR
>ENST00000646253.1|INDEL-264264-C-CA|4
LAVKPKKTEGVK
>ENST00000539976.1|MNV-1887-CATTGT-C|5
VCTCVGKR
>ENST00000571507.5|SNV-14986-G-A|7
TMRTSSSPRWTQLPTR
>ENST00000525150.5|SNV-8374-C-T|1
WSRLCAGRTLDGPIR
>ENST00000323662.9|SNV-8374-C-T|3
LRGPMWSRLCAGR
>ENST00000576674.1|SNV-12234-C-T|10
MLKSGMSPEQSRSGSFPGLR
>ENST00000399537.8|SNV-51120-C-T|3
AVSPPPSPCASPVAALK
>ENST00000390654.8|SNV-335413-G-A|2
GEQGDTVVINYDGR
>ENST00000425816.5|SNV-9815-C-A|3
HAWHDQPGPVHR
>ENST00000652557.1|SNV-62853-T-G|3
KPDNYMTLSRWIDLLRR
>ENST00000284476.7|MNV-132537-AG-A|5
FLYLKNYSAVPFPMPCLQVPVTRDK
>ENST00000375044.5|SNV-27686-T-G|3
QLIREEDEERLAR
>ENST00000489483.5|SNV-3830-C-T|3
YLGSCSR
>ENST00000321556.5|SNV-158-G-A|3
ALLLRFTSKPGR
>ENST00000644917.1|SNV-97590-G-A|1
DLTNVNRMLAKLK
>ENST00000557803.5|SNV-24781-G-A|10
QRGMPADGPARR
>ENST00000579534.5|SNV-22616-G-A|4
KGLIDYYLMPSLSTTSHSGKHSFK
>ENST00000426890.5|SNV-50937-A-T|4
TNLCFHYILCQEFISFIKSPVGEAR
>ENST00000479413.1|MNV-258-CA-C|25
LASKMTSSIK
>ENST00000393957.7|SNV-2423-G-A|1
AASTNMAGLEESFRKFAIHGDPK
>ENST00000614461.4|SNV-21441-G-A|3
GKLFVWGKNIR
>ENST00000473252.5|MNV-258-CA-C|1
GPQPPTPASVHGLSGTGPHSRS
>ENST00000300036.6|SNV-124425-C-T|4
QKHAQVVEELTEQLEQFKR
>ENST00000393957.7|SNV-2423-G-A|3
AASTNMAGLEESFRK
>ENST00000382141.4|SNV-307229-A-G|5
TNVIREIMDTERVYIR
>ENST00000565414.1|SNV-9047-T-G|1
LAVNTQASAHT
>ENST00000471677.5|SNV-66567-T-C|2
KLPALQTRPLWISPQSDLQK
>ENST00000265382.8|SNV-214264-C-A|3
SGDGIITENPDTMGGIPAKR
>ENST00000467566.1|SNV-470-C-G|8
MGWLQQLPLGPGNLR
>ENST00000308249.4|SNV-199872-C-T|1
ATSDEVLQSDLSAYYIPK
>ENST00000426890.5|SNV-50937-A-T|3
SPVGEAR
>ENST00000549548.1|SNV-10299-T-C|7
DQTMGLGKTFSTGKIGETAPR
>ENST00000570698.5|SNV-8757-T-C|2
GHQEVPAK
>ENST00000646253.1|INDEL-264264-C-CA|1
EAQAPCPGSTT
>ENST00000513825.1|SNV-20517-G-A|2
MNERKGHC
>ENST00000370994.8|SNV-407-C-T|2
EETQPSVALKK
>ENST00000505542.1|SNV-14644-A-T|4
LELPGGTGCQPVSLEIFLLFL
>ENST00000261170.5|SNV-16868-C-T|5
KSNVIIMCGGLEFLYK
>ENST00000216121.12|MNV-10881-CTG-C|1
DAHSTPVQEGNQQPL
>ENST00000308744.10|SNV-115996-G-T|3
KSAEKPQQELVMEELKETTNISEI
>ENST00000609713.2|SNV-495877-C-A|1
EELEIVVILEGMVEATGMTCQDR
>ENST00000512550.1|MNV-12561-CGGGTAT-C|4
MKQLVHFSYLFKG
>ENST00000314888.10|SNV-31973-C-T|3
CAIADMLR
>ENST00000549548.1|SNV-10299-T-C|4
MGLGKTFSTGKIGETAPR
>ENST00000440835.6|SNV-236025-A-G|2
NVTDSLSTYINASYIRGYSGK
>ENST00000549107.5|SNV-236025-A-G|4
MLVILGATVARR
>ENST00000358602.9|SNV-181844-T-G|2
MVSSSTEK
>ENST00000340308.7|SNV-67147-C-T|1
MDVGFLLFHSYDK
>ENST00000533824.5|SNV-9815-C-A|1
ALFTDEVGCVDPDVCQRICGAR
>ENST00000607675.1|SNV-16093-G-A|3
VQDPKYLHVINLIPYSARDTLLK
>ENST00000378024.9|SNV-25066-G-A|4
RNVDISAPKIEGEMQVPDVDIR
>ENST00000403732.2|SNV-29152-A-T|2
APLAPLHSVVQVIDKSK
>ENST00000473252.5|MNV-258-CA-C|2
GPQPPTPASVHGLSGTGPHSR
>ENST00000550537.5|SNV-10299-T-C|3
GLGKTFSTGKIAK
>ENST00000565414.1|SNV-9047-T-G|5
TQCGEACSEHSGLSTH
>ENST00000579534.5|SNV-22616-G-A|2
GLIDYYLMPSLSTTSHSGKHSFK
>ENST00000279873.12|SNV-190792-G-T|1
MSPHNIGAARPIKR
>ENST00000644917.1|SNV-97590-G-A|2
DLTNVNRMLAK
>ENST00000381951.1|INDEL-727-C-CA|2
CSDNCDVCGSDPSIK
>ENST00000339865.9|SNV-99049-C-T|1
IVLECCYNDLRLLSVSSKTLK
>ENST00000367069.7|SNV-6347-C-G|1
GNTYAVQTGPLLGRPDSLELQRQR
>ENST00000654403.1|SNV-29124-C-A|6
MLLILSTQINLLYQK
>ENST00000417172.5|SNV-196957-C-A|5
GFTEVKSQNGEFMTQK
>ENST00000296449.9|SNV-58553-C-T|1
YQSPQPAISVPQSPFLGQQESR
>ENST00000393845.9|SNV-99846-G-A|3
AQLKIQQQK
>ENST00000471939.5|SNV-27488-C-T|1
SSNSVAR
>ENST00000371847.8|INDEL-72692-A-AA|5
TAYNFFKITLSISLHK
>ENST00000548132.1|MNV-39474-ACG-A|2
MEIYQEKLYE
>ENST00000558252.5|SNV-113345-G-T|3
SSLLSKFR
>ENST00000489356.1|SNV-3194-C-T|4
LASVSNLVTVFENSRTLEAAPR
>ENST00000545221.2|SNV-2707-C-A|1
ETGNLTWVSEFVFLGLSQTRELQR
>ENST00000561271.1|SNV-53532-G-A|9
CAGERRLPVDHR
>ENST00000496944.1|MNV-10881-CTG-C|4
MPTPPLSKKETSNLYK
>ENST00000407673.5|SNV-108544-G-A|3
EAQEDAEMDAKLELEMAHGLGPGPR
>ENST00000497106.5|SNV-108374-G-A|2
MSHTHHYLQSHLPHSTAPPIDLP
>ENST00000329399.7|SNV-43742-C-T|1
QELNEPLKQSTSFLVLQEILESEEK
>ENST00000465832.5|SNV-1271-A-T|4
MTIGDVSLVLELLDSDK
>ENST00000356448.8|SNV-134447-G-T|2
MGRFLGLETNV
>ENST00000478207.1|SNV-470-C-G|8
MEDLVQDGVASAATPGTGKSKNWR
>ENST00000451085.5|SNV-31886-G-T|1
LCTCEIRPLFTPR
>ENST00000382303.5|SNV-241530-G-A|2
EMETVEQSTQRIK
>ENST00000380916.8|SNV-20625-C-T|1
LPENLKIPHGEREFWELCNK
>ENST00000479413.1|MNV-258-CA-C|24
LASKMTSSIKVCRPSVK
>ENST00000389532.9|SNV-86317-C-T|1
MPTDPGLDSALEPSGDPHGK
>ENST00000625275.2|SNV-24701-C-T|3
IRPLIQGTK
>ENST00000323662.9|SNV-8374-C-T|4
LRGPMWSR
>ENST00000634891.1|SNV-458216-C-A|3
ISLFGSDSTTMVSCLHILAQKLDTR
>ENST00000479413.1|MNV-258-CA-C|22
MTSSIKVCRPSVKCLQK
>ENST00000407673.5|SNV-108544-G-A|2
LELEMAHGLGPGPR
>ENST00000373357.3|SNV-4636-G-T|3
AITNLFISVFR
>ENST00000308191.11|SNV-329563-A-G|2
CADICNPCGIWEMSK
>ENST00000479413.1|MNV-258-CA-C|30
GNVARSDLRSTR
>ENST00000460662.2|SNV-359466-A-C|3
MYLDRLQEDHETSFPRALSAQR
>ENST00000371847.8|INDEL-72692-A-AA|10
YCINAKKLR
>ENST00000378628.8|INDEL-76624-G-GT|2
RYPRANGFF
>ENST00000329399.7|SNV-43742-C-T|4
ESEVYKMLQEKQELNEPLK
>ENST00000424296.6|SNV-157957-C-A|1
EKIRVDTIAK
>ENST00000548132.1|MNV-39474-ACG-A|3
LMEIYQEKLYE
>ENST00000494653.5|SNV-9737-T-C|4
MSTNTTYITR
>ENST00000417172.5|SNV-196957-C-A|4
GFTEVKSQNGEFMTQKLK
>ENST00000367203.8|SNV-43509-A-G|4
MAAVLFEKQQQQMELAR
>ENST00000466348.5|SNV-235122-T-C|6
LTLTALQPRMGASEKETALPR
>ENST00000382303.5|SNV-241530-G-A|9
ARRSGGELYIDYEEK
>ENST00000371847.8|INDEL-72692-A-AA|8
LRTAYNFFK
>ENST00000557803.5|SNV-24781-G-A|5
PADGPAR
>ENST00000512550.1|MNV-12561-CGGGTAT-C|9
GKNYMKQLVHFSYLFK
>ENST00000426890.5|SNV-50937-A-T|1
SPVGEARVSLLKSNWWWCWR
>ENST00000314888.10|SNV-31973-C-T|1
CAIADMLRACKEAAYHPEVAPDVR
>ENST00000314673.8|SNV-512-G-A|1
EIYRQYPLFCFLLLCLSAASLLLNR
>ENST00000272117.7|SNV-104499-T-G|3
KEQAKVWMSDFGK
>ENST00000409821.5|SNV-470-C-G|3
EVTQDLVQDGVASAATPGTGK
>ENST00000332783.12|SNV-45864-A-G|1
DYLKHKFGDI
>ENST00000512550.1|MNV-12561-CGGGTAT-C|6
MKQLVHFSYLFK
>ENST00000510708.6|SNV-60006-A-G|5
NSLFRHPEQVQLK
>ENST00000409074.7|SNV-8816-G-A|1
LRQETQE
>ENST00000366663.10|SNV-13899-G-T|1
FGDEDLTWQDEHSSPFSWETK
>ENST00000529694.6|SNV-19943-A-G|3
NAVNQDMEIGVTPWDPK
>ENST00000382141.4|SNV-307229-A-G|4
EIMDTERVYIR
>ENST00000489483.5|SNV-3830-C-T|4
TSCSSSCPCRYLGSCSR
>ENST00000575643.1|SNV-1661-G-C|3
EDLMAGIIIAGWDPQEAGQVR
>ENST00000577361.5|SNV-22616-G-A|5
PSLSTTSHSGK
>ENST00000371847.8|INDEL-72692-A-AA|1
ITLSISLHKKTHV
>ENST00000309562.3|MNV-776-CT-C|1
INLWLYSTRSSPPC
>ENST00000479413.1|MNV-258-CA-C|19
VCRPSVKCLQKTVK
>ENST00000373358.8|SNV-4636-G-T|5
EGYNKSVYISVQDK
>ENST00000480524.5|SNV-3830-C-T|1
YLGSCSRSSGPQASPMAWV
>ENST00000654403.1|SNV-29124-C-A|10
MFMLLILSTQINLLYQKR
>ENST00000465832.5|SNV-1271-A-T|5
AMTIGDVSLVLELLDSDK
>ENST00000339865.9|SNV-99049-C-T|4
AIHLPAETMRIVLECCYNDLR
>ENST00000622037.1|SNV-458216-C-A|4
ISLFGNDSTTMVSCLHILAQK
>ENST00000373357.3|SNV-4636-G-T|2
AITNLFISVFRTK
>ENST00000356448.8|SNV-134447-G-T|3
NVERMGRFLGLETNV
>ENST00000505569.5|SNV-29809-G-A|1
GEGAPSQYRPRERAR
>ENST00000489483.5|SNV-3830-C-T|2
YLGSCSRFEGQGVEGR
>ENST00000261170.5|SNV-16868-C-T|1
SNVIIMCGGLEFLYKLKGDR
>ENST00000524820.6|SNV-74818-A-T|2
YDCVLEQLIVKIHK
>ENST00000497211.1|SNV-3972-C-G|1
DQTQLGHVALKPK
>ENST00000465832.5|SNV-1271-A-T|7
FKKAMTIGDVSLVLELLDSDK
>ENST00000380701.8|SNV-225949-G-C|2
STASLQNQILGFTQRLHAAEVER
>ENST00000371847.8|INDEL-72692-A-AA|7
LRTAYNFFKITLSISLHK
>ENST00000255622.10|SNV-37552-C-T|3
SQNPLAKLHGSLILERHHLEFGK
>ENST00000314673.8|SNV-512-G-A|2
LDVGREIYR
>ENST00000297954.8|SNV-114325-G-A|4
ASLSSDICSGLASDR
>ENST00000559684.1|SNV-410-A-G|1
AAGSAFTSPGISVLLEVMVAGR
>ENST00000234798.4|SNV-3361-C-T|1
LPLLVGFFLPGLFLLLVSCVLLAK
>ENST00000263666.9|SNV-235122-T-C|3
EGDRITQINGIEVQNR
>ENST00000489483.5|SNV-3830-C-T|5
MTSCSSSCPCRYLGSCSR
>ENST00000433342.5|MNV-20536-GC-G|6
SWQQAAAHQRCTVTRPEQLYCR
>ENST00000483068.1|SNV-134447-G-T|2
MWREWDAF
>ENST00000433342.5|MNV-20536-GC-G|2
ATSRPGVR
>ENST00000634891.1|SNV-458216-C-A|1
LDTRTVMKSGSELVK
>ENST00000367203.8|SNV-43509-A-G|9
DQLLTAHSEQKNMAAVLFEK
>ENST00000529694.6|SNV-19943-A-G|7
MAGDSRNAVNQDMEIGVTPWDPK
>ENST00000451237.3|SNV-802-C-T|2
NLTLKTLSGLNWAEKHCPMA
>ENST00000614461.4|SNV-21441-G-A|7
IRCGLSHFAALTNKGK
>ENST00000524820.6|SNV-74818-A-T|3
YDCVLEQLIVK
>ENST00000510708.6|SNV-60006-A-G|2
HPEQVQLKTSISSQYVIR
>ENST00000358602.9|SNV-181844-T-G|1
NGPQTVWTGPWAPHMNSVHMNQLG
>ENST00000505569.5|SNV-29809-G-A|7
MDRGEGAPSQYRPR
>ENST00000539976.1|MNV-1887-CATTGT-C|2
IRVWVNICMCTR
>ENST00000478075.1|SNV-196957-C-A|2
MTQKLKHTENTFSLK
>ENST00000341807.8|SNV-225099-G-T|2
SVPPVPVALQEVWVLPASEAPHGK
>ENST00000471939.5|SNV-27488-C-T|2
RSSNSVAR
>ENST00000557803.5|SNV-24781-G-A|4
MPADGPARR
>ENST00000526355.7|SNV-309838-G-C|2
IGIHSGSLLAGVVGVR
>ENST00000478207.1|SNV-470-C-G|2
MGWLQQLPLGPGNLRIGERN
>ENST00000561271.1|SNV-53532-G-A|13
MLPRGARCAGER
>ENST00000380701.8|SNV-225949-G-C|3
STASLQNQILGFTQR
>ENST00000496944.1|MNV-10881-CTG-C|5
MPTPPLSKK
>ENST00000482470.5|SNV-196957-C-A|2
MTQKLKHTENTFSRPGGR
>ENST00000301740.13|SNV-12234-C-T|4
SRSGSFPGLR
>ENST00000353866.7|SNV-30232-T-A|2
ETKLQEELNK
>ENST00000284476.7|MNV-132537-AG-A|INDEL-132542-A-AC|1
CLGPQVPCGQIPLPKK
>ENST00000505569.5|SNV-29809-G-A|13
GPPPSIVPENGLVRR
>ENST00000341807.8|SNV-225099-G-T|3
MSVPPVPVALQEVWVLPASEAPHGK
>ENST00000622037.1|SNV-458216-C-A|3
ISLFGNDSTTMVSCLHILAQKLDTR
>ENST00000571507.5|SNV-14986-G-A|5
RTSSSPRWTQLPTR
>ENST00000451085.5|SNV-31886-G-T|3
KVDCPRLCTCEIRPLFTPR
>ENST00000284476.7|MNV-132537-AG-A|7
CLGPQVPVVRFLYLK
>ENST00000510590.1|SNV-166165-C-A|2
LDKKNGMR
>ENST00000618102.4|SNV-21441-G-A|5
WTQPLCCTDQQRK
>ENST00000610970.1|SNV-1416-A-G|1
DHELPNTKMRSSNSASASAGPPGK
>ENST00000525150.5|SNV-8374-C-T|9
RLRGPMWSR
>ENST00000557803.5|SNV-24781-G-A|13
MQRGMPADGPAR
>ENST00000505569.5|SNV-29809-G-A|3
GEGAPSQYRPR
>ENST00000505569.5|SNV-29809-G-A|12
GPPPSIVPENGLVRRLNTVPNLSR
>ENST00000570698.5|SNV-8757-T-C|4
QLVSLQR
>ENST00000373357.3|SNV-4636-G-T|4
LLGTGKAITNLFISVFRTK
>ENST00000409821.5|SNV-470-C-G|2
MEVTQDLVQDGVASAATPGTGKSK
>ENST00000556560.5|SNV-125810-C-T|4
MLTARSWDLVNR
>ENST00000255622.10|SNV-37552-C-T|2
LHGSLILER
>ENST00000510708.6|SNV-60006-A-G|6
DIFYKNSLFRHPEQVQLK
>ENST00000505569.5|SNV-29809-G-A|15
GPHPPWTEVRGPPPSIVPENGLVRR
>ENST00000380588.4|INDEL-33821-C-CGCTGCT|2
CCCCCCRR
>ENST00000464066.5|SNV-134998-G-A|3
RSASRLWK
>ENST00000549548.1|SNV-10299-T-C|3
GLGKTFSTGKIGETAPR
>ENST00000467566.1|SNV-470-C-G|1
EDLVQDGVASAATPGTGKSKVK
>ENST00000297954.8|SNV-114325-G-A|2
GGARGQGWTVYHPTSER
>ENST00000367561.9|SNV-50937-A-T|3
TNLCFHYILCQEFISFIKSPVGAK
>ENST00000261439.9|SNV-246055-G-A|1
QNLDLLEQLQVTNGRIQSLEATIEK
>ENST00000382303.5|SNV-241530-G-A|5
SGGELYIDYEEKEMETVEQSTQR
>ENST00000341807.8|SNV-225099-G-T|1
MERWGAW
>ENST00000570698.5|SNV-8757-T-C|8
MSSRTLYINSRQLVSLQR
>ENST00000327678.10|SNV-17568-G-A|2
LQTHVLLIKAVHGYFDSR
>ENST00000512550.1|MNV-12561-CGGGTAT-C|5
KQLVHFSYLFK
>ENST00000610970.1|SNV-1416-A-G|5
KDHELPNTK
>ENST00000297954.8|SNV-114325-G-A|3
ASLSSDICSGLASDRGGAR
>ENST00000644917.1|SNV-97590-G-A|6
WISAMEDQLRSDDPGKDLTNVNR
>ENST00000565414.1|SNV-9047-T-G|3
EGSSVTARSVEKLAVNTQASAHT
>ENST00000309562.3|MNV-776-CT-C|5
PLPLSLK
>ENST00000496944.1|MNV-10881-CTG-C|2
PTPPLSKK
>ENST00000478207.1|SNV-470-C-G|1
GWLQQLPLGPGNLRIGERN
>ENST00000373358.8|SNV-4636-G-T|6
NREGYNKSVYISVQDK
>ENST00000505569.5|SNV-29809-G-A|8
NERPPPTMDRGEGAPSQYRPRER
>ENST00000433346.5|SNV-33809-G-T|2
GNSIHMVTGLDPEKLISLHTV
>ENST00000447007.5|SNV-3972-C-G|1
MDQTQLGHVALKPK
>ENST00000367561.9|SNV-50937-A-T|1
SPVGAKMMRWK
>ENST00000367069.7|SNV-6347-C-G|2
GNTYAVQTGPLLGRPDSLELQR
>ENST00000366832.7|SNV-35445-C-T|1
SGFLSEFPGALHAAPSRQDMGP
>ENST00000634891.1|SNV-458216-C-A|4
ISLFGSDSTTMVSCLHILAQK
>ENST00000284476.7|MNV-132537-AG-A|3
NYSAVPFPMPCLQVPVTRDK
>ENST00000460662.2|SNV-359466-A-C|4
MYLDRLQEDHETSFPR
>ENST00000470290.1|INDEL-76624-G-GT|22
MGFFEEIRQGNIER
>ENST00000377031.7|MNV-258-CA-C|7
MTSSIKVCRPRK
>ENST00000485745.1|SNV-8576-A-G|1
GGQPVLGHSCGFPGQ
>ENST00000570698.5|SNV-8757-T-C|6
TLYINSRQLVSLQR
>ENST00000368586.10|SNV-73493-C-G|2
EAGARHEEAVGQVCVSELEQASCR
>ENST00000647232.1|SNV-113345-G-T|5
IEEEKIVMSSLLSK
>ENST00000463182.5|SNV-1271-A-T|1
FHWSWSS
>ENST00000214893.9|SNV-45822-C-T|1
SAGFRRIS
>ENST00000579534.5|SNV-22616-G-A|5
KGLIDYYLMPSLSTTSHSGK
>ENST00000367203.8|SNV-43509-A-G|3
AAVLFEKQQQQMELAR
>ENST00000510590.1|SNV-166165-C-A|3
HNCLTRLDKK
>ENST00000505569.5|SNV-29809-G-A|6
DRGEGAPSQYRPR
>ENST00000624695.1|SNV-562-C-T|2
KPISYAKSFLKEMGN
>ENST00000254579.11|SNV-14123-C-T|1
ALWLLHRCLNLCTSILR
>ENST00000543431.5|SNV-29090-C-T|3
QKVTLTVAEALKLFK
>ENST00000433342.5|MNV-20536-GC-G|5
CTVTRPEQLYCR
>ENST00000454193.5|SNV-962-T-G|1
TLSPGSPAGGPSPLPQWCR
>ENST00000542905.1|SNV-29090-C-T|3
KQKVTLTVAGMPLGQ
>ENST00000255622.10|SNV-37552-C-T|1
LHGSLILERHHLEFGK
>ENST00000353866.7|SNV-30232-T-A|1
ETKLQEELNKVLGIK
>ENST00000549107.5|SNV-236025-A-G|1
LVILGATVARRKPSLPR
>ENST00000641805.1|SNV-11716-T-C|1
SGTSSPTAAGAIPLPLPLGS
>ENST00000526313.5|SNV-21560-G-A|2
QKLLMQKR
>ENST00000539976.1|MNV-1887-CATTGT-C|4
VCTCVGKRVR
>ENST00000493220.5|SNV-154155-C-T|2
TEKFFHAIISSSSEFSPQLR
>ENST00000368586.10|SNV-73493-C-G|1
EAGARHEEAVGQVCVSELEQASCRK
>ENST00000249750.9|SNV-432233-T-C|3
MTSSKTEMPGEVK
>ENST00000297954.8|SNV-114325-G-A|1
GGARGQGWTVYHPTSERVTYK
>ENST00000525150.5|SNV-8374-C-T|4
MWSRLCAGR
>ENST00000433342.5|MNV-20536-GC-G|4
CTVTRPEQLYCRATSRPGVR
>ENST00000371847.8|INDEL-72692-A-AA|11
YCINAKK
>ENST00000618102.4|SNV-21441-G-A|1
KAVCMGQEHPRVPGNR
>ENST00000526313.5|SNV-21560-G-A|4
ELQRQKLLMQK
>ENST00000471677.5|SNV-66567-T-C|1
LPALQTRPLWISPQSDLQK
>ENST00000619060.1|SNV-2289-G-T|4
QEPPFPLGVTRVWGR
>ENST00000473624.2|SNV-171169-C-T|3
LCTDLGESTASLDSIVR
>ENST00000355803.8|SNV-15885-G-A|1
TQAKKFAPS
>ENST00000265382.8|SNV-214264-C-A|2
SGDGIITENPDTMGGIPAKRHR
>ENST00000472080.1|SNV-14123-C-T|7
GHIPHATVPTGASTK
>ENST00000525078.1|SNV-99049-C-T|6
RIVLECCYNDLR
>ENST00000535803.1|SNV-16868-C-T|5
CGGLEFLYK
>ENST00000614461.4|SNV-21441-G-A|2
LFVWGKNIR
>ENST00000409063.5|SNV-297155-G-A|4
TIRDSCINIQK
>ENST00000479378.1|INDEL-33821-C-CGCTGCT|6
LLTPTCTLTIRCCCCCCR
>ENST00000559684.1|SNV-410-A-G|2
RAAGSAFTSPGISVLLEVMVAGR
>ENST00000353866.7|SNV-30232-T-A|3
QRETKLQEELNK
>ENST00000464066.5|SNV-134998-G-A|2
SASRLWK
>ENST00000467566.1|SNV-470-C-G|6
MEDLVQDGVASAATPGTGK
>ENST00000483068.1|SNV-134447-G-T|1
WREWDAF
>ENST00000496944.1|MNV-10881-CTG-C|3
PTPPLSK
>ENST00000329399.7|SNV-43742-C-T|2
QELNEPLK
>ENST00000561271.1|SNV-53532-G-A|1
EPPVLSHGLLCGW
>ENST00000479413.1|MNV-258-CA-C|31
GNVARSDLR
>ENST00000323662.9|SNV-8374-C-T|5
SAMRLRGPMWSR
>ENST00000308191.11|SNV-329563-A-G|3
HFMLQIALKCADICNPCGIWEMSK
>ENST00000557803.5|SNV-24781-G-A|12
QRGMPADGPAR
>ENST00000485745.1|SNV-8576-A-G|2
MGGQPVLGHSCGFPGQ
>ENST00000414897.5|SNV-8846-G-A|1
SPAEVEGIVSRDATGCD
>ENST00000279873.12|SNV-190792-G-T|3
KMSPHNIGAARPIKR
>ENST00000453091.6|SNV-55471-G-A|3
TGISEEAAIEKNK
>ENST00000361132.9|SNV-90571-C-T|1
GAAHCSLTAHSSREK
>ENST00000457083.1|MNV-395-CACGGCAGTGCGGCCGCCGGTGCCCGCC-C|3
RWVGRGLR
>ENST00000479413.1|MNV-258-CA-C|20
VCRPSVKCLQK
>ENST00000309562.3|MNV-776-CT-C|3
PLPLSLKINLWLYSTRSSPPC
>ENST00000634891.1|SNV-458216-C-A|5
HRISLFGSDSTTMVSCLHILAQK
>ENST00000445392.5|SNV-48847-G-A|1
GHARGPGSR
>ENST00000531602.1|MNV-15485-CT-C|1
SLEGPLRAAP
>ENST00000457083.1|MNV-395-CACGGCAGTGCGGCCGCCGGTGCCCGCC-C|2
WVGRGLR
>ENST00000377031.7|MNV-258-CA-C|6
VCRPRKLMQNFMMEYVSAVK
>ENST00000367203.8|SNV-43509-A-G|2
MAAVLFEKQQQQMELARQQQEQIAK
>ENST00000535803.1|SNV-16868-C-T|12
DHNRKSNVIIMCGGLEFLYK
>ENST00000361132.9|SNV-90571-C-T|3
TALRGAAHCSLTAHSSREK
>ENST00000397071.5|SNV-19131-G-A|2
IASSRMTR
>ENST00000577361.5|SNV-22616-G-A|1
PSLSTTSHSGKHSFKMK
>ENST00000255622.10|SNV-37552-C-T|4
SQNPLAKLHGSLILER
>ENST00000549107.5|SNV-236025-A-G|2
MLVILGATVARRKPSLPR
>ENST00000361132.9|SNV-90571-C-T|2
GAAHCSLTAHSSR
>ENST00000526313.5|SNV-21560-G-A|1
LLMQKRLAMESNK
>ENST00000470290.1|INDEL-76624-G-GT|19
GFFEEIRQGNIERECK
>ENST00000426890.5|SNV-50937-A-T|2
SPVGEARVSLLK
>ENST00000652557.1|SNV-62853-T-G|2
WIDLLRR
