# Supplementary material for: Identification of non-canonical peptides with moPepGen
Source: Nat Biotechnol. 2025 Jun 16;44(4):568–73. doi: 10.1038/s41587-025-02701-0 (PMC12680078; doi:10.1038/s41587-025-02701-0)
Supplement: Supplementary file 4 — Supplementary Data: Cancer cell line variant peptide database. Custom peptide database FASTA file for each of the 376 cell lines from the Cancer Cell Line Encyclopedia with proteomics characterization or used in the reference channel. Variant peptide FASTA files were produced by moPepGen as the result of cell-line-specific publicly available mutations and fusions. [file 41587_2025_2701_MOESM4_ESM.zip › ACH-000376.fasta]

>ENST00000427191.6|INDEL-176970-C-CA|1
TVQVPIQKRQLQ
>ENST00000634891.1|SNV-322066-C-T|3
LLSPQEILVDK
>ENST00000540643.5|SNV-125015-C-T|3
GGKPQPLAAIVPSR
>ENST00000469726.5|SNV-124774-G-A|2
MGPLLLTLGPAEVSCGTWRTLPCA
>ENST00000510336.5|SNV-3201-G-T|10
WLCWKLSDMPFPSFYRLR
>ENST00000461872.6|SNV-239112-G-A|5
MVFGSKDSSK
>ENST00000219197.11|MNV-2388-GG-G|1
GRRQEGE
>ENST00000571771.5|SNV-14097-G-A|1
FGIPFHTTFFFRK
>ENST00000465043.1|SNV-111697-G-C|3
TLVLSRINLLFIVLFTGEFVLK
>ENST00000491339.1|SNV-4494-G-A|2
TTNCALALKVRSR
>ENST00000525971.6|SNV-19422-G-C|1
VTKGKHK
>ENST00000529563.5|SNV-43336-G-A|1
YERGAAERHGGIVK
>ENST00000466229.5|SNV-25555-G-A|3
QYGLYVTQATK
>ENST00000419832.1|SNV-863-C-T|3
TRLLRLSQALR
>ENST00000644049.1|INDEL-302601-G-GA|2
KQDWSESFAYQWLL
>ENST00000520309.5|SNV-2631-G-A|5
IRQILINIDYMLK
>ENST00000590112.5|SNV-291397-C-A|3
RPGRREPRPVWW
>ENST00000319481.8|SNV-29586-C-A|1
QVVQDMLK
>ENST00000245838.13|SNV-92460-C-T|5
LTKENVK
>ENST00000489895.5|SNV-29481-G-T|1
DRQLPMI
>ENST00000313164.10|SNV-40461-G-A|5
CKSSGWHFVIK
>ENST00000303538.13|SNV-1437-G-A|1
DFTAQPKPATALCGVVSANGK
>ENST00000615808.5|INDEL-509506-G-GA|1
KKFSGGS
>ENST00000564831.6|SNV-2093-A-T|2
GQGPVLMGGAQTPTK
>ENST00000460549.1|SNV-42257-G-C|2
HHLHPPVCRGALLR
>ENST00000372129.3|SNV-2307-C-T|4
SPFEDSRGYMMMFSR
>ENST00000650169.1|SNV-37172-C-T|3
PVLPGSAATATSK
>ENST00000330175.8|SNV-12422-G-A|3
SAPSSNSSPSFVR
>ENST00000548324.5|MNV-316923-CTG-C|16
SQSFPMVPWQTAVVGK
>ENST00000469726.5|SNV-124774-G-A|1
GPLLLTLGPAEVSCGTWRTLPCA
>ENST00000571771.5|SNV-14097-G-A|2
FGIPFHTTFFFR
>ENST00000401827.8|SNV-62522-G-T|1
MLGYVRVRSR
>ENST00000306851.9|SNV-47123-T-A|2
HEHLPNFFLHLIPMLQK
>ENST00000667837.1|SNV-34660-A-T|5
AVRLRVSPSCK
>ENST00000310715.7|MNV-65559-AA-A|5
RDWSVSPR
>ENST00000634891.1|SNV-322066-C-T|2
LLSPQEILVDKLAENAHNVWAK
>ENST00000622495.4|SNV-307-C-G|1
EQFGVRWPSLMK
>ENST00000460500.1|SNV-20075-C-A|2
MFFNNFIEKCAQFFQCLLHRR
>ENST00000328090.9|SNV-46329-G-C|5
TASRADNSSDSPTTLNLVK
>ENST00000322886.12|SNV-41466-C-G|1
TPGSLGDAVLKRR
>ENST00000368761.11|SNV-14842-G-A|2
MNRSIPVK
>ENST00000510336.5|SNV-3201-G-T|4
MPFPSFYRLR
>ENST00000635945.1|SNV-117092-G-T|1
LCFVATAQIQASVLKDTSV
>ENST00000376032.9|SNV-7246-A-C|2
NLLENVAQKMQAPHK
>ENST00000327047.5|SNV-445-C-A|1
ELDKFMGEMQYGLFHGEGVR
>ENST00000590653.5|SNV-3913-C-T|3
HQILLHHLIGMDLYVAASPSHCFW
>ENST00000272402.2|SNV-2474-G-T|2
MTVLCVSGFSIYQAMNKVRSISR
>ENST00000510336.5|SNV-3201-G-T|13
MWLCWKLSDMPFPSFYR
>ENST00000257934.9|SNV-25109-C-T|1
QVPRLKYLIGAAPIAYGLPVSLR
>ENST00000465405.1|SNV-4494-G-A|3
TTNCALALKRSPLWSLLR
>ENST00000380911.4|SNV-489-C-A|3
KTQASQGVILPIKSHEVHWETCR
>ENST00000638199.1|SNV-251711-C-G|2
MNSRLIRDK
>ENST00000513777.1|SNV-432995-G-A|3
YSSSGLKQIPIK
>ENST00000485303.6|SNV-63862-A-G|2
ESQIGVLQQDELDSYPDSVKK
>ENST00000461371.5|SNV-46750-A-G|7
LRYCQHVLCETVRTAK
>ENST00000389313.9|SNV-712-G-C|2
ALHEDIRGLQR
>ENST00000639274.1|SNV-21705-A-T|9
MISLSTDDPMQFHFSK
>ENST00000367103.4|SNV-44193-G-T|2
IQDRGDQAFTEIEASEIMK
>ENST00000461872.6|SNV-239112-G-A|3
MVFGSKDSSKR
>ENST00000371953.8|SNV-94291-C-T|1
IYSSNSGPT
>ENST00000397354.7|SNV-104737-A-T|1
TLEDPKPFCVGSAPPSVDVTPTYTK
>ENST00000358077.9|SNV-154321-C-A|2
DGHIALHMAVRR
>ENST00000341594.9|SNV-239112-G-A|2
TAAKESSDR
>ENST00000425146.5|SNV-228738-C-A|2
IVSVGDPKK
>ENST00000421388.3|SNV-807-G-C|3
HDETHGASTDNEVIK
>ENST00000409018.7|SNV-46327-C-G|5
QVRSGARALLNAESLPTQGK
>ENST00000346193.4|SNV-1255-G-A|2
TRVCHLRLEPPDTSQVSNLLLYILK
>ENST00000282516.13|SNV-147910-G-T|1
ITEMCLKMIRR
>ENST00000397224.8|SNV-10991-G-C|1
HGLFLINMEYGRNFSGPDK
>ENST00000503143.3|SNV-832-G-T|4
SLKSSDPWHPPSLSPNSWNRQSGFR
>ENST00000425146.5|SNV-228738-C-A|4
RIVSVGDPKK
>ENST00000333190.5|SNV-574271-C-A|3
SNINLSDVDFTPTSR
>ENST00000427191.6|INDEL-176970-C-CA|5
KTVQVPIQK
>ENST00000286918.9|SNV-2838-C-A|1
FPEALDELPLPPFLQTLDLTGKG
>ENST00000379802.8|SNV-39162-G-A|4
LKIQEQELTRLR
>ENST00000233840.3|SNV-142-C-A|5
ASKKDENAELIVLR
>ENST00000472516.1|SNV-40483-A-T|4
MLSSHQRRNLSSEFTSEVN
>ENST00000590112.5|SNV-291397-C-A|2
REPRPVWW
>ENST00000277905.6|SNV-376-T-A|2
ESKGAEGNLPAAFHK
>ENST00000356786.10|SNV-9197-G-T|1
LEHLQREL
>ENST00000461872.6|SNV-239112-G-A|11
MQEFQEWFLGAKTAAK
>ENST00000590112.5|SNV-291397-C-A|1
EPRPVWW
>ENST00000318217.10|SNV-112236-G-A|3
ALLYRTVATGHDIIDK
>ENST00000519231.5|SNV-62522-G-T|1
ETEICTCKEPSRI
>ENST00000374403.4|SNV-97123-C-A|1
REVADKR
>ENST00000465015.1|SNV-31221-C-A|1
SCPVTTTATTTLEATTAPAASAT
>ENST00000643759.2|SNV-1413-G-T|4
ETVVESSGPKVLETAEDIQERR
>ENST00000188790.9|SNV-19577-C-A|2
DILNGTFSYKTFFPNWISGK
>ENST00000368281.1|SNV-11965-G-C|4
MEGKVRPQQLRAP
>ENST00000534537.5|SNV-4429-C-A|1
NVRVVGAQVAQMLDILLVK
>ENST00000282516.13|SNV-147910-G-T|4
DICIEQPTFPKITEMCLKMIR
>ENST00000472516.1|SNV-40483-A-T|2
RNLSSEFTSEVN
>ENST00000641644.1|MNV-12619-TG-T|2
IRSSLPFIPSSHPY
>ENST00000556440.7|INDEL-9959-T-TG|1
VSFGEVLLVF
>ENST00000370548.3|SNV-140669-C-T|5
HGPICGSKSISLLLVK
>ENST00000378756.8|SNV-10629-A-G|2
SATLVAGRFIEAR
>ENST00000396659.8|SNV-32885-G-T|5
DHLKKSVAEIEEMCNILK
>ENST00000519231.5|SNV-62522-G-T|5
MVLLRETEICTCKEPSR
>ENST00000233954.6|SNV-40065-G-A|1
DMLPGEDVVTAVETNIQKSRR
>ENST00000389313.9|SNV-712-G-C|3
ALHEDIR
>ENST00000638199.1|SNV-251711-C-G|1
NSRLIRDK
>ENST00000280772.7|SNV-677540-A-T|1
FEANGSHTEISPEAKTK
>ENST00000461872.6|SNV-239112-G-A|10
QEFQEWFLGAKTAAK
>ENST00000529430.1|SNV-12413-A-G|2
NFLLVMDIR
>ENST00000370830.4|SNV-101458-G-T|1
SLRAANKR
>ENST00000524595.5|SNV-15447-G-A|3
CKKISTLSCENK
>ENST00000646078.1|SNV-8725-C-T|3
MLRSTIAPSASLWSGSTSWAIIR
>ENST00000318184.9|SNV-35788-G-C|1
IICAGFAASGEK
>ENST00000461371.5|SNV-46750-A-G|11
LYEEINQVFGNGPVTPEKIER
>ENST00000660220.1|SNV-6544-T-G|1
GSLHFLCHVLQQVLKRK
>ENST00000525547.5|SNV-15415-G-A|3
YKDSQPKGMAVTISVK
>ENST00000368281.1|SNV-11965-G-C|5
EGKVRPQQLR
>ENST00000493787.6|MNV-65559-AA-A|1
ALLQPFIQAVNSFNSLHLKQKS
>ENST00000644049.1|INDEL-302601-G-GA|4
IKYEEGKK
>ENST00000372829.8|INDEL-3377-C-CT|1
SLHQDTDYETNYKLY
>ENST00000519806.1|SNV-223066-G-T|2
NTKIMRQELLC
>ENST00000279575.7|SNV-2170-C-T|1
LAQGQQPPQ
>ENST00000529563.5|SNV-43336-G-A|2
MYERGAAERHGGIVK
>ENST00000372563.2|SNV-2279-A-G|1
VVGLIQDLKPNTIMVLVNYVHFK
>ENST00000525547.5|SNV-15415-G-A|6
MYKDSQPK
>ENST00000308287.2|INDEL-13105-C-CA|5
RRTTQATSEAQR
>ENST00000374168.7|SNV-31069-C-A|6
RCVHKANNMEYAVK
>ENST00000549234.1|INDEL-302601-G-GA|3
EKNKIGLNR
>ENST00000425146.5|SNV-228738-C-A|6
LRRIVSVGDPK
>ENST00000374168.7|SNV-31069-C-A|1
ANNMEYAVKVIDKSK
>ENST00000245838.13|SNV-92460-C-T|6
RLTKENVK
>ENST00000463837.5|SNV-9197-G-T|3
SWGTGWSICSVSCSR
>ENST00000401827.8|SNV-62522-G-T|2
MLGYVRVR
>ENST00000540643.5|SNV-125015-C-T|4
VLGRGGKPQPLAAIVPSRK
>ENST00000281092.9|SNV-432995-G-A|2
QEDGGMYSSSGLK
>ENST00000485303.6|SNV-63862-A-G|3
ESQIGVLQQDELDSYPDSVK
>ENST00000491339.1|SNV-4494-G-A|1
VRSRTTFFPS
>ENST00000510336.5|SNV-3201-G-T|2
MPFPSFYRLRK
>ENST00000343200.9|INDEL-69645-C-CA|3
TCWSFFSAR
>ENST00000370548.3|SNV-140669-C-T|1
SISLLLVKVSPVCKDSHCLGK
>ENST00000524325.6|SNV-88161-G-C|5
LKTQLSDAIQSYGVVQK
>ENST00000375329.6|MNV-533-TTCT-T|1
APHSARPFSSR
>ENST00000283243.13|SNV-78603-G-A|1
EFGAHLASFAHIEEENFVNELLHSK
>ENST00000547201.5|SNV-81146-G-C|1
VDLFYGRFLAVGVLEGKK
>ENST00000188790.9|SNV-19577-C-A|1
TFFPNWISGK
>ENST00000519806.1|SNV-223066-G-T|5
MMARNTKIMR
>ENST00000314358.10|SNV-33467-G-A|2
DRGEVDSNGSDGGEASR
>ENST00000379802.8|SNV-39162-G-A|5
LKIQEQELTR
>ENST00000275732.5|SNV-6668-G-A|4
GDSCFYQRNIEEGDGAFGRSPR
>ENST00000399988.5|SNV-4146-C-A|2
SSEDTSDPR
>ENST00000302277.7|INDEL-339424-C-CA|8
ENETTRSCK
>ENST00000550906.2|SNV-72611-C-G|5
ASTDDLLCDPSWMGR
>ENST00000285679.10|SNV-81146-G-C|4
AEEETDEEKPKNPMVDLFYGR
>ENST00000449290.6|SNV-8094-G-A|1
EEGLFLLGCVK
>ENST00000526639.3|SNV-7694-C-T|1
LWLVRDLVTGFSKGYAFIEYK
>ENST00000262442.9|SNV-101352-G-A|2
FQLDASGEPTKTSLSMYSK
>ENST00000302277.7|INDEL-339424-C-CA|3
TNKPIKK
>ENST00000356786.10|SNV-9197-G-T|2
ELGDRLEHLQREL
>ENST00000574085.5|SNV-31667-C-A|2
MLFFLQSLLMLATVVLYFSHLK
>ENST00000626874.2|SNV-109084-C-T|1
IVECLKAYSDQEHIKLWR
>ENST00000409039.8|SNV-34642-G-T|2
GHEVKQK
>ENST00000554744.1|SNV-35387-G-A|2
VLGYRYWAGIGILQSCESALTHYR
>ENST00000657855.1|SNV-9282-A-G|2
MIISASVRVQVVKK
>ENST00000519806.1|SNV-223066-G-T|1
IMRQELLC
>ENST00000261383.3|SNV-92115-A-C|3
LQEANFLLEDIQNGLNDYLEK
>ENST00000378756.8|SNV-10629-A-G|3
SATLVAGR
>ENST00000419187.6|SNV-189541-T-G|2
SSVKKSEK
>ENST00000294829.5|SNV-1587-G-A|1
TAAEADMDAAAGPPISTRQSK
>ENST00000525971.6|SNV-19422-G-C|7
YGPIIKEQIESNKR
>ENST00000471340.2|SNV-6668-G-A|1
NIEEGGGEAGGLPAGQLLGGGAV
>ENST00000460500.1|SNV-20075-C-A|6
MFFNNFIEK
>ENST00000297737.11|SNV-223066-G-T|5
KHKNNAAR
>ENST00000375329.6|MNV-533-TTCT-T|2
GFCMLKAPHSARPFSSR
>ENST00000582350.5|SNV-29586-C-A|3
LFWTQTSGPGYVEGWCR
>ENST00000490180.2|SNV-28344-G-C|9
PPFPRRPRKPSCK
>ENST00000520987.1|SNV-3712-G-T|2
SQRHSGQAGTEAGNWADSPPIVNSK
>ENST00000285679.10|SNV-81146-G-C|3
NPMVDLFYGR
>ENST00000247226.13|SNV-28344-G-C|4
AKEAILQMDSYYPNRYR
>ENST00000667205.1|SNV-174068-G-C|2
VNYRLTNEVELR
>ENST00000278590.8|SNV-71823-T-A|1
FHHKPPLPHLALHQPHSAVGAR
>ENST00000428847.3|SNV-3712-G-T|1
HSGQAGTEAGNWADSPPIVNSK
>ENST00000299732.6|SNV-25290-G-A|2
EFAQIREER
>ENST00000507855.5|SNV-174068-G-C|1
SSFKKSTIV
>ENST00000513777.1|SNV-432995-G-A|2
MYSSSGLKQIPIKWTAPEALNYGR
>ENST00000465405.1|SNV-4494-G-A|6
MTTNCALALKR
>ENST00000641644.1|MNV-12619-TG-T|10
KAFATCSSHMMVVTLFYGLPCIRIR
>ENST00000397224.8|SNV-10991-G-C|2
HGLFLINMEYGR
>ENST00000510373.5|SNV-4233-G-C|1
LGDGFEAFYKSTYRTLGGETR
>ENST00000261206.7|MNV-316923-CTG-C|9
RSCPLSTLCIEK
>ENST00000472224.1|SNV-445-C-A|7
QCLREGAGQVYG
>ENST00000571235.5|MNV-4975-TG-T|3
ASGEARSLQPPPHAPAPSAQTGLSR
>ENST00000449290.6|SNV-8094-G-A|2
IDREEGLFLLGCVK
>ENST00000475804.1|SNV-154321-C-A|2
MAVRRCQMEVIK
>ENST00000484933.6|SNV-3913-C-T|3
SISLLLVKVSPVCKDSHCHCR
>ENST00000520309.5|SNV-2631-G-A|2
QILINIDYMLKALWHGIYMPK
>ENST00000247226.13|SNV-28344-G-C|5
AKEAILQMDSYYPNR
>ENST00000493841.1|SNV-21771-G-A|3
MIVAYPPRITNRPPRSIVTK
>ENST00000520221.5|MNV-4975-TG-T|8
YLGKGVLKAVR
>ENST00000262056.13|SNV-31345-C-A|2
HDQPLKVMPAPPPK
>ENST00000310715.7|MNV-65559-AA-A|3
DWSVSPR
>ENST00000525547.5|SNV-15447-G-A|7
MAVTISVKCK
>ENST00000261200.8|SNV-90401-C-A|1
TIMNRQDQELEKDMEADQTTLER
>ENST00000376032.9|SNV-7246-A-C|3
NLLENVAQK
>ENST00000630152.1|SNV-28095-G-T|3
VDSDQSSWHEGK
>ENST00000427191.6|INDEL-176970-C-CA|6
SKKTVQVPIQK
>ENST00000449290.6|SNV-8094-G-A|5
RQNDKIDR
>ENST00000472224.1|SNV-445-C-A|4
EGAGQVYG
>ENST00000368281.1|SNV-11965-G-C|3
EGKVRPQQLRAP
>ENST00000571235.5|MNV-4975-TG-T|5
SPEGCENINNTLGPALLQK
>ENST00000510336.5|SNV-3201-G-T|12
WLCWKLSDMPFPSFYR
>ENST00000419832.1|SNV-863-C-T|7
QFQGDHSRDLFHLTMTRLLR
>ENST00000373165.7|SNV-20282-A-G|1
LEHMGNAPLKIGSDGSQEDAK
>ENST00000585058.1|SNV-131925-C-T|7
MAAPKTCSGTALTLATMISQRR
>ENST00000274181.7|SNV-122347-G-T|1
DGCYRDLKFQVNMSFCNPK
>ENST00000520221.5|MNV-4975-TG-T|4
AVRTSTILWALLCCKR
>ENST00000617388.4|SNV-43079-G-T|1
QVFIKAT
>ENST00000491339.1|SNV-4494-G-A|5
MTTNCALALKVR
>ENST00000351298.9|SNV-133328-A-T|1
SLQTGVGELHGETRFWHG
>ENST00000372563.2|SNV-2279-A-G|2
GKVVGLIQDLKPNTIMVLVNYVHFK
>ENST00000660220.1|SNV-6544-T-G|6
MGSLHFLCHVLQQVLK
>ENST00000327047.5|SNV-445-C-A|4
ATVLCKTGALLVNASGKELDK
>ENST00000245838.13|SNV-92460-C-T|4
LTKENVKSSGR
>ENST00000564831.6|SNV-2093-A-T|1
GQGPVLMGGAQTPTKQPEER
>ENST00000518928.1|SNV-88161-G-C|2
MPFSPMEWCRRK
>ENST00000466229.5|SNV-25555-G-A|2
QYGLYVTQATKLK
>ENST00000379802.8|SNV-39162-G-A|3
IQEQELTR
>ENST00000553728.1|SNV-118661-C-G|1
GPPFPRPPPGAMFGASR
>ENST00000554744.1|SNV-35387-G-A|3
MVLGYRYWAGIGILQSCESALTHYR
>ENST00000657855.1|SNV-9282-A-G|3
IISASVRVQVVK
>ENST00000639274.1|SNV-21705-A-T|2
MTQCNSTFPRSP
>ENST00000550906.2|SNV-72611-C-G|4
ASTDDLLCDPSWMGRIK
>ENST00000376032.9|SNV-7246-A-C|1
NLLENVAQKMQAPHKIHWIEK
>ENST00000660220.1|SNV-6544-T-G|2
MGSLHFLCHVLQQVLKRK
>ENST00000381685.10|SNV-32218-G-A|1
SVHFQDSLDLILSADSQIVKMWNK
>ENST00000582350.5|SNV-29586-C-A|4
MLFWTQTSGPGYVEGWCR
>ENST00000475804.1|SNV-154321-C-A|1
AVRRCQMEVIK
>ENST00000641644.1|MNV-12619-TG-T|5
FPNLTTPQSK
>ENST00000534556.1|SNV-43336-G-A|1
VVVSAMYE
>ENST00000562881.2|SNV-34660-A-T|5
KSERDTAFHCISEPCACECLR
>ENST00000340001.9|SNV-28726-G-C|1
SCFCFQHGR
>ENST00000275732.5|SNV-6668-G-A|1
NIEEGDGAFGRSPREIQR
>ENST00000520221.5|MNV-4975-TG-T|5
AVRTSTILWALLCCK
>ENST00000423061.6|SNV-239112-G-A|3
HFSESMQEFQEWFLGAKTAAK
>ENST00000299732.6|SNV-25290-G-A|1
EFAQIREEREINSK
>ENST00000489895.5|SNV-29481-G-T|6
DVLIPWSPSLR
>ENST00000634891.1|SNV-322066-C-T|1
LLSPQEILVDKLAENAHNVWAKDR
>ENST00000471075.1|SNV-133328-A-T|4
MGKPDSGMDRTTAISSSK
>ENST00000513777.1|SNV-432995-G-A|6
MYSSSGLK
>ENST00000297737.11|SNV-223066-G-T|4
HKNNAAR
>ENST00000525971.6|SNV-19422-G-C|8
YGPIIKEQIESNK
>ENST00000261200.8|SNV-90401-C-A|5
DIQTKDVELYEHWKTIMNR
>ENST00000540643.5|SNV-125015-C-T|1
GGKPQPLAAIVPSRKVTFEGPLLNR
>ENST00000641644.1|MNV-12619-TG-T|11
KAFATCSSHMMVVTLFYGLPCIR
>ENST00000465405.1|SNV-4494-G-A|7
TTNCALALK
>ENST00000322244.10|SNV-72083-A-G|1
IQEFKPSNEVVQTDETAR
>ENST00000562881.2|SNV-34660-A-T|3
SERDTAFHCISEPCACECLRAVK
>ENST00000630152.1|SNV-28095-G-T|4
QRVDSDQSSWHEGKTWK
>ENST00000404537.6|SNV-3784-G-A|6
GRVRTMANVTVK
>ENST00000469571.1|SNV-1152-C-T|1
QRMLRNSVMWR
>ENST00000374403.4|SNV-97123-C-A|4
LKDALQKK
>ENST00000308287.2|INDEL-13105-C-CA|8
RPAGGAPAILPECDSR
>ENST00000372129.3|SNV-2307-C-T|5
HSRSPFEDSRGYMMMFSR
>ENST00000283243.13|SNV-78603-G-A|2
EAEAFCK
>ENST00000397224.8|SNV-10991-G-C|5
KAKHGLFLINMEYGR
>ENST00000643759.2|SNV-1414-A-G|1
VLETAEEVQERRQEVLTR
>ENST00000635945.1|SNV-117092-G-T|2
LCFVATAQIQASVLK
>ENST00000361221.8|SNV-124774-G-A|1
TSGGVLWDLENPPVCLTVGPGPVR
>ENST00000230859.8|SNV-30324-T-C|2
KYSLLPYLILVLKQSLLQR
>ENST00000518928.1|SNV-88161-G-C|1
PFSPMEWCRRK
>ENST00000489895.5|SNV-29481-G-T|4
DVLIPWSPSLRDR
>ENST00000433402.2|SNV-122347-G-T|3
TVRDGCYRDLK
>ENST00000378756.8|SNV-10629-A-G|1
SATLVAGRFIEARLGKPSLVR
>ENST00000343200.9|INDEL-69645-C-CA|4
KTCWSFFSARILFR
>ENST00000463837.5|SNV-9197-G-T|4
LWCGARSWGTGWSICSVSCSRR
>ENST00000644049.1|INDEL-302601-G-GA|3
YEEGKKQDWSESFAYQWLL
>ENST00000524325.6|SNV-88161-G-C|3
TQLSDAIQSYGVVQK
>ENST00000512583.5|SNV-30337-A-G|1
GHEVTVLASSASVSFDPNSPSTLK
>ENST00000646078.1|SNV-8725-C-T|2
LRSTIAPSASLWSGSTSWAIIR
>ENST00000372129.3|SNV-2307-C-T|2
GYMMMFSRVSPPPAPSPPK
>ENST00000469312.6|SNV-3913-C-T|2
MDLYVAASPSHCFW
>ENST00000350082.9|SNV-49677-G-T|1
DSDDCADLDDLDFSPSLSRIDLKNK
>ENST00000313164.10|SNV-40461-G-A|2
SSGWHFVIKFSSHGCK
>ENST00000519806.1|SNV-223066-G-T|6
NNAARVALLEQLGTTLDMGELRGK
>ENST00000553728.1|SNV-118661-C-G|2
RGPPFPRPPPGAMFGASR
>ENST00000460549.1|SNV-42257-G-C|6
RVPARHHLHPPVCR
>ENST00000370830.4|SNV-101458-G-T|4
ASEVLLRSLR
>ENST00000639274.1|SNV-21705-A-T|8
ISLSTDDPMQFHFSK
>ENST00000461371.5|SNV-46750-A-G|10
LYEEINQVFGNGPVTPEKIERLR
>ENST00000643759.2|SNV-1413-G-T|1
VLETAEDIQERRQEVLTR
>ENST00000525971.6|SNV-19422-G-C|5
EQIESNKR
>ENST00000310715.7|MNV-65559-AA-A|4
RDWSVSPRIWITGWTMVPSAS
>ENST00000520221.5|MNV-4975-TG-T|1
TSTILWALLCCKRN
>ENST00000283243.13|SNV-78603-G-A|4
RTWREAEAFCK
>ENST00000585058.1|SNV-131925-C-T|3
TCSGTALTLATMISQRRWALGGWR
>ENST00000232892.12|SNV-13832-A-C|1
SPGFLDVRAAPLLADDNKLR
>ENST00000425146.5|SNV-228738-C-A|3
IVSVGDPK
>ENST00000325643.6|SNV-2933-G-T|1
SQLFLDLPSLNSESLATTVWVSR
>ENST00000333026.4|SNV-21858-C-T|2
FWPLAVLFLAWLTYDWNTHSQGGR
>ENST00000276480.11|SNV-327830-G-A|2
SLSRCPR
>ENST00000398477.1|SNV-98-G-A|1
NPCCCRPVTCQTTVCRPVTCVPR
>ENST00000491339.1|SNV-4494-G-A|3
MTTNCALALKVRSR
>ENST00000330368.3|SNV-1993-G-C|3
DIAKVAPANTAVQVIPPPERK
>ENST00000667837.1|SNV-34660-A-T|1
VSPSCKKFK
>ENST00000379802.8|SNV-39162-G-A|1
IQEQELTRLRIDYER
>ENST00000398705.7|SNV-173558-G-A|2
ENRFIPK
>ENST00000657855.1|SNV-9282-A-G|4
MIISASVRVQVVK
>ENST00000655275.1|SNV-52780-C-A|3
TVSVIQGLK
>ENST00000232892.12|SNV-13832-A-C|6
GHVYNNPNYGSSELAKKSPGFLDVR
>ENST00000520309.5|SNV-2631-G-A|4
IRQILINIDYMLKALWHGIYMPK
>ENST00000635945.1|SNV-117092-G-T|3
MLCFVATAQIQASVLKDTSV
>ENST00000519231.5|SNV-62522-G-T|3
ETEICTCK
>ENST00000409018.7|SNV-46327-C-G|4
SGARALLNAESLPTQGK
>ENST00000571235.5|MNV-4975-TG-T|4
SPEGCENINNTLGPALLQKASGEAR
>ENST00000524325.6|SNV-88161-G-C|1
TQLSDAIQSYGVVQKKIAEK
>ENST00000525547.5|SNV-15447-G-A|6
AVTISVKCK
>ENST00000519626.1|SNV-62522-G-T|3
LGYVRVR
>ENST00000525971.6|SNV-19422-G-C|3
SKLKVTK
>ENST00000621411.3|SNV-73-A-T|2
SSGGKAPR
>ENST00000460500.1|SNV-20075-C-A|5
FFNNFIEK
>ENST00000626874.2|SNV-109084-C-T|4
IGDRIVECLK
>ENST00000360093.7|SNV-111697-G-C|1
INLLFIVLFTGEFVLKLVSLR
>ENST00000233840.3|SNV-142-C-A|3
KDENAELIVLRR
>ENST00000496887.6|SNV-748-C-A|1
THVQGRV
>ENST00000297375.4|SNV-403-G-T|2
RALMLPSVLQAPGNHQHPHR
>ENST00000310715.7|MNV-65559-AA-A|2
DWSVSPRIWITGWTMVPSAS
>ENST00000397224.8|SNV-10991-G-C|3
AKHGLFLINMEYGRNFSGPDK
>ENST00000585058.1|SNV-131925-C-T|2
MISQRRWALGGWR
>ENST00000343200.9|INDEL-69645-C-CA|1
TCWSFFSARILFRS
>ENST00000333026.4|SNV-21858-C-T|1
FWPLAVLFLAWLTYDWNTHSQGGRR
>ENST00000480838.1|SNV-19577-C-A|2
MCIVLRPSRGK
>ENST00000531159.6|SNV-33862-G-T|1
NMVKPAQPALSREELEALFLPYDLK
>ENST00000417647.7|SNV-12773-G-T|3
ELIKSINEKFAGSAGWEGT
>ENST00000553209.1|SNV-31345-C-A|1
IATLQLLNLPNMISP
>ENST00000370548.3|SNV-140669-C-T|2
SISLLLVKVSPVCK
>ENST00000299732.6|SNV-25290-G-A|5
HKVLVREFAQIR
>ENST00000281092.9|SNV-432995-G-A|3
ISDFGMSRQEDGGMYSSSGLK
>ENST00000550906.2|SNV-72611-C-G|2
MIFSVIPPGWAE
>ENST00000359595.8|SNV-16562-C-T|1
QPCGGPGLAPGV
>ENST00000641644.1|MNV-12619-TG-T|4
FPNLTTPQSKIR
>ENST00000327047.5|SNV-445-C-A|5
ATVLCKTGALLVNASGK
>ENST00000272402.2|SNV-2474-G-T|1
TVLCVSGFSIYQAMNKVRSISR
>ENST00000261637.5|SNV-47036-C-T|3
TQGKSALGTR
>ENST00000519389.5|SNV-29648-G-T|5
DGMQALYKVKSCSMAPPVDLLTVK
>ENST00000526639.3|SNV-7694-C-T|2
LWLVRDLVTGFSK
>ENST00000409039.8|SNV-34642-G-T|1
GHEVKQKYLEVGR
>ENST00000419832.1|SNV-863-C-T|4
MTRLLRLSQALR
>ENST00000275732.5|SNV-6668-G-A|3
NIEEGDGAFGR
>ENST00000526639.3|SNV-7694-C-T|4
YGDIRRLWLVR
>ENST00000262126.9|INDEL-119836-G-GA|1
HLMEKKK
>ENST00000466229.5|SNV-25555-G-A|1
QYGLYVTQATKLKEMK
>ENST00000285679.10|SNV-81146-G-C|1
NPMVDLFYGRFLAVGVLEGKK
>ENST00000262056.13|SNV-31345-C-A|3
EEDCHSPTSKPPKHDQPLK
>ENST00000582350.5|SNV-29586-C-A|5
LKAGAEVNVLNDMGDTPLHR
>ENST00000306851.9|SNV-47123-T-A|4
NRHEHLPNFFLHLIPMLQK
>ENST00000460549.1|SNV-42257-G-C|5
VPARHHLHPPVCR
>ENST00000389313.9|SNV-712-G-C|1
ALHEDIRGLQRGVER
>ENST00000529563.5|SNV-43336-G-A|4
MYERGAAER
>ENST00000469571.1|SNV-1152-C-T|2
MQRMLRNSVMWR
>ENST00000404537.6|SNV-3784-G-A|2
TMANVTVKGPILK
>ENST00000343870.4|SNV-928-G-T|2
GIALLSTSVSPMLNPFIYTLR
>ENST00000219197.11|MNV-2388-GG-G|2
EAGRGRR
>ENST00000483725.8|SNV-11965-G-C|1
LDHNSCVPHEGRSKR
>ENST00000282516.13|SNV-147910-G-T|3
ITEMCLK
>ENST00000343200.9|INDEL-69645-C-CA|5
KTCWSFFSAR
>ENST00000355072.10|SNV-90298-C-T|1
ALALSCVGAAVALHLESFFSKLYK
>ENST00000553728.1|SNV-118661-C-G|3
GPFLRRGPPFPRPPPGAMFGASR
>ENST00000240662.3|SNV-9282-A-G|3
KSMIISASVRVQVVK
>ENST00000461371.5|SNV-46750-A-G|8
LRYCQHVLCETVR
>ENST00000639274.1|SNV-21705-A-T|1
TQCNSTFPRSP
>ENST00000262056.13|SNV-31345-C-A|5
SLENETLNKEEDCHSPTSKPPK
>ENST00000448328.6|SNV-376652-G-T|2
GVESFTHISK
>ENST00000308287.2|INDEL-13105-C-CA|2
TTQATSEAQR
>ENST00000524595.5|SNV-15415-G-A|5
DNAPRTIFIISMYKDSQPK
>ENST00000525547.5|SNV-15447-G-A|5
MAVTISVKCKK
>ENST00000518928.1|SNV-88161-G-C|3
PFSPMEWCRR
>ENST00000372129.3|SNV-2307-C-T|3
GYMMMFSR
>ENST00000641644.1|MNV-12619-TG-T|9
AFATCSSHMMVVTLFYGLPCIR
>ENST00000489895.5|SNV-29481-G-T|3
MDVLIPWSPSLRDRQLPMI
>ENST00000370830.4|SNV-101458-G-T|5
QPFMVAFFKASEVLLRSLR
>ENST00000465405.1|SNV-4494-G-A|2
RSPLWSLLR
>ENST00000449290.6|SNV-8094-G-A|4
QNDKIDR
>ENST00000261200.8|SNV-90401-C-A|2
TIMNRQDQELEK
>ENST00000282516.13|SNV-147910-G-T|6
ILRDICIEQPTFPKITEMCLK
>ENST00000276185.8|SNV-78237-C-G|1
TYSLAVHPALSAQLSEQK
>ENST00000325974.9|MNV-24679-CAGTTTA-C|5
RMSGSEKEPQFIYFNHMNLAEK
>ENST00000626874.2|SNV-109084-C-T|5
NCLLKIGDRIVECLK
>ENST00000508208.5|SNV-7548-G-A|2
YPNLILILEAK
>ENST00000280772.7|SNV-677540-A-T|4
GEAGKFEANGSHTEISPEAK
>ENST00000264377.8|SNV-128283-C-A|1
CSLSNGAHCSDGPCCNNTSCIFQPR
>ENST00000396659.8|SNV-32885-G-T|4
KSVAEIEEMCNILK
>ENST00000379802.8|SNV-39162-G-A|6
ANSSATETINKLKIQEQELTR
>ENST00000409018.7|SNV-46327-C-G|2
ALLNAESLPTQGK
>ENST00000380911.4|SNV-489-C-A|5
FWHHFMFRKTQASQGVILPIK
>ENST00000518928.1|SNV-88161-G-C|6
MPFSPMEWCR
>ENST00000461835.1|SNV-139249-C-G|2
SGDNLAEENSRDENRAVVH
>ENST00000343200.9|INDEL-69645-C-CA|2
TCWSFFSARILFR
>ENST00000417647.7|SNV-12773-G-T|1
FAGSAGWEGT
>ENST00000375360.7|SNV-66674-C-A|2
EFTQFLTPIR
>ENST00000494320.5|SNV-233-G-T|2
AGGLSWCLR
>ENST00000373165.7|SNV-20282-A-G|2
LEHMGNAPLK
>ENST00000188790.9|SNV-19577-C-A|3
ALTLKDILNGTFSYKTFFPNWISGK
>ENST00000368281.1|SNV-11965-G-C|1
VRPQQLRAP
>ENST00000389054.8|SNV-40483-A-T|2
VGCLQLINALITPAEELVFR
>ENST00000347849.7|SNV-14736-G-C|1
QRPAAVQTQEQYR
>ENST00000646078.1|SNV-8725-C-T|1
STIAPSASLWSGSTSWAIIR
>ENST00000460500.1|SNV-20075-C-A|1
FFNNFIEKCAQFFQCLLHRR
>ENST00000667837.1|SNV-34660-A-T|2
VSPSCKK
>ENST00000510373.5|SNV-4233-G-C|3
LGDGFEAFYK
>ENST00000297737.11|SNV-223066-G-T|2
NNAARVALLEQLGTTLDMGELR
>ENST00000376027.5|SNV-7246-A-C|3
LAGVFLGELVGER
>ENST00000274181.7|SNV-122347-G-T|2
DGCYRDLK
>ENST00000510336.5|SNV-3201-G-T|9
LSDMPFPSFYR
>ENST00000510373.5|SNV-4233-G-C|5
YYVAMDFQAKLGDGFEAFYK
>ENST00000547201.5|SNV-81146-G-C|6
MVDLFYGR
>ENST00000381340.8|SNV-167248-G-A|2
EHQKLMR
>ENST00000423902.7|SNV-171879-G-T|2
AIAAEQRGTDMLADGGYGGEFDR
>ENST00000328090.9|SNV-46329-G-C|3
ADNSSDSPTTLNLVK
>ENST00000643759.2|SNV-1414-A-G|4
ETVVESSGPKVLETAEEVQERR
>ENST00000510373.5|SNV-4233-G-C|2
LGDGFEAFYKSTYR
>ENST00000360093.7|SNV-111697-G-C|3
YMTLVLSRINLLFIVLFTGEFVLK
>ENST00000381685.10|SNV-32218-G-A|2
SVHFQDSLDLILSADSQIVK
>ENST00000547201.5|SNV-81146-G-C|4
MVDLFYGRFLAVGVLEGK
>ENST00000288513.9|SNV-71251-G-A|4
LVEPVLEKRER
>ENST00000461371.5|SNV-46750-A-G|6
MVLLLQRKLSGSDIVSMCFVK
>ENST00000483725.8|SNV-11965-G-C|2
LDHNSCVPHEGRSK
>ENST00000370830.4|SNV-101458-G-T|2
SLRAANK
>ENST00000421388.3|SNV-807-G-C|2
HDETHGASTDNEVIKSISDISFPK
>ENST00000367103.4|SNV-44193-G-T|1
GDQAFTEIEASEIMK
>ENST00000513777.1|SNV-432995-G-A|4
MYSSSGLKQIPIK
>ENST00000373965.6|SNV-1258681-T-A|6
VLDRDPPMNKHSIVVQVQCINK
>ENST00000409018.7|SNV-46327-C-G|3
SGARALLNAESLPTQGKEELLQALR
>ENST00000376834.8|SNV-12039-T-C|3
IMPASTFDMDKSK
>ENST00000655275.1|SNV-52780-C-A|2
TVSVIQGLKVIVGALIHSVK
>ENST00000288513.9|SNV-71251-G-A|3
RERFADLLDAK
>ENST00000461371.5|SNV-46750-A-G|3
KLSGSDIVSMCFVKLFELPN
>ENST00000556611.5|SNV-76355-T-G|1
EIGKKFHPVNYDVFR
>ENST00000667837.1|SNV-34660-A-T|3
LRVSPSCKK
>ENST00000375360.7|SNV-66674-C-A|3
GQLLCVREFTQFLTPIR
>ENST00000472516.1|SNV-40483-A-T|3
LSSHQRRNLSSEFTSEVN
>ENST00000374403.4|SNV-97123-C-A|3
DALQKKR
>ENST00000520113.6|SNV-21705-A-T|1
GLMISLSTDDPMQFHFSK
>ENST00000281513.10|SNV-85560-T-C|3
CSGALTVSSVKTSK
>ENST00000310715.7|MNV-65559-AA-A|1
IWITGWTMVPSAS
>ENST00000247226.13|SNV-28344-G-C|2
EAILQMDSYYPNRYR
>ENST00000650169.1|SNV-37172-C-T|4
MPVLPGSAATATSK
>ENST00000374595.8|SNV-14276-C-T|2
SVEQTLLPLVSQITTFINHKDNTK
>ENST00000446148.6|INDEL-1829-A-AA|1
NDEVPGVSIIQGCGCGFHPGGVAAT
>ENST00000313367.7|SNV-139249-C-G|1
AVVHQLSNESR
>ENST00000322886.12|SNV-41466-C-G|2
TPGSLGDAVLKR
>ENST00000463837.5|SNV-9197-G-T|2
SWGTGWSICSVSCSRR
>ENST00000274181.7|SNV-122347-G-T|4
SECSVSCGGGQMTVRDGCYR
>ENST00000494320.5|SNV-233-G-T|5
GEPGFFVTGDRAGGLSWCLR
>ENST00000233840.3|SNV-142-C-A|2
DENAELIVLR
>ENST00000433402.2|SNV-122347-G-T|6
MTVRDGCYR
>ENST00000460549.1|SNV-42257-G-C|4
VPARHHLHPPVCRGALLR
>ENST00000667205.1|SNV-174068-G-C|3
LQKVNYRLTNEVELR
>ENST00000635945.1|SNV-117092-G-T|4
MMLCFVATAQIQASVLKDTSV
>ENST00000630152.1|SNV-28095-G-T|6
LPRQRVDSDQSSWHEGK
>ENST00000525971.6|SNV-19422-G-C|4
EQIESNKRK
>ENST00000303538.13|SNV-1437-G-A|2
MDFTAQPKPATALCGVVSANGK
>ENST00000297737.11|SNV-223066-G-T|1
NNAARVALLEQLGTTLDMGELRGLR
>ENST00000449606.7|SNV-22673-G-A|1
HLLLYQTLGWQPPHFAHLPLLLNR
>ENST00000272402.2|SNV-2474-G-T|7
LVVMTVLCVSGFSIYQAMNKVR
>ENST00000609185.5|SNV-350774-G-T|3
IASQSQISISVEEWEDTKYSK
>ENST00000639274.1|SNV-21705-A-T|7
MQFHFSK
>ENST00000409039.8|SNV-34642-G-T|3
FQEVQEILDSDRGHEVKQK
>ENST00000355072.10|SNV-90298-C-T|3
VSVKALALSCVGAAVALHLESFFSK
>ENST00000297375.4|SNV-403-G-T|1
ALMLPSVLQAPGNHQHPHR
>ENST00000655275.1|SNV-52780-C-A|6
VLRALKTVSVIQGLK
>ENST00000375360.7|SNV-66674-C-A|4
RPNSIQTRGQLLCVREFTQFLTPIR
>FUSION-ENST00000594089.1:190-ENST00000323599.10:38645|3
EALSDVNLCSHDLGLLK
>ENST00000299732.6|SNV-25290-G-A|6
RHKVLVR
>ENST00000306851.9|SNV-47123-T-A|3
NRHEHLPNFFLHLIPMLQKQR
>ENST00000240662.3|SNV-9282-A-G|2
SMIISASVRVQVVK
>ENST00000465015.1|SNV-31221-C-A|2
TRSCPVTTTATTTLEATTAPAASAT
>ENST00000341594.9|SNV-239112-G-A|3
HFSEESMQEFQEWFLGAKTAAK
>ENST00000519231.5|SNV-62522-G-T|6
VLLRETEICTCK
>ENST00000484402.6|SNV-4429-C-A|3
KGSQATYTQAAKNVR
>ENST00000328090.9|SNV-46329-G-C|2
ADNSSDSPTTLNLVKGQFPQK
>ENST00000465149.1|SNV-3784-G-A|5
MANVTVK
>ENST00000480838.1|SNV-19577-C-A|1
CIVLRPSRGK
>ENST00000667205.1|SNV-174068-G-C|1
VNYRLTNEVELRDK
>ENST00000372829.8|INDEL-3377-C-CT|2
SLHQDTDYETNYK
>ENST00000511732.1|SNV-13534-C-T|3
RSCRPCWRPWPCRK
>ENST00000318217.10|SNV-112236-G-A|4
TDMVEKALLYRTVATGHDIIDK
>ENST00000510373.5|SNV-4233-G-C|4
YYVAMDFQAKLGDGFEAFYKSTYR
>ENST00000261200.8|SNV-90401-C-A|4
DVELYEHWKTIMNR
>ENST00000547201.5|SNV-81146-G-C|11
KAEEETDEEKPKNPMVDLFYGR
>ENST00000484402.6|SNV-4429-C-A|2
GSQATYTQAAK
>ENST00000262442.9|SNV-101352-G-A|1
TSLSMYSK
>ENST00000409039.8|SNV-34642-G-T|5
HTILRFQEVQEILDSDRGHEVK
>ENST00000626874.2|SNV-109084-C-T|3
IGDRIVECLKAYSDQEHIK
>ENST00000621411.3|SNV-73-A-T|4
QTARKSSGGK
>ENST00000428314.5|SNV-100518-G-A|3
VAFLKWICRWPTFGSAFFEMK
>ENST00000490180.2|SNV-28344-G-C|8
RPRKPSCK
>ENST00000534064.6|SNV-102981-T-C|2
ILQTMLRQSAFLHLPPPEQIHK
>ENST00000486572.1|SNV-13534-C-T|2
SCRPCWRPWPCR
>ENST00000491339.1|SNV-4494-G-A|4
TTNCALALKVR
>ENST00000556611.5|SNV-76355-T-G|2
LHALKEIGKK
>ENST00000489360.5|SNV-46750-A-G|1
VLLLQRKLSGS
>ENST00000232892.12|SNV-13832-A-C|3
SPGFLDVR
>ENST00000372129.3|SNV-2307-C-T|1
GYMMMFSRVSPPPAPSPPKAPDTNK
>ENST00000562881.2|SNV-34660-A-T|4
SERDTAFHCISEPCACECLR
>ENST00000373965.6|SNV-1258681-T-A|7
VLDRDPPMNK
>ENST00000302277.7|INDEL-339424-C-CA|12
LISEDKKR
>ENST00000529563.5|SNV-43336-G-A|3
YERGAAER
>ENST00000548324.5|MNV-316923-CTG-C|13
VPWQTAVVGK
>ENST00000419832.1|SNV-863-C-T|5
DLFHLTMTRLLRLSQALR
>ENST00000233954.6|SNV-40065-G-A|2
DMLPGEDVVTAVETNIQKSR
>ENST00000261206.7|MNV-316923-CTG-C|11
ISAGAIEESILSHGTVADCCCWQGR
>ENST00000641644.1|MNV-12619-TG-T|12
KKAFATCSSHMMVVTLFYGLPCIR
>ENST00000550906.2|SNV-72611-C-G|3
ASTDDLLCDPSWMGRIKEEGLK
>ENST00000336735.9|SNV-35387-G-A|1
YWAGIGILQSCESALTHYR
>ENST00000302277.7|INDEL-339424-C-CA|10
RENETTR
>ENST00000530017.1|SNV-33862-G-T|3
NMVKPAQPGEPGG
>ENST00000530017.1|SNV-33862-G-T|2
MVKPAQPGEPGG
>ENST00000510336.5|SNV-3201-G-T|1
PFPSFYRLRK
>ENST00000308287.2|INDEL-13105-C-CA|1
TTQATSEAQRS
>ENST00000519389.5|SNV-29648-G-T|4
VKSCSMAPPVDLLTVK
>ENST00000524595.5|SNV-15447-G-A|6
DSQPRGMAVTISVKCK
>ENST00000461371.5|SNV-46750-A-G|9
IERLRYCQHVLCETVR
>ENST00000471075.1|SNV-133328-A-T|6
MGKPDSGMDR
>ENST00000639274.1|SNV-21705-A-T|6
MQFHFSKEPLMEEYAIAAQVFK
>ENST00000585058.1|SNV-131925-C-T|1
ISQRRWALGGWR
>ENST00000469312.6|SNV-3913-C-T|3
EHQILLHHLIGMDLYVAASPSHCFW
>ENST00000582350.5|SNV-29586-C-A|1
LFWTQTSGPGYVEGWCRSECVE
>ENST00000571771.5|SNV-14097-G-A|3
TGQIVLVNNIQGKFGIPFHTTFFFR
>ENST00000524595.5|SNV-15447-G-A|4
GMAVTISVKCKK
>ENST00000639274.1|SNV-21705-A-T|4
MTQCNSTFPR
>ENST00000635945.1|SNV-117092-G-T|5
MLCFVATAQIQASVLK
>ENST00000308287.2|INDEL-13105-C-CA|7
RPAGGAPAILPECDSRR
>ENST00000428314.5|SNV-100518-G-A|1
WPTFGSAFFEMK
>ENST00000401827.8|SNV-62522-G-T|3
GAISYDSSDQTALYIRMLGYVRVR
>ENST00000641644.1|MNV-12619-TG-T|3
FPNLTTPQSKIRSSLPFIPSSHPY
>ENST00000275732.5|SNV-6668-G-A|6
GRGDSCFYQRNIEEGDGAFGR
>ENST00000529430.1|SNV-12413-A-G|1
NFLLVMDIRFMDLK
>ENST00000548324.5|MNV-316923-CTG-C|14
MVPWQTAVVGK
>ENST00000245838.13|SNV-92460-C-T|2
ENVKSSGRQIGK
>ENST00000360093.7|SNV-111697-G-C|2
INLLFIVLFTGEFVLK
>ENST00000318217.10|SNV-112236-G-A|2
TVATGHDIIDK
>ENST00000374168.7|SNV-31069-C-A|5
CVHKANNMEYAVK
>ENST00000264382.8|SNV-35377-G-A|1
KWMQLGAFYPFSR
>ENST00000496887.6|SNV-748-C-A|2
RPVLARTHVQGRV
>ENST00000261206.7|MNV-316923-CTG-C|7
SCPLSTLCIEK
>ENST00000548324.5|MNV-316923-CTG-C|11
VPWQTAVVGKEDPLK
>ENST00000556611.5|SNV-76355-T-G|3
LHALKEIGK
>ENST00000556440.7|INDEL-9959-T-TG|3
SSWKRVSFGEVLLVF
>ENST00000510336.5|SNV-3201-G-T|7
LSDMPFPSFYRLRK
>FUSION-ENST00000594089.1:190-ENST00000323599.10:38645|2
EALSDVNLCSHDLGLLKEGR
>ENST00000261206.7|MNV-316923-CTG-C|2
CNRGASFGRNCETR
>ENST00000261206.7|MNV-316923-CTG-C|10
SLKRSCPLSTLCIEK
>ENST00000511732.1|SNV-13534-C-T|1
SCRPCWRPWPCRK
>ENST00000419832.1|SNV-863-C-T|8
MQFQGDHSRDLFHLTMTRLLR
>ENST00000376027.5|SNV-7246-A-C|1
GTENASSP
>ENST00000483725.8|SNV-11965-G-C|4
ERLDHNSCVPHEGRSK
>ENST00000398705.7|SNV-173558-G-A|1
ENRFIPKR
>ENST00000519231.5|SNV-62522-G-T|7
MVLLRETEICTCK
>ENST00000282516.13|SNV-147910-G-T|5
DICIEQPTFPKITEMCLK
>ENST00000524595.5|SNV-15447-G-A|1
KISTLSCENKIISFK
>ENST00000282516.13|SNV-147910-G-T|2
ITEMCLKMIR
>ENST00000272402.2|SNV-2474-G-T|6
MTVLCVSGFSIYQAMNK
>ENST00000655275.1|SNV-52780-C-A|1
TVSVIQGLKVIVGALIHSVKK
>ENST00000233840.3|SNV-142-C-A|4
KDENAELIVLR
>ENST00000490812.5|SNV-14736-G-C|3
RKQRPAAVQTQEQYR
>ENST00000240662.3|SNV-9282-A-G|1
SMIISASVRVQVVKK
>ENST00000643759.2|SNV-1414-A-G|3
VLETAEEVQER
>ENST00000252321.5|SNV-1555-C-T|3
HSKGLQILGKTLQVSMR
>ENST00000276480.11|SNV-327830-G-A|1
SLSRCPRAR
>ENST00000485303.6|SNV-63862-A-G|1
ESQIGVLQQDELDSYPDSVKKENK
>ENST00000553209.1|SNV-31345-C-A|3
RKIATLQLLNLPNMISP
>ENST00000277905.6|SNV-376-T-A|3
ESRESKGAEGNLPAAFHK
>ENST00000325974.9|MNV-24679-CAGTTTA-C|3
EPQFIYFNHMNLAEK
>ENST00000394037.5|SNV-11135-T-C|2
YLRDSGSPVFFHEFQHRPSSFAK
>ENST00000622495.4|SNV-307-C-G|4
ELCQSSGKVWKEQFGVR
>ENST00000389054.8|SNV-40483-A-T|1
VGCLQLINALITPAEELVFRVHIR
>ENST00000524325.6|SNV-88161-G-C|4
LKTQLSDAIQSYGVVQKK
>ENST00000346193.4|SNV-1255-G-A|1
VCHLRLEPPDTSQVSNLLLYILK
>ENST00000474507.1|MNV-24679-CAGTTTA-C|7
SGSEKEPQFIYFNHMNLAEK
>ENST00000519231.5|SNV-62522-G-T|2
ETEICTCKEPSR
>ENST00000261637.5|SNV-47036-C-T|2
TQGKSALGTRMAIVLR
>ENST00000404537.6|SNV-3784-G-A|5
VRTMANVTVK
>ENST00000494320.5|SNV-233-G-T|1
AGGLSWCLRR
>ENST00000376027.5|SNV-7246-A-C|4
TSGEYKLAGVFLGELVGER
>ENST00000510866.5|SNV-33467-G-A|1
DRGEVDSNGSDGDKPQHSLCHLHQR
>ENST00000622495.4|SNV-307-C-G|2
VWKEQFGVRWPSLMK
>ENST00000489895.5|SNV-29481-G-T|2
DVLIPWSPSLRDRQLPMI
>ENST00000639274.1|SNV-21705-A-T|3
TQCNSTFPR
>ENST00000281513.10|SNV-85560-T-C|1
TSKNLLGK
>ENST00000496841.5|SNV-100518-G-A|2
MKQTSEPSYPDVILIAINR
>ENST00000465149.1|SNV-3784-G-A|3
ANVTVKGPILK
>ENST00000316316.10|SNV-17414-C-T|1
SGDDLIIYGIVMQRWKPFQQDVR
>ENST00000230859.8|SNV-30324-T-C|1
YSLLPYLILVLKQSLLQR
>ENST00000396659.8|SNV-32885-G-T|3
KSVAEIEEMCNILKTEGVTVR
>ENST00000562881.2|SNV-34660-A-T|1
DTAFHCISEPCACECLRAVK
>ENST00000588434.1|SNV-6460-G-T|1
ELECGVSSEAIPILPSQQR
>ENST00000547201.5|SNV-81146-G-C|3
VDLFYGRFLAVGVLEGK
>ENST00000261206.7|MNV-316923-CTG-C|4
YKCNRGASFGR
>ENST00000322886.12|SNV-41466-C-G|6
THRETFFKTPGSLGDAVLK
>ENST00000503143.3|SNV-832-G-T|1
QSGFRAWSSHLISLSLTCSDSQSRR
>ENST00000474507.1|MNV-24679-CAGTTTA-C|1
NPSLSTSTT
>ENST00000409759.5|SNV-139249-C-G|3
NALSSENSRDENRAVVHQLSNESR
>ENST00000373965.6|SNV-1258681-T-A|5
DPPMNKHSIVVQVQCINK
>ENST00000550906.2|SNV-72611-C-G|1
IFSVIPPGWAE
>ENST00000389313.9|SNV-712-G-C|4
YEAALEGAVRALHEDIRGLQR
>ENST00000461872.6|SNV-239112-G-A|8
QEFQEWFLGAKTAAKESSDR
>ENST00000609185.5|SNV-350774-G-T|4
KIASQSQISISVEEWEDTKYSK
>ENST00000314358.10|SNV-33467-G-A|3
RDRGEVDSNGSDGGEASR
>ENST00000464576.1|SNV-14736-G-C|3
KQRPAAVQTQEQYRFLYHTVAQMF
>ENST00000467219.5|SNV-34642-G-T|2
RSNKNIWK
>ENST00000333190.5|SNV-574271-C-A|1
SNINLSDVDFTPTSREKETR
>ENST00000513777.1|SNV-432995-G-A|11
SRQEDGGMYSSSGLK
>ENST00000483725.8|SNV-11965-G-C|3
LDHNSCVPHEGR
>ENST00000275732.5|SNV-6668-G-A|5
GDSCFYQRNIEEGDGAFGR
>ENST00000297737.11|SNV-223066-G-T|3
HKNNAARVALLEQLGTTLDMGELR
>ENST00000524595.5|SNV-15415-G-A|4
TIFIISMYKDSQPK
>ENST00000262442.9|SNV-101352-G-A|3
MRFQLDASGEPTKTSLSMYSK
>ENST00000630152.1|SNV-28095-G-T|5
QRVDSDQSSWHEGK
>ENST00000486572.1|SNV-13534-C-T|5
LSLLSPGSCWSRRSCRPCWRPWPCR
>ENST00000330255.9|SNV-14097-G-A|1
FGIPFHTTYAASKHAALGFFDCLR
>ENST00000483725.8|SNV-11965-G-C|6
WKERLDHNSCVPHEGR
>ENST00000302277.7|INDEL-339424-C-CA|7
ENETTRSCKNR
>ENST00000380911.4|SNV-489-C-A|1
TQASQGVILPIKSHEVHWETCR
>ENST00000467219.5|SNV-34642-G-T|3
MRSNKNIWK
>ENST00000330368.3|SNV-1993-G-C|4
DIAKVAPANTAVQVIPPPER
>ENST00000325974.9|MNV-24679-CAGTTTA-C|1
EPQFIYFNHMNLAEKSTVHMRK
>ENST00000520221.5|MNV-4975-TG-T|2
TSTILWALLCCKR
>ENST00000472516.1|SNV-40483-A-T|5
PTADQCSHHTSGGTCLPSSHQK
>ENST00000484402.6|SNV-4429-C-A|4
KGSQATYTQAAK
>ENST00000308287.2|INDEL-13105-C-CA|4
RTTQATSEAQR
>ENST00000449022.7|SNV-149726-G-A|1
EQFQAFLNGETQIVADEAFCNAVR
>ENST00000582350.5|SNV-29586-C-A|6
MLKAGAEVNVLNDMGDTPLHR
>ENST00000280772.7|SNV-677540-A-T|2
FEANGSHTEISPEAK
>ENST00000261206.7|MNV-316923-CTG-C|6
SCPLSTLCIEKR
>ENST00000556440.7|INDEL-9959-T-TG|2
RVSFGEVLLVF
>ENST00000461371.5|SNV-46750-A-G|5
VLLLQRKLSGSDIVSMCFVK
>ENST00000373965.6|SNV-1258681-T-A|8
QMLFLNSTGRVLDRDPPMNK
>ENST00000277905.6|SNV-376-T-A|1
GAEGNLPAAFHK
>ENST00000375329.6|MNV-533-TTCT-T|3
SGGARGFCMLKAPHSARPFSSR
>ENST00000261637.5|SNV-47036-C-T|4
TGSKTQGKSALGTR
>ENST00000465149.1|SNV-3784-G-A|1
ANVTVKGPILKR
>ENST00000510336.5|SNV-3201-G-T|6
MPFPSFYR
>ENST00000367433.9|SNV-350774-G-T|2
YSKEQGHHR
>ENST00000585058.1|SNV-131925-C-T|6
AAPKTCSGTALTLATMISQRR
>ENST00000635857.1|SNV-21642-G-T|1
EGSPLYIPVDVFVHQSKLFMEGFR
>ENST00000660220.1|SNV-6544-T-G|7
ICLLNPVDFMGSLHFLCHVLQQVLK
>ENST00000401827.8|SNV-62522-G-T|4
GAISYDSSDQTALYIRMLGYVR
>ENST00000375360.7|SNV-66674-C-A|1
EFTQFLTPIRNIFSCCDPK
>ENST00000531159.6|SNV-33862-G-T|2
NMVKPAQPALSR
>ENST00000389313.9|SNV-712-G-C|5
YEAALEGAVRALHEDIR
>ENST00000513071.2|SNV-80987-G-A|1
EIIQASSLLSPFHWPLNGTTKTVML
>ENST00000526639.3|SNV-7694-C-T|3
RLWLVRDLVTGFSK
>ENST00000358077.9|SNV-154321-C-A|1
DGHIALHMAVRRCQMEVIK
>ENST00000314358.10|SNV-33467-G-A|1
DRGEVDSNGSDGGEASRGPWK
>ENST00000515015.1|SNV-12773-G-T|4
SLLGLLAGKAHNR
>ENST00000471075.1|SNV-133328-A-T|1
DRTTAISSSK
>ENST00000660220.1|SNV-6544-T-G|5
GSLHFLCHVLQQVLK
>ENST00000261383.3|SNV-92115-A-C|1
LQEANFLLEDIQNGLNDYLEKKR
>ENST00000409018.7|SNV-46327-C-G|1
ALLNAESLPTQGKEELLQALR
>ENST00000350082.9|SNV-49677-G-T|3
DSDDCADLDDLDFSPSLSR
>ENST00000327047.5|SNV-445-C-A|3
TGALLVNASGK
>ENST00000425146.5|SNV-228738-C-A|5
RIVSVGDPK
>ENST00000508208.5|SNV-7548-G-A|1
YPNLILILEAKDQQK
>ENST00000513777.1|SNV-432995-G-A|10
MSRQEDGGMYSSSGLKQIPIK
>ENST00000530017.1|SNV-33862-G-T|1
VKPAQPGEPGG
>ENST00000330368.3|SNV-1993-G-C|2
VAPANTAVQVIPPPER
>ENST00000635945.1|SNV-117092-G-T|6
MMLCFVATAQIQASVLK
>ENST00000449290.6|SNV-8094-G-A|3
QNDKIDREEGLFLLGCVK
>ENST00000556611.5|SNV-76355-T-G|4
TERLHALKEIGK
>ENST00000525971.6|SNV-19422-G-C|2
LKVTKGK
>ENST00000325974.9|MNV-24679-CAGTTTA-C|4
MSGSEKEPQFIYFNHMNLAEK
>ENST00000571235.5|MNV-4975-TG-T|1
SLQPPPHAPAPSAQTGLSRNIFPYP
>ENST00000272402.2|SNV-2474-G-T|3
TVLCVSGFSIYQAMNKVR
>ENST00000368281.1|SNV-11965-G-C|2
VRPQQLR
>ENST00000418658.6|SNV-955136-G-A|1
QIRIPKISNAYAR
>ENST00000494320.5|SNV-233-G-T|6
MGEPGFFVTGDRAGGLSWCLR
>ENST00000374595.8|SNV-14276-C-T|3
SVEQTLLPLVSQITTFINHK
>ENST00000437941.6|SNV-20075-C-A|2
MSPSSLYSQQVLCSSITLSK
>ENST00000465149.1|SNV-3784-G-A|4
MANVTVKGPILK
>ENST00000437941.6|SNV-20075-C-A|1
SPSSLYSQQVLCSSITLSK
>ENST00000419832.1|SNV-863-C-T|6
DLFHLTMTRLLR
>ENST00000534064.6|SNV-102981-T-C|1
QSAFLHLPPPEQIHK
>ENST00000524595.5|SNV-15447-G-A|5
GMAVTISVKCK
>ENST00000580306.7|SNV-18813-C-A|1
DQELLHASCQDSGEVPSQASLR
>ENST00000394037.5|SNV-11135-T-C|1
DSGSPVFFHEFQHRPSSFAK
>ENST00000635857.1|SNV-21642-G-T|2
EGSPLYIPVDVFVHQSK
>ENST00000461371.5|SNV-46750-A-G|2
LSGSDIVSMCFVK
>ENST00000427949.1|SNV-712-C-T|1
GGPAAASMSASAAVLLVSTTPAMAR
>ENST00000374595.8|SNV-14276-C-T|1
SVEQTLLPLVSQITTFINHKDNTKK
>ENST00000261206.7|MNV-316923-CTG-C|3
CNRGASFGR
>ENST00000585058.1|SNV-131925-C-T|8
AAPKTCSGTALTLATMISQR
>ENST00000283243.13|SNV-78603-G-A|3
TWREAEAFCK
>ENST00000286918.9|SNV-2838-C-A|2
FPEALDELPLPPFLQTLDLTGK
>ENST00000463837.5|SNV-9197-G-T|5
LWCGARSWGTGWSICSVSCSR
>ENST00000322886.12|SNV-41466-C-G|5
ETFFKTPGSLGDAVLK
>ENST00000641644.1|MNV-12619-TG-T|7
IRFPNLTTPQSK
>ENST00000280772.7|SNV-677540-A-T|3
GEAGKFEANGSHTEISPEAKTK
>ENST00000520309.5|SNV-2631-G-A|1
QILINIDYMLKALWHGIYMPKEK
>ENST00000330175.8|SNV-12422-G-A|1
SAPSSNSSPSFVRRHPR
>ENST00000404537.6|SNV-3784-G-A|1
TMANVTVKGPILKR
>ENST00000281513.10|SNV-85560-T-C|2
CSGALTVSSVKTSKNLLGK
>ENST00000368761.11|SNV-14842-G-A|1
NRSIPVK
>ENST00000356607.9|SNV-152103-C-A|1
QQKIQELAHELAAAK
>ENST00000519626.1|SNV-62522-G-T|1
LGYVRVRSR
>ENST00000308287.2|INDEL-13105-C-CA|3
RTTQATSEAQRS
>ENST00000588434.1|SNV-6460-G-T|2
MELECGVSSEAIPILPSQQR
>ENST00000255262.4|SNV-28367-G-A|2
HLNSTEEYLAFLCRPR
>ENST00000461872.6|SNV-239112-G-A|1
DSSKRIIR
>ENST00000330175.8|SNV-12422-G-A|2
SAPSSNSSPSFVRR
>ENST00000302277.7|INDEL-339424-C-CA|11
KRENETTR
>ENST00000389313.9|SNV-712-G-C|6
EALGRYEAALEGAVRALHEDIR
>ENST00000643759.2|SNV-1414-A-G|2
VLETAEEVQERR
>ENST00000404537.6|SNV-3784-G-A|3
TMANVTVK
>ENST00000525547.5|SNV-15447-G-A|4
AVTISVKCKK
>ENST00000650169.1|SNV-37172-C-T|1
PVLPGSAATATSKLTIIFK
>ENST00000276480.11|SNV-327830-G-A|3
CPTPGCDGSGHVTGNYASHRSLSR
>ENST00000460549.1|SNV-42257-G-C|3
HHLHPPVCR
>ENST00000368281.1|SNV-11965-G-C|6
MEGKVRPQQLR
>ENST00000617190.4|SNV-22289-C-T|1
ALSGQAGCCLR
>ENST00000274181.7|SNV-122347-G-T|3
SECSVSCGGGQMTVRDGCYRDLK
>ENST00000313164.10|SNV-40461-G-A|3
SSGWHFVIK
>ENST00000490180.2|SNV-28344-G-C|10
MPPFPRRPRKPSCK
>ENST00000373965.6|SNV-1258681-T-A|1
HSIVVQVQCINKKVGTIIYHEVR
>ENST00000380911.4|SNV-489-C-A|4
KTQASQGVILPIK
>ENST00000471075.1|SNV-133328-A-T|5
GKPDSGMDR
>ENST00000518928.1|SNV-88161-G-C|5
PFSPMEWCR
>ENST00000328090.9|SNV-46329-G-C|1
ADNSSDSPTTLNLVKGQFPQKR
>ENST00000373965.6|SNV-1258681-T-A|2
HSIVVQVQCINKK
>ENST00000232892.12|SNV-13832-A-C|4
KSPGFLDVRAAPLLADDNK
>ENST00000302277.7|INDEL-339424-C-CA|2
TNKPIKKQTVFPP
>ENST00000288513.9|SNV-71251-G-A|1
ERFADLLDAKYLR
>ENST00000471075.1|SNV-133328-A-T|3
GKPDSGMDRTTAISSSK
>ENST00000465043.1|SNV-111697-G-C|4
MTLVLSRINLLFIVLFTGEFVLK
>ENST00000626874.2|SNV-109084-C-T|2
IVECLKAYSDQEHIK
>ENST00000389301.8|SNV-78040-G-C|1
QQAAPDADLSQQPHLF
>ENST00000655275.1|SNV-52780-C-A|5
ALKTVSVIQGLK
>ENST00000330255.9|SNV-14097-G-A|2
FGIPFHTTYAASK
>ENST00000328090.9|SNV-46329-G-C|6
RTASRADNSSDSPTTLNLVK
>ENST00000261206.7|MNV-316923-CTG-C|5
SCPLSTLCIEKRYK
>ENST00000425146.5|SNV-228738-C-A|1
IVSVGDPKKK
>ENST00000310715.7|MNV-65559-AA-A|10
TLRWQQHIIK
>ENST00000621411.3|SNV-73-A-T|1
SSGGKAPRK
>ENST00000436881.2|SNV-2237-C-A|2
AFSRIARVGFL
>ENST00000460549.1|SNV-42257-G-C|1
HHLHPPVCRGALLRHR
>ENST00000282466.3|SNV-21771-G-A|1
ITNRPPRSIVTK
>ENST00000419832.1|SNV-863-C-T|1
LLRLSQALRTDWDAQMFSVR
>ENST00000667205.1|SNV-174068-G-C|5
VKLQKVNYR
>ENST00000510336.5|SNV-3201-G-T|3
PFPSFYRLR
>ENST00000519231.5|SNV-62522-G-T|4
VLLRETEICTCKEPSR
>ENST00000322886.12|SNV-41466-C-G|3
TPGSLGDAVLK
>ENST00000373965.6|SNV-1258681-T-A|3
HSIVVQVQCINK
>ENST00000232892.12|SNV-13832-A-C|5
KSPGFLDVR
>ENST00000299732.6|SNV-25290-G-A|4
VLVREFAQIR
>ENST00000520221.5|MNV-4975-TG-T|7
GVLKAVR
>ENST00000261800.5|SNV-1853-C-T|1
YEIVSGNELEYFDLNYFSGVISLK
>ENST00000255262.4|SNV-28367-G-A|4
LEDPFQKHLNSTEEYLAFLCRPR
>ENST00000376027.5|SNV-7246-A-C|2
LAGVFLGELVGERGTENASSP
>ENST00000571235.5|MNV-4975-TG-T|2
SLQPPPHAPAPSAQTGLSR
>ENST00000519389.5|SNV-29648-G-T|2
SCSMAPPVDLLTVK
>ENST00000369940.7|SNV-30345-G-T|1
LYSSVVISPPQFYHTPGSVENLRR
>ENST00000261383.3|SNV-92115-A-C|4
MAEKLQEANFLLEDIQNGLNDYLEK
>FUSION-ENST00000594089.1:190-ENST00000323599.10:38645|1
EALSDVNLCSHDLGLLKEGRK
>ENST00000245838.13|SNV-92460-C-T|1
SSGRQIGK
>ENST00000262056.13|SNV-31345-C-A|1
HDQPLKVMPAPPPKENAWVK
>ENST00000374595.8|SNV-14276-C-T|4
TRSVEQTLLPLVSQITTFINHK
>ENST00000355693.5|SNV-3671-G-A|1
SGCAASHFAVQECMAQHQNWR
>ENST00000525971.6|SNV-19422-G-C|9
AFVAYQKYGPIIKEQIESNK
>ENST00000489360.5|SNV-46750-A-G|3
LYEEINQVFGNGPVTPEKIERL
>ENST00000313164.10|SNV-40461-G-A|6
KCKSSGWHFVIK
>ENST00000370830.4|SNV-101458-G-T|3
ASEVLLRSLRAANK
>ENST00000328090.9|SNV-46329-G-C|4
TASRADNSSDSPTTLNLVKGQFPQK
>ENST00000550906.2|SNV-72611-C-G|6
CCKASTDDLLCDPSWMGRIK
>ENST00000540643.5|SNV-125015-C-T|5
VLGRGGKPQPLAAIVPSR
>ENST00000465405.1|SNV-4494-G-A|1
RSPLWSLLRSPSTALVLSLS
>ENST00000374168.7|SNV-31069-C-A|3
ANNMEYAVK
>ENST00000641644.1|MNV-12619-TG-T|1
SSLPFIPSSHPY
>ENST00000313164.10|SNV-40461-G-A|4
CKSSGWHFVIKFSSHGCK
>ENST00000460500.1|SNV-20075-C-A|3
FFNNFIEKCAQFFQCLLHR
>ENST00000340026.10|SNV-14842-G-A|3
MPPQLQETRMNRSIPVK
>ENST00000617190.4|SNV-22289-C-T|2
LLDSLRALSGQAGCCLR
>ENST00000461371.5|SNV-46750-A-G|4
KLSGSDIVSMCFVK
>ENST00000380911.4|SNV-489-C-A|2
TQASQGVILPIK
>ENST00000489895.5|SNV-29481-G-T|7
MDVLIPWSPSLR
>ENST00000340001.9|SNV-28726-G-C|2
CSPLFFLKSCFCFQHGR
>ENST00000490180.2|SNV-28344-G-C|7
RPRKPSCKWIPIIPIGTAAAQSG
>ENST00000461872.6|SNV-239112-G-A|2
VFGSKDSSKR
>ENST00000409039.8|SNV-34642-G-T|4
FQEVQEILDSDRGHEVK
>ENST00000513777.1|SNV-432995-G-A|1
YSSSGLKQIPIKWTAPEALNYGR
>ENST00000417647.7|SNV-12773-G-T|2
SINEKFAGSAGWEGT
>ENST00000355072.10|SNV-90298-C-T|2
ALALSCVGAAVALHLESFFSK
>ENST00000316316.10|SNV-17414-C-T|2
SGDDLIIYGIVMQRWK
>ENST00000657855.1|SNV-9282-A-G|1
IISASVRVQVVKK
>ENST00000381340.8|SNV-167248-G-A|1
EHQKLMREQNILAQVFGILK
>ENST00000524595.5|SNV-15415-G-A|2
DSQPKGMAVTISVK
>ENST00000404537.6|SNV-3784-G-A|4
VRTMANVTVKGPILK
>ENST00000515015.1|SNV-12773-G-T|6
MKSLLGLLAGKAHNR
>ENST00000460500.1|SNV-20075-C-A|4
MFFNNFIEKCAQFFQCLLHR
>ENST00000622495.4|SNV-307-C-G|3
VWKEQFGVR
>ENST00000346193.4|SNV-1255-G-A|3
TRVCHLR
>ENST00000232892.12|SNV-13832-A-C|2
SPGFLDVRAAPLLADDNK
>ENST00000318024.8|SNV-43336-G-A|1
VVVSAMYERGAAERHGGIVK
>ENST00000490180.2|SNV-28344-G-C|6
KPSCKWIPIIPIGTAAAQSG
>ENST00000245838.13|SNV-92460-C-T|3
ENVKSSGR
>ENST00000474507.1|MNV-24679-CAGTTTA-C|3
GCPGLRKNPSLSTSTT
>ENST00000367433.9|SNV-350774-G-T|1
YSKEQGHHRSNHR
>ENST00000419187.6|SNV-189541-T-G|1
SEKMKEK
>ENST00000427191.6|INDEL-176970-C-CA|4
KTVQVPIQKR
>ENST00000285679.10|SNV-81146-G-C|2
NPMVDLFYGRFLAVGVLEGK
>ENST00000262056.13|SNV-31345-C-A|4
EEDCHSPTSKPPK
>ENST00000467219.5|SNV-34642-G-T|1
SNKNIWK
>ENST00000486572.1|SNV-13534-C-T|4
RSCRPCWRPWPCR
>ENST00000520221.5|MNV-4975-TG-T|6
GVLKAVRTSTILWALLCCK
>ENST00000427191.6|INDEL-176970-C-CA|3
TVQVPIQK
>ENST00000375329.6|MNV-533-TTCT-T|4
MSGGARGFCMLKAPHSARPFSSR
>ENST00000529401.5|SNV-1354759-A-C|1
QCEQAMQPAFIPLE
>ENST00000524595.5|SNV-15415-G-A|SNV-15447-G-A|1
DSQPKGMAVTISVKCK
>ENST00000330368.3|SNV-1993-G-C|5
LVKDIAKVAPANTAVQVIPPPER
>ENST00000667205.1|SNV-174068-G-C|4
LQKVNYR
>ENST00000520221.5|MNV-4975-TG-T|3
TSTILWALLCCK
>ENST00000503143.3|SNV-832-G-T|3
SSDPWHPPSLSPNSWNRQSGFR
>ENST00000369287.8|INDEL-28588-A-AA|1
ETLEKKT
>ENST00000641644.1|MNV-12619-TG-T|8
AFATCSSHMMVVTLFYGLPCIRIR
>ENST00000643759.2|SNV-1414-A-G|5
ETVVESSGPKVLETAEEVQER
>ENST00000525547.5|SNV-15415-G-A|5
YKDSQPK
>ENST00000272402.2|SNV-2474-G-T|5
TVLCVSGFSIYQAMNK
>ENST00000325974.9|MNV-24679-CAGTTTA-C|2
EPQFIYFNHMNLAEKSTVHMR
>ENST00000553209.1|SNV-31345-C-A|2
KIATLQLLNLPNMISP
>ENST00000667837.1|SNV-34660-A-T|4
LRVSPSCK
>ENST00000644049.1|INDEL-302601-G-GA|1
QDWSESFAYQWLL
>ENST00000524595.5|SNV-15415-G-A|1
DSQPKGMAVTISVKCEK
>ENST00000313164.10|SNV-40461-G-A|1
SSGWHFVIKFSSHGCKELENALK
>ENST00000346193.4|SNV-1255-G-A|4
TEVSHLHPVPPKTRVCHLR
>ENST00000630152.1|SNV-28095-G-T|2
VDSDQSSWHEGKTWK
>ENST00000299732.6|SNV-25290-G-A|3
VLVREFAQIREER
>ENST00000397224.8|SNV-10991-G-C|4
AKHGLFLINMEYGR
>ENST00000515015.1|SNV-12773-G-T|5
KSLLGLLAGKAHNR
>ENST00000396659.8|SNV-32885-G-T|1
SVAEIEEMCNILKTEGVTVR
>ENST00000547201.5|SNV-81146-G-C|2
MVDLFYGRFLAVGVLEGKK
>ENST00000484717.5|SNV-6274-T-G|2
EAGGGGSAGR
>ENST00000272402.2|SNV-2474-G-T|4
MTVLCVSGFSIYQAMNKVR
>ENST00000548324.5|MNV-316923-CTG-C|15
SQSFPMVPWQTAVVGKEDPLK
>ENST00000318217.10|SNV-112236-G-A|1
TVATGHDIIDKQHTEQEASYGR
>ENST00000519806.1|SNV-223066-G-T|3
ARNTKIMR
>ENST00000310715.7|MNV-65559-AA-A|7
WQQHIIKR
>ENST00000660220.1|SNV-6544-T-G|3
GSLHFLCHVLQQVLKR
>ENST00000261206.7|MNV-316923-CTG-C|8
RSCPLSTLCIEKR
>ENST00000489895.5|SNV-29481-G-T|5
MDVLIPWSPSLRDR
>ENST00000310715.7|MNV-65559-AA-A|8
WQQHIIK
>ENST00000374168.7|SNV-31069-C-A|2
ANNMEYAVKVIDK
>ENST00000486572.1|SNV-13534-C-T|1
SCRPCWRPWPCRTPRPPW
>ENST00000346193.4|SNV-1255-G-A|5
TEVSHLHPVPPKTR
>ENST00000358077.9|SNV-154321-C-A|3
DGHIALHMAVR
>ENST00000297375.4|SNV-403-G-T|3
RRALMLPSVLQAPGNHQHPHR
>ENST00000302277.7|INDEL-339424-C-CA|1
KQTVFPP
>ENST00000376834.8|SNV-12039-T-C|1
SKSTLKQFVR
>ENST00000486572.1|SNV-13534-C-T|3
RSCRPCWRPWPCRTPRPPW
>ENST00000474507.1|MNV-24679-CAGTTTA-C|2
KNPSLSTSTT
>ENST00000524595.5|SNV-15415-G-A|3
TIFIISMYKDSQPKGMAVTISVK
>ENST00000343870.4|SNV-928-G-T|1
GIALLSTSVSPMLNPFIYTLRNK
>ENST00000322886.12|SNV-41466-C-G|4
ETFFKTPGSLGDAVLKR
>ENST00000306851.9|SNV-47123-T-A|1
HEHLPNFFLHLIPMLQKQR
>ENST00000465149.1|SNV-3784-G-A|2
MANVTVKGPILKR
>ENST00000540643.5|SNV-125015-C-T|2
GGKPQPLAAIVPSRK
>ENST00000275732.5|SNV-6668-G-A|2
NIEEGDGAFGRSPR
>ENST00000330368.3|SNV-1993-G-C|1
VAPANTAVQVIPPPERK
>ENST00000302277.7|INDEL-339424-C-CA|5
ELRTNKPIK
>ENST00000313367.7|SNV-139249-C-G|2
DENRAVVHQLSNESR
>ENST00000550906.2|SNV-72611-C-G|7
CCKASTDDLLCDPSWMGR
>ENST00000433402.2|SNV-122347-G-T|5
TVRDGCYR
>ENST00000581343.1|SNV-29586-C-A|1
QVVQDMLKVYL
>ENST00000428314.5|SNV-100518-G-A|2
WICRWPTFGSAFFEMK
>ENST00000376834.8|SNV-12039-T-C|2
IMPASTFDMDKSKSTLK
>ENST00000252321.5|SNV-1555-C-T|1
TLQVSMR
>ENST00000433402.2|SNV-122347-G-T|4
MTVRDGCYRDLK
>ENST00000520309.5|SNV-2631-G-A|3
QILINIDYMLK
>ENST00000369940.7|SNV-30345-G-T|2
LYSSVVISPPQFYHTPGSVENLR
>ENST00000261637.5|SNV-47036-C-T|1
SALGTRMAIVLR
>ENST00000461371.5|SNV-46750-A-G|12
KLYEEINQVFGNGPVTPEKIER
>ENST00000340026.10|SNV-14842-G-A|2
PPQLQETRMNRSIPVK
>ENST00000547201.5|SNV-81146-G-C|12
MKAEEETDEEKPKNPMVDLFYGR
>ENST00000496841.5|SNV-100518-G-A|1
KQTSEPSYPDVILIAINR
>ENST00000638199.1|SNV-251711-C-G|3
MNSRLIR
>ENST00000465405.1|SNV-4494-G-A|4
MTTNCALALKRSPLWSLLR
>ENST00000247226.13|SNV-28344-G-C|3
EAILQMDSYYPNR
>ENST00000310715.7|MNV-65559-AA-A|6
WQQHIIKRDWSVSPR
>ENST00000373965.6|SNV-1258681-T-A|4
DPPMNKHSIVVQVQCINKK
>ENST00000427191.6|INDEL-176970-C-CA|2
TVQVPIQKR
>ENST00000639274.1|SNV-21705-A-T|5
QFHFSKEPLMEEYAIAAQVFK
>ENST00000288513.9|SNV-71251-G-A|2
ERFADLLDAK
>ENST00000463837.5|SNV-9197-G-T|1
SWGTGWSICSVSCSRRLSSAR
>ENST00000454784.9|SNV-44933-C-T|1
SCNQANSSILMTINASVGMEFFFAR
>ENST00000650169.1|SNV-37172-C-T|2
MPVLPGSAATATSKLTIIFK
>ENST00000585058.1|SNV-131925-C-T|5
TCSGTALTLATMISQR
>ENST00000376834.8|SNV-12039-T-C|4
EYGEDGNGKIMPASTFDMDKSK
>ENST00000374168.7|SNV-31069-C-A|4
CVHKANNMEYAVKVIDK
>ENST00000327047.5|SNV-445-C-A|2
TGALLVNASGKELDK
>ENST00000448328.6|SNV-376652-G-T|1
GVESFTHISKEAGGLCIAQSVR
>ENST00000370548.3|SNV-140669-C-T|4
HGPICGSKSISLLLVKVSPVCK
>ENST00000261200.8|SNV-90401-C-A|3
DVELYEHWKTIMNRQDQELEK
>ENST00000525971.6|SNV-19422-G-C|6
EQIESNK
>ENST00000343200.9|INDEL-69645-C-CA|6
TQEEYEDKKTCWSFFSAR
>ENST00000621411.3|SNV-73-A-T|3
KSSGGKAPR
>ENST00000617388.4|SNV-43079-G-T|2
TKQVFIKAT
>ENST00000294829.5|SNV-1587-G-A|2
TAAEADMDAAAGPPISTR
>ENST00000341594.9|SNV-239112-G-A|1
TAAKESSDRTGDSK
>ENST00000461835.1|SNV-139249-C-G|1
DENRAVVH
>ENST00000423902.7|SNV-171879-G-T|1
GTDMLADGGYGGEFDR
>ENST00000399988.5|SNV-4146-C-A|1
SSEDTSDPRNVPADALDQK
>ENST00000401827.8|SNV-62522-G-T|5
RGAISYDSSDQTALYIRMLGYVR
>ENST00000488633.2|SNV-2474-G-T|1
IWLQYLPGNEQGVACSGSDPSWK
>ENST00000513777.1|SNV-432995-G-A|12
MSRQEDGGMYSSSGLK
>ENST00000261206.7|MNV-316923-CTG-C|1
GASFGRNCETR
>ENST00000489360.5|SNV-46750-A-G|2
MVLLLQRKLSGS
>ENST00000484717.5|SNV-6274-T-G|1
EAGGGGSAGRCGGLPAAPTGR
>ENST00000302277.7|INDEL-339424-C-CA|6
KELRTNKPIK
>ENST00000347849.7|SNV-14736-G-C|3
MRKQRPAAVQTQEQYR
>ENST00000419832.1|SNV-863-C-T|2
LLRLSQALR
>ENST00000255262.4|SNV-28367-G-A|3
LEDPFQKHLNSTEEYLAFLCRPRR
>ENST00000464576.1|SNV-14736-G-C|1
QRPAAVQTQEQYRFLYHTVAQMF
>ENST00000540643.5|SNV-125015-C-T|6
QKVLGRGGKPQPLAAIVPSR
>ENST00000461872.6|SNV-239112-G-A|4
VFGSKDSSK
>ENST00000350082.9|SNV-49677-G-T|2
DSDDCADLDDLDFSPSLSRIDLK
>ENST00000519806.1|SNV-223066-G-T|4
MARNTKIMR
>ENST00000524595.5|SNV-15447-G-A|2
KISTLSCENK
>ENST00000525547.5|SNV-15415-G-A|4
MYKDSQPKGMAVTISVK
>ENST00000585058.1|SNV-131925-C-T|9
MAAPKTCSGTALTLATMISQR
>ENST00000513777.1|SNV-432995-G-A|9
SRQEDGGMYSSSGLKQIPIK
>ENST00000519389.5|SNV-29648-G-T|1
SCSMAPPVDLLTVKVR
>ENST00000436881.2|SNV-2237-C-A|1
IARVGFL
>ENST00000660220.1|SNV-6544-T-G|4
MGSLHFLCHVLQQVLKR
>ENST00000510336.5|SNV-3201-G-T|5
PFPSFYR
>ENST00000379802.8|SNV-39162-G-A|2
IQEQELTRLR
>ENST00000255262.4|SNV-28367-G-A|1
HLNSTEEYLAFLCRPRR
>ENST00000643759.2|SNV-1413-G-T|5
ETVVESSGPKVLETAEDIQER
>ENST00000370548.3|SNV-140669-C-T|3
SISLLLVK
>ENST00000585058.1|SNV-131925-C-T|4
TCSGTALTLATMISQRR
>ENST00000510336.5|SNV-3201-G-T|8
LSDMPFPSFYRLR
>ENST00000574085.5|SNV-31667-C-A|1
LFFLQSLLMLATVVLYFSHLK
>ENST00000350082.9|SNV-49677-G-T|4
STKDSDDCADLDDLDFSPSLSR
>ENST00000367433.9|SNV-350774-G-T|3
LTTSESQISISVEEWEDTKYSK
>ENST00000547201.5|SNV-81146-G-C|5
VDLFYGR
>ENST00000494320.5|SNV-233-G-T|3
GEPGFFVTGDRAGGLSWCLRR
>ENST00000308287.2|INDEL-13105-C-CA|6
RPAGGAPAILPECDSRRR
>ENST00000233840.3|SNV-142-C-A|1
DENAELIVLRR
>ENST00000463837.5|SNV-9197-G-T|6
KLWCGARSWGTGWSICSVSCSR
>ENST00000461371.5|SNV-46750-A-G|1
LSGSDIVSMCFVKLFELPN
>ENST00000471075.1|SNV-133328-A-T|2
MDRTTAISSSK
>ENST00000302277.7|INDEL-339424-C-CA|9
RENETTRSCK
>ENST00000233954.6|SNV-40065-G-A|3
DMLPGEDVVTAVETNIQK
>ENST00000325643.6|SNV-2933-G-T|2
RSQLFLDLPSLNSESLATTVWVSR
>ENST00000484402.6|SNV-4429-C-A|1
GSQATYTQAAKNVR
>ENST00000318024.8|SNV-43336-G-A|2
VVVSAMYERGAAER
>ENST00000347849.7|SNV-14736-G-C|2
KQRPAAVQTQEQYR
>ENST00000655275.1|SNV-52780-C-A|4
ALKTVSVIQGLKVIVGALIHSVK
>ENST00000641644.1|MNV-12619-TG-T|6
IRFPNLTTPQSKIR
>ENST00000318024.8|SNV-43336-G-A|3
VVVSAMYER
>ENST00000252321.5|SNV-1555-C-T|2
GLQILGKTLQVSMR
>ENST00000548324.5|MNV-316923-CTG-C|12
MVPWQTAVVGKEDPLK
>ENST00000503143.3|SNV-832-G-T|2
QSGFRAWSSHLISLSLTCSDSQSR
>ENST00000319481.8|SNV-29586-C-A|2
SNLGWTPLHLACYFGHRQVVQDMLK
>ENST00000261383.3|SNV-92115-A-C|2
LQEANFLLEDIQNGLNDYLEKK
>ENST00000630152.1|SNV-28095-G-T|1
VDSDQSSWHEGKTWKAIR
>ENST00000374403.4|SNV-97123-C-A|2
KREVADK
>ENST00000281092.9|SNV-432995-G-A|1
QEDGGMYSSSGLKQIPIK
>ENST00000333190.5|SNV-574271-C-A|2
SNINLSDVDFTPTSREK
>ENST00000461872.6|SNV-239112-G-A|9
MQEFQEWFLGAKTAAKESSDR
>ENST00000519389.5|SNV-29648-G-T|3
VKSCSMAPPVDLLTVKVR
>ENST00000425146.5|SNV-228738-C-A|7
MTDEEILEKLRR
>ENST00000371953.8|SNV-94291-C-T|2
VKIYSSNSGPT
>ENST00000421388.3|SNV-807-G-C|1
HDETHGASTDNEVIKSISDISFPKR
>ENST00000316316.10|SNV-17414-C-T|3
SGDDLIIYGIVMQR
>ENST00000310715.7|MNV-65559-AA-A|9
TLRWQQHIIKR
>ENST00000376032.9|SNV-7246-A-C|4
EPVLFVSGSADEMCEKNLLENVAQK
>ENST00000494320.5|SNV-233-G-T|4
MGEPGFFVTGDRAGGLSWCLRR
>ENST00000518928.1|SNV-88161-G-C|4
MPFSPMEWCRR
>ENST00000582350.5|SNV-29586-C-A|2
MLFWTQTSGPGYVEGWCRSECVE
>ENST00000472516.1|SNV-40483-A-T|6
MPTADQCSHHTSGGTCLPSSHQK
>ENST00000469312.6|SNV-3913-C-T|1
DLYVAASPSHCFW
>ENST00000493841.1|SNV-21771-G-A|2
IVAYPPRITNRPPRSIVTK
>ENST00000302277.7|INDEL-339424-C-CA|4
ELRTNKPIKK
>ENST00000562881.2|SNV-34660-A-T|2
DTAFHCISEPCACECLR
>ENST00000247226.13|SNV-28344-G-C|1
EAILQMDSYYPNRYRCSPER
>ENST00000483725.8|SNV-11965-G-C|5
ERLDHNSCVPHEGR
>ENST00000465405.1|SNV-4494-G-A|8
MTTNCALALK
>ENST00000510336.5|SNV-3201-G-T|11
MWLCWKLSDMPFPSFYRLR
>ENST00000524325.6|SNV-88161-G-C|2
TQLSDAIQSYGVVQKK
>ENST00000465405.1|SNV-4494-G-A|5
TTNCALALKR
>ENST00000472516.1|SNV-40483-A-T|1
NLSSEFTSEVN
>ENST00000272402.2|SNV-2474-G-T|8
LVVMTVLCVSGFSIYQAMNK
>ENST00000396659.8|SNV-32885-G-T|2
SVAEIEEMCNILK
