# Supplementary material for: Identification of non-canonical peptides with moPepGen
Source: Nat Biotechnol. 2025 Jun 16;44(4):568–73. doi: 10.1038/s41587-025-02701-0 (PMC12680078; doi:10.1038/s41587-025-02701-0)
Supplement: Supplementary file 4 — Supplementary Data: Cancer cell line variant peptide database. Custom peptide database FASTA file for each of the 376 cell lines from the Cancer Cell Line Encyclopedia with proteomics characterization or used in the reference channel. Variant peptide FASTA files were produced by moPepGen as the result of cell-line-specific publicly available mutations and fusions. [file 41587_2025_2701_MOESM4_ESM.zip › ACH-000378.fasta]

>ENST00000409687.5|INDEL-647-C-CT|19
SQSAALELELQRGR
>FUSION-ENST00000466801.5:5622-ENST00000322723.9:22059|14
MMRMTKMMR
>ENST00000483642.5|SNV-636-G-A|1
HRHCRQP
>ENST00000616923.5|SNV-94470-T-G|1
LVSFEHENKKVR
>ENST00000376621.7|SNV-4518-C-G|1
VELSSWREKIAR
>FUSION-ENST00000580180.6:2364-ENST00000582441.1:89024|5
MRLLHSPR
>ENST00000285311.8|SNV-248364-C-A|2
LNSIKSSLGGETPGQDANR
>ENST00000410094.5|SNV-275992-G-T|2
MVSVAAFNAAVDGPR
>ENST00000380995.5|SNV-30899-C-T|6
MWEPQPDVGSLLRSMAK
>ENST00000286063.11|SNV-58385-C-T|1
SLLCMLIRSSDGEIIGVAQAINK
>ENST00000276602.10|SNV-5091-C-A|3
TIYICKFLTRIAAGK
>ENST00000340951.9|SNV-39892-G-T|1
ELKQLREEAWR
>ENST00000466132.5|SNV-9377-G-A|3
DSEITHLVNARVLTVR
>FUSION-ENST00000580180.6:2364-ENST00000582441.1:89024|1
LLHSPRF
>ENST00000328090.9|INDEL-46127-C-CA|1
ETETKKGF
>ENST00000251691.5|SNV-124915-C-T|5
EQNQKEWDAICMSLDGLR
>ENST00000289746.3|SNV-8490-A-T|2
SDKQQLGSVIFSIQGPGVDEEPR
>ENST00000164024.5|SNV-22871-C-T|1
LLDSLSRSSNSREQLDQVPSR
>FUSION-ENST00000580180.6:2364-ENST00000582441.1:89024|9
EITTPLRLGTVACNPSTLGG
>ENST00000470290.1|INDEL-76624-G-GT|20
MGFFEEIRQGNIERECK
>ENST00000374316.9|SNV-56474-G-T|4
SELDRLLTMVEKSELWVDK
>ENST00000591820.1|SNV-3183-C-A|37
VFTVSLFAWICCQR
>ENST00000509376.5|SNV-20468-T-G|3
MHSDAAAVNFQLNSHLSTRANIHK
>ENST00000296755.12|INDEL-88368-C-CA|8
STQEGRVCQERFCCCR
>FUSION-ENST00000466801.5:5622-ENST00000322723.9:22059|9
MMRMTMTMRK
>ENST00000269195.5|MNV-111084-TG-T|2
VDYEIYR
>ENST00000264914.10|SNV-100347-G-T|3
GLGFVASPLLK
>ENST00000261170.5|SNV-75477-G-A|2
MALKILSFMGTFELEHLPGLPIWIR
>ENST00000475006.1|SNV-39892-G-T|1
ELKQSPEGQR
>ENST00000504496.5|SNV-58474-C-A|2
MLGEEFISLSLDQVCSLISSDK
>ENST00000303910.4|SNV-255-G-C|5
IIPRHLHLAIR
>ENST00000485138.5|SNV-12284-C-A|20
LNLLIAMMGDTHWRVAHERDEMWR
>ENST00000549154.1|SNV-22137-G-T|2
RTAAVLTSENG
>ENST00000336338.10|SNV-103593-T-C|2
RLATIHELMHFCTSDVSSWNEVER
>ENST00000361308.8|SNV-54632-G-A|3
TSGNSLHTALINSTGEEVAMR
>ENST00000366955.8|SNV-54075-A-G|1
SSGIWESGRGPTPATPESFSKK
>ENST00000507111.1|SNV-113014-C-G|2
ELQFTECLR
>FUSION-ENST00000595618.5:83704-ENST00000600223.1:134|8
CQGTLEAVKWLCESSSSQILPK
>ENST00000368804.5|SNV-7897-C-T|5
LREEHIRCQQK
>ENST00000327442.6|SNV-12193-C-A|4
MLSQEKKPPLK
>ENST00000555228.5|SNV-30577-G-A|4
LKIKETVINR
>ENST00000481084.5|SNV-6716-A-G|1
PLLIDLIVSLLGFVATVTLIPAFR
>ENST00000490135.6|SNV-314307-G-T|2
KSPPFKIGA
>ENST00000369230.4|SNV-8931-C-A|1
DGLPWTRTF
>ENST00000469898.1|MNV-415804-AG-A|6
RVTMGCEIFSMWQNLGSTSFILSLP
>ENST00000306318.5|SNV-2223-T-A|1
EYHCKKYLSLTER
>ENST00000473034.5|SNV-7696-C-T|4
LGETQKAMLDPPKPS
>ENST00000239938.5|SNV-2154-C-A|7
SDHLTTHIRTHTGEK
>ENST00000391860.7|SNV-69222-A-G|1
CESVLSIWSGGFYSNR
>ENST00000521800.2|SNV-100347-G-T|1
VGLCGKPLAEAEGREEPGAHPHL
>ENST00000514832.1|SNV-40099-G-A|2
IERWWPR
>ENST00000367033.4|SNV-202104-T-A|1
VFLLTYIRTLELQRSFSMR
>ENST00000464233.6|SNV-1161246-C-G|1
RDLPPGK
>FUSION-ENST00000580180.6:2364-ENST00000582441.1:89024|12
MEITTPLR
>ENST00000465149.1|MNV-1605-CC-C|5
AQLGGQTLSAVQLHVK
>ENST00000485138.5|SNV-12284-C-A|11
WRAQIVATTVMLER
>ENST00000527357.5|SNV-10339-C-T|4
RCAQSWSLAAASTR
>FUSION-ENST00000415164.5:6636-ENST00000409478.5:143877|12
RLSSYTQPAAK
>ENST00000424296.6|SNV-105287-G-C|3
KGIIPDLVIYLSHTENNGKCLFNR
>FUSION-ENST00000595618.5:83704-ENST00000600223.1:134|9
CQGTLEAVK
>ENST00000374316.9|SNV-56474-G-T|1
LLTMVEKSELWVDKK
>ENST00000409687.5|INDEL-647-C-CT|1
GGPVPGGAAGCSLCQPGPAPVLLR
>ENST00000496139.5|SNV-30899-C-T|12
MWGVCSGPWPRCRPHQ
>ENST00000557284.6|SNV-169727-A-C|3
IKSMTQEK
>ENST00000296755.12|INDEL-88368-C-CA|12
TSCFKTKSTQEGR
>ENST00000360564.5|SNV-10348-A-T|2
NLSWWVRTFPR
>ENST00000647097.2|SNV-38035-C-T|2
DVNSIELRFQSAVLYAAQ
>ENST00000307435.10|SNV-2872-G-A|2
APVEPRAPPPDEEDPR
>ENST00000356218.8|SNV-231144-G-T|3
YTGPEDSYSSSAIHR
>ENST00000378720.8|MNV-6063-TT-T|3
QISSNKCFGGLQKVLNMTVLN
>ENST00000521800.2|SNV-100347-G-T|3
RPRVGLCGKPLAEAEGR
>ENST00000375400.7|SNV-212409-G-A|5
LSQPVSKAISTQNR
>ENST00000527357.5|SNV-10339-C-T|1
CAQSWSLAAASTRTASDAWAWPPR
>ENST00000523207.2|SNV-31012-G-T|4
EREGEEFYNTCCPDKR
>ENST00000533317.5|SNV-340988-G-C|1
ALLNFFFPHEKPYSEEESRRVR
>ENST00000389857.11|SNV-104205-A-G|3
FTSTKLAQVERENQQLER
>ENST00000553112.5|SNV-27709-C-T|1
SSSWPRP
>ENST00000359525.2|MNV-13940-AACGAA-A|2
PFRNSKSTFF
>ENST00000303910.4|SNV-255-G-C|4
IIPRHLHLAIRNDEELNK
>ENST00000649393.1|SNV-5825-C-A|2
MIQDKPLRTSWQRK
>ENST00000285311.8|SNV-248364-C-A|3
AKLNSIKSSLGGETPGQDANR
>ENST00000648544.1|SNV-595-C-A|1
GLSGPCRPPPPTQARGLLTEIR
>ENST00000409039.8|SNV-168263-A-G|1
ILAIYMDEYLGDFIFDTFQPFHFFR
>ENST00000240050.9|MNV-8799-TCT-T|2
KLAVGLQK
>ENST00000341207.5|SNV-9621-G-T|2
TGMAMSEDPAVLLGCQDSPR
>ENST00000328205.9|MNV-13940-AACGAA-A|2
NTSSAVEMPFRNSKSTFF
>ENST00000563542.5|SNV-158525-T-C|5
RPDIAALLR
>ENST00000673912.1|SNV-124046-C-T|1
CNMEEAVCSVAFSPDGSQLALGMK
>ENST00000376621.7|SNV-4518-C-G|5
ACEAITVGKVELSSWR
>ENST00000267842.10|MNV-44792-TG-T|4
GEVDFWFAKSHNLHHLMAMLEQRLR
>ENST00000470257.1|SNV-31233-G-C|2
LLLPKHSSLGSSPHRP
>ENST00000555228.5|SNV-30577-G-A|1
LENMGAAFQSMMTGGNIGK
>ENST00000487137.6|SNV-3815-C-G|3
KPLDFESQRCYSFR
>ENST00000285311.8|SNV-248364-C-A|1
SSLGGETPGQDANR
>ENST00000435359.5|SNV-16134-C-T|5
VKELAETIAADDGTDPWSR
>ENST00000641042.1|SNV-5379-G-C|4
MEPVNETVVR
>ENST00000256652.8|MNV-8207-AC-A|4
SGCEAETSTWR
>ENST00000409687.5|INDEL-647-C-CT|9
GTSEAHHR
>ENST00000341776.7|SNV-255111-C-T|3
GPLEGYTENDHHK
>ENST00000656302.1|MNV-895966-GC-G|5
AIFLCRAPK
>ENST00000288490.9|SNV-190619-C-A|5
CAVCKIVVHTACIEQIEK
>ENST00000424296.6|SNV-105287-G-C|1
GIIPDLVIYLSHTENNGKCLFNR
>ENST00000470257.1|SNV-31233-G-C|1
HSSLGSSPHRP
>ENST00000298097.7|SNV-342-T-A|1
MLFLSVPQPRPPGARTRAGAAR
>ENST00000469898.1|MNV-415804-AG-A|4
MGCEIFSMWQNLGSTSFILSLP
>ENST00000256652.8|MNV-8207-AC-A|10
SRSLAPR
>ENST00000551237.1|MNV-22641-CAG-C|6
TLDQLPVFSGC
>ENST00000616923.5|SNV-94470-T-G|6
MLVSFEHENK
>ENST00000591820.1|SNV-3183-C-A|33
VFTVSLFAWICCQRKSSK
>ENST00000578862.5|SNV-3409-G-A|3
NLFLTDLEDLTLGEIEVMIAEW
>ENST00000560949.5|SNV-95402-A-G|1
CPTCQFVWCFKCHSPWHEGVNCK
>FUSION-ENST00000475947.7:1487-ENST00000582441.1:89024|5
GPALDPADRRSGEGTR
>ENST00000418814.6|INDEL-111661-C-CA|1
KINKTEL
>ENST00000530259.1|SNV-107524-C-T|1
LVSSLRDCFP
>FUSION-ENST00000580180.6:2364-ENST00000582441.1:89024|22
MVKPHLYQK
>ENST00000296755.12|INDEL-88368-C-CA|13
TSCFKTK
>ENST00000257934.9|SNV-22137-G-T|4
REWLTGR
>ENST00000505077.1|INDEL-66048-T-TT|3
CLQLERRLLTCHLWTSQISFFHDYS
>ENST00000513016.5|SNV-68799-G-T|1
FQALKLLLLMDSQQFQ
>ENST00000527401.5|SNV-170969-A-G|6
EEQQQIR
>ENST00000273859.8|SNV-30234-T-C|1
AANLYFLFLVALNWVPLVEAFQK
>ENST00000490934.1|SNV-16157-A-G|3
GKSSYQRLK
>ENST00000478032.1|SNV-113249-A-G|1
QTHRRLI
>ENST00000409687.5|INDEL-647-C-CT|2
EPPPTGAATAQGTR
>ENST00000355704.7|SNV-30899-C-T|3
LPGSLLRSMAKMPTTPVK
>ENST00000318130.13|SNV-21997-C-T|1
GEYMQWYNDELFQMAKQLGYK
>ENST00000487137.6|SNV-3815-C-G|4
DGLLTVRKPLDFESQRCYSFR
>ENST00000530259.1|SNV-107524-C-T|4
MAGLLKPTACTMLVSSLRDCFP
>ENST00000289746.3|SNV-8490-A-T|1
QQLGSVIFSIQGPGVDEEPR
>ENST00000616923.5|SNV-94470-T-G|5
LVSFEHENK
>ENST00000361308.8|SNV-54632-G-A|2
TSGNSLHTALINSTGEEVAMRK
>ENST00000260126.9|MNV-161967-GG-G|6
LACKKGSSAQHRPTR
>ENST00000466906.1|SNV-1161246-C-G|9
MTGKDVETRQQNETFHQER
>ENST00000374316.9|SNV-56474-G-T|2
LLTMVEKSELWVDK
>ENST00000469898.1|MNV-415804-AG-A|1
WQNLGSTSFILSLP
>ENST00000240050.9|MNV-8799-TCT-T|1
LAVGLQK
>ENST00000267842.10|MNV-44792-TG-T|7
VPKGEVDFWFAK
>ENST00000470290.1|INDEL-76624-G-GT|22
MGFFEEIRQGNIER
>ENST00000617923.4|SNV-15837-A-G|2
QSPSGETRR
>ENST00000284767.12|SNV-33126-A-G|3
QKGYFFIGGELYCETHARAR
>ENST00000269466.8|SNV-16255-A-T|1
QPIEIYGPVGLRDFFWR
>FUSION-ENST00000580180.6:2364-ENST00000582441.1:89024|23
GRLVADHA
>ENST00000552537.1|SNV-4608-A-G|3
IQRLTAEVENAKCQV
>ENST00000398454.5|SNV-44653-G-A|2
FQAFMKNGK
>ENST00000513016.5|SNV-68799-G-T|2
NILRFQALKLLLLMDSQQFQ
>ENST00000466336.5|SNV-9377-G-A|5
ELSSLRTTGPEHLVNARVLTVR
>ENST00000620394.1|SNV-548-C-T|1
TSTIEGAGTSSEESVATTTVPAR
>ENST00000527401.5|SNV-170969-A-G|2
STVEQSLSQSVRR
>ENST00000505294.5|SNV-94470-T-G|11
LIFLTFIFNRWNTCWYLLSMK
>FUSION-ENST00000580180.6:2364-ENST00000582441.1:89024|15
TEMEITTPLR
>ENST00000288490.9|SNV-190619-C-A|6
KCAVCKIVVHTACIEQIEK
>ENST00000548806.1|MNV-22641-CAG-C|1
AAFQNTGYSSLIGT
>ENST00000491055.5|SNV-40677-T-C|1
MIFSSAL
>ENST00000642502.1|SNV-219848-C-G|5
RCTIMGSEYSHQENGK
>ENST00000389857.11|SNV-104205-A-G|4
FTSTKLAQVER
>ENST00000401050.7|SNV-9747-C-T|1
LYCYRLCALLPVHQL
>ENST00000375353.5|MNV-52573-CCCTTCTCCAA-C|8
LHRATHPPTFPRGR
>ENST00000553112.5|SNV-27709-C-T|14
MKVPQSRWWVSYWMK
>ENST00000488202.1|SNV-40653-C-T|1
SLYSVYGEYFLCSGQ
>ENST00000389857.11|SNV-104205-A-G|5
LVETMRFTSTKLAQVER
>ENST00000377365.4|SNV-97196-C-G|1
ATGAIQVPDDIYHSPSWEAR
>FUSION-ENST00000466801.5:5622-ENST00000322723.9:22059|2
LHQPKERK
>ENST00000528503.1|SNV-20887-C-A|4
MIGVFTCDNPR
>ENST00000318357.9|SNV-15524-C-T|1
GPQEVVAREKLK
>ENST00000470841.1|SNV-6282-A-G|3
PDPHLCHQMGLLLK
>FUSION-ENST00000580180.6:2364-ENST00000582441.1:89024|4
RLLHSPR
>ENST00000394807.5|SNV-2087-A-G|2
QSSSGGGPPKDFVLAPKTDI
>ENST00000624760.1|SNV-633-G-C|2
VAFSSATAAQNIPSSVHCGCSK
>ENST00000423958.2|INDEL-28669-C-CGTG|INDEL-28671-T-TG|1
AFDVLQGILSFGGLSLRCRIL
>ENST00000375353.5|MNV-52573-CCCTTCTCCAA-C|2
SHPPTHPDR
>ENST00000383075.7|SNV-4073-A-C|2
YQTSLVMRK
>ENST00000257901.7|SNV-4608-A-G|1
LTAEVENAKCQRAK
>ENST00000574426.7|SNV-16134-C-T|3
VKELAETIAADDGTADPWSREVIR
>ENST00000239938.5|SNV-2155-C-A|6
SDHLTTHIRTHTGEKHFACDICGR
>ENST00000360564.5|SNV-10349-G-A|4
WNKRNLSWK
>FUSION-ENST00000466014.5:9463-ENST00000310974.8:48330|59
RPGYSVVLLFQSWR
>ENST00000359396.8|SNV-12284-C-A|1
DEMWRAQIVATTVMLERK
>ENST00000642502.1|SNV-219848-C-G|3
CTIMGSEYSHQENGK
>ENST00000641847.1|SNV-78459-G-A|2
MDPLNLCLSLQADSPGDSFDEGR
>ENST00000358025.7|SNV-316685-G-A|2
KAQEIQK
>ENST00000409687.5|INDEL-647-C-CT|5
LVPAAAATSAGAPAPPGPEQSQRR
>ENST00000259748.6|SNV-15361-G-C|1
LSPEQPGWNGLAHRR
>ENST00000331243.4|SNV-1408-A-G|3
DELRVGVAYFFSDDEEGLDER
>ENST00000346178.8|SNV-20887-C-A|1
KPGINVAYDWSIHLR
>ENST00000478032.1|SNV-113249-A-G|2
MQTHRRLI
>ENST00000472791.5|SNV-30899-C-T|3
ALCSGPWPR
>ENST00000486163.5|SNV-30899-C-T|5
AKMPTTPVK
>ENST00000602662.1|SNV-59968-G-T|1
ILHCSCHACGK
>ENST00000490934.1|SNV-16157-A-G|4
GKSSYQR
>ENST00000372129.3|SNV-2124-C-T|4
EVKDAEIPEGAARGPYR
>ENST00000398238.8|SNV-164691-G-C|3
KFLALLRQEGASPLDFD
>FUSION-ENST00000466014.5:9463-ENST00000310974.8:48330|63
MNAWQPIR
>ENST00000466336.5|SNV-9377-G-A|12
MPMELSSLRTTGPEHLVNAR
>ENST00000505077.1|INDEL-66048-T-TT|5
MSLVDKSDLFFS
>ENST00000328090.9|SNV-55504-C-G|3
DRPPCAR
>ENST00000285243.7|SNV-11859-G-A|1
NATSTLTERPCYNRRASK
>FUSION-ENST00000475947.7:1487-ENST00000582441.1:89024|14
KKAAVQAQEAVGDLPTSR
>ENST00000401815.1|SNV-763-C-T|1
NHICSIAPGAFDRLPNLSSLTLSR
>ENST00000256652.8|MNV-8207-AC-A|1
ATQSCCTSQNSR
>ENST00000470609.5|SNV-252-C-G|7
RSLGVSGR
>ENST00000341207.5|SNV-9621-G-T|1
TGMAMSEDPAVLLGCQDSPRLK
>ENST00000332145.3|SNV-3073-C-T|1
IHPLGERRAPQYTFGYR
>FUSION-ENST00000475947.7:1487-ENST00000582441.1:89024|20
IHLLHPSSEEAR
>ENST00000517390.1|SNV-5091-C-A|6
MFTIIHGLSSLTACQLRTIYICK
>ENST00000167588.4|SNV-6907-G-C|1
ESLEHTLEDTKAR
>ENST00000383075.7|SNV-4073-A-C|7
MRYQTSLVMR
>ENST00000419717.3|SNV-7932-A-G|5
RDPPPPSLCPEGLK
>ENST00000423958.2|INDEL-28671-T-TG|1
AFDLQGILSFGGLSLRCRIL
>ENST00000488202.1|SNV-40653-C-T|2
MSLYSVYGEYFLCSGQ
>ENST00000299314.12|INDEL-66516-A-AA|4
APISDCSTGKPDDKR
>ENST00000583834.5|SNV-3409-G-A|2
SGRPSQAPPKRAAWWEI
>ENST00000547431.5|SNV-229-C-T|2
IQFTVPLLEPYLDPEAAEQIRR
>ENST00000667837.1|SNV-14322-G-T|1
CIQGRLA
>ENST00000507988.5|SNV-44653-G-A|3
CHKFQAFMKNGK
>ENST00000656302.1|MNV-895966-GC-G|1
SAPPWGST
>ENST00000514832.1|SNV-40099-G-A|4
TSSKKIER
>ENST00000299314.12|INDEL-66516-A-AA|9
VETHTQKNHRR
>FUSION-ENST00000481923.1:27804-ENST00000401525.7:24339|7
ALFFIYGTYLSRYGRCVHCR
>ENST00000302216.12|SNV-12929-G-T|2
QANKNLILKAIS
>FUSION-ENST00000466014.5:9463-ENST00000310974.8:48330|58
RPGYSVVLLFQSWRVYPCNVDTTSP
>ENST00000239938.5|SNV-2154-C-A|5
THTGEKTFACDICGR
>ENST00000471354.1|SNV-86583-A-G|2
MCPFWELCGLRWPG
>FUSION-ENST00000470687.1:12544-ENST00000409478.5:143877|11
SDRLSSYTQPAAKLPR
>ENST00000335295.4|SNV-3683-T-C|1
LLGNALVCVLAHHFGK
>FUSION-ENST00000638088.1:27804-ENST00000401525.7:24339|6
YGRCVHCR
>FUSION-ENST00000580180.6:2364-ENST00000582441.1:89024|2
RLLHSPRF
>ENST00000485192.1|SNV-10024-C-T|2
MVIEIPVQGWDHGTTYLINAAK
>ENST00000490934.1|SNV-16157-A-G|5
GRGKSSYQR
>ENST00000264914.10|SNV-100347-G-T|4
WSLWEGGVRGLGFVASPLLKQK
>ENST00000545715.5|SNV-115005-G-T|1
CTPCTVTCVPAAWVSARAWTL
>ENST00000528503.1|SNV-20887-C-A|8
MWHMIGVFTCDNPR
>ENST00000470609.5|SNV-252-C-G|2
AVQGNVSWCR
>ENST00000461310.5|SNV-6152-T-A|3
EEIVQYFQGILR
>ENST00000457545.7|INDEL-28671-T-TG|4
LNLLVRLHR
>ENST00000485138.5|SNV-12284-C-A|18
MGDTHWRVAHERDEMWR
>ENST00000552537.1|SNV-4608-A-G|1
LTAEVENAKCQV
>ENST00000563542.5|SNV-158525-T-C|6
MRPDIAALLR
>FUSION-ENST00000466014.5:9463-ENST00000310974.8:48330|60
NAWQPIRRPGYSVVLLFQSWR
>FUSION-ENST00000638088.1:27804-ENST00000401525.7:24339|3
CVHCREIVLQQPSGHRQP
>ENST00000318357.9|SNV-15524-C-T|2
GPQEVVAREK
>ENST00000398454.5|SNV-44653-G-A|5
NEDQEMCHK
>ENST00000538615.1|SNV-29865-A-G|6
MTLCNIFSSFR
>ENST00000560444.1|SNV-1511-C-A|6
LRLQATGPAGRPR
>FUSION-ENST00000580180.6:2364-ENST00000582441.1:89024|8
LGTVACNPSTLGG
>ENST00000617923.4|SNV-15837-A-G|1
QSPSGETRRK
>ENST00000457545.7|INDEL-28671-T-TG|6
ILRLNLLVR
>ENST00000556859.5|SNV-12532-G-C|1
LNKASSKGR
>ENST00000616923.5|SNV-94470-T-G|3
LVSFEHENKK
>ENST00000471354.1|SNV-86583-A-G|4
MCPFWELCGLR
>ENST00000551237.1|MNV-22641-CAG-C|5
SKILATAVSSAPSSCK
>ENST00000229002.6|SNV-238774-C-G|2
CQFCELSAAEQSVEVEMMFIR
>ENST00000457545.7|INDEL-28671-T-TG|10
AFDLQGILSFGGLSLR
>ENST00000469172.5|SNV-6152-T-A|1
EEIVQYFQGTSSISQSLVVL
>ENST00000504841.6|SNV-41710-A-G|4
KQEMFQR
>ENST00000284885.8|SNV-87667-G-C|2
VLAFHLQQMIDEIFLSSNLK
>ENST00000409687.5|INDEL-647-C-CT|11
GCPAGSPCPRGTSEAHHR
>ENST00000378628.8|INDEL-76624-G-GT|1
YPRANGFF
>ENST00000424296.6|SNV-105287-G-C|4
KGIIPDLVIYLSHTENNGK
>ENST00000507111.1|SNV-113014-C-G|5
MKQPCQVSLFMKELQFTECLR
>ENST00000318357.9|SNV-15524-C-T|5
RGPQEVVAR
>ENST00000367033.4|SNV-202104-T-A|5
LFAQLINNKVFLLTYIR
>ENST00000375353.5|MNV-52573-CCCTTCTCCAA-C|5
ATHPPTFPRGRSHPPTHPDR
>ENST00000485138.5|SNV-12284-C-A|17
GDTHWRVAHERDEMWR
>ENST00000559239.2|SNV-1511-C-A|2
LQATGPAGRPRCFPLR
>ENST00000514832.1|SNV-40099-G-A|6
MEDIVQEDR
>FUSION-ENST00000415164.5:6636-ENST00000409478.5:143877|1
NSPSDLSTACYVP
>ENST00000542953.1|SNV-41710-A-G|2
KQEMFQRAQEL
>ENST00000260126.9|MNV-161967-GG-G|9
SCPAFSTQENSTK
>ENST00000477891.1|SNV-19010-G-A|2
RKTTEETASISGSPAESSCQVEHS
>ENST00000288368.5|SNV-145154-A-T|3
CNVVEKMIEPKGFFSLTA
>ENST00000262186.10|SNV-20822-G-A|3
AGVLPPPPRHASTGTMHPLR
>FUSION-ENST00000466014.5:9463-ENST00000310974.8:48330|56
MHGSRLGGLVTVLCFFFNHGECTR
>ENST00000569953.2|SNV-57784-G-A|2
MAMASAGGAKILGVLRVLR
>ENST00000486163.5|SNV-30899-C-T|6
MAKMPTTPVK
>ENST00000409687.5|INDEL-647-C-CT|20
SQSAALELELQR
>ENST00000513016.5|SNV-68799-G-T|6
AAPHLFLMGPWKNILRFQALK
>ENST00000656302.1|MNV-895966-GC-G|7
ARAIFLCR
>ENST00000355704.7|SNV-30899-C-T|5
SNSKLPGSLLRSMAK
>ENST00000303910.4|SNV-255-G-C|3
HLHLAIR
>FUSION-ENST00000415164.5:6636-ENST00000409478.5:143877|11
RLSSYTQPAAKLPR
>ENST00000563392.5|SNV-40229-G-A|2
MLPRNCQMLLFSATFEDSV
>ENST00000461310.5|SNV-6152-T-A|1
EEIVQYFQGILRSSEVAGVKSK
>ENST00000296318.12|INDEL-72452-C-CC|7
VEAAVLGATGPARLPAR
>ENST00000410094.5|SNV-275992-G-T|1
VSVAAFNAAVDGPR
>ENST00000557060.1|SNV-316685-G-A|4
LQQKSKNIK
>ENST00000367033.4|SNV-202104-T-A|6
ALKLFAQLINNKVFLLTYIR
>ENST00000267842.10|MNV-44792-TG-T|3
SHNLHHLMAMLEQR
>ENST00000260126.9|MNV-161967-GG-G|3
GSSAQHRPTR
>ENST00000466906.1|SNV-1161246-C-G|4
QQNETFHQERLISSK
>ENST00000409508.8|SNV-94648-A-T|1
VENVLEATCRPNLYEKL
>ENST00000462441.1|SNV-200496-A-G|3
PILITLNLFFQRNIDIKVK
>ENST00000525172.6|SNV-4073-A-C|6
AQSQKMRYQTSLVMR
>ENST00000490135.6|SNV-314307-G-T|5
MQEITAIQDRCLNMQEKVK
>ENST00000476689.5|SNV-1538-A-G|1
HVTKAQEKTR
>FUSION-ENST00000580180.6:2364-ENST00000582441.1:89024|19
VKPHLYQKYK
>ENST00000466992.1|SNV-105287-G-C|6
MALIKKGIIPDLVIYLSHTENNGK
>ENST00000409687.5|INDEL-647-C-CT|17
GRRCSGVQGPGGGLR
>ENST00000650454.1|SNV-94470-T-G|4
DVLKWGDEVEYMLVSFEHENKK
>ENST00000481084.5|SNV-6716-A-G|2
MPLLIDLIVSLLGFVATVTLIPAFR
>ENST00000409687.5|INDEL-647-C-CT|12
GCPAGSPCPR
>FUSION-ENST00000470687.1:12544-ENST00000409478.5:143877|12
SDRLSSYTQPAAK
>ENST00000376621.7|SNV-4518-C-G|6
ALGPEQLLRACEAITVGKVELSSWR
>ENST00000559239.2|SNV-1511-C-A|6
RELMLRLQATGPAGRPR
>ENST00000513364.1|SNV-30289-C-A|7
MRCTAQLLYFLRK
>ENST00000264914.10|SNV-100347-G-T|2
GLGFVASPLLKQK
>ENST00000417686.1|MNV-9051-TGGA-T|1
HSVSGILVCQAGCVLELSRYVEER
>ENST00000563542.5|SNV-158525-T-C|4
MRPDIAALLRSSK
>FUSION-ENST00000466801.5:5622-ENST00000322723.9:22059|13
MRMTKMMR
>ENST00000512376.2|SNV-180-G-T|2
AAAAAAAAAASAAAQCRSPR
>ENST00000296755.12|INDEL-88368-C-CA|5
FCCCRKAK
>ENST00000490135.6|SNV-314307-G-T|9
MQEITAIQDR
>ENST00000533317.5|SNV-340988-G-C|4
MALLNFFFPHEKPYSEEESRR
>ENST00000375377.2|SNV-87658-G-A|1
TSLSMDQAPTPKAGR
>ENST00000361308.8|SNV-54632-G-A|1
TSGNSLHTALINSTGEEVAMRKLVR
>ENST00000474725.5|SNV-21997-C-T|3
QWYNDELFQMAK
>ENST00000389857.11|SNV-104205-A-G|2
LAQVERENQQLER
>ENST00000476689.5|SNV-1538-A-G|4
QRVSYVTSTENESDTQILTFRHVTK
>ENST00000569410.5|SNV-29724-C-T|1
QLESFYIQTFSQT
>ENST00000239938.5|SNV-2155-C-A|5
THTGEKHFACDICGR
>ENST00000401050.7|SNV-9747-C-T|3
SSSGSSRLYCYR
>ENST00000473983.5|SNV-9377-G-A|5
WFSEPSPHLCWLPTALRHLVNAR
>ENST00000635767.1|SNV-180-G-T|4
ERMAAAAAAAAAASAAAQCR
>ENST00000466336.5|SNV-9377-G-A|7
ELSSLRTTGPEHLVNAR
>ENST00000229002.6|SNV-238774-C-G|1
CQFCELSAAEQSVEVEMMFIRIIK
>ENST00000299314.12|INDEL-66516-A-AA|7
KAPISDCSTGKPDDK
>ENST00000514832.1|SNV-40099-G-A|3
KIERWWPR
>ENST00000473983.5|SNV-9377-G-A|4
HLVNARVLTVR
>ENST00000276602.10|SNV-5091-C-A|2
FLTRIAAGK
>ENST00000342992.10|SNV-288492-T-C|3
VAATNRFGTGSYLQSEVIECRSSIR
>ENST00000642502.1|SNV-219848-C-G|1
CTIMGSEYSHQENGKRLETPK
>ENST00000299314.12|INDEL-66516-A-AA|11
FRVETHTQKNHR
>ENST00000331768.10|SNV-15128-G-C|2
SGTAATATVSPK
>FUSION-ENST00000415164.5:6636-ENST00000409478.5:143877|13
IDTKRLSSYTQPAAK
>ENST00000485138.5|SNV-12284-C-A|21
MLNLLIAMMGDTHWRVAHERDEMWR
>ENST00000358025.7|SNV-316685-G-A|1
KAQEIQKK
>ENST00000296318.12|INDEL-72452-C-CC|1
RGGPACP
>ENST00000583834.5|SNV-3409-G-A|3
NLFLTDLEDLTLGEIEVMIAEPSCR
>FUSION-ENST00000638088.1:27804-ENST00000401525.7:24339|4
CVHCREIVLQQPSGHR
>ENST00000537690.7|SNV-12997-C-A|4
RMENYQK
>ENST00000396428.6|SNV-75031-A-G|3
SSDSHKDLLASLYNGGLCNPYGPR
>ENST00000164024.5|SNV-22871-C-T|5
DPLLPSRLLDSLSR
>ENST00000433746.2|SNV-100505-C-A|2
GEAALWGEAGAVHEATLR
>ENST00000257549.9|SNV-27709-C-T|1
VVGELLDEVFELAKALAK
>ENST00000164024.5|SNV-22871-C-T|6
DPLLPSR
>ENST00000327921.13|SNV-198630-G-A|2
ILYWVPSACK
>ENST00000361138.7|SNV-21803-G-A|4
EKTKYLQK
>ENST00000513364.1|SNV-30289-C-A|2
MYGTTSVFLTEEGYLHIQMHLVK
>ENST00000296318.12|INDEL-72452-C-CC|4
ESAWGPGPR
>ENST00000268097.10|SNV-29724-C-T|4
VKIQPDIIIQVWR
>ENST00000374316.9|SNV-56474-G-T|5
SELDRLLTMVEK
>ENST00000299314.12|INDEL-66516-A-AA|5
APISDCSTGKPDDK
>ENST00000377365.4|SNV-97196-C-G|2
SLEKATGAIQVPDDIYHSPSWEAR
>ENST00000380995.5|SNV-30899-C-T|4
MWEPQPDVGSLLRSMAKMPTTPVK
>ENST00000466906.1|SNV-1161246-C-G|7
DVETRQQNETFHQER
>ENST00000369230.4|SNV-8931-C-A|2
LGCFKDGLPWTRTF
>ENST00000293880.9|SNV-2855-A-C|1
NEVTLEFHQTDDAEVSLMEVR
>ENST00000505294.5|SNV-94470-T-G|9
WNTCWYLLSMK
>ENST00000472791.5|SNV-30899-C-T|6
MVPSTPPLIHCYMALCSGPWPR
>ENST00000372129.3|SNV-2124-C-T|2
DAEIPEGAARGPYRAR
>ENST00000490886.5|SNV-39892-G-T|4
GRDPLLLLQALQTLWSTRELK
>ENST00000470609.5|SNV-252-C-G|1
AVQGNVSWCRAAP
>ENST00000409762.5|SNV-74638-C-A|6
KKLVDPFVEVSFAGK
>ENST00000392505.6|SNV-189623-C-T|1
LFNPVLGETYECIREDKGFR
>ENST00000393330.6|INDEL-312522-A-AA|1
FDYSYWNIIWTGSY
>ENST00000490135.6|SNV-314307-G-T|6
QEITAIQDRCLNMQEK
>ENST00000367033.4|SNV-202104-T-A|4
LFAQLINNKVFLLTYIRTLELQR
>ENST00000648544.1|SNV-595-C-A|4
AGRGLSGPCRPPPPTQAR
>ENST00000376621.7|SNV-4518-C-G|3
VELSSWR
>ENST00000360564.5|SNV-10349-G-A|2
NLSWKVR
>ENST00000528503.1|SNV-20887-C-A|7
WHMIGVFTCDNPR
>ENST00000368804.5|SNV-7897-C-T|2
CQQKEEQR
>ENST00000485138.5|SNV-12284-C-A|2
RCGGPRLWPPQ
>ENST00000582337.5|SNV-33776-T-C|1
HAESHTQQPKEHTCCHCSHK
>ENST00000375400.7|SNV-212253-C-T|1
SLTQPITTEEVVIAATLQVSAHQK
>ENST00000342992.10|SNV-288492-T-C|1
FGTGSYLQSEVIECRSSIR
>FUSION-ENST00000475947.7:1487-ENST00000582441.1:89024|1
SSLFVPA
>ENST00000423057.6|MNV-415804-AG-A|1
VTMGCEIFSMWQNLGSTSFILSLP
>FUSION-ENST00000475947.7:1487-ENST00000582441.1:89024|9
RGPALDPADR
>ENST00000375377.2|SNV-87658-G-A|3
SLSPSSNSAFSRTSLSMDQAPTPK
>ENST00000505294.5|SNV-94470-T-G|14
SGRMLIFLTFIFNRWNTCWYLLSMK
>ENST00000641068.1|SNV-6162-C-A|1
LHTPMYFFLSHLAIVDISYASK
>ENST00000544307.1|SNV-279469-T-C|3
LSWLQLVLLRRCYITIVQLWR
>ENST00000296318.12|INDEL-72452-C-CC|2
ESAWGPGPRRGGPACP
>ENST00000580216.5|SNV-3409-G-A|5
YEPLPHRSR
>ENST00000474524.5|SNV-292327-G-T|1
TFLSSSELRGVWLVAPLIAR
>ENST00000340951.9|SNV-39892-G-T|3
DPLLLLQALQTLWSTRELK
>ENST00000227520.10|SNV-5825-C-A|5
RFSQMIQDKPLR
>ENST00000559239.2|SNV-1511-C-A|3
LQATGPAGRPR
>ENST00000396428.6|SNV-75031-A-G|1
DLLASLYNGGLCNPYGPRTLDEK
>FUSION-ENST00000595618.5:83704-ENST00000600223.1:134|6
WLCESSSSQILPK
>ENST00000392505.6|SNV-189623-C-T|3
LFNPVLGETYECIR
>ENST00000554749.1|SNV-2543-G-T|5
DGVDASVSR
>ENST00000267842.10|MNV-44792-TG-T|2
SHNLHHLMAMLEQRLR
>ENST00000514832.1|SNV-40099-G-A|5
EDIVQEDR
>ENST00000477540.1|SNV-27520-T-C|3
MAILRFPYESWGTPSQQLK
>FUSION-ENST00000272638.14:12544-ENST00000409478.5:143877|1
LYPTSSKTTKE
>ENST00000641042.1|SNV-5379-G-C|2
MEPVNETVVREVIFLGFSSLAR
>ENST00000528278.2|SNV-65340-C-T|1
DLLAVDRCLLQEVLPQPLMK
>ENST00000461240.1|SNV-630-C-G|1
DSGLYWCGIYNASENIITVLR
>ENST00000227520.10|SNV-5825-C-A|4
RFSQMIQDKPLRTSWQR
>ENST00000470609.5|SNV-252-C-G|6
RSLGVSGRAVQGNVSWCR
>ENST00000559239.2|SNV-1511-C-A|4
ELMLRLQATGPAGRPRCFPLR
>ENST00000547431.5|SNV-229-C-T|4
KIQFTVPLLEPYLDPEAAEQIRR
>ENST00000257549.9|SNV-27709-C-T|2
VVGELLDEVFELAK
>ENST00000649279.2|SNV-272713-C-A|2
ATGFYSHILSER
>ENST00000616923.5|SNV-94470-T-G|2
MLVSFEHENKKVR
>ENST00000491055.5|SNV-40677-T-C|4
MKKMIFSSAL
>FUSION-ENST00000426921.5:12544-ENST00000409478.5:143877|1
FVYVLIFY
>FUSION-ENST00000475947.7:1487-ENST00000582441.1:89024|22
MRIHLLHPSSEEARNAACWVGR
>ENST00000509068.5|SNV-20468-T-G|2
ADFQLNSHLSTRANIHKIYHTLNK
>ENST00000533317.5|SNV-340988-G-C|3
ALLNFFFPHEKPYSEEESRR
>ENST00000393330.6|INDEL-312522-A-AA|3
DFLAKKFDYSYWNIIWTGSY
>ENST00000257901.7|SNV-4608-A-G|4
MIQRLTAEVENAKCQR
>ENST00000288368.5|SNV-145154-A-T|2
MIEPKGFFSLTA
>ENST00000504841.6|SNV-41710-A-G|1
QEMFQRAQELRR
>ENST00000335295.4|SNV-3683-T-C|2
LHVDPENFRLLGNALVCVLAHHFGK
>ENST00000366955.8|SNV-54075-A-G|3
SSGIWESGR
>ENST00000509068.5|SNV-20468-T-G|5
KADFQLNSHLSTRANIHK
>FUSION-ENST00000466801.5:5622-ENST00000322723.9:22059|4
LWRLHQPKER
>FUSION-ENST00000481923.1:27804-ENST00000401525.7:24339|15
MMALFFIYGTYLSR
>ENST00000496139.5|SNV-30899-C-T|14
MWGVCSGPWPR
>ENST00000672861.1|MNV-895966-GC-G|1
MRVWPPL
>ENST00000509376.5|SNV-20468-T-G|4
HSDAAAVNFQLNSHLSTR
>ENST00000374852.4|SNV-39143-A-C|2
KETWIALHHIATVAK
>ENST00000359396.8|SNV-12284-C-A|3
VAHERDEMWRAQIVATTVMLER
>FUSION-ENST00000475947.7:1487-ENST00000582441.1:89024|15
NAACWVGRAKK
>ENST00000528278.2|SNV-65340-C-T|2
DLLAVDR
>ENST00000218436.7|SNV-48153-A-G|1
FQHADIRLVTGPMGPCLRR
>ENST00000239938.5|SNV-2155-C-A|1
HFACDICGRKFAR
>ENST00000380995.5|SNV-30899-C-T|1
SMAKMPTTPVKAK
>ENST00000239938.5|SNV-2154-C-A|3
TFACDICGR
>ENST00000284767.12|SNV-33126-A-G|4
QKGYFFIGGELYCETHAR
>ENST00000486163.5|SNV-30899-C-T|8
YCAPRAAHPVCSGPWPR
>ENST00000409687.5|INDEL-647-C-CT|3
LWGCREPPPTGAATAQGTR
>ENST00000336686.9|SNV-75031-A-G|1
SASLASLYNGGLCNPYGPR
>ENST00000532957.5|SNV-20822-G-A|4
RAGVLPPPPRHASTGTMHPLR
>ENST00000490934.1|SNV-16157-A-G|2
SSYQRLK
>FUSION-ENST00000638088.1:27804-ENST00000401525.7:24339|2
EIVLQQPSGHR
>ENST00000366955.8|SNV-54075-A-G|2
SSGIWESGRGPTPATPESFSK
>ENST00000393330.6|INDEL-312522-A-AA|2
KFDYSYWNIIWTGSY
>ENST00000215794.8|SNV-7546-G-C|1
QICQSILAQSSQSPADLEEKK
>ENST00000555228.5|SNV-30577-G-A|3
IKETVINR
>ENST00000164024.5|SNV-22871-C-T|4
DPLLPSRLLDSLSRSSNSR
>ENST00000392650.8|SNV-275992-G-T|1
NLTGYTAYMVSVAAFNAAVDGPR
>ENST00000528503.1|SNV-20887-C-A|6
MWHMIGVFTCDNPRDVLG
>ENST00000471354.1|SNV-86583-A-G|3
CPFWELCGLR
>FUSION-ENST00000401525.7:9463-ENST00000310974.8:48330|1
LEQIYECMAAD
>ENST00000457545.7|INDEL-28671-T-TG|3
LNLLVRLHRGFSFFAEV
>ENST00000527401.5|SNV-170969-A-G|4
EEQQQIRSTVEQSLSQSVRR
>ENST00000251127.11|SNV-361167-C-G|1
QVTVESDESGDDLLDI
>ENST00000473983.5|SNV-9377-G-A|3
HLVNARVLTVRDAGSWWLAVPGAGR
>ENST00000465149.1|MNV-1605-CC-C|3
AQLGGQTLSAVQLHVKEPRLR
>ENST00000367033.4|SNV-202104-T-A|3
VFLLTYIR
>ENST00000490934.1|SNV-16157-A-G|1
SSYQRLKQK
>ENST00000424296.6|SNV-105287-G-C|2
GIIPDLVIYLSHTENNGK
>ENST00000261170.5|SNV-75477-G-A|3
HAIDIAKMALK
>ENST00000474725.5|SNV-21997-C-T|9
LKEKGEYMQWYNDELFQMAK
>FUSION-ENST00000475947.7:1487-ENST00000582441.1:89024|21
RIHLLHPSSEEARNAACWVGR
>ENST00000251691.5|SNV-124915-C-T|2
EWDAICMSLDGLRK
>ENST00000215727.10|INDEL-10114-C-CA|3
WQKKHDK
>ENST00000656302.1|MNV-895966-GC-G|2
RSAPPWGST
>FUSION-ENST00000580180.6:2364-ENST00000582441.1:89024|13
TEMEITTPLRLGTVACNPSTLGG
>ENST00000301645.4|SNV-3443-A-G|1
MFLSDTLSTFDDLEKAK
>ENST00000528278.2|SNV-65340-C-T|3
SPGFEHPVILQHRDLLAVDR
>ENST00000449076.6|SNV-18622-G-A|1
TARPCQLLDLGCSLASSSMTGGTNK
>ENST00000639401.1|SNV-40609-C-T|2
VLSLQRTMIR
>ENST00000264914.10|SNV-100347-G-T|1
GLGFVASPLLKQKGVK
>ENST00000457545.7|INDEL-28669-C-CGTG|3
NWRAFDVFK
>ENST00000286918.9|SNV-2068-T-C|2
DLLPVWLLEDTRASEAFHWDER
>ENST00000554749.1|SNV-2543-G-T|3
DGVDASVSRR
>ENST00000563392.5|SNV-40229-G-A|1
NCQMLLFSATFEDSV
>ENST00000493021.5|SNV-380152-C-A|3
MCHWEEEKAIDVTGIVVINTER
>ENST00000342992.10|SNV-288492-T-C|2
FGTGSYLQSEVIECR
>ENST00000523207.2|SNV-31012-G-T|3
EGEEFYNTCCPDK
>ENST00000457545.7|INDEL-28671-T-TG|8
AFDLQGILSFGGLSLRCRILR
>ENST00000215727.10|INDEL-10114-C-CA|2
KHDKQNSR
>ENST00000309156.9|SNV-6631-C-T|3
GTSKDLR
>ENST00000283233.10|SNV-284544-G-C|1
EAALHRTLYAKEILPK
>ENST00000309156.9|SNV-6631-C-T|1
DLRHLQYVADVNESNVYVVTQGRK
>ENST00000272117.7|SNV-91967-G-A|4
YPWIQLAGHAGSFKAAANSR
>ENST00000391860.7|SNV-69222-A-G|2
AFLGYMISTSISR
>ENST00000280612.9|SNV-19066-C-A|2
LITAVGITVVMVLNSMSVSWRAR
>ENST00000461310.5|SNV-6152-T-A|5
LRGLPFGCSKEEIVQYFQGILR
>ENST00000674475.1|SNV-212253-C-T|1
LQVSAHQKALAKDQTNEGK
>ENST00000302216.12|SNV-12929-G-T|1
NLILKAIS
>ENST00000375353.5|MNV-52573-CCCTTCTCCAA-C|7
ATHPPTFPR
>FUSION-ENST00000481923.1:27804-ENST00000401525.7:24339|10
MALFFIYGTYLSRYGRCVHCR
>ENST00000648544.1|SNV-595-C-A|3
AGRGLSGPCRPPPPTQARGLLTEIR
>ENST00000493021.5|SNV-380152-C-A|4
CHWEEEK
>ENST00000580216.5|SNV-3409-G-A|9
RELHGGRYEPLPHR
>FUSION-ENST00000580180.6:2364-ENST00000582441.1:89024|21
VKPHLYQK
>FUSION-ENST00000595618.5:83704-ENST00000600223.1:134|7
CQGTLEAVKWLCESSSSQILPKGK
>ENST00000383075.7|SNV-4073-A-C|6
RYQTSLVMR
>ENST00000530259.1|SNV-107524-C-T|2
MLVSSLRDCFP
>ENST00000251127.11|SNV-361167-C-G|3
KWWTRQVTVESDESGDDLLDI
>ENST00000505294.5|SNV-94470-T-G|8
WNTCWYLLSMKIK
>ENST00000296755.12|INDEL-88368-C-CA|15
SSTPLSEAKKTSCFK
>ENST00000227520.10|SNV-5825-C-A|1
FSQMIQDKPLRTSWQRK
>ENST00000341207.5|SNV-9621-G-T|3
VRTGMAMSEDPAVLLGCQDSPRLK
>ENST00000342679.9|SNV-27520-T-C|1
FPYESWGTPSQQLK
>ENST00000591820.1|SNV-3183-C-A|36
MVFTVSLFAWICCQRK
>ENST00000296755.12|INDEL-88368-C-CA|3
AKGEGENK
>ENST00000466336.5|SNV-9377-G-A|6
MELSSLRTTGPEHLVNARVLTVR
>ENST00000493021.5|SNV-380152-C-A|2
CHWEEEKAIDVTGIVVINTER
>ENST00000167588.4|SNV-6907-G-C|2
ESLEHTLEDTK
>ENST00000318357.9|SNV-15524-C-T|3
GPQEVVAR
>ENST00000251127.11|SNV-361167-C-G|2
WWTRQVTVESDESGDDLLDI
>ENST00000641042.1|SNV-5379-G-C|1
EPVNETVVREVIFLGFSSLAR
>ENST00000553112.5|SNV-27709-C-T|7
WWVSYWMK
>ENST00000356056.10|SNV-158525-T-C|4
NTDHMRPDIAALLR
>ENST00000509068.5|SNV-20468-T-G|7
GLSGAGGSVRKADFQLNSHLSTR
>ENST00000474725.5|SNV-21997-C-T|10
MLKEKGEYMQWYNDELFQMAK
>ENST00000303910.4|SNV-255-G-C|2
HLHLAIRNDEELNK
>FUSION-ENST00000466801.5:5622-ENST00000322723.9:22059|8
MTMTMRK
>ENST00000505294.5|SNV-94470-T-G|7
WNTCWYLLSMKIKK
>ENST00000667837.1|SNV-14322-G-T|5
MTSFKCIQGR
>FUSION-ENST00000466014.5:9463-ENST00000310974.8:48330|62
NAWQPIR
>ENST00000251691.5|SNV-124915-C-T|1
EWDAICMSLDGLRKAAR
>ENST00000256652.8|MNV-8207-AC-A|3
SGCEAETSTWRGSR
>ENST00000528503.1|SNV-20887-C-A|5
WHMIGVFTCDNPRDVLG
>ENST00000367033.4|SNV-202104-T-A|2
VFLLTYIRTLELQR
>ENST00000409687.5|INDEL-647-C-CT|16
RCSGVQGPGGGLR
>ENST00000260126.9|MNV-161967-GG-G|10
TRSCPAFSTQENSTKR
>ENST00000464233.6|SNV-1161246-C-G|2
AAKRDLPPGK
>ENST00000260126.9|MNV-161967-GG-G|1
GSSAQHRPTRGPSQKQ
>ENST00000257549.9|SNV-27709-C-T|5
LKNEGATVKVVGELLDEVFELAK
>ENST00000582337.5|SNV-33776-T-C|2
HAESHTQQPK
>ENST00000542953.1|SNV-41710-A-G|1
QEMFQRAQEL
>ENST00000528503.1|SNV-20887-C-A|3
IGVFTCDNPR
>ENST00000286918.9|SNV-2068-T-C|4
SSFAFYQAVRDLLPVWLLEDTR
>ENST00000358487.10|SNV-94588-C-T|1
LSLTADTPMLAGVSEYELPEDPK
>ENST00000307435.10|SNV-2872-G-A|3
RAPVEPRAPPPDEEDPR
>ENST00000320955.8|SNV-31922-A-C|1
MLEEHQECQAELDSWTDSISLAR
>ENST00000457545.7|INDEL-28669-C-CGTG|INDEL-28671-T-TG|5
NWRAFDVLQGILSFGGLSLR
>ENST00000542401.2|SNV-53731-C-T|2
LRIFKAILAMSIACR
>ENST00000288368.5|SNV-145154-A-T|1
GFFSLTA
>ENST00000327442.6|SNV-12193-C-A|1
KPPLKLVIEAGLIPRMVEFLK
>ENST00000367662.5|SNV-232602-G-C|1
ASGSLCGACTEHGTFRQYVHTASSR
>ENST00000286918.9|SNV-2068-T-C|1
DLLPVWLLEDTRASEAFHWDERGR
>ENST00000470609.5|SNV-252-C-G|8
VRRSLGVSGR
>ENST00000537690.7|SNV-12997-C-A|5
EVKRMENYQK
>FUSION-ENST00000415164.5:6636-ENST00000409478.5:143877|7
NSWSSATPESEPSQWPTQQHWK
>ENST00000466132.5|SNV-9377-G-A|5
TQTFGFRDSEITHLVNARVLTVR
>ENST00000368804.5|SNV-7897-C-T|3
EEHIRCQQKEEQR
>ENST00000297990.9|SNV-8058-G-A|5
DGFVFRIRMAYQR
>ENST00000580216.5|SNV-3409-G-A|6
YEPLPHR
>ENST00000648544.1|SNV-595-C-A|2
GLSGPCRPPPPTQAR
>ENST00000485138.5|SNV-12284-C-A|3
MRCGGPRLWPPQ
>ENST00000648544.1|SNV-596-C-A|3
AGRGLSGPCRPPPPHQARGLLTEIR
>ENST00000560949.5|SNV-95402-A-G|5
YKIRCPTCQFVWCFK
>FUSION-ENST00000475947.7:1487-ENST00000582441.1:89024|11
AAVQAQEAVGDLPTSR
>ENST00000537690.7|SNV-12997-C-A|1
MENYQKKK
>ENST00000271588.9|SNV-444196-C-T|1
LPNYGTQYSSYNFARFSPVR
>ENST00000392505.6|SNV-189623-C-T|5
AGSKLFNPVLGETYECIR
>ENST00000257934.9|SNV-22137-G-T|2
EWLTGRLALDHR
>ENST00000551237.1|MNV-22641-CAG-C|2
ILATAVSSAPSSCKIFAISST
>ENST00000366955.8|SNV-54075-A-G|4
QRSSGIWESGRGPTPATPESFSK
>ENST00000528278.2|SNV-65340-C-T|5
MSSQRSPGFEHPVILQHRDLLAVDR
>ENST00000409508.8|SNV-94648-A-T|2
TAKVENVLEATCRPNLYEKL
>ENST00000466336.5|SNV-9377-G-A|9
PMELSSLRTTGPEHLVNARVLTVR
>ENST00000409762.5|SNV-74638-C-A|1
LVDPFVEVSFAGKMLCSKILEK
>ENST00000239938.5|SNV-2155-C-A|3
HFACDICGR
>ENST00000505222.5|SNV-46332-T-C|4
KTIPAMDR
>ENST00000218436.7|SNV-48153-A-G|4
GLIGRFQHADIRLVTGPMGPCLR
>ENST00000281924.6|MNV-252884-GA-G|1
ALITVGLTPSWVA
>ENST00000283233.10|SNV-284544-G-C|2
EAALHRTLYAK
>ENST00000521800.2|SNV-100347-G-T|2
VGLCGKPLAEAEGR
>FUSION-ENST00000475947.7:1487-ENST00000582441.1:89024|10
AAVQAQEAVGDLPTSRR
>ENST00000473034.5|SNV-7696-C-T|1
LDPPKPS
>ENST00000485138.5|SNV-12284-C-A|19
MMGDTHWRVAHERDEMWR
>ENST00000398238.8|SNV-164691-G-C|2
FLALLRQEGASPLDFD
>ENST00000469898.1|MNV-415804-AG-A|2
MWQNLGSTSFILSLP
>ENST00000404537.6|MNV-1605-CC-C|3
NSAGRRSVPCSCT
>ENST00000257549.9|SNV-27709-C-T|3
NEGATVKVVGELLDEVFELAKALAK
>ENST00000553112.5|SNV-27709-C-T|6
WWVSYWMKSSSWPRP
>ENST00000648544.1|SNV-596-C-A|4
AGRGLSGPCRPPPPHQAR
>ENST00000361138.7|SNV-21803-G-A|2
YLQKMVQR
>ENST00000375044.5|SNV-27686-T-G|4
QLIREEDEER
>ENST00000472791.5|SNV-30899-C-T|5
VPSTPPLIHCYMALCSGPWPR
>FUSION-ENST00000595618.5:86686-ENST00000600223.1:134|14
INHALLNKKDVEEAVSVLGDAQPR
>ENST00000335119.4|SNV-781-C-A|1
YFKKFFN
>ENST00000559239.2|SNV-1511-C-A|1
LQATGPAGRPRCFPLRAAR
>ENST00000367662.5|SNV-232602-G-C|2
ASGSLCGACTEHGTFR
>ENST00000649393.1|SNV-5825-C-A|4
MIQDKPLRTSWQR
>ENST00000532957.5|SNV-20822-G-A|5
MRAGVLPPPPRHASTGTMHPLR
>ENST00000389934.7|SNV-80787-G-A|1
SQFPVLHMEVIVHLLLQISDALK
>ENST00000372899.5|SNV-94072-G-T|3
WILNTFNAVK
>ENST00000650454.1|SNV-94470-T-G|5
DVLKWGDEVEYMLVSFEHENK
>ENST00000262186.10|SNV-20822-G-A|2
HASTGTMHPLR
>ENST00000490135.6|SNV-314307-G-T|3
SCRKSPPFK
>ENST00000401050.7|SNV-9747-C-T|4
SHRPVRSSSGSSRLYCYR
>ENST00000297990.9|SNV-8058-G-A|4
IRMAYQR
>ENST00000527357.5|SNV-10339-C-T|5
TWLKRCAQSWSLAAASTR
>ENST00000327442.6|SNV-12193-C-A|3
MLSQEKKPPLKLVIEAGLIPR
>ENST00000417686.1|MNV-9051-TGGA-T|2
HSVSGILVCQAGCVLELSR
>ENST00000641672.1|SNV-795-T-G|3
SVLSIAASEER
>ENST00000311936.8|SNV-5590-G-A|2
TEYKLVVVGAGDVGK
>ENST00000164024.5|SNV-22871-C-T|7
QLSRDPLLPSRLLDSLSR
>ENST00000473983.5|SNV-9377-G-A|6
AQPSSLLASHCPQASGEC
>ENST00000286918.9|SNV-2068-T-C|3
DLLPVWLLEDTR
>ENST00000256652.8|MNV-8207-AC-A|9
SRSLAPRMLPSLTQYIR
>FUSION-ENST00000595618.5:83704-ENST00000600223.1:134|12
KTVTVNDKLILPYSLSEVLGDAQPR
>ENST00000383075.7|SNV-4073-A-C|3
YQTSLVMR
>ENST00000409762.5|SNV-74638-C-A|7
QIFGFESNKKK
>ENST00000457545.7|INDEL-28669-C-CGTG|4
LSDEEMATILSFNRNWRAFDVFK
>ENST00000569953.2|SNV-57784-G-A|6
MAMASAGGAK
>ENST00000473983.5|SNV-9377-G-A|8
MVLRAQPSSLLASHCPQASGEC
>ENST00000527401.5|SNV-170969-A-G|8
SEKEEQQQIR
>FUSION-ENST00000595618.5:86686-ENST00000600223.1:134|11
DVEEAVSVLGDAQPR
>ENST00000548806.1|MNV-22641-CAG-C|2
TNCQFSLGVNSGWTTDNCFR
>FUSION-ENST00000475947.7:1487-ENST00000582441.1:89024|13
KAAVQAQEAVGDLPTSR
>ENST00000284767.12|SNV-33126-A-G|2
GYFFIGGELYCETHAR
>ENST00000260126.9|MNV-161967-GG-G|2
GSSAQHRPTRGPSQK
>ENST00000360564.5|SNV-10348-A-T|6
WNKRNLSWWVR
>ENST00000552537.1|SNV-4608-A-G|5
MIQRLTAEVENAKCQV
>ENST00000485138.5|SNV-12284-C-A|1
CGGPRLWPPQ
>ENST00000527401.5|SNV-170969-A-G|11
TIWKKSK
>ENST00000280612.9|SNV-19066-C-A|1
ARIQIFLTFCK
>ENST00000553112.5|SNV-27709-C-T|5
MKSSSWPRP
>ENST00000332145.3|SNV-3073-C-T|4
LNPTLASCQYYFEKIHPLGERR
>ENST00000641672.1|SNV-795-T-G|1
SVLSIAASEERRK
>ENST00000527123.1|SNV-27520-T-C|2
IEMAILRFPYESWGTPSQQLK
>ENST00000591820.1|SNV-3183-C-A|3
TNLKPGSPSDLENATPKLFLEGEKE
>ENST00000215727.10|INDEL-10114-C-CA|4
VVERWQKK
>ENST00000512376.2|SNV-180-G-T|3
AAAAAAAAAASAAAQCR
>ENST00000521800.2|SNV-100347-G-T|4
RRPRVGLCGKPLAEAEGR
>ENST00000457545.7|INDEL-28671-T-TG|11
NWRAFDLQGILSFGGLSLRCR
>ENST00000307435.10|SNV-2872-G-A|5
QRRAPVEPR
>ENST00000309156.9|SNV-6631-C-T|4
SGLYYSTKGTSKDLR
>ENST00000288490.9|SNV-190619-C-A|4
CAVCKIVVHTACIEQIEKINFR
>ENST00000325239.11|SNV-147779-C-G|2
SNVAHHSKVTLWSGSLS
>ENST00000509068.5|SNV-20468-T-G|6
KADFQLNSHLSTR
>ENST00000538615.1|SNV-29865-A-G|4
MTLCNIFSSFRMR
>ENST00000527306.1|SNV-100625-T-C|2
LPEVQSQVEELQK
>ENST00000286063.11|SNV-58385-C-T|5
LTGYKTKSLLCMLIR
>ENST00000284885.8|SNV-87667-G-C|1
VLAFHLQQMIDEIFLSSNLKNEYK
>ENST00000674475.1|SNV-212253-C-T|5
SAVQPARLQVSAHQK
>ENST00000486163.5|SNV-30899-C-T|2
AAHPVCSGPWPR
>ENST00000285243.7|SNV-11859-G-A|3
NATSTLTERPCYNR
>ENST00000642502.1|SNV-219848-C-G|2
CTIMGSEYSHQENGKR
>ENST00000649393.1|SNV-5825-C-A|3
IQDKPLRTSWQR
>ENST00000474524.5|SNV-292327-G-T|3
QNGIKTFLSSSELRGVWLVAPLIAR
>ENST00000296755.12|INDEL-88368-C-CA|14
KTSCFKTK
>ENST00000544307.1|SNV-279469-T-C|2
RCYITIVQLWR
>ENST00000470290.1|INDEL-76624-G-GT|24
MGFFEEIR
>ENST00000527401.5|SNV-170969-A-G|1
STVEQSLSQSVRRVQ
>ENST00000537031.5|SNV-116098-G-T|1
FTHPTPEDLVYVDPSPDYCLR
>ENST00000356056.10|SNV-158525-T-C|2
PDIAALLR
>ENST00000360564.5|SNV-10349-G-A|3
RNLSWKVR
>ENST00000542401.2|SNV-53731-C-T|1
IFKAILAMSIACR
>ENST00000240050.9|MNV-8799-TCT-T|3
CPEAIVCSPTAVNTQRKLAVGLQK
>ENST00000361138.7|SNV-21803-G-A|1
YLQKMVQRNER
>ENST00000460390.6|SNV-39892-G-T|1
DPLLLLQALQTLWSTRELKQ
>ENST00000380995.5|SNV-30899-C-T|3
WEPQPDVGSLLRSMAKMPTTPVK
>ENST00000547431.5|SNV-229-C-T|5
KIQFTVPLLEPYLDPEAAEQIR
>ENST00000296755.12|INDEL-88368-C-CA|17
KSSTPLSEAKK
>FUSION-ENST00000595618.5:83704-ENST00000600223.1:134|11
TVTVNDKLILPYSLSEVLGDAQPR
>ENST00000527401.5|SNV-170969-A-G|3
STVEQSLSQSVR
>ENST00000513364.1|SNV-30289-C-A|4
CTAQLLYFLRK
>ENST00000409762.5|SNV-74638-C-A|3
LVDPFVEVSFAGK
>ENST00000378372.8|SNV-11496-A-C|2
HALGEAAR
>ENST00000470609.5|SNV-252-C-G|3
SLGVSGRAVQGNVSWCRAAP
>FUSION-ENST00000580180.6:2364-ENST00000582441.1:89024|10
MEITTPLRLGTVACNPSTLGG
>ENST00000487137.6|SNV-3815-C-G|2
CYSFRVEATNTLIDPAYLR
>ENST00000389934.7|SNV-80787-G-A|2
RSQFPVLHMEVIVHLLLQISDALK
>ENST00000641672.1|SNV-795-T-G|2
SVLSIAASEERR
>ENST00000470290.1|INDEL-76624-G-GT|21
GFFEEIRQGNIER
>FUSION-ENST00000580180.6:2364-ENST00000582441.1:89024|20
MVKPHLYQKYK
>ENST00000375400.7|SNV-212409-G-A|2
AISTQNRIDTR
>FUSION-ENST00000475947.7:1487-ENST00000582441.1:89024|16
NAACWVGRAK
>ENST00000466906.1|SNV-1161246-C-G|3
QQNETFHQERLISSKR
>ENST00000505077.1|INDEL-66048-T-TT|4
SLVDKSDLFFS
>ENST00000528503.1|SNV-20887-C-A|2
MIGVFTCDNPRDVLG
>ENST00000612899.5|SNV-10024-C-T|1
EYLMVIEIPVQGWDHGTTYLINAAK
>ENST00000584819.5|SNV-6631-C-T|1
DLRHLQYVADVNESNVY
>ENST00000563392.5|SNV-40229-G-A|3
IQRMLPRNCQMLLFSATFEDSV
>ENST00000656302.1|MNV-895966-GC-G|3
ALQWMQAVAQAAVAVPVPHPWSRR
>ENST00000375044.5|SNV-27686-T-G|5
LLPQPVIQHDVEAEKQLIREEDEER
>ENST00000580216.5|SNV-3409-G-A|4
YEPLPHRSRRPHLGGDR
>ENST00000656302.1|MNV-895966-GC-G|6
ARAIFLCRAPK
>FUSION-ENST00000580180.6:2364-ENST00000582441.1:89024|7
MPVLLCICSL
>ENST00000164024.5|SNV-22871-C-T|8
QLSRDPLLPSR
>ENST00000530259.1|SNV-107524-C-T|5
DMAGLLKPTACTMLVSSLRDCFP
>ENST00000487874.1|SNV-22854-G-T|2
FLSARDFGELWGNYCK
>ENST00000551237.1|MNV-22641-CAG-C|4
SKILATAVSSAPSSCKIFAISST
>ENST00000491055.5|SNV-40677-T-C|2
KMIFSSAL
>ENST00000374316.9|SNV-56474-G-T|3
LLTMVEK
>ENST00000389857.11|SNV-104205-A-G|1
LAQVERENQQLEREK
>ENST00000409687.5|INDEL-647-C-CT|13
CSGVQGPGGGLRGCPAGSPCPR
>ENST00000358025.7|SNV-316685-G-A|3
NIKKAQEIQK
>ENST00000583834.5|SNV-3409-G-A|1
RAAWWEI
>ENST00000378628.8|INDEL-76624-G-GT|2
RYPRANGFF
>ENST00000486163.5|SNV-30899-C-T|3
AKMPTTPVKAK
>ENST00000260126.9|MNV-161967-GG-G|12
VGHPDNARTRSCPAFSTQENSTK
>ENST00000297990.9|SNV-8058-G-A|2
MAYQREPQILK
>ENST00000296318.12|INDEL-72452-C-CC|8
VEAAVLGATGPAR
>ENST00000378720.8|MNV-6063-TT-T|1
VLNMTVLN
>ENST00000530259.1|SNV-107524-C-T|3
AGLLKPTACTMLVSSLRDCFP
>ENST00000476823.1|MNV-252884-GA-G|4
MLGKVLTSRALITVGLTPSWVA
>ENST00000461310.5|SNV-6152-T-A|2
EEIVQYFQGILRSSEVAGVK
>ENST00000342992.10|SNV-288492-T-C|4
VAATNRFGTGSYLQSEVIECR
>ENST00000538615.1|SNV-29865-A-G|3
TLCNIFSSFRMR
>ENST00000517390.1|SNV-5091-C-A|5
FTIIHGLSSLTACQLRTIYICK
>ENST00000376621.7|SNV-4518-C-G|2
VELSSWREK
>ENST00000239938.5|SNV-2154-C-A|1
TFACDICGRKFAR
>ENST00000505222.5|SNV-46332-T-C|3
KTIPAMDRR
>ENST00000466132.5|SNV-9377-G-A|8
MTQTFGFRDSEITHLVNAR
>ENST00000490135.6|SNV-314307-G-T|4
QEITAIQDRCLNMQEKVK
>ENST00000404537.6|MNV-1605-CC-C|6
DRGLYVCAARNSAGR
>ENST00000383075.7|SNV-4073-A-C|1
YQTSLVMRKR
>ENST00000394980.5|SNV-56589-A-T|1
TLAGIPRDE
>ENST00000584819.5|SNV-6631-C-T|2
GTSKDLRHLQYVADVNESNVY
>ENST00000466336.5|SNV-9377-G-A|4
TTGPEHLVNAR
>ENST00000486163.5|SNV-30899-C-T|1
AAHPVCSGPWPRCRPHQ
>ENST00000435359.5|SNV-16134-C-T|2
ELAETIAADDGTDPWSREVIR
>ENST00000372899.5|SNV-94072-G-T|5
DMIRWILNTFNAVK
>ENST00000470290.1|INDEL-76624-G-GT|23
GFFEEIR
>ENST00000356239.8|SNV-60239-A-C|6
QKERQSSEEIQQLMGTVEELQK
>ENST00000409687.5|INDEL-647-C-CT|4
RLWGCREPPPTGAATAQGTR
>FUSION-ENST00000481923.1:27804-ENST00000401525.7:24339|13
MMALFFIYGTYLSRYGR
>ENST00000465370.1|SNV-164691-G-C|3
KFLALLRQEGASERPSK
>FUSION-ENST00000481923.1:27804-ENST00000401525.7:24339|12
MALFFIYGTYLSRYGR
>ENST00000366955.8|SNV-54075-A-G|6
RQRSSGIWESGR
>ENST00000352312.6|SNV-25278-C-G|1
SPSYLSSPQEGSQPSESSGGDSR
>ENST00000509068.5|SNV-20468-T-G|4
ADFQLNSHLSTR
>ENST00000635767.1|SNV-180-G-T|2
MAAAAAAAAAASAAAQCR
>ENST00000332145.3|SNV-3073-C-T|2
IHPLGERR
>ENST00000528278.2|SNV-65340-C-T|4
SSQRSPGFEHPVILQHRDLLAVDR
>ENST00000538615.1|SNV-29865-A-G|2
MTLCNIFSSFRMRLWTQAR
>ENST00000509068.5|SNV-20468-T-G|3
ADFQLNSHLSTRANIHK
>ENST00000472791.5|SNV-30899-C-T|4
MALCSGPWPR
>ENST00000286063.11|SNV-58385-C-T|3
TKSLLCMLIRSSDGEIIGVAQAINK
>ENST00000281924.6|MNV-252884-GA-G|3
FMLGKVLTSRALITVGLTPSWVA
>ENST00000375400.7|SNV-212409-G-A|3
AISTQNR
>ENST00000509376.5|SNV-20468-T-G|2
HSDAAAVNFQLNSHLSTRANIHK
>ENST00000383075.7|SNV-4073-A-C|5
MRYQTSLVMRK
>ENST00000332432.9|SNV-113014-C-G|3
VFKGWRAVNLHWDVLNYDK
>ENST00000280612.9|SNV-19066-C-A|3
LITAVGITVVMVLNSMSVSWR
>FUSION-ENST00000595618.5:83704-ENST00000600223.1:134|3
GKIVTYHWNQHLGYCDICLRLTPR
>ENST00000477891.1|SNV-19010-G-A|1
KTTEETASISGSPAESSCQVEHS
>FUSION-ENST00000470687.1:12544-ENST00000409478.5:143877|14
MNLLQEFTRSDRLSSYTQPAAK
>ENST00000513364.1|SNV-30289-C-A|9
MRCTAQLLYFLR
>ENST00000490135.6|SNV-314307-G-T|7
MQEITAIQDRCLNMQEK
>ENST00000504496.5|SNV-58474-C-A|1
LGEEFISLSLDQVCSLISSDK
>ENST00000505222.5|SNV-46332-T-C|2
TIPAMDR
>ENST00000465149.1|MNV-1605-CC-C|7
RAQLGGQTLSAVQLHVK
>ENST00000474725.5|SNV-21997-C-T|4
MQWYNDELFQMAK
>ENST00000332432.9|SNV-113014-C-G|2
GWRAVNLHWDVLNYDK
>ENST00000486163.5|SNV-30899-C-T|9
QSLCVRYCAPRAAHPVCSGPWPR
>ENST00000544307.1|SNV-279469-T-C|1
CYITIVQLWR
>ENST00000624760.1|SNV-633-G-C|3
AVRVAFSSATAAQNIPSSVHCGCSK
>ENST00000485138.5|SNV-12284-C-A|7
SGMRCGGPR
>FUSION-ENST00000481923.1:27804-ENST00000401525.7:24339|8
ALFFIYGTYLSRYGR
>ENST00000298097.7|SNV-342-T-A|6
MMLFLSVPQPRPPGAR
>ENST00000257934.9|SNV-22137-G-T|3
REWLTGRLALDHR
>ENST00000162391.8|SNV-7185-C-T|3
ASDLESSLTSIDWLPQLTLRAIIEK
>ENST00000466336.5|SNV-9377-G-A|11
PMELSSLRTTGPEHLVNAR
>ENST00000513016.5|SNV-68799-G-T|4
GPWKNILRFQALK
>ENST00000272117.7|SNV-91967-G-A|2
AAANSRILK
>FUSION-ENST00000466801.5:5622-ENST00000322723.9:22059|7
MTMTMRKMTLK
>ENST00000473983.5|SNV-9377-G-A|7
VLRAQPSSLLASHCPQASGEC
>ENST00000641042.1|SNV-5379-G-C|3
EPVNETVVR
>ENST00000336338.10|SNV-103593-T-C|1
LATIHELMHFCTSDVSSWNEVER
>ENST00000465149.1|MNV-1605-CC-C|8
LRRAQLGGQTLSAVQLHVK
>ENST00000471354.1|SNV-86583-A-G|1
CPFWELCGLRWPG
>ENST00000591820.1|SNV-3183-C-A|35
VFTVSLFAWICCQRK
>ENST00000409687.5|INDEL-647-C-CT|6
LVPAAAATSAGAPAPPGPEQSQR
>FUSION-ENST00000272638.14:12544-ENST00000409478.5:143877|5
QVIKLYPTSSK
>ENST00000457545.7|INDEL-28669-C-CGTG|INDEL-28671-T-TG|3
AFDVLQGILSFGGLSLR
>ENST00000260126.9|MNV-161967-GG-G|4
KGSSAQHRPTRGPSQK
>ENST00000649393.1|SNV-5825-C-A|5
IQDKPLR
>ENST00000296755.12|INDEL-88368-C-CA|10
TKSTQEGRVCQER
>ENST00000650454.1|SNV-94470-T-G|6
HKDVLKWGDEVEYMLVSFEHENK
>ENST00000227520.10|SNV-5825-C-A|3
FSQMIQDKPLR
>ENST00000162391.8|SNV-7185-C-T|1
AIIEKLGSASQAGPPGSSRK
>ENST00000356218.8|SNV-231144-G-T|1
YTGPEDSYSSSAIHRKLK
>ENST00000667837.1|SNV-14322-G-T|8
KCVLTMTSFKCIQGR
>ENST00000523207.2|SNV-31012-G-T|1
EGEEFYNTCCPDKRK
>ENST00000462441.1|SNV-200496-A-G|4
MPILITLNLFFQRNIDIKVK
>ENST00000267842.10|MNV-44792-TG-T|8
DENGYCVRVPKGEVDFWFAK
>ENST00000264914.10|SNV-100347-G-T|5
WSLWEGGVRGLGFVASPLLK
>ENST00000472791.5|SNV-30899-C-T|1
ALCSGPWPRCRPHQ
>ENST00000569953.2|SNV-57784-G-A|5
AMASAGGAK
>ENST00000299314.12|INDEL-66516-A-AA|2
KENHRER
>FUSION-ENST00000475947.7:1487-ENST00000582441.1:89024|6
GPALDPADRR
>ENST00000557284.6|SNV-169727-A-C|1
SMTQEKADILLLR
>ENST00000650454.1|SNV-94470-T-G|1
WGDEVEYMLVSFEHENKKVR
>ENST00000325239.11|SNV-147779-C-G|3
SLASRSNVAHHSKVTLWSGSLS
>ENST00000485138.5|SNV-12284-C-A|12
MWRAQIVATTVMLER
>ENST00000239938.5|SNV-2154-C-A|4
THTGEKTFACDICGRK
>ENST00000419717.3|SNV-7932-A-G|4
RDPPPPSLCPEGLKSR
>ENST00000537690.7|SNV-12997-C-A|3
RMENYQKK
>ENST00000267842.10|MNV-44792-TG-T|1
SHNLHHLMAMLEQRLRQR
>ENST00000486163.5|SNV-30899-C-T|7
YCAPRAAHPVCSGPWPRCRPHQ
>ENST00000496139.5|SNV-30899-C-T|13
WGVCSGPWPR
>ENST00000473034.5|SNV-7696-C-T|3
AMLDPPKPS
>ENST00000356056.10|SNV-158525-T-C|5
EKNTDHMRPDIAALLR
>ENST00000557284.6|SNV-169727-A-C|2
IKSMTQEKADILLLR
>ENST00000286063.11|SNV-58385-C-T|2
SLLCMLIR
>FUSION-ENST00000466014.5:9463-ENST00000310974.8:48330|57
VYPCNVDTTSP
>ENST00000296755.12|INDEL-88368-C-CA|4
KAKGEGENK
>ENST00000485192.1|SNV-10024-C-T|1
VIEIPVQGWDHGTTYLINAAK
>ENST00000227520.10|SNV-5825-C-A|2
FSQMIQDKPLRTSWQR
>ENST00000342992.10|SNV-108905-G-T|2
VGKGDSGQYTCQSTNDVGK
>ENST00000578862.5|SNV-3409-G-A|4
MNLFLTDLEDLTLGEIEVMIAEW
>ENST00000443758.6|SNV-184240-T-A|1
RAKAEEYGR
>ENST00000466132.5|SNV-9377-G-A|2
VLTVRDAGSWWLAVPGAGR
>ENST00000366955.8|SNV-54075-A-G|5
QRSSGIWESGR
>ENST00000341776.7|SNV-255111-C-T|5
KGPLEGYTENDHHK
>ENST00000380995.5|SNV-30899-C-T|2
SMAKMPTTPVK
>FUSION-ENST00000475947.7:1487-ENST00000582441.1:89024|17
NAACWVGR
>ENST00000285243.7|SNV-11859-G-A|2
NATSTLTERPCYNRR
>ENST00000269195.5|MNV-111084-TG-T|4
NFFYIISPGVTKVDYEIYR
>ENST00000591820.1|SNV-3183-C-A|1
LFLEGEKE
>FUSION-ENST00000475947.7:1487-ENST00000582441.1:89024|19
IHLLHPSSEEARNAACWVGR
>ENST00000361138.7|SNV-21803-G-A|3
TKYLQKMVQR
>ENST00000527401.5|SNV-170969-A-G|7
SEKEEQQQIRSTVEQSLSQSVR
>ENST00000307435.10|SNV-2872-G-A|1
APVEPRAPPPDEEDPRLK
>ENST00000409687.5|INDEL-647-C-CT|15
RCSGVQGPGGGLRGCPAGSPCPR
>ENST00000559239.2|SNV-1511-C-A|5
ELMLRLQATGPAGRPR
>FUSION-ENST00000401525.7:9463-ENST00000310974.8:48330|2
FFSLSSVDKLEQIYECMAAD
>ENST00000512376.2|SNV-180-G-T|1
AAAAAAAAAASAAAQCRSPRCAAER
>ENST00000359396.8|SNV-12284-C-A|2
DEMWRAQIVATTVMLER
>ENST00000257934.9|SNV-22137-G-T|1
EWLTGRLALDHRMEVLIASLEK
>ENST00000267842.10|MNV-44792-TG-T|6
GEVDFWFAK
>ENST00000419717.3|SNV-7932-A-G|1
DPPPPSLCPEGLKSRNFPR
>FUSION-ENST00000466014.5:9463-ENST00000310974.8:48330|55
HGSRLGGLVTVLCFFFNHGECTR
>ENST00000466132.5|SNV-9377-G-A|4
DSEITHLVNAR
>ENST00000288490.9|SNV-190619-C-A|2
IVVHTACIEQIEKINFR
>ENST00000378372.8|SNV-11496-A-C|3
QKHALGEAARAAGFNVLR
>FUSION-ENST00000475947.7:1487-ENST00000582441.1:89024|4
RSGEGTR
>ENST00000299314.12|INDEL-66516-A-AA|10
VETHTQKNHR
>ENST00000272117.7|SNV-91967-G-A|3
YPWIQLAGHAGSFKAAANSRILK
>ENST00000474524.5|SNV-292327-G-T|4
QNGIKTFLSSSELR
>ENST00000569953.2|SNV-57784-G-A|3
AMASAGGAKILGVLR
>ENST00000383075.7|SNV-4073-A-C|4
RYQTSLVMRK
>ENST00000308219.13|SNV-53452-G-T|1
GEKYDCRK
>ENST00000513016.5|SNV-68799-G-T|3
NILRFQALK
>ENST00000301645.4|SNV-3443-A-G|3
ESISELISLRMFLSDTLSTFDDLEK
>ENST00000318130.13|SNV-21997-C-T|4
EKGEYMQWYNDELFQMAK
>ENST00000355265.7|SNV-7898-A-T|2
QDQEQKIYALIFR
>ENST00000409687.5|INDEL-647-C-CT|7
GTSEAHHRQRR
>ENST00000332145.3|SNV-3073-C-T|5
LNPTLASCQYYFEKIHPLGER
>ENST00000640153.1|SNV-37430-G-A|2
IYYAERIEAQPNDPSASEHTHFK
>ENST00000569410.5|SNV-29724-C-T|2
GFGEDFKQLESFYIQTFSQT
>ENST00000470609.5|SNV-252-C-G|4
SLGVSGRAVQGNVSWCR
>ENST00000218436.7|SNV-48153-A-G|2
FQHADIRLVTGPMGPCLR
>ENST00000162391.8|SNV-7185-C-T|2
AIIEKLGSASQAGPPGSSR
>FUSION-ENST00000638088.1:27804-ENST00000401525.7:24339|1
EIVLQQPSGHRQP
>ENST00000375353.5|MNV-52573-CCCTTCTCCAA-C|4
GRSHPPTHPDR
>FUSION-ENST00000466801.5:5622-ENST00000322723.9:22059|6
KLWRLHQPK
>ENST00000259748.6|SNV-15361-G-C|3
GAGWRLSPEQPGWNGLAHRR
>ENST00000545715.5|SNV-115005-G-T|2
CTPCTVTCVPAAWVSAR
>ENST00000554749.1|SNV-2543-G-T|6
MDGVDASVSR
>ENST00000556859.5|SNV-12532-G-C|4
FPDDLDTNKKLNK
>ENST00000283233.10|SNV-284544-G-C|5
LRFELALREAALHR
>ENST00000602662.1|SNV-59968-G-T|3
VDKLVEKILHCSCHACGK
>ENST00000421745.6|INDEL-58938-G-GA|1
NGFEREKNV
>ENST00000288490.9|SNV-190619-C-A|1
IVVHTACIEQIEKINFRCKPTFR
>FUSION-ENST00000580180.6:2364-ENST00000582441.1:89024|14
MTEMEITTPLRLGTVACNPSTLGG
>ENST00000276602.10|SNV-5091-C-A|5
NSAEAIIHGLSSLTACQLRTIYICK
>ENST00000331243.4|SNV-1408-A-G|1
VGVAYFFSDDEEGLDERGQPDK
>ENST00000331768.10|SNV-15128-G-C|4
VKTQKSGTAATATVSPK
>ENST00000537690.7|SNV-12997-C-A|2
MENYQKK
>ENST00000485138.5|SNV-12284-C-A|10
MWRAQIVATTVMLERK
>ENST00000560949.5|SNV-95402-A-G|2
CPTCQFVWCFK
>FUSION-ENST00000401525.7:9463-ENST00000310974.8:48330|3
SGYKFFSLSSVDKLEQIYECMAAD
>ENST00000375353.5|MNV-52573-CCCTTCTCCAA-C|1
SHPPTHPDRGVE
>ENST00000374852.4|SNV-39143-A-C|1
ETWIALHHIATVAK
>ENST00000457545.7|INDEL-28671-T-TG|9
AFDLQGILSFGGLSLRCR
>ENST00000474725.5|SNV-21997-C-T|2
MQWYNDELFQMAKQLGYK
>ENST00000509376.5|SNV-20468-T-G|1
ANIHKIYHTLNK
>ENST00000553112.5|SNV-27709-C-T|11
VPQSRWWVSYWMK
>ENST00000493021.5|SNV-380152-C-A|5
MCHWEEEK
>ENST00000462441.1|SNV-200496-A-G|1
NIDIKVKSFL
>ENST00000398454.5|SNV-44653-G-A|3
NEDQEMCHKFQAFMKNGK
>ENST00000341776.7|SNV-255111-C-T|2
GPLEGYTENDHHKFHPLPR
>ENST00000404537.6|MNV-1605-CC-C|5
GLYVCAARNSAGR
>ENST00000465149.1|MNV-1605-CC-C|6
RAQLGGQTLSAVQLHVKEPR
>ENST00000457545.7|INDEL-28669-C-CGTG|INDEL-28671-T-TG|4
NWRAFDVLQGILSFGGLSLRCR
>ENST00000641371.1|SNV-78459-G-A|1
THLWNDHVPGQADSPGDSFDEGR
>ENST00000435359.5|SNV-16134-C-T|1
ELAETIAADDGTDPWSREVIRNACK
>ENST00000269195.5|MNV-111084-TG-T|3
NFFYIISPGVTKVDYEIYRQELV
>ENST00000372899.5|SNV-94072-G-T|1
WILNTFNAVKKMR
>ENST00000443758.6|SNV-184240-T-A|3
NLQQQLELLEEDSMKR
>ENST00000311936.8|SNV-5590-G-A|1
LVVVGAGDVGK
>ENST00000527306.1|SNV-100625-T-C|3
LVNQRLPEVQSQVEELQK
>ENST00000239938.5|SNV-2154-C-A|2
TFACDICGRK
>ENST00000257549.9|SNV-27709-C-T|4
NEGATVKVVGELLDEVFELAK
>ENST00000602662.1|SNV-59968-G-T|2
LVEKILHCSCHACGK
>ENST00000306318.5|SNV-2223-T-A|2
TAFTSEQLLELEKEYHCKK
>ENST00000507111.1|SNV-113014-C-G|1
ELQFTECLRAGEL
>ENST00000327442.6|SNV-12193-C-A|2
KPPLKLVIEAGLIPR
>ENST00000505077.1|INDEL-66048-T-TT|2
RLLTCHLWTSQISFFHDYS
>ENST00000507111.1|SNV-113014-C-G|4
QPCQVSLFMKELQFTECLR
>ENST00000306318.5|SNV-2223-T-A|4
RTAFTSEQLLELEKEYHCK
>ENST00000485138.5|SNV-12284-C-A|9
WRAQIVATTVMLERK
>ENST00000443758.6|SNV-184240-T-A|2
NLQQQLELLEEDSMKRR
>ENST00000569953.2|SNV-57784-G-A|4
MAMASAGGAKILGVLR
>ENST00000256652.8|MNV-8207-AC-A|2
GSRATQSCCTSQNSR
>ENST00000299314.12|INDEL-66516-A-AA|1
ENHRERK
>FUSION-ENST00000415164.5:6636-ENST00000409478.5:143877|5
SDSRSGHPLYFSANISGFTASRFSR
>ENST00000342992.10|SNV-108905-G-T|3
ILKVGKGDSGQYTCQSTNDVGK
>ENST00000549154.1|SNV-22137-G-T|1
TAAVLTSENG
>ENST00000375353.5|MNV-52573-CCCTTCTCCAA-C|6
ATHPPTFPRGR
>ENST00000553112.5|SNV-27709-C-T|10
VPQSRWWVSYWMKSSSWPRP
>ENST00000296755.12|INDEL-88368-C-CA|2
AKGEGENKSH
>ENST00000283233.10|SNV-284544-G-C|3
FELALREAALHRTLYAK
>ENST00000538615.1|SNV-29865-A-G|1
TLCNIFSSFRMRLWTQAR
>ENST00000470290.1|INDEL-76624-G-GT|19
GFFEEIRQGNIERECK
>FUSION-ENST00000481923.1:27804-ENST00000401525.7:24339|14
MALFFIYGTYLSR
>ENST00000260126.9|MNV-161967-GG-G|7
SCPAFSTQENSTKRLACK
>ENST00000667837.1|SNV-14322-G-T|6
CVLTMTSFKCIQGRLA
>ENST00000620394.1|SNV-548-C-T|2
MTSTIEGAGTSSEESVATTTVPAR
>ENST00000616923.5|SNV-94470-T-G|4
MLVSFEHENKK
>ENST00000409687.5|INDEL-647-C-CT|14
CSGVQGPGGGLR
>ENST00000375044.5|SNV-27686-T-G|1
EEDEERLARLK
>ENST00000268097.10|SNV-29724-C-T|3
VKIQPDIIIQVWREDIPVNYMK
>FUSION-ENST00000470687.1:12544-ENST00000409478.5:143877|13
NLLQEFTRSDRLSSYTQPAAK
>ENST00000641847.1|SNV-78459-G-A|1
DPLNLCLSLQADSPGDSFDEGR
>ENST00000547431.5|SNV-229-C-T|3
IQFTVPLLEPYLDPEAAEQIR
>ENST00000507988.5|SNV-44653-G-A|4
MCHKFQAFMKNGK
>ENST00000556859.5|SNV-12532-G-C|2
LNKASSK
>ENST00000368804.5|SNV-7897-C-T|4
EEHIRCQQK
>ENST00000259748.6|SNV-15361-G-C|4
GAGWRLSPEQPGWNGLAHR
>ENST00000257934.9|SNV-22137-G-T|5
ENSSCTDKREWLTGR
>ENST00000419717.3|SNV-7932-A-G|6
KRDPPPPSLCPEGLK
>ENST00000409762.5|SNV-74638-C-A|4
KLVDPFVEVSFAGKMLCSK
>ENST00000298097.7|SNV-342-T-A|5
MLFLSVPQPRPPGAR
>ENST00000639401.1|SNV-40609-C-T|3
TVTGIIAANVLVFCLWRVLSLQR
>ENST00000404537.6|MNV-1605-CC-C|2
RSVPCSCT
>ENST00000555228.5|SNV-30577-G-A|2
ETVINRLENMGAAFQSMMTGGNIGK
>ENST00000396428.6|SNV-75031-A-G|4
RSSDSHKDLLASLYNGGLCNPYGPR
>ENST00000551237.1|MNV-22641-CAG-C|7
MTLDQLPVFSGC
>ENST00000617923.4|SNV-15837-A-G|3
MGTEKQSPSGETRR
>ENST00000398454.5|SNV-44653-G-A|4
NEDQEMCHKFQAFMK
>ENST00000466336.5|SNV-9377-G-A|3
TTGPEHLVNARVLTVR
>FUSION-ENST00000466801.5:5622-ENST00000322723.9:22059|11
MTKMMRMTMTMR
>ENST00000334268.9|SNV-365924-G-T|2
VLNQVKAVTIEK
>ENST00000504841.6|SNV-41710-A-G|2
QEMFQRAQELR
>FUSION-ENST00000595618.5:86686-ENST00000600223.1:134|10
DVEEAVSVLGDAQPRCQGTLEAVK
>ENST00000457545.7|INDEL-28671-T-TG|12
NWRAFDLQGILSFGGLSLR
>ENST00000648544.1|SNV-596-C-A|1
GLSGPCRPPPPHQARGLLTEIR
>ENST00000375400.7|SNV-212409-G-A|4
LSQPVSKAISTQNRIDTR
>ENST00000375353.5|MNV-52573-CCCTTCTCCAA-C|3
GRSHPPTHPDRGVE
>ENST00000268097.10|SNV-29724-C-T|1
IQPDIIIQVWREDIPVNYMK
>ENST00000340951.9|SNV-39892-G-T|4
MGRDPLLLLQALQTLWSTRELK
>ENST00000259748.6|SNV-15361-G-C|2
LSPEQPGWNGLAHR
>ENST00000412328.5|SNV-49351-C-T|1
SVWPWSIAVTGGPTAGICLMSSIVR
>ENST00000505222.5|SNV-46332-T-C|1
TIPAMDRR
>ENST00000286063.11|SNV-58385-C-T|4
TKSLLCMLIR
>ENST00000356239.8|SNV-60239-A-C|5
ERQSSEEIQQLMGTVEELQK
>FUSION-ENST00000272638.14:12544-ENST00000409478.5:143877|3
LYPTSSK
>ENST00000378372.8|SNV-11496-A-C|1
HALGEAARAAGFNVLR
>ENST00000554749.1|SNV-2543-G-T|4
MDGVDASVSRR
>ENST00000281924.6|MNV-252884-GA-G|2
VLTSRALITVGLTPSWVA
>ENST00000341207.5|SNV-9621-G-T|4
VRTGMAMSEDPAVLLGCQDSPR
>FUSION-ENST00000466801.5:5622-ENST00000322723.9:22059|15
ASGQLKMMRMTK
>ENST00000401050.7|SNV-9747-C-T|2
SSSGSSRLYCYRLCALLPVHQL
>ENST00000261170.5|SNV-75477-G-A|4
NGNRHAIDIAKMALK
>ENST00000642502.1|SNV-219923-C-T|1
ELDSDGEEWTQYQCLSFLAR
>ENST00000356056.10|SNV-158525-T-C|1
PDIAALLRSSK
>ENST00000667837.1|SNV-14322-G-T|2
TSFKCIQGRLA
>FUSION-ENST00000475947.7:1487-ENST00000582441.1:89024|24
MRIHLLHPSSEEAR
>ENST00000375377.2|SNV-87658-G-A|2
TSLSMDQAPTPK
>ENST00000271588.9|SNV-444196-C-T|3
SCAGLERLPNYGTQYSSYNFAR
>ENST00000164024.5|SNV-22871-C-T|3
LLDSLSR
>ENST00000465149.1|MNV-1605-CC-C|4
AQLGGQTLSAVQLHVKEPR
>ENST00000256652.8|MNV-8207-AC-A|7
MLPSLTQYIR
>ENST00000225719.9|SNV-6232-G-A|2
AYASNHPIMKTGKPHCPGDEDETFK
>FUSION-ENST00000415164.5:6636-ENST00000409478.5:143877|10
LSSYTQPAAK
>ENST00000505294.5|SNV-94470-T-G|13
MLIFLTFIFNRWNTCWYLLSMK
>ENST00000296755.12|INDEL-88368-C-CA|16
SSTPLSEAKK
>ENST00000404537.6|MNV-1605-CC-C|1
SVPCSCT
>ENST00000476689.5|SNV-1538-A-G|3
VSYVTSTENESDTQILTFRHVTK
>ENST00000341776.7|SNV-255111-C-T|1
GPLEGYTENDHHKFHPLPRFEPK
>ENST00000642502.1|SNV-219848-C-G|4
RCTIMGSEYSHQENGKR
>ENST00000563542.5|SNV-158525-T-C|3
RPDIAALLRSSK
>ENST00000490135.6|SNV-314307-G-T|10
LQDGAAPTPGEEPPLMQEITAIQDR
>ENST00000513364.1|SNV-30289-C-A|1
YGTTSVFLTEEGYLHIQMHLVK
>ENST00000475226.1|SNV-3683-T-C|1
LLGNALVCVLAHHFGKEFTPPVQA
>ENST00000303910.4|SNV-255-G-C|6
TRIIPRHLHLAIR
>ENST00000434748.2|SNV-93483-C-A|3
LLSRASPATPAGHHVSGLLLR
>ENST00000667837.1|SNV-14322-G-T|4
TSFKCIQGR
>ENST00000405799.3|SNV-18564-C-G|1
YLDAVWEVEILVDDLLLLE
>ENST00000469898.1|MNV-415804-AG-A|3
GCEIFSMWQNLGSTSFILSLP
>FUSION-ENST00000466801.5:5622-ENST00000322723.9:22059|5
LWRLHQPK
>ENST00000356239.8|SNV-60239-A-C|3
QSSEEIQQLMGTVEELQK
>ENST00000466906.1|SNV-1161246-C-G|8
TGKDVETRQQNETFHQER
>ENST00000505294.5|SNV-94470-T-G|10
LIFLTFIFNRWNTCWYLLSMKIK
>FUSION-ENST00000595618.5:83704-ENST00000600223.1:134|4
GKIVTYHWNQHLGYCDICLR
>ENST00000476689.5|SNV-1538-A-G|2
HVTKAQEK
>ENST00000392505.6|SNV-189623-C-T|6
MVLVAAFAVSGYCSTYFRAGSK
>ENST00000560949.5|SNV-95402-A-G|4
IRCPTCQFVWCFK
>ENST00000375400.7|SNV-212409-G-A|1
AISTQNRIDTRQR
>ENST00000269195.5|MNV-111084-TG-T|1
VDYEIYRQELV
>ENST00000272117.7|SNV-91967-G-A|5
KYPWIQLAGHAGSFKAAANSR
>ENST00000569953.2|SNV-57784-G-A|1
AMASAGGAKILGVLRVLR
>ENST00000301645.4|SNV-3443-A-G|2
MFLSDTLSTFDDLEK
>ENST00000218436.7|SNV-48153-A-G|3
FQHADIR
>ENST00000360564.5|SNV-10349-G-A|1
NLSWKVRTFPR
>ENST00000375353.5|MNV-52573-CCCTTCTCCAA-C|9
LHRATHPPTFPR
>ENST00000372129.3|SNV-2124-C-T|3
DAEIPEGAARGPYR
>ENST00000409762.5|SNV-74638-C-A|2
LVDPFVEVSFAGKMLCSK
>ENST00000283233.10|SNV-284544-G-C|4
FELALREAALHR
>ENST00000513364.1|SNV-30289-C-A|6
RCTAQLLYFLRK
>ENST00000400384.7|SNV-165905-T-C|2
LLPEVNSEAIDFLEKILTLNPMDR
>ENST00000256652.8|MNV-8207-AC-A|6
MLPSLTQYIRSGCEAETSTWR
>ENST00000485138.5|SNV-12284-C-A|5
SGMRCGGPRLWPPQ
>FUSION-ENST00000415164.5:6636-ENST00000409478.5:143877|9
LSSYTQPAAKLPR
>ENST00000491055.5|SNV-40677-T-C|3
KKMIFSSAL
>ENST00000392505.6|SNV-189623-C-T|4
AGSKLFNPVLGETYECIREDK
>ENST00000457545.7|INDEL-28671-T-TG|7
CRILRLNLLVR
>ENST00000638087.1|INDEL-121297-A-AA|2
VLQIVDNTVSRQKNGLQG
>ENST00000457545.7|INDEL-28671-T-TG|5
ILRLNLLVRLHR
>FUSION-ENST00000415164.5:6636-ENST00000409478.5:143877|3
SGHPLYFSANISGFTASRFSR
>FUSION-ENST00000426921.5:12544-ENST00000409478.5:143877|3
IDTKRFVYVLIFY
>FUSION-ENST00000466801.5:5622-ENST00000322723.9:22059|12
RMTKMMR
>ENST00000359525.2|MNV-13940-AACGAA-A|3
MPFRNSKSTFF
>ENST00000400384.7|SNV-165905-T-C|3
KLLPEVNSEAIDFLEKILTLNPMDR
>ENST00000334268.9|SNV-365924-G-T|5
QDIVKPEKTVSHGKPEEKVLNQVK
>ENST00000472791.5|SNV-30899-C-T|2
MALCSGPWPRCRPHQ
>ENST00000560444.1|SNV-1511-C-A|5
MLRLQATGPAGRPRCFPLR
>ENST00000239938.5|SNV-2154-C-A|8
NFSRSDHLTTHIRTHTGEK
>ENST00000457545.7|INDEL-28671-T-TG|1
GFSFFAEV
>ENST00000642502.1|SNV-219923-C-T|2
LETPKELDSDGEEWTQYQCLSFLAR
>ENST00000449076.6|SNV-18622-G-A|2
LFSRSFLK
>ENST00000332432.9|SNV-113014-C-G|1
GWRAVNLHWDVLNYDKATDIEESSR
>ENST00000641371.1|SNV-78459-G-A|2
RTHLWNDHVPGQADSPGDSFDEGR
>ENST00000357504.7|SNV-26797-G-T|2
DLSQVLKDLHLEGFGGPP
>ENST00000493021.5|SNV-380152-C-A|1
CHWEEEKAIDVTGIVVINTERETEK
>ENST00000656302.1|MNV-895966-GC-G|4
ALQWMQAVAQAAVAVPVPHPWSR
>ENST00000674475.1|SNV-212253-C-T|4
SAVQPARLQVSAHQKALAK
>ENST00000580216.5|SNV-3409-G-A|7
ELHGGRYEPLPHRSR
>ENST00000457545.7|INDEL-28669-C-CGTG|1
AFDVFKEFSHLEDFPFDAEY
>ENST00000327442.6|SNV-12193-C-A|5
KMLSQEKKPPLK
>ENST00000485138.5|SNV-12284-C-A|4
MRCGGPR
>ENST00000487874.1|SNV-22854-G-T|1
DFGELWGNYCK
>ENST00000298097.7|SNV-342-T-A|3
MLFLSVPQPRPPGARTR
>ENST00000650454.1|SNV-94470-T-G|2
WGDEVEYMLVSFEHENKK
>ENST00000264914.10|SNV-100347-G-T|6
KWSLWEGGVRGLGFVASPLLK
>ENST00000334268.9|SNV-365924-G-T|3
TVSHGKPEEKVLNQVKAVTIEK
>ENST00000299314.12|INDEL-66516-A-AA|3
APISDCSTGKPDDKRK
>ENST00000271588.9|SNV-444196-C-T|2
LPNYGTQYSSYNFAR
>ENST00000505294.5|SNV-94470-T-G|12
MLIFLTFIFNRWNTCWYLLSMKIK
>ENST00000403782.5|MNV-9051-TGGA-T|1
VLSFHSVSGILVCQAGCVLELSR
>ENST00000359396.8|SNV-12284-C-A|4
VAHERDEMWR
>ENST00000372129.3|SNV-2124-C-T|1
GPYRARAFDEDEDDPYVPMR
>FUSION-ENST00000272638.14:12544-ENST00000409478.5:143877|7
IHKVRQVIK
>ENST00000649279.2|SNV-272713-C-A|1
ATGFYSHILSERLSSADK
>ENST00000318130.13|SNV-21997-C-T|3
EKGEYMQWYNDELFQMAKQLGYK
>ENST00000486163.5|SNV-30899-C-T|4
MAKMPTTPVKAK
>ENST00000466906.1|SNV-1161246-C-G|6
DVETRQQNETFHQERLISSK
>ENST00000674475.1|SNV-212253-C-T|2
LQVSAHQKALAK
>ENST00000276602.10|SNV-5091-C-A|4
TIYICKFLTR
>ENST00000466336.5|SNV-9377-G-A|13
TRASGEC
>ENST00000297990.9|SNV-8058-G-A|1
MAYQREPQILKEVQSPEGMISLR
>ENST00000360564.5|SNV-10348-A-T|1
NLSWWVRTFPRDSPLGHDTVR
>ENST00000356056.10|SNV-158525-T-C|3
NTDHMRPDIAALLRSSK
>ENST00000329468.5|SNV-925-G-T|1
LASEVLNEEPPPSSLGLPIPLMSGK
>ENST00000360564.5|SNV-10348-A-T|4
RNLSWWVRTFPR
>ENST00000307435.10|SNV-2872-G-A|4
RAPVEPR
>ENST00000331768.10|SNV-15128-G-C|3
TQKSGTAATATVSPK
>ENST00000296755.12|INDEL-88368-C-CA|11
TKSTQEGR
>ENST00000476823.1|MNV-252884-GA-G|3
LGKVLTSRALITVGLTPSWVA
>ENST00000272117.7|SNV-91967-G-A|1
AAANSRILKK
>ENST00000343529.9|SNV-474288-C-G|1
DDGLDQNDWAIDNVLISGSADQR
>ENST00000331768.10|SNV-15128-G-C|1
SGTAATATVSPKEILNLTSELLQK
>ENST00000461310.5|SNV-6152-T-A|4
GLPFGCSKEEIVQYFQGILR
>ENST00000215794.8|SNV-7546-G-C|2
QICQSILAQSSQSPADLEEK
>ENST00000308219.13|SNV-53452-G-T|2
GEKYDCR
>ENST00000267257.11|SNV-51922-G-A|1
AILENYISALNTLWHPECFMCR
>ENST00000268097.10|SNV-29724-C-T|5
GYVVWQEVFDNKVKIQPDIIIQVWR
>ENST00000239938.5|SNV-2155-C-A|4
THTGEKHFACDICGRK
>ENST00000529398.5|SNV-145154-A-T|2
IEPKGFFSLTA
>ENST00000560444.1|SNV-1511-C-A|4
LRLQATGPAGRPRCFPLR
>ENST00000296318.12|INDEL-72452-C-CC|3
ESAWGPGPRR
>ENST00000513364.1|SNV-30289-C-A|5
CTAQLLYFLR
>ENST00000378720.8|MNV-6063-TT-T|2
CFGGLQKVLNMTVLN
>FUSION-ENST00000580180.6:2364-ENST00000582441.1:89024|3
MRLLHSPRF
>ENST00000267842.10|MNV-44792-TG-T|5
GEVDFWFAKSHNLHHLMAMLEQR
>ENST00000469841.5|INDEL-72452-C-CC|9
CKPGPESDFCLKVEAAVLGATGPAR
>ENST00000328090.9|SNV-55504-C-G|2
DRPPCARVK
>ENST00000375400.7|SNV-212409-G-A|6
LALFNKLSQPVSKAISTQNR
>FUSION-ENST00000595618.5:83704-ENST00000600223.1:134|10
LILPYSLSEVLGDAQPR
>FUSION-ENST00000415164.5:6636-ENST00000409478.5:143877|4
SGHPLYFSANISGFTASR
>ENST00000465370.1|SNV-164691-G-C|1
QEGASERPSK
>ENST00000527401.5|SNV-170969-A-G|10
ARGKSEK
>ENST00000533317.5|SNV-340988-G-C|6
MALLNFFFPHEKPYSEEESR
>ENST00000276602.10|SNV-5091-C-A|1
FLTRIAAGKTLDAQFENDER
>ENST00000299314.12|INDEL-66516-A-AA|8
RKAPISDCSTGKPDDK
>ENST00000296755.12|INDEL-88368-C-CA|7
VCQERFCCCR
>ENST00000560949.5|SNV-95402-A-G|3
IRCPTCQFVWCFKCHSPWHEGVNCK
>FUSION-ENST00000580180.6:2364-ENST00000582441.1:89024|16
MTEMEITTPLR
>FUSION-ENST00000595618.5:83704-ENST00000600223.1:134|1
IVTYHWNQHLGYCDICLRLTPR
>ENST00000462441.1|SNV-200496-A-G|2
NIDIKVK
>ENST00000296318.12|INDEL-72452-C-CC|6
LPARESAWGPGPR
>ENST00000470609.5|SNV-252-C-G|5
SLGVSGR
>ENST00000639401.1|SNV-40609-C-T|1
VLSLQRTMIRYFTSNPASK
>FUSION-ENST00000415164.5:6636-ENST00000409478.5:143877|8
LPRNSWSSATPESEPSQWPTQQHWK
>FUSION-ENST00000466801.5:5622-ENST00000322723.9:22059|1
KLQKLFL
>FUSION-ENST00000466801.5:5622-ENST00000322723.9:22059|10
MMRMTMTMR
>FUSION-ENST00000272638.14:12544-ENST00000409478.5:143877|2
LYPTSSKTTK
>ENST00000527401.5|SNV-170969-A-G|12
MTIWKKSK
>ENST00000513364.1|SNV-30289-C-A|8
RCTAQLLYFLR
>ENST00000378372.8|SNV-11496-A-C|4
QKHALGEAAR
>ENST00000296755.12|INDEL-88368-C-CA|1
GEGENKSH
>ENST00000419717.3|SNV-7932-A-G|2
DPPPPSLCPEGLKSR
>ENST00000505077.1|INDEL-66048-T-TT|1
LLTCHLWTSQISFFHDYS
>ENST00000556936.5|SNV-12997-C-A|1
ENYQKKK
>ENST00000355704.7|SNV-30899-C-T|4
LPGSLLRSMAK
>ENST00000377084.3|SNV-2757-C-A|1
NSNGLAETGTHSNSYLDTSR
>FUSION-ENST00000475947.7:1487-ENST00000582441.1:89024|7
GPALDPADR
>ENST00000328205.9|MNV-13940-AACGAA-A|1
NSKSTFF
>ENST00000398454.5|SNV-44653-G-A|1
FQAFMKNGKLFCPQDK
>ENST00000409687.5|INDEL-647-C-CT|8
GTSEAHHRQR
>ENST00000318130.13|SNV-21997-C-T|2
GEYMQWYNDELFQMAK
>ENST00000473034.5|SNV-7696-C-T|2
MLDPPKPS
>ENST00000470841.1|SNV-6282-A-G|1
PDPHLCHQMGLLLKHMQDVR
>ENST00000583275.1|SNV-6232-G-A|3
MKTGKPHCPGDEDETFK
>ENST00000349703.7|INDEL-66048-T-TT|1
VFAAGEETAHMSLVDKSDLFFS
>FUSION-ENST00000580180.6:2364-ENST00000582441.1:89024|11
EITTPLR
>ENST00000490135.6|SNV-314307-G-T|1
SPPFKIGA
>FUSION-ENST00000481923.1:27804-ENST00000401525.7:24339|9
ALFFIYGTYLSR
>ENST00000409762.5|SNV-74638-C-A|5
KLVDPFVEVSFAGK
>FUSION-ENST00000580180.6:2364-ENST00000582441.1:89024|6
PVLLCICSL
>ENST00000647097.2|SNV-38035-C-T|1
FQSAVLYAAQ
>ENST00000380995.5|SNV-30899-C-T|5
WEPQPDVGSLLRSMAK
>ENST00000545715.5|SNV-115005-G-T|3
PCTPWATRCTPCTVTCVPAAWVSAR
>ENST00000256652.8|MNV-8207-AC-A|11
KSRSLAPR
>ENST00000227520.10|SNV-5825-C-A|6
KRFSQMIQDKPLR
>ENST00000649393.1|SNV-5825-C-A|1
IQDKPLRTSWQRK
>ENST00000528503.1|SNV-20887-C-A|1
IGVFTCDNPRDVLG
>ENST00000638087.1|INDEL-121297-A-AA|1
QKNGLQG
>ENST00000256652.8|MNV-8207-AC-A|5
MLPSLTQYIRSGCEAETSTWRGSR
>FUSION-ENST00000466801.5:5622-ENST00000322723.9:22059|3
LHQPKER
>ENST00000349703.7|INDEL-66048-T-TT|2
KVFAAGEETAHMSLVDKSDLFFS
>ENST00000409687.5|INDEL-647-C-CT|18
SQSAALELELQRGRR
>ENST00000548806.1|MNV-22641-CAG-C|3
MTNCQFSLGVNSGWTTDNCFR
>ENST00000325239.11|SNV-147779-C-G|1
VTLWSGSLS
>ENST00000342992.10|SNV-108905-G-T|1
GDSGQYTCQSTNDVGK
>ENST00000331243.4|SNV-1408-A-G|2
VGVAYFFSDDEEGLDER
>FUSION-ENST00000475947.7:1487-ENST00000582441.1:89024|12
KAAVQAQEAVGDLPTSRR
>ENST00000356218.8|SNV-231144-G-T|2
YTGPEDSYSSSAIHRK
>FUSION-ENST00000595618.5:86686-ENST00000600223.1:134|13
KDVEEAVSVLGDAQPR
>ENST00000309156.9|SNV-6631-C-T|2
DLRHLQYVADVNESNVYVVTQGR
>ENST00000505222.5|SNV-46332-T-C|5
DLSEFYRKTIPAMDR
>ENST00000215727.10|INDEL-10114-C-CA|1
HDKQNSR
>ENST00000323206.2|SNV-784-G-T|1
DPLFPPQAELLLLRGGIR
>ENST00000466132.5|SNV-9377-G-A|7
TQTFGFRDSEITHLVNAR
>ENST00000392505.6|SNV-189623-C-T|2
LFNPVLGETYECIREDK
>ENST00000239938.5|SNV-2154-C-A|6
SDHLTTHIRTHTGEKTFACDICGR
>ENST00000375044.5|SNV-27686-T-G|2
EEDEERLAR
>ENST00000394807.5|SNV-2087-A-G|1
DFVLAPKTDI
>ENST00000477540.1|SNV-27520-T-C|2
AILRFPYESWGTPSQQLK
>ENST00000547431.5|SNV-229-C-T|1
IQFTVPLLEPYLDPEAAEQIRRR
>ENST00000513016.5|SNV-68799-G-T|5
MGPWKNILRFQALK
>ENST00000466336.5|SNV-9377-G-A|8
MELSSLRTTGPEHLVNAR
>ENST00000556859.5|SNV-12532-G-C|3
KLNKASSK
>ENST00000260126.9|MNV-161967-GG-G|11
TRSCPAFSTQENSTK
>FUSION-ENST00000638088.1:27804-ENST00000401525.7:24339|5
YGRCVHCREIVLQQPSGHR
>ENST00000260126.9|MNV-161967-GG-G|5
KGSSAQHRPTR
>ENST00000368804.5|SNV-7897-C-T|1
CQQKEEQRHR
>ENST00000523207.2|SNV-31012-G-T|2
EGEEFYNTCCPDKR
>ENST00000296755.12|INDEL-88368-C-CA|9
STQEGRVCQER
>ENST00000474725.5|SNV-21997-C-T|1
QWYNDELFQMAKQLGYK
>ENST00000225719.9|SNV-6232-G-A|1
TGKPHCPGDEDETFK
>ENST00000560949.5|SNV-95402-A-G|6
SESKYKIR
>ENST00000323206.2|SNV-784-G-T|2
DPLFPPQAELLLLR
>ENST00000256652.8|MNV-8207-AC-A|12
QTRPRKSR
>ENST00000311936.8|SNV-5590-G-A|3
MTEYKLVVVGAGDVGK
>ENST00000239938.5|SNV-2155-C-A|2
HFACDICGRK
>ENST00000334268.9|SNV-365924-G-T|1
VLNQVKAVTIEKTAKPKPTK
>ENST00000357504.7|SNV-26797-G-T|1
DLHLEGFGGPP
>ENST00000580216.5|SNV-3409-G-A|8
ELHGGRYEPLPHR
>ENST00000306318.5|SNV-2223-T-A|3
TAFTSEQLLELEKEYHCK
>FUSION-ENST00000595618.5:86686-ENST00000600223.1:134|12
KDVEEAVSVLGDAQPRCQGTLEAVK
>ENST00000433746.2|SNV-100505-C-A|1
GEAALWGEAGAVHEATLRAWK
>ENST00000375044.5|SNV-27686-T-G|3
QLIREEDEERLAR
>ENST00000164024.5|SNV-22871-C-T|2
LLDSLSRSSNSR
>ENST00000554749.1|SNV-2543-G-T|2
MDGVDASVSRRR
>ENST00000434748.2|SNV-93483-C-A|4
TRLLSRASPATPAGHHVSGLLLR
>FUSION-ENST00000466014.5:9463-ENST00000310974.8:48330|61
MNAWQPIRRPGYSVVLLFQSWR
>FUSION-ENST00000426921.5:12544-ENST00000409478.5:143877|2
RFVYVLIFY
>FUSION-ENST00000475947.7:1487-ENST00000582441.1:89024|2
SGEGTRSSLFVPA
>ENST00000401815.1|SNV-763-C-T|2
NHICSIAPGAFDR
>ENST00000374316.9|SNV-56474-G-T|6
VIKSELDRLLTMVEK
>ENST00000435359.5|SNV-16134-C-T|4
VKELAETIAADDGTDPWSREVIR
>ENST00000674475.1|SNV-212253-C-T|3
LQVSAHQK
>ENST00000591820.1|SNV-3183-C-A|38
MVFTVSLFAWICCQR
>ENST00000466132.5|SNV-9377-G-A|1
VLTVRDAGSWWLAVPGAGRFIK
>ENST00000560444.1|SNV-1511-C-A|7
MLRLQATGPAGRPR
>ENST00000583275.1|SNV-6232-G-A|2
KTGKPHCPGDEDETFK
>ENST00000551237.1|MNV-22641-CAG-C|1
IFAISST
>ENST00000396428.6|SNV-75031-A-G|2
DLLASLYNGGLCNPYGPR
>ENST00000256652.8|MNV-8207-AC-A|8
SLAPRMLPSLTQYIR
>ENST00000435359.5|SNV-16134-C-T|3
ELAETIAADDGTDPWSR
>ENST00000507988.5|SNV-44653-G-A|6
MCHKFQAFMK
>ENST00000341776.7|SNV-255111-C-T|6
RKGPLEGYTENDHHK
>ENST00000513364.1|SNV-30289-C-A|3
CTAQLLYFLRKR
>ENST00000251691.5|SNV-124915-C-T|4
EQNQKEWDAICMSLDGLRK
>ENST00000485138.5|SNV-12284-C-A|6
MSGMRCGGPRLWPPQ
>FUSION-ENST00000415164.5:6636-ENST00000409478.5:143877|2
FSRNSPSDLSTACYVP
>ENST00000218436.7|SNV-48153-A-G|5
GLIGRFQHADIR
>ENST00000457545.7|INDEL-28671-T-TG|2
LHRGFSFFAEV
>ENST00000323206.2|SNV-784-G-T|4
RDPLFPPQAELLLLR
>ENST00000457545.7|INDEL-28669-C-CGTG|2
NWRAFDVFKEFSHLEDFPFDAEY
>ENST00000507988.5|SNV-44653-G-A|5
CHKFQAFMK
>ENST00000398238.8|SNV-164691-G-C|1
QEGASPLDFD
>ENST00000332145.3|SNV-3073-C-T|3
IHPLGER
>ENST00000507830.1|SNV-25278-C-G|1
SPSYLSSPQEGSQPSESSGGDSRG
>ENST00000340951.9|SNV-39892-G-T|2
DPLLLLQALQTLWSTRELKQLR
>ENST00000355265.7|SNV-7898-A-T|1
IYALIFR
>ENST00000639495.1|SNV-37430-G-A|2
ERIEAQPNDPSASEHTHFK
>ENST00000358025.7|SNV-316685-G-A|4
MLQQKSKNIK
>ENST00000553112.5|SNV-27709-C-T|4
KSSSWPRP
>ENST00000567544.1|MNV-1082-GAGACCAGCTCGGTCGGGCCCAAACCACCGCCCACTGCG-G|1
AQTTAHCGTSSVGPKPLPTAGPAR
>ENST00000523207.2|SNV-31012-G-T|5
EREGEEFYNTCCPDK
>ENST00000466336.5|SNV-9377-G-A|10
MPMELSSLRTTGPEHLVNARVLTVR
>ENST00000667837.1|SNV-14322-G-T|7
CVLTMTSFKCIQGR
>FUSION-ENST00000272638.14:12544-ENST00000409478.5:143877|4
QVIKLYPTSSKTTK
>ENST00000574426.7|SNV-16134-C-T|1
ELAETIAADDGTADPWSREVIR
>ENST00000320955.8|SNV-31922-A-C|2
RMLEEHQECQAELDSWTDSISLAR
>ENST00000485138.5|SNV-12284-C-A|8
MSGMRCGGPR
>ENST00000533317.5|SNV-340988-G-C|5
ALLNFFFPHEKPYSEEESR
>FUSION-ENST00000415164.5:6636-ENST00000409478.5:143877|6
SDSRSGHPLYFSANISGFTASR
>ENST00000474524.5|SNV-292327-G-T|2
TFLSSSELR
>FUSION-ENST00000595618.5:83704-ENST00000600223.1:134|5
WLCESSSSQILPKGK
>ENST00000507111.1|SNV-113014-C-G|3
QPCQVSLFMKELQFTECLRAGEL
>ENST00000553112.5|SNV-27709-C-T|13
KVPQSRWWVSYWMK
>ENST00000574426.7|SNV-16134-C-T|4
VKELAETIAADDGTADPWSR
>ENST00000465370.1|SNV-164691-G-C|2
FLALLRQEGASERPSK
>ENST00000674475.1|SNV-212253-C-T|6
LPSPTVARSAVQPARLQVSAHQK
>ENST00000434748.2|SNV-93483-C-A|2
ASPATPAGHHVSGLLLR
>FUSION-ENST00000481923.1:27804-ENST00000401525.7:24339|11
MMALFFIYGTYLSRYGRCVHCR
>ENST00000257901.7|SNV-4608-A-G|2
LTAEVENAKCQR
>ENST00000261170.5|SNV-75477-G-A|1
ILSFMGTFELEHLPGLPIWIR
>ENST00000286918.9|SNV-2068-T-C|5
KSSFAFYQAVRDLLPVWLLEDTR
>ENST00000650454.1|SNV-94470-T-G|3
WGDEVEYMLVSFEHENK
>ENST00000356239.8|SNV-60239-A-C|1
QSSEEIQQLMGTVEELQKRNHK
>ENST00000328090.9|SNV-55504-C-G|1
DRPPCARVKK
>ENST00000466992.1|SNV-105287-G-C|5
ALIKKGIIPDLVIYLSHTENNGK
>ENST00000394980.5|SNV-56589-A-T|2
YNFVLQVAKTLAGIPRDE
>ENST00000296755.12|INDEL-88368-C-CA|6
VCQERFCCCRK
>ENST00000372899.5|SNV-94072-G-T|2
WILNTFNAVKK
>ENST00000409687.5|INDEL-647-C-CT|10
GCPAGSPCPRGTSEAHHRQR
>ENST00000574426.7|SNV-16134-C-T|2
ELAETIAADDGTADPWSR
>ENST00000635767.1|SNV-180-G-T|5
GRERMAAAAAAAAAASAAAQCR
>FUSION-ENST00000580180.6:2364-ENST00000582441.1:89024|24
MGRLVADHA
>ENST00000404537.6|MNV-1605-CC-C|4
GLYVCAARNSAGRR
>ENST00000542401.2|SNV-53731-C-T|3
MKLRIFK
>ENST00000360564.5|SNV-10348-A-T|5
RNLSWWVR
>ENST00000288490.9|SNV-190619-C-A|3
IVVHTACIEQIEK
>ENST00000457545.7|INDEL-28669-C-CGTG|INDEL-28671-T-TG|1
AFDVLQGILSFGGLSLRCRILR
>ENST00000538615.1|SNV-29865-A-G|5
TLCNIFSSFR
>ENST00000642502.1|SNV-219848-C-G|6
MVFRRCTIMGSEYSHQENGK
>ENST00000544307.1|SNV-279469-T-C|4
MLSWLQLVLLRRCYITIVQLWR
>ENST00000496139.5|SNV-30899-C-T|11
WGVCSGPWPRCRPHQ
>ENST00000260126.9|MNV-161967-GG-G|8
SCPAFSTQENSTKR
>ENST00000419717.3|SNV-7932-A-G|3
DPPPPSLCPEGLK
>ENST00000667837.1|SNV-14322-G-T|9
MKCVLTMTSFKCIQGR
>ENST00000318357.9|SNV-15524-C-T|4
RGPQEVVAREK
>ENST00000466132.5|SNV-9377-G-A|6
MTQTFGFRDSEITHLVNARVLTVR
>ENST00000470841.1|SNV-6282-A-G|4
MPDPHLCHQMGLLLK
>ENST00000379472.4|SNV-37430-G-A|1
IEAQPNDPSASEHTHFK
>ENST00000341776.7|SNV-255111-C-T|4
KGPLEGYTENDHHKFHPLPR
>ENST00000418814.6|INDEL-111661-C-CA|2
SENTKKINK
>ENST00000624760.1|SNV-633-G-C|1
VAFSSATAAQNIPSSVHCGCSKQWR
>ENST00000323206.2|SNV-784-G-T|3
RDPLFPPQAELLLLRGGIR
>ENST00000334268.9|SNV-365924-G-T|4
TVSHGKPEEKVLNQVK
>ENST00000251691.5|SNV-124915-C-T|3
EWDAICMSLDGLR
>ENST00000360564.5|SNV-10348-A-T|3
NLSWWVR
>ENST00000298097.7|SNV-342-T-A|2
MMLFLSVPQPRPPGARTRAGAAR
>ENST00000552537.1|SNV-4608-A-G|4
IQRLTAEVENAK
>ENST00000554749.1|SNV-2543-G-T|1
DGVDASVSRRR
>ENST00000284767.12|SNV-33126-A-G|1
GYFFIGGELYCETHARAR
>ENST00000551237.1|MNV-22641-CAG-C|3
ILATAVSSAPSSCK
>ENST00000457545.7|INDEL-28669-C-CGTG|INDEL-28671-T-TG|2
AFDVLQGILSFGGLSLRCR
>FUSION-ENST00000475947.7:1487-ENST00000582441.1:89024|23
RIHLLHPSSEEAR
>ENST00000356239.8|SNV-60239-A-C|2
QSSEEIQQLMGTVEELQKR
>ENST00000549154.1|SNV-22137-G-T|3
KRTAAVLTSENG
>ENST00000640153.1|SNV-37430-G-A|3
MIYYAERIEAQPNDPSASEHTHFK
>ENST00000327921.13|SNV-198630-G-A|1
ILYWVPSACKQVVSVETTR
>ENST00000569410.5|SNV-29724-C-T|3
KGFGEDFKQLESFYIQTFSQT
>ENST00000656302.1|MNV-895966-GC-G|8
LPEADESVAAFVTTTWPSGCHHCK
>FUSION-ENST00000580180.6:2364-ENST00000582441.1:89024|17
VKPHLYQKYKN
>ENST00000514832.1|SNV-40099-G-A|1
IERWWPRVEIILQLTAR
>ENST00000466906.1|SNV-1161246-C-G|5
QQNETFHQER
>ENST00000361138.7|SNV-21803-G-A|5
QLETSCKEKTK
>ENST00000392650.8|SNV-275992-G-T|2
LKNLTGYTAYMVSVAAFNAAVDGPR
>ENST00000591820.1|SNV-3183-C-A|34
MVFTVSLFAWICCQRKSSK
>FUSION-ENST00000475947.7:1487-ENST00000582441.1:89024|18
IHLLHPSSEEARNAACWVGRAK
>ENST00000487137.6|SNV-3815-C-G|1
CYSFRVEATNTLIDPAYLRR
>ENST00000298097.7|SNV-342-T-A|4
MMLFLSVPQPRPPGARTR
>ENST00000649393.1|SNV-5825-C-A|6
MIQDKPLR
>FUSION-ENST00000595618.5:83704-ENST00000600223.1:134|2
IVTYHWNQHLGYCDICLR
>ENST00000476993.2|SNV-4645-G-A|1
IVISHARPRSLRVS
>ENST00000490135.6|SNV-314307-G-T|8
QEITAIQDR
>ENST00000268097.10|SNV-29724-C-T|2
IQPDIIIQVWR
>ENST00000376621.7|SNV-4518-C-G|4
ACEAITVGKVELSSWREK
>ENST00000523207.2|SNV-31012-G-T|6
EAETMREREGEEFYNTCCPDK
>ENST00000527401.5|SNV-170969-A-G|9
GKSEKEEQQQIR
>ENST00000667837.1|SNV-14322-G-T|3
MTSFKCIQGRLA
>ENST00000542401.2|SNV-53731-C-T|4
VPMKLRIFK
>ENST00000527357.5|SNV-10339-C-T|3
RCAQSWSLAAASTRTASDAWAWPPR
>FUSION-ENST00000475947.7:1487-ENST00000582441.1:89024|3
RSGEGTRSSLFVPA
>ENST00000635767.1|SNV-180-G-T|3
ERMAAAAAAAAAASAAAQCRSPR
>ENST00000356239.8|SNV-60239-A-C|4
ERQSSEEIQQLMGTVEELQKR
>ENST00000504841.6|SNV-41710-A-G|5
TARKQEMFQR
>ENST00000648544.1|SNV-596-C-A|2
GLSGPCRPPPPHQAR
>ENST00000297990.9|SNV-8058-G-A|3
IRMAYQREPQILK
>FUSION-ENST00000475947.7:1487-ENST00000582441.1:89024|8
RGPALDPADRR
>ENST00000372899.5|SNV-94072-G-T|4
DMIRWILNTFNAVKK
>ENST00000533317.5|SNV-340988-G-C|2
MALLNFFFPHEKPYSEEESRRVR
>ENST00000400384.7|SNV-165905-T-C|1
ILTLNPMDR
>ENST00000527306.1|SNV-100625-T-C|1
LPEVQSQVEELQKSLQDQGSK
>ENST00000470841.1|SNV-6282-A-G|2
MPDPHLCHQMGLLLKHMQDVR
>ENST00000473034.5|SNV-7696-C-T|5
SNQQRLGETQKAMLDPPKPS
>FUSION-ENST00000272638.14:12544-ENST00000409478.5:143877|6
VRQVIKLYPTSSK
>FUSION-ENST00000580180.6:2364-ENST00000582441.1:89024|18
MVKPHLYQKYKN
>ENST00000303910.4|SNV-255-G-C|1
HLHLAIRNDEELNKLLGR
>ENST00000527357.5|SNV-10339-C-T|2
CAQSWSLAAASTR
>ENST00000299314.12|INDEL-66516-A-AA|6
KAPISDCSTGKPDDKR
>ENST00000635767.1|SNV-180-G-T|1
MAAAAAAAAAASAAAQCRSPR
>ENST00000262186.10|SNV-20822-G-A|1
HASTGTMHPLRSGLLNSTSDSDLVR
>ENST00000434748.2|SNV-93483-C-A|1
ASPATPAGHHVSGLLLRAQSELGR
>ENST00000509376.5|SNV-20468-T-G|5
MHSDAAAVNFQLNSHLSTR
>ENST00000296318.12|INDEL-72452-C-CC|5
LPARESAWGPGPRR
>ENST00000527401.5|SNV-170969-A-G|5
EEQQQIRSTVEQSLSQSVR
>ENST00000504841.6|SNV-41710-A-G|3
KQEMFQRAQELR
>ENST00000393330.6|INDEL-312522-A-AA|4
ETCISFIKDFLAKK
