# Supplementary material for: Identification of non-canonical peptides with moPepGen
Source: Nat Biotechnol. 2025 Jun 16;44(4):568–73. doi: 10.1038/s41587-025-02701-0 (PMC12680078; doi:10.1038/s41587-025-02701-0)
Supplement: Supplementary file 4 — Supplementary Data: Cancer cell line variant peptide database. Custom peptide database FASTA file for each of the 376 cell lines from the Cancer Cell Line Encyclopedia with proteomics characterization or used in the reference channel. Variant peptide FASTA files were produced by moPepGen as the result of cell-line-specific publicly available mutations and fusions. [file 41587_2025_2701_MOESM4_ESM.zip › ACH-000380.fasta]

>ENST00000342836.8|INDEL-47465-G-GCC|MNV-47467-GAC-G|3
YNSRTLDNDIMLIKLSSPAVINAR
>FUSION-ENST00000667305.1:22359-ENST00000338492.9:3799|403
MVALGEESGPHCPK
>FUSION-ENST00000463552.5:25854-ENST00000666777.1:137939|24
LFSEWGYWVCFLFLST
>FUSION-ENST00000463552.5:25854-ENST00000666777.1:137939|225
MLTQSTPLPRTSWEPWRS
>FUSION-ENST00000667305.1:22359-ENST00000338492.9:3799|795
GPQPTRPAVAQK
>ENST00000442668.7|SNV-15030-T-A|1
LFDSSDDDESDSEEDSNRFK
>FUSION-ENST00000463552.5:25854-ENST00000666777.1:137939|1776
MAGRCGCTFQLPCR
>FUSION-ENST00000463552.5:25854-ENST00000666777.1:137939|3198
MYMRIYLQCMWSVVPGHPHI
>FUSION-ENST00000463552.5:25854-ENST00000666777.1:137939|1122
LPLQTGKVFLVSLPPLTFIERL
>FUSION-ENST00000549633.5:1153-ENST00000478460.5:15234|71
MFIKLISVK
>FUSION-ENST00000463552.5:25854-ENST00000666777.1:137939|2804
ASSKTDYTRTQM
>FUSION-ENST00000463552.5:25854-ENST00000666777.1:137939|493
MVICQHFSNCFR
>ENST00000264260.6|SNV-33492-G-T|2
SLLPAPSKLDGQWSGIETVV
>FUSION-ENST00000463552.5:25854-ENST00000666777.1:137939|2996
NLSFLICK
>ENST00000338450.7|SNV-6787-A-C|2
GEAAAQADQPNSKR
>FUSION-ENST00000463552.5:25854-ENST00000666777.1:137939|2006
QQRHSLGSSARSHVLESQAVSAPR
>ENST00000509648.5|SNV-19079-G-T|9
MLELMNLK
>FUSION-ENST00000463552.5:25854-ENST00000666777.1:137939|1710
NIFIQHLLYQP
>FUSION-ENST00000463552.5:25854-ENST00000666777.1:137939|2092
GHIEDQPPVTR
>FUSION-ENST00000463552.5:25854-ENST00000666777.1:137939|2633
MLAEFVSLRL
>FUSION-ENST00000463552.5:25854-ENST00000666777.1:137939|2201
KQEYKEK
>ENST00000505896.5|SNV-32319-A-G|8
GSCSCFFR
>FUSION-ENST00000549633.5:1153-ENST00000478460.5:15234|75
GGSREMSR
>FUSION-ENST00000463552.5:25854-ENST00000666777.1:137939|2301
QHESSQFPACALTT
>FUSION-ENST00000463552.5:25854-ENST00000666777.1:137939|917
PGHEFQSAMTLDKVDYLSGPR
>FUSION-ENST00000463552.5:25854-ENST00000666777.1:137939|2642
DLSRLTSR
>FUSION-ENST00000463552.5:25854-ENST00000666777.1:137939|2966
ITPLCQLLSYCFDGLSQK
>FUSION-ENST00000549633.5:1153-ENST00000478460.5:15234|49
MFQAYLVLS
>ENST00000424347.6|MNV-29330-ATGGC-A|2
FHAFLDLLKDAGLGQLATMG
>FUSION-ENST00000549633.5:1153-ENST00000478460.5:15234|296
MCTYLFV
>FUSION-ENST00000463552.5:25854-ENST00000666777.1:137939|1288
HFRCSRVI
>FUSION-ENST00000463552.5:25854-ENST00000666777.1:137939|2326
GQLTIPLLR
>ENST00000331923.9|SNV-36779-A-G|6
LLASVRALDRAMSVASDHNVK
>FUSION-ENST00000667305.1:22359-ENST00000338492.9:3799|424
HSLHADLVKKEKPR
>FUSION-ENST00000667305.1:22359-ENST00000338492.9:3799|275
MGRLGEER
>ENST00000638680.1|SNV-53517-T-C|3
FSNETNLLETLK
>ENST00000371935.6|SNV-283-C-T|3
CAPSSPVAKPGPVK
>ENST00000273853.11|SNV-32986-G-A|6
KKHFSSESK
>FUSION-ENST00000549633.5:1153-ENST00000478460.5:15234|204
VEEFYNLTAAFLLVNNK
>FUSION-ENST00000463552.5:25854-ENST00000666777.1:137939|1853
CGHSEKTAICKPKR
>FUSION-ENST00000667305.1:22359-ENST00000338492.9:3799|694
FAQKLNLLLSGEAR
>FUSION-ENST00000463552.5:25854-ENST00000666777.1:137939|1797
SRGQEIKTILANMVKPHLY
>ENST00000361539.5|SNV-59149-G-A|3
AQEYADFMEQYR
>FUSION-ENST00000549633.5:1153-ENST00000478460.5:15234|181
TVASSPRLIILCK
>FUSION-ENST00000667305.1:22359-ENST00000338492.9:3799|697
FFAVRDALTCH
>FUSION-ENST00000463552.5:25854-ENST00000666777.1:137939|2121
THHPEWGPGQASAQAGPAQR
>ENST00000361297.7|SNV-244100-T-C|1
SGLLDAPRFPEGPEEASSTLRR
>ENST00000288840.10|SNV-1120-G-A|2
VVPDREEGGSGGGGGSDEDGSLGSR
>FUSION-ENST00000549633.5:1153-ENST00000478460.5:15234|364
HILLMLINLIGFS
>FUSION-ENST00000667305.1:22359-ENST00000338492.9:3799|214
SSCQCFR
>FUSION-ENST00000667305.1:22359-ENST00000338492.9:3799|417
MGSEAAGECGV
>ENST00000496184.1|SNV-21921-C-T|2
FMAKPGASPARQPR
>FUSION-ENST00000463552.5:25854-ENST00000666777.1:137939|2076
DLTSEGRQITER
>FUSION-ENST00000667305.1:22359-ENST00000338492.9:3799|857
MGPQEWTSRLFTVVSPAS
>FUSION-ENST00000463552.5:25854-ENST00000666777.1:137939|971
VLIFWPR
>FUSION-ENST00000463552.5:25854-ENST00000666777.1:137939|407
HFFLARSPPDRAPGR
>FUSION-ENST00000667305.1:22359-ENST00000338492.9:3799|113
ILFFFFFF
>FUSION-ENST00000667305.1:22359-ENST00000338492.9:3799|734
FSIFQLIKK
>FUSION-ENST00000463552.5:25854-ENST00000666777.1:137939|1557
DNSLGTLQIR
>FUSION-ENST00000463552.5:25854-ENST00000666777.1:137939|341
MGVHRAGR
>FUSION-ENST00000667305.1:22359-ENST00000338492.9:3799|466
IHPTGPAAALGSR
>FUSION-ENST00000463552.5:25854-ENST00000666777.1:137939|2644
FLAGCPDALSFWKPPR
>FUSION-ENST00000667305.1:22359-ENST00000338492.9:3799|746
MSFFFFFF
>FUSION-ENST00000463552.5:25854-ENST00000666777.1:137939|1473
MSLHAWPHLHFR
>ENST00000297338.7|SNV-20398-G-A|3
TIRAQLSNYSDIVTTLDLAPPTKK
>FUSION-ENST00000667305.1:22359-ENST00000338492.9:3799|890
QCAASQRACR
>ENST00000650597.1|SNV-2285-G-A|5
MRMNWPCTRA
>FUSION-ENST00000463552.5:25854-ENST00000666777.1:137939|1130
RFIAESLSTHRLPLQTGK
>FUSION-ENST00000463552.5:25854-ENST00000666777.1:137939|2611
GGNIFTGSRK
>FUSION-ENST00000463552.5:25854-ENST00000666777.1:137939|2030
RFSCLSLPSSWDYRYMPPR
>FUSION-ENST00000463552.5:25854-ENST00000666777.1:137939|838
MLPRLVLNSKQSSCLDLPK
>FUSION-ENST00000549633.5:1153-ENST00000478460.5:15234|319
QWIRNKEK
>FUSION-ENST00000549633.5:1153-ENST00000478460.5:15234|214
MPSWLYFFSTLMS
>FUSION-ENST00000463552.5:25854-ENST00000666777.1:137939|1379
EIPTGTAKAYCR
>FUSION-ENST00000463552.5:25854-ENST00000666777.1:137939|2422
SSCFNIPK
>ENST00000303221.10|SNV-32319-A-G|5
FTIINSKQMGSCSCFFR
>FUSION-ENST00000549633.5:1153-ENST00000478460.5:15234|191
MVSMTVASSPR
>FUSION-ENST00000463552.5:25854-ENST00000666777.1:137939|1458
RAPMDLWPAGLRSGWPALLSFLNR
>FUSION-ENST00000667305.1:22359-ENST00000338492.9:3799|789
FKALDCK
>FUSION-ENST00000463552.5:25854-ENST00000666777.1:137939|2982
TVSSMQYVL
>FUSION-ENST00000667305.1:22359-ENST00000338492.9:3799|780
MTNSCGMWI
>FUSION-ENST00000463552.5:25854-ENST00000666777.1:137939|1617
FSWWEIGSLWPSGWMHHDR
>ENST00000374700.7|SNV-13614-T-C|2
IHPVQERTAK
>FUSION-ENST00000667305.1:22359-ENST00000338492.9:3799|901
VSVWRAGAWCCVVKLSGQSQGR
>FUSION-ENST00000463552.5:25854-ENST00000666777.1:137939|1856
MCGHSEKTAICKPK
>FUSION-ENST00000463552.5:25854-ENST00000666777.1:137939|2060
NFLLQCLAHDRL
>ENST00000306085.11|SNV-3567-G-A|2
LYLINPNGEMQWR
>FUSION-ENST00000463552.5:25854-ENST00000666777.1:137939|335
KNYCTPR
>FUSION-ENST00000667305.1:22359-ENST00000338492.9:3799|989
DDEQNVSGRGPGLISEHTVKGS
>FUSION-ENST00000463552.5:25854-ENST00000666777.1:137939|2303
LKALQRQHESSQFPACALTT
>FUSION-ENST00000549633.5:1153-ENST00000478460.5:15234|278
MLILITYMIQTYIKK
>FUSION-ENST00000667305.1:22359-ENST00000338492.9:3799|629
MLFYASGVW
>ENST00000260128.8|MNV-162926-GAAC-G|3
EAAQEVDSKLQLFKENR
>ENST00000429396.1|SNV-379-C-G|1
HHVIGAVFHSLKMIVKNNIK
>FUSION-ENST00000667305.1:22359-ENST00000338492.9:3799|1038
LCLPTFSAATEQSETK
>FUSION-ENST00000463552.5:25854-ENST00000666777.1:137939|1008
MNIAIFTTKIK
>FUSION-ENST00000463552.5:25854-ENST00000666777.1:137939|2160
NSVPLKTIG
>FUSION-ENST00000463552.5:25854-ENST00000666777.1:137939|809
MPVVPATREAEAGEWR
>ENST00000469067.5|SNV-151558-G-C|3
PFGCERQVCRDGPPR
>ENST00000619257.4|SNV-12853-G-T|2
ASTPPAQSGISLATTRPPSAAR
>FUSION-ENST00000463552.5:25854-ENST00000666777.1:137939|1606
AEGGWDLGEQPVR
>ENST00000288221.11|SNV-387583-G-A|3
GTLASEIR
>FUSION-ENST00000549633.5:1153-ENST00000478460.5:15234|209
LIFSYRVEEFYNLTAAFLLVNNK
>FUSION-ENST00000463552.5:25854-ENST00000666777.1:137939|454
KFPASLTFIDV
>FUSION-ENST00000667305.1:22359-ENST00000338492.9:3799|597
TQCLAYL
>FUSION-ENST00000463552.5:25854-ENST00000666777.1:137939|1172
KNELGSEVGR
>FUSION-ENST00000463552.5:25854-ENST00000666777.1:137939|2064
NCLPYFAD
>ENST00000511617.5|SNV-1028-C-T|2
LRSNFPYLPQD
>FUSION-ENST00000667305.1:22359-ENST00000338492.9:3799|533
LLALSDPPILTSQSVGITGMSHHAR
>FUSION-ENST00000463552.5:25854-ENST00000666777.1:137939|424
FWVTRPKHAGGKGGFWG
>FUSION-ENST00000667305.1:22359-ENST00000338492.9:3799|346
MHLWSQEAK
>FUSION-ENST00000463552.5:25854-ENST00000666777.1:137939|1291
GLDSYDWFLRQLLTLR
>ENST00000273853.11|SNV-32986-G-A|4
KHFSSESKNK
>FUSION-ENST00000463552.5:25854-ENST00000666777.1:137939|1961
MPGSRPIVDQETDLGPLPPKQVQK
>ENST00000447629.2|MNV-29330-ATGGC-A|1
SSPDDFYC
>FUSION-ENST00000549633.5:1153-ENST00000478460.5:15234|290
MLIFFYIEK
>ENST00000403303.5|SNV-174089-G-T|3
YFSAISLACTK
>FUSION-ENST00000667305.1:22359-ENST00000338492.9:3799|713
PVVCQVLLEALGIQ
>FUSION-ENST00000463552.5:25854-ENST00000666777.1:137939|2759
HAHTGKLVERLL
>FUSION-ENST00000463552.5:25854-ENST00000666777.1:137939|2578
MFALARHFR
>ENST00000456315.7|SNV-2743-A-G|2
NHVIEDIEGR
>FUSION-ENST00000667305.1:22359-ENST00000338492.9:3799|933
ANSCAKSPRPHCVNSK
>ENST00000553221.5|SNV-8209-T-G|2
MIILGLVFIFQFVIACSCLAINRSK
>ENST00000393845.9|SNV-149981-G-T|5
ISALKEEIALLLR
>FUSION-ENST00000463552.5:25854-ENST00000666777.1:137939|2068
MIHLPQPPK
>FUSION-ENST00000463552.5:25854-ENST00000666777.1:137939|644
YFLSPHLLQEIPEETVDSSKVGLFK
>FUSION-ENST00000463552.5:25854-ENST00000666777.1:137939|2164
MGARPGIGPSRPCPAAGF
>FUSION-ENST00000549633.5:1153-ENST00000478460.5:15234|246
FYVSLTW
>FUSION-ENST00000463552.5:25854-ENST00000666777.1:137939|3162
DIFKVLVVCWALLCPAFR
>ENST00000380167.8|SNV-38694-A-G|3
LIYLRYLGQQYDLIASPAHFSQLK
>ENST00000470729.5|SNV-100950-G-A|16
MLLTVRICQ
>ENST00000546876.1|SNV-3995-G-A|1
ANSASLVLLASSPRKRPR
>FUSION-ENST00000463552.5:25854-ENST00000666777.1:137939|2404
IIPSTSGLLCD
>ENST00000447016.6|SNV-39827-C-T|3
KPKVSKAEQSLVIVEDK
>FUSION-ENST00000667305.1:22359-ENST00000338492.9:3799|1192
LHASVCGCLMPFPGGLQAWK
>FUSION-ENST00000463552.5:25854-ENST00000666777.1:137939|2634
LAEFVSLR
>FUSION-ENST00000463552.5:25854-ENST00000666777.1:137939|3078
GGSWSESASVIAEIGLPKIEGK
>FUSION-ENST00000463552.5:25854-ENST00000666777.1:137939|2467
MCVLWGQKEVLHRVFLPVDALPR
>FUSION-ENST00000463552.5:25854-ENST00000666777.1:137939|1306
MLFSVVLSLFLILYEK
>ENST00000477653.2|MNV-47467-GAC-G|4
PRSSATLNTTGTLDNDIMLIK
>FUSION-ENST00000549633.5:1153-ENST00000478460.5:15234|325
SNFSNILFLLYLTK
>FUSION-ENST00000463552.5:25854-ENST00000666777.1:137939|703
FVTFHVDAFKLSQLQR
>FUSION-ENST00000667305.1:22359-ENST00000338492.9:3799|1088
MIIVVVLQMR
>FUSION-ENST00000463552.5:25854-ENST00000666777.1:137939|2210
EIITVAQR
>ENST00000630384.2|SNV-27863-G-A|3
QEVPTYTGPESR
>ENST00000264260.6|SNV-33492-G-T|7
EWLNEPWSPLQSSPWDR
>ENST00000462275.5|SNV-238789-C-T|8
MAVGALHHDPEHWPSLETFNPER
>FUSION-ENST00000463552.5:25854-ENST00000666777.1:137939|244
MHFPPCPAPHAR
>FUSION-ENST00000463552.5:25854-ENST00000666777.1:137939|2986
AILTIYQSQFLLRMERR
>FUSION-ENST00000667305.1:22359-ENST00000338492.9:3799|654
AKWMINVKR
>ENST00000456909.6|SNV-309-T-G|2
TTAQRDSLLWKLAGVLR
>FUSION-ENST00000463552.5:25854-ENST00000666777.1:137939|1053
SQERQGRVSPQR
>ENST00000607783.1|SNV-1358-A-G|3
MSLKNYNPYRASALDR
>ENST00000457167.9|SNV-20845-A-T|5
EAETFKEQGNAYFAK
>FUSION-ENST00000525495.6:19506-ENST00000544752.6:581576|51
YIDGMGRVLAQDVYAK
>FUSION-ENST00000667305.1:22359-ENST00000338492.9:3799|1001
MRQLDMVWKWGACL
>ENST00000338450.7|SNV-6787-A-C|3
GEAAAQADQPNSK
>FUSION-ENST00000463552.5:25854-ENST00000666777.1:137939|1104
QERLTLYFPSLL
>FUSION-ENST00000463552.5:25854-ENST00000666777.1:137939|2600
MRGGRYSDTVPQK
>FUSION-ENST00000463552.5:25854-ENST00000666777.1:137939|172
VVFESTLFHR
>FUSION-ENST00000549633.5:1153-ENST00000478460.5:15234|189
MVSMTVASSPRLIILCK
>FUSION-ENST00000667305.1:22359-ENST00000338492.9:3799|1144
MSYILEVRTCLVV
>FUSION-ENST00000549633.5:1153-ENST00000478460.5:15234|280
MLILITYMIQTYIK
>FUSION-ENST00000463552.5:25854-ENST00000666777.1:137939|1040
VSPQRLHRQHGPAVPLILDLQPPEQ
>FUSION-ENST00000463552.5:25854-ENST00000666777.1:137939|3124
QFFLGEGCCTFQGLTKIY
>FUSION-ENST00000667305.1:22359-ENST00000338492.9:3799|574
EGLKCFFKSLGVAK
>ENST00000475124.1|SNV-13652-T-C|7
MGAGGRDLSNAEAR
>FUSION-ENST00000463552.5:25854-ENST00000666777.1:137939|590
MFLFIIIIYYYYY
>FUSION-ENST00000463552.5:25854-ENST00000666777.1:137939|2883
THTHTHTHTHTERERER
>FUSION-ENST00000463552.5:25854-ENST00000666777.1:137939|2701
GRYLFTR
>FUSION-ENST00000463552.5:25854-ENST00000666777.1:137939|380
RWCHQRLSDHTCGFWR
>FUSION-ENST00000463552.5:25854-ENST00000666777.1:137939|2535
QSIPAQPFILASPGGSISCKN
>FUSION-ENST00000667305.1:22359-ENST00000338492.9:3799|852
MNQFFDVNYILN
>FUSION-ENST00000463552.5:25854-ENST00000666777.1:137939|1970
MFVFLVETR
>FUSION-ENST00000667305.1:22359-ENST00000338492.9:3799|944
MFIIIILFSSLIK
>ENST00000359558.6|SNV-87724-G-A|1
ISEQRDLQKSK
>FUSION-ENST00000463552.5:25854-ENST00000666777.1:137939|1085
SAHEASLILQLPPGTQDYVPVN
>FUSION-ENST00000549633.5:1153-ENST00000478460.5:15234|55
SAIFHRDLFFFWWLMVFK
>ENST00000300900.9|SNV-9344-A-G|4
LYYDKEQTVSMRDNVRPLQQLGQR
>FUSION-ENST00000463552.5:25854-ENST00000666777.1:137939|883
SPLEKPV
>ENST00000393845.9|SNV-149981-G-T|3
EEIALLLR
>FUSION-ENST00000463552.5:25854-ENST00000666777.1:137939|1962
PGSRPIVDQETDLGPLPPK
>FUSION-ENST00000463552.5:25854-ENST00000666777.1:137939|1419
KECHDDDDPQERPSR
>FUSION-ENST00000463552.5:25854-ENST00000666777.1:137939|3037
MHHPRPANFVFLGEMGFLHVGR
>ENST00000451531.6|INDEL-867-G-GCG|2
IWTSSTELPGGVKSPER
>FUSION-ENST00000463552.5:25854-ENST00000666777.1:137939|1055
DVFLRERTR
>ENST00000497882.5|SNV-5731-C-T|3
CTSAMPMGGRLCR
>FUSION-ENST00000463552.5:25854-ENST00000666777.1:137939|734
SYSKSVLCC
>ENST00000260128.8|MNV-162926-GAAC-G|2
LQLFKENR
>FUSION-ENST00000463552.5:25854-ENST00000666777.1:137939|2941
MFTYVPWKSFIQER
>FUSION-ENST00000463552.5:25854-ENST00000666777.1:137939|125
MIWLPVRMVGGPEK
>ENST00000395089.5|SNV-156546-A-G|3
TFSDIDKYYTERK
>FUSION-ENST00000463552.5:25854-ENST00000666777.1:137939|535
MQAVFSR
>FUSION-ENST00000667305.1:22359-ENST00000338492.9:3799|98
MLSDRLLIRGGR
>FUSION-ENST00000549633.5:1153-ENST00000478460.5:15234|15
YNYFEPRK
>FUSION-ENST00000549633.5:1153-ENST00000478460.5:15234|340
MTLYFVSKSPQLCVK
>FUSION-ENST00000463552.5:25854-ENST00000666777.1:137939|684
VFLQKALR
>FUSION-ENST00000463552.5:25854-ENST00000666777.1:137939|379
WCHQRLSDHTCGFWR
>FUSION-ENST00000667305.1:22359-ENST00000338492.9:3799|132
EILLSRPLKVLRLQA
>FUSION-ENST00000463552.5:25854-ENST00000666777.1:137939|1402
MHLDVRVGGH
>FUSION-ENST00000463552.5:25854-ENST00000666777.1:137939|758
KFSLAHWPLSLKAEIATPCSSR
>FUSION-ENST00000463552.5:25854-ENST00000666777.1:137939|1917
VRPVPAFFRSFSPVGR
>FUSION-ENST00000667305.1:22359-ENST00000338492.9:3799|407
ESASQGNGTGFCLFPHFLF
>FUSION-ENST00000463552.5:25854-ENST00000666777.1:137939|1429
GSSVRSSLGWSGKR
>FUSION-ENST00000463552.5:25854-ENST00000666777.1:137939|912
TLDKVDYLSGPRFSHP
>FUSION-ENST00000463552.5:25854-ENST00000666777.1:137939|2560
NFHGLPRVVEQCGR
>FUSION-ENST00000463552.5:25854-ENST00000666777.1:137939|2
MNETSHYQIYSR
>ENST00000374700.7|SNV-13614-T-C|1
TAKCHGTQCGFCTPGMVMSIYTLLR
>FUSION-ENST00000463552.5:25854-ENST00000666777.1:137939|2256
MNDSKTIK
>FUSION-ENST00000463552.5:25854-ENST00000666777.1:137939|1444
MGECGCLH
>ENST00000382554.4|SNV-10857-G-T|4
APKTPAAQKVPTYAGPTLDVAR
>FUSION-ENST00000463552.5:25854-ENST00000666777.1:137939|1215
LALEDFNSR
>FUSION-ENST00000463552.5:25854-ENST00000666777.1:137939|1097
MFMEGLPG
>FUSION-ENST00000667305.1:22359-ENST00000338492.9:3799|282
YIIYTNIYNIYK
>FUSION-ENST00000463552.5:25854-ENST00000666777.1:137939|1449
VWVSPCPAAFSSS
>FUSION-ENST00000549633.5:1153-ENST00000478460.5:15234|374
CMSIKYNQVAS
>FUSION-ENST00000463552.5:25854-ENST00000666777.1:137939|1155
MSAFYIQIR
>FUSION-ENST00000549633.5:1153-ENST00000478460.5:15234|240
MIFTLLIFTGFQK
>FUSION-ENST00000468542.1:36057-ENST00000612161.4:30124|4
RLCLFALLCSYIYFIR
>FUSION-ENST00000667305.1:22359-ENST00000338492.9:3799|176
SPTGQLGGILVSK
>FUSION-ENST00000667305.1:22359-ENST00000338492.9:3799|666
WVKDRTMQCS
>ENST00000537600.2|SNV-38376-G-A|7
TSTASPVMPTDAYHPIITNLTEKRK
>ENST00000446745.2|SNV-928-G-C|1
HISAPGSQLPTS
>FUSION-ENST00000463552.5:25854-ENST00000666777.1:137939|2645
FLAGCPDALSFWK
>FUSION-ENST00000667305.1:22359-ENST00000338492.9:3799|283
MYIIYTNIYNIYK
>ENST00000509648.5|SNV-19079-G-T|2
MNLKLNKMLR
>FUSION-ENST00000667305.1:22359-ENST00000338492.9:3799|674
MYAEFPKVNNKK
>FUSION-ENST00000463552.5:25854-ENST00000666777.1:137939|643
LESGLLK
>FUSION-ENST00000549633.5:1153-ENST00000478460.5:15234|26
ILALYNFILCQATGRQK
>FUSION-ENST00000463552.5:25854-ENST00000666777.1:137939|2155
LVSKEGAGPYVELR
>FUSION-ENST00000463552.5:25854-ENST00000666777.1:137939|846
MCPNPVAQWNQL
>ENST00000497882.5|SNV-5731-C-T|6
MCTSAMPMGGR
>ENST00000244364.10|SNV-325214-G-T|3
QWISEVDEK
>ENST00000651947.1|SNV-22152-A-G|7
SSLFLCMAQKNICTLICVREQC
>FUSION-ENST00000667305.1:22359-ENST00000338492.9:3799|268
MSAFVSSHSNNRPCGLNLSPAAK
>FUSION-ENST00000463552.5:25854-ENST00000666777.1:137939|3018
STKAVGTAELLQPSGLSCFLSCFQ
>ENST00000261654.10|SNV-38376-G-A|1
RKTFQSPGVILSYLQNVSLSLPSK
>FUSION-ENST00000463552.5:25854-ENST00000666777.1:137939|3145
RETGEGMMPLCWK
>ENST00000393845.9|SNV-149981-G-T|2
EEIALLLRK
>FUSION-ENST00000463552.5:25854-ENST00000666777.1:137939|3083
NLLNAYFAPGTCLGK
>FUSION-ENST00000667305.1:22359-ENST00000338492.9:3799|800
ERRQVEMGPQPTRPAVAQK
>FUSION-ENST00000463552.5:25854-ENST00000666777.1:137939|2937
SIAIWRMILFFPR
>FUSION-ENST00000667305.1:22359-ENST00000338492.9:3799|451
WYIAFHKTK
>FUSION-ENST00000549633.5:1153-ENST00000478460.5:15234|120
MLTLIIS
>FUSION-ENST00000463552.5:25854-ENST00000666777.1:137939|3098
MRWAFEAFSRVPASQLTLN
>ENST00000673149.1|SNV-17106-A-G|1
HSGPRSSHT
>FUSION-ENST00000463552.5:25854-ENST00000666777.1:137939|2605
GISLIGMR
>ENST00000418570.6|SNV-27902-C-G|1
CEEVGGTPGTQAFYR
>FUSION-ENST00000667305.1:22359-ENST00000338492.9:3799|236
LGNALSALQVLANLISLANPLR
>FUSION-ENST00000463552.5:25854-ENST00000666777.1:137939|3094
VPASQLTLN
>FUSION-ENST00000463552.5:25854-ENST00000666777.1:137939|3173
MCCFYLLAAFSGSGHFFQGSVR
>ENST00000661385.1|SNV-30115-G-T|1
IGRSPVRPSSFGPAASLQWECHR
>ENST00000356239.8|INDEL-129196-G-GA|1
EKNRQMQ
>FUSION-ENST00000463552.5:25854-ENST00000666777.1:137939|2815
HVPQGQLLQMK
>FUSION-ENST00000463552.5:25854-ENST00000666777.1:137939|3000
MSSGCTIVGGYLILR
>FUSION-ENST00000463552.5:25854-ENST00000666777.1:137939|1300
YIHILKR
>FUSION-ENST00000463552.5:25854-ENST00000666777.1:137939|2566
CHPHCVNVEGIMKNFHGLPR
>FUSION-ENST00000463552.5:25854-ENST00000666777.1:137939|382
ALYSFQSISSHIIFFSPPRR
>FUSION-ENST00000667305.1:22359-ENST00000338492.9:3799|1089
LLVVGQGWF
>FUSION-ENST00000463552.5:25854-ENST00000666777.1:137939|2649
MSFQATLSLLLWCQCLCGLR
>ENST00000394072.7|SNV-20887-T-C|10
GPRTPQTAQPPARR
>FUSION-ENST00000667305.1:22359-ENST00000338492.9:3799|581
NRCLVMEGLKCFFK
>FUSION-ENST00000463552.5:25854-ENST00000666777.1:137939|987
WNFSSQKRR
>ENST00000541954.1|SNV-1203-G-T|2
LGELLGHPSFHVKTLLIR
>ENST00000318410.12|SNV-42797-A-G|2
IINYNVEQECNDFLR
>FUSION-ENST00000463552.5:25854-ENST00000666777.1:137939|990
KWNFSSQKR
>ENST00000461757.1|SNV-11127-C-T|1
TGLVTGLHCVSAGCCCGLVGWAR
>FUSION-ENST00000463552.5:25854-ENST00000666777.1:137939|1480
MVFLFKPHLLNLV
>FUSION-ENST00000463552.5:25854-ENST00000666777.1:137939|1761
MVGTIITIIIIITIIITFYSL
>FUSION-ENST00000463552.5:25854-ENST00000666777.1:137939|2436
KLVPSLPVLMAEVQARL
>FUSION-ENST00000667305.1:22359-ENST00000338492.9:3799|878
MRQSLALLPR
>FUSION-ENST00000525495.6:7861-ENST00000544752.6:581576|61
LTEMRFSSQNAFMQKMEWGESLLK
>FUSION-ENST00000463552.5:25854-ENST00000666777.1:137939|1564
GLLYVVVLSSSGNPG
>FUSION-ENST00000463552.5:25854-ENST00000666777.1:137939|2965
ITPLCQLLSYCFDGLSQKGER
>FUSION-ENST00000667305.1:22359-ENST00000338492.9:3799|859
MGPQEWTSR
>FUSION-ENST00000463552.5:25854-ENST00000666777.1:137939|3225
MRHHIWLILYV
>FUSION-ENST00000463552.5:25854-ENST00000666777.1:137939|1511
SKSRFSYQQAALK
>FUSION-ENST00000667305.1:22359-ENST00000338492.9:3799|332
FPPLYSSQSHRTRPCQKK
>FUSION-ENST00000463552.5:25854-ENST00000666777.1:137939|2653
VCSLLILDVGRICFLEVVGLRSR
>FUSION-ENST00000549633.5:1153-ENST00000478460.5:15234|255
VSLTGIY
>FUSION-ENST00000463552.5:25854-ENST00000666777.1:137939|2556
MENFHGLPK
>FUSION-ENST00000463552.5:25854-ENST00000666777.1:137939|2046
MLLCSLQK
>ENST00000492039.6|SNV-18780-T-C|9
ASRWETNIKNGVCSLEFDR
>FUSION-ENST00000463552.5:25854-ENST00000666777.1:137939|2429
FFCGGVGGGAYICVCK
>FUSION-ENST00000066544.8:7861-ENST00000544752.6:581576|43
LYAEDGMGRVLAQDVYAK
>FUSION-ENST00000667305.1:22359-ENST00000338492.9:3799|199
MAEIHQGRR
>ENST00000340722.8|SNV-169-C-T|1
FNPSCREWARASQGSR
>FUSION-ENST00000463552.5:25854-ENST00000666777.1:137939|1286
YTFSHSQLADSSEPQAPPTPHSVR
>FUSION-ENST00000463552.5:25854-ENST00000666777.1:137939|1536
NQIITAKVPAWGHRVP
>ENST00000459817.2|MNV-29330-ATGGC-A|4
MLSWISLKMLGLGSLPQWD
>ENST00000394440.8|SNV-5127-C-G|1
MIEDGKGDVTITNDGATILK
>ENST00000303221.10|SNV-32319-A-G|4
FTIINSKQMGSCSCFFREEK
>FUSION-ENST00000463552.5:25854-ENST00000666777.1:137939|3135
GQGCAVSTCLLLSLGVAISSKAV
>ENST00000651947.1|SNV-22152-A-G|9
MSSLFLCMAQKNICTLICVREQC
>ENST00000537600.2|SNV-38376-G-A|11
MTSTASPVMPTDAYHPIITNLTEK
>FUSION-ENST00000463552.5:25854-ENST00000666777.1:137939|2724
LHGWGPTTADGAEVDRVWSGRWR
>ENST00000672586.1|SNV-17106-A-G|5
ALLQAQRA
>FUSION-ENST00000549633.5:1153-ENST00000478460.5:15234|248
SHHAQLALLF
>FUSION-ENST00000667305.1:22359-ENST00000338492.9:3799|499
MSRLYNHTR
>ENST00000262662.5|MNV-9685-CTT-C|2
MAEPWGNELASAAARGDLEQH
>FUSION-ENST00000463552.5:25854-ENST00000666777.1:137939|2886
KTHTHTHTHTHTERER
>FUSION-ENST00000463552.5:25854-ENST00000666777.1:137939|584
TGDLPSLASQSAGITGVNHRTR
>FUSION-ENST00000463552.5:25854-ENST00000666777.1:137939|2832
MASGLRGSPILRQR
>ENST00000485223.1|INDEL-2408-G-GCC|3
MQPRSSATPNTTAEDSEQ
>ENST00000359558.6|SNV-87724-G-A|3
QFSGEKISEQRDLQK
>FUSION-ENST00000463552.5:25854-ENST00000666777.1:137939|1283
MMQTLGEGER
>ENST00000261233.9|SNV-22355-C-A|2
NFHKDFLIGEGEIFEV
>FUSION-ENST00000463552.5:25854-ENST00000666777.1:137939|882
MVSIGAVELWPK
>FUSION-ENST00000463552.5:25854-ENST00000666777.1:137939|2451
MDDQAFRGR
>FUSION-ENST00000463552.5:25854-ENST00000666777.1:137939|2430
MFFCGGVGGGAYICVCK
>FUSION-ENST00000463552.5:25854-ENST00000666777.1:137939|2096
AVVPCGEMRPVSQVR
>FUSION-ENST00000463552.5:25854-ENST00000666777.1:137939|1041
VSPQRLHR
>ENST00000511617.5|SNV-1028-C-T|1
SNFPYLPQD
>FUSION-ENST00000463552.5:25854-ENST00000666777.1:137939|2468
MMCVLWGQKEVLHRVFLPVDALPR
>ENST00000482225.1|SNV-21843-C-T|2
MSGYLAPGWKVKR
>ENST00000570137.7|SNV-119721-A-C|6
DSRGPSVEKLSHSPSDPGK
>ENST00000470729.5|SNV-107051-T-C|4
ILKIAIQK
>FUSION-ENST00000549633.5:1153-ENST00000478460.5:15234|22
MNMYNYFEPRK
>FUSION-ENST00000463552.5:25854-ENST00000666777.1:137939|173
RVVFESTLFHR
>FUSION-ENST00000463552.5:25854-ENST00000666777.1:137939|801
MESHSHPGWR
>FUSION-ENST00000667305.1:22359-ENST00000338492.9:3799|525
LGFSHFFKR
>ENST00000647584.2|SNV-34791-T-C|5
ALVPLGIGIATGEQR
>FUSION-ENST00000463552.5:25854-ENST00000666777.1:137939|1905
LCDEIVLLWLCDCCD
>ENST00000477653.2|INDEL-47465-G-GCC|3
RPRSSATLNTTAGHSGQ
>FUSION-ENST00000463552.5:25854-ENST00000666777.1:137939|766
MSFITQHCISK
>ENST00000244364.10|SNV-325214-G-T|2
QWISEVDEKR
>FUSION-ENST00000463552.5:25854-ENST00000666777.1:137939|662
LKASVFSRILR
>FUSION-ENST00000463552.5:25854-ENST00000666777.1:137939|2207
WIERVWAK
>FUSION-ENST00000463552.5:25854-ENST00000666777.1:137939|1317
GPYCFFVAAVTNFDRFGSLKQQK
>FUSION-ENST00000463552.5:25854-ENST00000666777.1:137939|3219
MEASLDSH
>FUSION-ENST00000667305.1:22359-ENST00000338492.9:3799|325
GREEGRK
>FUSION-ENST00000463552.5:25854-ENST00000666777.1:137939|64
TVLGSDKTYNKINLMQPPWLT
>FUSION-ENST00000463552.5:25854-ENST00000666777.1:137939|447
LVLNFRPQEIHCLVLSK
>FUSION-ENST00000463552.5:25854-ENST00000666777.1:137939|2510
VFPDIATCSFVVVLVVVRTYVCVK
>FUSION-ENST00000463552.5:25854-ENST00000666777.1:137939|1026
AGNPLFHSSLLMGIYYVIGLVIK
>FUSION-ENST00000463552.5:25854-ENST00000666777.1:137939|658
RMAPRVCTFPGGK
>FUSION-ENST00000667305.1:22359-ENST00000338492.9:3799|289
READPGWSAIAR
>FUSION-ENST00000549633.5:1153-ENST00000478460.5:15234|39
WPREGQEKCQESLPFK
>ENST00000549461.1|SNV-94244-C-A|3
PTSVAQKVVQKESGLQHTR
>ENST00000479861.5|SNV-27056-C-T|3
ATGCLQHANELR
>FUSION-ENST00000463552.5:25854-ENST00000666777.1:137939|212
MTFCGPRR
>ENST00000556938.1|SNV-70816-T-A|1
QYPLFFFPPL
>ENST00000567269.5|SNV-2830-G-A|1
AQLSRGTRPVCPPTVNQASPSSSLR
>FUSION-ENST00000463552.5:25854-ENST00000666777.1:137939|3012
MILAVMTILVRVDLAKSWSNW
>FUSION-ENST00000549633.5:1153-ENST00000478460.5:15234|251
GSHSVAQARVQWCDHSSL
>FUSION-ENST00000463552.5:25854-ENST00000666777.1:137939|221
TGSRDGD
>FUSION-ENST00000525495.6:7861-ENST00000544752.6:581576|55
FSSQNAFMQKMEWGESLLKMYMQK
>FUSION-ENST00000463552.5:25854-ENST00000666777.1:137939|964
QPFKHSCLFPVSQHCAGLPR
>FUSION-ENST00000472302.1:20329-ENST00000305799.8:87145|158
LPTFVRSTPDGTEQIVEK
>FUSION-ENST00000463552.5:25854-ENST00000666777.1:137939|1151
MSAFYIQIRRR
>FUSION-ENST00000463552.5:25854-ENST00000666777.1:137939|2332
MIARLLNRNTK
>FUSION-ENST00000463552.5:25854-ENST00000666777.1:137939|2677
MSYHTWLIFCIFCR
>ENST00000630384.2|SNV-27863-G-A|1
QEVPTYTGPESRREVPMCSDPEPR
>FUSION-ENST00000463552.5:25854-ENST00000666777.1:137939|347
MAGFSGSCL
>FUSION-ENST00000667305.1:22359-ENST00000338492.9:3799|685
QNSQKSTTKR
>FUSION-ENST00000463552.5:25854-ENST00000666777.1:137939|93
MAKLFLGER
>FUSION-ENST00000463552.5:25854-ENST00000666777.1:137939|2888
PTLGKKTHTHTHTHTHTER
>FUSION-ENST00000463552.5:25854-ENST00000666777.1:137939|2100
MPSACPALSHKAVVPCGEMR
>ENST00000342836.8|MNV-47467-GAC-G|2
HPKYNRDSGQ
>FUSION-ENST00000463552.5:25854-ENST00000666777.1:137939|2123
GDTIVPILQVRR
>FUSION-ENST00000463552.5:25854-ENST00000666777.1:137939|400
APGRCCTAWHVVGGVYLHKSPK
>FUSION-ENST00000463552.5:25854-ENST00000666777.1:137939|1074
MAAGEKFWICQN
>FUSION-ENST00000463552.5:25854-ENST00000666777.1:137939|2922
MGVVSLTSFQKQRQPCFYQR
>ENST00000490881.5|SNV-60959-A-T|5
RALQIVFGIR
>ENST00000546876.1|SNV-3995-G-A|6
MANSASLVLLASSPR
>ENST00000366923.8|SNV-26461-T-G|3
KPYIWEDSR
>ENST00000646630.1|SNV-23364-C-G|5
SSPAYCTSR
>ENST00000398052.9|SNV-50227-G-T|5
KGEAMALNEKIILEK
>FUSION-ENST00000667305.1:22359-ENST00000338492.9:3799|358
GSAVIKQQWFPVAH
>FUSION-ENST00000667305.1:22359-ENST00000338492.9:3799|716
SFTLVAQAGGQWR
>FUSION-ENST00000463552.5:25854-ENST00000666777.1:137939|2343
FPSSWLFMIARKWWSSPLLW
>FUSION-ENST00000463552.5:25854-ENST00000666777.1:137939|2106
MWNFVVVLWCPHTRSLCRPSCCYNK
>ENST00000264260.6|SNV-33492-G-T|3
SLLPAPSK
>FUSION-ENST00000667305.1:22359-ENST00000338492.9:3799|1068
QSCRDLDHSLR
>FUSION-ENST00000667305.1:22359-ENST00000338492.9:3799|434
TLEIPYILSALGR
>FUSION-ENST00000436174.5:8631-ENST00000623511.1:23702|3
FTLNQVTRR
>FUSION-ENST00000463552.5:25854-ENST00000666777.1:137939|342
STSTDEC
>FUSION-ENST00000667305.1:22359-ENST00000338492.9:3799|376
LPQAFHVFPFHSPWA
>FUSION-ENST00000667305.1:22359-ENST00000338492.9:3799|307
SLSPLHFVQHFPSCYLSGKTQ
>FUSION-ENST00000463552.5:25854-ENST00000666777.1:137939|966
QSPTLCHSLTGARGKT
>FUSION-ENST00000463552.5:25854-ENST00000666777.1:137939|1004
MDSWQPPEAR
>FUSION-ENST00000463552.5:25854-ENST00000666777.1:137939|2631
MWKGSWR
>ENST00000650597.1|SNV-2285-G-A|6
RMNWPCTR
>FUSION-ENST00000549633.5:1153-ENST00000478460.5:15234|234
MIYALSCFTK
>FUSION-ENST00000463552.5:25854-ENST00000666777.1:137939|1437
MFGEEADLAGAQVGLEWR
>FUSION-ENST00000463552.5:25854-ENST00000666777.1:137939|2836
MPSHMASGLRGSPILRQR
>FUSION-ENST00000525495.6:19506-ENST00000544752.6:581576|52
MYIDGMGRVLAQDVYAK
>FUSION-ENST00000463552.5:25854-ENST00000666777.1:137939|448
LARLVLNFRPQEIHCLVLSKCWDYR
>FUSION-ENST00000463552.5:25854-ENST00000666777.1:137939|648
LFSHNGGSR
>FUSION-ENST00000463552.5:25854-ENST00000666777.1:137939|1972
LMFVFLVETR
>FUSION-ENST00000463552.5:25854-ENST00000666777.1:137939|2817
QLCPRHVPQGQLLQMK
>FUSION-ENST00000549633.5:1153-ENST00000478460.5:15234|279
LILITYMIQTYIK
>FUSION-ENST00000463552.5:25854-ENST00000666777.1:137939|2125
LWSYPDLTVK
>FUSION-ENST00000667305.1:22359-ENST00000338492.9:3799|809
NRCHLREVSSVGGR
>FUSION-ENST00000463552.5:25854-ENST00000666777.1:137939|417
GAGHVTMCKAFASRVR
>FUSION-ENST00000463552.5:25854-ENST00000666777.1:137939|2816
QLCPRHVPQGQLLQMKR
>FUSION-ENST00000463552.5:25854-ENST00000666777.1:137939|3212
VLGLQARAIVPGQYHGYF
>FUSION-ENST00000667305.1:22359-ENST00000338492.9:3799|679
AEAGGSQGQAFETILANMVKPHFY
>FUSION-ENST00000463552.5:25854-ENST00000666777.1:137939|516
MCPRPHHPKDA
>FUSION-ENST00000463552.5:25854-ENST00000666777.1:137939|2077
MDLTSEGRQITER
>FUSION-ENST00000463552.5:25854-ENST00000666777.1:137939|442
ELPRPGLEPSLYPVT
>FUSION-ENST00000463552.5:25854-ENST00000666777.1:137939|2561
NFHGLPR
>FUSION-ENST00000667305.1:22359-ENST00000338492.9:3799|582
MNRCLVMEGLKCFFK
>FUSION-ENST00000463552.5:25854-ENST00000666777.1:137939|2718
CGVSQSLESLAVLCSVR
>FUSION-ENST00000667305.1:22359-ENST00000338492.9:3799|313
EGRREEK
>FUSION-ENST00000463552.5:25854-ENST00000666777.1:137939|2889
MPTLGKKTHTHTHTHTHTER
>ENST00000394072.7|SNV-20887-T-C|4
CRWGLGLHRQPSLLPEEICGVFFR
>FUSION-ENST00000463552.5:25854-ENST00000666777.1:137939|2369
MGPPLFESLCHSCPIFFFFK
>FUSION-ENST00000463552.5:25854-ENST00000666777.1:137939|401
APGRCCTAWHVVGGVYLHK
>FUSION-ENST00000463552.5:25854-ENST00000666777.1:137939|2637
MVGPVPFRI
>ENST00000266037.10|SNV-554648-C-T|3
AFPDRIMDVLGWLRHVSGEEIVK
>FUSION-ENST00000463552.5:25854-ENST00000666777.1:137939|76
VESKFPFR
>FUSION-ENST00000463552.5:25854-ENST00000666777.1:137939|622
DQPGQHGETPSLLK
>FUSION-ENST00000667305.1:22359-ENST00000338492.9:3799|227
MGNYFCTFSCPKSRVFLYPDSW
>ENST00000634764.1|SNV-1303411-G-A|3
MVIGIVAAAALCILILLYAMYKYR
>FUSION-ENST00000463552.5:25854-ENST00000666777.1:137939|2516
SDSHLVTMLKVLIQ
>FUSION-ENST00000463552.5:25854-ENST00000666777.1:137939|2373
TPRAQAAH
>ENST00000371935.6|SNV-282-G-T|4
AKVPASNR
>ENST00000395089.5|SNV-156546-A-G|1
KKQEYHK
>FUSION-ENST00000463552.5:25854-ENST00000666777.1:137939|942
SSKSGASK
>FUSION-ENST00000667305.1:22359-ENST00000338492.9:3799|1067
QSCRDLDHSLRLLSVTLR
>FUSION-ENST00000463552.5:25854-ENST00000666777.1:137939|819
DVNTEVMGVK
>FUSION-ENST00000463552.5:25854-ENST00000666777.1:137939|870
PTVRLQELLQVVCMEHS
>FUSION-ENST00000667305.1:22359-ENST00000338492.9:3799|835
MWVESYFRWMEQCLGR
>FUSION-ENST00000463552.5:25854-ENST00000666777.1:137939|2499
WKMSVPFLAVGCGACYSTCGR
>FUSION-ENST00000463552.5:25854-ENST00000666777.1:137939|2717
CGVSQSLESLAVLCSVRTAFDCR
>FUSION-ENST00000463552.5:25854-ENST00000666777.1:137939|2319
RPGFWDTHRPQSALCPR
>FUSION-ENST00000549633.5:1153-ENST00000478460.5:15234|196
MVNMMVSMTVASSPR
>FUSION-ENST00000463552.5:25854-ENST00000666777.1:137939|2774
LRGMLQFR
>ENST00000273853.11|SNV-32986-G-A|1
HFSSESKNKLVPEEVTSTVTK
>ENST00000457167.9|SNV-20845-A-T|2
EQGNAYFAKK
>FUSION-ENST00000463552.5:25854-ENST00000666777.1:137939|69
MTVLGSDK
>FUSION-ENST00000463552.5:25854-ENST00000666777.1:137939|1517
MGIVWAGVWR
>FUSION-ENST00000463552.5:25854-ENST00000666777.1:137939|1152
SAFYIQIRR
>ENST00000414786.6|SNV-47214-C-T|1
SQSWCLL
>ENST00000527086.1|SNV-412-G-A|1
ATSSQISWMPELTL
>FUSION-ENST00000463552.5:25854-ENST00000666777.1:137939|2489
KKSSHLLQDFCVIK
>FUSION-ENST00000463552.5:25854-ENST00000666777.1:137939|760
KFSLAHWPLSLK
>FUSION-ENST00000463552.5:25854-ENST00000666777.1:137939|1695
TGQVERSAFQGRK
>FUSION-ENST00000667305.1:22359-ENST00000338492.9:3799|897
LSGQSQGRLHGGADVNLHLK
>FUSION-ENST00000463552.5:25854-ENST00000666777.1:137939|901
AVIIEASGCLLR
>FUSION-ENST00000463552.5:25854-ENST00000666777.1:137939|1274
MCQLQALQMQ
>FUSION-ENST00000667305.1:22359-ENST00000338492.9:3799|292
VVTQTTWK
>FUSION-ENST00000667305.1:22359-ENST00000338492.9:3799|886
ACRAFQRFCLLLCK
>FUSION-ENST00000463552.5:25854-ENST00000666777.1:137939|1115
MLLPGIYHKAHSRGCSVALPR
>FUSION-ENST00000463552.5:25854-ENST00000666777.1:137939|369
MKTSSQFLAPIGVG
>FUSION-ENST00000463552.5:25854-ENST00000666777.1:137939|2787
VGLVRWCSHR
>ENST00000492556.5|SNV-196-G-A|3
HGGRSDSCGRK
>ENST00000462275.5|SNV-238789-C-T|6
MAVGALHHDPEHWPSLETFNPERSK
>FUSION-ENST00000463552.5:25854-ENST00000666777.1:137939|2790
SSAPGSLCGRR
>FUSION-ENST00000667305.1:22359-ENST00000338492.9:3799|1062
DLDHSLR
>FUSION-ENST00000549633.5:1153-ENST00000478460.5:15234|239
IFTLLIFTGFQK
>ENST00000505484.5|SNV-124589-C-T|2
QTLWKGICPQKCL
>FUSION-ENST00000667305.1:22359-ENST00000338492.9:3799|415
MILPDFR
>FUSION-ENST00000463552.5:25854-ENST00000666777.1:137939|2085
MGRDSWQSLRR
>FUSION-ENST00000463552.5:25854-ENST00000666777.1:137939|2617
KEIRCDSVLVDP
>FUSION-ENST00000463552.5:25854-ENST00000666777.1:137939|2690
TAGPEVPRAGQTR
>FUSION-ENST00000463552.5:25854-ENST00000666777.1:137939|602
KKIPCISSDTCITSCHPTP
>FUSION-ENST00000463552.5:25854-ENST00000666777.1:137939|2914
LVSNFLSPF
>FUSION-ENST00000463552.5:25854-ENST00000666777.1:137939|1145
AHDGPVTCQTSHRR
>ENST00000527086.1|SNV-412-G-A|5
PPSRLSMYRATSSQISWMPELTL
>ENST00000403303.5|SNV-174089-G-T|2
YFSAISLACTKLTEDNK
>FUSION-ENST00000463552.5:25854-ENST00000666777.1:137939|2596
GGRYSDTVPQKGCCDDEVNGDT
>ENST00000463296.1|SNV-6495-C-T|1
IFVVIASVFTNGLVLAATMKFKK
>FUSION-ENST00000463552.5:25854-ENST00000666777.1:137939|2386
MVTQVPLWTIRHSGEGGIQSRDK
>FUSION-ENST00000667305.1:22359-ENST00000338492.9:3799|1195
LLTLGPSR
>FUSION-ENST00000667305.1:22359-ENST00000338492.9:3799|850
MPWTRSAFSESNVWVR
>FUSION-ENST00000667305.1:22359-ENST00000338492.9:3799|964
NKPFSKTFE
>FUSION-ENST00000463552.5:25854-ENST00000666777.1:137939|2866
MGAYDRR
>ENST00000527125.1|SNV-17004-A-G|8
MMYILLVFLTLWLLIEVIYCYR
>ENST00000354366.8|SNV-27733-G-A|3
YFTKKSVGLMNINGVAISSK
>FUSION-ENST00000463552.5:25854-ENST00000666777.1:137939|1314
FGSLKQQKFIVLQFWRPEV
>ENST00000514861.5|SNV-82-T-C|1
AWLCGSLPVVVAATAMETAAR
>FUSION-ENST00000549633.5:1153-ENST00000478460.5:15234|287
LIFFYIEKNTSHK
>ENST00000353796.7|SNV-19410-G-A|4
VHTGKKPYECYECGKFFSQK
>FUSION-ENST00000463552.5:25854-ENST00000666777.1:137939|2202
MKQEYKEK
>FUSION-ENST00000463552.5:25854-ENST00000666777.1:137939|409
VRHFFLARSPPDR
>FUSION-ENST00000463552.5:25854-ENST00000666777.1:137939|3127
MQFFLGEGCCTFQGLTK
>FUSION-ENST00000549633.5:1153-ENST00000478460.5:15234|84
MINQRGIK
>FUSION-ENST00000463552.5:25854-ENST00000666777.1:137939|2777
MLTQGSWLSVSFEQSFLW
>ENST00000470729.5|SNV-100950-G-A|17
ATQLSIMLLTVRICQ
>FUSION-ENST00000463552.5:25854-ENST00000666777.1:137939|1821
ALALAPALSCSRLSLSACSTGR
>ENST00000398052.9|SNV-50227-G-T|2
IILEKVQSR
>FUSION-ENST00000463552.5:25854-ENST00000666777.1:137939|2533
MQMTKYYFIELINK
>ENST00000289753.2|SNV-1298-C-T|2
YKLRMTLLR
>FUSION-ENST00000667305.1:22359-ENST00000338492.9:3799|502
WGVNIFEGLE
>FUSION-ENST00000667305.1:22359-ENST00000338492.9:3799|616
MHQGFGSFYC
>FUSION-ENST00000463552.5:25854-ENST00000666777.1:137939|2399
MPFLVVPLIAR
>FUSION-ENST00000463552.5:25854-ENST00000666777.1:137939|374
LSDHTCGFWRELGLEPR
>FUSION-ENST00000463552.5:25854-ENST00000666777.1:137939|192
MTFCFAPGSKHPGLPRILCSSWEK
>FUSION-ENST00000463552.5:25854-ENST00000666777.1:137939|1660
MSHHARPMLSVLFDPLFGEDRAG
>FUSION-ENST00000667305.1:22359-ENST00000338492.9:3799|394
LFLQWVPVRGSK
>FUSION-ENST00000463552.5:25854-ENST00000666777.1:137939|2858
GGQGMVRQVEVLEKSR
>FUSION-ENST00000667305.1:22359-ENST00000338492.9:3799|688
MQNSQKSTTK
>FUSION-ENST00000667305.1:22359-ENST00000338492.9:3799|813
SKITCGLNHIFAGWNNALDEVSI
>ENST00000389622.7|SNV-66403-G-C|1
GQATVLEEDHGLFDISTAEMK
>FUSION-ENST00000667305.1:22359-ENST00000338492.9:3799|1005
MVAYAYNFCTLRG
>FUSION-ENST00000463552.5:25854-ENST00000666777.1:137939|1435
MFGEEADLAGAQVGLEWRNGVLP
>FUSION-ENST00000463552.5:25854-ENST00000666777.1:137939|483
MFSQGGGSLLQPTSGRTCPP
>ENST00000340811.9|SNV-94244-C-A|2
VVQKESGLQHTR
>FUSION-ENST00000463552.5:25854-ENST00000666777.1:137939|105
KEYDNQSASEK
>FUSION-ENST00000667305.1:22359-ENST00000338492.9:3799|620
HRVFSSSASECVR
>FUSION-ENST00000463552.5:25854-ENST00000666777.1:137939|2409
MLLHMWEKKIIPSTSGLLCD
>FUSION-ENST00000463552.5:25854-ENST00000666777.1:137939|1012
MIAEWMNIAIFTTKIKMGK
>ENST00000470729.5|SNV-100950-G-A|35
MAKLLSCGADIEVK
>FUSION-ENST00000463552.5:25854-ENST00000666777.1:137939|981
KERPYHMSRNCASR
>ENST00000590348.6|SNV-20845-A-T|4
STTGWEAETFKEQGNAYFAKK
>FUSION-ENST00000667305.1:22359-ENST00000338492.9:3799|350
MHLGGTE
>FUSION-ENST00000463552.5:25854-ENST00000666777.1:137939|2194
ASCVVTAHQRLGL
>FUSION-ENST00000463552.5:25854-ENST00000666777.1:137939|1118
LLPGIYHK
>FUSION-ENST00000463552.5:25854-ENST00000666777.1:137939|3
HCSLNVFSSCAPHSVYSKCAVLIF
>FUSION-ENST00000463552.5:25854-ENST00000666777.1:137939|932
PNLLFSFLCLLRPSGGTHFSISYR
>FUSION-ENST00000463552.5:25854-ENST00000666777.1:137939|229
MLTQSTPLPR
>FUSION-ENST00000463552.5:25854-ENST00000666777.1:137939|2973
LVGLVSNSRPQVFCLPWPPK
>FUSION-ENST00000549633.5:1153-ENST00000478460.5:15234|157
LRWAHHLR
>FUSION-ENST00000463552.5:25854-ENST00000666777.1:137939|1278
MQTLGEGERQGGYRIYLLER
>FUSION-ENST00000463552.5:25854-ENST00000666777.1:137939|1126
RTGPFFEWK
>FUSION-ENST00000463552.5:25854-ENST00000666777.1:137939|2977
MARSWLTTTSASQVQVILLPQPPE
>FUSION-ENST00000463552.5:25854-ENST00000666777.1:137939|1965
MFLVETGFHHVGQDGLDLLPS
>FUSION-ENST00000463552.5:25854-ENST00000666777.1:137939|1262
MLVDQCS
>FUSION-ENST00000667305.1:22359-ENST00000338492.9:3799|689
FCLRPWVFSSDQSRSTSTSS
>FUSION-ENST00000463552.5:25854-ENST00000666777.1:137939|989
WNFSSQK
>FUSION-ENST00000667305.1:22359-ENST00000338492.9:3799|740
MPPCPAK
>FUSION-ENST00000463552.5:25854-ENST00000666777.1:137939|3215
LVSNSQPQVIHLPWPPK
>FUSION-ENST00000667305.1:22359-ENST00000338492.9:3799|701
MSEFFRISGKYCGS
>FUSION-ENST00000463552.5:25854-ENST00000666777.1:137939|213
MTFCGPR
>ENST00000357084.7|SNV-19620-G-A|3
FTLEFSR
>FUSION-ENST00000667305.1:22359-ENST00000338492.9:3799|223
MCKMFLLW
>FUSION-ENST00000667305.1:22359-ENST00000338492.9:3799|966
LLQVTVPPFPQLLSR
>FUSION-ENST00000549633.5:1153-ENST00000478460.5:15234|295
MEEVRAT
>FUSION-ENST00000463552.5:25854-ENST00000666777.1:137939|489
RSLDGETSALFFCCGGGLFSVK
>FUSION-ENST00000463552.5:25854-ENST00000666777.1:137939|2526
TKYYFIELINKEALFV
>FUSION-ENST00000463552.5:25854-ENST00000666777.1:137939|2370
VLTSPGCCATGCAA
>FUSION-ENST00000667305.1:22359-ENST00000338492.9:3799|575
MEGLKCFFKSLGVAK
>FUSION-ENST00000463552.5:25854-ENST00000666777.1:137939|423
HAGGKGGFWG
>FUSION-ENST00000463552.5:25854-ENST00000666777.1:137939|1382
MGSGKAGQRGASQPCLER
>ENST00000475124.1|SNV-13652-T-C|6
GAGGRDLSNAEAR
>FUSION-ENST00000463552.5:25854-ENST00000666777.1:137939|2993
MGQYVSQRAILTIYQSQFLLR
>FUSION-ENST00000463552.5:25854-ENST00000666777.1:137939|1885
MLARMVSIS
>FUSION-ENST00000463552.5:25854-ENST00000666777.1:137939|1492
EVPERGARR
>FUSION-ENST00000463552.5:25854-ENST00000666777.1:137939|1478
MAFRSSR
>FUSION-ENST00000667305.1:22359-ENST00000338492.9:3799|321
EGREGREEGR
>FUSION-ENST00000525495.6:7861-ENST00000544752.6:581576|45
EWGESLLK
>FUSION-ENST00000463552.5:25854-ENST00000666777.1:137939|3024
MSWPWRNHFPPAVIVHLQR
>FUSION-ENST00000463552.5:25854-ENST00000666777.1:137939|1656
MLSVLFDPLFGEDRAG
>ENST00000351008.4|SNV-216936-G-A|3
TPFSLTR
>FUSION-ENST00000463552.5:25854-ENST00000666777.1:137939|1532
MASAIGRQDQR
>FUSION-ENST00000463552.5:25854-ENST00000666777.1:137939|1166
MPPVTGIPELWLVGLLAEMGPEP
>FUSION-ENST00000463552.5:25854-ENST00000666777.1:137939|189
HPGLPRILCSSWEKLR
>FUSION-ENST00000667305.1:22359-ENST00000338492.9:3799|624
LYNVPEIGCLTQVLTR
>FUSION-ENST00000463552.5:25854-ENST00000666777.1:137939|679
PTFNSGGIK
>FUSION-ENST00000463552.5:25854-ENST00000666777.1:137939|2551
ENFHGLPKVIKLASQPR
>FUSION-ENST00000463552.5:25854-ENST00000666777.1:137939|1354
KCCPLSGYNVHIFSQPVGRFIR
>FUSION-ENST00000463552.5:25854-ENST00000666777.1:137939|1795
GLPLIHPAPSKAFPWLAR
>FUSION-ENST00000463552.5:25854-ENST00000666777.1:137939|2358
LYWVPNISDTLR
>FUSION-ENST00000667305.1:22359-ENST00000338492.9:3799|193
RHRVPTQK
>ENST00000262577.6|SNV-65918-C-T|1
AQSGSPWWRSKGYR
>FUSION-ENST00000463552.5:25854-ENST00000666777.1:137939|1069
MMEVEIRGIQHQVKGGHGFLAATR
>FUSION-ENST00000463552.5:25854-ENST00000666777.1:137939|1551
MVLHAFWKYRNELEVLFFLR
>FUSION-ENST00000463552.5:25854-ENST00000666777.1:137939|2055
MQATVFSFLFSK
>FUSION-ENST00000463552.5:25854-ENST00000666777.1:137939|1886
LSCCGCVTAVTETQQVPTFFFFFF
>ENST00000546876.1|SNV-3995-G-A|2
MANSASLVLLASSPRKRPR
>FUSION-ENST00000463552.5:25854-ENST00000666777.1:137939|1674
DRVVGWLI
>FUSION-ENST00000667305.1:22359-ENST00000338492.9:3799|522
WEKEKVLCMESPQEFIGEWLTK
>FUSION-ENST00000463552.5:25854-ENST00000666777.1:137939|2166
MTLKPVNLPFLTGPSLL
>FUSION-ENST00000463552.5:25854-ENST00000666777.1:137939|3103
MKWELLFEPLK
>FUSION-ENST00000463552.5:25854-ENST00000666777.1:137939|2681
MLFILLINFYDCHK
>FUSION-ENST00000549633.5:1153-ENST00000478460.5:15234|257
LLSWKKVSLTGIY
>FUSION-ENST00000463552.5:25854-ENST00000666777.1:137939|2641
MDLSRLTSRNL
>ENST00000353796.7|SNV-19410-G-A|1
KPYECYECGKFFSQKSYLTIHHR
>FUSION-ENST00000463552.5:25854-ENST00000666777.1:137939|665
MCSNRLKASVFSR
>FUSION-ENST00000463552.5:25854-ENST00000666777.1:137939|2447
DPKQRQK
>ENST00000538802.1|SNV-15030-T-A|6
MGKTSGKLFDSSDDDESDSEEDSNR
>ENST00000590886.7|SNV-20845-A-T|6
GLSREAETFKEQGNAYFAK
>FUSION-ENST00000463552.5:25854-ENST00000666777.1:137939|2328
LLNRNTK
>FUSION-ENST00000463552.5:25854-ENST00000666777.1:137939|639
KSWLGMVVHTCNPSTFGRLR
>FUSION-ENST00000667305.1:22359-ENST00000338492.9:3799|280
YIIYTNIYNIYKYI
>FUSION-ENST00000463552.5:25854-ENST00000666777.1:137939|3239
MAKDFAGEQ
>FUSION-ENST00000667305.1:22359-ENST00000338492.9:3799|1105
MLPKWVLWQEPPLSLLFSDLK
>FUSION-ENST00000463552.5:25854-ENST00000666777.1:137939|1657
LSVLFDPLFGEDR
>FUSION-ENST00000463552.5:25854-ENST00000666777.1:137939|610
EAEAGEFLGPRR
>FUSION-ENST00000463552.5:25854-ENST00000666777.1:137939|2801
SEDSSLFLLMSK
>FUSION-ENST00000667305.1:22359-ENST00000338492.9:3799|952
MHSFPEQLLYAWHRFSCWR
>ENST00000477653.2|INDEL-47465-G-GCC|MNV-47467-GAC-G|2
PRSSATLNTTAGLWTMTSC
>ENST00000289382.8|SNV-12145-T-G|1
SPLSAPQQTQLLGELEKDPK
>FUSION-ENST00000463552.5:25854-ENST00000666777.1:137939|597
MLPHALLGYPSDSVIFTPASDEQSR
>FUSION-ENST00000463552.5:25854-ENST00000666777.1:137939|744
MIIFREYIMLHQVDKSYSK
>FUSION-ENST00000463552.5:25854-ENST00000666777.1:137939|1221
ESHNCTKSCGK
>ENST00000341861.9|SNV-66596-C-G|1
FPSEANR
>FUSION-ENST00000463552.5:25854-ENST00000666777.1:137939|3158
VLVVCWALLCPAFRNR
>FUSION-ENST00000549633.5:1153-ENST00000478460.5:15234|64
MYIYWQKVK
>FUSION-ENST00000549633.5:1153-ENST00000478460.5:15234|256
KVSLTGIY
>ENST00000368971.2|SNV-100267-G-T|10
EKMRQLHECR
>ENST00000527125.1|SNV-17004-A-G|6
MMYILLVFLTLWLLIEVIYCYRK
>ENST00000306329.15|SNV-119389-G-A|3
QPLQSHVLTEQSGLR
>FUSION-ENST00000463552.5:25854-ENST00000666777.1:137939|2897
TPLKRNAICFQSCSTR
>FUSION-ENST00000463552.5:25854-ENST00000666777.1:137939|1530
MASAIGRQDQREVQAGGQW
>FUSION-ENST00000667305.1:22359-ENST00000338492.9:3799|664
MPAWTQR
>FUSION-ENST00000463552.5:25854-ENST00000666777.1:137939|2899
SRPSHLTPR
>FUSION-ENST00000463552.5:25854-ENST00000666777.1:137939|207
HQGSVVSVLR
>FUSION-ENST00000667305.1:22359-ENST00000338492.9:3799|243
MGIQMVPVCLGIQEN
>FUSION-ENST00000463552.5:25854-ENST00000666777.1:137939|1755
QLFNHHLPLL
>FUSION-ENST00000463552.5:25854-ENST00000666777.1:137939|2613
GGNIFTGSR
>FUSION-ENST00000463552.5:25854-ENST00000666777.1:137939|2715
CAGDLGTYSHHDGTLSGG
>FUSION-ENST00000463552.5:25854-ENST00000666777.1:137939|2378
SSQPAHPLCS
>ENST00000260600.9|SNV-89052-T-C|2
LVAFSTWTDRTR
>FUSION-ENST00000463552.5:25854-ENST00000666777.1:137939|1940
IRLFGIPLSGDGHK
>FUSION-ENST00000463552.5:25854-ENST00000666777.1:137939|631
MVVHTCNPSTFGRLRWADHLR
>FUSION-ENST00000667305.1:22359-ENST00000338492.9:3799|855
MLARLVLNF
>FUSION-ENST00000463552.5:25854-ENST00000666777.1:137939|582
TIIIIIFFGDK
>FUSION-ENST00000463552.5:25854-ENST00000666777.1:137939|2323
KSSHLLSTYYMCWTLL
>FUSION-ENST00000463552.5:25854-ENST00000666777.1:137939|1412
TSRWVQGR
>FUSION-ENST00000667305.1:22359-ENST00000338492.9:3799|992
VCCDDERDDEQNVSGR
>ENST00000288221.11|SNV-387583-G-A|6
TKQLQDLTEEKGTLASEIR
>FUSION-ENST00000667305.1:22359-ENST00000338492.9:3799|684
STTKRQTAL
>ENST00000262577.6|SNV-65918-C-T|2
AQSGSPWWRSK
>FUSION-ENST00000463552.5:25854-ENST00000666777.1:137939|3028
MYSGVWSK
>FUSION-ENST00000463552.5:25854-ENST00000666777.1:137939|2387
VTQVPLWTIRHSGEGGIQSR
>FUSION-ENST00000549633.5:1153-ENST00000478460.5:15234|373
MSIKYNQVAS
>FUSION-ENST00000667305.1:22359-ENST00000338492.9:3799|423
GIWPSLSQG
>FUSION-ENST00000463552.5:25854-ENST00000666777.1:137939|2622
MACLRSSSWHLNPGSSACDDRK
>FUSION-ENST00000525495.6:7861-ENST00000544752.6:581576|46
MEWGESLLKMYMQKTIYPPSQHQ
>FUSION-ENST00000549633.5:1153-ENST00000478460.5:15234|233
IYALSCFTK
>FUSION-ENST00000463552.5:25854-ENST00000666777.1:137939|1481
ASGVTGRKG
>FUSION-ENST00000463552.5:25854-ENST00000666777.1:137939|418
GAGHVTMCKAFASR
>FUSION-ENST00000463552.5:25854-ENST00000666777.1:137939|2505
KLSCPMLR
>ENST00000267549.5|SNV-6351-A-G|1
HSKATENKEK
>FUSION-ENST00000549633.5:1153-ENST00000478460.5:15234|331
CQGDMTGPTIIILRHLD
>FUSION-ENST00000463552.5:25854-ENST00000666777.1:137939|3204
HVECCARSSSHLIFLFYLSFLRIVR
>FUSION-ENST00000463552.5:25854-ENST00000666777.1:137939|1290
LAVGSGVTSVTGNVASSWHSHR
>FUSION-ENST00000463552.5:25854-ENST00000666777.1:137939|1575
MQYVIPGRGLLYVVVLSSSGNPG
>FUSION-ENST00000667305.1:22359-ENST00000338492.9:3799|1044
YKKLAGHGGAHL
>FUSION-ENST00000463552.5:25854-ENST00000666777.1:137939|141
RQLWPSCSLGR
>FUSION-ENST00000667305.1:22359-ENST00000338492.9:3799|794
MGPQPTRPAVAQKLEETRPGGK
>FUSION-ENST00000463552.5:25854-ENST00000666777.1:137939|87
EGQCLDPQAKYQALL
>ENST00000647584.2|SNV-34791-T-C|4
ALVPLGIGIATGEQRHNR
>ENST00000298815.13|SNV-226244-A-T|1
IKESHLQEADTQIDR
>ENST00000451531.6|INDEL-867-G-GCG|1
IWTSSTELPGGVKSPERI
>FUSION-ENST00000463552.5:25854-ENST00000666777.1:137939|392
MLAGREVFGVR
>FUSION-ENST00000463552.5:25854-ENST00000666777.1:137939|3137
HLPSVWSPR
>FUSION-ENST00000463552.5:25854-ENST00000666777.1:137939|2484
MNSNKKPLK
>FUSION-ENST00000463552.5:25854-ENST00000666777.1:137939|2821
MRLTHLRQLCPR
>FUSION-ENST00000463552.5:25854-ENST00000666777.1:137939|1388
SSMAFVLR
>FUSION-ENST00000667305.1:22359-ENST00000338492.9:3799|1051
GPGAVAHTCNPSTLGG
>ENST00000261655.8|SNV-274046-G-C|1
ALIDKLNMAACTYRISVQCVTSR
>FUSION-ENST00000463552.5:25854-ENST00000666777.1:137939|2147
LLLLSLHRSGR
>FUSION-ENST00000667305.1:22359-ENST00000338492.9:3799|447
EFILSVK
>ENST00000477653.2|MNV-47467-GAC-G|6
MRPRSSATLNTTGTLDNDIMLIK
>FUSION-ENST00000463552.5:25854-ENST00000666777.1:137939|900
AVIIEASGCLLRIL
>FUSION-ENST00000463552.5:25854-ENST00000666777.1:137939|5
CLTQCLPHK
>ENST00000497882.5|SNV-5731-C-T|1
CTSAMPMGGRLCRTCLSL
>FUSION-ENST00000667305.1:22359-ENST00000338492.9:3799|408
FVSHIVR
>ENST00000361297.7|SNV-244100-T-C|3
SGLLDAPR
>FUSION-ENST00000549633.5:1153-ENST00000478460.5:15234|69
MFIKLISVKLLFIPFNNL
>FUSION-ENST00000463552.5:25854-ENST00000666777.1:137939|977
SRNCASR
>FUSION-ENST00000463552.5:25854-ENST00000666777.1:137939|1046
QGRVSPQR
>ENST00000547263.1|SNV-56335-G-A|4
MTRRCQSLPWMI
>FUSION-ENST00000549633.5:1153-ENST00000478460.5:15234|297
MVCCPFV
>FUSION-ENST00000463552.5:25854-ENST00000666777.1:137939|90
REGQCLDPQAK
>FUSION-ENST00000463552.5:25854-ENST00000666777.1:137939|1501
REVPERGAR
>ENST00000477653.2|MNV-47467-GAC-G|5
RPRSSATLNTTGTLDNDIMLIK
>FUSION-ENST00000463552.5:25854-ENST00000666777.1:137939|3074
ELASLCLGTPRMVLGQER
>ENST00000576370.5|SNV-218-G-A|3
GLRWLETWKR
>FUSION-ENST00000463552.5:25854-ENST00000666777.1:137939|1576
MQYVIPGR
>ENST00000470729.5|SNV-107051-T-C|2
IAIQKEHLK
>FUSION-ENST00000463552.5:25854-ENST00000666777.1:137939|1250
MQNQGWKTSERECHNK
>ENST00000342836.8|INDEL-47465-G-GCC|MNV-47467-GAC-G|1
TLDNDIMLIKLSSPAVINAR
>ENST00000371935.6|SNV-283-C-T|2
CAPSSPVAKPGPVKTLTR
>FUSION-ENST00000667305.1:22359-ENST00000338492.9:3799|706
MLSFITACLYRLCFLFFS
>FUSION-ENST00000667305.1:22359-ENST00000338492.9:3799|312
EEKKEGR
>ENST00000560136.5|SNV-65577-C-A|1
DQKAQPI
>ENST00000556730.1|SNV-26191-G-T|2
HILEGLGLNLQKSSEK
>FUSION-ENST00000463552.5:25854-ENST00000666777.1:137939|2610
MGGNIFTGSRKFR
>FUSION-ENST00000463552.5:25854-ENST00000666777.1:137939|1847
HPTANTFNLIFWPPEL
>FUSION-ENST00000463552.5:25854-ENST00000666777.1:137939|1703
AATQEAEAGESLEPR
>ENST00000511204.1|SNV-57058-G-A|1
WYPYGITQVSFADLLLGHK
>ENST00000398138.4|MNV-6460-GG-G|1
TAVTSKRDS
>FUSION-ENST00000667305.1:22359-ENST00000338492.9:3799|1083
IIVVVLQMRNPQPREVK
>FUSION-ENST00000667305.1:22359-ENST00000338492.9:3799|91
TSPPCLGSKL
>FUSION-ENST00000463552.5:25854-ENST00000666777.1:137939|735
LHQVDKSYSKSVLCC
>FUSION-ENST00000463552.5:25854-ENST00000666777.1:137939|1528
QDQREVQAGGQW
>FUSION-ENST00000549633.5:1492-ENST00000478460.5:15234|387
DPQRRCMSM
>FUSION-ENST00000463552.5:25854-ENST00000666777.1:137939|951
MDEVELFFPEKKTR
>ENST00000268164.8|SNV-50802-A-C|1
DVGLQTDLVTMNPSVIQR
>ENST00000342836.8|INDEL-47465-G-GCC|1
TLWTMTSC
>FUSION-ENST00000573550.5:7861-ENST00000544752.6:581576|46
YRDAVFLAERLYAEDGMGR
>ENST00000463433.1|SNV-32974-G-A|9
MIAGLGKAAELVTQNCEAYK
>FUSION-ENST00000463552.5:25854-ENST00000666777.1:137939|2873
MVYRSQTQVSEREDIF
>ENST00000330579.6|SNV-1203-G-T|4
HRYHSCCNRLGELLGHPSFHVK
>FUSION-ENST00000667305.1:22359-ENST00000338492.9:3799|887
ACRAFQR
>FUSION-ENST00000463552.5:25854-ENST00000666777.1:137939|542
PALSPGFPSLSAR
>FUSION-ENST00000463552.5:25854-ENST00000666777.1:137939|2942
FTYVPWK
>ENST00000481538.1|SNV-1136-C-A|1
DSQQFHLVPVHLERVL
>FUSION-ENST00000463552.5:25854-ENST00000666777.1:137939|2680
LFILLINFYDCHK
>FUSION-ENST00000463552.5:25854-ENST00000666777.1:137939|1175
ALGAVKSFL
>FUSION-ENST00000667305.1:22359-ENST00000338492.9:3799|1132
WKTLDSCRSR
>FUSION-ENST00000549633.5:1153-ENST00000478460.5:15234|77
FCCDVAKGGSR
>FUSION-ENST00000549633.5:1153-ENST00000478460.5:15234|258
KLLSWKK
>FUSION-ENST00000463552.5:25854-ENST00000666777.1:137939|1239
VRESIFAPIVGMRK
>FUSION-ENST00000463552.5:25854-ENST00000666777.1:137939|334
SSVVNSHSTPPPNTLFFPDPFE
>ENST00000380167.8|SNV-38694-A-G|5
PCTCSSTCGIWANNMISSPLLPTSR
>FUSION-ENST00000667305.1:22359-ENST00000338492.9:3799|1002
RQLDMVWK
>FUSION-ENST00000463552.5:25854-ENST00000666777.1:137939|2379
DKSSQPAHPLCS
>FUSION-ENST00000667305.1:22359-ENST00000338492.9:3799|849
PWTRSAFSESNVWVR
>FUSION-ENST00000463552.5:25854-ENST00000666777.1:137939|1293
GLDSYDWFLR
>FUSION-ENST00000463552.5:25854-ENST00000666777.1:137939|605
PPHSSLGNEARLCVK
>FUSION-ENST00000463552.5:25854-ENST00000666777.1:137939|2599
RGGRYSDTVPQK
>FUSION-ENST00000463552.5:25854-ENST00000666777.1:137939|686
TSNLTVVPLDLSYELGRVFLQK
>FUSION-ENST00000463552.5:25854-ENST00000666777.1:137939|1211
MSVCFWR
>FUSION-ENST00000463552.5:25854-ENST00000666777.1:137939|2394
MSSLPSTAPC
>FUSION-ENST00000463552.5:25854-ENST00000666777.1:137939|632
VVHTCNPSTFGRLR
>FUSION-ENST00000463552.5:25854-ENST00000666777.1:137939|1433
FGEEADLAGAQVGLEWRNGVLP
>FUSION-ENST00000463552.5:25854-ENST00000666777.1:137939|363
AASQVTLSISFFPFILKK
>ENST00000579878.1|SNV-9422-A-T|1
VFSALLAIHSNKPGMVK
>FUSION-ENST00000667305.1:22359-ENST00000338492.9:3799|318
EEGRKMEGR
>FUSION-ENST00000549633.5:1153-ENST00000478460.5:15234|47
MIIKSSNIQLVI
>FUSION-ENST00000667305.1:22359-ENST00000338492.9:3799|527
LGFSHFFK
>ENST00000650385.1|SNV-5617-C-A|5
WVFKEEDPIQLR
>FUSION-ENST00000463552.5:25854-ENST00000666777.1:137939|1337
SHQWEQNWRMEVLGR
>FUSION-ENST00000667305.1:22359-ENST00000338492.9:3799|210
SSCQCFRQLDQVDAAFPLCKYGR
>FUSION-ENST00000463552.5:25854-ENST00000666777.1:137939|3003
GPMAQSMSSGCTIVGGYLILR
>FUSION-ENST00000667305.1:22359-ENST00000338492.9:3799|453
WYIAFHK
>ENST00000437600.9|SNV-362678-C-A|1
LQASLNKLR
>FUSION-ENST00000667305.1:22359-ENST00000338492.9:3799|1126
MPGPSACPR
>FUSION-ENST00000463552.5:25854-ENST00000666777.1:137939|1098
TLEHSFLFGADLCSHLCSANNPV
>ENST00000380167.8|SNV-38694-A-G|2
YLGQQYDLIASPAHFSQLK
>FUSION-ENST00000667305.1:22359-ENST00000338492.9:3799|604
EGEWADCEGQSLL
>FUSION-ENST00000463552.5:25854-ENST00000666777.1:137939|3115
LTLPQVPVLVK
>FUSION-ENST00000667305.1:22359-ENST00000338492.9:3799|807
CHLREVSSVGGRHTADVTAR
>FUSION-ENST00000463552.5:25854-ENST00000666777.1:137939|1628
MYVCTYFWPSPDAVCDSWKGSPVR
>FUSION-ENST00000463552.5:25854-ENST00000666777.1:137939|2768
VQSSCGGMHAHTGK
>FUSION-ENST00000463552.5:25854-ENST00000666777.1:137939|1609
LKIGKVNTYH
>FUSION-ENST00000549633.5:1153-ENST00000478460.5:15234|137
ERMLGQTVVSDYTLFTERLVVVF
>FUSION-ENST00000463552.5:25854-ENST00000666777.1:137939|1585
PAFSCMSALTSGLPR
>FUSION-ENST00000463552.5:25854-ENST00000666777.1:137939|2173
MVRLVGVLIR
>FUSION-ENST00000463552.5:25854-ENST00000666777.1:137939|618
VAHACNPSYSGG
>FUSION-ENST00000463552.5:25854-ENST00000666777.1:137939|2141
MGVAFSR
>FUSION-ENST00000463552.5:25854-ENST00000666777.1:137939|2284
DVRASKTDMVLPLWAV
>FUSION-ENST00000463552.5:25854-ENST00000666777.1:137939|2692
LQSRTAGPEVPRAGQTR
>FUSION-ENST00000549633.5:1492-ENST00000478460.5:15234|379
GLGRPRHSAR
>FUSION-ENST00000525495.6:7861-ENST00000544752.6:581576|70
RQFTPLPSISK
>FUSION-ENST00000463552.5:25854-ENST00000666777.1:137939|526
MFIMGFLWDQQL
>ENST00000486418.5|SNV-367-G-T|2
DLFGKDCHGK
>FUSION-ENST00000463552.5:25854-ENST00000666777.1:137939|2524
YYFIELINKEALFV
>FUSION-ENST00000463552.5:25854-ENST00000666777.1:137939|2586
MPLQILF
>FUSION-ENST00000667305.1:22359-ENST00000338492.9:3799|1234
MNLIKGILTNF
>FUSION-ENST00000463552.5:25854-ENST00000666777.1:137939|2664
AEVRHGSLQANIKEPVGCLPFWR
>FUSION-ENST00000667305.1:22359-ENST00000338492.9:3799|117
KKPMRILFFFFFF
>ENST00000368971.2|SNV-100267-G-T|11
MEKMRQLHECR
>FUSION-ENST00000667305.1:22359-ENST00000338492.9:3799|146
PVIPALWEAK
>FUSION-ENST00000463552.5:25854-ENST00000666777.1:137939|1051
GGGLKPLSK
>FUSION-ENST00000463552.5:25854-ENST00000666777.1:137939|1794
GLPLIHPAPSKAFPWLARR
>FUSION-ENST00000463552.5:25854-ENST00000666777.1:137939|1392
MISSQDYYF
>FUSION-ENST00000463552.5:25854-ENST00000666777.1:137939|108
TTADLSVIPTHLR
>FUSION-ENST00000463552.5:25854-ENST00000666777.1:137939|422
MESVNFR
>FUSION-ENST00000463552.5:25854-ENST00000666777.1:137939|2731
VKAHRLHGWGPTTADGAEVDR
>ENST00000451558.5|SNV-57570-G-C|3
NGSYDMVSTLIK
>FUSION-ENST00000667305.1:22359-ENST00000338492.9:3799|1146
MSYILEVR
>FUSION-ENST00000549633.5:1153-ENST00000478460.5:15234|62
MYIYWQKVKTL
>FUSION-ENST00000667305.1:22359-ENST00000338492.9:3799|255
PPLDPALL
>FUSION-ENST00000463552.5:25854-ENST00000666777.1:137939|875
MKRAALKPGHCSVA
>FUSION-ENST00000463552.5:25854-ENST00000666777.1:137939|3097
RWAFEAFSRVPASQLTLN
>FUSION-ENST00000463552.5:25854-ENST00000666777.1:137939|1802
MPVIPALCETEVGRSRGQEIK
>FUSION-ENST00000463552.5:25854-ENST00000666777.1:137939|1785
SQWSVRR
>FUSION-ENST00000463552.5:25854-ENST00000666777.1:137939|2541
TGKKSGVILFLLTHSHLSH
>FUSION-ENST00000463552.5:25854-ENST00000666777.1:137939|220
MLDILLAER
>FUSION-ENST00000463552.5:25854-ENST00000666777.1:137939|338
GVHRAGRHGSGLP
>FUSION-ENST00000463552.5:25854-ENST00000666777.1:137939|2975
SWLTTTSASQVQVILLPQPPE
>FUSION-ENST00000463552.5:25854-ENST00000666777.1:137939|3084
LHIPGFNKNLLNAYFAPGTCLGK
>FUSION-ENST00000463552.5:25854-ENST00000666777.1:137939|2636
VGPVPFRI
>FUSION-ENST00000463552.5:25854-ENST00000666777.1:137939|42
LLDDSVGLR
>FUSION-ENST00000549633.5:1153-ENST00000478460.5:15234|79
GIKFCCDVAKGGSR
>ENST00000485223.1|INDEL-2408-G-GCC|5
MSSSSMQPRSSATPNTTAEDSEQ
>FUSION-ENST00000460138.5:24828-ENST00000517510.5:51703|5
MLHGLLWQR
>ENST00000371935.6|SNV-283-C-T|1
CAPSSPVAKPGPVKTLTRK
>FUSION-ENST00000549633.5:1153-ENST00000478460.5:15234|220
RNGLWEAEVGASFEVR
>ENST00000361297.7|SNV-244100-T-C|2
SGLLDAPRFPEGPEEASSTLR
>ENST00000459908.5|SNV-125840-G-A|2
TTSPPPAWMENPAIKR
>FUSION-ENST00000549633.5:1153-ENST00000478460.5:15234|148
PIVPATWEAEIGELLEPGMQR
>FUSION-ENST00000463552.5:25854-ENST00000666777.1:137939|348
TKQNFLNQ
>FUSION-ENST00000463552.5:25854-ENST00000666777.1:137939|1010
MNIAIFTTK
>ENST00000461469.5|SNV-96823-A-G|1
PFAFFFLESEGFAGLEKGIRAR
>FUSION-ENST00000549633.5:1153-ENST00000478460.5:15234|185
VSMTVASSPRLIILCKTASSSVSR
>FUSION-ENST00000463552.5:25854-ENST00000666777.1:137939|25
DRLFSEWGYWVCFLFLST
>FUSION-ENST00000549633.5:1153-ENST00000478460.5:15234|362
LINLIGFS
>FUSION-ENST00000463552.5:25854-ENST00000666777.1:137939|1552
VLHAFWKYR
>FUSION-ENST00000667305.1:22359-ENST00000338492.9:3799|639
NRMSDSSVDK
>FUSION-ENST00000463552.5:25854-ENST00000666777.1:137939|713
SLNWPYGLYDFKLNSCPPR
>FUSION-ENST00000549633.5:1153-ENST00000478460.5:15234|82
MINQRGIKFCCDVAK
>ENST00000672586.1|SNV-17106-A-G|7
QVRALLQAQRA
>FUSION-ENST00000463552.5:25854-ENST00000666777.1:137939|2755
MGIGPRGLLASAFSRPR
>FUSION-ENST00000463552.5:25854-ENST00000666777.1:137939|762
MFCLYIN
>ENST00000306329.15|SNV-119389-G-A|1
QPLQSHVLTEQSGLRVLHSPPAVRR
>FUSION-ENST00000463552.5:25854-ENST00000666777.1:137939|1202
MDAYPPADDKGTGQKDR
>FUSION-ENST00000463552.5:25854-ENST00000666777.1:137939|2670
SSHLGLLKCCDYR
>FUSION-ENST00000549633.5:1153-ENST00000478460.5:15234|299
MSWTSGMYL
>ENST00000393845.9|SNV-149981-G-T|1
EEIALLLRKGSLILPPIQSPR
>FUSION-ENST00000463552.5:25854-ENST00000666777.1:137939|914
TLDKVDYLSGPR
>FUSION-ENST00000463552.5:25854-ENST00000666777.1:137939|2584
LYLASLLLLGITF
>FUSION-ENST00000549633.5:1153-ENST00000478460.5:15234|8
MHFQFILK
>ENST00000267622.8|SNV-36331-A-G|5
MMDIVAAKEAALIKLR
>FUSION-ENST00000463552.5:25854-ENST00000666777.1:137939|2331
IARLLNRNTK
>ENST00000651323.1|SNV-12941-A-G|1
QAYGASLYEQLVWGR
>FUSION-ENST00000463552.5:25854-ENST00000666777.1:137939|1359
EGWAKRGK
>FUSION-ENST00000549633.5:1153-ENST00000478460.5:15234|236
RLNSMIYALSCFTK
>FUSION-ENST00000463552.5:25854-ENST00000666777.1:137939|1326
VLATLGFRPSRVK
>ENST00000371935.6|SNV-283-C-T|4
VPASKCAPSSPVAKPGPVKTLTR
>FUSION-ENST00000463552.5:25854-ENST00000666777.1:137939|3114
MLTLPQVPVLVKVINK
>FUSION-ENST00000667305.1:22359-ENST00000338492.9:3799|749
ITPLYSSLGDRMR
>FUSION-ENST00000463552.5:25854-ENST00000666777.1:137939|1266
MSRLFRVR
>FUSION-ENST00000463552.5:25854-ENST00000666777.1:137939|2230
GGPLLKACHMAGTQSFLSF
>FUSION-ENST00000463552.5:25854-ENST00000666777.1:137939|316
VLSTCCAQWWGQCDGSTQGR
>FUSION-ENST00000463552.5:25854-ENST00000666777.1:137939|1308
MNAESGMENQ
>FUSION-ENST00000463552.5:25854-ENST00000666777.1:137939|2983
RTVSSMQYVL
>FUSION-ENST00000549633.5:1153-ENST00000478460.5:15234|92
MDRAKNCEYK
>FUSION-ENST00000463552.5:25854-ENST00000666777.1:137939|474
SVTITTLTEVIV
>FUSION-ENST00000463552.5:25854-ENST00000666777.1:137939|121
MVGGPEK
>FUSION-ENST00000463552.5:25854-ENST00000666777.1:137939|1835
MAGSTLCSRALGK
>FUSION-ENST00000667305.1:22359-ENST00000338492.9:3799|409
GFVSADSSLRFVSHIVR
>ENST00000233099.6|INDEL-51715-A-AA|4
QLAQREAAEVCEYAMSLAKK
>ENST00000672676.1|SNV-17106-A-G|2
YCRHSGPRSSHTCPL
>FUSION-ENST00000463552.5:25854-ENST00000666777.1:137939|2218
NWTGMVNGVDGGKEIITVAQR
>FUSION-ENST00000549633.5:1153-ENST00000478460.5:15234|245
MLAIVFK
>ENST00000329245.9|MNV-35478-CC-C|2
YIMLNLAR
>FUSION-ENST00000463552.5:25854-ENST00000666777.1:137939|2580
THKPMFALARHFR
>FUSION-ENST00000463552.5:25854-ENST00000666777.1:137939|1056
DVFLRER
>FUSION-ENST00000463552.5:25854-ENST00000666777.1:137939|2063
MNFLLQCLAHDR
>FUSION-ENST00000463552.5:25854-ENST00000666777.1:137939|2018
TPDLVICLPWPPK
>FUSION-ENST00000667305.1:22359-ENST00000338492.9:3799|311
EGRKKPVGYLDEK
>FUSION-ENST00000463552.5:25854-ENST00000666777.1:137939|1738
PSHLPQVAQLGDGRIHTLLPSTRK
>FUSION-ENST00000667305.1:22359-ENST00000338492.9:3799|867
SRLAVVDGATGMDF
>FUSION-ENST00000463552.5:25854-ENST00000666777.1:137939|2345
FPSSWLFMIARK
>FUSION-ENST00000667305.1:22359-ENST00000338492.9:3799|352
RSLGCSKL
>FUSION-ENST00000667305.1:22359-ENST00000338492.9:3799|958
PGTVLAAGDPAGSRRDK
>FUSION-ENST00000667305.1:22359-ENST00000338492.9:3799|1184
MEDSSVHLSS
>FUSION-ENST00000463552.5:25854-ENST00000666777.1:137939|761
MKFSLAHWPLSLK
>ENST00000541954.1|SNV-1203-G-T|1
LGELLGHPSFHVKTLLIRGIIR
>FUSION-ENST00000667305.1:22359-ENST00000338492.9:3799|790
EDTGVLGLSLGLGDSSGLAVQRFK
>FUSION-ENST00000667305.1:22359-ENST00000338492.9:3799|154
YARPTLILNVDVYHVMDEK
>FUSION-ENST00000463552.5:25854-ENST00000666777.1:137939|2171
MVRLVGVLIRR
>ENST00000340811.9|SNV-94244-C-A|1
VVQKESGLQHTRK
>FUSION-ENST00000549633.5:1153-ENST00000478460.5:15234|159
MDFGRLRWAHHLR
>ENST00000449802.5|SNV-142922-G-C|2
LDLPEQDITARVNVDEK
>FUSION-ENST00000667305.1:22359-ENST00000338492.9:3799|306
MVTLKPNVNR
>FUSION-ENST00000667305.1:22359-ENST00000338492.9:3799|692
LNLLLSGEAR
>FUSION-ENST00000463552.5:25854-ENST00000666777.1:137939|2569
LSVLPVGK
>FUSION-ENST00000463552.5:25854-ENST00000666777.1:137939|1980
MAHYLFLL
>FUSION-ENST00000463552.5:25854-ENST00000666777.1:137939|3029
TESHMYSGVWSKA
>FUSION-ENST00000463552.5:25854-ENST00000666777.1:137939|236
VISQCVLYPGSLHLSNR
>ENST00000409885.1|SNV-73-C-T|5
ETVNELETGEVSK
>FUSION-ENST00000463552.5:25854-ENST00000666777.1:137939|2650
ICFLEVVGLRSRFLAGCPDALSFWK
>FUSION-ENST00000463552.5:25854-ENST00000666777.1:137939|1304
MLFSVVLSLFLILYEKYIHILK
>FUSION-ENST00000463552.5:25854-ENST00000666777.1:137939|1136
MTKGQVRR
>ENST00000509648.5|SNV-19079-G-T|6
LELMNLKLNK
>FUSION-ENST00000463552.5:25854-ENST00000666777.1:137939|1294
MGLDSYDWFLR
>FUSION-ENST00000549633.5:1153-ENST00000478460.5:15234|127
MIRFNLYVLSRNTR
>FUSION-ENST00000549633.5:1153-ENST00000478460.5:15234|288
MLIFFYIEKNTSHK
>FUSION-ENST00000463552.5:25854-ENST00000666777.1:137939|1757
MLFKQLFNHHLPLL
>ENST00000267622.8|SNV-36331-A-G|2
LRDENKK
>FUSION-ENST00000463552.5:25854-ENST00000666777.1:137939|328
GCRNSSSHPFFFLLLGR
>FUSION-ENST00000667305.1:22359-ENST00000338492.9:3799|1058
MISFNFPIK
>ENST00000630384.2|SNV-27863-G-A|2
QEVPTYTGPESRR
>ENST00000492039.6|SNV-18780-T-C|13
NMASRWETNIKNGVCSLEFDR
>FUSION-ENST00000549633.5:1153-ENST00000478460.5:15234|333
CQGDMTGPTIIILR
>FUSION-ENST00000463552.5:25854-ENST00000666777.1:137939|1800
AGAGAEAER
>FUSION-ENST00000667305.1:22359-ENST00000338492.9:3799|427
HGGPGRGIWPSLSQG
>FUSION-ENST00000463552.5:25854-ENST00000666777.1:137939|938
LTGYQFL
>ENST00000557064.1|SNV-27733-G-A|2
NINGVAISSK
>FUSION-ENST00000536391.5:1566-ENST00000594108.1:2146|1
YLTWYPL
>FUSION-ENST00000667305.1:22359-ENST00000338492.9:3799|735
MFSIFQLIKK
>FUSION-ENST00000463552.5:25854-ENST00000666777.1:137939|2113
VEHRAVN
>FUSION-ENST00000463552.5:25854-ENST00000666777.1:137939|581
TIIIIIFFGDKVLLCCLGWNAVAET
>ENST00000510189.5|SNV-32986-G-A|3
STFPVSPR
>FUSION-ENST00000667305.1:22359-ENST00000338492.9:3799|383
IDPVLPELPLLKEKPFKI
>ENST00000404938.6|SNV-123860-G-T|4
AKSVAAHLFALLEKKPNIDSR
>FUSION-ENST00000667305.1:22359-ENST00000338492.9:3799|1182
RRNHVQGFR
>FUSION-ENST00000667305.1:22359-ENST00000338492.9:3799|179
IQKLAGLGGTCL
>ENST00000300648.7|SNV-56335-G-A|2
QLDDEEVSEFALDDLKQVMAIK
>ENST00000289753.2|SNV-1298-C-T|1
LRMTLLR
>FUSION-ENST00000463552.5:25854-ENST00000666777.1:137939|2481
NSNKKPLKENYFGPLFK
>FUSION-ENST00000667305.1:22359-ENST00000338492.9:3799|198
AEIHQGRR
>FUSION-ENST00000667305.1:22359-ENST00000338492.9:3799|267
SAFVSSHSNNRPCGLNLSPAAK
>ENST00000651534.1|SNV-32974-G-A|4
AAELVTQNCEAYKAHMR
>ENST00000527125.1|SNV-17004-A-G|7
MYILLVFLTLWLLIEVIYCYR
>FUSION-ENST00000463552.5:25854-ENST00000666777.1:137939|2666
CEPLCPAHVQLSRAEVR
>ENST00000318410.12|SNV-42797-A-G|4
IWQEEVSRIINYNVEQECNDFLR
>FUSION-ENST00000463552.5:25854-ENST00000666777.1:137939|3064
KTLFLGVR
>FUSION-ENST00000667305.1:22359-ENST00000338492.9:3799|208
QLDQVDAAFPLCK
>FUSION-ENST00000463552.5:25854-ENST00000666777.1:137939|3234
VPDGHQATYSFKAPSFFANK
>FUSION-ENST00000463552.5:25854-ENST00000666777.1:137939|1992
GAISAHCNLHLPGSR
>ENST00000511552.5|SNV-19079-G-T|12
LTETLMLELMNLK
>FUSION-ENST00000667305.1:22359-ENST00000338492.9:3799|571
SLGVAKLGGS
>FUSION-ENST00000667305.1:22359-ENST00000338492.9:3799|1221
MWFGGPSGETR
>FUSION-ENST00000667305.1:22359-ENST00000338492.9:3799|326
KGREEGR
>ENST00000447629.2|MNV-29330-ATGGC-A|4
SVRFSITR
>ENST00000510189.5|SNV-32986-G-A|2
STFPVSPRTNLYLK
>FUSION-ENST00000463552.5:25854-ENST00000666777.1:137939|1474
GPPCPSLTPGFWLQQ
>FUSION-ENST00000463552.5:25854-ENST00000666777.1:137939|1991
HSPASASQVAGTTGAR
>FUSION-ENST00000463552.5:25854-ENST00000666777.1:137939|116
GKGHRTVNV
>ENST00000511062.5|SNV-82-T-C|3
VVVAATAMETAAR
>FUSION-ENST00000667305.1:22359-ENST00000338492.9:3799|151
KKTHAYSFFFLFFLR
>FUSION-ENST00000549633.5:1153-ENST00000478460.5:15234|46
IIKSSNIQLVI
>FUSION-ENST00000463552.5:25854-ENST00000666777.1:137939|2925
GVVSLTSFQK
>ENST00000464776.5|SNV-12853-G-T|3
MGPSCWLRASTPPAQSGISLAT
>ENST00000482225.1|SNV-21843-C-T|5
SGYLAPGWK
>FUSION-ENST00000463552.5:25854-ENST00000666777.1:137939|113
MGGGEDSEACRTTADLSVIPTHLR
>FUSION-ENST00000667305.1:22359-ENST00000338492.9:3799|1190
MPFPGGLQAWK
>FUSION-ENST00000463552.5:25854-ENST00000666777.1:137939|2117
MSPSLTLKIQVLTR
>FUSION-ENST00000463552.5:25854-ENST00000666777.1:137939|245
AGQTMHFPPCPAPHARLAGFDRI
>FUSION-ENST00000549633.5:1153-ENST00000478460.5:15234|203
GRSSTSCIGSLFSPSLG
>FUSION-ENST00000667305.1:22359-ENST00000338492.9:3799|1060
DLDHSLRLLSVTLRS
>ENST00000447629.2|MNV-29330-ATGGC-A|14
MLSWISLKMLGLGSLPQWDR
>FUSION-ENST00000549633.5:1153-ENST00000478460.5:15234|37
CQESLPFK
>FUSION-ENST00000463552.5:25854-ENST00000666777.1:137939|2673
RSSHLGLLK
>ENST00000473512.1|SNV-14286-G-C|1
AVFMAVLMGQLHVSSLLSSVFK
>FUSION-ENST00000463552.5:25854-ENST00000666777.1:137939|3209
HVYAYLSPMHVECCAR
>FUSION-ENST00000463552.5:25854-ENST00000666777.1:137939|1493
EVPERGAR
>FUSION-ENST00000463552.5:25854-ENST00000666777.1:137939|2763
MHAHTGK
>FUSION-ENST00000416735.5:167-ENST00000436510.1:20526|12
NDDLDMGR
>FUSION-ENST00000463552.5:25854-ENST00000666777.1:137939|164
CLLISWGLCVCSVR
>FUSION-ENST00000463552.5:25854-ENST00000666777.1:137939|2592
MITHSTAAETEAQGVSR
>ENST00000395297.6|SNV-360032-T-G|4
TGLQYFKNVVLGASPQDR
>FUSION-ENST00000463552.5:25854-ENST00000666777.1:137939|1915
CLRMLFENHSEG
>FUSION-ENST00000463552.5:25854-ENST00000666777.1:137939|3053
VYLQVCGEKLR
>ENST00000368971.2|SNV-100267-G-T|6
RQLHECRDEEEASQEEMASR
>FUSION-ENST00000667305.1:22359-ENST00000338492.9:3799|381
GQDFVSFPISSSNELLPMLYDCIK
>FUSION-ENST00000463552.5:25854-ENST00000666777.1:137939|326
GCRNSSSHPFFFLLLGRR
>FUSION-ENST00000463552.5:25854-ENST00000666777.1:137939|1734
AWHQTGWTEWLVG
>FUSION-ENST00000463552.5:25854-ENST00000666777.1:137939|274
LFYRNTPQFGLRLLFLK
>FUSION-ENST00000463552.5:25854-ENST00000666777.1:137939|2184
MACSSVFLLLK
>FUSION-ENST00000463552.5:25854-ENST00000666777.1:137939|2172
VRLVGVLIR
>FUSION-ENST00000667305.1:22359-ENST00000338492.9:3799|240
VPVCLGIQEN
>FUSION-ENST00000463552.5:25854-ENST00000666777.1:137939|1452
DLWPAGLRSGWPALLSFLNR
>FUSION-ENST00000463552.5:25854-ENST00000666777.1:137939|206
KPMACSATSGAGTSVNHTAGR
>FUSION-ENST00000667305.1:22359-ENST00000338492.9:3799|1226
GMTPNGRCIEAILDL
>ENST00000397454.2|SNV-35536-A-G|1
TFSKLVGK
>FUSION-ENST00000667305.1:22359-ENST00000338492.9:3799|904
CCGNRPSRVSVWR
>FUSION-ENST00000667305.1:22359-ENST00000338492.9:3799|733
MFSIFQLIKKK
>FUSION-ENST00000463552.5:25854-ENST00000666777.1:137939|120
MVGGPEKGK
>FUSION-ENST00000549633.5:1153-ENST00000478460.5:15234|41
WPREGQEK
>FUSION-ENST00000463552.5:25854-ENST00000666777.1:137939|3235
MVPDGHQATYSFKAPSFFANK
>FUSION-ENST00000463552.5:25854-ENST00000666777.1:137939|402
ACWREGRFLGLEK
>FUSION-ENST00000667305.1:22359-ENST00000338492.9:3799|389
LIEAAVR
>FUSION-ENST00000463552.5:25854-ENST00000666777.1:137939|143
TTRVPQRR
>FUSION-ENST00000667305.1:22359-ENST00000338492.9:3799|293
RVVTQTTWKR
>FUSION-ENST00000463552.5:25854-ENST00000666777.1:137939|455
EGALCCSPPLGAPVHHRK
>FUSION-ENST00000667305.1:22359-ENST00000338492.9:3799|261
LVGLLPSVFSCSLALISELRK
>FUSION-ENST00000463552.5:25854-ENST00000666777.1:137939|2826
DPKSQCVSFWPEMRLTHLR
>FUSION-ENST00000463552.5:25854-ENST00000666777.1:137939|3195
RIYLQCMWSVVPGHPHI
>FUSION-ENST00000066544.8:7861-ENST00000544752.6:581576|44
LYAEDGMGR
>FUSION-ENST00000463552.5:25854-ENST00000666777.1:137939|317
RVLSTCCAQWWGQCDGSTQGRETR
>ENST00000514250.1|SNV-82-T-C|2
VAATAMETAAR
>ENST00000273853.11|SNV-32986-G-A|5
KHFSSESK
>FUSION-ENST00000549633.5:1153-ENST00000478460.5:15234|254
MGSHSVAQAR
>FUSION-ENST00000667305.1:22359-ENST00000338492.9:3799|250
MTILILQMLGLRHRQFIFNFYV
>ENST00000371873.9|SNV-34730-C-G|6
DERKNADSQYGELIEK
>ENST00000330579.6|SNV-1203-G-T|1
LGELLGHPSFHVKELALSALLK
>FUSION-ENST00000463552.5:25854-ENST00000666777.1:137939|1453
MDLWPAGLRSGWPALLSFLNR
>FUSION-ENST00000463552.5:25854-ENST00000666777.1:137939|2101
PSACPALSHK
>FUSION-ENST00000463552.5:25854-ENST00000666777.1:137939|696
ISTCSCR
>FUSION-ENST00000549633.5:1153-ENST00000478460.5:15234|316
EKSGPSSELGKH
>FUSION-ENST00000667305.1:22359-ENST00000338492.9:3799|1225
MTPNGRCIEAILDL
>FUSION-ENST00000463552.5:25854-ENST00000666777.1:137939|1445
TGLGVTIPLKA
>ENST00000672676.1|SNV-17106-A-G|1
HSGPRSSHTCPL
>ENST00000547263.1|SNV-56335-G-A|3
TRRCQSLPWMI
>ENST00000459817.2|MNV-29330-ATGGC-A|2
MLGLGSLPQWD
>FUSION-ENST00000463552.5:25854-ENST00000666777.1:137939|1860
AMCGHSEK
>FUSION-ENST00000463552.5:25854-ENST00000666777.1:137939|2753
MGIGPRGLLASAFSRPRLCSYGGR
>FUSION-ENST00000667305.1:22359-ENST00000338492.9:3799|172
LLFHFANMEGSTQLSWAWQK
>FUSION-ENST00000463552.5:25854-ENST00000666777.1:137939|2702
MGRYLFTR
>ENST00000342836.8|INDEL-47465-G-GCC|MNV-47467-GAC-G|5
HPKYNSRTLDNDIMLIK
>ENST00000284601.4|SNV-196310-C-T|2
DFHSDTLACLK
>FUSION-ENST00000463552.5:25854-ENST00000666777.1:137939|1790
AFPWLARREL
>ENST00000646667.1|SNV-58551-A-G|2
GANASAFDQLILTLAWDR
>FUSION-ENST00000667305.1:22359-ENST00000338492.9:3799|741
LARLVLNS
>FUSION-ENST00000463552.5:25854-ENST00000666777.1:137939|86
MNGVFCGGHTGASQFFEGQER
>FUSION-ENST00000463552.5:25854-ENST00000666777.1:137939|2001
SHVLESQAVSAPRLCLHFFFLRR
>FUSION-ENST00000463552.5:25854-ENST00000666777.1:137939|62
INLMQPPWLT
>FUSION-ENST00000463552.5:25854-ENST00000666777.1:137939|303
CQAAGWLGCGLIIS
>FUSION-ENST00000393445.7:27540-ENST00000430505.6:767939|2
RRTEEAR
>FUSION-ENST00000463552.5:25854-ENST00000666777.1:137939|1887
KLSCCGCVTAVTETQQVPTFFFFFF
>FUSION-ENST00000463552.5:25854-ENST00000666777.1:137939|2901
NECWYLISCPRFKSRPSHLTPR
>FUSION-ENST00000667305.1:22359-ENST00000338492.9:3799|880
GSPCGVFCFCFLFVMR
>FUSION-ENST00000463552.5:25854-ENST00000666777.1:137939|1498
NVEFFFLR
>FUSION-ENST00000463552.5:25854-ENST00000666777.1:137939|2743
MEQRWTGYGPAGGGAGEKPR
>ENST00000461469.5|SNV-96823-A-G|4
MPFAFFFLESEGFAGLEKGIR
>FUSION-ENST00000667305.1:22359-ENST00000338492.9:3799|196
AEIHQGRRR
>FUSION-ENST00000667305.1:22359-ENST00000338492.9:3799|371
GGIGNQPGQHNETSSLQNK
>FUSION-ENST00000549633.5:1153-ENST00000478460.5:15234|115
MVIFPTP
>FUSION-ENST00000463552.5:25854-ENST00000666777.1:137939|1599
CNIQVRRLQNFH
>FUSION-ENST00000463552.5:25854-ENST00000666777.1:137939|3197
YMRIYLQCMWSVVPGHPHI
>ENST00000353796.7|SNV-19410-G-A|5
VHTGKKPYECYECGK
>FUSION-ENST00000549633.5:1153-ENST00000478460.5:15234|133
LGQTVVSDYTLFTERLVVVF
>FUSION-ENST00000463552.5:25854-ENST00000666777.1:137939|1550
VLHAFWKYRNELEVLFFLR
>FUSION-ENST00000667305.1:22359-ENST00000338492.9:3799|602
SVTQAGSAVAPSR
>ENST00000353796.7|SNV-19410-G-A|2
KPYECYECGKFFSQK
>FUSION-ENST00000463552.5:25854-ENST00000666777.1:137939|200
MEHCFVCVAK
>FUSION-ENST00000463552.5:25854-ENST00000666777.1:137939|1235
MRKLEVT
>FUSION-ENST00000463552.5:25854-ENST00000666777.1:137939|2508
MSNAEICINCHFNCDYYSLGFEK
>FUSION-ENST00000463552.5:25854-ENST00000666777.1:137939|885
AQQAPPLLRSPLEKPV
>ENST00000371935.6|SNV-283-C-T|5
VPASKCAPSSPVAKPGPVK
>ENST00000488343.2|SNV-17106-A-G|2
GLPSTYNKDLQR
>ENST00000382554.4|SNV-10857-G-T|3
TPAAQKVPTYAGPTLDVAR
>ENST00000417209.2|SNV-35141-G-C|3
SEFSEENVEFWLACEDFNK
>FUSION-ENST00000667305.1:22359-ENST00000338492.9:3799|782
VAGGVGGGGKGR
>FUSION-ENST00000549633.5:1153-ENST00000478460.5:15234|348
MYSFHCALFLYIHDKVKDK
>FUSION-ENST00000463552.5:25854-ENST00000666777.1:137939|832
PGCSAAFSHLPVCPPLPCVHTWYLK
>FUSION-ENST00000463552.5:25854-ENST00000666777.1:137939|2233
TRGGPLLK
>FUSION-ENST00000463552.5:25854-ENST00000666777.1:137939|930
MTQLTDVMAVTCPISCHLNQGPAN
>FUSION-ENST00000463552.5:25854-ENST00000666777.1:137939|1198
MELFSTIPLGS
>FUSION-ENST00000463552.5:25854-ENST00000666777.1:137939|2454
MVRPCPAFILSGSLSVKWEQ
>FUSION-ENST00000463552.5:25854-ENST00000666777.1:137939|1543
AGTNRGGI
>FUSION-ENST00000463552.5:25854-ENST00000666777.1:137939|1982
MVMAHYLFLL
>FUSION-ENST00000667305.1:22359-ENST00000338492.9:3799|535
DRVSLCCPGLK
>FUSION-ENST00000667305.1:22359-ENST00000338492.9:3799|1092
GTEQQSGIIWTIESCGQSLQYHP
>ENST00000463296.1|SNV-6442-C-T|2
ARITTLLPDGCTTSPVSG
>FUSION-ENST00000463552.5:25854-ENST00000666777.1:137939|2306
LPASLRVGKK
>FUSION-ENST00000667305.1:22359-ENST00000338492.9:3799|570
MSLVFILETER
>FUSION-ENST00000463552.5:25854-ENST00000666777.1:137939|2619
SSSWHLNPGSSACDDRK
>FUSION-ENST00000463552.5:25854-ENST00000666777.1:137939|2874
VYRSQTQVSER
>FUSION-ENST00000463552.5:25854-ENST00000666777.1:137939|805
EAEAGEWR
>ENST00000579878.1|SNV-9422-A-T|2
LSKVFSALLAIHSNKPGMVK
>FUSION-ENST00000463552.5:25854-ENST00000666777.1:137939|2493
SVPFLAVGCGACYSTCGR
>FUSION-ENST00000667305.1:22359-ENST00000338492.9:3799|385
IDPVLPELPLLK
>FUSION-ENST00000463552.5:25854-ENST00000666777.1:137939|1747
MTGGEVKGTR
>FUSION-ENST00000667305.1:22359-ENST00000338492.9:3799|433
MTLEIPYILSALGRHSLHADLVK
>FUSION-ENST00000463552.5:25854-ENST00000666777.1:137939|492
VICQHFSNCFR
>FUSION-ENST00000463552.5:25854-ENST00000666777.1:137939|1325
VLATLGFRPSRVKAWLPSPAGGK
>FUSION-ENST00000463552.5:25854-ENST00000666777.1:137939|3063
MKTLFLGVRVYLQVCGEK
>FUSION-ENST00000463552.5:25854-ENST00000666777.1:137939|356
NQLKELR
>FUSION-ENST00000463552.5:25854-ENST00000666777.1:137939|1707
DQDHPGQHGETPSLLK
>FUSION-ENST00000463552.5:25854-ENST00000666777.1:137939|1850
TAICKPKRGLR
>FUSION-ENST00000667305.1:22359-ENST00000338492.9:3799|483
GPLYGKSPGIYRR
>FUSION-ENST00000463552.5:25854-ENST00000666777.1:137939|1318
GPYCFFVAAVTNFDRFGSLK
>FUSION-ENST00000667305.1:22359-ENST00000338492.9:3799|1175
MRFWCFLSGIR
>ENST00000463433.1|SNV-32974-G-A|8
IAGLGKAAELVTQNCEAYK
>FUSION-ENST00000463552.5:25854-ENST00000666777.1:137939|2744
DGGLRPQMEQR
>FUSION-ENST00000463552.5:25854-ENST00000666777.1:137939|1698
MPGPCFLFYLIPFLGKTGQVER
>FUSION-ENST00000463552.5:25854-ENST00000666777.1:137939|1947
MLEISACR
>FUSION-ENST00000463552.5:25854-ENST00000666777.1:137939|1149
RRAHDGPVTCQTSHR
>FUSION-ENST00000463552.5:25854-ENST00000666777.1:137939|1936
MLPLHLEDLPFFSLNTLF
>FUSION-ENST00000463552.5:25854-ENST00000666777.1:137939|1506
FSYQQAALKTLRLEMYNLVR
>FUSION-ENST00000463552.5:25854-ENST00000666777.1:137939|2823
SQCVSFWPEMRLTHLRQLCPR
>FUSION-ENST00000549633.5:1153-ENST00000478460.5:15234|25
ILALYNFILCQATGRQKQAT
>FUSION-ENST00000667305.1:22359-ENST00000338492.9:3799|915
MNCVFKIMK
>FUSION-ENST00000463552.5:25854-ENST00000666777.1:137939|1307
NAESGMENQ
>FUSION-ENST00000463552.5:25854-ENST00000666777.1:137939|625
WADHLRSGVRDQPGQHGETPSLLK
>FUSION-ENST00000463552.5:25854-ENST00000666777.1:137939|2658
EPVGCLPFWRLQGRVCSLLILDVGR
>FUSION-ENST00000463552.5:25854-ENST00000666777.1:137939|365
AASQVTLSISFFPFILK
>ENST00000457114.5|SNV-18780-T-C|3
RNMASRWETNIK
>ENST00000482429.1|SNV-928-G-C|2
NTSQPRAPSCPPHR
>FUSION-ENST00000463552.5:25854-ENST00000666777.1:137939|1043
IPLGRHQDSTDVDAERK
>FUSION-ENST00000667305.1:22359-ENST00000338492.9:3799|986
MTKEMMNR
>FUSION-ENST00000463552.5:25854-ENST00000666777.1:137939|2316
ERPMSSLGLLLFLCNKGLKLPASLR
>FUSION-ENST00000463552.5:25854-ENST00000666777.1:137939|100
MGFSVGATPEHHSSLK
>ENST00000492039.6|SNV-18780-T-C|17
VVCAGYDNGDIKLFDLRNMASR
>FUSION-ENST00000667305.1:22359-ENST00000338492.9:3799|670
KTNSLIAKWVK
>FUSION-ENST00000463552.5:25854-ENST00000666777.1:137939|2051
WSPAVWPR
>FUSION-ENST00000667305.1:22359-ENST00000338492.9:3799|322
GREGREGR
>FUSION-ENST00000667305.1:209-ENST00000338492.9:3799|1
SALQVTAF
>FUSION-ENST00000463552.5:25854-ENST00000666777.1:137939|2245
ASYKLGRQAILLSPFDLQGN
>FUSION-ENST00000667305.1:22359-ENST00000338492.9:3799|631
LRVLINA
>ENST00000403303.5|SNV-174089-G-T|5
KTWDIELSDVAKYFSAISLACTK
>FUSION-ENST00000463552.5:25854-ENST00000666777.1:137939|2007
QQRHSLGSSAR
>FUSION-ENST00000463552.5:25854-ENST00000666777.1:137939|864
MSAKFELYIK
>ENST00000288221.11|SNV-387583-G-A|2
GTLASEIRDMK
>FUSION-ENST00000463552.5:25854-ENST00000666777.1:137939|84
MNGVFCGGHTGASQFFEGQERR
>FUSION-ENST00000463552.5:25854-ENST00000666777.1:137939|2380
HSGEGGIQSRDKSSQPAHPLCS
>FUSION-ENST00000463552.5:25854-ENST00000666777.1:137939|784
MTLVPHCQITFK
>FUSION-ENST00000463552.5:25854-ENST00000666777.1:137939|695
ISTCSCRISELK
>ENST00000349492.3|SNV-190963-G-T|3
LQPPIPISK
>FUSION-ENST00000667305.1:22359-ENST00000338492.9:3799|320
EGREEGR
>ENST00000336838.10|SNV-84946-G-C|1
AERAEELENELHHLEKENELLQK
>FUSION-ENST00000549633.5:1492-ENST00000478460.5:15234|383
KGGEPGERGLGRPR
>ENST00000644347.1|SNV-336663-T-C|5
AKEVSEEISCYPENNDAK
>ENST00000265631.10|SNV-132497-A-T|3
KDVEVTKEEFVLAAQ
>FUSION-ENST00000667305.1:22359-ENST00000338492.9:3799|1006
VAYAYNFCTLR
>ENST00000382303.5|INDEL-241750-C-CAGCTGT|2
SCKDAAVAVGTLVEMR
>ENST00000570698.5|SNV-8813-C-T|3
CWIIGLTWRR
>ENST00000496184.1|SNV-21921-C-T|4
RFMAKPGASPARQPR
>ENST00000325083.12|SNV-86714-C-G|5
FFHKQLGSILQDSVAK
>ENST00000635293.1|SNV-16852-G-T|5
GRELFEMFR
>FUSION-ENST00000463552.5:25854-ENST00000666777.1:137939|3015
ILAVMTILVR
>FUSION-ENST00000463552.5:25854-ENST00000666777.1:137939|2039
MILAHCNLR
>FUSION-ENST00000463552.5:25854-ENST00000666777.1:137939|1374
MTTMTPRSVLPGQADGFR
>FUSION-ENST00000525495.6:7861-ENST00000544752.6:581576|44
EWGESLLKMYMQK
>FUSION-ENST00000463552.5:25854-ENST00000666777.1:137939|147
GAEDSIFLRA
>FUSION-ENST00000463552.5:25854-ENST00000666777.1:137939|1872
MTGFEGR
>FUSION-ENST00000463552.5:25854-ENST00000666777.1:137939|1681
MGTDMFSDLGHGF
>FUSION-ENST00000463552.5:25854-ENST00000666777.1:137939|1011
IAEWMNIAIFTTKIKMGK
>ENST00000459908.5|SNV-125840-G-A|4
GRTTSPPPAWMENPAIKR
>ENST00000537600.2|SNV-38376-G-A|6
MPTDAYHPIITNLTEK
>FUSION-ENST00000463552.5:25854-ENST00000666777.1:137939|2356
MHFFSFLSFFFILPYYK
>FUSION-ENST00000667305.1:22359-ENST00000338492.9:3799|551
VDQRKQVAHLGTELQQSK
>FUSION-ENST00000463552.5:25854-ENST00000666777.1:137939|451
NYYISGSS
>FUSION-ENST00000667305.1:22359-ENST00000338492.9:3799|552
MVDQRKQVAHLGTELQQSK
>FUSION-ENST00000463552.5:25854-ENST00000666777.1:137939|3152
THSYSLLSHGER
>FUSION-ENST00000463552.5:25854-ENST00000666777.1:137939|776
MIHLPRPPKVLGLQVR
>ENST00000494664.6|SNV-367-G-T|2
DLFGKDEQQR
>ENST00000511552.5|SNV-19079-G-T|11
LTETLMLELMNLKLNK
>FUSION-ENST00000667305.1:22359-ENST00000338492.9:3799|764
WNVDLRR
>FUSION-ENST00000463552.5:25854-ENST00000666777.1:137939|1529
ASAIGRQDQREVQAGGQW
>FUSION-ENST00000463552.5:25854-ENST00000666777.1:137939|3044
MYPKGPF
>ENST00000534702.5|SNV-2061-C-T|2
HPADLGGR
>FUSION-ENST00000667305.1:22359-ENST00000338492.9:3799|395
MLFLQWVPVRGSK
>ENST00000402364.1|INDEL-95273-A-AA|1
SGQSKKAIR
>FUSION-ENST00000667305.1:22359-ENST00000338492.9:3799|563
SLEVRSSGPAWPTW
>ENST00000477653.2|MNV-47467-GAC-G|1
SSATLNTTGTLDNDIMLIKLSSP
>FUSION-ENST00000463552.5:25854-ENST00000666777.1:137939|1065
GIQHQVK
>FUSION-ENST00000549633.5:1153-ENST00000478460.5:15234|12
KHMHFQFILK
>FUSION-ENST00000463552.5:25854-ENST00000666777.1:137939|1814
SSGWTRWLMPVIPALCETEVGRSR
>ENST00000616902.4|SNV-95753-G-T|1
GGFGPFSDPVKIFIPAHGGR
>FUSION-ENST00000463552.5:25854-ENST00000666777.1:137939|1242
VLNLPGLWSLIIVPKAVERVR
>FUSION-ENST00000463552.5:25854-ENST00000666777.1:137939|3026
MYSGVWSKA
>FUSION-ENST00000463552.5:25854-ENST00000666777.1:137939|1007
NIAIFTTKIK
>FUSION-ENST00000463552.5:25854-ENST00000666777.1:137939|968
QSPTLCHSLTGAR
>FUSION-ENST00000667305.1:22359-ENST00000338492.9:3799|942
MLELRLQLG
>FUSION-ENST00000463552.5:25854-ENST00000666777.1:137939|2818
LTHLRQLCPRHVPQGQLLQMK
>ENST00000318410.12|SNV-42797-A-G|3
IWQEEVSRIINYNVEQECNDFLRTK
>FUSION-ENST00000463552.5:25854-ENST00000666777.1:137939|1930
TMDFCHCLTLLQEK
>ENST00000492556.5|SNV-196-G-A|2
SDSCGRK
>FUSION-ENST00000463552.5:25854-ENST00000666777.1:137939|1882
TEACNTYVLTR
>FUSION-ENST00000463552.5:25854-ENST00000666777.1:137939|2088
LARLVSNS
>FUSION-ENST00000463552.5:25854-ENST00000666777.1:137939|2934
MILFFPR
>FUSION-ENST00000463552.5:25854-ENST00000666777.1:137939|2247
EELTFIEHLLYVLDPLVRASYKLGR
>ENST00000324109.9|SNV-52824-C-A|2
GFFQSSCVR
>FUSION-ENST00000463552.5:25854-ENST00000666777.1:137939|48
YISFQHSGR
>FUSION-ENST00000463552.5:25854-ENST00000666777.1:137939|827
MSPFYGCEY
>FUSION-ENST00000463552.5:25854-ENST00000666777.1:137939|2672
RSSHLGLLKCCDYR
>ENST00000644347.1|SNV-336663-T-C|4
AKEVSEEISCYPENNDAKELK
>FUSION-ENST00000667305.1:22359-ENST00000338492.9:3799|397
MLFLQWVPVR
>FUSION-ENST00000463552.5:25854-ENST00000666777.1:137939|2767
MVQSSCGGMHAHTGKLVER
>FUSION-ENST00000463552.5:25854-ENST00000666777.1:137939|387
EVFGVREMKTIYI
>FUSION-ENST00000463552.5:25854-ENST00000666777.1:137939|2729
QSLALSPRLECMV
>ENST00000471341.5|SNV-93360-C-G|2
MFTVPATTVK
>FUSION-ENST00000667305.1:22359-ENST00000338492.9:3799|228
GNYFCTFSCPKSR
>ENST00000331923.9|SNV-36779-A-G|1
AMSVASDHNVKEFKSLIEGK
>FUSION-ENST00000463552.5:25854-ENST00000666777.1:137939|1113
VFLVSLPPLTFIER
>FUSION-ENST00000463552.5:25854-ENST00000666777.1:137939|1298
MEGVACLVCIK
>FUSION-ENST00000463552.5:25854-ENST00000666777.1:137939|936
PNPPLALE
>FUSION-ENST00000667305.1:22359-ENST00000338492.9:3799|1160
FQTYFAYWQR
>FUSION-ENST00000463552.5:25854-ENST00000666777.1:137939|1301
LFSVVLSLFLILYEKYIHILKR
>FUSION-ENST00000463552.5:25854-ENST00000666777.1:137939|158
MEAPGFGPISLPSFAPLAPCAESLH
>FUSION-ENST00000463552.5:25854-ENST00000666777.1:137939|2384
MSHYTWPI
>FUSION-ENST00000463552.5:25854-ENST00000666777.1:137939|1099
MTLEHSFLFGADLCSHLCSANNPV
>FUSION-ENST00000463552.5:25854-ENST00000666777.1:137939|1902
GFHYVGQDGLDLLTL
>FUSION-ENST00000667305.1:22359-ENST00000338492.9:3799|928
VLSRGSHT
>ENST00000358077.9|SNV-151558-G-C|3
CPLDVKDKSAEMALHVAAR
>ENST00000584601.5|SNV-40120-G-A|1
GTPTAENPEYLGLDMPV
>FUSION-ENST00000463552.5:25854-ENST00000666777.1:137939|7
HLITKSIQGK
>FUSION-ENST00000463552.5:25854-ENST00000666777.1:137939|737
LHQVDKSYSK
>FUSION-ENST00000667305.1:22359-ENST00000338492.9:3799|771
FLFLINWAWWHVPVVPSLVAR
>FUSION-ENST00000667305.1:22359-ENST00000338492.9:3799|893
MQCAASQR
>FUSION-ENST00000667305.1:22359-ENST00000338492.9:3799|390
MLIEAAVR
>FUSION-ENST00000463552.5:25854-ENST00000666777.1:137939|1421
GAVPILLADGQ
>FUSION-ENST00000667305.1:22359-ENST00000338492.9:3799|454
MWYIAFHK
>ENST00000358077.9|SNV-151558-G-C|2
DKSAEMALHVAAR
>FUSION-ENST00000463552.5:25854-ENST00000666777.1:137939|2443
QPASSSPLQLIPR
>FUSION-ENST00000463552.5:25854-ENST00000666777.1:137939|134
MFHQLFQS
>FUSION-ENST00000463552.5:25854-ENST00000666777.1:137939|3023
SWPWRNHFPPAVIVHLQR
>FUSION-ENST00000463552.5:25854-ENST00000666777.1:137939|1559
HPSWKDNSLGTLQIR
>ENST00000331923.9|SNV-36779-A-G|2
AMSVASDHNVKEFK
>FUSION-ENST00000463552.5:25854-ENST00000666777.1:137939|2283
ASKTDMVLPLWAV
>FUSION-ENST00000463552.5:25854-ENST00000666777.1:137939|1469
SLHAWPHLHFRVPVLQRSSPYFTCR
>FUSION-ENST00000667305.1:22359-ENST00000338492.9:3799|1204
LCVDASCLFLVVCR
>ENST00000432829.6|SNV-190090-C-T|2
LSNLLTLISMR
>FUSION-ENST00000463552.5:25854-ENST00000666777.1:137939|3017
AVGTAELLQPSGLSCFLSCFQ
>FUSION-ENST00000549633.5:1153-ENST00000478460.5:15234|324
MSNFSNILFLLYLTKYPYAMDSK
>FUSION-ENST00000463552.5:25854-ENST00000666777.1:137939|1236
ESIFAPIVGMRKLEVT
>ENST00000519728.6|MNV-62096-TACG-T|5
DSLSDDGVDLKTQPVNTER
>FUSION-ENST00000667305.1:22359-ENST00000338492.9:3799|430
TLEIPYILSALGRHSLHADLVKK
>FUSION-ENST00000463552.5:25854-ENST00000666777.1:137939|1049
GGGLKPLSKIPLGR
>FUSION-ENST00000463552.5:25854-ENST00000666777.1:137939|352
MGLLMTSHSWQPHR
>FUSION-ENST00000463552.5:25854-ENST00000666777.1:137939|517
CPRPHHPK
>FUSION-ENST00000463552.5:25854-ENST00000666777.1:137939|1742
PSHLPQVAQLGDGR
>FUSION-ENST00000667305.1:22359-ENST00000338492.9:3799|1223
CIEAILDL
>FUSION-ENST00000463552.5:25854-ENST00000666777.1:137939|1607
MAEGGWDLGEQPVR
>FUSION-ENST00000463552.5:25854-ENST00000666777.1:137939|2877
MGIEQGHYLLPMVYRSQTQVSER
>FUSION-ENST00000463552.5:25854-ENST00000666777.1:137939|904
RAVIIEASGCLLRIL
>FUSION-ENST00000463552.5:25854-ENST00000666777.1:137939|2330
VFFKGQLTIPLLR
>FUSION-ENST00000463552.5:25854-ENST00000666777.1:137939|1667
MTISPLIASCLMFLSYPRI
>FUSION-ENST00000463552.5:25854-ENST00000666777.1:137939|627
LRWADHLRSGVR
>FUSION-ENST00000463552.5:25854-ENST00000666777.1:137939|2246
ASYKLGR
>FUSION-ENST00000463552.5:25854-ENST00000666777.1:137939|117
VGGPEKGKGHR
>FUSION-ENST00000463552.5:25854-ENST00000666777.1:137939|2513
LLGISGLYPLDASSSVSR
>FUSION-ENST00000463552.5:25854-ENST00000666777.1:137939|3066
AGFLISATFVYMFPS
>ENST00000509648.5|SNV-19079-G-T|1
NLKLNKMLR
>FUSION-ENST00000667305.1:22359-ENST00000338492.9:3799|1079
NPQPREVK
>ENST00000646630.1|SNV-23364-C-G|1
SDITEPEQKMLSVNK
>FUSION-ENST00000667305.1:22359-ENST00000338492.9:3799|369
GGIGNQPGQHNETSSLQNKFFFN
>ENST00000244364.10|SNV-325214-G-T|1
QWISEVDEKRQVFHALEDELQK
>FUSION-ENST00000463552.5:25854-ENST00000666777.1:137939|2119
MSPSLTLK
>FUSION-ENST00000667305.1:22359-ENST00000338492.9:3799|558
FMVVNSR
>ENST00000531183.1|SNV-226244-A-T|4
LEKHLNLSAKIK
>ENST00000469067.5|SNV-151558-G-C|4
MPFGCERQVCRDGPPR
>FUSION-ENST00000463552.5:25854-ENST00000666777.1:137939|2819
LTHLRQLCPR
>FUSION-ENST00000463552.5:25854-ENST00000666777.1:137939|2822
MRLTHLR
>FUSION-ENST00000463552.5:25854-ENST00000666777.1:137939|2621
ACLRSSSWHLNPGSSACDDRK
>FUSION-ENST00000463552.5:25854-ENST00000666777.1:137939|2391
NPHSSQPVP
>FUSION-ENST00000463552.5:25854-ENST00000666777.1:137939|384
ALYSFQSISSHIIFFSPPR
>FUSION-ENST00000463552.5:25854-ENST00000666777.1:137939|2463
EVLHRVFLPVDALPR
>FUSION-ENST00000667305.1:22359-ENST00000338492.9:3799|738
PPCPAKFFFFLSFSFFFCIFSSDR
>ENST00000414786.6|SNV-47214-C-T|4
PGQARAAQRK
>FUSION-ENST00000463552.5:25854-ENST00000666777.1:137939|433
MALMFWVTRPKHAGGK
>FUSION-ENST00000667305.1:22359-ENST00000338492.9:3799|1205
RLCVDASCLFLVVCRHGR
>ENST00000341594.9|SNV-209510-C-G|2
DSCVQEAGALQQQYEDILRR
>FUSION-ENST00000525495.6:7861-ENST00000544752.6:581576|71
CICKRQFTPLPSISK
>FUSION-ENST00000463552.5:25854-ENST00000666777.1:137939|122
IWLPVRMVGGPEKGK
>FUSION-ENST00000463552.5:25854-ENST00000666777.1:137939|267
MIYLQWAMVF
>FUSION-ENST00000463552.5:25854-ENST00000666777.1:137939|2169
LVGVLIR
>FUSION-ENST00000463552.5:25854-ENST00000666777.1:137939|2735
HSFFVGGGGGGAVLR
>FUSION-ENST00000463552.5:25854-ENST00000666777.1:137939|2748
GLLASAFSRPRLCSYGGR
>FUSION-ENST00000463552.5:25854-ENST00000666777.1:137939|1297
EGVACLVCIK
>FUSION-ENST00000549633.5:1153-ENST00000478460.5:15234|128
IRFNLYVLSR
>FUSION-ENST00000463552.5:25854-ENST00000666777.1:137939|821
MTGVHRK
>FUSION-ENST00000463552.5:25854-ENST00000666777.1:137939|3030
MTESHMYSGVWSKA
>FUSION-ENST00000463552.5:25854-ENST00000666777.1:137939|980
ERPYHMSR
>ENST00000409885.1|SNV-73-C-T|3
ETVNELETGEVSKDAVIVK
>FUSION-ENST00000463552.5:25854-ENST00000666777.1:137939|1328
TQLCSPPI
>FUSION-ENST00000549633.5:1153-ENST00000478460.5:15234|168
MMKPPSVLKYKK
>FUSION-ENST00000463552.5:25854-ENST00000666777.1:137939|1476
AFRSSRGPPCPSLTPGFWLQQ
>FUSION-ENST00000463552.5:25854-ENST00000666777.1:137939|75
VESKFPFRTFQR
>FUSION-ENST00000463552.5:25854-ENST00000666777.1:137939|1565
NGLICPRSHSLRVAEAR
>FUSION-ENST00000463552.5:25854-ENST00000666777.1:137939|2972
MLVGLVSNSRPQVFCLPWPPKVLGL
>ENST00000534289.5|SNV-60959-A-T|1
ALQIVFGIR
>FUSION-ENST00000463552.5:25854-ENST00000666777.1:137939|1319
GPYCFFVAAVTNFDR
>FUSION-ENST00000463552.5:25854-ENST00000666777.1:137939|1957
MGEQGPVWNLALN
>FUSION-ENST00000463552.5:25854-ENST00000666777.1:137939|1921
VSISCPR
>FUSION-ENST00000463552.5:25854-ENST00000666777.1:137939|2839
PSHMASGLR
>ENST00000251643.5|SNV-2285-G-A|1
YENELALHQGVEADINGLRR
>ENST00000650597.1|SNV-2285-G-A|3
MNWPCTR
>ENST00000374935.7|SNV-366005-C-G|2
AAIIGDSSTFRVDTAVIK
>FUSION-ENST00000667305.1:22359-ENST00000338492.9:3799|195
MSSSSCTLGIS
>FUSION-ENST00000463552.5:25854-ENST00000666777.1:137939|29
MGWAPRDR
>FUSION-ENST00000463552.5:25854-ENST00000666777.1:137939|611
EAEAGEFLGPR
>FUSION-ENST00000667305.1:22359-ENST00000338492.9:3799|676
MYAEFPKVNNK
>ENST00000271588.9|SNV-272754-G-T|1
DGKPLFLGYPNVELLDRGQVLHLK
>FUSION-ENST00000463552.5:25854-ENST00000666777.1:137939|2089
MLARLVSNS
>FUSION-ENST00000463552.5:25854-ENST00000666777.1:137939|482
FSQGGGSLLQPTSGRTCPP
>FUSION-ENST00000549633.5:1153-ENST00000478460.5:15234|328
MTGPTIIILRHLD
>FUSION-ENST00000463552.5:25854-ENST00000666777.1:137939|1302
MLFSVVLSLFLILYEKYIHILKR
>ENST00000482225.1|SNV-21843-C-T|9
MDCINIRTGQECRDT
>FUSION-ENST00000463552.5:25854-ENST00000666777.1:137939|1637
RQETDIFNGPEADLGCSDIVK
>FUSION-ENST00000667305.1:22359-ENST00000338492.9:3799|1049
VKPGLYYK
>FUSION-ENST00000667305.1:22359-ENST00000338492.9:3799|955
NPCPPEASVLVDVTQ
>FUSION-ENST00000463552.5:25854-ENST00000666777.1:137939|2808
YLKASSK
>FUSION-ENST00000463552.5:25854-ENST00000666777.1:137939|2275
HLPSFKCFQVAGYS
>ENST00000261708.9|SNV-9422-A-T|2
LSKVFSALLAIHSNKPALWIMAAK
>FUSION-ENST00000463552.5:25854-ENST00000666777.1:137939|2810
DAPRALRGC
>FUSION-ENST00000667305.1:22359-ENST00000338492.9:3799|342
MHLWSQEAKAGGLLEDGKLR
>FUSION-ENST00000549633.5:1153-ENST00000478460.5:15234|289
LIFFYIEK
>FUSION-ENST00000463552.5:25854-ENST00000666777.1:137939|1883
MTEACNTYVLTR
>FUSION-ENST00000549633.5:1153-ENST00000478460.5:15234|260
MKLLSWK
>FUSION-ENST00000549633.5:1153-ENST00000478460.5:15234|205
EFFGSPSCRGR
>FUSION-ENST00000667305.1:22359-ENST00000338492.9:3799|1216
MCDPPSIL
>FUSION-ENST00000549633.5:1153-ENST00000478460.5:15234|136
MLGQTVVSDYTLFTER
>FUSION-ENST00000473819.1:27540-ENST00000430505.6:767939|71
MLMDTQS
>ENST00000394072.7|SNV-20887-T-C|12
GPRTPQTAQPPAR
>FUSION-ENST00000667305.1:22359-ENST00000338492.9:3799|177
MSPTGQLGGILVSK
>FUSION-ENST00000463552.5:25854-ENST00000666777.1:137939|2929
AGMGVVSLTSFQK
>FUSION-ENST00000463552.5:25854-ENST00000666777.1:137939|1633
MCAFCGSVTPEFFQHLVVR
>FUSION-ENST00000463552.5:25854-ENST00000666777.1:137939|1825
GIWDPSSRGRALALAPALSCSR
>FUSION-ENST00000463552.5:25854-ENST00000666777.1:137939|2019
DEVLPHWPGCSRTPDLVICLPWPPK
>FUSION-ENST00000463552.5:25854-ENST00000666777.1:137939|2548
VIKLASQPRFICL
>ENST00000409762.5|SNV-205187-G-T|2
GLFKIYPLPEYPAIPMPPR
>FUSION-ENST00000667305.1:22359-ENST00000338492.9:3799|431
MTLEIPYILSALGRHSLHADLVKK
>FUSION-ENST00000463552.5:25854-ENST00000666777.1:137939|2459
MPVALSVATPASSWDNLK
>FUSION-ENST00000463552.5:25854-ENST00000666777.1:137939|104
KEYDNQSASEKTIMAK
>FUSION-ENST00000463552.5:25854-ENST00000666777.1:137939|657
MAPRVCTFPGGK
>FUSION-ENST00000667305.1:22359-ENST00000338492.9:3799|1037
MLCLPTFSAATEQSETKGPR
>FUSION-ENST00000549633.5:1153-ENST00000478460.5:15234|91
DRAKNCEYK
>FUSION-ENST00000667305.1:22359-ENST00000338492.9:3799|515
TEFPSGIYCD
>FUSION-ENST00000463552.5:25854-ENST00000666777.1:137939|1832
AGSTLCSRALGKAP
>FUSION-ENST00000667305.1:22359-ENST00000338492.9:3799|562
SSGPAWPTW
>FUSION-ENST00000667305.1:22359-ENST00000338492.9:3799|1185
PHAFSWWFAGMEDSSVHLSS
>FUSION-ENST00000416735.5:167-ENST00000436510.1:20526|14
CSAVLLRNDDLDMGR
>FUSION-ENST00000667305.1:22359-ENST00000338492.9:3799|1073
NILPGHTAWERQSCRDLDHSLR
>ENST00000505484.5|SNV-124589-C-T|1
GICPQKCL
>ENST00000546876.1|SNV-3995-G-A|4
MANSASLVLLASSPRK
>FUSION-ENST00000463552.5:25854-ENST00000666777.1:137939|12
KHLITKSIQGK
>FUSION-ENST00000463552.5:25854-ENST00000666777.1:137939|2582
LGPQSVIPCPQLCNSLHVALK
>FUSION-ENST00000549633.5:1153-ENST00000478460.5:15234|172
MMKPPSVLK
>FUSION-ENST00000463552.5:25854-ENST00000666777.1:137939|537
MFALLVLEPSSW
>FUSION-ENST00000463552.5:25854-ENST00000666777.1:137939|3046
MHHHTQLILYF
>FUSION-ENST00000667305.1:22359-ENST00000338492.9:3799|854
LARLVLNF
>FUSION-ENST00000463552.5:25854-ENST00000666777.1:137939|1281
MMQTLGEGERQGGYR
>FUSION-ENST00000463552.5:25854-ENST00000666777.1:137939|2518
SDSHLVTMLK
>FUSION-ENST00000463552.5:25854-ENST00000666777.1:137939|256
LGLLDLIESSKRGGQALLTPCEK
>ENST00000648372.1|SNV-83502-C-T|8
MVNMLLPNSMNGR
>FUSION-ENST00000549633.5:1153-ENST00000478460.5:15234|199
SSTSCIGSLFSPSLG
>FUSION-ENST00000463552.5:25854-ENST00000666777.1:137939|2529
MTKYYFIELINK
>FUSION-ENST00000463552.5:25854-ENST00000666777.1:137939|2725
LHGWGPTTADGAEVDRVWSGR
>FUSION-ENST00000667305.1:22359-ENST00000338492.9:3799|486
GKGPLYGK
>FUSION-ENST00000463552.5:25854-ENST00000666777.1:137939|1213
VAHLTTPWVMSVCFWR
>FUSION-ENST00000667305.1:22359-ENST00000338492.9:3799|337
MFPPLYSSQSHR
>ENST00000650597.1|SNV-2285-G-A|7
MRMNWPCTR
>FUSION-ENST00000463552.5:25854-ENST00000666777.1:137939|1638
ERRQETDIFNGPEADLGCSDIVK
>FUSION-ENST00000463552.5:25854-ENST00000666777.1:137939|2967
RITPLCQLLSYCFDGLSQKGER
>FUSION-ENST00000463552.5:25854-ENST00000666777.1:137939|3104
VWALSGWEEVGLKVPQ
>FUSION-ENST00000549633.5:1153-ENST00000478460.5:15234|153
SGVRDQPEQHDETPVCTEIQKNFS
>FUSION-ENST00000667305.1:22359-ENST00000338492.9:3799|1035
MLCLPTFSAATEQSETKGPRGLR
>FUSION-ENST00000463552.5:25854-ENST00000666777.1:137939|2446
QRQKQPASSSPLQLIPR
>FUSION-ENST00000667305.1:22359-ENST00000338492.9:3799|753
EIWARHCGLCL
>ENST00000402364.1|INDEL-95273-A-AA|2
GPDDDPAALFEMAKSGQSKK
>FUSION-ENST00000463552.5:25854-ENST00000666777.1:137939|1830
ECEKGIWDPSSR
>FUSION-ENST00000463552.5:25854-ENST00000666777.1:137939|1106
IRPRQER
>FUSION-ENST00000667305.1:22359-ENST00000338492.9:3799|530
MSHHARLYGRF
>FUSION-ENST00000463552.5:25854-ENST00000666777.1:137939|1720
GGFKHVFWLDTVAHACNSSTMRDR
>FUSION-ENST00000463552.5:25854-ENST00000666777.1:137939|745
IIFREYIMLHQVDK
>FUSION-ENST00000463552.5:25854-ENST00000666777.1:137939|2200
QEYKEKLTFIK
>FUSION-ENST00000463552.5:25854-ENST00000666777.1:137939|2273
MELMEAK
>ENST00000233099.6|INDEL-51715-A-AA|2
EAAEVCEYAMSLAKKYR
>FUSION-ENST00000463552.5:25854-ENST00000666777.1:137939|233
MNPSAVADFEACSLSPAK
>FUSION-ENST00000463552.5:25854-ENST00000666777.1:137939|2260
MVVISIALVTSLCLRKC
>FUSION-ENST00000463552.5:25854-ENST00000666777.1:137939|2037
NLLNCLR
>FUSION-ENST00000667305.1:22359-ENST00000338492.9:3799|783
VAGGVGGGGK
>FUSION-ENST00000549633.5:1153-ENST00000478460.5:15234|5
HFQFILKYLNNFVFVPIFQ
>ENST00000409885.1|SNV-73-C-T|4
METVNELETGEVSKDAVIVK
>FUSION-ENST00000463552.5:25854-ENST00000666777.1:137939|1216
MLALEDFNSR
>FUSION-ENST00000463552.5:25854-ENST00000666777.1:137939|1851
TAICKPKR
>ENST00000392825.8|SNV-268576-A-C|1
SLPDVSLEGCKTK
>FUSION-ENST00000667305.1:22359-ENST00000338492.9:3799|373
MLSERYC
>FUSION-ENST00000549633.5:1153-ENST00000478460.5:15234|18
MYNYFEPR
>FUSION-ENST00000463552.5:25854-ENST00000666777.1:137939|467
RWLIELET
>FUSION-ENST00000463552.5:25854-ENST00000666777.1:137939|1810
VQSQAGRAGAGAEAER
>FUSION-ENST00000667305.1:22359-ENST00000338492.9:3799|573
CFFKSLGVAK
>ENST00000549461.1|SNV-94244-C-A|8
MPTSVAQK
>FUSION-ENST00000463552.5:25854-ENST00000666777.1:137939|264
ILPSRPPK
>FUSION-ENST00000463552.5:25854-ENST00000666777.1:137939|2445
QKQPASSSPLQLIPR
>FUSION-ENST00000463552.5:25854-ENST00000666777.1:137939|1615
FSWWEIGSLWPSGWMHHDREISKLK
>ENST00000481793.1|SNV-11534-A-G|2
TNGKCPNK
>ENST00000358701.10|SNV-29212-G-A|2
MQISGIFLTNHIKWVGCQGSR
>FUSION-ENST00000463552.5:25854-ENST00000666777.1:137939|1682
ETAGSLCDMGTDMFSDLGHGF
>FUSION-ENST00000667305.1:22359-ENST00000338492.9:3799|1201
HGRFFCSSK
>ENST00000488343.2|SNV-17106-A-G|3
CAGLLMTLKGLPSTYNKDLQR
>ENST00000404938.6|SNV-123860-G-T|1
SVAAHLFALLEKKPNIDSRSQEGK
>FUSION-ENST00000463552.5:25854-ENST00000666777.1:137939|1836
AGSTLCSR
>FUSION-ENST00000463552.5:25854-ENST00000666777.1:137939|1030
MFLLTEDTMRGLA
>FUSION-ENST00000463552.5:25854-ENST00000666777.1:137939|135
VGNTSHLPAVLACGARMFHQLFQS
>FUSION-ENST00000463552.5:25854-ENST00000666777.1:137939|346
AGFSGSCL
>FUSION-ENST00000667305.1:22359-ENST00000338492.9:3799|115
MRILFFFFFF
>FUSION-ENST00000463552.5:25854-ENST00000666777.1:137939|749
MWTCQFHHNLINTGYY
>FUSION-ENST00000463552.5:25854-ENST00000666777.1:137939|559
LISNSWPQVTLPPWR
>ENST00000331923.9|SNV-36779-A-G|5
ALDRAMSVASDHNVK
>ENST00000673350.1|SNV-17106-A-G|2
YCRHSGPRSS
>FUSION-ENST00000463552.5:25854-ENST00000666777.1:137939|2806
YLKASSKTDYTR
>FUSION-ENST00000463552.5:25854-ENST00000666777.1:137939|634
VVHTCNPSTFGR
>FUSION-ENST00000463552.5:25854-ENST00000666777.1:137939|775
IHLPRPPKVLGLQVR
>FUSION-ENST00000463552.5:25854-ENST00000666777.1:137939|2271
ELMEAKR
>ENST00000341594.9|SNV-209510-C-G|6
KVVNRDSCVQEAGALQQQYEDILR
>ENST00000336838.10|SNV-84946-G-C|4
ELEHYKEKAER
>FUSION-ENST00000463552.5:25854-ENST00000666777.1:137939|2797
SKILGLLPLR
>FUSION-ENST00000463552.5:25854-ENST00000666777.1:137939|88
EGQCLDPQAK
>FUSION-ENST00000667305.1:22359-ENST00000338492.9:3799|840
RHGLTLSPR
>FUSION-ENST00000463552.5:25854-ENST00000666777.1:137939|1192
KDFSGNHLTVGILLSSFR
>FUSION-ENST00000667305.1:22359-ENST00000338492.9:3799|1171
FWCFLSGIR
>ENST00000538802.1|SNV-15030-T-A|15
HQGSCLIAVMMTNLILKKTVIGSK
>FUSION-ENST00000463552.5:25854-ENST00000666777.1:137939|1729
MIACDMKPSTDSSFR
>FUSION-ENST00000463552.5:25854-ENST00000666777.1:137939|629
MEAPGTS
>FUSION-ENST00000463552.5:25854-ENST00000666777.1:137939|746
MIIFREYIMLHQVDK
>FUSION-ENST00000463552.5:25854-ENST00000666777.1:137939|1494
NVEFFFLRRSLALSPR
>FUSION-ENST00000463552.5:25854-ENST00000666777.1:137939|1284
VYHGAGQL
>FUSION-ENST00000463552.5:25854-ENST00000666777.1:137939|1780
MLGRMVWIS
>FUSION-ENST00000463552.5:25854-ENST00000666777.1:137939|1279
MMQTLGEGERQGGYRIYLLER
>FUSION-ENST00000463552.5:25854-ENST00000666777.1:137939|2014
CPHFPMR
>FUSION-ENST00000463552.5:25854-ENST00000666777.1:137939|800
ESHSHPGWR
>ENST00000353796.7|SNV-19410-G-A|3
KPYECYECGK
>FUSION-ENST00000667305.1:22359-ENST00000338492.9:3799|436
LGLGGHPLAFAK
>FUSION-ENST00000667305.1:22359-ENST00000338492.9:3799|1097
DIVYHAK
>FUSION-ENST00000667305.1:22359-ENST00000338492.9:3799|360
MGSAVIK
>FUSION-ENST00000667305.1:22359-ENST00000338492.9:3799|1047
VKPGLYYKYK
>FUSION-ENST00000463552.5:25854-ENST00000666777.1:137939|2727
AHRLHGWGPTTADGAEVDRVWSGR
>FUSION-ENST00000463552.5:25854-ENST00000666777.1:137939|2249
EELTFIEHLLYVLDPLVR
>FUSION-ENST00000463552.5:25854-ENST00000666777.1:137939|636
SWLGMVVHTCNPSTFGRLRWADHLR
>FUSION-ENST00000463552.5:25854-ENST00000666777.1:137939|266
IYLQWAMVF
>ENST00000492039.6|SNV-18780-T-C|1
GISNYLISEIWHHGGRQTSK
>FUSION-ENST00000463552.5:25854-ENST00000666777.1:137939|3116
MLTLPQVPVLVK
>FUSION-ENST00000463552.5:25854-ENST00000666777.1:137939|847
WFQLELLNCGLSQLSLGCSCLS
>ENST00000538802.1|SNV-15030-T-A|7
KTVIGSKLNLSLR
>FUSION-ENST00000667305.1:22359-ENST00000338492.9:3799|241
MVPVCLGIQEN
>FUSION-ENST00000667305.1:22359-ENST00000338492.9:3799|773
MSHCTWPQK
>FUSION-ENST00000463552.5:25854-ENST00000666777.1:137939|1646
KKTQCLPLK
>FUSION-ENST00000463552.5:25854-ENST00000666777.1:137939|771
YFFILLKQLTNDHF
>FUSION-ENST00000463552.5:25854-ENST00000666777.1:137939|2407
MWEKKIIPSTSGLLCD
>FUSION-ENST00000463552.5:25854-ENST00000666777.1:137939|591
HIPEPPHPALVVMFLFIIIIYYYYY
>FUSION-ENST00000463552.5:25854-ENST00000666777.1:137939|1659
SHHARPMLSVLFDPLFGEDRAG
>FUSION-ENST00000667305.1:22359-ENST00000338492.9:3799|481
SPGIYRRVANEDR
>ENST00000674481.1|SNV-20845-A-T|2
MHTLPRKITMK
>FUSION-ENST00000463552.5:25854-ENST00000666777.1:137939|1798
SRGQEIK
>ENST00000535257.1|SNV-35536-A-G|1
QTFSKLVGK
>FUSION-ENST00000463552.5:25854-ENST00000666777.1:137939|217
LDILLAERR
>FUSION-ENST00000463552.5:25854-ENST00000666777.1:137939|849
SSAPGACVHPKTVSAPPILVR
>FUSION-ENST00000667305.1:22359-ENST00000338492.9:3799|1031
KIPHALPADLFCSHGAVR
>ENST00000473253.5|SNV-1028475-A-G|4
MGQWYCNNHSVYPCLDVK
>FUSION-ENST00000463552.5:25854-ENST00000666777.1:137939|2291
QGSLECRPRK
>FUSION-ENST00000463552.5:25854-ENST00000666777.1:137939|694
ISELKETSEVISSNPSPEQL
>FUSION-ENST00000667305.1:22359-ENST00000338492.9:3799|504
EGFEVGQG
>FUSION-ENST00000463552.5:25854-ENST00000666777.1:137939|2437
MKLVPSLPVLMAEVQARL
>FUSION-ENST00000463552.5:25854-ENST00000666777.1:137939|1366
IQQRPTEATSGSR
>ENST00000381405.5|SNV-40669-C-T|2
FVSFTEHDMASGDGNIVR
>FUSION-ENST00000463552.5:25854-ENST00000666777.1:137939|2109
EFPSNLSH
>FUSION-ENST00000463552.5:25854-ENST00000666777.1:137939|110
GGGEDSEACRTTADLSVIPTHLRK
>FUSION-ENST00000667305.1:22359-ENST00000338492.9:3799|183
MSSGVRDQPGQHSETPSLLKIQK
>ENST00000411426.1|SNV-17426-C-A|1
EDGQILR
>FUSION-ENST00000463552.5:25854-ENST00000666777.1:137939|3096
WAFEAFSR
>FUSION-ENST00000463552.5:25854-ENST00000666777.1:137939|47
YISFQHSGRT
>FUSION-ENST00000463552.5:25854-ENST00000666777.1:137939|1784
RASGTQAQGEEPWLWPQHSAVPG
>FUSION-ENST00000667305.1:22359-ENST00000338492.9:3799|884
FCLLLCK
>FUSION-ENST00000463552.5:25854-ENST00000666777.1:137939|3005
RGPMAQSMSSGCTIVGGYLILR
>FUSION-ENST00000463552.5:25854-ENST00000666777.1:137939|1035
LHRQHGPAVPLILDLQPPEQ
>FUSION-ENST00000667305.1:22359-ENST00000338492.9:3799|1093
MGTEQQSGIIWTIESCGQSLQYHP
>ENST00000394072.7|SNV-20887-T-C|13
MGPRTPQTAQPPAR
>ENST00000518698.6|SNV-190963-G-T|1
EENDADPLAAEMLQPPIPISK
>FUSION-ENST00000549633.5:1153-ENST00000478460.5:15234|259
MKLLSWKK
>ENST00000519728.6|MNV-62096-TACG-T|2
TQPVNTERTIYVR
>FUSION-ENST00000463552.5:25854-ENST00000666777.1:137939|2789
SSAPGSLCGRRVGLVR
>FUSION-ENST00000463552.5:25854-ENST00000666777.1:137939|3025
YSGVWSKA
>FUSION-ENST00000463552.5:25854-ENST00000666777.1:137939|1017
SSWGMVSS
>FUSION-ENST00000463552.5:25854-ENST00000666777.1:137939|2960
AFLRKEK
>FUSION-ENST00000463552.5:25854-ENST00000666777.1:137939|2262
MVVISIALVTSLCLRK
>FUSION-ENST00000463552.5:25854-ENST00000666777.1:137939|1335
WHRPGTVTERPK
>FUSION-ENST00000463552.5:25854-ENST00000666777.1:137939|2054
QATVFSFLFSK
>FUSION-ENST00000463552.5:25854-ENST00000666777.1:137939|2376
FFVCKMGTIR
>FUSION-ENST00000525495.6:7861-ENST00000544752.6:581576|72
WNGASPCSRCICKR
>FUSION-ENST00000667305.1:22359-ENST00000338492.9:3799|1188
MPFPGGLQAWKILLFI
>FUSION-ENST00000667305.1:22359-ENST00000338492.9:3799|1095
DIVYHAKHVLHLLLPTTP
>FUSION-ENST00000463552.5:25854-ENST00000666777.1:137939|1849
GLRRHPTANTFNLIFWPPEL
>FUSION-ENST00000463552.5:25854-ENST00000666777.1:137939|726
AQFYDSCPTLPNYFQIR
>FUSION-ENST00000393445.7:27540-ENST00000430505.6:767939|1
RTEEARE
>FUSION-ENST00000667305.1:22359-ENST00000338492.9:3799|517
MESPQEFIGEWLTKTEFPSGIYCD
>FUSION-ENST00000549633.5:1153-ENST00000478460.5:15234|187
VSMTVASSPR
>FUSION-ENST00000463552.5:25854-ENST00000666777.1:137939|840
MLPRLVLNSK
>FUSION-ENST00000463552.5:25854-ENST00000666777.1:137939|2799
SEDSSLFLLMSKILGLLPLR
>FUSION-ENST00000463552.5:25854-ENST00000666777.1:137939|461
DMGCFLREGALCCSPPLGAPVHHRK
>FUSION-ENST00000463552.5:25854-ENST00000666777.1:137939|698
MGVRISTCSCRISELK
>FUSION-ENST00000549633.5:1153-ENST00000478460.5:15234|352
MYSFHCALFLYIHDK
>FUSION-ENST00000667305.1:22359-ENST00000338492.9:3799|231
MGNYFCTFSCPK
>FUSION-ENST00000667305.1:22359-ENST00000338492.9:3799|567
MPVIPALWQAEAGR
>FUSION-ENST00000463552.5:25854-ENST00000666777.1:137939|502
YIYYVPMTCQSRLLPLRR
>FUSION-ENST00000463552.5:25854-ENST00000666777.1:137939|1524
MQILSRGER
>ENST00000672586.1|SNV-17106-A-G|2
YCRHSGPRSSHTC
>FUSION-ENST00000549633.5:1153-ENST00000478460.5:15234|147
MPIVPATWEAEIGELLEPGMQRFQ
>FUSION-ENST00000463552.5:25854-ENST00000666777.1:137939|398
CCTAWHVVGGVYLHK
>FUSION-ENST00000463552.5:25854-ENST00000666777.1:137939|2226
MQTCCFHNTCVQVKPVVTCSCASCL
>FUSION-ENST00000667305.1:22359-ENST00000338492.9:3799|839
EAHCRCNC
>FUSION-ENST00000463552.5:25854-ENST00000666777.1:137939|3086
LHIPGFNK
>ENST00000383763.6|SNV-776-G-A|1
VHLTKDHYIER
>FUSION-ENST00000549633.5:1153-ENST00000478460.5:15234|100
QCYYLIYSLYLNFNNHSNFP
>FUSION-ENST00000463552.5:25854-ENST00000666777.1:137939|429
MFWVTRPK
>FUSION-ENST00000463552.5:25854-ENST00000666777.1:137939|2752
GIGPRGLLASAFSRPRLCSYGGR
>FUSION-ENST00000667305.1:22359-ENST00000338492.9:3799|1127
AGFQLTATSASQVQAILLPQPPK
>ENST00000513312.3|SNV-6277-C-T|5
NVQLKELASRTWHLASVLDK
>FUSION-ENST00000667305.1:22359-ENST00000338492.9:3799|1074
NILPGHTAWERQSCR
>FUSION-ENST00000463552.5:25854-ENST00000666777.1:137939|2061
MNFLLQCLAHDRL
>FUSION-ENST00000463552.5:25854-ENST00000666777.1:137939|1854
MCGHSEKTAICKPKR
>FUSION-ENST00000667305.1:22359-ENST00000338492.9:3799|1207
RLCVDASCLFLVVCR
>FUSION-ENST00000436174.5:8631-ENST00000623511.1:23702|4
FTLNQVTR
>FUSION-ENST00000463552.5:25854-ENST00000666777.1:137939|37
MIPTMYEMGWAPR
>FUSION-ENST00000667305.1:22359-ENST00000338492.9:3799|391
GSKLSCLGG
>FUSION-ENST00000667305.1:22359-ENST00000338492.9:3799|1011
YGILFCLSASLLSLTVK
>FUSION-ENST00000463552.5:25854-ENST00000666777.1:137939|2860
GGQGMVR
>ENST00000409885.1|SNV-73-C-T|6
METVNELETGEVSK
>FUSION-ENST00000463552.5:25854-ENST00000666777.1:137939|1050
MGGGLKPLSKIPLGR
>ENST00000451558.5|SNV-57570-G-C|5
NDKGETPLLIAVKNGSYDMVSTLIK
>FUSION-ENST00000463552.5:25854-ENST00000666777.1:137939|1255
MQTLIVQCCF
>FUSION-ENST00000463552.5:25854-ENST00000666777.1:137939|322
CVHEYIYRR
>FUSION-ENST00000463552.5:25854-ENST00000666777.1:137939|2457
CFQTLPHVLLWWCWWWCVHMCV
>FUSION-ENST00000667305.1:22359-ENST00000338492.9:3799|1122
MPGPSACPRWTRFSGSFVK
>FUSION-ENST00000463552.5:25854-ENST00000666777.1:137939|234
VISQCVLYPGSLHLSNRDLPYM
>FUSION-ENST00000667305.1:22359-ENST00000338492.9:3799|939
SHSSGAGWSPETAGGQMEAVQAK
>FUSION-ENST00000667305.1:22359-ENST00000338492.9:3799|328
EGGKEGR
>FUSION-ENST00000549633.5:1492-ENST00000478460.5:15234|373
SPGASALHLPPKSARPR
>FUSION-ENST00000473819.1:27540-ENST00000430505.6:767939|73
MGLHLQFLVELPSMLMDTQS
>ENST00000300900.9|SNV-9344-A-G|3
EQTVSMR
>FUSION-ENST00000463552.5:25854-ENST00000666777.1:137939|283
TRTTLTFLKSPGK
>FUSION-ENST00000463552.5:25854-ENST00000666777.1:137939|3167
MFSRDGVSPCWSGWSRTPNLR
>FUSION-ENST00000463552.5:25854-ENST00000666777.1:137939|1655
LSVLFDPLFGEDRAG
>ENST00000340722.8|SNV-169-C-T|3
TWVTVVVRFNPSCREWAR
>FUSION-ENST00000463552.5:25854-ENST00000666777.1:137939|1199
PISLTMELFSTIPLGS
>FUSION-ENST00000667305.1:22359-ENST00000338492.9:3799|799
RQVEMGPQPTRPAVAQK
>FUSION-ENST00000463552.5:25854-ENST00000666777.1:137939|729
FSAGLLSQR
>FUSION-ENST00000463552.5:25854-ENST00000666777.1:137939|795
VGQASLK
>ENST00000394072.7|SNV-20887-T-C|2
WGLGLHRQPSLLPEEICGVFFR
>FUSION-ENST00000549633.5:1153-ENST00000478460.5:15234|353
LVSNSRPQVIHPPQPPKVLGLQA
>FUSION-ENST00000463552.5:25854-ENST00000666777.1:137939|1322
AWLPSPAGGKGPYCFFVAAVTNFDR
>FUSION-ENST00000463552.5:25854-ENST00000666777.1:137939|1597
HSGSTGMSWK
>FUSION-ENST00000463552.5:25854-ENST00000666777.1:137939|3060
MIPCCRRSSEVLGR
>FUSION-ENST00000463552.5:25854-ENST00000666777.1:137939|2913
GPQRGDKP
>FUSION-ENST00000463552.5:25854-ENST00000666777.1:137939|3142
MMPLCWKGQDEASLGLVGPWR
>FUSION-ENST00000463552.5:25854-ENST00000666777.1:137939|680
MPTFNSGGIK
>FUSION-ENST00000463552.5:25854-ENST00000666777.1:137939|786
MILYSHRCRE
>FUSION-ENST00000463552.5:25854-ENST00000666777.1:137939|1346
ASGSPYPSQR
>FUSION-ENST00000463552.5:25854-ENST00000666777.1:137939|2248
EELTFIEHLLYVLDPLVRASYK
>ENST00000267622.8|SNV-36331-A-G|1
DENKKLSTR
>FUSION-ENST00000667305.1:22359-ENST00000338492.9:3799|492
CLCQRDLSR
>FUSION-ENST00000463552.5:25854-ENST00000666777.1:137939|2688
AGQTRFCSLLAE
>FUSION-ENST00000667305.1:22359-ENST00000338492.9:3799|549
KQVAHLGTELQQSKR
>FUSION-ENST00000463552.5:25854-ENST00000666777.1:137939|842
MEFCYVAQAGLELQAILLP
>FUSION-ENST00000463552.5:25854-ENST00000666777.1:137939|149
LLTGEPRGAEDSIFLRA
>ENST00000267549.5|SNV-6351-A-G|3
VYQAVRHSKATENK
>FUSION-ENST00000463552.5:25854-ENST00000666777.1:137939|916
PGHEFQSAMTLDKVDYLSGPRFSHP
>FUSION-ENST00000667305.1:22359-ENST00000338492.9:3799|314
EGREGRR
>FUSION-ENST00000667305.1:22359-ENST00000338492.9:3799|554
VVNSRFFEFFFFSFFF
>FUSION-ENST00000463552.5:25854-ENST00000666777.1:137939|1090
RSAHEASLILQLPPGTQDYVPVN
>FUSION-ENST00000667305.1:22359-ENST00000338492.9:3799|772
SHCTWPQK
>FUSION-ENST00000463552.5:25854-ENST00000666777.1:137939|1459
RAPMDLWPAGLR
>FUSION-ENST00000463552.5:25854-ENST00000666777.1:137939|1693
SAFQGRKLR
>FUSION-ENST00000463552.5:25854-ENST00000666777.1:137939|32
YEMGWAPR
>FUSION-ENST00000667305.1:22359-ENST00000338492.9:3799|1027
IPHALPADLFCSHGAVRDK
>ENST00000437600.9|SNV-362678-C-A|2
LQASLNK
>FUSION-ENST00000667305.1:22359-ENST00000338492.9:3799|108
MPVVPATQQAEGGESLEPGRRR
>FUSION-ENST00000463552.5:25854-ENST00000666777.1:137939|1417
KECHDDDDPQERPSRTSR
>FUSION-ENST00000468542.1:36057-ENST00000612161.4:30124|2
LCLFALLCSYIYFIR
>FUSION-ENST00000463552.5:25854-ENST00000666777.1:137939|250
MLTQQLTGGDQLR
>FUSION-ENST00000463552.5:25854-ENST00000666777.1:137939|638
SWLGMVVHTCNPSTFGR
>FUSION-ENST00000463552.5:25854-ENST00000666777.1:137939|3187
SCCPSWSAMAR
>FUSION-ENST00000667305.1:22359-ENST00000338492.9:3799|237
MLGNALSALQVLANLISLANPLR
>FUSION-ENST00000525495.6:7861-ENST00000544752.6:581576|64
WLCCPSC
>FUSION-ENST00000463552.5:25854-ENST00000666777.1:137939|2648
SFQATLSLLLWCQCLCGLR
>ENST00000394072.7|SNV-20887-T-C|1
WGLGLHRQPSLLPEEICGVFFRR
>FUSION-ENST00000463552.5:25854-ENST00000666777.1:137939|3169
MFSRDGVSPCWSGWSR
>FUSION-ENST00000549633.5:1153-ENST00000478460.5:15234|338
MTLYFVSKSPQLCVKEI
>FUSION-ENST00000463552.5:25854-ENST00000666777.1:137939|2072
QLSCLSLPSS
>FUSION-ENST00000463552.5:25854-ENST00000666777.1:137939|1372
MTTMTPRSVLPGQADGFREGWAK
>ENST00000289382.8|SNV-12145-T-G|5
IMAKAFKSPLSAPQQTQLLGELEK
>FUSION-ENST00000667305.1:22359-ENST00000338492.9:3799|802
HTADVTARR
>ENST00000492039.6|SNV-18780-T-C|5
TMGISNYLISEIWHHGGRQTSK
>FUSION-ENST00000463552.5:25854-ENST00000666777.1:137939|1759
DAKSLAPGCTAWGWQDPHSAPEH
>FUSION-ENST00000463552.5:25854-ENST00000666777.1:137939|124
IWLPVRMVGGPEK
>FUSION-ENST00000667305.1:22359-ENST00000338492.9:3799|308
SLSPLHFVQHFPSCYLSGK
>FUSION-ENST00000463552.5:25854-ENST00000666777.1:137939|586
FHHIVQAGLELVK
>FUSION-ENST00000463552.5:25854-ENST00000666777.1:137939|2005
HSLGSSAR
>FUSION-ENST00000463552.5:25854-ENST00000666777.1:137939|1414
ECHDDDDPQERPSRTSR
>FUSION-ENST00000463552.5:25854-ENST00000666777.1:137939|945
MSHLMSSKSGASKLTGYQFL
>FUSION-ENST00000463552.5:25854-ENST00000666777.1:137939|1503
HWRPKREVPER
>ENST00000527086.1|SNV-412-G-A|2
YRATSSQISWMPELTL
>ENST00000303221.10|SNV-32319-A-G|2
QMGSCSCFFREEK
>FUSION-ENST00000667305.1:22359-ENST00000338492.9:3799|623
MLYNVPEIGCLTQVLTRHR
>FUSION-ENST00000463552.5:25854-ENST00000666777.1:137939|1360
TGGWRSSEGF
>FUSION-ENST00000463552.5:25854-ENST00000666777.1:137939|831
MLLGGKF
>ENST00000264260.6|SNV-33492-G-T|5
DVAGQNSQLCVCVFRLIGNSK
>FUSION-ENST00000463552.5:25854-ENST00000666777.1:137939|201
ACSATSGAGTSVNHTAGRYP
>FUSION-ENST00000463552.5:25854-ENST00000666777.1:137939|902
DPVACKKPKIVSV
>FUSION-ENST00000463552.5:25854-ENST00000666777.1:137939|364
MAASQVTLSISFFPFILKK
>FUSION-ENST00000463552.5:25854-ENST00000666777.1:137939|2757
YLLYLGS
>FUSION-ENST00000667305.1:22359-ENST00000338492.9:3799|651
MINVKRF
>FUSION-ENST00000463552.5:25854-ENST00000666777.1:137939|2754
GIGPRGLLASAFSRPR
>FUSION-ENST00000463552.5:25854-ENST00000666777.1:137939|1061
MKDVFLRER
>FUSION-ENST00000460138.5:24828-ENST00000517510.5:51703|6
GYCGNANL
>FUSION-ENST00000463552.5:25854-ENST00000666777.1:137939|312
VWAPLKFAAVLR
>FUSION-ENST00000667305.1:22359-ENST00000338492.9:3799|699
ISGKYCGS
>FUSION-ENST00000549633.5:1153-ENST00000478460.5:15234|123
FNLYVLSRNTRGIR
>FUSION-ENST00000463552.5:25854-ENST00000666777.1:137939|1110
AHSRGCSVALPRIRPR
>FUSION-ENST00000463552.5:25854-ENST00000666777.1:137939|2862
WSRGGQGMVR
>FUSION-ENST00000463552.5:25854-ENST00000666777.1:137939|1442
MIIGGTALQPNGF
>FUSION-ENST00000463552.5:25854-ENST00000666777.1:137939|1817
MSSGWTRWLMPVIPALCETEVGR
>FUSION-ENST00000667305.1:22359-ENST00000338492.9:3799|536
APPPANVLFLIFYKDRVSLCCPGLK
>FUSION-ENST00000667305.1:22359-ENST00000338492.9:3799|166
EGSTQLSWAWQKFIR
>FUSION-ENST00000463552.5:25854-ENST00000666777.1:137939|2252
TIKQEYK
>FUSION-ENST00000463552.5:25854-ENST00000666777.1:137939|767
ATAPSPSSLLMSFITQHCISKE
>FUSION-ENST00000463552.5:25854-ENST00000666777.1:137939|136
VGNTSHLPAVLACGAR
>FUSION-ENST00000463552.5:25854-ENST00000666777.1:137939|2565
MKNFHGLPR
>FUSION-ENST00000463552.5:25854-ENST00000666777.1:137939|1955
DCPGLHVPR
>FUSION-ENST00000549633.5:1153-ENST00000478460.5:15234|129
MIRFNLYVLSR
>FUSION-ENST00000463552.5:25854-ENST00000666777.1:137939|3091
MGLLFPSMGHRLR
>FUSION-ENST00000463552.5:25854-ENST00000666777.1:137939|2918
QPCFYQR
>FUSION-ENST00000549633.5:1153-ENST00000478460.5:15234|342
MTLYFVSK
>FUSION-ENST00000667305.1:22359-ENST00000338492.9:3799|683
MVLKAKYK
>FUSION-ENST00000463552.5:25854-ENST00000666777.1:137939|1687
HTHTRCTQACAWR
>FUSION-ENST00000525495.6:7861-ENST00000544752.6:581576|43
EWGESLLKMYMQKTIYPPSQHQ
>FUSION-ENST00000463552.5:25854-ENST00000666777.1:137939|1169
NELGSEVGRR
>ENST00000417209.2|SNV-35141-G-C|2
SEFSEENVEFWLACEDFNKTK
>FUSION-ENST00000667305.1:22359-ENST00000338492.9:3799|110
MPVVPATQQAEGGESLEPGRR
>FUSION-ENST00000463552.5:25854-ENST00000666777.1:137939|3009
TILVRVDLAK
>FUSION-ENST00000463552.5:25854-ENST00000666777.1:137939|2728
AHRLHGWGPTTADGAEVDR
>FUSION-ENST00000463552.5:25854-ENST00000666777.1:137939|182
MSSTEFASKGAVVIISWISLVVYR
>FUSION-ENST00000463552.5:25854-ENST00000666777.1:137939|1077
CLDAALRGRFGFEGSGNV
>FUSION-ENST00000463552.5:25854-ENST00000666777.1:137939|130
MSFMIWLPVRMVGGPEK
>FUSION-ENST00000463552.5:25854-ENST00000666777.1:137939|319
NSSSHPFFFLLLGRRWWFK
>FUSION-ENST00000463552.5:25854-ENST00000666777.1:137939|1427
SSLGWSGKR
>FUSION-ENST00000463552.5:25854-ENST00000666777.1:137939|1540
MRNQIITAKVPAWGHR
>FUSION-ENST00000463552.5:25854-ENST00000666777.1:137939|296
AADHVRVSVDKK
>FUSION-ENST00000463552.5:25854-ENST00000666777.1:137939|2087
MGRDSWQSLR
>FUSION-ENST00000463552.5:25854-ENST00000666777.1:137939|293
KTEPSGSRVVCQ
>ENST00000479008.1|SNV-16332-G-A|3
SNLMPFQRAGVNFAIAK
>FUSION-ENST00000667305.1:22359-ENST00000338492.9:3799|599
MPVFFVEMR
>FUSION-ENST00000463552.5:25854-ENST00000666777.1:137939|963
HSCLFPVSQHCAGLPR
>FUSION-ENST00000463552.5:25854-ENST00000666777.1:137939|1949
GAHSFTVSAELEEPVKLSKK
>FUSION-ENST00000549633.5:1153-ENST00000478460.5:15234|94
ALSMDRAK
>FUSION-ENST00000463552.5:25854-ENST00000666777.1:137939|1684
GGVGALSSFPAVPR
>FUSION-ENST00000667305.1:22359-ENST00000338492.9:3799|194
SSSSCTLGIS
>FUSION-ENST00000463552.5:25854-ENST00000666777.1:137939|74
FPFRTFQR
>ENST00000328333.12|SNV-818-G-A|2
SFLKGLVLPFSGAASAQGVR
>FUSION-ENST00000667305.1:22359-ENST00000338492.9:3799|934
EAVQAKANSCAKSPRPHCVNSK
>FUSION-ENST00000463552.5:25854-ENST00000666777.1:137939|2175
VGPGRLGEGDRL
>ENST00000509648.5|SNV-19079-G-T|5
MLELMNLKLNKMLR
>FUSION-ENST00000463552.5:25854-ENST00000666777.1:137939|1929
TMDFCHCLTLLQEKTCL
>ENST00000673149.1|SNV-17106-A-G|2
YCRHSGPRSSHT
>FUSION-ENST00000667305.1:22359-ENST00000338492.9:3799|1159
MFQTYFAYWQRQVETCST
>FUSION-ENST00000667305.1:22359-ENST00000338492.9:3799|1236
MLAVPVTCGDTARSALQ
>ENST00000472100.5|SNV-21921-C-T|5
RFMAKPEALK
>FUSION-ENST00000463552.5:25854-ENST00000666777.1:137939|2478
ENYFGPLFK
>FUSION-ENST00000463552.5:25854-ENST00000666777.1:137939|1922
MVSISCPR
>FUSION-ENST00000463552.5:25854-ENST00000666777.1:137939|1229
PFFFSSLDVPRLHAPCHGYPR
>ENST00000284601.4|SNV-196310-C-T|4
RDFHSDTLACLK
>FUSION-ENST00000463552.5:25854-ENST00000666777.1:137939|2988
AILTIYQSQFLLR
>FUSION-ENST00000463552.5:25854-ENST00000666777.1:137939|2955
LRLVQSLCGGR
>FUSION-ENST00000463552.5:25854-ENST00000666777.1:137939|764
MSFITQHCISKE
>FUSION-ENST00000463552.5:25854-ENST00000666777.1:137939|383
MALYSFQSISSHIIFFSPPRR
>FUSION-ENST00000463552.5:25854-ENST00000666777.1:137939|3031
TESHMYSGVWSK
>ENST00000297338.7|SNV-20398-G-A|2
AQLSNYSDIVTTLDLAPPTK
>FUSION-ENST00000463552.5:25854-ENST00000666777.1:137939|1603
SPWVACTPSPK
>FUSION-ENST00000667305.1:22359-ENST00000338492.9:3799|1198
FFCSSKLLTLGPSRTLER
>ENST00000648372.1|SNV-83502-C-T|4
MLLPNSMNGR
>FUSION-ENST00000463552.5:25854-ENST00000666777.1:137939|1819
LSLSACSTGRMVQSQAGR
>FUSION-ENST00000463552.5:25854-ENST00000666777.1:137939|3210
MHVYAYLSPMHVECCAR
>FUSION-ENST00000667305.1:22359-ENST00000338492.9:3799|269
SLTQCLLLLSGSDF
>FUSION-ENST00000463552.5:25854-ENST00000666777.1:137939|2049
MCPGRPEEPTVSLSQQSWR
>FUSION-ENST00000667305.1:22359-ENST00000338492.9:3799|473
MPKDRPSVARASTFK
>ENST00000527032.1|SNV-12211-G-A|4
HKAKQILEK
>FUSION-ENST00000667305.1:22359-ENST00000338492.9:3799|591
CEGPEAAKLLVCSECQK
>FUSION-ENST00000463552.5:25854-ENST00000666777.1:137939|1983
FWVPILC
>FUSION-ENST00000549633.5:1153-ENST00000478460.5:15234|293
PFRYTILLG
>FUSION-ENST00000463552.5:25854-ENST00000666777.1:137939|2563
MKNFHGLPRVVEQCGR
>ENST00000351008.4|SNV-216936-G-A|6
KLPIFTEHKTPFSLTR
>FUSION-ENST00000463552.5:25854-ENST00000666777.1:137939|561
MLPRLISNSWPQVTLPPWR
>ENST00000651947.1|SNV-22152-A-G|16
MCERAVLR
>FUSION-ENST00000549633.5:1153-ENST00000478460.5:15234|318
NKEKSGPSSELGK
>FUSION-ENST00000549633.5:1153-ENST00000478460.5:15234|173
AGSLQRDP
>FUSION-ENST00000463552.5:25854-ENST00000666777.1:137939|481
MGSHCAPQAGLELLALSDLPASTS
>FUSION-ENST00000667305.1:22359-ENST00000338492.9:3799|916
TDFHARA
>FUSION-ENST00000463552.5:25854-ENST00000666777.1:137939|3010
MTILVRVDLAK
>ENST00000513312.3|SNV-6277-C-T|1
TWHLASVLDKLMITQSR
>ENST00000449802.5|SNV-142922-G-C|6
QVKVSDMVEDKLDLPEQDITAR
>FUSION-ENST00000463552.5:25854-ENST00000666777.1:137939|1694
SAFQGRK
>FUSION-ENST00000463552.5:25854-ENST00000666777.1:137939|2570
HFRLSVLPVGKCHPHCVNVEGIMK
>FUSION-ENST00000549633.5:1153-ENST00000478460.5:15234|102
IFCYIATIC
>FUSION-ENST00000463552.5:25854-ENST00000666777.1:137939|92
AKLFLGER
>FUSION-ENST00000667305.1:22359-ENST00000338492.9:3799|184
SSGVRDQPGQHSETPSLLK
>FUSION-ENST00000549633.5:1153-ENST00000478460.5:15234|228
MSLGHMPITESISLVK
>FUSION-ENST00000463552.5:25854-ENST00000666777.1:137939|1594
ISGNFPDFFLLHSPSFAR
>FUSION-ENST00000549633.5:1153-ENST00000478460.5:15234|341
TLYFVSK
>FUSION-ENST00000463552.5:25854-ENST00000666777.1:137939|1844
MEFHHVGQDGLDLLTS
>FUSION-ENST00000463552.5:25854-ENST00000666777.1:137939|574
MLTSTLSLLSSC
>FUSION-ENST00000463552.5:25854-ENST00000666777.1:137939|1128
FIAESLSTHR
>FUSION-ENST00000261778.2:23690-ENST00000566306.5:65818|10
GILEGAGEVLSTVDFVAPDDR
>FUSION-ENST00000667305.1:22359-ENST00000338492.9:3799|168
EGSTQLSWAWQK
>FUSION-ENST00000463552.5:25854-ENST00000666777.1:137939|876
MVQPCLY
>FUSION-ENST00000463552.5:25854-ENST00000666777.1:137939|118
VGGPEKGK
>FUSION-ENST00000463552.5:25854-ENST00000666777.1:137939|3071
VLGQERVNGYISPNFWAGDSK
>FUSION-ENST00000667305.1:22359-ENST00000338492.9:3799|1003
MRQLDMVWK
>FUSION-ENST00000463552.5:25854-ENST00000666777.1:137939|959
MGTLGLNK
>FUSION-ENST00000463552.5:25854-ENST00000666777.1:137939|1572
GVHGEAEPLMNGLICPR
>FUSION-ENST00000463552.5:25854-ENST00000666777.1:137939|2959
KEKGGAGCGFGFLWPPQCWSDTF
>ENST00000497882.5|SNV-5731-C-T|2
MCTSAMPMGGRLCRTCLSL
>FUSION-ENST00000463552.5:25854-ENST00000666777.1:137939|1303
LFSVVLSLFLILYEKYIHILK
>FUSION-ENST00000549633.5:1153-ENST00000478460.5:15234|90
AKNCEYK
>FUSION-ENST00000463552.5:25854-ENST00000666777.1:137939|1059
GGHGFLAATR
>FUSION-ENST00000463552.5:25854-ENST00000666777.1:137939|668
EVLVALPHRGHTGRK
>FUSION-ENST00000549633.5:1492-ENST00000478460.5:15234|380
GGEPGERGLGRPRHSAR
>FUSION-ENST00000463552.5:25854-ENST00000666777.1:137939|2043
LLCSLQKQK
>FUSION-ENST00000463552.5:25854-ENST00000666777.1:137939|3144
ETGEGMMPLCWK
>ENST00000556730.1|SNV-26191-G-T|7
LSLGAGSSTKMHILEGLGLNLQK
>FUSION-ENST00000667305.1:22359-ENST00000338492.9:3799|468
ASTFKREAF
>FUSION-ENST00000416735.5:167-ENST00000436510.1:20526|7
WLQCIVPQRRK
>ENST00000260600.9|SNV-89052-T-C|3
LVAFSTWTDR
>FUSION-ENST00000463552.5:25854-ENST00000666777.1:137939|2110
GREFPSNLSH
>FUSION-ENST00000463552.5:25854-ENST00000666777.1:137939|393
VELPDASFLPTPPLHPLFLR
>FUSION-ENST00000463552.5:25854-ENST00000666777.1:137939|2627
ISMACLR
>FUSION-ENST00000667305.1:22359-ENST00000338492.9:3799|587
LLVCSECQKIR
>FUSION-ENST00000463552.5:25854-ENST00000666777.1:137939|1963
MPGSRPIVDQETDLGPLPPK
>FUSION-ENST00000463552.5:25854-ENST00000666777.1:137939|1751
GMTGGEVKGTR
>FUSION-ENST00000463552.5:25854-ENST00000666777.1:137939|2932
MILFFPRAGMGVVSLTSFQKQR
>FUSION-ENST00000463552.5:25854-ENST00000666777.1:137939|2989
GQYVSQRAILTIYQSQFLLRMER
>FUSION-ENST00000463552.5:25854-ENST00000666777.1:137939|2367
MGPPLFESLCHSCPIFFFFKW
>FUSION-ENST00000549633.5:1153-ENST00000478460.5:15234|327
TGPTIIILRHLD
>FUSION-ENST00000667305.1:22359-ENST00000338492.9:3799|153
YARPTLILNVDVYHVMDEKK
>FUSION-ENST00000463552.5:25854-ENST00000666777.1:137939|2013
MCPHFPMRQQR
>FUSION-ENST00000463552.5:25854-ENST00000666777.1:137939|1610
EISKLKIGK
>FUSION-ENST00000463552.5:25854-ENST00000666777.1:137939|2432
MAEVQARL
>ENST00000297338.7|SNV-20398-G-A|1
AQLSNYSDIVTTLDLAPPTKK
>FUSION-ENST00000463552.5:25854-ENST00000666777.1:137939|2796
MSKILGLLPLRSSAPGSLCGR
>ENST00000463296.1|SNV-6495-C-T|3
IFVVIASVFTNGLVLAATMKFK
>FUSION-ENST00000667305.1:22359-ENST00000338492.9:3799|619
HRVFSSSASECVRSL
>ENST00000647584.2|SNV-34791-T-C|1
HNRVIFKQLLQAK
>ENST00000331923.9|SNV-36779-A-G|4
ALDRAMSVASDHNVKEFK
>FUSION-ENST00000463552.5:25854-ENST00000666777.1:137939|1179
MGDGACPSSQQPDKALGAVKSFL
>FUSION-ENST00000463552.5:25854-ENST00000666777.1:137939|903
DPVACKKPK
>FUSION-ENST00000463552.5:25854-ENST00000666777.1:137939|1931
ETKTMDFCHCLTLLQEKTCL
>FUSION-ENST00000463552.5:25854-ENST00000666777.1:137939|556
TQFNLYQIIIFHLLSNNK
>FUSION-ENST00000463552.5:25854-ENST00000666777.1:137939|389
LAGREVFGVREMK
>FUSION-ENST00000667305.1:22359-ENST00000338492.9:3799|630
MCSPVPR
>FUSION-ENST00000463552.5:25854-ENST00000666777.1:137939|1833
MAGSTLCSRALGKAP
>FUSION-ENST00000463552.5:25854-ENST00000666777.1:137939|246
AGQTMHFPPCPAPHARLAGFDR
>ENST00000357276.9|SNV-16332-G-A|3
LMSNLMPFQR
>ENST00000072869.9|SNV-14286-G-C|1
AVFMAVLMGQGQRVAELILHHAR
>FUSION-ENST00000463552.5:25854-ENST00000666777.1:137939|1052
MGGGLKPLSK
>FUSION-ENST00000667305.1:22359-ENST00000338492.9:3799|488
MGKGKGPLYGK
>FUSION-ENST00000463552.5:25854-ENST00000666777.1:137939|1973
VAGITGICHHARLMFVFLVETR
>FUSION-ENST00000549633.5:1153-ENST00000478460.5:15234|44
MNLGFSLL
>ENST00000381405.5|SNV-40669-C-T|1
FVSFTEHDMASGDGNIVREEVVK
>FUSION-ENST00000463552.5:25854-ENST00000666777.1:137939|174
TVSFNPVSAPGRRVVFESTLFHR
>FUSION-ENST00000667305.1:209-ENST00000338492.9:3799|2
LAVPVTCGDTARSALQVTAF
>ENST00000477653.2|MNV-47467-GAC-G|2
SSATLNTTGTLDNDIMLIK
>FUSION-ENST00000463552.5:25854-ENST00000666777.1:137939|2851
QVEVLEKSRVR
>FUSION-ENST00000667305.1:22359-ENST00000338492.9:3799|1026
IPHALPADLFCSHGAVRDKGAK
>FUSION-ENST00000463552.5:25854-ENST00000666777.1:137939|51
YPFCVFLESCYTWDLGTFNLKK
>FUSION-ENST00000667305.1:22359-ENST00000338492.9:3799|188
LCCPQHK
>FUSION-ENST00000549633.5:1153-ENST00000478460.5:15234|163
YKKILAR
>ENST00000478503.6|SNV-198001-G-A|7
MISEGRMKINFPSR
>ENST00000359558.6|SNV-87724-G-A|2
ISEQRDLQK
>FUSION-ENST00000416735.5:167-ENST00000436510.1:20526|19
MRCSAVLLR
>FUSION-ENST00000667305.1:22359-ENST00000338492.9:3799|945
RQKSLPS
>ENST00000492039.6|SNV-18780-T-C|6
MTMGISNYLISEIWHHGGRQTSK
>FUSION-ENST00000463552.5:25854-ENST00000666777.1:137939|133
FHQLFQS
>FUSION-ENST00000463552.5:25854-ENST00000666777.1:137939|1827
GIWDPSSR
>FUSION-ENST00000463552.5:25854-ENST00000666777.1:137939|1521
QILSRGER
>FUSION-ENST00000463552.5:25854-ENST00000666777.1:137939|3006
MRGPMAQSMSSGCTIVGGYLILR
>FUSION-ENST00000463552.5:25854-ENST00000666777.1:137939|106
TTADLSVIPTHLRKEYDNQSASEK
>ENST00000265631.10|SNV-132497-A-T|2
DVEVTKEEFVLAAQ
>FUSION-ENST00000234179.7:8572-ENST00000524336.5:505995|1
DLVCSIVYQKGFR
>FUSION-ENST00000463552.5:25854-ENST00000666777.1:137939|1843
EFHHVGQDGLDLLTS
>FUSION-ENST00000667305.1:22359-ENST00000338492.9:3799|720
HFVHVFFFFFFLR
>ENST00000551400.5|SNV-11500-G-T|4
MPAPGGADNHK
>FUSION-ENST00000463552.5:25854-ENST00000666777.1:137939|593
SCCSSLLLHAYFHTVTSFK
>FUSION-ENST00000463552.5:25854-ENST00000666777.1:137939|621
DQPGQHGETPSLLKIQK
>FUSION-ENST00000667305.1:22359-ENST00000338492.9:3799|882
MGSPCGVFCFCFLFVMR
>FUSION-ENST00000463552.5:25854-ENST00000666777.1:137939|1273
CQLQALQMQ
>FUSION-ENST00000463552.5:25854-ENST00000666777.1:137939|1725
MKPSTDSSFR
>ENST00000383763.6|SNV-776-G-A|3
AHQRVHLTK
>FUSION-ENST00000463552.5:25854-ENST00000666777.1:137939|789
MILYSHR
>ENST00000562753.1|SNV-119721-A-C|8
NCPTALQILER
>FUSION-ENST00000463552.5:25854-ENST00000666777.1:137939|3102
KWELLFEPLK
>FUSION-ENST00000463552.5:25854-ENST00000666777.1:137939|1770
CGCTFQLPCRASFCRARPR
>FUSION-ENST00000667305.1:22359-ENST00000338492.9:3799|703
MSEFFRISGK
>FUSION-ENST00000549633.5:1153-ENST00000478460.5:15234|14
MYNYFEPRKHMHFQFILK
>FUSION-ENST00000463552.5:25854-ENST00000666777.1:137939|2946
FTRSIAIWR
>FUSION-ENST00000463552.5:25854-ENST00000666777.1:137939|1037
HQDSTDVDAERKCSWR
>FUSION-ENST00000463552.5:25854-ENST00000666777.1:137939|1009
NIAIFTTK
>FUSION-ENST00000463552.5:25854-ENST00000666777.1:137939|2314
SSLGLLLFLCNK
>FUSION-ENST00000463552.5:25854-ENST00000666777.1:137939|2419
MWSMLLHMWEK
>FUSION-ENST00000667305.1:22359-ENST00000338492.9:3799|1012
WGGRYGILFCLSASLLSLTVKFLR
>ENST00000672586.1|SNV-17106-A-G|8
QVRALLQAQR
>FUSION-ENST00000463552.5:25854-ENST00000666777.1:137939|232
NPSAVADFEACSLSPAK
>FUSION-ENST00000463552.5:25854-ENST00000666777.1:137939|1256
RMQTLIVQCCF
>FUSION-ENST00000463552.5:25854-ENST00000666777.1:137939|216
HSVGPSMTFCGPR
>FUSION-ENST00000463552.5:25854-ENST00000666777.1:137939|3079
MGGSWSESASVIAEIGLPKIEGK
>FUSION-ENST00000463552.5:25854-ENST00000666777.1:137939|918
MPGHEFQSAMTLDKVDYLSGPR
>FUSION-ENST00000463552.5:25854-ENST00000666777.1:137939|1170
NELGSEVGR
>ENST00000527849.5|SNV-18142-C-A|3
TDDIGGIWR
>FUSION-ENST00000463552.5:25854-ENST00000666777.1:137939|861
SAKFELYIKK
>FUSION-ENST00000525495.6:7861-ENST00000544752.6:581576|69
RQFTPLPSISKR
>FUSION-ENST00000463552.5:25854-ENST00000666777.1:137939|2193
LTFIKHLLCAIPSCK
>FUSION-ENST00000463552.5:25854-ENST00000666777.1:137939|787
ILYSHRCR
>ENST00000355112.8|SNV-65577-C-A|2
HNPYDSGIIYCLSR
>FUSION-ENST00000463552.5:25854-ENST00000666777.1:137939|2461
VFLPVDALPR
>FUSION-ENST00000463552.5:25854-ENST00000666777.1:137939|551
CKFIYLFVHLVII
>FUSION-ENST00000463552.5:25854-ENST00000666777.1:137939|1953
EARGAHSFTVSAELEEPVK
>FUSION-ENST00000463552.5:25854-ENST00000666777.1:137939|1247
MVLNLPGLWSLIIVPK
>ENST00000510189.5|SNV-32986-G-A|6
NLKRSTFPVSPR
>FUSION-ENST00000463552.5:25854-ENST00000666777.1:137939|1349
MPGEEQHLLGVLF
>FUSION-ENST00000463552.5:25854-ENST00000666777.1:137939|1018
VRSSWGMVSS
>FUSION-ENST00000463552.5:25854-ENST00000666777.1:137939|674
DFKEPCCL
>FUSION-ENST00000463552.5:25854-ENST00000666777.1:137939|190
HPGLPRILCSSWEK
>FUSION-ENST00000667305.1:22359-ENST00000338492.9:3799|396
LFLQWVPVR
>FUSION-ENST00000463552.5:25854-ENST00000666777.1:137939|974
MWLTHLSCYA
>FUSION-ENST00000463552.5:25854-ENST00000666777.1:137939|2595
YSDTVPQK
>FUSION-ENST00000463552.5:25854-ENST00000666777.1:137939|1545
DFLFSCVCVWGWGGRAGTNR
>ENST00000355520.6|SNV-360657-C-T|2
IYLGPPEESAAPPVSPPRVTAR
>FUSION-ENST00000667305.1:22359-ENST00000338492.9:3799|626
HRTVLHCCVITTIMA
>FUSION-ENST00000463552.5:25854-ENST00000666777.1:137939|2785
GPLSQNHCR
>FUSION-ENST00000463552.5:25854-ENST00000666777.1:137939|1027
MAGNPLFHSSLLMGIYYVIGLVIK
>FUSION-ENST00000463552.5:25854-ENST00000666777.1:137939|99
GFSVGATPEHHSSLK
>ENST00000454603.5|SNV-5455-C-G|4
ASSTPSSSATSSNAGADPNTTNLR
>FUSION-ENST00000463552.5:25854-ENST00000666777.1:137939|2157
SLTLSEPPWSQL
>FUSION-ENST00000463552.5:25854-ENST00000666777.1:137939|2540
KSGVILFLLTHSHLSH
>ENST00000251643.5|SNV-2285-G-A|2
YENELALHQGVEADINGLR
>ENST00000490881.5|SNV-60959-A-T|10
MIYMRALQIVFGIR
>FUSION-ENST00000667305.1:22359-ENST00000338492.9:3799|714
MPVVCQVLLEALGIQ
>ENST00000357084.7|SNV-19620-G-A|1
FTLEFSRDRK
>FUSION-ENST00000667305.1:22359-ENST00000338492.9:3799|902
VSVWRAGAWCCVVK
>FUSION-ENST00000667305.1:22359-ENST00000338492.9:3799|1162
CLCVVGGRGP
>FUSION-ENST00000667305.1:22359-ENST00000338492.9:3799|520
VLCMESPQEFIGEWLTK
>FUSION-ENST00000463552.5:25854-ENST00000666777.1:137939|2931
ILFFPRAGMGVVSLTSFQK
>FUSION-ENST00000463552.5:25854-ENST00000666777.1:137939|2616
EIRCDSVLVDP
>FUSION-ENST00000463552.5:25854-ENST00000666777.1:137939|2896
RNAICFQSCSTR
>ENST00000284601.4|SNV-196310-C-T|1
DFHSDTLACLKESTEEGSSK
>FUSION-ENST00000667305.1:22359-ENST00000338492.9:3799|355
LVPVIPALWEAEAGGSLEPR
>FUSION-ENST00000667305.1:22359-ENST00000338492.9:3799|1054
MRLRTSK
>FUSION-ENST00000463552.5:25854-ENST00000666777.1:137939|2321
MWNRRPGFWDTHRPQSALCPR
>FUSION-ENST00000463552.5:25854-ENST00000666777.1:137939|1441
IIGGTALQPNGF
>FUSION-ENST00000667305.1:22359-ENST00000338492.9:3799|217
MNLTTLSIRIGGIIVFILL
>ENST00000475124.1|SNV-13652-T-C|3
DLSNAEAR
>FUSION-ENST00000463552.5:25854-ENST00000666777.1:137939|2396
PFLVVPLIARGMSSLPSTAPC
>ENST00000251643.5|SNV-2285-G-A|3
MKYENELALHQGVEADINGLRR
>FUSION-ENST00000463552.5:25854-ENST00000666777.1:137939|127
SFMIWLPVRMVGGPEKGK
>FUSION-ENST00000463552.5:25854-ENST00000666777.1:137939|1604
AEGGWDLGEQPVRSPWVACTPSPK
>ENST00000519728.6|MNV-62096-TACG-T|6
GKDSLSDDGVDLKTQPVNTER
>FUSION-ENST00000463552.5:25854-ENST00000666777.1:137939|361
PVISALWEAGEGGWLELK
>FUSION-ENST00000525495.6:7861-ENST00000544752.6:581576|53
QKMEWGESLLK
>ENST00000579878.1|SNV-9422-A-T|3
TRLSKVFSALLAIHSNKPGMVK
>FUSION-ENST00000667305.1:22359-ENST00000338492.9:3799|303
VTLKPNVNRR
>FUSION-ENST00000463552.5:25854-ENST00000666777.1:137939|476
YVYLLCSYDMSVTITTLTEVIV
>FUSION-ENST00000463552.5:25854-ENST00000666777.1:137939|1358
MKKCCPLSGYNVHIFSQPVGR
>ENST00000546616.1|SNV-25974-G-A|2
IWAAVKR
>ENST00000648372.1|SNV-83502-C-T|1
LLPNSMNGRLELD
>FUSION-ENST00000549633.5:1153-ENST00000478460.5:15234|202
YDFFFHFLR
>FUSION-ENST00000667305.1:22359-ENST00000338492.9:3799|460
QPIFALRDFEERYLLSMWYIAFHK
>FUSION-ENST00000463552.5:25854-ENST00000666777.1:137939|1341
SEWEAISSLVQK
>FUSION-ENST00000549633.5:1153-ENST00000478460.5:15234|68
FIKLISVKLLFIPFNNL
>FUSION-ENST00000525495.6:7861-ENST00000544752.6:581576|39
MYMQKTIYPPSQHQ
>FUSION-ENST00000463552.5:25854-ENST00000666777.1:137939|1632
CAFCGSVTPEFFQHLVVR
>ENST00000527125.1|SNV-17004-A-G|4
MYILLVFLTLWLLIEVIYCYRKVSK
>ENST00000672586.1|SNV-17106-A-G|9
SSVDWQIRQVRALLQAQR
>FUSION-ENST00000667305.1:22359-ENST00000338492.9:3799|401
AECLCPVEESTALGSEIR
>FUSION-ENST00000463552.5:25854-ENST00000666777.1:137939|2270
MLTLPSLLGYYHAQAIQSIVLGA
>FUSION-ENST00000463552.5:25854-ENST00000666777.1:137939|3093
MGLLFPSMGHR
>FUSION-ENST00000463552.5:25854-ENST00000666777.1:137939|50
KYISFQHSGR
>FUSION-ENST00000463552.5:25854-ENST00000666777.1:137939|1287
MYTFSHSQLADSSEPQAPPTPHSVR
>FUSION-ENST00000463552.5:25854-ENST00000666777.1:137939|2062
NFLLQCLAHDR
>FUSION-ENST00000463552.5:25854-ENST00000666777.1:137939|2168
LVGVLIRR
>FUSION-ENST00000463552.5:25854-ENST00000666777.1:137939|2682
ALKILCRAM
>FUSION-ENST00000463552.5:25854-ENST00000666777.1:137939|252
DDVKLWHA
>ENST00000651947.1|SNV-22152-A-G|14
MCERAVLRK
>ENST00000505484.5|SNV-124589-C-T|6
MFIRIIR
>FUSION-ENST00000667305.1:22359-ENST00000338492.9:3799|860
ISAHCNFR
>FUSION-ENST00000463552.5:25854-ENST00000666777.1:137939|1619
MLLKFSWWEIGSLWPSGWMHHDR
>FUSION-ENST00000667305.1:22359-ENST00000338492.9:3799|472
PKDRPSVARASTFK
>FUSION-ENST00000667305.1:22359-ENST00000338492.9:3799|317
KMEGREGR
>FUSION-ENST00000463552.5:25854-ENST00000666777.1:137939|1159
ASALRLLLMSAFYIQIRR
>FUSION-ENST00000667305.1:22359-ENST00000338492.9:3799|874
LARQVSNS
>FUSION-ENST00000463552.5:25854-ENST00000666777.1:137939|1033
QHGPAVPLILDLQPPEQ
>FUSION-ENST00000667305.1:22359-ENST00000338492.9:3799|710
SFLLGRYFCSVTVSLLTLSFL
>FUSION-ENST00000463552.5:25854-ENST00000666777.1:137939|2981
MRNGLEVR
>FUSION-ENST00000463552.5:25854-ENST00000666777.1:137939|144
MTTRVPQRR
>FUSION-ENST00000463552.5:25854-ENST00000666777.1:137939|2704
VLGSETLRQA
>FUSION-ENST00000463552.5:25854-ENST00000666777.1:137939|554
TQFNLYQIIIFHLLSNNKLNQMCK
>FUSION-ENST00000463552.5:25854-ENST00000666777.1:137939|59
YEWGFLWGPHR
>ENST00000392825.8|SNV-268576-A-C|2
SLPDVSLEGCK
>FUSION-ENST00000549633.5:1153-ENST00000478460.5:15234|83
INQRGIK
>FUSION-ENST00000463552.5:25854-ENST00000666777.1:137939|2161
MNSVPLKTIG
>FUSION-ENST00000463552.5:25854-ENST00000666777.1:137939|2907
KGFVNQK
>FUSION-ENST00000463552.5:25854-ENST00000666777.1:137939|2162
MNSVPLK
>ENST00000538802.1|SNV-15030-T-A|13
MTNLILKK
>FUSION-ENST00000463552.5:25854-ENST00000666777.1:137939|1623
RSFVIFR
>FUSION-ENST00000463552.5:25854-ENST00000666777.1:137939|3138
GQDEASLGLVGPWRHLPSVWSPR
>FUSION-ENST00000463552.5:25854-ENST00000666777.1:137939|2244
LGRQAILLSPFDLQGN
>FUSION-ENST00000463552.5:25854-ENST00000666777.1:137939|1686
CTQACAWR
>ENST00000492039.6|SNV-18780-T-C|8
MTMGISNYLISEIWHHGGR
>FUSION-ENST00000463552.5:25854-ENST00000666777.1:137939|879
IAVRWETEVVGSQGQEFK
>FUSION-ENST00000463552.5:25854-ENST00000666777.1:137939|477
LYGSTVSNSFSK
>ENST00000554523.5|SNV-40490-G-A|1
MWDPRFY
>FUSION-ENST00000549633.5:1153-ENST00000478460.5:15234|139
MERMLGQTVVSDYTLFTERLVVVF
>FUSION-ENST00000667305.1:22359-ENST00000338492.9:3799|224
VFLYPDSW
>FUSION-ENST00000463552.5:25854-ENST00000666777.1:137939|1105
IRPRQERLTLYFPSLL
>FUSION-ENST00000463552.5:25854-ENST00000666777.1:137939|529
QTLRCRLASR
>FUSION-ENST00000667305.1:22359-ENST00000338492.9:3799|182
SSGVRDQPGQHSETPSLLKIQK
>FUSION-ENST00000463552.5:25854-ENST00000666777.1:137939|1823
GRALALAPALSCSRLSLSACSTGR
>ENST00000644347.1|SNV-336663-T-C|3
EVSEEISCYPENNDAK
>FUSION-ENST00000463552.5:25854-ENST00000666777.1:137939|899
KPKIVSV
>ENST00000371873.9|SNV-34730-C-G|1
NADSQYGELIEKYIKEGK
>FUSION-ENST00000549633.5:1153-ENST00000478460.5:15234|332
MCQGDMTGPTIIILRHLD
>FUSION-ENST00000463552.5:25854-ENST00000666777.1:137939|1932
ETKTMDFCHCLTLLQEK
>FUSION-ENST00000463552.5:25854-ENST00000666777.1:137939|46
MMSTEHMLLDDSVGLR
>FUSION-ENST00000463552.5:25854-ENST00000666777.1:137939|2099
PSACPALSHKAVVPCGEMR
>FUSION-ENST00000463552.5:25854-ENST00000666777.1:137939|1064
GIQHQVKGGHGFLAATR
>FUSION-ENST00000549633.5:1153-ENST00000478460.5:15234|116
LGQSIGSVSFYTNPPRPQHTPFF
>FUSION-ENST00000463552.5:25854-ENST00000666777.1:137939|2703
FHKTTAGE
>ENST00000461872.6|SNV-209510-C-G|1
FLCSGGWGSTAAIRGHPK
>FUSION-ENST00000463552.5:25854-ENST00000666777.1:137939|3036
HHPRPANFVFLGEMGFLHVGR
>FUSION-ENST00000463552.5:25854-ENST00000666777.1:137939|1740
PSHLPQVAQLGDGRIHTLLPSTR
>FUSION-ENST00000549633.5:1153-ENST00000478460.5:15234|63
YIYWQKVK
>FUSION-ENST00000667305.1:22359-ENST00000338492.9:3799|245
HRQFIFNFYV
>FUSION-ENST00000667305.1:22359-ENST00000338492.9:3799|1064
VDFLLWGR
>FUSION-ENST00000463552.5:25854-ENST00000666777.1:137939|2895
RNAICFQSCSTRGHGR
>FUSION-ENST00000463552.5:25854-ENST00000666777.1:137939|28
GWAPRDR
>FUSION-ENST00000463552.5:25854-ENST00000666777.1:137939|1323
AWLPSPAGGK
>FUSION-ENST00000463552.5:25854-ENST00000666777.1:137939|1783
ASGTQAQGEEPWLWPQHSAVPG
>ENST00000359558.6|SNV-87724-G-A|5
QFSGEKISEQR
>FUSION-ENST00000463552.5:25854-ENST00000666777.1:137939|3232
VPDGHQATYSFKAPSFFANKK
>FUSION-ENST00000463552.5:25854-ENST00000666777.1:137939|896
GRVECWSSDSPAK
>FUSION-ENST00000549633.5:1492-ENST00000478460.5:15234|374
SPGASALHLPPK
>ENST00000329245.9|MNV-35478-CC-C|1
YIMLNLARS
>FUSION-ENST00000463552.5:25854-ENST00000666777.1:137939|3191
EFRSCCPSWSAMARSR
>FUSION-ENST00000667305.1:22359-ENST00000338492.9:3799|163
FIRGGGGTGYPPKK
>FUSION-ENST00000463552.5:25854-ENST00000666777.1:137939|690
VFMTSNLTVVPLDLSYELGRVFLQK
>FUSION-ENST00000667305.1:22359-ENST00000338492.9:3799|1046
MVKPGLYYKYKK
>FUSION-ENST00000463552.5:25854-ENST00000666777.1:137939|1129
GQVRRTGPFFEWK
>FUSION-ENST00000463552.5:25854-ENST00000666777.1:137939|394
RPGKVELPDASFLPTPPLHPLFLR
>FUSION-ENST00000463552.5:25854-ENST00000666777.1:137939|1900
MAIKIVRK
>FUSION-ENST00000463552.5:25854-ENST00000666777.1:137939|260
LGLLDLIESSK
>FUSION-ENST00000463552.5:25854-ENST00000666777.1:137939|635
MVVHTCNPSTFGR
>FUSION-ENST00000667305.1:22359-ENST00000338492.9:3799|1061
DLDHSLRLLSVTLR
>FUSION-ENST00000463552.5:25854-ENST00000666777.1:137939|2760
MHAHTGKLVERLL
>FUSION-ENST00000463552.5:25854-ENST00000666777.1:137939|2512
NPSFQLGQPK
>FUSION-ENST00000549633.5:1153-ENST00000478460.5:15234|304
MDVWHVLIAIYIRIS
>FUSION-ENST00000463552.5:25854-ENST00000666777.1:137939|3001
AQSMSSGCTIVGGYLILR
>FUSION-ENST00000463552.5:25854-ENST00000666777.1:137939|1347
FIRASGSPYPSQR
>FUSION-ENST00000463552.5:25854-ENST00000666777.1:137939|3040
LVSSSGPQVICPPRPPKVLGLQA
>FUSION-ENST00000463552.5:25854-ENST00000666777.1:137939|1749
GMTGGEVKGTRAWHQTGWTEWLVG
>FUSION-ENST00000667305.1:22359-ENST00000338492.9:3799|698
MFFAVRDALTCH
>FUSION-ENST00000463552.5:25854-ENST00000666777.1:137939|1722
KPSTDSSFRGGFK
>FUSION-ENST00000463552.5:25854-ENST00000666777.1:137939|2002
SHVLESQAVSAPRLCLHFFFLR
>FUSION-ENST00000463552.5:25854-ENST00000666777.1:137939|2425
TTNLETT
>FUSION-ENST00000463552.5:25854-ENST00000666777.1:137939|817
IRYCRMCHGAWR
>FUSION-ENST00000549633.5:1153-ENST00000478460.5:15234|193
VNMMVSMTVASSPRLIILCK
>FUSION-ENST00000667305.1:22359-ENST00000338492.9:3799|917
RTDFHARA
>FUSION-ENST00000667305.1:22359-ENST00000338492.9:3799|931
SPRPHCVNSK
>FUSION-ENST00000667305.1:22359-ENST00000338492.9:3799|372
MGGIGNQPGQHNETSSLQNK
>ENST00000395089.5|SNV-156546-A-G|2
YYTERKK
>FUSION-ENST00000463552.5:25854-ENST00000666777.1:137939|688
TSNLTVVPLDLSYELGR
>FUSION-ENST00000463552.5:25854-ENST00000666777.1:137939|1439
CSFLILKPAP
>FUSION-ENST00000463552.5:25854-ENST00000666777.1:137939|3207
HVECCAR
>FUSION-ENST00000667305.1:22359-ENST00000338492.9:3799|866
LAVVDGATGMDF
>FUSION-ENST00000373624.6:172450-ENST00000537004.5:42074|3
LSSGAKSCFCILR
>FUSION-ENST00000667305.1:22359-ENST00000338492.9:3799|500
NSYLCFMTALR
>FUSION-ENST00000463552.5:25854-ENST00000666777.1:137939|1670
FGMSSEC
>FUSION-ENST00000463552.5:25854-ENST00000666777.1:137939|1648
DSVSGKK
>ENST00000471461.5|SNV-4445-C-T|5
SSGWHPWPR
>FUSION-ENST00000667305.1:22359-ENST00000338492.9:3799|1063
VDFLLWGRVGSNTSNYMISFNFPIK
>FUSION-ENST00000463552.5:25854-ENST00000666777.1:137939|763
SFITQHCISKE
>ENST00000634764.1|SNV-1303411-G-A|4
VIGIVAAAALCILILLYAMYK
>ENST00000374144.8|SNV-23383-C-A|2
MMKGNKK
>ENST00000282849.10|SNV-112646-G-A|1
TPCSPNK
>FUSION-ENST00000667305.1:22359-ENST00000338492.9:3799|825
WMEQCLGRGQHLVNQMCG
>ENST00000475124.1|SNV-13652-T-C|1
DLSNAEARKDQEDFLFYHHTTAPH
>FUSION-ENST00000667305.1:22359-ENST00000338492.9:3799|954
MHSFPEQLLYAWHR
>FUSION-ENST00000667305.1:22359-ENST00000338492.9:3799|991
DDEQNVSGR
>FUSION-ENST00000463552.5:25854-ENST00000666777.1:137939|1226
AMASGFAG
>FUSION-ENST00000463552.5:25854-ENST00000666777.1:137939|3089
MGTFLPISGLEIPN
>ENST00000645291.2|SNV-57058-G-A|1
MWYPYGITQVSFADLLLGHK
>FUSION-ENST00000667305.1:22359-ENST00000338492.9:3799|548
QVAHLGTELQQSK
>FUSION-ENST00000549633.5:1153-ENST00000478460.5:15234|21
NMYNYFEPRK
>ENST00000486171.5|INDEL-2408-G-GCC|5
IIRHPQYDSR
>ENST00000288221.11|SNV-387583-G-A|4
QLQDLTEEKGTLASEIRDMK
>FUSION-ENST00000463552.5:25854-ENST00000666777.1:137939|34
IPTMYEMGWAPRDR
>ENST00000509648.5|SNV-19079-G-T|7
MLELMNLKLNK
>ENST00000271588.9|SNV-272754-G-T|2
DGKPLFLGYPNVELLDR
>ENST00000288221.11|SNV-387583-G-A|5
QLQDLTEEKGTLASEIR
>FUSION-ENST00000463552.5:25854-ENST00000666777.1:137939|279
FSLCRRGWSVVA
>FUSION-ENST00000463552.5:25854-ENST00000666777.1:137939|166
VMCLLISWGLCVCSVRCQEDSP
>ENST00000470729.5|SNV-100950-G-A|15
LLTVRICQ
>FUSION-ENST00000463552.5:25854-ENST00000666777.1:137939|675
MDFKEPCCL
>FUSION-ENST00000549633.5:1153-ENST00000478460.5:15234|197
VCFYICFLRNT
>FUSION-ENST00000463552.5:25854-ENST00000666777.1:137939|1237
ESIFAPIVGMRK
>FUSION-ENST00000549633.5:1153-ENST00000478460.5:15234|198
VCFYICFLR
>FUSION-ENST00000463552.5:25854-ENST00000666777.1:137939|1188
GMVGSTC
>FUSION-ENST00000667305.1:22359-ENST00000338492.9:3799|435
MTLEIPYILSALGR
>ENST00000459908.5|SNV-125840-G-A|7
MGRTTSPPPAWMENPAIK
>FUSION-ENST00000463552.5:25854-ENST00000666777.1:137939|1214
LALEDFNSRVAHLTTPWVMSVCFWR
>FUSION-ENST00000667305.1:22359-ENST00000338492.9:3799|204
EHPALLGMAEIHQGR
>FUSION-ENST00000549633.5:1153-ENST00000478460.5:15234|78
FCCDVAK
>ENST00000474783.2|SNV-28002-T-C|1
PQYWPRLQ
>FUSION-ENST00000463552.5:25854-ENST00000666777.1:137939|1966
FYHIGQAALELLTS
>FUSION-ENST00000463552.5:25854-ENST00000666777.1:137939|2847
QHGSQVR
>FUSION-ENST00000463552.5:25854-ENST00000666777.1:137939|888
MAQQAPPLLR
>FUSION-ENST00000463552.5:25854-ENST00000666777.1:137939|1512
MSKSRFSYQQAALK
>ENST00000381405.5|SNV-40669-C-T|3
SSNRFVSFTEHDMASGDGNIVR
>FUSION-ENST00000463552.5:25854-ENST00000666777.1:137939|1502
TLRLEMYNLVR
>FUSION-ENST00000667305.1:22359-ENST00000338492.9:3799|751
ITPLYSSLGDR
>FUSION-ENST00000463552.5:25854-ENST00000666777.1:137939|2308
GLKLPASLRVGK
>FUSION-ENST00000463552.5:25854-ENST00000666777.1:137939|798
ESHSHPGWRAVAQS
>FUSION-ENST00000667305.1:22359-ENST00000338492.9:3799|148
WCFALVTQDGDGVQ
>FUSION-ENST00000667305.1:22359-ENST00000338492.9:3799|603
CSWLSILGSLNFSFFLFFFETESR
>FUSION-ENST00000463552.5:25854-ENST00000666777.1:137939|2348
MFPSSWLFMIAR
>ENST00000233099.6|INDEL-51715-A-AA|3
EAAEVCEYAMSLAKK
>ENST00000447629.2|MNV-29330-ATGGC-A|5
LGLGSLPQWDRSVRFSITR
>FUSION-ENST00000463552.5:25854-ENST00000666777.1:137939|1645
KTQCLPLK
>FUSION-ENST00000463552.5:25854-ENST00000666777.1:137939|2405
KIIPSTSGLLCD
>FUSION-ENST00000463552.5:25854-ENST00000666777.1:137939|1194
MGHRKDFSGNHLTVGILLSSFR
>FUSION-ENST00000463552.5:25854-ENST00000666777.1:137939|2282
TDMVLPLWAV
>FUSION-ENST00000525495.6:7861-ENST00000544752.6:581576|76
RWNGASPCSR
>FUSION-ENST00000667305.1:22359-ENST00000338492.9:3799|804
EVSSVGGRHTADVTARR
>FUSION-ENST00000463552.5:25854-ENST00000666777.1:137939|2994
MGQYVSQR
>FUSION-ENST00000667305.1:22359-ENST00000338492.9:3799|653
WMINVKR
>ENST00000324109.9|SNV-52824-C-A|4
SCWGARGFFQSSCVR
>FUSION-ENST00000667305.1:22359-ENST00000338492.9:3799|1100
MYNMDIVYHAKHVLHLLLPTTP
>FUSION-ENST00000463552.5:25854-ENST00000666777.1:137939|2352
MGTSPGQR
>ENST00000361297.7|SNV-244100-T-C|4
RSGLLDAPRFPEGPEEASSTLR
>FUSION-ENST00000667305.1:22359-ENST00000338492.9:3799|428
MHGGPGRGIWPSLSQG
>FUSION-ENST00000667305.1:22359-ENST00000338492.9:3799|97
LSDRLLIRGGR
>FUSION-ENST00000463552.5:25854-ENST00000666777.1:137939|2545
MPSPDPNAKSDT
>FUSION-ENST00000463552.5:25854-ENST00000666777.1:137939|280
TTLTFLKSPGKLFYR
>FUSION-ENST00000463552.5:25854-ENST00000666777.1:137939|231
MNPSAVADFEACSLSPAKWPR
>FUSION-ENST00000667305.1:22359-ENST00000338492.9:3799|781
GRWGEGEGQDILESLNNQV
>FUSION-ENST00000468542.1:36057-ENST00000612161.4:30124|10
MVQPSLVSK
>FUSION-ENST00000667305.1:22359-ENST00000338492.9:3799|730
KKTNSQS
>FUSION-ENST00000463552.5:25854-ENST00000666777.1:137939|2300
MCTKGFR
>FUSION-ENST00000667305.1:22359-ENST00000338492.9:3799|762
WNVDLRRK
>FUSION-ENST00000532893.5:19506-ENST00000544752.6:581576|5
DAVFLAERLYAEGLKSIHCCR
>FUSION-ENST00000463552.5:25854-ENST00000666777.1:137939|175
TVSFNPVSAPGRR
>FUSION-ENST00000463552.5:25854-ENST00000666777.1:137939|2749
GLLASAFSRPR
>ENST00000438747.7|SNV-4445-C-T|4
NQGKIFAFDLDVKR
>FUSION-ENST00000463552.5:25854-ENST00000666777.1:137939|2723
VWSGRWR
>FUSION-ENST00000463552.5:25854-ENST00000666777.1:137939|2340
KWWSSPLLW
>FUSION-ENST00000463552.5:25854-ENST00000666777.1:137939|1620
SFVIFRQPRMT
>FUSION-ENST00000463552.5:25854-ENST00000666777.1:137939|1555
MVLHAFWK
>FUSION-ENST00000667305.1:22359-ENST00000338492.9:3799|1164
CLCVVGGR
>FUSION-ENST00000667305.1:22359-ENST00000338492.9:3799|438
GEEQEGASGMLGLGGHPLAFAK
>FUSION-ENST00000667305.1:22359-ENST00000338492.9:3799|606
DLYQTHCHHLGR
>FUSION-ENST00000463552.5:25854-ENST00000666777.1:137939|294
KTEPSGSR
>FUSION-ENST00000463552.5:25854-ENST00000666777.1:137939|3161
MDIFKVLVVCWALLCPAFRNR
>FUSION-ENST00000667305.1:22359-ENST00000338492.9:3799|323
EGKGREGR
>FUSION-ENST00000549633.5:1492-ENST00000478460.5:15234|382
GGEPGER
>ENST00000472100.5|SNV-21921-C-T|6
LEEQQLDIEGELRRFMAKPEALK
>FUSION-ENST00000667305.1:22359-ENST00000338492.9:3799|1032
MKIPHALPADLFCSHGAVR
>FUSION-ENST00000667305.1:22359-ENST00000338492.9:3799|987
GPGLISEHTVKGS
>FUSION-ENST00000667305.1:22359-ENST00000338492.9:3799|983
TKEMMNRMCLAEDLGS
>FUSION-ENST00000463552.5:25854-ENST00000666777.1:137939|2250
QEYKEELTFIEHLLYVLDPLVR
>FUSION-ENST00000463552.5:25854-ENST00000666777.1:137939|2623
ACLRSSSWHLNPGSSACDDR
>FUSION-ENST00000463552.5:25854-ENST00000666777.1:137939|2078
DLTSEGR
>FUSION-ENST00000549633.5:1153-ENST00000478460.5:15234|10
HMHFQFILK
>FUSION-ENST00000667305.1:22359-ENST00000338492.9:3799|507
MLGSMEGFEVGQG
>ENST00000298229.7|SNV-7798-A-G|2
GGLKELTDLDYRPVAMQSLWNIK
>FUSION-ENST00000463552.5:25854-ENST00000666777.1:137939|3230
APSFFANKK
>FUSION-ENST00000667305.1:22359-ENST00000338492.9:3799|437
MLGLGGHPLAFAK
>ENST00000651947.1|SNV-22152-A-G|6
MAQKNICTLICVR
>ENST00000527849.5|SNV-18142-C-A|1
TDDIGGIWRFQENPEEGRASIYK
>ENST00000354366.8|SNV-27733-G-A|1
SVGLMNINGVAISSK
>ENST00000454603.5|SNV-5455-C-G|3
ATTYDTWCGVAHGCTR
>FUSION-ENST00000463552.5:25854-ENST00000666777.1:137939|2882
ERERETNVASLNR
>FUSION-ENST00000463552.5:25854-ENST00000666777.1:137939|160
STLEREGYSQAWS
>ENST00000353796.7|SNV-19410-G-A|6
HQRVHTGKKPYECYECGK
>FUSION-ENST00000463552.5:25854-ENST00000666777.1:137939|1728
IACDMKPSTDSSFR
>ENST00000650385.1|SNV-5617-C-A|4
WVFKEEDPIQLRCHSWK
>FUSION-ENST00000463552.5:25854-ENST00000666777.1:137939|1387
MSSGEWLNLHCEGTHSWR
>FUSION-ENST00000463552.5:25854-ENST00000666777.1:137939|2495
MSVPFLAVGCGACYSTCGRK
>FUSION-ENST00000463552.5:25854-ENST00000666777.1:137939|1373
TTMTPRSVLPGQADGFR
>FUSION-ENST00000667305.1:22359-ENST00000338492.9:3799|213
MSSCQCFRQLDQVDAAFPLCK
>FUSION-ENST00000463552.5:25854-ENST00000666777.1:137939|469
MGSGPALGSVFPGFPRRWLIELET
>ENST00000300648.7|SNV-56335-G-A|3
QLDDEEVSEFALDDLK
>FUSION-ENST00000525495.6:7861-ENST00000544752.6:581576|59
RFSSQNAFMQKMEWGESLLK
>FUSION-ENST00000463552.5:25854-ENST00000666777.1:137939|2857
MVRQVEVLEK
>FUSION-ENST00000463552.5:25854-ENST00000666777.1:137939|2257
ITVQGQGF
>FUSION-ENST00000667305.1:22359-ENST00000338492.9:3799|101
FHHVGQAGLEHLTSGDPPASASR
>FUSION-ENST00000549633.5:1153-ENST00000478460.5:15234|284
NTSHKMENTFR
>FUSION-ENST00000463552.5:25854-ENST00000666777.1:137939|714
SLNWPYGLYDFK
>FUSION-ENST00000463552.5:25854-ENST00000666777.1:137939|1351
CCPLSGYNVHIFSQPVGRFIR
>FUSION-ENST00000463552.5:25854-ENST00000666777.1:137939|2242
MPFFNLK
>ENST00000555641.1|SNV-25824-G-A|1
GLGQVRPWPCYCRKPLES
>FUSION-ENST00000463552.5:25854-ENST00000666777.1:137939|2564
KNFHGLPR
>FUSION-ENST00000463552.5:25854-ENST00000666777.1:137939|132
MSFMIWLPVR
>FUSION-ENST00000667305.1:22359-ENST00000338492.9:3799|305
VTLKPNVNR
>FUSION-ENST00000463552.5:25854-ENST00000666777.1:137939|3211
AIVPGQYHGYF
>FUSION-ENST00000463552.5:25854-ENST00000666777.1:137939|1688
MHTHTRCTQACAWR
>FUSION-ENST00000463552.5:25854-ENST00000666777.1:137939|599
KIPCISSDTCITSCHPTP
>FUSION-ENST00000463552.5:25854-ENST00000666777.1:137939|66
TVLGSDKTYNK
>FUSION-ENST00000667305.1:22359-ENST00000338492.9:3799|104
ISANCNLHLLGSSDSPASVS
>FUSION-ENST00000463552.5:25854-ENST00000666777.1:137939|2192
LTFIKHLLCAIPSCKSLVQIR
>FUSION-ENST00000463552.5:25854-ENST00000666777.1:137939|503
MYIYYVPMTCQSRLLPLRR
>FUSION-ENST00000549633.5:1153-ENST00000478460.5:15234|13
YNYFEPRKHMHFQFILK
>FUSION-ENST00000667305.1:22359-ENST00000338492.9:3799|1082
MRNPQPR
>FUSION-ENST00000667305.1:22359-ENST00000338492.9:3799|910
IMKCCGNRPSRVSVWR
>FUSION-ENST00000463552.5:25854-ENST00000666777.1:137939|2410
LLHMWEKK
>FUSION-ENST00000667305.1:22359-ENST00000338492.9:3799|1125
PGPSACPR
>FUSION-ENST00000667305.1:22359-ENST00000338492.9:3799|368
MSFLSIPPGPSR
>FUSION-ENST00000463552.5:25854-ENST00000666777.1:137939|1766
ACHRPHYYGR
>FUSION-ENST00000463552.5:25854-ENST00000666777.1:137939|3176
GYLIFSFQQPWR
>FUSION-ENST00000463552.5:25854-ENST00000666777.1:137939|2915
MLVSNFLSPF
>ENST00000382303.5|INDEL-241750-C-CAGCTGT|3
GSRSCKDAAVAVGTLVEMR
>FUSION-ENST00000463552.5:25854-ENST00000666777.1:137939|589
FLFIIIIYYYYY
>FUSION-ENST00000463552.5:25854-ENST00000666777.1:137939|1518
FFSVSSLGH
>FUSION-ENST00000549633.5:1153-ENST00000478460.5:15234|89
AKNCEYKTLK
>FUSION-ENST00000667305.1:22359-ENST00000338492.9:3799|877
RQSLALLPR
>FUSION-ENST00000463552.5:25854-ENST00000666777.1:137939|2952
LVQSLCGGR
>FUSION-ENST00000463552.5:25854-ENST00000666777.1:137939|2455
VRPCPAFILSGSLSVK
>FUSION-ENST00000667305.1:22359-ENST00000338492.9:3799|329
REGGKEGR
>ENST00000492039.6|SNV-18780-T-C|2
MGISNYLISEIWHHGGRQTSK
>FUSION-ENST00000463552.5:25854-ENST00000666777.1:137939|504
YIYYVPMTCQSRLLPLR
>FUSION-ENST00000667305.1:22359-ENST00000338492.9:3799|1228
VWAFGEGEGRGMTPNGRCIEAILDL
>FUSION-ENST00000463552.5:25854-ENST00000666777.1:137939|1987
DGVSPCWPGWSRSPALVIRPPWPPK
>ENST00000330579.6|SNV-1203-G-T|2
LGELLGHPSFHVK
>FUSION-ENST00000463552.5:25854-ENST00000666777.1:137939|609
EAEAGEFLGPRRWR
>ENST00000492039.6|SNV-18780-T-C|14
NMASRWETNIK
>ENST00000225899.3|SNV-4491-G-A|1
TDLERQNQEYQVLLDVRAR
>FUSION-ENST00000463552.5:25854-ENST00000666777.1:137939|2091
MGHIEDQPPVTRTSHLLH
>FUSION-ENST00000463552.5:25854-ENST00000666777.1:137939|1733
KSTMIACDMKPSTDSSFR
>FUSION-ENST00000667305.1:22359-ENST00000338492.9:3799|988
GPGLISEHTVK
>FUSION-ENST00000463552.5:25854-ENST00000666777.1:137939|44
STEHMLLDDSVGLR
>FUSION-ENST00000667305.1:22359-ENST00000338492.9:3799|806
EVSSVGGR
>FUSION-ENST00000463552.5:25854-ENST00000666777.1:137939|962
NLQSSSLPLPEYSLCSR
>ENST00000449802.5|SNV-142922-G-C|1
LDLPEQDITARVNVDEKEEQDQK
>FUSION-ENST00000463552.5:25854-ENST00000666777.1:137939|1137
MTKGQVR
>FUSION-ENST00000463552.5:25854-ENST00000666777.1:137939|2017
TPDLVICLPWPPKVLR
>ENST00000477653.2|INDEL-47465-G-GCC|6
MSSSSMRPRSSATLNTTAGHSGQ
>FUSION-ENST00000463552.5:25854-ENST00000666777.1:137939|370
MLLTLSL
>ENST00000490881.5|SNV-60959-A-T|9
IYMRALQIVFGIR
>FUSION-ENST00000416735.5:167-ENST00000436510.1:20526|18
RCSAVLLR
>ENST00000393845.9|SNV-149981-G-T|4
ISALKEEIALLLRK
>FUSION-ENST00000463552.5:25854-ENST00000666777.1:137939|2976
ARSWLTTTSASQVQVILLPQPPE
>ENST00000536336.5|SNV-591-G-A|2
MYRKGIVWQWGLQK
>ENST00000267622.8|SNV-36331-A-G|3
EAALIKLRDENK
>FUSION-ENST00000463552.5:25854-ENST00000666777.1:137939|1075
FGFEGSGNV
>FUSION-ENST00000463552.5:25854-ENST00000666777.1:137939|956
GTLGLNKAM
>FUSION-ENST00000463552.5:25854-ENST00000666777.1:137939|270
LLFLKAHTAPLALIL
>FUSION-ENST00000463552.5:25854-ENST00000666777.1:137939|2322
SSHLLSTYYMCWTLL
>FUSION-ENST00000667305.1:22359-ENST00000338492.9:3799|796
MGPQPTRPAVAQK
>FUSION-ENST00000463552.5:25854-ENST00000666777.1:137939|1975
ISAYCNLQLLGSSDSPASASR
>ENST00000479008.1|SNV-16332-G-A|2
MSNLMPFQRAGVNFAIAKGGR
>FUSION-ENST00000463552.5:25854-ENST00000666777.1:137939|2746
HTGFMDGGLRPQMEQR
>FUSION-ENST00000667305.1:22359-ENST00000338492.9:3799|872
HRALSAR
>FUSION-ENST00000667305.1:22359-ENST00000338492.9:3799|497
MSRLYNHTRR
>FUSION-ENST00000463552.5:25854-ENST00000666777.1:137939|1718
HVFWLDTVAHACNSSTMRDR
>FUSION-ENST00000463552.5:25854-ENST00000666777.1:137939|894
MTVVKMAQQAPPLLR
>FUSION-ENST00000667305.1:22359-ENST00000338492.9:3799|861
MISAHCNFR
>FUSION-ENST00000463552.5:25854-ENST00000666777.1:137939|2852
QVEVLEKSR
>FUSION-ENST00000667305.1:22359-ENST00000338492.9:3799|1090
SSNGRLLVVGQGWF
>FUSION-ENST00000463552.5:25854-ENST00000666777.1:137939|1689
VSNSLAPEALLGDQS
>FUSION-ENST00000463552.5:25854-ENST00000666777.1:137939|2614
MGGNIFTGSR
>FUSION-ENST00000463552.5:25854-ENST00000666777.1:137939|1334
MWHRPGTVTERPKTQLCSPPI
>FUSION-ENST00000463552.5:25854-ENST00000666777.1:137939|2355
HFFSFLSFFFILPYYK
>ENST00000480181.1|SNV-1879-C-T|2
RASPLAPHPASVAQ
>ENST00000472100.5|SNV-21921-C-T|4
RFMAKPEALKSLQER
>ENST00000537600.2|SNV-38376-G-A|1
PTDAYHPIITNLTEKRK
>FUSION-ENST00000667305.1:22359-ENST00000338492.9:3799|912
NCVFKIMKCCGNRPSR
>FUSION-ENST00000463552.5:25854-ENST00000666777.1:137939|1132
FWTVPRGQ
>FUSION-ENST00000667305.1:22359-ENST00000338492.9:3799|272
GRLGEERSSLIPGSHGEETCR
>FUSION-ENST00000463552.5:25854-ENST00000666777.1:137939|2861
WSRGGQGMVRQVEVLEK
>FUSION-ENST00000463552.5:25854-ENST00000666777.1:137939|565
LPRLISNSWLQVVLLLWPPNAHS
>FUSION-ENST00000463552.5:25854-ENST00000666777.1:137939|1553
MVLHAFWKYR
>FUSION-ENST00000463552.5:25854-ENST00000666777.1:137939|2004
HSLGSSARSHVLESQAVSAPR
>FUSION-ENST00000463552.5:25854-ENST00000666777.1:137939|984
MVSSSPFCLEQVCPTPLWLLNKK
>FUSION-ENST00000667305.1:22359-ENST00000338492.9:3799|1157
QVETCST
>FUSION-ENST00000463552.5:25854-ENST00000666777.1:137939|2368
GPPLFESLCHSCPIFFFFK
>FUSION-ENST00000549633.5:1153-ENST00000478460.5:15234|201
YDFFFHFLRVCFYICFLR
>ENST00000418337.6|SNV-300714-G-A|2
AFFALVANGVQAAPLWESK
>FUSION-ENST00000667305.1:22359-ENST00000338492.9:3799|613
DIPLFVYLFSI
>FUSION-ENST00000463552.5:25854-ENST00000666777.1:137939|1245
MVLNLPGLWSLIIVPKAVER
>FUSION-ENST00000463552.5:25854-ENST00000666777.1:137939|806
PVVPATREAEAGEWREPGR
>FUSION-ENST00000463552.5:25854-ENST00000666777.1:137939|718
MKSLNWPYGLYDFK
>FUSION-ENST00000463552.5:25854-ENST00000666777.1:137939|1383
GSGKAGQR
>FUSION-ENST00000667305.1:22359-ENST00000338492.9:3799|863
MYCVLNTHWISET
>ENST00000300900.9|SNV-9344-A-G|2
EQTVSMRDNVRPLQQLGQR
>FUSION-ENST00000463552.5:25854-ENST00000666777.1:137939|647
LKLESGLLK
>FUSION-ENST00000667305.1:22359-ENST00000338492.9:3799|1119
WTRFSGSFVKR
>FUSION-ENST00000463552.5:25854-ENST00000666777.1:137939|579
MHCWAILVTVLYLPQHLMSR
>FUSION-ENST00000667305.1:22359-ENST00000338492.9:3799|284
LTAPSAFQVQAILLPQPSE
>ENST00000607783.1|SNV-1358-A-G|2
SLKNYNPYRASALDR
>ENST00000264260.6|SNV-33492-G-T|1
LDGQWSGIETVV
>FUSION-ENST00000463552.5:25854-ENST00000666777.1:137939|1864
MRTHRGK
>FUSION-ENST00000667305.1:22359-ENST00000338492.9:3799|672
VNNKKTNSLIAK
>FUSION-ENST00000463552.5:25854-ENST00000666777.1:137939|837
LPRLVLNSKQSSCLDLPK
>ENST00000446745.2|SNV-928-G-C|2
SQKHISAPGSQLPTS
>FUSION-ENST00000667305.1:22359-ENST00000338492.9:3799|922
LGMQKGR
>FUSION-ENST00000549633.5:1153-ENST00000478460.5:15234|1
MPLVPIT
>ENST00000342836.8|INDEL-47465-G-GCC|3
HPKYNSRTLWTMTSC
>FUSION-ENST00000667305.1:22359-ENST00000338492.9:3799|817
LISSVFSNFMATRK
>FUSION-ENST00000463552.5:25854-ENST00000666777.1:137939|2963
WCWVWLWLPMAAPMLV
>FUSION-ENST00000549633.5:1153-ENST00000478460.5:15234|57
SERQVNSAKNK
>FUSION-ENST00000463552.5:25854-ENST00000666777.1:137939|3019
NHFPPAVIVHLQRSTK
>FUSION-ENST00000463552.5:25854-ENST00000666777.1:137939|1086
PVECRVLAQL
>FUSION-ENST00000549633.5:1153-ENST00000478460.5:15234|263
KQTQAESFVLTSSDGKF
>FUSION-ENST00000463552.5:25854-ENST00000666777.1:137939|170
GRKVMCLLISWGLCVCSVR
>FUSION-ENST00000463552.5:25854-ENST00000666777.1:137939|1210
MSVCFWRLMGHPPQG
>FUSION-ENST00000667305.1:22359-ENST00000338492.9:3799|377
WPPGPAVCSSLVIGASNPLHK
>FUSION-ENST00000463552.5:25854-ENST00000666777.1:137939|405
SPPDRAPGR
>FUSION-ENST00000463552.5:25854-ENST00000666777.1:137939|1869
MTGFEGRAFKEVIK
>ENST00000648372.1|SNV-83502-C-T|5
VNMLLPNSMNGRLELD
>FUSION-ENST00000463552.5:25854-ENST00000666777.1:137939|2310
SSLGLLLFLCNKGLKLPASLR
>ENST00000357084.7|SNV-19620-G-A|5
KFTLEFSR
>FUSION-ENST00000549633.5:1153-ENST00000478460.5:15234|30
DNPKFKILALYNFILCQATGR
>FUSION-ENST00000463552.5:25854-ENST00000666777.1:137939|548
SWDSSTHSNDHK
>FUSION-ENST00000667305.1:22359-ENST00000338492.9:3799|116
KPMRILFFFFFF
>ENST00000505484.5|SNV-124589-C-T|4
FIRIIRRPTLR
>FUSION-ENST00000463552.5:25854-ENST00000666777.1:137939|2509
TYVCVKISLC
>FUSION-ENST00000667305.1:22359-ENST00000338492.9:3799|579
CLVMEGLKCFFK
>FUSION-ENST00000667305.1:22359-ENST00000338492.9:3799|173
MLLFHFANMEGSTQLSWAWQK
>FUSION-ENST00000463552.5:25854-ENST00000666777.1:137939|1282
MQTLGEGER
>ENST00000461469.5|SNV-96823-A-G|5
PFAFFFLESEGFAGLEK
>FUSION-ENST00000463552.5:25854-ENST00000666777.1:137939|1119
MLLPGIYHK
>FUSION-ENST00000667305.1:22359-ENST00000338492.9:3799|1077
EVKNILPGHTAWER
>ENST00000360089.8|SNV-101453-G-A|2
AVLYADYRTPGPARFDGRPSSR
>FUSION-ENST00000667305.1:22359-ENST00000338492.9:3799|1021
LESLGCGCGQESWVEVRTLSLGWVQ
>ENST00000493694.1|SNV-367-G-T|4
LPYVPEPYYPESGWDRLRDLFGK
>FUSION-ENST00000463552.5:25854-ENST00000666777.1:137939|1186
ENLTRDLSWK
>FUSION-ENST00000463552.5:25854-ENST00000666777.1:137939|2962
MAAPMLV
>FUSION-ENST00000463552.5:25854-ENST00000666777.1:137939|1745
MTGGEVKGTRAWHQTGWTEWLVG
>FUSION-ENST00000463552.5:25854-ENST00000666777.1:137939|2357
LYWVPNISDTLRC
>FUSION-ENST00000667305.1:22359-ENST00000338492.9:3799|635
SDSSVDK
>ENST00000534702.5|SNV-2061-C-T|5
GLQRQLRHPADLGGR
>FUSION-ENST00000463552.5:25854-ENST00000666777.1:137939|1475
SSRGPPCPSLTPGFWLQQ
>ENST00000371873.9|SNV-34730-C-G|4
KNADSQYGELIEKYIK
>FUSION-ENST00000549633.5:1153-ENST00000478460.5:15234|200
YDFFFHFLRVCFYICFLRNT
>ENST00000459817.2|MNV-29330-ATGGC-A|5
SFMLSWISLKMLGLGSLPQWD
>ENST00000474783.2|SNV-28002-T-C|2
MPQYWPRLQ
>FUSION-ENST00000463552.5:25854-ENST00000666777.1:137939|2354
HCWEEHPHMLSWSLM
>ENST00000486171.5|INDEL-2408-G-GCC|2
HPQYDSRR
>FUSION-ENST00000463552.5:25854-ENST00000666777.1:137939|310
FAAVLRARPYSAWGLGFR
>FUSION-ENST00000463552.5:25854-ENST00000666777.1:137939|754
AEIATPCSSR
>FUSION-ENST00000667305.1:22359-ENST00000338492.9:3799|568
TSWDQAWWLMPVIPALWQAEAGR
>FUSION-ENST00000667305.1:22359-ENST00000338492.9:3799|414
MILPDFRGFVSADSSLR
>FUSION-ENST00000549633.5:1153-ENST00000478460.5:15234|224
MPITESISLVK
>ENST00000513312.3|SNV-6277-C-T|4
ELASRTWHLASVLDK
>FUSION-ENST00000463552.5:25854-ENST00000666777.1:137939|3193
EFRSCCPSWSAMAR
>FUSION-ENST00000549633.5:1153-ENST00000478460.5:15234|308
MFLDFLDLAVFSFLR
>FUSION-ENST00000463552.5:25854-ENST00000666777.1:137939|2953
LRLVQSLCGGRHWSPSVFLIR
>FUSION-ENST00000463552.5:25854-ENST00000666777.1:137939|1753
GMTGGEVK
>ENST00000479861.5|SNV-27056-C-T|1
ATGCLQHANELRRQVR
>FUSION-ENST00000667305.1:22359-ENST00000338492.9:3799|658
MAGHRGSCL
>FUSION-ENST00000549633.5:1153-ENST00000478460.5:15234|107
MHFLRIRIFCYIATIC
>FUSION-ENST00000463552.5:25854-ENST00000666777.1:137939|788
MILYSHRCR
>FUSION-ENST00000463552.5:25854-ENST00000666777.1:137939|2863
RWSRGGQGMVR
>FUSION-ENST00000667305.1:22359-ENST00000338492.9:3799|1194
LLTLGPSRTLER
>FUSION-ENST00000463552.5:25854-ENST00000666777.1:137939|3220
HHIWLILYV
>FUSION-ENST00000463552.5:25854-ENST00000666777.1:137939|1207
MGHPPQG
>FUSION-ENST00000667305.1:22359-ENST00000338492.9:3799|118
MSWMKKK
>FUSION-ENST00000667305.1:22359-ENST00000338492.9:3799|841
MRHGLTLSPR
>FUSION-ENST00000463552.5:25854-ENST00000666777.1:137939|2084
GRDSWQSLRR
>FUSION-ENST00000667305.1:22359-ENST00000338492.9:3799|832
MFWIYWVK
>ENST00000300900.9|SNV-9344-A-G|5
LYYDKEQTVSMR
>FUSION-ENST00000463552.5:25854-ENST00000666777.1:137939|2734
MHSFFVGGGGGGAVLRQSLALSPR
>FUSION-ENST00000667305.1:22359-ENST00000338492.9:3799|469
DRPSVARASTFKR
>FUSION-ENST00000468542.1:36057-ENST00000612161.4:30124|7
VQPSLVSKR
>FUSION-ENST00000549633.5:1153-ENST00000478460.5:15234|182
MTVASSPRLIILCK
>FUSION-ENST00000463552.5:25854-ENST00000666777.1:137939|2500
MWKMSVPFLAVGCGACYSTCGR
>ENST00000638680.1|SNV-53517-T-C|2
MFSNETNLLETLKLT
>FUSION-ENST00000463552.5:25854-ENST00000666777.1:137939|1357
KKCCPLSGYNVHIFSQPVGR
>FUSION-ENST00000549633.5:1153-ENST00000478460.5:15234|211
MLIFSYR
>FUSION-ENST00000463552.5:25854-ENST00000666777.1:137939|1727
MIACDMKPSTDSSFRGGFK
>FUSION-ENST00000667305.1:22359-ENST00000338492.9:3799|650
MHSGPFHVVLCIR
>FUSION-ENST00000463552.5:25854-ENST00000666777.1:137939|2916
QPCFYQRGPQRGDKP
>ENST00000267622.8|SNV-36331-A-G|4
EAALIKLR
>FUSION-ENST00000463552.5:25854-ENST00000666777.1:137939|863
SAKFELYIK
>FUSION-ENST00000463552.5:25854-ENST00000666777.1:137939|138
QLWPSCSLGRDEEIK
>FUSION-ENST00000463552.5:25854-ENST00000666777.1:137939|2375
FFVCKMGTIRVLTSPGCCATGCAA
>FUSION-ENST00000667305.1:22359-ENST00000338492.9:3799|349
MRLHLYK
>FUSION-ENST00000667305.1:22359-ENST00000338492.9:3799|251
TILILQMLGLRHR
>FUSION-ENST00000460138.5:24828-ENST00000517510.5:51703|4
LHGLLWQR
>FUSION-ENST00000463552.5:25854-ENST00000666777.1:137939|495
LLPLRRL
>ENST00000345136.7|SNV-60134-C-G|4
VRLDEALQRGTVDAR
>FUSION-ENST00000463552.5:25854-ENST00000666777.1:137939|1845
AALADQYTVCLGQCL
>FUSION-ENST00000463552.5:25854-ENST00000666777.1:137939|2312
SSLGLLLFLCNKGLK
>FUSION-ENST00000463552.5:25854-ENST00000666777.1:137939|63
TYNKINLMQPPWLT
>FUSION-ENST00000667305.1:22359-ENST00000338492.9:3799|1123
PGPSACPRWTR
>FUSION-ENST00000463552.5:25854-ENST00000666777.1:137939|2360
MHKPFNRLYWVPNISDTLRC
>FUSION-ENST00000523328.6:22359-ENST00000338492.9:3799|80
FHAAFSFLCRSASC
>FUSION-ENST00000463552.5:25854-ENST00000666777.1:137939|2139
GECQAPPR
>FUSION-ENST00000549633.5:1153-ENST00000478460.5:15234|160
MDFGRLR
>FUSION-ENST00000463552.5:25854-ENST00000666777.1:137939|1772
CGCTFQLPCR
>FUSION-ENST00000463552.5:25854-ENST00000666777.1:137939|2243
QAILLSPFDLQGN
>ENST00000643543.1|SNV-12941-A-G|1
SLGLTHPVKPTGPPCTSSWCGDVS
>ENST00000619214.4|INDEL-2408-G-GCC|6
LGEHNINAAKIIRHPQYDSR
>FUSION-ENST00000667305.1:22359-ENST00000338492.9:3799|262
LVGLLPSVFSCSLALISELR
>FUSION-ENST00000525495.6:7861-ENST00000544752.6:581576|52
MQKMEWGESLLKMYMQK
>FUSION-ENST00000463552.5:25854-ENST00000666777.1:137939|1763
CRFRDAK
>FUSION-ENST00000667305.1:22359-ENST00000338492.9:3799|985
TKEMMNR
>FUSION-ENST00000549633.5:1153-ENST00000478460.5:15234|225
SLGHMPITESISLVKR
>FUSION-ENST00000463552.5:25854-ENST00000666777.1:137939|1461
WAVVSDPHWGGQGRGGVWKR
>FUSION-ENST00000463552.5:25854-ENST00000666777.1:137939|721
KLSFNGCRMISC
>FUSION-ENST00000463552.5:25854-ENST00000666777.1:137939|710
LNSCPPRFVL
>FUSION-ENST00000667305.1:22359-ENST00000338492.9:3799|1183
EDSSVHLSS
>FUSION-ENST00000463552.5:25854-ENST00000666777.1:137939|1117
MLLPGIYHKAHSR
>FUSION-ENST00000463552.5:25854-ENST00000666777.1:137939|1730
STMIACDMKPSTDSSFRGGFK
>FUSION-ENST00000463552.5:25854-ENST00000666777.1:137939|3229
MDTKLRTASRPLLSLLIK
>FUSION-ENST00000463552.5:25854-ENST00000666777.1:137939|145
TTRVPQR
>ENST00000648372.1|SNV-83502-C-T|6
MVNMLLPNSMNGRLELD
>ENST00000466984.1|SNV-367-G-T|1
DLFGKDTVNTSLNVYRNK
>FUSION-ENST00000463552.5:25854-ENST00000666777.1:137939|617
MPVTPATR
>FUSION-ENST00000463552.5:25854-ENST00000666777.1:137939|996
GKEGFPLRGFTDSTALLSP
>FUSION-ENST00000667305.1:22359-ENST00000338492.9:3799|994
VCCDDER
>FUSION-ENST00000667305.1:22359-ENST00000338492.9:3799|32
LARLVLNT
>FUSION-ENST00000463552.5:25854-ENST00000666777.1:137939|1403
CSVVCSLQQACMHLDVRVGGH
>ENST00000635293.1|SNV-16852-G-T|4
GRELFEMFRELNEALELK
>ENST00000261233.9|SNV-22355-C-A|1
DFLIGEGEIFEV
>FUSION-ENST00000463552.5:25854-ENST00000666777.1:137939|2778
VAECMLTQGSWLSVSFEQSFLW
>ENST00000461872.6|SNV-209510-C-G|2
FLCSGGWGSTAAIR
>FUSION-ENST00000463552.5:25854-ENST00000666777.1:137939|1533
MASAIGR
>FUSION-ENST00000463552.5:25854-ENST00000666777.1:137939|1006
MNIAIFTTKIKMGK
>FUSION-ENST00000667305.1:22359-ENST00000338492.9:3799|1112
DHHAWLILYF
>ENST00000635293.1|SNV-16852-G-T|1
ELFEMFRELNEALELKDAQAGK
>FUSION-ENST00000667305.1:22359-ENST00000338492.9:3799|458
DFEERYLLSMWYIAFHKTK
>FUSION-ENST00000667305.1:22359-ENST00000338492.9:3799|145
MPVIPALWEAKVGR
>FUSION-ENST00000463552.5:25854-ENST00000666777.1:137939|263
MILPSRPPKVLGLQA
>FUSION-ENST00000463552.5:25854-ENST00000666777.1:137939|2000
LCLHFFFLR
>FUSION-ENST00000667305.1:22359-ENST00000338492.9:3799|669
TNSLIAK
>FUSION-ENST00000463552.5:25854-ENST00000666777.1:137939|436
DPLPCPLKVLGL
>ENST00000650385.1|SNV-5617-C-A|3
EEDPIQLR
>FUSION-ENST00000463552.5:25854-ENST00000666777.1:137939|2660
EPVGCLPFWR
>FUSION-ENST00000463552.5:25854-ENST00000666777.1:137939|2890
MPTLGKK
>FUSION-ENST00000532893.5:19506-ENST00000544752.6:581576|2
LYAEGLKSIHCCRMINE
>FUSION-ENST00000463552.5:25854-ENST00000666777.1:137939|523
GFLWDQQL
>FUSION-ENST00000463552.5:25854-ENST00000666777.1:137939|419
GAGHVTMCK
>FUSION-ENST00000667305.1:22359-ENST00000338492.9:3799|344
MHLWSQEAKAGGLLEDGK
>FUSION-ENST00000463552.5:25854-ENST00000666777.1:137939|1252
MQNQGWKTSER
>FUSION-ENST00000463552.5:25854-ENST00000666777.1:137939|2176
MVGPGRLGEGDRL
>FUSION-ENST00000463552.5:25854-ENST00000666777.1:137939|2928
AGMGVVSLTSFQKQR
>FUSION-ENST00000463552.5:25854-ENST00000666777.1:137939|1697
PGPCFLFYLIPFLGKTGQVER
>FUSION-ENST00000667305.1:22359-ENST00000338492.9:3799|1218
WFGGPSGETR
>FUSION-ENST00000667305.1:22359-ENST00000338492.9:3799|896
MGFHHVGQAGLK
>FUSION-ENST00000463552.5:25854-ENST00000666777.1:137939|1976
MISAYCNLQLLGSSDSPASASR
>ENST00000282849.10|SNV-112646-G-A|3
VKDRTPCSPNK
>ENST00000535257.1|SNV-35536-A-G|3
IDKCFVLYLLPTVTITFLLKQTFSK
>ENST00000309859.8|SNV-39019-C-T|1
LWPTLFR
>FUSION-ENST00000463552.5:25854-ENST00000666777.1:137939|2696
LIISPTQPLC
>ENST00000216445.7|SNV-12211-G-A|1
QILEKKMQTPMYTSENR
>FUSION-ENST00000549633.5:1153-ENST00000478460.5:15234|76
FCCDVAKGGSREMSR
>FUSION-ENST00000463552.5:25854-ENST00000666777.1:137939|2705
MVLGSETLRQA
>FUSION-ENST00000667305.1:22359-ENST00000338492.9:3799|1091
MSSNGRLLVVGQGWF
>FUSION-ENST00000463552.5:25854-ENST00000666777.1:137939|1156
LLLMSAFYIQIRRR
>FUSION-ENST00000463552.5:25854-ENST00000666777.1:137939|1173
MKNELGSEVGRR
>FUSION-ENST00000463552.5:25854-ENST00000666777.1:137939|238
LAGFDRI
>FUSION-ENST00000463552.5:25854-ENST00000666777.1:137939|3170
CCFYLLAAFSGSGHFFQGSVRAWA
>ENST00000261708.9|SNV-9422-A-T|1
VFSALLAIHSNKPALWIMAAK
>FUSION-ENST00000463552.5:25854-ENST00000666777.1:137939|1243
MVLNLPGLWSLIIVPKAVERVR
>FUSION-ENST00000463552.5:25854-ENST00000666777.1:137939|1460
GGVWKRAPMDLWPAGLR
>FUSION-ENST00000463552.5:25854-ENST00000666777.1:137939|2936
SFIQERICK
>FUSION-ENST00000667305.1:22359-ENST00000338492.9:3799|792
LEETRPGGK
>FUSION-ENST00000549633.5:1153-ENST00000478460.5:15234|29
FKILALYNFILCQATGR
>ENST00000538802.1|SNV-15030-T-A|10
TNLILKK
>FUSION-ENST00000549633.5:1153-ENST00000478460.5:15234|321
MQWIRNK
>FUSION-ENST00000667305.1:22359-ENST00000338492.9:3799|900
AGAWCCVVK
>FUSION-ENST00000667305.1:22359-ENST00000338492.9:3799|475
MPKDRPSVAR
>FUSION-ENST00000667305.1:22359-ENST00000338492.9:3799|940
MSHSSGAGWSPETAGGQMEAVQAK
>FUSION-ENST00000463552.5:25854-ENST00000666777.1:137939|299
MAADHVRVSVDK
>FUSION-ENST00000463552.5:25854-ENST00000666777.1:137939|2094
RPVSQVR
>FUSION-ENST00000463552.5:25854-ENST00000666777.1:137939|2838
MPSHMASGLRGSPILR
>FUSION-ENST00000463552.5:25854-ENST00000666777.1:137939|1958
QVQKDCPGLHVPREAR
>FUSION-ENST00000463552.5:25854-ENST00000666777.1:137939|1875
LLASSDLPASASQSAGLQA
>FUSION-ENST00000667305.1:22359-ENST00000338492.9:3799|109
PVVPATQQAEGGESLEPGRR
>FUSION-ENST00000463552.5:25854-ENST00000666777.1:137939|813
CHGAWRADVANISPHWCLQFPFSD
>FUSION-ENST00000463552.5:25854-ENST00000666777.1:137939|2015
MCPHFPMR
>FUSION-ENST00000667305.1:22359-ENST00000338492.9:3799|503
MWGVNIFEGLE
>ENST00000537600.2|SNV-38376-G-A|2
MPTDAYHPIITNLTEKRK
>ENST00000449802.5|SNV-142922-G-C|3
LDLPEQDITAR
>FUSION-ENST00000667305.1:22359-ENST00000338492.9:3799|421
EKPRSILHLPPVSELCK
>FUSION-ENST00000463552.5:25854-ENST00000666777.1:137939|3184
MARSRLTATSASR
>FUSION-ENST00000463552.5:25854-ENST00000666777.1:137939|666
MCSNRLK
>FUSION-ENST00000463552.5:25854-ENST00000666777.1:137939|101
EYDNQSASEKTIMAKLFLGER
>FUSION-ENST00000463552.5:25854-ENST00000666777.1:137939|278
SPGKLFYR
>FUSION-ENST00000468542.1:36057-ENST00000612161.4:30124|8
MVQPSLVSKR
>FUSION-ENST00000463552.5:25854-ENST00000666777.1:137939|2203
TEPRTSR
>FUSION-ENST00000463552.5:25854-ENST00000666777.1:137939|2475
MCCCRGPGNVPWTIS
>FUSION-ENST00000667305.1:22359-ENST00000338492.9:3799|197
MAEIHQGRRR
>FUSION-ENST00000463552.5:25854-ENST00000666777.1:137939|884
QFLICSA
>ENST00000072869.9|SNV-14286-G-C|3
NFRAVFMAVLMGQGQR
>FUSION-ENST00000549633.5:1153-ENST00000478460.5:15234|215
VAHAYSPSYLGG
>FUSION-ENST00000463552.5:25854-ENST00000666777.1:137939|777
IHLPRPPK
>ENST00000463433.1|SNV-32974-G-A|6
IAGLGKAAELVTQNCEAYKAHMR
>FUSION-ENST00000463552.5:25854-ENST00000666777.1:137939|874
KRAALKPGHCSVA
>ENST00000643853.1|SNV-336663-T-C|1
KKFHVTLR
>FUSION-ENST00000463552.5:25854-ENST00000666777.1:137939|1731
STMIACDMKPSTDSSFR
>FUSION-ENST00000463552.5:25854-ENST00000666777.1:137939|1894
MCYGLNCVSANSHVEVLVPR
>FUSION-ENST00000463552.5:25854-ENST00000666777.1:137939|1867
AFKEVIK
>FUSION-ENST00000463552.5:25854-ENST00000666777.1:137939|10
AYLIGLNSLMCIKCLTQCLPHK
>FUSION-ENST00000667305.1:22359-ENST00000338492.9:3799|1053
LRTSKGPGAVAHTCNPSTLGG
>FUSION-ENST00000667305.1:22359-ENST00000338492.9:3799|1197
MKLHASVCGCLMPFPGGLQAWK
>ENST00000614722.2|SNV-10415-G-A|1
ETANYTKVTK
>FUSION-ENST00000463552.5:25854-ENST00000666777.1:137939|1831
MECEKGIWDPSSR
>ENST00000371935.6|SNV-282-G-T|3
AKVPASNRAPSSPVAKPGPVK
>FUSION-ENST00000549633.5:1153-ENST00000478460.5:15234|219
RNGLWEAEVGASFEVRSSRPA
>FUSION-ENST00000667305.1:22359-ENST00000338492.9:3799|665
DRTMQCS
>FUSION-ENST00000667305.1:22359-ENST00000338492.9:3799|429
MHGGPGR
>ENST00000459817.2|MNV-29330-ATGGC-A|3
LSWISLKMLGLGSLPQWD
>FUSION-ENST00000549633.5:1153-ENST00000478460.5:15234|72
MSRKSSI
>FUSION-ENST00000463552.5:25854-ENST00000666777.1:137939|1901
MAIKIVR
>FUSION-ENST00000667305.1:22359-ENST00000338492.9:3799|226
GNYFCTFSCPKSRVFLYPDSW
>FUSION-ENST00000463552.5:25854-ENST00000666777.1:137939|2487
KSSHLLQDFCVIKEAR
>FUSION-ENST00000463552.5:25854-ENST00000666777.1:137939|2195
MASCVVTAHQRLGL
>FUSION-ENST00000463552.5:25854-ENST00000666777.1:137939|1001
DSWQPPEARR
>FUSION-ENST00000463552.5:25854-ENST00000666777.1:137939|2829
GSPILRQRDPK
>ENST00000463927.6|SNV-367-G-T|1
LRDLFGKE
>ENST00000590348.6|SNV-20845-A-T|5
MSTTGWEAETFKEQGNAYFAKK
>ENST00000459908.5|SNV-125840-G-A|5
MGRTTSPPPAWMENPAIKR
>FUSION-ENST00000463552.5:25854-ENST00000666777.1:137939|2414
WSMLLHMWEKKIIPSTSGLLCD
>FUSION-ENST00000463552.5:25854-ENST00000666777.1:137939|521
CRLCSLGNRR
>ENST00000284601.4|SNV-196310-C-T|3
RDFHSDTLACLKESTEEGSSK
>FUSION-ENST00000667305.1:22359-ENST00000338492.9:3799|465
MIHPTGPAAALGSRQPIFALR
>FUSION-ENST00000463552.5:25854-ENST00000666777.1:137939|168
KVMCLLISWGLCVCSVRCQEDSP
>FUSION-ENST00000463552.5:25854-ENST00000666777.1:137939|1877
MGFFHVAQAGLK
>FUSION-ENST00000667305.1:22359-ENST00000338492.9:3799|592
MCEGPEAAKLLVCSECQK
>FUSION-ENST00000463552.5:25854-ENST00000666777.1:137939|1112
VFLVSLPPLTFIERL
>FUSION-ENST00000463552.5:25854-ENST00000666777.1:137939|230
NPSAVADFEACSLSPAKWPR
>FUSION-ENST00000463552.5:25854-ENST00000666777.1:137939|1941
LPENLTQTPLLSPSAKIR
>FUSION-ENST00000667305.1:22359-ENST00000338492.9:3799|585
IRVAGKE
>FUSION-ENST00000463552.5:25854-ENST00000666777.1:137939|2163
GARPGIGPSRPCPAAGF
>FUSION-ENST00000463552.5:25854-ENST00000666777.1:137939|2224
MPGTLSL
>FUSION-ENST00000429741.5:326-ENST00000437355.6:30373|51
ASASCSPGCPLASPEPGR
>ENST00000513291.2|SNV-108587-A-C|2
MEISSYISPCHEC
>FUSION-ENST00000463552.5:25854-ENST00000666777.1:137939|2528
TKYYFIELINK
>FUSION-ENST00000463552.5:25854-ENST00000666777.1:137939|620
DQPGQHGETPSLLKIQKS
>FUSION-ENST00000463552.5:25854-ENST00000666777.1:137939|598
IPCISSDTCITSCHPTP
>FUSION-ENST00000667305.1:22359-ENST00000338492.9:3799|737
MFSIFQLIK
>FUSION-ENST00000463552.5:25854-ENST00000666777.1:137939|223
TSWEPWR
>FUSION-ENST00000549633.5:1153-ENST00000478460.5:15234|7
HFQFILK
>ENST00000651534.1|SNV-32974-G-A|5
AAELVTQNCEAYK
>FUSION-ENST00000667305.1:22359-ENST00000338492.9:3799|1078
NPQPREVKNILPGHTAWER
>ENST00000289382.8|SNV-12145-T-G|4
AFKSPLSAPQQTQLLGELEK
>FUSION-ENST00000667305.1:22359-ENST00000338492.9:3799|290
VVTQTTWKREADPGWSAIAR
>FUSION-ENST00000667305.1:22359-ENST00000338492.9:3799|788
FKALDCKSTK
>FUSION-ENST00000463552.5:25854-ENST00000666777.1:137939|2625
ISMACLRSSSWHLNPGSSACDDRK
>FUSION-ENST00000667305.1:22359-ENST00000338492.9:3799|103
MRFHHVGQAGLEHLTSGDPPASASR
>FUSION-ENST00000463552.5:25854-ENST00000666777.1:137939|2756
AGVCLGNPVTLLPYPHLPSHLTNIF
>FUSION-ENST00000667305.1:22359-ENST00000338492.9:3799|981
MMNRMCLAEDLGS
>FUSION-ENST00000463552.5:25854-ENST00000666777.1:137939|2620
SSSWHLNPGSSACDDR
>FUSION-ENST00000667305.1:22359-ENST00000338492.9:3799|216
NLTTLSIRIGGIIVFILL
>FUSION-ENST00000463552.5:25854-ENST00000666777.1:137939|3013
ILAVMTILVRVDLAK
>FUSION-ENST00000463552.5:25854-ENST00000666777.1:137939|2504
MKLSCPMLRFV
>FUSION-ENST00000463552.5:25854-ENST00000666777.1:137939|155
MPEACGRLLTGEPR
>FUSION-ENST00000463552.5:25854-ENST00000666777.1:137939|1039
HQDSTDVDAER
>FUSION-ENST00000463552.5:25854-ENST00000666777.1:137939|2403
MGVMPFLVVPLIAR
>FUSION-ENST00000667305.1:22359-ENST00000338492.9:3799|244
QFIFNFYV
>FUSION-ENST00000463552.5:25854-ENST00000666777.1:137939|725
MLLPSTCGHASFTTTSSTLGIISLK
>FUSION-ENST00000463552.5:25854-ENST00000666777.1:137939|2517
MSDSHLVTMLKVLIQ
>FUSION-ENST00000463552.5:25854-ENST00000666777.1:137939|2885
THTHTHTHTHTER
>FUSION-ENST00000463552.5:25854-ENST00000666777.1:137939|2844
GLSKPRVPGSAVLCEDCF
>FUSION-ENST00000667305.1:22359-ENST00000338492.9:3799|596
MSHPPQPPTVLGLQT
>FUSION-ENST00000463552.5:25854-ENST00000666777.1:137939|3056
TLFLGVRVYLQVCGEKLR
>FUSION-ENST00000667305.1:22359-ENST00000338492.9:3799|398
IGRIAWG
>FUSION-ENST00000667305.1:22359-ENST00000338492.9:3799|294
RVVTQTTWK
>FUSION-ENST00000667305.1:22359-ENST00000338492.9:3799|191
HRVPTQKIPTY
>FUSION-ENST00000667305.1:22359-ENST00000338492.9:3799|119
FIMSWMKKK
>FUSION-ENST00000463552.5:25854-ENST00000666777.1:137939|553
LNQMCKFIYLFVHLVII
>FUSION-ENST00000463552.5:25854-ENST00000666777.1:137939|705
LTLAAPPAKFVTFHVDAFKLSQLQR
>FUSION-ENST00000463552.5:25854-ENST00000666777.1:137939|2374
MTPRAQAAH
>FUSION-ENST00000463552.5:25854-ENST00000666777.1:137939|2397
MPFLVVPLIARGMSSLPSTAPC
>FUSION-ENST00000667305.1:22359-ENST00000338492.9:3799|1070
MKCLAMVDFLLWGR
>FUSION-ENST00000463552.5:25854-ENST00000666777.1:137939|867
LVFGQSGQVR
>ENST00000418409.5|SNV-379-C-G|6
FDQSRHHVIGAVFHSLK
>FUSION-ENST00000667305.1:22359-ENST00000338492.9:3799|745
SFFFFFF
>FUSION-ENST00000463552.5:25854-ENST00000666777.1:137939|68
TVLGSDK
>FUSION-ENST00000429741.5:326-ENST00000437355.6:30373|50
MASASCSPGCPLASPEPGRK
>FUSION-ENST00000463552.5:25854-ENST00000666777.1:137939|935
MSILLCAISAA
>FUSION-ENST00000667305.1:22359-ENST00000338492.9:3799|361
CLEKSSFLRF
>FUSION-ENST00000463552.5:25854-ENST00000666777.1:137939|410
VRHFFLAR
>FUSION-ENST00000463552.5:25854-ENST00000666777.1:137939|2105
WNFVVVLWCPHTRSLCRPSCCYNK
>FUSION-ENST00000549633.5:1153-ENST00000478460.5:15234|231
MGYEIIVMEES
>FUSION-ENST00000463552.5:25854-ENST00000666777.1:137939|940
SSKSGASKLTGYQFL
>FUSION-ENST00000460138.5:24828-ENST00000517510.5:51703|2
LHGLLWQRQPLNPPPAR
>ENST00000560136.5|SNV-65577-C-A|2
MDQKAQPI
>ENST00000267549.5|SNV-6351-A-G|2
HSKATENK
>FUSION-ENST00000463552.5:25854-ENST00000666777.1:137939|2710
MIETGLRPDLRVCTFSTYFPYL
>FUSION-ENST00000667305.1:22359-ENST00000338492.9:3799|495
LYNHTRR
>FUSION-ENST00000667305.1:22359-ENST00000338492.9:3799|1043
KLAGHGGAHL
>ENST00000478503.6|SNV-198001-G-A|3
KINFPSR
>FUSION-ENST00000549633.5:1153-ENST00000478460.5:15234|230
GYEIIVMEES
>FUSION-ENST00000463552.5:25854-ENST00000666777.1:137939|728
WFFLVFSCCFTHHILWSWR
>ENST00000361539.5|SNV-59149-G-A|4
GPFHRAQEYADFMEQYRQGFTTR
>FUSION-ENST00000463552.5:25854-ENST00000666777.1:137939|2830
GSPILRQR
>FUSION-ENST00000667305.1:22359-ENST00000338492.9:3799|540
MAPPPANVLFLIFYK
>FUSION-ENST00000667305.1:22359-ENST00000338492.9:3799|862
YCVLNTHWISET
>ENST00000262577.6|SNV-65918-C-T|6
SLVLNRLRPVASGGGKAQSGSPWWR
>FUSION-ENST00000463552.5:25854-ENST00000666777.1:137939|2923
GVVSLTSFQKQR
>FUSION-ENST00000463552.5:25854-ENST00000666777.1:137939|2591
ITHSTAAETEAQGVSR
>FUSION-ENST00000667305.1:22359-ENST00000338492.9:3799|894
LHGGADVNLHLK
>ENST00000494664.6|SNV-367-G-T|3
LRDLFGKDEQQR
>FUSION-ENST00000667305.1:22359-ENST00000338492.9:3799|249
TILILQMLGLRHRQFIFNFYV
>FUSION-ENST00000463552.5:25854-ENST00000666777.1:137939|1943
LEISACRLPENLTQTPLLSPSAKIR
>FUSION-ENST00000463552.5:25854-ENST00000666777.1:137939|81
SVPGSPG
>FUSION-ENST00000416735.5:167-ENST00000436510.1:20526|13
CSAVLLRNDDLDMGRWLQCIVPQR
>FUSION-ENST00000463552.5:25854-ENST00000666777.1:137939|707
MLTLAAPPAKFVTFHVDAFK
>ENST00000538802.1|SNV-15030-T-A|12
MMTNLILKKTVIGSK
>FUSION-ENST00000463552.5:25854-ENST00000666777.1:137939|390
MLAGREVFGVREMK
>FUSION-ENST00000463552.5:25854-ENST00000666777.1:137939|1519
MFFSVSSLGH
>FUSION-ENST00000463552.5:25854-ENST00000666777.1:137939|2120
RVEHRAVN
>ENST00000470729.5|SNV-100950-G-A|18
MATQLSIMLLTVRICQ
>FUSION-ENST00000667305.1:22359-ENST00000338492.9:3799|279
MVMGRLGEER
>FUSION-ENST00000463552.5:25854-ENST00000666777.1:137939|1544
DFLFSCVCVWGWGGRAGTNRGGI
>ENST00000446745.2|SNV-928-G-C|3
RSQKHISAPGSQLPTS
>FUSION-ENST00000463552.5:25854-ENST00000666777.1:137939|595
AYVLMSCCSSLLLHAYFHTVTSFK
>FUSION-ENST00000463552.5:25854-ENST00000666777.1:137939|898
MEKGRVECWSSDSPAK
>FUSION-ENST00000463552.5:25854-ENST00000666777.1:137939|811
MPVVPATR
>ENST00000371935.6|SNV-282-G-T|1
VPASNRAPSSPVAKPGPVKTLTR
>FUSION-ENST00000463552.5:25854-ENST00000666777.1:137939|2344
MFPSSWLFMIARKWWSSPLLW
>FUSION-ENST00000667305.1:22359-ENST00000338492.9:3799|843
CSAVNEKPLPSSGSFQCGR
>FUSION-ENST00000667305.1:22359-ENST00000338492.9:3799|969
MSDCLCK
>ENST00000482429.1|SNV-928-G-C|4
GGARNTSQPR
>FUSION-ENST00000463552.5:25854-ENST00000666777.1:137939|1774
AGRCGCTFQLPCR
>ENST00000357276.9|SNV-16332-G-A|1
LMSNLMPFQRAGVNFAIAKGGR
>FUSION-ENST00000667305.1:22359-ENST00000338492.9:3799|201
MAEIHQGR
>FUSION-ENST00000463552.5:25854-ENST00000666777.1:137939|450
MLARLVLNFRPQEIHCLVLSK
>FUSION-ENST00000463552.5:25854-ENST00000666777.1:137939|2136
MGECQAPPRDREAQCR
>FUSION-ENST00000463552.5:25854-ENST00000666777.1:137939|1589
CSFSLEIFCSLVCVFGGGGGGR
>FUSION-ENST00000667305.1:22359-ENST00000338492.9:3799|566
PVIPALWQAEAGR
>FUSION-ENST00000463552.5:25854-ENST00000666777.1:137939|2071
MPRLCLNLTFVIALVLGTVLQGK
>FUSION-ENST00000429741.5:326-ENST00000437355.6:30373|48
KILPAMVSHSELR
>ENST00000266037.10|SNV-554648-C-T|2
IMDVLGWLR
>FUSION-ENST00000463552.5:25854-ENST00000666777.1:137939|790
TKSVTLP
>FUSION-ENST00000667305.1:22359-ENST00000338492.9:3799|309
KPVGYLDEK
>FUSION-ENST00000667305.1:22359-ENST00000338492.9:3799|1139
DTFLWQLCQEISWTIR
>ENST00000324109.9|SNV-52824-C-A|3
SCWGARGFFQSSCVRELCLSSQSR
>FUSION-ENST00000463552.5:25854-ENST00000666777.1:137939|920
MPGHEFQSAMTLDK
>ENST00000534126.5|SNV-12211-G-A|3
TMHKAKILEK
>FUSION-ENST00000667305.1:22359-ENST00000338492.9:3799|1034
LCLPTFSAATEQSETKGPRGLR
>ENST00000438747.7|SNV-4445-C-T|1
IFAFDLDVKRLASMATLLAR
>FUSION-ENST00000463552.5:25854-ENST00000666777.1:137939|3140
PLCWKGQDEASLGLVGPWR
>FUSION-ENST00000463552.5:25854-ENST00000666777.1:137939|1162
MASALRLLLMSAFYIQIR
>FUSION-ENST00000463552.5:25854-ENST00000666777.1:137939|140
RQLWPSCSLGRDEEIK
>FUSION-ENST00000667305.1:22359-ENST00000338492.9:3799|1138
HPVLSSCLCEWPCIWAEYWQNIWGK
>FUSION-ENST00000463552.5:25854-ENST00000666777.1:137939|1013
IAEWMNIAIFTTKIK
>FUSION-ENST00000667305.1:22359-ENST00000338492.9:3799|399
AECLCPVEESTALGSEIRIGRIAWG
>FUSION-ENST00000463552.5:25854-ENST00000666777.1:137939|3148
MCAVYRVGRR
>ENST00000395297.6|SNV-360032-T-G|2
NVVLGASPQDRYVPFHSAR
>FUSION-ENST00000463552.5:25854-ENST00000666777.1:137939|1330
EVLGRVLATLGFRPSR
>ENST00000462275.5|SNV-238789-C-T|2
MTLSTGQAWRPSTLKGPN
>FUSION-ENST00000667305.1:22359-ENST00000338492.9:3799|1009
YGILFCLSASLLSLTVKFLRTGASK
>FUSION-ENST00000463552.5:25854-ENST00000666777.1:137939|1709
SRDQDHPGQHGETPSLLK
>FUSION-ENST00000463552.5:25854-ENST00000666777.1:137939|2491
SVPFLAVGCGACYSTCGRKK
>FUSION-ENST00000549633.5:1153-ENST00000478460.5:15234|58
MSERQVNSAKNK
>FUSION-ENST00000463552.5:25854-ENST00000666777.1:137939|1415
ECHDDDDPQERPSR
>FUSION-ENST00000463552.5:25854-ENST00000666777.1:137939|2716
ALTLIPFASAADHTPWSLLPR
>ENST00000265260.8|SNV-18450-A-T|3
VTPTSAGPNSFNK
>FUSION-ENST00000667305.1:22359-ENST00000338492.9:3799|1193
LLTLGPSRTLERR
>FUSION-ENST00000549633.5:1153-ENST00000478460.5:15234|218
NGLWEAEVGASFEVR
>FUSION-ENST00000463552.5:25854-ENST00000666777.1:137939|1371
TTMTPRSVLPGQADGFREGWAK
>FUSION-ENST00000667305.1:22359-ENST00000338492.9:3799|1181
RNHVQGFR
>ENST00000534702.5|SNV-2061-C-T|4
QLRHPADLGGR
>FUSION-ENST00000667305.1:22359-ENST00000338492.9:3799|508
SQGASCTSLL
>FUSION-ENST00000463552.5:25854-ENST00000666777.1:137939|1787
MSQWSVR
>FUSION-ENST00000463552.5:25854-ENST00000666777.1:137939|887
MAQQAPPLLRSPLEKPV
>FUSION-ENST00000463552.5:25854-ENST00000666777.1:137939|724
LLPSTCGHASFTTTSSTLGIISLK
>FUSION-ENST00000463552.5:25854-ENST00000666777.1:137939|1123
LPLQTGKVFLVSLPPLTFIER
>FUSION-ENST00000463552.5:25854-ENST00000666777.1:137939|808
PVVPATREAEAGEWR
>FUSION-ENST00000463552.5:25854-ENST00000666777.1:137939|645
YFLSPHLLQEIPEETVDSSK
>FUSION-ENST00000667305.1:22359-ENST00000338492.9:3799|1141
IAGLKTW
>FUSION-ENST00000463552.5:25854-ENST00000666777.1:137939|1000
MDSWQPPEARRGK
>FUSION-ENST00000667305.1:22359-ENST00000338492.9:3799|815
MATRKSK
>FUSION-ENST00000463552.5:25854-ENST00000666777.1:137939|1685
CTQACAWRGGVGALSSFPAVPR
>FUSION-ENST00000463552.5:25854-ENST00000666777.1:137939|3100
MRWAFEAFSR
>ENST00000419765.4|SNV-22357-C-G|4
MATKPTEPVTILSVR
>FUSION-ENST00000463552.5:25854-ENST00000666777.1:137939|1384
MGSGKAGQR
>FUSION-ENST00000463552.5:25854-ENST00000666777.1:137939|1364
IQQRPTEATSGSRTGGWRSSEGF
>ENST00000297338.7|SNV-20398-G-A|4
TIRAQLSNYSDIVTTLDLAPPTK
>ENST00000274853.8|SNV-2350-G-A|3
RLGIGEAQELSLRPLEARDWR
>FUSION-ENST00000463552.5:25854-ENST00000666777.1:137939|781
YPKYFFILLK
>ENST00000492543.1|SNV-5731-C-T|1
CTSAMPMGEAFLLLPLLFR
>FUSION-ENST00000066544.8:19506-ENST00000544752.6:581576|1
SHDDIVTEFGDSACFTLSLLGHVY
>FUSION-ENST00000463552.5:25854-ENST00000666777.1:137939|1505
MHWRPKR
>FUSION-ENST00000463552.5:25854-ENST00000666777.1:137939|2656
LQGRVCSLLILDVGRICFLEVVGLR
>FUSION-ENST00000667305.1:22359-ENST00000338492.9:3799|126
MLMFIMSWMKKK
>ENST00000556730.1|SNV-26191-G-T|1
HILEGLGLNLQKSSEKELHR
>FUSION-ENST00000463552.5:25854-ENST00000666777.1:137939|2021
STNVCVFSRDEVLPHWPGCSR
>FUSION-ENST00000463552.5:25854-ENST00000666777.1:137939|1466
VFDTCVPS
>FUSION-ENST00000463552.5:25854-ENST00000666777.1:137939|1586
MPAFSCMSALTSGLPR
>ENST00000463296.1|SNV-6442-C-T|1
ITTLLPDGCTTSPVSG
>FUSION-ENST00000667305.1:22359-ENST00000338492.9:3799|1121
PGPSACPRWTRFSGSFVK
>FUSION-ENST00000574304.5:19506-ENST00000544752.6:581576|1
VTEFGDSACFTLSLLGHVY
>ENST00000471461.5|SNV-4445-C-T|2
MSSGWHPWPRCWPGLASLAVNWLRR
>ENST00000537600.2|SNV-38376-G-A|3
PTDAYHPIITNLTEKR
>FUSION-ENST00000463552.5:25854-ENST00000666777.1:137939|2781
PFVFKAAAPEDMEEKG
>FUSION-ENST00000549633.5:1153-ENST00000478460.5:15234|50
MVFKKTR
>ENST00000357084.7|SNV-19620-G-A|6
KKFTLEFSR
>ENST00000431076.5|SNV-268576-A-C|2
INQFNLMASDLIALNRSLPDVSLEG
>FUSION-ENST00000373624.6:172450-ENST00000537004.5:42074|4
FGFCRLSSGAKSCFCILR
>ENST00000274853.8|SNV-2350-G-A|2
LGIGEAQELSLRPLEAR
>FUSION-ENST00000463552.5:25854-ENST00000666777.1:137939|255
RGGQALLTPCEK
>FUSION-ENST00000463552.5:25854-ENST00000666777.1:137939|332
SPDPCFSSLGHSCCR
>FUSION-ENST00000463552.5:25854-ENST00000666777.1:137939|2742
EQRWTGYGPAGGGAGEKPR
>FUSION-ENST00000667305.1:22359-ENST00000338492.9:3799|662
PAWTQRTTPSK
>FUSION-ENST00000463552.5:25854-ENST00000666777.1:137939|1484
LECSGAISPHCNLR
>FUSION-ENST00000463552.5:25854-ENST00000666777.1:137939|1676
SYLNSQSPPSSL
>FUSION-ENST00000463552.5:25854-ENST00000666777.1:137939|1639
ELFLLKLFKER
>FUSION-ENST00000463552.5:25854-ENST00000666777.1:137939|588
MRFHHIVQAGLELVK
>FUSION-ENST00000463552.5:25854-ENST00000666777.1:137939|82
RSVPGSPG
>FUSION-ENST00000463552.5:25854-ENST00000666777.1:137939|237
MVISQCVLYPGSLHLSNR
>ENST00000541954.1|SNV-1203-G-T|4
YHSCCNRLGELLGHPSFHVKTLLIR
>FUSION-ENST00000463552.5:25854-ENST00000666777.1:137939|3231
APSFFANK
>ENST00000361539.5|SNV-59149-G-A|2
AQEYADFMEQYRQGFTTR
>FUSION-ENST00000667305.1:22359-ENST00000338492.9:3799|1055
LLSVTLRS
>FUSION-ENST00000667305.1:22359-ENST00000338492.9:3799|211
MSSCQCFRQLDQVDAAFPLCKYGR
>FUSION-ENST00000463552.5:25854-ENST00000666777.1:137939|1144
AHDGPVTCQTSHRRFIAESLSTHR
>FUSION-ENST00000667305.1:22359-ENST00000338492.9:3799|487
GKGKGPLYGK
>FUSION-ENST00000667305.1:22359-ENST00000338492.9:3799|1000
RQLDMVWKWGACL
>FUSION-ENST00000463552.5:25854-ENST00000666777.1:137939|1834
AGSTLCSRALGK
>FUSION-ENST00000463552.5:25854-ENST00000666777.1:137939|301
KFQPYPL
>ENST00000380167.8|SNV-38694-A-G|4
MLIYLRYLGQQYDLIASPAHFSQLK
>FUSION-ENST00000667305.1:22359-ENST00000338492.9:3799|1059
VGSNTSNYMISFNFPIK
>FUSION-ENST00000463552.5:25854-ENST00000666777.1:137939|272
NTPQFGLRLLFLK
>FUSION-ENST00000463552.5:25854-ENST00000666777.1:137939|1413
ECHDDDDPQERPSRTSRWVQGR
>FUSION-ENST00000463552.5:25854-ENST00000666777.1:137939|2026
MPPRSTNVCVFSR
>ENST00000345136.7|SNV-60134-C-G|3
LDEALQR
>FUSION-ENST00000463552.5:25854-ENST00000666777.1:137939|309
FAAVLRARPYSAWGLGFRGR
>FUSION-ENST00000463552.5:25854-ENST00000666777.1:137939|1183
MGDGACPSSQQPDK
>ENST00000464970.1|SNV-17106-A-G|1
HSGPRSSHTCPLIKWAR
>FUSION-ENST00000549633.5:1153-ENST00000478460.5:15234|156
LRWAHHLRSGVR
>ENST00000265260.8|SNV-18450-A-T|2
VTPTSAGPNSFNKGK
>FUSION-ENST00000463552.5:25854-ENST00000666777.1:137939|2165
TLKPVNLPFLTGPSLL
>FUSION-ENST00000463552.5:25854-ENST00000666777.1:137939|2107
WNFVVVLWCPHTR
>FUSION-ENST00000463552.5:25854-ENST00000666777.1:137939|669
EVLVALPHRGHTGR
>FUSION-ENST00000463552.5:25854-ENST00000666777.1:137939|889
EGRQFLICSA
>FUSION-ENST00000463552.5:25854-ENST00000666777.1:137939|2494
MSVPFLAVGCGACYSTCGRKK
>FUSION-ENST00000463552.5:25854-ENST00000666777.1:137939|3090
GLLFPSMGHRLR
>FUSION-ENST00000667305.1:22359-ENST00000338492.9:3799|444
MFSVKFLKEHS
>FUSION-ENST00000463552.5:25854-ENST00000666777.1:137939|1926
MDFCHCLTLLQEKTCL
>FUSION-ENST00000463552.5:25854-ENST00000666777.1:137939|2279
MLRKHLPSFK
>FUSION-ENST00000549633.5:1153-ENST00000478460.5:15234|359
MKHFLNQTVSLLV
>FUSION-ENST00000667305.1:22359-ENST00000338492.9:3799|622
LYNVPEIGCLTQVLTRHR
>FUSION-ENST00000667305.1:22359-ENST00000338492.9:3799|1107
MGPLAGAPFVSSVF
>FUSION-ENST00000463552.5:25854-ENST00000666777.1:137939|2240
PFFNLKVSVVGVTCWNS
>ENST00000496184.1|SNV-21921-C-T|1
FMAKPGASPARQPRGPSQGCR
>ENST00000437600.9|SNV-362678-C-A|5
EREIAQLVEDVQRLQASLNK
>FUSION-ENST00000463552.5:25854-ENST00000666777.1:137939|1538
NQIITAK
>FUSION-ENST00000463552.5:25854-ENST00000666777.1:137939|425
MFWVTRPKHAGGKGGFWG
>FUSION-ENST00000463552.5:25854-ENST00000666777.1:137939|3130
NFSSWLGILLSR
>FUSION-ENST00000549633.5:1153-ENST00000478460.5:15234|70
FIKLISVK
>FUSION-ENST00000549633.5:1153-ENST00000478460.5:15234|101
MQCYYLIYSLYLNFNNHSNFP
>ENST00000570137.7|SNV-119721-A-C|4
GPSVEKLSHSPSDPGKSK
>FUSION-ENST00000463552.5:25854-ENST00000666777.1:137939|2546
PSPDPNAK
>FUSION-ENST00000463552.5:25854-ENST00000666777.1:137939|685
TSNLTVVPLDLSYELGRVFLQKALR
>FUSION-ENST00000463552.5:25854-ENST00000666777.1:137939|785
ILYSHRCRE
>ENST00000345136.7|SNV-60134-C-G|2
LDEALQRGTVDAR
>FUSION-ENST00000653038.1:43281-ENST00000656884.1:41250|2
LQLKSYIRTCNR
>FUSION-ENST00000667305.1:22359-ENST00000338492.9:3799|998
QLDMVWKWGACL
>FUSION-ENST00000667305.1:22359-ENST00000338492.9:3799|463
IHPTGPAAALGSRQPIFALRDFEER
>FUSION-ENST00000463552.5:25854-ENST00000666777.1:137939|2338
MNSGRVFFK
>FUSION-ENST00000463552.5:25854-ENST00000666777.1:137939|305
ADLGAGCCLTWSTCLPLASC
>FUSION-ENST00000667305.1:22359-ENST00000338492.9:3799|286
EADPGWSAIARSR
>FUSION-ENST00000667305.1:22359-ENST00000338492.9:3799|301
VTLKPNVNRRVVTQTTWK
>ENST00000650597.1|SNV-2285-G-A|1
NWPCTRA
>FUSION-ENST00000463552.5:25854-ENST00000666777.1:137939|2295
DRQNIAPRQGSLECRPR
>FUSION-ENST00000667305.1:22359-ENST00000338492.9:3799|943
FIIIILFSSLIK
>FUSION-ENST00000667305.1:22359-ENST00000338492.9:3799|729
VSPCWPGWS
>FUSION-ENST00000463552.5:25854-ENST00000666777.1:137939|339
MGVHRAGRHGSGLP
>ENST00000555641.1|SNV-25824-G-A|2
MGLGQVRPWPCYCRKPLES
>FUSION-ENST00000463552.5:25854-ENST00000666777.1:137939|1220
SCGKSQGEYFCPHCGDEEAR
>FUSION-ENST00000463552.5:25854-ENST00000666777.1:137939|2025
PPRSTNVCVFSR
>FUSION-ENST00000463552.5:25854-ENST00000666777.1:137939|1060
KDVFLRER
>FUSION-ENST00000667305.1:22359-ENST00000338492.9:3799|445
FSVKFLK
>FUSION-ENST00000667305.1:22359-ENST00000338492.9:3799|521
EKVLCMESPQEFIGEWLTK
>FUSION-ENST00000667305.1:22359-ENST00000338492.9:3799|455
YLLSMWYIAFHKTKEFILSVK
>FUSION-ENST00000549633.5:1153-ENST00000478460.5:15234|307
FLDFLDLAVFSFLR
>FUSION-ENST00000463552.5:25854-ENST00000666777.1:137939|671
HFGGSVSLSPYHISGLSLR
>FUSION-ENST00000463552.5:25854-ENST00000666777.1:137939|723
LLPSTCGHASFTTTSSTLGIISLKK
>FUSION-ENST00000463552.5:25854-ENST00000666777.1:137939|1713
GGQITRSR
>ENST00000424728.6|MNV-64892-ATAGT-A|2
QASTMYTTMLSHSHLEKILSLHLR
>FUSION-ENST00000463552.5:25854-ENST00000666777.1:137939|2887
KTHTHTHTHTHTER
>FUSION-ENST00000667305.1:22359-ENST00000338492.9:3799|846
SAFSESNVWVR
>FUSION-ENST00000549633.5:1153-ENST00000478460.5:15234|34
HNFAVFTFFFFYR
>FUSION-ENST00000463552.5:25854-ENST00000666777.1:137939|2477
ENYFGPLFKVQLTIYF
>FUSION-ENST00000667305.1:22359-ENST00000338492.9:3799|816
LISSVFSNFMATRKSK
>FUSION-ENST00000463552.5:25854-ENST00000666777.1:137939|103
EYDNQSASEK
>FUSION-ENST00000463552.5:25854-ENST00000666777.1:137939|2765
MVQSSCGGMHAHTGKLVERLL
>FUSION-ENST00000667305.1:22359-ENST00000338492.9:3799|478
VANEDRVPFR
>FUSION-ENST00000463552.5:25854-ENST00000666777.1:137939|2450
DDQAFRGR
>FUSION-ENST00000463552.5:25854-ENST00000666777.1:137939|1531
ASAIGRQDQR
>ENST00000464451.5|SNV-13306-C-A|3
TDKVRDLR
>FUSION-ENST00000667305.1:22359-ENST00000338492.9:3799|212
SSCQCFRQLDQVDAAFPLCK
>FUSION-ENST00000667305.1:22359-ENST00000338492.9:3799|265
ERKLVGLLPSVFSCSLALISELR
>ENST00000261655.8|SNV-274046-G-C|4
TKALIDK
>FUSION-ENST00000463552.5:25854-ENST00000666777.1:137939|835
LVLNSKQSSCLDLPKCQDYR
>FUSION-ENST00000463552.5:25854-ENST00000666777.1:137939|1989
HHAWLIFYVFSRDGVSPCWPGWSR
>FUSION-ENST00000549633.5:1153-ENST00000478460.5:15234|151
DQPEQHDETPVCTEIQK
>FUSION-ENST00000463552.5:25854-ENST00000666777.1:137939|499
MTCQSRLLPLRR
>FUSION-ENST00000436174.5:8631-ENST00000623511.1:23702|5
VVLFSSSDKFTLNQVTRR
>ENST00000330579.6|SNV-1203-G-T|3
YHSCCNRLGELLGHPSFHVK
>FUSION-ENST00000667305.1:22359-ENST00000338492.9:3799|1172
RFWCFLSGIRFSR
>FUSION-ENST00000463552.5:25854-ENST00000666777.1:137939|993
MKWNFSSQK
>FUSION-ENST00000463552.5:25854-ENST00000666777.1:137939|1548
NELEVLFFLR
>FUSION-ENST00000667305.1:22359-ENST00000338492.9:3799|778
WGEGEGQDILESLNNQV
>ENST00000373851.6|SNV-75623-T-G|2
MGVLHCNVPEHHNLGSGK
>FUSION-ENST00000667305.1:22359-ENST00000338492.9:3799|137
LVPNSWAR
>FUSION-ENST00000463552.5:25854-ENST00000666777.1:137939|235
MVISQCVLYPGSLHLSNRDLPYM
>FUSION-ENST00000525495.6:7861-ENST00000544752.6:581576|73
WNGASPCSRCICK
>FUSION-ENST00000463552.5:25854-ENST00000666777.1:137939|2750
GWLRHTGFMDGGLRPQMEQR
>ENST00000456909.6|SNV-309-T-G|3
MTTAQRDSLLWKLAGVLR
>FUSION-ENST00000463552.5:25854-ENST00000666777.1:137939|571
YLRVCLCL
>FUSION-ENST00000463552.5:25854-ENST00000666777.1:137939|1124
LPLQTGK
>FUSION-ENST00000667305.1:22359-ENST00000338492.9:3799|584
MNRCLVMEGLK
>FUSION-ENST00000463552.5:25854-ENST00000666777.1:137939|601
MFSPTSVVMGVR
>FUSION-ENST00000463552.5:25854-ENST00000666777.1:137939|628
LRWADHLR
>FUSION-ENST00000463552.5:25854-ENST00000666777.1:137939|2144
WGDAASFPGEAGPASSVGAPTTAPR
>ENST00000456909.6|SNV-309-T-G|1
DSLLWKLAGVLR
>FUSION-ENST00000667305.1:22359-ENST00000338492.9:3799|1020
TLSLGWVQ
>FUSION-ENST00000667305.1:22359-ENST00000338492.9:3799|425
HSLHADLVKK
>FUSION-ENST00000463552.5:25854-ENST00000666777.1:137939|1496
NVEFFFLRR
>FUSION-ENST00000463552.5:25854-ENST00000666777.1:137939|2490
MDHLVTQ
>FUSION-ENST00000667305.1:22359-ENST00000338492.9:3799|203
EHPALLGMAEIHQGRR
>FUSION-ENST00000667305.1:22359-ENST00000338492.9:3799|405
IFRFTFICSEQL
>FUSION-ENST00000667305.1:22359-ENST00000338492.9:3799|1102
MYNMDIVYHAK
>FUSION-ENST00000463552.5:25854-ENST00000666777.1:137939|180
GAVVIISWISLVVYR
>ENST00000492039.6|SNV-18780-T-C|16
LFDLRNMASR
>FUSION-ENST00000290573.7:20329-ENST00000305799.8:87145|157
STPDGTEQIVEK
>FUSION-ENST00000667305.1:22359-ENST00000338492.9:3799|731
FFFFLSFSFFFCIFSSDR
>FUSION-ENST00000463552.5:25854-ENST00000666777.1:137939|2471
MCVLWGQK
>FUSION-ENST00000463552.5:25854-ENST00000666777.1:137939|2280
VLPLWAV
>ENST00000434483.5|SNV-12853-G-T|1
HIFGDYKTTICGK
>FUSION-ENST00000463552.5:25854-ENST00000666777.1:137939|2689
TAGPEVPRAGQTRFCSLLAE
>FUSION-ENST00000416735.5:167-ENST00000436510.1:20526|15
CSAVLLR
>ENST00000644347.1|SNV-336663-T-C|1
EVSEEISCYPENNDAKELKR
>FUSION-ENST00000463552.5:25854-ENST00000666777.1:137939|1254
QTLIVQCCF
>FUSION-ENST00000667305.1:22359-ENST00000338492.9:3799|127
LMFIMSWMKK
>FUSION-ENST00000549633.5:1153-ENST00000478460.5:15234|343
SEQSDPHYFTWEGGN
>FUSION-ENST00000463552.5:25854-ENST00000666777.1:137939|2381
HSGEGGIQSRDK
>FUSION-ENST00000463552.5:25854-ENST00000666777.1:137939|2590
MITHSTAAETEAQGVSRAF
>FUSION-ENST00000463552.5:25854-ENST00000666777.1:137939|1406
EGQVSHAWRGAASAGSPVLTVVIPR
>FUSION-ENST00000549633.5:1153-ENST00000478460.5:15234|161
ILARHGGTCL
>ENST00000635293.1|SNV-16852-G-T|2
ELFEMFRELNEALELK
>FUSION-ENST00000463552.5:25854-ENST00000666777.1:137939|2047
CPGRPEEPTVSLSQQSWRNLLNCLR
>FUSION-ENST00000463552.5:25854-ENST00000666777.1:137939|2167
LVGVLIRRR
>FUSION-ENST00000463552.5:25854-ENST00000666777.1:137939|543
MPALSPGFPSLSAR
>FUSION-ENST00000463552.5:25854-ENST00000666777.1:137939|2779
AAAPEDMEEKG
>ENST00000509648.5|SNV-19079-G-T|3
MNLKLNK
>FUSION-ENST00000463552.5:25854-ENST00000666777.1:137939|1824
GRALALAPALSCSR
>ENST00000554220.5|SNV-26191-G-T|2
MHILEGLGLNLQKSSEK
>FUSION-ENST00000463552.5:25854-ENST00000666777.1:137939|1662
MSHHARPMLSVLFDPLFGEDR
>FUSION-ENST00000667305.1:22359-ENST00000338492.9:3799|1010
YGILFCLSASLLSLTVKFLR
>FUSION-ENST00000549633.5:1153-ENST00000478460.5:15234|28
FKILALYNFILCQATGRQK
>FUSION-ENST00000463552.5:25854-ENST00000666777.1:137939|1467
MVFDTCVPS
>FUSION-ENST00000463552.5:25854-ENST00000666777.1:137939|803
EAEAGEWREPGRR
>FUSION-ENST00000463552.5:25854-ENST00000666777.1:137939|359
MCSIVSNSCVPGTQH
>FUSION-ENST00000667305.1:22359-ENST00000338492.9:3799|112
MPVVPATQQAEGGESLEPGR
>ENST00000438747.7|SNV-4445-C-T|6
TSHLAALLKNQGKIFAFDLDVK
>FUSION-ENST00000463552.5:25854-ENST00000666777.1:137939|2127
MCSLWLGRGDTIVPILQVRR
>ENST00000274853.8|SNV-2350-G-A|4
RLGIGEAQELSLRPLEAR
>ENST00000614722.2|SNV-10415-G-A|2
METANYTKVTK
>FUSION-ENST00000463552.5:25854-ENST00000666777.1:137939|1338
SHQWEQNWR
>FUSION-ENST00000549633.5:1153-ENST00000478460.5:15234|112
MNTSMHFLRIR
>FUSION-ENST00000463552.5:25854-ENST00000666777.1:137939|791
IDTGEKTKSVTLP
>ENST00000651534.1|SNV-32974-G-A|3
AAELVTQNCEAYKAHMRDVR
>FUSION-ENST00000667305.1:22359-ENST00000338492.9:3799|100
MLSDRLLIR
>FUSION-ENST00000463552.5:25854-ENST00000666777.1:137939|692
MVFMTSNLTVVPLDLSYELGR
>FUSION-ENST00000463552.5:25854-ENST00000666777.1:137939|518
MCPRPHHPK
>FUSION-ENST00000667305.1:22359-ENST00000338492.9:3799|457
YLLSMWYIAFHK
>FUSION-ENST00000463552.5:25854-ENST00000666777.1:137939|1998
LCLHFFFLRRSLALWPR
>FUSION-ENST00000667305.1:22359-ENST00000338492.9:3799|1235
LAVPVTCGDTARSALQ
>FUSION-ENST00000667305.1:22359-ENST00000338492.9:3799|1212
MVILLGWAVDLIR
>ENST00000409598.8|SNV-198001-G-A|2
ALYDFRGENEDKLSFK
>ENST00000661385.1|SNV-30115-G-T|3
MKIGRSPVRPSSFGPAASLQWECHR
>FUSION-ENST00000463552.5:25854-ENST00000666777.1:137939|2065
IHLPQPPKVLGLQA
>ENST00000646630.1|SNV-23364-C-G|2
SDITEPEQK
>FUSION-ENST00000463552.5:25854-ENST00000666777.1:137939|2058
GMQATVFSFLFSK
>FUSION-ENST00000463552.5:25854-ENST00000666777.1:137939|367
TSSQFLAPIGVG
>FUSION-ENST00000463552.5:25854-ENST00000666777.1:137939|165
MCLLISWGLCVCSVR
>FUSION-ENST00000463552.5:25854-ENST00000666777.1:137939|3194
MEFRSCCPSWSAMAR
>FUSION-ENST00000463552.5:25854-ENST00000666777.1:137939|311
VWAPLKFAAVLRARPYSAWGLGFR
>FUSION-ENST00000463552.5:25854-ENST00000666777.1:137939|2268
MKESGRVSPGPVS
>FUSION-ENST00000463552.5:25854-ENST00000666777.1:137939|2497
WKMSVPFLAVGCGACYSTCGRK
>FUSION-ENST00000463552.5:25854-ENST00000666777.1:137939|463
MDMGCFLREGALCCSPPLGAPVHHR
>ENST00000570698.5|SNV-8813-C-T|6
MCWIIGLTWR
>FUSION-ENST00000463552.5:25854-ENST00000666777.1:137939|1203
DAYPPADDKGTGQK
>FUSION-ENST00000463552.5:25854-ENST00000666777.1:137939|908
CYQCCLGTIITAESGPDR
>FUSION-ENST00000463552.5:25854-ENST00000666777.1:137939|663
LKASVFSR
>FUSION-ENST00000463552.5:25854-ENST00000666777.1:137939|1204
MDAYPPADDKGTGQK
>FUSION-ENST00000468542.1:36057-ENST00000612161.4:30124|1
LCLFALLCSYIYFIRFS
>FUSION-ENST00000463552.5:25854-ENST00000666777.1:137939|1939
IRLFGIPLSGDGHKDC
>FUSION-ENST00000463552.5:25854-ENST00000666777.1:137939|1942
LPENLTQTPLLSPSAK
>FUSION-ENST00000463552.5:25854-ENST00000666777.1:137939|1839
VVQVKILSFQHTV
>FUSION-ENST00000667305.1:22359-ENST00000338492.9:3799|1232
MCVLGVHCPHHQPQDWWR
>FUSION-ENST00000667305.1:22359-ENST00000338492.9:3799|1094
HVLHLLLPTTP
>FUSION-ENST00000463552.5:25854-ENST00000666777.1:137939|2722
VWSGRWRCWR
>ENST00000306329.15|SNV-119389-G-A|2
QPLQSHVLTEQSGLRVLHSPPAVR
>ENST00000451531.6|INDEL-867-G-GCG|3
IWTSSTELPGGVK
>FUSION-ENST00000463552.5:25854-ENST00000666777.1:137939|2643
MDLSRLTSR
>FUSION-ENST00000667305.1:22359-ENST00000338492.9:3799|914
NCVFKIMK
>ENST00000328090.9|SNV-63145-T-A|1
VQCNGRELNQPASAAK
>FUSION-ENST00000463552.5:25854-ENST00000666777.1:137939|856
MAAARPSSCMLGRSSAPGACVHPK
>FUSION-ENST00000667305.1:22359-ENST00000338492.9:3799|189
MLCCPQHK
>ENST00000545128.5|SNV-279171-C-A|2
AAGDWVLEVYDTPYQLRNFK
>ENST00000266037.10|SNV-554648-C-T|4
AFPDRIMDVLGWLR
>FUSION-ENST00000463552.5:25854-ENST00000666777.1:137939|3160
DIFKVLVVCWALLCPAFRNR
>FUSION-ENST00000463552.5:25854-ENST00000666777.1:137939|1699
PGPCFLFYLIPFLGK
>ENST00000351008.4|SNV-216936-G-A|2
TPFSLTREDTVR
>FUSION-ENST00000549633.5:1153-ENST00000478460.5:15234|282
ENTFRILKPFDPILLIPYNLHL
>ENST00000511062.5|SNV-82-T-C|2
VVVAATAMETAARQEWSK
>FUSION-ENST00000667305.1:22359-ENST00000338492.9:3799|975
CQGAEECR
>ENST00000481538.1|SNV-1136-C-A|2
DSQQFHLVPVHLER
>FUSION-ENST00000463552.5:25854-ENST00000666777.1:137939|199
EHCFVCVAK
>ENST00000264260.6|SNV-33492-G-T|6
DVAGQNSQLCVCVFR
>FUSION-ENST00000463552.5:25854-ENST00000666777.1:137939|2056
GMQATVFSFLFSKWSPAVWPR
>FUSION-ENST00000463552.5:25854-ENST00000666777.1:137939|2588
MFAVITLVVEMSCFI
>ENST00000489152.5|SNV-9936-C-T|1
LSWHPQVYLPSGALEALL
>FUSION-ENST00000463552.5:25854-ENST00000666777.1:137939|600
FSPTSVVMGVR
>FUSION-ENST00000463552.5:25854-ENST00000666777.1:137939|770
VLGLQVR
>FUSION-ENST00000463552.5:25854-ENST00000666777.1:137939|2465
CVLWGQKEVLHR
>FUSION-ENST00000463552.5:25854-ENST00000666777.1:137939|848
TVSAPPILVR
>FUSION-ENST00000667305.1:22359-ENST00000338492.9:3799|114
RILFFFFFF
>FUSION-ENST00000667305.1:22359-ENST00000338492.9:3799|565
MPVIPALWQAEAGRSLEVR
>FUSION-ENST00000667305.1:22359-ENST00000338492.9:3799|129
LMFIMSWMK
>FUSION-ENST00000463552.5:25854-ENST00000666777.1:137939|91
DRREGQCLDPQAK
>FUSION-ENST00000463552.5:25854-ENST00000666777.1:137939|1616
FSWWEIGSLWPSGWMHHDREISK
>FUSION-ENST00000463552.5:25854-ENST00000666777.1:137939|430
ALMFWVTRPKHAGGKGGFWG
>FUSION-ENST00000667305.1:22359-ENST00000338492.9:3799|768
MPVIPSLWEIEVGGLVEPI
>FUSION-ENST00000463552.5:25854-ENST00000666777.1:137939|459
GCFLREGALCCSPPLGAPVHHR
>FUSION-ENST00000463552.5:25854-ENST00000666777.1:137939|1014
MIAEWMNIAIFTTKIK
>FUSION-ENST00000549633.5:1153-ENST00000478460.5:15234|281
ILKPFDPILLIPYNLHL
>FUSION-ENST00000667305.1:22359-ENST00000338492.9:3799|529
SHHARLYGRF
>FUSION-ENST00000463552.5:25854-ENST00000666777.1:137939|1248
TSERECHNK
>FUSION-ENST00000667305.1:22359-ENST00000338492.9:3799|892
QCAASQR
>FUSION-ENST00000463552.5:25854-ENST00000666777.1:137939|486
LIFKIFL
>FUSION-ENST00000463552.5:25854-ENST00000666777.1:137939|1305
LFSVVLSLFLILYEK
>FUSION-ENST00000463552.5:25854-ENST00000666777.1:137939|441
MGFHHVGQAGLELQTSR
>ENST00000260600.9|SNV-89052-T-C|5
KLVAFSTWTDR
>FUSION-ENST00000463552.5:25854-ENST00000666777.1:137939|1629
YVCTYFWPSPDAVCDSWK
>FUSION-ENST00000549633.5:1153-ENST00000478460.5:15234|27
ILALYNFILCQATGR
>FUSION-ENST00000463552.5:25854-ENST00000666777.1:137939|2214
MVNGVDGGKEIITVAQR
>FUSION-ENST00000463552.5:25854-ENST00000666777.1:137939|43
MLLDDSVGLR
>FUSION-ENST00000549633.5:1153-ENST00000478460.5:15234|48
FQAYLVLS
>FUSION-ENST00000463552.5:25854-ENST00000666777.1:137939|1103
LTLYFPSLL
>FUSION-ENST00000525495.6:7861-ENST00000544752.6:581576|67
QFTPLPSISKR
>FUSION-ENST00000463552.5:25854-ENST00000666777.1:137939|1829
MECEKGIWDPSSRGR
>FUSION-ENST00000463552.5:25854-ENST00000666777.1:137939|2686
METRKALK
>FUSION-ENST00000463552.5:25854-ENST00000666777.1:137939|2780
AAAPEDMEEK
>FUSION-ENST00000463552.5:25854-ENST00000666777.1:137939|2438
KLVPSLPVLMAEVQAR
>FUSION-ENST00000463552.5:25854-ENST00000666777.1:137939|2791
SSAPGSLCGR
>FUSION-ENST00000463552.5:25854-ENST00000666777.1:137939|2241
MPFFNLKVSVVGVTCWNS
>FUSION-ENST00000525495.6:7861-ENST00000544752.6:581576|68
QFTPLPSISK
>FUSION-ENST00000667305.1:22359-ENST00000338492.9:3799|140
LPRLVPNSWAR
>FUSION-ENST00000463552.5:25854-ENST00000666777.1:137939|1361
SVLPGQADGFREGWAKR
>ENST00000266037.10|SNV-554648-C-T|1
IMDVLGWLRHVSGEEIVK
>FUSION-ENST00000463552.5:25854-ENST00000666777.1:137939|3146
VGRRETGEGMMPLCWK
>FUSION-ENST00000463552.5:25854-ENST00000666777.1:137939|1062
MKDVFLR
>FUSION-ENST00000463552.5:25854-ENST00000666777.1:137939|655
APRVCTFPGGK
>FUSION-ENST00000463552.5:25854-ENST00000666777.1:137939|659
MRMAPRVCTFPGGK
>FUSION-ENST00000463552.5:25854-ENST00000666777.1:137939|2639
MVGPVPFR
>FUSION-ENST00000525495.6:19506-ENST00000544752.6:581576|53
YIDGMGR
>FUSION-ENST00000667305.1:22359-ENST00000338492.9:3799|1131
RSSPLCSDISDPH
>FUSION-ENST00000667305.1:22359-ENST00000338492.9:3799|133
EILLSRPLKVLR
>FUSION-ENST00000463552.5:25854-ENST00000666777.1:137939|2126
CSLWLGRGDTIVPILQVRR
>ENST00000490881.5|SNV-60959-A-T|6
MRALQIVFGIR
>FUSION-ENST00000463552.5:25854-ENST00000666777.1:137939|2298
CTKGFRDR
>FUSION-ENST00000667305.1:22359-ENST00000338492.9:3799|856
GPQEWTSRLFTVVSPAS
>FUSION-ENST00000549633.5:1153-ENST00000478460.5:15234|103
IRIFCYIATIC
>FUSION-ENST00000463552.5:25854-ENST00000666777.1:137939|924
MQPVPTQLAFTSRSA
>FUSION-ENST00000463552.5:25854-ENST00000666777.1:137939|176
TVSFNPVSAPGR
>FUSION-ENST00000549633.5:1153-ENST00000478460.5:15234|170
MMKPPSVLKYK
>FUSION-ENST00000667305.1:22359-ENST00000338492.9:3799|93
TSPPCLGSK
>FUSION-ENST00000463552.5:25854-ENST00000666777.1:137939|1263
VRQELCA
>FUSION-ENST00000463552.5:25854-ENST00000666777.1:137939|2659
EPVGCLPFWRLQGR
>FUSION-ENST00000463552.5:25854-ENST00000666777.1:137939|2501
LSCPMLRFV
>ENST00000244364.10|SNV-325214-G-T|4
NNIENLISTLKQWISEVDEKR
>FUSION-ENST00000667305.1:22359-ENST00000338492.9:3799|1152
TVGYMLYPLNSQRDLLSGCVAVLPG
>ENST00000478503.6|SNV-198001-G-A|2
KINFPSRLEI
>FUSION-ENST00000463552.5:25854-ENST00000666777.1:137939|1938
LFGIPLSGDGHK
>ENST00000274853.8|SNV-2350-G-A|1
LGIGEAQELSLRPLEARDWR
>ENST00000280665.11|INDEL-49001-A-AA|2
KDNQFLCHL
>FUSION-ENST00000667305.1:22359-ENST00000338492.9:3799|925
MAASLSSIPLPELFFLDR
>FUSION-ENST00000667305.1:22359-ENST00000338492.9:3799|1110
LGGLPSCWDYR
>FUSION-ENST00000463552.5:25854-ENST00000666777.1:137939|651
VCTFPGGKLKLESGLLK
>FUSION-ENST00000463552.5:25854-ENST00000666777.1:137939|2554
MENFHGLPKVIK
>FUSION-ENST00000463552.5:25854-ENST00000666777.1:137939|434
ALMFWVTRPK
>FUSION-ENST00000473819.1:27540-ENST00000430505.6:767939|72
GLHLQFLVELPSMLMDTQS
>FUSION-ENST00000463552.5:25854-ENST00000666777.1:137939|1897
TFRMNYVWEFILF
>FUSION-ENST00000667305.1:22359-ENST00000338492.9:3799|1135
MLCFCGWSFSALERR
>FUSION-ENST00000463552.5:25854-ENST00000666777.1:137939|1023
MGIYYVIGLVIKSAEIW
>FUSION-ENST00000463552.5:25854-ENST00000666777.1:137939|1451
SGWPALLSFLNR
>ENST00000300900.9|SNV-9344-A-G|6
EQILAFSQKLYYDKEQTVSMR
>FUSION-ENST00000463552.5:25854-ENST00000666777.1:137939|699
GVRISTCSCR
>FUSION-ENST00000463552.5:25854-ENST00000666777.1:137939|416
MCKAFASR
>ENST00000550086.5|SNV-11500-G-T|1
EELTITSVEHIIVNPNAAYDKFKDK
>FUSION-ENST00000667305.1:22359-ENST00000338492.9:3799|363
CLEKSSFLR
>FUSION-ENST00000667305.1:22359-ENST00000338492.9:3799|330
TRPCQKKK
>FUSION-ENST00000463552.5:25854-ENST00000666777.1:137939|96
MGFSVGATPEHHSSLKDRR
>FUSION-ENST00000549633.5:1153-ENST00000478460.5:15234|105
MPIYLFVFLGSD
>FUSION-ENST00000463552.5:25854-ENST00000666777.1:137939|1363
SVLPGQADGFR
>FUSION-ENST00000549633.5:1153-ENST00000478460.5:15234|212
MIFFFTF
>FUSION-ENST00000463552.5:25854-ENST00000666777.1:137939|868
MLVFGQSGQVR
>ENST00000527849.5|SNV-18142-C-A|2
TDDIGGIWRFQENPEEGR
>FUSION-ENST00000463552.5:25854-ENST00000666777.1:137939|2557
VVEQCGRDHGEFPWLA
>ENST00000505896.5|SNV-32319-A-G|1
WEVVLVSFERKR
>FUSION-ENST00000463552.5:25854-ENST00000666777.1:137939|186
LRNFNFLNFHGTLLCVCG
>FUSION-ENST00000549633.5:1153-ENST00000478460.5:15234|363
MLINLIGFS
>FUSION-ENST00000463552.5:25854-ENST00000666777.1:137939|1163
LFGENGCIPTR
>FUSION-ENST00000667305.1:22359-ENST00000338492.9:3799|769
GQALWLMPVIPSLWEIEVGGLVEPI
>FUSION-ENST00000436174.5:8631-ENST00000623511.1:23702|1
RILPKSV
>FUSION-ENST00000667305.1:22359-ENST00000338492.9:3799|583
NRCLVMEGLK
>FUSION-ENST00000667305.1:22359-ENST00000338492.9:3799|161
GGGGTGYPPKK
>FUSION-ENST00000667305.1:22359-ENST00000338492.9:3799|973
CQGAEECRSGYFWASYFSK
>ENST00000265631.10|SNV-132497-A-T|1
EEFVLAAQ
>FUSION-ENST00000667305.1:22359-ENST00000338492.9:3799|111
PVVPATQQAEGGESLEPGR
>FUSION-ENST00000463552.5:25854-ENST00000666777.1:137939|1057
GGHGFLAATRSQERQGR
>FUSION-ENST00000463552.5:25854-ENST00000666777.1:137939|2142
VKPMGVAFSR
>FUSION-ENST00000463552.5:25854-ENST00000666777.1:137939|778
MIHLPRPPK
>FUSION-ENST00000549633.5:1153-ENST00000478460.5:15234|114
MNTSMHFLR
>ENST00000646630.1|SNV-23364-C-G|4
SSPAYCTSRSDITEPEQK
>FUSION-ENST00000463552.5:25854-ENST00000666777.1:137939|2875
MVYRSQTQVSER
>FUSION-ENST00000463552.5:25854-ENST00000666777.1:137939|488
SLDGETSALFFCCGGGLFSVK
>FUSION-ENST00000667305.1:22359-ENST00000338492.9:3799|803
HTADVTAR
>FUSION-ENST00000463552.5:25854-ENST00000666777.1:137939|3054
VYLQVCGEK
>FUSION-ENST00000667305.1:22359-ENST00000338492.9:3799|509
KSQGASCTSLL
>ENST00000284601.4|SNV-196310-C-T|5
DLGCLRRDFHSDTLACLK
>FUSION-ENST00000463552.5:25854-ENST00000666777.1:137939|2350
MGTSPGQRT
>FUSION-ENST00000463552.5:25854-ENST00000666777.1:137939|2956
MLRLVQSLCGGR
>FUSION-ENST00000463552.5:25854-ENST00000666777.1:137939|3132
FSKGQRNFSSWLGILLSR
>FUSION-ENST00000667305.1:22359-ENST00000338492.9:3799|633
AQGVQQLR
>FUSION-ENST00000667305.1:22359-ENST00000338492.9:3799|364
MCLEKSSFLR
>FUSION-ENST00000463552.5:25854-ENST00000666777.1:137939|1193
GHRKDFSGNHLTVGILLSSFR
>FUSION-ENST00000525495.6:7861-ENST00000544752.6:581576|48
MEWGESLLK
>ENST00000382554.4|SNV-10857-G-T|1
VPTYAGPTLDVARLLSEVQPTSR
>FUSION-ENST00000463552.5:25854-ENST00000666777.1:137939|869
LQELLQVVCMEHS
>FUSION-ENST00000667305.1:22359-ENST00000338492.9:3799|477
VANEDRVPFRHLL
>FUSION-ENST00000463552.5:25854-ENST00000666777.1:137939|2423
GVAQAGVEWCHPSSLHPQTPGLNR
>FUSION-ENST00000463552.5:25854-ENST00000666777.1:137939|656
MAPRVCTFPGGKLK
>FUSION-ENST00000463552.5:25854-ENST00000666777.1:137939|853
LGRSSAPGACVHPK
>FUSION-ENST00000667305.1:22359-ENST00000338492.9:3799|959
MPGTVLAAGDPAGSRRDK
>FUSION-ENST00000463552.5:25854-ENST00000666777.1:137939|2868
YKGGAVALSQPAPWPCTLIWDG
>FUSION-ENST00000463552.5:25854-ENST00000666777.1:137939|1923
LARMVSISCPR
>FUSION-ENST00000463552.5:25854-ENST00000666777.1:137939|2766
VQSSCGGMHAHTGKLVER
>FUSION-ENST00000463552.5:25854-ENST00000666777.1:137939|1504
MHWRPKREVPER
>ENST00000261439.9|SNV-11212-G-T|4
QVRLFVSPSGLR
>FUSION-ENST00000463552.5:25854-ENST00000666777.1:137939|2290
KNTAGQIASGLSGYQPHIQGR
>ENST00000418409.5|SNV-379-C-G|5
MFDQSRHHVIGAVFHSLKMIVK
>FUSION-ENST00000463552.5:25854-ENST00000666777.1:137939|1652
MAPLYSSLATARDSVSGK
>FUSION-ENST00000667305.1:22359-ENST00000338492.9:3799|946
SSREQKR
>FUSION-ENST00000549633.5:1153-ENST00000478460.5:15234|9
HMHFQFILKYLNNFVFVPIFQ
>FUSION-ENST00000549633.5:1153-ENST00000478460.5:15234|145
REREEGFCNLK
>FUSION-ENST00000667305.1:22359-ENST00000338492.9:3799|671
KTNSLIAK
>ENST00000328333.12|SNV-818-G-A|1
GLVLPFSGAASAQGVR
>FUSION-ENST00000463552.5:25854-ENST00000666777.1:137939|61
MQPPWLT
>FUSION-ENST00000463552.5:25854-ENST00000666777.1:137939|547
MSQQRPMPEEPGS
>FUSION-ENST00000463552.5:25854-ENST00000666777.1:137939|1677
MSYLNSQSPPSSL
>FUSION-ENST00000463552.5:25854-ENST00000666777.1:137939|298
AADHVRVSVDK
>FUSION-ENST00000463552.5:25854-ENST00000666777.1:137939|2197
MASCVVTAHQR
>ENST00000325083.12|SNV-86714-C-G|2
QLGSILQDSVAKFAGR
>FUSION-ENST00000463552.5:25854-ENST00000666777.1:137939|2231
TRGGPLLKACHMAGTQSFLSF
>FUSION-ENST00000667305.1:22359-ENST00000338492.9:3799|927
MEELTLTST
>FUSION-ENST00000667305.1:22359-ENST00000338492.9:3799|936
EAVQAKANSCAK
>FUSION-ENST00000667305.1:22359-ENST00000338492.9:3799|107
PVVPATQQAEGGESLEPGRRR
>ENST00000274853.8|SNV-2350-G-A|5
ERRLGIGEAQELSLRPLEAR
>FUSION-ENST00000463552.5:25854-ENST00000666777.1:137939|1778
MRMAGRCGCTFQLPCR
>FUSION-ENST00000463552.5:25854-ENST00000666777.1:137939|395
AQGKRPGK
>FUSION-ENST00000463552.5:25854-ENST00000666777.1:137939|1045
QGRVSPQRLHR
>FUSION-ENST00000463552.5:25854-ENST00000666777.1:137939|2130
CSLWLGR
>ENST00000462275.5|SNV-238789-C-T|5
AVGALHHDPEHWPSLETFNPERSK
>ENST00000261439.9|SNV-11212-G-T|3
QVRLFVSPSGLRCEPEPGR
>ENST00000471461.5|SNV-4445-C-T|6
MSSGWHPWPR
>FUSION-ENST00000463552.5:25854-ENST00000666777.1:137939|1527
EVQAGGQW
>ENST00000394072.7|SNV-20887-T-C|6
TGRCRWGLGLHR
>ENST00000562753.1|SNV-119721-A-C|11
RLRNCPTALQILER
>FUSION-ENST00000463552.5:25854-ENST00000666777.1:137939|2833
ASGLRGSPILR
>FUSION-ENST00000463552.5:25854-ENST00000666777.1:137939|701
LSQLQRSLDLK
>FUSION-ENST00000463552.5:25854-ENST00000666777.1:137939|2550
DHGEFPWLA
>FUSION-ENST00000463552.5:25854-ENST00000666777.1:137939|660
ASVFSRILRTT
>FUSION-ENST00000463552.5:25854-ENST00000666777.1:137939|1702
AATQEAEAGESLEPRR
>ENST00000394072.7|SNV-20887-T-C|11
MGPRTPQTAQPPARR
>FUSION-ENST00000463552.5:25854-ENST00000666777.1:137939|2995
NLSFLICKMGQYVSQR
>FUSION-ENST00000463552.5:25854-ENST00000666777.1:137939|1465
SSPYFTCR
>FUSION-ENST00000667305.1:22359-ENST00000338492.9:3799|609
WIPTHITYTV
>FUSION-ENST00000463552.5:25854-ENST00000666777.1:137939|2842
MFLKDSCSR
>FUSION-ENST00000549633.5:1153-ENST00000478460.5:15234|360
SHRAWPK
>ENST00000527086.1|SNV-412-G-A|4
LSMYRATSSQISWMPELTL
>ENST00000619257.4|SNV-12853-G-T|1
ASTPPAQSGISLATTRPPSAARA
>FUSION-ENST00000549633.5:1153-ENST00000478460.5:15234|106
HFLRIRIFCYIATIC
>FUSION-ENST00000463552.5:25854-ENST00000666777.1:137939|1815
MSSGWTRWLMPVIPALCETEVGRSR
>FUSION-ENST00000463552.5:25854-ENST00000666777.1:137939|178
LPLLRTVSFNPVSAPGR
>ENST00000560048.2|SNV-66596-C-G|3
MQAEKFPSEANR
>FUSION-ENST00000667305.1:22359-ENST00000338492.9:3799|1101
YNMDIVYHAK
>FUSION-ENST00000463552.5:25854-ENST00000666777.1:137939|119
MVGGPEKGKGHR
>FUSION-ENST00000549633.5:1153-ENST00000478460.5:15234|190
MMVSMTVASSPRLIILCK
>FUSION-ENST00000463552.5:25854-ENST00000666777.1:137939|992
KWNFSSQK
>FUSION-ENST00000463552.5:25854-ENST00000666777.1:137939|1446
MTGLGVTIPLKA
>FUSION-ENST00000463552.5:25854-ENST00000666777.1:137939|1596
SWKCSFSLEIFCSLVCVFGGGGGGR
>ENST00000398052.9|SNV-50227-G-T|4
GEAMALNEKIILEK
>FUSION-ENST00000463552.5:25854-ENST00000666777.1:137939|276
RGWSVVA
>FUSION-ENST00000463552.5:25854-ENST00000666777.1:137939|218
MLDILLAERR
>ENST00000545128.5|SNV-279171-C-A|1
AAGDWVLEVYDTPYQLRNFKTPGK
>FUSION-ENST00000667305.1:22359-ENST00000338492.9:3799|608
MGWKDLYQTHCHHLGR
>ENST00000325083.12|SNV-86714-C-G|4
FFHKQLGSILQDSVAKFAGR
>FUSION-ENST00000667305.1:22359-ENST00000338492.9:3799|441
VIAVPPHL
>FUSION-ENST00000667305.1:22359-ENST00000338492.9:3799|225
SRVFLYPDSW
>FUSION-ENST00000463552.5:25854-ENST00000666777.1:137939|2170
VRLVGVLIRR
>FUSION-ENST00000549633.5:1492-ENST00000478460.5:15234|376
RSPGASALHLPPK
>FUSION-ENST00000549633.5:1153-ENST00000478460.5:15234|305
DVWHVLIAIYIR
>ENST00000480181.1|SNV-1879-C-T|3
DPGGLPARRASPLAPHPASVAQ
>FUSION-ENST00000463552.5:25854-ENST00000666777.1:137939|1111
AHSRGCSVALPR
>FUSION-ENST00000549633.5:1153-ENST00000478460.5:15234|167
MKPPSVLKYKK
>FUSION-ENST00000549633.5:1153-ENST00000478460.5:15234|188
MVSMTVASSPRLIILCKTASSSVSR
>FUSION-ENST00000463552.5:25854-ENST00000666777.1:137939|654
APRVCTFPGGKLK
>ENST00000360089.8|SNV-101453-G-A|3
AVLYADYRTPGPAR
>FUSION-ENST00000463552.5:25854-ENST00000666777.1:137939|976
MICFFFFFFFF
>FUSION-ENST00000463552.5:25854-ENST00000666777.1:137939|1019
MVRSSWGMVSS
>ENST00000485223.1|INDEL-2408-G-GCC|2
QPRSSATPNTTAEDSEQ
>FUSION-ENST00000463552.5:25854-ENST00000666777.1:137939|727
WFFLVFSCCFTHHILWSWRLL
>FUSION-ENST00000463552.5:25854-ENST00000666777.1:137939|943
MSSKSGASK
>FUSION-ENST00000463552.5:25854-ENST00000666777.1:137939|826
SPFYGCEY
>FUSION-ENST00000463552.5:25854-ENST00000666777.1:137939|2413
MLLHMWEK
>FUSION-ENST00000463552.5:25854-ENST00000666777.1:137939|2093
MGHIEDQPPVTR
>FUSION-ENST00000463552.5:25854-ENST00000666777.1:137939|2980
RNGLEVR
>FUSION-ENST00000463552.5:25854-ENST00000666777.1:137939|3034
GFLHVGR
>FUSION-ENST00000667305.1:22359-ENST00000338492.9:3799|547
QVAHLGTELQQSKR
>FUSION-ENST00000463552.5:25854-ENST00000666777.1:137939|1739
MPSHLPQVAQLGDGRIHTLLPSTRK
>FUSION-ENST00000667305.1:22359-ENST00000338492.9:3799|858
GPQEWTSR
>FUSION-ENST00000463552.5:25854-ENST00000666777.1:137939|1343
IGFSGSCSL
>FUSION-ENST00000463552.5:25854-ENST00000666777.1:137939|2865
MGAYDRRWSR
>FUSION-ENST00000463552.5:25854-ENST00000666777.1:137939|408
HFFLARSPPDR
>FUSION-ENST00000667305.1:22359-ENST00000338492.9:3799|818
LISSVFSNFMATR
>FUSION-ENST00000463552.5:25854-ENST00000666777.1:137939|1708
SRDQDHPGQHGETPSLLKTQK
>FUSION-ENST00000667305.1:22359-ENST00000338492.9:3799|205
YGREHPALLGMAEIHQGRR
>FUSION-ENST00000463552.5:25854-ENST00000666777.1:137939|736
MLHQVDKSYSKSVLCC
>FUSION-ENST00000463552.5:25854-ENST00000666777.1:137939|4
HCSLNVFSSCAPHSVYSK
>FUSION-ENST00000463552.5:25854-ENST00000666777.1:137939|2567
CHPHCVNVEGIMK
>FUSION-ENST00000463552.5:25854-ENST00000666777.1:137939|2137
GECQAPPRDR
>ENST00000579455.2|SNV-27797-G-T|1
LPHICVFPIK
>FUSION-ENST00000463552.5:25854-ENST00000666777.1:137939|926
MQPVPTQLAFTSR
>FUSION-ENST00000463552.5:25854-ENST00000666777.1:137939|3149
CAVYRVGR
>FUSION-ENST00000549633.5:1153-ENST00000478460.5:15234|253
GSHSVAQAR
>FUSION-ENST00000463552.5:25854-ENST00000666777.1:137939|3125
MQFFLGEGCCTFQGLTKIY
>FUSION-ENST00000463552.5:25854-ENST00000666777.1:137939|1410
WVQGRLGK
>FUSION-ENST00000667305.1:22359-ENST00000338492.9:3799|929
SPRPHCVNSKVLSRGSHT
>FUSION-ENST00000463552.5:25854-ENST00000666777.1:137939|3227
LRTASRPLLSLLIK
>FUSION-ENST00000463552.5:25854-ENST00000666777.1:137939|1143
MHTHPLMTK
>FUSION-ENST00000463552.5:25854-ENST00000666777.1:137939|614
PVTPATREAEAGEFLGPR
>FUSION-ENST00000463552.5:25854-ENST00000666777.1:137939|730
LSLYLWGCCVSR
>FUSION-ENST00000667305.1:22359-ENST00000338492.9:3799|336
FPPLYSSQSHR
>FUSION-ENST00000463552.5:25854-ENST00000666777.1:137939|2236
MCLLFMTRGGPLLK
>FUSION-ENST00000463552.5:25854-ENST00000666777.1:137939|550
FIYLFVHLVII
>FUSION-ENST00000463552.5:25854-ENST00000666777.1:137939|2228
MAGTQSFLSF
>FUSION-ENST00000463552.5:25854-ENST00000666777.1:137939|1516
GIVWAGVWR
>FUSION-ENST00000463552.5:25854-ENST00000666777.1:137939|2834
MASGLRGSPILR
>FUSION-ENST00000463552.5:25854-ENST00000666777.1:137939|546
SQQRPMPEEPGS
>FUSION-ENST00000463552.5:25854-ENST00000666777.1:137939|1222
MESHNCTKSCGK
>FUSION-ENST00000667305.1:22359-ENST00000338492.9:3799|459
DFEERYLLSMWYIAFHK
>ENST00000505896.5|SNV-32319-A-G|7
MGSCSCFFREEK
>FUSION-ENST00000667305.1:22359-ENST00000338492.9:3799|682
VLKAKYK
>ENST00000492039.6|SNV-18780-T-C|3
GISNYLISEIWHHGGR
>FUSION-ENST00000667305.1:22359-ENST00000338492.9:3799|542
ELDSALAVERK
>FUSION-ENST00000667305.1:22359-ENST00000338492.9:3799|413
ILPDFRGFVSADSSLR
>FUSION-ENST00000667305.1:22359-ENST00000338492.9:3799|479
RVANEDRVPFR
>FUSION-ENST00000667305.1:22359-ENST00000338492.9:3799|755
IPGFWWKKEIWAR
>FUSION-ENST00000463552.5:25854-ENST00000666777.1:137939|1244
VLNLPGLWSLIIVPKAVER
>FUSION-ENST00000463552.5:25854-ENST00000666777.1:137939|2555
ENFHGLPK
>FUSION-ENST00000667305.1:22359-ENST00000338492.9:3799|557
MFMVVNSRFFEFFFFSFFF
>FUSION-ENST00000463552.5:25854-ENST00000666777.1:137939|2474
CCCRGPGNVPWTIS
>FUSION-ENST00000667305.1:22359-ENST00000338492.9:3799|1134
LCFCGWSFSALERR
>FUSION-ENST00000463552.5:25854-ENST00000666777.1:137939|2347
FPSSWLFMIAR
>FUSION-ENST00000549633.5:1153-ENST00000478460.5:15234|35
CQESLPFKHNFAVFTFFFFYRL
>FUSION-ENST00000463552.5:25854-ENST00000666777.1:137939|2390
MVTQVPLWTIR
>FUSION-ENST00000463552.5:25854-ENST00000666777.1:137939|568
MSSLLLFLFFFKR
>FUSION-ENST00000463552.5:25854-ENST00000666777.1:137939|566
MLPRLISNSWLQVVLLLWPPNAHS
>FUSION-ENST00000667305.1:22359-ENST00000338492.9:3799|285
SRLTAPSAFQVQAILLPQPSE
>FUSION-ENST00000463552.5:25854-ENST00000666777.1:137939|1641
TQCLPLKELFLLKLFK
>FUSION-ENST00000463552.5:25854-ENST00000666777.1:137939|2594
YSDTVPQKGCCDDEVNGDT
>FUSION-ENST00000463552.5:25854-ENST00000666777.1:137939|2708
VCTFSTYFPYL
>FUSION-ENST00000667305.1:22359-ENST00000338492.9:3799|833
WVESYFRWMEQCLGRGQHLVNQMCG
>FUSION-ENST00000549633.5:1153-ENST00000478460.5:15234|358
KHFLNQTVSLLV
>FUSION-ENST00000463552.5:25854-ENST00000666777.1:137939|480
GSHCAPQAGLELLALSDLPASTS
>ENST00000650385.1|SNV-5617-C-A|2
EEDPIQLRCHSWK
>FUSION-ENST00000667305.1:22359-ENST00000338492.9:3799|1033
MGRGQNP
>FUSION-ENST00000549633.5:1153-ENST00000478460.5:15234|109
NTSMHFLRIRIFCYIATIC
>FUSION-ENST00000549633.5:1153-ENST00000478460.5:15234|66
LLFIPFNNL
>FUSION-ENST00000463552.5:25854-ENST00000666777.1:137939|3113
LTLPQVPVLVKVINK
>FUSION-ENST00000667305.1:22359-ENST00000338492.9:3799|553
FFEFFFFSFFF
>FUSION-ENST00000463552.5:25854-ENST00000666777.1:137939|248
NISQSWSLHSGASQGK
>FUSION-ENST00000463552.5:25854-ENST00000666777.1:137939|564
MQWQKHNSVYS
>FUSION-ENST00000463552.5:25854-ENST00000666777.1:137939|3110
VINKTASSSSSSSHQSGGGDWGGDC
>ENST00000634764.1|SNV-1303411-G-A|2
VIGIVAAAALCILILLYAMYKYR
>ENST00000505896.5|SNV-32319-A-G|2
WEVVLVSFERK
>FUSION-ENST00000667305.1:22359-ENST00000338492.9:3799|1069
KCLAMVDFLLWGR
>FUSION-ENST00000463552.5:25854-ENST00000666777.1:137939|157
EAPGFGPISLPSFAPLAPCAESLH
>FUSION-ENST00000463552.5:25854-ENST00000666777.1:137939|603
PPHSSLGNEARLCVKK
>FUSION-ENST00000463552.5:25854-ENST00000666777.1:137939|2585
MLYLASLLLLGITF
>ENST00000262577.6|SNV-65918-C-T|3
AQSGSPWWR
>FUSION-ENST00000463552.5:25854-ENST00000666777.1:137939|1622
RSFVIFRQPR
>FUSION-ENST00000463552.5:25854-ENST00000666777.1:137939|1209
SVCFWRLMGHPPQG
>ENST00000505896.5|SNV-32319-A-G|4
GSCSCFFREEKEQR
>FUSION-ENST00000667305.1:22359-ENST00000338492.9:3799|845
SAFSESNVWVRHR
>FUSION-ENST00000463552.5:25854-ENST00000666777.1:137939|2534
MSLTSPP
>FUSION-ENST00000463552.5:25854-ENST00000666777.1:137939|612
PVTPATREAEAGEFLGPRR
>FUSION-ENST00000463552.5:25854-ENST00000666777.1:137939|2324
NTKKSSHLLSTYYMCWTLL
>FUSION-ENST00000463552.5:25854-ENST00000666777.1:137939|2453
VRPCPAFILSGSLSVKWEQ
>FUSION-ENST00000463552.5:25854-ENST00000666777.1:137939|2848
VRQHGSQVRGLSKPR
>ENST00000470100.1|SNV-10000-C-T|3
GCHSNWDPPR
>ENST00000351008.4|SNV-216936-G-A|5
LPIFTEHKTPFSLTR
>FUSION-ENST00000463552.5:25854-ENST00000666777.1:137939|3004
VDLAKSWSNW
>FUSION-ENST00000667305.1:22359-ENST00000338492.9:3799|607
GWKDLYQTHCHHLGR
>ENST00000534702.5|SNV-2061-C-T|3
QLRHPADLGGRGAVH
>FUSION-ENST00000463552.5:25854-ENST00000666777.1:137939|1649
APLYSSLATARDSVSGKK
>ENST00000334574.12|SNV-18780-C-A|4
DFHFYHMDLYDSEDRLNLFPEENTR
>ENST00000357276.9|SNV-16332-G-A|2
LMSNLMPFQRAGVNFAIAK
>FUSION-ENST00000463552.5:25854-ENST00000666777.1:137939|2618
SSSWHLNPGSSACDDRKEIR
>FUSION-ENST00000463552.5:25854-ENST00000666777.1:137939|1584
MPAFSCMSALTSGLPRMQYVIPGR
>FUSION-ENST00000463552.5:25854-ENST00000666777.1:137939|1227
LHAPCHGYPRAMASGFAG
>ENST00000442668.7|SNV-15030-T-A|2
LFDSSDDDESDSEEDSNR
>FUSION-ENST00000463552.5:25854-ENST00000666777.1:137939|2721
CWRKAALGSTGAR
>FUSION-ENST00000463552.5:25854-ENST00000666777.1:137939|1600
CNIQVRR
>FUSION-ENST00000463552.5:25854-ENST00000666777.1:137939|70
PNTVLAT
>FUSION-ENST00000463552.5:25854-ENST00000666777.1:137939|1876
GFFHVAQAGLK
>FUSION-ENST00000667305.1:22359-ENST00000338492.9:3799|1220
MMWFGGPSGETRGL
>FUSION-ENST00000667305.1:22359-ENST00000338492.9:3799|1116
FSGSFVK
>ENST00000288221.11|SNV-387583-G-A|1
GTLASEIRDMKDMLEVK
>FUSION-ENST00000463552.5:25854-ENST00000666777.1:137939|1348
PGEEQHLLGVLF
>FUSION-ENST00000667305.1:22359-ENST00000338492.9:3799|446
MFSVKFLK
>FUSION-ENST00000549633.5:1153-ENST00000478460.5:15234|16
MYNYFEPRK
>ENST00000354366.8|SNV-27733-G-A|2
KSVGLMNINGVAISSK
>FUSION-ENST00000463552.5:25854-ENST00000666777.1:137939|2961
MAFLRKEK
>FUSION-ENST00000463552.5:25854-ENST00000666777.1:137939|897
EKGRVECWSSDSPAK
>FUSION-ENST00000463552.5:25854-ENST00000666777.1:137939|3183
ARSRLTATSASR
>FUSION-ENST00000463552.5:25854-ENST00000666777.1:137939|823
MCAHLVPEDLGDESMTGVHRK
>FUSION-ENST00000667305.1:22359-ENST00000338492.9:3799|532
MSHHARLYGR
>ENST00000457167.9|SNV-20845-A-T|4
EAETFKEQGNAYFAKK
>FUSION-ENST00000463552.5:25854-ENST00000666777.1:137939|6
HLITKSIQGKH
>FUSION-ENST00000463552.5:25854-ENST00000666777.1:137939|1920
VSISCPRDPPALASESAGITGVSHR
>FUSION-ENST00000667305.1:22359-ENST00000338492.9:3799|233
MNHRPRPQMGNYFCTFSCPKSR
>FUSION-ENST00000463552.5:25854-ENST00000666777.1:137939|983
VSSSPFCLEQVCPTPLWLLNKK
>FUSION-ENST00000463552.5:25854-ENST00000666777.1:137939|1624
GSPVRRSFVIFR
>FUSION-ENST00000463552.5:25854-ENST00000666777.1:137939|907
MCYQCCLGTIITAESGPDRDPVACK
>FUSION-ENST00000667305.1:22359-ENST00000338492.9:3799|174
SPTGQLGGILVSKYP
>ENST00000464451.5|SNV-13306-C-A|1
DLREAFYR
>FUSION-ENST00000463552.5:25854-ENST00000666777.1:137939|2278
LRKHLPSFK
>FUSION-ENST00000463552.5:25854-ENST00000666777.1:137939|944
SHLMSSKSGASKLTGYQFL
>FUSION-ENST00000463552.5:25854-ENST00000666777.1:137939|2820
RLTHLRQLCPR
>FUSION-ENST00000667305.1:22359-ENST00000338492.9:3799|370
MGGIGNQPGQHNETSSLQNKFFFN
>FUSION-ENST00000667305.1:22359-ENST00000338492.9:3799|578
CLVMEGLKCFFKSLGVAK
>FUSION-ENST00000463552.5:25854-ENST00000666777.1:137939|2466
CVLWGQK
>FUSION-ENST00000463552.5:25854-ENST00000666777.1:137939|277
SPGKLFYRNTPQFGLR
>FUSION-ENST00000463552.5:25854-ENST00000666777.1:137939|704
FVTFHVDAFK
>FUSION-ENST00000667305.1:22359-ENST00000338492.9:3799|913
MNCVFKIMKCCGNRPSR
>ENST00000648372.1|SNV-83502-C-T|3
LLPNSMNGR
>FUSION-ENST00000463552.5:25854-ENST00000666777.1:137939|2336
MNSGRVFFKGQLTIPLLR
>FUSION-ENST00000463552.5:25854-ENST00000666777.1:137939|570
MSSLLLFLFFFK
>ENST00000328090.9|SNV-63145-T-A|2
VTEEIVSSEHDEGLSFSGKVQCNGR
>FUSION-ENST00000463552.5:25854-ENST00000666777.1:137939|2297
GFRDRQNIAPR
>FUSION-ENST00000549633.5:1153-ENST00000478460.5:15234|52
DLFFFWWLMVFKK
>FUSION-ENST00000463552.5:25854-ENST00000666777.1:137939|1246
VLNLPGLWSLIIVPK
>ENST00000451558.5|SNV-57570-G-C|4
GETPLLIAVKNGSYDMVSTLIK
>FUSION-ENST00000463552.5:25854-ENST00000666777.1:137939|2263
VVISIALVTSLCLR
>FUSION-ENST00000463552.5:25854-ENST00000666777.1:137939|2222
SALLFSGLLGK
>FUSION-ENST00000463552.5:25854-ENST00000666777.1:137939|905
RAVIIEASGCLLR
>FUSION-ENST00000463552.5:25854-ENST00000666777.1:137939|386
EMKTIYI
>FUSION-ENST00000373624.6:172450-ENST00000537004.5:42074|1
FNPETDFTIEPTVVSMVGER
>FUSION-ENST00000549633.5:1153-ENST00000478460.5:15234|312
CFQEFTPYTIL
>FUSION-ENST00000463552.5:25854-ENST00000666777.1:137939|2856
VRQVEVLEK
>FUSION-ENST00000463552.5:25854-ENST00000666777.1:137939|209
TFCGPRRHQGSVVSVLR
>FUSION-ENST00000549633.5:1153-ENST00000478460.5:15234|244
MLAIVFKR
>FUSION-ENST00000463552.5:25854-ENST00000666777.1:137939|85
NGVFCGGHTGASQFFEGQER
>FUSION-ENST00000463552.5:25854-ENST00000666777.1:137939|1903
MGFHYVGQDGLDLLTL
>FUSION-ENST00000468542.1:36057-ENST00000612161.4:30124|6
MVQPSLVSKRLCLFALLCSYIYFIR
>ENST00000319429.7|SNV-319-G-A|3
RRAPVQPTGVHLHCVPQQMDLCVPR
>FUSION-ENST00000525495.6:7861-ENST00000544752.6:581576|65
RWLCCPSC
>FUSION-ENST00000463552.5:25854-ENST00000666777.1:137939|3039
MLAGSTQQQASQGVFVCFCF
>FUSION-ENST00000463552.5:25854-ENST00000666777.1:137939|162
CLLISWGLCVCSVRCQEDSP
>FUSION-ENST00000463552.5:25854-ENST00000666777.1:137939|1625
YVCTYFWPSPDAVCDSWKGSPVRR
>ENST00000511552.5|SNV-19079-G-T|10
LTETLMLELMNLKLNKMLR
>FUSION-ENST00000463552.5:25854-ENST00000666777.1:137939|471
MGSGPALGSVFPGFPRR
>FUSION-ENST00000667305.1:22359-ENST00000338492.9:3799|1213
PVFVVLGVDFQEAQP
>FUSION-ENST00000463552.5:25854-ENST00000666777.1:137939|972
MVLIFWPR
>FUSION-ENST00000463552.5:25854-ENST00000666777.1:137939|49
KYISFQHSGRT
>FUSION-ENST00000463552.5:25854-ENST00000666777.1:137939|240
MHFPPCPAPHARLAGFDRI
>ENST00000298815.13|SNV-226244-A-T|2
HLNLSAKIKESHLQEADTQIDR
>FUSION-ENST00000463552.5:25854-ENST00000666777.1:137939|1386
SSGEWLNLHCEGTHSWR
>FUSION-ENST00000667305.1:22359-ENST00000338492.9:3799|58
MVFRSCHPGWGWSAIA
>FUSION-ENST00000667305.1:22359-ENST00000338492.9:3799|247
MLGLRHRQFIFNFYV
>FUSION-ENST00000463552.5:25854-ENST00000666777.1:137939|1579
SALTSGLPRMQYVIPGR
>FUSION-ENST00000667305.1:22359-ENST00000338492.9:3799|410
GFVSADSSLR
>FUSION-ENST00000463552.5:25854-ENST00000666777.1:137939|1927
DFCHCLTLLQEK
>FUSION-ENST00000416735.5:167-ENST00000436510.1:20526|9
WLQCIVPQR
>ENST00000560048.2|SNV-66596-C-G|2
QAEKFPSEANR
>FUSION-ENST00000667305.1:22359-ENST00000338492.9:3799|136
LVPNSWAREILLSRPLK
>FUSION-ENST00000463552.5:25854-ENST00000666777.1:137939|1563
SHSLRVAEAR
>ENST00000442668.7|SNV-15030-T-A|3
TSGKLFDSSDDDESDSEEDSNRFK
>FUSION-ENST00000463552.5:25854-ENST00000666777.1:137939|2698
SFNNFNY
>FUSION-ENST00000549633.5:1153-ENST00000478460.5:15234|140
MERMLGQTVVSDYTLFTER
>FUSION-ENST00000463552.5:25854-ENST00000666777.1:137939|3122
KPLWVWWDLGDICLVCGHPEAK
>FUSION-ENST00000463552.5:25854-ENST00000666777.1:137939|2828
QRDPKSQCVSFWPEMR
>FUSION-ENST00000463552.5:25854-ENST00000666777.1:137939|2102
MPSACPALSHK
>FUSION-ENST00000463552.5:25854-ENST00000666777.1:137939|752
AEIATPCSSRRGVLHEITELALWSL
>FUSION-ENST00000463552.5:25854-ENST00000666777.1:137939|1744
TGGEVKGTRAWHQTGWTEWLVG
>ENST00000553221.5|SNV-8209-T-G|3
IILGLVFIFQFVIACSCLAINR
>FUSION-ENST00000463552.5:25854-ENST00000666777.1:137939|1803
PVIPALCETEVGRSR
>FUSION-ENST00000463552.5:25854-ENST00000666777.1:137939|52
MYPFCVFLESCYTWDLGTFNLKK
>ENST00000371935.6|SNV-282-G-T|2
VPASNRAPSSPVAKPGPVK
>FUSION-ENST00000549633.5:1153-ENST00000478460.5:15234|372
SIKYNQVAS
>FUSION-ENST00000667305.1:22359-ENST00000338492.9:3799|1029
KIPHALPADLFCSHGAVRDK
>ENST00000299752.9|SNV-2830-G-A|1
AQLSRGTRPGIPFLFLEASDR
>ENST00000546616.1|SNV-25974-G-A|4
TRIWAAVK
>FUSION-ENST00000667305.1:22359-ENST00000338492.9:3799|637
MSDSSVDK
>FUSION-ENST00000463552.5:25854-ENST00000666777.1:137939|1611
HHDREISKLK
>FUSION-ENST00000667305.1:22359-ENST00000338492.9:3799|722
VQVILLPQPPG
>FUSION-ENST00000463552.5:25854-ENST00000666777.1:137939|2943
MFTYVPWK
>FUSION-ENST00000463552.5:25854-ENST00000666777.1:137939|1813
MVQSQAGR
>FUSION-ENST00000463552.5:25854-ENST00000666777.1:137939|782
MYPKYFFILLK
>ENST00000459908.5|SNV-125840-G-A|1
TTSPPPAWMENPAIKRITR
>FUSION-ENST00000463552.5:25854-ENST00000666777.1:137939|406
TKACWREGR
>FUSION-ENST00000463552.5:25854-ENST00000666777.1:137939|1381
GSGKAGQRGASQPCLER
>FUSION-ENST00000549633.5:1153-ENST00000478460.5:15234|313
MCFQEFTPYTIL
>FUSION-ENST00000463552.5:25854-ENST00000666777.1:137939|2503
KLSCPMLRFV
>FUSION-ENST00000463552.5:25854-ENST00000666777.1:137939|1399
LVTACPLPWMVR
>FUSION-ENST00000463552.5:25854-ENST00000666777.1:137939|3118
QCKSLGIGAR
>FUSION-ENST00000463552.5:25854-ENST00000666777.1:137939|1614
MHHDREISK
>FUSION-ENST00000463552.5:25854-ENST00000666777.1:137939|1420
MKECHDDDDPQERPSR
>FUSION-ENST00000667305.1:22359-ENST00000338492.9:3799|1128
MAGFQLTATSASQVQAILLPQPPK
>ENST00000418342.5|SNV-84658-C-G|1
DERTKFR
>FUSION-ENST00000463552.5:25854-ENST00000666777.1:137939|2023
PPRSTNVCVFSRDEVLPHWPGCSR
>FUSION-ENST00000667305.1:22359-ENST00000338492.9:3799|528
MLGFSHFFK
>FUSION-ENST00000549633.5:1153-ENST00000478460.5:15234|33
HNFAVFTFFFFYRL
>FUSION-ENST00000463552.5:25854-ENST00000666777.1:137939|1899
AIKIVRK
>FUSION-ENST00000463552.5:25854-ENST00000666777.1:137939|2964
GERWCWVWLWLPMAAPMLV
>ENST00000409762.5|SNV-205187-G-T|1
IYPLPEYPAIPMPPR
>ENST00000484304.1|SNV-3423-G-A|1
ALLNAFTTTFELSDDGR
>FUSION-ENST00000463552.5:25854-ENST00000666777.1:137939|1861
GKAMCGHSEKTAICKPK
>FUSION-ENST00000549633.5:1153-ENST00000478460.5:15234|315
SGPSSELGK
>FUSION-ENST00000463552.5:25854-ENST00000666777.1:137939|343
MSTSTDEC
>ENST00000549461.1|SNV-94244-C-A|6
MPTSVAQKVVQK
>ENST00000355112.8|SNV-65577-C-A|4
KHNPYDSGIIYCLSR
>FUSION-ENST00000463552.5:25854-ENST00000666777.1:137939|508
QFPERADS
>ENST00000360089.8|SNV-101453-G-A|4
AHEDRPSSRAVLYADYRTPGPAR
>FUSION-ENST00000667305.1:22359-ENST00000338492.9:3799|1065
MVDFLLWGR
>FUSION-ENST00000463552.5:25854-ENST00000666777.1:137939|575
AESGLMC
>FUSION-ENST00000463552.5:25854-ENST00000666777.1:137939|2112
IQVLTRSTFE
>FUSION-ENST00000463552.5:25854-ENST00000666777.1:137939|362
MPVISALWEAGEGGWLELK
>ENST00000489152.5|SNV-9936-C-T|2
MLSWHPQVYLPSGALEALL
>FUSION-ENST00000463552.5:25854-ENST00000666777.1:137939|555
MTQFNLYQIIIFHLLSNNKLNQMCK
>FUSION-ENST00000463552.5:25854-ENST00000666777.1:137939|2606
MGISLIGMR
>FUSION-ENST00000463552.5:25854-ENST00000666777.1:137939|952
DEVELFFPEKK
>ENST00000486171.5|INDEL-2408-G-GCC|4
IIRHPQYDSRR
>FUSION-ENST00000463552.5:25854-ENST00000666777.1:137939|1063
GIQHQVKGGHGFLAATRSQER
>ENST00000482225.1|SNV-21843-C-T|11
MPMDCINIRTGQECRDT
>FUSION-ENST00000463552.5:25854-ENST00000666777.1:137939|2237
CLLFMTR
>FUSION-ENST00000667305.1:22359-ENST00000338492.9:3799|99
LSDRLLIR
>FUSION-ENST00000416735.5:167-ENST00000436510.1:20526|17
MRCSAVLLRNDDLDMGR
>FUSION-ENST00000463552.5:25854-ENST00000666777.1:137939|318
RVLSTCCAQWWGQCDGSTQGR
>ENST00000570698.5|SNV-8813-C-T|5
CWIIGLTWR
>FUSION-ENST00000549633.5:1153-ENST00000478460.5:15234|320
MQWIRNKEK
>ENST00000479861.5|SNV-27056-C-T|6
LEEEKKATGCLQHANELR
>FUSION-ENST00000667305.1:209-ENST00000338492.9:3799|3
MLAVPVTCGDTARSALQVTAF
>FUSION-ENST00000463552.5:25854-ENST00000666777.1:137939|619
MVAHACNPSYSGG
>FUSION-ENST00000463552.5:25854-ENST00000666777.1:137939|2507
SNAEICINCHFNCDYYSLGFEK
>FUSION-ENST00000463552.5:25854-ENST00000666777.1:137939|1079
CLDAALRGR
>ENST00000395089.5|SNV-156546-A-G|5
LRTFSDIDKYYTER
>ENST00000414786.6|SNV-47214-C-T|7
MPGQARAAQR
>FUSION-ENST00000463552.5:25854-ENST00000666777.1:137939|2598
HGHLFDWNEGWQVF
>FUSION-ENST00000463552.5:25854-ENST00000666777.1:137939|527
LASRMFIMGFLWDQQL
>ENST00000511062.5|SNV-82-T-C|1
VVVAATAMETAARQEWSKK
>FUSION-ENST00000667305.1:22359-ENST00000338492.9:3799|365
ELACHSGCSLIIGY
>FUSION-ENST00000667305.1:22359-ENST00000338492.9:3799|1130
TLDSCRSR
>FUSION-ENST00000463552.5:25854-ENST00000666777.1:137939|1438
MMFGEEADLAGAQVGLEWR
>ENST00000638680.1|SNV-53517-T-C|4
MFSNETNLLETLK
>ENST00000298229.7|SNV-7798-A-G|1
ELTDLDYRPVAMQSLWNIK
>ENST00000505896.5|SNV-32319-A-G|3
WEVVLVSFER
>FUSION-ENST00000463552.5:25854-ENST00000666777.1:137939|1409
WVQGRLGKEGQVSHAWR
>ENST00000360089.8|SNV-101453-G-A|1
TPGPARFDGRPSSR
>FUSION-ENST00000463552.5:25854-ENST00000666777.1:137939|1393
SVSPHVLGPPMISSQDYYF
>FUSION-ENST00000463552.5:25854-ENST00000666777.1:137939|2991
GQYVSQR
>FUSION-ENST00000463552.5:25854-ENST00000666777.1:137939|1072
MMEVEIR
>ENST00000479861.5|SNV-27056-C-T|2
ATGCLQHANELRR
>FUSION-ENST00000549633.5:1153-ENST00000478460.5:15234|11
KHMHFQFILKYLNNFVFVPIFQ
>ENST00000394072.7|SNV-20887-T-C|5
CRWGLGLHR
>FUSION-ENST00000463552.5:25854-ENST00000666777.1:137939|1906
MLCDEIVLLWLCDCCD
>FUSION-ENST00000463552.5:25854-ENST00000666777.1:137939|2299
MCTKGFRDR
>FUSION-ENST00000463552.5:25854-ENST00000666777.1:137939|1135
TKGQVRR
>FUSION-ENST00000463552.5:25854-ENST00000666777.1:137939|2814
HVPQGQLLQMKR
>FUSION-ENST00000667305.1:22359-ENST00000338492.9:3799|827
FWIYWVKLLKLISSVFSNFMATR
>FUSION-ENST00000463552.5:25854-ENST00000666777.1:137939|2398
PFLVVPLIAR
>FUSION-ENST00000463552.5:25854-ENST00000666777.1:137939|161
MSTLEREGYSQAWS
>FUSION-ENST00000463552.5:25854-ENST00000666777.1:137939|243
HFPPCPAPHAR
>FUSION-ENST00000667305.1:22359-ENST00000338492.9:3799|1149
MLYPLNSQRDLLSGCVAVLPG
>FUSION-ENST00000463552.5:25854-ENST00000666777.1:137939|1741
MPSHLPQVAQLGDGRIHTLLPSTR
>FUSION-ENST00000463552.5:25854-ENST00000666777.1:137939|3206
MHVECCARSSSHLIFLFYLSFLR
>ENST00000457167.9|SNV-20845-A-T|1
EQGNAYFAKKDYNEAYNYYTK
>FUSION-ENST00000463552.5:25854-ENST00000666777.1:137939|288
VAGITGVCHK
>FUSION-ENST00000463552.5:25854-ENST00000666777.1:137939|2041
LLCSLQKQKQNSFFFFFK
>FUSION-ENST00000463552.5:25854-ENST00000666777.1:137939|1636
RQETDIFNGPEADLGCSDIVKLLSI
>FUSION-ENST00000463552.5:25854-ENST00000666777.1:137939|333
MSPDPCFSSLGHSCCR
>FUSION-ENST00000667305.1:22359-ENST00000338492.9:3799|652
WMINVKRF
>FUSION-ENST00000549633.5:1153-ENST00000478460.5:15234|6
MHFQFILKYLNNFVFVPIFQ
>FUSION-ENST00000463552.5:25854-ENST00000666777.1:137939|2739
WTGYGPAGGGAGEKPR
>FUSION-ENST00000463552.5:25854-ENST00000666777.1:137939|2881
ERETNVASLNR
>FUSION-ENST00000463552.5:25854-ENST00000666777.1:137939|2205
VWAKTEPR
>FUSION-ENST00000463552.5:25854-ENST00000666777.1:137939|2958
EKGGAGCGFGFLWPPQCWSDTF
>FUSION-ENST00000463552.5:25854-ENST00000666777.1:137939|927
AVTCPISCHLNQGPAN
>FUSION-ENST00000463552.5:25854-ENST00000666777.1:137939|97
GFSVGATPEHHSSLKDR
>FUSION-ENST00000463552.5:25854-ENST00000666777.1:137939|54
MYPFCVFLESCYTWDLGTFNLK
>FUSION-ENST00000460138.5:24828-ENST00000517510.5:51703|3
MLHGLLWQRQPLNPPPAR
>FUSION-ENST00000463552.5:25854-ENST00000666777.1:137939|2302
ALQRQHESSQFPACALTT
>FUSION-ENST00000463552.5:25854-ENST00000666777.1:137939|1396
MIFGTWETSGNDVWGGS
>FUSION-ENST00000667305.1:22359-ENST00000338492.9:3799|392
LFLQWVPVRGSKLSCLGG
>FUSION-ENST00000463552.5:25854-ENST00000666777.1:137939|3117
QCKSLGIGARQNCVGMLPP
>FUSION-ENST00000463552.5:25854-ENST00000666777.1:137939|3080
GGSWSESASVIAEIGLPK
>FUSION-ENST00000463552.5:25854-ENST00000666777.1:137939|3075
ELASLCLGTPR
>FUSION-ENST00000549633.5:1153-ENST00000478460.5:15234|250
VQWCDHSSL
>ENST00000648372.1|SNV-83502-C-T|10
MQMVNMLLPNSMNGRLELD
>FUSION-ENST00000463552.5:25854-ENST00000666777.1:137939|2694
RLQSRTAGPEVPR
>ENST00000423485.6|SNV-6241-G-C|1
GFQQISFVNSIPTSKGGR
>ENST00000647584.2|SNV-34791-T-C|3
ALVPLGIGIATGEQRHNRVIFK
>ENST00000462275.5|SNV-238789-C-T|3
TLSTGQAWRPSTLK
>ENST00000644347.1|SNV-336663-T-C|2
EVSEEISCYPENNDAKELK
>FUSION-ENST00000549633.5:1153-ENST00000478460.5:15234|108
MHFLRIR
>FUSION-ENST00000463552.5:25854-ENST00000666777.1:137939|3106
VWALSGWEEVGLK
>ENST00000349492.3|SNV-190963-G-T|4
MLQPPIPISK
>FUSION-ENST00000436174.5:8631-ENST00000623511.1:23702|6
MVVLFSSSDKFTLNQVTRR
>FUSION-ENST00000463552.5:25854-ENST00000666777.1:137939|2684
KALKILCR
>FUSION-ENST00000463552.5:25854-ENST00000666777.1:137939|2845
QHGSQVRGLSKPRVPGSAVLCEDCF
>ENST00000438747.7|SNV-4445-C-T|2
IFAFDLDVKR
>FUSION-ENST00000667305.1:22359-ENST00000338492.9:3799|951
HSFPEQLLYAWHRFSCWR
>FUSION-ENST00000463552.5:25854-ENST00000666777.1:137939|2190
HLLCAIPSCKSLVQIR
>FUSION-ENST00000667305.1:22359-ENST00000338492.9:3799|518
ESPQEFIGEWLTK
>FUSION-ENST00000468542.1:36057-ENST00000612161.4:30124|9
VQPSLVSK
>FUSION-ENST00000463552.5:25854-ENST00000666777.1:137939|1758
SLAPGCTAWGWQDPHSAPEH
>FUSION-ENST00000463552.5:25854-ENST00000666777.1:137939|1182
GDGACPSSQQPDK
>FUSION-ENST00000667305.1:22359-ENST00000338492.9:3799|456
YLLSMWYIAFHKTK
>FUSION-ENST00000667305.1:22359-ENST00000338492.9:3799|1104
LPKWVLWQEPPLSLLFSDLK
>FUSION-ENST00000463552.5:25854-ENST00000666777.1:137939|58
MYEWGFLWGPHRSITVL
>FUSION-ENST00000463552.5:25854-ENST00000666777.1:137939|2103
SLCRPSCCYNKTM
>FUSION-ENST00000463552.5:25854-ENST00000666777.1:137939|163
MCLLISWGLCVCSVRCQEDSP
>FUSION-ENST00000667305.1:22359-ENST00000338492.9:3799|192
HRVPTQK
>FUSION-ENST00000463552.5:25854-ENST00000666777.1:137939|850
SSAPGACVHPK
>FUSION-ENST00000463552.5:25854-ENST00000666777.1:137939|1775
MAGRCGCTFQLPCRASFCR
>FUSION-ENST00000463552.5:25854-ENST00000666777.1:137939|646
LKLESGLLKCGFCP
>FUSION-ENST00000667305.1:22359-ENST00000338492.9:3799|766
MWNVDLR
>FUSION-ENST00000463552.5:25854-ENST00000666777.1:137939|2364
AGRMPHW
>FUSION-ENST00000463552.5:25854-ENST00000666777.1:137939|329
MGCRNSSSHPFFFLLLGR
>FUSION-ENST00000463552.5:25854-ENST00000666777.1:137939|115
MGGGEDSEACR
>ENST00000360752.4|MNV-6460-GG-G|3
IEPGYFKTAVTSKR
>FUSION-ENST00000463552.5:25854-ENST00000666777.1:137939|1430
MGSSVRSSLGWSGKR
>FUSION-ENST00000667305.1:22359-ENST00000338492.9:3799|152
YARPTLILNVDVYHVMDEKKK
>FUSION-ENST00000463552.5:25854-ENST00000666777.1:137939|2805
ASSKTDYTR
>FUSION-ENST00000463552.5:25854-ENST00000666777.1:137939|637
SWLGMVVHTCNPSTFGRLR
>FUSION-ENST00000549633.5:1153-ENST00000478460.5:15234|85
NCEYKTLKQIT
>FUSION-ENST00000463552.5:25854-ENST00000666777.1:137939|3189
MWSVVPGHPHI
>FUSION-ENST00000549633.5:1153-ENST00000478460.5:15234|164
KPPSVLKYKK
>FUSION-ENST00000667305.1:22359-ENST00000338492.9:3799|443
FSVKFLKEHS
>FUSION-ENST00000667305.1:22359-ENST00000338492.9:3799|812
ITCGLNHIFAGWNNALDEVSI
>FUSION-ENST00000463552.5:25854-ENST00000666777.1:137939|268
MKTREAR
>ENST00000394072.7|SNV-20887-T-C|3
WGLGLHR
>FUSION-ENST00000667305.1:22359-ENST00000338492.9:3799|996
VWKWGACL
>FUSION-ENST00000463552.5:25854-ENST00000666777.1:137939|287
AGITGESHR
>FUSION-ENST00000667305.1:22359-ENST00000338492.9:3799|1115
FSGSFVKR
>FUSION-ENST00000463552.5:25854-ENST00000666777.1:137939|2997
SSGCTIVGGYLILRNLSFLICK
>FUSION-ENST00000463552.5:25854-ENST00000666777.1:137939|2281
MVLPLWAV
>FUSION-ENST00000667305.1:22359-ENST00000338492.9:3799|752
MITPLYSSLGDR
>FUSION-ENST00000463552.5:25854-ENST00000666777.1:137939|1401
HLDVRVGGH
>FUSION-ENST00000463552.5:25854-ENST00000666777.1:137939|2426
NLPLLRTTNLETT
>FUSION-ENST00000549633.5:1153-ENST00000478460.5:15234|326
MSNFSNILFLLYLTK
>FUSION-ENST00000667305.1:22359-ENST00000338492.9:3799|1174
MRFWCFLSGIRFSR
>FUSION-ENST00000463552.5:25854-ENST00000666777.1:137939|845
CPNPVAQWNQL
>FUSION-ENST00000463552.5:25854-ENST00000666777.1:137939|1642
TQCLPLKELFLLK
>FUSION-ENST00000667305.1:22359-ENST00000338492.9:3799|94
MTSPPCLGSK
>ENST00000371873.9|SNV-34730-C-G|2
NADSQYGELIEKYIK
>ENST00000418342.5|SNV-84658-C-G|3
ELENGEVEGEDAFLSSKGRDER
>ENST00000672586.1|SNV-17106-A-G|1
HSGPRSSHTC
>FUSION-ENST00000463552.5:25854-ENST00000666777.1:137939|1613
HHDREISK
>FUSION-ENST00000463552.5:25854-ENST00000666777.1:137939|1712
GGQITRSRDQDHPGQHGETPSLLK
>FUSION-ENST00000549633.5:1153-ENST00000478460.5:15234|4
YLNNFVFVPIFQ
>FUSION-ENST00000463552.5:25854-ENST00000666777.1:137939|1890
RCLVHNFSFPVESQLQKIHT
>FUSION-ENST00000667305.1:22359-ENST00000338492.9:3799|656
KAKWMINVK
>FUSION-ENST00000463552.5:25854-ENST00000666777.1:137939|142
VPQRRQLWPSCSLGR
>FUSION-ENST00000463552.5:25854-ENST00000666777.1:137939|2183
ACSSVFLLLK
>FUSION-ENST00000549633.5:1153-ENST00000478460.5:15234|96
MGCICFKALSMDRAK
>FUSION-ENST00000463552.5:25854-ENST00000666777.1:137939|3179
LTATSASRVQAILLPQPLE
>FUSION-ENST00000667305.1:22359-ENST00000338492.9:3799|175
MSPTGQLGGILVSKYP
>FUSION-ENST00000463552.5:25854-ENST00000666777.1:137939|2521
MYCRMLLGISGLYPLDASSSVSR
>FUSION-ENST00000667305.1:22359-ENST00000338492.9:3799|829
FWIYWVKLLK
>FUSION-ENST00000549633.5:1153-ENST00000478460.5:15234|97
GCICFKALSMDR
>FUSION-ENST00000463552.5:25854-ENST00000666777.1:137939|843
YIFFVEMEFCYVAQAGLELQAILLP
>FUSION-ENST00000463552.5:25854-ENST00000666777.1:137939|2577
FALARHFR
>FUSION-ENST00000667305.1:22359-ENST00000338492.9:3799|765
MWNVDLRR
>FUSION-ENST00000463552.5:25854-ENST00000666777.1:137939|360
SSRPAWATQ
>ENST00000492039.6|SNV-18780-T-C|12
MASRWETNIK
>FUSION-ENST00000463552.5:25854-ENST00000666777.1:137939|3087
MLHIPGFNK
>FUSION-ENST00000463552.5:25854-ENST00000666777.1:137939|1764
MWKCRFR
>FUSION-ENST00000549633.5:1153-ENST00000478460.5:15234|277
LILITYMIQTYIKK
>FUSION-ENST00000463552.5:25854-ENST00000666777.1:137939|2669
CCDYRCEPLCPAHVQLSR
>ENST00000470729.5|SNV-107051-T-C|1
IAIQKEHLKEHLMR
>ENST00000273853.11|SNV-32986-G-A|2
HFSSESKNK
>FUSION-ENST00000463552.5:25854-ENST00000666777.1:137939|2542
MTGKKSGVILFLLTHSHLSH
>FUSION-ENST00000463552.5:25854-ENST00000666777.1:137939|2906
KGFVNQKNECWYLISCPR
>ENST00000496634.2|SNV-14563-A-G|1
GLSGSGPLLSNYALTLLVICFLQTR
>FUSION-ENST00000549633.5:1153-ENST00000478460.5:15234|366
ISLLKEPKHILLMLINLIGFS
>FUSION-ENST00000463552.5:25854-ENST00000666777.1:137939|2736
MHSFFVGGGGGGAVLR
>FUSION-ENST00000463552.5:25854-ENST00000666777.1:137939|2668
CCDYRCEPLCPAHVQLSRAEVR
>FUSION-ENST00000463552.5:25854-ENST00000666777.1:137939|2188
SLVQIRQTDNIIIPILPIRK
>FUSION-ENST00000667305.1:22359-ENST00000338492.9:3799|190
VPTQKIPTY
>FUSION-ENST00000668452.1:109245-ENST00000423490.5:70128|20
NQELVEKPENLQKNWLR
>ENST00000328333.12|SNV-818-G-A|5
SNFREVRSFLK
>FUSION-ENST00000463552.5:25854-ENST00000666777.1:137939|1569
NGLICPR
>ENST00000478503.6|SNV-198001-G-A|1
INFPSRLEI
>FUSION-ENST00000549633.5:1153-ENST00000478460.5:15234|210
MLIFSYRVEEFYNLTAAFLLVNNK
>FUSION-ENST00000549633.5:1492-ENST00000478460.5:15234|378
GLGRPRHSARR
>FUSION-ENST00000463552.5:25854-ENST00000666777.1:137939|1036
GYRHTLGGRPCDDGGGD
>FUSION-ENST00000463552.5:25854-ENST00000666777.1:137939|1967
FVFLVETRFYHIGQAALELLTS
>ENST00000371873.9|SNV-34730-C-G|3
NADSQYGELIEK
>FUSION-ENST00000463552.5:25854-ENST00000666777.1:137939|769
QLTNDHF
>FUSION-ENST00000463552.5:25854-ENST00000666777.1:137939|515
CPRPHHPKDA
>FUSION-ENST00000463552.5:25854-ENST00000666777.1:137939|2238
MCLLFMTR
>ENST00000447629.2|MNV-29330-ATGGC-A|3
SVRFSITRSSPDDFYC
>FUSION-ENST00000463552.5:25854-ENST00000666777.1:137939|1626
MYVCTYFWPSPDAVCDSWKGSPVRR
>FUSION-ENST00000667305.1:22359-ENST00000338492.9:3799|281
MYIIYTNIYNIYKYI
>FUSION-ENST00000667305.1:22359-ENST00000338492.9:3799|406
MIFRFTFICSEQL
>FUSION-ENST00000463552.5:25854-ENST00000666777.1:137939|2543
LASQPRFICL
>ENST00000289382.8|SNV-12145-T-G|2
SPLSAPQQTQLLGELEK
>FUSION-ENST00000463552.5:25854-ENST00000666777.1:137939|709
MLTLAAPPAK
>FUSION-ENST00000667305.1:22359-ENST00000338492.9:3799|331
TRPCQKK
>ENST00000457167.9|SNV-20845-A-T|3
EQGNAYFAK
>FUSION-ENST00000463552.5:25854-ENST00000666777.1:137939|1005
NIAIFTTKIKMGK
>FUSION-ENST00000463552.5:25854-ENST00000666777.1:137939|2683
ALKILCR
>FUSION-ENST00000463552.5:25854-ENST00000666777.1:137939|1015
IAEWMNIAIFTTK
>FUSION-ENST00000667305.1:22359-ENST00000338492.9:3799|851
NQFFDVNYILN
>FUSION-ENST00000463552.5:25854-ENST00000666777.1:137939|2593
GCCDDEVNGDT
>FUSION-ENST00000667305.1:22359-ENST00000338492.9:3799|1147
DLLSGCVAVLPG
>ENST00000464970.1|SNV-17106-A-G|3
YCRHSGPRSSHTCPLIK
>FUSION-ENST00000667305.1:22359-ENST00000338492.9:3799|628
LFYASGVW
>FUSION-ENST00000463552.5:25854-ENST00000666777.1:137939|1762
FRDAKSLAPGCTAWGWQDPHSAPEH
>ENST00000265260.8|SNV-18450-A-T|5
NIGRVTPTSAGPNSFNK
>FUSION-ENST00000463552.5:25854-ENST00000666777.1:137939|1807
WLMPVIPALCETEVGRSRGQEIK
>ENST00000447629.2|MNV-29330-ATGGC-A|16
SFMLSWISLKMLGLGSLPQWDR
>ENST00000534126.5|SNV-12211-G-A|1
ILEKKMQTPMYTSENR
>FUSION-ENST00000463552.5:25854-ENST00000666777.1:137939|1752
MGMTGGEVKGTR
>FUSION-ENST00000463552.5:25854-ENST00000666777.1:137939|2662
HGSLQANIKEPVGCLPFWR
>ENST00000355520.6|SNV-360657-C-T|1
IYLGPPEESAAPPVSPPRVTARR
>ENST00000267549.5|SNV-6351-A-G|5
KVYQAVRHSK
>ENST00000394440.8|SNV-5127-C-G|3
GMDKMIEDGK
>FUSION-ENST00000463552.5:25854-ENST00000666777.1:137939|1121
TGPFFEWK
>FUSION-ENST00000463552.5:25854-ENST00000666777.1:137939|1369
TPRSVLPGQADGFR
>FUSION-ENST00000463552.5:25854-ENST00000666777.1:137939|177
LPLLRTVSFNPVSAPGRR
>FUSION-ENST00000463552.5:25854-ENST00000666777.1:137939|1837
MAGSTLCSR
>ENST00000487903.5|SNV-125840-G-A|1
GDGTYHVTTASLDGESSHK
>FUSION-ENST00000463552.5:25854-ENST00000666777.1:137939|3069
LTPSWQASLSLQHLFTCSLHR
>FUSION-ENST00000463552.5:25854-ENST00000666777.1:137939|1562
SQVTEWLSSICLPGLASWRPVDR
>FUSION-ENST00000463552.5:25854-ENST00000666777.1:137939|3062
KTLFLGVRVYLQVCGEK
>FUSION-ENST00000463552.5:25854-ENST00000666777.1:137939|26
GWAPRDRLFSEWGYWVCFLFLST
>FUSION-ENST00000463552.5:25854-ENST00000666777.1:137939|1771
CGCTFQLPCRASFCR
>FUSION-ENST00000667305.1:22359-ENST00000338492.9:3799|315
MEGREGRR
>FUSION-ENST00000667305.1:22359-ENST00000338492.9:3799|1014
TQDIYMMWK
>ENST00000481793.1|SNV-11534-A-G|4
GSVQTNRLP
>ENST00000463296.1|SNV-6495-C-T|5
IFVVIASVFTNGLVLAATMK
>ENST00000493694.1|SNV-367-G-T|1
DLFGKDTPVGGLLMAFQK
>FUSION-ENST00000463552.5:25854-ENST00000666777.1:137939|1868
TGFEGRAFKEVIK
>ENST00000261439.9|SNV-11212-G-T|5
EPVTKQVRLFVSPSGLR
>FUSION-ENST00000463552.5:25854-ENST00000666777.1:137939|820
MDVNTEVMGVK
>FUSION-ENST00000667305.1:22359-ENST00000338492.9:3799|822
EQCLGRGQHLVNQMCG
>FUSION-ENST00000463552.5:25854-ENST00000666777.1:137939|520
LCSLGNR
>ENST00000447629.2|MNV-29330-ATGGC-A|15
SFMLSWISLKMLGLGSLPQWDRSVR
>FUSION-ENST00000463552.5:25854-ENST00000666777.1:137939|844
MPQCPVK
>ENST00000417209.2|SNV-35141-G-C|1
SEFSEENVEFWLACEDFNKTKNADK
>FUSION-ENST00000667305.1:22359-ENST00000338492.9:3799|209
IGGIIVFILL
>FUSION-ENST00000463552.5:25854-ENST00000666777.1:137939|931
VLSAFTFLSICHDLFFFFFFFFLR
>FUSION-ENST00000463552.5:25854-ENST00000666777.1:137939|2538
MQSIPAQPFILASPGGSISCK
>ENST00000331923.9|SNV-36779-A-G|3
AMSVASDHNVK
>FUSION-ENST00000549633.5:1153-ENST00000478460.5:15234|171
MKPPSVLK
>ENST00000338450.7|SNV-6787-A-C|4
AGADRPKGEAAAQADQPNSKR
>ENST00000418409.5|SNV-379-C-G|7
MFDQSRHHVIGAVFHSLK
>FUSION-ENST00000463552.5:25854-ENST00000666777.1:137939|2081
DSWQSLRRQMCHQN
>FUSION-ENST00000463552.5:25854-ENST00000666777.1:137939|1101
NWAVKWGEGEVNFWGA
>ENST00000403303.5|SNV-174089-G-T|4
TWDIELSDVAKYFSAISLACTK
>FUSION-ENST00000463552.5:25854-ENST00000666777.1:137939|2707
MVLGSETLR
>ENST00000409404.6|SNV-448737-G-A|1
TSVRADVGR
>FUSION-ENST00000463552.5:25854-ENST00000666777.1:137939|1881
MTEACNTYVLTRTDAL
>FUSION-ENST00000463552.5:25854-ENST00000666777.1:137939|814
MCHGAWRADVANISPHWCLQFPFSD
>FUSION-ENST00000667305.1:22359-ENST00000338492.9:3799|1203
LCVDASCLFLVVCRHGR
>ENST00000519728.6|MNV-62096-TACG-T|4
DSLSDDGVDLKTQPVNTERTIYVR
>FUSION-ENST00000463552.5:25854-ENST00000666777.1:137939|834
QSSCLDLPK
>ENST00000361297.7|SNV-244100-T-C|6
RRSGLLDAPR
>FUSION-ENST00000463552.5:25854-ENST00000666777.1:137939|1566
MNGLICPRSHSLRVAEAR
>FUSION-ENST00000463552.5:25854-ENST00000666777.1:137939|1534
VPAWGHRVP
>FUSION-ENST00000463552.5:25854-ENST00000666777.1:137939|1514
GIVWAGVWRGCAPPQAG
>FUSION-ENST00000463552.5:25854-ENST00000666777.1:137939|1925
DFCHCLTLLQEKTCL
>FUSION-ENST00000523328.6:22359-ENST00000338492.9:3799|83
SALQALQKFHAAFSFLCRSASC
>FUSION-ENST00000667305.1:22359-ENST00000338492.9:3799|1233
NLIKGILTNF
>FUSION-ENST00000667305.1:22359-ENST00000338492.9:3799|791
EDTGVLGLSLGLGDSSGLAVQR
>FUSION-ENST00000667305.1:22359-ENST00000338492.9:3799|222
CKMFLLW
>ENST00000261439.9|SNV-11212-G-T|2
LFVSPSGLR
>FUSION-ENST00000667305.1:22359-ENST00000338492.9:3799|550
KQVAHLGTELQQSK
>FUSION-ENST00000463552.5:25854-ENST00000666777.1:137939|998
RGKEGFPLR
>FUSION-ENST00000463552.5:25854-ENST00000666777.1:137939|878
WETEVVGSQGQEFK
>FUSION-ENST00000667305.1:22359-ENST00000338492.9:3799|906
KCCGNRPSRVSVWR
>ENST00000607783.1|SNV-1358-A-G|1
NYNPYRASALDR
>FUSION-ENST00000463552.5:25854-ENST00000666777.1:137939|53
YPFCVFLESCYTWDLGTFNLK
>ENST00000469067.5|SNV-151558-G-C|6
MPFGCERQVCR
>FUSION-ENST00000463552.5:25854-ENST00000666777.1:137939|3070
VNGYISPNFWAGDSK
>ENST00000494664.6|SNV-367-G-T|1
DLFGKDEQQRISK
>ENST00000345136.7|SNV-60134-C-G|5
VRLDEALQR
>FUSION-ENST00000549633.5:1153-ENST00000478460.5:15234|177
LIILCKTASSSVSRAGSLQR
>FUSION-ENST00000463552.5:25854-ENST00000666777.1:137939|2921
GVVSLTSFQKQRQPCFYQR
>FUSION-ENST00000667305.1:22359-ENST00000338492.9:3799|705
LSFITACLYRLCFLFFS
>FUSION-ENST00000463552.5:25854-ENST00000666777.1:137939|2045
LLCSLQK
>FUSION-ENST00000463552.5:25854-ENST00000666777.1:137939|194
MTFCFAPGSKHPGLPR
>FUSION-ENST00000463552.5:25854-ENST00000666777.1:137939|2441
QPASSSPLQLIPRRR
>FUSION-ENST00000463552.5:25854-ENST00000666777.1:137939|224
LTQSTPLPRTSWEPWRS
>FUSION-ENST00000463552.5:25854-ENST00000666777.1:137939|3077
IEGKELASLCLGTPR
>FUSION-ENST00000667305.1:22359-ENST00000338492.9:3799|719
MHFVHVFFFFFFLRR
>FUSION-ENST00000463552.5:25854-ENST00000666777.1:137939|3088
GTFLPISGLEIPN
>FUSION-ENST00000463552.5:25854-ENST00000666777.1:137939|396
MAQGKRPGK
>ENST00000261655.8|SNV-274046-G-C|3
TKALIDKLNMAACTYR
>ENST00000331923.9|SNV-36779-A-G|8
QIVKLLASVRALDR
>FUSION-ENST00000549633.5:1153-ENST00000478460.5:15234|207
EFFGSPSCR
>ENST00000298815.13|SNV-226244-A-T|3
HLNLSAKIK
>FUSION-ENST00000463552.5:25854-ENST00000666777.1:137939|2911
CLGRVLYR
>FUSION-ENST00000463552.5:25854-ENST00000666777.1:137939|2148
MLLLLSLHRSGR
>ENST00000496184.1|SNV-21921-C-T|5
RFMAKPGASPAR
>FUSION-ENST00000667305.1:22359-ENST00000338492.9:3799|353
RSLGCSK
>FUSION-ENST00000463552.5:25854-ENST00000666777.1:137939|2118
SPSLTLK
>ENST00000472100.5|SNV-21921-C-T|2
FMAKPEALKSLQER
>FUSION-ENST00000667305.1:22359-ENST00000338492.9:3799|130
MLMFIMSWMK
>FUSION-ENST00000667305.1:22359-ENST00000338492.9:3799|617
VFSSSASECVRSL
>FUSION-ENST00000463552.5:25854-ENST00000666777.1:137939|391
LAGREVFGVR
>FUSION-ENST00000463552.5:25854-ENST00000666777.1:137939|2138
MGECQAPPRDR
>FUSION-ENST00000463552.5:25854-ENST00000666777.1:137939|2788
RVGLVRWCSHR
>FUSION-ENST00000667305.1:22359-ENST00000338492.9:3799|723
LTATSASRVQVILLPQPPG
>ENST00000463296.1|SNV-6495-C-T|6
MIFVVIASVFTNGLVLAATMK
>ENST00000547263.1|SNV-56335-G-A|2
RCQSLPWMI
>ENST00000554220.5|SNV-26191-G-T|1
MHILEGLGLNLQKSSEKELHR
>FUSION-ENST00000463552.5:25854-ENST00000666777.1:137939|1165
PPVTGIPELWLVGLLAEMGPEP
>ENST00000409806.8|SNV-28246-G-A|2
YIVKVAYEQDGIIVSNDNYR
>FUSION-ENST00000557932.5:13563-ENST00000330947.6:58813|2
QQKEQEQACGGC
>FUSION-ENST00000463552.5:25854-ENST00000666777.1:137939|2132
EAQCRLWSYPDLTVK
>FUSION-ENST00000463552.5:25854-ENST00000666777.1:137939|939
SGASKLTGYQFL
>ENST00000647584.2|SNV-34791-T-C|2
HNRVIFK
>FUSION-ENST00000463552.5:25854-ENST00000666777.1:137939|261
MLGLLDLIESSK
>FUSION-ENST00000667305.1:22359-ENST00000338492.9:3799|655
AKWMINVK
>FUSION-ENST00000463552.5:25854-ENST00000666777.1:137939|350
MTSHSWQPHR
>FUSION-ENST00000667305.1:22359-ENST00000338492.9:3799|960
PGTVLAAGDPAGSRR
>FUSION-ENST00000463552.5:25854-ENST00000666777.1:137939|2954
MLRLVQSLCGGRHWSPSVFLIR
>FUSION-ENST00000463552.5:25854-ENST00000666777.1:137939|2341
IARKWWSSPLLW
>FUSION-ENST00000463552.5:25854-ENST00000666777.1:137939|1142
HTHPLMTK
>FUSION-ENST00000463552.5:25854-ENST00000666777.1:137939|2675
DEVSLSCPGRPGTPGLK
>FUSION-ENST00000549633.5:1153-ENST00000478460.5:15234|158
DFGRLRWAHHLR
>ENST00000473253.5|SNV-1028475-A-G|2
MGQWYCNNHSVYPCLDVKS
>FUSION-ENST00000463552.5:25854-ENST00000666777.1:137939|1212
VAHLTTPWVMSVCFWRLMGHPPQG
>FUSION-ENST00000463552.5:25854-ENST00000666777.1:137939|1924
MLARMVSISCPR
>FUSION-ENST00000667305.1:22359-ENST00000338492.9:3799|962
PGTVLAAGDPAGSR
>ENST00000334574.12|SNV-18780-C-A|2
LNLFPEENTRMR
>FUSION-ENST00000463552.5:25854-ENST00000666777.1:137939|2709
IETGLRPDLRVCTFSTYFPYL
>ENST00000333891.14|SNV-27678-T-A|1
MVKPTTDHVSSSSATTKPDIPSSK
>FUSION-ENST00000667305.1:22359-ENST00000338492.9:3799|480
RVANEDR
>FUSION-ENST00000463552.5:25854-ENST00000666777.1:137939|969
SNHAQPTCFFTSR
>FUSION-ENST00000463552.5:25854-ENST00000666777.1:137939|2473
GPGNVPWTIS
>FUSION-ENST00000463552.5:25854-ENST00000666777.1:137939|1447
TGLGVTIPLK
>ENST00000482225.1|SNV-21843-C-T|4
MSGYLAPGWKVK
>FUSION-ENST00000667305.1:22359-ENST00000338492.9:3799|586
LLVCSECQKIRVAGK
>FUSION-ENST00000463552.5:25854-ENST00000666777.1:137939|2867
GGAVALSQPAPWPCTLIWDG
>FUSION-ENST00000667305.1:22359-ENST00000338492.9:3799|235
MNHRPRPQMGNYFCTFSCPK
>FUSION-ENST00000463552.5:25854-ENST00000666777.1:137939|349
TSHSWQPHR
>FUSION-ENST00000463552.5:25854-ENST00000666777.1:137939|21
MINGWGLMSQK
>FUSION-ENST00000463552.5:25854-ENST00000666777.1:137939|2854
VRQVEVLEKSR
>FUSION-ENST00000463552.5:25854-ENST00000666777.1:137939|273
NTPQFGLR
>FUSION-ENST00000463552.5:25854-ENST00000666777.1:137939|3133
MFSKGQRNFSSWLGILLSR
>ENST00000513312.3|SNV-6277-C-T|3
ELASRTWHLASVLDKLMITQSR
>FUSION-ENST00000463552.5:25854-ENST00000666777.1:137939|1842
MLPRLVSNS
>FUSION-ENST00000667305.1:22359-ENST00000338492.9:3799|732
FSIFQLIKKK
>FUSION-ENST00000667305.1:22359-ENST00000338492.9:3799|834
WVESYFRWMEQCLGR
>FUSION-ENST00000667305.1:22359-ENST00000338492.9:3799|143
MLPSASFAALHHVE
>FUSION-ENST00000463552.5:25854-ENST00000666777.1:137939|109
GHRTVNV
>FUSION-ENST00000463552.5:25854-ENST00000666777.1:137939|2211
VNGVDGGKEIITVAQRWIER
>FUSION-ENST00000463552.5:25854-ENST00000666777.1:137939|1786
MSQWSVRR
>FUSION-ENST00000463552.5:25854-ENST00000666777.1:137939|531
QAVFSRKQTLR
>FUSION-ENST00000463552.5:25854-ENST00000666777.1:137939|2042
MLLCSLQKQKQNSFFFFFK
>FUSION-ENST00000463552.5:25854-ENST00000666777.1:137939|865
LVFGQSGQVRLSGR
>FUSION-ENST00000667305.1:22359-ENST00000338492.9:3799|131
MPGQLLS
>FUSION-ENST00000463552.5:25854-ENST00000666777.1:137939|3057
TLFLGVRVYLQVCGEK
>FUSION-ENST00000463552.5:25854-ENST00000666777.1:137939|1818
MSSGWTR
>FUSION-ENST00000463552.5:25854-ENST00000666777.1:137939|1858
AMCGHSEKTAICKPKR
>ENST00000538802.1|SNV-15030-T-A|9
TNLILKKTVIGSK
>FUSION-ENST00000463552.5:25854-ENST00000666777.1:137939|431
MALMFWVTRPKHAGGKGGFWG
>FUSION-ENST00000667305.1:22359-ENST00000338492.9:3799|673
YAEFPKVNNKK
>FUSION-ENST00000463552.5:25854-ENST00000666777.1:137939|2792
ILGLLPLRSSAPGSLCGRR
>ENST00000479008.1|SNV-16332-G-A|1
SNLMPFQRAGVNFAIAKGGR
>ENST00000482225.1|SNV-21843-C-T|10
PMDCINIRTGQECRDT
>FUSION-ENST00000463552.5:25854-ENST00000666777.1:137939|2905
GFVNQKNECWYLISCPR
>FUSION-ENST00000667305.1:22359-ENST00000338492.9:3799|907
MKCCGNRPSRVSVWR
>FUSION-ENST00000549633.5:1153-ENST00000478460.5:15234|130
YMCKITW
>FUSION-ENST00000463552.5:25854-ENST00000666777.1:137939|3154
MERGTNLRV
>FUSION-ENST00000667305.1:22359-ENST00000338492.9:3799|842
CSAVNEKPLPSSGSFQCGREAHCR
>FUSION-ENST00000463552.5:25854-ENST00000666777.1:137939|399
EGRFLGLEK
>FUSION-ENST00000463552.5:25854-ENST00000666777.1:137939|2909
CLGRVLYRK
>FUSION-ENST00000667305.1:22359-ENST00000338492.9:3799|645
MFHALQR
>FUSION-ENST00000463552.5:25854-ENST00000666777.1:137939|2974
MLVGLVSNSRPQVFCLPWPPK
>FUSION-ENST00000667305.1:22359-ENST00000338492.9:3799|963
MPGTVLAAGDPAGSR
>FUSION-ENST00000463552.5:25854-ENST00000666777.1:137939|833
QSSCLDLPKCQDYR
>FUSION-ENST00000667305.1:22359-ENST00000338492.9:3799|725
SRLTATSASRVQVILLPQPPG
>FUSION-ENST00000463552.5:25854-ENST00000666777.1:137939|2036
NLLNCLRS
>FUSION-ENST00000463552.5:25854-ENST00000666777.1:137939|1593
MISGNFPDFFLLHSPSFARR
>FUSION-ENST00000549633.5:1153-ENST00000478460.5:15234|208
MEFFGSPSCR
>FUSION-ENST00000463552.5:25854-ENST00000666777.1:137939|228
LTQSTPLPR
>ENST00000472100.5|SNV-21921-C-T|3
FMAKPEALK
>FUSION-ENST00000463552.5:25854-ENST00000666777.1:137939|1489
GARRASGVTGR
>FUSION-ENST00000463552.5:25854-ENST00000666777.1:137939|748
WTCQFHHNLINTGYY
>FUSION-ENST00000667305.1:22359-ENST00000338492.9:3799|865
MVAVSPMWVLST
>FUSION-ENST00000463552.5:25854-ENST00000666777.1:137939|485
MFSQGGGSLLQPTSGR
>FUSION-ENST00000463552.5:25854-ENST00000666777.1:137939|2220
SALLFSGLLGKNWTGMVNGVDGGK
>ENST00000436639.6|SNV-100267-G-T|4
MRQLHECR
>FUSION-ENST00000463552.5:25854-ENST00000666777.1:137939|1634
QETDIFNGPEADLGCSDIVKLLSI
>FUSION-ENST00000463552.5:25854-ENST00000666777.1:137939|2415
MWSMLLHMWEKKIIPSTSGLLCD
>FUSION-ENST00000667305.1:22359-ENST00000338492.9:3799|246
LGLRHRQFIFNFYV
>ENST00000382554.4|SNV-10857-G-T|2
VPTYAGPTLDVAR
>FUSION-ENST00000463552.5:25854-ENST00000666777.1:137939|2082
DSWQSLRR
>FUSION-ENST00000463552.5:25854-ENST00000666777.1:137939|1276
QTLGEGERQGGYR
>FUSION-ENST00000463552.5:25854-ENST00000666777.1:137939|1440
MCSFLILKPAP
>FUSION-ENST00000463552.5:25854-ENST00000666777.1:137939|112
GGGEDSEACRTTADLSVIPTHLR
>FUSION-ENST00000667305.1:22359-ENST00000338492.9:3799|229
MGNYFCTFSCPKSR
>ENST00000486171.5|INDEL-2408-G-GCC|3
HPQYDSR
>FUSION-ENST00000463552.5:25854-ENST00000666777.1:137939|1781
GDMVFIL
>FUSION-ENST00000463552.5:25854-ENST00000666777.1:137939|2827
DPKSQCVSFWPEMR
>FUSION-ENST00000549633.5:1153-ENST00000478460.5:15234|243
LAIVFKR
>FUSION-ENST00000667305.1:22359-ENST00000338492.9:3799|659
TTPSKKLK
>ENST00000513291.2|SNV-108587-A-C|1
EISSYISPCHEC
>FUSION-ENST00000667305.1:22359-ENST00000338492.9:3799|990
DDEQNVSGRGPGLISEHTVK
>ENST00000554220.5|SNV-26191-G-T|3
MHILEGLGLNLQK
>FUSION-ENST00000667305.1:22359-ENST00000338492.9:3799|708
MLSFITACLYR
>FUSION-ENST00000667305.1:22359-ENST00000338492.9:3799|386
FQLPPPLVPFLSSCQK
>FUSION-ENST00000463552.5:25854-ENST00000666777.1:137939|2772
GMLQFRTSG
>FUSION-ENST00000667305.1:22359-ENST00000338492.9:3799|743
LHPDFFFFFF
>ENST00000397454.2|SNV-35536-A-G|3
DTLAHSAPLLTEKTFSK
>FUSION-ENST00000261778.2:23690-ENST00000566306.5:65818|9
GILEGAGEVLSTVDFVAPDDRVVFR
>ENST00000245796.11|SNV-28601-C-T|2
DEREGGHPQESLPCTLVPCPWR
>FUSION-ENST00000463552.5:25854-ENST00000666777.1:137939|1841
LPRLVSNS
>FUSION-ENST00000549633.5:1153-ENST00000478460.5:15234|361
MSHRAWPK
>FUSION-ENST00000463552.5:25854-ENST00000666777.1:137939|2520
YCRMLLGISGLYPLDASSSVSR
>FUSION-ENST00000667305.1:22359-ENST00000338492.9:3799|260
LVGLLPSVFSCSLALISELRKVCK
>FUSION-ENST00000463552.5:25854-ENST00000666777.1:137939|580
VLLCCLGWNAVAET
>ENST00000374935.7|SNV-366005-C-G|1
AAIIGDSSTFRVDTAVIKQR
>FUSION-ENST00000463552.5:25854-ENST00000666777.1:137939|204
MACSATSGAGTSVNHTAGR
>FUSION-ENST00000463552.5:25854-ENST00000666777.1:137939|241
HFPPCPAPHARLAGFDR
>FUSION-ENST00000416735.5:167-ENST00000436510.1:20526|11
NDDLDMGRWLQCIVPQR
>FUSION-ENST00000463552.5:25854-ENST00000666777.1:137939|1979
AHYLFLL
>FUSION-ENST00000463552.5:25854-ENST00000666777.1:137939|2289
KNTAGQIASGLSGYQPHIQGRELR
>FUSION-ENST00000667305.1:22359-ENST00000338492.9:3799|704
LCFLFFS
>FUSION-ENST00000463552.5:25854-ENST00000666777.1:137939|913
MTLDKVDYLSGPRFSHP
>ENST00000551400.5|SNV-11500-G-T|1
PAPGGADNHKCGTHHCQS
>FUSION-ENST00000463552.5:25854-ENST00000666777.1:137939|1344
MIGFSGSCSL
>FUSION-ENST00000463552.5:25854-ENST00000666777.1:137939|1878
WELPALSR
>FUSION-ENST00000463552.5:25854-ENST00000666777.1:137939|1630
MYVCTYFWPSPDAVCDSWK
>FUSION-ENST00000463552.5:25854-ENST00000666777.1:137939|1389
ESCPKSSMAFVLR
>FUSION-ENST00000463552.5:25854-ENST00000666777.1:137939|994
GFTDSTALLSP
>FUSION-ENST00000463552.5:25854-ENST00000666777.1:137939|941
MSSKSGASKLTGYQFL
>FUSION-ENST00000463552.5:25854-ENST00000666777.1:137939|3073
MVLGQER
>FUSION-ENST00000463552.5:25854-ENST00000666777.1:137939|2140
MGECQAPPR
>FUSION-ENST00000463552.5:25854-ENST00000666777.1:137939|2174
LGEGDRL
>ENST00000395297.6|SNV-360032-T-G|3
NVVLGASPQDR
>FUSION-ENST00000463552.5:25854-ENST00000666777.1:137939|1671
AEGRFGMSSEC
>ENST00000225899.3|SNV-4491-G-A|2
TDLERQNQEYQVLLDVR
>ENST00000486171.5|INDEL-2408-G-GCC|1
HPQYDSRRL
>ENST00000262662.5|MNV-9685-CTT-C|1
AEPWGNELASAAARGDLEQH
>ENST00000463296.1|SNV-6495-C-T|4
MIFVVIASVFTNGLVLAATMKFK
>FUSION-ENST00000463552.5:25854-ENST00000666777.1:137939|2762
MHAHTGKLVER
>FUSION-ENST00000463552.5:25854-ENST00000666777.1:137939|219
LDILLAER
>FUSION-ENST00000549633.5:1153-ENST00000478460.5:15234|350
MYSFHCALFLYIHDKVK
>FUSION-ENST00000549633.5:1153-ENST00000478460.5:15234|38
EGQEKCQESLPFK
>FUSION-ENST00000463552.5:25854-ENST00000666777.1:137939|381
ALYSFQSISSHIIFFSPPRRWCHQR
>ENST00000505896.5|SNV-32319-A-G|6
GSCSCFFREEK
>FUSION-ENST00000463552.5:25854-ENST00000666777.1:137939|2544
PSPDPNAKSDT
>FUSION-ENST00000549633.5:1153-ENST00000478460.5:15234|221
PITESISLVKR
>FUSION-ENST00000463552.5:25854-ENST00000666777.1:137939|558
LPFLALLLFGHCD
>FUSION-ENST00000463552.5:25854-ENST00000666777.1:137939|592
LLITSYVLQEVLHE
>FUSION-ENST00000463552.5:25854-ENST00000666777.1:137939|427
MFWVTRPKHAGGK
>ENST00000562753.1|SNV-119721-A-C|10
LRNCPTALQILER
>ENST00000514861.5|SNV-82-T-C|2
MAWLCGSLPVVVAATAMETAAR
>FUSION-ENST00000667305.1:22359-ENST00000338492.9:3799|232
NHRPRPQMGNYFCTFSCPKSR
>FUSION-ENST00000463552.5:25854-ENST00000666777.1:137939|702
FVTFHVDAFKLSQLQRSLDLK
>FUSION-ENST00000549633.5:1153-ENST00000478460.5:15234|357
MLARLVSNSRPQVIHPPQPPK
>ENST00000462489.1|SNV-12145-T-G|6
MAKAFKSPLSAPQQTQLLGELEK
>FUSION-ENST00000463552.5:25854-ENST00000666777.1:137939|2377
KPQVQFLVLPLASHGETLPSFHTFR
>FUSION-ENST00000667305.1:22359-ENST00000338492.9:3799|870
HRALSARSR
>FUSION-ENST00000463552.5:25854-ENST00000666777.1:137939|830
MPKGTELVLLESELDLGPL
>FUSION-ENST00000463552.5:25854-ENST00000666777.1:137939|2485
SSHLLQDFCVIKEAR
>FUSION-ENST00000463552.5:25854-ENST00000666777.1:137939|1332
MEVLGRVLATLGFRPSR
>ENST00000477653.2|INDEL-47465-G-GCC|5
SSSSMRPRSSATLNTTAGHSGQ
>ENST00000477653.2|INDEL-47465-G-GCC|2
PRSSATLNTTAGHSGQ
>FUSION-ENST00000463552.5:25854-ENST00000666777.1:137939|1910
LFENHSEG
>FUSION-ENST00000463552.5:25854-ENST00000666777.1:137939|2234
MTRGGPLLK
>FUSION-ENST00000667305.1:22359-ENST00000338492.9:3799|1153
TVGYMLYPLNSQR
>FUSION-ENST00000463552.5:25854-ENST00000666777.1:137939|320
NSSSHPFFFLLLGRR
>ENST00000646667.1|SNV-58551-A-G|1
GANASAFDQLILTLAWDRVDIAK
>FUSION-ENST00000549633.5:1153-ENST00000478460.5:15234|104
PIYLFVFLGSD
>FUSION-ENST00000463552.5:25854-ENST00000666777.1:137939|978
MSRNCASR
>FUSION-ENST00000463552.5:25854-ENST00000666777.1:137939|3072
MVLGQERVNGYISPNFWAGDSK
>FUSION-ENST00000463552.5:25854-ENST00000666777.1:137939|681
YSSFNYFSVS
>FUSION-ENST00000463552.5:25854-ENST00000666777.1:137939|1913
SFSPVGRSFSVLPQWENK
>ENST00000358701.10|SNV-29212-G-A|1
MQISGIFLTNHIKWVGCQGSRSELR
>FUSION-ENST00000463552.5:25854-ENST00000666777.1:137939|3045
HHHTQLILYF
>FUSION-ENST00000667305.1:22359-ENST00000338492.9:3799|593
CEGPEAAK
>FUSION-ENST00000463552.5:25854-ENST00000666777.1:137939|2733
HSFFVGGGGGGAVLRQSLALSPR
>FUSION-ENST00000463552.5:25854-ENST00000666777.1:137939|18
SQKDPTITSALTACVTSEMGDIK
>FUSION-ENST00000463552.5:25854-ENST00000666777.1:137939|2920
QRQPCFYQR
>FUSION-ENST00000667305.1:22359-ENST00000338492.9:3799|181
DQPGQHSETPSLLK
>FUSION-ENST00000463552.5:25854-ENST00000666777.1:137939|1643
TQCLPLK
>ENST00000547263.1|SNV-56335-G-A|1
CQSLPWMI
>FUSION-ENST00000463552.5:25854-ENST00000666777.1:137939|2695
MRLQSRTAGPEVPR
>FUSION-ENST00000463552.5:25854-ENST00000666777.1:137939|1870
TGFEGRAFK
>FUSION-ENST00000463552.5:25854-ENST00000666777.1:137939|247
AGQTMHFPPCPAPHAR
>FUSION-ENST00000549633.5:1153-ENST00000478460.5:15234|375
RCMSIKYNQVAS
>FUSION-ENST00000549633.5:1153-ENST00000478460.5:15234|122
NTRGIRLGDL
>FUSION-ENST00000463552.5:25854-ENST00000666777.1:137939|2258
MITVQGQGF
>ENST00000454603.5|SNV-5455-C-G|5
MASSTPSSSATSSNAGADPNTTNLR
>ENST00000470729.5|SNV-100950-G-A|33
MAKLLSCGADIEVKNK
>ENST00000651947.1|SNV-22152-A-G|3
AQKNICTLICVREQC
>FUSION-ENST00000667305.1:22359-ENST00000338492.9:3799|1230
VWAFGEGEGR
>ENST00000257570.9|SNV-5759-T-C|1
GTAEPITVTTVPAYR
>FUSION-ENST00000463552.5:25854-ENST00000666777.1:137939|1380
EIPTGTAK
>FUSION-ENST00000463552.5:25854-ENST00000666777.1:137939|678
MPTFNSGGIKGWELEFQLAVAESQS
>ENST00000498426.5|SNV-277977-T-G|2
LKGTHLILHI
>FUSION-ENST00000549633.5:1492-ENST00000478460.5:15234|384
KGGEPGER
>FUSION-ENST00000549633.5:1153-ENST00000478460.5:15234|80
GIKFCCDVAK
>FUSION-ENST00000463552.5:25854-ENST00000666777.1:137939|2511
VFPDIATCSFVVVLVVVR
>FUSION-ENST00000463552.5:25854-ENST00000666777.1:137939|2182
MACSSVFLLLKSSC
>FUSION-ENST00000463552.5:25854-ENST00000666777.1:137939|2572
SHGPSRDSVR
>ENST00000289672.6|SNV-19247-C-T|1
LHNMFEAMAVTAYHQYSK
>ENST00000470729.5|SNV-100950-G-A|32
AKLLSCGADIEVKNK
>FUSION-ENST00000667305.1:22359-ENST00000338492.9:3799|598
PVFFVEMR
>FUSION-ENST00000667305.1:22359-ENST00000338492.9:3799|709
YFCSVTVSLLTLSFL
>FUSION-ENST00000463552.5:25854-ENST00000666777.1:137939|2853
QVEVLEK
>FUSION-ENST00000667305.1:22359-ENST00000338492.9:3799|1086
MIIVVVLQMRNPQPR
>FUSION-ENST00000463552.5:25854-ENST00000666777.1:137939|1025
MGIYYVIGLVIK
>FUSION-ENST00000463552.5:25854-ENST00000666777.1:137939|670
EVLVALPHR
>FUSION-ENST00000463552.5:25854-ENST00000666777.1:137939|818
MIRYCRMCHGAWR
>FUSION-ENST00000463552.5:25854-ENST00000666777.1:137939|946
SHLMSSKSGASK
>FUSION-ENST00000463552.5:25854-ENST00000666777.1:137939|3119
MSNLRKV
>FUSION-ENST00000463552.5:25854-ENST00000666777.1:137939|2038
ILAHCNLR
>FUSION-ENST00000667305.1:22359-ENST00000338492.9:3799|649
HSGPFHVVLCIR
>FUSION-ENST00000463552.5:25854-ENST00000666777.1:137939|466
WLIELET
>ENST00000419765.4|SNV-22357-C-G|3
ATKPTEPVTILSVR
>FUSION-ENST00000463552.5:25854-ENST00000666777.1:137939|2761
HAHTGKLVER
>FUSION-ENST00000667305.1:22359-ENST00000338492.9:3799|784
STKVAGGVGGGGKGR
>FUSION-ENST00000667305.1:22359-ENST00000338492.9:3799|848
MPWTRSAFSESNVWVRHR
>FUSION-ENST00000463552.5:25854-ENST00000666777.1:137939|1096
FMEGLPG
>ENST00000245796.11|SNV-28601-C-T|1
EGGHPQESLPCTLVPCPWR
>FUSION-ENST00000463552.5:25854-ENST00000666777.1:137939|1556
DNSLGTLQIRLGGCA
>FUSION-ENST00000463552.5:25854-ENST00000666777.1:137939|1592
ISGNFPDFFLLHSPSFARR
>FUSION-ENST00000463552.5:25854-ENST00000666777.1:137939|80
SKWGIQATCPPFLPVGQGCFTSYSR
>FUSION-ENST00000463552.5:25854-ENST00000666777.1:137939|799
MESHSHPGWRAVAQS
>FUSION-ENST00000463552.5:25854-ENST00000666777.1:137939|2933
MILFFPRAGMGVVSLTSFQK
>FUSION-ENST00000463552.5:25854-ENST00000666777.1:137939|1644
KTQCLPLKELFLLK
>FUSION-ENST00000667305.1:22359-ENST00000338492.9:3799|1178
NHVQGFRDK
>FUSION-ENST00000463552.5:25854-ENST00000666777.1:137939|1912
SFSPVGRSFSVLPQWENKDLSGIWL
>FUSION-ENST00000463552.5:25854-ENST00000666777.1:137939|3002
MAQSMSSGCTIVGGYLILR
>FUSION-ENST00000463552.5:25854-ENST00000666777.1:137939|3217
MLVRLVSNSQPQVIHLPWPPK
>FUSION-ENST00000667305.1:22359-ENST00000338492.9:3799|937
MEAVQAKANSCAK
>FUSION-ENST00000667305.1:22359-ENST00000338492.9:3799|348
TNFFLISQWHAPVVPGGQSWR
>FUSION-ENST00000667305.1:22359-ENST00000338492.9:3799|496
SRLYNHTRR
>FUSION-ENST00000463552.5:25854-ENST00000666777.1:137939|2309
GLKLPASLR
>FUSION-ENST00000463552.5:25854-ENST00000666777.1:137939|3052
VYLQVCGEKLRSC
>FUSION-ENST00000667305.1:22359-ENST00000338492.9:3799|1015
SGHKTQDIYMMWK
>FUSION-ENST00000463552.5:25854-ENST00000666777.1:137939|2968
MRITPLCQLLSYCFDGLSQKGER
>FUSION-ENST00000667305.1:22359-ENST00000338492.9:3799|976
MCQGAEECR
>FUSION-ENST00000463552.5:25854-ENST00000666777.1:137939|708
LTLAAPPAK
>FUSION-ENST00000463552.5:25854-ENST00000666777.1:137939|715
KSLNWPYGLYDFKLNSCPPR
>ENST00000447016.6|SNV-39827-C-T|1
AEQSLVIVEDK
>FUSION-ENST00000667305.1:22359-ENST00000338492.9:3799|378
MWPPGPAVCSSLVIGASNPLHK
>FUSION-ENST00000463552.5:25854-ENST00000666777.1:137939|336
MKNYCTPR
>FUSION-ENST00000463552.5:25854-ENST00000666777.1:137939|388
EVFGVREMK
>FUSION-ENST00000463552.5:25854-ENST00000666777.1:137939|3041
LVSSSGPQVICPPRPPK
>FUSION-ENST00000463552.5:25854-ENST00000666777.1:137939|2335
NSGRVFFKGQLTIPLLR
>ENST00000374144.8|SNV-23383-C-A|1
GNKKCTDAFSDSSSIGSVLDDADR
>ENST00000309765.4|SNV-13128-T-G|1
ELPVLDCGWIKPDIWASNSAESEIK
>FUSION-ENST00000667305.1:22359-ENST00000338492.9:3799|594
MCEGPEAAK
>FUSION-ENST00000463552.5:25854-ENST00000666777.1:137939|1537
NQIITAKVPAWGHR
>FUSION-ENST00000667305.1:22359-ENST00000338492.9:3799|836
WVESYFR
>FUSION-ENST00000667305.1:22359-ENST00000338492.9:3799|338
AGGLLEDGKLRLQ
>FUSION-ENST00000549633.5:1153-ENST00000478460.5:15234|19
NMYNYFEPRKHMHFQFILK
>FUSION-ENST00000463552.5:25854-ENST00000666777.1:137939|2630
MWKGSWRISMACLR
>FUSION-ENST00000667305.1:22359-ENST00000338492.9:3799|1180
RNHVQGFRDK
>ENST00000494475.5|SNV-12853-G-T|1
HIFGDYKTTICGKGLSATVTGGQK
>FUSION-ENST00000463552.5:25854-ENST00000666777.1:137939|2927
AGMGVVSLTSFQKQRQPCFYQR
>FUSION-ENST00000549633.5:1153-ENST00000478460.5:15234|154
SGVRDQPEQHDETPVCTEIQK
>FUSION-ENST00000463552.5:25854-ENST00000666777.1:137939|1087
MPVECRVLAQL
>FUSION-ENST00000549633.5:1153-ENST00000478460.5:15234|117
MLGQSIGSVSFYTNPPRPQHTPFF
>FUSION-ENST00000463552.5:25854-ENST00000666777.1:137939|2408
LLHMWEKKIIPSTSGLLCD
>FUSION-ENST00000667305.1:22359-ENST00000338492.9:3799|636
MSDSSVDKAQGVQQLR
>FUSION-ENST00000463552.5:25854-ENST00000666777.1:137939|2266
ESGRVSPGPVS
>FUSION-ENST00000463552.5:25854-ENST00000666777.1:137939|1994
SLALWPRLECK
>FUSION-ENST00000667305.1:22359-ENST00000338492.9:3799|57
VFRSCHPGWGWSAIA
>FUSION-ENST00000667305.1:22359-ENST00000338492.9:3799|420
EKPRSILHLPPVSELCKW
>FUSION-ENST00000667305.1:22359-ENST00000338492.9:3799|442
MVIAVPPHL
>ENST00000262577.6|SNV-65918-C-T|5
LRPVASGGGKAQSGSPWWR
>FUSION-ENST00000463552.5:25854-ENST00000666777.1:137939|2090
GHIEDQPPVTRTSHLLH
>FUSION-ENST00000667305.1:22359-ENST00000338492.9:3799|1023
MLESLGCGCGQESWVEVR
>FUSION-ENST00000667305.1:22359-ENST00000338492.9:3799|1231
CVLGVHCPHHQPQDWWR
>ENST00000477653.2|INDEL-47465-G-GCC|MNV-47467-GAC-G|5
SSSSMRPRSSATLNTTAGLWTMTSC
>FUSION-ENST00000667305.1:22359-ENST00000338492.9:3799|1148
LYPLNSQRDLLSGCVAVLPG
>FUSION-ENST00000667305.1:22359-ENST00000338492.9:3799|167
MEGSTQLSWAWQKFIR
>FUSION-ENST00000463552.5:25854-ENST00000666777.1:137939|549
MSWDSSTHSNDHK
>FUSION-ENST00000463552.5:25854-ENST00000666777.1:137939|411
AFASRVRHFFLAR
>FUSION-ENST00000463552.5:25854-ENST00000666777.1:137939|2892
NAICFQSCSTRGHGRER
>FUSION-ENST00000463552.5:25854-ENST00000666777.1:137939|829
PKGTELVLLESELDLGPL
>FUSION-ENST00000463552.5:25854-ENST00000666777.1:137939|432
ALMFWVTRPKHAGGK
>FUSION-ENST00000667305.1:22359-ENST00000338492.9:3799|123
FIMSWMK
>FUSION-ENST00000532893.5:19506-ENST00000544752.6:581576|3
LYAEGLKSIHCCR
>FUSION-ENST00000667305.1:22359-ENST00000338492.9:3799|779
TNSCGMWI
>FUSION-ENST00000463552.5:25854-ENST00000666777.1:137939|2562
KNFHGLPRVVEQCGR
>FUSION-ENST00000463552.5:25854-ENST00000666777.1:137939|1251
QNQGWKTSER
>FUSION-ENST00000463552.5:25854-ENST00000666777.1:137939|1908
SFSVLPQWENKDLSGIWL
>FUSION-ENST00000549633.5:1153-ENST00000478460.5:15234|174
TASSSVSRAGSLQRDP
>FUSION-ENST00000549633.5:1153-ENST00000478460.5:15234|252
MGSHSVAQARVQWCDHSSL
>ENST00000674481.1|SNV-20845-A-T|1
HTLPRKITMK
>ENST00000341594.9|SNV-209510-C-G|4
VVNRDSCVQEAGALQQQYEDILRR
>FUSION-ENST00000463552.5:25854-ENST00000666777.1:137939|452
MNYYISGSS
>FUSION-ENST00000463552.5:25854-ENST00000666777.1:137939|1672
GERAEGRFGMSSEC
>ENST00000288840.10|SNV-1120-G-A|1
EEGGSGGGGGSDEDGSLGSR
>FUSION-ENST00000463552.5:25854-ENST00000666777.1:137939|2539
SGVILFLLTHSHLSH
>ENST00000357084.7|SNV-19620-G-A|4
KFTLEFSRDR
>ENST00000590348.6|SNV-20845-A-T|7
MSTTGWEAETFKEQGNAYFAK
>FUSION-ENST00000463552.5:25854-ENST00000666777.1:137939|3143
MMPLCWK
>FUSION-ENST00000463552.5:25854-ENST00000666777.1:137939|2293
QNIAPRQGSLECRPRK
>ENST00000638680.1|SNV-53517-T-C|5
EQQYLLLATRPMFSNETNLLETLK
>FUSION-ENST00000463552.5:25854-ENST00000666777.1:137939|3092
GLLFPSMGHR
>FUSION-ENST00000549633.5:1153-ENST00000478460.5:15234|86
NCEYKTLK
>FUSION-ENST00000463552.5:25854-ENST00000666777.1:137939|1848
RHPTANTFNLIFWPPEL
>ENST00000295408.9|SNV-95753-G-T|1
GGFGPFSDPVK
>ENST00000383763.6|SNV-776-G-A|4
CLDCQEHLCDNCVRAHQRVHLTK
>FUSION-ENST00000667305.1:22359-ENST00000338492.9:3799|950
MHSFPEQLLYAWHRFSCWRSSR
>FUSION-ENST00000463552.5:25854-ENST00000666777.1:137939|9
MCIKCLTQCLPHK
>FUSION-ENST00000549633.5:1153-ENST00000478460.5:15234|81
INQRGIKFCCDVAK
>ENST00000492543.1|SNV-5731-C-T|2
MCTSAMPMGEAFLLLPLLFR
>FUSION-ENST00000463552.5:25854-ENST00000666777.1:137939|909
MCYQCCLGTIITAESGPDR
>FUSION-ENST00000667305.1:22359-ENST00000338492.9:3799|541
ELDSALAVERKR
>FUSION-ENST00000463552.5:25854-ENST00000666777.1:137939|3128
GDSMQFFLGEGCCTFQGLTKIY
>FUSION-ENST00000463552.5:25854-ENST00000666777.1:137939|3221
TASRPLLSLLIKNKK
>FUSION-ENST00000463552.5:25854-ENST00000666777.1:137939|1016
MIAEWMNIAIFTTK
>FUSION-ENST00000549633.5:1153-ENST00000478460.5:15234|149
MPIVPATWEAEIGELLEPGMQR
>FUSION-ENST00000463552.5:25854-ENST00000666777.1:137939|1029
FLLTEDTMRGLA
>FUSION-ENST00000463552.5:25854-ENST00000666777.1:137939|2424
MGVAQAGVEWCHPSSLHPQTPGLNR
>FUSION-ENST00000463552.5:25854-ENST00000666777.1:137939|290
MIPGHCNPHLPGSSDPPASASR
>FUSION-ENST00000667305.1:22359-ENST00000338492.9:3799|1084
MIIVVVLQMRNPQPREVK
>ENST00000462489.1|SNV-12145-T-G|5
AKAFKSPLSAPQQTQLLGELEK
>FUSION-ENST00000463552.5:25854-ENST00000666777.1:137939|557
MTQFNLYQIIIFHLLSNNK
>FUSION-ENST00000463552.5:25854-ENST00000666777.1:137939|1500
LEMYNLVR
>FUSION-ENST00000667305.1:22359-ENST00000338492.9:3799|462
QPIFALR
>ENST00000650597.1|SNV-2285-G-A|4
RMNWPCTRA
>FUSION-ENST00000463552.5:25854-ENST00000666777.1:137939|1100
WGEGEVNFWGA
>ENST00000514019.1|SNV-14071-T-G|1
GGFEVLVADPVTICGDLVALK
>FUSION-ENST00000463552.5:25854-ENST00000666777.1:137939|321
NSSSHPFFFLLLGR
>ENST00000630384.2|SNV-27863-G-A|4
QEVPMCSDPEPRQEVPTYTGPESRR
>FUSION-ENST00000463552.5:25854-ENST00000666777.1:137939|2652
ICFLEVVGLR
>ENST00000457167.9|SNV-20845-A-T|6
REAETFKEQGNAYFAK
>FUSION-ENST00000463552.5:25854-ENST00000666777.1:137939|1477
MAFRSSRGPPCPSLTPGFWLQQ
>FUSION-ENST00000463552.5:25854-ENST00000666777.1:137939|2435
LVPSLPVLMAEVQAR
>FUSION-ENST00000463552.5:25854-ENST00000666777.1:137939|78
MGLLGVFLIPLYLVFLEEGE
>FUSION-ENST00000463552.5:25854-ENST00000666777.1:137939|949
MSHLMSSK
>FUSION-ENST00000463552.5:25854-ENST00000666777.1:137939|3238
AKDFAGEQ
>ENST00000673350.1|SNV-17106-A-G|1
HSGPRSS
>FUSION-ENST00000463552.5:25854-ENST00000666777.1:137939|11
AYLIGLNSLMCIK
>FUSION-ENST00000463552.5:25854-ENST00000666777.1:137939|3164
DGVSPCWSGWSRTPNLR
>ENST00000648372.1|SNV-83502-C-T|9
QMVNMLLPNSMNGRLELD
>FUSION-ENST00000667305.1:22359-ENST00000338492.9:3799|506
LGSMEGFEVGQG
>FUSION-ENST00000667305.1:22359-ENST00000338492.9:3799|493
MCLCQRDLSR
>FUSION-ENST00000667305.1:22359-ENST00000338492.9:3799|295
LSSTTNSDIKMALYRY
>ENST00000411426.1|SNV-17426-C-A|3
KSSKEDGQILR
>FUSION-ENST00000463552.5:25854-ENST00000666777.1:137939|2339
WWSSPLLW
>FUSION-ENST00000463552.5:25854-ENST00000666777.1:137939|3126
QFFLGEGCCTFQGLTK
>FUSION-ENST00000463552.5:25854-ENST00000666777.1:137939|1434
FGEEADLAGAQVGLEWR
>FUSION-ENST00000463552.5:25854-ENST00000666777.1:137939|1190
DFSGNHLTVGILLSSFR
>FUSION-ENST00000463552.5:25854-ENST00000666777.1:137939|1232
MPFFFSSLDVPR
>FUSION-ENST00000549633.5:1153-ENST00000478460.5:15234|178
LIILCKTASSSVSR
>FUSION-ENST00000667305.1:22359-ENST00000338492.9:3799|277
MVMGRLGEERSSLIPGSHGEETCR
>FUSION-ENST00000667305.1:22359-ENST00000338492.9:3799|995
MVCCDDER
>FUSION-ENST00000463552.5:25854-ENST00000666777.1:137939|756
FSLAHWPLSLKAEIATPCSSR
>FUSION-ENST00000667305.1:22359-ENST00000338492.9:3799|569
SLVFILETER
>FUSION-ENST00000463552.5:25854-ENST00000666777.1:137939|2411
MLLHMWEKK
>FUSION-ENST00000463552.5:25854-ENST00000666777.1:137939|1811
VQSQAGR
>FUSION-ENST00000549633.5:1153-ENST00000478460.5:15234|3
MLIFAFMPLVPIT
>FUSION-ENST00000463552.5:25854-ENST00000666777.1:137939|1472
SLHAWPHLHFR
>FUSION-ENST00000667305.1:22359-ENST00000338492.9:3799|979
NRMCLAEDLGS
>FUSION-ENST00000463552.5:25854-ENST00000666777.1:137939|179
GAVVIISWISLVVYRLPLLR
>FUSION-ENST00000549633.5:1153-ENST00000478460.5:15234|323
SNFSNILFLLYLTKYPYAMDSK
>FUSION-ENST00000463552.5:25854-ENST00000666777.1:137939|513
PNLEQGDCIRPR
>ENST00000449616.2|SNV-851327-C-G|2
MTSGLAIASALIDI
>FUSION-ENST00000667305.1:22359-ENST00000338492.9:3799|523
LGFSHFFKRK
>FUSION-ENST00000463552.5:25854-ENST00000666777.1:137939|509
PNLEQGDCIRPRQFPERADS
>FUSION-ENST00000463552.5:25854-ENST00000666777.1:137939|1719
HVFWLDTVAHACNSSTMR
>FUSION-ENST00000549633.5:1153-ENST00000478460.5:15234|283
MENTFRILKPFDPILLIPYNLHL
>FUSION-ENST00000436174.5:8631-ENST00000623511.1:23702|8
MVVLFSSSDKFTLNQVTR
>FUSION-ENST00000463552.5:25854-ENST00000666777.1:137939|2053
MQATVFSFLFSKWSPAVWPR
>FUSION-ENST00000549633.5:1153-ENST00000478460.5:15234|31
MDNPKFKILALYNFILCQATGR
>FUSION-ENST00000463552.5:25854-ENST00000666777.1:137939|2052
QATVFSFLFSKWSPAVWPR
>FUSION-ENST00000463552.5:25854-ENST00000666777.1:137939|2786
MGPLSQNHCR
>FUSION-ENST00000463552.5:25854-ENST00000666777.1:137939|2186
QTDNIIIPILPIRK
>FUSION-ENST00000667305.1:22359-ENST00000338492.9:3799|956
DKNPCPPEASVLVDVTQ
>FUSION-ENST00000667305.1:22359-ENST00000338492.9:3799|819
GQHLVNQMCG
>FUSION-ENST00000463552.5:25854-ENST00000666777.1:137939|1997
RSLALWPR
>FUSION-ENST00000362042.8:9174-ENST00000579972.1:5077|1
WASHLSQEFETSLANMVKPCLY
>FUSION-ENST00000667305.1:22359-ENST00000338492.9:3799|538
MAPPPANVLFLIFYKDR
>FUSION-ENST00000463552.5:25854-ENST00000666777.1:137939|325
MCVHEYIYR
>ENST00000546616.1|SNV-25974-G-A|3
TRIWAAVKR
>FUSION-ENST00000468542.1:36057-ENST00000612161.4:30124|3
RLCLFALLCSYIYFIRFS
>FUSION-ENST00000463552.5:25854-ENST00000666777.1:137939|2969
RITPLCQLLSYCFDGLSQK
>FUSION-ENST00000463552.5:25854-ENST00000666777.1:137939|1020
LVCSHSNIPVCFL
>FUSION-ENST00000549633.5:1153-ENST00000478460.5:15234|337
TLYFVSKSPQLCVKEI
>FUSION-ENST00000463552.5:25854-ENST00000666777.1:137939|1889
CLVHNFSFPVESQLQK
>FUSION-ENST00000463552.5:25854-ENST00000666777.1:137939|468
GSGPALGSVFPGFPRRWLIELET
>ENST00000395297.6|SNV-360032-T-G|1
NVVLGASPQDRYVPFHSARIEMCK
>FUSION-ENST00000463552.5:25854-ENST00000666777.1:137939|1058
GGHGFLAATRSQER
>FUSION-ENST00000463552.5:25854-ENST00000666777.1:137939|2809
MYLKASSK
>ENST00000474783.2|SNV-28002-T-C|3
MPQYWPR
>FUSION-ENST00000463552.5:25854-ENST00000666777.1:137939|2908
VLYRKGFVNQK
>FUSION-ENST00000463552.5:25854-ENST00000666777.1:137939|2751
MGWLRHTGFMDGGLRPQMEQR
>FUSION-ENST00000463552.5:25854-ENST00000666777.1:137939|1321
EGGSLHR
>FUSION-ENST00000463552.5:25854-ENST00000666777.1:137939|151
LLTGEPR
>FUSION-ENST00000463552.5:25854-ENST00000666777.1:137939|148
GAEDSIFLR
>FUSION-ENST00000667305.1:22359-ENST00000338492.9:3799|1154
MTVGYMLYPLNSQR
>FUSION-ENST00000463552.5:25854-ENST00000666777.1:137939|3061
MIPCCRR
>FUSION-ENST00000463552.5:25854-ENST00000666777.1:137939|1487
SLALSPRLECSGAISPHCNLR
>FUSION-ENST00000463552.5:25854-ENST00000666777.1:137939|653
VCTFPGGK
>FUSION-ENST00000463552.5:25854-ENST00000666777.1:137939|3081
MGGSWSESASVIAEIGLPK
>FUSION-ENST00000463552.5:25854-ENST00000666777.1:137939|2624
MACLRSSSWHLNPGSSACDDR
>FUSION-ENST00000463552.5:25854-ENST00000666777.1:137939|1362
SVLPGQADGFREGWAK
>FUSION-ENST00000463552.5:25854-ENST00000666777.1:137939|1270
IYLLERLL
>FUSION-ENST00000667305.1:22359-ENST00000338492.9:3799|164
FIRGGGGTGYPPK
>FUSION-ENST00000549633.5:1153-ENST00000478460.5:15234|42
MWPREGQEK
>FUSION-ENST00000463552.5:25854-ENST00000666777.1:137939|1432
MGSSVRSSLGWSGK
>ENST00000409404.6|SNV-448737-G-A|2
VIVVDENDNAPQFMTVEYRTSVR
>FUSION-ENST00000463552.5:25854-ENST00000666777.1:137939|1711
MNIFIQHLLYQP
>FUSION-ENST00000463552.5:25854-ENST00000666777.1:137939|3237
MVPDGHQATYSFK
>ENST00000434483.5|SNV-12853-G-T|2
HIFGDYK
>FUSION-ENST00000667305.1:22359-ENST00000338492.9:3799|242
GIQMVPVCLGIQEN
>FUSION-ENST00000463552.5:25854-ENST00000666777.1:137939|1546
DFLFSCVCVWGWGGR
>ENST00000546616.1|SNV-25974-G-A|5
RTRIWAAVK
>FUSION-ENST00000463552.5:25854-ENST00000666777.1:137939|1541
RNQIITAK
>FUSION-ENST00000463552.5:25854-ENST00000666777.1:137939|2793
ILGLLPLRSSAPGSLCGR
>FUSION-ENST00000463552.5:25854-ENST00000666777.1:137939|1805
PVIPALCETEVGR
>FUSION-ENST00000463552.5:25854-ENST00000666777.1:137939|2587
FAVITLVVEMSCFI
>FUSION-ENST00000463552.5:25854-ENST00000666777.1:137939|1450
SGWPALLSFLNRVWVSPCPAAFSSS
>FUSION-ENST00000463552.5:25854-ENST00000666777.1:137939|3123
MKPLWVWWDLGDICLVCGHPEAK
>FUSION-ENST00000463552.5:25854-ENST00000666777.1:137939|187
ILCSSWEKLR
>FUSION-ENST00000667305.1:22359-ENST00000338492.9:3799|883
FCLLLCKMGSPCGVFCFCFLFVMR
>ENST00000459908.5|SNV-125840-G-A|6
GRTTSPPPAWMENPAIK
>FUSION-ENST00000463552.5:25854-ENST00000666777.1:137939|3099
RWAFEAFSR
>FUSION-ENST00000463552.5:25854-ENST00000666777.1:137939|2859
GGQGMVRQVEVLEK
>FUSION-ENST00000463552.5:25854-ENST00000666777.1:137939|2640
DLSRLTSRNL
>FUSION-ENST00000463552.5:25854-ENST00000666777.1:137939|2663
HGSLQANIK
>FUSION-ENST00000463552.5:25854-ENST00000666777.1:137939|1893
CYGLNCVSANSHVEVLVPR
>FUSION-ENST00000463552.5:25854-ENST00000666777.1:137939|2149
LLLLSLHR
>ENST00000527125.1|SNV-17004-A-G|3
YILLVFLTLWLLIEVIYCYR
>ENST00000318410.12|SNV-42797-A-G|1
IINYNVEQECNDFLRTK
>FUSION-ENST00000525495.6:7861-ENST00000544752.6:581576|66
QFTPLPSISKRWLCCPSC
>FUSION-ENST00000463552.5:25854-ENST00000666777.1:137939|2393
SSLPSTAPC
>FUSION-ENST00000667305.1:22359-ENST00000338492.9:3799|334
FPPLYSSQSHRTRPCQK
>FUSION-ENST00000549633.5:1153-ENST00000478460.5:15234|65
MYIYWQK
>FUSION-ENST00000463552.5:25854-ENST00000666777.1:137939|970
MSNHAQPTCFFTSR
>FUSION-ENST00000549633.5:1153-ENST00000478460.5:15234|132
MRYMCKITW
>FUSION-ENST00000463552.5:25854-ENST00000666777.1:137939|376
LGLLEAGFPTLF
>FUSION-ENST00000463552.5:25854-ENST00000666777.1:137939|259
MLGLLDLIESSKR
>FUSION-ENST00000463552.5:25854-ENST00000666777.1:137939|1859
AMCGHSEKTAICKPK
>FUSION-ENST00000463552.5:25854-ENST00000666777.1:137939|541
MPALSPGFPSLSARCSHK
>FUSION-ENST00000667305.1:22359-ENST00000338492.9:3799|948
FSCWRSSR
>ENST00000651947.1|SNV-22152-A-G|13
CERAVLRK
>FUSION-ENST00000667305.1:22359-ENST00000338492.9:3799|718
HFVHVFFFFFFLRR
>FUSION-ENST00000463552.5:25854-ENST00000666777.1:137939|1715
DRGGQITR
>FUSION-ENST00000463552.5:25854-ENST00000666777.1:137939|773
PVSPQPHQHWVLLA
>FUSION-ENST00000463552.5:25854-ENST00000666777.1:137939|183
SSTEFASK
>FUSION-ENST00000463552.5:25854-ENST00000666777.1:137939|995
EGFPLRGFTDSTALLSP
>FUSION-ENST00000463552.5:25854-ENST00000666777.1:137939|3035
MGFLHVGR
>FUSION-ENST00000463552.5:25854-ENST00000666777.1:137939|413
CKAFASRVR
>FUSION-ENST00000667305.1:22359-ENST00000338492.9:3799|885
AFQRFCLLLCK
>FUSION-ENST00000463552.5:25854-ENST00000666777.1:137939|1400
MLVTACPLPWMVR
>FUSION-ENST00000667305.1:22359-ENST00000338492.9:3799|256
MPPLDPALL
>ENST00000266037.10|SNV-554648-C-T|5
WKAFPDRIMDVLGWLR
>ENST00000481793.1|SNV-11534-A-G|1
CPNKQAPLSSLILLFSQCQFLR
>FUSION-ENST00000463552.5:25854-ENST00000666777.1:137939|1852
TAICKPK
>FUSION-ENST00000463552.5:25854-ENST00000666777.1:137939|2086
GRDSWQSLR
>FUSION-ENST00000667305.1:22359-ENST00000338492.9:3799|923
MLGMQKGR
>FUSION-ENST00000549633.5:1153-ENST00000478460.5:15234|150
DQPEQHDETPVCTEIQKNFS
>ENST00000579455.2|SNV-27797-G-T|3
SFLSDLKSKLPHICVFPIK
>FUSION-ENST00000463552.5:25854-ENST00000666777.1:137939|1088
TPCIWMPVECRVLAQL
>FUSION-ENST00000463552.5:25854-ENST00000666777.1:137939|712
SLNWPYGLYDFKLNSCPPRFVL
>FUSION-ENST00000373624.6:172450-ENST00000537004.5:42074|2
SCFCILR
>ENST00000482225.1|SNV-21843-C-T|3
SGYLAPGWKVK
>FUSION-ENST00000463552.5:25854-ENST00000666777.1:137939|2783
PFVFKAAAPEDMEEK
>FUSION-ENST00000463552.5:25854-ENST00000666777.1:137939|1561
SQVTEWLSSICLPGLASWRPVDRR
>ENST00000646630.1|SNV-23364-C-G|6
DLFYVSRPPLARSSPAYCTSR
>FUSION-ENST00000463552.5:25854-ENST00000666777.1:137939|1127
FIAESLSTHRLPLQTGK
>ENST00000319429.7|SNV-319-G-A|2
RAPVQPTGVHLHCVPQQMDLCVPR
>FUSION-ENST00000463552.5:25854-ENST00000666777.1:137939|2150
MLLLLSLHR
>FUSION-ENST00000667305.1:22359-ENST00000338492.9:3799|121
FIMSWMKK
>FUSION-ENST00000463552.5:25854-ENST00000666777.1:137939|587
RFHHIVQAGLELVK
>FUSION-ENST00000463552.5:25854-ENST00000666777.1:137939|2514
MLLGISGLYPLDASSSVSR
>FUSION-ENST00000667305.1:22359-ENST00000338492.9:3799|264
KLVGLLPSVFSCSLALISELR
>FUSION-ENST00000463552.5:25854-ENST00000666777.1:137939|958
GTLGLNK
>FUSION-ENST00000463552.5:25854-ENST00000666777.1:137939|3095
WAFEAFSRVPASQLTLN
>ENST00000351008.4|SNV-216936-G-A|4
LPIFTEHKTPFSLTREDTVR
>FUSION-ENST00000463552.5:25854-ENST00000666777.1:137939|2638
VGPVPFR
>ENST00000456315.7|SNV-2743-A-G|4
KFLKNHVIEDIEGR
>FUSION-ENST00000463552.5:25854-ENST00000666777.1:137939|2904
GFVNQKNECWYLISCPRFK
>FUSION-ENST00000463552.5:25854-ENST00000666777.1:137939|1654
MAPLYSSLATAR
>FUSION-ENST00000463552.5:25854-ENST00000666777.1:137939|1479
VFLFKPHLLNLV
>FUSION-ENST00000463552.5:25854-ENST00000666777.1:137939|1418
MKECHDDDDPQERPSRTSR
>FUSION-ENST00000463552.5:25854-ENST00000666777.1:137939|1974
VAGITGICHHAR
>FUSION-ENST00000463552.5:25854-ENST00000666777.1:137939|1456
APMDLWPAGLRSGWPALLSFLNR
>FUSION-ENST00000463552.5:25854-ENST00000666777.1:137939|693
ETSEVISSNPSPEQL
>FUSION-ENST00000463552.5:25854-ENST00000666777.1:137939|2632
LAEFVSLRL
>FUSION-ENST00000463552.5:25854-ENST00000666777.1:137939|2712
MIETGLRPDLR
>ENST00000462275.5|SNV-238789-C-T|7
AVGALHHDPEHWPSLETFNPER
>ENST00000349492.3|SNV-190963-G-T|1
LQPPIPISKNDQWE
>FUSION-ENST00000549633.5:1153-ENST00000478460.5:15234|125
FNLYVLSR
>FUSION-ENST00000463552.5:25854-ENST00000666777.1:137939|2674
DEVSLSCPGRPGTPGLKR
>FUSION-ENST00000463552.5:25854-ENST00000666777.1:137939|2894
NAICFQSCSTR
>FUSION-ENST00000463552.5:25854-ENST00000666777.1:137939|3011
ILAVMTILVRVDLAKSWSNW
>FUSION-ENST00000463552.5:25854-ENST00000666777.1:137939|2530
QMTKYYFIELINKEALFV
>FUSION-ENST00000463552.5:25854-ENST00000666777.1:137939|1196
GTGQKDR
>ENST00000454603.5|SNV-5455-C-G|1
ATTYDTWCGVAHGCTRKLGLK
>FUSION-ENST00000463552.5:25854-ENST00000666777.1:137939|2898
MTPLKRNAICFQSCSTR
>ENST00000399788.7|SNV-68316-G-A|1
AFVQQLFSLPCVISQAQQVK
>FUSION-ENST00000463552.5:25854-ENST00000666777.1:137939|1
NETSHYQIYSR
>FUSION-ENST00000463552.5:25854-ENST00000666777.1:137939|2837
PSHMASGLRGSPILR
>FUSION-ENST00000463552.5:25854-ENST00000666777.1:137939|1316
LLPFGPF
>FUSION-ENST00000667305.1:22359-ENST00000338492.9:3799|821
LLKLISSVFSNFMATR
>FUSION-ENST00000436174.5:8631-ENST00000623511.1:23702|2
FTLNQVTRRILPK
>FUSION-ENST00000667305.1:22359-ENST00000338492.9:3799|327
EGGKEGRK
>FUSION-ENST00000549633.5:1153-ENST00000478460.5:15234|87
SLAGILGASD
>FUSION-ENST00000463552.5:25854-ENST00000666777.1:137939|1704
LAECGGASLYR
>FUSION-ENST00000549633.5:1153-ENST00000478460.5:15234|23
NMYNYFEPR
>FUSION-ENST00000463552.5:25854-ENST00000666777.1:137939|2462
EVLHRVFLPVDALPRS
>ENST00000477653.2|INDEL-47465-G-GCC|MNV-47467-GAC-G|1
SSATLNTTAGLWTMTSC
>FUSION-ENST00000667305.1:22359-ENST00000338492.9:3799|1166
LLACLSPTPPL
>ENST00000216445.7|SNV-12211-G-A|3
AKQILEK
>ENST00000576370.5|SNV-218-G-A|4
GLRWLETWK
>FUSION-ENST00000463552.5:25854-ENST00000666777.1:137939|1187
MENLTRDLSWK
>FUSION-ENST00000463552.5:25854-ENST00000666777.1:137939|505
MYIYYVPMTCQSRLLPLR
>FUSION-ENST00000463552.5:25854-ENST00000666777.1:137939|2070
PRLCLNLTFVIALVLGTVLQGK
>FUSION-ENST00000667305.1:22359-ENST00000338492.9:3799|770
TCIPIYLGG
>ENST00000634764.1|SNV-1303411-G-A|1
VIGIVAAAALCILILLYAMYKYRNR
>FUSION-ENST00000549633.5:1153-ENST00000478460.5:15234|300
CVHICLCEFSSFLGFT
>FUSION-ENST00000463552.5:25854-ENST00000666777.1:137939|1195
GTGQKDRAFL
>FUSION-ENST00000667305.1:22359-ENST00000338492.9:3799|711
MSFLLGRYFCSVTVSLLTLSFL
>FUSION-ENST00000463552.5:25854-ENST00000666777.1:137939|497
MEKHLLCFFVVVVVCFQ
>FUSION-ENST00000667305.1:22359-ENST00000338492.9:3799|287
EADPGWSAIAR
>FUSION-ENST00000463552.5:25854-ENST00000666777.1:137939|304
MCQAAGWLGCGLIIS
>ENST00000342836.8|MNV-47467-GAC-G|1
YNRDSGQ
>FUSION-ENST00000463552.5:25854-ENST00000666777.1:137939|3134
MFSKGQR
>FUSION-ENST00000667305.1:22359-ENST00000338492.9:3799|519
MESPQEFIGEWLTK
>FUSION-ENST00000463552.5:25854-ENST00000666777.1:137939|1257
IITASKRMQTLIVQCCF
>FUSION-ENST00000463552.5:25854-ENST00000666777.1:137939|2296
DRQNIAPR
>FUSION-ENST00000667305.1:22359-ENST00000338492.9:3799|742
MLARLVLNS
>FUSION-ENST00000463552.5:25854-ENST00000666777.1:137939|1271
QGGYRIYLLERLL
>FUSION-ENST00000667305.1:22359-ENST00000338492.9:3799|319
EGREEGRK
>FUSION-ENST00000463552.5:25854-ENST00000666777.1:137939|1542
MRNQIITAK
>ENST00000464970.1|SNV-17106-A-G|2
HSGPRSSHTCPLIK
>FUSION-ENST00000463552.5:25854-ENST00000666777.1:137939|2406
WEKKIIPSTSGLLCD
>FUSION-ENST00000667305.1:22359-ENST00000338492.9:3799|921
MLGMQKGRK
>ENST00000342836.8|INDEL-47465-G-GCC|MNV-47467-GAC-G|2
TLDNDIMLIK
>FUSION-ENST00000463552.5:25854-ENST00000666777.1:137939|1959
QVQKDCPGLHVPR
>FUSION-ENST00000463552.5:25854-ENST00000666777.1:137939|2212
MVNGVDGGKEIITVAQRWIER
>FUSION-ENST00000463552.5:25854-ENST00000666777.1:137939|315
VLSTCCAQWWGQCDGSTQGRETR
>ENST00000436639.6|SNV-100267-G-T|2
QLHECRDEEEASQEEMASR
>FUSION-ENST00000667305.1:22359-ENST00000338492.9:3799|756
IPGFWWKK
>FUSION-ENST00000463552.5:25854-ENST00000666777.1:137939|2608
KFRHGHLFDWNEGWQVF
>FUSION-ENST00000463552.5:25854-ENST00000666777.1:137939|2239
VSVVGVTCWNS
>FUSION-ENST00000463552.5:25854-ENST00000666777.1:137939|1102
MNWAVKWGEGEVNFWGA
>FUSION-ENST00000463552.5:25854-ENST00000666777.1:137939|1675
MDRVVGWLI
>FUSION-ENST00000463552.5:25854-ENST00000666777.1:137939|1948
LSKKLIK
>ENST00000419765.4|SNV-22357-C-G|2
MATKPTEPVTILSVRK
>FUSION-ENST00000667305.1:22359-ENST00000338492.9:3799|202
EHPALLGMAEIHQGRRR
>FUSION-ENST00000463552.5:25854-ENST00000666777.1:137939|1021
VILRLVCSHSNIPVCFL
>ENST00000349492.3|SNV-190963-G-T|2
MLQPPIPISKNDQWE
>FUSION-ENST00000463552.5:25854-ENST00000666777.1:137939|3147
CAVYRVGRR
>FUSION-ENST00000463552.5:25854-ENST00000666777.1:137939|2401
MGVMPFLVVPLIARGMSSLPSTAPC
>FUSION-ENST00000463552.5:25854-ENST00000666777.1:137939|1171
KNELGSEVGRR
>FUSION-ENST00000463552.5:25854-ENST00000666777.1:137939|1146
AHDGPVTCQTSHR
>FUSION-ENST00000463552.5:25854-ENST00000666777.1:137939|420
SLERGAGHVTMCKAFASR
>FUSION-ENST00000463552.5:25854-ENST00000666777.1:137939|2198
EKLTFIKHLLCAIPSCK
>FUSION-ENST00000667305.1:22359-ENST00000338492.9:3799|258
VCKHHLLSWLYL
>FUSION-ENST00000463552.5:25854-ENST00000666777.1:137939|1218
SQGEYFCPHCGDEEAR
>FUSION-ENST00000463552.5:25854-ENST00000666777.1:137939|3185
SCCPSWSAMARSRLTATSASR
>FUSION-ENST00000667305.1:22359-ENST00000338492.9:3799|158
MPTPCPR
>ENST00000470729.5|SNV-107051-T-C|5
YLKILKIAIQK
>FUSION-ENST00000463552.5:25854-ENST00000666777.1:137939|2108
MWNFVVVLWCPHTR
>ENST00000651947.1|SNV-22152-A-G|5
AQKNICTLICVR
>FUSION-ENST00000463552.5:25854-ENST00000666777.1:137939|1200
MPISLTMELFSTIPLGS
>ENST00000519728.6|MNV-62096-TACG-T|1
TQPVNTERTIYVRDPTSNK
>ENST00000473512.1|SNV-14286-G-C|2
NFRAVFMAVLMGQLHVSSLLSSVFK
>FUSION-ENST00000463552.5:25854-ENST00000666777.1:137939|1984
MFWVPILC
>ENST00000557064.1|SNV-27733-G-A|3
MNINGVAISSK
>FUSION-ENST00000463552.5:25854-ENST00000666777.1:137939|3136
GQGCAVSTCLLLSLGVAISSK
>FUSION-ENST00000667305.1:22359-ENST00000338492.9:3799|1177
NHVQGFRDKR
>FUSION-ENST00000463552.5:25854-ENST00000666777.1:137939|988
WNFSSQKR
>FUSION-ENST00000463552.5:25854-ENST00000666777.1:137939|2999
SSGCTIVGGYLILR
>FUSION-ENST00000667305.1:22359-ENST00000338492.9:3799|125
LMFIMSWMKKK
>ENST00000383763.6|SNV-776-G-A|2
AHQRVHLTKDHYIER
>FUSION-ENST00000667305.1:22359-ENST00000338492.9:3799|638
NRMSDSSVDKAQGVQQLR
>FUSION-ENST00000463552.5:25854-ENST00000666777.1:137939|594
MSCCSSLLLHAYFHTVTSFK
>FUSION-ENST00000463552.5:25854-ENST00000666777.1:137939|573
LTSTLSLLSSC
>FUSION-ENST00000667305.1:22359-ENST00000338492.9:3799|774
LVRLISNS
>FUSION-ENST00000463552.5:25854-ENST00000666777.1:137939|3049
VFRRAWSWAGTDQIW
>FUSION-ENST00000463552.5:25854-ENST00000666777.1:137939|1320
EGGSLHRLLPFGPF
>FUSION-ENST00000463552.5:25854-ENST00000666777.1:137939|1650
MAPLYSSLATARDSVSGKK
>ENST00000361539.5|SNV-59149-G-A|5
GPFHRAQEYADFMEQYR
>ENST00000519728.6|MNV-62096-TACG-T|3
TQPVNTER
>FUSION-ENST00000463552.5:25854-ENST00000666777.1:137939|534
MQAVFSRK
>FUSION-ENST00000463552.5:25854-ENST00000666777.1:137939|2891
GHGRERLK
>FUSION-ENST00000463552.5:25854-ENST00000666777.1:137939|2304
MLKALQRQHESSQFPACALTT
>FUSION-ENST00000463552.5:25854-ENST00000666777.1:137939|1378
AGQRGASQPCLER
>FUSION-ENST00000463552.5:25854-ENST00000666777.1:137939|473
MGSGPALGSVFPGFPR
>ENST00000203407.6|SNV-1767-C-G|1
STATFAQALQFVPETQVSLLENGLR
>FUSION-ENST00000463552.5:25854-ENST00000666777.1:137939|1621
SFVIFRQPR
>FUSION-ENST00000463552.5:25854-ENST00000666777.1:137939|2129
MCSLWLGRGDTIVPILQVR
>FUSION-ENST00000667305.1:22359-ENST00000338492.9:3799|1080
RNPQPREVK
>ENST00000479008.1|SNV-16332-G-A|6
MSNLMPFQR
>FUSION-ENST00000463552.5:25854-ENST00000666777.1:137939|2824
SQCVSFWPEMRLTHLR
>FUSION-ENST00000463552.5:25854-ENST00000666777.1:137939|1289
LAVGSGVTSVTGNVASSWHSHREAK
>FUSION-ENST00000496222.1:37048-ENST00000612161.4:40378|1
DSGGVGEECIQPPNHEINKQVYF
>FUSION-ENST00000667305.1:22359-ENST00000338492.9:3799|450
MWYIAFHKTKEFILSVK
>ENST00000447629.2|MNV-29330-ATGGC-A|13
LSWISLKMLGLGSLPQWDR
>FUSION-ENST00000463552.5:25854-ENST00000666777.1:137939|2048
CPGRPEEPTVSLSQQSWR
>FUSION-ENST00000667305.1:22359-ENST00000338492.9:3799|138
LPRLVPNSWAREILLSRPLK
>FUSION-ENST00000463552.5:25854-ENST00000666777.1:137939|922
MSWLLHVPSHVI
>FUSION-ENST00000463552.5:25854-ENST00000666777.1:137939|2930
ILFFPRAGMGVVSLTSFQKQR
>ENST00000648372.1|SNV-83502-C-T|12
MQMVNMLLPNSMNGR
>FUSION-ENST00000463552.5:25854-ENST00000666777.1:137939|1691
LREEKVR
>FUSION-ENST00000463552.5:25854-ENST00000666777.1:137939|1368
MTPRSVLPGQADGFREGWAK
>FUSION-ENST00000463552.5:25854-ENST00000666777.1:137939|1031
FLLTEDTMR
>FUSION-ENST00000463552.5:25854-ENST00000666777.1:137939|567
SSLLLFLFFFKR
>ENST00000486752.5|SNV-73163-C-G|1
CCTTAGSSSSGATMSHTPPSPR
>FUSION-ENST00000463552.5:25854-ENST00000666777.1:137939|1680
GTDMFSDLGHGF
>FUSION-ENST00000667305.1:22359-ENST00000338492.9:3799|982
EMMNRMCLAEDLGS
>FUSION-ENST00000463552.5:25854-ENST00000666777.1:137939|285
AGITGESHRTRTTLTFLK
>FUSION-ENST00000463552.5:25854-ENST00000666777.1:137939|1448
MTGLGVTIPLK
>FUSION-ENST00000667305.1:22359-ENST00000338492.9:3799|678
MVKPHFY
>FUSION-ENST00000463552.5:25854-ENST00000666777.1:137939|2185
QTDNIIIPILPIRKLSAK
>FUSION-ENST00000667305.1:22359-ENST00000338492.9:3799|801
HTADVTARRER
>FUSION-ENST00000667305.1:22359-ENST00000338492.9:3799|899
AGAWCCVVKLSGQSQGR
>FUSION-ENST00000463552.5:25854-ENST00000666777.1:137939|1999
LCLHFFFLRR
>FUSION-ENST00000463552.5:25854-ENST00000666777.1:137939|2221
MSALLFSGLLGKNWTGMVNGVDGGK
>FUSION-ENST00000667305.1:22359-ENST00000338492.9:3799|302
MVTLKPNVNRRVVTQTTWK
>ENST00000366574.7|SNV-547614-C-A|1
DFDVGDGLIPVCSLGVAQVGR
>ENST00000470729.5|SNV-107051-T-C|3
ILKIAIQKEHLK
>FUSION-ENST00000463552.5:25854-ENST00000666777.1:137939|1091
MRSAHEASLILQLPPGTQDYVPVN
>FUSION-ENST00000667305.1:22359-ENST00000338492.9:3799|276
VMGRLGEERSSLIPGSHGEETCR
>FUSION-ENST00000463552.5:25854-ENST00000666777.1:137939|67
MTVLGSDKTYNK
>FUSION-ENST00000549633.5:1153-ENST00000478460.5:15234|67
LISVKLLFIPFNNL
>ENST00000262577.6|SNV-65918-C-T|4
LRPVASGGGKAQSGSPWWRSK
>FUSION-ENST00000463552.5:25854-ENST00000666777.1:137939|2571
HFRLSVLPVGK
>FUSION-ENST00000463552.5:25854-ENST00000666777.1:137939|1820
LSLSACSTGR
>FUSION-ENST00000463552.5:25854-ENST00000666777.1:137939|2527
MTKYYFIELINKEALFV
>ENST00000570698.5|SNV-8813-C-T|2
MCWIIGLTWRRLASDSQAQPCGG
>FUSION-ENST00000463552.5:25854-ENST00000666777.1:137939|2098
PSACPALSHKAVVPCGEMRPVSQVR
>FUSION-ENST00000549633.5:1153-ENST00000478460.5:15234|176
TASSSVSR
>FUSION-ENST00000463552.5:25854-ENST00000666777.1:137939|1666
TISPLIASCLMFLSYPRI
>FUSION-ENST00000463552.5:25854-ENST00000666777.1:137939|1665
MFLSYPR
>FUSION-ENST00000549633.5:1153-ENST00000478460.5:15234|271
MIQTYIKKK
>FUSION-ENST00000463552.5:25854-ENST00000666777.1:137939|2910
MCLGRVLYRK
>FUSION-ENST00000463552.5:25854-ENST00000666777.1:137939|2849
VRQHGSQVR
>FUSION-ENST00000463552.5:25854-ENST00000666777.1:137939|1240
VRESIFAPIVGMR
>FUSION-ENST00000463552.5:25854-ENST00000666777.1:137939|3109
QNCVGMLPP
>FUSION-ENST00000463552.5:25854-ENST00000666777.1:137939|1985
SPALVIRPPWPPKVLGLQA
>FUSION-ENST00000463552.5:25854-ENST00000666777.1:137939|1539
RNQIITAKVPAWGHR
>FUSION-ENST00000667305.1:22359-ENST00000338492.9:3799|55
SCHPGWGWSAIA
>FUSION-ENST00000463552.5:25854-ENST00000666777.1:137939|1583
PAFSCMSALTSGLPRMQYVIPGR
>FUSION-ENST00000667305.1:22359-ENST00000338492.9:3799|1179
NHVQGFR
>FUSION-ENST00000463552.5:25854-ENST00000666777.1:137939|1394
MSVSPHVLGPPMISSQDYYF
>ENST00000355112.8|SNV-65577-C-A|3
KHNPYDSGIIYCLSRR
>FUSION-ENST00000463552.5:25854-ENST00000666777.1:137939|1089
TPCIWMPVECR
>FUSION-ENST00000532893.5:19506-ENST00000544752.6:581576|1
SIHCCRMINE
>FUSION-ENST00000463552.5:25854-ENST00000666777.1:137939|426
FWVTRPKHAGGK
>FUSION-ENST00000463552.5:25854-ENST00000666777.1:137939|528
CRLASRMFIMGFLWDQQL
>FUSION-ENST00000583210.5:9174-ENST00000579972.1:5077|3
SIMEMQK
>FUSION-ENST00000463552.5:25854-ENST00000666777.1:137939|2926
MGVVSLTSFQK
>FUSION-ENST00000667305.1:22359-ENST00000338492.9:3799|1030
MKIPHALPADLFCSHGAVRDK
>ENST00000449802.5|SNV-142922-G-C|5
VSDMVEDKLDLPEQDITAR
>FUSION-ENST00000463552.5:25854-ENST00000666777.1:137939|743
IIFREYIMLHQVDKSYSK
>ENST00000464776.5|SNV-12853-G-T|2
GPSCWLRASTPPAQSGISLAT
>FUSION-ENST00000463552.5:25854-ENST00000666777.1:137939|375
LSDHTCGFWR
>FUSION-ENST00000463552.5:25854-ENST00000666777.1:137939|1177
DLSWKMK
>ENST00000496184.1|SNV-21921-C-T|6
LEEQQLDIEGELRRFMAKPGASPAR
>ENST00000355112.8|SNV-65577-C-A|5
VAFDCLEWIRKHNPYDSGIIYCLSR
>FUSION-ENST00000463552.5:25854-ENST00000666777.1:137939|2864
GAYDRRWSR
>FUSION-ENST00000463552.5:25854-ENST00000666777.1:137939|412
AFASRVR
>FUSION-ENST00000463552.5:25854-ENST00000666777.1:137939|2261
VVISIALVTSLCLRK
>FUSION-ENST00000667305.1:22359-ENST00000338492.9:3799|611
RRWIPTHITYTV
>FUSION-ENST00000549633.5:1153-ENST00000478460.5:15234|275
LILITYMIQTYIKKK
>FUSION-ENST00000549633.5:1153-ENST00000478460.5:15234|113
NTSMHFLR
>FUSION-ENST00000066544.8:7861-ENST00000544752.6:581576|45
DAVFLAERLYAEDGMGR
>FUSION-ENST00000463552.5:25854-ENST00000666777.1:137939|1760
VGTIITIIIIITIIITFYSL
>ENST00000447629.2|MNV-29330-ATGGC-A|9
MLGLGSLPQWDRSVR
>FUSION-ENST00000463552.5:25854-ENST00000666777.1:137939|291
TEPSGSRVVCQ
>FUSION-ENST00000463552.5:25854-ENST00000666777.1:137939|340
GVHRAGR
>FUSION-ENST00000468542.1:36057-ENST00000612161.4:30124|5
VQPSLVSKRLCLFALLCSYIYFIR
>ENST00000562753.1|SNV-119721-A-C|7
NCPTALQILERAR
>FUSION-ENST00000667305.1:22359-ENST00000338492.9:3799|690
FCLRPWVFSSDQSR
>FUSION-ENST00000463552.5:25854-ENST00000666777.1:137939|1339
PVLWWPILSLADTAATNR
>FUSION-ENST00000463552.5:25854-ENST00000666777.1:137939|251
QCLFLCPFLGPSPEGR
>ENST00000651947.1|SNV-22152-A-G|10
MMSSLFLCMAQKNICTLICVREQC
>ENST00000537600.2|SNV-38376-G-A|4
MPTDAYHPIITNLTEKR
>FUSION-ENST00000463552.5:25854-ENST00000666777.1:137939|2133
DREAQCRLWSYPDLTVK
>ENST00000527086.1|SNV-412-G-A|6
MPPSRLSMYRATSSQISWMPELTL
>FUSION-ENST00000463552.5:25854-ENST00000666777.1:137939|1167
DSMPPVTGIPELWLVGLLAEMGPEP
>ENST00000338450.7|SNV-6787-A-C|5
AGADRPKGEAAAQADQPNSK
>FUSION-ENST00000667305.1:22359-ENST00000338492.9:3799|1114
FSGSFVKRSPGL
>ENST00000251643.5|SNV-2285-G-A|4
MKYENELALHQGVEADINGLR
>FUSION-ENST00000549633.5:1153-ENST00000478460.5:15234|217
NGLWEAEVGASFEVRSSRPA
>FUSION-ENST00000667305.1:22359-ENST00000338492.9:3799|291
VVTQTTWKR
>FUSION-ENST00000463552.5:25854-ENST00000666777.1:137939|331
MSPDPCFSSLGHSCCRFLAPSS
>FUSION-ENST00000525495.6:7861-ENST00000544752.6:581576|75
RWNGASPCSRCICK
>FUSION-ENST00000667305.1:22359-ENST00000338492.9:3799|589
CEGPEAAKLLVCSECQKIR
>FUSION-ENST00000549633.5:1153-ENST00000478460.5:15234|61
YIYWQKVKTL
>FUSION-ENST00000463552.5:25854-ENST00000666777.1:137939|2706
VLGSETLR
>FUSION-ENST00000463552.5:25854-ENST00000666777.1:137939|3082
NLLNAYFAPGTCLGKGDK
>ENST00000461469.5|SNV-96823-A-G|6
MPFAFFFLESEGFAGLEK
>FUSION-ENST00000463552.5:25854-ENST00000666777.1:137939|2483
NSNKKPLK
>ENST00000551400.5|SNV-11500-G-T|2
MPAPGGADNHKCGTHHCQS
>FUSION-ENST00000463552.5:25854-ENST00000666777.1:137939|1669
MTISPLIASCLMFLSYPR
>FUSION-ENST00000549633.5:1153-ENST00000478460.5:15234|192
MMVSMTVASSPR
>FUSION-ENST00000463552.5:25854-ENST00000666777.1:137939|578
HCWAILVTVLYLPQHLMSR
>FUSION-ENST00000667305.1:22359-ENST00000338492.9:3799|1099
YNMDIVYHAKHVLHLLLPTTP
>FUSION-ENST00000463552.5:25854-ENST00000666777.1:137939|3121
DVLFLLACCFLWEWPFLPR
>FUSION-ENST00000463552.5:25854-ENST00000666777.1:137939|2737
VGLWPFPNQHLGPVP
>FUSION-ENST00000667305.1:22359-ENST00000338492.9:3799|559
MFMVVNSR
>FUSION-ENST00000463552.5:25854-ENST00000666777.1:137939|16
MGDIKAYLIGLNSLMCIK
>FUSION-ENST00000463552.5:25854-ENST00000666777.1:137939|563
QWQKHNSVYS
>FUSION-ENST00000463552.5:25854-ENST00000666777.1:137939|2479
KPLKENYFGPLFKVQLTIYF
>FUSION-ENST00000463552.5:25854-ENST00000666777.1:137939|1095
MSVVKTPCIWMPVECR
>FUSION-ENST00000463552.5:25854-ENST00000666777.1:137939|3101
WELLFEPLK
>FUSION-ENST00000463552.5:25854-ENST00000666777.1:137939|1311
MFPLQLSYS
>FUSION-ENST00000463552.5:25854-ENST00000666777.1:137939|1768
ASFCRARPRNSGQPV
>FUSION-ENST00000463552.5:25854-ENST00000666777.1:137939|1336
MWHRPGTVTERPK
>FUSION-ENST00000549633.5:1492-ENST00000478460.5:15234|385
QSARKGGEPGER
>FUSION-ENST00000532893.5:19506-ENST00000544752.6:581576|4
LYAEGLK
>ENST00000446745.2|SNV-902-A-G|1
GCQRRSQK
>FUSION-ENST00000463552.5:25854-ENST00000666777.1:137939|562
LISNSWLQVVLLLWPPNAHS
>FUSION-ENST00000463552.5:25854-ENST00000666777.1:137939|2412
LLHMWEK
>FUSION-ENST00000463552.5:25854-ENST00000666777.1:137939|1587
ARIGEEFR
>FUSION-ENST00000463552.5:25854-ENST00000666777.1:137939|1661
SHHARPMLSVLFDPLFGEDR
>FUSION-ENST00000549633.5:1153-ENST00000478460.5:15234|334
MCQGDMTGPTIIILR
>FUSION-ENST00000463552.5:25854-ENST00000666777.1:137939|2294
QNIAPRQGSLECRPR
>FUSION-ENST00000463552.5:25854-ENST00000666777.1:137939|2603
GISLIGMRGGR
>FUSION-ENST00000549633.5:1153-ENST00000478460.5:15234|166
KPPSVLK
>FUSION-ENST00000667305.1:22359-ENST00000338492.9:3799|600
MPATTPG
>FUSION-ENST00000463552.5:25854-ENST00000666777.1:137939|1253
MQNQGWK
>FUSION-ENST00000549633.5:1153-ENST00000478460.5:15234|336
SPQLCVK
>FUSION-ENST00000463552.5:25854-ENST00000666777.1:137939|1911
MLFENHSEG
>FUSION-ENST00000463552.5:25854-ENST00000666777.1:137939|886
AQQAPPLLR
>FUSION-ENST00000549633.5:1153-ENST00000478460.5:15234|206
MEFFGSPSCRGR
>FUSION-ENST00000667305.1:22359-ENST00000338492.9:3799|1050
MVKPGLYYK
>ENST00000395089.5|SNV-156546-A-G|4
TFSDIDKYYTER
>FUSION-ENST00000667305.1:22359-ENST00000338492.9:3799|1072
MFFTFYSLQLHEAFIMK
>FUSION-ENST00000463552.5:25854-ENST00000666777.1:137939|2460
VFLPVDALPRS
>FUSION-ENST00000463552.5:25854-ENST00000666777.1:137939|2134
DREAQCR
>FUSION-ENST00000463552.5:25854-ENST00000666777.1:137939|859
FELYIKKNF
>FUSION-ENST00000463552.5:25854-ENST00000666777.1:137939|3058
TLFLGVR
>FUSION-ENST00000463552.5:25854-ENST00000666777.1:137939|1398
MYYVSGMIFGTWETSGNDVWGGS
>FUSION-ENST00000463552.5:25854-ENST00000666777.1:137939|1230
MPFFFSSLDVPRLHAPCHGYPR
>ENST00000447629.2|MNV-29330-ATGGC-A|8
MLGLGSLPQWDRSVRFSITR
>FUSION-ENST00000463552.5:25854-ENST00000666777.1:137939|2741
LCSYGGR
>FUSION-ENST00000667305.1:22359-ENST00000338492.9:3799|230
GNYFCTFSCPK
>FUSION-ENST00000463552.5:25854-ENST00000666777.1:137939|2286
ELRAIGLSAHAYSPK
>FUSION-ENST00000463552.5:25854-ENST00000666777.1:137939|1411
TSRWVQGRLGK
>FUSION-ENST00000549633.5:1153-ENST00000478460.5:15234|183
TVASSPR
>FUSION-ENST00000463552.5:25854-ENST00000666777.1:137939|2693
LQSRTAGPEVPR
>FUSION-ENST00000463552.5:25854-ENST00000666777.1:137939|324
CVHEYIYR
>FUSION-ENST00000463552.5:25854-ENST00000666777.1:137939|2971
LVGLVSNSRPQVFCLPWPPKVLGL
>FUSION-ENST00000463552.5:25854-ENST00000666777.1:137939|57
YEWGFLWGPHRSITVL
>ENST00000403303.5|SNV-174089-G-T|1
YFSAISLACTKLTEDNKK
>FUSION-ENST00000549633.5:1153-ENST00000478460.5:15234|241
LAIVFKRLNSMIYALSCFTK
>FUSION-ENST00000463552.5:25854-ENST00000666777.1:137939|2978
EFCSFCPGQSAMAR
>FUSION-ENST00000463552.5:25854-ENST00000666777.1:137939|3218
EASLDSH
>FUSION-ENST00000463552.5:25854-ENST00000666777.1:137939|1754
MGMTGGEVK
>FUSION-ENST00000549633.5:1153-ENST00000478460.5:15234|165
KPPSVLKYK
>FUSION-ENST00000463552.5:25854-ENST00000666777.1:137939|484
FSQGGGSLLQPTSGR
>FUSION-ENST00000463552.5:25854-ENST00000666777.1:137939|2232
MTRGGPLLKACHMAGTQSFLSF
>FUSION-ENST00000463552.5:25854-ENST00000666777.1:137939|1522
MQILSRGERGR
>FUSION-ENST00000667305.1:22359-ENST00000338492.9:3799|1024
MVKPCLY
>FUSION-ENST00000463552.5:25854-ENST00000666777.1:137939|2452
MDDQAFR
>FUSION-ENST00000463552.5:25854-ENST00000666777.1:137939|1946
LEISACR
>FUSION-ENST00000667305.1:22359-ENST00000338492.9:3799|144
PVIPALWEAKVGR
>FUSION-ENST00000463552.5:25854-ENST00000666777.1:137939|860
FELYIKK
>ENST00000538802.1|SNV-15030-T-A|14
MMTNLILKK
>ENST00000267549.5|SNV-6351-A-G|4
VYQAVRHSK
>ENST00000651947.1|SNV-22152-A-G|2
NICTLICVR
>FUSION-ENST00000463552.5:25854-ENST00000666777.1:137939|2288
NTAGQIASGLSGYQPHIQGR
>FUSION-ENST00000463552.5:25854-ENST00000666777.1:137939|184
MSSTEFASK
>FUSION-ENST00000463552.5:25854-ENST00000666777.1:137939|3076
IEGKELASLCLGTPRMVLGQER
>FUSION-ENST00000667305.1:22359-ENST00000338492.9:3799|576
EGLKCFFK
>FUSION-ENST00000463552.5:25854-ENST00000666777.1:137939|2496
MSVPFLAVGCGACYSTCGR
>FUSION-ENST00000667305.1:22359-ENST00000338492.9:3799|932
ANSCAKSPRPHCVNSKVLSR
>FUSION-ENST00000667305.1:22359-ENST00000338492.9:3799|618
VFSSSASECVR
>ENST00000538802.1|SNV-15030-T-A|5
GKTSGKLFDSSDDDESDSEEDSNR
>FUSION-ENST00000667305.1:22359-ENST00000338492.9:3799|1156
MQGLCLLCCLL
>FUSION-ENST00000463552.5:25854-ENST00000666777.1:137939|747
YFPCGCLQVEPVATQP
>FUSION-ENST00000667305.1:22359-ENST00000338492.9:3799|660
PAWTQRTTPSKK
>FUSION-ENST00000463552.5:25854-ENST00000666777.1:137939|585
TGDLPSLASQSAGITGVNHR
>ENST00000356239.8|INDEL-129196-G-GA|2
EVEQLANHLKEKNR
>FUSION-ENST00000463552.5:25854-ENST00000666777.1:137939|2145
LRPGCFWVSQLLYAICLSSP
>FUSION-ENST00000463552.5:25854-ENST00000666777.1:137939|2950
LVQSLCGGRHWSPSVFLIRLLV
>FUSION-ENST00000463552.5:25854-ENST00000666777.1:137939|1746
TGGEVKGTR
>FUSION-ENST00000463552.5:25854-ENST00000666777.1:137939|1560
RHPSWKDNSLGTLQIR
>FUSION-ENST00000667305.1:22359-ENST00000338492.9:3799|615
HQGFGSFYC
>FUSION-ENST00000667305.1:22359-ENST00000338492.9:3799|412
MILPDFRGFVSADSSLRFVSHIVR
>FUSION-ENST00000549633.5:1153-ENST00000478460.5:15234|119
MKRYFETM
>ENST00000480181.1|SNV-1879-C-T|1
ASPLAPHPASVAQ
>FUSION-ENST00000463552.5:25854-ENST00000666777.1:137939|2607
FRHGHLFDWNEGWQVF
>FUSION-ENST00000463552.5:25854-ENST00000666777.1:137939|2602
MGISLIGMRGGRYSDTVPQK
>ENST00000371935.6|SNV-282-G-T|5
GKAKVPASNR
>FUSION-ENST00000463552.5:25854-ENST00000666777.1:137939|960
LLSALPGYSARK
>FUSION-ENST00000667305.1:22359-ENST00000338492.9:3799|1158
FQTYFAYWQRQVETCST
>FUSION-ENST00000463552.5:25854-ENST00000666777.1:137939|351
GLLMTSHSWQPHR
>FUSION-ENST00000463552.5:25854-ENST00000666777.1:137939|1866
AFKEVIKLELGY
>ENST00000530215.2|SNV-9946-A-G|1
CPSSWPVSICWFLLCSTQLSME
>FUSION-ENST00000463552.5:25854-ENST00000666777.1:137939|1549
YRNELEVLFFLR
>FUSION-ENST00000667305.1:22359-ENST00000338492.9:3799|787
ALDCKSTK
>FUSION-ENST00000667305.1:22359-ENST00000338492.9:3799|1227
GMTPNGR
>FUSION-ENST00000463552.5:25854-ENST00000666777.1:137939|1395
IFGTWETSGNDVWGGS
>FUSION-ENST00000667305.1:22359-ENST00000338492.9:3799|808
CHLREVSSVGGR
>FUSION-ENST00000463552.5:25854-ENST00000666777.1:137939|3171
MCCFYLLAAFSGSGHFFQGSVRAWA
>FUSION-ENST00000463552.5:25854-ENST00000666777.1:137939|1329
EVLGRVLATLGFRPSRVK
>ENST00000409947.5|INDEL-49531-A-AA|1
SSSPKKTE
>FUSION-ENST00000463552.5:25854-ENST00000666777.1:137939|2225
QTCCFHNTCVQVKPVVTCSCASCL
>FUSION-ENST00000463552.5:25854-ENST00000666777.1:137939|1737
GTRAWHQTGWTEWLVG
>FUSION-ENST00000667305.1:22359-ENST00000338492.9:3799|1200
HGRFFCSSKLLTLGPSR
>FUSION-ENST00000463552.5:25854-ENST00000666777.1:137939|1370
MTPRSVLPGQADGFR
>ENST00000449802.5|SNV-142922-G-C|4
VSDMVEDKLDLPEQDITARVNVDEK
>ENST00000394072.7|SNV-20887-T-C|9
TPQTAQPPAR
>FUSION-ENST00000667305.1:22359-ENST00000338492.9:3799|820
LLKLISSVFSNFMATRK
>FUSION-ENST00000463552.5:25854-ENST00000666777.1:137939|519
LCSLGNRR
>FUSION-ENST00000667305.1:22359-ENST00000338492.9:3799|965
GGESLLPPWDGAEHLAEHLAQR
>ENST00000282849.10|SNV-112646-G-A|4
AENFEFFFAMSGKVKDR
>FUSION-ENST00000667305.1:22359-ENST00000338492.9:3799|895
GFHHVGQAGLK
>FUSION-ENST00000463552.5:25854-ENST00000666777.1:137939|1954
DCPGLHVPREAR
>FUSION-ENST00000667305.1:22359-ENST00000338492.9:3799|831
FWIYWVK
>FUSION-ENST00000667305.1:22359-ENST00000338492.9:3799|248
MLGLRHR
>FUSION-ENST00000667305.1:22359-ENST00000338492.9:3799|826
WMEQCLGR
>FUSION-ENST00000463552.5:25854-ENST00000666777.1:137939|2361
HKPFNRLYWVPNISDTLR
>FUSION-ENST00000463552.5:25854-ENST00000666777.1:137939|583
TRTIIIIIFFGDK
>ENST00000442668.7|SNV-15030-T-A|4
TSGKLFDSSDDDESDSEEDSNR
>FUSION-ENST00000549633.5:1153-ENST00000478460.5:15234|126
IRFNLYVLSRNTR
>ENST00000382303.5|INDEL-241750-C-CAGCTGT|1
DAAVAVGTLVEMR
>FUSION-ENST00000463552.5:25854-ENST00000666777.1:137939|371
ELGLEPRVL
>FUSION-ENST00000463552.5:25854-ENST00000666777.1:137939|1977
NEQIDLDVGDISL
>ENST00000471341.5|SNV-93360-C-G|4
MKPAPVIHHPASVMFTVPATTVK
>FUSION-ENST00000463552.5:25854-ENST00000666777.1:137939|2020
DEVLPHWPGCSR
>FUSION-ENST00000463552.5:25854-ENST00000666777.1:137939|421
SLERGAGHVTMCK
>ENST00000295408.9|SNV-95753-G-T|2
IAAVTRGGFGPFSDPVK
>FUSION-ENST00000667305.1:22359-ENST00000338492.9:3799|580
CLVMEGLK
>FUSION-ENST00000463552.5:25854-ENST00000666777.1:137939|2732
MVKAHRLHGWGPTTADGAEVDR
>ENST00000558800.1|SNV-7456-G-T|1
LPVYRKFR
>FUSION-ENST00000463552.5:25854-ENST00000666777.1:137939|1595
MISGNFPDFFLLHSPSFAR
>ENST00000514019.1|SNV-14071-T-G|2
LQKGGFEVLVADPVTICGDLVALK
>FUSION-ENST00000463552.5:25854-ENST00000666777.1:137939|1750
MGMTGGEVKGTRAWHQTGWTEWLVG
>ENST00000336838.10|SNV-84946-G-C|2
AERAEELENELHHLEK
>FUSION-ENST00000463552.5:25854-ENST00000666777.1:137939|689
MTSNLTVVPLDLSYELGR
>FUSION-ENST00000463552.5:25854-ENST00000666777.1:137939|719
LSFNGCRMISC
>FUSION-ENST00000463552.5:25854-ENST00000666777.1:137939|2075
MDLTSEGRQITERS
>FUSION-ENST00000463552.5:25854-ENST00000666777.1:137939|1822
ALALAPALSCSR
>FUSION-ENST00000463552.5:25854-ENST00000666777.1:137939|2939
MFTYVPWKSFIQERICK
>FUSION-ENST00000667305.1:22359-ENST00000338492.9:3799|1017
MPIIFAL
>FUSION-ENST00000463552.5:25854-ENST00000666777.1:137939|1365
IQQRPTEATSGSRTGGWR
>FUSION-ENST00000496222.1:37048-ENST00000612161.4:40378|2
IKDSGGVGEECIQPPNHEINKQVYF
>FUSION-ENST00000667305.1:22359-ENST00000338492.9:3799|1161
MFQTYFAYWQR
>FUSION-ENST00000463552.5:25854-ENST00000666777.1:137939|458
MGCFLREGALCCSPPLGAPVHHRK
>FUSION-ENST00000463552.5:25854-ENST00000666777.1:137939|1404
CSVVCSLQQACMHLDVR
>FUSION-ENST00000463552.5:25854-ENST00000666777.1:137939|1509
SRFSYQQAALKTLR
>FUSION-ENST00000667305.1:22359-ENST00000338492.9:3799|595
SHPPQPPTVLGLQT
>FUSION-ENST00000667305.1:22359-ENST00000338492.9:3799|461
QPIFALRDFEER
>FUSION-ENST00000525495.6:19506-ENST00000544752.6:581576|54
MYIDGMGR
>FUSION-ENST00000463552.5:25854-ENST00000666777.1:137939|3214
LVSNSQPQVIHLPWPPKVLGLQAR
>FUSION-ENST00000463552.5:25854-ENST00000666777.1:137939|1471
MSLHAWPHLHFRVPVLQR
>ENST00000447016.6|SNV-39827-C-T|2
VSKAEQSLVIVEDK
>FUSION-ENST00000463552.5:25854-ENST00000666777.1:137939|2027
YMPPRSTNVCVFSR
>FUSION-ENST00000463552.5:25854-ENST00000666777.1:137939|2353
MLSWSLM
>FUSION-ENST00000549633.5:1153-ENST00000478460.5:15234|261
QTQAESFVLTSSDGKF
>FUSION-ENST00000667305.1:22359-ENST00000338492.9:3799|511
LISLKRK
>FUSION-ENST00000463552.5:25854-ENST00000666777.1:137939|1679
MFSDLGHGF
>ENST00000554498.1|SNV-70816-T-A|1
VPVHQHV
>FUSION-ENST00000667305.1:22359-ENST00000338492.9:3799|661
MPAWTQRTTPSKK
>FUSION-ENST00000463552.5:25854-ENST00000666777.1:137939|906
CYQCCLGTIITAESGPDRDPVACK
>FUSION-ENST00000463552.5:25854-ENST00000666777.1:137939|510
MPNLEQGDCIRPRQFPERADS
>ENST00000511617.5|SNV-1028-C-T|3
KLRSNFPYLPQD
>ENST00000510189.5|SNV-32986-G-A|5
RSTFPVSPR
>FUSION-ENST00000463552.5:25854-ENST00000666777.1:137939|30
YEMGWAPRDR
>FUSION-ENST00000667305.1:22359-ENST00000338492.9:3799|1108
CGLFILHFLS
>FUSION-ENST00000473819.1:27540-ENST00000430505.6:767939|77
LLCRRMGLHLQFLVELPSMLMDTQS
>FUSION-ENST00000667305.1:22359-ENST00000338492.9:3799|824
MEQCLGR
>FUSION-ENST00000463552.5:25854-ENST00000666777.1:137939|3236
VPDGHQATYSFK
>FUSION-ENST00000463552.5:25854-ENST00000666777.1:137939|755
FSLAHWPLSLKAEIATPCSSRR
>FUSION-ENST00000463552.5:25854-ENST00000666777.1:137939|377
MLGLLEAGFPTLF
>FUSION-ENST00000463552.5:25854-ENST00000666777.1:137939|2919
QRQPCFYQRGPQR
>FUSION-ENST00000463552.5:25854-ENST00000666777.1:137939|3153
ERGTNLRV
>FUSION-ENST00000463552.5:25854-ENST00000666777.1:137939|1773
AGRCGCTFQLPCRASFCR
>FUSION-ENST00000667305.1:22359-ENST00000338492.9:3799|234
NHRPRPQMGNYFCTFSCPK
>FUSION-ENST00000667305.1:22359-ENST00000338492.9:3799|471
DRPSVAR
>FUSION-ENST00000463552.5:25854-ENST00000666777.1:137939|2679
MLFILLINFYDCHKILTQI
>FUSION-ENST00000549633.5:1153-ENST00000478460.5:15234|36
CQESLPFKHNFAVFTFFFFYR
>FUSION-ENST00000667305.1:22359-ENST00000338492.9:3799|297
LSSTTNSDIKMALYR
>FUSION-ENST00000549633.5:1153-ENST00000478460.5:15234|155
WAHHLRSGVR
>FUSION-ENST00000667305.1:22359-ENST00000338492.9:3799|696
MRFAQKLNLLLSGEAR
>FUSION-ENST00000667305.1:22359-ENST00000338492.9:3799|157
SQHIESPSNNL
>ENST00000451531.6|INDEL-867-G-GCG|4
SNVGAWGDYDDSAFVEPSDTTSVEK
>FUSION-ENST00000549633.5:1153-ENST00000478460.5:15234|56
QVNSAKNK
>FUSION-ENST00000463552.5:25854-ENST00000666777.1:137939|1497
MNVEFFFLRR
>ENST00000477653.2|INDEL-47465-G-GCC|MNV-47467-GAC-G|3
RPRSSATLNTTAGLWTMTSC
>FUSION-ENST00000667305.1:22359-ENST00000338492.9:3799|537
APPPANVLFLIFYKDR
>FUSION-ENST00000463552.5:25854-ENST00000666777.1:137939|1567
NGLICPRSHSLR
>FUSION-ENST00000463552.5:25854-ENST00000666777.1:137939|2059
MGMQATVFSFLFSK
>FUSION-ENST00000463552.5:25854-ENST00000666777.1:137939|2216
MVNGVDGGK
>FUSION-ENST00000463552.5:25854-ENST00000666777.1:137939|2476
VQLTIYF
>FUSION-ENST00000463552.5:25854-ENST00000666777.1:137939|1265
SRLFRVR
>FUSION-ENST00000463552.5:25854-ENST00000666777.1:137939|895
VECWSSDSPAK
>FUSION-ENST00000463552.5:25854-ENST00000666777.1:137939|2066
MIHLPQPPKVLGLQA
>FUSION-ENST00000463552.5:25854-ENST00000666777.1:137939|487
GSCSVTQVGVYWHDHSPLQP
>FUSION-ENST00000463552.5:25854-ENST00000666777.1:137939|2359
HKPFNRLYWVPNISDTLRC
>FUSION-ENST00000463552.5:25854-ENST00000666777.1:137939|1048
GGGLKPLSKIPLGRHQDSTDVDAER
>ENST00000340116.12|SNV-34791-T-C|3
RHNRVIFK
>FUSION-ENST00000463552.5:25854-ENST00000666777.1:137939|2523
MICCGGCPMYCR
>FUSION-ENST00000463552.5:25854-ENST00000666777.1:137939|2714
MSGSRPVI
>FUSION-ENST00000463552.5:25854-ENST00000666777.1:137939|307
ARPYSAWGLGFRGR
>ENST00000475124.1|SNV-13652-T-C|5
MGAGGRDLSNAEARK
>FUSION-ENST00000463552.5:25854-ENST00000666777.1:137939|2691
TAGPEVPR
>ENST00000481793.1|SNV-11534-A-G|7
MGSVQTNR
>FUSION-ENST00000463552.5:25854-ENST00000666777.1:137939|1838
ILSFQHTV
>FUSION-ENST00000463552.5:25854-ENST00000666777.1:137939|2803
TDYTRTQM
>FUSION-ENST00000463552.5:25854-ENST00000666777.1:137939|623
SGVRDQPGQHGETPSLLKIQK
>FUSION-ENST00000463552.5:25854-ENST00000666777.1:137939|2871
SQTQVSER
>FUSION-ENST00000549633.5:1153-ENST00000478460.5:15234|60
MSERQVNSAK
>FUSION-ENST00000463552.5:25854-ENST00000666777.1:137939|3216
LVRLVSNSQPQVIHLPWPPK
>ENST00000436639.6|SNV-100267-G-T|3
MRQLHECRDEEEASQEEMASR
>FUSION-ENST00000463552.5:25854-ENST00000666777.1:137939|1590
ISGNFPDFFLLHSPSFARRDR
>FUSION-ENST00000463552.5:25854-ENST00000666777.1:137939|1490
RSLALSPRLECSGAISPHCNLR
>FUSION-ENST00000463552.5:25854-ENST00000666777.1:137939|2181
ACSSVFLLLKSSC
>FUSION-ENST00000463552.5:25854-ENST00000666777.1:137939|1462
WAVVSDPHWGGQGRGGVWK
>ENST00000216445.7|SNV-12211-G-A|4
TMHKAKQILEK
>ENST00000414786.6|SNV-47214-C-T|5
MPGQARAAQRK
>FUSION-ENST00000667305.1:22359-ENST00000338492.9:3799|798
QVEMGPQPTRPAVAQK
>FUSION-ENST00000667305.1:22359-ENST00000338492.9:3799|938
MEAVQAK
>ENST00000481538.1|SNV-1136-C-A|3
KDSQQFHLVPVHLERVL
>FUSION-ENST00000667305.1:22359-ENST00000338492.9:3799|380
MLYDCIK
>FUSION-ENST00000463552.5:25854-ENST00000666777.1:137939|3067
MAGFLISATFVYMFPS
>FUSION-ENST00000463552.5:25854-ENST00000666777.1:137939|1269
MHLVSNR
>ENST00000492039.6|SNV-18780-T-C|15
LFDLRNMASRWETNIK
>FUSION-ENST00000463552.5:25854-ENST00000666777.1:137939|2629
WKGSWRISMACLR
>ENST00000478503.6|SNV-198001-G-A|6
ISEGRMKINFPSR
>FUSION-ENST00000463552.5:25854-ENST00000666777.1:137939|2251
TIKQEYKEELTFIEHLLYVLDPLVR
>FUSION-ENST00000667305.1:22359-ENST00000338492.9:3799|1136
LCFCGWSFSALER
>FUSION-ENST00000549633.5:1153-ENST00000478460.5:15234|45
SSNIQLVI
>FUSION-ENST00000463552.5:25854-ENST00000666777.1:137939|3199
GINLLANSVS
>FUSION-ENST00000463552.5:25854-ENST00000666777.1:137939|2612
MGGNIFTGSRK
>FUSION-ENST00000463552.5:25854-ENST00000666777.1:137939|815
MCHGAWR
>FUSION-ENST00000667305.1:22359-ENST00000338492.9:3799|494
LYNHTRRA
>FUSION-ENST00000525495.6:7861-ENST00000544752.6:581576|60
MRFSSQNAFMQKMEWGESLLK
>FUSION-ENST00000463552.5:25854-ENST00000666777.1:137939|1299
MLPPKWV
>ENST00000354886.6|SNV-70816-T-A|1
NVFGVDGASTSTCLIFIFPGLFYLK
>FUSION-ENST00000667305.1:22359-ENST00000338492.9:3799|266
MERKLVGLLPSVFSCSLALISELR
>FUSION-ENST00000667305.1:22359-ENST00000338492.9:3799|545
RELDSALAVER
>FUSION-ENST00000463552.5:25854-ENST00000666777.1:137939|1934
MQKETKTMDFCHCLTLLQEK
>FUSION-ENST00000667305.1:22359-ENST00000338492.9:3799|489
EMGKGKGPLYGK
>FUSION-ENST00000667305.1:22359-ENST00000338492.9:3799|384
IDPVLPELPLLKEKPFK
>FUSION-ENST00000463552.5:25854-ENST00000666777.1:137939|794
MGPGELTLLIYHPIGAYSFHSLIR
>FUSION-ENST00000463552.5:25854-ENST00000666777.1:137939|1846
MAALADQYTVCLGQCL
>FUSION-ENST00000463552.5:25854-ENST00000666777.1:137939|271
NTPQFGLRLLFLKAHTAPLALIL
>FUSION-ENST00000463552.5:25854-ENST00000666777.1:137939|1468
VPVLQRSSPYFTCR
>FUSION-ENST00000549633.5:1153-ENST00000478460.5:15234|59
SERQVNSAK
>FUSION-ENST00000463552.5:25854-ENST00000666777.1:137939|41
MAHMIPTMYEMGWAPR
>FUSION-ENST00000549633.5:1153-ENST00000478460.5:15234|354
LVSNSRPQVIHPPQPPK
>FUSION-ENST00000463552.5:25854-ENST00000666777.1:137939|1443
GECGCLH
>FUSION-ENST00000463552.5:25854-ENST00000666777.1:137939|1968
MFVFLVETRFYHIGQAALELLTS
>FUSION-ENST00000667305.1:22359-ENST00000338492.9:3799|347
TNFFLISQWHAPVVPGGQSWRIA
>ENST00000570137.7|SNV-119721-A-C|2
LSHSPSDPGKSK
>FUSION-ENST00000463552.5:25854-ENST00000666777.1:137939|2893
NAICFQSCSTRGHGR
>FUSION-ENST00000525495.6:7861-ENST00000544752.6:581576|47
MEWGESLLKMYMQK
>FUSION-ENST00000667305.1:22359-ENST00000338492.9:3799|171
MLLFHFANMEGSTQLSWAWQKFIR
>FUSION-ENST00000667305.1:22359-ENST00000338492.9:3799|647
YMFHALQRAR
>FUSION-ENST00000463552.5:25854-ENST00000666777.1:137939|2880
ETNVASLNR
>ENST00000366923.8|SNV-26461-T-G|4
DEQFYWIIEALGIRKPYIWEDSR
>FUSION-ENST00000463552.5:25854-ENST00000666777.1:137939|2154
EGAGPYVELR
>FUSION-ENST00000463552.5:25854-ENST00000666777.1:137939|673
MFSSDRHFGGSVSLSPYHISGLSLR
>FUSION-ENST00000463552.5:25854-ENST00000666777.1:137939|2008
RQQRHSLGSSAR
>ENST00000634764.1|SNV-1303411-G-A|5
MVIGIVAAAALCILILLYAMYK
>FUSION-ENST00000667305.1:22359-ENST00000338492.9:3799|919
KRTDFHAR
>FUSION-ENST00000549633.5:1153-ENST00000478460.5:15234|223
PITESISLVK
>FUSION-ENST00000463552.5:25854-ENST00000666777.1:137939|2365
MAGRMPHW
>ENST00000674481.1|SNV-20845-A-T|3
MHTLPRK
>FUSION-ENST00000463552.5:25854-ENST00000666777.1:137939|1916
MCLRMLFENHSEG
>FUSION-ENST00000463552.5:25854-ENST00000666777.1:137939|1161
ASALRLLLMSAFYIQIR
>ENST00000374935.7|SNV-366005-C-G|4
ALMTAVCKAAIIGDSSTFR
>FUSION-ENST00000463552.5:25854-ENST00000666777.1:137939|1581
SALTSGLPR
>ENST00000397454.2|SNV-35536-A-G|2
DTLAHSAPLLTEKTFSKLVGK
>ENST00000374935.7|SNV-366005-C-G|3
AAIIGDSSTFR
>FUSION-ENST00000667305.1:22359-ENST00000338492.9:3799|339
AGGLLEDGKLR
>FUSION-ENST00000667305.1:22359-ENST00000338492.9:3799|124
MFIMSWMK
>FUSION-ENST00000463552.5:25854-ENST00000666777.1:137939|2351
GTSPGQR
>FUSION-ENST00000463552.5:25854-ENST00000666777.1:137939|39
MAHMIPTMYEMGWAPRDR
>ENST00000546876.1|SNV-3995-G-A|5
ANSASLVLLASSPR
>ENST00000514250.1|SNV-82-T-C|1
VAATAMETAARQE
>ENST00000477653.2|INDEL-47465-G-GCC|4
MRPRSSATLNTTAGHSGQ
>FUSION-ENST00000667305.1:22359-ENST00000338492.9:3799|1045
VKPGLYYKYKK
>FUSION-ENST00000549633.5:1153-ENST00000478460.5:15234|242
MLAIVFKRLNSMIYALSCFTK
>FUSION-ENST00000463552.5:25854-ENST00000666777.1:137939|1717
MRDRGGQITR
>ENST00000342836.8|INDEL-47465-G-GCC|2
YNSRTLWTMTSC
>FUSION-ENST00000463552.5:25854-ENST00000666777.1:137939|215
HSVGPSMTFCGPRR
>FUSION-ENST00000667305.1:22359-ENST00000338492.9:3799|221
MALLLPES
>FUSION-ENST00000463552.5:25854-ENST00000666777.1:137939|891
TVVKMAQQAPPLLRSPLEKPV
>FUSION-ENST00000463552.5:25854-ENST00000666777.1:137939|20
INGWGLMSQK
>FUSION-ENST00000463552.5:25854-ENST00000666777.1:137939|649
VIITPAPTY
>ENST00000482429.1|SNV-928-G-C|1
NTSQPRAPSCPPHRR
>FUSION-ENST00000463552.5:25854-ENST00000666777.1:137939|2957
GGAGCGFGFLWPPQCWSDTF
>FUSION-ENST00000463552.5:25854-ENST00000666777.1:137939|150
LLTGEPRGAEDSIFLR
>FUSION-ENST00000463552.5:25854-ENST00000666777.1:137939|880
SIITGLLLLELDVPQPSGTVESALK
>FUSION-ENST00000667305.1:22359-ENST00000338492.9:3799|693
FAQKLNLLLSGEARDVFCCP
>FUSION-ENST00000463552.5:25854-ENST00000666777.1:137939|3208
MHVECCAR
>FUSION-ENST00000463552.5:25854-ENST00000666777.1:137939|1178
GDGACPSSQQPDKALGAVKSFL
>FUSION-ENST00000463552.5:25854-ENST00000666777.1:137939|1743
MPSHLPQVAQLGDGR
>FUSION-ENST00000549633.5:1153-ENST00000478460.5:15234|301
IFGLRCVHICLCEFSSFLGFT
>FUSION-ENST00000463552.5:25854-ENST00000666777.1:137939|3139
GQDEASLGLVGPWR
>FUSION-ENST00000463552.5:25854-ENST00000666777.1:137939|533
QAVFSRK
>FUSION-ENST00000667305.1:22359-ENST00000338492.9:3799|341
HLWSQEAKAGGLLEDGKLR
>ENST00000527032.1|SNV-12211-G-A|5
MHKAKQILEK
>FUSION-ENST00000463552.5:25854-ENST00000666777.1:137939|2784
MPFVFKAAAPEDMEEK
>FUSION-ENST00000463552.5:25854-ENST00000666777.1:137939|2515
MLKVLIQ
>FUSION-ENST00000463552.5:25854-ENST00000666777.1:137939|3038
LAGSTQQQASQGVFVCFCF
>FUSION-ENST00000667305.1:22359-ENST00000338492.9:3799|400
AECLCPVEESTALGSEIRIGR
>FUSION-ENST00000463552.5:25854-ENST00000666777.1:137939|1735
IHTLLPSTRK
>FUSION-ENST00000463552.5:25854-ENST00000666777.1:137939|33
MYEMGWAPR
>ENST00000479861.5|SNV-27056-C-T|4
KATGCLQHANELRR
>FUSION-ENST00000667305.1:22359-ENST00000338492.9:3799|675
YAEFPKVNNK
>FUSION-ENST00000667305.1:22359-ENST00000338492.9:3799|924
AASLSSIPLPELFFLDR
>FUSION-ENST00000667305.1:22359-ENST00000338492.9:3799|641
FHALQRARNR
>FUSION-ENST00000463552.5:25854-ENST00000666777.1:137939|1185
MENLTRDLSWKMK
>FUSION-ENST00000463552.5:25854-ENST00000666777.1:137939|2259
VVISIALVTSLCLRKC
>FUSION-ENST00000463552.5:25854-ENST00000666777.1:137939|123
MIWLPVRMVGGPEKGK
>FUSION-ENST00000463552.5:25854-ENST00000666777.1:137939|871
MPTVRLQELLQVVCMEHS
>FUSION-ENST00000667305.1:22359-ENST00000338492.9:3799|404
FTFICSEQL
>FUSION-ENST00000463552.5:25854-ENST00000666777.1:137939|154
PEACGRLLTGEPR
>FUSION-ENST00000463552.5:25854-ENST00000666777.1:137939|2124
GDTIVPILQVR
>FUSION-ENST00000463552.5:25854-ENST00000666777.1:137939|1792
AFPWLAR
>ENST00000451558.5|SNV-57570-G-C|2
NGSYDMVSTLIKHNTSLDQPCVK
>ENST00000479008.1|SNV-16332-G-A|4
MSNLMPFQRAGVNFAIAK
>FUSION-ENST00000667305.1:22359-ENST00000338492.9:3799|828
MFWIYWVKLLKLISSVFSNFMATR
>FUSION-ENST00000667305.1:22359-ENST00000338492.9:3799|135
LVPNSWAREILLSRPLKVLR
>FUSION-ENST00000463552.5:25854-ENST00000666777.1:137939|3021
SWPWRNHFPPAVIVHLQRSTK
>FUSION-ENST00000463552.5:25854-ENST00000666777.1:137939|353
KTKQNFLNQ
>FUSION-ENST00000667305.1:22359-ENST00000338492.9:3799|296
MLSSTTNSDIKMALYRY
>ENST00000505896.5|SNV-32319-A-G|9
MGSCSCFFR
>FUSION-ENST00000667305.1:22359-ENST00000338492.9:3799|356
MNLQVWR
>FUSION-ENST00000463552.5:25854-ENST00000666777.1:137939|2987
AILTIYQSQFLLRMER
>ENST00000264260.6|SNV-33492-G-T|8
SSQPKEWLNEPWSPLQSSPWDR
>ENST00000325083.12|SNV-86714-C-G|6
EFVKFFHKQLGSILQDSVAK
>FUSION-ENST00000549633.5:1153-ENST00000478460.5:15234|53
DLFFFWWLMVFK
>FUSION-ENST00000583210.5:9174-ENST00000579972.1:5077|4
MSIMEMQK
>FUSION-ENST00000463552.5:25854-ENST00000666777.1:137939|2421
SSCFNIPKC
>FUSION-ENST00000463552.5:25854-ENST00000666777.1:137939|1353
GKSAMPGEEQHLLGVLF
>FUSION-ENST00000463552.5:25854-ENST00000666777.1:137939|672
FSSDRHFGGSVSLSPYHISGLSLR
>ENST00000359558.6|SNV-87724-G-A|6
MQFSGEKISEQR
>FUSION-ENST00000549633.5:1153-ENST00000478460.5:15234|118
KRYFETM
>ENST00000510189.5|SNV-32986-G-A|1
STFPVSPRTNLYLKK
>FUSION-ENST00000463552.5:25854-ENST00000666777.1:137939|1612
MHHDREISKLK
>FUSION-ENST00000473819.1:27540-ENST00000430505.6:767939|76
RMGLHLQFLVELPSMLMDTQS
>ENST00000417209.2|SNV-35141-G-C|5
IFLKSEFSEENVEFWLACEDFNK
>FUSION-ENST00000463552.5:25854-ENST00000666777.1:137939|1189
DFSGNHLTVGILLSSFRGMVGSTC
>FUSION-ENST00000463552.5:25854-ENST00000666777.1:137939|2583
MLGPQSVIPCPQLCNSLHVALK
>FUSION-ENST00000463552.5:25854-ENST00000666777.1:137939|1424
PGLICILGSLFYK
>FUSION-ENST00000463552.5:25854-ENST00000666777.1:137939|2069
LCLNLTFVIALVLGTVLQGK
>ENST00000371935.6|SNV-282-G-T|6
MGKAKVPASNR
>FUSION-ENST00000667305.1:22359-ENST00000338492.9:3799|1187
PFPGGLQAWKILLFI
>FUSION-ENST00000667305.1:22359-ENST00000338492.9:3799|178
LAGLGGTCL
>FUSION-ENST00000463552.5:25854-ENST00000666777.1:137939|732
SIFVHITFFFLENLLDR
>FUSION-ENST00000463552.5:25854-ENST00000666777.1:137939|892
MTVVKMAQQAPPLLRSPLEKPV
>FUSION-ENST00000667305.1:22359-ENST00000338492.9:3799|374
SQWVLPNYWLLT
>FUSION-ENST00000463552.5:25854-ENST00000666777.1:137939|3222
TASRPLLSLLIKNK
>FUSION-ENST00000463552.5:25854-ENST00000666777.1:137939|1082
MCLDAALR
>ENST00000398138.4|MNV-6460-GG-G|3
VAMIEPGYFKTAVTSKR
>FUSION-ENST00000463552.5:25854-ENST00000666777.1:137939|1231
PFFFSSLDVPR
>FUSION-ENST00000667305.1:22359-ENST00000338492.9:3799|180
DQPGQHSETPSLLKIQK
>FUSION-ENST00000463552.5:25854-ENST00000666777.1:137939|2320
WNRRPGFWDTHRPQSALCPR
>ENST00000673785.1|SNV-247194-G-T|1
IIIGQLVSLLSNNLNK
>ENST00000471341.5|SNV-93360-C-G|1
FTVPATTVK
>FUSION-ENST00000463552.5:25854-ENST00000666777.1:137939|2431
AEVQARL
>FUSION-ENST00000463552.5:25854-ENST00000666777.1:137939|1582
MSALTSGLPR
>FUSION-ENST00000667305.1:22359-ENST00000338492.9:3799|758
VLDLRIPGFWWKK
>FUSION-ENST00000463552.5:25854-ENST00000666777.1:137939|1723
MKPSTDSSFRGGFK
>FUSION-ENST00000667305.1:22359-ENST00000338492.9:3799|1167
ERLLACLSPTPPL
>FUSION-ENST00000667305.1:22359-ENST00000338492.9:3799|141
MLPRLVPNSWAR
>FUSION-ENST00000549633.5:1153-ENST00000478460.5:15234|43
NLGFSLL
>ENST00000469067.5|SNV-151558-G-C|2
QVCRDGPPR
>FUSION-ENST00000463552.5:25854-ENST00000666777.1:137939|2651
ICFLEVVGLRSR
>FUSION-ENST00000463552.5:25854-ENST00000666777.1:137939|2470
MMCVLWGQKEVLHR
>ENST00000260600.9|SNV-89052-T-C|4
KLVAFSTWTDRTR
>FUSION-ENST00000463552.5:25854-ENST00000666777.1:137939|1107
GCSVALPRIRPRQER
>ENST00000432829.6|SNV-190090-C-T|1
LSNLLTLISMRLEFLR
>FUSION-ENST00000463552.5:25854-ENST00000666777.1:137939|929
TQLTDVMAVTCPISCHLNQGPAN
>FUSION-ENST00000463552.5:25854-ENST00000666777.1:137939|691
VFMTSNLTVVPLDLSYELGR
>ENST00000409598.8|SNV-198001-G-A|1
GENEDKLSFK
>FUSION-ENST00000463552.5:25854-ENST00000666777.1:137939|1038
HQDSTDVDAERK
>ENST00000470100.1|SNV-10000-C-T|1
GCHSNWDPPRCRCIQETSCLSQGR
>FUSION-ENST00000667305.1:22359-ENST00000338492.9:3799|640
ARNRMSDSSVDK
>FUSION-ENST00000463552.5:25854-ENST00000666777.1:137939|2665
AEVRHGSLQANIK
>ENST00000414786.6|SNV-47214-C-T|2
KSQSWCLL
>FUSION-ENST00000463552.5:25854-ENST00000666777.1:137939|1993
LECKGAISAHCNLHLPGSR
>FUSION-ENST00000463552.5:25854-ENST00000666777.1:137939|1716
RDRGGQITR
>FUSION-ENST00000463552.5:25854-ENST00000666777.1:137939|1416
MLCYPRS
>FUSION-ENST00000463552.5:25854-ENST00000666777.1:137939|1405
GAASAGSPVLTVVIPR
>FUSION-ENST00000463552.5:25854-ENST00000666777.1:137939|2334
MIARLLNR
>FUSION-ENST00000667305.1:22359-ENST00000338492.9:3799|259
KVCKHHLLSWLYL
>FUSION-ENST00000463552.5:25854-ENST00000666777.1:137939|796
GFYRVGQASLK
>FUSION-ENST00000667305.1:22359-ENST00000338492.9:3799|139
MLPRLVPNSWAREILLSRPLK
>FUSION-ENST00000463552.5:25854-ENST00000666777.1:137939|1431
GSSVRSSLGWSGK
>ENST00000475124.1|SNV-13652-T-C|4
GAGGRDLSNAEARK
>FUSION-ENST00000463552.5:25854-ENST00000666777.1:137939|682
ALRYSSFNYFSVS
>ENST00000418409.5|SNV-379-C-G|1
HHVIGAVFHSLKMIVKNNR
>FUSION-ENST00000463552.5:25854-ENST00000666777.1:137939|65
MTVLGSDKTYNKINLMQPPWLT
>FUSION-ENST00000463552.5:25854-ENST00000666777.1:137939|1891
RCLVHNFSFPVESQLQK
>FUSION-ENST00000463552.5:25854-ENST00000666777.1:137939|2317
ERPMSSLGLLLFLCNKGLK
>FUSION-ENST00000463552.5:25854-ENST00000666777.1:137939|1219
SCGKSQGEYFCPHCGDEEARGDLNC
>ENST00000357084.7|SNV-19620-G-A|2
FTLEFSRDR
>FUSION-ENST00000463552.5:25854-ENST00000666777.1:137939|1148
RAHDGPVTCQTSHR
>FUSION-ENST00000463552.5:25854-ENST00000666777.1:137939|1225
MASGFAG
>ENST00000490881.5|SNV-60959-A-T|1
ALQIVFGIRLEHFYMEELPN
>ENST00000265260.8|SNV-18450-A-T|4
NIGRVTPTSAGPNSFNKGK
>ENST00000423485.6|SNV-6241-G-C|2
GFQQISFVNSIPTSK
>FUSION-ENST00000463552.5:25854-ENST00000666777.1:137939|415
CKAFASR
>FUSION-ENST00000463552.5:25854-ENST00000666777.1:137939|1147
RAHDGPVTCQTSHRR
>ENST00000551400.5|SNV-11500-G-T|3
PAPGGADNHK
>FUSION-ENST00000667305.1:22359-ENST00000338492.9:3799|717
RSFTLVAQAGGQWR
>FUSION-ENST00000463552.5:25854-ENST00000666777.1:137939|626
WADHLRSGVR
>ENST00000470100.1|SNV-10000-C-T|2
GCHSNWDPPRCR
>FUSION-ENST00000463552.5:25854-ENST00000666777.1:137939|2315
MSSLGLLLFLCNK
>ENST00000537600.2|SNV-38376-G-A|8
TSTASPVMPTDAYHPIITNLTEKR
>FUSION-ENST00000667305.1:22359-ENST00000338492.9:3799|484
GPLYGKSPGIYR
>FUSION-ENST00000463552.5:25854-ENST00000666777.1:137939|1157
LLLMSAFYIQIRR
>FUSION-ENST00000667305.1:22359-ENST00000338492.9:3799|367
SFLSIPPGPSR
>FUSION-ENST00000463552.5:25854-ENST00000666777.1:137939|511
PNLEQGDCIRPRQFPER
>FUSION-ENST00000525495.6:7861-ENST00000544752.6:581576|37
TIYPPSQHQ
>FUSION-ENST00000463552.5:25854-ENST00000666777.1:137939|2935
SFIQERICKSEK
>FUSION-ENST00000463552.5:25854-ENST00000666777.1:137939|137
DEEIKVGNTSHLPAVLACGAR
>FUSION-ENST00000549633.5:1153-ENST00000478460.5:15234|317
EKSGPSSELGK
>FUSION-ENST00000667305.1:22359-ENST00000338492.9:3799|324
EEGRKEGK
>ENST00000432829.6|SNV-190090-C-T|4
HYCSQLSAKLSNLLTLISMR
>FUSION-ENST00000463552.5:25854-ENST00000666777.1:137939|2223
MSALLFSGLLGK
>ENST00000436639.6|SNV-100267-G-T|1
QLHECRDEEEASQEEMASRFEIEK
>FUSION-ENST00000463552.5:25854-ENST00000666777.1:137939|2813
HVPQGQLLQMKRR
>ENST00000479008.1|SNV-16332-G-A|5
SNLMPFQR
>FUSION-ENST00000463552.5:25854-ENST00000666777.1:137939|2949
HWSPSVFLIR
>FUSION-ENST00000549633.5:1153-ENST00000478460.5:15234|339
TLYFVSKSPQLCVK
>FUSION-ENST00000549633.5:1492-ENST00000478460.5:15234|377
HSARRSPGASALHLPPK
>FUSION-ENST00000463552.5:25854-ENST00000666777.1:137939|750
GVLHEITELALWSL
>ENST00000477653.2|INDEL-47465-G-GCC|1
SSATLNTTAGHSGQ
>ENST00000545128.5|SNV-279171-C-A|3
AAGDWVLEVYDTPYQLR
>FUSION-ENST00000667305.1:22359-ENST00000338492.9:3799|811
MRNRCHLR
>FUSION-ENST00000667305.1:22359-ENST00000338492.9:3799|750
MITPLYSSLGDRMR
>FUSION-ENST00000667305.1:22359-ENST00000338492.9:3799|482
SPGIYRR
>FUSION-ENST00000667305.1:22359-ENST00000338492.9:3799|1199
FFCSSKLLTLGPSR
>FUSION-ENST00000667305.1:22359-ENST00000338492.9:3799|1013
WGGRYGILFCLSASLLSLTVK
>FUSION-ENST00000667305.1:22359-ENST00000338492.9:3799|159
KSQHIESPSNNL
>FUSION-ENST00000668452.1:109245-ENST00000423490.5:70128|22
RNQELVEKPENLQKNWLR
>FUSION-ENST00000463552.5:25854-ENST00000666777.1:137939|193
TFCFAPGSKHPGLPR
>FUSION-ENST00000667305.1:22359-ENST00000338492.9:3799|911
IMKCCGNRPSR
>ENST00000532286.1|SNV-12211-G-A|4
MHKAKILEK
>FUSION-ENST00000463552.5:25854-ENST00000666777.1:137939|873
RAALKPGHCSVA
>FUSION-ENST00000667305.1:22359-ENST00000338492.9:3799|984
MTKEMMNRMCLAEDLGS
>FUSION-ENST00000463552.5:25854-ENST00000666777.1:137939|1141
MHTHPLMTKGQVR
>FUSION-ENST00000463552.5:25854-ENST00000666777.1:137939|2235
CLLFMTRGGPLLK
>FUSION-ENST00000463552.5:25854-ENST00000666777.1:137939|2420
MNLKWVG
>FUSION-ENST00000463552.5:25854-ENST00000666777.1:137939|27
MGWAPRDRLFSEWGYWVCFLFLST
>FUSION-ENST00000463552.5:25854-ENST00000666777.1:137939|2337
NSGRVFFK
>FUSION-ENST00000463552.5:25854-ENST00000666777.1:137939|667
GHTGRKWWR
>FUSION-ENST00000463552.5:25854-ENST00000666777.1:137939|128
MSFMIWLPVRMVGGPEKGK
>FUSION-ENST00000549633.5:1153-ENST00000478460.5:15234|20
MNMYNYFEPRKHMHFQFILK
>ENST00000260128.8|MNV-162926-GAAC-G|1
LQLFKENRR
>FUSION-ENST00000463552.5:25854-ENST00000666777.1:137939|95
GFSVGATPEHHSSLKDRR
>FUSION-ENST00000667305.1:22359-ENST00000338492.9:3799|1066
CLAMVDFLLWGR
>FUSION-ENST00000667305.1:22359-ENST00000338492.9:3799|1048
MVKPGLYYKYK
>FUSION-ENST00000667305.1:22359-ENST00000338492.9:3799|805
EVSSVGGRHTADVTAR
>FUSION-ENST00000463552.5:25854-ENST00000666777.1:137939|676
GWELEFQLAVAESQS
>FUSION-ENST00000463552.5:25854-ENST00000666777.1:137939|1150
SAFYIQIRRR
>FUSION-ENST00000463552.5:25854-ENST00000666777.1:137939|222
TSWEPWRS
>FUSION-ENST00000463552.5:25854-ENST00000666777.1:137939|1874
MFGSLSCFEILETQYSTHIILCVMG
>FUSION-ENST00000463552.5:25854-ENST00000666777.1:137939|738
MLHQVDKSYSK
>ENST00000424728.6|MNV-64892-ATAGT-A|1
ILSLHLR
>ENST00000309859.8|SNV-39019-C-T|2
CEKLWPTLFR
>ENST00000418337.6|SNV-300714-G-A|4
KAFFALVANGVQAAPLWESK
>ENST00000324109.9|SNV-52824-C-A|1
GFFQSSCVRELCLSSQSR
>FUSION-ENST00000463552.5:25854-ENST00000666777.1:137939|1507
FSYQQAALKTLR
>FUSION-ENST00000416735.5:167-ENST00000436510.1:20526|5
AGCKTLGTVCPPSK
>FUSION-ENST00000463552.5:25854-ENST00000666777.1:137939|284
TRTTLTFLK
>FUSION-ENST00000667305.1:22359-ENST00000338492.9:3799|953
HSFPEQLLYAWHR
>FUSION-ENST00000463552.5:25854-ENST00000666777.1:137939|1986
SPALVIRPPWPPK
>ENST00000447629.2|MNV-29330-ATGGC-A|2
FSITRSSPDDFYC
>FUSION-ENST00000463552.5:25854-ENST00000666777.1:137939|1952
EARGAHSFTVSAELEEPVKLSK
>FUSION-ENST00000463552.5:25854-ENST00000666777.1:137939|1153
MSAFYIQIRR
>FUSION-ENST00000463552.5:25854-ENST00000666777.1:137939|1168
NELGSEVGRRR
>FUSION-ENST00000549633.5:1153-ENST00000478460.5:15234|144
EREEGFCNLK
>FUSION-ENST00000463552.5:25854-ENST00000666777.1:137939|2879
MGIEQGHYLLPMVYR
>FUSION-ENST00000463552.5:25854-ENST00000666777.1:137939|1971
LMFVFLVETRFYHIGQAALELLTS
>FUSION-ENST00000463552.5:25854-ENST00000666777.1:137939|1426
SSLGWSGKRR
>FUSION-ENST00000667305.1:22359-ENST00000338492.9:3799|555
MVVNSRFFEFFFFSFFF
>FUSION-ENST00000463552.5:25854-ENST00000666777.1:137939|751
RGVLHEITELALWSL
>FUSION-ENST00000463552.5:25854-ENST00000666777.1:137939|1376
NSSWLCLSCGGPFSAWR
>ENST00000496184.1|SNV-21921-C-T|3
FMAKPGASPAR
>FUSION-ENST00000463552.5:25854-ENST00000666777.1:137939|1315
FGSLKQQK
>FUSION-ENST00000463552.5:25854-ENST00000666777.1:137939|1260
MIITASKR
>FUSION-ENST00000667305.1:22359-ENST00000338492.9:3799|1191
LHASVCGCLMPFPGGLQAWKILLFI
>FUSION-ENST00000463552.5:25854-ENST00000666777.1:137939|1570
MNGLICPR
>FUSION-ENST00000463552.5:25854-ENST00000666777.1:137939|2135
GECQAPPRDREAQCR
>FUSION-ENST00000463552.5:25854-ENST00000666777.1:137939|825
MCAHLVPEDLGDESMTGVHR
>ENST00000358701.10|SNV-29212-G-A|3
MQISGIFLTNHIK
>FUSION-ENST00000667305.1:22359-ENST00000338492.9:3799|961
MPGTVLAAGDPAGSRR
>FUSION-ENST00000667305.1:22359-ENST00000338492.9:3799|165
EGSTQLSWAWQKFIRGGGGTGYPPK
>FUSION-ENST00000463552.5:25854-ENST00000666777.1:137939|839
LPRLVLNSK
>FUSION-ENST00000463552.5:25854-ENST00000666777.1:137939|1205
DAYPPADDK
>FUSION-ENST00000463552.5:25854-ENST00000666777.1:137939|536
FALLVLEPSSW
>FUSION-ENST00000463552.5:25854-ENST00000666777.1:137939|1083
QNVSALGDEVST
>FUSION-ENST00000667305.1:22359-ENST00000338492.9:3799|564
PVIPALWQAEAGRSLEVR
>FUSION-ENST00000463552.5:25854-ENST00000666777.1:137939|1355
KCCPLSGYNVHIFSQPVGR
>ENST00000404938.6|SNV-123860-G-T|2
SVAAHLFALLEKKPNIDSR
>FUSION-ENST00000463552.5:25854-ENST00000666777.1:137939|793
GPGELTLLIYHPIGAYSFHSLIR
>FUSION-ENST00000667305.1:22359-ENST00000338492.9:3799|1098
MDIVYHAK
>FUSION-ENST00000463552.5:25854-ENST00000666777.1:137939|462
DMGCFLREGALCCSPPLGAPVHHR
>FUSION-ENST00000667305.1:22359-ENST00000338492.9:3799|610
RWIPTHITYTV
>FUSION-ENST00000549633.5:1153-ENST00000478460.5:15234|314
SGPSSELGKH
>FUSION-ENST00000463552.5:25854-ENST00000666777.1:137939|2204
VWAKTEPRTSR
>FUSION-ENST00000667305.1:22359-ENST00000338492.9:3799|1042
LAGHGGAHL
>FUSION-ENST00000463552.5:25854-ENST00000666777.1:137939|2034
MGFHHVGQTGLELLTS
>FUSION-ENST00000463552.5:25854-ENST00000666777.1:137939|1042
TRGYRHTLGGRPCDDGGGD
>FUSION-ENST00000463552.5:25854-ENST00000666777.1:137939|114
GGGEDSEACR
>FUSION-ENST00000463552.5:25854-ENST00000666777.1:137939|1690
MVSNSLAPEALLGDQS
>FUSION-ENST00000549633.5:1153-ENST00000478460.5:15234|88
MSLAGILGASD
>FUSION-ENST00000463552.5:25854-ENST00000666777.1:137939|1605
MAEGGWDLGEQPVRSPWVACTPSPK
>FUSION-ENST00000463552.5:25854-ENST00000666777.1:137939|2912
MCLGRVLYR
>FUSION-ENST00000463552.5:25854-ENST00000666777.1:137939|372
ELGLEPR
>FUSION-ENST00000463552.5:25854-ENST00000666777.1:137939|1525
MMQILSRGER
>ENST00000538802.1|SNV-15030-T-A|16
HQGSCLIAVMMTNLILKK
>ENST00000373851.6|SNV-75623-T-G|1
GVLHCNVPEHHNLGSGK
>FUSION-ENST00000463552.5:25854-ENST00000666777.1:137939|2825
SQCVSFWPEMR
>FUSION-ENST00000463552.5:25854-ENST00000666777.1:137939|2395
GMSSLPSTAPC
>FUSION-ENST00000463552.5:25854-ENST00000666777.1:137939|313
ETRVWAPLKFAAVLR
>FUSION-ENST00000667305.1:22359-ENST00000338492.9:3799|300
MLSSTTNSDIK
>ENST00000493694.1|SNV-367-G-T|3
LRDLFGK
>FUSION-ENST00000463552.5:25854-ENST00000666777.1:137939|720
LSFNGCR
>FUSION-ENST00000463552.5:25854-ENST00000666777.1:137939|2782
MPFVFKAAAPEDMEEKG
>FUSION-ENST00000463552.5:25854-ENST00000666777.1:137939|2229
ACHMAGTQSFLSF
>FUSION-ENST00000549633.5:1153-ENST00000478460.5:15234|222
MPITESISLVKR
>FUSION-ENST00000463552.5:25854-ENST00000666777.1:137939|490
VICQHFSNCFRR
>FUSION-ENST00000463552.5:25854-ENST00000666777.1:137939|2416
WSMLLHMWEKK
>FUSION-ENST00000549633.5:1153-ENST00000478460.5:15234|349
YSFHCALFLYIHDKVK
>FUSION-ENST00000463552.5:25854-ENST00000666777.1:137939|2269
LTLPSLLGYYHAQAIQSIVLGA
>FUSION-ENST00000463552.5:25854-ENST00000666777.1:137939|460
MGCFLREGALCCSPPLGAPVHHR
>FUSION-ENST00000549633.5:1153-ENST00000478460.5:15234|73
EMSRKSSI
>FUSION-ENST00000667305.1:22359-ENST00000338492.9:3799|930
SPRPHCVNSKVLSR
>FUSION-ENST00000667305.1:22359-ENST00000338492.9:3799|869
ALSARSR
>FUSION-ENST00000463552.5:25854-ENST00000666777.1:137939|2626
ISMACLRSSSWHLNPGSSACDDR
>ENST00000233099.6|INDEL-51715-A-AA|1
YRGQREQ
>FUSION-ENST00000463552.5:25854-ENST00000666777.1:137939|947
MSHLMSSKSGASK
>FUSION-ENST00000463552.5:25854-ENST00000666777.1:137939|1350
SAMPGEEQHLLGVLF
>FUSION-ENST00000667305.1:22359-ENST00000338492.9:3799|1081
MRNPQPREVK
>FUSION-ENST00000549633.5:1153-ENST00000478460.5:15234|138
ERMLGQTVVSDYTLFTER
>ENST00000338450.7|SNV-6787-A-C|1
GEAAAQADQPNSKRSR
>ENST00000554498.1|SNV-70816-T-A|2
MVPVHQHV
>FUSION-ENST00000463552.5:25854-ENST00000666777.1:137939|2276
KHLPSFKCFQVAGYS
>ENST00000409885.1|SNV-73-C-T|1
ETVNELETGEVSKDAVIVKQEK
>ENST00000280665.11|INDEL-49001-A-AA|3
TCSEPKKDNQFLCHL
>FUSION-ENST00000463552.5:25854-ENST00000666777.1:137939|866
MLVFGQSGQVRLSGR
>FUSION-ENST00000667305.1:22359-ENST00000338492.9:3799|712
MSFLLGR
>FUSION-ENST00000549633.5:1153-ENST00000478460.5:15234|291
HLISEVNYN
>FUSION-ENST00000463552.5:25854-ENST00000666777.1:137939|1888
CLVHNFSFPVESQLQKIHT
>FUSION-ENST00000667305.1:22359-ENST00000338492.9:3799|170
LLFHFANMEGSTQLSWAWQKFIR
>ENST00000509648.5|SNV-19079-G-T|8
LELMNLK
>FUSION-ENST00000463552.5:25854-ENST00000666777.1:137939|2073
MNTPRRN
>FUSION-ENST00000463552.5:25854-ENST00000666777.1:137939|1658
MLSVLFDPLFGEDR
>FUSION-ENST00000463552.5:25854-ENST00000666777.1:137939|31
MYEMGWAPRDR
>FUSION-ENST00000463552.5:25854-ENST00000666777.1:137939|2480
KPLKENYFGPLFK
>FUSION-ENST00000463552.5:25854-ENST00000666777.1:137939|576
SRAESGLMC
>FUSION-ENST00000463552.5:25854-ENST00000666777.1:137939|2492
SVPFLAVGCGACYSTCGRK
>FUSION-ENST00000667305.1:22359-ENST00000338492.9:3799|257
HHLLSWLYL
>FUSION-ENST00000463552.5:25854-ENST00000666777.1:137939|2104
SLCRPSCCYNK
>FUSION-ENST00000463552.5:25854-ENST00000666777.1:137939|1428
SSLGWSGK
>ENST00000418409.5|SNV-379-C-G|4
FDQSRHHVIGAVFHSLKMIVK
>FUSION-ENST00000463552.5:25854-ENST00000666777.1:137939|1454
DLWPAGLR
>FUSION-ENST00000667305.1:22359-ENST00000338492.9:3799|220
ALLLPES
>FUSION-ENST00000463552.5:25854-ENST00000666777.1:137939|739
MLHQVDK
>FUSION-ENST00000667305.1:22359-ENST00000338492.9:3799|898
LSGQSQGR
>FUSION-ENST00000667305.1:22359-ENST00000338492.9:3799|402
VALGEESGPHCPK
>FUSION-ENST00000463552.5:25854-ENST00000666777.1:137939|2992
MGQYVSQRAILTIYQSQFLLRMER
>FUSION-ENST00000667305.1:22359-ENST00000338492.9:3799|362
MCLEKSSFLRF
>FUSION-ENST00000463552.5:25854-ENST00000666777.1:137939|14
MKHLITK
>FUSION-ENST00000463552.5:25854-ENST00000666777.1:137939|152
PEACGRLLTGEPRGAEDSIFLR
>FUSION-ENST00000667305.1:22359-ENST00000338492.9:3799|868
ALSARSRLAVVDGATGMDF
>ENST00000454603.5|SNV-5455-C-G|2
ATTYDTWCGVAHGCTRK
>FUSION-ENST00000463552.5:25854-ENST00000666777.1:137939|2553
ENFHGLPKVIK
>FUSION-ENST00000463552.5:25854-ENST00000666777.1:137939|836
LVLNSKQSSCLDLPK
>ENST00000341594.9|SNV-209510-C-G|3
DSCVQEAGALQQQYEDILR
>FUSION-ENST00000667305.1:22359-ENST00000338492.9:3799|1008
FLRTGASK
>FUSION-ENST00000463552.5:25854-ENST00000666777.1:137939|700
MGVRISTCSCR
>FUSION-ENST00000463552.5:25854-ENST00000666777.1:137939|2758
MYLLYLGS
>FUSION-ENST00000463552.5:25854-ENST00000666777.1:137939|1080
MCLDAALRGR
>FUSION-ENST00000667305.1:22359-ENST00000338492.9:3799|627
MHRTVLHCCVITTIMA
>FUSION-ENST00000549633.5:1153-ENST00000478460.5:15234|131
RYMCKITW
>FUSION-ENST00000463552.5:25854-ENST00000666777.1:137939|816
YCRMCHGAWR
>ENST00000490881.5|SNV-60959-A-T|7
IYMRALQIVFGIRLEHFYMEELPN
>FUSION-ENST00000463552.5:25854-ENST00000666777.1:137939|435
MALMFWVTRPK
>FUSION-ENST00000463552.5:25854-ENST00000666777.1:137939|2128
CSLWLGRGDTIVPILQVR
>FUSION-ENST00000667305.1:22359-ENST00000338492.9:3799|1052
TSKGPGAVAHTCNPSTLGG
>ENST00000447629.2|MNV-29330-ATGGC-A|12
MLSWISLKMLGLGSLPQWDRSVR
>FUSION-ENST00000463552.5:25854-ENST00000666777.1:137939|1933
QKETKTMDFCHCLTLLQEK
>FUSION-ENST00000463552.5:25854-ENST00000666777.1:137939|2841
FLKDSCSR
>FUSION-ENST00000463552.5:25854-ENST00000666777.1:137939|2876
GIEQGHYLLPMVYRSQTQVSER
>FUSION-ENST00000653038.1:43281-ENST00000656884.1:41250|1
SYIRTCNR
>FUSION-ENST00000463552.5:25854-ENST00000666777.1:137939|2206
WIERVWAKTEPR
>FUSION-ENST00000463552.5:25854-ENST00000666777.1:137939|1580
MSALTSGLPRMQYVIPGR
>FUSION-ENST00000429741.5:326-ENST00000437355.6:30373|45
ILPAMVSHSELRK
>FUSION-ENST00000463552.5:25854-ENST00000666777.1:137939|1683
GGVGALSSFPAVPRSAGQGR
>FUSION-ENST00000463552.5:25854-ENST00000666777.1:137939|2067
IHLPQPPK
>ENST00000469067.5|SNV-151558-G-C|5
PFGCERQVCR
>FUSION-ENST00000557932.5:13563-ENST00000330947.6:58813|1
EQEQACGGC
>FUSION-ENST00000463552.5:25854-ENST00000666777.1:137939|195
TFCFAPGSK
>FUSION-ENST00000463552.5:25854-ENST00000666777.1:137939|1197
ELFSTIPLGS
>FUSION-ENST00000463552.5:25854-ENST00000666777.1:137939|226
LTQSTPLPRTSWEPWR
>FUSION-ENST00000463552.5:25854-ENST00000666777.1:137939|1884
LARMVSIS
>FUSION-ENST00000463552.5:25854-ENST00000666777.1:137939|1526
MMQILSR
>ENST00000482225.1|SNV-21843-C-T|8
DCINIRTGQECRDT
>FUSION-ENST00000546519.1:1153-ENST00000478460.5:15234|376
DPQRRCMSIK
>FUSION-ENST00000463552.5:25854-ENST00000666777.1:137939|2097
AVVPCGEMR
>FUSION-ENST00000549633.5:1153-ENST00000478460.5:15234|365
EPKHILLMLINLIGFS
>FUSION-ENST00000463552.5:25854-ENST00000666777.1:137939|428
FWVTRPK
>FUSION-ENST00000549633.5:1153-ENST00000478460.5:15234|329
TGPTIIILR
>FUSION-ENST00000463552.5:25854-ENST00000666777.1:137939|1310
FPLQLSYS
>FUSION-ENST00000463552.5:25854-ENST00000666777.1:137939|1234
MELAPLLSSQIRPWEQ
>FUSION-ENST00000667305.1:22359-ENST00000338492.9:3799|351
SLGCSKL
>FUSION-ENST00000667305.1:22359-ENST00000338492.9:3799|1071
FFTFYSLQLHEAFIMK
>FUSION-ENST00000463552.5:25854-ENST00000666777.1:137939|3172
CCFYLLAAFSGSGHFFQGSVR
>FUSION-ENST00000463552.5:25854-ENST00000666777.1:137939|2191
HLLCAIPSCK
>FUSION-ENST00000463552.5:25854-ENST00000666777.1:137939|2794
ILGLLPLR
>FUSION-ENST00000416735.5:167-ENST00000436510.1:20526|3
TLGTVCPPSK
>FUSION-ENST00000463552.5:25854-ENST00000666777.1:137939|2700
MLVHLEPHFYCHNPGLDRPR
>FUSION-ENST00000549633.5:1492-ENST00000478460.5:15234|386
MQSARKGGEPGER
>FUSION-ENST00000463552.5:25854-ENST00000666777.1:137939|211
TFCGPRR
>FUSION-ENST00000463552.5:25854-ENST00000666777.1:137939|203
ACSATSGAGTSVNHTAGR
>FUSION-ENST00000463552.5:25854-ENST00000666777.1:137939|2547
MPSPDPNAK
>FUSION-ENST00000549633.5:1153-ENST00000478460.5:15234|17
YNYFEPR
>ENST00000303221.10|SNV-32319-A-G|3
QMGSCSCFFR
>FUSION-ENST00000463552.5:25854-ENST00000666777.1:137939|337
AGRHGSGLP
>ENST00000072869.9|SNV-14286-G-C|2
AVFMAVLMGQGQR
>FUSION-ENST00000557932.5:13563-ENST00000330947.6:58813|3
KQQKEQEQACGGC
>FUSION-ENST00000463552.5:25854-ENST00000666777.1:137939|1696
TGQVERSAFQGR
>ENST00000492556.5|SNV-196-G-A|1
SDSCGRKR
>FUSION-ENST00000463552.5:25854-ENST00000666777.1:137939|965
MQPFKHSCLFPVSQHCAGLPR
>FUSION-ENST00000463552.5:25854-ENST00000666777.1:137939|159
EGYSQAWS
>FUSION-ENST00000667305.1:22359-ENST00000338492.9:3799|102
RFHHVGQAGLEHLTSGDPPASASR
>ENST00000409885.1|SNV-73-C-T|2
METVNELETGEVSKDAVIVKQEK
>ENST00000341594.9|SNV-209510-C-G|1
DSCVQEAGALQQQYEDILRRAK
>FUSION-ENST00000463552.5:25854-ENST00000666777.1:137939|1280
MQTLGEGERQGGYR
>FUSION-ENST00000463552.5:25854-ENST00000666777.1:137939|1327
VLATLGFRPSR
>ENST00000473253.5|SNV-1028475-A-G|3
GQWYCNNHSVYPCLDVK
>ENST00000328333.12|SNV-818-G-A|4
EVRSFLK
>ENST00000553221.5|SNV-8209-T-G|1
IILGLVFIFQFVIACSCLAINRSK
>FUSION-ENST00000463552.5:25854-ENST00000666777.1:137939|2559
NFHGLPRVVEQCGRDHGEFPWLA
>FUSION-ENST00000463552.5:25854-ENST00000666777.1:137939|985
VSSSPFCLEQVCPTPLWLLNK
>FUSION-ENST00000463552.5:25854-ENST00000666777.1:137939|60
MYEWGFLWGPHR
>FUSION-ENST00000463552.5:25854-ENST00000666777.1:137939|153
MPEACGRLLTGEPRGAEDSIFLR
>FUSION-ENST00000463552.5:25854-ENST00000666777.1:137939|1635
QETDIFNGPEADLGCSDIVK
>FUSION-ENST00000463552.5:25854-ENST00000666777.1:137939|456
EGALCCSPPLGAPVHHR
>ENST00000398052.9|SNV-50227-G-T|3
GEAMALNEKIILEKVQSR
>FUSION-ENST00000667305.1:22359-ENST00000338492.9:3799|702
SEFFRISGK
>FUSION-ENST00000463552.5:25854-ENST00000666777.1:137939|3156
MERGTNLR
>FUSION-ENST00000463552.5:25854-ENST00000666777.1:137939|2536
MQSIPAQPFILASPGGSISCKN
>FUSION-ENST00000667305.1:22359-ENST00000338492.9:3799|879
GSPCGVFCFCFLFVMRQSLALLPR
>FUSION-ENST00000463552.5:25854-ENST00000666777.1:137939|722
KLSFNGCR
>FUSION-ENST00000463552.5:25854-ENST00000666777.1:137939|3129
GDSMQFFLGEGCCTFQGLTK
>FUSION-ENST00000463552.5:25854-ENST00000666777.1:137939|1898
IVRKINYNS
>FUSION-ENST00000463552.5:25854-ENST00000666777.1:137939|253
MDDVKLWHA
>FUSION-ENST00000463552.5:25854-ENST00000666777.1:137939|3177
MGYLIFSFQQPWR
>FUSION-ENST00000463552.5:25854-ENST00000666777.1:137939|300
MAADHVR
>FUSION-ENST00000463552.5:25854-ENST00000666777.1:137939|1706
DQDHPGQHGETPSLLKTQK
>FUSION-ENST00000463552.5:25854-ENST00000666777.1:137939|1515
MGIVWAGVWRGCAPPQAG
>FUSION-ENST00000463552.5:25854-ENST00000666777.1:137939|2382
HSGEGGIQSR
>ENST00000319429.7|SNV-319-G-A|1
APVQPTGVHLHCVPQQMDLCVPR
>FUSION-ENST00000667305.1:22359-ENST00000338492.9:3799|534
VSLCCPGLK
>ENST00000477653.2|MNV-47467-GAC-G|3
PRSSATLNTTGTLDNDIMLIKLSSP
>FUSION-ENST00000463552.5:25854-ENST00000666777.1:137939|1981
VMAHYLFLL
>FUSION-ENST00000463552.5:25854-ENST00000666777.1:137939|2604
MGISLIGMRGGR
>FUSION-ENST00000463552.5:25854-ENST00000666777.1:137939|242
MHFPPCPAPHARLAGFDR
>FUSION-ENST00000463552.5:25854-ENST00000666777.1:137939|1547
NELEVLFFLRDFLFSCVCVWGWGGR
>ENST00000570698.5|SNV-8813-C-T|4
MCWIIGLTWRR
>ENST00000417209.2|SNV-35141-G-C|4
IFLKSEFSEENVEFWLACEDFNKTK
>FUSION-ENST00000667305.1:22359-ENST00000338492.9:3799|643
FHALQRAR
>FUSION-ENST00000463552.5:25854-ENST00000666777.1:137939|2011
MCPHFPMRQQRHSLGSSAR
>FUSION-ENST00000667305.1:22359-ENST00000338492.9:3799|785
STKVAGGVGGGGK
>FUSION-ENST00000536391.5:1566-ENST00000594108.1:2146|2
NPPWATQFTATAVSQPGADTGLR
>ENST00000464776.5|SNV-12853-G-T|1
ASTPPAQSGISLAT
>FUSION-ENST00000667305.1:22359-ENST00000338492.9:3799|754
KEIWARHCGLCL
>FUSION-ENST00000667305.1:22359-ENST00000338492.9:3799|935
MEAVQAKANSCAKSPRPHCVNSK
>FUSION-ENST00000463552.5:25854-ENST00000666777.1:137939|2568
LSVLPVGKCHPHCVNVEGIMK
>FUSION-ENST00000667305.1:22359-ENST00000338492.9:3799|501
MNSYLCFMTALR
>FUSION-ENST00000463552.5:25854-ENST00000666777.1:137939|1909
SFSVLPQWENK
>FUSION-ENST00000667305.1:22359-ENST00000338492.9:3799|977
CLAEDLGS
>ENST00000409598.8|SNV-198001-G-A|3
ALYDFRGENEDK
>FUSION-ENST00000463552.5:25854-ENST00000666777.1:137939|961
LLSALPGYSAR
>FUSION-ENST00000463552.5:25854-ENST00000666777.1:137939|2003
SHVLESQAVSAPR
>FUSION-ENST00000463552.5:25854-ENST00000666777.1:137939|1158
LLLMSAFYIQIR
>FUSION-ENST00000463552.5:25854-ENST00000666777.1:137939|3043
MLVRLVSSSGPQVICPPRPPK
>ENST00000328333.12|SNV-818-G-A|3
EVRSFLKGLVLPFSGAASAQGVR
>FUSION-ENST00000463552.5:25854-ENST00000666777.1:137939|2346
MFPSSWLFMIARK
>FUSION-ENST00000667305.1:22359-ENST00000338492.9:3799|162
GGGGTGYPPK
>ENST00000459817.2|MNV-29330-ATGGC-A|6
ILFRSFMLSWISLKMLGLGSLPQWD
>FUSION-ENST00000549633.5:1153-ENST00000478460.5:15234|142
EEGFCNLK
>FUSION-ENST00000463552.5:25854-ENST00000666777.1:137939|1796
GLPLIHPAPSK
>ENST00000532286.1|SNV-12211-G-A|3
HKAKILEK
>FUSION-ENST00000463552.5:25854-ENST00000666777.1:137939|2646
SRFLAGCPDALSFWKPPR
>FUSION-ENST00000667305.1:22359-ENST00000338492.9:3799|757
IPGFWWK
>FUSION-ENST00000463552.5:25854-ENST00000666777.1:137939|877
TSLTNMVQPCLY
>FUSION-ENST00000463552.5:25854-ENST00000666777.1:137939|479
MELPKLYGSTVSNSFSK
>FUSION-ENST00000667305.1:22359-ENST00000338492.9:3799|1202
LCVDASCLFLVVCRHGRFFCSSK
>FUSION-ENST00000463552.5:25854-ENST00000666777.1:137939|783
TLVPHCQITFK
>FUSION-ENST00000463552.5:25854-ENST00000666777.1:137939|2050
WSPAVWPRLECSGMILAHCNLR
>FUSION-ENST00000463552.5:25854-ENST00000666777.1:137939|1116
LLPGIYHKAHSR
>FUSION-ENST00000463552.5:25854-ENST00000666777.1:137939|308
ARPYSAWGLGFR
>FUSION-ENST00000667305.1:22359-ENST00000338492.9:3799|155
DPLISASQSVEITGVSR
>FUSION-ENST00000463552.5:25854-ENST00000666777.1:137939|1996
RSLALWPRLECK
>FUSION-ENST00000667305.1:22359-ENST00000338492.9:3799|440
MPPRSMPSGK
>FUSION-ENST00000463552.5:25854-ENST00000666777.1:137939|999
DSWQPPEARRGK
>FUSION-ENST00000463552.5:25854-ENST00000666777.1:137939|1224
MESHNCTK
>FUSION-ENST00000463552.5:25854-ENST00000666777.1:137939|2427
FFCGGVGGGAYICVCKNLPLLR
>ENST00000313050.11|SNV-32425-C-T|1
ADSGPTQLPLSLSPAPETK
>FUSION-ENST00000667305.1:22359-ENST00000338492.9:3799|1096
MDIVYHAKHVLHLLLPTTP
>FUSION-ENST00000667305.1:22359-ENST00000338492.9:3799|1145
SYILEVR
>FUSION-ENST00000667305.1:22359-ENST00000338492.9:3799|873
MHRALSAR
>FUSION-ENST00000667305.1:22359-ENST00000338492.9:3799|642
MFHALQRARNR
>ENST00000456315.7|SNV-2743-A-G|1
NHVIEDIEGRWGSENVDDNNQLFR
>FUSION-ENST00000667305.1:22359-ENST00000338492.9:3799|997
MVWKWGACL
>FUSION-ENST00000463552.5:25854-ENST00000666777.1:137939|2285
AIGLSAHAYSPK
>FUSION-ENST00000463552.5:25854-ENST00000666777.1:137939|196
MTFCFAPGSK
>FUSION-ENST00000667305.1:22359-ENST00000338492.9:3799|1109
MCGLFILHFLS
>FUSION-ENST00000463552.5:25854-ENST00000666777.1:137939|500
TCQSRLLPLR
>ENST00000371935.6|SNV-283-C-T|6
AKVPASKCAPSSPVAKPGPVK
>FUSION-ENST00000463552.5:25854-ENST00000666777.1:137939|1160
MASALRLLLMSAFYIQIRR
>ENST00000648372.1|SNV-83502-C-T|7
VNMLLPNSMNGR
>FUSION-ENST00000463552.5:25854-ENST00000666777.1:137939|2998
MSSGCTIVGGYLILRNLSFLICK
>FUSION-ENST00000667305.1:22359-ENST00000338492.9:3799|449
WYIAFHKTKEFILSVK
>FUSION-ENST00000463552.5:25854-ENST00000666777.1:137939|249
LTQQLTGGDQLR
>ENST00000673785.1|SNV-247194-G-T|3
LSSRVLDKIIIGQLVSLLSNNLNK
>FUSION-ENST00000667305.1:22359-ENST00000338492.9:3799|668
TNSLIAKWVK
>FUSION-ENST00000463552.5:25854-ENST00000666777.1:137939|2628
GSWRISMACLR
>FUSION-ENST00000463552.5:25854-ENST00000666777.1:137939|2990
GQYVSQRAILTIYQSQFLLR
>ENST00000635293.1|SNV-16852-G-T|6
KPLDGEYFTLQIRGRELFEMFR
>ENST00000562753.1|SNV-119721-A-C|9
LRNCPTALQILERAR
>FUSION-ENST00000667305.1:22359-ENST00000338492.9:3799|253
TILILQMLGLR
>ENST00000481793.1|SNV-11534-A-G|6
GSVQTNR
>FUSION-ENST00000667305.1:22359-ENST00000338492.9:3799|667
TNSLIAKWVKDR
>FUSION-ENST00000549633.5:1153-ENST00000478460.5:15234|272
IQTYIKK
>FUSION-ENST00000668452.1:109245-ENST00000423490.5:70128|21
NQELVEKPENLQK
>FUSION-ENST00000463552.5:25854-ENST00000666777.1:137939|3008
MTILVRVDLAKSWSNW
>FUSION-ENST00000525495.6:7861-ENST00000544752.6:581576|54
MQKMEWGESLLK
>FUSION-ENST00000549633.5:1153-ENST00000478460.5:15234|93
ALSMDRAKNCEYK
>FUSION-ENST00000463552.5:25854-ENST00000666777.1:137939|606
MPPHSSLGNEARLCVK
>ENST00000289382.8|SNV-12145-T-G|3
AFKSPLSAPQQTQLLGELEKDPK
>FUSION-ENST00000463552.5:25854-ENST00000666777.1:137939|257
MLGLLDLIESSKRGGQALLTPCEK
>FUSION-ENST00000463552.5:25854-ENST00000666777.1:137939|3190
IYLQCMWSVVPGHPHI
>ENST00000549461.1|SNV-94244-C-A|7
PTSVAQK
>FUSION-ENST00000463552.5:25854-ENST00000666777.1:137939|2143
MVKPMGVAFSR
>ENST00000651947.1|SNV-22152-A-G|4
MAQKNICTLICVREQC
>FUSION-ENST00000463552.5:25854-ENST00000666777.1:137939|1767
MACHRPHYYGR
>FUSION-ENST00000463552.5:25854-ENST00000666777.1:137939|1054
SQERQGR
>FUSION-ENST00000463552.5:25854-ENST00000666777.1:137939|1598
MHSGSTGMSWK
>FUSION-ENST00000463552.5:25854-ENST00000666777.1:137939|1499
MNVEFFFLR
>FUSION-ENST00000463552.5:25854-ENST00000666777.1:137939|3200
MGINLLANSVS
>ENST00000353796.7|SNV-19410-G-A|8
TFSHNSSLFRHQRVHTGK
>FUSION-ENST00000463552.5:25854-ENST00000666777.1:137939|1295
EGVACLVCIKLNCIT
>FUSION-ENST00000667305.1:22359-ENST00000338492.9:3799|1151
MLYPLNSQR
>FUSION-ENST00000463552.5:25854-ENST00000666777.1:137939|1275
QTLGEGERQGGYRIYLLER
>FUSION-ENST00000463552.5:25854-ENST00000666777.1:137939|1990
HHAWLIFYVFSR
>FUSION-ENST00000525495.6:7861-ENST00000544752.6:581576|74
WNGASPCSR
>FUSION-ENST00000667305.1:22359-ENST00000338492.9:3799|411
ILPDFRGFVSADSSLRFVSHIVR
>ENST00000282849.10|SNV-112646-G-A|2
DRTPCSPNK
>FUSION-ENST00000463552.5:25854-ENST00000666777.1:137939|1272
QGGYRIYLLER
>FUSION-ENST00000463552.5:25854-ENST00000666777.1:137939|2678
LFILLINFYDCHKILTQI
>FUSION-ENST00000463552.5:25854-ENST00000666777.1:137939|1028
MAFLDSI
>FUSION-ENST00000549633.5:1492-ENST00000478460.5:15234|375
RSPGASALHLPPKSARPR
>FUSION-ENST00000463552.5:25854-ENST00000666777.1:137939|1470
SLHAWPHLHFRVPVLQR
>FUSION-ENST00000463552.5:25854-ENST00000666777.1:137939|438
GFHHVGQAGLELQTSRDPLPCPLK
>FUSION-ENST00000463552.5:25854-ENST00000666777.1:137939|1340
MPVLWWPILSLADTAATNR
>ENST00000470729.5|SNV-100950-G-A|34
AKLLSCGADIEVK
>FUSION-ENST00000463552.5:25854-ENST00000666777.1:137939|2486
SSHLLQDFCVIK
>FUSION-ENST00000463552.5:25854-ENST00000666777.1:137939|2402
GVMPFLVVPLIAR
>ENST00000651947.1|SNV-22152-A-G|12
MMSSLFLCMAQKNICTLICVR
>FUSION-ENST00000667305.1:22359-ENST00000338492.9:3799|120
MFIMSWMKKK
>FUSION-ENST00000463552.5:25854-ENST00000666777.1:137939|1068
MEVEIRGIQHQVKGGHGFLAATR
>FUSION-ENST00000667305.1:22359-ENST00000338492.9:3799|92
MTSPPCLGSKL
>FUSION-ENST00000463552.5:25854-ENST00000666777.1:137939|23
MSSLLVLLIQCIVNVQSLSFK
>FUSION-ENST00000463552.5:25854-ENST00000666777.1:137939|19
MSQKDPTITSALTACVTSEMGDIK
>ENST00000497882.5|SNV-5731-C-T|4
MCTSAMPMGGRLCR
>ENST00000538802.1|SNV-15030-T-A|17
SLWVKHQGSCLIAVMMTNLILKK
>FUSION-ENST00000549633.5:1153-ENST00000478460.5:15234|184
MTVASSPR
>FUSION-ENST00000463552.5:25854-ENST00000666777.1:137939|72
TFQRSLF
>FUSION-ENST00000463552.5:25854-ENST00000666777.1:137939|2581
THKPMFALAR
>FUSION-ENST00000429741.5:326-ENST00000437355.6:30373|46
ILPAMVSHSELR
>FUSION-ENST00000463552.5:25854-ENST00000666777.1:137939|3105
MVWALSGWEEVGLKVPQ
>FUSION-ENST00000463552.5:25854-ENST00000666777.1:137939|2615
CDSVLVDP
>FUSION-ENST00000525495.6:7861-ENST00000544752.6:581576|56
FSSQNAFMQKMEWGESLLK
>FUSION-ENST00000667305.1:22359-ENST00000338492.9:3799|1076
EVKNILPGHTAWERQSCR
>ENST00000650597.1|SNV-2285-G-A|12
KYENELALHQGVEADINGLR
>FUSION-ENST00000549633.5:1153-ENST00000478460.5:15234|134
LGQTVVSDYTLFTER
>FUSION-ENST00000463552.5:25854-ENST00000666777.1:137939|3032
MTESHMYSGVWSK
>FUSION-ENST00000463552.5:25854-ENST00000666777.1:137939|1066
EVEIRGIQHQVKGGHGFLAATR
>ENST00000325083.12|SNV-86714-C-G|1
QLGSILQDSVAKFAGRK
>FUSION-ENST00000463552.5:25854-ENST00000666777.1:137939|3108
TASSSSSSSHQSGGGDWGGDC
>FUSION-ENST00000463552.5:25854-ENST00000666777.1:137939|1554
VLHAFWK
>FUSION-ENST00000667305.1:22359-ENST00000338492.9:3799|218
NLTTLSIR
>FUSION-ENST00000549633.5:1153-ENST00000478460.5:15234|194
MVNMMVSMTVASSPRLIILCK
>ENST00000366923.8|SNV-26461-T-G|2
KPYIWEDSRLNLNNTVLSK
>FUSION-ENST00000463552.5:25854-ENST00000666777.1:137939|569
SSLLLFLFFFK
>FUSION-ENST00000463552.5:25854-ENST00000666777.1:137939|2439
MKLVPSLPVLMAEVQAR
>FUSION-ENST00000549633.5:1153-ENST00000478460.5:15234|229
MFLYLFS
>FUSION-ENST00000463552.5:25854-ENST00000666777.1:137939|457
GCFLREGALCCSPPLGAPVHHRK
>FUSION-ENST00000463552.5:25854-ENST00000666777.1:137939|2870
SQTQVSEREDIF
>FUSION-ENST00000667305.1:22359-ENST00000338492.9:3799|1150
LYPLNSQR
>FUSION-ENST00000463552.5:25854-ENST00000666777.1:137939|2264
MVVISIALVTSLCLR
>FUSION-ENST00000463552.5:25854-ENST00000666777.1:137939|40
AHMIPTMYEMGWAPR
>FUSION-ENST00000463552.5:25854-ENST00000666777.1:137939|2385
VTQVPLWTIRHSGEGGIQSRDK
>FUSION-ENST00000463552.5:25854-ENST00000666777.1:137939|1093
MSVVKTPCIWMPVECRVLAQL
>FUSION-ENST00000463552.5:25854-ENST00000666777.1:137939|1880
TEACNTYVLTRTDAL
>FUSION-ENST00000463552.5:25854-ENST00000666777.1:137939|1285
QRVYHGAGQL
>FUSION-ENST00000463552.5:25854-ENST00000666777.1:137939|1249
QNQGWKTSERECHNK
>FUSION-ENST00000463552.5:25854-ENST00000666777.1:137939|2153
SCTLVPTHQITMPSQLLLQ
>FUSION-ENST00000463552.5:25854-ENST00000666777.1:137939|2938
FTYVPWKSFIQERICK
>FUSION-ENST00000463552.5:25854-ENST00000666777.1:137939|3055
RSSEVLGR
>FUSION-ENST00000463552.5:25854-ENST00000666777.1:137939|3107
MVWALSGWEEVGLK
>FUSION-ENST00000667305.1:22359-ENST00000338492.9:3799|810
RNRCHLR
>ENST00000616559.4|SNV-268270-G-A|1
LVQASRAHDTTPMIVHCSAGVGR
>FUSION-ENST00000463552.5:25854-ENST00000666777.1:137939|2311
MSSLGLLLFLCNKGLKLPASLR
>FUSION-ENST00000463552.5:25854-ENST00000666777.1:137939|2083
DSWQSLR
>FUSION-ENST00000463552.5:25854-ENST00000666777.1:137939|2498
MWKMSVPFLAVGCGACYSTCGRK
>FUSION-ENST00000463552.5:25854-ENST00000666777.1:137939|2032
QNSFFFFFK
>FUSION-ENST00000549633.5:1153-ENST00000478460.5:15234|347
YSFHCALFLYIHDKVKDK
>ENST00000340116.12|SNV-34791-T-C|4
FKPLWIEEPTSPDDILGHATISKR
>FUSION-ENST00000463552.5:25854-ENST00000666777.1:137939|1486
RASGVTGR
>FUSION-ENST00000463552.5:25854-ENST00000666777.1:137939|3226
LRTASRPLLSLLIKNK
>FUSION-ENST00000463552.5:25854-ENST00000666777.1:137939|2661
HGSLQANIKEPVGCLPFWRLQGR
>FUSION-ENST00000463552.5:25854-ENST00000666777.1:137939|532
MQAVFSRKQTLR
>FUSION-ENST00000667305.1:22359-ENST00000338492.9:3799|169
MEGSTQLSWAWQK
>FUSION-ENST00000557932.5:14390-ENST00000330947.6:58813|1
RKACGGC
>ENST00000345136.7|SNV-60134-C-G|1
LDEALQRGTVDARTAQK
>FUSION-ENST00000463552.5:25854-ENST00000666777.1:137939|642
LESGLLKCGFCP
>FUSION-ENST00000463552.5:25854-ENST00000666777.1:137939|289
IPGHCNPHLPGSSDPPASASR
>FUSION-ENST00000667305.1:22359-ENST00000338492.9:3799|160
GGGGTGYPPKKSQHIESPSNNL
>ENST00000484304.1|SNV-3423-G-A|2
VRPGPGGQQLQAGAQGAAERFHHNF
>FUSION-ENST00000463552.5:25854-ENST00000666777.1:137939|991
MKWNFSSQKR
>FUSION-ENST00000463552.5:25854-ENST00000666777.1:137939|449
LARLVLNFRPQEIHCLVLSK
>FUSION-ENST00000463552.5:25854-ENST00000666777.1:137939|292
TEPSGSR
>FUSION-ENST00000463552.5:25854-ENST00000666777.1:137939|2363
MHKPFNR
>FUSION-ENST00000463552.5:25854-ENST00000666777.1:137939|3131
GQRNFSSWLGILLSR
>FUSION-ENST00000463552.5:25854-ENST00000666777.1:137939|281
TTLTFLKSPGK
>ENST00000299752.9|SNV-2830-G-A|2
DENDQVPHFSQAIYRAQLSR
>FUSION-ENST00000463552.5:25854-ENST00000666777.1:137939|2798
MSKILGLLPLR
>FUSION-ENST00000667305.1:22359-ENST00000338492.9:3799|838
HGLTLSPR
>FUSION-ENST00000463552.5:25854-ENST00000666777.1:137939|1201
DAYPPADDKGTGQKDR
>ENST00000449616.2|SNV-851327-C-G|1
TSGLAIASALIDI
>FUSION-ENST00000463552.5:25854-ENST00000666777.1:137939|1071
MMEVEIRGIQHQVK
>FUSION-ENST00000667305.1:22359-ENST00000338492.9:3799|761
RKVLDLR
>FUSION-ENST00000463552.5:25854-ENST00000666777.1:137939|731
MLSLYLWGCCVSR
>FUSION-ENST00000463552.5:25854-ENST00000666777.1:137939|1855
CGHSEKTAICKPK
>ENST00000261655.8|SNV-274046-G-C|2
ALIDKLNMAACTYR
>FUSION-ENST00000667305.1:22359-ENST00000338492.9:3799|1209
VILLGWAVDLIRFAFSC
>FUSION-ENST00000463552.5:25854-ENST00000666777.1:137939|1003
DSWQPPEAR
>ENST00000651947.1|SNV-22152-A-G|11
MSSLFLCMAQKNICTLICVR
>ENST00000482225.1|SNV-21843-C-T|6
MSGYLAPGWK
>FUSION-ENST00000667305.1:22359-ENST00000338492.9:3799|1040
VAHTCNSSYLGV
>FUSION-ENST00000463552.5:25854-ENST00000666777.1:137939|1174
MKNELGSEVGR
>FUSION-ENST00000463552.5:25854-ENST00000666777.1:137939|111
MGGGEDSEACRTTADLSVIPTHLRK
>FUSION-ENST00000463552.5:25854-ENST00000666777.1:137939|17
DPTITSALTACVTSEMGDIK
>FUSION-ENST00000429741.5:326-ENST00000437355.6:30373|47
KILPAMVSHSELRK
>FUSION-ENST00000463552.5:25854-ENST00000666777.1:137939|3050
MVFRRAWSWAGTDQIW
>FUSION-ENST00000667305.1:22359-ENST00000338492.9:3799|470
DRPSVARASTFK
>FUSION-ENST00000463552.5:25854-ENST00000666777.1:137939|607
PPHSSLGNEAR
>ENST00000576370.5|SNV-218-G-A|2
WLETWKR
>FUSION-ENST00000463552.5:25854-ENST00000666777.1:137939|1375
MTTMTPR
>FUSION-ENST00000463552.5:25854-ENST00000666777.1:137939|2074
DLTSEGRQITERS
>ENST00000486406.5|SNV-18450-A-T|6
KNIGRVTPTSAGPNSFNK
>FUSION-ENST00000667305.1:22359-ENST00000338492.9:3799|186
MSHRAPP
>ENST00000537600.2|SNV-38376-G-A|5
PTDAYHPIITNLTEK
>FUSION-ENST00000463552.5:25854-ENST00000666777.1:137939|1808
WLMPVIPALCETEVGRSR
>FUSION-ENST00000463552.5:25854-ENST00000666777.1:137939|1964
FLVETGFHHVGQDGLDLLPS
>FUSION-ENST00000463552.5:25854-ENST00000666777.1:137939|1356
RGKSAMPGEEQHLLGVLF
>FUSION-ENST00000463552.5:25854-ENST00000666777.1:137939|2469
MCVLWGQKEVLHR
>FUSION-ENST00000549633.5:1153-ENST00000478460.5:15234|40
MWPREGQEKCQESLPFK
>FUSION-ENST00000463552.5:25854-ENST00000666777.1:137939|254
GGQALLTPCEK
>FUSION-ENST00000667305.1:22359-ENST00000338492.9:3799|970
SGYFWASYFSKLQFPHL
>FUSION-ENST00000667305.1:22359-ENST00000338492.9:3799|1142
MIAGLKTW
>FUSION-ENST00000549633.5:1153-ENST00000478460.5:15234|111
NTSMHFLRIR
>ENST00000492039.6|SNV-18780-T-C|11
ASRWETNIK
>FUSION-ENST00000463552.5:25854-ENST00000666777.1:137939|2016
TPDLVICLPWPPKVLRLQT
>FUSION-ENST00000463552.5:25854-ENST00000666777.1:137939|1422
PGLICILGSLFYKGAVPILLADGQ
>FUSION-ENST00000667305.1:22359-ENST00000338492.9:3799|891
MQCAASQRACR
>FUSION-ENST00000667305.1:22359-ENST00000338492.9:3799|1129
SSPLCSDISDPH
>ENST00000280665.11|INDEL-49001-A-AA|1
DNQFLCHL
>ENST00000331923.9|SNV-36779-A-G|7
LLASVRALDR
>FUSION-ENST00000463552.5:25854-ENST00000666777.1:137939|38
AHMIPTMYEMGWAPRDR
>FUSION-ENST00000463552.5:25854-ENST00000666777.1:137939|1385
SSGEWLNLHCEGTHSWREIPTGTAK
>FUSION-ENST00000667305.1:22359-ENST00000338492.9:3799|516
ESPQEFIGEWLTKTEFPSGIYCD
>FUSION-ENST00000667305.1:22359-ENST00000338492.9:3799|1208
MRLCVDASCLFLVVCR
>ENST00000650385.1|SNV-5617-C-A|1
EEDPIQLRCHSWKNTALHK
>FUSION-ENST00000667305.1:22359-ENST00000338492.9:3799|588
LLVCSECQK
>FUSION-ENST00000549633.5:1153-ENST00000478460.5:15234|146
PIVPATWEAEIGELLEPGMQRFQ
>FUSION-ENST00000463552.5:25854-ENST00000666777.1:137939|1892
TSEYDWI
>FUSION-ENST00000667305.1:22359-ENST00000338492.9:3799|149
THAYSFFFLFFLR
>FUSION-ENST00000463552.5:25854-ENST00000666777.1:137939|2738
APCTKVGLWPFPNQHLGPVP
>FUSION-ENST00000667305.1:22359-ENST00000338492.9:3799|968
MSDCLCKLLQVTVPPFPQLLSR
>FUSION-ENST00000667305.1:22359-ENST00000338492.9:3799|122
MFIMSWMKK
>FUSION-ENST00000668452.1:109245-ENST00000423490.5:70128|23
RNQELVEKPENLQK
>FUSION-ENST00000463552.5:25854-ENST00000666777.1:137939|1184
ENLTRDLSWKMK
>FUSION-ENST00000463552.5:25854-ENST00000666777.1:137939|269
AHTAPLALIL
>FUSION-ENST00000463552.5:25854-ENST00000666777.1:137939|1258
MIITASKRMQTLIVQCCF
>FUSION-ENST00000667305.1:22359-ENST00000338492.9:3799|847
PWTRSAFSESNVWVRHR
>FUSION-ENST00000463552.5:25854-ENST00000666777.1:137939|181
SSTEFASKGAVVIISWISLVVYR
>ENST00000672586.1|SNV-17106-A-G|3
YCRHSGPR
>FUSION-ENST00000463552.5:25854-ENST00000666777.1:137939|910
VDYLSGPRFSHP
>FUSION-ENST00000667305.1:22359-ENST00000338492.9:3799|1143
SYILEVRTCLVV
>FUSION-ENST00000463552.5:25854-ENST00000666777.1:137939|524
MGFLWDQQL
>FUSION-ENST00000549633.5:1153-ENST00000478460.5:15234|213
PSWLYFFSTLMS
>FUSION-ENST00000463552.5:25854-ENST00000666777.1:137939|1602
SPWVACTPSPKCNIQVR
>FUSION-ENST00000463552.5:25854-ENST00000666777.1:137939|2179
SEHTSSSCVAFGWGGEILLFPFYR
>FUSION-ENST00000463552.5:25854-ENST00000666777.1:137939|1114
LLPGIYHKAHSRGCSVALPR
>FUSION-ENST00000463552.5:25854-ENST00000666777.1:137939|1705
TQKLAECGGASLYR
>FUSION-ENST00000549633.5:1153-ENST00000478460.5:15234|330
MTGPTIIILR
>FUSION-ENST00000463552.5:25854-ENST00000666777.1:137939|171
MGRKVMCLLISWGLCVCSVR
>FUSION-ENST00000463552.5:25854-ENST00000666777.1:137939|2979
MEFCSFCPGQSAMAR
>FUSION-ENST00000549633.5:1153-ENST00000478460.5:15234|195
VNMMVSMTVASSPR
>FUSION-ENST00000463552.5:25854-ENST00000666777.1:137939|453
FPASLTFIDV
>ENST00000438747.7|SNV-4445-C-T|3
IFAFDLDVK
>FUSION-ENST00000463552.5:25854-ENST00000666777.1:137939|1047
ERTRGYR
>FUSION-ENST00000463552.5:25854-ENST00000666777.1:137939|1777
RMAGRCGCTFQLPCR
>FUSION-ENST00000463552.5:25854-ENST00000666777.1:137939|366
MAASQVTLSISFFPFILK
>ENST00000447629.2|MNV-29330-ATGGC-A|7
LGLGSLPQWDR
>FUSION-ENST00000463552.5:25854-ENST00000666777.1:137939|954
DEVELFFPEK
>FUSION-ENST00000463552.5:25854-ENST00000666777.1:137939|2033
GFHHVGQTGLELLTS
>FUSION-ENST00000463552.5:25854-ENST00000666777.1:137939|2156
MLVSKEGAGPYVELR
>FUSION-ENST00000463552.5:25854-ENST00000666777.1:137939|1108
GCSVALPRIRPR
>FUSION-ENST00000463552.5:25854-ENST00000666777.1:137939|1828
ECEKGIWDPSSRGR
>FUSION-ENST00000463552.5:25854-ENST00000666777.1:137939|2589
ITHSTAAETEAQGVSRAF
>FUSION-ENST00000463552.5:25854-ENST00000666777.1:137939|2131
MCSLWLGR
>FUSION-ENST00000463552.5:25854-ENST00000666777.1:137939|851
LGRSSAPGACVHPKTVSAPPILVR
>FUSION-ENST00000463552.5:25854-ENST00000666777.1:137939|2010
CPHFPMRQQRHSLGSSAR
>ENST00000672586.1|SNV-17106-A-G|6
ALLQAQR
>FUSION-ENST00000362042.8:9174-ENST00000579972.1:5077|2
IVYIPAWAWWLMPVIQHFGRPR
>FUSION-ENST00000416735.5:167-ENST00000436510.1:20526|10
NDDLDMGRWLQCIVPQRR
>FUSION-ENST00000463552.5:25854-ENST00000666777.1:137939|2811
DAPRALR
>FUSION-ENST00000463552.5:25854-ENST00000666777.1:137939|1139
MHTHPLMTKGQVRR
>FUSION-ENST00000549633.5:1153-ENST00000478460.5:15234|227
SLGHMPITESISLVK
>FUSION-ENST00000463552.5:25854-ENST00000666777.1:137939|3163
MDIFKVLVVCWALLCPAFR
>FUSION-ENST00000463552.5:25854-ENST00000666777.1:137939|711
LNSCPPR
>FUSION-ENST00000463552.5:25854-ENST00000666777.1:137939|1345
QTESLPWGWTVMIGFSGSCSL
>FUSION-ENST00000463552.5:25854-ENST00000666777.1:137939|357
MNQLKELR
>FUSION-ENST00000463552.5:25854-ENST00000666777.1:137939|1034
HTLGGRPCDDGGGD
>FUSION-ENST00000463552.5:25854-ENST00000666777.1:137939|2307
LPASLRVGK
>ENST00000638680.1|SNV-53517-T-C|1
FSNETNLLETLKLT
>FUSION-ENST00000463552.5:25854-ENST00000666777.1:137939|3157
NRTHSYSLLSHGER
>ENST00000570137.7|SNV-119721-A-C|1
LSHSPSDPGKSKGTSHK
>FUSION-ENST00000463552.5:25854-ENST00000666777.1:137939|2924
MGVVSLTSFQKQR
>FUSION-ENST00000463552.5:25854-ENST00000666777.1:137939|1495
MNVEFFFLRRSLALSPR
>FUSION-ENST00000667305.1:22359-ENST00000338492.9:3799|993
MVCCDDERDDEQNVSGR
>FUSION-ENST00000463552.5:25854-ENST00000666777.1:137939|2719
AALGSTGAR
>FUSION-ENST00000667305.1:22359-ENST00000338492.9:3799|1163
MCLCVVGGRGP
>FUSION-ENST00000463552.5:25854-ENST00000666777.1:137939|1558
HPSWKDNSLGTLQIRLGGCA
>ENST00000485223.1|INDEL-2408-G-GCC|1
SSATPNTTAEDSEQ
>FUSION-ENST00000463552.5:25854-ENST00000666777.1:137939|3202
SSSHLIFLFYLSFLRIVR
>FUSION-ENST00000667305.1:22359-ENST00000338492.9:3799|1025
DKGAKRP
>FUSION-ENST00000667305.1:22359-ENST00000338492.9:3799|345
HLWSQEAK
>FUSION-ENST00000463552.5:25854-ENST00000666777.1:137939|2458
PVALSVATPASSWDNLK
>FUSION-ENST00000549633.5:1153-ENST00000478460.5:15234|344
LGKSEQSDPHYFTWEGGN
>FUSION-ENST00000463552.5:25854-ENST00000666777.1:137939|1571
GVHGEAEPLMNGLICPRSHSLR
>FUSION-ENST00000463552.5:25854-ENST00000666777.1:137939|3141
MPLCWKGQDEASLGLVGPWR
>FUSION-ENST00000667305.1:22359-ENST00000338492.9:3799|298
MLSSTTNSDIKMALYR
>FUSION-ENST00000463552.5:25854-ENST00000666777.1:137939|937
MPNPPLALE
>FUSION-ENST00000549633.5:1153-ENST00000478460.5:15234|346
VKDKLGK
>FUSION-ENST00000416735.5:167-ENST00000436510.1:20526|2
TLGTVCPPSKSR
>FUSION-ENST00000463552.5:25854-ENST00000666777.1:137939|852
MLGRSSAPGACVHPKTVSAPPILVR
>ENST00000371244.9|INDEL-46107-A-AT|1
LYQVISTPTDFFYGNGICVWR
>FUSION-ENST00000463552.5:25854-ENST00000666777.1:137939|572
MYLRVCLCL
>ENST00000355044.8|SNV-851327-C-G|1
GSSGAPPPGQSGLAIASALIDI
>FUSION-ENST00000549633.5:1153-ENST00000478460.5:15234|226
MSLGHMPITESISLVKR
>ENST00000471341.5|SNV-93360-C-G|3
KPAPVIHHPASVMFTVPATTVK
>FUSION-ENST00000463552.5:25854-ENST00000666777.1:137939|512
MPNLEQGDCIRPRQFPER
>FUSION-ENST00000463552.5:25854-ENST00000666777.1:137939|2771
MLQFRTSG
>ENST00000490881.5|SNV-60959-A-T|3
RALQIVFGIRLEHFYMEELPN
>ENST00000549461.1|SNV-94244-C-A|4
MPTSVAQKVVQKESGLQHTR
>FUSION-ENST00000463552.5:25854-ENST00000666777.1:137939|2444
QKQPASSSPLQLIPRR
>ENST00000471461.5|SNV-4445-C-T|3
SSGWHPWPRCWPGLASLAVNWLR
>FUSION-ENST00000463552.5:25854-ENST00000666777.1:137939|1324
VKAWLPSPAGGK
>ENST00000261439.9|SNV-11212-G-T|1
LFVSPSGLRCEPEPGR
>FUSION-ENST00000667305.1:22359-ENST00000338492.9:3799|625
MLYNVPEIGCLTQVLTR
>ENST00000260600.9|SNV-89052-T-C|1
LVAFSTWTDRTRWAR
>FUSION-ENST00000463552.5:25854-ENST00000666777.1:137939|975
ICFFFFFFFF
>FUSION-ENST00000667305.1:22359-ENST00000338492.9:3799|707
LSFITACLYR
>ENST00000303221.10|SNV-32319-A-G|1
QMGSCSCFFREEKEQR
>FUSION-ENST00000463552.5:25854-ENST00000666777.1:137939|368
KTSSQFLAPIGVG
>FUSION-ENST00000463552.5:25854-ENST00000666777.1:137939|2970
MRITPLCQLLSYCFDGLSQK
>ENST00000273853.11|SNV-32986-G-A|3
HFSSESK
>FUSION-ENST00000463552.5:25854-ENST00000666777.1:137939|1914
SFSPVGR
>FUSION-ENST00000463552.5:25854-ENST00000666777.1:137939|687
MTSNLTVVPLDLSYELGRVFLQK
>FUSION-ENST00000463552.5:25854-ENST00000666777.1:137939|1950
GAHSFTVSAELEEPVKLSK
>FUSION-ENST00000463552.5:25854-ENST00000666777.1:137939|1067
EVEIRGIQHQVK
>FUSION-ENST00000463552.5:25854-ENST00000666777.1:137939|522
CRLCSLGNR
>FUSION-ENST00000667305.1:22359-ENST00000338492.9:3799|1170
FWCFLSGIRFSR
>FUSION-ENST00000549633.5:1492-ENST00000478460.5:15234|372
QAPCPTLTDGGHIFPASAARP
>FUSION-ENST00000667305.1:22359-ENST00000338492.9:3799|978
MCLAEDLGS
>FUSION-ENST00000667305.1:22359-ENST00000338492.9:3799|432
TLEIPYILSALGRHSLHADLVK
>FUSION-ENST00000667305.1:22359-ENST00000338492.9:3799|605
DLYQTHCHHLGREGEWADCEGQSLL
>ENST00000651534.1|SNV-32974-G-A|2
AHMRDVR
>FUSION-ENST00000549633.5:1153-ENST00000478460.5:15234|143
EREEGFCNLKMER
>FUSION-ENST00000667305.1:22359-ENST00000338492.9:3799|1124
MPGPSACPRWTR
>FUSION-ENST00000463552.5:25854-ENST00000666777.1:137939|3192
MEFRSCCPSWSAMARSR
>ENST00000418337.6|SNV-300714-G-A|1
AFFALVANGVQAAPLWESKK
>ENST00000509648.5|SNV-19079-G-T|4
LELMNLKLNKMLR
>FUSION-ENST00000667305.1:22359-ENST00000338492.9:3799|1103
WVLWQEPPLSLLFSDLK
>FUSION-ENST00000463552.5:25854-ENST00000666777.1:137939|494
HLLCFFVVVVVCFQ
>FUSION-ENST00000667305.1:22359-ENST00000338492.9:3799|187
WLANNLDATELVNEFNVAST
>FUSION-ENST00000463552.5:25854-ENST00000666777.1:137939|2795
SKILGLLPLRSSAPGSLCGR
>ENST00000576370.5|SNV-218-G-A|1
WLETWKRCSLR
>FUSION-ENST00000463552.5:25854-ENST00000666777.1:137939|464
DMGCFLR
>FUSION-ENST00000667305.1:22359-ENST00000338492.9:3799|748
MITPLYSSLGDRMRPCL
>FUSION-ENST00000463552.5:25854-ENST00000666777.1:137939|1816
SSGWTRWLMPVIPALCETEVGR
>FUSION-ENST00000463552.5:25854-ENST00000666777.1:137939|3051
SSEVLGR
>FUSION-ENST00000463552.5:25854-ENST00000666777.1:137939|1164
MLFGENGCIPTR
>FUSION-ENST00000463552.5:25854-ENST00000666777.1:137939|1919
DPPALASESAGITGVSHR
>ENST00000486418.5|SNV-367-G-T|1
DLFGKDCHGKSF
>FUSION-ENST00000463552.5:25854-ENST00000666777.1:137939|1238
ESIFAPIVGMR
>ENST00000429299.3|SNV-928-G-C|1
LPEEEPETHLSPGLPAAHLIGAPLK
>FUSION-ENST00000463552.5:25854-ENST00000666777.1:137939|1367
TPRSVLPGQADGFREGWAK
>ENST00000437600.9|SNV-362678-C-A|4
EIAQLVEDVQRLQASLNK
>FUSION-ENST00000463552.5:25854-ENST00000666777.1:137939|858
MAAARPSSCMLGR
>FUSION-ENST00000667305.1:22359-ENST00000338492.9:3799|853
LFTVVSPAS
>FUSION-ENST00000463552.5:25854-ENST00000666777.1:137939|45
MSTEHMLLDDSVGLR
>FUSION-ENST00000667305.1:22359-ENST00000338492.9:3799|1176
RMRFWCFLSGIR
>FUSION-ENST00000463552.5:25854-ENST00000666777.1:137939|2253
NDSKTIKQEYK
>FUSION-ENST00000463552.5:25854-ENST00000666777.1:137939|3159
VLVVCWALLCPAFR
>FUSION-ENST00000463552.5:25854-ENST00000666777.1:137939|1631
MVKTHLY
>FUSION-ENST00000463552.5:25854-ENST00000666777.1:137939|3205
HVECCARSSSHLIFLFYLSFLR
>ENST00000478503.6|SNV-198001-G-A|5
MKINFPSR
>FUSION-ENST00000667305.1:22359-ENST00000338492.9:3799|1075
NILPGHTAWER
>FUSION-ENST00000667305.1:22359-ENST00000338492.9:3799|1214
MPVFVVLGVDFQEAQP
>FUSION-ENST00000463552.5:25854-ENST00000666777.1:137939|2947
MFTRSIAIWR
>FUSION-ENST00000463552.5:25854-ENST00000666777.1:137939|3112
SLGIGAR
>FUSION-ENST00000667305.1:22359-ENST00000338492.9:3799|263
KLVGLLPSVFSCSLALISELRK
>FUSION-ENST00000667305.1:22359-ENST00000338492.9:3799|106
ECNSMISANCNLHLLGSSDSPASVS
>ENST00000527648.2|SNV-19050-C-T|2
HLPSTSRPRR
>FUSION-ENST00000667305.1:22359-ENST00000338492.9:3799|270
SSLIPGSHGEETCR
>ENST00000265260.8|SNV-18450-A-T|6
MKNIGRVTPTSAGPNSFNK
>FUSION-ENST00000667305.1:22359-ENST00000338492.9:3799|490
CLCQRDLSRGR
>FUSION-ENST00000463552.5:25854-ENST00000666777.1:137939|498
TCQSRLLPLRR
>FUSION-ENST00000463552.5:25854-ENST00000666777.1:137939|2917
QPCFYQRGPQR
>FUSION-ENST00000549633.5:1153-ENST00000478460.5:15234|247
MFYVSLTW
>FUSION-ENST00000463552.5:25854-ENST00000666777.1:137939|2676
SYHTWLIFCIFCR
>FUSION-ENST00000463552.5:25854-ENST00000666777.1:137939|2267
KESGRVSPGPVS
>FUSION-ENST00000549633.5:1153-ENST00000478460.5:15234|237
IFTLLIFTGFQKVWV
>FUSION-ENST00000463552.5:25854-ENST00000666777.1:137939|716
MKSLNWPYGLYDFKLNSCPPR
>FUSION-ENST00000463552.5:25854-ENST00000666777.1:137939|2389
VTQVPLWTIR
>FUSION-ENST00000463552.5:25854-ENST00000666777.1:137939|470
GSGPALGSVFPGFPRR
>FUSION-ENST00000667305.1:22359-ENST00000338492.9:3799|1222
MMWFGGPSGETR
>FUSION-ENST00000463552.5:25854-ENST00000666777.1:137939|3027
YSGVWSK
>ENST00000463296.1|SNV-6495-C-T|2
MIFVVIASVFTNGLVLAATMKFKK
>ENST00000651947.1|SNV-22152-A-G|15
CERAVLR
>FUSION-ENST00000463552.5:25854-ENST00000666777.1:137939|2292
QGSLECRPR
>FUSION-ENST00000463552.5:25854-ENST00000666777.1:137939|1463
WAVVSDPHWGGQGR
>FUSION-ENST00000463552.5:25854-ENST00000666777.1:137939|854
MLGRSSAPGACVHPK
>FUSION-ENST00000549633.5:1153-ENST00000478460.5:15234|232
LVFVDLHIFIHILYFFSE
>FUSION-ENST00000463552.5:25854-ENST00000666777.1:137939|169
KVMCLLISWGLCVCSVR
>ENST00000409158.5|SNV-21843-C-T|2
VHMPMDCINIRTGQECRDT
>FUSION-ENST00000463552.5:25854-ENST00000666777.1:137939|3223
TASRPLLSLLIK
>FUSION-ENST00000463552.5:25854-ENST00000666777.1:137939|1523
MMQILSRGERGR
>FUSION-ENST00000549633.5:1153-ENST00000478460.5:15234|124
FNLYVLSRNTR
>FUSION-ENST00000463552.5:25854-ENST00000666777.1:137939|514
MPNLEQGDCIRPR
>FUSION-ENST00000463552.5:25854-ENST00000666777.1:137939|1907
DLSGIWL
>FUSION-ENST00000463552.5:25854-ENST00000666777.1:137939|2576
MFALARHFRLSVLPVGK
>FUSION-ENST00000463552.5:25854-ENST00000666777.1:137939|2773
LRGMLQFRTSG
>FUSION-ENST00000463552.5:25854-ENST00000666777.1:137939|2159
MSKSLTLSEPPWSQL
>FUSION-ENST00000463552.5:25854-ENST00000666777.1:137939|295
VSVDKKTEPSGSR
>FUSION-ENST00000463552.5:25854-ENST00000666777.1:137939|890
MEGRQFLICSA
>ENST00000459908.5|SNV-125840-G-A|3
TTSPPPAWMENPAIK
>FUSION-ENST00000463552.5:25854-ENST00000666777.1:137939|1092
SVVKTPCIWMPVECRVLAQL
>FUSION-ENST00000463552.5:25854-ENST00000666777.1:137939|129
SFMIWLPVRMVGGPEK
>FUSION-ENST00000463552.5:25854-ENST00000666777.1:137939|1651
APLYSSLATARDSVSGK
>FUSION-ENST00000463552.5:25854-ENST00000666777.1:137939|1793
GQEIKTILANMVKPHLY
>FUSION-ENST00000463552.5:25854-ENST00000666777.1:137939|1208
LMGHPPQG
>FUSION-ENST00000463552.5:25854-ENST00000666777.1:137939|919
PGHEFQSAMTLDK
>FUSION-ENST00000667305.1:22359-ENST00000338492.9:3799|1211
VILLGWAVDLIR
>FUSION-ENST00000463552.5:25854-ENST00000666777.1:137939|1801
PVIPALCETEVGRSRGQEIK
>FUSION-ENST00000463552.5:25854-ENST00000666777.1:137939|2115
MSPSLTLKIQVLTRSTFE
>FUSION-ENST00000463552.5:25854-ENST00000666777.1:137939|286
AGITGESHRTR
>ENST00000538802.1|SNV-15030-T-A|8
KTVIGSK
>FUSION-ENST00000463552.5:25854-ENST00000666777.1:137939|1724
KPSTDSSFR
>FUSION-ENST00000549633.5:1492-ENST00000478460.5:15234|381
GGEPGERGLGRPR
>FUSION-ENST00000667305.1:22359-ENST00000338492.9:3799|505
MEGFEVGQG
>FUSION-ENST00000463552.5:25854-ENST00000666777.1:137939|2418
WSMLLHMWEK
>FUSION-ENST00000463552.5:25854-ENST00000666777.1:137939|652
VCTFPGGKLK
>FUSION-ENST00000463552.5:25854-ENST00000666777.1:137939|3151
HKPAGIGGYSFLMCTPS
>FUSION-ENST00000667305.1:22359-ENST00000338492.9:3799|388
MLIEAAVRFQLPPPLVPFLSSCQK
>ENST00000477653.2|INDEL-47465-G-GCC|MNV-47467-GAC-G|4
MRPRSSATLNTTAGLWTMTSC
>FUSION-ENST00000667305.1:22359-ENST00000338492.9:3799|681
MPIIPALWK
>ENST00000358077.9|SNV-151558-G-C|1
SAEMALHVAAR
>FUSION-ENST00000463552.5:25854-ENST00000666777.1:137939|768
ATAPSPSSLLMSFITQHCISK
>FUSION-ENST00000463552.5:25854-ENST00000666777.1:137939|262
ILPSRPPKVLGLQA
>FUSION-ENST00000463552.5:25854-ENST00000666777.1:137939|2009
MRQQRHSLGSSAR
>FUSION-ENST00000463552.5:25854-ENST00000666777.1:137939|2574
MSHGPSR
>FUSION-ENST00000463552.5:25854-ENST00000666777.1:137939|1804
MPVIPALCETEVGRSR
>FUSION-ENST00000463552.5:25854-ENST00000666777.1:137939|3016
MILAVMTILVR
>FUSION-ENST00000463552.5:25854-ENST00000666777.1:137939|1333
WHRPGTVTERPKTQLCSPPI
>FUSION-ENST00000463552.5:25854-ENST00000666777.1:137939|89
REGQCLDPQAKYQALL
>FUSION-ENST00000463552.5:25854-ENST00000666777.1:137939|1510
SRFSYQQAALK
>FUSION-ENST00000667305.1:22359-ENST00000338492.9:3799|128
MLMFIMSWMKK
>FUSION-ENST00000463552.5:25854-ENST00000666777.1:137939|3168
FSRDGVSPCWSGWSR
>FUSION-ENST00000463552.5:25854-ENST00000666777.1:137939|397
CCTAWHVVGGVYLHKSPK
>FUSION-ENST00000463552.5:25854-ENST00000666777.1:137939|1765
ARPRNSGQPV
>FUSION-ENST00000549633.5:1153-ENST00000478460.5:15234|335
SPQLCVKEI
>FUSION-ENST00000463552.5:25854-ENST00000666777.1:137939|1313
QQKFIVLQFWRPEV
>FUSION-ENST00000463552.5:25854-ENST00000666777.1:137939|2080
RQMCHQN
>FUSION-ENST00000463552.5:25854-ENST00000666777.1:137939|478
ELPKLYGSTVSNSFSK
>FUSION-ENST00000463552.5:25854-ENST00000666777.1:137939|2747
GLLASAFSRPRLCSYGGRK
>ENST00000394440.8|SNV-5127-C-G|4
TSLGPKGMDKMIEDGK
>FUSION-ENST00000549633.5:1153-ENST00000478460.5:15234|286
MLIFFYIEKNTSHKMENTFR
>FUSION-ENST00000463552.5:25854-ENST00000666777.1:137939|934
SILLCAISAA
>FUSION-ENST00000667305.1:22359-ENST00000338492.9:3799|763
MWNVDLRRK
>FUSION-ENST00000463552.5:25854-ENST00000666777.1:137939|2349
GTSPGQRT
>ENST00000437600.9|SNV-362678-C-A|3
EIAQLVEDVQRLQASLNKLR
>FUSION-ENST00000463552.5:25854-ENST00000666777.1:137939|2287
NTAGQIASGLSGYQPHIQGRELR
>FUSION-ENST00000463552.5:25854-ENST00000666777.1:137939|2776
LTQGSWLSVSFEQSFLW
>FUSION-ENST00000463552.5:25854-ENST00000666777.1:137939|2687
FCSLLAE
>FUSION-ENST00000463552.5:25854-ENST00000666777.1:137939|2846
QHGSQVRGLSKPR
>ENST00000438747.7|SNV-4445-C-T|5
NQGKIFAFDLDVK
>FUSION-ENST00000463552.5:25854-ENST00000666777.1:137939|146
MTTRVPQR
>FUSION-ENST00000463552.5:25854-ENST00000666777.1:137939|13
MKHLITKSIQGK
>ENST00000451558.5|SNV-57570-G-C|1
NGSYDMVSTLIKHNTSLDQPCVKR
>FUSION-ENST00000463552.5:25854-ENST00000666777.1:137939|2177
VGPGRLGEGDR
>FUSION-ENST00000463552.5:25854-ENST00000666777.1:137939|1826
GIWDPSSRGR
>FUSION-ENST00000463552.5:25854-ENST00000666777.1:137939|881
VSIGAVELWPK
>FUSION-ENST00000463552.5:25854-ENST00000666777.1:137939|2985
MERRTVSSMQYVL
>FUSION-ENST00000463552.5:25854-ENST00000666777.1:137939|265
MILPSRPPK
>FUSION-ENST00000667305.1:22359-ENST00000338492.9:3799|967
SDCLCKLLQVTVPPFPQLLSR
>FUSION-ENST00000463552.5:25854-ENST00000666777.1:137939|596
LPHALLGYPSDSVIFTPASDEQSR
>FUSION-ENST00000667305.1:22359-ENST00000338492.9:3799|767
PVIPSLWEIEVGGLVEPI
>FUSION-ENST00000463552.5:25854-ENST00000666777.1:137939|2835
PSHMASGLRGSPILRQR
>ENST00000447629.2|MNV-29330-ATGGC-A|10
MLGLGSLPQWDR
>FUSION-ENST00000463552.5:25854-ENST00000666777.1:137939|1024
GIYYVIGLVIK
>ENST00000470729.5|SNV-100950-G-A|20
MCMATQLSIMLLTVRICQ
>FUSION-ENST00000463552.5:25854-ENST00000666777.1:137939|1264
LFRVRQELCA
>ENST00000488343.2|SNV-17106-A-G|1
GLPSTYNKDLQRA
>FUSION-ENST00000463552.5:25854-ENST00000666777.1:137939|475
MSVTITTLTEVIV
>ENST00000672586.1|SNV-17106-A-G|4
CGRYCRHSGPR
>FUSION-ENST00000463552.5:25854-ENST00000666777.1:137939|22
SSLLVLLIQCIVNVQSLSFK
>FUSION-ENST00000549633.5:1153-ENST00000478460.5:15234|110
MNTSMHFLRIRIFCYIATIC
>FUSION-ENST00000416735.5:167-ENST00000436510.1:20526|16
RCSAVLLRNDDLDMGR
>ENST00000490881.5|SNV-60959-A-T|8
MIYMRALQIVFGIRLEHFYMEELPN
>FUSION-ENST00000463552.5:25854-ENST00000666777.1:137939|3196
MRIYLQCMWSVVPGHPHI
>FUSION-ENST00000463552.5:25854-ENST00000666777.1:137939|3048
RAWSWAGTDQIW
>ENST00000498426.5|SNV-277977-T-G|3
MLKGTHLILHI
>ENST00000398052.9|SNV-50227-G-T|1
IILEKVQSRFVVSLAYAYETK
>ENST00000471461.5|SNV-4445-C-T|4
MSSGWHPWPRCWPGLASLAVNWLR
>FUSION-ENST00000525495.6:7861-ENST00000544752.6:581576|77
TPLCRRWNGASPCSR
>ENST00000423485.6|SNV-6241-G-C|3
WEVCLTMSEKGFQQISFVNSIPTSK
>ENST00000504764.5|INDEL-94169-A-AA|1
SDQALHSFSEAKKIVFK
>FUSION-ENST00000549633.5:1153-ENST00000478460.5:15234|345
DKLGKSEQSDPHYFTWEGGN
>FUSION-ENST00000463552.5:25854-ENST00000666777.1:137939|630
VVHTCNPSTFGRLRWADHLR
>ENST00000537600.2|SNV-38376-G-A|10
TSTASPVMPTDAYHPIITNLTEK
>FUSION-ENST00000463552.5:25854-ENST00000666777.1:137939|1233
ELAPLLSSQIRPWEQ
>FUSION-ENST00000667305.1:22359-ENST00000338492.9:3799|908
KCCGNRPSR
>FUSION-ENST00000463552.5:25854-ENST00000666777.1:137939|986
MVSSSPFCLEQVCPTPLWLLNK
>FUSION-ENST00000463552.5:25854-ENST00000666777.1:137939|191
TFCFAPGSKHPGLPRILCSSWEK
>FUSION-ENST00000667305.1:22359-ENST00000338492.9:3799|274
GRLGEER
>FUSION-ENST00000667305.1:22359-ENST00000338492.9:3799|105
MISANCNLHLLGSSDSPASVS
>ENST00000481793.1|SNV-11534-A-G|3
MTNGKCPNK
>FUSION-ENST00000667305.1:22359-ENST00000338492.9:3799|316
MEGREGR
>FUSION-ENST00000463552.5:25854-ENST00000666777.1:137939|378
WCHQRLSDHTCGFWRELGLEPR
>FUSION-ENST00000667305.1:22359-ENST00000338492.9:3799|918
RTDFHAR
>FUSION-ENST00000667305.1:22359-ENST00000338492.9:3799|1173
RFWCFLSGIR
>ENST00000469067.5|SNV-151558-G-C|1
QVCRDGPPRGSSLWPC
>FUSION-ENST00000667305.1:22359-ENST00000338492.9:3799|871
MHRALSARSR
>ENST00000351008.4|SNV-216936-G-A|1
TPFSLTREDTVRQMETMGK
>FUSION-ENST00000667305.1:22359-ENST00000338492.9:3799|439
PPRSMPSGK
>FUSION-ENST00000549633.5:1153-ENST00000478460.5:15234|322
YPYAMDSK
>FUSION-ENST00000667305.1:22359-ENST00000338492.9:3799|418
SILHLPPVSELCKW
>FUSION-ENST00000463552.5:25854-ENST00000666777.1:137939|2770
LQFRTSG
>FUSION-ENST00000667305.1:22359-ENST00000338492.9:3799|150
KTHAYSFFFLFFLR
>FUSION-ENST00000463552.5:25854-ENST00000666777.1:137939|2313
MSSLGLLLFLCNKGLK
>FUSION-ENST00000463552.5:25854-ENST00000666777.1:137939|855
AAARPSSCMLGRSSAPGACVHPK
>FUSION-ENST00000463552.5:25854-ENST00000666777.1:137939|1873
FGSLSCFEILETQYSTHIILCVMG
>FUSION-ENST00000667305.1:22359-ENST00000338492.9:3799|864
VAVSPMWVLST
>FUSION-ENST00000463552.5:25854-ENST00000666777.1:137939|306
GRADLGAGCCLTWSTCLPLASC
>ENST00000342836.8|INDEL-47465-G-GCC|MNV-47467-GAC-G|4
YNSRTLDNDIMLIK
>FUSION-ENST00000667305.1:22359-ENST00000338492.9:3799|1057
ISFNFPIK
>ENST00000570137.7|SNV-119721-A-C|5
GPSVEKLSHSPSDPGK
>FUSION-ENST00000463552.5:25854-ENST00000666777.1:137939|2371
GTIRVLTSPGCCATGCAA
>FUSION-ENST00000463552.5:25854-ENST00000666777.1:137939|1769
ASFCRARPR
>FUSION-ENST00000463552.5:25854-ENST00000666777.1:137939|560
LPRLISNSWPQVTLPPWR
>ENST00000527125.1|SNV-17004-A-G|1
YILLVFLTLWLLIEVIYCYRKVSK
>FUSION-ENST00000416735.5:167-ENST00000436510.1:20526|1
TLGTVCPPSKSRSYI
>FUSION-ENST00000667305.1:22359-ENST00000338492.9:3799|512
MLISLKRK
>FUSION-ENST00000463552.5:25854-ENST00000666777.1:137939|925
QPVPTQLAFTSR
>ENST00000368971.2|SNV-100267-G-T|2
MNVEMKKR
>ENST00000534126.5|SNV-12211-G-A|2
AKILEKK
>FUSION-ENST00000463552.5:25854-ENST00000666777.1:137939|2464
CVLWGQKEVLHRVFLPVDALPR
>FUSION-ENST00000667305.1:22359-ENST00000338492.9:3799|335
MFPPLYSSQSHRTRPCQK
>FUSION-ENST00000667305.1:22359-ENST00000338492.9:3799|200
AEIHQGR
>ENST00000493694.1|SNV-367-G-T|2
LRDLFGKDTPVGGLLMAFQK
>FUSION-ENST00000463552.5:25854-ENST00000666777.1:137939|2208
EIITVAQRWIERVWAK
>FUSION-ENST00000463552.5:25854-ENST00000666777.1:137939|2152
MPSQLLLQ
>FUSION-ENST00000463552.5:25854-ENST00000666777.1:137939|3188
WSVVPGHPHI
>ENST00000334574.12|SNV-18780-C-A|1
LNLFPEENTRMRK
>FUSION-ENST00000667305.1:22359-ENST00000338492.9:3799|823
MEQCLGRGQHLVNQMCG
>FUSION-ENST00000463552.5:25854-ENST00000666777.1:137939|1032
MFLLTEDTMR
>FUSION-ENST00000463552.5:25854-ENST00000666777.1:137939|828
GTELVLLESELDLGPL
>FUSION-ENST00000667305.1:22359-ENST00000338492.9:3799|721
MHFVHVFFFFFFLR
>ENST00000550086.5|SNV-11500-G-T|3
EELTITSVEHIIVNPNAAYDK
>FUSION-ENST00000667305.1:22359-ENST00000338492.9:3799|621
TVLHCCVITTIMA
>FUSION-ENST00000463552.5:25854-ENST00000666777.1:137939|1425
MPGLICILGSLFYK
>FUSION-ENST00000667305.1:22359-ENST00000338492.9:3799|1111
MLGGLPSCWDYR
>FUSION-ENST00000667305.1:22359-ENST00000338492.9:3799|634
SDSSVDKAQGVQQLR
>FUSION-ENST00000463552.5:25854-ENST00000666777.1:137939|717
KSLNWPYGLYDFK
>FUSION-ENST00000463552.5:25854-ENST00000666777.1:137939|1779
LGRMVWIS
>FUSION-ENST00000463552.5:25854-ENST00000666777.1:137939|1756
LFKQLFNHHLPLL
>FUSION-ENST00000463552.5:25854-ENST00000666777.1:137939|1081
CLDAALR
>FUSION-ENST00000463552.5:25854-ENST00000666777.1:137939|439
MGFHHVGQAGLELQTSRDPLPCPLK
>FUSION-ENST00000463552.5:25854-ENST00000666777.1:137939|2146
SGRLRPGCFWVSQLLYAICLSSP
>ENST00000557064.1|SNV-27733-G-A|1
NINGVAISSKTEPPSSEPISFIPVK
>FUSION-ENST00000463552.5:25854-ENST00000666777.1:137939|812
ADVANISPHWCLQFPFSD
>ENST00000470729.5|SNV-100950-G-A|19
CMATQLSIMLLTVRICQ
>ENST00000409158.5|SNV-21843-C-T|1
TGQECRDT
>FUSION-ENST00000463552.5:25854-ENST00000666777.1:137939|545
MPEEPGS
>ENST00000579455.2|SNV-27797-G-T|2
SKLPHICVFPIK
>FUSION-ENST00000463552.5:25854-ENST00000666777.1:137939|446
LVLNFRPQEIHCLVLSKCWDYR
>FUSION-ENST00000667305.1:22359-ENST00000338492.9:3799|1085
IIVVVLQMRNPQPR
>FUSION-ENST00000667305.1:22359-ENST00000338492.9:3799|526
MLGFSHFFKR
>FUSION-ENST00000463552.5:25854-ENST00000666777.1:137939|2122
GDTIVPILQVRRVEHR
>FUSION-ENST00000463552.5:25854-ENST00000666777.1:137939|772
YFFILLK
>FUSION-ENST00000667305.1:22359-ENST00000338492.9:3799|382
MGQDFVSFPISSSNELLPMLYDCIK
>FUSION-ENST00000463552.5:25854-ENST00000666777.1:137939|2745
MDGGLRPQMEQR
>FUSION-ENST00000463552.5:25854-ENST00000666777.1:137939|2549
VIKLASQPR
>FUSION-ENST00000463552.5:25854-ENST00000666777.1:137939|1573
QYVIPGRGLLYVVVLSSSGNPG
>FUSION-ENST00000463552.5:25854-ENST00000666777.1:137939|577
MSRAESGLMC
>FUSION-ENST00000549633.5:1153-ENST00000478460.5:15234|32
MDNPKFK
>FUSION-ENST00000463552.5:25854-ENST00000666777.1:137939|664
CSNRLKASVFSR
>FUSION-ENST00000463552.5:25854-ENST00000666777.1:137939|2671
SSHLGLLK
>FUSION-ENST00000463552.5:25854-ENST00000666777.1:137939|1296
MEGVACLVCIKLNCIT
>FUSION-ENST00000463552.5:25854-ENST00000666777.1:137939|2579
THKPMFALARHFRLSVLPVGK
>FUSION-ENST00000667305.1:22359-ENST00000338492.9:3799|614
MDIPLFVYLFSI
>FUSION-ENST00000463552.5:25854-ENST00000666777.1:137939|2180
MSEHTSSSCVAFGWGGEILLFPFYR
>ENST00000479861.5|SNV-27056-C-T|5
KATGCLQHANELR
>FUSION-ENST00000463552.5:25854-ENST00000666777.1:137939|1879
SHCARPTSTHFYLWVWFSAPSASPR
>FUSION-ENST00000463552.5:25854-ENST00000666777.1:137939|530
KQTLRCR
>FUSION-ENST00000463552.5:25854-ENST00000666777.1:137939|2800
MSEDSSLFLLMSKILGLLPLR
>FUSION-ENST00000463552.5:25854-ENST00000666777.1:137939|1664
MFLSYPRI
>FUSION-ENST00000463552.5:25854-ENST00000666777.1:137939|1588
CSFSLEIFCSLVCVFGGGGGGRAR
>FUSION-ENST00000463552.5:25854-ENST00000666777.1:137939|202
MACSATSGAGTSVNHTAGRYP
>FUSION-ENST00000463552.5:25854-ENST00000666777.1:137939|1312
FIVLQFWRPEV
>FUSION-ENST00000463552.5:25854-ENST00000666777.1:137939|1863
THRGKAMCGHSEK
>FUSION-ENST00000463552.5:25854-ENST00000666777.1:137939|501
MTCQSRLLPLR
>FUSION-ENST00000463552.5:25854-ENST00000666777.1:137939|765
SFITQHCISK
>FUSION-ENST00000463552.5:25854-ENST00000666777.1:137939|2685
ETRKALK
>ENST00000244364.10|SNV-325214-G-T|5
NNIENLISTLKQWISEVDEK
>FUSION-ENST00000667305.1:22359-ENST00000338492.9:3799|1120
WTRFSGSFVK
>FUSION-ENST00000667305.1:22359-ENST00000338492.9:3799|1018
AYCFVYLPLYYH
>FUSION-ENST00000463552.5:25854-ENST00000666777.1:137939|2525
YYFIELINK
>FUSION-ENST00000667305.1:22359-ENST00000338492.9:3799|974
MCQGAEECRSGYFWASYFSK
>FUSION-ENST00000463552.5:25854-ENST00000666777.1:137939|330
SPDPCFSSLGHSCCRFLAPSS
>FUSION-ENST00000463552.5:25854-ENST00000666777.1:137939|1120
TGPFFEWKT
>ENST00000471461.5|SNV-4445-C-T|7
NQGSLPLTWMSSGWHPWPR
>FUSION-ENST00000463552.5:25854-ENST00000666777.1:137939|1935
LPLHLEDLPFFSLNTLF
>FUSION-ENST00000667305.1:22359-ENST00000338492.9:3799|416
GSEAAGECGV
>FUSION-ENST00000463552.5:25854-ENST00000666777.1:137939|3020
NHFPPAVIVHLQR
>FUSION-ENST00000463552.5:25854-ENST00000666777.1:137939|1857
MCGHSEK
>FUSION-ENST00000667305.1:22359-ENST00000338492.9:3799|539
APPPANVLFLIFYK
>FUSION-ENST00000463552.5:25854-ENST00000666777.1:137939|1154
SAFYIQIR
>ENST00000537600.2|SNV-38376-G-A|9
MTSTASPVMPTDAYHPIITNLTEKR
>FUSION-ENST00000463552.5:25854-ENST00000666777.1:137939|1701
AATQEAEAGESLEPRRWR
>FUSION-ENST00000667305.1:22359-ENST00000338492.9:3799|1217
WFGGPSGETRGL
>FUSION-ENST00000463552.5:25854-ENST00000666777.1:137939|2537
QSIPAQPFILASPGGSISCK
>FUSION-ENST00000549633.5:1153-ENST00000478460.5:15234|2
LIFAFMPLVPIT
>ENST00000485223.1|INDEL-2408-G-GCC|4
SSSSMQPRSSATPNTTAEDSEQ
>FUSION-ENST00000463552.5:25854-ENST00000666777.1:137939|1748
MTGGEVK
>FUSION-ENST00000463552.5:25854-ENST00000666777.1:137939|1647
DSVSGKKK
>FUSION-ENST00000463552.5:25854-ENST00000666777.1:137939|2699
LVHLEPHFYCHNPGLDRPR
>ENST00000366923.8|SNV-26461-T-G|1
KPYIWEDSRLNLNNTVLSKR
>FUSION-ENST00000667305.1:22359-ENST00000338492.9:3799|1087
IIVVVLQMR
>ENST00000404938.6|SNV-123860-G-T|3
SVAAHLFALLEK
>FUSION-ENST00000463552.5:25854-ENST00000666777.1:137939|1436
MMFGEEADLAGAQVGLEWRNGVLP
>FUSION-ENST00000549633.5:1153-ENST00000478460.5:15234|310
STVCLYLSSQR
>FUSION-ENST00000525495.6:7861-ENST00000544752.6:581576|51
QKMEWGESLLKMYMQK
>ENST00000340722.8|SNV-169-C-T|2
FNPSCREWAR
>FUSION-ENST00000549633.5:1153-ENST00000478460.5:15234|152
MSFIQIH
>FUSION-ENST00000667305.1:22359-ENST00000338492.9:3799|254
MTILILQMLGLR
>FUSION-ENST00000429741.5:326-ENST00000437355.6:30373|52
MASASCSPGCPLASPEPGR
>FUSION-ENST00000463552.5:25854-ENST00000666777.1:137939|1871
MTGFEGRAFK
>FUSION-ENST00000667305.1:22359-ENST00000338492.9:3799|215
MSSCQCFR
>FUSION-ENST00000463552.5:25854-ENST00000666777.1:137939|344
VNTPGSSG
>FUSION-ENST00000463552.5:25854-ENST00000666777.1:137939|2872
VYRSQTQVSEREDIF
>FUSION-ENST00000667305.1:22359-ENST00000338492.9:3799|343
HLWSQEAKAGGLLEDGK
>ENST00000590348.6|SNV-20845-A-T|6
STTGWEAETFKEQGNAYFAK
>FUSION-ENST00000463552.5:25854-ENST00000666777.1:137939|385
MALYSFQSISSHIIFFSPPR
>FUSION-ENST00000463552.5:25854-ENST00000666777.1:137939|1457
APMDLWPAGLR
>FUSION-ENST00000463552.5:25854-ENST00000666777.1:137939|2325
GQLTIPLLRHCA
>FUSION-ENST00000667305.1:22359-ENST00000338492.9:3799|524
MLGFSHFFKRK
>FUSION-ENST00000667305.1:22359-ENST00000338492.9:3799|419
SILHLPPVSELCK
>FUSION-ENST00000667305.1:22359-ENST00000338492.9:3799|1039
MLCLPTFSAATEQSETK
>FUSION-ENST00000463552.5:25854-ENST00000666777.1:137939|102
EYDNQSASEKTIMAK
>FUSION-ENST00000463552.5:25854-ENST00000666777.1:137939|227
MLTQSTPLPRTSWEPWR
>FUSION-ENST00000463552.5:25854-ENST00000666777.1:137939|77
GLLGVFLIPLYLVFLEEGE
>FUSION-ENST00000463552.5:25854-ENST00000666777.1:137939|3033
TVALKRPG
>ENST00000216554.8|SNV-7456-G-T|1
AASVPKV
>FUSION-ENST00000549633.5:1153-ENST00000478460.5:15234|306
MDVWHVLIAIYIR
>FUSION-ENST00000463552.5:25854-ENST00000666777.1:137939|3120
DVLFLLACCFLWEWPFLPRQCK
>ENST00000497882.5|SNV-5731-C-T|5
CTSAMPMGGR
>FUSION-ENST00000525495.6:7861-ENST00000544752.6:581576|78
RTPLCRR
>FUSION-ENST00000667305.1:22359-ENST00000338492.9:3799|1165
MCLCVVGGR
>FUSION-ENST00000463552.5:25854-ENST00000666777.1:137939|2366
GPPLFESLCHSCPIFFFFKW
>FUSION-ENST00000463552.5:25854-ENST00000666777.1:137939|2945
MFTRSIAIWRMILFFPR
>FUSION-ENST00000463552.5:25854-ENST00000666777.1:137939|1627
YVCTYFWPSPDAVCDSWKGSPVR
>ENST00000648372.1|SNV-83502-C-T|2
MLLPNSMNGRLELD
>FUSION-ENST00000460138.5:24828-ENST00000517510.5:51703|7
MGYCGNANL
>ENST00000527648.2|SNV-19050-C-T|1
HLPSTSRPRRVVVSP
>FUSION-ENST00000667305.1:22359-ENST00000338492.9:3799|663
MPAWTQRTTPSK
>FUSION-ENST00000463552.5:25854-ENST00000666777.1:137939|414
MCKAFASRVR
>FUSION-ENST00000463552.5:25854-ENST00000666777.1:137939|915
MTLDKVDYLSGPR
>FUSION-ENST00000549633.5:1153-ENST00000478460.5:15234|309
ITMFLDFLDLAVFSFLR
>FUSION-ENST00000463552.5:25854-ENST00000666777.1:137939|1078
MCLDAALRGRFGFEGSGNV
>ENST00000651947.1|SNV-22152-A-G|8
SSLFLCMAQKNICTLICVR
>FUSION-ENST00000549633.5:1153-ENST00000478460.5:15234|98
MGCICFKALSMDR
>FUSION-ENST00000463552.5:25854-ENST00000666777.1:137939|2388
MVTQVPLWTIRHSGEGGIQSR
>FUSION-ENST00000463552.5:25854-ENST00000666777.1:137939|1390
MESCPKSSMAFVLR
>ENST00000376150.4|SNV-4618-G-T|1
EDEGASAAQGQDPEADSQELVQPK
>ENST00000418342.5|SNV-84658-C-G|2
GRDERTK
>ENST00000265260.8|SNV-18450-A-T|1
VTPTSAGPNSFNKGKHGFSDNQK
>ENST00000414786.6|SNV-47214-C-T|6
PGQARAAQR
>FUSION-ENST00000667305.1:22359-ENST00000338492.9:3799|980
MNRMCLAEDLGS
>FUSION-ENST00000667305.1:22359-ENST00000338492.9:3799|387
LIEAAVRFQLPPPLVPFLSSCQK
>FUSION-ENST00000463552.5:25854-ENST00000666777.1:137939|740
EYIMLHQVDKSYSKSVLCC
>FUSION-ENST00000463552.5:25854-ENST00000666777.1:137939|982
KERPYHMSR
>FUSION-ENST00000463552.5:25854-ENST00000666777.1:137939|2522
ICCGGCPMYCR
>FUSION-ENST00000463552.5:25854-ENST00000666777.1:137939|742
EYIMLHQVDK
>FUSION-ENST00000463552.5:25854-ENST00000666777.1:137939|1268
MHLVSNRAALGP
>FUSION-ENST00000667305.1:22359-ENST00000338492.9:3799|814
KSKITCGLNHIFAGWNNALDEVSI
>FUSION-ENST00000667305.1:22359-ENST00000338492.9:3799|1036
LCLPTFSAATEQSETKGPR
>FUSION-ENST00000463552.5:25854-ENST00000666777.1:137939|2151
PSQLLLQ
>FUSION-ENST00000463552.5:25854-ENST00000666777.1:137939|3047
AWSWAGTDQIW
>FUSION-ENST00000463552.5:25854-ENST00000666777.1:137939|3111
SLGIGARQNCVGMLPP
>FUSION-ENST00000463552.5:25854-ENST00000666777.1:137939|650
MVIITPAPTY
>FUSION-ENST00000667305.1:22359-ENST00000338492.9:3799|747
ITPLYSSLGDRMRPCL
>FUSION-ENST00000463552.5:25854-ENST00000666777.1:137939|3007
TILVRVDLAKSWSNW
>FUSION-ENST00000463552.5:25854-ENST00000666777.1:137939|1812
MVQSQAGRAGAGAEAER
>FUSION-ENST00000463552.5:25854-ENST00000666777.1:137939|1945
MLEISACRLPENLTQTPLLSPSAK
>FUSION-ENST00000549633.5:1153-ENST00000478460.5:15234|356
LARLVSNSRPQVIHPPQPPK
>FUSION-ENST00000667305.1:22359-ENST00000338492.9:3799|185
MSSGVRDQPGQHSETPSLLK
>FUSION-ENST00000463552.5:25854-ENST00000666777.1:137939|1937
LFGIPLSGDGHKDC
>FUSION-ENST00000667305.1:22359-ENST00000338492.9:3799|957
RDKNPCPPEASVLVDVTQ
>FUSION-ENST00000463552.5:25854-ENST00000666777.1:137939|741
EYIMLHQVDKSYSK
>ENST00000368971.2|SNV-100267-G-T|1
NVEMKKR
>ENST00000466984.1|SNV-367-G-T|2
DLFGKDTVNTSLNVYR
>FUSION-ENST00000463552.5:25854-ENST00000666777.1:137939|94
TIMAKLFLGER
>ENST00000538802.1|SNV-15030-T-A|11
MTNLILKKTVIGSK
>FUSION-ENST00000667305.1:22359-ENST00000338492.9:3799|786
ALDCKSTKVAGGVGGGGK
>FUSION-ENST00000667305.1:22359-ENST00000338492.9:3799|464
IHPTGPAAALGSRQPIFALR
>FUSION-ENST00000463552.5:25854-ENST00000666777.1:137939|706
LTLAAPPAKFVTFHVDAFK
>ENST00000460198.1|SNV-21921-C-T|1
LEEQQLDIEGELRRFMAKP
>FUSION-ENST00000463552.5:25854-ENST00000666777.1:137939|697
GVRISTCSCRISELK
>FUSION-ENST00000463552.5:25854-ENST00000666777.1:137939|404
SPPDRAPGRCCTAWHVVGGVYLHK
>FUSION-ENST00000463552.5:25854-ENST00000666777.1:137939|2392
MNPHSSQPVP
>FUSION-ENST00000463552.5:25854-ENST00000666777.1:137939|953
MDEVELFFPEKK
>FUSION-ENST00000463552.5:25854-ENST00000666777.1:137939|928
MAVTCPISCHLNQGPAN
>FUSION-ENST00000463552.5:25854-ENST00000666777.1:137939|282
TTLTFLK
>FUSION-ENST00000463552.5:25854-ENST00000666777.1:137939|1978
MNEQIDLDVGDISL
>FUSION-ENST00000463552.5:25854-ENST00000666777.1:137939|2044
MLLCSLQKQK
>FUSION-ENST00000463552.5:25854-ENST00000666777.1:137939|15
GDIKAYLIGLNSLMCIK
>ENST00000481538.1|SNV-1136-C-A|4
KDSQQFHLVPVHLER
>FUSION-ENST00000667305.1:22359-ENST00000338492.9:3799|448
TKEFILSVK
>FUSION-ENST00000667305.1:22359-ENST00000338492.9:3799|354
LVPVIPALWEAEAGGSLEPRR
>FUSION-ENST00000463552.5:25854-ENST00000666777.1:137939|1673
GERAEGR
>FUSION-ENST00000463552.5:25854-ENST00000666777.1:137939|2573
MSHGPSRDSVR
>FUSION-ENST00000549633.5:1153-ENST00000478460.5:15234|285
LIFFYIEKNTSHKMENTFR
>FUSION-ENST00000667305.1:22359-ENST00000338492.9:3799|1169
FWCFLSGIRFSRER
>FUSION-ENST00000463552.5:25854-ENST00000666777.1:137939|1482
ASGVTGRK
>FUSION-ENST00000667305.1:22359-ENST00000338492.9:3799|359
MGSAVIKQQWFPVAH
>ENST00000300900.9|SNV-9344-A-G|1
EQTVSMRDNVRPLQQLGQRTVIK
>FUSION-ENST00000463552.5:25854-ENST00000666777.1:137939|552
MCKFIYLFVHLVII
>ENST00000534702.5|SNV-2061-C-T|1
HPADLGGRGAVH
>FUSION-ENST00000667305.1:22359-ENST00000338492.9:3799|375
MSQWVLPNYWLLT
>FUSION-ENST00000463552.5:25854-ENST00000666777.1:137939|779
YPKYFFILLKQLTNDHF
>ENST00000470100.1|SNV-10000-C-T|4
GPDSLGLPVCYLLPRGCHSNWDPPR
>FUSION-ENST00000463552.5:25854-ENST00000666777.1:137939|804
EAEAGEWREPGR
>FUSION-ENST00000667305.1:22359-ENST00000338492.9:3799|1224
TPNGRCIEAILDL
>ENST00000462275.5|SNV-238789-C-T|4
MTLSTGQAWRPSTLK
>FUSION-ENST00000463552.5:25854-ENST00000666777.1:137939|2769
MVQSSCGGMHAHTGK
>FUSION-ENST00000667305.1:22359-ENST00000338492.9:3799|972
CQGAEECRSGYFWASYFSKLQFPHL
>FUSION-ENST00000667305.1:22359-ENST00000338492.9:3799|601
LTASSASQVHAILLPQPPE
>FUSION-ENST00000463552.5:25854-ENST00000666777.1:137939|1714
DRGGQITRSR
>FUSION-ENST00000463552.5:25854-ENST00000666777.1:137939|733
MSIFVHITFFFLENLLDR
>ENST00000394440.8|SNV-5127-C-G|2
GMDKMIEDGKGDVTITNDGATILK
>FUSION-ENST00000463552.5:25854-ENST00000666777.1:137939|2869
MYKGGAVALSQPAPWPCTLIWDG
>FUSION-ENST00000463552.5:25854-ENST00000666777.1:137939|302
MKFQPYPL
>FUSION-ENST00000463552.5:25854-ENST00000666777.1:137939|1732
KSTMIACDMKPSTDSSFRGGFK
>FUSION-ENST00000667305.1:22359-ENST00000338492.9:3799|1206
MRLCVDASCLFLVVCRHGR
>FUSION-ENST00000667305.1:22359-ENST00000338492.9:3799|941
LELRLQLG
>FUSION-ENST00000463552.5:25854-ENST00000666777.1:137939|677
PTFNSGGIKGWELEFQLAVAESQS
>FUSION-ENST00000667305.1:22359-ENST00000338492.9:3799|1219
MWFGGPSGETRGL
>FUSION-ENST00000667305.1:22359-ENST00000338492.9:3799|837
MWVESYFR
>FUSION-ENST00000463552.5:25854-ENST00000666777.1:137939|780
MYPKYFFILLKQLTNDHF
>FUSION-ENST00000463552.5:25854-ENST00000666777.1:137939|616
PVTPATR
>ENST00000650597.1|SNV-2285-G-A|2
MNWPCTRA
>FUSION-ENST00000463552.5:25854-ENST00000666777.1:137939|955
MDEVELFFPEK
>FUSION-ENST00000463552.5:25854-ENST00000666777.1:137939|538
VAPICYDMFALLVLEPSSW
>FUSION-ENST00000667305.1:22359-ENST00000338492.9:3799|33
MLARLVLNT
>FUSION-ENST00000463552.5:25854-ENST00000666777.1:137939|1618
LLKFSWWEIGSLWPSGWMHHDR
>ENST00000492556.5|SNV-196-G-A|4
HGGRSDSCGR
>FUSION-ENST00000463552.5:25854-ENST00000666777.1:137939|214
HSVGPSMTFCGPRRHQGSVVSVLR
>FUSION-ENST00000463552.5:25854-ENST00000666777.1:137939|824
CAHLVPEDLGDESMTGVHR
>FUSION-ENST00000667305.1:22359-ENST00000338492.9:3799|632
MLRVLINA
>FUSION-ENST00000463552.5:25854-ENST00000666777.1:137939|2012
CPHFPMRQQR
>FUSION-ENST00000463552.5:25854-ENST00000666777.1:137939|2601
GISLIGMRGGRYSDTVPQK
>FUSION-ENST00000463552.5:25854-ENST00000666777.1:137939|3042
LVRLVSSSGPQVICPPRPPK
>ENST00000652537.1|SNV-22152-A-G|1
ELEDDEQFVSLYGTEEYLHPDMCER
>FUSION-ENST00000667305.1:22359-ENST00000338492.9:3799|543
ELDSALAVER
>FUSION-ENST00000463552.5:25854-ENST00000666777.1:137939|1109
GCSVALPR
>FUSION-ENST00000463552.5:25854-ENST00000666777.1:137939|1342
MSEWEAISSLVQK
>FUSION-ENST00000667305.1:22359-ENST00000338492.9:3799|206
YGREHPALLGMAEIHQGR
>FUSION-ENST00000667305.1:22359-ENST00000338492.9:3799|1113
MDHHAWLILYF
>FUSION-ENST00000463552.5:25854-ENST00000666777.1:137939|1577
SSTACYCSFQVGGSVSLLPFLNR
>FUSION-ENST00000667305.1:22359-ENST00000338492.9:3799|905
CCGNRPSR
>FUSION-ENST00000667305.1:22359-ENST00000338492.9:3799|644
MFHALQRAR
>ENST00000661385.1|SNV-30115-G-T|2
KIGRSPVRPSSFGPAASLQWECHR
>FUSION-ENST00000463552.5:25854-ENST00000666777.1:137939|2502
LSCPMLR
>ENST00000630384.2|SNV-27863-G-A|5
QEVPMCSDPEPRQEVPTYTGPESR
>FUSION-ENST00000463552.5:25854-ENST00000666777.1:137939|1138
HTHPLMTKGQVRR
>FUSION-ENST00000463552.5:25854-ENST00000666777.1:137939|1608
IGKVNTYH
>FUSION-ENST00000463552.5:25854-ENST00000666777.1:137939|862
MSAKFELYIKK
>FUSION-ENST00000463552.5:25854-ENST00000666777.1:137939|107
TTADLSVIPTHLRK
>FUSION-ENST00000463552.5:25854-ENST00000666777.1:137939|2900
FKSRPSHLTPR
>FUSION-ENST00000463552.5:25854-ENST00000666777.1:137939|2519
MSDSHLVTMLK
>ENST00000505484.5|SNV-124589-C-T|3
MQTLWKGICPQKCL
>FUSION-ENST00000463552.5:25854-ENST00000666777.1:137939|2116
SPSLTLKIQVLTR
>FUSION-ENST00000463552.5:25854-ENST00000666777.1:137939|1228
LHAPCHGYPR
>FUSION-ENST00000667305.1:22359-ENST00000338492.9:3799|1196
KLHASVCGCLMPFPGGLQAWK
>FUSION-ENST00000667305.1:22359-ENST00000338492.9:3799|273
MGRLGEERSSLIPGSHGEETCR
>ENST00000549461.1|SNV-94244-C-A|5
PTSVAQKVVQK
>FUSION-ENST00000549633.5:1153-ENST00000478460.5:15234|294
MPFRYTILLG
>ENST00000461469.5|SNV-96823-A-G|3
PFAFFFLESEGFAGLEKGIR
>ENST00000546876.1|SNV-3995-G-A|3
ANSASLVLLASSPRK
>FUSION-ENST00000667305.1:22359-ENST00000338492.9:3799|739
MPPCPAKFFFFLSFSFFFCIFSSDR
>FUSION-ENST00000463552.5:25854-ENST00000666777.1:137939|539
CSHKVAPICYDMFALLVLEPSSW
>FUSION-ENST00000463552.5:25854-ENST00000666777.1:137939|540
PALSPGFPSLSARCSHK
>FUSION-ENST00000463552.5:25854-ENST00000666777.1:137939|2456
MVRPCPAFILSGSLSVK
>FUSION-ENST00000549633.5:1153-ENST00000478460.5:15234|169
MKPPSVLKYK
>FUSION-ENST00000463552.5:25854-ENST00000666777.1:137939|2178
MVGPGRLGEGDR
>FUSION-ENST00000463552.5:25854-ENST00000666777.1:137939|2711
IETGLRPDLR
>FUSION-ENST00000463552.5:25854-ENST00000666777.1:137939|1352
CCPLSGYNVHIFSQPVGR
>FUSION-ENST00000463552.5:25854-ENST00000666777.1:137939|1591
MISGNFPDFFLLHSPSFARRDR
>ENST00000359558.6|SNV-87724-G-A|4
MQFSGEKISEQRDLQK
>FUSION-ENST00000463552.5:25854-ENST00000666777.1:137939|2255
NDSKTIK
>FUSION-ENST00000667305.1:22359-ENST00000338492.9:3799|252
MTILILQMLGLRHR
>FUSION-ENST00000463552.5:25854-ENST00000666777.1:137939|957
MGTLGLNKAM
>ENST00000481793.1|SNV-11534-A-G|5
MGSVQTNRLP
>ENST00000546616.1|SNV-25974-G-A|1
IWAAVKRTPWR
>FUSION-ENST00000463552.5:25854-ENST00000666777.1:137939|2111
LCARGREFPSNLSH
>ENST00000393087.9|SNV-7584-A-C|1
TDTSHHDQAHPTFNK
>FUSION-ENST00000463552.5:25854-ENST00000666777.1:137939|1022
GIYYVIGLVIKSAEIW
>ENST00000368971.2|SNV-100267-G-T|7
RQLHECR
>ENST00000646630.1|SNV-23364-C-G|3
SSPAYCTSRSDITEPEQKMLSVNK
>ENST00000340722.8|SNV-169-C-T|4
TWVTVVVRFNPSCR
>FUSION-ENST00000463552.5:25854-ENST00000666777.1:137939|131
SFMIWLPVR
>ENST00000648372.1|SNV-83502-C-T|11
QMVNMLLPNSMNGR
>FUSION-ENST00000549633.5:1153-ENST00000478460.5:15234|276
MLILITYMIQTYIKKK
>FUSION-ENST00000667305.1:22359-ENST00000338492.9:3799|485
GKGPLYGKSPGIYR
>FUSION-ENST00000667305.1:22359-ENST00000338492.9:3799|903
CCGNRPSRVSVWRAGAWCCVVK
>FUSION-ENST00000549633.5:1153-ENST00000478460.5:15234|355
HFLNQTVSLLV
>ENST00000553221.5|SNV-8209-T-G|4
MIILGLVFIFQFVIACSCLAINR
>FUSION-ENST00000463552.5:25854-ENST00000666777.1:137939|3022
MSWPWRNHFPPAVIVHLQRSTK
>FUSION-ENST00000667305.1:22359-ENST00000338492.9:3799|1028
IPHALPADLFCSHGAVR
>FUSION-ENST00000463552.5:25854-ENST00000666777.1:137939|2552
MENFHGLPKVIKLASQPR
>FUSION-ENST00000463552.5:25854-ENST00000666777.1:137939|2327
LLNRNTKK
>FUSION-ENST00000463552.5:25854-ENST00000666777.1:137939|1726
IACDMKPSTDSSFRGGFK
>FUSION-ENST00000463552.5:25854-ENST00000666777.1:137939|36
IPTMYEMGWAPR
>FUSION-ENST00000549633.5:1153-ENST00000478460.5:15234|216
MVAHAYSPSYLGG
[truncated: 32,606 more chars]
