# Supplementary material for: Identification of non-canonical peptides with moPepGen
Source: Nat Biotechnol. 2025 Jun 16;44(4):568–73. doi: 10.1038/s41587-025-02701-0 (PMC12680078; doi:10.1038/s41587-025-02701-0)
Supplement: Supplementary file 4 — Supplementary Data: Cancer cell line variant peptide database. Custom peptide database FASTA file for each of the 376 cell lines from the Cancer Cell Line Encyclopedia with proteomics characterization or used in the reference channel. Variant peptide FASTA files were produced by moPepGen as the result of cell-line-specific publicly available mutations and fusions. [file 41587_2025_2701_MOESM4_ESM.zip › ACH-000388.fasta]

>FUSION-ENST00000665698.1:194766-ENST00000451036.5:20149|1533
VLHAFWKYR
>FUSION-ENST00000665698.1:194766-ENST00000451036.5:20149|41
MYEWGFLWGPHRSITVL
>FUSION-ENST00000657693.1:145151-ENST00000451036.5:20146|4071
MSGTPSLYIGLLGKYLLNEGK
>ENST00000484402.6|SNV-2151-G-A|1
HPLGESAGWPM
>FUSION-ENST00000653522.1:145151-ENST00000451036.5:20146|651
EVLCSDRASGPLLPLTCCR
>FUSION-ENST00000665698.1:194766-ENST00000451036.5:20149|40
YEWGFLWGPHRSITVL
>FUSION-ENST00000653522.1:145151-ENST00000451036.5:20146|1505
DEPQKCCSR
>FUSION-ENST00000653522.1:145151-ENST00000451036.5:20146|2141
YFIYVCMKPCFLSLRSLQLVFGMQ
>FUSION-ENST00000657693.1:145151-ENST00000451036.5:20146|5534
RITHPGAFPK
>FUSION-ENST00000657693.1:145151-ENST00000451036.5:20146|4238
AEIILTGGLGVWFRVDSTILQVLYC
>FUSION-ENST00000657693.1:145151-ENST00000451036.5:20146|3389
KVPAGRR
>FUSION-ENST00000657693.1:145151-ENST00000451036.5:20146|5153
MSQDCAALL
>FUSION-ENST00000665698.1:194766-ENST00000451036.5:20149|949
WLTHLSCYA
>FUSION-ENST00000653522.1:145151-ENST00000451036.5:20146|520
SCCPSWSAMARSR
>FUSION-ENST00000665698.1:194766-ENST00000451036.5:20149|2109
MLLLLSLHR
>FUSION-ENST00000657693.1:145151-ENST00000451036.5:20146|4295
YIYIYMYVLSLYFLKVSQTLR
>FUSION-ENST00000657693.1:145151-ENST00000451036.5:20146|4218
RNGMSSAHCNLHLPGSSDSPASAS
>FUSION-ENST00000653522.1:145151-ENST00000451036.5:20146|254
MSWPWRNHFPPAVIVHLQR
>FUSION-ENST00000665698.1:194766-ENST00000451036.5:20149|1772
HTHTRCTQACAWR
>FUSION-ENST00000653522.1:215919-ENST00000451036.5:20149|285
MLWTYVSILFLITLSPN
>FUSION-ENST00000657693.1:145151-ENST00000451036.5:20146|8309
PGTVLAAGDPAGSR
>FUSION-ENST00000657693.1:145151-ENST00000451036.5:20146|4981
TKMEFLLKTK
>FUSION-ENST00000657693.1:145151-ENST00000451036.5:20146|5180
RQDIASQR
>ENST00000354955.5|SNV-3993-C-T|2
LYLDHNNLTWMPGPLPR
>FUSION-ENST00000657693.1:145151-ENST00000451036.5:20146|5527
HTSWTPPGLHMCFVRALQVTGALR
>FUSION-ENST00000657693.1:145151-ENST00000451036.5:20146|3858
MLNTPLGVHSMQWR
>FUSION-ENST00000665698.1:194766-ENST00000451036.5:20149|2697
RSSHLGLLK
>FUSION-ENST00000665698.1:194766-ENST00000451036.5:20149|1143
MCLDAALRGR
>FUSION-ENST00000665698.1:194766-ENST00000451036.5:20149|1898
LCDEIVLLWLCDCCD
>FUSION-ENST00000657693.1:145151-ENST00000451036.5:20146|3157
MNLGVGGVGNKHSKHHTTSQ
>ENST00000289893.8|INDEL-253780-C-CA|1
MGSRQKK
>FUSION-ENST00000653522.1:145151-ENST00000451036.5:20146|2082
MFVEHLLCAGQCSKKLR
>FUSION-ENST00000653522.1:145151-ENST00000451036.5:20146|645
GFAVCSQHVCDYFTNNNN
>FUSION-ENST00000657693.1:145151-ENST00000451036.5:20146|3454
SVFLKNGSK
>FUSION-ENST00000653522.1:215919-ENST00000451036.5:20149|1004
MPGGFLEQVLPLVTLERCL
>FUSION-ENST00000653522.1:145151-ENST00000451036.5:20146|1064
LIFVFLVETVFHHIGQTGLELLTS
>ENST00000482416.5|SNV-302-A-G|4
MTFGAQASVAAEPQR
>FUSION-ENST00000657693.1:145151-ENST00000451036.5:20146|6189
SFAGTWMK
>FUSION-ENST00000657693.1:145151-ENST00000451036.5:20146|6322
ELKFTGEK
>FUSION-ENST00000657693.1:145151-ENST00000451036.5:20146|6332
ETTIRVNKEPTEWEK
>FUSION-ENST00000653522.1:145151-ENST00000451036.5:20146|1726
MKNLPVKSVK
>FUSION-ENST00000653522.1:145151-ENST00000451036.5:20146|236
AILTIYQSQFLLRMER
>FUSION-ENST00000657693.1:145151-ENST00000451036.5:20146|5807
DLMLSSLNFF
>FUSION-ENST00000665698.1:194766-ENST00000451036.5:20149|2302
NSGRVFFK
>FUSION-ENST00000653522.1:215919-ENST00000451036.5:20149|436
LVLKISACLCLPK
>FUSION-ENST00000653522.1:145151-ENST00000451036.5:20146|1835
MHLERERAWV
>FUSION-ENST00000665698.1:194766-ENST00000451036.5:20149|17
LFSEWGYWVCFLFLST
>FUSION-ENST00000657693.1:145151-ENST00000451036.5:20146|7400
GSCYVVPAGVLVAL
>ENST00000520200.5|SNV-40941-C-T|1
ALDWEQASSYSLKLR
>FUSION-ENST00000665698.1:194766-ENST00000451036.5:20149|1343
MLFSVVLSLFLILYEKYIHILK
>FUSION-ENST00000657693.1:145151-ENST00000451036.5:20146|3502
ILWLQATTRHIIYSDR
>FUSION-ENST00000665698.1:194766-ENST00000451036.5:20149|1176
LALEDFNSRVAHLTTPWVMSVCFWR
>FUSION-ENST00000657693.1:145151-ENST00000451036.5:20146|4130
MALFGHRVFVFVFVLR
>FUSION-ENST00000665698.1:194766-ENST00000451036.5:20149|865
TVVKMAQQAPPLLR
>FUSION-ENST00000665698.1:194766-ENST00000451036.5:20149|1718
RDRGGQITR
>FUSION-ENST00000657693.1:145151-ENST00000451036.5:20146|5742
LCLKKQTNNK
>FUSION-ENST00000657693.1:145151-ENST00000451036.5:20146|6762
SLLFVSPFKMK
>FUSION-ENST00000657693.1:145151-ENST00000451036.5:20146|6537
LVSSMDTGK
>FUSION-ENST00000657693.1:145151-ENST00000451036.5:20146|8307
PGTVLAAGDPAGSRR
>FUSION-ENST00000657693.1:145151-ENST00000451036.5:20146|8378
KIPHALPADLFCSHGAVR
>FUSION-ENST00000653522.1:145151-ENST00000451036.5:20146|32
MSKILGLLPLR
>FUSION-ENST00000657693.1:145151-ENST00000451036.5:20146|7394
KISWVWWHVPAVPATRG
>FUSION-ENST00000653522.1:215919-ENST00000451036.5:20149|327
SSRPSSQQGETPSLPK
>FUSION-ENST00000657693.1:145151-ENST00000451036.5:20146|6306
HFSKEDIYMANK
>FUSION-ENST00000657693.1:145151-ENST00000451036.5:20146|7616
SLTQCLLLLSGSDF
>FUSION-ENST00000657693.1:145151-ENST00000451036.5:20146|8257
IMKCCGNRPSRVSVWR
>FUSION-ENST00000657693.1:145151-ENST00000451036.5:20146|7015
MNSVYIKRLVNGLHCPSK
>FUSION-ENST00000665698.1:194766-ENST00000451036.5:20149|1265
MEGVACLVCIKLNCIT
>FUSION-ENST00000653522.1:215919-ENST00000451036.5:20149|270
MYFCHFTVVF
>FUSION-ENST00000653522.1:215919-ENST00000451036.5:20149|544
ALKVCRPR
>FUSION-ENST00000653522.1:215919-ENST00000451036.5:20149|12
TPWCFSLINCK
>FUSION-ENST00000657693.1:145151-ENST00000451036.5:20146|8420
EVKNILPGHTAWER
>FUSION-ENST00000653522.1:145151-ENST00000451036.5:20146|2355
GAPCRSSRK
>FUSION-ENST00000657693.1:145151-ENST00000451036.5:20146|7843
CLCQRDLSRGR
>FUSION-ENST00000665698.1:194766-ENST00000451036.5:20149|1091
RFIAESLSTHR
>FUSION-ENST00000657693.1:145151-ENST00000451036.5:20146|4609
ELMRPAVRVCGQDSVTGCLLLALGK
>FUSION-ENST00000665698.1:194766-ENST00000451036.5:20149|1319
MCQLQALQMQ
>FUSION-ENST00000653522.1:215919-ENST00000451036.5:20149|874
TKAFLSLFQSSSSSSQPHR
>FUSION-ENST00000653522.1:215919-ENST00000451036.5:20149|121
LATQLQPPIPR
>FUSION-ENST00000653522.1:145151-ENST00000451036.5:20146|1568
MRYPFIPTRMAVIK
>FUSION-ENST00000657693.1:145151-ENST00000451036.5:20146|4393
MLCVFVCK
>FUSION-ENST00000665698.1:194766-ENST00000451036.5:20149|1954
MAHYLFLL
>FUSION-ENST00000657693.1:145151-ENST00000451036.5:20146|3307
THACTHITHTHTHTQTHAESR
>FUSION-ENST00000665698.1:194766-ENST00000451036.5:20149|1588
EISKLKIGK
>FUSION-ENST00000665698.1:194766-ENST00000451036.5:20149|1169
MGHPPQG
>FUSION-ENST00000665698.1:194766-ENST00000451036.5:20149|212
HFPPCPAPHARLAGFDR
>FUSION-ENST00000653522.1:145151-ENST00000451036.5:20146|2054
CSDEYLRIQLDQLLSVT
>FUSION-ENST00000653522.1:145151-ENST00000451036.5:20146|1035
EILLIHLCPPLYCQHSGRK
>ENST00000414955.6|SNV-8091-C-A|3
GLGSFNQQLANEK
>FUSION-ENST00000653522.1:145151-ENST00000451036.5:20146|1870
MAQLHKIQPHFSIPYTVLSGHPR
>FUSION-ENST00000665698.1:194766-ENST00000451036.5:20149|2328
AIGLSAHAYSPK
>FUSION-ENST00000653522.1:215919-ENST00000451036.5:20149|650
GRTIFLTHMNTYLAGEIP
>FUSION-ENST00000657693.1:145151-ENST00000451036.5:20146|3578
VARTRSPSYSGG
>FUSION-ENST00000653522.1:215919-ENST00000451036.5:20149|712
NFFSSKNETLK
>FUSION-ENST00000657693.1:145151-ENST00000451036.5:20146|3840
FDNVMMPWEHWRR
>FUSION-ENST00000657693.1:145151-ENST00000451036.5:20146|7704
QQWFPVAH
>FUSION-ENST00000657693.1:145151-ENST00000451036.5:20146|6307
DVNRHFSKEDIYMANK
>FUSION-ENST00000657693.1:145151-ENST00000451036.5:20146|7170
WQVGNEPK
>FUSION-ENST00000657693.1:145151-ENST00000451036.5:20146|6623
TASGIFMIVTYQR
>FUSION-ENST00000665698.1:194766-ENST00000451036.5:20149|2666
SRFLAGCPDALSFWKPPR
>FUSION-ENST00000653522.1:145151-ENST00000451036.5:20146|537
HVYAYLSPMHVECCAR
>FUSION-ENST00000657693.1:145151-ENST00000451036.5:20146|7635
READPGWSAIARSR
>FUSION-ENST00000665698.1:194766-ENST00000451036.5:20149|1477
NVEFFFLRR
>FUSION-ENST00000653522.1:145151-ENST00000451036.5:20146|2725
GNTLFLSIYMT
>FUSION-ENST00000657693.1:145151-ENST00000451036.5:20146|5420
HRKPTQVVACAWWEEGDAGRGDWVR
>FUSION-ENST00000665698.1:194766-ENST00000451036.5:20149|1987
HSLGSSARSHVLESQAVSAPR
>FUSION-ENST00000665698.1:194766-ENST00000451036.5:20149|2127
MNSVPLK
>FUSION-ENST00000657693.1:145151-ENST00000451036.5:20146|4302
YCLCIHISTQGRSWAPRPR
>FUSION-ENST00000657693.1:145151-ENST00000451036.5:20146|5967
MVPLDSNLVNR
>ENST00000357970.7|SNV-43274-G-A|3
NQAKEELIK
>ENST00000614960.4|SNV-18827-A-G|1
VSEDMNAKLIRELK
>FUSION-ENST00000653522.1:145151-ENST00000451036.5:20146|2431
EPGAGGSEGIEHIPFRPGSAWLLR
>FUSION-ENST00000657693.1:145151-ENST00000451036.5:20146|5239
MYSFGVGALLR
>FUSION-ENST00000657693.1:145151-ENST00000451036.5:20146|4579
TCVECGR
>FUSION-ENST00000657693.1:145151-ENST00000451036.5:20146|6343
ATKARIDK
>FUSION-ENST00000657693.1:145151-ENST00000451036.5:20146|4308
GLGNLRPEAK
>FUSION-ENST00000657693.1:145151-ENST00000451036.5:20146|3452
SVFLKNGSKQCTLQSSSR
>FUSION-ENST00000657693.1:145151-ENST00000451036.5:20146|7754
ESASQGNGTGFCLFPHFLF
>FUSION-ENST00000665698.1:194766-ENST00000451036.5:20149|182
GGGEDSEACR
>FUSION-ENST00000665698.1:194766-ENST00000451036.5:20149|2163
PSQLLLQ
>FUSION-ENST00000665698.1:194766-ENST00000451036.5:20149|1841
ECEKGIWDPSSR
>FUSION-ENST00000665698.1:194766-ENST00000451036.5:20149|2411
KLVPSLPVLMAEVQARL
>FUSION-ENST00000657693.1:145151-ENST00000451036.5:20146|3127
GQEEVTCR
>FUSION-ENST00000657693.1:145151-ENST00000451036.5:20146|8478
RSSPLCSDISDPH
>FUSION-ENST00000665698.1:194766-ENST00000451036.5:20149|433
MALMFWVTRPKHAGGKGGFWG
>FUSION-ENST00000653522.1:145151-ENST00000451036.5:20146|2388
SHHTQPGSLSLKKFK
>FUSION-ENST00000665698.1:194766-ENST00000451036.5:20149|90
IWLPVRMVGGPEKGK
>FUSION-ENST00000657693.1:145151-ENST00000451036.5:20146|6501
TTSLQKRLGR
>FUSION-ENST00000665698.1:194766-ENST00000451036.5:20149|1596
LLKFSWWEIGSLWPSGWMHHDR
>FUSION-ENST00000657693.1:145151-ENST00000451036.5:20146|4424
MGWSQGEGDR
>FUSION-ENST00000653522.1:145151-ENST00000451036.5:20146|2010
GGGLCFAIRR
>FUSION-ENST00000653522.1:145151-ENST00000451036.5:20146|179
FKSRPSHLTPR
>FUSION-ENST00000657693.1:145151-ENST00000451036.5:20146|5514
GIRKCCVHK
>FUSION-ENST00000657693.1:145151-ENST00000451036.5:20146|3403
ALSNVPCRAQAGLCCIMPMKVPAGR
>FUSION-ENST00000665698.1:194766-ENST00000451036.5:20149|1283
NAESGMENQ
>FUSION-ENST00000653522.1:145151-ENST00000451036.5:20146|1694
MSGSSYR
>FUSION-ENST00000665698.1:194766-ENST00000451036.5:20149|1205
MTKGQVRR
>FUSION-ENST00000657693.1:145151-ENST00000451036.5:20146|5369
MCVSLWVCEGSEGP
>FUSION-ENST00000657693.1:145151-ENST00000451036.5:20146|7794
EFILSVK
>FUSION-ENST00000665698.1:194766-ENST00000451036.5:20149|535
QWQKHNSVYS
>FUSION-ENST00000665698.1:194766-ENST00000451036.5:20149|358
MGCRNSSSHPFFFLLLGRR
>FUSION-ENST00000657693.1:145151-ENST00000451036.5:20146|5094
GCSGQRFSWACVWNK
>FUSION-ENST00000653522.1:145151-ENST00000451036.5:20146|2192
MASSCIHVAAESVIPFFYMVA
>FUSION-ENST00000665698.1:194766-ENST00000451036.5:20149|503
LARLVLNFRPQEIHCLVLSKCWDYR
>FUSION-ENST00000657693.1:145151-ENST00000451036.5:20146|4001
MCFLLMECRGMDMKTFVSNR
>FUSION-ENST00000653522.1:215919-ENST00000451036.5:20149|998
PCPSVKVGILAHIGYYILPR
>FUSION-ENST00000653522.1:145151-ENST00000451036.5:20146|865
YFPPGLLFLFSLTCQK
>FUSION-ENST00000657693.1:145151-ENST00000451036.5:20146|2911
HWNDTRPAHFRILKVVLR
>FUSION-ENST00000657693.1:145151-ENST00000451036.5:20146|7099
TPVLYLQG
>FUSION-ENST00000665698.1:194766-ENST00000451036.5:20149|2102
MCSLWLGR
>FUSION-ENST00000653522.1:215919-ENST00000451036.5:20149|640
RSGLRTLDFSLWSMWPHSTK
>FUSION-ENST00000653522.1:145151-ENST00000451036.5:20146|2601
MFIEHPK
>ENST00000473593.1|SNV-67850-A-C|4
MASIICHIPQCITRVLDRLHTR
>FUSION-ENST00000653522.1:145151-ENST00000451036.5:20146|831
GAVIMPEHR
>FUSION-ENST00000653522.1:145151-ENST00000451036.5:20146|1685
APSAVLLFASWSAV
>FUSION-ENST00000653522.1:215919-ENST00000451036.5:20149|699
MEEGHRGK
>ENST00000484402.6|SNV-2151-G-A|3
ASGGRPGGPDAR
>FUSION-ENST00000657693.1:145151-ENST00000451036.5:20146|8168
LLKLISSVFSNFMATR
>ENST00000395925.8|SNV-271905-C-G|4
VPRFSSLSSCNPPAMGTSAEK
>FUSION-ENST00000665698.1:194766-ENST00000451036.5:20149|532
LYGSTVSNSFSK
>FUSION-ENST00000657693.1:145151-ENST00000451036.5:20146|3497
HFSILIILSLKMKESGGEPD
>FUSION-ENST00000657693.1:145151-ENST00000451036.5:20146|6304
EDIYMANK
>FUSION-ENST00000657693.1:145151-ENST00000451036.5:20146|6191
NAFMSFAGTWMKLETIILSKLTQER
>FUSION-ENST00000657693.1:145151-ENST00000451036.5:20146|6205
MEYYAAIK
>FUSION-ENST00000665698.1:194766-ENST00000451036.5:20149|530
MSVTITTLTEVIV
>FUSION-ENST00000657693.1:145151-ENST00000451036.5:20146|6848
ELLSHEIGFLRPGRLGSC
>FUSION-ENST00000665698.1:194766-ENST00000451036.5:20149|565
MSCCSSLLLHAYFHTVTSFK
>FUSION-ENST00000653522.1:145151-ENST00000451036.5:20146|259
AQSMSSGCTIVGGYLILR
>FUSION-ENST00000665698.1:194766-ENST00000451036.5:20149|405
AQGKRPGK
>FUSION-ENST00000653522.1:215919-ENST00000451036.5:20149|62
MLSMCRHDVFILPTQLMR
>FUSION-ENST00000665698.1:194766-ENST00000451036.5:20149|2304
GTSPGQRT
>FUSION-ENST00000665698.1:194766-ENST00000451036.5:20149|2492
SSCFNIPK
>FUSION-ENST00000657693.1:145151-ENST00000451036.5:20146|4183
SSEEKRGT
>FUSION-ENST00000653522.1:145151-ENST00000451036.5:20146|1774
GQRLGVWGLVARCWEWGAGK
>FUSION-ENST00000657693.1:145151-ENST00000451036.5:20146|8451
LPKWVLWQEPPLSLLFSDLK
>ENST00000485075.1|SNV-9071-G-T|2
INWPSRK
>ENST00000247933.9|SNV-15007-A-C|6
KGARSSISLLEQEK
>FUSION-ENST00000653522.1:215919-ENST00000451036.5:20149|240
MGWCPQSIGKDKL
>FUSION-ENST00000657693.1:145151-ENST00000451036.5:20146|3277
APPANGAPLK
>FUSION-ENST00000657693.1:145151-ENST00000451036.5:20146|5510
NRWESSPFFHGKTR
>ENST00000358691.10|SNV-56370-A-G|1
QTWTFALTCKPARMLYR
>FUSION-ENST00000657693.1:145151-ENST00000451036.5:20146|4972
EYVQEFETSLDSIVR
>FUSION-ENST00000653522.1:145151-ENST00000451036.5:20146|2363
SILAQGCR
>FUSION-ENST00000665698.1:194766-ENST00000451036.5:20149|2006
LEISACRLPENLTQTPLLSPSAK
>FUSION-ENST00000657693.1:145151-ENST00000451036.5:20146|7206
VVGACSPSYWGG
>FUSION-ENST00000657693.1:145151-ENST00000451036.5:20146|6795
DCLLSLAGLPVCLQNMLD
>FUSION-ENST00000657693.1:145151-ENST00000451036.5:20146|7029
MCCKEQAFR
>FUSION-ENST00000657693.1:145151-ENST00000451036.5:20146|4108
THVLRGEERDIGK
>ENST00000311936.8|SNV-25309-G-A|3
QAQDLARSYGIPFIETSTKTR
>FUSION-ENST00000653522.1:145151-ENST00000451036.5:20146|1583
CSVAMVVREMQIK
>ENST00000439308.6|SNV-20789-G-A|4
QKELDDDFSYARELR
>FUSION-ENST00000657693.1:145151-ENST00000451036.5:20146|3912
ASSLERLWCPK
>FUSION-ENST00000657693.1:145151-ENST00000451036.5:20146|4372
VRLSGRK
>FUSION-ENST00000657693.1:145151-ENST00000451036.5:20146|6741
MIKQTSPVFTDALENLHETSSR
>FUSION-ENST00000657693.1:145151-ENST00000451036.5:20146|4584
WQDISFFFF
>FUSION-ENST00000657693.1:145151-ENST00000451036.5:20146|3417
TRMGCWR
>FUSION-ENST00000657693.1:145151-ENST00000451036.5:20146|4480
RQGNRNSPR
>FUSION-ENST00000657693.1:145151-ENST00000451036.5:20146|5625
MALGACLKHWLHCGG
>FUSION-ENST00000665698.1:194766-ENST00000451036.5:20149|1905
DFCHCLTLLQEKTCL
>FUSION-ENST00000665698.1:194766-ENST00000451036.5:20149|1468
MPGLICILGSLFYKGAVPILLADGQ
>FUSION-ENST00000653522.1:145151-ENST00000451036.5:20146|2862
SIRRSAGLEVR
>FUSION-ENST00000657693.1:145151-ENST00000451036.5:20146|3020
MSTSESLEPANMLHVKRDFADASK
>FUSION-ENST00000657693.1:145151-ENST00000451036.5:20146|3021
STSESLEPANMLHVKR
>FUSION-ENST00000653522.1:215919-ENST00000451036.5:20149|691
MVFLPWLLGTLQLLPVPI
>FUSION-ENST00000653522.1:215919-ENST00000451036.5:20149|920
MNRSLFVSPSSS
>ENST00000368331.5|SNV-107110-C-A|3
LPGTVEPTASFLSPVSSK
>FUSION-ENST00000657693.1:145151-ENST00000451036.5:20146|2820
MSMGDEGLQLAER
>FUSION-ENST00000653522.1:145151-ENST00000451036.5:20146|2179
KTILIGMKCISLWF
>FUSION-ENST00000653522.1:215919-ENST00000451036.5:20149|367
MDAGTFQSTAGRNYCISLYNK
>FUSION-ENST00000657693.1:145151-ENST00000451036.5:20146|5470
KETLDCVSLGII
>FUSION-ENST00000665698.1:194766-ENST00000451036.5:20149|492
MYIYYVPMTCQSR
>FUSION-ENST00000665698.1:194766-ENST00000451036.5:20149|1258
GDGACPSSQQPDK
>FUSION-ENST00000657693.1:145151-ENST00000451036.5:20146|5387
IRLGLCIFR
>FUSION-ENST00000665698.1:194766-ENST00000451036.5:20149|549
MYLRVCLCL
>FUSION-ENST00000657693.1:145151-ENST00000451036.5:20146|5147
MALPSVGRPHPCGSR
>FUSION-ENST00000653522.1:145151-ENST00000451036.5:20146|2580
MYSGNTSFF
>ENST00000580141.5|SNV-2610-C-T|2
GAHADRCGPPGRPAECT
>FUSION-ENST00000653522.1:145151-ENST00000451036.5:20146|2242
MRRNVLVVER
>FUSION-ENST00000657693.1:145151-ENST00000451036.5:20146|6056
MPGVMKSSR
>FUSION-ENST00000657693.1:145151-ENST00000451036.5:20146|5455
NYGLLAFSIQTTKACAL
>FUSION-ENST00000653522.1:215919-ENST00000451036.5:20149|229
HLLLFDVS
>FUSION-ENST00000657693.1:145151-ENST00000451036.5:20146|7021
TACLSPNFICTIR
>FUSION-ENST00000653522.1:145151-ENST00000451036.5:20146|2301
MHSGELRR
>FUSION-ENST00000657693.1:145151-ENST00000451036.5:20146|8045
MFFAVRDALTCH
>FUSION-ENST00000653522.1:145151-ENST00000451036.5:20146|2612
MSADSPQILK
>FUSION-ENST00000657693.1:145151-ENST00000451036.5:20146|4593
MSLGMLPISGSLSLLSVK
>FUSION-ENST00000657693.1:145151-ENST00000451036.5:20146|3701
ELWDVGEDR
>FUSION-ENST00000657693.1:145151-ENST00000451036.5:20146|6966
NYQVKGSR
>FUSION-ENST00000657693.1:145151-ENST00000451036.5:20146|6478
SHTEVTVR
>FUSION-ENST00000665698.1:194766-ENST00000451036.5:20149|618
LKLESGLLKCGFCP
>FUSION-ENST00000665698.1:194766-ENST00000451036.5:20149|2095
GDTIVPILQVRR
>FUSION-ENST00000665698.1:194766-ENST00000451036.5:20149|1949
PGSRPIVDQETDLGPLPPK
>FUSION-ENST00000653522.1:215919-ENST00000451036.5:20149|779
MVKIVIAQMYYSWCFK
>FUSION-ENST00000653522.1:215919-ENST00000451036.5:20149|402
LAPFSPQQAATTVFHCTIRSP
>FUSION-ENST00000653522.1:215919-ENST00000451036.5:20149|764
HFTLYDVIYSSQPARKWK
>FUSION-ENST00000665698.1:194766-ENST00000451036.5:20149|1361
TSRWVQGR
>FUSION-ENST00000653522.1:215919-ENST00000451036.5:20149|941
VAHACNPSYLGGLGTR
>FUSION-ENST00000657693.1:145151-ENST00000451036.5:20146|6962
MGIIINSLNS
>FUSION-ENST00000657693.1:145151-ENST00000451036.5:20146|6934
MGCECKTK
>FUSION-ENST00000657693.1:145151-ENST00000451036.5:20146|6948
AGKSFEPR
>FUSION-ENST00000657693.1:145151-ENST00000451036.5:20146|2850
PLKMAVPVSCMELR
>FUSION-ENST00000657693.1:145151-ENST00000451036.5:20146|5332
CAPACICMGTQPVTTCV
>FUSION-ENST00000653522.1:145151-ENST00000451036.5:20146|1493
MFWNQIDMVIIPHCECTR
>FUSION-ENST00000653522.1:145151-ENST00000451036.5:20146|736
MICGCTASGSQHARIR
>FUSION-ENST00000657693.1:145151-ENST00000451036.5:20146|5340
HSDGVDPCTASFADVKNSDFA
>FUSION-ENST00000657693.1:145151-ENST00000451036.5:20146|5463
MLARIVELLAPNDTLISCSTQS
>FUSION-ENST00000657693.1:145151-ENST00000451036.5:20146|7391
MYYVRLSAWAFYK
>FUSION-ENST00000665698.1:194766-ENST00000451036.5:20149|1303
VRQELCA
>FUSION-ENST00000657693.1:145151-ENST00000451036.5:20146|5818
MAHLNFCRNSFLNPWI
>FUSION-ENST00000657693.1:145151-ENST00000451036.5:20146|8214
SRLAVVDGATGMDF
>FUSION-ENST00000665698.1:194766-ENST00000451036.5:20149|2309
LYWVPNISDTLR
>FUSION-ENST00000657693.1:145151-ENST00000451036.5:20146|4221
AGRPSQLLSKENITR
>FUSION-ENST00000653522.1:215919-ENST00000451036.5:20149|215
LEIVCPQK
>FUSION-ENST00000665698.1:194766-ENST00000451036.5:20149|2749
MVLGSETLRQA
>FUSION-ENST00000653522.1:145151-ENST00000451036.5:20146|1460
LLLITFLCSSSSTVDRFCFVSLCFR
>ENST00000419533.1|SNV-56949-G-A|3
KPVRKHK
>ENST00000324803.6|MNV-3405-TCA-T|17
GVPACSHVPMWSAR
>FUSION-ENST00000653522.1:145151-ENST00000451036.5:20146|2744
MHLPCTQARHIHSR
>FUSION-ENST00000657693.1:145151-ENST00000451036.5:20146|3429
MEFQHVS
>FUSION-ENST00000657693.1:145151-ENST00000451036.5:20146|3962
SLQILLLRKGCAGLPVSR
>FUSION-ENST00000657693.1:145151-ENST00000451036.5:20146|4381
TCLRPSSGLLAQNAR
>FUSION-ENST00000657693.1:145151-ENST00000451036.5:20146|8496
MLYPLNSQRDLLSGCVAVLPG
>FUSION-ENST00000657693.1:145151-ENST00000451036.5:20146|7465
FIMSWMK
>FUSION-ENST00000665698.1:194766-ENST00000451036.5:20149|1567
SQVTEWLSSICLPGLASWRPVDRR
>FUSION-ENST00000653522.1:145151-ENST00000451036.5:20146|1207
KIEFIKSCFMK
>FUSION-ENST00000653522.1:145151-ENST00000451036.5:20146|481
MGGHARTIVT
>FUSION-ENST00000657693.1:145151-ENST00000451036.5:20146|5197
ISSFQGRAWRQK
>FUSION-ENST00000653522.1:145151-ENST00000451036.5:20146|2488
EGGEEGRK
>FUSION-ENST00000657693.1:145151-ENST00000451036.5:20146|8119
SHCTWPQK
>FUSION-ENST00000657693.1:145151-ENST00000451036.5:20146|7302
SANDTLRLPSPRELTAEQLGMPCK
>FUSION-ENST00000653522.1:215919-ENST00000451036.5:20149|870
MGDDYHYGFEERLGFR
>FUSION-ENST00000657693.1:145151-ENST00000451036.5:20146|3041
EDFLKQEMGALCYSCMAGRITSP
>FUSION-ENST00000657693.1:145151-ENST00000451036.5:20146|7751
MVALGEESGPHCPK
>FUSION-ENST00000665698.1:194766-ENST00000451036.5:20149|1551
MQILSRGERGR
>FUSION-ENST00000665698.1:194766-ENST00000451036.5:20149|1216
ESIFAPIVGMR
>FUSION-ENST00000657693.1:145151-ENST00000451036.5:20146|3212
GLGPRFLVGQFR
>FUSION-ENST00000657693.1:145151-ENST00000451036.5:20146|5662
MNGLNEECFLK
>FUSION-ENST00000653522.1:215919-ENST00000451036.5:20149|260
MLSCHYK
>FUSION-ENST00000665698.1:194766-ENST00000451036.5:20149|2665
FLAGCPDALSFWK
>FUSION-ENST00000657693.1:145151-ENST00000451036.5:20146|7064
YETPAFDMLK
>FUSION-ENST00000653522.1:145151-ENST00000451036.5:20146|2823
MGDSMER
>FUSION-ENST00000657693.1:145151-ENST00000451036.5:20146|4944
MKLNSGLR
>FUSION-ENST00000665698.1:194766-ENST00000451036.5:20149|2335
QGSLECRPR
>FUSION-ENST00000665698.1:194766-ENST00000451036.5:20149|1287
TSERECHNK
>FUSION-ENST00000657693.1:145151-ENST00000451036.5:20146|7767
EKPRSILHLPPVSELCKW
>FUSION-ENST00000665698.1:194766-ENST00000451036.5:20149|2
MNETSHYQIYSR
>FUSION-ENST00000657693.1:145151-ENST00000451036.5:20146|7642
VTLKPNVNRRVVTQTTWK
>FUSION-ENST00000657693.1:145151-ENST00000451036.5:20146|5553
AFWHSLSK
>FUSION-ENST00000665698.1:194766-ENST00000451036.5:20149|1042
KDVFLRER
>FUSION-ENST00000653522.1:215919-ENST00000451036.5:20149|515
MTAPEGLASSTVSQPAVHK
>FUSION-ENST00000657693.1:145151-ENST00000451036.5:20146|7808
QPIFALRDFEERYLLSMWYIAFHK
>FUSION-ENST00000665698.1:194766-ENST00000451036.5:20149|772
FSAGLLSQR
>FUSION-ENST00000665698.1:194766-ENST00000451036.5:20149|1583
MISGNFPDFFLLHSPSFARR
>FUSION-ENST00000665698.1:194766-ENST00000451036.5:20149|582
LPRLISNSWPQVTLPPWR
>FUSION-ENST00000665698.1:194766-ENST00000451036.5:20149|2162
MVKPMGVAFSR
>FUSION-ENST00000657693.1:145151-ENST00000451036.5:20146|4060
MPLHSSLGDKSETPSQKNK
>FUSION-ENST00000665698.1:194766-ENST00000451036.5:20149|723
MYPKYFFILLK
>FUSION-ENST00000657693.1:145151-ENST00000451036.5:20146|3026
LVLNSWPQGIHQPRHHKVLGLQA
>FUSION-ENST00000657693.1:145151-ENST00000451036.5:20146|8400
LRTSKGPGAVAHTCNPSTLGG
>FUSION-ENST00000657693.1:145151-ENST00000451036.5:20146|3945
MDAPFTLK
>FUSION-ENST00000657693.1:145151-ENST00000451036.5:20146|5282
LTVSVLAFLGGK
>FUSION-ENST00000665698.1:194766-ENST00000451036.5:20149|1420
GSSVRSSLGWSGKR
>ENST00000539542.5|SNV-195683-A-C|2
FNSQGNK
>FUSION-ENST00000657693.1:145151-ENST00000451036.5:20146|5898
ASCQPACK
>FUSION-ENST00000657693.1:145151-ENST00000451036.5:20146|2842
ELRSSIF
>FUSION-ENST00000665698.1:194766-ENST00000451036.5:20149|2672
VCSLLILDVGRICFLEVVGLR
>FUSION-ENST00000657693.1:145151-ENST00000451036.5:20146|8188
HRCSAVNEKPLPSSGSFQCGR
>FUSION-ENST00000657693.1:145151-ENST00000451036.5:20146|5428
MLNCWEGDAS
>FUSION-ENST00000657693.1:145151-ENST00000451036.5:20146|6928
MLLFMRFFFVENVGNVKSIR
>FUSION-ENST00000665698.1:194766-ENST00000451036.5:20149|1356
EGQVSHAWR
>FUSION-ENST00000657693.1:145151-ENST00000451036.5:20146|3355
MHTHHTHTHTHTDTCGVQKAQRQR
>FUSION-ENST00000657693.1:145151-ENST00000451036.5:20146|6679
MGSFQQQIFILLQFWRLEIQIQGVR
>FUSION-ENST00000653522.1:145151-ENST00000451036.5:20146|870
LYSLHYCGDR
>FUSION-ENST00000653522.1:215919-ENST00000451036.5:20149|474
MWAAVTKSHK
>FUSION-ENST00000653522.1:145151-ENST00000451036.5:20146|2194
MIMASSCIHVAAESVIPFFYMVA
>FUSION-ENST00000657693.1:145151-ENST00000451036.5:20146|7352
MWSLLECWLLSNWLR
>ENST00000411527.5|INDEL-1803-G-GA|6
DFLEQETGR
>FUSION-ENST00000653522.1:215919-ENST00000451036.5:20149|698
EEGHRGK
>FUSION-ENST00000657693.1:145151-ENST00000451036.5:20146|6289
QWGKNSLFNNGVRK
>FUSION-ENST00000665698.1:194766-ENST00000451036.5:20149|2471
NSNKKPLK
>FUSION-ENST00000665698.1:194766-ENST00000451036.5:20149|885
AAARPSSCMLGRSSAPGACVHPK
>FUSION-ENST00000657693.1:145151-ENST00000451036.5:20146|3374
SRCARLILCFIEQMR
>FUSION-ENST00000653522.1:215919-ENST00000451036.5:20149|654
CVGRMGR
>FUSION-ENST00000657693.1:145151-ENST00000451036.5:20146|5572
LTATSAFR
>FUSION-ENST00000657693.1:145151-ENST00000451036.5:20146|8069
VQVILLPQPPG
>FUSION-ENST00000657693.1:145151-ENST00000451036.5:20146|5018
GLGEVAHACNSSTLGGRGRWIA
>FUSION-ENST00000657693.1:145151-ENST00000451036.5:20146|4388
VKLYQVVST
>FUSION-ENST00000653522.1:145151-ENST00000451036.5:20146|2105
YGLSCVK
>FUSION-ENST00000653522.1:215919-ENST00000451036.5:20149|247
MVSTINWKR
>FUSION-ENST00000653522.1:145151-ENST00000451036.5:20146|2187
CHIFFIQSTTDGHLC
>FUSION-ENST00000657693.1:145151-ENST00000451036.5:20146|3214
MLPEKAL
>FUSION-ENST00000657693.1:145151-ENST00000451036.5:20146|7041
MWEMLRV
>FUSION-ENST00000657693.1:145151-ENST00000451036.5:20146|5229
MQIQFQAV
>FUSION-ENST00000665698.1:194766-ENST00000451036.5:20149|1210
MHTHPLMTKGQVR
>FUSION-ENST00000665698.1:194766-ENST00000451036.5:20149|280
MAADHVR
>FUSION-ENST00000657693.1:145151-ENST00000451036.5:20146|3730
GWGLSGICPLSRRR
>ENST00000525157.5|SNV-2151-G-A|2
MQAAWGIAKSLKGP
>FUSION-ENST00000665698.1:194766-ENST00000451036.5:20149|1133
FWTVPRGQ
>FUSION-ENST00000665698.1:194766-ENST00000451036.5:20149|2392
LLHMWEKK
>FUSION-ENST00000653522.1:215919-ENST00000451036.5:20149|442
ILSPQPPKYLGLQVCVPMPD
>FUSION-ENST00000657693.1:145151-ENST00000451036.5:20146|6440
LSLEFYPAFQIACQPADR
>FUSION-ENST00000657693.1:145151-ENST00000451036.5:20146|5626
ALGACLK
>FUSION-ENST00000665698.1:194766-ENST00000451036.5:20149|499
GFLWDQQL
>FUSION-ENST00000653522.1:145151-ENST00000451036.5:20146|1066
VARTTSMCHHAR
>FUSION-ENST00000657693.1:145151-ENST00000451036.5:20146|5926
GHEPVHQSGSNGSAEEGR
>FUSION-ENST00000653522.1:145151-ENST00000451036.5:20146|636
HQVWLIFLHF
>FUSION-ENST00000653522.1:145151-ENST00000451036.5:20146|1796
MWWYRVGCR
>FUSION-ENST00000653522.1:145151-ENST00000451036.5:20146|2625
FSEIQKAATVTDGESR
>FUSION-ENST00000653522.1:145151-ENST00000451036.5:20146|2405
QWCNLSSLQPLPPRFKR
>FUSION-ENST00000653522.1:145151-ENST00000451036.5:20146|669
MVAGACSPSYSGG
>FUSION-ENST00000657693.1:145151-ENST00000451036.5:20146|7763
GSEAAGECGV
>FUSION-ENST00000657693.1:145151-ENST00000451036.5:20146|5395
MPAWGSWRF
>FUSION-ENST00000665698.1:194766-ENST00000451036.5:20149|1228
RMQTLIVQCCF
>FUSION-ENST00000653522.1:145151-ENST00000451036.5:20146|217
HWSPSVFLIR
>FUSION-ENST00000653522.1:145151-ENST00000451036.5:20146|2608
MSADSPQILKIHDEVTGRLGLK
>FUSION-ENST00000653522.1:145151-ENST00000451036.5:20146|628
SVCVEQWVDLQTPLRTPL
>FUSION-ENST00000653522.1:215919-ENST00000451036.5:20149|191
LMQKCMFPQALVCSLS
>FUSION-ENST00000657693.1:145151-ENST00000451036.5:20146|6668
MCIYEMGWSCT
>FUSION-ENST00000657693.1:145151-ENST00000451036.5:20146|8153
EVSSVGGR
>FUSION-ENST00000657693.1:145151-ENST00000451036.5:20146|2838
PPSLLSPLR
>FUSION-ENST00000657693.1:145151-ENST00000451036.5:20146|6015
GKRSQGR
>FUSION-ENST00000653522.1:215919-ENST00000451036.5:20149|1091
LQLSCENMWR
>FUSION-ENST00000653522.1:215919-ENST00000451036.5:20149|727
MSFFFLNLR
>FUSION-ENST00000657693.1:145151-ENST00000451036.5:20146|3572
RPVCGVVRIHGD
>FUSION-ENST00000665698.1:194766-ENST00000451036.5:20149|858
SPLEKPV
>FUSION-ENST00000657693.1:145151-ENST00000451036.5:20146|3893
PVIPALGEAEAGRSLRSGVQDQPG
>FUSION-ENST00000653522.1:215919-ENST00000451036.5:20149|164
MVVMIIKREYTSVFINP
>ENST00000525625.1|SNV-45976-A-T|3
LFTFFTPPIHR
>FUSION-ENST00000665698.1:194766-ENST00000451036.5:20149|2314
MHKPFNR
>FUSION-ENST00000653522.1:215919-ENST00000451036.5:20149|320
ARCGGSHPQCQHFGRPR
>FUSION-ENST00000653522.1:145151-ENST00000451036.5:20146|288
MLVGLVSNSRPQVFCLPWPPKVLGL
>FUSION-ENST00000657693.1:145151-ENST00000451036.5:20146|8148
HTADVTARRER
>FUSION-ENST00000665698.1:194766-ENST00000451036.5:20149|2031
MQATVFSFLFSK
>FUSION-ENST00000665698.1:194766-ENST00000451036.5:20149|2222
EELTFIEHLLYVLDPLVR
>FUSION-ENST00000657693.1:145151-ENST00000451036.5:20146|2962
MEEEATAKAYEAAFR
>FUSION-ENST00000665698.1:194766-ENST00000451036.5:20149|379
MGVHRAGR
>FUSION-ENST00000657693.1:145151-ENST00000451036.5:20146|7471
LMFIMSWMK
>FUSION-ENST00000665698.1:194766-ENST00000451036.5:20149|1604
MYVCTYFWPSPDAVCDSWKGSPVRR
>FUSION-ENST00000657693.1:145151-ENST00000451036.5:20146|4988
MVAPACNPSTFRG
>FUSION-ENST00000665698.1:194766-ENST00000451036.5:20149|1860
TSEYDWI
>FUSION-ENST00000657693.1:145151-ENST00000451036.5:20146|6904
SVPPCPAFFFFFFFDSR
>FUSION-ENST00000657693.1:145151-ENST00000451036.5:20146|4638
MRVVRVAEVPGLCPHAR
>FUSION-ENST00000657693.1:145151-ENST00000451036.5:20146|6536
MLVSSMDTGKMGSR
>FUSION-ENST00000657693.1:145151-ENST00000451036.5:20146|6618
IVTYQRYG
>FUSION-ENST00000653522.1:145151-ENST00000451036.5:20146|500
FLPIPKYGQGQK
>FUSION-ENST00000653522.1:215919-ENST00000451036.5:20149|787
TSNQAEMK
>FUSION-ENST00000653522.1:145151-ENST00000451036.5:20146|1407
MWSWMSAFNPQYLSFPK
>FUSION-ENST00000653522.1:145151-ENST00000451036.5:20146|2684
FFHSNLKTEL
>FUSION-ENST00000657693.1:145151-ENST00000451036.5:20146|7419
MRALLAFCVIQIFGERPPEATKNC
>FUSION-ENST00000665698.1:194766-ENST00000451036.5:20149|2042
PRLCLNLTFVIALVLGTVLQGK
>FUSION-ENST00000657693.1:145151-ENST00000451036.5:20146|7983
LRVLINA
>FUSION-ENST00000653522.1:215919-ENST00000451036.5:20149|860
FLELTEFRTLTWGWK
>FUSION-ENST00000665698.1:194766-ENST00000451036.5:20149|423
GFHHVGQAGLELQTSR
>FUSION-ENST00000665698.1:194766-ENST00000451036.5:20149|50
YPFCVFLESCYTWDLGTFNLK
>FUSION-ENST00000653522.1:145151-ENST00000451036.5:20146|2672
MMIICFTVFCFVLFLLFFLR
>FUSION-ENST00000653522.1:145151-ENST00000451036.5:20146|2226
HFDSSQVISSAVIVYTWFRLCAR
>FUSION-ENST00000657693.1:145151-ENST00000451036.5:20146|4253
MLSNMYCSLIT
>FUSION-ENST00000657693.1:145151-ENST00000451036.5:20146|2996
MKQPLEAWKSK
>FUSION-ENST00000665698.1:194766-ENST00000451036.5:20149|1829
MVQSQAGR
>FUSION-ENST00000657693.1:145151-ENST00000451036.5:20146|8155
CHLREVSSVGGR
>FUSION-ENST00000657693.1:145151-ENST00000451036.5:20146|7839
SRLYNHTRR
>FUSION-ENST00000657693.1:145151-ENST00000451036.5:20146|8050
MSEFFRISGK
>FUSION-ENST00000607320.5:190651-ENST00000666777.1:301992|2
HLLPVHPHPFPQTAFEK
>FUSION-ENST00000653522.1:215919-ENST00000451036.5:20149|982
MGPQSCGR
>FUSION-ENST00000665698.1:194766-ENST00000451036.5:20149|1523
MRNQIITAK
>FUSION-ENST00000665698.1:194766-ENST00000451036.5:20149|1897
MAIKIVR
>FUSION-ENST00000657693.1:145151-ENST00000451036.5:20146|6292
QKTTHHYWSLEK
>FUSION-ENST00000657693.1:145151-ENST00000451036.5:20146|6357
KPFLGDTIVF
>FUSION-ENST00000665698.1:194766-ENST00000451036.5:20149|1068
SVVKTPCIWMPVECRVLAQL
>FUSION-ENST00000653522.1:215919-ENST00000451036.5:20149|507
MVPRVGRTP
>FUSION-ENST00000653522.1:215919-ENST00000451036.5:20149|337
AGRLLEVR
>FUSION-ENST00000665698.1:194766-ENST00000451036.5:20149|77
GFSVGATPEHHSSLKDRR
>FUSION-ENST00000653522.1:145151-ENST00000451036.5:20146|1038
REILLIHLCPPLYCQHSGR
>FUSION-ENST00000653522.1:145151-ENST00000451036.5:20146|994
MSPQQHHSLR
>FUSION-ENST00000665698.1:194766-ENST00000451036.5:20149|522
MPALSPGFPSLSAR
>FUSION-ENST00000653522.1:215919-ENST00000451036.5:20149|719
GAYPLWDAGHPAS
>FUSION-ENST00000657693.1:145151-ENST00000451036.5:20146|4962
SCSEPTLCHCTPPWDTEQDSA
>FUSION-ENST00000657693.1:145151-ENST00000451036.5:20146|7541
AEIHQGRRR
>FUSION-ENST00000657693.1:145151-ENST00000451036.5:20146|6517
LQMPINGHRR
>FUSION-ENST00000657693.1:145151-ENST00000451036.5:20146|7191
MLHRAVVR
>FUSION-ENST00000657693.1:145151-ENST00000451036.5:20146|3577
TRSPSYSGG
>FUSION-ENST00000657693.1:145151-ENST00000451036.5:20146|4137
MQPENVSPYYLYCLPK
>FUSION-ENST00000657693.1:145151-ENST00000451036.5:20146|5016
RNISCAYIFIK
>FUSION-ENST00000657693.1:145151-ENST00000451036.5:20146|6744
EVEAGESLEPGR
>FUSION-ENST00000665698.1:194766-ENST00000451036.5:20149|2568
GCCDDEVNGDT
>FUSION-ENST00000653522.1:215919-ENST00000451036.5:20149|146
MSPDNGKTVR
>FUSION-ENST00000653522.1:215919-ENST00000451036.5:20149|855
KKVFPFQK
>FUSION-ENST00000665698.1:194766-ENST00000451036.5:20149|2300
NSGRVFFKGQLTIPLLR
>FUSION-ENST00000657693.1:145151-ENST00000451036.5:20146|3844
QFCILGCSARVNDTVEVTGLGFK
>FUSION-ENST00000665698.1:194766-ENST00000451036.5:20149|2521
QSIPAQPFILASPGGSISCKN
>FUSION-ENST00000665698.1:194766-ENST00000451036.5:20149|2701
MSYHTWLIFCIFCR
>FUSION-ENST00000657693.1:145151-ENST00000451036.5:20146|6011
NLPQLMARIWNSVPVFILFCVVR
>FUSION-ENST00000657693.1:145151-ENST00000451036.5:20146|6787
LSESVKGWCR
>FUSION-ENST00000653522.1:145151-ENST00000451036.5:20146|1633
SPFLSAEERVSMGDR
>FUSION-ENST00000665698.1:194766-ENST00000451036.5:20149|521
PALSPGFPSLSAR
>FUSION-ENST00000657693.1:145151-ENST00000451036.5:20146|8354
MVAYAYNFCTLR
>FUSION-ENST00000653522.1:215919-ENST00000451036.5:20149|178
MHLSVMIIMVVMIIKR
>FUSION-ENST00000653522.1:145151-ENST00000451036.5:20146|619
MGIDFTQREPSRTPVQTSVHHPNK
>FUSION-ENST00000657693.1:145151-ENST00000451036.5:20146|4585
MWQDISFFFF
>FUSION-ENST00000665698.1:194766-ENST00000451036.5:20149|391
CCTAWHVVGGVYLHKSPK
>FUSION-ENST00000653522.1:215919-ENST00000451036.5:20149|1023
MQGWKGG
>FUSION-ENST00000657693.1:145151-ENST00000451036.5:20146|4432
MGINLGVADRIMLPPKR
>FUSION-ENST00000665698.1:194766-ENST00000451036.5:20149|544
PNLEQGDCIRPRQFPER
>ENST00000419533.1|SNV-56949-G-A|4
MKPVRKHK
>FUSION-ENST00000657693.1:145151-ENST00000451036.5:20146|8057
SFLLGRYFCSVTVSLLTLSFL
>FUSION-ENST00000657693.1:145151-ENST00000451036.5:20146|4514
LSRGPSLITESLQVGER
>FUSION-ENST00000653522.1:145151-ENST00000451036.5:20146|9
AGVCLGNPVTLLPYPHLPSHLTNIF
>FUSION-ENST00000657693.1:145151-ENST00000451036.5:20146|4405
MLHIMPGK
>FUSION-ENST00000657693.1:145151-ENST00000451036.5:20146|7941
MCEGPEAAK
>FUSION-ENST00000653522.1:145151-ENST00000451036.5:20146|1310
TRGRPAPPEFSWASGEI
>FUSION-ENST00000653522.1:215919-ENST00000451036.5:20149|106
KYPNINFHRLK
>FUSION-ENST00000657693.1:145151-ENST00000451036.5:20146|7632
SRLTAPSAFQVQAILLPQPSE
>FUSION-ENST00000665698.1:194766-ENST00000451036.5:20149|511
MQAVFSRKQTLR
>FUSION-ENST00000657693.1:145151-ENST00000451036.5:20146|6888
VSVYFGIS
>FUSION-ENST00000657693.1:145151-ENST00000451036.5:20146|7414
SEFPGYTAR
>FUSION-ENST00000657693.1:145151-ENST00000451036.5:20146|4812
MILLPQPPE
>FUSION-ENST00000653522.1:145151-ENST00000451036.5:20146|1241
SITSRSRK
>FUSION-ENST00000665698.1:194766-ENST00000451036.5:20149|1320
TGGWRSSEGF
>FUSION-ENST00000665698.1:194766-ENST00000451036.5:20149|1340
LFSVVLSLFLILYEKYIHILKR
>FUSION-ENST00000653522.1:145151-ENST00000451036.5:20146|2686
FFHSNLK
>FUSION-ENST00000657693.1:145151-ENST00000451036.5:20146|7718
GGIGNQPGQHNETSSLQNK
>FUSION-ENST00000665698.1:194766-ENST00000451036.5:20149|1645
DSVSGKKK
>FUSION-ENST00000657693.1:145151-ENST00000451036.5:20146|7581
NHRPRPQMGNYFCTFSCPK
>FUSION-ENST00000657693.1:145151-ENST00000451036.5:20146|6923
RFFFVENVGNVKSIR
>FUSION-ENST00000657693.1:145151-ENST00000451036.5:20146|3022
MSTSESLEPANMLHVKR
>FUSION-ENST00000653522.1:215919-ENST00000451036.5:20149|965
MTEPEERPR
>FUSION-ENST00000657693.1:145151-ENST00000451036.5:20146|5864
SSGNPLQAATSFSPLCAPK
>FUSION-ENST00000657693.1:145151-ENST00000451036.5:20146|4576
IFLPQPPK
>ENST00000466111.5|SNV-43274-G-A|3
MGPEHHCLAKEELIKAQK
>FUSION-ENST00000657693.1:145151-ENST00000451036.5:20146|5766
DGVLLSCPGWSAVAR
>FUSION-ENST00000665698.1:194766-ENST00000451036.5:20149|945
CYQCCLGTIITAESGPDR
>FUSION-ENST00000665698.1:194766-ENST00000451036.5:20149|2623
MFALARHFR
>FUSION-ENST00000653522.1:145151-ENST00000451036.5:20146|2181
KTILIGMK
>FUSION-ENST00000665698.1:194766-ENST00000451036.5:20149|2147
THHPEWGPGQASAQAGPAQR
>FUSION-ENST00000657693.1:145151-ENST00000451036.5:20146|6557
ATSGRGRSWGAGK
>FUSION-ENST00000657693.1:145151-ENST00000451036.5:20146|7209
SWPQVIRPPWSPK
>FUSION-ENST00000653522.1:215919-ENST00000451036.5:20149|96
TSFSEFPRLK
>FUSION-ENST00000657693.1:145151-ENST00000451036.5:20146|3859
VSIILAKHSD
>FUSION-ENST00000665698.1:194766-ENST00000451036.5:20149|699
LSLYLWGCCVSR
>FUSION-ENST00000653522.1:145151-ENST00000451036.5:20146|1907
MFTVPVLLQGLR
>ENST00000502773.6|SNV-203885-G-A|2
NFSVSIKEELK
>FUSION-ENST00000665698.1:194766-ENST00000451036.5:20149|2232
QTDNIIIPILPIRK
>ENST00000461023.5|SNV-48307-G-T|5
EFRVEPQK
>FUSION-ENST00000657693.1:145151-ENST00000451036.5:20146|7742
MLFLQWVPVRGSK
>FUSION-ENST00000657693.1:145151-ENST00000451036.5:20146|3659
LLATASK
>FUSION-ENST00000653522.1:215919-ENST00000451036.5:20149|339
MPALWEAKAGRLLEVR
>FUSION-ENST00000665698.1:194766-ENST00000451036.5:20149|1864
MCGHSEKTAICKPKR
>FUSION-ENST00000657693.1:145151-ENST00000451036.5:20146|7776
MHGGPGR
>FUSION-ENST00000657693.1:145151-ENST00000451036.5:20146|3880
RAICMDCLILSSQQVK
>FUSION-ENST00000665698.1:194766-ENST00000451036.5:20149|816
MPVVPATREAEAGEWREPGR
>FUSION-ENST00000653522.1:145151-ENST00000451036.5:20146|1167
ICISSQRAKK
>FUSION-ENST00000657693.1:145151-ENST00000451036.5:20146|7965
VFSSSASECVR
>FUSION-ENST00000653522.1:215919-ENST00000451036.5:20149|427
LVRVCISFLELL
>FUSION-ENST00000657693.1:145151-ENST00000451036.5:20146|4840
VLRFRFGHR
>FUSION-ENST00000657693.1:145151-ENST00000451036.5:20146|4509
GPSLITESLQVGERGRR
>FUSION-ENST00000657693.1:145151-ENST00000451036.5:20146|5159
SSVQVSSR
>FUSION-ENST00000657693.1:145151-ENST00000451036.5:20146|4305
MYCLCIHISTQGR
>ENST00000502904.5|SNV-16885-C-T|2
MSDYRYGDGGSTFQSTTGHCVHMR
>FUSION-ENST00000653522.1:145151-ENST00000451036.5:20146|854
LFWGVRMGA
>FUSION-ENST00000653522.1:145151-ENST00000451036.5:20146|2189
LIPCLCYCE
>FUSION-ENST00000653522.1:145151-ENST00000451036.5:20146|2766
SVADEEMESHASWREGAAGLATK
>FUSION-ENST00000653522.1:145151-ENST00000451036.5:20146|2609
SADSPQILKIHDEVTGR
>ENST00000539542.5|SNV-195683-A-C|3
MRFNSQGNK
>FUSION-ENST00000653522.1:145151-ENST00000451036.5:20146|373
GDSMQFFLGEGCCTFQGLTKIY
>FUSION-ENST00000653522.1:145151-ENST00000451036.5:20146|334
TESHMYSGVWSK
>FUSION-ENST00000653522.1:215919-ENST00000451036.5:20149|734
MKESSCGTYVKR
>FUSION-ENST00000657693.1:145151-ENST00000451036.5:20146|7252
NVAQLLSGLNFQMFLCSVIR
>FUSION-ENST00000657693.1:145151-ENST00000451036.5:20146|4675
LVSNSWPRAILDSPDAGIMG
>FUSION-ENST00000653522.1:145151-ENST00000451036.5:20146|2402
RFSCLSLLSSWDCRR
>FUSION-ENST00000657693.1:145151-ENST00000451036.5:20146|5122
HSRSFAPWSFYR
>FUSION-ENST00000657693.1:145151-ENST00000451036.5:20146|6724
MKPLHGGFGSQARPGFSINVGR
>FUSION-ENST00000665698.1:194766-ENST00000451036.5:20149|1389
MPVLWWPILSLADTAATNR
>FUSION-ENST00000665698.1:194766-ENST00000451036.5:20149|2271
MCLLFMTR
>FUSION-ENST00000665698.1:194766-ENST00000451036.5:20149|714
MKFSLAHWPLSLK
>FUSION-ENST00000665698.1:194766-ENST00000451036.5:20149|94
MIWLPVR
>FUSION-ENST00000653522.1:145151-ENST00000451036.5:20146|1729
LIFFLLFFMAFPW
>FUSION-ENST00000665698.1:194766-ENST00000451036.5:20149|2200
SALLFSGLLGKNWTGMVNGVDGGK
>FUSION-ENST00000653522.1:145151-ENST00000451036.5:20146|294
MIPCCRRSSEVLGR
>FUSION-ENST00000653522.1:145151-ENST00000451036.5:20146|2182
MKTILIGMK
>FUSION-ENST00000653522.1:145151-ENST00000451036.5:20146|1489
MVIIPHCECTRQTSLILYTLK
>FUSION-ENST00000665698.1:194766-ENST00000451036.5:20149|163
TFCFAPGSKHPGLPR
>FUSION-ENST00000665698.1:194766-ENST00000451036.5:20149|124
MTVLGSDKTYNKINLMQPPWLT
>FUSION-ENST00000653522.1:145151-ENST00000451036.5:20146|656
IHMEVLCSDRASGPLLPLTCCR
>FUSION-ENST00000653522.1:145151-ENST00000451036.5:20146|1747
DVGLCWPRK
>FUSION-ENST00000653522.1:145151-ENST00000451036.5:20146|1655
LVSLCHPGWSAMAR
>FUSION-ENST00000653522.1:145151-ENST00000451036.5:20146|680
VSLCCSGWR
>FUSION-ENST00000653522.1:145151-ENST00000451036.5:20146|2404
FKRFSCLSLLSSWDCR
>FUSION-ENST00000653522.1:145151-ENST00000451036.5:20146|751
LPTSGKIAVFVKGIIYCCFCTS
>FUSION-ENST00000653522.1:215919-ENST00000451036.5:20149|761
RGPFAKSV
>FUSION-ENST00000657693.1:145151-ENST00000451036.5:20146|6009
ARIWNSVPVFILFCVVR
>FUSION-ENST00000665698.1:194766-ENST00000451036.5:20149|893
TLDKVDYLSGPR
>FUSION-ENST00000653522.1:215919-ENST00000451036.5:20149|526
MFIHVGCCNKIP
>FUSION-ENST00000653522.1:145151-ENST00000451036.5:20146|2110
WGSVQNEIWALLCKN
>FUSION-ENST00000657693.1:145151-ENST00000451036.5:20146|6634
APVPLSLFLK
>FUSION-ENST00000657693.1:145151-ENST00000451036.5:20146|7664
KMEGREGR
>FUSION-ENST00000665698.1:194766-ENST00000451036.5:20149|1781
PVIPALCETEVGRSR
>FUSION-ENST00000665698.1:194766-ENST00000451036.5:20149|2229
MNDSKTIK
>FUSION-ENST00000657693.1:145151-ENST00000451036.5:20146|4327
VMPSGLALIEGK
>FUSION-ENST00000653522.1:145151-ENST00000451036.5:20146|1323
MRSAALPFISALK
>FUSION-ENST00000665698.1:194766-ENST00000451036.5:20149|1138
FGFEGSGNV
>FUSION-ENST00000657693.1:145151-ENST00000451036.5:20146|5138
IQQVQAGVNQARFREER
>FUSION-ENST00000665698.1:194766-ENST00000451036.5:20149|1219
AVERVRESIFAPIVGMR
>FUSION-ENST00000657693.1:145151-ENST00000451036.5:20146|4278
ARDTAWACVWPQPRSGCQEGR
>FUSION-ENST00000657693.1:145151-ENST00000451036.5:20146|5234
VRTRAMELENLEFLMQIQFQAV
>FUSION-ENST00000657693.1:145151-ENST00000451036.5:20146|8358
YGILFCLSASLLSLTVK
>FUSION-ENST00000657693.1:145151-ENST00000451036.5:20146|6415
AGCGGSRL
>FUSION-ENST00000657693.1:145151-ENST00000451036.5:20146|3811
YSLHAFSTCSSASWGAVLE
>FUSION-ENST00000657693.1:145151-ENST00000451036.5:20146|6182
MKLETIILSKLTQER
>FUSION-ENST00000657693.1:145151-ENST00000451036.5:20146|7405
DFYGQVVHLQQSSQKKCSWCDG
>FUSION-ENST00000657693.1:145151-ENST00000451036.5:20146|6903
DEVLLCCPGQFR
>FUSION-ENST00000653522.1:145151-ENST00000451036.5:20146|1934
FGSGSPDGRKIVLNLYIFPR
>FUSION-ENST00000665698.1:194766-ENST00000451036.5:20149|2093
RVEHRAVN
>FUSION-ENST00000657693.1:145151-ENST00000451036.5:20146|7188
LHRAVVRIK
>FUSION-ENST00000657693.1:145151-ENST00000451036.5:20146|3872
DCLILSSQQVKELGGSK
>FUSION-ENST00000665698.1:194766-ENST00000451036.5:20149|2272
QHESSQFPACALTT
>FUSION-ENST00000657693.1:145151-ENST00000451036.5:20146|2952
SLEKQGNTFPLSHQK
>FUSION-ENST00000657693.1:145151-ENST00000451036.5:20146|5372
VMFYSRD
>FUSION-ENST00000665698.1:194766-ENST00000451036.5:20149|2387
KIIPSTSGLLCD
>ENST00000466111.5|SNV-43274-G-A|4
GPEHHCLAKEELIK
>FUSION-ENST00000657693.1:145151-ENST00000451036.5:20146|7307
INERLSNSI
>FUSION-ENST00000665698.1:194766-ENST00000451036.5:20149|2660
VGPVPFRI
>FUSION-ENST00000653522.1:145151-ENST00000451036.5:20146|990
TRRMIWGRPQK
>FUSION-ENST00000653522.1:145151-ENST00000451036.5:20146|647
ASGPLLPLTCCRGK
>FUSION-ENST00000665698.1:194766-ENST00000451036.5:20149|697
WFFLVFSCCFTHHILWSWRLL
>FUSION-ENST00000653522.1:215919-ENST00000451036.5:20149|746
MAMKRLLLIYQ
>FUSION-ENST00000657693.1:145151-ENST00000451036.5:20146|6161
NTQCMRGLKPRR
>FUSION-ENST00000657693.1:145151-ENST00000451036.5:20146|3288
KAQPHTHWETLIMAPPANGAPLK
>FUSION-ENST00000653522.1:145151-ENST00000451036.5:20146|1076
LRDSVWK
>FUSION-ENST00000653522.1:145151-ENST00000451036.5:20146|2310
EQRNRGLEWGCE
>FUSION-ENST00000653522.1:215919-ENST00000451036.5:20149|55
CRHDVFILPTQLMRLK
>FUSION-ENST00000665698.1:194766-ENST00000451036.5:20149|2461
MCVLWGQKEVLHRVFLPVDALPR
>ENST00000536188.5|SNV-5402-A-G|1
TWEESLLACASK
>FUSION-ENST00000653522.1:145151-ENST00000451036.5:20146|2598
FFSQFLS
>FUSION-ENST00000653522.1:145151-ENST00000451036.5:20146|716
KIKHFGRPR
>FUSION-ENST00000657693.1:145151-ENST00000451036.5:20146|6464
MRKPQLK
>FUSION-ENST00000657693.1:145151-ENST00000451036.5:20146|7174
LKITAGCGGSRL
>FUSION-ENST00000653522.1:145151-ENST00000451036.5:20146|2159
DSHLSQHHLLNRK
>FUSION-ENST00000657693.1:145151-ENST00000451036.5:20146|7629
YIIYTNIYNIYK
>FUSION-ENST00000653522.1:145151-ENST00000451036.5:20146|1545
MCTTHNSQKVGTTQMSNVCPRK
>FUSION-ENST00000653522.1:145151-ENST00000451036.5:20146|1637
TVMSPFLSAEERVSMGDRGS
>FUSION-ENST00000653522.1:145151-ENST00000451036.5:20146|2851
MSTLCVVGVMLGAWGR
>FUSION-ENST00000653522.1:145151-ENST00000451036.5:20146|2552
MAFTWLVSLLFIQQTFTEGLLCPRL
>FUSION-ENST00000657693.1:145151-ENST00000451036.5:20146|6285
NSLFNNGVRK
>FUSION-ENST00000653522.1:145151-ENST00000451036.5:20146|1717
MIIIRLVTNNHS
>FUSION-ENST00000657693.1:145151-ENST00000451036.5:20146|6185
SFAGTWMKLETIILSKLTQER
>FUSION-ENST00000657693.1:145151-ENST00000451036.5:20146|3242
TVGGMGRDSIR
>FUSION-ENST00000657693.1:145151-ENST00000451036.5:20146|7223
WQAYQVWMR
>FUSION-ENST00000657693.1:145151-ENST00000451036.5:20146|7720
MLSERYC
>FUSION-ENST00000653522.1:215919-ENST00000451036.5:20149|741
MVFQALYII
>FUSION-ENST00000657693.1:145151-ENST00000451036.5:20146|6091
MLVYRLQRVR
>FUSION-ENST00000665698.1:194766-ENST00000451036.5:20149|1677
MVSNSLAPEALLGDQS
>FUSION-ENST00000657693.1:145151-ENST00000451036.5:20146|5756
RPPPCPANFFCIFSR
>FUSION-ENST00000665698.1:194766-ENST00000451036.5:20149|475
MFSQGGGSLLQPTSGRTCPP
>ENST00000444294.7|SNV-1282-G-T|1
VLPMVPAPPGSSAAASR
>FUSION-ENST00000653522.1:215919-ENST00000451036.5:20149|725
MSFFFLNLRLMFR
>FUSION-ENST00000653522.1:215919-ENST00000451036.5:20149|575
MVNVASFNKNQDESDACRK
>FUSION-ENST00000657693.1:145151-ENST00000451036.5:20146|4227
MPSLRAGRPSQLLSKENITR
>FUSION-ENST00000653522.1:145151-ENST00000451036.5:20146|2291
GQEGETSGRKLNVVGK
>FUSION-ENST00000657693.1:145151-ENST00000451036.5:20146|3716
MRASLDVTPWVPVYLEWR
>FUSION-ENST00000657693.1:145151-ENST00000451036.5:20146|4080
FWCQMLIQKQNPAK
>FUSION-ENST00000657693.1:145151-ENST00000451036.5:20146|4582
GDISLQICI
>FUSION-ENST00000657693.1:145151-ENST00000451036.5:20146|7089
RTLWAGETAPTGLR
>FUSION-ENST00000657693.1:145151-ENST00000451036.5:20146|3657
LLATASKGRVGR
>FUSION-ENST00000657693.1:145151-ENST00000451036.5:20146|6094
GEQMLVYRLQRVR
>FUSION-ENST00000657693.1:145151-ENST00000451036.5:20146|4540
AFLGLPSK
>FUSION-ENST00000657693.1:145151-ENST00000451036.5:20146|4195
NLAHYNPDLLGSSNFR
>ENST00000484402.6|SNV-2151-G-A|10
FIIHGFIDKGDESWVTDICKK
>FUSION-ENST00000657693.1:145151-ENST00000451036.5:20146|7590
MGIQMVPVCLGIQEN
>FUSION-ENST00000657693.1:145151-ENST00000451036.5:20146|5492
MQGGETGLGR
>FUSION-ENST00000657693.1:145151-ENST00000451036.5:20146|6331
VNKEPTEWEK
>FUSION-ENST00000657693.1:145151-ENST00000451036.5:20146|8206
MGPQEWTSR
>FUSION-ENST00000653522.1:145151-ENST00000451036.5:20146|1708
EIVHCTVKSNR
>FUSION-ENST00000657693.1:145151-ENST00000451036.5:20146|6802
MQGKNPWEYAKSLLVL
>ENST00000498428.5|SNV-1100050-G-A|1
RAANAYGISDPSQISDPVK
>FUSION-ENST00000657693.1:145151-ENST00000451036.5:20146|6572
TPTSQAGWFMPTIVLAR
>FUSION-ENST00000657693.1:145151-ENST00000451036.5:20146|3948
GPLLVCP
>FUSION-ENST00000657693.1:145151-ENST00000451036.5:20146|4532
SQVELKLTLK
>FUSION-ENST00000665698.1:194766-ENST00000451036.5:20149|981
MPNPPLALE
>FUSION-ENST00000665698.1:194766-ENST00000451036.5:20149|577
MTQFNLYQIIIFHLLSNNKLNQMCK
>FUSION-ENST00000657693.1:145151-ENST00000451036.5:20146|7797
MWYIAFHKTKEFILSVK
>FUSION-ENST00000653522.1:145151-ENST00000451036.5:20146|2487
EGGEEGRKK
>FUSION-ENST00000653522.1:215919-ENST00000451036.5:20149|618
CVYESMCMHVCVNISPGIHLIYVK
>FUSION-ENST00000653522.1:145151-ENST00000451036.5:20146|1278
MAFTTGTTRPSGMFTGF
>FUSION-ENST00000657693.1:145151-ENST00000451036.5:20146|2939
CKIISVCCFIFYFFFCFKPLR
>FUSION-ENST00000653522.1:145151-ENST00000451036.5:20146|73
AHRLHGWGPTTADGAEVDR
>FUSION-ENST00000665698.1:194766-ENST00000451036.5:20149|884
MLGRSSAPGACVHPK
>FUSION-ENST00000657693.1:145151-ENST00000451036.5:20146|6466
QISVFSR
>FUSION-ENST00000657693.1:145151-ENST00000451036.5:20146|5794
GHQVTEALSSCAGSQR
>FUSION-ENST00000653522.1:145151-ENST00000451036.5:20146|2177
TILIGMKCISLWF
>FUSION-ENST00000653522.1:145151-ENST00000451036.5:20146|1768
LGVWGLVARCWEWGAGK
>FUSION-ENST00000665698.1:194766-ENST00000451036.5:20149|615
LESGLLK
>FUSION-ENST00000653522.1:215919-ENST00000451036.5:20149|818
GAVFGISPGNTISPTFPGSR
>FUSION-ENST00000657693.1:145151-ENST00000451036.5:20146|8212
MVAVSPMWVLST
>FUSION-ENST00000653522.1:145151-ENST00000451036.5:20146|2218
AEVLFSFFFFFTFYFRIK
>FUSION-ENST00000665698.1:194766-ENST00000451036.5:20149|2184
EIITVAQRWIERVWAK
>FUSION-ENST00000665698.1:194766-ENST00000451036.5:20149|6
CIKCLTQCLPHK
>FUSION-ENST00000665698.1:194766-ENST00000451036.5:20149|553
CRLCSLGNR
>FUSION-ENST00000653522.1:145151-ENST00000451036.5:20146|2842
MLGAWGRQMELKR
>FUSION-ENST00000657693.1:145151-ENST00000451036.5:20146|8333
MTKEMMNRMCLAEDLGS
>FUSION-ENST00000657693.1:145151-ENST00000451036.5:20146|4794
TMGLLCEENRLPVSSR
>FUSION-ENST00000653522.1:145151-ENST00000451036.5:20146|2418
SHLWETA
>FUSION-ENST00000657693.1:145151-ENST00000451036.5:20146|8296
HSFPEQLLYAWHRFSCWRSSR
>FUSION-ENST00000665698.1:194766-ENST00000451036.5:20149|562
MRFHHIVQAGLELVK
>FUSION-ENST00000657693.1:145151-ENST00000451036.5:20146|3404
ALSNVPCRAQAGLCCIMPMK
>FUSION-ENST00000653522.1:145151-ENST00000451036.5:20146|2525
KSWPSLTDSYNYLKSVVFR
>FUSION-ENST00000657693.1:145151-ENST00000451036.5:20146|3065
MLVRLRTLR
>FUSION-ENST00000657693.1:145151-ENST00000451036.5:20146|3723
CTVNVSSGYYLWPDCEAGLRQK
>FUSION-ENST00000657693.1:145151-ENST00000451036.5:20146|5821
LASLVLNS
>FUSION-ENST00000665698.1:194766-ENST00000451036.5:20149|761
MESHSHPGWRAVAQS
>FUSION-ENST00000653522.1:145151-ENST00000451036.5:20146|186
QRQPCFYQRGPQR
>FUSION-ENST00000665698.1:194766-ENST00000451036.5:20149|251
LTQSTPLPRTSWEPWR
>FUSION-ENST00000653522.1:215919-ENST00000451036.5:20149|57
CRHDVFILPTQLMR
>FUSION-ENST00000653522.1:215919-ENST00000451036.5:20149|768
LFNQLSGNPVAQSS
>FUSION-ENST00000665698.1:194766-ENST00000451036.5:20149|1543
EVPERGARR
>FUSION-ENST00000653522.1:145151-ENST00000451036.5:20146|1084
MPIFLSTWEAVHENHLNSGGR
>FUSION-ENST00000657693.1:145151-ENST00000451036.5:20146|4506
VTGGIKADLK
>FUSION-ENST00000653522.1:215919-ENST00000451036.5:20149|37
VNHAVSK
>FUSION-ENST00000665698.1:194766-ENST00000451036.5:20149|1036
HTLGGRPCDDGGGD
>FUSION-ENST00000653522.1:145151-ENST00000451036.5:20146|832
MGAVIMPEHR
>FUSION-ENST00000657693.1:145151-ENST00000451036.5:20146|6967
IDFCKNYQVKGSR
>ENST00000491569.5|MNV-7143-CTCT-C|1
LIFTYGLHMILSLKTMDRFDDHK
>FUSION-ENST00000665698.1:194766-ENST00000451036.5:20149|2434
TPRAQAAH
>FUSION-ENST00000657693.1:145151-ENST00000451036.5:20146|3285
HMRSPEGSETER
>FUSION-ENST00000665698.1:194766-ENST00000451036.5:20149|875
CPNPVAQWNQL
>FUSION-ENST00000657693.1:145151-ENST00000451036.5:20146|7853
LGSMEGFEVGQG
>FUSION-ENST00000665698.1:194766-ENST00000451036.5:20149|1305
MIGFSGSCSL
>FUSION-ENST00000653522.1:215919-ENST00000451036.5:20149|125
FLQASERCQIMLATQLQPPIPRQYK
>FUSION-ENST00000657693.1:145151-ENST00000451036.5:20146|4917
MDIKSFVFSFVS
>FUSION-ENST00000657693.1:145151-ENST00000451036.5:20146|8019
VNNKKTNSLIAK
>FUSION-ENST00000657693.1:145151-ENST00000451036.5:20146|5245
WEVSDDPEVR
>FUSION-ENST00000665698.1:194766-ENST00000451036.5:20149|1535
VLHAFWK
>FUSION-ENST00000653522.1:215919-ENST00000451036.5:20149|828
DPEGSCDLPPAGWRPR
>ENST00000439308.6|SNV-20789-G-A|1
ELDDDFSYARELRDR
>FUSION-ENST00000653522.1:215919-ENST00000451036.5:20149|767
DEIQPSCAFLFYSGLQWVE
>FUSION-ENST00000665698.1:194766-ENST00000451036.5:20149|1585
MISGNFPDFFLLHSPSFAR
>FUSION-ENST00000657693.1:145151-ENST00000451036.5:20146|7658
EGRKKPVGYLDEK
>FUSION-ENST00000665698.1:194766-ENST00000451036.5:20149|2276
MLKALQR
>FUSION-ENST00000665698.1:194766-ENST00000451036.5:20149|2137
PSACPALSHK
>FUSION-ENST00000657693.1:145151-ENST00000451036.5:20146|7080
GMWILVSGCWGGFR
>FUSION-ENST00000657693.1:145151-ENST00000451036.5:20146|2835
MPPSLLSPLRVLLRL
>FUSION-ENST00000657693.1:145151-ENST00000451036.5:20146|2958
EEEATAKAYEAAFRSLEK
>FUSION-ENST00000657693.1:145151-ENST00000451036.5:20146|5641
MASQKYCVSLGT
>FUSION-ENST00000657693.1:145151-ENST00000451036.5:20146|5030
GHVMCRA
>FUSION-ENST00000657693.1:145151-ENST00000451036.5:20146|8493
MSYILEVR
>FUSION-ENST00000665698.1:194766-ENST00000451036.5:20149|1232
IITASKRMQTLIVQCCF
>FUSION-ENST00000665698.1:194766-ENST00000451036.5:20149|47
KYISFQHSGR
>FUSION-ENST00000653522.1:215919-ENST00000451036.5:20149|783
RTICFTQSPG
>FUSION-ENST00000657693.1:145151-ENST00000451036.5:20146|5806
MLSSLNFF
>FUSION-ENST00000657693.1:145151-ENST00000451036.5:20146|3431
LSRSPKVLGL
>FUSION-ENST00000665698.1:194766-ENST00000451036.5:20149|1379
VLATLGFRPSRVKAWLPSPAGGK
>FUSION-ENST00000665698.1:194766-ENST00000451036.5:20149|2484
MSVPFLAVGCGACYSTCGRKK
>FUSION-ENST00000653522.1:145151-ENST00000451036.5:20146|2447
LASCPSPLSEHDA
>FUSION-ENST00000657693.1:145151-ENST00000451036.5:20146|8100
EIWARHCGLCL
>FUSION-ENST00000657693.1:145151-ENST00000451036.5:20146|7609
LVGLLPSVFSCSLALISELR
>FUSION-ENST00000665698.1:194766-ENST00000451036.5:20149|2690
CEPLCPAHVQLSRAEVR
>FUSION-ENST00000665698.1:194766-ENST00000451036.5:20149|12
DPTITSALTACVTSEMGDIK
>FUSION-ENST00000665698.1:194766-ENST00000451036.5:20149|2057
STNVCVFSR
>ENST00000025008.10|SNV-71731-A-T|1
STELVLSPVMPRTTNESLLTSFPK
>FUSION-ENST00000665698.1:194766-ENST00000451036.5:20149|641
LRWADHLRSGVR
>FUSION-ENST00000665698.1:194766-ENST00000451036.5:20149|2586
SDSHLVTMLKVLIQ
>FUSION-ENST00000653522.1:145151-ENST00000451036.5:20146|905
NIWGQQSSS
>FUSION-ENST00000665698.1:194766-ENST00000451036.5:20149|1919
SFSPVGRSFSVLPQWENKDLSGIWL
>FUSION-ENST00000657693.1:145151-ENST00000451036.5:20146|3033
GALCYSCMAGR
>FUSION-ENST00000653522.1:145151-ENST00000451036.5:20146|631
MPRSVCVEQWVDLQTPLRTPL
>FUSION-ENST00000657693.1:145151-ENST00000451036.5:20146|6051
DSSPWDHKPGPLRVCYLSGK
>FUSION-ENST00000657693.1:145151-ENST00000451036.5:20146|8238
MQCAASQRACRAFQR
>FUSION-ENST00000653522.1:215919-ENST00000451036.5:20149|100
VLEICLYH
>FUSION-ENST00000657693.1:145151-ENST00000451036.5:20146|6486
MVGDSIWKILAEVGSKSMGVEYR
>FUSION-ENST00000657693.1:145151-ENST00000451036.5:20146|6660
NPFQPKSVR
>FUSION-ENST00000657693.1:145151-ENST00000451036.5:20146|6779
SAPPDSSFHVCPRGQFVFARDGK
>FUSION-ENST00000653522.1:215919-ENST00000451036.5:20149|212
TAGCVLHWK
>FUSION-ENST00000657693.1:145151-ENST00000451036.5:20146|3839
FDNVMMPWEHWRRGSSGFS
>FUSION-ENST00000657693.1:145151-ENST00000451036.5:20146|4069
MSGTPSLYIGLLGKYLLNEGKLK
>FUSION-ENST00000657693.1:145151-ENST00000451036.5:20146|3399
SLRDVPKATR
>FUSION-ENST00000657693.1:145151-ENST00000451036.5:20146|3758
MSRGSPR
>FUSION-ENST00000657693.1:145151-ENST00000451036.5:20146|8459
DHHAWLILYF
>ENST00000409947.5|INDEL-49531-A-AA|1
SSSPKKTE
>FUSION-ENST00000657693.1:145151-ENST00000451036.5:20146|8275
VLSRGSHT
>ENST00000450904.6|SNV-7233-G-C|1
LFAVVHFATRQWK
>FUSION-ENST00000657693.1:145151-ENST00000451036.5:20146|6635
WGGPVHDSYGFKAPVPLSLFLK
>FUSION-ENST00000665698.1:194766-ENST00000451036.5:20149|92
IWLPVRMVGGPEK
>FUSION-ENST00000657693.1:145151-ENST00000451036.5:20146|6992
ATTPSQVAIKFYLFIQER
>FUSION-ENST00000657693.1:145151-ENST00000451036.5:20146|8270
MLGMQKGR
>FUSION-ENST00000665698.1:194766-ENST00000451036.5:20149|1993
CPHFPMRQQRHSLGSSAR
>FUSION-ENST00000657693.1:145151-ENST00000451036.5:20146|7401
MGSCYVVPAGVLVAL
>FUSION-ENST00000665698.1:194766-ENST00000451036.5:20149|1568
SQVTEWLSSICLPGLASWRPVDR
>FUSION-ENST00000665698.1:194766-ENST00000451036.5:20149|2132
AVVPCGEMRPVSQVR
>FUSION-ENST00000653522.1:145151-ENST00000451036.5:20146|1957
VSGSHQPCWPALRR
>FUSION-ENST00000657693.1:145151-ENST00000451036.5:20146|3544
MHTVEPSVFGIFK
>FUSION-ENST00000665698.1:194766-ENST00000451036.5:20149|1266
EGVACLVCIK
>FUSION-ENST00000665698.1:194766-ENST00000451036.5:20149|2369
ERPMSSLGLLLFLCNKGLKLPASLR
>FUSION-ENST00000657693.1:145151-ENST00000451036.5:20146|4824
GMIPSRSKVVAGDSHAR
>FUSION-ENST00000653522.1:145151-ENST00000451036.5:20146|1379
DYLTLHKTVSAR
>FUSION-ENST00000657693.1:145151-ENST00000451036.5:20146|7121
DKKDIVGGR
>FUSION-ENST00000653522.1:145151-ENST00000451036.5:20146|1732
LGITISVLQGM
>FUSION-ENST00000665698.1:194766-ENST00000451036.5:20149|505
MLARLVLNFRPQEIHCLVLSK
>FUSION-ENST00000665698.1:194766-ENST00000451036.5:20149|2171
MASCVVTAHQRLGL
>FUSION-ENST00000653522.1:145151-ENST00000451036.5:20146|2430
HRWRPHDLVVR
>FUSION-ENST00000653522.1:145151-ENST00000451036.5:20146|932
RGPEPWEVSDPGVPR
>FUSION-ENST00000657693.1:145151-ENST00000451036.5:20146|4644
ILLTSGVSLK
>FUSION-ENST00000653522.1:215919-ENST00000451036.5:20149|931
MDQKPLGLVVRMTEPCPR
>FUSION-ENST00000653522.1:145151-ENST00000451036.5:20146|1270
MFFLSRGR
>FUSION-ENST00000665698.1:194766-ENST00000451036.5:20149|2512
YYFIELINK
>FUSION-ENST00000657693.1:145151-ENST00000451036.5:20146|3630
TGLAEWRGGK
>FUSION-ENST00000657693.1:145151-ENST00000451036.5:20146|7586
METRGRPR
>FUSION-ENST00000665698.1:194766-ENST00000451036.5:20149|2226
NDSKTIKQEYK
>FUSION-ENST00000665698.1:194766-ENST00000451036.5:20149|2134
PSACPALSHKAVVPCGEMRPVSQVR
>FUSION-ENST00000657693.1:145151-ENST00000451036.5:20146|6252
NQTQHVLIQK
>FUSION-ENST00000653522.1:145151-ENST00000451036.5:20146|425
YMRIYLQCMWSVVPGHPHI
>FUSION-ENST00000653522.1:145151-ENST00000451036.5:20146|794
AEEFTLLTTITPPYPPEGCGE
>FUSION-ENST00000653522.1:215919-ENST00000451036.5:20149|856
TLTWGWKGKVR
>FUSION-ENST00000657693.1:145151-ENST00000451036.5:20146|5304
MRREPGADSS
>FUSION-ENST00000653522.1:215919-ENST00000451036.5:20149|497
WAECFLGGFLCTGAQLPKGPRR
>FUSION-ENST00000657693.1:145151-ENST00000451036.5:20146|7617
SSLIPGSHGEETCR
>FUSION-ENST00000657693.1:145151-ENST00000451036.5:20146|6700
MDYFFPLK
>FUSION-ENST00000657693.1:145151-ENST00000451036.5:20146|5936
LTPMFSTVTCHSGLQPR
>FUSION-ENST00000653522.1:215919-ENST00000451036.5:20149|948
ALLTLGACLSVPV
>FUSION-ENST00000657693.1:145151-ENST00000451036.5:20146|5247
TLGKSSK
>FUSION-ENST00000665698.1:194766-ENST00000451036.5:20149|1894
IVRKINYNS
>FUSION-ENST00000657693.1:145151-ENST00000451036.5:20146|3845
MQFCILGCSARVNDTVEVTGLGFK
>FUSION-ENST00000657693.1:145151-ENST00000451036.5:20146|3373
CARLILCFIEQMR
>FUSION-ENST00000653522.1:145151-ENST00000451036.5:20146|2852
WHLMSTLCVVGVMLGAWGRQMELKR
>FUSION-ENST00000665698.1:194766-ENST00000451036.5:20149|308
LLFLKAHTAPLALIL
>ENST00000329106.2|SNV-8408-T-C|1
LVSYYHFHR
>ENST00000350110.2|SNV-203077-C-A|1
VEPSDVGNYT
>FUSION-ENST00000665698.1:194766-ENST00000451036.5:20149|936
SHLMSSKSGASK
>FUSION-ENST00000657693.1:145151-ENST00000451036.5:20146|7877
MSHHARLYGRF
>FUSION-ENST00000653522.1:145151-ENST00000451036.5:20146|1065
TTSMCHHAR
>FUSION-ENST00000665698.1:194766-ENST00000451036.5:20149|399
VELPDASFLPTPPLHPLFLR
>FUSION-ENST00000653522.1:145151-ENST00000451036.5:20146|987
RMIWGRPQKAFLV
>FUSION-ENST00000665698.1:194766-ENST00000451036.5:20149|34
MAHMIPTMYEMGWAPR
>FUSION-ENST00000653522.1:215919-ENST00000451036.5:20149|713
ASCILRNFFSSKNETLK
>FUSION-ENST00000665698.1:194766-ENST00000451036.5:20149|738
IDTGEKTKSVTLP
>FUSION-ENST00000653522.1:145151-ENST00000451036.5:20146|2726
QKGNTLFLSIYMT
>FUSION-ENST00000657693.1:145151-ENST00000451036.5:20146|8514
ERLLACLSPTPPL
>FUSION-ENST00000653522.1:145151-ENST00000451036.5:20146|497
YGQGQKVR
>FUSION-ENST00000665698.1:194766-ENST00000451036.5:20149|477
MFSQGGGSLLQPTSGR
>FUSION-ENST00000657693.1:145151-ENST00000451036.5:20146|7002
APACNPSTLGGR
>FUSION-ENST00000657693.1:145151-ENST00000451036.5:20146|8337
DDEQNVSGRGPGLISEHTVK
>FUSION-ENST00000653522.1:215919-ENST00000451036.5:20149|268
MHPLAQQSHFSESVP
>FUSION-ENST00000665698.1:194766-ENST00000451036.5:20149|2017
NFLLQCLAHDRL
>FUSION-ENST00000657693.1:145151-ENST00000451036.5:20146|5069
MGPGVRK
>FUSION-ENST00000653522.1:145151-ENST00000451036.5:20146|2221
HCARLHVLELHQSSR
>FUSION-ENST00000657693.1:145151-ENST00000451036.5:20146|4281
MARDTAWACVWPQPR
>FUSION-ENST00000653522.1:145151-ENST00000451036.5:20146|1418
NYSRKIQMLSFVLLSSW
>FUSION-ENST00000653522.1:145151-ENST00000451036.5:20146|80
VGLWPFPNQHLGPVP
>FUSION-ENST00000657693.1:145151-ENST00000451036.5:20146|5025
RETFHPCVIPFDILVTEAEAKIIR
>FUSION-ENST00000665698.1:194766-ENST00000451036.5:20149|1021
SQERQGRVSPQR
>FUSION-ENST00000653522.1:215919-ENST00000451036.5:20149|1052
IPSMYQAILKSFICCPPSLSPITK
>FUSION-ENST00000665698.1:194766-ENST00000451036.5:20149|24
MYEMGWAPRDR
>FUSION-ENST00000653522.1:215919-ENST00000451036.5:20149|317
TVIPATR
>FUSION-ENST00000657693.1:145151-ENST00000451036.5:20146|4935
VVCAYSPSYSVGERGGDGR
>FUSION-ENST00000657693.1:145151-ENST00000451036.5:20146|2993
QPLEAWKSK
>ENST00000464066.5|SNV-122048-C-T|2
KSASRIR
>FUSION-ENST00000657693.1:145151-ENST00000451036.5:20146|6509
MSPLVFTYPLAHLILK
>FUSION-ENST00000665698.1:194766-ENST00000451036.5:20149|461
GSHCAPQAGLELLALSDLPASTS
>FUSION-ENST00000657693.1:145151-ENST00000451036.5:20146|8028
MPIIPALWK
>FUSION-ENST00000665698.1:194766-ENST00000451036.5:20149|1541
RASGVTGR
>FUSION-ENST00000657693.1:145151-ENST00000451036.5:20146|4832
MSKWTFYF
>FUSION-ENST00000657693.1:145151-ENST00000451036.5:20146|7158
MIGFHDQIILTALRRLSWK
>FUSION-ENST00000665698.1:194766-ENST00000451036.5:20149|1157
ENLTRDLSWKMK
>FUSION-ENST00000657693.1:145151-ENST00000451036.5:20146|8082
MFSIFQLIK
>FUSION-ENST00000653522.1:145151-ENST00000451036.5:20146|2136
SLQLVFGMQ
>FUSION-ENST00000657693.1:145151-ENST00000451036.5:20146|7476
EILLSRPLK
>FUSION-ENST00000657693.1:145151-ENST00000451036.5:20146|4024
MPCLPPLQGKNK
>FUSION-ENST00000657693.1:145151-ENST00000451036.5:20146|5931
FSTVTCHSGLQPRSSR
>FUSION-ENST00000665698.1:194766-ENST00000451036.5:20149|1821
GLPLIHPAPSKAFPWLARR
>FUSION-ENST00000657693.1:145151-ENST00000451036.5:20146|4288
MYVLSLYFLKVSQTLRIT
>FUSION-ENST00000657693.1:145151-ENST00000451036.5:20146|4842
VAIIVVSYEIY
>FUSION-ENST00000657693.1:145151-ENST00000451036.5:20146|4391
MLCVFVCKACIH
>FUSION-ENST00000665698.1:194766-ENST00000451036.5:20149|1930
MLARMVSISCPR
>FUSION-ENST00000665698.1:194766-ENST00000451036.5:20149|1272
SQGEYFCPHCGDEEAR
>FUSION-ENST00000653522.1:145151-ENST00000451036.5:20146|19
MLTQGSWLSVSFEQSFLW
>FUSION-ENST00000653522.1:215919-ENST00000451036.5:20149|524
MPERYVSEGET
>FUSION-ENST00000657693.1:145151-ENST00000451036.5:20146|5561
SVVGKSCVAGRNASGCGPLGR
>FUSION-ENST00000665698.1:194766-ENST00000451036.5:20149|37
STEHMLLDDSVGLR
>FUSION-ENST00000657693.1:145151-ENST00000451036.5:20146|5994
MNHCTWSHL
>FUSION-ENST00000657693.1:145151-ENST00000451036.5:20146|3881
SGVQDQPG
>ENST00000573523.5|SNV-29806-C-T|2
MCVRLHSEASAGPSSCVGLSSRR
>FUSION-ENST00000657693.1:145151-ENST00000451036.5:20146|3515
VFAFSPARGWGEVAR
>ENST00000580141.5|SNV-2610-C-T|1
CGPPGRPAECT
>FUSION-ENST00000653522.1:145151-ENST00000451036.5:20146|415
MERGTNLR
>FUSION-ENST00000657693.1:145151-ENST00000451036.5:20146|5468
MAFFFFFFFCCCCCC
>FUSION-ENST00000653522.1:215919-ENST00000451036.5:20149|825
MDPEGSCDLPPAGWRPRKQLSCHK
>FUSION-ENST00000653522.1:215919-ENST00000451036.5:20149|756
RTLSCPR
>FUSION-ENST00000657693.1:145151-ENST00000451036.5:20146|4761
ITRSGVQD
>ENST00000376828.6|INDEL-1772-G-GCA|3
RCCSARTPPR
>FUSION-ENST00000653522.1:145151-ENST00000451036.5:20146|1363
FLVFVCAQPR
>FUSION-ENST00000653522.1:145151-ENST00000451036.5:20146|1331
KVVDICAETSCALQR
>FUSION-ENST00000657693.1:145151-ENST00000451036.5:20146|6760
SLLFVSPFKMKIALLIPW
>ENST00000240100.7|SNV-816-G-A|2
NAEHTDICLLK
>FUSION-ENST00000657693.1:145151-ENST00000451036.5:20146|3166
AFSDHSHWSLDCVHILK
>FUSION-ENST00000657693.1:145151-ENST00000451036.5:20146|8169
EQCLGRGQHLVNQMCG
>FUSION-ENST00000653522.1:215919-ENST00000451036.5:20149|171
MIIMVVMIIKR
>FUSION-ENST00000657693.1:145151-ENST00000451036.5:20146|3547
TTTPLPHKKPY
>FUSION-ENST00000657693.1:145151-ENST00000451036.5:20146|2928
MSSWQFPV
>FUSION-ENST00000657693.1:145151-ENST00000451036.5:20146|4268
MPPHPANFFVFLVEMGFR
>FUSION-ENST00000653522.1:145151-ENST00000451036.5:20146|836
VVLFLPLVSL
>FUSION-ENST00000657693.1:145151-ENST00000451036.5:20146|7156
RLSWKESK
>FUSION-ENST00000657693.1:145151-ENST00000451036.5:20146|3262
GRHSHTHTGR
>FUSION-ENST00000653522.1:145151-ENST00000451036.5:20146|1041
CPAHCGTQDSLK
>FUSION-ENST00000665698.1:194766-ENST00000451036.5:20149|345
PVISALWEAGEGGWLELK
>FUSION-ENST00000657693.1:145151-ENST00000451036.5:20146|5445
MPVIPATWEAEAGESLEPGRQRLQ
>FUSION-ENST00000657693.1:145151-ENST00000451036.5:20146|3713
ASLDVTPWVPVYLEWRNVLHYNDEK
>FUSION-ENST00000657693.1:145151-ENST00000451036.5:20146|6560
MATSGRGR
>FUSION-ENST00000657693.1:145151-ENST00000451036.5:20146|7147
MVKSHIY
>FUSION-ENST00000653522.1:145151-ENST00000451036.5:20146|1621
SSAVFPSLNLF
>ENST00000366919.6|SNV-116220-G-A|2
ELMAMKEIR
>FUSION-ENST00000653522.1:145151-ENST00000451036.5:20146|923
MEFYFCCPGWSAVVPSR
>FUSION-ENST00000653522.1:145151-ENST00000451036.5:20146|1670
RTALHSVNCFN
>FUSION-ENST00000657693.1:145151-ENST00000451036.5:20146|7202
VKEDTEIKPVRIFNVGTLRPR
>FUSION-ENST00000657693.1:145151-ENST00000451036.5:20146|4034
MIKCDDACKAPACSLK
>FUSION-ENST00000653522.1:145151-ENST00000451036.5:20146|2462
MLETRLR
>FUSION-ENST00000667305.1:302129-ENST00000432519.5:155979|31
DSLHGLTDGVFIFEAVSTEDSK
>FUSION-ENST00000665698.1:194766-ENST00000451036.5:20149|449
DMGCFLR
>FUSION-ENST00000653522.1:215919-ENST00000451036.5:20149|201
YLSSNLSMR
>FUSION-ENST00000653522.1:145151-ENST00000451036.5:20146|1057
MYSLCVIINCILIK
>FUSION-ENST00000653522.1:215919-ENST00000451036.5:20149|378
PFSMLLR
>FUSION-ENST00000657693.1:145151-ENST00000451036.5:20146|7469
LMFIMSWMKK
>FUSION-ENST00000657693.1:145151-ENST00000451036.5:20146|4347
CFWRMLRWGGLC
>FUSION-ENST00000653522.1:145151-ENST00000451036.5:20146|710
GLFKLNSEGFQFFIFLFFFFFFICK
>FUSION-ENST00000653522.1:215919-ENST00000451036.5:20149|53
HDVFILPTQLMRLK
>FUSION-ENST00000653522.1:215919-ENST00000451036.5:20149|154
SLFCPLS
>FUSION-ENST00000657693.1:145151-ENST00000451036.5:20146|6567
VNTECQLDWIEGCK
>FUSION-ENST00000665698.1:194766-ENST00000451036.5:20149|705
AEIATPCSSRRGVLHEITELALWSL
>ENST00000324803.6|MNV-3405-TCA-T|2
LLTHMPMWSARLLTR
>FUSION-ENST00000657693.1:145151-ENST00000451036.5:20146|6019
FLLLFFFF
>FUSION-ENST00000657693.1:145151-ENST00000451036.5:20146|8070
LTATSASRVQVILLPQPPG
>ENST00000398417.6|SNV-20396-C-T|3
HVKYCQYVFDLKCDSVCVNPYHYER
>FUSION-ENST00000657693.1:145151-ENST00000451036.5:20146|6690
MPDARSK
>FUSION-ENST00000657693.1:145151-ENST00000451036.5:20146|4046
MRSWADGLTFLGLSDLTCKVVWVK
>FUSION-ENST00000657693.1:145151-ENST00000451036.5:20146|4202
HMVDFTNFLSLESQFFLFVCFCLR
>FUSION-ENST00000653522.1:145151-ENST00000451036.5:20146|2303
PSVAQKDTSGQQGCKGQEGETSGR
>FUSION-ENST00000657693.1:145151-ENST00000451036.5:20146|5912
IGCSVGYPAAAMWR
>FUSION-ENST00000665698.1:194766-ENST00000451036.5:20149|1956
MVMAHYLFLL
>FUSION-ENST00000665698.1:194766-ENST00000451036.5:20149|2188
MVRLVGVLIRR
>ENST00000393432.8|SNV-16885-C-T|2
FGRDLNYCFSGMSDYR
>FUSION-ENST00000665698.1:194766-ENST00000451036.5:20149|404
AFASRVR
>FUSION-ENST00000665698.1:194766-ENST00000451036.5:20149|386
EVFGVREMK
>ENST00000376113.6|SNV-43274-G-A|5
DEAKIAKAK
>FUSION-ENST00000665698.1:194766-ENST00000451036.5:20149|22
MGWAPRDR
>FUSION-ENST00000653522.1:215919-ENST00000451036.5:20149|693
RHHVRLILYF
>FUSION-ENST00000665698.1:194766-ENST00000451036.5:20149|672
GWELEFQLAVAESQS
>FUSION-ENST00000665698.1:194766-ENST00000451036.5:20149|638
SGVRDQPGQHGETPSLLK
>FUSION-ENST00000653522.1:215919-ENST00000451036.5:20149|80
CLIALFHSFSEALPVK
>FUSION-ENST00000657693.1:145151-ENST00000451036.5:20146|4571
MGRWLKSSR
>FUSION-ENST00000657693.1:145151-ENST00000451036.5:20146|4736
MGATSQTGR
>FUSION-ENST00000665698.1:194766-ENST00000451036.5:20149|1799
MAGSTLCSRALGKAP
>FUSION-ENST00000665698.1:194766-ENST00000451036.5:20149|48
YPFCVFLESCYTWDLGTFNLKK
>FUSION-ENST00000657693.1:145151-ENST00000451036.5:20146|6309
WAKDVNRHFSK
>ENST00000324803.6|MNV-3405-TCA-T|23
LLTRAHAECPPAHTCPCGVPACSR
>FUSION-ENST00000665698.1:194766-ENST00000451036.5:20149|1850
TEACNTYVLTR
>FUSION-ENST00000653522.1:145151-ENST00000451036.5:20146|1879
MAASSFWNSPSFCVLGDKSR
>FUSION-ENST00000657693.1:145151-ENST00000451036.5:20146|5901
MSSEETSAQSRLRASCQPACK
>FUSION-ENST00000653522.1:215919-ENST00000451036.5:20149|723
MSFFFLNLRLMFRSFC
>FUSION-ENST00000665698.1:194766-ENST00000451036.5:20149|1804
SLAPGCTAWGWQDPHSAPEH
>FUSION-ENST00000665698.1:194766-ENST00000451036.5:20149|2315
CFQVAGYS
>FUSION-ENST00000657693.1:145151-ENST00000451036.5:20146|6843
GVLENAEHK
>FUSION-ENST00000653522.1:215919-ENST00000451036.5:20149|214
LEIVCPQKL
>FUSION-ENST00000653522.1:145151-ENST00000451036.5:20146|135
RNAICFQSCSTR
>FUSION-ENST00000665698.1:194766-ENST00000451036.5:20149|2240
HLLCAIPSCK
>FUSION-ENST00000657693.1:145151-ENST00000451036.5:20146|6066
LEVMAITLTANNKIRT
>FUSION-ENST00000665698.1:194766-ENST00000451036.5:20149|1436
SGWPALLSFLNR
>ENST00000639785.2|SNV-78026-C-T|2
WNWVGTIAADDDYGWPGIEK
>FUSION-ENST00000653522.1:145151-ENST00000451036.5:20146|702
QADHEVRRSRPSWLTR
>FUSION-ENST00000653522.1:145151-ENST00000451036.5:20146|1138
GFSLQGRSAAR
>FUSION-ENST00000653522.1:215919-ENST00000451036.5:20149|1
VSVTIRVQF
>FUSION-ENST00000665698.1:194766-ENST00000451036.5:20149|1634
CNIQVRR
>FUSION-ENST00000657693.1:145151-ENST00000451036.5:20146|4154
ELQGLQEATRCQKEAR
>FUSION-ENST00000657693.1:145151-ENST00000451036.5:20146|5233
TRAMELENLEFLMQIQFQAV
>FUSION-ENST00000653522.1:145151-ENST00000451036.5:20146|780
FEESQPFK
>FUSION-ENST00000653522.1:145151-ENST00000451036.5:20146|2268
LWEKADINEQGMIFFFSFFYFSF
>FUSION-ENST00000657693.1:145151-ENST00000451036.5:20146|7323
LSCLEVISSSRVPGR
>FUSION-ENST00000657693.1:145151-ENST00000451036.5:20146|7824
VANEDRVPFRHLL
>FUSION-ENST00000657693.1:145151-ENST00000451036.5:20146|7725
MWPPGPAVCSSLVIGASNPLHK
>FUSION-ENST00000665698.1:194766-ENST00000451036.5:20149|2427
QRQKQPASSSPLQLIPR
>FUSION-ENST00000665698.1:194766-ENST00000451036.5:20149|912
RAALKPGHCSVA
>FUSION-ENST00000665698.1:194766-ENST00000451036.5:20149|2144
MVGPGRLGEGDRL
>FUSION-ENST00000657693.1:145151-ENST00000451036.5:20146|8271
AASLSSIPLPELFFLDR
>FUSION-ENST00000653522.1:145151-ENST00000451036.5:20146|775
LPVSNFLSSDPHPASWL
>FUSION-ENST00000665698.1:194766-ENST00000451036.5:20149|1517
NQIITAKVPAWGHRVP
>FUSION-ENST00000657693.1:145151-ENST00000451036.5:20146|5465
SRLCSIHATDINPGCISL
>FUSION-ENST00000653522.1:145151-ENST00000451036.5:20146|1395
MFSPGIK
>FUSION-ENST00000657693.1:145151-ENST00000451036.5:20146|3998
ECRGMDMK
>FUSION-ENST00000657693.1:145151-ENST00000451036.5:20146|4718
HRMVAYDPW
>FUSION-ENST00000665698.1:194766-ENST00000451036.5:20149|1649
APLYSSLATARDSVSGK
>FUSION-ENST00000653522.1:215919-ENST00000451036.5:20149|149
MYFLLTDISGKCVWKV
>FUSION-ENST00000657693.1:145151-ENST00000451036.5:20146|6590
CLAFYCRQHLGR
>ENST00000329106.2|SNV-8408-T-C|3
NPKDRLVSYYHFHR
>FUSION-ENST00000653522.1:145151-ENST00000451036.5:20146|2151
MSMKCFSIYLCHV
>FUSION-ENST00000665698.1:194766-ENST00000451036.5:20149|2258
MLTLPSLLGYYHAQAIQSIVLGA
>FUSION-ENST00000653522.1:145151-ENST00000451036.5:20146|2358
MGAPCRSSR
>FUSION-ENST00000657693.1:145151-ENST00000451036.5:20146|3112
MAPLHSSLGNRAR
>FUSION-ENST00000653522.1:215919-ENST00000451036.5:20149|962
TEPEERPRHLHLCVQFYLS
>FUSION-ENST00000657693.1:145151-ENST00000451036.5:20146|3602
DLLLRKSEVHSK
>FUSION-ENST00000653522.1:145151-ENST00000451036.5:20146|1333
LAFAPQPCPPQGDYGQGSISNK
>FUSION-ENST00000657693.1:145151-ENST00000451036.5:20146|5960
YHIMMCGSAMDR
>FUSION-ENST00000665698.1:194766-ENST00000451036.5:20149|1768
GGVGALSSFPAVPRSAGQGR
>FUSION-ENST00000653522.1:215919-ENST00000451036.5:20149|1069
REESFCK
>FUSION-ENST00000657693.1:145151-ENST00000451036.5:20146|3195
HTYLCIDTTEWSCRVIGFGYIQH
>FUSION-ENST00000665698.1:194766-ENST00000451036.5:20149|2074
MLLCSLQK
>FUSION-ENST00000653522.1:145151-ENST00000451036.5:20146|563
LFLPAPALSNSPR
>FUSION-ENST00000653522.1:145151-ENST00000451036.5:20146|1656
YWVILYLSLPSFFFF
>FUSION-ENST00000657693.1:145151-ENST00000451036.5:20146|4643
ILLTSGVSLKVISSGSPTLNP
>FUSION-ENST00000657693.1:145151-ENST00000451036.5:20146|8453
GPLAGAPFVSSVF
>FUSION-ENST00000657693.1:145151-ENST00000451036.5:20146|6050
MDSSPWDHKPGPLRVCYLSGKWQR
>FUSION-ENST00000653522.1:145151-ENST00000451036.5:20146|2788
QVDIEMLTT
>FUSION-ENST00000653522.1:145151-ENST00000451036.5:20146|58
MVRQVEVLEK
>FUSION-ENST00000653522.1:215919-ENST00000451036.5:20149|392
CQHFFTFLYICSSWRWG
>FUSION-ENST00000653522.1:145151-ENST00000451036.5:20146|1236
SDLPSAWK
>FUSION-ENST00000657693.1:145151-ENST00000451036.5:20146|7033
LLWKIQIPLPFFCLSLALFPR
>FUSION-ENST00000657693.1:145151-ENST00000451036.5:20146|3978
MKTFVSNRH
>FUSION-ENST00000657693.1:145151-ENST00000451036.5:20146|8252
CCGNRPSR
>ENST00000538487.7|SNV-119242-C-A|3
TCPYDMRPTENRTGCRPITIIK
>FUSION-ENST00000653522.1:145151-ENST00000451036.5:20146|581
MDYPKEAR
>FUSION-ENST00000665698.1:194766-ENST00000451036.5:20149|2504
NPSFQLGQPK
>FUSION-ENST00000657693.1:145151-ENST00000451036.5:20146|5235
MVRTRAMELENLEFLMQIQFQAV
>FUSION-ENST00000665698.1:194766-ENST00000451036.5:20149|2415
TTNLETT
>FUSION-ENST00000657693.1:145151-ENST00000451036.5:20146|7436
MCLQSQLLEAEMGELLEPGR
>FUSION-ENST00000665698.1:194766-ENST00000451036.5:20149|457
GSGPALGSVFPGFPR
>FUSION-ENST00000657693.1:145151-ENST00000451036.5:20146|4707
AGGSPEVRSLRPAWPTWQNPASTKN
>FUSION-ENST00000657693.1:145151-ENST00000451036.5:20146|6421
HMAGCGGSR
>FUSION-ENST00000657693.1:145151-ENST00000451036.5:20146|5461
IVELLAPNDTLISCSTQS
>FUSION-ENST00000665698.1:194766-ENST00000451036.5:20149|1415
TTMTPRSVLPGQADGFREGWAK
>FUSION-ENST00000653522.1:145151-ENST00000451036.5:20146|833
NGGCYHA
>FUSION-ENST00000657693.1:145151-ENST00000451036.5:20146|4505
VTGGIKADLKR
>FUSION-ENST00000653522.1:215919-ENST00000451036.5:20149|286
YQNLEDSLAGQQYNAQLPL
>FUSION-ENST00000657693.1:145151-ENST00000451036.5:20146|7417
ALLAFCVIQIFGERPPEATK
>FUSION-ENST00000657693.1:145151-ENST00000451036.5:20146|4537
MAFLGLPSKGKEASFLTS
>FUSION-ENST00000665698.1:194766-ENST00000451036.5:20149|215
MHFPPCPAPHAR
>FUSION-ENST00000657693.1:145151-ENST00000451036.5:20146|7114
AEMDESSVQSGNCRNSVCLSK
>FUSION-ENST00000665698.1:194766-ENST00000451036.5:20149|964
KERPYHMSRNCASR
>FUSION-ENST00000665698.1:194766-ENST00000451036.5:20149|1117
MASALRLLLMSAFYIQIRR
>FUSION-ENST00000657693.1:145151-ENST00000451036.5:20146|6789
MIAFILIKLSESVKGWCR
>FUSION-ENST00000653522.1:145151-ENST00000451036.5:20146|804
QLWVQVRALLLRSQALSCGGFSNR
>FUSION-ENST00000665698.1:194766-ENST00000451036.5:20149|204
TGSRDGD
>FUSION-ENST00000657693.1:145151-ENST00000451036.5:20146|6512
MPINGHRRCQLGTWQSESGN
>FUSION-ENST00000653522.1:215919-ENST00000451036.5:20149|108
KYPNINFHR
>FUSION-ENST00000657693.1:145151-ENST00000451036.5:20146|4189
DLGLLQPLPPGFK
>FUSION-ENST00000657693.1:145151-ENST00000451036.5:20146|5685
AAKSCGR
>FUSION-ENST00000653522.1:145151-ENST00000451036.5:20146|1445
MGTSPDPEEPR
>FUSION-ENST00000657693.1:145151-ENST00000451036.5:20146|4666
LLGSSNYPASASRVAGITGVR
>FUSION-ENST00000657693.1:145151-ENST00000451036.5:20146|3362
IHTLVPVAPIPPPLNEESGECDGSR
>FUSION-ENST00000653522.1:145151-ENST00000451036.5:20146|1099
MKEWSEGSLYFVR
>FUSION-ENST00000653522.1:145151-ENST00000451036.5:20146|1540
MSNVCPR
>FUSION-ENST00000653522.1:145151-ENST00000451036.5:20146|2084
MFVEHLLCAGQCSKK
>FUSION-ENST00000657693.1:145151-ENST00000451036.5:20146|7217
MSIAIVHAS
>FUSION-ENST00000657693.1:145151-ENST00000451036.5:20146|7577
GNYFCTFSCPK
>FUSION-ENST00000657693.1:145151-ENST00000451036.5:20146|3609
LDGCQSLLSEMCLRDLSRDLLLR
>FUSION-ENST00000653522.1:145151-ENST00000451036.5:20146|1782
GSDQPTGVEGCGENVWPKDLGTR
>FUSION-ENST00000665698.1:194766-ENST00000451036.5:20149|199
HSVGPSMTFCGPR
>FUSION-ENST00000665698.1:194766-ENST00000451036.5:20149|2674
QSLALSPRLECMV
>FUSION-ENST00000657693.1:145151-ENST00000451036.5:20146|5174
AFKGVPNCHVTLSDARETL
>FUSION-ENST00000657693.1:145151-ENST00000451036.5:20146|4652
NFSLPFCLHKQKILLTSGVSLK
>FUSION-ENST00000653522.1:145151-ENST00000451036.5:20146|1848
YNHILVFRTQSFLGIPGFVFSR
>FUSION-ENST00000657693.1:145151-ENST00000451036.5:20146|3486
GAFPILRIY
>FUSION-ENST00000657693.1:145151-ENST00000451036.5:20146|4488
RQGITVPR
>FUSION-ENST00000653522.1:145151-ENST00000451036.5:20146|1232
VTSFNKWKGFR
>FUSION-ENST00000665698.1:194766-ENST00000451036.5:20149|393
APGRCCTAWHVVGGVYLHKSPK
>FUSION-ENST00000653522.1:145151-ENST00000451036.5:20146|805
QLWVQVRALLLR
>FUSION-ENST00000657693.1:145151-ENST00000451036.5:20146|5604
GRSSWLSR
>FUSION-ENST00000665698.1:194766-ENST00000451036.5:20149|1947
PGSRPIVDQETDLGPLPPKQVQK
>FUSION-ENST00000653522.1:145151-ENST00000451036.5:20146|1935
FGSGSPDGRK
>FUSION-ENST00000657693.1:145151-ENST00000451036.5:20146|4451
ASPSDSAALPPAAWPGWR
>FUSION-ENST00000653522.1:215919-ENST00000451036.5:20149|148
YFLLTDISGKCVWKV
>FUSION-ENST00000665698.1:194766-ENST00000451036.5:20149|248
TSWEPWR
>FUSION-ENST00000657693.1:145151-ENST00000451036.5:20146|3542
MHTVEPSVFGIFKCR
>FUSION-ENST00000657693.1:145151-ENST00000451036.5:20146|5341
HSDGVDPCTASFADVK
>FUSION-ENST00000665698.1:194766-ENST00000451036.5:20149|119
MSTLEREGYSQAWS
>ENST00000541901.5|SNV-116220-G-A|1
HQGADGHERDSIST
>FUSION-ENST00000653522.1:145151-ENST00000451036.5:20146|2080
KLRTCGFFFEYI
>FUSION-ENST00000657693.1:145151-ENST00000451036.5:20146|6244
MRYHLMPVR
>FUSION-ENST00000665698.1:194766-ENST00000451036.5:20149|1160
MENLTRDLSWK
>FUSION-ENST00000657693.1:145151-ENST00000451036.5:20146|6497
LNCRCPLMATGDAN
>FUSION-ENST00000665698.1:194766-ENST00000451036.5:20149|26
MYEMGWAPR
>FUSION-ENST00000657693.1:145151-ENST00000451036.5:20146|6470
MKVTALAFCSLFIAFCSLLR
>ENST00000376828.6|INDEL-1772-G-GCA|7
AWSGSTDTWR
>FUSION-ENST00000657693.1:145151-ENST00000451036.5:20146|5542
MCPLTWPSHVGTLGYFPYRDNL
>FUSION-ENST00000657693.1:145151-ENST00000451036.5:20146|6107
HPHAPSAIIIT
>FUSION-ENST00000657693.1:145151-ENST00000451036.5:20146|3230
AHVYICNKPAR
>FUSION-ENST00000653522.1:145151-ENST00000451036.5:20146|211
MCLGRVLYR
>FUSION-ENST00000657693.1:145151-ENST00000451036.5:20146|5199
ISSFQGRAWR
>FUSION-ENST00000665698.1:194766-ENST00000451036.5:20149|2325
TDMVLPLWAV
>ENST00000545715.5|SNV-119242-C-A|4
MRPTENRTGCRPITIIK
>FUSION-ENST00000653522.1:145151-ENST00000451036.5:20146|2774
PDSTFSDR
>FUSION-ENST00000657693.1:145151-ENST00000451036.5:20146|5451
MLGHWDISPTEITYRYL
>FUSION-ENST00000657693.1:145151-ENST00000451036.5:20146|3689
MLFSDYK
>FUSION-ENST00000657693.1:145151-ENST00000451036.5:20146|7107
NSVCLSK
>FUSION-ENST00000665698.1:194766-ENST00000451036.5:20149|1866
MCGHSEKTAICKPK
>FUSION-ENST00000653522.1:215919-ENST00000451036.5:20149|511
GDASGFPQ
>FUSION-ENST00000657693.1:145151-ENST00000451036.5:20146|6999
VKPHLHSK
>FUSION-ENST00000657693.1:145151-ENST00000451036.5:20146|6761
MSLLFVSPFKMKIALLIPW
>FUSION-ENST00000653522.1:215919-ENST00000451036.5:20149|98
TSFSEFPR
>FUSION-ENST00000657693.1:145151-ENST00000451036.5:20146|8042
RFAQKLNLLLSGEAR
>FUSION-ENST00000657693.1:145151-ENST00000451036.5:20146|5326
RFLSIFKHFILK
>FUSION-ENST00000657693.1:145151-ENST00000451036.5:20146|3638
GTLHPPSPSAR
>FUSION-ENST00000657693.1:145151-ENST00000451036.5:20146|6472
MSCLVQQVVL
>FUSION-ENST00000657693.1:145151-ENST00000451036.5:20146|7709
MCLEKSSFLRF
>FUSION-ENST00000665698.1:194766-ENST00000451036.5:20149|292
VWAPLKFAAVLR
>FUSION-ENST00000665698.1:194766-ENST00000451036.5:20149|2570
YSDTVPQKGCCDDEVNGDT
>FUSION-ENST00000653522.1:145151-ENST00000451036.5:20146|1524
NAVLGDR
>FUSION-ENST00000653522.1:215919-ENST00000451036.5:20149|932
DQKPLGLVVR
>FUSION-ENST00000653522.1:215919-ENST00000451036.5:20149|1049
YQAILKSFICCPPSLSPITK
>FUSION-ENST00000653522.1:215919-ENST00000451036.5:20149|471
WAAVTKSHKLGGLQTTK
>FUSION-ENST00000665698.1:194766-ENST00000451036.5:20149|1818
AFPWLARREL
>FUSION-ENST00000653522.1:145151-ENST00000451036.5:20146|2271
MNHHCTATRED
>FUSION-ENST00000653522.1:145151-ENST00000451036.5:20146|2039
ADLGQSWTGLPNESSFPHSAFMDRP
>ENST00000359933.6|SNV-29594-G-T|3
KDSLSVCVSSEQSFYETETAR
>ENST00000394440.8|SNV-16130-G-A|2
TVTIVVHGSNK
>FUSION-ENST00000653522.1:145151-ENST00000451036.5:20146|589
MKAFLGK
>FUSION-ENST00000653522.1:145151-ENST00000451036.5:20146|557
GCDPGSLIGMNFKVLLNLAR
>FUSION-ENST00000657693.1:145151-ENST00000451036.5:20146|6400
MVSAEMLK
>FUSION-ENST00000657693.1:145151-ENST00000451036.5:20146|5954
MCGSAMDR
>FUSION-ENST00000657693.1:145151-ENST00000451036.5:20146|5980
NICVYVISDYISHHNLLQSEVVLPK
>FUSION-ENST00000653522.1:145151-ENST00000451036.5:20146|2297
DTSGQQGCK
>FUSION-ENST00000665698.1:194766-ENST00000451036.5:20149|944
MCYQCCLGTIITAESGPDRDPVACK
>FUSION-ENST00000657693.1:145151-ENST00000451036.5:20146|3770
RPLPHRIFAPFLHFAASMNQ
>FUSION-ENST00000653522.1:145151-ENST00000451036.5:20146|1502
MSTKFYLR
>FUSION-ENST00000665698.1:194766-ENST00000451036.5:20149|1710
DQDHPGQHGETPSLLKTQK
>FUSION-ENST00000653522.1:145151-ENST00000451036.5:20146|2824
NEDMGDSMER
>FUSION-ENST00000657693.1:145151-ENST00000451036.5:20146|5858
LGVNSHPFLSLSQDEC
>FUSION-ENST00000657693.1:145151-ENST00000451036.5:20146|2868
GECWVPSR
>FUSION-ENST00000653522.1:215919-ENST00000451036.5:20149|1075
MLFVLSEILEQNSLAGCLALRK
>FUSION-ENST00000657693.1:145151-ENST00000451036.5:20146|6662
MVGSQFFSPWLPRNPFQPKSVR
>FUSION-ENST00000657693.1:145151-ENST00000451036.5:20146|3219
LIVKTSPQCPLGK
>FUSION-ENST00000657693.1:145151-ENST00000451036.5:20146|3265
CMEKSAHVICVSIA
>FUSION-ENST00000657693.1:145151-ENST00000451036.5:20146|4173
VGAKANDPCPQR
>FUSION-ENST00000665698.1:194766-ENST00000451036.5:20149|701
WTCQFHHNLINTGYY
>FUSION-ENST00000665698.1:194766-ENST00000451036.5:20149|2179
WIERVWAKTEPR
>FUSION-ENST00000665698.1:194766-ENST00000451036.5:20149|1706
MGMTGGEVKGTR
>FUSION-ENST00000665698.1:194766-ENST00000451036.5:20149|627
MHCWAILVTVLYLPQHLMSR
>FUSION-ENST00000653522.1:145151-ENST00000451036.5:20146|2639
MCLLLMHMNK
>FUSION-ENST00000657693.1:145151-ENST00000451036.5:20146|4987
VAPACNPSTFRG
>FUSION-ENST00000657693.1:145151-ENST00000451036.5:20146|8582
LAVPVTCGDTARSALQ
>FUSION-ENST00000665698.1:194766-ENST00000451036.5:20149|876
MCPNPVAQWNQL
>FUSION-ENST00000653522.1:145151-ENST00000451036.5:20146|1233
VTSFNKWK
>FUSION-ENST00000653522.1:145151-ENST00000451036.5:20146|580
DYPKEAR
>FUSION-ENST00000665698.1:194766-ENST00000451036.5:20149|1502
GIVWAGVWRGCAPPQAG
>FUSION-ENST00000653522.1:145151-ENST00000451036.5:20146|1553
GRIANSIQL
>FUSION-ENST00000657693.1:145151-ENST00000451036.5:20146|3600
KSEVHSKVR
>FUSION-ENST00000653522.1:145151-ENST00000451036.5:20146|629
SVCVEQWVDLQTPLR
>FUSION-ENST00000657693.1:145151-ENST00000451036.5:20146|8065
HFVHVFFFFFFLRR
>FUSION-ENST00000665698.1:194766-ENST00000451036.5:20149|1882
EVIKLELGY
>FUSION-ENST00000665698.1:194766-ENST00000451036.5:20149|365
LSDHTCGFWR
>FUSION-ENST00000657693.1:145151-ENST00000451036.5:20146|4998
LGWLGKVVGCPGK
>FUSION-ENST00000665698.1:194766-ENST00000451036.5:20149|1953
AHYLFLL
>FUSION-ENST00000657693.1:145151-ENST00000451036.5:20146|6297
EASEIIPHIYNHLNFDKPDK
>FUSION-ENST00000653522.1:145151-ENST00000451036.5:20146|447
MSNLRKV
>FUSION-ENST00000657693.1:145151-ENST00000451036.5:20146|6414
MLPRLVLNSWTQAIYLPQPPK
>FUSION-ENST00000665698.1:194766-ENST00000451036.5:20149|683
SLNWPYGLYDFKLNSCPPRFVL
>FUSION-ENST00000665698.1:194766-ENST00000451036.5:20149|777
MCHGAWRADVANISPHWCLQFPFSD
>FUSION-ENST00000657693.1:145151-ENST00000451036.5:20146|5078
RVGIPLL
>FUSION-ENST00000665698.1:194766-ENST00000451036.5:20149|1854
HPTANTFNLIFWPPEL
>FUSION-ENST00000653522.1:145151-ENST00000451036.5:20146|1727
MKNLPVK
>ENST00000561603.5|SNV-17229-A-T|1
LIESIVR
>FUSION-ENST00000657693.1:145151-ENST00000451036.5:20146|7935
LLVCSECQK
>FUSION-ENST00000653522.1:145151-ENST00000451036.5:20146|1078
HCTPAWVRLR
>FUSION-ENST00000657693.1:145151-ENST00000451036.5:20146|5970
NCLTPHFSECISTLKQR
>FUSION-ENST00000665698.1:194766-ENST00000451036.5:20149|255
VISQCVLYPGSLHLSNRDLPYM
>FUSION-ENST00000657693.1:145151-ENST00000451036.5:20146|7227
FITTFEILITC
>FUSION-ENST00000657693.1:145151-ENST00000451036.5:20146|6216
TWNQPKCPSLIDWIK
>FUSION-ENST00000657693.1:145151-ENST00000451036.5:20146|5356
MPRPWFRYPKEDN
>FUSION-ENST00000653522.1:215919-ENST00000451036.5:20149|669
VGTISMTYH
>FUSION-ENST00000653522.1:145151-ENST00000451036.5:20146|1706
SNRNHYK
>FUSION-ENST00000653522.1:215919-ENST00000451036.5:20149|863
MLGERFLELTEFRTLTWGWK
>FUSION-ENST00000653522.1:215919-ENST00000451036.5:20149|248
VSTINWK
>FUSION-ENST00000657693.1:145151-ENST00000451036.5:20146|4919
FSPLLALPGTWEKFHKYWSNE
>FUSION-ENST00000657693.1:145151-ENST00000451036.5:20146|7279
ILRVRSSIWSLELCLL
>FUSION-ENST00000653522.1:145151-ENST00000451036.5:20146|2793
WRQTGLGMTL
>FUSION-ENST00000657693.1:145151-ENST00000451036.5:20146|3966
MRSLQILLLRK
>FUSION-ENST00000665698.1:194766-ENST00000451036.5:20149|189
KPMACSATSGAGTSVNHTAGR
>FUSION-ENST00000665698.1:194766-ENST00000451036.5:20149|2644
MRLQSRTAGPEVPR
>FUSION-ENST00000657693.1:145151-ENST00000451036.5:20146|8405
DLDHSLRLLSVTLR
>FUSION-ENST00000665698.1:194766-ENST00000451036.5:20149|1883
AFKEVIKLELGY
>FUSION-ENST00000665698.1:194766-ENST00000451036.5:20149|2193
VNGVDGGKEIITVAQR
>FUSION-ENST00000657693.1:145151-ENST00000451036.5:20146|3253
HSHTHTGRHLLWLPLQTVLPSK
>FUSION-ENST00000653522.1:145151-ENST00000451036.5:20146|2770
MGRQSDKSVADEEMESHASWR
>FUSION-ENST00000665698.1:194766-ENST00000451036.5:20149|2493
GVAQAGVEWCHPSSLHPQTPGLNR
>FUSION-ENST00000653522.1:145151-ENST00000451036.5:20146|2111
MWGSVQNEIWALLCKN
>FUSION-ENST00000665698.1:194766-ENST00000451036.5:20149|1989
QQRHSLGSSARSHVLESQAVSAPR
>FUSION-ENST00000665698.1:194766-ENST00000451036.5:20149|1166
MDAYPPADDKGTGQK
>FUSION-ENST00000653522.1:215919-ENST00000451036.5:20149|433
ISACLCLPKYWDYGCAPLR
>FUSION-ENST00000653522.1:215919-ENST00000451036.5:20149|318
MTVIPATR
>FUSION-ENST00000657693.1:145151-ENST00000451036.5:20146|5184
RTASLPRPGLQVRR
>FUSION-ENST00000653522.1:145151-ENST00000451036.5:20146|405
MKTLFLGVR
>FUSION-ENST00000657693.1:145151-ENST00000451036.5:20146|8546
FFCSSKLLTLGPSR
>FUSION-ENST00000665698.1:194766-ENST00000451036.5:20149|495
CWDYRRELPRPGLEPSLYPVT
>ENST00000491404.1|SNV-4428-C-T|4
MPQDTEILSK
>FUSION-ENST00000653522.1:145151-ENST00000451036.5:20146|1453
QILPPLKQL
>FUSION-ENST00000653522.1:145151-ENST00000451036.5:20146|319
MVLGQER
>FUSION-ENST00000657693.1:145151-ENST00000451036.5:20146|6790
IAFILIKLSESVK
>FUSION-ENST00000657693.1:145151-ENST00000451036.5:20146|3096
MSFTEFR
>FUSION-ENST00000657693.1:145151-ENST00000451036.5:20146|8389
LAGHGGAHL
>FUSION-ENST00000657693.1:145151-ENST00000451036.5:20146|3048
QNLTLSCFFFFFFFFLRLNLTLSPR
>FUSION-ENST00000665698.1:194766-ENST00000451036.5:20149|1891
MFGSLSCFEILETQYSTHIILCVMG
>FUSION-ENST00000657693.1:145151-ENST00000451036.5:20146|4658
MFSGEWHLPRNFSLPFCLHK
>FUSION-ENST00000665698.1:194766-ENST00000451036.5:20149|814
EAEAGEWR
>FUSION-ENST00000657693.1:145151-ENST00000451036.5:20146|3130
LRVKNISPE
>FUSION-ENST00000657693.1:145151-ENST00000451036.5:20146|8228
MGSPCGVFCFCFLFVMRQSLALLPR
>ENST00000494808.1|SNV-48693-G-A|1
ATPATAPGTSPRANRLSV
>FUSION-ENST00000657693.1:145151-ENST00000451036.5:20146|5032
MGHVMCR
>FUSION-ENST00000665698.1:194766-ENST00000451036.5:20149|1448
WAVVSDPHWGGQGR
>FUSION-ENST00000657693.1:145151-ENST00000451036.5:20146|7995
YMFHALQR
>FUSION-ENST00000665698.1:194766-ENST00000451036.5:20149|2679
MHSFFVGGGGGGAVLRQSLALSPR
>FUSION-ENST00000665698.1:194766-ENST00000451036.5:20149|1771
CTQACAWR
>FUSION-ENST00000665698.1:194766-ENST00000451036.5:20149|515
FALLVLEPSSW
>FUSION-ENST00000657693.1:145151-ENST00000451036.5:20146|5897
MSPCISQGLMAQLR
>FUSION-ENST00000657693.1:145151-ENST00000451036.5:20146|4793
TMGLLCEENRLPVSSRR
>FUSION-ENST00000653522.1:145151-ENST00000451036.5:20146|2371
QCCHEHPSTGLQVHVWVCPR
>FUSION-ENST00000653522.1:215919-ENST00000451036.5:20149|872
MGDDYHYGFEER
>FUSION-ENST00000657693.1:145151-ENST00000451036.5:20146|6650
MSFTFQLCQCGSMNLRKR
>FUSION-ENST00000657693.1:145151-ENST00000451036.5:20146|3371
LILCFIEQMR
>FUSION-ENST00000653522.1:215919-ENST00000451036.5:20149|479
MISPLLPCSSMWAAVTK
>FUSION-ENST00000653522.1:145151-ENST00000451036.5:20146|1352
MEATKSFR
>FUSION-ENST00000653522.1:145151-ENST00000451036.5:20146|617
EPSRTPVQTSVHHPNK
>FUSION-ENST00000653522.1:145151-ENST00000451036.5:20146|1208
MKIEFIKSCFMK
>FUSION-ENST00000657693.1:145151-ENST00000451036.5:20146|6893
MDDKVRLQMVSVYFGIS
>FUSION-ENST00000665698.1:194766-ENST00000451036.5:20149|376
GVHRAGRHGSGLP
>FUSION-ENST00000653522.1:145151-ENST00000451036.5:20146|2482
SGVEPRDQAFEDGK
>FUSION-ENST00000657693.1:145151-ENST00000451036.5:20146|6041
GGLTVEIDAWVSGWEHHMQEK
>FUSION-ENST00000657693.1:145151-ENST00000451036.5:20146|8430
IIVVVLQMRNPQPREVK
>FUSION-ENST00000657693.1:145151-ENST00000451036.5:20146|7196
IFNVGTLRPRKLGASSSSS
>FUSION-ENST00000657693.1:145151-ENST00000451036.5:20146|7818
MIHPTGPAAALGSR
>FUSION-ENST00000665698.1:194766-ENST00000451036.5:20149|1437
DLWPAGLRSGWPALLSFLNR
>FUSION-ENST00000657693.1:145151-ENST00000451036.5:20146|8055
MLSFITACLYR
>FUSION-ENST00000665698.1:194766-ENST00000451036.5:20149|1600
RSFVIFRQPR
>FUSION-ENST00000665698.1:194766-ENST00000451036.5:20149|611
MEAPGTS
>FUSION-ENST00000653522.1:145151-ENST00000451036.5:20146|1104
MKLDFSRCCNPSPPYATLNIWTYFK
>FUSION-ENST00000665698.1:194766-ENST00000451036.5:20149|447
DMGCFLREGALCCSPPLGAPVHHR
>ENST00000324472.9|SNV-799-G-A|2
TFLLGPFQFIRNSLAQLR
>FUSION-ENST00000657693.1:145151-ENST00000451036.5:20146|4907
MVECDEVKLWVEK
>FUSION-ENST00000657693.1:145151-ENST00000451036.5:20146|6658
SVRGTLSK
>FUSION-ENST00000653522.1:145151-ENST00000451036.5:20146|1810
ALSPQIR
>FUSION-ENST00000657693.1:145151-ENST00000451036.5:20146|4800
TLQGYQER
>FUSION-ENST00000653522.1:145151-ENST00000451036.5:20146|1
WTGYGPAGGGAGEKPR
>FUSION-ENST00000657693.1:145151-ENST00000451036.5:20146|4344
MQICWGMQR
>FUSION-ENST00000657693.1:145151-ENST00000451036.5:20146|6596
NSWEQSTQYRCLAFYCR
>FUSION-ENST00000657693.1:145151-ENST00000451036.5:20146|3347
EREEGTATHTLGDTYYGSPCK
>FUSION-ENST00000653522.1:145151-ENST00000451036.5:20146|2547
KGMCILAGGAALTR
>FUSION-ENST00000657693.1:145151-ENST00000451036.5:20146|3280
RSPEGSETERER
>FUSION-ENST00000653522.1:145151-ENST00000451036.5:20146|2011
MGGGLCFAIRR
>FUSION-ENST00000657693.1:145151-ENST00000451036.5:20146|2960
EEEATAK
>FUSION-ENST00000657693.1:145151-ENST00000451036.5:20146|4848
MVYFVSLLEIQKLAGHGGGCL
>FUSION-ENST00000657693.1:145151-ENST00000451036.5:20146|5346
MMKMIGVDFIPQSTVVCIVR
>FUSION-ENST00000665698.1:194766-ENST00000451036.5:20149|240
IYLQWAMVF
>FUSION-ENST00000657693.1:145151-ENST00000451036.5:20146|4333
LRWGGLC
>FUSION-ENST00000653522.1:215919-ENST00000451036.5:20149|19
LNSKNLLLRVR
>FUSION-ENST00000665698.1:194766-ENST00000451036.5:20149|429
MFWVTRPKHAGGK
>FUSION-ENST00000657693.1:145151-ENST00000451036.5:20146|3616
CPQSTCCQFSTTPVLR
>FUSION-ENST00000657693.1:145151-ENST00000451036.5:20146|7654
SLSPLHFVQHFPSCYLSGKTQ
>FUSION-ENST00000665698.1:194766-ENST00000451036.5:20149|1298
MWHRPGTVTERPKTQLCSPPI
>FUSION-ENST00000657693.1:145151-ENST00000451036.5:20146|6005
YCFLDLDFCGVENISCSSK
>FUSION-ENST00000657693.1:145151-ENST00000451036.5:20146|2814
ECKTPTLPGEASDAR
>FUSION-ENST00000653522.1:145151-ENST00000451036.5:20146|1902
KSSAVLASTPEDDR
>FUSION-ENST00000653522.1:145151-ENST00000451036.5:20146|2741
HIHSRHFICCITVALIK
>FUSION-ENST00000657693.1:145151-ENST00000451036.5:20146|6059
MLQRRGLR
>FUSION-ENST00000657693.1:145151-ENST00000451036.5:20146|6410
VLGLQACLMDLNVLAR
>ENST00000542507.5|SNV-6773-C-T|1
GSGFGHNGVDGNGVGQS
>FUSION-ENST00000653522.1:145151-ENST00000451036.5:20146|1629
MWGLHSMPSVGR
>FUSION-ENST00000657693.1:145151-ENST00000451036.5:20146|5812
GFCHVGQSGLELLTSSDLPTSARL
>FUSION-ENST00000653522.1:145151-ENST00000451036.5:20146|792
KPFWMPLR
>FUSION-ENST00000665698.1:194766-ENST00000451036.5:20149|797
MSFITQHCISKE
>FUSION-ENST00000665698.1:194766-ENST00000451036.5:20149|526
MPEEPGS
>FUSION-ENST00000653522.1:145151-ENST00000451036.5:20146|2247
MCWWLKESPITLH
>FUSION-ENST00000657693.1:145151-ENST00000451036.5:20146|4454
MPMASPSDSAALPPAAWPGWR
>FUSION-ENST00000665698.1:194766-ENST00000451036.5:20149|1802
AGSTLCSR
>FUSION-ENST00000657693.1:145151-ENST00000451036.5:20146|6940
LHFQDALVEIKSMGCECK
>FUSION-ENST00000653522.1:145151-ENST00000451036.5:20146|1922
LLPTPDMSKCGAVNDR
>FUSION-ENST00000657693.1:145151-ENST00000451036.5:20146|5978
VLVLQGYGQILVMEPVLRIVGNL
>FUSION-ENST00000657693.1:145151-ENST00000451036.5:20146|8152
EVSSVGGRHTADVTAR
>FUSION-ENST00000657693.1:145151-ENST00000451036.5:20146|6702
ADEMDYFFPLKNNYMPDAR
>FUSION-ENST00000657693.1:145151-ENST00000451036.5:20146|4063
PLHSSLGDK
>FUSION-ENST00000657693.1:145151-ENST00000451036.5:20146|6881
MSVHVCTYVCRNL
>FUSION-ENST00000657693.1:145151-ENST00000451036.5:20146|8279
ANSCAKSPRPHCVNSKVLSR
>FUSION-ENST00000653522.1:215919-ENST00000451036.5:20149|209
MTAGCVLHWKKVLLMK
>FUSION-ENST00000653522.1:145151-ENST00000451036.5:20146|2702
MYLPQGYLSR
>FUSION-ENST00000653522.1:145151-ENST00000451036.5:20146|2783
WSLMPAGGR
>FUSION-ENST00000665698.1:194766-ENST00000451036.5:20149|2389
MWEKKIIPSTSGLLCD
>FUSION-ENST00000653522.1:145151-ENST00000451036.5:20146|2451
ECVPPDYWEVQWTPPPPVDLSGSNR
>FUSION-ENST00000657693.1:145151-ENST00000451036.5:20146|4949
SSRPAWPTWRNPVSAKNAK
>FUSION-ENST00000657693.1:145151-ENST00000451036.5:20146|6530
MDTGKMGSRLWAQR
>FUSION-ENST00000657693.1:145151-ENST00000451036.5:20146|5974
FAQRNCLTPHFSECISTLK
>FUSION-ENST00000657693.1:145151-ENST00000451036.5:20146|6303
EDIYMANKQMK
>FUSION-ENST00000657693.1:145151-ENST00000451036.5:20146|7342
MCPNWYALLSR
>FUSION-ENST00000653522.1:145151-ENST00000451036.5:20146|2073
TKHPGSR
>FUSION-ENST00000657693.1:145151-ENST00000451036.5:20146|5116
TVAGCQAFRDTFLNLGPPYRIQHR
>FUSION-ENST00000657693.1:145151-ENST00000451036.5:20146|7433
CLQSQLLEAEMGELLEPGRSMLQ
>FUSION-ENST00000653522.1:145151-ENST00000451036.5:20146|782
MGSGPLSSWKFEESQPFK
>FUSION-ENST00000653522.1:215919-ENST00000451036.5:20149|1038
RSVAIFFK
>FUSION-ENST00000665698.1:194766-ENST00000451036.5:20149|1044
MKDVFLR
>FUSION-ENST00000653522.1:145151-ENST00000451036.5:20146|1781
GSDQPTGVEGCGENVWPKDLGTREK
>FUSION-ENST00000653522.1:145151-ENST00000451036.5:20146|1029
MPSGNLKILATSYRMQLAG
>FUSION-ENST00000653522.1:145151-ENST00000451036.5:20146|1876
AASSFWNSPSFCVLGDKSRR
>FUSION-ENST00000653522.1:145151-ENST00000451036.5:20146|2461
MLETRLRQ
>FUSION-ENST00000665698.1:194766-ENST00000451036.5:20149|149
SVPGSPG
>FUSION-ENST00000657693.1:145151-ENST00000451036.5:20146|8224
RQSLALLPR
>FUSION-ENST00000653522.1:215919-ENST00000451036.5:20149|398
DLLGLLGGGEGR
>ENST00000452194.5|SNV-19654-C-A|4
IVQFIVTLVQNNK
>FUSION-ENST00000665698.1:194766-ENST00000451036.5:20149|11
MGDIKAYLIGLNSLMCIK
>FUSION-ENST00000665698.1:194766-ENST00000451036.5:20149|2549
ITHSTAAETEAQGVSR
>FUSION-ENST00000657693.1:145151-ENST00000451036.5:20146|4778
AQTVTSHKK
>FUSION-ENST00000665698.1:194766-ENST00000451036.5:20149|1080
VFLVSLPPLTFIERL
>FUSION-ENST00000653522.1:145151-ENST00000451036.5:20146|2421
YSRICYGVSGGSLYSVNI
>FUSION-ENST00000657693.1:145151-ENST00000451036.5:20146|2981
MILDHLGEPNIITCVLR
>FUSION-ENST00000657693.1:145151-ENST00000451036.5:20146|4091
MTSTVRRR
>FUSION-ENST00000657693.1:145151-ENST00000451036.5:20146|6336
LKGFCTAKETTIR
>FUSION-ENST00000653522.1:145151-ENST00000451036.5:20146|1088
ASTLDSFCTQLSK
>ENST00000634499.1|SNV-1691480-A-C|2
TYISNSAQSNGTLMKEK
>FUSION-ENST00000653522.1:145151-ENST00000451036.5:20146|177
SRPSHLTPR
>FUSION-ENST00000657693.1:145151-ENST00000451036.5:20146|5071
MGMGPGVRKLDGSLTPR
>FUSION-ENST00000665698.1:194766-ENST00000451036.5:20149|1325
QRVYHGAGQL
>FUSION-ENST00000665698.1:194766-ENST00000451036.5:20149|2422
QPASSSPLQLIPRRR
>FUSION-ENST00000653522.1:145151-ENST00000451036.5:20146|638
MRHQVWLIFLHF
>FUSION-ENST00000657693.1:145151-ENST00000451036.5:20146|6273
MHIYVYSSTFYNSK
>FUSION-ENST00000653522.1:145151-ENST00000451036.5:20146|1790
GPQNWGPPCWK
>ENST00000554874.5|SNV-413279-G-A|2
TAPSLTSRRPAGSLYPTLA
>FUSION-ENST00000657693.1:145151-ENST00000451036.5:20146|4376
MCLASAKVR
>FUSION-ENST00000653522.1:215919-ENST00000451036.5:20149|780
SQNKQSGR
>FUSION-ENST00000665698.1:194766-ENST00000451036.5:20149|1162
GTGQKDR
>FUSION-ENST00000657693.1:145151-ENST00000451036.5:20146|7480
LPRLVPNSWAREILLSRPLK
>FUSION-ENST00000653522.1:215919-ENST00000451036.5:20149|550
ASLWLLIMALK
>ENST00000453848.6|SNV-9222-A-G|1
IGLTDTTLEQVRGWR
>FUSION-ENST00000653522.1:145151-ENST00000451036.5:20146|396
VYLQVCGEKLRSC
>FUSION-ENST00000657693.1:145151-ENST00000451036.5:20146|7774
HGGPGRGIWPSLSQG
>ENST00000576164.6|SNV-139760-G-A|3
VPGSSSSSR
>FUSION-ENST00000657693.1:145151-ENST00000451036.5:20146|8490
SYILEVRTCLVV
>FUSION-ENST00000657693.1:145151-ENST00000451036.5:20146|5965
VTVLLSSPHFTDEGAVAR
>FUSION-ENST00000657693.1:145151-ENST00000451036.5:20146|3128
MGQEEVTCR
>FUSION-ENST00000657693.1:145151-ENST00000451036.5:20146|5182
TASLPRPGLQVRR
>FUSION-ENST00000657693.1:145151-ENST00000451036.5:20146|8567
MMWFGGPSGETRGL
>FUSION-ENST00000665698.1:194766-ENST00000451036.5:20149|1269
LAVGSGVTSVTGNVASSWHSHREAK
>FUSION-ENST00000653522.1:145151-ENST00000451036.5:20146|2646
HILPSWPLVTVTLGK
>FUSION-ENST00000657693.1:145151-ENST00000451036.5:20146|8046
ISGKYCGS
>FUSION-ENST00000657693.1:145151-ENST00000451036.5:20146|5833
MCLAHSTCSADSLSAQG
>ENST00000243300.14|SNV-93237-C-T|1
SPSVPNNQDHAYHVKFSSSVPQR
>FUSION-ENST00000653522.1:215919-ENST00000451036.5:20149|643
DVGKFTWGK
>FUSION-ENST00000657693.1:145151-ENST00000451036.5:20146|6607
LPALRHRTPSSSVLR
>FUSION-ENST00000657693.1:145151-ENST00000451036.5:20146|3707
GCMELWDVGEDR
>FUSION-ENST00000665698.1:194766-ENST00000451036.5:20149|2626
THKPMFALAR
>FUSION-ENST00000665698.1:194766-ENST00000451036.5:20149|2237
KESGRVSPGPVS
>FUSION-ENST00000657693.1:145151-ENST00000451036.5:20146|3304
MTGPFCK
>FUSION-ENST00000665698.1:194766-ENST00000451036.5:20149|1245
QTLGEGERQGGYR
>FUSION-ENST00000657693.1:145151-ENST00000451036.5:20146|6615
KMQDWPSLLAYIFLPYWMLPALRHR
>FUSION-ENST00000653522.1:215919-ENST00000451036.5:20149|192
TVPFSCLFPTSFAANSPK
>FUSION-ENST00000653522.1:145151-ENST00000451036.5:20146|614
ISWAVTLGV
>FUSION-ENST00000653522.1:215919-ENST00000451036.5:20149|362
NYCISLYNKIPLTLVNYNEH
>FUSION-ENST00000657693.1:145151-ENST00000451036.5:20146|7521
SPTGQLGGILVSKYP
>FUSION-ENST00000665698.1:194766-ENST00000451036.5:20149|2438
VRPCPAFILSGSLSVK
>FUSION-ENST00000653522.1:215919-ENST00000451036.5:20149|346
YLLLTAVCPGALT
>FUSION-ENST00000657693.1:145151-ENST00000451036.5:20146|3561
KNTKISR
>ENST00000567887.5|INDEL-253780-C-CA|5
KEQGNFLK
>FUSION-ENST00000665698.1:194766-ENST00000451036.5:20149|1105
LTLYFPSLL
>ENST00000503105.5|SNV-16885-C-T|3
LRGLPFGCSKEEIVQFFSGMSDYR
>ENST00000324803.6|MNV-3405-TCA-T|19
RGVPACSHVPMWSAR
>FUSION-ENST00000653522.1:145151-ENST00000451036.5:20146|1133
NCTFCTSCRVSWNQQRPVR
>FUSION-ENST00000657693.1:145151-ENST00000451036.5:20146|4560
VLAFSEGQGGRCQSGGFADIER
>FUSION-ENST00000657693.1:145151-ENST00000451036.5:20146|2966
DALVLYLK
>FUSION-ENST00000657693.1:145151-ENST00000451036.5:20146|5217
GLGPHCLCGALHWVQLTWR
>FUSION-ENST00000653522.1:145151-ENST00000451036.5:20146|1054
YSLCVIINCILIKSFL
>FUSION-ENST00000657693.1:145151-ENST00000451036.5:20146|6858
ILPCVSFSSSINK
>FUSION-ENST00000665698.1:194766-ENST00000451036.5:20149|1540
RASGVTGRK
>FUSION-ENST00000657693.1:145151-ENST00000451036.5:20146|4243
MEHLRMKMSQRP
>FUSION-ENST00000657693.1:145151-ENST00000451036.5:20146|6726
MVLRPQCL
>FUSION-ENST00000657693.1:145151-ENST00000451036.5:20146|7615
MSAFVSSHSNNRPCGLNLSPAAK
>FUSION-ENST00000665698.1:194766-ENST00000451036.5:20149|1838
GIWDPSSR
>FUSION-ENST00000657693.1:145151-ENST00000451036.5:20146|6612
QDWPSLLAYIFLPYWMLPALR
>FUSION-ENST00000653522.1:215919-ENST00000451036.5:20149|1034
MIPIMNLK
>FUSION-ENST00000653522.1:145151-ENST00000451036.5:20146|216
HWSPSVFLIRLLV
>FUSION-ENST00000665698.1:194766-ENST00000451036.5:20149|275
VSVDKKTEPSGSR
>FUSION-ENST00000657693.1:145151-ENST00000451036.5:20146|7845
CLCQRDLSR
>FUSION-ENST00000653522.1:215919-ENST00000451036.5:20149|692
HHVRLILYF
>FUSION-ENST00000657693.1:145151-ENST00000451036.5:20146|8292
RQKSLPS
>FUSION-ENST00000657693.1:145151-ENST00000451036.5:20146|8323
MCQGAEECR
>FUSION-ENST00000653522.1:145151-ENST00000451036.5:20146|131
NAICFQSCSTRGHGR
>FUSION-ENST00000657693.1:145151-ENST00000451036.5:20146|6909
ACISSSAIWVSSK
>FUSION-ENST00000657693.1:145151-ENST00000451036.5:20146|7755
FVSHIVR
>FUSION-ENST00000665698.1:194766-ENST00000451036.5:20149|2552
MFAVITLVVEMSCFI
>FUSION-ENST00000657693.1:145151-ENST00000451036.5:20146|6846
MRMQNQRA
>FUSION-ENST00000653522.1:145151-ENST00000451036.5:20146|2352
NKEIGAWSGGVNEDIAVEKILVK
>FUSION-ENST00000665698.1:194766-ENST00000451036.5:20149|800
ATAPSPSSLLMSFITQHCISKE
>FUSION-ENST00000657693.1:145151-ENST00000451036.5:20146|7175
LKITAGCGGSR
>FUSION-ENST00000657693.1:145151-ENST00000451036.5:20146|5476
MKKIFFFFSEIR
>FUSION-ENST00000657693.1:145151-ENST00000451036.5:20146|4377
MCLASAK
>FUSION-ENST00000653522.1:215919-ENST00000451036.5:20149|1032
MIPIMNLKAMQGWK
>FUSION-ENST00000657693.1:145151-ENST00000451036.5:20146|6283
CNQNHNEIPSHAS
>FUSION-ENST00000657693.1:145151-ENST00000451036.5:20146|8329
EMMNRMCLAEDLGS
>FUSION-ENST00000665698.1:194766-ENST00000451036.5:20149|245
MEHCFVCVAK
>FUSION-ENST00000665698.1:194766-ENST00000451036.5:20149|517
VAPICYDMFALLVLEPSSW
>FUSION-ENST00000653522.1:145151-ENST00000451036.5:20146|1305
GRPAPPEFSWASGEI
>FUSION-ENST00000653522.1:145151-ENST00000451036.5:20146|2163
LSYFLCGDK
>FUSION-ENST00000657693.1:145151-ENST00000451036.5:20146|3558
MITPLHSSLGDRTGLCLK
>FUSION-ENST00000665698.1:194766-ENST00000451036.5:20149|1630
TQCLPLKELFLLKLFK
>FUSION-ENST00000653522.1:145151-ENST00000451036.5:20146|133
ERERETNVASLNR
>FUSION-ENST00000653522.1:145151-ENST00000451036.5:20146|2757
ACCSSAADK
>FUSION-ENST00000657693.1:145151-ENST00000451036.5:20146|5909
ASALGSCSWSPQASASWHR
>FUSION-ENST00000657693.1:145151-ENST00000451036.5:20146|5946
MDRIYNGGPMR
>FUSION-ENST00000657693.1:145151-ENST00000451036.5:20146|2923
QWCDLGSLQPPSPWFKR
>FUSION-ENST00000653522.1:145151-ENST00000451036.5:20146|2594
QSIGDLFMYSFHSFSLNKLK
>FUSION-ENST00000653522.1:145151-ENST00000451036.5:20146|2538
MCILAGGAALTRSGLGDSFGKSV
>FUSION-ENST00000657693.1:145151-ENST00000451036.5:20146|3317
AQSRLTATSASQVQAILLTQPPR
>FUSION-ENST00000657693.1:145151-ENST00000451036.5:20146|3640
EIDCSLSSK
>FUSION-ENST00000665698.1:194766-ENST00000451036.5:20149|2044
MNTPRRN
>FUSION-ENST00000653522.1:215919-ENST00000451036.5:20149|1063
LQKGREFLQIIPQLCHLEFLPCIR
>FUSION-ENST00000657693.1:145151-ENST00000451036.5:20146|6017
MVIPFSC
>FUSION-ENST00000653522.1:145151-ENST00000451036.5:20146|626
GAGSLASESVLTTER
>FUSION-ENST00000653522.1:145151-ENST00000451036.5:20146|2615
KRSTFQK
>FUSION-ENST00000657693.1:145151-ENST00000451036.5:20146|6492
YYSHFTDEK
>ENST00000614960.4|SNV-18827-A-G|3
VSEDMNAK
>FUSION-ENST00000653522.1:145151-ENST00000451036.5:20146|2820
MERYAWGDNFLALCSELGTT
>FUSION-ENST00000657693.1:145151-ENST00000451036.5:20146|4355
MLLEDAPLGRALLNQHLLPAFR
>FUSION-ENST00000653522.1:145151-ENST00000451036.5:20146|2569
MSGCGCVPIKLYLQELAIGL
>FUSION-ENST00000657693.1:145151-ENST00000451036.5:20146|5906
EGGELENTQVPMAGEE
>FUSION-ENST00000665698.1:194766-ENST00000451036.5:20149|2573
MWKGSWRISMACLR
>FUSION-ENST00000653522.1:215919-ENST00000451036.5:20149|1028
MNLKAMQGWK
>FUSION-ENST00000657693.1:145151-ENST00000451036.5:20146|6272
HIYVYSSTFYNSK
>FUSION-ENST00000657693.1:145151-ENST00000451036.5:20146|2867
MGECWVPSRCSVVSE
>FUSION-ENST00000665698.1:194766-ENST00000451036.5:20149|44
YISFQHSGRT
>FUSION-ENST00000653522.1:215919-ENST00000451036.5:20149|582
NVLTMVLV
>FUSION-ENST00000653522.1:215919-ENST00000451036.5:20149|642
DVGKFTWGKR
>FUSION-ENST00000657693.1:145151-ENST00000451036.5:20146|8181
WVESYFRWMEQCLGR
>FUSION-ENST00000665698.1:194766-ENST00000451036.5:20149|490
MYIYYVPMTCQSRLLPLR
>FUSION-ENST00000653522.1:215919-ENST00000451036.5:20149|819
MGAVFGISPGNTISPTFPGSR
>FUSION-ENST00000653522.1:145151-ENST00000451036.5:20146|126
MYLKASSK
>FUSION-ENST00000657693.1:145151-ENST00000451036.5:20146|3077
SGASSWK
>FUSION-ENST00000657693.1:145151-ENST00000451036.5:20146|7871
MLGFSHFFKRK
>FUSION-ENST00000657693.1:145151-ENST00000451036.5:20146|4214
SSAHCNLHLPGSSDSPASAS
>FUSION-ENST00000665698.1:194766-ENST00000451036.5:20149|1054
DSWQPPEAR
>FUSION-ENST00000653522.1:145151-ENST00000451036.5:20146|1949
LESCFHAFCQMLR
>FUSION-ENST00000657693.1:145151-ENST00000451036.5:20146|5627
MALGACLK
>FUSION-ENST00000657693.1:145151-ENST00000451036.5:20146|4953
MPVIPALWEAEAGGLLEVR
>FUSION-ENST00000653522.1:215919-ENST00000451036.5:20149|715
GCRASCILRNFFSSK
>FUSION-ENST00000653522.1:145151-ENST00000451036.5:20146|2765
MESHASWR
>FUSION-ENST00000665698.1:194766-ENST00000451036.5:20149|1134
MFWTVPRGQ
>FUSION-ENST00000665698.1:194766-ENST00000451036.5:20149|2070
MLLCSLQKQKQNSFFFFFK
>FUSION-ENST00000653522.1:215919-ENST00000451036.5:20149|861
FLELTEFR
>FUSION-ENST00000653522.1:145151-ENST00000451036.5:20146|1746
MDVGLCWPRKGK
>FUSION-ENST00000657693.1:145151-ENST00000451036.5:20146|8003
KAKWMINVK
>FUSION-ENST00000657693.1:145151-ENST00000451036.5:20146|7698
SLGCSKL
>FUSION-ENST00000653522.1:145151-ENST00000451036.5:20146|1581
MVVREMQIK
>FUSION-ENST00000657693.1:145151-ENST00000451036.5:20146|4899
MILNSVIIFGVRNPQR
>FUSION-ENST00000657693.1:145151-ENST00000451036.5:20146|7134
ERLSLSVANHER
>FUSION-ENST00000653522.1:145151-ENST00000451036.5:20146|400
TLFLGVRVYLQVCGEK
>FUSION-ENST00000657693.1:145151-ENST00000451036.5:20146|5381
RETPEVK
>FUSION-ENST00000657693.1:145151-ENST00000451036.5:20146|3481
PPSTDNAPAPTSLRTSSSSR
>FUSION-ENST00000653522.1:145151-ENST00000451036.5:20146|1906
FTVPVLLQGLR
>FUSION-ENST00000653522.1:145151-ENST00000451036.5:20146|2853
WHLMSTLCVVGVMLGAWGRQMELK
>FUSION-ENST00000665698.1:194766-ENST00000451036.5:20149|760
ESHSHPGWRAVAQS
>ENST00000324803.6|MNV-3405-TCA-T|10
LLTRAHVECPPAHVPMWSAR
>FUSION-ENST00000653522.1:145151-ENST00000451036.5:20146|2038
MTTWVMFLSLSIPLSLLIT
>FUSION-ENST00000665698.1:194766-ENST00000451036.5:20149|2463
MCVLWGQKEVLHR
>FUSION-ENST00000657693.1:145151-ENST00000451036.5:20146|2975
SGRGRQR
>ENST00000615358.4|SNV-171027-C-T|5
SRMSAVVAEIK
>FUSION-ENST00000653522.1:215919-ENST00000451036.5:20149|512
WEIWCLVRTCFLVQCLLTASSHGGR
>FUSION-ENST00000665698.1:194766-ENST00000451036.5:20149|914
MKRAALKPGHCSVA
>FUSION-ENST00000657693.1:145151-ENST00000451036.5:20146|5555
IMAFWHSLSKLQK
>FUSION-ENST00000653522.1:145151-ENST00000451036.5:20146|247
NHFPPAVIVHLQRSTK
>FUSION-ENST00000665698.1:194766-ENST00000451036.5:20149|716
DFKEPCCL
>FUSION-ENST00000665698.1:194766-ENST00000451036.5:20149|2446
MVTQVPLWTIRHSGEGGIQSRDK
>FUSION-ENST00000653522.1:145151-ENST00000451036.5:20146|2069
LCFVCLQSSGLSADK
>FUSION-ENST00000653522.1:145151-ENST00000451036.5:20146|2176
MKCISLWF
>FUSION-ENST00000653522.1:145151-ENST00000451036.5:20146|2311
QQKEQRNR
>FUSION-ENST00000657693.1:145151-ENST00000451036.5:20146|5417
GDWVREEDA
>FUSION-ENST00000657693.1:145151-ENST00000451036.5:20146|5745
PLHSSLRNRAR
>FUSION-ENST00000653522.1:145151-ENST00000451036.5:20146|2256
VLFFFFK
>FUSION-ENST00000653522.1:145151-ENST00000451036.5:20146|2071
TKHPGSRLCFVCLQSSGLSADK
>FUSION-ENST00000657693.1:145151-ENST00000451036.5:20146|5323
HFILKQEFR
>FUSION-ENST00000657693.1:145151-ENST00000451036.5:20146|4604
MLGSWVSR
>FUSION-ENST00000657693.1:145151-ENST00000451036.5:20146|3977
KTFVSNRH
>FUSION-ENST00000657693.1:145151-ENST00000451036.5:20146|7171
MWQVGNEPK
>FUSION-ENST00000653522.1:145151-ENST00000451036.5:20146|2600
MFIEHPKFFSQFLS
>FUSION-ENST00000665698.1:194766-ENST00000451036.5:20149|2110
IHLPQPPKVLGLQA
>FUSION-ENST00000665698.1:194766-ENST00000451036.5:20149|356
NSSSHPFFFLLLGR
>FUSION-ENST00000653522.1:215919-ENST00000451036.5:20149|801
GPVICHLQAGDLGNSCRVTKGR
>FUSION-ENST00000657693.1:145151-ENST00000451036.5:20146|7600
TILILQMLGLR
>FUSION-ENST00000653522.1:145151-ENST00000451036.5:20146|1069
IIIFGSCFFFFFFFLR
>FUSION-ENST00000653522.1:145151-ENST00000451036.5:20146|848
MKLEAMFWSQTDQYWDSGHTPSLAG
>FUSION-ENST00000665698.1:194766-ENST00000451036.5:20149|211
MHFPPCPAPHARLAGFDRI
>FUSION-ENST00000653522.1:145151-ENST00000451036.5:20146|88
GLLASAFSRPR
>FUSION-ENST00000657693.1:145151-ENST00000451036.5:20146|3183
ANERNLTASNQER
>FUSION-ENST00000653522.1:145151-ENST00000451036.5:20146|1374
SSRSMTSMWAWSGFRFLVFVCAQPR
>FUSION-ENST00000665698.1:194766-ENST00000451036.5:20149|1885
TGFEGRAFKEVIK
>FUSION-ENST00000653522.1:145151-ENST00000451036.5:20146|941
FGEWWAAAILFFLSR
>FUSION-ENST00000653522.1:145151-ENST00000451036.5:20146|234
AVGTAELLQPSGLSCFLSCFQ
>FUSION-ENST00000657693.1:145151-ENST00000451036.5:20146|6708
LILPCVSSWPICLCTGWK
>FUSION-ENST00000653522.1:215919-ENST00000451036.5:20149|802
GPVICHLQAGDLGNSCRVTK
>FUSION-ENST00000653522.1:145151-ENST00000451036.5:20146|8
MGWLRHTGFMDGGLRPQMEQR
>FUSION-ENST00000657693.1:145151-ENST00000451036.5:20146|7176
KLKITAGCGGSR
>FUSION-ENST00000657693.1:145151-ENST00000451036.5:20146|6941
MLHFQDALVEIKSMGCECK
>FUSION-ENST00000657693.1:145151-ENST00000451036.5:20146|5822
MLASLVLNS
>FUSION-ENST00000665698.1:194766-ENST00000451036.5:20149|1462
MVFDTCVPS
>FUSION-ENST00000653522.1:215919-ENST00000451036.5:20149|181
MFPQALVCSLS
>FUSION-ENST00000657693.1:145151-ENST00000451036.5:20146|4589
MLPISGSLSLLSVK
>FUSION-ENST00000653522.1:215919-ENST00000451036.5:20149|897
HEGNCRGRISK
>FUSION-ENST00000665698.1:194766-ENST00000451036.5:20149|1482
SSRGPPCPSLTPGFWLQQ
>FUSION-ENST00000665698.1:194766-ENST00000451036.5:20149|1233
MIITASKRMQTLIVQCCF
>FUSION-ENST00000665698.1:194766-ENST00000451036.5:20149|2036
FLVETGFHHVGQDGLDLLPS
>FUSION-ENST00000657693.1:145151-ENST00000451036.5:20146|8465
FSGSFVK
>FUSION-ENST00000665698.1:194766-ENST00000451036.5:20149|695
MVIITPAPTY
>FUSION-ENST00000657693.1:145151-ENST00000451036.5:20146|4400
LHIMPGKHIIKEPWAVLEEGSLCL
>FUSION-ENST00000657693.1:145151-ENST00000451036.5:20146|3330
LGNSKAADPCHPSTR
>FUSION-ENST00000653522.1:145151-ENST00000451036.5:20146|1754
YRVVETCTR
>FUSION-ENST00000653522.1:145151-ENST00000451036.5:20146|86
GLLASAFSRPRLCSYGGRK
>FUSION-ENST00000653522.1:145151-ENST00000451036.5:20146|2834
CLCCWFCVLKTLCGIWHSLSCCRK
>FUSION-ENST00000657693.1:145151-ENST00000451036.5:20146|6833
LVRLVSNPRPQVICLPQASK
>FUSION-ENST00000657693.1:145151-ENST00000451036.5:20146|3726
MCTVNVSSGYYLWPDCEAGLR
>FUSION-ENST00000657693.1:145151-ENST00000451036.5:20146|8036
FCLRPWVFSSDQSRSTSTSS
>FUSION-ENST00000657693.1:145151-ENST00000451036.5:20146|5104
ISGGEGWVACPGRATGR
>FUSION-ENST00000665698.1:194766-ENST00000451036.5:20149|2020
MNFLLQCLAHDR
>FUSION-ENST00000657693.1:145151-ENST00000451036.5:20146|2980
ILDHLGEPNIITCVLR
>FUSION-ENST00000657693.1:145151-ENST00000451036.5:20146|6693
NNYMPDAR
>FUSION-ENST00000665698.1:194766-ENST00000451036.5:20149|935
MSHLMSSKSGASKLTGYQFL
>FUSION-ENST00000653522.1:215919-ENST00000451036.5:20149|832
RIFLSTVPLVGR
>FUSION-ENST00000657693.1:145151-ENST00000451036.5:20146|5314
NKGHGIRES
>FUSION-ENST00000657693.1:145151-ENST00000451036.5:20146|2932
EVGAVVKLVGFGASLPVR
>FUSION-ENST00000657693.1:145151-ENST00000451036.5:20146|4341
QICWGMQRHGGGWGGEK
>FUSION-ENST00000665698.1:194766-ENST00000451036.5:20149|364
LSDHTCGFWRELGLEPR
>FUSION-ENST00000657693.1:145151-ENST00000451036.5:20146|6597
MNSWEQSTQYRCLAFYCR
>FUSION-ENST00000653522.1:215919-ENST00000451036.5:20149|695
AWPLPVFGFDFPQV
>FUSION-ENST00000657693.1:145151-ENST00000451036.5:20146|7723
LPQAFHVFPFHSPWA
>FUSION-ENST00000657693.1:145151-ENST00000451036.5:20146|7241
FKLKYVVYVNCTMDYK
>FUSION-ENST00000657693.1:145151-ENST00000451036.5:20146|3788
LAVGITFGLIVKR
>FUSION-ENST00000653522.1:145151-ENST00000451036.5:20146|1986
CQDLNISLSNPKM
>FUSION-ENST00000657693.1:145151-ENST00000451036.5:20146|3724
MCTVNVSSGYYLWPDCEAGLRQK
>FUSION-ENST00000657693.1:145151-ENST00000451036.5:20146|5328
KRFLSIFK
>FUSION-ENST00000665698.1:194766-ENST00000451036.5:20149|2034
GMQATVFSFLFSK
>FUSION-ENST00000657693.1:145151-ENST00000451036.5:20146|6595
MNSWEQSTQYRCLAFYCRQHLGR
>FUSION-ENST00000665698.1:194766-ENST00000451036.5:20149|1669
MSHHARPMLSVLFDPLFGEDRAG
>FUSION-ENST00000665698.1:194766-ENST00000451036.5:20149|1463
LVTACPLPWMVR
>FUSION-ENST00000653522.1:145151-ENST00000451036.5:20146|862
MGFHHVGR
>FUSION-ENST00000657693.1:145151-ENST00000451036.5:20146|7085
WMKAQFSLGTAETQFA
>FUSION-ENST00000657693.1:145151-ENST00000451036.5:20146|7412
SEFPGYTARTQYCCWIFLGL
>FUSION-ENST00000665698.1:194766-ENST00000451036.5:20149|373
ALYSFQSISSHIIFFSPPR
>FUSION-ENST00000657693.1:145151-ENST00000451036.5:20146|8164
LISSVFSNFMATRK
>FUSION-ENST00000657693.1:145151-ENST00000451036.5:20146|5202
MISSFQGR
>FUSION-ENST00000653522.1:215919-ENST00000451036.5:20149|930
DQKPLGLVVRMTEPCPR
>FUSION-ENST00000653522.1:145151-ENST00000451036.5:20146|2396
MLCFGSLSLFYFILFIYLFIIYFLR
>FUSION-ENST00000665698.1:194766-ENST00000451036.5:20149|152
MNGVFCGGHTGASQFFEGQERR
>FUSION-ENST00000657693.1:145151-ENST00000451036.5:20146|6901
TPWLKQFPLLCLPK
>FUSION-ENST00000657693.1:145151-ENST00000451036.5:20146|3042
MEDFLKQEMGALCYSCMAGRITSP
>FUSION-ENST00000653522.1:145151-ENST00000451036.5:20146|613
TPVQTSVHHPNK
>ENST00000440294.6|SNV-58018-G-T|3
MWNNSKSPIRYLWVK
>FUSION-ENST00000657693.1:145151-ENST00000451036.5:20146|3350
MSSQHTLGRK
>FUSION-ENST00000665698.1:194766-ENST00000451036.5:20149|175
TTADLSVIPTHLRKEYDNQSASEK
>FUSION-ENST00000665698.1:194766-ENST00000451036.5:20149|1957
FYHIGQAALELLTS
>FUSION-ENST00000657693.1:145151-ENST00000451036.5:20146|4403
MLHIMPGKHIIK
>FUSION-ENST00000665698.1:194766-ENST00000451036.5:20149|1096
AHDGPVTCQTSHR
>FUSION-ENST00000665698.1:194766-ENST00000451036.5:20149|1334
MGSGKAGQR
>FUSION-ENST00000653522.1:145151-ENST00000451036.5:20146|1933
KIVLNLYIFPR
>FUSION-ENST00000657693.1:145151-ENST00000451036.5:20146|7554
QLDQVDAAFPLCKYGR
>FUSION-ENST00000653522.1:145151-ENST00000451036.5:20146|653
EVLCSDR
>FUSION-ENST00000665698.1:194766-ENST00000451036.5:20149|747
MVFMTSNLTVVPLDLSYELGR
>FUSION-ENST00000657693.1:145151-ENST00000451036.5:20146|3203
SLTFQQTYFHRK
>FUSION-ENST00000653522.1:145151-ENST00000451036.5:20146|424
MRIYLQCMWSVVPGHPHI
>FUSION-ENST00000657693.1:145151-ENST00000451036.5:20146|5585
MGLHNIKTAHRK
>FUSION-ENST00000665698.1:194766-ENST00000451036.5:20149|1348
YYVSGMIFGTWETSGNDVWGGS
>FUSION-ENST00000657693.1:145151-ENST00000451036.5:20146|8006
TTPSKKLK
>FUSION-ENST00000665698.1:194766-ENST00000451036.5:20149|878
TVSAPPILVR
>FUSION-ENST00000665698.1:194766-ENST00000451036.5:20149|2686
HGSLQANIKEPVGCLPFWR
>FUSION-ENST00000657693.1:145151-ENST00000451036.5:20146|4204
KQCSFPESR
>FUSION-ENST00000665698.1:194766-ENST00000451036.5:20149|973
KWNFSSQKR
>FUSION-ENST00000657693.1:145151-ENST00000451036.5:20146|4135
MQPENVSPYYLYCLPKW
>FUSION-ENST00000657693.1:145151-ENST00000451036.5:20146|7897
KQVAHLGTELQQSK
>FUSION-ENST00000665698.1:194766-ENST00000451036.5:20149|2052
TPDLVICLPWPPKVLR
>FUSION-ENST00000665698.1:194766-ENST00000451036.5:20149|1129
LLPGIYHKAHSR
>FUSION-ENST00000653522.1:145151-ENST00000451036.5:20146|2065
VPGFLGEK
>FUSION-ENST00000657693.1:145151-ENST00000451036.5:20146|6453
MLATLVTFSWVPMAGITS
>FUSION-ENST00000653522.1:145151-ENST00000451036.5:20146|708
HFGRPRQADHEVRR
>FUSION-ENST00000653522.1:215919-ENST00000451036.5:20149|560
WASWAVRR
>FUSION-ENST00000657693.1:145151-ENST00000451036.5:20146|6188
MSFAGTWMKLETIILSK
>FUSION-ENST00000657693.1:145151-ENST00000451036.5:20146|3545
EKEQGVSPIGAVLVNSWQ
>FUSION-ENST00000653522.1:145151-ENST00000451036.5:20146|2204
MHMQVCYR
>FUSION-ENST00000657693.1:145151-ENST00000451036.5:20146|3897
PVIPALGEAEAGR
>FUSION-ENST00000657693.1:145151-ENST00000451036.5:20146|5480
HEEDFFFLFRDK
>FUSION-ENST00000653522.1:145151-ENST00000451036.5:20146|1681
DKEWVWLSVGK
>FUSION-ENST00000657693.1:145151-ENST00000451036.5:20146|6564
VLFPGVSVR
>FUSION-ENST00000665698.1:194766-ENST00000451036.5:20149|1694
AATQEAEAGESLEPRR
>FUSION-ENST00000657693.1:145151-ENST00000451036.5:20146|5413
MVPWLSRK
>FUSION-ENST00000653522.1:145151-ENST00000451036.5:20146|2716
CICLAHR
>FUSION-ENST00000665698.1:194766-ENST00000451036.5:20149|1595
FSWWEIGSLWPSGWMHHDR
>FUSION-ENST00000653522.1:215919-ENST00000451036.5:20149|548
ASLWLLIMALKVCRPR
>FUSION-ENST00000657693.1:145151-ENST00000451036.5:20146|4851
YNMVYFVSLLEIQKLAGHGGGCL
>FUSION-ENST00000665698.1:194766-ENST00000451036.5:20149|653
KSWLGMVVHTCNPSTFGR
>FUSION-ENST00000665698.1:194766-ENST00000451036.5:20149|1720
HVFWLDTVAHACNSSTMRDR
>FUSION-ENST00000653522.1:215919-ENST00000451036.5:20149|917
CVKIASCTWCPQDFK
>FUSION-ENST00000657693.1:145151-ENST00000451036.5:20146|8253
KCCGNRPSRVSVWR
>FUSION-ENST00000653522.1:145151-ENST00000451036.5:20146|1359
CLIAPSYNSLLSLPLSACATI
>FUSION-ENST00000653522.1:145151-ENST00000451036.5:20146|991
SPQQHHSLRDCSHHIK
>FUSION-ENST00000657693.1:145151-ENST00000451036.5:20146|2929
DAPQPPLPSQGAPEAMSSWQFPV
>FUSION-ENST00000657693.1:145151-ENST00000451036.5:20146|3050
MQNLTLSCFFFFFFFFLR
>FUSION-ENST00000657693.1:145151-ENST00000451036.5:20146|7663
MEGREGR
>FUSION-ENST00000665698.1:194766-ENST00000451036.5:20149|1427
SSGEWLNLHCEGTHSWR
>FUSION-ENST00000653522.1:145151-ENST00000451036.5:20146|1401
SSLGFCED
>FUSION-ENST00000653522.1:215919-ENST00000451036.5:20149|158
MLVSLLPSGFLCFSLT
>FUSION-ENST00000653522.1:215919-ENST00000451036.5:20149|239
GWCPQSIGKDKL
>FUSION-ENST00000657693.1:145151-ENST00000451036.5:20146|3384
LVLYWLLASSLWRPTLCLAK
>FUSION-ENST00000653522.1:145151-ENST00000451036.5:20146|2831
TLCGIWHSLSCCRKGK
>FUSION-ENST00000657693.1:145151-ENST00000451036.5:20146|3088
MLQNRAYSQTK
>FUSION-ENST00000653522.1:145151-ENST00000451036.5:20146|2613
STFQKYY
>FUSION-ENST00000657693.1:145151-ENST00000451036.5:20146|7713
SFLSIPPGPSRELACHSGCSLIIGY
>FUSION-ENST00000665698.1:194766-ENST00000451036.5:20149|1414
MTPRSVLPGQADGFR
>FUSION-ENST00000665698.1:194766-ENST00000451036.5:20149|226
TVSFNPVSAPGRR
>FUSION-ENST00000653522.1:145151-ENST00000451036.5:20146|1477
VNITLCR
>FUSION-ENST00000657693.1:145151-ENST00000451036.5:20146|7318
ILAKINER
>FUSION-ENST00000653522.1:145151-ENST00000451036.5:20146|1002
ELCNHHHNQFESILITPKR
>FUSION-ENST00000657693.1:145151-ENST00000451036.5:20146|7881
VSLCCPGLK
>FUSION-ENST00000657693.1:145151-ENST00000451036.5:20146|5543
CPLTWPSHVGTLGYFPYR
>FUSION-ENST00000665698.1:194766-ENST00000451036.5:20149|411
GAGHVTMCKAFASRVR
>FUSION-ENST00000657693.1:145151-ENST00000451036.5:20146|4940
LNSGLRR
>FUSION-ENST00000657693.1:145151-ENST00000451036.5:20146|7305
DKSANDTLRLPSPR
>FUSION-ENST00000665698.1:194766-ENST00000451036.5:20149|380
STSTDEC
>FUSION-ENST00000657693.1:145151-ENST00000451036.5:20146|8396
VKPGLYYK
>FUSION-ENST00000657693.1:145151-ENST00000451036.5:20146|4282
LGMARDTAWACVWPQPRSGCQEGR
>FUSION-ENST00000653522.1:215919-ENST00000451036.5:20149|700
FFFLFVCFLIQSFTLVA
>FUSION-ENST00000657693.1:145151-ENST00000451036.5:20146|3815
GLPLASGCVLLR
>FUSION-ENST00000665698.1:194766-ENST00000451036.5:20149|1073
MFMEGLPG
>FUSION-ENST00000653522.1:215919-ENST00000451036.5:20149|1000
MRPCPSVKVGILAHIGYYILPR
>FUSION-ENST00000657693.1:145151-ENST00000451036.5:20146|4035
IKCDDACK
>ENST00000461023.5|SNV-48307-G-T|4
EFRVEPQKFAEELIHR
>FUSION-ENST00000653522.1:215919-ENST00000451036.5:20149|913
IASCTWCPQDFKELLAHSELYA
>FUSION-ENST00000665698.1:194766-ENST00000451036.5:20149|1968
SPALVIRPPWPPKVLGLQA
>FUSION-ENST00000657693.1:145151-ENST00000451036.5:20146|5046
MSGFPSEERR
>FUSION-ENST00000657693.1:145151-ENST00000451036.5:20146|5588
MGLHNIK
>FUSION-ENST00000653522.1:145151-ENST00000451036.5:20146|820
TSAERGKGR
>FUSION-ENST00000665698.1:194766-ENST00000451036.5:20149|183
MGGGEDSEACR
>FUSION-ENST00000657693.1:145151-ENST00000451036.5:20146|8171
MEQCLGR
>FUSION-ENST00000653522.1:145151-ENST00000451036.5:20146|2597
MQSIGDLFMYSFHSFSLNK
>FUSION-ENST00000657693.1:145151-ENST00000451036.5:20146|3860
MVSIILAKHSD
>FUSION-ENST00000653522.1:145151-ENST00000451036.5:20146|55
VRQVEVLEKSR
>FUSION-ENST00000657693.1:145151-ENST00000451036.5:20146|4520
GMSYAIQRREIK
>FUSION-ENST00000653522.1:145151-ENST00000451036.5:20146|1349
EATKSFRC
>FUSION-ENST00000657693.1:145151-ENST00000451036.5:20146|3739
VLFWSAILTGFYFYFFNYFILFLFY
>FUSION-ENST00000657693.1:145151-ENST00000451036.5:20146|3311
MLASLVSNS
>FUSION-ENST00000657693.1:145151-ENST00000451036.5:20146|4074
QNPAKHLYFFF
>FUSION-ENST00000657693.1:145151-ENST00000451036.5:20146|5644
PKIQEWLSGGLAGTEGRG
>FUSION-ENST00000657693.1:145151-ENST00000451036.5:20146|4264
ESRSVAQAEAQWHEFGSLQPPPPR
>FUSION-ENST00000653522.1:215919-ENST00000451036.5:20149|902
MSKHEGNCR
>FUSION-ENST00000665698.1:194766-ENST00000451036.5:20149|1279
ESHNCTKSCGK
>FUSION-ENST00000657693.1:145151-ENST00000451036.5:20146|5859
MLGVNSHPFLSLSQDEC
>FUSION-ENST00000657693.1:145151-ENST00000451036.5:20146|7084
MKAQFSLGTAETQFA
>FUSION-ENST00000653522.1:215919-ENST00000451036.5:20149|839
MSISISTLIFISISR
>FUSION-ENST00000665698.1:194766-ENST00000451036.5:20149|1775
TILANMVKPHLY
>FUSION-ENST00000653522.1:145151-ENST00000451036.5:20146|1813
GHAGRVFVLAYWLLLLFR
>FUSION-ENST00000657693.1:145151-ENST00000451036.5:20146|7236
YVVYVNCTMDYKTQFKK
>FUSION-ENST00000653522.1:145151-ENST00000451036.5:20146|2514
MYLFYFKFWGTCAGCAGLLHGRR
>FUSION-ENST00000657693.1:145151-ENST00000451036.5:20146|8012
DRTMQCS
>FUSION-ENST00000657693.1:145151-ENST00000451036.5:20146|5050
MKMSGFPSEERR
>FUSION-ENST00000657693.1:145151-ENST00000451036.5:20146|3160
NLGVGGVGNK
>FUSION-ENST00000665698.1:194766-ENST00000451036.5:20149|2713
MLFILLINFYDCHK
>FUSION-ENST00000653522.1:145151-ENST00000451036.5:20146|2584
IRAEHSGSHM
>FUSION-ENST00000657693.1:145151-ENST00000451036.5:20146|3123
GQEEVTCRAHIGFRCNYLLFQ
>FUSION-ENST00000657693.1:145151-ENST00000451036.5:20146|4032
EAGCGGSCL
>FUSION-ENST00000657693.1:145151-ENST00000451036.5:20146|3889
MPASPCSLLKIPMTHT
>FUSION-ENST00000665698.1:194766-ENST00000451036.5:20149|2032
GMQATVFSFLFSKWSPAVWPR
>FUSION-ENST00000657693.1:145151-ENST00000451036.5:20146|7406
MDFYGQVVHLQQSSQKKCSWCDG
>FUSION-ENST00000657693.1:145151-ENST00000451036.5:20146|4211
FYLIVEEHSK
>FUSION-ENST00000653522.1:145151-ENST00000451036.5:20146|2448
IWEVKLASCPSPLSEHDA
>FUSION-ENST00000657693.1:145151-ENST00000451036.5:20146|6976
CAHMCAETYRIDFCK
>FUSION-ENST00000657693.1:145151-ENST00000451036.5:20146|2947
EMQPSQQPDFSSVRPMSDFQK
>FUSION-ENST00000665698.1:194766-ENST00000451036.5:20149|2286
WWSSPLLW
>FUSION-ENST00000665698.1:194766-ENST00000451036.5:20149|941
DPVACKKPKIVSV
>FUSION-ENST00000657693.1:145151-ENST00000451036.5:20146|8205
GPQEWTSR
>FUSION-ENST00000657693.1:145151-ENST00000451036.5:20146|8285
MEAVQAK
>FUSION-ENST00000665698.1:194766-ENST00000451036.5:20149|270
MLGLLDLIESSK
>ENST00000525157.5|SNV-2151-G-A|6
MQAAWGIAK
>FUSION-ENST00000657693.1:145151-ENST00000451036.5:20146|5005
TVEYCHYPHSIDK
>FUSION-ENST00000657693.1:145151-ENST00000451036.5:20146|5643
IQEWLSGGLAGTEGR
>FUSION-ENST00000653522.1:145151-ENST00000451036.5:20146|416
GYLIFSFQQPWRL
>FUSION-ENST00000657693.1:145151-ENST00000451036.5:20146|8499
TVGYMLYPLNSQRDLLSGCVAVLPG
>ENST00000453848.6|SNV-9222-A-G|2
IGLTDTTLEQVR
>FUSION-ENST00000665698.1:194766-ENST00000451036.5:20149|2542
MENFHGLPKVIK
>FUSION-ENST00000653522.1:145151-ENST00000451036.5:20146|843
MFWSQTDQYWDSGHTPSLAG
>FUSION-ENST00000657693.1:145151-ENST00000451036.5:20146|6263
PITDRLDK
>FUSION-ENST00000657693.1:145151-ENST00000451036.5:20146|4973
MEYVQEFETSLDSIVR
>ENST00000376828.6|INDEL-1772-G-GCA|2
CCSARTPPR
>FUSION-ENST00000653522.1:215919-ENST00000451036.5:20149|71
VSVFSFLGCPITCVASK
>FUSION-ENST00000657693.1:145151-ENST00000451036.5:20146|4167
KEGFVEIQGEGHVTTEAEIR
>FUSION-ENST00000653522.1:145151-ENST00000451036.5:20146|1427
TDPNSRI
>FUSION-ENST00000657693.1:145151-ENST00000451036.5:20146|8439
GTEQQSGIIWTIESCGQSLQYHP
>FUSION-ENST00000657693.1:145151-ENST00000451036.5:20146|4456
MEVTEAILS
>FUSION-ENST00000657693.1:145151-ENST00000451036.5:20146|5063
LDGSLTPRGNPC
>FUSION-ENST00000653522.1:215919-ENST00000451036.5:20149|298
VKPHLYQKYKN
>FUSION-ENST00000653522.1:145151-ENST00000451036.5:20146|622
GIDFTQR
>FUSION-ENST00000657693.1:145151-ENST00000451036.5:20146|8198
NQFFDVNYILN
>FUSION-ENST00000653522.1:145151-ENST00000451036.5:20146|761
LICSVLPGKIFLKR
>FUSION-ENST00000657693.1:145151-ENST00000451036.5:20146|7524
MSPTGQLGGILVSK
>FUSION-ENST00000665698.1:194766-ENST00000451036.5:20149|604
LISNSWLQVVLLLWPPNAHS
>ENST00000489585.5|SNV-74359-T-A|4
MHQHRDLSGLLVSAFK
>ENST00000576164.6|SNV-139760-G-A|7
MRVPGSSSSSR
>FUSION-ENST00000657693.1:145151-ENST00000451036.5:20146|6715
MCVLVANLSLHGMES
>FUSION-ENST00000653522.1:145151-ENST00000451036.5:20146|672
IYFLPGNLPPNSCFAIRQK
>FUSION-ENST00000657693.1:145151-ENST00000451036.5:20146|4497
DTWGGERACR
>FUSION-ENST00000657693.1:145151-ENST00000451036.5:20146|6351
DFMTKTPKAMATK
>FUSION-ENST00000653522.1:215919-ENST00000451036.5:20149|679
MDSHTFAQAGVQWCDLVSLQPR
>FUSION-ENST00000653522.1:215919-ENST00000451036.5:20149|843
ISQMKGLEAWSNCIA
>FUSION-ENST00000653522.1:145151-ENST00000451036.5:20146|2162
MDSHLSQHHLLNR
>FUSION-ENST00000657693.1:145151-ENST00000451036.5:20146|5305
IIVWALQAFGEQVR
>FUSION-ENST00000653522.1:145151-ENST00000451036.5:20146|913
CQLSLGERR
>FUSION-ENST00000653522.1:145151-ENST00000451036.5:20146|1859
WNLALSPRLEYSGVILTR
>FUSION-ENST00000657693.1:145151-ENST00000451036.5:20146|3300
TGPFCKRGK
>FUSION-ENST00000657693.1:145151-ENST00000451036.5:20146|5121
HSRSFAPWSFYRTVAGCQAFR
>FUSION-ENST00000657693.1:145151-ENST00000451036.5:20146|7528
DQPGQHSETPSLLK
>FUSION-ENST00000665698.1:194766-ENST00000451036.5:20149|2430
MDDQAFRGRR
>FUSION-ENST00000657693.1:145151-ENST00000451036.5:20146|4434
MGINLGVADRIMLPPK
>FUSION-ENST00000657693.1:145151-ENST00000451036.5:20146|3992
MYPINIYACVPTK
>FUSION-ENST00000653522.1:145151-ENST00000451036.5:20146|1332
MKVVDICAETSCALQR
>FUSION-ENST00000657693.1:145151-ENST00000451036.5:20146|7261
KGYQTQSDGERR
>ENST00000520200.5|SNV-40941-C-T|2
ALDWEQASSYSLK
>FUSION-ENST00000653522.1:145151-ENST00000451036.5:20146|544
DPPLQRP
>ENST00000300134.8|SNV-26845-A-G|3
TRTKFQAGVR
>FUSION-ENST00000653522.1:215919-ENST00000451036.5:20149|156
MMSLFCPLS
>FUSION-ENST00000657693.1:145151-ENST00000451036.5:20146|4525
MGMSYAIQR
>FUSION-ENST00000657693.1:145151-ENST00000451036.5:20146|7235
MDYKTQFK
>FUSION-ENST00000665698.1:194766-ENST00000451036.5:20149|134
PEACGRLLTGEPRGAEDSIFLR
>FUSION-ENST00000657693.1:145151-ENST00000451036.5:20146|4547
EVHILISGTWGCHMPYREGK
>FUSION-ENST00000657693.1:145151-ENST00000451036.5:20146|4922
MFSPLLALPGTWEKFHK
>FUSION-ENST00000665698.1:194766-ENST00000451036.5:20149|524
SWDSSTHSNDHK
>FUSION-ENST00000665698.1:194766-ENST00000451036.5:20149|1944
DCPGLHVPR
>FUSION-ENST00000653522.1:215919-ENST00000451036.5:20149|501
WAECFLGGFLCTGAQLPK
>FUSION-ENST00000657693.1:145151-ENST00000451036.5:20146|3919
SCLYFGR
>FUSION-ENST00000665698.1:194766-ENST00000451036.5:20149|402
RPGKVELPDASFLPTPPLHPLFLR
>FUSION-ENST00000657693.1:145151-ENST00000451036.5:20146|7313
MCNAEEPR
>FUSION-ENST00000657693.1:145151-ENST00000451036.5:20146|6947
AGKSFEPRR
>FUSION-ENST00000653522.1:145151-ENST00000451036.5:20146|2255
VLFFFFKK
>FUSION-ENST00000665698.1:194766-ENST00000451036.5:20149|1686
PGPCFLFYLIPFLGKTGQVER
>FUSION-ENST00000665698.1:194766-ENST00000451036.5:20149|2221
EELTFIEHLLYVLDPLVRASYK
>ENST00000463381.5|SNV-48693-G-A|3
ATPATAPGTSPRANR
>FUSION-ENST00000657693.1:145151-ENST00000451036.5:20146|8576
VWAFGEGEGRGMTPNGR
>FUSION-ENST00000665698.1:194766-ENST00000451036.5:20149|324
AGITGESHR
>FUSION-ENST00000657693.1:145151-ENST00000451036.5:20146|8264
RTDFHARA
>FUSION-ENST00000653522.1:145151-ENST00000451036.5:20146|691
PGSTWLCK
>FUSION-ENST00000653522.1:145151-ENST00000451036.5:20146|2528
MKSWPSLTDSYNYLK
>ENST00000461023.5|SNV-48307-G-T|2
SSAWSLRSSR
>FUSION-ENST00000657693.1:145151-ENST00000451036.5:20146|6771
IITCQMLVPSSVPPPVK
>FUSION-ENST00000653522.1:215919-ENST00000451036.5:20149|942
MVAHACNPSYLGGLGTR
>FUSION-ENST00000657693.1:145151-ENST00000451036.5:20146|3213
MGLGPRFLVGQFR
>FUSION-ENST00000665698.1:194766-ENST00000451036.5:20149|1808
MWKCRFR
>FUSION-ENST00000657693.1:145151-ENST00000451036.5:20146|6825
SAGITGVSHHTRPSPRAF
>FUSION-ENST00000657693.1:145151-ENST00000451036.5:20146|7162
MIGFHDQIILTALR
>FUSION-ENST00000657693.1:145151-ENST00000451036.5:20146|6092
LVYRLQR
>FUSION-ENST00000657693.1:145151-ENST00000451036.5:20146|8244
LSGQSQGRLHGGADVNLHLK
>FUSION-ENST00000653522.1:145151-ENST00000451036.5:20146|1148
MIAYIFNEMTVAELRNRGFSLQGR
>FUSION-ENST00000657693.1:145151-ENST00000451036.5:20146|5934
MFSTVTCHSGLQPR
>ENST00000531825.5|SNV-2151-G-A|13
QAAWGIAKSLKGPLTVK
>FUSION-ENST00000657693.1:145151-ENST00000451036.5:20146|3044
MEDFLKQEMGALCYSCMAGR
>ENST00000343218.10|SNV-114489-C-A|5
NLHKSGFSLSGTQVDEGVR
>FUSION-ENST00000657693.1:145151-ENST00000451036.5:20146|3866
CAMEISEPGLPR
>FUSION-ENST00000657693.1:145151-ENST00000451036.5:20146|4021
PCLPPLQGKNKDR
>FUSION-ENST00000657693.1:145151-ENST00000451036.5:20146|8548
HGRFFCSSK
>FUSION-ENST00000665698.1:194766-ENST00000451036.5:20149|1095
AHDGPVTCQTSHRR
>FUSION-ENST00000657693.1:145151-ENST00000451036.5:20146|6782
DSLHGPRP
>FUSION-ENST00000665698.1:194766-ENST00000451036.5:20149|1267
MEGVACLVCIK
>FUSION-ENST00000657693.1:145151-ENST00000451036.5:20146|6499
LGRAGRYYSHFTDEK
>FUSION-ENST00000653522.1:145151-ENST00000451036.5:20146|2650
VAMRERL
>FUSION-ENST00000653522.1:145151-ENST00000451036.5:20146|844
LEAMFWSQTDQYWDSGHTPSLAG
>ENST00000411527.5|MNV-1797-GC-G|7
CADTTTR
>ENST00000473593.1|SNV-67850-A-C|1
ASIICHIPQCITRVLDRLHTR
>FUSION-ENST00000657693.1:145151-ENST00000451036.5:20146|4834
LGQKYPLLACELFTQV
>FUSION-ENST00000653522.1:145151-ENST00000451036.5:20146|1904
FTVPVLLQGLRK
>FUSION-ENST00000653522.1:145151-ENST00000451036.5:20146|1303
MQHSQGKSVDLGAWYGWLDWK
>FUSION-ENST00000657693.1:145151-ENST00000451036.5:20146|3909
LWCPKTRACLWPLGVSSCEF
>FUSION-ENST00000653522.1:215919-ENST00000451036.5:20149|903
DCFLYLVSTGF
>FUSION-ENST00000657693.1:145151-ENST00000451036.5:20146|5241
MLYDIDLSGSQHPLV
>FUSION-ENST00000657693.1:145151-ENST00000451036.5:20146|4958
GELVELWSWKLQCAVITPLHSV
>FUSION-ENST00000653522.1:145151-ENST00000451036.5:20146|2076
SKELVLGQD
>FUSION-ENST00000657693.1:145151-ENST00000451036.5:20146|7386
MRKSLGISR
>FUSION-ENST00000657693.1:145151-ENST00000451036.5:20146|6215
TWNQPKCPSLIDWIKK
>FUSION-ENST00000657693.1:145151-ENST00000451036.5:20146|8190
SAFSESNVWVRHR
>FUSION-ENST00000665698.1:194766-ENST00000451036.5:20149|4
HCSLNVFSSCAPHSVYSK
>FUSION-ENST00000653522.1:145151-ENST00000451036.5:20146|392
DVLFLLACCFLWEWPFLPRQCK
>FUSION-ENST00000665698.1:194766-ENST00000451036.5:20149|1353
CSVVCSLQQACMHLDVR
>FUSION-ENST00000653522.1:145151-ENST00000451036.5:20146|808
MELGSKQLWVQVRALLLR
>ENST00000464569.1|SNV-17884-A-G|3
MGYLLCLLTLLGSYIELPAYLK
>FUSION-ENST00000653522.1:145151-ENST00000451036.5:20146|1938
MIRFGSGSPDGRK
>FUSION-ENST00000653522.1:215919-ENST00000451036.5:20149|505
APTSKSHHLEG
>FUSION-ENST00000657693.1:145151-ENST00000451036.5:20146|7194
LGASSSSS
>FUSION-ENST00000653522.1:145151-ENST00000451036.5:20146|1901
KSSAVLASTPEDDRK
>ENST00000567887.5|INDEL-253780-C-CA|6
VSDGEQAKKEQGNFLK
>FUSION-ENST00000653522.1:215919-ENST00000451036.5:20149|200
MYLSSNLSMRK
>FUSION-ENST00000657693.1:145151-ENST00000451036.5:20146|8334
TKEMMNR
>FUSION-ENST00000657693.1:145151-ENST00000451036.5:20146|5405
SVCSFSEFAKDKGR
>FUSION-ENST00000665698.1:194766-ENST00000451036.5:20149|51
MYPFCVFLESCYTWDLGTFNLK
>ENST00000646224.1|SNV-146876-C-G|2
MTEGHVTMRQGADR
>FUSION-ENST00000653522.1:145151-ENST00000451036.5:20146|2803
MDSFPCSEGLSIITR
>FUSION-ENST00000657693.1:145151-ENST00000451036.5:20146|7789
MFSVKFLKEHS
>FUSION-ENST00000665698.1:194766-ENST00000451036.5:20149|588
MPPHSSLGNEARLCVKK
>FUSION-ENST00000657693.1:145151-ENST00000451036.5:20146|3960
MPVLWQRISMEASR
>FUSION-ENST00000653522.1:145151-ENST00000451036.5:20146|988
RMIWGRPQK
>FUSION-ENST00000657693.1:145151-ENST00000451036.5:20146|4932
GGDGRIG
>ENST00000286448.12|SNV-16846-C-A|4
RFQTTYGSRAK
>FUSION-ENST00000657693.1:145151-ENST00000451036.5:20146|4369
KGEGHTCLGGWRR
>FUSION-ENST00000653522.1:215919-ENST00000451036.5:20149|972
MPCCTWR
>FUSION-ENST00000657693.1:145151-ENST00000451036.5:20146|6866
MTSTSELWLLR
>FUSION-ENST00000657693.1:145151-ENST00000451036.5:20146|4630
PAGITDSR
>FUSION-ENST00000653522.1:145151-ENST00000451036.5:20146|1013
KRSGWGLVWDMLR
>FUSION-ENST00000653522.1:145151-ENST00000451036.5:20146|2132
MLMMMMMMSTSIILR
>FUSION-ENST00000657693.1:145151-ENST00000451036.5:20146|3797
HKSVFILQEHSWLLK
>FUSION-ENST00000653522.1:215919-ENST00000451036.5:20149|111
IIMKYPNINFHR
>FUSION-ENST00000653522.1:145151-ENST00000451036.5:20146|1888
DIDSLQPPPPGFK
>FUSION-ENST00000657693.1:145151-ENST00000451036.5:20146|5589
MAEWQLV
>FUSION-ENST00000657693.1:145151-ENST00000451036.5:20146|3016
RDFADASK
>FUSION-ENST00000665698.1:194766-ENST00000451036.5:20149|574
MCKFIYLFVHLVII
>FUSION-ENST00000653522.1:145151-ENST00000451036.5:20146|2562
SAFIRILQKT
>FUSION-ENST00000665698.1:194766-ENST00000451036.5:20149|237
MSSTEFASKGAVVIISWISLVVYR
>FUSION-ENST00000653522.1:145151-ENST00000451036.5:20146|328
YSGVWSKA
>FUSION-ENST00000653522.1:145151-ENST00000451036.5:20146|300
MEFCSFCPGQSAMAR
>FUSION-ENST00000653522.1:215919-ENST00000451036.5:20149|1082
QPWGKEEK
>FUSION-ENST00000657693.1:145151-ENST00000451036.5:20146|7782
MTLEIPYILSALGR
>FUSION-ENST00000657693.1:145151-ENST00000451036.5:20146|8095
MITPLYSSLGDRMRPCL
>FUSION-ENST00000657693.1:145151-ENST00000451036.5:20146|3607
CLRDLSR
>FUSION-ENST00000653522.1:145151-ENST00000451036.5:20146|1423
ISFWSLDFGCIFSHSR
>ENST00000438642.6|SNV-365753-G-A|3
MQTSTQFLGLICCLLGYAILLQISK
>FUSION-ENST00000665698.1:194766-ENST00000451036.5:20149|2160
MGVAFSR
>FUSION-ENST00000665698.1:194766-ENST00000451036.5:20149|218
AGQTMHFPPCPAPHAR
>FUSION-ENST00000657693.1:145151-ENST00000451036.5:20146|4455
EVTEAILS
>FUSION-ENST00000657693.1:145151-ENST00000451036.5:20146|8489
MIAGLKTW
>FUSION-ENST00000665698.1:194766-ENST00000451036.5:20149|1744
MPSHLPQVAQLGDGR
>FUSION-ENST00000653522.1:145151-ENST00000451036.5:20146|1080
GCSEPTSRHCTPAWVRLR
>FUSION-ENST00000665698.1:194766-ENST00000451036.5:20149|1598
SFVIFRQPRMT
>FUSION-ENST00000665698.1:194766-ENST00000451036.5:20149|1924
VRPVPAFFR
>FUSION-ENST00000657693.1:145151-ENST00000451036.5:20146|6594
NSWEQSTQYRCLAFYCRQHLGR
>FUSION-ENST00000657693.1:145151-ENST00000451036.5:20146|8538
EDSSVHLSS
>FUSION-ENST00000657693.1:145151-ENST00000451036.5:20146|5303
RREPGADSS
>FUSION-ENST00000653522.1:145151-ENST00000451036.5:20146|1658
MSTDPKYWVILYLSLPSFFFF
>FUSION-ENST00000665698.1:194766-ENST00000451036.5:20149|2636
FCSLLAE
>FUSION-ENST00000653522.1:215919-ENST00000451036.5:20149|1024
AMQGWKGG
>FUSION-ENST00000653522.1:215919-ENST00000451036.5:20149|1025
NLKAMQGWKGG
>FUSION-ENST00000657693.1:145151-ENST00000451036.5:20146|6842
MGVLENAEHKK
>FUSION-ENST00000665698.1:194766-ENST00000451036.5:20149|1831
LSLSACSTGR
>FUSION-ENST00000657693.1:145151-ENST00000451036.5:20146|7592
HRQFIFNFYV
>FUSION-ENST00000665698.1:194766-ENST00000451036.5:20149|1002
LLSALPGYSARK
>FUSION-ENST00000653522.1:145151-ENST00000451036.5:20146|633
MPRSVCVEQWVDLQTPLR
>FUSION-ENST00000657693.1:145151-ENST00000451036.5:20146|7249
MFLCSVIRAGCMMGSL
>FUSION-ENST00000653522.1:145151-ENST00000451036.5:20146|2630
MNKLRFSEIQK
>FUSION-ENST00000657693.1:145151-ENST00000451036.5:20146|5478
DKVSLCGPGWSAVV
>FUSION-ENST00000653522.1:145151-ENST00000451036.5:20146|985
MIWGRPQK
>FUSION-ENST00000657693.1:145151-ENST00000451036.5:20146|7906
MFMVVNSR
>FUSION-ENST00000653522.1:145151-ENST00000451036.5:20146|2854
WHLMSTLCVVGVMLGAWGR
>FUSION-ENST00000665698.1:194766-ENST00000451036.5:20149|864
MTVVKMAQQAPPLLRSPLEKPV
>FUSION-ENST00000653522.1:145151-ENST00000451036.5:20146|2658
MSQACFQPLRR
>FUSION-ENST00000657693.1:145151-ENST00000451036.5:20146|5098
LSGNPHQR
>FUSION-ENST00000657693.1:145151-ENST00000451036.5:20146|3900
MASFHFHVLS
>FUSION-ENST00000657693.1:145151-ENST00000451036.5:20146|5190
MDKISCGWSLEVHGRR
>FUSION-ENST00000665698.1:194766-ENST00000451036.5:20149|2290
IARKWWSSPLLW
>FUSION-ENST00000665698.1:194766-ENST00000451036.5:20149|38
MSTEHMLLDDSVGLR
>FUSION-ENST00000657693.1:145151-ENST00000451036.5:20146|8256
MKCCGNRPSR
>FUSION-ENST00000653522.1:145151-ENST00000451036.5:20146|1800
MGMWWYRVGCR
>FUSION-ENST00000657693.1:145151-ENST00000451036.5:20146|6079
NHCTWKMYF
>FUSION-ENST00000665698.1:194766-ENST00000451036.5:20149|857
MVSIGAVELWPK
>FUSION-ENST00000657693.1:145151-ENST00000451036.5:20146|5506
WESSPFFHGKTRLLGFC
>FUSION-ENST00000657693.1:145151-ENST00000451036.5:20146|7199
EDTEIKPVRIFNVGTLRPRK
>FUSION-ENST00000665698.1:194766-ENST00000451036.5:20149|1374
GPYCFFVAAVTNFDRFGSLK
>FUSION-ENST00000657693.1:145151-ENST00000451036.5:20146|3710
MCGFTLGLL
>FUSION-ENST00000653522.1:145151-ENST00000451036.5:20146|1511
MSTKSFYR
>FUSION-ENST00000653522.1:215919-ENST00000451036.5:20149|533
ERKQSSFHDFPFAPMFIHVGCCNK
>ENST00000478355.5|INDEL-1772-G-GCA|10
AESLPGGHVR
>FUSION-ENST00000657693.1:145151-ENST00000451036.5:20146|7017
MNSVYIKR
>FUSION-ENST00000657693.1:145151-ENST00000451036.5:20146|5988
MGSKTRSSQVR
>FUSION-ENST00000653522.1:145151-ENST00000451036.5:20146|245
MGQYVSQRAILTIYQSQFLLR
>FUSION-ENST00000657693.1:145151-ENST00000451036.5:20146|8505
FQTYFAYWQRQVETCST
>FUSION-ENST00000665698.1:194766-ENST00000451036.5:20149|2011
NLLNCLR
>FUSION-ENST00000653522.1:145151-ENST00000451036.5:20146|1263
ECAHSNTAPCQLAEKLK
>FUSION-ENST00000657693.1:145151-ENST00000451036.5:20146|7850
MWGVNIFEGLE
>FUSION-ENST00000657693.1:145151-ENST00000451036.5:20146|8227
GSPCGVFCFCFLFVMR
>FUSION-ENST00000657693.1:145151-ENST00000451036.5:20146|6507
MSPLVFTYPLAHLILKTTSLQK
>FUSION-ENST00000653522.1:215919-ENST00000451036.5:20149|498
MWAECFLGGFLCTGAQLPKGPRR
>FUSION-ENST00000653522.1:145151-ENST00000451036.5:20146|2122
MSDFFQQCFVVLVEIFHLLG
>FUSION-ENST00000657693.1:145151-ENST00000451036.5:20146|7141
MCSLHYISTGQCYAKL
>FUSION-ENST00000657693.1:145151-ENST00000451036.5:20146|3241
MTVGGMGRDSIRR
>FUSION-ENST00000665698.1:194766-ENST00000451036.5:20149|1022
SQERQGR
>FUSION-ENST00000653522.1:215919-ENST00000451036.5:20149|610
MLRAYLVYFQPQL
>FUSION-ENST00000657693.1:145151-ENST00000451036.5:20146|8146
RQVEMGPQPTRPAVAQK
>FUSION-ENST00000665698.1:194766-ENST00000451036.5:20149|1642
MAEGGWDLGEQPVRSPWVACTPSPK
>FUSION-ENST00000653522.1:145151-ENST00000451036.5:20146|1741
MGLVGRLGR
>FUSION-ENST00000657693.1:145151-ENST00000451036.5:20146|3925
MKLCPQWSLVLCGLR
>FUSION-ENST00000657693.1:145151-ENST00000451036.5:20146|3356
HTHHTHTHTHTDTCGVQKAQR
>FUSION-ENST00000657693.1:145151-ENST00000451036.5:20146|3325
LNDELMGVAHKHGTCIHM
>FUSION-ENST00000657693.1:145151-ENST00000451036.5:20146|3401
SLRDVPK
>ENST00000308159.10|SNV-104283-G-A|1
DSQGENIFLRCVSELVIESR
>FUSION-ENST00000665698.1:194766-ENST00000451036.5:20149|1858
TAICKPKR
>FUSION-ENST00000665698.1:194766-ENST00000451036.5:20149|2407
MAEVQARL
>FUSION-ENST00000653522.1:145151-ENST00000451036.5:20146|1671
GRGQQSNQLLVETWI
>FUSION-ENST00000657693.1:145151-ENST00000451036.5:20146|5278
MQAVETLAMVSPCR
>FUSION-ENST00000657693.1:145151-ENST00000451036.5:20146|8129
VAGGVGGGGKGR
>FUSION-ENST00000653522.1:145151-ENST00000451036.5:20146|139
THTHTHTHTHTERER
>ENST00000556275.5|MNV-77423-GCAGCTGCACTGTGCCGGCAAG-G|3
QRSADEAKR
>FUSION-ENST00000653522.1:145151-ENST00000451036.5:20146|929
GPEPWEVSDPGVPRFSQVV
>FUSION-ENST00000657693.1:145151-ENST00000451036.5:20146|4969
MEYVQEFETSLDSIVRSHLYKK
>FUSION-ENST00000653522.1:215919-ENST00000451036.5:20149|716
MGCRASCILRNFFSSK
>FUSION-ENST00000657693.1:145151-ENST00000451036.5:20146|6157
HSMFSFR
>FUSION-ENST00000657693.1:145151-ENST00000451036.5:20146|3340
RCSPQSFRTR
>FUSION-ENST00000657693.1:145151-ENST00000451036.5:20146|7585
ETRGRPR
>ENST00000355327.7|SNV-145801-C-T|1
LWRQKLSSR
>FUSION-ENST00000657693.1:145151-ENST00000451036.5:20146|5675
MPFSCLSLPSSWNYR
>FUSION-ENST00000653522.1:145151-ENST00000451036.5:20146|1814
MGHAGRVFVLAYWLLLLFR
>FUSION-ENST00000657693.1:145151-ENST00000451036.5:20146|7909
SSGPAWPTW
>FUSION-ENST00000657693.1:145151-ENST00000451036.5:20146|8388
MVAHTCNSSYLGV
>FUSION-ENST00000657693.1:145151-ENST00000451036.5:20146|4742
TDDTPGLPGTVCVPLGRATS
>FUSION-ENST00000657693.1:145151-ENST00000451036.5:20146|7612
ERKLVGLLPSVFSCSLALISELR
>FUSION-ENST00000665698.1:194766-ENST00000451036.5:20149|718
YFFILLKQLTNDHF
>FUSION-ENST00000657693.1:145151-ENST00000451036.5:20146|3791
MLAVGITFGLIVK
>FUSION-ENST00000657693.1:145151-ENST00000451036.5:20146|3158
NLGVGGVGNKHSK
>FUSION-ENST00000665698.1:194766-ENST00000451036.5:20149|1742
MPSHLPQVAQLGDGRIHTLLPSTR
>FUSION-ENST00000657693.1:145151-ENST00000451036.5:20146|5020
GLGEVAHACNSSTLGGR
>FUSION-ENST00000657693.1:145151-ENST00000451036.5:20146|5198
MISSFQGRAWRQK
>FUSION-ENST00000653522.1:145151-ENST00000451036.5:20146|2320
KTLLLRR
>ENST00000243300.14|SNV-93237-C-T|4
KIEVQERSPSVPNNQDHAYHVK
>FUSION-ENST00000657693.1:145151-ENST00000451036.5:20146|5321
QEFRTNQNETIK
>FUSION-ENST00000665698.1:194766-ENST00000451036.5:20149|1732
STMIACDMKPSTDSSFRGGFK
>FUSION-ENST00000653522.1:145151-ENST00000451036.5:20146|188
GFVNQKNECWYLISCPRFK
>FUSION-ENST00000653522.1:145151-ENST00000451036.5:20146|540
GFHYVAHAGLKLLGSSHLPTLAS
>FUSION-ENST00000653522.1:145151-ENST00000451036.5:20146|2002
MLLGSHA
>FUSION-ENST00000657693.1:145151-ENST00000451036.5:20146|6576
CVCEGVAKGD
>FUSION-ENST00000665698.1:194766-ENST00000451036.5:20149|1057
RSAHEASLILQLPPGTQDYVPVN
>FUSION-ENST00000657693.1:145151-ENST00000451036.5:20146|5636
LVLDPKHTYIADSTLLSSTYR
>FUSION-ENST00000657693.1:145151-ENST00000451036.5:20146|4735
GATSQTGR
>FUSION-ENST00000657693.1:145151-ENST00000451036.5:20146|7360
CALELGYPPAK
>FUSION-ENST00000657693.1:145151-ENST00000451036.5:20146|3019
STSESLEPANMLHVKRDFADASK
>FUSION-ENST00000653522.1:145151-ENST00000451036.5:20146|165
GSPILRQRDPK
>FUSION-ENST00000653522.1:145151-ENST00000451036.5:20146|1775
MGQRLGVWGLVARCWEWGAGK
>FUSION-ENST00000665698.1:194766-ENST00000451036.5:20149|2268
CLLFMTRGGPLLK
>FUSION-ENST00000653522.1:215919-ENST00000451036.5:20149|1076
MLFVLSEILEQNSLAGCLALR
>FUSION-ENST00000657693.1:145151-ENST00000451036.5:20146|3011
AKDPEVDG
>FUSION-ENST00000657693.1:145151-ENST00000451036.5:20146|8024
MYAEFPK
>FUSION-ENST00000653522.1:145151-ENST00000451036.5:20146|2012
GGGLCFAIR
>FUSION-ENST00000657693.1:145151-ENST00000451036.5:20146|5495
ACHLFCKKK
>FUSION-ENST00000657693.1:145151-ENST00000451036.5:20146|6883
MSVHVCTYVCR
>ENST00000573523.5|SNV-29806-C-T|1
CVRLHSEASAGPSSCVGLSSRR
>FUSION-ENST00000653522.1:145151-ENST00000451036.5:20146|930
GPEPWEVSDPGVPR
>FUSION-ENST00000653522.1:145151-ENST00000451036.5:20146|1410
LEAALLAQAR
>FUSION-ENST00000653522.1:145151-ENST00000451036.5:20146|2225
MVVHPTCELNDTTEHQAL
>ENST00000243300.14|SNV-93237-C-T|3
IEVQERSPSVPNNQDHAYHVK
>FUSION-ENST00000657693.1:145151-ENST00000451036.5:20146|4274
SGCQEGR
>FUSION-ENST00000665698.1:194766-ENST00000451036.5:20149|637
SGVRDQPGQHGETPSLLKIQK
>ENST00000470678.6|SNV-2151-G-A|2
GDESWVTDICKVGASSDPC
>FUSION-ENST00000657693.1:145151-ENST00000451036.5:20146|5426
MCLCTNSVR
>FUSION-ENST00000657693.1:145151-ENST00000451036.5:20146|3289
HAHTSHTHTHTHRHMRSPEGSETER
>FUSION-ENST00000665698.1:194766-ENST00000451036.5:20149|2055
DEVLPHWPGCSR
>FUSION-ENST00000653522.1:145151-ENST00000451036.5:20146|2669
DTEWLWQ
>FUSION-ENST00000665698.1:194766-ENST00000451036.5:20149|2458
CVLWGQKEVLHRVFLPVDALPR
>FUSION-ENST00000653522.1:145151-ENST00000451036.5:20146|2468
ALETKLGREAPLLIMLETR
>FUSION-ENST00000653522.1:215919-ENST00000451036.5:20149|383
RLCLCLFGLL
>FUSION-ENST00000657693.1:145151-ENST00000451036.5:20146|7258
GYQTQSDGERRYR
>FUSION-ENST00000653522.1:215919-ENST00000451036.5:20149|562
WASWAVR
>FUSION-ENST00000657693.1:145151-ENST00000451036.5:20146|6933
GCECKTK
>FUSION-ENST00000657693.1:145151-ENST00000451036.5:20146|4801
MTLQGYQER
>FUSION-ENST00000653522.1:215919-ENST00000451036.5:20149|963
MTEPEERPRHLHLCVQFYLS
>FUSION-ENST00000665698.1:194766-ENST00000451036.5:20149|608
MSSLLLFLFFFKR
>FUSION-ENST00000657693.1:145151-ENST00000451036.5:20146|8052
LSFITACLYRLCFLFFS
>FUSION-ENST00000665698.1:194766-ENST00000451036.5:20149|811
EPGRRSLQ
>ENST00000520200.5|SNV-40941-C-T|4
GELQVAKALDWEQASSYSLK
>FUSION-ENST00000657693.1:145151-ENST00000451036.5:20146|4407
VTDSGRSSAETLVCAGGSVNHW
>FUSION-ENST00000665698.1:194766-ENST00000451036.5:20149|1026
GIQHQVKGGHGFLAATRSQER
>FUSION-ENST00000653522.1:145151-ENST00000451036.5:20146|719
ENVFALEK
>FUSION-ENST00000653522.1:145151-ENST00000451036.5:20146|443
SFLSILSAGLRR
>FUSION-ENST00000653522.1:145151-ENST00000451036.5:20146|1885
EENTTEIVQTVLSVNSWISMQCCQ
>FUSION-ENST00000653522.1:145151-ENST00000451036.5:20146|279
GERWCWVWLWLPMAAPMLV
>FUSION-ENST00000657693.1:145151-ENST00000451036.5:20146|4466
MASLASSLWGVGAEGSPR
>FUSION-ENST00000657693.1:145151-ENST00000451036.5:20146|6395
VSAEMLKLLLSPALYLGLARS
>FUSION-ENST00000653522.1:145151-ENST00000451036.5:20146|787
MNVGVYEEYDEIRGYVLESD
>FUSION-ENST00000653522.1:145151-ENST00000451036.5:20146|1872
HMAQLHK
>FUSION-ENST00000657693.1:145151-ENST00000451036.5:20146|5916
GVREGVREG
>FUSION-ENST00000653522.1:145151-ENST00000451036.5:20146|419
MGYLIFSFQQPWR
>FUSION-ENST00000653522.1:145151-ENST00000451036.5:20146|451
GQGCAVSTCLLLSLGVAISSK
>FUSION-ENST00000653522.1:145151-ENST00000451036.5:20146|1548
CTTHNSQK
>FUSION-ENST00000653522.1:145151-ENST00000451036.5:20146|718
ENVFALEKYTWK
>FUSION-ENST00000657693.1:145151-ENST00000451036.5:20146|4459
SFECGTGR
>FUSION-ENST00000653522.1:145151-ENST00000451036.5:20146|698
QSWHEQMMPGSTWLCKSCSPSSDR
>ENST00000464066.5|SNV-122048-C-T|3
MKSASRIR
>FUSION-ENST00000657693.1:145151-ENST00000451036.5:20146|5638
MLVLDPK
>FUSION-ENST00000653522.1:215919-ENST00000451036.5:20149|945
DCCLLCSKGTRNTESDT
>FUSION-ENST00000657693.1:145151-ENST00000451036.5:20146|6720
GMLRTVHPQRVNDCIHLD
>FUSION-ENST00000657693.1:145151-ENST00000451036.5:20146|7549
EHPALLGMAEIHQGR
>FUSION-ENST00000653522.1:145151-ENST00000451036.5:20146|1766
SALYMCWKSN
>ENST00000452194.5|SNV-19654-C-A|1
LVSLKRK
>FUSION-ENST00000653522.1:145151-ENST00000451036.5:20146|2331
TRLNGVNSGR
>FUSION-ENST00000657693.1:145151-ENST00000451036.5:20146|5172
GVPNCHVTLSDARETL
>ENST00000259523.10|SNV-3004-C-G|1
FELLPTAPLSPSRR
>FUSION-ENST00000653522.1:145151-ENST00000451036.5:20146|1966
MPGLPWHS
>FUSION-ENST00000653522.1:145151-ENST00000451036.5:20146|2515
YLFYFKFWGTCAGCAGLLHGR
>FUSION-ENST00000653522.1:145151-ENST00000451036.5:20146|1550
AENSKCW
>ENST00000331565.5|SNV-16542-A-G|1
QGVLNVAGEAGGKQK
>FUSION-ENST00000657693.1:145151-ENST00000451036.5:20146|3129
VKNISPE
>ENST00000311936.8|SNV-25309-G-A|1
SYGIPFIETSTKTR
>FUSION-ENST00000665698.1:194766-ENST00000451036.5:20149|960
SRNCASR
>FUSION-ENST00000657693.1:145151-ENST00000451036.5:20146|8177
MFWIYWVKLLK
>FUSION-ENST00000653522.1:145151-ENST00000451036.5:20146|2106
KYGLSCVKIR
>FUSION-ENST00000657693.1:145151-ENST00000451036.5:20146|8302
NPCPPEASVLVDVTQ
>FUSION-ENST00000653522.1:145151-ENST00000451036.5:20146|1603
QPSFRMGR
>FUSION-ENST00000653522.1:145151-ENST00000451036.5:20146|2167
TSDVVHFFMFGGCMNVFF
>FUSION-ENST00000657693.1:145151-ENST00000451036.5:20146|5797
AESLQDPAVLEGHLSTPPKR
>FUSION-ENST00000653522.1:145151-ENST00000451036.5:20146|532
HVECCARSSSHLIFLFYLSFLRIVR
>FUSION-ENST00000657693.1:145151-ENST00000451036.5:20146|4595
CMSLGMLPISGSLSLLSVK
>FUSION-ENST00000657693.1:145151-ENST00000451036.5:20146|8104
IPGFWWK
>FUSION-ENST00000665698.1:194766-ENST00000451036.5:20149|1406
SVLPGQADGFREGWAK
>FUSION-ENST00000653522.1:145151-ENST00000451036.5:20146|1668
TALHSVNCFN
>FUSION-ENST00000657693.1:145151-ENST00000451036.5:20146|7861
MVKPHLY
>FUSION-ENST00000657693.1:145151-ENST00000451036.5:20146|7355
IRLSKTDK
>FUSION-ENST00000653522.1:145151-ENST00000451036.5:20146|1308
TPEGSGWGSGDK
>FUSION-ENST00000657693.1:145151-ENST00000451036.5:20146|4709
AGGSPEVR
>FUSION-ENST00000657693.1:145151-ENST00000451036.5:20146|4018
VTACCVPLQGAPGGAVWDR
>FUSION-ENST00000653522.1:145151-ENST00000451036.5:20146|2385
MIPPPRPPKVLGLQA
>FUSION-ENST00000657693.1:145151-ENST00000451036.5:20146|8525
NHVQGFRDK
>FUSION-ENST00000665698.1:194766-ENST00000451036.5:20149|116
MEAPGFGPISLPSFAPLAPCAESLH
>FUSION-ENST00000665698.1:194766-ENST00000451036.5:20149|2033
MGMQATVFSFLFSKWSPAVWPR
>FUSION-ENST00000657693.1:145151-ENST00000451036.5:20146|8338
DDEQNVSGR
>FUSION-ENST00000657693.1:145151-ENST00000451036.5:20146|4165
PERGKEGSFMEPSEGAQSR
>FUSION-ENST00000665698.1:194766-ENST00000451036.5:20149|1471
SLALSPRLECSGAISPHCNLR
>FUSION-ENST00000653522.1:215919-ENST00000451036.5:20149|369
MDAGTFQSTAGR
>FUSION-ENST00000665698.1:194766-ENST00000451036.5:20149|2270
CLLFMTR
>FUSION-ENST00000653522.1:215919-ENST00000451036.5:20149|429
MCRLVRVCISFLELL
>ENST00000394440.8|SNV-16130-G-A|3
ITGCASPGKTVTIVVHGSNK
>FUSION-ENST00000657693.1:145151-ENST00000451036.5:20146|7960
DIPLFVYLFSI
>FUSION-ENST00000657693.1:145151-ENST00000451036.5:20146|5921
EETVDRGVR
>FUSION-ENST00000607320.5:190651-ENST00000666777.1:301992|5
LLHLETQDEDPAWGCQR
>FUSION-ENST00000665698.1:194766-ENST00000451036.5:20149|901
MLVFGQSGQVRLSGR
>FUSION-ENST00000653522.1:215919-ENST00000451036.5:20149|1017
SSSSFVLCLKFSKAHLR
>FUSION-ENST00000657693.1:145151-ENST00000451036.5:20146|8502
QGLCLLCCLL
>FUSION-ENST00000665698.1:194766-ENST00000451036.5:20149|555
TIIIIIFFGDKVLLCCLGWNAVAET
>FUSION-ENST00000657693.1:145151-ENST00000451036.5:20146|5956
YHIMMCGSAMDRIYNGGPMRL
>FUSION-ENST00000653522.1:145151-ENST00000451036.5:20146|814
SGHPGLPLAR
>FUSION-ENST00000653522.1:145151-ENST00000451036.5:20146|2564
RSAFIRILQK
>FUSION-ENST00000657693.1:145151-ENST00000451036.5:20146|4481
SWKRQGNR
>FUSION-ENST00000653522.1:215919-ENST00000451036.5:20149|782
TICFTQSPG
>FUSION-ENST00000657693.1:145151-ENST00000451036.5:20146|5559
NASGCGPLGR
>FUSION-ENST00000653522.1:145151-ENST00000451036.5:20146|834
LKNGGCYHA
>FUSION-ENST00000653522.1:215919-ENST00000451036.5:20149|331
LLEVRSSRPSSQQGETPSLPK
>FUSION-ENST00000665698.1:194766-ENST00000451036.5:20149|389
LAGREVFGVR
>FUSION-ENST00000665698.1:194766-ENST00000451036.5:20149|2482
SVPFLAVGCGACYSTCGRK
>ENST00000308159.10|SNV-104283-G-A|3
DEKDSQGENIFLRCVSELVIESR
>FUSION-ENST00000653522.1:145151-ENST00000451036.5:20146|495
VRGVPIM
>FUSION-ENST00000653522.1:145151-ENST00000451036.5:20146|2289
KLGLLQRAAGGAGWSLALALTH
>FUSION-ENST00000653522.1:145151-ENST00000451036.5:20146|2240
RNVLVVER
>FUSION-ENST00000665698.1:194766-ENST00000451036.5:20149|1109
MSAFYIQIRR
>FUSION-ENST00000657693.1:145151-ENST00000451036.5:20146|4490
EEGAMRQGITVPRSWK
>FUSION-ENST00000657693.1:145151-ENST00000451036.5:20146|3341
RCSPQSFR
>FUSION-ENST00000653522.1:145151-ENST00000451036.5:20146|2157
KSFPHCLFLSSLLKIR
>FUSION-ENST00000657693.1:145151-ENST00000451036.5:20146|2866
GECWVPSRCSVVSE
>FUSION-ENST00000657693.1:145151-ENST00000451036.5:20146|5076
SVLLVCGEL
>FUSION-ENST00000665698.1:194766-ENST00000451036.5:20149|337
MGLLMTSHSWQPHR
>FUSION-ENST00000657693.1:145151-ENST00000451036.5:20146|5453
MLGHWDISPTEITYR
>ENST00000302277.7|SNV-337436-G-T|1
DATTVAEDPESSNNYTAK
>FUSION-ENST00000665698.1:194766-ENST00000451036.5:20149|1125
AHSRGCSVALPRIRPR
>FUSION-ENST00000653522.1:145151-ENST00000451036.5:20146|1497
FYLRVMKMFWNQIDMVIIPHCECTR
>FUSION-ENST00000657693.1:145151-ENST00000451036.5:20146|6446
MPGSASGFVTDLANKHSLK
>FUSION-ENST00000657693.1:145151-ENST00000451036.5:20146|3529
CHSHLFLLEASYPMALPPVFLIT
>FUSION-ENST00000657693.1:145151-ENST00000451036.5:20146|3513
GWGEVAR
>ENST00000411527.5|INDEL-1803-G-GA|2
GPQPPQPAGLLGDR
>FUSION-ENST00000665698.1:194766-ENST00000451036.5:20149|1413
TPRSVLPGQADGFR
>FUSION-ENST00000657693.1:145151-ENST00000451036.5:20146|6445
PGSASGFVTDLANKHSLK
>FUSION-ENST00000665698.1:194766-ENST00000451036.5:20149|915
QPVPTQLAFTSRSA
>FUSION-ENST00000657693.1:145151-ENST00000451036.5:20146|7728
GQDFVSFPISSSNELLPMLYDCIK
>FUSION-ENST00000653522.1:145151-ENST00000451036.5:20146|1882
VVPPRPANFCIFSKDGVSPY
>FUSION-ENST00000657693.1:145151-ENST00000451036.5:20146|6973
MCAETYR
>FUSION-ENST00000657693.1:145151-ENST00000451036.5:20146|3967
RSLQILLLR
>FUSION-ENST00000653522.1:145151-ENST00000451036.5:20146|2061
FLSPLPFPSLKIHK
>FUSION-ENST00000657693.1:145151-ENST00000451036.5:20146|5913
DHGGGTVLPGLGR
>FUSION-ENST00000653522.1:215919-ENST00000451036.5:20149|586
MVRHLHGCIANQLLRNVLTMVLV
>FUSION-ENST00000657693.1:145151-ENST00000451036.5:20146|6197
MDTGRGTSHTGACWGMGGK
>FUSION-ENST00000653522.1:145151-ENST00000451036.5:20146|906
MNIWGQQSSS
>FUSION-ENST00000657693.1:145151-ENST00000451036.5:20146|4331
HGGGWGGEKGTGK
>FUSION-ENST00000653522.1:145151-ENST00000451036.5:20146|2550
MQYFCETC
>FUSION-ENST00000657693.1:145151-ENST00000451036.5:20146|6632
WLVASSSLLGFPEILSNPRASEVL
>FUSION-ENST00000665698.1:194766-ENST00000451036.5:20149|922
GTLGLNK
>ENST00000438642.6|SNV-365753-G-A|2
QTSTQFLGLICCLLGYAILLQISK
>FUSION-ENST00000665698.1:194766-ENST00000451036.5:20149|808
MGPGELTLLIYHPIGAYSFHSLIR
>FUSION-ENST00000665698.1:194766-ENST00000451036.5:20149|2363
SSLGLLLFLCNKGLKLPASLR
>ENST00000262717.9|SNV-211697-A-G|1
NGQHFYYSLAPEAANNPNFAIR
>FUSION-ENST00000653522.1:145151-ENST00000451036.5:20146|1600
GRRLEHTFLQR
>FUSION-ENST00000665698.1:194766-ENST00000451036.5:20149|2186
EIITVAQR
>FUSION-ENST00000657693.1:145151-ENST00000451036.5:20146|5568
LLMRSVVGK
>FUSION-ENST00000657693.1:145151-ENST00000451036.5:20146|5306
ALICTLRIIVWALQAFGEQVR
>FUSION-ENST00000665698.1:194766-ENST00000451036.5:20149|2158
GECQAPPR
>FUSION-ENST00000653522.1:145151-ENST00000451036.5:20146|2659
SQACFQPLR
>FUSION-ENST00000653522.1:145151-ENST00000451036.5:20146|1279
EGILSLP
>FUSION-ENST00000665698.1:194766-ENST00000451036.5:20149|2358
GLKLPASLRVGK
>FUSION-ENST00000665698.1:194766-ENST00000451036.5:20149|2206
ACSSVFLLLKSSC
>FUSION-ENST00000665698.1:194766-ENST00000451036.5:20149|139
CLLISWGLCVCSVRCQEDSP
>FUSION-ENST00000653522.1:145151-ENST00000451036.5:20146|1412
PSAVCHGYIT
>FUSION-ENST00000657693.1:145151-ENST00000451036.5:20146|8443
MDIVYHAKHVLHLLLPTTP
>FUSION-ENST00000653522.1:145151-ENST00000451036.5:20146|1507
VAGGHGE
>FUSION-ENST00000653522.1:215919-ENST00000451036.5:20149|553
GSKEPGDQASTCSEWSGTSMVA
>FUSION-ENST00000657693.1:145151-ENST00000451036.5:20146|3759
GQQWIQLRVARG
>FUSION-ENST00000665698.1:194766-ENST00000451036.5:20149|320
TRTTLTFLK
>FUSION-ENST00000657693.1:145151-ENST00000451036.5:20146|8438
MSSNGRLLVVGQGWF
>FUSION-ENST00000657693.1:145151-ENST00000451036.5:20146|5799
KAESLQDPAVLEGHLSTPPKR
>FUSION-ENST00000657693.1:145151-ENST00000451036.5:20146|5702
MCGGCWL
>FUSION-ENST00000657693.1:145151-ENST00000451036.5:20146|5952
MCGSAMDRIYNGGPMR
>FUSION-ENST00000653522.1:215919-ENST00000451036.5:20149|1016
FSKAHLR
>FUSION-ENST00000665698.1:194766-ENST00000451036.5:20149|295
VLSTCCAQWWGQCDGSTQGRETR
>FUSION-ENST00000657693.1:145151-ENST00000451036.5:20146|8535
KLHASVCGCLMPFPGGLQAWK
>FUSION-ENST00000665698.1:194766-ENST00000451036.5:20149|1652
MAPLYSSLATAR
>FUSION-ENST00000653522.1:145151-ENST00000451036.5:20146|2300
HSGELRR
>FUSION-ENST00000653522.1:145151-ENST00000451036.5:20146|1526
MNLKNAVLGDRS
>FUSION-ENST00000665698.1:194766-ENST00000451036.5:20149|2544
MENFHGLPK
>FUSION-ENST00000653522.1:215919-ENST00000451036.5:20149|353
ETGPGGAWCK
>FUSION-ENST00000653522.1:145151-ENST00000451036.5:20146|2267
ADINEQGMIFFFSFFYFSF
>FUSION-ENST00000657693.1:145151-ENST00000451036.5:20146|5762
SRLTVSSASRVHAILLPQPLE
>FUSION-ENST00000657693.1:145151-ENST00000451036.5:20146|5337
SQDRAIALHFG
>FUSION-ENST00000657693.1:145151-ENST00000451036.5:20146|6649
SFTFQLCQCGSMNLRKR
>FUSION-ENST00000665698.1:194766-ENST00000451036.5:20149|2234
ESGRVSPGPVS
>FUSION-ENST00000665698.1:194766-ENST00000451036.5:20149|1518
NQIITAKVPAWGHR
>FUSION-ENST00000665698.1:194766-ENST00000451036.5:20149|877
WFQLELLNCGLSQLSLGCSCLS
>FUSION-ENST00000653522.1:145151-ENST00000451036.5:20146|2160
MDSHLSQHHLLNRK
>FUSION-ENST00000657693.1:145151-ENST00000451036.5:20146|3778
MCYGDFR
>FUSION-ENST00000653522.1:145151-ENST00000451036.5:20146|1867
LCIFTLVGR
>FUSION-ENST00000665698.1:194766-ENST00000451036.5:20149|1466
LECSGAISPHCNLR
>FUSION-ENST00000657693.1:145151-ENST00000451036.5:20146|6096
GEQMLVYR
>FUSION-ENST00000665698.1:194766-ENST00000451036.5:20149|557
TRTIIIIIFFGDK
>FUSION-ENST00000665698.1:194766-ENST00000451036.5:20149|73
EGQCLDPQAK
>FUSION-ENST00000665698.1:194766-ENST00000451036.5:20149|1139
GRFGFEGSGNV
>FUSION-ENST00000665698.1:194766-ENST00000451036.5:20149|842
MCAHLVPEDLGDESMTGVHRK
>FUSION-ENST00000653522.1:215919-ENST00000451036.5:20149|403
MLAPFSPQQAATTVFHCTIRSP
>FUSION-ENST00000665698.1:194766-ENST00000451036.5:20149|590
MPPHSSLGNEARLCVK
>FUSION-ENST00000653522.1:145151-ENST00000451036.5:20146|2494
KERQEGR
>FUSION-ENST00000653522.1:215919-ENST00000451036.5:20149|1012
SAVIVSIPVACR
>FUSION-ENST00000657693.1:145151-ENST00000451036.5:20146|4446
LLVCWRSQEPFTSTLRPQTTYSSS
>FUSION-ENST00000657693.1:145151-ENST00000451036.5:20146|6722
KPLHGGFGSQARPGFSINVGRGMLR
>FUSION-ENST00000657693.1:145151-ENST00000451036.5:20146|8186
CSAVNEKPLPSSGSFQCGREAHCR
>FUSION-ENST00000665698.1:194766-ENST00000451036.5:20149|296
VLSTCCAQWWGQCDGSTQGR
>FUSION-ENST00000665698.1:194766-ENST00000451036.5:20149|1561
SWKCSFSLEIFCSLVCVFGGGGGGR
>FUSION-ENST00000657693.1:145151-ENST00000451036.5:20146|5285
WAPVIPATGEAEAGESLEPRSWR
>FUSION-ENST00000657693.1:145151-ENST00000451036.5:20146|6249
ALGEIPSACGA
>FUSION-ENST00000665698.1:194766-ENST00000451036.5:20149|649
SWLGMVVHTCNPSTFGRLRWADHLR
>FUSION-ENST00000657693.1:145151-ENST00000451036.5:20146|5693
STFLSRVAAWTMPSK
>ENST00000395925.8|SNV-271905-C-G|3
VPRFSSLSSCNPPAMGTSAEKR
>FUSION-ENST00000653522.1:145151-ENST00000451036.5:20146|2828
KTWEIQWK
>FUSION-ENST00000657693.1:145151-ENST00000451036.5:20146|3661
MGCSCCHRFHLPHPPNLDLPR
>FUSION-ENST00000657693.1:145151-ENST00000451036.5:20146|3003
MVVCSSTASSGK
>FUSION-ENST00000657693.1:145151-ENST00000451036.5:20146|7561
MSSCQCFR
>FUSION-ENST00000665698.1:194766-ENST00000451036.5:20149|952
QSPTLCHSLTGARGK
>FUSION-ENST00000665698.1:194766-ENST00000451036.5:20149|561
RFHHIVQAGLELVK
>FUSION-ENST00000665698.1:194766-ENST00000451036.5:20149|1401
MMFGEEADLAGAQVGLEWR
>FUSION-ENST00000657693.1:145151-ENST00000451036.5:20146|4530
EASFLTS
>FUSION-ENST00000653522.1:145151-ENST00000451036.5:20146|1699
MGLWALTQF
>FUSION-ENST00000653522.1:215919-ENST00000451036.5:20149|204
MKFEYRL
>ENST00000350110.2|SNV-203077-C-A|3
RFVSQETGNLYIAKVEPSDVGNYT
>FUSION-ENST00000653522.1:145151-ENST00000451036.5:20146|2701
YLPQGYLSR
>FUSION-ENST00000657693.1:145151-ENST00000451036.5:20146|5021
IIRGLGEVAHACNSSTLGGRGR
>FUSION-ENST00000665698.1:194766-ENST00000451036.5:20149|136
PEACGRLLTGEPR
>FUSION-ENST00000657693.1:145151-ENST00000451036.5:20146|5743
ARLCLKK
>FUSION-ENST00000653522.1:145151-ENST00000451036.5:20146|128
GHGRERLK
>FUSION-ENST00000657693.1:145151-ENST00000451036.5:20146|4692
VLKTCFEYLFHISLCTCTGKVLHK
>FUSION-ENST00000657693.1:145151-ENST00000451036.5:20146|7426
SCHPGWGWSAIA
>FUSION-ENST00000665698.1:194766-ENST00000451036.5:20149|2433
MDDQAFR
>ENST00000251739.9|SNV-139-T-C|2
TKSLMTR
>FUSION-ENST00000653522.1:145151-ENST00000451036.5:20146|223
LRLVQSLCGGR
>FUSION-ENST00000665698.1:194766-ENST00000451036.5:20149|244
EHCFVCVAK
>FUSION-ENST00000657693.1:145151-ENST00000451036.5:20146|4947
NPVSAKNAKIS
>FUSION-ENST00000653522.1:145151-ENST00000451036.5:20146|1020
LPCSCHSPASAS
>FUSION-ENST00000665698.1:194766-ENST00000451036.5:20149|269
LGLLDLIESSK
>FUSION-ENST00000653522.1:215919-ENST00000451036.5:20149|680
YFSRYPSYLC
>FUSION-ENST00000665698.1:194766-ENST00000451036.5:20149|1242
QGGYRIYLLERLL
>FUSION-ENST00000653522.1:145151-ENST00000451036.5:20146|269
MFTYVPWKSFIQER
>FUSION-ENST00000657693.1:145151-ENST00000451036.5:20146|4310
RGLGNLRPEAK
>ENST00000555483.5|MNV-77423-GCAGCTGCACTGTGCCGGCAAG-G|6
GQEKWRPRAPSAGAAAGRPEPR
>ENST00000439308.6|SNV-20789-G-A|3
ELDDDFSYAR
>FUSION-ENST00000657693.1:145151-ENST00000451036.5:20146|6870
TFLQSCWKILPCVSFSSSINK
>FUSION-ENST00000657693.1:145151-ENST00000451036.5:20146|4754
MHGGPWPSFVSLSLQAER
>FUSION-ENST00000653522.1:145151-ENST00000451036.5:20146|1856
LEYSGVILTR
>FUSION-ENST00000657693.1:145151-ENST00000451036.5:20146|6354
MGKDFMTKTPK
>FUSION-ENST00000657693.1:145151-ENST00000451036.5:20146|4242
EHLRMKMSQRP
>FUSION-ENST00000665698.1:194766-ENST00000451036.5:20149|1873
RCLVHNFSFPVESQLQKIHT
>FUSION-ENST00000657693.1:145151-ENST00000451036.5:20146|6465
QISVFSRFLEG
>FUSION-ENST00000657693.1:145151-ENST00000451036.5:20146|8021
MYAEFPKVNNKK
>FUSION-ENST00000653522.1:145151-ENST00000451036.5:20146|934
LGSKRER
>FUSION-ENST00000653522.1:145151-ENST00000451036.5:20146|1970
LRHPAIK
>FUSION-ENST00000653522.1:145151-ENST00000451036.5:20146|863
YFPPGLLFLFSLTCQKAPL
>FUSION-ENST00000665698.1:194766-ENST00000451036.5:20149|669
HFGGSVSLSPYHISGLSLR
>FUSION-ENST00000665698.1:194766-ENST00000451036.5:20149|278
AADHVRVSVDK
>FUSION-ENST00000665698.1:194766-ENST00000451036.5:20149|1345
MLFSVVLSLFLILYEK
>ENST00000354955.5|SNV-3993-C-T|1
LYLDHNNLTWMPGPLPRSLR
>FUSION-ENST00000653522.1:145151-ENST00000451036.5:20146|809
ELGSKQLWVQVR
>FUSION-ENST00000665698.1:194766-ENST00000451036.5:20149|1966
ISAYCNLQLLGSSDSPASASR
>ENST00000576164.6|SNV-139760-G-A|2
VPGSSSSSRTR
>FUSION-ENST00000657693.1:145151-ENST00000451036.5:20146|4928
ELNVQNLWSAVRDP
>ENST00000411527.5|MNV-1797-GC-G|4
RSCARPCSGK
>FUSION-ENST00000657693.1:145151-ENST00000451036.5:20146|6035
MRHHARLILYF
>FUSION-ENST00000653522.1:145151-ENST00000451036.5:20146|2647
MHILPSWPLVTVTLGK
>FUSION-ENST00000653522.1:145151-ENST00000451036.5:20146|743
YCTLGQKQGGFSGWER
>FUSION-ENST00000657693.1:145151-ENST00000451036.5:20146|4012
SPLRGWQISE
>FUSION-ENST00000665698.1:194766-ENST00000451036.5:20149|882
MLGRSSAPGACVHPKTVSAPPILVR
>FUSION-ENST00000665698.1:194766-ENST00000451036.5:20149|2299
VFFKGQLTIPLLR
>FUSION-ENST00000653522.1:145151-ENST00000451036.5:20146|530
SSSHLIFLFYLSFLRIVR
>FUSION-ENST00000657693.1:145151-ENST00000451036.5:20146|7882
DRVSLCCPGLK
>FUSION-ENST00000657693.1:145151-ENST00000451036.5:20146|8130
VAGGVGGGGK
>FUSION-ENST00000665698.1:194766-ENST00000451036.5:20149|2121
GRDSWQSLRR
>FUSION-ENST00000665698.1:194766-ENST00000451036.5:20149|704
RGVLHEITELALWSL
>FUSION-ENST00000665698.1:194766-ENST00000451036.5:20149|2100
MCSLWLGRGDTIVPILQVR
>FUSION-ENST00000653522.1:145151-ENST00000451036.5:20146|815
MSGHPGLPLARILIG
>FUSION-ENST00000657693.1:145151-ENST00000451036.5:20146|6184
MKLETIILSK
>FUSION-ENST00000657693.1:145151-ENST00000451036.5:20146|4951
SSRPAWPTWR
>FUSION-ENST00000657693.1:145151-ENST00000451036.5:20146|6090
LVYRLQRVR
>FUSION-ENST00000657693.1:145151-ENST00000451036.5:20146|6389
LLLSPALYLGLARS
>FUSION-ENST00000653522.1:215919-ENST00000451036.5:20149|17
NLLLRVRID
>FUSION-ENST00000665698.1:194766-ENST00000451036.5:20149|1840
MECEKGIWDPSSRGR
>FUSION-ENST00000653522.1:215919-ENST00000451036.5:20149|781
MSQNKQSGR
>FUSION-ENST00000653522.1:145151-ENST00000451036.5:20146|1991
VEVSMCRR
>FUSION-ENST00000653522.1:145151-ENST00000451036.5:20146|263
MRGPMAQSMSSGCTIVGGYLILR
>FUSION-ENST00000653522.1:145151-ENST00000451036.5:20146|2622
AATVTDGESREAGVCSPICQP
>FUSION-ENST00000657693.1:145151-ENST00000451036.5:20146|3208
MCIDSLTNVLK
>FUSION-ENST00000657693.1:145151-ENST00000451036.5:20146|5401
GLESRWQIMPAWGSWR
>ENST00000513818.1|SNV-44010-G-A|1
SFRMTLQQGRR
>FUSION-ENST00000653522.1:215919-ENST00000451036.5:20149|173
MIIMVVMIIK
>FUSION-ENST00000653522.1:145151-ENST00000451036.5:20146|749
GIIYCCFCTS
>FUSION-ENST00000653522.1:215919-ENST00000451036.5:20149|606
AYLVYFQPQL
>FUSION-ENST00000657693.1:145151-ENST00000451036.5:20146|5676
HVYIIIIFFLRRSLALSPR
>FUSION-ENST00000653522.1:145151-ENST00000451036.5:20146|241
GQYVSQRAILTIYQSQFLLRMER
>FUSION-ENST00000665698.1:194766-ENST00000451036.5:20149|1358
WVQGRLGKEGQVSHAWR
>FUSION-ENST00000665698.1:194766-ENST00000451036.5:20149|1582
ISGNFPDFFLLHSPSFARR
>FUSION-ENST00000653522.1:215919-ENST00000451036.5:20149|760
GPFAKSV
>FUSION-ENST00000665698.1:194766-ENST00000451036.5:20149|2580
MGISLIGMRGGRYSDTVPQK
>FUSION-ENST00000653522.1:215919-ENST00000451036.5:20149|571
NQDESDACRKR
>FUSION-ENST00000657693.1:145151-ENST00000451036.5:20146|6733
LSGLSFSLLGSTSPVLFIFLFGQR
>FUSION-ENST00000657693.1:145151-ENST00000451036.5:20146|4700
MTISSMSFK
>FUSION-ENST00000657693.1:145151-ENST00000451036.5:20146|3646
GDPECLDPACAQHRMELSKGR
>FUSION-ENST00000665698.1:194766-ENST00000451036.5:20149|1189
LHAPCHGYPR
>FUSION-ENST00000657693.1:145151-ENST00000451036.5:20146|5847
MQEAGPVQPGNEKLASIFSGHATAK
>FUSION-ENST00000653522.1:145151-ENST00000451036.5:20146|2662
LSTGHIAHVFPFKPQNRAMRCAPL
>FUSION-ENST00000653522.1:145151-ENST00000451036.5:20146|1628
WGLHSMPSVGR
>FUSION-ENST00000653522.1:145151-ENST00000451036.5:20146|1058
AAELLLFLLPSSLFFALTAPL
>ENST00000366672.5|SNV-221407-G-A|1
SGGLSMEVCGPALSQQWKFTLNLQQ
>FUSION-ENST00000653522.1:215919-ENST00000451036.5:20149|295
MCGPRQFFFFQCGPGKPKDWTPLS
>FUSION-ENST00000657693.1:145151-ENST00000451036.5:20146|7966
HRVFSSSASECVRSL
>FUSION-ENST00000653522.1:215919-ENST00000451036.5:20149|925
MTEPCPRKWAMNR
>FUSION-ENST00000657693.1:145151-ENST00000451036.5:20146|5291
SSRPAWPTWQNPASTKNTK
>FUSION-ENST00000657693.1:145151-ENST00000451036.5:20146|7653
MLSSTTNSDIK
>FUSION-ENST00000657693.1:145151-ENST00000451036.5:20146|7626
MVMGRLGEER
>FUSION-ENST00000653522.1:145151-ENST00000451036.5:20146|2753
CNLLGFLSFSHTR
>FUSION-ENST00000665698.1:194766-ENST00000451036.5:20149|1293
LLPFGPF
>FUSION-ENST00000657693.1:145151-ENST00000451036.5:20146|5267
NLSHSLDR
>ENST00000478355.5|INDEL-1772-G-GCA|6
GVAPQIPGEREGDAAARGPPQDTR
>FUSION-ENST00000657693.1:145151-ENST00000451036.5:20146|3683
RNTSSLDIFRASVPHL
>FUSION-ENST00000657693.1:145151-ENST00000451036.5:20146|5443
MMTHCAR
>FUSION-ENST00000665698.1:194766-ENST00000451036.5:20149|2459
CVLWGQKEVLHR
>FUSION-ENST00000657693.1:145151-ENST00000451036.5:20146|6972
MCAETYRIDFCK
>FUSION-ENST00000657693.1:145151-ENST00000451036.5:20146|6274
GENFCNLSI
>FUSION-ENST00000657693.1:145151-ENST00000451036.5:20146|4852
YNMVYFVSLLEIQK
>FUSION-ENST00000653522.1:145151-ENST00000451036.5:20146|1281
IHLSSPDNAGT
>FUSION-ENST00000665698.1:194766-ENST00000451036.5:20149|2027
WSPAVWPR
>FUSION-ENST00000665698.1:194766-ENST00000451036.5:20149|2076
MGHIEDQPPVTRTSHLLH
>FUSION-ENST00000665698.1:194766-ENST00000451036.5:20149|1446
WAVVSDPHWGGQGRGGVWKR
>FUSION-ENST00000657693.1:145151-ENST00000451036.5:20146|7701
LVPVIPALWEAEAGGSLEPRR
>FUSION-ENST00000665698.1:194766-ENST00000451036.5:20149|2645
LIISPTQPLC
>FUSION-ENST00000665698.1:194766-ENST00000451036.5:20149|1391
SEWEAISSLVQK
>FUSION-ENST00000653522.1:145151-ENST00000451036.5:20146|1385
MLGWIISPCTRQ
>FUSION-ENST00000653522.1:145151-ENST00000451036.5:20146|1802
HGDVVVQGRV
>FUSION-ENST00000653522.1:145151-ENST00000451036.5:20146|1723
NLPVKSVKLNDFLMIIIR
>FUSION-ENST00000653522.1:145151-ENST00000451036.5:20146|1597
LEHTFLQR
>FUSION-ENST00000657693.1:145151-ENST00000451036.5:20146|6551
GDYKEPLVRQK
>FUSION-ENST00000653522.1:215919-ENST00000451036.5:20149|483
SKSCEGCVLPADAQK
>FUSION-ENST00000665698.1:194766-ENST00000451036.5:20149|87
MVGGPEKGKGHR
>FUSION-ENST00000665698.1:194766-ENST00000451036.5:20149|2284
IARLLNR
>FUSION-ENST00000653522.1:215919-ENST00000451036.5:20149|968
PCCTWRAGTSYSHIGEKG
>FUSION-ENST00000653522.1:145151-ENST00000451036.5:20146|1982
MPGCCLRG
>FUSION-ENST00000653522.1:145151-ENST00000451036.5:20146|1391
FSPGIKFKLLAYSAENRPK
>FUSION-ENST00000653522.1:145151-ENST00000451036.5:20146|1357
DCYVSFLMEATK
>FUSION-ENST00000657693.1:145151-ENST00000451036.5:20146|3647
GDPECLDPACAQHRMELSK
>FUSION-ENST00000657693.1:145151-ENST00000451036.5:20146|7536
MLCCPQHK
>FUSION-ENST00000653522.1:215919-ENST00000451036.5:20149|638
SGLRTLDFSLWSMWPHSTKIK
>FUSION-ENST00000653522.1:145151-ENST00000451036.5:20146|1238
KVTSFNKWK
>FUSION-ENST00000657693.1:145151-ENST00000451036.5:20146|4047
RSWADGLTFLGLSDLTCK
>FUSION-ENST00000653522.1:145151-ENST00000451036.5:20146|2731
WRPRPQLGR
>FUSION-ENST00000653522.1:145151-ENST00000451036.5:20146|129
ERETNVASLNR
>FUSION-ENST00000653522.1:145151-ENST00000451036.5:20146|545
HCSLNLPGSRDPPLQRP
>FUSION-ENST00000657693.1:145151-ENST00000451036.5:20146|5659
NGLNEECFLKSL
>FUSION-ENST00000665698.1:194766-ENST00000451036.5:20149|1945
QVQKDCPGLHVPREAR
>FUSION-ENST00000665698.1:194766-ENST00000451036.5:20149|735
TKSVTLP
>FUSION-ENST00000653522.1:145151-ENST00000451036.5:20146|199
KGFVNQKNECWYLISCPR
>ENST00000491569.5|MNV-7143-CTCT-C|5
LIFTYGLHMILSLK
>FUSION-ENST00000653522.1:215919-ENST00000451036.5:20149|670
SSCVSLPSSWDYR
>FUSION-ENST00000657693.1:145151-ENST00000451036.5:20146|3413
MITAHCNFR
>FUSION-ENST00000653522.1:215919-ENST00000451036.5:20149|614
HVCVNISPGIHLIYVK
>FUSION-ENST00000665698.1:194766-ENST00000451036.5:20149|1656
TISPLIASCLMFLSYPRI
>FUSION-ENST00000657693.1:145151-ENST00000451036.5:20146|7564
IGGIIVFILL
>FUSION-ENST00000657693.1:145151-ENST00000451036.5:20146|5651
YRNGSLVDWLGQRGEGESGEEEEV
>FUSION-ENST00000657693.1:145151-ENST00000451036.5:20146|4833
YPLLACELFTQV
>FUSION-ENST00000657693.1:145151-ENST00000451036.5:20146|4659
FSGEWHLPR
>FUSION-ENST00000653522.1:145151-ENST00000451036.5:20146|939
MCLGTHVCVFMELLGPLLEATSLR
>FUSION-ENST00000657693.1:145151-ENST00000451036.5:20146|5689
VAAWTMPSKAAKSCGR
>FUSION-ENST00000665698.1:194766-ENST00000451036.5:20149|1368
MKECHDDDDPQERPSR
>ENST00000344721.8|SNV-8928-A-C|1
DVVPSPDPQEKGAQEVPFPK
>FUSION-ENST00000653522.1:145151-ENST00000451036.5:20146|1083
PIFLSTWEAVHENHLNSGGR
>FUSION-ENST00000653522.1:215919-ENST00000451036.5:20149|665
CLRCCFLQIFSTDR
>FUSION-ENST00000657693.1:145151-ENST00000451036.5:20146|7944
TQCLAYL
>FUSION-ENST00000665698.1:194766-ENST00000451036.5:20149|290
FAAVLRARPYSAWGLGFR
>FUSION-ENST00000657693.1:145151-ENST00000451036.5:20146|5504
TRLLGFC
>FUSION-ENST00000653522.1:145151-ENST00000451036.5:20146|482
EGLAFGGGQSVAGWER
>FUSION-ENST00000653522.1:145151-ENST00000451036.5:20146|1213
FSSLSFCSTFCASSLGVS
>FUSION-ENST00000657693.1:145151-ENST00000451036.5:20146|4234
MKLALLFFIYLFILRWSLALLPR
>FUSION-ENST00000657693.1:145151-ENST00000451036.5:20146|3735
VLSPVTQV
>FUSION-ENST00000653522.1:215919-ENST00000451036.5:20149|805
MQLWTQRGPVICHLQAGDLGNSCR
>FUSION-ENST00000657693.1:145151-ENST00000451036.5:20146|3473
SSLGDLGQVTLLLQALLLSSSVR
>FUSION-ENST00000657693.1:145151-ENST00000451036.5:20146|8222
MLARQVSNS
>FUSION-ENST00000657693.1:145151-ENST00000451036.5:20146|4667
LLGSSNYPASASR
>FUSION-ENST00000653522.1:145151-ENST00000451036.5:20146|730
GKSSSILIYPYLEAR
>FUSION-ENST00000665698.1:194766-ENST00000451036.5:20149|1536
MVLHAFWK
>FUSION-ENST00000653522.1:145151-ENST00000451036.5:20146|1564
YPFIPTRMAVIKHHHHQQQK
>FUSION-ENST00000657693.1:145151-ENST00000451036.5:20146|4435
GINLGVADR
>FUSION-ENST00000653522.1:145151-ENST00000451036.5:20146|1258
TAVRLVK
>FUSION-ENST00000653522.1:215919-ENST00000451036.5:20149|561
MWASWAVRR
>ENST00000457021.1|SNV-499380-A-C|4
MGTLTPLLKR
>FUSION-ENST00000657693.1:145151-ENST00000451036.5:20146|5562
SVVGKSCVAGR
>FUSION-ENST00000657693.1:145151-ENST00000451036.5:20146|6527
MGSRLWAQRVLCR
>FUSION-ENST00000657693.1:145151-ENST00000451036.5:20146|8518
FWCFLSGIR
>FUSION-ENST00000657693.1:145151-ENST00000451036.5:20146|7446
ECNSMISANCNLHLLGSSDSPASVS
>FUSION-ENST00000653522.1:145151-ENST00000451036.5:20146|306
TILVRVDLAKSWSNW
>FUSION-ENST00000657693.1:145151-ENST00000451036.5:20146|3151
SRCCLPPFSDEEIKG
>FUSION-ENST00000657693.1:145151-ENST00000451036.5:20146|3667
MHKLLATASKGR
>FUSION-ENST00000653522.1:145151-ENST00000451036.5:20146|6
HTGFMDGGLRPQMEQR
>FUSION-ENST00000657693.1:145151-ENST00000451036.5:20146|7883
APPPANVLFLIFYKDRVSLCCPGLK
>FUSION-ENST00000657693.1:145151-ENST00000451036.5:20146|4073
MSGTPSLYIGLLGK
>FUSION-ENST00000653522.1:145151-ENST00000451036.5:20146|1487
QTSLILYTLK
>FUSION-ENST00000653522.1:145151-ENST00000451036.5:20146|2210
FVTEVYGMRLKFGV
>FUSION-ENST00000657693.1:145151-ENST00000451036.5:20146|3254
HSHTHTGR
>FUSION-ENST00000657693.1:145151-ENST00000451036.5:20146|6556
GRSWGAGK
>FUSION-ENST00000653522.1:145151-ENST00000451036.5:20146|1237
MSDLPSAWK
>FUSION-ENST00000657693.1:145151-ENST00000451036.5:20146|6998
MVKPHLHSKYK
>FUSION-ENST00000657693.1:145151-ENST00000451036.5:20146|4239
AEIILTGGLGVWFR
>FUSION-ENST00000657693.1:145151-ENST00000451036.5:20146|7153
ESKSLWQEDQEK
>FUSION-ENST00000653522.1:145151-ENST00000451036.5:20146|1093
EWSEGSLYFVRK
>FUSION-ENST00000657693.1:145151-ENST00000451036.5:20146|7680
MFPPLYSSQSHRTRPCQKK
>FUSION-ENST00000657693.1:145151-ENST00000451036.5:20146|5904
SSEETSAQSR
>FUSION-ENST00000665698.1:194766-ENST00000451036.5:20149|2097
CSLWLGRGDTIVPILQVRR
>FUSION-ENST00000657693.1:145151-ENST00000451036.5:20146|3817
VSQDKGLPLASGCVLLRVLEK
>FUSION-ENST00000653522.1:145151-ENST00000451036.5:20146|113
MVYRSQTQVSEREDIF
>FUSION-ENST00000657693.1:145151-ENST00000451036.5:20146|7705
GSAVIKQQWFPVAH
>FUSION-ENST00000657693.1:145151-ENST00000451036.5:20146|7746
AECLCPVEESTALGSEIRIGRIAWG
>FUSION-ENST00000657693.1:145151-ENST00000451036.5:20146|8018
KTNSLIAK
>FUSION-ENST00000657693.1:145151-ENST00000451036.5:20146|8107
KVLDLRIPGFWWK
>FUSION-ENST00000665698.1:194766-ENST00000451036.5:20149|458
MGSGPALGSVFPGFPR
>FUSION-ENST00000657693.1:145151-ENST00000451036.5:20146|7211
LVLKSWPQVIRPPWSPK
>FUSION-ENST00000657693.1:145151-ENST00000451036.5:20146|4588
LPISGSLSLLSVK
>FUSION-ENST00000653522.1:145151-ENST00000451036.5:20146|161
SQCVSFWPEMR
>FUSION-ENST00000653522.1:145151-ENST00000451036.5:20146|1538
SNVCPRK
>FUSION-ENST00000653522.1:215919-ENST00000451036.5:20149|990
STADKSSLGALR
>FUSION-ENST00000657693.1:145151-ENST00000451036.5:20146|5620
MSVEWKERTGGR
>FUSION-ENST00000657693.1:145151-ENST00000451036.5:20146|4030
CDDACKAPACSLKM
>FUSION-ENST00000657693.1:145151-ENST00000451036.5:20146|2869
MGECWVPSR
>FUSION-ENST00000665698.1:194766-ENST00000451036.5:20149|1635
KTQCLPLKELFLLK
>FUSION-ENST00000657693.1:145151-ENST00000451036.5:20146|7413
MSEFPGYTARTQYCCWIFLGL
>FUSION-ENST00000665698.1:194766-ENST00000451036.5:20149|392
CCTAWHVVGGVYLHK
>FUSION-ENST00000665698.1:194766-ENST00000451036.5:20149|1503
MGIVWAGVWRGCAPPQAG
>FUSION-ENST00000665698.1:194766-ENST00000451036.5:20149|2445
VTQVPLWTIRHSGEGGIQSRDK
>FUSION-ENST00000653522.1:215919-ENST00000451036.5:20149|288
MMFTSIT
>FUSION-ENST00000653522.1:145151-ENST00000451036.5:20146|1177
MSLYANQGK
>FUSION-ENST00000653522.1:215919-ENST00000451036.5:20149|600
LESSRGARGVG
>FUSION-ENST00000657693.1:145151-ENST00000451036.5:20146|6106
MKGEQMLVYR
>FUSION-ENST00000657693.1:145151-ENST00000451036.5:20146|3029
AGRITSP
>FUSION-ENST00000653522.1:215919-ENST00000451036.5:20149|412
IKGLVYFLTVLEAGK
>FUSION-ENST00000665698.1:194766-ENST00000451036.5:20149|1790
SSGWTRWLMPVIPALCETEVGR
>FUSION-ENST00000665698.1:194766-ENST00000451036.5:20149|1757
RMAGRCGCTFQLPCR
>FUSION-ENST00000657693.1:145151-ENST00000451036.5:20146|4755
SVQESDLGFRVTWG
>FUSION-ENST00000653522.1:145151-ENST00000451036.5:20146|2276
MSLSQPGSGASSKAHSTGTF
>ENST00000460680.6|SNV-4814-A-G|1
LVVKPPGSSLSGVHPNPTPIVQR
>FUSION-ENST00000665698.1:194766-ENST00000451036.5:20149|259
RGWSVVA
>FUSION-ENST00000657693.1:145151-ENST00000451036.5:20146|5079
MRVGIPLL
>ENST00000520200.5|SNV-40941-C-T|3
GELQVAKALDWEQASSYSLKLR
>FUSION-ENST00000657693.1:145151-ENST00000451036.5:20146|6805
ISLSTVVTSGEPGC
>FUSION-ENST00000653522.1:215919-ENST00000451036.5:20149|374
PFSMLLRSPHKVT
>FUSION-ENST00000653522.1:145151-ENST00000451036.5:20146|1759
EAGAVVCER
>FUSION-ENST00000653522.1:215919-ENST00000451036.5:20149|777
QSGRDEIQPSCAFLFYSGLQWVE
>FUSION-ENST00000657693.1:145151-ENST00000451036.5:20146|3220
MLIVKTSPQCPLGK
>FUSION-ENST00000653522.1:145151-ENST00000451036.5:20146|2164
MLSYFLCGDK
>FUSION-ENST00000653522.1:145151-ENST00000451036.5:20146|336
NLLNAYFAPGTCLGKGDK
>FUSION-ENST00000657693.1:145151-ENST00000451036.5:20146|8392
VKPGLYYKYKK
>FUSION-ENST00000657693.1:145151-ENST00000451036.5:20146|5575
CCPGWSAVAQSRLTATSAFR
>FUSION-ENST00000665698.1:194766-ENST00000451036.5:20149|2316
HLPSFKCFQVAGYS
>FUSION-ENST00000665698.1:194766-ENST00000451036.5:20149|2037
MFLVETGFHHVGQDGLDLLPS
>FUSION-ENST00000665698.1:194766-ENST00000451036.5:20149|2682
EPVGCLPFWRLQGRVCSLLILDVGR
>FUSION-ENST00000653522.1:145151-ENST00000451036.5:20146|2789
WADACGGRQAWV
>FUSION-ENST00000665698.1:194766-ENST00000451036.5:20149|196
MTFCGPR
>FUSION-ENST00000665698.1:194766-ENST00000451036.5:20149|2557
KEIRCDSVLVDP
>FUSION-ENST00000657693.1:145151-ENST00000451036.5:20146|8276
SPRPHCVNSKVLSRGSHT
>FUSION-ENST00000665698.1:194766-ENST00000451036.5:20149|1190
PFFFSSLDVPRLHAPCHGYPR
>FUSION-ENST00000653522.1:215919-ENST00000451036.5:20149|381
LCLCLFGLL
>ENST00000389658.4|SNV-67091-T-G|2
ADDEVICTSYYSRLVPR
>FUSION-ENST00000665698.1:194766-ENST00000451036.5:20149|1581
MISGNFPDFFLLHSPSFARRDR
>FUSION-ENST00000653522.1:145151-ENST00000451036.5:20146|2588
YSFHSFSLNKLK
>FUSION-ENST00000665698.1:194766-ENST00000451036.5:20149|2140
GREFPSNLSH
>FUSION-ENST00000653522.1:215919-ENST00000451036.5:20149|447
MAHCSLDIPG
>FUSION-ENST00000665698.1:194766-ENST00000451036.5:20149|1549
QILSRGERGR
>FUSION-ENST00000653522.1:145151-ENST00000451036.5:20146|1596
LEHTFLQRSYINGQ
>FUSION-ENST00000653522.1:145151-ENST00000451036.5:20146|244
MGQYVSQRAILTIYQSQFLLRMER
>FUSION-ENST00000653522.1:215919-ENST00000451036.5:20149|1071
LFVLSEILEQNSLAGCLALRKK
>FUSION-ENST00000653522.1:145151-ENST00000451036.5:20146|105
AAAPEDMEEK
>FUSION-ENST00000665698.1:194766-ENST00000451036.5:20149|1914
QKETKTMDFCHCLTLLQEK
>FUSION-ENST00000653522.1:145151-ENST00000451036.5:20146|111
MPFVFKAAAPEDMEEK
>FUSION-ENST00000657693.1:145151-ENST00000451036.5:20146|6566
MVNTECQLDWIEGCKVLFPGVSVR
>FUSION-ENST00000657693.1:145151-ENST00000451036.5:20146|7321
AVRILAKINER
>FUSION-ENST00000653522.1:145151-ENST00000451036.5:20146|620
GIDFTQREPSR
>FUSION-ENST00000665698.1:194766-ENST00000451036.5:20149|2583
GISLIGMR
>FUSION-ENST00000665698.1:194766-ENST00000451036.5:20149|1747
CGCTFQLPCRASFCRARPR
>FUSION-ENST00000657693.1:145151-ENST00000451036.5:20146|7595
MLGLRHR
>FUSION-ENST00000665698.1:194766-ENST00000451036.5:20149|1915
MQKETKTMDFCHCLTLLQEK
>FUSION-ENST00000653522.1:145151-ENST00000451036.5:20146|2734
YGDSPWFSLGFFEKVRQK
>FUSION-ENST00000657693.1:145151-ENST00000451036.5:20146|5370
HGYTACNYMCVSLWVCEGSEGP
>FUSION-ENST00000665698.1:194766-ENST00000451036.5:20149|2063
FSCLSLPSSWDYRYMPPR
>FUSION-ENST00000665698.1:194766-ENST00000451036.5:20149|2386
IIPSTSGLLCD
>FUSION-ENST00000665698.1:194766-ENST00000451036.5:20149|533
ELPKLYGSTVSNSFSK
>FUSION-ENST00000653522.1:145151-ENST00000451036.5:20146|1062
LQPLSPICYIK
>FUSION-ENST00000665698.1:194766-ENST00000451036.5:20149|826
LVLNSKQSSCLDLPKCQDYR
>FUSION-ENST00000653522.1:145151-ENST00000451036.5:20146|1611
MLGGHGVLR
>FUSION-ENST00000653522.1:215919-ENST00000451036.5:20149|901
SKHEGNCR
>FUSION-ENST00000665698.1:194766-ENST00000451036.5:20149|1828
MVQSQAGRAGAGAEAER
>FUSION-ENST00000657693.1:145151-ENST00000451036.5:20146|5513
KNRWESSPFFHGK
>FUSION-ENST00000657693.1:145151-ENST00000451036.5:20146|5264
DTWMFSELVTLLVMSK
>FUSION-ENST00000665698.1:194766-ENST00000451036.5:20149|150
RSVPGSPG
>FUSION-ENST00000657693.1:145151-ENST00000451036.5:20146|5593
ALWWTGWDRGER
>FUSION-ENST00000665698.1:194766-ENST00000451036.5:20149|2045
DLTSEGRQITERS
>FUSION-ENST00000657693.1:145151-ENST00000451036.5:20146|7096
AFTARRSSR
>FUSION-ENST00000653522.1:145151-ENST00000451036.5:20146|1367
MWAWSGFR
>FUSION-ENST00000657693.1:145151-ENST00000451036.5:20146|5578
MVLSFFLRCCPGWSAVAQSR
>FUSION-ENST00000653522.1:145151-ENST00000451036.5:20146|1801
MGMWWYR
>ENST00000531825.5|SNV-2151-G-A|11
SLKGPLTVKSTR
>FUSION-ENST00000665698.1:194766-ENST00000451036.5:20149|700
MLSLYLWGCCVSR
>FUSION-ENST00000657693.1:145151-ENST00000451036.5:20146|7598
TILILQMLGLRHR
>FUSION-ENST00000653522.1:145151-ENST00000451036.5:20146|2328
LNGVNSGR
>FUSION-ENST00000653522.1:145151-ENST00000451036.5:20146|2214
CICRFVTEVYGMR
>FUSION-ENST00000653522.1:145151-ENST00000451036.5:20146|2446
MKIVFLMEK
>FUSION-ENST00000653522.1:145151-ENST00000451036.5:20146|2273
MNHHCTATR
>FUSION-ENST00000657693.1:145151-ENST00000451036.5:20146|7852
MEGFEVGQG
>FUSION-ENST00000657693.1:145151-ENST00000451036.5:20146|4618
MLELWVEP
>FUSION-ENST00000665698.1:194766-ENST00000451036.5:20149|471
MVICQHFSNCFRR
>FUSION-ENST00000665698.1:194766-ENST00000451036.5:20149|1783
PVIPALCETEVGR
>FUSION-ENST00000665698.1:194766-ENST00000451036.5:20149|2630
ALKILCR
>FUSION-ENST00000653522.1:215919-ENST00000451036.5:20149|635
TLDFSLWSMWPHSTKIKMSQMHVER
>FUSION-ENST00000665698.1:194766-ENST00000451036.5:20149|1453
SLHAWPHLHFRVPVLQR
>FUSION-ENST00000665698.1:194766-ENST00000451036.5:20149|2142
LCARGREFPSNLSH
>ENST00000592911.5|SNV-20396-C-T|1
LNIVSMCLT
>FUSION-ENST00000657693.1:145151-ENST00000451036.5:20146|8447
MYNMDIVYHAKHVLHLLLPTTP
>FUSION-ENST00000657693.1:145151-ENST00000451036.5:20146|5740
QTNNKTGNMVGR
>FUSION-ENST00000653522.1:145151-ENST00000451036.5:20146|2572
FSALQATQLCTACQFCLCIWK
>FUSION-ENST00000653522.1:145151-ENST00000451036.5:20146|2567
LYLQELAIGL
>FUSION-ENST00000657693.1:145151-ENST00000451036.5:20146|4723
MHSQLAVEEYLTSHHSTGNIR
>FUSION-ENST00000657693.1:145151-ENST00000451036.5:20146|2907
EAVAECLMDSYSLDVHGGR
>FUSION-ENST00000665698.1:194766-ENST00000451036.5:20149|2677
LQGRVCSLLILDVGR
>ENST00000393313.5|INDEL-58430-A-AA|1
LFSSQMQ
>FUSION-ENST00000653522.1:145151-ENST00000451036.5:20146|1100
MMKEWSEGSLYFVR
>FUSION-ENST00000657693.1:145151-ENST00000451036.5:20146|3847
MQFCILGCSAR
>FUSION-ENST00000653522.1:145151-ENST00000451036.5:20146|577
EARTWEDMR
>FUSION-ENST00000653522.1:145151-ENST00000451036.5:20146|146
MPTLGKKTHTHTHTHTHTER
>FUSION-ENST00000665698.1:194766-ENST00000451036.5:20149|719
YFFILLK
>FUSION-ENST00000657693.1:145151-ENST00000451036.5:20146|2934
EVGAVVK
>FUSION-ENST00000665698.1:194766-ENST00000451036.5:20149|426
FWVTRPKHAGGKGGFWG
>FUSION-ENST00000657693.1:145151-ENST00000451036.5:20146|4934
MVVCAYSPSYSVGERGGDGRIG
>FUSION-ENST00000657693.1:145151-ENST00000451036.5:20146|4431
GINLGVADRIMLPPKR
>FUSION-ENST00000657693.1:145151-ENST00000451036.5:20146|7424
LARLVLNT
>FUSION-ENST00000653522.1:145151-ENST00000451036.5:20146|2123
CVSISGLVIPAEHSCGSQYLGK
>FUSION-ENST00000657693.1:145151-ENST00000451036.5:20146|7245
MWLLSSRNVR
>FUSION-ENST00000665698.1:194766-ENST00000451036.5:20149|1767
ETAGSLCDMGTDMFSDLGHGF
>FUSION-ENST00000653522.1:215919-ENST00000451036.5:20149|47
GLPAGWGLK
>ENST00000525625.1|SNV-45976-A-T|4
MLFTFFTPPIHR
>FUSION-ENST00000657693.1:145151-ENST00000451036.5:20146|7997
MHSGPFHVVLCIR
>FUSION-ENST00000657693.1:145151-ENST00000451036.5:20146|7692
HLWSQEAK
>FUSION-ENST00000657693.1:145151-ENST00000451036.5:20146|6987
GSSFLSNNASIYEIFLCRK
>FUSION-ENST00000657693.1:145151-ENST00000451036.5:20146|3287
MKQGNLEAADSQALK
>FUSION-ENST00000657693.1:145151-ENST00000451036.5:20146|7234
DYKTQFK
>FUSION-ENST00000657693.1:145151-ENST00000451036.5:20146|4587
MLPISGSLSLLSVKWS
>FUSION-ENST00000657693.1:145151-ENST00000451036.5:20146|3310
LASLVSNS
>FUSION-ENST00000657693.1:145151-ENST00000451036.5:20146|6269
ANIQNLQR
>FUSION-ENST00000665698.1:194766-ENST00000451036.5:20149|209
LAGFDRI
>FUSION-ENST00000653522.1:145151-ENST00000451036.5:20146|2673
TIMMIICFTVFCFVLFLLFFLR
>FUSION-ENST00000653522.1:145151-ENST00000451036.5:20146|364
MRWAFEAFSRVPASQLTLN
>FUSION-ENST00000657693.1:145151-ENST00000451036.5:20146|3328
MLNDELMGVAHK
>FUSION-ENST00000653522.1:215919-ENST00000451036.5:20149|754
RTLSCPRTAQQH
>FUSION-ENST00000653522.1:145151-ENST00000451036.5:20146|2369
STGHRACTFAA
>ENST00000473593.1|SNV-67850-A-C|8
MRMASIICHIPQCITRVLDR
>FUSION-ENST00000657693.1:145151-ENST00000451036.5:20146|7696
MRLHLYK
>FUSION-ENST00000657693.1:145151-ENST00000451036.5:20146|3664
CLLLVMGCSCCHR
>FUSION-ENST00000657693.1:145151-ENST00000451036.5:20146|5646
PKIQEWLSGGLAGTEGR
>FUSION-ENST00000653522.1:215919-ENST00000451036.5:20149|7
MAVALGNPVLLNAAMVSVTIR
>FUSION-ENST00000653522.1:145151-ENST00000451036.5:20146|2581
GLEGQSI
>FUSION-ENST00000653522.1:145151-ENST00000451036.5:20146|567
TSQVSSNGNQPR
>FUSION-ENST00000657693.1:145151-ENST00000451036.5:20146|3512
GWGEVARGGLFWGR
>FUSION-ENST00000665698.1:194766-ENST00000451036.5:20149|43
MYEWGFLWGPHR
>FUSION-ENST00000657693.1:145151-ENST00000451036.5:20146|6437
SLEVIKK
>FUSION-ENST00000657693.1:145151-ENST00000451036.5:20146|5721
EVCFFFVLFLFFCLFLR
>FUSION-ENST00000665698.1:194766-ENST00000451036.5:20149|125
TVLGSDKTYNK
>FUSION-ENST00000653522.1:145151-ENST00000451036.5:20146|662
GECLCFR
>FUSION-ENST00000657693.1:145151-ENST00000451036.5:20146|7779
TLEIPYILSALGRHSLHADLVK
>FUSION-ENST00000657693.1:145151-ENST00000451036.5:20146|4485
LELGPCQSPAA
>FUSION-ENST00000657693.1:145151-ENST00000451036.5:20146|4608
MRPAVRVCGQDSVTGCLLLALGK
>FUSION-ENST00000657693.1:145151-ENST00000451036.5:20146|7133
MERLSLSVANHERK
>FUSION-ENST00000657693.1:145151-ENST00000451036.5:20146|7790
FSVKFLK
>FUSION-ENST00000657693.1:145151-ENST00000451036.5:20146|6504
SPLVFTYPLAHLILKTTSLQKR
>FUSION-ENST00000653522.1:145151-ENST00000451036.5:20146|565
TLTGSSLK
>FUSION-ENST00000657693.1:145151-ENST00000451036.5:20146|3342
RNRVSVTGAGTR
>FUSION-ENST00000657693.1:145151-ENST00000451036.5:20146|5881
MCASRPLPSGERLSLC
>FUSION-ENST00000665698.1:194766-ENST00000451036.5:20149|1311
FIRASGSPYPSQR
>FUSION-ENST00000665698.1:194766-ENST00000451036.5:20149|1589
HHDREISKLK
>FUSION-ENST00000665698.1:194766-ENST00000451036.5:20149|547
MPNLEQGDCIRPR
>FUSION-ENST00000657693.1:145151-ENST00000451036.5:20146|8393
MVKPGLYYKYKK
>FUSION-ENST00000657693.1:145151-ENST00000451036.5:20146|8346
QLDMVWK
>FUSION-ENST00000653522.1:145151-ENST00000451036.5:20146|740
QGGFSGWER
>FUSION-ENST00000657693.1:145151-ENST00000451036.5:20146|3345
EEGTATHTLGDTYYGSPCK
>FUSION-ENST00000665698.1:194766-ENST00000451036.5:20149|1384
MEVLGRVLATLGFRPSRVK
>FUSION-ENST00000657693.1:145151-ENST00000451036.5:20146|5220
IWLRQWGPRGRPR
>FUSION-ENST00000657693.1:145151-ENST00000451036.5:20146|4561
MVLAFSEGQGGRCQSGGFADIER
>FUSION-ENST00000665698.1:194766-ENST00000451036.5:20149|733
YSSFNYFSVS
>FUSION-ENST00000653522.1:145151-ENST00000451036.5:20146|1135
SAARNCTFCTSCRVSWNQQRPVR
>FUSION-ENST00000653522.1:145151-ENST00000451036.5:20146|2750
WKDWPLR
>FUSION-ENST00000657693.1:145151-ENST00000451036.5:20146|5890
AQLRKGGLR
>FUSION-ENST00000653522.1:145151-ENST00000451036.5:20146|2254
VLFFFFKKNIVR
>FUSION-ENST00000657693.1:145151-ENST00000451036.5:20146|8339
VCCDDERDDEQNVSGR
>FUSION-ENST00000653522.1:145151-ENST00000451036.5:20146|197
AGMGVVSLTSFQKQR
>FUSION-ENST00000657693.1:145151-ENST00000451036.5:20146|8503
MQGLCLLCCLL
>FUSION-ENST00000665698.1:194766-ENST00000451036.5:20149|1337
SVSPHVLGPPMISSQDYYF
>FUSION-ENST00000657693.1:145151-ENST00000451036.5:20146|7314
LVEMCNAEEPRDKSANDTLR
>FUSION-ENST00000665698.1:194766-ENST00000451036.5:20149|556
TIIIIIFFGDK
>FUSION-ENST00000665698.1:194766-ENST00000451036.5:20149|1161
GTGQKDRAFL
>FUSION-ENST00000653522.1:215919-ENST00000451036.5:20149|1019
SSSSFVLCLKFSK
>FUSION-ENST00000653522.1:215919-ENST00000451036.5:20149|604
GQAGNKNK
>FUSION-ENST00000653522.1:145151-ENST00000451036.5:20146|255
SSGCTIVGGYLILRNLSFLICK
>FUSION-ENST00000653522.1:145151-ENST00000451036.5:20146|957
SFLLRAEYCSLAQVYCIFK
>FUSION-ENST00000657693.1:145151-ENST00000451036.5:20146|7177
NFTFGFCLVFFNVATRKLK
>FUSION-ENST00000665698.1:194766-ENST00000451036.5:20149|1186
MASGFAG
>FUSION-ENST00000657693.1:145151-ENST00000451036.5:20146|6837
CHHAQLILCF
>FUSION-ENST00000657693.1:145151-ENST00000451036.5:20146|3753
MCSIIYFPCFLFHFLLLL
>FUSION-ENST00000653522.1:145151-ENST00000451036.5:20146|1854
CNLRLLGSSDSPASAS
>FUSION-ENST00000665698.1:194766-ENST00000451036.5:20149|568
MFLFIIIIYYYYY
>FUSION-ENST00000657693.1:145151-ENST00000451036.5:20146|4544
MPYREGKLK
>FUSION-ENST00000653522.1:145151-ENST00000451036.5:20146|2415
MQSRSVAQAGMQWCNLSSLQPLPPR
>FUSION-ENST00000653522.1:145151-ENST00000451036.5:20146|2800
DSFPCSEGLSIITRHR
>FUSION-ENST00000665698.1:194766-ENST00000451036.5:20149|629
APRVCTFPGGK
>FUSION-ENST00000665698.1:194766-ENST00000451036.5:20149|113
TTRVPQR
>FUSION-ENST00000665698.1:194766-ENST00000451036.5:20149|514
MQAVFSR
>FUSION-ENST00000665698.1:194766-ENST00000451036.5:20149|462
MGSHCAPQAGLELLALSDLPASTS
>ENST00000630227.2|SNV-26398-A-T|2
MKPLPNHLSDLNWTIPAVLRWM
>FUSION-ENST00000657693.1:145151-ENST00000451036.5:20146|7159
IGFHDQIILTALRR
>FUSION-ENST00000657693.1:145151-ENST00000451036.5:20146|5733
MVGRGLSLPSFCKSNSS
>FUSION-ENST00000665698.1:194766-ENST00000451036.5:20149|688
GVRISTCSCR
>FUSION-ENST00000665698.1:194766-ENST00000451036.5:20149|1207
HTHPLMTKGQVRR
>FUSION-ENST00000657693.1:145151-ENST00000451036.5:20146|8566
MWFGGPSGETRGL
>FUSION-ENST00000657693.1:145151-ENST00000451036.5:20146|5450
LGHWDISPTEITYRYL
>FUSION-ENST00000657693.1:145151-ENST00000451036.5:20146|3875
MDCLILSSQQVK
>FUSION-ENST00000653522.1:145151-ENST00000451036.5:20146|1675
MAKRTALHSVNCFN
>FUSION-ENST00000653522.1:215919-ENST00000451036.5:20149|314
MTVIPATREAEAGESLEPGRWR
>FUSION-ENST00000657693.1:145151-ENST00000451036.5:20146|8139
LEETRPGGK
>FUSION-ENST00000665698.1:194766-ENST00000451036.5:20149|757
MLTLAAPPAKFVTFHVDAFK
>FUSION-ENST00000653522.1:215919-ENST00000451036.5:20149|274
NQSGLLDSHYIGYNP
>FUSION-ENST00000653522.1:145151-ENST00000451036.5:20146|1132
MIPWINDEGVE
>FUSION-ENST00000657693.1:145151-ENST00000451036.5:20146|3246
GGLLVLGRE
>FUSION-ENST00000657693.1:145151-ENST00000451036.5:20146|5963
MIVINNNGSFYLLFTTMCQTLF
>FUSION-ENST00000665698.1:194766-ENST00000451036.5:20149|2352
FFVCKMGTIR
>FUSION-ENST00000657693.1:145151-ENST00000451036.5:20146|8494
DLLSGCVAVLPG
>FUSION-ENST00000657693.1:145151-ENST00000451036.5:20146|7493
PVIPALWEAK
>FUSION-ENST00000653522.1:145151-ENST00000451036.5:20146|2009
RIHCLPDASGVSCLSLVSMR
>FUSION-ENST00000657693.1:145151-ENST00000451036.5:20146|2812
ECKTPTLPGEASDARSIR
>FUSION-ENST00000653522.1:145151-ENST00000451036.5:20146|130
NAICFQSCSTRGHGRER
>FUSION-ENST00000657693.1:145151-ENST00000451036.5:20146|6480
LLRGRVE
>FUSION-ENST00000657693.1:145151-ENST00000451036.5:20146|8267
LGMQKGRK
>FUSION-ENST00000665698.1:194766-ENST00000451036.5:20149|660
LKASVFSRILR
>FUSION-ENST00000657693.1:145151-ENST00000451036.5:20146|6237
MPVRMVIIK
>FUSION-ENST00000657693.1:145151-ENST00000451036.5:20146|3896
MPVIPALGEAEAGRSLR
>FUSION-ENST00000653522.1:145151-ENST00000451036.5:20146|2220
LHVLELHQSSR
>ENST00000425128.6|SNV-35713-C-T|1
HHHWRRK
>FUSION-ENST00000653522.1:145151-ENST00000451036.5:20146|1705
SNRNHYKAFLCYSLGGSGLLIEAVR
>FUSION-ENST00000657693.1:145151-ENST00000451036.5:20146|7770
GIWPSLSQG
>FUSION-ENST00000657693.1:145151-ENST00000451036.5:20146|7974
MHRTVLHCCVITTIMA
>ENST00000498249.1|SNV-176479-G-T|1
YNYPPITLMQCLP
>FUSION-ENST00000657693.1:145151-ENST00000451036.5:20146|5683
VSLGSLLASELLMHVYIIIIFFLR
>FUSION-ENST00000657693.1:145151-ENST00000451036.5:20146|8150
HTADVTAR
>FUSION-ENST00000653522.1:215919-ENST00000451036.5:20149|354
METGPGGAWCK
>FUSION-ENST00000653522.1:145151-ENST00000451036.5:20146|2343
MPHTMYQLMTR
>FUSION-ENST00000665698.1:194766-ENST00000451036.5:20149|948
MSWLLHVPSHVI
>FUSION-ENST00000657693.1:145151-ENST00000451036.5:20146|6159
MRGLKPRR
>FUSION-ENST00000657693.1:145151-ENST00000451036.5:20146|6681
MGSFQQQIFILLQFWR
>FUSION-ENST00000653522.1:145151-ENST00000451036.5:20146|2315
VWVWKEQHNGGPLQKQQK
>FUSION-ENST00000665698.1:194766-ENST00000451036.5:20149|890
VDYLSGPR
>FUSION-ENST00000653522.1:145151-ENST00000451036.5:20146|2592
QSIGDLFMYSFHSFSLNKLKIR
>FUSION-ENST00000657693.1:145151-ENST00000451036.5:20146|5001
TVEYCHYPHSIDKEIKV
>FUSION-ENST00000653522.1:145151-ENST00000451036.5:20146|2603
MCDLWFCR
>FUSION-ENST00000657693.1:145151-ENST00000451036.5:20146|7009
MWPGMKAPACNPSTLGGRGGWNT
>FUSION-ENST00000657693.1:145151-ENST00000451036.5:20146|6071
SLLELARTGQIQR
>FUSION-ENST00000657693.1:145151-ENST00000451036.5:20146|5360
MPRPWFR
>FUSION-ENST00000657693.1:145151-ENST00000451036.5:20146|4199
MESRSVTQEGVQWR
>FUSION-ENST00000653522.1:145151-ENST00000451036.5:20146|2556
QKLLLDHKH
>ENST00000025008.10|SNV-71731-A-T|3
RSTELVLSPVMPRTTNESLLTSFPK
>FUSION-ENST00000657693.1:145151-ENST00000451036.5:20146|7599
MTILILQMLGLRHR
>FUSION-ENST00000653522.1:215919-ENST00000451036.5:20149|304
SGVRGQAANK
>ENST00000264249.8|SNV-24042-C-A|2
ETRGIQFEDFVR
>FUSION-ENST00000657693.1:145151-ENST00000451036.5:20146|3148
MVKGSNK
>FUSION-ENST00000657693.1:145151-ENST00000451036.5:20146|6931
GCECKTKGLR
>FUSION-ENST00000665698.1:194766-ENST00000451036.5:20149|2295
MFPSSWLFMIARK
>FUSION-ENST00000665698.1:194766-ENST00000451036.5:20149|167
AKLFLGER
>FUSION-ENST00000665698.1:194766-ENST00000451036.5:20149|1632
TQCLPLK
>FUSION-ENST00000665698.1:194766-ENST00000451036.5:20149|1005
HSCLFPVSQHCAGLPR
>ENST00000411527.5|MNV-1797-GC-G|2
SCARPCSGK
>FUSION-ENST00000657693.1:145151-ENST00000451036.5:20146|5193
VFPGQGFK
>ENST00000324472.9|SNV-799-G-A|1
TFLLGPFQFIRNSLAQLREK
>ENST00000328405.7|SNV-221-T-C|2
MPVTKGLLAPQNTFLDTIATR
>FUSION-ENST00000665698.1:194766-ENST00000451036.5:20149|755
LTLAAPPAKFVTFHVDAFKLSQLQR
>FUSION-ENST00000657693.1:145151-ENST00000451036.5:20146|3394
PMKVPAGR
>FUSION-ENST00000657693.1:145151-ENST00000451036.5:20146|7646
VTLKPNVNR
>ENST00000395925.8|SNV-271905-C-G|2
FSSLSSCNPPAMGTSAEK
>ENST00000466111.5|SNV-43274-G-A|7
MGPEHHCLAK
>FUSION-ENST00000653522.1:145151-ENST00000451036.5:20146|1812
VFVLAYWLLLLFR
>FUSION-ENST00000653522.1:215919-ENST00000451036.5:20149|107
MKYPNINFHRLK
>FUSION-ENST00000653522.1:145151-ENST00000451036.5:20146|1098
MMKEWSEGSLYFVRK
>FUSION-ENST00000657693.1:145151-ENST00000451036.5:20146|7115
AEMDESSVQSGNCR
>FUSION-ENST00000657693.1:145151-ENST00000451036.5:20146|6674
LEIQIQGVRRAMLHMK
>FUSION-ENST00000665698.1:194766-ENST00000451036.5:20149|1417
TTMTPRSVLPGQADGFR
>FUSION-ENST00000653522.1:145151-ENST00000451036.5:20146|1287
MWSSQLLALLEKERR
>FUSION-ENST00000653522.1:145151-ENST00000451036.5:20146|434
HHIWLILYV
>FUSION-ENST00000665698.1:194766-ENST00000451036.5:20149|1670
SHHARPMLSVLFDPLFGEDR
>ENST00000311936.8|SNV-25309-G-A|4
QAQDLARSYGIPFIETSTK
>FUSION-ENST00000665698.1:194766-ENST00000451036.5:20149|823
MPKGTELVLLESELDLGPL
>FUSION-ENST00000657693.1:145151-ENST00000451036.5:20146|3673
VFFVTGD
>FUSION-ENST00000657693.1:145151-ENST00000451036.5:20146|8077
FSIFQLIKKK
>FUSION-ENST00000653522.1:145151-ENST00000451036.5:20146|2190
MLIPCLCYCE
>FUSION-ENST00000665698.1:194766-ENST00000451036.5:20149|2526
PSPDPNAKSDT
>FUSION-ENST00000653522.1:215919-ENST00000451036.5:20149|566
CLSLGFMCPCWFLDCPVLLLSSY
>FUSION-ENST00000657693.1:145151-ENST00000451036.5:20146|2959
EEEATAKAYEAAFR
>FUSION-ENST00000653522.1:145151-ENST00000451036.5:20146|1763
IGEMEAGAVVCER
>FUSION-ENST00000657693.1:145151-ENST00000451036.5:20146|5482
MHEEDFFFLFRDKVSLCGPGWSAVV
>FUSION-ENST00000665698.1:194766-ENST00000451036.5:20149|1960
FVFLVETR
>FUSION-ENST00000657693.1:145151-ENST00000451036.5:20146|7574
MGNYFCTFSCPKSRVFLYPDSW
>FUSION-ENST00000657693.1:145151-ENST00000451036.5:20146|3484
MPPSTDNAPAPTSLR
>FUSION-ENST00000657693.1:145151-ENST00000451036.5:20146|5681
MHVYIIIIFFLR
>FUSION-ENST00000665698.1:194766-ENST00000451036.5:20149|2333
KNTAGQIASGLSGYQPHIQGR
>FUSION-ENST00000657693.1:145151-ENST00000451036.5:20146|4750
SLSLPSFR
>FUSION-ENST00000653522.1:215919-ENST00000451036.5:20149|681
CKYFSRYPSYLC
>FUSION-ENST00000657693.1:145151-ENST00000451036.5:20146|4155
ELQGLQEATRCQK
>FUSION-ENST00000653522.1:145151-ENST00000451036.5:20146|2535
SGLGDSFGKSV
>FUSION-ENST00000653522.1:215919-ENST00000451036.5:20149|943
MVKPCLY
>FUSION-ENST00000657693.1:145151-ENST00000451036.5:20146|4054
SRQTSSSAR
>FUSION-ENST00000657693.1:145151-ENST00000451036.5:20146|6295
EASEIIPHIYNHLNFDKPDKNK
>FUSION-ENST00000653522.1:145151-ENST00000451036.5:20146|1087
ASTLDSFCTQLSKLDHSLK
>FUSION-ENST00000665698.1:194766-ENST00000451036.5:20149|767
KLSFNGCR
>FUSION-ENST00000665698.1:194766-ENST00000451036.5:20149|828
LPRLVLNSKQSSCLDLPK
>FUSION-ENST00000657693.1:145151-ENST00000451036.5:20146|5790
SSRPTWATWQNPISTK
>FUSION-ENST00000657693.1:145151-ENST00000451036.5:20146|5700
CSQGALYR
>FUSION-ENST00000657693.1:145151-ENST00000451036.5:20146|6125
ASESTRLAPALHREGLLGR
>FUSION-ENST00000657693.1:145151-ENST00000451036.5:20146|8284
MEAVQAKANSCAK
>FUSION-ENST00000665698.1:194766-ENST00000451036.5:20149|1617
SALTSGLPR
>FUSION-ENST00000653522.1:145151-ENST00000451036.5:20146|2
EQRWTGYGPAGGGAGEKPR
>FUSION-ENST00000657693.1:145151-ENST00000451036.5:20146|5591
ALWWTGWDRGERVK
>FUSION-ENST00000665698.1:194766-ENST00000451036.5:20149|1113
LLLMSAFYIQIRR
>FUSION-ENST00000665698.1:194766-ENST00000451036.5:20149|2148
LWSYPDLTVK
>FUSION-ENST00000657693.1:145151-ENST00000451036.5:20146|6573
MTPTSQAGWFMPTIVLAR
>ENST00000478320.1|SNV-48693-G-A|1
LSVERSNTQLGGGTEWQ
>FUSION-ENST00000665698.1:194766-ENST00000451036.5:20149|1574
NGLICPR
>ENST00000491404.1|SNV-4428-C-T|2
MPQDTEILSKT
>FUSION-ENST00000653522.1:215919-ENST00000451036.5:20149|334
NRTNSSK
>FUSION-ENST00000665698.1:194766-ENST00000451036.5:20149|1845
MGFFHVAQAGLK
>FUSION-ENST00000657693.1:145151-ENST00000451036.5:20146|3182
ANERNLTASNQERK
>FUSION-ENST00000653522.1:145151-ENST00000451036.5:20146|2346
MHICSLTGGCHITLQLALFPRFLP
>FUSION-ENST00000657693.1:145151-ENST00000451036.5:20146|8423
FFTFYSLQLHEAFIMK
>FUSION-ENST00000653522.1:145151-ENST00000451036.5:20146|2781
PAGGREQLGWPQRPVAVLQLTSGR
>FUSION-ENST00000657693.1:145151-ENST00000451036.5:20146|4696
MSFKVLK
>FUSION-ENST00000665698.1:194766-ENST00000451036.5:20149|1714
GGQITRSRDQDHPGQHGETPSLLK
>FUSION-ENST00000653522.1:145151-ENST00000451036.5:20146|474
CAVYRVGR
>FUSION-ENST00000653522.1:145151-ENST00000451036.5:20146|228
AFLRKEK
>FUSION-ENST00000657693.1:145151-ENST00000451036.5:20146|4954
TSFGLLMTWL
>FUSION-ENST00000653522.1:145151-ENST00000451036.5:20146|1361
TECTAGCQEVVMD
>FUSION-ENST00000665698.1:194766-ENST00000451036.5:20149|2176
TEPRTSR
>FUSION-ENST00000653522.1:145151-ENST00000451036.5:20146|1268
GRGGFLPVLWVLIVGAVLTPFFR
>ENST00000376828.6|INDEL-1772-G-GCA|12
CEAANVAEQSREPTWRAR
>FUSION-ENST00000665698.1:194766-ENST00000451036.5:20149|1896
MAIKIVRK
>FUSION-ENST00000657693.1:145151-ENST00000451036.5:20146|4348
CFWRMLR
>FUSION-ENST00000657693.1:145151-ENST00000451036.5:20146|4642
AWPVASF
>FUSION-ENST00000657693.1:145151-ENST00000451036.5:20146|3923
LCPQWSLVLCGLR
>FUSION-ENST00000657693.1:145151-ENST00000451036.5:20146|6049
DSSPWDHKPGPLRVCYLSGKWQR
>FUSION-ENST00000665698.1:194766-ENST00000451036.5:20149|1222
VLNLPGLWSLIIVPKAVER
>FUSION-ENST00000657693.1:145151-ENST00000451036.5:20146|6203
MEYYAAIKK
>FUSION-ENST00000657693.1:145151-ENST00000451036.5:20146|5804
MACVEFFVSPFPSSNSGLHR
>FUSION-ENST00000653522.1:145151-ENST00000451036.5:20146|2381
MLLQFHYK
>FUSION-ENST00000657693.1:145151-ENST00000451036.5:20146|3383
LVLYWLLASSLWRPTLCLAKCR
>FUSION-ENST00000657693.1:145151-ENST00000451036.5:20146|7214
LARLVLK
>FUSION-ENST00000665698.1:194766-ENST00000451036.5:20149|486
MTCQSRLLPLR
>FUSION-ENST00000653522.1:145151-ENST00000451036.5:20146|342
GTFLPISGLEIPN
>FUSION-ENST00000657693.1:145151-ENST00000451036.5:20146|5484
MHEEDFFFLFR
>FUSION-ENST00000665698.1:194766-ENST00000451036.5:20149|348
KTSSQFLAPIGVG
>FUSION-ENST00000653522.1:215919-ENST00000451036.5:20149|568
NVSCLDVCKPGLCVMLTGL
>FUSION-ENST00000657693.1:145151-ENST00000451036.5:20146|3771
AWASQRRPLPHR
>FUSION-ENST00000657693.1:145151-ENST00000451036.5:20146|5089
LMLSLYPFHG
>FUSION-ENST00000665698.1:194766-ENST00000451036.5:20149|2499
KLSCPMLR
>FUSION-ENST00000657693.1:145151-ENST00000451036.5:20146|5350
LRIATLPDIIGVCTWD
>FUSION-ENST00000653522.1:145151-ENST00000451036.5:20146|1210
LTANIQPTHIQ
>FUSION-ENST00000657693.1:145151-ENST00000451036.5:20146|8173
WMEQCLGR
>FUSION-ENST00000657693.1:145151-ENST00000451036.5:20146|7097
MAFTARRSSR
>FUSION-ENST00000665698.1:194766-ENST00000451036.5:20149|1072
FMEGLPG
>FUSION-ENST00000657693.1:145151-ENST00000451036.5:20146|4494
MEEGAMR
>FUSION-ENST00000665698.1:194766-ENST00000451036.5:20149|2691
CEPLCPAHVQLSR
>FUSION-ENST00000657693.1:145151-ENST00000451036.5:20146|5655
AFKESCPRYR
>FUSION-ENST00000657693.1:145151-ENST00000451036.5:20146|8495
LYPLNSQRDLLSGCVAVLPG
>FUSION-ENST00000657693.1:145151-ENST00000451036.5:20146|2942
QPSQQPDFSSVRPMSDFQKCK
>ENST00000556009.5|SNV-109-C-T|2
AWGLREAVR
>FUSION-ENST00000657693.1:145151-ENST00000451036.5:20146|8364
MSGHKTQDIYMMWK
>FUSION-ENST00000657693.1:145151-ENST00000451036.5:20146|8474
AGFQLTATSASQVQAILLPQPPK
>FUSION-ENST00000653522.1:215919-ENST00000451036.5:20149|748
MVVLVLVVIKMAMKR
>FUSION-ENST00000653522.1:145151-ENST00000451036.5:20146|205
MILFFPR
>FUSION-ENST00000657693.1:145151-ENST00000451036.5:20146|3320
ESRSCCPAWSAMAQSR
>FUSION-ENST00000657693.1:145151-ENST00000451036.5:20146|6503
CQLGTWQSESGN
>FUSION-ENST00000657693.1:145151-ENST00000451036.5:20146|5846
QEAGPVQPGNEKLASIFSGHATAK
>FUSION-ENST00000653522.1:145151-ENST00000451036.5:20146|2081
FVEHLLCAGQCSKKLR
>FUSION-ENST00000657693.1:145151-ENST00000451036.5:20146|8235
ACRAFQRFCLLLCK
>FUSION-ENST00000657693.1:145151-ENST00000451036.5:20146|4719
MHRMVAYDPW
>FUSION-ENST00000657693.1:145151-ENST00000451036.5:20146|5355
PRPWFRYPK
>FUSION-ENST00000657693.1:145151-ENST00000451036.5:20146|5176
MAALALR
>FUSION-ENST00000653522.1:215919-ENST00000451036.5:20149|222
LVDSSYLCLR
>FUSION-ENST00000653522.1:215919-ENST00000451036.5:20149|937
WPRLASNPWA
>FUSION-ENST00000665698.1:194766-ENST00000451036.5:20149|827
LVLNSKQSSCLDLPK
>ENST00000393313.5|INDEL-58430-A-AA|2
KLFSSQMQ
>FUSION-ENST00000653522.1:145151-ENST00000451036.5:20146|729
SSSILIYPYLEAR
>FUSION-ENST00000657693.1:145151-ENST00000451036.5:20146|7257
RYRDQARPHF
>FUSION-ENST00000665698.1:194766-ENST00000451036.5:20149|2178
VWAKTEPR
>FUSION-ENST00000657693.1:145151-ENST00000451036.5:20146|7740
MLFLQWVPVRGSKLSCLGG
>FUSION-ENST00000657693.1:145151-ENST00000451036.5:20146|5629
MNCPGCLWSWEEFLVDLR
>FUSION-ENST00000653522.1:145151-ENST00000451036.5:20146|2465
EAPLLIMLETR
>FUSION-ENST00000657693.1:145151-ENST00000451036.5:20146|7011
MWPGMKAPACNPSTLGGR
>FUSION-ENST00000653522.1:145151-ENST00000451036.5:20146|2033
CLYECLLSTYYVQGSVVK
>ENST00000456101.6|SNV-19756-G-T|2
MEPPPKPPLSCSALAR
>FUSION-ENST00000657693.1:145151-ENST00000451036.5:20146|7936
CEGPEAAKLLVCSECQKIR
>FUSION-ENST00000653522.1:145151-ENST00000451036.5:20146|2290
KLGLLQR
>FUSION-ENST00000657693.1:145151-ENST00000451036.5:20146|7092
LSLLGWPEIRR
>FUSION-ENST00000657693.1:145151-ENST00000451036.5:20146|5215
LHGHSHSLDVASSASTVR
>FUSION-ENST00000657693.1:145151-ENST00000451036.5:20146|5440
MMTHCARQDAERNK
>FUSION-ENST00000657693.1:145151-ENST00000451036.5:20146|3882
FFCVGGTRRAICMDCLILSSQQVK
>FUSION-ENST00000665698.1:194766-ENST00000451036.5:20149|2571
YSDTVPQK
>FUSION-ENST00000657693.1:145151-ENST00000451036.5:20146|2937
IISVCCFIFYFFFCFKPLR
>FUSION-ENST00000657693.1:145151-ENST00000451036.5:20146|5592
MALWWTGWDRGERVK
>ENST00000262367.10|SNV-142098-G-T|2
CLLTAVYHEILIGYLEYVK
>FUSION-ENST00000657693.1:145151-ENST00000451036.5:20146|4252
LSNMYCSLIT
>FUSION-ENST00000657693.1:145151-ENST00000451036.5:20146|2941
MSDFQKCK
>FUSION-ENST00000665698.1:194766-ENST00000451036.5:20149|1727
MKPSTDSSFR
>FUSION-ENST00000653522.1:215919-ENST00000451036.5:20149|69
VSVFSFLGCPITCVASKC
>FUSION-ENST00000657693.1:145151-ENST00000451036.5:20146|4470
KEHSPANTQ
>FUSION-ENST00000665698.1:194766-ENST00000451036.5:20149|2428
DPKQRQK
>FUSION-ENST00000657693.1:145151-ENST00000451036.5:20146|6284
NSLFNNGVRKTG
>FUSION-ENST00000653522.1:145151-ENST00000451036.5:20146|308
TILVRVDLAK
>FUSION-ENST00000657693.1:145151-ENST00000451036.5:20146|5805
LSSLNFF
>ENST00000391403.4|SNV-794-A-C|3
VHAEQVLNDNENHIK
>FUSION-ENST00000653522.1:215919-ENST00000451036.5:20149|264
MEFLSFLNSYFVHLKLF
>ENST00000247933.9|SNV-15007-A-C|1
SSISLLEQEKVVAQQIRQLFPK
>FUSION-ENST00000653522.1:145151-ENST00000451036.5:20146|2786
MRKWSLMPAGGR
>FUSION-ENST00000653522.1:145151-ENST00000451036.5:20146|1836
MHLERER
>ENST00000389793.7|SNV-74359-T-A|4
RCEYSHFMHQHR
>ENST00000615358.4|SNV-171027-C-T|3
MSAVVAEIK
>FUSION-ENST00000653522.1:145151-ENST00000451036.5:20146|48
VRQHGSQVR
>FUSION-ENST00000657693.1:145151-ENST00000451036.5:20146|3824
MQSSGQLNLGRGLWR
>FUSION-ENST00000657693.1:145151-ENST00000451036.5:20146|3370
LILCFIEQMRK
>FUSION-ENST00000665698.1:194766-ENST00000451036.5:20149|677
ETSEVISSNPSPEQL
>FUSION-ENST00000665698.1:194766-ENST00000451036.5:20149|2535
MSHGPSR
>FUSION-ENST00000665698.1:194766-ENST00000451036.5:20149|1766
MGTDMFSDLGHGF
>FUSION-ENST00000653522.1:145151-ENST00000451036.5:20146|1577
EMQIKTMR
>ENST00000376113.6|SNV-43274-G-A|4
IAKAKEELIK
>FUSION-ENST00000657693.1:145151-ENST00000451036.5:20146|8440
MGTEQQSGIIWTIESCGQSLQYHP
>FUSION-ENST00000665698.1:194766-ENST00000451036.5:20149|1433
MESCPKSSMAFVLR
>FUSION-ENST00000657693.1:145151-ENST00000451036.5:20146|5998
MVASIYCLLLCAR
>FUSION-ENST00000653522.1:215919-ENST00000451036.5:20149|637
TLDFSLWSMWPHSTK
>FUSION-ENST00000657693.1:145151-ENST00000451036.5:20146|6003
YCFLDLDFCGVENISCSSKGV
>FUSION-ENST00000657693.1:145151-ENST00000451036.5:20146|5091
FSWACVWNKYPLN
>FUSION-ENST00000665698.1:194766-ENST00000451036.5:20149|1943
DCPGLHVPREAR
>FUSION-ENST00000657693.1:145151-ENST00000451036.5:20146|7685
AGGLLEDGKLRLQ
>FUSION-ENST00000665698.1:194766-ENST00000451036.5:20149|586
KKIPCISSDTCITSCHPTP
>ENST00000368331.5|SNV-107110-C-A|2
LPGTVEPTASFLSPVSSKTR
>FUSION-ENST00000657693.1:145151-ENST00000451036.5:20146|4872
MIIVQGFLELQLAHR
>FUSION-ENST00000657693.1:145151-ENST00000451036.5:20146|7442
RFHHVGQAGLEHLTSGDPPASASR
>FUSION-ENST00000665698.1:194766-ENST00000451036.5:20149|1390
MLCYPRS
>FUSION-ENST00000653522.1:145151-ENST00000451036.5:20146|1218
MLLIRFVKAN
>FUSION-ENST00000657693.1:145151-ENST00000451036.5:20146|6629
LCSFPRAHITN
>ENST00000338591.8|SNV-1805-G-A|1
QVLELVSSDSLNMPSEEEVYR
>FUSION-ENST00000665698.1:194766-ENST00000451036.5:20149|1529
NELEVLFFLR
>FUSION-ENST00000657693.1:145151-ENST00000451036.5:20146|3571
PVCGVVR
>FUSION-ENST00000653522.1:145151-ENST00000451036.5:20146|1783
GSDQPTGVEGCGENVWPK
>FUSION-ENST00000653522.1:215919-ENST00000451036.5:20149|567
MCLSLGFMCPCWFLDCPVLLLSSY
>FUSION-ENST00000653522.1:215919-ENST00000451036.5:20149|242
MGWCPQSIGKDK
>FUSION-ENST00000657693.1:145151-ENST00000451036.5:20146|5770
CLFGCFYFFR
>FUSION-ENST00000657693.1:145151-ENST00000451036.5:20146|6334
GFCTAKETTIRVNK
>FUSION-ENST00000653522.1:145151-ENST00000451036.5:20146|469
MGIRCSQGGISLK
>FUSION-ENST00000657693.1:145151-ENST00000451036.5:20146|4990
MVAPACNPSTFR
>FUSION-ENST00000665698.1:194766-ENST00000451036.5:20149|1623
QETDIFNGPEADLGCSDIVKLLSI
>FUSION-ENST00000665698.1:194766-ENST00000451036.5:20149|1086
FIAESLSTHR
>FUSION-ENST00000657693.1:145151-ENST00000451036.5:20146|7817
IHPTGPAAALGSR
>FUSION-ENST00000665698.1:194766-ENST00000451036.5:20149|2754
MIETGLRPDLRVCTFSTYFPYL
>FUSION-ENST00000657693.1:145151-ENST00000451036.5:20146|6613
MQDWPSLLAYIFLPYWMLPALRHR
>FUSION-ENST00000657693.1:145151-ENST00000451036.5:20146|4379
NGQGYCLGMCLASAKVR
>FUSION-ENST00000657693.1:145151-ENST00000451036.5:20146|4107
GEERDIGK
>FUSION-ENST00000657693.1:145151-ENST00000451036.5:20146|4172
VGAKANDPCPQRR
>FUSION-ENST00000653522.1:145151-ENST00000451036.5:20146|1811
SSVNVSDCLLCSQCGYWENR
>ENST00000286657.10|SNV-278334-C-A|2
YCMGDRPESRRPCNRVP
>FUSION-ENST00000653522.1:215919-ENST00000451036.5:20149|68
MLGTMLSMCR
>FUSION-ENST00000653522.1:215919-ENST00000451036.5:20149|971
MPCCTWRAGTSYSHIGEK
>FUSION-ENST00000665698.1:194766-ENST00000451036.5:20149|133
LLTGEPR
>FUSION-ENST00000653522.1:145151-ENST00000451036.5:20146|1180
RLILVPTF
>FUSION-ENST00000657693.1:145151-ENST00000451036.5:20146|4660
MFSGEWHLPR
>FUSION-ENST00000653522.1:145151-ENST00000451036.5:20146|283
MRITPLCQLLSYCFDGLSQKGER
>FUSION-ENST00000653522.1:215919-ENST00000451036.5:20149|732
ESSCGTYVK
>FUSION-ENST00000665698.1:194766-ENST00000451036.5:20149|1209
HTHPLMTKGQVR
>FUSION-ENST00000657693.1:145151-ENST00000451036.5:20146|5866
FCCCDQGTK
>FUSION-ENST00000657693.1:145151-ENST00000451036.5:20146|5522
ALQVTGALR
>FUSION-ENST00000657693.1:145151-ENST00000451036.5:20146|4683
MRSHYVTRLVSNSWPR
>FUSION-ENST00000657693.1:145151-ENST00000451036.5:20146|3087
LQNRAYSQTK
>FUSION-ENST00000653522.1:145151-ENST00000451036.5:20146|2703
GGSCASLITWSIALFFPLLSVTA
>FUSION-ENST00000657693.1:145151-ENST00000451036.5:20146|5724
MPVWLFLFF
>FUSION-ENST00000653522.1:145151-ENST00000451036.5:20146|739
QGGFSGWERESPGIA
>FUSION-ENST00000657693.1:145151-ENST00000451036.5:20146|6139
MECPCWSWPELGR
>FUSION-ENST00000657693.1:145151-ENST00000451036.5:20146|8391
YKKLAGHGGAHL
>FUSION-ENST00000653522.1:145151-ENST00000451036.5:20146|496
YGQGQKVRGVPIM
>FUSION-ENST00000653522.1:145151-ENST00000451036.5:20146|1585
RCSVAMVVREMQIK
>FUSION-ENST00000665698.1:194766-ENST00000451036.5:20149|1692
AWHQTGWTEWLVG
>FUSION-ENST00000653522.1:145151-ENST00000451036.5:20146|611
ASVYTGWR
>FUSION-ENST00000665698.1:194766-ENST00000451036.5:20149|2550
MITHSTAAETEAQGVSR
>FUSION-ENST00000657693.1:145151-ENST00000451036.5:20146|4714
MTRTLDK
>FUSION-ENST00000657693.1:145151-ENST00000451036.5:20146|7224
MWQAYQVWMR
>FUSION-ENST00000653522.1:145151-ENST00000451036.5:20146|2193
IMASSCIHVAAESVIPFFYMVA
>FUSION-ENST00000653522.1:145151-ENST00000451036.5:20146|1823
SVIIALASGDCFKDQLK
>ENST00000300036.6|SNV-139760-G-A|4
NESARQQLEQQNKELR
>FUSION-ENST00000657693.1:145151-ENST00000451036.5:20146|5289
NTKSRWAPVIPATGEAEAGESLEPR
>FUSION-ENST00000653522.1:145151-ENST00000451036.5:20146|1722
NANFLPSFLYGLSLVNLCVIDNS
>FUSION-ENST00000653522.1:145151-ENST00000451036.5:20146|521
SCCPSWSAMAR
>FUSION-ENST00000653522.1:145151-ENST00000451036.5:20146|2135
MKMMLMMMMMMSTSIILR
>FUSION-ENST00000657693.1:145151-ENST00000451036.5:20146|8249
VSVWRAGAWCCVVK
>FUSION-ENST00000665698.1:194766-ENST00000451036.5:20149|585
KIPCISSDTCITSCHPTP
>FUSION-ENST00000653522.1:145151-ENST00000451036.5:20146|1398
HCADMSDVHDGYC
>FUSION-ENST00000657693.1:145151-ENST00000451036.5:20146|4283
MLGMARDTAWACVWPQPRSGCQEGR
>FUSION-ENST00000665698.1:194766-ENST00000451036.5:20149|1910
TMDFCHCLTLLQEK
>ENST00000350110.2|SNV-203077-C-A|2
FVSQETGNLYIAKVEPSDVGNYT
>ENST00000461023.5|SNV-48307-G-T|3
SSAWSLR
>FUSION-ENST00000653522.1:145151-ENST00000451036.5:20146|586
AFLGKSEMDYPK
>FUSION-ENST00000653522.1:145151-ENST00000451036.5:20146|1051
MRFSSASVFHGCR
>FUSION-ENST00000653522.1:145151-ENST00000451036.5:20146|1294
ECGSWSLVWLARLERQLLHGLAR
>FUSION-ENST00000653522.1:145151-ENST00000451036.5:20146|2454
MGVFPSHLSVTLYHSTRGGGTGQK
>FUSION-ENST00000657693.1:145151-ENST00000451036.5:20146|3132
MTESLFKGLPF
>FUSION-ENST00000657693.1:145151-ENST00000451036.5:20146|3553
TGLCLKKTTTPLPHK
>FUSION-ENST00000657693.1:145151-ENST00000451036.5:20146|4567
SSRGHWNQDGPGFFRR
>FUSION-ENST00000657693.1:145151-ENST00000451036.5:20146|4960
GELVELWSWK
>FUSION-ENST00000657693.1:145151-ENST00000451036.5:20146|4704
MFFFLTYIMTISSMSFK
>FUSION-ENST00000665698.1:194766-ENST00000451036.5:20149|1814
VVQVKILSFQHTV
>FUSION-ENST00000653522.1:215919-ENST00000451036.5:20149|210
TAGCVLHWKK
>FUSION-ENST00000657693.1:145151-ENST00000451036.5:20146|4807
LPRLVFNSRAR
>FUSION-ENST00000657693.1:145151-ENST00000451036.5:20146|8064
RSFTLVAQAGGQWR
>FUSION-ENST00000665698.1:194766-ENST00000451036.5:20149|955
MSNHAQPTCFFTSR
>FUSION-ENST00000653522.1:145151-ENST00000451036.5:20146|2773
MPDSTFSDRLP
>FUSION-ENST00000657693.1:145151-ENST00000451036.5:20146|6488
MVGDSIWKILAEVGSK
>FUSION-ENST00000665698.1:194766-ENST00000451036.5:20149|64
MGLLGVFLIPLYLVFLEEGE
>FUSION-ENST00000653522.1:215919-ENST00000451036.5:20149|49
LKGLPAGWGLK
>FUSION-ENST00000653522.1:145151-ENST00000451036.5:20146|886
SLACWLSFQFCSGE
>FUSION-ENST00000653522.1:145151-ENST00000451036.5:20146|14
GMLQFRTSG
>ENST00000326019.10|SNV-21624-C-G|5
MKDEAEVEEEEEEEEEEEK
>FUSION-ENST00000657693.1:145151-ENST00000451036.5:20146|5556
IMAFWHSLSK
>FUSION-ENST00000657693.1:145151-ENST00000451036.5:20146|6452
LATLVTFSWVPMAGITS
>FUSION-ENST00000657693.1:145151-ENST00000451036.5:20146|4246
MSSFMEHLRMKMSQRP
>FUSION-ENST00000665698.1:194766-ENST00000451036.5:20149|347
TSSQFLAPIGVG
>FUSION-ENST00000653522.1:145151-ENST00000451036.5:20146|398
VYLQVCGEK
>FUSION-ENST00000653522.1:145151-ENST00000451036.5:20146|1189
HLSVHCKNSRNS
>FUSION-ENST00000665698.1:194766-ENST00000451036.5:20149|2658
SGSRPVI
>FUSION-ENST00000657693.1:145151-ENST00000451036.5:20146|7061
VECACGPS
>FUSION-ENST00000657693.1:145151-ENST00000451036.5:20146|3174
PHIVYFCR
>FUSION-ENST00000657693.1:145151-ENST00000451036.5:20146|4279
MARDTAWACVWPQPRSGCQEGR
>FUSION-ENST00000653522.1:145151-ENST00000451036.5:20146|1476
MVNITLCRFYLH
>FUSION-ENST00000653522.1:145151-ENST00000451036.5:20146|109
MPFVFKAAAPEDMEEKG
>FUSION-ENST00000657693.1:145151-ENST00000451036.5:20146|7404
KCSWCDG
>FUSION-ENST00000665698.1:194766-ENST00000451036.5:20149|821
GTELVLLESELDLGPL
>FUSION-ENST00000665698.1:194766-ENST00000451036.5:20149|466
ACWREGRFLGLEK
>FUSION-ENST00000657693.1:145151-ENST00000451036.5:20146|3295
MPAHTHLHAHMHAHTSHTHTHTHR
>FUSION-ENST00000657693.1:145151-ENST00000451036.5:20146|4311
VAGGVGRRGLGNLRPEAK
>FUSION-ENST00000665698.1:194766-ENST00000451036.5:20149|2056
STNVCVFSRDEVLPHWPGCSR
>FUSION-ENST00000653522.1:145151-ENST00000451036.5:20146|542
GFHYVAHAGLK
>FUSION-ENST00000657693.1:145151-ENST00000451036.5:20146|4371
KKGEGHTCLGGWR
>FUSION-ENST00000657693.1:145151-ENST00000451036.5:20146|4596
GESLPAGTGALPVPR
>ENST00000411527.5|MNV-1797-GC-G|3
RSCARPCSGKWSPQ
>FUSION-ENST00000665698.1:194766-ENST00000451036.5:20149|1616
MSALTSGLPRMQYVIPGR
>FUSION-ENST00000657693.1:145151-ENST00000451036.5:20146|3353
AQRQRER
>FUSION-ENST00000657693.1:145151-ENST00000451036.5:20146|4838
FGHRLPSAECM
>FUSION-ENST00000657693.1:145151-ENST00000451036.5:20146|4038
AMIKCDDACK
>FUSION-ENST00000665698.1:194766-ENST00000451036.5:20149|286
GRADLGAGCCLTWSTCLPLASC
>FUSION-ENST00000657693.1:145151-ENST00000451036.5:20146|2965
DALVLYLKMEEEATAK
>FUSION-ENST00000653522.1:215919-ENST00000451036.5:20149|997
PCPSVKVGILAHIGYYILPRCL
>FUSION-ENST00000657693.1:145151-ENST00000451036.5:20146|4708
AGGSPEVRSLRPAWPTWQNPASTK
>FUSION-ENST00000665698.1:194766-ENST00000451036.5:20149|455
GSGPALGSVFPGFPRR
>FUSION-ENST00000653522.1:145151-ENST00000451036.5:20146|2787
QTGLGMTL
>FUSION-ENST00000657693.1:145151-ENST00000451036.5:20146|3970
MSAQLMRSLQILLLRK
>ENST00000300036.6|SNV-139760-G-A|2
QQLEQQNKELR
>FUSION-ENST00000657693.1:145151-ENST00000451036.5:20146|2901
DSYSLDVHGGRR
>FUSION-ENST00000665698.1:194766-ENST00000451036.5:20149|1231
MHLVSNR
>FUSION-ENST00000653522.1:215919-ENST00000451036.5:20149|180
FPQALVCSLS
>FUSION-ENST00000653522.1:145151-ENST00000451036.5:20146|2342
PHTMYQLMTR
>FUSION-ENST00000665698.1:194766-ENST00000451036.5:20149|359
GCRNSSSHPFFFLLLGR
>FUSION-ENST00000657693.1:145151-ENST00000451036.5:20146|6991
FYLFIQER
>FUSION-ENST00000657693.1:145151-ENST00000451036.5:20146|6502
TTSLQKR
>FUSION-ENST00000657693.1:145151-ENST00000451036.5:20146|5640
ASQKYCVSLGT
>FUSION-ENST00000657693.1:145151-ENST00000451036.5:20146|8286
SHSSGAGWSPETAGGQMEAVQAK
>FUSION-ENST00000665698.1:194766-ENST00000451036.5:20149|1200
TGPFFEWK
>ENST00000398417.6|SNV-20396-C-T|1
YCQYVFDLKCDSVCVNPYHYER
>FUSION-ENST00000653522.1:215919-ENST00000451036.5:20149|452
IASSLNQHDLIIT
>FUSION-ENST00000653522.1:145151-ENST00000451036.5:20146|2253
MDSAYYEITFLLLQHFP
>FUSION-ENST00000653522.1:145151-ENST00000451036.5:20146|2675
MRTIMMIICFTVFCFVLFLLFFLR
>FUSION-ENST00000653522.1:145151-ENST00000451036.5:20146|2680
MAMNKIPSLCQQGC
>FUSION-ENST00000657693.1:145151-ENST00000451036.5:20146|5060
MKGVAGR
>FUSION-ENST00000657693.1:145151-ENST00000451036.5:20146|4562
VLAFSEGQGGR
>FUSION-ENST00000665698.1:194766-ENST00000451036.5:20149|2753
IETGLRPDLRVCTFSTYFPYL
>FUSION-ENST00000657693.1:145151-ENST00000451036.5:20146|6268
MANIQNLQRT
>FUSION-ENST00000657693.1:145151-ENST00000451036.5:20146|2917
DRVSPCWPGWS
>FUSION-ENST00000657693.1:145151-ENST00000451036.5:20146|2905
EAVAECLMDSYSLDVHGGRRTAAG
>FUSION-ENST00000653522.1:145151-ENST00000451036.5:20146|499
MFLPIPKYGQGQKVR
>FUSION-ENST00000665698.1:194766-ENST00000451036.5:20149|2324
MVLPLWAV
>FUSION-ENST00000657693.1:145151-ENST00000451036.5:20146|3856
MLNTPLGVHSMQWRQGANVLWR
>FUSION-ENST00000653522.1:215919-ENST00000451036.5:20149|970
PCCTWRAGTSYSHIGEK
>FUSION-ENST00000657693.1:145151-ENST00000451036.5:20146|3704
MGCMELWDVGEDRFSRVAWWK
>FUSION-ENST00000665698.1:194766-ENST00000451036.5:20149|776
CHGAWRADVANISPHWCLQFPFSD
>FUSION-ENST00000665698.1:194766-ENST00000451036.5:20149|2455
EVLHRVFLPVDALPR
>FUSION-ENST00000657693.1:145151-ENST00000451036.5:20146|8357
YGILFCLSASLLSLTVKFLR
>FUSION-ENST00000657693.1:145151-ENST00000451036.5:20146|8277
SPRPHCVNSKVLSR
>FUSION-ENST00000665698.1:194766-ENST00000451036.5:20149|2231
QTDNIIIPILPIRKLSAK
>FUSION-ENST00000657693.1:145151-ENST00000451036.5:20146|3793
SVFILQEHSWLLK
>FUSION-ENST00000665698.1:194766-ENST00000451036.5:20149|1289
MQNQGWKTSERECHNK
>FUSION-ENST00000657693.1:145151-ENST00000451036.5:20146|8044
FFAVRDALTCH
>FUSION-ENST00000653522.1:215919-ENST00000451036.5:20149|1077
KMLFVLSEILEQNSLAGCLALRK
>FUSION-ENST00000657693.1:145151-ENST00000451036.5:20146|4876
ENFKPVFCK
>FUSION-ENST00000665698.1:194766-ENST00000451036.5:20149|668
EVLVALPHR
>ENST00000529251.1|SNV-13483-G-A|2
NLEVRWSK
>FUSION-ENST00000657693.1:145151-ENST00000451036.5:20146|7032
IQIPLPFFCLSLALFPR
>FUSION-ENST00000657693.1:145151-ENST00000451036.5:20146|3412
ITAHCNFR
>FUSION-ENST00000657693.1:145151-ENST00000451036.5:20146|5717
WSLTLLPRLECSGTISAHCK
>FUSION-ENST00000657693.1:145151-ENST00000451036.5:20146|5373
QFLSHVKVMFYSRD
>FUSION-ENST00000657693.1:145151-ENST00000451036.5:20146|8217
HRALSARSR
>FUSION-ENST00000657693.1:145151-ENST00000451036.5:20146|5520
ATELSGNK
>FUSION-ENST00000657693.1:145151-ENST00000451036.5:20146|8463
FSGSFVKRSPGL
>FUSION-ENST00000653522.1:215919-ENST00000451036.5:20149|400
VAFFCVLTWL
>FUSION-ENST00000665698.1:194766-ENST00000451036.5:20149|2727
MLVHLEPHFYCHNPGLDRPR
>FUSION-ENST00000657693.1:145151-ENST00000451036.5:20146|3641
ASCWKEIDCSLSSK
>FUSION-ENST00000657693.1:145151-ENST00000451036.5:20146|4565
GHWNQDGPGFFRR
>FUSION-ENST00000657693.1:145151-ENST00000451036.5:20146|7050
MQSFLTISKRR
>FUSION-ENST00000665698.1:194766-ENST00000451036.5:20149|1984
SHVLESQAVSAPRLCLHFFFLRR
>FUSION-ENST00000665698.1:194766-ENST00000451036.5:20149|2279
NTKKSSHLLSTYYMCWTLL
>FUSION-ENST00000657693.1:145151-ENST00000451036.5:20146|5712
LRLLGSCHSPASASR
>FUSION-ENST00000657693.1:145151-ENST00000451036.5:20146|6162
NTQCMRGLKPR
>FUSION-ENST00000657693.1:145151-ENST00000451036.5:20146|6699
DYFFPLK
>FUSION-ENST00000657693.1:145151-ENST00000451036.5:20146|6800
NPWEYAK
>FUSION-ENST00000653522.1:145151-ENST00000451036.5:20146|2375
MSLVSHSPSFSSYK
>FUSION-ENST00000657693.1:145151-ENST00000451036.5:20146|8078
MFSIFQLIKKK
>FUSION-ENST00000657693.1:145151-ENST00000451036.5:20146|3164
ARCSHLLVSIR
>FUSION-ENST00000665698.1:194766-ENST00000451036.5:20149|130
GAEDSIFLR
>FUSION-ENST00000653522.1:215919-ENST00000451036.5:20149|136
SCPVDTHLIFTPQTTVLHLILNKVC
>FUSION-ENST00000657693.1:145151-ENST00000451036.5:20146|4737
FFSPNHSSVFYSTQPPFHLTSLPPS
>ENST00000358691.10|SNV-56370-A-G|5
KSRQTWTFALTCKPAR
>FUSION-ENST00000657693.1:145151-ENST00000451036.5:20146|6143
AHAYLCNKPACSVHVSQNLKYK
>FUSION-ENST00000653522.1:145151-ENST00000451036.5:20146|246
MGQYVSQR
>FUSION-ENST00000653522.1:145151-ENST00000451036.5:20146|2573
MFSALQATQLCTACQFCLCIWK
>FUSION-ENST00000657693.1:145151-ENST00000451036.5:20146|6856
MHVVQLFPHLVTPSYSHK
>FUSION-ENST00000653522.1:145151-ENST00000451036.5:20146|2710
VTLRGFLLVSLKR
>FUSION-ENST00000657693.1:145151-ENST00000451036.5:20146|6305
HFSKEDIYMANKQMK
>FUSION-ENST00000653522.1:215919-ENST00000451036.5:20149|793
AGEDRCPRTSNQAEMK
>FUSION-ENST00000665698.1:194766-ENST00000451036.5:20149|2454
EVLHRVFLPVDALPRS
>FUSION-ENST00000657693.1:145151-ENST00000451036.5:20146|6974
CAHMCAETYRIDFCKNYQVK
>FUSION-ENST00000657693.1:145151-ENST00000451036.5:20146|8412
NILPGHTAWERQSCRDLDHSLR
>FUSION-ENST00000657693.1:145151-ENST00000451036.5:20146|6622
MTASGIFMIVTYQRYG
>FUSION-ENST00000653522.1:215919-ENST00000451036.5:20149|231
MRHLLLFDVS
>FUSION-ENST00000665698.1:194766-ENST00000451036.5:20149|1335
ISSQDYYF
>FUSION-ENST00000665698.1:194766-ENST00000451036.5:20149|1438
MDLWPAGLRSGWPALLSFLNR
>FUSION-ENST00000657693.1:145151-ENST00000451036.5:20146|5941
IYNGGPMR
>FUSION-ENST00000657693.1:145151-ENST00000451036.5:20146|5414
MVPWLSR
>FUSION-ENST00000657693.1:145151-ENST00000451036.5:20146|3627
YETCLWGCEDTWGLSGK
>FUSION-ENST00000657693.1:145151-ENST00000451036.5:20146|7172
ITAGCGGSRL
>FUSION-ENST00000665698.1:194766-ENST00000451036.5:20149|2062
YMPPRSTNVCVFSR
>FUSION-ENST00000657693.1:145151-ENST00000451036.5:20146|4577
MIFLPQPPK
>FUSION-ENST00000657693.1:145151-ENST00000451036.5:20146|5084
MEKQLGALAVRTPK
>ENST00000482416.5|SNV-302-A-G|2
MTFGAQASVAAEPQRAAVR
>FUSION-ENST00000657693.1:145151-ENST00000451036.5:20146|5487
QGGETGLGRKMHEEDFFFLFR
>FUSION-ENST00000665698.1:194766-ENST00000451036.5:20149|1171
SVCFWRLMGHPPQG
>FUSION-ENST00000657693.1:145151-ENST00000451036.5:20146|6206
WHIYTMEYYAAIKK
>FUSION-ENST00000665698.1:194766-ENST00000451036.5:20149|900
LVFGQSGQVRLSGR
>FUSION-ENST00000665698.1:194766-ENST00000451036.5:20149|200
LDILLAERR
>FUSION-ENST00000653522.1:145151-ENST00000451036.5:20146|1989
MCQDLNISLSNPK
>FUSION-ENST00000665698.1:194766-ENST00000451036.5:20149|1263
MPISLTMELFSTIPLGS
>FUSION-ENST00000653522.1:145151-ENST00000451036.5:20146|747
PELGGENPQVF
>FUSION-ENST00000657693.1:145151-ENST00000451036.5:20146|5563
RSVVGKSCVAGR
>FUSION-ENST00000653522.1:215919-ENST00000451036.5:20149|469
SHKLGGLQTTK
>FUSION-ENST00000657693.1:145151-ENST00000451036.5:20146|7265
GSRPAVQHSHRPDL
>FUSION-ENST00000665698.1:194766-ENST00000451036.5:20149|1704
MGMTGGEVKGTRAWHQTGWTEWLVG
>FUSION-ENST00000657693.1:145151-ENST00000451036.5:20146|5922
FKEETVDRGVR
>FUSION-ENST00000657693.1:145151-ENST00000451036.5:20146|7490
MLPSASFAALHHVGK
>FUSION-ENST00000653522.1:215919-ENST00000451036.5:20149|1018
MSSSSFVLCLKFSKAHLR
>FUSION-ENST00000657693.1:145151-ENST00000451036.5:20146|7456
KPMRILFFFFFF
>FUSION-ENST00000653522.1:145151-ENST00000451036.5:20146|1299
ASFLFPDLCPHLSVGIIE
>FUSION-ENST00000657693.1:145151-ENST00000451036.5:20146|5246
TLGKSSKLFWASHSPAWMP
>FUSION-ENST00000657693.1:145151-ENST00000451036.5:20146|5248
HAHSLCSCLPRWEVSDDPEVRTHL
>FUSION-ENST00000657693.1:145151-ENST00000451036.5:20146|3168
FVGYIHVVR
>FUSION-ENST00000657693.1:145151-ENST00000451036.5:20146|7328
ASGPALPQT
>FUSION-ENST00000653522.1:145151-ENST00000451036.5:20146|2007
IHCLPDASGVSCLSLVSMR
>FUSION-ENST00000653522.1:145151-ENST00000451036.5:20146|2687
MFFHSNLK
>FUSION-ENST00000665698.1:194766-ENST00000451036.5:20149|1158
MENLTRDLSWKMK
>ENST00000298818.12|SNV-314-G-A|4
GRLLTASLRPQAR
>FUSION-ENST00000657693.1:145151-ENST00000451036.5:20146|3080
AYSQTKIDQK
>FUSION-ENST00000657693.1:145151-ENST00000451036.5:20146|6907
ACISSSAIWVSSKMLSIR
>FUSION-ENST00000657693.1:145151-ENST00000451036.5:20146|7904
MFMVVNSRFFEFFFFSFFF
>FUSION-ENST00000665698.1:194766-ENST00000451036.5:20149|1636
KTQCLPLK
>ENST00000251739.9|SNV-139-T-C|1
TKSLMTRQGLK
>FUSION-ENST00000665698.1:194766-ENST00000451036.5:20149|573
CKFIYLFVHLVII
>FUSION-ENST00000657693.1:145151-ENST00000451036.5:20146|2817
GDEGLQLAER
>FUSION-ENST00000657693.1:145151-ENST00000451036.5:20146|6970
MCAETYRIDFCKNYQVK
>FUSION-ENST00000657693.1:145151-ENST00000451036.5:20146|5178
QDIASQR
>ENST00000282251.9|SNV-28520-A-G|2
AQNCQESGESDLVKYGNSSR
>FUSION-ENST00000653522.1:145151-ENST00000451036.5:20146|1136
SAARNCTFCTSCR
>FUSION-ENST00000653522.1:145151-ENST00000451036.5:20146|1821
NSEEIWLKETFK
>FUSION-ENST00000653522.1:145151-ENST00000451036.5:20146|546
HCSLNLPGSR
>FUSION-ENST00000653522.1:145151-ENST00000451036.5:20146|410
CCFYLLAAFSGSGHFFQGSVR
>FUSION-ENST00000653522.1:145151-ENST00000451036.5:20146|548
TASRPLLSLLIKNK
>FUSION-ENST00000653522.1:215919-ENST00000451036.5:20149|232
CLEGMRHLLLFDVS
>FUSION-ENST00000657693.1:145151-ENST00000451036.5:20146|3453
MSVFLKNGSKQCTLQSSSR
>FUSION-ENST00000657693.1:145151-ENST00000451036.5:20146|8464
FSGSFVKR
>FUSION-ENST00000657693.1:145151-ENST00000451036.5:20146|5293
WLTPVIPAVWEAEVGGSPEVR
>FUSION-ENST00000657693.1:145151-ENST00000451036.5:20146|7244
WLLSSRNVR
>FUSION-ENST00000653522.1:145151-ENST00000451036.5:20146|2792
MWADACGGR
>FUSION-ENST00000657693.1:145151-ENST00000451036.5:20146|3322
HGTCIHM
>FUSION-ENST00000665698.1:194766-ENST00000451036.5:20149|326
MKNYCTPR
>FUSION-ENST00000653522.1:215919-ENST00000451036.5:20149|252
MSARFLYCKVSIFFSV
>FUSION-ENST00000653522.1:215919-ENST00000451036.5:20149|401
MVAFFCVLTWL
>FUSION-ENST00000657693.1:145151-ENST00000451036.5:20146|7270
FKWFSCFSLPSSWITDMHHHA
>ENST00000289004.8|SNV-23795-G-A|3
HNHQGFGAGNFNSLFKTFEEEQNLR
>FUSION-ENST00000653522.1:145151-ENST00000451036.5:20146|2471
EKALETK
>FUSION-ENST00000657693.1:145151-ENST00000451036.5:20146|7999
WMINVKRF
>FUSION-ENST00000657693.1:145151-ENST00000451036.5:20146|8448
YNMDIVYHAK
>FUSION-ENST00000657693.1:145151-ENST00000451036.5:20146|3067
GTLQMLVRLR
>FUSION-ENST00000653522.1:145151-ENST00000451036.5:20146|430
LVSNSQPQVIHLPWPPKVLGLQAR
>FUSION-ENST00000665698.1:194766-ENST00000451036.5:20149|724
ILYSHRCRE
>FUSION-ENST00000665698.1:194766-ENST00000451036.5:20149|1741
PSHLPQVAQLGDGRIHTLLPSTR
>FUSION-ENST00000657693.1:145151-ENST00000451036.5:20146|2999
QGQASQGV
>ENST00000340829.10|SNV-142874-C-T|2
SQGSSNVAPGEKQTDPSTP
>FUSION-ENST00000657693.1:145151-ENST00000451036.5:20146|6653
SFTFQLCQCGSMNLR
>FUSION-ENST00000657693.1:145151-ENST00000451036.5:20146|3002
VVCSSTASSGK
>FUSION-ENST00000653522.1:145151-ENST00000451036.5:20146|1149
IAYIFNEMTVAELRNR
>FUSION-ENST00000653522.1:145151-ENST00000451036.5:20146|1571
TMRYPFIPTRMAVIK
>FUSION-ENST00000657693.1:145151-ENST00000451036.5:20146|8061
MPVVCQVLLEALGIQ
>FUSION-ENST00000653522.1:145151-ENST00000451036.5:20146|1473
CHHTRLILYFW
>FUSION-ENST00000665698.1:194766-ENST00000451036.5:20149|1734
KSTMIACDMKPSTDSSFRGGFK
>FUSION-ENST00000657693.1:145151-ENST00000451036.5:20146|6442
MTFSSFEPR
>FUSION-ENST00000665698.1:194766-ENST00000451036.5:20149|2755
IETGLRPDLR
>FUSION-ENST00000665698.1:194766-ENST00000451036.5:20149|520
MPALSPGFPSLSARCSHK
>FUSION-ENST00000653522.1:145151-ENST00000451036.5:20146|1809
MFGICAELFGGDSWATVFHLR
>FUSION-ENST00000657693.1:145151-ENST00000451036.5:20146|7335
MHLLSLEEK
>FUSION-ENST00000653522.1:145151-ENST00000451036.5:20146|668
VAGACSPSYSGG
>FUSION-ENST00000652816.1:302129-ENST00000432519.5:155979|32
FLTWLDRWSIHL
>FUSION-ENST00000657693.1:145151-ENST00000451036.5:20146|6997
VKPHLHSKYK
>ENST00000491569.5|MNV-7143-CTCT-C|8
MGLLTSLFMLIFTYGLHMILSLK
>FUSION-ENST00000657693.1:145151-ENST00000451036.5:20146|2938
CKIISVCCFIFYFFFCFKPLRL
>FUSION-ENST00000665698.1:194766-ENST00000451036.5:20149|2725
SFNNFNY
>FUSION-ENST00000653522.1:145151-ENST00000451036.5:20146|1188
MDNIDLLK
>FUSION-ENST00000657693.1:145151-ENST00000451036.5:20146|3895
PVIPALGEAEAGRSLR
>FUSION-ENST00000665698.1:194766-ENST00000451036.5:20149|192
TFCGPRRHQGSVVSVLR
>FUSION-ENST00000657693.1:145151-ENST00000451036.5:20146|3569
MQVQRTEA
>FUSION-ENST00000657693.1:145151-ENST00000451036.5:20146|7478
LVPNSWAREILLSRPLK
>FUSION-ENST00000657693.1:145151-ENST00000451036.5:20146|6863
MMTSTSELWLLRGVRPCCIFRML
>FUSION-ENST00000665698.1:194766-ENST00000451036.5:20149|2692
CCDYRCEPLCPAHVQLSRAEVR
>FUSION-ENST00000653522.1:145151-ENST00000451036.5:20146|2476
ASRYILFLAQGTFR
>FUSION-ENST00000657693.1:145151-ENST00000451036.5:20146|3299
RGKEIHTCAHTR
>FUSION-ENST00000657693.1:145151-ENST00000451036.5:20146|6227
GCGEIGTLLHCWWECK
>FUSION-ENST00000657693.1:145151-ENST00000451036.5:20146|3218
MLIVKTSPQCPLGKGQL
>FUSION-ENST00000665698.1:194766-ENST00000451036.5:20149|1195
NWAVKWGEGEVNFWGA
>FUSION-ENST00000653522.1:215919-ENST00000451036.5:20149|1094
MSSSSFPSQSVLPPFTSLNSMLLPH
>FUSION-ENST00000653522.1:215919-ENST00000451036.5:20149|90
IVLAAAKK
>FUSION-ENST00000657693.1:145151-ENST00000451036.5:20146|7130
LSLSVANHERK
>FUSION-ENST00000665698.1:194766-ENST00000451036.5:20149|2098
MCSLWLGRGDTIVPILQVRR
>FUSION-ENST00000657693.1:145151-ENST00000451036.5:20146|5472
FHSVAQAGVQWCDHSLLQPQTMK
>FUSION-ENST00000657693.1:145151-ENST00000451036.5:20146|5294
TCSCDQER
>FUSION-ENST00000657693.1:145151-ENST00000451036.5:20146|6236
PVRMVIIK
>FUSION-ENST00000653522.1:145151-ENST00000451036.5:20146|409
MCCFYLLAAFSGSGHFFQGSVRAWA
>FUSION-ENST00000653522.1:145151-ENST00000451036.5:20146|801
MKMGLFVSTPCIIVGIGNNLGQ
>FUSION-ENST00000657693.1:145151-ENST00000451036.5:20146|6844
MGVLENAEHK
>FUSION-ENST00000657693.1:145151-ENST00000451036.5:20146|6377
EQNGGLRNNTTHLQPSEL
>FUSION-ENST00000665698.1:194766-ENST00000451036.5:20149|460
MNYYISGSS
>FUSION-ENST00000653522.1:145151-ENST00000451036.5:20146|391
MVFRRAWSWAGTDQIW
>FUSION-ENST00000665698.1:194766-ENST00000451036.5:20149|57
VESKFPFRTFQR
>FUSION-ENST00000653522.1:145151-ENST00000451036.5:20146|2213
CICRFVTEVYGMRLK
>FUSION-ENST00000657693.1:145151-ENST00000451036.5:20146|4995
VVGCPGK
>FUSION-ENST00000653522.1:145151-ENST00000451036.5:20146|476
ALPAHLPHASTRGR
>FUSION-ENST00000653522.1:145151-ENST00000451036.5:20146|2698
MYLPQGYLSRRR
>FUSION-ENST00000657693.1:145151-ENST00000451036.5:20146|3495
HIIYSDREPVWR
>ENST00000324472.9|SNV-799-G-A|3
TFLLGPFQFIR
>FUSION-ENST00000657693.1:145151-ENST00000451036.5:20146|3658
LLATASKGR
>FUSION-ENST00000657693.1:145151-ENST00000451036.5:20146|5529
LGVTQTSVS
>FUSION-ENST00000665698.1:194766-ENST00000451036.5:20149|1713
SRDQDHPGQHGETPSLLK
>FUSION-ENST00000653522.1:215919-ENST00000451036.5:20149|849
DGGSQIRT
>FUSION-ENST00000657693.1:145151-ENST00000451036.5:20146|7756
GFVSADSSLRFVSHIVR
>FUSION-ENST00000653522.1:145151-ENST00000451036.5:20146|975
EKEEGSPCWGAK
>FUSION-ENST00000653522.1:145151-ENST00000451036.5:20146|845
VSGRLSSPQSGSFPAPGVPLRPR
>FUSION-ENST00000657693.1:145151-ENST00000451036.5:20146|6938
LHFQDALVEIKSMGCECKTK
>FUSION-ENST00000653522.1:145151-ENST00000451036.5:20146|2272
NHHCTATR
>FUSION-ENST00000657693.1:145151-ENST00000451036.5:20146|6271
HIYVYSSTFYNSKDLEPTQMPITDR
>FUSION-ENST00000653522.1:145151-ENST00000451036.5:20146|2008
RIHCLPDASGVSCLSLVSMRSVR
>FUSION-ENST00000653522.1:145151-ENST00000451036.5:20146|767
GVYSANHHHPTLSPRGVR
>FUSION-ENST00000653522.1:215919-ENST00000451036.5:20149|124
CQIMLATQLQPPIPR
>FUSION-ENST00000657693.1:145151-ENST00000451036.5:20146|7627
YIIYTNIYNIYKYI
>FUSION-ENST00000665698.1:194766-ENST00000451036.5:20149|709
FSLAHWPLSLKAEIATPCSSR
>FUSION-ENST00000653522.1:215919-ENST00000451036.5:20149|706
GTGVGGVRVSGSREVALL
>FUSION-ENST00000657693.1:145151-ENST00000451036.5:20146|7967
HRVFSSSASECVR
>FUSION-ENST00000665698.1:194766-ENST00000451036.5:20149|1270
LAVGSGVTSVTGNVASSWHSHR
>FUSION-ENST00000653522.1:145151-ENST00000451036.5:20146|2589
MYSFHSFSLNKLK
>FUSION-ENST00000657693.1:145151-ENST00000451036.5:20146|6951
RVALKGHSFEGHTVDDDIYFR
>FUSION-ENST00000653522.1:145151-ENST00000451036.5:20146|945
MVLEAGGQR
>FUSION-ENST00000657693.1:145151-ENST00000451036.5:20146|6121
ESPTCSLFSNSPFHTHAR
>FUSION-ENST00000665698.1:194766-ENST00000451036.5:20149|1490
FSYQQAALKTLRLEMYNLVR
>FUSION-ENST00000657693.1:145151-ENST00000451036.5:20146|8554
LCVDASCLFLVVCRHGR
>FUSION-ENST00000665698.1:194766-ENST00000451036.5:20149|1901
MLFENHSEG
>ENST00000491083.2|SNV-75375-G-A|1
CWHNLRPLVP
>FUSION-ENST00000657693.1:145151-ENST00000451036.5:20146|6355
GKDFMTK
>FUSION-ENST00000657693.1:145151-ENST00000451036.5:20146|4003
MCFLLMECRGMDMK
>FUSION-ENST00000665698.1:194766-ENST00000451036.5:20149|844
MCAHLVPEDLGDESMTGVHR
>FUSION-ENST00000665698.1:194766-ENST00000451036.5:20149|2346
MCTKGFRDR
>FUSION-ENST00000653522.1:215919-ENST00000451036.5:20149|10
MSSYFIPLFS
>FUSION-ENST00000665698.1:194766-ENST00000451036.5:20149|1879
NYVWEFILF
>FUSION-ENST00000653522.1:215919-ENST00000451036.5:20149|770
YYSWCFKHFTLYDVIYSSQPARK
>FUSION-ENST00000657693.1:145151-ENST00000451036.5:20146|4092
MTSTVRR
>FUSION-ENST00000665698.1:194766-ENST00000451036.5:20149|783
LHQVDKSYSKSVLCC
>FUSION-ENST00000653522.1:145151-ENST00000451036.5:20146|2537
CILAGGAALTRSGLGDSFGKSV
>FUSION-ENST00000657693.1:145151-ENST00000451036.5:20146|6141
QTNKKPPQKPYLQASHCIS
>FUSION-ENST00000657693.1:145151-ENST00000451036.5:20146|8011
MPAWTQR
>FUSION-ENST00000657693.1:145151-ENST00000451036.5:20146|5737
TGNMVGRGLSLPSFCK
>FUSION-ENST00000665698.1:194766-ENST00000451036.5:20149|2589
MSDSHLVTMLK
>FUSION-ENST00000653522.1:145151-ENST00000451036.5:20146|2518
VDVCHVICCIYHPIT
>FUSION-ENST00000653522.1:145151-ENST00000451036.5:20146|47
VRQHGSQVRGLSKPR
>FUSION-ENST00000653522.1:145151-ENST00000451036.5:20146|1983
MPGCCLR
>FUSION-ENST00000657693.1:145151-ENST00000451036.5:20146|5900
SSEETSAQSRLRASCQPACK
>FUSION-ENST00000657693.1:145151-ENST00000451036.5:20146|3306
THACTHITHTHTHTQTHAESRR
>FUSION-ENST00000657693.1:145151-ENST00000451036.5:20146|3765
MGALEKGQQWIQLR
>FUSION-ENST00000665698.1:194766-ENST00000451036.5:20149|2624
THKPMFALARHFRLSVLPVGK
>FUSION-ENST00000657693.1:145151-ENST00000451036.5:20146|6080
MNHCTWKMYF
>FUSION-ENST00000657693.1:145151-ENST00000451036.5:20146|4622
CRGKVGTGFQVIGTSLP
>FUSION-ENST00000665698.1:194766-ENST00000451036.5:20149|1494
MCSFLILKPAP
>FUSION-ENST00000665698.1:194766-ENST00000451036.5:20149|2313
MHKPFNRLYWVPNISDTLR
>FUSION-ENST00000657693.1:145151-ENST00000451036.5:20146|4641
VISSGSPTLNP
>FUSION-ENST00000653522.1:145151-ENST00000451036.5:20146|1235
MSDLPSAWKSCLASDQGPYLR
>ENST00000368331.5|SNV-107110-C-A|1
LPGTVEPTASFLSPVSSKTRDAGR
>FUSION-ENST00000653522.1:215919-ENST00000451036.5:20149|717
GCRASCILR
>FUSION-ENST00000657693.1:145151-ENST00000451036.5:20146|2977
MILDHLGEPNIITCVLRSGRGR
>FUSION-ENST00000653522.1:145151-ENST00000451036.5:20146|1716
IIIRLVTNNHS
>FUSION-ENST00000653522.1:145151-ENST00000451036.5:20146|1807
TEWIGPLR
>FUSION-ENST00000653522.1:145151-ENST00000451036.5:20146|1690
MAALIKTGCQTAETV
>FUSION-ENST00000657693.1:145151-ENST00000451036.5:20146|7484
VESAVLE
>FUSION-ENST00000653522.1:145151-ENST00000451036.5:20146|2611
SADSPQILK
>FUSION-ENST00000653522.1:215919-ENST00000451036.5:20149|674
MKSRVGTISMTYH
>FUSION-ENST00000657693.1:145151-ENST00000451036.5:20146|5648
GEGESGEEEEV
>FUSION-ENST00000665698.1:194766-ENST00000451036.5:20149|2378
GVMPFLVVPLIAR
>FUSION-ENST00000653522.1:215919-ENST00000451036.5:20149|182
CMFPQALVCSLS
>FUSION-ENST00000653522.1:145151-ENST00000451036.5:20146|280
ITPLCQLLSYCFDGLSQKGER
>FUSION-ENST00000653522.1:215919-ENST00000451036.5:20149|1021
SSSSFVLCLK
>FUSION-ENST00000665698.1:194766-ENST00000451036.5:20149|1723
GGFKHVFWLDTVAHACNSSTMR
>FUSION-ENST00000657693.1:145151-ENST00000451036.5:20146|4440
MTEMLVLSELRPTADLLVACPALGS
>FUSION-ENST00000665698.1:194766-ENST00000451036.5:20149|722
YPKYFFILLK
>FUSION-ENST00000657693.1:145151-ENST00000451036.5:20146|3188
MVLEVGK
>FUSION-ENST00000657693.1:145151-ENST00000451036.5:20146|7195
KLGASSSSS
>FUSION-ENST00000657693.1:145151-ENST00000451036.5:20146|7062
MVECACGPS
>FUSION-ENST00000653522.1:145151-ENST00000451036.5:20146|1437
CMMVIVRCSLLESSSSFLHTQQR
>FUSION-ENST00000653522.1:145151-ENST00000451036.5:20146|2158
KSFPHCLFLSSLLK
>ENST00000326019.10|SNV-21624-C-G|3
DEAEVEEEEEEEEEEEK
>ENST00000450904.6|SNV-7233-G-C|6
MIVTGQYGRLFAVVHFATR
>FUSION-ENST00000653522.1:145151-ENST00000451036.5:20146|2197
PMCTQCLVPTYK
>FUSION-ENST00000657693.1:145151-ENST00000451036.5:20146|4385
MPFSVLLK
>FUSION-ENST00000657693.1:145151-ENST00000451036.5:20146|6880
SVHVCTYVCRNL
>FUSION-ENST00000653522.1:145151-ENST00000451036.5:20146|1996
DVNVISPSFYRCENRLGEAETPSH
>FUSION-ENST00000657693.1:145151-ENST00000451036.5:20146|3590
SWNKGGAYGMYGAVGCGRGQV
>FUSION-ENST00000665698.1:194766-ENST00000451036.5:20149|243
MEHCFVCVAKNIN
>FUSION-ENST00000657693.1:145151-ENST00000451036.5:20146|8225
MRQSLALLPR
>FUSION-ENST00000657693.1:145151-ENST00000451036.5:20146|5003
TVEYCHYPHSIDKEIK
>FUSION-ENST00000657693.1:145151-ENST00000451036.5:20146|5783
GPYLPHR
>FUSION-ENST00000657693.1:145151-ENST00000451036.5:20146|5840
MGKVYIR
>FUSION-ENST00000653522.1:145151-ENST00000451036.5:20146|235
AILTIYQSQFLLRMERR
>FUSION-ENST00000665698.1:194766-ENST00000451036.5:20149|1725
MKPSTDSSFRGGFK
>FUSION-ENST00000653522.1:215919-ENST00000451036.5:20149|366
DAGTFQSTAGRNYCISLYNK
>FUSION-ENST00000657693.1:145151-ENST00000451036.5:20146|5595
ALWWTGWDR
>FUSION-ENST00000665698.1:194766-ENST00000451036.5:20149|1606
MYVCTYFWPSPDAVCDSWKGSPVR
>FUSION-ENST00000657693.1:145151-ENST00000451036.5:20146|4338
MQRHGGGWGGEK
>FUSION-ENST00000657693.1:145151-ENST00000451036.5:20146|6136
ECPCWSWPELGRSR
>FUSION-ENST00000657693.1:145151-ENST00000451036.5:20146|7874
LGFSHFFK
>FUSION-ENST00000665698.1:194766-ENST00000451036.5:20149|2500
MKLSCPMLR
>FUSION-ENST00000653522.1:215919-ENST00000451036.5:20149|302
GQAANKVKPHLYQK
>FUSION-ENST00000657693.1:145151-ENST00000451036.5:20146|5123
PERHSRSFAPWSFYR
>FUSION-ENST00000665698.1:194766-ENST00000451036.5:20149|787
MLHQVDK
>FUSION-ENST00000657693.1:145151-ENST00000451036.5:20146|7505
SQHIESPSNNL
>FUSION-ENST00000665698.1:194766-ENST00000451036.5:20149|1837
GIWDPSSRGR
>FUSION-ENST00000653522.1:215919-ENST00000451036.5:20149|29
NFSLMRF
>FUSION-ENST00000653522.1:145151-ENST00000451036.5:20146|1348
MTQDRLVLIQGNHISDLK
>FUSION-ENST00000665698.1:194766-ENST00000451036.5:20149|102
MFHQLFQS
>FUSION-ENST00000653522.1:145151-ENST00000451036.5:20146|2393
MSHHTQPGSLSLK
>FUSION-ENST00000657693.1:145151-ENST00000451036.5:20146|5325
FLSIFKHFILK
>FUSION-ENST00000653522.1:215919-ENST00000451036.5:20149|928
DQKPLGLVVRMTEPCPRK
>FUSION-ENST00000657693.1:145151-ENST00000451036.5:20146|4974
LAERGGRHL
>FUSION-ENST00000653522.1:145151-ENST00000451036.5:20146|2643
LPLLFGP
>ENST00000411527.5|INDEL-1803-G-GA|MNV-1797-GC-G|2
RRAAVDK
>FUSION-ENST00000665698.1:194766-ENST00000451036.5:20149|1237
MLVDQCS
>FUSION-ENST00000653522.1:145151-ENST00000451036.5:20146|1117
MLTCECVFCMEDDLHL
>FUSION-ENST00000665698.1:194766-ENST00000451036.5:20149|1300
MWHRPGTVTERPK
>FUSION-ENST00000657693.1:145151-ENST00000451036.5:20146|3780
DQGWLQLKLK
>FUSION-ENST00000657693.1:145151-ENST00000451036.5:20146|7822
MPKDRPSVAR
>FUSION-ENST00000657693.1:145151-ENST00000451036.5:20146|3605
CLRDLSRDLLLR
>FUSION-ENST00000657693.1:145151-ENST00000451036.5:20146|7857
RKSQGASCTSLL
>ENST00000580627.1|SNV-2610-C-T|1
SMWTPRKTR
>FUSION-ENST00000653522.1:145151-ENST00000451036.5:20146|221
LRLVQSLCGGRHWSPSVFLIR
>FUSION-ENST00000657693.1:145151-ENST00000451036.5:20146|8418
CLAMVDFLLWGR
>FUSION-ENST00000657693.1:145151-ENST00000451036.5:20146|3821
QSSGQLNLGRGLWRK
>FUSION-ENST00000657693.1:145151-ENST00000451036.5:20146|5473
IFFFFSEIR
>FUSION-ENST00000657693.1:145151-ENST00000451036.5:20146|7921
EGLKCFFKSLGVAK
>FUSION-ENST00000653522.1:145151-ENST00000451036.5:20146|501
MFLPIPKYGQGQK
>FUSION-ENST00000653522.1:215919-ENST00000451036.5:20149|1062
GREFLQIIPQLCHLEFLPCIR
>ENST00000520200.5|SNV-40941-C-T|5
KGELQVAKALDWEQASSYSLK
>FUSION-ENST00000653522.1:145151-ENST00000451036.5:20146|2386
IPPPRPPK
>FUSION-ENST00000653522.1:145151-ENST00000451036.5:20146|438
MGLLFPSMGHRLR
>FUSION-ENST00000653522.1:215919-ENST00000451036.5:20149|595
MSLLSWDPR
>ENST00000515098.5|SNV-11717-G-A|1
VDKAIDRNFDSEICGVVSDAVWDAR
>FUSION-ENST00000657693.1:145151-ENST00000451036.5:20146|6831
PSFFFFFFF
>FUSION-ENST00000657693.1:145151-ENST00000451036.5:20146|2988
ETHSLSATRK
>FUSION-ENST00000657693.1:145151-ENST00000451036.5:20146|5400
GLESRWQIMPAWGSWRF
>FUSION-ENST00000657693.1:145151-ENST00000451036.5:20146|4019
MVTACCVPLQGAPGGAVWDR
>FUSION-ENST00000665698.1:194766-ENST00000451036.5:20149|2345
CTKGFRDR
>FUSION-ENST00000653522.1:145151-ENST00000451036.5:20146|2495
GTDSKRVSV
>FUSION-ENST00000665698.1:194766-ENST00000451036.5:20149|2633
METRKALK
>FUSION-ENST00000653522.1:145151-ENST00000451036.5:20146|1593
QNPAAPWPHTCFSVVAGTAR
>FUSION-ENST00000665698.1:194766-ENST00000451036.5:20149|1614
MQYVIPGR
>FUSION-ENST00000653522.1:215919-ENST00000451036.5:20149|74
MPVPYFFCS
>FUSION-ENST00000657693.1:145151-ENST00000451036.5:20146|3608
MCLRDLSR
>FUSION-ENST00000653522.1:145151-ENST00000451036.5:20146|588
MKAFLGKSEMDYPK
>ENST00000321871.10|SNV-342201-C-T|3
DKPGLRRAAQGGGSTFTS
>FUSION-ENST00000653522.1:215919-ENST00000451036.5:20149|330
LLEVRSSRPSSQQGETPSLPKIQK
>FUSION-ENST00000657693.1:145151-ENST00000451036.5:20146|7578
MGNYFCTFSCPK
>FUSION-ENST00000657693.1:145151-ENST00000451036.5:20146|5015
MRNISCAYIFIKSR
>FUSION-ENST00000657693.1:145151-ENST00000451036.5:20146|6765
MSLLFVSPFK
>FUSION-ENST00000653522.1:145151-ENST00000451036.5:20146|1743
GKMGLVGR
>FUSION-ENST00000657693.1:145151-ENST00000451036.5:20146|3421
MLSSQALCRTR
>FUSION-ENST00000657693.1:145151-ENST00000451036.5:20146|5885
LWTEVLGKVSEK
>FUSION-ENST00000657693.1:145151-ENST00000451036.5:20146|4680
TPSTWGCCEDEVKK
>FUSION-ENST00000665698.1:194766-ENST00000451036.5:20149|1099
MGGGLKPLSKIPLGR
>FUSION-ENST00000657693.1:145151-ENST00000451036.5:20146|8380
MGRGQNP
>FUSION-ENST00000657693.1:145151-ENST00000451036.5:20146|6316
QTNKNPIK
>FUSION-ENST00000657693.1:145151-ENST00000451036.5:20146|5242
LFWASHSPAWMP
>FUSION-ENST00000653522.1:145151-ENST00000451036.5:20146|1010
SGWGLVWDMLR
>FUSION-ENST00000657693.1:145151-ENST00000451036.5:20146|3357
MHTHHTHTHTHTDTCGVQKAQR
>FUSION-ENST00000657693.1:145151-ENST00000451036.5:20146|4727
FPLLLPVAR
>FUSION-ENST00000657693.1:145151-ENST00000451036.5:20146|4522
GMSYAIQRR
>FUSION-ENST00000653522.1:145151-ENST00000451036.5:20146|1280
MEGILSLP
>FUSION-ENST00000653522.1:145151-ENST00000451036.5:20146|65
WSRGGQGMVR
>FUSION-ENST00000653522.1:145151-ENST00000451036.5:20146|911
MGFRRVSQDGLDLLTS
>FUSION-ENST00000657693.1:145151-ENST00000451036.5:20146|7372
VQFTSPQR
>FUSION-ENST00000657693.1:145151-ENST00000451036.5:20146|5240
LYDIDLSGSQHPLV
>FUSION-ENST00000653522.1:215919-ENST00000451036.5:20149|812
MRIHVYINIYLDIYIYI
>FUSION-ENST00000657693.1:145151-ENST00000451036.5:20146|6075
VEENGMSLLELARTGQIQR
>FUSION-ENST00000657693.1:145151-ENST00000451036.5:20146|3266
MCMEKSAHVICVSIA
>FUSION-ENST00000665698.1:194766-ENST00000451036.5:20149|2274
LKALQRQHESSQFPACALTT
>FUSION-ENST00000657693.1:145151-ENST00000451036.5:20146|8564
WFGGPSGETRGL
>FUSION-ENST00000653522.1:145151-ENST00000451036.5:20146|2849
MSTLCVVGVMLGAWGRQMELK
>FUSION-ENST00000653522.1:215919-ENST00000451036.5:20149|684
TLTVLSFDDQF
>FUSION-ENST00000665698.1:194766-ENST00000451036.5:20149|916
MQPVPTQLAFTSRSA
>FUSION-ENST00000653522.1:145151-ENST00000451036.5:20146|2505
LVPPPGGWAGGG
>FUSION-ENST00000665698.1:194766-ENST00000451036.5:20149|771
AQFYDSCPTLPNYFQIR
>FUSION-ENST00000665698.1:194766-ENST00000451036.5:20149|632
RMAPRVCTFPGGK
>FUSION-ENST00000665698.1:194766-ENST00000451036.5:20149|1765
GTDMFSDLGHGF
>FUSION-ENST00000657693.1:145151-ENST00000451036.5:20146|5187
ISCGWSLEVHGRR
>FUSION-ENST00000657693.1:145151-ENST00000451036.5:20146|3257
MRRGGLLVLGR
>FUSION-ENST00000653522.1:145151-ENST00000451036.5:20146|2507
CSSVLISLSLTFFICKP
>FUSION-ENST00000657693.1:145151-ENST00000451036.5:20146|4977
MEFLLKTK
>FUSION-ENST00000665698.1:194766-ENST00000451036.5:20149|1911
ETKTMDFCHCLTLLQEKTCL
>FUSION-ENST00000665698.1:194766-ENST00000451036.5:20149|1923
VRPVPAFFRSFSPVGR
>FUSION-ENST00000657693.1:145151-ENST00000451036.5:20146|3061
WTDDFGSSG
>FUSION-ENST00000657693.1:145151-ENST00000451036.5:20146|7787
MPPRSMPSGK
>ENST00000411527.5|MNV-1797-GC-G|15
SIEDWNNYKDFLER
>FUSION-ENST00000657693.1:145151-ENST00000451036.5:20146|7474
EILLSRPLKVLRLQA
>FUSION-ENST00000665698.1:194766-ENST00000451036.5:20149|959
MICFFFFFFFF
>FUSION-ENST00000653522.1:215919-ENST00000451036.5:20149|648
MNTYLAGEIP
>FUSION-ENST00000665698.1:194766-ENST00000451036.5:20149|2016
MGEQGPVWNLALN
>FUSION-ENST00000665698.1:194766-ENST00000451036.5:20149|1230
MHLVSNRAALGP
>ENST00000573523.5|SNV-29806-C-T|7
MPTAMCVR
>FUSION-ENST00000657693.1:145151-ENST00000451036.5:20146|3365
LVSNSWVQVICPPPPSKVLGLQA
>FUSION-ENST00000657693.1:145151-ENST00000451036.5:20146|6412
LVLNSWTQAIYLPQPPK
>FUSION-ENST00000657693.1:145151-ENST00000451036.5:20146|7024
SRDSHWGR
>FUSION-ENST00000653522.1:145151-ENST00000451036.5:20146|194
GVVSLTSFQK
>FUSION-ENST00000653522.1:215919-ENST00000451036.5:20149|482
MLLFLIQ
>FUSION-ENST00000665698.1:194766-ENST00000451036.5:20149|242
EHCFVCVAKNIN
>FUSION-ENST00000657693.1:145151-ENST00000451036.5:20146|4964
MGGRSCSEPTLCHCTPPWDTEQDSA
>FUSION-ENST00000657693.1:145151-ENST00000451036.5:20146|6165
TKHSMFSFRSGS
>FUSION-ENST00000665698.1:194766-ENST00000451036.5:20149|2135
PSACPALSHKAVVPCGEMR
>FUSION-ENST00000665698.1:194766-ENST00000451036.5:20149|1626
RQETDIFNGPEADLGCSDIVK
>FUSION-ENST00000657693.1:145151-ENST00000451036.5:20146|6719
MLRTVHPQR
>FUSION-ENST00000665698.1:194766-ENST00000451036.5:20149|2106
LLLLSLHRSGR
>FUSION-ENST00000657693.1:145151-ENST00000451036.5:20146|2833
MPHGFLQLGCPWGTK
>FUSION-ENST00000657693.1:145151-ENST00000451036.5:20146|6648
KRHPLSDT
>FUSION-ENST00000665698.1:194766-ENST00000451036.5:20149|93
MIWLPVRMVGGPEK
>FUSION-ENST00000665698.1:194766-ENST00000451036.5:20149|1040
DVFLRERTR
>FUSION-ENST00000657693.1:145151-ENST00000451036.5:20146|2931
LVGFGASLPVR
>FUSION-ENST00000657693.1:145151-ENST00000451036.5:20146|6544
MTPRFLASATWQMLVSSMDTGK
>FUSION-ENST00000657693.1:145151-ENST00000451036.5:20146|8399
TSKGPGAVAHTCNPSTLGG
>FUSION-ENST00000653522.1:215919-ENST00000451036.5:20149|954
MCAVLLVLKALLTLGACLSVPV
>FUSION-ENST00000657693.1:145151-ENST00000451036.5:20146|3293
MHAHTSHTHTHTHR
>FUSION-ENST00000657693.1:145151-ENST00000451036.5:20146|4843
MVAIIVVSYEIY
>FUSION-ENST00000657693.1:145151-ENST00000451036.5:20146|3763
MGALEKGQQWIQLRVAR
>FUSION-ENST00000665698.1:194766-ENST00000451036.5:20149|2015
GEQGPVWNLALN
>FUSION-ENST00000657693.1:145151-ENST00000451036.5:20146|5081
QLGALAVRTPK
>FUSION-ENST00000657693.1:145151-ENST00000451036.5:20146|5207
TCSDDLA
>FUSION-ENST00000653522.1:145151-ENST00000451036.5:20146|1059
MAAELLLFLLPSSLFFALTAPL
>FUSION-ENST00000657693.1:145151-ENST00000451036.5:20146|4362
HSLAVLFCAK
>FUSION-ENST00000657693.1:145151-ENST00000451036.5:20146|3032
MGALCYSCMAGRITSP
>FUSION-ENST00000653522.1:145151-ENST00000451036.5:20146|850
MWGCMKSMMK
>FUSION-ENST00000657693.1:145151-ENST00000451036.5:20146|4020
NKDREQI
>FUSION-ENST00000665698.1:194766-ENST00000451036.5:20149|1118
ASALRLLLMSAFYIQIR
>FUSION-ENST00000665698.1:194766-ENST00000451036.5:20149|172
EYDNQSASEK
>FUSION-ENST00000653522.1:145151-ENST00000451036.5:20146|502
MFLPIPK
>FUSION-ENST00000653522.1:145151-ENST00000451036.5:20146|174
MPSHMASGLRGSPILR
>FUSION-ENST00000653522.1:145151-ENST00000451036.5:20146|1285
WSSQLLALLEKER
>FUSION-ENST00000653522.1:215919-ENST00000451036.5:20149|513
WEIWCLVR
>FUSION-ENST00000657693.1:145151-ENST00000451036.5:20146|3841
FDNVMMPWEHWR
>FUSION-ENST00000653522.1:145151-ENST00000451036.5:20146|341
MLHIPGFNK
>FUSION-ENST00000657693.1:145151-ENST00000451036.5:20146|5019
GLGEVAHACNSSTLGGRGR
>FUSION-ENST00000665698.1:194766-ENST00000451036.5:20149|978
PNLLFSFLCLLRPSGGTHFSISYR
>FUSION-ENST00000657693.1:145151-ENST00000451036.5:20146|8457
LGGLPSCWDYR
>FUSION-ENST00000657693.1:145151-ENST00000451036.5:20146|3829
MSTVVPGPLWFEIYSLSPR
>FUSION-ENST00000653522.1:215919-ENST00000451036.5:20149|455
LSGASFVKALIPFMRTQHS
>FUSION-ENST00000653522.1:215919-ENST00000451036.5:20149|126
FLQASERCQIMLATQLQPPIPR
>FUSION-ENST00000653522.1:145151-ENST00000451036.5:20146|1434
VIVRCSLLESSSSFLHTQQR
>FUSION-ENST00000653522.1:145151-ENST00000451036.5:20146|1009
SGWGLVWDMLRGGR
>FUSION-ENST00000657693.1:145151-ENST00000451036.5:20146|5831
MAEVRSVVASK
>FUSION-ENST00000657693.1:145151-ENST00000451036.5:20146|4503
RVQKHVR
>FUSION-ENST00000657693.1:145151-ENST00000451036.5:20146|6878
VIVAVAK
>FUSION-ENST00000653522.1:145151-ENST00000451036.5:20146|227
KEKGGAGCGFGFLWPPQCWSDTF
>FUSION-ENST00000657693.1:145151-ENST00000451036.5:20146|7308
CNAEEPRDKSANDTLR
>FUSION-ENST00000657693.1:145151-ENST00000451036.5:20146|3745
MNAVMPPSSHRALGTQVPQVR
>FUSION-ENST00000657693.1:145151-ENST00000451036.5:20146|8000
WMINVKR
>FUSION-ENST00000653522.1:145151-ENST00000451036.5:20146|394
KPLWVWWDLGDICLVCGHPEAK
>FUSION-ENST00000657693.1:145151-ENST00000451036.5:20146|5481
HEEDFFFLFR
>FUSION-ENST00000657693.1:145151-ENST00000451036.5:20146|6605
HRTPSSSVLRLGLALLAPQTCR
>FUSION-ENST00000665698.1:194766-ENST00000451036.5:20149|713
KFSLAHWPLSLK
>ENST00000566045.5|SNV-9152-T-G|2
LPGVYVQPSYRSALRK
>FUSION-ENST00000653522.1:145151-ENST00000451036.5:20146|1878
AASSFWNSPSFCVLGDKSR
>FUSION-ENST00000653522.1:145151-ENST00000451036.5:20146|350
LVSSSGPQVICPPRPPKVLGLQA
>ENST00000243673.7|SNV-20795-C-A|1
MWLCNMIGDVTTEQYFALRRK
>FUSION-ENST00000653522.1:215919-ENST00000451036.5:20149|487
YSLIVVEARSLK
>ENST00000572640.5|MNV-125423-TCTGCT-T|4
LVRHGYMIVGDPMGGKTL
>FUSION-ENST00000665698.1:194766-ENST00000451036.5:20149|2483
SVPFLAVGCGACYSTCGR
>FUSION-ENST00000657693.1:145151-ENST00000451036.5:20146|8303
DKNPCPPEASVLVDVTQ
>FUSION-ENST00000657693.1:145151-ENST00000451036.5:20146|7905
FMVVNSR
>FUSION-ENST00000653522.1:145151-ENST00000451036.5:20146|1264
MECAHSNTAPCQLAEKLK
>FUSION-ENST00000657693.1:145151-ENST00000451036.5:20146|6917
HCTSAWVTEPNTS
>FUSION-ENST00000665698.1:194766-ENST00000451036.5:20149|2603
MDLSRLTSR
>FUSION-ENST00000657693.1:145151-ENST00000451036.5:20146|4436
MGINLGVADR
>FUSION-ENST00000657693.1:145151-ENST00000451036.5:20146|5058
LVRLVSNSRPQVILLPRPSK
>FUSION-ENST00000657693.1:145151-ENST00000451036.5:20146|5022
IIRGLGEVAHACNSSTLGGR
>FUSION-ENST00000653522.1:145151-ENST00000451036.5:20146|103
MVQSSCGGMHAHTGK
>FUSION-ENST00000657693.1:145151-ENST00000451036.5:20146|8151
EVSSVGGRHTADVTARR
>FUSION-ENST00000665698.1:194766-ENST00000451036.5:20149|899
MPGHEFQSAMTLDK
>FUSION-ENST00000665698.1:194766-ENST00000451036.5:20149|357
GCRNSSSHPFFFLLLGRR
>ENST00000482416.5|SNV-302-A-G|1
TFGAQASVAAEPQRAAVR
>FUSION-ENST00000657693.1:145151-ENST00000451036.5:20146|6905
ACISSSAIWVSSKMLSIRK
>FUSION-ENST00000665698.1:194766-ENST00000451036.5:20149|2437
MVRPCPAFILSGSLSVKWEQ
>FUSION-ENST00000665698.1:194766-ENST00000451036.5:20149|1871
CYGLNCVSANSHVEVLVPR
>FUSION-ENST00000665698.1:194766-ENST00000451036.5:20149|2676
LQGRVCSLLILDVGRICFLEVVGLR
>FUSION-ENST00000653522.1:215919-ENST00000451036.5:20149|905
SFATRYVCKDCFLYLVSTGF
>ENST00000450904.6|SNV-7233-G-C|2
LFAVVHFATR
>FUSION-ENST00000653522.1:215919-ENST00000451036.5:20149|899
SKHEGNCRGR
>FUSION-ENST00000653522.1:215919-ENST00000451036.5:20149|120
MLATQLQPPIPRQYK
>FUSION-ENST00000665698.1:194766-ENST00000451036.5:20149|1729
MIACDMKPSTDSSFRGGFK
>FUSION-ENST00000665698.1:194766-ENST00000451036.5:20149|2611
MKNFHGLPRVVEQCGR
>FUSION-ENST00000653522.1:145151-ENST00000451036.5:20146|361
WAFEAFSRVPASQLTLN
>FUSION-ENST00000665698.1:194766-ENST00000451036.5:20149|2183
LVGVLIR
>FUSION-ENST00000657693.1:145151-ENST00000451036.5:20146|4535
LKSQVELK
>FUSION-ENST00000657693.1:145151-ENST00000451036.5:20146|5918
KELWQEID
>FUSION-ENST00000653522.1:145151-ENST00000451036.5:20146|2513
YLFYFKFWGTCAGCAGLLHGRR
>FUSION-ENST00000653522.1:145151-ENST00000451036.5:20146|511
MFSRDGVSPCWSGWSR
>FUSION-ENST00000657693.1:145151-ENST00000451036.5:20146|7858
LISLKRK
>FUSION-ENST00000665698.1:194766-ENST00000451036.5:20149|721
MYPKYFFILLKQLTNDHF
>FUSION-ENST00000665698.1:194766-ENST00000451036.5:20149|1619
PAFSCMSALTSGLPRMQYVIPGR
>FUSION-ENST00000665698.1:194766-ENST00000451036.5:20149|2086
SLCRPSCCYNKTM
>FUSION-ENST00000665698.1:194766-ENST00000451036.5:20149|543
MPNLEQGDCIRPRQFPERADS
>FUSION-ENST00000657693.1:145151-ENST00000451036.5:20146|4591
MSLGMLPISGSLSLLSVKWS
>FUSION-ENST00000653522.1:145151-ENST00000451036.5:20146|2348
MHICSLTGGCHITLQLALFPR
>FUSION-ENST00000665698.1:194766-ENST00000451036.5:20149|693
MKSLNWPYGLYDFK
>FUSION-ENST00000657693.1:145151-ENST00000451036.5:20146|4187
VAGVTGACHHTQLIFLYF
>FUSION-ENST00000665698.1:194766-ENST00000451036.5:20149|2567
ISMACLR
>FUSION-ENST00000665698.1:194766-ENST00000451036.5:20149|2145
VGPGRLGEGDR
>FUSION-ENST00000665698.1:194766-ENST00000451036.5:20149|2577
RGGRYSDTVPQK
>FUSION-ENST00000657693.1:145151-ENST00000451036.5:20146|2856
KQNKELLPTS
>FUSION-ENST00000653522.1:215919-ENST00000451036.5:20149|44
MVRLTCFFHISVHVDV
>FUSION-ENST00000657693.1:145151-ENST00000451036.5:20146|7559
MSSCQCFRQLDQVDAAFPLCK
>FUSION-ENST00000653522.1:145151-ENST00000451036.5:20146|463
PLCWKGQDEASLGLVGPWR
>FUSION-ENST00000653522.1:145151-ENST00000451036.5:20146|318
MVLGQERVNGYISPNFWAGDSK
>FUSION-ENST00000653522.1:145151-ENST00000451036.5:20146|192
GVVSLTSFQKQR
>FUSION-ENST00000653522.1:145151-ENST00000451036.5:20146|2376
LVHSFPGPQSLGLFPEFCFCK
>FUSION-ENST00000665698.1:194766-ENST00000451036.5:20149|1520
RNQIITAKVPAWGHR
>FUSION-ENST00000657693.1:145151-ENST00000451036.5:20146|3969
SAQLMRSLQILLLRK
>FUSION-ENST00000665698.1:194766-ENST00000451036.5:20149|1150
NELGSEVGR
>ENST00000378463.5|SNV-113578-A-T|2
WQTWPAKQVGSDPGHSA
>FUSION-ENST00000653522.1:145151-ENST00000451036.5:20146|807
ELGSKQLWVQVRALLLR
>FUSION-ENST00000653522.1:215919-ENST00000451036.5:20149|444
ILSPQPPK
>FUSION-ENST00000657693.1:145151-ENST00000451036.5:20146|8051
LCFLFFS
>FUSION-ENST00000665698.1:194766-ENST00000451036.5:20149|871
VECWSSDSPAK
>ENST00000286448.12|SNV-16846-C-A|2
AKTALPYAMNSEFSSVLAAQLK
>FUSION-ENST00000657693.1:145151-ENST00000451036.5:20146|6291
QKTTHHYWSLEKCNQNHNEIPSHAS
>FUSION-ENST00000657693.1:145151-ENST00000451036.5:20146|4099
MRWTPSVQGPSACLSLGR
>FUSION-ENST00000657693.1:145151-ENST00000451036.5:20146|4903
VECDEVKLWVEKR
>FUSION-ENST00000657693.1:145151-ENST00000451036.5:20146|7514
MEGSTQLSWAWQKFIR
>FUSION-ENST00000665698.1:194766-ENST00000451036.5:20149|1997
CPHFPMR
>FUSION-ENST00000657693.1:145151-ENST00000451036.5:20146|2845
AVPVSCMELR
>FUSION-ENST00000657693.1:145151-ENST00000451036.5:20146|2900
MDSYSLDVHGGRRTAAG
>FUSION-ENST00000653522.1:215919-ENST00000451036.5:20149|21
VFLRLNSKNLLLR
>FUSION-ENST00000657693.1:145151-ENST00000451036.5:20146|3474
EICFSLCICR
>FUSION-ENST00000653522.1:215919-ENST00000451036.5:20149|406
NAEWMLAPFSPQQAATTVFHCTIR
>FUSION-ENST00000665698.1:194766-ENST00000451036.5:20149|1208
MHTHPLMTKGQVRR
>FUSION-ENST00000657693.1:145151-ENST00000451036.5:20146|5927
MGHEPVHQSGSNGSAEEGR
>FUSION-ENST00000657693.1:145151-ENST00000451036.5:20146|7804
YLLSMWYIAFHK
>FUSION-ENST00000665698.1:194766-ENST00000451036.5:20149|1607
YVCTYFWPSPDAVCDSWK
>FUSION-ENST00000665698.1:194766-ENST00000451036.5:20149|1716
DRGGQITRSR
>FUSION-ENST00000665698.1:194766-ENST00000451036.5:20149|2625
THKPMFALARHFR
>FUSION-ENST00000665698.1:194766-ENST00000451036.5:20149|1082
LPLQTGKVFLVSLPPLTFIERL
>FUSION-ENST00000657693.1:145151-ENST00000451036.5:20146|4916
DIKSFVFSFVS
>FUSION-ENST00000653522.1:145151-ENST00000451036.5:20146|1247
VPGAWPALSFC
>FUSION-ENST00000653522.1:145151-ENST00000451036.5:20146|2053
SALAFGA
>FUSION-ENST00000653522.1:145151-ENST00000451036.5:20146|1274
MVCRILMFFLSRGR
>FUSION-ENST00000657693.1:145151-ENST00000451036.5:20146|7155
LSWKESK
>FUSION-ENST00000653522.1:145151-ENST00000451036.5:20146|460
GQDEASLGLVGPWRHLPSVWSPR
>FUSION-ENST00000657693.1:145151-ENST00000451036.5:20146|4190
ASASRVAGVTGACHHTQLIFLYF
>FUSION-ENST00000653522.1:215919-ENST00000451036.5:20149|328
TNSSKRR
>FUSION-ENST00000657693.1:145151-ENST00000451036.5:20146|3250
RGGLLVLGRE
>FUSION-ENST00000653522.1:145151-ENST00000451036.5:20146|1458
FCFVSLCFRFLAHAK
>FUSION-ENST00000665698.1:194766-ENST00000451036.5:20149|329
MIPGHCNPHLPGSSDPPASASR
>FUSION-ENST00000657693.1:145151-ENST00000451036.5:20146|7636
READPGWSAIAR
>ENST00000531825.5|SNV-2151-G-A|8
STRSFRHWPPEIAPK
>FUSION-ENST00000653522.1:215919-ENST00000451036.5:20149|570
RLRNVSCLDVCKPGLCVMLTGL
>FUSION-ENST00000657693.1:145151-ENST00000451036.5:20146|7780
MTLEIPYILSALGRHSLHADLVK
>FUSION-ENST00000665698.1:194766-ENST00000451036.5:20149|502
MFIMGFLWDQQL
>FUSION-ENST00000653522.1:145151-ENST00000451036.5:20146|822
TSAERGK
>FUSION-ENST00000665698.1:194766-ENST00000451036.5:20149|2262
ACHMAGTQSFLSF
>ENST00000397146.7|SNV-90355-C-A|5
LWSYLTTKELLSSWLQSDDEQEK
>FUSION-ENST00000657693.1:145151-ENST00000451036.5:20146|5499
ACHLFCK
>FUSION-ENST00000657693.1:145151-ENST00000451036.5:20146|8231
FCLLLCK
>FUSION-ENST00000653522.1:145151-ENST00000451036.5:20146|1967
DSAGIPSLPWHSLFFFFFFLF
>FUSION-ENST00000665698.1:194766-ENST00000451036.5:20149|2022
MGFHHVGQTGLELLTS
>FUSION-ENST00000607320.5:190651-ENST00000666777.1:301992|10
ITGSQIHKPHQEDHPRNAWR
>FUSION-ENST00000657693.1:145151-ENST00000451036.5:20146|2948
AQPQTLFL
>FUSION-ENST00000657693.1:145151-ENST00000451036.5:20146|4829
YLGAHLIPAMTFY
>FUSION-ENST00000657693.1:145151-ENST00000451036.5:20146|8431
MIIVVVLQMRNPQPREVK
>FUSION-ENST00000653522.1:145151-ENST00000451036.5:20146|769
FNHGRGVYSANHHHPTLSPRGVR
>FUSION-ENST00000657693.1:145151-ENST00000451036.5:20146|5570
IQAILLPHPPK
>FUSION-ENST00000657693.1:145151-ENST00000451036.5:20146|3863
GGLCPTESLLHFSTLLPL
>FUSION-ENST00000657693.1:145151-ENST00000451036.5:20146|4390
LCVFVCKACIH
>FUSION-ENST00000653522.1:145151-ENST00000451036.5:20146|1344
RPLLATVIYDVEFSIAGFAGEREK
>FUSION-ENST00000657693.1:145151-ENST00000451036.5:20146|4926
SRSLRLAWTA
>FUSION-ENST00000653522.1:145151-ENST00000451036.5:20146|1930
IVLNLYIFPRNPHR
>FUSION-ENST00000657693.1:145151-ENST00000451036.5:20146|4013
PRSPLRGWQISE
>FUSION-ENST00000653522.1:145151-ENST00000451036.5:20146|1134
NCTFCTSCR
>FUSION-ENST00000665698.1:194766-ENST00000451036.5:20149|1315
KCCPLSGYNVHIFSQPVGR
>FUSION-ENST00000653522.1:215919-ENST00000451036.5:20149|294
CGPRQFFFFQCGPGKPKDWTPLS
>FUSION-ENST00000657693.1:145151-ENST00000451036.5:20146|6401
MRPENWI
>FUSION-ENST00000657693.1:145151-ENST00000451036.5:20146|5040
RHERCGR
>FUSION-ENST00000653522.1:145151-ENST00000451036.5:20146|433
MLVRLVSNSQPQVIHLPWPPK
>FUSION-ENST00000657693.1:145151-ENST00000451036.5:20146|8384
MLCLPTFSAATEQSETKGPR
>FUSION-ENST00000657693.1:145151-ENST00000451036.5:20146|8183
WVESYFR
>FUSION-ENST00000653522.1:145151-ENST00000451036.5:20146|1290
MMWSSQLLALLEKER
>FUSION-ENST00000665698.1:194766-ENST00000451036.5:20149|602
FSPTSVVMGVR
>FUSION-ENST00000653522.1:145151-ENST00000451036.5:20146|2575
MLSRLYLYLK
>FUSION-ENST00000657693.1:145151-ENST00000451036.5:20146|7769
KEKPRSILHLPPVSELCK
>FUSION-ENST00000653522.1:145151-ENST00000451036.5:20146|2676
IPSLCQQGC
>FUSION-ENST00000665698.1:194766-ENST00000451036.5:20149|2323
VLPLWAV
>FUSION-ENST00000657693.1:145151-ENST00000451036.5:20146|3625
YETCLWGCEDTWGLSGKLKGFSL
>ENST00000576164.6|SNV-139760-G-A|5
RVPGSSSSSR
>FUSION-ENST00000665698.1:194766-ENST00000451036.5:20149|644
MVVHTCNPSTFGRLRWADHLR
>FUSION-ENST00000653522.1:145151-ENST00000451036.5:20146|2329
TRLNGVNSGRGQGK
>FUSION-ENST00000665698.1:194766-ENST00000451036.5:20149|603
MFSPTSVVMGVR
>FUSION-ENST00000657693.1:145151-ENST00000451036.5:20146|7957
GWKDLYQTHCHHLGR
>FUSION-ENST00000657693.1:145151-ENST00000451036.5:20146|2991
SKETHSLSATR
>FUSION-ENST00000657693.1:145151-ENST00000451036.5:20146|6013
SQGRNLPQLMAR
>FUSION-ENST00000653522.1:215919-ENST00000451036.5:20149|396
DLLGLLGGGEGRALFR
>FUSION-ENST00000665698.1:194766-ENST00000451036.5:20149|2400
WSMLLHMWEK
>FUSION-ENST00000657693.1:145151-ENST00000451036.5:20146|8245
LSGQSQGR
>ENST00000324803.6|MNV-3405-TCA-T|3
LLTHMPMWSAR
>FUSION-ENST00000665698.1:194766-ENST00000451036.5:20149|819
PVVPATR
>FUSION-ENST00000657693.1:145151-ENST00000451036.5:20146|6339
WDLIKLK
>FUSION-ENST00000657693.1:145151-ENST00000451036.5:20146|4762
VAQACNPSTSGGQGGRITRSGVQD
>FUSION-ENST00000657693.1:145151-ENST00000451036.5:20146|6481
MLLRGRVE
>FUSION-ENST00000657693.1:145151-ENST00000451036.5:20146|4844
ALLSEIN
>FUSION-ENST00000653522.1:145151-ENST00000451036.5:20146|1626
EALPCAQPLPDCAHFLLFCWGNGK
>FUSION-ENST00000657693.1:145151-ENST00000451036.5:20146|5888
RLWTEVLGK
>ENST00000646224.1|SNV-146876-C-G|1
TEGHVTMRQGADR
>FUSION-ENST00000657693.1:145151-ENST00000451036.5:20146|3846
QFCILGCSAR
>FUSION-ENST00000657693.1:145151-ENST00000451036.5:20146|4967
MLRQENCLNMGGR
>FUSION-ENST00000653522.1:145151-ENST00000451036.5:20146|1613
LEAAYEFAIHLLKTLVDSKPK
>FUSION-ENST00000665698.1:194766-ENST00000451036.5:20149|1717
DRGGQITR
>FUSION-ENST00000665698.1:194766-ENST00000451036.5:20149|1925
DPPALASESAGITGVSHR
>FUSION-ENST00000665698.1:194766-ENST00000451036.5:20149|1815
MVVQVKILSFQHTV
>FUSION-ENST00000665698.1:194766-ENST00000451036.5:20149|1043
MKDVFLRER
>FUSION-ENST00000657693.1:145151-ENST00000451036.5:20146|4810
MLPRLVFNSR
>FUSION-ENST00000657693.1:145151-ENST00000451036.5:20146|7630
MYIIYTNIYNIYK
>FUSION-ENST00000657693.1:145151-ENST00000451036.5:20146|4869
IIVQGFLELQLAHRWWPL
>FUSION-ENST00000657693.1:145151-ENST00000451036.5:20146|5870
KEAAVQTASSSVRFCCCDQGTK
>FUSION-ENST00000657693.1:145151-ENST00000451036.5:20146|2961
MEEEATAKAYEAAFRSLEK
>FUSION-ENST00000657693.1:145151-ENST00000451036.5:20146|8351
VAYAYNFCTLRG
>FUSION-ENST00000657693.1:145151-ENST00000451036.5:20146|4790
MGLLCEENRLPVSSR
>FUSION-ENST00000607320.5:190651-ENST00000666777.1:301992|7
LRSSLRLLHLETQDEDPAWGCQR
>FUSION-ENST00000657693.1:145151-ENST00000451036.5:20146|7055
LLGSSDLPTLASR
>FUSION-ENST00000665698.1:194766-ENST00000451036.5:20149|319
TRTTLTFLKSPGK
>FUSION-ENST00000653522.1:145151-ENST00000451036.5:20146|162
DPKSQCVSFWPEMRLTHLR
>FUSION-ENST00000657693.1:145151-ENST00000451036.5:20146|4088
VHQNRVKYVTAS
>FUSION-ENST00000657693.1:145151-ENST00000451036.5:20146|5371
MHGYTACNYMCVSLWVCEGSEGP
>ENST00000439308.6|SNV-20789-G-A|6
QAARQKELDDDFSYAR
>ENST00000376828.6|INDEL-1772-G-GCA|4
TGRRCCSAR
>FUSION-ENST00000653522.1:145151-ENST00000451036.5:20146|2847
MSTLCVVGVMLGAWGRQMELKR
>FUSION-ENST00000665698.1:194766-ENST00000451036.5:20149|1100
GGGLKPLSK
>FUSION-ENST00000653522.1:145151-ENST00000451036.5:20146|1469
MLARLVSNS
>FUSION-ENST00000657693.1:145151-ENST00000451036.5:20146|8348
MRQLDMVWKWGACL
>FUSION-ENST00000665698.1:194766-ENST00000451036.5:20149|619
LKLESGLLK
>FUSION-ENST00000653522.1:215919-ENST00000451036.5:20149|489
YSLIVVEAR
>FUSION-ENST00000657693.1:145151-ENST00000451036.5:20146|3438
MILAHCNLHFR
>FUSION-ENST00000653522.1:145151-ENST00000451036.5:20146|431
LVSNSQPQVIHLPWPPK
>FUSION-ENST00000653522.1:145151-ENST00000451036.5:20146|1733
MHKKVTF
>FUSION-ENST00000653522.1:145151-ENST00000451036.5:20146|1220
MLLIRFVK
>FUSION-ENST00000657693.1:145151-ENST00000451036.5:20146|5026
RETFHPCVIPFDILVTEAEAK
>FUSION-ENST00000657693.1:145151-ENST00000451036.5:20146|3093
DPIDCFR
>FUSION-ENST00000653522.1:145151-ENST00000451036.5:20146|1470
MEKSFPY
>FUSION-ENST00000657693.1:145151-ENST00000451036.5:20146|5446
PVIPATWEAEAGESLEPGRQR
>FUSION-ENST00000657693.1:145151-ENST00000451036.5:20146|6014
RSQGRNLPQLMAR
>FUSION-ENST00000665698.1:194766-ENST00000451036.5:20149|484
MTCQSRLLPLRR
>FUSION-ENST00000653522.1:145151-ENST00000451036.5:20146|87
GLLASAFSRPRLCSYGGR
>FUSION-ENST00000653522.1:145151-ENST00000451036.5:20146|1115
MEDDLHL
>FUSION-ENST00000653522.1:215919-ENST00000451036.5:20149|816
QLSCHKGQRAGEPVV
>ENST00000301067.11|SNV-37058-C-T|2
FRIQGLGLYAAK
>FUSION-ENST00000657693.1:145151-ENST00000451036.5:20146|3937
MPVYPQKLKIK
>FUSION-ENST00000657693.1:145151-ENST00000451036.5:20146|7793
MVIAVPPHL
>FUSION-ENST00000657693.1:145151-ENST00000451036.5:20146|5611
KSVFSSPYRR
>FUSION-ENST00000653522.1:215919-ENST00000451036.5:20149|352
METGPGGAWCKFK
>FUSION-ENST00000653522.1:145151-ENST00000451036.5:20146|1974
MSYHLHFTDVKTGSERLR
>FUSION-ENST00000657693.1:145151-ENST00000451036.5:20146|5384
LGLCIFR
>FUSION-ENST00000657693.1:145151-ENST00000451036.5:20146|5710
LLGSCHSPASASR
>FUSION-ENST00000653522.1:215919-ENST00000451036.5:20149|530
QSSFHDFPFAPMFIHVGCCNK
>FUSION-ENST00000657693.1:145151-ENST00000451036.5:20146|7958
MGWKDLYQTHCHHLGR
>FUSION-ENST00000665698.1:194766-ENST00000451036.5:20149|2059
MPPRSTNVCVFSRDEVLPHWPGCSR
>FUSION-ENST00000657693.1:145151-ENST00000451036.5:20146|3940
MPVYPQK
>FUSION-ENST00000665698.1:194766-ENST00000451036.5:20149|786
MLHQVDKSYSK
>FUSION-ENST00000657693.1:145151-ENST00000451036.5:20146|7744
MLFLQWVPVR
>FUSION-ENST00000665698.1:194766-ENST00000451036.5:20149|993
MNIAIFTTK
>FUSION-ENST00000657693.1:145151-ENST00000451036.5:20146|6921
FFFVENVGNVK
>FUSION-ENST00000653522.1:145151-ENST00000451036.5:20146|2333
YQLMTRLNGVNSGRGQGK
>FUSION-ENST00000657693.1:145151-ENST00000451036.5:20146|3324
MGVAHKHGTCIHM
>FUSION-ENST00000665698.1:194766-ENST00000451036.5:20149|342
NQLKELR
>FUSION-ENST00000657693.1:145151-ENST00000451036.5:20146|3935
MGDSLATVK
>FUSION-ENST00000657693.1:145151-ENST00000451036.5:20146|6145
AHAYLCNKPACSVHVSQNLK
>FUSION-ENST00000653522.1:145151-ENST00000451036.5:20146|1369
MTSMWAWSGFRFLVFVCAQPR
>FUSION-ENST00000653522.1:145151-ENST00000451036.5:20146|2097
GWELSPALLC
>FUSION-ENST00000653522.1:215919-ENST00000451036.5:20149|951
SRDCCLLCSK
>FUSION-ENST00000653522.1:145151-ENST00000451036.5:20146|2044
MKPGYPYNLRAVWRGLGTCR
>FUSION-ENST00000653522.1:145151-ENST00000451036.5:20146|2534
MASFLTVHSADIY
>ENST00000615358.4|SNV-171027-C-T|1
MSAVVAEIKQIRAR
>FUSION-ENST00000657693.1:145151-ENST00000451036.5:20146|5108
SAAELQESSQGNDSASPGRSEPGK
>FUSION-ENST00000657693.1:145151-ENST00000451036.5:20146|3519
RVFAFSPAR
>FUSION-ENST00000653522.1:145151-ENST00000451036.5:20146|2527
KSWPSLTDSYNYLK
>FUSION-ENST00000665698.1:194766-ENST00000451036.5:20149|316
TTLTFLKSPGKLFYR
>FUSION-ENST00000665698.1:194766-ENST00000451036.5:20149|291
VWAPLKFAAVLRARPYSAWGLGFR
>FUSION-ENST00000653522.1:145151-ENST00000451036.5:20146|1572
TMRYPFIPTR
>FUSION-ENST00000665698.1:194766-ENST00000451036.5:20149|470
VICQHFSNCFRR
>FUSION-ENST00000665698.1:194766-ENST00000451036.5:20149|2019
NFLLQCLAHDR
>FUSION-ENST00000653522.1:215919-ENST00000451036.5:20149|169
MIIMVVMIIKREYTSVFINP
>FUSION-ENST00000657693.1:145151-ENST00000451036.5:20146|7500
YARPTLILNVDVYHVMDEKK
>FUSION-ENST00000657693.1:145151-ENST00000451036.5:20146|3652
ILGQARWLPKFT
>FUSION-ENST00000657693.1:145151-ENST00000451036.5:20146|3953
ISMEASRKPWLGI
>FUSION-ENST00000653522.1:145151-ENST00000451036.5:20146|2752
MCNLLGFLSFSHTRK
>ENST00000513818.1|SNV-44010-G-A|4
MNRSFRMTLQQGR
>FUSION-ENST00000653522.1:145151-ENST00000451036.5:20146|30
MSKILGLLPLRSSAPGSLCGR
>FUSION-ENST00000653522.1:145151-ENST00000451036.5:20146|1340
CTAVAWPPQRAYSPLWGQPSFGR
>ENST00000502904.5|SNV-16885-C-T|1
SDYRYGDGGSTFQSTTGHCVHMR
>FUSION-ENST00000665698.1:194766-ENST00000451036.5:20149|187
MACSATSGAGTSVNHTAGR
>FUSION-ENST00000657693.1:145151-ENST00000451036.5:20146|6982
STSLLDFSPNVVLVFPCVVKSK
>FUSION-ENST00000653522.1:215919-ENST00000451036.5:20149|279
MNKYLVRR
>FUSION-ENST00000657693.1:145151-ENST00000451036.5:20146|8486
DTFLWQLCQEISWTIR
>FUSION-ENST00000653522.1:145151-ENST00000451036.5:20146|2077
MSKELVLGQD
>FUSION-ENST00000657693.1:145151-ENST00000451036.5:20146|3655
FHLPHPPNLDLPRILGQAR
>FUSION-ENST00000653522.1:145151-ENST00000451036.5:20146|2282
AAGGAGWSLALALTH
>FUSION-ENST00000665698.1:194766-ENST00000451036.5:20149|272
TEPSGSR
>FUSION-ENST00000665698.1:194766-ENST00000451036.5:20149|1130
MLLPGIYHKAHSR
>FUSION-ENST00000665698.1:194766-ENST00000451036.5:20149|1366
MKECHDDDDPQERPSRTSR
>FUSION-ENST00000657693.1:145151-ENST00000451036.5:20146|6380
MEQNGGLR
>FUSION-ENST00000657693.1:145151-ENST00000451036.5:20146|7993
YMFHALQRARNR
>FUSION-ENST00000665698.1:194766-ENST00000451036.5:20149|318
TTLTFLK
>FUSION-ENST00000653522.1:215919-ENST00000451036.5:20149|1015
FSKAHLRFK
>FUSION-ENST00000653522.1:145151-ENST00000451036.5:20146|2663
MLSTGHIAHVFPFKPQNRAMRCAPL
>FUSION-ENST00000657693.1:145151-ENST00000451036.5:20146|5416
MVWTTLK
>FUSION-ENST00000653522.1:145151-ENST00000451036.5:20146|2134
KMMLMMMMMMSTSIILR
>FUSION-ENST00000665698.1:194766-ENST00000451036.5:20149|1351
MHLDVRVGGH
>FUSION-ENST00000657693.1:145151-ENST00000451036.5:20146|3794
LGKAAQRR
>FUSION-ENST00000665698.1:194766-ENST00000451036.5:20149|2060
PPRSTNVCVFSR
>FUSION-ENST00000657693.1:145151-ENST00000451036.5:20146|6803
QGKNPWEYAK
>FUSION-ENST00000657693.1:145151-ENST00000451036.5:20146|4543
PYREGKLK
>FUSION-ENST00000653522.1:215919-ENST00000451036.5:20149|42
LTCFFHISVHVDV
>FUSION-ENST00000653522.1:215919-ENST00000451036.5:20149|306
QADYLRSGVR
>FUSION-ENST00000657693.1:145151-ENST00000451036.5:20146|4465
ASLASSLWGVGAEGSPR
>FUSION-ENST00000657693.1:145151-ENST00000451036.5:20146|2832
PHGFLQLGCPWGTK
>FUSION-ENST00000657693.1:145151-ENST00000451036.5:20146|4249
SSFMEHLR
>FUSION-ENST00000657693.1:145151-ENST00000451036.5:20146|5345
MKMIGVDFIPQSTVVCIVR
>FUSION-ENST00000657693.1:145151-ENST00000451036.5:20146|8572
MTPNGRCIEAILDL
>FUSION-ENST00000665698.1:194766-ENST00000451036.5:20149|1519
NQIITAK
>FUSION-ENST00000653522.1:145151-ENST00000451036.5:20146|1936
FGSGSPDGR
>FUSION-ENST00000657693.1:145151-ENST00000451036.5:20146|6151
MRTYGHR
>FUSION-ENST00000657693.1:145151-ENST00000451036.5:20146|3423
MLSSQALCR
>FUSION-ENST00000657693.1:145151-ENST00000451036.5:20146|5969
QRVTVLLSSPHFTDEGAVAR
>FUSION-ENST00000653522.1:145151-ENST00000451036.5:20146|682
SCSPSSDRQTARTLPKP
>FUSION-ENST00000657693.1:145151-ENST00000451036.5:20146|3548
TTTPLPHK
>FUSION-ENST00000657693.1:145151-ENST00000451036.5:20146|6076
MVEENGMSLLELARTGQIQR
>FUSION-ENST00000657693.1:145151-ENST00000451036.5:20146|8039
LNLLLSGEAR
>FUSION-ENST00000653522.1:145151-ENST00000451036.5:20146|978
SLPLTQGHMEKEEGSPCWGAK
>FUSION-ENST00000665698.1:194766-ENST00000451036.5:20149|1457
TGLGVTIPLKA
>FUSION-ENST00000653522.1:215919-ENST00000451036.5:20149|773
MYYSWCFKHFTLYDVIYSSQPAR
>FUSION-ENST00000657693.1:145151-ENST00000451036.5:20146|4294
MYIYIYMYVLSLYFLKVSQTLRIT
>FUSION-ENST00000657693.1:145151-ENST00000451036.5:20146|3823
QSSGQLNLGRGLWR
>FUSION-ENST00000665698.1:194766-ENST00000451036.5:20149|765
LSFNGCR
>FUSION-ENST00000665698.1:194766-ENST00000451036.5:20149|419
DPLPCPLKVLGL
>FUSION-ENST00000665698.1:194766-ENST00000451036.5:20149|328
IPGHCNPHLPGSSDPPASASR
>FUSION-ENST00000653522.1:145151-ENST00000451036.5:20146|1697
MGFNSVLTICHSQNLR
>FUSION-ENST00000657693.1:145151-ENST00000451036.5:20146|5948
CGSAMDRIYNGGPMR
>FUSION-ENST00000657693.1:145151-ENST00000451036.5:20146|7448
MPVVPATQQAEGGESLEPGRRR
>FUSION-ENST00000657693.1:145151-ENST00000451036.5:20146|3014
DFADASK
>FUSION-ENST00000665698.1:194766-ENST00000451036.5:20149|2001
IRLFGIPLSGDGHKDC
>FUSION-ENST00000665698.1:194766-ENST00000451036.5:20149|97
SFMIWLPVRMVGGPEK
>FUSION-ENST00000653522.1:215919-ENST00000451036.5:20149|119
LATQLQPPIPRQYK
>FUSION-ENST00000657693.1:145151-ENST00000451036.5:20146|7152
ESKSLWQEDQEKK
>ENST00000502773.6|SNV-203885-G-A|5
LYSCTPRNFSVSIK
>FUSION-ENST00000653522.1:145151-ENST00000451036.5:20146|287
LVGLVSNSRPQVFCLPWPPKVLGL
>FUSION-ENST00000657693.1:145151-ENST00000451036.5:20146|7282
GGVASPSR
>FUSION-ENST00000665698.1:194766-ENST00000451036.5:20149|1447
WAVVSDPHWGGQGRGGVWK
>FUSION-ENST00000657693.1:145151-ENST00000451036.5:20146|3176
PSCWVFIW
>FUSION-ENST00000653522.1:145151-ENST00000451036.5:20146|1137
GFSLQGRSAARNCTFCTSCR
>FUSION-ENST00000653522.1:145151-ENST00000451036.5:20146|2660
MSQACFQPLR
>FUSION-ENST00000657693.1:145151-ENST00000451036.5:20146|3012
DFADASKAKDPEVDG
>FUSION-ENST00000657693.1:145151-ENST00000451036.5:20146|5773
DSVSKNK
>FUSION-ENST00000657693.1:145151-ENST00000451036.5:20146|7203
MVKEDTEIKPVRIFNVGTLRPR
>FUSION-ENST00000657693.1:145151-ENST00000451036.5:20146|5867
RKEQCLK
>FUSION-ENST00000657693.1:145151-ENST00000451036.5:20146|2953
DPPASASQSARITGVSHR
>FUSION-ENST00000653522.1:145151-ENST00000451036.5:20146|1740
MGLVGRLGRWK
>FUSION-ENST00000657693.1:145151-ENST00000451036.5:20146|5368
CVSLWVCEGSEGP
>FUSION-ENST00000657693.1:145151-ENST00000451036.5:20146|2998
MKQPLEAWK
>FUSION-ENST00000657693.1:145151-ENST00000451036.5:20146|4629
MPAGITDSRLFWLSADGAR
>FUSION-ENST00000657693.1:145151-ENST00000451036.5:20146|4266
MYYLFTF
>FUSION-ENST00000653522.1:215919-ENST00000451036.5:20149|613
LTMSLYCCLQL
>FUSION-ENST00000657693.1:145151-ENST00000451036.5:20146|6712
VNDCIHLD
>FUSION-ENST00000653522.1:215919-ENST00000451036.5:20149|343
MPALWEAK
>FUSION-ENST00000665698.1:194766-ENST00000451036.5:20149|2529
MPSPDPNAK
>FUSION-ENST00000657693.1:145151-ENST00000451036.5:20146|5441
MTHCARQDAER
>FUSION-ENST00000665698.1:194766-ENST00000451036.5:20149|83
GHRTVNV
>FUSION-ENST00000653522.1:215919-ENST00000451036.5:20149|276
QFFKNQSGLLDSHYIGYNP
>FUSION-ENST00000657693.1:145151-ENST00000451036.5:20146|4746
RTDDTPGLPGTVCVPLGR
>FUSION-ENST00000653522.1:145151-ENST00000451036.5:20146|1971
TGSERLRHPAIK
>FUSION-ENST00000653522.1:145151-ENST00000451036.5:20146|1601
MGRRLEHTFLQR
>FUSION-ENST00000657693.1:145151-ENST00000451036.5:20146|5545
SMCPLTWPSHVGTLGYFPYRDNL
>FUSION-ENST00000653522.1:145151-ENST00000451036.5:20146|1964
MTGLWSQMDSPGPLK
>FUSION-ENST00000653522.1:215919-ENST00000451036.5:20149|256
SCKAKWNFSVF
>FUSION-ENST00000657693.1:145151-ENST00000451036.5:20146|5090
MLMLSLYPFHG
>FUSION-ENST00000657693.1:145151-ENST00000451036.5:20146|4610
ELMRPAVR
>FUSION-ENST00000657693.1:145151-ENST00000451036.5:20146|5983
MPVIPAFWEAEASGLPEVR
>FUSION-ENST00000653522.1:215919-ENST00000451036.5:20149|220
LVDSSYLCLRR
>FUSION-ENST00000665698.1:194766-ENST00000451036.5:20149|1426
SSGEWLNLHCEGTHSWREIPTGTAK
>FUSION-ENST00000657693.1:145151-ENST00000451036.5:20146|3813
KYSLHAFSTCSSASWGAVLE
>ENST00000409642.8|SNV-176479-G-T|1
SCCEGMICNV
>FUSION-ENST00000657693.1:145151-ENST00000451036.5:20146|5028
PHSLLHNLAPP
>FUSION-ENST00000657693.1:145151-ENST00000451036.5:20146|3180
NLTASNQERK
>ENST00000370598.6|SNV-725999-C-T|4
EESKMNIGMETLLHER
>FUSION-ENST00000657693.1:145151-ENST00000451036.5:20146|8382
MLCLPTFSAATEQSETKGPRGLR
>FUSION-ENST00000657693.1:145151-ENST00000451036.5:20146|7516
MEGSTQLSWAWQK
>FUSION-ENST00000665698.1:194766-ENST00000451036.5:20149|2342
GPPLFESLCHSCPIFFFFK
>FUSION-ENST00000653522.1:145151-ENST00000451036.5:20146|1929
MFPDRLLPTPDMSK
>FUSION-ENST00000657693.1:145151-ENST00000451036.5:20146|3457
KSGLCLSCLI
>FUSION-ENST00000657693.1:145151-ENST00000451036.5:20146|3554
TGLCLKK
>FUSION-ENST00000653522.1:145151-ENST00000451036.5:20146|657
IHMEVLCSDR
>FUSION-ENST00000657693.1:145151-ENST00000451036.5:20146|7150
SLWQEDQEKK
>FUSION-ENST00000653522.1:215919-ENST00000451036.5:20149|79
MCLIALFHSFSEALPVKLHPK
>FUSION-ENST00000657693.1:145151-ENST00000451036.5:20146|7106
NSVCLSKLQCGK
>FUSION-ENST00000665698.1:194766-ENST00000451036.5:20149|1373
GPYCFFVAAVTNFDRFGSLKQQK
>FUSION-ENST00000657693.1:145151-ENST00000451036.5:20146|8426
NPQPREVK
>FUSION-ENST00000657693.1:145151-ENST00000451036.5:20146|7625
VMGRLGEER
>FUSION-ENST00000657693.1:145151-ENST00000451036.5:20146|7752
IFRFTFICSEQL
>FUSION-ENST00000653522.1:215919-ENST00000451036.5:20149|1057
SPLYHGYCTGLK
>FUSION-ENST00000653522.1:145151-ENST00000451036.5:20146|1978
MSYHLHFTDVK
>FUSION-ENST00000657693.1:145151-ENST00000451036.5:20146|5603
GRSSWLSRSHAQDTGMALWWTGWDR
>FUSION-ENST00000657693.1:145151-ENST00000451036.5:20146|7823
VPFRHLL
>ENST00000357970.7|SNV-43274-G-A|4
LQAHLVAQTNLLRNQAKEELIK
>FUSION-ENST00000665698.1:194766-ENST00000451036.5:20149|1938
GAHSFTVSAELEEPVKLSKK
>FUSION-ENST00000665698.1:194766-ENST00000451036.5:20149|1688
PGPCFLFYLIPFLGK
>ENST00000362034.7|SNV-7233-G-C|5
KVNEMIVTGQYGRLFAVVHFATR
>FUSION-ENST00000653522.1:145151-ENST00000451036.5:20146|214
FTRSIAIWR
>FUSION-ENST00000653522.1:145151-ENST00000451036.5:20146|2169
LCIFSCLVAA
>FUSION-ENST00000657693.1:145151-ENST00000451036.5:20146|3654
FHLPHPPNLDLPRILGQARWLPK
>FUSION-ENST00000653522.1:145151-ENST00000451036.5:20146|2616
MLVLKKR
>FUSION-ENST00000665698.1:194766-ENST00000451036.5:20149|1281
ESHNCTK
>FUSION-ENST00000657693.1:145151-ENST00000451036.5:20146|7198
IFNVGTLRPR
>ENST00000370418.8|SNV-5901-C-T|1
IVQLIQDMR
>FUSION-ENST00000653522.1:145151-ENST00000451036.5:20146|2791
WADACGGR
>FUSION-ENST00000653522.1:145151-ENST00000451036.5:20146|1488
VIIPHCECTRQTSLILYTLK
>FUSION-ENST00000657693.1:145151-ENST00000451036.5:20146|4760
MLNLEKSVQESDLGFR
>FUSION-ENST00000653522.1:145151-ENST00000451036.5:20146|1654
LVSLCHPGWSAMARSWLTATSTSR
>FUSION-ENST00000653522.1:145151-ENST00000451036.5:20146|818
MMSGHPGLPLAR
>FUSION-ENST00000657693.1:145151-ENST00000451036.5:20146|6685
IMIEPGAVAHVCNPSTLGS
>FUSION-ENST00000653522.1:215919-ENST00000451036.5:20149|509
TCFLVQCLLTASSHGGRGEK
>FUSION-ENST00000653522.1:145151-ENST00000451036.5:20146|1224
QSLPRTAKVILT
>FUSION-ENST00000657693.1:145151-ENST00000451036.5:20146|3102
SYFWSSGA
>FUSION-ENST00000657693.1:145151-ENST00000451036.5:20146|7073
MDAELFNHIKEK
>FUSION-ENST00000653522.1:145151-ENST00000451036.5:20146|2502
LSPGFPS
>FUSION-ENST00000665698.1:194766-ENST00000451036.5:20149|75
REGQCLDPQAK
>FUSION-ENST00000653522.1:215919-ENST00000451036.5:20149|995
VGILAHIGYYILPRCL
>FUSION-ENST00000657693.1:145151-ENST00000451036.5:20146|5218
GRPRGLGPHCLCGALHWVQLTWR
>FUSION-ENST00000657693.1:145151-ENST00000451036.5:20146|2978
ILDHLGEPNIITCVLRSGR
>ENST00000456101.6|SNV-19756-G-T|1
EPPPKPPLSCSALAR
>FUSION-ENST00000657693.1:145151-ENST00000451036.5:20146|7939
MCEGPEAAKLLVCSECQK
>FUSION-ENST00000657693.1:145151-ENST00000451036.5:20146|7312
CNAEEPR
>FUSION-ENST00000653522.1:145151-ENST00000451036.5:20146|1444
GTSPDPEEPR
>FUSION-ENST00000653522.1:145151-ENST00000451036.5:20146|351
LVSSSGPQVICPPRPPK
>FUSION-ENST00000653522.1:215919-ENST00000451036.5:20149|28
MISGKSTK
>FUSION-ENST00000653522.1:145151-ENST00000451036.5:20146|687
CGIIIIFFWDR
>FUSION-ENST00000665698.1:194766-ENST00000451036.5:20149|310
NTPQFGLRLLFLK
>FUSION-ENST00000653522.1:145151-ENST00000451036.5:20146|678
QTARTLPKP
>FUSION-ENST00000657693.1:145151-ENST00000451036.5:20146|7648
LSSTTNSDIKMALYRY
>FUSION-ENST00000657693.1:145151-ENST00000451036.5:20146|6074
MSLLELAR
>FUSION-ENST00000657693.1:145151-ENST00000451036.5:20146|7161
IGFHDQIILTALR
>FUSION-ENST00000665698.1:194766-ENST00000451036.5:20149|812
EAEAGEWREPGRR
>FUSION-ENST00000657693.1:145151-ENST00000451036.5:20146|4796
CVCLWAGPLPRTMGLLCEENR
>ENST00000564747.1|SNV-88377-G-A|3
CNLCVWCLQGLESLGCIQK
>FUSION-ENST00000653522.1:215919-ENST00000451036.5:20149|1086
MWRQPWGK
>FUSION-ENST00000657693.1:145151-ENST00000451036.5:20146|8381
LCLPTFSAATEQSETKGPRGLR
>FUSION-ENST00000665698.1:194766-ENST00000451036.5:20149|617
MVAHACNPSYSGG
>FUSION-ENST00000665698.1:194766-ENST00000451036.5:20149|1365
KECHDDDDPQERPSRTSR
>FUSION-ENST00000665698.1:194766-ENST00000451036.5:20149|2159
MGECQAPPR
>FUSION-ENST00000653522.1:145151-ENST00000451036.5:20146|1725
KNLPVKSVK
>FUSION-ENST00000665698.1:194766-ENST00000451036.5:20149|1399
MMFGEEADLAGAQVGLEWRNGVLP
>FUSION-ENST00000653522.1:145151-ENST00000451036.5:20146|1574
MQIKTMRYPFIPTR
>FUSION-ENST00000657693.1:145151-ENST00000451036.5:20146|5362
FALLVMMPRPWFRYPKEDN
>FUSION-ENST00000653522.1:145151-ENST00000451036.5:20146|2205
APELKFYFLFFFFSLFILESR
>FUSION-ENST00000657693.1:145151-ENST00000451036.5:20146|7122
NAELVGLARDKK
>FUSION-ENST00000665698.1:194766-ENST00000451036.5:20149|2051
TPDLVICLPWPPKVLRLQT
>FUSION-ENST00000653522.1:145151-ENST00000451036.5:20146|1494
KMFWNQIDMVIIPHCECTR
>FUSION-ENST00000653522.1:215919-ENST00000451036.5:20149|349
ETGPGGAWCKFKLLGHF
>FUSION-ENST00000657693.1:145151-ENST00000451036.5:20146|3684
RNTSSLDIFR
>FUSION-ENST00000665698.1:194766-ENST00000451036.5:20149|2347
MCTKGFR
>FUSION-ENST00000653522.1:145151-ENST00000451036.5:20146|2539
CILAGGAALTRSGLGDSFGK
>FUSION-ENST00000657693.1:145151-ENST00000451036.5:20146|4329
GTGKSET
>FUSION-ENST00000657693.1:145151-ENST00000451036.5:20146|7686
AGGLLEDGKLR
>FUSION-ENST00000665698.1:194766-ENST00000451036.5:20149|368
RWCHQRLSDHTCGFWR
>FUSION-ENST00000653522.1:145151-ENST00000451036.5:20146|2366
LLCLFIHSLGHR
>FUSION-ENST00000665698.1:194766-ENST00000451036.5:20149|1192
PFFFSSLDVPR
>FUSION-ENST00000665698.1:194766-ENST00000451036.5:20149|229
LPLLRTVSFNPVSAPGR
>FUSION-ENST00000653522.1:215919-ENST00000451036.5:20149|656
YMCVGRMGRTIFLTHMNTYLAGEIP
>FUSION-ENST00000665698.1:194766-ENST00000451036.5:20149|2541
ENFHGLPKVIK
>FUSION-ENST00000665698.1:194766-ENST00000451036.5:20149|1163
DAYPPADDKGTGQKDR
>FUSION-ENST00000657693.1:145151-ENST00000451036.5:20146|8203
GPQEWTSRLFTVVSPAS
>FUSION-ENST00000653522.1:145151-ENST00000451036.5:20146|1198
MIISHLLMARR
>FUSION-ENST00000653522.1:215919-ENST00000451036.5:20149|500
MWAECFLGGFLCTGAQLPKGPR
>FUSION-ENST00000657693.1:145151-ENST00000451036.5:20146|5605
FPQAEAFLYM
>FUSION-ENST00000657693.1:145151-ENST00000451036.5:20146|6413
LPRLVLNSWTQAIYLPQPPK
>FUSION-ENST00000657693.1:145151-ENST00000451036.5:20146|3562
TSLYKKNTK
>FUSION-ENST00000657693.1:145151-ENST00000451036.5:20146|4757
LNLEKSVQESDLGFRVTWG
>FUSION-ENST00000665698.1:194766-ENST00000451036.5:20149|1155
DLSWKMKNELGSEVGR
>ENST00000340369.4|SNV-7704-C-T|4
RLFEAVPQLGGAAPQAPAAHQK
>FUSION-ENST00000665698.1:194766-ENST00000451036.5:20149|1075
MTLEHSFLFGADLCSHLCSANNPV
>FUSION-ENST00000653522.1:145151-ENST00000451036.5:20146|880
HSAFIQHLPYGGHYGRIH
>FUSION-ENST00000653522.1:215919-ENST00000451036.5:20149|809
MKIDAYPCLYQYLP
>FUSION-ENST00000653522.1:215919-ENST00000451036.5:20149|529
QSSFHDFPFAPMFIHVGCCNKIP
>FUSION-ENST00000665698.1:194766-ENST00000451036.5:20149|1321
VYHGAGQL
>FUSION-ENST00000665698.1:194766-ENST00000451036.5:20149|1159
ENLTRDLSWK
>FUSION-ENST00000657693.1:145151-ENST00000451036.5:20146|5073
MGMGPGVRK
>FUSION-ENST00000653522.1:145151-ENST00000451036.5:20146|926
MPFSCLSLLSSWDYR
>FUSION-ENST00000657693.1:145151-ENST00000451036.5:20146|5062
MNLAHCNLR
>FUSION-ENST00000657693.1:145151-ENST00000451036.5:20146|8545
FFCSSKLLTLGPSRTLER
>FUSION-ENST00000657693.1:145151-ENST00000451036.5:20146|3700
MELWDVGEDRFSR
>FUSION-ENST00000657693.1:145151-ENST00000451036.5:20146|7005
MKAPACNPSTLGGRGGWNT
>FUSION-ENST00000653522.1:145151-ENST00000451036.5:20146|2378
LLQFHYKSI
>FUSION-ENST00000653522.1:145151-ENST00000451036.5:20146|2509
VPCDLLHLSPHHLDIKPSMH
>FUSION-ENST00000653522.1:145151-ENST00000451036.5:20146|2561
MFVFQRQK
>FUSION-ENST00000653522.1:215919-ENST00000451036.5:20149|977
GPQSCGRESESQKLGR
>FUSION-ENST00000657693.1:145151-ENST00000451036.5:20146|4489
MRQGITVPR
>FUSION-ENST00000657693.1:145151-ENST00000451036.5:20146|5265
NLSHSLDRLPRHAHSLCSCLPR
>FUSION-ENST00000653522.1:145151-ENST00000451036.5:20146|1665
MGVAQCGEVGGWGEGSRVTSF
>FUSION-ENST00000657693.1:145151-ENST00000451036.5:20146|7489
LPSASFAALHHVGK
>FUSION-ENST00000653522.1:145151-ENST00000451036.5:20146|2359
LPHHSPVGTIS
>FUSION-ENST00000657693.1:145151-ENST00000451036.5:20146|4312
MVAGGVGRRGLGNLRPEAK
>FUSION-ENST00000653522.1:215919-ENST00000451036.5:20149|416
VLWCFFL
>FUSION-ENST00000653522.1:145151-ENST00000451036.5:20146|2117
GPWPALATVR
>FUSION-ENST00000665698.1:194766-ENST00000451036.5:20149|1559
DNSLGTLQIRLGGCA
>FUSION-ENST00000657693.1:145151-ENST00000451036.5:20146|8563
MCDPPSIL
>FUSION-ENST00000657693.1:145151-ENST00000451036.5:20146|4725
VLMHSQLAVEEYLTSHHSTGNIR
>FUSION-ENST00000653522.1:215919-ENST00000451036.5:20149|137
SCPVDTHLIFTPQTTVLHLILNK
>FUSION-ENST00000657693.1:145151-ENST00000451036.5:20146|5352
VWTHAQPALQMLR
>FUSION-ENST00000653522.1:145151-ENST00000451036.5:20146|986
SAETLAFGENGYFVLFHGSWEEETK
>FUSION-ENST00000653522.1:145151-ENST00000451036.5:20146|2246
CWWLKESPITLH
>FUSION-ENST00000657693.1:145151-ENST00000451036.5:20146|7451
PVVPATQQAEGGESLEPGR
>FUSION-ENST00000653522.1:215919-ENST00000451036.5:20149|476
ISPLLPCSSMWAAVTKSHK
>FUSION-ENST00000657693.1:145151-ENST00000451036.5:20146|3103
MSYFWSSGA
>FUSION-ENST00000657693.1:145151-ENST00000451036.5:20146|7126
MNLGSRNAELVGLARDK
>FUSION-ENST00000653522.1:145151-ENST00000451036.5:20146|2501
MKIAAPSSWGSIQCNKP
>FUSION-ENST00000657693.1:145151-ENST00000451036.5:20146|4566
GHWNQDGPGFFR
>FUSION-ENST00000653522.1:145151-ENST00000451036.5:20146|1649
SWLTATSTSR
>FUSION-ENST00000657693.1:145151-ENST00000451036.5:20146|7230
CLECQGEV
>FUSION-ENST00000665698.1:194766-ENST00000451036.5:20149|589
PPHSSLGNEARLCVK
>FUSION-ENST00000665698.1:194766-ENST00000451036.5:20149|1131
LLPGIYHK
>FUSION-ENST00000657693.1:145151-ENST00000451036.5:20146|3468
DMSCFSGNLSTA
>FUSION-ENST00000665698.1:194766-ENST00000451036.5:20149|1826
VQSQAGRAGAGAEAER
>FUSION-ENST00000665698.1:194766-ENST00000451036.5:20149|409
CKAFASR
>FUSION-ENST00000653522.1:215919-ENST00000451036.5:20149|190
MQKCMFPQALVCSLS
>FUSION-ENST00000657693.1:145151-ENST00000451036.5:20146|8060
PVVCQVLLEALGIQ
>FUSION-ENST00000653522.1:145151-ENST00000451036.5:20146|2086
MFVEHLLCAGQCSK
>FUSION-ENST00000665698.1:194766-ENST00000451036.5:20149|253
LTQSTPLPR
>FUSION-ENST00000657693.1:145151-ENST00000451036.5:20146|8282
MEAVQAKANSCAKSPRPHCVNSK
>FUSION-ENST00000657693.1:145151-ENST00000451036.5:20146|8135
FKALDCKSTK
>FUSION-ENST00000653522.1:145151-ENST00000451036.5:20146|1736
RGQLCAK
>FUSION-ENST00000653522.1:145151-ENST00000451036.5:20146|325
MGGSWSESASVIAEIGLPKIEGK
>FUSION-ENST00000665698.1:194766-ENST00000451036.5:20149|1149
NELGSEVGRR
>FUSION-ENST00000665698.1:194766-ENST00000451036.5:20149|1273
GLDSYDWFLRQLLTLR
>FUSION-ENST00000657693.1:145151-ENST00000451036.5:20146|4950
SSRPAWPTWRNPVSAK
>FUSION-ENST00000657693.1:145151-ENST00000451036.5:20146|7562
ALLLPES
>FUSION-ENST00000665698.1:194766-ENST00000451036.5:20149|2519
QMTKYYFIELINK
>FUSION-ENST00000665698.1:194766-ENST00000451036.5:20149|2069
LLCSLQKQKQNSFFFFFK
>FUSION-ENST00000653522.1:145151-ENST00000451036.5:20146|2761
ESHASWREGAAGLATKACCSSAADK
>FUSION-ENST00000665698.1:194766-ENST00000451036.5:20149|659
ASVFSRILR
>FUSION-ENST00000665698.1:194766-ENST00000451036.5:20149|19
GWAPRDRLFSEWGYWVCFLFLST
>FUSION-ENST00000657693.1:145151-ENST00000451036.5:20146|6688
PDARSKFCASTS
>FUSION-ENST00000665698.1:194766-ENST00000451036.5:20149|1683
SAFQGRK
>FUSION-ENST00000665698.1:194766-ENST00000451036.5:20149|1547
MHWRPKREVPER
>ENST00000324803.6|MNV-3405-TCA-T|11
SARLLTRAHVECPPAHVPMWSAR
>FUSION-ENST00000657693.1:145151-ENST00000451036.5:20146|3113
APLHSSLGNR
>FUSION-ENST00000653522.1:145151-ENST00000451036.5:20146|1317
MRVIAWIL
>FUSION-ENST00000653522.1:215919-ENST00000451036.5:20149|909
LASWPLVTPHQQAPASLSRDTSQHR
>FUSION-ENST00000665698.1:194766-ENST00000451036.5:20149|400
VRHFFLARSPPDR
>ENST00000411527.5|MNV-1797-GC-G|1
SCARPCSGKWSPQ
>FUSION-ENST00000653522.1:145151-ENST00000451036.5:20146|2222
LCARHCARLHVLELHQSSR
>FUSION-ENST00000665698.1:194766-ENST00000451036.5:20149|1425
EIPTGTAK
>FUSION-ENST00000653522.1:145151-ENST00000451036.5:20146|1522
MIQSLWK
>FUSION-ENST00000657693.1:145151-ENST00000451036.5:20146|8414
NILPGHTAWER
>FUSION-ENST00000657693.1:145151-ENST00000451036.5:20146|7527
DQPGQHSETPSLLKIQK
>FUSION-ENST00000665698.1:194766-ENST00000451036.5:20149|1039
ERTRGYR
>FUSION-ENST00000657693.1:145151-ENST00000451036.5:20146|3063
LRTLRWTDDFGSSG
>FUSION-ENST00000657693.1:145151-ENST00000451036.5:20146|5274
QAVETLAMVSPCRSEVGIR
>FUSION-ENST00000657693.1:145151-ENST00000451036.5:20146|4008
HCVPLSKYLMYPINIYACVPTK
>FUSION-ENST00000665698.1:194766-ENST00000451036.5:20149|2288
GQLTIPLLRHCA
>FUSION-ENST00000657693.1:145151-ENST00000451036.5:20146|8507
FQTYFAYWQR
>FUSION-ENST00000657693.1:145151-ENST00000451036.5:20146|8283
EAVQAKANSCAK
>FUSION-ENST00000657693.1:145151-ENST00000451036.5:20146|4411
GTCYLVGSR
>FUSION-ENST00000657693.1:145151-ENST00000451036.5:20146|6006
MYCFLDLDFCGVENISCSSK
>FUSION-ENST00000653522.1:145151-ENST00000451036.5:20146|339
MLHIPGFNKNLLNAYFAPGTCLGK
>FUSION-ENST00000653522.1:145151-ENST00000451036.5:20146|1787
VHAGALGLTGTWDFFLR
>FUSION-ENST00000653522.1:145151-ENST00000451036.5:20146|2344
KPTALSGPGWIS
>FUSION-ENST00000657693.1:145151-ENST00000451036.5:20146|7003
QSALITCPLCSALSLPSAF
>ENST00000464569.1|SNV-17884-A-G|1
GYLLCLLTLLGSYIELPAYLKLASR
>FUSION-ENST00000657693.1:145151-ENST00000451036.5:20146|3321
MESRSCCPAWSAMAQSR
>FUSION-ENST00000665698.1:194766-ENST00000451036.5:20149|854
IAVRWETEVVGSQGQEFK
>FUSION-ENST00000665698.1:194766-ENST00000451036.5:20149|845
FELYIKKNF
>FUSION-ENST00000665698.1:194766-ENST00000451036.5:20149|1326
NSSWLCLSCGGPFSAWR
>ENST00000478355.5|INDEL-1772-G-GCA|7
GVAPQIPGEREGDAAAR
>FUSION-ENST00000657693.1:145151-ENST00000451036.5:20146|4763
MVAQACNPSTSGGQGGRITRSGVQD
>ENST00000394855.7|SNV-9071-G-T|2
NVVHQLSVTLEDLYNGVTNK
>FUSION-ENST00000657693.1:145151-ENST00000451036.5:20146|4992
MCLHCSGILR
>FUSION-ENST00000665698.1:194766-ENST00000451036.5:20149|1314
KCCPLSGYNVHIFSQPVGRFIR
>FUSION-ENST00000665698.1:194766-ENST00000451036.5:20149|1750
QLFNHHLPLL
>FUSION-ENST00000653522.1:215919-ENST00000451036.5:20149|1014
AHLRFKSAVIVSIPVACR
>FUSION-ENST00000657693.1:145151-ENST00000451036.5:20146|7284
MPRGGVASPSR
>FUSION-ENST00000657693.1:145151-ENST00000451036.5:20146|7369
GPRTPGR
>FUSION-ENST00000665698.1:194766-ENST00000451036.5:20149|70
SSLLVLLIQCIVNVQSLSFK
>FUSION-ENST00000653522.1:215919-ENST00000451036.5:20149|966
AGTSYSHIGEKG
>FUSION-ENST00000657693.1:145151-ENST00000451036.5:20146|6349
TKTPKAMATK
>FUSION-ENST00000657693.1:145151-ENST00000451036.5:20146|4117
NGYCLLCASPGSTR
>FUSION-ENST00000653522.1:215919-ENST00000451036.5:20149|683
MCKYFSR
>FUSION-ENST00000657693.1:145151-ENST00000451036.5:20146|5154
RGAMRDGSSL
>FUSION-ENST00000665698.1:194766-ENST00000451036.5:20149|2112
IHLPQPPK
>FUSION-ENST00000665698.1:194766-ENST00000451036.5:20149|1611
QYVIPGRGLLYVVVLSSSGNPG
>FUSION-ENST00000657693.1:145151-ENST00000451036.5:20146|4826
GMIPSRSK
>FUSION-ENST00000653522.1:145151-ENST00000451036.5:20146|979
SLPLTQGHMEK
>FUSION-ENST00000653522.1:215919-ENST00000451036.5:20149|784
FNLPVPFCSIQAFSGLNEAQPTLKR
>FUSION-ENST00000665698.1:194766-ENST00000451036.5:20149|2130
RPVSQVR
>FUSION-ENST00000657693.1:145151-ENST00000451036.5:20146|6085
VVCCTYQPIT
>FUSION-ENST00000657693.1:145151-ENST00000451036.5:20146|4116
NGYCLLCASPGSTRR
>FUSION-ENST00000657693.1:145151-ENST00000451036.5:20146|8498
MLYPLNSQR
>ENST00000301067.11|SNV-37058-C-T|1
FRIQGLGLYAAKDLEK
>FUSION-ENST00000657693.1:145151-ENST00000451036.5:20146|5801
ACVEFFVSPFPSSNSGLHRK
>FUSION-ENST00000657693.1:145151-ENST00000451036.5:20146|7676
REGGKEGR
>FUSION-ENST00000653522.1:145151-ENST00000451036.5:20146|196
AGMGVVSLTSFQKQRQPCFYQR
>FUSION-ENST00000657693.1:145151-ENST00000451036.5:20146|8265
RTDFHAR
>FUSION-ENST00000665698.1:194766-ENST00000451036.5:20149|680
LNSCPPR
>FUSION-ENST00000653522.1:145151-ENST00000451036.5:20146|553
DTKLRTASRPLLSLLIK
>FUSION-ENST00000653522.1:145151-ENST00000451036.5:20146|2640
LVFAVPSVSLDTPTPVQPVFSKAC
>FUSION-ENST00000657693.1:145151-ENST00000451036.5:20146|3532
LWKSLFSLHFPAK
>FUSION-ENST00000657693.1:145151-ENST00000451036.5:20146|4319
MACWCIRDPFLSCPAV
>FUSION-ENST00000665698.1:194766-ENST00000451036.5:20149|1764
MFSDLGHGF
>FUSION-ENST00000657693.1:145151-ENST00000451036.5:20146|7788
FSVKFLKEHS
>FUSION-ENST00000653522.1:145151-ENST00000451036.5:20146|2497
MKGTDSKR
>FUSION-ENST00000657693.1:145151-ENST00000451036.5:20146|2994
QPLEAWK
>FUSION-ENST00000665698.1:194766-ENST00000451036.5:20149|600
PVTPATR
>FUSION-ENST00000653522.1:145151-ENST00000451036.5:20146|2520
SVVFRTKLNLF
>FUSION-ENST00000665698.1:194766-ENST00000451036.5:20149|1513
MASAIGRQDQR
>FUSION-ENST00000653522.1:145151-ENST00000451036.5:20146|569
MFISRTLTGSSLK
>FUSION-ENST00000657693.1:145151-ENST00000451036.5:20146|3227
MTDLVLTAWEAER
>FUSION-ENST00000665698.1:194766-ENST00000451036.5:20149|2616
LSVLPVGKCHPHCVNVEGIMK
>FUSION-ENST00000665698.1:194766-ENST00000451036.5:20149|288
ARPYSAWGLGFR
>FUSION-ENST00000657693.1:145151-ENST00000451036.5:20146|5203
NCVYFVWDSKL
>FUSION-ENST00000657693.1:145151-ENST00000451036.5:20146|8452
MLPKWVLWQEPPLSLLFSDLK
>FUSION-ENST00000657693.1:145151-ENST00000451036.5:20146|6409
MDLNVLAR
>FUSION-ENST00000665698.1:194766-ENST00000451036.5:20149|60
MPNTVLAT
>ENST00000324803.6|MNV-3405-TCA-T|22
AHAECPPAHTCPCGVPACSR
>FUSION-ENST00000657693.1:145151-ENST00000451036.5:20146|6902
DEVLLCCPGQFRTPWLK
>FUSION-ENST00000653522.1:145151-ENST00000451036.5:20146|25
SSAPGSLCGR
>FUSION-ENST00000653522.1:145151-ENST00000451036.5:20146|1517
TVWWFLK
>FUSION-ENST00000657693.1:145151-ENST00000451036.5:20146|8122
MLVRLISNS
>FUSION-ENST00000653522.1:145151-ENST00000451036.5:20146|1337
VCLCSGGSWPR
>FUSION-ENST00000653522.1:215919-ENST00000451036.5:20149|646
MNRDVGK
>FUSION-ENST00000657693.1:145151-ENST00000451036.5:20146|8322
CQGAEECR
>FUSION-ENST00000657693.1:145151-ENST00000451036.5:20146|6044
VCYLSGKWQRSLESCS
>ENST00000576924.5|SNV-9644-C-T|4
SRTPARWGR
>FUSION-ENST00000653522.1:145151-ENST00000451036.5:20146|2420
ICYGVSGGSLYSVNI
>FUSION-ENST00000653522.1:145151-ENST00000451036.5:20146|2322
MKTLLLR
>FUSION-ENST00000657693.1:145151-ENST00000451036.5:20146|4884
SLRPAGPTW
>FUSION-ENST00000657693.1:145151-ENST00000451036.5:20146|7963
MHQGFGSFYC
>FUSION-ENST00000657693.1:145151-ENST00000451036.5:20146|7367
TPGRIIVR
>FUSION-ENST00000653522.1:215919-ENST00000451036.5:20149|227
HECDSTR
>FUSION-ENST00000665698.1:194766-ENST00000451036.5:20149|1791
MSSGWTRWLMPVIPALCETEVGR
>FUSION-ENST00000665698.1:194766-ENST00000451036.5:20149|2442
HSGEGGIQSRDKSSQPAHPLCS
>FUSION-ENST00000657693.1:145151-ENST00000451036.5:20146|4526
EGDPFRLSRGPSLITESLQVGER
>FUSION-ENST00000657693.1:145151-ENST00000451036.5:20146|4123
WSLALSLR
>FUSION-ENST00000657693.1:145151-ENST00000451036.5:20146|3996
ECRGMDMKTFVSNR
>FUSION-ENST00000653522.1:215919-ENST00000451036.5:20149|563
MWASWAVR
>FUSION-ENST00000665698.1:194766-ENST00000451036.5:20149|2046
MDLTSEGRQITERS
>FUSION-ENST00000653522.1:145151-ENST00000451036.5:20146|755
RLPTSGK
>FUSION-ENST00000657693.1:145151-ENST00000451036.5:20146|7915
TSWDQAWWLMPVIPALWQAEAGR
>FUSION-ENST00000653522.1:145151-ENST00000451036.5:20146|23
SSAPGSLCGRRVGLVR
>FUSION-ENST00000657693.1:145151-ENST00000451036.5:20146|8287
MSHSSGAGWSPETAGGQMEAVQAK
>FUSION-ENST00000657693.1:145151-ENST00000451036.5:20146|4654
NFSLPFCLHK
>ENST00000355327.7|SNV-145801-C-T|2
APYILPLQTDTAHTPQRLWRQK
>FUSION-ENST00000657693.1:145151-ENST00000451036.5:20146|7396
KKISWVWWHVPAVPATR
>FUSION-ENST00000653522.1:145151-ENST00000451036.5:20146|2233
SNLCLTLEIIPVNRMANLSWFAR
>FUSION-ENST00000665698.1:194766-ENST00000451036.5:20149|2622
FALARHFR
>FUSION-ENST00000653522.1:145151-ENST00000451036.5:20146|898
NQKNIVEKIK
>FUSION-ENST00000657693.1:145151-ENST00000451036.5:20146|5736
TGNMVGRGLSLPSFCKSNSS
>FUSION-ENST00000657693.1:145151-ENST00000451036.5:20146|5295
EPGADSS
>FUSION-ENST00000657693.1:145151-ENST00000451036.5:20146|3929
GHHESYSR
>FUSION-ENST00000657693.1:145151-ENST00000451036.5:20146|8374
IPHALPADLFCSHGAVRDK
>FUSION-ENST00000657693.1:145151-ENST00000451036.5:20146|5376
RQFLSHVKVMFYSR
>FUSION-ENST00000665698.1:194766-ENST00000451036.5:20149|2101
CSLWLGR
>FUSION-ENST00000657693.1:145151-ENST00000451036.5:20146|4682
RSHYVTRLVSNSWPR
>FUSION-ENST00000653522.1:145151-ENST00000451036.5:20146|2279
EVPGTIAVGFWGVGCTVES
>FUSION-ENST00000657693.1:145151-ENST00000451036.5:20146|7060
MDEQCLH
>FUSION-ENST00000657693.1:145151-ENST00000451036.5:20146|3792
SVFILQEHSWLLKNHHG
>FUSION-ENST00000657693.1:145151-ENST00000451036.5:20146|3445
AWAYLGFAVHQCSR
>ENST00000411527.5|MNV-1797-GC-G|5
CADTTTRRSCARPCSGK
>ENST00000244364.10|SNV-355963-G-A|2
DMQESAQALAEVVK
>FUSION-ENST00000653522.1:215919-ENST00000451036.5:20149|457
LSGASFVK
>FUSION-ENST00000657693.1:145151-ENST00000451036.5:20146|6949
VALKGHSFEGHTVDDDIYFR
>FUSION-ENST00000665698.1:194766-ENST00000451036.5:20149|624
SRAESGLMC
>FUSION-ENST00000653522.1:145151-ENST00000451036.5:20146|824
GLLLLVSMWGK
>FUSION-ENST00000665698.1:194766-ENST00000451036.5:20149|1836
GIWDPSSRGRALALAPALSCSR
>FUSION-ENST00000665698.1:194766-ENST00000451036.5:20149|98
MSFMIWLPVRMVGGPEK
>FUSION-ENST00000653522.1:145151-ENST00000451036.5:20146|1987
MCQDLNISLSNPKM
>FUSION-ENST00000653522.1:145151-ENST00000451036.5:20146|1714
MSNVTLLK
>FUSION-ENST00000665698.1:194766-ENST00000451036.5:20149|1177
LALEDFNSR
>FUSION-ENST00000657693.1:145151-ENST00000451036.5:20146|7984
MLRVLINA
>FUSION-ENST00000653522.1:215919-ENST00000451036.5:20149|116
YMAELTLIPITVLSSDIIKIIMK
>FUSION-ENST00000657693.1:145151-ENST00000451036.5:20146|5861
RGYSGTFDNQSPL
>FUSION-ENST00000657693.1:145151-ENST00000451036.5:20146|4101
MQGNGYENFCIK
>FUSION-ENST00000665698.1:194766-ENST00000451036.5:20149|863
TVVKMAQQAPPLLRSPLEKPV
>FUSION-ENST00000665698.1:194766-ENST00000451036.5:20149|1569
SHSLRVAEAR
>FUSION-ENST00000653522.1:145151-ENST00000451036.5:20146|2142
YFIYVCMKPCFLSLR
>FUSION-ENST00000653522.1:215919-ENST00000451036.5:20149|130
LFSYQCSCRCLSSCSRFLQASER
>FUSION-ENST00000657693.1:145151-ENST00000451036.5:20146|3803
KETPSNFWK
>FUSION-ENST00000665698.1:194766-ENST00000451036.5:20149|873
EKGRVECWSSDSPAK
>FUSION-ENST00000653522.1:145151-ENST00000451036.5:20146|1647
VQAILLPQPSK
>FUSION-ENST00000665698.1:194766-ENST00000451036.5:20149|759
MLTLAAPPAK
>FUSION-ENST00000653522.1:145151-ENST00000451036.5:20146|1976
MSYHLHFTDVKTGSER
>FUSION-ENST00000657693.1:145151-ENST00000451036.5:20146|3941
GLLCIVCLYQNISCTL
>FUSION-ENST00000653522.1:145151-ENST00000451036.5:20146|1979
LIFIFNFFW
>FUSION-ENST00000665698.1:194766-ENST00000451036.5:20149|1098
GGGLKPLSKIPLGR
>FUSION-ENST00000665698.1:194766-ENST00000451036.5:20149|188
KPMACSATSGAGTSVNHTAGRYP
>ENST00000181839.10|SNV-142874-C-T|2
INLPAGILATGEKQTDPSTP
>FUSION-ENST00000657693.1:145151-ENST00000451036.5:20146|3865
MEISEPGLPR
>FUSION-ENST00000657693.1:145151-ENST00000451036.5:20146|6152
WVDGCSKPPWHTHIYVTNLR
>FUSION-ENST00000665698.1:194766-ENST00000451036.5:20149|720
YPKYFFILLKQLTNDHF
>FUSION-ENST00000653522.1:215919-ENST00000451036.5:20149|213
MTAGCVLHWK
>FUSION-ENST00000653522.1:215919-ENST00000451036.5:20149|1010
GEEHEALPFSQGGDTGTHRILHTP
>FUSION-ENST00000665698.1:194766-ENST00000451036.5:20149|2465
MCVLWGQK
>FUSION-ENST00000653522.1:145151-ENST00000451036.5:20146|1381
DYLTLHK
>FUSION-ENST00000653522.1:145151-ENST00000451036.5:20146|2138
MKPCFLSLRSLQLVFGMQ
>FUSION-ENST00000653522.1:215919-ENST00000451036.5:20149|775
MYYSWCFK
>FUSION-ENST00000657693.1:145151-ENST00000451036.5:20146|4925
SLRLAWTA
>FUSION-ENST00000653522.1:145151-ENST00000451036.5:20146|1849
YNHILVFR
>FUSION-ENST00000657693.1:145151-ENST00000451036.5:20146|8562
CDPPSIL
>FUSION-ENST00000657693.1:145151-ENST00000451036.5:20146|4865
FRIFGVLSGIHDSEFSYHLWCEK
>FUSION-ENST00000665698.1:194766-ENST00000451036.5:20149|847
SAKFELYIKK
>FUSION-ENST00000665698.1:194766-ENST00000451036.5:20149|628
APRVCTFPGGKLK
>FUSION-ENST00000665698.1:194766-ENST00000451036.5:20149|350
AASQVTLSISFFPFILKK
>FUSION-ENST00000653522.1:145151-ENST00000451036.5:20146|1353
DCYVSFLMEATKSFRC
>FUSION-ENST00000653522.1:145151-ENST00000451036.5:20146|1216
MQAHHSTVR
>ENST00000411527.5|MNV-1797-GC-G|8
WTRCADTTTRR
>FUSION-ENST00000657693.1:145151-ENST00000451036.5:20146|5194
VEGQRVFPGQGFK
>ENST00000389793.7|SNV-74359-T-A|1
CEYSHFMHQHRDLSGLLVSAFK
>FUSION-ENST00000665698.1:194766-ENST00000451036.5:20149|650
SWLGMVVHTCNPSTFGRLR
>FUSION-ENST00000653522.1:215919-ENST00000451036.5:20149|1092
MLQLSCENMWR
>FUSION-ENST00000653522.1:145151-ENST00000451036.5:20146|976
MEKEEGSPCWGAK
>FUSION-ENST00000653522.1:215919-ENST00000451036.5:20149|23
IKVFLRLNSK
>FUSION-ENST00000657693.1:145151-ENST00000451036.5:20146|7086
TLWAGETAPTGLRWMK
>FUSION-ENST00000657693.1:145151-ENST00000451036.5:20146|3669
MHKLLATASK
>FUSION-ENST00000657693.1:145151-ENST00000451036.5:20146|5746
MPLHSSLRNRAR
>FUSION-ENST00000657693.1:145151-ENST00000451036.5:20146|4448
MVFHNTYPNSC
>FUSION-ENST00000653522.1:145151-ENST00000451036.5:20146|44
QHGSQVRGLSKPR
>FUSION-ENST00000657693.1:145151-ENST00000451036.5:20146|7178
NFTFGFCLVFFNVATRK
>FUSION-ENST00000653522.1:145151-ENST00000451036.5:20146|1578
VVREMQIKTMR
>FUSION-ENST00000657693.1:145151-ENST00000451036.5:20146|5961
MYHIMMCGSAMDR
>FUSION-ENST00000665698.1:194766-ENST00000451036.5:20149|1313
CCPLSGYNVHIFSQPVGR
>ENST00000393313.5|INDEL-58430-A-AA|4
YEVADVGIEVKVTKK
>ENST00000354955.5|SNV-3993-C-T|3
HLERLYLDHNNLTWMPGPLPRSLR
>FUSION-ENST00000657693.1:145151-ENST00000451036.5:20146|8087
MPPCPAK
>FUSION-ENST00000657693.1:145151-ENST00000451036.5:20146|5775
MESCSVAQAGVQWRGLGSL
>FUSION-ENST00000653522.1:215919-ENST00000451036.5:20149|836
SISISTLIFISISRR
>FUSION-ENST00000653522.1:145151-ENST00000451036.5:20146|519
SCCPSWSAMARSRLTATSASR
>FUSION-ENST00000657693.1:145151-ENST00000451036.5:20146|7933
LLVCSECQKIRVAGK
>FUSION-ENST00000665698.1:194766-ENST00000451036.5:20149|121
INLMQPPWLT
>FUSION-ENST00000665698.1:194766-ENST00000451036.5:20149|751
LSQLQRSLDLK
>FUSION-ENST00000665698.1:194766-ENST00000451036.5:20149|742
MTSNLTVVPLDLSYELGRVFLQK
>FUSION-ENST00000607320.5:190651-ENST00000666777.1:301992|12
DRITGSQIHKPHQEDHPRNAWR
>FUSION-ENST00000657693.1:145151-ENST00000451036.5:20146|7623
VMGRLGEERSSLIPGSHGEETCR
>ENST00000556275.5|MNV-77423-GCAGCTGCACTGTGCCGGCAAG-G|2
SADEAKR
>FUSION-ENST00000653522.1:145151-ENST00000451036.5:20146|2341
MPHTMYQLMTRLNGVNSGR
>FUSION-ENST00000653522.1:215919-ENST00000451036.5:20149|798
MPRAGEDR
>FUSION-ENST00000657693.1:145151-ENST00000451036.5:20146|2904
MDSYSLDVHGGR
>FUSION-ENST00000665698.1:194766-ENST00000451036.5:20149|395
SPPDRAPGRCCTAWHVVGGVYLHK
>FUSION-ENST00000657693.1:145151-ENST00000451036.5:20146|5895
MSPCISQGLMAQLRK
>FUSION-ENST00000665698.1:194766-ENST00000451036.5:20149|383
MLGLLEAGFPTLF
>FUSION-ENST00000653522.1:145151-ENST00000451036.5:20146|1421
ISFWSLDFGCIFSHSRNYSR
>FUSION-ENST00000653522.1:145151-ENST00000451036.5:20146|1591
MANKHMKR
>FUSION-ENST00000653522.1:215919-ENST00000451036.5:20149|804
QLWTQRGPVICHLQAGDLGNSCR
>FUSION-ENST00000653522.1:215919-ENST00000451036.5:20149|361
IPLTLVNYNEH
>ENST00000273353.4|SNV-130136-T-A|2
IEVTRQK
>FUSION-ENST00000653522.1:145151-ENST00000451036.5:20146|2736
YGDSPWFSLGFFEK
>FUSION-ENST00000657693.1:145151-ENST00000451036.5:20146|6491
YYSHFTDEKATT
>FUSION-ENST00000657693.1:145151-ENST00000451036.5:20146|7075
MDAELFNHIK
>FUSION-ENST00000657693.1:145151-ENST00000451036.5:20146|4139
MHVKPQHAA
>FUSION-ENST00000653522.1:145151-ENST00000451036.5:20146|1336
VCLCSGGSWPRQTSSLSG
>FUSION-ENST00000657693.1:145151-ENST00000451036.5:20146|8429
MRNPQPR
>FUSION-ENST00000657693.1:145151-ENST00000451036.5:20146|6832
MPSFFFFFFF
>FUSION-ENST00000665698.1:194766-ENST00000451036.5:20149|366
WCHQRLSDHTCGFWRELGLEPR
>FUSION-ENST00000657693.1:145151-ENST00000451036.5:20146|5343
MIGVDFIPQSTVVCIVR
>FUSION-ENST00000665698.1:194766-ENST00000451036.5:20149|2429
DDQAFRGRR
>FUSION-ENST00000657693.1:145151-ENST00000451036.5:20146|8208
MISAHCNFR
>FUSION-ENST00000657693.1:145151-ENST00000451036.5:20146|3124
MGQEEVTCRAHIGFRCNYLLFQ
>FUSION-ENST00000665698.1:194766-ENST00000451036.5:20149|1537
ASGVTGRKG
>FUSION-ENST00000657693.1:145151-ENST00000451036.5:20146|2829
MPHGFLQLGCPWGTKDCSWLRGLR
>FUSION-ENST00000657693.1:145151-ENST00000451036.5:20146|4774
MVKPRLY
>FUSION-ENST00000665698.1:194766-ENST00000451036.5:20149|1644
MAEGGWDLGEQPVR
>FUSION-ENST00000657693.1:145151-ENST00000451036.5:20146|5855
SWPVSSQATLQPSLF
>FUSION-ENST00000665698.1:194766-ENST00000451036.5:20149|1115
QERLTLYFPSLL
>FUSION-ENST00000653522.1:145151-ENST00000451036.5:20146|1923
LLPTPDMSK
>FUSION-ENST00000657693.1:145151-ENST00000451036.5:20146|6363
MGKEFPI
>FUSION-ENST00000653522.1:145151-ENST00000451036.5:20146|1439
CMMVIVR
>FUSION-ENST00000657693.1:145151-ENST00000451036.5:20146|6534
MLVSSMDTGKMGSRLWAQR
>ENST00000531825.5|SNV-2151-G-A|1
TLFMMQLFFPY
>FUSION-ENST00000657693.1:145151-ENST00000451036.5:20146|4673
MVEPGCPTVSPLC
>FUSION-ENST00000653522.1:145151-ENST00000451036.5:20146|1124
NHTRLLTPPVCR
>FUSION-ENST00000653522.1:145151-ENST00000451036.5:20146|28
ILGLLPLR
>FUSION-ENST00000657693.1:145151-ENST00000451036.5:20146|8432
IIVVVLQMRNPQPR
>FUSION-ENST00000665698.1:194766-ENST00000451036.5:20149|2334
QGSLECRPRK
>FUSION-ENST00000657693.1:145151-ENST00000451036.5:20146|6926
MRFFFVENVGNVK
>FUSION-ENST00000665698.1:194766-ENST00000451036.5:20149|564
SCCSSLLLHAYFHTVTSFK
>ENST00000397146.7|SNV-90355-C-A|2
ELLSSWLQSDDEQEKER
>FUSION-ENST00000653522.1:145151-ENST00000451036.5:20146|1712
EREREIVHCTVK
>FUSION-ENST00000653522.1:145151-ENST00000451036.5:20146|1171
ICISSQR
>FUSION-ENST00000665698.1:194766-ENST00000451036.5:20149|830
LPRLVLNSK
>FUSION-ENST00000665698.1:194766-ENST00000451036.5:20149|2510
MICCGGCPMYCR
>FUSION-ENST00000653522.1:145151-ENST00000451036.5:20146|2325
GQGKCQGR
>FUSION-ENST00000653522.1:145151-ENST00000451036.5:20146|1225
QSLPRTAK
>FUSION-ENST00000665698.1:194766-ENST00000451036.5:20149|1738
ARPRNSGQPV
>FUSION-ENST00000657693.1:145151-ENST00000451036.5:20146|7292
MPCKVTCARVPGVHIK
>FUSION-ENST00000657693.1:145151-ENST00000451036.5:20146|4420
MGWSQGEGDRRWR
>FUSION-ENST00000665698.1:194766-ENST00000451036.5:20149|314
SPGKLFYRNTPQFGLR
>FUSION-ENST00000653522.1:145151-ENST00000451036.5:20146|2015
MGEKLLKGHI
>FUSION-ENST00000657693.1:145151-ENST00000451036.5:20146|3451
NGSKQCTLQSSSR
>FUSION-ENST00000653522.1:215919-ENST00000451036.5:20149|678
DSHTFAQAGVQWCDLVSLQPR
>FUSION-ENST00000653522.1:145151-ENST00000451036.5:20146|543
MGFHYVAHAGLK
>FUSION-ENST00000657693.1:145151-ENST00000451036.5:20146|7486
PAAVAYFSL
>FUSION-ENST00000657693.1:145151-ENST00000451036.5:20146|4921
FSPLLALPGTWEKFHK
>FUSION-ENST00000657693.1:145151-ENST00000451036.5:20146|3790
LAVGITFGLIVK
>FUSION-ENST00000657693.1:145151-ENST00000451036.5:20146|6919
FFFVENVGNVKSIRK
>FUSION-ENST00000653522.1:145151-ENST00000451036.5:20146|2040
GLGTCRWSHNR
>FUSION-ENST00000657693.1:145151-ENST00000451036.5:20146|4542
EGKLKSQVELK
>FUSION-ENST00000665698.1:194766-ENST00000451036.5:20149|1707
GMTGGEVK
>FUSION-ENST00000657693.1:145151-ENST00000451036.5:20146|3338
NRVSVTGAGTRR
>FUSION-ENST00000657693.1:145151-ENST00000451036.5:20146|6495
AGRYYSHFTDEKATT
>FUSION-ENST00000665698.1:194766-ENST00000451036.5:20149|919
QFLICSA
>FUSION-ENST00000653522.1:145151-ENST00000451036.5:20146|1707
EIVHCTVKSNRNHYK
>FUSION-ENST00000653522.1:215919-ENST00000451036.5:20149|157
LVSLLPSGFLCFSLT
>ENST00000411527.5|MNV-1797-GC-G|11
SGPRWTR
>FUSION-ENST00000657693.1:145151-ENST00000451036.5:20146|3963
SLQILLLRK
>FUSION-ENST00000657693.1:145151-ENST00000451036.5:20146|6561
VLPKEINI
>FUSION-ENST00000657693.1:145151-ENST00000451036.5:20146|8521
MRFWCFLSGIRFSR
>FUSION-ENST00000653522.1:145151-ENST00000451036.5:20146|330
YSGVWSK
>FUSION-ENST00000657693.1:145151-ENST00000451036.5:20146|3848
EKIQSACF
>ENST00000343218.10|SNV-114489-C-A|4
NLHKSGFSLSGTQVDEGVRSASK
>FUSION-ENST00000653522.1:145151-ENST00000451036.5:20146|90
MGIGPRGLLASAFSRPRLCSYGGR
>FUSION-ENST00000653522.1:145151-ENST00000451036.5:20146|488
NRTHSYSLLSHGER
>FUSION-ENST00000657693.1:145151-ENST00000451036.5:20146|6633
WLVASSSLLGFPEILSNPR
>FUSION-ENST00000665698.1:194766-ENST00000451036.5:20149|1449
SSPYFTCRWAVVSDPHWGGQGR
>FUSION-ENST00000653522.1:215919-ENST00000451036.5:20149|1078
MKMLFVLSEILEQNSLAGCLALRK
>FUSION-ENST00000653522.1:145151-ENST00000451036.5:20146|493
DIFKVLVVCWALLCPAFR
>FUSION-ENST00000653522.1:215919-ENST00000451036.5:20149|502
MWAECFLGGFLCTGAQLPK
>FUSION-ENST00000657693.1:145151-ENST00000451036.5:20146|5399
WQIMPAWGSWR
>FUSION-ENST00000665698.1:194766-ENST00000451036.5:20149|235
MILPSRPPK
>FUSION-ENST00000657693.1:145151-ENST00000451036.5:20146|5610
SVFSSPYR
>FUSION-ENST00000657693.1:145151-ENST00000451036.5:20146|3318
MAQSRLTATSASQVQAILLTQPPR
>FUSION-ENST00000657693.1:145151-ENST00000451036.5:20146|3482
MPPSTDNAPAPTSLRTSSSSR
>FUSION-ENST00000657693.1:145151-ENST00000451036.5:20146|8352
MVAYAYNFCTLRG
>ENST00000379310.8|SNV-285828-T-A|1
DDTPPQTSGYIEVTDLQSKKLR
>FUSION-ENST00000657693.1:145151-ENST00000451036.5:20146|6935
SMGCECKTKGLR
>FUSION-ENST00000653522.1:145151-ENST00000451036.5:20146|587
KAFLGKSEMDYPK
>FUSION-ENST00000657693.1:145151-ENST00000451036.5:20146|3312
TSGDPPPRPPKVLGLQA
>FUSION-ENST00000657693.1:145151-ENST00000451036.5:20146|6490
MVGDSIWK
>FUSION-ENST00000665698.1:194766-ENST00000451036.5:20149|2588
SDSHLVTMLK
>FUSION-ENST00000657693.1:145151-ENST00000451036.5:20146|6839
KSAFVSSLFIYYLFIF
>FUSION-ENST00000657693.1:145151-ENST00000451036.5:20146|3614
GAWVTAEQSRCACSWSWAVR
>FUSION-ENST00000657693.1:145151-ENST00000451036.5:20146|6524
LWAQRVLCR
>FUSION-ENST00000657693.1:145151-ENST00000451036.5:20146|3406
ALSNVPCR
>FUSION-ENST00000657693.1:145151-ENST00000451036.5:20146|4064
MPLHSSLGDK
>ENST00000611975.4|SNV-21573-A-C|2
LYHSWLLVGSRTEVTQVNTTHCGR
>FUSION-ENST00000653522.1:215919-ENST00000451036.5:20149|1041
MLERINDMMKR
>FUSION-ENST00000665698.1:194766-ENST00000451036.5:20149|2431
DDQAFRGR
>FUSION-ENST00000665698.1:194766-ENST00000451036.5:20149|2647
GRYLFTR
>FUSION-ENST00000665698.1:194766-ENST00000451036.5:20149|2520
MQMTKYYFIELINK
>FUSION-ENST00000653522.1:145151-ENST00000451036.5:20146|1077
HCTPAWVRLRDSVWK
>FUSION-ENST00000657693.1:145151-ENST00000451036.5:20146|3446
MAWAYLGFAVHQCSR
>FUSION-ENST00000665698.1:194766-ENST00000451036.5:20149|2250
MVVISIALVTSLCLR
>FUSION-ENST00000653522.1:145151-ENST00000451036.5:20146|455
MVPDGHQATYSFKAPSFFANK
>FUSION-ENST00000657693.1:145151-ENST00000451036.5:20146|6810
FPSPFLSGK
>FUSION-ENST00000653522.1:145151-ENST00000451036.5:20146|250
NLSFLICK
>FUSION-ENST00000653522.1:145151-ENST00000451036.5:20146|1032
MPSGNLK
>ENST00000456101.6|SNV-19756-G-T|3
WSLHPSLPSAAPPWPATPWR
>FUSION-ENST00000657693.1:145151-ENST00000451036.5:20146|8466
WTRFSGSFVKR
>FUSION-ENST00000657693.1:145151-ENST00000451036.5:20146|4781
MAQTVTSHK
>FUSION-ENST00000653522.1:145151-ENST00000451036.5:20146|2223
LCARHCAR
>FUSION-ENST00000665698.1:194766-ENST00000451036.5:20149|971
WNFSSQKR
>FUSION-ENST00000665698.1:194766-ENST00000451036.5:20149|646
MVVHTCNPSTFGRLR
>FUSION-ENST00000653522.1:145151-ENST00000451036.5:20146|2191
ASSCIHVAAESVIPFFYMVA
>FUSION-ENST00000665698.1:194766-ENST00000451036.5:20149|205
NPSAVADFEACSLSPAKWPR
>FUSION-ENST00000657693.1:145151-ENST00000451036.5:20146|6098
MGSPSIQLKSFWPGCRLHATPFNL
>FUSION-ENST00000657693.1:145151-ENST00000451036.5:20146|3259
ASICPSYIEGEWMRR
>FUSION-ENST00000653522.1:215919-ENST00000451036.5:20149|70
MVSVFSFLGCPITCVASKC
>FUSION-ENST00000665698.1:194766-ENST00000451036.5:20149|1579
MSSTACYCSFQVGGSVSLLPFLNR
>FUSION-ENST00000665698.1:194766-ENST00000451036.5:20149|601
MPVTPATR
>FUSION-ENST00000657693.1:145151-ENST00000451036.5:20146|8098
ITPLYSSLGDR
>FUSION-ENST00000653522.1:145151-ENST00000451036.5:20146|462
CSQGGISLK
>FUSION-ENST00000657693.1:145151-ENST00000451036.5:20146|4948
NPVSAKNAK
>FUSION-ENST00000665698.1:194766-ENST00000451036.5:20149|377
MGVHRAGRHGSGLP
>FUSION-ENST00000653522.1:145151-ENST00000451036.5:20146|2175
KCISLWF
>FUSION-ENST00000657693.1:145151-ENST00000451036.5:20146|4716
MPLWTCPQPPSSLVY
>FUSION-ENST00000653522.1:145151-ENST00000451036.5:20146|395
MKPLWVWWDLGDICLVCGHPEAK
>FUSION-ENST00000657693.1:145151-ENST00000451036.5:20146|5937
YTNAHHCIK
>FUSION-ENST00000653522.1:145151-ENST00000451036.5:20146|1731
MITCVGS
>FUSION-ENST00000653522.1:145151-ENST00000451036.5:20146|869
LYSLHYCGDRK
>FUSION-ENST00000657693.1:145151-ENST00000451036.5:20146|7569
CKMFLLW
>FUSION-ENST00000657693.1:145151-ENST00000451036.5:20146|7719
MGGIGNQPGQHNETSSLQNK
>FUSION-ENST00000665698.1:194766-ENST00000451036.5:20149|1445
GGVWKRAPMDLWPAGLR
>FUSION-ENST00000665698.1:194766-ENST00000451036.5:20149|1621
PAFSCMSALTSGLPR
>FUSION-ENST00000657693.1:145151-ENST00000451036.5:20146|7113
MDESSVQSGNCR
>FUSION-ENST00000653522.1:145151-ENST00000451036.5:20146|1406
WSWMSAFNPQYLSFPK
>FUSION-ENST00000657693.1:145151-ENST00000451036.5:20146|7722
MSQWVLPNYWLLT
>FUSION-ENST00000665698.1:194766-ENST00000451036.5:20149|2002
IRLFGIPLSGDGHK
>FUSION-ENST00000665698.1:194766-ENST00000451036.5:20149|390
MLAGREVFGVR
>ENST00000473037.5|INDEL-150048-A-AA|1
EKKVIQHIR
>FUSION-ENST00000653522.1:145151-ENST00000451036.5:20146|584
SEMDYPK
>FUSION-ENST00000653522.1:145151-ENST00000451036.5:20146|2079
LRTCGFFFEYI
>FUSION-ENST00000653522.1:215919-ENST00000451036.5:20149|450
NFGETPTFR
>FUSION-ENST00000657693.1:145151-ENST00000451036.5:20146|7117
DIVGGRNSTYRAEMDESSVQSGNCR
>FUSION-ENST00000653522.1:145151-ENST00000451036.5:20146|99
MVQSSCGGMHAHTGKLVERLL
>FUSION-ENST00000665698.1:194766-ENST00000451036.5:20149|69
MKHLITK
>FUSION-ENST00000653522.1:215919-ENST00000451036.5:20149|662
CCFLQIFSTDR
>FUSION-ENST00000653522.1:145151-ENST00000451036.5:20146|422
IYLQCMWSVVPGHPHI
>FUSION-ENST00000657693.1:145151-ENST00000451036.5:20146|3078
MSGASSWK
>FUSION-ENST00000665698.1:194766-ENST00000451036.5:20149|2685
HGSLQANIKEPVGCLPFWRLQGR
>FUSION-ENST00000653522.1:145151-ENST00000451036.5:20146|2398
RVPPHLANFLYI
>FUSION-ENST00000657693.1:145151-ENST00000451036.5:20146|8273
EELTLTST
>FUSION-ENST00000657693.1:145151-ENST00000451036.5:20146|4669
MISAHCNLRLLGSSNYPASASR
>FUSION-ENST00000665698.1:194766-ENST00000451036.5:20149|881
LGRSSAPGACVHPKTVSAPPILVR
>FUSION-ENST00000653522.1:145151-ENST00000451036.5:20146|1941
VGLGIGMGGG
>FUSION-ENST00000653522.1:145151-ENST00000451036.5:20146|2281
LDMEVPGTIAVGFWGVGCTVES
>FUSION-ENST00000653522.1:145151-ENST00000451036.5:20146|1328
MSAGIQK
>FUSION-ENST00000657693.1:145151-ENST00000451036.5:20146|5427
LNCWEGDAS
>FUSION-ENST00000657693.1:145151-ENST00000451036.5:20146|8366
MAYCFVYLPLYYH
>FUSION-ENST00000657693.1:145151-ENST00000451036.5:20146|5342
IGVDFIPQSTVVCIVR
>FUSION-ENST00000657693.1:145151-ENST00000451036.5:20146|4943
KLNSGLR
>FUSION-ENST00000657693.1:145151-ENST00000451036.5:20146|8484
MLCFCGWSFSALER
>FUSION-ENST00000665698.1:194766-ENST00000451036.5:20149|2621
MFALARHFRLSVLPVGK
>FUSION-ENST00000665698.1:194766-ENST00000451036.5:20149|2337
QNIAPRQGSLECRPR
>FUSION-ENST00000657693.1:145151-ENST00000451036.5:20146|7526
IQKLAGLGGTCL
>FUSION-ENST00000653522.1:215919-ENST00000451036.5:20149|1090
MLQLSCENMWRQPWGK
>FUSION-ENST00000657693.1:145151-ENST00000451036.5:20146|7190
LHRAVVR
>FUSION-ENST00000653522.1:145151-ENST00000451036.5:20146|1852
MAFSILILWLPHLFGIR
>FUSION-ENST00000665698.1:194766-ENST00000451036.5:20149|363
LSDHTCGFWRELGLEPRVL
>FUSION-ENST00000653522.1:145151-ENST00000451036.5:20146|1767
SALYMCWK
>FUSION-ENST00000657693.1:145151-ENST00000451036.5:20146|3243
MTVGGMGRDSIR
>FUSION-ENST00000665698.1:194766-ENST00000451036.5:20149|2466
MMCVLWGQK
>FUSION-ENST00000653522.1:145151-ENST00000451036.5:20146|2185
GACVLLVEQFIFL
>FUSION-ENST00000665698.1:194766-ENST00000451036.5:20149|1763
FSDLGHGF
>FUSION-ENST00000657693.1:145151-ENST00000451036.5:20146|3261
GRHSHTHTGRHLLWLPLQTVLPSK
>FUSION-ENST00000665698.1:194766-ENST00000451036.5:20149|639
WADHLRSGVRDQPGQHGETPSLLK
>FUSION-ENST00000653522.1:145151-ENST00000451036.5:20146|752
LPTSGKIAVFVK
>FUSION-ENST00000657693.1:145151-ENST00000451036.5:20146|7324
MLSCLEVISSSRVPGR
>ENST00000301391.8|SNV-655-G-T|1
GLLLGLAVAAAAVMASRLMGWWGPR
>ENST00000394455.6|MNV-60600-AGAA-A|1
YLIAACQHLQKNYYHILYELQQFMK
>FUSION-ENST00000653522.1:215919-ENST00000451036.5:20149|657
YMCVGRMGR
>FUSION-ENST00000657693.1:145151-ENST00000451036.5:20146|7010
WPGMKAPACNPSTLGGR
>FUSION-ENST00000657693.1:145151-ENST00000451036.5:20146|5598
SHAQDTGMALWWTGWDRGER
>FUSION-ENST00000653522.1:145151-ENST00000451036.5:20146|2083
FVEHLLCAGQCSKK
>FUSION-ENST00000665698.1:194766-ENST00000451036.5:20149|1573
MNGLICPRSHSLR
>FUSION-ENST00000665698.1:194766-ENST00000451036.5:20149|1110
SAFYIQIR
>FUSION-ENST00000653522.1:215919-ENST00000451036.5:20149|112
AELTLIPITVLSSDIIKIIMK
>FUSION-ENST00000653522.1:145151-ENST00000451036.5:20146|1413
MPSAVCHGYIT
>FUSION-ENST00000657693.1:145151-ENST00000451036.5:20146|6487
VGDSIWKILAEVGSK
>FUSION-ENST00000653522.1:215919-ENST00000451036.5:20149|885
IIIMVLRKGWALE
>FUSION-ENST00000653522.1:145151-ENST00000451036.5:20146|1795
WWYRVGCR
>FUSION-ENST00000657693.1:145151-ENST00000451036.5:20146|5599
SHAQDTGMALWWTGWDR
>FUSION-ENST00000653522.1:215919-ENST00000451036.5:20149|323
LARCGSAR
>FUSION-ENST00000653522.1:145151-ENST00000451036.5:20146|1618
MNRLEAAYEFAIHLLK
>FUSION-ENST00000657693.1:145151-ENST00000451036.5:20146|7847
NSYLCFMTALR
>FUSION-ENST00000657693.1:145151-ENST00000451036.5:20146|7691
MHLWSQEAKAGGLLEDGK
>FUSION-ENST00000653522.1:145151-ENST00000451036.5:20146|1604
RQPSFRMGR
>FUSION-ENST00000665698.1:194766-ENST00000451036.5:20149|155
NFNFLNFHGTLLCVCG
>FUSION-ENST00000653522.1:145151-ENST00000451036.5:20146|667
MQSLILDNCQTLDGWER
>FUSION-ENST00000653522.1:145151-ENST00000451036.5:20146|2219
AEVLFSFFFFFTFYFR
>FUSION-ENST00000653522.1:145151-ENST00000451036.5:20146|154
LTHLRQLCPRHVPQGQLLQMK
>ENST00000366919.6|SNV-116220-G-A|4
VYTCISVDTRELMAMK
>FUSION-ENST00000653522.1:215919-ENST00000451036.5:20149|733
KESSCGTYVKR
>FUSION-ENST00000653522.1:145151-ENST00000451036.5:20146|917
SLCSQLVSFDFRCQLSLGER
>FUSION-ENST00000653522.1:215919-ENST00000451036.5:20149|908
DTSQHRSFATR
>FUSION-ENST00000657693.1:145151-ENST00000451036.5:20146|4806
LVFNSRAR
>FUSION-ENST00000653522.1:145151-ENST00000451036.5:20146|1482
MTSQIPSG
>FUSION-ENST00000657693.1:145151-ENST00000451036.5:20146|6665
VGSQFFSPWLPR
>FUSION-ENST00000665698.1:194766-ENST00000451036.5:20149|355
NSSSHPFFFLLLGRR
>FUSION-ENST00000653522.1:145151-ENST00000451036.5:20146|1806
TEWIGPLRTALVPLSWEVSAVWSR
>FUSION-ENST00000657693.1:145151-ENST00000451036.5:20146|6826
SAGITGVSHHTRPSPR
>FUSION-ENST00000657693.1:145151-ENST00000451036.5:20146|8220
MHRALSAR
>FUSION-ENST00000657693.1:145151-ENST00000451036.5:20146|3915
GQKASSLER
>FUSION-ENST00000665698.1:194766-ENST00000451036.5:20149|1756
MLFKQLFNHHLPLL
>FUSION-ENST00000653522.1:145151-ENST00000451036.5:20146|2648
NTWNVPVHLLIWQGECVSSLCI
>FUSION-ENST00000665698.1:194766-ENST00000451036.5:20149|2426
QKQPASSSPLQLIPR
>FUSION-ENST00000653522.1:145151-ENST00000451036.5:20146|1607
TLVDSKPK
>FUSION-ENST00000653522.1:215919-ENST00000451036.5:20149|823
IFLSTVPLVGR
>FUSION-ENST00000657693.1:145151-ENST00000451036.5:20146|4357
MLLEDAPLGR
>FUSION-ENST00000657693.1:145151-ENST00000451036.5:20146|7733
FQLPPPLVPFLSSCQK
>FUSION-ENST00000657693.1:145151-ENST00000451036.5:20146|8460
MDHHAWLILYF
>ENST00000526223.5|SNV-2151-G-A|18
MQAWGIAK
>FUSION-ENST00000653522.1:145151-ENST00000451036.5:20146|1448
GSLAPFYR
>FUSION-ENST00000657693.1:145151-ENST00000451036.5:20146|6532
MDTGKMGSR
>FUSION-ENST00000657693.1:145151-ENST00000451036.5:20146|7884
APPPANVLFLIFYKDR
>FUSION-ENST00000657693.1:145151-ENST00000451036.5:20146|7508
GGGGTGYPPKK
>FUSION-ENST00000665698.1:194766-ENST00000451036.5:20149|2712
LFILLINFYDCHK
>FUSION-ENST00000653522.1:145151-ENST00000451036.5:20146|1347
TQDRLVLIQGNHISDLK
>FUSION-ENST00000653522.1:215919-ENST00000451036.5:20149|14
MILLQIVKTPWCFSLINCK
>FUSION-ENST00000665698.1:194766-ENST00000451036.5:20149|1124
GCSVALPR
>FUSION-ENST00000653522.1:145151-ENST00000451036.5:20146|1141
NRGFSLQGR
>FUSION-ENST00000665698.1:194766-ENST00000451036.5:20149|1323
IQQRPTEATSGSRTGGWR
>FUSION-ENST00000657693.1:145151-ENST00000451036.5:20146|6568
MVNTECQLDWIEGCK
>FUSION-ENST00000665698.1:194766-ENST00000451036.5:20149|2359
GLKLPASLR
>FUSION-ENST00000665698.1:194766-ENST00000451036.5:20149|652
KSWLGMVVHTCNPSTFGRLR
>FUSION-ENST00000665698.1:194766-ENST00000451036.5:20149|840
MTGVHRK
>FUSION-ENST00000657693.1:145151-ENST00000451036.5:20146|3039
LARLVLNSWPQGIHQPR
>FUSION-ENST00000653522.1:145151-ENST00000451036.5:20146|2206
FWSYTRAPELK
>FUSION-ENST00000657693.1:145151-ENST00000451036.5:20146|7408
MDFYGQVVHLQQSSQKK
>FUSION-ENST00000657693.1:145151-ENST00000451036.5:20146|6069
TGQIQRLEVMAITLTANNKIR
>ENST00000411527.5|MNV-1797-GC-G|9
WTRCADTTTR
>FUSION-ENST00000653522.1:145151-ENST00000451036.5:20146|312
ILAVMTILVRVDLAK
>ENST00000478355.5|INDEL-1772-G-GCA|2
GPPQDTR
>FUSION-ENST00000653522.1:215919-ENST00000451036.5:20149|1087
LQLSCENMWRQPWGKEEK
>FUSION-ENST00000665698.1:194766-ENST00000451036.5:20149|1787
WLMPVIPALCETEVGR
>FUSION-ENST00000653522.1:145151-ENST00000451036.5:20146|386
SLGIGAR
>FUSION-ENST00000653522.1:145151-ENST00000451036.5:20146|2107
MKYGLSCVKIR
>FUSION-ENST00000657693.1:145151-ENST00000451036.5:20146|5141
MIQQVQAGVNQARFR
>FUSION-ENST00000657693.1:145151-ENST00000451036.5:20146|4207
MVDNTNCFPLGSFPPLVFLRP
>FUSION-ENST00000653522.1:215919-ENST00000451036.5:20149|411
IKGLVYFLTVLEAGKSK
>FUSION-ENST00000653522.1:145151-ENST00000451036.5:20146|950
ASPRLYNQLSLQHFPASAFPSTD
>FUSION-ENST00000657693.1:145151-ENST00000451036.5:20146|3477
HCAQRTLLMEICFSLCICR
>FUSION-ENST00000653522.1:215919-ENST00000451036.5:20149|1059
EFLQIIPQLCHLEFLPCIRLF
>FUSION-ENST00000657693.1:145151-ENST00000451036.5:20146|3702
MELWDVGEDR
>FUSION-ENST00000653522.1:215919-ENST00000451036.5:20149|831
VLAHAIMDPEGSCDLPPAGWRPR
>FUSION-ENST00000657693.1:145151-ENST00000451036.5:20146|7584
MLGNALSALQVLANLISLANPLR
>FUSION-ENST00000657693.1:145151-ENST00000451036.5:20146|6164
MCRMCRFVA
>FUSION-ENST00000665698.1:194766-ENST00000451036.5:20149|2133
AVVPCGEMR
>ENST00000379310.8|SNV-285828-T-A|4
DIYPKDDTPPQTSGYIEVTDLQSKK
>FUSION-ENST00000657693.1:145151-ENST00000451036.5:20146|3601
KSEVHSK
>ENST00000376113.6|SNV-43274-G-A|3
AKEELIK
>FUSION-ENST00000653522.1:145151-ENST00000451036.5:20146|490
VLVVCWALLCPAFR
>FUSION-ENST00000657693.1:145151-ENST00000451036.5:20146|3133
MTESLFK
>FUSION-ENST00000665698.1:194766-ENST00000451036.5:20149|785
LHQVDKSYSK
>FUSION-ENST00000653522.1:215919-ENST00000451036.5:20149|564
CPCWFLDCPVLLLSSY
>FUSION-ENST00000653522.1:215919-ENST00000451036.5:20149|616
CMHVCVNISPGIHLIYVK
>FUSION-ENST00000657693.1:145151-ENST00000451036.5:20146|7496
THAYSFFFLFFLR
>FUSION-ENST00000665698.1:194766-ENST00000451036.5:20149|230
GAVVIISWISLVVYRLPLLR
>FUSION-ENST00000653522.1:145151-ENST00000451036.5:20146|2549
QYFCETC
>FUSION-ENST00000657693.1:145151-ENST00000451036.5:20146|5012
NISCAYIFIKSR
>FUSION-ENST00000657693.1:145151-ENST00000451036.5:20146|8127
WGEGEGQDILESLNNQV
>FUSION-ENST00000665698.1:194766-ENST00000451036.5:20149|414
SLERGAGHVTMCKAFASR
>FUSION-ENST00000657693.1:145151-ENST00000451036.5:20146|3589
GGAYGMYGAVGCGR
>FUSION-ENST00000653522.1:215919-ENST00000451036.5:20149|187
MSLRMHLSVMIIMVVMIIK
>FUSION-ENST00000657693.1:145151-ENST00000451036.5:20146|6124
LAPALHR
>FUSION-ENST00000657693.1:145151-ENST00000451036.5:20146|5007
NLRTLFLEK
>FUSION-ENST00000657693.1:145151-ENST00000451036.5:20146|6535
LVSSMDTGKMGSR
>FUSION-ENST00000657693.1:145151-ENST00000451036.5:20146|3275
SPEGSETER
>FUSION-ENST00000665698.1:194766-ENST00000451036.5:20149|2168
MLVSKEGAGPYVELR
>FUSION-ENST00000665698.1:194766-ENST00000451036.5:20149|560
FHHIVQAGLELVK
>FUSION-ENST00000657693.1:145151-ENST00000451036.5:20146|3688
MLFSDYKR
>FUSION-ENST00000665698.1:194766-ENST00000451036.5:20149|2021
GFHHVGQTGLELLTS
>FUSION-ENST00000665698.1:194766-ENST00000451036.5:20149|52
CSPYLLNE
>FUSION-ENST00000657693.1:145151-ENST00000451036.5:20146|8226
GSPCGVFCFCFLFVMRQSLALLPR
>ENST00000025008.10|SNV-71731-A-T|2
STELVLSPVMPR
>FUSION-ENST00000657693.1:145151-ENST00000451036.5:20146|3239
MGRDSIR
>FUSION-ENST00000657693.1:145151-ENST00000451036.5:20146|4661
GFHYVGQAGLELLIS
>FUSION-ENST00000665698.1:194766-ENST00000451036.5:20149|2659
MSGSRPVI
>FUSION-ENST00000657693.1:145151-ENST00000451036.5:20146|3703
GCMELWDVGEDRFSRVAWWK
>FUSION-ENST00000653522.1:145151-ENST00000451036.5:20146|2380
LLQFHYK
>FUSION-ENST00000665698.1:194766-ENST00000451036.5:20149|631
MAPRVCTFPGGK
>FUSION-ENST00000657693.1:145151-ENST00000451036.5:20146|3121
CNYLLFQ
>FUSION-ENST00000653522.1:145151-ENST00000451036.5:20146|17
LRLRGMLQFR
>FUSION-ENST00000653522.1:145151-ENST00000451036.5:20146|2590
YSFHSFSLNK
>FUSION-ENST00000665698.1:194766-ENST00000451036.5:20149|2678
HSFFVGGGGGGAVLRQSLALSPR
>FUSION-ENST00000657693.1:145151-ENST00000451036.5:20146|6920
FFFVENVGNVKSIR
>FUSION-ENST00000665698.1:194766-ENST00000451036.5:20149|2351
FFVCKMGTIRVLTSPGCCATGCAA
>FUSION-ENST00000657693.1:145151-ENST00000451036.5:20146|3025
HHKVLGLQA
>FUSION-ENST00000653522.1:145151-ENST00000451036.5:20146|728
MFCAPRENFFK
>FUSION-ENST00000653522.1:215919-ENST00000451036.5:20149|64
MLGTMLSMCRHDVFILPTQLMRLK
>FUSION-ENST00000653522.1:145151-ENST00000451036.5:20146|2555
LLLDHKH
>FUSION-ENST00000653522.1:145151-ENST00000451036.5:20146|966
EEGSPCWGAK
>ENST00000391403.4|SNV-794-A-C|5
RTFEDSKVHAEQVLNDNENHIK
>FUSION-ENST00000657693.1:145151-ENST00000451036.5:20146|5438
THCARQDAER
>FUSION-ENST00000657693.1:145151-ENST00000451036.5:20146|8144
QVEMGPQPTRPAVAQKLEETRPGGK
>FUSION-ENST00000657693.1:145151-ENST00000451036.5:20146|6867
MMTSTSELWLLR
>FUSION-ENST00000657693.1:145151-ENST00000451036.5:20146|5388
MIRLGLCIFR
>FUSION-ENST00000657693.1:145151-ENST00000451036.5:20146|7613
MERKLVGLLPSVFSCSLALISELR
>FUSION-ENST00000665698.1:194766-ENST00000451036.5:20149|491
YIYYVPMTCQSR
>FUSION-ENST00000657693.1:145151-ENST00000451036.5:20146|5925
MGHEPVHQSGSNGSAEEGRFK
>FUSION-ENST00000657693.1:145151-ENST00000451036.5:20146|4084
DQDTALWWCFLTHIQELFPHPER
>FUSION-ENST00000657693.1:145151-ENST00000451036.5:20146|4423
GWSQGEGDR
>FUSION-ENST00000657693.1:145151-ENST00000451036.5:20146|3696
FSRVAWWK
>FUSION-ENST00000665698.1:194766-ENST00000451036.5:20149|1444
RAPMDLWPAGLR
>FUSION-ENST00000653522.1:145151-ENST00000451036.5:20146|1992
MVEVSMCRR
>FUSION-ENST00000653522.1:145151-ENST00000451036.5:20146|2399
FSCLSLLSSWDCRRVPPHLANFLYI
>FUSION-ENST00000657693.1:145151-ENST00000451036.5:20146|4828
MGMIPSR
>FUSION-ENST00000665698.1:194766-ENST00000451036.5:20149|394
APGRCCTAWHVVGGVYLHK
>FUSION-ENST00000657693.1:145151-ENST00000451036.5:20146|7687
AGGLLEDGK
>FUSION-ENST00000653522.1:145151-ENST00000451036.5:20146|700
NQPLVGRCGIIIIFFWDR
>FUSION-ENST00000657693.1:145151-ENST00000451036.5:20146|6171
LTQERKTK
>FUSION-ENST00000653522.1:215919-ENST00000451036.5:20149|824
DPEGSCDLPPAGWRPRKQLSCHK
>FUSION-ENST00000657693.1:145151-ENST00000451036.5:20146|4293
YIYIYMYVLSLYFLKVSQTLRIT
>FUSION-ENST00000657693.1:145151-ENST00000451036.5:20146|5402
GRGLESRWQIMPAWGSWR
>FUSION-ENST00000653522.1:145151-ENST00000451036.5:20146|452
VPDGHQATYSFKAPSFFANKK
>FUSION-ENST00000657693.1:145151-ENST00000451036.5:20146|8454
MGPLAGAPFVSSVF
>FUSION-ENST00000653522.1:145151-ENST00000451036.5:20146|2810
MPPGRLMDSFPCSEGLSIITR
>FUSION-ENST00000657693.1:145151-ENST00000451036.5:20146|8421
KCLAMVDFLLWGR
>FUSION-ENST00000665698.1:194766-ENST00000451036.5:20149|2357
LPASLRVGK
>FUSION-ENST00000657693.1:145151-ENST00000451036.5:20146|4521
MGMSYAIQRREIK
>FUSION-ENST00000665698.1:194766-ENST00000451036.5:20149|591
PPHSSLGNEAR
>FUSION-ENST00000665698.1:194766-ENST00000451036.5:20149|1257
MGDGACPSSQQPDKALGAVK
>FUSION-ENST00000657693.1:145151-ENST00000451036.5:20146|3344
EEGTATHTLGDTYYGSPCKR
>FUSION-ENST00000665698.1:194766-ENST00000451036.5:20149|2000
LFGIPLSGDGHK
>FUSION-ENST00000657693.1:145151-ENST00000451036.5:20146|3740
ALGTQVPQVR
>FUSION-ENST00000657693.1:145151-ENST00000451036.5:20146|6064
AITLTANNK
>FUSION-ENST00000657693.1:145151-ENST00000451036.5:20146|2926
MQWCDLGSLQPPSPWFK
>FUSION-ENST00000657693.1:145151-ENST00000451036.5:20146|3677
MGIKWEIKR
>FUSION-ENST00000657693.1:145151-ENST00000451036.5:20146|4174
ISYWIRVGAKANDPCPQR
>FUSION-ENST00000665698.1:194766-ENST00000451036.5:20149|2030
QATVFSFLFSK
>FUSION-ENST00000657693.1:145151-ENST00000451036.5:20146|2849
MPLKMAVPVSCMELRSSIF
>FUSION-ENST00000665698.1:194766-ENST00000451036.5:20149|2368
MSSLGLLLFLCNK
>FUSION-ENST00000653522.1:145151-ENST00000451036.5:20146|673
MIYFLPGNLPPNSCFAIRQK
>FUSION-ENST00000665698.1:194766-ENST00000451036.5:20149|1631
TQCLPLKELFLLK
>FUSION-ENST00000657693.1:145151-ENST00000451036.5:20146|5310
HSQLCRC
>FUSION-ENST00000657693.1:145151-ENST00000451036.5:20146|3305
THACTHITHTHTHTQTHAESRRLR
>ENST00000326019.10|SNV-21624-C-G|4
MKDEAEVEEEEEEEEEEEKEK
>FUSION-ENST00000665698.1:194766-ENST00000451036.5:20149|1812
EFHHVGQDGLDLLTS
>FUSION-ENST00000653522.1:145151-ENST00000451036.5:20146|1646
MVPVPSAGLE
>FUSION-ENST00000653522.1:145151-ENST00000451036.5:20146|2644
HILPSWPLVTVTLGKLPLLFGP
>FUSION-ENST00000657693.1:145151-ENST00000451036.5:20146|6717
MLRTVHPQRVNDCIHLD
>FUSION-ENST00000665698.1:194766-ENST00000451036.5:20149|920
GTLGLNKAM
>FUSION-ENST00000657693.1:145151-ENST00000451036.5:20146|3159
MNLGVGGVGNKHSK
>FUSION-ENST00000665698.1:194766-ENST00000451036.5:20149|2340
GPPLFESLCHSCPIFFFFKW
>FUSION-ENST00000657693.1:145151-ENST00000451036.5:20146|5796
AESLQDPAVLEGHLSTPPKRVR
>FUSION-ENST00000653522.1:215919-ENST00000451036.5:20149|22
VFLRLNSK
>FUSION-ENST00000653522.1:145151-ENST00000451036.5:20146|1329
CLSSLLSKPCSSLP
>FUSION-ENST00000653522.1:215919-ENST00000451036.5:20149|189
QKCMFPQALVCSLS
>FUSION-ENST00000657693.1:145151-ENST00000451036.5:20146|4991
CLHCSGILR
>ENST00000572640.5|MNV-125423-TCTGCT-T|6
MMLVRHGYMIVGDPMGGKTL
>FUSION-ENST00000653522.1:215919-ENST00000451036.5:20149|321
FKARCGGSHPQCQHFGRPR
>FUSION-ENST00000657693.1:145151-ENST00000451036.5:20146|7423
MVAHACNSSTLGG
>FUSION-ENST00000665698.1:194766-ENST00000451036.5:20149|2043
MPRLCLNLTFVIALVLGTVLQGK
>FUSION-ENST00000653522.1:215919-ENST00000451036.5:20149|316
MTVIPATREAEAGESLEPGR
>FUSION-ENST00000665698.1:194766-ENST00000451036.5:20149|472
VICQHFSNCFR
>FUSION-ENST00000653522.1:145151-ENST00000451036.5:20146|59
GGQGMVRQVEVLEKSR
>FUSION-ENST00000657693.1:145151-ENST00000451036.5:20146|5092
FSWACVWNK
>FUSION-ENST00000653522.1:145151-ENST00000451036.5:20146|1291
MWSSQLLALLEK
>FUSION-ENST00000657693.1:145151-ENST00000451036.5:20146|5459
WPFGKNYGLLAFSIQTTK
>FUSION-ENST00000657693.1:145151-ENST00000451036.5:20146|6088
SFWPGCRLHATPFNL
>FUSION-ENST00000665698.1:194766-ENST00000451036.5:20149|2215
MITVQGQGF
>FUSION-ENST00000657693.1:145151-ENST00000451036.5:20146|6181
KLETIILSKLTQER
>FUSION-ENST00000653522.1:145151-ENST00000451036.5:20146|829
GAVIMPEHRTVPPL
>ENST00000025008.10|SNV-71731-A-T|4
RSTELVLSPVMPR
>ENST00000526223.5|SNV-2151-G-A|17
QAWGIAK
>ENST00000494664.6|SNV-5016-T-C|4
AATRGLIR
>FUSION-ENST00000653522.1:145151-ENST00000451036.5:20146|2623
AATVTDGESR
>FUSION-ENST00000665698.1:194766-ENST00000451036.5:20149|1590
MHHDREISKLK
>FUSION-ENST00000657693.1:145151-ENST00000451036.5:20146|6983
MSTSLLDFSPNVVLVFPCVVKSK
>FUSION-ENST00000665698.1:194766-ENST00000451036.5:20149|452
RWLIELET
>FUSION-ENST00000657693.1:145151-ENST00000451036.5:20146|7643
MVTLKPNVNRRVVTQTTWK
>FUSION-ENST00000657693.1:145151-ENST00000451036.5:20146|3955
KGCAGLPVSRGPLLVCP
>FUSION-ENST00000665698.1:194766-ENST00000451036.5:20149|507
CRLASRMFIMGFLWDQQL
>FUSION-ENST00000665698.1:194766-ENST00000451036.5:20149|1336
MISSQDYYF
>FUSION-ENST00000665698.1:194766-ENST00000451036.5:20149|443
MGCFLREGALCCSPPLGAPVHHRK
>FUSION-ENST00000657693.1:145151-ENST00000451036.5:20146|4674
AILDSPDAGIMG
>FUSION-ENST00000653522.1:145151-ENST00000451036.5:20146|2137
KPCFLSLRSLQLVFGMQ
>FUSION-ENST00000653522.1:145151-ENST00000451036.5:20146|758
MVLNCLLYHLLCSARA
>FUSION-ENST00000653522.1:215919-ENST00000451036.5:20149|9
SSYFIPLFS
>FUSION-ENST00000657693.1:145151-ENST00000451036.5:20146|4636
VVRVAEVPGLCPHAR
>FUSION-ENST00000653522.1:215919-ENST00000451036.5:20149|891
CAQLFFF
>FUSION-ENST00000653522.1:145151-ENST00000451036.5:20146|1454
MQILPPLKQL
>FUSION-ENST00000657693.1:145151-ENST00000451036.5:20146|2997
KQPLEAWK
>FUSION-ENST00000657693.1:145151-ENST00000451036.5:20146|8553
LCVDASCLFLVVCRHGRFFCSSK
>FUSION-ENST00000665698.1:194766-ENST00000451036.5:20149|2151
EAQCRLWSYPDLTVK
>FUSION-ENST00000657693.1:145151-ENST00000451036.5:20146|5477
VSLCGPGWSAVV
>FUSION-ENST00000665698.1:194766-ENST00000451036.5:20149|145
KVMCLLISWGLCVCSVRCQEDSP
>FUSION-ENST00000657693.1:145151-ENST00000451036.5:20146|4893
LVTRKVVLGWVWWLMPIITALWEAK
>FUSION-ENST00000653522.1:145151-ENST00000451036.5:20146|1165
LAIDIGVPR
>FUSION-ENST00000665698.1:194766-ENST00000451036.5:20149|1193
MPFFFSSLDVPR
>FUSION-ENST00000657693.1:145151-ENST00000451036.5:20146|6419
HMAGCGGSRL
>FUSION-ENST00000657693.1:145151-ENST00000451036.5:20146|7285
VDEQNGSLNFNNVPGMPR
>FUSION-ENST00000657693.1:145151-ENST00000451036.5:20146|8126
MTNSCGMWI
>FUSION-ENST00000653522.1:215919-ENST00000451036.5:20149|33
MQVWYWIFWHAILRNFSLMR
>FUSION-ENST00000657693.1:145151-ENST00000451036.5:20146|3337
CSPQSFR
>FUSION-ENST00000665698.1:194766-ENST00000451036.5:20149|2118
DSWQSLRRQMCHQN
>FUSION-ENST00000657693.1:145151-ENST00000451036.5:20146|5464
LCSIHATDINPGCISL
>FUSION-ENST00000653522.1:145151-ENST00000451036.5:20146|1193
CKHLSVHCK
>FUSION-ENST00000653522.1:145151-ENST00000451036.5:20146|1179
LILVPTF
>FUSION-ENST00000657693.1:145151-ENST00000451036.5:20146|7886
APPPANVLFLIFYK
>FUSION-ENST00000657693.1:145151-ENST00000451036.5:20146|4429
IMLPPKRFTS
>FUSION-ENST00000653522.1:145151-ENST00000451036.5:20146|149
HVPQGQLLQMKRR
>FUSION-ENST00000657693.1:145151-ENST00000451036.5:20146|3381
MYLAELK
>FUSION-ENST00000653522.1:145151-ENST00000451036.5:20146|2022
LLLSPPFLRRGNR
>FUSION-ENST00000657693.1:145151-ENST00000451036.5:20146|5528
HTSWTPPGLHMCFVR
>FUSION-ENST00000653522.1:215919-ENST00000451036.5:20149|123
CQIMLATQLQPPIPRQYK
>FUSION-ENST00000665698.1:194766-ENST00000451036.5:20149|630
MAPRVCTFPGGKLK
>FUSION-ENST00000657693.1:145151-ENST00000451036.5:20146|8121
LVRLISNS
>FUSION-ENST00000657693.1:145151-ENST00000451036.5:20146|5839
MGKVYIRGHLR
>FUSION-ENST00000657693.1:145151-ENST00000451036.5:20146|7748
AECLCPVEESTALGSEIR
>FUSION-ENST00000657693.1:145151-ENST00000451036.5:20146|6562
VLFPGVSVRVLPKEINI
>FUSION-ENST00000657693.1:145151-ENST00000451036.5:20146|4486
RQGITVPRSWK
>FUSION-ENST00000657693.1:145151-ENST00000451036.5:20146|6606
HRTPSSSVLR
>FUSION-ENST00000657693.1:145151-ENST00000451036.5:20146|6519
HVKLQMPINGHRR
>FUSION-ENST00000657693.1:145151-ENST00000451036.5:20146|8301
MHSFPEQLLYAWHR
>FUSION-ENST00000657693.1:145151-ENST00000451036.5:20146|6531
DTGKMGSR
>FUSION-ENST00000653522.1:145151-ENST00000451036.5:20146|1968
LARLVLNS
>FUSION-ENST00000657693.1:145151-ENST00000451036.5:20146|6952
MRVALKGHSFEGHTVDDDIYFR
>FUSION-ENST00000657693.1:145151-ENST00000451036.5:20146|4968
EYVQEFETSLDSIVRSHLYKK
>FUSION-ENST00000653522.1:215919-ENST00000451036.5:20149|177
MHLSVMIIMVVMIIKREYTSVFINP
>FUSION-ENST00000665698.1:194766-ENST00000451036.5:20149|478
CPRPHHPKDA
>FUSION-ENST00000653522.1:145151-ENST00000451036.5:20146|918
MSLCSQLVSFDFRCQLSLGER
>FUSION-ENST00000657693.1:145151-ENST00000451036.5:20146|5374
QFLSHVKVMFYSR
>FUSION-ENST00000657693.1:145151-ENST00000451036.5:20146|3549
DDVKKLLR
>FUSION-ENST00000657693.1:145151-ENST00000451036.5:20146|4460
MSFECGTGR
>FUSION-ENST00000657693.1:145151-ENST00000451036.5:20146|8140
GPQPTRPAVAQKLEETRPGGK
>FUSION-ENST00000657693.1:145151-ENST00000451036.5:20146|4914
MSLQSALIR
>FUSION-ENST00000653522.1:145151-ENST00000451036.5:20146|928
MVGTMVGFIN
>ENST00000478355.5|INDEL-1772-G-GCA|1
GPPQDTRDPPPCL
>FUSION-ENST00000657693.1:145151-ENST00000451036.5:20146|3818
MVSQDKGLPLASGCVLLRVLEK
>FUSION-ENST00000653522.1:145151-ENST00000451036.5:20146|874
MGNSWNLVANSSGFKSGPCCSGAR
>FUSION-ENST00000653522.1:215919-ENST00000451036.5:20149|658
AVKYMCVGRMGR
>FUSION-ENST00000665698.1:194766-ENST00000451036.5:20149|1501
GCAPPQAG
>FUSION-ENST00000657693.1:145151-ENST00000451036.5:20146|7518
MLLFHFANMEGSTQLSWAWQKFIR
>FUSION-ENST00000657693.1:145151-ENST00000451036.5:20146|6773
WTIFFPLK
>FUSION-ENST00000665698.1:194766-ENST00000451036.5:20149|191
RHQGSVVSVLR
>FUSION-ENST00000665698.1:194766-ENST00000451036.5:20149|2597
KSGVILFLLTHSHLSH
>FUSION-ENST00000657693.1:145151-ENST00000451036.5:20146|2927
SSWQFPV
>FUSION-ENST00000653522.1:145151-ENST00000451036.5:20146|735
ICGCTASGSQHARIR
>FUSION-ENST00000657693.1:145151-ENST00000451036.5:20146|3537
CRSCCSVK
>FUSION-ENST00000657693.1:145151-ENST00000451036.5:20146|4819
SKVVAGDSHARRPLAVICFFVSTSR
>FUSION-ENST00000653522.1:145151-ENST00000451036.5:20146|841
LSSPQSGSFPAPGVPLRPR
>FUSION-ENST00000653522.1:145151-ENST00000451036.5:20146|912
CQLSLGERRGEK
>FUSION-ENST00000657693.1:145151-ENST00000451036.5:20146|5637
MLVLDPKHTYIADSTLLSSTYR
>FUSION-ENST00000665698.1:194766-ENST00000451036.5:20149|1685
TGQVERSAFQGR
>ENST00000491083.2|SNV-75375-G-A|2
MCWHNLRPLVP
>FUSION-ENST00000657693.1:145151-ENST00000451036.5:20146|6370
MDFFFFPR
>FUSION-ENST00000653522.1:145151-ENST00000451036.5:20146|1847
TQSFLGIPGFVFSR
>FUSION-ENST00000665698.1:194766-ENST00000451036.5:20149|1921
SFSPVGR
>FUSION-ENST00000665698.1:194766-ENST00000451036.5:20149|815
PVVPATREAEAGEWREPGR
>FUSION-ENST00000657693.1:145151-ENST00000451036.5:20146|4983
EFLLRTKMEFLLK
>FUSION-ENST00000657693.1:145151-ENST00000451036.5:20146|7669
GREGREGR
>FUSION-ENST00000653522.1:145151-ENST00000451036.5:20146|967
FSRFICVVA
>FUSION-ENST00000657693.1:145151-ENST00000451036.5:20146|6126
MASESTRLAPALHREGLLGR
>FUSION-ENST00000653522.1:145151-ENST00000451036.5:20146|1039
CPAHCGTQDSLKR
>FUSION-ENST00000657693.1:145151-ENST00000451036.5:20146|6111
KNLLNYLAL
>FUSION-ENST00000653522.1:145151-ENST00000451036.5:20146|2677
NKIPSLCQQGC
>FUSION-ENST00000657693.1:145151-ENST00000451036.5:20146|3518
MRVFAFSPARGWGEVAR
>FUSION-ENST00000657693.1:145151-ENST00000451036.5:20146|6610
MLPALRHR
>FUSION-ENST00000665698.1:194766-ENST00000451036.5:20149|3
HCSLNVFSSCAPHSVYSKCAVLIF
>ENST00000411527.5|MNV-1797-GC-G|14
SIEDWNNYKDFLERSGPR
>FUSION-ENST00000665698.1:194766-ENST00000451036.5:20149|1371
FGSLKQQKFIVLQFWRPEV
>FUSION-ENST00000657693.1:145151-ENST00000451036.5:20146|5129
MKKQEQEYHLSIGTG
>FUSION-ENST00000657693.1:145151-ENST00000451036.5:20146|4241
MKMSQRP
>ENST00000489585.5|SNV-74359-T-A|2
MHQHRDLSGLLVSAFKNQVSK
>FUSION-ENST00000657693.1:145151-ENST00000451036.5:20146|6689
MPDARSKFCASTS
>FUSION-ENST00000653522.1:215919-ENST00000451036.5:20149|735
KESSCGTYVK
>FUSION-ENST00000657693.1:145151-ENST00000451036.5:20146|5501
WSGEYGMPSFL
>FUSION-ENST00000657693.1:145151-ENST00000451036.5:20146|4378
NGQGYCLGMCLASAKVRLSGR
>FUSION-ENST00000665698.1:194766-ENST00000451036.5:20149|333
MAGFSGSCL
>ENST00000559565.5|SNV-21878-C-A|2
MSVFEGHK
>FUSION-ENST00000657693.1:145151-ENST00000451036.5:20146|3934
GDSLATVK
>FUSION-ENST00000665698.1:194766-ENST00000451036.5:20149|813
EAEAGEWREPGR
>FUSION-ENST00000657693.1:145151-ENST00000451036.5:20146|3816
GLWRKYSLHAFSTCSSASWGAVLE
>FUSION-ENST00000653522.1:145151-ENST00000451036.5:20146|1713
SNVTLLK
>FUSION-ENST00000657693.1:145151-ENST00000451036.5:20146|4598
DEGHLGRGESLPAGTGALPVPR
>FUSION-ENST00000657693.1:145151-ENST00000451036.5:20146|5398
WQIMPAWGSWRF
>FUSION-ENST00000653522.1:215919-ENST00000451036.5:20149|81
MCLIALFHSFSEALPVK
>FUSION-ENST00000657693.1:145151-ENST00000451036.5:20146|6791
MIAFILIKLSESVK
>FUSION-ENST00000653522.1:145151-ENST00000451036.5:20146|750
IAVFVKGIIYCCFCTS
>FUSION-ENST00000657693.1:145151-ENST00000451036.5:20146|4500
MKDTWGGERACR
>FUSION-ENST00000653522.1:145151-ENST00000451036.5:20146|827
PEHRTVPPL
>FUSION-ENST00000653522.1:145151-ENST00000451036.5:20146|1579
MVVREMQIKTMR
>FUSION-ENST00000653522.1:145151-ENST00000451036.5:20146|2767
SVADEEMESHASWR
>FUSION-ENST00000653522.1:215919-ENST00000451036.5:20149|244
MGWCPQSIGK
>FUSION-ENST00000657693.1:145151-ENST00000451036.5:20146|8020
YAEFPKVNNKK
>FUSION-ENST00000657693.1:145151-ENST00000451036.5:20146|3693
VAWWKVSSRR
>FUSION-ENST00000653522.1:215919-ENST00000451036.5:20149|615
MHVCVNISPGIHLIYVK
>FUSION-ENST00000653522.1:215919-ENST00000451036.5:20149|399
MDLLGLLGGGEGR
>FUSION-ENST00000657693.1:145151-ENST00000451036.5:20146|2967
VRDALVLYLKMEEEATAK
>FUSION-ENST00000657693.1:145151-ENST00000451036.5:20146|7971
LYNVPEIGCLTQVLTR
>FUSION-ENST00000657693.1:145151-ENST00000451036.5:20146|8094
ITPLYSSLGDRMRPCL
>FUSION-ENST00000657693.1:145151-ENST00000451036.5:20146|5573
EYCFVAQAGVQW
>FUSION-ENST00000657693.1:145151-ENST00000451036.5:20146|6324
IFAIYPSDQWLIFRIYKELK
>FUSION-ENST00000657693.1:145151-ENST00000451036.5:20146|6784
GWCRSAPPDSSFHVCPRGQFVFAR
>FUSION-ENST00000665698.1:194766-ENST00000451036.5:20149|1708
MGMTGGEVK
>FUSION-ENST00000665698.1:194766-ENST00000451036.5:20149|625
MSRAESGLMC
>FUSION-ENST00000657693.1:145151-ENST00000451036.5:20146|6256
ENVAHIHHGILCSHKKECIHVLCR
>FUSION-ENST00000657693.1:145151-ENST00000451036.5:20146|5068
MGPGVRKLDGSLTPR
>FUSION-ENST00000657693.1:145151-ENST00000451036.5:20146|6243
RYHLMPVR
>FUSION-ENST00000665698.1:194766-ENST00000451036.5:20149|1034
MMEVEIRGIQHQVK
>FUSION-ENST00000657693.1:145151-ENST00000451036.5:20146|7026
CCKEQAFRYHF
>FUSION-ENST00000665698.1:194766-ENST00000451036.5:20149|1244
QTLGEGERQGGYRIYLLER
>FUSION-ENST00000657693.1:145151-ENST00000451036.5:20146|5618
MVSLALSPY
>FUSION-ENST00000653522.1:145151-ENST00000451036.5:20146|523
MEFRSCCPSWSAMARSR
>FUSION-ENST00000653522.1:145151-ENST00000451036.5:20146|888
MYLTWRSLACWLSFQFCSGE
>FUSION-ENST00000653522.1:215919-ENST00000451036.5:20149|1005
PGGFLEQVLPLVTLER
>FUSION-ENST00000653522.1:145151-ENST00000451036.5:20146|566
TSQVSSNGNQPRLFLPAPALSNSPR
>FUSION-ENST00000653522.1:145151-ENST00000451036.5:20146|437
GLLFPSMGHRLR
>FUSION-ENST00000657693.1:145151-ENST00000451036.5:20146|3784
SRDQGWLQLK
>FUSION-ENST00000657693.1:145151-ENST00000451036.5:20146|5444
PVIPATWEAEAGESLEPGRQRLQ
>FUSION-ENST00000653522.1:145151-ENST00000451036.5:20146|541
MGFHYVAHAGLKLLGSSHLPTLAS
>FUSION-ENST00000657693.1:145151-ENST00000451036.5:20146|4697
TISSMSFKVLK
>FUSION-ENST00000657693.1:145151-ENST00000451036.5:20146|5136
EERAGSR
>FUSION-ENST00000657693.1:145151-ENST00000451036.5:20146|4109
MTHVLRGEERDIGK
>FUSION-ENST00000665698.1:194766-ENST00000451036.5:20149|10
GDIKAYLIGLNSLMCIK
>FUSION-ENST00000657693.1:145151-ENST00000451036.5:20146|3926
LLMKLCPQWSLVLCGLR
>FUSION-ENST00000665698.1:194766-ENST00000451036.5:20149|1055
MDSWQPPEAR
>FUSION-ENST00000653522.1:145151-ENST00000451036.5:20146|1003
MELCNHHHNQFESILITPKR
>FUSION-ENST00000657693.1:145151-ENST00000451036.5:20146|3779
DQGWLQLKLKV
>FUSION-ENST00000653522.1:215919-ENST00000451036.5:20149|510
TCFLVQCLLTASSHGGR
>FUSION-ENST00000657693.1:145151-ENST00000451036.5:20146|3610
LDGCQSLLSEMCLRDLSR
>FUSION-ENST00000657693.1:145151-ENST00000451036.5:20146|7339
CPNWYALLSRGDLFLQGSR
>FUSION-ENST00000657693.1:145151-ENST00000451036.5:20146|7185
LNKTLKMNFTFGFCLVFFNVATR
>FUSION-ENST00000653522.1:145151-ENST00000451036.5:20146|2128
MMMMSTSIILR
>FUSION-ENST00000657693.1:145151-ENST00000451036.5:20146|3645
MELSKGR
>FUSION-ENST00000657693.1:145151-ENST00000451036.5:20146|6604
TPSSSVLR
>FUSION-ENST00000665698.1:194766-ENST00000451036.5:20149|2080
SPSLTLKIQVLTRSTFE
>FUSION-ENST00000665698.1:194766-ENST00000451036.5:20149|1594
FSWWEIGSLWPSGWMHHDREISK
>FUSION-ENST00000665698.1:194766-ENST00000451036.5:20149|1687
MPGPCFLFYLIPFLGKTGQVER
>FUSION-ENST00000665698.1:194766-ENST00000451036.5:20149|1
NETSHYQIYSR
>FUSION-ENST00000653522.1:215919-ENST00000451036.5:20149|166
MVVMIIKR
>FUSION-ENST00000657693.1:145151-ENST00000451036.5:20146|7851
EGFEVGQG
>FUSION-ENST00000653522.1:145151-ENST00000451036.5:20146|368
MHHHTQLILYF
>ENST00000337530.10|SNV-158906-G-A|1
ATQYALNVWRYWCMTNGLK
>FUSION-ENST00000665698.1:194766-ENST00000451036.5:20149|578
TQFNLYQIIIFHLLSNNK
>FUSION-ENST00000657693.1:145151-ENST00000451036.5:20146|3550
MDDVKKLLR
>FUSION-ENST00000657693.1:145151-ENST00000451036.5:20146|4037
AMIKCDDACKAPACSLK
>FUSION-ENST00000665698.1:194766-ENST00000451036.5:20149|997
MIAEWMNIAIFTTKIK
>FUSION-ENST00000657693.1:145151-ENST00000451036.5:20146|3427
QLSCLSLPSSCDYRR
>FUSION-ENST00000665698.1:194766-ENST00000451036.5:20149|1554
MMQILSRGER
>FUSION-ENST00000657693.1:145151-ENST00000451036.5:20146|4136
QPENVSPYYLYCLPK
>FUSION-ENST00000653522.1:145151-ENST00000451036.5:20146|2155
SFPHCLFLSSLLKIR
>FUSION-ENST00000657693.1:145151-ENST00000451036.5:20146|7231
MCLECQGEV
>FUSION-ENST00000657693.1:145151-ENST00000451036.5:20146|3984
MDMKTFVSNR
>FUSION-ENST00000657693.1:145151-ENST00000451036.5:20146|7815
IHPTGPAAALGSRQPIFALR
>FUSION-ENST00000653522.1:215919-ENST00000451036.5:20149|35
MQVWYWIFWHAILR
>FUSION-ENST00000653522.1:145151-ENST00000451036.5:20146|2530
CRMCRFVTW
>FUSION-ENST00000657693.1:145151-ENST00000451036.5:20146|4201
MVDFTNFLSLESQFFLFVCFCLR
>FUSION-ENST00000657693.1:145151-ENST00000451036.5:20146|6723
KPLHGGFGSQARPGFSINVGR
>FUSION-ENST00000665698.1:194766-ENST00000451036.5:20149|2485
MSVPFLAVGCGACYSTCGRK
>FUSION-ENST00000657693.1:145151-ENST00000451036.5:20146|7439
TSPPCLGSK
>FUSION-ENST00000657693.1:145151-ENST00000451036.5:20146|6593
QTIVGPCDR
>FUSION-ENST00000653522.1:145151-ENST00000451036.5:20146|1249
DVIARRVPGAWPALSFC
>FUSION-ENST00000657693.1:145151-ENST00000451036.5:20146|2924
MQWCDLGSLQPPSPWFKR
>FUSION-ENST00000665698.1:194766-ENST00000451036.5:20149|2596
SGVILFLLTHSHLSH
>FUSION-ENST00000657693.1:145151-ENST00000451036.5:20146|8313
LLQVTVPPFPQLLSR
>FUSION-ENST00000665698.1:194766-ENST00000451036.5:20149|729
PVSPQPHQHWVLLA
>ENST00000531825.5|SNV-2151-G-A|14
MQAAWGIAKSLKGPLTVK
>FUSION-ENST00000653522.1:145151-ENST00000451036.5:20146|802
ALLLRSQALSCGGFSNRELLL
>FUSION-ENST00000607320.5:190651-ENST00000666777.1:301992|3
QFSPTGGQLQPITISSLPQPLSSK
>FUSION-ENST00000657693.1:145151-ENST00000451036.5:20146|5367
MFALLVMMPRPWFR
>FUSION-ENST00000665698.1:194766-ENST00000451036.5:20149|1050
DSWQPPEARRGK
>FUSION-ENST00000653522.1:215919-ENST00000451036.5:20149|588
MVRHLHGCIANQLLR
>FUSION-ENST00000653522.1:145151-ENST00000451036.5:20146|663
LVTYLCQLPDLPIEHGPKGECLCFR
>FUSION-ENST00000657693.1:145151-ENST00000451036.5:20146|3198
MHTYLCIDTTEWSCR
>FUSION-ENST00000665698.1:194766-ENST00000451036.5:20149|661
LKASVFSR
>FUSION-ENST00000665698.1:194766-ENST00000451036.5:20149|1726
KPSTDSSFR
>FUSION-ENST00000657693.1:145151-ENST00000451036.5:20146|4886
AAGSFEVR
>FUSION-ENST00000653522.1:215919-ENST00000451036.5:20149|151
MYFLLTDISGKCVWK
>FUSION-ENST00000657693.1:145151-ENST00000451036.5:20146|6361
SWPEGIGSAWLQR
>FUSION-ENST00000653522.1:145151-ENST00000451036.5:20146|2848
STLCVVGVMLGAWGRQMELK
>FUSION-ENST00000653522.1:145151-ENST00000451036.5:20146|612
TPVQTSVHHPNKASVYTGWR
>FUSION-ENST00000657693.1:145151-ENST00000451036.5:20146|3006
VSYMQKAWK
>ENST00000461023.5|SNV-48307-G-T|7
RSSAWSLR
>FUSION-ENST00000657693.1:145151-ENST00000451036.5:20146|4640
MSLLSFGMCCCST
>FUSION-ENST00000653522.1:215919-ENST00000451036.5:20149|647
NTYLAGEIP
>FUSION-ENST00000653522.1:145151-ENST00000451036.5:20146|1588
MKRCSVAMVVR
>FUSION-ENST00000665698.1:194766-ENST00000451036.5:20149|643
VVHTCNPSTFGRLRWADHLR
>FUSION-ENST00000657693.1:145151-ENST00000451036.5:20146|7387
LSAWAFYK
>FUSION-ENST00000665698.1:194766-ENST00000451036.5:20149|413
GAGHVTMCK
>FUSION-ENST00000665698.1:194766-ENST00000451036.5:20149|2375
MPFLVVPLIAR
>FUSION-ENST00000657693.1:145151-ENST00000451036.5:20146|5347
PASLFLCANPDWLGGC
>FUSION-ENST00000657693.1:145151-ENST00000451036.5:20146|6822
LLGLRILVLFSVK
>FUSION-ENST00000653522.1:145151-ENST00000451036.5:20146|675
MIYFLPGNLPPNSCFAIR
>FUSION-ENST00000653522.1:145151-ENST00000451036.5:20146|2450
MDTPTPR
>FUSION-ENST00000657693.1:145151-ENST00000451036.5:20146|5800
KAESLQDPAVLEGHLSTPPK
>ENST00000525625.1|SNV-45976-A-T|1
LFTFFTPPIHRH
>FUSION-ENST00000657693.1:145151-ENST00000451036.5:20146|4366
GEGHTCLGGWRR
>FUSION-ENST00000657693.1:145151-ENST00000451036.5:20146|8195
MPWTRSAFSESNVWVRHR
>FUSION-ENST00000657693.1:145151-ENST00000451036.5:20146|5080
QLGALAVRTPKG
>FUSION-ENST00000657693.1:145151-ENST00000451036.5:20146|6600
LGLALLAPQTCRQTIVGPCDRIS
>FUSION-ENST00000665698.1:194766-ENST00000451036.5:20149|496
LVLNFRPQEIHCLVLSKCWDYRR
>FUSION-ENST00000665698.1:194766-ENST00000451036.5:20149|2361
MSSLPSTAPC
>FUSION-ENST00000653522.1:145151-ENST00000451036.5:20146|1677
EWVWLSVGKLVDGER
>FUSION-ENST00000653522.1:145151-ENST00000451036.5:20146|2503
KLSPGFPS
>FUSION-ENST00000653522.1:145151-ENST00000451036.5:20146|1330
VVDICAETSCALQR
>FUSION-ENST00000657693.1:145151-ENST00000451036.5:20146|3205
SLTFQQTYFHR
>FUSION-ENST00000665698.1:194766-ENST00000451036.5:20149|2518
MQMTKYYFIELINKEALFV
>FUSION-ENST00000657693.1:145151-ENST00000451036.5:20146|7138
RKALGMVHI
>FUSION-ENST00000657693.1:145151-ENST00000451036.5:20146|5933
FSTVTCHSGLQPR
>FUSION-ENST00000657693.1:145151-ENST00000451036.5:20146|5716
WSLTLLPRLECSGTISAHCKLR
>FUSION-ENST00000657693.1:145151-ENST00000451036.5:20146|4017
MVTACCVPLQGAPGGAVWDRDTAYK
>FUSION-ENST00000653522.1:215919-ENST00000451036.5:20149|155
MSLFCPLS
>FUSION-ENST00000657693.1:145151-ENST00000451036.5:20146|6813
HGVGSSLEK
>FUSION-ENST00000657693.1:145151-ENST00000451036.5:20146|8342
MVCCDDER
>FUSION-ENST00000653522.1:145151-ENST00000451036.5:20146|1551
IANSIQL
>FUSION-ENST00000657693.1:145151-ENST00000451036.5:20146|6746
IQKISWTWWQVPVIPATR
>FUSION-ENST00000665698.1:194766-ENST00000451036.5:20149|287
ARPYSAWGLGFRGR
>ENST00000464066.5|SNV-122048-C-T|1
SASRIRR
>FUSION-ENST00000657693.1:145151-ENST00000451036.5:20146|8180
WVESYFRWMEQCLGRGQHLVNQMCG
>FUSION-ENST00000657693.1:145151-ENST00000451036.5:20146|4182
MSLLKMISYWIR
>FUSION-ENST00000657693.1:145151-ENST00000451036.5:20146|6450
HTSQCFVVCYISWFS
>ENST00000556275.5|MNV-77423-GCAGCTGCACTGTGCCGGCAAG-G|5
RQRSADEAK
>FUSION-ENST00000657693.1:145151-ENST00000451036.5:20146|6575
MPTRYLAK
>FUSION-ENST00000665698.1:194766-ENST00000451036.5:20149|1912
ETKTMDFCHCLTLLQEK
>FUSION-ENST00000657693.1:145151-ENST00000451036.5:20146|3822
MQSSGQLNLGRGLWRK
>FUSION-ENST00000653522.1:145151-ENST00000451036.5:20146|1004
ELCNHHHNQFESILITPK
>FUSION-ENST00000657693.1:145151-ENST00000451036.5:20146|3323
GVAHKHGTCIHM
>FUSION-ENST00000653522.1:145151-ENST00000451036.5:20146|2470
EKALETKLGR
>FUSION-ENST00000657693.1:145151-ENST00000451036.5:20146|8072
SRLTATSASRVQVILLPQPPG
>FUSION-ENST00000653522.1:145151-ENST00000451036.5:20146|896
NIVEKIKK
>FUSION-ENST00000653522.1:215919-ENST00000451036.5:20149|840
GLEAWSNCIA
>FUSION-ENST00000665698.1:194766-ENST00000451036.5:20149|1078
FLLTEDTMR
>FUSION-ENST00000657693.1:145151-ENST00000451036.5:20146|6957
PLIPATR
>FUSION-ENST00000657693.1:145151-ENST00000451036.5:20146|3514
VFAFSPARGWGEVARGGLFWGR
>FUSION-ENST00000653522.1:145151-ENST00000451036.5:20146|134
RNAICFQSCSTRGHGR
>ENST00000463212.1|SNV-1805-G-A|11
MPSEEEVYRAVLSWVK
>FUSION-ENST00000657693.1:145151-ENST00000451036.5:20146|6953
PLIPATRKAK
>FUSION-ENST00000653522.1:145151-ENST00000451036.5:20146|920
MSLCSQLVSFDFR
>FUSION-ENST00000653522.1:145151-ENST00000451036.5:20146|296
SWLTTTSASQVQVILLPQPPE
>FUSION-ENST00000657693.1:145151-ENST00000451036.5:20146|7674
EGGKEGRK
>FUSION-ENST00000665698.1:194766-ENST00000451036.5:20149|1825
AGAGAEAER
>FUSION-ENST00000653522.1:215919-ENST00000451036.5:20149|315
TVIPATREAEAGESLEPGR
>ENST00000324803.6|MNV-3405-TCA-T|15
AHVECSPAHTCRCGVPACSHVPMR
>FUSION-ENST00000653522.1:145151-ENST00000451036.5:20146|2345
HICSLTGGCHITLQLALFPRFLP
>FUSION-ENST00000657693.1:145151-ENST00000451036.5:20146|5759
VHAILLPQPLE
>FUSION-ENST00000665698.1:194766-ENST00000451036.5:20149|593
EAEAGEFLGPRRWR
>FUSION-ENST00000665698.1:194766-ENST00000451036.5:20149|923
MGTLGLNK
>FUSION-ENST00000665698.1:194766-ENST00000451036.5:20149|2450
MVTQVPLWTIR
>FUSION-ENST00000657693.1:145151-ENST00000451036.5:20146|6025
EGRGWASAAATGIVSLK
>FUSION-ENST00000653522.1:145151-ENST00000451036.5:20146|564
TLTGSSLKAYFVQSIVLSTVCV
>FUSION-ENST00000657693.1:145151-ENST00000451036.5:20146|4699
TISSMSFK
>ENST00000530267.5|SNV-24964-G-T|2
DEDEGSPGGCNPACGNGGDFHR
>FUSION-ENST00000653522.1:215919-ENST00000451036.5:20149|258
LSCHYKE
>FUSION-ENST00000657693.1:145151-ENST00000451036.5:20146|5037
DECPFGVWR
>FUSION-ENST00000657693.1:145151-ENST00000451036.5:20146|5155
MRGAMRDGSSL
>FUSION-ENST00000665698.1:194766-ENST00000451036.5:20149|1428
MSSGEWLNLHCEGTHSWR
>FUSION-ENST00000653522.1:215919-ENST00000451036.5:20149|470
NPPFLSPGLCWR
>FUSION-ENST00000657693.1:145151-ENST00000451036.5:20146|3501
MILWLQATTRHIIYSDREPVWR
>FUSION-ENST00000657693.1:145151-ENST00000451036.5:20146|5966
VPLDSNLVNR
>FUSION-ENST00000653522.1:215919-ENST00000451036.5:20149|272
PFKLGSMYFCHFTVVF
>FUSION-ENST00000657693.1:145151-ENST00000451036.5:20146|6577
CVCEGVAK
>FUSION-ENST00000665698.1:194766-ENST00000451036.5:20149|1895
AIKIVRK
>FUSION-ENST00000657693.1:145151-ENST00000451036.5:20146|7535
LCCPQHK
>FUSION-ENST00000657693.1:145151-ENST00000451036.5:20146|7013
RLVNGLHCPSK
>FUSION-ENST00000665698.1:194766-ENST00000451036.5:20149|1016
VSPQRLHRQHGPAVPLILDLQPPEQ
>FUSION-ENST00000657693.1:145151-ENST00000451036.5:20146|3066
GTLQMLVRLRTLR
>FUSION-ENST00000665698.1:194766-ENST00000451036.5:20149|2657
MGGNIFTGSR
>FUSION-ENST00000657693.1:145151-ENST00000451036.5:20146|7112
DESSVQSGNCR
>FUSION-ENST00000653522.1:145151-ENST00000451036.5:20146|2032
MCLYECLLSTYYVQGSVVKN
>FUSION-ENST00000657693.1:145151-ENST00000451036.5:20146|4478
QGNRNSPRASR
>FUSION-ENST00000657693.1:145151-ENST00000451036.5:20146|8425
NPQPREVKNILPGHTAWER
>FUSION-ENST00000653522.1:215919-ENST00000451036.5:20149|651
MGRTIFLTHMNTYLAGEIP
>FUSION-ENST00000653522.1:215919-ENST00000451036.5:20149|275
YLVRRCFGPM
>ENST00000489585.5|SNV-74359-T-A|3
HQHRDLSGLLVSAFK
>FUSION-ENST00000653522.1:215919-ENST00000451036.5:20149|170
IIMVVMIIKR
>FUSION-ENST00000657693.1:145151-ENST00000451036.5:20146|7579
NHRPRPQMGNYFCTFSCPKSR
>FUSION-ENST00000657693.1:145151-ENST00000451036.5:20146|3832
PWEHWRR
>FUSION-ENST00000657693.1:145151-ENST00000451036.5:20146|8004
AGHRGSCL
>FUSION-ENST00000657693.1:145151-ENST00000451036.5:20146|6769
MLVPSSVPPPVK
>FUSION-ENST00000653522.1:145151-ENST00000451036.5:20146|1125
MNHTRLLTPPVCR
>FUSION-ENST00000657693.1:145151-ENST00000451036.5:20146|5910
MASALGSCSWSPQASASWHR
>FUSION-ENST00000653522.1:145151-ENST00000451036.5:20146|383
QNCVGMLPP
>FUSION-ENST00000657693.1:145151-ENST00000451036.5:20146|5419
KPTQVVACAWWEEGDAGR
>FUSION-ENST00000657693.1:145151-ENST00000451036.5:20146|3100
TFFKCWFSAVQLLYT
>FUSION-ENST00000653522.1:145151-ENST00000451036.5:20146|2349
ILVKKPTALSGPGWIS
>FUSION-ENST00000665698.1:194766-ENST00000451036.5:20149|1544
EVPERGAR
>FUSION-ENST00000665698.1:194766-ENST00000451036.5:20149|2322
MAGRMPHW
>FUSION-ENST00000653522.1:145151-ENST00000451036.5:20146|2504
MKLSPGFPS
>FUSION-ENST00000657693.1:145151-ENST00000451036.5:20146|3581
MCPDSKVKQAVV
>FUSION-ENST00000657693.1:145151-ENST00000451036.5:20146|5803
ACVEFFVSPFPSSNSGLHR
>FUSION-ENST00000657693.1:145151-ENST00000451036.5:20146|3768
MNTQCEH
>FUSION-ENST00000657693.1:145151-ENST00000451036.5:20146|4879
METSFNMGTF
>FUSION-ENST00000665698.1:194766-ENST00000451036.5:20149|1682
SAFQGRKLR
>FUSION-ENST00000665698.1:194766-ENST00000451036.5:20149|793
IIFREYIMLHQVDK
>FUSION-ENST00000657693.1:145151-ENST00000451036.5:20146|7356
CALELGYPPAKIRLSK
>FUSION-ENST00000657693.1:145151-ENST00000451036.5:20146|5763
SRLTVSSASR
>FUSION-ENST00000657693.1:145151-ENST00000451036.5:20146|7499
YARPTLILNVDVYHVMDEKKK
>FUSION-ENST00000665698.1:194766-ENST00000451036.5:20149|1780
MPVIPALCETEVGRSRGQEIK
>FUSION-ENST00000653522.1:215919-ENST00000451036.5:20149|871
GDDYHYGFEER
>FUSION-ENST00000653522.1:145151-ENST00000451036.5:20146|1286
WSSQLLALLEK
>FUSION-ENST00000657693.1:145151-ENST00000451036.5:20146|5875
ALSSNVFRGDVCPVQTTCLMPASL
>FUSION-ENST00000657693.1:145151-ENST00000451036.5:20146|3566
MKTSLYK
>FUSION-ENST00000665698.1:194766-ENST00000451036.5:20149|1489
TLRLEMYNLVR
>FUSION-ENST00000657693.1:145151-ENST00000451036.5:20146|4186
LFSCLSRPSS
>FUSION-ENST00000657693.1:145151-ENST00000451036.5:20146|8199
MNQFFDVNYILN
>FUSION-ENST00000653522.1:145151-ENST00000451036.5:20146|706
KNQPLVGRCGIIIIFFWDR
>FUSION-ENST00000653522.1:145151-ENST00000451036.5:20146|762
MLICSVLPGKIFLKR
>FUSION-ENST00000653522.1:145151-ENST00000451036.5:20146|1587
KRCSVAMVVR
>FUSION-ENST00000657693.1:145151-ENST00000451036.5:20146|3437
ILAHCNLHFR
>FUSION-ENST00000653522.1:145151-ENST00000451036.5:20146|1573
QIKTMRYPFIPTR
>FUSION-ENST00000653522.1:215919-ENST00000451036.5:20149|589
QLLLLPDLIVPLVPFPCSIQDLFFI
>FUSION-ENST00000657693.1:145151-ENST00000451036.5:20146|4386
MGCSPEW
>FUSION-ENST00000653522.1:215919-ENST00000451036.5:20149|163
VVMIIKREYTSVFINP
>FUSION-ENST00000657693.1:145151-ENST00000451036.5:20146|7930
NRCLVMEGLK
>FUSION-ENST00000657693.1:145151-ENST00000451036.5:20146|6611
QDWPSLLAYIFLPYWMLPALRHR
>FUSION-ENST00000657693.1:145151-ENST00000451036.5:20146|4559
CQSGGFADIER
>FUSION-ENST00000665698.1:194766-ENST00000451036.5:20149|1934
KLSCCGCVTAVTETQQVPTFFFFFF
>FUSION-ENST00000657693.1:145151-ENST00000451036.5:20146|7942
SHPPQPPTVLGLQT
>FUSION-ENST00000665698.1:194766-ENST00000451036.5:20149|2684
EPVGCLPFWR
>FUSION-ENST00000653522.1:145151-ENST00000451036.5:20146|659
KIHMEVLCSDR
>ENST00000273353.4|SNV-130136-T-A|3
SRIEVTRQK
>FUSION-ENST00000653522.1:215919-ENST00000451036.5:20149|534
MERKQSSFHDFPFAPMFIHVGCCNK
>FUSION-ENST00000653522.1:145151-ENST00000451036.5:20146|503
PALEAGEAQPWV
>FUSION-ENST00000657693.1:145151-ENST00000451036.5:20146|7929
MNRCLVMEGLKCFFK
>FUSION-ENST00000653522.1:145151-ENST00000451036.5:20146|2153
MFFHLFVSCLISFNNVL
>FUSION-ENST00000657693.1:145151-ENST00000451036.5:20146|7365
IIVRLDCGFPQGDLDLPR
>FUSION-ENST00000657693.1:145151-ENST00000451036.5:20146|7407
DFYGQVVHLQQSSQKK
>FUSION-ENST00000657693.1:145151-ENST00000451036.5:20146|5222
IWLRQWGPR
>FUSION-ENST00000657693.1:145151-ENST00000451036.5:20146|8176
FWIYWVKLLK
>FUSION-ENST00000653522.1:145151-ENST00000451036.5:20146|276
MHHPRPANFVFLGEMGFLHVGR
>FUSION-ENST00000657693.1:145151-ENST00000451036.5:20146|4536
AFLGLPSKGKEASFLTS
>FUSION-ENST00000657693.1:145151-ENST00000451036.5:20146|4141
HPPPPLKVLGLQV
>FUSION-ENST00000657693.1:145151-ENST00000451036.5:20146|4248
MSSFMEHLRMK
>FUSION-ENST00000653522.1:145151-ENST00000451036.5:20146|132
NAICFQSCSTR
>FUSION-ENST00000657693.1:145151-ENST00000451036.5:20146|8550
MVILLGWAVDLIRFAFSC
>FUSION-ENST00000653522.1:215919-ENST00000451036.5:20149|933
MDQKPLGLVVR
>FUSION-ENST00000653522.1:145151-ENST00000451036.5:20146|1351
EATKSFR
>FUSION-ENST00000657693.1:145151-ENST00000451036.5:20146|6906
MACISSSAIWVSSKMLSIRK
>FUSION-ENST00000653522.1:145151-ENST00000451036.5:20146|375
WELLFEPLK
>FUSION-ENST00000665698.1:194766-ENST00000451036.5:20149|62
SKWGIQATCPPFLPVGQGCFTSYSR
>FUSION-ENST00000657693.1:145151-ENST00000451036.5:20146|8136
FKALDCK
>FUSION-ENST00000657693.1:145151-ENST00000451036.5:20146|6692
NNYMPDARSK
>FUSION-ENST00000657693.1:145151-ENST00000451036.5:20146|6002
MIFFFFLR
>FUSION-ENST00000653522.1:215919-ENST00000451036.5:20149|961
HLHLCVQFYLS
>FUSION-ENST00000657693.1:145151-ENST00000451036.5:20146|3469
MDMSCFSGNLSTA
>FUSION-ENST00000657693.1:145151-ENST00000451036.5:20146|4051
QTSSSAR
>FUSION-ENST00000657693.1:145151-ENST00000451036.5:20146|8023
MYAEFPKVNNK
>FUSION-ENST00000665698.1:194766-ENST00000451036.5:20149|1827
VQSQAGR
>FUSION-ENST00000665698.1:194766-ENST00000451036.5:20149|1785
WLMPVIPALCETEVGRSRGQEIK
>FUSION-ENST00000665698.1:194766-ENST00000451036.5:20149|1857
TAICKPKRGLR
>FUSION-ENST00000657693.1:145151-ENST00000451036.5:20146|5475
KKIFFFFSEIR
>FUSION-ENST00000657693.1:145151-ENST00000451036.5:20146|7297
ELTAEQLGMPCK
>FUSION-ENST00000653522.1:145151-ENST00000451036.5:20146|231
RTVSSMQYVL
>FUSION-ENST00000657693.1:145151-ENST00000451036.5:20146|3086
MLQNRAYSQTKIDQK
>FUSION-ENST00000665698.1:194766-ENST00000451036.5:20149|921
MGTLGLNKAM
>FUSION-ENST00000657693.1:145151-ENST00000451036.5:20146|6308
DVNRHFSK
>FUSION-ENST00000653522.1:215919-ENST00000451036.5:20149|696
EEGHRGKVPLL
>FUSION-ENST00000657693.1:145151-ENST00000451036.5:20146|7070
DAELFNHIKEKDR
>FUSION-ENST00000657693.1:145151-ENST00000451036.5:20146|4067
YLLNEGK
>FUSION-ENST00000657693.1:145151-ENST00000451036.5:20146|6887
MSVLVYMSVHVCTYVCR
>FUSION-ENST00000653522.1:215919-ENST00000451036.5:20149|15
ILLQIVK
>FUSION-ENST00000657693.1:145151-ENST00000451036.5:20146|7667
EGREEGR
>FUSION-ENST00000657693.1:145151-ENST00000451036.5:20146|5512
KCCVHKHGEISGCIVDTK
>FUSION-ENST00000653522.1:215919-ENST00000451036.5:20149|786
KFNLPVPFCSIQAFSGLNEAQPTLK
>FUSION-ENST00000657693.1:145151-ENST00000451036.5:20146|6368
MDFFFFPRQGLALSPR
>FUSION-ENST00000653522.1:145151-ENST00000451036.5:20146|671
MIYFLPGNLPPNSCFAIRQKK
>FUSION-ENST00000657693.1:145151-ENST00000451036.5:20146|4956
MNKTSFGLLMTWL
>FUSION-ENST00000657693.1:145151-ENST00000451036.5:20146|3483
PPSTDNAPAPTSLR
>ENST00000588860.5|SNV-20396-C-T|1
YCQYVFDLK
>FUSION-ENST00000653522.1:145151-ENST00000451036.5:20146|1116
LTCECVFCMEDDLHL
>FUSION-ENST00000665698.1:194766-ENST00000451036.5:20149|1597
MLLKFSWWEIGSLWPSGWMHHDR
>FUSION-ENST00000665698.1:194766-ENST00000451036.5:20149|595
EAEAGEFLGPR
>ENST00000566045.5|SNV-9152-T-G|1
SALRKMR
>ENST00000531825.5|SNV-2151-G-A|5
HWPPEIAPK
>ENST00000376113.6|SNV-43274-G-A|1
EELIKAQK
>FUSION-ENST00000653522.1:145151-ENST00000451036.5:20146|1306
TPEGSGWGSGDKS
>FUSION-ENST00000653522.1:145151-ENST00000451036.5:20146|332
TESHMYSGVWSKA
>ENST00000536188.5|SNV-5402-A-G|3
ERRTWEESLLACASK
>FUSION-ENST00000653522.1:215919-ENST00000451036.5:20149|206
VLLMKFEYR
>FUSION-ENST00000657693.1:145151-ENST00000451036.5:20146|5883
MCASRPLPSGER
>FUSION-ENST00000657693.1:145151-ENST00000451036.5:20146|6109
TDKHPHAPSAIIIT
>FUSION-ENST00000665698.1:194766-ENST00000451036.5:20149|2330
NTAGQIASGLSGYQPHIQGRELR
>FUSION-ENST00000657693.1:145151-ENST00000451036.5:20146|3422
LSSQALCR
>FUSION-ENST00000653522.1:215919-ENST00000451036.5:20149|1074
MLFVLSEILEQNSLAGCLALRKK
>FUSION-ENST00000665698.1:194766-ENST00000451036.5:20149|1018
QGRVSPQRLHR
>FUSION-ENST00000665698.1:194766-ENST00000451036.5:20149|1364
ECHDDDDPQERPSR
>FUSION-ENST00000665698.1:194766-ENST00000451036.5:20149|991
MNIAIFTTKIK
>FUSION-ENST00000653522.1:215919-ENST00000451036.5:20149|372
LLRSPHK
>FUSION-ENST00000653522.1:145151-ENST00000451036.5:20146|1932
KIVLNLYIFPRNPHR
>FUSION-ENST00000657693.1:145151-ENST00000451036.5:20146|4516
MSYAIQRREIK
>FUSION-ENST00000665698.1:194766-ENST00000451036.5:20149|2209
MACSSVFLLLK
>FUSION-ENST00000657693.1:145151-ENST00000451036.5:20146|7902
MVVNSRFFEFFFFSFFF
>FUSION-ENST00000653522.1:145151-ENST00000451036.5:20146|2815
DMHGGIISWLCAQS
>FUSION-ENST00000653522.1:145151-ENST00000451036.5:20146|124
MYLKASSKTDYTR
>FUSION-ENST00000657693.1:145151-ENST00000451036.5:20146|7344
GALCSSSSIDLNSPSAASK
>FUSION-ENST00000653522.1:145151-ENST00000451036.5:20146|436
MRHHIWLILYV
>FUSION-ENST00000657693.1:145151-ENST00000451036.5:20146|3236
DSIRRYT
>ENST00000484402.6|SNV-2151-G-A|7
MQETVRGGGGELHLR
>FUSION-ENST00000657693.1:145151-ENST00000451036.5:20146|6750
MLFLLKIQK
>FUSION-ENST00000657693.1:145151-ENST00000451036.5:20146|5146
ALPSVGRPHPCGSR
>FUSION-ENST00000665698.1:194766-ENST00000451036.5:20149|1286
MRNIYIF
>FUSION-ENST00000657693.1:145151-ENST00000451036.5:20146|5128
KKQEQEYHLSIGTG
>FUSION-ENST00000657693.1:145151-ENST00000451036.5:20146|5230
ELENLEFLMQIQFQAV
>FUSION-ENST00000657693.1:145151-ENST00000451036.5:20146|7538
HRVPTQKIPTY
>FUSION-ENST00000657693.1:145151-ENST00000451036.5:20146|6809
MSLELSSAGASCWVASAGAGVESLK
>FUSION-ENST00000653522.1:215919-ENST00000451036.5:20149|259
MLSCHYKE
>FUSION-ENST00000657693.1:145151-ENST00000451036.5:20146|6617
MKMQDWPSLLAYIFLPYWMLPALR
>FUSION-ENST00000653522.1:145151-ENST00000451036.5:20146|110
PFVFKAAAPEDMEEK
>FUSION-ENST00000665698.1:194766-ENST00000451036.5:20149|2556
EIRCDSVLVDP
>FUSION-ENST00000657693.1:145151-ENST00000451036.5:20146|3273
SPEGSETERERGR
>FUSION-ENST00000657693.1:145151-ENST00000451036.5:20146|7090
LSLLGWPEIRRTLWAGETAPTGLR
>FUSION-ENST00000653522.1:145151-ENST00000451036.5:20146|2356
MGAPCRSSRK
>FUSION-ENST00000657693.1:145151-ENST00000451036.5:20146|4910
MSLQSALIRMVECDEVKLWVEK
>FUSION-ENST00000657693.1:145151-ENST00000451036.5:20146|4339
QICWGMQRHGGGWGGEKGTGK
>FUSION-ENST00000665698.1:194766-ENST00000451036.5:20149|1291
MQNQGWKTSER
>FUSION-ENST00000653522.1:145151-ENST00000451036.5:20146|1130
VSWNQQRPVR
>FUSION-ENST00000653522.1:145151-ENST00000451036.5:20146|2307
MPSVAQK
>FUSION-ENST00000653522.1:145151-ENST00000451036.5:20146|2557
QKLLLDHK
>FUSION-ENST00000665698.1:194766-ENST00000451036.5:20149|2527
MPSPDPNAKSDT
>FUSION-ENST00000653522.1:145151-ENST00000451036.5:20146|2339
MPHTMYQLMTRLNGVNSGRGQGK
>FUSION-ENST00000653522.1:215919-ENST00000451036.5:20149|939
VAHACNPSYLGGLGTRVT
>FUSION-ENST00000657693.1:145151-ENST00000451036.5:20146|5824
MLAVFESSVL
>FUSION-ENST00000653522.1:215919-ENST00000451036.5:20149|198
MYLSSNLSMRKLMQK
>FUSION-ENST00000665698.1:194766-ENST00000451036.5:20149|606
MLPRLISNSWLQVVLLLWPPNAHS
>FUSION-ENST00000653522.1:145151-ENST00000451036.5:20146|1981
PGCCLRG
>FUSION-ENST00000653522.1:145151-ENST00000451036.5:20146|2354
KNKEIGAWSGGVNEDIAVEK
>FUSION-ENST00000653522.1:145151-ENST00000451036.5:20146|1858
WNLALSPRLEYSGVILTRCNLR
>FUSION-ENST00000665698.1:194766-ENST00000451036.5:20149|1001
VILRLVCSHSNIPVCFL
>FUSION-ENST00000665698.1:194766-ENST00000451036.5:20149|2053
TPDLVICLPWPPK
>FUSION-ENST00000657693.1:145151-ENST00000451036.5:20146|8336
DDEQNVSGRGPGLISEHTVKGS
>ENST00000526223.5|SNV-2151-G-A|20
GDESWVTDICKPGASPR
>FUSION-ENST00000665698.1:194766-ENST00000451036.5:20149|2673
VCSLLILDVGR
>FUSION-ENST00000657693.1:145151-ENST00000451036.5:20146|7597
MTILILQMLGLRHRQFIFNFYV
>FUSION-ENST00000657693.1:145151-ENST00000451036.5:20146|5181
TASLPRPGLQVRRQDIASQR
>FUSION-ENST00000657693.1:145151-ENST00000451036.5:20146|5490
MQGGETGLGRK
>FUSION-ENST00000657693.1:145151-ENST00000451036.5:20146|4197
LEYNGMNLAHYNPDLLGSSNFR
>FUSION-ENST00000665698.1:194766-ENST00000451036.5:20149|2353
KPQVQFLVLPLASHGETLPSFHTFR
>FUSION-ENST00000653522.1:145151-ENST00000451036.5:20146|621
MGIDFTQREPSR
>FUSION-ENST00000653522.1:145151-ENST00000451036.5:20146|393
DVLFLLACCFLWEWPFLPR
>FUSION-ENST00000653522.1:145151-ENST00000451036.5:20146|1095
KEWSEGSLYFVRK
>FUSION-ENST00000657693.1:145151-ENST00000451036.5:20146|6510
RCQLGTWQSESGN
>FUSION-ENST00000665698.1:194766-ENST00000451036.5:20149|1191
MPFFFSSLDVPRLHAPCHGYPR
>FUSION-ENST00000657693.1:145151-ENST00000451036.5:20146|4482
QGITVPRSWKR
>FUSION-ENST00000657693.1:145151-ENST00000451036.5:20146|5216
MLHGHSHSLDVASSASTVR
>FUSION-ENST00000657693.1:145151-ENST00000451036.5:20146|5526
MCFVRALQVTGALR
>FUSION-ENST00000665698.1:194766-ENST00000451036.5:20149|2513
TKYYFIELINKEALFV
>FUSION-ENST00000657693.1:145151-ENST00000451036.5:20146|3336
CSPQSFRTR
>FUSION-ENST00000657693.1:145151-ENST00000451036.5:20146|3842
VNDTVEVTGLGFKFDNVMMPWEHWR
>FUSION-ENST00000657693.1:145151-ENST00000451036.5:20146|6677
GSFQQQIFILLQFWRLEIQIQGVRR
>FUSION-ENST00000657693.1:145151-ENST00000451036.5:20146|3635
MWERTGLAEWR
>FUSION-ENST00000657693.1:145151-ENST00000451036.5:20146|5586
GLHNIKTAHR
>FUSION-ENST00000665698.1:194766-ENST00000451036.5:20149|1194
WGEGEVNFWGA
>FUSION-ENST00000665698.1:194766-ENST00000451036.5:20149|929
SGASKLTGYQFL
>FUSION-ENST00000657693.1:145151-ENST00000451036.5:20146|4231
LALLFFIYLFILRWSLALLPR
>FUSION-ENST00000657693.1:145151-ENST00000451036.5:20146|4026
MPCLPPLQGK
>ENST00000300036.6|SNV-139760-G-A|1
QQLEQQNKELRSK
>FUSION-ENST00000665698.1:194766-ENST00000451036.5:20149|489
YIYYVPMTCQSRLLPLR
>FUSION-ENST00000665698.1:194766-ENST00000451036.5:20149|2508
MYCRMLLGISGLYPLDASSSVSR
>FUSION-ENST00000657693.1:145151-ENST00000451036.5:20146|5810
QFCASSSDPGATHLLFFFFFLR
>FUSION-ENST00000653522.1:145151-ENST00000451036.5:20146|2693
LRTASCFIPNKAPSAEDFSLR
>FUSION-ENST00000657693.1:145151-ENST00000451036.5:20146|5086
MEKQLGALAVR
>FUSION-ENST00000665698.1:194766-ENST00000451036.5:20149|2285
MIARLLNR
>FUSION-ENST00000657693.1:145151-ENST00000451036.5:20146|4906
MVECDEVKLWVEKR
>ENST00000473593.1|SNV-67850-A-C|7
RMASIICHIPQCITRVLDR
>FUSION-ENST00000657693.1:145151-ENST00000451036.5:20146|8441
HVLHLLLPTTP
>FUSION-ENST00000657693.1:145151-ENST00000451036.5:20146|7306
DKSANDTLR
>FUSION-ENST00000657693.1:145151-ENST00000451036.5:20146|5774
ESCSVAQAGVQWRGLGSL
>FUSION-ENST00000665698.1:194766-ENST00000451036.5:20149|463
GSCSVTQVGVYWHDHSPLQP
>FUSION-ENST00000653522.1:215919-ENST00000451036.5:20149|994
MLVNKAYWELSCCLVIK
>FUSION-ENST00000657693.1:145151-ENST00000451036.5:20146|5059
MLVRLVSNSRPQVILLPRPSK
>FUSION-ENST00000665698.1:194766-ENST00000451036.5:20149|2029
MQATVFSFLFSKWSPAVWPR
>FUSION-ENST00000657693.1:145151-ENST00000451036.5:20146|3901
VPPVFLPSHLLVLACSGCSAWG
>FUSION-ENST00000665698.1:194766-ENST00000451036.5:20149|444
GCFLREGALCCSPPLGAPVHHR
>FUSION-ENST00000665698.1:194766-ENST00000451036.5:20149|1317
MKKCCPLSGYNVHIFSQPVGR
>FUSION-ENST00000653522.1:145151-ENST00000451036.5:20146|1101
CCNPSPPYATLNIWTYFK
>FUSION-ENST00000653522.1:215919-ENST00000451036.5:20149|364
VAHDCNPSYSGG
>FUSION-ENST00000657693.1:145151-ENST00000451036.5:20146|7334
HLLSLEEK
>FUSION-ENST00000653522.1:145151-ENST00000451036.5:20146|2452
GGGTGQK
>FUSION-ENST00000657693.1:145151-ENST00000451036.5:20146|8540
PHAFSWWFAGMEDSSVHLSS
>FUSION-ENST00000657693.1:145151-ENST00000451036.5:20146|7855
SQGASCTSLL
>FUSION-ENST00000665698.1:194766-ENST00000451036.5:20149|1963
LMFVFLVETR
>FUSION-ENST00000653522.1:145151-ENST00000451036.5:20146|1275
VCRILMFFLSR
>FUSION-ENST00000657693.1:145151-ENST00000451036.5:20146|5844
LASIFSGHATAKSLLMSWFS
>FUSION-ENST00000657693.1:145151-ENST00000451036.5:20146|4959
MGELVELWSWKLQCAVITPLHSV
>FUSION-ENST00000665698.1:194766-ENST00000451036.5:20149|943
CYQCCLGTIITAESGPDRDPVACK
>FUSION-ENST00000657693.1:145151-ENST00000451036.5:20146|4913
SLQSALIR
>FUSION-ENST00000657693.1:145151-ENST00000451036.5:20146|7154
LSWKESKSLWQEDQEK
>FUSION-ENST00000657693.1:145151-ENST00000451036.5:20146|7619
GRLGEERSSLIPGSHGEETCR
>FUSION-ENST00000657693.1:145151-ENST00000451036.5:20146|3319
SCCPAWSAMAQSR
>FUSION-ENST00000657693.1:145151-ENST00000451036.5:20146|5630
QMNCPGCLWSWEEFLVDLR
>FUSION-ENST00000657693.1:145151-ENST00000451036.5:20146|4217
GNSTAPGA
>FUSION-ENST00000665698.1:194766-ENST00000451036.5:20149|417
CSIVSNSCVPGTQH
>FUSION-ENST00000665698.1:194766-ENST00000451036.5:20149|1679
MCAFCGSVTPEFFQHLVVR
>FUSION-ENST00000665698.1:194766-ENST00000451036.5:20149|312
LFYRNTPQFGLRLLFLK
>FUSION-ENST00000653522.1:215919-ENST00000451036.5:20149|552
EPGDQASTCSEWSGTSMVA
>FUSION-ENST00000653522.1:215919-ENST00000451036.5:20149|707
MGTGVGGVRVSGSREVALL
>FUSION-ENST00000653522.1:215919-ENST00000451036.5:20149|359
MWPREAKR
>FUSION-ENST00000653522.1:145151-ENST00000451036.5:20146|1042
MCPAHCGTQDSLK
>FUSION-ENST00000657693.1:145151-ENST00000451036.5:20146|6703
ADEMDYFFPLK
>FUSION-ENST00000665698.1:194766-ENST00000451036.5:20149|1602
GSPVRRSFVIFR
>FUSION-ENST00000653522.1:145151-ENST00000451036.5:20146|2427
MTDESPLGNCLRAG
>FUSION-ENST00000665698.1:194766-ENST00000451036.5:20149|1658
TISPLIASCLMFLSYPR
>FUSION-ENST00000657693.1:145151-ENST00000451036.5:20146|6489
VGDSIWK
>FUSION-ENST00000657693.1:145151-ENST00000451036.5:20146|6020
RFLLLFFFF
>FUSION-ENST00000653522.1:145151-ENST00000451036.5:20146|727
FCAPRENFFK
>FUSION-ENST00000657693.1:145151-ENST00000451036.5:20146|7962
HQGFGSFYC
>FUSION-ENST00000653522.1:145151-ENST00000451036.5:20146|2533
ASFLTVHSADIY
>ENST00000588860.5|SNV-20396-C-T|2
HVKYCQYVFDLK
>FUSION-ENST00000653522.1:145151-ENST00000451036.5:20146|1450
QPCPVLSTYSHPSQSIPPWPLGQ
>FUSION-ENST00000665698.1:194766-ENST00000451036.5:20149|1890
FGSLSCFEILETQYSTHIILCVMG
>FUSION-ENST00000665698.1:194766-ENST00000451036.5:20149|634
DQPGQHGETPSLLKIQKS
>FUSION-ENST00000653522.1:145151-ENST00000451036.5:20146|2340
PHTMYQLMTRLNGVNSGR
>FUSION-ENST00000653522.1:145151-ENST00000451036.5:20146|27
ILGLLPLRSSAPGSLCGR
>FUSION-ENST00000665698.1:194766-ENST00000451036.5:20149|789
EYIMLHQVDKSYSK
>FUSION-ENST00000657693.1:145151-ENST00000451036.5:20146|6112
LLNFTVAPVIVCKKNLLNYLAL
>FUSION-ENST00000657693.1:145151-ENST00000451036.5:20146|8492
SYILEVR
>FUSION-ENST00000653522.1:145151-ENST00000451036.5:20146|1404
SAFNPQYLSFPK
>FUSION-ENST00000657693.1:145151-ENST00000451036.5:20146|3036
QEMGALCYSCMAGR
>FUSION-ENST00000657693.1:145151-ENST00000451036.5:20146|4290
MYVLSLYFLKVSQTLR
>FUSION-ENST00000657693.1:145151-ENST00000451036.5:20146|3101
MTFFKCWFSAVQLLYT
>FUSION-ENST00000657693.1:145151-ENST00000451036.5:20146|7712
ELACHSGCSLIIGY
>FUSION-ENST00000653522.1:145151-ENST00000451036.5:20146|2653
AWHLGPVPHGVPGASDGLPR
>FUSION-ENST00000657693.1:145151-ENST00000451036.5:20146|4000
CFLLMECRGMDMKTFVSNR
>FUSION-ENST00000657693.1:145151-ENST00000451036.5:20146|6642
MWGCGSGVGETILLYFR
>ENST00000247933.9|SNV-15007-A-C|2
SSISLLEQEKVVAQQIR
>FUSION-ENST00000653522.1:145151-ENST00000451036.5:20146|1862
MEELLGVREEGLRK
>FUSION-ENST00000657693.1:145151-ENST00000451036.5:20146|6876
VIVAVAKRPPGSFLGPGEK
>FUSION-ENST00000657693.1:145151-ENST00000451036.5:20146|5133
AGSRVLAGPQEEHTHLLRLR
>FUSION-ENST00000653522.1:215919-ENST00000451036.5:20149|813
GQRAGEPVV
>FUSION-ENST00000657693.1:145151-ENST00000451036.5:20146|4994
VVGCPGKAFIDTAWQA
>FUSION-ENST00000657693.1:145151-ENST00000451036.5:20146|5252
LPRHAHSLCSCLPRWEVSDDPEVR
>FUSION-ENST00000657693.1:145151-ENST00000451036.5:20146|8216
ALSARSR
>FUSION-ENST00000657693.1:145151-ENST00000451036.5:20146|3538
EQGVSPIGAVLVNSWQ
>FUSION-ENST00000657693.1:145151-ENST00000451036.5:20146|5524
MCFVRALQVTGALRATELSGNK
>FUSION-ENST00000665698.1:194766-ENST00000451036.5:20149|2396
WSMLLHMWEKKIIPSTSGLLCD
>FUSION-ENST00000657693.1:145151-ENST00000451036.5:20146|4817
VVAGDSHARRPLAVICFFVSTSR
>FUSION-ENST00000665698.1:194766-ENST00000451036.5:20149|1423
MGSSVRSSLGWSGK
>FUSION-ENST00000657693.1:145151-ENST00000451036.5:20146|4285
MLGMARDTAWACVWPQPR
>FUSION-ENST00000653522.1:145151-ENST00000451036.5:20146|2510
RVPCDLLHLSPHHLDIKPSMH
>FUSION-ENST00000657693.1:145151-ENST00000451036.5:20146|8278
SPRPHCVNSK
>FUSION-ENST00000657693.1:145151-ENST00000451036.5:20146|2970
YGHRSRVR
>FUSION-ENST00000653522.1:145151-ENST00000451036.5:20146|2730
MWRPRPQLGRGLESDFDWIPSSAHA
>FUSION-ENST00000653522.1:215919-ENST00000451036.5:20149|368
DAGTFQSTAGR
>FUSION-ENST00000653522.1:145151-ENST00000451036.5:20146|1373
SMTSMWAWSGFR
>FUSION-ENST00000657693.1:145151-ENST00000451036.5:20146|6852
ITPNIFSSMELLSHEIGFLRPGR
>FUSION-ENST00000665698.1:194766-ENST00000451036.5:20149|1407
SVLPGQADGFR
>FUSION-ENST00000653522.1:215919-ENST00000451036.5:20149|5
MAVALGNPVLLNAAMVSVTIRVQF
>FUSION-ENST00000657693.1:145151-ENST00000451036.5:20146|5317
TNQNETIKLGMKETQF
>FUSION-ENST00000657693.1:145151-ENST00000451036.5:20146|8085
PPCPAKFFFFLSFSFFFCIFSSDR
>FUSION-ENST00000653522.1:215919-ENST00000451036.5:20149|730
ESSCGTYVKRILVLWAFA
>FUSION-ENST00000657693.1:145151-ENST00000451036.5:20146|6405
MEPKGVNRIVLFWVVEGFGEIP
>FUSION-ENST00000657693.1:145151-ENST00000451036.5:20146|5594
MALWWTGWDRGER
>FUSION-ENST00000657693.1:145151-ENST00000451036.5:20146|7903
FMVVNSRFFEFFFFSFFF
>FUSION-ENST00000653522.1:145151-ENST00000451036.5:20146|2850
STLCVVGVMLGAWGR
>FUSION-ENST00000665698.1:194766-ENST00000451036.5:20149|2220
EELTFIEHLLYVLDPLVRASYKLGR
>FUSION-ENST00000653522.1:215919-ENST00000451036.5:20149|736
MKESSCGTYVK
>FUSION-ENST00000653522.1:145151-ENST00000451036.5:20146|42
CGVSQSLESLAVLCSVR
>FUSION-ENST00000653522.1:215919-ENST00000451036.5:20149|900
MSKHEGNCRGR
>FUSION-ENST00000653522.1:145151-ENST00000451036.5:20146|1997
DVNVISPSFYRCENR
>FUSION-ENST00000653522.1:145151-ENST00000451036.5:20146|1612
LEAAYEFAIHLLKTLVDSKPKR
>FUSION-ENST00000665698.1:194766-ENST00000451036.5:20149|362
ELGLEPR
>FUSION-ENST00000653522.1:145151-ENST00000451036.5:20146|63
VWSGRWR
>FUSION-ENST00000665698.1:194766-ENST00000451036.5:20149|1212
MHTHPLMTK
>ENST00000370598.6|SNV-725999-C-T|2
MNIGMETLLHER
>FUSION-ENST00000665698.1:194766-ENST00000451036.5:20149|2079
IQVLTRSTFE
>FUSION-ENST00000657693.1:145151-ENST00000451036.5:20146|3530
SLFSLHFPAK
>FUSION-ENST00000653522.1:145151-ENST00000451036.5:20146|842
FWSQTDQYWDSGHTPSLAG
>FUSION-ENST00000657693.1:145151-ENST00000451036.5:20146|3989
YPINIYACVPTKIK
>FUSION-ENST00000653522.1:145151-ENST00000451036.5:20146|2668
LSLTLSSR
>FUSION-ENST00000653522.1:145151-ENST00000451036.5:20146|1119
MIISGAGHSGSCL
>FUSION-ENST00000653522.1:145151-ENST00000451036.5:20146|2544
GMCILAGGAALTRSGLGDSFGK
>FUSION-ENST00000657693.1:145151-ENST00000451036.5:20146|7444
ISANCNLHLLGSSDSPASVS
>FUSION-ENST00000657693.1:145151-ENST00000451036.5:20146|8163
LISSVFSNFMATRKSK
>FUSION-ENST00000665698.1:194766-ENST00000451036.5:20149|162
MTFCFAPGSKHPGLPRILCSSWEK
>FUSION-ENST00000653522.1:215919-ENST00000451036.5:20149|263
EFLSFLNSYFVHLKLF
>FUSION-ENST00000665698.1:194766-ENST00000451036.5:20149|969
MVSSSPFCLEQVCPTPLWLLNK
>FUSION-ENST00000657693.1:145151-ENST00000451036.5:20146|7256
YRDQARPHF
>FUSION-ENST00000657693.1:145151-ENST00000451036.5:20146|4110
THVLRGEER
>FUSION-ENST00000653522.1:145151-ENST00000451036.5:20146|2489
EGGEEGR
>FUSION-ENST00000657693.1:145151-ENST00000451036.5:20146|4663
VAGITGVRHCAS
>ENST00000544733.5|SNV-116220-G-A|3
RHQGADGHERDSIS
>FUSION-ENST00000657693.1:145151-ENST00000451036.5:20146|3956
KGCAGLPVSR
>FUSION-ENST00000665698.1:194766-ENST00000451036.5:20149|2013
CPGRPEEPTVSLSQQSWR
>FUSION-ENST00000653522.1:215919-ENST00000451036.5:20149|128
CLSSCSRFLQASER
>FUSION-ENST00000657693.1:145151-ENST00000451036.5:20146|8360
WGGRYGILFCLSASLLSLTVK
>FUSION-ENST00000665698.1:194766-ENST00000451036.5:20149|895
PGHEFQSAMTLDKVDYLSGPRFSHP
>FUSION-ENST00000665698.1:194766-ENST00000451036.5:20149|2462
MMCVLWGQKEVLHRVFLPVDALPR
>FUSION-ENST00000653522.1:215919-ENST00000451036.5:20149|950
MSRDCCLLCSKGTR
>ENST00000295802.9|SNV-11225-C-T|3
WNLYSDLK
>FUSION-ENST00000665698.1:194766-ENST00000451036.5:20149|1505
MGIVWAGVWR
>FUSION-ENST00000665698.1:194766-ENST00000451036.5:20149|651
SWLGMVVHTCNPSTFGR
>FUSION-ENST00000665698.1:194766-ENST00000451036.5:20149|1301
FPLQLSYS
>FUSION-ENST00000657693.1:145151-ENST00000451036.5:20146|7682
MFPPLYSSQSHRTRPCQK
>ENST00000561603.5|SNV-17229-A-T|2
VLECPRLIESIVR
>FUSION-ENST00000653522.1:215919-ENST00000451036.5:20149|307
EAEAGESLEPGRWRLQ
>FUSION-ENST00000653522.1:145151-ENST00000451036.5:20146|757
VLNCLLYHLLCSARA
>FUSION-ENST00000653522.1:145151-ENST00000451036.5:20146|760
MVLNCLLYHLLCSAR
>FUSION-ENST00000657693.1:145151-ENST00000451036.5:20146|7468
MLMFIMSWMKKK
>FUSION-ENST00000657693.1:145151-ENST00000451036.5:20146|5889
KRLWTEVLGK
>FUSION-ENST00000657693.1:145151-ENST00000451036.5:20146|6387
ILVPKQR
>FUSION-ENST00000653522.1:145151-ENST00000451036.5:20146|2019
MVKGETGGSSGCG
>FUSION-ENST00000657693.1:145151-ENST00000451036.5:20146|6939
MLHFQDALVEIKSMGCECKTK
>FUSION-ENST00000657693.1:145151-ENST00000451036.5:20146|7438
MTSPPCLGSKL
>FUSION-ENST00000657693.1:145151-ENST00000451036.5:20146|7398
PVIPALWEAEAGESLELR
>FUSION-ENST00000653522.1:145151-ENST00000451036.5:20146|2317
TLLLRRYL
>FUSION-ENST00000653522.1:215919-ENST00000451036.5:20149|755
MRTLSCPRTAQQH
>FUSION-ENST00000657693.1:145151-ENST00000451036.5:20146|6859
TSTSELWLLRGVRPCCIFRML
>FUSION-ENST00000657693.1:145151-ENST00000451036.5:20146|3034
MGALCYSCMAGR
>FUSION-ENST00000653522.1:215919-ENST00000451036.5:20149|896
VIAEEGLVSLGENVPNFFSSDNIFH
>FUSION-ENST00000657693.1:145151-ENST00000451036.5:20146|2945
MQPSQQPDFSSVRPMSDFQK
>FUSION-ENST00000657693.1:145151-ENST00000451036.5:20146|3983
DMKTFVSNR
>FUSION-ENST00000657693.1:145151-ENST00000451036.5:20146|5665
VRSWGLSLDLDYCCMNGLNEECFLK
>FUSION-ENST00000665698.1:194766-ENST00000451036.5:20149|707
AEIATPCSSR
>ENST00000450904.6|SNV-7233-G-C|5
IVTGQYGRLFAVVHFATR
>FUSION-ENST00000657693.1:145151-ENST00000451036.5:20146|7501
YARPTLILNVDVYHVMDEK
>FUSION-ENST00000665698.1:194766-ENST00000451036.5:20149|2260
AGTQSFLSF
>FUSION-ENST00000653522.1:145151-ENST00000451036.5:20146|2161
DSHLSQHHLLNR
>FUSION-ENST00000657693.1:145151-ENST00000451036.5:20146|5726
VLISWHVYIIKR
>FUSION-ENST00000653522.1:145151-ENST00000451036.5:20146|1113
FFFFFFFFEAESCSII
>FUSION-ENST00000665698.1:194766-ENST00000451036.5:20149|2278
KSSHLLSTYYMCWTLL
>FUSION-ENST00000653522.1:145151-ENST00000451036.5:20146|2068
LCFVCLQSSGLSADKSLWCSK
>ENST00000393951.6|SNV-7747-A-C|1
DLLHQLREGMADSTAGSK
>FUSION-ENST00000653522.1:145151-ENST00000451036.5:20146|1576
EMQIKTMRYPFIPTR
>FUSION-ENST00000657693.1:145151-ENST00000451036.5:20146|7848
MNSYLCFMTALR
>FUSION-ENST00000665698.1:194766-ENST00000451036.5:20149|1156
DLSWKMK
>FUSION-ENST00000657693.1:145151-ENST00000451036.5:20146|3186
VLEVGKSK
>FUSION-ENST00000653522.1:145151-ENST00000451036.5:20146|1463
LVDSIEMGWVH
>FUSION-ENST00000665698.1:194766-ENST00000451036.5:20149|431
MFWVTRPK
>FUSION-ENST00000653522.1:145151-ENST00000451036.5:20146|1875
SRRHMAQLHK
>FUSION-ENST00000665698.1:194766-ENST00000451036.5:20149|1532
MVLHAFWKYRNELEVLFFLR
>FUSION-ENST00000665698.1:194766-ENST00000451036.5:20149|2219
ASYKLGR
>FUSION-ENST00000665698.1:194766-ENST00000451036.5:20149|1480
MNVEFFFLR
>FUSION-ENST00000653522.1:145151-ENST00000451036.5:20146|670
IYFLPGNLPPNSCFAIRQKK
>FUSION-ENST00000653522.1:145151-ENST00000451036.5:20146|1890
MESCSVTQAGVQWR
>FUSION-ENST00000665698.1:194766-ENST00000451036.5:20149|1074
TLEHSFLFGADLCSHLCSANNPV
>FUSION-ENST00000653522.1:145151-ENST00000451036.5:20146|1295
ECGSWSLVWLARLER
>FUSION-ENST00000653522.1:145151-ENST00000451036.5:20146|714
IKHFGRPR
>FUSION-ENST00000653522.1:145151-ENST00000451036.5:20146|366
MRWAFEAFSR
>FUSION-ENST00000653522.1:145151-ENST00000451036.5:20146|307
MTILVRVDLAKSWSNW
>FUSION-ENST00000665698.1:194766-ENST00000451036.5:20149|2566
ISMACLRSSSWHLNPGSSACDDR
>FUSION-ENST00000653522.1:145151-ENST00000451036.5:20146|1925
NPHRFRPCFLSYHPNNCGFWISK
>FUSION-ENST00000657693.1:145151-ENST00000451036.5:20146|7529
SSGVRDQPGQHSETPSLLKIQK
>FUSION-ENST00000657693.1:145151-ENST00000451036.5:20146|3830
RGSSGFS
>FUSION-ENST00000657693.1:145151-ENST00000451036.5:20146|5298
SQCLFKLRTCSCDQER
>FUSION-ENST00000653522.1:215919-ENST00000451036.5:20149|280
MNKYLVR
>FUSION-ENST00000653522.1:145151-ENST00000451036.5:20146|2483
MSGVEPRDQAFEDGK
>FUSION-ENST00000657693.1:145151-ENST00000451036.5:20146|7749
FTFICSEQL
>FUSION-ENST00000657693.1:145151-ENST00000451036.5:20146|4307
GLGNLRPEAKI
>FUSION-ENST00000653522.1:145151-ENST00000451036.5:20146|858
MSHRAQVSFRLFWGVR
>FUSION-ENST00000665698.1:194766-ENST00000451036.5:20149|1142
CLDAALRGR
>FUSION-ENST00000657693.1:145151-ENST00000451036.5:20146|5186
ISCGWSLEVHGRRTASLPRPGLQVR
>FUSION-ENST00000657693.1:145151-ENST00000451036.5:20146|3363
CPRPHGCDHSMR
>FUSION-ENST00000657693.1:145151-ENST00000451036.5:20146|7052
MQSFLTISKR
>FUSION-ENST00000657693.1:145151-ENST00000451036.5:20146|7923
EGLKCFFK
>FUSION-ENST00000657693.1:145151-ENST00000451036.5:20146|4142
MHPPPPLKVLGLQV
>FUSION-ENST00000657693.1:145151-ENST00000451036.5:20146|8134
ALDCKSTK
>FUSION-ENST00000653522.1:145151-ENST00000451036.5:20146|1943
AGQHSGG
>FUSION-ENST00000653522.1:145151-ENST00000451036.5:20146|556
MNFKVLLNLAR
>FUSION-ENST00000653522.1:145151-ENST00000451036.5:20146|39
VPGSAVLCEDCF
>FUSION-ENST00000653522.1:145151-ENST00000451036.5:20146|385
SLGIGARQNCVGMLPP
>FUSION-ENST00000665698.1:194766-ENST00000451036.5:20149|870
RAVIIEASGCLLR
>FUSION-ENST00000653522.1:215919-ENST00000451036.5:20149|1088
MLQLSCENMWRQPWGKEEK
>FUSION-ENST00000657693.1:145151-ENST00000451036.5:20146|4759
LNLEKSVQESDLGFR
>FUSION-ENST00000653522.1:145151-ENST00000451036.5:20146|1071
KIIIFGSCFFFFFFFLR
>FUSION-ENST00000657693.1:145151-ENST00000451036.5:20146|7608
LVGLLPSVFSCSLALISELRK
>FUSION-ENST00000653522.1:145151-ENST00000451036.5:20146|2208
MFWSYTR
>FUSION-ENST00000653522.1:145151-ENST00000451036.5:20146|1834
HLERERAWV
>FUSION-ENST00000665698.1:194766-ENST00000451036.5:20149|656
YFLSPHLLQEIPEETVDSSK
>FUSION-ENST00000653522.1:145151-ENST00000451036.5:20146|2771
MGRQSDK
>FUSION-ENST00000653522.1:215919-ENST00000451036.5:20149|535
ENWQVGR
>ENST00000382492.3|SNV-82759-C-G|2
ISKLVPWMILGSLLYVCMICVFHSK
>FUSION-ENST00000665698.1:194766-ENST00000451036.5:20149|2575
GGRYSDTVPQKGCCDDEVNGDT
>ENST00000484402.6|SNV-2151-G-A|4
GLEEGLPSHLHTGCQQR
>FUSION-ENST00000657693.1:145151-ENST00000451036.5:20146|7688
HLWSQEAKAGGLLEDGKLR
>FUSION-ENST00000665698.1:194766-ENST00000451036.5:20149|2373
MPFLVVPLIARGMSSLPSTAPC
>FUSION-ENST00000657693.1:145151-ENST00000451036.5:20146|3134
LSPLCCLLQPVTVHSGWYNKPP
>FUSION-ENST00000653522.1:145151-ENST00000451036.5:20146|187
QRQPCFYQR
>FUSION-ENST00000657693.1:145151-ENST00000451036.5:20146|3256
RRGGLLVLGR
>FUSION-ENST00000653522.1:145151-ENST00000451036.5:20146|2372
SLVSHSPSFSSYKYLS
>ENST00000573523.5|SNV-29806-C-T|4
MCVRLHSEASAGPSSCVGLSSR
>FUSION-ENST00000657693.1:145151-ENST00000451036.5:20146|3975
MLKVEVTFP
>FUSION-ENST00000653522.1:145151-ENST00000451036.5:20146|230
TVSSMQYVL
>FUSION-ENST00000657693.1:145151-ENST00000451036.5:20146|4081
FWCQMLIQK
>FUSION-ENST00000657693.1:145151-ENST00000451036.5:20146|4057
SETPSQKNK
>FUSION-ENST00000657693.1:145151-ENST00000451036.5:20146|8114
TCIPIYLGG
>FUSION-ENST00000665698.1:194766-ENST00000451036.5:20149|1958
FVFLVETRFYHIGQAALELLTS
>FUSION-ENST00000657693.1:145151-ENST00000451036.5:20146|7534
MSHRAPP
>FUSION-ENST00000657693.1:145151-ENST00000451036.5:20146|5377
RQFLSHVK
>FUSION-ENST00000653522.1:145151-ENST00000451036.5:20146|970
MVFCAWLLSLGVMFSRFICVVA
>FUSION-ENST00000653522.1:145151-ENST00000451036.5:20146|1055
MYSLCVIINCILIKSFL
>FUSION-ENST00000665698.1:194766-ENST00000451036.5:20149|833
PGCSAAFSHLPVCPPLPCVHTWYLK
>FUSION-ENST00000657693.1:145151-ENST00000451036.5:20146|3742
MPPSSHRALGTQVPQVR
>FUSION-ENST00000665698.1:194766-ENST00000451036.5:20149|274
KTEPSGSR
>ENST00000576924.5|SNV-9644-C-T|2
TPARWGRSR
>FUSION-ENST00000665698.1:194766-ENST00000451036.5:20149|1516
VPAWGHR
>FUSION-ENST00000657693.1:145151-ENST00000451036.5:20146|3944
DAPFTLK
>ENST00000646224.1|SNV-146876-C-G|4
MTEGHVTMR
>FUSION-ENST00000653522.1:145151-ENST00000451036.5:20146|1680
MDKEWVWLSVGKLVDGER
>FUSION-ENST00000657693.1:145151-ENST00000451036.5:20146|3138
MIDPSSS
>FUSION-ENST00000657693.1:145151-ENST00000451036.5:20146|6461
KPQLKNVK
>FUSION-ENST00000657693.1:145151-ENST00000451036.5:20146|4177
MISYWIRVGAK
>FUSION-ENST00000657693.1:145151-ENST00000451036.5:20146|3163
CSHLLVSIR
>FUSION-ENST00000653522.1:145151-ENST00000451036.5:20146|2692
TASCFIPNK
>FUSION-ENST00000653522.1:145151-ENST00000451036.5:20146|652
MEVLCSDRASGPLLPLTCCR
>FUSION-ENST00000657693.1:145151-ENST00000451036.5:20146|4711
MGAGWAPWLTPVIPALWEAK
>FUSION-ENST00000657693.1:145151-ENST00000451036.5:20146|6082
SRLNHVV
>FUSION-ENST00000657693.1:145151-ENST00000451036.5:20146|5110
VQFKSAAELQESSQGNDSASPGR
>FUSION-ENST00000653522.1:215919-ENST00000451036.5:20149|284
LWTYVSILFLITLSPN
>FUSION-ENST00000657693.1:145151-ENST00000451036.5:20146|6116
LLNFTVAPVIVCK
>FUSION-ENST00000657693.1:145151-ENST00000451036.5:20146|6748
MLFLLKIQKISWTWWQVPVIPATR
>FUSION-ENST00000653522.1:145151-ENST00000451036.5:20146|1321
MRSAALPFISALKALLISAMTR
>FUSION-ENST00000657693.1:145151-ENST00000451036.5:20146|3825
QSSGQLNLGR
>FUSION-ENST00000657693.1:145151-ENST00000451036.5:20146|4854
VKYNMVYFVSLLEIQK
>FUSION-ENST00000653522.1:215919-ENST00000451036.5:20149|6
AVALGNPVLLNAAMVSVTIR
>FUSION-ENST00000657693.1:145151-ENST00000451036.5:20146|5142
IQQVQAGVNQAR
>FUSION-ENST00000657693.1:145151-ENST00000451036.5:20146|4799
MTLQGYQERCVCLWAGPLPR
>FUSION-ENST00000665698.1:194766-ENST00000451036.5:20149|1730
IACDMKPSTDSSFR
>FUSION-ENST00000657693.1:145151-ENST00000451036.5:20146|7621
GRLGEER
>FUSION-ENST00000665698.1:194766-ENST00000451036.5:20149|1310
MSRLFRVR
>FUSION-ENST00000665698.1:194766-ENST00000451036.5:20149|456
MGSGPALGSVFPGFPRR
>ENST00000576164.6|SNV-139760-G-A|4
RVPGSSSSSRTR
>FUSION-ENST00000653522.1:215919-ENST00000451036.5:20149|420
MTDEGIVK
>FUSION-ENST00000657693.1:145151-ENST00000451036.5:20146|4825
MGMIPSRSKVVAGDSHAR
>FUSION-ENST00000665698.1:194766-ENST00000451036.5:20149|1546
HWRPKREVPER
>FUSION-ENST00000653522.1:145151-ENST00000451036.5:20146|2274
AHSTGTF
>FUSION-ENST00000657693.1:145151-ENST00000451036.5:20146|4602
MLGSWVSRDEGHLGR
>FUSION-ENST00000653522.1:145151-ENST00000451036.5:20146|1608
LGGHGVLRLMLGHT
>FUSION-ENST00000657693.1:145151-ENST00000451036.5:20146|5109
SAAELQESSQGNDSASPGR
>FUSION-ENST00000657693.1:145151-ENST00000451036.5:20146|6150
VLYMYPR
>FUSION-ENST00000657693.1:145151-ENST00000451036.5:20146|5231
MELENLEFLMQIQFQAV
>FUSION-ENST00000665698.1:194766-ENST00000451036.5:20149|1637
SPWVACTPSPKCNIQVRR
>FUSION-ENST00000657693.1:145151-ENST00000451036.5:20146|7611
KLVGLLPSVFSCSLALISELR
>FUSION-ENST00000657693.1:145151-ENST00000451036.5:20146|4563
MVLAFSEGQGGR
>FUSION-ENST00000665698.1:194766-ENST00000451036.5:20149|1327
YTFSHSQLADSSEPQAPPTPHSVR
>FUSION-ENST00000657693.1:145151-ENST00000451036.5:20146|7860
MLISLKR
>FUSION-ENST00000657693.1:145151-ENST00000451036.5:20146|4772
VFSKASSEGKHR
>FUSION-ENST00000665698.1:194766-ENST00000451036.5:20149|791
IIFREYIMLHQVDKSYSK
>ENST00000554874.5|SNV-413279-G-A|1
RPAGSLYPTLA
>FUSION-ENST00000657693.1:145151-ENST00000451036.5:20146|6624
MTASGIFMIVTYQR
>FUSION-ENST00000653522.1:215919-ENST00000451036.5:20149|583
HLHGCIANQLLRNVLTMVLV
>FUSION-ENST00000657693.1:145151-ENST00000451036.5:20146|7128
MNLGSRNAELVGLAR
>FUSION-ENST00000657693.1:145151-ENST00000451036.5:20146|5614
MKSVFSSPYR
>FUSION-ENST00000665698.1:194766-ENST00000451036.5:20149|892
MTLDKVDYLSGPRFSHP
>FUSION-ENST00000657693.1:145151-ENST00000451036.5:20146|3781
DQGWLQLK
>FUSION-ENST00000657693.1:145151-ENST00000451036.5:20146|7550
YGREHPALLGMAEIHQGRR
>FUSION-ENST00000657693.1:145151-ENST00000451036.5:20146|7349
WSLLECWLLSNWLRAPG
>FUSION-ENST00000657693.1:145151-ENST00000451036.5:20146|8579
MCVLGVHCPHHQPQDWWR
>FUSION-ENST00000657693.1:145151-ENST00000451036.5:20146|7332
HLLSLEEKYGFK
>FUSION-ENST00000653522.1:145151-ENST00000451036.5:20146|1342
CGRCTAVAWPPQR
>FUSION-ENST00000653522.1:145151-ENST00000451036.5:20146|2818
TWEIQWK
>FUSION-ENST00000657693.1:145151-ENST00000451036.5:20146|4775
TKVFSKASSEGK
>FUSION-ENST00000657693.1:145151-ENST00000451036.5:20146|8251
CCGNRPSRVSVWR
>FUSION-ENST00000653522.1:145151-ENST00000451036.5:20146|53
QVEVLEKSR
>FUSION-ENST00000657693.1:145151-ENST00000451036.5:20146|7934
LLVCSECQKIR
>FUSION-ENST00000665698.1:194766-ENST00000451036.5:20149|313
LFYRNTPQFGLR
>FUSION-ENST00000657693.1:145151-ENST00000451036.5:20146|3487
MGAFPILRIY
>ENST00000376828.6|INDEL-1772-G-GCA|1
CCSARTPPRHT
>FUSION-ENST00000665698.1:194766-ENST00000451036.5:20149|2517
QMTKYYFIELINKEALFV
>FUSION-ENST00000665698.1:194766-ENST00000451036.5:20149|1394
MPGEEQHLLGVLF
>FUSION-ENST00000657693.1:145151-ENST00000451036.5:20146|3302
TGPFCKR
>FUSION-ENST00000653522.1:145151-ENST00000451036.5:20146|1939
IRFGSGSPDGR
>FUSION-ENST00000657693.1:145151-ENST00000451036.5:20146|8485
HPVLSSCLCEWPCIWAEYWQNIWGK
>FUSION-ENST00000657693.1:145151-ENST00000451036.5:20146|4814
RPLAVICFFVSTSREAESYRS
>FUSION-ENST00000653522.1:145151-ENST00000451036.5:20146|513
LTATSASRVQAILLPQPLE
>FUSION-ENST00000653522.1:215919-ENST00000451036.5:20149|799
GRGLENL
>FUSION-ENST00000657693.1:145151-ENST00000451036.5:20146|5720
EVCFFFVLFLFFCLFLRWSLTLLPR
>FUSION-ENST00000657693.1:145151-ENST00000451036.5:20146|4228
PSLRAGRPSQLLSK
>FUSION-ENST00000653522.1:215919-ENST00000451036.5:20149|141
MWVVCMSVILHV
>FUSION-ENST00000657693.1:145151-ENST00000451036.5:20146|7482
LPRLVPNSWAR
>FUSION-ENST00000653522.1:145151-ENST00000451036.5:20146|2041
AVWRGLGTCRWSHNR
>ENST00000489585.5|SNV-74359-T-A|1
HQHRDLSGLLVSAFKNQVSK
>FUSION-ENST00000653522.1:145151-ENST00000451036.5:20146|1468
LARLVSNS
>FUSION-ENST00000657693.1:145151-ENST00000451036.5:20146|4945
NEWILNHLCFLL
>FUSION-ENST00000653522.1:145151-ENST00000451036.5:20146|1111
CNYKLYTNK
>FUSION-ENST00000653522.1:215919-ENST00000451036.5:20149|792
MLSIENYNR
>FUSION-ENST00000657693.1:145151-ENST00000451036.5:20146|5860
GYSGTFDNQSPL
>FUSION-ENST00000665698.1:194766-ENST00000451036.5:20149|2129
MTLKPVNLPFLTGPSLL
>FUSION-ENST00000657693.1:145151-ENST00000451036.5:20146|7281
EGGTHFLGCLGEELASSN
>FUSION-ENST00000657693.1:145151-ENST00000451036.5:20146|4890
MPIITALWEAK
>FUSION-ENST00000657693.1:145151-ENST00000451036.5:20146|4345
NFEDSPCGCAVSFFMQICWGMQR
>FUSION-ENST00000665698.1:194766-ENST00000451036.5:20149|2123
GRDSWQSLR
>FUSION-ENST00000657693.1:145151-ENST00000451036.5:20146|7028
CCKEQAFR
>FUSION-ENST00000657693.1:145151-ENST00000451036.5:20146|3234
YTYVTNLHVVHMYPK
>FUSION-ENST00000657693.1:145151-ENST00000451036.5:20146|6245
GAANHHGTRISM
>FUSION-ENST00000653522.1:145151-ENST00000451036.5:20146|855
AQVSFRLFWGVRMGA
>FUSION-ENST00000657693.1:145151-ENST00000451036.5:20146|4896
ILNSVIIFGVRNPQRFK
>FUSION-ENST00000657693.1:145151-ENST00000451036.5:20146|4551
DVGERLGPASR
>FUSION-ENST00000657693.1:145151-ENST00000451036.5:20146|4568
SSRGHWNQDGPGFFR
>FUSION-ENST00000653522.1:145151-ENST00000451036.5:20146|2478
DQAFEDGKASR
>FUSION-ENST00000653522.1:145151-ENST00000451036.5:20146|534
MHVECCARSSSHLIFLFYLSFLR
>FUSION-ENST00000657693.1:145151-ENST00000451036.5:20146|8120
MSHCTWPQK
>FUSION-ENST00000665698.1:194766-ENST00000451036.5:20149|790
EYIMLHQVDK
>FUSION-ENST00000657693.1:145151-ENST00000451036.5:20146|4209
NFRTWHYLDIGFLFLFLF
>FUSION-ENST00000657693.1:145151-ENST00000451036.5:20146|5223
MIWLRQWGPR
>FUSION-ENST00000657693.1:145151-ENST00000451036.5:20146|4299
QILPPICRPSADATHYAR
>ENST00000251739.9|SNV-139-T-C|3
QKTKSLMTR
>FUSION-ENST00000657693.1:145151-ENST00000451036.5:20146|5169
ACNPSTLGDQSWGIT
>FUSION-ENST00000657693.1:145151-ENST00000451036.5:20146|6755
VRGGQGVYLLAAGMFYFVGQK
>FUSION-ENST00000657693.1:145151-ENST00000451036.5:20146|4036
MIKCDDACK
>FUSION-ENST00000657693.1:145151-ENST00000451036.5:20146|3043
EDFLKQEMGALCYSCMAGR
>ENST00000374228.5|SNV-4312-C-T|1
VFVILQLSLALTGVVISTLYNK
>FUSION-ENST00000657693.1:145151-ENST00000451036.5:20146|4082
NICKFWCQMLIQKQNPAK
>FUSION-ENST00000657693.1:145151-ENST00000451036.5:20146|4301
SWAPRPR
>FUSION-ENST00000653522.1:145151-ENST00000451036.5:20146|2414
QSRSVAQAGMQWCNLSSLQPLPPR
>FUSION-ENST00000657693.1:145151-ENST00000451036.5:20146|6052
MDSSPWDHKPGPLRVCYLSGK
>FUSION-ENST00000657693.1:145151-ENST00000451036.5:20146|2979
MILDHLGEPNIITCVLRSGR
>FUSION-ENST00000665698.1:194766-ENST00000451036.5:20149|596
PVTPATREAEAGEFLGPRR
>FUSION-ENST00000657693.1:145151-ENST00000451036.5:20146|5516
SEQSNQSGNVSRMER
>FUSION-ENST00000657693.1:145151-ENST00000451036.5:20146|5940
IYNGGPMRL
>FUSION-ENST00000653522.1:215919-ENST00000451036.5:20149|1081
QPWGKEEKVR
>ENST00000357970.7|SNV-43274-G-A|5
LQAHLVAQTNLLRNQAK
>FUSION-ENST00000665698.1:194766-ENST00000451036.5:20149|208
MNPSAVADFEACSLSPAK
>FUSION-ENST00000653522.1:145151-ENST00000451036.5:20146|329
MYSGVWSKA
>FUSION-ENST00000653522.1:145151-ENST00000451036.5:20146|510
FSRDGVSPCWSGWSR
>FUSION-ENST00000653522.1:145151-ENST00000451036.5:20146|2264
MLPRLVSNF
>FUSION-ENST00000653522.1:215919-ENST00000451036.5:20149|56
MCRHDVFILPTQLMRLK
>FUSION-ENST00000653522.1:145151-ENST00000451036.5:20146|630
PRSVCVEQWVDLQTPLRTPL
>FUSION-ENST00000657693.1:145151-ENST00000451036.5:20146|6214
CPSLIDWIK
>FUSION-ENST00000653522.1:145151-ENST00000451036.5:20146|1273
VCRILMFFLSRGR
>ENST00000379310.8|SNV-285828-T-A|2
DDTPPQTSGYIEVTDLQSKK
>FUSION-ENST00000653522.1:145151-ENST00000451036.5:20146|948
KEDVSPTASQSQGLFTSH
>FUSION-ENST00000657693.1:145151-ENST00000451036.5:20146|3878
AICMDCLILSSQQVK
>FUSION-ENST00000653522.1:145151-ENST00000451036.5:20146|2460
LETRLRQ
>FUSION-ENST00000665698.1:194766-ENST00000451036.5:20149|485
TCQSRLLPLR
>FUSION-ENST00000657693.1:145151-ENST00000451036.5:20146|5404
DKGRGLESR
>FUSION-ENST00000653522.1:145151-ENST00000451036.5:20146|2499
IAAPSSWGSIQCNKP
>FUSION-ENST00000653522.1:215919-ENST00000451036.5:20149|893
SRGKCAQLFFF
>FUSION-ENST00000653522.1:145151-ENST00000451036.5:20146|379
GQRNFSSWLGILLSR
>FUSION-ENST00000665698.1:194766-ENST00000451036.5:20149|614
LESGLLKCGFCP
>FUSION-ENST00000657693.1:145151-ENST00000451036.5:20146|5617
VSLALSPY
>FUSION-ENST00000657693.1:145151-ENST00000451036.5:20146|7863
ESPQEFIGEWLTKTEFPSGIYCD
>FUSION-ENST00000657693.1:145151-ENST00000451036.5:20146|4821
IPSRSKVVAGDSHAR
>FUSION-ENST00000653522.1:145151-ENST00000451036.5:20146|1044
FSSASVFHGCRAPAVPSA
>FUSION-ENST00000665698.1:194766-ENST00000451036.5:20149|1452
SLHAWPHLHFRVPVLQRSSPYFTCR
>FUSION-ENST00000665698.1:194766-ENST00000451036.5:20149|233
MILPSRPPKVLGLQA
>FUSION-ENST00000653522.1:145151-ENST00000451036.5:20146|356
VPASQLTLN
>FUSION-ENST00000657693.1:145151-ENST00000451036.5:20146|3137
MLFTTIFR
>FUSION-ENST00000657693.1:145151-ENST00000451036.5:20146|6350
MTKTPKAMATK
>FUSION-ENST00000653522.1:215919-ENST00000451036.5:20149|150
YFLLTDISGKCVWK
>FUSION-ENST00000653522.1:145151-ENST00000451036.5:20146|2651
AWHLGPVPHGVPGASDGLPRVAMR
>FUSION-ENST00000653522.1:215919-ENST00000451036.5:20149|1072
LFVLSEILEQNSLAGCLALRK
>FUSION-ENST00000657693.1:145151-ENST00000451036.5:20146|5213
SETESLQE
>FUSION-ENST00000657693.1:145151-ENST00000451036.5:20146|7859
MLISLKRK
>FUSION-ENST00000653522.1:145151-ENST00000451036.5:20146|1944
ACYVYSACSPAGSPEVISR
>FUSION-ENST00000653522.1:145151-ENST00000451036.5:20146|100
VQSSCGGMHAHTGKLVER
>FUSION-ENST00000657693.1:145151-ENST00000451036.5:20146|4416
MERGTCYLVGSR
>FUSION-ENST00000665698.1:194766-ENST00000451036.5:20149|1047
GKEGFPLRGFTDSTALLSP
>FUSION-ENST00000653522.1:145151-ENST00000451036.5:20146|830
MGAVIMPEHRTVPPL
>FUSION-ENST00000657693.1:145151-ENST00000451036.5:20146|8326
NRMCLAEDLGS
>FUSION-ENST00000657693.1:145151-ENST00000451036.5:20146|6625
SGILLQTTSGQMTASGIFMIVTYQR
>FUSION-ENST00000657693.1:145151-ENST00000451036.5:20146|3339
NRVSVTGAGTR
>FUSION-ENST00000657693.1:145151-ENST00000451036.5:20146|7816
MIHPTGPAAALGSRQPIFALR
>FUSION-ENST00000657693.1:145151-ENST00000451036.5:20146|5711
MRKAAQS
>FUSION-ENST00000653522.1:145151-ENST00000451036.5:20146|92
MGIGPRGLLASAFSRPR
>FUSION-ENST00000657693.1:145151-ENST00000451036.5:20146|4103
ANLRINVFFTHGMQGNGYENFCIK
>FUSION-ENST00000657693.1:145151-ENST00000451036.5:20146|7200
EDTEIKPVRIFNVGTLRPR
>FUSION-ENST00000657693.1:145151-ENST00000451036.5:20146|8025
MVKPHFY
>FUSION-ENST00000657693.1:145151-ENST00000451036.5:20146|6582
MQSVVSR
>FUSION-ENST00000657693.1:145151-ENST00000451036.5:20146|4612
AYLCLLTGHFLWGVSNFFLIDL
>ENST00000567887.5|INDEL-253780-C-CA|4
KEQGNFLKGIWVQGST
>FUSION-ENST00000653522.1:145151-ENST00000451036.5:20146|1721
SVKLNDFLMIIIR
>FUSION-ENST00000665698.1:194766-ENST00000451036.5:20149|2628
MLGPQSVIPCPQLCNSLHVALK
>FUSION-ENST00000657693.1:145151-ENST00000451036.5:20146|7996
HSGPFHVVLCIR
>FUSION-ENST00000657693.1:145151-ENST00000451036.5:20146|4822
MIPSRSKVVAGDSHAR
>FUSION-ENST00000657693.1:145151-ENST00000451036.5:20146|3631
TGLAEWR
>FUSION-ENST00000653522.1:145151-ENST00000451036.5:20146|2835
CLCCWFCVLKTLCGIWHSLSCCR
>FUSION-ENST00000653522.1:145151-ENST00000451036.5:20146|999
MTKPDVKPVSWIPTFIFDEAFR
>FUSION-ENST00000657693.1:145151-ENST00000451036.5:20146|3069
SKGTLQMLVRLR
>FUSION-ENST00000653522.1:145151-ENST00000451036.5:20146|1358
MDCYVSFLMEATK
>FUSION-ENST00000657693.1:145151-ENST00000451036.5:20146|6040
MQEKRPWAR
>FUSION-ENST00000653522.1:145151-ENST00000451036.5:20146|1669
GQQSNQLLVETWI
>FUSION-ENST00000665698.1:194766-ENST00000451036.5:20149|896
PGHEFQSAMTLDKVDYLSGPR
>FUSION-ENST00000657693.1:145151-ENST00000451036.5:20146|3540
MHTVEPSVFGIFKCRSCCSVK
>FUSION-ENST00000657693.1:145151-ENST00000451036.5:20146|3142
VFYTSFIRALSPPAS
>FUSION-ENST00000665698.1:194766-ENST00000451036.5:20149|1743
PSHLPQVAQLGDGR
>ENST00000478355.5|INDEL-1772-G-GCA|5
EGDAAAR
>FUSION-ENST00000657693.1:145151-ENST00000451036.5:20146|7186
YTKLNKTLK
>FUSION-ENST00000657693.1:145151-ENST00000451036.5:20146|4262
SVAQAEAQWHEFGSLQPPPPRFQ
>FUSION-ENST00000653522.1:215919-ENST00000451036.5:20149|257
LRSCKAK
>FUSION-ENST00000653522.1:215919-ENST00000451036.5:20149|1066
EESFCKLFLNYAI
>FUSION-ENST00000657693.1:145151-ENST00000451036.5:20146|7067
DRSLKYETPAFDMLK
>FUSION-ENST00000657693.1:145151-ENST00000451036.5:20146|4665
LLGSSNYPASASRVAGITGVRHCAS
>FUSION-ENST00000665698.1:194766-ENST00000451036.5:20149|576
TQFNLYQIIIFHLLSNNKLNQMCK
>FUSION-ENST00000657693.1:145151-ENST00000451036.5:20146|4836
MRLGQKYPLLACELFTQV
>FUSION-ENST00000657693.1:145151-ENST00000451036.5:20146|7022
MTACLSPNFICTIR
>FUSION-ENST00000657693.1:145151-ENST00000451036.5:20146|4412
EEPAIWWVPGW
>FUSION-ENST00000657693.1:145151-ENST00000451036.5:20146|4335
QRHGGGWGGEKGTGK
>FUSION-ENST00000653522.1:145151-ENST00000451036.5:20146|298
MARSWLTTTSASQVQVILLPQPPE
>FUSION-ENST00000665698.1:194766-ENST00000451036.5:20149|1094
AHDGPVTCQTSHRRFIAESLSTHR
>FUSION-ENST00000657693.1:145151-ENST00000451036.5:20146|5006
MTVEYCHYPHSIDK
>FUSION-ENST00000657693.1:145151-ENST00000451036.5:20146|5163
YIPQSRSALQDPASKSSVQVSSR
>FUSION-ENST00000653522.1:215919-ENST00000451036.5:20149|40
TSRVNHAVSK
>FUSION-ENST00000653522.1:215919-ENST00000451036.5:20149|967
AGTSYSHIGEK
>FUSION-ENST00000657693.1:145151-ENST00000451036.5:20146|3751
MTHPPCPEIR
>ENST00000411527.5|MNV-1797-GC-G|10
SGPRWTRCADTTTR
>FUSION-ENST00000665698.1:194766-ENST00000451036.5:20149|2320
MLRKHLPSFK
>FUSION-ENST00000657693.1:145151-ENST00000451036.5:20146|7830
GPLYGKSPGIYRR
>FUSION-ENST00000657693.1:145151-ENST00000451036.5:20146|5363
MFALLVMMPRPWFRYPKEDN
>FUSION-ENST00000657693.1:145151-ENST00000451036.5:20146|5039
KDECPFGVWR
>FUSION-ENST00000657693.1:145151-ENST00000451036.5:20146|3083
GTVPITIFFLK
>FUSION-ENST00000653522.1:215919-ENST00000451036.5:20149|186
MMSLRMHLSVMIIMVVMIIKR
>FUSION-ENST00000653522.1:215919-ENST00000451036.5:20149|24
STKIKVFLR
>FUSION-ENST00000653522.1:145151-ENST00000451036.5:20146|1498
FYLRVMK
>FUSION-ENST00000653522.1:145151-ENST00000451036.5:20146|1028
PSGNLKILATSYRMQLAG
>FUSION-ENST00000665698.1:194766-ENST00000451036.5:20149|1760
MVGTIITIIIIITIIITFYSL
>FUSION-ENST00000665698.1:194766-ENST00000451036.5:20149|559
TGDLPSLASQSAGITGVNHR
>ENST00000566045.5|SNV-9152-T-G|3
LPGVYVQPSYRSALR
>FUSION-ENST00000657693.1:145151-ENST00000451036.5:20146|6114
LLNFTVAPVIVCKK
>FUSION-ENST00000653522.1:145151-ENST00000451036.5:20146|560
MGCDPGSLIGMNFK
>FUSION-ENST00000665698.1:194766-ENST00000451036.5:20149|1868
AMCGHSEKTAICKPKR
>FUSION-ENST00000653522.1:145151-ENST00000451036.5:20146|958
MSFLLRAEYCSLAQVYCIFK
>FUSION-ENST00000653522.1:145151-ENST00000451036.5:20146|1776
GQRLGVWGLVAR
>FUSION-ENST00000653522.1:145151-ENST00000451036.5:20146|2361
MSGCVPGVQGTEHAHLQPDWR
>FUSION-ENST00000653522.1:145151-ENST00000451036.5:20146|1770
RSALYMCWKSN
>FUSION-ENST00000653522.1:145151-ENST00000451036.5:20146|1492
FWNQIDMVIIPHCECTR
>FUSION-ENST00000665698.1:194766-ENST00000451036.5:20149|810
MSPFYGCEY
>FUSION-ENST00000657693.1:145151-ENST00000451036.5:20146|2809
TPTLPGEASDARSIRR
>FUSION-ENST00000657693.1:145151-ENST00000451036.5:20146|7938
CEGPEAAKLLVCSECQK
>FUSION-ENST00000653522.1:215919-ENST00000451036.5:20149|305
QADYLRSGVRGQAANK
>ENST00000535401.5|SNV-40254-G-A|3
EIIVTDYSDQNLQELEK
>ENST00000301391.8|SNV-655-G-T|2
GLLLGLAVAAAAVMASR
>FUSION-ENST00000653522.1:145151-ENST00000451036.5:20146|40
GLSKPRVPGSAVLCEDCF
>FUSION-ENST00000657693.1:145151-ENST00000451036.5:20146|8483
LCFCGWSFSALER
>FUSION-ENST00000665698.1:194766-ENST00000451036.5:20149|2478
KSSHLLQDFCVIKEAR
>FUSION-ENST00000653522.1:145151-ENST00000451036.5:20146|10
YLLYLGS
>FUSION-ENST00000653522.1:145151-ENST00000451036.5:20146|1307
MTPEGSGWGSGDKS
>FUSION-ENST00000665698.1:194766-ENST00000451036.5:20149|2224
TIKQEYKEELTFIEHLLYVLDPLVR
>FUSION-ENST00000657693.1:145151-ENST00000451036.5:20146|5975
MFAQRNCLTPHFSECISTLK
>FUSION-ENST00000665698.1:194766-ENST00000451036.5:20149|180
GGGEDSEACRTTADLSVIPTHLR
>FUSION-ENST00000653522.1:145151-ENST00000451036.5:20146|713
IKHFGRPRQADHEVR
>FUSION-ENST00000665698.1:194766-ENST00000451036.5:20149|968
VSSSPFCLEQVCPTPLWLLNK
>FUSION-ENST00000665698.1:194766-ENST00000451036.5:20149|1211
HTHPLMTK
>FUSION-ENST00000657693.1:145151-ENST00000451036.5:20146|6438
MSLEVIKK
>FUSION-ENST00000665698.1:194766-ENST00000451036.5:20149|1492
FSYQQAALK
>FUSION-ENST00000657693.1:145151-ENST00000451036.5:20146|7136
ALGMVHI
>FUSION-ENST00000657693.1:145151-ENST00000451036.5:20146|6261
PITDRLDKENVAHIHHGILCSHK
>FUSION-ENST00000665698.1:194766-ENST00000451036.5:20149|2228
NDSKTIK
>FUSION-ENST00000653522.1:145151-ENST00000451036.5:20146|1455
QILPPLK
>FUSION-ENST00000653522.1:215919-ENST00000451036.5:20149|54
HDVFILPTQLMR
>FUSION-ENST00000665698.1:194766-ENST00000451036.5:20149|2651
KFRHGHLFDWNEGWQVF
>ENST00000411527.5|MNV-1797-GC-G|INDEL-1803-G-GA|2
SIEDWNNYKDFLERR
>FUSION-ENST00000657693.1:145151-ENST00000451036.5:20146|4133
MPCVLLTL
>FUSION-ENST00000657693.1:145151-ENST00000451036.5:20146|4075
LIQKQNPAKHLYFFF
>FUSION-ENST00000657693.1:145151-ENST00000451036.5:20146|7724
WPPGPAVCSSLVIGASNPLHK
>FUSION-ENST00000653522.1:145151-ENST00000451036.5:20146|1036
EILLIHLCPPLYCQHSGR
>FUSION-ENST00000665698.1:194766-ENST00000451036.5:20149|736
VFLQKALRYSSFNYFSVS
>FUSION-ENST00000657693.1:145151-ENST00000451036.5:20146|7047
MKLLLLICLNSGSDIFLK
>FUSION-ENST00000665698.1:194766-ENST00000451036.5:20149|1965
VAGITGICHHAR
>FUSION-ENST00000653522.1:145151-ENST00000451036.5:20146|2199
DAYAGLLQRYMGCG
>FUSION-ENST00000653522.1:145151-ENST00000451036.5:20146|2492
EGKKEGGEEGR
>ENST00000473593.1|SNV-67850-A-C|2
ASIICHIPQCITRVLDR
>FUSION-ENST00000665698.1:194766-ENST00000451036.5:20149|325
KNYCTPR
>FUSION-ENST00000657693.1:145151-ENST00000451036.5:20146|7605
VCKHHLLSWLYL
>FUSION-ENST00000665698.1:194766-ENST00000451036.5:20149|1153
MKNELGSEVGRR
>FUSION-ENST00000657693.1:145151-ENST00000451036.5:20146|4820
SKVVAGDSHAR
>FUSION-ENST00000653522.1:215919-ENST00000451036.5:20149|431
YWDYGCAPLR
>FUSION-ENST00000665698.1:194766-ENST00000451036.5:20149|1332
MGSGKAGQRGASQPCLER
>FUSION-ENST00000657693.1:145151-ENST00000451036.5:20146|2969
SRVRDALVLYLK
>FUSION-ENST00000657693.1:145151-ENST00000451036.5:20146|7283
PRGGVASPSR
>FUSION-ENST00000657693.1:145151-ENST00000451036.5:20146|8559
MRLCVDASCLFLVVCR
>ENST00000376828.6|INDEL-1772-G-GCA|9
ARAWSGSTDTWR
>FUSION-ENST00000653522.1:145151-ENST00000451036.5:20146|1074
DSVWKINK
>FUSION-ENST00000665698.1:194766-ENST00000451036.5:20149|2537
VIKLASQPRFICL
>ENST00000282251.9|SNV-28520-A-G|4
[truncated: 589,357 more chars]
