# Supplementary material for: Identification of non-canonical peptides with moPepGen
Source: Nat Biotechnol. 2025 Jun 16;44(4):568–73. doi: 10.1038/s41587-025-02701-0 (PMC12680078; doi:10.1038/s41587-025-02701-0)
Supplement: Supplementary file 4 — Supplementary Data: Cancer cell line variant peptide database. Custom peptide database FASTA file for each of the 376 cell lines from the Cancer Cell Line Encyclopedia with proteomics characterization or used in the reference channel. Variant peptide FASTA files were produced by moPepGen as the result of cell-line-specific publicly available mutations and fusions. [file 41587_2025_2701_MOESM4_ESM.zip › ACH-000390.fasta]

>ENST00000478357.1|SNV-222103-C-T|1
TTSNPGLNSPQFVGQQQQFSAK
>ENST00000533343.1|SNV-227748-A-T|4
LQRPFRSGCSCHMRWR
>ENST00000551359.5|SNV-1028-T-A|1
PQPCILPWTQSWMPT
>ENST00000307564.8|SNV-47627-C-A|1
YTERLPGEPRGEEQIVPPGR
>ENST00000541874.1|SNV-333529-T-C|7
EECAPGGCLMELCIQLSIITLGK
>ENST00000617492.4|SNV-58939-G-A|2
SLNVARLAVNVMGTLLTVLTQAK
>ENST00000503126.1|SNV-31390-G-T|3
NMLRGQMHI
>ENST00000370758.5|SNV-232788-A-C|1
VAAISESPVAETSAST
>ENST00000472035.5|SNV-222103-C-T|4
MASGMTTSNPGLNSPQFVGQQQQ
>ENST00000426706.6|INDEL-35456-A-AA|2
EWPLVNYR
>ENST00000442668.7|MNV-19845-CC-C|19
FKDIIHYDPTKQDHALTK
>ENST00000504582.5|SNV-242419-G-A|3
MTVSLWADIRTSCPASSSTIPLH
>ENST00000529601.5|SNV-1394-T-C|11
ASRPWCRQPCWWGWGCQRGCLWGR
>ENST00000258456.3|INDEL-856-G-GGCGCCTGCA|1
LQRLQRQQQVSVDLSFK
>ENST00000507640.1|SNV-79302-A-C|10
MIVKNYAYTPSKNFEGNSFIGSLK
>ENST00000608442.2|SNV-20729-G-A|2
SWASLFHR
>ENST00000461872.6|SNV-184195-A-G|3
LFGSSTNNGR
>ENST00000551492.5|SNV-280807-A-G|2
YDGIYCESTYQNLQALRKGK
>ENST00000438257.9|SNV-176475-T-C|1
KSFLLDAYKQVK
>ENST00000007414.8|SNV-1834-G-C|4
LGTEGVMPERQEGHLLKNR
>ENST00000382031.5|SNV-13296-T-C|2
RGETIGKGLSGER
>ENST00000613690.4|INDEL-40555-A-AG|4
ECSKVILR
>ENST00000249053.3|SNV-6737-C-A|2
WGRSAQGHPIGHSVPAVL
>ENST00000507765.1|SNV-25245-C-T|7
WMTLWRSLRSTLR
>ENST00000461286.4|SNV-37033-C-G|3
GKSAAPCWQRGGLHPSNSQSR
>ENST00000668726.1|SNV-118741-C-A|6
CCCSAELGSPRRK
>ENST00000295448.8|SNV-23467-A-G|3
YFKGLMHVHNELVDPLFSMKDGN
>ENST00000442668.7|MNV-19845-CC-C|14
QDHALTKEKEMISQK
>ENST00000251527.10|SNV-32186-A-T|1
TVNHMWPFICQFIEKLFR
>ENST00000639069.1|SNV-751068-G-T|2
TGPSPGSPVTNR
>ENST00000167586.7|MNV-3010-TGT-T|7
GQVGGDQCGDGR
>ENST00000402010.6|SNV-70114-A-C|3
EIRKVLDANSCPSELHEK
>ENST00000352460.7|MNV-38324-GTTTG-G|2
DDEGYPSFWPGYLILWSWR
>ENST00000671822.1|MNV-20945-GACTCATAT-G|3
ETKVLQPFLNRK
>ENST00000592944.1|SNV-4479-T-C|2
RSWCLGLLAAITS
>ENST00000495945.1|SNV-306747-T-C|1
SSDTLPVYDTLTFCASRNT
>ENST00000526361.1|SNV-15862-T-C|1
MIPPKRK
>ENST00000424533.5|SNV-79302-A-C|2
NYAYTPSKNFEDSSPETLEAHK
>ENST00000541874.1|SNV-333529-T-C|2
SVLQGAVSWSSAFSSASSR
>ENST00000380950.7|SNV-38491-C-A|3
KSKVTSIVQEEDPNEEL
>ENST00000357250.10|SNV-2736-C-T|5
RRPRFPVNSNSNGGNEFCPK
>ENST00000511470.1|SNV-102261-G-T|2
MLLIRDREP
>ENST00000466229.5|SNV-84856-C-T|2
MPTSTSDSQFSQYDNHTELLGWRK
>ENST00000656356.1|SNV-1542-C-A|1
TSKTKNIR
>ENST00000368799.2|SNV-12324-C-G|1
DGCRHPRSHHEDR
>ENST00000442668.7|MNV-19845-CC-C|18
DIIHYDPTKQDHALTK
>ENST00000529601.5|SNV-1394-T-C|14
KASRPWCRQPCWWGWGCQR
>ENST00000475281.1|SNV-4894-C-T|1
VANLQPHPLLPGPAVR
>ENST00000450966.5|SNV-80864-C-T|1
TYASALDLVWNAAQGGTAGSLRQR
>ENST00000295448.8|SNV-23467-A-G|2
GLMHVHNELVDPLFSMK
>ENST00000185150.9|SNV-12031-C-T|2
EKLNEIPTK
>ENST00000581241.5|SNV-24190-A-G|5
KWLPPHPSPLPHTR
>ENST00000167586.7|INDEL-3006-G-GTG|5
KNHEEEMNALRGQVGGEMSMWR
>ENST00000375915.4|SNV-1775-C-T|2
YLQLEEYSVKSCPEDCK
>ENST00000280333.9|SNV-93947-G-C|2
FISQNYLVRWSSSGLPK
>ENST00000457545.7|INDEL-28669-C-CGTG|1
AFDVFKEFSHLEDFPFDAEY
>ENST00000526594.1|SNV-75628-A-G|3
TQDGEIYYVNHKNKTTSWLDPR
>ENST00000546188.5|SNV-333529-T-C|1
MEECAPGGCLMELCIQLSIITLGK
>ENST00000423463.6|SNV-138912-G-T|4
MTAAIKDLQLRACPFLPVK
>ENST00000529601.5|SNV-1394-T-C|6
GCLWGRSRK
>ENST00000537935.1|SNV-625-T-A|3
IIPHTYCEHMGIARLACASNKVNIR
>ENST00000321521.13|SNV-60017-T-C|2
SPLPRPR
>ENST00000504734.5|SNV-31390-G-T|4
HAKRPDAYLKTYFTDK
>ENST00000309041.11|MNV-20945-GACTCATAT-G|4
NKGASTLSQQENSVNVRHFK
>ENST00000225171.7|SNV-26664-C-T|1
MSMHWVVRGKK
>ENST00000380152.7|MNV-4086-CA-C|2
LHKGNHLIISWLQLQ
>ENST00000284136.10|SNV-187001-A-C|6
WYIQRSGDEHREELKPAER
>ENST00000263686.11|INDEL-35456-A-AA|1
KAFQTKR
>ENST00000167586.7|SNV-3058-T-C|MNV-3010-TGT-T|4
CTWRGPEPHPER
>ENST00000357250.10|SNV-2736-C-T|2
FPVNSNSNGGNEFCPK
>ENST00000309041.11|MNV-20945-GACTCATAT-G|1
GASTLSQQENSVNVRHFKR
>ENST00000209884.5|SNV-41030-G-T|3
NYLLLPQELPLMQGPR
>ENST00000448983.1|SNV-1063032-C-T|4
MSTCLSGERQRK
>ENST00000368799.2|SNV-12324-C-G|5
WSGSASRNHHGSAQEQSRDGCR
>ENST00000394144.9|SNV-62652-A-G|2
AIKQQIMRVLDALES
>ENST00000382031.5|SNV-13296-T-C|4
SPPCEDFSVTGESEKRGETIGK
>ENST00000442668.7|MNV-19845-CC-C|5
NYLRCLK
>ENST00000618050.4|SNV-30081-C-A|1
KPLPPEPAAATVSTSELKK
>ENST00000327741.9|SNV-1295-A-C|3
FLEQQNKLLETKLPFYQNR
>ENST00000468471.2|SNV-751068-G-T|1
TGPSPGSPVTNRTEKK
>ENST00000529601.5|SNV-1394-T-C|7
GCLWGRSR
>ENST00000504734.5|SNV-31390-G-T|5
HAKRPDAYLK
>ENST00000442668.7|MNV-19845-CC-C|8
VKQNEKR
>ENST00000380950.7|SNV-38491-C-A|1
VTSIVQEEDPNEEL
>ENST00000398519.9|SNV-24190-A-G|3
EERLGHSRNPATR
>ENST00000461872.6|SNV-184195-A-G|5
KLFGSSTNNGR
>ENST00000526594.1|SNV-75628-A-G|5
TQDGEIYYVNHKNK
>FUSION-ENST00000625598.1:415-ENST00000368690.7:166|4
NRERAINLSILSVSGPGEQTDRPTR
>ENST00000368799.2|SNV-12324-C-G|2
DGCRHPR
>ENST00000374431.7|SNV-162968-A-T|1
SENPTGPTEGSVR
>ENST00000582844.5|SNV-24190-A-G|1
LPAASLPQPPA
>ENST00000493734.5|SNV-11915-C-G|4
ASGPRSAAPAR
>ENST00000560192.5|SNV-3439-C-T|11
MVVCGGKASTSPMTR
>ENST00000300036.6|SNV-118428-A-G|2
LENKHESMISELEVR
>ENST00000442668.7|MNV-19845-CC-C|3
CLKKCIIILLWI
>ENST00000617492.4|SNV-58939-G-A|1
SLNVARLAVNVMGTLLTVLTQAKR
>ENST00000209884.5|SNV-41030-G-T|2
NYLLLPQELPLMQGPRTRPR
>ENST00000310754.5|SNV-1018-T-C|1
LVTLIVSVLTVGFHLAGPQNR
>ENST00000476662.1|MNV-3010-TGT-T|11
MNALRGQVGGDQCGDGR
>ENST00000617445.4|SNV-2623-G-A|1
EEQKVKR
>ENST00000357387.8|INDEL-123876-A-AA|1
ILNSLTLPNKKTS
>ENST00000504734.5|SNV-31390-G-T|1
RPDAYLKTYFTDKK
>ENST00000164024.5|SNV-3868-C-G|1
IPAYDPDVSDHVFYSFER
>ENST00000309041.11|MNV-20945-GACTCATAT-G|5
NKGASTLSQQENSVNVR
>ENST00000167586.7|SNV-3058-T-C|MNV-3010-TGT-T|2
GPEPHPER
>ENST00000461286.4|SNV-37033-C-G|5
LASLKLTVQNPR
>ENST00000466229.5|SNV-84856-C-T|5
TTTLNYWDGEK
>ENST00000581241.5|SNV-24190-A-G|12
SGWDTRGTRLPAASLPQPPAACGGR
>ENST00000650528.1|SNV-3688-C-G|2
GFLETSKMLVLR
>ENST00000526594.1|SNV-75628-A-G|2
MGTSHDSGWRNLLCKP
>ENST00000374431.7|SNV-162968-A-T|2
QILCCQRSENPTGPTEGSVR
>ENST00000617492.4|SNV-58939-G-A|3
QIFAIQLLSHLCIQYALPKSLNVAR
>ENST00000526594.1|SNV-75628-A-G|6
MTQDGEIYYVNHKNK
>ENST00000422223.6|SNV-105997-C-G|2
HHSLEIPFSIIINR
>ENST00000561380.1|SNV-6949-A-G|2
MKWLKEAEEESSGGEEEDEDENIE
>ENST00000610588.4|SNV-61854-A-G|5
SHRQMSCVNKESR
>ENST00000316519.11|SNV-62812-G-A|2
GEIQARNLDMAVEAWNEEGK
>ENST00000447648.7|SNV-18569-G-T|1
EARPNTHPCPAPTPAELPWTNIDLK
>ENST00000584688.1|SNV-76-G-A|2
PGPCAQLTCLSPDR
>ENST00000230792.7|SNV-3477-T-G|3
KPWFLTNEVEECENYVSK
>ENST00000609686.3|SNV-228574-C-A|1
DGIAIITTAASDMLSEHSFITEPK
>ENST00000462765.5|SNV-184477-C-T|1
YFPANLPIIWLHNVD
>ENST00000489992.5|SNV-5419-C-T|2
LGLLDCPFAPGIAGPLHAQR
>ENST00000608442.2|SNV-20729-G-A|3
SFLSLRSWASLFHR
>ENST00000533207.5|SNV-79879-A-T|6
MKVLLLLYTIPLEGLR
>ENST00000507640.1|SNV-79302-A-C|12
NLIKMIVKNYAYTPSK
>ENST00000476938.5|SNV-2009-A-T|1
YPASFTVGGAG
>ENST00000193391.8|SNV-91169-G-T|SNV-91171-A-T|1
QIFESSELSREEIQERMR
>ENST00000283357.10|SNV-4756-C-T|1
LFPAKMSTKNSTDLVEYVDK
>ENST00000476437.1|SNV-85405-A-G|1
TATDVIILFQMTKP
>ENST00000251527.10|SNV-32186-A-T|3
AEWLNKTVNHMWPFICQFIEKLFR
>ENST00000533343.1|SNV-227748-A-T|7
MLQRPFRSGCSCHMR
>FUSION-ENST00000625598.1:415-ENST00000368690.7:166|3
ERAINLSILSVSGPGEQTDRPTR
>ENST00000468005.1|SNV-2009-A-T|1
SDLELCPSSTTFSLCDLVMGSLNR
>ENST00000284136.10|SNV-187001-A-C|2
EELKPAERIIK
>ENST00000194155.7|SNV-256-G-T|1
QVLIFFVLLVIAQASCQPR
>ENST00000565624.3|SNV-54240-G-A|1
HSAGKAAGSPGDPWGQEGEAKK
>ENST00000529601.5|SNV-1394-T-C|5
SRKCSCPWR
>ENST00000308488.10|SNV-144120-A-G|6
KENKRPQGAAAAR
>ENST00000561910.5|SNV-443-G-A|3
NCTQTQACHGVSPGDRVSTLLR
>ENST00000314644.2|SNV-563-T-G|2
YVAICKPLHYSSSMNR
>ENST00000308488.10|SNV-144120-A-G|3
RPQGAAAAR
>ENST00000367942.4|SNV-85405-A-G|2
NSYRCDHSVSNDK
>ENST00000193391.8|SNV-91169-G-T|SNV-91171-A-T|4
EEIRQIFESSELSREEIQER
>ENST00000284136.10|SNV-187001-A-C|4
SGDEHREELKPAERIIK
>ENST00000280333.9|SNV-93947-G-C|3
FISQNYLVR
>ENST00000300036.6|SNV-118428-A-G|4
NLTKLENK
>ENST00000380152.7|MNV-4086-CA-C|3
NTITNQTYLKLHKGNHLIISWLQLQ
>ENST00000561910.5|SNV-443-G-A|1
VSTLLRQT
>ENST00000472035.5|SNV-222103-C-T|2
MTTSNPGLNSPQFVGQQQQ
>ENST00000438257.9|SNV-176475-T-C|3
CVRKSFLLDAYK
>ENST00000477862.1|MNV-19845-CC-C|5
MIQRSKTMHLR
>ENST00000507640.1|SNV-79302-A-C|2
LIRHPKILK
>ENST00000579925.5|SNV-10595-G-C|3
IPVVVYRHLPNGAAIAR
>ENST00000327741.9|SNV-1295-A-C|1
LPFYQNR
>ENST00000671822.1|MNV-20945-GACTCATAT-G|2
VLQPFLNRK
>ENST00000357250.10|SNV-2736-C-T|4
RPRFPVNSNSNGGNEFCPK
>ENST00000584688.1|SNV-76-G-A|3
MPGPCAQLTCLSPDR
>ENST00000493734.5|SNV-11915-C-G|6
AALEVQRLR
>ENST00000265990.11|SNV-95029-C-T|1
ATGHVFQALQYLCK
>ENST00000527290.1|SNV-15862-T-C|2
MIPPKRYFLEEGLVSIYTADGHL
>ENST00000225171.7|SNV-26664-C-T|3
MSMHWVVR
>ENST00000448983.1|SNV-1063032-C-T|2
STCLSGERQR
>ENST00000581241.5|SNV-24190-A-G|15
MTPSGSAGTERSGWDTRGTR
>ENST00000611852.4|SNV-2623-G-A|1
TMEEQKVKR
>ENST00000529601.5|SNV-1394-T-C|12
ASRPWCRQPCWWGWGCQR
>ENST00000581241.5|SNV-24190-A-G|6
RKWLPPHPSPLPHTR
>ENST00000551359.5|SNV-1028-T-A|2
MPQPCILPWTQSWMPT
>ENST00000321521.13|SNV-60017-T-C|3
KSPLPRPRK
>ENST00000581241.5|SNV-24190-A-G|1
LTPPPGPSPAWRESGK
>ENST00000643308.1|SNV-45638-C-T|3
LRPLQRPPWR
>ENST00000457545.7|INDEL-28669-C-CGTG|3
NWRAFDVFK
>ENST00000581241.5|SNV-24190-A-G|17
MTPSGSAGTERSGWDTR
>ENST00000442668.7|MNV-19845-CC-C|15
QDHALTKEK
>ENST00000263686.11|INDEL-35456-A-AA|2
SDNGWDAPGFAKKAFQTK
>ENST00000545012.5|SNV-10192-C-T|2
DGPTAGCTVPLPPCLGICLDYER
>ENST00000284136.10|SNV-187001-A-C|3
EELKPAER
>ENST00000185150.9|SNV-12031-C-T|1
LNEIPTK
>ENST00000638632.1|SNV-751068-G-T|2
TGPSPGSPVTNRSTCR
>ENST00000260803.9|SNV-174-C-G|4
VAVAGCCHGELDKMYETLALAER
>ENST00000462765.5|SNV-184477-C-T|2
MYFPANLPIIWLHNVD
>ENST00000466229.5|SNV-84856-C-T|1
PTSTSDSQFSQYDNHTELLGWRK
>ENST00000346219.7|SNV-73065-C-T|1
GAAFFPHFS
>ENST00000332142.10|SNV-2198-A-T|1
HDIAQIAQALLGSEEWKVEVTYYHK
>FUSION-ENST00000429002.6:73262-ENST00000547554.1:1378|7
KSQASCFYLPTQTKSLSK
>ENST00000560192.5|SNV-3439-C-T|4
MTRTTGMLK
>ENST00000398519.9|SNV-24190-A-G|2
LGHSRNPATR
>ENST00000317391.8|SNV-50508-T-C|2
NIPFHISVLEENEDSR
>ENST00000488337.5|SNV-234699-G-T|7
WGFEHPGLQSSPGK
>ENST00000550385.1|SNV-23202-A-G|1
WDYTIPILEIKLR
>ENST00000608442.2|SNV-20729-G-A|4
RSFLSLRSWASLFHR
>ENST00000581241.5|SNV-24190-A-G|4
WLPPHPSPLPHTR
>ENST00000314644.2|SNV-563-T-G|1
YVAICKPLHYSSSMNRR
>ENST00000342992.10|SNV-258796-G-A|5
VSAQNEKGISDPRQLSVPVITK
>ENST00000382031.5|SNV-13296-T-C|1
GETIGKGLSGER
>ENST00000342992.10|SNV-258796-G-A|3
GISDPRQLSVPVITKDLVIPPAFK
>ENST00000380950.7|SNV-38491-C-A|2
SKVTSIVQEEDPNEEL
>ENST00000193391.8|SNV-91171-A-T|1
QMFESSELSREEIQERMR
>ENST00000337836.9|SNV-102261-G-T|5
SRTLECNNPAPQR
>ENST00000613690.4|INDEL-40555-A-AG|1
AFTTNSA
>ENST00000671822.1|MNV-20945-GACTCATAT-G|1
VLQPFLNRKIQSTLDILK
>ENST00000560192.5|SNV-3439-C-T|10
VVCGGKASTSPMTR
>ENST00000167586.7|INDEL-3006-G-GTG|3
GQVGGEMSMWR
>ENST00000307564.8|SNV-47627-C-A|4
TRGRPADSPATWGSHYGSKYTER
>ENST00000519911.5|SNV-11048-C-G|3
GPNRGVIITMLVTCSVCCYVLSR
>ENST00000300737.8|SNV-227748-A-T|1
WLQLSHEVEVQYYNIKKQNAEK
>ENST00000375915.4|SNV-1775-C-T|3
YLQLEEYSVK
>ENST00000581241.5|SNV-24190-A-G|8
LPAASLPQPPAACGGRR
>ENST00000307564.8|SNV-47627-C-A|3
GRPADSPATWGSHYGSKYTER
>ENST00000541874.1|SNV-333529-T-C|1
SVLQGAVSWSSAFSSASSRWGSS
>ENST00000582083.1|SNV-6813-G-A|3
LAHLEDKLRLLAQAQDEAQGACLQ
>ENST00000461286.4|SNV-37033-C-G|7
VSGTVLAERRLASLK
>ENST00000167586.7|MNV-3010-TGT-T|1
GPEPHSERDA
>ENST00000650528.1|SNV-3688-C-G|4
IPYTEPAEYEFLWGPRGFLETSK
>ENST00000367462.5|SNV-379637-T-A|8
TDRRIEVHAIFISK
>ENST00000342992.10|SNV-258796-G-A|2
QLSVPVITK
>ENST00000394144.9|SNV-62652-A-G|3
AIKQQIMR
>ENST00000399878.8|SNV-59168-A-G|1
ASYCLAVFYETGLNVPR
>ENST00000507640.1|SNV-79302-A-C|5
NYAYTPSKNFEGNSFIGSLKELF
>ENST00000579930.5|SNV-12552-G-T|3
VDTISVNGSVQLSYISFQFR
>ENST00000652584.1|SNV-36422-A-G|3
VQPVYGGTNEIMK
>ENST00000560192.5|SNV-3439-C-T|6
ASTSPMTRTTGMLK
>ENST00000560192.5|SNV-3439-C-T|8
VVCGGKASTSPMTRTTGMLK
>ENST00000260803.9|SNV-174-C-G|3
VAVAGCCHGELDKMYETLALAERR
>ENST00000424533.5|SNV-79302-A-C|4
MIVKNYAYTPSK
>ENST00000541874.1|SNV-333529-T-C|5
ELCIQLSIITLGK
>ENST00000668726.1|SNV-118741-C-A|5
RKNSLTTVR
>ENST00000668726.1|SNV-118741-C-A|3
KNSLTTVRFLFSIFPTNLEK
>ENST00000397033.7|SNV-41493-A-G|1
FYFSSDGTSDVITGSIQVSSR
>ENST00000216554.8|SNV-6949-A-G|1
AEPFMKWLK
>ENST00000493734.5|SNV-11915-C-G|1
SAAPARRPSAAARCSACTCGCTPAR
>ENST00000643759.2|SNV-67418-C-A|1
VKNFEMCQEFEQNASTFLQWILETR
>ENST00000399537.8|SNV-92617-G-A|2
EPGFEAGPEASDNDLWTRR
>ENST00000167586.7|MNV-3010-TGT-T|6
GQVGGDQCGDGRCTWR
>ENST00000367942.4|SNV-85405-A-G|1
CDHSVSNDK
>ENST00000507765.1|SNV-25245-C-T|2
STLRASSPAACSCR
>ENST00000466229.5|SNV-84856-C-T|6
MTTTLNYWDGEK
>ENST00000493734.5|SNV-11915-C-G|2
SAAPARRPSAAAR
>ENST00000295448.8|SNV-23467-A-G|5
TVKYFKGLMHVHNELVDPLFSMK
>ENST00000618050.4|INDEL-30081-C-CAA|1
KPLPPEPAAAQQSPQVS
>ENST00000263686.11|INDEL-35456-A-AA|6
EWPLVNYRANLPSR
>ENST00000417331.6|SNV-93-A-G|2
GMDGDSR
>ENST00000610588.4|SNV-61854-A-G|3
QMSCVNKESRYGFTPGNGQMPR
>ENST00000611852.4|SNV-2623-G-A|2
TMEEQKVK
>ENST00000466229.5|SNV-84856-C-T|4
MPTSTSDSQFSQYDNHTELLGWR
>ENST00000438257.9|SNV-176475-T-C|6
RMLTSEGLRCVR
>ENST00000476662.1|MNV-3010-TGT-T|8
NALRGQVGGDQCGDGRCTWR
>ENST00000442668.7|MNV-19845-CC-C|6
LRNYLRCLK
>ENST00000560192.5|SNV-3439-C-T|9
MVVCGGKASTSPMTRTTGMLK
>ENST00000399537.8|SNV-92617-G-A|3
EPGFEAGPEASDNDLWTR
>ENST00000448983.1|SNV-1063032-C-T|1
STCLSGERQRK
>ENST00000426665.6|SNV-26175-G-T|3
AFIRNNDLIKHQR
>ENST00000432999.6|SNV-5728-G-A|2
QNFSELSLNDFWSSLIQEYPNIAR
>ENST00000476662.1|INDEL-3006-G-GTG|5
NALRGQVGGEMSMWR
>ENST00000399537.8|SNV-92617-G-A|6
LRGPKEPGFEAGPEASDNDLWTR
>ENST00000193391.8|SNV-91171-A-T|2
QMFESSELSREEIQER
>ENST00000560192.5|SNV-3439-C-T|5
ASTSPMTRTTGMLKTCR
>ENST00000533343.1|SNV-227748-A-T|5
MLQRPFRSGCSCHMRWR
>ENST00000332142.10|SNV-2198-A-T|2
HDIAQIAQALLGSEEWK
>ENST00000572285.5|MNV-4472-GGTGAGGGGCAGGCCTGGGGGCCGGGAAGGGCTGGGCCAGACCCCAGCCTTGGTGGGGTGAGCAGGGGGAAGCTTGGTTCTTGAGCTTCCTGTCCATATGTAG-G|1
ALGATGLVAPQGWSATWPDTR
>ENST00000337836.9|SNV-102261-G-T|1
TLECNNPAPQRGGKR
>ENST00000463982.2|SNV-174-C-G|1
YETLALAERR
>ENST00000423463.6|SNV-138912-G-T|3
TAAIKDLQLRACPFLPVK
>ENST00000194155.7|SNV-256-G-T|2
QRQVLIFFVLLVIAQASCQPR
>ENST00000582844.5|SNV-24190-A-G|2
GTRLPAASLPQPPA
>ENST00000421467.6|SNV-2009-A-T|1
IELHGKPIEVEHSVPKRQCEH
>ENST00000167586.7|INDEL-3006-G-GTG|1
WTLHLAWT
>ENST00000324868.13|SNV-5024-G-T|3
DKTSPFELYQFFVRQPDDSVESYLK
>ENST00000283357.10|SNV-4756-C-T|5
KVRLFPAK
>ENST00000268138.12|SNV-31340-T-G|5
KENSHPAPQQPSQPGK
>ENST00000368799.2|SNV-12324-C-G|3
NHHGSAQEQSRDGCRHPR
>ENST00000300036.6|SNV-118428-A-G|5
AKNLTKLENK
>ENST00000438257.9|SNV-176475-T-C|2
KSFLLDAYK
>ENST00000608442.2|SNV-20729-G-A|1
SWASLFHRASFLFSSSSSLVCSR
>ENST00000432999.6|SNV-5728-G-A|1
QNFSELSLNDFWSSLIQEYPNIARR
>ENST00000561910.5|SNV-443-G-A|2
NCTQTQACHGVSPGDRVSTLLRQT
>ENST00000225171.7|SNV-26664-C-T|2
MSMHWVVRGK
>ENST00000668726.1|SNV-118741-C-A|2
NSLTTVR
>ENST00000388767.7|SNV-3791-A-G|1
NITEPIITLEGHSER
>ENST00000507640.1|SNV-79302-A-C|1
HPKILKVIPLLAV
>ENST00000581241.5|SNV-24190-A-G|11
GTRLPAASLPQPPAACGGR
>ENST00000488337.5|SNV-234699-G-T|6
FSPVRRFSDGASSIQAFK
>ENST00000360265.8|SNV-165122-C-T|1
EALWNRLAQLRK
>ENST00000230792.7|SNV-3477-T-G|1
KPWFLTNEVEECENYVSKTLLDRK
>ENST00000491719.5|SNV-2009-A-T|3
MDSETSDTKYPASFTVGDNLWLN
>ENST00000503126.1|SNV-31390-G-T|2
MLRGQMHI
>ENST00000461872.6|SNV-184195-A-G|4
KLFGSSTNNGRIFK
>ENST00000368799.2|SNV-12324-C-G|4
NHHGSAQEQSRDGCR
>ENST00000491719.5|SNV-2009-A-T|5
MDSETSDTK
>ENST00000367942.4|SNV-85405-A-G|3
EAQDTSDGIIQKNSYRCDHSVSNDK
>ENST00000417331.6|SNV-93-A-G|4
SGSVGSQAVARGMDGDSR
>ENST00000561380.1|SNV-6949-A-G|1
KWLKEAEEESSGGEEEDEDENIE
>ENST00000507765.1|SNV-25245-C-T|1
STLRASSPAACSCRTTK
>ENST00000396253.7|MNV-38324-GTTTG-G|3
MTDICRSCGFWPGYLILWSWR
>ENST00000611852.4|SNV-2623-G-A|3
ELKTMEEQKVK
>ENST00000396253.7|MNV-38324-GTTTG-G|1
EEERPSPILCI
>ENST00000476662.1|MNV-3010-TGT-T|10
NALRGQVGGDQCGDGR
>ENST00000665223.1|SNV-144792-G-C|2
MGPGVSAAIS
>ENST00000374695.8|SNV-109251-C-T|2
EPCLHGGTCQGTRCLCLSGFSGPR
>ENST00000346219.7|SNV-73065-C-T|2
EQLDFMESMLSHGKGAAFFPHFS
>ENST00000526594.1|SNV-75628-A-G|1
GTSHDSGWRNLLCKP
>ENST00000377411.5|SNV-406-G-T|1
SARGPRTDR
>ENST00000541874.1|SNV-333529-T-C|4
MVTAWKSVLQGAVSWSSAFSSASSR
>ENST00000489992.5|SNV-5419-C-T|3
MLGLLDCPFAPGIAGPLHAQR
>ENST00000448983.1|SNV-1063032-C-T|5
MSTCLSGERQR
>ENST00000309041.11|MNV-20945-GACTCATAT-G|6
NELQRNKGASTLSQQENSVNVR
>ENST00000263665.6|SNV-149907-T-A|1
ELGSPTPLVLRSDGVMGEYEPK
>ENST00000360265.8|SNV-165122-C-T|4
KEALWNR
>ENST00000283357.10|SNV-4756-C-T|3
VRLFPAKMSTK
>ENST00000559398.1|SNV-38491-C-A|1
SFKKMSSF
>ENST00000167586.7|INDEL-3006-G-GTG|2
GQVGGEMSMWRWTLHLAWT
>ENST00000374990.6|SNV-1196-C-T|4
MEAAVAAPR
>ENST00000328735.10|SNV-563-C-G|1
AAPELAPAPFTLPLGVAAATNR
>ENST00000367462.5|SNV-379637-T-A|5
IEVHAIFISK
>ENST00000426665.6|SNV-26175-G-T|5
IHTGEKPYECCQCGKAFIRNNDLIK
>ENST00000167586.7|MNV-3010-TGT-T|5
GQVGGDQCGDGRCTWRGPEPHSER
>ENST00000308488.10|SNV-144120-A-G|1
RPQGAAAARRK
>ENST00000399537.8|SNV-92617-G-A|1
EPGFEAGPEASDNDLWTRRR
>ENST00000584688.1|SNV-76-G-A|1
QVLILLNVQHDLQPVACPPLDR
>ENST00000448983.1|SNV-1063032-C-T|3
STCLSGER
>ENST00000638632.1|SNV-751068-G-T|1
TGPSPGSPVTNRSTCRK
>ENST00000493734.5|SNV-11915-C-G|10
APAHPHGRAALEVQR
>ENST00000303230.6|SNV-434426-C-A|2
STVPQRVTIFRQMSSGAIPPNR
>ENST00000376636.7|SNV-138912-G-T|2
DLQLRACPFLPVK
>ENST00000167586.7|MNV-3010-TGT-T|SNV-3058-T-C|1
GQVGGDQCGDGRCTWRGPEPHPER
>ENST00000448983.1|SNV-1063032-C-T|6
MSTCLSGER
>ENST00000438257.9|SNV-176475-T-C|4
MLTSEGLRCVRK
>ENST00000468005.1|SNV-2009-A-T|3
DSETSDTKYPASFTVGGNGAALR
>ENST00000303230.6|SNV-434426-C-A|1
VTIFRQMSSGAIPPNR
>FUSION-ENST00000429002.6:73262-ENST00000547554.1:1378|12
KIGGHGPTLKVGK
>ENST00000461872.6|SNV-184195-A-G|1
LFGSSTNNGRIFKEKPLIICFI
>ENST00000337836.9|SNV-102261-G-T|2
TLECNNPAPQRGGK
>ENST00000618050.4|SNV-30081-C-A|2
KPLPPEPAAATVSTSELK
>ENST00000556811.5|SNV-176475-T-C|6
LTSEGLRCVR
>ENST00000533343.1|SNV-227748-A-T|3
SGCSCHMR
>ENST00000639069.1|SNV-751068-G-T|1
TGPSPGSPVTNRMQQG
>ENST00000581086.5|MNV-40014-CTTGTCAGGCT-C|1
STQLTIESEAPSDSSGINLGVISLK
>ENST00000533207.5|SNV-79879-A-T|5
KVLLLLYTIPLEGLR
>FUSION-ENST00000429002.6:73262-ENST00000547554.1:1378|9
LRKSQASCFYLPTQTK
>ENST00000380152.7|MNV-4086-CA-C|4
NTITNQTYLKLHK
>ENST00000251527.10|SNV-32186-A-T|2
TVNHMWPFICQFIEK
>ENST00000507765.1|SNV-25245-C-T|6
MTLWRSLRSTLR
>ENST00000617445.4|SNV-2623-G-A|3
MEEQKVK
>ENST00000457545.7|INDEL-28669-C-CGTG|4
LSDEEMATILSFNRNWRAFDVFK
>ENST00000638512.1|SNV-751068-G-T|1
TGPSPGSPVTNRKK
>ENST00000325455.10|SNV-79879-A-T|2
VLLLLYTIPLEGLR
>ENST00000415676.6|SNV-447482-G-A|2
DVVILVDVSGSMKGLHLTIAK
>ENST00000565624.3|SNV-54240-G-A|4
GKHSAGK
>ENST00000315273.4|SNV-116461-G-C|2
ERPFFQLQMCEYLLKVNEIK
>ENST00000367674.7|SNV-364021-T-A|2
VVYSTLAGEQYHEVQVPR
>ENST00000579925.5|SNV-10595-G-C|2
HLPNGAAIAR
>ENST00000380152.7|MNV-4086-CA-C|5
NTITNQTYLK
>ENST00000354373.2|SNV-3254-G-C|4
IHLTTERGFWTVSLRDASR
>ENST00000491719.5|SNV-2009-A-T|4
DSETSDTK
>ENST00000329705.11|SNV-22695-G-A|1
TAGDHLC
>ENST00000373965.6|SNV-1800463-C-G|1
IQAALPAAKPAVR
>ENST00000309041.11|MNV-20945-GACTCATAT-G|3
GASTLSQQENSVNVR
>ENST00000504582.5|SNV-242419-G-A|2
TVSLWADIRTSCPASSSTIPLH
>ENST00000354728.5|SNV-555-T-G|3
YFSLPSVVFARGIR
>FUSION-ENST00000625598.1:415-ENST00000368690.7:166|1
QPTSNNELSSHTTAYASNQPPI
>ENST00000316543.14|SNV-62812-G-A|3
FRPGTWTWPWK
>ENST00000560192.5|SNV-3439-C-T|14
SCRLTTWMVVCGGKASTSPMTR
>ENST00000366955.8|MNV-38933-CTG-C|1
GDLETSNLQDMQSQEISGLKD
>ENST00000638512.1|SNV-751068-G-T|2
TGPSPGSPVTNRK
>ENST00000265990.11|SNV-95029-C-T|2
LKATGHVFQALQYLCK
>ENST00000193391.8|SNV-91169-G-T|SNV-91171-A-T|2
QIFESSELSREEIQER
>ENST00000476662.1|INDEL-3006-G-GTG|MNV-3010-TGT-T|2
NALRGQVGGEINVEMDAAPGVDLSR
>FUSION-ENST00000429002.6:73262-ENST00000547554.1:1378|8
KSQASCFYLPTQTK
>ENST00000258729.8|SNV-2009-A-T|1
QWIRKLQIR
>ENST00000263686.11|INDEL-35456-A-AA|3
SDNGWDAPGFAKK
>ENST00000476662.1|SNV-3255-C-T|3
MVLHQDRGAEPRGGHQQ
>ENST00000582815.5|MNV-40014-CTTGTCAGGCT-C|2
MSTQLTIESEAPSDSSGINLGVSS
>ENST00000581241.5|SNV-24190-A-G|3
WLPPHPSPLPHTRLTPPPGPSPAWR
>ENST00000580140.5|SNV-1834-G-C|5
MPERQEGHLLKNR
>ENST00000533207.5|SNV-79879-A-T|4
MKVLLLLYTIPLEGLRSQTQFEEMR
>ENST00000300737.8|SNV-227748-A-T|2
WLQLSHEVEVQYYNIKK
>ENST00000423463.6|SNV-138912-G-T|5
TAAIKDLQLR
>ENST00000563642.6|SNV-23435-G-A|1
VQLHGCGLLQHPGEEHGEPLPRPAR
>ENST00000452085.7|SNV-182209-G-A|1
DYPYNGTNYVNVTMHLRSPITR
>ENST00000565624.3|SNV-54240-G-A|5
HHRGKHSAGK
>ENST00000477862.1|MNV-19845-CC-C|1
TMHLRKK
>ENST00000422223.6|SNV-105997-C-G|1
TNDEAPDFVVQNITVCEGQMK
>ENST00000374990.6|SNV-1196-C-T|3
EAAVAAPR
>ENST00000488337.5|SNV-234699-G-T|2
FSDGASSIQAFKAHLEK
>ENST00000284136.10|SNV-187001-A-C|5
SGDEHREELKPAER
>ENST00000337836.9|SNV-102261-G-T|3
TLECNNPAPQR
>ENST00000488337.5|SNV-234699-G-T|5
RFSDGASSIQAFK
>ENST00000426665.6|SNV-26175-G-T|1
NNDLIKHQRIHVGEETYK
>ENST00000264433.11|SNV-99811-C-T|3
VTFQIGSFASPESDFESCMK
>ENST00000346219.7|SNV-73065-C-T|3
REQLDFMESMLSHGKGAAFFPHFS
>ENST00000529601.5|SNV-1394-T-C|8
QPCWWGWGCQRGCLWGRSR
>ENST00000650528.1|SNV-3688-C-G|5
RIPYTEPAEYEFLWGPRGFLETSK
>ENST00000466229.5|SNV-84856-C-T|3
PTSTSDSQFSQYDNHTELLGWR
>ENST00000424533.5|SNV-79302-A-C|1
NYAYTPSKNFEDSSPETLEAHKIK
>ENST00000380152.7|MNV-4086-CA-C|1
GNHLIISWLQLQ
>ENST00000315273.4|SNV-116461-G-C|1
ERPFFQLQMCEYLLKVNEIKIK
>ENST00000511470.1|SNV-102261-G-T|1
LLIRDREP
>ENST00000375915.4|SNV-1775-C-T|1
YLQLEEYSVKSCPEDCKIVYK
>ENST00000493734.5|SNV-11915-C-G|9
APAHPHGRAALEVQRLR
>ENST00000284548.16|SNV-101495-C-T|1
VIAKNTVVR
>ENST00000507765.1|SNV-25245-C-T|5
TLWRSLRSTLR
>ENST00000560192.5|SNV-3439-C-T|12
LTTWMVVCGGKASTSPMTRTTGMLK
>ENST00000268138.12|SNV-31340-T-G|4
KENSHPAPQQPSQPGKDTVQEVTK
>ENST00000526594.1|SNV-75628-A-G|4
MTQDGEIYYVNHKNKTTSWLDPR
>ENST00000519920.1|SNV-92355-G-A|1
SIVDTISIQVDILSNNVPSDDVNK
>ENST00000561910.5|SNV-443-G-A|4
GHRNCTQTQACHGVSPGDRVSTLLR
>ENST00000258456.3|INDEL-856-G-GGCGCCTGCA|2
RLQRLQR
>ENST00000376636.7|SNV-138912-G-T|3
GNLENSTMTAAIKDLQLR
>ENST00000565624.3|SNV-54240-G-A|3
GKHSAGKAAGSPGDPWGQEGEAK
>ENST00000511724.1|SNV-60017-T-C|6
VSEPIHIHRKSPLPRPR
>ENST00000423463.6|SNV-138912-G-T|6
MTAAIKDLQLR
>FUSION-ENST00000429002.6:73262-ENST00000547554.1:1378|5
SQASCFYLPTQTKSLSK
>ENST00000468471.2|SNV-751068-G-T|2
TGPSPGSPVTNRTEK
>ENST00000579930.5|SNV-12552-G-T|4
VPFHRVDTISVNGSVQLSYISFQFR
>ENST00000459686.5|SNV-3791-A-G|2
RNITEPIITLEGHSER
>ENST00000216554.8|SNV-6949-A-G|4
EIRVKAEPFMK
>ENST00000581241.5|SNV-24190-A-G|10
GTRLPAASLPQPPAACGGRR
>ENST00000610452.1|SNV-92178-G-A|2
GSGSTQLLNEPK
>ENST00000480387.1|SNV-14462-A-G|1
LAEHLEVDVWVIEPQGLRFLH
>ENST00000584436.7|SNV-57277-C-T|3
DESSRSPAWRGPGRPR
>ENST00000399537.8|SNV-92617-G-A|4
GPKEPGFEAGPEASDNDLWTRR
>ENST00000295448.8|SNV-23467-A-G|4
YFKGLMHVHNELVDPLFSMK
>ENST00000644939.1|SNV-1191755-G-A|1
VPSPYVQTPVVESARPNSTSSR
>ENST00000459686.5|SNV-3791-A-G|3
MRNITEPIITLEGHSER
>ENST00000300648.7|SNV-60311-G-C|2
AMEDPGVSDTMLQALR
>ENST00000209884.5|SNV-41030-G-T|1
NYLLLPQELPLMQGPRTRPRKPIR
>FUSION-ENST00000429002.6:73262-ENST00000547554.1:1378|6
SQASCFYLPTQTK
>ENST00000610452.1|SNV-92178-G-A|1
GSGSTQLLNEPKLSRPTAAIGLK
>ENST00000610588.4|SNV-61854-A-G|1
YGFTPGNGQMPR
>ENST00000468005.1|SNV-2009-A-T|4
MDSETSDTKYPASFTVGGNGAALR
>ENST00000581241.5|SNV-24190-A-G|16
TPSGSAGTERSGWDTR
>ENST00000193391.8|SNV-91169-G-T|1
QIYESSELSREEIQERMR
>FUSION-ENST00000429002.6:73262-ENST00000547554.1:1378|1
LGQFKVNK
>ENST00000649046.1|SNV-126541-G-A|2
IERASMDGSMHTVIVQDK
>ENST00000300648.7|SNV-60311-G-C|1
AMEDPGVSDTMLQALRFVIQGAGAK
>ENST00000551634.6|SNV-280807-A-G|2
LQALRKGK
>ENST00000582083.1|SNV-6813-G-A|2
LRLLAQAQDEAQGACLQ
>ENST00000504734.5|SNV-31390-G-T|6
TGIYEEKHAKRPDAYLK
>ENST00000507640.1|SNV-79302-A-C|4
MLIRHPK
>ENST00000194155.7|SNV-256-G-T|3
VPKQRQVLIFFVLLVIAQASCQPR
>ENST00000399537.8|SNV-92617-G-A|5
GPKEPGFEAGPEASDNDLWTR
>ENST00000531770.5|SNV-5593-G-A|2
MPVVCASFEAQTWSLLGEMGMTE
>ENST00000529601.5|SNV-1394-T-C|13
ASRPWCR
>ENST00000263208.5|SNV-86165-T-C|1
EAMCLSAPAPALKLPIPSPQR
>ENST00000650528.1|SNV-3688-C-G|1
GFLETSKMLVLRFLAK
>ENST00000610588.4|SNV-61854-A-G|2
ESRYGFTPGNGQMPR
>ENST00000550746.5|SNV-56308-A-G|6
REPVSLEEWTKSIDSEGR
>ENST00000374695.8|SNV-109251-C-T|1
CLCLSGFSGPR
>ENST00000442668.7|MNV-19845-CC-C|7
KLRNYLR
>ENST00000611540.4|SNV-11915-C-G|2
AFSCHSSLNVHQRIHTGERP
>ENST00000193391.8|SNV-91169-G-T|4
EEIRQIYESSELSREEIQER
>ENST00000463982.2|SNV-174-C-G|2
YETLALAER
>ENST00000193391.8|SNV-91171-A-T|3
QMFESSELSR
>ENST00000442668.7|MNV-19845-CC-C|2
KCIIILLWI
>ENST00000438257.9|SNV-176475-T-C|5
MLTSEGLRCVR
>ENST00000537935.1|SNV-625-T-A|4
IIPHTYCEHMGIARLACASNK
>ENST00000167586.7|MNV-3010-TGT-T|8
NHEEEMNALRGQVGGDQCGDGR
>ENST00000472035.5|SNV-222103-C-T|3
ASGMTTSNPGLNSPQFVGQQQQ
>ENST00000193391.8|SNV-91171-A-T|5
EEIRQMFESSELSR
>ENST00000489992.5|SNV-5419-C-T|1
LGLLDCPFAPGIAGPLHAQRCGAGQ
>ENST00000476437.1|SNV-85405-A-G|4
MVLSRKTATDVIILFQMTKP
>ENST00000531770.5|SNV-5593-G-A|1
PVVCASFEAQTWSLLGEMGMTE
>ENST00000485814.1|SNV-18869-G-A|2
MNDTGEYFCIYHTYPDGTYTGR
>ENST00000398519.9|SNV-24190-A-G|4
EERLGHSR
>ENST00000327741.9|SNV-1295-A-C|2
LLETKLPFYQNR
>ENST00000462523.5|INDEL-12385-A-AA|1
EKNETEEI
>ENST00000307564.8|SNV-47627-C-A|2
YTERLPGEPR
>ENST00000306688.8|SNV-6813-G-A|2
LRLLAQAQDEAQGACLQQK
>ENST00000497882.5|SNV-5745-A-T|2
GRIEFENVHFSFADGR
>ENST00000417331.6|SNV-93-A-G|3
SGSVGSQAVARGMDGDSRDGGGGK
>ENST00000560192.5|SNV-3439-C-T|3
TRTTGMLK
>ENST00000504734.5|SNV-31390-G-T|3
RPDAYLK
>ENST00000230792.7|SNV-3477-T-G|2
KPWFLTNEVEECENYVSKTLLDR
>ENST00000581241.5|SNV-24190-A-G|13
SGWDTRGTR
>ENST00000442668.7|MNV-19845-CC-C|1
CIIILLWI
>ENST00000308488.10|SNV-144120-A-G|2
RPQGAAAARR
>ENST00000450966.5|SNV-80864-C-T|2
TYASALDLVWNAAQGGTAGSLR
>ENST00000613690.4|INDEL-40555-A-AG|5
CKECSKVILR
>ENST00000398519.9|SNV-24190-A-G|1
LGHSRNPATRGLPSTASGR
>FUSION-ENST00000429002.6:73262-ENST00000547554.1:1378|3
SLSKLGQFK
>ENST00000503126.1|SNV-31390-G-T|1
LRGQMHI
>ENST00000360265.8|SNV-165122-C-T|3
KEALWNRLAQLR
>ENST00000442668.7|MNV-19845-CC-C|4
NYLRCLKK
>ENST00000374990.6|SNV-1196-C-T|1
EAAVAAPRSR
>ENST00000581241.5|SNV-24190-A-G|14
TPSGSAGTERSGWDTRGTR
>ENST00000296028.4|SNV-613-A-C|1
TTSGIHPQNIQSLEVIGK
>ENST00000417331.6|SNV-93-A-G|6
MELRSGSVGSQAVARGMDGDSR
>ENST00000283357.10|SNV-4756-C-T|2
LFPAKMSTK
>ENST00000476662.1|INDEL-3006-G-GTG|3
NALRGQVGGEMSMWRWTLHLAWT
>ENST00000545561.1|MNV-38324-GTTTG-G|3
TDICRSCGFWPGYLILWSWR
>ENST00000533343.1|SNV-227748-A-T|9
VCSRGPSEVAAAVT
>ENST00000263208.5|SNV-86165-T-C|2
EAMCLSAPAPALK
>ENST00000541874.1|SNV-333529-T-C|6
MELCIQLSIITLGK
>ENST00000504582.5|SNV-242419-G-A|1
TSCPASSSTIPLH
>ENST00000503126.1|SNV-31390-G-T|4
KNMLRGQMHI
>ENST00000367674.7|SNV-364021-T-A|1
VVYSTLAGEQYHEVQVPRGIGPTTR
>ENST00000418908.5|SNV-101067-A-C|1
EQLLQSNPVLEAFGNATTVR
>ENST00000402010.6|SNV-70114-A-C|1
VLDANSCPSELHEK
>ENST00000373965.6|SNV-1800463-C-G|3
QAECTKTARIQAALPAAKPAVR
>ENST00000219022.3|SNV-5614-C-A|1
GTCQCSVSLPDTTFTVDRVER
>ENST00000613419.4|SNV-45026-T-G|1
THTGEKPVECLECGKSFCQK
>ENST00000193391.8|SNV-91169-G-T|3
QIYESSELSR
>ENST00000533343.1|SNV-227748-A-T|1
SGCSCHMRWRCNITTSR
>ENST00000668726.1|SNV-118741-C-A|4
KNSLTTVR
>ENST00000357250.10|SNV-2736-C-T|3
RPRFPVNSNSNGGNEFCPKIR
>ENST00000529601.5|SNV-1394-T-C|3
KCSCPWRLSPPSPLSSSASFST
>ENST00000354373.2|SNV-3254-G-C|2
DASRLSASTVPLTFLFVDR
>ENST00000417331.6|SNV-93-A-G|1
GMDGDSRDGGGGK
>ENST00000493734.5|SNV-11915-C-G|7
AALEVQR
>FUSION-ENST00000429002.6:73262-ENST00000547554.1:1378|2
SLSKLGQFKVNK
>ENST00000482632.5|SNV-47360-A-G|4
KAEEAIIYSYGFATIASAIPAYSK
>ENST00000665223.1|SNV-144792-G-C|4
MTSSVFVMGPGVSAAIS
>ENST00000556811.5|SNV-176475-T-C|4
LTSEGLRCVRK
>ENST00000376636.7|SNV-138912-G-T|1
DLQLRACPFLPVKR
>ENST00000507765.1|SNV-25245-C-T|3
SLRSTLRASSPAACSCR
>ENST00000007414.8|SNV-1834-G-C|3
QEGHLLKNR
>ENST00000442668.7|MNV-19845-CC-C|17
DIIHYDPTKQDHALTKEK
>ENST00000507640.1|SNV-79302-A-C|9
IVKNYAYTPSK
>ENST00000258729.8|SNV-2009-A-T|2
IELHGKPIEVEHSVPKRQWIR
>ENST00000519911.5|SNV-11048-C-G|1
GVIITMLVTCSVCCYVLSREENAF
>ENST00000308488.10|SNV-144120-A-G|4
ENKRPQGAAAARR
>ENST00000461286.4|SNV-37033-C-G|4
LASLKLTVQNPRSVVR
>ENST00000613419.4|SNV-45026-T-G|2
THTGEKPVECLECGK
>ENST00000367759.8|SNV-62754-G-T|2
LSVECPR
>ENST00000216554.8|SNV-6949-A-G|3
VKAEPFMK
>ENST00000354373.2|SNV-3254-G-C|3
GFWTVSLRDASR
>ENST00000476662.1|INDEL-3006-G-GTG|6
MNALRGQVGGEMSMWR
>ENST00000344803.3|SNV-5015-G-A|1
QTILASR
>ENST00000533207.5|SNV-79879-A-T|3
KVLLLLYTIPLEGLRSQTQFEEMR
>ENST00000529601.5|SNV-1394-T-C|4
KCSCPWR
>ENST00000422005.7|SNV-176475-T-C|1
KSFLLDAYKQLNCPPSGFSK
>ENST00000185150.9|SNV-12031-C-T|3
EAEEKEKLNEIPTK
>ENST00000584436.7|SNV-57277-C-T|2
SPAWRGPGRPR
>ENST00000360265.8|SNV-165122-C-T|5
RKEALWNR
>ENST00000324868.13|SNV-5024-G-T|1
QPDDSVESYLK
>ENST00000511724.1|SNV-60017-T-C|7
MVSEPIHIHRKSPLPRPR
>ENST00000342992.10|SNV-258796-G-A|1
QLSVPVITKDLVIPPAFK
>ENST00000452085.7|SNV-182209-G-A|2
DYPYNGTNYVNVTMHLR
>ENST00000550746.5|SNV-56308-A-G|2
SIDSEGRILNVDNMK
>ENST00000412849.5|SNV-306747-T-C|2
SSDTLPVYDTLTFCASR
>ENST00000550746.5|SNV-56308-A-G|4
EPVSLEEWTKSIDSEGRILNVDNMK
>ENST00000551634.6|SNV-280807-A-G|1
GKSRDAAR
>ENST00000340465.2|SNV-6395-C-T|1
NSSYCNLSIQYLVESNF
>ENST00000476662.1|MNV-3010-TGT-T|9
MNALRGQVGGDQCGDGRCTWR
>ENST00000491719.5|SNV-2009-A-T|1
YPASFTVGDNLWLN
>ENST00000485814.1|SNV-18869-G-A|1
NDTGEYFCIYHTYPDGTYTGR
>ENST00000321521.13|SNV-60017-T-C|5
AVILFKPMVSEPIHIHRKSPLPRPR
>ENST00000461872.6|SNV-184195-A-G|6
GCRKLFGSSTNNGR
>ENST00000486274.5|SNV-62652-A-G|2
MRVLDALES
>ENST00000579930.5|SNV-12552-G-T|1
ALCSCPTSASSSDCPPGTGPR
>ENST00000461286.4|SNV-37033-C-G|6
RLASLKLTVQNPR
>ENST00000504734.5|SNV-31390-G-T|2
RPDAYLKTYFTDK
>ENST00000337836.9|SNV-102261-G-T|6
RSRTLECNNPAPQR
>ENST00000673735.1|SNV-803-G-A|1
EQERVKTAGF
>ENST00000398519.9|SNV-24190-A-G|5
DREERLGHSR
>ENST00000507765.1|SNV-25245-C-T|4
SLRSTLR
>ENST00000478357.1|SNV-222103-C-T|2
MTTSNPGLNSPQFVGQQQQFSAK
>ENST00000581241.5|SNV-24190-A-G|7
LPAASLPQPPAACGGRRK
>ENST00000317391.8|SNV-50508-T-C|3
QKNIPFHISVLEENEDSRR
>ENST00000488337.5|SNV-234699-G-T|3
FSDGASSIQAFK
>ENST00000660857.1|SNV-101495-C-T|1
VIEAVPCLVR
>ENST00000316543.14|SNV-62812-G-A|4
GRFRPGTWTWPWKR
>ENST00000572285.5|MNV-4472-GGTGAGGGGCAGGCCTGGGGGCCGGGAAGGGCTGGGCCAGACCCCAGCCTTGGTGGGGTGAGCAGGGGGAAGCTTGGTTCTTGAGCTTCCTGTCCATATGTAG-G|2
MALGATGLVAPQGWSATWPDTR
>ENST00000339948.3|SNV-3865-C-G|1
EGTADPVACAR
>ENST00000295448.8|SNV-23467-A-G|1
GLMHVHNELVDPLFSMKDGN
>ENST00000412849.5|SNV-306747-T-C|1
SSDTLPVYDTLTFCASRNTDR
>ENST00000482632.5|SNV-47360-A-G|3
KAEEAIIYSYGFATIASAIPAYSKR
>ENST00000007414.8|SNV-1834-G-C|1
NRKWPLK
>ENST00000260803.9|SNV-174-C-G|2
MYETLALAER
>ENST00000424533.5|SNV-79302-A-C|3
NYAYTPSK
>ENST00000321521.13|SNV-60017-T-C|1
SPLPRPRK
>ENST00000461872.6|SNV-184195-A-G|2
LFGSSTNNGRIFK
>ENST00000533343.1|SNV-227748-A-T|2
SGCSCHMRWR
>ENST00000468005.1|SNV-2009-A-T|2
YPASFTVGGNGAALR
>ENST00000375915.4|SNV-1775-C-T|4
YEEFESVLHKYLQLEEYSVK
>ENST00000219022.3|SNV-5614-C-A|2
GTCQCSVSLPDTTFTVDR
>ENST00000527290.1|SNV-15862-T-C|1
IPPKRYFLEEGLVSIYTADGHL
>ENST00000507640.1|SNV-79302-A-C|6
NYAYTPSKNFEGNSFIGSLK
>ENST00000545012.5|SNV-10192-C-T|1
DGPTAGCTVPLPPCLGICLDYERGR
>ENST00000580140.5|SNV-1834-G-C|4
PERQEGHLLKNR
>ENST00000325455.10|SNV-79879-A-T|1
VLLLLYTIPLEGLRSQTQFEEMR
>ENST00000268138.12|SNV-31340-T-G|1
ENSHPAPQQPSQPGKDTVQEVTKVR
>ENST00000556811.5|SNV-176475-T-C|1
KSFLLDAYKQTDSVVLTLNFPR
>ENST00000519911.5|SNV-11048-C-G|2
GVIITMLVTCSVCCYVLSR
>ENST00000303113.10|SNV-7300-G-T|1
GINTFTLLNFFINSK
>ENST00000264433.11|SNV-99811-C-T|2
VTFQIGSFASPESDFESCMKK
>FUSION-ENST00000429002.6:73262-ENST00000547554.1:1378|10
IGGHGPTLKVGKLK
>ENST00000268138.12|SNV-31340-T-G|3
ENSHPAPQQPSQPGK
>ENST00000579930.5|SNV-12552-G-T|2
MALCSCPTSASSSDCPPGTGPR
>ENST00000579925.5|SNV-10595-G-C|1
HLPNGAAIARCSQPEISWWGWR
>ENST00000167586.7|MNV-3010-TGT-T|9
KNHEEEMNALRGQVGGDQCGDGR
>ENST00000581241.5|SNV-24190-A-G|9
LPAASLPQPPAACGGR
>ENST00000264433.11|SNV-99811-C-T|1
VTFQIGSFASPESDFESCMKKMEER
>ENST00000300036.6|SNV-118428-A-G|1
LENKHESMISELEVRLK
>ENST00000462523.5|INDEL-12385-A-AA|2
QENREKNETEEI
>ENST00000491719.5|SNV-2009-A-T|2
DSETSDTKYPASFTVGDNLWLN
>ENST00000477862.1|MNV-19845-CC-C|2
SKTMHLRK
>ENST00000167586.7|SNV-3058-T-C|MNV-3010-TGT-T|3
CTWRGPEPHPERDA
>ENST00000316543.14|SNV-62812-G-A|5
GRFRPGTWTWPWK
>ENST00000529601.5|SNV-1394-T-C|9
QPCWWGWGCQRGCLWGR
>ENST00000308488.10|SNV-144120-A-G|5
ENKRPQGAAAAR
>ENST00000533343.1|SNV-227748-A-T|6
LQRPFRSGCSCHMR
>ENST00000476437.1|SNV-85405-A-G|3
VLSRKTATDVIILFQMTKP
>ENST00000461286.4|SNV-37033-C-G|1
GGLHPSNSQSR
>ENST00000541874.1|SNV-333529-T-C|3
VTAWKSVLQGAVSWSSAFSSASSR
>ENST00000584436.7|SNV-57277-C-T|1
SPAWRGPGRPRK
>ENST00000611852.4|SNV-2623-G-A|4
ELKTMEEQK
>ENST00000560192.5|SNV-3439-C-T|7
ASTSPMTR
>ENST00000316543.14|SNV-62812-G-A|1
FRPGTWTWPWKRGTR
>ENST00000476662.1|SNV-3255-C-T|1
GAEPRGGHQQ
>ENST00000504582.5|SNV-242419-G-A|4
KMTVSLWADIRTSCPASSSTIPLH
>ENST00000260803.9|SNV-174-C-G|1
MYETLALAERR
>ENST00000652584.1|SNV-36422-A-G|2
VQPVYGGTNEIMKELIAR
>ENST00000643308.1|SNV-45638-C-T|4
MLRPLQRPPWR
>ENST00000507640.1|SNV-79302-A-C|8
IVKNYAYTPSKNFEGNSFIGSLK
>ENST00000262554.7|SNV-47360-A-G|2
AEEAIIYSYGFATIASAIPAYSK
>ENST00000394144.9|SNV-62652-A-G|4
YLIPNAGDATKAIKQQIMR
>ENST00000613690.4|INDEL-40555-A-AG|2
VILRAFTTNSA
>ENST00000592944.1|SNV-4479-T-C|3
ASAPWSLRRSWCLGLLAAITS
>ENST00000167586.7|MNV-3010-TGT-T|3
CTWRGPEPHSERDA
>ENST00000296028.4|SNV-613-A-C|2
CMCIKTTSGIHPQNIQSLEVIGK
>ENST00000352460.7|MNV-38324-GTTTG-G|3
MDDEGYPSFWPGYLILWSWR
>ENST00000167586.7|SNV-3058-T-C|MNV-3010-TGT-T|1
GPEPHPERDA
>ENST00000493734.5|SNV-11915-C-G|3
ASGPRSAAPARRPSAAAR
>ENST00000216554.8|SNV-6949-A-G|2
VKAEPFMKWLK
>ENST00000529601.5|SNV-1394-T-C|10
QPCWWGWGCQR
>ENST00000509597.5|SNV-60017-T-C|1
SPLPRPRKTATNDVVSENANYLR
>ENST00000317391.8|SNV-50508-T-C|1
NIPFHISVLEENEDSRR
>ENST00000652584.1|SNV-36422-A-G|4
AYVDARVQPVYGGTNEIMKELIAR
>ENST00000193391.8|SNV-91169-G-T|2
QIYESSELSREEIQER
>ENST00000367462.5|SNV-379637-T-A|3
IEVHAIFISKDMRLNSWFDPSWR
>ENST00000448983.1|SNV-1063032-C-T|8
SCWTFSRMSTCLSGER
>ENST00000367759.8|SNV-62754-G-T|1
LSVECPRR
>ENST00000263686.11|INDEL-35456-A-AA|4
SDNGWDAPGFAK
>ENST00000643308.1|SNV-45638-C-T|2
MLRPLQRPPWRC
>ENST00000529601.5|SNV-1394-T-C|1
LSPPSPLSSSASFST
>ENST00000354728.5|SNV-555-T-G|2
GIRCHYLEEGAQCPAPLSYVPR
>ENST00000367462.5|SNV-379637-T-A|7
RIEVHAIFISK
>ENST00000426665.6|SNV-26175-G-T|4
AFIRNNDLIK
>ENST00000306688.8|SNV-6813-G-A|1
LLAQAQDEAQGACLQQK
>ENST00000367462.5|SNV-379637-T-A|2
DMRLNSWFDPSWR
>ENST00000324868.13|SNV-5024-G-T|2
TSPFELYQFFVRQPDDSVESYLK
>ENST00000332142.10|SNV-2198-A-T|3
RHDIAQIAQALLGSEEWK
>ENST00000442668.7|MNV-19845-CC-C|16
QDHALTK
>ENST00000529601.5|SNV-1394-T-C|2
CSCPWRLSPPSPLSSSASFST
>ENST00000476938.5|SNV-2009-A-T|2
DSETSDTKYPASFTVGGAG
>ENST00000471904.1|SNV-101067-A-C|1
LLEMPQL
>ENST00000613690.4|INDEL-40555-A-AG|3
ECSKVILRAFTTNSA
>ENST00000533343.1|SNV-227748-A-T|10
MVCSRGPSEVAAAVT
>ENST00000193391.8|SNV-91169-G-T|SNV-91171-A-T|3
QIFESSELSR
>ENST00000476437.1|SNV-85405-A-G|2
KTATDVIILFQMTKP
>ENST00000526594.1|SNV-75628-A-G|8
MTQDGEIYYVNHK
>ENST00000488337.5|SNV-234699-G-T|1
FSDGASSIQAFKAHLEKMGNNSSIK
>ENST00000611852.4|SNV-2623-G-A|5
SWPWCNKELKTMEEQK
>ENST00000448983.1|SNV-1063032-C-T|9
GGQATGWRSCWTFSRMSTCLSGER
>ENST00000417996.2|MNV-4825-GT-G|1
LLRTTRS
>ENST00000582844.5|SNV-24190-A-G|3
SGWDTRGTRLPAASLPQPPA
>ENST00000303230.6|SNV-434426-C-A|3
STVPQRVTIFR
>ENST00000643759.2|SNV-67418-C-A|3
EQELQKEEARK
>ENST00000309041.11|MNV-20945-GACTCATAT-G|2
GASTLSQQENSVNVRHFK
>ENST00000193391.8|SNV-91169-G-T|SNV-91171-A-T|5
EEIRQIFESSELSR
>ENST00000497882.5|SNV-5745-A-T|1
IEFENVHFSFADGR
>ENST00000402010.6|SNV-70114-A-C|2
KVLDANSCPSELHEK
>ENST00000374990.6|SNV-1196-C-T|2
MEAAVAAPRSR
>ENST00000448983.1|SNV-1063032-C-T|7
SCWTFSRMSTCLSGERQR
>ENST00000426706.6|INDEL-35456-A-AA|1
EWPLVNYRANLPR
>ENST00000560192.5|SNV-3439-C-T|1
TRTTGMLKTCR
>ENST00000582815.5|MNV-40014-CTTGTCAGGCT-C|1
STQLTIESEAPSDSSGINLGVSS
>ENST00000007414.8|SNV-1834-G-C|2
QEGHLLKNRK
>ENST00000442668.7|MNV-19845-CC-C|11
EMISQKK
>ENST00000560192.5|SNV-3439-C-T|13
LTTWMVVCGGKASTSPMTR
>ENST00000442668.7|MNV-19845-CC-C|10
EMISQKKVK
>ENST00000342992.10|SNV-258796-G-A|4
GISDPRQLSVPVITK
>ENST00000610588.4|SNV-61854-A-G|4
QMSCVNKESR
>ENST00000340465.2|SNV-6395-C-T|2
MRNSSYCNLSIQYLVESNF
>ENST00000643308.1|SNV-45638-C-T|1
LRPLQRPPWRC
>ENST00000262554.7|SNV-47360-A-G|1
AEEAIIYSYGFATIASAIPAYSKR
>ENST00000665223.1|SNV-144792-G-C|3
TSSVFVMGPGVSAAIS
>ENST00000645682.1|SNV-72097-G-T|1
INQNFPVYFDEVINADDLDVAYQK
>ENST00000519920.1|SNV-92355-G-A|2
KSIVDTISIQVDILSNNVPSDDVNK
>ENST00000550746.5|SNV-56308-A-G|5
EPVSLEEWTKSIDSEGR
>ENST00000497882.5|SNV-5745-A-T|3
FQKGRIEFENVHFSFADGR
>ENST00000263686.11|INDEL-35456-A-AA|5
TIDYPGSPDLLWWSGGFYDR
>ENST00000209884.5|SNV-41030-G-T|4
DLVDEAKNYLLLPQELPLMQGPR
>ENST00000339758.7|SNV-26664-C-T|1
MVGFSLGAT
>ENST00000652584.1|SNV-36422-A-G|5
AYVDARVQPVYGGTNEIMK
>ENST00000358415.9|SNV-14462-A-G|1
LAEHLEVDVWVIEPQGLR
>ENST00000656356.1|SNV-1542-C-A|2
MTSKTKNIR
>ENST00000652584.1|SNV-36422-A-G|1
VQPVYGGTNEIMKELIAREIVFDK
>ENST00000584436.7|SNV-57277-C-T|4
DESSRSPAWR
>ENST00000457545.7|INDEL-28669-C-CGTG|2
NWRAFDVFKEFSHLEDFPFDAEY
>ENST00000382031.5|SNV-13296-T-C|3
RGETIGK
>ENST00000251527.10|SNV-32186-A-T|4
AEWLNKTVNHMWPFICQFIEK
>ENST00000167586.7|MNV-3010-TGT-T|2
GPEPHSER
>ENST00000507640.1|SNV-79302-A-C|3
MLIRHPKILK
>ENST00000579925.5|SNV-10595-G-C|4
RIPVVVYRHLPNGAAIAR
>ENST00000315273.4|SNV-116461-G-C|3
ERPFFQLQMCEYLLK
>ENST00000260803.9|SNV-174-C-G|6
MRVAVAGCCHGELDKMYETLALAER
>ENST00000417331.6|SNV-93-A-G|5
ELRSGSVGSQAVARGMDGDSR
>ENST00000358415.9|SNV-14462-A-G|2
IYLQPGRLAEHLEVDVWVIEPQGLR
>ENST00000268138.12|SNV-31340-T-G|6
ATKKENSHPAPQQPSQPGK
>ENST00000592944.1|SNV-4479-T-C|1
SWCLGLLAAITS
>ENST00000280333.9|SNV-93947-G-C|1
FISQNYLVRWSSSGLPKDIDR
>ENST00000367462.5|SNV-379637-T-A|6
RIEVHAIFISKDMR
>ENST00000344803.3|SNV-5015-G-A|2
QTFLPPPHSIVDEVSQKQTILASR
>FUSION-ENST00000429002.6:73262-ENST00000547554.1:1378|11
IGGHGPTLKVGK
>ENST00000300036.6|SNV-118428-A-G|3
NLTKLENKHESMISELEVR
>FUSION-ENST00000429002.6:73262-ENST00000547554.1:1378|4
SQASCFYLPTQTKSLSKLGQFK
>ENST00000462765.5|SNV-184477-C-T|4
MNVFSSQSSYYLATQCGLGSITL
>ENST00000396253.7|MNV-38324-GTTTG-G|2
SCGFWPGYLILWSWR
>ENST00000357250.10|SNV-2736-C-T|1
FPVNSNSNGGNEFCPKIR
>ENST00000560192.5|SNV-3439-C-T|2
MTRTTGMLKTCR
>ENST00000471904.1|SNV-101067-A-C|3
NSFYSPTRSWKLLEMPQL
>ENST00000167586.7|MNV-3010-TGT-T|4
CTWRGPEPHSER
>ENST00000472035.5|SNV-222103-C-T|1
TTSNPGLNSPQFVGQQQQ
>ENST00000367462.5|SNV-379637-T-A|1
DMRLNSWFDPSWRK
>ENST00000554922.5|SNV-56233-T-G|1
GDHILGGTQDSEIFEIVVQER
>ENST00000316543.14|SNV-62812-G-A|2
FRPGTWTWPWKR
>ENST00000260803.9|SNV-174-C-G|5
RVAVAGCCHGELDKMYETLALAER
>ENST00000665223.1|SNV-144792-G-C|1
GPGVSAAIS
>FUSION-ENST00000625598.1:415-ENST00000368690.7:166|2
AINLSILSVSGPGEQTDRPTR
>ENST00000300737.8|SNV-227748-A-T|3
WLQLSHEVEVQYYNIK
>ENST00000317391.8|SNV-50508-T-C|5
YLRQKNIPFHISVLEENEDSR
>ENST00000337836.9|SNV-102261-G-T|4
SRTLECNNPAPQRGGK
>ENST00000415676.6|SNV-447482-G-A|1
GLHLTIAK
>ENST00000476662.1|SNV-3255-C-T|2
VLHQDRGAEPRGGHQQ
>ENST00000477862.1|MNV-19845-CC-C|4
IQRSKTMHLR
>ENST00000584436.7|SNV-57277-C-T|5
HDHERDESSRSPAWR
>ENST00000649046.1|SNV-126541-G-A|1
ASMDGSMHTVIVQDK
>ENST00000373965.6|SNV-1800463-C-G|2
TARIQAALPAAKPAVR
>ENST00000426665.6|SNV-26175-G-T|2
NNDLIKHQR
>ENST00000442668.7|MNV-19845-CC-C|12
EKEMISQKK
>ENST00000417996.2|MNV-4825-GT-G|2
DDLARLLRTTR
>ENST00000668726.1|SNV-118741-C-A|1
NSLTTVRFLFSIFPTNLEK
>ENST00000249053.3|SNV-6737-C-A|3
SRWGRSAQGHPIGHSVPAVL
>ENST00000283357.10|SNV-4756-C-T|4
VRLFPAK
>ENST00000488337.5|SNV-234699-G-T|4
RFSDGASSIQAFKAHLEK
>ENST00000486274.5|SNV-62652-A-G|1
RVLDALES
>ENST00000462765.5|SNV-184477-C-T|3
NVFSSQSSYYLATQCGLGSITL
>ENST00000268138.12|SNV-31340-T-G|2
ENSHPAPQQPSQPGKDTVQEVTK
>ENST00000442668.7|MNV-19845-CC-C|9
KVKQNEK
>ENST00000263665.6|SNV-149907-T-A|2
ELGSPTPLVLR
>ENST00000533343.1|SNV-227748-A-T|8
GPSEVAAAVT
>ENST00000550746.5|SNV-56308-A-G|3
SIDSEGR
>ENST00000441222.8|SNV-48704-A-T|1
DEVFLDLSVDVEQNTSITHCLR
>ENST00000482632.5|SNV-47360-A-G|5
MKAEEAIIYSYGFATIASAIPAYSK
>ENST00000565624.3|SNV-54240-G-A|2
HSAGKAAGSPGDPWGQEGEAK
>ENST00000360265.8|SNV-165122-C-T|2
EALWNRLAQLR
>ENST00000650528.1|SNV-3688-C-G|3
GFLETSK
>ENST00000193391.8|SNV-91169-G-T|5
EEIRQIYESSELSR
>ENST00000230792.7|SNV-3477-T-G|4
GGKKPWFLTNEVEECENYVSK
>ENST00000290894.12|SNV-2235-C-T|1
GSLSSAQPHFWMLTPSPLNSHCAHR
>ENST00000550746.5|SNV-56308-A-G|1
SIDSEGRILNVDNMKQMIFR
>ENST00000471904.1|SNV-101067-A-C|2
SWKLLEMPQL
>ENST00000476938.5|SNV-2009-A-T|3
MDSETSDTKYPASFTVGGAG
>ENST00000317391.8|SNV-50508-T-C|4
QKNIPFHISVLEENEDSR
>ENST00000617445.4|SNV-2623-G-A|2
MEEQKVKR
>ENST00000617858.4|SNV-79879-A-T|1
HVSGQMLYFAPDLILNEESIVTSL
>ENST00000526594.1|SNV-75628-A-G|7
TQDGEIYYVNHK
>ENST00000354373.2|SNV-3254-G-C|1
DASRLSASTVPLTFLFVDRK
>ENST00000316519.11|SNV-62812-G-A|1
NLDMAVEAWNEEGK
>ENST00000581241.5|SNV-24190-A-G|2
LTPPPGPSPAWR
>ENST00000462765.5|SNV-184477-C-T|5
VFMNVFSSQSSYYLATQCGLGSITL
>ENST00000424533.5|SNV-79302-A-C|5
FIVQCMNLIKMIVKNYAYTPSK
>ENST00000193391.8|SNV-91171-A-T|4
EEIRQMFESSELSREEIQER
>ENST00000477862.1|MNV-19845-CC-C|3
SKTMHLR
>ENST00000442668.7|MNV-19845-CC-C|13
EKEMISQK
>ENST00000284136.10|SNV-187001-A-C|1
EELKPAERIIKTEYGLLIR
>ENST00000321521.13|SNV-60017-T-C|4
KSPLPRPR
>ENST00000529601.5|SNV-1394-T-C|15
KASRPWCR
>ENST00000249053.3|SNV-6737-C-A|1
SAQGHPIGHSVPAVL
>ENST00000354728.5|SNV-555-T-G|1
CHYLEEGAQCPAPLSYVPR
>ENST00000367462.5|SNV-379637-T-A|4
IEVHAIFISKDMR
>ENST00000396253.7|MNV-38324-GTTTG-G|4
EKMTDICRSCGFWPGYLILWSWR
>ENST00000537935.1|SNV-625-T-A|1
LACASNKVNIR
>ENST00000550385.1|SNV-23202-A-G|2
MWDYTIPILEIKLR
>ENST00000394144.9|SNV-62652-A-G|1
QQIMRVLDALES
>ENST00000507640.1|SNV-79302-A-C|13
MNLIKMIVKNYAYTPSK
>ENST00000461286.4|SNV-37033-C-G|2
SAAPCWQRGGLHPSNSQSR
>ENST00000537935.1|SNV-625-T-A|2
LACASNK
>ENST00000476662.1|INDEL-3006-G-GTG|4
MNALRGQVGGEMSMWRWTLHLAWT
>ENST00000167586.7|INDEL-3006-G-GTG|4
NHEEEMNALRGQVGGEMSMWR
>ENST00000582083.1|SNV-6813-G-A|1
LLAQAQDEAQGACLQ
>ENST00000370758.5|SNV-232788-A-C|2
NSLKVAAISESPVAETSAST
