# Supplementary material for: Identification of non-canonical peptides with moPepGen
Source: Nat Biotechnol. 2025 Jun 16;44(4):568–73. doi: 10.1038/s41587-025-02701-0 (PMC12680078; doi:10.1038/s41587-025-02701-0)
Supplement: Supplementary file 4 — Supplementary Data: Cancer cell line variant peptide database. Custom peptide database FASTA file for each of the 376 cell lines from the Cancer Cell Line Encyclopedia with proteomics characterization or used in the reference channel. Variant peptide FASTA files were produced by moPepGen as the result of cell-line-specific publicly available mutations and fusions. [file 41587_2025_2701_MOESM4_ESM.zip › ACH-000393.fasta]

>ENST00000557284.6|SNV-241286-A-T|2
WMAPEVFSQCTR
>FUSION-ENST00000651894.2:949-ENST00000309865.11:34724|45
TDAILWQWAIWEAAQFTVLSKLR
>ENST00000495537.1|MNV-51590-GA-G|6
WIQAVDCTTISSFTVR
>ENST00000316517.3|SNV-673-G-A|1
LKLNSAKATSK
>ENST00000557284.6|SNV-241286-A-T|4
QPGNLRWMAPEVFSQCTR
>ENST00000381340.8|SNV-445747-G-T|1
DPTEYTGPESYVSQMIVEK
>ENST00000442196.7|SNV-48435-T-G|3
EAAEKPRTVCSDYLHPQYK
>ENST00000567887.5|SNV-271707-G-A|3
AAKKLAENK
>FUSION-ENST00000625598.1:410-ENST00000187830.2:18645|9
SYQSVNPVRVRAGR
>ENST00000238497.10|INDEL-12144-A-AA|4
STEASER
>ENST00000672280.1|MNV-5430-GATGTGAGGAGA-G|1
ELVFDIDMTDYDVL
>ENST00000464302.1|SNV-1970-T-A|1
QGKYILTS
>ENST00000585331.6|SNV-62517-A-T|4
YLLTPSMQKSVQYK
>ENST00000409556.5|SNV-48761-A-T|1
YGTTNLHLDVSDAANVMVYVGFPK
>ENST00000567366.1|SNV-17143-A-T|2
FAKAPFLSCILSPGEFLFIPV
>ENST00000462122.1|SNV-77227-A-G|14
MQNELQMWHSENRQHAEALRQEQR
>FUSION-ENST00000651894.2:949-ENST00000309865.11:34724|23
HLLWINSVAQQAEGR
>ENST00000644859.2|SNV-24333-A-T|2
SHDWGHEKQR
>ENST00000238497.10|INDEL-12144-A-AA|6
KSTEASER
>ENST00000342992.10|SNV-147542-A-T|3
VVKVEKVSIEAPK
>ENST00000346691.9|SNV-220-C-G|2
SEPPAPRPGPPPGTGQPPSKR
>ENST00000238497.10|INDEL-12144-A-AA|2
STEASERRTAESSR
>ENST00000271234.11|SNV-76132-A-G|3
MRLQEGR
>ENST00000477288.5|SNV-14282-C-T|4
SKSLGNVLDLRDIISGVEMQVLQEK
>ENST00000466111.5|SNV-43348-G-A|1
SCRPYGTAA
>ENST00000580383.5|SNV-102931-C-T|2
ALQDAIRQLGGIVC
>ENST00000462197.1|SNV-48761-A-T|25
VYVGFPK
>ENST00000396578.8|SNV-102445-A-G|2
GVKGIPGR
>ENST00000589114.5|SNV-327862-G-A|7
MAMRPRSHPPVGAGTR
>ENST00000580383.5|SNV-102931-C-T|3
ALRALQDAIRQLGGIVC
>FUSION-ENST00000548149.1:1083-ENST00000216181.11:92910|2-SNV-98833-C-T|6
AELERLNKQFCTEMEDLMSSK
>ENST00000464302.1|SNV-1970-T-A|12
KILNSGWPVK
>ENST00000477288.5|SNV-14282-C-T|7
KMSKSLGNVLDLR
>ENST00000359171.8|MNV-114385-CC-C|7
ELLTGTASCWRPLNLGLKR
>ENST00000557016.6|SNV-3469-A-G|4
RPEGRTYADYESVNECVEGVCK
>ENST00000561585.1|SNV-9906-C-T|3
GNTESKMDGDDTETVPSEQVGG
>ENST00000462122.1|SNV-77227-A-G|11
WHSENRQHAEALR
>FUSION-ENST00000651894.2:949-ENST00000309865.11:34724|11
ACECYISTADWAAVQEWQNAIHDLK
>ENST00000496179.5|SNV-18609-A-G|9
TWSSQMVTASALSLWLVR
>ENST00000586526.1|SNV-3289-C-A|6
MIIYLFSQNNR
>ENST00000580241.5|SNV-102931-C-T|3
ALQDAIRQLGGIVCDGEK
>ENST00000313708.11|SNV-497-T-G|4
SGSSMKEEPR
>ENST00000540831.1|SNV-53215-C-T|4
PSSLKLGVWASTLSRLSLICK
>ENST00000644225.1|SNV-63770-A-G|1
RQDCWWPRPTDTPRR
>ENST00000589114.5|SNV-327862-G-A|1
GGPACVPVAEASTGAWTAEGAAGTR
>ENST00000367415.8|SNV-15281-C-G|3
SGYHPTKSDSFRAMCQNGK
>ENST00000466111.5|SNV-43348-G-A|12
RFLRQHVPEHR
>ENST00000514430.5|SNV-124992-C-T|5
LLPGLLLSMEESGKCFITLLR
>ENST00000518836.5|SNV-497-T-G|3
KEEPRGSGMNAVR
>ENST00000442196.7|SNV-48435-T-G|4
FGATKEAAEKPRTVCSDYLHPQYK
>FUSION-ENST00000651894.2:949-ENST00000309865.11:34724|100
YHKEKEVVAVAR
>ENST00000367415.8|SNV-15281-C-G|2
SDSFRAMCQNGK
>ENST00000508982.1|INDEL-142-G-GA|1
AGSSSGGVPGER
>ENST00000395511.7|SNV-67729-G-C|2
TLAPALFFSLMASRAR
>ENST00000342528.2|SNV-88285-G-A|5
CACGDCPDSIPECQEGETLTVHR
>FUSION-ENST00000651894.2:949-ENST00000309865.11:34724|71
KSETYAPLFCLPSFHKFCK
>ENST00000462197.1|SNV-48761-A-T|10
MSWSMWDFPK
>ENST00000425217.5|SNV-113531-C-A|1
LNAYLSCLRNVHMSGGNLSK
>ENST00000361084.10|SNV-7142-G-A|2
GAVGALLMFDLTKHQTYAVVER
>ENST00000284548.16|SNV-72335-C-T|4
SIQRADAGIVCASSLKVSTSAR
>ENST00000491148.5|SNV-53433-C-A|1
LEFYVLPVLNIDGYIYTWTKSRFWR
>ENST00000498013.1|SNV-346289-A-G|5
MCSCRKGYTR
>ENST00000312428.11|SNV-98768-G-A|2
LESYAKQSEEFYSFGDLQDVQR
>ENST00000464087.6|SNV-18609-A-G|2
EAVLTTVICNQVK
>ENST00000476832.2|SNV-3444-T-C|6
GKKFLLPSINR
>ENST00000477922.3|SNV-48405-G-A|1
AYIPDATWYDYETGVAISWKK
>ENST00000255381.2|SNV-16671-T-C|2
LCMDSERAK
>ENST00000636633.1|SNV-452703-G-A|3
MKLLDQVVPPADDDEVTVGK
>ENST00000425217.5|SNV-113531-C-A|2
LNAYLSCLR
>ENST00000476832.2|SNV-3441-T-A|SNV-3444-T-C|6
GKKFLQPSINR
>ENST00000503581.6|SNV-1115387-G-A|3
ELSAKHSLLSSTDVSSSRFLNFGIR
>ENST00000343439.9|INDEL-211541-A-AA|23
TTSNNAAEEKRK
>ENST00000584936.2|SNV-93832-C-G|5
RTKDQPDGSSLSR
>ENST00000405975.6|SNV-68152-A-C|2
LPEVLNR
>ENST00000299157.5|SNV-18628-A-C|1
HIHSQVTVQINSAEPEIKLLTERLK
>ENST00000343439.9|INDEL-211541-A-AA|3
KEEAANAKLLEA
>ENST00000537690.7|SNV-44994-A-G|1
EEELVEYLPQLQVAEQECKEKR
>ENST00000329667.7|SNV-7470-A-G|4
MMSTSPLDSIHTITDNYAENQQQKK
>ENST00000316517.3|SNV-673-G-A|3
LKLNSAK
>ENST00000409709.9|SNV-27807-A-T|2
IGEMPPHIFAIADNCYFIMKR
>ENST00000396578.8|SNV-102445-A-G|1
GVKGIPGRQGAAGLK
>ENST00000511044.1|SNV-15729-A-C|2
PGCRSPSR
>FUSION-ENST00000548149.1:1083-ENST00000216181.11:92910|276
EVNILKKTLEEEAK
>ENST00000251412.8|SNV-6215-T-G|1
NRIATDR
>ENST00000380121.7|SNV-95281-A-G|4
NRHTIALDTQGLSAETSCLFMKK
>ENST00000640279.1|SNV-9906-C-T|1
MDGDDTETVPSEQSHASGKLRK
>ENST00000537690.7|SNV-44994-A-G|4
EKEEELVEYLPQLQVAEQECKEK
>FUSION-ENST00000625598.1:410-ENST00000187830.2:18645|7
AGRGFPVLPR
>FUSION-ENST00000651894.2:949-ENST00000309865.11:34724|96
EVVAVARAVYQAVLSLK
>ENST00000358022.4|INDEL-261-G-GGCG|4
ARGGGSPSGGGGGGVGWRGR
>ENST00000666506.1|SNV-93494-G-A|10
RIWTQEQSR
>ENST00000371126.3|SNV-1408-A-G|2
ASATLESSSGPARRR
>ENST00000649046.1|SNV-222037-G-A|5
CMHRGNCYFDETDLPK
>ENST00000473744.5|SNV-3748-T-A|2
MVLNSINLSFSQ
>ENST00000255381.2|SNV-16671-T-C|4
KLCMDSERAK
>ENST00000586526.1|SNV-3289-C-A|5
MIIYLFSQNNRIR
>ENST00000555360.1|SNV-1432-G-A|2
GLVVGLQPLPLSGEGSRELELDAGR
>ENST00000462122.1|SNV-77227-A-G|15
QNELQMWHSENRQHAEALR
>ENST00000503581.6|SNV-1115387-G-A|2
HSLLSSTDVSSSR
>ENST00000358022.4|INDEL-261-G-GGCG|1
GGGSPSGGGGGGVGWRGRADGAR
>ENST00000555122.1|SNV-35730-A-C|6
TPVVEVSLPSMEVDVAAPGAK
>FUSION-ENST00000548149.1:1083-ENST00000216181.11:92910|277
EVNILKK
>ENST00000343529.9|SNV-354183-T-A|3
APDQPGEGVLLHYSYDNGK
>ENST00000328459.11|SNV-198484-G-A|5
LQSLCRGPDK
>FUSION-ENST00000636037.1:8746-ENST00000623511.1:23702|8
MVVLFSSSDKFTLNQVTR
>ENST00000425217.5|SNV-113531-C-A|4
EECARLNAYLSCLR
>ENST00000522515.5|INDEL-6863-A-AA|21
MWAKKYGDIPR
>ENST00000630771.2|INDEL-33054-A-AT|1
NMAILDPPDADHLLQCKGNADG
>ENST00000408947.4|MNV-94-GT-G|2
FKAPSLWWSPE
>ENST00000409709.9|SNV-27807-A-T|3
IGEMPPHIFAIADNCYFIMK
>ENST00000536101.5|SNV-55936-G-A|5
AVWRVLAAIYHLGTAGACK
>ENST00000284548.16|SNV-72335-C-T|5
SIQRADAGIVCASSLK
>ENST00000358392.6|SNV-86041-A-T|2
EIDGRDSDLLVDGDLGEYDFYDYK
>ENST00000602986.5|SNV-9228-A-G|1
SISSEHVNEEEAEEHMDLRLK
>ENST00000560079.7|SNV-36215-A-G|1
YSVKCLECHKQMR
>ENST00000464302.1|SNV-1970-T-A|7
TSKKPNHPK
>FUSION-ENST00000625598.1:410-ENST00000187830.2:18645|5
GFPVLPRLVLNSWLQVILLPWPPK
>ENST00000343010.8|MNV-526-TTCT-T|3
LELSAAPLSSLPVHR
>ENST00000534295.1|SNV-58609-T-A|1
TTMNVEMSSMEAV
>ENST00000487660.1|SNV-13919-G-A|4
MTALYSPRAMQLPSSTR
>ENST00000409709.9|SNV-27807-A-T|5
KIGEMPPHIFAIADNCYFIMK
>ENST00000561585.1|SNV-9906-C-T|1
DGDDTETVPSEQVGG
>ENST00000350427.4|SNV-2616-A-G|1
ALTESREALATPLPKDYTTDSEH
>ENST00000637938.1|SNV-70806-G-T|2
LRLEEALSEASPDPSLPPLAQSPPK
>ENST00000462197.1|SNV-48761-A-T|20
MYLMQLMSWSMWDFPKDSVSK
>ENST00000309041.11|INDEL-12371-A-AA|3
SLSTSSAGAYR
>ENST00000446604.6|SNV-58596-G-C|2
WQAIQAVVKNTQR
>FUSION-ENST00000651894.2:949-ENST00000309865.11:34724|19
SVLTLASAGCKSASLK
>ENST00000476832.2|SNV-3441-T-A|6
GKKFLQLSINR
>ENST00000554930.5|MNV-69111-GA-G|2
NSEKVCIGNPLN
>ENST00000299157.5|SNV-18628-A-C|2
HIHSQVTVQINSAEPEIKLLTER
>ENST00000560079.7|SNV-36215-A-G|3
LIRYSVKCLECHK
>ENST00000381340.8|SNV-445747-G-T|2
VKDPTEYTGPESYVSQMIVEK
>ENST00000284548.16|SNV-72335-C-T|6
HTLVLKSIQRADAGIVCASSLK
>ENST00000487325.5|SNV-7142-G-A|9
MFDLTKHQTYAVVER
>ENST00000649046.1|SNV-222037-G-A|2
GNCYFDETDLPKCK
>FUSION-ENST00000651894.2:949-ENST00000309865.11:34724|33
TFLYTNRQTCQDWLTRIR
>ENST00000251412.8|SNV-6215-T-G|6
RLTQNADCVVVLDNTAR
>ENST00000640279.1|SNV-9906-C-T|4
GNTESKMDGDDTETVPSEQSHASGK
>ENST00000643727.1|MNV-63836-TGAG-T|1
MSTWRKPSQVPVF
>ENST00000569554.5|SNV-16636-A-T|1
VHPEPGSWDSFLEK
>ENST00000567887.5|SNV-271707-G-A|1
LAENKKK
>ENST00000425217.5|SNV-113531-C-A|5
YGANREECARLNAYLSCLR
>ENST00000309041.11|INDEL-12371-A-AA|6
KRSLSTSSAGAYR
>ENST00000302250.7|SNV-11046-A-C|3
AAWPHFR
>ENST00000309447.6|SNV-202381-A-G|2
DSPITVSDSTESSEATPSK
>FUSION-ENST00000625598.1:410-ENST00000187830.2:18645|6
GFPVLPR
>ENST00000644935.1|SNV-72097-G-A|2
EHTLHRCQQEGQELLR
>ENST00000393299.6|SNV-68022-T-G|1
HQHKTKMP
>ENST00000524563.1|MNV-114385-CC-C|1
LFESCLPALPAVGDP
>ENST00000342528.2|SNV-88285-G-A|1
GDAHCAQEYHGTLLPSVPVCV
>ENST00000612277.4|SNV-53501-C-G|2
ESIPEDLYQKFMAYVSQGGK
>ENST00000359171.8|MNV-114385-CC-C|8
ELLTGTASCWRPLNLGLK
>FUSION-ENST00000548149.1:1083-ENST00000216181.11:92910|2-SNV-98833-C-T|1
QFCTEMEDLMSSKDDVGKSVHELEK
>ENST00000316517.3|SNV-673-G-A|6
GLVFASYSLIIHSMLKLNSAK
>ENST00000343439.9|INDEL-211541-A-AA|27
KTTSNNAAEEK
>ENST00000316517.3|SNV-673-G-A|8
GLVFASYSLIIHSMLK
>ENST00000518836.5|SNV-497-T-G|1
GSGMNAVR
>ENST00000377242.7|SNV-463502-G-C|3
WPAMKFRTGSGHPAYAEVEPVGEK
>ENST00000557697.1|SNV-3469-A-G|1
GSYRADTQTYQPYNKDWIK
>ENST00000358022.4|INDEL-261-G-GGCG|6
SGRARGGGSPSGGGGGGVGWR
>ENST00000590506.1|SNV-346460-C-G|5
AYPVSAVCHR
>ENST00000413369.8|SNV-67247-A-T|6
YKLDRGDPILVEEFQR
>ENST00000666506.1|SNV-93494-G-A|11
CRRIWTQEQSR
>ENST00000503581.6|SNV-1115387-G-A|4
ELSAKHSLLSSTDVSSSR
>FUSION-ENST00000636037.1:8746-ENST00000623511.1:23702|6
MVVLFSSSDKFTLNQVTRR
>ENST00000462122.1|SNV-77227-A-G|4
CGTARTGSTPRPCGR
>ENST00000476832.2|SNV-3444-T-C|2
FLLPSINRYER
>ENST00000284425.7|SNV-58596-G-C|1
NTQRGVLLTTHNLAEAEALCDR
>FUSION-ENST00000636037.1:8746-ENST00000623511.1:23702|5
VVLFSSSDKFTLNQVTRR
>FUSION-ENST00000651894.2:949-ENST00000309865.11:34724|95
AVYQAVLSLK
>ENST00000002125.9|SNV-15995-T-G|4
NMGIDVRR
>ENST00000524563.1|MNV-114385-CC-C|2
RLFESCLPALPAVGDP
>ENST00000302250.7|SNV-11046-A-C|4
SSMVRAAWPHFRWLLSQSER
>ENST00000561585.1|SNV-9906-C-T|2
MDGDDTETVPSEQVGG
>ENST00000379361.5|SNV-58711-G-A|3
LSVTSKVKFIIFNPSFVYMDR
>ENST00000647032.1|SNV-63770-A-G|1
RPFSQGLQQMMDHFPPLTGGK
>ENST00000636595.1|SNV-452703-G-A|3
MKLLDQVVPPADVLK
>ENST00000649046.1|SNV-222037-G-A|1
GNCYFDETDLPKCKCPSGYTGK
>ENST00000287008.7|SNV-15729-A-C|1
SLTFNLMSDAPGDSPR
>ENST00000251412.8|SNV-6215-T-G|3
LTQNADCVVVLDNTARNR
>ENST00000640303.1|SNV-288189-G-A|1
LRMHCLQ
>ENST00000628477.2|SNV-15073-A-C|1
LEDDDDDEDDPAEAEK
>ENST00000002125.9|SNV-15995-T-G|5
QHTFLKNMGIDVRR
>ENST00000540831.1|SNV-53215-C-T|6
RPSSLKLGVWASTLSR
>ENST00000651222.1|SNV-93832-C-G|4
TKDQPDGSSLSR
>ENST00000562955.2|SNV-41919-G-A|3
GGIPQSPALHRAATHIHSSPGR
>ENST00000462122.1|SNV-77227-A-G|1
TGSTPRPCGRSR
>ENST00000380121.7|SNV-95281-A-G|3
HTIALDTQGLSAETSCLFMK
>ENST00000640806.1|SNV-6487-C-A|4
CLILGGTPRQVHEIQSCMGRLEK
>ENST00000568372.5|SNV-48435-T-G|1
NQEQFVVTIYIHSIRHLQK
>FUSION-ENST00000625598.1:410-ENST00000187830.2:18645|4
LVLNSWLQVILLPWPPK
>ENST00000367415.8|SNV-15281-C-G|5
TGDIVEFVCKSGYHPTKSDSFR
>ENST00000366955.8|SNV-41438-C-A|3
TPKNDVHQICDKDAQQDLNLDIEK
>FUSION-ENST00000651894.2:949-ENST00000309865.11:34724|20
SVLTLASAGCK
>ENST00000555122.1|SNV-35730-A-C|7
MTPVVEVSLPSMEVDVAAPGAK
>ENST00000466111.5|SNV-43348-G-A|4
WICRRSCRPYGTAA
>ENST00000361328.7|SNV-18848-C-T|2
SSHPPGTCPFYEELEALVRAWTAIR
>ENST00000370889.2|SNV-204134-A-T|9
FLDVQNLRWMAPEVFSQCTR
>ENST00000002125.9|SNV-15995-T-G|2
RKVLLDK
>ENST00000557697.1|SNV-3469-A-G|2
GSYRADTQTYQPYNK
>ENST00000251412.8|SNV-6215-T-G|2
LTQNADCVVVLDNTARNRIATDR
>ENST00000358392.6|SNV-86041-A-T|1
DSDLLVDGDLGEYDFYDYK
>ENST00000358022.4|INDEL-261-G-GGCG|3
GGGSPSGGGGGGVGWR
>ENST00000537690.7|SNV-44994-A-G|2
EEELVEYLPQLQVAEQECKEK
>ENST00000487325.5|SNV-7142-G-A|10
VLSWCSGGPPDV
>ENST00000514430.5|SNV-124992-C-T|4
MEESGKCFITLLR
>ENST00000367278.7|SNV-124928-G-A|3
DDLRRLQPR
>ENST00000514430.5|SNV-124992-C-T|9
MTSGKLLPGLLLSMEESGK
>ENST00000640303.1|SNV-288189-G-A|4
HALATAFAGTRHASYALSAMSSWWI
>ENST00000366862.10|SNV-39137-A-G|3
DISSMAVEYFDEK
>ENST00000366760.5|SNV-30626-T-C|1
TEPHVKPGR
>ENST00000366760.5|SNV-30626-T-C|3
EGILIKIPAVISHRTEPHVKPGR
>ENST00000464087.6|SNV-18609-A-G|10
VSDQEKETWSSQMVTASALSLWLVR
>ENST00000257209.8|SNV-327862-G-A|1
DQRRASVCSSGGGEHR
>ENST00000368194.7|SNV-64920-G-A|4
AGVKEGNR
>ENST00000313708.11|SNV-497-T-G|5
FGIQESIQRSGSSMKEEPR
>FUSION-ENST00000651894.2:949-ENST00000309865.11:34724|97
EVVAVAR
>ENST00000309041.11|INDEL-12371-A-AA|2
SLSTSSAGAYRSSEIK
>ENST00000302250.7|SNV-11046-A-C|1
WLLSQSER
>ENST00000508982.1|INDEL-142-G-GA|4
DPEEPEKNRTQR
>FUSION-ENST00000636037.1:8746-ENST00000623511.1:23702|4
FTLNQVTR
>ENST00000316517.3|SNV-673-G-A|5
GLVFASYSLIIHSMLKLNSAKATSK
>ENST00000316517.3|SNV-673-G-A|7
MGLVFASYSLIIHSMLKLNSAK
>ENST00000487660.1|SNV-13919-G-A|6
MTALYSPR
>ENST00000666506.1|SNV-93494-G-A|6
HPKCVGEYGPKNR
>ENST00000293190.10|SNV-10763-T-C|4
LWEMVGRWEHGVPYMK
>FUSION-ENST00000651894.2:949-ENST00000309865.11:34724|61
SIPLGVFLSDNNHTEIQEISLALR
>ENST00000466111.5|SNV-43348-G-A|10
FLRQHVPEHRGPGGK
>ENST00000671701.1|MNV-7915-GAA-G|2
MLGRNRSNL
>ENST00000568372.5|SNV-48435-T-G|3
QLKNQEQFVVTIYIHSIRHLQK
>ENST00000379361.5|SNV-58711-G-A|1
FIIFNPSFVYMDR
>ENST00000342528.2|SNV-88285-G-A|3
SRRGDAHCAQEYHGTLLPSVPVCV
>FUSION-ENST00000625598.1:410-ENST00000187830.2:18645|8
VRAGRGFPVLPR
>ENST00000346691.9|SNV-220-C-G|5
RSEPPAPRPGPPPGTGQPPSK
>ENST00000636627.1|SNV-452703-G-A|1
LLDQVVPPADGQCSLFPK
>ENST00000550224.5|MNV-5430-GATGTGAGGAGA-G|3
MTCCSSADICPKCWTLMTMAIR
>ENST00000654082.1|SNV-79555-C-T|5
MTPSTLLITPSRLR
>ENST00000393125.6|SNV-252187-T-C|4
KFVIDCETERLQNILEQIVSVGK
>FUSION-ENST00000651894.2:949-ENST00000309865.11:34724|82
HFSIILNLLGMLLKK
>ENST00000550224.5|MNV-5430-GATGTGAGGAGA-G|4
TCCSSADICPK
>ENST00000586526.1|SNV-3289-C-A|2
IIYLFSQNNRIR
>ENST00000380794.5|SNV-7396-A-C|1
SAGAKPGPREGKR
>ENST00000264689.11|SNV-17617-T-C|2
AYRSLQTICSWFK
>ENST00000464302.1|SNV-1970-T-A|13
NSVKKILNSGWPVK
>ENST00000259154.9|INDEL-51593-A-AT|2
RICEIPGC
>ENST00000286096.9|SNV-17143-A-T|1
APFLSCILSPGEFLFIPVKYWHYVR
>ENST00000473744.5|SNV-3748-T-A|1
VLNSINLSFSQ
>ENST00000462122.1|SNV-77227-A-G|16
MQNELQMWHSENRQHAEALR
>ENST00000282406.9|SNV-101148-C-T|2
LFKTCQLFINAAVDSPAIDYHISLA
>ENST00000361384.7|SNV-5301-A-T|5
VKVFTNSAHGGLQR
>ENST00000640711.1|SNV-6487-C-A|2
DPVLHGTPGEGRQAVCAQGLR
>ENST00000590506.1|SNV-346460-C-G|7
KAYPVSAVCHR
>ENST00000405402.6|SNV-501513-G-A|1
QLEARHYSLSLTAEQLSHSVAELR
>ENST00000462197.1|SNV-48761-A-T|5
SWSMWDFPKDSVSKK
>ENST00000569418.5|SNV-34171-A-G|2
LAFVSRGVGDK
>ENST00000328459.11|SNV-198484-G-A|6
VKLQSLCRGPDK
>ENST00000495537.1|MNV-51590-GA-G|4
WIQAVDCTTISSFTVRECEGSSR
>FUSION-ENST00000651894.2:949-ENST00000309865.11:34724|63
GTCIRQAFGKLLK
>ENST00000567998.5|SNV-16636-A-T|3
MAKVHPEPGSWDSFLEK
>ENST00000409709.9|SNV-27807-A-T|4
KIGEMPPHIFAIADNCYFIMKR
>ENST00000300738.10|SNV-43528-G-A|3
TRPTANPIQFTLNK
>ENST00000650225.1|SNV-172190-A-G|1
NSPELAPTALVSDSCGKPRDAWDAR
>ENST00000487325.5|SNV-7142-G-A|7
MFDLTKHQTYAVVERWLK
>ENST00000462197.1|SNV-48761-A-T|15
QLMSWSMWDFPK
>ENST00000464087.6|SNV-18609-A-G|7
VTASALSLWLVR
>ENST00000644859.2|SNV-24333-A-T|3
SHDWGHEK
>ENST00000640303.1|SNV-288189-G-A|3
HASYALSAMSSWWI
>ENST00000486787.1|SNV-97668-G-T|3
LFLNLMMMKMK
>ENST00000252804.9|SNV-96672-A-G|2
NPEIRER
>FUSION-ENST00000651894.2:949-ENST00000309865.11:34724|12
SVLSKPTDSSPEVINYLGNK
>ENST00000568372.5|SNV-48435-T-G|4
QLKNQEQFVVTIYIHSIR
>FUSION-ENST00000651894.2:949-ENST00000309865.11:34724|46
TDAILWQWAIWEAAQFTVLSK
>ENST00000404826.7|SNV-650511-G-A|1
KNGVRITSGLHSFGR
>ENST00000666506.1|SNV-93494-G-A|3
NRAERQIEER
>ENST00000477288.5|SNV-14282-C-T|6
MSKSLGNVLDLR
>ENST00000636595.1|SNV-452703-G-A|1
LLDQVVPPADVLK
>ENST00000263665.6|SNV-223121-G-T|1
VGFYNNK
>FUSION-ENST00000548149.1:1083-ENST00000216181.11:92910|281
MSREVNILK
>ENST00000557697.1|SNV-3469-A-G|4
MRGSYRADTQTYQPYNK
>ENST00000563406.1|SNV-9906-C-T|1
DGDDTETVPSEQSHASGKLRK
>ENST00000395511.7|SNV-67729-G-C|1
TLAPALFFSLMASRARK
>ENST00000300738.10|SNV-43528-G-A|4
TGMYYLRTRPTANPIQFTLNKEK
>FUSION-ENST00000651894.2:949-ENST00000309865.11:34724|69
SETYAPLFCLPSFHKFCK
>ENST00000367661.7|SNV-227186-C-A|2
SELCREQEPTSDTCGFTR
>ENST00000640608.1|SNV-6487-C-A|1
ADKQSVHIVENEIQASIDQIFSR
>ENST00000368474.9|SNV-26667-T-A|3
LENRQEARPEPARQKPPVHYNGPSK
>ENST00000650225.1|SNV-172190-A-G|4
LSVMNSPELAPTALVSDSCGKPR
>ENST00000524803.6|INDEL-104-G-GAGGAGG|2
DKEEEEEEEVAGGDCIGSTVYSK
>ENST00000491148.5|SNV-53433-C-A|2
LEFYVLPVLNIDGYIYTWTKSR
>ENST00000378746.8|SNV-34753-A-T|2
VQERLDIEEK
>FUSION-ENST00000651894.2:949-ENST00000309865.11:34724|75
KLLMTWALEVAVVMKK
>ENST00000644935.1|SNV-72097-G-A|1
EHTLHRCQQEGQELLRHNQELHGR
>ENST00000487325.5|SNV-7142-G-A|11
IITLSSRVLSWCSGGPPDV
>ENST00000313708.11|SNV-497-T-G|3
SGSSMKEEPRGSGMNAVR
>ENST00000260950.5|SNV-2387-C-A|2
VVKAQIWIYLRPVETPTTVFVQILR
>ENST00000514430.5|SNV-124992-C-T|3
EESGKCFITLLR
>ENST00000449623.5|SNV-13406-T-A|2
VQNSWMRPSVGSLTCRP
>ENST00000590506.1|SNV-346460-C-G|6
KAYPVSAVCHRDIASTYEWICR
>ENST00000487660.1|SNV-13919-G-A|1
TALYSPRAMQLPSSTRSGLK
>ENST00000423354.1|SNV-3218-G-A|1
GSPEANWSHCWSRSHRTAR
>ENST00000563406.1|SNV-9906-C-T|5
DGDDTETVPSEQSHASGK
>ENST00000586526.1|SNV-3289-C-A|3
IIYLFSQNNR
>ENST00000348261.11|SNV-48709-G-A|2
ARHLSNDSTLASFSEPGNCYEELLK
>ENST00000261381.7|SNV-336386-A-G|1
SLSDVTLTLYHSFARLGLRR
>ENST00000580241.5|SNV-102931-C-T|1
QLGGIVCDGEKVVEINPGLLVTVK
>ENST00000370889.2|SNV-204134-A-T|2
MAPEVFSQCTRYTIK
>ENST00000392783.7|INDEL-211541-A-AA|2
KTTSNNGC
>ENST00000555122.1|SNV-35730-A-C|2
EVDVAAPGAKLDSVR
>ENST00000371481.9|MNV-376-GC-G|1
WTEAWLLGPLPATCSST
>ENST00000555122.1|SNV-35730-A-C|3
MEVDVAAPGAKLDSVR
>ENST00000462197.1|SNV-48761-A-T|12
MQLMSWSMWDFPKDSVSKK
>ENST00000640279.1|SNV-9906-C-T|3
MDGDDTETVPSEQSHASGK
>ENST00000366955.8|SNV-41438-C-A|4
TPKNDVHQICDK
>ENST00000449623.5|SNV-13406-T-A|4
VQNSWMR
>ENST00000462122.1|SNV-77227-A-G|12
MWHSENRQHAEALR
>ENST00000476832.2|SNV-3441-T-A|5
KFLQLSINR
>ENST00000261381.7|SNV-336386-A-G|3
SLSDVTLTLYHSFAR
>ENST00000446604.6|SNV-58596-G-C|3
MWQAIQAVVKNTQR
>ENST00000585331.6|SNV-62517-A-T|2
SVQYKIK
>ENST00000641198.1|SNV-2709-C-G|5
AAARGVEDEPLLR
>ENST00000487660.1|SNV-13919-G-A|3
TALYSPRAMQLPSSTR
>FUSION-ENST00000651894.2:949-ENST00000309865.11:34724|98
EKEVVAVARAVYQAVLSLK
>ENST00000380794.5|SNV-7396-A-C|2
SAGAKPGPREGK
>ENST00000405975.6|SNV-68152-A-C|3
GAFELAYTGFVKLPEVLNR
>ENST00000540831.1|SNV-53215-C-T|3
LGVWASTLSR
>ENST00000455756.6|SNV-412681-C-G|4
WFDDYYLKLRPETNQR
>ENST00000405975.6|SNV-68152-A-C|4
HRGAFELAYTGFVKLPEVLNR
>ENST00000455756.6|SNV-412681-C-G|1
LRPETNQRNPWFQEFWQHRFQCR
>ENST00000496179.5|SNV-18609-A-G|10
VPEKTWSSQMVTASALSLWLVR
>ENST00000511485.5|SNV-17617-T-C|6
NPHTYLNPPNMETGMDRIDDNGWGR
>ENST00000464087.6|SNV-18609-A-G|1
EAVLTTVICNQVKMAMPNMLSIHR
>ENST00000550224.5|MNV-5430-GATGTGAGGAGA-G|2
TCCSSADICPKCWTLMTMAIR
>ENST00000511044.1|SNV-15729-A-C|1
PGCRSPSRST
>ENST00000350427.4|SNV-2616-A-G|3
FSVFIHQPRALTESREALATPLPK
>ENST00000391993.7|SNV-77227-A-G|4
QHAEALRQEQR
>ENST00000536101.5|SNV-55936-G-A|2
VLAAIYHLGTAGACKVGR
>ENST00000368194.7|SNV-64920-G-A|5
IVLVQSVRPGGAAMKAGVKEGNR
>ENST00000464302.1|SNV-1970-T-A|18
MVLLHSGLFKSR
>ENST00000644935.1|SNV-72097-G-A|5
CLEIGALMRQAEEREHTLHR
>ENST00000476832.2|SNV-3444-T-C|1
FLLPSINRYERK
>FUSION-ENST00000651894.2:949-ENST00000309865.11:34724|73
LLMTWALEVAVVMKK
>ENST00000264689.11|SNV-17617-T-C|3
IDDNGWGRAYRSLQTICSWFK
>ENST00000487325.5|SNV-7142-G-A|8
FDLTKHQTYAVVER
>ENST00000466111.5|SNV-43348-G-A|14
MEQPRRFLR
>ENST00000567366.1|SNV-17143-A-T|1
APFLSCILSPGEFLFIPV
>ENST00000370889.2|SNV-204134-A-T|8
MFLDVQNLRWMAPEVFSQCTRYTIK
>FUSION-ENST00000548149.1:1083-ENST00000216181.11:92910|2-SNV-98833-C-T|2
QFCTEMEDLMSSKDDVGK
>ENST00000528339.5|SNV-167600-A-C|3
MTLLTRPCCMQLQSKIS
>ENST00000568372.5|SNV-48435-T-G|5
KQLKNQEQFVVTIYIHSIR
>ENST00000329667.7|SNV-7470-A-G|5
MSTSPLDSIHTITDNYAENQQQK
>ENST00000426531.5|SNV-12609-G-C|3
TVTAGGSLEMIFTLLSVVSTMAS
>ENST00000620320.4|SNV-8413-G-A|1
GGNMPGPTDCVRESSW
>ENST00000636627.1|SNV-452703-G-A|3
KTSMKLLDQVVPPADGQCSLFPK
>ENST00000464087.6|SNV-18609-A-G|5
LLLLLSGHPPSLK
>ENST00000409042.5|SNV-31096-G-T|5
IQTLDALNDALEKEQVQLVVR
>ENST00000216190.13|SNV-12609-G-C|3
RWKLGDDIHLIVR
>ENST00000638634.1|SNV-6487-C-A|3
LEKADKQSVHIENEIQASIDQIFSR
>ENST00000537690.7|SNV-44994-A-G|3
EEELVEYLPQLQVAEQECK
>ENST00000636854.3|SNV-6563-C-G|2
SLFCLVALDGK
>ENST00000536101.5|SNV-55936-G-A|3
VLAAIYHLGTAGACK
>ENST00000639375.1|SNV-174815-C-T|2
MPPEIHYEAPLLERLS
>ENST00000602986.5|SNV-9228-A-G|5
EKIKSISSEHVNEEEAEEHMDLR
>ENST00000380121.7|SNV-95281-A-G|1
HTIALDTQGLSAETSCLFMKKR
>FUSION-ENST00000651894.2:949-ENST00000309865.11:34724|18
SVLTLASAGCKSASLKHCLNGESR
>ENST00000476832.2|SNV-3441-T-A|2
FLQLSINRYER
>ENST00000442196.7|SNV-48435-T-G|2
TVCSDYLHPQYK
>ENST00000571658.2|SNV-6487-C-A|1
ADKQSVHSE
>ENST00000418814.6|SNV-68022-T-G|1
DAVIPTLESVVFGINYTK
>ENST00000672280.1|MNV-5430-GATGTGAGGAGA-G|2
LGAFQAQEKELVFDIDMTDYDVL
>ENST00000260453.4|SNV-8631-G-C|2
AEENNRLK
>ENST00000264689.11|SNV-17617-T-C|1
AYRSLQTICSWFKHQGYTER
>ENST00000358022.4|INDEL-261-G-GGCG|5
ARGGGSPSGGGGGGVGWR
>ENST00000561585.1|SNV-9906-C-T|4
GQRGNTESKMDGDDTETVPSEQVGG
>ENST00000259154.9|MNV-51590-GA-G|2
ICGSRLLTVLQYPHLQ
>ENST00000350997.12|SNV-16697-G-A|1
ATVEQMGLMK
>ENST00000371383.7|SNV-3112-C-T|1
AGYTSGAAMWPGTDVKIHKR
>ENST00000361384.7|SNV-5301-A-T|4
VKVFTNSAHGGLQRGNK
>ENST00000491383.5|SNV-48761-A-T|26
MVYVGFPKGQCEQEEGR
>ENST00000557016.6|SNV-3469-A-G|2
TYADYESVNECVEGVCKMYEEHLK
>ENST00000560079.7|SNV-36215-A-G|4
LIRYSVK
>ENST00000533851.5|SNV-16713-T-C|5
SLKSSQR
>ENST00000636595.1|SNV-452703-G-A|5
KTSMKLLDQVVPPADVLK
>ENST00000395930.6|SNV-10391-A-C|2
SNLTNYQESNTSRPNSEKLR
>ENST00000329667.7|SNV-7470-A-G|6
MMSTSPLDSIHTITDNYAENQQQK
>ENST00000408947.4|MNV-94-GT-G|3
DISKFKAPSLWWSPE
>ENST00000568372.5|SNV-48435-T-G|2
NQEQFVVTIYIHSIR
>ENST00000651222.1|SNV-93832-C-G|3
DQPDGSSLSR
>ENST00000264689.11|SNV-17617-T-C|5
IDDNGWGR
>ENST00000374910.3|SNV-1650-G-A|3
FDNDFHIYVYDLVK
>ENST00000329667.7|SNV-7470-A-G|2
STSPLDSIHTITDNYAENQQQK
>ENST00000540831.1|SNV-53215-C-T|5
PSSLKLGVWASTLSR
>ENST00000409709.9|SNV-27807-A-T|1
IGEMPPHIFAIADNCYFIMKRNSR
>ENST00000474154.5|SNV-15995-T-G|5
MGIDVRRK
>ENST00000476832.2|SNV-3444-T-C|5
KFLLPSINR
>ENST00000238497.10|INDEL-12144-A-AA|5
KSTEASERR
>ENST00000392783.7|INDEL-211541-A-AA|1
TTSNNGC
>ENST00000408947.4|MNV-94-GT-G|1
APSLWWSPE
>ENST00000361384.7|SNV-5301-A-T|1
VFTNSAHGGLQRGNKK
>ENST00000391993.7|SNV-77227-A-G|5
QHAEALR
>ENST00000647779.1|SNV-82056-C-G|1
EQEVVGFLEANKIDFK
>ENST00000462197.1|SNV-48761-A-T|19
YLMQLMSWSMWDFPKDSVSK
>ENST00000002125.9|SNV-15995-T-G|1
KVLLDKSNEPSVR
>ENST00000644225.1|SNV-63770-A-G|2
MRQDCWWPRPTDTPRR
>ENST00000395930.6|SNV-10391-A-C|1
SNLTNYQESNTSRPNSEKLRVDTSR
>ENST00000528339.5|SNV-167600-A-C|2
TLLTRPCCMQLQSK
>ENST00000350427.4|SNV-2616-A-G|4
FSVFIHQPRALTESR
>ENST00000464302.1|SNV-1970-T-A|6
TSKKPNHPKSCPQK
>ENST00000562955.2|SNV-41919-G-A|2
AATHIHSSPGR
>ENST00000423354.1|SNV-3218-G-A|3
GSPEANWSHCWSRSHR
>ENST00000338488.8|SNV-10918-G-C|4
NRCHYCR
>ENST00000309447.6|SNV-202381-A-G|1
DSPITVSDSTESSEATPSKK
>ENST00000346691.9|SNV-220-C-G|3
SEPPAPRPGPPPGTGQPPSK
>FUSION-ENST00000636037.1:8746-ENST00000623511.1:23702|1
RILPKSV
>ENST00000650225.1|SNV-172190-A-G|2
NSPELAPTALVSDSCGKPR
>ENST00000259963.4|MNV-234-CCCCCAGGCCGAA-C|1
DDPQAPGRPTAPGLAAAAAADK
>ENST00000462197.1|SNV-48761-A-T|23
VYVGFPKGQCEQEEEVLK
>ENST00000436022.2|SNV-577-A-G|1
RPPCAPGPDGGPDCERVAR
>ENST00000514430.5|SNV-124992-C-T|6
LLPGLLLSMEESGK
>ENST00000356128.4|SNV-48657-G-A|2
SDSVTEIGITFLKK
>ENST00000316517.3|SNV-673-G-A|2
MLKLNSAKATSK
>ENST00000370889.2|SNV-204134-A-T|10
MFLDVQNLRWMAPEVFSQCTR
>ENST00000282406.9|SNV-101148-C-T|1
TCQLFINAAVDSPAIDYHISLA
>ENST00000526162.5|SNV-308283-G-C|1
ATPVQPGLPEKVRDGAR
>ENST00000328459.11|SNV-198484-G-A|1
ALLTCKHMLQIWK
>ENST00000514430.5|SNV-124992-C-T|2
MEESGKCFITLLRISLLHCCQ
>ENST00000524803.6|INDEL-104-G-GAGGAGG|1
EEEEEEEVAGGDCIGSTVYSK
>ENST00000302250.7|SNV-11046-A-C|5
SSMVRAAWPHFR
>ENST00000261381.7|SNV-336386-A-G|2
SLSDVTLTLYHSFARLGLR
>ENST00000462197.1|SNV-48761-A-T|4
MWDFPKDSVSK
>ENST00000462197.1|SNV-48761-A-T|9
SWSMWDFPK
>ENST00000464302.1|SNV-1970-T-A|10
ILNSGWPVK
>FUSION-ENST00000427015.1:117-ENST00000367469.5:117830|1
RFTGKHR
>ENST00000526162.5|SNV-308283-G-C|5
ATPVQPGLPEK
>ENST00000508982.1|INDEL-142-G-GA|5
DPEEPEKNR
>ENST00000370889.2|SNV-204134-A-T|1
APEVFSQCTRYTIK
>ENST00000555360.1|SNV-1432-G-A|1
ELELDAGR
>ENST00000650225.1|SNV-172190-A-G|6
EMLSVMNSPELAPTALVSDSCGKPR
>ENST00000481981.1|SNV-17762-A-C|1
RTRTIQVAFL
>ENST00000464302.1|SNV-1970-T-A|19
VLLHSGLFK
>ENST00000534295.1|SNV-58609-T-A|3
GKAGSVRTTMNVEMSSMEAV
>ENST00000449623.5|SNV-13406-T-A|1
SSYGTEQLDETISGIPHLQAMR
>ENST00000477922.3|SNV-48405-G-A|2
AYIPDATWYDYETGVAISWK
>ENST00000366862.10|SNV-39137-A-G|4
AHEVLQELRDISSMAVEYFDEK
>ENST00000526183.5|SNV-23564-G-A|1
VVRPHNGRVGGSPVRHLYSK
>ENST00000524803.6|SNV-16713-T-C|1
NGAAQPLDQPQEESEEQPAFR
>ENST00000486787.1|SNV-97668-G-T|5
LFLNLMMMK
>ENST00000487660.1|SNV-13919-G-A|2
MTALYSPRAMQLPSSTRSGLK
>ENST00000487325.5|SNV-7142-G-A|15
MGNGTEEDYNFVFKGTIVVQWGPS
>ENST00000306329.15|SNV-120414-C-T|1
QDLSAPSGYTLTENVARILNKK
>ENST00000466111.5|SNV-43348-G-A|3
LPQGDEQAQPEPQ
>ENST00000462197.1|SNV-48761-A-T|22
MYLMQLMSWSMWDFPK
>ENST00000466111.5|SNV-43348-G-A|7
QHVPEHRGPGGKLPQGDEQAQPEPQ
>ENST00000216190.13|SNV-12609-G-C|2
WKLGDDIHLIVR
>ENST00000595842.2|MNV-136-GA-G|4
MPVMHSIPETTKVKVP
>ENST00000391993.7|SNV-77227-A-G|1
QEQRITDCAVEPLKAELAELEQLIK
>ENST00000423354.1|SNV-3218-G-A|5
GSPEANWSHCWSR
>ENST00000462197.1|SNV-48761-A-T|21
YLMQLMSWSMWDFPK
>ENST00000493293.5|SNV-44739-C-T|1
ACNCNLMGSEPVGCR
>ENST00000322434.8|SNV-6379-G-C|5
LAPSQRNLYRHVMLENYR
>ENST00000586526.1|SNV-3289-C-A|4
MIIYLFSQNNRIRFSK
>ENST00000650225.1|SNV-172190-A-G|5
MLSVMNSPELAPTALVSDSCGKPR
>ENST00000640711.1|SNV-6487-C-A|1
DPVLHGTPGEGRQAVCAQGLRR
>ENST00000528530.1|SNV-10328-G-C|3
SPIFSLR
>ENST00000346691.9|SNV-220-C-G|6
RRSEPPAPRPGPPPGTGQPPSK
>ENST00000514430.5|SNV-124992-C-T|8
TSGKLLPGLLLSMEESGK
>ENST00000252804.9|SNV-96672-A-G|1
NPEIRERLK
>ENST00000602986.5|SNV-9228-A-G|4
IKSISSEHVNEEEAEEHMDLR
>ENST00000342528.2|SNV-88285-G-A|4
MSRRGDAHCAQEYHGTLLPSVPVCV
>FUSION-ENST00000651894.2:949-ENST00000309865.11:34724|66
VQLVHRGTCIR
>ENST00000409042.5|SNV-31096-G-T|4
IQTLDALNDALEKEQVQLVVRNER
>ENST00000476832.2|SNV-3441-T-A|4
KFLQLSINRYER
>ENST00000476832.2|SNV-3441-T-A|3
FLQLSINR
>FUSION-ENST00000651894.2:949-ENST00000309865.11:34724|36
VIRTFLYTNRQTCQDWLTR
>ENST00000293190.10|SNV-10763-T-C|3
LWEMVGRWEHGVPYMKYPVWPR
>ENST00000312428.11|SNV-98768-G-A|6
LRCERFVEK
>ENST00000238497.10|INDEL-12144-A-AA|1
RTAESSR
>ENST00000595842.2|MNV-136-GA-G|3
PVMHSIPETTKVKVP
>ENST00000647779.1|SNV-82056-C-G|4
KEQEVVGFLEANK
>ENST00000358022.4|INDEL-261-G-GGCG|2
GGGSPSGGGGGGVGWRGR
>ENST00000647779.1|SNV-82056-C-G|5
KKEQEVVGFLEANK
>ENST00000360534.8|SNV-53935-A-G|1
DCTFIAK
>ENST00000409042.5|SNV-31096-G-T|3
EQVQLVVR
>ENST00000259154.9|MNV-51590-GA-G|INDEL-51593-A-AT|2
ICGFQAVDCTTISSFTVR
>ENST00000293190.10|SNV-10763-T-C|5
HRLWEMVGRWEHGVPYMK
>ENST00000612277.4|SNV-53501-C-G|1
FMAYVSQGGK
>ENST00000628477.2|SNV-15073-A-C|3
KWRLEDDDDDEDDPAEAEK
>ENST00000342992.10|SNV-147542-A-T|4
RVVKVEK
>ENST00000645123.1|MNV-63836-TGAG-T|2
SDEHMEEAITSASFL
>ENST00000437407.1|SNV-13406-T-A|5
SSYGTEQLDETISGNLAMNDK
>ENST00000464302.1|SNV-1970-T-A|4
KPNHPKSCPQKQGK
>ENST00000436022.2|SNV-577-A-G|2
RPPCAPGPDGGPDCER
>ENST00000595842.2|MNV-136-GA-G|1
HSIPETTKVKVP
>ENST00000251412.8|SNV-6215-T-G|5
RLTQNADCVVVLDNTARNR
>ENST00000602986.5|SNV-9228-A-G|2
SISSEHVNEEEAEEHMDLR
>ENST00000656505.1|SNV-640-C-A|1
VSPAWPAGLFLIPR
>ENST00000649046.1|SNV-222037-G-A|3
GNCYFDETDLPK
>ENST00000644859.2|SNV-24333-A-T|6
DSGKEQGHTRSHDWGHEK
>ENST00000640303.1|SNV-288189-G-A|2
MLRMHCLQ
>FUSION-ENST00000651894.2:949-ENST00000309865.11:34724|22
HLLWINSVAQQAEGRFEK
>ENST00000259154.9|MNV-51590-GA-G|1
LLTVLQYPHLQ
>ENST00000540831.1|SNV-53215-C-T|8
MRPSSLK
>ENST00000640608.1|SNV-6487-C-A|2
QVHEIQSCMGRLEKADK
>ENST00000335385.3|SNV-6522-A-C|1
TDSERYAQENFK
>ENST00000257209.8|SNV-327862-G-A|2
HEDGDETTEPPPSGCRDQRR
>ENST00000464302.1|SNV-1970-T-A|2
SCPQKQGKYILTS
>ENST00000491383.5|SNV-48761-A-T|25
VYVGFPKGQCEQEEGR
>ENST00000342992.10|SNV-147542-A-T|2
VEKVSIEAPK
>ENST00000366760.5|SNV-30626-T-C|2
IPAVISHRTEPHVKPGR
>ENST00000526183.5|SNV-23564-G-A|4
QTGAELRPPPPEEDNPKVVRPHNGR
>ENST00000476832.2|SNV-3441-T-A|SNV-3444-T-C|3
FLQPSINR
>ENST00000361084.10|SNV-7142-G-A|1
GAVGALLMFDLTKHQTYAVVERWLK
>ENST00000312428.11|SNV-98768-G-A|5
CERFVEK
>ENST00000637424.1|SNV-452703-G-A|3
KTSMKLLDQVVPPADDDEVTVGK
>FUSION-ENST00000651894.2:949-ENST00000309865.11:34724|35
TFLYTNR
>FUSION-ENST00000651894.2:949-ENST00000309865.11:34724|81
HFSIILNLLGMLLKKDNQDTR
>ENST00000335385.3|SNV-6522-A-C|3
FHVVFVDPRTDSER
>ENST00000361384.7|SNV-5301-A-T|3
VFTNSAHGGLQR
>ENST00000342992.10|SNV-147542-A-T|1
VEKVSIEAPKR
>ENST00000464302.1|SNV-1970-T-A|11
KILNSGWPVKTSK
>ENST00000464302.1|SNV-1970-T-A|3
SCPQKQGK
>ENST00000641198.1|SNV-2709-C-G|4
AAARGVEDEPLLRENPR
>ENST00000526162.5|SNV-308283-G-C|6
MATPVQPGLPEK
>ENST00000523755.5|SNV-108181-A-C|4
MPRERDM
>ENST00000271234.11|SNV-76132-A-G|1
LQEGRKAQQYLDMCWK
>ENST00000644225.1|SNV-63770-A-G|4
MRQDCWWPRPTDTPR
>ENST00000374910.3|SNV-1650-G-A|2
FDNDFHIYVYDLVKK
>ENST00000466111.5|SNV-43348-G-A|8
QHVPEHRGPGGK
>ENST00000342528.2|SNV-88285-G-A|2
RGDAHCAQEYHGTLLPSVPVCV
>ENST00000260453.4|SNV-8631-G-C|1
AEENNRLKELQLK
>ENST00000654082.1|SNV-79555-C-T|1
LRKSSMAILT
>ENST00000271234.11|SNV-76132-A-G|2
MRLQEGRK
>ENST00000589114.5|SNV-327862-G-A|3
PRSHPPVGAGTR
>FUSION-ENST00000651894.2:949-ENST00000309865.11:34724|65
VQLVHRGTCIRQAFGK
>ENST00000367278.7|SNV-124928-G-A|1
LQPRAGDSGPLAYAAAGELEK
>ENST00000528530.1|SNV-10328-G-C|1
SPIFSLRGHTCSWYMSFSCVSWR
>ENST00000329667.7|SNV-7470-A-G|1
STSPLDSIHTITDNYAENQQQKK
>ENST00000251412.8|SNV-6215-T-G|4
LTQNADCVVVLDNTAR
>ENST00000356128.4|SNV-48657-G-A|4
LKSDSVTEIGITFLKK
>ENST00000571658.2|SNV-6487-C-A|3
GRLEKADK
>ENST00000378746.8|SNV-34753-A-T|5
RELEEKVQER
>ENST00000522515.5|INDEL-6863-A-AA|20
WAKKYGDIPR
>ENST00000640608.1|SNV-6487-C-A|4
DPLFQQTHKQVHEIQSCMGRLEK
>ENST00000585331.6|SNV-62517-A-T|1
SVQYKIKSLNWEEMEK
>ENST00000567366.1|SNV-17143-A-T|3
FPKFAKAPFLSCILSPGEFLFIPV
>ENST00000257209.8|SNV-327862-G-A|3
HEDGDETTEPPPSGCRDQR
>ENST00000537356.3|SNV-2667-G-A|1
EEEDWDDAFIKQKRPK
>ENST00000491148.5|SNV-53433-C-A|3
LEFYVLPVLNIDGYIYTWTK
>ENST00000462197.1|SNV-48761-A-T|11
QLMSWSMWDFPKDSVSKK
>ENST00000299314.12|SNV-59854-A-G|2
LNNPEDFQELNKQTK
>ENST00000554930.5|MNV-69111-GA-G|3
MNSEKVCIGNPLN
>ENST00000269081.8|SNV-62065-T-G|1
TPLTSLLIVNNTGSNIEDLVHALK
>ENST00000507699.1|SNV-418897-G-A|4
NQFRSNSSDLTSCR
>ENST00000641198.1|SNV-2709-C-G|6
TKAAARGVEDEPLLR
>ENST00000361328.7|SNV-18848-C-T|1
AWTAIRATDGPGEAVALPR
>ENST00000650225.1|SNV-172190-A-G|3
MNSPELAPTALVSDSCGKPR
>FUSION-ENST00000651894.2:949-ENST00000309865.11:34724|68
CVDVCRVQLVHR
>FUSION-ENST00000636037.1:8746-ENST00000623511.1:23702|3
FTLNQVTRR
>ENST00000462122.1|SNV-77227-A-G|10
MWHSENRQHAEALRQEQR
>ENST00000508982.1|INDEL-142-G-GA|2
RAGSSSGGVPGER
>ENST00000571658.2|SNV-6487-C-A|4
MGRLEKADK
>ENST00000400345.8|SNV-346460-C-G|3
RIRLVQFVTGTSR
>ENST00000374910.3|SNV-1650-G-A|1
FDNDFHIYVYDLVKKS
>ENST00000550224.5|MNV-5430-GATGTGAGGAGA-G|6
MTDYDVL
>ENST00000286096.9|SNV-17143-A-T|4
FPKFAKAPFLSCILSPGEFLFIPVK
>ENST00000466111.5|SNV-43348-G-A|13
EQPRRFLR
>ENST00000316517.3|SNV-673-G-A|9
MGLVFASYSLIIHSMLK
>ENST00000395930.6|SNV-10391-A-C|3
SNLTNYQESNTSRPNSEK
>FUSION-ENST00000548149.1:1083-ENST00000216181.11:92910|2-SNV-98833-C-T|4
LNKQFCTEMEDLMSSKDDVGK
>ENST00000586526.1|SNV-3289-C-A|1
IIYLFSQNNRIRFSK
>FUSION-ENST00000651894.2:949-ENST00000309865.11:34724|34
TFLYTNRQTCQDWLTR
>ENST00000589114.5|SNV-327862-G-A|2
SHPPVGAGTR
>ENST00000565624.3|SNV-54083-A-T|3
EVADVWMYYEHLR
>ENST00000557016.6|SNV-3469-A-G|3
TYADYESVNECVEGVCK
>ENST00000442196.7|SNV-48435-T-G|1
TVCSDYLHPQYKAPTENHHNR
>ENST00000528712.5|SNV-80047-C-G|1
SSEEMRPIK
>ENST00000391993.7|SNV-77227-A-G|2
QEQRITDCAVEPLK
>ENST00000491383.5|SNV-48761-A-T|24
MVYVGFPKGQCEQEEGRVLSIK
>ENST00000255381.2|SNV-16671-T-C|3
LCMDSER
>ENST00000491383.5|SNV-48761-A-T|23
VYVGFPKGQCEQEEGRVLSIK
>ENST00000476832.2|SNV-3441-T-A|SNV-3444-T-C|4
KFLQPSINRYER
>ENST00000346691.9|SNV-220-C-G|4
RSEPPAPRPGPPPGTGQPPSKR
>ENST00000514430.5|SNV-124992-C-T|7
TSGKLLPGLLLSMEESGKCFITLLR
>ENST00000355044.8|SNV-192860-T-A|1
QQECQALPAHLSGEGWSHIGDACLR
>ENST00000640608.1|SNV-6487-C-A|5
MDPLFQQTHKQVHEIQSCMGRLEK
>ENST00000557284.6|SNV-241286-A-T|3
QPGNLRWMAPEVFSQCTRYTIK
>FUSION-ENST00000651894.2:949-ENST00000309865.11:34724|67
CVDVCRVQLVHRGTCIR
>ENST00000576910.7|SNV-6487-C-A|1
ADKQSVHKNEIQASIDQIFSR
>ENST00000366955.8|SNV-41438-C-A|2
NDVHQICDK
>ENST00000379361.5|SNV-58711-G-A|2
VKFIIFNPSFVYMDR
>ENST00000452319.5|SNV-253032-C-T|1
MSLWTRLALLDAPER
>ENST00000565624.3|SNV-54083-A-T|4
AGPWACGMCLKEVADVWMYYEHLR
>ENST00000436022.2|SNV-577-A-G|5
RRRPPCAPGPDGGPDCER
>ENST00000555122.1|SNV-35730-A-C|5
MEVDVAAPGAK
>ENST00000328459.11|SNV-198484-G-A|2
GPDKALLTCKHMLQIWK
>ENST00000498013.1|SNV-346289-A-G|9
MVIVPTLKAPTCVHAAK
>ENST00000426531.5|SNV-12609-G-C|2
MIFTLLSVVSTMAS
>ENST00000423354.1|SNV-3218-G-A|2
MGSPEANWSHCWSRSHRTAR
>ENST00000651222.1|SNV-93832-C-G|2
AQSPSQSQPPAASSLR
>ENST00000640711.1|SNV-6487-C-A|3
DPVLHGTPGEGR
>ENST00000526183.5|SNV-23564-G-A|3
VVRPHNGR
>ENST00000464087.6|SNV-18609-A-G|8
MVTASALSLWLVR
>ENST00000487325.5|SNV-7142-G-A|13
GTIVVQWGPS
>ENST00000464302.1|SNV-1970-T-A|20
MVLLHSGLFK
>ENST00000259154.9|MNV-51590-GA-G|INDEL-51593-A-AT|1
ICGFQAVDCTTISSFTVRECEGSSR
>ENST00000392783.7|INDEL-211541-A-AA|3
EAKKTTSNNGC
>ENST00000666506.1|SNV-93494-G-A|7
IWTQEQSRETNR
>ENST00000422359.2|SNV-912-G-T|1
HPVIGLLSPQMFPNLATAANYWAKR
>ENST00000359171.8|MNV-114385-CC-C|6
ELLTGTASCWRPLNLGLKRLSLPR
>ENST00000425217.5|SNV-113531-C-A|3
EECARLNAYLSCLRNVHMSGGNLSK
>ENST00000260197.12|SNV-167600-A-C|1
WESPYDSPDQALLYAVAVKDLIRK
>ENST00000565624.3|SNV-54083-A-T|2
EVADVWMYYEHLREHAVR
>ENST00000462197.1|SNV-48761-A-T|2
MWDFPKDSVSKK
>ENST00000555122.1|SNV-35730-A-C|8
ADVMTPVVEVSLPSMEVDVAAPGAK
>ENST00000377238.2|SNV-463502-G-C|4
MKFRTGSGHPAYAEVEPVGEK
>ENST00000350997.12|SNV-16697-G-A|3
ELTDEFRELRATVEQMGLMK
>ENST00000656505.1|SNV-640-C-A|3
MQARVSPAWPAGLFLIPR
>ENST00000557016.6|SNV-3469-A-G|1
TYADYESVNECVEGVCKMYEEHLKR
>ENST00000557697.1|SNV-3469-A-G|3
RGSYRADTQTYQPYNK
>ENST00000536101.5|SNV-55936-G-A|4
AVWRVLAAIYHLGTAGACKVGR
>ENST00000389506.10|SNV-55392-G-A|3
QVLTTLLNSR
>ENST00000413369.8|SNV-67247-A-T|4
LDRGDPILVEEFQRLK
>FUSION-ENST00000427015.1:117-ENST00000367469.5:117830|5
MLPVQLWNRR
>ENST00000465749.2|SNV-646801-C-T|1
GTLHPICVFFVALQVWLSHCCTSY
>ENST00000526162.5|SNV-308283-G-C|4
MATPVQPGLPEKVR
>ENST00000478423.6|SNV-86702-G-A|1
KPPTSPSTGVPIGGR
>ENST00000526162.5|SNV-308283-G-C|3
ATPVQPGLPEKVR
>ENST00000567785.5|SNV-17143-A-T|5
SSPSLPRPHSCPASCLLESSCSSR
>ENST00000569418.5|SNV-34171-A-G|1
LAFVSRGVGDKGSSSHNKPK
>ENST00000508982.1|INDEL-142-G-GA|6
RDPEEPEKNR
>ENST00000400345.8|SNV-346460-C-G|1
LVQFVTGTSR
>ENST00000641198.1|SNV-2709-C-G|2
GVEDEPLLRENPR
>ENST00000528339.5|SNV-167600-A-C|4
MTLLTRPCCMQLQSK
>FUSION-ENST00000651894.2:949-ENST00000309865.11:34724|74
LLMTWALEVAVVMK
>ENST00000576910.7|SNV-6487-C-A|3
LEKADKQSVHK
>ENST00000636854.3|SNV-6563-C-G|1
SLFCLVALDGKLYALGGR
>ENST00000630771.2|INDEL-33054-A-AT|2
NMAILDPPDADHLLQCK
>ENST00000644859.2|SNV-24333-A-T|4
EQGHTRSHDWGHEKQR
>FUSION-ENST00000651894.2:949-ENST00000309865.11:34724|64
GTCIRQAFGK
>FUSION-ENST00000651894.2:949-ENST00000309865.11:34724|1
IDMKKLLR
>ENST00000302250.7|SNV-11046-A-C|2
AAWPHFRWLLSQSER
>ENST00000541086.5|SNV-6100-A-G|2
ASLPSSATLTASPGMTR
>FUSION-ENST00000651894.2:949-ENST00000309865.11:34724|78
DNQDTRK
>ENST00000369239.10|SNV-24106-C-T|4
SRSYSCR
>ENST00000507699.1|SNV-418897-G-A|6
MNQFRSNSSDLTSCR
>ENST00000335385.3|SNV-6522-A-C|2
FHVVFVDPRTDSERYAQENFK
>ENST00000284548.16|SNV-72335-C-T|1
ADAGIVCASSLKVSTSARLEVR
>ENST00000378746.8|SNV-34753-A-T|1
VQERLDIEEKYTSLQEEAQGK
>ENST00000300738.10|SNV-43528-G-A|5
TGMYYLRTRPTANPIQFTLNK
>ENST00000565624.3|SNV-54083-A-T|1
EVADVWMYYEHLREHAVRFAR
>ENST00000654082.1|SNV-79555-C-T|2
TPSTLLITPSRLRK
>FUSION-ENST00000470054.5:40820-ENST00000431853.1:49|1
ISVTSSCFVQNTLTKLLKD
>ENST00000366955.8|SNV-41438-C-A|5
EHTSETTERTPKNDVHQICDK
>ENST00000666506.1|SNV-93494-G-A|12
MCRRIWTQEQSR
>ENST00000567998.5|SNV-16636-A-T|2
AKVHPEPGSWDSFLEK
>ENST00000464302.1|SNV-1970-T-A|5
KPNHPKSCPQK
>ENST00000393125.6|SNV-252187-T-C|5
KFVIDCETER
>ENST00000405402.6|SNV-501513-G-A|2
QVLQTQCRQLEAR
>ENST00000528339.5|SNV-167600-A-C|1
TLLTRPCCMQLQSKIS
>ENST00000261023.8|SNV-66335-G-A|4
NMTISRGGLMQCEELITYLR
>FUSION-ENST00000427015.1:117-ENST00000367469.5:117830|3
MLPVQLWNRRFTGK
>ENST00000433324.2|SNV-58644-T-C|1
QIVCTWDSFYTT
>ENST00000346691.9|SNV-220-C-G|1
SEPPAPRPGPPPGTGQPPSKRAR
>ENST00000464302.1|SNV-1970-T-A|9
ILNSGWPVKTSK
>ENST00000534295.1|SNV-58609-T-A|2
AGSVRTTMNVEMSSMEAV
>ENST00000455756.6|SNV-412681-C-G|3
LRPETNQR
>ENST00000548940.1|SNV-369240-G-A|1
NNSQIATTGTAVCINFCIIM
>ENST00000302250.7|SNV-11046-A-C|6
VTFPVRSSMVRAAWPHFR
>ENST00000259154.9|MNV-51590-GA-G|3
RICGSRLLTVLQYPHLQ
>FUSION-ENST00000651894.2:949-ENST00000309865.11:34724|37
VIRTFLYTNR
>ENST00000464302.1|SNV-1970-T-A|8
ILNSGWPVKTSKKPNHPK
>ENST00000343439.9|INDEL-211541-A-AA|28
EAKKTTSNNAAEEK
>ENST00000462122.1|SNV-77227-A-G|5
SCRCGTARTGSTPRPCGR
>ENST00000350427.4|SNV-2616-A-G|5
AANNQGVKFSVFIHQPRALTESR
>ENST00000361084.10|SNV-7142-G-A|3
GAVGALLMFDLTK
>ENST00000620320.4|SNV-8413-G-A|2
DPKGGNMPGPTDCVRESSW
>ENST00000498013.1|SNV-346289-A-G|2
APTCVHAAKAIPGLR
>ENST00000644859.2|SNV-24333-A-T|5
EQGHTRSHDWGHEK
>ENST00000576910.7|SNV-6487-C-A|2
ADKQSVHK
>FUSION-ENST00000651894.2:949-ENST00000309865.11:34724|14
HCLNGESRK
>ENST00000315765.10|SNV-42278-A-G|1
EEYAPTPADASCLTWVYHSHIDAPK
>ENST00000393299.6|SNV-68022-T-G|2
MHQHKTKMP
>ENST00000449623.5|SNV-13406-T-A|3
MVQNSWMRPSVGSLTCRP
>ENST00000590506.1|SNV-346460-C-G|8
RKAYPVSAVCHR
>ENST00000361084.10|SNV-7142-G-A|4
AITSAYYRGAVGALLMFDLTK
>ENST00000338488.8|SNV-10918-G-C|2
CHYCRFQK
>ENST00000641198.1|SNV-2709-C-G|7
IFQEPTEPKTKAAAR
>ENST00000474154.5|SNV-15995-T-G|4
GIDVRRK
>ENST00000584936.2|SNV-93832-C-G|6
MRTKDQPDGSSLSR
>ENST00000483951.1|SNV-77227-A-G|3
TGSTPRPCGRSRGSQTVPWSP
>ENST00000286096.9|SNV-17143-A-T|3
FAKAPFLSCILSPGEFLFIPVK
>ENST00000380794.5|SNV-7396-A-C|3
SAGAKPGPR
>ENST00000511044.1|SNV-15729-A-C|4
MRPGCRSPSR
>ENST00000328459.11|SNV-198484-G-A|3
GPDKALLTCK
>ENST00000359171.8|MNV-114385-CC-C|10
AVRELLTGTASCWRPLNLGLK
>ENST00000348261.11|SNV-48709-G-A|1
HLSNDSTLASFSEPGNCYEELLK
>ENST00000647779.1|SNV-82056-C-G|2
EQEVVGFLEANK
>FUSION-ENST00000548149.1:1083-ENST00000216181.11:92910|280
SREVNILK
>ENST00000305544.9|SNV-8855-G-T|2
ARGPTCNEFTGQCHCLAGFGGR
>ENST00000343439.9|INDEL-211541-A-AA|1
EEAANAKLLEA
>ENST00000462197.1|SNV-48761-A-T|24
MVYVGFPKGQCEQEEEVLK
>ENST00000507699.1|SNV-418897-G-A|1
SNSSDLTSCRLLEI
>ENST00000473744.5|SNV-3748-T-A|4
KNMVLNSINLSFSQ
>ENST00000423354.1|SNV-3218-G-A|6
MGSPEANWSHCWSR
>ENST00000637424.1|SNV-452703-G-A|1
LLDQVVPPADDDEVTVGK
>ENST00000462197.1|SNV-48761-A-T|1
WDFPKDSVSKK
>ENST00000507699.1|SNV-418897-G-A|2
SNSSDLTSCR
>ENST00000654082.1|SNV-79555-C-T|7
TPGSTPCTLLMTPSTLLITPSRLR
>ENST00000556615.5|MNV-69111-GA-G|2
STQPDEQLTMNSEKVCIGNPLN
>ENST00000259154.9|MNV-51590-GA-G|4
LSSTGKRICGSR
>ENST00000523755.5|SNV-108181-A-C|3
MGYNCNATTKCQGK
>ENST00000300738.10|SNV-43528-G-A|6
QGLKTGMYYLRTRPTANPIQFTLNK
>ENST00000309041.11|INDEL-12371-A-AA|1
SLSTSSAGAYRSSEIKK
>ENST00000641164.1|SNV-108310-C-G|3
NPDVQGAVWQIFLGR
>ENST00000377242.7|SNV-463502-G-C|2
FRTGSGHPAYAEVEPVGEK
>ENST00000526162.5|SNV-308283-G-C|2
MATPVQPGLPEKVRDGAR
>FUSION-ENST00000548149.1:1083-ENST00000216181.11:92910|278
SREVNILKK
>ENST00000493293.5|SNV-44739-C-T|2
CRACNCNLMGSEPVGCR
>ENST00000666506.1|SNV-93494-G-A|5
CVGEYGPKNR
>ENST00000656505.1|SNV-640-C-A|2
QARVSPAWPAGLFLIPR
>ENST00000476832.2|SNV-3441-T-A|SNV-3444-T-C|5
KFLQPSINR
>ENST00000370889.2|SNV-204134-A-T|3
APEVFSQCTR
>ENST00000476832.2|SNV-3441-T-A|SNV-3444-T-C|2
FLQPSINRYER
>ENST00000378746.8|SNV-34753-A-T|4
ELEEKVQER
>ENST00000360534.8|SNV-53935-A-G|2
KDCTFIAK
>ENST00000216190.13|SNV-12609-G-C|1
LGDDIHLIVR
>ENST00000238497.10|INDEL-12144-A-AA|7
EKKSTEASER
>ENST00000464302.1|SNV-1970-T-A|15
VLLHSGLFKSRNSVK
>ENST00000299314.12|SNV-59854-A-G|3
LNNPEDFQELNK
>ENST00000437407.1|SNV-13406-T-A|2
MVQNSWMRPSVGIWL
>ENST00000299314.12|SNV-59854-A-G|1
LNNPEDFQELNKQTKK
>ENST00000508982.1|INDEL-142-G-GA|3
KRAGSSSGGVPGER
>ENST00000002125.9|SNV-15995-T-G|3
NMGIDVRRK
>FUSION-ENST00000651894.2:949-ENST00000309865.11:34724|13
KSVLSKPTDSSPEVINYLGNK
>FUSION-ENST00000651894.2:949-ENST00000309865.11:34724|76
KLLMTWALEVAVVMK
>ENST00000293190.10|SNV-10763-T-C|1
WEHGVPYMKYPVWPR
>ENST00000514430.5|SNV-124992-C-T|1
EESGKCFITLLRISLLHCCQ
>ENST00000380026.8|INDEL-2518-A-AA|2
TYTMMGSEDHLGVIPRAIHDIFQKN
>FUSION-ENST00000651894.2:949-ENST00000309865.11:34724|70
SETYAPLFCLPSFHK
>ENST00000666506.1|SNV-93494-G-A|1
AERQIEERK
>ENST00000309041.11|INDEL-12371-A-AA|4
RSLSTSSAGAYRSSEIK
>ENST00000651222.1|SNV-93832-C-G|1
AQSPSQSQPPAASSLREPGLESK
>ENST00000585331.6|SNV-62517-A-T|3
YLLTPSMQKSVQYKIK
>ENST00000329667.7|SNV-7470-A-G|3
MSTSPLDSIHTITDNYAENQQQKK
>ENST00000413369.8|SNV-67247-A-T|1
GDPILVEEFQRLKTEVSHK
>ENST00000398214.5|SNV-19794-C-A|3
QEYWGNGTVTVKSTCPWEGQK
>ENST00000393125.6|SNV-252187-T-C|1
FVIDCETERLQNILEQIVSVGKHVK
>ENST00000312428.11|SNV-98768-G-A|3
FVEKLESYAK
>ENST00000595842.2|MNV-136-GA-G|2
MHSIPETTKVKVP
>ENST00000426531.5|SNV-12609-G-C|1
IFTLLSVVSTMAS
>FUSION-ENST00000651894.2:949-ENST00000309865.11:34724|17
SASLKHCLNGESR
>ENST00000584498.5|SNV-108357-C-G|1
AGSGGDSLSVQLQAPGILCGGQR
>ENST00000525032.1|SNV-252187-T-C|1
FVIDCETERLQNILEQVSPR
>ENST00000462197.1|SNV-48761-A-T|6
MSWSMWDFPKDSVSKK
>ENST00000444294.7|SNV-1093-G-C|1
AGGSAAGGLGGGAGGGGDHADK
>ENST00000487325.5|SNV-7142-G-A|14
GNGTEEDYNFVFKGTIVVQWGPS
>ENST00000299157.5|SNV-18628-A-C|3
HIHSQVTVQINSAEPEIK
>ENST00000555122.1|SNV-35730-A-C|1
EVDVAAPGAKLDSVRLEGDLSLADK
>ENST00000413369.8|SNV-67247-A-T|5
LDRGDPILVEEFQR
>ENST00000498013.1|SNV-346289-A-G|7
MVIVPTLKAPTCVHAAKAIPGLR
>ENST00000462197.1|SNV-48761-A-T|16
MQLMSWSMWDFPK
>ENST00000255381.2|SNV-16671-T-C|5
KLCMDSER
>FUSION-ENST00000636037.1:8746-ENST00000623511.1:23702|2
FTLNQVTRRILPK
>ENST00000508982.1|INDEL-142-G-GA|8
KKTELSER
>ENST00000641164.1|SNV-108310-C-G|1
NPDVQGAVWQIFLGRRSLT
>ENST00000261023.8|SNV-66335-G-A|2
GGLMQCEELITYLRDESEFR
>ENST00000371383.7|SNV-3112-C-T|3
AGYTSGAAMWPGTDVK
>FUSION-ENST00000427015.1:117-ENST00000367469.5:117830|2
LPVQLWNRRFTGK
>ENST00000371383.7|SNV-3112-C-T|2
AGYTSGAAMWPGTDVKIHK
>ENST00000476832.2|SNV-3444-T-C|4
KFLLPSINRYER
>ENST00000464302.1|SNV-1970-T-A|14
SRNSVKK
>ENST00000528530.1|SNV-10328-G-C|2
MSPIFSLRGHTCSWYMSFSCVSWR
>ENST00000335385.3|SNV-6522-A-C|4
YQPRFHVVFVDPRTDSER
>ENST00000507699.1|SNV-418897-G-A|3
NQFRSNSSDLTSCRLLEI
>ENST00000462122.1|SNV-77227-A-G|2
TGSTPRPCGR
>ENST00000266508.14|SNV-35762-C-G|1
LSPLPPGSPGSAARGRAEPR
>ENST00000647779.1|SNV-82056-C-G|3
KEQEVVGFLEANKIDFK
>ENST00000367278.7|SNV-124928-G-A|2
RLQPRAGDSGPLAYAAAGELEK
>ENST00000537677.5|SNV-23138-C-T|2
YNQELTSQLLAAENK
>ENST00000555122.1|SNV-35730-A-C|4
EVDVAAPGAK
>ENST00000306329.15|SNV-120414-C-T|3
QDLSAPSGYTLTENVAR
>ENST00000540831.1|SNV-53215-C-T|1
LSLICKMDEMPFTLENC
>ENST00000309041.11|INDEL-12371-A-AA|7
AIVHQTDNVIDQLKKR
>ENST00000503581.6|SNV-1115387-G-A|1
HSLLSSTDVSSSRFLNFGIR
>ENST00000418814.6|SNV-68022-T-G|2
NAPAQNKDAVIPTLESVVFGINYTK
>ENST00000651222.1|SNV-93832-C-G|5
STLWQEEMRTKDQPDGSSLSR
>ENST00000271234.11|SNV-76132-A-G|4
KMRLQEGR
>ENST00000436022.2|SNV-577-A-G|4
RRPPCAPGPDGGPDCER
>FUSION-ENST00000651894.2:949-ENST00000309865.11:34724|85
KHFSIILNLLGMLLK
>ENST00000398214.5|SNV-19794-C-A|2
STCPWEGQK
>ENST00000466111.5|SNV-43348-G-A|5
MWICRRSCRPYGTAA
>ENST00000654082.1|SNV-79555-C-T|6
TPGSTPCTLLMTPSTLLITPSRLRK
>ENST00000644225.1|SNV-63770-A-G|3
RQDCWWPRPTDTPR
>ENST00000300738.10|SNV-43528-G-A|1
TRPTANPIQFTLNKEKLK
>ENST00000312428.11|SNV-98768-G-A|1
LESYAKQSEEFYSFGDLQDVQRYLK
>ENST00000360534.8|SNV-53935-A-G|3
HICYFQIDKKDCTFIAK
>ENST00000368194.7|SNV-64920-G-A|2
EGNRIIK
>ENST00000641198.1|SNV-2709-C-G|3
GVEDEPLLR
>ENST00000536101.5|SNV-55936-G-A|1
VLAAIYHLGTAGACKVGRK
>ENST00000462197.1|SNV-48761-A-T|17
YLMQLMSWSMWDFPKDSVSKK
>ENST00000637938.1|SNV-70806-G-T|1
LEEALSEASPDPSLPPLAQSPPK
>ENST00000420595.2|SNV-4732-C-T|4
MLFLFLSHCHFLVCLAR
>ENST00000495537.1|MNV-51590-GA-G|7
MWIQAVDCTTISSFTVR
>ENST00000462122.1|SNV-77227-A-G|9
WHSENRQHAEALRQEQR
>ENST00000639375.1|SNV-174815-C-T|1
PPEIHYEAPLLERLS
>FUSION-ENST00000636037.1:8746-ENST00000623511.1:23702|7
VVLFSSSDKFTLNQVTR
>ENST00000466111.5|SNV-43348-G-A|2
RSCRPYGTAA
>ENST00000309041.11|INDEL-12371-A-AA|5
RSLSTSSAGAYR
>ENST00000263665.6|SNV-223121-G-T|2
NESIVPYSPYEVKVGFYNNK
>FUSION-ENST00000569282.2:949-ENST00000309865.11:34724|1
GETAASETQLGS
>ENST00000539644.5|SNV-40524-A-G|2
DFSTTTKLSR
>ENST00000537677.5|SNV-23138-C-T|1
YNQELTSQLLAAENKCNLLEK
>ENST00000580241.5|SNV-102931-C-T|4
ALRALQDAIRQLGGIVCDGEK
>ENST00000478423.6|SNV-86702-G-A|2
RPSRKPPTSPSTGVPIGGR
>ENST00000498013.1|SNV-346289-A-G|4
CSCRKGYTR
>ENST00000464087.6|SNV-18609-A-G|9
ETWSSQMVTASALSLWLVR
>ENST00000391993.7|SNV-77227-A-G|3
QHAEALRQEQRITDCAVEPLK
>ENST00000636633.1|SNV-452703-G-A|2
KLLDQVVPPADDDEVTVGK
>ENST00000475349.5|SNV-84875-A-T|1
SLGLITSPLAPWEACMTFSISLAVR
>ENST00000369239.10|SNV-24106-C-T|5
SRSRSYSCR
>ENST00000548940.1|SNV-369240-G-A|2
WALIRNNSQIATTGTAVCINFCIIM
>ENST00000540103.1|SNV-23479-A-C|2
MSPCSHSANGEALYCPDPPVPVP
>ENST00000255381.2|SNV-16671-T-C|1
LCMDSERAKR
>ENST00000666506.1|SNV-93494-G-A|8
IWTQEQSR
>ENST00000602986.5|SNV-9228-A-G|3
IKSISSEHVNEEEAEEHMDLRLK
>ENST00000422359.2|SNV-912-G-T|2
HPVIGLLSPQMFPNLATAANYWAK
>ENST00000265707.10|SNV-108181-A-C|2
VHLMGYNCNATTKCQGK
>ENST00000630771.2|INDEL-33054-A-AT|3
EVESLEKNMAILDPPDADHLLQCK
>ENST00000462197.1|SNV-48761-A-T|8
MSWSMWDFPKDSVSK
>ENST00000300738.10|SNV-43528-G-A|2
TRPTANPIQFTLNKEK
>ENST00000518632.2|SNV-32826-T-A|1
VSLDDTCLASEVSFSQS
>ENST00000260197.12|SNV-167600-A-C|4
TSVVIKWESPYDSPDQALLYAVAVK
>ENST00000260453.4|SNV-8631-G-C|3
LLQNEQFELDMEEAIQKAEENNRLK
>ENST00000580383.5|SNV-102931-C-T|1
QLGGIVC
>ENST00000282388.4|SNV-1037-C-A|1
LPGAANGSSCGSAAAGGPTSYGTLK
>ENST00000377242.7|SNV-463502-G-C|1
TGSGHPAYAEVEPVGEK
>ENST00000370889.2|SNV-204134-A-T|7
FLDVQNLRWMAPEVFSQCTRYTIK
>ENST00000259154.9|INDEL-51593-A-AT|1
ICEIPGC
>ENST00000404816.7|SNV-346289-A-G|1
KGYTRTPDHK
>ENST00000528530.1|SNV-10328-G-C|4
MSPIFSLR
>ENST00000489342.1|SNV-17762-A-C|1
RTRTIQK
>ENST00000540831.1|SNV-53215-C-T|2
LGVWASTLSRLSLICK
>ENST00000366862.10|SNV-39137-A-G|1
DISSMAVEYFDEKIVPILKR
>ENST00000549319.2|SNV-731-T-A|1
SPLRPTPVVAPTEVPAGFPQR
>ENST00000498013.1|SNV-346289-A-G|6
VIVPTLKAPTCVHAAKAIPGLR
>ENST00000526183.5|SNV-23564-G-A|2
VVRPHNGRVGGSPVR
>ENST00000413369.8|SNV-67247-A-T|2
GDPILVEEFQRLK
>ENST00000540831.1|SNV-53215-C-T|7
MRPSSLKLGVWASTLSR
>ENST00000389506.10|SNV-55392-G-A|6
LALEKELQISLKQVLTTLLNSR
>ENST00000409556.5|SNV-48761-A-T|2
KYGTTNLHLDVSDAANVMVYVGFPK
>ENST00000473744.5|SNV-3748-T-A|5
WHFTRKNMVLNSINLSFSQ
>ENST00000328459.11|SNV-198484-G-A|4
LQSLCRGPDKALLTCK
>FUSION-ENST00000625598.1:410-ENST00000187830.2:18645|1
AINLSILSVSGPVEVSLCCPGWS
>ENST00000466111.5|SNV-43348-G-A|11
FLRQHVPEHR
>ENST00000367661.7|SNV-227186-C-A|1
EQEPTSDTCGFTR
>ENST00000462197.1|SNV-48761-A-T|3
WDFPKDSVSK
>ENST00000360586.8|SNV-71491-A-G|1
SVLSETPAICPPQNTENQRPK
>ENST00000569418.5|SNV-34171-A-G|4
RPPKLAFVSR
>ENST00000255381.2|SNV-16671-T-C|6
LEQQVDDLEGSLEQEKKLCMDSER
>ENST00000400345.8|SNV-346460-C-G|2
IRLVQFVTGTSR
>ENST00000518836.5|SNV-497-T-G|4
MKEEPRGSGMNAVR
>ENST00000550224.5|MNV-5430-GATGTGAGGAGA-G|1
TCCSSADICPKCWTLMTMAIRIIDR
>FUSION-ENST00000651894.2:949-ENST00000309865.11:34724|79
KDNQDTRK
>ENST00000369239.10|SNV-24106-C-T|3
SRSYSCRIK
>ENST00000563406.1|SNV-9906-C-T|3
DGDDTETVPSEQSHASGKLR
>ENST00000367415.8|SNV-15281-C-G|1
SDSFRAMCQNGKLVYPSCEEK
>ENST00000356128.4|SNV-48657-G-A|5
LKSDSVTEIGITFLK
>ENST00000286096.9|SNV-17143-A-T|2
APFLSCILSPGEFLFIPVK
>ENST00000486787.1|SNV-97668-G-T|6
MLFLNLMMMK
>ENST00000380121.7|SNV-95281-A-G|5
NRHTIALDTQGLSAETSCLFMK
>ENST00000569418.5|SNV-34171-A-G|3
RPPKLAFVSRGVGDK
>ENST00000641198.1|SNV-2709-C-G|1
GVEDEPLLRENPRR
>ENST00000580241.5|SNV-102931-C-T|2
QLGGIVCDGEK
>FUSION-ENST00000651894.2:949-ENST00000309865.11:34724|77
DNQDTRKLLMTWALEVAVVMK
>ENST00000666506.1|SNV-93494-G-A|9
RIWTQEQSRETNR
>ENST00000636595.1|SNV-452703-G-A|4
TSMKLLDQVVPPADVLK
>FUSION-ENST00000548149.1:1083-ENST00000216181.11:92910|2-SNV-98833-C-T|3
QFCTEMEDLMSSK
>FUSION-ENST00000651894.2:949-ENST00000309865.11:34724|99
EKEVVAVAR
>ENST00000452319.5|SNV-253032-C-T|2
YAAATGGPPPTPLPGLERMSLWTR
>ENST00000474154.5|SNV-15995-T-G|1
MSGGRFF
>ENST00000263665.6|SNV-223121-G-T|3
YVFRNESIVPYSPYEVKVGFYNNK
>ENST00000539644.5|SNV-40524-A-G|1
DFSTTTKLSRHK
>ENST00000343439.9|INDEL-211541-A-AA|26
KTTSNNAAEEKR
>ENST00000638634.1|SNV-6487-C-A|1
ADKQSVHIENEIQASIDQIFSRLER
>ENST00000462197.1|SNV-48761-A-T|13
QLMSWSMWDFPKDSVSK
>FUSION-ENST00000651894.2:949-ENST00000309865.11:34724|15
HCLNGESR
>ENST00000556615.5|MNV-69111-GA-G|1
VCIGNPLN
>ENST00000636595.1|SNV-452703-G-A|2
KLLDQVVPPADVLK
>ENST00000589114.5|SNV-327862-G-A|5
MRPRSHPPVGAGTR
>ENST00000265707.10|SNV-108181-A-C|3
KVHLMGYNCNATTKCQGK
>ENST00000464302.1|SNV-1970-T-A|17
VLLHSGLFKSR
>ENST00000261023.8|SNV-66335-G-A|3
GGLMQCEELITYLR
>ENST00000368194.7|SNV-64920-G-A|3
AGVKEGNRIIK
>ENST00000464087.6|SNV-18609-A-G|3
VVKEAVLTTVICNQVK
>ENST00000455756.6|SNV-412681-C-G|2
LRPETNQRNPWFQEFWQHR
>ENST00000393125.6|SNV-252187-T-C|2
FVIDCETERLQNILEQIVSVGK
>ENST00000343529.9|SNV-354183-T-A|2
APDQPGEGVLLHYSYDNGKTWK
>ENST00000409042.5|SNV-31096-G-T|2
EQVQLVVRNER
>ENST00000537677.5|SNV-23138-C-T|4
ENSKNEESKYNQELTSQLLAAENK
>ENST00000462122.1|SNV-77227-A-G|13
QNELQMWHSENRQHAEALRQEQR
>ENST00000260453.4|SNV-8631-G-C|4
LLQNEQFELDMEEAIQKAEENNR
>ENST00000589114.5|SNV-327862-G-A|6
AMRPRSHPPVGAGTR
>ENST00000350997.12|SNV-16697-G-A|2
ELRATVEQMGLMK
>ENST00000511044.1|SNV-15729-A-C|3
RPGCRSPSR
>ENST00000474701.1|SNV-2709-C-G|7
FYFLPQQKTKAAAR
>ENST00000477288.5|SNV-14282-C-T|5
SKSLGNVLDLR
>ENST00000259154.9|MNV-51590-GA-G|INDEL-51593-A-AT|3
RICGFQAVDCTTISSFTVR
>ENST00000441905.1|SNV-15995-T-G|1
KRLQGGR
>ENST00000284548.16|SNV-72335-C-T|3
ADAGIVCASSLK
>ENST00000356128.4|SNV-48657-G-A|1
SDSVTEIGITFLKKR
>ENST00000305544.9|SNV-8855-G-T|1
GPTCNEFTGQCHCLAGFGGR
>ENST00000590506.1|SNV-346460-C-G|4
AYPVSAVCHRDIASTYEWICR
>ENST00000389506.10|SNV-55392-G-A|2
QVLTTLLNSRTTSHLLR
>FUSION-ENST00000651894.2:949-ENST00000309865.11:34724|94
AVYQAVLSLKNIPVLETAYK
>FUSION-ENST00000625598.1:410-ENST00000187830.2:18645|2
ERAINLSILSVSGPVEVSLCCPGWS
>ENST00000537690.7|SNV-44994-A-G|5
EKEEELVEYLPQLQVAEQECK
>ENST00000557284.6|SNV-241286-A-T|1
WMAPEVFSQCTRYTIK
>ENST00000541086.5|SNV-6100-A-G|3
TWTVARASLPSSATLTASPGMTR
>ENST00000343439.9|INDEL-211541-A-AA|25
TTSNNAAEEK
>FUSION-ENST00000651894.2:949-ENST00000309865.11:34724|84
KHFSIILNLLGMLLKK
>ENST00000312428.11|SNV-98768-G-A|4
CERFVEKLESYAK
>ENST00000316517.3|SNV-673-G-A|4
MLKLNSAK
>ENST00000423354.1|SNV-3218-G-A|4
MGSPEANWSHCWSRSHR
>ENST00000409042.5|SNV-31096-G-T|1
EQVQLVVRNERQVQPFHHGCSWK
>ENST00000477288.5|SNV-14282-C-T|1
SLGNVLDLRDIISGVEMQVLQEKLR
>ENST00000368194.7|SNV-64920-G-A|1
EGNRIIKVNGTMVTNSSHLEVVK
>ENST00000486787.1|SNV-97668-G-T|4
MLFLNLMMMKMK
>FUSION-ENST00000548149.1:1083-ENST00000216181.11:92910|2-SNV-98833-C-T|5
LNKQFCTEMEDLMSSK
>ENST00000265707.10|SNV-108181-A-C|1
CQGKGICNNFGNCQCFPGHRPPDCK
>ENST00000259154.9|INDEL-51593-A-AT|3
LSSTGKRICEIPGC
>FUSION-ENST00000427015.1:117-ENST00000367469.5:117830|4
LPVQLWNRR
>ENST00000299157.5|SNV-18628-A-C|4
SEAKHIHSQVTVQINSAEPEIK
>ENST00000562955.2|SNV-41919-G-A|4
RGGIPQSPALHRAATHIHSSPGR
>ENST00000487325.5|SNV-7142-G-A|6
FDLTKHQTYAVVERWLK
>ENST00000378746.8|SNV-34753-A-T|3
ELEEKVQERLDIEEK
>ENST00000477288.5|SNV-14282-C-T|3
SLGNVLDLR
>ENST00000589114.5|SNV-327862-G-A|4
RPRSHPPVGAGTR
>ENST00000433324.2|SNV-58644-T-C|2
MQIVCTWDSFYTT
>FUSION-ENST00000625598.1:410-ENST00000187830.2:18645|3
LVLNSWLQVILLPWPPKVLN
>ENST00000368474.9|SNV-26667-T-A|2
QEARPEPARQKPPVHYNGPSK
>ENST00000310926.11|SNV-98462-G-A|1
YLLGSVMLQIFVDYGR
>ENST00000474701.1|SNV-2709-C-G|8
MFYFLPQQKTKAAAR
>ENST00000437407.1|SNV-13406-T-A|1
VQNSWMRPSVGIWL
>ENST00000264689.11|SNV-17617-T-C|4
IDDNGWGRAYR
>ENST00000541086.5|SNV-6100-A-G|1
ASLPSSATLTASPGMTRTCGALGTR
>ENST00000380121.7|SNV-95281-A-G|2
HTIALDTQGLSAETSCLFMKK
>ENST00000338488.8|SNV-10918-G-C|1
CHYCRFQKCLSVGMVK
>ENST00000560079.7|SNV-36215-A-G|2
YSVKCLECHK
>FUSION-ENST00000651894.2:949-ENST00000309865.11:34724|16
SASLKHCLNGESRK
>ENST00000343010.8|MNV-526-TTCT-T|2
LELSAAPLSSLPVHRLLCR
>ENST00000235382.7|SNV-1970-T-A|1
YGLAAFRAF
>ENST00000420595.2|SNV-4732-C-T|1
LFLFLSHCHFLVCLARM
>ENST00000260197.12|SNV-167600-A-C|3
WESPYDSPDQALLYAVAVK
>ENST00000628477.2|SNV-15073-A-C|2
WRLEDDDDDEDDPAEAEK
>ENST00000338488.8|SNV-10918-G-C|5
RNRCHYCR
>FUSION-ENST00000651894.2:949-ENST00000309865.11:34724|72
KSETYAPLFCLPSFHK
>ENST00000537677.5|SNV-23138-C-T|3
NEESKYNQELTSQLLAAENK
>ENST00000261023.8|SNV-66335-G-A|1
GGLMQCEELITYLRDESEFRDK
>ENST00000466111.5|SNV-43348-G-A|6
GPGGKLPQGDEQAQPEPQ
>ENST00000343684.4|SNV-536-T-C|1
FPQLDSDEHTPAEDEEEVTHQK
>ENST00000280333.9|SNV-137687-A-G|2
RFQHFNPVLETYIK
>ENST00000508982.1|INDEL-142-G-GA|7
KTELSER
>ENST00000378814.9|SNV-188360-C-A|1
DAQYTVTFYHCK
>ENST00000359171.8|MNV-114385-CC-C|11
EKAVRELLTGTASCWRPLNLGLK
>ENST00000380026.8|INDEL-2518-A-AA|1
AIHDIFQKN
>ENST00000393125.6|SNV-252187-T-C|6
QEKKFVIDCETER
>ENST00000260197.12|SNV-167600-A-C|2
WESPYDSPDQALLYAVAVKDLIR
>FUSION-ENST00000548149.1:1083-ENST00000216181.11:92910|279
MSREVNILKK
>ENST00000649046.1|SNV-222037-G-A|4
CMHRGNCYFDETDLPKCK
>ENST00000667186.1|SNV-11264-A-G|1
CSVNICQMTECISLASGCHQALR
>ENST00000464302.1|SNV-1970-T-A|16
MVLLHSGLFKSRNSVK
>ENST00000371126.3|SNV-1408-A-G|1
RLRLACGR
>ENST00000477288.5|SNV-14282-C-T|2
SLGNVLDLRDIISGVEMQVLQEK
>ENST00000356128.4|SNV-48657-G-A|3
SDSVTEIGITFLK
>ENST00000644935.1|SNV-72097-G-A|3
QAEEREHTLHRCQQEGQELLR
>ENST00000370889.2|SNV-204134-A-T|4
MAPEVFSQCTR
>ENST00000644935.1|SNV-72097-G-A|4
QAEEREHTLHR
>ENST00000585331.6|SNV-62517-A-T|5
STPFRYLLTPSMQKSVQYK
>ENST00000507699.1|SNV-418897-G-A|5
MNQFRSNSSDLTSCRLLEI
>ENST00000322434.8|SNV-6379-G-C|1
HVMLENYRNLVSLGLSFTKPK
>ENST00000523755.5|SNV-108181-A-C|2
GYNCNATTKCQGK
>ENST00000311351.9|INDEL-6863-A-AA|1
IHVGKKIR
>ENST00000293190.10|SNV-10763-T-C|2
WEHGVPYMK
>ENST00000671701.1|MNV-7915-GAA-G|1
LGRNRSNL
>ENST00000393125.6|SNV-252187-T-C|3
FVIDCETER
>ENST00000651257.2|SNV-80523-C-T|2
IFNSFVYTEKISNGESEV
>ENST00000306329.15|SNV-120414-C-T|2
QDLSAPSGYTLTENVARILNK
>ENST00000474154.5|SNV-15995-T-G|6
MGIDVRR
>ENST00000654082.1|SNV-79555-C-T|4
TPSTLLITPSRLR
>ENST00000644859.2|SNV-24333-A-T|1
SHDWGHEKQRK
>ENST00000343010.8|MNV-526-TTCT-T|1
LELSAAPLSSLPVHRLLCRR
>ENST00000537356.3|SNV-2667-G-A|2
EEEDWDDAFIKQK
>ENST00000498013.1|SNV-346289-A-G|8
VIVPTLKAPTCVHAAK
>ENST00000666506.1|SNV-93494-G-A|2
AERQIEER
>ENST00000487325.5|SNV-7142-G-A|12
KIITLSSRVLSWCSGGPPDV
>ENST00000486787.1|SNV-97668-G-T|2
MLFLNLMMMKMKMMK
>ENST00000350427.4|SNV-2616-A-G|2
ALTESREALATPLPK
>ENST00000420595.2|SNV-4732-C-T|2
MLFLFLSHCHFLVCLARM
>ENST00000361384.7|SNV-5301-A-T|2
VFTNSAHGGLQRGNK
>ENST00000571658.2|SNV-6487-C-A|2
LEKADKQSVHSE
>ENST00000259154.9|MNV-51590-GA-G|INDEL-51593-A-AT|4
LSSTGKRICGFQAVDCTTISSFTVR
>FUSION-ENST00000651894.2:949-ENST00000309865.11:34724|83
HFSIILNLLGMLLK
>ENST00000636627.1|SNV-452703-G-A|2
TSMKLLDQVVPPADGQCSLFPK
>ENST00000238497.10|INDEL-12144-A-AA|3
STEASERR
>ENST00000420595.2|SNV-4732-C-T|3
LFLFLSHCHFLVCLAR
>ENST00000395511.7|SNV-67729-G-C|3
TLAPALFFSLMASR
>ENST00000645123.1|MNV-63836-TGAG-T|3
SVLKSDEHMEEAITSASFL
>ENST00000550224.5|MNV-5430-GATGTGAGGAGA-G|5
MTCCSSADICPK
>ENST00000389506.10|SNV-55392-G-A|5
ELQISLKQVLTTLLNSR
>ENST00000462197.1|SNV-48761-A-T|7
SWSMWDFPKDSVSK
>ENST00000486787.1|SNV-97668-G-T|1
LFLNLMMMKMKMMK
>ENST00000377238.2|SNV-463502-G-C|3
KFRTGSGHPAYAEVEPVGEK
>ENST00000641164.1|SNV-108310-C-G|2
NPDVQGAVWQIFLGRR
>ENST00000369239.10|SNV-24106-C-T|2
SYSCRIK
>ENST00000484654.1|SNV-5453-C-T|1
GAAPSLTFQAAAQVANQALIR
>ENST00000638634.1|SNV-6487-C-A|2
ADKQSVHIENEIQASIDQIFSR
>ENST00000640711.1|SNV-6487-C-A|4
YVAGPRDPVLHGTPGEGR
>ENST00000498013.1|SNV-346289-A-G|3
APTCVHAAK
>ENST00000495537.1|MNV-51590-GA-G|5
MWIQAVDCTTISSFTVRECEGSSR
>ENST00000413369.8|SNV-67247-A-T|3
GDPILVEEFQR
>ENST00000280333.9|SNV-137687-A-G|1
RFQHFNPVLETYIKK
>ENST00000487660.1|SNV-13919-G-A|5
TALYSPR
>ENST00000640279.1|SNV-9906-C-T|2
MDGDDTETVPSEQSHASGKLR
>ENST00000525032.1|SNV-252187-T-C|3
KFVIDCETERLQNILEQVSPR
>ENST00000654082.1|SNV-79555-C-T|3
MTPSTLLITPSRLRK
>ENST00000533851.5|SNV-16713-T-C|6
KSLKSSQR
>ENST00000640608.1|SNV-6487-C-A|3
QVHEIQSCMGRLEK
>ENST00000481981.1|SNV-17762-A-C|2
MGYRRTR
>ENST00000313708.11|SNV-497-T-G|6
MFGIQESIQRSGSSMKEEPR
>ENST00000476832.2|SNV-3441-T-A|SNV-3444-T-C|1
FLQPSINRYERK
>ENST00000533851.5|SNV-16713-T-C|3
SSQRFGLCPVY
>ENST00000518836.5|SNV-497-T-G|2
EEPRGSGMNAVR
>ENST00000368474.9|SNV-26667-T-A|1
QKPPVHYNGPSK
>ENST00000637424.1|SNV-452703-G-A|2
TSMKLLDQVVPPADDDEVTVGK
>ENST00000539644.5|SNV-40524-A-G|3
CDDCGKDFSTTTKLSR
>ENST00000473744.5|SNV-3748-T-A|3
NMVLNSINLSFSQ
>FUSION-ENST00000651894.2:949-ENST00000309865.11:34724|47
NLLKTDAILWQWAIWEAAQFTVLSK
>ENST00000567887.5|SNV-271707-G-A|2
KLAENKK
>ENST00000252804.9|SNV-96672-A-G|3
NEIKNPEIRER
>ENST00000322434.8|SNV-6379-G-C|4
NLYRHVMLENYR
>ENST00000367415.8|SNV-15281-C-G|4
SGYHPTKSDSFR
>ENST00000449623.5|SNV-13406-T-A|5
MVQNSWMR
>ENST00000369239.10|SNV-24106-C-T|1
SYSCRIKIESNR
>ENST00000462197.1|SNV-48761-A-T|14
MQLMSWSMWDFPKDSVSK
>ENST00000526183.5|SNV-23564-G-A|5
QTGAELRPPPPEEDNPK
>ENST00000533851.5|SNV-16713-T-C|4
SLKSSQRFGLCPVY
>ENST00000462197.1|SNV-48761-A-T|18
MYLMQLMSWSMWDFPKDSVSKK
>ENST00000389506.10|SNV-55392-G-A|1
QVLTTLLNSRTTSHLLRYR
>ENST00000284548.16|SNV-72335-C-T|2
ADAGIVCASSLKVSTSAR
>ENST00000359171.8|MNV-114385-CC-C|9
AVRELLTGTASCWRPLNLGLKR
>ENST00000398214.5|SNV-19794-C-A|1
STCPWEGQKSTVTCHVSHLTGNK
>ENST00000455756.6|SNV-412681-C-G|5
LQSPDVKWFDDYYLKLRPETNQR
>ENST00000343529.9|SNV-354183-T-A|1
TWKLLEHYSYLSYHEPR
>ENST00000476832.2|SNV-3444-T-C|3
FLLPSINR
>ENST00000343439.9|INDEL-211541-A-AA|24
TTSNNAAEEKR
>ENST00000533851.5|SNV-16713-T-C|2
FGLCPVY
>ENST00000462122.1|SNV-77227-A-G|6
MSCRCGTARTGSTPRPCGR
>ENST00000380121.7|SNV-95281-A-G|6
HIRNRHTIALDTQGLSAETSCLFMK
>ENST00000476832.2|SNV-3441-T-A|1
FLQLSINRYERK
>ENST00000261381.7|SNV-336386-A-G|4
SYWENVYDEPDGIR
>ENST00000464087.6|SNV-18609-A-G|6
VTASALSLWLVRLLLLLSGHPPSLK
>ENST00000462197.1|SNV-48761-A-T|26
MVYVGFPK
>ENST00000466111.5|SNV-43348-G-A|9
QHVPEHR
>ENST00000260950.5|SNV-2387-C-A|1
AQIWIYLRPVETPTTVFVQILR
>FUSION-ENST00000651894.2:949-ENST00000309865.11:34724|80
KDNQDTR
>ENST00000537356.3|SNV-2667-G-A|3
MIREEEDWDDAFIKQK
>ENST00000366862.10|SNV-39137-A-G|2
DISSMAVEYFDEKIVPILK
>ENST00000540103.1|SNV-23479-A-C|1
SPCSHSANGEALYCPDPPVPVP
>ENST00000464087.6|SNV-18609-A-G|4
LLLLLSGHPPSLKVVK
>ENST00000361084.10|SNV-7142-G-A|5
YRAITSAYYRGAVGALLMFDLTK
>ENST00000436022.2|SNV-577-A-G|3
RRPPCAPGPDGGPDCERVAR
>ENST00000338488.8|SNV-10918-G-C|3
NRCHYCRFQK
>ENST00000389506.10|SNV-55392-G-A|4
ELQISLKQVLTTLLNSRTTSHLLR
>ENST00000562955.2|SNV-41919-G-A|1
AATHIHSSPGRSTCLR
>ENST00000405975.6|SNV-68152-A-C|1
LPEVLNRCPNVSLQK
>ENST00000366955.8|SNV-41438-C-A|1
NDVHQICDKDAQQDLNLDIEK
>ENST00000666506.1|SNV-93494-G-A|4
CVGEYGPKNRAER
>ENST00000592097.5|SNV-346460-C-G|1
LCYSWTPKSVSG
>ENST00000478423.6|SNV-86702-G-A|3
VERRPSRKPPTSPSTGVPIGGR
>ENST00000462122.1|SNV-77227-A-G|3
CGTARTGSTPRPCGRSR
>ENST00000651257.2|SNV-80523-C-T|1
ISNGESEV
>ENST00000322434.8|SNV-6379-G-C|3
NLYRHVMLENYRNLVSLGLSFTKPK
