# Supplementary material for: Identification of non-canonical peptides with moPepGen
Source: Nat Biotechnol. 2025 Jun 16;44(4):568–73. doi: 10.1038/s41587-025-02701-0 (PMC12680078; doi:10.1038/s41587-025-02701-0)
Supplement: Supplementary file 4 — Supplementary Data: Cancer cell line variant peptide database. Custom peptide database FASTA file for each of the 376 cell lines from the Cancer Cell Line Encyclopedia with proteomics characterization or used in the reference channel. Variant peptide FASTA files were produced by moPepGen as the result of cell-line-specific publicly available mutations and fusions. [file 41587_2025_2701_MOESM4_ESM.zip › ACH-000395.fasta]

>FUSION-ENST00000489903.1:88451-ENST00000399240.5:1205205|3161
DTDQIRLGPHPHDLILT
>FUSION-ENST00000489903.1:88451-ENST00000399240.5:1205205|1168
MSVFQPTEIQLR
>FUSION-ENST00000489903.1:88451-ENST00000399240.5:1205205|1875
FTGSPWKLEGMSVYLNR
>FUSION-ENST00000489903.1:88451-ENST00000399240.5:1205205|1936
FGWGHRAK
>ENST00000461286.4|SNV-37109-T-C|1
RLPGPILCLFPRPPPSSGGHR
>ENST00000459958.2|SNV-11536-T-C|3
MKADLTALSLPR
>ENST00000545425.2|MNV-3833-CG-C|4
MAIQQAPAR
>FUSION-ENST00000489903.1:88451-ENST00000399240.5:1205205|2481
VRSRLTTTSASR
>ENST00000651507.1|SNV-15560-T-A|4
QFLRNFIRK
>FUSION-ENST00000489903.1:88451-ENST00000399240.5:1205205|4307
HADGVPGR
>ENST00000559527.1|SNV-29008-A-G|1
IAIFCIASAVSLYNCLAALIHK
>FUSION-ENST00000489903.1:88451-ENST00000399240.5:1205205|1110
SLPSFLR
>FUSION-ENST00000489903.1:88451-ENST00000399240.5:1205205|1321
LSRISMLSQYS
>FUSION-ENST00000489903.1:88451-ENST00000399240.5:1205205|3755
QSLREGPQLR
>FUSION-ENST00000489903.1:88451-ENST00000399240.5:1205205|2990
LPRLVSYS
>FUSION-ENST00000489903.1:88451-ENST00000399240.5:1205205|4646
SLLIKCIR
>FUSION-ENST00000489903.1:88451-ENST00000399240.5:1205205|4620
VSWFPGIRVYSVIIK
>FUSION-ENST00000489903.1:88451-ENST00000399240.5:1205205|3511
SDPVRAPGAEQVLGWEEDEKIYVR
>FUSION-ENST00000489903.1:88451-ENST00000399240.5:1205205|3494
HSLQEMQCR
>FUSION-ENST00000489903.1:88451-ENST00000399240.5:1205205|4566
QIMHLASQNLFSGRR
>FUSION-ENST00000489903.1:88451-ENST00000399240.5:1205205|1231
MELNASCKMYISGK
>FUSION-ENST00000489903.1:88451-ENST00000399240.5:1205205|3894
LHVTCGMFQCCLLSSALSLK
>ENST00000434307.6|SNV-12789-T-A|2
ICVGFLGPRWARGCSTGK
>ENST00000466740.2|SNV-786-G-A|2
CFFSTLLCLCSSFGPRSLQGLK
>FUSION-ENST00000489903.1:88451-ENST00000399240.5:1205205|3753
VCMGASACLGFR
>FUSION-ENST00000489903.1:88451-ENST00000399240.5:1205205|4397
LAIPAIGCLPQLDIH
>FUSION-ENST00000489903.1:88451-ENST00000399240.5:1205205|4377
GASSLVSLLIR
>FUSION-ENST00000489903.1:88451-ENST00000399240.5:1205205|1186
MPHIAAFFIRNHR
>FUSION-ENST00000489903.1:88451-ENST00000399240.5:1205205|2946
TGLWLVLCFSFR
>ENST00000528443.6|SNV-675-C-T|1
FSDEPPEVYGDFESLVAKERSPVGK
>FUSION-ENST00000489903.1:88451-ENST00000399240.5:1205205|843
MQTDLQNLLIKYK
>FUSION-ENST00000489903.1:88451-ENST00000399240.5:1205205|4772
MKPVFER
>ENST00000478029.1|SNV-34900-A-T|9
PASEMEKSGSCFGNLIR
>FUSION-ENST00000489903.1:88451-ENST00000399240.5:1205205|1821
MFLVVFH
>FUSION-ENST00000489903.1:88451-ENST00000399240.5:1205205|3581
MRESQSPLSR
>FUSION-ENST00000489903.1:88451-ENST00000399240.5:1205205|3160
LGPHPHDLILT
>FUSION-ENST00000489903.1:88451-ENST00000399240.5:1205205|1608
FDHEPSTVLQACLLEYTVSFRIQK
>FUSION-ENST00000489903.1:88451-ENST00000399240.5:1205205|210
DKTYPRLGR
>FUSION-ENST00000489903.1:88451-ENST00000399240.5:1205205|3935
MLQIAFFVSLCKCICK
>ENST00000461286.4|SNV-37109-T-C|2
IHALWSDGSSLCGEQILRR
>FUSION-ENST00000489903.1:88451-ENST00000399240.5:1205205|1724
MLLRLVR
>FUSION-ENST00000489903.1:88451-ENST00000399240.5:1205205|2778
MLCGCVFTWVCIHSR
>FUSION-ENST00000489903.1:88451-ENST00000399240.5:1205205|3219
KTSIGVTINRIIFHSGM
>FUSION-ENST00000489903.1:88451-ENST00000399240.5:1205205|2949
ALDLPTCRSPLLRTGLWLVLCFSFR
>FUSION-ENST00000489903.1:88451-ENST00000399240.5:1205205|350
MPALNLKEGKER
>FUSION-ENST00000489903.1:88451-ENST00000399240.5:1205205|2512
ESTIITRQRCISR
>FUSION-ENST00000489903.1:88451-ENST00000399240.5:1205205|3939
MGFLNYTYFYLYIEKIIVSVY
>FUSION-ENST00000489903.1:88451-ENST00000399240.5:1205205|4366
EGAVCQAAEAGRKFYR
>ENST00000640109.1|INDEL-100119-C-CA|6
MTSFFQSKKTQVTTK
>ENST00000262207.9|SNV-32074-G-C|3
ENLCYKEGSDSYYPPREEETNEIER
>ENST00000357162.6|SNV-686515-G-C|1
ISAQENMWTAVSCFQK
>ENST00000343295.8|SNV-80883-C-A|2
MGSQTISQGILRL
>FUSION-ENST00000489903.1:88451-ENST00000399240.5:1205205|3603
HMKLPILEHF
>FUSION-ENST00000489903.1:88451-ENST00000399240.5:1205205|3011
ASQFPYQPGPQEGGR
>FUSION-ENST00000489903.1:88451-ENST00000399240.5:1205205|276
AGEASESRR
>ENST00000343295.8|SNV-80883-C-A|8
AKHGKPNHLPGHPQALK
>FUSION-ENST00000489903.1:88451-ENST00000399240.5:1205205|3941
MGFLNYTYFYLYIEK
>FUSION-ENST00000489903.1:88451-ENST00000399240.5:1205205|2739
GMLLIDIPEKGPRK
>FUSION-ENST00000489903.1:88451-ENST00000399240.5:1205205|753
MINLGCK
>FUSION-ENST00000489903.1:88451-ENST00000399240.5:1205205|4757
LLPPPPPTPAKSTQFR
>ENST00000405460.9|INDEL-100119-C-CA|5
RNDLIFPEQKNSSHYK
>FUSION-ENST00000489903.1:88451-ENST00000399240.5:1205205|14
SPGLWFPGFPKP
>FUSION-ENST00000489903.1:88451-ENST00000399240.5:1205205|144
MSFQVGSYG
>FUSION-ENST00000489903.1:88451-ENST00000399240.5:1205205|3949
YHLNDQICSSIR
>ENST00000361028.5|SNV-8104-C-T|4
FENDMSKFAR
>ENST00000263666.9|SNV-652-C-T|3
AHNGALQARLGVLHKALK
>FUSION-ENST00000489903.1:88451-ENST00000399240.5:1205205|1355
EMIEHHLAPGKR
>FUSION-ENST00000489903.1:88451-ENST00000399240.5:1205205|629
QKESVCSALLGLLNCR
>ENST00000286398.11|SNV-5883-A-G|2
VLNMKPPEILSMIEEAAGTRMYEYR
>FUSION-ENST00000489903.1:88451-ENST00000399240.5:1205205|2604
ELSEGKIFPSVMVNTK
>ENST00000261798.10|SNV-38362-C-T|1
EDKNLTGTA
>FUSION-ENST00000489903.1:88451-ENST00000399240.5:1205205|4260
TSCGAPGWQPTSPV
>FUSION-ENST00000489903.1:88451-ENST00000399240.5:1205205|1350
RSHSPYPGCWTTTNCLLTVQFGK
>FUSION-ENST00000489903.1:88451-ENST00000399240.5:1205205|2286
FPCINSSDKWEIPVAPVLLGTS
>FUSION-ENST00000489903.1:88451-ENST00000399240.5:1205205|4721
YQKVMML
>FUSION-ENST00000489903.1:88451-ENST00000399240.5:1205205|544
MVTAGGGSHQVTGGK
>ENST00000261383.3|SNV-83894-G-A|1
LEPISAAASKEYSLEKNLDR
>ENST00000460182.5|SNV-34438-G-A|4
KNWNSSDYLHLNPDNFAIQLEKDGK
>ENST00000583184.1|SNV-26902-G-A|2
ELYEDSLLDHCITHHRSERRPMFL
>FUSION-ENST00000489903.1:88451-ENST00000399240.5:1205205|2717
KRMLGTFGPR
>FUSION-ENST00000489903.1:88451-ENST00000399240.5:1205205|1289
AKVMKINVK
>ENST00000389484.8|SNV-1075876-G-T|6
TCRCRTGFNFGSDGR
>FUSION-ENST00000489903.1:88451-ENST00000399240.5:1205205|3583
MTATVKLGNTS
>FUSION-ENST00000489903.1:88451-ENST00000399240.5:1205205|656
VATSPRATTTKK
>FUSION-ENST00000489903.1:88451-ENST00000399240.5:1205205|3091
MLLPQKCLPEPLAK
>FUSION-ENST00000489903.1:88451-ENST00000399240.5:1205205|1205
MTNHFLHLKKLFSR
>FUSION-ENST00000489903.1:88451-ENST00000399240.5:1205205|4335
DVYACRWRAR
>ENST00000380151.3|MNV-20607-GG-G|13
SLQGNWNQVALRFSGK
>FUSION-ENST00000489903.1:88451-ENST00000399240.5:1205205|2371
MKAGAEVPSRR
>FUSION-ENST00000489903.1:88451-ENST00000399240.5:1205205|2043
MEQNIRGSHGI
>FUSION-ENST00000489903.1:88451-ENST00000399240.5:1205205|1865
SVYLNRAFFRTNSK
>FUSION-ENST00000489903.1:88451-ENST00000399240.5:1205205|1730
MGAGLSHAVLMIVNKAHKI
>FUSION-ENST00000489903.1:88451-ENST00000399240.5:1205205|1330
IPLPAYFELNFSRFTDRCR
>FUSION-ENST00000489903.1:88451-ENST00000399240.5:1205205|2610
TLMRELSEGK
>FUSION-ENST00000489903.1:88451-ENST00000399240.5:1205205|1719
MLSQLHGTVSPLNLFLL
>FUSION-ENST00000489903.1:88451-ENST00000399240.5:1205205|3573
DPPCENLR
>ENST00000389484.8|SNV-1075876-G-T|4
CRTGFNFGSDGRSCK
>FUSION-ENST00000489903.1:88451-ENST00000399240.5:1205205|1829
CSPQCNSVCYWK
>FUSION-ENST00000489903.1:88451-ENST00000399240.5:1205205|2414
IPQRSKAPFFLK
>FUSION-ENST00000489903.1:88451-ENST00000399240.5:1205205|4374
MLQGCSRQHSR
>ENST00000251108.10|SNV-32682-C-A|1
IYAGDVDVGKKK
>FUSION-ENST00000489903.1:88451-ENST00000399240.5:1205205|3882
MIKYALLSGFFS
>FUSION-ENST00000489903.1:88451-ENST00000399240.5:1205205|403
VGSGGLEFAMFESK
>FUSION-ENST00000489903.1:88451-ENST00000399240.5:1205205|2374
GPWHAMKAGAEVPSRR
>FUSION-ENST00000489903.1:88451-ENST00000399240.5:1205205|232
METVWSQRR
>ENST00000252087.3|SNV-5733-C-T|1
SQQASPNTDWR
>FUSION-ENST00000489903.1:88451-ENST00000399240.5:1205205|4595
TYPFCALIS
>ENST00000325888.12|SNV-11897-G-A|1
VIPNSDGTFRCSYVPTKPIK
>ENST00000489003.5|MNV-9907-GTCTTGCTTAGAGT-G|1
LCPIRLRL
>FUSION-ENST00000489903.1:88451-ENST00000399240.5:1205205|792
FAHSHEDFFR
>FUSION-ENST00000489903.1:88451-ENST00000399240.5:1205205|4267
MCVLQWSLLVDLHFISGIK
>FUSION-ENST00000489903.1:88451-ENST00000399240.5:1205205|4413
STNPIILGPHPSDLL
>FUSION-ENST00000489903.1:88451-ENST00000399240.5:1205205|3131
AWNSRKVLPPDTHMAYSLTPPR
>FUSION-ENST00000489903.1:88451-ENST00000399240.5:1205205|3798
DAEIGPTSHSK
>ENST00000545747.1|SNV-116179-G-T|3
EHGLPGHSGPPLQQDLGGHGWL
>FUSION-ENST00000489903.1:88451-ENST00000399240.5:1205205|3147
LAWACEDVARSALSR
>FUSION-ENST00000489903.1:88451-ENST00000399240.5:1205205|3642
MIGFCSRLR
>FUSION-ENST00000489903.1:88451-ENST00000399240.5:1205205|4330
QVAPCCSGGRQCLDTGTR
>FUSION-ENST00000489903.1:88451-ENST00000399240.5:1205205|2407
MWNCKSN
>FUSION-ENST00000489903.1:88451-ENST00000399240.5:1205205|2111
MIAFCQMVFQKGWITFQCPHQ
>FUSION-ENST00000489903.1:88451-ENST00000399240.5:1205205|2370
KAGAEVPSRR
>FUSION-ENST00000489903.1:88451-ENST00000399240.5:1205205|4325
TNTTSPFTELTAHLPVIPHTLIR
>FUSION-ENST00000489903.1:88451-ENST00000399240.5:1205205|2754
KENEKSVV
>FUSION-ENST00000489903.1:88451-ENST00000399240.5:1205205|3825
AVKHFLR
>ENST00000327475.11|SNV-108321-C-A|2
SEILHYATFEK
>FUSION-ENST00000489903.1:88451-ENST00000399240.5:1205205|236
LSECCNGNDGIHHKP
>FUSION-ENST00000489903.1:88451-ENST00000399240.5:1205205|1059
ISLNGLK
>FUSION-ENST00000489903.1:88451-ENST00000399240.5:1205205|1496
MFSLSVTGAFK
>FUSION-ENST00000489903.1:88451-ENST00000399240.5:1205205|73
LCLFRLGVMDNLAKQTP
>FUSION-ENST00000489903.1:88451-ENST00000399240.5:1205205|4043
MKSMTHSK
>ENST00000565631.5|SNV-90647-G-T|2
ARVFFTTSKTLSYSS
>ENST00000375400.7|SNV-255291-C-T|5
GQGRPDWAIFGRLTEHNEMILFK
>FUSION-ENST00000489903.1:88451-ENST00000399240.5:1205205|1738
YPFCVQMSPIGS
>FUSION-ENST00000489903.1:88451-ENST00000399240.5:1205205|1394
HFQTQKQIR
>FUSION-ENST00000489903.1:88451-ENST00000399240.5:1205205|1050
LFQLLLLHNKPPK
>FUSION-ENST00000489903.1:88451-ENST00000399240.5:1205205|4225
TRSIQTGGLR
>FUSION-ENST00000489903.1:88451-ENST00000399240.5:1205205|785
MEEPTVAWTNRERFLNG
>FUSION-ENST00000489903.1:88451-ENST00000399240.5:1205205|3150
MLAWACEDVAR
>FUSION-ENST00000489903.1:88451-ENST00000399240.5:1205205|1171
MSFNISMSVFQPTEIQLRYR
>FUSION-ENST00000489903.1:88451-ENST00000399240.5:1205205|4093
ILLSPLNNKLYFPMSNLGTFR
>FUSION-ENST00000489903.1:88451-ENST00000399240.5:1205205|912
PCKKIQAIK
>ENST00000490135.6|SNV-320939-T-C|5
EFCKPASGTTYFASGNLR
>FUSION-ENST00000489903.1:88451-ENST00000399240.5:1205205|322
SYSTTGHWPKAGIVPWNK
>FUSION-ENST00000489903.1:88451-ENST00000399240.5:1205205|2463
MEERCVC
>FUSION-ENST00000489903.1:88451-ENST00000399240.5:1205205|4695
WSGPGRPLHSLDQVDR
>FUSION-ENST00000489903.1:88451-ENST00000399240.5:1205205|3436
MLISSRNTRTGTSR
>FUSION-ENST00000489903.1:88451-ENST00000399240.5:1205205|1690
RFRFIGYLFHHK
>FUSION-ENST00000489903.1:88451-ENST00000399240.5:1205205|318
MKSEIERQLMCFSR
>FUSION-ENST00000489903.1:88451-ENST00000399240.5:1205205|1901
IFFLSSLQPNFLLVLIIKY
>FUSION-ENST00000489903.1:88451-ENST00000399240.5:1205205|64
MTKVLTSPLSSR
>FUSION-ENST00000489903.1:88451-ENST00000399240.5:1205205|3948
MLWISCQ
>FUSION-ENST00000489903.1:88451-ENST00000399240.5:1205205|4312
LISSGNTLTDTFRNNTLHLSIQSS
>ENST00000298281.8|SNV-12515-A-G|6
FDGQPGQPSLLPRFDGLR
>ENST00000643759.2|SNV-43823-T-G|1
EELEEWISEMLPTACDESYK
>FUSION-ENST00000489903.1:88451-ENST00000399240.5:1205205|4461
MAAGFPQSKPDGMGSTIFL
>FUSION-ENST00000489903.1:88451-ENST00000399240.5:1205205|4371
LQGCSRQHSREGAVCQAAEAGR
>FUSION-ENST00000489903.1:88451-ENST00000399240.5:1205205|4204
MSMNMLLPVLY
>FUSION-ENST00000489903.1:88451-ENST00000399240.5:1205205|3294
MFMKCLLTTAFSR
>FUSION-ENST00000489903.1:88451-ENST00000399240.5:1205205|4347
KCFILYIK
>FUSION-ENST00000489903.1:88451-ENST00000399240.5:1205205|1722
LLRLVRNS
>FUSION-ENST00000489903.1:88451-ENST00000399240.5:1205205|2055
FSFSFFHKQFTEVANFFIKLSR
>FUSION-ENST00000489903.1:88451-ENST00000399240.5:1205205|1246
FFKIVCFLGCIPIHGSEQVR
>FUSION-ENST00000489903.1:88451-ENST00000399240.5:1205205|3385
VGTRASGRQTVVC
>FUSION-ENST00000489903.1:88451-ENST00000399240.5:1205205|4214
VIQGSFVLVSLSR
>ENST00000334444.11|MNV-58133-CACAGAA-C|1
ETSGSKSQDKGPK
>FUSION-ENST00000489903.1:88451-ENST00000399240.5:1205205|1352
MIEHHLAPGKR
>ENST00000545425.2|INDEL-3831-G-GA|2
MAIQQSAQQDAHAER
>ENST00000650652.2|SNV-668-T-A|5
ILYICERQFLRNFI
>FUSION-ENST00000489903.1:88451-ENST00000399240.5:1205205|4341
YPIYVIHVTGAPSRGQCHR
>FUSION-ENST00000489903.1:88451-ENST00000399240.5:1205205|684
TGHASSCDLLSGF
>FUSION-ENST00000489903.1:88451-ENST00000399240.5:1205205|3684
SFSITKAR
>FUSION-ENST00000489903.1:88451-ENST00000399240.5:1205205|3245
MYHFVHK
>FUSION-ENST00000489903.1:88451-ENST00000399240.5:1205205|3097
MEQPVVF
>FUSION-ENST00000489903.1:88451-ENST00000399240.5:1205205|3585
MARFPGPV
>ENST00000318238.9|INDEL-16554-A-AA|7
SLFLGLPPVLARK
>ENST00000413465.6|SNV-12377-G-A|1
MFCQLAKTCPVQL
>FUSION-ENST00000489903.1:88451-ENST00000399240.5:1205205|726
MCHIISPLQRTVEPLCPPSGWR
>FUSION-ENST00000489903.1:88451-ENST00000399240.5:1205205|1523
GTLIETSR
>FUSION-ENST00000489903.1:88451-ENST00000399240.5:1205205|2400
KGAFVSICIKLF
>FUSION-ENST00000489903.1:88451-ENST00000399240.5:1205205|122
PCFVSSSCMYFKLLADFNDSLK
>FUSION-ENST00000489903.1:88451-ENST00000399240.5:1205205|1497
CIELCICE
>FUSION-ENST00000489903.1:88451-ENST00000399240.5:1205205|3834
EPVICSK
>FUSION-ENST00000489903.1:88451-ENST00000399240.5:1205205|1254
ALPLNTVKMAIKFLTHK
>FUSION-ENST00000489903.1:88451-ENST00000399240.5:1205205|2241
MFKCDPQCCR
>ENST00000303921.3|INDEL-1393-C-CC|3
LQGSPPQAPVQDGQWTGGARR
>FUSION-ENST00000489903.1:88451-ENST00000399240.5:1205205|3366
MLIDYSVLQRNRTNR
>FUSION-ENST00000489903.1:88451-ENST00000399240.5:1205205|3018
KDSFIYRVGR
>FUSION-ENST00000489903.1:88451-ENST00000399240.5:1205205|2955
FQPASTLPCSG
>FUSION-ENST00000489903.1:88451-ENST00000399240.5:1205205|4274
PMACQAGGTLLLR
>FUSION-ENST00000489903.1:88451-ENST00000399240.5:1205205|462
HTVDCTHLSCFVSFFPIWNVSSKR
>FUSION-ENST00000489903.1:88451-ENST00000399240.5:1205205|1662
VSVASVSCVLSGSGMTFHDFMCYK
>ENST00000447540.5|SNV-269784-C-T|2
DQEDKGGTEPSPLNENSTDEGLEK
>FUSION-ENST00000489903.1:88451-ENST00000399240.5:1205205|265
MAAARENDEKAK
>ENST00000606198.5|SNV-6929-T-C|2
QIDTLGRPVSRR
>FUSION-ENST00000489903.1:88451-ENST00000399240.5:1205205|2032
EYRVFDFPGA
>FUSION-ENST00000489903.1:88451-ENST00000399240.5:1205205|4334
WRARQVAPCCSGGR
>FUSION-ENST00000489903.1:88451-ENST00000399240.5:1205205|1953
MIQLPPPGPTLDMWGLSR
>FUSION-ENST00000489903.1:88451-ENST00000399240.5:1205205|723
CHIISPLQRTVEPLCPPSGWRSPR
>FUSION-ENST00000489903.1:88451-ENST00000399240.5:1205205|3270
MTLALFYYYFHFVILCLCS
>ENST00000642197.1|SNV-213211-A-C|3
VLYHASGFLAK
>FUSION-ENST00000489903.1:88451-ENST00000399240.5:1205205|1965
MEEGKGEAGNLLHR
>FUSION-ENST00000489903.1:88451-ENST00000399240.5:1205205|1828
CSPQCNSVCYWKSES
>FUSION-ENST00000489903.1:88451-ENST00000399240.5:1205205|4331
QVAPCCSGGR
>FUSION-ENST00000489903.1:88451-ENST00000399240.5:1205205|3951
QCSFFEDLK
>FUSION-ENST00000489903.1:88451-ENST00000399240.5:1205205|3149
LAWACEDVAR
>FUSION-ENST00000489903.1:88451-ENST00000399240.5:1205205|2637
MELSQKEGTWCR
>FUSION-ENST00000489903.1:88451-ENST00000399240.5:1205205|3110
QVHASAMV
>ENST00000358193.7|SNV-11015-G-T|6
QRYRSLFLSVSK
>FUSION-ENST00000489903.1:88451-ENST00000399240.5:1205205|481
SFRKWVLQR
>FUSION-ENST00000489903.1:88451-ENST00000399240.5:1205205|1169
SFNISMSVFQPTEIQLRYRQISGSS
>ENST00000427191.6|INDEL-176970-C-CA|4
KTVQVPIQKR
>FUSION-ENST00000489903.1:88451-ENST00000399240.5:1205205|2525
MYHILVLSVPK
>FUSION-ENST00000489903.1:88451-ENST00000399240.5:1205205|1081
KCHPSKPKSGEEEIK
>FUSION-ENST00000489903.1:88451-ENST00000399240.5:1205205|1941
MVRFGWGHRAK
>ENST00000427191.6|INDEL-176970-C-CA|3
TVQVPIQK
>ENST00000471841.6|MNV-19855-AG-A|3
SLRSVSR
>ENST00000399151.3|SNV-124813-A-C|1
QAFAVFSGELDQYHLSLPLIQER
>ENST00000651507.1|SNV-15560-T-A|10
NVFHCEAHRILYICER
>ENST00000217740.4|SNV-26906-G-A|2
RPMFCPLCR
>FUSION-ENST00000489903.1:88451-ENST00000399240.5:1205205|2304
KCNFQPCGLR
>FUSION-ENST00000489903.1:88451-ENST00000399240.5:1205205|3628
MGLCSPLLEL
>FUSION-ENST00000489903.1:88451-ENST00000399240.5:1205205|4635
YLMNIFHYSTLFVSLFFFSI
>FUSION-ENST00000489903.1:88451-ENST00000399240.5:1205205|691
MPRESPIGM
>ENST00000367256.9|SNV-320939-T-C|2
MEFCKPASGTTYFASDPARRIQR
>FUSION-ENST00000489903.1:88451-ENST00000399240.5:1205205|3247
IYKLFFIINYTVCGN
>FUSION-ENST00000489903.1:88451-ENST00000399240.5:1205205|1951
MIQLPPPGPTLDMWGLSRLQFMVR
>FUSION-ENST00000489903.1:88451-ENST00000399240.5:1205205|913
MPCKKIQAIK
>FUSION-ENST00000489903.1:88451-ENST00000399240.5:1205205|429
LPFIYLKWGK
>FUSION-ENST00000489903.1:88451-ENST00000399240.5:1205205|2580
MHHHARLILYF
>FUSION-ENST00000489903.1:88451-ENST00000399240.5:1205205|2906
PQTSSPWS
>FUSION-ENST00000489903.1:88451-ENST00000399240.5:1205205|4184
MIPELPPL
>FUSION-ENST00000489903.1:88451-ENST00000399240.5:1205205|850
HSFEMQTDLQNLLIK
>FUSION-ENST00000489903.1:88451-ENST00000399240.5:1205205|4643
CIRFTLLQMNENFY
>FUSION-ENST00000489903.1:88451-ENST00000399240.5:1205205|1736
IAKINYFQESSVVYF
>FUSION-ENST00000489903.1:88451-ENST00000399240.5:1205205|215
SSNETILVR
>FUSION-ENST00000489903.1:88451-ENST00000399240.5:1205205|280
DEEESKPLWGCFLFCFVFV
>FUSION-ENST00000489903.1:88451-ENST00000399240.5:1205205|4207
MKDLVLMSMNMLLPVLY
>ENST00000297720.9|SNV-14825-A-G|2
FQLLMKLRSIK
>FUSION-ENST00000489903.1:88451-ENST00000399240.5:1205205|658
WSSGPRVATSPRATTTK
>FUSION-ENST00000489903.1:88451-ENST00000399240.5:1205205|687
MKMTGHASSCDLLSGF
>FUSION-ENST00000489903.1:88451-ENST00000399240.5:1205205|299
HLCFRHCAR
>ENST00000471841.6|MNV-19855-AG-A|2
SLRSVSRSQQ
>ENST00000462981.2|INDEL-36538-A-ATT|4
MVICHCDR
>FUSION-ENST00000489903.1:88451-ENST00000399240.5:1205205|3640
MIGFCSRLRGT
>FUSION-ENST00000489903.1:88451-ENST00000399240.5:1205205|1966
SHKNQQS
>ENST00000368725.3|SNV-1673-G-A|1
VMLDIVAMFHQYSGDDGR
>FUSION-ENST00000489903.1:88451-ENST00000399240.5:1205205|3729
LYWRSPVGA
>ENST00000642566.1|SNV-12789-T-A|1
TPPYQGDVPLGNRNTICRMQQGICR
>FUSION-ENST00000489903.1:88451-ENST00000399240.5:1205205|1920
MVSVIKPCLHHLELYNNPLL
>FUSION-ENST00000489903.1:88451-ENST00000399240.5:1205205|29
KILTTLQNDSSFCPLKFLLTK
>FUSION-ENST00000489903.1:88451-ENST00000399240.5:1205205|4206
KDLVLMSMNMLLPVLY
>FUSION-ENST00000489903.1:88451-ENST00000399240.5:1205205|650
SEVLFLCDTSQFFNINN
>ENST00000545747.1|SNV-116179-G-T|6
WTPAPTTACATRARAPWALR
>ENST00000393845.9|SNV-8044-G-T|1
SESISPVQEDNTFLEDDTDETFTK
>FUSION-ENST00000489903.1:88451-ENST00000399240.5:1205205|2734
MLLIDIPEKGPRK
>FUSION-ENST00000489903.1:88451-ENST00000399240.5:1205205|1648
LKSTNEAK
>FUSION-ENST00000489903.1:88451-ENST00000399240.5:1205205|1796
WAATCTPQWGVVGIMS
>FUSION-ENST00000489903.1:88451-ENST00000399240.5:1205205|3598
MALFRAEIPVML
>ENST00000492581.5|SNV-148701-G-A|6
EATPFKWFMEMCVQGYLAVR
>FUSION-ENST00000489903.1:88451-ENST00000399240.5:1205205|4208
GCGYRACWLWG
>FUSION-ENST00000489903.1:88451-ENST00000399240.5:1205205|3038
MAVFLLGLLDCHNQR
>ENST00000583814.5|SNV-26906-G-A|11
SERRPMDFNIIEEALIR
>ENST00000473989.8|INDEL-53004-C-CA|5
FYSDYTFFKSYCWSHR
>FUSION-ENST00000489903.1:88451-ENST00000399240.5:1205205|755
LQMINLGCK
>FUSION-ENST00000489903.1:88451-ENST00000399240.5:1205205|760
IWSGISSIFVVFSLK
>ENST00000406606.7|SNV-222210-C-T|3
SASRVSSRSPVFTPR
>FUSION-ENST00000489903.1:88451-ENST00000399240.5:1205205|4542
MFIFQAIFFVSLFLSF
>FUSION-ENST00000489903.1:88451-ENST00000399240.5:1205205|4648
MSNSRVL
>FUSION-ENST00000489903.1:88451-ENST00000399240.5:1205205|540
MCFALYHFPVAK
>FUSION-ENST00000489903.1:88451-ENST00000399240.5:1205205|2953
MALDLPTCR
>FUSION-ENST00000489903.1:88451-ENST00000399240.5:1205205|2421
MSMIPQR
>FUSION-ENST00000489903.1:88451-ENST00000399240.5:1205205|556
EFNKQDEI
>ENST00000524905.1|SNV-2233-C-G|1
CLVFQPPCLFCCSSLNWLR
>FUSION-ENST00000489903.1:88451-ENST00000399240.5:1205205|3908
WLVAAELGCTGSSLIHGRVR
>FUSION-ENST00000489903.1:88451-ENST00000399240.5:1205205|1375
MSQSTPTPKQSTHAHGALVPGQR
>FUSION-ENST00000489903.1:88451-ENST00000399240.5:1205205|1659
MTFHDFMCYKSCGILIQTPR
>FUSION-ENST00000489903.1:88451-ENST00000399240.5:1205205|4686
MSRPAAMSNSWK
>FUSION-ENST00000489903.1:88451-ENST00000399240.5:1205205|4196
KYENISIKK
>FUSION-ENST00000489903.1:88451-ENST00000399240.5:1205205|1542
SFPLILMPLATW
>FUSION-ENST00000489903.1:88451-ENST00000399240.5:1205205|3053
CPHSLLLQRHRSD
>FUSION-ENST00000489903.1:88451-ENST00000399240.5:1205205|304
MCFSRHLCFRHCAR
>ENST00000471841.6|MNV-19855-AG-A|18
EVLSARNKK
>FUSION-ENST00000489903.1:88451-ENST00000399240.5:1205205|1491
MTHLLFCR
>FUSION-ENST00000489903.1:88451-ENST00000399240.5:1205205|3395
IFKLSSEGGGLDLSGK
>FUSION-ENST00000489903.1:88451-ENST00000399240.5:1205205|551
AALQSVTPEAMAF
>ENST00000330236.7|SNV-6929-T-C|1
QIDTLGRPVSARVHGHR
>FUSION-ENST00000489903.1:88451-ENST00000399240.5:1205205|2709
LGTFGPRMVSAKNLSIYIK
>FUSION-ENST00000489903.1:88451-ENST00000399240.5:1205205|3027
CTRQPGAR
>FUSION-ENST00000489903.1:88451-ENST00000399240.5:1205205|2039
MTKWSRIFGEVMEYR
>ENST00000528819.1|MNV-42817-CGAG-C|3
MKTGLSGSHTYSKFSSMTQ
>FUSION-ENST00000489903.1:88451-ENST00000399240.5:1205205|1121
MQGEAVSSTMSLV
>FUSION-ENST00000489903.1:88451-ENST00000399240.5:1205205|3859
SALIHTKMSSLPASR
>FUSION-ENST00000489903.1:88451-ENST00000399240.5:1205205|8
ELLPVETMLQERLIKQL
>FUSION-ENST00000489903.1:88451-ENST00000399240.5:1205205|3465
GAVVNNNGRC
>FUSION-ENST00000489903.1:88451-ENST00000399240.5:1205205|3853
TFPVTDLVTPTDTSSFLSLLLHR
>FUSION-ENST00000489903.1:88451-ENST00000399240.5:1205205|873
MFMKGFK
>ENST00000423738.4|SNV-72764-G-T|1
AGAWMDTR
>FUSION-ENST00000489903.1:88451-ENST00000399240.5:1205205|4746
MFTYFLKGITMAVCLGKLPGMLSR
>FUSION-ENST00000489903.1:88451-ENST00000399240.5:1205205|3831
AVCMPESAAS
>ENST00000610020.2|SNV-37341-C-A|6
LSKVLPGLLVPLQITLGDIYTK
>ENST00000502921.5|SNV-146518-C-A|8
MLMKMPHSLLCSMTLLYVK
>ENST00000546450.1|SNV-83452-C-A|4
MPCLHSLPVEPEMTAQNR
>ENST00000354552.7|SNV-263914-G-A|3
EKINKGEYGNAGIMAEVEELR
>FUSION-ENST00000489903.1:88451-ENST00000399240.5:1205205|228
RQMQVKK
>FUSION-ENST00000489903.1:88451-ENST00000399240.5:1205205|2462
MGRPTTTFTSLPPAPLPLPNPTR
>FUSION-ENST00000489903.1:88451-ENST00000399240.5:1205205|2574
MFVPLHPSWGNRVRPCLKK
>ENST00000559816.1|SNV-13332-C-A|11
WMMVNFDCTGFWVKDK
>ENST00000265395.7|MNV-119915-CA-C|2
RQRSATTCC
>FUSION-ENST00000489903.1:88451-ENST00000399240.5:1205205|4445
VPSGADGR
>ENST00000368468.4|SNV-42810-G-C|1
GYASGLNELKPISK
>ENST00000356352.6|SNV-91069-G-T|5
LCNSLEESIRQLQDLER
>FUSION-ENST00000489903.1:88451-ENST00000399240.5:1205205|4032
LSHSLDDFFMTNYHFVNYASNHR
>FUSION-ENST00000489903.1:88451-ENST00000399240.5:1205205|275
MAGEASESRREVK
>FUSION-ENST00000489903.1:88451-ENST00000399240.5:1205205|3830
MPESAAS
>FUSION-ENST00000489903.1:88451-ENST00000399240.5:1205205|2245
VARPLPTRRK
>FUSION-ENST00000489903.1:88451-ENST00000399240.5:1205205|1513
FTRGSVPVWKLQQLYFR
>FUSION-ENST00000489903.1:88451-ENST00000399240.5:1205205|4282
MTPRWPGAVAYPCNFSTLGG
>ENST00000489003.5|MNV-9907-GTCTTGCTTAGAGT-G|8
AWLMDRLCPIR
>FUSION-ENST00000489903.1:88451-ENST00000399240.5:1205205|494
SSTGRNETGR
>FUSION-ENST00000489903.1:88451-ENST00000399240.5:1205205|3124
VLPPDTHMAYSLTPPRSLPR
>ENST00000473219.5|SNV-34233-C-T|1
QLQQQQQQQIS
>FUSION-ENST00000489903.1:88451-ENST00000399240.5:1205205|4013
LMLGGEVFLLSPR
>FUSION-ENST00000489903.1:88451-ENST00000399240.5:1205205|1417
SRLEHHLNHLQVR
>FUSION-ENST00000489903.1:88451-ENST00000399240.5:1205205|803
YFIYIKLYFCIFYLPCR
>FUSION-ENST00000489903.1:88451-ENST00000399240.5:1205205|1457
MMDGQTNK
>FUSION-ENST00000489903.1:88451-ENST00000399240.5:1205205|4411
CSPPAVWPAS
>FUSION-ENST00000489903.1:88451-ENST00000399240.5:1205205|2359
MEFGPYFDIDQPNAEGT
>ENST00000252087.3|SNV-5733-C-T|3
SNTLRERSQQASPNTDWR
>FUSION-ENST00000489903.1:88451-ENST00000399240.5:1205205|3485
EIQDSFFACR
>ENST00000311915.12|SNV-6390-C-T|5
DSIRTIYTSLYNELK
>FUSION-ENST00000489903.1:88451-ENST00000399240.5:1205205|2992
GNPATLFPGMV
>FUSION-ENST00000489903.1:88451-ENST00000399240.5:1205205|1501
ILGNVIQGLSLFFPR
>ENST00000295743.8|SNV-5620-A-T|2
DTSKGMGGYFAFYTTP
>FUSION-ENST00000489903.1:88451-ENST00000399240.5:1205205|3659
LARMVSIS
>ENST00000392993.7|SNV-20847-C-A|5
ATFITWNKKTGNHFHNFISWQELR
>FUSION-ENST00000489903.1:88451-ENST00000399240.5:1205205|2733
LLIDIPEKGPRK
>FUSION-ENST00000489903.1:88451-ENST00000399240.5:1205205|1881
MAFKLLGLLDHYQQGICIPYK
>ENST00000666250.1|SNV-414817-G-A|4
VVGGKITESGR
>FUSION-ENST00000489903.1:88451-ENST00000399240.5:1205205|4061
LPWFPLEYAGEDDLS
>FUSION-ENST00000489903.1:88451-ENST00000399240.5:1205205|4281
TPRWPGAVAYPCNFSTLGG
>FUSION-ENST00000489903.1:88451-ENST00000399240.5:1205205|3217
SSMALLNFVYSYQWLR
>FUSION-ENST00000489903.1:88451-ENST00000399240.5:1205205|2095
MEESLFCVSNKGGNEEEQNR
>FUSION-ENST00000489903.1:88451-ENST00000399240.5:1205205|1779
FTILKNCLK
>FUSION-ENST00000489903.1:88451-ENST00000399240.5:1205205|2614
VEIWQGKHGNR
>FUSION-ENST00000489903.1:88451-ENST00000399240.5:1205205|49
LLCSVSKAR
>ENST00000473219.5|SNV-34233-C-T|2
MQLQQQQQQQIS
>FUSION-ENST00000489903.1:88451-ENST00000399240.5:1205205|3145
LAWACEDVARSALSRFSSSSR
>FUSION-ENST00000489903.1:88451-ENST00000399240.5:1205205|4514
SQCLWVRNSGMA
>FUSION-ENST00000489903.1:88451-ENST00000399240.5:1205205|4249
KETSSPFIKIISTVESR
>FUSION-ENST00000489903.1:88451-ENST00000399240.5:1205205|368
MWLKPSGGSPFRTRVSSHR
>FUSION-ENST00000489903.1:88451-ENST00000399240.5:1205205|408
TVLSNFK
>FUSION-ENST00000489903.1:88451-ENST00000399240.5:1205205|1638
NPALCYR
>FUSION-ENST00000489903.1:88451-ENST00000399240.5:1205205|16
FQGSSMSPGLWFPGFPKP
>FUSION-ENST00000489903.1:88451-ENST00000399240.5:1205205|4364
FYRVALEGPMC
>FUSION-ENST00000489903.1:88451-ENST00000399240.5:1205205|3527
NSSPALILGVYRSFF
>FUSION-ENST00000489903.1:88451-ENST00000399240.5:1205205|334
CQTCTLCWSGKTQAKR
>FUSION-ENST00000489903.1:88451-ENST00000399240.5:1205205|4657
MGMREGCALMSNSRVL
>FUSION-ENST00000489903.1:88451-ENST00000399240.5:1205205|1640
LFVSSQVELTLE
>FUSION-ENST00000489903.1:88451-ENST00000399240.5:1205205|3004
MPWCYPRPGVK
>FUSION-ENST00000489903.1:88451-ENST00000399240.5:1205205|3443
SCPSSGRRAGK
>FUSION-ENST00000489903.1:88451-ENST00000399240.5:1205205|4185
DNGNFLSWLQVLGYSVD
>FUSION-ENST00000489903.1:88451-ENST00000399240.5:1205205|3070
LPLVMSIDPSLGPK
>FUSION-ENST00000489903.1:88451-ENST00000399240.5:1205205|3302
VRSQLTATSVSWVQAILLPQPPK
>FUSION-ENST00000489903.1:88451-ENST00000399240.5:1205205|1954
ETTPMIQLPPPGPTLDMWGLSR
>FUSION-ENST00000489903.1:88451-ENST00000399240.5:1205205|758
IWSGISSIFVVFSLKAVTFLR
>FUSION-ENST00000567887.5:168788-ENST00000272164.6:22413|2
EHECARVPVPVPL
>FUSION-ENST00000489903.1:88451-ENST00000399240.5:1205205|4045
CMKSMTHSK
>FUSION-ENST00000489903.1:88451-ENST00000399240.5:1205205|3896
RSELDFWFSR
>FUSION-ENST00000489903.1:88451-ENST00000399240.5:1205205|2847
LLLANEHSR
>FUSION-ENST00000489903.1:88451-ENST00000399240.5:1205205|3942
EHPNLLIF
>ENST00000233535.9|SNV-12985-G-T|3
DRGGAVGSLRLK
>FUSION-ENST00000489903.1:88451-ENST00000399240.5:1205205|1651
VFFFIIIIFEIK
>ENST00000492366.5|SNV-14474-G-T|5
CVQHNQGSRDWPHKICVCR
>FUSION-ENST00000489903.1:88451-ENST00000399240.5:1205205|1744
CIQKHGR
>FUSION-ENST00000489903.1:88451-ENST00000399240.5:1205205|296
VSSGSPKHSVCHSEPQYLYR
>FUSION-ENST00000489903.1:88451-ENST00000399240.5:1205205|3370
MLIDYSVLQR
>ENST00000257963.9|SNV-35127-G-A|1
YMTPEVLDETINMKHFDSFK
>FUSION-ENST00000489903.1:88451-ENST00000399240.5:1205205|4383
VHLAGVSVTGSKGIYQDSCR
>FUSION-ENST00000489903.1:88451-ENST00000399240.5:1205205|1161
MTCFKAALY
>FUSION-ENST00000489903.1:88451-ENST00000399240.5:1205205|3997
MYFFFLK
>FUSION-ENST00000489903.1:88451-ENST00000399240.5:1205205|3336
SFSRKISILYLYLLLK
>FUSION-ENST00000489903.1:88451-ENST00000399240.5:1205205|4600
MLLPATSGFSSLR
>ENST00000488854.6|SNV-8044-G-T|3
SLRSSKSESICSST
>FUSION-ENST00000489903.1:88451-ENST00000399240.5:1205205|378
TVTGRKTSVCFFSWHF
>FUSION-ENST00000489903.1:88451-ENST00000399240.5:1205205|3240
MEEEWSVRENLFCK
>FUSION-ENST00000489903.1:88451-ENST00000399240.5:1205205|3467
GAVVNNNGR
>FUSION-ENST00000489903.1:88451-ENST00000399240.5:1205205|2260
MCPPRSANFLYF
>FUSION-ENST00000489903.1:88451-ENST00000399240.5:1205205|463
HTVDCTHLSCFVSFFPIWNVSSK
>FUSION-ENST00000489903.1:88451-ENST00000399240.5:1205205|1082
KCHPSKPK
>FUSION-ENST00000489903.1:88451-ENST00000399240.5:1205205|4069
GKTDLFR
>ENST00000602369.3|SNV-32037-G-A|3
YLSIYNTGIR
>FUSION-ENST00000489903.1:88451-ENST00000399240.5:1205205|245
GTGTGVPGNPVLCPVGQPECPSATK
>ENST00000303921.3|INDEL-1393-C-CC|6
AGKLQGSPPQAPVQDGQWTGGAR
>FUSION-ENST00000489903.1:88451-ENST00000399240.5:1205205|1269
TAFFSWDDVFQNCVFPGVHSHTWQ
>ENST00000508136.1|SNV-433-G-T|2
AAVIGLTKSVSADFIQQGIR
>ENST00000470031.1|SNV-767-G-A|28
MALPQARRNQSQGR
>FUSION-ENST00000489903.1:88451-ENST00000399240.5:1205205|2492
LHLFYLCIYLFLEMEFR
>FUSION-ENST00000489903.1:88451-ENST00000399240.5:1205205|52
MLLCSVSK
>FUSION-ENST00000489903.1:88451-ENST00000399240.5:1205205|2656
HDYKMKQGLGGGR
>FUSION-ENST00000489903.1:88451-ENST00000399240.5:1205205|2234
EAWWEMFGSR
>ENST00000524905.1|SNV-2233-C-G|8
LDFPSSR
>FUSION-ENST00000489903.1:88451-ENST00000399240.5:1205205|1199
MFQSSSVLKEVILFC
>FUSION-ENST00000489903.1:88451-ENST00000399240.5:1205205|1486
THLLFCRGSKNWDNNNIIV
>FUSION-ENST00000489903.1:88451-ENST00000399240.5:1205205|1899
SSPLLSLSNVHWLTVET
>FUSION-ENST00000489903.1:88451-ENST00000399240.5:1205205|1795
MPSLLQLLK
>FUSION-ENST00000489903.1:88451-ENST00000399240.5:1205205|205
RGLIGLTVPHGWGGLRITAGGER
>FUSION-ENST00000489903.1:88451-ENST00000399240.5:1205205|626
ESVCSALLGLLNCR
>ENST00000609686.3|SNV-418186-A-G|5
TKENSPHWEHVDLTDIYEER
>FUSION-ENST00000489903.1:88451-ENST00000399240.5:1205205|518
AALLPTLKAV
>FUSION-ENST00000489903.1:88451-ENST00000399240.5:1205205|126
CHWGKKF
>FUSION-ENST00000489903.1:88451-ENST00000399240.5:1205205|2865
LVVLWTV
>FUSION-ENST00000489903.1:88451-ENST00000399240.5:1205205|1521
ESYWPFHLVS
>FUSION-ENST00000489903.1:88451-ENST00000399240.5:1205205|2852
ELTPAGLLMAFSQ
>FUSION-ENST00000489903.1:88451-ENST00000399240.5:1205205|548
IAKSQHDYDAK
>FUSION-ENST00000489903.1:88451-ENST00000399240.5:1205205|2878
MMSCLICYSSYIFAGEGRRIIR
>FUSION-ENST00000489903.1:88451-ENST00000399240.5:1205205|3928
HASLSPLTIAWVWQYGILSHLQVS
>FUSION-ENST00000489903.1:88451-ENST00000399240.5:1205205|1009
HMGLENLAQGHTAKKWNTR
>ENST00000252085.4|SNV-64307-C-T|1
DSHGLIEQASPNTDWR
>FUSION-ENST00000489903.1:88451-ENST00000399240.5:1205205|3564
VLYLDKFNHR
>FUSION-ENST00000489903.1:88451-ENST00000399240.5:1205205|3065
QPPGETCIFPYLVPR
>FUSION-ENST00000489903.1:88451-ENST00000399240.5:1205205|1588
MILCAINHVAY
>FUSION-ENST00000489903.1:88451-ENST00000399240.5:1205205|796
NLACILSDHGS
>FUSION-ENST00000489903.1:88451-ENST00000399240.5:1205205|1309
HCREFKFSAVLP
>FUSION-ENST00000489903.1:88451-ENST00000399240.5:1205205|2996
MQVLFFVGLFLFVCLLYVLLFR
>FUSION-ENST00000489903.1:88451-ENST00000399240.5:1205205|3989
QHPAVLLIK
>FUSION-ENST00000489903.1:88451-ENST00000399240.5:1205205|2805
PSFCWTTFIFSPLEKRMK
>FUSION-ENST00000489903.1:88451-ENST00000399240.5:1205205|372
MWLKPSGGSPFR
>FUSION-ENST00000489903.1:88451-ENST00000399240.5:1205205|3531
MILLCHLILVLGK
>ENST00000343295.8|SNV-80883-C-A|5
HGKPNHLPGHPQALKDR
>ENST00000610020.2|SNV-37341-C-A|5
LSKVLPGLLVPLQITLGDIYTKLK
>ENST00000480854.1|SNV-97163-C-G|2
MLIFNWKI
>FUSION-ENST00000489903.1:88451-ENST00000399240.5:1205205|4176
IQIGERAHLKGR
>FUSION-ENST00000489903.1:88451-ENST00000399240.5:1205205|706
ELWAQGGHISPGHHHQKEVRSSISV
>FUSION-ENST00000489903.1:88451-ENST00000399240.5:1205205|635
SSAKNAGQMQK
>FUSION-ENST00000489903.1:88451-ENST00000399240.5:1205205|3029
CIRRCTR
>FUSION-ENST00000489903.1:88451-ENST00000399240.5:1205205|3256
FLIKYSVL
>FUSION-ENST00000489903.1:88451-ENST00000399240.5:1205205|4226
FLKTSANIEDFSKCHDGNY
>FUSION-ENST00000489903.1:88451-ENST00000399240.5:1205205|3546
MWAGVSFCSRLHYQLLELCLVYSR
>FUSION-ENST00000489903.1:88451-ENST00000399240.5:1205205|819
AGRRGNQR
>FUSION-ENST00000489903.1:88451-ENST00000399240.5:1205205|630
MQKESVCSALLGLLNCR
>FUSION-ENST00000489903.1:88451-ENST00000399240.5:1205205|688
PFLTKLFLPP
>FUSION-ENST00000489903.1:88451-ENST00000399240.5:1205205|1085
GPFENSAYHNR
>ENST00000268138.12|SNV-27348-A-C|3
NALIRPK
>ENST00000498004.5|SNV-61228-C-G|1
VILEASPGKLLWRK
>FUSION-ENST00000489903.1:88451-ENST00000399240.5:1205205|981
ARSPTPTHLSFLLHPLFH
>FUSION-ENST00000489903.1:88451-ENST00000399240.5:1205205|4070
PFRGKTDLFR
>ENST00000465821.5|SNV-37771-C-G|4
MLTCLSPAGSLLGSR
>FUSION-ENST00000489903.1:88451-ENST00000399240.5:1205205|1703
SHRLSHSLETASALLALFSTSLHSL
>FUSION-ENST00000489903.1:88451-ENST00000399240.5:1205205|2920
IHPPPPLKVLGL
>FUSION-ENST00000489903.1:88451-ENST00000399240.5:1205205|2004
TSQKVWGRSGSAPLWLMQSHGR
>FUSION-ENST00000489903.1:88451-ENST00000399240.5:1205205|3037
MMAVFLLGLLDCHNQRR
>FUSION-ENST00000489903.1:88451-ENST00000399240.5:1205205|4065
RAKSTCDGSYL
>FUSION-ENST00000489903.1:88451-ENST00000399240.5:1205205|1118
PFLVRAEISFQWTPTLR
>ENST00000343295.8|SNV-80883-C-A|9
YLITAAAKAKHGKPNHLPGHPQALK
>FUSION-ENST00000489903.1:88451-ENST00000399240.5:1205205|3408
GKQSNIFALVECTFSWER
>FUSION-ENST00000489903.1:88451-ENST00000399240.5:1205205|4753
KSSAFSAWLWVHK
>FUSION-ENST00000489903.1:88451-ENST00000399240.5:1205205|503
VRASAWHPARPPTAR
>ENST00000289032.12|SNV-48447-C-A|5
TDLHIGTRRR
>FUSION-ENST00000489903.1:88451-ENST00000399240.5:1205205|2757
VYAIILLDYIYIFSPRK
>FUSION-ENST00000489903.1:88451-ENST00000399240.5:1205205|2506
MLKPHIHKK
>FUSION-ENST00000489903.1:88451-ENST00000399240.5:1205205|686
KMTGHASSCDLLSGF
>ENST00000515814.1|SNV-4894-G-T|2
RLCSSWRGC
>FUSION-ENST00000489903.1:88451-ENST00000399240.5:1205205|59
IQKIATSGINGLMLLCSVSKAR
>ENST00000447752.2|INDEL-154387-G-GC|9
PHPAPGARSNASSR
>ENST00000380151.3|MNV-20607-GG-G|10
RGGFLGSFQK
>FUSION-ENST00000489903.1:88451-ENST00000399240.5:1205205|1708
MGVSLHK
>FUSION-ENST00000489903.1:88451-ENST00000399240.5:1205205|3250
MSYPYYFPIQDIF
>FUSION-ENST00000489903.1:88451-ENST00000399240.5:1205205|2342
GPKQEAHILVEAVLRVLPYR
>FUSION-ENST00000489903.1:88451-ENST00000399240.5:1205205|3592
MLAGCKGGERFFISFGGTFPPSFLK
>FUSION-ENST00000489903.1:88451-ENST00000399240.5:1205205|1101
MAPSIFRISNR
>FUSION-ENST00000489903.1:88451-ENST00000399240.5:1205205|2562
LVRLVSNSRLQVICLPRPPK
>FUSION-ENST00000489903.1:88451-ENST00000399240.5:1205205|4304
MALMRVNFSYIFHISFQS
>FUSION-ENST00000489903.1:88451-ENST00000399240.5:1205205|4351
IITFNFC
>FUSION-ENST00000489903.1:88451-ENST00000399240.5:1205205|2280
NGWVLFLQ
>FUSION-ENST00000489903.1:88451-ENST00000399240.5:1205205|1487
MTHLLFCRGSKNWDNNNIIV
>FUSION-ENST00000489903.1:88451-ENST00000399240.5:1205205|4379
MAPFSLCPYVVFPQCVER
>ENST00000372748.8|SNV-10062-C-G|3
GPQGITGPKGATGRPGINGK
>FUSION-ENST00000489903.1:88451-ENST00000399240.5:1205205|2411
MRLFPHL
>ENST00000452027.3|SNV-19471-T-C|2
SRSHRHK
>ENST00000530948.5|SNV-5373-C-T|3
GTARKLCQCWCLK
>FUSION-ENST00000489903.1:88451-ENST00000399240.5:1205205|2911
MSSSHYPVSRYSSVLICCS
>ENST00000311381.8|SNV-11576-G-A|3
MAMANVK
>ENST00000566780.6|SNV-333225-G-A|1
GVTSNTVHPGNMMYSNIHR
>ENST00000250448.5|MNV-3833-CG-C|1
SYPHAKPPYSYISLITMAIQQAPAR
>ENST00000265343.10|SNV-66612-T-C|5
ETSSATPGRDSKTTQK
>FUSION-ENST00000489903.1:88451-ENST00000399240.5:1205205|1439
SPLLIMTPSR
>FUSION-ENST00000489903.1:88451-ENST00000399240.5:1205205|4103
RSRWWLTR
>FUSION-ENST00000489903.1:88451-ENST00000399240.5:1205205|2051
KRSTLSR
>FUSION-ENST00000489903.1:88451-ENST00000399240.5:1205205|136
MKFSNENPRIVLGSVCSIPLWDTSR
>FUSION-ENST00000489903.1:88451-ENST00000399240.5:1205205|2185
MTCWPLPTDHILGSTILDDK
>FUSION-ENST00000489903.1:88451-ENST00000399240.5:1205205|3539
MPSTRKIIFVCPVR
>FUSION-ENST00000489903.1:88451-ENST00000399240.5:1205205|1401
MPQIELNLVLLDVY
>FUSION-ENST00000489903.1:88451-ENST00000399240.5:1205205|3117
AYSLTPPRSLPRCSFLR
>FUSION-ENST00000489903.1:88451-ENST00000399240.5:1205205|1610
NSVRFDHEPSTVLQACLLEYTVSFR
>ENST00000262367.10|SNV-142097-C-T|2
CLCTAVYHEILIGYLEYVK
>FUSION-ENST00000489903.1:88451-ENST00000399240.5:1205205|1547
MQSQPFCIQDLKPLYII
>FUSION-ENST00000489903.1:88451-ENST00000399240.5:1205205|3402
MGGADGALEGR
>FUSION-ENST00000489903.1:88451-ENST00000399240.5:1205205|3470
GETDTIFLVY
>ENST00000368468.4|SNV-42810-G-C|2
HAWNNYKGYASGLNELKPISK
>FUSION-ENST00000489903.1:88451-ENST00000399240.5:1205205|478
LLSTSLGSCR
>FUSION-ENST00000489903.1:88451-ENST00000399240.5:1205205|19
FSLIPQSETLIEVFR
>ENST00000471783.1|SNV-28160-G-A|4
GTAIVSDTTDDLWFLNESV
>FUSION-ENST00000664664.1:54171-ENST00000428376.6:864|17
TEGFLLR
>FUSION-ENST00000489903.1:88451-ENST00000399240.5:1205205|1395
MHFQTQKQIR
>ENST00000347580.8|SNV-4322-C-A|2
QYTVNLMQK
>FUSION-ENST00000489903.1:88451-ENST00000399240.5:1205205|3855
SSLPASRAGDLQEGPPLLLGQNP
>FUSION-ENST00000489903.1:88451-ENST00000399240.5:1205205|1335
ALREFKIPLPAYFELNFSR
>ENST00000518325.2|SNV-112075-C-T|1
ENLPSIQQASPNTDWR
>FUSION-ENST00000489903.1:88451-ENST00000399240.5:1205205|734
NVMCPYMGQMK
>ENST00000423902.7|MNV-174357-TC-T|1
TEGQVIHLP
>ENST00000320574.10|SNV-7403-C-T|3
IAKVETVSKEDLDLPNHLVGLK
>FUSION-ENST00000489903.1:88451-ENST00000399240.5:1205205|4434
HRLGGLSNRHVFPTVLEPASLR
>FUSION-ENST00000489903.1:88451-ENST00000399240.5:1205205|1892
LMLAIVSCLTLGK
>FUSION-ENST00000489903.1:88451-ENST00000399240.5:1205205|2567
KNFICILCTVLI
>FUSION-ENST00000489903.1:88451-ENST00000399240.5:1205205|4474
GDSDRSSGIRFS
>FUSION-ENST00000489903.1:88451-ENST00000399240.5:1205205|829
SVPWHSDSPDSSENGSANTTD
>FUSION-ENST00000489903.1:88451-ENST00000399240.5:1205205|2235
CDPQCCREAWWEMFGSRG
>FUSION-ENST00000489903.1:88451-ENST00000399240.5:1205205|1002
KWNTRFRPR
>FUSION-ENST00000489903.1:88451-ENST00000399240.5:1205205|4169
MYSSKEGWSGFKSQFCQ
>ENST00000522335.5|SNV-11105-G-C|4
MALCDASR
>FUSION-ENST00000489903.1:88451-ENST00000399240.5:1205205|2548
VKLSGFETVSFYFVVVVLNVRSL
>FUSION-ENST00000489903.1:88451-ENST00000399240.5:1205205|2994
MRAEGHE
>FUSION-ENST00000489903.1:88451-ENST00000399240.5:1205205|1212
MFVLSSLRQLLK
>ENST00000534927.5|SNV-91682-G-A|2
GQLKRVDLEK
>FUSION-ENST00000489903.1:88451-ENST00000399240.5:1205205|2518
MIIFHSFLVNQLH
>FUSION-ENST00000489903.1:88451-ENST00000399240.5:1205205|4090
MSNLGTFR
>ENST00000380151.3|MNV-20607-GG-G|2
NEEPRAYRSLEC
>FUSION-ENST00000489903.1:88451-ENST00000399240.5:1205205|2934
MEGSLVII
>FUSION-ENST00000489903.1:88451-ENST00000399240.5:1205205|4669
MVVLEMEKGAEPPSEPLLSIWR
>ENST00000507638.1|SNV-81402-T-C|3
QVHSIIRRPLPATLPQRNDS
>FUSION-ENST00000489903.1:88451-ENST00000399240.5:1205205|1982
TRDFLGSLR
>ENST00000318238.9|INDEL-16554-A-AA|16
TTPRGLAICR
>ENST00000039989.9|INDEL-91281-C-CG|6
SQPALHRGESVNRGITK
>FUSION-ENST00000489903.1:88451-ENST00000399240.5:1205205|4625
CFELLKMVSWFPGIRVYSVIIK
>ENST00000376636.7|INDEL-137836-C-CA|4
RHDGYKVQESQR
>FUSION-ENST00000489903.1:88451-ENST00000399240.5:1205205|3702
RQAKWVHA
>ENST00000381232.7|SNV-365170-C-T|7
MPPPERAANIPRSISSDGR
>FUSION-ENST00000489903.1:88451-ENST00000399240.5:1205205|3040
QSALIVCNIFRACRQWR
>FUSION-ENST00000489903.1:88451-ENST00000399240.5:1205205|161
MWELFISYCSRSLPR
>FUSION-ENST00000489903.1:88451-ENST00000399240.5:1205205|4038
SMTHSKYRLLIVGTNYR
>ENST00000298281.8|SNV-12515-A-G|1
GQPGPRFERTPGQPGPQR
>FUSION-ENST00000489903.1:88451-ENST00000399240.5:1205205|4231
FSPFPAPSKRTR
>FUSION-ENST00000489903.1:88451-ENST00000399240.5:1205205|4423
GLSSVCGERSKLSGVSSYK
>FUSION-ENST00000489903.1:88451-ENST00000399240.5:1205205|3685
MSFSITKAR
>FUSION-ENST00000489903.1:88451-ENST00000399240.5:1205205|4467
MANMVKPHLY
>FUSION-ENST00000489903.1:88451-ENST00000399240.5:1205205|883
MGRSLLCNLPVLLER
>FUSION-ENST00000489903.1:88451-ENST00000399240.5:1205205|2081
MGQIWECPTLVNAVTWKEM
>ENST00000380151.3|MNV-20607-GG-G|6
GFVITDLLLATPWGLGKPRKR
>FUSION-ENST00000475233.1:811-ENST00000380008.2:5329|2
SAQCQEEATTHSLENTRDSRR
>FUSION-ENST00000489903.1:88451-ENST00000399240.5:1205205|3652
FFLGIGKHK
>FUSION-ENST00000489903.1:88451-ENST00000399240.5:1205205|3946
MKTKMEHPNLLIF
>FUSION-ENST00000489903.1:88451-ENST00000399240.5:1205205|666
MGSPTRGICSATVK
>FUSION-ENST00000489903.1:88451-ENST00000399240.5:1205205|4100
WWLTRML
>ENST00000261383.3|SNV-83894-G-A|3
LEPISAAASK
>FUSION-ENST00000489903.1:88451-ENST00000399240.5:1205205|1762
HVGCHLHTSVGR
>ENST00000263666.9|SNV-652-C-T|4
AHNGALQARLGVLHK
>FUSION-ENST00000489903.1:88451-ENST00000399240.5:1205205|1007
GLENLAQGHTAK
>FUSION-ENST00000489903.1:88451-ENST00000399240.5:1205205|3787
MQPPPPGFK
>FUSION-ENST00000489903.1:88451-ENST00000399240.5:1205205|2252
MVSILLTS
>ENST00000583814.5|SNV-26906-G-A|2
MDFNIIEEALIRRVLDR
>FUSION-ENST00000489903.1:88451-ENST00000399240.5:1205205|2114
PFHASLPLVLINQHSAE
>FUSION-ENST00000489903.1:88451-ENST00000399240.5:1205205|2944
TGLWLVLCFSFRKCNLK
>ENST00000393330.6|SNV-284240-G-A|2
MAGVSAYIK
>FUSION-ENST00000489903.1:88451-ENST00000399240.5:1205205|2937
MFKILTL
>FUSION-ENST00000489903.1:88451-ENST00000399240.5:1205205|2829
MHTVQAR
>FUSION-ENST00000489903.1:88451-ENST00000399240.5:1205205|914
LASFLCF
>FUSION-ENST00000489903.1:88451-ENST00000399240.5:1205205|1263
MNPFVRALPSWPPHLVK
>ENST00000398587.7|SNV-73767-C-T|1
CDPTSNQQASPNTDWR
>FUSION-ENST00000489903.1:88451-ENST00000399240.5:1205205|4690
KLPGEVFVWPASRQR
>FUSION-ENST00000489903.1:88451-ENST00000399240.5:1205205|526
LTFAQTPLWLPLL
>FUSION-ENST00000489903.1:88451-ENST00000399240.5:1205205|1743
MALQPHR
>ENST00000231484.3|MNV-11920-GCT-G|8
MQLLQLLLGFGAR
>FUSION-ENST00000489903.1:88451-ENST00000399240.5:1205205|1181
SPKYTSSFLR
>ENST00000466740.2|SNV-786-G-A|3
CFFSTLLCLCSSFGPR
>FUSION-ENST00000489903.1:88451-ENST00000399240.5:1205205|1437
MTPSRLDWAPP
>FUSION-ENST00000489903.1:88451-ENST00000399240.5:1205205|2941
KCNLKEMGDWGLF
>FUSION-ENST00000489903.1:88451-ENST00000399240.5:1205205|880
GRSLLCNLPVLLERR
>FUSION-ENST00000313806.9:88451-ENST00000399240.5:1205205|12
RGSQRPVPAAR
>FUSION-ENST00000489903.1:88451-ENST00000399240.5:1205205|4547
MSLLGKNR
>FUSION-ENST00000489903.1:88451-ENST00000399240.5:1205205|4149
QHRAFCVAFVAWNEVDPAGCLRGCA
>ENST00000618562.2|SNV-63196-T-C|2
DPEEQLR
>FUSION-ENST00000489903.1:88451-ENST00000399240.5:1205205|740
YNHVTTIPWHLQHNFR
>ENST00000525513.1|MNV-1747-AAGGTGGGTAGGGGCATCTCCAAGGCGGTGGGGGCTGTGGCTCCCAGCGGATGACTCTGAGCGGCTCCTTCCCC-A|4
TSLPPTGMTRASDRPSSARCS
>FUSION-ENST00000489903.1:88451-ENST00000399240.5:1205205|3789
MGTLPPFVLLLLLFLF
>FUSION-ENST00000489903.1:88451-ENST00000399240.5:1205205|1613
DLHPHCELR
>FUSION-ENST00000489903.1:88451-ENST00000399240.5:1205205|132
MILKEKR
>FUSION-ENST00000489903.1:88451-ENST00000399240.5:1205205|1444
TSAIEAADLLLVPIIVLHLGDSCCR
>FUSION-ENST00000489903.1:88451-ENST00000399240.5:1205205|1153
MMAGMGLGRR
>FUSION-ENST00000489903.1:88451-ENST00000399240.5:1205205|109
MEFAQVHARRR
>FUSION-ENST00000489903.1:88451-ENST00000399240.5:1205205|1297
FLVIQHISSHAK
>FUSION-ENST00000489903.1:88451-ENST00000399240.5:1205205|1764
NKNFNNTWSSPERCTETFCHIFLAF
>FUSION-ENST00000489903.1:88451-ENST00000399240.5:1205205|1839
MIVFFPVTSFWIP
>ENST00000462981.2|INDEL-36538-A-ATT|1
VICHCDRVLHHL
>FUSION-ENST00000489903.1:88451-ENST00000399240.5:1205205|1489
MTHLLFCRGSK
>ENST00000528819.1|MNV-42817-CGAG-C|1
TGLSGSHTYSKFSSMTQ
>FUSION-ENST00000489903.1:88451-ENST00000399240.5:1205205|4736
MWTTWASQNETGL
>FUSION-ENST00000489903.1:88451-ENST00000399240.5:1205205|3672
KSIGASL
>ENST00000347580.8|SNV-4322-C-A|4
IVIEGKQYTVNLMQK
>FUSION-ENST00000489903.1:88451-ENST00000399240.5:1205205|2589
MVAHTCSPSYSGG
>FUSION-ENST00000489903.1:88451-ENST00000399240.5:1205205|2146
SILHLSH
>FUSION-ENST00000489903.1:88451-ENST00000399240.5:1205205|2628
LQYSVIFCLPLEK
>FUSION-ENST00000489903.1:88451-ENST00000399240.5:1205205|3725
ESPSVARLECSGAILAQCNLR
>FUSION-ENST00000489903.1:88451-ENST00000399240.5:1205205|2815
MQNPVLLLGNRR
>FUSION-ENST00000489903.1:88451-ENST00000399240.5:1205205|3757
SLTTDYYIFPCACLLVLFPPVN
>FUSION-ENST00000489903.1:88451-ENST00000399240.5:1205205|572
ARWLWKER
>FUSION-ENST00000489903.1:88451-ENST00000399240.5:1205205|2565
MLVRLVSNSR
>FUSION-ENST00000489903.1:88451-ENST00000399240.5:1205205|4154
TEIISIIMKR
>ENST00000359445.7|SNV-98834-T-C|1
SATLCSLPSCPPFIPLNLEATPIVR
>ENST00000490135.6|SNV-320939-T-C|7
EQHILHQVTLGKIIFKK
>FUSION-ENST00000489903.1:88451-ENST00000399240.5:1205205|3333
KISILYLYLLLKTLITNPVK
>FUSION-ENST00000489903.1:88451-ENST00000399240.5:1205205|1176
LDYIPVK
>ENST00000388913.4|SNV-10154-G-C|1
DQLYQQQYQCDPQLTPARPQGLFEK
>FUSION-ENST00000489903.1:88451-ENST00000399240.5:1205205|3278
VIPLCDQKTLSVL
>FUSION-ENST00000489903.1:88451-ENST00000399240.5:1205205|2570
VRPCLKK
>FUSION-ENST00000489903.1:88451-ENST00000399240.5:1205205|3877
MPIPVRMYFPVLLK
>ENST00000478029.1|SNV-34900-A-T|5
EKSGSCFGNLIR
>FUSION-ENST00000489903.1:88451-ENST00000399240.5:1205205|295
HCARHFATITR
>FUSION-ENST00000489903.1:88451-ENST00000399240.5:1205205|1823
MPWFLEKPE
>ENST00000326625.5|SNV-12789-T-A|1
VFFLFAVLFCLVQTNSGDVPLGNR
>FUSION-ENST00000489903.1:88451-ENST00000399240.5:1205205|357
VCLVGLQQASLNNIFLTR
>FUSION-ENST00000489903.1:88451-ENST00000399240.5:1205205|1115
AEISFQWTPTLR
>FUSION-ENST00000489903.1:88451-ENST00000399240.5:1205205|1392
HFQTQKQIRTSPEPPSG
>FUSION-ENST00000489903.1:88451-ENST00000399240.5:1205205|4277
LSQFSLFTFFCLLLF
>FUSION-ENST00000489903.1:88451-ENST00000399240.5:1205205|3505
APGAEQVLGWEEDEKIYVR
>FUSION-ENST00000489903.1:88451-ENST00000399240.5:1205205|868
GHPGRKK
>FUSION-ENST00000489903.1:88451-ENST00000399240.5:1205205|3879
MTVILHFSVI
>FUSION-ENST00000489903.1:88451-ENST00000399240.5:1205205|4235
FSPFPAPSK
>FUSION-ENST00000489903.1:88451-ENST00000399240.5:1205205|4404
MEHFIER
>FUSION-ENST00000489903.1:88451-ENST00000399240.5:1205205|4663
GAEPPSEPLLSIWR
>FUSION-ENST00000489903.1:88451-ENST00000399240.5:1205205|1564
FQSSIILLKR
>FUSION-ENST00000489903.1:88451-ENST00000399240.5:1205205|2683
MCPKKNR
>FUSION-ENST00000489903.1:88451-ENST00000399240.5:1205205|2681
KDVGNFWSQNGLC
>FUSION-ENST00000489903.1:88451-ENST00000399240.5:1205205|2292
LRFPCINSSDKWEIPVAPVLLGTS
>FUSION-ENST00000489903.1:88451-ENST00000399240.5:1205205|3902
MVFLLHRILYYFYL
>FUSION-ENST00000489903.1:88451-ENST00000399240.5:1205205|2138
MSRVGTR
>FUSION-ENST00000489903.1:88451-ENST00000399240.5:1205205|2776
MLCGCVFTWVCIHSRLHLVSPFHWK
>ENST00000380900.2|SNV-3194-C-G|1
CNPSVFGSCPRKNMQITILTCR
>FUSION-ENST00000489903.1:88451-ENST00000399240.5:1205205|1387
MNVAIKEVKIIIIQGHR
>FUSION-ENST00000489903.1:88451-ENST00000399240.5:1205205|2788
EGTQTLVLDRPK
>FUSION-ENST00000489903.1:88451-ENST00000399240.5:1205205|4577
MGAAHSPPKR
>FUSION-ENST00000489903.1:88451-ENST00000399240.5:1205205|3571
DPPCENLRVLYLDK
>FUSION-ENST00000489903.1:88451-ENST00000399240.5:1205205|2402
TSPWKKGAFVSICIK
>FUSION-ENST00000489903.1:88451-ENST00000399240.5:1205205|3964
LPVGCSNVVC
>FUSION-ENST00000489903.1:88451-ENST00000399240.5:1205205|2541
FHLFIKELPSKNR
>FUSION-ENST00000489903.1:88451-ENST00000399240.5:1205205|1934
AKSHQFVR
>FUSION-ENST00000489903.1:88451-ENST00000399240.5:1205205|2711
LGTFGPR
>FUSION-ENST00000489903.1:88451-ENST00000399240.5:1205205|2019
SLKKLPLK
>FUSION-ENST00000489903.1:88451-ENST00000399240.5:1205205|3650
FFLGIGKHKK
>FUSION-ENST00000489903.1:88451-ENST00000399240.5:1205205|4679
MAFRRETG
>FUSION-ENST00000489903.1:88451-ENST00000399240.5:1205205|2379
CTSGFLLKGPWHAMK
>FUSION-ENST00000489903.1:88451-ENST00000399240.5:1205205|4491
MLMRHSRSLCHDL
>FUSION-ENST00000489903.1:88451-ENST00000399240.5:1205205|975
CCSSYYCCTTSHPKRNGCK
>FUSION-ENST00000489903.1:88451-ENST00000399240.5:1205205|3764
EWREYRK
>ENST00000510457.1|MNV-21853-GAACCCT-G|2
MIFCPEVI
>FUSION-ENST00000489903.1:88451-ENST00000399240.5:1205205|2058
MFSFSFFHKQFTEVANFFIK
>FUSION-ENST00000489903.1:88451-ENST00000399240.5:1205205|4114
MLRKTCINFTIVC
>ENST00000471841.6|MNV-19855-AG-A|15
GCQKVVWHLLK
>FUSION-ENST00000489903.1:88451-ENST00000399240.5:1205205|1331
IPLPAYFELNFSRFTDR
>ENST00000571252.3|SNV-139793-C-T|1
GDPNLQQASPNTDWR
>FUSION-ENST00000489903.1:88451-ENST00000399240.5:1205205|2558
LVSNSRLQVICLPRPPK
>FUSION-ENST00000489903.1:88451-ENST00000399240.5:1205205|3560
FNHRIRTQWQFK
>ENST00000312629.10|SNV-4954-A-T|4
GKLALPPFLTPDARDLVK
>FUSION-ENST00000489903.1:88451-ENST00000399240.5:1205205|364
WSPTEVSTVLETDVGSLESA
>FUSION-ENST00000489903.1:88451-ENST00000399240.5:1205205|1074
GQQFIDSKAQLPLNILAAGCSIK
>FUSION-ENST00000489903.1:88451-ENST00000399240.5:1205205|1946
WGLSRLQFMVRFGWGHR
>ENST00000497000.1|SNV-2022-G-A|4
LWASRQHCQRLSWASTLWC
>FUSION-ENST00000489903.1:88451-ENST00000399240.5:1205205|4278
EAERLSQFSLFTFFCLLLF
>FUSION-ENST00000489903.1:88451-ENST00000399240.5:1205205|138
MKFSNENPR
>FUSION-ENST00000489903.1:88451-ENST00000399240.5:1205205|4136
HLINICVSVEVK
>FUSION-ENST00000489903.1:88451-ENST00000399240.5:1205205|3811
MLERPWWPLIVPR
>ENST00000333483.14|SNV-60-C-T|1
AGSYPEGAPVVLADKRQQFGSR
>ENST00000457761.6|SNV-43347-T-G|2
LTGHVEAFENIMK
>ENST00000616390.1|SNV-703790-G-A|7
MRSCGQSSR
>ENST00000483238.5|SNV-8359-G-T|2
ELTRCQKAGEKPLAAGPGEEELLR
>FUSION-ENST00000489903.1:88451-ENST00000399240.5:1205205|2662
MYIVTATTKITSR
>FUSION-ENST00000489903.1:88451-ENST00000399240.5:1205205|846
HSFEMQTDLQNLLIKYKFSGK
>FUSION-ENST00000489903.1:88451-ENST00000399240.5:1205205|621
LMGYSSPGEN
>FUSION-ENST00000489903.1:88451-ENST00000399240.5:1205205|2435
ILVLKKLLLSFFLIIIPLLV
>ENST00000233535.9|SNV-12985-G-T|4
DRGGAVGSLR
>FUSION-ENST00000489903.1:88451-ENST00000399240.5:1205205|3039
MMAVFLLGLLDCHNQR
>ENST00000489003.5|MNV-9907-GTCTTGCTTAGAGT-G|10
MLGLGYQGFAYLEKAWLMDRLCPIR
>FUSION-ENST00000489903.1:88451-ENST00000399240.5:1205205|345
NNPGRGR
>FUSION-ENST00000489903.1:88451-ENST00000399240.5:1205205|315
AGIVPWNKR
>FUSION-ENST00000489903.1:88451-ENST00000399240.5:1205205|3042
QSALIVCNIFRACR
>FUSION-ENST00000489903.1:88451-ENST00000399240.5:1205205|4220
SIQTGGLRESKPAGTR
>ENST00000567892.5|SNV-90647-G-T|3
NFVLFQLSTLGVEPVDKDAFRQPPR
>FUSION-ENST00000489903.1:88451-ENST00000399240.5:1205205|1574
MERNPDRDIT
>FUSION-ENST00000489903.1:88451-ENST00000399240.5:1205205|697
EQLLGIRYSVQRCVPTF
>ENST00000298281.8|SNV-12515-A-G|4
FDGLRGQPGPR
>FUSION-ENST00000489903.1:88451-ENST00000399240.5:1205205|4503
MQCDSGKLFILPMPWFPCL
>ENST00000470031.1|SNV-767-G-A|27
ALPQARRNQSQGR
>ENST00000406606.7|SNV-222210-C-T|1
VSSRSPVFTPRVIGTAVAR
>FUSION-ENST00000489903.1:88451-ENST00000399240.5:1205205|2648
MQEHVVAHR
>FUSION-ENST00000489903.1:88451-ENST00000399240.5:1205205|3010
ASQFPYQPGPQEGGRTHCHSFHLR
>FUSION-ENST00000489903.1:88451-ENST00000399240.5:1205205|270
DTSYMAAAR
>FUSION-ENST00000489903.1:88451-ENST00000399240.5:1205205|2721
MPKCVPR
>FUSION-ENST00000489903.1:88451-ENST00000399240.5:1205205|1030
RAWLFMT
>FUSION-ENST00000489903.1:88451-ENST00000399240.5:1205205|1103
CTTGFSAQG
>FUSION-ENST00000489903.1:88451-ENST00000399240.5:1205205|2901
ATETTSGNTW
>FUSION-ENST00000489903.1:88451-ENST00000399240.5:1205205|3940
GFLNYTYFYLYIEK
>FUSION-ENST00000489903.1:88451-ENST00000399240.5:1205205|3763
LPPRIPVR
>FUSION-ENST00000489903.1:88451-ENST00000399240.5:1205205|1676
VMNQPWKTTVWNELVRK
>FUSION-ENST00000489903.1:88451-ENST00000399240.5:1205205|2418
MSMIPQRSKAPFFLK
>FUSION-ENST00000489903.1:88451-ENST00000399240.5:1205205|3618
MTDKLNCMYLRCACDLQWWIPR
>ENST00000495210.1|SNV-32596-A-G|5
ILSGEAIK
>FUSION-ENST00000489903.1:88451-ENST00000399240.5:1205205|379
MTVTGRKTSVCFFSWHF
>FUSION-ENST00000489903.1:88451-ENST00000399240.5:1205205|4105
WTQLAAFGAVPEILSIFSFVSVK
>FUSION-ENST00000489903.1:88451-ENST00000399240.5:1205205|2091
NKIGNLIR
>FUSION-ENST00000489903.1:88451-ENST00000399240.5:1205205|1477
NTTDWVA
>FUSION-ENST00000489903.1:88451-ENST00000399240.5:1205205|4078
DTHLSLELFLLNYINVQQ
>FUSION-ENST00000489903.1:88451-ENST00000399240.5:1205205|1360
LMKSFRR
>FUSION-ENST00000489903.1:88451-ENST00000399240.5:1205205|449
TIQSSTHLSGR
>ENST00000617641.4|SNV-18867-C-T|3
MVPEAWRSGLQASPNTDWR
>ENST00000367256.9|SNV-320939-T-C|5
EFCKPASGTTYFASDPAR
>FUSION-ENST00000489903.1:88451-ENST00000399240.5:1205205|4538
MLTFPSEVYMR
>FUSION-ENST00000489903.1:88451-ENST00000399240.5:1205205|602
KSLAFSPLTT
>FUSION-ENST00000489903.1:88451-ENST00000399240.5:1205205|4286
SLVAPSPTLK
>FUSION-ENST00000489903.1:88451-ENST00000399240.5:1205205|4164
MTLLLKMTEIISIIMK
>FUSION-ENST00000469412.5:220735-ENST00000399804.5:25761|1
GSFRLWI
>FUSION-ENST00000306378.11:29260-ENST00000621439.4:47761|5
LIMKPYR
>FUSION-ENST00000489903.1:88451-ENST00000399240.5:1205205|996
WPGSRVHTSTTLLYTSHRCASK
>FUSION-ENST00000489903.1:88451-ENST00000399240.5:1205205|2956
MFQPASTLPCSG
>FUSION-ENST00000489903.1:88451-ENST00000399240.5:1205205|727
CHIISPLQR
>FUSION-ENST00000489903.1:88451-ENST00000399240.5:1205205|1799
VLVQGSCTG
>FUSION-ENST00000489903.1:88451-ENST00000399240.5:1205205|3524
MLCKKSTASWNVRPSK
>FUSION-ENST00000489903.1:88451-ENST00000399240.5:1205205|3534
IIFVCPVRFLLQNTTEASLCTDHK
>ENST00000482722.5|SNV-10062-C-G|5
EQRAAQASTAR
>ENST00000560224.1|SNV-9589-C-T|6
ERQGHPGQTISWPK
>ENST00000286349.4|SNV-4713-T-G|4
YRQEHGYLKWR
>FUSION-ENST00000489903.1:88451-ENST00000399240.5:1205205|617
CAHILVT
>FUSION-ENST00000489903.1:88451-ENST00000399240.5:1205205|1691
FLLDFRPLFGLKRFR
>FUSION-ENST00000489903.1:88451-ENST00000399240.5:1205205|4
LQERLIKQL
>FUSION-ENST00000489903.1:88451-ENST00000399240.5:1205205|2345
MACYESWGRGPKQEAHILVEAVLR
>FUSION-ENST00000489903.1:88451-ENST00000399240.5:1205205|722
TVEPLCPPSGWR
>FUSION-ENST00000489903.1:88451-ENST00000399240.5:1205205|3138
LQYHSWATLALLLLLPCAK
>ENST00000231484.3|MNV-11920-GCT-G|7
MMQLLQLLLGFGARWLLISFR
>FUSION-ENST00000489903.1:88451-ENST00000399240.5:1205205|1348
IIKPTQNK
>FUSION-ENST00000489903.1:88451-ENST00000399240.5:1205205|2707
PAKQLVR
>FUSION-ENST00000489903.1:88451-ENST00000399240.5:1205205|4536
MLTFPSEVYMRR
>FUSION-ENST00000489903.1:88451-ENST00000399240.5:1205205|566
MGLVLEISAVYP
>FUSION-ENST00000489903.1:88451-ENST00000399240.5:1205205|2770
CLVSSSEVQLQELILHVSLLLMELR
>FUSION-ENST00000489903.1:88451-ENST00000399240.5:1205205|3066
SIDPSLGPKQPPGETCIFPYLVPR
>ENST00000261383.3|SNV-156309-G-A|5
QASGHWETWTQYITKK
>FUSION-ENST00000489903.1:88451-ENST00000399240.5:1205205|2131
GDGFPHAVLVIVSLLRSDGFIK
>FUSION-ENST00000489903.1:88451-ENST00000399240.5:1205205|4771
MKPVFERCPIR
>FUSION-ENST00000489903.1:88451-ENST00000399240.5:1205205|1428
ANILLTCFSLDWR
>FUSION-ENST00000489903.1:88451-ENST00000399240.5:1205205|4754
STQFRHFGG
>FUSION-ENST00000489903.1:88451-ENST00000399240.5:1205205|2549
MVKLSGFETVSFYFVVVVLNVRSL
>ENST00000483393.5|SNV-5490-C-T|2
TNIPGNRVAEGQVTCPYLPPFPA
>FUSION-ENST00000489903.1:88451-ENST00000399240.5:1205205|876
FRGRGHPGR
>ENST00000534927.5|SNV-91682-G-A|3
MGQLKRVDLEK
>FUSION-ENST00000489903.1:88451-ENST00000399240.5:1205205|545
QTMVTAGGGSHQVTGGK
>FUSION-ENST00000489903.1:88451-ENST00000399240.5:1205205|2591
MVWLCVPIQISC
>FUSION-ENST00000489903.1:88451-ENST00000399240.5:1205205|2851
MPFEKHFHLAR
>FUSION-ENST00000489903.1:88451-ENST00000399240.5:1205205|3705
PPSVTKR
>FUSION-ENST00000489903.1:88451-ENST00000399240.5:1205205|3364
NRTNRMYMYIGK
>FUSION-ENST00000489903.1:88451-ENST00000399240.5:1205205|3495
CWQGAREGNASLFHLVAPFPPAFLR
>FUSION-ENST00000489903.1:88451-ENST00000399240.5:1205205|2971
MVPDALK
>FUSION-ENST00000489903.1:88451-ENST00000399240.5:1205205|959
AWWATGFQEEVPRENK
>FUSION-ENST00000489903.1:88451-ENST00000399240.5:1205205|1189
SFSSRARV
>FUSION-ENST00000489903.1:88451-ENST00000399240.5:1205205|2446
QKQITLVFLRILVLK
>ENST00000347580.8|SNV-4322-C-A|1
QYTVNLMQKNFLPHNFR
>FUSION-ENST00000489903.1:88451-ENST00000399240.5:1205205|425
RLHLTGRVR
>FUSION-ENST00000489903.1:88451-ENST00000399240.5:1205205|4572
LRKCQSFHIQFSCER
>ENST00000379374.5|SNV-64640-C-T|4
LEIKIAEIMISHENR
>FUSION-ENST00000489903.1:88451-ENST00000399240.5:1205205|1517
ITKMWHLKR
>FUSION-ENST00000489903.1:88451-ENST00000399240.5:1205205|3980
MPPSSLSPVMVL
>FUSION-ENST00000489903.1:88451-ENST00000399240.5:1205205|2932
MQWHDHSSL
>FUSION-ENST00000489903.1:88451-ENST00000399240.5:1205205|1239
EGEKGEGKL
>FUSION-ENST00000489903.1:88451-ENST00000399240.5:1205205|678
VMEIAGK
>FUSION-ENST00000489903.1:88451-ENST00000399240.5:1205205|4402
EHFIERTIAR
>FUSION-ENST00000489903.1:88451-ENST00000399240.5:1205205|3953
LFAKQCSFFEDLK
>FUSION-ENST00000489903.1:88451-ENST00000399240.5:1205205|2470
LLYNLNSYCLR
>FUSION-ENST00000489903.1:88451-ENST00000399240.5:1205205|1526
KPNPKGYR
>FUSION-ENST00000489903.1:88451-ENST00000399240.5:1205205|1894
TSGPSVGPSSGYFG
>FUSION-ENST00000489903.1:88451-ENST00000399240.5:1205205|1180
SPKYTSSFLRCLS
>FUSION-ENST00000489903.1:88451-ENST00000399240.5:1205205|231
ETVWSQRR
>ENST00000466740.2|SNV-786-G-A|4
LTVEESEGRCFFSTLLCLCSSFGPR
>FUSION-ENST00000489903.1:88451-ENST00000399240.5:1205205|377
KTSVCFFSWHF
>FUSION-ENST00000489903.1:88451-ENST00000399240.5:1205205|1853
YLGTAIRDHRITGQECEC
>FUSION-ENST00000489903.1:88451-ENST00000399240.5:1205205|1516
MFTRGSVPVWK
>FUSION-ENST00000489903.1:88451-ENST00000399240.5:1205205|4709
LLISLAELK
>FUSION-ENST00000489903.1:88451-ENST00000399240.5:1205205|3123
VLPPDTHMAYSLTPPRSLPRCSFLR
>ENST00000373095.6|SNV-37771-C-G|1
DGSATLSGIQLATRVSSGV
>ENST00000318238.9|INDEL-16554-A-AA|25
KPMTNEKTK
>FUSION-ENST00000489903.1:88451-ENST00000399240.5:1205205|3185
EKLFQVNWE
>FUSION-ENST00000489903.1:88451-ENST00000399240.5:1205205|2522
YHILVLSVPKK
>FUSION-ENST00000489903.1:88451-ENST00000399240.5:1205205|4455
PIIPTLWEARSSRPAWPTW
>FUSION-ENST00000489903.1:88451-ENST00000399240.5:1205205|4308
MHADGVPGR
>FUSION-ENST00000489903.1:88451-ENST00000399240.5:1205205|4409
DWHWSVVR
>ENST00000478029.1|SNV-34900-A-T|6
MEKSGSCFGNLIR
>FUSION-ENST00000489903.1:88451-ENST00000399240.5:1205205|1075
GQQFIDSK
>ENST00000560224.1|SNV-9589-C-T|7
MERQGHPGQTISWPK
>ENST00000398594.4|SNV-77169-C-T|2
ILKQQASPNTDWR
>FUSION-ENST00000489903.1:88451-ENST00000399240.5:1205205|4287
PVIQVKSLVAPSPTLKLE
>FUSION-ENST00000489903.1:88451-ENST00000399240.5:1205205|1135
NLILLKID
>FUSION-ENST00000489903.1:88451-ENST00000399240.5:1205205|1820
MVGSMKSIILFYQ
>FUSION-ENST00000489903.1:88451-ENST00000399240.5:1205205|2227
HGIQALAFSFLFQTR
>FUSION-ENST00000489903.1:88451-ENST00000399240.5:1205205|904
SKVYMSFNK
>ENST00000517417.2|SNV-164243-C-T|2
KEPFSQQASPNTDWR
>FUSION-ENST00000489903.1:88451-ENST00000399240.5:1205205|4211
IAKFKMYLSN
>FUSION-ENST00000489903.1:88451-ENST00000399240.5:1205205|2169
PTCQGWGPGGGGQIVGTVSPMLFL
>FUSION-ENST00000489903.1:88451-ENST00000399240.5:1205205|1229
ELNASCK
>FUSION-ENST00000489903.1:88451-ENST00000399240.5:1205205|2157
AMVCVWR
>FUSION-ENST00000489903.1:88451-ENST00000399240.5:1205205|534
QILPVREQY
>FUSION-ENST00000489903.1:88451-ENST00000399240.5:1205205|1871
LEGMSVYLNRAFFR
>FUSION-ENST00000489903.1:88451-ENST00000399240.5:1205205|2528
HVDESSPR
>FUSION-ENST00000489903.1:88451-ENST00000399240.5:1205205|1456
MDGQTNK
>FUSION-ENST00000489903.1:88451-ENST00000399240.5:1205205|3769
LPVHPGPPFR
>ENST00000359959.4|SNV-14243-A-G|3
YIAICFPLHYPVR
>FUSION-ENST00000489903.1:88451-ENST00000399240.5:1205205|2232
KRHGIQALAFSFLFQTR
>FUSION-ENST00000489903.1:88451-ENST00000399240.5:1205205|886
SDFLEVCP
>FUSION-ENST00000489903.1:88451-ENST00000399240.5:1205205|939
HFPSPNLGVCRNTR
>FUSION-ENST00000489903.1:88451-ENST00000399240.5:1205205|1500
ILGNVIQGLSLFFPRK
>FUSION-ENST00000489903.1:88451-ENST00000399240.5:1205205|3695
MHKSSSVNAKGGR
>FUSION-ENST00000489903.1:88451-ENST00000399240.5:1205205|3920
TVHCSNHWPLVATECLKCGGHD
>FUSION-ENST00000489903.1:88451-ENST00000399240.5:1205205|3851
LQADTQFFFK
>ENST00000590602.5|SNV-6069-C-A|3
HEGTQSTATLR
>FUSION-ENST00000489903.1:88451-ENST00000399240.5:1205205|4346
MKCFILYIKYPIYVIHVTGAPSR
>FUSION-ENST00000489903.1:88451-ENST00000399240.5:1205205|4403
MEHFIERTIAR
>FUSION-ENST00000489903.1:88451-ENST00000399240.5:1205205|3922
VVGVSCIRTVHCSNHWPLVATECLK
>ENST00000375400.7|SNV-255291-C-T|1
LTEHNEMILFKEKFLDWTELK
>FUSION-ENST00000489903.1:88451-ENST00000399240.5:1205205|536
MCFALYHFPVAKQILPVREQY
>FUSION-ENST00000489903.1:88451-ENST00000399240.5:1205205|3779
MAAGVAPVPETALNLTR
>FUSION-ENST00000489903.1:88451-ENST00000399240.5:1205205|1704
MSMRSNQ
>FUSION-ENST00000489903.1:88451-ENST00000399240.5:1205205|3589
GGERFFISFGGTFPPSFLKA
>ENST00000359959.4|SNV-14243-A-G|1
YIAICFPLHYPVRMSKR
>FUSION-ENST00000489903.1:88451-ENST00000399240.5:1205205|3961
LFYQDSSLDLFVHF
>FUSION-ENST00000489903.1:88451-ENST00000399240.5:1205205|1619
MNRHSIMTAWYVSMCA
>ENST00000525135.5|INDEL-91281-C-CG|12
GFPTGASLHYTGESQLTEVLQNLGK
>FUSION-ENST00000489903.1:88451-ENST00000399240.5:1205205|1023
MASSPPHLCL
>ENST00000286349.4|SNV-4713-T-G|1
QEHGYLKWRFDR
>ENST00000405460.9|INDEL-100119-C-CA|2
NSSHYKITNK
>ENST00000359959.4|SNV-14243-A-G|2
YIAICFPLHYPVRMSK
>FUSION-ENST00000489903.1:88451-ENST00000399240.5:1205205|2970
MVPDALKLGLTSQESK
>FUSION-ENST00000489903.1:88451-ENST00000399240.5:1205205|3746
MGASACLGFRCNTCRSDS
>FUSION-ENST00000489903.1:88451-ENST00000399240.5:1205205|2803
RNLLDNYGIRE
>FUSION-ENST00000489903.1:88451-ENST00000399240.5:1205205|3304
GLLNVLIF
>ENST00000353706.6|SNV-17069-A-G|2
KCFVEVNEEGTEAAAATAVVR
>FUSION-ENST00000489903.1:88451-ENST00000399240.5:1205205|347
GERRNNPGR
>FUSION-ENST00000489903.1:88451-ENST00000399240.5:1205205|2715
RMLGTFGPRMVSAK
>FUSION-ENST00000489903.1:88451-ENST00000399240.5:1205205|4156
MTEIISIIMKRI
>ENST00000461286.4|SNV-37109-T-C|3
IHALWSDGSSLCGEQILR
>ENST00000344922.10|SNV-32596-A-G|4
KQNMILSGEAIKYK
>FUSION-ENST00000313806.9:88451-ENST00000399240.5:1205205|7
GAGRQRRPPGCSAADPSGLGR
>FUSION-ENST00000489903.1:88451-ENST00000399240.5:1205205|3993
MTFLNESRQHPAVLLIK
>FUSION-ENST00000489903.1:88451-ENST00000399240.5:1205205|3925
MLPCGGLPRVVGVSCIR
>FUSION-ENST00000489903.1:88451-ENST00000399240.5:1205205|2024
SLQSKSVLHEVFIDFWPK
>FUSION-ENST00000489903.1:88451-ENST00000399240.5:1205205|3046
TFMQSALIVCNIFRACRQWR
>FUSION-ENST00000489903.1:88451-ENST00000399240.5:1205205|2137
MSRVGTRWR
>ENST00000326291.11|SNV-126426-C-A|2
EFYSLKASSEKR
>FUSION-ENST00000489903.1:88451-ENST00000399240.5:1205205|3632
MALHADQGR
>FUSION-ENST00000469412.5:220735-ENST00000399804.5:25761|5
AHLEILTKPLLFPMGSFR
>ENST00000470031.1|SNV-767-G-A|7
ALPEVRHPLNQQHQHYLGAHQKCR
>FUSION-ENST00000489903.1:88451-ENST00000399240.5:1205205|2984
TLPGVTQICHCWSR
>FUSION-ENST00000489903.1:88451-ENST00000399240.5:1205205|294
HSVCHSEPQYLYR
>ENST00000423463.6|INDEL-137836-C-CA|6
IGLTVGFDKKR
>FUSION-ENST00000489903.1:88451-ENST00000399240.5:1205205|4284
MTPVSGMI
>FUSION-ENST00000489903.1:88451-ENST00000399240.5:1205205|2596
IFIWQAQWLTPVIPALWEAEAR
>FUSION-ENST00000489903.1:88451-ENST00000399240.5:1205205|1364
METVKSLSNRR
>FUSION-ENST00000489903.1:88451-ENST00000399240.5:1205205|1956
MRETTPMIQLPPPGPTLDMWGLSR
>FUSION-ENST00000489903.1:88451-ENST00000399240.5:1205205|3820
WVCTLLAESQ
>FUSION-ENST00000489903.1:88451-ENST00000399240.5:1205205|3212
MALLNFVYSYQWLREVC
>FUSION-ENST00000489903.1:88451-ENST00000399240.5:1205205|1550
MNKGLGDFRIL
>FUSION-ENST00000489903.1:88451-ENST00000399240.5:1205205|2071
MDEKTKVHGDQITYQR
>FUSION-ENST00000489903.1:88451-ENST00000399240.5:1205205|1281
MLRSLRLGCQHG
>FUSION-ENST00000489903.1:88451-ENST00000399240.5:1205205|2585
LECNGTISAHHNLR
>FUSION-ENST00000489903.1:88451-ENST00000399240.5:1205205|4042
KSMTHSK
>FUSION-ENST00000489903.1:88451-ENST00000399240.5:1205205|2731
CLHMGLYS
>FUSION-ENST00000489903.1:88451-ENST00000399240.5:1205205|1571
QKHQSPFSSCLLVPTISWNGSPPPL
>FUSION-ENST00000489903.1:88451-ENST00000399240.5:1205205|874
GRGHPGRK
>ENST00000673735.1|SNV-51280-C-A|1
ILSLLRLLRL
>FUSION-ENST00000489903.1:88451-ENST00000399240.5:1205205|4606
NVYLIHRALLEG
>FUSION-ENST00000489903.1:88451-ENST00000399240.5:1205205|1883
VKEVLWWPPT
>FUSION-ENST00000489903.1:88451-ENST00000399240.5:1205205|3126
LIFKKTLSPGK
>FUSION-ENST00000489903.1:88451-ENST00000399240.5:1205205|4716
LRQGTGR
>FUSION-ENST00000489903.1:88451-ENST00000399240.5:1205205|3850
LQADTQFFFKEAASR
>ENST00000488154.5|SNV-508718-C-T|2
AAPTAPPTAVPLQR
>FUSION-ENST00000489903.1:88451-ENST00000399240.5:1205205|1891
MLAIVSCLTLGK
>FUSION-ENST00000489903.1:88451-ENST00000399240.5:1205205|3403
QSNIFALVECTFSWERQILFF
>FUSION-ENST00000489903.1:88451-ENST00000399240.5:1205205|2036
WSRIFGEVMEYRVFDFPGA
>FUSION-ENST00000489903.1:88451-ENST00000399240.5:1205205|2490
EFRSCCPGWSAMVR
>FUSION-ENST00000489903.1:88451-ENST00000399240.5:1205205|2117
LSSMQFWKPFHASLPLVLINQHSAE
>FUSION-ENST00000489903.1:88451-ENST00000399240.5:1205205|3189
NNHSLIPFRRR
>FUSION-ENST00000489903.1:88451-ENST00000399240.5:1205205|1902
MIFFLSSLQPNFLLVLIIKY
>ENST00000528443.6|SNV-675-C-T|4
EVRFSDEPPEVYGDFESLVAKER
>FUSION-ENST00000489903.1:88451-ENST00000399240.5:1205205|1155
MMAGMGLGR
>FUSION-ENST00000489903.1:88451-ENST00000399240.5:1205205|2250
MVARPLPTR
>FUSION-ENST00000489903.1:88451-ENST00000399240.5:1205205|4557
RTSFESNLMIEVF
>FUSION-ENST00000489903.1:88451-ENST00000399240.5:1205205|954
AEGHGFL
>FUSION-ENST00000489903.1:88451-ENST00000399240.5:1205205|1157
ATCFILGPGVIILHGWHR
>ENST00000532967.5|SNV-12699-G-T|1
FCLTWGKDPIGYLK
>FUSION-ENST00000489903.1:88451-ENST00000399240.5:1205205|1922
MICASSFARLGKFWICVR
>FUSION-ENST00000489903.1:88451-ENST00000399240.5:1205205|4616
VYSVIIKLTRNLR
>FUSION-ENST00000489903.1:88451-ENST00000399240.5:1205205|2125
MIVRFLRPPQPCGTVS
>FUSION-ENST00000489903.1:88451-ENST00000399240.5:1205205|2848
MLLLANEHSR
>FUSION-ENST00000489903.1:88451-ENST00000399240.5:1205205|2361
RLTSWWKLS
>ENST00000261488.10|SNV-430939-A-G|1
LRPPSPPAVMHYSEHEAALLAEKLK
>FUSION-ENST00000489903.1:88451-ENST00000399240.5:1205205|2559
DFRMLRLEETLEMVK
>FUSION-ENST00000489903.1:88451-ENST00000399240.5:1205205|3433
MMPTHIGK
>ENST00000389561.7|SNV-100502-C-T|4
RSSPIKPLLGMNPFQK
>ENST00000264344.10|SNV-373892-G-C|3
RSPLLQPIIQGETASFFKEIK
>FUSION-ENST00000489903.1:88451-ENST00000399240.5:1205205|303
CFSRHLCFRHCAR
>FUSION-ENST00000489903.1:88451-ENST00000399240.5:1205205|1518
MITKMWHLKR
>FUSION-ENST00000489903.1:88451-ENST00000399240.5:1205205|110
EFAQVHARR
>FUSION-ENST00000489903.1:88451-ENST00000399240.5:1205205|3944
TKMEHPNLLIF
>FUSION-ENST00000489903.1:88451-ENST00000399240.5:1205205|1664
ERFLKMTC
>ENST00000344922.10|SNV-32596-A-G|2
QNMILSGEAIKYK
>FUSION-ENST00000489903.1:88451-ENST00000399240.5:1205205|2150
MACWWQQVAMDAT
>ENST00000489003.5|MNV-9907-GTCTTGCTTAGAGT-G|5
DRLCPIR
>ENST00000344327.8|SNV-398858-T-G|1
WDPSDPQIISEGLYAIAVVVSFSR
>FUSION-ENST00000489903.1:88451-ENST00000399240.5:1205205|13
MELLPVETMLQER
>FUSION-ENST00000489903.1:88451-ENST00000399240.5:1205205|1630
KVGYGYESAMENYGME
>FUSION-ENST00000489903.1:88451-ENST00000399240.5:1205205|2979
MPCTLGKALLSGR
>ENST00000559816.1|SNV-13332-C-A|10
WMMVNFDCTGFWVKDKYK
>FUSION-ENST00000489903.1:88451-ENST00000399240.5:1205205|3631
ALHADQGR
>FUSION-ENST00000489903.1:88451-ENST00000399240.5:1205205|4177
IQIGERAHLK
>ENST00000380615.8|SNV-97163-C-G|3
AELLKINLREVELDADIQLEDIAEK
>FUSION-ENST00000489903.1:88451-ENST00000399240.5:1205205|749
AQSFLNNC
>ENST00000381486.7|SNV-151917-C-G|1
EVQEPFSR
>ENST00000465821.5|SNV-37771-C-G|7
MGYRGGHADLSLTCRVSSGV
>FUSION-ENST00000489903.1:88451-ENST00000399240.5:1205205|3759
KQSLREGPQLR
>FUSION-ENST00000313806.9:88451-ENST00000399240.5:1205205|18
RADTCCPR
>FUSION-ENST00000489903.1:88451-ENST00000399240.5:1205205|2842
WHTPVTPVAWEAEVGRLFEPGR
>FUSION-ENST00000489903.1:88451-ENST00000399240.5:1205205|2623
MWMSPALGQPSPHWAEGAISWNF
>FUSION-ENST00000489903.1:88451-ENST00000399240.5:1205205|2534
VNFCEFLLK
>FUSION-ENST00000489903.1:88451-ENST00000399240.5:1205205|2076
LLLLYFMDEK
>FUSION-ENST00000489903.1:88451-ENST00000399240.5:1205205|3670
DGVTEASGGEVTCPCCTAK
>FUSION-ENST00000489903.1:88451-ENST00000399240.5:1205205|2821
MSRFTSYLDLTFLNGIFIFLR
>FUSION-ENST00000489903.1:88451-ENST00000399240.5:1205205|3406
MIEHISSGPCFQFF
>ENST00000458311.6|SNV-22795-C-A|2
MHSWQGPKESFSTPTLLTTLLLG
>FUSION-ENST00000313806.9:88451-ENST00000399240.5:1205205|23
VRTAPGGPSGR
>ENST00000360909.7|SNV-163971-C-T|1
FFFEMSRINHYQQRLQSLYFK
>FUSION-ENST00000489903.1:88451-ENST00000399240.5:1205205|1645
TCRLTEPGCSCCFLSPLHPHYVSSR
>FUSION-ENST00000489903.1:88451-ENST00000399240.5:1205205|4516
SQCLWVR
>FUSION-ENST00000489903.1:88451-ENST00000399240.5:1205205|145
HVALFSILHFFGIHAFMSFQVGSYG
>FUSION-ENST00000489903.1:88451-ENST00000399240.5:1205205|4266
CVLQWSLLVDLHFISGIK
>FUSION-ENST00000489903.1:88451-ENST00000399240.5:1205205|243
DSCYSARR
>FUSION-ENST00000489903.1:88451-ENST00000399240.5:1205205|4439
SYFITVLLIFSGCHNKK
>FUSION-ENST00000489903.1:88451-ENST00000399240.5:1205205|4133
HHHEQENIVK
>FUSION-ENST00000489903.1:88451-ENST00000399240.5:1205205|4703
MELRIQWLRGR
>FUSION-ENST00000489903.1:88451-ENST00000399240.5:1205205|1675
MNQPWKTTVWNELVR
>ENST00000481994.1|SNV-1167829-C-G|5
LRQELNTRFLASQSADR
>FUSION-ENST00000489903.1:88451-ENST00000399240.5:1205205|1183
PHIAAFFIRNHRSPK
>FUSION-ENST00000489903.1:88451-ENST00000399240.5:1205205|1170
SFNISMSVFQPTEIQLRYR
>ENST00000493328.5|SNV-11536-G-A|5
TQESKLKIGGMSSVNERPIETF
>ENST00000431078.1|SNV-888933-C-A|2
EYPENLESSFRNEIDLQNTVSECK
>FUSION-ENST00000489903.1:88451-ENST00000399240.5:1205205|3338
AQPSSHIK
>ENST00000318238.9|INDEL-16554-A-AA|22
FHFGQHYSELSK
>FUSION-ENST00000489903.1:88451-ENST00000399240.5:1205205|289
GMMEFIINLNFSSLKMETS
>FUSION-ENST00000489903.1:88451-ENST00000399240.5:1205205|2101
LVLTSWGLCLPMFLYPENSGHHNQY
>ENST00000312629.10|SNV-4954-A-T|3
LALPPFLTPDAR
>ENST00000424847.6|SNV-387-G-A|3
VAVLGDRGVLR
>FUSION-ENST00000489903.1:88451-ENST00000399240.5:1205205|4770
KPVFERCPIR
>FUSION-ENST00000489903.1:88451-ENST00000399240.5:1205205|3807
MTVPILWMESLR
>FUSION-ENST00000489903.1:88451-ENST00000399240.5:1205205|537
CFALYHFPVAKQILPVR
>FUSION-ENST00000489903.1:88451-ENST00000399240.5:1205205|3058
MCPHSLLLQR
>ENST00000550746.5|SNV-83452-C-A|2
QIPVSSDVCR
>FUSION-ENST00000489903.1:88451-ENST00000399240.5:1205205|2181
QRSSPGF
>FUSION-ENST00000489903.1:88451-ENST00000399240.5:1205205|2822
GQVAVQTEAPDHIL
>FUSION-ENST00000489903.1:88451-ENST00000399240.5:1205205|3781
RFSCPNLWSNWEYR
>FUSION-ENST00000489903.1:88451-ENST00000399240.5:1205205|2546
LSGFETVSFYFVVVVLNVRSL
>FUSION-ENST00000489903.1:88451-ENST00000399240.5:1205205|2982
TLPGVTQICHCWSRDGKPSYALPR
>FUSION-ENST00000489903.1:88451-ENST00000399240.5:1205205|3442
RAGKGGR
>FUSION-ENST00000489903.1:88451-ENST00000399240.5:1205205|2127
MELPTLKTTDPL
>FUSION-ENST00000489903.1:88451-ENST00000399240.5:1205205|238
MMLSECCNGNDGIHHKP
>FUSION-ENST00000489903.1:88451-ENST00000399240.5:1205205|1959
GEAGNLLHRAAGWSECKQGK
>FUSION-ENST00000489903.1:88451-ENST00000399240.5:1205205|1781
VVLMFTILKNCLKF
>ENST00000544831.5|SNV-7367-C-T|1
TFTPGGNSVIVGNTHGQLAEIDLR
>ENST00000263238.7|SNV-49982-G-A|3
HIPIAGRDITYFIQQLLKDR
>ENST00000645522.1|SNV-18321-C-G|1
GGHCGAAPAAGRAENHR
>FUSION-ENST00000489903.1:88451-ENST00000399240.5:1205205|3162
PSVPLCVHILSSYKDTDQIR
>ENST00000287814.5|INDEL-138-G-GG|3
MPGSPRPAPSWVLLLRLLALLR
>FUSION-ENST00000489903.1:88451-ENST00000399240.5:1205205|250
MQSKTDSLSK
>FUSION-ENST00000489903.1:88451-ENST00000399240.5:1205205|3354
LQFKCKGFLLQIPSFLG
>FUSION-ENST00000489903.1:88451-ENST00000399240.5:1205205|3625
QKVAGVLALFGIVS
>FUSION-ENST00000489903.1:88451-ENST00000399240.5:1205205|2405
VTHKTSPWK
>FUSION-ENST00000489903.1:88451-ENST00000399240.5:1205205|708
MELWAQGGHISPGHHHQKEVR
>FUSION-ENST00000489903.1:88451-ENST00000399240.5:1205205|43
ARLLSFKG
>FUSION-ENST00000489903.1:88451-ENST00000399240.5:1205205|2962
MTRPSGEMIR
>FUSION-ENST00000489903.1:88451-ENST00000399240.5:1205205|1338
HFSLIAIYSGIVLCFVYNRT
>FUSION-ENST00000489903.1:88451-ENST00000399240.5:1205205|4571
RQIMHLASQNLFSGR
>FUSION-ENST00000489903.1:88451-ENST00000399240.5:1205205|1995
MIVLYAFIMEFMEHSVR
>FUSION-ENST00000489903.1:88451-ENST00000399240.5:1205205|4203
SMNMLLPVLY
>ENST00000457734.7|SNV-73063-C-T|3
EASLSLPGYK
>FUSION-ENST00000489903.1:88451-ENST00000399240.5:1205205|460
MRQGGAG
>FUSION-ENST00000489903.1:88451-ENST00000399240.5:1205205|4425
GLSSVCGER
>FUSION-ENST00000489903.1:88451-ENST00000399240.5:1205205|1366
METVKSLSNR
>FUSION-ENST00000489903.1:88451-ENST00000399240.5:1205205|2826
MHTVQARILKK
>FUSION-ENST00000489903.1:88451-ENST00000399240.5:1205205|608
MITILLK
>FUSION-ENST00000489903.1:88451-ENST00000399240.5:1205205|482
SHGLLMPW
>FUSION-ENST00000489903.1:88451-ENST00000399240.5:1205205|1054
APYHSNLCFHHPVSISDSSPAISCL
>FUSION-ENST00000489903.1:88451-ENST00000399240.5:1205205|3995
YFFFLKQSHSVAQAGVQWR
>FUSION-ENST00000489903.1:88451-ENST00000399240.5:1205205|2758
MVYAIILLDYIYIFSPRK
>FUSION-ENST00000489903.1:88451-ENST00000399240.5:1205205|1065
MTVQFWRSNSK
>FUSION-ENST00000489903.1:88451-ENST00000399240.5:1205205|1561
RKTCANGVD
>FUSION-ENST00000489903.1:88451-ENST00000399240.5:1205205|1931
MYHSSDVFVK
>FUSION-ENST00000489903.1:88451-ENST00000399240.5:1205205|4672
DREAIGS
>FUSION-ENST00000489903.1:88451-ENST00000399240.5:1205205|2824
ILKKGQVAVQTEAPDHIL
>FUSION-ENST00000489903.1:88451-ENST00000399240.5:1205205|3712
HRCSEPGCPMPPSVTK
>ENST00000268138.12|SNV-27348-A-C|2
NALIRPKSIAEVSQNLR
>FUSION-ENST00000489903.1:88451-ENST00000399240.5:1205205|3575
DIYVLAQHMDPPCENLRVLYLDK
>ENST00000340360.10|MNV-42817-CGAG-C|3
IIRIPYLQQVQLYDSVDWNGGR
>FUSION-ENST00000489903.1:88451-ENST00000399240.5:1205205|1696
MFLLDFRPLFGLK
>ENST00000373079.4|SNV-668-C-T|5
VDTLFLKAIHDFER
>FUSION-ENST00000489903.1:88451-ENST00000399240.5:1205205|3034
AVFLLGLLDCHNQRR
>FUSION-ENST00000489903.1:88451-ENST00000399240.5:1205205|1469
CCFTILEAGSPRSR
>FUSION-ENST00000489903.1:88451-ENST00000399240.5:1205205|2587
MYLFIFGDGVSLLLPR
>FUSION-ENST00000489903.1:88451-ENST00000399240.5:1205205|1273
GLDSWICPILLACGTVPAPGLR
>FUSION-ENST00000489903.1:88451-ENST00000399240.5:1205205|1805
DSPTLPS
>FUSION-ENST00000489903.1:88451-ENST00000399240.5:1205205|468
GLSCPHSQPLSP
>FUSION-ENST00000489903.1:88451-ENST00000399240.5:1205205|768
DHTLKTPGPQAPFK
>ENST00000405460.9|INDEL-100119-C-CA|1
NSSHYKITNKK
>FUSION-ENST00000489903.1:88451-ENST00000399240.5:1205205|525
MVSKCFGL
>FUSION-ENST00000489903.1:88451-ENST00000399240.5:1205205|1970
MYFCLGR
>FUSION-ENST00000489903.1:88451-ENST00000399240.5:1205205|857
NNSDECPLALR
>FUSION-ENST00000489903.1:88451-ENST00000399240.5:1205205|2053
QFTEVANFFIKLSR
>FUSION-ENST00000489903.1:88451-ENST00000399240.5:1205205|1923
ICASSFARLGK
>ENST00000408912.7|SNV-3907-C-G|1
TARALGK
>FUSION-ENST00000489903.1:88451-ENST00000399240.5:1205205|413
MRSGDQDHPG
>FUSION-ENST00000489903.1:88451-ENST00000399240.5:1205205|3992
TFLNESR
>FUSION-ENST00000489903.1:88451-ENST00000399240.5:1205205|3324
SEFKKPSSFSTLLSTK
>ENST00000567107.6|SNV-6316-A-T|1
IWELEEKIRDQEEMWGQEK
>FUSION-ENST00000489903.1:88451-ENST00000399240.5:1205205|604
ITILLKKK
>FUSION-ENST00000489903.1:88451-ENST00000399240.5:1205205|3641
IGFCSRLR
>FUSION-ENST00000489903.1:88451-ENST00000399240.5:1205205|1760
NFNNTWSSPER
>FUSION-ENST00000489903.1:88451-ENST00000399240.5:1205205|15
MSPGLWFPGFPKP
>FUSION-ENST00000489903.1:88451-ENST00000399240.5:1205205|1634
LAYWNIQCPLESR
>ENST00000498004.5|SNV-61228-C-G|2
VILEASPGKLLWR
>FUSION-ENST00000489903.1:88451-ENST00000399240.5:1205205|3545
WAGVSFCSRLHYQLLELCLVYSR
>FUSION-ENST00000489903.1:88451-ENST00000399240.5:1205205|2889
RPQVSQSNVLSSASNR
>ENST00000215855.7|SNV-7296-T-G|1
HWNEWDASQPQLQAVRRIR
>FUSION-ENST00000489903.1:88451-ENST00000399240.5:1205205|2220
NECVGQER
>FUSION-ENST00000489903.1:88451-ENST00000399240.5:1205205|3760
IPVRYALVTIPFYSEDTEAWR
>FUSION-ENST00000489903.1:88451-ENST00000399240.5:1205205|4264
CVLQWSLLVDLHFISGIKGK
>FUSION-ENST00000489903.1:88451-ENST00000399240.5:1205205|623
HGNRVCVW
>FUSION-ENST00000489903.1:88451-ENST00000399240.5:1205205|2128
MELPTLK
>FUSION-ENST00000489903.1:88451-ENST00000399240.5:1205205|2792
TLAHSELR
>FUSION-ENST00000489903.1:88451-ENST00000399240.5:1205205|2282
SLMNGWVLFLQ
>FUSION-ENST00000489903.1:88451-ENST00000399240.5:1205205|2468
LLYNLNSYCLRGCHLHPVLR
>ENST00000379374.5|SNV-64640-C-T|1
IAEIMISHENRTSEAMYNK
>FUSION-ENST00000489903.1:88451-ENST00000399240.5:1205205|2991
MLPRLVSYS
>FUSION-ENST00000489903.1:88451-ENST00000399240.5:1205205|1751
GSGVVFTAFLNLI
>FUSION-ENST00000489903.1:88451-ENST00000399240.5:1205205|3041
MQSALIVCNIFRACRQWR
>ENST00000361794.7|SNV-54722-T-C|4
TCKAQAAPKSLFENQNTTVIPSGFR
>ENST00000496259.5|SNV-9029-A-T|2
ELPEALDRHPSPSGVGNR
>ENST00000449260.6|SNV-11609-G-T|4
VPRNQDWLCVSRQLR
>FUSION-ENST00000489903.1:88451-ENST00000399240.5:1205205|4408
MDWHWSVVRR
>FUSION-ENST00000489903.1:88451-ENST00000399240.5:1205205|1996
QSHGRKCN
>FUSION-ENST00000489903.1:88451-ENST00000399240.5:1205205|4565
MHLASQNLFSGR
>FUSION-ENST00000489903.1:88451-ENST00000399240.5:1205205|1650
VFFFIIIIFEIKLK
>FUSION-ENST00000489903.1:88451-ENST00000399240.5:1205205|4575
MGAAHSPPKRQIMHLASQNLFSGR
>FUSION-ENST00000489903.1:88451-ENST00000399240.5:1205205|1370
HACLSSRGMETVK
>FUSION-ENST00000489903.1:88451-ENST00000399240.5:1205205|2008
CLFSMTSQKVWGR
>FUSION-ENST00000489903.1:88451-ENST00000399240.5:1205205|4702
ELRIQWLRGR
>FUSION-ENST00000489903.1:88451-ENST00000399240.5:1205205|337
MCQTCTLCWSGKTQAK
>FUSION-ENST00000489903.1:88451-ENST00000399240.5:1205205|2082
GQIWECPTLVNAVTWK
>FUSION-ENST00000489903.1:88451-ENST00000399240.5:1205205|4548
MRFLRFK
>FUSION-ENST00000489903.1:88451-ENST00000399240.5:1205205|271
EVKDTSYMAAARENDEK
>FUSION-ENST00000489903.1:88451-ENST00000399240.5:1205205|166
FLGNLVKDLSFL
>ENST00000417478.6|SNV-69333-A-G|1
GEDLDSQVGVIDFSMCLKDGNSSK
>ENST00000489003.5|MNV-9907-GTCTTGCTTAGAGT-G|9
LGLGYQGFAYLEKAWLMDRLCPIR
>FUSION-ENST00000489903.1:88451-ENST00000399240.5:1205205|2430
GLSEVSLLFLPHFPLPPPCK
>ENST00000398594.4|SNV-77169-C-T|3
KILKQQASPNTDWR
>FUSION-ENST00000489903.1:88451-ENST00000399240.5:1205205|2006
TSQKVWGR
>FUSION-ENST00000489903.1:88451-ENST00000399240.5:1205205|2773
TPFGVTSGPLTHR
>FUSION-ENST00000489903.1:88451-ENST00000399240.5:1205205|4300
VNFSYIFHISFQS
>ENST00000380151.3|MNV-20607-GG-G|15
EQGMAGDSGGRSLQGNWNQVALR
>FUSION-ENST00000489903.1:88451-ENST00000399240.5:1205205|779
FVQEQFK
>FUSION-ENST00000489903.1:88451-ENST00000399240.5:1205205|1493
FSLSVTGAFKSLSTIFLGSSQF
>FUSION-ENST00000489903.1:88451-ENST00000399240.5:1205205|4134
HLINICVSVEVKHHHEQENIVKSIK
>FUSION-ENST00000489903.1:88451-ENST00000399240.5:1205205|1048
LFQLLLLHNKPPKT
>FUSION-ENST00000489903.1:88451-ENST00000399240.5:1205205|2454
DMWKTCSTCFSGRPLIQDVSHAAL
>FUSION-ENST00000489903.1:88451-ENST00000399240.5:1205205|3828
LSLIQNTK
>FUSION-ENST00000489903.1:88451-ENST00000399240.5:1205205|2068
TKVHGDQITYQRWR
>FUSION-ENST00000489903.1:88451-ENST00000399240.5:1205205|2428
GLSEVSLLFLPHFPLPPPCKK
>FUSION-ENST00000489903.1:88451-ENST00000399240.5:1205205|2328
MISMQFLQWM
>FUSION-ENST00000489903.1:88451-ENST00000399240.5:1205205|159
MWELFISYCSRSLPRSDGK
>FUSION-ENST00000489903.1:88451-ENST00000399240.5:1205205|917
MESHSVTQAGVQWR
>FUSION-ENST00000489903.1:88451-ENST00000399240.5:1205205|4529
RLGSILVKAMGLK
>ENST00000379674.4|SNV-4894-G-T|2
LCSSWRGCGSWR
>FUSION-ENST00000489903.1:88451-ENST00000399240.5:1205205|1912
MCLYRQPR
>ENST00000259569.6|SNV-1810-G-T|1
TQSYLNNMEDDDPQTSYMVSAWAR
>FUSION-ENST00000489903.1:88451-ENST00000399240.5:1205205|498
MNKSSTGR
>FUSION-ENST00000489903.1:88451-ENST00000399240.5:1205205|1077
SGEEEIK
>FUSION-ENST00000489903.1:88451-ENST00000399240.5:1205205|1404
ADFTFLNR
>FUSION-ENST00000489903.1:88451-ENST00000399240.5:1205205|4317
MAGCCGLSL
>FUSION-ENST00000489903.1:88451-ENST00000399240.5:1205205|1069
FVFASCC
>FUSION-ENST00000489903.1:88451-ENST00000399240.5:1205205|771
LSSPNDLLRNYLKDHTLK
>FUSION-ENST00000489903.1:88451-ENST00000399240.5:1205205|1768
MEQKHVGCHLHTSVGR
>FUSION-ENST00000543216.5:811-ENST00000380008.2:5329|3
ECSMSGGSHDSLTGEHERQPAPPR
>FUSION-ENST00000489903.1:88451-ENST00000399240.5:1205205|3793
MALPRSVNAFHPHINPVKQIL
>FUSION-ENST00000489903.1:88451-ENST00000399240.5:1205205|1410
DGWMDDGWTNE
>FUSION-ENST00000489903.1:88451-ENST00000399240.5:1205205|3481
YSFVHSTNIY
>FUSION-ENST00000313806.9:88451-ENST00000399240.5:1205205|19
TAPGGPSGRRADTCCPR
>FUSION-ENST00000489903.1:88451-ENST00000399240.5:1205205|2936
MNICHIHALSHTLLEMEGSLVII
>ENST00000389561.7|SNV-100502-C-T|3
RSSPIKPLLGMNPFQKNPK
>FUSION-ENST00000489903.1:88451-ENST00000399240.5:1205205|3081
AHHSPHPRPSVLKVSS
>FUSION-ENST00000489903.1:88451-ENST00000399240.5:1205205|899
MSFNKSTCLFDAT
>ENST00000429747.5|SNV-588812-A-T|1
SSITVIAEEFSGNDDYVELAFNARK
>FUSION-ENST00000489903.1:88451-ENST00000399240.5:1205205|1605
QWFILGMYGQMLIWDLELRFLNCT
>FUSION-ENST00000489903.1:88451-ENST00000399240.5:1205205|1416
SRLEHHLNHLQVRK
>ENST00000610020.2|SNV-37341-C-A|1
LKNLVRTFR
>ENST00000616390.1|SNV-703790-G-A|4
RSCGQSSRR
>FUSION-ENST00000489903.1:88451-ENST00000399240.5:1205205|1451
DGQTNKLIMLANHFPLSSAQKYFR
>FUSION-ENST00000489903.1:88451-ENST00000399240.5:1205205|3566
MRLEEPALWSFTMSSWCSN
>FUSION-ENST00000489903.1:88451-ENST00000399240.5:1205205|1734
MGAGLSHAVLMIVNK
>FUSION-ENST00000489903.1:88451-ENST00000399240.5:1205205|4399
RLAIPAIGCLPQLDIH
>FUSION-ENST00000489903.1:88451-ENST00000399240.5:1205205|795
MAGSGWGIGWGVGSSCG
>FUSION-ENST00000489903.1:88451-ENST00000399240.5:1205205|1443
MAGLFPSEALLLGS
>FUSION-ENST00000489903.1:88451-ENST00000399240.5:1205205|326
EPTGLSVDLQGT
>FUSION-ENST00000489903.1:88451-ENST00000399240.5:1205205|3335
LTIIHVIVVHFYCCFYSVV
>FUSION-ENST00000489903.1:88451-ENST00000399240.5:1205205|2384
RSVEVAPGSCSAE
>FUSION-ENST00000489903.1:88451-ENST00000399240.5:1205205|2965
LGLTSQESKSNR
>FUSION-ENST00000489903.1:88451-ENST00000399240.5:1205205|3428
MPTHIGKGSLPCRVHQFK
>ENST00000490274.1|SNV-4322-T-C|4
MQHPCLRPGSSHCSDDSTLR
>FUSION-ENST00000489903.1:88451-ENST00000399240.5:1205205|4533
LTFPSEVYMRRLGSILVK
>FUSION-ENST00000489903.1:88451-ENST00000399240.5:1205205|4309
FMHADGVPGR
>FUSION-ENST00000489903.1:88451-ENST00000399240.5:1205205|986
ETSYAPSLNVGIR
>FUSION-ENST00000489903.1:88451-ENST00000399240.5:1205205|1835
MKCSPQCNSVCYWKSES
>FUSION-ENST00000489903.1:88451-ENST00000399240.5:1205205|1731
GAGLSHAVLMIVNKAHK
>FUSION-ENST00000489903.1:88451-ENST00000399240.5:1205205|180
MHSSLPTKWQPPF
>ENST00000380151.3|MNV-20607-GG-G|14
SLQGNWNQVALR
>ENST00000544831.5|SNV-7367-C-T|2
MTFTPGGNSVIVGNTHGQLAEIDLR
>ENST00000483238.5|SNV-8359-G-T|4
RELTRCQK
>FUSION-ENST00000489903.1:88451-ENST00000399240.5:1205205|4250
MKETSSPFIKIISTVESR
>FUSION-ENST00000489903.1:88451-ENST00000399240.5:1205205|581
MNLLGRR
>FUSION-ENST00000489903.1:88451-ENST00000399240.5:1205205|2452
WKTCSTCFSGRPLIQDVSHAAL
>ENST00000343295.8|SNV-80883-C-A|7
AKHGKPNHLPGHPQALKDR
>FUSION-ENST00000489903.1:88451-ENST00000399240.5:1205205|3680
MNFSHHLCHTHSVPVTR
>FUSION-ENST00000489903.1:88451-ENST00000399240.5:1205205|51
LLCSVSK
>FUSION-ENST00000489903.1:88451-ENST00000399240.5:1205205|616
MQAKCRK
>ENST00000405201.5|SNV-94579-C-T|4
LSKEELIQNMDCVDR
>FUSION-ENST00000489903.1:88451-ENST00000399240.5:1205205|1978
DFLGSLRMR
>FUSION-ENST00000489903.1:88451-ENST00000399240.5:1205205|517
MNKWRDA
>ENST00000559901.1|SNV-48759-C-T|4
GWLQRHSPWAPLSFRVPR
>ENST00000492366.5|SNV-14474-G-T|4
DWPHKICVCR
>FUSION-ENST00000489903.1:88451-ENST00000399240.5:1205205|863
RGLDVILGLQEEWGK
>FUSION-ENST00000489903.1:88451-ENST00000399240.5:1205205|2504
MLKPHIHKKLAR
>FUSION-ENST00000489903.1:88451-ENST00000399240.5:1205205|4649
EGCALMSNSRVL
>FUSION-ENST00000489903.1:88451-ENST00000399240.5:1205205|4530
RLGSILVK
>FUSION-ENST00000489903.1:88451-ENST00000399240.5:1205205|1685
MWNKLHQNHFRK
>ENST00000307552.3|SNV-4-G-A|2
KGINKTAK
>FUSION-ENST00000489903.1:88451-ENST00000399240.5:1205205|3709
CSEPGCPMPPSVTKR
>FUSION-ENST00000219313.9:4331-ENST00000531744.5:1964|7
KVNAGSKAASLHWTSER
>FUSION-ENST00000489903.1:88451-ENST00000399240.5:1205205|4550
AALNPPHHSTP
>FUSION-ENST00000489903.1:88451-ENST00000399240.5:1205205|3898
MTEELNF
>ENST00000398944.7|SNV-2531-C-T|1
CLEEFEFLGKAYGKAK
>FUSION-ENST00000489903.1:88451-ENST00000399240.5:1205205|1889
MSSLSSSLPTK
>FUSION-ENST00000489903.1:88451-ENST00000399240.5:1205205|3627
GLCSPLLEL
>ENST00000251108.10|SNV-120-G-A|4
KAGQMQNLESAR
>ENST00000471841.6|MNV-19855-AG-A|9
DFMQDYRNFR
>ENST00000616390.1|SNV-703790-G-A|2
SCGQSSRR
>FUSION-ENST00000489903.1:88451-ENST00000399240.5:1205205|2676
GVDSPLAILVIMSSFEIWLFKSV
>ENST00000471841.6|MNV-19855-AG-A|4
ILNKSLRSVSR
>FUSION-ENST00000489903.1:88451-ENST00000399240.5:1205205|3678
NFSHHLCHTHSVPVTR
>FUSION-ENST00000489903.1:88451-ENST00000399240.5:1205205|1587
ILCAINHVAY
>ENST00000286349.4|SNV-4713-T-G|5
YRQEHGYLK
>FUSION-ENST00000489903.1:88451-ENST00000399240.5:1205205|1840
LSMIVFFPVTSFWIP
>FUSION-ENST00000489903.1:88451-ENST00000399240.5:1205205|689
MPFLTKLFLPP
>FUSION-ENST00000489903.1:88451-ENST00000399240.5:1205205|800
NIFASNVCPQP
>FUSION-ENST00000489903.1:88451-ENST00000399240.5:1205205|2209
PPCLTGFVCLFV
>FUSION-ENST00000489903.1:88451-ENST00000399240.5:1205205|4329
QVAPCCSGGRQCLDTGTRQTQI
>ENST00000567892.5|SNV-90647-G-T|6
GIFYNIKNFVLFQLSTLGVEPVDK
>FUSION-ENST00000489903.1:88451-ENST00000399240.5:1205205|1498
MCIELCICE
>FUSION-ENST00000489903.1:88451-ENST00000399240.5:1205205|2438
QITLVFLRILVLKK
>FUSION-ENST00000489903.1:88451-ENST00000399240.5:1205205|3012
ATRASQFPYQPGPQEGGR
>FUSION-ENST00000489903.1:88451-ENST00000399240.5:1205205|3892
MFQCCLLSSALSLK
>FUSION-ENST00000489903.1:88451-ENST00000399240.5:1205205|1201
MFQSSSVLK
>FUSION-ENST00000489903.1:88451-ENST00000399240.5:1205205|2617
SRVEIWQGK
>FUSION-ENST00000489903.1:88451-ENST00000399240.5:1205205|614
KSSMNCDLSLK
>FUSION-ENST00000489903.1:88451-ENST00000399240.5:1205205|113
MEFAQVHAR
>ENST00000330236.7|SNV-6929-T-C|2
QIDTLGRPVSAR
>FUSION-ENST00000489903.1:88451-ENST00000399240.5:1205205|3263
MLINVFLFCITK
>FUSION-ENST00000489903.1:88451-ENST00000399240.5:1205205|2511
QRCISRK
>FUSION-ENST00000489903.1:88451-ENST00000399240.5:1205205|2620
SPALGQPSPHWAEGAISWNF
>FUSION-ENST00000489903.1:88451-ENST00000399240.5:1205205|3151
VAPNCNPSYLGG
>FUSION-ENST00000489903.1:88451-ENST00000399240.5:1205205|4215
NCLETPAGVWKVIQGSFVLVSLSR
>FUSION-ENST00000489903.1:88451-ENST00000399240.5:1205205|4305
FESWLHQSIHSFIYSTNTFWVPSLF
>ENST00000424847.6|SNV-387-G-A|2
MVAVLGDRGVLRLR
>FUSION-ENST00000489903.1:88451-ENST00000399240.5:1205205|3963
MALGRNA
>FUSION-ENST00000489903.1:88451-ENST00000399240.5:1205205|1576
IYSTTKIAHGGK
>ENST00000380615.8|SNV-97163-C-G|2
INLREVELDADIQLEDIAEK
>FUSION-ENST00000489903.1:88451-ENST00000399240.5:1205205|1149
AGMGLGR
>ENST00000641123.1|SNV-1059-G-T|1
DSTAGSPPP
>FUSION-ENST00000489903.1:88451-ENST00000399240.5:1205205|3015
MHKGEEL
>FUSION-ENST00000489903.1:88451-ENST00000399240.5:1205205|3077
MTFCGSSESVVSK
>ENST00000559901.1|SNV-48759-C-T|2
HSPWAPLSFRVPR
>ENST00000371485.8|SNV-18851-A-G|2
EVYVEGLLAKIFELEK
>FUSION-ENST00000489903.1:88451-ENST00000399240.5:1205205|2904
CCYSGEEPGAQR
>FUSION-ENST00000489903.1:88451-ENST00000399240.5:1205205|4422
WNSGSNVSNGQQL
>ENST00000566780.6|SNV-333225-G-A|3
RLSPRGVTSNTVHPGNMMYSNIHR
>FUSION-ENST00000489903.1:88451-ENST00000399240.5:1205205|603
KKSLAFSPLTT
>FUSION-ENST00000489903.1:88451-ENST00000399240.5:1205205|2712
MLGTFGPRMVSAKNLSIYIK
>FUSION-ENST00000489903.1:88451-ENST00000399240.5:1205205|3718
PHASSPRIK
>FUSION-ENST00000489903.1:88451-ENST00000399240.5:1205205|1049
MLFQLLLLHNKPPKT
>FUSION-ENST00000489903.1:88451-ENST00000399240.5:1205205|277
MAGEASESRR
>ENST00000254624.10|SNV-49770-A-T|1
ITVNDELRATIWEPQHMDK
>FUSION-ENST00000489903.1:88451-ENST00000399240.5:1205205|3092
YPHGLLPHSSQVAAQMLLPQK
>ENST00000490135.6|SNV-320939-T-C|8
EQHILHQVTLGKIIFK
>FUSION-ENST00000489903.1:88451-ENST00000399240.5:1205205|1384
NHLVDAFSNSK
>ENST00000489003.5|MNV-9907-GTCTTGCTTAGAGT-G|2
LCPIRLR
>FUSION-ENST00000489903.1:88451-ENST00000399240.5:1205205|355
GVIVGFLENDMPALNLKEGK
>ENST00000405460.9|INDEL-100119-C-CA|3
NDLIFPEQKNSSHYKITNK
>FUSION-ENST00000382713.10:423-ENST00000577772.5:159460|1
MSQIDLQEKNQDVK
>FUSION-ENST00000489903.1:88451-ENST00000399240.5:1205205|3050
MNNGIKTFMQSALIVCNIFRACR
>FUSION-ENST00000489903.1:88451-ENST00000399240.5:1205205|3954
MLFAKQCSFFEDLK
>FUSION-ENST00000489903.1:88451-ENST00000399240.5:1205205|4476
GDSDRSSGIR
>ENST00000510457.1|MNV-21853-GAACCCT-G|3
HFMIFCPEVI
>ENST00000304330.9|SNV-23230-G-T|2
VPRCGQGTLLAQAFQDLPSIR
>FUSION-ENST00000489903.1:88451-ENST00000399240.5:1205205|2424
ILRPPQPCGTVSPIK
>FUSION-ENST00000489903.1:88451-ENST00000399240.5:1205205|3122
MAYSLTPPR
>FUSION-ENST00000489903.1:88451-ENST00000399240.5:1205205|590
RANQTLVFPGPE
>FUSION-ENST00000489903.1:88451-ENST00000399240.5:1205205|4290
MPVIQVKSLVAPSPTLK
>FUSION-ENST00000489903.1:88451-ENST00000399240.5:1205205|1453
MDGQTNKLIMLANHFPLSSAQKYFR
>ENST00000358193.7|SNV-11015-G-T|5
YRSLFLSVSK
>FUSION-ENST00000489903.1:88451-ENST00000399240.5:1205205|4504
MQCDSGK
>FUSION-ENST00000489903.1:88451-ENST00000399240.5:1205205|293
HFATITR
>FUSION-ENST00000489903.1:88451-ENST00000399240.5:1205205|2478
VLSHSAWICGKHAPRVSVVDH
>FUSION-ENST00000489903.1:88451-ENST00000399240.5:1205205|2140
NLILNCNPHNAHMSRVGTR
>FUSION-ENST00000489903.1:88451-ENST00000399240.5:1205205|2133
WSDRGDGFPHAVLVIVSLLR
>FUSION-ENST00000489903.1:88451-ENST00000399240.5:1205205|435
EGCVNECEPEGLGSTSGAK
>ENST00000442544.7|SNV-411991-G-T|2
WNKDGIHLALGMDER
>FUSION-ENST00000489903.1:88451-ENST00000399240.5:1205205|2515
KESTIITRQR
>ENST00000327475.11|SNV-108321-C-A|1
EIDELKPIIVVGALELHTEPMK
>FUSION-ENST00000489903.1:88451-ENST00000399240.5:1205205|3586
MMARFPGPV
>FUSION-ENST00000489903.1:88451-ENST00000399240.5:1205205|1429
NKANILLTCFSLDWRVTSTTLAVR
>FUSION-ENST00000489903.1:88451-ENST00000399240.5:1205205|781
MYHRFVQEQFKMLSSPNDLLR
>FUSION-ENST00000489903.1:88451-ENST00000399240.5:1205205|123
MPCFVSSSCMYFKLLADFNDSLK
>FUSION-ENST00000489903.1:88451-ENST00000399240.5:1205205|2308
QFSCPFPLGQK
>FUSION-ENST00000489903.1:88451-ENST00000399240.5:1205205|1158
HLVCWGYSSNVR
>FUSION-ENST00000489903.1:88451-ENST00000399240.5:1205205|1752
DITFTRGSGVVFTAFLNLI
>FUSION-ENST00000489903.1:88451-ENST00000399240.5:1205205|2129
CLAFPLLALILSSFTL
>FUSION-ENST00000489903.1:88451-ENST00000399240.5:1205205|744
MFEQNQDRRYNHVTTIPWHLQHNFR
>ENST00000419625.6|SNV-44112-A-G|2
DLYDAGGGRWGTDELAFNEVLAK
>ENST00000645522.1|SNV-18321-C-G|2
GGHCGAAPAAGR
>FUSION-ENST00000489903.1:88451-ENST00000399240.5:1205205|1214
MFVLSSLR
>FUSION-ENST00000489903.1:88451-ENST00000399240.5:1205205|2769
MELRLGSPVTNLPMLNAF
>FUSION-ENST00000489903.1:88451-ENST00000399240.5:1205205|788
EEPTVAWTNR
>FUSION-ENST00000489903.1:88451-ENST00000399240.5:1205205|3987
MLISQLLLFFLYK
>FUSION-ENST00000489903.1:88451-ENST00000399240.5:1205205|2270
NVLVRKEFWGYVVAPFLV
>FUSION-ENST00000489903.1:88451-ENST00000399240.5:1205205|72
LGVMDNLAK
>ENST00000418664.2|SNV-37990-A-G|2
NDCDQLQKAR
>FUSION-ENST00000489903.1:88451-ENST00000399240.5:1205205|2616
SRVEIWQGKHGNR
>FUSION-ENST00000489903.1:88451-ENST00000399240.5:1205205|1749
ESRSVAQVR
>FUSION-ENST00000489903.1:88451-ENST00000399240.5:1205205|1418
LKSRLEHHLNHLQVR
>FUSION-ENST00000489903.1:88451-ENST00000399240.5:1205205|1236
TRSFSISK
>FUSION-ENST00000489903.1:88451-ENST00000399240.5:1205205|1083
RKCHPSKPK
>ENST00000418664.2|SNV-37990-A-G|1
NDCDQLQKARQCEK
>FUSION-ENST00000489903.1:88451-ENST00000399240.5:1205205|3512
MSDPVRAPGAEQVLGWEEDEKIYVR
>FUSION-ENST00000489903.1:88451-ENST00000399240.5:1205205|4414
KLCWLTRCSPPAVWPAS
>ENST00000380151.3|MNV-20607-GG-G|19
SRWVEGLQREQGMAGDSGGR
>ENST00000559816.1|SNV-13332-C-A|4
MVNFDCTGFWVKDKYK
>FUSION-ENST00000489903.1:88451-ENST00000399240.5:1205205|3412
RCAHYIFIYVFICSFNK
>FUSION-ENST00000489903.1:88451-ENST00000399240.5:1205205|1636
NPALCYRLAYWNIQCPLESR
>ENST00000502921.5|SNV-146518-C-A|4
MKMPHSLLCSMTLLYVK
>ENST00000530948.5|SNV-5373-C-T|4
SIKGTARK
>ENST00000326291.11|SNV-126426-C-A|3
EFYSLKASSEK
>FUSION-ENST00000489903.1:88451-ENST00000399240.5:1205205|1603
YGQMLIWDLELR
>FUSION-ENST00000489903.1:88451-ENST00000399240.5:1205205|1197
MLLVKCTSQGK
>FUSION-ENST00000489903.1:88451-ENST00000399240.5:1205205|947
WSRRQCCSHLQR
>FUSION-ENST00000489903.1:88451-ENST00000399240.5:1205205|2360
LTSWWKLS
>FUSION-ENST00000489903.1:88451-ENST00000399240.5:1205205|1960
GEAGNLLHRAAGWSECK
>FUSION-ENST00000489903.1:88451-ENST00000399240.5:1205205|1372
QSTHAHGALVPGQRHACLSSR
>FUSION-ENST00000489903.1:88451-ENST00000399240.5:1205205|2349
MACYESWGR
>FUSION-ENST00000489903.1:88451-ENST00000399240.5:1205205|195
MWEFWEIQFKLR
>FUSION-ENST00000489903.1:88451-ENST00000399240.5:1205205|3965
MLPVGCSNVVC
>FUSION-ENST00000489903.1:88451-ENST00000399240.5:1205205|685
MTGHASSCDLLSGF
>FUSION-ENST00000489903.1:88451-ENST00000399240.5:1205205|3400
MGGADGALEGRSEDMIFK
>FUSION-ENST00000489903.1:88451-ENST00000399240.5:1205205|592
IPTLRVKD
>ENST00000489003.5|MNV-9907-GTCTTGCTTAGAGT-G|4
MDRLCPIRLR
>FUSION-ENST00000489903.1:88451-ENST00000399240.5:1205205|963
GCLGFLKAWWATGFQEEVPR
>ENST00000478029.1|SNV-34900-A-T|3
EKSGSCFGNLIRMEHVK
>FUSION-ENST00000489903.1:88451-ENST00000399240.5:1205205|3596
LPILEHF
>FUSION-ENST00000489903.1:88451-ENST00000399240.5:1205205|1154
MAGMGLGR
>FUSION-ENST00000489903.1:88451-ENST00000399240.5:1205205|3888
MNARKALVATHCAQR
>FUSION-ENST00000489903.1:88451-ENST00000399240.5:1205205|258
TPDKPIR
>ENST00000566780.6|SNV-333225-G-A|2
LSPRGVTSNTVHPGNMMYSNIHR
>FUSION-ENST00000489903.1:88451-ENST00000399240.5:1205205|3024
KFARPGGISQGPGFGSLLR
>ENST00000616390.1|SNV-703790-G-A|5
MRSCGQSSRR
>FUSION-ENST00000489903.1:88451-ENST00000399240.5:1205205|2870
QCDGRNPDSSARQT
>FUSION-ENST00000489903.1:88451-ENST00000399240.5:1205205|2832
MIVTLHSNLGDRVRACL
>FUSION-ENST00000489903.1:88451-ENST00000399240.5:1205205|2010
EQDDCFICLHNGIHGAFSQIFLK
>ENST00000461549.1|SNV-56780-C-G|1
SGASQREGVSPR
>FUSION-ENST00000489903.1:88451-ENST00000399240.5:1205205|1108
SLPSFLRLQK
>FUSION-ENST00000489903.1:88451-ENST00000399240.5:1205205|2372
KAGAEVPSR
>FUSION-ENST00000489903.1:88451-ENST00000399240.5:1205205|1679
MVMNQPWKTTVWNELVR
>FUSION-ENST00000489903.1:88451-ENST00000399240.5:1205205|3431
MMPTHIGKGSLPCR
>FUSION-ENST00000489903.1:88451-ENST00000399240.5:1205205|4161
TLLLKMTEIISIIMKR
>FUSION-ENST00000489903.1:88451-ENST00000399240.5:1205205|420
MEWTGTEVGK
>FUSION-ENST00000489903.1:88451-ENST00000399240.5:1205205|1857
KYLGTAIR
>FUSION-ENST00000489903.1:88451-ENST00000399240.5:1205205|2433
KLLLSFFLIIIPLLV
>FUSION-ENST00000489903.1:88451-ENST00000399240.5:1205205|3005
MVSHAQR
>FUSION-ENST00000489903.1:88451-ENST00000399240.5:1205205|4005
SIRLHTIFCYLAF
>ENST00000320574.10|SNV-7403-C-T|2
VETVSKEDLDLPNHLVGLK
>ENST00000360909.7|SNV-163971-C-T|4
ADRFFFEMSRINHYQQR
>FUSION-ENST00000489903.1:88451-ENST00000399240.5:1205205|3840
GLYTLSR
>FUSION-ENST00000489903.1:88451-ENST00000399240.5:1205205|405
NICLNETDK
>ENST00000526226.1|SNV-22795-C-A|6
LKMHSWQGPK
>FUSION-ENST00000489903.1:88451-ENST00000399240.5:1205205|2212
SLVSTSQTIYQGNLVFV
>FUSION-ENST00000489903.1:88451-ENST00000399240.5:1205205|3197
LSLASPIFR
>FUSION-ENST00000489903.1:88451-ENST00000399240.5:1205205|464
GELLEELDLMIGFKG
>FUSION-ENST00000489903.1:88451-ENST00000399240.5:1205205|2636
ELSQKEGTWCR
>FUSION-ENST00000489903.1:88451-ENST00000399240.5:1205205|573
FFSTSASKAFYL
>FUSION-ENST00000489903.1:88451-ENST00000399240.5:1205205|2669
KAMYIVTATTK
>FUSION-ENST00000489903.1:88451-ENST00000399240.5:1205205|1604
MYGQMLIWDLELR
>FUSION-ENST00000489903.1:88451-ENST00000399240.5:1205205|2042
EQNIRGSHGI
>FUSION-ENST00000489903.1:88451-ENST00000399240.5:1205205|426
MRLHLTGRVR
>ENST00000524905.1|SNV-2233-C-G|7
MLDFPSSRK
>FUSION-ENST00000489903.1:88451-ENST00000399240.5:1205205|4139
MQKLQCLHCLQLLNLFLGQCLPHSR
>FUSION-ENST00000489903.1:88451-ENST00000399240.5:1205205|3847
TFCEPHLHLHTLDAALWR
>FUSION-ENST00000489903.1:88451-ENST00000399240.5:1205205|182
MHSSLPTK
>FUSION-ENST00000489903.1:88451-ENST00000399240.5:1205205|3299
AFAASYK
>FUSION-ENST00000489903.1:88451-ENST00000399240.5:1205205|79
MLHCSVFYTFLEYMRLCLFR
>FUSION-ENST00000313806.9:88451-ENST00000399240.5:1205205|25
VFVDGLCRVR
>FUSION-ENST00000489903.1:88451-ENST00000399240.5:1205205|237
MLSECCNGNDGIHHKP
>FUSION-ENST00000489903.1:88451-ENST00000399240.5:1205205|634
SSAKNAGQMQKESVCSALLGLLNCR
>FUSION-ENST00000489903.1:88451-ENST00000399240.5:1205205|848
HSFEMQTDLQNLLIKYK
>FUSION-ENST00000489903.1:88451-ENST00000399240.5:1205205|2704
MVSAKNLSIYIK
>FUSION-ENST00000489903.1:88451-ENST00000399240.5:1205205|1038
VGNWVPR
>FUSION-ENST00000489903.1:88451-ENST00000399240.5:1205205|895
TVDDSGTLTN
>FUSION-ENST00000489903.1:88451-ENST00000399240.5:1205205|4014
MLMLGGEVFLLSPR
>FUSION-ENST00000489903.1:88451-ENST00000399240.5:1205205|2307
QFSCPFPLGQKYFHFCCSVV
>FUSION-ENST00000489903.1:88451-ENST00000399240.5:1205205|201
ITAGGERHFLHGGSK
>FUSION-ENST00000489903.1:88451-ENST00000399240.5:1205205|489
NGLAFAQTTDKGCPSVCHTR
>FUSION-ENST00000489903.1:88451-ENST00000399240.5:1205205|4251
KETSSPFIK
>ENST00000577402.1|SNV-11536-T-C|7
DQMKADLTALSLPRQPPMS
>FUSION-ENST00000489903.1:88451-ENST00000399240.5:1205205|852
QESAQCRCLNNT
>ENST00000507638.1|SNV-81402-T-C|2
RPLPATLPQR
>ENST00000263666.9|SNV-652-C-T|2
LGVLHKALK
>ENST00000374791.7|SNV-841662-C-G|1
HICPKAVGFVSEDEYLEIQGITR
>FUSION-ENST00000489903.1:88451-ENST00000399240.5:1205205|618
MCAHILVT
>FUSION-ENST00000489903.1:88451-ENST00000399240.5:1205205|2554
LQVICLPRPPK
>FUSION-ENST00000489903.1:88451-ENST00000399240.5:1205205|4502
QCDSGKLFILPMPWFPCL
>FUSION-ENST00000489903.1:88451-ENST00000399240.5:1205205|4111
TCINFTIVC
>FUSION-ENST00000489903.1:88451-ENST00000399240.5:1205205|354
GVIVGFLENDMPALNLKEGKER
>ENST00000250448.5|INDEL-3831-G-GA|MNV-3833-CG-C|1
SYPHAKPPYSYISLITMAIQQSPSK
>FUSION-ENST00000489903.1:88451-ENST00000399240.5:1205205|2553
LQVICLPRPPKVLGLQG
>FUSION-ENST00000671543.1:54171-ENST00000428376.6:864|12
PWYPRHSWIPRPAR
>FUSION-ENST00000489903.1:88451-ENST00000399240.5:1205205|2344
ACYESWGRGPKQEAHILVEAVLR
>FUSION-ENST00000489903.1:88451-ENST00000399240.5:1205205|3841
MGLYTLSR
>FUSION-ENST00000489903.1:88451-ENST00000399240.5:1205205|1908
QPRQTKPGLLQS
>FUSION-ENST00000489903.1:88451-ENST00000399240.5:1205205|3918
VFYLTFR
>ENST00000265343.10|SNV-66612-T-C|3
DSKTTQKGSESGR
>FUSION-ENST00000489903.1:88451-ENST00000399240.5:1205205|2664
MYIVTATTK
>FUSION-ENST00000489903.1:88451-ENST00000399240.5:1205205|2750
MTDFLSLLKHPSLSWIF
>FUSION-ENST00000489903.1:88451-ENST00000399240.5:1205205|4263
CVLQWSLLVDLHFISGIKGKVHFQK
>FUSION-ENST00000489903.1:88451-ENST00000399240.5:1205205|3502
IYVRIMWRK
>FUSION-ENST00000489903.1:88451-ENST00000399240.5:1205205|2085
MNRISDYRR
>FUSION-ENST00000489903.1:88451-ENST00000399240.5:1205205|952
QKNTSHQICSK
>ENST00000438741.1|SNV-13325-C-T|2
ARTSPPRLCS
>FUSION-ENST00000489903.1:88451-ENST00000399240.5:1205205|316
AGIVPWNK
>FUSION-ENST00000489903.1:88451-ENST00000399240.5:1205205|1298
PIIKFLVIQHISSHAKK
>FUSION-ENST00000489903.1:88451-ENST00000399240.5:1205205|3492
HSLQEMQCRKEIQDSFFACR
>FUSION-ENST00000489903.1:88451-ENST00000399240.5:1205205|4535
LTFPSEVYMRR
>FUSION-ENST00000489903.1:88451-ENST00000399240.5:1205205|3768
MLPVHPGPPFRLPPR
>ENST00000622330.4|SNV-30812-C-G|3
TFTTWMVKDLQHHCVIHEAWSGLR
>FUSION-ENST00000489903.1:88451-ENST00000399240.5:1205205|3275
MQSCNNNVYRQLG
>FUSION-ENST00000489903.1:88451-ENST00000399240.5:1205205|384
MNDSCVK
>ENST00000510590.1|SNV-158290-T-C|6
METLKLYFLFSLQLLIKEDYSNK
>FUSION-ENST00000489903.1:88451-ENST00000399240.5:1205205|3906
WLVAAELGCTGSSLIHGRVRYEC
>FUSION-ENST00000489903.1:88451-ENST00000399240.5:1205205|4023
MYKHMWCVWKDK
>FUSION-ENST00000489903.1:88451-ENST00000399240.5:1205205|256
TPDKPIRSRETYSLSR
>FUSION-ENST00000489903.1:88451-ENST00000399240.5:1205205|3895
SELDFWFSR
>ENST00000356352.6|SNV-91069-G-T|2
QLQDLEREFLIK
>ENST00000252087.3|SNV-5733-C-T|2
ERSQQASPNTDWR
>FUSION-ENST00000489903.1:88451-ENST00000399240.5:1205205|1530
PLFLDTIYQTTSVEFNK
>FUSION-ENST00000489903.1:88451-ENST00000399240.5:1205205|4247
ETSSPFIKIISTVESR
>FUSION-ENST00000489903.1:88451-ENST00000399240.5:1205205|1536
IIDIFCKGK
>FUSION-ENST00000489903.1:88451-ENST00000399240.5:1205205|3028
RCTRQPGAR
>FUSION-ENST00000489903.1:88451-ENST00000399240.5:1205205|3391
VQAEEMVGTR
>FUSION-ENST00000489903.1:88451-ENST00000399240.5:1205205|4036
MTHSKYRLLIVGTNYR
>FUSION-ENST00000489903.1:88451-ENST00000399240.5:1205205|2217
MTSRGQAQDFKI
>FUSION-ENST00000489903.1:88451-ENST00000399240.5:1205205|1299
MPIIKFLVIQHISSHAKK
>FUSION-ENST00000489903.1:88451-ENST00000399240.5:1205205|3002
MHHRTWLIFCIFGR
>ENST00000366574.7|SNV-426929-C-A|2
GNSKNCAQFSGSLDWLISR
>FUSION-ENST00000489903.1:88451-ENST00000399240.5:1205205|1782
VVLMFTILKNCLK
>FUSION-ENST00000489903.1:88451-ENST00000399240.5:1205205|2318
SWLVKGAWHLLLSRSFSCHVTR
>FUSION-ENST00000489903.1:88451-ENST00000399240.5:1205205|213
SSNETILVRFHTADKDK
>FUSION-ENST00000489903.1:88451-ENST00000399240.5:1205205|2972
PAGLAKESCNC
>FUSION-ENST00000489903.1:88451-ENST00000399240.5:1205205|3047
TFMQSALIVCNIFRACR
>FUSION-ENST00000489903.1:88451-ENST00000399240.5:1205205|3771
GGVSPCWPGWSQSLDPVIHPLRPPR
>FUSION-ENST00000489903.1:88451-ENST00000399240.5:1205205|3218
MSSMALLNFVYSYQWLR
>FUSION-ENST00000489903.1:88451-ENST00000399240.5:1205205|1618
NRHSIMTAWYVSMCA
>FUSION-ENST00000489903.1:88451-ENST00000399240.5:1205205|2588
VAHTCSPSYSGG
>FUSION-ENST00000489903.1:88451-ENST00000399240.5:1205205|3285
CLLTTAFSREIEPIGCICI
>FUSION-ENST00000489903.1:88451-ENST00000399240.5:1205205|2381
CTSGFLLK
>FUSION-ENST00000489903.1:88451-ENST00000399240.5:1205205|4327
QCLDTGTRQTQI
>ENST00000435359.5|SNV-9274-G-A|1
TCFSLHLDGNMLDHFSELR
>FUSION-ENST00000489903.1:88451-ENST00000399240.5:1205205|1844
RELETRTSDS
>FUSION-ENST00000489903.1:88451-ENST00000399240.5:1205205|2618
SRSRVEIWQGK
>FUSION-ENST00000489903.1:88451-ENST00000399240.5:1205205|2092
EESLFCVSNKGGNEEEQNRQLNK
>FUSION-ENST00000489903.1:88451-ENST00000399240.5:1205205|1003
GLENLAQGHTAKKWNTR
>ENST00000504830.6|SNV-330938-C-A|1
VECSTQMDSDCAAIQRPDPEKR
>FUSION-ENST00000489903.1:88451-ENST00000399240.5:1205205|2298
QKEHREISISLQLSSVHVAE
>FUSION-ENST00000489903.1:88451-ENST00000399240.5:1205205|3626
MQKVAGVLALFGIVS
>FUSION-ENST00000489903.1:88451-ENST00000399240.5:1205205|2357
MKQRSAFNVHFGLPSK
>FUSION-ENST00000489903.1:88451-ENST00000399240.5:1205205|353
MPALNLK
>ENST00000314259.5|SNV-3201-G-A|2
MIVDTLSK
>FUSION-ENST00000489903.1:88451-ENST00000399240.5:1205205|3239
EEEWSVRENLFCK
>FUSION-ENST00000489903.1:88451-ENST00000399240.5:1205205|2290
SCSNVIPSVAGRPGGR
>FUSION-ENST00000489903.1:88451-ENST00000399240.5:1205205|4622
MVSWFPGIRVYSVIIKLTR
>FUSION-ENST00000489903.1:88451-ENST00000399240.5:1205205|3966
NHFESLPGSLIDVK
>FUSION-ENST00000489903.1:88451-ENST00000399240.5:1205205|2172
MDFSHAK
>FUSION-ENST00000489903.1:88451-ENST00000399240.5:1205205|4585
MGRPWVYIVYAESLGLISR
>ENST00000268489.10|SNV-933840-A-G|2
HPEPGGSCVYCRSGQPHPR
>FUSION-ENST00000489903.1:88451-ENST00000399240.5:1205205|309
QLMCFSR
>FUSION-ENST00000313806.9:88451-ENST00000399240.5:1205205|6
QRRPPGCSAADPSGLGR
>ENST00000642566.1|SNV-12789-T-A|4
DLLPPRTPPYQGDVPLGNRNTICR
>FUSION-ENST00000489903.1:88451-ENST00000399240.5:1205205|3438
MLISSRNTR
>FUSION-ENST00000489903.1:88451-ENST00000399240.5:1205205|3487
KEIQDSFFACR
>FUSION-ENST00000489903.1:88451-ENST00000399240.5:1205205|839
YKFSGKALYIK
>FUSION-ENST00000489903.1:88451-ENST00000399240.5:1205205|2661
YIVTATTKITSR
>FUSION-ENST00000489903.1:88451-ENST00000399240.5:1205205|3983
LIVYILR
>FUSION-ENST00000489903.1:88451-ENST00000399240.5:1205205|3308
MDGLHFVYSFSH
>FUSION-ENST00000489903.1:88451-ENST00000399240.5:1205205|2057
FSFSFFHKQFTEVANFFIK
>FUSION-ENST00000489903.1:88451-ENST00000399240.5:1205205|1968
YFCLGREH
>FUSION-ENST00000489903.1:88451-ENST00000399240.5:1205205|3491
MQCRKEIQDSFFACR
>FUSION-ENST00000489903.1:88451-ENST00000399240.5:1205205|724
MCHIISPLQRTVEPLCPPSGWRSPR
>FUSION-ENST00000489903.1:88451-ENST00000399240.5:1205205|4558
CQSFHIQFSCERQFFPL
>FUSION-ENST00000489903.1:88451-ENST00000399240.5:1205205|4299
MYLYYIR
>FUSION-ENST00000489903.1:88451-ENST00000399240.5:1205205|1287
VMKINVKLH
>ENST00000286452.5|SNV-26758-G-C|3
LQPDYEK
>FUSION-ENST00000489903.1:88451-ENST00000399240.5:1205205|2296
EISISLQLSSVHVAE
>ENST00000466740.2|SNV-786-G-A|1
CFFSTLLCLCSSFGPRSLQGLKMS
>FUSION-ENST00000489903.1:88451-ENST00000399240.5:1205205|1754
MDITFTR
>FUSION-ENST00000489903.1:88451-ENST00000399240.5:1205205|2391
WLWAFSELLESRPK
>FUSION-ENST00000489903.1:88451-ENST00000399240.5:1205205|341
ARAETWGREEGSVF
>FUSION-ENST00000489903.1:88451-ENST00000399240.5:1205205|1020
QKHKILSNVFIFMSLPK
>FUSION-ENST00000489903.1:88451-ENST00000399240.5:1205205|1044
HHPLGFPWLATGGSTPK
>FUSION-ENST00000489903.1:88451-ENST00000399240.5:1205205|2459
SPLSGSCEPCGLCIQRLDPGR
>FUSION-ENST00000313806.9:88451-ENST00000399240.5:1205205|22
VRTAPGGPSGRR
>FUSION-ENST00000489903.1:88451-ENST00000399240.5:1205205|483
SWLRSFRK
>FUSION-ENST00000489903.1:88451-ENST00000399240.5:1205205|1508
ITNHQNMGFGLAEELLNQ
>FUSION-ENST00000489903.1:88451-ENST00000399240.5:1205205|3049
NNGIKTFMQSALIVCNIFRACR
>FUSION-ENST00000489903.1:88451-ENST00000399240.5:1205205|2305
MKCNFQPCGLR
>ENST00000432161.5|SNV-86303-C-A|1
STPKGACAT
>FUSION-ENST00000489903.1:88451-ENST00000399240.5:1205205|3419
YSSEVLNIK
>FUSION-ENST00000489903.1:88451-ENST00000399240.5:1205205|452
WAVGGWNLQCSKVRSR
>ENST00000447752.2|INDEL-154387-G-GC|2
GLPGMTLQIR
>FUSION-ENST00000489903.1:88451-ENST00000399240.5:1205205|286
MMEFIINLNFSSLKMETS
>FUSION-ENST00000489903.1:88451-ENST00000399240.5:1205205|433
EGCVNECEPEGLGSTSGAKGSH
>FUSION-ENST00000489903.1:88451-ENST00000399240.5:1205205|241
MLQTASQGAHSWCSCQLLR
>FUSION-ENST00000489903.1:88451-ENST00000399240.5:1205205|3832
EPVICSKVKLSLIQNTK
>FUSION-ENST00000489903.1:88451-ENST00000399240.5:1205205|657
VATSPRATTTK
>ENST00000380151.3|MNV-20607-GG-G|12
SLQGNWNQVALRFSGKR
>FUSION-ENST00000489903.1:88451-ENST00000399240.5:1205205|3426
PTHIGKGSLPCRVHQFK
>FUSION-ENST00000489903.1:88451-ENST00000399240.5:1205205|4645
MSLLIKCIRFTLLQMNENFY
>FUSION-ENST00000489903.1:88451-ENST00000399240.5:1205205|1112
HCTSKAFC
>FUSION-ENST00000489903.1:88451-ENST00000399240.5:1205205|4499
MELLIVLTFYDTHK
>FUSION-ENST00000489903.1:88451-ENST00000399240.5:1205205|69
DNLAKQTP
>FUSION-ENST00000489903.1:88451-ENST00000399240.5:1205205|647
ECCSGRK
>ENST00000488154.5|SNV-508718-C-T|3
LKAAPTAPPTAVPLQRR
>ENST00000263666.9|SNV-652-C-T|5
ALRAHNGALQARLGVLHK
>FUSION-ENST00000489903.1:88451-ENST00000399240.5:1205205|4602
CEVYFQFSTISLILGFLTLK
>FUSION-ENST00000489903.1:88451-ENST00000399240.5:1205205|2277
SFLRPHQKPSR
>ENST00000375400.7|SNV-255291-C-T|6
KGQGRPDWAIFGRLTEHNEMILFK
>FUSION-ENST00000489903.1:88451-ENST00000399240.5:1205205|3593
LAGCKGGER
>ENST00000264344.10|SNV-373892-G-C|4
RSPLLQPIIQGETASFFK
>FUSION-ENST00000489903.1:88451-ENST00000399240.5:1205205|1621
MPSYRARV
>FUSION-ENST00000489903.1:88451-ENST00000399240.5:1205205|1915
FWICVRVVRNAK
>FUSION-ENST00000489903.1:88451-ENST00000399240.5:1205205|2098
RNKIGNLIR
>ENST00000377325.2|INDEL-8394-G-GA|6
WNSDFINHQIIYAGEKK
>FUSION-ENST00000489903.1:88451-ENST00000399240.5:1205205|1783
VVLMFTILK
>ENST00000550746.5|SNV-83452-C-A|1
QIPVSSDVCRLTPA
>FUSION-ENST00000489903.1:88451-ENST00000399240.5:1205205|3635
GLFINDYPLIDWSPGVE
>FUSION-ENST00000489903.1:88451-ENST00000399240.5:1205205|3826
LLGFYSFCGCCFCIFHGQGKAVK
>ENST00000579349.1|SNV-411991-G-T|4
VPVIKWNK
>ENST00000549335.5|SNV-60922-C-A|3
ASTGHALDCFEVCR
>FUSION-ENST00000489903.1:88451-ENST00000399240.5:1205205|4283
TPVSGMI
>FUSION-ENST00000489903.1:88451-ENST00000399240.5:1205205|4522
HTFPTYAV
>FUSION-ENST00000489903.1:88451-ENST00000399240.5:1205205|3782
QPPPPGFKRFSCPNLWSNWEYR
>ENST00000610940.4|SNV-16790-C-T|1
FIEEEELQMTRMLQRMDVLAK
>FUSION-ENST00000489903.1:88451-ENST00000399240.5:1205205|2258
EFWGYVVAPFLV
>FUSION-ENST00000489903.1:88451-ENST00000399240.5:1205205|3188
LKEKLFQVNWE
>FUSION-ENST00000489903.1:88451-ENST00000399240.5:1205205|3700
MVRTVVPILAAPGTL
>FUSION-ENST00000489903.1:88451-ENST00000399240.5:1205205|4313
MLISSGNTLTDTFRNNTLHLSIQSS
>FUSION-ENST00000489903.1:88451-ENST00000399240.5:1205205|1784
LNEKVVLMFTILKNCLK
>FUSION-ENST00000489903.1:88451-ENST00000399240.5:1205205|2928
MLPRLISNSWAQR
>FUSION-ENST00000489903.1:88451-ENST00000399240.5:1205205|1091
KNPVPFKCSPHIISQGNIT
>ENST00000411426.1|INDEL-17281-A-ACT|4
NFSLIRTLLFMK
>FUSION-ENST00000489903.1:88451-ENST00000399240.5:1205205|2892
QIPRGSG
>FUSION-ENST00000489903.1:88451-ENST00000399240.5:1205205|3861
SALIHTK
>FUSION-ENST00000489903.1:88451-ENST00000399240.5:1205205|4738
MAVCLGKLPGMLSRAAIVR
>FUSION-ENST00000489903.1:88451-ENST00000399240.5:1205205|423
LHLTGRVRMEWTGTEVGK
>ENST00000398776.2|MNV-24194-GTTA-G|4
ECDQDHSGTLNSYEMRLVEK
>FUSION-ENST00000489903.1:88451-ENST00000399240.5:1205205|4384
VHLAGVSVTGSK
>FUSION-ENST00000489903.1:88451-ENST00000399240.5:1205205|1303
MVPASGEGHRMAEGRS
>FUSION-ENST00000489903.1:88451-ENST00000399240.5:1205205|1890
LAIVSCLTLGK
>FUSION-ENST00000489903.1:88451-ENST00000399240.5:1205205|836
ALYIKQLSSLML
>FUSION-ENST00000489903.1:88451-ENST00000399240.5:1205205|1403
MADFTFLNRGCHSCG
>ENST00000303921.3|INDEL-1393-C-CC|7
RAGKLQGSPPQAPVQDGQWTGGAR
>FUSION-ENST00000489903.1:88451-ENST00000399240.5:1205205|3644
QMIGFCSRLRGT
>FUSION-ENST00000489903.1:88451-ENST00000399240.5:1205205|4041
MKSMTHSKYR
>FUSION-ENST00000489903.1:88451-ENST00000399240.5:1205205|3846
TFCEPHLHLHTLDAALWRTP
>FUSION-ENST00000489903.1:88451-ENST00000399240.5:1205205|721
TVEPLCPPSGWRSPR
>ENST00000479499.1|SNV-91253-G-A|1
TSSTLATMKPALHATVVLWAL
>FUSION-ENST00000489903.1:88451-ENST00000399240.5:1205205|3444
MSCPSSGRRAGK
>FUSION-ENST00000489903.1:88451-ENST00000399240.5:1205205|530
GTLLPPRPFAVF
>FUSION-ENST00000489903.1:88451-ENST00000399240.5:1205205|584
MASKQKLK
>FUSION-ENST00000489903.1:88451-ENST00000399240.5:1205205|896
MTVDDSGTLTN
>FUSION-ENST00000489903.1:88451-ENST00000399240.5:1205205|3411
CAHYIFIYVFICSFNK
>FUSION-ENST00000489903.1:88451-ENST00000399240.5:1205205|4158
MTEIISIIMK
>FUSION-ENST00000489903.1:88451-ENST00000399240.5:1205205|2864
MESENDVTGWFLR
>FUSION-ENST00000489903.1:88451-ENST00000399240.5:1205205|3515
AVLFQECV
>FUSION-ENST00000543216.5:811-ENST00000380008.2:5329|1
GVSGGSAWS
>FUSION-ENST00000489903.1:88451-ENST00000399240.5:1205205|1774
MCPHIFIRSAVK
>FUSION-ENST00000489903.1:88451-ENST00000399240.5:1205205|4605
MLHMCEVYFQFSTISLILGFLTLK
>FUSION-ENST00000489903.1:88451-ENST00000399240.5:1205205|3738
KQEGTTLQRLSAFSGGQEGLR
>FUSION-ENST00000489903.1:88451-ENST00000399240.5:1205205|3748
MGASACLGFRCNTCR
>ENST00000534927.5|SNV-91682-G-A|1
CCRRWAS
>ENST00000354552.7|SNV-263914-G-A|1
INKGEYGNAGIMAEVEELRK
>FUSION-ENST00000489903.1:88451-ENST00000399240.5:1205205|900
VYMSFNKSTCLFDAT
>FUSION-ENST00000489903.1:88451-ENST00000399240.5:1205205|2786
EGTQTLVLDRPKLGLSK
>FUSION-ENST00000489903.1:88451-ENST00000399240.5:1205205|4615
LTRNLRVLR
>FUSION-ENST00000489903.1:88451-ENST00000399240.5:1205205|984
ETSYAPSLNVGIRSICATTTT
>FUSION-ENST00000634266.1:817769-ENST00000590532.2:34770|24
QQWEGFTCDCSMTSYSGNQCNDR
>FUSION-ENST00000489903.1:88451-ENST00000399240.5:1205205|2613
VEIWQGKHGNRTLMR
>FUSION-ENST00000489903.1:88451-ENST00000399240.5:1205205|533
MDTGWRR
>ENST00000379374.5|SNV-64640-C-T|2
IAEIMISHENR
>FUSION-ENST00000489903.1:88451-ENST00000399240.5:1205205|3506
APGAEQVLGWEEDEK
>ENST00000482722.5|SNV-10062-C-G|2
AAQASTARMGPQAR
>FUSION-ENST00000489903.1:88451-ENST00000399240.5:1205205|4473
HFQSVTSGEY
>FUSION-ENST00000489903.1:88451-ENST00000399240.5:1205205|1723
MLLRLVRNS
>FUSION-ENST00000489903.1:88451-ENST00000399240.5:1205205|1177
MLDYIPVK
>FUSION-ENST00000489903.1:88451-ENST00000399240.5:1205205|3459
IKGKWVLK
>FUSION-ENST00000306378.11:29260-ENST00000621439.4:47761|2
NMKPSTICYSVIR
>FUSION-ENST00000489903.1:88451-ENST00000399240.5:1205205|1667
YQQLCGFSTTLSAPNTEFTLK
>FUSION-ENST00000489903.1:88451-ENST00000399240.5:1205205|3078
IIINNKYVCMCV
>FUSION-ENST00000489903.1:88451-ENST00000399240.5:1205205|832
MGKIMQVSKE
>ENST00000375400.7|SNV-255291-C-T|4
GQGRPDWAIFGRLTEHNEMILFKEK
>FUSION-ENST00000489903.1:88451-ENST00000399240.5:1205205|766
TPGPQAPFK
>FUSION-ENST00000489903.1:88451-ENST00000399240.5:1205205|4639
IIFCLYK
>ENST00000470031.1|SNV-767-G-A|8
ALPEVRHPLNQQHQHYLGAHQK
>FUSION-ENST00000489903.1:88451-ENST00000399240.5:1205205|2406
MVTHKTSPWK
>FUSION-ENST00000489903.1:88451-ENST00000399240.5:1205205|33
NLQPLGKESH
>FUSION-ENST00000489903.1:88451-ENST00000399240.5:1205205|976
CCSSYYCCTTSHPKR
>FUSION-ENST00000489903.1:88451-ENST00000399240.5:1205205|2697
NLSIYIKSVFK
>FUSION-ENST00000489903.1:88451-ENST00000399240.5:1205205|4166
GMTLLLKMTEIISIIMK
>FUSION-ENST00000489903.1:88451-ENST00000399240.5:1205205|3464
MGPWRAALR
>FUSION-ENST00000489903.1:88451-ENST00000399240.5:1205205|4359
MARSQLTATSASR
>FUSION-ENST00000489903.1:88451-ENST00000399240.5:1205205|2395
MSTKKCLDFK
>ENST00000398944.7|SNV-2531-C-T|2
CLEEFEFLGKAYGK
>ENST00000231484.3|MNV-11920-GCT-G|1
GSAIWYSDR
>FUSION-ENST00000489903.1:88451-ENST00000399240.5:1205205|4692
KKLPGEVFVWPASR
>ENST00000307552.3|SNV-4-G-A|1
GINKTAK
>FUSION-ENST00000489903.1:88451-ENST00000399240.5:1205205|3265
MFFFFFFF
>FUSION-ENST00000489903.1:88451-ENST00000399240.5:1205205|3228
MVTSVFLDVVETFKKR
>FUSION-ENST00000489903.1:88451-ENST00000399240.5:1205205|1577
LKIYSTTKIAHGGK
>FUSION-ENST00000489903.1:88451-ENST00000399240.5:1205205|4750
SSAFSAWLWVHKCCQ
>FUSION-ENST00000489903.1:88451-ENST00000399240.5:1205205|516
MNVNQKA
>FUSION-ENST00000489903.1:88451-ENST00000399240.5:1205205|1116
PFLVRAEISFQWTPTLRHCTSK
>FUSION-ENST00000489903.1:88451-ENST00000399240.5:1205205|741
RYNHVTTIPWHLQHNFRSGR
>FUSION-ENST00000489903.1:88451-ENST00000399240.5:1205205|3203
MTAAGCDCSR
>FUSION-ENST00000489903.1:88451-ENST00000399240.5:1205205|2647
QEHVVAHR
>ENST00000497000.1|SNV-2022-G-A|2
MKPCPGYGHQDSIASG
>FUSION-ENST00000489903.1:88451-ENST00000399240.5:1205205|3556
TQWQFKRLNVSSI
>FUSION-ENST00000489903.1:88451-ENST00000399240.5:1205205|2582
VAGIIGMHHHAR
>ENST00000375400.7|SNV-255291-C-T|2
LTEHNEMILFKEK
>FUSION-ENST00000489903.1:88451-ENST00000399240.5:1205205|1426
VTSTTLAVR
>FUSION-ENST00000489903.1:88451-ENST00000399240.5:1205205|2029
YQKMSLQSK
>FUSION-ENST00000489903.1:88451-ENST00000399240.5:1205205|448
VYTSFIYSFLEYLQSYLSCK
>ENST00000341165.10|INDEL-23958-C-CA|1
QLGEVTEQTEGTAACIPQKAKK
>ENST00000583814.5|SNV-26906-G-A|5
DFNIIEEALIR
>FUSION-ENST00000489903.1:88451-ENST00000399240.5:1205205|690
PRESPIGM
>ENST00000488854.6|SNV-8044-G-T|2
SSKSESICSST
>FUSION-ENST00000489903.1:88451-ENST00000399240.5:1205205|4172
LLKGMTLLLKMTEIISIIMK
>FUSION-ENST00000489903.1:88451-ENST00000399240.5:1205205|1701
MCLHFFHR
>FUSION-ENST00000489903.1:88451-ENST00000399240.5:1205205|3682
SFSITKARLGTS
>FUSION-ENST00000489903.1:88451-ENST00000399240.5:1205205|2362
RLTSWWK
>ENST00000368780.4|SNV-989-G-A|1
HQSPNCCESEPSGGSGCCHSSGGCC
>FUSION-ENST00000489903.1:88451-ENST00000399240.5:1205205|4599
LLPATSGFSSLR
>ENST00000372748.8|SNV-10062-C-G|2
GATGRPGINGK
>FUSION-ENST00000489903.1:88451-ENST00000399240.5:1205205|175
EVLKFTKFNSDR
>FUSION-ENST00000489903.1:88451-ENST00000399240.5:1205205|3553
SHRIEGVPSVAGWTLPICHR
>FUSION-ENST00000489903.1:88451-ENST00000399240.5:1205205|3570
MDPPCENLRVLYLDKFNHR
>ENST00000583814.5|SNV-26906-G-A|10
SERRPMDFNIIEEALIRR
>FUSION-ENST00000489903.1:88451-ENST00000399240.5:1205205|3813
MGRGYDEFLPPFMPHPLCASY
>FUSION-ENST00000489903.1:88451-ENST00000399240.5:1205205|2291
MSCSNVIPSVAGRPGGR
>FUSION-ENST00000489903.1:88451-ENST00000399240.5:1205205|248
MQSKTDSLSKNCQISR
>FUSION-ENST00000489903.1:88451-ENST00000399240.5:1205205|320
SYSTTGHWPKAGIVPWNKR
>ENST00000357162.6|SNV-686515-G-C|2
IHGDGVQKISAQENMWTAVSCFQK
>ENST00000519067.5|SNV-80109-C-T|2
ASPASGLSRPKTLVSPLRSN
>ENST00000478972.2|SNV-47542-T-C|3
MSNVCQPTEFIPR
>FUSION-ENST00000489903.1:88451-ENST00000399240.5:1205205|2035
IFGEVMEYR
>FUSION-ENST00000489903.1:88451-ENST00000399240.5:1205205|1896
MFQRTSGPSVGPSSGYFG
>FUSION-ENST00000489903.1:88451-ENST00000399240.5:1205205|375
MTLVSKRN
>FUSION-ENST00000489903.1:88451-ENST00000399240.5:1205205|2551
MVKLSGFETVSFYFVVVVLNVR
>FUSION-ENST00000489903.1:88451-ENST00000399240.5:1205205|1661
MTFHDFMCYK
>FUSION-ENST00000489903.1:88451-ENST00000399240.5:1205205|466
GELLEELDLMIGFK
>FUSION-ENST00000489903.1:88451-ENST00000399240.5:1205205|745
FEQNQDRR
>FUSION-ENST00000489903.1:88451-ENST00000399240.5:1205205|2073
MLLLLYFMDEKTKVHGDQITYQR
>ENST00000315872.11|SNV-121009-G-A|1
SQGDDGFYGR
>FUSION-ENST00000489903.1:88451-ENST00000399240.5:1205205|4188
MKTFYFRDNGNFLSWLQVLGYSVD
>FUSION-ENST00000489903.1:88451-ENST00000399240.5:1205205|2765
SYIFLLYMFS
>FUSION-ENST00000489903.1:88451-ENST00000399240.5:1205205|3101
MKFYFCK
>FUSION-ENST00000489903.1:88451-ENST00000399240.5:1205205|488
NETGRSWLR
>FUSION-ENST00000489903.1:88451-ENST00000399240.5:1205205|3143
FSSSSRLQYHSWATLALLLLLPCAK
>FUSION-ENST00000489903.1:88451-ENST00000399240.5:1205205|2475
HAPRVSVVDH
>FUSION-ENST00000489903.1:88451-ENST00000399240.5:1205205|4410
MDWHWSVVR
>FUSION-ENST00000489903.1:88451-ENST00000399240.5:1205205|1001
WNTRFRPR
>FUSION-ENST00000489903.1:88451-ENST00000399240.5:1205205|1852
DHRITGQECEC
>FUSION-ENST00000489903.1:88451-ENST00000399240.5:1205205|480
MSPHWCSSPNFGVIDLHK
>FUSION-ENST00000489903.1:88451-ENST00000399240.5:1205205|4619
VSWFPGIRVYSVIIKLTR
>FUSION-ENST00000489903.1:88451-ENST00000399240.5:1205205|3865
GASVCPLVGWGS
>ENST00000427191.6|INDEL-176970-C-CA|2
TVQVPIQKR
>FUSION-ENST00000489903.1:88451-ENST00000399240.5:1205205|3360
MYMYIGKSLF
>FUSION-ENST00000489903.1:88451-ENST00000399240.5:1205205|3230
MVTSVFLDVVETFKK
>FUSION-ENST00000489903.1:88451-ENST00000399240.5:1205205|4483
MAVESKNVSSWEKQK
>FUSION-ENST00000489903.1:88451-ENST00000399240.5:1205205|3031
MNNTSSD
>FUSION-ENST00000489903.1:88451-ENST00000399240.5:1205205|2568
ESIQPLFFINYPVLGSSL
>FUSION-ENST00000489903.1:88451-ENST00000399240.5:1205205|214
SSNETILVRFHTADK
>FUSION-ENST00000489903.1:88451-ENST00000399240.5:1205205|875
GRGHPGR
>FUSION-ENST00000489903.1:88451-ENST00000399240.5:1205205|4059
PADWHGLLTLINA
>FUSION-ENST00000489903.1:88451-ENST00000399240.5:1205205|776
MLSSPNDLLR
>FUSION-ENST00000489903.1:88451-ENST00000399240.5:1205205|1027
MYGNIFTSSRD
>FUSION-ENST00000489903.1:88451-ENST00000399240.5:1205205|2691
KHPLITVVKPTFHPRE
>FUSION-ENST00000489903.1:88451-ENST00000399240.5:1205205|3602
MKLPILEHF
>ENST00000260184.11|SNV-158290-T-C|5
AMETLKLYFLFSLQLLIKEDYSNK
>FUSION-ENST00000489903.1:88451-ENST00000399240.5:1205205|3854
MTFPVTDLVTPTDTSSFLSLLLHR
>FUSION-ENST00000489903.1:88451-ENST00000399240.5:1205205|2919
MTGPSDFSK
>FUSION-ENST00000489903.1:88451-ENST00000399240.5:1205205|579
NLLGRRFFSTSASK
>FUSION-ENST00000313806.9:88451-ENST00000399240.5:1205205|10
GSQRPVPAAR
>ENST00000339997.8|SNV-38055-A-G|2
NFTNEILTWDLVPQVK
>FUSION-ENST00000489903.1:88451-ENST00000399240.5:1205205|397
FESKIQENYPKFYSS
>FUSION-ENST00000489903.1:88451-ENST00000399240.5:1205205|1727
IVNKAHK
>FUSION-ENST00000489903.1:88451-ENST00000399240.5:1205205|902
SKVYMSFNKSTCLFDAT
>FUSION-ENST00000489903.1:88451-ENST00000399240.5:1205205|2653
KQGLGGGR
>FUSION-ENST00000489903.1:88451-ENST00000399240.5:1205205|3907
MWLVAAELGCTGSSLIHGRVRYEC
>ENST00000295113.5|SNV-557-G-C|3
ADFPMDSSNGNCR
>FUSION-ENST00000489903.1:88451-ENST00000399240.5:1205205|1810
ARFSVELKGI
>FUSION-ENST00000313806.9:88451-ENST00000399240.5:1205205|13
RRGSQRPVPAAR
>FUSION-ENST00000489903.1:88451-ENST00000399240.5:1205205|2743
MALSLGGRGMLLIDIPEKGPR
>FUSION-ENST00000489903.1:88451-ENST00000399240.5:1205205|3345
FVHISGIWAPWPSQVHT
>FUSION-ENST00000489903.1:88451-ENST00000399240.5:1205205|2279
MSRSFLRPHQKPSR
>FUSION-ENST00000489903.1:88451-ENST00000399240.5:1205205|1249
FLTHKLLGDTFKP
>FUSION-ENST00000489903.1:88451-ENST00000399240.5:1205205|4429
HVFPTVLEPASLRSR
>ENST00000651507.1|SNV-15560-T-A|1
HTEFSTFVKDSF
>FUSION-ENST00000489903.1:88451-ENST00000399240.5:1205205|707
ELWAQGGHISPGHHHQKEVR
>ENST00000473989.8|INDEL-53004-C-CA|10
LPLATPKKTR
>FUSION-ENST00000489903.1:88451-ENST00000399240.5:1205205|247
QSKTDSLSKNCQISR
>FUSION-ENST00000489903.1:88451-ENST00000399240.5:1205205|2247
VARPLPTRR
>FUSION-ENST00000489903.1:88451-ENST00000399240.5:1205205|1129
MCDFYSNPRRVLPDSR
>FUSION-ENST00000489903.1:88451-ENST00000399240.5:1205205|4640
MIIFCLYK
>FUSION-ENST00000489903.1:88451-ENST00000399240.5:1205205|4638
VPGGLAVPSLASLLDLESDGVR
>ENST00000488854.6|SNV-8044-G-T|1
SESICSST
>FUSION-ENST00000489903.1:88451-ENST00000399240.5:1205205|1947
MWGLSRLQFMVRFGWGHR
>FUSION-ENST00000489903.1:88451-ENST00000399240.5:1205205|4465
MVKPHLY
>ENST00000515814.1|SNV-4894-G-T|1
LCSSWRGC
>FUSION-ENST00000489903.1:88451-ENST00000399240.5:1205205|2422
LLFLPSLGYIFISNVKTD
>FUSION-ENST00000489903.1:88451-ENST00000399240.5:1205205|342
ARAETWGR
>ENST00000289032.12|SNV-48447-C-A|7
TDLHIGTR
>FUSION-ENST00000489903.1:88451-ENST00000399240.5:1205205|1726
MIVNKAHKI
>FUSION-ENST00000489903.1:88451-ENST00000399240.5:1205205|441
LFPSIQRFTPLPASGPHALACPLLK
>FUSION-ENST00000489903.1:88451-ENST00000399240.5:1205205|1741
YFLNITK
>ENST00000372141.7|SNV-1109992-C-G|3
ETNPYFNRLEQK
>FUSION-ENST00000489903.1:88451-ENST00000399240.5:1205205|4162
MTLLLKMTEIISIIMKR
>FUSION-ENST00000489903.1:88451-ENST00000399240.5:1205205|2336
QEAHILVEAVLRVLPYR
>FUSION-ENST00000489903.1:88451-ENST00000399240.5:1205205|3227
VTSVFLDVVETFKKR
>FUSION-ENST00000489903.1:88451-ENST00000399240.5:1205205|3503
IYVRIMWR
>FUSION-ENST00000489903.1:88451-ENST00000399240.5:1205205|1939
MWSSSQK
>FUSION-ENST00000489903.1:88451-ENST00000399240.5:1205205|2577
FVPLHPSWGNR
>FUSION-ENST00000489903.1:88451-ENST00000399240.5:1205205|3630
MALHADQGRGWP
>ENST00000438741.1|SNV-13325-C-T|1
TSPPRLCS
>FUSION-ENST00000489903.1:88451-ENST00000399240.5:1205205|2645
QEHVVAHRGAVNSSHLALLVL
>FUSION-ENST00000489903.1:88451-ENST00000399240.5:1205205|1838
IVFFPVTSFWIP
>FUSION-ENST00000489903.1:88451-ENST00000399240.5:1205205|3633
HQLAQQPQPQPDLPTP
>ENST00000470908.5|SNV-28160-G-A|2
KVIEVGKNDDLED
>FUSION-ENST00000489903.1:88451-ENST00000399240.5:1205205|2572
MIIHFLRPFQPCFLYSLWNR
>FUSION-ENST00000489903.1:88451-ENST00000399240.5:1205205|1322
MLSRISMLSQYS
>FUSION-ENST00000489903.1:88451-ENST00000399240.5:1205205|4018
MWCVWKDK
>FUSION-ENST00000489903.1:88451-ENST00000399240.5:1205205|2136
SRVGTRWR
>FUSION-ENST00000489903.1:88451-ENST00000399240.5:1205205|1134
GSRSTDGEE
>FUSION-ENST00000489903.1:88451-ENST00000399240.5:1205205|409
MTVLSNFK
>FUSION-ENST00000489903.1:88451-ENST00000399240.5:1205205|3749
GASACLGFR
>FUSION-ENST00000489903.1:88451-ENST00000399240.5:1205205|1036
VGNWVPRGSAPR
>FUSION-ENST00000489903.1:88451-ENST00000399240.5:1205205|1541
MENCWSGS
>FUSION-ENST00000489903.1:88451-ENST00000399240.5:1205205|2857
DPPTSTSQSAGIIGTCHHDWPKR
>FUSION-ENST00000489903.1:88451-ENST00000399240.5:1205205|4612
EVEVTSFHSLCE
>FUSION-ENST00000489903.1:88451-ENST00000399240.5:1205205|3917
MVFYLTFRYLDDFPCYRPSYPNR
>FUSION-ENST00000489903.1:88451-ENST00000399240.5:1205205|2529
RHVDESSPRTT
>ENST00000498004.5|SNV-61228-C-G|3
VILEASPGK
>FUSION-ENST00000489903.1:88451-ENST00000399240.5:1205205|2020
SVLHEVFIDFWPKRSLK
>FUSION-ENST00000489903.1:88451-ENST00000399240.5:1205205|3396
MIFKLSSEGGGLDLSGK
>ENST00000611841.1|SNV-100502-C-T|5
TAGKRSSPIKPLLGMNPFQK
>FUSION-ENST00000489903.1:88451-ENST00000399240.5:1205205|4109
SFATKLQTT
>FUSION-ENST00000489903.1:88451-ENST00000399240.5:1205205|2921
IHPPPPLK
>FUSION-ENST00000489903.1:88451-ENST00000399240.5:1205205|3271
CPPPCPANFLCF
>FUSION-ENST00000489903.1:88451-ENST00000399240.5:1205205|4116
MLCQQTGMAY
>FUSION-ENST00000489903.1:88451-ENST00000399240.5:1205205|797
MNLACILSDHGS
>FUSION-ENST00000489903.1:88451-ENST00000399240.5:1205205|1307
MVPASGEGHR
>ENST00000292432.10|SNV-10915-G-A|1
AAQLCAATLAAVLSCLQHSR
>FUSION-ENST00000489903.1:88451-ENST00000399240.5:1205205|4496
ELLIVLTFYDTHKMPVR
>FUSION-ENST00000489903.1:88451-ENST00000399240.5:1205205|2153
GFTMLARLVWNS
>FUSION-ENST00000489903.1:88451-ENST00000399240.5:1205205|3113
SLPRCSFLRNVFPSP
>FUSION-ENST00000489903.1:88451-ENST00000399240.5:1205205|3950
QCSFFEDLKYHLNDQICSSIR
>FUSION-ENST00000489903.1:88451-ENST00000399240.5:1205205|4243
AVPFISSVRNSC
>FUSION-ENST00000489903.1:88451-ENST00000399240.5:1205205|2354
QRSAFNVHFGLPSKGTMACYESWGR
>FUSION-ENST00000489903.1:88451-ENST00000399240.5:1205205|3095
ERQLLCK
>FUSION-ENST00000489903.1:88451-ENST00000399240.5:1205205|2655
MKQGLGGGR
>FUSION-ENST00000489903.1:88451-ENST00000399240.5:1205205|3780
FSCPNLWSNWEYR
>FUSION-ENST00000489903.1:88451-ENST00000399240.5:1205205|3114
SLPRCSFLR
>FUSION-ENST00000489903.1:88451-ENST00000399240.5:1205205|2841
WHTPVTPVAWEAEVGRLFEPGRLR
>FUSION-ENST00000489903.1:88451-ENST00000399240.5:1205205|130
IVLGSVCSIPLWDTSRNWDIHPIK
>FUSION-ENST00000567887.5:168788-ENST00000272164.6:22413|7
APDHPPADPGAR
>FUSION-ENST00000489903.1:88451-ENST00000399240.5:1205205|4084
GFHRVSQDDLDLLTS
>FUSION-ENST00000489903.1:88451-ENST00000399240.5:1205205|2897
NELAAPLETKSYN
>FUSION-ENST00000489903.1:88451-ENST00000399240.5:1205205|4232
MFSPFPAPSKRTR
>FUSION-ENST00000489903.1:88451-ENST00000399240.5:1205205|1097
ISNRECLSHPFSDFR
>ENST00000583814.5|SNV-26906-G-A|4
MDFNIIEEALIRR
>FUSION-ENST00000567887.5:168788-ENST00000272164.6:22413|1
VPVPVPL
>ENST00000318238.9|INDEL-16554-A-AA|10
SSISRSLFLGLPPVLAR
>ENST00000264316.9|MNV-21853-GAACCCT-G|4
ALYDFLPRGNLALR
>FUSION-ENST00000489903.1:88451-ENST00000399240.5:1205205|4142
MVTFVIVSRTGDTQKIFI
>FUSION-ENST00000489903.1:88451-ENST00000399240.5:1205205|221
MLSAGFRMLLKSSNETILVR
>FUSION-ENST00000489903.1:88451-ENST00000399240.5:1205205|4358
ARSQLTATSASR
>FUSION-ENST00000489903.1:88451-ENST00000399240.5:1205205|351
PALNLKEGK
>FUSION-ENST00000489903.1:88451-ENST00000399240.5:1205205|333
TQAKRGQLGR
>ENST00000261798.10|SNV-38362-C-T|2
QHIPYREDKNLTGTA
>FUSION-ENST00000489903.1:88451-ENST00000399240.5:1205205|3612
LNCMYLRCACDLQWWIPR
>FUSION-ENST00000489903.1:88451-ENST00000399240.5:1205205|1927
MGCLHLS
>ENST00000380900.2|SNV-3194-C-G|2
CNPSVFGSCPRK
>FUSION-ENST00000489903.1:88451-ENST00000399240.5:1205205|209
TYPRLGR
>FUSION-ENST00000489903.1:88451-ENST00000399240.5:1205205|3750
MGASACLGFR
>FUSION-ENST00000489903.1:88451-ENST00000399240.5:1205205|3529
WDFAPLCLNCNHLLTSVYVQK
>FUSION-ENST00000489903.1:88451-ENST00000399240.5:1205205|1843
ELETRTSDS
>FUSION-ENST00000489903.1:88451-ENST00000399240.5:1205205|750
MAQSFLNNC
>FUSION-ENST00000489903.1:88451-ENST00000399240.5:1205205|1188
MPHIAAFFIR
>FUSION-ENST00000489903.1:88451-ENST00000399240.5:1205205|4027
MVTLRFNR
>ENST00000373079.4|SNV-668-C-T|4
VDTLFLKAIHDFERK
>FUSION-ENST00000489903.1:88451-ENST00000399240.5:1205205|3796
DAEIGPTSHSKFMTKLR
>FUSION-ENST00000489903.1:88451-ENST00000399240.5:1205205|550
MKIAKSQHDYDAK
>ENST00000625458.1|SNV-11576-G-A|1
IISAMAMANVKLLAGVLR
>ENST00000458311.6|SNV-22795-C-A|1
HSWQGPKESFSTPTLLTTLLLG
>FUSION-ENST00000634499.1:817769-ENST00000590532.2:34770|15
VFVVAAKRTPFGAYGGLLK
>ENST00000527805.5|SNV-26531-C-G|1
ESSDYSVACKRK
>FUSION-ENST00000489903.1:88451-ENST00000399240.5:1205205|2918
TGPSDFSK
>FUSION-ENST00000489903.1:88451-ENST00000399240.5:1205205|997
WPGSRVHTSTTLLYTSHR
>FUSION-ENST00000489903.1:88451-ENST00000399240.5:1205205|17
KFQGSSMSPGLWFPGFPKP
>FUSION-ENST00000489903.1:88451-ENST00000399240.5:1205205|1051
MLFQLLLLHNKPPK
>ENST00000590602.5|SNV-6069-C-A|7
EREVTGSSQQTLWR
>FUSION-ENST00000489903.1:88451-ENST00000399240.5:1205205|3293
FMKCLLTTAFSR
>FUSION-ENST00000489903.1:88451-ENST00000399240.5:1205205|2557
LVSNSRLQVICLPRPPKVLGLQG
>FUSION-ENST00000489903.1:88451-ENST00000399240.5:1205205|4739
AVCLGKLPGMLSR
>FUSION-ENST00000489903.1:88451-ENST00000399240.5:1205205|3911
MWLVAAELGCTGSSLIHGR
>FUSION-ENST00000489903.1:88451-ENST00000399240.5:1205205|1475
IKLCPLHWMDLK
>ENST00000442544.7|SNV-411991-G-T|1
WNKDGIHLALGMDERK
>FUSION-ENST00000382713.10:423-ENST00000577772.5:159460|36
LGFDILLGQHNDEMQELSGNIK
>FUSION-ENST00000489903.1:88451-ENST00000399240.5:1205205|1565
MFQSSIILLKR
>FUSION-ENST00000489903.1:88451-ENST00000399240.5:1205205|257
TPDKPIRSR
>FUSION-ENST00000664664.1:54171-ENST00000428376.6:864|18
VGPSGASQKTEGFLLR
>ENST00000442668.7|SNV-10331-A-G|4
SNVESALSRGLK
>FUSION-ENST00000489903.1:88451-ENST00000399240.5:1205205|329
HGEGWDR
>ENST00000389484.8|SNV-1075876-G-T|1
TGFNFGSDGRSCKRPK
>FUSION-ENST00000489903.1:88451-ENST00000399240.5:1205205|2670
NSVCLIFSSFICFHDTYNFDGFLIR
>FUSION-ENST00000489903.1:88451-ENST00000399240.5:1205205|4613
KEVEVTSFHSLCE
>ENST00000497000.1|SNV-2022-G-A|5
LWASRQHCQR
>FUSION-ENST00000489903.1:88451-ENST00000399240.5:1205205|1534
IIDIFCKGKYL
>ENST00000528819.1|MNV-42817-CGAG-C|2
KTGLSGSHTYSKFSSMTQ
>ENST00000525513.1|MNV-1747-AAGGTGGGTAGGGGCATCTCCAAGGCGGTGGGGGCTGTGGCTCCCAGCGGATGACTCTGAGCGGCTCCTTCCCC-A|2
TRASDRPSSARCS
>FUSION-ENST00000489903.1:88451-ENST00000399240.5:1205205|1053
MHILQQPLT
>FUSION-ENST00000489903.1:88451-ENST00000399240.5:1205205|1371
HACLSSR
>FUSION-ENST00000489903.1:88451-ENST00000399240.5:1205205|312
SEIERQLMCFSRHLCFR
>ENST00000334444.11|MNV-58133-CACAGAA-C|2
ETSGSKSQDK
>FUSION-ENST00000489903.1:88451-ENST00000399240.5:1205205|103
GETKSWR
>ENST00000081029.8|SNV-44588-C-T|2
SVVSLKNEEENENSIS
>ENST00000389484.8|SNV-1075876-G-T|5
CRTGFNFGSDGR
>FUSION-ENST00000489903.1:88451-ENST00000399240.5:1205205|4025
MYKHMWCVWK
>ENST00000398944.7|SNV-2531-C-T|6
IRDVTKCLEEFEFLGK
>ENST00000524905.1|SNV-2233-C-G|5
MLDFPSSRKVR
>ENST00000590602.5|SNV-6069-C-A|5
EVTGSSQQTLWR
>ENST00000376636.7|INDEL-137836-C-CA|6
MIGLTVGFDKKR
>FUSION-ENST00000489903.1:88451-ENST00000399240.5:1205205|4143
VTFVIVSRTGDTQK
>FUSION-ENST00000489903.1:88451-ENST00000399240.5:1205205|3272
MCQLLFG
>ENST00000403437.2|SNV-15645-G-T|2
LLASIDIYHTQYKFGHTK
>FUSION-ENST00000489903.1:88451-ENST00000399240.5:1205205|361
MSGFGVTNIFCLAKFGSGF
>FUSION-ENST00000489903.1:88451-ENST00000399240.5:1205205|1242
IVCFLGCIPIHGSEQVREGEK
>FUSION-ENST00000489903.1:88451-ENST00000399240.5:1205205|4520
LIMSQCLWVR
>FUSION-ENST00000489903.1:88451-ENST00000399240.5:1205205|927
GISFSHLFK
>FUSION-ENST00000489903.1:88451-ENST00000399240.5:1205205|1120
QGEAVSSTMSLV
>FUSION-ENST00000489903.1:88451-ENST00000399240.5:1205205|1963
MEEGKGEAGNLLHRAAGWSECK
>FUSION-ENST00000489903.1:88451-ENST00000399240.5:1205205|4223
TSANIEDFSK
>FUSION-ENST00000489903.1:88451-ENST00000399240.5:1205205|605
MITILLKKK
>FUSION-ENST00000489903.1:88451-ENST00000399240.5:1205205|3890
MFQCCLLSSALSLKI
>ENST00000625458.1|SNV-11576-G-A|3
IISAMAMANVK
>FUSION-ENST00000306378.11:29260-ENST00000621439.4:47761|4
LIMKPYRNMKPSTICYSVIR
>FUSION-ENST00000489903.1:88451-ENST00000399240.5:1205205|3014
LLEPAELSQLYSECLQEFISQHCCS
>ENST00000532967.5|SNV-12699-G-T|2
FCLTWGK
>FUSION-ENST00000489903.1:88451-ENST00000399240.5:1205205|4367
EGAVCQAAEAGRK
>FUSION-ENST00000489903.1:88451-ENST00000399240.5:1205205|1420
MYFWEEFISAKTK
>ENST00000377325.2|INDEL-8394-G-GA|1
IFQEPKTC
>FUSION-ENST00000489903.1:88451-ENST00000399240.5:1205205|3490
QCRKEIQDSFFACR
>FUSION-ENST00000489903.1:88451-ENST00000399240.5:1205205|4363
VALEGPMC
>FUSION-ENST00000489903.1:88451-ENST00000399240.5:1205205|1353
IEHHLAPGK
>FUSION-ENST00000489903.1:88451-ENST00000399240.5:1205205|4017
WCVWKDK
>FUSION-ENST00000489903.1:88451-ENST00000399240.5:1205205|94
CLLDRQR
>FUSION-ENST00000489903.1:88451-ENST00000399240.5:1205205|3610
YLRCACDLQWWIPR
>ENST00000389484.8|SNV-1075876-G-T|2
TGFNFGSDGRSCK
>FUSION-ENST00000489903.1:88451-ENST00000399240.5:1205205|1976
RDRISSLLR
>ENST00000368399.1|SNV-610-A-T|1
ADFARRGLR
>FUSION-ENST00000489903.1:88451-ENST00000399240.5:1205205|2121
SHRAWPLGSSL
>FUSION-ENST00000489903.1:88451-ENST00000399240.5:1205205|4712
QGTGREEILRLLISLAELK
>ENST00000497000.1|SNV-2022-G-A|3
QHCQRLSWASTLWC
>FUSION-ENST00000489903.1:88451-ENST00000399240.5:1205205|1130
CDFYSNPRR
>FUSION-ENST00000313806.9:88451-ENST00000399240.5:1205205|24
VFVDGLCRVRTAPGGPSGR
>FUSION-ENST00000489903.1:88451-ENST00000399240.5:1205205|4495
ELLIVLTFYDTHKMPVRVIGSVYTI
>FUSION-ENST00000489903.1:88451-ENST00000399240.5:1205205|3172
ASTHKLVGSEGHEHSSVHNAVRAS
>FUSION-ENST00000489903.1:88451-ENST00000399240.5:1205205|1288
VMKINVK
>FUSION-ENST00000489903.1:88451-ENST00000399240.5:1205205|1078
CHPSKPKSGEEEIKGQQFIDSK
>FUSION-ENST00000489903.1:88451-ENST00000399240.5:1205205|3073
VMLGRLPLVMSIDPSLGPK
>FUSION-ENST00000489903.1:88451-ENST00000399240.5:1205205|4344
CFILYIK
>FUSION-ENST00000489903.1:88451-ENST00000399240.5:1205205|2151
LARLVWNS
>ENST00000495421.1|SNV-1036-C-T|2
LELRLSYILALPV
>ENST00000288078.11|SNV-13358-G-C|2
CVRPDRRVPLVSGVVFFSVETAER
>FUSION-ENST00000489903.1:88451-ENST00000399240.5:1205205|4141
VTFVIVSRTGDTQKIFI
>FUSION-ENST00000489903.1:88451-ENST00000399240.5:1205205|3466
MGAVVNNNGRC
>ENST00000645522.1|SNV-18321-C-G|3
AAYPAGRGGHCGAAPAAGRAENHR
>ENST00000546116.1|SNV-39464-C-A|2
KTKSCSVIPSVSAGAVGQGYYGGK
>FUSION-ENST00000489903.1:88451-ENST00000399240.5:1205205|1602
MYGQMLIWDLELRFLNCT
>ENST00000651507.1|SNV-15560-T-A|3
MCFTVRHTEFSTFVKDSF
>FUSION-ENST00000489903.1:88451-ENST00000399240.5:1205205|4576
GAAHSPPKR
>ENST00000261383.3|SNV-156309-G-A|4
QASGHWETWTQYITKKEEK
>FUSION-ENST00000489903.1:88451-ENST00000399240.5:1205205|2828
MHTVQARILK
>FUSION-ENST00000489903.1:88451-ENST00000399240.5:1205205|4655
GMREGCALMSNSRVL
>FUSION-ENST00000489903.1:88451-ENST00000399240.5:1205205|2023
SLQSKSVLHEVFIDFWPKR
>ENST00000640109.1|INDEL-100119-C-CA|5
TSFFQSKKTQVTTK
>FUSION-ENST00000489903.1:88451-ENST00000399240.5:1205205|680
PSPCIIRCK
>FUSION-ENST00000489903.1:88451-ENST00000399240.5:1205205|3930
MGILILWK
>FUSION-ENST00000489903.1:88451-ENST00000399240.5:1205205|2067
VHGDQITYQR
>FUSION-ENST00000489903.1:88451-ENST00000399240.5:1205205|2779
FFEFISSFVK
>ENST00000479422.1|SNV-8044-G-T|1
SESILPQQTPAPAVEEAEEEVKKK
>FUSION-ENST00000489903.1:88451-ENST00000399240.5:1205205|3578
MDIYVLAQHMDPPCENLR
>FUSION-ENST00000489903.1:88451-ENST00000399240.5:1205205|4051
RLFNGTGEK
>FUSION-ENST00000489903.1:88451-ENST00000399240.5:1205205|3384
ASGRQTVVC
>FUSION-ENST00000489903.1:88451-ENST00000399240.5:1205205|1660
TFHDFMCYK
>ENST00000507638.1|SNV-81402-T-C|4
QVHSIIRRPLPATLPQR
>ENST00000356840.8|SNV-16158-G-A|2
LKEAMLCMVCCK
>FUSION-ENST00000489903.1:88451-ENST00000399240.5:1205205|4701
MALGTVWIK
>ENST00000492366.5|SNV-14474-G-T|3
DWPHKICVCRFHPAGHQVQLCVPR
>FUSION-ENST00000489903.1:88451-ENST00000399240.5:1205205|784
EEPTVAWTNRERFLNG
>ENST00000273353.4|SNV-145666-G-C|2
ERPEVAESQVNKLK
>FUSION-ENST00000489903.1:88451-ENST00000399240.5:1205205|1786
LNEKVVLMFTILK
>FUSION-ENST00000489903.1:88451-ENST00000399240.5:1205205|2732
MCLHMGLYS
>ENST00000610940.4|SNV-16790-C-T|2
FIEEEELQMTRMLQR
>FUSION-ENST00000489903.1:88451-ENST00000399240.5:1205205|2046
RSTLSRK
>FUSION-ENST00000489903.1:88451-ENST00000399240.5:1205205|1123
VLPDSRAGSPLLSILGTSSLL
>FUSION-ENST00000489903.1:88451-ENST00000399240.5:1205205|2056
MFSFSFFHKQFTEVANFFIKLSR
>FUSION-ENST00000489903.1:88451-ENST00000399240.5:1205205|2423
LLFLPSLGYIFISNVK
>FUSION-ENST00000489903.1:88451-ENST00000399240.5:1205205|3079
MIIINNKYVCMCV
>FUSION-ENST00000489903.1:88451-ENST00000399240.5:1205205|2634
ELSQKEGTWCRSYR
>FUSION-ENST00000489903.1:88451-ENST00000399240.5:1205205|1924
MICASSFARLGK
>FUSION-ENST00000489903.1:88451-ENST00000399240.5:1205205|3287
KCLLTTAFSREIEPIGCICI
>FUSION-ENST00000489903.1:88451-ENST00000399240.5:1205205|3235
ENLFCKRDVFEDLFTR
>ENST00000560224.1|SNV-9589-C-T|3
QGHPGQTISWPK
>FUSION-ENST00000489903.1:88451-ENST00000399240.5:1205205|4742
GITMAVCLGKLPGMLSRAAIVR
>ENST00000652557.1|SNV-40181-G-A|2
MLYITCFREIAKR
>FUSION-ENST00000489903.1:88451-ENST00000399240.5:1205205|2561
MDFRMLR
>ENST00000262207.9|SNV-32074-G-C|4
ENLCYKEGSDSYYPPR
>ENST00000367256.9|SNV-320939-T-C|1
EFCKPASGTTYFASDPARRIQR
>FUSION-ENST00000489903.1:88451-ENST00000399240.5:1205205|2975
ALLSGRVS
>ENST00000489003.5|MNV-9907-GTCTTGCTTAGAGT-G|7
AWLMDRLCPIRLR
>FUSION-ENST00000489903.1:88451-ENST00000399240.5:1205205|2657
ITSRHDYKMK
>FUSION-ENST00000489903.1:88451-ENST00000399240.5:1205205|3845
MDCVGDPQTPLFTR
>ENST00000261332.11|SNV-8192-C-G|4
IHTGEKPYECVQCGKSYSQSSNVFR
>FUSION-ENST00000489903.1:88451-ENST00000399240.5:1205205|830
MSVPWHSDSPDSSENGSANTTD
>ENST00000424847.6|SNV-387-G-A|6
MVAVLGDR
>FUSION-ENST00000489903.1:88451-ENST00000399240.5:1205205|862
GLDVILGLQEEWGK
>ENST00000618562.2|SNV-63196-T-C|1
DPEEQLRSVSSVDELMTVLYPEYWK
>FUSION-ENST00000489903.1:88451-ENST00000399240.5:1205205|4654
MREGCALMSNSR
>FUSION-ENST00000489903.1:88451-ENST00000399240.5:1205205|2069
TKVHGDQITYQR
>FUSION-ENST00000489903.1:88451-ENST00000399240.5:1205205|3708
CSEPGCPMPPSVTKRQAK
>FUSION-ENST00000489903.1:88451-ENST00000399240.5:1205205|1326
MFSIKIIFLMLSRISMLSQYS
>FUSION-ENST00000489903.1:88451-ENST00000399240.5:1205205|2031
VFDFPGA
>FUSION-ENST00000489903.1:88451-ENST00000399240.5:1205205|2593
YLIDFKW
>FUSION-ENST00000489903.1:88451-ENST00000399240.5:1205205|849
MHSFEMQTDLQNLLIKYK
>FUSION-ENST00000489903.1:88451-ENST00000399240.5:1205205|1386
NVAIKEVKIIIIQGHR
>FUSION-ENST00000489903.1:88451-ENST00000399240.5:1205205|1191
SFSSRAR
>FUSION-ENST00000489903.1:88451-ENST00000399240.5:1205205|4659
IWSFRMGMREGCALMSNSR
>FUSION-ENST00000489903.1:88451-ENST00000399240.5:1205205|4526
LGSILVKAMGLKHTFPTYAV
>FUSION-ENST00000489903.1:88451-ENST00000399240.5:1205205|1706
GVSLHKLSLPAAIHVR
>ENST00000254624.10|SNV-49770-A-T|4
IAGIRGIQGVVRITVNDELR
>ENST00000375400.7|SNV-255291-C-T|3
LTEHNEMILFK
>FUSION-ENST00000489903.1:88451-ENST00000399240.5:1205205|791
MFAHSHEDFFRINS
>FUSION-ENST00000489903.1:88451-ENST00000399240.5:1205205|543
VTAGGGSHQVTGGK
>FUSION-ENST00000489903.1:88451-ENST00000399240.5:1205205|3139
NPLVKVRK
>FUSION-ENST00000489903.1:88451-ENST00000399240.5:1205205|2684
LPVQPVEP
>FUSION-ENST00000489903.1:88451-ENST00000399240.5:1205205|1126
LEQPVSF
>FUSION-ENST00000489903.1:88451-ENST00000399240.5:1205205|2706
MPAKQLVRITFLLSR
>FUSION-ENST00000489903.1:88451-ENST00000399240.5:1205205|404
NICLNETDKVGSGGLEFAMFESK
>ENST00000372382.8|SNV-62595-A-G|4
DNASGASVVAIDNKIEQAMGLVK
>ENST00000567108.2|SNV-1277-C-T|5
HGQWSAMPFRITGLPGTKNCSLK
>FUSION-ENST00000489903.1:88451-ENST00000399240.5:1205205|3557
TQWQFKR
>FUSION-ENST00000489903.1:88451-ENST00000399240.5:1205205|3157
MPQIYMK
>ENST00000375826.4|SNV-142-C-A|1
GPGPGVGASPAAGLFHPGRRQSR
>FUSION-ENST00000489903.1:88451-ENST00000399240.5:1205205|196
WEFWEIQFK
>ENST00000354373.2|SNV-3178-A-G|2
HYWEVDVGTSTEWDLGVCGESVHR
>FUSION-ENST00000489903.1:88451-ENST00000399240.5:1205205|775
MLSSPNDLLRNYLK
>FUSION-ENST00000489903.1:88451-ENST00000399240.5:1205205|2981
DGKPSYALPR
>FUSION-ENST00000489903.1:88451-ENST00000399240.5:1205205|973
KYAKVGFPK
>FUSION-ENST00000489903.1:88451-ENST00000399240.5:1205205|3893
LHVTCGMFQCCLLSSALSLKI
>FUSION-ENST00000489903.1:88451-ENST00000399240.5:1205205|3872
YFPVLLKEDFLHLLHGSGGCSCP
>FUSION-ENST00000489903.1:88451-ENST00000399240.5:1205205|1104
MCTTGFSAQG
>FUSION-ENST00000489903.1:88451-ENST00000399240.5:1205205|1286
MKINVKLH
>FUSION-ENST00000489903.1:88451-ENST00000399240.5:1205205|4680
LELGEEVTWLET
>FUSION-ENST00000489903.1:88451-ENST00000399240.5:1205205|1223
PYSLGMWDSPR
>FUSION-ENST00000489903.1:88451-ENST00000399240.5:1205205|1612
MDLHPHCELRW
>FUSION-ENST00000489903.1:88451-ENST00000399240.5:1205205|3166
VFPLCTHMPSVPLCVHILSSYK
>FUSION-ENST00000489903.1:88451-ENST00000399240.5:1205205|444
VSLVLIPNHFLHDPPPQPP
>FUSION-ENST00000489903.1:88451-ENST00000399240.5:1205205|4030
TNYHFVNYASNHR
>FUSION-ENST00000489903.1:88451-ENST00000399240.5:1205205|335
MCQTCTLCWSGKTQAKR
>FUSION-ENST00000489903.1:88451-ENST00000399240.5:1205205|1361
RLMKSFR
>FUSION-ENST00000489903.1:88451-ENST00000399240.5:1205205|2124
IVRFLRPPQPCGTVS
>FUSION-ENST00000489903.1:88451-ENST00000399240.5:1205205|85
QDCKHTHSLSK
>ENST00000081029.8|SNV-44588-C-T|3
KSVVSLKNEEENENSIS
>FUSION-ENST00000489903.1:88451-ENST00000399240.5:1205205|3565
RLEEPALWSFTMSSWCSN
>FUSION-ENST00000489903.1:88451-ENST00000399240.5:1205205|3376
AHQVTHHADLHHHRGVLLVWNFI
>FUSION-ENST00000489903.1:88451-ENST00000399240.5:1205205|3657
SHRARPTLLL
>ENST00000333483.14|SNV-60-C-T|5
AGSYPEGAPVVLADK
>ENST00000360383.7|MNV-15695-CTGCATGGATAGCCTATGGACAT-C|9
ATTLEKTYGPHLRWR
>FUSION-ENST00000489903.1:88451-ENST00000399240.5:1205205|3478
MYLDPGENKAISLLSWSAHFHGR
>ENST00000470031.1|SNV-767-G-A|1
ISGPTPDLLDLSLHLMRSR
>ENST00000546450.1|SNV-83452-C-A|1
TAQNRYQCPQMSAD
>FUSION-ENST00000489903.1:88451-ENST00000399240.5:1205205|3017
DSFIYRVGR
>FUSION-ENST00000489903.1:88451-ENST00000399240.5:1205205|3843
MDCVGDPQTPLFTRMSHPCR
>FUSION-ENST00000489903.1:88451-ENST00000399240.5:1205205|4510
CILFLRSESVSANLTQGEGITK
>FUSION-ENST00000489903.1:88451-ENST00000399240.5:1205205|2132
GDGFPHAVLVIVSLLR
>FUSION-ENST00000489903.1:88451-ENST00000399240.5:1205205|1378
IIIIQGHRLSL
>FUSION-ENST00000489903.1:88451-ENST00000399240.5:1205205|3318
MFFLILCMIQSMNTIFIML
>FUSION-ENST00000489903.1:88451-ENST00000399240.5:1205205|1841
RLSMIVFFPVTSFWIP
>ENST00000286096.9|SNV-10210-G-A|2
GMADHWPCMQK
>FUSION-ENST00000489903.1:88451-ENST00000399240.5:1205205|1317
MGCKVYLSETVFKSFIFQK
>FUSION-ENST00000489903.1:88451-ENST00000399240.5:1205205|2403
VTHKTSPWKK
>FUSION-ENST00000219313.9:4331-ENST00000531744.5:1964|6
VNAGSKAASLHWTSER
>FUSION-ENST00000489903.1:88451-ENST00000399240.5:1205205|1255
ALPLNTVKMAIK
>ENST00000641123.1|SNV-1059-G-T|2
LLCSSFRDSTAGSPPP
>FUSION-ENST00000489903.1:88451-ENST00000399240.5:1205205|2626
LQYSVIFCLPLEKQWVRDPK
>ENST00000449260.6|SNV-11609-G-T|2
NQDWLCVSRQLR
>FUSION-ENST00000489903.1:88451-ENST00000399240.5:1205205|620
MGYSSPGEN
>FUSION-ENST00000489903.1:88451-ENST00000399240.5:1205205|58
VLTSPLSSR
>ENST00000651507.1|SNV-15560-T-A|5
QFLRNFIR
>FUSION-ENST00000489903.1:88451-ENST00000399240.5:1205205|1586
FIKLYLQR
>FUSION-ENST00000489903.1:88451-ENST00000399240.5:1205205|683
MPSPCIIR
>FUSION-ENST00000489903.1:88451-ENST00000399240.5:1205205|2487
RVLSHSAWICGK
>FUSION-ENST00000489903.1:88451-ENST00000399240.5:1205205|4541
FIFQAIFFVSLFLSF
>FUSION-ENST00000489903.1:88451-ENST00000399240.5:1205205|261
AKVKTPDKPIR
>FUSION-ENST00000489903.1:88451-ENST00000399240.5:1205205|3059
MGSLTCG
>FUSION-ENST00000489903.1:88451-ENST00000399240.5:1205205|3484
EIQDSFFACRSPVLITF
>FUSION-ENST00000489903.1:88451-ENST00000399240.5:1205205|2564
LVRLVSNSR
>FUSION-ENST00000489903.1:88451-ENST00000399240.5:1205205|1678
VMNQPWKTTVWNELVR
>FUSION-ENST00000489903.1:88451-ENST00000399240.5:1205205|1349
SHSPYPGCWTTTNCLLTVQFGK
>ENST00000618371.4|SNV-9817-C-T|4
MLRKQASPNTDWR
>ENST00000379374.5|SNV-64640-C-T|3
LEIKIAEIMISHENRTSEAMYNK
>ENST00000304623.13|SNV-557850-C-T|1
TSTAPSSPGVDSVLLQR
>FUSION-ENST00000489903.1:88451-ENST00000399240.5:1205205|185
KVSFLNTCFGSVFILSGENHYL
>FUSION-ENST00000489903.1:88451-ENST00000399240.5:1205205|3499
WRKHSLQEMQCR
>FUSION-ENST00000489903.1:88451-ENST00000399240.5:1205205|898
SFNKSTCLFDAT
>FUSION-ENST00000469412.5:220735-ENST00000399804.5:25761|2
MGSFRLWI
>FUSION-ENST00000489903.1:88451-ENST00000399240.5:1205205|1024
FYKATFLQS
>FUSION-ENST00000489903.1:88451-ENST00000399240.5:1205205|1406
GLCHSGVLAVLPFFHTPPHH
>FUSION-ENST00000489903.1:88451-ENST00000399240.5:1205205|3829
VKLSLIQNTK
>FUSION-ENST00000489903.1:88451-ENST00000399240.5:1205205|479
SPHWCSSPNFGVIDLHK
>FUSION-ENST00000489903.1:88451-ENST00000399240.5:1205205|3187
MNLKLKLIS
>ENST00000261336.7|SNV-39464-C-A|1
VFTNSKIRK
>FUSION-ENST00000313806.9:88451-ENST00000399240.5:1205205|4
RPPGCSAADPSGLGR
>FUSION-ENST00000489903.1:88451-ENST00000399240.5:1205205|957
MAVNNNSHLFCL
>FUSION-ENST00000489903.1:88451-ENST00000399240.5:1205205|2812
QNPVLLLGNRRR
>ENST00000339997.8|SNV-38055-A-G|4
QFSHTNAALEEVSRCVNDMR
>FUSION-ENST00000489903.1:88451-ENST00000399240.5:1205205|4756
LLPPPPPTPAKSTQFRHFGG
>ENST00000360383.7|MNV-15695-CTGCATGGATAGCCTATGGACAT-C|5
WRVSTTK
>FUSION-ENST00000489903.1:88451-ENST00000399240.5:1205205|2873
MQCDGRNPDSSAR
>FUSION-ENST00000489903.1:88451-ENST00000399240.5:1205205|2741
GMLLIDIPEK
>FUSION-ENST00000489903.1:88451-ENST00000399240.5:1205205|523
MHSHVPFSR
>FUSION-ENST00000489903.1:88451-ENST00000399240.5:1205205|1005
GLENLAQGHTAKK
>FUSION-ENST00000489903.1:88451-ENST00000399240.5:1205205|1773
CPHIFIRSAVK
>FUSION-ENST00000489903.1:88451-ENST00000399240.5:1205205|541
EHLVGGWGSSWRNWT
>FUSION-ENST00000489903.1:88451-ENST00000399240.5:1205205|3899
ILYYFYL
>FUSION-ENST00000489903.1:88451-ENST00000399240.5:1205205|3801
GYDEFLPPFMPHPLCASY
>FUSION-ENST00000489903.1:88451-ENST00000399240.5:1205205|1665
YQQLCGFSTTLSAPNTEFTLKER
>FUSION-ENST00000489903.1:88451-ENST00000399240.5:1205205|531
MGTLLPPRPFAVF
>ENST00000251108.10|SNV-32682-C-A|3
IYAGDVDVGK
>FUSION-ENST00000489903.1:88451-ENST00000399240.5:1205205|2306
YFHFCCSVV
>FUSION-ENST00000489903.1:88451-ENST00000399240.5:1205205|269
DTSYMAAARENDEK
>FUSION-ENST00000489903.1:88451-ENST00000399240.5:1205205|3742
CNTCRSDS
>FUSION-ENST00000489903.1:88451-ENST00000399240.5:1205205|4186
TFYFRDNGNFLSWLQVLGYSVD
>ENST00000549335.5|SNV-60922-C-A|4
QYLSAKASTGHALDCFEVCR
>FUSION-ENST00000489903.1:88451-ENST00000399240.5:1205205|3167
MVFPLCTHMPSVPLCVHILSSYK
>FUSION-ENST00000489903.1:88451-ENST00000399240.5:1205205|4338
MDVYACRWR
>FUSION-ENST00000489903.1:88451-ENST00000399240.5:1205205|1578
MLKIYSTTKIAHGGK
>FUSION-ENST00000489903.1:88451-ENST00000399240.5:1205205|4388
SRVHLAGVSVTGSK
>FUSION-ENST00000489903.1:88451-ENST00000399240.5:1205205|3323
SEFKKPSSFSTLLSTKLFHN
>FUSION-ENST00000489903.1:88451-ENST00000399240.5:1205205|4021
HMWCVWK
>FUSION-ENST00000489903.1:88451-ENST00000399240.5:1205205|383
MNDSCVKEELVFSSM
>FUSION-ENST00000489903.1:88451-ENST00000399240.5:1205205|1204
TNHFLHLKKLFSR
>FUSION-ENST00000489903.1:88451-ENST00000399240.5:1205205|1514
MFTRGSVPVWKLQQLYFR
>ENST00000431078.1|SNV-888933-C-A|3
EYPENLESSFR
>ENST00000286096.9|SNV-10210-G-A|3
EQFLVPGRPVILKGMADHWPCMQK
>FUSION-ENST00000489903.1:88451-ENST00000399240.5:1205205|4561
MHLASQNLFSGRRTSFESNLMIEVF
>FUSION-ENST00000489903.1:88451-ENST00000399240.5:1205205|4147
AFCVAFVAWNEVDPAGCLRGCA
>FUSION-ENST00000489903.1:88451-ENST00000399240.5:1205205|3198
TAAGCDCSRLSLASPIFRNPSR
>ENST00000257963.9|SNV-35127-G-A|2
YMTPEVLDETINMK
>FUSION-ENST00000489903.1:88451-ENST00000399240.5:1205205|1572
NPDRDIT
>FUSION-ENST00000489903.1:88451-ENST00000399240.5:1205205|1862
TNSKTFR
>FUSION-ENST00000489903.1:88451-ENST00000399240.5:1205205|2134
WRWSDRGDGFPHAVLVIVSLLR
>FUSION-ENST00000489903.1:88451-ENST00000399240.5:1205205|2951
MALDLPTCRSPLLR
>FUSION-ENST00000489903.1:88451-ENST00000399240.5:1205205|1389
MNVAIKEVK
>FUSION-ENST00000489903.1:88451-ENST00000399240.5:1205205|1895
FQRTSGPSVGPSSGYFG
>FUSION-ENST00000489903.1:88451-ENST00000399240.5:1205205|807
MRTINIAL
>ENST00000565631.5|SNV-90647-G-T|1
VFFTTSKTLSYSS
>FUSION-ENST00000489903.1:88451-ENST00000399240.5:1205205|2096
EESLFCVSNK
>ENST00000261383.3|SNV-83894-G-A|2
LEPISAAASKEYSLEK
>FUSION-ENST00000489903.1:88451-ENST00000399240.5:1205205|107
MIPLFVL
>FUSION-ENST00000489903.1:88451-ENST00000399240.5:1205205|2843
WHTPVTPVAWEAEVGR
>ENST00000482722.5|SNV-10062-C-G|4
EQRAAQASTARMGPQAR
>FUSION-ENST00000489903.1:88451-ENST00000399240.5:1205205|268
DTSYMAAARENDEKAK
>ENST00000312629.10|SNV-4954-A-T|5
GKLALPPFLTPDAR
>FUSION-ENST00000489903.1:88451-ENST00000399240.5:1205205|2143
MVCCVPTRNLILNCNPHNAHMSR
>FUSION-ENST00000489903.1:88451-ENST00000399240.5:1205205|30
KILTTLQNDSSFCPLK
>FUSION-ENST00000489903.1:88451-ENST00000399240.5:1205205|4104
WTQLAAFGAVPEILSIFSFVSVKR
>FUSION-ENST00000567887.5:168788-ENST00000272164.6:22413|8
LADGQRAPDHPPADPGAR
>ENST00000525513.1|MNV-1747-AAGGTGGGTAGGGGCATCTCCAAGGCGGTGGGGGCTGTGGCTCCCAGCGGATGACTCTGAGCGGCTCCTTCCCC-A|3
MTRASDRPSSARCS
>FUSION-ENST00000489903.1:88451-ENST00000399240.5:1205205|2835
IVTLHSNLGDR
>FUSION-ENST00000489903.1:88451-ENST00000399240.5:1205205|4269
MACQAGGTLLLRWK
>FUSION-ENST00000489903.1:88451-ENST00000399240.5:1205205|252
ETYSLSRE
>ENST00000360127.7|SNV-2914-C-T|3
GPKLEHRQSK
>FUSION-ENST00000489903.1:88451-ENST00000399240.5:1205205|2831
IVTLHSNLGDRVRACL
>FUSION-ENST00000489903.1:88451-ENST00000399240.5:1205205|4314
LISSGNTLTDTFR
>FUSION-ENST00000489903.1:88451-ENST00000399240.5:1205205|509
HALKTGP
>ENST00000510457.1|MNV-21853-GAACCCT-G|5
SKSRHFMIFCPEVI
>FUSION-ENST00000489903.1:88451-ENST00000399240.5:1205205|4463
IHIKCLSE
>FUSION-ENST00000489903.1:88451-ENST00000399240.5:1205205|204
GLIGLTVPHGWGGLR
>FUSION-ENST00000489903.1:88451-ENST00000399240.5:1205205|4297
YLYYIRVL
>ENST00000039989.9|INDEL-91281-C-CG|1
QRPISTTVA
>ENST00000039989.9|INDEL-91281-C-CG|3
GITKSRQRPISTTVA
>FUSION-ENST00000489903.1:88451-ENST00000399240.5:1205205|399
FESKIQENYPK
>FUSION-ENST00000489903.1:88451-ENST00000399240.5:1205205|1583
LYLQREMLKIYSTTK
>FUSION-ENST00000489903.1:88451-ENST00000399240.5:1205205|259
VKTPDKPIRSR
>FUSION-ENST00000489903.1:88451-ENST00000399240.5:1205205|91
QRLPVLK
>FUSION-ENST00000489903.1:88451-ENST00000399240.5:1205205|1709
VLKMGVSLHKLSLPAAIHVR
>ENST00000492581.5|SNV-148701-G-A|8
GGKMEATPFKWFMEMCVQGYLAVR
>ENST00000264108.5|SNV-43347-T-G|1
TCRGFREYHER
>ENST00000360127.7|SNV-2914-C-T|6
SQPLSSSFHDILSPCKERGPK
>ENST00000423902.7|MNV-174357-TC-T|2
TLLKTEGQVIHLP
>FUSION-ENST00000489903.1:88451-ENST00000399240.5:1205205|186
QRVGEGEGTSEK
>ENST00000567107.6|SNV-6316-A-T|3
IWELEEK
>FUSION-ENST00000489903.1:88451-ENST00000399240.5:1205205|4554
FFTSRAALNPPHHSTP
>FUSION-ENST00000489903.1:88451-ENST00000399240.5:1205205|2663
YIVTATTK
>FUSION-ENST00000489903.1:88451-ENST00000399240.5:1205205|3337
MSFSRKISILYLYLLLK
>FUSION-ENST00000489903.1:88451-ENST00000399240.5:1205205|888
NGDMSDFLEVCP
>FUSION-ENST00000489903.1:88451-ENST00000399240.5:1205205|1216
FVIYFISVNHFLLASFR
>FUSION-ENST00000556496.2:817769-ENST00000590532.2:34770|20
TSYSGNQCNDRVFVVAAK
>FUSION-ENST00000489903.1:88451-ENST00000399240.5:1205205|709
ELWAQGGHISPGHHHQK
>FUSION-ENST00000489903.1:88451-ENST00000399240.5:1205205|3889
FQCCLLSSALSLKI
>FUSION-ENST00000489903.1:88451-ENST00000399240.5:1205205|4666
EKGAEPPSEPLLSIWR
>FUSION-ENST00000489903.1:88451-ENST00000399240.5:1205205|4459
MGSTIFL
>FUSION-ENST00000489903.1:88451-ENST00000399240.5:1205205|3673
MKSIGASL
>FUSION-ENST00000489903.1:88451-ENST00000399240.5:1205205|879
SLLCNLPVLLER
>FUSION-ENST00000489903.1:88451-ENST00000399240.5:1205205|3083
RAHHSPHPRPSVLKVSS
>FUSION-ENST00000489903.1:88451-ENST00000399240.5:1205205|662
GICSATVK
>FUSION-ENST00000489903.1:88451-ENST00000399240.5:1205205|773
LSSPNDLLR
>FUSION-ENST00000489903.1:88451-ENST00000399240.5:1205205|3701
QAKWVHA
>ENST00000470031.1|SNV-767-G-A|3
CRISGPTPDLLDLSLHLMRSR
>FUSION-ENST00000489903.1:88451-ENST00000399240.5:1205205|587
KKPKENWEFNHTIA
>ENST00000449260.6|SNV-11609-G-T|3
NQDWLCVSR
>ENST00000495421.1|SNV-1036-C-T|1
LSYILALPV
>FUSION-ENST00000489903.1:88451-ENST00000399240.5:1205205|1653
SCGILIQTPRVFFFIIIIFEIK
>FUSION-ENST00000489903.1:88451-ENST00000399240.5:1205205|2213
MSLVSTSQTIYQGNLVFV
>ENST00000388913.4|SNV-10449-G-T|2
FPCQAAARPGPYPAPEAEPER
>FUSION-ENST00000489903.1:88451-ENST00000399240.5:1205205|2263
MLVAICSGRVTCHRP
>FUSION-ENST00000489903.1:88451-ENST00000399240.5:1205205|2550
VKLSGFETVSFYFVVVVLNVR
>ENST00000286808.5|SNV-639-C-G|2
DFYNAAIHIGQK
>ENST00000527567.1|SNV-1036-C-T|3
CWVLSKLELRLSYILALPV
>ENST00000287814.5|INDEL-138-G-GG|2
PGSPRPAPSWVLLLRLLALLR
>FUSION-ENST00000489903.1:88451-ENST00000399240.5:1205205|3717
MPHASSPRIKNK
>FUSION-ENST00000489903.1:88451-ENST00000399240.5:1205205|813
TKSVFSGEIPVSRYEIGFFQ
>FUSION-ENST00000489903.1:88451-ENST00000399240.5:1205205|4262
GKVHFQK
>FUSION-ENST00000489903.1:88451-ENST00000399240.5:1205205|2161
SGSSFFLFWDRVSLCRPR
>ENST00000231484.3|MNV-11920-GCT-G|5
WLLISFR
>FUSION-ENST00000489903.1:88451-ENST00000399240.5:1205205|597
EKVFQAALTLESRIPTLR
>FUSION-ENST00000489903.1:88451-ENST00000399240.5:1205205|2363
AGAEVPSRRLTSWWK
>ENST00000233535.9|SNV-12985-G-T|2
GGAVGSLR
>FUSION-ENST00000489903.1:88451-ENST00000399240.5:1205205|56
VLTSPLSSRNLHFVPVCLQACRT
>FUSION-ENST00000489903.1:88451-ENST00000399240.5:1205205|1241
IVCFLGCIPIHGSEQVREGEKGEGK
>FUSION-ENST00000489903.1:88451-ENST00000399240.5:1205205|3449
SHSLPSAGWRLETG
>FUSION-ENST00000489903.1:88451-ENST00000399240.5:1205205|2229
MVAGEEIL
>ENST00000510590.1|SNV-158290-T-C|3
LYFLFSLQLLIKEDYSNKK
>FUSION-ENST00000489903.1:88451-ENST00000399240.5:1205205|1423
CIFKLKSR
>FUSION-ENST00000489903.1:88451-ENST00000399240.5:1205205|3694
HKSSSVNAKGGR
>FUSION-ENST00000489903.1:88451-ENST00000399240.5:1205205|2536
SFLLFFIMVNFCEFLLKFATCLSQ
>FUSION-ENST00000489903.1:88451-ENST00000399240.5:1205205|1339
HFSLIAIYSGIVLCFVYNR
>FUSION-ENST00000489903.1:88451-ENST00000399240.5:1205205|4597
LLPATSGFSSLRTIT
>FUSION-ENST00000489903.1:88451-ENST00000399240.5:1205205|4292
SHPLCPSWLMPVIQVK
>FUSION-ENST00000489903.1:88451-ENST00000399240.5:1205205|2540
ELPSKNR
>FUSION-ENST00000489903.1:88451-ENST00000399240.5:1205205|4319
KHPAQEKDGG
>ENST00000541930.5|SNV-7367-C-T|2
MTFTPGGK
>FUSION-ENST00000489903.1:88451-ENST00000399240.5:1205205|2696
NLSIYIKSVFKK
>ENST00000313071.7|SNV-1423-G-T|1
AGSLYWPISPFLSLHHPR
>FUSION-ENST00000489903.1:88451-ENST00000399240.5:1205205|4509
CILFLRSESVSANLTQGEGITKGCK
>FUSION-ENST00000489903.1:88451-ENST00000399240.5:1205205|2699
QLVRITFLLSRSSF
>FUSION-ENST00000489903.1:88451-ENST00000399240.5:1205205|2276
MSGEIFFF
>FUSION-ENST00000489903.1:88451-ENST00000399240.5:1205205|2621
MSPALGQPSPHWAEGAISWNF
>FUSION-ENST00000489903.1:88451-ENST00000399240.5:1205205|1313
VYLSETVFKSFIFQKFR
>ENST00000233535.9|SNV-12985-G-T|5
LVSPRDRGGAVGSLR
>ENST00000435359.5|SNV-9274-G-A|2
EDTCHRTCFSLHLDGNMLDHFSELR
>FUSION-ENST00000489903.1:88451-ENST00000399240.5:1205205|835
QLSSLML
>FUSION-ENST00000489903.1:88451-ENST00000399240.5:1205205|4160
EGWSGFK
>FUSION-ENST00000489903.1:88451-ENST00000399240.5:1205205|4219
ESKPAGTR
>FUSION-ENST00000489903.1:88451-ENST00000399240.5:1205205|1793
MPSLLQLLKDHK
>FUSION-ENST00000489903.1:88451-ENST00000399240.5:1205205|611
NCDLSLK
>FUSION-ENST00000489903.1:88451-ENST00000399240.5:1205205|4245
GNWISDSGVLEVLGPEGSSK
>ENST00000525135.5|INDEL-91281-C-CG|9
HTLDHLHGVSNRSQPALHRGESVNR
>FUSION-ENST00000556496.2:817769-ENST00000590532.2:34770|19
MTSYSGNQCNDRVFVVAAKR
>FUSION-ENST00000489903.1:88451-ENST00000399240.5:1205205|3957
YTLSHTCINICGVFGK
>FUSION-ENST00000489903.1:88451-ENST00000399240.5:1205205|4067
TDLFRNTLSSAK
>FUSION-ENST00000489903.1:88451-ENST00000399240.5:1205205|477
LLSTSLGSCRISCIVLMK
>ENST00000289032.12|SNV-48447-C-A|10
LYKTRTDLHIGTR
>ENST00000550590.5|SNV-11609-G-T|5
CFAGCGGYKSTQKPGLALCLK
>ENST00000471841.6|MNV-19855-AG-A|19
EVLSARNK
>FUSION-ENST00000489903.1:88451-ENST00000399240.5:1205205|1631
RKVGYGYESAMENYGME
>FUSION-ENST00000489903.1:88451-ENST00000399240.5:1205205|787
MEEPTVAWTNRER
>FUSION-ENST00000489903.1:88451-ENST00000399240.5:1205205|3283
MLLIPRVIPLCDQK
>FUSION-ENST00000489903.1:88451-ENST00000399240.5:1205205|4400
EHFIERTIARLLSF
>FUSION-ENST00000489903.1:88451-ENST00000399240.5:1205205|4179
MLPALFRIQIGERAHLK
>ENST00000602369.3|SNV-32037-G-A|2
YLSIYNTGIRK
>FUSION-ENST00000489903.1:88451-ENST00000399240.5:1205205|453
WAVGGWNLQCSKVR
>ENST00000442544.7|SNV-411991-G-T|4
GVPVIKWNK
>FUSION-ENST00000489903.1:88451-ENST00000399240.5:1205205|928
CRGISFSHLFKA
>FUSION-ENST00000489903.1:88451-ENST00000399240.5:1205205|894
MHLFNKCL
>FUSION-ENST00000489903.1:88451-ENST00000399240.5:1205205|1127
MLEQPVSF
>FUSION-ENST00000489903.1:88451-ENST00000399240.5:1205205|2505
LKPHIHKK
>FUSION-ENST00000497254.1:27708-ENST00000373382.5:38894|45
MDLEAVHDVLDLYLWLR
>FUSION-ENST00000489903.1:88451-ENST00000399240.5:1205205|1882
EVLWWPPT
>FUSION-ENST00000489903.1:88451-ENST00000399240.5:1205205|1438
SPLLIMTPSRLDWAPP
>FUSION-ENST00000489903.1:88451-ENST00000399240.5:1205205|3199
MTAAGCDCSRLSLASPIFRNPSR
>ENST00000458311.6|SNV-22795-C-A|4
MHSWQGPK
>FUSION-ENST00000489903.1:88451-ENST00000399240.5:1205205|2480
VLSHSAWICGK
>FUSION-ENST00000489903.1:88451-ENST00000399240.5:1205205|4073
GLTIISGS
>FUSION-ENST00000489903.1:88451-ENST00000399240.5:1205205|1944
LQFMVRFGWGHRAK
>FUSION-ENST00000489903.1:88451-ENST00000399240.5:1205205|2074
LLLLYFMDEKTK
>FUSION-ENST00000489903.1:88451-ENST00000399240.5:1205205|4076
KRHNTNR
>ENST00000253812.8|SNV-150985-C-T|1
GDSNLLQQASPNTDWR
>FUSION-ENST00000489903.1:88451-ENST00000399240.5:1205205|1256
ALPLNTVK
>FUSION-ENST00000489903.1:88451-ENST00000399240.5:1205205|3472
DRYYFFSLLDCDCCWN
>FUSION-ENST00000489903.1:88451-ENST00000399240.5:1205205|2149
ACWWQQVAMDAT
>FUSION-ENST00000489903.1:88451-ENST00000399240.5:1205205|380
MTVTGRK
>ENST00000360383.7|MNV-15695-CTGCATGGATAGCCTATGGACAT-C|10
ATTLEKTYGPHLR
>ENST00000524905.1|SNV-2233-C-G|3
VRNKCLVFQPPCLFCCSSLNWLR
>FUSION-ENST00000489903.1:88451-ENST00000399240.5:1205205|2440
QITLVFLR
>ENST00000478029.1|SNV-34900-A-T|7
PASEMEKSGSCFGNLIRMEHVK
>FUSION-ENST00000489903.1:88451-ENST00000399240.5:1205205|2319
SWLVKGAWHLLLSR
>FUSION-ENST00000489903.1:88451-ENST00000399240.5:1205205|2830
MFRLLQC
>ENST00000602369.3|SNV-32037-G-A|5
LKYLSIYNTGIR
>FUSION-ENST00000489903.1:88451-ENST00000399240.5:1205205|3552
MSHRIEGVPSVAGWTLPICHRAV
>FUSION-ENST00000489903.1:88451-ENST00000399240.5:1205205|1725
IVNKAHKI
>FUSION-ENST00000489903.1:88451-ENST00000399240.5:1205205|1540
ENCWSGS
>FUSION-ENST00000489903.1:88451-ENST00000399240.5:1205205|1739
YFLNITKYPFCVQMSPIGS
>ENST00000231484.3|MNV-11920-GCT-G|4
WLLISFRGLSGGDHSHGEIPSVR
>FUSION-ENST00000489903.1:88451-ENST00000399240.5:1205205|2156
MGFTMLAR
>FUSION-ENST00000489903.1:88451-ENST00000399240.5:1205205|1686
WNKLHQNHFR
>FUSION-ENST00000489903.1:88451-ENST00000399240.5:1205205|104
EKGETKSWR
>FUSION-ENST00000489903.1:88451-ENST00000399240.5:1205205|3803
MESLRHLEVK
>FUSION-ENST00000489903.1:88451-ENST00000399240.5:1205205|3816
LLVHLFCVRHCFP
>FUSION-ENST00000489903.1:88451-ENST00000399240.5:1205205|2
QDLTQEFAVQTGCCGSCTFFFPR
>ENST00000484907.1|MNV-15695-CTGCATGGATAGCCTATGGACAT-C|10
PEDISAKPQHLRKPMDLICGGE
>FUSION-ENST00000489903.1:88451-ENST00000399240.5:1205205|586
KPKENWEFNHTIA
>FUSION-ENST00000489903.1:88451-ENST00000399240.5:1205205|820
MAGRRGNQR
>ENST00000369483.5|SNV-51515-G-A|2
EVQIVSTMDSSFPYAIYTQHVR
>FUSION-ENST00000489903.1:88451-ENST00000399240.5:1205205|496
MNKSSTGRNETGR
>FUSION-ENST00000489903.1:88451-ENST00000399240.5:1205205|3783
MQPPPPGFKRFSCPNLWSNWEYR
>FUSION-ENST00000489903.1:88451-ENST00000399240.5:1205205|1283
EPNSSFLSGAHSQDN
>FUSION-ENST00000489903.1:88451-ENST00000399240.5:1205205|1591
GWIKSLGHVKFIK
>FUSION-ENST00000489903.1:88451-ENST00000399240.5:1205205|4253
PCAAEKLLL
>FUSION-ENST00000489903.1:88451-ENST00000399240.5:1205205|633
NAGQMQK
>FUSION-ENST00000489903.1:88451-ENST00000399240.5:1205205|2872
QCDGRNPDSSAR
>ENST00000326625.5|SNV-12789-T-A|2
KVFFLFAVLFCLVQTNSGDVPLGNR
>ENST00000353706.6|SNV-17069-A-G|1
KCFVEVNEEGTEAAAATAVVRNSR
>FUSION-ENST00000489903.1:88451-ENST00000399240.5:1205205|301
GICNEKPRVSSGSPK
>FUSION-ENST00000489903.1:88451-ENST00000399240.5:1205205|3158
NQTWPLSCSESSEHI
>FUSION-ENST00000489903.1:88451-ENST00000399240.5:1205205|1203
MGQATYTFPVSPF
>FUSION-ENST00000489903.1:88451-ENST00000399240.5:1205205|4637
VPGGLAVPSLASLLDLESDGVRK
>FUSION-ENST00000359655.9:27708-ENST00000373382.5:38894|42
DLMDLEAVHDVLDLYLWLRYHLK
>FUSION-ENST00000489903.1:88451-ENST00000399240.5:1205205|2860
MPDQFLYFFVETGFHHVAQADLK
>FUSION-ENST00000489903.1:88451-ENST00000399240.5:1205205|135
KFSNENPRIVLGSVCSIPLWDTSR
>FUSION-ENST00000489903.1:88451-ENST00000399240.5:1205205|1320
ISMLSQYS
>FUSION-ENST00000489903.1:88451-ENST00000399240.5:1205205|2993
MGNPATLFPGMV
>ENST00000360383.7|MNV-15695-CTGCATGGATAGCCTATGGACAT-C|2
RWLLTSQQHS
>FUSION-ENST00000489903.1:88451-ENST00000399240.5:1205205|3486
KEIQDSFFACRSPVLITF
>ENST00000344922.10|SNV-32596-A-G|5
KQNMILSGEAIK
>FUSION-ENST00000489903.1:88451-ENST00000399240.5:1205205|4562
HLASQNLFSGRR
>FUSION-ENST00000489903.1:88451-ENST00000399240.5:1205205|4039
SMTHSKYR
>FUSION-ENST00000489903.1:88451-ENST00000399240.5:1205205|3322
KPSSFSTLLSTK
>FUSION-ENST00000489903.1:88451-ENST00000399240.5:1205205|4685
SRPAAMSNSWK
>ENST00000272117.7|SNV-2744-G-C|1
SCLAPSFGLFGASLTMATEVAAR
>FUSION-ENST00000489903.1:88451-ENST00000399240.5:1205205|4394
REVSEVGLNSR
>FUSION-ENST00000489903.1:88451-ENST00000399240.5:1205205|3155
PQIYMKR
>FUSION-ENST00000489903.1:88451-ENST00000399240.5:1205205|208
TYPRLGRK
>FUSION-ENST00000489903.1:88451-ENST00000399240.5:1205205|4390
EVSEVGLNSRLRDK
>FUSION-ENST00000489903.1:88451-ENST00000399240.5:1205205|3791
SVNAFHPHINPVK
>FUSION-ENST00000489903.1:88451-ENST00000399240.5:1205205|2275
SGEIFFF
>FUSION-ENST00000489903.1:88451-ENST00000399240.5:1205205|1589
SLGHVKFIKLYLQR
>FUSION-ENST00000489903.1:88451-ENST00000399240.5:1205205|1434
EITSWFFHFFLR
>FUSION-ENST00000489903.1:88451-ENST00000399240.5:1205205|818
MSLVFTTLL
>FUSION-ENST00000489903.1:88451-ENST00000399240.5:1205205|4057
ILLPQPPEQLGLQPPATTPS
>FUSION-ENST00000489903.1:88451-ENST00000399240.5:1205205|3639
IGFCSRLRGT
>FUSION-ENST00000489903.1:88451-ENST00000399240.5:1205205|4768
KPVFERCPIRR
>ENST00000394480.6|SNV-628-C-T|1
DVSFCPAKCSFWR
>ENST00000304330.9|SNV-23230-G-T|1
CGQGTLLAQAFQDLPSIR
>ENST00000559901.1|SNV-48759-C-T|6
GWLQRHSPWAPLSFR
>FUSION-ENST00000489903.1:88451-ENST00000399240.5:1205205|3321
KPSSFSTLLSTKLFHN
>FUSION-ENST00000489903.1:88451-ENST00000399240.5:1205205|1620
PSYRARV
>FUSION-ENST00000489903.1:88451-ENST00000399240.5:1205205|871
FMKGFKGSR
>FUSION-ENST00000489903.1:88451-ENST00000399240.5:1205205|1958
AAGWSECK
>FUSION-ENST00000489903.1:88451-ENST00000399240.5:1205205|508
MTMMPSR
>FUSION-ENST00000489903.1:88451-ENST00000399240.5:1205205|3674
SEQRQANSNF
>FUSION-ENST00000489903.1:88451-ENST00000399240.5:1205205|3973
YYPQHRMSSSLPTFSPVLGIR
>FUSION-ENST00000489903.1:88451-ENST00000399240.5:1205205|4741
MAVCLGK
>FUSION-ENST00000489903.1:88451-ENST00000399240.5:1205205|814
TKSVFSGEIPVSR
>FUSION-ENST00000489903.1:88451-ENST00000399240.5:1205205|4066
NTLSSAK
>FUSION-ENST00000489903.1:88451-ENST00000399240.5:1205205|717
MGETGTIFPSFST
>FUSION-ENST00000489903.1:88451-ENST00000399240.5:1205205|3156
MPQIYMKR
>FUSION-ENST00000489903.1:88451-ENST00000399240.5:1205205|4152
MQRQHRAFCVAFVAWNEVDPAGCLR
>FUSION-ENST00000489903.1:88451-ENST00000399240.5:1205205|2466
GCHLHPVLRMFFPYLPDLLHHW
>FUSION-ENST00000489903.1:88451-ENST00000399240.5:1205205|4106
KWTQLAAFGAVPEILSIFSFVSVKR
>ENST00000343295.8|SNV-80883-C-A|6
HGKPNHLPGHPQALK
>FUSION-ENST00000489903.1:88451-ENST00000399240.5:1205205|4430
HVFPTVLEPASLR
>FUSION-ENST00000489903.1:88451-ENST00000399240.5:1205205|3923
VVGVSCIR
>FUSION-ENST00000489903.1:88451-ENST00000399240.5:1205205|3316
MIQSMNTIFIML
>FUSION-ENST00000489903.1:88451-ENST00000399240.5:1205205|1549
NKGLGDFRIL
>FUSION-ENST00000489903.1:88451-ENST00000399240.5:1205205|4752
KSSAFSAWLWVHKCCQ
>FUSION-ENST00000489903.1:88451-ENST00000399240.5:1205205|2176
MNIVSNLHYFSFTLNFFQ
>FUSION-ENST00000489903.1:88451-ENST00000399240.5:1205205|3175
MVRASTHKLVGSEGHEHSSVHNAVR
>FUSION-ENST00000489903.1:88451-ENST00000399240.5:1205205|2849
HFHLARWHTPVTPVAWEAEVGR
>FUSION-ENST00000489903.1:88451-ENST00000399240.5:1205205|4560
HLASQNLFSGRRTSFESNLMIEVF
>FUSION-ENST00000489903.1:88451-ENST00000399240.5:1205205|2759
VYAIILLDYIYIFSPR
>ENST00000643759.2|SNV-43823-T-G|3
LGDYANLKQFYRDR
>FUSION-ENST00000489903.1:88451-ENST00000399240.5:1205205|1105
LQKEPGPF
>FUSION-ENST00000489903.1:88451-ENST00000399240.5:1205205|1813
MARFSVELK
>ENST00000471841.6|MNV-19855-AG-A|16
HRGCQKVVWHLLK
>FUSION-ENST00000489903.1:88451-ENST00000399240.5:1205205|804
MYFIYIKLYFCIFYLPCR
>ENST00000311915.12|SNV-6390-C-T|3
TIYTSLYNELK
>FUSION-ENST00000489903.1:88451-ENST00000399240.5:1205205|3255
MALKGLLELLML
>FUSION-ENST00000489903.1:88451-ENST00000399240.5:1205205|4122
MCVCEHTCMCV
>FUSION-ENST00000489903.1:88451-ENST00000399240.5:1205205|3141
NPLVKVR
>FUSION-ENST00000489903.1:88451-ENST00000399240.5:1205205|4732
LPGMLSRAAIVRNSGSY
>FUSION-ENST00000489903.1:88451-ENST00000399240.5:1205205|3069
MSIDPSLGPK
>FUSION-ENST00000489903.1:88451-ENST00000399240.5:1205205|762
DDELMIWSGISSIFVVFSLK
>FUSION-ENST00000489903.1:88451-ENST00000399240.5:1205205|1557
PPRPYYVQESLR
>FUSION-ENST00000489903.1:88451-ENST00000399240.5:1205205|4053
LPMRLFNGTGEKCMK
>FUSION-ENST00000489903.1:88451-ENST00000399240.5:1205205|1471
CCFTILEAGSPR
>FUSION-ENST00000489903.1:88451-ENST00000399240.5:1205205|4674
MRDREAIGS
>FUSION-ENST00000489903.1:88451-ENST00000399240.5:1205205|3981
YFSGEFIVCT
>ENST00000257963.9|SNV-35127-G-A|4
RYMTPEVLDETINMK
>FUSION-ENST00000489903.1:88451-ENST00000399240.5:1205205|191
PGEEKRGR
>FUSION-ENST00000489903.1:88451-ENST00000399240.5:1205205|2809
PSFCWTTFIFSPLEK
>FUSION-ENST00000489903.1:88451-ENST00000399240.5:1205205|864
VSGLVYP
>FUSION-ENST00000489903.1:88451-ENST00000399240.5:1205205|793
MFAHSHEDFFR
>FUSION-ENST00000489903.1:88451-ENST00000399240.5:1205205|651
KSEVLFLCDTSQFFNINN
>FUSION-ENST00000489903.1:88451-ENST00000399240.5:1205205|3262
LINVFLFCITK
>FUSION-ENST00000489903.1:88451-ENST00000399240.5:1205205|743
FEQNQDRRYNHVTTIPWHLQHNFR
>FUSION-ENST00000489903.1:88451-ENST00000399240.5:1205205|167
MFLGNLVKDLSFL
>FUSION-ENST00000489903.1:88451-ENST00000399240.5:1205205|3191
NNHSLIPFR
>ENST00000314099.10|SNV-2173-C-A|5
GPFMRRGPPFPPPTPGTMFGASR
>FUSION-ENST00000489903.1:88451-ENST00000399240.5:1205205|661
GICSATVKWSSGPR
>FUSION-ENST00000489903.1:88451-ENST00000399240.5:1205205|4432
LGGLSNRHVFPTVLEPASLR
>FUSION-ENST00000489903.1:88451-ENST00000399240.5:1205205|3599
NDCHSQVGEHVLMALFRAEIPVML
>FUSION-ENST00000489903.1:88451-ENST00000399240.5:1205205|2493
MLHLFYLCIYLFLEMEFR
>FUSION-ENST00000489903.1:88451-ENST00000399240.5:1205205|3103
TIIMKFYFCK
>ENST00000380900.2|SNV-3194-C-G|3
CNPSVFGSCPR
>FUSION-ENST00000489903.1:88451-ENST00000399240.5:1205205|4322
MFESRKHPAQEK
>FUSION-ENST00000489903.1:88451-ENST00000399240.5:1205205|2246
MVARPLPTRRK
>ENST00000314099.10|SNV-2173-C-A|1
GPPFPPPTPGTMFGASRGYFPPR
>FUSION-ENST00000489903.1:88451-ENST00000399240.5:1205205|705
EVRSSISV
>FUSION-ENST00000489903.1:88451-ENST00000399240.5:1205205|2807
PSFCWTTFIFSPLEKR
>FUSION-ENST00000671543.1:54171-ENST00000428376.6:864|3
RPWPSRPHGSTWR
>FUSION-ENST00000489903.1:88451-ENST00000399240.5:1205205|3009
THCHSFHLR
>FUSION-ENST00000489903.1:88451-ENST00000399240.5:1205205|3752
VCMGASACLGFRCNTCR
>FUSION-ENST00000489903.1:88451-ENST00000399240.5:1205205|1167
SVFQPTEIQLR
>FUSION-ENST00000489903.1:88451-ENST00000399240.5:1205205|1004
MGLENLAQGHTAKKWNTR
>FUSION-ENST00000489903.1:88451-ENST00000399240.5:1205205|158
WELFISYCSRSLPRSDGK
>FUSION-ENST00000489903.1:88451-ENST00000399240.5:1205205|1052
HILQQPLT
>FUSION-ENST00000489903.1:88451-ENST00000399240.5:1205205|1948
WGLSRLQFMVR
>FUSION-ENST00000489903.1:88451-ENST00000399240.5:1205205|1262
NPFVRALPSWPPHLVK
>FUSION-ENST00000489903.1:88451-ENST00000399240.5:1205205|1380
EVKIIIIQGHRLSL
>FUSION-ENST00000489903.1:88451-ENST00000399240.5:1205205|3480
MYLDPGENK
>FUSION-ENST00000489903.1:88451-ENST00000399240.5:1205205|2420
MSMIPQRSK
>FUSION-ENST00000489903.1:88451-ENST00000399240.5:1205205|2426
HLLSLTMILRPPQPCGTVSPIK
>FUSION-ENST00000489903.1:88451-ENST00000399240.5:1205205|2239
MFKCDPQCCREAWWEMFGSR
>FUSION-ENST00000489903.1:88451-ENST00000399240.5:1205205|4113
LRKTCINFTIVC
>FUSION-ENST00000489903.1:88451-ENST00000399240.5:1205205|3806
TVPILWMESLR
>FUSION-ENST00000489903.1:88451-ENST00000399240.5:1205205|439
FTPLPASGPHALACPLLKDAFPGR
>ENST00000424847.6|SNV-387-G-A|4
MVAVLGDRGVLR
>FUSION-ENST00000489903.1:88451-ENST00000399240.5:1205205|3754
QSLREGPQLRLQWAR
>FUSION-ENST00000489903.1:88451-ENST00000399240.5:1205205|2819
FTSYLDLTFLNGIFIFLR
>FUSION-ENST00000489903.1:88451-ENST00000399240.5:1205205|2785
MQRLMSVQLPLPCK
>ENST00000480854.1|SNV-97163-C-G|1
LIFNWKI
>FUSION-ENST00000489903.1:88451-ENST00000399240.5:1205205|3290
MKCLLTTAFSR
>FUSION-ENST00000489903.1:88451-ENST00000399240.5:1205205|4395
PKREVSEVGLNSR
>FUSION-ENST00000489903.1:88451-ENST00000399240.5:1205205|3206
SIFFASNASCLK
>FUSION-ENST00000489903.1:88451-ENST00000399240.5:1205205|595
VFQAALTLESRIPTLR
>FUSION-ENST00000489903.1:88451-ENST00000399240.5:1205205|148
WVNASLLSFK
>FUSION-ENST00000489903.1:88451-ENST00000399240.5:1205205|3591
LAGCKGGERFFISFGGTFPPSFLK
>FUSION-ENST00000489903.1:88451-ENST00000399240.5:1205205|3649
HKKQMIGFCSR
>FUSION-ENST00000489903.1:88451-ENST00000399240.5:1205205|2198
MVHTNTHTLGSKTQV
>FUSION-ENST00000489903.1:88451-ENST00000399240.5:1205205|264
AAARENDEKAK
>ENST00000311915.12|SNV-6390-C-T|6
KDSIRTIYTSLYNELK
>FUSION-ENST00000489903.1:88451-ENST00000399240.5:1205205|1265
LFASSDFYPLSWRLIIIVSM
>FUSION-ENST00000489903.1:88451-ENST00000399240.5:1205205|1626
EGNKFIALLVM
>FUSION-ENST00000489903.1:88451-ENST00000399240.5:1205205|3455
SRGHTVLY
>FUSION-ENST00000489903.1:88451-ENST00000399240.5:1205205|129
NWDIHPIK
>FUSION-ENST00000489903.1:88451-ENST00000399240.5:1205205|562
MWPSSTVLPLRPVR
>FUSION-ENST00000489903.1:88451-ENST00000399240.5:1205205|2207
PHGCPASTYSQEK
>ENST00000286452.5|SNV-26758-G-C|1
LQPDYEKLKSEEHEK
>FUSION-ENST00000489903.1:88451-ENST00000399240.5:1205205|1595
YRSHFGSC
>FUSION-ENST00000489903.1:88451-ENST00000399240.5:1205205|2502
KLARHGGTHL
>FUSION-ENST00000489903.1:88451-ENST00000399240.5:1205205|3325
IVVRSEFKKPSSFSTLLSTK
>FUSION-ENST00000489903.1:88451-ENST00000399240.5:1205205|943
QCCSHLQRICSSR
>FUSION-ENST00000489903.1:88451-ENST00000399240.5:1205205|3112
TLSPGKQVHASAMV
>ENST00000399151.3|INDEL-94390-C-CA|1
LLKPLDGPSWGSVDSGCCGSVEQK
>ENST00000452027.3|SNV-19471-T-C|1
SHRHKNSW
>FUSION-ENST00000268459.6:84954-ENST00000566433.6:54582|68
KPQGVDPASFHFLDTPIAKVR
>FUSION-ENST00000489903.1:88451-ENST00000399240.5:1205205|1125
RVLPDSR
>FUSION-ENST00000489903.1:88451-ENST00000399240.5:1205205|3044
QSALIVCNIFR
>FUSION-ENST00000489903.1:88451-ENST00000399240.5:1205205|664
MGSPTRGICSATVKWSSGPR
>FUSION-ENST00000489903.1:88451-ENST00000399240.5:1205205|3407
GKQSNIFALVECTFSWERQILFF
>FUSION-ENST00000489903.1:88451-ENST00000399240.5:1205205|4200
MLLPVLY
>FUSION-ENST00000489903.1:88451-ENST00000399240.5:1205205|1592
MGWIKSLGHVKFIK
>FUSION-ENST00000489903.1:88451-ENST00000399240.5:1205205|1473
IKLCPLHWMDLKVVGACLSMGD
>FUSION-ENST00000489903.1:88451-ENST00000399240.5:1205205|794
AGSGWGIGWGVGSSCG
>ENST00000289032.12|SNV-48447-C-A|3
RSMVIRER
>ENST00000398944.7|SNV-2531-C-T|4
DVTKCLEEFEFLGKAYGK
>ENST00000447752.2|INDEL-154387-G-GC|3
SNSTQLGAGRGLPGMTLQIRD
>FUSION-ENST00000489903.1:88451-ENST00000399240.5:1205205|1596
MYRSHFGSC
>FUSION-ENST00000489903.1:88451-ENST00000399240.5:1205205|4079
MDTHLSLELFLLNYINVQQ
>ENST00000488154.5|SNV-508718-C-T|1
AAPTAPPTAVPLQRR
>FUSION-ENST00000489903.1:88451-ENST00000399240.5:1205205|4386
SRVHLAGVSVTGSKGIYQDSCR
>FUSION-ENST00000489903.1:88451-ENST00000399240.5:1205205|1555
PPRPYYVQESLRILLK
>FUSION-ENST00000489903.1:88451-ENST00000399240.5:1205205|3303
MVRSQLTATSVSWVQAILLPQPPK
>ENST00000307271.4|SNV-16503-A-C|2
DDLGDDLLPDFIEK
>FUSION-ENST00000489903.1:88451-ENST00000399240.5:1205205|3728
MESPSVAR
>ENST00000510590.1|SNV-158290-T-C|5
ETLKLYFLFSLQLLIKEDYSNK
>FUSION-ENST00000489903.1:88451-ENST00000399240.5:1205205|2967
VPDALKLGLTSQESKSNR
>ENST00000484907.1|MNV-15695-CTGCATGGATAGCCTATGGACAT-C|9
KPMDLICGGE
>ENST00000418664.2|SNV-37990-A-G|6
SVEDRFDQQKNDCDQLQK
>FUSION-ENST00000489903.1:88451-ENST00000399240.5:1205205|442
LFPSIQR
>FUSION-ENST00000489903.1:88451-ENST00000399240.5:1205205|1179
YTSSFLR
>ENST00000394156.7|SNV-178021-A-T|1
LPFLYVVATESPTTLTSLLYCL
>FUSION-ENST00000489903.1:88451-ENST00000399240.5:1205205|1615
TAWYVSMCA
>ENST00000457761.6|SNV-43347-T-G|3
YIRLTGHVEAFENIMKGFRPF
>FUSION-ENST00000489903.1:88451-ENST00000399240.5:1205205|3273
MMCQLLFG
>ENST00000583384.5|SNV-26906-G-A|1
FCPLCRLIPDENPSSFSGSLIR
>FUSION-ENST00000489903.1:88451-ENST00000399240.5:1205205|3530
ILLCHLILVLGK
>FUSION-ENST00000489903.1:88451-ENST00000399240.5:1205205|3371
LTSITIEEFCLSGTLYKWK
>FUSION-ENST00000489903.1:88451-ENST00000399240.5:1205205|2753
ENEKSVV
>FUSION-ENST00000489903.1:88451-ENST00000399240.5:1205205|3719
MPHASSPRIK
>FUSION-ENST00000489903.1:88451-ENST00000399240.5:1205205|4436
KHRLGGLSNR
>FUSION-ENST00000489903.1:88451-ENST00000399240.5:1205205|2404
MVTHKTSPWKK
>ENST00000380151.3|MNV-20607-GG-G|3
NEEPRAYR
>FUSION-ENST00000489903.1:88451-ENST00000399240.5:1205205|3931
CICKIHC
>ENST00000457761.6|SNV-43347-T-G|1
LTGHVEAFENIMKGFRPF
>FUSION-ENST00000489903.1:88451-ENST00000399240.5:1205205|3267
LLVLKSILHDVPALVWLVFL
>FUSION-ENST00000489903.1:88451-ENST00000399240.5:1205205|2960
MTRPSGEMIRIGSLF
>FUSION-ENST00000489903.1:88451-ENST00000399240.5:1205205|251
GLAVGLALLSSDH
>FUSION-ENST00000489903.1:88451-ENST00000399240.5:1205205|2088
GGNEEEQNRQLNKIS
>FUSION-ENST00000489903.1:88451-ENST00000399240.5:1205205|844
QTDLQNLLIK
>FUSION-ENST00000489903.1:88451-ENST00000399240.5:1205205|230
METVWSQRRQMQVK
>ENST00000373087.7|SNV-8323-C-G|1
RPSPSSQCSSLLTESEQCSLDGKK
>FUSION-ENST00000489903.1:88451-ENST00000399240.5:1205205|3758
MSLTTDYYIFPCACLLVLFPPVN
>FUSION-ENST00000489903.1:88451-ENST00000399240.5:1205205|2086
NRISDYR
>FUSION-ENST00000489903.1:88451-ENST00000399240.5:1205205|642
MLPRVTCYQAFK
>FUSION-ENST00000489903.1:88451-ENST00000399240.5:1205205|2218
TSRGQAQDFK
>ENST00000560224.1|SNV-9589-C-T|2
QGHPGQTISWPKSVR
>FUSION-ENST00000489903.1:88451-ENST00000399240.5:1205205|786
EEPTVAWTNRER
>FUSION-ENST00000489903.1:88451-ENST00000399240.5:1205205|1291
ISYVTLKAK
>FUSION-ENST00000489903.1:88451-ENST00000399240.5:1205205|1447
LANHFPLSSAQK
>ENST00000347580.8|SNV-4322-C-A|3
IVIEGKQYTVNLMQKNFLPHNFR
>FUSION-ENST00000489903.1:88451-ENST00000399240.5:1205205|2224
SHSVAQAR
>ENST00000616390.1|SNV-703790-G-A|1
SCGQSSRRSGSGPA
>FUSION-ENST00000489903.1:88451-ENST00000399240.5:1205205|1148
AGMGLGRR
>FUSION-ENST00000489903.1:88451-ENST00000399240.5:1205205|2253
LAWMVSILLTS
>FUSION-ENST00000489903.1:88451-ENST00000399240.5:1205205|4440
MSYFITVLLIFSGCHNKK
>ENST00000492366.5|SNV-14474-G-T|6
MCVQHNQGSRDWPHKICVCR
>FUSION-ENST00000489903.1:88451-ENST00000399240.5:1205205|4096
KILLSPLNNK
>ENST00000577402.1|SNV-11536-T-C|4
MKADLTALSLPRQPPMS
>FUSION-ENST00000489903.1:88451-ENST00000399240.5:1205205|3711
HRCSEPGCPMPPSVTKR
>FUSION-ENST00000489903.1:88451-ENST00000399240.5:1205205|2625
QWVRDPK
>FUSION-ENST00000489903.1:88451-ENST00000399240.5:1205205|2868
NPDSSARQT
>FUSION-ENST00000489903.1:88451-ENST00000399240.5:1205205|4624
MVSWFPGIR
>FUSION-ENST00000489903.1:88451-ENST00000399240.5:1205205|2693
SVFKKHPLITVVKPTFHPR
>ENST00000460182.5|SNV-34438-G-A|2
DGKFTVR
>ENST00000492366.5|SNV-14474-G-T|2
ICVCRFHPAGHQVQLCVPR
>ENST00000522335.5|SNV-11105-G-C|6
AEYFRSLAHYHVAMALCDASR
>FUSION-ENST00000489903.1:88451-ENST00000399240.5:1205205|810
YEIGFFQ
>FUSION-ENST00000399272.5:88451-ENST00000399240.5:1205205|1
VYVSVIYL
>ENST00000318238.9|INDEL-16554-A-AA|23
TKFHFGQHYSELSK
>ENST00000406606.7|SNV-222210-C-T|5
ERSASRVSSR
>FUSION-ENST00000489903.1:88451-ENST00000399240.5:1205205|2768
ELRLGSPVTNLPMLNAF
>ENST00000431078.1|SNV-888933-C-A|4
EKEYPENLESSFR
>FUSION-ENST00000489903.1:88451-ENST00000399240.5:1205205|3331
ISILYLYLLLKTLITNPVK
>ENST00000541110.5|SNV-208692-T-G|2
DFIFVQKMGKSK
>FUSION-ENST00000489903.1:88451-ENST00000399240.5:1205205|1937
WSSSQKEL
>FUSION-ENST00000489903.1:88451-ENST00000399240.5:1205205|1585
FIKLYLQREMLK
>FUSION-ENST00000489903.1:88451-ENST00000399240.5:1205205|3286
CLLTTAFSR
>ENST00000508136.1|SNV-433-G-T|1
SVSADFIQQGIR
>FUSION-ENST00000489903.1:88451-ENST00000399240.5:1205205|1400
PQIELNLVLLDVY
>FUSION-ENST00000489903.1:88451-ENST00000399240.5:1205205|1294
KISYVTLK
>FUSION-ENST00000489903.1:88451-ENST00000399240.5:1205205|2017
KSLLTSGQNVALR
>ENST00000484907.1|MNV-15695-CTGCATGGATAGCCTATGGACAT-C|8
MDLICGGE
>FUSION-ENST00000489903.1:88451-ENST00000399240.5:1205205|2943
MPQTFHTVSEAEP
>ENST00000219084.10|SNV-269784-C-T|2
MKTAQMRV
>ENST00000470031.1|SNV-767-G-A|6
HPLNQQHQHYLGAHQK
>FUSION-ENST00000489903.1:88451-ENST00000399240.5:1205205|2331
SANTLTAPR
>FUSION-ENST00000489903.1:88451-ENST00000399240.5:1205205|3052
MNNGIKTFMQSALIVCNIFR
>FUSION-ENST00000489903.1:88451-ENST00000399240.5:1205205|2573
FVPLHPSWGNRVRPCLKK
>FUSION-ENST00000489903.1:88451-ENST00000399240.5:1205205|4199
MKYENISIK
>FUSION-ENST00000489903.1:88451-ENST00000399240.5:1205205|3006
HCDTFPSVL
>FUSION-ENST00000489903.1:88451-ENST00000399240.5:1205205|3773
TQPAVVREWR
>FUSION-ENST00000489903.1:88451-ENST00000399240.5:1205205|290
MGMMEFIINLNFSSLKMETS
>FUSION-ENST00000489903.1:88451-ENST00000399240.5:1205205|4048
LFNGTGEK
>FUSION-ENST00000489903.1:88451-ENST00000399240.5:1205205|492
MNGLAFAQTTDK
>ENST00000507638.1|SNV-81402-T-C|5
LDVYRQVHSIIRRPLPATLPQR
>FUSION-ENST00000489903.1:88451-ENST00000399240.5:1205205|3677
NFSHHLCHTHSVPVTRASGFQVCV
>FUSION-ENST00000489903.1:88451-ENST00000399240.5:1205205|2011
MEQDDCFICLHNGIHGAFSQIFLK
>FUSION-ENST00000489903.1:88451-ENST00000399240.5:1205205|2902
SSQAWCDHSPTEWPGGPTLLGAVFR
>ENST00000261383.3|SNV-156309-G-A|3
KEEKVPAGAK
>FUSION-ENST00000489903.1:88451-ENST00000399240.5:1205205|4202
MNMLLPVLY
>ENST00000393951.6|SNV-2013-C-T|1
LLLQEVALTR
>ENST00000392993.7|SNV-20847-C-A|1
TGNHFHNFISWQELRAVELVK
>FUSION-ENST00000489903.1:88451-ENST00000399240.5:1205205|872
MFMKGFKGSR
>ENST00000475778.1|SNV-64640-C-T|2
MISHENRTSEAMYNK
>ENST00000399151.3|SNV-124813-A-C|2
RQAFAVFSGELDQYHLSLPLIQER
>FUSION-ENST00000489903.1:88451-ENST00000399240.5:1205205|1831
MFNHLRNQCLKWTVQPCLLK
>FUSION-ENST00000489903.1:88451-ENST00000399240.5:1205205|2040
STLSRKC
>FUSION-ENST00000489903.1:88451-ENST00000399240.5:1205205|1772
MNCTFYCESHLMPHPFR
>FUSION-ENST00000489903.1:88451-ENST00000399240.5:1205205|260
VKTPDKPIR
>FUSION-ENST00000489903.1:88451-ENST00000399240.5:1205205|4295
DRTNRIDR
>FUSION-ENST00000306378.11:29260-ENST00000621439.4:47761|3
LIMKPYRNMKPSTICYSVIRG
>FUSION-ENST00000489903.1:88451-ENST00000399240.5:1205205|3775
HVLPHPANACIFSR
>FUSION-ENST00000489903.1:88451-ENST00000399240.5:1205205|2233
EAWWEMFGSRG
>FUSION-ENST00000489903.1:88451-ENST00000399240.5:1205205|3226
KRNTLVLEGLFFIIILL
>FUSION-ENST00000489903.1:88451-ENST00000399240.5:1205205|649
MECCSGR
>FUSION-ENST00000489903.1:88451-ENST00000399240.5:1205205|4747
FTYFLKGITMAVCLGK
>ENST00000274311.3|SNV-13558-G-A|5
YSLKEALCDPTVANR
>FUSION-ENST00000489903.1:88451-ENST00000399240.5:1205205|4581
MGRPWVYIVYAESLGLISRMLRK
>ENST00000498004.5|SNV-61228-C-G|6
VVMNSLRVILEASPGK
>FUSION-ENST00000489903.1:88451-ENST00000399240.5:1205205|935
FCPMYLFLCPYQNFK
>FUSION-ENST00000489903.1:88451-ENST00000399240.5:1205205|3399
GGADGALEGRSEDMIFK
>FUSION-ENST00000489903.1:88451-ENST00000399240.5:1205205|4151
QRQHRAFCVAFVAWNEVDPAGCLR
>FUSION-ENST00000489903.1:88451-ENST00000399240.5:1205205|4527
LGSILVKAMGLK
>FUSION-ENST00000489903.1:88451-ENST00000399240.5:1205205|3913
YLDDFPCYRPSYPNR
>FUSION-ENST00000489903.1:88451-ENST00000399240.5:1205205|2938
MGDWGLF
>FUSION-ENST00000489903.1:88451-ENST00000399240.5:1205205|971
YAKVGFPKK
>FUSION-ENST00000489903.1:88451-ENST00000399240.5:1205205|2109
MVFQKGWITFQCPHQ
>ENST00000372748.8|SNV-10062-C-G|1
GATGRPGINGKDGTPGTPGMK
>FUSION-ENST00000489903.1:88451-ENST00000399240.5:1205205|3594
MLAGCKGGER
>FUSION-ENST00000489903.1:88451-ENST00000399240.5:1205205|2833
IVTLHSNLGDRVR
>FUSION-ENST00000489903.1:88451-ENST00000399240.5:1205205|1076
SGEEEIKGQQFIDSK
>FUSION-ENST00000489903.1:88451-ENST00000399240.5:1205205|2576
MFVPLHPSWGNRVRPCLK
>FUSION-ENST00000489903.1:88451-ENST00000399240.5:1205205|1061
QLTLAVSATVVILASTTS
>FUSION-ENST00000489903.1:88451-ENST00000399240.5:1205205|4303
ALMRVNFSYIFHISFQS
>FUSION-ENST00000489903.1:88451-ENST00000399240.5:1205205|3334
KISILYLYLLLK
>FUSION-ENST00000489903.1:88451-ENST00000399240.5:1205205|4123
QSLTLLPRLECSGTISAHCKLR
>FUSION-ENST00000489903.1:88451-ENST00000399240.5:1205205|4381
MYFPQFWSLQV
>FUSION-ENST00000489903.1:88451-ENST00000399240.5:1205205|4623
MVSWFPGIRVYSVIIK
>ENST00000673951.1|SNV-46055-C-A|1
HSHSNHTLVSDLPDPSNSHGENTVK
>FUSION-ENST00000489903.1:88451-ENST00000399240.5:1205205|2527
HVDESSPRTT
>FUSION-ENST00000489903.1:88451-ENST00000399240.5:1205205|825
RISPDKDGR
>FUSION-ENST00000489903.1:88451-ENST00000399240.5:1205205|418
EWTGTEVGK
>FUSION-ENST00000489903.1:88451-ENST00000399240.5:1205205|4201
NMLLPVLY
>ENST00000392993.7|SNV-20847-C-A|4
KTGNHFHNFISWQELR
>FUSION-ENST00000489903.1:88451-ENST00000399240.5:1205205|1842
MRLSMIVFFPVTSFWIP
>FUSION-ENST00000489903.1:88451-ENST00000399240.5:1205205|3019
KDSFIYR
>ENST00000371485.8|SNV-18851-A-G|4
NQQWLVYDQQREVYVEGLLAK
>FUSION-ENST00000489903.1:88451-ENST00000399240.5:1205205|1452
DGQTNKLIMLANHFPLSSAQK
>FUSION-ENST00000489903.1:88451-ENST00000399240.5:1205205|2973
MPAGLAKESCNC
>FUSION-ENST00000489903.1:88451-ENST00000399240.5:1205205|3513
SDPVRAPGAEQVLGWEEDEK
>FUSION-ENST00000489903.1:88451-ENST00000399240.5:1205205|3276
QSCNNNVYR
>ENST00000368467.4|SNV-96-G-T|2
SVKDFVTEALQSR
>FUSION-ENST00000489903.1:88451-ENST00000399240.5:1205205|1405
MADFTFLNR
>ENST00000498709.1|SNV-2356-G-A|4
RAPWEELESVSPRCAFTWLSGIR
>FUSION-ENST00000306378.11:29260-ENST00000621439.4:47761|6
RLIMKPYRNMKPSTICYSVIR
>FUSION-ENST00000489903.1:88451-ENST00000399240.5:1205205|3722
LVFLVEVGFHHVGQDGLNLLTP
>FUSION-ENST00000489903.1:88451-ENST00000399240.5:1205205|3611
MYLRCACDLQWWIPR
>FUSION-ENST00000489903.1:88451-ENST00000399240.5:1205205|172
AGFHLTSGSLR
>FUSION-ENST00000489903.1:88451-ENST00000399240.5:1205205|4052
MRLFNGTGEK
>ENST00000372397.6|SNV-62595-A-G|2
IEQAMGLVKNHLMYAVR
>ENST00000268489.10|SNV-933840-A-G|1
HPEPGGSCVYCRSGQPHPRLAR
>FUSION-ENST00000489903.1:88451-ENST00000399240.5:1205205|2719
PKCVPRR
>FUSION-ENST00000489903.1:88451-ENST00000399240.5:1205205|4419
LSGVSSYK
>FUSION-ENST00000489903.1:88451-ENST00000399240.5:1205205|1748
MEVVKCIQK
>FUSION-ENST00000489903.1:88451-ENST00000399240.5:1205205|4528
LGSILVK
>FUSION-ENST00000489903.1:88451-ENST00000399240.5:1205205|184
VGEGEGTSEK
>FUSION-ENST00000489903.1:88451-ENST00000399240.5:1205205|225
QVKKTHL
>FUSION-ENST00000489903.1:88451-ENST00000399240.5:1205205|641
LPRVTCYQAFK
>ENST00000318238.9|INDEL-16554-A-AA|12
TKSSISR
>FUSION-ENST00000489903.1:88451-ENST00000399240.5:1205205|3277
MQSCNNNVYR
>ENST00000268489.10|SNV-933840-A-G|5
EKHPEPGGSCVYCR
>ENST00000304494.9|MNV-20607-GG-G|2
ALLEAGALPNAPNSYVGGRSR
>FUSION-ENST00000489903.1:88451-ENST00000399240.5:1205205|2313
SFSCHVTRLLPLHLPP
>FUSION-ENST00000489903.1:88451-ENST00000399240.5:1205205|2139
NLILNCNPHNAHMSRVGTRWR
>FUSION-ENST00000489903.1:88451-ENST00000399240.5:1205205|1252
MAIKFLTHKLLGDTFKP
>FUSION-ENST00000489903.1:88451-ENST00000399240.5:1205205|2050
MLPLPTAFVTWLYSYATMEIR
>FUSION-ENST00000489903.1:88451-ENST00000399240.5:1205205|2159
VSLCRPR
>ENST00000510590.1|SNV-158290-T-C|2
EDYSNKK
>ENST00000545747.1|SNV-116179-G-T|4
ARAPWALRAASATRPR
>FUSION-ENST00000489903.1:88451-ENST00000399240.5:1205205|925
ILKMCCMNSIK
>FUSION-ENST00000489903.1:88451-ENST00000399240.5:1205205|4431
LGGLSNRHVFPTVLEPASLRSR
>FUSION-ENST00000489903.1:88451-ENST00000399240.5:1205205|1812
ARFSVELK
>ENST00000515814.1|SNV-4894-G-T|4
GCGSRRLCSSWR
>ENST00000391403.4|SNV-378-A-G|3
NASFEKEAAEAQSLEATCEKLNR
>FUSION-ENST00000489903.1:88451-ENST00000399240.5:1205205|1459
MDGWMMDGQTNK
>FUSION-ENST00000489903.1:88451-ENST00000399240.5:1205205|1233
SFSISKMELNASCKMYISGK
>ENST00000304494.9|MNV-20607-GG-G|4
VEEVRALLEAGALPNAPNSYVGGR
>FUSION-ENST00000489903.1:88451-ENST00000399240.5:1205205|1196
LLVKCTSQGK
>ENST00000429747.5|SNV-588812-A-T|2
SSITVIAEEFSGNDDYVELAFNAR
>FUSION-ENST00000489903.1:88451-ENST00000399240.5:1205205|2510
MIGERIF
>ENST00000475778.1|SNV-64640-C-T|1
ISHENRTSEAMYNK
>FUSION-ENST00000489903.1:88451-ENST00000399240.5:1205205|538
MCFALYHFPVAKQILPVR
>FUSION-ENST00000489903.1:88451-ENST00000399240.5:1205205|892
MQRYIFFPLI
>FUSION-ENST00000489903.1:88451-ENST00000399240.5:1205205|3967
FAFNSLDILV
>ENST00000525131.5|SNV-2617-T-C|2
CPHLEKGPQGFGFLLR
>ENST00000318238.9|INDEL-16554-A-AA|21
FHFGQHYSELSKAQLQVNSTTYHAK
>FUSION-ENST00000489903.1:88451-ENST00000399240.5:1205205|2933
EGSLVII
>FUSION-ENST00000489903.1:88451-ENST00000399240.5:1205205|1462
CRPVTATTSR
>FUSION-ENST00000489903.1:88451-ENST00000399240.5:1205205|2915
NLCMSSSHYPVSR
>FUSION-ENST00000489903.1:88451-ENST00000399240.5:1205205|559
WPSSTVLPLRPVRNVITTLHHLL
>FUSION-ENST00000489903.1:88451-ENST00000399240.5:1205205|4146
MVTFVIVSR
>ENST00000318238.9|INDEL-16554-A-AA|14
GLAICRTK
>FUSION-ENST00000489903.1:88451-ENST00000399240.5:1205205|2009
CLFSMTSQK
>FUSION-ENST00000489903.1:88451-ENST00000399240.5:1205205|178
MEVLKFTK
>FUSION-ENST00000489903.1:88451-ENST00000399240.5:1205205|3269
TLALFYYYFHFVILCLCS
>FUSION-ENST00000489903.1:88451-ENST00000399240.5:1205205|2631
SYRRLQYSVIFCLPLEK
>FUSION-ENST00000489903.1:88451-ENST00000399240.5:1205205|4734
LPGMLSR
>FUSION-ENST00000489903.1:88451-ENST00000399240.5:1205205|133
FSNENPRIVLGSVCSIPLWDTSR
>ENST00000481994.1|SNV-1167829-C-G|7
LRQELNTR
>FUSION-ENST00000489903.1:88451-ENST00000399240.5:1205205|1887
MSSLSSSLPTKVK
>FUSION-ENST00000489903.1:88451-ENST00000399240.5:1205205|2103
MLDFTVYSQVSGG
>FUSION-ENST00000489903.1:88451-ENST00000399240.5:1205205|3130
QNYGYRLIFK
>FUSION-ENST00000489903.1:88451-ENST00000399240.5:1205205|3231
VTSVFLDVVETFK
>FUSION-ENST00000489903.1:88451-ENST00000399240.5:1205205|2199
VHTNTHTLGSK
>FUSION-ENST00000489903.1:88451-ENST00000399240.5:1205205|2701
VSAKNLSIYIKSVFK
>FUSION-ENST00000489903.1:88451-ENST00000399240.5:1205205|4237
SQGCATVLQSGQQSCVSKRK
>FUSION-ENST00000489903.1:88451-ENST00000399240.5:1205205|4121
CVCEHTCMCV
>FUSION-ENST00000489903.1:88451-ENST00000399240.5:1205205|3915
MVFYLTFRYLDDFPCYRPSYPNRHI
>FUSION-ENST00000489903.1:88451-ENST00000399240.5:1205205|1847
FSPVQLSLLLEKR
>FUSION-ENST00000489903.1:88451-ENST00000399240.5:1205205|4710
EEILRLLISLAELKGQLGGK
>FUSION-ENST00000489903.1:88451-ENST00000399240.5:1205205|2686
MFDYWNL
>FUSION-ENST00000489903.1:88451-ENST00000399240.5:1205205|2891
MAAYSRRPQVSQSNVLSSASNR
>FUSION-ENST00000489903.1:88451-ENST00000399240.5:1205205|735
QHFTDAQGVTHRNVMCPYMGQMKK
>FUSION-ENST00000489903.1:88451-ENST00000399240.5:1205205|89
LPVLKMQDCK
>FUSION-ENST00000489903.1:88451-ENST00000399240.5:1205205|1539
MIIDIFCK
>FUSION-ENST00000489903.1:88451-ENST00000399240.5:1205205|615
MKSSMNCDLSLK
>FUSION-ENST00000489903.1:88451-ENST00000399240.5:1205205|1710
MVLKMGVSLHKLSLPAAIHVR
>FUSION-ENST00000489903.1:88451-ENST00000399240.5:1205205|3620
MTDKLNCMYLR
>ENST00000405201.5|SNV-94579-C-T|3
EELIQNMDCVDR
>FUSION-ENST00000489903.1:88451-ENST00000399240.5:1205205|560
MWPSSTVLPLRPVRNVITTLHHLL
>FUSION-ENST00000489903.1:88451-ENST00000399240.5:1205205|2383
SVEVAPGSCSAE
>FUSION-ENST00000489903.1:88451-ENST00000399240.5:1205205|82
HTHSLSKHHPG
>FUSION-ENST00000489903.1:88451-ENST00000399240.5:1205205|990
ATYLQAPGTR
>ENST00000341864.6|SNV-2709-A-C|4
GPNQGRLVPRLSVGAVR
>ENST00000479768.6|SNV-4491-C-G|2
MAISLSSEAT
>ENST00000231484.3|MNV-11920-GCT-G|3
GLSGGDHSHGEIPSVR
>FUSION-ENST00000489903.1:88451-ENST00000399240.5:1205205|2817
MQNPVLLLGNR
>FUSION-ENST00000489903.1:88451-ENST00000399240.5:1205205|3715
NKWKLTIFFLHVL
>FUSION-ENST00000489903.1:88451-ENST00000399240.5:1205205|4137
LQCLHCLQLLNLFLGQCLPHSR
>ENST00000618371.4|SNV-9817-C-T|2
KQASPNTDWR
>ENST00000559901.1|SNV-48759-C-T|7
MGWLQRHSPWAPLSFR
>FUSION-ENST00000489903.1:88451-ENST00000399240.5:1205205|2496
MYQQKKVF
>FUSION-ENST00000489903.1:88451-ENST00000399240.5:1205205|2537
SFLLFFIMVNFCEFLLK
>FUSION-ENST00000489903.1:88451-ENST00000399240.5:1205205|1
EWGLALTAL
>FUSION-ENST00000489903.1:88451-ENST00000399240.5:1205205|2595
MYLIDFK
>FUSION-ENST00000489903.1:88451-ENST00000399240.5:1205205|1152
MAGMGLGRR
>FUSION-ENST00000489903.1:88451-ENST00000399240.5:1205205|2884
EGVMMSCLICYSSYIFAGEGRR
>ENST00000396946.8|SNV-113880-C-A|1
GNEEEGTDASPSSCGSLPITNSFTK
>FUSION-ENST00000489903.1:88451-ENST00000399240.5:1205205|487
NETGRSWLRSFR
>FUSION-ENST00000489903.1:88451-ENST00000399240.5:1205205|1579
LKIYSTTK
>ENST00000527805.5|SNV-26531-C-G|5
SLEISQSYTTTQRESSDYSVACK
>FUSION-ENST00000489903.1:88451-ENST00000399240.5:1205205|3454
MEAEKSHSLPSAGWR
>ENST00000465821.5|SNV-37771-C-G|3
LTCLSPAGSLLGSR
>FUSION-ENST00000489903.1:88451-ENST00000399240.5:1205205|1563
MFQSSIILLKRK
>FUSION-ENST00000489903.1:88451-ENST00000399240.5:1205205|4385
LRDKNII
>FUSION-ENST00000489903.1:88451-ENST00000399240.5:1205205|419
MEWTGTEVGKAFSVYPI
>FUSION-ENST00000489903.1:88451-ENST00000399240.5:1205205|1391
QIRTSPEPPSG
>FUSION-ENST00000489903.1:88451-ENST00000399240.5:1205205|911
KIQAIKFVQNE
>FUSION-ENST00000489903.1:88451-ENST00000399240.5:1205205|3976
SRFSSRTCTFLLLMFAFNSLDILV
>FUSION-ENST00000489903.1:88451-ENST00000399240.5:1205205|2337
QEAHILVEAVLR
>FUSION-ENST00000489903.1:88451-ENST00000399240.5:1205205|1877
FTGSPWK
>FUSION-ENST00000489903.1:88451-ENST00000399240.5:1205205|3389
VQAEEMVGTRASGRQTVVC
>FUSION-ENST00000489903.1:88451-ENST00000399240.5:1205205|3305
FPFSILVVTICALFFISPVR
>FUSION-ENST00000489903.1:88451-ENST00000399240.5:1205205|1365
ETVKSLSNR
>FUSION-ENST00000489903.1:88451-ENST00000399240.5:1205205|2748
HPSLSWIF
>FUSION-ENST00000489903.1:88451-ENST00000399240.5:1205205|3704
MPPSVTKRQAK
>FUSION-ENST00000489903.1:88451-ENST00000399240.5:1205205|747
FEQNQDR
>FUSION-ENST00000489903.1:88451-ENST00000399240.5:1205205|926
GISFSHLFKA
>FUSION-ENST00000489903.1:88451-ENST00000399240.5:1205205|1435
MEITSWFFHFFLR
>FUSION-ENST00000489903.1:88451-ENST00000399240.5:1205205|3461
GPWRAALRI
>FUSION-ENST00000489903.1:88451-ENST00000399240.5:1205205|1606
QWFILGMYGQMLIWDLELR
>FUSION-ENST00000489903.1:88451-ENST00000399240.5:1205205|2530
RHVDESSPR
>ENST00000360383.7|MNV-15695-CTGCATGGATAGCCTATGGACAT-C|8
TYGPHLR
>FUSION-ENST00000489903.1:88451-ENST00000399240.5:1205205|3253
GLLELLML
>FUSION-ENST00000489903.1:88451-ENST00000399240.5:1205205|811
SVFSGEIPVSRYEIGFFQ
>FUSION-ENST00000489903.1:88451-ENST00000399240.5:1205205|363
MSGFGVTNIFCLAK
>FUSION-ENST00000489903.1:88451-ENST00000399240.5:1205205|4673
RDREAIGS
>FUSION-ENST00000489903.1:88451-ENST00000399240.5:1205205|1192
MSFSSRAR
>FUSION-ENST00000489903.1:88451-ENST00000399240.5:1205205|1771
NCTFYCESHLMPHPFR
>FUSION-ENST00000489903.1:88451-ENST00000399240.5:1205205|1222
MPYSLGMWDSPRSWAQAPVAPG
>FUSION-ENST00000489903.1:88451-ENST00000399240.5:1205205|1533
MIAIPKSSF
>FUSION-ENST00000489903.1:88451-ENST00000399240.5:1205205|3415
MNLTTLGF
>ENST00000289032.12|SNV-48447-C-A|8
TRTDLHIGTRR
>FUSION-ENST00000489903.1:88451-ENST00000399240.5:1205205|1979
DFLGSLR
>FUSION-ENST00000489903.1:88451-ENST00000399240.5:1205205|2685
MLPVQPVEP
>FUSION-ENST00000634266.1:817769-ENST00000590532.2:34770|23
MTSYSGNQCNDR
>FUSION-ENST00000489903.1:88451-ENST00000399240.5:1205205|1132
CDFYSNPR
>FUSION-ENST00000489903.1:88451-ENST00000399240.5:1205205|3777
MAAGVAPVPETALNLTRTQPAVVR
>FUSION-ENST00000489903.1:88451-ENST00000399240.5:1205205|4213
VIQGSFVLVSLSRIAK
>FUSION-ENST00000489903.1:88451-ENST00000399240.5:1205205|1849
FSPVQLSLLLEK
>FUSION-ENST00000489903.1:88451-ENST00000399240.5:1205205|3409
YLLNCSGNVPGPRGK
>FUSION-ENST00000489903.1:88451-ENST00000399240.5:1205205|4662
GAEPPSEPLLSIWRIWSFR
>FUSION-ENST00000489903.1:88451-ENST00000399240.5:1205205|2590
VWLCVPIQISC
>FUSION-ENST00000489903.1:88451-ENST00000399240.5:1205205|2542
MFHLFIKELPSKNR
>FUSION-ENST00000489903.1:88451-ENST00000399240.5:1205205|1914
VVRNAKNLTS
>ENST00000318238.9|INDEL-16554-A-AA|19
AQLQVNSTTYHAKK
>FUSION-ENST00000489903.1:88451-ENST00000399240.5:1205205|3314
MNTIFIML
>FUSION-ENST00000489903.1:88451-ENST00000399240.5:1205205|2188
DTVKCIISQGIPALCASYVSHTFCR
>FUSION-ENST00000489903.1:88451-ENST00000399240.5:1205205|2094
EESLFCVSNKGGNEEEQNR
>FUSION-ENST00000489903.1:88451-ENST00000399240.5:1205205|1932
SHQFVRV
>ENST00000358193.7|SNV-11015-G-T|3
SLFLSVSK
>FUSION-ENST00000489903.1:88451-ENST00000399240.5:1205205|639
LPRVTCYQAFKSSAK
>ENST00000039989.9|INDEL-91281-C-CG|7
SQPALHRGESVNR
>ENST00000550590.5|SNV-11609-G-T|1
STQKPGLALCLK
>ENST00000666250.1|SNV-414817-G-A|2
ITESGRLCAFITK
>FUSION-ENST00000489903.1:88451-ENST00000399240.5:1205205|4525
AMGLKHTFPTYAV
>FUSION-ENST00000489903.1:88451-ENST00000399240.5:1205205|999
FRPRWPGSR
>ENST00000522335.5|SNV-11105-G-C|2
MALCDASRECPPHLPMVLPRPPR
>FUSION-ENST00000489903.1:88451-ENST00000399240.5:1205205|71
LGVMDNLAKQTP
>FUSION-ENST00000489903.1:88451-ENST00000399240.5:1205205|3975
MYYPQHR
>FUSION-ENST00000489903.1:88451-ENST00000399240.5:1205205|3795
MALPRSVNAFHPHINPVK
>FUSION-ENST00000489903.1:88451-ENST00000399240.5:1205205|1032
GSAPREQGRR
>ENST00000268138.12|SNV-27348-A-C|6
RKNALIRPK
>FUSION-ENST00000489903.1:88451-ENST00000399240.5:1205205|1484
NWDNNNIIV
>ENST00000470031.1|SNV-767-G-A|29
ALPQARR
>ENST00000263666.9|SNV-652-C-T|1
LGVLHKALKK
>FUSION-ENST00000489903.1:88451-ENST00000399240.5:1205205|352
MPALNLKEGK
>FUSION-ENST00000489903.1:88451-ENST00000399240.5:1205205|3800
MPHPLCASY
>FUSION-ENST00000489903.1:88451-ENST00000399240.5:1205205|3062
IHLALDDELRSYPQG
>ENST00000274311.3|SNV-13558-G-A|3
EALCDPTVANR
>FUSION-ENST00000489903.1:88451-ENST00000399240.5:1205205|3607
ASSIMLKHMKLPILEHF
>FUSION-ENST00000489903.1:88451-ENST00000399240.5:1205205|2799
MKSQLSDFLK
>FUSION-ENST00000489903.1:88451-ENST00000399240.5:1205205|4115
LCQQTGMAY
>FUSION-ENST00000489903.1:88451-ENST00000399240.5:1205205|4621
VSWFPGIR
>FUSION-ENST00000489903.1:88451-ENST00000399240.5:1205205|4086
SCVHFFRPGGPAA
>FUSION-ENST00000489903.1:88451-ENST00000399240.5:1205205|3214
MALLNFVYSYQWLR
>FUSION-ENST00000489903.1:88451-ENST00000399240.5:1205205|1822
PWFLEKPE
>FUSION-ENST00000489903.1:88451-ENST00000399240.5:1205205|4294
TNRIDRYI
>FUSION-ENST00000489903.1:88451-ENST00000399240.5:1205205|2725
MEPCDAHCAGSDPEERPGSCADRGS
>FUSION-ENST00000489903.1:88451-ENST00000399240.5:1205205|2784
QRLMSVQLPLPCK
>FUSION-ENST00000489903.1:88451-ENST00000399240.5:1205205|4730
LSRAAIVR
>FUSION-ENST00000489903.1:88451-ENST00000399240.5:1205205|63
TKVLTSPLSSR
>FUSION-ENST00000489903.1:88451-ENST00000399240.5:1205205|3604
CACDLQWWIPR
>ENST00000424728.6|SNV-68163-C-T|3
IKSVDKMPPMHK
>FUSION-ENST00000489903.1:88451-ENST00000399240.5:1205205|1520
MITKMWHLK
>ENST00000524905.1|SNV-2233-C-G|9
MLDFPSSR
>FUSION-ENST00000489903.1:88451-ENST00000399240.5:1205205|4691
KLPGEVFVWPASR
>FUSION-ENST00000489903.1:88451-ENST00000399240.5:1205205|3468
MGAVVNNNGR
>FUSION-ENST00000489903.1:88451-ENST00000399240.5:1205205|2745
MALSLGGRGMLLIDIPEK
>ENST00000462981.2|INDEL-36538-A-ATT|2
MVICHCDRVLHHL
>ENST00000517434.3|SNV-120923-C-T|2
GEPRQLQQASPNTDWR
>FUSION-ENST00000489903.1:88451-ENST00000399240.5:1205205|643
NQPWGCESCLAQG
>ENST00000642197.1|SNV-213211-A-C|7
RMELSFGIHHYAGKVLYHASGFLAK
>FUSION-ENST00000489903.1:88451-ENST00000399240.5:1205205|156
SLPRSDGKNSK
>FUSION-ENST00000489903.1:88451-ENST00000399240.5:1205205|1537
MIIDIFCKGK
>FUSION-ENST00000489903.1:88451-ENST00000399240.5:1205205|632
NAGQMQKESVCSALLGLLNCR
>FUSION-ENST00000489903.1:88451-ENST00000399240.5:1205205|3268
MLLVLKSILHDVPALVWLVFL
>FUSION-ENST00000489903.1:88451-ENST00000399240.5:1205205|730
MCPYMGQMKK
>FUSION-ENST00000489903.1:88451-ENST00000399240.5:1205205|3137
LQYHSWATLALLLLLPCAKCGPFLK
>FUSION-ENST00000489903.1:88451-ENST00000399240.5:1205205|3734
MQVTDLGA
>FUSION-ENST00000489903.1:88451-ENST00000399240.5:1205205|1029
MYGNIFTSSR
>ENST00000298281.8|SNV-12515-A-G|2
GQPGPRFER
>FUSION-ENST00000489903.1:88451-ENST00000399240.5:1205205|4003
VPISECCPGFH
>FUSION-ENST00000489903.1:88451-ENST00000399240.5:1205205|134
FSNENPR
>FUSION-ENST00000489903.1:88451-ENST00000399240.5:1205205|366
TRVSSHR
>ENST00000506735.1|SNV-557850-C-T|1
APSSPGVDSVL
>ENST00000470908.5|SNV-28160-G-A|1
VIEVGKNDDLED
>FUSION-ENST00000489903.1:88451-ENST00000399240.5:1205205|2281
MNGWVLFLQ
>FUSION-ENST00000489903.1:88451-ENST00000399240.5:1205205|3887
NARKALVATHCAQR
>FUSION-ENST00000489903.1:88451-ENST00000399240.5:1205205|1446
MLANHFPLSSAQKYFR
>ENST00000473989.8|INDEL-53004-C-CA|4
FYSDYTFFKSYCWSHRASTK
>FUSION-ENST00000489903.1:88451-ENST00000399240.5:1205205|1445
LANHFPLSSAQKYFR
>FUSION-ENST00000489903.1:88451-ENST00000399240.5:1205205|583
ASKQKLK
>ENST00000361794.7|SNV-54722-T-C|3
AQAAPKSLFENQNTTVIPSGFR
>FUSION-ENST00000489903.1:88451-ENST00000399240.5:1205205|3646
QMIGFCSR
>FUSION-ENST00000489903.1:88451-ENST00000399240.5:1205205|450
KTIQSSTHLSGR
>FUSION-ENST00000489903.1:88451-ENST00000399240.5:1205205|1700
CLHFFHR
>FUSION-ENST00000489903.1:88451-ENST00000399240.5:1205205|4523
GLKHTFPTYAV
>FUSION-ENST00000489903.1:88451-ENST00000399240.5:1205205|3140
MNPLVKVRK
>FUSION-ENST00000489903.1:88451-ENST00000399240.5:1205205|1419
YFWEEFISAKTK
>ENST00000368399.1|SNV-610-A-T|2
ELQSQIQEARADFARR
>FUSION-ENST00000489903.1:88451-ENST00000399240.5:1205205|394
MNGYVNEMTSVVK
>ENST00000490135.6|SNV-320939-T-C|4
MEFCKPASGTTYFASGNLRK
>FUSION-ENST00000489903.1:88451-ENST00000399240.5:1205205|3835
AIQAACEWVLGAVPFQWPAK
>ENST00000290650.9|SNV-67904-G-C|2
TLAGLHVRLSSLGAVSR
>FUSION-ENST00000489903.1:88451-ENST00000399240.5:1205205|2771
LHLVSPFHWKIHLL
>FUSION-ENST00000489903.1:88451-ENST00000399240.5:1205205|1769
GSADLILNLLLLLLLLLLFFETR
>FUSION-ENST00000489903.1:88451-ENST00000399240.5:1205205|3660
MLARMVSIS
>FUSION-ENST00000489903.1:88451-ENST00000399240.5:1205205|2148
MLPCPWC
>FUSION-ENST00000489903.1:88451-ENST00000399240.5:1205205|4652
MREGCALMSNSRVL
>FUSION-ENST00000489903.1:88451-ENST00000399240.5:1205205|3876
PIPVRMYFPVLLK
>FUSION-ENST00000489903.1:88451-ENST00000399240.5:1205205|152
NSKNCNLWHKWVNASLLSFK
>FUSION-ENST00000489903.1:88451-ENST00000399240.5:1205205|1301
MPIIKFLVIQHISSHAK
>FUSION-ENST00000489903.1:88451-ENST00000399240.5:1205205|2142
VCCVPTRNLILNCNPHNAHMSR
>FUSION-ENST00000489903.1:88451-ENST00000399240.5:1205205|393
NGYVNEMTSVVK
>FUSION-ENST00000489903.1:88451-ENST00000399240.5:1205205|4765
CPIRRAAVK
>FUSION-ENST00000489903.1:88451-ENST00000399240.5:1205205|2800
NLLDNYGIRE
>FUSION-ENST00000489903.1:88451-ENST00000399240.5:1205205|2453
MWKTCSTCFSGRPLIQDVSHAAL
>FUSION-ENST00000489903.1:88451-ENST00000399240.5:1205205|2158
MAMVCVWR
>FUSION-ENST00000489903.1:88451-ENST00000399240.5:1205205|2090
GGNEEEQNR
>FUSION-ENST00000489903.1:88451-ENST00000399240.5:1205205|2760
MVYAIILLDYIYIFSPR
>FUSION-ENST00000489903.1:88451-ENST00000399240.5:1205205|3991
TFLNESRQHPAVLLIK
>ENST00000288513.9|SNV-73004-G-T|2
YLRTTLQIWVIWL
>FUSION-ENST00000489903.1:88451-ENST00000399240.5:1205205|2416
MIPQRSK
>ENST00000372141.7|SNV-1109992-C-G|6
NTSINMQLPSRETNPYFNR
>FUSION-ENST00000489903.1:88451-ENST00000399240.5:1205205|3154
MPQIYMKRLR
>FUSION-ENST00000489903.1:88451-ENST00000399240.5:1205205|3186
NLKLKLIS
>FUSION-ENST00000489903.1:88451-ENST00000399240.5:1205205|4167
GMTLLLK
>FUSION-ENST00000489903.1:88451-ENST00000399240.5:1205205|3799
PHPLCASY
>FUSION-ENST00000489903.1:88451-ENST00000399240.5:1205205|3446
MSCPSSGRR
>FUSION-ENST00000489903.1:88451-ENST00000399240.5:1205205|1100
APSIFRISNR
>FUSION-ENST00000489903.1:88451-ENST00000399240.5:1205205|1151
MMAGMGLGRRGPR
>ENST00000530948.5|SNV-5373-C-T|1
LCQCWCLK
>FUSION-ENST00000489903.1:88451-ENST00000399240.5:1205205|4705
MELRIQWLR
>FUSION-ENST00000489903.1:88451-ENST00000399240.5:1205205|1470
MCCFTILEAGSPRSR
>FUSION-ENST00000489903.1:88451-ENST00000399240.5:1205205|3690
GGRCASLIWHR
>FUSION-ENST00000489903.1:88451-ENST00000399240.5:1205205|4715
MLRQGTGREEILR
>FUSION-ENST00000489903.1:88451-ENST00000399240.5:1205205|2240
FKCDPQCCR
>FUSION-ENST00000489903.1:88451-ENST00000399240.5:1205205|3982
LIVYILRYFSGEFIVCT
>FUSION-ENST00000489903.1:88451-ENST00000399240.5:1205205|1478
MNTTDWVA
>FUSION-ENST00000489903.1:88451-ENST00000399240.5:1205205|2367
MVVNKSHKI
>FUSION-ENST00000489903.1:88451-ENST00000399240.5:1205205|3434
NTRTGTSR
>FUSION-ENST00000489903.1:88451-ENST00000399240.5:1205205|427
RLHLTGR
>FUSION-ENST00000489903.1:88451-ENST00000399240.5:1205205|212
FHTADKDK
>FUSION-ENST00000489903.1:88451-ENST00000399240.5:1205205|2393
SDLKWLWAFSELLESRPK
>FUSION-ENST00000489903.1:88451-ENST00000399240.5:1205205|281
PFRPQSGK
>FUSION-ENST00000489903.1:88451-ENST00000399240.5:1205205|3346
MFVHISGIWAPWPSQVHT
>ENST00000308736.7|SNV-8356-G-A|6
EKADEVVAPGQEKISSLSGAHQK
>FUSION-ENST00000489903.1:88451-ENST00000399240.5:1205205|3251
LARLVMNS
>FUSION-ENST00000489903.1:88451-ENST00000399240.5:1205205|4719
IREGLTDMVIF
>ENST00000652557.1|SNV-40181-G-A|1
EIAKRMANPR
>FUSION-ENST00000489903.1:88451-ENST00000399240.5:1205205|187
GRQRVGEGEGTSEK
>FUSION-ENST00000489903.1:88451-ENST00000399240.5:1205205|1340
SRHFSLIAIYSGIVLCFVYNRT
>FUSION-ENST00000489903.1:88451-ENST00000399240.5:1205205|2052
QFTEVANFFIKLSRK
>ENST00000457734.7|SNV-73063-C-T|2
EASLSLPGYKVR
>FUSION-ENST00000489903.1:88451-ENST00000399240.5:1205205|2514
ESTIITR
>FUSION-ENST00000489903.1:88451-ENST00000399240.5:1205205|4336
MDVYACRWRAR
>FUSION-ENST00000489903.1:88451-ENST00000399240.5:1205205|653
TLSPLLLR
>ENST00000451085.5|SNV-33149-G-T|1
ATAEPQPEIYWITPSVQK
>FUSION-ENST00000489903.1:88451-ENST00000399240.5:1205205|3623
MSLAYGENSCAYSSSSR
>FUSION-ENST00000313806.9:88451-ENST00000399240.5:1205205|21
TAPGGPSGR
>FUSION-ENST00000489903.1:88451-ENST00000399240.5:1205205|2267
MWTQGMLVAICSGRVTCHRP
>FUSION-ENST00000489903.1:88451-ENST00000399240.5:1205205|772
LSSPNDLLRNYLK
>FUSION-ENST00000489903.1:88451-ENST00000399240.5:1205205|1184
MPHIAAFFIRNHRSPK
>FUSION-ENST00000489903.1:88451-ENST00000399240.5:1205205|1230
MELNASCKMYISGKNPLLF
>FUSION-ENST00000489903.1:88451-ENST00000399240.5:1205205|2311
MPLRACVLNFR
>FUSION-ENST00000489903.1:88451-ENST00000399240.5:1205205|95
MCLLDRQR
>FUSION-ENST00000489903.1:88451-ENST00000399240.5:1205205|2579
HHHARLILYF
>FUSION-ENST00000489903.1:88451-ENST00000399240.5:1205205|4580
GRPWVYIVYAESLGLISRMLRK
>FUSION-ENST00000489903.1:88451-ENST00000399240.5:1205205|1989
MEFMEHSVRFS
>FUSION-ENST00000489903.1:88451-ENST00000399240.5:1205205|3613
LNCMYLR
>ENST00000504830.6|SNV-330938-C-A|4
RVECSTQMDSDCAAIQRPDPEK
>ENST00000466833.5|SNV-48447-C-A|11
MNTFQANALQNQN
>FUSION-ENST00000489903.1:88451-ENST00000399240.5:1205205|737
QHFTDAQGVTHR
>FUSION-ENST00000489903.1:88451-ENST00000399240.5:1205205|554
AWPLLKPQTK
>FUSION-ENST00000489903.1:88451-ENST00000399240.5:1205205|1409
MDDGWTNE
>FUSION-ENST00000489903.1:88451-ENST00000399240.5:1205205|2547
LSGFETVSFYFVVVVLNVR
>FUSION-ENST00000489903.1:88451-ENST00000399240.5:1205205|2015
KSLLTSGQNVALRNCP
>FUSION-ENST00000489903.1:88451-ENST00000399240.5:1205205|382
NDSCVKEELVFSSM
>FUSION-ENST00000489903.1:88451-ENST00000399240.5:1205205|2166
MGSHLLPR
>ENST00000261383.3|SNV-83894-G-A|4
FVEKLEPISAAASKEYSLEK
>ENST00000334444.11|MNV-58133-CACAGAA-C|4
KETSGSK
>FUSION-ENST00000489903.1:88451-ENST00000399240.5:1205205|1315
VYLSETVFK
>FUSION-ENST00000489903.1:88451-ENST00000399240.5:1205205|490
MNGLAFAQTTDKGCPSVCHTR
>FUSION-ENST00000489903.1:88451-ENST00000399240.5:1205205|4682
MSNSWKLELGEEVTWLET
>FUSION-ENST00000489903.1:88451-ENST00000399240.5:1205205|3056
MCPHSLLLQRHR
>FUSION-ENST00000489903.1:88451-ENST00000399240.5:1205205|165
MFEICPQN
>FUSION-ENST00000489903.1:88451-ENST00000399240.5:1205205|842
QTDLQNLLIKYK
>FUSION-ENST00000489903.1:88451-ENST00000399240.5:1205205|1864
AFFRTNSK
>FUSION-ENST00000489903.1:88451-ENST00000399240.5:1205205|2079
KLKYMEIK
>FUSION-ENST00000489903.1:88451-ENST00000399240.5:1205205|2499
VFKKNLYSYYTY
>FUSION-ENST00000671543.1:54171-ENST00000428376.6:864|6
ERWSQRRPWPSRPHGSTWR
>FUSION-ENST00000489903.1:88451-ENST00000399240.5:1205205|3972
FSSRTCTFLLLMFAFNSLDILV
>FUSION-ENST00000489903.1:88451-ENST00000399240.5:1205205|1950
IQLPPPGPTLDMWGLSRLQFMVR
>ENST00000510439.7|SNV-4894-G-T|3
LRQQDERLWQQETLQ
>ENST00000510457.1|MNV-21853-GAACCCT-G|1
IFCPEVI
>ENST00000506735.1|SNV-557850-C-T|2
KAPSSPGVDSVL
>FUSION-ENST00000489903.1:88451-ENST00000399240.5:1205205|3744
EGPQLRLQWAR
>FUSION-ENST00000489903.1:88451-ENST00000399240.5:1205205|1529
MPLFLDTIYQTTSVEFNKKPNPK
>FUSION-ENST00000489903.1:88451-ENST00000399240.5:1205205|3132
KQNYGYRLIFK
>FUSION-ENST00000489903.1:88451-ENST00000399240.5:1205205|3595
AEIPVML
>FUSION-ENST00000489903.1:88451-ENST00000399240.5:1205205|510
KHALKTGP
>FUSION-ENST00000489903.1:88451-ENST00000399240.5:1205205|4700
ALGTVWIK
>FUSION-ENST00000489903.1:88451-ENST00000399240.5:1205205|2401
KGAFVSICIK
>FUSION-ENST00000489903.1:88451-ENST00000399240.5:1205205|3971
MSSSLPTFSPVLGIR
>FUSION-ENST00000489903.1:88451-ENST00000399240.5:1205205|834
MGKIMQVSK
>FUSION-ENST00000489903.1:88451-ENST00000399240.5:1205205|2755
VYAIILLDYIYIFSPRKENEK
>FUSION-ENST00000489903.1:88451-ENST00000399240.5:1205205|406
TVLSNFKNICLNETDK
>ENST00000403437.2|SNV-15645-G-T|4
ASEKLLASIDIYHTQYKFGHTK
>FUSION-ENST00000489903.1:88451-ENST00000399240.5:1205205|676
VMEIAGKST
>FUSION-ENST00000489903.1:88451-ENST00000399240.5:1205205|4261
GKVHFQKGEVMPCAAEK
>ENST00000490135.6|SNV-320939-T-C|6
MEFCKPASGTTYFASGNLR
>FUSION-ENST00000489903.1:88451-ENST00000399240.5:1205205|2988
LADGCLQQETSSFSI
>ENST00000498709.1|SNV-2356-G-A|7
MRAPWEELESVSPR
>FUSION-ENST00000489903.1:88451-ENST00000399240.5:1205205|1980
TRDFLGSLRMR
>ENST00000481138.6|SNV-48447-C-A|1
DVMLENYSHLVSVG
>FUSION-ENST00000489903.1:88451-ENST00000399240.5:1205205|2054
QFTEVANFFIK
>ENST00000288513.9|SNV-73004-G-T|3
FADLLDAKYLRTTLQIWVIWL
>ENST00000549233.2|SNV-11609-G-T|6
EFPQTVKVPRNQDWLCVSR
>FUSION-ENST00000489903.1:88451-ENST00000399240.5:1205205|4302
MRVNFSYIFHISFQS
>FUSION-ENST00000489903.1:88451-ENST00000399240.5:1205205|2916
TGPSDFSKNLCMSSSHYPVSR
>ENST00000377325.2|INDEL-8394-G-GA|4
KSPIWKIFQEPK
>FUSION-ENST00000489903.1:88451-ENST00000399240.5:1205205|613
SSMNCDLSLK
>FUSION-ENST00000489903.1:88451-ENST00000399240.5:1205205|3386
MVGTRASGRQTVVC
>FUSION-ENST00000489903.1:88451-ENST00000399240.5:1205205|802
LYFCIFYLPCR
>ENST00000652557.1|SNV-40181-G-A|4
DKMLYITCFREIAK
>FUSION-ENST00000489903.1:88451-ENST00000399240.5:1205205|2077
MLLLLYFMDEK
>FUSION-ENST00000489903.1:88451-ENST00000399240.5:1205205|3822
MNRWVCTLLAESQ
>FUSION-ENST00000489903.1:88451-ENST00000399240.5:1205205|4720
MIREGLTDMVIF
>FUSION-ENST00000489903.1:88451-ENST00000399240.5:1205205|323
MSYSTTGHWPKAGIVPWNK
>FUSION-ENST00000489903.1:88451-ENST00000399240.5:1205205|4517
MSQCLWVR
>FUSION-ENST00000489903.1:88451-ENST00000399240.5:1205205|4651
REGCALMSNSRVL
>FUSION-ENST00000489903.1:88451-ENST00000399240.5:1205205|1597
LIWDLELRFLNCT
>FUSION-ENST00000489903.1:88451-ENST00000399240.5:1205205|3292
MFMKCLLTTAFSREIEPIGCICI
>FUSION-ENST00000489903.1:88451-ENST00000399240.5:1205205|2322
SSQKSWLVK
>FUSION-ENST00000489903.1:88451-ENST00000399240.5:1205205|3281
MLLIPRVIPLCDQKTLSVL
>FUSION-ENST00000489903.1:88451-ENST00000399240.5:1205205|4087
SNLGTFRSCVHFFRPGGPAA
>FUSION-ENST00000489903.1:88451-ENST00000399240.5:1205205|1117
MPFLVRAEISFQWTPTLRHCTSK
>FUSION-ENST00000489903.1:88451-ENST00000399240.5:1205205|694
NQVGTVVLSLGGQR
>FUSION-ENST00000489903.1:88451-ENST00000399240.5:1205205|3387
VGTRASGR
>FUSION-ENST00000489903.1:88451-ENST00000399240.5:1205205|3084
RAHHSPHPRPSVLK
>ENST00000512712.2|SNV-6765-A-G|2
QVIREEGLERPR
>FUSION-ENST00000489903.1:88451-ENST00000399240.5:1205205|3377
MAHQVTHHADLHHHRGVLLVWNFI
>FUSION-ENST00000489903.1:88451-ENST00000399240.5:1205205|45
NLHFVPVCLQACRT
>FUSION-ENST00000489903.1:88451-ENST00000399240.5:1205205|1544
ESACEWLHYY
>ENST00000610020.2|SNV-37341-C-A|2
VLPGLLVPLQITLGDIYTKLKNLVR
>ENST00000622330.4|SNV-30812-C-G|2
DLQHHCVIHEAWSGLR
>FUSION-ENST00000489903.1:88451-ENST00000399240.5:1205205|4487
VIGSVYTI
>FUSION-ENST00000489903.1:88451-ENST00000399240.5:1205205|4112
KTCINFTIVC
>FUSION-ENST00000489903.1:88451-ENST00000399240.5:1205205|2592
GLLEPRSSRPA
>FUSION-ENST00000489903.1:88451-ENST00000399240.5:1205205|4708
LLISLAELKGQLGGK
>FUSION-ENST00000489903.1:88451-ENST00000399240.5:1205205|831
GKIMQVSKE
>FUSION-ENST00000489903.1:88451-ENST00000399240.5:1205205|3968
MFAFNSLDILV
>FUSION-ENST00000489903.1:88451-ENST00000399240.5:1205205|3864
MMIFPSCL
>FUSION-ENST00000489903.1:88451-ENST00000399240.5:1205205|1344
QAHKISAK
>ENST00000286349.4|SNV-4713-T-G|3
QEHGYLK
>FUSION-ENST00000489903.1:88451-ENST00000399240.5:1205205|3159
MNQTWPLSCSESSEHI
>ENST00000502921.5|SNV-146518-C-A|7
LMKMPHSLLCSMTLLYVK
>FUSION-ENST00000489903.1:88451-ENST00000399240.5:1205205|4626
MCFELLKMVSWFPGIRVYSVIIK
>FUSION-ENST00000489903.1:88451-ENST00000399240.5:1205205|3521
KSTASWNVRPSKGTR
>ENST00000368467.4|SNV-96-G-T|3
KSVKDFVTEALQSR
>FUSION-ENST00000489903.1:88451-ENST00000399240.5:1205205|3405
IEHISSGPCFQFF
>FUSION-ENST00000489903.1:88451-ENST00000399240.5:1205205|1022
ASSPPHLCL
>FUSION-ENST00000489903.1:88451-ENST00000399240.5:1205205|415
MSDHPGLSSAR
>FUSION-ENST00000489903.1:88451-ENST00000399240.5:1205205|2160
LVFNSWAQAILLSWPPEALGFQV
>FUSION-ENST00000489903.1:88451-ENST00000399240.5:1205205|1250
AIKFLTHKLLGDTFKP
>FUSION-ENST00000489903.1:88451-ENST00000399240.5:1205205|3815
MTLFSSISAHPQMGR
>FUSION-ENST00000489903.1:88451-ENST00000399240.5:1205205|4071
MPFRGKTDLFR
>FUSION-ENST00000489903.1:88451-ENST00000399240.5:1205205|4352
MIITFNFC
>ENST00000381486.7|SNV-151917-C-G|4
WSSKTRAR
>FUSION-ENST00000489903.1:88451-ENST00000399240.5:1205205|3927
MLPCGGLPR
>FUSION-ENST00000489903.1:88451-ENST00000399240.5:1205205|3088
LLPQKCLPEPLAKR
>ENST00000380151.3|MNV-20607-GG-G|18
WVEGLQR
>FUSION-ENST00000489903.1:88451-ENST00000399240.5:1205205|1210
WSNSMLYL
>FUSION-ENST00000489903.1:88451-ENST00000399240.5:1205205|402
VGSGGLEFAMFESKIQENYPK
>FUSION-ENST00000489903.1:88451-ENST00000399240.5:1205205|1109
MSLPSFLRLQK
>ENST00000495210.1|SNV-32596-A-G|2
MILSGEAIKYKDK
>FUSION-ENST00000489903.1:88451-ENST00000399240.5:1205205|3301
SQLTATSVSWVQAILLPQPPK
>FUSION-ENST00000489903.1:88451-ENST00000399240.5:1205205|4443
VPSGADGRQ
>FUSION-ENST00000489903.1:88451-ENST00000399240.5:1205205|4332
ARQVAPCCSGGRQCLDTGTR
>FUSION-ENST00000489903.1:88451-ENST00000399240.5:1205205|4040
KSMTHSKYR
>ENST00000498709.1|SNV-2356-G-A|5
MRAPWEELESVSPRCAFTWLSGIR
>ENST00000527805.5|SNV-26531-C-G|3
ESSDYSVACK
>FUSION-ENST00000489903.1:88451-ENST00000399240.5:1205205|2093
MEESLFCVSNKGGNEEEQNRQLNK
>FUSION-ENST00000671543.1:54171-ENST00000428376.6:864|4
WSQRRPWPSRPHGSTWRNAMSSWK
>FUSION-ENST00000489903.1:88451-ENST00000399240.5:1205205|2963
ASSILTGNPWLGSFLF
>ENST00000360127.7|SNV-2914-C-T|5
ERGPKLEHR
>FUSION-ENST00000489903.1:88451-ENST00000399240.5:1205205|240
LQTASQGAHSWCSCQLLR
>FUSION-ENST00000489903.1:88451-ENST00000399240.5:1205205|3914
VFYLTFRYLDDFPCYRPSYPNRHI
>ENST00000217740.4|SNV-26906-G-A|1
RPMFCPLCRLIPDENPSSFSGSLIR
>FUSION-ENST00000489903.1:88451-ENST00000399240.5:1205205|3504
APGAEQVLGWEEDEKIYVRIMWR
>ENST00000465821.5|SNV-37771-C-G|1
LTCLSPAGSLLGSRSQL
>FUSION-ENST00000489903.1:88451-ENST00000399240.5:1205205|440
FTPLPASGPHALACPLLK
>FUSION-ENST00000489903.1:88451-ENST00000399240.5:1205205|3784
QPPPPGFKR
>FUSION-ENST00000489903.1:88451-ENST00000399240.5:1205205|817
SLVFTTLL
>FUSION-ENST00000489903.1:88451-ENST00000399240.5:1205205|203
GLIGLTVPHGWGGLRITAGGER
>FUSION-ENST00000489903.1:88451-ENST00000399240.5:1205205|3350
SSLPIYFTQSSLI
>FUSION-ENST00000489903.1:88451-ENST00000399240.5:1205205|1096
ISNRECLSHPFSDFRK
>FUSION-ENST00000489903.1:88451-ENST00000399240.5:1205205|39
LWKLHFFFPQGVGAGPYCFISTSSR
>FUSION-ENST00000489903.1:88451-ENST00000399240.5:1205205|2854
YVIISLSCF
>FUSION-ENST00000489903.1:88451-ENST00000399240.5:1205205|153
NSKNCNLWHK
>FUSION-ENST00000489903.1:88451-ENST00000399240.5:1205205|565
GLVLEISAVYP
>ENST00000478923.1|SNV-61228-C-G|6
NSLRVILEASPGK
>FUSION-ENST00000489903.1:88451-ENST00000399240.5:1205205|1433
MYIKNKANILLTCFSLDWR
>FUSION-ENST00000489903.1:88451-ENST00000399240.5:1205205|816
GNQRKTK
>ENST00000551118.6|SNV-34900-A-T|3
NHQNIWLMPASEMEKSGSCFGNLIR
>FUSION-ENST00000489903.1:88451-ENST00000399240.5:1205205|4056
MLPMRLFNGTGEK
>FUSION-ENST00000489903.1:88451-ENST00000399240.5:1205205|2692
KHPLITVVKPTFHPR
>ENST00000543103.1|SNV-91682-G-A|3
MGQLKRVEYEGPGEEWDGLK
>FUSION-ENST00000469412.5:220735-ENST00000399804.5:25761|3
AHLEILTKPLLFPMGSFRLWI
>FUSION-ENST00000489903.1:88451-ENST00000399240.5:1205205|4189
MKTFYFR
>FUSION-ENST00000489903.1:88451-ENST00000399240.5:1205205|3200
TAAGCDCSRLSLASPIFR
>FUSION-ENST00000489903.1:88451-ENST00000399240.5:1205205|716
GETGTIFPSFST
>ENST00000590602.5|SNV-6069-C-A|2
HEGTQSTATLRILASMPSR
>FUSION-ENST00000489903.1:88451-ENST00000399240.5:1205205|2377
CTSGFLLKGPWHAMKAGAEVPSR
>FUSION-ENST00000489903.1:88451-ENST00000399240.5:1205205|3979
PPSSLSPVMVL
>ENST00000447752.2|INDEL-154387-G-GC|8
MPHPAPGARSNASSRSNSTQLGAGR
>ENST00000609686.3|SNV-418186-A-G|3
ENSPHWEHVDLTDIYEER
>ENST00000479768.6|SNV-4491-C-G|1
AISLSSEAT
>FUSION-ENST00000489903.1:88451-ENST00000399240.5:1205205|1833
MFNHLRNQCLK
>FUSION-ENST00000489903.1:88451-ENST00000399240.5:1205205|4448
FPCAIIINAKER
>FUSION-ENST00000489903.1:88451-ENST00000399240.5:1205205|3821
NRWVCTLLAESQ
>FUSION-ENST00000489903.1:88451-ENST00000399240.5:1205205|4221
SIQTGGLR
>FUSION-ENST00000489903.1:88451-ENST00000399240.5:1205205|1866
MSVYLNRAFFRTNSK
>FUSION-ENST00000489903.1:88451-ENST00000399240.5:1205205|3329
TLITNPVK
>FUSION-ENST00000489903.1:88451-ENST00000399240.5:1205205|3441
AGKGGRLPPFVLLPFVLFRPPAD
>FUSION-ENST00000489903.1:88451-ENST00000399240.5:1205205|809
MSRFRDCA
>FUSION-ENST00000489903.1:88451-ENST00000399240.5:1205205|977
CCSSYYCCTTSHPK
>ENST00000286452.5|SNV-26758-G-C|2
LQPDYEKLK
>ENST00000559901.1|SNV-48759-C-T|5
MGWLQRHSPWAPLSFRVPR
>FUSION-ENST00000489903.1:88451-ENST00000399240.5:1205205|2442
LWEGPGGRSFESWGR
>FUSION-ENST00000489903.1:88451-ENST00000399240.5:1205205|3869
QEPQPCLHFEFFLL
>FUSION-ENST00000489903.1:88451-ENST00000399240.5:1205205|3500
MWRKHSLQEMQCR
>FUSION-ENST00000489903.1:88451-ENST00000399240.5:1205205|1253
MAIKFLTHK
>ENST00000617641.4|SNV-18867-C-T|1
SGLQASPNTDWR
>ENST00000524905.1|SNV-2233-C-G|6
LDFPSSRK
>FUSION-ENST00000489903.1:88451-ENST00000399240.5:1205205|1649
VFFFIIIIFEIKLKSTNEAK
>FUSION-ENST00000489903.1:88451-ENST00000399240.5:1205205|3089
MLLPQKCLPEPLAKR
>FUSION-ENST00000489903.1:88451-ENST00000399240.5:1205205|936
KCRGISFSHLFK
>FUSION-ENST00000489903.1:88451-ENST00000399240.5:1205205|1421
YFWEEFISAK
>FUSION-ENST00000489903.1:88451-ENST00000399240.5:1205205|2299
MQKEHREISISLQLSSVHVAE
>FUSION-ENST00000489903.1:88451-ENST00000399240.5:1205205|279
MAGEASESR
>FUSION-ENST00000671543.1:54171-ENST00000428376.6:864|8
HSWIPRPARQGRER
>FUSION-ENST00000489903.1:88451-ENST00000399240.5:1205205|4578
GAAHSPPK
>FUSION-ENST00000489903.1:88451-ENST00000399240.5:1205205|1718
LSQLHGTVSPLNLFLL
>FUSION-ENST00000489903.1:88451-ENST00000399240.5:1205205|1601
YGQMLIWDLELRFLNCT
>FUSION-ENST00000489903.1:88451-ENST00000399240.5:1205205|3710
CSEPGCPMPPSVTK
>ENST00000609686.3|SNV-418186-A-G|1
ENSPHWEHVDLTDIYEERSDDFKR
>FUSION-ENST00000489903.1:88451-ENST00000399240.5:1205205|555
MAWPLLKPQTK
>FUSION-ENST00000489903.1:88451-ENST00000399240.5:1205205|4407
DWHWSVVRR
>FUSION-ENST00000489903.1:88451-ENST00000399240.5:1205205|4604
LHMCEVYFQFSTISLILGFLTLK
>FUSION-ENST00000489903.1:88451-ENST00000399240.5:1205205|4173
LLKGMTLLLK
>FUSION-ENST00000489903.1:88451-ENST00000399240.5:1205205|1826
NQCLKWTVQPCLLKQ
>FUSION-ENST00000489903.1:88451-ENST00000399240.5:1205205|4468
GSSCKYR
>ENST00000549335.5|SNV-60922-C-A|2
ASTGHALDCFEVCRTVCESR
>ENST00000465821.5|SNV-37771-C-G|6
GYRGGHADLSLTCRVSSGV
>FUSION-ENST00000489903.1:88451-ENST00000399240.5:1205205|944
QCCSHLQR
>FUSION-ENST00000489903.1:88451-ENST00000399240.5:1205205|881
MGRSLLCNLPVLLERR
>FUSION-ENST00000489903.1:88451-ENST00000399240.5:1205205|1756
CTETFCHIFLAF
>ENST00000215855.7|SNV-7296-T-G|4
GEYRHWNEWDASQPQLQAVRR
>FUSION-ENST00000489903.1:88451-ENST00000399240.5:1205205|1964
EEGKGEAGNLLHR
>FUSION-ENST00000489903.1:88451-ENST00000399240.5:1205205|3937
MLQIAFFVSLCK
>FUSION-ENST00000489903.1:88451-ENST00000399240.5:1205205|593
IPTLRVK
>ENST00000389484.8|SNV-1075876-G-T|3
TGFNFGSDGR
>FUSION-ENST00000489903.1:88451-ENST00000399240.5:1205205|3343
YFNIYIFTFPWL
>FUSION-ENST00000489903.1:88451-ENST00000399240.5:1205205|2491
MEFRSCCPGWSAMVR
>FUSION-ENST00000489903.1:88451-ENST00000399240.5:1205205|929
CRGISFSHLFK
>ENST00000264316.9|MNV-21853-GAACCCT-G|3
ALYDFLPRGNLALRR
>FUSION-ENST00000489903.1:88451-ENST00000399240.5:1205205|765
TPGPQAPFKLFFCVFECHS
>FUSION-ENST00000489903.1:88451-ENST00000399240.5:1205205|2272
MNVLVRK
>FUSION-ENST00000489903.1:88451-ENST00000399240.5:1205205|933
MYLFLCPYQNFK
>ENST00000339997.8|SNV-38055-A-G|3
CVNDMRNFTNEILTWDLVPQVK
>FUSION-ENST00000489903.1:88451-ENST00000399240.5:1205205|2316
GAWHLLLSRSFSCHVTR
>FUSION-ENST00000489903.1:88451-ENST00000399240.5:1205205|824
ISPDKDGR
>FUSION-ENST00000489903.1:88451-ENST00000399240.5:1205205|416
AFSVYPI
>ENST00000380151.3|MNV-20607-GG-G|5
KRNEEPR
>FUSION-ENST00000489903.1:88451-ENST00000399240.5:1205205|1735
INYFQESSVVYF
>FUSION-ENST00000489903.1:88451-ENST00000399240.5:1205205|3904
LRLGPHHTASS
>FUSION-ENST00000489903.1:88451-ENST00000399240.5:1205205|2120
AWPLGSSL
>FUSION-ENST00000489903.1:88451-ENST00000399240.5:1205205|4553
MYIVSTPEVVYTWLR
>FUSION-ENST00000313806.9:88451-ENST00000399240.5:1205205|5
QRRPPGCSAADPSGLGRGDGAPR
>FUSION-ENST00000489903.1:88451-ENST00000399240.5:1205205|2533
MVNFCEFLLKFATCLSQ
>ENST00000391403.4|SNV-378-A-G|1
EAAEAQSLEATCEKLNR
>FUSION-ENST00000489903.1:88451-ENST00000399240.5:1205205|2325
MFVPSKCHVQM
>FUSION-ENST00000489903.1:88451-ENST00000399240.5:1205205|515
MSSQPYTTSCDHNEWPGLCSNHR
>FUSION-ENST00000489903.1:88451-ENST00000399240.5:1205205|4125
QSLTLLPR
>ENST00000449260.6|SNV-11609-G-T|5
VPRNQDWLCVSR
>ENST00000339997.8|SNV-38055-A-G|1
NFTNEILTWDLVPQVKQQTDK
>ENST00000312629.10|SNV-4954-A-T|1
LALPPFLTPDARDLVKK
>FUSION-ENST00000489903.1:88451-ENST00000399240.5:1205205|395
IQENYPKFYSS
>FUSION-ENST00000489903.1:88451-ENST00000399240.5:1205205|1737
MIAKINYFQESSVVYF
>FUSION-ENST00000489903.1:88451-ENST00000399240.5:1205205|3863
MIFPSCL
>FUSION-ENST00000489903.1:88451-ENST00000399240.5:1205205|1162
YRQISGSS
>ENST00000381232.7|SNV-365170-C-T|5
AANIPRSISSDGRSLER
>FUSION-ENST00000489903.1:88451-ENST00000399240.5:1205205|2747
MALSLGGR
>FUSION-ENST00000489903.1:88451-ENST00000399240.5:1205205|4433
LGGLSNR
>FUSION-ENST00000489903.1:88451-ENST00000399240.5:1205205|1683
LHQNHFR
>ENST00000039989.9|INDEL-91281-C-CG|2
SRQRPISTTVA
>FUSION-ENST00000489903.1:88451-ENST00000399240.5:1205205|1794
PSLLQLLK
>FUSION-ENST00000489903.1:88451-ENST00000399240.5:1205205|3252
MLARLVMNS
>FUSION-ENST00000489903.1:88451-ENST00000399240.5:1205205|3076
TFCGSSESVVSK
>FUSION-ENST00000489903.1:88451-ENST00000399240.5:1205205|4551
YIVSTPEVVYTWLRFCLFLFQASLL
>FUSION-ENST00000489903.1:88451-ENST00000399240.5:1205205|461
RAGSFVCFVHI
>FUSION-ENST00000489903.1:88451-ENST00000399240.5:1205205|1088
MQSLSTR
>FUSION-ENST00000489903.1:88451-ENST00000399240.5:1205205|1063
MTVQFWRSNSKISLNGLK
>FUSION-ENST00000489903.1:88451-ENST00000399240.5:1205205|2163
SGSSFFLFWDR
>FUSION-ENST00000489903.1:88451-ENST00000399240.5:1205205|1268
MLFASSDFYPLSWR
>FUSION-ENST00000489903.1:88451-ENST00000399240.5:1205205|3737
QEGTTLQR
>FUSION-ENST00000489903.1:88451-ENST00000399240.5:1205205|3439
LPPFVLLPFVLFRPPAD
>FUSION-ENST00000489903.1:88451-ENST00000399240.5:1205205|698
EQLLGIRYSVQR
>FUSION-ENST00000489903.1:88451-ENST00000399240.5:1205205|4759
NLFQICSYCAE
>FUSION-ENST00000489903.1:88451-ENST00000399240.5:1205205|1657
MCYKSCGILIQTPR
>FUSION-ENST00000489903.1:88451-ENST00000399240.5:1205205|4153
TEIISIIMKRI
>FUSION-ENST00000489903.1:88451-ENST00000399240.5:1205205|3133
KQNYGYR
>FUSION-ENST00000489903.1:88451-ENST00000399240.5:1205205|3866
MGASVCPLVGWGS
>FUSION-ENST00000489903.1:88451-ENST00000399240.5:1205205|2608
MRELSEGK
>FUSION-ENST00000489903.1:88451-ENST00000399240.5:1205205|859
MAVTRNNSDECPLALRQP
>FUSION-ENST00000489903.1:88451-ENST00000399240.5:1205205|2740
GMLLIDIPEKGPR
>FUSION-ENST00000489903.1:88451-ENST00000399240.5:1205205|1614
MDLHPHCELR
>ENST00000373079.4|SNV-668-C-T|3
AIHDFER
>FUSION-ENST00000489903.1:88451-ENST00000399240.5:1205205|669
PWGLVSQQPSLVEGRVDHR
>FUSION-ENST00000489903.1:88451-ENST00000399240.5:1205205|3221
KTSIGVTINR
>FUSION-ENST00000489903.1:88451-ENST00000399240.5:1205205|3969
TCTFLLLMFAFNSLDILV
>FUSION-ENST00000489903.1:88451-ENST00000399240.5:1205205|2191
MCIHGRWGRDTVK
>FUSION-ENST00000489903.1:88451-ENST00000399240.5:1205205|2772
LHLVSPFHWK
>FUSION-ENST00000489903.1:88451-ENST00000399240.5:1205205|4668
VVLEMEKGAEPPSEPLLSIWR
>FUSION-ENST00000489903.1:88451-ENST00000399240.5:1205205|4165
GMTLLLKMTEIISIIMKR
>FUSION-ENST00000489903.1:88451-ENST00000399240.5:1205205|358
NPLHNSEFDINPS
>ENST00000502921.5|SNV-146518-C-A|3
KMPHSLLCSMTLLYVK
>ENST00000353706.6|SNV-17069-A-G|4
NVPLSKVARK
>FUSION-ENST00000489903.1:88451-ENST00000399240.5:1205205|4129
MWTAFTFFFFFFFLR
>ENST00000372390.8|SNV-62595-A-G|3
GLVKNHLMYAVR
>ENST00000525131.5|SNV-2617-T-C|1
CPHLEKGPQGFGFLLREEK
>FUSION-ENST00000489903.1:88451-ENST00000399240.5:1205205|3663
LLRFHFTVK
>FUSION-ENST00000489903.1:88451-ENST00000399240.5:1205205|1198
FQSSSVLKEVILFC
>FUSION-ENST00000489903.1:88451-ENST00000399240.5:1205205|4552
YIVSTPEVVYTWLR
>FUSION-ENST00000489903.1:88451-ENST00000399240.5:1205205|1106
SLPSFLRLQKEPGPF
>ENST00000398776.2|MNV-24194-GTTA-G|1
LVEKAGIKLNNK
>FUSION-ENST00000489903.1:88451-ENST00000399240.5:1205205|1594
MGWIKSLGHVK
>FUSION-ENST00000489903.1:88451-ENST00000399240.5:1205205|1411
MDGWMDDGWTNE
>FUSION-ENST00000489903.1:88451-ENST00000399240.5:1205205|438
DAFPGRACFHHFSSFSAPPR
>FUSION-ENST00000489903.1:88451-ENST00000399240.5:1205205|174
FTKFNSDR
>FUSION-ENST00000489903.1:88451-ENST00000399240.5:1205205|1376
SQSTPTPK
>FUSION-ENST00000489903.1:88451-ENST00000399240.5:1205205|78
LHCSVFYTFLEYMRLCLFR
>ENST00000286096.9|SNV-10210-G-A|1
GMADHWPCMQKWSLEYIQEIAGCR
>FUSION-ENST00000489903.1:88451-ENST00000399240.5:1205205|2320
SSQKSWLVKGAWHLLLSR
>FUSION-ENST00000489903.1:88451-ENST00000399240.5:1205205|3743
EGPQLRLQWARR
>FUSION-ENST00000489903.1:88451-ENST00000399240.5:1205205|4190
TQMKTFYFR
>ENST00000502921.5|SNV-146518-C-A|5
LMKMPHSLLCSMTLLYVKMPDQGS
>ENST00000489003.5|MNV-9907-GTCTTGCTTAGAGT-G|6
MDRLCPIR
>FUSION-ENST00000489903.1:88451-ENST00000399240.5:1205205|443
MLFPSIQR
>ENST00000354552.7|SNV-263914-G-A|2
INKGEYGNAGIMAEVEELR
>FUSION-ENST00000489903.1:88451-ENST00000399240.5:1205205|527
MLTFAQTPLWLPLL
>ENST00000567107.6|SNV-6316-A-T|6
LWEQEKMQEQEEKIWELEEK
>FUSION-ENST00000489903.1:88451-ENST00000399240.5:1205205|1398
VSACRCSVDGWMDG
>FUSION-ENST00000489903.1:88451-ENST00000399240.5:1205205|4046
LFNGTGEKCMKSMTHSK
>FUSION-ENST00000489903.1:88451-ENST00000399240.5:1205205|1870
LEGMSVYLNRAFFRTNSK
>FUSION-ENST00000489903.1:88451-ENST00000399240.5:1205205|2694
ITFLLSRSSF
>FUSION-ENST00000489903.1:88451-ENST00000399240.5:1205205|2413
SKAPFFLK
>FUSION-ENST00000489903.1:88451-ENST00000399240.5:1205205|2796
KSQLSDFLKIYVVSHPHA
>FUSION-ENST00000489903.1:88451-ENST00000399240.5:1205205|227
QMQVKKTHL
>FUSION-ENST00000489903.1:88451-ENST00000399240.5:1205205|473
NQSTSVIWK
>FUSION-ENST00000489903.1:88451-ENST00000399240.5:1205205|901
VYMSFNK
>FUSION-ENST00000489903.1:88451-ENST00000399240.5:1205205|1860
KKYLGTAIR
>FUSION-ENST00000313806.9:88451-ENST00000399240.5:1205205|20
TAPGGPSGRR
>FUSION-ENST00000489903.1:88451-ENST00000399240.5:1205205|4549
FCLFLFQASLL
>ENST00000261332.11|SNV-8192-C-G|3
SYSQSSNVFR
>ENST00000368399.1|SNV-610-A-T|3
ELQSQIQEARADFAR
>FUSION-ENST00000489903.1:88451-ENST00000399240.5:1205205|2445
MLWEGPGGR
>ENST00000308736.7|SNV-8356-G-A|5
ADEVVAPGQEKISSLSGAHQK
>FUSION-ENST00000489903.1:88451-ENST00000399240.5:1205205|2581
VAGIIGMHHHARLILYF
>FUSION-ENST00000489903.1:88451-ENST00000399240.5:1205205|4676
EWPREASAQPGPG
>FUSION-ENST00000489903.1:88451-ENST00000399240.5:1205205|1016
HKILSNVFIFMSLPKF
>ENST00000314259.5|SNV-3201-G-A|1
MIVDTLSKSTTISLK
>FUSION-ENST00000489903.1:88451-ENST00000399240.5:1205205|1455
MMDGQTNKLIMLANHFPLSSAQK
>FUSION-ENST00000489903.1:88451-ENST00000399240.5:1205205|4252
MKETSSPFIK
>FUSION-ENST00000489903.1:88451-ENST00000399240.5:1205205|3477
YLDPGENKAISLLSWSAHFHGR
>FUSION-ENST00000489903.1:88451-ENST00000399240.5:1205205|2444
LWEGPGGR
>ENST00000577402.1|SNV-11536-T-C|1
ADLTALSLPRQPPMS
>ENST00000567108.2|SNV-1277-C-T|10
MHGQWSAMPFR
>FUSION-ENST00000489903.1:88451-ENST00000399240.5:1205205|2763
SFSFMVYAIILLDYIYIFSPR
>ENST00000380151.3|MNV-20607-GG-G|1
AYRSLEC
>ENST00000492581.5|SNV-148701-G-A|3
EMCVQGYLAVR
>FUSION-ENST00000489903.1:88451-ENST00000399240.5:1205205|529
MFFCSLSYTCLS
>FUSION-ENST00000489903.1:88451-ENST00000399240.5:1205205|179
HSSLPTKWQPPF
>FUSION-ENST00000489903.1:88451-ENST00000399240.5:1205205|3912
YLDDFPCYRPSYPNRHI
>ENST00000389120.8|SNV-28496-A-C|1
YDPRQRK
>FUSION-ENST00000489903.1:88451-ENST00000399240.5:1205205|2455
MDMWKTCSTCFSGRPLIQDVSHAAL
>ENST00000361028.5|SNV-8104-C-T|2
FARCGETR
>FUSION-ENST00000489903.1:88451-ENST00000399240.5:1205205|246
TDSLSKNCQISR
>ENST00000482722.5|SNV-10062-C-G|3
AAQASTAR
>FUSION-ENST00000489903.1:88451-ENST00000399240.5:1205205|4205
DLVLMSMNMLLPVLY
>ENST00000307271.4|SNV-16503-A-C|1
DDLGDDLLPDFIEKNKPLK
>FUSION-ENST00000489903.1:88451-ENST00000399240.5:1205205|945
RQCCSHLQRICSSR
>FUSION-ENST00000313806.9:88451-ENST00000399240.5:1205205|14
ADTCCPRRR
>FUSION-ENST00000489903.1:88451-ENST00000399240.5:1205205|2539
ELPSKNRSFLLFFIMVNFCEFLLK
>FUSION-ENST00000489903.1:88451-ENST00000399240.5:1205205|3537
KIIFVCPVR
>FUSION-ENST00000489903.1:88451-ENST00000399240.5:1205205|4392
EVSEVGLNSR
>ENST00000496259.5|SNV-9029-A-T|3
ELPEALDR
>FUSION-ENST00000489903.1:88451-ENST00000399240.5:1205205|3030
MCIRRCTR
>ENST00000405201.5|SNV-94579-C-T|1
EELIQNMDCVDREITMVEQQISKLK
>FUSION-ENST00000489903.1:88451-ENST00000399240.5:1205205|2882
MMSCLICYSSYIFAGEGR
>ENST00000398594.4|SNV-77169-C-T|1
QQASPNTDWR
>FUSION-ENST00000489903.1:88451-ENST00000399240.5:1205205|3222
MKTSIGVTINR
>FUSION-ENST00000489903.1:88451-ENST00000399240.5:1205205|1674
NQPWKTTVWNELVR
>FUSION-ENST00000489903.1:88451-ENST00000399240.5:1205205|3369
LIDYSVLQR
>FUSION-ENST00000489903.1:88451-ENST00000399240.5:1205205|1175
MLDYIPVKSAF
>FUSION-ENST00000489903.1:88451-ENST00000399240.5:1205205|3051
NNGIKTFMQSALIVCNIFR
>FUSION-ENST00000489903.1:88451-ENST00000399240.5:1205205|3958
MYTLSHTCINICGVFGK
>FUSION-ENST00000489903.1:88451-ENST00000399240.5:1205205|934
FCPMYLFLCPYQNFKNVLHE
>FUSION-ENST00000489903.1:88451-ENST00000399240.5:1205205|612
MNCDLSLK
>FUSION-ENST00000489903.1:88451-ENST00000399240.5:1205205|4631
DWIKLLYI
>ENST00000518069.1|SNV-130582-C-T|1
VQQASPNTDWR
>FUSION-ENST00000489903.1:88451-ENST00000399240.5:1205205|1195
THCYSKPASSYSSVPGTVDVVCVF
>FUSION-ENST00000489903.1:88451-ENST00000399240.5:1205205|2075
MLLLLYFMDEKTK
>FUSION-ENST00000489903.1:88451-ENST00000399240.5:1205205|732
MCPYMGQMK
>FUSION-ENST00000489903.1:88451-ENST00000399240.5:1205205|4405
DWHWSVVRRLAIPAIGCLPQLDIH
>ENST00000583384.5|SNV-26906-G-A|3
MFCPLCR
>FUSION-ENST00000489903.1:88451-ENST00000399240.5:1205205|1909
CLYRQPRQTKPGLLQS
>FUSION-ENST00000489903.1:88451-ENST00000399240.5:1205205|1694
MFLLDFRPLFGLKR
>FUSION-ENST00000489903.1:88451-ENST00000399240.5:1205205|360
SGFGVTNIFCLAKFGSGF
>FUSION-ENST00000489903.1:88451-ENST00000399240.5:1205205|1374
SQSTPTPKQSTHAHGALVPGQR
>FUSION-ENST00000489903.1:88451-ENST00000399240.5:1205205|1270
MTAFFSWDDVFQNCVFPGVHSHTWQ
>FUSION-ENST00000489903.1:88451-ENST00000399240.5:1205205|447
VYTSFIYSFLEYLQSYLSCKR
>FUSION-ENST00000489903.1:88451-ENST00000399240.5:1205205|1582
EMLKIYSTTK
>ENST00000264316.9|MNV-21853-GAACCCT-G|2
GNLALRR
>ENST00000583814.5|SNV-26906-G-A|7
RPMDFNIIEEALIRRVLDR
>FUSION-ENST00000489903.1:88451-ENST00000399240.5:1205205|506
TMMPSRLW
>FUSION-ENST00000489903.1:88451-ENST00000399240.5:1205205|310
RGICNEKPRVSSGSPK
>FUSION-ENST00000489903.1:88451-ENST00000399240.5:1205205|631
NAGQMQKESVCSALLGLLNCRHGNR
>FUSION-ENST00000634266.1:817769-ENST00000590532.2:34770|25
MQQWEGFTCDCSMTSYSGNQCNDR
>FUSION-ENST00000489903.1:88451-ENST00000399240.5:1205205|381
EELVFSSM
>FUSION-ENST00000489903.1:88451-ENST00000399240.5:1205205|2476
SRLTTTSASRVQVILLPQPLE
>FUSION-ENST00000489903.1:88451-ENST00000399240.5:1205205|4091
LYFPMSNLGTFRSCVHFFRPGGPAA
>ENST00000546450.1|SNV-83452-C-A|3
PCLHSLPVEPEMTAQNR
>FUSION-ENST00000489903.1:88451-ENST00000399240.5:1205205|3121
AYSLTPPR
>FUSION-ENST00000489903.1:88451-ENST00000399240.5:1205205|2671
MLGLLNR
>FUSION-ENST00000489903.1:88451-ENST00000399240.5:1205205|4140
TGDTQKIFI
>FUSION-ENST00000489903.1:88451-ENST00000399240.5:1205205|4293
MSHPLCPSWLMPVIQVK
>FUSION-ENST00000489903.1:88451-ENST00000399240.5:1205205|991
MATYLQAPGTR
>FUSION-ENST00000489903.1:88451-ENST00000399240.5:1205205|146
APCTENAGLQAYTFPLEASSR
>FUSION-ENST00000489903.1:88451-ENST00000399240.5:1205205|1867
SVYLNRAFFR
>FUSION-ENST00000489903.1:88451-ENST00000399240.5:1205205|3295
FFIICVLFLLFNIMFMK
>FUSION-ENST00000489903.1:88451-ENST00000399240.5:1205205|288
MMEFIINLNFSSLK
>FUSION-ENST00000489903.1:88451-ENST00000399240.5:1205205|3284
EIEPIGCICI
>FUSION-ENST00000489903.1:88451-ENST00000399240.5:1205205|4148
AFCVAFVAWNEVDPAGCLR
>ENST00000642197.1|SNV-213211-A-C|4
ELSFGIHHYAGKVLYHASGFLAKNR
>ENST00000289032.12|SNV-48447-C-A|9
TRTDLHIGTR
>ENST00000372390.8|SNV-62595-A-G|4
MGLVKNHLMYAVR
>FUSION-ENST00000489903.1:88451-ENST00000399240.5:1205205|162
WELFISYCSR
>FUSION-ENST00000489903.1:88451-ENST00000399240.5:1205205|2001
SGSAPLWLMQSHGR
>FUSION-ENST00000489903.1:88451-ENST00000399240.5:1205205|681
MPSPCIIRCK
>ENST00000307271.4|SNV-16503-A-C|4
KDDLGDDLLPDFIEK
>FUSION-ENST00000489903.1:88451-ENST00000399240.5:1205205|1698
CLHFFHRNTYLITN
>ENST00000502921.5|SNV-146518-C-A|2
MKMPHSLLCSMTLLYVKMPDQGS
>FUSION-ENST00000489903.1:88451-ENST00000399240.5:1205205|3852
AGDLQEGPPLLLGQNP
>ENST00000295743.8|SNV-5620-A-T|1
GMGGYFAFYTTP
>FUSION-ENST00000489903.1:88451-ENST00000399240.5:1205205|2394
STKKCLDFK
>FUSION-ENST00000489903.1:88451-ENST00000399240.5:1205205|1511
GSVPVWKLQQLYFR
>FUSION-ENST00000489903.1:88451-ENST00000399240.5:1205205|3688
CASLIWHR
>FUSION-ENST00000489903.1:88451-ENST00000399240.5:1205205|3392
MAMRYNQ
>ENST00000442668.7|SNV-10331-A-G|8
RKSNVESALSR
>FUSION-ENST00000489903.1:88451-ENST00000399240.5:1205205|2893
MQIPRGSG
>FUSION-ENST00000489903.1:88451-ENST00000399240.5:1205205|2930
MLYVINTCLMSE
>FUSION-ENST00000489903.1:88451-ENST00000399240.5:1205205|4258
VHFQKGEVMPCAAEKLLL
>FUSION-ENST00000489903.1:88451-ENST00000399240.5:1205205|3517
MRAVLFQECV
>FUSION-ENST00000489903.1:88451-ENST00000399240.5:1205205|2479
VLSHSAWICGKHAPR
>FUSION-ENST00000489903.1:88451-ENST00000399240.5:1205205|2026
MSLQSKSVLHEVFIDFWPK
>FUSION-ENST00000489903.1:88451-ENST00000399240.5:1205205|3883
ALVATHCAQRC
>FUSION-ENST00000489903.1:88451-ENST00000399240.5:1205205|4356
ARSQLTATSASRVQVIVLPRPPE
>ENST00000449260.6|SNV-11609-G-T|1
NQDWLCVSRQLRTK
>FUSION-ENST00000489903.1:88451-ENST00000399240.5:1205205|1430
NKANILLTCFSLDWR
>FUSION-ENST00000489903.1:88451-ENST00000399240.5:1205205|35
RNLQPLGKESH
>FUSION-ENST00000489903.1:88451-ENST00000399240.5:1205205|2795
SQLSDFLK
>FUSION-ENST00000489903.1:88451-ENST00000399240.5:1205205|1424
FPSVIFHFGILGIHHLGSHHESSGR
>FUSION-ENST00000489903.1:88451-ENST00000399240.5:1205205|300
MDVLKSS
>FUSION-ENST00000489903.1:88451-ENST00000399240.5:1205205|3209
TSIGVTINRIIFHSGM
>FUSION-ENST00000489903.1:88451-ENST00000399240.5:1205205|3163
MPSVPLCVHILSSYKDTDQIR
>ENST00000372141.7|SNV-1109992-C-G|4
ETNPYFNR
>FUSION-ENST00000489903.1:88451-ENST00000399240.5:1205205|1431
IVLSSSSLGDDTSAVLSWK
>ENST00000389394.8|SNV-270717-A-T|3
WRQIIFGICFFHAIIQERMK
>ENST00000274311.3|SNV-13558-G-A|4
YSLKEALCDPTVANRLSDTK
>FUSION-ENST00000489903.1:88451-ENST00000399240.5:1205205|2398
GAFVSICIKLF
>ENST00000498004.5|SNV-61228-C-G|7
MVVMNSLRVILEASPGK
>ENST00000412684.3|SNV-254366-T-C|4
MAPPTSIEVVAADTPAPSSR
>FUSION-ENST00000489903.1:88451-ENST00000399240.5:1205205|2980
MPCTLGK
>FUSION-ENST00000489903.1:88451-ENST00000399240.5:1205205|3183
MVKPCLY
>ENST00000262367.10|SNV-142097-C-T|1
CLCTAVYHEILIGYLEYVKK
>ENST00000308736.7|SNV-8356-G-A|1
ISSLSGAHQKRR
>FUSION-ENST00000489903.1:88451-ENST00000399240.5:1205205|2202
DVAGSAGDGKCSCVNVVSSPDTW
>FUSION-ENST00000489903.1:88451-ENST00000399240.5:1205205|3152
MVAPNCNPSYLGG
>FUSION-ENST00000489903.1:88451-ENST00000399240.5:1205205|3533
FLLQNTTEASLCTDHK
>ENST00000525513.1|MNV-1747-AAGGTGGGTAGGGGCATCTCCAAGGCGGTGGGGGCTGTGGCTCCCAGCGGATGACTCTGAGCGGCTCCTTCCCC-A|1
ASDRPSSARCS
>FUSION-ENST00000489903.1:88451-ENST00000399240.5:1205205|3568
MGTQSPAPHPLSFSSHMR
>FUSION-ENST00000489903.1:88451-ENST00000399240.5:1205205|2516
KESTIITR
>FUSION-ENST00000306378.11:29260-ENST00000621439.4:47761|8
YWFLNRRLIMKPYR
>FUSION-ENST00000489903.1:88451-ENST00000399240.5:1205205|3330
ISILYLYLLLKTLITNPVKIVVR
>FUSION-ENST00000489903.1:88451-ENST00000399240.5:1205205|430
MLPFIYLKWGK
>FUSION-ENST00000489903.1:88451-ENST00000399240.5:1205205|1554
KTCANGVD
>FUSION-ENST00000489903.1:88451-ENST00000399240.5:1205205|1616
MTAWYVSMCA
>FUSION-ENST00000489903.1:88451-ENST00000399240.5:1205205|1316
GCKVYLSETVFKSFIFQK
>FUSION-ENST00000489903.1:88451-ENST00000399240.5:1205205|693
MSPPFPGIYSIISGVGDNISQMPR
>FUSION-ENST00000489903.1:88451-ENST00000399240.5:1205205|1721
MIVMLSQLHGTVSPLNLFLL
>FUSION-ENST00000489903.1:88451-ENST00000399240.5:1205205|3205
MSIFFASNASCLKVYFA
>ENST00000489938.2|SNV-8044-G-T|2
KSESICSST
>FUSION-ENST00000489903.1:88451-ENST00000399240.5:1205205|2469
MLLYNLNSYCLRGCHLHPVLR
>FUSION-ENST00000489903.1:88451-ENST00000399240.5:1205205|3653
MFFLGIGKHK
>FUSION-ENST00000489903.1:88451-ENST00000399240.5:1205205|4060
MPADWHGLLTLINA
>FUSION-ENST00000489903.1:88451-ENST00000399240.5:1205205|80
LHCSVFYTFLEYMR
>FUSION-ENST00000489903.1:88451-ENST00000399240.5:1205205|1463
MCRPVTATTSR
>FUSION-ENST00000489903.1:88451-ENST00000399240.5:1205205|3770
MLPVHPGPPFR
>FUSION-ENST00000489903.1:88451-ENST00000399240.5:1205205|2923
LISNSWAQRIHPPPPLK
>FUSION-ENST00000489903.1:88451-ENST00000399240.5:1205205|1868
MSVYLNRAFFR
>FUSION-ENST00000489903.1:88451-ENST00000399240.5:1205205|774
MLSSPNDLLRNYLKDHTLK
>ENST00000391403.4|SNV-378-A-G|2
EAAEAQSLEATCEK
>FUSION-ENST00000475233.1:811-ENST00000380008.2:5329|1
DSRRRPEE
>ENST00000495210.1|SNV-32596-A-G|3
ILSGEAIKYK
>ENST00000398944.7|SNV-2531-C-T|5
DVTKCLEEFEFLGK
>FUSION-ENST00000489903.1:88451-ENST00000399240.5:1205205|3064
QPPGETCIFPYLVPRIHLALDDELR
>FUSION-ENST00000489903.1:88451-ENST00000399240.5:1205205|4240
MSQGCATVLQSGQQSCVSKR
>FUSION-ENST00000489903.1:88451-ENST00000399240.5:1205205|3000
MHHRTWLIFCIFGRN
>FUSION-ENST00000489903.1:88451-ENST00000399240.5:1205205|1622
MPSYRAR
>FUSION-ENST00000489903.1:88451-ENST00000399240.5:1205205|2498
KNLYSYYTY
>FUSION-ENST00000489903.1:88451-ENST00000399240.5:1205205|3999
MLGKMTFLNESRQHPAVLLIK
>FUSION-ENST00000489903.1:88451-ENST00000399240.5:1205205|4723
MKVCPLR
>ENST00000559816.1|SNV-13332-C-A|6
MVNFDCTGFWVKDK
>ENST00000567892.5|SNV-90647-G-T|4
NFVLFQLSTLGVEPVDKDAFR
>FUSION-ENST00000489903.1:88451-ENST00000399240.5:1205205|131
IVLGSVCSIPLWDTSR
>FUSION-ENST00000489903.1:88451-ENST00000399240.5:1205205|1945
LQFMVRFGWGHR
>ENST00000510439.7|SNV-4894-G-T|2
QQDERLWQQETLQ
>FUSION-ENST00000489903.1:88451-ENST00000399240.5:1205205|1797
MWAATCTPQWGVVGIMS
>FUSION-ENST00000489903.1:88451-ENST00000399240.5:1205205|2378
MCTSGFLLKGPWHAMKAGAEVPSR
>FUSION-ENST00000489903.1:88451-ENST00000399240.5:1205205|3731
LSAFSGGQEGLRLYWR
>ENST00000643759.2|SNV-43823-T-G|2
DREELEEWISEMLPTACDESYK
>FUSION-ENST00000489903.1:88451-ENST00000399240.5:1205205|3288
MKCLLTTAFSREIEPIGCICI
>FUSION-ENST00000489903.1:88451-ENST00000399240.5:1205205|725
CHIISPLQRTVEPLCPPSGWR
>FUSION-ENST00000489903.1:88451-ENST00000399240.5:1205205|1798
MDYSSLF
>FUSION-ENST00000489903.1:88451-ENST00000399240.5:1205205|1807
ATTFLIFQVC
>FUSION-ENST00000489903.1:88451-ENST00000399240.5:1205205|3723
MLVFLVEVGFHHVGQDGLNLLTP
>FUSION-ENST00000489903.1:88451-ENST00000399240.5:1205205|987
METSYAPSLNVGIR
>ENST00000424728.6|SNV-68163-C-T|4
EPTTDEAPSSIKIKSVDK
>ENST00000645522.1|SNV-18321-C-G|5
WRAAYPAGRGGHCGAAPAAGR
>FUSION-ENST00000489903.1:88451-ENST00000399240.5:1205205|941
AFYDLNLVSFPPYSVT
>FUSION-ENST00000489903.1:88451-ENST00000399240.5:1205205|3109
MYLRIYSQER
>FUSION-ENST00000489903.1:88451-ENST00000399240.5:1205205|1888
SSLSSSLPTK
>FUSION-ENST00000489903.1:88451-ENST00000399240.5:1205205|2837
WGEGELCLCSHGAL
>ENST00000358193.7|SNV-11015-G-T|2
SLFLSVSKR
>FUSION-ENST00000489903.1:88451-ENST00000399240.5:1205205|2674
SSFEIWLFK
>ENST00000512729.5|SNV-12532-G-T|1
GLSSMFIVLQR
>FUSION-ENST00000489903.1:88451-ENST00000399240.5:1205205|761
MIWSGISSIFVVFSLK
>FUSION-ENST00000489903.1:88451-ENST00000399240.5:1205205|4174
GRLLKGMTLLLK
>ENST00000642566.1|SNV-12789-T-A|6
RDLLPPRTPPYQGDVPLGNR
>FUSION-ENST00000489903.1:88451-ENST00000399240.5:1205205|4647
MSLLIKCIR
>FUSION-ENST00000489903.1:88451-ENST00000399240.5:1205205|4268
ACQAGGTLLLRWK
>FUSION-ENST00000489903.1:88451-ENST00000399240.5:1205205|2064
MENLTFAFA
>FUSION-ENST00000489903.1:88451-ENST00000399240.5:1205205|219
MLLKSSNETILVR
>FUSION-ENST00000489903.1:88451-ENST00000399240.5:1205205|2489
MEFRSCCPGWSAMVRSR
>FUSION-ENST00000489903.1:88451-ENST00000399240.5:1205205|1641
ISLYRLFVSSQVELTLE
>FUSION-ENST00000489903.1:88451-ENST00000399240.5:1205205|4677
MEWPREASAQPGPG
>FUSION-ENST00000489903.1:88451-ENST00000399240.5:1205205|266
AAARENDEK
>FUSION-ENST00000489903.1:88451-ENST00000399240.5:1205205|2427
KHLLSLTMILRPPQPCGTVSPIK
>FUSION-ENST00000475233.1:811-ENST00000380008.2:5329|3
SAQCQEEATTHSLENTRDSR
>FUSION-ENST00000489903.1:88451-ENST00000399240.5:1205205|2197
VHTNTHTLGSKTQV
>ENST00000447752.2|INDEL-154387-G-GC|4
SNSTQLGAGRGLPGMTLQIR
>FUSION-ENST00000489903.1:88451-ENST00000399240.5:1205205|4124
QSLTLLPRLECSGTISAHCK
>FUSION-ENST00000489903.1:88451-ENST00000399240.5:1205205|2820
SRFTSYLDLTFLNGIFIFLR
>FUSION-ENST00000489903.1:88451-ENST00000399240.5:1205205|2667
AMYIVTATTK
>FUSION-ENST00000489903.1:88451-ENST00000399240.5:1205205|470
MAKGLSCPHSQPLSP
>FUSION-ENST00000489903.1:88451-ENST00000399240.5:1205205|2660
MYIVTATTKITSRHDYK
>FUSION-ENST00000489903.1:88451-ENST00000399240.5:1205205|3555
RLNVSSI
>FUSION-ENST00000489903.1:88451-ENST00000399240.5:1205205|467
MGELLEELDLMIGFK
>FUSION-ENST00000489903.1:88451-ENST00000399240.5:1205205|3107
MYLRIYSQERTIIMK
>FUSION-ENST00000489903.1:88451-ENST00000399240.5:1205205|4417
MKLCWLTR
>ENST00000490135.6|SNV-320939-T-C|2
MEFCKPASGTTYFASGNLRKNNL
>FUSION-ENST00000489903.1:88451-ENST00000399240.5:1205205|2102
LDFTVYSQVSGG
>FUSION-ENST00000489903.1:88451-ENST00000399240.5:1205205|4195
YENISIK
>FUSION-ENST00000489903.1:88451-ENST00000399240.5:1205205|558
NVITTLHHLL
>ENST00000318238.9|INDEL-16554-A-AA|18
AQLQVNSTTYHAKKTTPR
>FUSION-ENST00000489903.1:88451-ENST00000399240.5:1205205|575
SVIKARWLWK
>FUSION-ENST00000489903.1:88451-ENST00000399240.5:1205205|1720
IVMLSQLHGTVSPLNLFLL
>FUSION-ENST00000489903.1:88451-ENST00000399240.5:1205205|4236
MFSPFPAPSK
>FUSION-ENST00000489903.1:88451-ENST00000399240.5:1205205|1165
SVFQPTEIQLRYR
>FUSION-ENST00000489903.1:88451-ENST00000399240.5:1205205|2437
SFESWGR
>FUSION-ENST00000489903.1:88451-ENST00000399240.5:1205205|756
AVTFLRLQMINLGCKSGAF
>FUSION-ENST00000489903.1:88451-ENST00000399240.5:1205205|2340
MALGLLRATGK
>FUSION-ENST00000489903.1:88451-ENST00000399240.5:1205205|4569
KCQSFHIQFSCER
>FUSION-ENST00000489903.1:88451-ENST00000399240.5:1205205|2255
FSHLLNSLFNTYTHTLI
>ENST00000379359.4|SNV-762-G-A|2
KPPAAQGSPAAAAAAAPALDSAAAK
>FUSION-ENST00000489903.1:88451-ENST00000399240.5:1205205|2713
MLGTFGPRMVSAK
>FUSION-ENST00000489903.1:88451-ENST00000399240.5:1205205|3115
KTLSPGKQVHASAMV
>FUSION-ENST00000489903.1:88451-ENST00000399240.5:1205205|2119
MLSSMQFWK
>ENST00000356352.6|SNV-91069-G-T|1
QLQDLEREFLIKLGLVNDK
>FUSION-ENST00000489903.1:88451-ENST00000399240.5:1205205|965
GCLGFLK
>FUSION-ENST00000489903.1:88451-ENST00000399240.5:1205205|3401
GGADGALEGR
>FUSION-ENST00000489903.1:88451-ENST00000399240.5:1205205|3615
HSVTCGWVRASSIMLK
>ENST00000372382.8|SNV-62595-A-G|5
RDNASGASVVAIDNKIEQAMGLVK
>ENST00000411426.1|INDEL-17281-A-ACT|2
TLLFMKK
>FUSION-ENST00000489903.1:88451-ENST00000399240.5:1205205|2777
LCGCVFTWVCIHSR
>FUSION-ENST00000489903.1:88451-ENST00000399240.5:1205205|4724
MLSMNYS
>FUSION-ENST00000489903.1:88451-ENST00000399240.5:1205205|1393
MHFQTQKQIRTSPEPPSG
>FUSION-ENST00000489903.1:88451-ENST00000399240.5:1205205|4229
MFLKTSANIEDFSK
>FUSION-ENST00000489903.1:88451-ENST00000399240.5:1205205|2869
NPDSSAR
>FUSION-ENST00000489903.1:88451-ENST00000399240.5:1205205|3696
HKSSSVNAK
>ENST00000314099.10|SNV-2173-C-A|2
GPPFPPPTPGTMFGASR
>ENST00000493328.5|SNV-11536-G-A|1
SSVNERPIETF
>FUSION-ENST00000489903.1:88451-ENST00000399240.5:1205205|1248
LLGDTFKP
>FUSION-ENST00000489903.1:88451-ENST00000399240.5:1205205|3134
CGPFLKAWNSRK
>FUSION-ENST00000489903.1:88451-ENST00000399240.5:1205205|3179
CVCVCNNKLCVCVCVCV
>FUSION-ENST00000489903.1:88451-ENST00000399240.5:1205205|2964
SNRASSILTGNPWLGSFLF
>FUSION-ENST00000489903.1:88451-ENST00000399240.5:1205205|4722
MYQKVMML
>FUSION-ENST00000489903.1:88451-ENST00000399240.5:1205205|3243
YHFVHKHLGFFF
>FUSION-ENST00000489903.1:88451-ENST00000399240.5:1205205|77
MRLCLFR
>FUSION-ENST00000489903.1:88451-ENST00000399240.5:1205205|4484
AVESKNVSSWEK
>FUSION-ENST00000489903.1:88451-ENST00000399240.5:1205205|2633
EGTWCRSYR
>FUSION-ENST00000489903.1:88451-ENST00000399240.5:1205205|2679
MGVDSPLAILVIMSSFEIWLFK
>FUSION-ENST00000489903.1:88451-ENST00000399240.5:1205205|4447
FPCAIIINAKERGI
>FUSION-ENST00000489903.1:88451-ENST00000399240.5:1205205|3873
YFPVLLK
>FUSION-ENST00000489903.1:88451-ENST00000399240.5:1205205|3416
MKKYMSG
>FUSION-ENST00000489903.1:88451-ENST00000399240.5:1205205|1885
MSSLSSSLPTKVKEVLWWPPT
>FUSION-ENST00000489903.1:88451-ENST00000399240.5:1205205|1767
EQKHVGCHLHTSVGR
>FUSION-ENST00000489903.1:88451-ENST00000399240.5:1205205|3194
NPSRSRNNHSLIPFR
>FUSION-ENST00000489903.1:88451-ENST00000399240.5:1205205|505
MMPSRLW
>FUSION-ENST00000497254.1:27708-ENST00000373382.5:38894|43
MDLEAVHDVLDLYLWLRYHLK
>ENST00000261383.3|SNV-156309-G-A|2
EEKVPAGAK
>FUSION-ENST00000489903.1:88451-ENST00000399240.5:1205205|826
MRISPDKDGR
>FUSION-ENST00000489903.1:88451-ENST00000399240.5:1205205|998
FRPRWPGSRVHTSTTLLYTSHR
>FUSION-ENST00000489903.1:88451-ENST00000399240.5:1205205|1062
TVQFWRSNSKISLNGLK
>FUSION-ENST00000489903.1:88451-ENST00000399240.5:1205205|2607
RELSEGK
>FUSION-ENST00000489903.1:88451-ENST00000399240.5:1205205|4667
MEKGAEPPSEPLLSIWR
>ENST00000273353.4|SNV-145666-G-C|5
QQHELNEVKERPEVAESQVNK
>FUSION-ENST00000489903.1:88451-ENST00000399240.5:1205205|4028
GVINYQSNSWYPIFSQPFFRDSLC
>FUSION-ENST00000489903.1:88451-ENST00000399240.5:1205205|4481
NVSSWEK
>ENST00000308177.5|SNV-18867-C-T|1
QVLGAESAPPGQQASPNTDWR
>ENST00000368468.4|SNV-42810-G-C|3
EMMKHAWNNYKGYASGLNELKPISK
>FUSION-ENST00000489903.1:88451-ENST00000399240.5:1205205|1803
MNVFFLIISFPDDS
>FUSION-ENST00000489903.1:88451-ENST00000399240.5:1205205|3164
PSVPLCVHILSSYK
>FUSION-ENST00000489903.1:88451-ENST00000399240.5:1205205|3
MQDLTQEFAVQTGCCGSCTFFFPR
>FUSION-ENST00000489903.1:88451-ENST00000399240.5:1205205|4762
GSRLLPPPPPTPAK
>FUSION-ENST00000489903.1:88451-ENST00000399240.5:1205205|3745
GASACLGFRCNTCRSDS
>ENST00000481138.6|SNV-48447-C-A|2
TLYRDVMLENYSHLVSVG
>FUSION-ENST00000489903.1:88451-ENST00000399240.5:1205205|1907
QTKPGLLQS
>FUSION-ENST00000489903.1:88451-ENST00000399240.5:1205205|374
TLVSKRN
>FUSION-ENST00000489903.1:88451-ENST00000399240.5:1205205|2497
NLYSYYTY
>FUSION-ENST00000489903.1:88451-ENST00000399240.5:1205205|3257
MFLIKYSVL
>FUSION-ENST00000489903.1:88451-ENST00000399240.5:1205205|1531
MPLFLDTIYQTTSVEFNK
>FUSION-ENST00000489903.1:88451-ENST00000399240.5:1205205|2352
SAFNVHFGLPSKGTMACYESWGR
>FUSION-ENST00000489903.1:88451-ENST00000399240.5:1205205|4452
KFPCAIIINAK
>FUSION-ENST00000489903.1:88451-ENST00000399240.5:1205205|2228
VAGEEIL
>FUSION-ENST00000313806.9:88451-ENST00000399240.5:1205205|17
RADTCCPRR
>FUSION-ENST00000489903.1:88451-ENST00000399240.5:1205205|331
GQLGRYYSC
>ENST00000616390.1|SNV-703790-G-A|3
SCGQSSR
>FUSION-ENST00000489903.1:88451-ENST00000399240.5:1205205|2210
MPPCLTGFVCLFV
>FUSION-ENST00000489903.1:88451-ENST00000399240.5:1205205|4002
LHTIFCYLAF
>ENST00000376747.8|SNV-106387-G-A|1
TFNYIAEEFDISEAFISIVHMYQK
>FUSION-ENST00000489903.1:88451-ENST00000399240.5:1205205|4099
MAQLRVQ
>ENST00000320574.10|SNV-7403-C-T|4
IAKVETVSK
>FUSION-ENST00000489903.1:88451-ENST00000399240.5:1205205|4508
SESVSANLTQGEGITK
>FUSION-ENST00000489903.1:88451-ENST00000399240.5:1205205|3351
MSSLPIYFTQSSLI
>FUSION-ENST00000489903.1:88451-ENST00000399240.5:1205205|1215
FVIYFISVNHFLLASFRWSNSMLYL
>FUSION-ENST00000489903.1:88451-ENST00000399240.5:1205205|88
LPVLKMQDCKHTHSLSK
>FUSION-ENST00000489903.1:88451-ENST00000399240.5:1205205|1740
MYFLNITKYPFCVQMSPIGS
>FUSION-ENST00000489903.1:88451-ENST00000399240.5:1205205|1874
MFTGSPWKLEGMSVYLNRAFFR
>FUSION-ENST00000489903.1:88451-ENST00000399240.5:1205205|1642
FQTSLWSEKISLYR
>FUSION-ENST00000489903.1:88451-ENST00000399240.5:1205205|4212
VIQGSFVLVSLSRIAKFK
>FUSION-ENST00000489903.1:88451-ENST00000399240.5:1205205|887
MSDFLEVCP
>FUSION-ENST00000489903.1:88451-ENST00000399240.5:1205205|932
YLFLCPYQNFK
>FUSION-ENST00000489903.1:88451-ENST00000399240.5:1205205|255
SRETYSLSR
>FUSION-ENST00000489903.1:88451-ENST00000399240.5:1205205|3921
TVHCSNHWPLVATECLK
>FUSION-ENST00000489903.1:88451-ENST00000399240.5:1205205|1454
MDGQTNKLIMLANHFPLSSAQK
>FUSION-ENST00000489903.1:88451-ENST00000399240.5:1205205|1072
AQLPLNILAAGCSIKLPFSSLK
>ENST00000473989.8|INDEL-53004-C-CA|9
KTRFYSDYTFFK
>ENST00000475778.1|SNV-64640-C-T|3
MISHENR
>FUSION-ENST00000489903.1:88451-ENST00000399240.5:1205205|3651
MFFLGIGKHKK
>FUSION-ENST00000489903.1:88451-ENST00000399240.5:1205205|4564
HLASQNLFSGR
>FUSION-ENST00000489903.1:88451-ENST00000399240.5:1205205|738
SGRQHFTDAQGVTHR
>ENST00000478029.1|SNV-34900-A-T|8
MPASEMEKSGSCFGNLIRMEHVK
>FUSION-ENST00000489903.1:88451-ENST00000399240.5:1205205|3619
TDKLNCMYLR
>FUSION-ENST00000489903.1:88451-ENST00000399240.5:1205205|55
IATSGINGLMLLCSVSK
>FUSION-ENST00000489903.1:88451-ENST00000399240.5:1205205|1997
MQSHGRKCN
>FUSION-ENST00000489903.1:88451-ENST00000399240.5:1205205|4658
MGMREGCALMSNSR
>FUSION-ENST00000489903.1:88451-ENST00000399240.5:1205205|3057
CPHSLLLQR
>FUSION-ENST00000489903.1:88451-ENST00000399240.5:1205205|1055
CLFPGSK
>FUSION-ENST00000489903.1:88451-ENST00000399240.5:1205205|1633
LAYWNIQCPLESRNSGSS
>FUSION-ENST00000489903.1:88451-ENST00000399240.5:1205205|4337
DVYACRWR
>FUSION-ENST00000489903.1:88451-ENST00000399240.5:1205205|1034
VGNWVPRGSAPREQGR
>FUSION-ENST00000489903.1:88451-ENST00000399240.5:1205205|1940
VRFGWGHRAK
>FUSION-ENST00000489903.1:88451-ENST00000399240.5:1205205|3559
IRTQWQFK
>FUSION-ENST00000489903.1:88451-ENST00000399240.5:1205205|2552
LEETLEMVK
>FUSION-ENST00000489903.1:88451-ENST00000399240.5:1205205|4216
MNCLETPAGVWKVIQGSFVLVSLSR
>FUSION-ENST00000489903.1:88451-ENST00000399240.5:1205205|2598
AFVVIYNNK
>FUSION-ENST00000489903.1:88451-ENST00000399240.5:1205205|1567
MFQSSIILLK
>FUSION-ENST00000489903.1:88451-ENST00000399240.5:1205205|2627
LQYSVIFCLPLEKQWVR
>FUSION-ENST00000489903.1:88451-ENST00000399240.5:1205205|125
MPCFVSSSCMYFK
>FUSION-ENST00000489903.1:88451-ENST00000399240.5:1205205|2261
KEFWGYVVAPFLV
>FUSION-ENST00000489903.1:88451-ENST00000399240.5:1205205|2968
MVPDALKLGLTSQESKSNR
>FUSION-ENST00000671543.1:54171-ENST00000428376.6:864|15
SEGRLCWKPWYPR
>FUSION-ENST00000489903.1:88451-ENST00000399240.5:1205205|1975
DRISSLLR
>FUSION-ENST00000489903.1:88451-ENST00000399240.5:1205205|3990
QSHSVAQAGVQWR
>ENST00000559816.1|SNV-13332-C-A|7
MMVNFDCTGFWVKDK
>FUSION-ENST00000489903.1:88451-ENST00000399240.5:1205205|263
ENDEKAK
>ENST00000376636.7|INDEL-137836-C-CA|2
HDGYKVQESQRWLCD
>FUSION-ENST00000489903.1:88451-ENST00000399240.5:1205205|2399
GAFVSICIK
>ENST00000510590.1|SNV-158290-T-C|4
LYFLFSLQLLIKEDYSNK
>FUSION-ENST00000489903.1:88451-ENST00000399240.5:1205205|4035
THSKYRLLIVGTNYR
>FUSION-ENST00000489903.1:88451-ENST00000399240.5:1205205|3397
SEDMIFKLSSEGGGLDLSGK
>FUSION-ENST00000489903.1:88451-ENST00000399240.5:1205205|3474
AISLLSWSAHFHGR
>FUSION-ENST00000489903.1:88451-ENST00000399240.5:1205205|1047
MILLSSMHHPLGFPWLATGGSTPK
>ENST00000492485.5|SNV-29196-A-C|2
MHPEPPPPPATHPVT
>FUSION-ENST00000489903.1:88451-ENST00000399240.5:1205205|1928
FSSGANY
>FUSION-ENST00000489903.1:88451-ENST00000399240.5:1205205|3706
MPPSVTKR
>FUSION-ENST00000489903.1:88451-ENST00000399240.5:1205205|1880
AFKLLGLLDHYQQGICIPYK
>ENST00000381486.7|SNV-151917-C-G|3
TRAREVQEPFSR
>FUSION-ENST00000489903.1:88451-ENST00000399240.5:1205205|1468
LCPLHWMDLK
>ENST00000264229.11|SNV-266276-A-C|2
DPACKSLLGLEEK
>FUSION-ENST00000489903.1:88451-ENST00000399240.5:1205205|3211
ALLNFVYSYQWLREVC
>FUSION-ENST00000489903.1:88451-ENST00000399240.5:1205205|1213
FVLSSLR
>FUSION-ENST00000489903.1:88451-ENST00000399240.5:1205205|1271
GLDSWICPILLACGTVPAPGLRLL
>ENST00000318238.9|INDEL-16554-A-AA|11
TKSSISRSLFLGLPPVLAR
>FUSION-ENST00000489903.1:88451-ENST00000399240.5:1205205|1015
NLKHMGLENLAQGHTAK
>FUSION-ENST00000489903.1:88451-ENST00000399240.5:1205205|2196
MRNCELIKPLPL
>FUSION-ENST00000489903.1:88451-ENST00000399240.5:1205205|1990
EFMEHSVR
>ENST00000471783.1|SNV-28160-G-A|5
MGTAIVSDTTDDLWFLNESV
>FUSION-ENST00000489903.1:88451-ENST00000399240.5:1205205|3952
LFAKQCSFFEDLKYHLNDQICSSIR
>FUSION-ENST00000489903.1:88451-ENST00000399240.5:1205205|4428
SQHGLFLVRPLLWAADGPLLPVSLR
>FUSION-ENST00000489903.1:88451-ENST00000399240.5:1205205|434
MEGCVNECEPEGLGSTSGAKGSH
>ENST00000442668.7|SNV-10331-A-G|2
GLKSLNR
>FUSION-ENST00000489903.1:88451-ENST00000399240.5:1205205|3947
ILLLIFLFISKPVSYYCFHDCDLTF
>ENST00000418664.2|SNV-37990-A-G|4
FDQQKNDCDQLQKAR
>FUSION-ENST00000489903.1:88451-ENST00000399240.5:1205205|2638
SLILQLMELSQKEGTWCRSYR
>ENST00000286808.5|SNV-639-C-G|1
DFYNAAIHIGQKR
>FUSION-ENST00000489903.1:88451-ENST00000399240.5:1205205|853
MQESAQCRCLNNT
>ENST00000254624.10|SNV-49770-A-T|2
ITVNDELR
>FUSION-ENST00000489903.1:88451-ENST00000399240.5:1205205|4636
VPGGLAVPSLASLLDLESDGVRKK
>FUSION-ENST00000489903.1:88451-ENST00000399240.5:1205205|2072
LLLLYFMDEKTKVHGDQITYQR
>FUSION-ENST00000489903.1:88451-ENST00000399240.5:1205205|2735
LLIDIPEKGPR
>FUSION-ENST00000489903.1:88451-ENST00000399240.5:1205205|4074
HNTNRGLTIISGS
>FUSION-ENST00000489903.1:88451-ENST00000399240.5:1205205|1089
CSPHIISQGNIT
>FUSION-ENST00000489903.1:88451-ENST00000399240.5:1205205|137
KFSNENPR
>FUSION-ENST00000489903.1:88451-ENST00000399240.5:1205205|1441
MTCYLCVLTWSFLCLVSK
>FUSION-ENST00000489903.1:88451-ENST00000399240.5:1205205|870
MKGFKGSR
>FUSION-ENST00000489903.1:88451-ENST00000399240.5:1205205|2473
LTTTSASRVQVILLPQPLE
>FUSION-ENST00000489903.1:88451-ENST00000399240.5:1205205|68
MPSVPLLER
>FUSION-ENST00000489903.1:88451-ENST00000399240.5:1205205|170
AGFHLTSGSLRAVPVCP
>FUSION-ENST00000489903.1:88451-ENST00000399240.5:1205205|969
KSRTSVNR
>FUSION-ENST00000489903.1:88451-ENST00000399240.5:1205205|3600
NDCHSQVGEHVLMALFR
>FUSION-ENST00000489903.1:88451-ENST00000399240.5:1205205|1388
NVAIKEVK
>FUSION-ENST00000489903.1:88451-ENST00000399240.5:1205205|3013
MATRASQFPYQPGPQEGGR
>FUSION-ENST00000489903.1:88451-ENST00000399240.5:1205205|610
METGCVYGNGNSR
>ENST00000280612.9|MNV-57157-TG-T|1
TIPLAICISMAIVTIGYC
>FUSION-ENST00000489903.1:88451-ENST00000399240.5:1205205|1815
MSCEWSAA
>FUSION-ENST00000489903.1:88451-ENST00000399240.5:1205205|3311
TGLPHLA
>FUSION-ENST00000489903.1:88451-ENST00000399240.5:1205205|92
CLLDRQRLPVLK
>FUSION-ENST00000489903.1:88451-ENST00000399240.5:1205205|607
MITILLKK
>FUSION-ENST00000489903.1:88451-ENST00000399240.5:1205205|2931
QWHDHSSL
>ENST00000417996.2|SNV-1997-T-C|6
GRLDSELKNMEDLVEDLK
>FUSION-ENST00000489903.1:88451-ENST00000399240.5:1205205|2187
CIISQGIPALCASYVSHTFCR
>FUSION-ENST00000489903.1:88451-ENST00000399240.5:1205205|3241
EEEWSVR
>FUSION-ENST00000489903.1:88451-ENST00000399240.5:1205205|3986
LISQLLLFFLYK
>FUSION-ENST00000489903.1:88451-ENST00000399240.5:1205205|2665
AMYIVTATTKITSRHDYK
>ENST00000525135.5|INDEL-91281-C-CG|11
MHTLDHLHGVSNRSQPALHR
>FUSION-ENST00000489903.1:88451-ENST00000399240.5:1205205|244
DSCYSAR
>ENST00000381232.7|SNV-365170-C-T|4
SISSDGR
>FUSION-ENST00000489903.1:88451-ENST00000399240.5:1205205|3125
VLPPDTHMAYSLTPPR
>FUSION-ENST00000489903.1:88451-ENST00000399240.5:1205205|2658
ITSRHDYK
>ENST00000550746.5|SNV-83452-C-A|4
NDSPKQIPVSSDVCR
>ENST00000497000.1|SNV-2022-G-A|6
YEDVNEALSRLWASRQHCQR
>ENST00000447752.2|INDEL-154387-G-GC|7
PHPAPGARSNASSRSNSTQLGAGR
>FUSION-ENST00000489903.1:88451-ENST00000399240.5:1205205|4289
PVIQVKSLVAPSPTLK
>ENST00000411426.1|INDEL-17281-A-ACT|6
IKNFSLIR
>FUSION-ENST00000489903.1:88451-ENST00000399240.5:1205205|28
ILTTLQNDSSFCPLK
>ENST00000173229.7|SNV-1832-A-G|1
CKPFHCDRPWQRATAR
>FUSION-ENST00000489903.1:88451-ENST00000399240.5:1205205|1856
KYLGTAIRDHR
>ENST00000492485.5|SNV-29196-A-C|1
HPEPPPPPATHPVT
>FUSION-ENST00000489903.1:88451-ENST00000399240.5:1205205|189
NQEYTCLQNHKEYTSR
>FUSION-ENST00000489903.1:88451-ENST00000399240.5:1205205|3924
LPCGGLPRVVGVSCIR
>FUSION-ENST00000489903.1:88451-ENST00000399240.5:1205205|346
RNNPGRGR
>FUSION-ENST00000489903.1:88451-ENST00000399240.5:1205205|4592
MILSPIWYRV
>ENST00000560224.1|SNV-9589-C-T|5
MERQGHPGQTISWPKSVR
>FUSION-ENST00000489903.1:88451-ENST00000399240.5:1205205|114
LIFKCEWQDSI
>FUSION-ENST00000489903.1:88451-ENST00000399240.5:1205205|1502
EFSNKPANQHHYFK
>FUSION-ENST00000489903.1:88451-ENST00000399240.5:1205205|3756
YALVTIPFYSEDTEAWR
>FUSION-ENST00000489903.1:88451-ENST00000399240.5:1205205|532
SSHCPAYPSCLLMGTLLPPRPFAVF
>ENST00000417996.2|SNV-1997-T-C|2
NMEDLVEDLKK
>FUSION-ENST00000489903.1:88451-ENST00000399240.5:1205205|4661
GAEPPSEPLLSIWRIWSFRMGMR
>ENST00000424847.6|SNV-387-G-A|5
VAVLGDR
>FUSION-ENST00000489903.1:88451-ENST00000399240.5:1205205|1136
GPRGSRSTDGEE
>FUSION-ENST00000489903.1:88451-ENST00000399240.5:1205205|4675
EASAQPGPG
>FUSION-ENST00000489903.1:88451-ENST00000399240.5:1205205|3173
ASTHKLVGSEGHEHSSVHNAVR
>FUSION-ENST00000489903.1:88451-ENST00000399240.5:1205205|2152
MLARLVWNS
>FUSION-ENST00000489903.1:88451-ENST00000399240.5:1205205|4421
SKLSGVSSYK
>FUSION-ENST00000489903.1:88451-ENST00000399240.5:1205205|1590
SLGHVKFIK
>FUSION-ENST00000489903.1:88451-ENST00000399240.5:1205205|3447
SCPSSGR
>ENST00000380151.3|MNV-20607-GG-G|16
EQGMAGDSGGR
>FUSION-ENST00000489903.1:88451-ENST00000399240.5:1205205|3457
WVLKNIQ
>FUSION-ENST00000489903.1:88451-ENST00000399240.5:1205205|2909
YSSVLICCS
>FUSION-ENST00000489903.1:88451-ENST00000399240.5:1205205|1107
MSLPSFLRLQKEPGPF
>FUSION-ENST00000489903.1:88451-ENST00000399240.5:1205205|4171
MYSSKEGWSGFK
>FUSION-ENST00000489903.1:88451-ENST00000399240.5:1205205|1503
MEFSNKPANQHHYFK
>FUSION-ENST00000489903.1:88451-ENST00000399240.5:1205205|3698
TVVPILAAPGTL
>ENST00000545747.1|SNV-116179-G-T|7
MWTPAPTTACATRARAPWALR
>FUSION-ENST00000489903.1:88451-ENST00000399240.5:1205205|3298
MAFAASYKF
>ENST00000264344.10|SNV-373892-G-C|5
RRSPLLQPIIQGETASFFK
>ENST00000645522.1|SNV-18321-C-G|4
AAYPAGRGGHCGAAPAAGR
>ENST00000286349.4|SNV-4713-T-G|6
RYRQEHGYLK
>ENST00000545606.6|SNV-12668-G-T|1
MILKLLEDKN
>FUSION-ENST00000489903.1:88451-ENST00000399240.5:1205205|1483
MLLSWQWC
>FUSION-ENST00000489903.1:88451-ENST00000399240.5:1205205|3365
LIDYSVLQRNRTNR
>ENST00000251108.10|SNV-120-G-A|5
KKAGQMQNLESAR
>ENST00000584498.5|SNV-110148-G-A|2
DTLEVIEQVR
>FUSION-ENST00000489903.1:88451-ENST00000399240.5:1205205|2195
RNCELIKPLPL
>FUSION-ENST00000489903.1:88451-ENST00000399240.5:1205205|1987
MEHSVRFS
>FUSION-ENST00000489903.1:88451-ENST00000399240.5:1205205|2060
MFSFSFFHK
>FUSION-ENST00000489903.1:88451-ENST00000399240.5:1205205|4579
MGAAHSPPK
>FUSION-ENST00000489903.1:88451-ENST00000399240.5:1205205|3450
SHSLPSAGWR
>FUSION-ENST00000489903.1:88451-ENST00000399240.5:1205205|4488
RHSRSLCHDL
>FUSION-ENST00000489903.1:88451-ENST00000399240.5:1205205|2410
APFFLKTSFTYD
>FUSION-ENST00000489903.1:88451-ENST00000399240.5:1205205|3520
STASWNVRPSK
>ENST00000371485.8|SNV-18851-A-G|3
EVYVEGLLAK
>FUSION-ENST00000489903.1:88451-ENST00000399240.5:1205205|1873
FTGSPWKLEGMSVYLNRAFFR
>FUSION-ENST00000489903.1:88451-ENST00000399240.5:1205205|1825
WTVQPCLLK
>FUSION-ENST00000489903.1:88451-ENST00000399240.5:1205205|2135
VGTRWRWSDR
>FUSION-ENST00000489903.1:88451-ENST00000399240.5:1205205|4187
KTFYFRDNGNFLSWLQVLGYSVD
>FUSION-ENST00000489903.1:88451-ENST00000399240.5:1205205|1913
NAKNLTS
>FUSION-ENST00000489903.1:88451-ENST00000399240.5:1205205|3410
YLLNCSGNVPGPR
>FUSION-ENST00000489903.1:88451-ENST00000399240.5:1205205|3168
VPAALAPPEASLLGL
>FUSION-ENST00000489903.1:88451-ENST00000399240.5:1205205|4072
MHEEHDS
>FUSION-ENST00000489903.1:88451-ENST00000399240.5:1205205|4376
GASSLVSLLIRALILLY
>FUSION-ENST00000489903.1:88451-ENST00000399240.5:1205205|3341
FMFMKDIG
>ENST00000341864.6|SNV-2709-A-C|2
LSVGAVR
>FUSION-ENST00000489903.1:88451-ENST00000399240.5:1205205|3733
QVTDLGA
>ENST00000273353.4|SNV-145666-G-C|6
KQQHELNEVKERPEVAESQVNK
>FUSION-ENST00000489903.1:88451-ENST00000399240.5:1205205|2341
MALGLLR
>FUSION-ENST00000489903.1:88451-ENST00000399240.5:1205205|3897
MRSELDFWFSR
>ENST00000567108.2|SNV-1277-C-T|2
MPFRITGLPGTKNCSLK
>FUSION-ENST00000489903.1:88451-ENST00000399240.5:1205205|2766
MSYIFLLYMFS
>FUSION-ENST00000489903.1:88451-ENST00000399240.5:1205205|2380
MCTSGFLLKGPWHAMK
>ENST00000309352.4|SNV-5490-C-T|1
VAEGQVTCPYLPPFPA
>FUSION-ENST00000489903.1:88451-ENST00000399240.5:1205205|891
QRYIFFPLI
>FUSION-ENST00000489903.1:88451-ENST00000399240.5:1205205|1013
ILSNVFIFMSLPK
>FUSION-ENST00000489903.1:88451-ENST00000399240.5:1205205|3867
DMGASVCPLVGWGS
>FUSION-ENST00000489903.1:88451-ENST00000399240.5:1205205|3994
MTFLNESR
>FUSION-ENST00000489903.1:88451-ENST00000399240.5:1205205|1461
MCRPVTATTSRHISGK
>FUSION-ENST00000489903.1:88451-ENST00000399240.5:1205205|812
SVFSGEIPVSR
>ENST00000583814.5|SNV-26906-G-A|8
RPMDFNIIEEALIRR
>ENST00000642197.1|SNV-213211-A-C|1
VLYHASGFLAKNRDTLPTDIVLLLR
>ENST00000625458.1|SNV-11576-G-A|2
MIISAMAMANVKLLAGVLR
>ENST00000545425.2|MNV-3833-CG-C|3
AIQQAPAR
>ENST00000518069.1|SNV-130582-C-T|3
EERRVQQASPNTDWR
>FUSION-ENST00000489903.1:88451-ENST00000399240.5:1205205|1258
ALPSWPPHLVKALPLNTVK
>ENST00000545425.2|INDEL-3831-G-GA|MNV-3833-CG-C|2
MAIQQSPSK
>FUSION-ENST00000489903.1:88451-ENST00000399240.5:1205205|2388
CTLPAGSAPAIHEYDSSEK
>FUSION-ENST00000489903.1:88451-ENST00000399240.5:1205205|169
MFLGNLVK
>FUSION-ENST00000489903.1:88451-ENST00000399240.5:1205205|497
NKSSTGR
>FUSION-ENST00000489903.1:88451-ENST00000399240.5:1205205|524
VSKCFGL
>ENST00000373095.6|SNV-37771-C-G|2
LFVSRDGSATLSGIQLATRVSSGV
>FUSION-ENST00000489903.1:88451-ENST00000399240.5:1205205|1124
RVLPDSRAGSPLLSILGTSSLL
>FUSION-ENST00000489903.1:88451-ENST00000399240.5:1205205|4727
AAIVRNSGSY
>FUSION-ENST00000489903.1:88451-ENST00000399240.5:1205205|599
KEKVFQAALTLESR
>FUSION-ENST00000489903.1:88451-ENST00000399240.5:1205205|4033
LLIVGTNYR
>ENST00000412684.3|SNV-254366-T-C|1
WWLLTHQPPPAATKPRTSR
>FUSION-ENST00000489903.1:88451-ENST00000399240.5:1205205|3848
EAASRTFCEPHLHLHTLDAALWRTP
>ENST00000559816.1|SNV-13332-C-A|3
VNFDCTGFWVK
>FUSION-ENST00000489903.1:88451-ENST00000399240.5:1205205|2599
QVKAFVVIYNNK
>FUSION-ENST00000489903.1:88451-ENST00000399240.5:1205205|2049
LPLPTAFVTWLYSYATMEIR
>ENST00000251108.10|SNV-32682-C-A|7
CPCDECVPLIKGAGIKK
>FUSION-ENST00000489903.1:88451-ENST00000399240.5:1205205|4767
MVVGRKNLFQICSYCAE
>FUSION-ENST00000489903.1:88451-ENST00000399240.5:1205205|2242
QLPLSLDSPFHLYAALK
>ENST00000320574.10|SNV-7403-C-T|5
FQGKIAKVETVSK
>ENST00000257963.9|SNV-35127-G-A|3
RYMTPEVLDETINMKHFDSFK
>FUSION-ENST00000489903.1:88451-ENST00000399240.5:1205205|349
PALNLKEGKER
>FUSION-ENST00000489903.1:88451-ENST00000399240.5:1205205|2002
VWGRSGSAPLWLMQSHGRK
>FUSION-ENST00000489903.1:88451-ENST00000399240.5:1205205|1068
MASRQLTLAVSATVVILASTTS
>ENST00000478029.1|SNV-34900-A-T|10
MPASEMEKSGSCFGNLIR
>FUSION-ENST00000489903.1:88451-ENST00000399240.5:1205205|2995
QVLFFVGLFLFVCLLYVLLFR
>FUSION-ENST00000489903.1:88451-ENST00000399240.5:1205205|2203
DVAGSAGDGK
>FUSION-ENST00000489903.1:88451-ENST00000399240.5:1205205|3574
MDPPCENLR
>FUSION-ENST00000489903.1:88451-ENST00000399240.5:1205205|325
MSYSTTGHWPK
>FUSION-ENST00000489903.1:88451-ENST00000399240.5:1205205|2850
PFEKHFHLAR
>ENST00000286452.5|SNV-26758-G-C|4
LQLELEKLQPDYEKLK
>FUSION-ENST00000489903.1:88451-ENST00000399240.5:1205205|3317
FFLILCMIQSMNTIFIML
>FUSION-ENST00000489903.1:88451-ENST00000399240.5:1205205|3398
SEDMIFK
>FUSION-ENST00000489903.1:88451-ENST00000399240.5:1205205|588
MKKPKENWEFNHTIA
>ENST00000372397.6|SNV-62595-A-G|3
IEQAMGLVK
>ENST00000268138.12|SNV-27348-A-C|4
KNALIRPKSIAEVSQNLR
>ENST00000341864.6|SNV-2709-A-C|3
LVPRLSVGAVR
>FUSION-ENST00000489903.1:88451-ENST00000399240.5:1205205|1688
FIGYLFHHK
>FUSION-ENST00000489903.1:88451-ENST00000399240.5:1205205|2164
MSGSSFFLFWDR
>ENST00000327031.9|SNV-11536-T-C|3
KDQMKADLTALSLPR
>FUSION-ENST00000489903.1:88451-ENST00000399240.5:1205205|757
AVTFLRLQMINLGCK
>FUSION-ENST00000489903.1:88451-ENST00000399240.5:1205205|2295
MLRFPCINSSDK
>FUSION-ENST00000489903.1:88451-ENST00000399240.5:1205205|4593
ILSPIWYR
>FUSION-ENST00000489903.1:88451-ENST00000399240.5:1205205|4494
MPVRVIGSVYTI
>ENST00000361028.5|SNV-8104-C-T|1
FARCGETREPEEITEEPSACSR
>FUSION-ENST00000489903.1:88451-ENST00000399240.5:1205205|1538
IIDIFCK
>FUSION-ENST00000489903.1:88451-ENST00000399240.5:1205205|3023
FARPGGISQGPGFGSLLR
>ENST00000333483.14|SNV-60-C-T|6
MAGSYPEGAPVVLADK
>FUSION-ENST00000489903.1:88451-ENST00000399240.5:1205205|211
FHTADKDKTYPR
>FUSION-ENST00000489903.1:88451-ENST00000399240.5:1205205|1408
DDGWTNE
>ENST00000447540.5|SNV-269784-C-T|1
GGTEPSPLNENSTDEGLEK
>FUSION-ENST00000489903.1:88451-ENST00000399240.5:1205205|3128
KVLPPDTHMAYSLTPPR
>FUSION-ENST00000489903.1:88451-ENST00000399240.5:1205205|2465
MFFPYLPDLLHHW
>FUSION-ENST00000489903.1:88451-ENST00000399240.5:1205205|3104
IYSQERTIIMKFYFCK
>FUSION-ENST00000489903.1:88451-ENST00000399240.5:1205205|1663
KVSVASVSCVLSGSGMTFHDFMCYK
>FUSION-ENST00000489903.1:88451-ENST00000399240.5:1205205|961
GCLGFLKAWWATGFQEEVPRENK
>ENST00000672207.1|SNV-124374-C-A|2
MILYMMELLDTA
>ENST00000372397.6|SNV-62595-A-G|1
IEQAMGLVKNHLMYAVREEVEILK
>FUSION-ENST00000489903.1:88451-ENST00000399240.5:1205205|2028
MYQKMSLQSKSVLHEVFIDFWPK
>FUSION-ENST00000489903.1:88451-ENST00000399240.5:1205205|767
DHTLKTPGPQAPFKLFFCVFECHS
>ENST00000264316.9|MNV-21853-GAACCCT-G|1
GNLALRRAEEYLILEK
>FUSION-ENST00000489903.1:88451-ENST00000399240.5:1205205|367
WLKPSGGSPFRTRVSSHR
>FUSION-ENST00000489903.1:88451-ENST00000399240.5:1205205|5
MLQERLIKQL
>FUSION-ENST00000489903.1:88451-ENST00000399240.5:1205205|2186
AHIEGGSLNSPNTAF
>FUSION-ENST00000489903.1:88451-ENST00000399240.5:1205205|2942
PQTFHTVSEAEP
>FUSION-ENST00000489903.1:88451-ENST00000399240.5:1205205|4611
METNTLFSVV
>FUSION-ENST00000489903.1:88451-ENST00000399240.5:1205205|121
MYFKLLADFNDSLK
>FUSION-ENST00000489903.1:88451-ENST00000399240.5:1205205|3868
MDMGASVCPLVGWGS
>FUSION-ENST00000489903.1:88451-ENST00000399240.5:1205205|2601
IFPSVMVNTKD
>FUSION-ENST00000489903.1:88451-ENST00000399240.5:1205205|4498
ELLIVLTFYDTHK
>FUSION-ENST00000489903.1:88451-ENST00000399240.5:1205205|3378
AHQVTHHADLHHHR
>FUSION-ENST00000489903.1:88451-ENST00000399240.5:1205205|4353
VQVIVLPRPPE
>FUSION-ENST00000489903.1:88451-ENST00000399240.5:1205205|2047
EIRFPGNAWHMVGI
>FUSION-ENST00000489903.1:88451-ENST00000399240.5:1205205|414
SDHPGLSSAR
>FUSION-ENST00000489903.1:88451-ENST00000399240.5:1205205|2179
CWSGKSSGAM
>ENST00000417996.2|SNV-1997-T-C|3
NMEDLVEDLK
>FUSION-ENST00000489903.1:88451-ENST00000399240.5:1205205|3675
MSEQRQANSNF
>FUSION-ENST00000489903.1:88451-ENST00000399240.5:1205205|4228
FLKTSANIEDFSK
>FUSION-ENST00000489903.1:88451-ENST00000399240.5:1205205|1711
VLKMGVSLHK
>FUSION-ENST00000489903.1:88451-ENST00000399240.5:1205205|3417
YSSEVLNIKYIHIVV
>FUSION-ENST00000489903.1:88451-ENST00000399240.5:1205205|76
MRLCLFRLGVMDNLAK
>FUSION-ENST00000489903.1:88451-ENST00000399240.5:1205205|2517
IIFHSFLVNQLH
>FUSION-ENST00000489903.1:88451-ENST00000399240.5:1205205|2419
SMIPQRSK
>FUSION-ENST00000489903.1:88451-ENST00000399240.5:1205205|74
LCLFRLGVMDNLAK
>FUSION-ENST00000489903.1:88451-ENST00000399240.5:1205205|2215
GQAQDFK
>FUSION-ENST00000489903.1:88451-ENST00000399240.5:1205205|1666
MYQQLCGFSTTLSAPNTEFTLKER
>ENST00000602369.3|SNV-32037-G-A|1
YLSIYNTGIRKFPDVTK
>FUSION-ENST00000489903.1:88451-ENST00000399240.5:1205205|1643
FQTSLWSEK
>FUSION-ENST00000489903.1:88451-ENST00000399240.5:1205205|66
MAKIQKIATSGINGLMLLCSVSK
>FUSION-ENST00000489903.1:88451-ENST00000399240.5:1205205|2165
GSHLLPR
>FUSION-ENST00000489903.1:88451-ENST00000399240.5:1205205|176
MEVLKFTKFNSDR
>FUSION-ENST00000489903.1:88451-ENST00000399240.5:1205205|1609
FDHEPSTVLQACLLEYTVSFR
>ENST00000261233.9|SNV-14550-G-A|2
LSSSWLDVHHIEKYVDQGK
>FUSION-ENST00000359655.9:27708-ENST00000373382.5:38894|44
NIKDLMDLEAVHDVLDLYLWLR
>FUSION-ENST00000489903.1:88451-ENST00000399240.5:1205205|1119
MPFLVRAEISFQWTPTLR
>FUSION-ENST00000489903.1:88451-ENST00000399240.5:1205205|1021
MQKHKILSNVFIFMSLPK
>FUSION-ENST00000489903.1:88451-ENST00000399240.5:1205205|2818
FTSYLDLTFLNGIFIFLRVCIIFF
>FUSION-ENST00000489903.1:88451-ENST00000399240.5:1205205|1897
DVPQKSTILK
>ENST00000457761.6|SNV-43347-T-G|5
TLPFRYIRLTGHVEAFENIMK
>FUSION-ENST00000489903.1:88451-ENST00000399240.5:1205205|4315
MLISSGNTLTDTFR
>FUSION-ENST00000489903.1:88451-ENST00000399240.5:1205205|4610
ETNTLFSVV
>FUSION-ENST00000489903.1:88451-ENST00000399240.5:1205205|3430
MPTHIGKGSLPCR
>FUSION-ENST00000489903.1:88451-ENST00000399240.5:1205205|3482
MYSFVHSTNIY
>FUSION-ENST00000489903.1:88451-ENST00000399240.5:1205205|4670
VVLEMEK
>FUSION-ENST00000489903.1:88451-ENST00000399240.5:1205205|2249
VARPLPTR
>FUSION-ENST00000489903.1:88451-ENST00000399240.5:1205205|3372
MLTSITIEEFCLSGTLYKWK
>FUSION-ENST00000489903.1:88451-ENST00000399240.5:1205205|1818
MKSIILFYQ
>FUSION-ENST00000489903.1:88451-ENST00000399240.5:1205205|3812
GRGYDEFLPPFMPHPLCASY
>FUSION-ENST00000489903.1:88451-ENST00000399240.5:1205205|637
VTCYQAFKSSAK
>FUSION-ENST00000489903.1:88451-ENST00000399240.5:1205205|4477
MGDSDRSSGIR
>FUSION-ENST00000489903.1:88451-ENST00000399240.5:1205205|1209
MTNHFLHLK
>ENST00000583814.5|SNV-26906-G-A|1
DFNIIEEALIRRVLDR
>FUSION-ENST00000489903.1:88451-ENST00000399240.5:1205205|1560
MFFLPLYLRPMPPRPYYVQESLR
>ENST00000389120.8|SNV-28496-A-C|2
TRYDPRQR
>FUSION-ENST00000489903.1:88451-ENST00000399240.5:1205205|3469
YYFFSLLDCDCCWN
>FUSION-ENST00000489903.1:88451-ENST00000399240.5:1205205|910
IQAIKFVQNE
>FUSION-ENST00000489903.1:88451-ENST00000399240.5:1205205|989
MWIITVNAFMETSYAPSLNVGIR
>FUSION-ENST00000489903.1:88451-ENST00000399240.5:1205205|4758
LLPPPPPTPAK
>FUSION-ENST00000489903.1:88451-ENST00000399240.5:1205205|948
MWSRRQCCSHLQR
>ENST00000495210.1|SNV-32596-A-G|1
ILSGEAIKYKDK
>FUSION-ENST00000489903.1:88451-ENST00000399240.5:1205205|4437
SYFITVLLIFSGCHNKKHR
>ENST00000360909.7|SNV-163971-C-T|6
MAKADRFFFEMSR
>FUSION-ENST00000489903.1:88451-ENST00000399240.5:1205205|75
RLCLFRLGVMDNLAK
>ENST00000408912.7|SNV-3907-C-G|2
TDSIQNRTARALGK
>FUSION-ENST00000489903.1:88451-ENST00000399240.5:1205205|2122
MSHRAWPLGSSL
>FUSION-ENST00000489903.1:88451-ENST00000399240.5:1205205|2917
MTGPSDFSKNLCMSSSHYPVSR
>FUSION-ENST00000489903.1:88451-ENST00000399240.5:1205205|3353
CKGFLLQIPSFLG
>FUSION-ENST00000489903.1:88451-ENST00000399240.5:1205205|1611
DLHPHCELRW
>FUSION-ENST00000489903.1:88451-ENST00000399240.5:1205205|1474
MIKLCPLHWMDLKVVGACLSMGD
>FUSION-ENST00000489903.1:88451-ENST00000399240.5:1205205|100
SWRGGGNIREVPSPSGGVECR
>FUSION-ENST00000567887.5:168788-ENST00000272164.6:22413|4
DAGGGREHECAR
>ENST00000582875.1|SNV-411991-G-T|5
RGVPVIKWNK
>FUSION-ENST00000489903.1:88451-ENST00000399240.5:1205205|3532
GFYSISKPFLGPPR
>FUSION-ENST00000489903.1:88451-ENST00000399240.5:1205205|2230
RHGIQALAFSFLFQTRSHSVAQAR
>FUSION-ENST00000489903.1:88451-ENST00000399240.5:1205205|3689
GGRCASLIWHRFIML
>FUSION-ENST00000489903.1:88451-ENST00000399240.5:1205205|878
SLLCNLPVLLERR
>ENST00000504290.5|SNV-12377-G-A|1
FCQLAKTCPVQL
>FUSION-ENST00000489903.1:88451-ENST00000399240.5:1205205|770
NYLKDHTLK
>FUSION-ENST00000489903.1:88451-ENST00000399240.5:1205205|46
NLHFVPVCLQACR
>ENST00000471841.6|MNV-19855-AG-A|1
SVSRSQQ
>FUSION-ENST00000489903.1:88451-ENST00000399240.5:1205205|3493
HSLQEMQCRK
>FUSION-ENST00000671543.1:54171-ENST00000428376.6:864|9
HSWIPRPARQGR
>FUSION-ENST00000489903.1:88451-ENST00000399240.5:1205205|4424
GLSSVCGERSK
>ENST00000524905.1|SNV-2233-C-G|2
NKCLVFQPPCLFCCSSLNWLR
>FUSION-ENST00000489903.1:88451-ENST00000399240.5:1205205|3934
LQIAFFVSLCKCICK
>FUSION-ENST00000489903.1:88451-ENST00000399240.5:1205205|163
MWELFISYCSR
>ENST00000527567.1|SNV-1036-C-T|4
MCWVLSKLELRLSYILALPV
>FUSION-ENST00000489903.1:88451-ENST00000399240.5:1205205|1056
SGVSLAALLLGQNPFRCLFPGSK
>ENST00000541110.5|SNV-208692-T-G|4
ALATYSKDFIFVQKMGK
>FUSION-ENST00000489903.1:88451-ENST00000399240.5:1205205|1028
YGNIFTSSR
>FUSION-ENST00000489903.1:88451-ENST00000399240.5:1205205|306
MCFSRHLCFR
>FUSION-ENST00000489903.1:88451-ENST00000399240.5:1205205|648
MECCSGRK
>FUSION-ENST00000489903.1:88451-ENST00000399240.5:1205205|3601
KLPILEHF
>FUSION-ENST00000489903.1:88451-ENST00000399240.5:1205205|1472
MCCFTILEAGSPR
>FUSION-ENST00000489903.1:88451-ENST00000399240.5:1205205|3741
LQWARRLSR
>FUSION-ENST00000489903.1:88451-ENST00000399240.5:1205205|4507
SESVSANLTQGEGITKGCK
>FUSION-ENST00000489903.1:88451-ENST00000399240.5:1205205|1238
MGKTRSFSISK
>FUSION-ENST00000489903.1:88451-ENST00000399240.5:1205205|1522
GTLIETSRESYWPFHLVS
>FUSION-ENST00000489903.1:88451-ENST00000399240.5:1205205|3177
MVRASTHK
>FUSION-ENST00000489903.1:88451-ENST00000399240.5:1205205|499
ASAWHPARPPTART
>FUSION-ENST00000489903.1:88451-ENST00000399240.5:1205205|2390
CLDFKAEFR
>ENST00000567107.6|SNV-6316-A-T|2
IWELEEKIR
>FUSION-ENST00000489903.1:88451-ENST00000399240.5:1205205|108
EFAQVHARRR
>FUSION-ENST00000489903.1:88451-ENST00000399240.5:1205205|22
TDFKMFSLIPQSETLIEVFRK
>FUSION-ENST00000489903.1:88451-ENST00000399240.5:1205205|4687
LPGEVFVWPASRQRD
>ENST00000496259.5|SNV-9029-A-T|1
ELPEALDRHPSPSGVGNRR
>FUSION-ENST00000489903.1:88451-ENST00000399240.5:1205205|3525
RFHASQI
>ENST00000502921.5|SNV-146518-C-A|1
KMPHSLLCSMTLLYVKMPDQGS
>FUSION-ENST00000489903.1:88451-ENST00000399240.5:1205205|2231
RHGIQALAFSFLFQTR
>FUSION-ENST00000489903.1:88451-ENST00000399240.5:1205205|4378
APFSLCPYVVFPQCVER
>FUSION-ENST00000489903.1:88451-ENST00000399240.5:1205205|4731
MLSRAAIVR
>FUSION-ENST00000489903.1:88451-ENST00000399240.5:1205205|2874
SCLICYSSYIFAGEGRRIIR
>FUSION-ENST00000489903.1:88451-ENST00000399240.5:1205205|3978
MYRSRFSSR
>FUSION-ENST00000489903.1:88451-ENST00000399240.5:1205205|3361
MYMYIGK
>FUSION-ENST00000489903.1:88451-ENST00000399240.5:1205205|3312
MTGLPHLA
>ENST00000394480.6|SNV-628-C-T|2
MDVSFCPAKCSFWR
>FUSION-ENST00000489903.1:88451-ENST00000399240.5:1205205|4055
LPMRLFNGTGEK
>ENST00000373087.7|SNV-8323-C-G|2
RPSPSSQCSSLLTESEQCSLDGK
>FUSION-ENST00000489903.1:88451-ENST00000399240.5:1205205|2905
MCCYSGEEPGAQR
>FUSION-ENST00000489903.1:88451-ENST00000399240.5:1205205|1381
EVKIIIIQGHR
>FUSION-ENST00000489903.1:88451-ENST00000399240.5:1205205|2682
EKKDVGNFWSQNGLC
>FUSION-ENST00000489903.1:88451-ENST00000399240.5:1205205|1790
PSLLQLLKDHKCVPIFSSGVQ
>FUSION-ENST00000489903.1:88451-ENST00000399240.5:1205205|4092
LYFPMSNLGTFR
>FUSION-ENST00000489903.1:88451-ENST00000399240.5:1205205|3067
MSIDPSLGPKQPPGETCIFPYLVPR
>FUSION-ENST00000489903.1:88451-ENST00000399240.5:1205205|2632
EGTWCRSYRR
>FUSION-ENST00000489903.1:88451-ENST00000399240.5:1205205|1854
YLGTAIRDHR
>ENST00000360127.7|SNV-2914-C-T|2
LEHRQSK
>FUSION-ENST00000489903.1:88451-ENST00000399240.5:1205205|1098
APSIFRISNRECLSHPFSDFR
>FUSION-ENST00000489903.1:88451-ENST00000399240.5:1205205|1573
ERNPDRDIT
>FUSION-ENST00000489903.1:88451-ENST00000399240.5:1205205|471
SCHNRPC
>FUSION-ENST00000489903.1:88451-ENST00000399240.5:1205205|4389
MSRVHLAGVSVTGSK
>FUSION-ENST00000489903.1:88451-ENST00000399240.5:1205205|2578
MFVPLHPSWGNR
>FUSION-ENST00000489903.1:88451-ENST00000399240.5:1205205|4254
MPCAAEKLLL
>ENST00000356840.8|SNV-16158-G-A|1
EAMLCMVCCK
>FUSION-ENST00000489903.1:88451-ENST00000399240.5:1205205|4081
KVGSTLLCF
>FUSION-ENST00000489903.1:88451-ENST00000399240.5:1205205|4531
RRLGSILVK
>FUSION-ENST00000489903.1:88451-ENST00000399240.5:1205205|528
FFCSLSYTCLS
>ENST00000251108.10|SNV-32682-C-A|5
KIYAGDVDVGK
>FUSION-ENST00000489903.1:88451-ENST00000399240.5:1205205|3178
LCVCVCVCV
>ENST00000311915.12|SNV-6390-C-T|4
DSIRTIYTSLYNELKK
>FUSION-ENST00000489903.1:88451-ENST00000399240.5:1205205|1460
CRPVTATTSRHISGK
>FUSION-ENST00000489903.1:88451-ENST00000399240.5:1205205|3001
HHRTWLIFCIFGR
>FUSION-ENST00000489903.1:88451-ENST00000399240.5:1205205|1580
MLKIYSTTK
>ENST00000360383.7|MNV-15695-CTGCATGGATAGCCTATGGACAT-C|11
YLSKATTLEKTYGPHLR
>ENST00000360383.7|MNV-15695-CTGCATGGATAGCCTATGGACAT-C|6
TYGPHLRWRVSTTK
>FUSION-ENST00000489903.1:88451-ENST00000399240.5:1205205|2027
YQKMSLQSKSVLHEVFIDFWPK
>FUSION-ENST00000489903.1:88451-ENST00000399240.5:1205205|1817
KSIILFYQ
>FUSION-ENST00000489903.1:88451-ENST00000399240.5:1205205|1499
ILGNVIQGLSLFFPRKK
>FUSION-ENST00000489903.1:88451-ENST00000399240.5:1205205|3984
LISQLLLFFLYKLIVYILR
>FUSION-ENST00000489903.1:88451-ENST00000399240.5:1205205|1788
CVPIFSSGVQ
>ENST00000618562.2|SNV-81402-T-C|1
RPLPATLPQCQAANK
>ENST00000367256.9|SNV-320939-T-C|6
MEFCKPASGTTYFASDPAR
>FUSION-ENST00000489903.1:88451-ENST00000399240.5:1205205|2958
MIRIGSLF
>FUSION-ENST00000489903.1:88451-ENST00000399240.5:1205205|4241
SQGCATVLQSGQQSCVSK
>FUSION-ENST00000489903.1:88451-ENST00000399240.5:1205205|2695
ITFLLSR
>FUSION-ENST00000489903.1:88451-ENST00000399240.5:1205205|1566
FQSSIILLK
>ENST00000479422.1|SNV-8044-G-T|3
SESILPQQTPAPAVEEAEEEVK
>FUSION-ENST00000489903.1:88451-ENST00000399240.5:1205205|4486
HSRSLCHDL
>FUSION-ENST00000489903.1:88451-ENST00000399240.5:1205205|2037
WSRIFGEVMEYR
>FUSION-ENST00000489903.1:88451-ENST00000399240.5:1205205|1359
SFRREMIEHHLAPGK
>FUSION-ENST00000489903.1:88451-ENST00000399240.5:1205205|3319
DLQLNMFFLILCMIQSMNTIFIML
>FUSION-ENST00000489903.1:88451-ENST00000399240.5:1205205|501
VRASAWHPARPPTART
>FUSION-ENST00000489903.1:88451-ENST00000399240.5:1205205|2236
CDPQCCREAWWEMFGSR
>FUSION-ENST00000489903.1:88451-ENST00000399240.5:1205205|1846
MFSPVQLSLLLEKRELETR
>FUSION-ENST00000489903.1:88451-ENST00000399240.5:1205205|36
RNLQPLGK
>FUSION-ENST00000489903.1:88451-ENST00000399240.5:1205205|3857
MSSLPASRAGDLQEGPPLLLGQNP
>FUSION-ENST00000489903.1:88451-ENST00000399240.5:1205205|4194
YENISIKK
>FUSION-ENST00000489903.1:88451-ENST00000399240.5:1205205|893
HLFNKCL
>ENST00000447752.2|INDEL-154387-G-GC|12
MPHPAPGAR
>FUSION-ENST00000489903.1:88451-ENST00000399240.5:1205205|4769
MKPVFERCPIRR
>FUSION-ENST00000489903.1:88451-ENST00000399240.5:1205205|3878
TVILHFSVI
>FUSION-ENST00000489903.1:88451-ENST00000399240.5:1205205|3313
NTIFIML
>ENST00000493328.5|SNV-11536-G-A|2
MSSVNERPIETF
>FUSION-ENST00000489903.1:88451-ENST00000399240.5:1205205|1677
MVMNQPWKTTVWNELVRK
>ENST00000081029.8|SNV-44588-C-T|1
NEEENENSIS
>FUSION-ENST00000489903.1:88451-ENST00000399240.5:1205205|1884
SSLSSSLPTKVKEVLWWPPT
>ENST00000417996.2|SNV-1997-T-C|1
NMEDLVEDLKKK
>FUSION-ENST00000489903.1:88451-ENST00000399240.5:1205205|2876
SCLICYSSYIFAGEGR
>FUSION-ENST00000489903.1:88451-ENST00000399240.5:1205205|2666
AMYIVTATTKITSR
>FUSION-ENST00000489903.1:88451-ENST00000399240.5:1205205|519
AALLPTLK
>FUSION-ENST00000489903.1:88451-ENST00000399240.5:1205205|3605
LKHMKLPILEHF
>FUSION-ENST00000489903.1:88451-ENST00000399240.5:1205205|3090
LLPQKCLPEPLAK
>FUSION-ENST00000489903.1:88451-ENST00000399240.5:1205205|3501
IMWRKHSLQEMQCR
>FUSION-ENST00000489903.1:88451-ENST00000399240.5:1205205|4482
AVESKNVSSWEKQK
>ENST00000356840.8|SNV-16158-G-A|3
KLKEAMLCMVCCK
>FUSION-ENST00000489903.1:88451-ENST00000399240.5:1205205|4217
NCLETPAGVWK
>FUSION-ENST00000489903.1:88451-ENST00000399240.5:1205205|2746
ALSLGGR
>FUSION-ENST00000489903.1:88451-ENST00000399240.5:1205205|1190
MSFSSRARV
>FUSION-ENST00000489903.1:88451-ENST00000399240.5:1205205|2948
SPLLRTGLWLVLCFSFR
>FUSION-ENST00000489903.1:88451-ENST00000399240.5:1205205|218
MLLKSSNETILVRFHTADK
>ENST00000672207.1|SNV-124374-C-A|1
ILYMMELLDTA
>FUSION-ENST00000489903.1:88451-ENST00000399240.5:1205205|3118
MAYSLTPPRSLPRCSFLR
>ENST00000233840.3|SNV-2367-C-T|1
QAFPVEYLPQ
>ENST00000373079.4|SNV-668-C-T|1
AIHDFERKYAELNKPLYDR
>FUSION-ENST00000489903.1:88451-ENST00000399240.5:1205205|1182
NHRSPKYTSSFLR
>FUSION-ENST00000489903.1:88451-ENST00000399240.5:1205205|1390
TSPEPPSG
>FUSION-ENST00000489903.1:88451-ENST00000399240.5:1205205|1759
NFNNTWSSPERCTETFCHIFLAF
>FUSION-ENST00000489903.1:88451-ENST00000399240.5:1205205|3818
LLVHLFCVR
>ENST00000492581.5|SNV-148701-G-A|7
MEATPFKWFMEMCVQGYLAVR
>FUSION-ENST00000489903.1:88451-ENST00000399240.5:1205205|2332
QAQVHAACWFCPSNS
>FUSION-ENST00000489903.1:88451-ENST00000399240.5:1205205|4130
FNFLLIFLCIYFL
>FUSION-ENST00000489903.1:88451-ENST00000399240.5:1205205|117
LLADFNDSLK
>FUSION-ENST00000489903.1:88451-ENST00000399240.5:1205205|2544
MFHLFIKELPSK
>FUSION-ENST00000489903.1:88451-ENST00000399240.5:1205205|4168
YSSKEGWSGFKSQFCQ
>FUSION-ENST00000489903.1:88451-ENST00000399240.5:1205205|2180
MCWSGKSSGAM
>FUSION-ENST00000489903.1:88451-ENST00000399240.5:1205205|733
NVMCPYMGQMKK
>FUSION-ENST00000489903.1:88451-ENST00000399240.5:1205205|3919
MVFYLTFR
>ENST00000346128.10|SNV-196778-G-C|1
VAMVNGVSMDNVEHAFAVQQLSK
>FUSION-ENST00000489903.1:88451-ENST00000399240.5:1205205|2890
AAYSRRPQVSQSNVLSSASNR
>FUSION-ENST00000489903.1:88451-ENST00000399240.5:1205205|2885
MEGVMMSCLICYSSYIFAGEGRR
>ENST00000261233.9|SNV-14550-G-A|3
LSSSWLDVHHIEK
>FUSION-ENST00000489903.1:88451-ENST00000399240.5:1205205|233
ETVWSQR
>ENST00000360383.7|MNV-15695-CTGCATGGATAGCCTATGGACAT-C|4
WRVSTTKR
>FUSION-ENST00000489903.1:88451-ENST00000399240.5:1205205|4590
MCGMGRPWVYIVYAESLGLISR
>FUSION-ENST00000489903.1:88451-ENST00000399240.5:1205205|827
MRISPDK
>FUSION-ENST00000489903.1:88451-ENST00000399240.5:1205205|3100
MKFYFCKVQFFF
>FUSION-ENST00000489903.1:88451-ENST00000399240.5:1205205|2708
MPAKQLVR
>ENST00000353706.6|SNV-17069-A-G|5
NVPLSKVAR
>ENST00000609686.3|SNV-418186-A-G|2
ENSPHWEHVDLTDIYEERSDDFK
>ENST00000357504.7|SNV-12032-C-A|2
SSMDSRIYLNYPPGVFTSPVLVQLK
>FUSION-ENST00000489903.1:88451-ENST00000399240.5:1205205|4426
GLCCRWNSGSNVSNGQQL
>ENST00000254624.10|SNV-49770-A-T|3
GIQGVVRITVNDELR
>ENST00000642197.1|SNV-213211-A-C|5
ELSFGIHHYAGKVLYHASGFLAK
>FUSION-ENST00000489903.1:88451-ENST00000399240.5:1205205|3022
ASTSQTLDLSR
>FUSION-ENST00000489903.1:88451-ENST00000399240.5:1205205|860
AVTRNNSDECPLALR
>FUSION-ENST00000489903.1:88451-ENST00000399240.5:1205205|1260
NPFVRALPSWPPHLVKALPLNTVK
>FUSION-ENST00000489903.1:88451-ENST00000399240.5:1205205|2193
MCIHGRWGR
>FUSION-ENST00000489903.1:88451-ENST00000399240.5:1205205|164
FEICPQN
>FUSION-ENST00000489903.1:88451-ENST00000399240.5:1205205|1600
MLIWDLELR
>ENST00000326291.11|SNV-126426-C-A|1
ASSEKRITELQAQNSEHQAR
>FUSION-ENST00000489903.1:88451-ENST00000399240.5:1205205|4145
VTFVIVSR
>FUSION-ENST00000489903.1:88451-ENST00000399240.5:1205205|3169
MVPAALAPPEASLLGL
>FUSION-ENST00000489903.1:88451-ENST00000399240.5:1205205|3296
MFFIICVLFLLFNIMFMK
>FUSION-ENST00000489903.1:88451-ENST00000399240.5:1205205|2482
MVRSRLTTTSASR
>FUSION-ENST00000489903.1:88451-ENST00000399240.5:1205205|105
REKGETK
>FUSION-ENST00000489903.1:88451-ENST00000399240.5:1205205|2177
YIYSYEAFINFIEK
>FUSION-ENST00000489903.1:88451-ENST00000399240.5:1205205|751
INLGCKSGAF
>ENST00000479499.1|SNV-91253-G-A|2
GAERTSSTLATMKPALHATVVLWAL
>FUSION-ENST00000489903.1:88451-ENST00000399240.5:1205205|2184
TCWPLPTDHILGSTILDDK
>FUSION-ENST00000489903.1:88451-ENST00000399240.5:1205205|4583
MGRPWVYIVYAESLGLISRMLR
>FUSION-ENST00000489903.1:88451-ENST00000399240.5:1205205|3289
KCLLTTAFSR
>ENST00000550746.5|SNV-83452-C-A|3
NDSPKQIPVSSDVCRLTPA
>FUSION-ENST00000489903.1:88451-ENST00000399240.5:1205205|4501
LFILPMPWFPCL
>FUSION-ENST00000489903.1:88451-ENST00000399240.5:1205205|332
RGQLGRYYSC
>FUSION-ENST00000489903.1:88451-ENST00000399240.5:1205205|1551
NKGLGDFR
>FUSION-ENST00000489903.1:88451-ENST00000399240.5:1205205|652
KKSEVLFLCDTSQFFNINN
>FUSION-ENST00000489903.1:88451-ENST00000399240.5:1205205|127
NWDIHPIKCHWGKK
>FUSION-ENST00000489903.1:88451-ENST00000399240.5:1205205|3547
WAGVSFCSR
>FUSION-ENST00000489903.1:88451-ENST00000399240.5:1205205|3310
MFQNFLPF
>FUSION-ENST00000489903.1:88451-ENST00000399240.5:1205205|4255
MPCAAEK
>ENST00000515814.1|SNV-4894-G-T|3
RLCSSWR
>ENST00000442668.7|SNV-10331-A-G|6
KSNVESALSRGLK
>ENST00000559816.1|SNV-13332-C-A|9
MMVNFDCTGFWVK
>FUSION-ENST00000489903.1:88451-ENST00000399240.5:1205205|1617
HSIMTAWYVSMCA
>FUSION-ENST00000489903.1:88451-ENST00000399240.5:1205205|2622
WMSPALGQPSPHWAEGAISWNF
>FUSION-ENST00000489903.1:88451-ENST00000399240.5:1205205|3254
ALKGLLELLML
>ENST00000380615.8|SNV-97163-C-G|1
EVELDADIQLEDIAEK
>FUSION-ENST00000489903.1:88451-ENST00000399240.5:1205205|4285
SLVAPSPTLKLE
>FUSION-ENST00000489903.1:88451-ENST00000399240.5:1205205|764
LFFCVFECHS
>FUSION-ENST00000489903.1:88451-ENST00000399240.5:1205205|1025
MFYKATFLQS
>ENST00000389561.7|SNV-100502-C-T|2
SSPIKPLLGMNPFQK
>ENST00000268489.10|SNV-933840-A-G|3
HPEPGGSCVYCR
>FUSION-ENST00000489903.1:88451-ENST00000399240.5:1205205|3144
SALSRFSSSSR
>FUSION-ENST00000489903.1:88451-ENST00000399240.5:1205205|942
MAFYDLNLVSFPPYSVT
>ENST00000559816.1|SNV-13332-C-A|8
MVNFDCTGFWVK
>FUSION-ENST00000489903.1:88451-ENST00000399240.5:1205205|2294
LRFPCINSSDK
>FUSION-ENST00000489903.1:88451-ENST00000399240.5:1205205|2287
FPCINSSDK
>FUSION-ENST00000489903.1:88451-ENST00000399240.5:1205205|821
AQPTLLIK
>FUSION-ENST00000489903.1:88451-ENST00000399240.5:1205205|1919
VSVIKPCLHHLELYNNPLL
>FUSION-ENST00000489903.1:88451-ENST00000399240.5:1205205|4763
MGSRLLPPPPPTPAK
>FUSION-ENST00000489903.1:88451-ENST00000399240.5:1205205|4699
MALGTVWIKGTYTEELVGSHFR
>FUSION-ENST00000489903.1:88451-ENST00000399240.5:1205205|1791
MPSLLQLLKDHKCVPIFSSGVQ
>ENST00000372397.6|SNV-62595-A-G|4
LDNSASGASVVAIDNKIEQAMGLVK
>FUSION-ENST00000489903.1:88451-ENST00000399240.5:1205205|1712
MVLKMGVSLHK
>FUSION-ENST00000489903.1:88451-ENST00000399240.5:1205205|188
NQEYTCLQNHKEYTSRK
>FUSION-ENST00000489903.1:88451-ENST00000399240.5:1205205|4318
HPAQEKDGG
>ENST00000492581.5|SNV-148701-G-A|1
CVQGYLAVR
>ENST00000567108.2|SNV-1277-C-T|7
HGQWSAMPFRITGLPGTK
>FUSION-ENST00000489903.1:88451-ENST00000399240.5:1205205|401
VGSGGLEFAMFESKIQENYPKFYSS
>FUSION-ENST00000489903.1:88451-ENST00000399240.5:1205205|475
ISCIVLMK
>FUSION-ENST00000489903.1:88451-ENST00000399240.5:1205205|3096
MERQLLCK
>ENST00000525135.5|INDEL-91281-C-CG|10
HTLDHLHGVSNRSQPALHR
>FUSION-ENST00000489903.1:88451-ENST00000399240.5:1205205|4586
CGMGRPWVYIVYAESLGLISRMLRK
>FUSION-ENST00000489903.1:88451-ENST00000399240.5:1205205|1342
KSRHFSLIAIYSGIVLCFVYNR
>FUSION-ENST00000489903.1:88451-ENST00000399240.5:1205205|1329
FTDRCRS
>FUSION-ENST00000489903.1:88451-ENST00000399240.5:1205205|287
MEFIINLNFSSLK
>FUSION-ENST00000489903.1:88451-ENST00000399240.5:1205205|4279
MEAERLSQFSLFTFFCLLLF
>FUSION-ENST00000489903.1:88451-ENST00000399240.5:1205205|1012
ILSNVFIFMSLPKF
>FUSION-ENST00000489903.1:88451-ENST00000399240.5:1205205|1337
MALREFK
>FUSION-ENST00000489903.1:88451-ENST00000399240.5:1205205|1506
GFGLAEELLNQ
>FUSION-ENST00000489903.1:88451-ENST00000399240.5:1205205|2248
MVARPLPTRR
>FUSION-ENST00000489903.1:88451-ENST00000399240.5:1205205|854
QESAQCR
>FUSION-ENST00000489903.1:88451-ENST00000399240.5:1205205|2861
ESENDVTGWFLRDHLR
>ENST00000372141.7|SNV-1109992-C-G|1
LEQKDLVGYSSTR
>ENST00000497000.1|SNV-2022-G-A|1
KPCPGYGHQDSIASG
>FUSION-ENST00000489903.1:88451-ENST00000399240.5:1205205|594
VFQAALTLESRIPTLRVK
>ENST00000339732.10|SNV-767-G-A|3
EDQLLVAMALPQAR
>FUSION-ENST00000489903.1:88451-ENST00000399240.5:1205205|1290
ISYVTLKAKVMK
>FUSION-ENST00000489903.1:88451-ENST00000399240.5:1205205|3936
LQIAFFVSLCK
>FUSION-ENST00000489903.1:88451-ENST00000399240.5:1205205|3518
STASWNVRPSKGTRC
>FUSION-ENST00000489903.1:88451-ENST00000399240.5:1205205|682
PSPCIIR
>ENST00000318238.9|INDEL-16554-A-AA|6
SLFLGLPPVLARKSR
>FUSION-ENST00000489903.1:88451-ENST00000399240.5:1205205|1363
ETVKSLSNRR
>FUSION-ENST00000489903.1:88451-ENST00000399240.5:1205205|1332
IPLPAYFELNFSR
>FUSION-ENST00000489903.1:88451-ENST00000399240.5:1205205|1562
FQSSIILLKRK
>ENST00000303921.3|INDEL-1393-C-CC|2
RVDNCTPGPGAGPEWILG
>FUSION-ENST00000489903.1:88451-ENST00000399240.5:1205205|1581
EMLKIYSTTKIAHGGK
>FUSION-ENST00000489903.1:88451-ENST00000399240.5:1205205|1450
LIMLANHFPLSSAQK
>FUSION-ENST00000489903.1:88451-ENST00000399240.5:1205205|1785
MLNEKVVLMFTILKNCLK
>FUSION-ENST00000489903.1:88451-ENST00000399240.5:1205205|2441
LWEGPGGRSFESWGRCPPCFSHGSE
>FUSION-ENST00000489903.1:88451-ENST00000399240.5:1205205|1327
FSIKIIFLMLSR
>FUSION-ENST00000489903.1:88451-ENST00000399240.5:1205205|3424
GSLPCRVHQFKC
>ENST00000419625.6|SNV-44112-A-G|1
DLYDAGGGRWGTDELAFNEVLAKR
>FUSION-ENST00000489903.1:88451-ENST00000399240.5:1205205|1492
SLSTIFLGSSQF
>ENST00000405201.5|SNV-94579-C-T|2
EELIQNMDCVDREITMVEQQISK
>FUSION-ENST00000489903.1:88451-ENST00000399240.5:1205205|267
MAAARENDEK
>FUSION-ENST00000489903.1:88451-ENST00000399240.5:1205205|254
SRETYSLSRE
>FUSION-ENST00000489903.1:88451-ENST00000399240.5:1205205|2646
MQEHVVAHRGAVNSSHLALLVL
>FUSION-ENST00000543216.5:811-ENST00000380008.2:5329|2
QPAPPRGVSGGSAWS
>FUSION-ENST00000489903.1:88451-ENST00000399240.5:1205205|4766
VVGRKNLFQICSYCAE
>FUSION-ENST00000489903.1:88451-ENST00000399240.5:1205205|2644
GAVNSSHLALLVL
>FUSION-ENST00000489903.1:88451-ENST00000399240.5:1205205|1043
LSHLYSWQK
>FUSION-ENST00000489903.1:88451-ENST00000399240.5:1205205|3071
LGRLPLVMSIDPSLGPK
>FUSION-ENST00000489903.1:88451-ENST00000399240.5:1205205|4020
HMWCVWKDK
>ENST00000265395.7|MNV-119915-CA-C|1
QRSATTCC
>FUSION-ENST00000489903.1:88451-ENST00000399240.5:1205205|1266
MLFASSDFYPLSWRLIIIVSM
>ENST00000470031.1|SNV-767-G-A|4
CRISGPTPDLLDLSLHLMR
>FUSION-ENST00000475233.1:811-ENST00000380008.2:5329|5
RPYWARSAQCQEEATTHSLENTR
>FUSION-ENST00000489903.1:88451-ENST00000399240.5:1205205|4460
AAGFPQSKPDGMGSTIFL
>FUSION-ENST00000489903.1:88451-ENST00000399240.5:1205205|2600
MQVKAFVVIYNNK
>FUSION-ENST00000489903.1:88451-ENST00000399240.5:1205205|2597
MVLISLK
>FUSION-ENST00000489903.1:88451-ENST00000399240.5:1205205|4368
EGAVCQAAEAGR
>FUSION-ENST00000489903.1:88451-ENST00000399240.5:1205205|2507
LKPHIHK
>ENST00000308736.7|SNV-8356-G-A|3
ISSLSGAHQK
>FUSION-ENST00000489903.1:88451-ENST00000399240.5:1205205|2061
GLSESGI
>FUSION-ENST00000489903.1:88451-ENST00000399240.5:1205205|2724
EPCDAHCAGSDPEERPGSCADRGS
>FUSION-ENST00000489903.1:88451-ENST00000399240.5:1205205|2000
SGSAPLWLMQSHGRK
>FUSION-ENST00000489903.1:88451-ENST00000399240.5:1205205|3656
ARPTLLL
>ENST00000368467.4|SNV-96-G-T|1
SVKDFVTEALQSRLGADVCAVLR
>FUSION-ENST00000489903.1:88451-ENST00000399240.5:1205205|2063
ENLTFAFA
>FUSION-ENST00000489903.1:88451-ENST00000399240.5:1205205|4614
MKEVEVTSFHSLCE
>ENST00000551118.6|SNV-34900-A-T|2
SGSCFGNLIR
>FUSION-ENST00000489903.1:88451-ENST00000399240.5:1205205|3074
TFCGSSESVVSKVMLGR
>FUSION-ENST00000489903.1:88451-ENST00000399240.5:1205205|1504
GIFYIVTCS
>ENST00000447752.2|INDEL-154387-G-GC|1
GLPGMTLQIRD
>FUSION-ENST00000489903.1:88451-ENST00000399240.5:1205205|327
HGEGWDREPTGLSVDLQGT
>FUSION-ENST00000489903.1:88451-ENST00000399240.5:1205205|3315
IQSMNTIFIML
>FUSION-ENST00000489903.1:88451-ENST00000399240.5:1205205|2643
MSLILQLMELSQK
>FUSION-ENST00000489903.1:88451-ENST00000399240.5:1205205|4761
MGSRLLPPPPPTPAKSTQFR
>ENST00000301740.13|SNV-13125-C-G|1
SPSVSSPEPAEKSRCSR
>FUSION-ENST00000489903.1:88451-ENST00000399240.5:1205205|915
HPPPRLASFLCF
>FUSION-ENST00000489903.1:88451-ENST00000399240.5:1205205|343
GRARAETWGR
>FUSION-ENST00000489903.1:88451-ENST00000399240.5:1205205|3108
YLRIYSQER
>FUSION-ENST00000489903.1:88451-ENST00000399240.5:1205205|3727
ESPSVAR
>FUSION-ENST00000489903.1:88451-ENST00000399240.5:1205205|919
KIFFIYFIFFEMESHSVTQAGVQWR
>FUSION-ENST00000489903.1:88451-ENST00000399240.5:1205205|598
EKVFQAALTLESR
>FUSION-ENST00000489903.1:88451-ENST00000399240.5:1205205|719
SPRWLGPTGSVS
>ENST00000457734.7|SNV-73063-C-T|1
EASLSLPGYKVREIVEK
>FUSION-ENST00000489903.1:88451-ENST00000399240.5:1205205|4191
ERTQMKTFYFR
>FUSION-ENST00000489903.1:88451-ENST00000399240.5:1205205|4478
QKHFQSVTSGEY
>FUSION-ENST00000489903.1:88451-ENST00000399240.5:1205205|1220
MWDSPRSWAQAPVAPG
>FUSION-ENST00000489903.1:88451-ENST00000399240.5:1205205|1804
MMNVFFLIISFPDDS
>FUSION-ENST00000489903.1:88451-ENST00000399240.5:1205205|1971
SIFPIFHT
>FUSION-ENST00000489903.1:88451-ENST00000399240.5:1205205|1766
EQKHVGCHLHTSVGRCGNYELVFLT
>FUSION-ENST00000489903.1:88451-ENST00000399240.5:1205205|3237
EEEWSVRENLFCKR
>FUSION-ENST00000489903.1:88451-ENST00000399240.5:1205205|1680
VMNQPWK
>FUSION-ENST00000313806.9:354-ENST00000399240.5:1205205|1
IQGRSNHPHR
>ENST00000651507.1|SNV-15560-T-A|11
IRNVFHCEAHRILYICER
>FUSION-ENST00000489903.1:88451-ENST00000399240.5:1205205|1702
LSHSLETASALLALFSTSLHSL
>ENST00000471841.6|MNV-19855-AG-A|11
VVWHLLKDFMQDYRNFR
>FUSION-ENST00000489903.1:88451-ENST00000399240.5:1205205|2080
GQIWECPTLVNAVTWKEM
>FUSION-ENST00000489903.1:88451-ENST00000399240.5:1205205|600
MLQRKEK
>FUSION-ENST00000489903.1:88451-ENST00000399240.5:1205205|3340
MFMKDIG
>ENST00000380950.7|SNV-13706-C-T|1
HPVYHPEEGGDEGGSGYSSPSK
>FUSION-ENST00000489903.1:88451-ENST00000399240.5:1205205|1693
FLLDFRPLFGLKR
>FUSION-ENST00000489903.1:88451-ENST00000399240.5:1205205|3142
MNPLVKVR
>FUSION-ENST00000489903.1:88451-ENST00000399240.5:1205205|806
RTINIAL
>FUSION-ENST00000489903.1:88451-ENST00000399240.5:1205205|1670
TTVWNELVRK
>FUSION-ENST00000489903.1:88451-ENST00000399240.5:1205205|1094
ECLSHPFSDFRK
>ENST00000460182.5|SNV-34438-G-A|3
NWNSSDYLHLNPDNFAIQLEKDGK
>FUSION-ENST00000489903.1:88451-ENST00000399240.5:1205205|2417
SMIPQRSKAPFFLK
>FUSION-ENST00000489903.1:88451-ENST00000399240.5:1205205|1755
FSYFSLPSNWD
>FUSION-ENST00000489903.1:88451-ENST00000399240.5:1205205|4024
YKHMWCVWK
>ENST00000389561.7|SNV-100502-C-T|1
SSPIKPLLGMNPFQKNPK
>ENST00000488154.5|SNV-508718-C-T|4
LKAAPTAPPTAVPLQR
>FUSION-ENST00000489903.1:88451-ENST00000399240.5:1205205|1981
MTRDFLGSLRMR
>FUSION-ENST00000489903.1:88451-ENST00000399240.5:1205205|4354
SQLTATSASRVQVIVLPRPPE
>ENST00000483238.5|SNV-8359-G-T|3
ELTRCQK
>FUSION-ENST00000489903.1:88451-ENST00000399240.5:1205205|2883
EGVMMSCLICYSSYIFAGEGRRIIR
>FUSION-ENST00000489903.1:88451-ENST00000399240.5:1205205|1930
YHSSDVFVK
>ENST00000522335.5|SNV-11105-G-C|3
ALCDASR
>FUSION-ENST00000489903.1:88451-ENST00000399240.5:1205205|701
EREQLLGIRYSVQR
>ENST00000463049.5|SNV-28160-G-A|3
AQLIYRQIRIWVLPLFQILQMTCGF
>FUSION-ENST00000489903.1:88451-ENST00000399240.5:1205205|431
LPFIYLK
>FUSION-ENST00000489903.1:88451-ENST00000399240.5:1205205|2078
LKYMEIK
>FUSION-ENST00000489903.1:88451-ENST00000399240.5:1205205|1809
FSVELKGI
>FUSION-ENST00000489903.1:88451-ENST00000399240.5:1205205|359
MNPLHNSEFDINPS
>ENST00000303921.3|INDEL-1393-C-CC|1
VDNCTPGPGAGPEWILG
>ENST00000622330.4|SNV-30812-C-G|1
DLQHHCVIHEAWSGLRHVVQLR
>FUSION-ENST00000489903.1:88451-ENST00000399240.5:1205205|2278
SRSFLRPHQKPSR
>FUSION-ENST00000489903.1:88451-ENST00000399240.5:1205205|699
EQLLGIR
>ENST00000326291.11|SNV-126426-C-A|6
KLEVLTKEFYSLK
>FUSION-ENST00000489903.1:88451-ENST00000399240.5:1205205|2813
MQNPVLLLGNRRR
>FUSION-ENST00000489903.1:88451-ENST00000399240.5:1205205|882
GRSLLCNLPVLLER
>FUSION-ENST00000489903.1:88451-ENST00000399240.5:1205205|412
RSGDQDHPG
>FUSION-ENST00000489903.1:88451-ENST00000399240.5:1205205|2486
RVLSHSAWICGKHAPR
>FUSION-ENST00000489903.1:88451-ENST00000399240.5:1205205|2314
SFSCHVTR
>FUSION-ENST00000489903.1:88451-ENST00000399240.5:1205205|582
QKLKSVIK
>FUSION-ENST00000489903.1:88451-ENST00000399240.5:1205205|4493
PVRVIGSVYTI
>FUSION-ENST00000489903.1:88451-ENST00000399240.5:1205205|2408
VWLFVPTQISY
>FUSION-ENST00000489903.1:88451-ENST00000399240.5:1205205|4556
TSFESNLMIEVF
>FUSION-ENST00000489903.1:88451-ENST00000399240.5:1205205|2989
MLADGCLQQETSSFSI
>FUSION-ENST00000489903.1:88451-ENST00000399240.5:1205205|10
ELLPVETMLQERLIK
>FUSION-ENST00000489903.1:88451-ENST00000399240.5:1205205|2720
MPKCVPRR
>FUSION-ENST00000489903.1:88451-ENST00000399240.5:1205205|2640
SLILQLMELSQKEGTWCR
>FUSION-ENST00000489903.1:88451-ENST00000399240.5:1205205|1717
MSHPANHGIILNISQASYHFICMYL
>FUSION-ENST00000489903.1:88451-ENST00000399240.5:1205205|789
MEEPTVAWTNR
>FUSION-ENST00000489903.1:88451-ENST00000399240.5:1205205|2602
IFPSVMVNTK
>FUSION-ENST00000489903.1:88451-ENST00000399240.5:1205205|1133
MCDFYSNPR
>FUSION-ENST00000489903.1:88451-ENST00000399240.5:1205205|1131
MCDFYSNPRR
>FUSION-ENST00000489903.1:88451-ENST00000399240.5:1205205|2913
MSSSHYPVSR
>FUSION-ENST00000489903.1:88451-ENST00000399240.5:1205205|2219
MTSRGQAQDFK
>FUSION-ENST00000489903.1:88451-ENST00000399240.5:1205205|4170
YSSKEGWSGFK
>FUSION-ENST00000489903.1:88451-ENST00000399240.5:1205205|3582
TATVKLGNTS
>FUSION-ENST00000489903.1:88451-ENST00000399240.5:1205205|2254
MLAWMVSILLTS
>FUSION-ENST00000489903.1:88451-ENST00000399240.5:1205205|4311
NNTLHLSIQSS
>ENST00000427191.6|INDEL-176970-C-CA|1
TVQVPIQKRQLQ
>FUSION-ENST00000489903.1:88451-ENST00000399240.5:1205205|4450
KFPCAIIINAKER
>FUSION-ENST00000489903.1:88451-ENST00000399240.5:1205205|3215
SSMALLNFVYSYQWLREVC
>FUSION-ENST00000489903.1:88451-ENST00000399240.5:1205205|2680
DVGNFWSQNGLC
>FUSION-ENST00000489903.1:88451-ENST00000399240.5:1205205|2726
EPCDAHCAGSDPEERPGSCADR
>ENST00000039989.9|INDEL-91281-C-CG|8
SQPALHR
>FUSION-ENST00000489903.1:88451-ENST00000399240.5:1205205|3880
YALLSGFFS
>FUSION-ENST00000489903.1:88451-ENST00000399240.5:1205205|2983
MTLPGVTQICHCWSRDGKPSYALPR
>ENST00000583814.5|SNV-26906-G-A|6
MDFNIIEEALIR
>FUSION-ENST00000489903.1:88451-ENST00000399240.5:1205205|2178
MYIYSYEAFINFIEK
>FUSION-ENST00000489903.1:88451-ENST00000399240.5:1205205|3035
AVFLLGLLDCHNQR
>ENST00000283195.11|SNV-45771-A-T|1
CVACQNPDNPSPSTSVPAPASFK
>ENST00000039989.9|INDEL-91281-C-CG|4
GESVNRGITKSR
>FUSION-ENST00000489903.1:88451-ENST00000399240.5:1205205|3016
DSFIYRVGRR
>FUSION-ENST00000489903.1:88451-ENST00000399240.5:1205205|4227
MFLKTSANIEDFSKCHDGNY
>FUSION-ENST00000489903.1:88451-ENST00000399240.5:1205205|1006
MGLENLAQGHTAKK
>FUSION-ENST00000489903.1:88451-ENST00000399240.5:1205205|1916
FWICVRVVR
>FUSION-ENST00000489903.1:88451-ENST00000399240.5:1205205|2439
QITLVFLRILVLK
>FUSION-ENST00000489903.1:88451-ENST00000399240.5:1205205|4563
MHLASQNLFSGRR
>FUSION-ENST00000489903.1:88451-ENST00000399240.5:1205205|2257
SANFLYF
>FUSION-ENST00000489903.1:88451-ENST00000399240.5:1205205|3732
LSAFSGGQEGLR
>FUSION-ENST00000489903.1:88451-ENST00000399240.5:1205205|3637
FRRTAAQP
>FUSION-ENST00000489903.1:88451-ENST00000399240.5:1205205|833
GKIMQVSK
>FUSION-ENST00000489903.1:88451-ENST00000399240.5:1205205|2781
MSVQLPLPCK
>FUSION-ENST00000489903.1:88451-ENST00000399240.5:1205205|2123
FLRPPQPCGTVS
>FUSION-ENST00000489903.1:88451-ENST00000399240.5:1205205|3714
WKLTIFFLHVL
>FUSION-ENST00000489903.1:88451-ENST00000399240.5:1205205|2070
DEKTKVHGDQITYQR
>FUSION-ENST00000489903.1:88451-ENST00000399240.5:1205205|4197
MKYENISIKK
>FUSION-ENST00000489903.1:88451-ENST00000399240.5:1205205|2483
SCCPGWSAMVRSRLTTTSASR
>FUSION-ENST00000489903.1:88451-ENST00000399240.5:1205205|7
MLQERLIK
>ENST00000490135.6|SNV-320939-T-C|3
EFCKPASGTTYFASGNLRK
>FUSION-ENST00000489903.1:88451-ENST00000399240.5:1205205|1139
QHVVSLR
>FUSION-ENST00000489903.1:88451-ENST00000399240.5:1205205|48
MLLCSVSKARLLSFK
>ENST00000482722.5|SNV-10062-C-G|1
AAQASTARMGPQARLA
>FUSION-ENST00000489903.1:88451-ENST00000399240.5:1205205|4489
MRHSRSLCHDL
>FUSION-ENST00000489903.1:88451-ENST00000399240.5:1205205|2265
MLVAICSGR
>ENST00000652557.1|SNV-40181-G-A|3
MLYITCFREIAK
>FUSION-ENST00000489903.1:88451-ENST00000399240.5:1205205|2244
KRQLPLSLDSPFHLYAALK
>FUSION-ENST00000489903.1:88451-ENST00000399240.5:1205205|4361
SYDSSFFQSCIYIILGFSR
>ENST00000263238.7|SNV-49982-G-A|4
HIPIAGRDITYFIQQLLK
>FUSION-ENST00000489903.1:88451-ENST00000399240.5:1205205|1819
VGSMKSIILFYQ
>ENST00000424728.6|SNV-68163-C-T|1
SVDKMPPMHKMMR
>ENST00000545425.2|MNV-3833-CG-C|2
MAIQQAPARCSR
>FUSION-ENST00000489903.1:88451-ENST00000399240.5:1205205|1985
MEGNVIECGTSALQ
>ENST00000261332.11|SNV-8192-C-G|2
SYSQSSNVFRHQR
>ENST00000479422.1|SNV-8044-G-T|4
SSKSESILPQQTPAPAVEEAEEEVK
>FUSION-ENST00000489903.1:88451-ENST00000399240.5:1205205|1745
EVVKCIQKHGR
>FUSION-ENST00000489903.1:88451-ENST00000399240.5:1205205|3388
MVGTRASGR
>FUSION-ENST00000489903.1:88451-ENST00000399240.5:1205205|3421
LSLHTPGPV
>FUSION-ENST00000489903.1:88451-ENST00000399240.5:1205205|3483
SPVLITF
>FUSION-ENST00000489903.1:88451-ENST00000399240.5:1205205|2508
MLKPHIHK
>ENST00000403437.2|SNV-15645-G-T|5
ASEKLLASIDIYHTQYK
>ENST00000504830.6|SNV-330938-C-A|3
RVECSTQMDSDCAAIQRPDPEKR
>FUSION-ENST00000489903.1:88451-ENST00000399240.5:1205205|1245
MFFKIVCFLGCIPIHGSEQVREGEK
>FUSION-ENST00000489903.1:88451-ENST00000399240.5:1205205|4183
IPELPPL
>FUSION-ENST00000268459.6:84954-ENST00000566433.6:54582|67
VREATGVDINMR
>FUSION-ENST00000489903.1:88451-ENST00000399240.5:1205205|4574
GAAHSPPKRQIMHLASQNLFSGR
>FUSION-ENST00000489903.1:88451-ENST00000399240.5:1205205|2030
MYQKMSLQSK
>FUSION-ENST00000489903.1:88451-ENST00000399240.5:1205205|2556
MLRLEETLEMVK
>FUSION-ENST00000489903.1:88451-ENST00000399240.5:1205205|1490
THLLFCR
>ENST00000522335.5|SNV-11105-G-C|5
SLAHYHVAMALCDASR
>FUSION-ENST00000489903.1:88451-ENST00000399240.5:1205205|4688
LPGEVFVWPASRQR
>FUSION-ENST00000489903.1:88451-ENST00000399240.5:1205205|2206
MPHGCPASTYSQEKAASSVPR
>FUSION-ENST00000489903.1:88451-ENST00000399240.5:1205205|4348
MKCFILYIK
>FUSION-ENST00000489903.1:88451-ENST00000399240.5:1205205|1146
MGLGRRGPR
>FUSION-ENST00000489903.1:88451-ENST00000399240.5:1205205|2986
GLFSGSCLFTELI
>FUSION-ENST00000489903.1:88451-ENST00000399240.5:1205205|667
PWGLVSQQPSLVEGRVDHRQ
>ENST00000481994.1|SNV-1167829-C-G|8
MLRQELNTR
>FUSION-ENST00000489903.1:88451-ENST00000399240.5:1205205|4107
KWTQLAAFGAVPEILSIFSFVSVK
>ENST00000286355.10|SNV-97459-C-T|2
IYIHRYENVSILFVDVK
>FUSION-ENST00000489903.1:88451-ENST00000399240.5:1205205|3061
MVMGSLTCG
>FUSION-ENST00000489903.1:88451-ENST00000399240.5:1205205|1172
SFNISMSVFQPTEIQLR
>ENST00000559816.1|SNV-13332-C-A|5
MMVNFDCTGFWVKDKYK
>FUSION-ENST00000489903.1:88451-ENST00000399240.5:1205205|2110
IAFCQMVFQKGWITFQCPHQ
>FUSION-ENST00000489903.1:88451-ENST00000399240.5:1205205|1234
SFSISKMELNASCK
>FUSION-ENST00000489903.1:88451-ENST00000399240.5:1205205|2752
MTDFLSLLK
>FUSION-ENST00000489903.1:88451-ENST00000399240.5:1205205|1878
MFTGSPWK
>FUSION-ENST00000489903.1:88451-ENST00000399240.5:1205205|2560
MDFRMLRLEETLEMVK
>ENST00000460182.5|SNV-34438-G-A|1
DGKFTVRGKPTLEDLEQFSEK
>FUSION-ENST00000489903.1:88451-ENST00000399240.5:1205205|389
TSVVKCMNDSCVK
>FUSION-ENST00000489903.1:88451-ENST00000399240.5:1205205|2106
PPWKYAFLGMPGTW
>FUSION-ENST00000489903.1:88451-ENST00000399240.5:1205205|2791
IPCSVMEGTQTLVLDRPK
>ENST00000559901.1|SNV-48759-C-T|3
HSPWAPLSFR
>FUSION-ENST00000489903.1:88451-ENST00000399240.5:1205205|1552
MNKGLGDFR
>FUSION-ENST00000489903.1:88451-ENST00000399240.5:1205205|1143
VKQHVVSLR
>FUSION-ENST00000489903.1:88451-ENST00000399240.5:1205205|3824
AVKHFLRA
>ENST00000532967.5|SNV-12699-G-T|3
LINSVNHYGLLIDRFCLTWGK
>FUSION-ENST00000567887.5:168788-ENST00000272164.6:22413|9
DGHNLISLLEVLSGIKLADGQR
>FUSION-ENST00000489903.1:88451-ENST00000399240.5:1205205|567
HPIDSALPLVMGLVLEISAVYP
>FUSION-ENST00000489903.1:88451-ENST00000399240.5:1205205|4083
VSQDDLDLLTS
>FUSION-ENST00000671543.1:54171-ENST00000428376.6:864|11
PWYPRHSWIPRPARQGR
>ENST00000610020.2|SNV-37341-C-A|3
VLPGLLVPLQITLGDIYTKLK
>FUSION-ENST00000489903.1:88451-ENST00000399240.5:1205205|1584
LYLQREMLK
>FUSION-ENST00000489903.1:88451-ENST00000399240.5:1205205|2432
LLLSFFLIIIPLLV
>FUSION-ENST00000489903.1:88451-ENST00000399240.5:1205205|1080
CHPSKPK
>FUSION-ENST00000489903.1:88451-ENST00000399240.5:1205205|2853
MELTPAGLLMAFSQ
>FUSION-ENST00000489903.1:88451-ENST00000399240.5:1205205|1314
VYLSETVFKSFIFQK
>FUSION-ENST00000219313.9:4331-ENST00000531744.5:1964|8
KVNAGSK
>FUSION-ENST00000489903.1:88451-ENST00000399240.5:1205205|142
MIEVFHIPSSQIIIMK
>FUSION-ENST00000489903.1:88451-ENST00000399240.5:1205205|2985
MTLPGVTQICHCWSR
>ENST00000590602.5|SNV-6069-C-A|1
HEGTQSTATLRILASMPSRTIGR
>FUSION-ENST00000489903.1:88451-ENST00000399240.5:1205205|4082
MKVGSTLLCF
>ENST00000492581.5|SNV-148701-G-A|4
MEMCVQGYLAVR
>FUSION-ENST00000489903.1:88451-ENST00000399240.5:1205205|446
MAPTSVEYKPGSFQWLK
>FUSION-ENST00000489903.1:88451-ENST00000399240.5:1205205|1412
LEHHLNHLQVRK
>FUSION-ENST00000489903.1:88451-ENST00000399240.5:1205205|1713
APSLASGVFSLAQLLQFLIR
>FUSION-ENST00000489903.1:88451-ENST00000399240.5:1205205|4609
MNVYLIHR
>ENST00000320574.10|SNV-7403-C-T|1
VETVSKEDLDLPNHLVGLKR
>FUSION-ENST00000489903.1:88451-ENST00000399240.5:1205205|3588
FFISFGGTFPPSFLK
>ENST00000484907.1|MNV-15695-CTGCATGGATAGCCTATGGACAT-C|13
MNMPEDISAKPQHLRKPMDLICGGE
>FUSION-ENST00000489903.1:88451-ENST00000399240.5:1205205|4760
GSRLLPPPPPTPAKSTQFR
>FUSION-ENST00000489903.1:88451-ENST00000399240.5:1205205|3522
KSTASWNVRPSK
>FUSION-ENST00000489903.1:88451-ENST00000399240.5:1205205|1174
LDYIPVKSAF
>ENST00000318238.9|INDEL-16554-A-AA|15
TTPRGLAICRTK
>ENST00000312629.10|SNV-4954-A-T|2
LALPPFLTPDARDLVK
>FUSION-ENST00000489903.1:88451-ENST00000399240.5:1205205|714
GNWLGSWQ
>FUSION-ENST00000489903.1:88451-ENST00000399240.5:1205205|3838
GLYTLSREPVICSK
>FUSION-ENST00000489903.1:88451-ENST00000399240.5:1205205|1692
MFLLDFRPLFGLKRFR
>ENST00000381232.7|SNV-365170-C-T|6
AANIPRSISSDGR
>FUSION-ENST00000489903.1:88451-ENST00000399240.5:1205205|3332
ISILYLYLLLK
>FUSION-ENST00000489903.1:88451-ENST00000399240.5:1205205|1553
TCANGVD
>FUSION-ENST00000489903.1:88451-ENST00000399240.5:1205205|3306
MFPFSILVVTICALFFISPVR
>ENST00000265343.10|SNV-66612-T-C|2
TTQKGSESGR
>FUSION-ENST00000489903.1:88451-ENST00000399240.5:1205205|3699
VRTVVPILAAPGTL
>FUSION-ENST00000489903.1:88451-ENST00000399240.5:1205205|1259
ALPSWPPHLVK
>ENST00000314099.10|SNV-2173-C-A|4
RGPPFPPPTPGTMFGASR
>ENST00000642566.1|SNV-12789-T-A|2
TPPYQGDVPLGNRNTICR
>FUSION-ENST00000489903.1:88451-ENST00000399240.5:1205205|242
DSCYSARRTLETQICSIPLTF
>FUSION-ENST00000489903.1:88451-ENST00000399240.5:1205205|3736
QEGTTLQRLSAFSGGQEGLR
>ENST00000392993.7|SNV-20847-C-A|3
KTGNHFHNFISWQELRAVELVK
>FUSION-ENST00000489903.1:88451-ENST00000399240.5:1205205|3279
VIPLCDQK
>FUSION-ENST00000489903.1:88451-ENST00000399240.5:1205205|2333
VLPYRSANTLTAPRAEPLLCA
>FUSION-ENST00000489903.1:88451-ENST00000399240.5:1205205|4628
MCFELLKMVSWFPGIR
>FUSION-ENST00000489903.1:88451-ENST00000399240.5:1205205|1187
PHIAAFFIR
>FUSION-ENST00000489903.1:88451-ENST00000399240.5:1205205|2350
GTMACYESWGRGPK
>FUSION-ENST00000489903.1:88451-ENST00000399240.5:1205205|692
SPPFPGIYSIISGVGDNISQMPR
>ENST00000380151.3|MNV-20607-GG-G|8
GFVITDLLLATPWGLGKPR
>FUSION-ENST00000489903.1:88451-ENST00000399240.5:1205205|1637
MNPALCYRLAYWNIQCPLESR
>FUSION-ENST00000489903.1:88451-ENST00000399240.5:1205205|4298
MYLYYIRVL
>FUSION-ENST00000489903.1:88451-ENST00000399240.5:1205205|2283
WEIPVAPVLLGTS
>FUSION-ENST00000489903.1:88451-ENST00000399240.5:1205205|638
VTCYQAFK
>FUSION-ENST00000489903.1:88451-ENST00000399240.5:1205205|2221
TKNECVGQER
>FUSION-ENST00000489903.1:88451-ENST00000399240.5:1205205|336
CQTCTLCWSGKTQAK
>FUSION-ENST00000489903.1:88451-ENST00000399240.5:1205205|2736
MLLIDIPEKGPR
>FUSION-ENST00000489903.1:88451-ENST00000399240.5:1205205|1746
MEVVKCIQKHGR
>FUSION-ENST00000489903.1:88451-ENST00000399240.5:1205205|867
GFKGSRVSGLVYP
>FUSION-ENST00000489903.1:88451-ENST00000399240.5:1205205|3244
MYHFVHKHLGFFF
>ENST00000518069.1|SNV-130582-C-T|2
RVQQASPNTDWR
>FUSION-ENST00000489903.1:88451-ENST00000399240.5:1205205|4339
MDVYACR
>FUSION-ENST00000489903.1:88451-ENST00000399240.5:1205205|2722
TRIILTVF
>ENST00000251108.10|SNV-32682-C-A|2
IYAGDVDVGKK
>ENST00000590602.5|SNV-6069-C-A|6
EREVTGSSQQTLWRHEGTQSTATLR
>FUSION-ENST00000489903.1:88451-ENST00000399240.5:1205205|282
MPFRPQSGK
>FUSION-ENST00000489903.1:88451-ENST00000399240.5:1205205|4132
HHHEQENIVKSIK
>FUSION-ENST00000489903.1:88451-ENST00000399240.5:1205205|4159
EGWSGFKSQFCQ
>FUSION-ENST00000489903.1:88451-ENST00000399240.5:1205205|1218
SWAQAPVAPG
>FUSION-ENST00000489903.1:88451-ENST00000399240.5:1205205|2519
KKESTIITR
>FUSION-ENST00000489903.1:88451-ENST00000399240.5:1205205|2738
MLLIDIPEK
>FUSION-ENST00000489903.1:88451-ENST00000399240.5:1205205|2513
ESTIITRQR
>FUSION-ENST00000489903.1:88451-ENST00000399240.5:1205205|4001
MLGKMTFLNESR
>FUSION-ENST00000489903.1:88451-ENST00000399240.5:1205205|920
CCMNSIKK
>ENST00000528443.6|SNV-675-C-T|2
FSDEPPEVYGDFESLVAKER
>FUSION-ENST00000489903.1:88451-ENST00000399240.5:1205205|576
RFFSTSASKAFYL
>FUSION-ENST00000489903.1:88451-ENST00000399240.5:1205205|3767
LPVHPGPPFRLPPR
>FUSION-ENST00000489903.1:88451-ENST00000399240.5:1205205|828
IMQVSKE
>FUSION-ENST00000489903.1:88451-ENST00000399240.5:1205205|445
APTSVEYKPGSFQWLK
>FUSION-ENST00000489903.1:88451-ENST00000399240.5:1205205|1903
IFFLSSLQPNFLLVLIIK
>FUSION-ENST00000489903.1:88451-ENST00000399240.5:1205205|4441
SYFITVLLIFSGCHNK
>FUSION-ENST00000489903.1:88451-ENST00000399240.5:1205205|3875
MYFPVLLK
>FUSION-ENST00000489903.1:88451-ENST00000399240.5:1205205|4370
QHSREGAVCQAAEAGR
>ENST00000609686.3|SNV-418186-A-G|4
TKENSPHWEHVDLTDIYEERSDDFK
>ENST00000233535.9|SNV-12985-G-T|1
GGAVGSLRLK
>FUSION-ENST00000489903.1:88451-ENST00000399240.5:1205205|3686
MSFSITK
>FUSION-ENST00000489903.1:88451-ENST00000399240.5:1205205|2115
QFWKPFHASLPLVLINQHSAE
>FUSION-ENST00000489903.1:88451-ENST00000399240.5:1205205|1545
MESACEWLHYY
>FUSION-ENST00000489903.1:88451-ENST00000399240.5:1205205|2329
AEPLLCA
>FUSION-ENST00000489903.1:88451-ENST00000399240.5:1205205|3587
FFISFGGTFPPSFLKA
>FUSION-ENST00000671543.1:54171-ENST00000428376.6:864|10
HSWIPRPAR
>FUSION-ENST00000489903.1:88451-ENST00000399240.5:1205205|3020
ASTSQTLDLSRKDSFIYR
>FUSION-ENST00000489903.1:88451-ENST00000399240.5:1205205|2007
MTSQKVWGR
>FUSION-ENST00000489903.1:88451-ENST00000399240.5:1205205|4324
MWLERRYISVT
>FUSION-ENST00000489903.1:88451-ENST00000399240.5:1205205|2801
NLLDNYGIR
>FUSION-ENST00000489903.1:88451-ENST00000399240.5:1205205|577
RFFSTSASK
>FUSION-ENST00000489903.1:88451-ENST00000399240.5:1205205|1757
CGNYELVFLT
>FUSION-ENST00000489903.1:88451-ENST00000399240.5:1205205|2545
MFHLFIK
>FUSION-ENST00000489903.1:88451-ENST00000399240.5:1205205|3562
LEEPALWSFTMSSWCSN
>FUSION-ENST00000489903.1:88451-ENST00000399240.5:1205205|253
ETYSLSR
>ENST00000545425.2|INDEL-3831-G-GA|MNV-3833-CG-C|1
AIQQSPSK
>FUSION-ENST00000489903.1:88451-ENST00000399240.5:1205205|1512
GSVPVWK
>FUSION-ENST00000489903.1:88451-ENST00000399240.5:1205205|1789
DHKCVPIFSSGVQ
>FUSION-ENST00000489903.1:88451-ENST00000399240.5:1205205|3550
IEGVPSVAGWTLPICHR
>FUSION-ENST00000489903.1:88451-ENST00000399240.5:1205205|4573
MLRKCQSFHIQFSCER
>FUSION-ENST00000489903.1:88451-ENST00000399240.5:1205205|512
SSQPYTTSCDHNEWPGLCSNHRQR
>FUSION-ENST00000489903.1:88451-ENST00000399240.5:1205205|1341
SRHFSLIAIYSGIVLCFVYNR
>ENST00000318238.9|INDEL-16554-A-AA|24
KPMTNEKTKFHFGQHYSELSK
>FUSION-ENST00000489903.1:88451-ENST00000399240.5:1205205|1568
WHLSVSFVCNTFSHTPCLAASR
>FUSION-ENST00000489903.1:88451-ENST00000399240.5:1205205|432
MLPFIYLK
>FUSION-ENST00000489903.1:88451-ENST00000399240.5:1205205|865
KRGLDVILGLQEEWGK
>FUSION-ENST00000489903.1:88451-ENST00000399240.5:1205205|2762
MSFSFMVYAIILLDYIYIFSPRK
>FUSION-ENST00000489903.1:88451-ENST00000399240.5:1205205|4373
LQGCSRQHSR
>FUSION-ENST00000489903.1:88451-ENST00000399240.5:1205205|3259
MLINVFLFCITKWPLKAS
>FUSION-ENST00000489903.1:88451-ENST00000399240.5:1205205|61
TKVLTSPLSSRNLHFVPVCLQACR
>FUSION-ENST00000489903.1:88451-ENST00000399240.5:1205205|4453
MKFPCAIIINAK
>FUSION-ENST00000489903.1:88451-ENST00000399240.5:1205205|967
SRTSVNRY
>ENST00000264316.9|MNV-21853-GAACCCT-G|5
IQVKALYDFLPRGNLALR
>ENST00000376636.7|INDEL-137836-C-CA|3
HDGYKVQESQR
>FUSION-ENST00000489903.1:88451-ENST00000399240.5:1205205|3833
EPVICSKVK
>FUSION-ENST00000489903.1:88451-ENST00000399240.5:1205205|2144
VCCVPTR
>FUSION-ENST00000489903.1:88451-ENST00000399240.5:1205205|1458
DGWMMDGQTNK
>FUSION-ENST00000489903.1:88451-ENST00000399240.5:1205205|4627
CFELLKMVSWFPGIR
>FUSION-ENST00000489903.1:88451-ENST00000399240.5:1205205|645
ECCSGRKR
>FUSION-ENST00000489903.1:88451-ENST00000399240.5:1205205|4276
MLFKDQR
>FUSION-ENST00000489903.1:88451-ENST00000399240.5:1205205|3739
KQEGTTLQR
>ENST00000358193.7|SNV-11015-G-T|1
SLFLSVSKRYLSDLAR
>FUSION-ENST00000489903.1:88451-ENST00000399240.5:1205205|2977
MPCTLGKALLSGRVS
>ENST00000326291.11|SNV-126426-C-A|4
LEVLTKEFYSLKASSEK
>ENST00000495210.1|SNV-32596-A-G|4
MILSGEAIKYK
>ENST00000478923.1|SNV-61228-C-G|5
MNSLRVILEASPGKLLWR
>ENST00000265343.10|SNV-66612-T-C|1
TTQKGSESGRGR
>FUSION-ENST00000489903.1:88451-ENST00000399240.5:1205205|317
KSEIERQLMCFSR
>FUSION-ENST00000489903.1:88451-ENST00000399240.5:1205205|769
NYLKDHTLKTPGPQAPFK
>FUSION-ENST00000489903.1:88451-ENST00000399240.5:1205205|2859
PDQFLYFFVETGFHHVAQADLK
>FUSION-ENST00000489903.1:88451-ENST00000399240.5:1205205|1669
TTVWNELVRKK
>ENST00000498709.1|SNV-2356-G-A|3
APWEELESVSPR
>ENST00000368081.9|SNV-20054-C-A|1
DEINFPMDNLCFVGLISMIDPPR
>FUSION-ENST00000489903.1:88451-ENST00000399240.5:1205205|4180
LPALFRIQIGER
>FUSION-ENST00000489903.1:88451-ENST00000399240.5:1205205|2856
DPPTSTSQSAGIIGTCHHDWPKRFF
>ENST00000297720.9|SNV-14825-A-G|3
FQLLMKLR
>FUSION-ENST00000489903.1:88451-ENST00000399240.5:1205205|4398
TIARLLSF
>FUSION-ENST00000489903.1:88451-ENST00000399240.5:1205205|3661
FHFTVKTR
>FUSION-ENST00000489903.1:88451-ENST00000399240.5:1205205|4037
MTHSKYR
>FUSION-ENST00000489903.1:88451-ENST00000399240.5:1205205|1397
CSVDGWMDG
>FUSION-ENST00000489903.1:88451-ENST00000399240.5:1205205|1801
MEFFVRVLVQGSCTG
>FUSION-ENST00000489903.1:88451-ENST00000399240.5:1205205|1729
GAGLSHAVLMIVNKAHKI
>FUSION-ENST00000489903.1:88451-ENST00000399240.5:1205205|4375
MLQGCSR
>FUSION-ENST00000469412.5:220735-ENST00000399804.5:25761|4
MAHLEILTKPLLFPMGSFRLWI
>FUSION-ENST00000489903.1:88451-ENST00000399240.5:1205205|2458
SPLSGSCEPCGLCIQRLDPGRN
>FUSION-ENST00000489903.1:88451-ENST00000399240.5:1205205|2396
KSDLKWLWAFSELLESRPK
>FUSION-ENST00000489903.1:88451-ENST00000399240.5:1205205|2974
MPAGLAK
>ENST00000490135.6|SNV-320939-T-C|9
EQHILHQVTLGK
>FUSION-ENST00000489903.1:88451-ENST00000399240.5:1205205|4320
KHPAQEK
>ENST00000510590.1|SNV-158290-T-C|1
EDYSNKKGNPK
>FUSION-ENST00000489903.1:88451-ENST00000399240.5:1205205|2330
SANTLTAPRAEPLLCA
>FUSION-ENST00000489903.1:88451-ENST00000399240.5:1205205|4144
MVTFVIVSRTGDTQK
>FUSION-ENST00000489903.1:88451-ENST00000399240.5:1205205|1695
FLLDFRPLFGLK
>FUSION-ENST00000489903.1:88451-ENST00000399240.5:1205205|606
ITILLKK
>FUSION-ENST00000489903.1:88451-ENST00000399240.5:1205205|780
YHRFVQEQFKMLSSPNDLLR
>FUSION-ENST00000489903.1:88451-ENST00000399240.5:1205205|2175
NIVSNLHYFSFTLNFFQ
>ENST00000471841.6|MNV-19855-AG-A|7
NFRILNK
>ENST00000231484.3|MNV-11920-GCT-G|6
MQLLQLLLGFGARWLLISFR
>FUSION-ENST00000489903.1:88451-ENST00000399240.5:1205205|284
EFIINLNFSSLK
>FUSION-ENST00000489903.1:88451-ENST00000399240.5:1205205|3135
CGPFLKAWNSR
>FUSION-ENST00000489903.1:88451-ENST00000399240.5:1205205|124
PCFVSSSCMYFK
>FUSION-ENST00000489903.1:88451-ENST00000399240.5:1205205|978
SYNPCHFCPSQK
>FUSION-ENST00000489903.1:88451-ENST00000399240.5:1205205|3943
MEHPNLLIF
>ENST00000318238.9|INDEL-16554-A-AA|8
SLFLGLPPVLAR
>FUSION-ENST00000489903.1:88451-ENST00000399240.5:1205205|2194
NCELIKPLPL
>ENST00000610940.4|SNV-16790-C-T|3
FIEEEELQMTR
>FUSION-ENST00000489903.1:88451-ENST00000399240.5:1205205|1244
FFKIVCFLGCIPIHGSEQVREGEK
>FUSION-ENST00000489903.1:88451-ENST00000399240.5:1205205|1569
MWHLSVSFVCNTFSHTPCLAASR
>ENST00000377325.2|INDEL-8394-G-GA|2
SPIWKIFQEPKTC
>FUSION-ENST00000489903.1:88451-ENST00000399240.5:1205205|1993
MIVLYAFIMEFMEHSVRFS
>FUSION-ENST00000489903.1:88451-ENST00000399240.5:1205205|2797
KSQLSDFLK
>FUSION-ENST00000489903.1:88451-ENST00000399240.5:1205205|546
SQHDYDAKQTMVTAGGGSHQVTGGK
>FUSION-ENST00000489903.1:88451-ENST00000399240.5:1205205|32
MSLGKKILTTLQNDSSFCPLK
>ENST00000376636.7|INDEL-137836-C-CA|1
VQESQRWLCD
>FUSION-ENST00000543216.5:811-ENST00000380008.2:5329|6
TKALLGKECSMSGGSHDSLTGEHER
>FUSION-ENST00000489903.1:88451-ENST00000399240.5:1205205|994
VHTSTTLLYTSHRCASK
>FUSION-ENST00000489903.1:88451-ENST00000399240.5:1205205|2013
SLLTSGQNVALRNCP
>FUSION-ENST00000489903.1:88451-ENST00000399240.5:1205205|4273
MPMACQAGGTLLLRWK
>FUSION-ENST00000489903.1:88451-ENST00000399240.5:1205205|3687
CASLIWHRFIML
>FUSION-ENST00000489903.1:88451-ENST00000399240.5:1205205|348
EGKERGER
>FUSION-ENST00000489903.1:88451-ENST00000399240.5:1205205|3693
SSSVNAK
>FUSION-ENST00000489903.1:88451-ENST00000399240.5:1205205|459
AGSFVCFVHI
>ENST00000311381.8|SNV-11576-G-A|2
MAMANVKLLAGVLR
>FUSION-ENST00000489903.1:88451-ENST00000399240.5:1205205|2987
MGLFSGSCLFTELI
>FUSION-ENST00000489903.1:88451-ENST00000399240.5:1205205|1193
QCLSLNC
>FUSION-ENST00000489903.1:88451-ENST00000399240.5:1205205|3184
LFQVNWE
>ENST00000361794.7|SNV-54722-T-C|1
SLFENQNTTVIPSGFRVGMK
>FUSION-ENST00000489903.1:88451-ENST00000399240.5:1205205|458
MRLIRWAVGGWNLQCSK
>FUSION-ENST00000489903.1:88451-ENST00000399240.5:1205205|3210
TSIGVTINR
>ENST00000389120.8|SNV-28496-A-C|3
CFHVFCFECVKTRYDPR
>ENST00000372141.7|SNV-1109992-C-G|7
TQRNTSINMQLPSRETNPYFNR
>FUSION-ENST00000489903.1:88451-ENST00000399240.5:1205205|1808
MATTFLIFQVC
>FUSION-ENST00000489903.1:88451-ENST00000399240.5:1205205|3654
FFLGIGK
>FUSION-ENST00000489903.1:88451-ENST00000399240.5:1205205|3955
YTLSHTCINICGVFGKINTLK
>FUSION-ENST00000489903.1:88451-ENST00000399240.5:1205205|4492
MLMRHSR
>ENST00000583384.5|SNV-26906-G-A|2
MFCPLCRLIPDENPSSFSGSLIR
>ENST00000358595.10|SNV-47542-T-C|1
LQVTSSPNCTDMSNVCQPTEFIPR
>ENST00000431078.1|SNV-888933-C-A|5
TSQMKEKEYPENLESSFR
>FUSION-ENST00000489903.1:88451-ENST00000399240.5:1205205|3238
MEEEWSVRENLFCKR
>FUSION-ENST00000489903.1:88451-ENST00000399240.5:1205205|3544
LHYQLLELCLVYSR
>FUSION-ENST00000489903.1:88451-ENST00000399240.5:1205205|3460
MIKGKWVLK
>FUSION-ENST00000664664.1:54171-ENST00000428376.6:864|19
QRVGPSGASQKTEGFLLR
>FUSION-ENST00000489903.1:88451-ENST00000399240.5:1205205|1570
HQSPFSSCLLVPTISWNGSPPPL
>ENST00000447752.2|INDEL-154387-G-GC|11
PHPAPGAR
>ENST00000406606.7|SNV-222210-C-T|2
VSSRSPVFTPR
>FUSION-ENST00000489903.1:88451-ENST00000399240.5:1205205|147
WVNASLLSFKG
>FUSION-ENST00000489903.1:88451-ENST00000399240.5:1205205|3048
TFMQSALIVCNIFR
>FUSION-ENST00000313806.9:88451-ENST00000399240.5:1205205|16
ADTCCPR
>ENST00000470031.1|SNV-767-G-A|31
MALPQAR
>FUSION-ENST00000489903.1:88451-ENST00000399240.5:1205205|2409
MVWLFVPTQISY
>FUSION-ENST00000489903.1:88451-ENST00000399240.5:1205205|3563
VLYLDKFNHRIR
>ENST00000369483.5|SNV-51515-G-A|1
EVQIVSTMDSSFPYAIYTQHVRGGK
>FUSION-ENST00000489903.1:88451-ENST00000399240.5:1205205|3374
MLTSITIEEFCLSGTLYK
>FUSION-ENST00000489903.1:88451-ENST00000399240.5:1205205|2521
MYHILVLSVPKKK
>FUSION-ENST00000489903.1:88451-ENST00000399240.5:1205205|2954
FLVLHQTDGFIFWILSIHGTHLIWR
>FUSION-ENST00000489903.1:88451-ENST00000399240.5:1205205|4360
SYDSSFFQSCIYIILGFSRWTELIG
>ENST00000263238.7|SNV-49982-G-A|1
DITYFIQQLLKDR
>FUSION-ENST00000489903.1:88451-ENST00000399240.5:1205205|2811
RRNLLDNYGIR
>FUSION-ENST00000489903.1:88451-ENST00000399240.5:1205205|3903
MVFLLHR
>FUSION-ENST00000489903.1:88451-ENST00000399240.5:1205205|2649
QGLGGGRKMQN
>FUSION-ENST00000489903.1:88451-ENST00000399240.5:1205205|591
MRANQTLVFPGPE
>FUSION-ENST00000489903.1:88451-ENST00000399240.5:1205205|3280
LLIPRVIPLCDQKTLSVL
>FUSION-ENST00000489903.1:88451-ENST00000399240.5:1205205|4714
LRQGTGREEILR
>FUSION-ENST00000489903.1:88451-ENST00000399240.5:1205205|3740
RLSRSCR
>FUSION-ENST00000489903.1:88451-ENST00000399240.5:1205205|2264
LVAICSGR
>FUSION-ENST00000489903.1:88451-ENST00000399240.5:1205205|1122
AGSPLLSILGTSSLL
>FUSION-ENST00000489903.1:88451-ENST00000399240.5:1205205|4470
LLWDSAAAGTQAVM
>FUSION-ENST00000489903.1:88451-ENST00000399240.5:1205205|338
CQTCTLCWSGK
>ENST00000545747.1|SNV-116179-G-T|5
ARAPWALR
>FUSION-ENST00000489903.1:88451-ENST00000399240.5:1205205|569
LPPLILICWSPSH
>FUSION-ENST00000489903.1:88451-ENST00000399240.5:1205205|3584
ARFPGPV
>FUSION-ENST00000489903.1:88451-ENST00000399240.5:1205205|1466
MDLKVVGACLSMGD
>ENST00000381232.7|SNV-365170-C-T|3
SISSDGRSLER
>FUSION-ENST00000489903.1:88451-ENST00000399240.5:1205205|1156
ATCFILGPGVIILHGWHRYPPSGI
>FUSION-ENST00000489903.1:88451-ENST00000399240.5:1205205|44
ARLLSFK
>FUSION-ENST00000489903.1:88451-ENST00000399240.5:1205205|3181
CVCVCNNK
>ENST00000507638.1|SNV-81402-T-C|1
RPLPATLPQRNDS
>FUSION-ENST00000489903.1:88451-ENST00000399240.5:1205205|1318
GCKVYLSETVFK
>FUSION-ENST00000489903.1:88451-ENST00000399240.5:1205205|2126
ELPTLKTTDPL
>FUSION-ENST00000489903.1:88451-ENST00000399240.5:1205205|622
MLMGYSSPGEN
>FUSION-ENST00000489903.1:88451-ENST00000399240.5:1205205|4683
SRPAAMSNSWKLELGEEVTWLET
>FUSION-ENST00000634499.1:817769-ENST00000590532.2:34770|17
VFVVAAK
>ENST00000215855.7|SNV-7296-T-G|5
GEYRHWNEWDASQPQLQAVR
>ENST00000567108.2|SNV-1277-C-T|9
HGQWSAMPFR
>FUSION-ENST00000489903.1:88451-ENST00000399240.5:1205205|2756
MVYAIILLDYIYIFSPRKENEK
>ENST00000307271.4|SNV-16503-A-C|5
HIIIVFTRKDDLGDDLLPDFIEK
>FUSION-ENST00000556496.2:817769-ENST00000590532.2:34770|18
TSYSGNQCNDRVFVVAAKR
>FUSION-ENST00000489903.1:88451-ENST00000399240.5:1205205|1334
EFKIPLPAYFELNFSR
>ENST00000379238.7|SNV-59863-G-A|2
NFTKENSENK
>FUSION-ENST00000489903.1:88451-ENST00000399240.5:1205205|4306
WHPAAQVEGSAWTLAPGRPR
>ENST00000606198.5|SNV-6929-T-C|1
QIDTLGRPVSRRR
>ENST00000261383.3|SNV-156309-G-A|1
EEKVPAGAKVSELIIPTMETAR
>FUSION-ENST00000489903.1:88451-ENST00000399240.5:1205205|1509
LQQLYFRITNHQNMGFGLAEELLNQ
>FUSION-ENST00000489903.1:88451-ENST00000399240.5:1205205|660
GICSATVKWSSGPRVATSPR
>FUSION-ENST00000489903.1:88451-ENST00000399240.5:1205205|3871
EDFLHLLHGSGGCSCP
>FUSION-ENST00000489903.1:88451-ENST00000399240.5:1205205|710
MELWAQGGHISPGHHHQK
>FUSION-ENST00000489903.1:88451-ENST00000399240.5:1205205|1532
IAIPKSSF
>ENST00000510439.7|SNV-4894-G-T|1
LWQQETLQ
>FUSION-ENST00000489903.1:88451-ENST00000399240.5:1205205|930
YLFLCPYQNFKNVLHE
>FUSION-ENST00000489903.1:88451-ENST00000399240.5:1205205|1811
MARFSVELKGI
>ENST00000268138.12|SNV-27348-A-C|5
KNALIRPK
>FUSION-ENST00000489903.1:88451-ENST00000399240.5:1205205|2005
MTSQKVWGRSGSAPLWLMQSHGR
>FUSION-ENST00000489903.1:88451-ENST00000399240.5:1205205|4006
FTLRSIRLHTIFCYLAF
>FUSION-ENST00000489903.1:88451-ENST00000399240.5:1205205|2728
SIAAPDGEK
>ENST00000379674.4|SNV-4894-G-T|3
RLCSSWRGCGSWR
>FUSION-ENST00000489903.1:88451-ENST00000399240.5:1205205|3463
GPWRAALR
>FUSION-ENST00000489903.1:88451-ENST00000399240.5:1205205|2997
TWLIFCIFGRN
>FUSION-ENST00000489903.1:88451-ENST00000399240.5:1205205|2066
VHGDQITYQRWR
>FUSION-ENST00000489903.1:88451-ENST00000399240.5:1205205|3884
ALVATHCAQR
>FUSION-ENST00000489903.1:88451-ENST00000399240.5:1205205|3514
MSDPVRAPGAEQVLGWEEDEK
>FUSION-ENST00000489903.1:88451-ENST00000399240.5:1205205|387
TSVVKCMNDSCVKEELVFSSM
>FUSION-ENST00000489903.1:88451-ENST00000399240.5:1205205|3891
FQCCLLSSALSLK
>FUSION-ENST00000489903.1:88451-ENST00000399240.5:1205205|305
CFSRHLCFR
>FUSION-ENST00000489903.1:88451-ENST00000399240.5:1205205|2084
NRISDYRR
>ENST00000401893.7|SNV-6360-T-A|1
MNKTILI
>FUSION-ENST00000489903.1:88451-ENST00000399240.5:1205205|149
NCNLWHKWVNASLLSFKG
>FUSION-ENST00000489903.1:88451-ENST00000399240.5:1205205|3960
MQKFCLPFS
>FUSION-ENST00000489903.1:88451-ENST00000399240.5:1205205|486
GCPSVCHTR
>FUSION-ENST00000489903.1:88451-ENST00000399240.5:1205205|4280
WPGAVAYPCNFSTLGG
>FUSION-ENST00000489903.1:88451-ENST00000399240.5:1205205|968
SRTSVNR
>FUSION-ENST00000489903.1:88451-ENST00000399240.5:1205205|729
CPYMGQMKK
>FUSION-ENST00000489903.1:88451-ENST00000399240.5:1205205|1510
LQQLYFR
>FUSION-ENST00000489903.1:88451-ENST00000399240.5:1205205|1323
IIFLMLSRISMLSQYS
>FUSION-ENST00000489903.1:88451-ENST00000399240.5:1205205|3697
MHKSSSVNAK
>FUSION-ENST00000489903.1:88451-ENST00000399240.5:1205205|1893
MLMLAIVSCLTLGK
>ENST00000264229.11|SNV-266276-A-C|1
DPACKSLLGLEEKK
>ENST00000545425.2|INDEL-3831-G-GA|1
AIQQSAQQDAHAER
>FUSION-ENST00000489903.1:88451-ENST00000399240.5:1205205|2356
KQRSAFNVHFGLPSK
>FUSION-ENST00000489903.1:88451-ENST00000399240.5:1205205|2346
ACYESWGRGPK
>FUSION-ENST00000489903.1:88451-ENST00000399240.5:1205205|2858
DPPTSTSQSAGIIGTCHHDWPK
>FUSION-ENST00000489903.1:88451-ENST00000399240.5:1205205|1886
SSLSSSLPTKVK
>FUSION-ENST00000489903.1:88451-ENST00000399240.5:1205205|3021
ASTSQTLDLSRK
>FUSION-ENST00000489903.1:88451-ENST00000399240.5:1205205|808
SRFRDCA
>FUSION-ENST00000489903.1:88451-ENST00000399240.5:1205205|3488
EGNASLFHLVAPFPPAFLRHD
>FUSION-ENST00000489903.1:88451-ENST00000399240.5:1205205|2952
ALDLPTCR
>FUSION-ENST00000489903.1:88451-ENST00000399240.5:1205205|979
MSYNPCHFCPSQK
>ENST00000560224.1|SNV-9589-C-T|1
QGHPGQTISWPKSVRR
>FUSION-ENST00000489903.1:88451-ENST00000399240.5:1205205|3597
ALFRAEIPVML
>FUSION-ENST00000489903.1:88451-ENST00000399240.5:1205205|4485
MAVESKNVSSWEK
>FUSION-ENST00000489903.1:88451-ENST00000399240.5:1205205|3456
MSRGHTVLY
>FUSION-ENST00000382713.10:423-ENST00000577772.5:159460|38
SRKLGFDILLGQHNDEMQELSGNIK
>FUSION-ENST00000489903.1:88451-ENST00000399240.5:1205205|1178
YTSSFLRCLS
>FUSION-ENST00000489903.1:88451-ENST00000399240.5:1205205|3616
HSVTCGWVR
>FUSION-ENST00000489903.1:88451-ENST00000399240.5:1205205|3349
MLIASQNTCTETSR
>FUSION-ENST00000489903.1:88451-ENST00000399240.5:1205205|1494
MFSLSVTGAFKSLSTIFLGSSQF
>FUSION-ENST00000489903.1:88451-ENST00000399240.5:1205205|1705
LSLPAAIHVR
>ENST00000523390.1|SNV-144712-C-T|1
IAYDPSLSSHQASPNTDWR
>FUSION-ENST00000489903.1:88451-ENST00000399240.5:1205205|1495
FSLSVTGAFK
>FUSION-ENST00000489903.1:88451-ENST00000399240.5:1205205|742
RYNHVTTIPWHLQHNFR
>FUSION-ENST00000489903.1:88451-ENST00000399240.5:1205205|65
AKIQKIATSGINGLMLLCSVSK
>FUSION-ENST00000489903.1:88451-ENST00000399240.5:1205205|1084
MLGLKRK
>FUSION-ENST00000489903.1:88451-ENST00000399240.5:1205205|2718
CVPRRTEK
>FUSION-ENST00000489903.1:88451-ENST00000399240.5:1205205|2456
WILVTFYFWFIVVLLG
>ENST00000394576.3|SNV-156054-C-T|1
EETFSQQASPNTDWR
>FUSION-ENST00000489903.1:88451-ENST00000399240.5:1205205|858
AVTRNNSDECPLALRQP
>ENST00000559816.1|SNV-13332-C-A|2
VNFDCTGFWVKDK
>FUSION-ENST00000489903.1:88451-ENST00000399240.5:1205205|2192
CIHGRWGR
>FUSION-ENST00000489903.1:88451-ENST00000399240.5:1205205|668
MPWGLVSQQPSLVEGRVDHRQ
>FUSION-ENST00000489903.1:88451-ENST00000399240.5:1205205|3977
YRSRFSSR
>FUSION-ENST00000489903.1:88451-ENST00000399240.5:1205205|234
METVWSQR
>FUSION-ENST00000489903.1:88451-ENST00000399240.5:1205205|1983
MTRDFLGSLR
>FUSION-ENST00000489903.1:88451-ENST00000399240.5:1205205|3926
LPCGGLPR
>FUSION-ENST00000489903.1:88451-ENST00000399240.5:1205205|570
MLPPLILICWSPSH
>FUSION-ENST00000489903.1:88451-ENST00000399240.5:1205205|86
MQDCKHTHSLSKHHPG
>FUSION-ENST00000489903.1:88451-ENST00000399240.5:1205205|1308
EFKFSAVLP
>ENST00000583814.5|SNV-26906-G-A|9
RPMDFNIIEEALIR
>FUSION-ENST00000489903.1:88451-ENST00000399240.5:1205205|3234
RDVFEDLFTR
>FUSION-ENST00000489903.1:88451-ENST00000399240.5:1205205|665
GSPTRGICSATVK
>ENST00000431078.1|SNV-888933-C-A|1
EYPENLESSFRNEIDLQNTVSECKR
>FUSION-ENST00000489903.1:88451-ENST00000399240.5:1205205|3792
ALPRSVNAFHPHINPVKQIL
>FUSION-ENST00000489903.1:88451-ENST00000399240.5:1205205|703
EREQLLGIR
>FUSION-ENST00000489903.1:88451-ENST00000399240.5:1205205|2845
LLLANEHSRSR
>FUSION-ENST00000489903.1:88451-ENST00000399240.5:1205205|636
VTCYQAFKSSAKNAGQMQK
>FUSION-ENST00000489903.1:88451-ENST00000399240.5:1205205|1385
MNHLVDAFSNSK
>ENST00000674471.1|SNV-60202-A-C|2
MFLESNLVCPFLW
>FUSION-ENST00000489903.1:88451-ENST00000399240.5:1205205|2922
LISNSWAQRIHPPPPLKVLGL
>ENST00000289032.12|SNV-48447-C-A|6
TDLHIGTRR
>FUSION-ENST00000489903.1:88451-ENST00000399240.5:1205205|222
LSAGFRMLLK
>FUSION-ENST00000489903.1:88451-ENST00000399240.5:1205205|2366
VVNKSHKI
>FUSION-ENST00000489903.1:88451-ENST00000399240.5:1205205|454
WAVGGWNLQCSK
>FUSION-ENST00000489903.1:88451-ENST00000399240.5:1205205|2875
SCLICYSSYIFAGEGRR
>ENST00000567107.6|SNV-6316-A-T|5
MQEQEEKIWELEEK
>FUSION-ENST00000489903.1:88451-ENST00000399240.5:1205205|4456
MPIIPTLWEARSSRPAWPTW
>ENST00000498004.5|SNV-61228-C-G|4
VVMNSLRVILEASPGKLLWR
>FUSION-ENST00000489903.1:88451-ENST00000399240.5:1205205|4689
LPGEVFVWPASR
>FUSION-ENST00000489903.1:88451-ENST00000399240.5:1205205|2900
MNELAAPLETK
>FUSION-ENST00000489903.1:88451-ENST00000399240.5:1205205|1639
MNPALCYR
>ENST00000379374.5|SNV-64640-C-T|5
SVLRLEIKIAEIMISHENR
>FUSION-ENST00000489903.1:88451-ENST00000399240.5:1205205|2654
MKQGLGGGRK
>FUSION-ENST00000489903.1:88451-ENST00000399240.5:1205205|1144
MVKQHVVSLR
>ENST00000318238.9|INDEL-16554-A-AA|3
SRFQTNRK
>FUSION-ENST00000489903.1:88451-ENST00000399240.5:1205205|2448
QKQITLVFLR
>FUSION-ENST00000489903.1:88451-ENST00000399240.5:1205205|1017
HKILSNVFIFMSLPK
>ENST00000462981.2|INDEL-36538-A-ATT|3
VICHCDR
>FUSION-ENST00000489903.1:88451-ENST00000399240.5:1205205|2810
MPSFCWTTFIFSPLEK
>FUSION-ENST00000489903.1:88451-ENST00000399240.5:1205205|1264
LIIIVSM
>FUSION-ENST00000489903.1:88451-ENST00000399240.5:1205205|3174
VRASTHKLVGSEGHEHSSVHNAVR
>FUSION-ENST00000489903.1:88451-ENST00000399240.5:1205205|1011
HMGLENLAQGHTAK
>FUSION-ENST00000489903.1:88451-ENST00000399240.5:1205205|1302
VPASGEGHRMAEGRS
>FUSION-ENST00000489903.1:88451-ENST00000399240.5:1205205|128
NWDIHPIKCHWGK
>FUSION-ENST00000489903.1:88451-ENST00000399240.5:1205205|1507
MGFGLAEELLNQ
>FUSION-ENST00000489903.1:88451-ENST00000399240.5:1205205|752
MINLGCKSGAF
>ENST00000237163.9|SNV-81120-G-A|1
IPVPNLVDNWASLLILLK
>FUSION-ENST00000489903.1:88451-ENST00000399240.5:1205205|4729
MLSRAAIVRNSGSY
>ENST00000379238.7|SNV-59863-G-A|1
NFTKENSENKENR
>ENST00000434307.6|SNV-12789-T-A|1
WARGCSTGK
>FUSION-ENST00000489903.1:88451-ENST00000399240.5:1205205|4665
MEKGAEPPSEPLLSIWRIWSFR
>FUSION-ENST00000489903.1:88451-ENST00000399240.5:1205205|2880
MMSCLICYSSYIFAGEGRR
>ENST00000393951.6|SNV-2013-C-T|2
FCWDRLLLQEVALTR
>FUSION-ENST00000489903.1:88451-ENST00000399240.5:1205205|2097
MEESLFCVSNK
>FUSION-ENST00000489903.1:88451-ENST00000399240.5:1205205|4490
LMRHSRSLCHDL
>FUSION-ENST00000489903.1:88451-ENST00000399240.5:1205205|777
FVQEQFKMLSSPNDLLRNYLK
>FUSION-ENST00000489903.1:88451-ENST00000399240.5:1205205|1861
TNSKTFRK
>FUSION-ENST00000489903.1:88451-ENST00000399240.5:1205205|1998
MQSHGRK
>FUSION-ENST00000489903.1:88451-ENST00000399240.5:1205205|4475
MGDSDRSSGIRFS
>FUSION-ENST00000489903.1:88451-ENST00000399240.5:1205205|1228
ELNASCKMYISGK
>FUSION-ENST00000489903.1:88451-ENST00000399240.5:1205205|2605
RELSEGKIFPSVMVNTK
>FUSION-ENST00000489903.1:88451-ENST00000399240.5:1205205|4717
MLRQGTGR
>FUSION-ENST00000489903.1:88451-ENST00000399240.5:1205205|3541
MWTACGQGFHFVHGYIISS
>FUSION-ENST00000489903.1:88451-ENST00000399240.5:1205205|736
QHFTDAQGVTHRNVMCPYMGQMK
>FUSION-ENST00000489903.1:88451-ENST00000399240.5:1205205|4222
TSANIEDFSKCHDGNY
>FUSION-ENST00000489903.1:88451-ENST00000399240.5:1205205|2334
VLPYRSANTLTAPR
>FUSION-ENST00000489903.1:88451-ENST00000399240.5:1205205|3394
LSSEGGGLDLSGK
>FUSION-ENST00000489903.1:88451-ENST00000399240.5:1205205|1986
EHSVRFS
>ENST00000506735.1|SNV-557850-C-T|3
MKAPSSPGVDSVL
>FUSION-ENST00000489903.1:88451-ENST00000399240.5:1205205|60
IQKIATSGINGLMLLCSVSK
>ENST00000329008.9|SNV-423385-G-T|1
LDMDGYGQVDFDEFMTILGPK
>FUSION-ENST00000489903.1:88451-ENST00000399240.5:1205205|3808
LERPWWPLIVPRDAEIGPTSHSK
>ENST00000367256.9|SNV-320939-T-C|4
MEFCKPASGTTYFASDPARR
>FUSION-ENST00000489903.1:88451-ENST00000399240.5:1205205|3420
MYSSEVLNIK
>FUSION-ENST00000489903.1:88451-ENST00000399240.5:1205205|2672
SSFEIWLFKSV
>ENST00000427191.6|INDEL-176970-C-CA|6
SKKTVQVPIQK
>FUSION-ENST00000489903.1:88451-ENST00000399240.5:1205205|1543
MSFPLILMPLATW
>FUSION-ENST00000489903.1:88451-ENST00000399240.5:1205205|2108
VFQKGWITFQCPHQ
>FUSION-ENST00000489903.1:88451-ENST00000399240.5:1205205|2675
MSSFEIWLFK
>FUSION-ENST00000489903.1:88451-ENST00000399240.5:1205205|1961
GEAGNLLHR
>FUSION-ENST00000489903.1:88451-ENST00000399240.5:1205205|4438
MSYFITVLLIFSGCHNKKHR
>FUSION-ENST00000489903.1:88451-ENST00000399240.5:1205205|202
ITAGGER
>ENST00000545747.1|SNV-116179-G-T|2
APWALRAASATRPR
>ENST00000490274.1|SNV-4322-T-C|2
MQHPCLRPGSSHCSDDSTLRR
>ENST00000251108.10|SNV-120-G-A|6
MKKAGQMQNLESAR
>FUSION-ENST00000489903.1:88451-ENST00000399240.5:1205205|908
ICPPRPPK
>FUSION-ENST00000489903.1:88451-ENST00000399240.5:1205205|869
KGFKGSR
>FUSION-ENST00000489903.1:88451-ENST00000399240.5:1205205|2038
TKWSRIFGEVMEYR
>FUSION-ENST00000489903.1:88451-ENST00000399240.5:1205205|3264
FFFFFFF
>FUSION-ENST00000489903.1:88451-ENST00000399240.5:1205205|712
RPGVFEEHGFPNK
>FUSION-ENST00000489903.1:88451-ENST00000399240.5:1205205|1476
MIKLCPLHWMDLK
>ENST00000379439.3|SNV-14106-G-T|1
SSPTTSEGTSMPTSTPG
>FUSION-ENST00000489903.1:88451-ENST00000399240.5:1205205|574
FFSTSASK
>FUSION-ENST00000489903.1:88451-ENST00000399240.5:1205205|421
VRMEWTGTEVGKAFSVYPI
>FUSION-ENST00000489903.1:88451-ENST00000399240.5:1205205|2174
MDLAPACLSSFISYSFPAL
>FUSION-ENST00000489903.1:88451-ENST00000399240.5:1205205|2612
HGNRTLMR
>ENST00000261233.9|SNV-14550-G-A|4
GLAERLSSSWLDVHHIEKYVDQGK
>FUSION-ENST00000489903.1:88451-ENST00000399240.5:1205205|3043
MQSALIVCNIFRACR
>FUSION-ENST00000489903.1:88451-ENST00000399240.5:1205205|2767
LGSPVTNLPMLNAF
>FUSION-ENST00000313806.9:88451-ENST00000399240.5:1205205|8
GSQRPVPAARGAGRQR
>FUSION-ENST00000489903.1:88451-ENST00000399240.5:1205205|3788
GTLPPFVLLLLLFLF
>ENST00000519067.5|SNV-80109-C-T|1
TLVSPLRSN
>FUSION-ENST00000489903.1:88451-ENST00000399240.5:1205205|469
AKGLSCPHSQPLSP
>ENST00000344922.10|SNV-32596-A-G|6
HVQETRKQNMILSGEAIK
>ENST00000650652.2|SNV-668-T-A|4
QFLRNFI
>FUSION-ENST00000489903.1:88451-ENST00000399240.5:1205205|1336
MALREFKIPLPAYFELNFSR
>ENST00000297720.9|SNV-14825-A-G|4
LLELQTFGTNNLLRFQLLMKLR
>ENST00000442668.7|SNV-10331-A-G|1
GLKSLNRK
>ENST00000419625.6|SNV-44112-A-G|4
DLAGQDAKDLYDAGGGR
>ENST00000417996.2|SNV-1997-T-C|4
LDSELKNMEDLVEDLKK
>FUSION-ENST00000489903.1:88451-ENST00000399240.5:1205205|1367
GMETVKSLSNRR
>FUSION-ENST00000489903.1:88451-ENST00000399240.5:1205205|307
QLMCFSRHLCFRHCAR
>ENST00000473989.8|INDEL-53004-C-CA|2
SYCWSHRASTK
>FUSION-ENST00000489903.1:88451-ENST00000399240.5:1205205|2434
CPPCFSHGSE
>ENST00000372141.7|SNV-1109992-C-G|2
ETNPYFNRLEQKDLVGYSSTR
>FUSION-ENST00000489903.1:88451-ENST00000399240.5:1205205|23
TDFKMFSLIPQSETLIEVFR
>FUSION-ENST00000489903.1:88451-ENST00000399240.5:1205205|1087
MQSLSTRGPFENSAYHNR
>FUSION-ENST00000489903.1:88451-ENST00000399240.5:1205205|3647
KQMIGFCSRLR
>FUSION-ENST00000489903.1:88451-ENST00000399240.5:1205205|4271
MACQAGGTLLLR
>FUSION-ENST00000489903.1:88451-ENST00000399240.5:1205205|3608
ASSIMLKHMK
>FUSION-ENST00000489903.1:88451-ENST00000399240.5:1205205|1221
PYSLGMWDSPRSWAQAPVAPG
>FUSION-ENST00000489903.1:88451-ENST00000399240.5:1205205|671
PWGLVSQQPSLVEGR
>FUSION-ENST00000489903.1:88451-ENST00000399240.5:1205205|3106
YLRIYSQERTIIMK
>FUSION-ENST00000489903.1:88451-ENST00000399240.5:1205205|1226
MYISGKNPLLF
>FUSION-ENST00000489903.1:88451-ENST00000399240.5:1205205|4049
RLFNGTGEKCMK
>FUSION-ENST00000489903.1:88451-ENST00000399240.5:1205205|3776
AAGVAPVPETALNLTRTQPAVVR
>FUSION-ENST00000489903.1:88451-ENST00000399240.5:1205205|918
IFFIYFIFFEMESHSVTQAGVQWR
>ENST00000567108.2|SNV-1277-C-T|1
PFRITGLPGTKNCSLK
>FUSION-ENST00000489903.1:88451-ENST00000399240.5:1205205|815
KTKSVFSGEIPVSR
>FUSION-ENST00000489903.1:88451-ENST00000399240.5:1205205|400
MFESKIQENYPK
>ENST00000473989.8|INDEL-53004-C-CA|6
FYSDYTFFK
>FUSION-ENST00000489903.1:88451-ENST00000399240.5:1205205|4288
MPVIQVKSLVAPSPTLKLE
>FUSION-ENST00000489903.1:88451-ENST00000399240.5:1205205|4644
SLLIKCIRFTLLQMNENFY
>FUSION-ENST00000489903.1:88451-ENST00000399240.5:1205205|940
HFPSPNLGVCR
>FUSION-ENST00000489903.1:88451-ENST00000399240.5:1205205|3844
DCVGDPQTPLFTR
>ENST00000498004.5|SNV-61228-C-G|5
MVVMNSLRVILEASPGKLLWR
>FUSION-ENST00000489903.1:88451-ENST00000399240.5:1205205|1235
TRSFSISKMELNASCK
>FUSION-ENST00000489903.1:88451-ENST00000399240.5:1205205|783
MYHRFVQEQFK
>ENST00000463049.5|SNV-28160-G-A|1
IWVLPLFQILQMTCGF
>FUSION-ENST00000489903.1:88451-ENST00000399240.5:1205205|4406
MDWHWSVVRRLAIPAIGCLPQLDIH
>FUSION-ENST00000489903.1:88451-ENST00000399240.5:1205205|4234
MFSPFPAPSKR
>FUSION-ENST00000489903.1:88451-ENST00000399240.5:1205205|3242
MEEEWSVR
>ENST00000389394.8|SNV-270717-A-T|2
QIIFGICFFHAIIQERMK
>FUSION-ENST00000489903.1:88451-ENST00000399240.5:1205205|1938
MWSSSQKEL
>FUSION-ENST00000489903.1:88451-ENST00000399240.5:1205205|437
ACFHHFSSFSAPPR
>ENST00000242323.8|SNV-56780-C-G|2
HMSGASQR
>FUSION-ENST00000489903.1:88451-ENST00000399240.5:1205205|344
NNPGRGRAR
>FUSION-ENST00000489903.1:88451-ENST00000399240.5:1205205|3356
MLQFKCK
>ENST00000290650.9|SNV-67904-G-C|1
LSSLGAVSR
>ENST00000303921.3|INDEL-1393-C-CC|5
AGKLQGSPPQAPVQDGQWTGGARR
>ENST00000304494.9|MNV-20607-GG-G|1
ALLEAGALPNAPNSYVGGRSRS
>FUSION-ENST00000489903.1:88451-ENST00000399240.5:1205205|1628
MENYGME
>FUSION-ENST00000489903.1:88451-ENST00000399240.5:1205205|988
WIITVNAFMETSYAPSLNVGIR
>FUSION-ENST00000489903.1:88451-ENST00000399240.5:1205205|3382
GIEEYSVVFCINQGSPGK
>FUSION-ENST00000489903.1:88451-ENST00000399240.5:1205205|2173
DLAPACLSSFISYSFPAL
>FUSION-ENST00000489903.1:88451-ENST00000399240.5:1205205|4022
YKHMWCVWKDK
>ENST00000392993.7|SNV-20847-C-A|2
TGNHFHNFISWQELR
>ENST00000173229.7|SNV-1832-A-G|3
HNTAGPECDRCKPFHCDRPWQR
>FUSION-ENST00000489903.1:88451-ENST00000399240.5:1205205|845
MQTDLQNLLIK
>ENST00000298281.8|SNV-12515-A-G|5
FDGQPGQPSLLPRFDGLRGQPGPR
>FUSION-ENST00000489903.1:88451-ENST00000399240.5:1205205|1413
LEHHLNHLQVR
>FUSION-ENST00000489903.1:88451-ENST00000399240.5:1205205|4618
VYSVIIK
>FUSION-ENST00000489903.1:88451-ENST00000399240.5:1205205|1599
LIWDLELR
>ENST00000465821.5|SNV-37771-C-G|5
GGHADLSLTCRVSSGV
>FUSION-ENST00000489903.1:88451-ENST00000399240.5:1205205|1654
SCGILIQTPR
>ENST00000567108.2|SNV-1277-C-T|11
GTSPPSATTHLHFCMHGQWSAMPFR
>ENST00000360909.7|SNV-163971-C-T|3
FFFEMSR
>FUSION-ENST00000489903.1:88451-ENST00000399240.5:1205205|38
LHFFFPQGVGAGPYCFISTSSR
>FUSION-ENST00000489903.1:88451-ENST00000399240.5:1205205|3193
SRNNHSLIPFR
>FUSION-ENST00000489903.1:88451-ENST00000399240.5:1205205|2104
YAFLGMPGTW
>ENST00000492581.5|SNV-148701-G-A|5
WFMEMCVQGYLAVR
>FUSION-ENST00000489903.1:88451-ENST00000399240.5:1205205|4272
PMACQAGGTLLLRWK
>FUSION-ENST00000489903.1:88451-ENST00000399240.5:1205205|1362
SLSNRRLMK
>FUSION-ENST00000489903.1:88451-ENST00000399240.5:1205205|4019
HMWCVWKDKYT
>FUSION-ENST00000489903.1:88451-ENST00000399240.5:1205205|1079
CHPSKPKSGEEEIK
>FUSION-ENST00000489903.1:88451-ENST00000399240.5:1205205|4537
LTFPSEVYMR
>FUSION-ENST00000489903.1:88451-ENST00000399240.5:1205205|1652
SCGILIQTPRVFFFIIIIFEIKLK
>FUSION-ENST00000489903.1:88451-ENST00000399240.5:1205205|3703
PPSVTKRQAK
>FUSION-ENST00000489903.1:88451-ENST00000399240.5:1205205|4630
MKTFIKI
>FUSION-ENST00000489903.1:88451-ENST00000399240.5:1205205|3508
MPGAQVGCEAERCPFLSR
>FUSION-ENST00000489903.1:88451-ENST00000399240.5:1205205|4088
MSNLGTFRSCVHFFRPGGPAA
>FUSION-ENST00000489903.1:88451-ENST00000399240.5:1205205|1872
LEGMSVYLNR
>ENST00000333483.14|SNV-60-C-T|2
MAGSYPEGAPVVLADKRQQFGSR
>ENST00000327031.9|SNV-11536-T-C|2
DQMKADLTALSLPR
>ENST00000478972.2|SNV-47542-T-C|2
SNVCQPTEFIPR
>FUSION-ENST00000489903.1:88451-ENST00000399240.5:1205205|4000
LGKMTFLNESR
>FUSION-ENST00000489903.1:88451-ENST00000399240.5:1205205|3082
AHHSPHPRPSVLK
>FUSION-ENST00000671543.1:54171-ENST00000428376.6:864|1
NAMSSWK
>FUSION-ENST00000489903.1:88451-ENST00000399240.5:1205205|3435
LISSRNTRTGTSR
>FUSION-ENST00000489903.1:88451-ENST00000399240.5:1205205|1984
EGNVIECGTSALQ
>FUSION-ENST00000489903.1:88451-ENST00000399240.5:1205205|4058
MILLPQPPEQLGLQPPATTPS
>FUSION-ENST00000489903.1:88451-ENST00000399240.5:1205205|2899
NELAAPLETK
>FUSION-ENST00000489903.1:88451-ENST00000399240.5:1205205|313
SEIERQLMCFSR
>FUSION-ENST00000489903.1:88451-ENST00000399240.5:1205205|2651
QGLGGGR
>ENST00000559901.1|SNV-48759-C-T|1
HSPWAPLSFRVPRSAVCSWVPACR
>FUSION-ENST00000489903.1:88451-ENST00000399240.5:1205205|1952
IQLPPPGPTLDMWGLSR
>ENST00000242323.8|SNV-56780-C-G|3
VSGSPCHHSDSNSSEKHMSGASQR
>FUSION-ENST00000489903.1:88451-ENST00000399240.5:1205205|851
MHSFEMQTDLQNLLIK
>FUSION-ENST00000489903.1:88451-ENST00000399240.5:1205205|1128
CDFYSNPRRVLPDSR
>FUSION-ENST00000489903.1:88451-ENST00000399240.5:1205205|3258
LINVFLFCITKWPLKAS
>ENST00000463049.5|SNV-28160-G-A|2
QIRIWVLPLFQILQMTCGF
>FUSION-ENST00000489903.1:88451-ENST00000399240.5:1205205|4007
MFTLRSIRLHTIFCYLAF
>FUSION-ENST00000489903.1:88451-ENST00000399240.5:1205205|1850
MFSPVQLSLLLEK
>FUSION-ENST00000489903.1:88451-ENST00000399240.5:1205205|3025
QPGARKFARPGGISQGPGFGSLLR
>FUSION-ENST00000489903.1:88451-ENST00000399240.5:1205205|3170
LVGSEGHEHSSVHNAVRAS
>FUSION-ENST00000489903.1:88451-ENST00000399240.5:1205205|2659
YIVTATTKITSRHDYK
>FUSION-ENST00000489903.1:88451-ENST00000399240.5:1205205|1750
MESRSVAQVR
>FUSION-ENST00000489903.1:88451-ENST00000399240.5:1205205|3827
LLGFYSFCGCCFCIFHGQGK
>FUSION-ENST00000489903.1:88451-ENST00000399240.5:1205205|3224
NTLVLEGLFFIIILL
>FUSION-ENST00000489903.1:88451-ENST00000399240.5:1205205|4089
SNLGTFR
>FUSION-ENST00000489903.1:88451-ENST00000399240.5:1205205|1898
MDVPQKSTILK
>FUSION-ENST00000489903.1:88451-ENST00000399240.5:1205205|2382
MCTSGFLLK
>FUSION-ENST00000489903.1:88451-ENST00000399240.5:1205205|1505
MGIFYIVTCS
>FUSION-ENST00000489903.1:88451-ENST00000399240.5:1205205|4178
LPALFRIQIGERAHLK
>ENST00000567108.2|SNV-1277-C-T|3
PFRITGLPGTK
>FUSION-ENST00000489903.1:88451-ENST00000399240.5:1205205|2297
EHREISISLQLSSVHVAE
>FUSION-ENST00000489903.1:88451-ENST00000399240.5:1205205|2326
MQFLQWM
>FUSION-ENST00000489903.1:88451-ENST00000399240.5:1205205|1057
SGVSLAALLLGQNPFR
>FUSION-ENST00000489903.1:88451-ENST00000399240.5:1205205|778
FVQEQFKMLSSPNDLLR
>FUSION-ENST00000489903.1:88451-ENST00000399240.5:1205205|2641
MSLILQLMELSQKEGTWCR
>FUSION-ENST00000489903.1:88451-ENST00000399240.5:1205205|3129
QNYGYRLIFKK
>FUSION-ENST00000489903.1:88451-ENST00000399240.5:1205205|4764
KNLFQICSYCAE
>ENST00000391403.4|SNV-378-A-G|4
NASFEKEAAEAQSLEATCEK
>FUSION-ENST00000489903.1:88451-ENST00000399240.5:1205205|3282
LLIPRVIPLCDQK
>FUSION-ENST00000489903.1:88451-ENST00000399240.5:1205205|715
MGNWLGSWQ
>FUSION-ENST00000489903.1:88451-ENST00000399240.5:1205205|1414
VLPFLFENSFVFIFIGR
>FUSION-ENST00000475233.1:811-ENST00000380008.2:5329|4
SAQCQEEATTHSLENTR
>FUSION-ENST00000489903.1:88451-ENST00000399240.5:1205205|4193
YENISIKKYR
>FUSION-ENST00000489903.1:88451-ENST00000399240.5:1205205|2016
MKSLLTSGQNVALRNCP
>FUSION-ENST00000671543.1:54171-ENST00000428376.6:864|2
RPWPSRPHGSTWRNAMSSWK
>ENST00000642566.1|SNV-12789-T-A|3
TPPYQGDVPLGNR
>ENST00000551118.6|SNV-34900-A-T|1
SGSCFGNLIRMEHVK
>ENST00000642197.1|SNV-213211-A-C|6
MELSFGIHHYAGKVLYHASGFLAK
>FUSION-ENST00000489903.1:88451-ENST00000399240.5:1205205|1869
MSVYLNR
>FUSION-ENST00000489903.1:88451-ENST00000399240.5:1205205|206
RGLIGLTVPHGWGGLR
>FUSION-ENST00000489903.1:88451-ENST00000399240.5:1205205|4519
MLIMSQCLWVRNSGMA
>FUSION-ENST00000489903.1:88451-ENST00000399240.5:1205205|4008
FTLRSIR
>ENST00000541930.5|SNV-7367-C-T|1
TFTPGGK
>FUSION-ENST00000489903.1:88451-ENST00000399240.5:1205205|938
NTRFCPMYLFLCPYQNFK
>FUSION-ENST00000489903.1:88451-ENST00000399240.5:1205205|3032
GAGDLFCFLLLLLLPLIPHL
>FUSION-ENST00000489903.1:88451-ENST00000399240.5:1205205|365
VSSHRWSPTEVSTVLETDVGSLESA
>FUSION-ENST00000489903.1:88451-ENST00000399240.5:1205205|4745
FTYFLKGITMAVCLGKLPGMLSR
>ENST00000471841.6|MNV-19855-AG-A|13
VVWHLLK
>FUSION-ENST00000489903.1:88451-ENST00000399240.5:1205205|4532
MRRLGSILVK
>FUSION-ENST00000489903.1:88451-ENST00000399240.5:1205205|3567
GTQSPAPHPLSFSSHMR
>FUSION-ENST00000489903.1:88451-ENST00000399240.5:1205205|1836
KCSPQCNSVCYWK
>FUSION-ENST00000489903.1:88451-ENST00000399240.5:1205205|3523
LCKKSTASWNVRPSK
>FUSION-ENST00000489903.1:88451-ENST00000399240.5:1205205|1905
ALLDIALFCFFI
>FUSION-ENST00000489903.1:88451-ENST00000399240.5:1205205|1816
SIILFYQ
>FUSION-ENST00000489903.1:88451-ENST00000399240.5:1205205|3236
ENLFCKR
>FUSION-ENST00000489903.1:88451-ENST00000399240.5:1205205|2569
VRPCLKKNFICILCTVLI
>ENST00000311915.12|SNV-6390-C-T|2
TIYTSLYNELKK
>FUSION-ENST00000489903.1:88451-ENST00000399240.5:1205205|1159
MHLVCWGYSSNVR
>FUSION-ENST00000489903.1:88451-ENST00000399240.5:1205205|1202
GQATYTFPVSPF
>FUSION-ENST00000489903.1:88451-ENST00000399240.5:1205205|1257
ALPSWPPHLVKALPLNTVKMAIK
>FUSION-ENST00000497254.1:27708-ENST00000373382.5:38894|42
DLEAVHDVLDLYLWLRYHLK
>ENST00000398776.2|MNV-24194-GTTA-G|2
LVEKAGIK
>FUSION-ENST00000489903.1:88451-ENST00000399240.5:1205205|3735
QEGTTLQRLSAFSGGQEGLRLYWR
>FUSION-ENST00000489903.1:88451-ENST00000399240.5:1205205|2635
MELSQKEGTWCRSYR
>FUSION-ENST00000489903.1:88451-ENST00000399240.5:1205205|4451
MKFPCAIIINAKER
>FUSION-ENST00000489903.1:88451-ENST00000399240.5:1205205|2447
MQKQITLVFLRILVLK
>FUSION-ENST00000489903.1:88451-ENST00000399240.5:1205205|964
MGCLGFLKAWWATGFQEEVPR
>ENST00000522335.5|SNV-11105-G-C|1
ALCDASRECPPHLPMVLPRPPR
>FUSION-ENST00000489903.1:88451-ENST00000399240.5:1205205|644
MNQPWGCESCLAQG
>FUSION-ENST00000489903.1:88451-ENST00000399240.5:1205205|1974
MDSCLASLFFINSLLR
>FUSION-ENST00000489903.1:88451-ENST00000399240.5:1205205|2339
ALGLLRATGK
>FUSION-ENST00000489903.1:88451-ENST00000399240.5:1205205|1607
IQKQWFILGMYGQMLIWDLELR
>FUSION-ENST00000489903.1:88451-ENST00000399240.5:1205205|909
MICPPRPPK
>FUSION-ENST00000489903.1:88451-ENST00000399240.5:1205205|2145
MVCCVPTR
>FUSION-ENST00000489903.1:88451-ENST00000399240.5:1205205|628
MQKESVCSALLGLLNCRHGNR
>FUSION-ENST00000489903.1:88451-ENST00000399240.5:1205205|2908
MSHRARP
>FUSION-ENST00000489903.1:88451-ENST00000399240.5:1205205|3519
STASWNVRPSKGTR
>ENST00000490274.1|SNV-4322-T-C|3
QHPCLRPGSSHCSDDSTLR
>FUSION-ENST00000489903.1:88451-ENST00000399240.5:1205205|373
TSVCFFSWHF
>ENST00000393330.6|SNV-284240-G-A|1
AGVSAYIK
>FUSION-ENST00000489903.1:88451-ENST00000399240.5:1205205|4546
SLLGKNR
>ENST00000473989.8|INDEL-53004-C-CA|3
SYCWSHR
>FUSION-ENST00000489903.1:88451-ENST00000399240.5:1205205|193
MPGEEKR
>FUSION-ENST00000489903.1:88451-ENST00000399240.5:1205205|713
MRPGVFEEHGFPNK
>FUSION-ENST00000489903.1:88451-ENST00000399240.5:1205205|609
ETGCVYGNGNSR
>FUSION-ENST00000489903.1:88451-ENST00000399240.5:1205205|2903
VDDLAWSHTNLSLLESGWETQLR
>FUSION-ENST00000489903.1:88451-ENST00000399240.5:1205205|4326
MTNTTSPFTELTAHLPVIPHTLIR
>FUSION-ENST00000489903.1:88451-ENST00000399240.5:1205205|4016
MWCVWKDKYT
>ENST00000642566.1|SNV-12789-T-A|5
DLLPPRTPPYQGDVPLGNR
>FUSION-ENST00000489903.1:88451-ENST00000399240.5:1205205|1137
QHVVSLRNLILLKID
>FUSION-ENST00000489903.1:88451-ENST00000399240.5:1205205|3536
KIIFVCPVRFLLQNTTEASLCTDHK
>FUSION-ENST00000489903.1:88451-ENST00000399240.5:1205205|2535
MVNFCEFLLK
>FUSION-ENST00000489903.1:88451-ENST00000399240.5:1205205|2823
KGQVAVQTEAPDHIL
>FUSION-ENST00000489903.1:88451-ENST00000399240.5:1205205|2113
MIAFCQMVFQK
>ENST00000618371.4|SNV-9817-C-T|3
LRKQASPNTDWR
>FUSION-ENST00000489903.1:88451-ENST00000399240.5:1205205|57
VLTSPLSSRNLHFVPVCLQACR
>FUSION-ENST00000489903.1:88451-ENST00000399240.5:1205205|4641
LTKVPGGLAVPSLASLLDLESDGVR
>FUSION-ENST00000489903.1:88451-ENST00000399240.5:1205205|2312
LLPLHLPP
>FUSION-ENST00000489903.1:88451-ENST00000399240.5:1205205|3874
MYFPVLLKEDFLHLLHGSGGCSCP
>FUSION-ENST00000489903.1:88451-ENST00000399240.5:1205205|4342
YPIYVIHVTGAPSR
>ENST00000423902.7|MNV-174357-TC-T|5
HGVSRTDYHILNDPELSFWMHIK
>FUSION-ENST00000489903.1:88451-ENST00000399240.5:1205205|1067
ASRQLTLAVSATVVILASTTS
>ENST00000549335.5|SNV-60922-C-A|6
MEECCVFGSRQYLSAK
>ENST00000517417.2|SNV-164243-C-T|1
EPFSQQASPNTDWR
>FUSION-ENST00000489903.1:88451-ENST00000399240.5:1205205|1274
MGLDSWICPILLACGTVPAPGLR
>FUSION-ENST00000489903.1:88451-ENST00000399240.5:1205205|150
NCNLWHKWVNASLLSFK
>FUSION-ENST00000313806.9:88451-ENST00000399240.5:1205205|1
GDGAPRVPVP
>FUSION-ENST00000489903.1:88451-ENST00000399240.5:1205205|12
ELLPVETMLQER
>FUSION-ENST00000489903.1:88451-ENST00000399240.5:1205205|1925
ICASSFAR
>FUSION-ENST00000489903.1:88451-ENST00000399240.5:1205205|2335
ATGKQAQVHAACWFCPSNS
>FUSION-ENST00000489903.1:88451-ENST00000399240.5:1205205|2284
CLGQGGRSLMNGWVLFLQ
>FUSION-ENST00000489903.1:88451-ENST00000399240.5:1205205|21
MFSLIPQSETLIEVFR
>FUSION-ENST00000489903.1:88451-ENST00000399240.5:1205205|4506
MEDSFSTDQGAGS
>FUSION-ENST00000489903.1:88451-ENST00000399240.5:1205205|1684
WNKLHQNHFRK
>FUSION-ENST00000489903.1:88451-ENST00000399240.5:1205205|1275
PYSRCLKQ
>FUSION-ENST00000489903.1:88451-ENST00000399240.5:1205205|495
NKSSTGRNETGR
>FUSION-ENST00000489903.1:88451-ENST00000399240.5:1205205|1629
VGYGYESAMENYGME
>FUSION-ENST00000489903.1:88451-ENST00000399240.5:1205205|223
MLSAGFRMLLK
>FUSION-ENST00000489903.1:88451-ENST00000399240.5:1205205|3762
LPPRIPVRYALVTIPFYSEDTEAWR
>FUSION-ENST00000489903.1:88451-ENST00000399240.5:1205205|31
SLGKKILTTLQNDSSFCPLK
>FUSION-ENST00000489903.1:88451-ENST00000399240.5:1205205|3393
LSSEGGGLDLSGKVQAEEMVGTR
>FUSION-ENST00000489903.1:88451-ENST00000399240.5:1205205|4034
YRLLIVGTNYR
>FUSION-ENST00000489903.1:88451-ENST00000399240.5:1205205|1879
LLGLLDHYQQGICIPYK
>FUSION-ENST00000489903.1:88451-ENST00000399240.5:1205205|1071
LPFSSLK
>FUSION-ENST00000489903.1:88451-ENST00000399240.5:1205205|3985
MLISQLLLFFLYKLIVYILR
>FUSION-ENST00000489903.1:88451-ENST00000399240.5:1205205|9
MELLPVETMLQERLIKQL
>ENST00000389394.8|SNV-270717-A-T|1
MKFGPLGWNICYEFNDSDR
>FUSION-ENST00000489903.1:88451-ENST00000399240.5:1205205|3638
MFRRTAAQP
>ENST00000471841.6|MNV-19855-AG-A|12
VVWHLLKDFMQDYR
>FUSION-ENST00000489903.1:88451-ENST00000399240.5:1205205|278
AGEASESR
>FUSION-ENST00000489903.1:88451-ENST00000399240.5:1205205|106
CEWQDSI
>FUSION-ENST00000489903.1:88451-ENST00000399240.5:1205205|2259
CPPRSANFLYF
>FUSION-ENST00000489903.1:88451-ENST00000399240.5:1205205|3367
LIDYSVLQRNR
>FUSION-ENST00000489903.1:88451-ENST00000399240.5:1205205|1824
WTVQPCLLKQ
>FUSION-ENST00000489903.1:88451-ENST00000399240.5:1205205|3962
MLFYQDSSLDLFVHF
>FUSION-ENST00000489903.1:88451-ENST00000399240.5:1205205|4275
MPMACQAGGTLLLR
>FUSION-ENST00000489903.1:88451-ENST00000399240.5:1205205|1440
TCYLCVLTWSFLCLVSK
>FUSION-ENST00000489903.1:88451-ENST00000399240.5:1205205|3606
MLKHMKLPILEHF
>FUSION-ENST00000489903.1:88451-ENST00000399240.5:1205205|168
FLGNLVK
>FUSION-ENST00000489903.1:88451-ENST00000399240.5:1205205|4224
TRSIQTGGLRESKPAGTR
>FUSION-ENST00000489903.1:88451-ENST00000399240.5:1205205|568
MHPIDSALPLVMGLVLEISAVYP
>FUSION-ENST00000489903.1:88451-ENST00000399240.5:1205205|249
QSKTDSLSK
>FUSION-ENST00000489903.1:88451-ENST00000399240.5:1205205|3451
EAEKSHSLPSAGWRLETG
>FUSION-ENST00000489903.1:88451-ENST00000399240.5:1205205|1776
MCPHIFIR
>FUSION-ENST00000489903.1:88451-ENST00000399240.5:1205205|754
LQMINLGCKSGAF
>FUSION-ENST00000489903.1:88451-ENST00000399240.5:1205205|1559
FFLPLYLRPMPPRPYYVQESLR
>FUSION-ENST00000489903.1:88451-ENST00000399240.5:1205205|4110
MSFATKLQTT
>FUSION-ENST00000489903.1:88451-ENST00000399240.5:1205205|472
NQSTSVIWKSCHNRPC
>ENST00000560224.1|SNV-9589-C-T|4
ERQGHPGQTISWPKSVR
>FUSION-ENST00000489903.1:88451-ENST00000399240.5:1205205|1673
MNQPWKTTVWNELVRK
>ENST00000602369.3|SNV-32037-G-A|6
YIEPGAFINLPRLKYLSIYNTGIR
>ENST00000361794.7|SNV-54722-T-C|2
SLFENQNTTVIPSGFR
>FUSION-ENST00000489903.1:88451-ENST00000399240.5:1205205|4138
QKLQCLHCLQLLNLFLGQCLPHSR
>FUSION-ENST00000489903.1:88451-ENST00000399240.5:1205205|521
MPSLAGLAFTTFPAFLPLR
>ENST00000398604.2|SNV-104657-C-T|1
NEADHGQQASPNTDWR
>FUSION-ENST00000489903.1:88451-ENST00000399240.5:1205205|4163
TLLLKMTEIISIIMK
>ENST00000583814.5|SNV-26906-G-A|3
DFNIIEEALIRR
>FUSION-ENST00000489903.1:88451-ENST00000399240.5:1205205|24
FLLTKTDFKMFSLIPQSETLIEVFR
>FUSION-ENST00000489903.1:88451-ENST00000399240.5:1205205|3772
TQPAVVREWREYR
>ENST00000273353.4|SNV-145666-G-C|3
ERPEVAESQVNK
>FUSION-ENST00000489903.1:88451-ENST00000399240.5:1205205|2450
HSILKALPQ
>FUSION-ENST00000489903.1:88451-ENST00000399240.5:1205205|1972
MSIFPIFHT
>FUSION-ENST00000489903.1:88451-ENST00000399240.5:1205205|3785
MQPPPPGFKR
>FUSION-ENST00000489903.1:88451-ENST00000399240.5:1205205|3496
KHSLQEMQCRK
>FUSION-ENST00000489903.1:88451-ENST00000399240.5:1205205|3202
TAAGCDCSR
>FUSION-ENST00000489903.1:88451-ENST00000399240.5:1205205|1800
EFFVRVLVQGSCTG
>ENST00000360383.7|MNV-15695-CTGCATGGATAGCCTATGGACAT-C|7
TYGPHLRWR
>FUSION-ENST00000489903.1:88451-ENST00000399240.5:1205205|2866
MLVVLWTV
>FUSION-ENST00000489903.1:88451-ENST00000399240.5:1205205|3809
MLERPWWPLIVPRDAEIGPTSHSK
>FUSION-ENST00000489903.1:88451-ENST00000399240.5:1205205|11
MELLPVETMLQERLIK
>ENST00000567108.2|SNV-1277-C-T|4
MPFRITGLPGTK
>ENST00000424847.6|SNV-387-G-A|1
VAVLGDRGVLRLR
>ENST00000215855.7|SNV-7296-T-G|2
HWNEWDASQPQLQAVRR
>ENST00000331573.8|SNV-3194-C-G|1
CNPSVFLCQCSCYVAEDQQYQWLEK
>ENST00000478923.1|SNV-61228-C-G|7
MNSLRVILEASPGK
>FUSION-ENST00000489903.1:88451-ENST00000399240.5:1205205|3458
GKWVLKNIQ
>ENST00000512712.2|SNV-6765-A-G|1
EEGLERPR
>FUSION-ENST00000489903.1:88451-ENST00000399240.5:1205205|2840
SRWGEGELCLCSHGAL
>FUSION-ENST00000489903.1:88451-ENST00000399240.5:1205205|4749
MFTYFLK
>FUSION-ENST00000489903.1:88451-ENST00000399240.5:1205205|3707
MPPSVTK
>FUSION-ENST00000489903.1:88451-ENST00000399240.5:1205205|1060
SNSKISLNGLK
>ENST00000251108.10|SNV-120-G-A|3
KAGQMQNLESARAGR
>FUSION-ENST00000489903.1:88451-ENST00000399240.5:1205205|2782
LMSVQLPLPCK
>FUSION-ENST00000489903.1:88451-ENST00000399240.5:1205205|3558
IRTQWQFKR
>FUSION-ENST00000489903.1:88451-ENST00000399240.5:1205205|4567
QIMHLASQNLFSGR
>FUSION-ENST00000313806.9:88451-ENST00000399240.5:1205205|15
ADTCCPRR
>ENST00000590602.5|SNV-6069-C-A|4
EVTGSSQQTLWRHEGTQSTATLR
>FUSION-ENST00000489903.1:88451-ENST00000399240.5:1205205|465
MGELLEELDLMIGFKG
>FUSION-ENST00000489903.1:88451-ENST00000399240.5:1205205|3266
SILHDVPALVWLVFL
>FUSION-ENST00000489903.1:88451-ENST00000399240.5:1205205|4270
ACQAGGTLLLR
>FUSION-ENST00000489903.1:88451-ENST00000399240.5:1205205|1138
QHVVSLRNLILLK
>FUSION-ENST00000489903.1:88451-ENST00000399240.5:1205205|2317
GAWHLLLSR
>FUSION-ENST00000489903.1:88451-ENST00000399240.5:1205205|70
MDNLAKQTP
>FUSION-ENST00000489903.1:88451-ENST00000399240.5:1205205|2223
SHSVAQARLQ
>FUSION-ENST00000489903.1:88451-ENST00000399240.5:1205205|183
VSFLNTCFGSVFILSGENHYL
>FUSION-ENST00000489903.1:88451-ENST00000399240.5:1205205|1942
VRFGWGHR
>FUSION-ENST00000489903.1:88451-ENST00000399240.5:1205205|625
ESVCSALLGLLNCRHGNR
>ENST00000526226.1|SNV-22795-C-A|5
LKMHSWQGPKESFSTPTLLTTLLLG
>ENST00000473508.1|SNV-2013-C-T|1
GPTPCSGSAGTGCFCRRWP
>ENST00000651507.1|SNV-15560-T-A|2
CFTVRHTEFSTFVKDSF
>FUSION-ENST00000489903.1:88451-ENST00000399240.5:1205205|3786
QPPPPGFK
>ENST00000413465.6|SNV-12377-G-A|2
SVTCTYSPALNKMFCQLAKTCPVQL
>FUSION-ENST00000489903.1:88451-ENST00000399240.5:1205205|3730
LSAFSGGQEGLRLYWRSPVGA
>FUSION-ENST00000489903.1:88451-ENST00000399240.5:1205205|906
ICPPRPPKVLGLQE
>ENST00000325888.12|SNV-11897-G-A|3
LYAQDADGCPIDIKVIPNSDGTFR
>FUSION-ENST00000489903.1:88451-ENST00000399240.5:1205205|4004
MVPISECCPGFH
>FUSION-ENST00000489903.1:88451-ENST00000399240.5:1205205|1280
LRSLRLGCQHG
>FUSION-ENST00000489903.1:88451-ENST00000399240.5:1205205|3932
LQIAFFVSLCKCICKIHC
>FUSION-ENST00000489903.1:88451-ENST00000399240.5:1205205|2201
CSCVNVVSSPDTW
>FUSION-ENST00000489903.1:88451-ENST00000399240.5:1205205|2526
MIKGSSS
>FUSION-ENST00000489903.1:88451-ENST00000399240.5:1205205|2397
MKSDLKWLWAFSELLESRPK
>FUSION-ENST00000489903.1:88451-ENST00000399240.5:1205205|2293
MLRFPCINSSDKWEIPVAPVLLGTS
>FUSION-ENST00000489903.1:88451-ENST00000399240.5:1205205|2761
SFSFMVYAIILLDYIYIFSPRK
>FUSION-ENST00000489903.1:88451-ENST00000399240.5:1205205|1707
MGVSLHKLSLPAAIHVR
>FUSION-ENST00000489903.1:88451-ENST00000399240.5:1205205|119
MYFKLLADFNDSLKLIFK
>FUSION-ENST00000489903.1:88451-ENST00000399240.5:1205205|4607
MNVYLIHRALLEG
>FUSION-ENST00000489903.1:88451-ENST00000399240.5:1205205|1761
HVGCHLHTSVGRCGNYELVFLT
>FUSION-ENST00000489903.1:88451-ENST00000399240.5:1205205|2449
MQKQITLVFLR
>ENST00000473508.1|SNV-745-G-A|1
VLVSGEPGSGK
>FUSION-ENST00000489903.1:88451-ENST00000399240.5:1205205|3839
MGLYTLSREPVICSK
>FUSION-ENST00000489903.1:88451-ENST00000399240.5:1205205|982
MARSPTPTHLSFLLHPLFH
>FUSION-ENST00000489903.1:88451-ENST00000399240.5:1205205|3905
MLRLGPHHTASS
>FUSION-ENST00000489903.1:88451-ENST00000399240.5:1205205|2485
SCCPGWSAMVR
>FUSION-ENST00000489903.1:88451-ENST00000399240.5:1205205|1855
YLGTAIR
>FUSION-ENST00000489903.1:88451-ENST00000399240.5:1205205|514
SSQPYTTSCDHNEWPGLCSNHR
>ENST00000471841.6|MNV-19855-AG-A|6
NFRILNKSLR
>FUSION-ENST00000489903.1:88451-ENST00000399240.5:1205205|3489
EGNASLFHLVAPFPPAFLR
>FUSION-ENST00000489903.1:88451-ENST00000399240.5:1205205|960
AWWATGFQEEVPR
>FUSION-ENST00000489903.1:88451-ENST00000399240.5:1205205|3232
MVTSVFLDVVETFK
>ENST00000231484.3|MNV-11920-GCT-G|9
MMQLLQLLLGFGAR
>FUSION-ENST00000489903.1:88451-ENST00000399240.5:1205205|3075
MTFCGSSESVVSKVMLGR
>FUSION-ENST00000489903.1:88451-ENST00000399240.5:1205205|2926
MLPRLISNSWAQRIHPPPPLK
>ENST00000360383.7|MNV-15695-CTGCATGGATAGCCTATGGACAT-C|3
VSTTKRWLLTSQQHS
>ENST00000604348.5|SNV-12377-G-A|1
SVTCTMFCQLAKTCPVQL
>FUSION-ENST00000489903.1:88451-ENST00000399240.5:1205205|924
ILKMCCMNSIKK
>FUSION-ENST00000489903.1:88451-ENST00000399240.5:1205205|3171
LVGSEGHEHSSVHNAVR
>FUSION-ENST00000489903.1:88451-ENST00000399240.5:1205205|4524
MGLKHTFPTYAV
>ENST00000298281.8|SNV-12515-A-G|3
FDGLRGQPGPRFER
>FUSION-ENST00000489903.1:88451-ENST00000399240.5:1205205|659
WSSGPRVATSPR
>ENST00000379238.7|SNV-59863-G-A|3
KNFTKENSENK
>FUSION-ENST00000489903.1:88451-ENST00000399240.5:1205205|3216
MSSMALLNFVYSYQWLREVC
>FUSION-ENST00000489903.1:88451-ENST00000399240.5:1205205|4182
MLPALFR
>FUSION-ENST00000489903.1:88451-ENST00000399240.5:1205205|966
MGCLGFLK
>FUSION-ENST00000489903.1:88451-ENST00000399240.5:1205205|3667
FEPRPSYSR
>FUSION-ENST00000489903.1:88451-ENST00000399240.5:1205205|2793
IYVVSHPHA
>ENST00000641123.1|SNV-1059-G-T|3
HALQRLLCSSFRDSTAGSPPP
>FUSION-ENST00000489903.1:88451-ENST00000399240.5:1205205|3355
MLQFKCKGFLLQIPSFLG
>FUSION-ENST00000489903.1:88451-ENST00000399240.5:1205205|1732
MGAGLSHAVLMIVNKAHK
>FUSION-ENST00000489903.1:88451-ENST00000399240.5:1205205|2501
LARHGGTHL
>ENST00000602369.3|SNV-32037-G-A|4
LKYLSIYNTGIRK
>ENST00000262207.9|SNV-32074-G-C|2
EGSDSYYPPR
>FUSION-ENST00000489903.1:88451-ENST00000399240.5:1205205|4584
GRPWVYIVYAESLGLISR
>FUSION-ENST00000489903.1:88451-ENST00000399240.5:1205205|4155
TEIISIIMK
>FUSION-ENST00000489903.1:88451-ENST00000399240.5:1205205|376
MTLVSKR
>ENST00000559816.1|SNV-13332-C-A|1
VNFDCTGFWVKDKYK
>FUSION-ENST00000489903.1:88451-ENST00000399240.5:1205205|3664
RLLRFHFTVK
>FUSION-ENST00000489903.1:88451-ENST00000399240.5:1205205|3814
TLFSSISAHPQMGR
>ENST00000640109.1|INDEL-100119-C-CA|4
KTQVTTK
>FUSION-ENST00000489903.1:88451-ENST00000399240.5:1205205|1407
MGLCHSGVLAVLPFFHTPPHH
>FUSION-ENST00000489903.1:88451-ENST00000399240.5:1205205|1449
LIMLANHFPLSSAQKYFR
>FUSION-ENST00000489903.1:88451-ENST00000399240.5:1205205|1217
MFVIYFISVNHFLLASFR
>FUSION-ENST00000489903.1:88451-ENST00000399240.5:1205205|3176
VRASTHK
>FUSION-ENST00000489903.1:88451-ENST00000399240.5:1205205|2494
AKRVLSHSAWICGK
>FUSION-ENST00000489903.1:88451-ENST00000399240.5:1205205|731
CPYMGQMK
>FUSION-ENST00000489903.1:88451-ENST00000399240.5:1205205|4265
MCVLQWSLLVDLHFISGIKGK
>FUSION-ENST00000489903.1:88451-ENST00000399240.5:1205205|2431
MGLSEVSLLFLPHFPLPPPCK
>FUSION-ENST00000489903.1:88451-ENST00000399240.5:1205205|1910
MCLYRQPRQTKPGLLQS
>ENST00000527805.5|SNV-26531-C-G|2
ESSDYSVACKR
>FUSION-ENST00000489903.1:88451-ENST00000399240.5:1205205|2251
VSILLTS
>FUSION-ENST00000489903.1:88451-ENST00000399240.5:1205205|1775
CPHIFIR
>FUSION-ENST00000489903.1:88451-ENST00000399240.5:1205205|4545
MSLLGKNRNIFK
>FUSION-ENST00000489903.1:88451-ENST00000399240.5:1205205|535
CFALYHFPVAKQILPVREQY
>FUSION-ENST00000489903.1:88451-ENST00000399240.5:1205205|1093
ECLSHPFSDFRKNPVPFK
>FUSION-ENST00000489903.1:88451-ENST00000399240.5:1205205|2827
HTVQARILK
>FUSION-ENST00000489903.1:88451-ENST00000399240.5:1205205|2237
CDPQCCR
>FUSION-ENST00000489903.1:88451-ENST00000399240.5:1205205|4515
MSQCLWVRNSGMA
>FUSION-ENST00000489903.1:88451-ENST00000399240.5:1205205|1973
DSCLASLFFINSLLR
>FUSION-ENST00000489903.1:88451-ENST00000399240.5:1205205|704
MEREQLLGIR
>FUSION-ENST00000489903.1:88451-ENST00000399240.5:1205205|1906
MALLDIALFCFFI
>ENST00000473989.8|INDEL-53004-C-CA|7
TRFYSDYTFFKSYCWSHR
>FUSION-ENST00000489903.1:88451-ENST00000399240.5:1205205|1113
AEISFQWTPTLRHCTSKAFC
>FUSION-ENST00000489903.1:88451-ENST00000399240.5:1205205|3778
AAGVAPVPETALNLTR
>FUSION-ENST00000489903.1:88451-ENST00000399240.5:1205205|1479
MMNTTDWVA
>FUSION-ENST00000489903.1:88451-ENST00000399240.5:1205205|4011
LGGEVFLLSPR
>FUSION-ENST00000489903.1:88451-ENST00000399240.5:1205205|273
REVKDTSYMAAAR
>FUSION-ENST00000489903.1:88451-ENST00000399240.5:1205205|3945
KTKMEHPNLLIF
>ENST00000424728.6|SNV-68163-C-T|2
SVDKMPPMHK
>ENST00000286452.5|SNV-26758-G-C|5
LQLELEKLQPDYEK
>FUSION-ENST00000489903.1:88451-ENST00000399240.5:1205205|3448
MSCPSSGR
>FUSION-ENST00000489903.1:88451-ENST00000399240.5:1205205|2688
MLNCNPQCWAWWEVTGSWG
>FUSION-ENST00000489903.1:88451-ENST00000399240.5:1205205|3208
IIFHSGM
>FUSION-ENST00000489903.1:88451-ENST00000399240.5:1205205|2629
RLQYSVIFCLPLEKQWVR
>FUSION-ENST00000489903.1:88451-ENST00000399240.5:1205205|2609
TLMRELSEGKIFPSVMVNTK
>ENST00000217740.4|SNV-26906-G-A|3
SERRPMFCPLCR
>FUSION-ENST00000489903.1:88451-ENST00000399240.5:1205205|992
CASKRQTLHM
>FUSION-ENST00000489903.1:88451-ENST00000399240.5:1205205|700
MNHELIL
>FUSION-ENST00000489903.1:88451-ENST00000399240.5:1205205|3551
SHRIEGVPSVAGWTLPICHRAV
>FUSION-ENST00000489903.1:88451-ENST00000399240.5:1205205|4684
MSRPAAMSNSWKLELGEEVTWLET
>FUSION-ENST00000489903.1:88451-ENST00000399240.5:1205205|4101
SRWWLTRML
>ENST00000473508.1|SNV-745-G-A|2
MVLVSGEPGSGK
>FUSION-ENST00000489903.1:88451-ENST00000399240.5:1205205|1598
MLIWDLELRFLNCT
>FUSION-ENST00000489903.1:88451-ENST00000399240.5:1205205|1010
HMGLENLAQGHTAKK
>ENST00000286398.11|SNV-5883-A-G|1
MYEYRKIAAQK
>FUSION-ENST00000489903.1:88451-ENST00000399240.5:1205205|4382
GIYQDSCR
>FUSION-ENST00000489903.1:88451-ENST00000399240.5:1205205|3643
MIGFCSR
>FUSION-ENST00000489903.1:88451-ENST00000399240.5:1205205|3804
TVPILWMESLRHLEVK
>FUSION-ENST00000489903.1:88451-ENST00000399240.5:1205205|4568
KCQSFHIQFSCERQFFPL
>FUSION-ENST00000489903.1:88451-ENST00000399240.5:1205205|970
VGFPKKSR
>FUSION-ENST00000489903.1:88451-ENST00000399240.5:1205205|1173
MSFNISMSVFQPTEIQLR
>FUSION-ENST00000489903.1:88451-ENST00000399240.5:1205205|2436
SFESWGRCPPCFSHGSE
>FUSION-ENST00000489903.1:88451-ENST00000399240.5:1205205|539
CFALYHFPVAK
>ENST00000618562.2|SNV-81402-T-C|2
QVHSIIRRPLPATLPQCQAANK
>ENST00000334444.11|MNV-58133-CACAGAA-C|3
KETSGSKSQDK
>ENST00000480854.1|SNV-97163-C-G|3
MLIFNWK
>FUSION-ENST00000489903.1:88451-ENST00000399240.5:1205205|2689
HPLITVVKPTFHPRE
>FUSION-ENST00000489903.1:88451-ENST00000399240.5:1205205|2364
AGAEVPSRR
>FUSION-ENST00000489903.1:88451-ENST00000399240.5:1205205|18
FSLIPQSETLIEVFRK
>FUSION-ENST00000489903.1:88451-ENST00000399240.5:1205205|1482
LLSWQWC
>FUSION-ENST00000489903.1:88451-ENST00000399240.5:1205205|1379
IIIIQGHR
>FUSION-ENST00000489903.1:88451-ENST00000399240.5:1205205|1095
ECLSHPFSDFR
>FUSION-ENST00000489903.1:88451-ENST00000399240.5:1205205|1827
NQCLKWTVQPCLLK
>FUSION-ENST00000489903.1:88451-ENST00000399240.5:1205205|2089
GGNEEEQNRQLNK
>FUSION-ENST00000489903.1:88451-ENST00000399240.5:1205205|97
EVPSPSGGVECRTVSAPLTSVSP
>FUSION-ENST00000489903.1:88451-ENST00000399240.5:1205205|3432
MPTHIGK
>FUSION-ENST00000489903.1:88451-ENST00000399240.5:1205205|4744
GITMAVCLGK
>ENST00000492581.5|SNV-148701-G-A|9
MGGKMEATPFKWFMEMCVQGYLAVR
>FUSION-ENST00000489903.1:88451-ENST00000399240.5:1205205|3375
GVLLVWNFI
>FUSION-ENST00000489903.1:88451-ENST00000399240.5:1205205|3761
EYRKQSLR
>FUSION-ENST00000489903.1:88451-ENST00000399240.5:1205205|1593
GWIKSLGHVK
>FUSION-ENST00000489903.1:88451-ENST00000399240.5:1205205|1528
PLFLDTIYQTTSVEFNKKPNPK
>FUSION-ENST00000489903.1:88451-ENST00000399240.5:1205205|90
QRLPVLKMQDCK
>FUSION-ENST00000489903.1:88451-ENST00000399240.5:1205205|4026
VTLRFNR
>FUSION-ENST00000489903.1:88451-ENST00000399240.5:1205205|995
VHTSTTLLYTSHR
>FUSION-ENST00000489903.1:88451-ENST00000399240.5:1205205|3093
CQVWSLPQSLEFPEGSSPR
>ENST00000583184.1|SNV-26902-G-A|1
SERRPMFL
>FUSION-ENST00000489903.1:88451-ENST00000399240.5:1205205|407
MTVLSNFKNICLNETDK
>FUSION-ENST00000489903.1:88451-ENST00000399240.5:1205205|143
SFQVGSYG
>FUSION-ENST00000489903.1:88451-ENST00000399240.5:1205205|3956
MYTLSHTCINICGVFGKINTLK
>ENST00000640109.1|INDEL-100119-C-CA|3
KTQVTTKLPIR
>ENST00000318238.9|INDEL-16554-A-AA|20
AQLQVNSTTYHAK
>FUSION-ENST00000489903.1:88451-ENST00000399240.5:1205205|798
MRFILKV
>FUSION-ENST00000489903.1:88451-ENST00000399240.5:1205205|1681
MVMNQPWK
>FUSION-ENST00000489903.1:88451-ENST00000399240.5:1205205|3423
DNAQSAHTGASLTHAINHHIF
>FUSION-ENST00000489903.1:88451-ENST00000399240.5:1205205|3437
LISSRNTR
>ENST00000559527.1|SNV-29008-A-G|2
MIAIFCIASAVSLYNCLAALIHK
>FUSION-ENST00000489903.1:88451-ENST00000399240.5:1205205|923
MCCMNSIK
>FUSION-ENST00000489903.1:88451-ENST00000399240.5:1205205|3225
RNTLVLEGLFFIIILL
>ENST00000522605.1|SNV-134772-C-T|1
QASPNTDWR
>FUSION-ENST00000489903.1:88451-ENST00000399240.5:1205205|2678
GVDSPLAILVIMSSFEIWLFK
>ENST00000518882.2|SNV-73767-C-T|1
ASEPGLFAVGEHTGEQASPNTDWR
>ENST00000543103.1|SNV-91682-G-A|2
GQLKRVEYEGPGEEWDGLK
>ENST00000403437.2|SNV-15645-G-T|6
KASEKLLASIDIYHTQYK
>FUSION-ENST00000489903.1:88451-ENST00000399240.5:1205205|1206
TNHFLHLKK
>FUSION-ENST00000489903.1:88451-ENST00000399240.5:1205205|2855
MYVIISLSCF
>FUSION-ENST00000489903.1:88451-ENST00000399240.5:1205205|1295
FLVIQHISSHAKKISYVTLK
>ENST00000318238.9|INDEL-16554-A-AA|9
SSISRSLFLGLPPVLARK
>ENST00000478923.1|SNV-61228-C-G|4
NSLRVILEASPGKLLWR
>FUSION-ENST00000489903.1:88451-ENST00000399240.5:1205205|861
MAVTRNNSDECPLALR
>FUSION-ENST00000489903.1:88451-ENST00000399240.5:1205205|3261
MLINVFLFCITKWPLK
>ENST00000251108.10|SNV-32682-C-A|4
KIYAGDVDVGKK
>FUSION-ENST00000489903.1:88451-ENST00000399240.5:1205205|1575
MERNPDR
>FUSION-ENST00000489903.1:88451-ENST00000399240.5:1205205|3569
DPPCENLRVLYLDKFNHR
>FUSION-ENST00000489903.1:88451-ENST00000399240.5:1205205|720
TVEPLCPPSGWRSPRWLGPTGSVS
>ENST00000261233.9|SNV-14550-G-A|1
LSSSWLDVHHIEKYVDQGKSGTR
>FUSION-ENST00000489903.1:88451-ENST00000399240.5:1205205|2315
GAWHLLLSRSFSCHVTRLLPLHLPP
>FUSION-ENST00000489903.1:88451-ENST00000399240.5:1205205|4108
MKWTQLAAFGAVPEILSIFSFVSVK
>FUSION-ENST00000489903.1:88451-ENST00000399240.5:1205205|1293
KISYVTLKAK
>FUSION-ENST00000489903.1:88451-ENST00000399240.5:1205205|2998
TWLIFCIFGR
>ENST00000417996.2|SNV-1997-T-C|5
LDSELKNMEDLVEDLK
>FUSION-ENST00000489903.1:88451-ENST00000399240.5:1205205|2451
TCSTCFSGRPLIQDVSHAAL
>FUSION-ENST00000489903.1:88451-ENST00000399240.5:1205205|388
MTSVVKCMNDSCVKEELVFSSM
>FUSION-ENST00000489903.1:88451-ENST00000399240.5:1205205|670
MPWGLVSQQPSLVEGRVDHR
>FUSION-ENST00000489903.1:88451-ENST00000399240.5:1205205|216
LLKSSNETILVRFHTADK
>ENST00000360909.7|SNV-163971-C-T|2
FFFEMSRINHYQQR
>FUSION-ENST00000489903.1:88451-ENST00000399240.5:1205205|564
MWSGLPVSM
>FUSION-ENST00000489903.1:88451-ENST00000399240.5:1205205|4310
MFMHADGVPGR
>FUSION-ENST00000489903.1:88451-ENST00000399240.5:1205205|474
ISCIVLMKLLL
>FUSION-ENST00000489903.1:88451-ENST00000399240.5:1205205|3390
VQAEEMVGTRASGR
>FUSION-ENST00000489903.1:88451-ENST00000399240.5:1205205|3538
PSTRKIIFVCPVR
>ENST00000344922.10|SNV-32596-A-G|1
QNMILSGEAIKYKDK
>FUSION-ENST00000489903.1:88451-ENST00000399240.5:1205205|1111
MSLPSFLR
>FUSION-ENST00000489903.1:88451-ENST00000399240.5:1205205|4080
VGSTLLCF
>FUSION-ENST00000489903.1:88451-ENST00000399240.5:1205205|980
SPTPTHLSFLLHPLFH
>FUSION-ENST00000489903.1:88451-ENST00000399240.5:1205205|2606
MRELSEGKIFPSVMVNTK
>FUSION-ENST00000489903.1:88451-ENST00000399240.5:1205205|3080
MIIINNK
>FUSION-ENST00000489903.1:88451-ENST00000399240.5:1205205|4296
MDRTNRIDR
>ENST00000442544.7|SNV-411991-G-T|5
GGNVLLDCSAESDRGVPVIKWNK
>FUSION-ENST00000489903.1:88451-ENST00000399240.5:1205205|3580
RESQSPLSR
>FUSION-ENST00000489903.1:88451-ENST00000399240.5:1205205|1292
ISYVTLK
>FUSION-ENST00000489903.1:88451-ENST00000399240.5:1205205|1955
RETTPMIQLPPPGPTLDMWGLSR
>ENST00000489003.5|MNV-9907-GTCTTGCTTAGAGT-G|3
DRLCPIRLR
>FUSION-ENST00000489903.1:88451-ENST00000399240.5:1205205|4064
AKSTCDGSYL
>FUSION-ENST00000489903.1:88451-ENST00000399240.5:1205205|1014
NLKHMGLENLAQGHTAKK
>FUSION-ENST00000489903.1:88451-ENST00000399240.5:1205205|522
HSHVPFSR
>FUSION-ENST00000489903.1:88451-ENST00000399240.5:1205205|951
NTSHQICSK
>FUSION-ENST00000489903.1:88451-ENST00000399240.5:1205205|274
AGEASESRREVK
>FUSION-ENST00000382713.10:423-ENST00000577772.5:159460|37
KLGFDILLGQHNDEMQELSGNIK
>FUSION-ENST00000489903.1:88451-ENST00000399240.5:1205205|1535
MIIDIFCKGKYL
>FUSION-ENST00000489903.1:88451-ENST00000399240.5:1205205|181
HSSLPTK
>FUSION-ENST00000489903.1:88451-ENST00000399240.5:1205205|4412
LCWLTRCSPPAVWPAS
>FUSION-ENST00000489903.1:88451-ENST00000399240.5:1205205|3060
VMGSLTCG
>ENST00000447752.2|INDEL-154387-G-GC|10
MPHPAPGARSNASSR
>FUSION-ENST00000489903.1:88451-ENST00000399240.5:1205205|3220
MKTSIGVTINRIIFHSGM
>FUSION-ENST00000489903.1:88451-ENST00000399240.5:1205205|1806
MDSPTLPS
>FUSION-ENST00000489903.1:88451-ENST00000399240.5:1205205|1715
MLKAPSLASGVFSLAQLLQFLIR
>FUSION-ENST00000489903.1:88451-ENST00000399240.5:1205205|1753
MDITFTRGSGVVFTAFLNLI
>FUSION-ENST00000489903.1:88451-ENST00000399240.5:1205205|2044
HLISDDQMEQNIRGSHGI
>FUSION-ENST00000489903.1:88451-ENST00000399240.5:1205205|155
SDGKNSK
>FUSION-ENST00000489903.1:88451-ENST00000399240.5:1205205|3662
LLRFHFTVKTR
>FUSION-ENST00000489903.1:88451-ENST00000399240.5:1205205|748
MFEQNQDR
>FUSION-ENST00000489903.1:88451-ENST00000399240.5:1205205|553
MAWPLLKPQTKAALQSVTPEAMAF
>FUSION-ENST00000489903.1:88451-ENST00000399240.5:1205205|2033
MEYRVFDFPGA
>FUSION-ENST00000489903.1:88451-ENST00000399240.5:1205205|3127
KVLPPDTHMAYSLTPPRSLPR
>FUSION-ENST00000489903.1:88451-ENST00000399240.5:1205205|2488
EFRSCCPGWSAMVRSR
>FUSION-ENST00000543216.5:811-ENST00000380008.2:5329|5
ALLGKECSMSGGSHDSLTGEHER
>FUSION-ENST00000489903.1:88451-ENST00000399240.5:1205205|1485
GSKNWDNNNIIV
>FUSION-ENST00000489903.1:88451-ENST00000399240.5:1205205|1185
PHIAAFFIRNHR
>FUSION-ENST00000489903.1:88451-ENST00000399240.5:1205205|1041
LSHLYSWQKYQLPVRSSAR
>FUSION-ENST00000489903.1:88451-ENST00000399240.5:1205205|1425
VTSTTLAVREYYFSK
>FUSION-ENST00000489903.1:88451-ENST00000399240.5:1205205|1354
MIEHHLAPGK
>FUSION-ENST00000489903.1:88451-ENST00000399240.5:1205205|1164
MSVFQPTEIQLRYRQISGSS
>FUSION-ENST00000489903.1:88451-ENST00000399240.5:1205205|1802
NVFFLIISFPDDS
>FUSION-ENST00000489903.1:88451-ENST00000399240.5:1205205|2687
LNCNPQCWAWWEVTGSWG
>FUSION-ENST00000489903.1:88451-ENST00000399240.5:1205205|1358
REMIEHHLAPGK
>FUSION-ENST00000489903.1:88451-ENST00000399240.5:1205205|285
MEFIINLNFSSLKMETS
>FUSION-ENST00000489903.1:88451-ENST00000399240.5:1205205|98
EVPSPSGGVECR
>FUSION-ENST00000489903.1:88451-ENST00000399240.5:1205205|3146
MLAWACEDVARSALSRFSSSSR
>FUSION-ENST00000489903.1:88451-ENST00000399240.5:1205205|2910
SSSHYPVSRYSSVLICCS
>FUSION-ENST00000489903.1:88451-ENST00000399240.5:1205205|504
MVRASAWHPARPPTAR
>FUSION-ENST00000489903.1:88451-ENST00000399240.5:1205205|3669
DGVTEASGGEVTCPCCTAKLEEGAR
>ENST00000261332.11|SNV-8192-C-G|1
SYSQSSNVFRHQRR
>FUSION-ENST00000489903.1:88451-ENST00000399240.5:1205205|3970
SSSLPTFSPVLGIR
>FUSION-ENST00000489903.1:88451-ENST00000399240.5:1205205|93
MCLLDRQRLPVLK
>FUSION-ENST00000489903.1:88451-ENST00000399240.5:1205205|2804
RNLLDNYGIR
>ENST00000389561.7|SNV-100502-C-T|5
MTAGKRSSPIKPLLGMNPFQK
>FUSION-ENST00000489903.1:88451-ENST00000399240.5:1205205|962
MGCLGFLKAWWATGFQEEVPRENK
>FUSION-ENST00000489903.1:88451-ENST00000399240.5:1205205|2945
TGLWLVLCFSFRK
>FUSION-ENST00000489903.1:88451-ENST00000399240.5:1205205|362
SGFGVTNIFCLAK
>FUSION-ENST00000489903.1:88451-ENST00000399240.5:1205205|1770
MGSADLILNLLLLLLLLLLFFETR
>FUSION-ENST00000489903.1:88451-ENST00000399240.5:1205205|3120
MAYSLTPPRSLPR
>ENST00000471841.6|MNV-19855-AG-A|10
DFMQDYR
>FUSION-ENST00000489903.1:88451-ENST00000399240.5:1205205|3055
CPHSLLLQRHR
>FUSION-ENST00000489903.1:88451-ENST00000399240.5:1205205|1000
WNTRFRPRWPGSR
>ENST00000360909.7|SNV-163971-C-T|5
ADRFFFEMSR
>FUSION-ENST00000489903.1:88451-ENST00000399240.5:1205205|2912
SSSHYPVSR
>FUSION-ENST00000489903.1:88451-ENST00000399240.5:1205205|601
SLAFSPLTT
>ENST00000567107.6|SNV-6316-A-T|4
MQEQEEKIWELEEKIR
>FUSION-ENST00000489903.1:88451-ENST00000399240.5:1205205|1166
MSVFQPTEIQLRYR
>ENST00000493328.5|SNV-11536-G-A|4
LKIGGMSSVNERPIETF
>FUSION-ENST00000489903.1:88451-ENST00000399240.5:1205205|3535
IIFVCPVR
>FUSION-ENST00000489903.1:88451-ENST00000399240.5:1205205|328
MHGEGWDREPTGLSVDLQGT
>FUSION-ENST00000489903.1:88451-ENST00000399240.5:1205205|3413
MRCAHYIFIYVFICSFNK
>FUSION-ENST00000489903.1:88451-ENST00000399240.5:1205205|1845
FSPVQLSLLLEKRELETR
>FUSION-ENST00000489903.1:88451-ENST00000399240.5:1205205|1763
SQSVTQAGVQWHDLSSLQPRPPGLK
>FUSION-ENST00000489903.1:88451-ENST00000399240.5:1205205|120
YFKLLADFNDSLK
>FUSION-ENST00000489903.1:88451-ENST00000399240.5:1205205|3344
MYFNIYIFTFPWL
>FUSION-ENST00000489903.1:88451-ENST00000399240.5:1205205|782
YHRFVQEQFK
>FUSION-ENST00000489903.1:88451-ENST00000399240.5:1205205|1422
MYFWEEFISAK
>ENST00000340360.10|MNV-42817-CGAG-C|2
IPYLQQVQLYDSVDWNGGR
>FUSION-ENST00000489903.1:88451-ENST00000399240.5:1205205|2802
RMKSQLSDFLK
>FUSION-ENST00000489903.1:88451-ENST00000399240.5:1205205|2385
MRSVEVAPGSCSAE
>FUSION-ENST00000257745.8:67608-ENST00000518883.6:16318|1
GTEITIAFDFDYGN
>FUSION-ENST00000489903.1:88451-ENST00000399240.5:1205205|1658
TFHDFMCYKSCGILIQTPR
>ENST00000398776.2|MNV-24194-GTTA-G|3
ECDQDHSGTLNSYEMRLVEKAGIK
>ENST00000479422.1|SNV-8044-G-T|2
SESILPQQTPAPAVEEAEEEVKK
>FUSION-ENST00000489903.1:88451-ENST00000399240.5:1205205|847
MHSFEMQTDLQNLLIKYKFSGK
>FUSION-ENST00000489903.1:88451-ENST00000399240.5:1205205|1207
MTNHFLHLKK
>ENST00000528443.6|SNV-675-C-T|5
EVRFSDEPPEVYGDFESLVAK
>FUSION-ENST00000489903.1:88451-ENST00000399240.5:1205205|4697
IQWLRGR
>FUSION-ENST00000489903.1:88451-ENST00000399240.5:1205205|4559
CQSFHIQFSCER
>FUSION-ENST00000489903.1:88451-ENST00000399240.5:1205205|4743
GITMAVCLGKLPGMLSR
>FUSION-ENST00000489903.1:88451-ENST00000399240.5:1205205|4480
NVSSWEKQK
>FUSION-ENST00000489903.1:88451-ENST00000399240.5:1205205|728
MCHIISPLQR
>FUSION-ENST00000489903.1:88451-ENST00000399240.5:1205205|3648
KQMIGFCSR
>FUSION-ENST00000489903.1:88451-ENST00000399240.5:1205205|571
WLWKERTNK
>FUSION-ENST00000489903.1:88451-ENST00000399240.5:1205205|3938
GFLNYTYFYLYIEKIIVSVY
>ENST00000380151.3|MNV-20607-GG-G|11
FSGKRGGFLGSFQK
>FUSION-ENST00000489903.1:88451-ENST00000399240.5:1205205|4257
GEVMPCAAEK
>FUSION-ENST00000489903.1:88451-ENST00000399240.5:1205205|2154
MGFTMLARLVWNS
>FUSION-ENST00000489903.1:88451-ENST00000399240.5:1205205|2301
CNFQPCGLR
>ENST00000442668.7|SNV-10331-A-G|7
KSNVESALSR
>FUSION-ENST00000489903.1:88451-ENST00000399240.5:1205205|2523
MYHILVLSVPKK
>ENST00000219084.10|SNV-269784-C-T|1
KTAQMRV
>FUSION-ENST00000489903.1:88451-ENST00000399240.5:1205205|4540
MLCKFQSS
>FUSION-ENST00000489903.1:88451-ENST00000399240.5:1205205|2238
FKCDPQCCREAWWEMFGSR
>ENST00000625458.1|SNV-11576-G-A|4
MIISAMAMANVK
>ENST00000268489.10|SNV-933840-A-G|4
EKHPEPGGSCVYCRSGQPHPR
>FUSION-ENST00000489903.1:88451-ENST00000399240.5:1205205|993
VHTSTTLLYTSHRCASKR
>FUSION-ENST00000489903.1:88451-ENST00000399240.5:1205205|3418
MYSSEVLNIKYIHIVV
>FUSION-ENST00000489903.1:88451-ENST00000399240.5:1205205|4418
LSGVSSYKSTNPIILGPHPSDLL
>FUSION-ENST00000489903.1:88451-ENST00000399240.5:1205205|390
MTSVVKCMNDSCVK
>ENST00000347580.8|SNV-4322-C-A|7
SIIKEGIESQASYKIVIEGK
>FUSION-ENST00000489903.1:88451-ENST00000399240.5:1205205|3766
MLPVHPGPPFRLPPRIPVR
>ENST00000347580.8|SNV-4322-C-A|5
EGIESQASYKIVIEGKQYTVNLMQK
>FUSION-ENST00000489903.1:88451-ENST00000399240.5:1205205|801
LYFCIFYLPCRNIFASNVCPQP
>FUSION-ENST00000489903.1:88451-ENST00000399240.5:1205205|1488
THLLFCRGSK
>FUSION-ENST00000671543.1:54171-ENST00000428376.6:864|7
QGRERWSQR
>FUSION-ENST00000489903.1:88451-ENST00000399240.5:1205205|1319
MGCKVYLSETVFK
>FUSION-ENST00000489903.1:88451-ENST00000399240.5:1205205|702
MEREQLLGIRYSVQR
>FUSION-ENST00000489903.1:88451-ENST00000399240.5:1205205|1279
SLRLGCQHG
>ENST00000423738.4|SNV-72764-G-T|3
VRGNWNAVSKAGAWMDTR
>ENST00000423902.7|MNV-174357-TC-T|4
TDYHILNDPELSFWMHIK
>FUSION-ENST00000567887.5:168788-ENST00000272164.6:22413|6
GRDAGGGR
>ENST00000452027.3|SNV-19471-T-C|3
SHSRSRSHR
>FUSION-ENST00000489903.1:88451-ENST00000399240.5:1205205|3579
ESQSPLSR
>FUSION-ENST00000489903.1:88451-ENST00000399240.5:1205205|696
YSVQRCVPTF
>FUSION-ENST00000489903.1:88451-ENST00000399240.5:1205205|1357
REMIEHHLAPGKR
>FUSION-ENST00000489903.1:88451-ENST00000399240.5:1205205|3358
MYIGKSLF
>FUSION-ENST00000489903.1:88451-ENST00000399240.5:1205205|3805
MTVPILWMESLRHLEVK
>FUSION-ENST00000489903.1:88451-ENST00000399240.5:1205205|2167
PDWFCLFVCLILVEMGSHLLPR
>FUSION-ENST00000489903.1:88451-ENST00000399240.5:1205205|87
MQDCKHTHSLSK
>FUSION-ENST00000489903.1:88451-ENST00000399240.5:1205205|141
IEVFHIPSSQIIIMK
>FUSION-ENST00000489903.1:88451-ENST00000399240.5:1205205|330
MHGEGWDR
>FUSION-ENST00000489903.1:88451-ENST00000399240.5:1205205|4328
QCLDTGTR
>FUSION-ENST00000489903.1:88451-ENST00000399240.5:1205205|1863
AFFRTNSKTFR
>ENST00000307552.3|SNV-4-G-A|3
MKGINKTAK
>FUSION-ENST00000489903.1:88451-ENST00000399240.5:1205205|4733
LPGMLSRAAIVR
>ENST00000458311.6|SNV-22795-C-A|3
HSWQGPK
>FUSION-ENST00000489903.1:88451-ENST00000399240.5:1205205|4416
KLCWLTR
>FUSION-ENST00000489903.1:88451-ENST00000399240.5:1205205|4539
LCKFQSS
>FUSION-ENST00000489903.1:88451-ENST00000399240.5:1205205|3543
LHYQLLELCLVYSRCINTYLA
>FUSION-ENST00000489903.1:88451-ENST00000399240.5:1205205|436
MEGCVNECEPEGLGSTSGAK
>ENST00000492581.5|SNV-148701-G-A|2
MCVQGYLAVR
>FUSION-ENST00000489903.1:88451-ENST00000399240.5:1205205|2243
RQLPLSLDSPFHLYAALK
>FUSION-ENST00000489903.1:88451-ENST00000399240.5:1205205|4740
MAVCLGKLPGMLSR
>FUSION-ENST00000489903.1:88451-ENST00000399240.5:1205205|4259
VHFQKGEVMPCAAEK
>FUSION-ENST00000489903.1:88451-ENST00000399240.5:1205205|292
MGMMEFIINLNFSSLK
>ENST00000379674.4|SNV-4894-G-T|1
LCSSWRGCGSWRGCGSWR
>FUSION-ENST00000489903.1:88451-ENST00000399240.5:1205205|1026
YGNIFTSSRD
>ENST00000406606.7|SNV-222210-C-T|4
SASRVSSR
>FUSION-ENST00000489903.1:88451-ENST00000399240.5:1205205|2012
EMEQDDCFICLHNGIHGAFSQIFLK
>FUSION-ENST00000489903.1:88451-ENST00000399240.5:1205205|283
EFIINLNFSSLKMETS
>FUSION-ENST00000489903.1:88451-ENST00000399240.5:1205205|799
MSGSIVY
>ENST00000461549.1|SNV-56780-C-G|3
MSGASQR
>ENST00000442544.7|SNV-411991-G-T|3
GVPVIKWNKDGIHLALGMDER
>FUSION-ENST00000489903.1:88451-ENST00000399240.5:1205205|3624
VAGVLALFGIVS
>ENST00000295113.5|SNV-557-G-C|2
ADFPMDSSNGNCRGASSER
>ENST00000651507.1|SNV-15560-T-A|9
NVFHCEAHRILYICERQFLR
>FUSION-ENST00000489903.1:88451-ENST00000399240.5:1205205|4751
SSAFSAWLWVHK
>FUSION-ENST00000489903.1:88451-ENST00000399240.5:1205205|4650
EGCALMSNSR
>FUSION-ENST00000489903.1:88451-ENST00000399240.5:1205205|1991
MEFMEHSVR
>FUSION-ENST00000489903.1:88451-ENST00000399240.5:1205205|3404
QSNIFALVECTFSWER
>ENST00000399151.3|INDEL-94390-C-CA|2
TIRQKNFR
>FUSION-ENST00000489903.1:88451-ENST00000399240.5:1205205|4321
FESRKHPAQEK
>ENST00000341594.9|SNV-320939-T-C|1
EQHILHQTLLEESK
>FUSION-ENST00000489903.1:88451-ENST00000399240.5:1205205|2723
MTRIILTVF
>FUSION-ENST00000489903.1:88451-ENST00000399240.5:1205205|1150
MAGMGLGRRGPR
>ENST00000381486.7|SNV-151917-C-G|2
AREVQEPFSR
>ENST00000347580.8|SNV-4322-C-A|6
EGIESQASYKIVIEGK
>FUSION-ENST00000489903.1:88451-ENST00000399240.5:1205205|1733
GAGLSHAVLMIVNK
>FUSION-ENST00000489903.1:88451-ENST00000399240.5:1205205|1716
SHPANHGIILNISQASYHFICMYL
>FUSION-ENST00000489903.1:88451-ENST00000399240.5:1205205|4248
ETSSPFIK
>ENST00000380151.3|MNV-20607-GG-G|7
GFVITDLLLATPWGLGKPRK
>FUSION-ENST00000489903.1:88451-ENST00000399240.5:1205205|1382
NHLVDAFSNSKAD
>ENST00000268138.12|SNV-27348-A-C|1
NALIRPKSIAEVSQNLRQIEIPK
>FUSION-ENST00000489903.1:88451-ENST00000399240.5:1205205|1926
MICASSFAR
>FUSION-ENST00000489903.1:88451-ENST00000399240.5:1205205|1988
EFMEHSVRFS
>FUSION-ENST00000489903.1:88451-ENST00000399240.5:1205205|2460
SPLSGSCEPCGLCIQR
>FUSION-ENST00000489903.1:88451-ENST00000399240.5:1205205|2211
MWPSRSL
>FUSION-ENST00000489903.1:88451-ENST00000399240.5:1205205|1114
AEISFQWTPTLRHCTSK
>ENST00000318238.9|INDEL-16554-A-AA|17
KTTPRGLAICR
>ENST00000541058.1|SNV-12668-G-T|1
ILKLLEDKN
>ENST00000287814.5|INDEL-138-G-GG|1
LLALLRAPGAG
>FUSION-ENST00000489903.1:88451-ENST00000399240.5:1205205|1627
MEGNKFIALLVM
>FUSION-ENST00000489903.1:88451-ENST00000399240.5:1205205|2003
VWGRSGSAPLWLMQSHGR
>FUSION-ENST00000489903.1:88451-ENST00000399240.5:1205205|2045
HLISDDQMEQNIR
>FUSION-ENST00000489903.1:88451-ENST00000399240.5:1205205|1285
KINVKLH
>FUSION-ENST00000489903.1:88451-ENST00000399240.5:1205205|3959
QKFCLPFS
>FUSION-ENST00000489903.1:88451-ENST00000399240.5:1205205|2471
MLLYNLNSYCLR
>FUSION-ENST00000489903.1:88451-ENST00000399240.5:1205205|2189
WGRDTVK
>FUSION-ENST00000489903.1:88451-ENST00000399240.5:1205205|4218
MNCLETPAGVWK
>FUSION-ENST00000489903.1:88451-ENST00000399240.5:1205205|2575
FVPLHPSWGNRVRPCLK
>FUSION-ENST00000489903.1:88451-ENST00000399240.5:1205205|2025
MSLQSKSVLHEVFIDFWPKR
>FUSION-ENST00000489903.1:88451-ENST00000399240.5:1205205|2484
SCCPGWSAMVRSR
>FUSION-ENST00000489903.1:88451-ENST00000399240.5:1205205|4345
KCFILYIKYPIYVIHVTGAPSR
>FUSION-ENST00000489903.1:88451-ENST00000399240.5:1205205|624
ESVCSALLGLLNCRHGNRVCVW
>FUSION-ENST00000489903.1:88451-ENST00000399240.5:1205205|3440
GGRLPPFVLLPFVLFRPPAD
>FUSION-ENST00000489903.1:88451-ENST00000399240.5:1205205|81
MLHCSVFYTFLEYMR
>FUSION-ENST00000489903.1:88451-ENST00000399240.5:1205205|2639
MSLILQLMELSQKEGTWCRSYR
>FUSION-ENST00000489903.1:88451-ENST00000399240.5:1205205|2780
SVQLPLPCK
>FUSION-ENST00000489903.1:88451-ENST00000399240.5:1205205|3910
WLVAAELGCTGSSLIHGR
>FUSION-ENST00000489903.1:88451-ENST00000399240.5:1205205|83
HTHSLSK
>ENST00000616390.1|SNV-703790-G-A|6
RSCGQSSR
>FUSION-ENST00000489903.1:88451-ENST00000399240.5:1205205|2630
RLQYSVIFCLPLEK
>ENST00000442668.7|SNV-10331-A-G|5
SNVESALSR
>FUSION-ENST00000489903.1:88451-ENST00000399240.5:1205205|885
MLVRLVSNS
>FUSION-ENST00000489903.1:88451-ENST00000399240.5:1205205|4629
MCFELLK
>FUSION-ENST00000489903.1:88451-ENST00000399240.5:1205205|3180
MCVCVCNNKLCVCVCVCV
>FUSION-ENST00000489903.1:88451-ENST00000399240.5:1205205|711
PGVFEEHGFPNK
>FUSION-ENST00000489903.1:88451-ENST00000399240.5:1205205|2338
ALGLLRATGKQAQVHAACWFCPSNS
>FUSION-ENST00000489903.1:88451-ENST00000399240.5:1205205|4435
HRLGGLSNR
>FUSION-ENST00000489903.1:88451-ENST00000399240.5:1205205|3609
ASSIMLK
>FUSION-ENST00000489903.1:88451-ENST00000399240.5:1205205|2976
PCTLGKALLSGRVS
>FUSION-ENST00000489903.1:88451-ENST00000399240.5:1205205|84
QDCKHTHSLSKHHPG
>FUSION-ENST00000489903.1:88451-ENST00000399240.5:1205205|3373
LTSITIEEFCLSGTLYK
>ENST00000358731.9|SNV-56723-G-A|1
TEIQGIQSPDVPEQFSDINLSK
>FUSION-ENST00000489903.1:88451-ENST00000399240.5:1205205|2774
MTPFGVTSGPLTHR
>FUSION-ENST00000489903.1:88451-ENST00000399240.5:1205205|291
GMMEFIINLNFSSLK
>FUSION-ENST00000489903.1:88451-ENST00000399240.5:1205205|4256
GEVMPCAAEKLLL
>FUSION-ENST00000489903.1:88451-ENST00000399240.5:1205205|4471
MLLWDSAAAGTQAVM
>ENST00000361028.5|SNV-8104-C-T|3
FENDMSKFARCGETR
>FUSION-ENST00000489903.1:88451-ENST00000399240.5:1205205|3554
MSHRIEGVPSVAGWTLPICHR
>FUSION-ENST00000489903.1:88451-ENST00000399240.5:1205205|2495
YQQKKVF
>FUSION-ENST00000489903.1:88451-ENST00000399240.5:1205205|2939
EMGDWGLF
>FUSION-ENST00000489903.1:88451-ENST00000399240.5:1205205|2969
VPDALKLGLTSQESK
>FUSION-ENST00000489903.1:88451-ENST00000399240.5:1205205|1481
MSYLQLGIS
>ENST00000286452.5|SNV-26758-G-C|6
DLNQKLQLELEKLQPDYEK
>FUSION-ENST00000489903.1:88451-ENST00000399240.5:1205205|1644
LTEPGCSCCFLSPLHPHYVSSR
>FUSION-ENST00000489903.1:88451-ENST00000399240.5:1205205|2555
LRLEETLEMVK
>FUSION-ENST00000489903.1:88451-ENST00000399240.5:1205205|3823
MMNRWVCTLLAESQ
>ENST00000461549.1|SNV-56780-C-G|2
MSGASQREGVSPR
>ENST00000495210.1|SNV-32596-A-G|6
MILSGEAIK
>ENST00000371485.8|SNV-18851-A-G|1
EVYVEGLLAKIFELEKK
>ENST00000528443.6|SNV-675-C-T|3
FSDEPPEVYGDFESLVAK
>ENST00000651507.1|SNV-15560-T-A|8
ILYICER
>FUSION-ENST00000489903.1:88451-ENST00000399240.5:1205205|1211
FVLSSLRQLLK
>FUSION-ENST00000489903.1:88451-ENST00000399240.5:1205205|1306
VPASGEGHR
>ENST00000373079.4|SNV-668-C-T|6
NIQDECDKVDTLFLKAIHDFER
>ENST00000545425.2|MNV-3833-CG-C|1
AIQQAPARCSR
>ENST00000251108.10|SNV-120-G-A|2
AGQMQNLESAR
>FUSION-ENST00000489903.1:88451-ENST00000399240.5:1205205|2615
VEIWQGK
>FUSION-ENST00000489903.1:88451-ENST00000399240.5:1205205|2703
MVSAKNLSIYIKSVFK
>FUSION-ENST00000489903.1:88451-ENST00000399240.5:1205205|4244
AVPFISSVR
>FUSION-ENST00000489903.1:88451-ENST00000399240.5:1205205|4210
FKMYLSN
>FUSION-ENST00000489903.1:88451-ENST00000399240.5:1205205|493
SSTGRNETGRSWLR
>FUSION-ENST00000489903.1:88451-ENST00000399240.5:1205205|54
IATSGINGLMLLCSVSKAR
>FUSION-ENST00000489903.1:88451-ENST00000399240.5:1205205|4316
AGCCGLSL
>FUSION-ENST00000489903.1:88451-ENST00000399240.5:1205205|2698
NLSIYIK
>ENST00000478029.1|SNV-34900-A-T|4
MEKSGSCFGNLIRMEHVK
>ENST00000459958.2|SNV-11536-T-C|2
KADLTALSLPR
>FUSION-ENST00000489903.1:88451-ENST00000399240.5:1205205|3721
MPHASSPR
>FUSION-ENST00000489903.1:88451-ENST00000399240.5:1205205|3549
IEGVPSVAGWTLPICHRAV
>ENST00000286349.4|SNV-4713-T-G|2
QEHGYLKWR
>FUSION-ENST00000489903.1:88451-ENST00000399240.5:1205205|677
MVMEIAGKST
>FUSION-ENST00000489903.1:88451-ENST00000399240.5:1205205|2500
MVFKKNLYSYYTY
>FUSION-ENST00000489903.1:88451-ENST00000399240.5:1205205|2083
MGQIWECPTLVNAVTWK
>FUSION-ENST00000489903.1:88451-ENST00000399240.5:1205205|199
HFLHGGSK
>FUSION-ENST00000489903.1:88451-ENST00000399240.5:1205205|1765
NKNFNNTWSSPER
>ENST00000504830.6|SNV-330938-C-A|2
VECSTQMDSDCAAIQRPDPEK
>FUSION-ENST00000489903.1:88451-ENST00000399240.5:1205205|2611
HGNRTLMRELSEGK
>ENST00000372390.8|SNV-62595-A-G|1
GLVKNHLMYAVREEVEILK
>FUSION-ENST00000489903.1:88451-ENST00000399240.5:1205205|1656
CYKSCGILIQTPR
>ENST00000242323.8|SNV-56780-C-G|1
HMSGASQREGVSPR
>FUSION-ENST00000489903.1:88451-ENST00000399240.5:1205205|4181
MLPALFRIQIGER
>FUSION-ENST00000489903.1:88451-ENST00000399240.5:1205205|763
MDDELMIWSGISSIFVVFSLK
>FUSION-ENST00000489903.1:88451-ENST00000399240.5:1205205|4642
FTLLQMNENFY
>FUSION-ENST00000489903.1:88451-ENST00000399240.5:1205205|62
MTKVLTSPLSSRNLHFVPVCLQACR
>FUSION-ENST00000489903.1:88451-ENST00000399240.5:1205205|3383
MGIEEYSVVFCINQGSPGK
>FUSION-ENST00000489903.1:88451-ENST00000399240.5:1205205|396
IQENYPK
>ENST00000541110.5|SNV-208692-T-G|3
DFIFVQKMGK
>FUSION-ENST00000671543.1:54171-ENST00000428376.6:864|16
SEGRLCWK
>FUSION-ENST00000489903.1:88451-ENST00000399240.5:1205205|950
MGSSWAAWAS
>ENST00000340360.10|MNV-42817-CGAG-C|1
IPYLQQVQLYDSVDWNGGRGSPHK
>FUSION-ENST00000489903.1:88451-ENST00000399240.5:1205205|921
CCMNSIK
>FUSION-ENST00000489903.1:88451-ENST00000399240.5:1205205|2269
MWTQGMLVAICSGR
>FUSION-ENST00000489903.1:88451-ENST00000399240.5:1205205|3007
MHCDTFPSVL
>FUSION-ENST00000489903.1:88451-ENST00000399240.5:1205205|1066
MTVQFWR
>FUSION-ENST00000489903.1:88451-ENST00000399240.5:1205205|53
IATSGINGLMLLCSVSKARLLSFK
>ENST00000471841.6|MNV-19855-AG-A|14
GCQKVVWHLLKDFMQDYR
>FUSION-ENST00000489903.1:88451-ENST00000399240.5:1205205|4246
IISTVESR
>FUSION-ENST00000489903.1:88451-ENST00000399240.5:1205205|3192
SRNNHSLIPFRR
>FUSION-ENST00000489903.1:88451-ENST00000399240.5:1205205|3229
VTSVFLDVVETFKK
>FUSION-ENST00000489903.1:88451-ENST00000399240.5:1205205|1742
MYFLNITK
>FUSION-ENST00000489903.1:88451-ENST00000399240.5:1205205|3475
YLDPGENKAISLLSWSAHFHGRDR
>FUSION-ENST00000489903.1:88451-ENST00000399240.5:1205205|239
RTLETQICSIPLTF
>FUSION-ENST00000489903.1:88451-ENST00000399240.5:1205205|974
MKYAKVGFPK
>FUSION-ENST00000489903.1:88451-ENST00000399240.5:1205205|3658
MSHRARPTLLL
>FUSION-ENST00000489903.1:88451-ENST00000399240.5:1205205|171
MAGFHLTSGSLRAVPVCP
>FUSION-ENST00000489903.1:88451-ENST00000399240.5:1205205|4570
RQIMHLASQNLFSGRR
>FUSION-ENST00000489903.1:88451-ENST00000399240.5:1205205|4469
MGSSCKYR
>FUSION-ENST00000489903.1:88451-ENST00000399240.5:1205205|3297
AFAASYKF
>FUSION-ENST00000489903.1:88451-ENST00000399240.5:1205205|4598
MLLPATSGFSSLRTIT
>FUSION-ENST00000489903.1:88451-ENST00000399240.5:1205205|2387
QGSFLLK
>FUSION-ENST00000489903.1:88451-ENST00000399240.5:1205205|1967
MSHKNQQS
>FUSION-ENST00000489903.1:88451-ENST00000399240.5:1205205|4728
LSRAAIVRNSGSY
>ENST00000368725.3|SNV-1673-G-A|2
NIPLGEKVMLDIVAMFHQYSGDDGR
>FUSION-ENST00000489903.1:88451-ENST00000399240.5:1205205|3223
MRQFGYF
>FUSION-ENST00000489903.1:88451-ENST00000399240.5:1205205|2563
MLVRLVSNSRLQVICLPRPPK
>ENST00000039989.9|INDEL-91281-C-CG|5
GESVNRGITK
>FUSION-ENST00000489903.1:88451-ENST00000399240.5:1205205|4505
EDSFSTDQGAGS
>FUSION-ENST00000489903.1:88451-ENST00000399240.5:1205205|111
MEFAQVHARR
>ENST00000393951.6|SNV-745-G-A|1
FTFLEQLESNPTGMVLVSGEPGSGK
>ENST00000367256.9|SNV-320939-T-C|3
EFCKPASGTTYFASDPARR
>FUSION-ENST00000489903.1:88451-ENST00000399240.5:1205205|4291
MPVIQVK
>ENST00000262207.9|SNV-32074-G-C|1
EGSDSYYPPREEETNEIER
>FUSION-ENST00000489903.1:88451-ENST00000399240.5:1205205|2814
QNPVLLLGNRR
>FUSION-ENST00000489903.1:88451-ENST00000399240.5:1205205|3003
PWCYPRPGVK
>FUSION-ENST00000489903.1:88451-ENST00000399240.5:1205205|1689
FRFIGYLFHHK
>FUSION-ENST00000489903.1:88451-ENST00000399240.5:1205205|3572
MDPPCENLRVLYLDK
>FUSION-ENST00000313806.9:88451-ENST00000399240.5:1205205|3
RPPGCSAADPSGLGRGDGAPR
>FUSION-ENST00000489903.1:88451-ENST00000399240.5:1205205|2171
FNAVLEAFSCFPALGADKPALC
>FUSION-ENST00000489903.1:88451-ENST00000399240.5:1205205|1747
EVVKCIQK
>FUSION-ENST00000489903.1:88451-ENST00000399240.5:1205205|198
HFLHGGSKGK
>FUSION-ENST00000489903.1:88451-ENST00000399240.5:1205205|4094
ILLSPLNNK
>ENST00000380151.3|MNV-20607-GG-G|9
GGFLGSFQK
>FUSION-ENST00000489903.1:88451-ENST00000399240.5:1205205|3207
MSIFFASNASCLK
>FUSION-ENST00000489903.1:88451-ENST00000399240.5:1205205|2583
LPGSSDSPASASRVAGIIGMHHHAR
>FUSION-ENST00000489903.1:88451-ENST00000399240.5:1205205|2327
ISMQFLQWM
>FUSION-ENST00000489903.1:88451-ENST00000399240.5:1205205|2839
LFEPGRLR
>ENST00000498709.1|SNV-2356-G-A|6
RAPWEELESVSPR
>FUSION-ENST00000489903.1:88451-ENST00000399240.5:1205205|4497
MELLIVLTFYDTHKMPVR
>FUSION-ENST00000489903.1:88451-ENST00000399240.5:1205205|739
YNHVTTIPWHLQHNFRSGR
>ENST00000471841.6|MNV-19855-AG-A|17
KHRGCQK
>FUSION-ENST00000489903.1:88451-ENST00000399240.5:1205205|3516
RAVLFQECV
>ENST00000286355.10|SNV-97459-C-T|1
YENVSILFVDVK
>FUSION-ENST00000489903.1:88451-ENST00000399240.5:1205205|2914
NLCMSSSHYPVSRYSSVLICCS
>ENST00000273353.4|SNV-145666-G-C|4
QQHELNEVKERPEVAESQVNKLK
>FUSION-ENST00000489903.1:88451-ENST00000399240.5:1205205|1008
MGLENLAQGHTAK
>ENST00000273353.4|SNV-145666-G-C|1
ERPEVAESQVNKLKIK
>FUSION-ENST00000489903.1:88451-ENST00000399240.5:1205205|3681
MMNFSHHLCHTHSVPVTR
>FUSION-ENST00000489903.1:88451-ENST00000399240.5:1205205|2168
MPDWFCLFVCLILVEMGSHLLPR
>FUSION-ENST00000489903.1:88451-ENST00000399240.5:1205205|2898
MNELAAPLETKSYN
>FUSION-ENST00000489903.1:88451-ENST00000399240.5:1205205|1949
MWGLSRLQFMVR
>FUSION-ENST00000489903.1:88451-ENST00000399240.5:1205205|1525
NTLGWRGTLIETSR
>FUSION-ENST00000489903.1:88451-ENST00000399240.5:1205205|1276
MPYSRCLKQ
>ENST00000478972.2|SNV-47542-T-C|1
SNVCQPTEFIPRHNIEGIFTFVDHR
>FUSION-ENST00000489903.1:88451-ENST00000399240.5:1205205|226
MQVKKTHL
>FUSION-ENST00000489903.1:88451-ENST00000399240.5:1205205|674
EIAGKST
>FUSION-ENST00000489903.1:88451-ENST00000399240.5:1205205|672
MPWGLVSQQPSLVEGR
>FUSION-ENST00000489903.1:88451-ENST00000399240.5:1205205|1224
MPYSLGMWDSPR
>ENST00000447752.2|INDEL-154387-G-GC|6
SNASSRSNSTQLGAGR
>FUSION-ENST00000489903.1:88451-ENST00000399240.5:1205205|3233
DVFEDLFTR
>FUSION-ENST00000489903.1:88451-ENST00000399240.5:1205205|3668
LEEGARFEPRPSYSR
>FUSION-ENST00000489903.1:88451-ENST00000399240.5:1205205|1957
AAGWSECKQGK
>FUSION-ENST00000489903.1:88451-ENST00000399240.5:1205205|2532
VNFCEFLLKFATCLSQ
>FUSION-ENST00000489903.1:88451-ENST00000399240.5:1205205|1277
PYSRCLK
>FUSION-ENST00000489903.1:88451-ENST00000399240.5:1205205|2710
LGTFGPRMVSAK
>FUSION-ENST00000489903.1:88451-ENST00000399240.5:1205205|2204
AASSVPR
>ENST00000502921.5|SNV-146518-C-A|6
MLMKMPHSLLCSMTLLYVKMPDQGS
>FUSION-ENST00000489903.1:88451-ENST00000399240.5:1205205|3870
MQEPQPCLHFEFFLL
>FUSION-ENST00000489903.1:88451-ENST00000399240.5:1205205|1240
EGEKGEGK
>FUSION-ENST00000489903.1:88451-ENST00000399240.5:1205205|2348
ACYESWGR
>FUSION-ENST00000489903.1:88451-ENST00000399240.5:1205205|112
EFAQVHAR
>FUSION-ENST00000489903.1:88451-ENST00000399240.5:1205205|1141
VKQHVVSLRNLILLK
>FUSION-ENST00000489903.1:88451-ENST00000399240.5:1205205|369
WLKPSGGSPFRTR
>FUSION-ENST00000489903.1:88451-ENST00000399240.5:1205205|457
RLIRWAVGGWNLQCSK
>FUSION-ENST00000489903.1:88451-ENST00000399240.5:1205205|2566
NFICILCTVLI
>ENST00000471841.6|MNV-19855-AG-A|8
DFMQDYRNFRILNK
>FUSION-ENST00000489903.1:88451-ENST00000399240.5:1205205|4518
LIMSQCLWVRNSGMA
>FUSION-ENST00000489903.1:88451-ENST00000399240.5:1205205|4029
GVINYQSNSWYPIFSQPFFR
>FUSION-ENST00000489903.1:88451-ENST00000399240.5:1205205|1999
SGSAPLWLMQSHGRKCN
>ENST00000368081.9|SNV-20054-C-A|2
VLGFCFLNLPSSFSKGFPFNK
>FUSION-ENST00000489903.1:88451-ENST00000399240.5:1205205|3510
MPGAQVGCEAER
>FUSION-ENST00000489903.1:88451-ENST00000399240.5:1205205|2373
MKAGAEVPSR
>FUSION-ENST00000489903.1:88451-ENST00000399240.5:1205205|1092
KNPVPFK
>FUSION-ENST00000489903.1:88451-ENST00000399240.5:1205205|1858
INWKPVFSI
>FUSION-ENST00000634499.1:817769-ENST00000590532.2:34770|16
VFVVAAKR
>ENST00000264344.10|SNV-373892-G-C|1
SPLLQPIIQGETASFFKEIK
>FUSION-ENST00000382713.10:423-ENST00000577772.5:159460|3
LSANSQSPDFKMSQIDLQEKNQDVK
>FUSION-ENST00000489903.1:88451-ENST00000399240.5:1205205|2935
NICHIHALSHTLLEMEGSLVII
>FUSION-ENST00000489903.1:88451-ENST00000399240.5:1205205|2271
MNVLVRKEFWGYVVAPFLV
>FUSION-ENST00000489903.1:88451-ENST00000399240.5:1205205|2940
CNLKEMGDWGLF
>ENST00000304494.9|MNV-20607-GG-G|3
ALLEAGALPNAPNSYVGGR
>FUSION-ENST00000489903.1:88451-ENST00000399240.5:1205205|3213
ALLNFVYSYQWLR
>FUSION-ENST00000489903.1:88451-ENST00000399240.5:1205205|2959
TRPSGEMIRIGSLF
>FUSION-ENST00000489903.1:88451-ENST00000399240.5:1205205|118
YFKLLADFNDSLKLIFK
>FUSION-ENST00000489903.1:88451-ENST00000399240.5:1205205|890
YIFFPLI
>FUSION-ENST00000489903.1:88451-ENST00000399240.5:1205205|194
WEFWEIQFKLR
>ENST00000447752.2|INDEL-154387-G-GC|5
SNSTQLGAGR
>FUSION-ENST00000489903.1:88451-ENST00000399240.5:1205205|422
VRMEWTGTEVGK
>FUSION-ENST00000489903.1:88451-ENST00000399240.5:1205205|207
KRGLIGLTVPHGWGGLR
>FUSION-ENST00000489903.1:88451-ENST00000399240.5:1205205|2386
QGSFLLKDLLHV
>FUSION-ENST00000489903.1:88451-ENST00000399240.5:1205205|2798
MKSQLSDFLKIYVVSHPHA
>FUSION-ENST00000489903.1:88451-ENST00000399240.5:1205205|2705
PAKQLVRITFLLSR
>FUSION-ENST00000489903.1:88451-ENST00000399240.5:1205205|1962
EEGKGEAGNLLHRAAGWSECK
>FUSION-ENST00000489903.1:88451-ENST00000399240.5:1205205|3274
QSCNNNVYRQLG
>FUSION-ENST00000489903.1:88451-ENST00000399240.5:1205205|1227
ELNASCKMYISGKNPLLF
>FUSION-ENST00000489903.1:88451-ENST00000399240.5:1205205|2836
MIVTLHSNLGDR
>FUSION-ENST00000489903.1:88451-ENST00000399240.5:1205205|371
WLKPSGGSPFR
>FUSION-ENST00000489903.1:88451-ENST00000399240.5:1205205|4681
SNSWKLELGEEVTWLET
>ENST00000412684.3|SNV-254366-T-C|2
WWLLTHQPPPAATKPR
>FUSION-ENST00000489903.1:88451-ENST00000399240.5:1205205|718
WLGPTGSVS
>FUSION-ENST00000489903.1:88451-ENST00000399240.5:1205205|3676
ASGFQVCV
>ENST00000264344.10|SNV-373892-G-C|2
SPLLQPIIQGETASFFK
>FUSION-ENST00000489903.1:88451-ENST00000399240.5:1205205|4582
GRPWVYIVYAESLGLISRMLR
>FUSION-ENST00000489903.1:88451-ENST00000399240.5:1205205|2118
LSSMQFWK
>ENST00000604567.5|SNV-6217-C-G|2
LESSPAGPEKPHDSLDSR
>FUSION-ENST00000489903.1:88451-ENST00000399240.5:1205205|1519
ITKMWHLK
>FUSION-ENST00000489903.1:88451-ENST00000399240.5:1205205|2881
MSCLICYSSYIFAGEGR
>FUSION-ENST00000489903.1:88451-ENST00000399240.5:1205205|3726
MESPSVARLECSGAILAQCNLR
>FUSION-ENST00000489903.1:88451-ENST00000399240.5:1205205|3429
MMPTHIGKGSLPCRVHQFK
>ENST00000380151.3|MNV-20607-GG-G|20
SRWVEGLQR
>FUSION-ENST00000489903.1:88451-ENST00000399240.5:1205205|4664
EKGAEPPSEPLLSIWRIWSFR
>FUSION-ENST00000489903.1:88451-ENST00000399240.5:1205205|507
MTMMPSRLW
>ENST00000265343.10|SNV-66612-T-C|4
DSKTTQK
>FUSION-ENST00000489903.1:88451-ENST00000399240.5:1205205|1467
LCPLHWMDLKVVGACLSMGD
>FUSION-ENST00000489903.1:88451-ENST00000399240.5:1205205|3380
GIEEYSVVFCINQGSPGKQNQ
>FUSION-ENST00000489903.1:88451-ENST00000399240.5:1205205|1040
YQLPVRSSAR
>FUSION-ENST00000489903.1:88451-ENST00000399240.5:1205205|916
ESHSVTQAGVQWR
>FUSION-ENST00000489903.1:88451-ENST00000399240.5:1205205|2226
HGIQALAFSFLFQTRSHSVAQAR
>FUSION-ENST00000489903.1:88451-ENST00000399240.5:1205205|3098
FYFCKVQFFF
>ENST00000470031.1|SNV-767-G-A|5
HPLNQQHQHYLGAHQKCR
>FUSION-ENST00000489903.1:88451-ENST00000399240.5:1205205|907
MICPPRPPKVLGLQE
>FUSION-ENST00000489903.1:88451-ENST00000399240.5:1205205|4230
RTRSIQTGGLR
>FUSION-ENST00000489903.1:88451-ENST00000399240.5:1205205|4233
FSPFPAPSKR
>FUSION-ENST00000489903.1:88451-ENST00000399240.5:1205205|4707
GQLGGKGAPAVESIGWVILSGPTEG
>FUSION-ENST00000489903.1:88451-ENST00000399240.5:1205205|3381
MGIEEYSVVFCINQGSPGKQNQ
>FUSION-ENST00000489903.1:88451-ENST00000399240.5:1205205|542
EHLVGGWGSSWR
>FUSION-ENST00000489903.1:88451-ENST00000399240.5:1205205|946
RQCCSHLQR
>FUSION-ENST00000489903.1:88451-ENST00000399240.5:1205205|3291
FMKCLLTTAFSREIEPIGCICI
>ENST00000617641.4|SNV-18867-C-T|2
VPEAWRSGLQASPNTDWR
>ENST00000361727.8|SNV-2299452-C-T|1
NSAIIGGVIAVVIFTILCILVFLIR
>ENST00000373079.4|SNV-668-C-T|2
AIHDFERK
>FUSION-ENST00000489903.1:88451-ENST00000399240.5:1205205|2594
MYLIDFKW
>FUSION-ENST00000489903.1:88451-ENST00000399240.5:1205205|3797
DAEIGPTSHSKFMTK
>FUSION-ENST00000489903.1:88451-ENST00000399240.5:1205205|4095
KILLSPLNNKLYFPMSNLGTFR
>FUSION-ENST00000489903.1:88451-ENST00000399240.5:1205205|2586
YLFIFGDGVSLLLPR
>FUSION-ENST00000489903.1:88451-ENST00000399240.5:1205205|235
TLETQICSIPLTF
>FUSION-ENST00000489903.1:88451-ENST00000399240.5:1205205|3357
YIGKSLF
>ENST00000313472.3|SNV-800-C-T|1
KSYFLGR
>FUSION-ENST00000489903.1:88451-ENST00000399240.5:1205205|4369
QHSREGAVCQAAEAGRK
>FUSION-ENST00000489903.1:88451-ENST00000399240.5:1205205|1527
PLFLDTIYQTTSVEFNKKPNPKGYR
>FUSION-ENST00000489903.1:88451-ENST00000399240.5:1205205|2302
KCNFQPCGLREC
>FUSION-ENST00000489903.1:88451-ENST00000399240.5:1205205|356
GVIVGFLENDMPALNLK
>FUSION-ENST00000489903.1:88451-ENST00000399240.5:1205205|2182
TCWPLPTDHILGSTILDDKQR
>FUSION-ENST00000489903.1:88451-ENST00000399240.5:1205205|224
MLSAGFR
>FUSION-ENST00000489903.1:88451-ENST00000399240.5:1205205|2268
WTQGMLVAICSGR
>FUSION-ENST00000489903.1:88451-ENST00000399240.5:1205205|985
METSYAPSLNVGIRSICATTTT
>FUSION-ENST00000489903.1:88451-ENST00000399240.5:1205205|4653
REGCALMSNSR
>FUSION-ENST00000489903.1:88451-ENST00000399240.5:1205205|1777
FTILKNCLKF
>FUSION-ENST00000306378.11:29260-ENST00000621439.4:47761|7
RLIMKPYR
>FUSION-ENST00000489903.1:88451-ENST00000399240.5:1205205|4588
MCGMGRPWVYIVYAESLGLISRMLR
>FUSION-ENST00000489903.1:88451-ENST00000399240.5:1205205|3342
MFMFMKDIG
>ENST00000274695.8|SNV-696418-G-C|1
NGLGNHLSSGSHTSAASQCDSASSR
>ENST00000325888.12|SNV-11897-G-A|2
VIPNSDGTFR
>FUSION-ENST00000489903.1:88451-ENST00000399240.5:1205205|3629
ALHADQGRGWP
>ENST00000438741.1|SNV-13325-C-T|3
MARTSPPRLCS
>ENST00000417478.6|SNV-69333-A-G|2
GEDLDSQVGVIDFSMCLK
>FUSION-ENST00000489903.1:88451-ENST00000399240.5:1205205|102
GETKSWRGGGNIR
>ENST00000372390.8|SNV-62595-A-G|2
MGLVKNHLMYAVREEVEILK
>FUSION-ENST00000489903.1:88451-ENST00000399240.5:1205205|1284
MEPNSSFLSGAHSQDN
>FUSION-ENST00000489903.1:88451-ENST00000399240.5:1205205|3645
QMIGFCSRLR
>FUSION-ENST00000489903.1:88451-ENST00000399240.5:1205205|1356
EMIEHHLAPGK
>FUSION-ENST00000489903.1:88451-ENST00000399240.5:1205205|663
GSPTRGICSATVKWSSGPR
>FUSION-ENST00000489903.1:88451-ENST00000399240.5:1205205|1243
IVCFLGCIPIHGSEQVR
>FUSION-ENST00000489903.1:88451-ENST00000399240.5:1205205|1037
MVGNWVPRGSAPR
>FUSION-ENST00000489903.1:88451-ENST00000399240.5:1205205|679
MVMEIAGK
>FUSION-ENST00000489903.1:88451-ENST00000399240.5:1205205|3072
MLGRLPLVMSIDPSLGPK
>ENST00000573521.1|SNV-91882-C-T|1
FPIEDTPLVPQASPNTDWR
>FUSION-ENST00000489903.1:88451-ENST00000399240.5:1205205|655
ATTTKKK
>FUSION-ENST00000489903.1:88451-ENST00000399240.5:1205205|1558
MPPRPYYVQESLR
>ENST00000380151.3|MNV-20607-GG-G|17
WVEGLQREQGMAGDSGGR
>FUSION-ENST00000489903.1:88451-ENST00000399240.5:1205205|1448
MLANHFPLSSAQK
>ENST00000498709.1|SNV-2356-G-A|1
APWEELESVSPRCAFTWLSGIRR
>FUSION-ENST00000489903.1:88451-ENST00000399240.5:1205205|1635
NPALCYRLAYWNIQCPLESRNSGSS
>FUSION-ENST00000489903.1:88451-ENST00000399240.5:1205205|3445
SCPSSGRR
>ENST00000343295.8|SNV-80883-C-A|3
GSQTISQGILR
>ENST00000343295.8|SNV-80883-C-A|1
GSQTISQGILRL
>FUSION-ENST00000489903.1:88451-ENST00000399240.5:1205205|2415
MIPQRSKAPFFLK
>FUSION-ENST00000489903.1:88451-ENST00000399240.5:1205205|3352
GFLLQIPSFLG
>FUSION-ENST00000489903.1:88451-ENST00000399240.5:1205205|805
MYFIYIK
>FUSION-ENST00000489903.1:88451-ENST00000399240.5:1205205|298
HLCFRHCARHFATITR
>FUSION-ENST00000489903.1:88451-ENST00000399240.5:1205205|856
NNSDECPLALRQP
>FUSION-ENST00000489903.1:88451-ENST00000399240.5:1205205|502
MVRASAWHPARPPTART
>FUSION-ENST00000489903.1:88451-ENST00000399240.5:1205205|2099
FLYPENSGHHNQY
>FUSION-ENST00000489903.1:88451-ENST00000399240.5:1205205|1347
IIKPTQNKK
>ENST00000288078.11|SNV-13358-G-C|1
RVPLVSGVVFFSVETAER
>FUSION-ENST00000489903.1:88451-ENST00000399240.5:1205205|3105
IYSQERTIIMK
>FUSION-ENST00000489903.1:88451-ENST00000399240.5:1205205|4462
MHIKISF
>FUSION-ENST00000489903.1:88451-ENST00000399240.5:1205205|2895
MSLGGSLGII
>FUSION-ENST00000489903.1:88451-ENST00000399240.5:1205205|2347
MACYESWGRGPK
>FUSION-ENST00000489903.1:88451-ENST00000399240.5:1205205|1933
AKSHQFVRV
>FUSION-ENST00000489903.1:88451-ENST00000399240.5:1205205|520
PSLAGLAFTTFPAFLPLR
>ENST00000263238.7|SNV-49982-G-A|2
DITYFIQQLLK
>ENST00000674471.1|SNV-60202-A-C|1
FLESNLVCPFLW
>FUSION-ENST00000489903.1:88451-ENST00000399240.5:1205205|4047
LFNGTGEKCMK
>ENST00000318238.9|INDEL-16554-A-AA|1
KVCFILK
>FUSION-ENST00000489903.1:88451-ENST00000399240.5:1205205|3561
MSSWCSN
>ENST00000482722.5|SNV-10062-C-G|6
KEQRAAQASTAR
>FUSION-ENST00000489903.1:88451-ENST00000399240.5:1205205|956
AVNNNSHLFCL
>FUSION-ENST00000489903.1:88451-ENST00000399240.5:1205205|4671
MVVLEMEK
>FUSION-ENST00000489903.1:88451-ENST00000399240.5:1205205|1943
MVRFGWGHR
>FUSION-ENST00000489903.1:88451-ENST00000399240.5:1205205|627
QKESVCSALLGLLNCRHGNR
>FUSION-ENST00000489903.1:88451-ENST00000399240.5:1205205|640
MLPRVTCYQAFKSSAK
>FUSION-ENST00000489903.1:88451-ENST00000399240.5:1205205|1432
YIKNKANILLTCFSLDWR
>FUSION-ENST00000489903.1:88451-ENST00000399240.5:1205205|2524
YHILVLSVPK
>FUSION-ENST00000489903.1:88451-ENST00000399240.5:1205205|1310
FRHCREFK
>FUSION-ENST00000489903.1:88451-ENST00000399240.5:1205205|1272
MGLDSWICPILLACGTVPAPGLRLL
>FUSION-ENST00000489903.1:88451-ENST00000399240.5:1205205|4238
MSQGCATVLQSGQQSCVSKRK
>ENST00000442668.7|SNV-10331-A-G|3
SNVESALSRGLKSLNR
>FUSION-ENST00000489903.1:88451-ENST00000399240.5:1205205|2775
LCGCVFTWVCIHSRLHLVSPFHWK
>FUSION-ENST00000489903.1:88451-ENST00000399240.5:1205205|2877
MSCLICYSSYIFAGEGRRIIR
>FUSION-ENST00000489903.1:88451-ENST00000399240.5:1205205|1556
MPPRPYYVQESLRILLK
>ENST00000257963.9|SNV-35127-G-A|5
VGTKRYMTPEVLDETINMK
>FUSION-ENST00000489903.1:88451-ENST00000399240.5:1205205|3086
CLPEPLAKR
>FUSION-ENST00000489903.1:88451-ENST00000399240.5:1205205|3204
SIFFASNASCLKVYFA
>FUSION-ENST00000489903.1:88451-ENST00000399240.5:1205205|4015
WCVWKDKYT
>ENST00000418664.2|SNV-37990-A-G|3
NDCDQLQK
>FUSION-ENST00000489903.1:88451-ENST00000399240.5:1205205|1102
MAPSIFR
>FUSION-ENST00000489903.1:88451-ENST00000399240.5:1205205|1019
MKNLKHMGLENLAQGHTAK
>FUSION-ENST00000489903.1:88451-ENST00000399240.5:1205205|4660
IWSFRMGMR
>ENST00000567892.5|SNV-90647-G-T|5
NFVLFQLSTLGVEPVDK
>FUSION-ENST00000489903.1:88451-ENST00000399240.5:1205205|4396
MPKREVSEVGLNSR
>ENST00000353706.6|SNV-17069-A-G|3
VARKCFVEVNEEGTEAAAATAVVR
>FUSION-ENST00000489903.1:88451-ENST00000399240.5:1205205|2353
SAFNVHFGLPSK
>FUSION-ENST00000489903.1:88451-ENST00000399240.5:1205205|3300
MAFAASYK
>ENST00000339732.10|SNV-767-G-A|2
EDQLLVAMALPQARR
>FUSION-ENST00000489903.1:88451-ENST00000399240.5:1205205|1073
AQLPLNILAAGCSIK
>FUSION-ENST00000489903.1:88451-ENST00000399240.5:1205205|2365
AGAEVPSR
>ENST00000541110.5|SNV-208692-T-G|1
MGKSKTVAQCVEYYYTWK
>FUSION-ENST00000489903.1:88451-ENST00000399240.5:1205205|4513
MEWDPPSFCSLISVISHHFR
>FUSION-ENST00000489903.1:88451-ENST00000399240.5:1205205|2273
EHILFTVCCHEV
>FUSION-ENST00000489903.1:88451-ENST00000399240.5:1205205|855
MQESAQCR
>FUSION-ENST00000489903.1:88451-ENST00000399240.5:1205205|3802
ESLRHLEVK
>ENST00000360127.7|SNV-2914-C-T|4
GPKLEHR
>FUSION-ENST00000489903.1:88451-ENST00000399240.5:1205205|1929
SCQYFQFFTHDFLFVITSTK
>FUSION-ENST00000489903.1:88451-ENST00000399240.5:1205205|1160
TCFKAALY
>FUSION-ENST00000489903.1:88451-ENST00000399240.5:1205205|1343
QAHKISAKR
>FUSION-ENST00000489903.1:88451-ENST00000399240.5:1205205|42
MKILGLF
>FUSION-ENST00000489903.1:88451-ENST00000399240.5:1205205|4457
PIIPTLWEAR
>FUSION-ENST00000489903.1:88451-ENST00000399240.5:1205205|3326
IVVRSEFK
>ENST00000484907.1|MNV-15695-CTGCATGGATAGCCTATGGACAT-C|7
DLICGGE
>FUSION-ENST00000489903.1:88451-ENST00000399240.5:1205205|4543
NRNIFKV
>FUSION-ENST00000489903.1:88451-ENST00000399240.5:1205205|2716
RMLGTFGPR
>FUSION-ENST00000489903.1:88451-ENST00000399240.5:1205205|220
LSAGFRMLLKSSNETILVR
>FUSION-ENST00000489903.1:88451-ENST00000399240.5:1205205|3363
TNRMYMYIGK
>FUSION-ENST00000489903.1:88451-ENST00000399240.5:1205205|2702
VSAKNLSIYIK
>FUSION-ENST00000489903.1:88451-ENST00000399240.5:1205205|2216
TSRGQAQDFKI
>ENST00000261488.10|SNV-430939-A-G|2
LRPPSPPAVMHYSEHEAALLAEK
>FUSION-ENST00000489903.1:88451-ENST00000399240.5:1205205|3933
MLQIAFFVSLCKCICKIHC
>FUSION-ENST00000489903.1:88451-ENST00000399240.5:1205205|695
MNQVGTVVLSLGGQR
>FUSION-ENST00000489903.1:88451-ENST00000399240.5:1205205|2929
LYVINTCLMSE
>FUSION-ENST00000489903.1:88451-ENST00000399240.5:1205205|3102
TIIMKFYFCKVQFFF
>ENST00000483238.5|SNV-8359-G-T|1
CQKAGEKPLAAGPGEEELLR
>ENST00000584498.5|SNV-110148-G-A|1
DTLEVIEQVRL
>FUSION-ENST00000489903.1:88451-ENST00000399240.5:1205205|485
GCPSVCHTRSHGLLMPW
>FUSION-ENST00000489903.1:88451-ENST00000399240.5:1205205|2355
QRSAFNVHFGLPSK
>FUSION-ENST00000489903.1:88451-ENST00000399240.5:1205205|1396
MHFQTQK
>FUSION-ENST00000489903.1:88451-ENST00000399240.5:1205205|50
MLLCSVSKAR
>FUSION-ENST00000489903.1:88451-ENST00000399240.5:1205205|2603
ELSEGKIFPSVMVNTKD
>FUSION-ENST00000489903.1:88451-ENST00000399240.5:1205205|4472
SSGIRFS
>FUSION-ENST00000489903.1:88451-ENST00000399240.5:1205205|4333
ARQVAPCCSGGR
>ENST00000377325.2|INDEL-8394-G-GA|5
WNSDFINHQIIYAGEKKSPIWK
>FUSION-ENST00000489903.1:88451-ENST00000399240.5:1205205|4446
MVPSGADGR
>ENST00000357504.7|SNV-12032-C-A|1
IYLNYPPGVFTSPVLVQLK
>FUSION-ENST00000489903.1:88451-ENST00000399240.5:1205205|1935
FGWGHRAKSHQFVR
>FUSION-ENST00000489903.1:88451-ENST00000399240.5:1205205|513
MSSQPYTTSCDHNEWPGLCSNHRQR
>FUSION-ENST00000489903.1:88451-ENST00000399240.5:1205205|1086
QSLSTRGPFENSAYHNR
>FUSION-ENST00000489903.1:88451-ENST00000399240.5:1205205|837
FSGKALYIKQLSSLML
>FUSION-ENST00000489903.1:88451-ENST00000399240.5:1205205|217
LLKSSNETILVR
>FUSION-ENST00000489903.1:88451-ENST00000399240.5:1205205|3379
MAHQVTHHADLHHHR
>FUSION-ENST00000489903.1:88451-ENST00000399240.5:1205205|4656
GMREGCALMSNSR
>FUSION-ENST00000489903.1:88451-ENST00000399240.5:1205205|2816
QNPVLLLGNR
>FUSION-ENST00000489903.1:88451-ENST00000399240.5:1205205|1515
FTRGSVPVWK
[truncated: 48,299 more chars]
