# Supplementary material for: Identification of non-canonical peptides with moPepGen
Source: Nat Biotechnol. 2025 Jun 16;44(4):568–73. doi: 10.1038/s41587-025-02701-0 (PMC12680078; doi:10.1038/s41587-025-02701-0)
Supplement: Supplementary file 4 — Supplementary Data: Cancer cell line variant peptide database. Custom peptide database FASTA file for each of the 376 cell lines from the Cancer Cell Line Encyclopedia with proteomics characterization or used in the reference channel. Variant peptide FASTA files were produced by moPepGen as the result of cell-line-specific publicly available mutations and fusions. [file 41587_2025_2701_MOESM4_ESM.zip › ACH-000396.fasta]

>ENST00000615901.4|SNV-198756-A-G|1
GVSSVELLMNNHQGIKAEIDAR
>FUSION-ENST00000529191.5:323-ENST00000331825.11:461|38
QINLELYASYVYLSMGFYFDR
>ENST00000464717.5|SNV-42136-T-G|1
IPCVNAQWLGDILLGNVEALR
>ENST00000585672.5|MNV-1818-CCCTGGC-C|MNV-1826-GGAAGCG-G|5
AEDWLDCPALGCR
>ENST00000479380.2|SNV-93997-G-C|1
NSPVQNYIGV
>ENST00000382073.4|SNV-9538-C-A|1
VPAWGCCQASWK
>ENST00000526313.5|SNV-17645-A-G|2
FVSESGGVRGSLGSPGNR
>ENST00000380110.8|INDEL-124874-A-AA|2
VSRTASSAGTAF
>ENST00000357654.9|SNV-66023-T-A|5
KENNTPEHLK
>ENST00000479187.5|SNV-106117-G-T|3
MTILKLSQNKFSCIP
>ENST00000308360.8|SNV-13302-C-A|1
FDSASSSYYLDMHSLPHVINQVESR
>ENST00000639290.1|SNV-239834-A-G|4
ENGHTAQARNEVPNER
>ENST00000174618.5|SNV-447-C-T|3
MSIETLLEAARFLEWQAQ
>ENST00000440486.7|SNV-8728-C-A|2
VGPDGTPYVTVIK
>ENST00000388913.4|SNV-10017-G-A|6
RHSFATK
>ENST00000367265.9|SNV-78531-G-C|3
LETEGLSSER
>ENST00000312521.9|SNV-16982-G-A|7
AHKDTFMYNQKQQENSAESMQPQR
>ENST00000367265.9|SNV-78531-G-C|5
RLETEGLSSER
>ENST00000477167.5|SNV-51772-A-G|1
TLPATTSDLSGPAGSSAQTPGR
>ENST00000451980.4|MNV-4961-GG-G|5
SKNPYTGNKYVMMTGAAQNQNLSK
>ENST00000482071.1|INDEL-83877-C-CA|3
KTMLPLCRIIH
>ENST00000374423.9|SNV-32759-C-T|1
SVFETSLDSDVPL
>ENST00000647211.2|SNV-17393-G-T|4
NLENVIQSQRGHIEELEHLAEILK
>ENST00000278198.2|SNV-1344232-A-T|1
LWMLQSQIQVIER
>ENST00000441448.7|SNV-42286-A-C|4
THLASDDLYKFSMK
>ENST00000487673.5|SNV-65677-C-A|6
WNQSVRLCTRAK
>ENST00000622263.4|MNV-49924-GAT-G|6
QRSLQTK
>ENST00000436985.6|SNV-64790-A-G|1
SSMLQEEIAMLRLEIDTIKNQNQEK
>ENST00000371847.8|INDEL-72692-A-AA|3
ITLSISLHK
>ENST00000635293.1|SNV-13742-G-A|4
RPILTIITLEDSSGNLLGRNSFKVR
>ENST00000520810.6|SNV-822-C-G|1
TQTCGAWEMKERLGTGGFGNVIR
>ENST00000337273.9|SNV-83770-G-A|1
LGYVCPQEVAPMLQQFIRP
>ENST00000583193.5|SNV-337-C-T|2
MASFPLRVNEKEIGNMMK
>ENST00000478540.1|SNV-260389-G-A|4
SHLKLGGTPAPAHQQVPNLEK
>ENST00000366875.5|SNV-171-G-C|2
LGGQRSAADSTACSR
>ENST00000223398.11|SNV-107808-G-A|2
GLHEKLTGLDK
>FUSION-ENST00000534719.1:323-ENST00000331825.11:461|40
MGFYFDRDDVALEGVSHFFR
>ENST00000345382.6|SNV-16558-T-C|3
QCDQRKHGWVAHALSK
>ENST00000585828.5|SNV-48706-G-C|4
LKPRQILLFLFICVGNSQLWWDQGR
>ENST00000520810.6|SNV-822-C-G|8
SWSPSLR
>ENST00000382909.5|INDEL-38551-A-AA|2
DFTATAFSR
>ENST00000639290.1|SNV-239834-A-G|15
INIVKMAILPKLVMK
>ENST00000340107.8|SNV-8728-C-A|1
VGPDGTPYVTVIKSWISESVEADVR
>ENST00000647211.2|SNV-17393-G-T|1
GHIEELEHLAEILKTQLRR
>ENST00000504690.5|SNV-10957-C-T|5
GPGKETPSKDPTVLSECIASSEYK
>ENST00000498289.5|SNV-175070-G-C|7
QEMAQQESYFGRTR
>ENST00000262189.11|SNV-241886-G-A|3
LYKIPELGR
>ENST00000650012.1|SNV-65494-T-G|4
AAQMKSQVMTQLHVIEERR
>ENST00000370765.10|SNV-336087-A-G|7
ELERQLQQYREQMQQGQHMEANR
>ENST00000525051.5|SNV-23224-G-A|4
RGSPWTGKR
>ENST00000302316.12|SNV-239834-A-G|4
VKWEQICHTLVMKYQMK
>ENST00000399881.8|SNV-148681-G-A|3
EELNPENK
>ENST00000345382.6|SNV-16558-T-C|5
INHRQCDQR
>ENST00000302313.10|SNV-16842-G-A|1
KVLRVWDPR
>ENST00000451980.4|MNV-4961-GG-G|1
YVMMTGAAQNQNLSKTWAALIF
>ENST00000482071.1|INDEL-83877-C-CA|2
TMLPLCR
>ENST00000477167.5|SNV-51772-A-G|5
ASRILSTDAR
>ENST00000522455.5|SNV-690537-C-T|1
ELIQIKTKIDSLLGR
>ENST00000531863.5|SNV-15434-G-A|2
SGETWDSKFSTIASSYEECRAK
>ENST00000529090.5|SNV-19047-G-T|5
GINCTVK
>ENST00000492552.5|SNV-16982-G-A|5
MYNQKQQENSAESMQPQRGER
>ENST00000650012.1|SNV-65494-T-G|3
SQVMTQLHVIEER
>ENST00000477694.5|SNV-45805-A-G|4
MILFLWMLSALIVMFLQNY
>ENST00000312521.9|SNV-16982-G-A|8
AHKDTFMYNQK
>ENST00000297625.8|SNV-5924-G-C|1
DTLLVAPVLEPGKQERDVYLPAGK
>ENST00000400100.5|SNV-151842-C-G|2
HMNLIVCDCDEFRK
>ENST00000440486.7|SNV-12870-A-G|1
ETTNGRLPVKWMAPEALFDR
>ENST00000371847.8|INDEL-72692-A-AA|12
SKYCINAKK
>ENST00000639290.1|SNV-239834-A-G|13
MAILPKLVMKYQMK
>ENST00000541225.5|SNV-67925-C-T|2
TELGPSYGFPDSLLLLTGLGR
>ENST00000399766.7|SNV-54910-C-T|4
KKLEEATAAWAVAFAAASR
>ENST00000327835.7|SNV-231738-T-G|3
QHAHTVLSSPPRGTGSLRKPR
>ENST00000436577.3|SNV-260389-G-A|1
LGGTPAPAQVNGKLVALKVIR
>ENST00000262056.13|SNV-27832-A-G|2
RQLDEPK
>ENST00000674367.1|SNV-645873-A-G|4
NWLNIPKGR
>ENST00000464077.1|SNV-3004-A-T|1
LVLSTRPSVT
>ENST00000342992.10|SNV-60311-A-C|3
ITNCAIVDESVYGFR
>ENST00000674367.1|SNV-645873-A-G|8
LLVLPMNWLNIPKGR
>ENST00000673932.3|SNV-4401-G-A|1
EVMPSIQSLDALVKKK
>ENST00000639290.1|SNV-239834-A-G|5
ENGHTAQAR
>ENST00000531863.5|SNV-15434-G-A|1
FSTIASSYEECRAK
>ENST00000482071.1|INDEL-83877-C-CA|5
QEDQWYGWSSTKKTMLPLCR
>ENST00000592385.5|SNV-38625-C-G|1
CGNTHVHPEHAGGIQSIWSR
>ENST00000490850.1|INDEL-72692-A-AA|13
MQKNYEQPTISSK
>ENST00000268482.8|SNV-7913-C-T|5
AQHKHWELVGTK
>ENST00000359597.8|SNV-13983-G-C|1
NKPLDGEYFTLQKTFPARHGGSHL
>ENST00000359540.7|SNV-2455-T-C|2
HCPVVVPEATIVGVR
>ENST00000424526.5|SNV-257782-C-T|3
GCRGPQAALLPVVILSK
>ENST00000585672.5|MNV-1818-CCCTGGC-C|MNV-1826-GGAAGCG-G|3
AEDWLDCPALGCREVFR
>ENST00000436577.3|SNV-260389-G-A|2
LGGTPAPAQVNGKLVALK
>ENST00000464077.1|SNV-3004-A-T|2
ACIFSALRLVLSTRPSVT
>ENST00000526639.3|SNV-8064-A-G|2
DRDHGRGR
>ENST00000639290.1|SNV-239834-A-G|12
AILPKLVMK
>ENST00000490850.1|INDEL-72692-A-AA|12
QKNYEQPTISSK
>ENST00000339514.8|SNV-145171-G-C|5
CIKPNDKKAAHIFNEALVCHHIR
>ENST00000510385.5|SNV-13983-G-C|1
NKPLDGEYFTLQDQTSFQKENC
>ENST00000380110.8|INDEL-124874-A-AA|4
NQSGHPFPAVPVSKQKVSR
>ENST00000282397.9|SNV-175618-C-G|2
VPLKWMAPESIFDK
>ENST00000585672.5|MNV-1819-CCTGGCTGGAAGC-C|3
AEDWLDCPALGRR
>ENST00000527493.5|SNV-19047-G-T|1
EMGINCTVKIVIARYGK
>ENST00000367409.9|SNV-41991-C-G|4
KESILSIQKYYK
>ENST00000278935.8|SNV-82659-C-A|4
AAKQHWR
>ENST00000382909.5|INDEL-38551-A-AA|5
KGKDFTATAFSR
>ENST00000290974.7|SNV-79170-C-G|3
EALRHLDVLFAEFELSYVSAMVPVK
>ENST00000406432.5|SNV-5461-C-T|1
EVSSHVQRIARAK
>ENST00000578312.5|SNV-337-C-T|1
ASFPLRVNEKEID
>ENST00000258886.13|SNV-48397-C-G|1
TSLSPGSGMVTHYLSSSGVLPYVSK
>ENST00000579733.5|SNV-337-C-T|2
MASFPLRVNEKEIGK
>ENST00000527493.5|SNV-19047-G-T|2
EMGINCTVKIVIAR
>ENST00000604567.5|MNV-13709-AG-A|2
DEGTRMK
>ENST00000604567.5|MNV-13709-AG-A|3
DESENDDEDTALSEASEKDEGTRMK
>ENST00000507765.1|SNV-31589-C-G|2
MWCELSVVIVLESTGLGLLR
>ENST00000585672.5|MNV-1826-GGAAGCG-G|5
AEDWLDCPALGPGCR
>ENST00000355710.8|SNV-51196-T-A|1
LMDTYDS
>ENST00000529090.5|SNV-19047-G-T|4
MGINCTVKIVIAR
>ENST00000585672.5|MNV-1818-CCCTGGC-C|MNV-1826-GGAAGCG-G|1
AEDWLDCPALGCREVFRK
>ENST00000371847.8|INDEL-72692-A-AA|4
TAYNFFKITLSISLHKK
>ENST00000174618.5|SNV-447-C-T|1
FLEWQAQ
>ENST00000583193.5|SNV-337-C-T|1
ASFPLRVNEKEIGNMMK
>FUSION-ENST00000534719.1:323-ENST00000331825.11:461|38
GFYFDRDDVALEGVSHFFRELAEEK
>ENST00000262305.9|SNV-93330-G-A|2
LQQLDEENSELQSCTPCLK
>ENST00000526313.5|SNV-17645-A-G|6
HIGLIPVKSSPDEPLTWQYVDR
>ENST00000405303.7|SNV-40868-C-G|1
FEKNNLFQM
>ENST00000357654.9|SNV-66023-T-A|1
ENNTPEHLKDEVSIIQSMGYRNR
>FUSION-ENST00000640292.2:25603-ENST00000374266.7:510|11
KQEEREVLHR
>ENST00000561920.5|SNV-14634-A-G|7
SLSLVFCGSVMGIPSEIISPK
>ENST00000278935.8|SNV-82659-C-A|6
QTALKAAK
>ENST00000541225.5|SNV-67925-C-T|3
IIRTELGPSYGFPDSLLLLTGLGRR
>ENST00000366903.8|SNV-2859-T-C|1
HVTKPDRKQLAAMLGLTDAQVK
>ENST00000626874.2|SNV-119895-G-A|1
FNYGGGNNNPPWGSNR
>ENST00000228682.7|SNV-10589-A-G|5
VGPPVSLERRSSGSSSISSAYTVSR
>ENST00000522455.5|SNV-690537-C-T|3
KELIQIKTK
>ENST00000302316.12|SNV-239834-A-G|1
WEQICHTLVMKYQMKGL
>ENST00000436577.3|SNV-260389-G-A|4
SHLKLGGTPAPAQVNGKLVALK
>ENST00000378024.9|SNV-37405-A-G|2
TPSFGISAPQVSVPDVNVNLK
>ENST00000582615.6|SNV-13302-C-A|2
SSTKWSPGWDPV
>ENST00000370765.10|SNV-336087-A-G|1
YQKCQKLEDELIAQK
>ENST00000498289.5|SNV-175070-G-C|2
MAQQESYFGRTRISEHSTVCFACSM
>ENST00000358371.9|SNV-66207-A-T|2
FGPLPVMVFCK
>ENST00000507184.5|SNV-12550-A-G|4
MGIMTPWVLYALSS
>ENST00000482071.1|INDEL-83877-C-CA|4
KTMLPLCR
>ENST00000527742.1|SNV-6133-C-A|3
AAARNLTPKSR
>ENST00000397272.7|SNV-2238-C-G|1
ADCYVQLWLPTASPSPAETR
>ENST00000581440.5|SNV-337-C-T|4
MASFPLRVNEK
>ENST00000585672.5|MNV-1818-CCCTGGC-C|MNV-1826-GGAAGCG-G|4
MAEDWLDCPALGCREVFR
>ENST00000400100.5|SNV-151842-C-G|3
HMNLIVCDCDEFR
>ENST00000561920.5|SNV-14634-A-G|3
GIPSEIISPK
>ENST00000639290.1|SNV-239834-A-G|11
AILPKLVMKYQMK
>ENST00000297625.8|SNV-5924-G-C|6
IDSQFLIR
>ENST00000485450.5|SNV-30030-A-T|1
SHHPLIFNLGSVDLETWETPAS
>ENST00000409682.8|SNV-100470-A-C|2
NVGQQDPK
>ENST00000223398.11|SNV-107808-G-A|5
LKDDIRGLHEK
>ENST00000635293.1|SNV-13983-G-C|2
NKPLDGEYFTLQIRGR
>ENST00000402597.6|SNV-1118399-A-G|2
ARIDSNGNQFVYR
>ENST00000585672.5|MNV-1819-CCTGGCTGGAAGC-C|4
MAEDWLDCPALGRR
>ENST00000302313.10|SNV-16842-G-A|2
DSIYSLAMNQLGTIIVSGSTKKVLR
>ENST00000371847.8|INDEL-72692-A-AA|6
TAYNFFK
>ENST00000477167.5|SNV-51772-A-G|2
ILSTDARK
>FUSION-ENST00000640292.2:25603-ENST00000374266.7:510|6
FHQPEDPLPIQRPQEKAEAAER
>ENST00000626014.2|SNV-350-G-A|3
GCTQSLWLFCVFR
>ENST00000446378.3|SNV-42636-T-A|1
MEPQPPNVPETEMK
>ENST00000529090.5|SNV-19047-G-T|1
GINCTVKIVIARYGK
>ENST00000382909.5|INDEL-38551-A-AA|1
DFTATAFSRMWHGYITDPR
>ENST00000592385.5|SNV-38625-C-G|2
MCGNTHVHPEHAGGIQSIWSR
>ENST00000381340.8|INDEL-434285-A-AA|3
RNSKDNLFHLWT
>ENST00000639290.1|SNV-239834-A-G|8
KNQYRENGHTAQAR
>ENST00000585672.5|MNV-1818-CCCTGGC-C|2
MAEDWLDCPALGWKRR
>ENST00000480785.5|SNV-19779-G-A|2
MGIVLIIYFRKPCSGD
>ENST00000526639.3|SNV-8064-A-G|1
DHGRGREK
>ENST00000409682.8|SNV-100470-A-C|3
MTPEQLAIKNVGQQDPKR
>ENST00000622263.4|MNV-49924-GAT-G|3
SLQTKTEEEEKK
>ENST00000639290.1|SNV-239834-A-G|7
NQYRENGHTAQAR
>ENST00000526313.5|SNV-17645-A-G|1
FVSESGGVRGSLGSPGNRENK
>ENST00000474521.1|SNV-8728-C-A|2
WARTAHPTLP
>ENST00000512921.4|SNV-94554-C-T|1
GCLIPNQGYLSEAGVYLVDNK
>ENST00000174618.5|SNV-447-C-T|2
SIETLLEAARFLEWQAQ
>ENST00000312521.9|SNV-16982-G-A|9
EEVIGMVTRAHKDTFMYNQK
>ENST00000380110.8|INDEL-124874-A-AA|5
NQSGHPFPAVPVSKQK
>ENST00000427287.6|SNV-337-C-T|1
ASFPLRVNEKEIDGSYFAWSQGHR
>ENST00000637328.1|MNV-4961-GG-G|2
NPYTGNKYVMMTGA
>ENST00000400100.5|SNV-151842-C-G|1
HMNLIVCDCDEFRKIKPK
>ENST00000487899.1|SNV-93330-G-A|1
LQQLDEENSELQSCTPCLKANIERL
>ENST00000357654.9|SNV-66023-T-A|2
ENNTPEHLKDEVSIIQSMGYR
>ENST00000263967.4|SNV-51595-C-T|3
ILNREIGFAIGMLVCEFDMVK
>ENST00000356239.8|INDEL-155921-C-CA|2
QLLNESQQKNRITENAI
>ENST00000436985.6|SNV-64790-A-G|4
DLSHKSSMLQEEIAMLRLEIDTIK
>ENST00000356239.8|SNV-82054-C-G|2
TKLEEQVQELESLISSLQEQLK
>ENST00000268482.8|SNV-7913-C-T|3
HWELVGTK
>ENST00000430505.6|SNV-932135-A-G|4
LGNMSAWSKQVWTGCLLLQT
>ENST00000527742.1|SNV-6133-C-A|5
LTAVGMAAARNLTPKSR
>ENST00000261833.11|SNV-159065-C-T|3
ESLTPEEFSR
>ENST00000382909.5|INDEL-38551-A-AA|4
GKDFTATAFSR
>ENST00000424526.5|SNV-257782-C-T|2
GPQAALLPVVILSK
>ENST00000527493.5|SNV-19047-G-T|5
LEREMGINCTVK
>ENST00000559676.1|SNV-48397-C-G|1
VTHYLSSSGVLPYVSK
>ENST00000534313.6|SNV-2948-C-A|3
LRQPARPPLTPHTFETRPVRGPLLR
>ENST00000388913.4|SNV-10017-G-A|1
GAGAVENFAAARQVSR
>ENST00000409682.8|SNV-100470-A-C|4
MTPEQLAIKNVGQQDPK
>ENST00000262189.11|SNV-241886-G-A|4
MVTDGAILGKLYKIPELGR
>ENST00000375759.8|SNV-97734-A-G|3
ASDVDTGSSTLR
>ENST00000668969.1|SNV-66207-A-T|3
EFVPGGSISSIINRFGPLPVMVFCK
>ENST00000371996.9|SNV-47548-C-G|2
DILQSCETSEECELAR
>ENST00000486056.1|SNV-4031-G-A|1
SPILPLQANLTRK
>ENST00000527742.1|SNV-6133-C-A|1
NLTPKSRWCT
>ENST00000520810.6|SNV-822-C-G|3
TQTCGAWEMK
>ENST00000262056.13|SNV-27832-A-G|5
LQKEQEKLR
>ENST00000626874.2|SNV-119895-G-A|2
KFNYGGGNNNPPWGSNR
>FUSION-ENST00000640292.2:25603-ENST00000374266.7:510|4
AEAAERR
>ENST00000487673.5|SNV-65677-C-A|2
QPYCSARPR
>ENST00000356239.8|INDEL-155921-C-CA|3
QLLNESQQKNR
>ENST00000462858.5|SNV-51772-A-G|1
TLPATTSDLSGPAGSSAQTPGRAS
>ENST00000436985.6|SNV-64790-A-G|2
SSMLQEEIAMLRLEIDTIK
>ENST00000307637.5|SNV-7555-G-C|3
KARQSIQGILEAAFSEQLTR
>ENST00000355710.8|SNV-51196-T-A|2
YPNDSVYANWMLSPSAAKLMDTYDS
>ENST00000381340.8|INDEL-434285-A-AA|1
DNLFHLWT
>ENST00000635293.1|SNV-13983-G-C|1
NKPLDGEYFTLQIRGRER
>ENST00000433332.7|SNV-258329-C-T|1
SSFASPRSVRMSSDSSK
>ENST00000394789.7|SNV-109192-G-T|1
GFLVLTMCVSAVLCSQR
>ENST00000492552.5|SNV-16982-G-A|14
MVTRAHKDTFMYNQK
>ENST00000388913.4|SNV-10017-G-A|2
GAGAVENFAAAR
>ENST00000639290.1|SNV-239834-A-G|14
MAILPKLVMK
>ENST00000544227.5|MNV-160084-CC-C|6
SRRPETRK
>ENST00000520810.6|SNV-822-C-G|5
MSWSPSLRTQTCGAWEMKER
>ENST00000626874.2|SNV-119895-G-A|3
ERKFNYGGGNNNPPWGSNR
>ENST00000566329.1|SNV-7913-C-T|1
LSTNTGNWWGPNWEI
>ENST00000382909.5|INDEL-38551-A-AA|3
GKDFTATAFSRMWHGYITDPR
>ENST00000635293.1|SNV-13983-G-C|3
NKPLDGEYFTLQIR
>ENST00000278422.9|SNV-27603-G-T|2
AGDNIPEEQPVSSTPTTVSDGENK
>ENST00000479423.1|SNV-236979-G-A|2
HEKQAETWKTLWC
>ENST00000477694.5|SNV-45805-A-G|1
LSALIVMFLQNY
>ENST00000399881.8|SNV-148681-G-A|5
IIDKEELNPENK
>ENST00000371847.8|INDEL-72692-A-AA|11
YCINAKK
>ENST00000375759.8|SNV-97734-A-G|1
ASDVDTGSSTLRKILMDPK
>ENST00000312521.9|SNV-16982-G-A|1
QQENSAESMQPQRGERIPK
>ENST00000288986.6|INDEL-83877-C-CA|5
KINGMVGLVPKK
>ENST00000228682.7|SNV-10589-A-G|2
SSGSSSISSAYTVSR
>ENST00000464077.1|SNV-3004-A-T|3
MACIFSALRLVLSTRPSVT
>ENST00000297625.8|SNV-5924-G-C|4
IDSQFLIRDTLLVAPVLEPGKQER
>ENST00000288050.9|SNV-14634-A-G|3
RINAGLNVMGIPSEIISPKK
>ENST00000639290.1|SNV-239834-A-G|10
LVMKYQMK
>ENST00000278935.8|SNV-82659-C-A|2
QHWRHELASAQEVAK
>ENST00000290974.7|SNV-79170-C-G|1
HLDVLFAEFELSYVSAMVPVKSPR
>ENST00000541225.5|SNV-67925-C-T|4
IIRTELGPSYGFPDSLLLLTGLGR
>ENST00000544227.5|MNV-160084-CC-C|7
SRRPETR
>ENST00000480785.5|SNV-19779-G-A|3
GIVLIIYFR
>ENST00000639629.1|SNV-239834-A-G|3
NEVPNER
>ENST00000480785.5|SNV-19779-G-A|4
MGIVLIIYFR
>ENST00000566329.1|SNV-7913-C-T|2
RLSTNTGNWWGPNWEI
>ENST00000435881.6|SNV-4525-C-G|1
EIVIGVLHQLKNELY
>ENST00000302313.10|SNV-16842-G-A|3
DSIYSLAMNQLGTIIVSGSTKK
>ENST00000359540.7|SNV-2455-T-C|4
HRHCPVVVPEATIVGVR
>ENST00000622263.4|MNV-49924-GAT-G|4
SLQTKTEEEEK
>ENST00000284690.4|MNV-15815-AA-A|1
TCFKIKS
>ENST00000358025.7|SNV-458619-G-C|2
EFLQTDSPESTELQSR
>ENST00000639629.1|SNV-239834-A-G|1
NEVPNERLVVEHQESLSKTK
>ENST00000355451.8|SNV-5395-C-A|4
MGFPPGAAQALVLQVFKTFDQMAR
>FUSION-ENST00000309446.11:1801-ENST00000412387.5:197100|4
RTPGSGCR
>ENST00000639629.1|SNV-239834-A-G|7
QKSFQDNQLSTR
>ENST00000400100.5|SNV-151842-C-G|6
IFIGTFKAFDKHMNLIVCDCDEFR
>ENST00000339514.8|SNV-145171-G-C|4
KAAHIFNEALVCHHIR
>ENST00000371847.8|INDEL-72692-A-AA|10
YCINAKKLR
>ENST00000585828.5|SNV-48706-G-C|3
QILLFLFICVGNSQLWWDQGR
>ENST00000520691.5|SNV-147514-T-C|1
DFPYFPRKIWVQSWK
>ENST00000585672.5|MNV-1818-CCCTGGC-C|1
AEDWLDCPALGWKRR
>ENST00000374080.8|SNV-1269-A-G|2
SQSAINAWFTDLAGTKPLTQLAK
>ENST00000561920.5|SNV-14634-A-G|1
GIPSEIISPKK
>ENST00000477167.5|SNV-51772-A-G|4
ASRILSTDARK
>ENST00000637328.1|MNV-4961-GG-G|4
SKNPYTGNKYVMMTGA
>ENST00000483270.1|SNV-39116-G-C|1
GVGGKSCPCCP
>ENST00000359540.7|SNV-2455-T-C|1
HCPVVVPEATIVGVRK
>ENST00000441448.7|SNV-42286-A-C|3
THLASDDLYKFSMKMPK
>ENST00000367478.9|SNV-25324-A-G|3
HTLTRNLDVQLLDTER
>ENST00000430505.6|SNV-932135-A-G|1
QVWTGCLLLQT
>ENST00000302316.12|SNV-239834-A-G|6
KVKWEQICHTLVMK
>ENST00000367742.7|SNV-56028-C-A|3
DPGGRPSRPSTLRRPDYR
>ENST00000382899.8|SNV-236979-G-A|3
KTYIVHCQDYARK
>ENST00000534313.6|SNV-2948-C-A|5
KLRQPARPPLTPHTFETRPVR
>ENST00000585672.5|MNV-1826-GGAAGCG-G|1
AEDWLDCPALGPGCREVFRK
>ENST00000367742.7|SNV-56028-C-A|4
GGRDPGGRPSRPSTLRRPDYR
>ENST00000356239.8|SNV-82054-C-G|1
LEEQVQELESLISSLQEQLK
>ENST00000380110.8|INDEL-124874-A-AA|8
FANNPSQKNQSGHPFPAVPVSK
>ENST00000585672.5|MNV-1818-CCCTGGC-C|3
AEDWLDCPALGWKR
>ENST00000647510.1|SNV-21030-C-T|3
LEQLAARFDCKAAMR
>ENST00000633556.3|SNV-152073-G-C|1
GTAAQSGEEAARAIPRELPVK
>ENST00000674367.1|SNV-645873-A-G|9
MLLVLPMNWLNIPKGR
>ENST00000302316.12|SNV-239834-A-G|5
VKWEQICHTLVMK
>ENST00000313117.11|SNV-3381-C-A|5
RSRSISLSR
>ENST00000434278.5|SNV-66480-T-C|1
ESTVVSEHVHSR
>ENST00000327835.7|SNV-231738-T-G|2
GTGSLRKPR
>ENST00000440486.7|SNV-12870-A-G|2
ETTNGRLPVK
>ENST00000650012.1|SNV-65494-T-G|2
SQVMTQLHVIEERR
>ENST00000639290.1|SNV-239834-A-G|6
NQYRENGHTAQARNEVPNER
>ENST00000430505.6|SNV-932135-A-G|3
MSAWSKQVWTGCLLLQT
>ENST00000380110.8|INDEL-124874-A-AA|3
QKVSRTASSAGTAF
>ENST00000342992.10|SNV-261266-T-C|1
LFAPIKGRPTPEVKWGK
>ENST00000342992.10|SNV-60311-A-C|2
ITNCAIVDESVYGFRLGR
>ENST00000366600.8|SNV-45805-A-G|2
EESSIYDDIVFVDVVGTYR
>ENST00000650012.1|SNV-65494-T-G|5
AAQMKSQVMTQLHVIEER
>ENST00000498289.5|SNV-175070-G-C|9
QEMAQQESYFGR
>ENST00000638087.1|INDEL-121297-A-AA|2
VLQIVDNTVSRQKNGLQG
>ENST00000355451.8|SNV-5395-C-A|3
TFDQMAR
>ENST00000342992.10|SNV-261266-T-C|4
AGGSLRLFAPIK
>ENST00000370765.10|SNV-336087-A-G|2
EQMQQGQHMEANRYQKCQK
>ENST00000482071.1|INDEL-83877-C-CA|8
MVGLVPKKLCYR
>ENST00000263967.4|SNV-51595-C-T|4
EEKILNREIGFAIGMLVCEFDMVK
>ENST00000228682.7|SNV-10589-A-G|4
RSSGSSSISSAYTVSR
>ENST00000527742.1|SNV-6133-C-A|10
WDGCSQEFDSQEQMVHVSPR
>ENST00000561920.5|SNV-14634-A-G|5
SLSLVFCGSVMGIPSEIISPKK
>ENST00000433332.7|SNV-258329-C-T|5
SSFASPR
>ENST00000498289.5|SNV-175070-G-C|1
AQQESYFGRTRISEHSTVCFACSM
>ENST00000482071.1|INDEL-83877-C-CA|9
VGLVPKK
>ENST00000451980.4|MNV-4961-GG-G|3
NPYTGNKYVMMTGAAQNQNLSK
>ENST00000474521.1|SNV-8728-C-A|4
MAARWARTAHPTLP
>ENST00000633556.3|SNV-152073-G-C|3
GTAAQSGEEAAR
>ENST00000549319.2|SNV-2859-T-C|6
RFEIQKHVTKPDR
>ENST00000582615.6|SNV-13302-C-A|5
MHSLPHVINQVESRLGSSA
>ENST00000274311.3|SNV-13120-G-T|1
CILVASPGFVMEQFCDYLFQQAVK
>ENST00000479380.2|SNV-93997-G-C|5
MTVTMMNSPVQNYIGV
>ENST00000487673.5|SNV-65677-C-A|1
QPYCSARPRGTPSR
>ENST00000371847.8|INDEL-72692-A-AA|2
ITLSISLHKK
>ENST00000525051.5|SNV-23224-G-A|5
RGSPWTGK
>ENST00000482071.1|INDEL-83877-C-CA|7
VGLVPKKLCYR
>ENST00000339514.8|SNV-145171-G-C|3
KAAHIFNEALVCHHIRYLGLLENVR
>ENST00000367942.4|INDEL-96936-C-CT|1
NSGSELQVYYASPRSYQDFF
>ENST00000527742.1|SNV-6133-C-A|8
MVHVSPR
>ENST00000359540.7|SNV-2455-T-C|3
HRHCPVVVPEATIVGVRK
>ENST00000633556.3|SNV-152073-G-C|5
VPDPSPVTKGTAAQSGEEAAR
>ENST00000565193.1|SNV-75417-G-A|2
AARAQPWPTRPR
>ENST00000479423.1|SNV-236979-G-A|3
MHEKQAETWKTLWC
>ENST00000288050.9|SNV-14634-A-G|2
INAGLNVMGIPSEIISPK
>ENST00000261833.11|SNV-159065-C-T|2
ESLTPEEFSRR
>ENST00000527742.1|SNV-6133-C-A|7
MVHVSPRG
>ENST00000520810.6|SNV-822-C-G|7
MSWSPSLRTQTCGAWEMK
>ENST00000223398.11|SNV-107808-G-A|3
DDIRGLHEKLTGLDK
>ENST00000507184.5|SNV-12550-A-G|2
MTPWVLYALSS
>ENST00000451980.4|MNV-4961-GG-G|7
KSKNPYTGNK
>ENST00000319778.11|SNV-93997-G-C|4
HFRPRTPSLHDSDNDELSCTKLYR
>ENST00000507765.1|SNV-31589-C-G|1
WCELSVVIVLESTGLGLLR
>ENST00000483270.1|SNV-39116-G-C|2
MGVGGKSCPCCP
>ENST00000356239.8|INDEL-155921-C-CA|4
NLQLNLLLEQQKQLLNESQQKNR
>ENST00000380110.8|INDEL-124874-A-AA|1
TASSAGTAF
>ENST00000288986.6|INDEL-83877-C-CA|1
LCYRYAE
>ENST00000552973.1|SNV-5750-C-G|2
KHRNIVAFK
>ENST00000576024.1|SNV-13983-G-C|3
SPQPKNKPLDGEYFTLQPPEVQK
>ENST00000498289.5|SNV-175070-G-C|6
MAQQESYFGR
>ENST00000507184.5|SNV-12550-A-G|3
GIMTPWVLYALSS
>ENST00000367409.9|SNV-41991-C-G|2
ESILSIQKYYK
>FUSION-ENST00000309446.11:1801-ENST00000412387.5:197100|3
RTPGSGCRAK
>ENST00000378024.9|SNV-37405-A-G|3
VKTPSFGISAPQVSVPDVNVNLK
>ENST00000529090.5|SNV-19047-G-T|3
GINCTVKIVIAR
>ENST00000381340.8|INDEL-434285-A-AA|2
NSKDNLFHLWT
>ENST00000648379.1|SNV-280583-G-A|1
MGSTQRQ
>ENST00000394789.7|SNV-109192-G-T|2
RGFLVLTMCVSAVLCSQR
>ENST00000583786.5|SNV-337-C-T|2
MASFPLRVNEKEIDYVL
>ENST00000370765.10|SNV-336087-A-G|4
EQMQQGQHMEANR
>ENST00000638087.1|INDEL-121297-A-AA|1
QKNGLQG
>ENST00000657361.1|SNV-411286-G-T|2
LRSVPIQSLS
>ENST00000520810.6|SNV-822-C-G|4
SWSPSLRTQTCGAWEMKER
>ENST00000297494.8|SNV-16157-G-A|1
AVDTQLEELGGER
>ENST00000498289.5|SNV-175070-G-C|5
AQQESYFGR
>ENST00000559036.5|SNV-80291-C-A|1
LALIWTKFF
>ENST00000635293.1|SNV-13742-G-A|5
RPILTIITLEDSSGNLLGRNSFK
>ENST00000490850.1|INDEL-72692-A-AA|10
QKNYEQPTISSKSHSPSPYTK
>ENST00000366875.5|SNV-171-G-C|1
SAADSTACSR
>ENST00000399766.7|SNV-54910-C-T|1
LEEATAAWAVAFAAASRGECTETLR
>ENST00000549319.2|SNV-2859-T-C|3
HVTKPDR
>ENST00000615901.4|SNV-198756-A-G|2
GVSSVELLMNNHQGIK
>ENST00000674367.1|SNV-645873-A-G|1
GRCLLGM
>ENST00000567998.5|SNV-16627-G-A|3
MAKVHPKPGTWDSFLEK
>ENST00000286614.11|MNV-160084-CC-C|6
VGDLRLVK
>ENST00000406432.5|SNV-5461-C-T|3
EVSSHVQR
>ENST00000302316.12|SNV-239834-A-G|3
WEQICHTLVMK
>ENST00000622263.4|MNV-49924-GAT-G|5
QRSLQTKTEEEEK
>ENST00000367478.9|SNV-25324-A-G|1
NLDVQLLDTERQLDTETNLHLNTK
>ENST00000585828.5|SNV-48706-G-C|2
QILLFLFICVGNSQLWWDQGRQR
>ENST00000559676.1|SNV-48397-C-G|2
MVTHYLSSSGVLPYVSK
>ENST00000367265.9|SNV-78531-G-C|1
LETEGLSSERWERVK
>ENST00000620675.4|SNV-5750-C-G|2
MKHRNIVAFK
>ENST00000284690.4|MNV-15815-AA-A|2
ENTPLWRTCFKIK
>ENST00000482490.5|SNV-126330-C-T|2
TAEACGLSDRNTQNSQRD
>ENST00000370765.10|SNV-336087-A-G|6
QLQQYREQMQQGQHMEANR
>ENST00000359540.7|SNV-2455-T-C|5
RHRHCPVVVPEATIVGVR
>ENST00000440486.7|SNV-8728-C-A|3
HVEVNGSKVGPDGTPYVTVIK
>ENST00000585672.5|MNV-1818-CCCTGGC-C|5
AEDWLDCPALGWK
>ENST00000319778.11|SNV-93997-G-C|6
WRHFRPRTPSLHDSDNDELSCTK
>ENST00000541225.5|SNV-67925-C-T|1
TELGPSYGFPDSLLLLTGLGRR
>ENST00000288986.6|INDEL-83877-C-CA|3
INGMVGLVPKKLCYR
>ENST00000451980.4|MNV-4961-GG-G|4
NPYTGNK
>ENST00000626014.2|SNV-350-G-A|1
GCTQSLWLFCVFRSDSPHASAVR
>ENST00000374695.8|SNV-95270-A-G|2
CLIHDGAAPVSLEWK
>FUSION-ENST00000309446.11:1801-ENST00000412387.5:197100|1
TPGSGCRAK
>ENST00000366600.8|SNV-45805-A-G|1
EESSIYDDIVFVDVVGTYRNVPAK
>ENST00000342992.10|SNV-60311-A-C|4
GTIYSLRITNCAIVDESVYGFRLGR
>ENST00000424526.5|SNV-257782-C-T|1
GPQAALLPVVILSKAAYSLLGSQK
>ENST00000441448.7|SNV-42286-A-C|2
FSMKMPK
>ENST00000549319.2|SNV-2859-T-C|2
HVTKPDRK
>ENST00000529090.5|SNV-19047-G-T|2
MGINCTVKIVIARYGK
>ENST00000561920.5|SNV-14634-A-G|2
MGIPSEIISPKK
>ENST00000406432.5|SNV-5461-C-T|2
EVSSHVQRIAR
>ENST00000477167.5|SNV-51772-A-G|6
RASRILSTDAR
>ENST00000498289.5|SNV-175070-G-C|8
MQEMAQQESYFGRTR
>ENST00000527493.5|SNV-19047-G-T|4
LEREMGINCTVKIVIAR
>ENST00000582615.6|SNV-13302-C-A|3
MSSTKWSPGWDPV
>ENST00000374080.8|SNV-1269-A-G|1
SQSAINAWFTDLAGTKPLTQLAKK
>ENST00000581089.1|SNV-337-C-T|2
MASFPLRVNEKEIVSCMAPR
>ENST00000345382.6|SNV-16558-T-C|1
KHGWVAHALSKLR
>ENST00000451980.4|MNV-4961-GG-G|2
YVMMTGAAQNQNLSK
>ENST00000559036.5|SNV-80291-C-A|2
MLALIWTKFF
>ENST00000441448.7|SNV-42286-A-C|5
RTHLASDDLYKFSMK
>ENST00000478540.1|SNV-260389-G-A|1
LGGTPAPAHQQVPNLEKLTHMKSWK
>ENST00000441448.7|SNV-42286-A-C|1
FSMKMPKALKPK
>ENST00000297625.8|SNV-5924-G-C|5
IDSQFLIRDTLLVAPVLEPGK
>ENST00000360639.6|SNV-11686-C-T|1
ACQPLPASQPCLEPVRPAQEAEEK
>ENST00000262738.8|SNV-3290-C-T|2
TQCRLDR
>ENST00000639290.1|SNV-239834-A-G|9
LVMKYQMKGL
>ENST00000356495.5|SNV-8913-C-A|1
GTGQLLFSVVINQLR
>ENST00000312989.11|SNV-20074-C-G|2
SREIFLSEPILLELEAPLK
>ENST00000278935.8|SNV-82659-C-A|5
QTALKAAKQHWR
>ENST00000375759.8|SNV-97734-A-G|2
ASDVDTGSSTLRK
>ENST00000312521.9|SNV-16982-G-A|2
QQENSAESMQPQRGER
>ENST00000585672.5|MNV-1826-GGAAGCG-G|6
MAEDWLDCPALGPGCR
>ENST00000582615.6|SNV-13302-C-A|1
WSPGWDPV
>ENST00000228682.7|SNV-10589-A-G|3
RSSGSSSISSAYTVSRR
>ENST00000585672.5|MNV-1819-CCTGGCTGGAAGC-C|6
MAEDWLDCPALGR
>ENST00000262189.11|SNV-241886-G-A|1
IPELGRK
>ENST00000288986.6|INDEL-83877-C-CA|2
KLCYRYAE
>ENST00000261833.11|SNV-159065-C-T|4
KESLTPEEFSRR
>ENST00000434278.5|SNV-66480-T-C|2
EQHFHSQVRESTVVSEHVHSR
>ENST00000650012.1|SNV-65494-T-G|1
SQVMTQLHVIEERRNQSLSLLYK
>ENST00000261833.11|SNV-159065-C-T|5
KESLTPEEFSR
>ENST00000286614.11|MNV-160084-CC-C|5
VGDLRLVKLFAVPLMCGR
>ENST00000486056.1|SNV-4031-G-A|2
SPILPLQANLTR
>ENST00000477167.5|SNV-51772-A-G|3
ILSTDAR
>ENST00000520810.6|SNV-822-C-G|2
TQTCGAWEMKER
>ENST00000312989.11|SNV-20074-C-G|1
EIFLSEPILLELEAPLK
>ENST00000479423.1|SNV-236979-G-A|1
QAETWKTLWC
>ENST00000358025.7|SNV-458619-G-C|1
EFLQTDSPESTELQSRLR
>ENST00000647211.2|SNV-17393-G-T|3
GHIEELEHLAEILK
>ENST00000399766.7|SNV-54910-C-T|3
KLEEATAAWAVAFAAASR
>ENST00000402866.5|SNV-30735-G-T|1
HLGVLLHEAIQLPR
>ENST00000333190.5|SNV-574293-C-G|1
SNIHLSDVDFSPTSREKETR
>ENST00000297625.8|SNV-5924-G-C|2
DTLLVAPVLEPGKQER
>ENST00000380110.8|INDEL-124874-A-AA|6
NQSGHPFPAVPVSK
>ENST00000566329.1|SNV-7913-C-T|3
SARRLSTNTGNWWGPNWEI
>ENST00000498289.5|SNV-175070-G-C|10
MQEMAQQESYFGR
>ENST00000345382.6|SNV-16558-T-C|4
INHRQCDQRK
>ENST00000582615.6|SNV-13302-C-A|4
HSLPHVINQVESRLGSSA
>ENST00000284690.4|MNV-15815-AA-A|3
ENTPLWRTCFK
>ENST00000673932.3|SNV-4401-G-A|2
EVMPSIQSLDALVKK
>ENST00000264951.8|SNV-77447-G-C|1
NSQEDVFYEDDIWPGENENGAQK
>ENST00000355451.8|SNV-5395-C-A|2
TFDQMARQDDEK
>ENST00000578312.5|SNV-337-C-T|2
MASFPLRVNEKEID
>FUSION-ENST00000309446.11:1801-ENST00000412387.5:197100|2
TPGSGCR
>ENST00000394789.7|SNV-109192-G-T|3
LTLKRGFLVLTMCVSAVLCSQR
>ENST00000482071.1|INDEL-83877-C-CA|10
MVGLVPKK
>ENST00000388913.4|SNV-10017-G-A|4
HSFATKGAGAVENFAAAR
>ENST00000633556.3|SNV-152073-G-C|6
RVPDPSPVTKGTAAQSGEEAAR
>ENST00000674367.1|SNV-645873-A-G|2
NWLNIPKGRCLLGM
>ENST00000399766.7|SNV-54910-C-T|2
LEEATAAWAVAFAAASR
>ENST00000674367.1|SNV-645873-A-G|7
MLLVLPMNWLNIPKGRCLLGM
>ENST00000477232.5|SNV-100470-A-C|4
TPEQLAIKNVGQQDPK
>ENST00000639629.1|SNV-239834-A-G|6
QKSFQDNQLSTRNEVPNER
>ENST00000620675.4|SNV-5750-C-G|3
EAVLLAKMKHR
>ENST00000549319.2|SNV-2859-T-C|5
FEIQKHVTKPDR
>ENST00000286614.11|MNV-160084-CC-C|9
HITYSIKNVTPKVGDLR
>ENST00000567998.5|SNV-16627-G-A|2
AKVHPKPGTWDSFLEK
>ENST00000482071.1|INDEL-83877-C-CA|1
TMLPLCRIIH
>ENST00000331340.8|SNV-96294-C-A|1
EENRAYDLLRAASENSQDALR
>ENST00000393409.2|SNV-27953-C-G|2
EIRCLRPPGQSPGSAPIIININR
>ENST00000382899.8|SNV-236979-G-A|4
KTYIVHCQDYAR
>ENST00000361924.6|SNV-81930-G-A|1
EQEVTELKQKILLFGCEK
>ENST00000581440.5|SNV-337-C-T|3
ASFPLRVNEK
>ENST00000288050.9|SNV-14634-A-G|5
LISLKRINAGLNVMGIPSEIISPK
>ENST00000647211.2|SNV-17393-G-T|2
GHIEELEHLAEILKTQLR
>ENST00000286614.11|MNV-160084-CC-C|7
NVTPKVGDLRLVK
>ENST00000313117.11|SNV-3381-C-A|3
SRSISLSRSR
>ENST00000647510.1|SNV-21030-C-T|1
FDCKAAMRETWLSENQR
>ENST00000633556.3|SNV-152073-G-C|4
VPDPSPVTKGTAAQSGEEAARAIPR
>ENST00000262189.11|SNV-241886-G-A|2
LYKIPELGRK
>ENST00000382899.8|SNV-236979-G-A|2
TYIVHCQDYAR
>ENST00000477694.5|SNV-45805-A-G|2
MLSALIVMFLQNY
>ENST00000657361.1|SNV-411286-G-T|3
SVRLRSVPIQSLS
>ENST00000622263.4|MNV-49924-GAT-G|1
TEEEEKKEK
>ENST00000268482.8|SNV-7913-C-T|2
HWELVGTKLGDIMGVK
>ENST00000282397.9|SNV-175618-C-G|5
KGDTRVPLK
>ENST00000549319.2|SNV-2859-T-C|1
HVTKPDRKQLAAMLGLTDAQVR
>ENST00000388913.4|SNV-10017-G-A|7
HLEMDAFKRHSFATK
>ENST00000359597.8|SNV-13983-G-C|3
NKPLDGEYFTLQK
>ENST00000604567.5|MNV-13709-AG-A|1
DEGTRMKR
>ENST00000604567.5|MNV-13709-AG-A|4
DESENDDEDTALSEASEKDEGTR
>ENST00000333190.5|SNV-574293-C-G|3
SNIHLSDVDFSPTSR
>ENST00000440486.7|SNV-12870-A-G|4
DVHNLDYYKETTNGR
>ENST00000371847.8|INDEL-72692-A-AA|9
KLRTAYNFFK
>ENST00000642502.1|SNV-245198-G-C|1
ELQKPHRKLFGFR
>ENST00000361445.9|SNV-50212-C-T|2
STAMDTLFSLVFQLGK
>ENST00000370765.10|SNV-336087-A-G|5
QLQQYREQMQQGQHMEANRYQK
>ENST00000436577.3|SNV-260389-G-A|3
LGGTPAPAQVNGK
>ENST00000479187.5|SNV-106117-G-T|4
PFLPPSMTILKLSQNKFSCIP
>ENST00000436985.6|SNV-64790-A-G|5
DLSHKSSMLQEEIAMLR
>ENST00000356239.8|INDEL-155921-C-CA|1
NRITENAI
>ENST00000268482.8|SNV-7913-C-T|4
AQHKHWELVGTKLGDIMGVK
>ENST00000674367.1|SNV-645873-A-G|5
MNWLNIPKGR
>ENST00000356495.5|SNV-8913-C-A|2
LDIKGTGQLLFSVVINQLR
>ENST00000339514.8|SNV-145171-G-C|1
AAHIFNEALVCHHIRYLGLLENVR
>ENST00000565193.1|SNV-75417-G-A|4
MRAARAQPWPTRPR
>ENST00000583742.1|SNV-337-C-T|1
ASFPLRVNEKEIAPAAPFDK
>ENST00000405303.7|SNV-40868-C-G|2
KFEKNNLFQM
>ENST00000585672.5|MNV-1819-CCTGGCTGGAAGC-C|5
AEDWLDCPALGR
>ENST00000355451.8|SNV-5395-C-A|1
TFDQMARQDDEKR
>ENST00000278422.9|SNV-27603-G-T|1
AGDNIPEEQPVSSTPTTVSDGENKK
>ENST00000479423.1|SNV-236979-G-A|4
HEKQAETWK
>ENST00000288986.6|INDEL-83877-C-CA|4
INGMVGLVPKK
>ENST00000382899.8|SNV-236979-G-A|1
TYIVHCQDYARK
>ENST00000288050.9|SNV-14634-A-G|4
RINAGLNVMGIPSEIISPK
>ENST00000522455.5|SNV-690537-C-T|2
ELIQIKTK
>ENST00000361445.9|SNV-50212-C-T|3
TLDQSPELRSTAMDTLFSLVFQLGK
>ENST00000606186.1|SNV-29-C-G|1
ISLLKPN
>ENST00000268482.8|SNV-7913-C-T|6
KAQHKHWELVGTK
>ENST00000522455.5|SNV-690537-C-T|4
KELIQIK
>ENST00000395270.5|SNV-63723-G-A|1
VVPAYVPTPIHPIFGSATHSAFGLK
>ENST00000284690.4|MNV-15815-AA-A|6
EDLPIWKENTPLWR
>ENST00000526313.5|SNV-17645-A-G|3
FVSESGGVR
>ENST00000527493.5|SNV-19047-G-T|6
TEDFFKLEREMGINCTVK
>ENST00000261833.11|SNV-159065-C-T|6
RKESLTPEEFSR
>ENST00000525051.5|SNV-23224-G-A|6
LGPKRGSPWTGK
>ENST00000262305.9|SNV-93330-G-A|1
LQQLDEENSELQSCTPCLKANIER
>ENST00000526313.5|SNV-17645-A-G|7
VRHIGLIPVKSSPDEPLTWQYVDR
>ENST00000581440.5|SNV-337-C-T|1
ASFPLRVNEKEIVFLFFLLVR
>ENST00000367409.9|SNV-41991-C-G|3
ESILSIQK
>ENST00000297494.8|SNV-16157-G-A|2
AYPHFCAFARAVDTQLEELGGER
>ENST00000526313.5|SNV-17645-A-G|4
SSPDEPLTWQYVDRFVSESGGVR
>ENST00000483591.6|SNV-238849-C-T|2
MCCFHRVFLTSL
>ENST00000327835.7|SNV-231738-T-G|4
QHAHTVLSSPPRGTGSLR
>ENST00000302316.12|SNV-239834-A-G|2
WEQICHTLVMKYQMK
>ENST00000367478.9|SNV-25324-A-G|4
LENEVEQRHTLTRNLDVQLLDTER
>ENST00000620675.4|SNV-5750-C-G|1
HRNIVAFK
>ENST00000474521.1|SNV-8728-C-A|3
AARWARTAHPTLP
>ENST00000355395.9|SNV-16625-G-A|1
LEDDSTLLYTMR
>ENST00000367742.7|SNV-56028-C-A|2
DPGGRPSRPSTLRRPDYRDNQWNPR
>ENST00000366875.5|SNV-171-G-C|3
ESTQRLGGQRSAADSTACSR
>ENST00000583786.5|SNV-337-C-T|1
ASFPLRVNEKEIDYVL
>ENST00000282397.9|SNV-175618-C-G|1
VPLKWMAPESIFDKIYSTK
>ENST00000342992.10|SNV-261266-T-C|3
AGGSLRLFAPIKGRPTPEVK
>ENST00000462858.5|SNV-51772-A-G|3
ILSTDARKSL
>ENST00000579733.5|SNV-337-C-T|1
ASFPLRVNEKEIGK
>ENST00000565193.1|SNV-75417-G-A|3
RAARAQPWPTRPR
>ENST00000504690.5|SNV-10957-C-T|1
DPTVLSECIASSEYKEK
>ENST00000312521.9|SNV-16982-G-A|6
DTFMYNQK
>ENST00000522455.5|SNV-690537-C-T|5
SDELQTIKKELIQIK
>ENST00000510385.5|SNV-13983-G-C|2
NKPLDGEYFTLQDQTSFQK
>ENST00000371847.8|INDEL-72692-A-AA|1
ITLSISLHKKTHV
>ENST00000584601.5|SNV-35492-G-A|1
QQQKIRK
>ENST00000526313.5|SNV-17645-A-G|5
SSPDEPLTWQYVDR
>ENST00000342992.10|SNV-60311-A-C|1
ITNCAIVDESVYGFRLGRLGASAR
>FUSION-ENST00000534719.1:323-ENST00000331825.11:461|39
GFYFDRDDVALEGVSHFFR
>ENST00000430505.6|SNV-932135-A-G|2
SAWSKQVWTGCLLLQT
>ENST00000622263.4|MNV-49924-GAT-G|2
TEEEEKK
>ENST00000569554.5|SNV-16627-G-A|1
VHPKPGTWDSFLEK
>ENST00000498289.5|SNV-175070-G-C|3
AQQESYFGRTR
>ENST00000400100.5|SNV-151842-C-G|4
AFDKHMNLIVCDCDEFRK
>ENST00000361924.6|SNV-81930-G-A|2
EQEVTELKQK
>ENST00000479380.2|SNV-93997-G-C|3
MMNSPVQNYIGV
>ENST00000337963.9|INDEL-38551-A-AA|3
MWHGYITDPR
>ENST00000258243.7|INDEL-9702-C-CA|1
SPGGAYSYCLPDLCQTPTSATVV
>ENST00000367265.9|SNV-78531-G-C|6
RRLETEGLSSER
>ENST00000278935.8|SNV-82659-C-A|7
RQTALKAAK
>ENST00000642502.1|SNV-245198-G-C|4
QFRELQKPHRK
>ENST00000262056.13|SNV-27832-A-G|1
RQLDEPKLER
>ENST00000225983.10|SNV-38625-C-G|1
HQCMCGNTHVHPEHAGGIQSIWSR
>ENST00000312521.9|SNV-16982-G-A|3
QQENSAESMQPQR
>ENST00000371847.8|INDEL-72692-A-AA|5
TAYNFFKITLSISLHK
>ENST00000433332.7|SNV-258329-C-T|2
MSSFASPRSVRMSSDSSK
>ENST00000520691.5|SNV-147514-T-C|6
QAISLQTAKYVPKDFPYFPR
>ENST00000374423.9|SNV-32759-C-T|2
EHMYLENKSVFETSLDSDVPL
>ENST00000312989.11|SNV-20074-C-G|3
GLCLKSREIFLSEPILLELEAPLK
>ENST00000342992.10|SNV-261266-T-C|5
IINIRAGGSLRLFAPIK
>ENST00000525051.5|SNV-23224-G-A|3
GSPWTGK
>ENST00000284690.4|MNV-15815-AA-A|4
ENTPLWR
>ENST00000343455.7|INDEL-61549-A-AA|1
MPKKILLR
>ENST00000284690.4|MNV-15815-AA-A|5
EDLPIWKENTPLWRTCFK
>ENST00000487673.5|SNV-65677-C-A|3
AKQPYCSARPRGTPSR
>ENST00000520691.5|SNV-147514-T-C|3
DFPYFPR
>ENST00000319778.11|SNV-93997-G-C|3
TPSLHDSDNDELSCTK
>ENST00000337963.9|INDEL-38551-A-AA|2
MWHGYITDPRECEFTSFFHVNHS
>ENST00000585672.5|MNV-1826-GGAAGCG-G|2
MAEDWLDCPALGPGCREVFRK
>ENST00000637328.1|MNV-4961-GG-G|1
YVMMTGA
>ENST00000642502.1|SNV-245198-G-C|3
ELQKPHR
>ENST00000507184.5|SNV-12550-A-G|1
TPWVLYALSS
>ENST00000286614.11|MNV-160084-CC-C|8
NVTPKVGDLR
>ENST00000576024.1|SNV-13983-G-C|1
NKPLDGEYFTLQPPEVQKGSVYLPP
>ENST00000374518.6|SNV-8971-G-A|1
FRPLTWQTSHPYILANR
>ENST00000367478.9|SNV-25324-A-G|2
NLDVQLLDTER
>ENST00000367409.9|SNV-41991-C-G|5
KESILSIQK
>ENST00000673932.3|SNV-4401-G-A|3
MNKEVMPSIQSLDALVKK
>ENST00000313117.11|SNV-3381-C-A|4
SRSISLSR
>ENST00000433332.7|SNV-258329-C-T|3
SSFASPRSVR
>ENST00000520810.6|SNV-822-C-G|9
MSWSPSLR
>ENST00000585672.5|MNV-1818-CCCTGGC-C|MNV-1826-GGAAGCG-G|6
MAEDWLDCPALGCR
>ENST00000393409.2|SNV-27953-C-G|1
CLRPPGQSPGSAPIIININR
>ENST00000297625.8|SNV-5924-G-C|3
DTLLVAPVLEPGK
>ENST00000389420.8|MNV-20087-GG-G|1
ADGNEYEDVTTSHILYTDKT
>ENST00000491406.2|SNV-3411-C-T|1
MVNSISL
>ENST00000490850.1|INDEL-72692-A-AA|11
MQKNYEQPTISSKSHSPSPYTK
>ENST00000639629.1|SNV-239834-A-G|4
SFQDNQLSTRNEVPNER
>ENST00000496323.1|SNV-198756-A-G|3
SRPRRSQGVYHLLNS
>ENST00000367742.7|SNV-56028-C-A|1
RPDYRDNQWNPR
>ENST00000549319.2|SNV-2859-T-C|4
FEIQKHVTKPDRK
>FUSION-ENST00000640292.2:25603-ENST00000374266.7:510|8
EVLHRFHQPEDPLPIQRPQEK
>ENST00000635293.1|SNV-13742-G-A|3
NSFKVRVCACPGR
>ENST00000268482.8|SNV-7913-C-T|1
HWELVGTKLGDIMGVKK
>ENST00000319778.11|SNV-93997-G-C|1
TPSLHDSDNDELSCTKLYRSINR
>ENST00000339514.8|SNV-145171-G-C|2
AAHIFNEALVCHHIR
>ENST00000674367.1|SNV-645873-A-G|3
MNWLNIPKGRCLLGM
>ENST00000319778.11|SNV-93997-G-C|2
TPSLHDSDNDELSCTKLYR
>ENST00000374518.6|SNV-8971-G-A|2
FITVMKFRPLTWQTSHPYILANR
>ENST00000262738.8|SNV-3290-C-T|1
TQCRLDRENVAVYNLWALAVDR
>ENST00000399881.8|SNV-148681-G-A|1
EELNPENKRFVITRPANEFK
>ENST00000409682.8|SNV-100470-A-C|5
AVEEEDKMTPEQLAIKNVGQQDPK
>ENST00000409682.8|SNV-100470-A-C|1
NVGQQDPKR
>ENST00000534313.6|SNV-2948-C-A|4
LRQPARPPLTPHTFETRPVR
>ENST00000331340.8|SNV-96294-C-A|4
NGLSLKEENR
>ENST00000436985.6|SNV-64790-A-G|3
SSMLQEEIAMLR
>ENST00000355395.9|SNV-16625-G-A|2
LLRLEDDSTLLYTMR
>ENST00000585672.5|MNV-1826-GGAAGCG-G|4
MAEDWLDCPALGPGCREVFR
>ENST00000483591.6|SNV-238849-C-T|1
CCFHRVFLTSL
>ENST00000312521.9|SNV-16982-G-A|4
DTFMYNQKQQENSAESMQPQRGER
>ENST00000284690.4|MNV-15815-AA-A|7
EREDLPIWKENTPLWR
>ENST00000430505.6|SNV-932135-A-G|5
MLGNMSAWSKQVWTGCLLLQT
>ENST00000286614.11|MNV-160084-CC-C|1
LFAVPLMCGRM
>ENST00000527742.1|SNV-6133-C-A|4
MAAARNLTPKSR
>ENST00000561920.5|SNV-14634-A-G|4
MGIPSEIISPK
>ENST00000440486.7|SNV-12870-A-G|3
DVHNLDYYKETTNGRLPVK
>ENST00000527742.1|SNV-6133-C-A|2
NLTPKSR
>ENST00000492552.5|SNV-16982-G-A|13
VTRAHKDTFMYNQK
>FUSION-ENST00000640292.2:25603-ENST00000374266.7:510|10
QEEREVLHR
>ENST00000504690.5|SNV-10957-C-T|3
ETPSKDPTVLSECIASSEYKEK
>ENST00000520691.5|SNV-147514-T-C|2
DFPYFPRK
>ENST00000492552.5|SNV-16982-G-A|6
YNQKQQENSAESMQPQR
>FUSION-ENST00000640292.2:25603-ENST00000374266.7:510|7
FHQPEDPLPIQRPQEK
>ENST00000358371.9|SNV-66207-A-T|1
FGPLPVMVFCKYTK
>ENST00000492552.5|SNV-16982-G-A|7
MYNQKQQENSAESMQPQR
>ENST00000642502.1|SNV-245198-G-C|5
QFRELQKPHR
>ENST00000504690.5|SNV-10957-C-T|4
ETPSKDPTVLSECIASSEYK
>ENST00000527742.1|SNV-6133-C-A|6
VHVSPRG
>FUSION-ENST00000640292.2:25603-ENST00000374266.7:510|5
FHQPEDPLPIQRPQEKAEAAERR
>ENST00000359597.8|SNV-13983-G-C|2
NKPLDGEYFTLQKTFPAR
>ENST00000584601.5|SNV-35492-G-A|2
RQQQKIR
>ENST00000479380.2|SNV-93997-G-C|2
MNSPVQNYIGV
>ENST00000399881.8|SNV-148681-G-A|2
EELNPENKR
>ENST00000380110.8|INDEL-124874-A-AA|7
FANNPSQKNQSGHPFPAVPVSKQK
>ENST00000647510.1|SNV-21030-C-T|4
LEQLAARFDCK
>ENST00000399881.8|SNV-148681-G-A|4
IIDKEELNPENKR
>ENST00000433332.7|SNV-258329-C-T|6
MSSFASPR
>ENST00000504690.5|SNV-10957-C-T|2
DPTVLSECIASSEYK
>ENST00000639629.1|SNV-239834-A-G|2
NEVPNERLVVEHQESLSK
>ENST00000342992.10|SNV-60311-A-C|5
GTIYSLRITNCAIVDESVYGFR
>ENST00000286614.11|MNV-160084-CC-C|2
LFAVPLMCGR
>ENST00000529090.5|SNV-19047-G-T|6
MGINCTVK
>ENST00000541225.5|SNV-67925-C-T|5
MIIRTELGPSYGFPDSLLLLTGLGR
>ENST00000477694.5|SNV-45805-A-G|5
MMILFLWMLSALIVMFLQNY
>ENST00000361445.9|SNV-50212-C-T|1
STAMDTLFSLVFQLGKK
>ENST00000478540.1|SNV-260389-G-A|3
LGGTPAPAHQQVPNLEK
>ENST00000525051.5|SNV-23224-G-A|2
GSPWTGKR
>ENST00000433332.7|SNV-258329-C-T|4
MSSFASPRSVR
>ENST00000487673.5|SNV-65677-C-A|4
AKQPYCSARPR
>ENST00000286614.11|MNV-160084-CC-C|3
LVKLFAVPLMCGRM
>ENST00000479380.2|SNV-93997-G-C|4
TVTMMNSPVQNYIGV
>ENST00000585672.5|MNV-1819-CCTGGCTGGAAGC-C|2
MAEDWLDCPALGRREVFR
>ENST00000496323.1|SNV-198756-A-G|2
RSQGVYHLLNS
>ENST00000331340.8|SNV-96294-C-A|5
SGLIYLTNHIAPHARNGLSLKEENR
>ENST00000371996.9|SNV-47548-C-G|1
DILQSCETSEECELARANSTSDEL
>ENST00000327835.7|SNV-231738-T-G|1
GTGSLRKPRGEGK
>ENST00000583742.1|SNV-337-C-T|2
MASFPLRVNEKEIAPAAPFDK
>ENST00000382909.5|INDEL-38551-A-AA|6
IEGIPEKKGK
>ENST00000307637.5|SNV-7555-G-C|2
ARQSIQGILEAAFSEQLTR
>ENST00000374695.8|SNV-95270-A-G|1
CLIHDGAAPVSLEWKTR
>ENST00000278935.8|SNV-82659-C-A|1
QHWRHELASAQEVAKDPPGIK
>ENST00000507379.5|SNV-130405-T-C|1
ALEAELDAQHLPETFDNIDNLSPK
>ENST00000247087.10|SNV-56967-G-T|1
GPAAAAAGYGCPLLSDLTLSPLPR
>ENST00000337963.9|INDEL-38551-A-AA|1
ECEFTSFFHVNHS
>ENST00000474521.1|SNV-8728-C-A|1
TAHPTLP
>ENST00000525051.5|SNV-23224-G-A|1
GSPWTGKRWAR
>ENST00000482071.1|INDEL-83877-C-CA|6
MQEDQWYGWSSTKKTMLPLCR
>ENST00000389420.8|MNV-20087-GG-G|2
ADGNEYEDVTTSHILYTDK
>ENST00000464717.5|SNV-42136-T-G|2
EWRIPCVNAQWLGDILLGNVEALR
>ENST00000520691.5|SNV-147514-T-C|5
YVPKDFPYFPR
>ENST00000585672.5|MNV-1818-CCCTGGC-C|6
MAEDWLDCPALGWK
>ENST00000262056.13|SNV-27832-A-G|4
EQEKLRR
>ENST00000477541.1|SNV-19779-G-A|2
MGIVLIIYFRKPCSD
>ENST00000585672.5|MNV-1819-CCTGGCTGGAAGC-C|1
AEDWLDCPALGRREVFR
>ENST00000480785.5|SNV-19779-G-A|1
GIVLIIYFRKPCSGD
>ENST00000263967.4|SNV-51595-C-T|2
EIGFAIGMLVCEFDMVK
>ENST00000436577.3|SNV-260389-G-A|5
SHLKLGGTPAPAQVNGK
>ENST00000427287.6|SNV-337-C-T|2
MASFPLRVNEKEIDGSYFAWSQGHR
>ENST00000626014.2|SNV-350-G-A|4
MGCTQSLWLFCVFR
>ENST00000345382.6|SNV-16558-T-C|2
KHGWVAHALSK
>ENST00000342992.10|SNV-261266-T-C|2
LFAPIKGRPTPEVK
>ENST00000395297.6|SNV-364653-T-A|1
FFLVAGHNYFK
>FUSION-ENST00000640292.2:25603-ENST00000374266.7:510|9
QEEREVLHRFHQPEDPLPIQRPQEK
>ENST00000575270.5|MNV-37485-CCTAA-C|1
YSPLGGPKPFECPSIQITSISPVIK
>ENST00000544227.5|MNV-160084-CC-C|3
RPETRKAIR
>ENST00000331340.8|SNV-96294-C-A|3
NGLSLKEENRAYDLLR
>ENST00000527742.1|SNV-6133-C-A|9
WDGCSQEFDSQEQMVHVSPRG
>ENST00000484580.6|SNV-13302-C-A|2
MHSLPHVINQVESR
>ENST00000263967.4|SNV-51595-C-T|1
EIGFAIGMLVCEFDMVKDPEVQDFR
>ENST00000626014.2|SNV-350-G-A|2
MGCTQSLWLFCVFRSDSPHASAVR
>ENST00000223398.11|SNV-107808-G-A|4
DDIRGLHEK
>ENST00000520810.6|SNV-822-C-G|6
SWSPSLRTQTCGAWEMK
>ENST00000477232.5|SNV-100470-A-C|3
TPEQLAIKNVGQQDPKR
>ENST00000479187.5|SNV-106117-G-T|5
MPFLPPSMTILKLSQNKFSCIP
>ENST00000367409.9|SNV-41991-C-G|6
RKESILSIQK
>ENST00000307637.5|SNV-7555-G-C|1
QSIQGILEAAFSEQLTR
>ENST00000498289.5|SNV-175070-G-C|4
MAQQESYFGRTR
>ENST00000282397.9|SNV-175618-C-G|3
GDTRVPLKWMAPESIFDK
>ENST00000371847.8|INDEL-72692-A-AA|8
LRTAYNFFK
>ENST00000585672.5|MNV-1818-CCCTGGC-C|4
MAEDWLDCPALGWKR
>ENST00000371847.8|INDEL-72692-A-AA|7
LRTAYNFFKITLSISLHK
>ENST00000561920.5|SNV-14634-A-G|8
MSLSLVFCGSVMGIPSEIISPK
>ENST00000479187.5|SNV-106117-G-T|2
TILKLSQNKFSCIP
>ENST00000357654.9|SNV-66023-T-A|4
KENNTPEHLKDEVSIIQSMGYR
>ENST00000639629.1|SNV-239834-A-G|5
SFQDNQLSTR
>ENST00000633556.3|SNV-152073-G-C|2
GTAAQSGEEAARAIPR
>ENST00000261833.11|SNV-159065-C-T|1
ESLTPEEFSRRLK
>ENST00000302313.10|SNV-16842-G-A|4
DSIYSLAMNQLGTIIVSGSTK
>ENST00000481110.6|SNV-12870-A-G|1
ETTNLVLWGPALGDLHAGGLPVPR
>ENST00000388913.4|SNV-10017-G-A|5
RHSFATKGAGAVENFAAAR
>ENST00000402597.6|SNV-1118399-A-G|1
IDSNGNQFVYR
>ENST00000479423.1|SNV-236979-G-A|5
MHEKQAETWK
>ENST00000223398.11|SNV-107808-G-A|1
GLHEKLTGLDKEK
>ENST00000319778.11|SNV-93997-G-C|5
HFRPRTPSLHDSDNDELSCTK
>ENST00000312521.9|SNV-16982-G-A|5
DTFMYNQKQQENSAESMQPQR
>ENST00000313117.11|SNV-3381-C-A|2
SISLSRSR
>ENST00000331340.8|SNV-96294-C-A|2
EENRAYDLLR
>ENST00000639629.1|SNV-239834-A-G|8
KQKSFQDNQLSTR
>ENST00000527493.5|SNV-19047-G-T|3
EMGINCTVK
>ENST00000657361.1|SNV-411286-G-T|1
SVPIQSLS
>ENST00000621776.4|SNV-57901-C-T|1
IDHLDLKTVGIMK
>ENST00000467843.6|SNV-337-C-T|1
ASFPLRVNEKEIVR
>ENST00000477541.1|SNV-19779-G-A|1
GIVLIIYFRKPCSD
>ENST00000370765.10|SNV-336087-A-G|3
EQMQQGQHMEANRYQK
>ENST00000378024.9|SNV-37405-A-G|1
TPSFGISAPQVSVPDVNVNLKGPK
>ENST00000313117.11|SNV-3381-C-A|1
SISLSRSRSASLR
>ENST00000520691.5|SNV-147514-T-C|4
YVPKDFPYFPRK
>ENST00000440486.7|SNV-12870-A-G|5
IADFGLARDVHNLDYYKETTNGR
>FUSION-ENST00000640292.2:25603-ENST00000374266.7:510|3
AEAAERRALQSGR
>ENST00000606186.1|SNV-29-C-G|2
MISLLKPN
>ENST00000544227.5|MNV-160084-CC-C|8
NSKSRRPETR
>ENST00000622263.4|MNV-49924-GAT-G|7
EERQRSLQTK
>ENST00000674367.1|SNV-645873-A-G|6
LLVLPMNWLNIPKGRCLLGM
>ENST00000561920.5|SNV-14634-A-G|6
MSLSLVFCGSVMGIPSEIISPKK
>ENST00000585828.5|SNV-48706-G-C|1
QRTDRGGC
>ENST00000258243.7|INDEL-9702-C-CA|2
KSPGGAYSYCLPDLCQTPTSATVV
>ENST00000534313.6|SNV-2948-C-A|2
QPARPPLTPHTFETRPVR
>ENST00000482490.5|SNV-126330-C-T|1
NTQNSQRD
>ENST00000371996.9|SNV-47548-C-G|3
NHYKDILQSCETSEECELAR
>ENST00000635293.1|SNV-13742-G-A|1
VRVCACPGRDR
>ENST00000635293.1|SNV-13742-G-A|2
VRVCACPGR
>ENST00000473186.5|SNV-241886-G-A|4
VTDGAILGKLYKIPELGR
>ENST00000534313.6|SNV-2948-C-A|1
QPARPPLTPHTFETRPVRGPLLR
>ENST00000565193.1|SNV-75417-G-A|1
AQPWPTRPR
>ENST00000286614.11|MNV-160084-CC-C|4
LVKLFAVPLMCGR
>ENST00000298910.12|SNV-106117-G-T|1
LSQNKFSCIP
>ENST00000290974.7|SNV-79170-C-G|2
HLDVLFAEFELSYVSAMVPVK
>ENST00000400100.5|SNV-151842-C-G|5
AFDKHMNLIVCDCDEFR
>ENST00000496323.1|SNV-198756-A-G|1
SQGVYHLLNS
>ENST00000228682.7|SNV-10589-A-G|1
SSGSSSISSAYTVSRR
>ENST00000581089.1|SNV-337-C-T|1
ASFPLRVNEKEIVSCMAPR
>ENST00000451980.4|MNV-4961-GG-G|6
SKNPYTGNK
>ENST00000367265.9|SNV-78531-G-C|2
LETEGLSSERWER
>ENST00000615901.4|SNV-198756-A-G|3
QIEAQEKPRGVSSVELLMNNHQGIK
>ENST00000585672.5|MNV-1818-CCCTGGC-C|MNV-1826-GGAAGCG-G|2
MAEDWLDCPALGCREVFRK
>ENST00000581440.5|SNV-337-C-T|5
MASFPLR
>ENST00000282397.9|SNV-175618-C-G|4
GDTRVPLK
>ENST00000647510.1|SNV-21030-C-T|5
QEKLEQLAARFDCK
>ENST00000357654.9|SNV-66023-T-A|3
ENNTPEHLK
>ENST00000576024.1|SNV-13983-G-C|2
NKPLDGEYFTLQPPEVQK
>ENST00000478540.1|SNV-260389-G-A|2
LGGTPAPAHQQVPNLEKLTHMK
>ENST00000477694.5|SNV-45805-A-G|3
ILFLWMLSALIVMFLQNY
>ENST00000647510.1|SNV-21030-C-T|2
FDCKAAMR
>ENST00000585672.5|MNV-1826-GGAAGCG-G|3
AEDWLDCPALGPGCREVFR
>ENST00000262056.13|SNV-27832-A-G|3
LRRQLDEPK
>ENST00000526639.3|SNV-8064-A-G|3
TRDRDHGR
>ENST00000333190.5|SNV-574293-C-G|2
SNIHLSDVDFSPTSREK
>FUSION-ENST00000534719.1:323-ENST00000331825.11:461|41
MGFYFDR
>ENST00000504290.5|SNV-13983-G-C|1
NKPLDGEYFTLQMLLDLR
>ENST00000642502.1|SNV-245198-G-C|2
ELQKPHRK
>ENST00000288050.9|SNV-14634-A-G|1
INAGLNVMGIPSEIISPKK
>ENST00000492552.5|SNV-16982-G-A|4
YNQKQQENSAESMQPQRGER
>ENST00000484580.6|SNV-13302-C-A|1
HSLPHVINQVESR
>ENST00000367265.9|SNV-78531-G-C|4
RLETEGLSSERWER
>ENST00000467843.6|SNV-337-C-T|2
MASFPLRVNEKEIVR
>ENST00000512608.5|SNV-27091-G-T|1
LDEFSKQKN
>ENST00000388913.4|SNV-10017-G-A|3
HSFATKGAGAVENFAAARQVSR
>ENST00000440486.7|SNV-8728-C-A|1
VGPDGTPYVTVIKTAGANTTDK
>ENST00000356495.5|SNV-8913-C-A|3
IRLDIKGTGQLLFSVVINQLR
>ENST00000278935.8|SNV-82659-C-A|3
AAKQHWRHELASAQEVAK
>ENST00000581440.5|SNV-337-C-T|2
MASFPLRVNEKEIVFLFFLLVR
>ENST00000487673.5|SNV-65677-C-A|5
LCTRAKQPYCSARPR
>ENST00000367409.9|SNV-41991-C-G|1
ESILSIQKYYKAYLK
