# Supplementary material for: Identification of non-canonical peptides with moPepGen
Source: Nat Biotechnol. 2025 Jun 16;44(4):568–73. doi: 10.1038/s41587-025-02701-0 (PMC12680078; doi:10.1038/s41587-025-02701-0)
Supplement: Supplementary file 4 — Supplementary Data: Cancer cell line variant peptide database. Custom peptide database FASTA file for each of the 376 cell lines from the Cancer Cell Line Encyclopedia with proteomics characterization or used in the reference channel. Variant peptide FASTA files were produced by moPepGen as the result of cell-line-specific publicly available mutations and fusions. [file 41587_2025_2701_MOESM4_ESM.zip › ACH-000400.fasta]

>FUSION-ENST00000540401.5:319406-ENST00000652379.1:25317|342
LSNNRSVMPLDVR
>ENST00000282020.9|SNV-286210-C-T|1
DDEVFCTAVGDLNQNEEILQTEK
>FUSION-ENST00000540401.5:319406-ENST00000652379.1:25317|493
AGLWPTGDPASRPRSCLSR
>FUSION-ENST00000540401.5:319406-ENST00000652379.1:25317|896
MAQDADSFFAVVRTQS
>FUSION-ENST00000540401.5:319406-ENST00000652379.1:25317|947
HHLDPLR
>FUSION-ENST00000540401.5:319406-ENST00000652379.1:25317|302
QPKAGGKLHLR
>FUSION-ENST00000540401.5:319406-ENST00000652379.1:25317|439
RAASGKPKSLGSGGSMVAK
>ENST00000334133.9|SNV-20256-T-A|3
RPGNIYSTLKRPQVETKIEVSYEYR
>ENST00000498843.5|SNV-47651-C-T|10
YMQQQAPGK
>FUSION-ENST00000540401.5:319406-ENST00000652379.1:25317|725
MPIIPAAR
>FUSION-ENST00000540401.5:319406-ENST00000652379.1:25317|831
TSPETLEISPLR
>ENST00000334708.4|SNV-6251-T-C|4
YQTQKQESFSVDERTSLQVPMMHQK
>FUSION-ENST00000540401.5:319406-ENST00000652379.1:25317|1446
MNYLMIYLCTYFQTESRSGRGEAR
>ENST00000368985.8|SNV-7829-G-A|5
EKNEEAVQR
>FUSION-ENST00000540401.5:319406-ENST00000652379.1:25317|164
MASVALGR
>ENST00000477474.3|INDEL-150831-G-GA|2
QNAEMQLAIAKDEVAASYLIQAEKN
>FUSION-ENST00000540401.5:319406-ENST00000652379.1:25317|851
MFYRPFLSGKNRSPVR
>ENST00000672277.1|SNV-329755-C-T|4
KWQEMNK
>FUSION-ENST00000540401.5:319406-ENST00000652379.1:25317|1122
HQPSPSASL
>ENST00000513201.1|SNV-180101-T-A|10
TQALLLPDQEQTREGTAQHK
>ENST00000370105.7|MNV-35640-CC-C|18
MEMEMLSLFSIQK
>ENST00000465020.5|SNV-23407-G-A|9
MGRLRHGSASTTTPTGSWSAPTR
>ENST00000400588.5|SNV-45424-G-T|2
TQALHKTMHEQMCLR
>ENST00000513201.1|SNV-180103-C-A|5
TQALLLPDQEQTREGTALNK
>FUSION-ENST00000540401.5:319406-ENST00000652379.1:25317|980
RLALSPR
>ENST00000475155.1|SNV-53679-C-T|6
SGEASAPLPIRQPNSGLYK
>FUSION-ENST00000540401.5:319406-ENST00000652379.1:25317|303
MQPKAGGKLHLR
>FUSION-ENST00000540401.5:319406-ENST00000652379.1:25317|215
GKKPGSLAWSRAWNASA
>FUSION-ENST00000540401.5:319406-ENST00000652379.1:25317|1518
MTRVGTVR
>FUSION-ENST00000540401.5:319406-ENST00000652379.1:25317|409
PTGADPLR
>FUSION-ENST00000540401.5:319406-ENST00000652379.1:25317|605
EGIVDKDVYFTYEKR
>FUSION-ENST00000540401.5:319406-ENST00000652379.1:25317|316
LDGLVRPSDRPRR
>FUSION-ENST00000540401.5:319406-ENST00000652379.1:25317|1352
LPGPPKVLETTGLSR
>ENST00000324787.10|SNV-4688-G-A|3
LFGEVTRPTNSKSIK
>ENST00000472789.1|SNV-38424-C-A|6
AQGSPHAPSQVMTDVAGNTEEER
>ENST00000512784.6|SNV-128970-G-T|1
LCLVCGDISSGYHYGVASCEACK
>ENST00000354725.8|SNV-192178-G-T|1
VNVTVDYIRPASPATDTVPAFSER
>FUSION-ENST00000540401.5:319406-ENST00000652379.1:25317|1374
TRILSDTALTTR
>FUSION-ENST00000540401.5:319406-ENST00000652379.1:25317|220
LIEPSSSWFPPK
>ENST00000295640.9|SNV-482-G-A|3
AEFGPPGPGAGSRGLSGTTVLDLR
>FUSION-ENST00000540401.5:319406-ENST00000652379.1:25317|568
DPFWRVPVRSR
>ENST00000361565.9|SNV-43799-C-T|2
TRFKSAK
>ENST00000311469.9|SNV-134-C-T|1
LGLTSAMLGSRAAGFARGLR
>ENST00000496779.5|SNV-14291-G-C|1
CLDYTISVLCSATSLAMLEDNPK
>ENST00000476350.1|SNV-279642-T-A|4
GSRCQHSHQESSR
>FUSION-ENST00000540401.5:319406-ENST00000652379.1:25317|444
WDPAAVFSWWPGR
>ENST00000312481.11|SNV-43376-C-T|4
ALNFVGQYFTHSKGACLGAKK
>FUSION-ENST00000540401.5:319406-ENST00000652379.1:25317|934
SLDRTERATSFGGCQSVVE
>FUSION-ENST00000540401.5:319406-ENST00000652379.1:25317|3
IIIIVGVISR
>FUSION-ENST00000540401.5:319406-ENST00000652379.1:25317|169
LLPSSRPRPAPRPRSPADATPRR
>ENST00000320005.5|SNV-114658-G-A|2
ACMDNTIAYMNNYSIPKLVQK
>FUSION-ENST00000540401.5:319406-ENST00000652379.1:25317|929
LIASLPW
>FUSION-ENST00000540401.5:319406-ENST00000652379.1:25317|1258
IRNGVRR
>FUSION-ENST00000540401.5:319406-ENST00000652379.1:25317|983
MYVFIFFNLFLLRRR
>FUSION-ENST00000540401.5:319406-ENST00000652379.1:25317|76
SYHLWDYD
>FUSION-ENST00000540401.5:319406-ENST00000652379.1:25317|945
HHLDPLREFSGRIESQYR
>ENST00000352483.3|SNV-25615-C-T|1
DAWLLLHYAAWQGHLPIVKLLAK
>ENST00000368806.2|SNV-3830-C-T|1
ILQQTNVIQEEHQK
>ENST00000285071.9|SNV-13235-A-G|5
VRGVIDELQGK
>FUSION-ENST00000329321.4:454-ENST00000623058.3:28216|5
LASSITFTYTAK
>ENST00000467088.1|SNV-113705-G-T|3
YQQSYDGEKVKFLGLFMFVGFIT
>FUSION-ENST00000540401.5:319406-ENST00000652379.1:25317|210
GLGAETISTYSQTLNG
>FUSION-ENST00000540401.5:319406-ENST00000652379.1:25317|694
EIDFCMIDVGVCVIQINTHR
>FUSION-ENST00000540401.5:319406-ENST00000652379.1:25317|301
AGGKLHLR
>FUSION-ENST00000540401.5:319406-ENST00000652379.1:25317|93
GTGLAESAGK
>ENST00000400588.5|SNV-45424-G-T|4
VDYVQVDLEKTQALHK
>FUSION-ENST00000540401.5:319406-ENST00000652379.1:25317|580
GDPPRVAR
>FUSION-ENST00000540401.5:319406-ENST00000652379.1:25317|441
TRRAASGKPK
>ENST00000257749.9|SNV-364139-C-A|2
DIQSPEK
>ENST00000470071.1|SNV-228575-C-T|7
TCVLHHRQRPLCAAPVALR
>FUSION-ENST00000540401.5:319406-ENST00000652379.1:25317|365
GHSYCAARGEILGPAQDGPER
>FUSION-ENST00000540401.5:319406-ENST00000652379.1:25317|1350
VLETTGLSR
>FUSION-ENST00000540401.5:319406-ENST00000652379.1:25317|197
ERAWRNQR
>FUSION-ENST00000540401.5:319406-ENST00000652379.1:25317|640
SRLTAPSASQVQAILLPQPPD
>FUSION-ENST00000540401.5:319406-ENST00000652379.1:25317|377
MLLAECPAGPEAFTLKKLECSK
>FUSION-ENST00000540401.5:319406-ENST00000652379.1:25317|1206
MRGAFSDFSLGHVWRPYFSYFPDK
>ENST00000311936.8|SNV-5587-G-T|3
MTEYKLVVVGAVGVGK
>FUSION-ENST00000540401.5:319406-ENST00000652379.1:25317|320
RYYRLDGLVRPSDRPR
>FUSION-ENST00000540401.5:319406-ENST00000652379.1:25317|391
RYSHDPPGSFR
>FUSION-ENST00000540401.5:319406-ENST00000652379.1:25317|555
KCFRLPLWR
>FUSION-ENST00000540401.5:319406-ENST00000652379.1:25317|168
SPADATPR
>ENST00000376356.5|SNV-6818-C-T|2
ITVGRIIGQK
>FUSION-ENST00000540401.5:319406-ENST00000652379.1:25317|1060
DTAALSPPLSTAGPTPPRNPR
>ENST00000507379.5|MNV-131361-GT-G|5
SNHILDSR
>FUSION-ENST00000540401.5:319406-ENST00000652379.1:25317|954
CLLIHEYKR
>ENST00000260228.3|SNV-129-G-A|3
TWRNNYHLAQAYLDKYYTNK
>FUSION-ENST00000540401.5:319406-ENST00000652379.1:25317|256
SGGDGRR
>FUSION-ENST00000540401.5:319406-ENST00000652379.1:25317|941
NSSLQHTRPLAGEFLSMSVK
>FUSION-ENST00000540401.5:319406-ENST00000652379.1:25317|174
RRGCGVLPPPPPPR
>ENST00000472789.1|SNV-38424-C-A|1
TDVAGNTEEERR
>FUSION-ENST00000540401.5:319406-ENST00000652379.1:25317|1232
LSLSPGLCLCLCLSLSRSLSFYR
>FUSION-ENST00000540401.5:319406-ENST00000652379.1:25317|406
GGDACIYQIK
>FUSION-ENST00000540401.5:319406-ENST00000652379.1:25317|499
VARRLGR
>FUSION-ENST00000540401.5:319406-ENST00000652379.1:25317|482
ATVPPCALR
>FUSION-ENST00000540401.5:319406-ENST00000652379.1:25317|275
MRVPSGPLLVSRTGAAG
>FUSION-ENST00000540401.5:319406-ENST00000652379.1:25317|283
GGIPRPLQSAEGAPPARLARR
>ENST00000487017.5|SNV-15673-G-A|5
GQEGPRGPKGDPGLPGAPEER
>ENST00000323110.2|SNV-5196-G-A|1
YNPQHWLDIRGSGR
>FUSION-ENST00000540401.5:319406-ENST00000652379.1:25317|10
WSRTPVLK
>FUSION-ENST00000540401.5:319406-ENST00000652379.1:25317|288
VKAGALAGR
>FUSION-ENST00000540401.5:319406-ENST00000652379.1:25317|111
FRRRPVSSR
>ENST00000478188.5|SNV-47197-C-G|4
MRLHLMMLLTCRR
>ENST00000240687.2|SNV-1003-A-T|1
GRKFQQH
>ENST00000285071.9|SNV-13235-A-G|4
VRGVIDELQGKALK
>FUSION-ENST00000540401.5:319406-ENST00000652379.1:25317|798
LAGVLKLILNRNLGR
>FUSION-ENST00000540401.5:319406-ENST00000652379.1:25317|528
GSGLPVTR
>FUSION-ENST00000540401.5:319406-ENST00000652379.1:25317|1211
MISGGRGR
>FUSION-ENST00000540401.5:319406-ENST00000652379.1:25317|569
DPFWRVPVR
>ENST00000467212.5|SNV-1944-C-T|2
GGQTFPWTR
>ENST00000545227.6|SNV-43988-C-T|4
MPRVSACGCSTNSALCACSSSTR
>ENST00000390673.2|SNV-160-C-A|1
TRKISSAEQILTALVVSR
>FUSION-ENST00000540401.5:319406-ENST00000652379.1:25317|6
MLWAHVVSFQTSMIIIIVGVISR
>FUSION-ENST00000540401.5:319406-ENST00000652379.1:25317|819
PCHRQAGRQAGR
>FUSION-ENST00000540401.5:319406-ENST00000652379.1:25317|855
MFYRPFLSGK
>FUSION-ENST00000540401.5:319406-ENST00000652379.1:25317|396
TSALSTFDGSRR
>FUSION-ENST00000540401.5:319406-ENST00000652379.1:25317|1096
NRTSVPLGCR
>FUSION-ENST00000540401.5:319406-ENST00000652379.1:25317|5
LWAHVVSFQTSMIIIIVGVISR
>FUSION-ENST00000306875.9:6954-ENST00000572365.1:24579|2
CLQVLFPPAQIAQTLGVR
>FUSION-ENST00000540401.5:319406-ENST00000652379.1:25317|483
AARATVPPCALRCGRPGRPR
>FUSION-ENST00000540401.5:319406-ENST00000652379.1:25317|1497
MAACSRGYSGG
>FUSION-ENST00000540401.5:319406-ENST00000652379.1:25317|1238
TCPLCHR
>FUSION-ENST00000540401.5:319406-ENST00000652379.1:25317|1440
MIYLCTYFQTESRSGRGEAR
>FUSION-ENST00000540401.5:319406-ENST00000652379.1:25317|276
RVPSGPLLVSR
>FUSION-ENST00000540401.5:319406-ENST00000652379.1:25317|519
LPAPALETRAGPLRVAR
>FUSION-ENST00000540401.5:319406-ENST00000652379.1:25317|1212
VLYTERSGSRLSSR
>FUSION-ENST00000540401.5:319406-ENST00000652379.1:25317|691
MEIDFCMIDVGVCVIQINTHRSIKK
>ENST00000639389.1|SNV-124505-C-A|3
SGIDDMTDSDSCLSRK
>ENST00000324787.10|SNV-4688-G-A|1
SIKVVKLFSELPLAK
>ENST00000356889.8|SNV-95427-A-G|4
AQILRIQYAWANSEISQVCATKLFR
>FUSION-ENST00000540401.5:319406-ENST00000652379.1:25317|718
KAEAGESLEPGKR
>ENST00000468653.5|MNV-14249-AT-A|2
EKIMKIPK
>FUSION-ENST00000540401.5:319406-ENST00000652379.1:25317|533
WRGWASGCAR
>FUSION-ENST00000540401.5:319406-ENST00000652379.1:25317|1049
NIASWAEGLP
>FUSION-ENST00000540401.5:319406-ENST00000652379.1:25317|11
GFGVLSCCPRWSRTPVLK
>FUSION-ENST00000540401.5:319406-ENST00000652379.1:25317|464
DENHERRWCGR
>FUSION-ENST00000540401.5:319406-ENST00000652379.1:25317|1287
VLRCLERPRGI
>ENST00000513201.1|SNV-180101-T-A|8
EGTAQHK
>ENST00000480760.1|SNV-7829-G-A|3
QYNVSSGK
>ENST00000354624.6|SNV-29976-G-A|5
GKFLTLDLGGTNFR
>FUSION-ENST00000540401.5:319406-ENST00000652379.1:25317|1179
MIHLPGPPKVLETTGLSR
>ENST00000508628.6|SNV-84500-G-A|1
NVMTRDLYQGLLLQRVPFNVDFDK
>ENST00000375991.9|SNV-11013-G-A|2
VGVQTRGCNGLSYTLEYTK
>FUSION-ENST00000540401.5:319406-ENST00000652379.1:25317|740
ADTLTGRR
>ENST00000651065.1|SNV-165760-G-T|1
MIWEHNV
>ENST00000320005.5|SNV-114658-G-A|3
ACMDNTIAYMNNYSIPK
>ENST00000329321.4|SNV-228575-C-T|4
LRVHAYSTTDSARFVQRPLLFASR
>FUSION-ENST00000540401.5:319406-ENST00000652379.1:25317|844
LLLSVLLHKGVLR
>FUSION-ENST00000540401.5:319406-ENST00000652379.1:25317|83
GTAGSDIWCMCLAEEPMGR
>FUSION-ENST00000540401.5:319406-ENST00000652379.1:25317|603
DVYFTYEKR
>ENST00000374466.4|SNV-45069-T-C|1
QAHRTNSEAVG
>FUSION-ENST00000540401.5:319406-ENST00000652379.1:25317|1536
LGSDWTTPDRAVLGGGLTYR
>FUSION-ENST00000540401.5:319406-ENST00000652379.1:25317|1510
MAALGSPHPPPPRFK
>ENST00000316770.2|SNV-426-T-G|1
YGAICHPLHYTLIMTR
>ENST00000216373.10|INDEL-91636-T-TT|4
SINPPCVPFFWNIFNK
>FUSION-ENST00000540401.5:319406-ENST00000652379.1:25317|619
MVNTYRLYGNRLLYDR
>FUSION-ENST00000329321.4:1094-ENST00000623058.3:28216|5
TARRQTIIFLK
>FUSION-ENST00000540401.5:319406-ENST00000652379.1:25317|1111
MVTSTHKVPTER
>FUSION-ENST00000540401.5:319406-ENST00000652379.1:25317|1338
MPSVALGFSPFGSFDRR
>ENST00000423312.6|SNV-40532-A-G|5
LQRPRPTPREAPTQGLACVSAR
>FUSION-ENST00000540401.5:319406-ENST00000652379.1:25317|593
SLLCVSTFSK
>ENST00000490732.5|MNV-35640-CC-C|3
IAQNLKASMDFEHRYL
>FUSION-ENST00000540401.5:319406-ENST00000652379.1:25317|621
MVNTYRLYGNR
>ENST00000472789.1|SNV-38424-C-A|5
AQGSPHAPSQVMTDVAGNTEEERR
>FUSION-ENST00000540401.5:319406-ENST00000652379.1:25317|509
VCPGVDQR
>ENST00000556177.1|SNV-128970-G-T|4
VRGHFLWLPLRR
>ENST00000391975.5|SNV-60664-A-T|2
HEVLLISAEQVKR
>FUSION-ENST00000540401.5:319406-ENST00000652379.1:25317|1390
HHACLAQR
>ENST00000306304.10|SNV-44418-C-G|1
MQGLEHR
>FUSION-ENST00000540401.5:319406-ENST00000652379.1:25317|645
GFLVFLRVFNPRGLFR
>FUSION-ENST00000540401.5:319406-ENST00000652379.1:25317|194
MDGAGASGPYPAVAGSR
>FUSION-ENST00000540401.5:319406-ENST00000652379.1:25317|1447
NYLMIYLCTYFQTESRSGR
>FUSION-ENST00000540401.5:319406-ENST00000652379.1:25317|129
CCCHGNPAQYERNR
>ENST00000641955.1|SNV-232-G-A|2
MTDGGGCISPTGPRRPPRLPTQACR
>ENST00000393021.7|SNV-53679-C-T|3
QPNSGLYK
>FUSION-ENST00000540401.5:319406-ENST00000652379.1:25317|742
LRPPRSPGR
>FUSION-ENST00000540401.5:319406-ENST00000652379.1:25317|182
VVCVGGRRR
>FUSION-ENST00000540401.5:319406-ENST00000652379.1:25317|1204
GAFSDFSLGHVWRPYFSYFPDK
>FUSION-ENST00000540401.5:319406-ENST00000652379.1:25317|1372
ILSDTALTTR
>FUSION-ENST00000540401.5:319406-ENST00000652379.1:25317|566
SRRALPER
>FUSION-ENST00000540401.5:319406-ENST00000652379.1:25317|503
MVAFLGTGVRVAR
>ENST00000285071.9|SNV-13235-A-G|3
GVIDELQGK
>FUSION-ENST00000540401.5:319406-ENST00000652379.1:25317|779
VSHFVIQKYTDSPKTQK
>FUSION-ENST00000540401.5:319406-ENST00000652379.1:25317|986
YVFIFFNLFLLR
>FUSION-ENST00000540401.5:319406-ENST00000652379.1:25317|704
TGVSHRARPVDSFR
>ENST00000461003.5|SNV-20297-C-G|4
KSWKEVQPQVPWQTQAQTTWLLPWR
>ENST00000637795.1|INDEL-954002-C-CA|4
FQQVLLALPTEYGPQR
>ENST00000409978.6|SNV-70626-G-T|4
EFPRAPPADGLAPRLYSTR
>FUSION-ENST00000540401.5:319406-ENST00000652379.1:25317|204
PTLIRPQKRCWLI
>ENST00000634891.1|SNV-411797-G-A|1
FAVFVNSESVEENASIVVKLLIR
>ENST00000467087.5|INDEL-150831-G-GA|1
QNAEMQLAIAKDEAEKN
>ENST00000641955.1|SNV-232-G-A|6
MTDGGGCISPTGPR
>FUSION-ENST00000540401.5:319406-ENST00000652379.1:25317|811
TTAVLCSSQGRKQK
>FUSION-ENST00000540401.5:319406-ENST00000652379.1:25317|993
NTTKETHTQTKDNYSVCK
>ENST00000159647.9|SNV-7370-C-T|6
EPLAIMRVENSKAEKPKPVR
>FUSION-ENST00000540401.5:319406-ENST00000652379.1:25317|912
LRDLGFLMAK
>FUSION-ENST00000540401.5:319406-ENST00000652379.1:25317|1505
LTAPSASQVQVILLPQPSR
>FUSION-ENST00000540401.5:319406-ENST00000652379.1:25317|1081
APPPGRLLGARPSSAKVQR
>ENST00000487017.5|SNV-15673-G-A|2
GDPGLPGAPEER
>ENST00000340058.6|SNV-47851-G-A|5
MERPDNCSEEMYRLMLQCWKQKPDK
>ENST00000475155.1|SNV-53679-C-T|7
MSGEASAPLPIRQPNSGLYK
>FUSION-ENST00000540401.5:319406-ENST00000652379.1:25317|1151
SLSLSHSLSLR
>FUSION-ENST00000540401.5:319406-ENST00000652379.1:25317|58
DLLSPGGR
>FUSION-ENST00000540401.5:319406-ENST00000652379.1:25317|826
VSCRLSLDLSSSWVR
>ENST00000409978.6|SNV-70626-G-T|1
APPADGLAPRLYSTRSSSGGR
>ENST00000262457.7|INDEL-201410-C-CA|3
TLTAYGGR
>FUSION-ENST00000540401.5:319406-ENST00000652379.1:25317|649
LFFSLVRGFLVFLR
>ENST00000444310.4|SNV-18292-C-T|1
MVALQWEVASLQNKFKTIPK
>FUSION-ENST00000540401.5:319406-ENST00000652379.1:25317|1391
TGGRHHACLAQRDPLGK
>ENST00000354624.6|SNV-29976-G-A|4
GKFLTLDLGGTNFRVLLVK
>FUSION-ENST00000540401.5:319406-ENST00000652379.1:25317|221
GERLIEPSSSWFPPKFPSG
>FUSION-ENST00000540401.5:319406-ENST00000652379.1:25317|1525
MPSFPSVCLQLPQA
>ENST00000329321.4|SNV-228575-C-T|2
VHAYSTTDSARFVQRPLLFASR
>FUSION-ENST00000540401.5:319406-ENST00000652379.1:25317|286
AGALAGRGGIPRPLQSAEGAPPAR
>FUSION-ENST00000540401.5:319406-ENST00000652379.1:25317|235
VNYAWAGRSQR
>ENST00000361488.7|SNV-151919-A-T|1
SQVVINAK
>ENST00000429845.6|MNV-57305-GA-G|1
SSTLWTSWST
>ENST00000512784.6|SNV-128970-G-T|2
RLCLVCGDISSGYHYGVASCEACK
>FUSION-ENST00000540401.5:319406-ENST00000652379.1:25317|869
RGFTVLPR
>FUSION-ENST00000540401.5:319406-ENST00000652379.1:25317|199
MNEIPTVPTYYPAKPQPRERAWR
>FUSION-ENST00000540401.5:319406-ENST00000652379.1:25317|372
QARAAWIPQLGIME
>ENST00000311469.9|SNV-134-C-T|8
LGLHPAGATAHACRGMTSIRAR
>ENST00000325921.10|SNV-30000-C-T|2
GHPNRSALSLPSGLR
>FUSION-ENST00000540401.5:319406-ENST00000652379.1:25317|1383
GTGDAEACLREEGWK
>FUSION-ENST00000540401.5:319406-ENST00000652379.1:25317|19
YVSEMGFGVLSCCPRWSR
>FUSION-ENST00000540401.5:319406-ENST00000652379.1:25317|434
SLGSGGSMVAKLK
>FUSION-ENST00000540401.5:319406-ENST00000652379.1:25317|734
QARPTWRNPVSIENTK
>ENST00000370105.7|MNV-35640-CC-C|6
MLSLFSIQKIAQNLK
>ENST00000562269.1|SNV-7110-C-T|4
RPARGSLPEQPCIKAAPFQQR
>FUSION-ENST00000540401.5:319406-ENST00000652379.1:25317|793
QLLASRTLSR
>FUSION-ENST00000540401.5:319406-ENST00000652379.1:25317|380
LLAECPAGPEAFTLK
>ENST00000484821.1|SNV-47197-C-G|1
LHLMMLLTCRRFLI
>FUSION-ENST00000540401.5:319406-ENST00000652379.1:25317|389
YSHDPPGSFR
>ENST00000498843.5|SNV-47651-C-T|2
MQQQAPGKNFQQAVQSALTKTHTR
>FUSION-ENST00000540401.5:319406-ENST00000652379.1:25317|1032
MIVKVKTK
>ENST00000265970.11|SNV-72987-A-C|4
GSLNPENPVQVR
>ENST00000573723.1|INDEL-7072-A-AA|7
AASEGSSQK
>FUSION-ENST00000540401.5:319406-ENST00000652379.1:25317|265
SEGTGDGLRCPRPIERESGSDPR
>FUSION-ENST00000540401.5:319406-ENST00000652379.1:25317|884
EYFELEDSKFHPFHSTVSWGVSVR
>FUSION-ENST00000540401.5:319406-ENST00000652379.1:25317|1354
MIRLPGPPKVLETTGLSR
>FUSION-ENST00000540401.5:319406-ENST00000652379.1:25317|52
LPASAAHTAAITGVR
>ENST00000393471.2|SNV-7944-C-T|3
NGRIEICNIEVPDHWLPLEIRDK
>FUSION-ENST00000540401.5:319406-ENST00000652379.1:25317|1360
LTETSASRVPVILLR
>FUSION-ENST00000540401.5:319406-ENST00000652379.1:25317|136
MMCCCHGNPAQYER
>FUSION-ENST00000540401.5:319406-ENST00000652379.1:25317|1501
MTEMSHRAR
>FUSION-ENST00000540401.5:319406-ENST00000652379.1:25317|450
RPRRGAAGPPSCLWR
>ENST00000423312.6|SNV-40532-A-G|4
LQRPRPTPREAPTQGLACVSARLR
>ENST00000374183.5|SNV-20250-A-G|4
FDHWPNALAATSFQNGLR
>ENST00000445055.6|SNV-27722-G-A|2
GVTLPRAAQGIQFYLYPNLTR
>FUSION-ENST00000540401.5:319406-ENST00000652379.1:25317|1262
GQEFETSPANVVKPPSLLK
>FUSION-ENST00000540401.5:319406-ENST00000652379.1:25317|269
RSEGTGDGLR
>FUSION-ENST00000540401.5:319406-ENST00000652379.1:25317|234
MVNYAWAGRSQRK
>ENST00000492067.5|MNV-35640-CC-C|19
SVFHTENSSESQSINGL
>FUSION-ENST00000540401.5:319406-ENST00000652379.1:25317|207
MPTLIRPQKR
>ENST00000498843.5|SNV-47651-C-T|9
MYMQQQAPGKNFQQAVQSALTK
>ENST00000562272.5|SNV-6245-C-T|1
HINPVAASLI
>ENST00000459850.5|SNV-19904-A-G|7
MITVRTESSQSVK
>FUSION-ENST00000540401.5:319406-ENST00000652379.1:25317|435
SLGSGGSMVAK
>ENST00000526587.2|SNV-9058-T-C|2
SSGNKAGQVWAPEGSTAFK
>ENST00000324787.10|SNV-4688-G-A|2
LFGEVTRPTNSKSIKVVK
>ENST00000260228.3|SNV-129-G-A|1
NNYHLAQAYLDKYYTNK
>FUSION-ENST00000540401.5:319406-ENST00000652379.1:25317|937
MSVKSLDRTER
>ENST00000491627.1|MNV-57305-GA-G|9
EIVANGTSAMEK
>ENST00000434748.2|SNV-92682-C-T|1
VSALTNHD
>FUSION-ENST00000540401.5:319406-ENST00000652379.1:25317|1464
TSTGCPGWAGWDQTGPPR
>FUSION-ENST00000540401.5:319406-ENST00000652379.1:25317|712
MARSWLTAPSASRVR
>FUSION-ENST00000540401.5:319406-ENST00000652379.1:25317|522
MLPAPALETRAGPLR
>FUSION-ENST00000540401.5:319406-ENST00000652379.1:25317|80
MCLAEEPMGRSYHLWDYD
>FUSION-ENST00000540401.5:319406-ENST00000652379.1:25317|1346
CWRDGREPLR
>ENST00000672277.1|SNV-329755-C-T|5
LALQEAARKWQEMNK
>FUSION-ENST00000540401.5:319406-ENST00000652379.1:25317|158
SKGSRVQIPESGVAEMGAAR
>FUSION-ENST00000540401.5:319406-ENST00000652379.1:25317|240
PGQGEARGNSGGGP
>FUSION-ENST00000540401.5:319406-ENST00000652379.1:25317|196
AWRNQRGK
>ENST00000378122.4|SNV-2318-C-T|1
VYALQPLDHEELELL
>FUSION-ENST00000540401.5:319406-ENST00000652379.1:25317|299
LHLRLNTGTRPIVNK
>ENST00000370105.7|MNV-35640-CC-C|7
LSLFSIQK
>FUSION-ENST00000540401.5:319406-ENST00000652379.1:25317|915
MTDGVSYQCSFVNRVRLR
>FUSION-ENST00000540401.5:319406-ENST00000652379.1:25317|1077
FTILHHDILFSRNP
>FUSION-ENST00000540401.5:319406-ENST00000652379.1:25317|231
KLWWRSVAVLTCK
>FUSION-ENST00000540401.5:319406-ENST00000652379.1:25317|1165
LQGAEIAPLHYGPGCR
>FUSION-ENST00000540401.5:319406-ENST00000652379.1:25317|1183
MTAGSSFYF
>FUSION-ENST00000540401.5:319406-ENST00000652379.1:25317|1413
GNAFQSPIRMHRALFPSWSWS
>ENST00000524189.6|SNV-120852-C-T|3
KRGSLLSEPAI
>FUSION-ENST00000540401.5:319406-ENST00000652379.1:25317|1310
TVLAWAER
>ENST00000639389.1|SNV-124505-C-A|2
MSGIDDMTDSDSCLSRKK
>ENST00000378079.3|SNV-22271-G-A|4
KIQMAVCSKPGNAQKLELR
>FUSION-ENST00000540401.5:319406-ENST00000652379.1:25317|37
GDLELLGSRDPPASASR
>ENST00000381556.6|INDEL-7072-A-AA|3
GQGCCLPAPSAPRGHPPPQVPCREL
>ENST00000520879.5|SNV-91782-C-T|1
LIYTSTD
>FUSION-ENST00000540401.5:319406-ENST00000652379.1:25317|33
MLPPFLLFGFALR
>ENST00000391975.5|SNV-60664-A-T|4
ARHEVLLISAEQVKR
>FUSION-ENST00000540401.5:319406-ENST00000652379.1:25317|843
LLLSVLLHKGVLRGKPHLGR
>FUSION-ENST00000540401.5:319406-ENST00000652379.1:25317|1131
MSLWKDARDSAK
>ENST00000506538.6|INDEL-12526-C-CA|4
INQPNEKCTLYSNCR
>FUSION-ENST00000540401.5:319406-ENST00000652379.1:25317|651
ETDPGWARLFFSLVRGFLVFLR
>ENST00000378079.3|SNV-22271-G-A|3
IQMAVCSKPGNAQK
>ENST00000311485.8|SNV-4359-G-T|3
GILESEK
>FUSION-ENST00000540401.5:319406-ENST00000652379.1:25317|227
SVAVLTCKSVVRPGYR
>ENST00000476350.1|SNV-279642-T-A|1
CQHSHQESSRKP
>ENST00000311936.8|SNV-5587-G-T|1
LVVVGAVGVGK
>FUSION-ENST00000540401.5:319406-ENST00000652379.1:25317|1023
MRYDPLNNIFANQKVFQ
>FUSION-ENST00000540401.5:319406-ENST00000652379.1:25317|1142
MGAARSHFPGGSLGRWHSPLTR
>ENST00000382162.7|SNV-122466-G-A|2
RCWTGAVCEPGFSAGGTAAGGQPSR
>FUSION-ENST00000540401.5:319406-ENST00000652379.1:25317|1388
MGRTRGTGDAEACLR
>FUSION-ENST00000540401.5:319406-ENST00000652379.1:25317|368
DGRGHSYCAAR
>FUSION-ENST00000540401.5:319406-ENST00000652379.1:25317|732
NPVSIENTK
>FUSION-ENST00000540401.5:319406-ENST00000652379.1:25317|8
TPVLKQSACLPRPPTLLLLQA
>FUSION-ENST00000540401.5:319406-ENST00000652379.1:25317|71
GSSVSLSR
>FUSION-ENST00000540401.5:319406-ENST00000652379.1:25317|871
KPVSFCNFFFFFFFLRRGFTVLPR
>FUSION-ENST00000540401.5:319406-ENST00000652379.1:25317|655
QPRETDPGWAR
>FUSION-ENST00000540401.5:319406-ENST00000652379.1:25317|604
DVYFTYEK
>FUSION-ENST00000540401.5:319406-ENST00000652379.1:25317|1160
SLNKYGN
>ENST00000341594.9|SNV-233497-A-G|2
EFESEVENKALR
>ENST00000324787.10|SNV-4688-G-A|4
LSARLFGEVTRPTNSKSIK
>FUSION-ENST00000540401.5:319406-ENST00000652379.1:25317|953
MCLLIHEYKRVK
>FUSION-ENST00000540401.5:319406-ENST00000652379.1:25317|390
RYSHDPPGSFRETK
>FUSION-ENST00000540401.5:319406-ENST00000652379.1:25317|1409
HRALFPSWSWS
>FUSION-ENST00000540401.5:319406-ENST00000652379.1:25317|1288
VLRCLERPR
>ENST00000647821.1|SNV-360288-C-T|2
YIFDNCHELYSQLTDLSKK
>FUSION-ENST00000540401.5:319406-ENST00000652379.1:25317|1015
MIELHCCNKSPQRSPYLTK
>ENST00000476350.1|SNV-279642-T-A|2
CQHSHQESSR
>FUSION-ENST00000540401.5:319406-ENST00000652379.1:25317|1509
AALGSPHPPPPRFK
>FUSION-ENST00000540401.5:319406-ENST00000652379.1:25317|997
LFLSSLPSTSCPHHHFGARRK
>ENST00000282878.6|INDEL-268951-G-GT|2
VISTERGQHLGEQLGFEFF
>ENST00000446859.7|SNV-5377-A-T|2
LVPVERVTGEDFWILSKIFK
>FUSION-ENST00000540401.5:319406-ENST00000652379.1:25317|1019
MIELHCCNK
>ENST00000461232.1|SNV-23407-G-A|3
LSGSLFSGAQALGMGRLR
>ENST00000564961.1|SNV-7110-C-T|1
LNTGLPVAPSQSNPA
>FUSION-ENST00000540401.5:319406-ENST00000652379.1:25317|121
FRHLVYVLG
>ENST00000498843.5|SNV-47651-C-T|8
YMQQQAPGKNFQQAVQSALTK
>FUSION-ENST00000540401.5:319406-ENST00000652379.1:25317|16
MGFGVLSCCPR
>FUSION-ENST00000540401.5:319406-ENST00000652379.1:25317|554
CFRLPLWR
>FUSION-ENST00000540401.5:319406-ENST00000652379.1:25317|530
GWASGCARGSGLPVTR
>FUSION-ENST00000540401.5:319406-ENST00000652379.1:25317|1028
LSILWLE
>FUSION-ENST00000540401.5:319406-ENST00000652379.1:25317|839
GKPHLGRHSGLVLAI
>ENST00000471841.6|SNV-30657-G-T|2
HIEDCMGR
>FUSION-ENST00000540401.5:319406-ENST00000652379.1:25317|1421
GTAHRFGSRGNAFQSPIR
>FUSION-ENST00000540401.5:319406-ENST00000652379.1:25317|550
VWLRWWR
>FUSION-ENST00000540401.5:319406-ENST00000652379.1:25317|462
WCGRVGFVAAVAPGPPVAGPR
>FUSION-ENST00000540401.5:319406-ENST00000652379.1:25317|92
GTGLAESAGKEDPVELDSSLAR
>FUSION-ENST00000540401.5:319406-ENST00000652379.1:25317|607
YTSLYKEGIVDKDVYFTYEK
>FUSION-ENST00000540401.5:319406-ENST00000652379.1:25317|865
GFTVLPRLGPR
>FUSION-ENST00000540401.5:319406-ENST00000652379.1:25317|280
RAGEVEHERTC
>ENST00000491627.1|MNV-57305-GA-G|10
MEIVANGTSAMEK
>ENST00000467088.1|SNV-113705-G-T|2
VKFLGLFMFVGFIT
>FUSION-ENST00000540401.5:319406-ENST00000652379.1:25317|680
GSSIKTFILRMK
>ENST00000262457.7|INDEL-201410-C-CA|6
KQNKTLTAYGGR
>ENST00000625937.2|SNV-1939-G-T|11
MGQAMLSCMTK
>ENST00000502486.6|SNV-32771-G-A|7
KRSVQSGK
>FUSION-ENST00000329321.4:454-ENST00000623058.3:28216|2
ENASIFVHSQHALMLQDVK
>ENST00000378115.3|SNV-8387-A-C|3
QAQGQGGPEQGEER
>ENST00000528737.5|SNV-9439-G-T|2
EDNHIFGMQDK
>FUSION-ENST00000540401.5:319406-ENST00000652379.1:25317|1196
SLCLSLFLSVSLSLSVR
>FUSION-ENST00000540401.5:319406-ENST00000652379.1:25317|785
RKIVTFK
>FUSION-ENST00000540401.5:319406-ENST00000652379.1:25317|222
GERLIEPSSSWFPPK
>ENST00000323110.2|SNV-5196-G-A|3
NAALFPRPERYNPQHWLDIRGSGR
>ENST00000469416.1|SNV-6952-G-T|11
NLYREVMLENYWNLVSVGK
>ENST00000420886.6|INDEL-43144-A-AA|2
EAKKSTK
>FUSION-ENST00000540401.5:319406-ENST00000652379.1:25317|1408
DQAGRRGETPSL
>FUSION-ENST00000540401.5:319406-ENST00000652379.1:25317|1398
MPLSPPPPPPKMTAR
>FUSION-ENST00000540401.5:319406-ENST00000652379.1:25317|74
PGRFLPFFNLIF
>ENST00000672277.1|SNV-329755-C-T|11
RQFIAAR
>ENST00000311469.9|SNV-134-C-T|3
LGLTSAMLGSR
>ENST00000644935.1|SNV-28666-C-G|1
APESEPPDHEPPYIPPAVCIGHR
>FUSION-ENST00000540401.5:319406-ENST00000652379.1:25317|1140
SHFPGGSLGR
>FUSION-ENST00000540401.5:319406-ENST00000652379.1:25317|386
ETKVFGFR
>FUSION-ENST00000540401.5:319406-ENST00000652379.1:25317|178
RAHTRPSPAVESGRER
>FUSION-ENST00000540401.5:319406-ENST00000652379.1:25317|1080
MFTILHHDILFSR
>ENST00000322954.11|INDEL-94822-A-AA|1
ISRNGKR
>FUSION-ENST00000540401.5:319406-ENST00000652379.1:25317|809
WVRLVSNWRPQWICPPRPPK
>FUSION-ENST00000540401.5:319406-ENST00000652379.1:25317|946
HHLDPLREFSGR
>ENST00000606893.5|SNV-32949-G-A|2
GISAVRLFPLSGHLLLSCSMDCK
>ENST00000476350.1|SNV-279642-T-A|3
GSRCQHSHQESSRKP
>ENST00000507379.5|MNV-131361-GT-G|6
HLKSNHILDSR
>FUSION-ENST00000540401.5:319406-ENST00000652379.1:25317|1290
VGPCPFHESEKRVLR
>FUSION-ENST00000540401.5:319406-ENST00000652379.1:25317|1224
SLSFSRSR
>FUSION-ENST00000540401.5:319406-ENST00000652379.1:25317|239
GNSGGGP
>ENST00000292566.4|SNV-7441-G-T|1
ISLSFQGRPV
>FUSION-ENST00000540401.5:319406-ENST00000652379.1:25317|53
LPTLVSNSCPQAIR
>FUSION-ENST00000540401.5:319406-ENST00000652379.1:25317|75
MPGRFLPFFNLIF
>FUSION-ENST00000540401.5:319406-ENST00000652379.1:25317|1535
AVLGGGLTYR
>FUSION-ENST00000540401.5:319406-ENST00000652379.1:25317|209
MPTLIRPQK
>FUSION-ENST00000540401.5:319406-ENST00000652379.1:25317|812
TTAVLCSSQGRK
>ENST00000462085.1|SNV-20250-A-G|4
SASTTGPMPWLPPPSRMGSVPGW
>FUSION-ENST00000540401.5:319406-ENST00000652379.1:25317|308
TEDPLPGAAR
>FUSION-ENST00000540401.5:319406-ENST00000652379.1:25317|454
GGSRWGPRAVR
>FUSION-ENST00000540401.5:319406-ENST00000652379.1:25317|1051
MRLLQNS
>FUSION-ENST00000540401.5:319406-ENST00000652379.1:25317|459
VGFVAAVAPGPPVAGPRGSR
>ENST00000265983.8|SNV-5479-A-G|1
NGTGHGNSAHHGPEYMR
>FUSION-ENST00000540401.5:319406-ENST00000652379.1:25317|1396
MPLSPPPPPPKMTARIG
>ENST00000469416.1|SNV-6952-G-T|4
MLENYWNLVSVGKDGLLLK
>ENST00000306801.8|SNV-400929-C-T|2
FHPFTSCIAVADK
>ENST00000370630.6|SNV-3846-A-G|2
YGSELMCYAHSKGAR
>FUSION-ENST00000540401.5:319406-ENST00000652379.1:25317|1309
MTVLAWAERGGPGTR
>FUSION-ENST00000540401.5:319406-ENST00000652379.1:25317|706
ALLLPQPPD
>ENST00000370105.7|MNV-35640-CC-C|16
MEMEMLSLFSIQKIAQNLK
>ENST00000357006.8|SNV-5945-G-A|5
HERVHSNERPFACHMCNK
>ENST00000530755.5|SNV-96-C-T|4
MATFPQKSPSVPK
>FUSION-ENST00000540401.5:319406-ENST00000652379.1:25317|1114
YTPATVYGIKSIIK
>FUSION-ENST00000540401.5:319406-ENST00000652379.1:25317|1459
TRGRNSSIDTADLHLWNPQSSTHK
>FUSION-ENST00000540401.5:319406-ENST00000652379.1:25317|1401
DPVSRES
>FUSION-ENST00000540401.5:319406-ENST00000652379.1:25317|511
RCSRVCPGVDQR
>ENST00000465020.5|SNV-23407-G-A|7
LRHGSASTTTPTGSWSAPTR
>ENST00000513201.1|SNV-180101-T-A|SNV-180103-C-A|1
KTNSSADNEECRVPTQK
>ENST00000375398.6|SNV-204834-G-A|1
SAEGPGLPTSVERERGSR
>ENST00000651065.1|SNV-165760-G-T|2
STAEDFWRMIWEHNV
>FUSION-ENST00000540401.5:319406-ENST00000652379.1:25317|1295
RERENETPPP
>FUSION-ENST00000540401.5:319406-ENST00000652379.1:25317|852
FYRPFLSGKNR
>FUSION-ENST00000540401.5:319406-ENST00000652379.1:25317|1467
MLPSDPPAK
>FUSION-ENST00000540401.5:319406-ENST00000652379.1:25317|1186
PLSPPPPKMK
>FUSION-ENST00000540401.5:319406-ENST00000652379.1:25317|1487
LSLPKCWDDWR
>FUSION-ENST00000540401.5:319406-ENST00000652379.1:25317|739
ADTLTGRRR
>FUSION-ENST00000540401.5:319406-ENST00000652379.1:25317|721
MPIIPAARKAEAGESLEPGK
>FUSION-ENST00000540401.5:319406-ENST00000652379.1:25317|442
MTRRAASGKPK
>FUSION-ENST00000540401.5:319406-ENST00000652379.1:25317|942
IESQYRVPVADR
>FUSION-ENST00000540401.5:319406-ENST00000652379.1:25317|622
PPRPLEVLG
>FUSION-ENST00000540401.5:319406-ENST00000652379.1:25317|979
RLALSPRLECDGVISAHCNR
>FUSION-ENST00000540401.5:319406-ENST00000652379.1:25317|885
EYFELEDSK
>FUSION-ENST00000540401.5:319406-ENST00000652379.1:25317|830
TSPETLEISPLRAAT
>FUSION-ENST00000540401.5:319406-ENST00000652379.1:25317|1331
MRVCVGRGCGVGTEGSVLR
>FUSION-ENST00000540401.5:319406-ENST00000652379.1:25317|357
MFSLIKNESR
>FUSION-ENST00000540401.5:319406-ENST00000652379.1:25317|18
MYVSEMGFGVLSCCPRWSRTPVLK
>FUSION-ENST00000540401.5:319406-ENST00000652379.1:25317|1359
VPVILLR
>ENST00000598245.2|INDEL-2787-G-GT|3
AGKLPGVPAGPRQ
>FUSION-ENST00000540401.5:319406-ENST00000652379.1:25317|334
GIGDCNYSP
>FUSION-ENST00000540401.5:319406-ENST00000652379.1:25317|237
VNYAWAGR
>ENST00000643461.1|SNV-1020-C-G|1
RPYCASPSSSPCSWGRKR
>ENST00000419735.7|SNV-237066-G-T|3
HCVVLDPETK
>FUSION-ENST00000540401.5:319406-ENST00000652379.1:25317|208
PTLIRPQK
>ENST00000512091.6|SNV-708373-C-G|1
NHLNGGDITYSVR
>ENST00000380448.5|SNV-17625-G-A|3
HKQTPALIALHYQLQRGVVVLAK
>FUSION-ENST00000540401.5:319406-ENST00000652379.1:25317|589
WGRGCRCASGPAAGVGLPGPVDQR
>FUSION-ENST00000540401.5:319406-ENST00000652379.1:25317|1135
WHSPLTRVGKR
>ENST00000454784.9|SNV-88760-G-A|4
MTSIQSAGVLVTTGLNVDGLGTTR
>FUSION-ENST00000540401.5:319406-ENST00000652379.1:25317|1073
VQRDGDFHPQGPH
>FUSION-ENST00000540401.5:319406-ENST00000652379.1:25317|794
NLGRQLLASRTLSR
>FUSION-ENST00000540401.5:319406-ENST00000652379.1:25317|1203
LLDFNINGVLR
>FUSION-ENST00000540401.5:319406-ENST00000652379.1:25317|1181
MIHLPGPPK
>FUSION-ENST00000540401.5:319406-ENST00000652379.1:25317|592
EASPNTHAPWVVF
>FUSION-ENST00000540401.5:319406-ENST00000652379.1:25317|761
ASMVKPR
>FUSION-ENST00000540401.5:319406-ENST00000652379.1:25317|431
VAKLKLK
>FUSION-ENST00000540401.5:319406-ENST00000652379.1:25317|1109
MVTSTHKVPTERR
>FUSION-ENST00000540401.5:319406-ENST00000652379.1:25317|28
QTASFLFRVK
>FUSION-ENST00000540401.5:319406-ENST00000652379.1:25317|413
VVAVPTMVTTGDGESGFDSGEGA
>FUSION-ENST00000540401.5:319406-ENST00000652379.1:25317|1199
VDLVSCLFHRHHR
>FUSION-ENST00000540401.5:319406-ENST00000652379.1:25317|225
SVVRPGYR
>ENST00000598234.6|INDEL-67204-C-CCTCTGGC|1
VQLWPLA
>FUSION-ENST00000540401.5:319406-ENST00000652379.1:25317|1389
HHACLAQRDPLGK
>FUSION-ENST00000540401.5:319406-ENST00000652379.1:25317|263
CPRPIERESGSDPR
>ENST00000394964.3|SNV-208-A-G|3
DTNKIQHMK
>FUSION-ENST00000540401.5:319406-ENST00000652379.1:25317|2
MIIIIVGVISRVEVISNF
>ENST00000445055.6|SNV-27722-G-A|1
AAQGIQFYLYPNLTR
>FUSION-ENST00000540401.5:319406-ENST00000652379.1:25317|1120
TSYFLEIR
>FUSION-ENST00000540401.5:319406-ENST00000652379.1:25317|658
DGVSEARPPWLPR
>FUSION-ENST00000540401.5:319406-ENST00000652379.1:25317|502
VAFLGTGVRVAR
>ENST00000419735.7|SNV-237066-G-T|1
HCVVLDPETKKPCTRSLTCK
>FUSION-ENST00000540401.5:319406-ENST00000652379.1:25317|1219
MSVSFSVSLSDTPVPGRALPLPRK
>FUSION-ENST00000540401.5:319406-ENST00000652379.1:25317|1013
MSALFEWLPISL
>ENST00000380625.8|SNV-3894-A-G|4
NRIENVLR
>FUSION-ENST00000540401.5:319406-ENST00000652379.1:25317|1191
CPSLSFYVCLFLCQSVRHPR
>FUSION-ENST00000540401.5:319406-ENST00000652379.1:25317|674
SVVFMCVNER
>FUSION-ENST00000540401.5:319406-ENST00000652379.1:25317|1110
VTSTHKVPTER
>FUSION-ENST00000540401.5:319406-ENST00000652379.1:25317|602
DVYFTYEKRR
>FUSION-ENST00000540401.5:319406-ENST00000652379.1:25317|1172
PAPREAEAGESLEPGKR
>FUSION-ENST00000540401.5:319406-ENST00000652379.1:25317|977
LALSPRLECDGVISAHCNRHLPGFK
>FUSION-ENST00000540401.5:319406-ENST00000652379.1:25317|152
GAARRPVR
>FUSION-ENST00000540401.5:319406-ENST00000652379.1:25317|751
IRWVGDLGCVPPGALVD
>ENST00000489245.5|SNV-274-T-C|1
PSCVWTFR
>FUSION-ENST00000540401.5:319406-ENST00000652379.1:25317|1145
LLDFNINC
>ENST00000370105.7|MNV-35640-CC-C|14
MEMLSLFSIQK
>FUSION-ENST00000540401.5:319406-ENST00000652379.1:25317|1201
LLDFNINGVLRVDLVSCLFHRHHR
>ENST00000506538.6|INDEL-12526-C-CA|7
KINQPNEK
>FUSION-ENST00000540401.5:319406-ENST00000652379.1:25317|1366
MPAWPKETLLESETQRAPSSDLID
>ENST00000643461.1|SNV-1020-C-G|2
RPYCASPSSSPCSWGRK
>ENST00000637795.1|INDEL-954002-C-CA|1
LLGHAAALH
>FUSION-ENST00000540401.5:319406-ENST00000652379.1:25317|850
FYRPFLSGKNRSPVR
>ENST00000311469.9|SNV-134-C-T|4
ARLGLTSAMLGSRAAGFAR
>ENST00000263408.5|INDEL-135966-C-CC|3
NAHPKETK
>FUSION-ENST00000540401.5:319406-ENST00000652379.1:25317|149
GQSVLRDGR
>FUSION-ENST00000562595.5:6954-ENST00000572365.1:24579|1
VSTFCWFSATLGLLW
>FUSION-ENST00000540401.5:319406-ENST00000652379.1:25317|518
AGPLRVAR
>FUSION-ENST00000540401.5:319406-ENST00000652379.1:25317|423
MRAFIRSKPTR
>FUSION-ENST00000540401.5:319406-ENST00000652379.1:25317|397
TSALSTFDGSR
>FUSION-ENST00000540401.5:319406-ENST00000652379.1:25317|1154
YPPPSLFLQKK
>FUSION-ENST00000540401.5:319406-ENST00000652379.1:25317|1239
MTCPLCHR
>ENST00000475155.1|SNV-53679-C-T|5
MSGEASAPLPIRQPNSGLYKK
>FUSION-ENST00000540401.5:319406-ENST00000652379.1:25317|911
LRDLGFLMAKCQHLGLMD
>ENST00000502486.6|SNV-32771-G-A|3
SVQSGKTGPERRPLDPVK
>ENST00000232744.13|SNV-4041-G-A|1
LNIGVEHVSDCERLAK
>FUSION-ENST00000540401.5:319406-ENST00000652379.1:25317|1335
PSVALGFSPFGSFDRRNPTQR
>FUSION-ENST00000540401.5:319406-ENST00000652379.1:25317|611
CLCYTNK
>ENST00000606893.5|SNV-32949-G-A|3
QIHVWSGHTKGISAVR
>FUSION-ENST00000540401.5:319406-ENST00000652379.1:25317|12
MGFGVLSCCPRWSRTPVLK
>ENST00000419735.7|SNV-237066-G-T|4
EFDPNKHCVVLDPETKKPCTR
>FUSION-ENST00000540401.5:319406-ENST00000652379.1:25317|179
RAHTRPSPAVESGR
>FUSION-ENST00000540401.5:319406-ENST00000652379.1:25317|1272
VRGGEERR
>FUSION-ENST00000540401.5:319406-ENST00000652379.1:25317|411
VTTGDGESGFDSGEGA
>ENST00000513201.1|SNV-180103-C-A|SNV-180101-T-A|2
TNSSADNEECRVPTQK
>FUSION-ENST00000540401.5:319406-ENST00000652379.1:25317|30
FKQTASFLFRVK
>FUSION-ENST00000540401.5:319406-ENST00000652379.1:25317|1357
TAGSYSYFQ
>ENST00000370105.7|MNV-35640-CC-C|9
EMLSLFSIQKIAQNLKASMDFEHR
>FUSION-ENST00000540401.5:319406-ENST00000652379.1:25317|1246
TNHHLLDLSQGVSGLLGER
>FUSION-ENST00000540401.5:319406-ENST00000652379.1:25317|1422
GTAHRFGSR
>FUSION-ENST00000540401.5:319406-ENST00000652379.1:25317|1274
QIKVRGGEER
>FUSION-ENST00000540401.5:319406-ENST00000652379.1:25317|1540
PRVGRLGSDWTTPDR
>FUSION-ENST00000540401.5:319406-ENST00000652379.1:25317|1512
MAALGSPHPPPPR
>ENST00000480760.1|SNV-7829-G-A|6
KKQYNVSSGK
>FUSION-ENST00000540401.5:319406-ENST00000652379.1:25317|780
VSHFVIQKYTDSPK
>FUSION-ENST00000540401.5:319406-ENST00000652379.1:25317|1173
MPAPREAEAGESLEPGKR
>ENST00000264607.9|SNV-9025-C-T|2
INEKSVWCCGWLPCTPL
>ENST00000311469.9|SNV-134-C-T|7
GMTSIRAR
>ENST00000380448.5|SNV-17625-G-A|4
HKQTPALIALHYQLQR
>FUSION-ENST00000540401.5:319406-ENST00000652379.1:25317|679
TFILRMK
>ENST00000513201.1|SNV-180101-T-A|SNV-180103-C-A|7
TQALLLPDQEQTREGTAQNKFLR
>FUSION-ENST00000540401.5:319406-ENST00000652379.1:25317|1242
MKEKALYCYWAR
>ENST00000468653.5|MNV-14249-AT-A|3
ETQKEKIMK
>FUSION-ENST00000540401.5:319406-ENST00000652379.1:25317|253
EASSAVTRPIPEKPAGAPGRVLFSL
>ENST00000498843.5|SNV-47651-C-T|7
YMQQQAPGKNFQQAVQSALTKTHTR
>FUSION-ENST00000540401.5:319406-ENST00000652379.1:25317|1037
SGFGFLARRPKPAENFPAQDPV
>ENST00000649030.2|SNV-882-G-C|2
VPYVEPPEYEFFWGSPASR
>FUSION-ENST00000540401.5:319406-ENST00000652379.1:25317|254
EASSAVTRPIPEKPAGAPGR
>ENST00000306304.10|SNV-44418-C-G|5
VWSTVSWLICGIPSKMRK
>FUSION-ENST00000540401.5:319406-ENST00000652379.1:25317|585
AVAPEAR
>ENST00000606893.5|SNV-32949-G-A|1
GISAVRLFPLSGHLLLSCSMDCKIK
>FUSION-ENST00000540401.5:319406-ENST00000652379.1:25317|978
LALSPRLECDGVISAHCNR
>ENST00000440689.1|SNV-9152-G-C|1
HFWKSWKSESEK
>ENST00000545227.6|SNV-43988-C-T|2
VSACGCSTNSALCACSSSTR
>FUSION-ENST00000540401.5:319406-ENST00000652379.1:25317|1230
SLSFYRFLSVSRSISVFLGR
>FUSION-ENST00000540401.5:319406-ENST00000652379.1:25317|917
MTDGVSYQCSFVNRVR
>FUSION-ENST00000540401.5:319406-ENST00000652379.1:25317|681
GSSIKTFILR
>FUSION-ENST00000540401.5:319406-ENST00000652379.1:25317|838
HSGLVLAI
>FUSION-ENST00000540401.5:319406-ENST00000652379.1:25317|355
FSLIKNESR
>ENST00000376356.5|SNV-6818-C-T|4
NIILMGPPGAGKITVGR
>FUSION-ENST00000540401.5:319406-ENST00000652379.1:25317|78
MGRSYHLWDYD
>ENST00000508628.6|SNV-84500-G-A|3
RNVMTRDLYQGLLLQR
>ENST00000454784.9|SNV-88760-G-A|3
TSIQSAGVLVTTGLNVDGLGTTR
>FUSION-ENST00000540401.5:319406-ENST00000652379.1:25317|744
MGGGLRLRPPRSPGR
>FUSION-ENST00000540401.5:319406-ENST00000652379.1:25317|537
SESAFWAAGLLLTRCPLATCRWR
>FUSION-ENST00000540401.5:319406-ENST00000652379.1:25317|1094
TSVPLGCR
>FUSION-ENST00000540401.5:319406-ENST00000652379.1:25317|642
MVRSRLTAPSASQVQAILLPQPPD
>ENST00000520879.5|SNV-91782-C-T|2
LAWLVYLVGTVVGGRLIYTSTD
>ENST00000467110.1|SNV-8037-G-A|4
MVNVISWVEWCSQGQMGSHR
>FUSION-ENST00000540401.5:319406-ENST00000652379.1:25317|249
ERGPCLGK
>FUSION-ENST00000540401.5:319406-ENST00000652379.1:25317|1478
MRPPPPR
>ENST00000538212.6|SNV-287795-G-A|1
DLKEKHR
>FUSION-ENST00000540401.5:319406-ENST00000652379.1:25317|866
GFTVLPR
>FUSION-ENST00000540401.5:319406-ENST00000652379.1:25317|304
QPKAGGK
>FUSION-ENST00000540401.5:319406-ENST00000652379.1:25317|759
ASMVKPRLYSQYTTLAGRCAVLYCL
>ENST00000424459.7|SNV-88717-C-T|2
NGILKNGLICDFKFGLWK
>FUSION-ENST00000540401.5:319406-ENST00000652379.1:25317|494
AGLWPTGDPASRPR
>FUSION-ENST00000540401.5:319406-ENST00000652379.1:25317|1306
TVLAWAERGGPGTRKPA
>ENST00000491627.1|MNV-57305-GA-G|6
MVPRLWR
>ENST00000469416.1|SNV-6952-G-T|6
MLENYWNLVSVGK
>ENST00000375991.9|SNV-11013-G-A|3
DKPEHVGVKVGVQTR
>FUSION-ENST00000540401.5:319406-ENST00000652379.1:25317|228
SVAVLTCK
>FUSION-ENST00000540401.5:319406-ENST00000652379.1:25317|102
SRAGPYPYPQQVSK
>ENST00000228799.7|SNV-10179-G-A|2
HEEVVACAWDGQTYIIDHNR
>ENST00000370105.7|MNV-35640-CC-C|3
LSLFSIQKIAQNLKASMDFEHR
>FUSION-ENST00000540401.5:319406-ENST00000652379.1:25317|272
VPSGPLLVSRTGAAG
>ENST00000589042.5|SNV-163156-C-G|4
TKPKVAK
>ENST00000435614.5|SNV-28100-C-G|1
VQELCRHIEAERATWK
>ENST00000475155.1|SNV-53679-C-T|8
DVTMSGEASAPLPIRQPNSGLYKK
>FUSION-ENST00000540401.5:319406-ENST00000652379.1:25317|1176
IHLPGPPKVLETTGLSRR
>FUSION-ENST00000540401.5:319406-ENST00000652379.1:25317|277
MRVPSGPLLVSR
>FUSION-ENST00000540401.5:319406-ENST00000652379.1:25317|899
FGQDLAFPPYFTS
>ENST00000616094.1|SNV-38662-G-T|1
LCSPTRSPDLTRWPPPR
>FUSION-ENST00000540401.5:319406-ENST00000652379.1:25317|579
GDPPRVAREAGDALPGPVAGPR
>ENST00000311485.8|SNV-4359-G-T|4
YPATCTFKGILESEKHQYIIHGGK
>FUSION-ENST00000540401.5:319406-ENST00000652379.1:25317|81
CLAEEPMGR
>ENST00000265970.11|SNV-72987-A-C|3
GSLNPENPVQVRINQLTAAIYDLLR
>FUSION-ENST00000540401.5:319406-ENST00000652379.1:25317|965
SLDLVTRPPRPPKVLG
>FUSION-ENST00000540401.5:319406-ENST00000652379.1:25317|471
MVPLVAR
>ENST00000329321.4|SNV-228575-C-T|6
RLRVHAYSTTDSAR
>FUSION-ENST00000540401.5:319406-ENST00000652379.1:25317|987
MYVFIFFNLFLLR
>ENST00000606712.1|SNV-182892-A-G|4
KDLLDFADVAYEKHK
>FUSION-ENST00000540401.5:319406-ENST00000652379.1:25317|1322
VDLVSCLFHHHHHHR
>FUSION-ENST00000540401.5:319406-ENST00000652379.1:25317|252
MGSPRER
>FUSION-ENST00000540401.5:319406-ENST00000652379.1:25317|324
LALIKSLPFVHTARR
>FUSION-ENST00000540401.5:319406-ENST00000652379.1:25317|297
LNTGTRPIVNK
>FUSION-ENST00000540401.5:319406-ENST00000652379.1:25317|367
DGRGHSYCAARGEILGPAQDGPER
>FUSION-ENST00000540401.5:319406-ENST00000652379.1:25317|1127
DSAKLTCPTEVK
>FUSION-ENST00000540401.5:319406-ENST00000652379.1:25317|864
GFTVLPRLGPRDPPALGLPK
>FUSION-ENST00000540401.5:319406-ENST00000652379.1:25317|344
SASPNFLEGQVAFSHPR
>FUSION-ENST00000540401.5:319406-ENST00000652379.1:25317|1420
RVDRLGPGVR
>FUSION-ENST00000540401.5:319406-ENST00000652379.1:25317|1207
GRVPAWMR
>FUSION-ENST00000540401.5:319406-ENST00000652379.1:25317|279
AGEVEHER
>FUSION-ENST00000540401.5:319406-ENST00000652379.1:25317|1256
GERGGER
>FUSION-ENST00000540401.5:319406-ENST00000652379.1:25317|710
SWLTAPSASR
>ENST00000534935.5|SNV-10179-G-A|3
GNRHEEVVACAWDGQTYIIDHNR
>ENST00000393021.7|SNV-53679-C-T|2
QPNSGLYKK
>FUSION-ENST00000540401.5:319406-ENST00000652379.1:25317|343
SASPNFLEGQVAFSHPRLSNNR
>ENST00000262188.12|SNV-38424-C-A|4
DLKVMTDVAGNTEEER
>ENST00000465020.5|SNV-23407-G-A|6
HGSASTTTPTGSWSAPTR
>FUSION-ENST00000540401.5:319406-ENST00000652379.1:25317|1012
SALFEWLPISL
>FUSION-ENST00000540401.5:319406-ENST00000652379.1:25317|1418
FGSRGNAFQSPIRMHR
>FUSION-ENST00000540401.5:319406-ENST00000652379.1:25317|211
IRGLGAETISTYSQTLNG
>ENST00000372524.5|SNV-1692-C-T|2
KEPGGGGGGGGGGGGGGGGVLSEK
>ENST00000341594.9|SNV-233497-A-G|5
AEELLKEFESEVENK
>FUSION-ENST00000540401.5:319406-ENST00000652379.1:25317|25
YVCMYVSEMGFGVLSCCPR
>FUSION-ENST00000540401.5:319406-ENST00000652379.1:25317|601
MQTTTTCISALNTLAYGK
>FUSION-ENST00000540401.5:319406-ENST00000652379.1:25317|217
GKKPGSLAWSR
>ENST00000469416.1|SNV-6952-G-T|9
EVMLENYWNLVSVGK
>ENST00000477474.3|INDEL-150831-G-GA|1
DEVAASYLIQAEKN
>FUSION-ENST00000540401.5:319406-ENST00000652379.1:25317|1336
MPSVALGFSPFGSFDRRNPTQR
>ENST00000334708.4|SNV-6251-T-C|5
YQTQKQESFSVDER
>FUSION-ENST00000540401.5:319406-ENST00000652379.1:25317|886
TAESIEDTGESVFKEYFELEDSK
>ENST00000356921.7|SNV-20896-C-T|1
VIVYFVVLIYMFLGVSIIADR
>ENST00000471841.6|SNV-30657-G-T|1
HIEDCMGRNLADR
>ENST00000469416.1|SNV-6952-G-T|10
NLYREVMLENYWNLVSVGKDGLLLK
>FUSION-ENST00000540401.5:319406-ENST00000652379.1:25317|345
LTSYATPER
>FUSION-ENST00000540401.5:319406-ENST00000652379.1:25317|155
VQIPESGVAEMGAAR
>FUSION-ENST00000540401.5:319406-ENST00000652379.1:25317|1515
TRVGTVRSGR
>FUSION-ENST00000540401.5:319406-ENST00000652379.1:25317|900
MFGQDLAFPPYFTS
>FUSION-ENST00000540401.5:319406-ENST00000652379.1:25317|1042
NPRSGFGFLAR
>ENST00000408890.6|SNV-520-G-A|1
ARPTGRPAAQELLDPCTR
>ENST00000505667.6|SNV-393872-G-A|2
EPPPLLAKPKLRFPK
>FUSION-ENST00000540401.5:319406-ENST00000652379.1:25317|429
LKGIDGR
>FUSION-ENST00000540401.5:319406-ENST00000652379.1:25317|1410
MHRALFPSWSWS
>ENST00000488176.1|MNV-35640-CC-C|2
ASMDFEHRYLPLSDVNFSHIWI
>FUSION-ENST00000540401.5:319406-ENST00000652379.1:25317|584
AVAPEARAATR
>FUSION-ENST00000540401.5:319406-ENST00000652379.1:25317|192
KTLLSLTLVWHGEET
>FUSION-ENST00000540401.5:319406-ENST00000652379.1:25317|1314
MLERQIK
>FUSION-ENST00000540401.5:319406-ENST00000652379.1:25317|183
VVCVGGRR
>FUSION-ENST00000540401.5:319406-ENST00000652379.1:25317|91
EDPVELDSSLAR
>FUSION-ENST00000540401.5:319406-ENST00000652379.1:25317|110
RRPVSSR
>FUSION-ENST00000540401.5:319406-ENST00000652379.1:25317|661
FRDGVSEARPPWLPR
>ENST00000542379.1|SNV-27722-G-A|3
LVVLLIRGVTLPR
>FUSION-ENST00000540401.5:319406-ENST00000652379.1:25317|892
MPTLGVNGLTAAGPPNKLRPVFGLC
>FUSION-ENST00000540401.5:319406-ENST00000652379.1:25317|1429
IWAGHASSRLSLRHFGRPR
>FUSION-ENST00000540401.5:319406-ENST00000652379.1:25317|150
MGQSVLRDGR
>FUSION-ENST00000540401.5:319406-ENST00000652379.1:25317|452
WGPRAVRRPR
>FUSION-ENST00000540401.5:319406-ENST00000652379.1:25317|1265
SGSRLSSR
>FUSION-ENST00000540401.5:319406-ENST00000652379.1:25317|1090
SFLNVHLPVS
>ENST00000341511.11|SNV-19904-A-G|5
FGDGYMITVRTESSQSVK
>FUSION-ENST00000540401.5:319406-ENST00000652379.1:25317|784
KIVTFKVSHFVIQK
>ENST00000381556.6|INDEL-7072-A-AA|1
GHPPPQVPCREL
>FUSION-ENST00000540401.5:319406-ENST00000652379.1:25317|1434
MIWAGHASSR
>ENST00000376356.5|SNV-6818-C-T|1
ITVGRIIGQKLGCCVIDVDDDILEK
>ENST00000617084.1|SNV-413168-G-A|2
VAGTTRNRPSCIDGAII
>FUSION-ENST00000329321.4:454-ENST00000623058.3:28216|12
EVTDHMSTFKFKSESDIHLAEHHK
>ENST00000381884.9|SNV-30129-G-A|5
LRSQIQMLVK
>FUSION-ENST00000540401.5:319406-ENST00000652379.1:25317|69
SASDPSHPHYLRLQAR
>FUSION-ENST00000540401.5:319406-ENST00000652379.1:25317|692
EIDFCMIDVGVCVIQINTHRSIK
>FUSION-ENST00000540401.5:319406-ENST00000652379.1:25317|1442
MIYLCTYFQTESRSGR
>FUSION-ENST00000540401.5:319406-ENST00000652379.1:25317|532
WRGWASGCARGSGLPVTR
>ENST00000622927.1|SNV-108-G-A|3
DVGHTNTSSVYPGARQAAPWGTGK
>ENST00000504022.1|INDEL-131787-A-AA|3
TEKNKPENSKL
>ENST00000397899.7|SNV-114233-A-G|2
APSDQGKGRARPPEPLSSKPPLPR
>FUSION-ENST00000540401.5:319406-ENST00000652379.1:25317|1133
MSLWKDAR
>FUSION-ENST00000540401.5:319406-ENST00000652379.1:25317|1106
EAQVHLI
>ENST00000373253.7|SNV-1696-G-A|2
MASDCEPALNQAEGQNPTLER
>FUSION-ENST00000329321.4:454-ENST00000623058.3:28216|13
EVTDHMSTFKFK
>FUSION-ENST00000540401.5:319406-ENST00000652379.1:25317|291
NAASCEN
>FUSION-ENST00000540401.5:319406-ENST00000652379.1:25317|404
TNPVSPSPAPAGGR
>ENST00000556177.1|SNV-128970-G-T|3
GHFLWLPLR
>ENST00000528737.5|SNV-9439-G-T|3
QKEDNHIFGMQDKASTECVK
>FUSION-ENST00000540401.5:319406-ENST00000652379.1:25317|98
VNSLWHVGTM
>FUSION-ENST00000540401.5:319406-ENST00000652379.1:25317|1119
MTSYFLEIRR
>FUSION-ENST00000540401.5:319406-ENST00000652379.1:25317|103
GCKSRAGPYPYPQQVSK
>FUSION-ENST00000540401.5:319406-ENST00000652379.1:25317|166
SPADATPRRVGGPLR
>FUSION-ENST00000540401.5:319406-ENST00000652379.1:25317|921
EFLRGGAFGGDAIVGLNT
>FUSION-ENST00000540401.5:319406-ENST00000652379.1:25317|1405
MTERDPVSR
>FUSION-ENST00000540401.5:319406-ENST00000652379.1:25317|1270
MALYTER
>FUSION-ENST00000540401.5:319406-ENST00000652379.1:25317|1319
SQSCTCMLER
>FUSION-ENST00000540401.5:319406-ENST00000652379.1:25317|1341
STDPFFLSFFLSFFLSFFLSFFLS
>ENST00000374183.5|SNV-20250-A-G|1
AWMVNVQNSCAYKVGVASGHLPRK
>FUSION-ENST00000540401.5:319406-ENST00000652379.1:25317|1395
PLSPPPPPPKMTARIG
>ENST00000232744.13|SNV-4041-G-A|2
LNIGVEHVSDCER
>FUSION-ENST00000540401.5:319406-ENST00000652379.1:25317|1071
MWSVGQR
>ENST00000374583.1|SNV-3108-G-T|2
LDPFPAAR
>FUSION-ENST00000540401.5:319406-ENST00000652379.1:25317|1107
VPTERRR
>ENST00000621158.5|SNV-38662-G-T|3
TLLQQLQKLQTLFTNKISRPYK
>FUSION-ENST00000540401.5:319406-ENST00000652379.1:25317|171
LLPSSRPRPAPRPR
>ENST00000285848.9|SNV-4795-G-A|1
EQHMRNQLELAARGPLR
>ENST00000381556.6|INDEL-7072-A-AA|9
RPPVESQPQR
>ENST00000264381.8|SNV-51237-T-A|1
YLTLNTETTRIMTKLR
>FUSION-ENST00000540401.5:319406-ENST00000652379.1:25317|863
DFNEGSFGHILILW
>ENST00000477677.5|SNV-3846-A-G|5
LQLWQHLENMAQNLCATLIQKEPE
>FUSION-ENST00000540401.5:319406-ENST00000652379.1:25317|445
GAAGPPSCLWRWDPAAVFSWWPGRA
>ENST00000672277.1|SNV-329755-C-T|8
QFIAARLALQEAARK
>ENST00000320005.5|SNV-114658-G-A|1
ACMDNTIAYMNNYSIPKLVQKR
>FUSION-ENST00000540401.5:319406-ENST00000652379.1:25317|879
MIQRDTR
>ENST00000046087.7|SNV-183792-C-T|1
DGIHCLQCNSSLVYGAKMCL
>FUSION-ENST00000540401.5:319406-ENST00000652379.1:25317|15
GFGVLSCCPR
>FUSION-ENST00000540401.5:319406-ENST00000652379.1:25317|594
ECFRSLLCVSTFSK
>FUSION-ENST00000540401.5:319406-ENST00000652379.1:25317|352
RFEDDQIPS
>FUSION-ENST00000540401.5:319406-ENST00000652379.1:25317|1056
THAGGSKTTR
>ENST00000307050.5|SNV-300625-G-A|1
NWDLTAALSNYEQLR
>FUSION-ENST00000540401.5:319406-ENST00000652379.1:25317|660
MFRDGVSEARPPWLPRQPR
>FUSION-ENST00000540401.5:319406-ENST00000652379.1:25317|1132
SLWKDAR
>FUSION-ENST00000540401.5:319406-ENST00000652379.1:25317|212
MIRGLGAETISTYSQTLNG
>ENST00000643461.1|SNV-1020-C-G|5
CPWKRPYCASPSSSPCSWGR
>ENST00000513201.1|SNV-180101-T-A|SNV-180103-C-A|5
EGTAQNKFLR
>FUSION-ENST00000540401.5:319406-ENST00000652379.1:25317|157
GSRVQIPESGVAEMGAAR
>ENST00000513201.1|SNV-180103-C-A|6
YGCERTQALLLPDQEQTREGTALNK
>FUSION-ENST00000540401.5:319406-ENST00000652379.1:25317|491
SCLSRLPGPAGLLFSRASERPDSR
>ENST00000513201.1|SNV-180101-T-A|9
TQALLLPDQEQTREGTAQHKFLR
>FUSION-ENST00000540401.5:319406-ENST00000652379.1:25317|510
CSRVCPGVDQR
>FUSION-ENST00000329321.4:454-ENST00000623058.3:28216|6
QVLYDGKLASSITFTYTAK
>FUSION-ENST00000540401.5:319406-ENST00000652379.1:25317|1494
SISRKMEK
>FUSION-ENST00000540401.5:319406-ENST00000652379.1:25317|849
NRSPVRTR
>FUSION-ENST00000540401.5:319406-ENST00000652379.1:25317|848
SPVRTRLLLSVLLHK
>FUSION-ENST00000540401.5:319406-ENST00000652379.1:25317|1083
STSPSPTVTVSILVSLPKAPPPGR
>FUSION-ENST00000540401.5:319406-ENST00000652379.1:25317|125
SPNPEWR
>ENST00000274030.10|SNV-61106-C-G|6
GDCTSLQR
>FUSION-ENST00000540401.5:319406-ENST00000652379.1:25317|1386
TRGTGDAEACLR
>FUSION-ENST00000540401.5:319406-ENST00000652379.1:25317|108
RPVSSRWPLK
>FUSION-ENST00000562595.5:5147-ENST00000572365.1:24579|1
QLFPNSQNEDLGAIDIEGLKG
>ENST00000467110.1|SNV-8037-G-A|3
VNVISWVEWCSQGQMGSHR
>FUSION-ENST00000540401.5:319406-ENST00000652379.1:25317|816
QAGRKTTAVLCSSQGR
>ENST00000598245.2|INDEL-2787-G-GT|5
EDSILGVSQEAAHPTFRAGK
>ENST00000325921.10|SNV-30000-C-T|1
SALSLPSGLR
>FUSION-ENST00000540401.5:319406-ENST00000652379.1:25317|635
LVRLVSHSQPQVVRLP
>ENST00000530755.5|SNV-96-C-T|3
ATFPQKSPSVPK
>ENST00000567887.5|SNV-279642-T-A|1
QVSTLSSGVIQEALATNMKLK
>ENST00000672277.1|SNV-329755-C-T|17
MKLLLPVIPLLNTNINIRTDLSR
>FUSION-ENST00000540401.5:319406-ENST00000652379.1:25317|558
AWPAFGPSCVPVVGGAGR
>FUSION-ENST00000540401.5:319406-ENST00000652379.1:25317|1373
TRILSDTALTTRVMK
>FUSION-ENST00000540401.5:319406-ENST00000652379.1:25317|1185
MPLSPPPPKMKAK
>FUSION-ENST00000540401.5:319406-ENST00000652379.1:25317|1424
HFGRPRR
>FUSION-ENST00000540401.5:319406-ENST00000652379.1:25317|1476
RPPPPRHVPLPSPGWPLPGDPR
>ENST00000471141.1|SNV-3108-G-T|1
DPFPAARCSASR
>FUSION-ENST00000540401.5:319406-ENST00000652379.1:25317|364
GHSYCAARGEILGPAQDGPERK
>ENST00000562272.5|SNV-6245-C-T|3
KNEYSIPKHINPVAASLI
>FUSION-ENST00000540401.5:319406-ENST00000652379.1:25317|1209
MISGGRGRVPAWMR
>FUSION-ENST00000540401.5:319406-ENST00000652379.1:25317|336
ATLTGSACAYPTPAGAGNPLNPIR
>FUSION-ENST00000540401.5:319406-ENST00000652379.1:25317|991
ETHTQTKDNYSVCK
>ENST00000262457.7|INDEL-201410-C-CA|4
QNKTLTAYGGRLCSGELA
>FUSION-ENST00000540401.5:319406-ENST00000652379.1:25317|1085
GLRSTSPSPTVTVSILVSLPK
>ENST00000295640.9|SNV-482-G-A|1
GLSGTTVLDLRCLEPEGAAELR
>FUSION-ENST00000540401.5:319406-ENST00000652379.1:25317|420
AFIRSKPTRSAPLRPRPGGGR
>FUSION-ENST00000540401.5:319406-ENST00000652379.1:25317|36
GDLELLGSRDPPASASRSAVMTR
>FUSION-ENST00000540401.5:319406-ENST00000652379.1:25317|1428
GEARRGTAHR
>ENST00000423312.6|SNV-40532-A-G|1
EAPTQGLACVSARLRLAER
>FUSION-ENST00000540401.5:319406-ENST00000652379.1:25317|1143
GAARSHFPGGSLGR
>ENST00000375398.6|SNV-204834-G-A|6
SRVERSAEGPGLPTSVER
>ENST00000467212.5|SNV-1944-C-T|1
GGQTFPWTRSLAWTWGICR
>ENST00000381556.6|INDEL-7072-A-AA|5
GQGCCLPAPSAPR
>FUSION-ENST00000540401.5:319406-ENST00000652379.1:25317|616
LYGNRLLYDRCR
>FUSION-ENST00000540401.5:319406-ENST00000652379.1:25317|549
VWLRWWRFWGQVSVSR
>ENST00000513201.1|SNV-180101-T-A|SNV-180103-C-A|8
TQALLLPDQEQTREGTAQNK
>FUSION-ENST00000540401.5:319406-ENST00000652379.1:25317|85
MVILLSTR
>FUSION-ENST00000540401.5:319406-ENST00000652379.1:25317|417
SAPLRPRPGGGR
>ENST00000376356.5|SNV-6818-C-T|3
NIILMGPPGAGKITVGRIIGQK
>ENST00000375398.6|SNV-204834-G-A|2
SAEGPGLPTSVERER
>FUSION-ENST00000540401.5:319406-ENST00000652379.1:25317|42
GLFSNFYDYYYCRRHLTCR
>FUSION-ENST00000540401.5:319406-ENST00000652379.1:25317|804
MPRWTHHLK
>FUSION-ENST00000540401.5:319406-ENST00000652379.1:25317|1384
GTGDAEACLR
>FUSION-ENST00000540401.5:319406-ENST00000652379.1:25317|771
GPARWLKPVIPSLWEAK
>ENST00000334708.4|SNV-6251-T-C|1
QESFSVDERTSLQVPMMHQKEMHR
>ENST00000525244.5|SNV-32315-A-G|3
EDDIDKIKPSESNVTVLGR
>FUSION-ENST00000540401.5:319406-ENST00000652379.1:25317|1192
CPSLSFYVCLFLCQSVR
>ENST00000480760.1|SNV-7829-G-A|7
MKKQYNVSSGK
>FUSION-ENST00000540401.5:319406-ENST00000652379.1:25317|1375
QLQEENKTRILSDTALTTR
>ENST00000453890.5|SNV-442089-G-C|1
LLQFVTGTSSVPYEGFPALR
>ENST00000454784.9|SNV-88760-G-A|1
TSIQSAGVLVTTGLNVDGLGTTRK
>FUSION-ENST00000540401.5:319406-ENST00000652379.1:25317|385
ETKVFGFRGEYGCK
>FUSION-ENST00000540401.5:319406-ENST00000652379.1:25317|4
MIIIIVGVISR
>ENST00000263408.5|INDEL-135966-C-CC|1
ETKLGKSH
>FUSION-ENST00000540401.5:319406-ENST00000652379.1:25317|230
LWWRSVAVLTCK
>ENST00000498707.5|SNV-32367-C-A|2
HSKNSPGGIHHDTAVLLTR
>FUSION-ENST00000540401.5:319406-ENST00000652379.1:25317|1483
EAPCLLGPK
>FUSION-ENST00000540401.5:319406-ENST00000652379.1:25317|1236
TCPLCHRLTP
>FUSION-ENST00000540401.5:319406-ENST00000652379.1:25317|1141
GAARSHFPGGSLGRWHSPLTR
>FUSION-ENST00000540401.5:319406-ENST00000652379.1:25317|950
SYGSSCSQWDSIR
>ENST00000286096.9|SNV-7110-C-T|1
GSLPEQPCIKKAR
>FUSION-ENST00000540401.5:319406-ENST00000652379.1:25317|724
PIIPAAR
>FUSION-ENST00000540401.5:319406-ENST00000652379.1:25317|828
MLRVSCRLSLDLSSSWVR
>FUSION-ENST00000540401.5:319406-ENST00000652379.1:25317|1168
RRLQGAEIAPLHYGPGCR
>ENST00000306304.10|SNV-44418-C-G|7
VWSTVSWLICGIPSK
>FUSION-ENST00000540401.5:319406-ENST00000652379.1:25317|994
NTTKETHTQTK
>ENST00000274030.10|INDEL-49129-C-CT|1
NLATHLYLPGLFL
>ENST00000467212.5|SNV-1944-C-T|4
MRGGQTFPWTRSLAWTWGICR
>ENST00000412568.6|SNV-65867-C-T|1
SVTLTWDSGNLEPVTYYGIQYR
>FUSION-ENST00000540401.5:319406-ENST00000652379.1:25317|313
GRPTALAER
>ENST00000462085.1|SNV-20250-A-G|5
ARSASTTGPMPWLPPPSRMGSVPGW
>FUSION-ENST00000540401.5:319406-ENST00000652379.1:25317|753
LYSQYTTLAGRCAVLYCL
>FUSION-ENST00000540401.5:319406-ENST00000652379.1:25317|408
MPTGADPLRGGDACIYQIK
>FUSION-ENST00000540401.5:319406-ENST00000652379.1:25317|750
CAVLYCL
>ENST00000560820.1|SNV-203979-C-T|3
VFLVFQWK
>ENST00000374583.1|SNV-3108-G-T|1
LDPFPAARCSASR
>FUSION-ENST00000540401.5:319406-ENST00000652379.1:25317|405
GGDACIYQIKTNPVSPSPAPAGGR
>FUSION-ENST00000540401.5:319406-ENST00000652379.1:25317|1291
VGPCPFHESEKR
>ENST00000475265.5|SNV-4041-G-A|2
TAEVPQALILPTAPRPPEHWRR
>ENST00000621158.5|SNV-38662-G-T|4
TLLQQLQKLQTLFTNK
>FUSION-ENST00000540401.5:319406-ENST00000652379.1:25317|699
FFISFVSTR
>FUSION-ENST00000540401.5:319406-ENST00000652379.1:25317|427
GIDGRAPPGVEPAA
>ENST00000470710.1|SNV-60664-A-T|1
SNVLWRG
>ENST00000471097.1|SNV-10853-A-G|1
QHSSDSFDGAFK
>ENST00000262457.7|INDEL-201410-C-CA|2
TLTAYGGRLCSGELA
>FUSION-ENST00000540401.5:319406-ENST00000652379.1:25317|748
MALALVSVPVILFGLDLD
>FUSION-ENST00000540401.5:319406-ENST00000652379.1:25317|887
TAESIEDTGESVFK
>FUSION-ENST00000540401.5:319406-ENST00000652379.1:25317|437
AASGKPKSLGSGGSMVAK
>ENST00000380625.8|SNV-3894-A-G|5
ACSEIKNRIENVLR
>FUSION-ENST00000540401.5:319406-ENST00000652379.1:25317|187
ARARVVCVGGR
>FUSION-ENST00000540401.5:319406-ENST00000652379.1:25317|333
DGDRGLQLFPMNEEFPVSAGHK
>ENST00000341511.11|SNV-19904-A-G|1
TESSQSVKDVVRFFNR
>FUSION-ENST00000540401.5:319406-ENST00000652379.1:25317|41
RHLTCRGDLELLGSR
>ENST00000159647.9|SNV-7370-C-T|1
AEKPKPVRRK
>ENST00000375398.6|SNV-204834-G-A|4
VERSAEGPGLPTSVERER
>FUSION-ENST00000540401.5:319406-ENST00000652379.1:25317|1105
MNKDPILK
>FUSION-ENST00000540401.5:319406-ENST00000652379.1:25317|854
FYRPFLSGK
>FUSION-ENST00000540401.5:319406-ENST00000652379.1:25317|362
GEILGPAQDGPERK
>FUSION-ENST00000329321.4:1094-ENST00000623058.3:28216|1
QTIIFLKYLQV
>FUSION-ENST00000540401.5:319406-ENST00000652379.1:25317|893
PTLGVNGLTAAGPPNK
>ENST00000544123.5|SNV-233540-T-C|3
EEGGEEVAKAALEQEETAAASRER
>FUSION-ENST00000540401.5:319406-ENST00000652379.1:25317|47
FIVHALGTR
>ENST00000467212.5|SNV-1944-C-T|3
RGGQTFPWTRSLAWTWGICR
>ENST00000357006.8|SNV-5945-G-A|6
KHERVHSNERPFACHMCNK
>FUSION-ENST00000540401.5:319406-ENST00000652379.1:25317|541
YIFRSESAFWAAGLLLTR
>ENST00000311469.9|SNV-134-C-T|5
ARLGLTSAMLGSR
>FUSION-ENST00000540401.5:319406-ENST00000652379.1:25317|1171
EAEAGESLEPGK
>ENST00000327381.7|SNV-1264-G-A|2
HRSASCSFCIWLLQSLIHILQLGQI
>ENST00000606712.1|SNV-182892-A-G|5
MKDLLDFADVAYEKHK
>FUSION-ENST00000540401.5:319406-ENST00000652379.1:25317|874
MKPVSFCNFFFFFFFLRR
>FUSION-ENST00000540401.5:319406-ENST00000652379.1:25317|676
KSVVFMCVNER
>FUSION-ENST00000540401.5:319406-ENST00000652379.1:25317|175
AHTRPSPAVESGRERR
>FUSION-ENST00000540401.5:319406-ENST00000652379.1:25317|814
KTTAVLCSSQGRK
>ENST00000472789.1|SNV-38424-C-A|3
TDVAGNTEEER
>FUSION-ENST00000540401.5:319406-ENST00000652379.1:25317|1355
IRLPGPPK
>ENST00000262457.7|INDEL-201410-C-CA|9
SKNFSYNLQSATQPKK
>ENST00000534099.5|SNV-78483-G-A|6
EDGKKVFLLTGR
>ENST00000380625.8|SNV-3894-A-G|3
NRIENVLRTTQLK
>FUSION-ENST00000540401.5:319406-ENST00000652379.1:25317|894
MPTLGVNGLTAAGPPNK
>FUSION-ENST00000540401.5:319406-ENST00000652379.1:25317|1221
MSVSFSVSLSDTPVPGRALPLPR
>FUSION-ENST00000540401.5:319406-ENST00000652379.1:25317|653
ETDPGWAR
>FUSION-ENST00000540401.5:319406-ENST00000652379.1:25317|63
YILPPFLHSLFINNFR
>FUSION-ENST00000540401.5:319406-ENST00000652379.1:25317|475
LVSKIKPCMSEYARPVQ
>ENST00000651222.1|SNV-103538-A-T|2
QYVDGQWKK
>ENST00000508628.6|SNV-84500-G-A|4
VIKRNVMTR
>FUSION-ENST00000540401.5:319406-ENST00000652379.1:25317|630
MLLRLVSNSRPPVMR
>FUSION-ENST00000540401.5:319406-ENST00000652379.1:25317|274
RVPSGPLLVSRTGAAG
>FUSION-ENST00000540401.5:319406-ENST00000652379.1:25317|668
FFPHSFSLFRVSFLPVCLLK
>FUSION-ENST00000540401.5:319406-ENST00000652379.1:25317|686
IDVGVCVIQINTHRSIK
>FUSION-ENST00000540401.5:319406-ENST00000652379.1:25317|55
LFLMFSVGR
>ENST00000341511.11|SNV-19904-A-G|4
FGDGYMITVRTESSQSVKDVVR
>ENST00000639389.1|SNV-124505-C-A|6
MSGIDDMTDSDSCLSR
>ENST00000419735.7|SNV-237066-G-T|2
HCVVLDPETKKPCTR
>ENST00000375991.9|SNV-11013-G-A|4
QLLKDKPEHVGVKVGVQTR
>FUSION-ENST00000540401.5:319406-ENST00000652379.1:25317|1182
TAGSSFYF
>ENST00000445055.6|SNV-27722-G-A|3
VVYFTATFPYLMLVVLLIRGVTLPR
>ENST00000529364.1|SNV-6051-G-A|3
DSSLPGHRGCLRHGPLPGGQPR
>FUSION-ENST00000540401.5:319406-ENST00000652379.1:25317|652
ETDPGWARLFFSLVR
>ENST00000311469.9|SNV-134-C-T|2
LGLTSAMLGSRAAGFAR
>FUSION-ENST00000540401.5:319406-ENST00000652379.1:25317|1431
IWAGHASSR
>FUSION-ENST00000540401.5:319406-ENST00000652379.1:25317|624
MRPPRPLEVLG
>ENST00000586103.5|SNV-27066-C-T|5
WHRLLLFAGR
>FUSION-ENST00000540401.5:319406-ENST00000652379.1:25317|154
VQIPESGVAEMGAARRPVR
>FUSION-ENST00000540401.5:319406-ENST00000652379.1:25317|1539
VGRLGSDWTTPDR
>ENST00000589042.5|SNV-163156-C-G|2
VAKVPEPPK
>FUSION-ENST00000540401.5:319406-ENST00000652379.1:25317|1520
SGVISRVEVISNF
>ENST00000467088.1|SNV-113705-G-T|6
MYQQSYDGEKVK
>ENST00000381158.3|INDEL-268951-G-GT|4
MEDERVISTERGQHLGEQLGFEFF
>ENST00000455891.5|SNV-10853-A-G|1
QHSSDSFDGAFKADSLVEGTSSR
>FUSION-ENST00000540401.5:319406-ENST00000652379.1:25317|161
ASVALGRSK
>FUSION-ENST00000540401.5:319406-ENST00000652379.1:25317|998
MLFLSSLPSTSCPHHHFGARRK
>ENST00000513201.1|SNV-180101-T-A|SNV-180103-C-A|3
RKTNSSADNEECR
>ENST00000374583.1|SNV-3108-G-T|5
EERDKLDPFPAAR
>FUSION-ENST00000540401.5:319406-ENST00000652379.1:25317|1147
MCICPCPK
>FUSION-ENST00000540401.5:319406-ENST00000652379.1:25317|100
AGPYPYPQQVSK
>ENST00000274030.10|SNV-61106-C-G|2
QHHLEGFRK
>FUSION-ENST00000540401.5:319406-ENST00000652379.1:25317|38
GDLELLGSR
>ENST00000478188.5|SNV-47197-C-G|2
LHLMMLLTCR
>FUSION-ENST00000540401.5:319406-ENST00000652379.1:25317|995
SRNTTKETHTQTK
>FUSION-ENST00000540401.5:319406-ENST00000652379.1:25317|1218
SVSFSVSLSDTPVPGRALPLPRK
>ENST00000370765.10|SNV-338067-C-T|2
VFPNLNNK
>FUSION-ENST00000540401.5:319406-ENST00000652379.1:25317|881
FHPFHSTVSWGVSVR
>FUSION-ENST00000540401.5:319406-ENST00000652379.1:25317|891
PTLGVNGLTAAGPPNKLRPVFGLC
>FUSION-ENST00000540401.5:319406-ENST00000652379.1:25317|1091
KSFLNVHLPVS
>FUSION-ENST00000540401.5:319406-ENST00000652379.1:25317|412
MVTTGDGESGFDSGEGA
>ENST00000264381.8|SNV-51237-T-A|4
STEQKYLTLNTETTRIMTK
>FUSION-ENST00000540401.5:319406-ENST00000652379.1:25317|1364
ETLLESETQR
>FUSION-ENST00000540401.5:319406-ENST00000652379.1:25317|673
SVVFMCVNERAYVVISVFFLPLLR
>ENST00000398250.6|SNV-118024-G-A|4
GKSWRLCAAILPLYCTMMIALSR
>ENST00000424728.6|INDEL-52286-A-ATCTT|1
IVNIVLCAIQNELELHKENLNLS
>ENST00000470710.1|SNV-60664-A-T|4
KSYSSLPSRSNVLWR
>ENST00000409978.6|SNV-70626-G-T|3
APPADGLAPR
>FUSION-ENST00000540401.5:319406-ENST00000652379.1:25317|720
PIIPAARKAEAGESLEPGK
>FUSION-ENST00000540401.5:319406-ENST00000652379.1:25317|472
SEYARPVQ
>FUSION-ENST00000540401.5:319406-ENST00000652379.1:25317|1068
MWSVGQRGDQEGRRPDR
>ENST00000568965.1|SNV-7110-C-T|2
GSLPEQPCIKVDVENPDLEK
>ENST00000428826.7|SNV-27066-C-T|1
IEPEPCGTDCFFLLEGAK
>FUSION-ENST00000540401.5:319406-ENST00000652379.1:25317|1323
EAGVEELLEPGRRR
>ENST00000562269.1|SNV-7110-C-T|3
GSLPEQPCIK
>ENST00000440689.1|SNV-9152-G-C|2
MHFWKSWKSESEK
>ENST00000469416.1|SNV-6952-G-T|2
MLENYWNLVSVGKDGLLLKIER
>FUSION-ENST00000540401.5:319406-ENST00000652379.1:25317|201
MNEIPTVPTYYPAKPQPRER
>FUSION-ENST00000540401.5:319406-ENST00000652379.1:25317|104
GRGCKSR
>ENST00000556177.1|SNV-128970-G-T|1
GHFLWLPLRRGLLR
>FUSION-ENST00000540401.5:319406-ENST00000652379.1:25317|729
LAGRGGTCL
>ENST00000264607.9|SNV-9025-C-T|3
SRINEKSVWCCGWLPCTPL
>ENST00000305632.11|SNV-7547-A-T|4
KGEFQEVVRAFDLK
>FUSION-ENST00000540401.5:319406-ENST00000652379.1:25317|17
YVSEMGFGVLSCCPRWSRTPVLK
>ENST00000292566.4|SNV-7441-G-T|2
QQELGQELLRISLSFQGRPV
>FUSION-ENST00000540401.5:319406-ENST00000652379.1:25317|1455
NSSIDTADLHLWNPQSSTHKTGD
>FUSION-ENST00000540401.5:319406-ENST00000652379.1:25317|1097
SGVASPSTVSKNRTSVPLGCR
>FUSION-ENST00000540401.5:319406-ENST00000652379.1:25317|436
AASGKPKSLGSGGSMVAKLK
>FUSION-ENST00000540401.5:319406-ENST00000652379.1:25317|1392
MTGGRHHACLAQRDPLGK
>FUSION-ENST00000540401.5:319406-ENST00000652379.1:25317|487
ASERPDSRCRPGSGSLTHPGAAGK
>ENST00000398250.6|SNV-118024-G-A|2
LCAAILPLYCTMMIALSR
>FUSION-ENST00000540401.5:319406-ENST00000652379.1:25317|1076
LLGARPSSAK
>FUSION-ENST00000540401.5:319406-ENST00000652379.1:25317|1353
IRLPGPPKVLETTGLSR
>FUSION-ENST00000005260.9:289-ENST00000064571.3:4672|14
ILVNVGNFFTLESVFVAPR
>FUSION-ENST00000540401.5:319406-ENST00000652379.1:25317|1470
LPVISLTDLETASR
>ENST00000513201.1|SNV-180103-C-A|SNV-180101-T-A|1
TNSSADNEECRVPTQKSYSSSETLK
>FUSION-ENST00000540401.5:319406-ENST00000652379.1:25317|1445
NYLMIYLCTYFQTESRSGRGEAR
>FUSION-ENST00000540401.5:319406-ENST00000652379.1:25317|1095
NRTSVPLGCRK
>FUSION-ENST00000540401.5:319406-ENST00000652379.1:25317|1492
EKMKEINTK
>ENST00000374583.1|SNV-3108-G-T|3
DKLDPFPAARCSASR
>FUSION-ENST00000540401.5:319406-ENST00000652379.1:25317|466
DENHERR
>ENST00000606712.1|SNV-182892-A-G|7
MKDLLDFADVAYEK
>ENST00000312481.11|SNV-43376-C-T|5
ALNFVGQYFTHSKGACLGAK
>FUSION-ENST00000540401.5:319406-ENST00000652379.1:25317|595
MECFRSLLCVSTFSK
>FUSION-ENST00000540401.5:319406-ENST00000652379.1:25317|176
AHTRPSPAVESGRER
>ENST00000672277.1|SNV-329755-C-T|3
KWQEMNKK
>ENST00000468888.6|SNV-96104-G-T|2
SLLVSGAAQYDCFFQHLR
>FUSION-ENST00000540401.5:319406-ENST00000652379.1:25317|219
LIEPSSSWFPPKFPSG
>FUSION-ENST00000540401.5:319406-ENST00000652379.1:25317|1066
GDQEGRRPDR
>FUSION-ENST00000540401.5:319406-ENST00000652379.1:25317|153
MGAARRPVR
>FUSION-ENST00000540401.5:319406-ENST00000652379.1:25317|731
NPVSIENTKLAGR
>ENST00000356889.8|SNV-95427-A-G|2
IQYAWANSEISQVCATKLFRK
>ENST00000560820.1|SNV-203979-C-T|6
SVSRRVFLVFQWK
>ENST00000513201.1|SNV-180101-T-A|SNV-180103-C-A|9
YGCERTQALLLPDQEQTREGTAQNK
>ENST00000381556.6|INDEL-7072-A-AA|11
KPTSQIPETKHPFSFPLEKPGPR
>ENST00000573723.1|INDEL-7072-A-AA|1
AGTEKGK
>FUSION-ENST00000540401.5:319406-ENST00000652379.1:25317|924
MTEESNFVTSR
>ENST00000262188.12|SNV-38424-C-A|2
VMTDVAGNTEEER
>ENST00000397899.7|SNV-114233-A-G|4
GTRAPSDQGKGR
>FUSION-ENST00000540401.5:319406-ENST00000652379.1:25317|806
LVSNWRPQWICPPRPPK
>ENST00000459850.5|SNV-19904-A-G|5
MITVRTESSQSVKDVVR
>ENST00000305632.11|SNV-7547-A-T|2
AFDLKGHSAAVHSFAFSNDSR
>ENST00000440689.1|SNV-9152-G-C|4
MHFWKSWK
>FUSION-ENST00000540401.5:319406-ENST00000652379.1:25317|996
SNKSRNTTK
>ENST00000477677.5|SNV-3846-A-G|1
AQNLCATLIQKEPE
>FUSION-ENST00000540401.5:319406-ENST00000652379.1:25317|606
EGIVDKDVYFTYEK
>FUSION-ENST00000540401.5:319406-ENST00000652379.1:25317|106
WPLKIRGR
>ENST00000265970.11|SNV-72987-A-C|5
SSTRGSLNPENPVQVR
>FUSION-ENST00000540401.5:319406-ENST00000652379.1:25317|573
AGPRSLCR
>FUSION-ENST00000540401.5:319406-ENST00000652379.1:25317|375
KLECSKQAR
>FUSION-ENST00000540401.5:319406-ENST00000652379.1:25317|287
AGALAGR
>FUSION-ENST00000540401.5:319406-ENST00000652379.1:25317|1271
GGEERRER
>FUSION-ENST00000540401.5:319406-ENST00000652379.1:25317|1452
MKKMIWAGHASSR
>ENST00000672277.1|SNV-329755-C-T|14
LLLPVIPLLNTNINIRTDLSR
>ENST00000341511.11|SNV-19904-A-G|6
NRFGDGYMITVRTESSQSVK
>FUSION-ENST00000540401.5:319406-ENST00000652379.1:25317|1473
ERLPVISLTDLETASR
>FUSION-ENST00000540401.5:319406-ENST00000652379.1:25317|1516
MTRVGTVRSGR
>FUSION-ENST00000540401.5:319406-ENST00000652379.1:25317|920
GGAFGGDAIVGLNT
>FUSION-ENST00000540401.5:319406-ENST00000652379.1:25317|1307
MTVLAWAERGGPGTRKPA
>FUSION-ENST00000540401.5:319406-ENST00000652379.1:25317|480
CGRPGRPR
>FUSION-ENST00000540401.5:319406-ENST00000652379.1:25317|1294
ERENETPPP
>FUSION-ENST00000540401.5:319406-ENST00000652379.1:25317|474
IKPCMSEYARPVQ
>ENST00000394964.3|SNV-208-A-G|5
MKDTNKIQHMK
>FUSION-ENST00000540401.5:319406-ENST00000652379.1:25317|1234
SFSVRLSLSPGLCLCLCLSLSR
>FUSION-ENST00000540401.5:319406-ENST00000652379.1:25317|1325
EAGVEELLEPGR
>FUSION-ENST00000540401.5:319406-ENST00000652379.1:25317|1092
TSVPLGCRKSFLNVHLPVS
>FUSION-ENST00000540401.5:319406-ENST00000652379.1:25317|60
SGDLSLPNSWDYRDLLSPGGR
>ENST00000498843.5|SNV-47651-C-T|5
QQQAPGK
>FUSION-ENST00000540401.5:319406-ENST00000652379.1:25317|146
DGRAPFR
>FUSION-ENST00000540401.5:319406-ENST00000652379.1:25317|260
ESGSDPRIR
>FUSION-ENST00000540401.5:319406-ENST00000652379.1:25317|425
MAVLSWWSDLSG
>ENST00000560536.5|SNV-300625-G-A|2
QKLGPDSRSEQL
>FUSION-ENST00000540401.5:319406-ENST00000652379.1:25317|787
GVPWSVYHRTVHVRR
>ENST00000475265.5|SNV-4041-G-A|4
TAEVPQALILPTAPRPPEHWR
>FUSION-ENST00000540401.5:319406-ENST00000652379.1:25317|1458
GRNSSIDTADLHLWNPQSSTHK
>ENST00000472910.5|SNV-237066-G-T|4
MAPKTATSLTGDFQRENLTQINTV
>ENST00000560536.5|SNV-300625-G-A|1
LGPDSRSEQL
>ENST00000431015.5|SNV-10480-C-T|1
TSPCWGLAWSPPSLLTAAAQNIPSR
>FUSION-ENST00000540401.5:319406-ENST00000652379.1:25317|243
MPGQGEAR
>FUSION-ENST00000540401.5:319406-ENST00000652379.1:25317|1014
IELHCCNKSPQRSPYLTK
>FUSION-ENST00000540401.5:319406-ENST00000652379.1:25317|1018
IELHCCNK
>FUSION-ENST00000540401.5:319406-ENST00000652379.1:25317|563
ALPERACGPRGR
>ENST00000586103.5|SNV-27066-C-T|4
MWHRLLLFAGRSK
>ENST00000340058.6|SNV-47851-G-A|2
QKPDKRPVFADISK
>FUSION-ENST00000540401.5:319406-ENST00000652379.1:25317|338
MPLDVRGCTR
>FUSION-ENST00000540401.5:319406-ENST00000652379.1:25317|200
NEIPTVPTYYPAKPQPRER
>FUSION-ENST00000540401.5:319406-ENST00000652379.1:25317|1059
NPRTHAGGSK
>FUSION-ENST00000540401.5:319406-ENST00000652379.1:25317|1050
MNIASWAEGLP
>ENST00000469762.5|MNV-14249-AT-A|2
RAIYYQMK
>ENST00000491627.1|MNV-57305-GA-G|4
VPRLWRR
>ENST00000449997.1|SNV-14908-C-T|2
ASCCHLKAQGRSSC
>FUSION-ENST00000540401.5:319406-ENST00000652379.1:25317|1208
ISGGRGRVPAWMR
>FUSION-ENST00000540401.5:319406-ENST00000652379.1:25317|797
LILNRNLGR
>FUSION-ENST00000540401.5:319406-ENST00000652379.1:25317|89
SALPIIVK
>ENST00000534099.5|SNV-78483-G-A|2
VFLLTGRK
>FUSION-ENST00000540401.5:319406-ENST00000652379.1:25317|490
LPGPAGLLFSR
>FUSION-ENST00000540401.5:319406-ENST00000652379.1:25317|238
MVNYAWAGR
>ENST00000375398.6|SNV-204834-G-A|5
VERSAEGPGLPTSVER
>FUSION-ENST00000540401.5:319406-ENST00000652379.1:25317|717
AEAGESLEPGK
>FUSION-ENST00000540401.5:319406-ENST00000652379.1:25317|933
TERATSFGGCQSVVE
>FUSION-ENST00000540401.5:319406-ENST00000652379.1:25317|122
RFRHLVYVLG
>FUSION-ENST00000540401.5:319406-ENST00000652379.1:25317|309
WRTEDPLPGAARGGPK
>ENST00000560820.1|SNV-203979-C-T|1
VFLVFQWKKVPR
>FUSION-ENST00000540401.5:319406-ENST00000652379.1:25317|670
AYVVISVFFLPLLR
>FUSION-ENST00000540401.5:319406-ENST00000652379.1:25317|44
GLFSNFYDYYYCR
>FUSION-ENST00000540401.5:319406-ENST00000652379.1:25317|1125
LTCPTEVKWIPLHWPEASEVHHR
>FUSION-ENST00000540401.5:319406-ENST00000652379.1:25317|1202
LLDFNINGVLRVDLVSCLFHR
>FUSION-ENST00000540401.5:319406-ENST00000652379.1:25317|1334
RNPTQRLAAAED
>ENST00000435614.5|SNV-28100-C-G|4
EKVQELCR
>FUSION-ENST00000540401.5:319406-ENST00000652379.1:25317|65
TTTPADFYVVSHVFRR
>FUSION-ENST00000540401.5:319406-ENST00000652379.1:25317|926
MSSLQSLFKTYVS
>ENST00000534099.5|SNV-78483-G-A|1
VFLLTGRKR
>FUSION-ENST00000540401.5:319406-ENST00000652379.1:25317|1305
QIKVRGEK
>FUSION-ENST00000540401.5:319406-ENST00000652379.1:25317|936
SVKSLDRTER
>ENST00000471841.6|SNV-30657-G-T|3
SELNKHIEDCMGRNLADR
>ENST00000306304.10|SNV-44418-C-G|4
NEVRNVFKELQIMQGLEHR
>FUSION-ENST00000540401.5:319406-ENST00000652379.1:25317|1280
MSQSCSCMLER
>FUSION-ENST00000540401.5:319406-ENST00000652379.1:25317|1462
MRCHVWLISYF
>FUSION-ENST00000540401.5:319406-ENST00000652379.1:25317|1266
ALYTERSGSRLSSR
>FUSION-ENST00000540401.5:319406-ENST00000652379.1:25317|858
DPPALGLPKVRG
>ENST00000477677.5|SNV-3846-A-G|2
MAQNLCATLIQKEPE
>ENST00000262457.7|INDEL-201410-C-CA|8
NFSYNLQSATQPKK
>FUSION-ENST00000540401.5:319406-ENST00000652379.1:25317|1255
GERGGERER
>FUSION-ENST00000540401.5:319406-ENST00000652379.1:25317|565
RALPERACGPR
>ENST00000368799.2|SNV-20491-G-T|1
SGGSSGR
>FUSION-ENST00000540401.5:319406-ENST00000652379.1:25317|177
AHTRPSPAVESGR
>ENST00000598234.6|INDEL-67204-C-CCTCTGGC|3
LELRHELHCTQILAFSHKVQLWPLA
>FUSION-ENST00000540401.5:319406-ENST00000652379.1:25317|1188
PLSPPPPK
>FUSION-ENST00000540401.5:319406-ENST00000652379.1:25317|1043
YVQTLLSISTTTHGPLWNHWLFEK
>FUSION-ENST00000540401.5:319406-ENST00000652379.1:25317|516
VARAAGR
>FUSION-ENST00000540401.5:319406-ENST00000652379.1:25317|1040
MESCSVPQAGVQWR
>FUSION-ENST00000540401.5:319406-ENST00000652379.1:25317|877
IQRDTRGK
>ENST00000357006.8|SNV-5945-G-A|1
VHSNERPFACHMCNKAFKHK
>ENST00000264607.9|SNV-9025-C-T|1
SVWCCGWLPCTPL
>FUSION-ENST00000540401.5:319406-ENST00000652379.1:25317|1493
MEKMKEINTK
>FUSION-ENST00000540401.5:319406-ENST00000652379.1:25317|529
GWASGCARGSGLPVTRLAGR
>FUSION-ENST00000540401.5:319406-ENST00000652379.1:25317|1022
RYDPLNNIFANQKVFQ
>FUSION-ENST00000540401.5:319406-ENST00000652379.1:25317|1093
TSVPLGCRK
>ENST00000334889.4|SNV-4997-G-A|2
FPLDEANPRNSSIAALR
>ENST00000332180.10|SNV-59597-G-C|3
EKEEETKTSNGDLSDSTVSADPLVK
>FUSION-ENST00000540401.5:319406-ENST00000652379.1:25317|27
QTASFLFRVKT
>FUSION-ENST00000540401.5:319406-ENST00000652379.1:25317|783
IVTFKVSHFVIQK
>ENST00000625937.2|SNV-1939-G-T|1
LSCMTKTKVR
>FUSION-ENST00000540401.5:319406-ENST00000652379.1:25317|1148
ALPLPRE
>ENST00000311469.9|SNV-134-C-T|6
GMTSIRARLGLTSAMLGSR
>FUSION-ENST00000540401.5:319406-ENST00000652379.1:25317|901
VDLHAFDSVILNPPNL
>ENST00000375398.6|SNV-204834-G-A|3
SAEGPGLPTSVER
>ENST00000340487.5|MNV-5333-ACT-A|2
HQRIHTANKLLI
>FUSION-ENST00000540401.5:319406-ENST00000652379.1:25317|1213
MVLYTERSGSRLSSR
>ENST00000625937.2|SNV-1939-G-T|4
MLSCMTKTK
>ENST00000529364.1|SNV-6051-G-A|2
GCLRHGPLPGGQPR
>FUSION-ENST00000540401.5:319406-ENST00000652379.1:25317|777
YTDSPKTQKAVF
>FUSION-ENST00000540401.5:319406-ENST00000652379.1:25317|590
MWGRGCRCASGPAAGVGLPGPVDQR
>FUSION-ENST00000540401.5:319406-ENST00000652379.1:25317|1370
ILSDTALTTRVMKSSAH
>ENST00000507379.5|MNV-131361-GT-G|1
QIEWVLIMELIKM
>FUSION-ENST00000540401.5:319406-ENST00000652379.1:25317|1475
RERLPVISLTDLETASR
>ENST00000475155.1|SNV-53679-C-T|9
MDVTMSGEASAPLPIRQPNSGLYKK
>FUSION-ENST00000540401.5:319406-ENST00000652379.1:25317|781
VSHFVIQK
>FUSION-ENST00000540401.5:319406-ENST00000652379.1:25317|325
LALIKSLPFVHTAR
>ENST00000467212.5|SNV-1944-C-T|5
RGGQTFPWTR
>FUSION-ENST00000540401.5:319406-ENST00000652379.1:25317|657
DGVSEARPPWLPRQPR
>FUSION-ENST00000540401.5:319406-ENST00000652379.1:25317|1164
LQGAEIAPLHYGPGCRVSETR
>FUSION-ENST00000540401.5:319406-ENST00000652379.1:25317|1166
RLQGAEIAPLHYGPGCRVSETR
>FUSION-ENST00000540401.5:319406-ENST00000652379.1:25317|656
DGVSEARPPWLPRQPRETDPGWAR
>FUSION-ENST00000540401.5:319406-ENST00000652379.1:25317|583
AVAPEARAATRGDPPR
>FUSION-ENST00000540401.5:319406-ENST00000652379.1:25317|514
AAGRASPAR
>FUSION-ENST00000540401.5:319406-ENST00000652379.1:25317|1155
YPPPSLFLQK
>FUSION-ENST00000540401.5:319406-ENST00000652379.1:25317|456
GSRGGSRWGPR
>ENST00000651222.1|SNV-103538-A-T|5
GWLTKQYVDGQWK
>ENST00000285848.9|SNV-4795-G-A|3
EREQHMRNQLELAAR
>FUSION-ENST00000540401.5:319406-ENST00000652379.1:25317|1279
SQSCSCMLER
>ENST00000643461.1|SNV-1020-C-G|6
AARPRCPWKRPYCASPSSSPCSWGR
>ENST00000263253.9|INDEL-57313-C-CTT|1
TPTFLTILPQA
>FUSION-ENST00000540401.5:319406-ENST00000652379.1:25317|306
TEDPLPGAARGGPKSF
>FUSION-ENST00000540401.5:319406-ENST00000652379.1:25317|526
GSGLPVTRLAGRAPA
>ENST00000672277.1|SNV-329755-C-T|18
KLLLPVIPLLNTNINIR
>FUSION-ENST00000540401.5:319406-ENST00000652379.1:25317|481
ATVPPCALRCGRPGRPR
>ENST00000508628.6|SNV-84500-G-A|2
NVMTRDLYQGLLLQR
>FUSION-ENST00000536154.5:319406-ENST00000652379.1:25317|3
AIQEQRKISQASSHVSR
>FUSION-ENST00000540401.5:319406-ENST00000652379.1:25317|955
MCLLIHEYKR
>FUSION-ENST00000540401.5:319406-ENST00000652379.1:25317|762
GGQTNRASMVKPRLYSQYTTLAGR
>ENST00000528180.5|SNV-32315-A-G|4
PGKMEDDIDKIKPSESNVTVLGR
>ENST00000461003.5|SNV-20297-C-G|1
EVQPQVPWQTQAQTTWLLPWRTR
>FUSION-ENST00000540401.5:319406-ENST00000652379.1:25317|1233
LSLSPGLCLCLCLSLSR
>ENST00000307050.5|SNV-300625-G-A|2
DLLEGKNWDLTAALSNYEQLR
>ENST00000526587.2|SNV-9058-T-C|1
SSGNKAGQVWAPEGSTAFKCLLSAR
>FUSION-ENST00000540401.5:319406-ENST00000652379.1:25317|1365
PAWPKETLLESETQRAPSSDLID
>FUSION-ENST00000540401.5:319406-ENST00000652379.1:25317|1508
SFFLFSLDGVSLLSPR
>FUSION-ENST00000540401.5:319406-ENST00000652379.1:25317|341
LSNNRSVMPLDVRGCTR
>ENST00000371929.7|SNV-28141-G-A|1
QAWVWATVRGPCSVSCGAGLR
>FUSION-ENST00000540401.5:319406-ENST00000652379.1:25317|711
ARSWLTAPSASRVR
>FUSION-ENST00000540401.5:319406-ENST00000652379.1:25317|650
LFFSLVR
>ENST00000428826.7|SNV-27066-C-T|2
EIKIEPEPCGTDCFFLLEGAK
>ENST00000251127.11|MNV-178616-AG-A|2
RQYDEFYLAEVAFTVLFDLEHF
>ENST00000468734.1|SNV-274-T-C|1
MENALTDAILCVDIQEFSCHR
>ENST00000622927.1|SNV-108-G-A|4
DVGHTNTSSVYPGAR
>FUSION-ENST00000540401.5:319406-ENST00000652379.1:25317|716
AEAGESLEPGKR
>FUSION-ENST00000540401.5:319406-ENST00000652379.1:25317|902
CCRVDLHAFDSVILNPPNL
>FUSION-ENST00000540401.5:319406-ENST00000652379.1:25317|1419
FGSRGNAFQSPIR
>FUSION-ENST00000540401.5:319406-ENST00000652379.1:25317|636
MLVRLVSHSQPQVVRLP
>ENST00000529364.1|SNV-6051-G-A|1
HGPLPGGQPR
>ENST00000647821.1|SNV-360288-C-T|1
YIFDNCHELYSQLTDLSKKQDIPR
>FUSION-ENST00000540401.5:319406-ENST00000652379.1:25317|477
WPAGRPPLPGGSS
>ENST00000649030.2|SNV-882-G-C|1
VPYVEPPEYEFFWGSPASREITK
>FUSION-ENST00000540401.5:319406-ENST00000652379.1:25317|20
MYVSEMGFGVLSCCPRWSR
>FUSION-ENST00000540401.5:319406-ENST00000652379.1:25317|205
MPTLIRPQKRCWLI
>FUSION-ENST00000540401.5:319406-ENST00000652379.1:25317|421
AFIRSKPTR
>ENST00000264381.8|SNV-51237-T-A|2
YLTLNTETTRIMTK
>FUSION-ENST00000540401.5:319406-ENST00000652379.1:25317|1489
KEINTKTESTV
>ENST00000274030.10|SNV-61106-C-G|1
QHHLEGFRKELR
>ENST00000216373.10|INDEL-91636-T-TT|6
LKSINPPCVPFFWNIFNK
>FUSION-ENST00000540401.5:319406-ENST00000652379.1:25317|59
SGDLSLPNSWDYRDLLSPGGRG
>FUSION-ENST00000540401.5:319406-ENST00000652379.1:25317|515
VARAAGRASPAR
>FUSION-ENST00000540401.5:319406-ENST00000652379.1:25317|976
LECDGVISAHCNR
>FUSION-ENST00000540401.5:319406-ENST00000652379.1:25317|1302
HTDIQER
>FUSION-ENST00000540401.5:319406-ENST00000652379.1:25317|654
QPRETDPGWARLFFSLVR
>FUSION-ENST00000540401.5:319406-ENST00000652379.1:25317|714
MARSWLTAPSASR
>ENST00000368799.2|SNV-20491-G-T|2
DRSGGSSGR
>ENST00000265016.9|SNV-172-G-A|1
LLQLLLQLLLLLLLLAAGGAHARWR
>FUSION-ENST00000540401.5:319406-ENST00000652379.1:25317|1009
YLFFLIYFS
>ENST00000322954.11|INDEL-94822-A-AA|2
KISRNGK
>ENST00000381312.6|SNV-374226-G-A|3
RLLCRALDLVGPTPTTPAAPGER
>FUSION-ENST00000540401.5:319406-ENST00000652379.1:25317|77
GRSYHLWDYD
>FUSION-ENST00000540401.5:319406-ENST00000652379.1:25317|1358
MTAGSYSYFQ
>ENST00000672277.1|SNV-329755-C-T|2
WQEMNKK
>ENST00000418259.5|SNV-13616-C-T|2
FILDDSALYLSDKCEVETLDLWR
>FUSION-ENST00000540401.5:319406-ENST00000652379.1:25317|962
MSTVRMVLRQK
>FUSION-ENST00000540401.5:319406-ENST00000652379.1:25317|862
LGPRDPPALGLPK
>ENST00000480760.1|SNV-7829-G-A|4
KQYNVSSGKR
>FUSION-ENST00000540401.5:319406-ENST00000652379.1:25317|952
CLLIHEYKRVK
>FUSION-ENST00000540401.5:319406-ENST00000652379.1:25317|808
MWVRLVSNWRPQWICPPRPPKVLG
>FUSION-ENST00000540401.5:319406-ENST00000652379.1:25317|310
MWRTEDPLPGAARGGPK
>ENST00000262457.7|INDEL-201410-C-CA|7
NFSYNLQSATQPKKQNK
>ENST00000649826.1|SNV-393872-G-A|2
GVTPARFPKK
>ENST00000378115.3|SNV-8387-A-C|2
QAQGQGGPEQGEERK
>ENST00000372524.5|SNV-1692-C-T|1
EPGGGGGGGGGGGGGGGGVLSEK
>FUSION-ENST00000540401.5:319406-ENST00000652379.1:25317|484
AARATVPPCALR
>ENST00000334708.4|SNV-6251-T-C|6
HPFSRYQTQKQESFSVDER
>ENST00000498843.5|SNV-47651-C-T|4
MQQQAPGKNFQQAVQSALTK
>FUSION-ENST00000540401.5:319406-ENST00000652379.1:25317|1403
MTERDPVSRES
>ENST00000262738.8|SNV-98249-G-A|1
CANGVCKNR
>FUSION-ENST00000540401.5:319406-ENST00000652379.1:25317|1433
MIWAGHASSRLSLR
>FUSION-ENST00000540401.5:319406-ENST00000652379.1:25317|1184
PLSPPPPKMKAK
>ENST00000643448.1|SNV-35260-G-T|1
LLEDFVDVIGFRMKDLR
>FUSION-ENST00000540401.5:319406-ENST00000652379.1:25317|1235
ALYCYWAR
>FUSION-ENST00000540401.5:319406-ENST00000652379.1:25317|1062
ALATPPTPHAPRPGHPR
>ENST00000286096.9|SNV-7110-C-T|2
GSLPEQPCIKK
>FUSION-ENST00000540401.5:319406-ENST00000652379.1:25317|170
LLPSSRPRPAPRPRSPADATPR
>ENST00000274030.10|SNV-61106-C-G|3
QHHLEGFR
>FUSION-ENST00000540401.5:319406-ENST00000652379.1:25317|905
MGESETE
>FUSION-ENST00000540401.5:319406-ENST00000652379.1:25317|1041
NPRSGFGFLARRPKPAENFPAQDPV
>FUSION-ENST00000540401.5:319406-ENST00000652379.1:25317|581
AATRGDPPRVAR
>ENST00000228799.7|SNV-10179-G-A|3
LDVTGNR
>FUSION-ENST00000540401.5:319406-ENST00000652379.1:25317|1227
SISVFLGR
>FUSION-ENST00000540401.5:319406-ENST00000652379.1:25317|1286
CLERPRGI
>ENST00000529681.5|SNV-24386-C-T|2
TTESPPFPGTTTPGHTR
>ENST00000622993.1|SNV-530-G-A|1
GGAWPTAPAPLPPATTLPLLF
>FUSION-ENST00000540401.5:319406-ENST00000652379.1:25317|245
RRGSGGVR
>FUSION-ENST00000540401.5:319406-ENST00000652379.1:25317|758
MVKPRLYSQYTTLAGR
>FUSION-ENST00000540401.5:319406-ENST00000652379.1:25317|326
NEEFPVSAGHKLALIKSLPFVHTAR
>ENST00000573723.1|INDEL-7072-A-AA|3
GGLGQITTVRAGTEK
>ENST00000397826.7|SNV-27073-C-T|1
WRATVVVGDLHPLR
>FUSION-ENST00000540401.5:319406-ENST00000652379.1:25317|1121
MTSYFLEIR
>FUSION-ENST00000540401.5:319406-ENST00000652379.1:25317|250
GSPRERGPCLGK
>FUSION-ENST00000540401.5:319406-ENST00000652379.1:25317|841
GVLRGKPHLGRHSGLVLAI
>FUSION-ENST00000540401.5:319406-ENST00000652379.1:25317|1332
MRVCVGR
>ENST00000469416.1|SNV-6952-G-T|8
EVMLENYWNLVSVGKDGLLLK
>FUSION-ENST00000540401.5:319406-ENST00000652379.1:25317|1072
DGDFHPQGPH
>ENST00000285848.9|SNV-4795-G-A|4
EREQHMR
>ENST00000490732.5|MNV-35640-CC-C|1
ASMDFEHRYL
>FUSION-ENST00000540401.5:319406-ENST00000652379.1:25317|349
PTGDAAALFP
>FUSION-ENST00000540401.5:319406-ENST00000652379.1:25317|137
KGVGFRSPNPEWR
>FUSION-ENST00000540401.5:319406-ENST00000652379.1:25317|1020
YDPLNNIFANQKVFQ
>ENST00000472789.1|SNV-38424-C-A|2
MTDVAGNTEEERR
>ENST00000542379.1|SNV-27722-G-A|4
MLVVLLIRGVTLPR
>FUSION-ENST00000540401.5:319406-ENST00000652379.1:25317|1064
RVPKALATPPTPHAPRPGHPR
>ENST00000356921.7|SNV-20896-C-T|2
IARVIVYFVVLIYMFLGVSIIADR
>FUSION-ENST00000540401.5:319406-ENST00000652379.1:25317|613
CRCLCYTNK
>FUSION-ENST00000540401.5:319406-ENST00000652379.1:25317|1361
LTETSASR
>FUSION-ENST00000540401.5:319406-ENST00000652379.1:25317|1500
TEMSHRAR
>ENST00000340058.6|SNV-47851-G-A|3
LMLQCWKQKPDKRPVFADISK
>FUSION-ENST00000540401.5:319406-ENST00000652379.1:25317|1070
MWSVGQRGDQEGR
>FUSION-ENST00000540401.5:319406-ENST00000652379.1:25317|273
VPSGPLLVSR
>ENST00000398250.6|SNV-118024-G-A|3
SWRLCAAILPLYCTMMIALSR
>FUSION-ENST00000540401.5:319406-ENST00000652379.1:25317|1298
HTDIQERKK
>FUSION-ENST00000540401.5:319406-ENST00000652379.1:25317|339
SVMPLDVRGCTR
>ENST00000402597.6|SNV-919636-G-T|1
ILNETTCPK
>FUSION-ENST00000540401.5:319406-ENST00000652379.1:25317|159
ASVALGRSKGSR
>FUSION-ENST00000540401.5:319406-ENST00000652379.1:25317|1189
MPLSPPPPK
>ENST00000354725.8|SNV-192178-G-T|2
KVNVTVDYIRPASPATDTVPAFSER
>ENST00000534099.5|SNV-78483-G-A|5
KVFLLTGR
>FUSION-ENST00000540401.5:319406-ENST00000652379.1:25317|685
MIDVGVCVIQINTHRSIKK
>FUSION-ENST00000540401.5:319406-ENST00000652379.1:25317|123
SPNPEWRRWAPR
>ENST00000262188.12|SNV-38424-C-A|3
DLKVMTDVAGNTEEERR
>ENST00000380625.8|SNV-3894-A-G|2
IENVLRTTQLK
>FUSION-ENST00000540401.5:319406-ENST00000652379.1:25317|801
SGVGDKPDQHGEIPSQLK
>FUSION-ENST00000540401.5:319406-ENST00000652379.1:25317|922
SREFLRGGAFGGDAIVGLNT
>ENST00000672277.1|SNV-329755-C-T|15
LLLPVIPLLNTNINIR
>FUSION-ENST00000540401.5:319406-ENST00000652379.1:25317|796
LILNRNLGRQLLASR
>FUSION-ENST00000540401.5:319406-ENST00000652379.1:25317|524
MLPAPALETR
>FUSION-ENST00000540401.5:319406-ENST00000652379.1:25317|1099
SGVASPSTVSK
>FUSION-ENST00000540401.5:319406-ENST00000652379.1:25317|1139
SHFPGGSLGRWHSPLTR
>FUSION-ENST00000540401.5:319406-ENST00000652379.1:25317|1229
FLSVSRSISVFLGR
>FUSION-ENST00000540401.5:319406-ENST00000652379.1:25317|1502
MTEMSHR
>FUSION-ENST00000540401.5:319406-ENST00000652379.1:25317|544
VAWAGGVVGDATSRPRGR
>FUSION-ENST00000540401.5:319406-ENST00000652379.1:25317|752
MIRWVGDLGCVPPGALVD
>FUSION-ENST00000540401.5:319406-ENST00000652379.1:25317|1241
KEKALYCYWAR
>FUSION-ENST00000540401.5:319406-ENST00000652379.1:25317|618
VNTYRLYGNRLLYDR
>ENST00000440689.1|SNV-9152-G-C|3
HFWKSWK
>ENST00000465020.5|SNV-23407-G-A|8
GRLRHGSASTTTPTGSWSAPTR
>FUSION-ENST00000540401.5:319406-ENST00000652379.1:25317|1348
VLETTGLSRRDFSL
>FUSION-ENST00000540401.5:319406-ENST00000652379.1:25317|842
GVLRGKPHLGR
>ENST00000634891.1|SNV-411797-G-A|3
YLSFLRFAVFVNSESVEENASIVVK
>ENST00000606712.1|SNV-182892-A-G|6
KDLLDFADVAYEK
>ENST00000471097.1|SNV-10853-A-G|2
GNNTALTLLTVHSK
>FUSION-ENST00000540401.5:319406-ENST00000652379.1:25317|46
FIVHALGTRGLFSNFYDYYYCR
>ENST00000556177.1|SNV-128970-G-T|2
GHFLWLPLRR
>ENST00000264381.8|SNV-51237-T-A|3
YLTLNTETTR
>ENST00000544123.5|SNV-233540-T-C|1
AALEQEETAAASRER
>ENST00000248933.11|SNV-127586-G-A|1
TFQDNGLGTFQLHYQAFMLSCNFPR
>FUSION-ENST00000540401.5:319406-ENST00000652379.1:25317|1532
VDWQPQHCKGCVGMEMSPR
>ENST00000598245.2|INDEL-2787-G-GT|2
LPGVPAGPR
>FUSION-ENST00000540401.5:319406-ENST00000652379.1:25317|1411
LGPGVRDQAGRR
>ENST00000216373.10|INDEL-91636-T-TT|1
YSEDRRR
>FUSION-ENST00000540401.5:319406-ENST00000652379.1:25317|856
EGESELNHQTQER
>FUSION-ENST00000540401.5:319406-ENST00000652379.1:25317|1444
MIYLCTYFQTESR
>FUSION-ENST00000540401.5:319406-ENST00000652379.1:25317|1253
GGERERER
>FUSION-ENST00000540401.5:319406-ENST00000652379.1:25317|1003
IDPDSISKTS
>ENST00000573723.1|INDEL-7072-A-AA|8
VPHGTCRPKAASEGSSQK
>FUSION-ENST00000540401.5:319406-ENST00000652379.1:25317|615
LLYDRCR
>FUSION-ENST00000540401.5:319406-ENST00000652379.1:25317|1481
EAPCLLGPKRPSWKVR
>ENST00000424728.6|SNV-58493-A-G|3
SLLRMQDR
>ENST00000444310.4|SNV-18292-C-T|2
MVALQWEVASLQNKFK
>ENST00000159647.9|SNV-7370-C-T|5
VENSKAEKPKPVR
>FUSION-ENST00000540401.5:319406-ENST00000652379.1:25317|829
MLRVSCR
>FUSION-ENST00000540401.5:319406-ENST00000652379.1:25317|1150
MSVSFSVSLSDTPVPGRALPLPRE
>ENST00000368985.8|SNV-7829-G-A|4
EKNEEAVQRLIWEK
>FUSION-ENST00000540401.5:319406-ENST00000652379.1:25317|1263
LSSRGQEFETSPANVVKPPSLLKIR
>ENST00000616094.1|SNV-38662-G-T|3
NSRLCSPTRSPDLTR
>FUSION-ENST00000540401.5:319406-ENST00000652379.1:25317|473
MSEYARPVQ
>FUSION-ENST00000540401.5:319406-ENST00000652379.1:25317|723
MPIIPAARK
>FUSION-ENST00000540401.5:319406-ENST00000652379.1:25317|713
ARSWLTAPSASR
>FUSION-ENST00000540401.5:319406-ENST00000652379.1:25317|575
VPGSGPRAGPR
>ENST00000329321.4|SNV-228575-C-T|1
VHAYSTTDSARFVQRPLLFASRR
>ENST00000312481.11|SNV-43376-C-T|3
GACLGAK
>FUSION-ENST00000540401.5:319406-ENST00000652379.1:25317|1101
DPILKSGVASPSTVSK
>FUSION-ENST00000540401.5:319406-ENST00000652379.1:25317|1385
TRGTGDAEACLREEGWK
>FUSION-ENST00000540401.5:319406-ENST00000652379.1:25317|969
CPPPRPANLYTFNR
>FUSION-ENST00000540401.5:319406-ENST00000652379.1:25317|773
TGVSHRPRPIYLFINFESRL
>ENST00000528180.5|SNV-32315-A-G|3
MEDDIDKIKPSESNVTVLGR
>FUSION-ENST00000540401.5:319406-ENST00000652379.1:25317|678
TFILRMKSVVFMCVNER
>ENST00000480760.1|SNV-7829-G-A|2
QYNVSSGKR
>ENST00000343537.12|SNV-47651-C-T|1
KPQTVAASSIYSMYMQQQAPGK
>FUSION-ENST00000540401.5:319406-ENST00000652379.1:25317|1137
WHSPLTR
>FUSION-ENST00000540401.5:319406-ENST00000652379.1:25317|139
WPPLPSADRK
>FUSION-ENST00000540401.5:319406-ENST00000652379.1:25317|190
EWTGAAGAARAR
>FUSION-ENST00000540401.5:319406-ENST00000652379.1:25317|1024
RYDPLNNIFANQK
>ENST00000573723.1|INDEL-7072-A-AA|9
VPHGTCRPK
>FUSION-ENST00000540401.5:319406-ENST00000652379.1:25317|293
MKNAASCEN
>FUSION-ENST00000540401.5:319406-ENST00000652379.1:25317|821
RPCHRQAGR
>FUSION-ENST00000540401.5:319406-ENST00000652379.1:25317|1468
GTALMLPSDPPAK
>ENST00000643461.1|SNV-1020-C-G|4
CPWKRPYCASPSSSPCSWGRK
>ENST00000391975.5|SNV-60664-A-T|5
ARHEVLLISAEQVK
>FUSION-ENST00000540401.5:319406-ENST00000652379.1:25317|399
RPIRTSALSTFDGSR
>ENST00000491627.1|MNV-57305-GA-G|1
AAHCGQAGQHDM
>ENST00000513201.1|SNV-180101-T-A|7
EGTAQHKFLR
>FUSION-ENST00000540401.5:319406-ENST00000652379.1:25317|788
GVPWSVYHRTVHVR
>FUSION-ENST00000540401.5:319406-ENST00000652379.1:25317|1423
HFGRPRRVDR
>ENST00000672277.1|SNV-329755-C-T|7
LALQEAAR
>ENST00000530755.5|SNV-96-C-T|1
ATFPQKSPSVPKSPTPK
>FUSION-ENST00000540401.5:319406-ENST00000652379.1:25317|553
GPRALRVWLR
>FUSION-ENST00000540401.5:319406-ENST00000652379.1:25317|1153
YPPPSLFLQKKLK
>FUSION-ENST00000540401.5:319406-ENST00000652379.1:25317|689
MIDVGVCVIQINTHR
>FUSION-ENST00000540401.5:319406-ENST00000652379.1:25317|1108
VTSTHKVPTERR
>FUSION-ENST00000540401.5:319406-ENST00000652379.1:25317|383
VFGFRGEYGCKAET
>FUSION-ENST00000540401.5:319406-ENST00000652379.1:25317|1124
WIPLHWPEASEVHHR
>FUSION-ENST00000540401.5:319406-ENST00000652379.1:25317|707
VRALLLPQPPD
>ENST00000444310.4|SNV-18292-C-T|5
IQNWKMVALQWEVASLQNK
>ENST00000502486.6|SNV-32771-G-A|5
RSVQSGKTGPER
>FUSION-ENST00000540401.5:319406-ENST00000652379.1:25317|1529
MEMSPRMPSFPSVCLQLPQA
>ENST00000462085.1|SNV-20250-A-G|3
MPWLPPPSRMGSVPGW
>FUSION-ENST00000540401.5:319406-ENST00000652379.1:25317|1425
RGTAHRFGSR
>FUSION-ENST00000540401.5:319406-ENST00000652379.1:25317|1320
MSQSCTCMLER
>FUSION-ENST00000540401.5:319406-ENST00000652379.1:25317|1402
TERDPVSRES
>ENST00000380448.5|SNV-17625-G-A|5
KHKQTPALIALHYQLQR
>FUSION-ENST00000540401.5:319406-ENST00000652379.1:25317|669
FFPHSFSLFR
>ENST00000586103.5|SNV-27066-C-T|6
MWHRLLLFAGR
>ENST00000625937.2|SNV-1939-G-T|2
MLSCMTKTKVR
>FUSION-ENST00000540401.5:319406-ENST00000652379.1:25317|1363
ETLLESETQRAPSSDLID
>ENST00000452085.7|SNV-182892-A-G|3
DLLDFADVAYEK
>ENST00000598234.6|INDEL-67204-C-CCTCTGGC|2
HELHCTQILAFSHKVQLWPLA
>ENST00000478136.6|SNV-413168-G-A|1
NRPSCIDASIVIGK
>FUSION-ENST00000540401.5:319406-ENST00000652379.1:25317|13
GFGVLSCCPRWSR
>ENST00000228799.7|SNV-10179-G-A|1
HEEVVACAWDGQTYIIDHNRTVVR
>FUSION-ENST00000540401.5:319406-ENST00000652379.1:25317|167
SPADATPRR
>FUSION-ENST00000540401.5:319406-ENST00000652379.1:25317|1067
WSVGQRGDQEGRRPDR
>FUSION-ENST00000540401.5:319406-ENST00000652379.1:25317|1008
MSRIDPDSISK
>ENST00000622927.1|SNV-108-G-A|6
MLVTWRDVGHTNTSSVYPGAR
>FUSION-ENST00000540401.5:319406-ENST00000652379.1:25317|853
MFYRPFLSGKNR
>ENST00000361488.7|SNV-151919-A-T|2
YVKSQVVINAK
>ENST00000528180.5|SNV-32315-A-G|2
IKPSESNVTVLGR
>FUSION-ENST00000540401.5:319406-ENST00000652379.1:25317|387
YSHDPPGSFRETKVFGFR
>FUSION-ENST00000540401.5:319406-ENST00000652379.1:25317|319
YYRLDGLVRPSDRPR
>FUSION-ENST00000540401.5:319406-ENST00000652379.1:25317|1503
VAGMTEMSHRAR
>FUSION-ENST00000540401.5:319406-ENST00000652379.1:25317|492
SCLSRLPGPAGLLFSR
>FUSION-ENST00000540401.5:319406-ENST00000652379.1:25317|825
VSCRLSLDLSSSWVRG
>FUSION-ENST00000540401.5:319406-ENST00000652379.1:25317|242
PGQGEAR
>FUSION-ENST00000540401.5:319406-ENST00000652379.1:25317|393
AYHGDHG
>ENST00000467179.5|SNV-4041-G-A|2
GLWGPAAVPVHRPPEHWRR
>ENST00000452085.7|SNV-182892-A-G|4
ELPIDEDEEMKDLLDFADVAYEKHK
>FUSION-ENST00000540401.5:319406-ENST00000652379.1:25317|266
SEGTGDGLRCPRPIER
>FUSION-ENST00000540401.5:319406-ENST00000652379.1:25317|422
RAFIRSKPTR
>FUSION-ENST00000540401.5:319406-ENST00000652379.1:25317|1362
APSSDLID
>FUSION-ENST00000540401.5:319406-ENST00000652379.1:25317|813
TTAVLCSSQGR
>FUSION-ENST00000540401.5:319406-ENST00000652379.1:25317|923
TEESNFVTSR
>ENST00000589042.5|SNV-163156-C-G|5
VLVTQPQKTKPKVAK
>ENST00000502486.6|SNV-32771-G-A|4
SVQSGKTGPER
>ENST00000469416.1|SNV-6952-G-T|3
LENYWNLVSVGKDGLLLK
>FUSION-ENST00000540401.5:319406-ENST00000652379.1:25317|296
LNTGTRPIVNKYR
>FUSION-ENST00000540401.5:319406-ENST00000652379.1:25317|927
SSLQSLFK
>FUSION-ENST00000540401.5:319406-ENST00000652379.1:25317|26
MYVCMYVSEMGFGVLSCCPR
>FUSION-ENST00000540401.5:319406-ENST00000652379.1:25317|906
CQHLGLMD
>FUSION-ENST00000540401.5:319406-ENST00000652379.1:25317|95
DSHCPYLLSSETTAK
>FUSION-ENST00000540401.5:319406-ENST00000652379.1:25317|241
MPGQGEARGNSGGGP
>FUSION-ENST00000540401.5:319406-ENST00000652379.1:25317|1406
RGETPSL
>FUSION-ENST00000540401.5:319406-ENST00000652379.1:25317|1484
CWDDWREAPCLLGPKRPSWK
>ENST00000505303.5|INDEL-12526-C-CA|3
AAGSPCGHIGLWDLEDKKINQPNEK
>FUSION-ENST00000540401.5:319406-ENST00000652379.1:25317|665
VSFLPVCLLKNGVFQKFTLCIYVF
>FUSION-ENST00000540401.5:319406-ENST00000652379.1:25317|1058
NPRTHAGGSKTTR
>ENST00000476350.1|SNV-279642-T-A|5
TWKGSRCQHSHQESSR
>FUSION-ENST00000540401.5:319406-ENST00000652379.1:25317|560
GRAWPAFGPSCVPVVGGAGR
>FUSION-ENST00000540401.5:319406-ENST00000652379.1:25317|224
SVVRPGYRGER
>FUSION-ENST00000540401.5:319406-ENST00000652379.1:25317|433
SLGSGGSMVAKLKLK
>FUSION-ENST00000540401.5:319406-ENST00000652379.1:25317|394
RAYHGDHG
>FUSION-ENST00000540401.5:319406-ENST00000652379.1:25317|94
DSHCPYLLSSETTAKGTGLAESAGK
>ENST00000381884.9|SNV-30129-G-A|6
WSSTHSRLRSQIQMLVK
>FUSION-ENST00000540401.5:319406-ENST00000652379.1:25317|463
RWCGRVGFVAAVAPGPPVAGPR
>FUSION-ENST00000540401.5:319406-ENST00000652379.1:25317|1157
LSVSVSGSRYPPPSLFLQK
>ENST00000524189.6|SNV-120852-C-T|2
RGSLLSEPAI
>FUSION-ENST00000540401.5:319406-ENST00000652379.1:25317|1046
MPEEFSQCASARVLSDL
>FUSION-ENST00000540401.5:319406-ENST00000652379.1:25317|271
MGERRSEGTGDGLR
>ENST00000598245.2|INDEL-2787-G-GT|4
AGKLPGVPAGPR
>FUSION-ENST00000540401.5:319406-ENST00000652379.1:25317|845
LLLSVLLHK
>FUSION-ENST00000540401.5:319406-ENST00000652379.1:25317|747
ALALVSVPVILFGLDLD
>FUSION-ENST00000540401.5:319406-ENST00000652379.1:25317|663
FTLCIYVF
>ENST00000391975.5|SNV-60664-A-T|1
HEVLLISAEQVKRAVER
>FUSION-ENST00000540401.5:319406-ENST00000652379.1:25317|248
ERGPCLGKR
>ENST00000404977.6|SNV-158826-G-A|2
KEYPVPLGVSESGSPTWRQST
>ENST00000461232.1|SNV-23407-G-A|6
MLSGSLFSGAQALGMGR
>FUSION-ENST00000540401.5:319406-ENST00000652379.1:25317|1311
MTVLAWAER
>ENST00000568965.1|SNV-7110-C-T|4
RPARGSLPEQPCIKVDVENPDLEK
>FUSION-ENST00000540401.5:319406-ENST00000652379.1:25317|1193
SVSLFLPVSVSASLSLSRR
>ENST00000622927.1|SNV-108-G-A|1
SATQTQAAFIQGPGRPPLGVQGR
>FUSION-ENST00000540401.5:319406-ENST00000652379.1:25317|861
LGPRDPPALGLPKVR
>ENST00000513201.1|SNV-180103-C-A|3
EGTALNK
>ENST00000356090.8|SNV-1696-G-A|1
ASIMASDCEPALNQAEGQNPTLER
>FUSION-ENST00000540401.5:319406-ENST00000652379.1:25317|1152
MSLSLSHSLSLR
>ENST00000491627.1|MNV-57305-GA-G|7
EIVANGTSAMEKSSTLWTSWST
>FUSION-ENST00000540401.5:319406-ENST00000652379.1:25317|1472
ERLPVISLTDLETASRSVTPAVVPS
>ENST00000334708.4|SNV-6251-T-C|3
QESFSVDER
>FUSION-ENST00000540401.5:319406-ENST00000652379.1:25317|684
IDVGVCVIQINTHRSIKK
>FUSION-ENST00000540401.5:319406-ENST00000652379.1:25317|1261
GQEFETSPANVVKPPSLLKIR
>ENST00000568965.1|SNV-7110-C-T|1
GSLPEQPCIKVDVENPDLEKFPK
>FUSION-ENST00000540401.5:319406-ENST00000652379.1:25317|967
DGVSPCRPGWSRSLDLVTRPPRPPK
>FUSION-ENST00000540401.5:319406-ENST00000652379.1:25317|1044
MYVQTLLSISTTTHGPLWNHWLFEK
>FUSION-ENST00000540401.5:319406-ENST00000652379.1:25317|1479
RPSWKVRR
>FUSION-ENST00000540401.5:319406-ENST00000652379.1:25317|688
IDVGVCVIQINTHR
>FUSION-ENST00000540401.5:319406-ENST00000652379.1:25317|163
ASVALGR
>ENST00000513201.1|SNV-180101-T-A|2
NTNSSADNEECR
>FUSION-ENST00000540401.5:319406-ENST00000652379.1:25317|285
GGIPRPLQSAEGAPPAR
>FUSION-ENST00000540401.5:319406-ENST00000652379.1:25317|290
MKVKAGALAGR
>FUSION-ENST00000540401.5:319406-ENST00000652379.1:25317|963
STVRMVLR
>ENST00000263408.5|INDEL-135966-C-CC|2
NAHPKETKLGK
>ENST00000469762.5|MNV-14249-AT-A|3
LMRRAIYYQMK
>FUSION-ENST00000540401.5:319406-ENST00000652379.1:25317|1485
CWDDWREAPCLLGPK
>FUSION-ENST00000540401.5:319406-ENST00000652379.1:25317|255
REASSAVTRPIPEKPAGAPGR
>ENST00000381884.9|SNV-30129-G-A|4
LRSQIQMLVKENTDLR
>ENST00000370105.7|MNV-35640-CC-C|1
ASMDFEHR
>FUSION-ENST00000540401.5:319406-ENST00000652379.1:25317|1113
YTPATVYGIKSIIKYV
>ENST00000452319.5|SNV-253104-C-T|2
LALLDAPERTLPAGCPRPLGPWR
>FUSION-ENST00000540401.5:319406-ENST00000652379.1:25317|428
LKGIDGRAPPGVEPAA
>FUSION-ENST00000540401.5:319406-ENST00000652379.1:25317|1104
NKDPILK
>FUSION-ENST00000540401.5:319406-ENST00000652379.1:25317|1397
PLSPPPPPPKMTAR
>FUSION-ENST00000540401.5:319406-ENST00000652379.1:25317|264
CPRPIER
>ENST00000643448.1|SNV-35260-G-T|2
LLEDFVDVIGFRMK
>FUSION-ENST00000540401.5:319406-ENST00000652379.1:25317|449
RGAAGPPSCLWR
>FUSION-ENST00000540401.5:319406-ENST00000652379.1:25317|1248
RSKTNHHLLDLSQGVSGLLGER
>FUSION-ENST00000540401.5:319406-ENST00000652379.1:25317|682
KGSSIKTFILR
>FUSION-ENST00000540401.5:319406-ENST00000652379.1:25317|360
KHLPRMFSLIK
>FUSION-ENST00000540401.5:319406-ENST00000652379.1:25317|384
VFGFRGEYGCK
>FUSION-ENST00000536154.5:319406-ENST00000652379.1:25317|2
KISQASSHVSR
>FUSION-ENST00000540401.5:319406-ENST00000652379.1:25317|898
MAQDADSFFAVVR
>FUSION-ENST00000540401.5:319406-ENST00000652379.1:25317|1223
MSVSFSVSLSDTPVPGR
>FUSION-ENST00000540401.5:319406-ENST00000652379.1:25317|88
MSALPIIVKQNSPSVGLFTH
>ENST00000498707.5|SNV-32367-C-A|3
NFCQWKHSKNSPGGIHHDTAVLLTR
>ENST00000409978.6|SNV-70626-G-T|2
APPADGLAPRLYSTR
>ENST00000397899.7|SNV-114233-A-G|3
APSDQGKGR
>FUSION-ENST00000540401.5:319406-ENST00000652379.1:25317|1237
MTCPLCHRLTP
>FUSION-ENST00000540401.5:319406-ENST00000652379.1:25317|133
MCCCHGNPAQYERNR
>FUSION-ENST00000540401.5:319406-ENST00000652379.1:25317|1098
SGVASPSTVSKNR
>ENST00000340634.6|SNV-1087-C-A|1
TFVFVMQLSMACPIMLESWLFDLR
>ENST00000265983.8|SNV-5479-A-G|2
GHGHRNGTGHGNSAHHGPEYMR
>FUSION-ENST00000540401.5:319406-ENST00000652379.1:25317|292
KNAASCEN
>FUSION-ENST00000540401.5:319406-ENST00000652379.1:25317|140
WPPLPSADR
>FUSION-ENST00000540401.5:319406-ENST00000652379.1:25317|1247
SKTNHHLLDLSQGVSGLLGER
>ENST00000371959.7|SNV-61253-C-G|4
TGSRDCSSQTER
>FUSION-ENST00000540401.5:319406-ENST00000652379.1:25317|134
MMCCCHGNPAQYERNR
>ENST00000513201.1|SNV-180101-T-A|SNV-180103-C-A|2
KTNSSADNEECR
>FUSION-ENST00000540401.5:319406-ENST00000652379.1:25317|1250
GAGTCNPSYSGGWGGR
>FUSION-ENST00000540401.5:319406-ENST00000652379.1:25317|1329
VCVGRGCGVGTEGSVLR
>FUSION-ENST00000306875.9:6954-ENST00000572365.1:24579|1
CLQVLFPPAQIAQTLGVRNGCF
>FUSION-ENST00000540401.5:319406-ENST00000652379.1:25317|72
MGSSVSLSR
>FUSION-ENST00000540401.5:319406-ENST00000652379.1:25317|193
DGAGASGPYPAVAGSR
>ENST00000649030.2|SNV-882-G-C|3
YQRVPYVEPPEYEFFWGSPASR
>ENST00000507640.1|SNV-79244-C-T|1
IHCPMYESY
>FUSION-ENST00000540401.5:319406-ENST00000652379.1:25317|789
GVPWSVYHR
>FUSION-ENST00000540401.5:319406-ENST00000652379.1:25317|1225
SISVFLGRSLSFSRSR
>FUSION-ENST00000540401.5:319406-ENST00000652379.1:25317|361
GEILGPAQDGPERKHLPR
>ENST00000194152.4|SNV-1290-G-A|1
IQDRDSGENGK
>ENST00000478188.5|SNV-47197-C-G|1
LHLMMLLTCRR
>FUSION-ENST00000540401.5:319406-ENST00000652379.1:25317|564
ALPERACGPR
>FUSION-ENST00000540401.5:319406-ENST00000652379.1:25317|213
KPGSLAWSRAWNASA
>FUSION-ENST00000540401.5:319406-ENST00000652379.1:25317|1299
MHTDIQERKK
>FUSION-ENST00000540401.5:319406-ENST00000652379.1:25317|1215
MVLYTERSGSR
>ENST00000672277.1|SNV-329755-C-T|19
MKLLLPVIPLLNTNINIR
>ENST00000435614.5|SNV-28100-C-G|2
VQELCRHIEAER
>ENST00000381556.6|INDEL-7072-A-AA|8
RPPVESQPQRDHR
>FUSION-ENST00000540401.5:319406-ENST00000652379.1:25317|1538
VGRLGSDWTTPDRAVLGGGLTYR
>ENST00000352483.3|SNV-25615-C-T|2
DAWLLLHYAAWQGHLPIVK
>ENST00000470071.1|SNV-228575-C-T|11
QPREAPARTCVLHHR
>ENST00000513201.1|SNV-180101-T-A|11
YGCERTQALLLPDQEQTREGTAQHK
>FUSION-ENST00000540401.5:319406-ENST00000652379.1:25317|909
DLGFLMAKCQHLGLMD
>ENST00000305632.11|SNV-7547-A-T|3
GEFQEVVRAFDLK
>ENST00000530755.5|SNV-96-C-T|2
MATFPQKSPSVPKSPTPK
>FUSION-ENST00000540401.5:319406-ENST00000652379.1:25317|557
AWPAFGPSCVPVVGGAGRK
>ENST00000470071.1|SNV-228575-C-T|9
EAPARTCVLHHRQRPLCAAPVALR
>ENST00000462085.1|SNV-20250-A-G|1
MGSVPGW
>FUSION-ENST00000540401.5:319406-ENST00000652379.1:25317|184
VVCVGGR
>FUSION-ENST00000540401.5:319406-ENST00000652379.1:25317|346
MLTSYATPER
>ENST00000560820.1|SNV-203979-C-T|11
AASNVCVQKGFPCLPVEEGAK
>FUSION-ENST00000540401.5:319406-ENST00000652379.1:25317|545
VAWAGGVVGDATSRPR
>ENST00000467212.5|SNV-1944-C-T|6
MRGGQTFPWTR
>FUSION-ENST00000329321.4:454-ENST00000623058.3:28216|4
LASSITFTYTAKATDAQLCLESSPK
>FUSION-ENST00000540401.5:319406-ENST00000652379.1:25317|1245
SATMQYLGPFFFSSSSFLSFFLD
>FUSION-ENST00000540401.5:319406-ENST00000652379.1:25317|1369
VMKSSAH
>ENST00000311936.8|SNV-5587-G-T|2
TEYKLVVVGAVGVGK
>ENST00000513201.1|SNV-180103-C-A|4
TQALLLPDQEQTREGTALNKFLR
>ENST00000334708.4|SNV-6251-T-C|2
QESFSVDERTSLQVPMMHQK
>FUSION-ENST00000540401.5:319406-ENST00000652379.1:25317|641
VRSRLTAPSASQVQAILLPQPPD
>ENST00000444440.1|SNV-15073-G-C|2
GPRILIQER
>FUSION-ENST00000540401.5:319406-ENST00000652379.1:25317|395
TSALSTFDGSRRAYHGDHG
>FUSION-ENST00000540401.5:319406-ENST00000652379.1:25317|1086
DTSALARGLR
>FUSION-ENST00000540401.5:319406-ENST00000652379.1:25317|1000
MLFLSSLPSTSCPHHHFGARR
>FUSION-ENST00000540401.5:319406-ENST00000652379.1:25317|298
LHLRLNTGTRPIVNKYR
>ENST00000393471.2|SNV-7944-C-T|4
NGRIEICNIEVPDHWLPLEIR
>FUSION-ENST00000540401.5:319406-ENST00000652379.1:25317|142
DGRWPPLPSADR
>FUSION-ENST00000540401.5:319406-ENST00000652379.1:25317|930
MLIASLPW
>ENST00000465020.5|SNV-23407-G-A|3
AAWSAAKASR
>ENST00000502486.6|SNV-32771-G-A|2
TGPERRPLDPVK
>FUSION-ENST00000540401.5:319406-ENST00000652379.1:25317|39
HLTCRGDLELLGSRDPPASASR
>ENST00000643448.1|SNV-35260-G-T|3
LLEDFVDVIGFR
>FUSION-ENST00000540401.5:319406-ENST00000652379.1:25317|216
MGKKPGSLAWSRAWNASA
>FUSION-ENST00000540401.5:319406-ENST00000652379.1:25317|888
EVPVPSGTVSGER
>FUSION-ENST00000329321.4:1094-ENST00000623058.3:28216|4
RQTIIFLK
>ENST00000567887.5|SNV-279642-T-A|2
QVSTLSSGVIQEALATNMK
>ENST00000637795.1|INDEL-954002-C-CA|3
HAEADVAGPGR
>FUSION-ENST00000540401.5:319406-ENST00000652379.1:25317|1296
GERERER
>ENST00000454784.9|SNV-88760-G-A|2
MTSIQSAGVLVTTGLNVDGLGTTRK
>ENST00000506538.6|INDEL-12526-C-CA|1
CTLYSNCRTDISP
>FUSION-ENST00000540401.5:319406-ENST00000652379.1:25317|647
GFLVFLR
>FUSION-ENST00000540401.5:319406-ENST00000652379.1:25317|1174
PAPREAEAGESLEPGK
>FUSION-ENST00000540401.5:319406-ENST00000652379.1:25317|868
RGFTVLPRLGPR
>ENST00000489245.5|SNV-274-T-C|3
ENALTDAILCVDIQEFSCHR
>FUSION-ENST00000540401.5:319406-ENST00000652379.1:25317|218
MGKKPGSLAWSR
>ENST00000311485.8|SNV-4359-G-T|5
YPATCTFKGILESEK
>FUSION-ENST00000540401.5:319406-ENST00000652379.1:25317|1035
RPKPAENFPAQDPV
>ENST00000573723.1|INDEL-7072-A-AA|4
GGLGQITTVR
>ENST00000369763.5|SNV-11348-C-G|2
GNTGKPVQVTFQTQISSSSR
>FUSION-ENST00000540401.5:319406-ENST00000652379.1:25317|895
AQDADSFFAVVRTQS
>FUSION-ENST00000540401.5:319406-ENST00000652379.1:25317|453
WGPRAVR
>FUSION-ENST00000540401.5:319406-ENST00000652379.1:25317|327
NEEFPVSAGHKLALIK
>FUSION-ENST00000540401.5:319406-ENST00000652379.1:25317|1381
EEGWKER
>ENST00000452319.5|SNV-253104-C-T|1
TLPAGCPRPLGPWR
>FUSION-ENST00000540401.5:319406-ENST00000652379.1:25317|202
NEIPTVPTYYPAKPQPR
>FUSION-ENST00000540401.5:319406-ENST00000652379.1:25317|1177
MIHLPGPPKVLETTGLSRR
>FUSION-ENST00000540401.5:319406-ENST00000652379.1:25317|1523
KNKSGVISR
>FUSION-ENST00000540401.5:319406-ENST00000652379.1:25317|570
SLCRDPFWRVPVR
>FUSION-ENST00000540401.5:319406-ENST00000652379.1:25317|354
FSLIKNESRR
>FUSION-ENST00000540401.5:319406-ENST00000652379.1:25317|45
FIVHALGTRGLFSNFYDYYYCRR
>FUSION-ENST00000540401.5:319406-ENST00000652379.1:25317|542
GRYIFRSESAFWAAGLLLTR
>FUSION-ENST00000540401.5:319406-ENST00000652379.1:25317|961
STVRMVLRQK
>FUSION-ENST00000540401.5:319406-ENST00000652379.1:25317|156
GSRVQIPESGVAEMGAARRPVR
>FUSION-ENST00000540401.5:319406-ENST00000652379.1:25317|546
FWGQVSVSRVAWAGGVVGDATSRPR
>FUSION-ENST00000540401.5:319406-ENST00000652379.1:25317|1303
MHTDIQER
>ENST00000651222.1|SNV-103538-A-T|1
QYVDGQWKKHWFVLADQSLR
>FUSION-ENST00000540401.5:319406-ENST00000652379.1:25317|1387
GRTRGTGDAEACLR
>ENST00000361565.9|SNV-43799-C-T|3
GEEIYSMDEGIRTRFK
>FUSION-ENST00000540401.5:319406-ENST00000652379.1:25317|370
MIKRDGR
>FUSION-ENST00000540401.5:319406-ENST00000652379.1:25317|588
GCRCASGPAAGVGLPGPVDQR
>FUSION-ENST00000540401.5:319406-ENST00000652379.1:25317|1530
GCVGMEMSPRMPSFPSVCLQLPQA
>FUSION-ENST00000540401.5:319406-ENST00000652379.1:25317|840
GKPHLGR
>FUSION-ENST00000540401.5:319406-ENST00000652379.1:25317|1327
ESGAVGQAPVTPATR
>ENST00000560820.1|SNV-203979-C-T|9
GFPCLPVEEGAK
>FUSION-ENST00000540401.5:319406-ENST00000652379.1:25317|638
MLVRLVSHSQPQVVR
>ENST00000370105.7|MNV-35640-CC-C|2
IAQNLKASMDFEHR
>FUSION-ENST00000329321.4:454-ENST00000623058.3:28216|1
QLNDSQVETTV
>ENST00000306801.8|SNV-400929-C-T|1
FHPFTSCIAVADKDSICFWDWEK
>FUSION-ENST00000540401.5:319406-ENST00000652379.1:25317|232
SQRKLWWR
>FUSION-ENST00000540401.5:319406-ENST00000652379.1:25317|84
VILLSTR
>FUSION-ENST00000540401.5:319406-ENST00000652379.1:25317|1103
MNKDPILKSGVASPSTVSK
>ENST00000468888.6|SNV-96104-G-T|4
KIRSLLVSGAAQYDCFFQHLR
>FUSION-ENST00000540401.5:319406-ENST00000652379.1:25317|96
DERDSHCPYLLSSETTAK
>FUSION-ENST00000540401.5:319406-ENST00000652379.1:25317|165
RVGGPLR
>ENST00000424533.5|SNV-79244-C-T|1
SLEFSVSYVFTEVGEGVTFE
>FUSION-ENST00000540401.5:319406-ENST00000652379.1:25317|837
MPRVTVAR
>FUSION-ENST00000540401.5:319406-ENST00000652379.1:25317|835
MPRVTVARTSPETLEISPLR
>ENST00000357006.8|SNV-5945-G-A|3
VHSNERPFACHMCNK
>FUSION-ENST00000540401.5:319406-ENST00000652379.1:25317|307
TEDPLPGAARGGPK
>FUSION-ENST00000540401.5:319406-ENST00000652379.1:25317|1347
MTGVSHR
>FUSION-ENST00000540401.5:319406-ENST00000652379.1:25317|823
LSLDLSSSWVRG
>ENST00000634891.1|SNV-411797-G-A|2
FAVFVNSESVEENASIVVK
>ENST00000263408.5|INDEL-135966-C-CC|4
MKNAHPKETK
>FUSION-ENST00000540401.5:319406-ENST00000652379.1:25317|1504
VAGMTEMSHR
>FUSION-ENST00000540401.5:319406-ENST00000652379.1:25317|1378
ERQLQEENKTR
>FUSION-ENST00000540401.5:319406-ENST00000652379.1:25317|1069
WSVGQRGDQEGR
>ENST00000491627.1|MNV-57305-GA-G|3
LWRRAAHCGQAGQHDM
>FUSION-ENST00000540401.5:319406-ENST00000652379.1:25317|1449
NYLMIYLCTYFQTESR
>ENST00000506538.6|INDEL-12526-C-CA|5
INQPNEK
>FUSION-ENST00000540401.5:319406-ENST00000652379.1:25317|966
SLDLVTRPPRPPK
>FUSION-ENST00000540401.5:319406-ENST00000652379.1:25317|827
LRVSCRLSLDLSSSWVR
>FUSION-ENST00000540401.5:319406-ENST00000652379.1:25317|815
KTTAVLCSSQGR
>FUSION-ENST00000540401.5:319406-ENST00000652379.1:25317|1078
MFTILHHDILFSRNP
>FUSION-ENST00000540401.5:319406-ENST00000652379.1:25317|992
ETHTQTK
>FUSION-ENST00000540401.5:319406-ENST00000652379.1:25317|586
CASGPAAGVGLPGPVDQRAVAPEAR
>FUSION-ENST00000540401.5:319406-ENST00000652379.1:25317|609
CLCYTNKYTSLYKEGIVDK
>FUSION-ENST00000540401.5:319406-ENST00000652379.1:25317|508
APGAPCVAAMVAFLGTGVR
>FUSION-ENST00000540401.5:319406-ENST00000652379.1:25317|1273
VRGGEER
>FUSION-ENST00000540401.5:319406-ENST00000652379.1:25317|1115
YTPATVYGIK
>FUSION-ENST00000540401.5:319406-ENST00000652379.1:25317|872
MKPVSFCNFFFFFFFLRRGFTVLPR
>FUSION-ENST00000540401.5:319406-ENST00000652379.1:25317|728
MEKSRLN
>FUSION-ENST00000540401.5:319406-ENST00000652379.1:25317|1158
LSVSVSGSR
>ENST00000393021.7|SNV-53679-C-T|1
QPNSGLYKKQAFPMISK
>ENST00000374466.4|SNV-45069-T-C|2
EEIETHLHKQAHRTNSEAVG
>ENST00000634891.1|SNV-469388-G-A|1
RSILGMPDTVEDMCPDIPQLEGLMK
>FUSION-ENST00000540401.5:319406-ENST00000652379.1:25317|1451
KKMIWAGHASSR
>ENST00000471141.1|SNV-3108-G-T|2
DPFPAAR
>FUSION-ENST00000540401.5:319406-ENST00000652379.1:25317|687
MIDVGVCVIQINTHRSIK
>FUSION-ENST00000540401.5:319406-ENST00000652379.1:25317|531
GWASGCAR
>ENST00000452085.7|SNV-182892-A-G|5
ELPIDEDEEMKDLLDFADVAYEK
>FUSION-ENST00000540401.5:319406-ENST00000652379.1:25317|975
LECDGVISAHCNRHLPGFK
>FUSION-ENST00000540401.5:319406-ENST00000652379.1:25317|1498
GFLHLGQAGLQLPTVGES
>ENST00000407775.7|SNV-1198015-G-A|1
TISEGEELIAFVVDFDSR
>ENST00000498707.5|SNV-32367-C-A|1
HSKNSPGGIHHDTAVLLTRQDICR
>FUSION-ENST00000540401.5:319406-ENST00000652379.1:25317|1282
MTCPLCRRLTP
>FUSION-ENST00000540401.5:319406-ENST00000652379.1:25317|1376
QLQEENKTR
>FUSION-ENST00000540401.5:319406-ENST00000652379.1:25317|353
NESRRFEDDQIPS
>ENST00000381158.3|INDEL-268951-G-GT|3
EDERVISTERGQHLGEQLGFEFF
>FUSION-ENST00000540401.5:319406-ENST00000652379.1:25317|1345
DGREPLR
>ENST00000487017.5|SNV-15673-G-A|3
GPKGDPGLPGAPEERGIEGFR
>FUSION-ENST00000540401.5:319406-ENST00000652379.1:25317|191
EWTGAAGAAR
>FUSION-ENST00000540401.5:319406-ENST00000652379.1:25317|1356
MIRLPGPPK
>ENST00000393471.2|SNV-7944-C-T|1
IEICNIEVPDHWLPLEIRDK
>FUSION-ENST00000540401.5:319406-ENST00000652379.1:25317|1244
MQYLGPFFFSSSSFLSFFLD
>ENST00000598245.2|INDEL-2787-G-GT|6
EDSILGVSQEAAHPTFR
>ENST00000285848.9|SNV-4795-G-A|2
EQHMRNQLELAAR
>ENST00000556177.1|SNV-128970-G-T|6
HPQAPVPRVRGHFLWLPLR
>FUSION-ENST00000540401.5:319406-ENST00000652379.1:25317|1506
VEYDGGSR
>ENST00000378115.3|SNV-8387-A-C|1
QAQGQGGPEQGEERKR
>ENST00000262457.7|INDEL-201410-C-CA|5
QNKTLTAYGGR
>FUSION-ENST00000540401.5:319406-ENST00000652379.1:25317|1308
TVLAWAERGGPGTR
>ENST00000489245.5|SNV-274-T-C|2
MPSCVWTFR
>FUSION-ENST00000540401.5:319406-ENST00000652379.1:25317|1267
MALYTERSGSRLSSR
>FUSION-ENST00000540401.5:319406-ENST00000652379.1:25317|1084
STSPSPTVTVSILVSLPK
>ENST00000444310.4|SNV-18292-C-T|4
IQNWKMVALQWEVASLQNKFK
>FUSION-ENST00000540401.5:319406-ENST00000652379.1:25317|938
SVKSLDR
>FUSION-ENST00000540401.5:319406-ENST00000652379.1:25317|430
LKLKGIDGR
>ENST00000370105.7|MNV-35640-CC-C|12
MEMLSLFSIQKIAQNLK
>ENST00000306304.10|SNV-44418-C-G|10
NSRSCRVWSTVSWLICGIPSK
>ENST00000428826.7|SNV-27066-C-T|3
NKEIKIEPEPCGTDCFFLLEGAK
>FUSION-ENST00000540401.5:319406-ENST00000652379.1:25317|943
EFSGRIESQYRVPVADR
>FUSION-ENST00000540401.5:319406-ENST00000652379.1:25317|617
LYGNRLLYDR
>ENST00000323110.2|SNV-5196-G-A|4
NAALFPRPERYNPQHWLDIR
>ENST00000381884.9|SNV-30129-G-A|1
SQIQMLVKENTDLREEIK
>FUSION-ENST00000540401.5:319406-ENST00000652379.1:25317|1027
MTSESYFLLIFTYVCIYFF
>ENST00000370105.7|MNV-35640-CC-C|8
MLSLFSIQK
>FUSION-ENST00000540401.5:319406-ENST00000652379.1:25317|517
AGPLRVARAAGR
>FUSION-ENST00000540401.5:319406-ENST00000652379.1:25317|497
RAGLWPTGDPASRPR
>FUSION-ENST00000540401.5:319406-ENST00000652379.1:25317|536
CPLATCR
>ENST00000637795.1|INDEL-954002-C-CA|2
HAEADVAGPGRLLGHAAALH
>FUSION-ENST00000540401.5:319406-ENST00000652379.1:25317|805
LVSNWRPQWICPPRPPKVLG
>ENST00000265016.9|SNV-172-G-A|2
LLQLLLQLLLLLLLLAAGGAHAR
>ENST00000468888.6|SNV-96104-G-T|1
SLLVSGAAQYDCFFQHLRLLDGALK
>ENST00000650225.1|SNV-202264-G-T|3
MMPVSEDEIKPYISR
>ENST00000493581.1|SNV-4175-G-A|1
YFLAREPWIK
>FUSION-ENST00000540401.5:319406-ENST00000652379.1:25317|756
MVKPRLYSQYTTLAGRCAVLYCL
>FUSION-ENST00000540401.5:319406-ENST00000652379.1:25317|1144
MGAARSHFPGGSLGR
>FUSION-ENST00000540401.5:319406-ENST00000652379.1:25317|1351
LPGPPKVLETTGLSRR
>FUSION-ENST00000540401.5:319406-ENST00000652379.1:25317|1159
CLSLSVSVSVSLSLSLSLSLCLSVR
>FUSION-ENST00000540401.5:319406-ENST00000652379.1:25317|1198
VDLVSCLFHRHHRR
>ENST00000562269.1|SNV-7110-C-T|1
GSLPEQPCIKAAPFQQRGSR
>FUSION-ENST00000540401.5:319406-ENST00000652379.1:25317|414
MVVAVPTMVTTGDGESGFDSGEGA
>FUSION-ENST00000540401.5:319406-ENST00000652379.1:25317|119
GRAPWNGFAPR
>FUSION-ENST00000540401.5:319406-ENST00000652379.1:25317|760
ASMVKPRLYSQYTTLAGR
>FUSION-ENST00000540401.5:319406-ENST00000652379.1:25317|1524
PSFPSVCLQLPQA
>FUSION-ENST00000540401.5:319406-ENST00000652379.1:25317|610
CLCYTNKYTSLYK
>FUSION-ENST00000540401.5:319406-ENST00000652379.1:25317|1128
DARDSAKLTCPTEVK
>ENST00000625937.2|SNV-1939-G-T|8
GQAMLSCMTKTK
>ENST00000262188.12|SNV-38424-C-A|5
SQSRDLKVMTDVAGNTEEER
>FUSION-ENST00000540401.5:319406-ENST00000652379.1:25317|488
ASERPDSR
>ENST00000160373.8|SNV-113705-G-T|1
SIRSITL
>ENST00000340648.6|SNV-33718-G-A|1
VAFDPEQKPLHEVLK
>FUSION-ENST00000540401.5:319406-ENST00000652379.1:25317|371
AAWIPQLGIME
>FUSION-ENST00000540401.5:319406-ENST00000652379.1:25317|318
YYRLDGLVRPSDRPRR
>FUSION-ENST00000540401.5:319406-ENST00000652379.1:25317|1214
VLYTERSGSR
>FUSION-ENST00000540401.5:319406-ENST00000652379.1:25317|1163
LQGAEIAPLHYGPGCRVSETRSLNK
>FUSION-ENST00000540401.5:319406-ENST00000652379.1:25317|1399
PLSPPPPPPK
>FUSION-ENST00000540401.5:319406-ENST00000652379.1:25317|1514
VGTVRSGR
>FUSION-ENST00000540401.5:319406-ENST00000652379.1:25317|914
TDGVSYQCSFVNRVRLR
>ENST00000560820.1|SNV-203979-C-T|10
AASNVCVQKGFPCLPVEEGAKICE
>FUSION-ENST00000540401.5:319406-ENST00000652379.1:25317|419
SKPTRSAPLRPRPGGGR
>FUSION-ENST00000540401.5:319406-ENST00000652379.1:25317|1321
VDLVSCLFHHHHHHRR
>FUSION-ENST00000540401.5:319406-ENST00000652379.1:25317|800
SGVGDKPDQHGEIPSQLKIQN
>ENST00000672277.1|SNV-329755-C-T|13
LLLPVIPLLNTNINIRTDLSRR
>FUSION-ENST00000540401.5:319406-ENST00000652379.1:25317|347
SGAARALH
>FUSION-ENST00000540401.5:319406-ENST00000652379.1:25317|62
LFIFFSFGAGPPGLLSLR
>FUSION-ENST00000540401.5:319406-ENST00000652379.1:25317|708
SWLTAPSASRVRALLLPQPPD
>FUSION-ENST00000540401.5:319406-ENST00000652379.1:25317|782
IVTFKVSHFVIQKYTDSPK
>ENST00000370765.10|SNV-338067-C-T|1
VFPNLNNKQALYYSELLR
>ENST00000641955.1|SNV-232-G-A|3
TDGGGCISPTGPRRPPR
>ENST00000295640.9|SNV-482-G-A|2
GLSGTTVLDLR
>FUSION-ENST00000540401.5:319406-ENST00000652379.1:25317|432
MVAKLKLK
>FUSION-ENST00000540401.5:319406-ENST00000652379.1:25317|578
VAREAGDALPGPVAGPR
>ENST00000453890.5|SNV-442089-G-C|2
LRLLQFVTGTSSVPYEGFPALR
>ENST00000260228.3|SNV-129-G-A|4
TWRNNYHLAQAYLDK
>FUSION-ENST00000540401.5:319406-ENST00000652379.1:25317|130
CCCHGNPAQYER
>FUSION-ENST00000540401.5:319406-ENST00000652379.1:25317|817
QAGRQAGRK
>FUSION-ENST00000540401.5:319406-ENST00000652379.1:25317|340
SVMPLDVR
>FUSION-ENST00000540401.5:319406-ENST00000652379.1:25317|786
TVHVRRR
>FUSION-ENST00000540401.5:319406-ENST00000652379.1:25317|236
MVNYAWAGRSQR
>ENST00000560820.1|SNV-203979-C-T|8
GFPCLPVEEGAKICE
>FUSION-ENST00000540401.5:319406-ENST00000652379.1:25317|948
HKHHLDPLREFSGR
>FUSION-ENST00000540401.5:319406-ENST00000652379.1:25317|772
MGPARWLKPVIPSLWEAK
>FUSION-ENST00000540401.5:319406-ENST00000652379.1:25317|105
IRGRGCK
>FUSION-ENST00000540401.5:319406-ENST00000652379.1:25317|1006
MSRIDPDSISKTS
>ENST00000471841.6|SNV-30657-G-T|5
IYKSELNKHIEDCMGR
>ENST00000651065.1|SNV-165760-G-T|3
AYIAAQGPLKSTAEDFWRMIWEHNV
>FUSION-ENST00000540401.5:319406-ENST00000652379.1:25317|138
WPPLPSADRKGVGFR
>FUSION-ENST00000540401.5:319406-ENST00000652379.1:25317|1427
LSLRHFGRPR
>ENST00000504022.1|INDEL-131787-A-AA|1
NKPENSKL
>FUSION-ENST00000540401.5:319406-ENST00000652379.1:25317|1521
NKSGVISRVEVISNF
>FUSION-ENST00000540401.5:319406-ENST00000652379.1:25317|418
SKPTRSAPLRPRPGGGRR
>FUSION-ENST00000540401.5:319406-ENST00000652379.1:25317|551
ALRVWLRWWR
>FUSION-ENST00000540401.5:319406-ENST00000652379.1:25317|251
MGSPRERGPCLGK
>ENST00000370105.7|MNV-35640-CC-C|4
MLSLFSIQKIAQNLKASMDFEHR
>ENST00000404977.6|SNV-158826-G-A|1
EYPVPLGVSESGSPTWRQST
>FUSION-ENST00000540401.5:319406-ENST00000652379.1:25317|1074
LLGARPSSAKVQRDGDFHPQGPH
>FUSION-ENST00000540401.5:319406-ENST00000652379.1:25317|1026
TSESYFLLIFTYVCIYFF
>FUSION-ENST00000540401.5:319406-ENST00000652379.1:25317|1534
AVLGGGLTYRVDWQPQHCK
>FUSION-ENST00000540401.5:319406-ENST00000652379.1:25317|366
GHSYCAAR
>ENST00000371929.7|SNV-28141-G-A|2
QAWVWATVR
>FUSION-ENST00000540401.5:319406-ENST00000652379.1:25317|1061
DTAALSPPLSTAGPTPPR
>FUSION-ENST00000540401.5:319406-ENST00000652379.1:25317|1448
MNYLMIYLCTYFQTESRSGR
>FUSION-ENST00000540401.5:319406-ENST00000652379.1:25317|1491
MKEINTK
>ENST00000402597.6|SNV-865661-C-T|1
MEDGLFTCHGPGPDNCTKCSHFK
>ENST00000528737.5|SNV-9439-G-T|4
QKEDNHIFGMQDK
>ENST00000477677.5|SNV-3846-A-G|3
AQNLCATLIQK
>ENST00000312481.11|SNV-43376-C-T|2
GACLGAKK
>FUSION-ENST00000540401.5:319406-ENST00000652379.1:25317|727
AFLFSRFLSFFCFFPACFLA
>ENST00000403437.2|SNV-27642-G-T|2
ANLLQAEIEELWATLEQTERSSK
>ENST00000356889.8|SNV-95427-A-G|3
IQYAWANSEISQVCATKLFR
>ENST00000498843.5|SNV-47651-C-T|6
MQQQAPGK
>FUSION-ENST00000540401.5:319406-ENST00000652379.1:25317|1054
MLYRTGELISGLGYLIETTYE
>FUSION-ENST00000540401.5:319406-ENST00000652379.1:25317|1513
VGTVRSGRVCR
>ENST00000470710.1|SNV-60664-A-T|2
SYSSLPSRSNVLWRG
>FUSION-ENST00000540401.5:319406-ENST00000652379.1:25317|289
KVKAGALAGR
>ENST00000356889.8|SNV-95427-A-G|1
LFRKYAEK
>ENST00000409978.6|SNV-70626-G-T|5
EFPRAPPADGLAPR
>ENST00000418259.5|SNV-13616-C-T|1
CEVETLDLWR
>FUSION-ENST00000540401.5:319406-ENST00000652379.1:25317|878
MIQRDTRGK
>ENST00000534099.5|SNV-78483-G-A|3
VFLLTGR
>ENST00000461003.5|SNV-20297-C-G|3
SWKEVQPQVPWQTQAQTTWLLPWR
>FUSION-ENST00000540401.5:319406-ENST00000652379.1:25317|984
YVFIFFNLFLLRR
>FUSION-ENST00000540401.5:319406-ENST00000652379.1:25317|1251
RGAGTCNPSYSGGWGGRIA
>FUSION-ENST00000540401.5:319406-ENST00000652379.1:25317|534
CPLATCRWRGWASGCAR
>FUSION-ENST00000540401.5:319406-ENST00000652379.1:25317|114
EGPVPWK
>FUSION-ENST00000540401.5:319406-ENST00000652379.1:25317|513
AAGRASPARR
>FUSION-ENST00000540401.5:319406-ENST00000652379.1:25317|24
MYVCMYVSEMGFGVLSCCPRWSR
>FUSION-ENST00000540401.5:319406-ENST00000652379.1:25317|1130
SLWKDARDSAK
>FUSION-ENST00000540401.5:319406-ENST00000652379.1:25317|1007
SRIDPDSISK
>ENST00000469762.5|MNV-14249-AT-A|4
IPKKLMR
>FUSION-ENST00000540401.5:319406-ENST00000652379.1:25317|539
SESAFWAAGLLLTR
>FUSION-ENST00000540401.5:319406-ENST00000652379.1:25317|1038
SGFGFLAR
>FUSION-ENST00000540401.5:319406-ENST00000652379.1:25317|1243
QYLGPFFFSSSSFLSFFLD
>FUSION-ENST00000540401.5:319406-ENST00000652379.1:25317|460
VGFVAAVAPGPPVAGPR
>FUSION-ENST00000540401.5:319406-ENST00000652379.1:25317|1039
ESCSVPQAGVQWR
>ENST00000424459.7|SNV-88717-C-T|1
NGLICDFKFGLWK
>ENST00000341511.11|SNV-19904-A-G|3
TESSQSVK
>FUSION-ENST00000540401.5:319406-ENST00000652379.1:25317|90
MSALPIIVK
>FUSION-ENST00000540401.5:319406-ENST00000652379.1:25317|281
RAGEVEHER
>ENST00000394964.3|SNV-208-A-G|1
IQHMKIHT
>FUSION-ENST00000540401.5:319406-ENST00000652379.1:25317|1326
GCGVGTEGSVLR
>ENST00000216373.10|INDEL-91636-T-TT|7
YLVKLKSINPPCVPFFWNIFNK
>FUSION-ENST00000540401.5:319406-ENST00000652379.1:25317|1065
GDQEGRRPDRR
>ENST00000651222.1|SNV-103538-A-T|4
GWLTKQYVDGQWKK
>FUSION-ENST00000540401.5:319406-ENST00000652379.1:25317|767
WLKPVIPSLWEAKAGGSR
>ENST00000560820.1|SNV-203979-C-T|2
VFLVFQWKK
>ENST00000374183.5|SNV-20250-A-G|2
AWMVNVQNSCAYKVGVASGHLPR
>FUSION-ENST00000540401.5:319406-ENST00000652379.1:25317|1304
GGPGTRKPA
>ENST00000616540.5|SNV-1214-T-C|1
TESSGNKAGQVWAPEGSTAFK
>ENST00000467088.1|SNV-113705-G-T|1
FLGLFMFVGFIT
>ENST00000472910.5|SNV-237066-G-T|3
APKTATSLTGDFQRENLTQINTV
>ENST00000159647.9|SNV-7370-C-T|3
AEKPKPVR
>FUSION-ENST00000540401.5:319406-ENST00000652379.1:25317|1082
APPPGRLLGARPSSAK
>ENST00000560820.1|SNV-203979-C-T|5
RVFLVFQWK
>FUSION-ENST00000540401.5:319406-ENST00000652379.1:25317|331
GLQLFPMNEEFPVSAGHKLALIK
>FUSION-ENST00000540401.5:319406-ENST00000652379.1:25317|736
PVIPSLWDAEVDASPEVGSWR
>ENST00000491627.1|MNV-57305-GA-G|2
RAAHCGQAGQHDM
>FUSION-ENST00000540401.5:319406-ENST00000652379.1:25317|754
LYSQYTTLAGR
>FUSION-ENST00000540401.5:319406-ENST00000652379.1:25317|1377
QLQEENK
>FUSION-ENST00000540401.5:319406-ENST00000652379.1:25317|7
QSACLPRPPTLLLLQA
>FUSION-ENST00000540401.5:319406-ENST00000652379.1:25317|696
LYANNDNVYLCIEYSCVW
>ENST00000491627.1|MNV-57305-GA-G|5
MVPRLWRR
>FUSION-ENST00000540401.5:319406-ENST00000652379.1:25317|356
MFSLIKNESRR
>FUSION-ENST00000540401.5:319406-ENST00000652379.1:25317|552
ALRVWLR
>ENST00000285071.9|SNV-13235-A-G|1
GVIDELQGKALKVFEAEQFGCPQR
>FUSION-ENST00000540401.5:319406-ENST00000652379.1:25317|822
MRPCHRQAGR
>FUSION-ENST00000540401.5:319406-ENST00000652379.1:25317|49
CSRFIVHALGTR
>FUSION-ENST00000540401.5:319406-ENST00000652379.1:25317|598
QTTTTCISALNTLAYGKYVSVVWK
>FUSION-ENST00000540401.5:319406-ENST00000652379.1:25317|21
YVSEMGFGVLSCCPR
>ENST00000382162.7|SNV-122466-G-A|1
CWTGAVCEPGFSAGGTAAGGQPSR
>FUSION-ENST00000540401.5:319406-ENST00000652379.1:25317|282
LARRAGEVEHER
>FUSION-ENST00000562595.5:5147-ENST00000572365.1:24579|4
VSEMAVSELPGNPNAVWTVRR
>ENST00000467110.1|SNV-8037-G-A|2
MVNVISWVEWCSQGQMGSHRAR
>ENST00000477677.5|SNV-3846-A-G|7
IGHRLQLWQHLENMAQNLCATLIQK
>ENST00000529681.5|SNV-24386-C-T|1
TTESPPFPGTTTPGHTRGTSR
>ENST00000470710.1|SNV-60664-A-T|6
LAMKSYSSLPSRSNVLWR
>FUSION-ENST00000540401.5:319406-ENST00000652379.1:25317|722
PIIPAARK
>FUSION-ENST00000540401.5:319406-ENST00000652379.1:25317|1063
VPKALATPPTPHAPRPGHPR
>FUSION-ENST00000540401.5:319406-ENST00000652379.1:25317|1371
ILSDTALTTRVMK
>FUSION-ENST00000540401.5:319406-ENST00000652379.1:25317|195
GKKTLLSLTLVWHGEET
>FUSION-ENST00000540401.5:319406-ENST00000652379.1:25317|261
ESGSDPR
>ENST00000453890.5|SNV-208078-A-T|1
GQIFWKIDASSYFVEPETKICFK
>FUSION-ENST00000540401.5:319406-ENST00000652379.1:25317|348
MSGAARALH
>ENST00000562269.1|SNV-7110-C-T|2
GSLPEQPCIKAAPFQQR
>ENST00000622927.1|SNV-108-G-A|2
MSATQTQAAFIQGPGRPPLGVQGR
>FUSION-ENST00000540401.5:319406-ENST00000652379.1:25317|910
DLGFLMAK
>FUSION-ENST00000540401.5:319406-ENST00000652379.1:25317|317
LDGLVRPSDRPR
>FUSION-ENST00000540401.5:319406-ENST00000652379.1:25317|1031
IVKVKTK
>ENST00000391975.5|SNV-60664-A-T|3
HEVLLISAEQVK
>ENST00000502486.6|SNV-32771-G-A|6
RSVQSGK
>FUSION-ENST00000540401.5:319406-ENST00000652379.1:25317|764
AGGSRGGQTNRASMVKPR
>ENST00000312481.11|SNV-43376-C-T|1
GACLGAKKFLILITDGVAQDDVR
>FUSION-ENST00000540401.5:319406-ENST00000652379.1:25317|897
AQDADSFFAVVR
>ENST00000327381.7|SNV-1264-G-A|1
SASCSFCIWLLQSLIHILQLGQI
>FUSION-ENST00000540401.5:319406-ENST00000652379.1:25317|766
WLKPVIPSLWEAKAGGSRGGQTNR
>ENST00000465020.5|SNV-23407-G-A|5
HGSASTTTPTGSWSAPTRAAWSAAK
>FUSION-ENST00000540401.5:319406-ENST00000652379.1:25317|1100
DPILKSGVASPSTVSKNR
>FUSION-ENST00000540401.5:319406-ENST00000652379.1:25317|1278
MSQSCSCMLERQIK
>FUSION-ENST00000540401.5:319406-ENST00000652379.1:25317|496
MRAGLWPTGDPASRPRSCLSR
>ENST00000480760.1|SNV-7829-G-A|5
KQYNVSSGK
>FUSION-ENST00000540401.5:319406-ENST00000652379.1:25317|500
VAFLGTGVRVARR
>FUSION-ENST00000540401.5:319406-ENST00000652379.1:25317|1146
CICPCPK
>FUSION-ENST00000540401.5:319406-ENST00000652379.1:25317|1036
DFSSLEPLPPGFK
>FUSION-ENST00000540401.5:319406-ENST00000652379.1:25317|614
LLYDRCRCLCYTNK
>FUSION-ENST00000540401.5:319406-ENST00000652379.1:25317|1195
LSLSASLFLFLR
>FUSION-ENST00000540401.5:319406-ENST00000652379.1:25317|374
LECSKQAR
>FUSION-ENST00000540401.5:319406-ENST00000652379.1:25317|48
CSRFIVHALGTRGLFSNFYDYYYCR
>FUSION-ENST00000540401.5:319406-ENST00000652379.1:25317|34
DPPASASRSAVMTR
>ENST00000263408.5|INDEL-135966-C-CC|5
MKNAHPK
>FUSION-ENST00000540401.5:319406-ENST00000652379.1:25317|1496
AACSRGYSGG
>FUSION-ENST00000540401.5:319406-ENST00000652379.1:25317|244
RGSGGVR
>ENST00000419735.7|SNV-237066-G-T|5
EFDPNKHCVVLDPETK
>FUSION-ENST00000540401.5:319406-ENST00000652379.1:25317|1010
MYLFFLIYFS
>FUSION-ENST00000540401.5:319406-ENST00000652379.1:25317|438
AASGKPK
>FUSION-ENST00000540401.5:319406-ENST00000652379.1:25317|381
MLLAECPAGPEAFTLK
>FUSION-ENST00000540401.5:319406-ENST00000652379.1:25317|1259
RGERGER
>ENST00000361565.9|SNV-43799-C-T|1
FKSAKNPER
>ENST00000452319.5|SNV-253104-C-T|3
TRLALLDAPERTLPAGCPRPLGPWR
>ENST00000265686.8|SNV-6051-G-A|1
FTASFQGIVDAYGMGR
>ENST00000380448.5|SNV-17625-G-A|2
QTPALIALHYQLQR
>FUSION-ENST00000540401.5:319406-ENST00000652379.1:25317|733
QARPTWRNPVSIENTKLAGR
>FUSION-ENST00000540401.5:319406-ENST00000652379.1:25317|189
EWTGAAGAARARAR
>ENST00000478188.5|SNV-47197-C-G|6
MRLHLMMLLTCR
>FUSION-ENST00000540401.5:319406-ENST00000652379.1:25317|846
TRLLLSVLLHKGVLR
>FUSION-ENST00000540401.5:319406-ENST00000652379.1:25317|1426
LSLRHFGRPRR
>FUSION-ENST00000540401.5:319406-ENST00000652379.1:25317|1527
MSPRMPSFPSVCLQLPQA
>FUSION-ENST00000540401.5:319406-ENST00000652379.1:25317|109
RRPVSSRWPLK
>ENST00000651222.1|SNV-103538-A-T|6
KGWLTKQYVDGQWK
>FUSION-ENST00000540401.5:319406-ENST00000652379.1:25317|1456
NSSIDTADLHLWNPQSSTHK
>FUSION-ENST00000540401.5:319406-ENST00000652379.1:25317|1178
IHLPGPPKVLETTGLSR
>FUSION-ENST00000540401.5:319406-ENST00000652379.1:25317|403
APAALVTLDNLGPIARPPWR
>ENST00000402597.6|SNV-865661-C-T|2
MEDGLFTCHGPGPDNCTK
>FUSION-ENST00000540401.5:319406-ENST00000652379.1:25317|876
MKPVSFCNFFFFFFFLR
>FUSION-ENST00000540401.5:319406-ENST00000652379.1:25317|1200
VDLVSCLFHR
>FUSION-ENST00000540401.5:319406-ENST00000652379.1:25317|520
MLPAPALETRAGPLRVAR
>ENST00000498707.5|SNV-32367-C-A|4
NFCQWKHSK
>ENST00000507640.1|SNV-79244-C-T|2
MIHCPMYESY
>FUSION-ENST00000540401.5:319406-ENST00000652379.1:25317|882
GFHCGSQDGLDLLTP
>ENST00000257749.9|SNV-364139-C-A|1
DIQSPEKIQALHR
>ENST00000446859.7|SNV-5377-A-T|1
VTGEDFWILSKIFK
>FUSION-ENST00000540401.5:319406-ENST00000652379.1:25317|1117
MTSYFLEIRRR
>ENST00000672277.1|SNV-329755-C-T|16
KLLLPVIPLLNTNINIRTDLSR
>FUSION-ENST00000540401.5:319406-ENST00000652379.1:25317|485
CRPGSGSLTHPGAAGKAAR
>FUSION-ENST00000540401.5:319406-ENST00000652379.1:25317|836
PRVTVAR
>FUSION-ENST00000540401.5:319406-ENST00000652379.1:25317|1292
VGPCPFHESEK
>FUSION-ENST00000540401.5:319406-ENST00000652379.1:25317|1474
PPPPRHVPLPSPGWPLPGDPR
>FUSION-ENST00000540401.5:319406-ENST00000652379.1:25317|330
MNEEFPVSAGHK
>ENST00000562272.5|SNV-6245-C-T|2
NEYSIPKHINPVAASLI
>FUSION-ENST00000540401.5:319406-ENST00000652379.1:25317|646
GFLVFLRVFNPR
>FUSION-ENST00000540401.5:319406-ENST00000652379.1:25317|847
TRLLLSVLLHK
>FUSION-ENST00000540401.5:319406-ENST00000652379.1:25317|300
AGGKLHLRLNTGTRPIVNK
>FUSION-ENST00000540401.5:319406-ENST00000652379.1:25317|329
NEEFPVSAGHK
>FUSION-ENST00000540401.5:319406-ENST00000652379.1:25317|1057
THAGGSK
>ENST00000469416.1|SNV-6952-G-T|7
EVMLENYWNLVSVGKDGLLLKIER
>FUSION-ENST00000540401.5:319406-ENST00000652379.1:25317|1517
TRVGTVR
>FUSION-ENST00000540401.5:319406-ENST00000652379.1:25317|1417
VDRLGPGVR
>FUSION-ENST00000540401.5:319406-ENST00000652379.1:25317|1045
PEEFSQCASARVLSDL
>FUSION-ENST00000540401.5:319406-ENST00000652379.1:25317|857
MEGESELNHQTQER
>FUSION-ENST00000540401.5:319406-ENST00000652379.1:25317|467
MDENHERR
>ENST00000282020.9|SNV-286210-C-T|2
KDDEVFCTAVGDLNQNEEILQTEK
>FUSION-ENST00000540401.5:319406-ENST00000652379.1:25317|128
CCCHGNPAQYERNRR
>FUSION-ENST00000540401.5:319406-ENST00000652379.1:25317|489
LPGPAGLLFSRASERPDSR
>FUSION-ENST00000540401.5:319406-ENST00000652379.1:25317|1029
ERLSILWLE
>FUSION-ENST00000540401.5:319406-ENST00000652379.1:25317|40
HLTCRGDLELLGSR
>ENST00000434748.2|SNV-92682-C-T|2
SVDAERVSALTNHD
>ENST00000381312.6|SNV-374226-G-A|1
ALDLVGPTPTTPAAPGER
>ENST00000573723.1|INDEL-7072-A-AA|5
AASEGSSQKGGLGQITTVRAGTEK
>FUSION-ENST00000540401.5:319406-ENST00000652379.1:25317|22
MYVSEMGFGVLSCCPR
>FUSION-ENST00000540401.5:319406-ENST00000652379.1:25317|504
VAFLGTGVR
>FUSION-ENST00000540401.5:319406-ENST00000652379.1:25317|1313
MLERQIKVR
>FUSION-ENST00000540401.5:319406-ENST00000652379.1:25317|1169
EAEAGESLEPGKRR
>FUSION-ENST00000540401.5:319406-ENST00000652379.1:25317|328
MNEEFPVSAGHKLALIK
>FUSION-ENST00000540401.5:319406-ENST00000652379.1:25317|512
ASPARRCSR
>ENST00000423312.6|SNV-40532-A-G|3
EAPTQGLACVSAR
>ENST00000378079.3|SNV-22271-G-A|5
KIQMAVCSKPGNAQK
>ENST00000506538.6|INDEL-12526-C-CA|2
CTLYSNCR
>ENST00000402597.6|SNV-919636-G-T|2
IPVAIKILNETTCPK
>ENST00000502486.6|SNV-32771-G-A|1
TGPERRPLDPVKVTCLR
>ENST00000394964.3|SNV-208-A-G|2
DTNKIQHMKIHT
>ENST00000616540.5|SNV-1214-T-C|4
ELLGSREAGGAEHRTESSGNK
>FUSION-ENST00000540401.5:319406-ENST00000652379.1:25317|904
MPKCCRVDLHAFDSVILNPPNL
>ENST00000274030.10|SNV-61106-C-G|8
ERGDCTSLQR
>ENST00000265970.11|SNV-72987-A-C|1
INQLTAAIYDLLRLHANSGR
>FUSION-ENST00000540401.5:319406-ENST00000652379.1:25317|1469
LPVISLTDLETASRSVTPAVVPS
>ENST00000545227.6|SNV-43988-C-T|1
VSACGCSTNSALCACSSSTRTPTR
>ENST00000378061.7|SNV-21467-G-T|2
LHSGEKPFQCPQCDRFFR
>ENST00000482665.1|SNV-1944-C-T|7
LQRPLTHLLLSSLMRGGQTFPWTR
>FUSION-ENST00000540401.5:319406-ENST00000652379.1:25317|908
MAKCQHLGLMD
>FUSION-ENST00000540401.5:319406-ENST00000652379.1:25317|702
TGVSHRARPVDSFRFFISFVSTR
>FUSION-ENST00000540401.5:319406-ENST00000652379.1:25317|599
MQTTTTCISALNTLAYGKYVSVVWK
>FUSION-ENST00000329321.4:454-ENST00000623058.3:28216|14
EVTDHMSTFK
>FUSION-ENST00000540401.5:319406-ENST00000652379.1:25317|521
LPAPALETRAGPLR
>FUSION-ENST00000540401.5:319406-ENST00000652379.1:25317|1138
SHFPGGSLGRWHSPLTRVGK
>ENST00000378079.3|SNV-22271-G-A|1
IQMAVCSKPGNAQKLELRIR
>FUSION-ENST00000540401.5:319406-ENST00000652379.1:25317|470
VPLVARSSPTWITVVILELIHADGR
>FUSION-ENST00000540401.5:319406-ENST00000652379.1:25317|1528
EMSPRMPSFPSVCLQLPQA
>FUSION-ENST00000540401.5:319406-ENST00000652379.1:25317|392
RRYSHDPPGSFR
>ENST00000467088.1|SNV-113705-G-T|7
YQQSYDGEK
>ENST00000366714.3|SNV-7988-G-C|1
IVLTAVGGEAIYSDEQANFTCNTR
>FUSION-ENST00000540401.5:319406-ENST00000652379.1:25317|690
EIDFCMIDVGVCVIQINTHRSIKK
>FUSION-ENST00000540401.5:319406-ENST00000652379.1:25317|1330
RVCVGRGCGVGTEGSVLR
>FUSION-ENST00000540401.5:319406-ENST00000652379.1:25317|321
SLPFVHTARRYYR
>ENST00000606893.5|SNV-32949-G-A|4
KQIHVWSGHTKGISAVR
>FUSION-ENST00000540401.5:319406-ENST00000652379.1:25317|1005
SRIDPDSISKTS
>ENST00000505667.6|SNV-393872-G-A|1
FPKKASR
>FUSION-ENST00000540401.5:319406-ENST00000652379.1:25317|1416
VDRLGPGVRDQAGR
>FUSION-ENST00000540401.5:319406-ENST00000652379.1:25317|951
YRHKHHLDPLR
>ENST00000341511.11|SNV-19904-A-G|2
TESSQSVKDVVR
>FUSION-ENST00000540401.5:319406-ENST00000652379.1:25317|1055
THAGGSKTTRCD
>FUSION-ENST00000540401.5:319406-ENST00000652379.1:25317|314
RGRPTALAER
>FUSION-ENST00000540401.5:319406-ENST00000652379.1:25317|990
ETHTQTKDNYSVCKSLLED
>FUSION-ENST00000540401.5:319406-ENST00000652379.1:25317|402
APAALVTLDNLGPIARPPWRR
>FUSION-ENST00000540401.5:319406-ENST00000652379.1:25317|1226
SISVFLGRSLSFSR
>ENST00000354624.6|SNV-29976-G-A|3
FLTLDLGGTNFR
>FUSION-ENST00000540401.5:319406-ENST00000652379.1:25317|401
APAALVTLDNLGPIARPPWRRRPIR
>ENST00000469416.1|SNV-6952-G-T|5
LENYWNLVSVGK
>ENST00000354624.6|SNV-29976-G-A|2
FLTLDLGGTNFRVLLVK
>FUSION-ENST00000540401.5:319406-ENST00000652379.1:25317|32
LPPFLLFGFALR
>ENST00000371959.7|SNV-61253-C-G|1
DCSSQTERGTESNK
>ENST00000622927.1|SNV-108-G-A|5
LVTWRDVGHTNTSSVYPGAR
>FUSION-ENST00000540401.5:319406-ENST00000652379.1:25317|1249
GAGTCNPSYSGGWGGRIA
>FUSION-ENST00000540401.5:319406-ENST00000652379.1:25317|1394
MTGGRHHACLAQR
>ENST00000449997.1|SNV-14908-C-T|1
AQGRSSC
>ENST00000621158.5|SNV-38662-G-T|5
VETLENANRTLLQQLQKLQTLFTNK
>FUSION-ENST00000540401.5:319406-ENST00000652379.1:25317|648
LFFSLVRGFLVFLRVFNPR
>FUSION-ENST00000540401.5:319406-ENST00000652379.1:25317|363
GEILGPAQDGPER
>FUSION-ENST00000540401.5:319406-ENST00000652379.1:25317|446
GAAGPPSCLWRWDPAAVFSWWPGR
>FUSION-ENST00000540401.5:319406-ENST00000652379.1:25317|1367
PAWPKETLLESETQR
>ENST00000424728.6|SNV-58493-A-G|2
SLLRMQDRK
>ENST00000544123.5|SNV-233540-T-C|4
EEGGEEVAKAALEQEETAAASR
>ENST00000507379.5|MNV-131361-GT-G|2
QIEWVLIMELIK
>FUSION-ENST00000540401.5:319406-ENST00000652379.1:25317|832
VTVARTSPETLEISPLRAAT
>FUSION-ENST00000540401.5:319406-ENST00000652379.1:25317|124
SPNPEWRR
>FUSION-ENST00000540401.5:319406-ENST00000652379.1:25317|1170
EAEAGESLEPGKR
>FUSION-ENST00000562595.5:5147-ENST00000572365.1:24579|3
HIEGKQLFPNSQNEDLGAIDIEGLK
>ENST00000528737.5|SNV-9439-G-T|1
EDNHIFGMQDKASTECVK
>FUSION-ENST00000540401.5:319406-ENST00000652379.1:25317|247
GPCLGKR
>FUSION-ENST00000540401.5:319406-ENST00000652379.1:25317|931
MYFSIIQ
>FUSION-ENST00000540401.5:319406-ENST00000652379.1:25317|810
MWVRLVSNWRPQWICPPRPPK
>ENST00000625937.2|SNV-1939-G-T|6
GQAMLSCMTKTKVR
>ENST00000274030.10|SNV-61106-C-G|4
GDCTSLQRQHHLEGFRK
>ENST00000251127.11|MNV-178616-AG-A|1
QYDEFYLAEVAFTVLFDLEHF
>FUSION-ENST00000540401.5:319406-ENST00000652379.1:25317|351
FEDDQIPS
>ENST00000512091.6|SNV-708373-C-G|2
ELAEQTRNHLNGGDITYSVR
>FUSION-ENST00000540401.5:319406-ENST00000652379.1:25317|807
WVRLVSNWRPQWICPPRPPKVLG
>FUSION-ENST00000540401.5:319406-ENST00000652379.1:25317|495
RAGLWPTGDPASRPRSCLSR
>ENST00000465020.5|SNV-23407-G-A|2
ASRTSGCTATPPGATALAPSSS
>FUSION-ENST00000540401.5:319406-ENST00000652379.1:25317|257
IRSGGDGRR
>ENST00000370630.6|SNV-3846-A-G|1
YGSELMCYAHSKGARVVLK
>FUSION-ENST00000329321.4:454-ENST00000623058.3:28216|17
KGYLQKEVTDHMSTFK
>FUSION-ENST00000540401.5:319406-ENST00000652379.1:25317|1231
SLSFYRFLSVSR
>FUSION-ENST00000540401.5:319406-ENST00000652379.1:25317|577
EAGDALPGPVAGPR
>ENST00000639389.1|SNV-124505-C-A|1
SGIDDMTDSDSCLSRKK
>ENST00000465020.5|SNV-23407-G-A|4
AAWSAAK
>ENST00000444440.1|SNV-15073-G-C|1
GPRILIQERYEK
>ENST00000477677.5|SNV-3846-A-G|4
MAQNLCATLIQK
>FUSION-ENST00000540401.5:319406-ENST00000652379.1:25317|1435
SGRGEARR
>FUSION-ENST00000540401.5:319406-ENST00000652379.1:25317|1382
GTGDAEACLREEGWKER
>FUSION-ENST00000540401.5:319406-ENST00000652379.1:25317|61
SGDLSLPNSWDYR
>FUSION-ENST00000540401.5:319406-ENST00000652379.1:25317|824
LSLDLSSSWVR
>ENST00000368985.8|SNV-7829-G-A|1
NEEAVQRLIWEKNLK
>FUSION-ENST00000540401.5:319406-ENST00000652379.1:25317|31
FKQTASFLFR
>ENST00000641955.1|SNV-232-G-A|5
TDGGGCISPTGPR
>FUSION-ENST00000540401.5:319406-ENST00000652379.1:25317|278
AGEVEHERTC
>FUSION-ENST00000540401.5:319406-ENST00000652379.1:25317|627
LLRLVSNSRPPVMRPPRPLEVLG
>FUSION-ENST00000540401.5:319406-ENST00000652379.1:25317|388
YSHDPPGSFRETK
>FUSION-ENST00000540401.5:319406-ENST00000652379.1:25317|1289
RVLRCLERPR
>FUSION-ENST00000540401.5:319406-ENST00000652379.1:25317|461
WCGRVGFVAAVAPGPPVAGPRGSR
>FUSION-ENST00000540401.5:319406-ENST00000652379.1:25317|1102
NKDPILKSGVASPSTVSK
>ENST00000468653.5|MNV-14249-AT-A|4
METQKEKIMK
>FUSION-ENST00000540401.5:319406-ENST00000652379.1:25317|476
MLVSKIKPCMSEYARPVQ
>FUSION-ENST00000540401.5:319406-ENST00000652379.1:25317|1156
LSVSVSGSRYPPPSLFLQKK
>FUSION-ENST00000540401.5:319406-ENST00000652379.1:25317|547
FWGQVSVSR
>ENST00000545227.6|SNV-43988-C-T|3
PRVSACGCSTNSALCACSSSTR
>FUSION-ENST00000540401.5:319406-ENST00000652379.1:25317|1300
HTDIQERK
>ENST00000643448.1|SNV-35260-G-T|5
ELFRLLEDFVDVIGFR
>ENST00000368985.8|SNV-7829-G-A|2
NEEAVQRLIWEK
>FUSION-ENST00000540401.5:319406-ENST00000652379.1:25317|790
TLSRGVPWSVYHRTVHVR
>FUSION-ENST00000540401.5:319406-ENST00000652379.1:25317|447
GAAGPPSCLWR
>FUSION-ENST00000540401.5:319406-ENST00000652379.1:25317|770
MGPARWLKPVIPSLWEAKAGGSR
>FUSION-ENST00000540401.5:319406-ENST00000652379.1:25317|132
MMCCCHGNPAQYERNRR
>FUSION-ENST00000540401.5:319406-ENST00000652379.1:25317|1471
HVPLPSPGWPLPGDPR
>FUSION-ENST00000540401.5:319406-ENST00000652379.1:25317|672
MCVNERAYVVISVFFLPLLR
>FUSION-ENST00000540401.5:319406-ENST00000652379.1:25317|1368
MPAWPKETLLESETQR
>FUSION-ENST00000540401.5:319406-ENST00000652379.1:25317|903
PKCCRVDLHAFDSVILNPPNL
>FUSION-ENST00000540401.5:319406-ENST00000652379.1:25317|1112
MVTSTHK
>FUSION-ENST00000540401.5:319406-ENST00000652379.1:25317|726
FLSFFCFFPACFLA
>FUSION-ENST00000540401.5:319406-ENST00000652379.1:25317|719
KAEAGESLEPGK
>FUSION-ENST00000540401.5:319406-ENST00000652379.1:25317|763
GGQTNRASMVKPR
>FUSION-ENST00000540401.5:319406-ENST00000652379.1:25317|889
MEVPVPSGTVSGER
>FUSION-ENST00000540401.5:319406-ENST00000652379.1:25317|981
RRLALSPR
>FUSION-ENST00000540401.5:319406-ENST00000652379.1:25317|1488
EINTKTESTV
>FUSION-ENST00000540401.5:319406-ENST00000652379.1:25317|323
SLPFVHTAR
>ENST00000556177.1|SNV-128970-G-T|5
VRGHFLWLPLR
>FUSION-ENST00000540401.5:319406-ENST00000652379.1:25317|131
MCCCHGNPAQYERNRR
>ENST00000649826.1|SNV-393872-G-A|3
GVTPARFPK
>ENST00000368985.8|SNV-7829-G-A|3
NEEAVQR
>ENST00000389118.8|SNV-91782-C-T|1
LIYTSTDEHDAMDGELSCR
>FUSION-ENST00000540401.5:319406-ENST00000652379.1:25317|144
APFRRDGR
>ENST00000526587.2|SNV-9058-T-C|4
LNRSSGNK
>ENST00000159647.9|SNV-7370-C-T|4
VENSKAEKPKPVRR
>FUSION-ENST00000540401.5:319406-ENST00000652379.1:25317|1126
LTCPTEVK
>FUSION-ENST00000540401.5:319406-ENST00000652379.1:25317|625
LVSNSRPPVMRPPRPLEVLG
>ENST00000381556.6|INDEL-7072-A-AA|2
GHPPPQVPCR
>ENST00000586103.5|SNV-27066-C-T|2
LLLFAGR
>FUSION-ENST00000540401.5:319406-ENST00000652379.1:25317|596
YVSVVWK
>FUSION-ENST00000540401.5:319406-ENST00000652379.1:25317|556
AWPAFGPSCVPVVGGAGRKCFR
>ENST00000513201.1|SNV-180103-C-A|2
EGTALNKFLR
>FUSION-ENST00000540401.5:319406-ENST00000652379.1:25317|956
CLLIHEYK
>FUSION-ENST00000540401.5:319406-ENST00000652379.1:25317|145
DGRAPFRR
>ENST00000216373.10|INDEL-91636-T-TT|2
SINPPCVPFFWNIFNKYSEDRR
>ENST00000325921.10|SNV-30000-C-T|3
DSAVDKGHPNRSALSLPSGLR
>ENST00000378061.7|SNV-21467-G-T|1
LHSGEKPFQCPQCDRFFRLK
>FUSION-ENST00000562595.5:5147-ENST00000572365.1:24579|5
VSEMAVSELPGNPNAVWTVR
>ENST00000650225.1|SNV-202264-G-T|2
MPVSEDEIKPYISR
>ENST00000524189.6|SNV-120852-C-T|1
GSLLSEPAI
>ENST00000658780.1|SNV-192008-G-A|1
DYWVITVLQGVNNSLVGLHNQSFAR
>ENST00000467179.5|SNV-4041-G-A|1
GLWGPAAVPVHRPPEHWRRACE
>FUSION-ENST00000540401.5:319406-ENST00000652379.1:25317|479
SRSARWPAGRPPLPGGSS
>ENST00000616540.5|SNV-1214-T-C|2
TESSGNK
>ENST00000285848.9|SNV-4795-G-A|5
QLREREQHMR
>ENST00000470710.1|SNV-60664-A-T|3
SYSSLPSRSNVLWR
>ENST00000370105.7|MNV-35640-CC-C|17
EMEMLSLFSIQK
>ENST00000400588.5|SNV-45424-G-T|5
KVDYVQVDLEKTQALHK
>FUSION-ENST00000540401.5:319406-ENST00000652379.1:25317|632
MFVFLVGTPCLSMLLR
>FUSION-ENST00000540401.5:319406-ENST00000652379.1:25317|1048
MPEEFSQCASAR
>ENST00000263408.5|INDEL-135966-C-CC|6
LSPIYNLVPVKMKNAHPK
>ENST00000513201.1|SNV-180101-T-A|SNV-180103-C-A|6
EGTAQNK
>FUSION-ENST00000540401.5:319406-ENST00000652379.1:25317|677
MKSVVFMCVNER
>FUSION-ENST00000540401.5:319406-ENST00000652379.1:25317|1343
MTHDHHR
>FUSION-ENST00000540401.5:319406-ENST00000652379.1:25317|1088
DTSALAR
>ENST00000643461.1|SNV-1020-C-G|3
RPYCASPSSSPCSWGR
>ENST00000394964.3|SNV-208-A-G|4
KDTNKIQHMK
>ENST00000493581.1|SNV-4175-G-A|2
MYFLAREPWIK
>FUSION-ENST00000540401.5:319406-ENST00000652379.1:25317|1461
RCHVWLISYF
>FUSION-ENST00000329321.4:1094-ENST00000623058.3:28216|3
RQTIIFLKYLQV
>FUSION-ENST00000540401.5:319406-ENST00000652379.1:25317|1252
RGAGTCNPSYSGGWGGR
>FUSION-ENST00000540401.5:319406-ENST00000652379.1:25317|778
YTDSPKTQK
>FUSION-ENST00000540401.5:319406-ENST00000652379.1:25317|1432
MIWAGHASSRLSLRHFGRPR
>ENST00000301732.10|SNV-55783-C-T|1
AFDVRAFMR
>FUSION-ENST00000540401.5:319406-ENST00000652379.1:25317|1541
MPRVGRLGSDWTTPDR
>FUSION-ENST00000540401.5:319406-ENST00000652379.1:25317|1116
TSYFLEIRRR
>FUSION-ENST00000540401.5:319406-ENST00000652379.1:25317|410
MPTGADPLR
>FUSION-ENST00000540401.5:319406-ENST00000652379.1:25317|1293
ENETPPP
>FUSION-ENST00000540401.5:319406-ENST00000652379.1:25317|527
GSGLPVTRLAGR
>FUSION-ENST00000540401.5:319406-ENST00000652379.1:25317|1210
ISGGRGR
>ENST00000484594.5|SNV-865661-C-T|1
EDGLFTCHGPGPDNCTKCSHFK
>ENST00000368985.8|SNV-7829-G-A|6
QYKEKNEEAVQR
>FUSION-ENST00000540401.5:319406-ENST00000652379.1:25317|87
SALPIIVKQNSPSVGLFTH
>FUSION-ENST00000540401.5:319406-ENST00000652379.1:25317|1017
MIELHCCNKSPQR
>FUSION-ENST00000540401.5:319406-ENST00000652379.1:25317|116
APWNGFAPREGPVPWK
>ENST00000286096.9|SNV-7110-C-T|4
RPARGSLPEQPCIKK
>FUSION-ENST00000540401.5:319406-ENST00000652379.1:25317|1414
GNAFQSPIRMHR
>ENST00000341594.9|SNV-233497-A-G|4
AEELLKEFESEVENKALR
>FUSION-ENST00000540401.5:319406-ENST00000652379.1:25317|698
FFISFVSTRLLICINVNVSVR
>FUSION-ENST00000540401.5:319406-ENST00000652379.1:25317|574
VPGSGPRAGPRSLCR
>FUSION-ENST00000540401.5:319406-ENST00000652379.1:25317|1217
ALPLPRK
>FUSION-ENST00000540401.5:319406-ENST00000652379.1:25317|709
SWLTAPSASRVR
>ENST00000341594.9|SNV-233497-A-G|3
EFESEVENK
>ENST00000472789.1|SNV-38424-C-A|4
MTDVAGNTEEER
>FUSION-ENST00000540401.5:319406-ENST00000652379.1:25317|311
WRTEDPLPGAAR
>FUSION-ENST00000540401.5:319406-ENST00000652379.1:25317|749
WVGDLGCVPPGALVD
>ENST00000498843.5|SNV-47651-C-T|11
MYMQQQAPGK
>FUSION-ENST00000540401.5:319406-ENST00000652379.1:25317|913
VRLRDLGFLMAK
>ENST00000471841.6|SNV-30657-G-T|4
SELNKHIEDCMGR
>FUSION-ENST00000540401.5:319406-ENST00000652379.1:25317|1268
ALYTERSGSR
>FUSION-ENST00000540401.5:319406-ENST00000652379.1:25317|643
SGLTDGSSTLGLVVVGDFPDSPQM
>ENST00000528180.5|SNV-32315-A-G|1
IKPSESNVTVLGRFDYSQCDIWYMR
>FUSION-ENST00000540401.5:319406-ENST00000652379.1:25317|833
VTVARTSPETLEISPLR
>FUSION-ENST00000540401.5:319406-ENST00000652379.1:25317|919
MTDGVSYQCSFVNR
>ENST00000378079.3|SNV-22271-G-A|2
IQMAVCSKPGNAQKLELR
>ENST00000264381.8|SNV-51237-T-A|5
STEQKYLTLNTETTR
>ENST00000625937.2|SNV-1939-G-T|5
MLSCMTK
>FUSION-ENST00000540401.5:319406-ENST00000652379.1:25317|14
MGFGVLSCCPRWSR
>ENST00000340487.5|MNV-5333-ACT-A|1
IHTANKLLI
>ENST00000621158.5|SNV-38662-G-T|2
LQTLFTNK
>FUSION-ENST00000540401.5:319406-ENST00000652379.1:25317|57
DLLSPGGRG
>FUSION-ENST00000540401.5:319406-ENST00000652379.1:25317|538
SESAFWAAGLLLTRCPLATCR
>FUSION-ENST00000540401.5:319406-ENST00000652379.1:25317|498
MRAGLWPTGDPASRPR
>ENST00000616540.5|SNV-1214-T-C|3
EAGGAEHRTESSGNK
>ENST00000391975.5|SNV-60664-A-T|6
EGIEKARHEVLLISAEQVK
>FUSION-ENST00000540401.5:319406-ENST00000652379.1:25317|628
MLLRLVSNSRPPVMRPPRPLEVLG
>FUSION-ENST00000540401.5:319406-ENST00000652379.1:25317|1021
YDPLNNIFANQK
>ENST00000504022.1|INDEL-131787-A-AA|4
TEKNKPENSK
>ENST00000475265.5|SNV-4041-G-A|5
MTAEVPQALILPTAPRPPEHWR
>FUSION-ENST00000540401.5:319406-ENST00000652379.1:25317|448
RGAAGPPSCLWRWDPAAVFSWWPGR
>ENST00000475155.1|SNV-53679-C-T|4
SGEASAPLPIRQPNSGLYKK
>ENST00000617084.1|SNV-413168-G-A|3
CSCLPGKVAGTTRNRPSCIDGAII
>FUSION-ENST00000540401.5:319406-ENST00000652379.1:25317|229
LWWRSVAVLTCKSVVRPGYR
>FUSION-ENST00000540401.5:319406-ENST00000652379.1:25317|70
SASDPSHPHYLR
>ENST00000467088.1|SNV-113705-G-T|4
MYQQSYDGEKVKFLGLFMFVGFIT
>FUSION-ENST00000540401.5:319406-ENST00000652379.1:25317|1197
LSLFLSVSHCLSLSLSR
>FUSION-ENST00000540401.5:319406-ENST00000652379.1:25317|582
AATRGDPPR
>ENST00000381556.6|INDEL-7072-A-AA|4
GQGCCLPAPSAPRGHPPPQVPCR
>FUSION-ENST00000540401.5:319406-ENST00000652379.1:25317|973
HLPGFKR
>ENST00000403437.2|SNV-27642-G-T|1
SSKIAEQELLDASER
>ENST00000357006.8|SNV-5945-G-A|4
HERVHSNERPFACHMCNKAFK
>FUSION-ENST00000540401.5:319406-ENST00000652379.1:25317|64
MYILPPFLHSLFINNFR
>ENST00000625937.2|SNV-1939-G-T|3
LSCMTKTK
>FUSION-ENST00000540401.5:319406-ENST00000652379.1:25317|1047
PEEFSQCASAR
>ENST00000641955.1|SNV-232-G-A|4
MTDGGGCISPTGPRRPPR
>FUSION-ENST00000540401.5:319406-ENST00000652379.1:25317|1533
VDWQPQHCK
>FUSION-ENST00000540401.5:319406-ENST00000652379.1:25317|54
MLPTLVSNSCPQAIR
>ENST00000470710.1|SNV-60664-A-T|5
MKSYSSLPSRSNVLWR
>FUSION-ENST00000540401.5:319406-ENST00000652379.1:25317|629
LLRLVSNSRPPVMR
>FUSION-ENST00000562595.5:5147-ENST00000572365.1:24579|2
QLFPNSQNEDLGAIDIEGLK
>FUSION-ENST00000540401.5:319406-ENST00000652379.1:25317|703
MTGVSHRARPVDSFRFFISFVSTR
>FUSION-ENST00000540401.5:319406-ENST00000652379.1:25317|233
VNYAWAGRSQRK
>ENST00000370105.7|MNV-35640-CC-C|13
EMLSLFSIQK
>FUSION-ENST00000540401.5:319406-ENST00000652379.1:25317|312
MWRTEDPLPGAAR
>ENST00000444310.4|SNV-18292-C-T|3
MVALQWEVASLQNK
>FUSION-ENST00000540401.5:319406-ENST00000652379.1:25317|160
MASVALGRSKGSR
>FUSION-ENST00000540401.5:319406-ENST00000652379.1:25317|246
GPCLGKRR
>FUSION-ENST00000540401.5:319406-ENST00000652379.1:25317|525
LAGRAPA
>FUSION-ENST00000540401.5:319406-ENST00000652379.1:25317|1011
SPQRSPYLTK
>FUSION-ENST00000540401.5:319406-ENST00000652379.1:25317|612
CRCLCYTNKYTSLYK
>ENST00000333003.10|SNV-15997-T-A|1
STGQLDSGMFMNIHPSGVK
>FUSION-ENST00000540401.5:319406-ENST00000652379.1:25317|964
MSTVRMVLR
>FUSION-ENST00000540401.5:319406-ENST00000652379.1:25317|284
GGIPRPLQSAEGAPPARLAR
>FUSION-ENST00000540401.5:319406-ENST00000652379.1:25317|1123
WIPLHWPEASEVHHRHQPSPSASL
>ENST00000586103.5|SNV-27066-C-T|1
LLLFAGRSK
>FUSION-ENST00000540401.5:319406-ENST00000652379.1:25317|1519
VEVISNF
>ENST00000672277.1|SNV-329755-C-T|6
LALQEAARK
>ENST00000498843.5|SNV-47651-C-T|3
QQQAPGKNFQQAVQSALTK
>ENST00000357783.6|SNV-55342-C-T|1
LVDVVVSSVFLLTLSIAFICCAQVK
>ENST00000513201.1|SNV-180103-C-A|SNV-180101-T-A|3
TNSSADNEECR
>FUSION-ENST00000540401.5:319406-ENST00000652379.1:25317|1324
EAGVEELLEPGRR
>FUSION-ENST00000540401.5:319406-ENST00000652379.1:25317|66
TTTPADFYVVSHVFR
>FUSION-ENST00000540401.5:319406-ENST00000652379.1:25317|626
LVSNSRPPVMR
>ENST00000216373.10|INDEL-91636-T-TT|3
SINPPCVPFFWNIFNKYSEDR
>ENST00000560820.1|SNV-203979-C-T|4
RVFLVFQWKK
>FUSION-ENST00000540401.5:319406-ENST00000652379.1:25317|1222
SVSFSVSLSDTPVPGR
>FUSION-ENST00000540401.5:319406-ENST00000652379.1:25317|1269
MALYTERSGSR
>FUSION-ENST00000540401.5:319406-ENST00000652379.1:25317|398
RPIRTSALSTFDGSRR
>FUSION-ENST00000540401.5:319406-ENST00000652379.1:25317|765
AGGSRGGQTNR
>FUSION-ENST00000536154.5:319406-ENST00000652379.1:25317|1
ISQASSHVSR
>FUSION-ENST00000540401.5:319406-ENST00000652379.1:25317|562
ACGPRGR
>FUSION-ENST00000540401.5:319406-ENST00000652379.1:25317|416
SAPLRPRPGGGRR
>FUSION-ENST00000540401.5:319406-ENST00000652379.1:25317|659
FRDGVSEARPPWLPRQPR
>FUSION-ENST00000540401.5:319406-ENST00000652379.1:25317|639
LTAPSASQVQAILLPQPPD
>FUSION-ENST00000540401.5:319406-ENST00000652379.1:25317|949
HKHHLDPLR
>FUSION-ENST00000540401.5:319406-ENST00000652379.1:25317|620
VNTYRLYGNR
>ENST00000274030.10|SNV-61106-C-G|7
ERGDCTSLQRQHHLEGFR
>ENST00000397899.7|SNV-114233-A-G|1
GRARPPEPLSSKPPLPR
>ENST00000419735.7|SNV-237066-G-T|6
LSEREFDPNKHCVVLDPETK
>ENST00000530755.5|SNV-96-C-T|5
MATFPQK
>ENST00000467088.1|SNV-113705-G-T|5
YQQSYDGEKVK
>ENST00000672277.1|SNV-329755-C-T|10
RQFIAARLALQEAAR
>FUSION-ENST00000540401.5:319406-ENST00000652379.1:25317|883
MGFHCGSQDGLDLLTP
>FUSION-ENST00000540401.5:319406-ENST00000652379.1:25317|1167
RLQGAEIAPLHYGPGCR
>FUSION-ENST00000540401.5:319406-ENST00000652379.1:25317|757
VKPRLYSQYTTLAGR
>FUSION-ENST00000540401.5:319406-ENST00000652379.1:25317|1075
LLGARPSSAKVQR
>FUSION-ENST00000540401.5:319406-ENST00000652379.1:25317|267
SEGTGDGLR
>FUSION-ENST00000540401.5:319406-ENST00000652379.1:25317|608
YTSLYKEGIVDK
>FUSION-ENST00000540401.5:319406-ENST00000652379.1:25317|378
LLAECPAGPEAFTLKK
>ENST00000573723.1|INDEL-7072-A-AA|12
DHRDTLHCAAAPGEWSSR
>FUSION-ENST00000540401.5:319406-ENST00000652379.1:25317|118
GRAPWNGFAPREGPVPWK
>ENST00000560820.1|SNV-203979-C-T|7
MSVSRRVFLVFQWK
>ENST00000374583.1|SNV-3108-G-T|4
DKLDPFPAAR
>FUSION-ENST00000540401.5:319406-ENST00000652379.1:25317|540
YIFRSESAFWAAGLLLTRCPLATCR
>FUSION-ENST00000540401.5:319406-ENST00000652379.1:25317|1438
KMIWAGHASSR
>FUSION-ENST00000540401.5:319406-ENST00000652379.1:25317|1482
EAPCLLGPKRPSWK
>ENST00000400588.5|SNV-45424-G-T|3
VDYVQVDLEKTQALHKTMHEQMCLR
>FUSION-ENST00000540401.5:319406-ENST00000652379.1:25317|1297
GEKRGER
>FUSION-ENST00000540401.5:319406-ENST00000652379.1:25317|1030
TKERLSILWLE
>FUSION-ENST00000329321.4:1094-ENST00000623058.3:28216|2
QTIIFLK
>FUSION-ENST00000540401.5:319406-ENST00000652379.1:25317|743
GGGLRLRPPRSPGR
>FUSION-ENST00000329321.4:454-ENST00000623058.3:28216|16
GYLQKEVTDHMSTFK
>ENST00000381312.6|SNV-374226-G-A|2
LLCRALDLVGPTPTTPAAPGER
>FUSION-ENST00000540401.5:319406-ENST00000652379.1:25317|820
PCHRQAGR
>FUSION-ENST00000540401.5:319406-ENST00000652379.1:25317|86
QNSPSVGLFTH
>ENST00000370105.7|MNV-35640-CC-C|10
MEMLSLFSIQKIAQNLKASMDFEHR
>ENST00000381556.6|INDEL-7072-A-AA|7
RGQGCCLPAPSAPR
>FUSION-ENST00000540401.5:319406-ENST00000652379.1:25317|376
LLAECPAGPEAFTLKKLECSK
>FUSION-ENST00000540401.5:319406-ENST00000652379.1:25317|1175
MPAPREAEAGESLEPGK
>FUSION-ENST00000540401.5:319406-ENST00000652379.1:25317|925
SSLQSLFKTYVS
>FUSION-ENST00000540401.5:319406-ENST00000652379.1:25317|1460
CHVWLISYF
>ENST00000282878.6|INDEL-268951-G-GT|1
GQHLGEQLGFEFF
>ENST00000491627.1|MNV-57305-GA-G|8
MEIVANGTSAMEKSSTLWTSWST
>FUSION-ENST00000540401.5:319406-ENST00000652379.1:25317|223
SVVRPGYRGERLIEPSSSWFPPK
>FUSION-ENST00000540401.5:319406-ENST00000652379.1:25317|186
ARVVCVGGR
>FUSION-ENST00000540401.5:319406-ENST00000652379.1:25317|774
MTGVSHRPRPIYLFINFESRL
>FUSION-ENST00000540401.5:319406-ENST00000652379.1:25317|1315
SQSCTCMLERQIKVR
>FUSION-ENST00000540401.5:319406-ENST00000652379.1:25317|350
MPTGDAAALFP
>FUSION-ENST00000540401.5:319406-ENST00000652379.1:25317|985
MYVFIFFNLFLLRR
>FUSION-ENST00000540401.5:319406-ENST00000652379.1:25317|198
NEIPTVPTYYPAKPQPRERAWR
>FUSION-ENST00000540401.5:319406-ENST00000652379.1:25317|486
CRPGSGSLTHPGAAGK
>FUSION-ENST00000540401.5:319406-ENST00000652379.1:25317|1342
EPLRLDSGE
>FUSION-ENST00000540401.5:319406-ENST00000652379.1:25317|667
VSFLPVCLLK
>ENST00000334133.9|SNV-20256-T-A|2
RPQVETKIEVSYEYR
>FUSION-ENST00000540401.5:319406-ENST00000652379.1:25317|1337
PSVALGFSPFGSFDRR
>ENST00000423312.6|SNV-40532-A-G|2
EAPTQGLACVSARLR
>FUSION-ENST00000540401.5:319406-ENST00000652379.1:25317|424
AVLSWWSDLSG
>FUSION-ENST00000540401.5:319406-ENST00000652379.1:25317|548
WWRFWGQVSVSR
>ENST00000392550.8|SNV-43988-C-T|1
VFLIDTDPNENFSAQGEDEWPPLRK
>FUSION-ENST00000540401.5:319406-ENST00000652379.1:25317|959
MLNLFRSYGSSCSQWDSIR
>FUSION-ENST00000540401.5:319406-ENST00000652379.1:25317|989
DNYSVCK
>ENST00000403437.2|SNV-27642-G-T|3
RANLLQAEIEELWATLEQTERSSK
>ENST00000334133.9|SNV-20256-T-A|1
IEVSYEYR
>FUSION-ENST00000540401.5:319406-ENST00000652379.1:25317|294
TLKREFK
>FUSION-ENST00000540401.5:319406-ENST00000652379.1:25317|1443
IYLCTYFQTESR
>ENST00000274030.10|SNV-61106-C-G|5
GDCTSLQRQHHLEGFR
>ENST00000513201.1|SNV-180101-T-A|5
ERRNTNSSADNEECR
>FUSION-ENST00000540401.5:319406-ENST00000652379.1:25317|870
DTRGKDFNEGSFGHILILW
>ENST00000381884.9|SNV-30129-G-A|2
SQIQMLVKENTDLR
>FUSION-ENST00000540401.5:319406-ENST00000652379.1:25317|172
GCGVLPPPPPPR
>FUSION-ENST00000540401.5:319406-ENST00000652379.1:25317|369
RDGRGHSYCAAR
>ENST00000573723.1|INDEL-7072-A-AA|2
GGLGQITTVRAGTEKGK
>ENST00000513201.1|SNV-180101-T-A|1
NTNSSADNEECRVPTQK
>FUSION-ENST00000540401.5:319406-ENST00000652379.1:25317|127
GVGFRSPNPEWR
>FUSION-ENST00000540401.5:319406-ENST00000652379.1:25317|101
SRAGPYPYPQQVSKVNSLWHVGTM
>ENST00000380448.5|SNV-17625-G-A|1
QTPALIALHYQLQRGVVVLAK
>ENST00000617084.1|SNV-413168-G-A|1
NRPSCIDGAII
>ENST00000575542.5|SNV-416651-C-T|1
RPHCECERQWRCAHL
>FUSION-ENST00000540401.5:319406-ENST00000652379.1:25317|968
DGVSPCRPGWSR
>ENST00000513201.1|SNV-180103-C-A|1
EGTALNKFLRR
>FUSION-ENST00000540401.5:319406-ENST00000652379.1:25317|1328
MESGAVGQAPVTPATR
>FUSION-ENST00000540401.5:319406-ENST00000652379.1:25317|1463
TVLFLGVG
>ENST00000498843.5|SNV-47651-C-T|1
QQQAPGKNFQQAVQSALTKTHTR
>ENST00000475155.1|SNV-53679-C-T|11
MDVTMSGEASAPLPIRQPNSGLYK
>FUSION-ENST00000540401.5:319406-ENST00000652379.1:25317|873
KPVSFCNFFFFFFFLRR
>ENST00000625937.2|SNV-1939-G-T|7
MGQAMLSCMTKTKVR
>FUSION-ENST00000540401.5:319406-ENST00000652379.1:25317|1162
VSETRSLNK
>ENST00000332180.10|SNV-59597-G-C|2
EEETKTSNGDLSDSTVSADPLVK
>FUSION-ENST00000540401.5:319406-ENST00000652379.1:25317|576
VPGSGPR
>FUSION-ENST00000540401.5:319406-ENST00000652379.1:25317|1511
AALGSPHPPPPR
>ENST00000306801.8|SNV-400929-C-T|3
NPGVPSVVKFHPFTSCIAVADK
>FUSION-ENST00000540401.5:319406-ENST00000652379.1:25317|43
GLFSNFYDYYYCRR
>FUSION-ENST00000540401.5:319406-ENST00000652379.1:25317|67
LQARTTTPADFYVVSHVFRR
>FUSION-ENST00000540401.5:319406-ENST00000652379.1:25317|1495
MSISRKMEK
>ENST00000472910.5|SNV-237066-G-T|1
ENLTQINTV
>ENST00000643448.1|SNV-35260-G-T|4
ELFRLLEDFVDVIGFRMK
>FUSION-ENST00000540401.5:319406-ENST00000652379.1:25317|1187
MPLSPPPPKMK
>FUSION-ENST00000540401.5:319406-ENST00000652379.1:25317|181
MALERRAHTRPSPAVESGR
>FUSION-ENST00000540401.5:319406-ENST00000652379.1:25317|1264
LSSRGQEFETSPANVVKPPSLLK
>FUSION-ENST00000540401.5:319406-ENST00000652379.1:25317|746
MGGGLRLRPPR
>FUSION-ENST00000540401.5:319406-ENST00000652379.1:25317|859
DPPALGLPKVR
>ENST00000459850.5|SNV-19904-A-G|4
ITVRTESSQSVKDVVR
>FUSION-ENST00000540401.5:319406-ENST00000652379.1:25317|1240
EKALYCYWAR
>ENST00000504022.1|INDEL-131787-A-AA|6
SLLVVAKKTEK
>ENST00000381556.6|INDEL-7072-A-AA|6
RGQGCCLPAPSAPRGHPPPQVPCR
>FUSION-ENST00000540401.5:319406-ENST00000652379.1:25317|818
QAGRQAGR
>ENST00000562220.2|SNV-1208-G-A|2
GNPPMVGHCTVLVELLDENDNSPK
>ENST00000357006.8|SNV-5945-G-A|2
VHSNERPFACHMCNKAFK
>FUSION-ENST00000540401.5:319406-ENST00000652379.1:25317|543
VAWAGGVVGDATSRPRGRYIFR
>FUSION-ENST00000540401.5:319406-ENST00000652379.1:25317|1033
AGSFFFFFFFFFFFFFFW
>FUSION-ENST00000540401.5:319406-ENST00000652379.1:25317|944
EFSGRIESQYR
>FUSION-ENST00000540401.5:319406-ENST00000652379.1:25317|126
GVGFRSPNPEWRR
>FUSION-ENST00000540401.5:319406-ENST00000652379.1:25317|147
GQSVLRDGRAPFR
>FUSION-ENST00000540401.5:319406-ENST00000652379.1:25317|1034
MAGSFFFFFFFFFFFFFFW
>FUSION-ENST00000540401.5:319406-ENST00000652379.1:25317|203
MNEIPTVPTYYPAKPQPR
>ENST00000332180.10|SNV-59597-G-C|1
TSNGDLSDSTVSADPLVK
>ENST00000374466.4|SNV-45069-T-C|3
EEIETHLHKQAHR
>FUSION-ENST00000540401.5:319406-ENST00000652379.1:25317|1205
RGAFSDFSLGHVWRPYFSYFPDK
>ENST00000461232.1|SNV-23407-G-A|5
LSGSLFSGAQALGMGR
>ENST00000334889.4|SNV-4997-G-A|3
FPLDEANPR
>FUSION-ENST00000540401.5:319406-ENST00000652379.1:25317|115
APWNGFAPREGPVPWKASR
>FUSION-ENST00000540401.5:319406-ENST00000652379.1:25317|1333
NPTQRLAAAED
>FUSION-ENST00000540401.5:319406-ENST00000652379.1:25317|1407
ALFPSWSWS
>ENST00000409978.6|SNV-70626-G-T|6
SLKEFPRAPPADGLAPR
>ENST00000329321.4|SNV-228575-C-T|3
VHAYSTTDSAR
>ENST00000507379.5|MNV-131361-GT-G|4
SNHILDSRNVFLHTGHGEPMVQK
>FUSION-ENST00000540401.5:319406-ENST00000652379.1:25317|407
PTGADPLRGGDACIYQIK
>FUSION-ENST00000540401.5:319406-ENST00000652379.1:25317|1379
ERQLQEENK
>ENST00000228799.7|SNV-10179-G-A|4
LLWSVQVDHQLFALEKLDVTGNR
>ENST00000468888.6|SNV-96104-G-T|3
IRSLLVSGAAQYDCFFQHLR
>ENST00000526587.2|SNV-9058-T-C|5
LGNQWFSFPEPEALVGKLNRSSGNK
>FUSION-ENST00000540401.5:319406-ENST00000652379.1:25317|768
WLKPVIPSLWEAK
>ENST00000285071.9|SNV-13235-A-G|6
IYLINSWPFLLGKVRGVIDELQGK
>ENST00000575542.5|SNV-416651-C-T|2
RPHCECERQWR
>FUSION-ENST00000540401.5:319406-ENST00000652379.1:25317|305
MQPKAGGK
>ENST00000551956.2|SNV-458-C-T|1
VWTEEREQIKLLNNK
>FUSION-ENST00000540401.5:319406-ENST00000652379.1:25317|1277
SQSCSCMLERQIK
>ENST00000462085.1|SNV-20250-A-G|2
PWLPPPSRMGSVPGW
>FUSION-ENST00000540401.5:319406-ENST00000652379.1:25317|1490
MKEINTKTESTV
>FUSION-ENST00000540401.5:319406-ENST00000652379.1:25317|465
MDENHERRWCGR
>FUSION-ENST00000540401.5:319406-ENST00000652379.1:25317|999
LFLSSLPSTSCPHHHFGARR
>FUSION-ENST00000540401.5:319406-ENST00000652379.1:25317|567
VPVRSRR
>ENST00000340058.6|SNV-47851-G-A|1
QKPDKRPVFADISKDLEK
>ENST00000621158.5|SNV-38662-G-T|1
LQTLFTNKISRPYK
>FUSION-ENST00000540401.5:319406-ENST00000652379.1:25317|683
SIKKGSSIK
>ENST00000562269.1|SNV-7110-C-T|5
RPARGSLPEQPCIK
>ENST00000375991.9|SNV-11013-G-A|1
VGVQTRGCNGLSYTLEYTKTK
>ENST00000478136.6|SNV-413168-G-A|2
VAGTTRNRPSCIDASIVIGK
>ENST00000452085.7|SNV-182892-A-G|2
DLLDFADVAYEKHK
>ENST00000371959.7|SNV-61253-C-G|2
DCSSQTER
>ENST00000381884.9|SNV-30129-G-A|3
SQIQMLVK
>FUSION-ENST00000540401.5:319406-ENST00000652379.1:25317|535
CPLATCRWR
>FUSION-ENST00000540401.5:319406-ENST00000652379.1:25317|188
TLLSLTLVWHGEET
>FUSION-ENST00000540401.5:319406-ENST00000652379.1:25317|591
MWGRGCR
>FUSION-ENST00000540401.5:319406-ENST00000652379.1:25317|56
MLFLMFSVGR
>ENST00000573723.1|INDEL-7072-A-AA|6
AASEGSSQKGGLGQITTVR
>FUSION-ENST00000540401.5:319406-ENST00000652379.1:25317|1316
MSQSCTCMLERQIKVR
>FUSION-ENST00000540401.5:319406-ENST00000652379.1:25317|1087
MDTSALARGLR
>FUSION-ENST00000540401.5:319406-ENST00000652379.1:25317|97
MDERDSHCPYLLSSETTAK
>FUSION-ENST00000540401.5:319406-ENST00000652379.1:25317|918
TDGVSYQCSFVNR
>FUSION-ENST00000540401.5:319406-ENST00000652379.1:25317|775
TGVSHRPRPIYLFINFESR
>FUSION-ENST00000540401.5:319406-ENST00000652379.1:25317|1
IIIIVGVISRVEVISNF
>FUSION-ENST00000540401.5:319406-ENST00000652379.1:25317|776
MTGVSHRPRPIYLFINFESR
>FUSION-ENST00000540401.5:319406-ENST00000652379.1:25317|1457
GRNSSIDTADLHLWNPQSSTHKTGD
>FUSION-ENST00000540401.5:319406-ENST00000652379.1:25317|1526
SPRMPSFPSVCLQLPQA
>ENST00000315948.11|INDEL-10151-T-TT|1
VNNLISDQDFFCP
>FUSION-ENST00000540401.5:319406-ENST00000652379.1:25317|1257
GERGERGGER
>FUSION-ENST00000540401.5:319406-ENST00000652379.1:25317|29
QTASFLFR
>FUSION-ENST00000540401.5:319406-ENST00000652379.1:25317|112
EGPVPWKASRFR
>ENST00000361488.7|SNV-151919-A-T|3
AKYVKSQVVINAK
>FUSION-ENST00000540401.5:319406-ENST00000652379.1:25317|337
PLDVRGCTR
>ENST00000400588.5|SNV-45424-G-T|1
TQALHKTMHEQMCLRQSSEPPR
>FUSION-ENST00000540401.5:319406-ENST00000652379.1:25317|120
HLVYVLG
>ENST00000470071.1|SNV-228575-C-T|8
TCVLHHR
>ENST00000651222.1|SNV-103538-A-T|3
QYVDGQWK
>ENST00000469762.5|MNV-14249-AT-A|1
AIYYQMK
>FUSION-ENST00000540401.5:319406-ENST00000652379.1:25317|117
APWNGFAPR
>ENST00000641955.1|SNV-232-G-A|1
TDGGGCISPTGPRRPPRLPTQACR
>ENST00000311485.8|SNV-4359-G-T|2
GILESEKHQYIIHGGK
>ENST00000526587.2|SNV-9058-T-C|3
LNRSSGNKAGQVWAPEGSTAFK
>FUSION-ENST00000540401.5:319406-ENST00000652379.1:25317|1312
LERQIKVR
>FUSION-ENST00000540401.5:319406-ENST00000652379.1:25317|600
QTTTTCISALNTLAYGK
>FUSION-ENST00000540401.5:319406-ENST00000652379.1:25317|664
NGVFQKFTLCIYVF
>FUSION-ENST00000540401.5:319406-ENST00000652379.1:25317|426
APPGVEPAA
>FUSION-ENST00000540401.5:319406-ENST00000652379.1:25317|974
LECDGVISAHCNRHLPGFKR
>FUSION-ENST00000540401.5:319406-ENST00000652379.1:25317|769
GPARWLKPVIPSLWEAKAGGSR
>ENST00000544123.5|SNV-233540-T-C|2
AALEQEETAAASR
>FUSION-ENST00000540401.5:319406-ENST00000652379.1:25317|1317
SQSCTCMLERQIK
>FUSION-ENST00000540401.5:319406-ENST00000652379.1:25317|455
GGSRWGPR
>FUSION-ENST00000540401.5:319406-ENST00000652379.1:25317|730
NPVSIENTKLAGRGGTCL
>ENST00000381556.6|INDEL-7072-A-AA|10
HPFSFPLEKPGPR
>FUSION-ENST00000540401.5:319406-ENST00000652379.1:25317|506
APGAPCVAAMVAFLGTGVRVARR
>FUSION-ENST00000540401.5:319406-ENST00000652379.1:25317|400
RRPIRTSALSTFDGSR
>ENST00000534099.5|SNV-78483-G-A|4
KVFLLTGRK
>FUSION-ENST00000540401.5:319406-ENST00000652379.1:25317|1430
IWAGHASSRLSLR
>FUSION-ENST00000540401.5:319406-ENST00000652379.1:25317|322
SLPFVHTARR
>ENST00000370105.7|MNV-35640-CC-C|5
LSLFSIQKIAQNLK
>FUSION-ENST00000540401.5:319406-ENST00000652379.1:25317|505
MVAFLGTGVR
>FUSION-ENST00000540401.5:319406-ENST00000652379.1:25317|1216
MVLYTER
>FUSION-ENST00000540401.5:319406-ENST00000652379.1:25317|795
NLGRQLLASR
>ENST00000525724.5|SNV-6051-G-A|3
PPTLIRTNRFTASFQGIVDAYGMGR
>FUSION-ENST00000540401.5:319406-ENST00000652379.1:25317|737
MPVIPSLWDAEVDASPEVGSWR
>FUSION-ENST00000540401.5:319406-ENST00000652379.1:25317|1400
MPLSPPPPPPK
>FUSION-ENST00000540401.5:319406-ENST00000652379.1:25317|745
GGGLRLRPPR
>FUSION-ENST00000540401.5:319406-ENST00000652379.1:25317|1089
MDTSALAR
>ENST00000469416.1|SNV-6952-G-T|1
LENYWNLVSVGKDGLLLKIER
>ENST00000329321.4|SNV-228575-C-T|5
LRVHAYSTTDSAR
>ENST00000575542.5|SNV-416651-C-T|3
RPHCECER
>FUSION-ENST00000540401.5:319406-ENST00000652379.1:25317|214
KPGSLAWSR
>FUSION-ENST00000540401.5:319406-ENST00000652379.1:25317|107
RPVSSRWPLKIR
>FUSION-ENST00000540401.5:319406-ENST00000652379.1:25317|799
LAGVLKLILNR
>FUSION-ENST00000540401.5:319406-ENST00000652379.1:25317|141
DGRWPPLPSADRK
>ENST00000260228.3|SNV-129-G-A|2
NNYHLAQAYLDK
>FUSION-ENST00000540401.5:319406-ENST00000652379.1:25317|1134
VGKRAGLQL
>ENST00000408890.6|SNV-520-G-A|2
SPGQRARPTGRPAAQELLDPCTR
>FUSION-ENST00000540401.5:319406-ENST00000652379.1:25317|1439
IYLCTYFQTESRSGRGEAR
>ENST00000573723.1|INDEL-7072-A-AA|10
DTLHCAAAPGEWSSRVPHGTCRPK
>FUSION-ENST00000540401.5:319406-ENST00000652379.1:25317|415
SAPLRPRPGGGRRR
>FUSION-ENST00000540401.5:319406-ENST00000652379.1:25317|68
LQARTTTPADFYVVSHVFR
>ENST00000461232.1|SNV-23407-G-A|4
MLSGSLFSGAQALGMGRLR
>FUSION-ENST00000540401.5:319406-ENST00000652379.1:25317|697
LLICINVNVSVR
>FUSION-ENST00000540401.5:319406-ENST00000652379.1:25317|478
SARWPAGRPPLPGGSS
>FUSION-ENST00000540401.5:319406-ENST00000652379.1:25317|113
EGPVPWKASR
>ENST00000265970.11|SNV-72987-A-C|2
INQLTAAIYDLLR
>FUSION-ENST00000540401.5:319406-ENST00000652379.1:25317|135
MCCCHGNPAQYER
>ENST00000397826.7|SNV-27073-C-T|2
RWRATVVVGDLHPLR
>FUSION-ENST00000540401.5:319406-ENST00000652379.1:25317|634
LVSHSQPQVVR
>FUSION-ENST00000540401.5:319406-ENST00000652379.1:25317|443
WDPAAVFSWWPGRA
>ENST00000453890.5|SNV-208078-A-T|3
GVNGSHRGQIFWK
>FUSION-ENST00000540401.5:319406-ENST00000652379.1:25317|572
AGPRSLCRDPFWR
>FUSION-ENST00000540401.5:319406-ENST00000652379.1:25317|1339
PSVALGFSPFGSFDR
>FUSION-ENST00000540401.5:319406-ENST00000652379.1:25317|1129
DARDSAK
>FUSION-ENST00000540401.5:319406-ENST00000652379.1:25317|382
GEYGCKAET
>FUSION-ENST00000540401.5:319406-ENST00000652379.1:25317|458
VGFVAAVAPGPPVAGPRGSRGGSR
>FUSION-ENST00000540401.5:319406-ENST00000652379.1:25317|1025
MRYDPLNNIFANQK
>ENST00000453890.5|SNV-208078-A-T|2
GQIFWKIDASSYFVEPETK
>ENST00000506538.6|INDEL-12526-C-CA|3
INQPNEKCTLYSNCRTDISP
>FUSION-ENST00000540401.5:319406-ENST00000652379.1:25317|1486
LSLPKCWDDWREAPCLLGPK
>ENST00000589042.5|SNV-163156-C-G|3
TKPKVAKVPEPPK
>FUSION-ENST00000540401.5:319406-ENST00000652379.1:25317|1437
KMIWAGHASSRLSLR
>ENST00000305632.11|SNV-7547-A-T|1
AFDLKGHSAAVHSFAFSNDSRR
>FUSION-ENST00000540401.5:319406-ENST00000652379.1:25317|501
MVAFLGTGVRVARR
>ENST00000616094.1|SNV-38662-G-T|2
LCSPTRSPDLTR
>ENST00000424728.6|SNV-58493-A-G|4
DNEKSLLRMQDR
>ENST00000435614.5|SNV-28100-C-G|3
EKVQELCRHIEAER
>ENST00000625937.2|SNV-1939-G-T|9
MGQAMLSCMTKTK
>FUSION-ENST00000540401.5:319406-ENST00000652379.1:25317|671
CVNERAYVVISVFFLPLLR
>ENST00000506538.6|INDEL-12526-C-CA|6
KINQPNEKCTLYSNCR
>FUSION-ENST00000540401.5:319406-ENST00000652379.1:25317|270
GERRSEGTGDGLR
>FUSION-ENST00000540401.5:319406-ENST00000652379.1:25317|51
LPASAAHTAAITGVRR
>FUSION-ENST00000540401.5:319406-ENST00000652379.1:25317|1161
VSETRSLNKYGN
>ENST00000461003.5|SNV-20297-C-G|2
EVQPQVPWQTQAQTTWLLPWR
>ENST00000639389.1|SNV-124505-C-A|5
SGIDDMTDSDSCLSR
>FUSION-ENST00000540401.5:319406-ENST00000652379.1:25317|1283
TCPLCRR
>ENST00000562220.2|SNV-1208-G-A|1
VIVTSLSLPVK
>ENST00000354624.6|SNV-29976-G-A|1
FLTLDLGGTNFRVLLVKIR
>FUSION-ENST00000540401.5:319406-ENST00000652379.1:25317|185
ARVVCVGGRR
>FUSION-ENST00000540401.5:319406-ENST00000652379.1:25317|867
GKDFNEGSFGHILILW
>ENST00000262457.7|INDEL-201410-C-CA|1
LCSGELA
>ENST00000488176.1|MNV-35640-CC-C|1
YLPLSDVNFSHIWI
>FUSION-ENST00000540401.5:319406-ENST00000652379.1:25317|957
MCLLIHEYK
>FUSION-ENST00000540401.5:319406-ENST00000652379.1:25317|1276
MSQSCSCMLERQIKVR
>FUSION-ENST00000540401.5:319406-ENST00000652379.1:25317|637
LVRLVSHSQPQVVR
>FUSION-ENST00000540401.5:319406-ENST00000652379.1:25317|701
ARPVDSFR
>FUSION-ENST00000540401.5:319406-ENST00000652379.1:25317|9
WSRTPVLKQSACLPRPPTLLLLQA
>ENST00000370105.7|MNV-35640-CC-C|15
EMEMLSLFSIQKIAQNLK
>ENST00000459850.5|SNV-19904-A-G|6
ITVRTESSQSVK
>ENST00000340058.6|SNV-47851-G-A|4
LMLQCWKQKPDK
>FUSION-ENST00000540401.5:319406-ENST00000652379.1:25317|644
VFNPRGLFR
>FUSION-ENST00000540401.5:319406-ENST00000652379.1:25317|791
TLSRGVPWSVYHR
>FUSION-ENST00000540401.5:319406-ENST00000652379.1:25317|468
MDENHER
>ENST00000370630.6|SNV-3846-A-G|3
YGSELMCYAHSK
>FUSION-ENST00000540401.5:319406-ENST00000652379.1:25317|1393
TGGRHHACLAQR
>FUSION-ENST00000540401.5:319406-ENST00000652379.1:25317|1537
LGSDWTTPDR
>FUSION-ENST00000540401.5:319406-ENST00000652379.1:25317|875
KPVSFCNFFFFFFFLR
>ENST00000341594.9|SNV-233497-A-G|1
EFESEVENKALRLEELHSK
>FUSION-ENST00000540401.5:319406-ENST00000652379.1:25317|928
MSSLQSLFK
>FUSION-ENST00000540401.5:319406-ENST00000652379.1:25317|932
ATSFGGCQSVVE
>FUSION-ENST00000540401.5:319406-ENST00000652379.1:25317|440
RAASGKPK
>ENST00000639389.1|SNV-124505-C-A|4
MSGIDDMTDSDSCLSRK
>FUSION-ENST00000540401.5:319406-ENST00000652379.1:25317|523
LPAPALETR
>ENST00000573723.1|INDEL-7072-A-AA|11
DTLHCAAAPGEWSSR
>FUSION-ENST00000540401.5:319406-ENST00000652379.1:25317|662
MFRDGVSEARPPWLPR
>ENST00000452085.7|SNV-182892-A-G|1
DLLDFADVAYEKHKNGGLIK
>FUSION-ENST00000540401.5:319406-ENST00000652379.1:25317|258
IRSGGDGR
>ENST00000487017.5|SNV-15673-G-A|4
GPKGDPGLPGAPEER
>FUSION-ENST00000540401.5:319406-ENST00000652379.1:25317|958
LNLFRSYGSSCSQWDSIR
>FUSION-ENST00000540401.5:319406-ENST00000652379.1:25317|1349
VLETTGLSRR
>FUSION-ENST00000540401.5:319406-ENST00000652379.1:25317|1281
TCPLCRRLTP
>ENST00000598245.2|INDEL-2787-G-GT|1
LPGVPAGPRQ
>FUSION-ENST00000540401.5:319406-ENST00000652379.1:25317|73
FLPFFNLIF
>FUSION-ENST00000540401.5:319406-ENST00000652379.1:25317|1260
GQEFETSPANVVKPPSLLKIRNGVR
>FUSION-ENST00000540401.5:319406-ENST00000652379.1:25317|792
QLLASRTLSRGVPWSVYHR
>FUSION-ENST00000540401.5:319406-ENST00000652379.1:25317|666
VSFLPVCLLKNGVFQK
>FUSION-ENST00000540401.5:319406-ENST00000652379.1:25317|507
APGAPCVAAMVAFLGTGVRVAR
>ENST00000380625.8|SNV-3894-A-G|1
IENVLRTTQLKR
>FUSION-ENST00000540401.5:319406-ENST00000652379.1:25317|907
AKCQHLGLMD
>ENST00000505667.6|SNV-393872-G-A|3
EPPPLLAKPKLR
>ENST00000616094.1|SNV-38662-G-T|4
NSRLCSPTR
>ENST00000634891.1|SNV-469388-G-A|2
YNPLSVFNTKTPRK
>FUSION-ENST00000540401.5:319406-ENST00000652379.1:25317|379
MLLAECPAGPEAFTLKK
>FUSION-ENST00000540401.5:319406-ENST00000652379.1:25317|1254
RRGAGTCNPSYSGGWGGR
>ENST00000505667.6|SNV-393872-G-A|4
SLPTPAVLLSPTKEPPPLLAKPKLR
>FUSION-ENST00000005260.9:289-ENST00000064571.3:4672|13
ILVNVGNFFTLESVFVAPRK
>ENST00000285071.9|SNV-13235-A-G|2
GVIDELQGKALK
>ENST00000467110.1|SNV-8037-G-A|1
VNVISWVEWCSQGQMGSHRAR
>ENST00000475265.5|SNV-4041-G-A|3
MTAEVPQALILPTAPRPPEHWRR
>FUSION-ENST00000540401.5:319406-ENST00000652379.1:25317|597
RRIYVCK
>FUSION-ENST00000540401.5:319406-ENST00000652379.1:25317|1004
IDPDSISK
>ENST00000306304.10|SNV-44418-C-G|8
SCRVWSTVSWLICGIPSKMR
>ENST00000513201.1|SNV-180101-T-A|6
EGTAQHKFLRR
>FUSION-ENST00000540401.5:319406-ENST00000652379.1:25317|268
RSEGTGDGLRCPRPIER
>FUSION-ENST00000540401.5:319406-ENST00000652379.1:25317|623
RPPRPLEVLG
>ENST00000369763.5|SNV-11348-C-G|1
SASVQLPIFQPASSSNYFLTR
>ENST00000467088.1|SNV-113705-G-T|8
MYQQSYDGEK
>ENST00000265686.8|SNV-6051-G-A|2
TNRFTASFQGIVDAYGMGR
>ENST00000393471.2|SNV-7944-C-T|2
IEICNIEVPDHWLPLEIR
>ENST00000465020.5|SNV-23407-G-A|1
TSGCTATPPGATALAPSSS
>FUSION-ENST00000540401.5:319406-ENST00000652379.1:25317|1344
DGREPLRLDSGE
>ENST00000306304.10|SNV-44418-C-G|2
ELQIMQGLEHR
>FUSION-ENST00000540401.5:319406-ENST00000652379.1:25317|373
LECSKQARAAWIPQLGIME
>ENST00000374183.5|SNV-20250-A-G|3
AWMVNVQNSCAYK
>ENST00000311485.8|SNV-4359-G-T|6
DSCYLPPLRYPATCTFKGILESEK
>ENST00000507379.5|MNV-131361-GT-G|3
NVFLHTGHGEPMVQK
>ENST00000478188.5|SNV-47197-C-G|3
RLHLMMLLTCRR
>FUSION-ENST00000540401.5:319406-ENST00000652379.1:25317|960
MLCPVLQ
>FUSION-ENST00000540401.5:319406-ENST00000652379.1:25317|1499
MGFLHLGQAGLQLPTVGES
>ENST00000306304.10|SNV-44418-C-G|6
VWSTVSWLICGIPSKMR
>FUSION-ENST00000540401.5:319406-ENST00000652379.1:25317|700
ARPVDSFRFFISFVSTR
>ENST00000504022.1|INDEL-131787-A-AA|5
KTEKNKPENSK
>FUSION-ENST00000540401.5:319406-ENST00000652379.1:25317|1340
MPSVALGFSPFGSFDR
>FUSION-ENST00000540401.5:319406-ENST00000652379.1:25317|358
HLPRMFSLIKNESR
>FUSION-ENST00000540401.5:319406-ENST00000652379.1:25317|262
CPRPIERESGSDPRIR
>FUSION-ENST00000540401.5:319406-ENST00000652379.1:25317|1149
SVSFSVSLSDTPVPGRALPLPRE
>FUSION-ENST00000540401.5:319406-ENST00000652379.1:25317|259
ESGSDPRIRSGGDGR
>ENST00000392550.8|SNV-43988-C-T|2
VFLIDTDPNENFSAQGEDEWPPLR
>FUSION-ENST00000540401.5:319406-ENST00000652379.1:25317|82
MCLAEEPMGR
>FUSION-ENST00000540401.5:319406-ENST00000652379.1:25317|1194
SVSLFLPVSVSASLSLSR
>FUSION-ENST00000540401.5:319406-ENST00000652379.1:25317|1412
LGPGVRDQAGR
>FUSION-ENST00000540401.5:319406-ENST00000652379.1:25317|148
MGQSVLRDGRAPFR
>FUSION-ENST00000540401.5:319406-ENST00000652379.1:25317|571
SLCRDPFWR
>ENST00000470071.1|SNV-228575-C-T|10
EAPARTCVLHHR
>FUSION-ENST00000540401.5:319406-ENST00000652379.1:25317|587
CASGPAAGVGLPGPVDQR
>FUSION-ENST00000540401.5:319406-ENST00000652379.1:25317|755
VKPRLYSQYTTLAGRCAVLYCL
>ENST00000478188.5|SNV-47197-C-G|5
RLHLMMLLTCR
>FUSION-ENST00000540401.5:319406-ENST00000652379.1:25317|1180
IHLPGPPK
>FUSION-ENST00000540401.5:319406-ENST00000652379.1:25317|451
AVRRPRR
>FUSION-ENST00000540401.5:319406-ENST00000652379.1:25317|1079
FTILHHDILFSR
>FUSION-ENST00000540401.5:319406-ENST00000652379.1:25317|162
MASVALGRSK
>FUSION-ENST00000540401.5:319406-ENST00000652379.1:25317|23
YVCMYVSEMGFGVLSCCPRWSR
>ENST00000650225.1|SNV-202264-G-T|1
PVSEDEIKPYISR
>ENST00000475265.5|SNV-4041-G-A|1
TAEVPQALILPTAPRPPEHWRRACE
>FUSION-ENST00000540401.5:319406-ENST00000652379.1:25317|206
PTLIRPQKR
>FUSION-ENST00000540401.5:319406-ENST00000652379.1:25317|332
GLQLFPMNEEFPVSAGHK
>FUSION-ENST00000540401.5:319406-ENST00000652379.1:25317|1436
SGRGEAR
>ENST00000472910.5|SNV-237066-G-T|2
TATSLTGDFQRENLTQINTV
>FUSION-ENST00000540401.5:319406-ENST00000652379.1:25317|988
DNYSVCKSLLED
>ENST00000672277.1|SNV-329755-C-T|9
QFIAARLALQEAAR
>ENST00000504022.1|INDEL-131787-A-AA|2
NKPENSK
>FUSION-ENST00000540401.5:319406-ENST00000652379.1:25317|715
AEAGESLEPGKRR
>FUSION-ENST00000540401.5:319406-ENST00000652379.1:25317|803
PRWTHHLK
>FUSION-ENST00000540401.5:319406-ENST00000652379.1:25317|940
NSSLQHTRPLAGEFLSMSVKSLDR
>FUSION-ENST00000540401.5:319406-ENST00000652379.1:25317|695
MEIDFCMIDVGVCVIQINTHR
>FUSION-ENST00000540401.5:319406-ENST00000652379.1:25317|935
SLDRTER
>ENST00000262188.12|SNV-38424-C-A|1
VMTDVAGNTEEERR
>FUSION-ENST00000540401.5:319406-ENST00000652379.1:25317|1466
LPSDPPAK
>ENST00000513201.1|SNV-180101-T-A|3
RNTNSSADNEECRVPTQK
>ENST00000475155.1|SNV-53679-C-T|10
DVTMSGEASAPLPIRQPNSGLYK
>FUSION-ENST00000540401.5:319406-ENST00000652379.1:25317|1001
LFLSSLPSTSCPHHHFGAR
>ENST00000492587.5|SNV-482-G-A|3
PGAGSRGLSGTTVLDLR
>FUSION-ENST00000540401.5:319406-ENST00000652379.1:25317|1301
MHTDIQERK
>FUSION-ENST00000540401.5:319406-ENST00000652379.1:25317|226
SVAVLTCKSVVRPGYRGER
>ENST00000538212.6|SNV-287795-G-A|2
IEEKDLKEK
>FUSION-ENST00000540401.5:319406-ENST00000652379.1:25317|1450
MNYLMIYLCTYFQTESR
>ENST00000373253.7|SNV-1696-G-A|1
ASDCEPALNQAEGQNPTLER
>FUSION-ENST00000540401.5:319406-ENST00000652379.1:25317|741
ADTLTGR
>FUSION-ENST00000540401.5:319406-ENST00000652379.1:25317|1531
GCVGMEMSPR
>FUSION-ENST00000540401.5:319406-ENST00000652379.1:25317|79
CLAEEPMGRSYHLWDYD
>ENST00000468653.5|MNV-14249-AT-A|1
IMKIPKK
>ENST00000551956.2|SNV-458-C-T|2
VWTEEREQIK
>ENST00000159647.9|SNV-7370-C-T|2
AEKPKPVRR
>ENST00000323110.2|SNV-5196-G-A|2
YNPQHWLDIR
>ENST00000398250.6|SNV-118024-G-A|1
LCAAILPLYCTMMIALSRMCDYK
>FUSION-ENST00000540401.5:319406-ENST00000652379.1:25317|982
YVFIFFNLFLLRRR
>FUSION-ENST00000540401.5:319406-ENST00000652379.1:25317|1275
SQSCSCMLERQIKVR
>FUSION-ENST00000540401.5:319406-ENST00000652379.1:25317|1136
WHSPLTRVGK
>ENST00000467179.5|SNV-4041-G-A|3
GLWGPAAVPVHRPPEHWR
>ENST00000334889.4|SNV-4997-G-A|1
FPLDEANPRNSSIAALRLK
>FUSION-ENST00000540401.5:319406-ENST00000652379.1:25317|1453
SIGLVSNSRPQVIRPPRPPEVLG
>ENST00000216373.10|INDEL-91636-T-TT|5
LKSINPPCVPFFWNIFNKYSEDR
>ENST00000262738.8|SNV-98249-G-A|2
SGRCANGVCKNR
>FUSION-ENST00000540401.5:319406-ENST00000652379.1:25317|1190
CPSLSFYVCLFLCQSVRHPRAG
>FUSION-ENST00000540401.5:319406-ENST00000652379.1:25317|335
MGIGDCNYSP
>FUSION-ENST00000540401.5:319406-ENST00000652379.1:25317|1480
RPSWKVR
>FUSION-ENST00000540401.5:319406-ENST00000652379.1:25317|890
LRPVFGLC
>ENST00000315948.11|INDEL-10151-T-TT|2
RVNNLISDQDFFCP
>ENST00000480760.1|SNV-7829-G-A|1
QYNVSSGKRI
>ENST00000586103.5|SNV-27066-C-T|3
WHRLLLFAGRSK
>FUSION-ENST00000540401.5:319406-ENST00000652379.1:25317|916
TDGVSYQCSFVNRVR
>FUSION-ENST00000540401.5:319406-ENST00000652379.1:25317|1220
SVSFSVSLSDTPVPGRALPLPR
>ENST00000487017.5|SNV-15673-G-A|1
GDPGLPGAPEERGIEGFR
>FUSION-ENST00000540401.5:319406-ENST00000652379.1:25317|1228
FLSVSRSISVFLGRSLSFSR
>FUSION-ENST00000540401.5:319406-ENST00000652379.1:25317|972
HLPGFKRFSCLSLPSSWDYR
>FUSION-ENST00000540401.5:319406-ENST00000652379.1:25317|359
HLPRMFSLIK
>FUSION-ENST00000329321.4:454-ENST00000623058.3:28216|15
GYLQKEVTDHMSTFKFK
>FUSION-ENST00000540401.5:319406-ENST00000652379.1:25317|559
GRAWPAFGPSCVPVVGGAGRK
>ENST00000513201.1|SNV-180101-T-A|4
RNTNSSADNEECR
>ENST00000672277.1|SNV-329755-C-T|1
WQEMNKKGPK
>FUSION-ENST00000540401.5:319406-ENST00000652379.1:25317|99
AGPYPYPQQVSKVNSLWHVGTM
>FUSION-ENST00000540401.5:319406-ENST00000652379.1:25317|633
LVSHSQPQVVRLP
>FUSION-ENST00000540401.5:319406-ENST00000652379.1:25317|1053
LYRTGELISGLGYLIETTYE
>ENST00000420886.6|INDEL-43144-A-AA|1
STKSRWPYW
>ENST00000513201.1|SNV-180101-T-A|SNV-180103-C-A|4
EGTAQNKFLRR
>FUSION-ENST00000540401.5:319406-ENST00000652379.1:25317|802
WTHHLKSGVGDKPDQHGEIPSQLK
>ENST00000672277.1|SNV-329755-C-T|12
TDLSRRQFIAAR
>FUSION-ENST00000540401.5:319406-ENST00000652379.1:25317|1118
TSYFLEIRR
>FUSION-ENST00000540401.5:319406-ENST00000652379.1:25317|1454
MSIGLVSNSRPQVIRPPRPPEVLG
>FUSION-ENST00000540401.5:319406-ENST00000652379.1:25317|1016
IELHCCNKSPQR
>ENST00000371959.7|SNV-61253-C-G|3
TGSRDCSSQTERGTESNK
>FUSION-ENST00000540401.5:319406-ENST00000652379.1:25317|738
MIDVSRR
>FUSION-ENST00000540401.5:319406-ENST00000652379.1:25317|705
MTGVSHRARPVDSFR
>FUSION-ENST00000540401.5:319406-ENST00000652379.1:25317|295
LNTGTRPIVNKYRK
>FUSION-ENST00000540401.5:319406-ENST00000652379.1:25317|880
FHPFHSTVSWGVSVRTVSGCL
>FUSION-ENST00000540401.5:319406-ENST00000652379.1:25317|1415
GNAFQSPIR
>FUSION-ENST00000540401.5:319406-ENST00000652379.1:25317|1441
IYLCTYFQTESRSGR
>FUSION-ENST00000540401.5:319406-ENST00000652379.1:25317|939
MSVKSLDR
>ENST00000370105.7|MNV-35640-CC-C|11
EMLSLFSIQKIAQNLK
>ENST00000469762.5|MNV-14249-AT-A|7
IAEMETQKEKIMK
>FUSION-ENST00000540401.5:319406-ENST00000652379.1:25317|1002
MLFLSSLPSTSCPHHHFGAR
>ENST00000647821.1|SNV-360288-C-T|3
YIFDNCHELYSQLTDLSK
>FUSION-ENST00000540401.5:319406-ENST00000652379.1:25317|173
RGCGVLPPPPPPR
>ENST00000424728.6|SNV-58493-A-G|1
MQDRKINYIPEEENENLEASR
>ENST00000589042.5|SNV-163156-C-G|1
VAKVPEPPKK
>ENST00000306304.10|SNV-44418-C-G|9
SCRVWSTVSWLICGIPSK
>FUSION-ENST00000540401.5:319406-ENST00000652379.1:25317|1465
SVTPAVVPS
>FUSION-ENST00000540401.5:319406-ENST00000652379.1:25317|1507
SFFLFSLDGVSLLSPRVEYDGGSR
>FUSION-ENST00000540401.5:319406-ENST00000652379.1:25317|1404
TERDPVSR
>ENST00000311485.8|SNV-4359-G-T|1
GILESEKHQYIIHGGKTPNNEVSDK
>ENST00000306304.10|SNV-44418-C-G|3
NVFKELQIMQGLEHR
>ENST00000453890.5|SNV-208078-A-T|4
NRGVNGSHRGQIFWK
>FUSION-ENST00000540401.5:319406-ENST00000652379.1:25317|50
MCSRFIVHALGTR
>FUSION-ENST00000540401.5:319406-ENST00000652379.1:25317|1477
MRPPPPRHVPLPSPGWPLPGDPR
>FUSION-ENST00000540401.5:319406-ENST00000652379.1:25317|631
FVFLVGTPCLSMLLR
>FUSION-ENST00000540401.5:319406-ENST00000652379.1:25317|315
LDGLVRPSDRPRRGRPTALAER
>FUSION-ENST00000540401.5:319406-ENST00000652379.1:25317|469
SSPTWITVVILELIHADGR
>FUSION-ENST00000540401.5:319406-ENST00000652379.1:25317|1052
TGELISGLGYLIETTYE
>FUSION-ENST00000540401.5:319406-ENST00000652379.1:25317|1380
EEGWKERQLQEENK
>FUSION-ENST00000540401.5:319406-ENST00000652379.1:25317|860
DPPALGLPK
>FUSION-ENST00000540401.5:319406-ENST00000652379.1:25317|735
QARPTWR
>ENST00000484594.5|SNV-865661-C-T|2
EDGLFTCHGPGPDNCTK
>FUSION-ENST00000540401.5:319406-ENST00000652379.1:25317|143
RDGRWPPLPSADR
>ENST00000477677.5|SNV-3846-A-G|6
LQLWQHLENMAQNLCATLIQK
>FUSION-ENST00000540401.5:319406-ENST00000652379.1:25317|561
ACGPRGRAWPAFGPSCVPVVGGAGR
>FUSION-ENST00000540401.5:319406-ENST00000652379.1:25317|180
ALERRAHTRPSPAVESGR
>FUSION-ENST00000540401.5:319406-ENST00000652379.1:25317|834
PRVTVARTSPETLEISPLR
>FUSION-ENST00000540401.5:319406-ENST00000652379.1:25317|675
KSVVFMCVNERAYVVISVFFLPLLR
>ENST00000528737.5|SNV-9439-G-T|5
SKQKEDNHIFGMQDK
>ENST00000625937.2|SNV-1939-G-T|10
GQAMLSCMTK
>FUSION-ENST00000540401.5:319406-ENST00000652379.1:25317|1522
NKSGVISR
>FUSION-ENST00000540401.5:319406-ENST00000652379.1:25317|1318
MSQSCTCMLERQIK
>FUSION-ENST00000540401.5:319406-ENST00000652379.1:25317|693
MEIDFCMIDVGVCVIQINTHRSIK
