# Supplementary material for: Identification of non-canonical peptides with moPepGen
Source: Nat Biotechnol. 2025 Jun 16;44(4):568–73. doi: 10.1038/s41587-025-02701-0 (PMC12680078; doi:10.1038/s41587-025-02701-0)
Supplement: Supplementary file 4 — Supplementary Data: Cancer cell line variant peptide database. Custom peptide database FASTA file for each of the 376 cell lines from the Cancer Cell Line Encyclopedia with proteomics characterization or used in the reference channel. Variant peptide FASTA files were produced by moPepGen as the result of cell-line-specific publicly available mutations and fusions. [file 41587_2025_2701_MOESM4_ESM.zip › ACH-000406.fasta]

>ENST00000562579.5|MNV-25102-CAT-C|6
WHLHASGCK
>FUSION-ENST00000476557.5:33179-ENST00000530692.5:110822|504
TIKQKPNFGLAWMR
>ENST00000646065.1|SNV-264374-G-A|2
LIDSLEEQRIR
>FUSION-ENST00000476557.5:33179-ENST00000530692.5:110822|129
NKLGFCMVDKMGLLSYLIV
>FUSION-ENST00000476557.5:33179-ENST00000530692.5:110822|127
LGFCMVDKMGLLSYLIV
>ENST00000373975.3|SNV-1290016-C-T|1
SHSRSPRLCQTG
>FUSION-ENST00000476557.5:33179-ENST00000530692.5:110822|635
MRLFLGVSQ
>FUSION-ENST00000506266.1:7694-ENST00000382952.7:11616|300
DRPGLTAKSPGKSCMHTAGER
>FUSION-ENST00000476557.5:33179-ENST00000530692.5:110822|531
YFTQKGN
>ENST00000254816.6|SNV-2256-G-A|3
QEEQRSHLSR
>FUSION-ENST00000476557.5:33179-ENST00000530692.5:110822|753
DGDHPGQHGETPSLLQIQKLAGCGK
>FUSION-ENST00000476557.5:33179-ENST00000530692.5:110822|692
MQTYHLKYDSSFLK
>ENST00000392597.5|SNV-32008-G-C|5
RNGAVTHIKIQNTR
>ENST00000392597.5|SNV-32008-G-C|2
IQNTRDYYDLYGGEK
>FUSION-ENST00000476557.5:33179-ENST00000530692.5:110822|460
YRTVKIQK
>FUSION-ENST00000506266.1:7694-ENST00000382952.7:11616|392
MASCGPNPQAR
>ENST00000367481.7|MNV-120627-TA-T|1
IAANLQPLQRCQGS
>FUSION-ENST00000506266.1:7694-ENST00000382952.7:11616|133
RKNSQASSF
>ENST00000331493.7|SNV-51665-A-G|2
QVSSTEKTAVSTLENFCEAISK
>FUSION-ENST00000476557.5:33179-ENST00000530692.5:110822|276
GFHCVSIS
>ENST00000345088.3|SNV-176-G-A|2
MDPSQFNPTYIPESPQMLTEENSR
>FUSION-ENST00000476557.5:33179-ENST00000530692.5:110822|85
LAKMVSIS
>ENST00000367545.7|SNV-535200-G-A|4
TAKGHKLHYPMVEYCIPTTSGEDIR
>ENST00000469162.5|SNV-4644-C-G|2
KKTTYNK
>ENST00000624918.1|SNV-2733-G-A|1
CTLISCSQQQISTGKALHHLLP
>ENST00000487588.5|SNV-11473-G-T|3
FNNGWMINIGRGLDYFK
>FUSION-ENST00000476557.5:33179-ENST00000530692.5:110822|79
LVSGWSALLGLPKCWDYR
>FUSION-ENST00000476557.5:33179-ENST00000530692.5:110822|440
MLVLMLLKFLYWRPGAVSYACNPR
>ENST00000488146.5|SNV-15168-G-T|1
LTVTQSK
>ENST00000388948.8|INDEL-135655-C-CA|3
NSLPDRLGPGLPAQEKHHLL
>ENST00000254816.6|SNV-2256-G-A|1
SHLSRAR
>FUSION-ENST00000476557.5:33179-ENST00000530692.5:110822|679
PATWETEAGESLGPGRQR
>ENST00000530052.1|INDEL-9899-T-TT|2
YLLLLCWHDLCRGGHLGTL
>FUSION-ENST00000476557.5:33179-ENST00000530692.5:110822|466
MTWQYPDR
>FUSION-ENST00000476557.5:33179-ENST00000530692.5:110822|40
RHHTWLIFVFLVETGFRHVGQAGLR
>FUSION-ENST00000476557.5:33179-ENST00000530692.5:110822|178
MIRLPRPPK
>FUSION-ENST00000476557.5:33179-ENST00000530692.5:110822|177
IRLPRPPK
>FUSION-ENST00000506266.1:7694-ENST00000382952.7:11616|442
AICFYTYPTPGVRLR
>ENST00000262455.7|SNV-78372-C-A|1
VANILHDDCAFISAFGDVSKPER
>FUSION-ENST00000506266.1:7694-ENST00000382952.7:11616|204
NLANICQVKEVR
>FUSION-ENST00000476557.5:33179-ENST00000530692.5:110822|215
EVPGRKK
>FUSION-ENST00000506266.1:7694-ENST00000382952.7:11616|69
KRACGADPPSSR
>FUSION-ENST00000476557.5:33179-ENST00000530692.5:110822|746
ETTLANMVKPRLYYKYK
>FUSION-ENST00000476557.5:33179-ENST00000530692.5:110822|691
QTYHLKYDSSFLK
>ENST00000262520.10|SNV-532-G-A|1
LVYLVTGGCGFLGEHVVQMLLQR
>ENST00000360093.7|SNV-111706-G-C|3
YMTLVLSRINLVFILLFTGEFVLK
>FUSION-ENST00000506266.1:7694-ENST00000382952.7:11616|338
DVDMETEGQGLPLGAAAPRRPQLK
>FUSION-ENST00000506266.1:7694-ENST00000382952.7:11616|426
ARHSLSR
>ENST00000378024.9|SNV-24203-A-T|4
ADVDISGPKIDVTAPDVSIVEPEGK
>FUSION-ENST00000520073.5:3761-ENST00000320248.4:32868|2
APGTDTVLAGASDTPSGWIWIER
>ENST00000314520.6|SNV-320-G-T|2
RGCLRPAPASGGGAWPSPLPSR
>FUSION-ENST00000479634.1:33179-ENST00000530692.5:110822|906
FEHLLKCIL
>FUSION-ENST00000506266.1:7694-ENST00000382952.7:11616|428
IPLWRAR
>FUSION-ENST00000476557.5:33179-ENST00000530692.5:110822|712
MWQRVPIV
>ENST00000336257.7|SNV-5425-C-T|5
TLCTRQPFSLAREACCSYSHVVLK
>FUSION-ENST00000476557.5:33179-ENST00000530692.5:110822|625
VAQACNPSTLGGSGR
>FUSION-ENST00000479634.1:33179-ENST00000530692.5:110822|899
SLRISESGIKR
>FUSION-ENST00000476557.5:33179-ENST00000530692.5:110822|653
PLVTCFHSFILSEDMVK
>ENST00000567695.6|MNV-25102-CAT-C|4
ALHARALPWPWGPHSHSPGPFR
>FUSION-ENST00000506266.1:7694-ENST00000382952.7:11616|4
MVAQLREHAK
>ENST00000551989.1|SNV-21224-G-A|3
LPTGSNTFGIGGHAR
>ENST00000329125.6|INDEL-946-C-CT|3
GFFWVPPPAFCFSPR
>FUSION-ENST00000476557.5:33179-ENST00000530692.5:110822|106
MHHDAQLILYF
>ENST00000461999.1|INDEL-9899-T-TT|2
MIPFFFHHFGIALPQLVSRPVDK
>FUSION-ENST00000476557.5:33179-ENST00000530692.5:110822|351
NPLTSVS
>ENST00000354728.5|SNV-686-C-A|3
VRNHIMHLEENLLCHRFFK
>ENST00000333891.14|SNV-212690-C-A|4
KIVDSGVQTDEEDATDRSYVSR
>ENST00000461195.5|SNV-3905-G-T|4
SWKYKYWACLSAASTVSR
>FUSION-ENST00000520073.5:3761-ENST00000320248.4:32868|14
QVDGFGLNAYETGDGFSCEIK
>ENST00000361558.7|SNV-15180-C-T|3
MWEPELRDLQDHQWHPLQHFR
>ENST00000241436.8|SNV-57592-G-T|2
KAQLQVDIFAMELEQSR
>FUSION-ENST00000476557.5:33179-ENST00000530692.5:110822|662
MFWLCVR
>FUSION-ENST00000479634.1:33179-ENST00000530692.5:110822|817
CFPIFKIFSYFCLASSCRSLLGY
>FUSION-ENST00000476557.5:33179-ENST00000530692.5:110822|125
VDKMGLLSYLIV
>ENST00000624918.1|SNV-4237-T-A|1
DRKPKGS
>FUSION-ENST00000476557.5:33179-ENST00000530692.5:110822|133
LVRLVSNS
>ENST00000467813.1|SNV-329-G-T|7
QYLSLPKTPKMLNMSK
>FUSION-ENST00000254190.4:16967-ENST00000558979.1:5318|2
RFAGVQCVWSYEIQGSQQP
>FUSION-ENST00000506266.1:7694-ENST00000382952.7:11616|186
MGTLWPGPTLFFTR
>ENST00000329125.6|INDEL-946-C-CT|1
EPLVMQL
>ENST00000371953.8|INDEL-69522-A-ACGCC|7
GPRFLWGSK
>FUSION-ENST00000479634.1:33179-ENST00000530692.5:110822|887
FIGILKANEFLMNWNFL
>FUSION-ENST00000506266.1:7694-ENST00000382952.7:11616|395
SMASCGPNPQAR
>FUSION-ENST00000506266.1:7694-ENST00000382952.7:11616|492
SPPRPTPAAGTPCSK
>FUSION-ENST00000476557.5:33179-ENST00000530692.5:110822|485
PVTSFKHPVTSMR
>ENST00000371953.8|INDEL-69522-A-ACGCC|6
GPRFLWGSKDQR
>FUSION-ENST00000506266.1:7694-ENST00000382952.7:11616|474
LGGSGQSLWGGPSRAQGR
>FUSION-ENST00000506266.1:7694-ENST00000382952.7:11616|224
DHTSHPLGWLEPKAS
>FUSION-ENST00000476557.5:33179-ENST00000530692.5:110822|336
MLPRLVSNTWL
>FUSION-ENST00000476557.5:33179-ENST00000530692.5:110822|321
RHHTWLILYSR
>FUSION-ENST00000479634.1:33179-ENST00000530692.5:110822|900
MSLRISESGIKR
>FUSION-ENST00000506266.1:7694-ENST00000382952.7:11616|235
TSCLTPLATREMQIK
>FUSION-ENST00000476557.5:33179-ENST00000530692.5:110822|383
RNVHIWESKR
>FUSION-ENST00000506266.1:7694-ENST00000382952.7:11616|382
PAAVLVK
>ENST00000366554.3|SNV-79630-A-T|1
MFRRSLLQLLCLR
>FUSION-ENST00000476557.5:33179-ENST00000530692.5:110822|46
MSGLEVLCEQTLLSDR
>FUSION-ENST00000551516.1:22994-ENST00000320248.4:32868|5
SGHIISTFSTSGR
>FUSION-ENST00000506266.1:7694-ENST00000382952.7:11616|78
MILYVRAVSTGPGVQCRGWNVSVL
>FUSION-ENST00000476557.5:33179-ENST00000530692.5:110822|454
ILRYQGAHSLMVIPLINIR
>FUSION-ENST00000356309.8:33291-ENST00000251527.10:31181|2-SNV-41906-C-G|2
AGVKSMQIHGTMR
>FUSION-ENST00000476557.5:33179-ENST00000530692.5:110822|539
DTGVKNPNMEMYFTQKGN
>ENST00000462999.5|INDEL-14267-G-GATACAGTTTAT|1
DPPAAAS
>FUSION-ENST00000506266.1:7694-ENST00000382952.7:11616|361
SSGHGLFPR
>FUSION-ENST00000437600.9:190-ENST00000561164.1:71750|7
MAANVGSMFQYWKRFDLQQLQVK
>ENST00000459951.1|SNV-5250-T-C|3
LYHNGGNIISIQVQGGSDWSR
>FUSION-ENST00000476557.5:33179-ENST00000530692.5:110822|181
LVSISWVQGILQPWPPKVLGLQA
>ENST00000284523.2|SNV-15812-A-G|1
VGIQECQHQFRGRR
>FUSION-ENST00000476557.5:33179-ENST00000530692.5:110822|112
MPSSVLYF
>FUSION-ENST00000476557.5:33179-ENST00000530692.5:110822|443
ERPVLGMLVLMLLK
>FUSION-ENST00000476557.5:33179-ENST00000530692.5:110822|687
YDSSFLKSYYIY
>FUSION-ENST00000476557.5:33179-ENST00000530692.5:110822|93
ESCSDPR
>FUSION-ENST00000476557.5:33179-ENST00000530692.5:110822|767
IHSHIWALLTSYR
>ENST00000562579.5|MNV-25102-CAT-C|5
WHLHASGCKAYIYTYK
>FUSION-ENST00000631589.1:33179-ENST00000530692.5:110822|2
VVRTIYQK
>FUSION-ENST00000506266.1:7694-ENST00000382952.7:11616|219
GTVATRF
>FUSION-ENST00000476557.5:33179-ENST00000530692.5:110822|549
VLCKKQISK
>ENST00000624286.1|SNV-2533-C-T|5
SSPSRGSRCSSICTTCSPR
>ENST00000255266.10|SNV-58467-G-T|1
YFTDLEALAIVTAAFCHDIDHR
>FUSION-ENST00000476557.5:33179-ENST00000530692.5:110822|340
MYLETGSRFLPTLESVVRF
>FUSION-ENST00000476557.5:33179-ENST00000530692.5:110822|304
PPCPANFCIFNR
>FUSION-ENST00000551516.1:22994-ENST00000320248.4:32868|4
SGHIISTFSTSGRKPGLCSLR
>ENST00000616010.4|INDEL-114350-C-CC|10
EASQTSSSPAPKAPPGLQQPR
>FUSION-ENST00000476557.5:33179-ENST00000530692.5:110822|525
MPASILFFLPTYCATCSK
>FUSION-ENST00000476557.5:33179-ENST00000530692.5:110822|711
WQRVPIV
>ENST00000283351.9|SNV-62368-T-G|6
KYAFHMR
>ENST00000295759.12|SNV-5250-T-C|4
TSDPDFLAAVDSWFKVLLPKIYPR
>FUSION-ENST00000476557.5:33179-ENST00000530692.5:110822|491
MTIPQLLIFSISCLK
>ENST00000466059.5|SNV-61673-G-A|1
GLGSPGQQSSSTMSRCLNPLR
>FUSION-ENST00000476557.5:33179-ENST00000530692.5:110822|265
SFNLSFIFSILSFFFFLR
>ENST00000484848.5|SNV-13671-A-G|1
WYVSYQHR
>ENST00000319394.8|SNV-63397-G-T|2
QQANEAFACQQWTQAIHLYSK
>FUSION-ENST00000506266.1:7694-ENST00000382952.7:11616|139
AYPASHGRIRR
>ENST00000371117.8|SNV-468302-C-A|1
WKEGQEQLLR
>FUSION-ENST00000476557.5:33179-ENST00000530692.5:110822|689
QTYHLKYDSSFLKSYYIY
>ENST00000337836.9|SNV-59739-A-G|3
HRQIVVGKYYQENFCEQICSK
>ENST00000578442.1|SNV-139511-G-T|3
PSGNKWK
>ENST00000259512.9|SNV-190-A-G|3
SDVGDWFR
>ENST00000577595.1|SNV-124650-C-T|11
IEIQESSK
>ENST00000260283.8|MNV-132844-AA-A|15
GIYSKNNIKPAVKLVSCMER
>FUSION-ENST00000506266.1:7694-ENST00000382952.7:11616|225
DHTSHPLGWLEPK
>ENST00000644505.1|SNV-200040-G-T|2
VCTSNLGSEFPRK
>ENST00000644505.1|SNV-200040-G-T|3
VCTSNLGSEFPR
>FUSION-ENST00000476557.5:33179-ENST00000530692.5:110822|421
GKVRDGLR
>ENST00000291592.6|SNV-1883-A-G|2
HLEYLKSLPSAPASEDPIGPGP
>ENST00000480415.6|INDEL-14267-G-GATACAGTTTAT|4
LGPCGLCPVYSR
>ENST00000284523.2|SNV-15812-A-G|3
VGIQECQHQFR
>FUSION-ENST00000506266.1:7694-ENST00000382952.7:11616|152
CCNKTPQTE
>FUSION-ENST00000506266.1:7694-ENST00000382952.7:11616|394
SMASCGPNPQARAR
>FUSION-ENST00000506266.1:7694-ENST00000382952.7:11616|35
LLTALGPRQR
>FUSION-ENST00000506266.1:7694-ENST00000382952.7:11616|408
RGQPGPGLWTLVGRR
>FUSION-ENST00000479634.1:33179-ENST00000530692.5:110822|795
MLVRLVLNSQPQVIR
>FUSION-ENST00000476557.5:33179-ENST00000530692.5:110822|717
GGRPGAVTHTCNPTTLGSR
>ENST00000610546.4|SNV-8612-C-T|1
FKESDSEFDSFSQVTESPVGR
>ENST00000635833.1|SNV-124650-C-T|1
VQPLGDVGQQLP
>FUSION-ENST00000479634.1:33179-ENST00000530692.5:110822|942
GRDAGPVAPRAR
>FUSION-ENST00000476557.5:33179-ENST00000530692.5:110822|319
RHHTWLILYSRDGVSPCWSGWSR
>FUSION-ENST00000476557.5:33179-ENST00000530692.5:110822|520
FYASYFI
>FUSION-ENST00000476557.5:33179-ENST00000530692.5:110822|358
MEDRGFDCCVESIRK
>ENST00000502372.1|SNV-12787-A-G|5
MSRNAVLVENSDTFKK
>FUSION-ENST00000476557.5:33179-ENST00000530692.5:110822|481
HPVTSMRWILFLLYG
>FUSION-ENST00000476557.5:33179-ENST00000530692.5:110822|331
ESHSVAQAGVQWCDLRLLQPPPPR
>FUSION-ENST00000393346.8:95175-ENST00000479634.1:61648|1
TDNGGWAHVVCALYIPEVQFAN
>FUSION-ENST00000476557.5:33179-ENST00000530692.5:110822|436
MLLKFLYWRPGAVSYACNPRTSGGR
>ENST00000335613.10|SNV-14120-C-A|2
AVLAPSAILKPR
>ENST00000269197.12|SNV-153817-C-A|2
LSTSALNNEFFAYAEQGWK
>FUSION-ENST00000476557.5:33179-ENST00000530692.5:110822|642
LRFVVNRSLR
>FUSION-ENST00000476557.5:33179-ENST00000530692.5:110822|142
MPGLSHCFLK
>FUSION-ENST00000479634.1:33179-ENST00000530692.5:110822|952
GPLHPEPEGSGPAAAAR
>FUSION-ENST00000479634.1:33179-ENST00000530692.5:110822|821
SHRVRPEFIFFKCFPIFK
>ENST00000524481.5|MNV-336151-CC-C|2
AFRSRYEYEIR
>FUSION-ENST00000476557.5:33179-ENST00000530692.5:110822|432
FLYWRPGAVSYACNPRTSGGRGGR
>ENST00000577595.1|SNV-124650-C-T|8
LFPDQNGCAHGER
>ENST00000371953.8|INDEL-69522-A-ACGCC|10
GRPNWCNDMCIFITSGQIFK
>ENST00000491632.5|INDEL-134058-A-AA|2
NTLQKNCK
>FUSION-ENST00000479634.1:33179-ENST00000530692.5:110822|963
WEKVRVAR
>ENST00000581447.1|SNV-25545-C-G|2
RGFQCLQF
>FUSION-ENST00000631589.1:33179-ENST00000530692.5:110822|4
CESQERAARVVR
>FUSION-ENST00000506266.1:7694-ENST00000382952.7:11616|317
VLSPPTASSCPCAPRALPCAKSGQR
>ENST00000492485.5|SNV-26186-G-T|7
RRTPAVGAGAQDSTGQGSWEK
>ENST00000572438.1|SNV-33573-G-A|4
MHGLHQRPAHPDR
>FUSION-ENST00000506266.1:7694-ENST00000382952.7:11616|355
MLGLAGK
>ENST00000367943.5|SNV-3416-C-G|2
RMTPSSMLSTGR
>FUSION-ENST00000506266.1:7694-ENST00000382952.7:11616|430
SSAPNPPLPGQGWGPGGR
>ENST00000371953.8|INDEL-69522-A-ACGCC|11
AGKGRPNWCNDMCIFITSGQIFK
>ENST00000360093.7|SNV-111706-G-C|2
INLVFILLFTGEFVLK
>FUSION-ENST00000476557.5:33179-ENST00000530692.5:110822|259
SLCCPGWSAVLRSR
>ENST00000496283.5|INDEL-12592-C-CT|3
DLIFFSLFFEK
>ENST00000496283.5|INDEL-12592-C-CT|7
MWKDLIFFSLFFEK
>FUSION-ENST00000476557.5:33179-ENST00000530692.5:110822|601
SETLSQKNIYILDAAGSSGLRL
>FUSION-ENST00000476557.5:33179-ENST00000530692.5:110822|51
ALCHLSQLSFGVSRRR
>FUSION-ENST00000506266.1:7694-ENST00000382952.7:11616|266
MCPQGPALCKVWSALRGGR
>FUSION-ENST00000476557.5:33179-ENST00000530692.5:110822|197
VSVYSVFVFRLFFFFK
>ENST00000577595.1|SNV-124650-C-T|6
DLLDGLGGCWNR
>FUSION-ENST00000506266.1:7694-ENST00000382952.7:11616|103
WGLPPRPQDCR
>ENST00000554600.5|SNV-2948-T-C|5
LFRPRLTIAGTSAYAR
>FUSION-ENST00000506266.1:7694-ENST00000382952.7:11616|157
VLVHPRCCNK
>FUSION-ENST00000506266.1:7694-ENST00000382952.7:11616|45
MLKTTELYTVKSDL
>FUSION-ENST00000476557.5:33179-ENST00000530692.5:110822|565
RQKQNLFK
>ENST00000480415.6|INDEL-14267-G-GATACAGTTTAT|2
LGPCGLCPVYSRGTI
>FUSION-ENST00000476557.5:33179-ENST00000530692.5:110822|25
SFLVSRDILFYIYGFMPFISVVIWR
>ENST00000487588.5|SNV-11473-G-T|6
EIRFNNGWMINIGR
>ENST00000399151.3|SNV-121457-G-C|2
AAAQLLSSLSGYAYTKR
>ENST00000381469.7|INDEL-15862-C-CA|2
GRSAAFGIPCTR
>FUSION-ENST00000476557.5:33179-ENST00000530692.5:110822|355
GFDCCVESIRK
>FUSION-ENST00000476557.5:33179-ENST00000530692.5:110822|95
LTATFASRVQAILLPPPPE
>FUSION-ENST00000506266.1:7694-ENST00000382952.7:11616|202
NLANICQVKEVRR
>FUSION-ENST00000479634.1:33179-ENST00000530692.5:110822|867
VKPDTDFK
>FUSION-ENST00000506266.1:7694-ENST00000382952.7:11616|84
MLTHMILYVR
>FUSION-ENST00000479634.1:33179-ENST00000530692.5:110822|918
HMFLVVCWKGLPPKGR
>FUSION-ENST00000506266.1:7694-ENST00000382952.7:11616|126
PWGTFGTAELTACLGLPR
>FUSION-ENST00000476557.5:33179-ENST00000530692.5:110822|168
VIVLGRL
>ENST00000320955.8|SNV-11348-C-T|5
RALLEQTLQRVEFLR
>FUSION-ENST00000476557.5:33179-ENST00000530692.5:110822|644
LRFVVNR
>FUSION-ENST00000506266.1:7694-ENST00000382952.7:11616|410
LGVASSQKLRPQPPTPWSGLGAWR
>FUSION-ENST00000476557.5:33179-ENST00000530692.5:110822|32
MILVFLQLLLVSLSVDFFHLPSLGN
>ENST00000529224.1|SNV-4424-T-A|12
EQAIRAELWKVMDVSDLESVTSK
>ENST00000272091.8|INDEL-14039-A-AA|2
MSIIRADSYLFIVSTIYNLHNVDS
>ENST00000480415.6|INDEL-14267-G-GATACAGTTTAT|3
MLGPCGLCPVYSRGTI
>ENST00000510605.1|SNV-9079-C-G|8
RTHQKMPGLIEK
>FUSION-ENST00000479634.1:33179-ENST00000530692.5:110822|925
FLDIQEGR
>FUSION-ENST00000476557.5:33179-ENST00000530692.5:110822|648
MEDKINHRK
>ENST00000572147.1|SNV-63713-C-G|1
PFVVSCINLAVPCMYSMFRLVER
>FUSION-ENST00000506266.1:7694-ENST00000382952.7:11616|237
TSCLTPLATR
>FUSION-ENST00000476557.5:33179-ENST00000530692.5:110822|452
MVIPLINIR
>FUSION-ENST00000476557.5:33179-ENST00000530692.5:110822|337
FLPTLESVVRF
>FUSION-ENST00000476557.5:33179-ENST00000530692.5:110822|91
ESCSDPRLECSDVSSAHCNLR
>ENST00000283351.9|SNV-62368-T-G|2
LAGHRFSK
>FUSION-ENST00000476557.5:33179-ENST00000530692.5:110822|154
LLGWSRSPGFKGSSSLGLPK
>FUSION-ENST00000497815.5:190-ENST00000561164.1:71750|7
MFQYWKRFDLQQLQVK
>FUSION-ENST00000476557.5:33179-ENST00000530692.5:110822|66
ITCLGLTNLVTNIPLAR
>ENST00000376251.5|SNV-20670-C-T|2
LLSKGEGICTLLWTFIK
>FUSION-ENST00000476557.5:33179-ENST00000530692.5:110822|468
DVGIQKE
>FUSION-ENST00000506266.1:7694-ENST00000382952.7:11616|51
HCGGHGSRRQHR
>FUSION-ENST00000476557.5:33179-ENST00000530692.5:110822|686
MGWVLWLVLVILALWEAK
>FUSION-ENST00000479634.1:33179-ENST00000530692.5:110822|830
MQWGNLGSLQPLPPGFM
>ENST00000330634.11|SNV-23319-C-A|4
ELADYLCEDAQKLSLEDTFSTMK
>FUSION-ENST00000506266.1:7694-ENST00000382952.7:11616|39
GALTASTGR
>FUSION-ENST00000476557.5:33179-ENST00000530692.5:110822|430
TSGGRGGRIT
>FUSION-ENST00000476557.5:33179-ENST00000530692.5:110822|663
ARPEQFFYSSDDMFWLCVRMHFNR
>FUSION-ENST00000506266.1:7694-ENST00000382952.7:11616|455
CKRGAWLGSR
>FUSION-ENST00000476557.5:33179-ENST00000530692.5:110822|488
TIPQLLIFSISCLKSE
>ENST00000271332.4|SNV-14665-C-A|1
GGPGHAILSFDYGQQRAEGNLGPR
>FUSION-ENST00000506266.1:7694-ENST00000382952.7:11616|441
AICFYTYPTPGVRLRLGFVLCCWR
>FUSION-ENST00000506266.1:7694-ENST00000382952.7:11616|356
APGRAACTRLER
>ENST00000466059.5|SNV-61673-G-A|4
MGLGSPGQQSSSTMSR
>FUSION-ENST00000476557.5:33179-ENST00000530692.5:110822|186
GSHYVAR
>ENST00000464685.1|SNV-11473-G-T|2
MINIGRGLDYFKKPQVGYNLMSK
>ENST00000342992.10|SNV-266534-A-G|4
YKDVIVVRAGETFVLEADIR
>ENST00000672739.1|SNV-1466-A-T|2
WFCGYVNEQNVLSER
>FUSION-ENST00000476557.5:33179-ENST00000530692.5:110822|398
EAEAGGSPEIGSLRPA
>FUSION-ENST00000476557.5:33179-ENST00000530692.5:110822|38
HHTWLIFVFLVETGFRHVGQAGLR
>FUSION-ENST00000476557.5:33179-ENST00000530692.5:110822|410
PVIPATREAEAGELLEPGRWR
>ENST00000508596.5|SNV-86036-G-T|6
TSEAQELTTVKMSKFGGGIGLPAK
>FUSION-ENST00000506266.1:7694-ENST00000382952.7:11616|208
CEAEFHVTQQSHSWVHVPENQKQK
>FUSION-ENST00000479634.1:33179-ENST00000530692.5:110822|959
EWRGCCSACGVAAAGHHQPR
>ENST00000649488.2|SNV-33573-G-A|1
CTVSINVLLTQTVFLFLIAQK
>ENST00000360093.7|SNV-111706-G-C|1
INLVFILLFTGEFVLKLVSLR
>FUSION-ENST00000476557.5:33179-ENST00000530692.5:110822|690
MQTYHLKYDSSFLKSYYIY
>FUSION-ENST00000476557.5:33179-ENST00000530692.5:110822|72
VLPCFPGWSALVR
>FUSION-ENST00000476557.5:33179-ENST00000530692.5:110822|139
RFHHVGQDGLDLLTS
>FUSION-ENST00000506266.1:7694-ENST00000382952.7:11616|344
LLIDPEN
>FUSION-ENST00000506266.1:7694-ENST00000382952.7:11616|203
MNLANICQVKEVRR
>FUSION-ENST00000476557.5:33179-ENST00000530692.5:110822|74
MVILISSFVCFSFFLSFFFLDR
>FUSION-ENST00000476557.5:33179-ENST00000530692.5:110822|607
MRSGVRDQPG
>ENST00000308249.4|SNV-225149-G-T|2
THDIPCPYLPWSYK
>ENST00000241436.8|SNV-57592-G-T|1
AQLQVDIFAMELEQSR
>ENST00000650167.1|SNV-40673-G-A|1
SNSHLEDQVIGVALQASKK
>ENST00000631589.1|INDEL-14267-G-GATACAGTTTAT|4
AARVIQFIDVNFVPIR
>FUSION-ENST00000476557.5:33179-ENST00000530692.5:110822|427
SRKEGSILK
>ENST00000389484.8|SNV-1262825-G-C|3
IESASMSGAGTK
>FUSION-ENST00000476557.5:33179-ENST00000530692.5:110822|157
MLLGWSRSPGFK
>FUSION-ENST00000476557.5:33179-ENST00000530692.5:110822|58
LSAAPYFCNLLFKFLGYNLF
>FUSION-ENST00000506266.1:7694-ENST00000382952.7:11616|475
LGGSGQSLWGGPSR
>ENST00000589355.1|SNV-9760-C-A|2
MSQPFKLPWPFE
>FUSION-ENST00000476557.5:33179-ENST00000530692.5:110822|546
ERALYYK
>FUSION-ENST00000476557.5:33179-ENST00000530692.5:110822|110
MVCLLILIVLGTQWSF
>ENST00000480763.2|SNV-23319-C-A|3
SCLRPSSRSNGSWPTTCVRTPR
>FUSION-ENST00000476557.5:33179-ENST00000530692.5:110822|586
LTAASASR
>FUSION-ENST00000476557.5:33179-ENST00000530692.5:110822|73
VILISSFVCFSFFLSFFFLDR
>ENST00000261900.8|SNV-21224-G-A|4
LKHIWNWR
>ENST00000278612.9|INDEL-49674-T-TTT|2
SENSQEPSSSVKEENTIFFSL
>FUSION-ENST00000506266.1:7694-ENST00000382952.7:11616|477
KLGGSGQSLWGGPSR
>ENST00000610546.4|SNV-8612-C-T|3
LRNQIPYRFK
>ENST00000644505.1|SNV-200040-G-T|13
MLLDWNDSIPESVHLKSGER
>ENST00000467813.1|SNV-329-G-T|1
LNMSKGLDARSK
>ENST00000579674.1|SNV-5841-G-T|1
GAGAGYGLGR
>ENST00000266037.10|SNV-471634-T-G|2
FRVRLNK
>ENST00000398520.6|SNV-1919-G-A|1
WLHQYRPR
>FUSION-ENST00000506266.1:7694-ENST00000382952.7:11616|314
ALPCAKSGQR
>ENST00000317749.9|SNV-18144-T-C|1
CSPRHKDEEEEDDDDIHITAR
>FUSION-ENST00000506266.1:7694-ENST00000382952.7:11616|234
MTSCLTPLATREMQIKTTR
>FUSION-ENST00000476557.5:33179-ENST00000530692.5:110822|667
RSCFVDQPR
>ENST00000345088.3|SNV-176-G-A|1
DPSQFNPTYIPESPQMLTEENSR
>ENST00000453514.5|INDEL-28994-C-CT|3
LFFGWVLFK
>FUSION-ENST00000476557.5:33179-ENST00000530692.5:110822|741
LYYKYKN
>ENST00000388948.8|INDEL-135655-C-CA|5
DSSFIPLGHMLTQKNSLPDR
>FUSION-ENST00000476557.5:33179-ENST00000530692.5:110822|506
VNSVPISCSFEK
>FUSION-ENST00000479634.1:33179-ENST00000530692.5:110822|941
LWGGRGRPPPA
>ENST00000360184.10|SNV-65343-C-A|1
QEAEKKK
>FUSION-ENST00000506266.1:7694-ENST00000382952.7:11616|393
SMASCGPNPQARARR
>ENST00000480763.2|SNV-23319-C-A|2
SNGSWPTTCVRTPR
>FUSION-ENST00000506266.1:7694-ENST00000382952.7:11616|142
MAYPASHGRIR
>ENST00000636933.1|SNV-33419-G-A|1
EQLEAGIHYFDLR
>FUSION-ENST00000476557.5:33179-ENST00000530692.5:110822|353
MYVFRDR
>FUSION-ENST00000476557.5:33179-ENST00000530692.5:110822|22
MWSFIFLTGFCFTKY
>ENST00000337836.9|SNV-59739-A-G|1
QIVVGKYYQENFCEQICSKQETR
>FUSION-ENST00000476557.5:33179-ENST00000530692.5:110822|101
VLGLQHFFK
>FUSION-ENST00000479634.1:33179-ENST00000530692.5:110822|845
MFNWKWK
>ENST00000638850.1|INDEL-9899-T-TT|4
GNRVTRR
>FUSION-ENST00000476557.5:33179-ENST00000530692.5:110822|78
CWDYRCEPPCPASNLR
>ENST00000283195.11|SNV-44651-G-A|5
IEVKTGEEDEEEFFCNHAK
>FUSION-ENST00000476557.5:33179-ENST00000530692.5:110822|634
RLFLGVSQ
>ENST00000535648.5|SNV-61088-G-C|1
TITATATTEPKPQLGTLIFSNITPK
>FUSION-ENST00000506266.1:7694-ENST00000382952.7:11616|148
MAEFGGKTAK
>ENST00000376757.9|SNV-4424-T-A|2
VMDVSDLESVTSKEIR
>FUSION-ENST00000506266.1:7694-ENST00000382952.7:11616|362
PSSGIGPQPAPPPVSRSSGHGLFPR
>FUSION-ENST00000476557.5:33179-ENST00000530692.5:110822|341
YLETGSRFLPTLESVVR
>FUSION-ENST00000506266.1:7694-ENST00000382952.7:11616|336
ETEGQGLPLGAAAPR
>ENST00000504030.6|SNV-14753-G-T|6
QFLEKRDEILEVAR
>FUSION-ENST00000479634.1:33179-ENST00000530692.5:110822|948
MAESVADHAGVAGLLQRLWGGR
>FUSION-ENST00000476557.5:33179-ENST00000530692.5:110822|743
MVKPRLYYKYK
>FUSION-ENST00000506266.1:7694-ENST00000382952.7:11616|32
QRLIVGLELPR
>FUSION-ENST00000476557.5:33179-ENST00000530692.5:110822|352
VSLFAHAGISGAILVDCNIELWGSR
>FUSION-ENST00000476557.5:33179-ENST00000530692.5:110822|713
PIIPALW
>FUSION-ENST00000476557.5:33179-ENST00000530692.5:110822|155
MLLGWSRSPGFKGSSSLGLPK
>FUSION-ENST00000506266.1:7694-ENST00000382952.7:11616|96
STEWAEPTEAVGAQPCPHVSGR
>FUSION-ENST00000476557.5:33179-ENST00000530692.5:110822|451
VIPLINIR
>ENST00000571744.1|SNV-18855-T-A|3
QCDEVDTAFK
>ENST00000610288.4|SNV-458192-C-A|3
FWNAGSTGSFYHR
>FUSION-ENST00000476557.5:33179-ENST00000530692.5:110822|537
NPNMEMYFTQKGN
>FUSION-ENST00000561163.5:64486-ENST00000566990.1:1|4
RAWLFQHLTL
>FUSION-ENST00000476557.5:33179-ENST00000530692.5:110822|543
ALYYKDTGVKNPNMEMYFTQK
>FUSION-ENST00000476557.5:33179-ENST00000530692.5:110822|478
WILFLLYG
>FUSION-ENST00000476557.5:33179-ENST00000530692.5:110822|377
TDYQGLIVNCQEK
>FUSION-ENST00000476557.5:33179-ENST00000530692.5:110822|123
GLLSYLIV
>FUSION-ENST00000506266.1:7694-ENST00000382952.7:11616|423
HSLSRSLMQAGSSWGCPLWGRR
>FUSION-ENST00000479634.1:33179-ENST00000530692.5:110822|908
KFEHLLK
>FUSION-ENST00000476557.5:33179-ENST00000530692.5:110822|114
SRCTQPILISF
>FUSION-ENST00000479634.1:33179-ENST00000530692.5:110822|917
MFLVVCWK
>FUSION-ENST00000506266.1:7694-ENST00000382952.7:11616|341
LSLDKAHSSTDASCSSSK
>ENST00000572438.1|SNV-33573-G-A|1
HGLHQRPAHPDRLLVPHCPENPR
>FUSION-ENST00000506266.1:7694-ENST00000382952.7:11616|282
MMPLPGPPPFPRLP
>FUSION-ENST00000506266.1:7694-ENST00000382952.7:11616|467
LEQYKVRCICK
>FUSION-ENST00000506266.1:7694-ENST00000382952.7:11616|115
HVADSLGAQAEAHR
>FUSION-ENST00000506266.1:7694-ENST00000382952.7:11616|472
EPGSSGPHPR
>ENST00000498703.1|INDEL-69522-A-ACGCC|7
LQQFTVKLERDAR
>FUSION-ENST00000476557.5:33179-ENST00000530692.5:110822|722
ARLSGKEK
>ENST00000260283.8|MNV-132844-AA-A|5
IISNGISLCKWR
>FUSION-ENST00000479634.1:33179-ENST00000530692.5:110822|865
VIPCSLAF
>FUSION-ENST00000476557.5:33179-ENST00000530692.5:110822|447
VIPLINIRAVVVEEGEQVKTK
>FUSION-ENST00000476557.5:33179-ENST00000530692.5:110822|118
MRHHAWLIFVFLVEMR
>FUSION-ENST00000476557.5:33179-ENST00000530692.5:110822|720
KQKGGRPGAVTHTCNPTTLGSR
>FUSION-ENST00000476557.5:33179-ENST00000530692.5:110822|167
YFDKLPSIWYLFILFLCLDFFFFLN
>ENST00000260283.8|MNV-132844-AA-A|2
GRSSLIR
>FUSION-ENST00000506266.1:7694-ENST00000382952.7:11616|241
LMTSCLTPLATR
>FUSION-ENST00000506266.1:7694-ENST00000382952.7:11616|42
TTELYTVKSDL
>ENST00000261900.8|SNV-21224-G-A|1
HIWNWRACEAAKK
>ENST00000510605.1|SNV-9079-C-G|1
PGLIEKSKR
>ENST00000475381.7|INDEL-63183-A-AA|5
RVVFCPSEGDR
>FUSION-ENST00000476557.5:33179-ENST00000530692.5:110822|233
CHHSWRIFCIFSR
>FUSION-ENST00000506266.1:7694-ENST00000382952.7:11616|420
SLMQAGSSWGCPLWGR
>ENST00000624918.1|SNV-2733-G-A|4
MCTLISCSQQQISTGK
>ENST00000616617.4|SNV-129026-G-A|4
GGDGAVRSETAPNSYKVQDK
>ENST00000368226.8|MNV-336151-CC-C|3
SEFYLQDLVKVER
>FUSION-ENST00000529016.5:95175-ENST00000479634.1:61648|2
LTGGSNWQPKVAPTTAWNAATMVS
>FUSION-ENST00000476557.5:33179-ENST00000530692.5:110822|651
PLVTCFHSFILSEDMVKVSV
>FUSION-ENST00000479634.1:33179-ENST00000530692.5:110822|868
RVKPDTDFKVIPCSLAF
>FUSION-ENST00000631589.1:14267-ENST00000530692.5:110822|2
CESQERAARVIQFM
>FUSION-ENST00000476557.5:33179-ENST00000530692.5:110822|393
EVVVSRDRAIALQPGQQE
>FUSION-ENST00000476557.5:33179-ENST00000530692.5:110822|617
ASTLLFSLR
>FUSION-ENST00000476557.5:33179-ENST00000530692.5:110822|613
MLLGAVACAYNPSALR
>ENST00000342992.10|SNV-299861-G-T|1
QEAEFTLTIQKARVT
>FUSION-ENST00000476557.5:33179-ENST00000530692.5:110822|148
YWDYRRELPCLVFANFQDK
>FUSION-ENST00000476557.5:33179-ENST00000530692.5:110822|80
LVSGWSALLGLPK
>ENST00000376251.5|SNV-20670-C-T|1
GEGICTLLWTFIK
>FUSION-ENST00000476557.5:33179-ENST00000530692.5:110822|464
MTWQYPDRYR
>FUSION-ENST00000476557.5:33179-ENST00000530692.5:110822|495
YLALDRFAMVR
>ENST00000552351.5|SNV-19850-C-A|1
MWDYTFS
>FUSION-ENST00000476557.5:33179-ENST00000530692.5:110822|203
MGATKPS
>FUSION-ENST00000476557.5:33179-ENST00000530692.5:110822|465
TWQYPDR
>ENST00000382100.8|SNV-23796-C-T|6
GYQMDLATGVCKAVGKESSLIFTNR
>FUSION-ENST00000476557.5:33179-ENST00000530692.5:110822|309
MGFYHVGQAGLK
>ENST00000377100.8|INDEL-14267-G-GATACAGTTTAT|3
CESQERAARVIQFIWYAIPVG
>FUSION-ENST00000476557.5:33179-ENST00000530692.5:110822|457
SKGAFSENLGTI
>FUSION-ENST00000476557.5:33179-ENST00000530692.5:110822|593
FCCVAQAGVQWR
>ENST00000473034.5|SNV-5996-G-T|4
TPCYHYFHCHFLAR
>ENST00000552329.1|SNV-19850-C-A|2
MWDYTVK
>FUSION-ENST00000506266.1:7694-ENST00000382952.7:11616|243
PANKLMTSCLTPLATR
>FUSION-ENST00000476557.5:33179-ENST00000530692.5:110822|205
MSARLVSNS
>FUSION-ENST00000479634.1:33179-ENST00000530692.5:110822|909
RKFEHLLK
>FUSION-ENST00000506266.1:7694-ENST00000382952.7:11616|487
NTRALVSCR
>FUSION-ENST00000479634.1:33179-ENST00000530692.5:110822|936
ARRLGPCR
>FUSION-ENST00000506266.1:7694-ENST00000382952.7:11616|28
LIVGLELPRSPHRGYAHR
>ENST00000445819.5|SNV-5564-C-A|5
LEFVGLVDLDGPDQK
>ENST00000502372.1|SNV-12787-A-G|4
SRNAVLVENSDTFKK
>ENST00000650893.1|INDEL-14267-G-GATACAGTTTAT|4
AARVIQFILYFMR
>ENST00000577474.2|SNV-62368-T-G|11
MVRKYAFHMR
>FUSION-ENST00000506266.1:7694-ENST00000382952.7:11616|417
QAGSSWGCPLWGR
>FUSION-ENST00000506266.1:7694-ENST00000382952.7:11616|434
GPGSSAP
>ENST00000373409.8|SNV-152-C-A|1
LATGLLLLLSVKPWAESGK
>ENST00000234875.9|SNV-9821-C-A|1
DPVKKLVVK
>ENST00000589890.1|MNV-25102-CAT-C|4
WHLHASGALHAR
>ENST00000376757.9|SNV-4424-T-A|5
AELWKVMDVSDLESVTSK
>FUSION-ENST00000476557.5:33179-ENST00000530692.5:110822|486
MPVTSFKHPVTSMR
>FUSION-ENST00000506266.1:7694-ENST00000382952.7:11616|164
GHSWGKMGRVLVHPR
>ENST00000455062.2|SNV-15097-G-T|5
EPARGGAADASL
>FUSION-ENST00000476557.5:33179-ENST00000530692.5:110822|161
QVLNTCLYSFLTSLQN
>FUSION-ENST00000476557.5:33179-ENST00000530692.5:110822|156
LLGWSRSPGFK
>ENST00000646065.1|SNV-264374-G-A|1
LIDSLEEQRIREK
>FUSION-ENST00000506266.1:7694-ENST00000382952.7:11616|29
LIVGLELPRSPHR
>ENST00000578442.1|SNV-139511-G-T|1
PSGNKWKR
>ENST00000650861.1|SNV-39164-C-T|3
MWLKASLPLTLCLQDV
>FUSION-ENST00000506266.1:7694-ENST00000382952.7:11616|17
LKLRPRGVPGGGD
>ENST00000298288.11|SNV-8889-A-C|2
MLCLKRLR
>ENST00000631589.1|INDEL-14267-G-GATACAGTTTAT|3
AARVIQFIDVNFVPIRMEL
>FUSION-ENST00000393346.8:95175-ENST00000479634.1:61648|8
PPNPFGPVSGAQR
>FUSION-ENST00000506266.1:7694-ENST00000382952.7:11616|376
MWTWKPR
>ENST00000343677.4|MNV-503-CAC-C|5
KTEESEEAGR
>ENST00000254816.6|SNV-2256-G-A|2
QEEQRSHLSRAR
>ENST00000644935.1|SNV-26186-G-T|4
SAGQHWARLLGESGLSLER
>FUSION-ENST00000476557.5:33179-ENST00000530692.5:110822|467
LLTTVLPLNHHVASYGER
>FUSION-ENST00000476557.5:33179-ENST00000530692.5:110822|140
MRFHHVGQDGLDLLTS
>FUSION-ENST00000476557.5:33179-ENST00000530692.5:110822|65
FLPFTLSR
>ENST00000646065.1|SNV-264374-G-A|3
LIDSLEEQR
>FUSION-ENST00000506266.1:7694-ENST00000382952.7:11616|11
AIVEEENPTLASR
>ENST00000295759.12|SNV-5250-T-C|3
VLLPKIYPR
>ENST00000461999.1|INDEL-9899-T-TT|1
IPFFFHHFGIALPQLVSRPVDK
>FUSION-ENST00000506266.1:7694-ENST00000382952.7:11616|50
RQHRLGEVAHACNPSTLGG
>FUSION-ENST00000476557.5:33179-ENST00000530692.5:110822|373
NLKSTVATETTR
>ENST00000367481.7|MNV-120627-TA-T|2
IAANLQPLQR
>ENST00000270112.7|SNV-125709-G-T|1
SFDSVDRDDHVEVLSPSHHYR
>FUSION-ENST00000476557.5:33179-ENST00000530692.5:110822|55
ALCHLSQLSFGVSR
>FUSION-ENST00000506266.1:7694-ENST00000382952.7:11616|481
AREQGEAAGSSGGLGR
>ENST00000367480.7|MNV-120627-TA-T|1
IAANLQPLM
>ENST00000260283.8|MNV-132844-AA-A|8
RIISNGISLCK
>ENST00000361558.7|SNV-15180-C-T|6
ASTPTFPCPTWR
>ENST00000631589.1|INDEL-14267-G-GATACAGTTTAT|2
VIQFIDVNFVPIR
>ENST00000577380.5|SNV-44348-G-A|6
ALSVLKEQLEAVLK
>FUSION-ENST00000476557.5:33179-ENST00000530692.5:110822|378
RTDYQGLIVNCQEKNLK
>FUSION-ENST00000476557.5:33179-ENST00000530692.5:110822|394
MEVVVSRDRAIALQPGQQE
>FUSION-ENST00000506266.1:7694-ENST00000382952.7:11616|65
RACGADPPSSR
>ENST00000647366.1|SNV-65343-C-A|4
VKDKQEAEK
>ENST00000554600.5|SNV-2948-T-C|2
LTIAGTSAYARLIDYAR
>ENST00000512626.2|SNV-9937-T-C|3
HQKTHHLLSEPGGRAK
>ENST00000266037.10|SNV-471634-T-G|3
QISERFRVR
>ENST00000283195.11|SNV-44651-G-A|2
TGEEDEEEFFCNHAKLFR
>ENST00000507073.1|SNV-57592-G-T|4
MPKRLTYLQWN
>ENST00000512583.5|SNV-30427-C-A|1
LVKRWAELPK
>FUSION-ENST00000506266.1:7694-ENST00000382952.7:11616|158
RPFMSNVWNGQVHGDTE
>ENST00000577380.5|SNV-44348-G-A|2
EQLEAVLKGHLRER
>ENST00000496283.5|INDEL-12592-C-CT|2
DLIFFSLFFEKLK
>FUSION-ENST00000506266.1:7694-ENST00000382952.7:11616|134
LVPSSPFIRALRTESWQGMR
>FUSION-ENST00000476557.5:33179-ENST00000530692.5:110822|191
QSLALLPRLK
>ENST00000459951.1|SNV-5250-T-C|4
IYPRLYHNGGNIISIQVQGGSDWSR
>ENST00000254816.6|SNV-2256-G-A|4
RQEEQRSHLSR
>FUSION-ENST00000476557.5:33179-ENST00000530692.5:110822|289
MGSAILMPQPLE
>FUSION-ENST00000476557.5:33179-ENST00000530692.5:110822|308
GFYHVGQAGLK
>ENST00000529603.5|MNV-22963-AG-A|3
HQRYLITQK
>ENST00000474211.1|SNV-41094-G-A|2
MNLSYSEEEFDVLSESAIDFIR
>FUSION-ENST00000476557.5:33179-ENST00000530692.5:110822|376
TDYQGLIVNCQEKNLK
>FUSION-ENST00000476557.5:33179-ENST00000530692.5:110822|179
AFLHIFSLCCCHSQSYPLRYCF
>FUSION-ENST00000506266.1:7694-ENST00000382952.7:11616|67
MSGDGCTTS
>FUSION-ENST00000476557.5:33179-ENST00000530692.5:110822|463
TWQYPDRYR
>FUSION-ENST00000476557.5:33179-ENST00000530692.5:110822|243
MSLWGFCLCSLSFK
>ENST00000445819.5|SNV-5564-C-A|6
RPFRLEFVGLVDLDGPDQK
>FUSION-ENST00000476557.5:33179-ENST00000530692.5:110822|769
TKIHSHIWALLTSYR
>ENST00000349553.9|SNV-16048-A-T|5
GSGMMSKSDYFGEK
>ENST00000343677.4|MNV-503-CAC-C|2
TEESEEAGRGHCNQESG
>FUSION-ENST00000476557.5:33179-ENST00000530692.5:110822|590
MARSRLTAASASR
>ENST00000397468.5|SNV-5395-C-T|1
FQVDMTLDADTVNNFLLISDDLR
>FUSION-ENST00000506266.1:7694-ENST00000382952.7:11616|444
LLLFQEPHSARWVPVP
>FUSION-ENST00000479634.1:33179-ENST00000530692.5:110822|932
RRPVAVCGGDGGVRC
>FUSION-ENST00000479634.1:33179-ENST00000530692.5:110822|884
NWMINYQNLIISMSQYR
>FUSION-ENST00000476557.5:33179-ENST00000530692.5:110822|606
RSGVRDQPG
>FUSION-ENST00000476557.5:33179-ENST00000530692.5:110822|375
TDYQGLIVNCQEKNLKSTVATETTR
>FUSION-ENST00000476557.5:33179-ENST00000530692.5:110822|523
MPASILFFLPTYCATCSKMSS
>ENST00000577595.1|SNV-124650-C-T|4
DLLDGLGGCWNRRVG
>FUSION-ENST00000506266.1:7694-ENST00000382952.7:11616|450
GTWKQRLFWVASLLPFLF
>FUSION-ENST00000476557.5:33179-ENST00000530692.5:110822|26
MSFLVSR
>ENST00000510605.1|SNV-9079-C-G|5
MPGLIEK
>FUSION-ENST00000506266.1:7694-ENST00000382952.7:11616|144
MAYPASHGR
>FUSION-ENST00000476557.5:33179-ENST00000530692.5:110822|42
MRHHTWLIFVFLVETGFR
>FUSION-ENST00000506266.1:7694-ENST00000382952.7:11616|215
AGTESIIGVRAETWEPHMR
>FUSION-ENST00000476557.5:33179-ENST00000530692.5:110822|695
HFSHLDF
>FUSION-ENST00000476557.5:33179-ENST00000530692.5:110822|670
MLARLVSIS
>FUSION-ENST00000506266.1:7694-ENST00000382952.7:11616|295
SCMHTAGERLCTRAQPAATPHRPGK
>FUSION-ENST00000476557.5:33179-ENST00000530692.5:110822|517
LPPMVKDDDTSAPDIFHLLSQK
>FUSION-ENST00000506266.1:7694-ENST00000382952.7:11616|359
EGTAGSSALATGTGQASQPR
>FUSION-ENST00000476557.5:33179-ENST00000530692.5:110822|201
LPRLVSNF
>ENST00000477497.1|SNV-23319-C-A|1
SCPWRTRSAP
>ENST00000380412.7|SNV-1848-G-A|1
CYSQNSSLHSHQR
>FUSION-ENST00000506266.1:7694-ENST00000382952.7:11616|160
GRVLVHPRCCNK
>FUSION-ENST00000506266.1:7694-ENST00000382952.7:11616|302
DRPGLTAK
>FUSION-ENST00000479634.1:33179-ENST00000530692.5:110822|870
RVKPDTDFK
>FUSION-ENST00000506266.1:7694-ENST00000382952.7:11616|212
AETWEPHMRLFCSSK
>FUSION-ENST00000476557.5:33179-ENST00000530692.5:110822|199
VSVYSVFVFR
>FUSION-ENST00000479634.1:33179-ENST00000530692.5:110822|799
SLLSSRITGMCHHAWLILYF
>FUSION-ENST00000476557.5:33179-ENST00000530692.5:110822|332
MESHSVAQAGVQWCDLRLLQPPPPR
>ENST00000415676.6|SNV-762983-C-A|3
HMSQLEAIK
>FUSION-ENST00000476557.5:33179-ENST00000530692.5:110822|368
STVATETTRCSGKK
>FUSION-ENST00000479634.1:33179-ENST00000530692.5:110822|841
WKFSFWSFKK
>FUSION-ENST00000476557.5:33179-ENST00000530692.5:110822|441
LVLMLLK
>FUSION-ENST00000476557.5:33179-ENST00000530692.5:110822|275
MSCEDVTVGFLPLLSVF
>ENST00000445819.5|SNV-5564-C-A|1
GAGVDNVTLRDCSPTVTTERDR
>FUSION-ENST00000476557.5:33179-ENST00000530692.5:110822|568
LPGQGFLKK
>FUSION-ENST00000506266.1:7694-ENST00000382952.7:11616|19
FRPLKLRLK
>ENST00000400324.9|SNV-389184-G-T|1
MTPMPKDVRQSLSPMSQRPVLK
>ENST00000356413.5|SNV-16795-A-G|2
VFGAGYPSLPAMTVSDWYEQHR
>ENST00000382100.8|SNV-23796-C-T|3
ESSLIFTNR
>FUSION-ENST00000476557.5:33179-ENST00000530692.5:110822|512
MVKDDDTSAPDIFHLLSQKR
>ENST00000644505.1|SNV-200040-G-T|1
VCTSNLGSEFPRKVLR
>FUSION-ENST00000476557.5:33179-ENST00000530692.5:110822|638
SLRSGTYGLLVNTDNEMRLFLGVSQ
>ENST00000260283.8|MNV-132844-AA-A|3
WRGRSSLIR
>FUSION-ENST00000476557.5:33179-ENST00000530692.5:110822|113
CTQPILISF
>ENST00000672739.1|SNV-1466-A-T|1
WFCGYVNEQNVLSERELEAFSILQK
>ENST00000382097.4|SNV-329-G-T|2
MLNMSKGLDAR
>FUSION-ENST00000506266.1:7694-ENST00000382952.7:11616|287
AQPAATPHRPGK
>FUSION-ENST00000476557.5:33179-ENST00000530692.5:110822|283
MLARLFLNS
>ENST00000312428.11|SNV-196571-C-A|3
SLWVHEVLR
>FUSION-ENST00000479634.1:33179-ENST00000530692.5:110822|826
MEFCSSCPGWSAVA
>FUSION-ENST00000476557.5:33179-ENST00000530692.5:110822|229
DGVSLCFDLLTSSSARLGLPK
>FUSION-ENST00000506266.1:7694-ENST00000382952.7:11616|193
TVNTQALQTRQKDVLNQ
>FUSION-ENST00000506266.1:7694-ENST00000382952.7:11616|403
GQPGPGLWTLVGRR
>ENST00000636933.1|SNV-33419-G-A|2
WSVTQNLTFREQLEAGIHYFDLR
>ENST00000577474.2|SNV-62368-T-G|5
MRLAGHR
>FUSION-ENST00000506266.1:7694-ENST00000382952.7:11616|438
LGFVLCCWR
>ENST00000409993.6|INDEL-9899-T-TT|1
EPPAGDSTPE
>ENST00000481084.5|INDEL-9899-T-TT|6
MIPFFFHHFGIALPQLVPITGVCGR
>FUSION-ENST00000520073.5:3761-ENST00000320248.4:32868|18
QNVNKLMVATSFPR
>FUSION-ENST00000476557.5:33179-ENST00000530692.5:110822|556
IFKEEAKAKPF
>FUSION-ENST00000506266.1:7694-ENST00000382952.7:11616|61
LWPMLQSG
>FUSION-ENST00000476557.5:33179-ENST00000530692.5:110822|640
FVVNRSLRSGTYGLLVNTDNEMR
>ENST00000646065.1|SNV-264374-G-A|5
DKLIDSLEEQR
>FUSION-ENST00000506266.1:7694-ENST00000382952.7:11616|25
MSPVPLENADSYDFVCESGEYWAWR
>FUSION-ENST00000476557.5:33179-ENST00000530692.5:110822|262
RSLCCPGWSAVLR
>FUSION-ENST00000476557.5:33179-ENST00000530692.5:110822|623
VAQACNPSTLGGSGRQIT
>FUSION-ENST00000479634.1:33179-ENST00000530692.5:110822|812
STWLLVFLEF
>FUSION-ENST00000476557.5:33179-ENST00000530692.5:110822|656
HFNRITAVILV
>FUSION-ENST00000479634.1:33179-ENST00000530692.5:110822|943
MGRDAGPVAPRAR
>FUSION-ENST00000476557.5:33179-ENST00000530692.5:110822|600
SGVRDQPG
>FUSION-ENST00000479634.1:33179-ENST00000530692.5:110822|886
ANEFLMNWNFL
>ENST00000330634.11|SNV-23319-C-A|5
ELADYLCEDAQK
>FUSION-ENST00000520073.5:3761-ENST00000320248.4:32868|3
AAVVICVVNVFINA
>FUSION-ENST00000506266.1:7694-ENST00000382952.7:11616|373
MCLPPIPSPAHTCSHLSAPHLCTR
>ENST00000284523.2|SNV-15812-A-G|4
NYVEIMPSVAEGIKVGIQECQHQFR
>FUSION-ENST00000476557.5:33179-ENST00000530692.5:110822|354
GFDCCVESIRKEK
>ENST00000504030.6|SNV-14753-G-T|1
DEILEVARDWLRVGSVLDK
>ENST00000650167.1|SNV-40673-G-A|3
YSQSVIRSNSHLEDQVIGVALQASK
>FUSION-ENST00000506266.1:7694-ENST00000382952.7:11616|379
MPAAVLVKMWTWKPR
>ENST00000650861.1|SNV-39164-C-T|2
WLKASLPLTLCLQDV
>FUSION-ENST00000476557.5:33179-ENST00000530692.5:110822|76
CEPPCPASNLRQILNEWIGSFV
>ENST00000330634.11|SNV-23319-C-A|2
LSLEDTFSTMKAFR
>FUSION-ENST00000476557.5:33179-ENST00000530692.5:110822|34
VVRPPRPPK
>FUSION-ENST00000476557.5:33179-ENST00000530692.5:110822|349
TIFVCMYLETGSR
>ENST00000388948.8|INDEL-135655-C-CA|4
NSLPDRLGPGLPAQEK
>ENST00000512583.5|SNV-30427-C-A|2
TEFEDIIKKLVK
>ENST00000422453.7|SNV-12787-A-G|1
CCSCGEFGHIQKDCTKVK
>FUSION-ENST00000506266.1:7694-ENST00000382952.7:11616|321
EKGPFPTATK
>FUSION-ENST00000506266.1:7694-ENST00000382952.7:11616|140
MAYPASHGRIRR
>FUSION-ENST00000479634.1:33179-ENST00000530692.5:110822|955
GCCSACGVAAAGHHQPR
>FUSION-ENST00000506266.1:7694-ENST00000382952.7:11616|40
RGALTASTGR
>FUSION-ENST00000506266.1:7694-ENST00000382952.7:11616|170
STVTQSRLPAARGWGR
>ENST00000477497.1|SNV-23319-C-A|3
TPRSCPWRTR
>ENST00000581166.5|SNV-1629-C-A|4
TIDQFEYDGCDNCDEYLQMKGNR
>FUSION-ENST00000506266.1:7694-ENST00000382952.7:11616|369
GRVCPWVQLLR
>FUSION-ENST00000506266.1:7694-ENST00000382952.7:11616|310
YGEGVAR
>FUSION-ENST00000506266.1:7694-ENST00000382952.7:11616|64
ACGADPPSSR
>FUSION-ENST00000476557.5:33179-ENST00000530692.5:110822|579
MWWCTCPSYVGGRGRR
>FUSION-ENST00000506266.1:7694-ENST00000382952.7:11616|171
STVTQSRLPAAR
>ENST00000565113.5|INDEL-31317-A-AA|4
AEEQKKNSER
>ENST00000650167.1|SNV-40673-G-A|2
SNSHLEDQVIGVALQASK
>ENST00000644198.1|SNV-677-C-T|1
FIGATVNFSRFTLWGLETIPGPDAK
>FUSION-ENST00000479634.1:33179-ENST00000530692.5:110822|781
MNHCTQP
>ENST00000569248.5|SNV-2001-G-A|3
MHHAQWHHLRPQGHRGAPAACGSF
>ENST00000164024.5|SNV-20989-C-T|1
LLCRAAQSERLLTHPK
>ENST00000464241.5|SNV-7381-A-G|4
MPQELLVTEEEANR
>FUSION-ENST00000506266.1:7694-ENST00000382952.7:11616|52
HCGGHGSRR
>ENST00000360375.8|SNV-2922-T-C|2
LCTLNLSCNLITKVEGLEELINPTR
>ENST00000498703.1|INDEL-69522-A-ACGCC|10
MTIMLQQFTVKLERDAR
>ENST00000395757.6|SNV-22126-G-A|2
EFSDALGYLQLLNSCSDAAR
>ENST00000577474.2|SNV-62368-T-G|4
MRLAGHRFSK
>FUSION-ENST00000476557.5:33179-ENST00000530692.5:110822|345
TIFVCMYLETGSRFLPTLESVVRF
>FUSION-ENST00000476557.5:33179-ENST00000530692.5:110822|312
MVQSWLTTTSASRVQAIVLPQPPK
>FUSION-ENST00000476557.5:33179-ENST00000530692.5:110822|551
KGRVLCK
>ENST00000508596.5|SNV-86036-G-T|3
FGGGIGLPAK
>FUSION-ENST00000506266.1:7694-ENST00000382952.7:11616|427
IPLWRARHSLSR
>FUSION-ENST00000506266.1:7694-ENST00000382952.7:11616|254
MTEQKGCVSAPG
>ENST00000440172.5|SNV-62539-A-G|1
NLVLYPTDAYGHLSSR
>ENST00000368226.8|MNV-336151-CC-C|7
LWHLDPDTNMR
>FUSION-ENST00000476557.5:33179-ENST00000530692.5:110822|190
HACVISTFFVR
>FUSION-ENST00000506266.1:7694-ENST00000382952.7:11616|268
MCPQGPALCKVWSALR
>ENST00000534663.1|SNV-64115-C-T|1
QIFQPLHALWNAEK
>FUSION-ENST00000506266.1:7694-ENST00000382952.7:11616|470
MRLEQYKVR
>FUSION-ENST00000476557.5:33179-ENST00000530692.5:110822|473
MDLGCYYYKDVGIQKE
>FUSION-ENST00000479634.1:33179-ENST00000530692.5:110822|934
LGPCRRRPVAVCGGDGGVR
>FUSION-ENST00000476557.5:33179-ENST00000530692.5:110822|605
MSETLSQK
>FUSION-ENST00000479634.1:33179-ENST00000530692.5:110822|842
WKFSFWSFK
>ENST00000444716.5|SNV-381335-G-T|4
APRNPSAEK
>FUSION-ENST00000356309.8:33291-ENST00000251527.10:31181|147
AAKVHFPDTER
>FUSION-ENST00000476557.5:33179-ENST00000530692.5:110822|575
MSYSHTTAH
>ENST00000444716.5|SNV-381335-G-T|5
KAPRNPSAEK
>FUSION-ENST00000506266.1:7694-ENST00000382952.7:11616|37
LLTALGPR
>FUSION-ENST00000476557.5:33179-ENST00000530692.5:110822|578
WWCTCPSYVGGRGRR
>ENST00000616617.4|SNV-129026-G-A|2
SETAPNSYKVQDK
>FUSION-ENST00000506266.1:7694-ENST00000382952.7:11616|313
ALPCAKSGQRYGEGVAR
>FUSION-ENST00000476557.5:33179-ENST00000530692.5:110822|461
TWQYPDRYRTVK
>ENST00000360150.9|SNV-11066-G-A|1
NFSSKLRINIDITVAMK
>ENST00000370440.5|INDEL-84767-A-AA|2
NGLDYALSLR
>FUSION-ENST00000476557.5:33179-ENST00000530692.5:110822|170
MVIVLGR
>FUSION-ENST00000476557.5:33179-ENST00000530692.5:110822|509
DDDTSAPDIFHLLSQKR
>FUSION-ENST00000476557.5:33179-ENST00000530692.5:110822|146
ELPCLVFANFQDK
>ENST00000498703.1|INDEL-69522-A-ACGCC|6
LERDARTGVMICAYLLHR
>ENST00000343677.4|MNV-503-CAC-C|3
TEESEEAGR
>ENST00000360375.8|SNV-2922-T-C|1
VEGLEELINPTR
>ENST00000644505.1|SNV-200040-G-T|11
MLLDWNDSIPESVHLKSGERISQK
>FUSION-ENST00000506266.1:7694-ENST00000382952.7:11616|210
RLFCSSK
>ENST00000367545.7|SNV-535200-G-A|2
LHYPMVEYCIPTTSGEDIR
>FUSION-ENST00000476557.5:33179-ENST00000530692.5:110822|97
SRLTATFASRVQAILLPPPPE
>FUSION-ENST00000506266.1:7694-ENST00000382952.7:11616|46
LKTTELYTVK
>FUSION-ENST00000479634.1:33179-ENST00000530692.5:110822|883
MNWMINYQNLIISMSQYRK
>ENST00000461275.1|SNV-379451-A-T|2
ELHLLMTCLFWWM
>ENST00000359570.9|SNV-144422-G-A|5
AQEADRGEGPGKQVPTPR
>FUSION-ENST00000476557.5:33179-ENST00000530692.5:110822|424
NLKGKVR
>FUSION-ENST00000476557.5:33179-ENST00000530692.5:110822|68
VQAILRPQPPEYLG
>ENST00000270861.10|SNV-9079-C-G|3
DTSKNAWTDRK
>FUSION-ENST00000506266.1:7694-ENST00000382952.7:11616|81
LTHMILYVRAVSTGPGVQCR
>ENST00000529603.5|MNV-22963-AG-A|4
RHQRYLITQK
>FUSION-ENST00000479634.1:33179-ENST00000530692.5:110822|938
DAGPVAPRAR
>ENST00000382100.8|SNV-23796-C-T|4
AVGKESSLIFTNRR
>ENST00000360150.9|SNV-11066-G-A|4
YEYEVDKNFSSK
>ENST00000218388.9|SNV-4213-C-T|1
GFQSCHLACLPREPGLCTWQSLR
>ENST00000631589.1|INDEL-14267-G-GATACAGTTTAT|5
CESQERAARVIQFIDVNFVPIR
>ENST00000464241.5|SNV-7381-A-G|2
MPQELLVTEEEANRLAEELVAEEER
>ENST00000644935.1|SNV-26186-G-T|2
LLGESGLSLER
>ENST00000480763.2|SNV-23319-C-A|4
MSCLRPSSRSNGSWPTTCVRTPR
>ENST00000375206.6|SNV-92176-G-T|5
KEESEEEYEK
>FUSION-ENST00000476557.5:33179-ENST00000530692.5:110822|536
MEMYFTQK
>ENST00000577380.5|SNV-44348-G-A|7
KALSVLKEQLEAVLK
>FUSION-ENST00000506266.1:7694-ENST00000382952.7:11616|357
APGRAACTR
>ENST00000343677.4|MNV-503-CAC-C|6
SAKKTEESEEAGR
>ENST00000504030.6|SNV-14753-G-T|5
RDEILEVAR
>ENST00000577380.5|SNV-44348-G-A|3
EQLEAVLKGHLR
>ENST00000635833.1|SNV-124650-C-T|3
LSPKCPAVSHGRVQPLGDVGQQLP
>FUSION-ENST00000506266.1:7694-ENST00000382952.7:11616|490
SPPRPTPAAGTPCSKENHLATGP
>FUSION-ENST00000476557.5:33179-ENST00000530692.5:110822|562
QKQNLFKIIFK
>FUSION-ENST00000479634.1:33179-ENST00000530692.5:110822|776
YPLDRGFAGNVNLR
>ENST00000638850.1|INDEL-9899-T-TT|2
RWQRASSW
>ENST00000434116.6|SNV-34288-G-C|1
LPAVTVTPPPVPDIKGDQK
>FUSION-ENST00000479634.1:33179-ENST00000530692.5:110822|789
LVLNSQPQVIRLSQPPKVLGL
>FUSION-ENST00000506266.1:7694-ENST00000382952.7:11616|49
QHRLGEVAHACNPSTLGG
>ENST00000510605.1|SNV-9079-C-G|2
PGLIEKSK
>FUSION-ENST00000506266.1:7694-ENST00000382952.7:11616|366
VCPWVQLLRGGPSSK
>FUSION-ENST00000476557.5:33179-ENST00000530692.5:110822|311
VQSWLTTTSASRVQAIVLPQPPK
>FUSION-ENST00000476557.5:33179-ENST00000530692.5:110822|521
MFYASYFI
>FUSION-ENST00000476557.5:33179-ENST00000530692.5:110822|475
MDLGCYYYKDVGIQK
>FUSION-ENST00000476557.5:33179-ENST00000530692.5:110822|272
VSTSQELIPFFFFFFR
>ENST00000652557.1|SNV-36369-G-T|4
VRDYPLYHLIKSQSQK
>FUSION-ENST00000506266.1:7694-ENST00000382952.7:11616|62
KLWPMLQSG
>FUSION-ENST00000476557.5:33179-ENST00000530692.5:110822|405
LGKGKGIIK
>ENST00000530052.1|INDEL-9899-T-TT|1
GGHLGTL
>ENST00000490639.5|SNV-35151-G-T|7
MDSCMGISRVSLCAKDIR
>FUSION-ENST00000476557.5:33179-ENST00000530692.5:110822|7
SVFDITLSSWTLSILFFSDS
>FUSION-ENST00000476557.5:33179-ENST00000530692.5:110822|397
MEVVVSR
>FUSION-ENST00000506266.1:7694-ENST00000382952.7:11616|117
MARDETLGHLWDRR
>ENST00000270861.10|SNV-9079-C-G|2
NAWTDRK
>ENST00000400234.6|SNV-21828-G-A|1
LLTVSASKVISTVKR
>FUSION-ENST00000506266.1:7694-ENST00000382952.7:11616|342
CWARLSLDKAHSSTDASCSSSK
>ENST00000562579.5|MNV-25102-CAT-C|4
WHLHASGCKAYIYTYKR
>FUSION-ENST00000476557.5:33179-ENST00000530692.5:110822|218
AAGTAVIVTTKEVPGR
>FUSION-ENST00000356309.8:33291-ENST00000251527.10:31181|146
AAKVHFPDTERAEWLNK
>ENST00000645522.1|SNV-21177-G-A|1
NSWTLQP
>FUSION-ENST00000434296.2:3048-ENST00000657627.1:22415|2
DTLGSAGPCELMNMKTLR
>ENST00000581447.1|SNV-25545-C-G|3
TLYPKRGFQCLQF
>FUSION-ENST00000476557.5:33179-ENST00000530692.5:110822|13
MPFISVVIWRFKK
>ENST00000367480.7|MNV-120627-TA-T|2
GLLFQRIAANLQPLM
>FUSION-ENST00000476557.5:33179-ENST00000530692.5:110822|621
ECQNASIICLKCHLLR
>ENST00000646065.1|SNV-200040-G-T|4
TMLLDWNDSIPESVHLKSGER
>FUSION-ENST00000476557.5:33179-ENST00000530692.5:110822|213
SLKLNIY
>ENST00000228945.9|SNV-11893-G-C|1
LTLVCDSAPGPITMDLTGDLEALKK
>FUSION-ENST00000479634.1:33179-ENST00000530692.5:110822|861
MLCFLTDR
>ENST00000379672.10|SNV-139511-G-T|1
SSGLSSSLQPAGAKADALRE
>FUSION-ENST00000506266.1:7694-ENST00000382952.7:11616|298
SPGKSCMHTAGERLCTR
>FUSION-ENST00000476557.5:33179-ENST00000530692.5:110822|323
MPGLFFI
>FUSION-ENST00000476557.5:33179-ENST00000530692.5:110822|202
MLPRLVSNF
>ENST00000360184.10|SNV-65343-C-A|2
DKQEAEKK
>ENST00000308249.4|SNV-225149-G-T|1
THDIPCPYLPWSYKIE
>FUSION-ENST00000506266.1:7694-ENST00000382952.7:11616|5
FCCGLTQTVAGSGC
>FUSION-ENST00000476557.5:33179-ENST00000530692.5:110822|120
MSHHTQLQF
>FUSION-ENST00000506266.1:7694-ENST00000382952.7:11616|242
PANKLMTSCLTPLATREMQIK
>ENST00000611979.4|SNV-66983-C-G|1
AAVQQKNQEELLRR
>FUSION-ENST00000476557.5:33179-ENST00000530692.5:110822|372
NLKSTVATETTRCSGK
>ENST00000461362.5|SNV-20989-C-T|9
TMAGRGGASNGYSAEQPR
>FUSION-ENST00000479634.1:33179-ENST00000530692.5:110822|836
LVRLVLNP
>ENST00000376757.9|SNV-4424-T-A|3
VMDVSDLESVTSK
>FUSION-ENST00000476557.5:33179-ENST00000530692.5:110822|328
LLQPPPPRFK
>ENST00000490639.5|SNV-35151-G-T|4
GISRVSLCAKDIR
>FUSION-ENST00000476557.5:33179-ENST00000530692.5:110822|766
IHSHIWALLTSYRIK
>FUSION-ENST00000476557.5:33179-ENST00000530692.5:110822|327
LLQPPPPRFKR
>ENST00000488146.5|SNV-15168-G-T|2
MLTVTQSK
>FUSION-ENST00000476557.5:33179-ENST00000530692.5:110822|258
SLCCPGWSAVLRSRLTASSASR
>FUSION-ENST00000506266.1:7694-ENST00000382952.7:11616|489
ENHLATGP
>FUSION-ENST00000356309.8:33291-ENST00000251527.10:31181|148
AVRAAKVHFPDTER
>FUSION-ENST00000476557.5:33179-ENST00000530692.5:110822|335
LPRLVSNTWL
>FUSION-ENST00000476557.5:33179-ENST00000530692.5:110822|669
LARLVSIS
>FUSION-ENST00000476557.5:33179-ENST00000530692.5:110822|297
LVSNSRPQVIHVPQRPKVLGLQA
>FUSION-ENST00000476557.5:33179-ENST00000530692.5:110822|269
MTALLSH
>FUSION-ENST00000476557.5:33179-ENST00000530692.5:110822|434
FLYWRPGAVSYACNPR
>FUSION-ENST00000506266.1:7694-ENST00000382952.7:11616|174
MGRSTVTQSRLPAAR
>FUSION-ENST00000479634.1:33179-ENST00000530692.5:110822|935
RLGPCRR
>ENST00000529224.1|SNV-4424-T-A|4
MDVSDLESVTSKEIR
>ENST00000459951.1|SNV-5250-T-C|1
LYHNGGNIISIQVQGGSDWSRGRR
>FUSION-ENST00000476557.5:33179-ENST00000530692.5:110822|250
MGFRHVGQAGLK
>FUSION-ENST00000506266.1:7694-ENST00000382952.7:11616|57
KLFCGSQVKHCGGHGSR
>FUSION-ENST00000476557.5:33179-ENST00000530692.5:110822|23
WSFIFLTGFCFTK
>FUSION-ENST00000476557.5:33179-ENST00000530692.5:110822|359
EDRGFDCCVESIR
>ENST00000462938.5|SNV-292082-C-A|1
WSLDVFALNEASGEHSLKF
>FUSION-ENST00000476557.5:33179-ENST00000530692.5:110822|318
HHTWLILYSR
>FUSION-ENST00000506266.1:7694-ENST00000382952.7:11616|58
MKLFCGSQVKHCGGHGSR
>FUSION-ENST00000476557.5:33179-ENST00000530692.5:110822|166
LPSIWYLFILFLCLDFFFFLN
>FUSION-ENST00000506266.1:7694-ENST00000382952.7:11616|184
MGTLWPGPTLFFTRK
>FUSION-ENST00000476557.5:33179-ENST00000530692.5:110822|614
TWSKCQCE
>FUSION-ENST00000506266.1:7694-ENST00000382952.7:11616|74
GWNVSVL
>ENST00000616617.4|SNV-129026-G-A|3
SETAPNSYK
>FUSION-ENST00000506266.1:7694-ENST00000382952.7:11616|286
AQPAATPHRPGKLIR
>ENST00000229266.8|SNV-19850-C-A|1
MWDYTIPILEIKLK
>FUSION-ENST00000506266.1:7694-ENST00000382952.7:11616|425
ARHSLSRSLMQAGSSWGCPLWGR
>FUSION-ENST00000506266.1:7694-ENST00000382952.7:11616|380
PAAVLVKMWTWK
>FUSION-ENST00000506266.1:7694-ENST00000382952.7:11616|281
MPLPGPPPFPRLP
>ENST00000354728.5|SNV-686-C-A|1
NHIMHLEENLLCHRFFK
>ENST00000431267.2|SNV-17046-C-T|2
MILSIIFCVIALLVFVFQLFIMEK
>ENST00000529603.5|MNV-22963-AG-A|2
HQRYLITQKTSR
>FUSION-ENST00000476557.5:33179-ENST00000530692.5:110822|343
YLETGSR
>FUSION-ENST00000476557.5:33179-ENST00000530692.5:110822|624
MVAQACNPSTLGGSGRQIT
>ENST00000274569.9|SNV-9959-G-T|2
LTKANVIHATVTSVTLHSTEWK
>FUSION-ENST00000506266.1:7694-ENST00000382952.7:11616|13
ARAIVEEENPTLASR
>FUSION-ENST00000476557.5:33179-ENST00000530692.5:110822|184
MTWILISSCPYIGNPVR
>FUSION-ENST00000506266.1:7694-ENST00000382952.7:11616|18
LRLKLRPR
>ENST00000283351.9|SNV-62368-T-G|5
KYAFHMRLAGHR
>FUSION-ENST00000479634.1:33179-ENST00000530692.5:110822|933
RRPVAVCGGDGGVR
>ENST00000392597.5|SNV-32008-G-C|1
DYYDLYGGEK
>ENST00000260283.8|MNV-132844-AA-A|6
IISNGISLCK
>FUSION-ENST00000506266.1:7694-ENST00000382952.7:11616|192
LIHTKAYPQMFLVALFTIAQR
>ENST00000354728.5|SNV-686-C-A|5
ERVRNHIMHLEENLLCHR
>FUSION-ENST00000476557.5:33179-ENST00000530692.5:110822|661
MFWLCVRMHFNR
>ENST00000359558.6|SNV-97074-A-G|2
CYDRMQQLPAYQGEGPYCDR
>ENST00000394900.7|SNV-10695-T-C|3
LIDAETTAAAWPNVAAVSTTGR
>FUSION-ENST00000476557.5:33179-ENST00000530692.5:110822|314
MVQSWLTTTSASR
>FUSION-ENST00000506266.1:7694-ENST00000382952.7:11616|223
MNKGTVATR
>FUSION-ENST00000479634.1:33179-ENST00000530692.5:110822|840
FSFWSFK
>FUSION-ENST00000506266.1:7694-ENST00000382952.7:11616|279
PLPGPPPFPRLP
>ENST00000417226.6|SNV-25982-G-A|2
EKEEEPVAKHPYSQ
>ENST00000381469.7|INDEL-15862-C-CA|3
LSSGSQSSHILVRGRSAAFGIPCTR
>FUSION-ENST00000476557.5:33179-ENST00000530692.5:110822|105
HHDAQLILYF
>ENST00000624286.1|SNV-2533-C-T|4
GSRCSSICTTCSPR
>ENST00000367545.7|SNV-535200-G-A|3
GHKLHYPMVEYCIPTTSGEDIR
>FUSION-ENST00000476557.5:33179-ENST00000530692.5:110822|544
ALYYKDTGVK
>FUSION-ENST00000476557.5:33179-ENST00000530692.5:110822|59
MLSAAPYFCNLLFKFLGYNLF
>ENST00000492485.5|SNV-26186-G-T|5
TPAVGAGAQDSTGQGSWEK
>ENST00000525456.5|INDEL-9899-T-TT|3
IPFFFHHFGIALPQLTQYQDR
>ENST00000512583.5|SNV-30427-C-A|4
FEVYPVSLTKTEFEDIIKK
>ENST00000466059.5|SNV-61673-G-A|3
GLGSPGQQSSSTMSR
>FUSION-ENST00000476557.5:33179-ENST00000530692.5:110822|151
GSSSLGLPK
>ENST00000382097.4|SNV-329-G-T|4
TPKMLNMSK
>ENST00000269197.12|SNV-153817-C-A|1
LSTSALNNEFFAYAEQGWKQR
>FUSION-ENST00000476557.5:33179-ENST00000530692.5:110822|48
MNSAFHLHFCPFVFSSSLLNFLKK
>FUSION-ENST00000506266.1:7694-ENST00000382952.7:11616|435
VRQPDPLEHV
>FUSION-ENST00000476557.5:33179-ENST00000530692.5:110822|401
PVIPGLR
>ENST00000451557.5|INDEL-29760-T-TT|1
DTFLASLRGTI
>FUSION-ENST00000520073.5:3761-ENST00000320248.4:32868|7
AKFRAAVVICVVNVFINA
>FUSION-ENST00000476557.5:33179-ENST00000530692.5:110822|292
LYFFYFSDCT
>FUSION-ENST00000476557.5:33179-ENST00000530692.5:110822|534
MEMYFTQKGN
>FUSION-ENST00000506266.1:7694-ENST00000382952.7:11616|22
AVPWLERFRPLK
>FUSION-ENST00000479634.1:33179-ENST00000530692.5:110822|775
YPLDRGFAGNVNLRR
>FUSION-ENST00000479634.1:33179-ENST00000530692.5:110822|783
SYLTATSASQVQAILLPQPPE
>ENST00000652557.1|SNV-36369-G-T|2
DYPLYHLIKSQSQKK
>FUSION-ENST00000506266.1:7694-ENST00000382952.7:11616|480
AREQGEAAGSSGGLGRK
>FUSION-ENST00000506266.1:7694-ENST00000382952.7:11616|77
ILYVRAVSTGPGVQCRGWNVSVL
>FUSION-ENST00000506266.1:7694-ENST00000382952.7:11616|153
SNVWNGQVHGDTE
>FUSION-ENST00000476557.5:33179-ENST00000530692.5:110822|210
MQWPRSSTSRVLLP
>FUSION-ENST00000506266.1:7694-ENST00000382952.7:11616|121
MVACTQISKHVADSLGAQAEAHR
>FUSION-ENST00000520073.5:3761-ENST00000320248.4:32868|19
WHFIGHLQKQNVNKLMVATSFPR
>FUSION-ENST00000479634.1:33179-ENST00000530692.5:110822|786
AHCSLDFPGSSQPPE
>ENST00000270861.10|SNV-9079-C-G|1
NAWTDRKVK
>ENST00000617204.4|SNV-129026-G-A|3
RPKAPNSYKVQDK
>ENST00000577595.1|SNV-124650-C-T|12
MIEIQESSK
>FUSION-ENST00000476557.5:33179-ENST00000530692.5:110822|700
EPEVAVSQDCATALQPALQTE
>FUSION-ENST00000476557.5:33179-ENST00000530692.5:110822|419
VRDGLRMLLL
>FUSION-ENST00000506266.1:7694-ENST00000382952.7:11616|454
TLWSMCKRGTWK
>FUSION-ENST00000506266.1:7694-ENST00000382952.7:11616|352
MLGLAGKARR
>ENST00000330634.11|SNV-23319-C-A|7
QRELADYLCEDAQK
>FUSION-ENST00000506266.1:7694-ENST00000382952.7:11616|182
MGTLWPGPTLFFTRKK
>ENST00000544465.5|SNV-129026-G-A|4
EDTKLYSPNSYKVQDK
>FUSION-ENST00000479634.1:33179-ENST00000530692.5:110822|810
YLEINIPFFF
>FUSION-ENST00000356309.8:33291-ENST00000251527.10:31181|2-SNV-41906-C-G|1
SMQIHGTMR
>ENST00000467813.1|SNV-329-G-T|8
MQYLSLPKTPKMLNMSK
>FUSION-ENST00000506266.1:7694-ENST00000382952.7:11616|118
ARDETLGHLWDR
>FUSION-ENST00000476557.5:33179-ENST00000530692.5:110822|555
MLVRLISNC
>FUSION-ENST00000479634.1:33179-ENST00000530692.5:110822|894
LFIPRLLFFYFLFC
>FUSION-ENST00000479634.1:33179-ENST00000530692.5:110822|824
MSHRVRPEFIFFK
>FUSION-ENST00000479634.1:33179-ENST00000530692.5:110822|819
VRPEFIFFKCFPIFK
>ENST00000464685.1|SNV-11473-G-T|1
INIGRGLDYFKKPQVGYNLMSK
>ENST00000461362.5|SNV-20989-C-T|2
GGASNGYSAEQPRVR
>ENST00000373189.6|INDEL-32409-C-CT|15
VDTSSWTRGFFCGHHCLHGDPQR
>ENST00000289473.10|SNV-15097-G-T|1
QTHRSKPQPAVPPRPSADLILNR
>ENST00000485732.5|SNV-5564-C-A|3
MALTRRELGWTT
>FUSION-ENST00000476557.5:33179-ENST00000530692.5:110822|89
LECSDVSSAHCNLR
>ENST00000477497.1|SNV-23319-C-A|2
SCPWRTR
>FUSION-ENST00000476557.5:33179-ENST00000530692.5:110822|664
ARPEQFFYSSDDMFWLCVR
>FUSION-ENST00000506266.1:7694-ENST00000382952.7:11616|308
YGEGVARAQGGDSWVFRLSHR
>ENST00000377091.7|INDEL-14267-G-GATACAGTTTAT|7
AARVIQFMQSLALLPR
>ENST00000261900.8|SNV-21224-G-A|5
TPNRLKHIWNWR
>ENST00000367481.7|MNV-120627-TA-T|3
GLLFQRIAANLQPLQRCQGS
>FUSION-ENST00000476557.5:33179-ENST00000530692.5:110822|338
FLPTLESVVR
>FUSION-ENST00000506266.1:7694-ENST00000382952.7:11616|145
AEFGGKTAKLVPSSPFIR
>FUSION-ENST00000476557.5:33179-ENST00000530692.5:110822|693
MQTYHLK
>ENST00000571744.1|SNV-18855-T-A|6
ILSQTANDLRKQCDEVDTAFK
>FUSION-ENST00000476557.5:33179-ENST00000530692.5:110822|650
MEDKINHR
>FUSION-ENST00000479634.1:33179-ENST00000530692.5:110822|778
MALFKYPLDRGFAGNVNLR
>FUSION-ENST00000506266.1:7694-ENST00000382952.7:11616|135
LVPSSPFIRALR
>FUSION-ENST00000476557.5:33179-ENST00000530692.5:110822|84
MLARLVSGWSALLGLPK
>ENST00000342992.10|SNV-266534-A-G|6
DEIDAPNASLDPKYKDVIVVR
>FUSION-ENST00000479634.1:33179-ENST00000530692.5:110822|954
GCCSACGVAAAGHHQPRWLK
>ENST00000415676.6|SNV-762983-C-A|1
HMSQLEAIKLYLKGK
>ENST00000529603.5|MNV-22963-AG-A|8
QVKRPVR
>FUSION-ENST00000506266.1:7694-ENST00000382952.7:11616|460
GAWLGSRTLWSMCKR
>FUSION-ENST00000476557.5:33179-ENST00000530692.5:110822|768
TKIHSHIWALLTSYRIK
>FUSION-ENST00000494601.5:44502-ENST00000648977.1:21913|2
VLNFLKQFIDTTLNFLQFLILQVAC
>ENST00000455062.2|SNV-15097-G-T|4
GGAADASL
>ENST00000502372.1|SNV-12787-A-G|1
NAVLVENSDTFKKTAPK
>FUSION-ENST00000506266.1:7694-ENST00000382952.7:11616|462
GAWLGSR
>FUSION-ENST00000520073.5:3761-ENST00000320248.4:32868|1
APGTDTVLAGASDTPSGWIWIERI
>FUSION-ENST00000506266.1:7694-ENST00000382952.7:11616|83
LTHMILYVR
>FUSION-ENST00000476557.5:33179-ENST00000530692.5:110822|390
MPFFFLLEK
>FUSION-ENST00000479634.1:33179-ENST00000530692.5:110822|848
VPSRLTATSASRFK
>FUSION-ENST00000506266.1:7694-ENST00000382952.7:11616|249
MGKLGEAGRSGSR
>FUSION-ENST00000479634.1:33179-ENST00000530692.5:110822|937
DAGPVAPRARR
>FUSION-ENST00000506266.1:7694-ENST00000382952.7:11616|374
WTWKPRGR
>ENST00000341533.8|SNV-29396-C-G|2
ELPVLKPYFITNPEEGGVR
>FUSION-ENST00000479634.1:33179-ENST00000530692.5:110822|846
LTATSASRFK
>ENST00000164024.5|SNV-20989-C-T|3
FQRLLCRAAQSER
>FUSION-ENST00000479634.1:33179-ENST00000530692.5:110822|869
MRVKPDTDFKVIPCSLAF
>ENST00000366554.3|SNV-79630-A-T|3
SNTVYNPVIYVFMIRMFR
>ENST00000496283.5|INDEL-12592-C-CT|4
WKDLIFFSLFFEKLK
>ENST00000377100.8|INDEL-14267-G-GATACAGTTTAT|2
AARVIQFIWYAIPVG
>ENST00000301732.10|SNV-14546-G-A|2
KVLVTVLELFLPLLFSGILIWLHLK
>ENST00000638850.1|INDEL-9899-T-TT|3
VTRRWQR
>ENST00000379141.8|SNV-41534-G-T|1
DWGTDFPAARERR
>FUSION-ENST00000476557.5:33179-ENST00000530692.5:110822|5
DTVHFVLQ
>FUSION-ENST00000476557.5:33179-ENST00000530692.5:110822|361
VRELIIKD
>ENST00000646065.1|SNV-200040-G-T|1
SGERISQKSAENGR
>ENST00000529603.5|MNV-22963-AG-A|11
METLVEECGENRERNAS
>FUSION-ENST00000476557.5:33179-ENST00000530692.5:110822|99
VRSRLTATFASR
>FUSION-ENST00000476557.5:33179-ENST00000530692.5:110822|426
MEKLRLY
>FUSION-ENST00000476557.5:33179-ENST00000530692.5:110822|230
DGVSLCFDLLTSSSAR
>FUSION-ENST00000476557.5:33179-ENST00000530692.5:110822|480
MRWILFLLYG
>ENST00000375206.6|SNV-92176-G-T|6
GQGEKKEESEEEYEK
>FUSION-ENST00000506266.1:7694-ENST00000382952.7:11616|34
MLLTALGPRQRLIVGLELPR
>FUSION-ENST00000479634.1:33179-ENST00000530692.5:110822|877
MINYQNLIISMSQYRK
>FUSION-ENST00000476557.5:33179-ENST00000530692.5:110822|666
SCFVDQPR
>ENST00000337836.9|SNV-59739-A-G|4
HRQIVVGK
>ENST00000534663.1|SNV-64115-C-T|3
TVKAITGRQIFQPLHALWNAEK
>FUSION-ENST00000476557.5:33179-ENST00000530692.5:110822|30
MQFLLVSLI
>FUSION-ENST00000479634.1:33179-ENST00000530692.5:110822|880
NWMINYQNLIISMSQYRKFLFK
>FUSION-ENST00000476557.5:33179-ENST00000530692.5:110822|459
TVKIQKSK
>ENST00000222572.8|SNV-22943-C-T|3
EEKPRAWELR
>FUSION-ENST00000476557.5:33179-ENST00000530692.5:110822|111
PSSVLYF
>FUSION-ENST00000476557.5:33179-ENST00000530692.5:110822|417
MTEMDVR
>FUSION-ENST00000506266.1:7694-ENST00000382952.7:11616|301
DRPGLTAKSPGK
>ENST00000378714.7|MNV-11112-TCA-T|2
RVENSGVNMLFCGA
>FUSION-ENST00000506266.1:7694-ENST00000382952.7:11616|429
QRPGGSQGS
>ENST00000259512.9|SNV-190-A-G|2
MSDVGDWFRSIPAITR
>FUSION-ENST00000506266.1:7694-ENST00000382952.7:11616|275
GPLGTGLREAR
>ENST00000624286.1|SNV-2533-C-T|1
CSSICTTCSPRKPQPPVTR
>FUSION-ENST00000506266.1:7694-ENST00000382952.7:11616|291
MHTAGERLCTRAQPAATPHRPGK
>FUSION-ENST00000393346.8:95175-ENST00000479634.1:61648|2
RTDNGGWAHVVCALYIPEVQFAN
>ENST00000261900.8|SNV-21224-G-A|2
HIWNWRACEAAK
>FUSION-ENST00000476557.5:33179-ENST00000530692.5:110822|552
MKGRVLCK
>ENST00000567695.6|MNV-25102-CAT-C|5
WHLHASGFLPSSRPPPTHGLLPPR
>ENST00000648685.1|SNV-64437-G-T|1
EGHIQSVVTYDLALDSGRPHSR
>ENST00000373610.8|SNV-4873-G-C|4
GLGKEITLLIQTLNTLSTPEEK
>FUSION-ENST00000476557.5:33179-ENST00000530692.5:110822|699
MFILCIHK
>FUSION-ENST00000476557.5:33179-ENST00000530692.5:110822|411
MPVIPATREAEAGELLEPGRWR
>ENST00000571744.1|SNV-18855-T-A|4
KQCDEVDTAFKNGLK
>FUSION-ENST00000476557.5:33179-ENST00000530692.5:110822|514
MVKDDDTSAPDIFHLLSQK
>ENST00000354755.5|MNV-22963-AG-A|1
LPMETLVEECGENRERNAS
>ENST00000610546.4|SNV-8612-C-T|2
NQIPYRFK
>ENST00000577595.1|SNV-124650-C-T|10
MIEIQESSKLFPDQNGCAHGER
>FUSION-ENST00000506266.1:7694-ENST00000382952.7:11616|177
SGMGRSTVTQSRLPAAR
>ENST00000544465.5|SNV-129026-G-A|6
EDTKLYSPNSYK
>FUSION-ENST00000506266.1:7694-ENST00000382952.7:11616|150
CIGSRVR
>FUSION-ENST00000476557.5:33179-ENST00000530692.5:110822|285
MIHSPLPPKMLGSQV
>FUSION-ENST00000506266.1:7694-ENST00000382952.7:11616|44
LKTTELYTVKSDL
>ENST00000422537.6|SNV-11473-G-T|1
FNNGWMINIGRGLDYFKKPQSR
>ENST00000502372.1|SNV-12787-A-G|9
MQMSRNAVLVENSDTFKK
>ENST00000465043.1|SNV-111706-G-C|3
TLVLSRINLVFILLFTGEFVLK
>FUSION-ENST00000506266.1:7694-ENST00000382952.7:11616|280
PLPGPPPFPR
>FUSION-ENST00000506266.1:7694-ENST00000382952.7:11616|248
GKLGEAGRSGSR
>FUSION-ENST00000476557.5:33179-ENST00000530692.5:110822|223
MDPYQLLSLYREPS
>FUSION-ENST00000506266.1:7694-ENST00000382952.7:11616|347
LERGSAPEHSLLRLLIDPEN
>FUSION-ENST00000479634.1:33179-ENST00000530692.5:110822|928
RFLDIQEGR
>FUSION-ENST00000506266.1:7694-ENST00000382952.7:11616|10
AIVEEENPTLASRR
>ENST00000164024.5|SNV-20989-C-T|5
GRFQRLLCR
>FUSION-ENST00000506266.1:7694-ENST00000382952.7:11616|211
MRLFCSSK
>ENST00000484848.5|SNV-13671-A-G|2
SCAGTWGAVRWYVSYQHR
>FUSION-ENST00000506266.1:7694-ENST00000382952.7:11616|123
MVACTQISK
>FUSION-ENST00000476557.5:33179-ENST00000530692.5:110822|704
MTPAWVTE
>ENST00000369846.9|SNV-24137-C-A|3
TKFSLKK
>ENST00000260283.8|MNV-132844-AA-A|4
IISNGISLCKWRGR
>FUSION-ENST00000479634.1:33179-ENST00000530692.5:110822|873
MSQYRKFLFK
>ENST00000627564.2|SNV-53967-C-T|3
SLWALVDR
>ENST00000335613.10|SNV-14120-C-A|5
ADRVSCEAFPKAVLAPSAILKPR
>FUSION-ENST00000506266.1:7694-ENST00000382952.7:11616|63
MKLWPMLQSG
>FUSION-ENST00000506266.1:7694-ENST00000382952.7:11616|319
VLSPPTASSCPCAPR
>ENST00000650893.1|INDEL-14267-G-GATACAGTTTAT|3
AARVIQFILYFMRLEP
>FUSION-ENST00000476557.5:33179-ENST00000530692.5:110822|702
MREPEVAVSQDCATALQPALQTE
>FUSION-ENST00000476557.5:33179-ENST00000530692.5:110822|344
MYLETGSR
>ENST00000567478.5|SNV-63713-C-G|9
YSMFRLVER
>FUSION-ENST00000506266.1:7694-ENST00000382952.7:11616|411
MLGVASSQKLRPQPPTPWSGLGAWR
>FUSION-ENST00000476557.5:33179-ENST00000530692.5:110822|415
MPVIPATR
>ENST00000374869.8|SNV-13164-C-A|2
VSPTPEPSPTATEK
>FUSION-ENST00000476557.5:33179-ENST00000530692.5:110822|616
ASTLLFSLRTWSK
>FUSION-ENST00000506266.1:7694-ENST00000382952.7:11616|94
WAGSPRSSPVHVSYESCPSREC
>FUSION-ENST00000476557.5:33179-ENST00000530692.5:110822|629
NRECQNASIICLK
>FUSION-ENST00000506266.1:7694-ENST00000382952.7:11616|456
MCKRGAWLGSR
>ENST00000644198.1|SNV-677-C-T|2
FIGATVNFSR
>ENST00000551989.1|SNV-21224-G-A|5
KLPTGSNTFGIGGHAR
>FUSION-ENST00000506266.1:7694-ENST00000382952.7:11616|101
WGLPPRPQDCRATSEQAQPGRAAGR
>ENST00000644505.1|SNV-200040-G-T|5
MTPSLRVCTSNLGSEFPRK
>ENST00000567120.5|SNV-2305-C-T|2
MAPASAQS
>ENST00000370440.5|INDEL-84767-A-AA|1
NGLDYALSLRL
>FUSION-ENST00000476557.5:33179-ENST00000530692.5:110822|527
GKDTIVLREIDVL
>FUSION-ENST00000506266.1:7694-ENST00000382952.7:11616|220
NKGTVATRF
>ENST00000461362.5|SNV-20989-C-T|10
ARTMAGRGGASNGYSAEQPR
>FUSION-ENST00000506266.1:7694-ENST00000382952.7:11616|261
GGRGEGTGRGQLGLPP
>ENST00000519649.5|SNV-10692-C-A|1
LHPMMARPVVPTRGRPLLLKR
>ENST00000428826.7|MNV-31790-GAAG-G|1
GDSDRDTGNDWASSSSEANSR
>FUSION-ENST00000479634.1:33179-ENST00000530692.5:110822|796
CHHAWLILYF
>FUSION-ENST00000506266.1:7694-ENST00000382952.7:11616|172
STVTQSR
>ENST00000502372.1|SNV-12787-A-G|11
MQMSRNAVLVENSDTFK
>FUSION-ENST00000506266.1:7694-ENST00000382952.7:11616|113
DETLGHLWDR
>ENST00000264377.8|SNV-149147-C-A|1
IGQIQGEIIPTSFYHQGR
>FUSION-ENST00000561208.6:64486-ENST00000566990.1:1|3
GIFPKVATNIMRAWLFQHLTL
>ENST00000259512.9|SNV-190-A-G|1
SDVGDWFRSIPAITR
>FUSION-ENST00000476557.5:33179-ENST00000530692.5:110822|41
RHHTWLIFVFLVETGFR
>ENST00000422453.7|SNV-12787-A-G|3
CCSCGEFGHIQK
>FUSION-ENST00000476557.5:33179-ENST00000530692.5:110822|751
METTLANMVKPR
>FUSION-ENST00000506266.1:7694-ENST00000382952.7:11616|433
QPDPLEHV
>ENST00000577595.1|SNV-124650-C-T|7
LFPDQNGCAHGERDLLDGLGGCWNR
>FUSION-ENST00000506266.1:7694-ENST00000382952.7:11616|178
MSGMGRSTVTQSRLPAAR
>FUSION-ENST00000476557.5:33179-ENST00000530692.5:110822|10
PTVLLFFPLCLMIEL
>FUSION-ENST00000476557.5:33179-ENST00000530692.5:110822|660
FWLCVRMHFNR
>ENST00000164024.5|SNV-20989-C-T|6
TRGRFQR
>FUSION-ENST00000506266.1:7694-ENST00000382952.7:11616|389
ASCGPNPQARAR
>ENST00000361558.7|SNV-15180-C-T|7
MASTPTFPCPTWR
>ENST00000567478.5|SNV-63713-C-G|3
HVLHVQACGEVRDATAR
>ENST00000398520.6|SNV-1919-G-A|2
ALVQDLLPATRWLHQYRPR
>ENST00000565113.5|INDEL-31317-A-AA|3
NSERREIMSK
>FUSION-ENST00000476557.5:33179-ENST00000530692.5:110822|132
MRNKLGFCMVDK
>FUSION-ENST00000476557.5:33179-ENST00000530692.5:110822|281
MFLLWPPK
>FUSION-ENST00000476557.5:33179-ENST00000530692.5:110822|682
MPATWETEAGESLGPGR
>ENST00000510943.3|SNV-32634-C-A|1
SPSPRGTSWP
>FUSION-ENST00000476557.5:33179-ENST00000530692.5:110822|636
SGTYGLLVNTDNEMRLFLGVSQ
>FUSION-ENST00000506266.1:7694-ENST00000382952.7:11616|162
MGRVLVHPRCCNK
>FUSION-ENST00000506266.1:7694-ENST00000382952.7:11616|106
AQAGAGAAPTIAPK
>ENST00000333891.14|SNV-212690-C-A|5
KIVDSGVQTDEEDATDR
>ENST00000389484.8|SNV-1262825-G-C|2
IESASMSGAGTKTIYK
>ENST00000483958.5|SNV-41906-C-G|1
QIHGTMR
>ENST00000524925.1|SNV-25711-C-T|1
VSALFVLFLWDWLFS
>ENST00000435564.5|SNV-292082-C-A|1
WSLDVFALNEASGEHSLK
>FUSION-ENST00000476557.5:33179-ENST00000530692.5:110822|529
GKDTIVLR
>FUSION-ENST00000476557.5:33179-ENST00000530692.5:110822|299
LVRLVSNSRPQVIHVPQRPK
>FUSION-ENST00000476557.5:33179-ENST00000530692.5:110822|29
QFLLVSLI
>FUSION-ENST00000476557.5:33179-ENST00000530692.5:110822|433
FLYWRPGAVSYACNPRTSGGR
>ENST00000535676.1|SNV-11893-G-C|1
SLSPGSPWFVTVPR
>FUSION-ENST00000476557.5:33179-ENST00000530692.5:110822|169
MVIVLGRL
>FUSION-ENST00000476557.5:33179-ENST00000530692.5:110822|224
DPYQLLSLYR
>ENST00000502372.1|SNV-12787-A-G|8
QMSRNAVLVENSDTFKK
>ENST00000577380.5|SNV-44348-G-A|1
GHLRERK
>FUSION-ENST00000476557.5:33179-ENST00000530692.5:110822|333
ESHSVAQAGVQWCDLR
>ENST00000376251.5|SNV-20670-C-T|3
LVKLLSKGEGICTLLWTFIK
>FUSION-ENST00000476557.5:33179-ENST00000530692.5:110822|400
MPVIPGLREAEAGGSPEIGSLRPA
>FUSION-ENST00000506266.1:7694-ENST00000382952.7:11616|337
METEGQGLPLGAAAPR
>FUSION-ENST00000506266.1:7694-ENST00000382952.7:11616|412
LGVASSQK
>FUSION-ENST00000476557.5:33179-ENST00000530692.5:110822|493
MFYDSLGCD
>FUSION-ENST00000476557.5:33179-ENST00000530692.5:110822|12
PFISVVIWRFKK
>ENST00000650861.1|SNV-39164-C-T|4
TYVNVHMWLKASLPLTLCLQDV
>ENST00000400234.6|SNV-21828-G-A|2
LLTVSASKVISTVK
>FUSION-ENST00000479634.1:33179-ENST00000530692.5:110822|774
GFAGNVNLR
>FUSION-ENST00000476557.5:33179-ENST00000530692.5:110822|483
PVTSFKHPVTSMRWILFLLYG
>FUSION-ENST00000506266.1:7694-ENST00000382952.7:11616|161
GRVLVHPR
>FUSION-ENST00000476557.5:33179-ENST00000530692.5:110822|162
KQVLNTCLYSFLTSLQN
>FUSION-ENST00000476557.5:33179-ENST00000530692.5:110822|758
EVPGAVVHTCNPSTLGGR
>FUSION-ENST00000476557.5:33179-ENST00000530692.5:110822|449
VIPLINIRAVVVEEGEQVK
>ENST00000557487.5|SNV-2948-T-C|6
LNLALTARLFRPRLTIAGTSAYAR
>FUSION-ENST00000506266.1:7694-ENST00000382952.7:11616|471
MRLEQYK
>FUSION-ENST00000506266.1:7694-ENST00000382952.7:11616|86
MFFPNNICDQPTSS
>ENST00000495276.6|SNV-277-C-T|3
RVGFVGAGCMAGAIAQGLIRAGK
>FUSION-ENST00000479634.1:33179-ENST00000530692.5:110822|885
MNWMINYQNLIISMSQYR
>ENST00000554600.5|SNV-2948-T-C|4
LFRPRLTIAGTSAYARLIDYAR
>ENST00000646065.1|SNV-200040-G-T|2
SGERISQK
>FUSION-ENST00000476557.5:33179-ENST00000530692.5:110822|194
LSLIVSVSLSFFFFRQSLALLPR
>ENST00000507073.1|SNV-57592-G-T|5
HHMPKRLTYLQWN
>FUSION-ENST00000476557.5:33179-ENST00000530692.5:110822|282
LARLFLNS
>FUSION-ENST00000476557.5:33179-ENST00000530692.5:110822|360
MEDRGFDCCVESIR
>ENST00000337836.9|SNV-59739-A-G|2
QIVVGKYYQENFCEQICSK
>FUSION-ENST00000476557.5:33179-ENST00000530692.5:110822|446
AVVVEEGEQVK
>FUSION-ENST00000506266.1:7694-ENST00000382952.7:11616|482
LPPRAREQGEAAGSSGGLGR
>FUSION-ENST00000506266.1:7694-ENST00000382952.7:11616|335
METEGQGLPLGAAAPRRPQLK
>FUSION-ENST00000476557.5:33179-ENST00000530692.5:110822|404
GKGIIKDDS
>FUSION-ENST00000476557.5:33179-ENST00000530692.5:110822|576
EFRSCCLG
>FUSION-ENST00000506266.1:7694-ENST00000382952.7:11616|457
TLWSMCKRGAWLGSR
>ENST00000433360.6|SNV-213511-A-G|1
GEDGLGISIIGMGVGADAGLEK
>FUSION-ENST00000476557.5:33179-ENST00000530692.5:110822|528
MGKDTIVLREIDVL
>FUSION-ENST00000476557.5:33179-ENST00000530692.5:110822|535
EMYFTQK
>ENST00000631589.1|INDEL-14267-G-GATACAGTTTAT|1
VIQFIDVNFVPIRMEL
>FUSION-ENST00000476557.5:33179-ENST00000530692.5:110822|592
FCCVAQAGVQWRDLGSLQHPPPGFK
>FUSION-ENST00000506266.1:7694-ENST00000382952.7:11616|324
KEKGPFPTATK
>ENST00000261900.8|SNV-21224-G-A|3
LKHIWNWRACEAAK
>FUSION-ENST00000506266.1:7694-ENST00000382952.7:11616|368
GRVCPWVQLLRGGPSSK
>FUSION-ENST00000476557.5:33179-ENST00000530692.5:110822|188
MGSHYVAR
>FUSION-ENST00000506266.1:7694-ENST00000382952.7:11616|72
MNVFRSEMSGDGCTTS
>FUSION-ENST00000479634.1:33179-ENST00000530692.5:110822|822
MSHRVRPEFIFFKCFPIFK
>FUSION-ENST00000476557.5:33179-ENST00000530692.5:110822|655
ITAVILV
>FUSION-ENST00000476557.5:33179-ENST00000530692.5:110822|620
ECQNASIICLKCHLLRASTLLFSLR
>ENST00000504030.6|SNV-14753-G-T|2
DEILEVARDWLR
>FUSION-ENST00000479634.1:33179-ENST00000530692.5:110822|791
LVLNSQPQVIR
>ENST00000333891.14|SNV-212690-C-A|1
IVDSGVQTDEEDATDRSYVSRR
>ENST00000646065.1|SNV-264374-G-A|4
DKLIDSLEEQRIR
>FUSION-ENST00000506266.1:7694-ENST00000382952.7:11616|364
MPSSGIGPQPAPPPVSR
>FUSION-ENST00000476557.5:33179-ENST00000530692.5:110822|100
MVRSRLTATFASR
>FUSION-ENST00000476557.5:33179-ENST00000530692.5:110822|52
MALCHLSQLSFGVSRRR
>ENST00000493453.1|MNV-53893-AAT-A|3
MREFLELTEQSQNTDSISAITG
>ENST00000469162.5|SNV-4644-C-G|1
KTTYNKK
>FUSION-ENST00000476557.5:33179-ENST00000530692.5:110822|204
SARLVSNS
>FUSION-ENST00000479634.1:33179-ENST00000530692.5:110822|919
MHMFLVVCWKGLPPKGR
>ENST00000353578.8|SNV-26394-C-G|1
VEEGVPQVLVLISAGPSSEEIR
>FUSION-ENST00000476557.5:33179-ENST00000530692.5:110822|261
RSLCCPGWSAVLRSR
>ENST00000551301.1|SNV-19433-C-A|1
AAYYGISSVAGFSIFLVWTVVYR
>ENST00000489152.5|SNV-7381-A-G|1
PQELLVTEEVR
>FUSION-ENST00000506266.1:7694-ENST00000382952.7:11616|38
MLLTALGPR
>FUSION-ENST00000506266.1:7694-ENST00000382952.7:11616|278
MGPLGTGLR
>FUSION-ENST00000476557.5:33179-ENST00000530692.5:110822|507
RVNSVPISCSFEKTIK
>ENST00000283195.11|SNV-44651-G-A|1
TGEEDEEEFFCNHAKLFRFDVESK
>FUSION-ENST00000479634.1:33179-ENST00000530692.5:110822|809
MPPCPANFFFFFFLNLR
>FUSION-ENST00000479634.1:33179-ENST00000530692.5:110822|784
VRSYLTATSASQVQAILLPQPPE
>FUSION-ENST00000476557.5:33179-ENST00000530692.5:110822|668
MRSCFVDQPR
>ENST00000577474.2|SNV-62368-T-G|10
VRKYAFHMR
>ENST00000510605.1|SNV-9079-C-G|4
MPGLIEKSK
>ENST00000567695.6|MNV-25102-CAT-C|1
SCHHGDSAAGRDL
>FUSION-ENST00000476557.5:33179-ENST00000530692.5:110822|519
MLPPMVK
>FUSION-ENST00000479634.1:33179-ENST00000530692.5:110822|940
CQVTFGEPLSLFLVVNN
>FUSION-ENST00000506266.1:7694-ENST00000382952.7:11616|41
MRGALTASTGR
>FUSION-ENST00000506266.1:7694-ENST00000382952.7:11616|371
PRGRVCPWVQLLR
>FUSION-ENST00000506266.1:7694-ENST00000382952.7:11616|320
EKGPFPTATKIVNF
>FUSION-ENST00000476557.5:33179-ENST00000530692.5:110822|271
LESCSVTLAGVQWR
>FUSION-ENST00000476557.5:33179-ENST00000530692.5:110822|572
AQSWLTTTSTSWIQAIFLPQSPQ
>FUSION-ENST00000479634.1:33179-ENST00000530692.5:110822|889
MFIGILK
>ENST00000349553.9|SNV-16048-A-T|6
KGSGMMSKSDYFGEK
>FUSION-ENST00000506266.1:7694-ENST00000382952.7:11616|183
GTLWPGPTLFFTRK
>ENST00000571744.1|SNV-18855-T-A|2
QCDEVDTAFKNGLK
>FUSION-ENST00000476557.5:33179-ENST00000530692.5:110822|3
TAGSSCFQPLLPEEGAL
>FUSION-ENST00000476557.5:33179-ENST00000530692.5:110822|75
QILNEWIGSFV
>ENST00000512583.5|SNV-30427-C-A|3
TEFEDIIKK
>FUSION-ENST00000506266.1:7694-ENST00000382952.7:11616|251
MGKLGEAGR
>ENST00000514023.5|SNV-75083-G-A|1
QATVVGLLAAVAALLLGVVSR
>FUSION-ENST00000476557.5:33179-ENST00000530692.5:110822|610
LLGAVACAYNPSALRGR
>FUSION-ENST00000479634.1:33179-ENST00000530692.5:110822|820
VRPEFIFFK
>FUSION-ENST00000476557.5:33179-ENST00000530692.5:110822|50
MNSAFHLHFCPFVFSSSLLNFLK
>FUSION-ENST00000476557.5:33179-ENST00000530692.5:110822|745
MVKPRLYYK
>ENST00000347644.8|SNV-20100-G-T|2
KSDLSKFVVR
>ENST00000567478.5|SNV-63713-C-G|10
MYSMFRLVER
>FUSION-ENST00000476557.5:33179-ENST00000530692.5:110822|710
MVKPISAK
>ENST00000528037.1|SNV-6051-G-C|2
LTKKPEDNHTQCQLVPVVEIGITER
>ENST00000462938.5|SNV-292082-C-A|3
DVDKWSLDVFALNEASGEHSLKF
>FUSION-ENST00000506266.1:7694-ENST00000382952.7:11616|111
GVGAASESPPR
>ENST00000312428.11|SNV-196571-C-A|2
SLWVHEVLRVYYDR
>FUSION-ENST00000476557.5:33179-ENST00000530692.5:110822|724
MPLHSNLGDRARLSGK
>ENST00000321680.10|MNV-120627-TA-T|2
IAANLQPLVLHHHTIQMMNK
>FUSION-ENST00000476557.5:33179-ENST00000530692.5:110822|339
YLETGSRFLPTLESVVRF
>ENST00000461195.5|SNV-3905-G-T|1
YWACLSAASTVSRAAAGVGHYVIYR
>FUSION-ENST00000506266.1:7694-ENST00000382952.7:11616|253
TEQKGCVSAPG
>ENST00000388948.8|INDEL-135655-C-CA|1
LGPGLPAQEKHHLL
>ENST00000487588.5|SNV-11473-G-T|5
EIRFNNGWMINIGRGLDYFK
>FUSION-ENST00000476557.5:33179-ENST00000530692.5:110822|219
MAAGTAVIVTTKEVPGR
>FUSION-ENST00000506266.1:7694-ENST00000382952.7:11616|112
DETLGHLWDRR
>ENST00000624918.1|SNV-2733-G-A|2
MCTLISCSQQQISTGKALHHLLP
>FUSION-ENST00000476557.5:33179-ENST00000530692.5:110822|628
MNRECQNASIICLKCHLLR
>FUSION-ENST00000476557.5:33179-ENST00000530692.5:110822|657
MHFNRITAVILV
>FUSION-ENST00000561163.5:64486-ENST00000566990.1:1|5
MRAWLFQHLTL
>ENST00000218388.9|SNV-4213-C-T|2
GFQSCHLACLPR
>FUSION-ENST00000506266.1:7694-ENST00000382952.7:11616|350
AACTRLER
>ENST00000646065.1|SNV-200040-G-T|3
TMLLDWNDSIPESVHLKSGERISQK
>FUSION-ENST00000356309.8:33291-ENST00000251527.10:31181|144
VHFPDTERAEWLNK
>FUSION-ENST00000479634.1:33179-ENST00000530692.5:110822|829
QWGNLGSLQPLPPGFM
>FUSION-ENST00000476557.5:33179-ENST00000530692.5:110822|296
MPGPNPG
>FUSION-ENST00000506266.1:7694-ENST00000382952.7:11616|345
GSAPEHSLLRLLIDPEN
>FUSION-ENST00000479634.1:33179-ENST00000530692.5:110822|808
PPCPANFFFFFFLNLR
>ENST00000255882.11|SNV-109439-T-A|4
ESIVKDIAAR
>FUSION-ENST00000479634.1:33179-ENST00000530692.5:110822|939
DAGPVAPR
>FUSION-ENST00000476557.5:33179-ENST00000530692.5:110822|597
MWVTLRFFFCFFFETK
>ENST00000473034.5|SNV-5996-G-T|5
EAFTKTPCYHYFHCHFLAR
>ENST00000610288.4|SNV-458192-C-A|6
RRFWNAGSTGSFYHR
>FUSION-ENST00000476557.5:33179-ENST00000530692.5:110822|645
MLRFVVNR
>FUSION-ENST00000476557.5:33179-ENST00000530692.5:110822|530
MGKDTIVLR
>FUSION-ENST00000506266.1:7694-ENST00000382952.7:11616|407
LRPQPPTPWSGLGAWR
>ENST00000314520.6|SNV-320-G-T|1
GCLRPAPASGGGAWPSPLPSR
>ENST00000381469.7|INDEL-15862-C-CA|1
SAAFGIPCTR
>FUSION-ENST00000506266.1:7694-ENST00000382952.7:11616|23
AVPWLER
>FUSION-ENST00000506266.1:7694-ENST00000382952.7:11616|189
AYPQMFLVALFTIAQR
>ENST00000565113.5|INDEL-31317-A-AA|1
EIMSKRK
>ENST00000260283.8|MNV-132844-AA-A|13
NNIKPAVKLVSCMER
>FUSION-ENST00000506266.1:7694-ENST00000382952.7:11616|383
MPAAVLVK
>FUSION-ENST00000479634.1:33179-ENST00000530692.5:110822|849
MVPSRLTATSASRFK
>FUSION-ENST00000479634.1:33179-ENST00000530692.5:110822|949
AESVADHAGVAGLLQR
>FUSION-ENST00000476557.5:33179-ENST00000530692.5:110822|608
LLGAVACAYNPSALRGRGER
>ENST00000529224.1|SNV-4424-T-A|2
MDVSDLESVTSKEIRQALELR
>FUSION-ENST00000479634.1:33179-ENST00000530692.5:110822|913
MFLVVCWKGLPPKGR
>FUSION-ENST00000479634.1:33179-ENST00000530692.5:110822|875
MINYQNLIISMSQYRKFLFK
>ENST00000511601.5|SNV-31639-G-T|1
LHHVQKTARLSL
>FUSION-ENST00000506266.1:7694-ENST00000382952.7:11616|122
VACTQISK
>ENST00000374869.8|SNV-13164-C-A|1
VSPTPEPSPTATEKMACK
>ENST00000377091.7|INDEL-14267-G-GATACAGTTTAT|8
CESQERAARVIQFMQSLALLPR
>ENST00000644505.1|SNV-200040-G-T|10
LLDWNDSIPESVHLKSGERISQK
>FUSION-ENST00000561163.5:64486-ENST00000566990.1:1|1
ALPASHTLMS
>FUSION-ENST00000476557.5:33179-ENST00000530692.5:110822|4
MTAGSSCFQPLLPEEGAL
>ENST00000617204.4|SNV-129026-G-A|1
APNSYKVQDKK
>FUSION-ENST00000506266.1:7694-ENST00000382952.7:11616|79
ILYVRAVSTGPGVQCR
>ENST00000477497.1|SNV-23319-C-A|5
SNGSWPTTCVRTPRSCPWR
>FUSION-ENST00000476557.5:33179-ENST00000530692.5:110822|470
TVWDVIK
>ENST00000645522.1|SNV-21177-G-A|2
MNSWTLQP
>FUSION-ENST00000506266.1:7694-ENST00000382952.7:11616|400
RQPGELGVGIGR
>FUSION-ENST00000506266.1:7694-ENST00000382952.7:11616|264
VWSALRGGR
>FUSION-ENST00000476557.5:33179-ENST00000530692.5:110822|603
SETLSQKNIYILDAAGSSGLR
>FUSION-ENST00000506266.1:7694-ENST00000382952.7:11616|297
SCMHTAGER
>FUSION-ENST00000476557.5:33179-ENST00000530692.5:110822|239
MSLWGFCLCSLSFKNCVWPTRL
>ENST00000524925.1|SNV-25711-C-T|3
MGLFDGRVSALFVLFLWDWLFS
>ENST00000498703.1|INDEL-69522-A-ACGCC|4
DARTGVMICAYLLHRGK
>FUSION-ENST00000506266.1:7694-ENST00000382952.7:11616|294
MHTAGER
>FUSION-ENST00000506266.1:7694-ENST00000382952.7:11616|221
MNKGTVATRF
>FUSION-ENST00000561163.5:64486-ENST00000566990.1:1|2
MALPASHTLMS
>FUSION-ENST00000506266.1:7694-ENST00000382952.7:11616|88
ASTAWESGRQETPTHEH
>FUSION-ENST00000476557.5:33179-ENST00000530692.5:110822|24
MWSFIFLTGFCFTK
>FUSION-ENST00000476557.5:33179-ENST00000530692.5:110822|392
DRAIALQPGQQE
>FUSION-ENST00000476557.5:33179-ENST00000530692.5:110822|511
VKDDDTSAPDIFHLLSQKR
>FUSION-ENST00000506266.1:7694-ENST00000382952.7:11616|446
SLRPCLPSPPAELSLGR
>FUSION-ENST00000506266.1:7694-ENST00000382952.7:11616|151
MCIGSRVR
>ENST00000491632.5|INDEL-134058-A-AA|4
MKNTLQKNCK
>ENST00000371953.8|INDEL-69522-A-ACGCC|5
FLWGSKDQR
>FUSION-ENST00000506266.1:7694-ENST00000382952.7:11616|309
YGEGVARAQGGDSWVFR
>ENST00000461362.5|SNV-20989-C-T|3
GGASNGYSAEQPR
>FUSION-ENST00000506266.1:7694-ENST00000382952.7:11616|93
SSPVHVSYESCPSR
>ENST00000284523.2|SNV-15812-A-G|2
VGIQECQHQFRGR
>FUSION-ENST00000529016.5:95175-ENST00000479634.1:61648|3
KLTGGSNWQPKVAPTTAWNAATMVS
>FUSION-ENST00000506266.1:7694-ENST00000382952.7:11616|284
MMPLPGPPPFPR
>ENST00000359570.9|SNV-144422-G-A|1
QVPTPRLRSFTCSSSAEGR
>FUSION-ENST00000506266.1:7694-ENST00000382952.7:11616|303
LSHRDRPGLTAKSPGK
>ENST00000319394.8|SNV-63397-G-T|3
VKQQANEAFACQQWTQAIHLYSK
>ENST00000524481.5|MNV-336151-CC-C|1
SRYEYEIR
>FUSION-ENST00000476557.5:33179-ENST00000530692.5:110822|627
NRECQNASIICLKCHLLR
>FUSION-ENST00000476557.5:33179-ENST00000530692.5:110822|719
QKGGRPGAVTHTCNPTTLGSR
>FUSION-ENST00000476557.5:33179-ENST00000530692.5:110822|502
QKPNFGLAWMR
>FUSION-ENST00000479634.1:33179-ENST00000530692.5:110822|903
ETLEAVVMILR
>FUSION-ENST00000476557.5:33179-ENST00000530692.5:110822|736
MVPLHSSLGNKSETLSQKK
>FUSION-ENST00000479634.1:33179-ENST00000530692.5:110822|901
SLRISESGIK
>FUSION-ENST00000476557.5:33179-ENST00000530692.5:110822|444
TKERPVLGMLVLMLLK
>FUSION-ENST00000476557.5:33179-ENST00000530692.5:110822|399
PVIPGLREAEAGGSPEIGSLRPA
>ENST00000370345.8|SNV-13671-A-G|2
DSQILCRNLGSSEVVCK
>ENST00000394705.3|SNV-5664-G-C|2
LRMVLGKHPNR
>FUSION-ENST00000506266.1:7694-ENST00000382952.7:11616|440
LRLGFVLCCWR
>ENST00000569248.5|SNV-2001-G-A|4
HHAQWHHLRPQGHR
>FUSION-ENST00000476557.5:33179-ENST00000530692.5:110822|709
VKPISAK
>ENST00000614857.4|SNV-1296-T-C|2
RIAVICFCLLGITCATPVK
>FUSION-ENST00000476557.5:33179-ENST00000530692.5:110822|320
MRHHTWLILYSRDGVSPCWSGWSR
>FUSION-ENST00000476557.5:33179-ENST00000530692.5:110822|347
TIFVCMYLETGSRFLPTLESVVR
>FUSION-ENST00000506266.1:7694-ENST00000382952.7:11616|399
RQPGELGVGIGRSMASCGPNPQAR
>ENST00000621411.3|SNV-283-G-T|2
LVREIAQDFKTYLR
>FUSION-ENST00000476557.5:33179-ENST00000530692.5:110822|462
MTWQYPDRYRTVK
>FUSION-ENST00000479634.1:33179-ENST00000530692.5:110822|916
FLVVCWK
>FUSION-ENST00000506266.1:7694-ENST00000382952.7:11616|348
LERGSAPEHSLLR
>ENST00000260283.8|MNV-132844-AA-A|7
RIISNGISLCKWR
>FUSION-ENST00000476557.5:33179-ENST00000530692.5:110822|409
EAEAGELLEPGR
>ENST00000291592.6|SNV-1883-A-G|1
SLPSAPASEDPIGPGP
>ENST00000393125.6|SNV-295217-G-A|4
QVRIQELTGNVQFDHYGR
>ENST00000255882.11|SNV-109439-T-A|3
ESIVKDIAARCGMILQEAMK
>ENST00000392597.5|SNV-32008-G-C|3
NGAVTHIKIQNTRDYYDLYGGEK
>FUSION-ENST00000506266.1:7694-ENST00000382952.7:11616|326
ASASATSCVQELR
>FUSION-ENST00000476557.5:33179-ENST00000530692.5:110822|135
HHAQLIFYFR
>ENST00000491239.2|SNV-63397-G-T|1
LLPASSGPKPFIFTARLCR
>FUSION-ENST00000476557.5:33179-ENST00000530692.5:110822|564
QSLILVAQAWSAVASSWLTATSASR
>FUSION-ENST00000506266.1:7694-ENST00000382952.7:11616|325
ASASATSCVQELRAWPLPQDLSR
>ENST00000274569.9|SNV-9959-G-T|1
ANVIHATVTSVTLHSTEWK
>FUSION-ENST00000476557.5:33179-ENST00000530692.5:110822|615
ASTLLFSLRTWSKCQCE
>ENST00000283351.9|SNV-62368-T-G|7
SPMVRKYAFHMR
>ENST00000638850.1|INDEL-9899-T-TT|1
WQRASSW
>FUSION-ENST00000506266.1:7694-ENST00000382952.7:11616|479
EQGEAAGSSGGLGR
>FUSION-ENST00000476557.5:33179-ENST00000530692.5:110822|611
MLLGAVACAYNPSALRGR
>ENST00000617204.4|SNV-129026-G-A|4
RPKAPNSYK
>FUSION-ENST00000506266.1:7694-ENST00000382952.7:11616|3
VAQLREHAK
>FUSION-ENST00000476557.5:33179-ENST00000530692.5:110822|206
QSQLTSTSASWVGAIHLP
>ENST00000368226.8|MNV-336151-CC-C|2
SEFYLQDLVKVERGSQDLH
>FUSION-ENST00000476557.5:33179-ENST00000530692.5:110822|279
MFLLWPPKVLVLQA
>FUSION-ENST00000479634.1:33179-ENST00000530692.5:110822|929
MRFLDIQEGR
>FUSION-ENST00000506266.1:7694-ENST00000382952.7:11616|465
CICKRGAWLGSR
>ENST00000426333.7|SNV-31158-A-G|2
LWGDIYFNPKAR
>ENST00000617204.4|SNV-129026-G-A|5
NGNSRRPKAPNSYK
>FUSION-ENST00000476557.5:33179-ENST00000530692.5:110822|303
MPPCPANFCIFNRDGVSPCWPGCS
>FUSION-ENST00000476557.5:33179-ENST00000530692.5:110822|698
FILCIHK
>FUSION-ENST00000479634.1:33179-ENST00000530692.5:110822|945
MGRDAGPVAPR
>FUSION-ENST00000506266.1:7694-ENST00000382952.7:11616|367
VCPWVQLLR
>ENST00000329125.6|INDEL-946-C-CT|2
GFFWVPPPAFCFSPREPLVMQL
>FUSION-ENST00000476557.5:33179-ENST00000530692.5:110822|725
PLHSNLGDRAR
>FUSION-ENST00000476557.5:33179-ENST00000530692.5:110822|370
STVATETTR
>ENST00000567478.5|SNV-63713-C-G|4
MHVLHVQACGEVRDATAR
>FUSION-ENST00000506266.1:7694-ENST00000382952.7:11616|244
RPANKLMTSCLTPLATR
>ENST00000529224.1|SNV-4424-T-A|6
MDVSDLESVTSK
>FUSION-ENST00000479634.1:33179-ENST00000530692.5:110822|797
MCHHAWLILYF
>ENST00000345506.8|SNV-20649-A-C|5
FDSPERNLWHLKPFTTR
>FUSION-ENST00000476557.5:33179-ENST00000530692.5:110822|715
GGRPGAVTHTCNPTTLGSRGRR
>FUSION-ENST00000476557.5:33179-ENST00000530692.5:110822|17
MPFISVVIWR
>ENST00000371953.8|INDEL-69522-A-ACGCC|2
QKGSNYSQSEALCVLL
>ENST00000579674.1|SNV-5841-G-T|2
MGAGAGYGLGR
>ENST00000536592.5|SNV-11893-G-C|1
LTLVCDSAPGPITMDLTDLEALKK
>FUSION-ENST00000506266.1:7694-ENST00000382952.7:11616|349
AACTRLERGSAPEHSLLR
>ENST00000164024.5|SNV-20989-C-T|4
FQRLLCR
>FUSION-ENST00000476557.5:33179-ENST00000530692.5:110822|245
MGFIAPGQSLSLFLGLDFYIL
>ENST00000406785.6|SNV-181941-G-C|1
KPVSMHEVNTEVTENDPVSK
>FUSION-ENST00000476557.5:33179-ENST00000530692.5:110822|729
QITNISWAWWHAL
>FUSION-ENST00000476557.5:33179-ENST00000530692.5:110822|246
LLTSGDLPALASQSAGITGVSHRA
>FUSION-ENST00000476557.5:33179-ENST00000530692.5:110822|765
IHSHIWALLTSYRIKK
>ENST00000469162.5|SNV-4644-C-G|4
AAATCFARK
>FUSION-ENST00000506266.1:7694-ENST00000382952.7:11616|267
CPQGPALCKVWSALR
>ENST00000409993.6|INDEL-9899-T-TT|2
GGREPPAGDSTPE
>ENST00000319394.8|SNV-63397-G-T|1
QQANEAFACQQWTQAIHLYSKAVQR
>FUSION-ENST00000476557.5:33179-ENST00000530692.5:110822|492
FYDSLGCD
>ENST00000422453.7|SNV-12787-A-G|5
DCDHADEQKCCSCGEFGHIQK
>ENST00000650893.1|INDEL-14267-G-GATACAGTTTAT|1
VIQFILYFMRLEP
>FUSION-ENST00000506266.1:7694-ENST00000382952.7:11616|493
MSPPRPTPAAGTPCSK
>FUSION-ENST00000476557.5:33179-ENST00000530692.5:110822|718
QKGGRPGAVTHTCNPTTLGSRGR
>FUSION-ENST00000529016.5:95175-ENST00000479634.1:61648|1
VAPTTAWNAATMVS
>ENST00000356239.8|MNV-53893-AAT-A|1
EFLELTEQSQNTDSISAITG
>FUSION-ENST00000506266.1:7694-ENST00000382952.7:11616|315
GPFPTATKIVNF
>FUSION-ENST00000520073.5:3761-ENST00000320248.4:32868|9
LHLLKAK
>ENST00000461362.5|SNV-20989-C-T|8
TMAGRGGASNGYSAEQPRVR
>FUSION-ENST00000476557.5:33179-ENST00000530692.5:110822|540
DTGVKNPNMEMYFTQK
>FUSION-ENST00000479634.1:33179-ENST00000530692.5:110822|897
ISESGIKR
>ENST00000354728.5|SNV-686-C-A|2
NHIMHLEENLLCHR
>ENST00000229266.8|SNV-19850-C-A|2
MWDYTIPILEIK
>ENST00000473034.5|SNV-5996-G-T|3
TPCYHYFHCHFLARYIQHMEQELK
>FUSION-ENST00000476557.5:33179-ENST00000530692.5:110822|187
MGSHYVARLVSISWVQGILQPWPPK
>ENST00000379141.8|SNV-41534-G-T|2
DWGTDFPAARER
>ENST00000496283.5|INDEL-12592-C-CT|9
HVERSDFFQSFF
>ENST00000567695.6|MNV-25102-CAT-C|2
SCHHGDSAAGR
>FUSION-ENST00000476557.5:33179-ENST00000530692.5:110822|274
SCEDVTVGFLPLLSVF
>FUSION-ENST00000476557.5:33179-ENST00000530692.5:110822|510
DDDTSAPDIFHLLSQK
>ENST00000330634.11|SNV-23319-C-A|1
LSLEDTFSTMKAFRDLFLR
>FUSION-ENST00000506266.1:7694-ENST00000382952.7:11616|136
LVPSSPFIR
>FUSION-ENST00000506266.1:7694-ENST00000382952.7:11616|26
SPHRGYAHRS
>FUSION-ENST00000479634.1:33179-ENST00000530692.5:110822|814
MQKSTWLLVFLEF
>FUSION-ENST00000476557.5:33179-ENST00000530692.5:110822|658
FWLCVRMHFNRITAVILV
>FUSION-ENST00000506266.1:7694-ENST00000382952.7:11616|159
MRPFMSNVWNGQVHGDTE
>ENST00000461275.1|SNV-379451-A-T|4
MYAEDHGTSKELHLLMTCLFWWM
>FUSION-ENST00000476557.5:33179-ENST00000530692.5:110822|742
VKPRLYYKYK
>ENST00000491239.2|SNV-63397-G-T|5
RLLPASSGPKPFIFTAR
>FUSION-ENST00000506266.1:7694-ENST00000382952.7:11616|114
HVADSLGAQAEAHRGVGAASESPPR
>ENST00000487588.5|SNV-11473-G-T|1
INIGRGLDYFK
>FUSION-ENST00000476557.5:33179-ENST00000530692.5:110822|671
YLGLQTCATTPS
>FUSION-ENST00000476557.5:33179-ENST00000530692.5:110822|365
FTFGRVR
>FUSION-ENST00000476557.5:33179-ENST00000530692.5:110822|391
AIALQPGQQE
>ENST00000471714.5|SNV-218303-G-T|2
IETDIKQPTVPASGE
>FUSION-ENST00000476557.5:33179-ENST00000530692.5:110822|472
DLGCYYYKDVGIQKE
>ENST00000446649.1|SNV-90-G-A|5
MRNFLAPVAVAPQLGTKELRPK
>ENST00000341533.8|SNV-29396-C-G|3
EELDKELPVLKPYFITNPEEGGVR
>FUSION-ENST00000506266.1:7694-ENST00000382952.7:11616|333
RPQLKGASPHAQFR
>ENST00000321680.10|MNV-120627-TA-T|1
IAANLQPLVLHHHTIQMMNKK
>FUSION-ENST00000506266.1:7694-ENST00000382952.7:11616|132
ALRTESWQGMR
>FUSION-ENST00000506266.1:7694-ENST00000382952.7:11616|107
MAQAGAGAAPTIAPK
>ENST00000551989.1|SNV-21224-G-A|2
LPTGSNTFGIGGHARLPR
>FUSION-ENST00000434296.2:3048-ENST00000657627.1:22415|3
DTLGSAGPCELMNMK
>FUSION-ENST00000476557.5:33179-ENST00000530692.5:110822|207
MQSQLTSTSASWVGAIHLP
>ENST00000567478.5|SNV-63713-C-G|6
MHVLHVQACGEVR
>ENST00000643214.1|SNV-677-C-T|1
TASLEPLSTSAASPCGVWRPSLAR
>FUSION-ENST00000506266.1:7694-ENST00000382952.7:11616|246
LGEAGRSGSRL
>ENST00000308249.4|SNV-225149-G-T|3
KTHDIPCPYLPWSYKIE
>ENST00000512626.2|SNV-9937-T-C|5
RHQKTHHLLSEPGGR
>ENST00000487588.5|SNV-11473-G-T|4
FNNGWMINIGR
>FUSION-ENST00000506266.1:7694-ENST00000382952.7:11616|9
AIVEEENPTLASRRGGR
>FUSION-ENST00000264107.11:617-ENST00000340296.8:2738|1
LSQTCQTKVN
>FUSION-ENST00000476557.5:33179-ENST00000530692.5:110822|701
REPEVAVSQDCATALQPALQTE
>FUSION-ENST00000476557.5:33179-ENST00000530692.5:110822|237
NCVWPTR
>ENST00000393125.6|SNV-295217-G-A|1
IQELTGNVQFDHYGRR
>ENST00000430455.2|INDEL-14267-G-GATACAGTTTAT|2
AARVIQFIYCLL
>ENST00000266037.10|SNV-471634-T-G|5
EGKQISERFR
>ENST00000409993.6|INDEL-9899-T-TT|4
YLLLLCWHDLCR
>FUSION-ENST00000506266.1:7694-ENST00000382952.7:11616|402
GQPGPGLWTLVGRRVSSSR
>ENST00000491632.5|INDEL-134058-A-AA|1
NTLQKNCKLR
>FUSION-ENST00000476557.5:33179-ENST00000530692.5:110822|538
NPNMEMYFTQK
>ENST00000367545.7|SNV-535200-G-A|1
LHYPMVEYCIPTTSGEDIRDFTK
>ENST00000373610.8|SNV-4873-G-C|5
AKGLGKEITLLIQTLNTLSTPEEK
>FUSION-ENST00000506266.1:7694-ENST00000382952.7:11616|276
MGPLGTGLREAR
>FUSION-ENST00000476557.5:33179-ENST00000530692.5:110822|21
WSFIFLTGFCFTKY
>FUSION-ENST00000476557.5:33179-ENST00000530692.5:110822|499
MRYLALDR
>ENST00000393125.6|SNV-295217-G-A|5
TLKQVRIQELTGNVQFDHYGR
>FUSION-ENST00000506266.1:7694-ENST00000382952.7:11616|384
RSQRPLLDLSAHPS
>ENST00000389629.8|SNV-8875-A-G|1
VVIDSDTGDSGSDENLDQELLSLAK
>ENST00000378024.9|SNV-24203-A-T|2
IDVTAPDVSIVEPEGKLK
>ENST00000345506.8|SNV-20649-A-C|1
NLWHLKPFTTRDFSIRSLADR
>FUSION-ENST00000506266.1:7694-ENST00000382952.7:11616|188
MFLVALFTIAQR
>FUSION-ENST00000356309.8:33291-ENST00000251527.10:31181|2-SNV-41906-C-G|3
YFCRAGVKSMQIHGTMR
>ENST00000330634.11|SNV-23319-C-A|6
QRELADYLCEDAQKLSLEDTFSTMK
>FUSION-ENST00000476557.5:33179-ENST00000530692.5:110822|185
GSHYVARLVSISWVQGILQPWPPK
>FUSION-ENST00000476557.5:33179-ENST00000530692.5:110822|637
SGTYGLLVNTDNEMR
>FUSION-ENST00000476557.5:33179-ENST00000530692.5:110822|583
MWWCTCPSYVGGR
>ENST00000380665.3|SNV-7067-A-G|1
ENEEMTGCLEFSEAGKESEMTDLTR
>FUSION-ENST00000476557.5:33179-ENST00000530692.5:110822|496
RYLALDRFAMVR
>FUSION-ENST00000476557.5:33179-ENST00000530692.5:110822|442
MLVLMLLK
>FUSION-ENST00000476557.5:33179-ENST00000530692.5:110822|408
EAEAGELLEPGRWR
>FUSION-ENST00000506266.1:7694-ENST00000382952.7:11616|486
MNTRALVSCRLPPR
>FUSION-ENST00000479634.1:33179-ENST00000530692.5:110822|773
GFAGNVNLRR
>FUSION-ENST00000506266.1:7694-ENST00000382952.7:11616|166
GWGRGHSWGKMGR
>FUSION-ENST00000506266.1:7694-ENST00000382952.7:11616|12
ARAIVEEENPTLASRR
>FUSION-ENST00000476557.5:33179-ENST00000530692.5:110822|647
EDKINHRK
>FUSION-ENST00000476557.5:33179-ENST00000530692.5:110822|54
MALCHLSQLSFGVSRR
>FUSION-ENST00000526548.3:95175-ENST00000479634.1:61648|11
RPPNPFGPVSGAQR
>FUSION-ENST00000506266.1:7694-ENST00000382952.7:11616|437
LGFVLCCWRGPGSSAP
>FUSION-ENST00000476557.5:33179-ENST00000530692.5:110822|734
SETLSQK
>ENST00000524925.1|SNV-25711-C-T|2
GLFDGRVSALFVLFLWDWLFS
>ENST00000567838.1|SNV-668183-C-A|2
MFFPGETHQPAILPPQALRSQMV
>ENST00000480763.2|SNV-23319-C-A|1
SNGSWPTTCVRTPRSCP
>ENST00000610288.4|SNV-458192-C-A|5
RFWNAGSTGSFYHR
>FUSION-ENST00000476557.5:33179-ENST00000530692.5:110822|574
SYSHTTAH
>ENST00000529224.1|SNV-4424-T-A|5
DVSDLESVTSK
>FUSION-ENST00000506266.1:7694-ENST00000382952.7:11616|98
ATSEQAQPGRAAGRR
>FUSION-ENST00000506266.1:7694-ENST00000382952.7:11616|127
NSQASSF
>ENST00000551989.1|SNV-21224-G-A|6
FWRKLPTGSNTFGIGGHAR
>ENST00000491239.2|SNV-63397-G-T|3
RLLPASSGPKPFIFTARLCR
>FUSION-ENST00000506266.1:7694-ENST00000382952.7:11616|365
VPPPMPSSGIGPQPAPPPVSR
>FUSION-ENST00000437600.9:190-ENST00000561164.1:71750|2
FDLQQLQVKYLTIWLHMAG
>ENST00000611979.4|SNV-66983-C-G|3
TWEEELTRAAVQQKNQEELLR
>FUSION-ENST00000506266.1:7694-ENST00000382952.7:11616|445
LLLFQEPHSAR
>ENST00000342992.10|SNV-266534-A-G|3
DVIVVRAGETFVLEADIR
>ENST00000336257.7|SNV-5425-C-T|4
QPFSLAREACCSYSHVVLK
>ENST00000255882.11|SNV-109439-T-A|2
DIAARCGMILQEAMK
>FUSION-ENST00000479634.1:33179-ENST00000530692.5:110822|811
MYLEINIPFFF
>ENST00000336257.7|SNV-5425-C-T|1
EACCSYSHVVLKEVR
>FUSION-ENST00000506266.1:7694-ENST00000382952.7:11616|247
LGEAGRSGSR
>FUSION-ENST00000476557.5:33179-ENST00000530692.5:110822|402
MPVIPGLR
>ENST00000466492.1|SNV-9595-C-T|1
VGCSWLLYLCNFPGIQCIVIFEK
>FUSION-ENST00000476557.5:33179-ENST00000530692.5:110822|27
CISPPPMPGV
>ENST00000504030.6|SNV-14753-G-T|3
DEILEVAR
>FUSION-ENST00000476557.5:33179-ENST00000530692.5:110822|379
RTDYQGLIVNCQEK
>FUSION-ENST00000476557.5:33179-ENST00000530692.5:110822|727
PLHSNLGDR
>FUSION-ENST00000479634.1:33179-ENST00000530692.5:110822|788
LSQPPKVLGL
>FUSION-ENST00000476557.5:33179-ENST00000530692.5:110822|681
PATWETEAGESLGPGR
>FUSION-ENST00000476557.5:33179-ENST00000530692.5:110822|122
MGVSPYWPGWSQTPGLK
>ENST00000283195.11|SNV-44651-G-A|4
IEVKTGEEDEEEFFCNHAKLFR
>FUSION-ENST00000476557.5:33179-ENST00000530692.5:110822|37
HVGQAGLR
>FUSION-ENST00000476557.5:33179-ENST00000530692.5:110822|330
LVSNTWL
>FUSION-ENST00000476557.5:33179-ENST00000530692.5:110822|158
MLLGWSR
>ENST00000507073.1|SNV-57592-G-T|3
PKRLTYLQWN
>FUSION-ENST00000476557.5:33179-ENST00000530692.5:110822|121
GVSPYWPGWSQTPGLK
>FUSION-ENST00000506266.1:7694-ENST00000382952.7:11616|163
MGRVLVHPR
>FUSION-ENST00000506266.1:7694-ENST00000382952.7:11616|415
QAGSSWGCPLWGRR
>ENST00000278612.9|INDEL-49674-T-TTT|1
EENTIFFSL
>ENST00000650893.1|INDEL-14267-G-GATACAGTTTAT|2
VIQFILYFMR
>FUSION-ENST00000476557.5:33179-ENST00000530692.5:110822|771
MESSEYILDTLKTK
>FUSION-ENST00000506266.1:7694-ENST00000382952.7:11616|363
PSSGIGPQPAPPPVSR
>FUSION-ENST00000506266.1:7694-ENST00000382952.7:11616|272
EARILVFNPEP
>ENST00000569248.5|SNV-2001-G-A|1
GAPAACGSF
>FUSION-ENST00000476557.5:33179-ENST00000530692.5:110822|256
SRLTASSASRVHAILLPQPPK
>FUSION-ENST00000479634.1:33179-ENST00000530692.5:110822|807
MPPCPANFFFFFFLNLRR
>ENST00000296449.9|SNV-58424-C-T|2
AHRAYRGR
>ENST00000502372.1|SNV-12787-A-G|3
NAVLVENSDTFK
>FUSION-ENST00000476557.5:33179-ENST00000530692.5:110822|683
GWVLWLVLVILALWEAKVGG
>FUSION-ENST00000506266.1:7694-ENST00000382952.7:11616|461
GAWLGSRTLWSMCK
>ENST00000567478.5|SNV-63713-C-G|1
HVLHVQACGEVRDATARSLR
>FUSION-ENST00000476557.5:33179-ENST00000530692.5:110822|176
MIRLPRPPKVLGL
>FUSION-ENST00000506266.1:7694-ENST00000382952.7:11616|27
SPHRGYAHR
>FUSION-ENST00000476557.5:33179-ENST00000530692.5:110822|494
YLALDRFAMVRQ
>ENST00000502372.1|SNV-12787-A-G|2
NAVLVENSDTFKK
>FUSION-ENST00000506266.1:7694-ENST00000382952.7:11616|155
PFMSNVWNGQVHGDTE
>ENST00000461362.5|SNV-20989-C-T|5
MAGRGGASNGYSAEQPRVR
>FUSION-ENST00000476557.5:33179-ENST00000530692.5:110822|329
LLQPPPPR
>FUSION-ENST00000506266.1:7694-ENST00000382952.7:11616|260
GEGTGRGQLGLPP
>ENST00000375206.6|SNV-92176-G-T|1
EESEEEYEKEEEEEEEKLEEEK
>FUSION-ENST00000506266.1:7694-ENST00000382952.7:11616|391
ASCGPNPQAR
>ENST00000650893.1|INDEL-14267-G-GATACAGTTTAT|5
CESQERAARVIQFILYFMR
>FUSION-ENST00000479634.1:33179-ENST00000530692.5:110822|818
CFPIFKIFSYFCLASSCR
>FUSION-ENST00000476557.5:33179-ENST00000530692.5:110822|196
LFFFFKLSLIVSVSLSFFFFR
>FUSION-ENST00000476557.5:33179-ENST00000530692.5:110822|770
ESSEYILDTLKTK
>FUSION-ENST00000476557.5:33179-ENST00000530692.5:110822|251
LIFNSVN
>ENST00000529603.5|MNV-22963-AG-A|10
ETLVEECGENRERNAS
>FUSION-ENST00000506266.1:7694-ENST00000382952.7:11616|288
LCTRAQPAATPHRPGKLIR
>FUSION-ENST00000476557.5:33179-ENST00000530692.5:110822|144
MGVPLLLALLHLNFFFFF
>FUSION-ENST00000476557.5:33179-ENST00000530692.5:110822|721
LSGKEKK
>FUSION-ENST00000476557.5:33179-ENST00000530692.5:110822|60
LSAAPYFCNLLFK
>ENST00000544465.5|SNV-129026-G-A|7
MEDTKLYSPNSYK
>FUSION-ENST00000506266.1:7694-ENST00000382952.7:11616|36
MLLTALGPRQR
>FUSION-ENST00000476557.5:33179-ENST00000530692.5:110822|567
MLPGQGFLKKR
>FUSION-ENST00000506266.1:7694-ENST00000382952.7:11616|199
MRTVNTQALQTRQK
>ENST00000399151.3|SNV-121457-G-C|3
AAAQLLSSLSGYAYTK
>ENST00000278849.4|SNV-6051-G-C|1
KPEDNHTQCQLVPVVEIGITER
>ENST00000382097.4|SNV-329-G-T|3
TPKMLNMSKGLDAR
>FUSION-ENST00000476557.5:33179-ENST00000530692.5:110822|566
LPGQGFLKKR
>ENST00000378714.7|MNV-11112-TCA-T|1
VENSGVNMLFCGA
>ENST00000569248.5|SNV-2001-G-A|2
HHAQWHHLRPQGHRGAPAACGSF
>FUSION-ENST00000476557.5:33179-ENST00000530692.5:110822|422
KEGSILKYEMTEMDVR
>FUSION-ENST00000476557.5:33179-ENST00000530692.5:110822|44
MSGLEVLCEQTLLSDRLHHK
>ENST00000496283.5|INDEL-12592-C-CT|1
DLIFFSLFFEKLKHQDGIR
>FUSION-ENST00000476557.5:33179-ENST00000530692.5:110822|82
MLARLVSGWSALLGLPKCWDYR
>ENST00000627564.2|SNV-53967-C-T|1
SLWALVDRALEFQL
>FUSION-ENST00000479634.1:33179-ENST00000530692.5:110822|790
LVLNSQPQVIRLSQPPK
>FUSION-ENST00000476557.5:33179-ENST00000530692.5:110822|728
MPLHSNLGDR
>FUSION-ENST00000506266.1:7694-ENST00000382952.7:11616|200
RTVNTQALQTR
>FUSION-ENST00000476557.5:33179-ENST00000530692.5:110822|61
MLSAAPYFCNLLFK
>FUSION-ENST00000506266.1:7694-ENST00000382952.7:11616|227
TTRDHTSHPLGWLEPK
>FUSION-ENST00000506266.1:7694-ENST00000382952.7:11616|143
AYPASHGR
>FUSION-ENST00000506266.1:7694-ENST00000382952.7:11616|422
MAPGQPWVGQGHPDSPQPSTR
>FUSION-ENST00000506266.1:7694-ENST00000382952.7:11616|24
SPVPLENADSYDFVCESGEYWAWR
>ENST00000261336.7|SNV-53559-A-C|2
EAVKEDHLVHWERPQRPK
>ENST00000586103.5|MNV-31790-GAAG-G|2
LKETVTGTQAMTGPPVLQR
>ENST00000508596.5|SNV-86036-G-T|2
FGGGIGLPAKEER
>FUSION-ENST00000479634.1:33179-ENST00000530692.5:110822|872
SQYRKFLFK
>FUSION-ENST00000476557.5:33179-ENST00000530692.5:110822|545
ERALYYKDTGVK
>ENST00000335613.10|SNV-14120-C-A|1
AVLAPSAILKPRQHPSK
>FUSION-ENST00000479634.1:33179-ENST00000530692.5:110822|911
GLPPKGR
>FUSION-ENST00000506266.1:7694-ENST00000382952.7:11616|484
ALVSCRLPPR
>FUSION-ENST00000506266.1:7694-ENST00000382952.7:11616|206
NLANICQVK
>FUSION-ENST00000476557.5:33179-ENST00000530692.5:110822|180
AFLHIFSLCCCHSQSYPLR
>FUSION-ENST00000476557.5:33179-ENST00000530692.5:110822|723
PLHSNLGDRARLSGK
>ENST00000534663.1|SNV-64115-C-T|2
AITGRQIFQPLHALWNAEK
>ENST00000489152.5|SNV-7381-A-G|2
MPQELLVTEEVR
>FUSION-ENST00000476557.5:33179-ENST00000530692.5:110822|439
LVLMLLKFLYWRPGAVSYACNPR
>ENST00000567838.1|SNV-668183-C-A|3
FFPGETHQPAILPPQALR
>ENST00000434116.6|SNV-34288-G-C|2
LPAVTVTPPPVPDIK
>FUSION-ENST00000506266.1:7694-ENST00000382952.7:11616|340
AHSSTDASCSSSK
>ENST00000320955.8|SNV-11348-C-T|1
VEFLRNCEEEEAWLKECGQR
>FUSION-ENST00000506266.1:7694-ENST00000382952.7:11616|353
LGLAGKAR
>FUSION-ENST00000506266.1:7694-ENST00000382952.7:11616|381
MPAAVLVKMWTWK
>FUSION-ENST00000476557.5:33179-ENST00000530692.5:110822|302
PPCPANFCIFNRDGVSPCWPGCS
>FUSION-ENST00000479634.1:33179-ENST00000530692.5:110822|907
KFEHLLKCIL
>ENST00000368226.8|MNV-336151-CC-C|1
VERGSQDLH
>FUSION-ENST00000476557.5:33179-ENST00000530692.5:110822|163
MKQVLNTCLYSFLTSLQN
>FUSION-ENST00000476557.5:33179-ENST00000530692.5:110822|596
WVTLRFFFCFFFETK
>FUSION-ENST00000476557.5:33179-ENST00000530692.5:110822|665
LEFLSSSSPPTSASQSGGITGVSIR
>ENST00000298288.11|SNV-8889-A-C|1
LRKLDLSHNHIK
>ENST00000567478.5|SNV-63713-C-G|7
YSMFRLVERYEMPR
>FUSION-ENST00000506266.1:7694-ENST00000382952.7:11616|43
TTELYTVK
>FUSION-ENST00000476557.5:33179-ENST00000530692.5:110822|198
MVSVYSVFVFRLFFFFK
>FUSION-ENST00000476557.5:33179-ENST00000530692.5:110822|35
HVGQAGLRVVRPPRPPKVLGLQV
>FUSION-ENST00000506266.1:7694-ENST00000382952.7:11616|466
VRCICKR
>FUSION-ENST00000476557.5:33179-ENST00000530692.5:110822|705
VKPISAKNTKN
>FUSION-ENST00000476557.5:33179-ENST00000530692.5:110822|581
MWWCTCPSYVGGRGR
>FUSION-ENST00000506266.1:7694-ENST00000382952.7:11616|491
MSPPRPTPAAGTPCSKENHLATGP
>FUSION-ENST00000476557.5:33179-ENST00000530692.5:110822|503
TIKQKPNFGLAWMRYLALDR
>FUSION-ENST00000506266.1:7694-ENST00000382952.7:11616|232
EMQIKTTR
>FUSION-ENST00000476557.5:33179-ENST00000530692.5:110822|124
MGLLSYLIV
>FUSION-ENST00000476557.5:33179-ENST00000530692.5:110822|703
TPAWVTE
>ENST00000389484.8|SNV-1262825-G-C|1
IESASMSGAGTKTIYKDMK
>FUSION-ENST00000479634.1:33179-ENST00000530692.5:110822|881
MNWMINYQNLIISMSQYRKFLFK
>FUSION-ENST00000479634.1:33179-ENST00000530692.5:110822|915
MFLVVCWKGLPPK
>ENST00000260283.8|MNV-132844-AA-A|1
GRSSLIRV
>ENST00000491632.5|INDEL-134058-A-AA|3
KNTLQKNCK
>FUSION-ENST00000479634.1:33179-ENST00000530692.5:110822|857
MLCFLTDRAFIVRHILQILFF
>FUSION-ENST00000476557.5:33179-ENST00000530692.5:110822|445
AVVVEEGEQVKTK
>ENST00000336257.7|SNV-5425-C-T|2
EACCSYSHVVLK
>ENST00000567478.5|SNV-63713-C-G|5
HVLHVQACGEVR
>ENST00000577474.2|SNV-62368-T-G|3
RLAGHRFSK
>FUSION-ENST00000479634.1:33179-ENST00000530692.5:110822|838
FSFWSFKKLY
>FUSION-ENST00000506266.1:7694-ENST00000382952.7:11616|176
MGRSTVTQSR
>FUSION-ENST00000476557.5:33179-ENST00000530692.5:110822|143
GVPLLLALLHLNFFFFF
>FUSION-ENST00000476557.5:33179-ENST00000530692.5:110822|149
GSSSLGLPKYWDYRR
>FUSION-ENST00000437600.9:190-ENST00000561164.1:71750|3
FDLQQLQVK
>FUSION-ENST00000506266.1:7694-ENST00000382952.7:11616|488
MNTRALVSCR
>ENST00000621411.3|SNV-283-G-T|1
EIAQDFKTYLR
>FUSION-ENST00000506266.1:7694-ENST00000382952.7:11616|406
LRPQPPTPWSGLGAWRETEAR
>FUSION-ENST00000476557.5:33179-ENST00000530692.5:110822|16
PFISVVIWR
>ENST00000504030.6|SNV-14753-G-T|4
RDEILEVARDWLR
>ENST00000272091.8|INDEL-14039-A-AA|3
KMSIIRADSYLFIVSTIYNLHNVDS
>FUSION-ENST00000476557.5:33179-ENST00000530692.5:110822|266
MSFNLSFIFSILSFFFFLR
>ENST00000343677.4|MNV-503-CAC-C|4
KTEESEEAGRGHCNQESG
>FUSION-ENST00000506266.1:7694-ENST00000382952.7:11616|432
MQTQCWAWPPPK
>FUSION-ENST00000476557.5:33179-ENST00000530692.5:110822|469
TVWDVIKLLTTVLPLNHHVASYGER
>FUSION-ENST00000476557.5:33179-ENST00000530692.5:110822|708
MVKPISAKNTK
>FUSION-ENST00000476557.5:33179-ENST00000530692.5:110822|688
YDSSFLK
>ENST00000255882.11|SNV-109439-T-A|1
DIAARCGMILQEAMKWAPTVTK
>ENST00000400234.6|SNV-21828-G-A|3
LLTVSASK
>FUSION-ENST00000476557.5:33179-ENST00000530692.5:110822|739
VPLHSSLGNK
>ENST00000359570.9|SNV-144422-G-A|3
GEGPGKQVPTPRLR
>ENST00000581166.5|SNV-1629-C-A|2
MVVTIVMNIYK
>FUSION-ENST00000479634.1:33179-ENST00000530692.5:110822|793
MLVRLVLNSQPQVIRLSQPPK
>ENST00000551989.1|SNV-21224-G-A|1
LPTGSNTFGIGGHARLPRK
>FUSION-ENST00000476557.5:33179-ENST00000530692.5:110822|748
ETTLANMVKPRLYYK
>FUSION-ENST00000476557.5:33179-ENST00000530692.5:110822|518
MLPPMVKDDDTSAPDIFHLLSQK
>ENST00000465043.1|SNV-111706-G-C|4
MTLVLSRINLVFILLFTGEFVLK
>ENST00000426333.7|SNV-31158-A-G|3
RLWGDIYFNPKAR
>ENST00000430455.2|INDEL-14267-G-GATACAGTTTAT|1
VIQFIYCLL
>FUSION-ENST00000476557.5:33179-ENST00000530692.5:110822|738
MVPLHSSLGNKSETLSQK
>FUSION-ENST00000476557.5:33179-ENST00000530692.5:110822|136
TGARHHAQLIFYFR
>ENST00000614857.4|SNV-1296-T-C|3
MRIAVICFCLLGITCATPVK
>FUSION-ENST00000506266.1:7694-ENST00000382952.7:11616|100
ATSEQAQPGR
>ENST00000356672.3|MNV-6147-TTCT-T|1
GCGHLHTPFQSLLLFLLTLR
>FUSION-ENST00000520073.5:3761-ENST00000320248.4:32868|11
GKLHLLK
>ENST00000451557.5|INDEL-29760-T-TT|3
FFSCHGCK
>FUSION-ENST00000476557.5:33179-ENST00000530692.5:110822|291
MLLLSLLLCCFLFFFFLR
>ENST00000611979.4|SNV-66983-C-G|5
ELRTWEEELTRAAVQQK
>ENST00000488146.5|SNV-15168-G-T|3
STIELSENSLLPASSMLTVTQSK
>FUSION-ENST00000520073.5:3761-ENST00000320248.4:32868|16
MVATSFPR
>FUSION-ENST00000476557.5:33179-ENST00000530692.5:110822|226
LFLSSFCISLST
>FUSION-ENST00000479634.1:33179-ENST00000530692.5:110822|794
LVRLVLNSQPQVIR
>ENST00000544465.5|SNV-129026-G-A|5
MEDTKLYSPNSYKVQDK
>ENST00000270112.7|SNV-125709-G-T|2
SFDSVDR
>FUSION-ENST00000506266.1:7694-ENST00000382952.7:11616|245
MRPANKLMTSCLTPLATR
>ENST00000164024.5|SNV-20989-C-T|2
LLCRAAQSER
>FUSION-ENST00000476557.5:33179-ENST00000530692.5:110822|119
SHHTQLQF
>FUSION-ENST00000476557.5:33179-ENST00000530692.5:110822|501
QKPNFGLAWMRYLALDR
>FUSION-ENST00000476557.5:33179-ENST00000530692.5:110822|516
MLPPMVKDDDTSAPDIFHLLSQKR
>FUSION-ENST00000476557.5:33179-ENST00000530692.5:110822|561
VQAILLPQPPE
>ENST00000589355.1|SNV-9760-C-A|1
SQPFKLPWPFE
>FUSION-ENST00000479634.1:33179-ENST00000530692.5:110822|947
AESVADHAGVAGLLQRLWGGR
>FUSION-ENST00000506266.1:7694-ENST00000382952.7:11616|458
TLWSMCKR
>ENST00000349553.9|SNV-16048-A-T|3
SDYFGEK
>FUSION-ENST00000476557.5:33179-ENST00000530692.5:110822|482
HPVTSMR
>FUSION-ENST00000479634.1:33179-ENST00000530692.5:110822|779
ALFKYPLDR
>ENST00000589159.5|MNV-25102-CAT-C|3
WHLHASGALPWPWGPHSHSPGPFR
>FUSION-ENST00000631589.1:33179-ENST00000530692.5:110822|3
AARVVRTIYQK
>FUSION-ENST00000476557.5:33179-ENST00000530692.5:110822|749
METTLANMVKPRLYYK
>FUSION-ENST00000476557.5:33179-ENST00000530692.5:110822|497
MRYLALDRFAMVR
>ENST00000563314.5|SNV-8000-G-A|1
TLSSPSNKPSGETSVPPPPAVGR
>FUSION-ENST00000520073.5:3761-ENST00000320248.4:32868|12
APPKPVQALSDSQMLPFIKGK
>FUSION-ENST00000506266.1:7694-ENST00000382952.7:11616|66
SGDGCTTS
>FUSION-ENST00000506266.1:7694-ENST00000382952.7:11616|372
CLPPIPSPAHTCSHLSAPHLCTR
>FUSION-ENST00000506266.1:7694-ENST00000382952.7:11616|128
RPWGTFGTAELTACLGLPR
>FUSION-ENST00000476557.5:33179-ENST00000530692.5:110822|363
FTFGRVRELIIK
>FUSION-ENST00000506266.1:7694-ENST00000382952.7:11616|463
RGAWLGSRTLWSMCK
>FUSION-ENST00000476557.5:33179-ENST00000530692.5:110822|563
QKQNLFK
>ENST00000616010.4|INDEL-114350-C-CC|8
APPGLQQPRAQPDQHSYR
>FUSION-ENST00000506266.1:7694-ENST00000382952.7:11616|306
AQGGDSWVFRLSHR
>FUSION-ENST00000476557.5:33179-ENST00000530692.5:110822|773
MESSEYILDTLK
>FUSION-ENST00000506266.1:7694-ENST00000382952.7:11616|20
FRPLKLR
>ENST00000471714.5|SNV-218303-G-T|1
QPTVPASGE
>FUSION-ENST00000476557.5:33179-ENST00000530692.5:110822|43
SGLEVLCEQTLLSDRLHHK
>FUSION-ENST00000476557.5:33179-ENST00000530692.5:110822|126
MVDKMGLLSYLIV
>FUSION-ENST00000476557.5:33179-ENST00000530692.5:110822|735
VPLHSSLGNKSETLSQKK
>ENST00000335613.10|SNV-14120-C-A|3
VSCEAFPKAVLAPSAILKPRQHPSK
>FUSION-ENST00000476557.5:33179-ENST00000530692.5:110822|227
MLFLSSFCISLST
>FUSION-ENST00000476557.5:33179-ENST00000530692.5:110822|270
SLGSLQPAPPGFK
>ENST00000430455.2|INDEL-14267-G-GATACAGTTTAT|3
CESQERAARVIQFIYCLL
>ENST00000471315.5|INDEL-14267-G-GATACAGTTTAT|1
GFAGNVNLRREQPE
>ENST00000557667.5|INDEL-17126-C-CTGC|1
ALESNCQALLLLLLLPPPPRLLPCN
>ENST00000563507.5|MNV-25102-CAT-C|2
WHLHASGSCHHGDSAAGR
>ENST00000644296.1|SNV-30901-C-T|1
LPTLSAQSSQPPGNAHFSVYN
>FUSION-ENST00000506266.1:7694-ENST00000382952.7:11616|56
LFCGSQVK
>FUSION-ENST00000476557.5:33179-ENST00000530692.5:110822|92
MESCSDPRLECSDVSSAHCNLR
>FUSION-ENST00000476557.5:33179-ENST00000530692.5:110822|172
SSWDYGWVPPSPANFCIFSR
>ENST00000459951.1|SNV-5250-T-C|2
LYHNGGNIISIQVQGGSDWSRGR
>ENST00000394900.7|SNV-10695-T-C|1
LIDAETTAAAWPNVAAVSTTGRKR
>FUSION-ENST00000506266.1:7694-ENST00000382952.7:11616|447
MSLRPCLPSPPAELSLGR
>ENST00000377091.7|INDEL-14267-G-GATACAGTTTAT|6
AARVIQFMQSLALLPRLK
>ENST00000373610.8|SNV-4873-G-C|2
EITLLIQTLNTLSTPEEKLAALCK
>ENST00000464241.5|SNV-7381-A-G|3
PQELLVTEEEANR
>ENST00000555360.1|SNV-1414-G-A|1
GLVVGLQPLPLSGEGNRELELGAGR
>ENST00000492485.5|SNV-26186-G-T|6
RTPAVGAGAQDSTGQGSWEK
>FUSION-ENST00000476557.5:33179-ENST00000530692.5:110822|171
DGGFTCCPGWSQTSDFK
>FUSION-ENST00000506266.1:7694-ENST00000382952.7:11616|436
MVRQPDPLEHV
>FUSION-ENST00000506266.1:7694-ENST00000382952.7:11616|409
RGQPGPGLWTLVGR
>FUSION-ENST00000476557.5:33179-ENST00000530692.5:110822|450
MVIPLINIRAVVVEEGEQVK
>ENST00000461362.5|SNV-20989-C-T|1
GGASNGYSAEQPRVRGSSPTPK
>ENST00000567120.5|SNV-2305-C-T|1
APASAQS
>FUSION-ENST00000479634.1:33179-ENST00000530692.5:110822|862
LCFGHLCCVF
>FUSION-ENST00000506266.1:7694-ENST00000382952.7:11616|216
MAGTESIIGVRAETWEPHMR
>FUSION-ENST00000476557.5:33179-ENST00000530692.5:110822|641
FVVNRSLR
>FUSION-ENST00000476557.5:33179-ENST00000530692.5:110822|278
FLLWPPKVLVLQA
>FUSION-ENST00000476557.5:33179-ENST00000530692.5:110822|290
LLLSLLLCCFLFFFFLR
>FUSION-ENST00000506266.1:7694-ENST00000382952.7:11616|146
MAEFGGKTAKLVPSSPFIR
>FUSION-ENST00000506266.1:7694-ENST00000382952.7:11616|277
GPLGTGLR
>ENST00000445819.5|SNV-5564-C-A|7
RRPFRLEFVGLVDLDGPDQK
>ENST00000490639.5|SNV-35151-G-T|5
MGISRVSLCAKDIR
>FUSION-ENST00000506266.1:7694-ENST00000382952.7:11616|198
RTVNTQALQTRQK
>ENST00000480415.6|INDEL-14267-G-GATACAGTTTAT|5
MLGPCGLCPVYSR
>ENST00000259512.9|SNV-190-A-G|4
MSDVGDWFR
>FUSION-ENST00000476557.5:33179-ENST00000530692.5:110822|413
MPVIPATREAEAGELLEPGR
>ENST00000382100.8|SNV-23796-C-T|5
AVGKESSLIFTNR
>FUSION-ENST00000479634.1:33179-ENST00000530692.5:110822|921
MHMFLVVCWKGLPPK
>FUSION-ENST00000476557.5:33179-ENST00000530692.5:110822|366
MFTFGRVR
>FUSION-ENST00000506266.1:7694-ENST00000382952.7:11616|283
MPLPGPPPFPR
>FUSION-ENST00000506266.1:7694-ENST00000382952.7:11616|418
MQAGSSWGCPLWGR
>ENST00000296449.9|SNV-58424-C-T|3
KAHRAYR
>ENST00000461195.5|SNV-3905-G-T|2
YWACLSAASTVSR
>ENST00000369846.9|SNV-24137-C-A|1
KLKEISEAR
>FUSION-ENST00000476557.5:33179-ENST00000530692.5:110822|453
YQGAHSLMVIPLINIR
>ENST00000624286.1|SNV-2533-C-T|3
GSRCSSICTTCSPRKPQPPVTR
>ENST00000347644.8|SNV-20100-G-T|1
SDLSKFVVR
>ENST00000650861.1|SNV-39164-C-T|1
ASLPLTLCLQDV
>FUSION-ENST00000506266.1:7694-ENST00000382952.7:11616|154
MSNVWNGQVHGDTE
>ENST00000571744.1|SNV-18855-T-A|1
QCDEVDTAFKNGLKDTK
>FUSION-ENST00000476557.5:33179-ENST00000530692.5:110822|277
MGFHCVSIS
>ENST00000627564.2|SNV-53967-C-T|4
MSLWALVDR
>ENST00000361558.7|SNV-15180-C-T|4
ASTPTFPCPTWRAATPGAPR
>FUSION-ENST00000506266.1:7694-ENST00000382952.7:11616|68
SEMSGDGCTTS
>ENST00000271332.4|SNV-14665-C-A|3
ANDGDWHHAQLALGAR
>FUSION-ENST00000506266.1:7694-ENST00000382952.7:11616|91
MPTGAEVGAASETPGLQGHQR
>ENST00000453514.5|INDEL-28994-C-CT|4
EIQLLFPQSRLFFGWVLFK
>FUSION-ENST00000476557.5:33179-ENST00000530692.5:110822|2
MATLTRTT
>FUSION-ENST00000506266.1:7694-ENST00000382952.7:11616|125
SWPSPPWPPQPWLR
>FUSION-ENST00000476557.5:33179-ENST00000530692.5:110822|395
EVVVSRDR
>FUSION-ENST00000506266.1:7694-ENST00000382952.7:11616|312
SGQRYGEGVAR
>ENST00000567838.1|SNV-668183-C-A|4
MFFPGETHQPAILPPQALR
>ENST00000469162.5|SNV-4644-C-G|3
AAATCFARKK
>FUSION-ENST00000476557.5:33179-ENST00000530692.5:110822|569
MLPGQGFLKK
>FUSION-ENST00000476557.5:33179-ENST00000530692.5:110822|131
RNKLGFCMVDK
>FUSION-ENST00000356309.8:33291-ENST00000251527.10:31181|143
VHFPDTERAEWLNKTVK
>FUSION-ENST00000476557.5:33179-ENST00000530692.5:110822|744
VKPRLYYK
>FUSION-ENST00000506266.1:7694-ENST00000382952.7:11616|7
SLLINCCLMFCCGLTQTVAGSGC
>FUSION-ENST00000479634.1:33179-ENST00000530692.5:110822|957
MRGPLHPEPEGSGPAAAAR
>ENST00000519649.5|SNV-10692-C-A|2
LHPMMARPVVPTRGRPLLLK
>FUSION-ENST00000526548.3:95175-ENST00000479634.1:61648|12
MRPPNPFGPVSGAQR
>FUSION-ENST00000479634.1:33179-ENST00000530692.5:110822|806
PPCPANFFFFFFLNLRR
>FUSION-ENST00000476557.5:33179-ENST00000530692.5:110822|602
MSETLSQKNIYILDAAGSSGLRL
>ENST00000298288.11|SNV-8889-A-C|3
VDMRMLCLKR
>FUSION-ENST00000476557.5:33179-ENST00000530692.5:110822|716
GGRPGAVTHTCNPTTLGSRGR
>FUSION-ENST00000506266.1:7694-ENST00000382952.7:11616|71
NVFRSEMSGDGCTTS
>FUSION-ENST00000476557.5:33179-ENST00000530692.5:110822|39
HHTWLIFVFLVETGFR
>ENST00000652557.1|SNV-36369-G-T|1
SQSQKKMGEIADAIK
>FUSION-ENST00000476557.5:33179-ENST00000530692.5:110822|772
ESSEYILDTLK
>FUSION-ENST00000476557.5:33179-ENST00000530692.5:110822|542
MCPHTVLNVLCQLLHLSILSHL
>FUSION-ENST00000476557.5:33179-ENST00000530692.5:110822|220
AAGTAVIVTTK
>FUSION-ENST00000476557.5:33179-ENST00000530692.5:110822|152
SPGFKGSSSLGLPKYWDYR
>FUSION-ENST00000476557.5:33179-ENST00000530692.5:110822|675
GFHHVGQAGLDLLTSGDLPALASR
>FUSION-ENST00000506266.1:7694-ENST00000382952.7:11616|236
MTSCLTPLATREMQIK
>FUSION-ENST00000506266.1:7694-ENST00000382952.7:11616|187
FLVALFTIAQR
>FUSION-ENST00000476557.5:33179-ENST00000530692.5:110822|553
EEAKAKPF
>ENST00000461362.5|SNV-20989-C-T|6
AGRGGASNGYSAEQPR
>FUSION-ENST00000479634.1:33179-ENST00000530692.5:110822|825
EFCSSCPGWSAVA
>FUSION-ENST00000479634.1:33179-ENST00000530692.5:110822|858
LCFLTDRAFIVR
>FUSION-ENST00000479634.1:33179-ENST00000530692.5:110822|890
MSCFFRE
>FUSION-ENST00000506266.1:7694-ENST00000382952.7:11616|375
MWTWKPRGR
>FUSION-ENST00000506266.1:7694-ENST00000382952.7:11616|332
RPQLKGASPHAQFRHR
>ENST00000359570.9|SNV-144422-G-A|2
QVPTPRLR
>FUSION-ENST00000476557.5:33179-ENST00000530692.5:110822|437
LLKFLYWRPGAVSYACNPR
>ENST00000644505.1|SNV-200040-G-T|12
LLDWNDSIPESVHLKSGER
>FUSION-ENST00000476557.5:33179-ENST00000530692.5:110822|573
MAQSWLTTTSTSWIQAIFLPQSPQ
>ENST00000493453.1|MNV-53893-AAT-A|2
REFLELTEQSQNTDSISAITG
>ENST00000536592.5|SNV-11893-G-C|2
LTLVCDSAPGPITMDLTDLEALK
>FUSION-ENST00000476557.5:33179-ENST00000530692.5:110822|217
MAAGTAVIVTTKEVPGRK
>FUSION-ENST00000437600.9:190-ENST00000561164.1:71750|1
YLTIWLHMAG
>FUSION-ENST00000476557.5:33179-ENST00000530692.5:110822|211
QWPRSSTSR
>FUSION-ENST00000476557.5:33179-ENST00000530692.5:110822|759
KEVPGAVVHTCNPSTLGGRGGSISR
>ENST00000508596.5|SNV-86036-G-T|5
MSKFGGGIGLPAK
>ENST00000333891.14|SNV-212690-C-A|3
IVDSGVQTDEEDATDR
>FUSION-ENST00000506266.1:7694-ENST00000382952.7:11616|271
ILVFNPEP
>FUSION-ENST00000476557.5:33179-ENST00000530692.5:110822|384
RNVHIWESK
>FUSION-ENST00000476557.5:33179-ENST00000530692.5:110822|216
AAGTAVIVTTKEVPGRK
>FUSION-ENST00000506266.1:7694-ENST00000382952.7:11616|185
GTLWPGPTLFFTR
>FUSION-ENST00000506266.1:7694-ENST00000382952.7:11616|60
MKLFCGSQVK
>ENST00000481084.5|INDEL-9899-T-TT|5
IPFFFHHFGIALPQLVPITGVCGR
>FUSION-ENST00000476557.5:33179-ENST00000530692.5:110822|508
RVNSVPISCSFEK
>FUSION-ENST00000506266.1:7694-ENST00000382952.7:11616|448
LFWVASLLPFLF
>FUSION-ENST00000476557.5:33179-ENST00000530692.5:110822|189
HACVISTFFVRMGSHYVAR
>FUSION-ENST00000506266.1:7694-ENST00000382952.7:11616|222
NKGTVATR
>FUSION-ENST00000506266.1:7694-ENST00000382952.7:11616|2
MVAQLREHAKNH
>ENST00000271332.4|SNV-14665-C-A|4
LEPGRANDGDWHHAQLALGAR
>FUSION-ENST00000506266.1:7694-ENST00000382952.7:11616|228
QIKTTRDHTSHPLGWLEPK
>FUSION-ENST00000506266.1:7694-ENST00000382952.7:11616|196
QKLIHTKAYPQMFLVALFTIAQR
>FUSION-ENST00000476557.5:33179-ENST00000530692.5:110822|659
MFWLCVRMHFNRITAVILV
>FUSION-ENST00000476557.5:33179-ENST00000530692.5:110822|242
SLWGFCLCSLSFK
>FUSION-ENST00000476557.5:33179-ENST00000530692.5:110822|757
EVPGAVVHTCNPSTLGGRGGSISR
>FUSION-ENST00000476557.5:33179-ENST00000530692.5:110822|649
EDKINHR
>ENST00000529224.1|SNV-4424-T-A|3
DVSDLESVTSKEIR
>ENST00000333891.14|SNV-212690-C-A|2
IVDSGVQTDEEDATDRSYVSR
>FUSION-ENST00000506266.1:7694-ENST00000382952.7:11616|311
SGQRYGEGVARAQGGDSWVFR
>FUSION-ENST00000506266.1:7694-ENST00000382952.7:11616|449
QRLFWVASLLPFLF
>FUSION-ENST00000476557.5:33179-ENST00000530692.5:110822|618
CHLLRASTLLFSLRTWSK
>ENST00000335613.10|SNV-14120-C-A|4
VSCEAFPKAVLAPSAILKPR
>ENST00000571744.1|SNV-18855-T-A|5
KQCDEVDTAFK
>ENST00000400324.9|SNV-389184-G-T|3
KMTPMPKDVR
>FUSION-ENST00000476557.5:33179-ENST00000530692.5:110822|56
MALCHLSQLSFGVSR
>ENST00000270861.10|SNV-9079-C-G|4
DTSKNAWTDR
>ENST00000490639.5|SNV-35151-G-T|6
DSCMGISRVSLCAKDIR
>ENST00000461362.5|SNV-20989-C-T|7
MAGRGGASNGYSAEQPR
>FUSION-ENST00000434296.2:3048-ENST00000657627.1:22415|1
DTLGSAGPCELMNMKTLRK
>ENST00000393125.6|SNV-295217-G-A|3
QVRIQELTGNVQFDHYGRR
>ENST00000373359.4|SNV-1392-G-A|1
RPTQEYVMPILGLIFLMGNRVK
>FUSION-ENST00000476557.5:33179-ENST00000530692.5:110822|244
GFIAPGQSLSLFLGLDFYIL
>FUSION-ENST00000476557.5:33179-ENST00000530692.5:110822|599
NIYILDAAGSSGLR
>FUSION-ENST00000506266.1:7694-ENST00000382952.7:11616|452
CKRGTWK
>ENST00000394705.3|SNV-5664-G-C|1
MVLGKHPNR
>ENST00000529603.5|MNV-22963-AG-A|1
YLITQKTSR
>FUSION-ENST00000506266.1:7694-ENST00000382952.7:11616|129
MRPWGTFGTAELTACLGLPR
>ENST00000491239.2|SNV-63397-G-T|6
MRLLPASSGPKPFIFTAR
>FUSION-ENST00000476557.5:33179-ENST00000530692.5:110822|31
ILVFLQLLLVSLSVDFFHLPSLGN
>FUSION-ENST00000476557.5:33179-ENST00000530692.5:110822|487
MPVTSFK
>FUSION-ENST00000506266.1:7694-ENST00000382952.7:11616|147
AEFGGKTAK
>FUSION-ENST00000476557.5:33179-ENST00000530692.5:110822|755
SKDGDHPGQHGETPSLLQIQK
>FUSION-ENST00000561208.6:64486-ENST00000566990.1:1|1
AWLFQHLTL
>ENST00000544465.5|SNV-129026-G-A|3
LYSPNSYK
>ENST00000359558.6|SNV-97074-A-G|1
MQQLPAYQGEGPYCDR
>FUSION-ENST00000479634.1:33179-ENST00000530692.5:110822|922
HMFLVVCWK
>ENST00000289473.10|SNV-15097-G-T|2
QARPGPQSPGSPLEEERQTHR
>FUSION-ENST00000476557.5:33179-ENST00000530692.5:110822|241
MSLWGFCLCSLSFKNCVWPTR
>FUSION-ENST00000479634.1:33179-ENST00000530692.5:110822|920
HMFLVVCWKGLPPK
>FUSION-ENST00000476557.5:33179-ENST00000530692.5:110822|249
GFRHVGQAGLK
>FUSION-ENST00000506266.1:7694-ENST00000382952.7:11616|131
KNSQASSF
>ENST00000373359.4|SNV-1392-G-A|2
RPTQEYVMPILGLIFLMGNR
>FUSION-ENST00000476557.5:33179-ENST00000530692.5:110822|102
LVSNSRPQVIHLPPSPK
>FUSION-ENST00000476557.5:33179-ENST00000530692.5:110822|232
IFCIFSR
>FUSION-ENST00000476557.5:33179-ENST00000530692.5:110822|69
SWLTATPTTRVQAILRPQPPEYLG
>FUSION-ENST00000476557.5:33179-ENST00000530692.5:110822|263
SFNLSFIFSILSFFFFLRR
>FUSION-ENST00000476557.5:33179-ENST00000530692.5:110822|654
MPLVTCFHSFILSEDMVK
>FUSION-ENST00000506266.1:7694-ENST00000382952.7:11616|30
LIVGLELPR
>FUSION-ENST00000476557.5:33179-ENST00000530692.5:110822|236
NCVWPTRL
>ENST00000644935.1|SNV-26186-G-T|1
LLGESGLSLERHR
>ENST00000529100.5|SNV-79350-C-T|1
MTTLTFT
>FUSION-ENST00000476557.5:33179-ENST00000530692.5:110822|595
FFFCFFFETK
>FUSION-ENST00000476557.5:33179-ENST00000530692.5:110822|346
MTIFVCMYLETGSRFLPTLESVVRF
>ENST00000507073.1|SNV-57592-G-T|1
LTYLQWN
>FUSION-ENST00000506266.1:7694-ENST00000382952.7:11616|104
AQAGAGAAPTIAPKGTCGGP
>ENST00000445819.5|SNV-5564-C-A|4
LEFVGLVDLDGPDQKGAGVDNVTLR
>FUSION-ENST00000476557.5:33179-ENST00000530692.5:110822|103
LVRLVSNSRPQVIHLPPSPK
>FUSION-ENST00000476557.5:33179-ENST00000530692.5:110822|238
SLWGFCLCSLSFKNCVWPTRL
>ENST00000395757.6|SNV-22126-G-A|1
APAYSFSISSSMATTTGVDPVAK
>ENST00000400324.9|SNV-389184-G-T|5
RKMTPMPK
>FUSION-ENST00000506266.1:7694-ENST00000382952.7:11616|330
GASPHAQFRHR
>ENST00000369846.9|SNV-24137-C-A|4
DTESELFRTKFSLK
>FUSION-ENST00000506266.1:7694-ENST00000382952.7:11616|53
HCGGHGSR
>FUSION-ENST00000506266.1:7694-ENST00000382952.7:11616|377
SQRPLLDLSAHPS
>FUSION-ENST00000476557.5:33179-ENST00000530692.5:110822|412
PVIPATREAEAGELLEPGR
>FUSION-ENST00000479634.1:33179-ENST00000530692.5:110822|802
RFSCRSLLSSR
>ENST00000260283.8|MNV-132844-AA-A|11
LVSCMER
>FUSION-ENST00000506266.1:7694-ENST00000382952.7:11616|339
DVDMETEGQGLPLGAAAPR
>ENST00000373610.8|SNV-4873-G-C|1
EITLLIQTLNTLSTPEEKLAALCKK
>FUSION-ENST00000506266.1:7694-ENST00000382952.7:11616|419
SLMQAGSSWGCPLWGRR
>ENST00000567478.5|SNV-63713-C-G|2
MHVLHVQACGEVRDATARSLR
>ENST00000343677.4|MNV-503-CAC-C|1
GHCNQESG
>ENST00000483958.5|SNV-41906-C-G|2
MQIHGTMR
>FUSION-ENST00000554575.2:591749-ENST00000612183.4:32386|1
DSERRQELEN
>FUSION-ENST00000506266.1:7694-ENST00000382952.7:11616|197
QKLIHTK
>ENST00000552329.1|SNV-19850-C-A|1
MWDYTVKIPILR
>FUSION-ENST00000476557.5:33179-ENST00000530692.5:110822|115
MSRCTQPILISF
>FUSION-ENST00000476557.5:33179-ENST00000530692.5:110822|407
EAEAGELLEPGRWRLW
>FUSION-ENST00000476557.5:33179-ENST00000530692.5:110822|228
DGVSLCFDLLTSSSARLGLPKC
>FUSION-ENST00000476557.5:33179-ENST00000530692.5:110822|57
FLGYNLF
>FUSION-ENST00000479634.1:33179-ENST00000530692.5:110822|782
MESHCIA
>FUSION-ENST00000479634.1:33179-ENST00000530692.5:110822|864
MMLCFGHLCCVF
>ENST00000333891.14|SNV-212690-C-A|6
SFKKIVDSGVQTDEEDATDR
>ENST00000234875.9|SNV-9821-C-A|2
MDPVKKLVVK
>FUSION-ENST00000506266.1:7694-ENST00000382952.7:11616|89
ASTAWESGR
>FUSION-ENST00000476557.5:33179-ENST00000530692.5:110822|696
FILCIHKHFSHLDF
>ENST00000529603.5|MNV-22963-AG-A|9
MQVKRPVR
>FUSION-ENST00000506266.1:7694-ENST00000382952.7:11616|483
ALVSCRLPPRAR
>FUSION-ENST00000476557.5:33179-ENST00000530692.5:110822|77
CEPPCPASNLR
>FUSION-ENST00000476557.5:33179-ENST00000530692.5:110822|252
MLIFNSVN
>FUSION-ENST00000479634.1:33179-ENST00000530692.5:110822|792
LVRLVLNSQPQVIRLSQPPK
>ENST00000491239.2|SNV-63397-G-T|4
MRLLPASSGPKPFIFTARLCR
>ENST00000475381.7|INDEL-63183-A-AA|6
KRVVFCPSEGDR
>ENST00000228945.9|SNV-11893-G-C|2
LTLVCDSAPGPITMDLTGDLEALK
>FUSION-ENST00000476557.5:33179-ENST00000530692.5:110822|214
MSLKLNIY
>FUSION-ENST00000506266.1:7694-ENST00000382952.7:11616|256
MGSHSSISLHFWLMTEQKGCVSAPG
>FUSION-ENST00000476557.5:33179-ENST00000530692.5:110822|200
MVSVYSVFVFR
>FUSION-ENST00000506266.1:7694-ENST00000382952.7:11616|318
VLSPPTASSCPCAPRALPCAK
>FUSION-ENST00000506266.1:7694-ENST00000382952.7:11616|358
EGTAGSSALATGTGQASQPRAPGR
>FUSION-ENST00000476557.5:33179-ENST00000530692.5:110822|547
QISKERALYYK
>FUSION-ENST00000506266.1:7694-ENST00000382952.7:11616|194
TVNTQALQTRQK
>FUSION-ENST00000476557.5:33179-ENST00000530692.5:110822|64
FLPFTLSRK
>ENST00000382097.4|SNV-329-G-T|1
MLNMSKGLDARSK
>ENST00000581166.5|SNV-1629-C-A|5
TIDQFEYDGCDNCDEYLQMK
>ENST00000507073.1|SNV-57592-G-T|2
RLTYLQWN
>ENST00000567838.1|SNV-668183-C-A|1
FFPGETHQPAILPPQALRSQMV
>FUSION-ENST00000437600.9:190-ENST00000561164.1:71750|5
RFDLQQLQVK
>FUSION-ENST00000476557.5:33179-ENST00000530692.5:110822|677
PATWETEAGESLGPGRQRFQ
>ENST00000569248.5|SNV-2001-G-A|5
MHHAQWHHLRPQGHR
>FUSION-ENST00000506266.1:7694-ENST00000382952.7:11616|218
MAGTESIIGVR
>FUSION-ENST00000479634.1:33179-ENST00000530692.5:110822|962
VRVARTVM
>FUSION-ENST00000479634.1:33179-ENST00000530692.5:110822|866
VKPDTDFKVIPCSLAF
>FUSION-ENST00000476557.5:33179-ENST00000530692.5:110822|598
NIYILDAAGSSGLRL
>FUSION-ENST00000506266.1:7694-ENST00000382952.7:11616|226
TTRDHTSHPLGWLEPKAS
>FUSION-ENST00000476557.5:33179-ENST00000530692.5:110822|150
GSSSLGLPKYWDYR
>FUSION-ENST00000476557.5:33179-ENST00000530692.5:110822|209
QWPRSSTSRVLLP
>ENST00000589449.5|SNV-30901-C-T|4
MMPRLPTLSAQSSQPPGNAHFSVYN
>FUSION-ENST00000479634.1:33179-ENST00000530692.5:110822|787
MAHCSLDFPGSSQPPE
>ENST00000301067.11|SNV-9602-C-A|1
TPGSLASELK
>FUSION-ENST00000520073.5:3761-ENST00000320248.4:32868|6
CQQIDGGHIISTFSTSGR
>FUSION-ENST00000476557.5:33179-ENST00000530692.5:110822|591
DLGSLQHPPPGFK
>FUSION-ENST00000476557.5:33179-ENST00000530692.5:110822|489
MTIPQLLIFSISCLKSE
>FUSION-ENST00000476557.5:33179-ENST00000530692.5:110822|235
MCHHSWR
>FUSION-ENST00000506266.1:7694-ENST00000382952.7:11616|59
KLFCGSQVK
>FUSION-ENST00000476557.5:33179-ENST00000530692.5:110822|350
MTIFVCMYLETGSR
>ENST00000635833.1|SNV-124650-C-T|2
CPAVSHGRVQPLGDVGQQLP
>ENST00000260283.8|MNV-132844-AA-A|9
LVSCMERRIISNGISLCK
>FUSION-ENST00000476557.5:33179-ENST00000530692.5:110822|221
MAAGTAVIVTTK
>FUSION-ENST00000506266.1:7694-ENST00000382952.7:11616|92
SSPVHVSYESCPSREC
>FUSION-ENST00000506266.1:7694-ENST00000382952.7:11616|416
MQAGSSWGCPLWGRR
>FUSION-ENST00000506266.1:7694-ENST00000382952.7:11616|397
QPGELGVGIGRSMASCGPNPQAR
>ENST00000260283.8|MNV-132844-AA-A|14
NNIKPAVK
>ENST00000262395.10|SNV-3905-G-T|1
IYPDPELEVQVLGLPIRCIHSE
>FUSION-ENST00000506266.1:7694-ENST00000382952.7:11616|141
AYPASHGRIR
>FUSION-ENST00000476557.5:33179-ENST00000530692.5:110822|476
DLGCYYYK
>FUSION-ENST00000479634.1:33179-ENST00000530692.5:110822|905
MSHLERETLEAVVMILR
>ENST00000356239.8|MNV-53893-AAT-A|2
DETMREFLELTEQSQNTDSISAITG
>FUSION-ENST00000506266.1:7694-ENST00000382952.7:11616|214
AGTESIIGVRAETWEPHMRLFCSSK
>FUSION-ENST00000476557.5:33179-ENST00000530692.5:110822|386
MPFFFLLEKRNVHIWESK
>FUSION-ENST00000476557.5:33179-ENST00000530692.5:110822|193
LSLIVSVSLSFFFFRQSLALLPRLK
>FUSION-ENST00000506266.1:7694-ENST00000382952.7:11616|70
MKRACGADPPSSR
>FUSION-ENST00000479634.1:33179-ENST00000530692.5:110822|964
MWEKVRVAR
>FUSION-ENST00000506266.1:7694-ENST00000382952.7:11616|95
WAGSPRSSPVHVSYESCPSR
>FUSION-ENST00000497815.5:190-ENST00000561164.1:71750|6
FQYWKRFDLQQLQVK
>FUSION-ENST00000476557.5:33179-ENST00000530692.5:110822|526
DTIVLREIDVL
>FUSION-ENST00000476557.5:33179-ENST00000530692.5:110822|70
SWLTATPTTR
>FUSION-ENST00000476557.5:33179-ENST00000530692.5:110822|53
ALCHLSQLSFGVSRR
>ENST00000510943.3|SNV-32634-C-A|3
MHRSPSPRGTSWP
>FUSION-ENST00000506266.1:7694-ENST00000382952.7:11616|191
RRRPHIT
>FUSION-ENST00000506266.1:7694-ENST00000382952.7:11616|130
TESWQGMR
>FUSION-ENST00000506266.1:7694-ENST00000382952.7:11616|304
LSHRDRPGLTAK
>FUSION-ENST00000476557.5:33179-ENST00000530692.5:110822|674
STGITGVSYHARPEFY
>FUSION-ENST00000479634.1:33179-ENST00000530692.5:110822|956
RGPLHPEPEGSGPAAAAR
>FUSION-ENST00000520073.5:3761-ENST00000320248.4:32868|15
VATSFPR
>FUSION-ENST00000506266.1:7694-ENST00000382952.7:11616|31
QRLIVGLELPRSPHR
>ENST00000369846.9|SNV-24137-C-A|2
FSLKKLK
>ENST00000524481.5|MNV-336151-CC-C|3
MAFRSRYEYEIR
>ENST00000461275.1|SNV-379451-A-T|3
YAEDHGTSKELHLLMTCLFWWM
>FUSION-ENST00000506266.1:7694-ENST00000382952.7:11616|99
ATSEQAQPGRAAGR
>FUSION-ENST00000506266.1:7694-ENST00000382952.7:11616|263
VWSALRGGRGEGTGR
>FUSION-ENST00000506266.1:7694-ENST00000382952.7:11616|296
SCMHTAGERLCTR
>FUSION-ENST00000631589.1:14267-ENST00000530692.5:110822|1
AARVIQFM
>FUSION-ENST00000506266.1:7694-ENST00000382952.7:11616|87
QETPTHEH
>ENST00000529603.5|MNV-22963-AG-A|5
RPVRQRR
>FUSION-ENST00000476557.5:33179-ENST00000530692.5:110822|28
MCISPPPMPGV
>ENST00000361558.7|SNV-15180-C-T|5
MASTPTFPCPTWRAATPGAPR
>ENST00000510943.3|SNV-32634-C-A|2
HRSPSPRGTSWP
>FUSION-ENST00000506266.1:7694-ENST00000382952.7:11616|175
GRSTVTQSR
>FUSION-ENST00000476557.5:33179-ENST00000530692.5:110822|62
KLSFAVF
>FUSION-ENST00000479634.1:33179-ENST00000530692.5:110822|961
MREWRGCCSACGVAAAGHHQPR
>FUSION-ENST00000520073.5:3761-ENST00000320248.4:32868|10
GKLHLLKAK
>FUSION-ENST00000437600.9:190-ENST00000561164.1:71750|6
AANVGSMFQYWKRFDLQQLQVK
>FUSION-ENST00000506266.1:7694-ENST00000382952.7:11616|54
LFCGSQVKHCGGHGSRR
>ENST00000378024.9|SNV-24203-A-T|3
IDVTAPDVSIVEPEGK
>FUSION-ENST00000506266.1:7694-ENST00000382952.7:11616|250
GKLGEAGR
>ENST00000340345.6|SNV-533-C-A|1
LSNLGYK
>ENST00000271332.4|SNV-14665-C-A|2
GGPGHAILSFDYGQQR
>ENST00000466492.1|SNV-9595-C-T|2
MVGCSWLLYLCNFPGIQCIVIFEK
>FUSION-ENST00000506266.1:7694-ENST00000382952.7:11616|55
LFCGSQVKHCGGHGSR
>FUSION-ENST00000476557.5:33179-ENST00000530692.5:110822|15
MPFISVVIWRFK
>FUSION-ENST00000479634.1:33179-ENST00000530692.5:110822|833
MSCLAWSYKCLTGSGSLAFGVLK
>ENST00000261336.7|SNV-53559-A-C|1
EDHLVHWERPQRPK
>FUSION-ENST00000506266.1:7694-ENST00000382952.7:11616|167
GWGRGHSWGK
>ENST00000581447.1|SNV-25545-C-G|1
GFQCLQF
>ENST00000360150.9|SNV-11066-G-A|3
YEYEVDKNFSSKLR
>FUSION-ENST00000506266.1:7694-ENST00000382952.7:11616|105
MAQAGAGAAPTIAPKGTCGGP
>FUSION-ENST00000506266.1:7694-ENST00000382952.7:11616|76
AVSTGPGVQCR
>FUSION-ENST00000476557.5:33179-ENST00000530692.5:110822|752
LAGCGKHL
>ENST00000296449.9|SNV-58424-C-T|1
AYRGRLIASK
>FUSION-ENST00000476557.5:33179-ENST00000530692.5:110822|632
MPASFASNATCYVLPLFYSL
>FUSION-ENST00000479634.1:33179-ENST00000530692.5:110822|801
FSCRSLLSSR
>ENST00000446649.1|SNV-90-G-A|2
ELRPKSGAQSACWSCEQVR
>FUSION-ENST00000506266.1:7694-ENST00000382952.7:11616|464
RGAWLGSR
>FUSION-ENST00000506266.1:7694-ENST00000382952.7:11616|390
MASCGPNPQARAR
>ENST00000485732.5|SNV-5564-C-A|1
RELGWTT
>ENST00000289473.10|SNV-15097-G-T|3
RQARPGPQSPGSPLEEERQTHR
>FUSION-ENST00000506266.1:7694-ENST00000382952.7:11616|290
HTAGERLCTRAQPAATPHRPGK
>FUSION-ENST00000476557.5:33179-ENST00000530692.5:110822|585
LTAASASRVQVILLPQPPE
>FUSION-ENST00000479634.1:33179-ENST00000530692.5:110822|895
MLFIPRLLFFYFLFC
>ENST00000444716.5|SNV-381335-G-T|3
APRNPSAEKMR
>FUSION-ENST00000506266.1:7694-ENST00000382952.7:11616|119
MARDETLGHLWDR
>FUSION-ENST00000476557.5:33179-ENST00000530692.5:110822|577
MEFRSCCLG
>FUSION-ENST00000476557.5:33179-ENST00000530692.5:110822|456
GAFSENLGTI
>FUSION-ENST00000506266.1:7694-ENST00000382952.7:11616|398
QPGELGVGIGR
>ENST00000496283.5|INDEL-12592-C-CT|8
SDFFQSFF
>FUSION-ENST00000506266.1:7694-ENST00000382952.7:11616|75
AVSTGPGVQCRGWNVSVL
>ENST00000496283.5|INDEL-12592-C-CT|6
WKDLIFFSLFFEK
>FUSION-ENST00000506266.1:7694-ENST00000382952.7:11616|179
SGMGRSTVTQSR
>FUSION-ENST00000479634.1:33179-ENST00000530692.5:110822|863
MLCFGHLCCVF
>ENST00000392597.5|SNV-32008-G-C|4
NGAVTHIKIQNTR
>ENST00000371953.8|INDEL-69522-A-ACGCC|1
GSNYSQSEALCVLL
>FUSION-ENST00000506266.1:7694-ENST00000382952.7:11616|240
LMTSCLTPLATREMQIK
>ENST00000361558.7|SNV-15180-C-T|2
WEPELRDLQDHQWHPLQHFR
>FUSION-ENST00000476557.5:33179-ENST00000530692.5:110822|138
FHHVGQDGLDLLTS
>ENST00000617204.4|SNV-129026-G-A|2
APNSYKVQDK
>FUSION-ENST00000506266.1:7694-ENST00000382952.7:11616|323
AWPLPQDLSR
>ENST00000554656.5|SNV-2948-T-C|2
TGLIDYNQLALTARLFRPRLTIAGT
>FUSION-ENST00000476557.5:33179-ENST00000530692.5:110822|313
VQSWLTTTSASR
>FUSION-ENST00000476557.5:33179-ENST00000530692.5:110822|342
MYLETGSRFLPTLESVVR
>FUSION-ENST00000476557.5:33179-ENST00000530692.5:110822|14
PFISVVIWRFK
>ENST00000535676.1|SNV-11893-G-C|2
MSLSPGSPWFVTVPR
>FUSION-ENST00000479634.1:33179-ENST00000530692.5:110822|960
REWRGCCSACGVAAAGHHQPR
>ENST00000577595.1|SNV-124650-C-T|9
IEIQESSKLFPDQNGCAHGER
>ENST00000356413.5|SNV-16795-A-G|1
VFGAGYPSLPAMTVSDWYEQHRK
>FUSION-ENST00000506266.1:7694-ENST00000382952.7:11616|346
GSAPEHSLLR
>FUSION-ENST00000476557.5:33179-ENST00000530692.5:110822|414
PVIPATR
>ENST00000345506.8|SNV-20649-A-C|2
NLWHLKPFTTRDFSIR
>FUSION-ENST00000476557.5:33179-ENST00000530692.5:110822|130
NKLGFCMVDK
>FUSION-ENST00000476557.5:33179-ENST00000530692.5:110822|371
KVWFLREVLCR
>FUSION-ENST00000479634.1:33179-ENST00000530692.5:110822|850
VPSRLTATSASR
>FUSION-ENST00000476557.5:33179-ENST00000530692.5:110822|128
LGFCMVDK
>FUSION-ENST00000506266.1:7694-ENST00000382952.7:11616|388
MASCGPNPQARARR
>FUSION-ENST00000476557.5:33179-ENST00000530692.5:110822|134
MLVRLVSNS
>FUSION-ENST00000356309.8:33291-ENST00000251527.10:31181|145
VHFPDTER
>ENST00000373610.8|SNV-4873-G-C|3
EITLLIQTLNTLSTPEEK
>ENST00000428826.7|MNV-31790-GAAG-G|2
HHIVSASCSNASASAVAETKGDSDR
>FUSION-ENST00000476557.5:33179-ENST00000530692.5:110822|369
STVATETTRCSGK
>ENST00000641322.1|SNV-8644-T-C|1
LPCSDIHFHVK
>FUSION-ENST00000506266.1:7694-ENST00000382952.7:11616|316
GPFPTATK
>FUSION-ENST00000506266.1:7694-ENST00000382952.7:11616|230
MQIKTTR
>FUSION-ENST00000479634.1:33179-ENST00000530692.5:110822|831
CLTGSGSLAFGVLK
>FUSION-ENST00000506266.1:7694-ENST00000382952.7:11616|328
HRASASATSCVQELR
>ENST00000644198.1|SNV-677-C-T|3
DFDRFIGATVNFSR
>FUSION-ENST00000506266.1:7694-ENST00000382952.7:11616|207
MNLANICQVK
>ENST00000400324.9|SNV-389184-G-T|2
MTPMPKDVR
>FUSION-ENST00000506266.1:7694-ENST00000382952.7:11616|396
QPGELGVGIGRSMASCGPNPQARAR
>FUSION-ENST00000506266.1:7694-ENST00000382952.7:11616|239
LMTSCLTPLATREMQIKTTR
>FUSION-ENST00000476557.5:33179-ENST00000530692.5:110822|310
VQAIVLPQPPK
>ENST00000469162.5|SNV-4644-C-G|5
SQLCECDKAAATCFARK
>ENST00000544465.5|SNV-129026-G-A|1
LYSPNSYKVQDKK
>FUSION-ENST00000476557.5:33179-ENST00000530692.5:110822|117
RHHAWLIFVFLVEMR
>FUSION-ENST00000476557.5:33179-ENST00000530692.5:110822|522
PASILFFLPTYCATCSKMSS
>FUSION-ENST00000506266.1:7694-ENST00000382952.7:11616|252
GCVSAPG
>FUSION-ENST00000476557.5:33179-ENST00000530692.5:110822|8
KSVFDITLSSWTLSILFFSDS
>FUSION-ENST00000476557.5:33179-ENST00000530692.5:110822|423
KEGSILK
>FUSION-ENST00000476557.5:33179-ENST00000530692.5:110822|380
NVHIWESKRTDYQGLIVNCQEK
>ENST00000371953.8|INDEL-69522-A-ACGCC|3
DQRQKGSNYSQSEALCVLL
>FUSION-ENST00000476557.5:33179-ENST00000530692.5:110822|273
MVSTSQELIPFFFFFFR
>FUSION-ENST00000476557.5:33179-ENST00000530692.5:110822|86
MLAKMVSIS
>ENST00000377091.7|INDEL-14267-G-GATACAGTTTAT|5
VIQFMQSLALLPR
>FUSION-ENST00000479634.1:33179-ENST00000530692.5:110822|798
ITGMCHHAWLILYF
>ENST00000295759.12|SNV-5250-T-C|1
LYHNGGNIISIQVENEYGSYR
>ENST00000453514.5|INDEL-28994-C-CT|1
WIWYPEQ
>ENST00000368226.8|MNV-336151-CC-C|4
SEFYLQDLVK
>FUSION-ENST00000476557.5:33179-ENST00000530692.5:110822|182
LVSISWVQGILQPWPPK
>FUSION-ENST00000479634.1:33179-ENST00000530692.5:110822|914
FLVVCWKGLPPK
>FUSION-ENST00000506266.1:7694-ENST00000382952.7:11616|108
LCPPELRWGLPPRPQDCR
>ENST00000565113.5|INDEL-31317-A-AA|2
REIMSKR
>ENST00000379079.8|SNV-39164-C-T|1
IHTHGVFRGIQDV
>FUSION-ENST00000506266.1:7694-ENST00000382952.7:11616|169
LPAARGWGR
>FUSION-ENST00000506266.1:7694-ENST00000382952.7:11616|110
GVGAASESPPRLCPPELR
>FUSION-ENST00000476557.5:33179-ENST00000530692.5:110822|435
LLKFLYWRPGAVSYACNPRTSGGR
>FUSION-ENST00000476557.5:33179-ENST00000530692.5:110822|643
MLRFVVNRSLR
>FUSION-ENST00000479634.1:33179-ENST00000530692.5:110822|844
MFNWKWKFSFWSFK
>FUSION-ENST00000506266.1:7694-ENST00000382952.7:11616|354
MLGLAGKAR
>FUSION-ENST00000506266.1:7694-ENST00000382952.7:11616|138
TAKLVPSSPFIR
>FUSION-ENST00000476557.5:33179-ENST00000530692.5:110822|513
VKDDDTSAPDIFHLLSQK
>FUSION-ENST00000506266.1:7694-ENST00000382952.7:11616|405
LRPQPPTPWSGLGAWRETEARR
>ENST00000581166.5|SNV-1629-C-A|1
VVTIVMNIYK
>FUSION-ENST00000506266.1:7694-ENST00000382952.7:11616|370
GQSHLLLHLPHTWGSP
>ENST00000283195.11|SNV-44651-G-A|3
TGEEDEEEFFCNHAK
>FUSION-ENST00000506266.1:7694-ENST00000382952.7:11616|404
GQPGPGLWTLVGR
>ENST00000388948.8|INDEL-135655-C-CA|2
LGPGLPAQEK
>ENST00000567695.6|MNV-25102-CAT-C|3
ALPWPWGPHSHSPGPFR
>ENST00000330634.11|SNV-23319-C-A|3
LSLEDTFSTMK
>ENST00000557667.5|INDEL-17126-C-CTGC|2
ALESNCQALLLLLLLPPPPR
>ENST00000468480.5|SNV-2679-G-T|1
MNQSISR
>FUSION-ENST00000476557.5:33179-ENST00000530692.5:110822|707
VKPISAKNTK
>ENST00000469926.5|SNV-22943-C-T|5
MMDLKEEKPRAWELR
>FUSION-ENST00000520073.5:3761-ENST00000320248.4:32868|5
FRAAVVICVVNVFINA
>ENST00000393125.6|SNV-295217-G-A|2
IQELTGNVQFDHYGR
>FUSION-ENST00000506266.1:7694-ENST00000382952.7:11616|262
GGRGEGTGR
>ENST00000502372.1|SNV-12787-A-G|10
QMSRNAVLVENSDTFK
>ENST00000504154.6|SNV-281712-T-C|1
ITDIEEGASEGASGVNEILLTSNR
>FUSION-ENST00000479634.1:33179-ENST00000530692.5:110822|910
GLPPKGRR
>FUSION-ENST00000479634.1:33179-ENST00000530692.5:110822|958
EWRGCCSACGVAAAGHHQPRWLK
>ENST00000360184.10|SNV-65343-C-A|3
DKQEAEK
>FUSION-ENST00000476557.5:33179-ENST00000530692.5:110822|94
MESCSDPR
>FUSION-ENST00000506266.1:7694-ENST00000382952.7:11616|289
LCTRAQPAATPHRPGK
>ENST00000496283.5|INDEL-12592-C-CT|10
GADIDALCVAPRHVERSDFFQSFF
>FUSION-ENST00000476557.5:33179-ENST00000530692.5:110822|11
MPTVLLFFPLCLMIEL
>FUSION-ENST00000476557.5:33179-ENST00000530692.5:110822|141
PGLSHCFLK
>ENST00000578442.1|SNV-139511-G-T|4
MPSGNKWK
>ENST00000445819.5|SNV-5564-C-A|2
GAGVDNVTLRDCSPTVTTER
>FUSION-ENST00000476557.5:33179-ENST00000530692.5:110822|104
MLVRLVSNSRPQVIHLPPSPK
>ENST00000444716.5|SNV-381335-G-T|1
NPSAEKMRLHGELDVNFNPQLASR
>ENST00000644935.1|SNV-26186-G-T|3
SAGQHWARLLGESGLSLERHR
>FUSION-ENST00000479634.1:33179-ENST00000530692.5:110822|930
RPVAVCGGDGGVRC
>FUSION-ENST00000487861.5:591749-ENST00000612183.4:32386|1
LILQYLDSERRQELEN
>ENST00000508596.5|SNV-86036-G-T|4
MSKFGGGIGLPAKEER
>FUSION-ENST00000476557.5:33179-ENST00000530692.5:110822|137
MTGARHHAQLIFYFR
>FUSION-ENST00000479634.1:33179-ENST00000530692.5:110822|859
MLCFLTDRAFIVR
>ENST00000255882.11|SNV-109439-T-A|5
ITVPDTYEARESIVKDIAAR
>ENST00000366603.6|INDEL-134058-A-AA|1
DEKYSPKK
>FUSION-ENST00000476557.5:33179-ENST00000530692.5:110822|532
MYFTQKGN
>FUSION-ENST00000479634.1:33179-ENST00000530692.5:110822|856
LCFLTDRAFIVRHILQILFF
>ENST00000474211.1|SNV-41094-G-A|1
NLSYSEEEFDVLSESAIDFIR
>FUSION-ENST00000476557.5:33179-ENST00000530692.5:110822|90
VQAILLPPPPE
>FUSION-ENST00000506266.1:7694-ENST00000382952.7:11616|109
LCPPELR
>ENST00000577595.1|SNV-124650-C-T|5
DLLDGLGGCWNRR
>ENST00000490639.5|SNV-35151-G-T|3
VSLCAKDIR
>FUSION-ENST00000506266.1:7694-ENST00000382952.7:11616|265
CPQGPALCKVWSALRGGR
>ENST00000400324.9|SNV-389184-G-T|4
KMTPMPK
>FUSION-ENST00000520073.5:3761-ENST00000320248.4:32868|17
LMVATSFPR
>ENST00000371953.8|INDEL-69522-A-ACGCC|4
FLWGSKDQRQK
>ENST00000589449.5|SNV-30901-C-T|2
PRLPTLSAQSSQPPGNAHFSVYN
>FUSION-ENST00000476557.5:33179-ENST00000530692.5:110822|225
MDPYQLLSLYR
>FUSION-ENST00000476557.5:33179-ENST00000530692.5:110822|425
MNLKGKVR
>FUSION-ENST00000506266.1:7694-ENST00000382952.7:11616|334
ETEGQGLPLGAAAPRRPQLK
>FUSION-ENST00000506266.1:7694-ENST00000382952.7:11616|378
PAAVLVKMWTWKPR
>ENST00000512626.2|SNV-9937-T-C|4
HQKTHHLLSEPGGR
>ENST00000308249.4|SNV-225149-G-T|5
LRKTHDIPCPYLPWSYK
>FUSION-ENST00000476557.5:33179-ENST00000530692.5:110822|594
FFFCFFFETKFCCVAQAGVQWR
>FUSION-ENST00000479634.1:33179-ENST00000530692.5:110822|855
AFIVRHILQILFF
>ENST00000320955.8|SNV-11348-C-T|4
ALLEQTLQRVEFLR
>ENST00000644505.1|SNV-200040-G-T|7
MTPSLRVCTSNLGSEFPR
>FUSION-ENST00000476557.5:33179-ENST00000530692.5:110822|267
HVPPLLANFLYF
>ENST00000496283.5|INDEL-12592-C-CT|5
MWKDLIFFSLFFEKLK
>FUSION-ENST00000506266.1:7694-ENST00000382952.7:11616|21
AVPWLERFRPLKLR
>FUSION-ENST00000476557.5:33179-ENST00000530692.5:110822|212
MQWPRSSTSR
>ENST00000611979.4|SNV-66983-C-G|4
TWEEELTRAAVQQK
>ENST00000382097.4|SNV-329-G-T|5
AQLMQYLSLPKTPKMLNMSK
>FUSION-ENST00000476557.5:33179-ENST00000530692.5:110822|515
LPPMVKDDDTSAPDIFHLLSQKR
>FUSION-ENST00000476557.5:33179-ENST00000530692.5:110822|571
MLPGQGFLK
>FUSION-ENST00000506266.1:7694-ENST00000382952.7:11616|401
ETEARRQPGELGVGIGR
>ENST00000266037.10|SNV-471634-T-G|4
QISERFR
>FUSION-ENST00000479634.1:33179-ENST00000530692.5:110822|785
MVRSYLTATSASQVQAILLPQPPE
>ENST00000484848.5|SNV-13671-A-G|3
TARSCAGTWGAVRWYVSYQHR
>ENST00000446649.1|SNV-90-G-A|6
AMRNFLAPVAVAPQLGTKELRPK
>ENST00000341533.8|SNV-29396-C-G|1
ELPVLKPYFITNPEEGGVREAGLR
>ENST00000320955.8|SNV-11348-C-T|2
VEFLRNCEEEEAWLK
>ENST00000463365.1|SNV-3416-C-G|1
TPSSMLSTGR
>FUSION-ENST00000506266.1:7694-ENST00000382952.7:11616|468
LEQYKVR
>FUSION-ENST00000476557.5:33179-ENST00000530692.5:110822|240
SLWGFCLCSLSFKNCVWPTR
>FUSION-ENST00000506266.1:7694-ENST00000382952.7:11616|469
RLEQYKVR
>FUSION-ENST00000479634.1:33179-ENST00000530692.5:110822|828
RRLPLSPR
>FUSION-ENST00000393346.8:95175-ENST00000479634.1:61648|6
PPNPFGPVSGAQRCELCPHKDGALK
>ENST00000554656.5|SNV-2948-T-C|1
LFRPRLTIAGT
>ENST00000495276.6|SNV-277-C-T|2
VGFVGAGCMAGAIAQGLIR
>ENST00000616010.4|INDEL-114350-C-CC|11
ESLREASQTSSSPAPKAPPGLQQPR
>ENST00000467813.1|SNV-329-G-T|2
LNMSKGLDAR
>FUSION-ENST00000264107.11:617-ENST00000340296.8:2738|4
RLSQTCQTK
>ENST00000495276.6|SNV-277-C-T|4
RVGFVGAGCMAGAIAQGLIR
>ENST00000270861.10|SNV-9079-C-G|5
DFQGHPDLQKDTSKNAWTDR
>FUSION-ENST00000476557.5:33179-ENST00000530692.5:110822|484
MPVTSFKHPVTSMRWILFLLYG
>FUSION-ENST00000476557.5:33179-ENST00000530692.5:110822|557
IFKEEAK
>FUSION-ENST00000506266.1:7694-ENST00000382952.7:11616|116
ARDETLGHLWDRR
>ENST00000260283.8|MNV-132844-AA-A|12
NNIKPAVKLVSCMERR
>FUSION-ENST00000476557.5:33179-ENST00000530692.5:110822|183
TWILISSCPYIGNPVR
>ENST00000375206.6|SNV-92176-G-T|2
EESEEEYEKEEEEEEEK
>FUSION-ENST00000476557.5:33179-ENST00000530692.5:110822|231
IFCIFSRDGVSLCFDLLTSSSAR
>ENST00000431267.2|SNV-17046-C-T|1
ILSIIFCVIALLVFVFQLFIMEK
>FUSION-ENST00000506266.1:7694-ENST00000382952.7:11616|190
QKDVLNQ
>ENST00000648685.1|SNV-64437-G-T|2
LREGHIQSVVTYDLALDSGRPHSR
>FUSION-ENST00000476557.5:33179-ENST00000530692.5:110822|582
WWCTCPSYVGGR
>ENST00000360184.10|SNV-65343-C-A|4
MVKDKQEAEK
>FUSION-ENST00000479634.1:33179-ENST00000530692.5:110822|800
FSCRSLLSSRITGMCHHAWLILYF
>FUSION-ENST00000506266.1:7694-ENST00000382952.7:11616|421
APGQPWVGQGHPDSPQPSTR
>ENST00000529603.5|MNV-22963-AG-A|7
MQVKRPVRQR
>ENST00000377091.7|INDEL-14267-G-GATACAGTTTAT|4
VIQFMQSLALLPRLK
>ENST00000502372.1|SNV-12787-A-G|7
MSRNAVLVENSDTFK
>FUSION-ENST00000506266.1:7694-ENST00000382952.7:11616|231
EMQIKTTRDHTSHPLGWLEPK
>FUSION-ENST00000506266.1:7694-ENST00000382952.7:11616|257
GSHSSISLHFWLMTEQK
>FUSION-ENST00000506266.1:7694-ENST00000382952.7:11616|124
QVQAQLQPSLPK
>FUSION-ENST00000506266.1:7694-ENST00000382952.7:11616|273
GPLGTGLREARILVFNPEP
>FUSION-ENST00000476557.5:33179-ENST00000530692.5:110822|36
HVGQAGLRVVRPPRPPK
>ENST00000400234.6|SNV-21828-G-A|5
KLLTVSASK
>FUSION-ENST00000506266.1:7694-ENST00000382952.7:11616|496
QAHPPRALLEPLEQEEAVILQALGR
>FUSION-ENST00000476557.5:33179-ENST00000530692.5:110822|732
SETLSQKKEK
>FUSION-ENST00000476557.5:33179-ENST00000530692.5:110822|646
INHRKFGTW
>ENST00000366554.3|SNV-79630-A-T|2
SNTVYNPVIYVFMIRMFRR
>FUSION-ENST00000479634.1:33179-ENST00000530692.5:110822|853
MGFLHVGQAGLEPLTPG
>ENST00000359570.9|SNV-144422-G-A|4
GEGPGKQVPTPR
>FUSION-ENST00000506266.1:7694-ENST00000382952.7:11616|137
TAKLVPSSPFIRALR
>FUSION-ENST00000479634.1:33179-ENST00000530692.5:110822|888
MFIGILKANEFLMNWNFL
>ENST00000473034.5|SNV-5996-G-T|2
HPVTTTSTATSLLGTSSTWSK
>ENST00000379141.8|SNV-41534-G-T|3
DWGTDFPAAR
>FUSION-ENST00000506266.1:7694-ENST00000382952.7:11616|6
MFCCGLTQTVAGSGC
>ENST00000529100.5|SNV-79350-C-T|3
LTAHPTRTTLPMTTLTFT
>FUSION-ENST00000506266.1:7694-ENST00000382952.7:11616|90
PTGAEVGAASETPGLQGHQR
>FUSION-ENST00000476557.5:33179-ENST00000530692.5:110822|67
MITCLGLTNLVTNIPLAR
>FUSION-ENST00000476557.5:33179-ENST00000530692.5:110822|33
VVRPPRPPKVLGLQV
>ENST00000485732.5|SNV-5564-C-A|2
ALTRRELGWTT
>FUSION-ENST00000506266.1:7694-ENST00000382952.7:11616|495
ALLEPLEQEEAVILQALGR
>FUSION-ENST00000476557.5:33179-ENST00000530692.5:110822|458
IQKSKGAFSENLGTI
>FUSION-ENST00000476557.5:33179-ENST00000530692.5:110822|490
TIPQLLIFSISCLK
>FUSION-ENST00000506266.1:7694-ENST00000382952.7:11616|213
AETWEPHMR
>ENST00000544465.5|SNV-129026-G-A|2
LYSPNSYKVQDK
>FUSION-ENST00000476557.5:33179-ENST00000530692.5:110822|208
SSTSRVLLP
>ENST00000475381.7|INDEL-63183-A-AA|2
VVFCPSEGDRHR
>FUSION-ENST00000393346.8:95175-ENST00000479634.1:61648|7
PPNPFGPVSGAQRCELCPHK
>ENST00000446649.1|SNV-90-G-A|1
ELRPKSGAQSACWSCEQVRSGNR
>FUSION-ENST00000476557.5:33179-ENST00000530692.5:110822|750
ETTLANMVKPR
>FUSION-ENST00000476557.5:33179-ENST00000530692.5:110822|726
MPLHSNLGDRAR
>ENST00000589449.5|SNV-30901-C-T|3
MPRLPTLSAQSSQPPGNAHFSVYN
>ENST00000610288.4|SNV-458192-C-A|1
TTRPTRSPWPTWPHGTSWTSWTK
>ENST00000435564.5|SNV-292082-C-A|2
DVDKWSLDVFALNEASGEHSLK
>FUSION-ENST00000476557.5:33179-ENST00000530692.5:110822|756
GGSISRSK
>ENST00000333972.11|MNV-3309-CAGA-C|1
TQPPEEETLSQAPESEEEQKKALER
>ENST00000477497.1|SNV-23319-C-A|4
TPRSCPWR
>ENST00000380665.3|SNV-7067-A-G|2
ENEEMTGCLEFSEAGK
>FUSION-ENST00000476557.5:33179-ENST00000530692.5:110822|622
ECQNASIICLK
>FUSION-ENST00000476557.5:33179-ENST00000530692.5:110822|159
LARLVSSF
>FUSION-ENST00000506266.1:7694-ENST00000382952.7:11616|453
MCKRGTWK
>ENST00000376757.9|SNV-4424-T-A|1
VMDVSDLESVTSKEIRQALELR
>ENST00000320955.8|SNV-11348-C-T|3
ALLEQTLQRVEFLRNCEEEEAWLK
>FUSION-ENST00000479634.1:33179-ENST00000530692.5:110822|951
RWRCQVTFGEPLSLFLVVNN
>FUSION-ENST00000476557.5:33179-ENST00000530692.5:110822|554
LVRLISNC
>FUSION-ENST00000479634.1:33179-ENST00000530692.5:110822|912
FLVVCWKGLPPKGR
>FUSION-ENST00000479634.1:33179-ENST00000530692.5:110822|851
MVPSRLTATSASR
>ENST00000283351.9|SNV-62368-T-G|4
YAFHMRLAGHR
>ENST00000461195.5|SNV-3905-G-T|3
YKYWACLSAASTVSR
>FUSION-ENST00000479634.1:33179-ENST00000530692.5:110822|904
SHLERETLEAVVMILR
>ENST00000614857.4|SNV-1296-T-C|1
IAVICFCLLGITCATPVK
>FUSION-ENST00000476557.5:33179-ENST00000530692.5:110822|730
EKQITNISWAWWHAL
>FUSION-ENST00000476557.5:33179-ENST00000530692.5:110822|385
PFFFLLEKRNVHIWESK
>ENST00000378714.7|MNV-11112-TCA-T|3
ERRVENSGVNMLFCGA
>FUSION-ENST00000476557.5:33179-ENST00000530692.5:110822|247
LLTSGDLPALASQSAGITGVSHR
>FUSION-ENST00000476557.5:33179-ENST00000530692.5:110822|737
VPLHSSLGNKSETLSQK
>FUSION-ENST00000476557.5:33179-ENST00000530692.5:110822|406
MLGKGKGIIK
>FUSION-ENST00000476557.5:33179-ENST00000530692.5:110822|9
MKSVFDITLSSWTLSILFFSDS
>ENST00000301732.10|SNV-14546-G-A|1
VLVTVLELFLPLLFSGILIWLHLK
>ENST00000342992.10|SNV-266534-A-G|2
AGETFVLEADIR
>FUSION-ENST00000506266.1:7694-ENST00000382952.7:11616|16
LRPRGVPGGGD
>ENST00000417226.6|SNV-25982-G-A|1
EEEPVAKHPYSQ
>FUSION-ENST00000476557.5:33179-ENST00000530692.5:110822|305
MPPCPANFCIFNR
>FUSION-ENST00000476557.5:33179-ENST00000530692.5:110822|108
MLAMLVSDS
>FUSION-ENST00000479634.1:33179-ENST00000530692.5:110822|834
SCLAWSYK
>ENST00000272091.8|INDEL-14039-A-AA|4
KKMSIIR
>FUSION-ENST00000476557.5:33179-ENST00000530692.5:110822|88
LPGSSDSPASAYQVAGITDTHHHAR
>FUSION-ENST00000479634.1:33179-ENST00000530692.5:110822|944
GRDAGPVAPR
>FUSION-ENST00000506266.1:7694-ENST00000382952.7:11616|478
EQGEAAGSSGGLGRK
>ENST00000255266.10|SNV-58467-G-T|3
LKRYFTDLEALAIVTAAFCHDIDHR
>ENST00000382100.8|SNV-23796-C-T|2
ESSLIFTNRR
>ENST00000461362.5|SNV-20989-C-T|4
AGRGGASNGYSAEQPRVR
>ENST00000381883.5|SNV-552-G-A|1
NDSWAGR
>ENST00000490639.5|SNV-35151-G-T|2
VSLCAKDIRSCGTYSAPEMR
>FUSION-ENST00000476557.5:33179-ENST00000530692.5:110822|420
EGSILKYEMTEMDVR
>ENST00000510605.1|SNV-9079-C-G|7
THQKMPGLIEK
>FUSION-ENST00000506266.1:7694-ENST00000382952.7:11616|485
NTRALVSCRLPPR
>FUSION-ENST00000479634.1:33179-ENST00000530692.5:110822|777
ALFKYPLDRGFAGNVNLR
>FUSION-ENST00000476557.5:33179-ENST00000530692.5:110822|626
MVAQACNPSTLGGSGR
>FUSION-ENST00000476557.5:33179-ENST00000530692.5:110822|109
VCLLILIVLGTQWSF
>FUSION-ENST00000479634.1:33179-ENST00000530692.5:110822|815
IFSYFCLASSCRSLLGY
>FUSION-ENST00000476557.5:33179-ENST00000530692.5:110822|733
SETLSQKK
>ENST00000554600.5|SNV-2948-T-C|1
LTIAGTSAYARLIDYARMR
>ENST00000272091.8|INDEL-14039-A-AA|1
ADSYLFIVSTIYNLHNVDS
>FUSION-ENST00000506266.1:7694-ENST00000382952.7:11616|195
TVNTQALQTR
>FUSION-ENST00000476557.5:33179-ENST00000530692.5:110822|694
MAKPHLY
>FUSION-ENST00000506266.1:7694-ENST00000382952.7:11616|413
MLGVASSQK
>ENST00000586103.5|MNV-31790-GAAG-G|1
LKETVTGTQAMTGPPVLQRLTLAVR
>ENST00000616552.4|MNV-15688-TCT-T|1
GSCGVGPVCLL
>FUSION-ENST00000476557.5:33179-ENST00000530692.5:110822|761
MKEVPGAVVHTCNPSTLGGR
>ENST00000367943.5|SNV-3416-C-G|3
EGSGPIAFAHKRMTPSSMLSTGR
>FUSION-ENST00000476557.5:33179-ENST00000530692.5:110822|160
MLARLVSSF
>FUSION-ENST00000506266.1:7694-ENST00000382952.7:11616|82
MLTHMILYVRAVSTGPGVQCR
>FUSION-ENST00000479634.1:33179-ENST00000530692.5:110822|804
SFTLIAQAGVQWCDLTSLQPLPPR
>FUSION-ENST00000476557.5:33179-ENST00000530692.5:110822|706
MVKPISAKNTKN
>ENST00000291592.6|SNV-1883-A-G|3
RHLEYLKSLPSAPASEDPIGPGP
>FUSION-ENST00000479634.1:33179-ENST00000530692.5:110822|852
GFLHVGQAGLEPLTPG
>FUSION-ENST00000476557.5:33179-ENST00000530692.5:110822|479
RWILFLLYG
>FUSION-ENST00000479634.1:33179-ENST00000530692.5:110822|860
LCFLTDR
>FUSION-ENST00000437600.9:190-ENST00000561164.1:71750|4
RFDLQQLQVKYLTIWLHMAG
>FUSION-ENST00000476557.5:33179-ENST00000530692.5:110822|455
MILRYQGAHSLMVIPLINIR
>ENST00000510605.1|SNV-9079-C-G|3
MPGLIEKSKR
>FUSION-ENST00000479634.1:33179-ENST00000530692.5:110822|837
MLVRLVLNP
>FUSION-ENST00000479634.1:33179-ENST00000530692.5:110822|893
LLFFYFLFC
>ENST00000644505.1|SNV-200040-G-T|6
TPSLRVCTSNLGSEFPR
>FUSION-ENST00000506266.1:7694-ENST00000382952.7:11616|255
GSHSSISLHFWLMTEQKGCVSAPG
>FUSION-ENST00000476557.5:33179-ENST00000530692.5:110822|382
NVHIWESK
>ENST00000251127.11|SNV-312162-C-T|1
IMADGLFFTLTAVIR
>FUSION-ENST00000476557.5:33179-ENST00000530692.5:110822|541
CPHTVLNVLCQLLHLSILSHL
>FUSION-ENST00000520073.5:3761-ENST00000320248.4:32868|8
LHLLKAKFR
>ENST00000473034.5|SNV-5996-G-T|1
HPVTTTSTATSLLGTSSTWSKS
>ENST00000222572.8|SNV-22943-C-T|2
EEKPRAWELRISR
>FUSION-ENST00000506266.1:7694-ENST00000382952.7:11616|473
AQGREPGSSGPHPR
>ENST00000464241.5|SNV-7381-A-G|1
PQELLVTEEEANRLAEELVAEEER
>FUSION-ENST00000476557.5:33179-ENST00000530692.5:110822|550
GRVLCKK
>ENST00000336257.7|SNV-5425-C-T|3
QPFSLAREACCSYSHVVLKEVR
>ENST00000508596.5|SNV-86036-G-T|1
FGGGIGLPAKEERLK
>FUSION-ENST00000479634.1:33179-ENST00000530692.5:110822|878
INYQNLIISMSQYR
>ENST00000578442.1|SNV-139511-G-T|2
MPSGNKWKR
>ENST00000349553.9|SNV-16048-A-T|2
SDYFGEKMK
>ENST00000399151.3|SNV-121457-G-C|1
AAAQLLSSLSGYAYTKRAWR
>ENST00000502372.1|SNV-12787-A-G|6
SRNAVLVENSDTFK
>FUSION-ENST00000476557.5:33179-ENST00000530692.5:110822|387
PFFFLLEKR
>ENST00000373975.3|SNV-1290016-C-T|4
NHLQGPQARKSHSR
>ENST00000567478.5|SNV-63713-C-G|8
MYSMFRLVERYEMPR
>FUSION-ENST00000476557.5:33179-ENST00000530692.5:110822|287
MIHSPLPPK
>ENST00000564828.5|MNV-25102-CAT-C|7
WHLHASGCDLGCCLIPCLINDFK
>ENST00000367674.7|SNV-380813-C-T|1
VSYRPTQVG
>FUSION-ENST00000506266.1:7694-ENST00000382952.7:11616|360
GHREGTAGSSALATGTGQASQPR
>ENST00000368226.8|MNV-336151-CC-C|6
LWHLDPDTNMRSEFYLQDLVK
>ENST00000453514.5|INDEL-28994-C-CT|2
LFFGWVLFKWIWYPEQ
>FUSION-ENST00000506266.1:7694-ENST00000382952.7:11616|327
HRASASATSCVQELRAWPLPQDLSR
>FUSION-ENST00000476557.5:33179-ENST00000530692.5:110822|295
MLARLVSNS
>ENST00000367943.5|SNV-3416-C-G|1
MTPSSMLSTGR
>FUSION-ENST00000476557.5:33179-ENST00000530692.5:110822|604
MSETLSQKNIYILDAAGSSGLR
>FUSION-ENST00000476557.5:33179-ENST00000530692.5:110822|639
SLRSGTYGLLVNTDNEMR
>ENST00000368226.8|MNV-336151-CC-C|5
LWHLDPDTNMRSEFYLQDLVKVER
>FUSION-ENST00000476557.5:33179-ENST00000530692.5:110822|364
MFTFGRVRELIIK
>ENST00000373189.6|INDEL-32409-C-CT|14
GFFCGHHCLHGDPQR
>FUSION-ENST00000476557.5:33179-ENST00000530692.5:110822|286
IHSPLPPK
>ENST00000572147.1|SNV-63713-C-G|2
PFVVSCINLAVPCMYSMFR
>FUSION-ENST00000476557.5:33179-ENST00000530692.5:110822|533
EMYFTQKGN
>FUSION-ENST00000476557.5:33179-ENST00000530692.5:110822|714
MPIIPALW
>ENST00000311659.5|SNV-2285-C-A|1
SMGFMNR
>ENST00000487588.5|SNV-11473-G-T|2
MINIGRGLDYFK
>FUSION-ENST00000476557.5:33179-ENST00000530692.5:110822|477
MDLGCYYYK
>FUSION-ENST00000476557.5:33179-ENST00000530692.5:110822|116
HHAWLIFVFLVEMR
>ENST00000627564.2|SNV-53967-C-T|2
MSLWALVDRALEFQL
>FUSION-ENST00000254190.4:16967-ENST00000558979.1:5318|1
FAGVQCVWSYEIQGSQQP
>ENST00000451557.5|INDEL-29760-T-TT|2
DTFLASLR
>ENST00000361558.7|SNV-15180-C-T|1
DLQDHQWHPLQHFR
>FUSION-ENST00000506266.1:7694-ENST00000382952.7:11616|269
CPQGPALCK
>ENST00000422453.7|SNV-12787-A-G|2
CCSCGEFGHIQKDCTK
>ENST00000643523.1|SNV-264374-G-A|6
QVIEQRDKLIDSLEEQR
>FUSION-ENST00000506266.1:7694-ENST00000382952.7:11616|181
GTLWPGPTLFFTRKK
>FUSION-ENST00000506266.1:7694-ENST00000382952.7:11616|173
GRSTVTQSRLPAAR
>ENST00000529224.1|SNV-4424-T-A|1
DVSDLESVTSKEIRQALELR
>FUSION-ENST00000476557.5:33179-ENST00000530692.5:110822|652
MPLVTCFHSFILSEDMVKVSV
>ENST00000444716.5|SNV-381335-G-T|2
NPSAEKMR
>FUSION-ENST00000520073.5:3761-ENST00000320248.4:32868|4
KPGLCSLR
>FUSION-ENST00000476557.5:33179-ENST00000530692.5:110822|348
MTIFVCMYLETGSRFLPTLESVVR
>ENST00000498703.1|INDEL-69522-A-ACGCC|8
MLQQFTVKLERDAR
>ENST00000644505.1|SNV-200040-G-T|4
TPSLRVCTSNLGSEFPRK
>ENST00000581166.5|SNV-1629-C-A|3
MMVVTIVMNIYK
>ENST00000270112.7|SNV-125709-G-T|3
EDPLMLDMVRSFDSVDR
>ENST00000491239.2|SNV-63397-G-T|2
LLPASSGPKPFIFTAR
>FUSION-ENST00000506266.1:7694-ENST00000382952.7:11616|201
MRTVNTQALQTR
>FUSION-ENST00000506266.1:7694-ENST00000382952.7:11616|451
RGTWKQR
>FUSION-ENST00000476557.5:33179-ENST00000530692.5:110822|356
GFDCCVESIR
>FUSION-ENST00000476557.5:33179-ENST00000530692.5:110822|403
GIIKDDS
>FUSION-ENST00000479634.1:33179-ENST00000530692.5:110822|816
IFSYFCLASSCR
>FUSION-ENST00000561208.6:64486-ENST00000566990.1:1|2
VATNIMRAWLFQHLTL
>ENST00000312428.11|SNV-196571-C-A|1
SLWVHEVLRVYYDRLLDNTDR
>ENST00000382100.8|SNV-23796-C-T|1
ESSLIFTNRRDIR
>FUSION-ENST00000476557.5:33179-ENST00000530692.5:110822|49
NSAFHLHFCPFVFSSSLLNFLK
>FUSION-ENST00000506266.1:7694-ENST00000382952.7:11616|180
MSGMGRSTVTQSR
>ENST00000550385.1|SNV-19850-C-A|1
VDVTEIQIALVIVFVLSAFGGAK
>FUSION-ENST00000476557.5:33179-ENST00000530692.5:110822|471
MTVWDVIK
>FUSION-ENST00000476557.5:33179-ENST00000530692.5:110822|307
LLTSGNPPALASQSAGITGVSHPA
>ENST00000370345.8|SNV-13671-A-G|1
NLGSSEVVCK
>FUSION-ENST00000506266.1:7694-ENST00000382952.7:11616|292
HTAGERLCTR
>FUSION-ENST00000506266.1:7694-ENST00000382952.7:11616|85
FFPNNICDQPTSS
>ENST00000572438.1|SNV-33573-G-A|2
MHGLHQRPAHPDRLLVPHCPENPR
>FUSION-ENST00000476557.5:33179-ENST00000530692.5:110822|560
QNLFKIIFK
>FUSION-ENST00000476557.5:33179-ENST00000530692.5:110822|676
MGFHHVGQAGLDLLTSGDLPALASR
>FUSION-ENST00000476557.5:33179-ENST00000530692.5:110822|388
MPFFFLLEKR
>FUSION-ENST00000506266.1:7694-ENST00000382952.7:11616|331
GASPHAQFR
>ENST00000475381.7|INDEL-63183-A-AA|4
RVVFCPSEGDRHR
>ENST00000373975.3|SNV-1290016-C-T|3
KSHSRSPR
>FUSION-ENST00000479634.1:33179-ENST00000530692.5:110822|871
MRVKPDTDFK
>ENST00000636933.1|SNV-33419-G-A|3
KWSVTQNLTFREQLEAGIHYFDLR
>ENST00000260283.8|MNV-132844-AA-A|10
LVSCMERR
>ENST00000563507.5|MNV-25102-CAT-C|1
WHLHASGSCHHGDSAAGRDL
>FUSION-ENST00000506266.1:7694-ENST00000382952.7:11616|233
TSCLTPLATREMQIKTTR
>ENST00000466059.5|SNV-61673-G-A|2
MGLGSPGQQSSSTMSRCLNPLR
>FUSION-ENST00000506266.1:7694-ENST00000382952.7:11616|97
MSTEWAEPTEAVGAQPCPHVSGR
>ENST00000422453.7|SNV-12787-A-G|4
DCDHADEQKCCSCGEFGHIQKDCTK
>FUSION-ENST00000506266.1:7694-ENST00000382952.7:11616|168
LPAARGWGRGHSWGK
>FUSION-ENST00000479634.1:33179-ENST00000530692.5:110822|876
INYQNLIISMSQYRK
>FUSION-ENST00000479634.1:33179-ENST00000530692.5:110822|805
RSFTLIAQAGVQWCDLTSLQPLPPR
>ENST00000377100.8|INDEL-14267-G-GATACAGTTTAT|1
VIQFIWYAIPVG
>FUSION-ENST00000506266.1:7694-ENST00000382952.7:11616|386
LPAQTAGSQQQPWRPR
>ENST00000342992.10|SNV-266534-A-G|1
AGETFVLEADIRGKPIPDVVWSK
>FUSION-ENST00000476557.5:33179-ENST00000530692.5:110822|264
MSFNLSFIFSILSFFFFLRR
>FUSION-ENST00000476557.5:33179-ENST00000530692.5:110822|253
VHAILLPQPPK
>FUSION-ENST00000506266.1:7694-ENST00000382952.7:11616|156
VLVHPRCCNKTPQTE
>ENST00000345506.8|SNV-20649-A-C|3
NLWHLKPFTTR
>FUSION-ENST00000479634.1:33179-ENST00000530692.5:110822|931
RPVAVCGGDGGVR
>FUSION-ENST00000506266.1:7694-ENST00000382952.7:11616|217
AGTESIIGVR
>FUSION-ENST00000476557.5:33179-ENST00000530692.5:110822|754
DGDHPGQHGETPSLLQIQK
>FUSION-ENST00000506266.1:7694-ENST00000382952.7:11616|1
VAQLREHAKNH
>FUSION-ENST00000264107.11:617-ENST00000340296.8:2738|2
LSQTCQTK
>FUSION-ENST00000476557.5:33179-ENST00000530692.5:110822|47
NSAFHLHFCPFVFSSSLLNFLKK
>FUSION-ENST00000479634.1:33179-ENST00000530692.5:110822|879
MINYQNLIISMSQYR
>FUSION-ENST00000506266.1:7694-ENST00000382952.7:11616|80
MILYVRAVSTGPGVQCR
>ENST00000371953.8|INDEL-69522-A-ACGCC|9
GRPNWCNDMCIFITSGQIFKGTR
>ENST00000409993.6|INDEL-9899-T-TT|3
QTGDELFQVQDQEPLFLGHLYFK
>FUSION-ENST00000476557.5:33179-ENST00000530692.5:110822|763
GKKPNNFSDYHIPFTTSLGV
>FUSION-ENST00000476557.5:33179-ENST00000530692.5:110822|680
MPATWETEAGESLGPGRQR
>FUSION-ENST00000264107.11:617-ENST00000340296.8:2738|3
RLSQTCQTKVN
>ENST00000342992.10|SNV-266534-A-G|5
YKDVIVVR
>FUSION-ENST00000476557.5:33179-ENST00000530692.5:110822|374
LRKVWFLR
>ENST00000453514.5|INDEL-28994-C-CT|5
TQLQREIQLLFPQSRLFFGWVLFK
>ENST00000349553.9|SNV-16048-A-T|1
SDYFGEKMKEFMQK
>FUSION-ENST00000476557.5:33179-ENST00000530692.5:110822|580
WWCTCPSYVGGRGR
>FUSION-ENST00000476557.5:33179-ENST00000530692.5:110822|293
MLYFFYFSDCT
>FUSION-ENST00000479634.1:33179-ENST00000530692.5:110822|874
INYQNLIISMSQYRKFLFK
>FUSION-ENST00000506266.1:7694-ENST00000382952.7:11616|165
GHSWGKMGR
>ENST00000510605.1|SNV-9079-C-G|6
THQKMPGLIEKSK
>ENST00000260283.8|MNV-132844-AA-A|16
GIYSKNNIKPAVK
>FUSION-ENST00000479634.1:33179-ENST00000530692.5:110822|823
SHRVRPEFIFFK
>ENST00000469926.5|SNV-22943-C-T|4
MDLKEEKPRAWELR
>ENST00000519649.5|SNV-10692-C-A|3
LHPMMARPVVPTR
>ENST00000375206.6|SNV-92176-G-T|4
KEESEEEYEKEEEEEEEK
>FUSION-ENST00000476557.5:33179-ENST00000530692.5:110822|416
DGLRMLLL
>FUSION-ENST00000506266.1:7694-ENST00000382952.7:11616|431
QTQCWAWPPPK
>ENST00000400234.6|SNV-21828-G-A|6
RKLLTVSASK
>FUSION-ENST00000476557.5:33179-ENST00000530692.5:110822|284
IHSPLPPKMLGSQV
>FUSION-ENST00000476557.5:33179-ENST00000530692.5:110822|174
LPRPPKVLGL
>FUSION-ENST00000506266.1:7694-ENST00000382952.7:11616|205
MNLANICQVKEVR
>FUSION-ENST00000479634.1:33179-ENST00000530692.5:110822|902
MSLRISESGIK
>FUSION-ENST00000476557.5:33179-ENST00000530692.5:110822|428
WEYKRSR
>FUSION-ENST00000479634.1:33179-ENST00000530692.5:110822|827
RLPLSPR
>ENST00000572438.1|SNV-33573-G-A|3
HGLHQRPAHPDR
>FUSION-ENST00000476557.5:33179-ENST00000530692.5:110822|81
LARLVSGWSALLGLPKCWDYR
>ENST00000394900.7|SNV-10695-T-C|2
LIDAETTAAAWPNVAAVSTTGRK
>FUSION-ENST00000476557.5:33179-ENST00000530692.5:110822|317
HHTWLILYSRDGVSPCWSGWSR
>ENST00000340345.6|SNV-533-C-A|2
SFQTLNHCRLSNLGYK
>ENST00000616010.4|INDEL-114350-C-CC|9
APPGLQQPR
>ENST00000529603.5|MNV-22963-AG-A|6
QVKRPVRQR
>ENST00000308249.4|SNV-225149-G-T|4
KTHDIPCPYLPWSYK
>ENST00000297977.9|SNV-33460-C-A|1
SYKPENTGPALHNLCGQKPTIR
>ENST00000255266.10|SNV-58467-G-T|2
RYFTDLEALAIVTAAFCHDIDHR
>ENST00000498703.1|INDEL-69522-A-ACGCC|9
TIMLQQFTVKLERDAR
>ENST00000495276.6|SNV-277-C-T|1
VGFVGAGCMAGAIAQGLIRAGK
>FUSION-ENST00000506266.1:7694-ENST00000382952.7:11616|476
KLGGSGQSLWGGPSRAQGR
>ENST00000510651.5|SNV-75083-G-A|1
QMQATVVGLLAAVAALLLGVVSR
>ENST00000461275.1|SNV-379451-A-T|1
MTCLFWWM
>ENST00000461275.1|SNV-379451-A-T|5
MMYAEDHGTSKELHLLMTCLFWWM
>FUSION-ENST00000506266.1:7694-ENST00000382952.7:11616|47
MLKTTELYTVK
>FUSION-ENST00000476557.5:33179-ENST00000530692.5:110822|548
KQISKER
>FUSION-ENST00000476557.5:33179-ENST00000530692.5:110822|448
MVIPLINIRAVVVEEGEQVKTK
>FUSION-ENST00000476557.5:33179-ENST00000530692.5:110822|254
LTASSASRVHAILLPQPPK
>FUSION-ENST00000479634.1:33179-ENST00000530692.5:110822|803
FKRFSCR
>FUSION-ENST00000476557.5:33179-ENST00000530692.5:110822|280
FLLWPPK
>FUSION-ENST00000506266.1:7694-ENST00000382952.7:11616|270
MCPQGPALCK
>FUSION-ENST00000476557.5:33179-ENST00000530692.5:110822|438
MLLKFLYWRPGAVSYACNPR
>ENST00000367481.7|MNV-120627-TA-T|4
GLLFQRIAANLQPLQR
>FUSION-ENST00000520073.5:3761-ENST00000320248.4:32868|13
APPKPVQALSDSQMLPFIK
>FUSION-ENST00000506266.1:7694-ENST00000382952.7:11616|343
CWARLSLDK
>ENST00000371117.8|SNV-332705-G-A|1
IIVEDAVDWHPHDK
>ENST00000529224.1|SNV-4424-T-A|13
MEQAIRAELWKVMDVSDLESVTSK
>FUSION-ENST00000476557.5:33179-ENST00000530692.5:110822|367
VWFLREVLCR
>ENST00000611979.4|SNV-66983-C-G|2
AAVQQKNQEELLR
>FUSION-ENST00000476557.5:33179-ENST00000530692.5:110822|678
MPATWETEAGESLGPGRQRFQ
>FUSION-ENST00000476557.5:33179-ENST00000530692.5:110822|762
KPNNFSDYHIPFTTSLGV
>FUSION-ENST00000476557.5:33179-ENST00000530692.5:110822|774
GFAGNVNLRREQPEW
>FUSION-ENST00000476557.5:33179-ENST00000530692.5:110822|764
MGKKPNNFSDYHIPFTTSLGV
>FUSION-ENST00000506266.1:7694-ENST00000382952.7:11616|274
MGPLGTGLREARILVFNPEP
>FUSION-ENST00000476557.5:33179-ENST00000530692.5:110822|587
SRLTAASASRVQVILLPQPPE
>FUSION-ENST00000506266.1:7694-ENST00000382952.7:11616|73
MMNVFRSEMSGDGCTTS
>ENST00000222572.8|SNV-22943-C-T|1
AWELRISR
>ENST00000529100.5|SNV-79350-C-T|2
TTLPMTTLTFT
>ENST00000554600.5|SNV-2948-T-C|3
LTIAGTSAYAR
>FUSION-ENST00000476557.5:33179-ENST00000530692.5:110822|697
MFILCIHKHFSHLDF
>FUSION-ENST00000506266.1:7694-ENST00000382952.7:11616|424
HSLSRSLMQAGSSWGCPLWGR
>FUSION-ENST00000476557.5:33179-ENST00000530692.5:110822|298
LVSNSRPQVIHVPQRPK
>FUSION-ENST00000479634.1:33179-ENST00000530692.5:110822|839
FSFWSFKK
>FUSION-ENST00000476557.5:33179-ENST00000530692.5:110822|684
MGWVLWLVLVILALWEAKVGG
>FUSION-ENST00000479634.1:33179-ENST00000530692.5:110822|923
MHMFLVVCWK
>FUSION-ENST00000526548.3:95175-ENST00000479634.1:61648|9
RPPNPFGPVSGAQRCELCPHK
>FUSION-ENST00000506266.1:7694-ENST00000382952.7:11616|307
AQGGDSWVFR
>ENST00000610288.4|SNV-458192-C-A|4
RFWNAGSTGSFYHRTTRPTR
>FUSION-ENST00000506266.1:7694-ENST00000382952.7:11616|149
MAEFGGK
>FUSION-ENST00000476557.5:33179-ENST00000530692.5:110822|631
PASFASNATCYVLPLFYSL
>FUSION-ENST00000476557.5:33179-ENST00000530692.5:110822|673
MICFGCV
>FUSION-ENST00000506266.1:7694-ENST00000382952.7:11616|14
RARAIVEEENPTLASR
>FUSION-ENST00000506266.1:7694-ENST00000382952.7:11616|102
WGLPPRPQDCRATSEQAQPGR
>FUSION-ENST00000476557.5:33179-ENST00000530692.5:110822|429
MWEYKRSR
>ENST00000264377.8|SNV-149147-C-A|2
APRIGQIQGEIIPTSFYHQGR
>FUSION-ENST00000476557.5:33179-ENST00000530692.5:110822|685
GWVLWLVLVILALWEAK
>FUSION-ENST00000506266.1:7694-ENST00000382952.7:11616|259
GQLGLPP
>FUSION-ENST00000476557.5:33179-ENST00000530692.5:110822|288
GSAILMPQPLE
>FUSION-ENST00000476557.5:33179-ENST00000530692.5:110822|195
LSLIVSVSLSFFFFR
>FUSION-ENST00000254190.4:16967-ENST00000558979.1:5318|3
CVRRFAGVQCVWSYEIQGSQQP
>FUSION-ENST00000476557.5:33179-ENST00000530692.5:110822|234
MCHHSWRIFCIFSR
>FUSION-ENST00000506266.1:7694-ENST00000382952.7:11616|387
ASCGPNPQARARR
>ENST00000400234.6|SNV-21828-G-A|4
KLLTVSASKVISTVK
>FUSION-ENST00000476557.5:33179-ENST00000530692.5:110822|381
NVHIWESKR
>FUSION-ENST00000476557.5:33179-ENST00000530692.5:110822|83
LARLVSGWSALLGLPK
>FUSION-ENST00000476557.5:33179-ENST00000530692.5:110822|315
DGVSPCWSGWSRTPDLR
>ENST00000463155.5|SNV-79630-A-T|2
MIRMFRR
>FUSION-ENST00000476557.5:33179-ENST00000530692.5:110822|612
LLGAVACAYNPSALR
>FUSION-ENST00000506266.1:7694-ENST00000382952.7:11616|33
LLTALGPRQRLIVGLELPR
>FUSION-ENST00000476557.5:33179-ENST00000530692.5:110822|147
RELPCLVFANFQDK
>FUSION-ENST00000506266.1:7694-ENST00000382952.7:11616|258
MGSHSSISLHFWLMTEQK
>FUSION-ENST00000476557.5:33179-ENST00000530692.5:110822|294
LARLVSNS
>FUSION-ENST00000506266.1:7694-ENST00000382952.7:11616|285
AQPAATPHRPGKLIRR
>FUSION-ENST00000476557.5:33179-ENST00000530692.5:110822|301
DGVSPCWPGCS
>FUSION-ENST00000494601.5:44502-ENST00000648977.1:21913|1
QFIDTTLNFLQFLILQVAC
>FUSION-ENST00000476557.5:33179-ENST00000530692.5:110822|322
MRHHTWLILYSR
>ENST00000525456.5|INDEL-9899-T-TT|4
MIPFFFHHFGIALPQLTQYQDR
>FUSION-ENST00000476557.5:33179-ENST00000530692.5:110822|731
KEKQITNISWAWWHAL
>FUSION-ENST00000506266.1:7694-ENST00000382952.7:11616|385
ARRSQRPLLDLSAHPS
>ENST00000555360.1|SNV-1414-G-A|2
GLVVGLQPLPLSGEGNR
>FUSION-ENST00000476557.5:33179-ENST00000530692.5:110822|145
NIQQCYYFLVLIFIFFLCD
>ENST00000514023.5|SNV-75083-G-A|2
MQATVVGLLAAVAALLLGVVSR
>FUSION-ENST00000476557.5:33179-ENST00000530692.5:110822|524
PASILFFLPTYCATCSK
>ENST00000652557.1|SNV-36369-G-T|3
DYPLYHLIKSQSQK
>ENST00000475381.7|INDEL-63183-A-AA|3
VVFCPSEGDR
>FUSION-ENST00000476557.5:33179-ENST00000530692.5:110822|558
SVVYNYERQGPL
>FUSION-ENST00000506266.1:7694-ENST00000382952.7:11616|351
LGLAGKARR
>FUSION-ENST00000476557.5:33179-ENST00000530692.5:110822|559
SVVYNYER
>FUSION-ENST00000476557.5:33179-ENST00000530692.5:110822|396
MEVVVSRDR
>ENST00000378024.9|SNV-24203-A-T|1
IDVTAPDVSIVEPEGKLKGPK
>FUSION-ENST00000476557.5:33179-ENST00000530692.5:110822|630
MNRECQNASIICLK
>FUSION-ENST00000476557.5:33179-ENST00000530692.5:110822|609
MLLGAVACAYNPSALRGRGER
>FUSION-ENST00000479634.1:33179-ENST00000530692.5:110822|854
HILQILFF
>FUSION-ENST00000476557.5:33179-ENST00000530692.5:110822|672
MYLGLQTCATTPS
>FUSION-ENST00000476557.5:33179-ENST00000530692.5:110822|740
MVPLHSSLGNK
>ENST00000283351.9|SNV-62368-T-G|3
YAFHMRLAGHRFSK
>ENST00000616617.4|SNV-129026-G-A|5
GGDGAVRSETAPNSYK
>FUSION-ENST00000476557.5:33179-ENST00000530692.5:110822|619
CHLLRASTLLFSLR
>ENST00000260283.8|MNV-132844-AA-A|17
LTYLRGIYSKNNIKPAVK
>FUSION-ENST00000476557.5:33179-ENST00000530692.5:110822|173
MSSWDYGWVPPSPANFCIFSR
>ENST00000345506.8|SNV-20649-A-C|4
FDSPERNLWHLKPFTTRDFSIR
>ENST00000266037.10|SNV-471634-T-G|1
VRLNKNGGPR
>ENST00000462999.5|INDEL-14267-G-GATACAGTTTAT|2
VIQFMLEWSGAIIAHCSLEVLSSR
>ENST00000643523.1|SNV-264374-G-A|7
MQVIEQRDKLIDSLEEQR
>FUSION-ENST00000631589.1:33179-ENST00000530692.5:110822|1
VVRTIYQKH
>FUSION-ENST00000476557.5:33179-ENST00000530692.5:110822|500
QKPNFGLAWMRYLALDRFAMVR
>FUSION-ENST00000506266.1:7694-ENST00000382952.7:11616|305
AQGGDSWVFRLSHRDRPGLTAK
>FUSION-ENST00000476557.5:33179-ENST00000530692.5:110822|334
MESHSVAQAGVQWCDLR
>ENST00000283351.9|SNV-62368-T-G|1
LAGHRFSKAGQK
>FUSION-ENST00000476557.5:33179-ENST00000530692.5:110822|362
VRELIIK
>FUSION-ENST00000476557.5:33179-ENST00000530692.5:110822|570
LPGQGFLK
>ENST00000426333.7|SNV-31158-A-G|1
LWGDIYFNPKARK
>FUSION-ENST00000476557.5:33179-ENST00000530692.5:110822|175
IRLPRPPKVLGL
>FUSION-ENST00000506266.1:7694-ENST00000382952.7:11616|229
MQIKTTRDHTSHPLGWLEPK
>FUSION-ENST00000476557.5:33179-ENST00000530692.5:110822|6
MDTVHFVLQ
>FUSION-ENST00000506266.1:7694-ENST00000382952.7:11616|48
LGEVAHACNPSTLGG
>ENST00000415676.6|SNV-762983-C-A|2
HMSQLEAIKLYLK
>ENST00000445819.5|SNV-5564-C-A|3
GAGVDNVTLR
>ENST00000577380.5|SNV-44348-G-A|5
ALSVLKEQLEAVLKGHLR
>ENST00000551989.1|SNV-21224-G-A|4
KLPTGSNTFGIGGHARLPR
>FUSION-ENST00000476557.5:33179-ENST00000530692.5:110822|747
METTLANMVKPRLYYKYK
>ENST00000295759.12|SNV-5250-T-C|2
IYPRLYHNGGNIISIQVENEYGSYR
>FUSION-ENST00000506266.1:7694-ENST00000382952.7:11616|443
AICFYTYPTPGVR
>ENST00000349553.9|SNV-16048-A-T|4
GSGMMSKSDYFGEKMK
>FUSION-ENST00000479634.1:33179-ENST00000530692.5:110822|780
MALFKYPLDR
>FUSION-ENST00000526548.3:95175-ENST00000479634.1:61648|10
MRPPNPFGPVSGAQRCELCPHK
>FUSION-ENST00000506266.1:7694-ENST00000382952.7:11616|414
GGDQAGEALPGNANPMLGVASSQK
>FUSION-ENST00000476557.5:33179-ENST00000530692.5:110822|418
YEMTEMDVR
>FUSION-ENST00000476557.5:33179-ENST00000530692.5:110822|498
RYLALDR
>FUSION-ENST00000479634.1:33179-ENST00000530692.5:110822|927
MRFLDIQEGRGH
>FUSION-ENST00000506266.1:7694-ENST00000382952.7:11616|322
AWPLPQDLSRVLSPPTASSCPCAPR
>FUSION-ENST00000476557.5:33179-ENST00000530692.5:110822|474
DLGCYYYKDVGIQK
>ENST00000446649.1|SNV-90-G-A|4
RNFLAPVAVAPQLGTKELRPK
>FUSION-ENST00000506266.1:7694-ENST00000382952.7:11616|329
GASPHAQFRHRASASATSCVQELR
>FUSION-ENST00000476557.5:33179-ENST00000530692.5:110822|306
IWPERTF
>FUSION-ENST00000476557.5:33179-ENST00000530692.5:110822|300
MLVRLVSNSRPQVIHVPQRPK
>FUSION-ENST00000476557.5:33179-ENST00000530692.5:110822|45
SGLEVLCEQTLLSDR
>FUSION-ENST00000479634.1:33179-ENST00000530692.5:110822|926
RFLDIQEGRGH
>FUSION-ENST00000479634.1:33179-ENST00000530692.5:110822|882
NWMINYQNLIISMSQYRK
>FUSION-ENST00000476557.5:33179-ENST00000530692.5:110822|505
VNSVPISCSFEKTIK
>ENST00000624918.1|SNV-2733-G-A|3
CTLISCSQQQISTGK
>FUSION-ENST00000476557.5:33179-ENST00000530692.5:110822|222
DPYQLLSLYREPS
>ENST00000360150.9|SNV-11066-G-A|2
NFSSKLR
>FUSION-ENST00000506266.1:7694-ENST00000382952.7:11616|299
SPGKSCMHTAGER
>FUSION-ENST00000479634.1:33179-ENST00000530692.5:110822|950
MAESVADHAGVAGLLQR
>FUSION-ENST00000479634.1:33179-ENST00000530692.5:110822|832
SCLAWSYKCLTGSGSLAFGVLK
>FUSION-ENST00000476557.5:33179-ENST00000530692.5:110822|431
TSGGRGGR
>FUSION-ENST00000506266.1:7694-ENST00000382952.7:11616|494
ALLEPLEQEEAVILQALGRAQR
>ENST00000616617.4|SNV-129026-G-A|1
SETAPNSYKVQDKK
>FUSION-ENST00000476557.5:33179-ENST00000530692.5:110822|389
PFFFLLEK
>FUSION-ENST00000476557.5:33179-ENST00000530692.5:110822|153
SPGFKGSSSLGLPK
>FUSION-ENST00000476557.5:33179-ENST00000530692.5:110822|63
FLPFTLSRKLSFAVF
>ENST00000624286.1|SNV-2533-C-T|2
CSSICTTCSPR
>FUSION-ENST00000506266.1:7694-ENST00000382952.7:11616|8
KSLLINCCLMFCCGLTQTVAGSGC
>ENST00000331493.7|SNV-51665-A-G|1
TAVSTLENFCEAISK
>FUSION-ENST00000476557.5:33179-ENST00000530692.5:110822|165
MPGQFLYF
>FUSION-ENST00000479634.1:33179-ENST00000530692.5:110822|813
QKSTWLLVFLEF
>ENST00000475381.7|INDEL-63183-A-AA|1
VVFCPSEGDRHRL
>FUSION-ENST00000479634.1:33179-ENST00000530692.5:110822|835
MSCLAWSYK
>ENST00000498703.1|INDEL-69522-A-ACGCC|5
DARTGVMICAYLLHR
>ENST00000610288.4|SNV-458192-C-A|2
FWNAGSTGSFYHRTTRPTR
>FUSION-ENST00000506266.1:7694-ENST00000382952.7:11616|209
CEAEFHVTQQSHSWVHVPENQK
>FUSION-ENST00000476557.5:33179-ENST00000530692.5:110822|98
SRLTATFASR
>ENST00000371953.8|INDEL-69522-A-ACGCC|8
GTRGPRFLWGSK
>FUSION-ENST00000476557.5:33179-ENST00000530692.5:110822|260
SLCCPGWSAVLR
>FUSION-ENST00000476557.5:33179-ENST00000530692.5:110822|164
PGQFLYF
>FUSION-ENST00000476557.5:33179-ENST00000530692.5:110822|107
LAMLVSDS
>FUSION-ENST00000506266.1:7694-ENST00000382952.7:11616|15
GVPGGGD
>FUSION-ENST00000476557.5:33179-ENST00000530692.5:110822|71
VLPCFPGWSALVRSWLTATPTTR
>ENST00000376757.9|SNV-4424-T-A|4
AELWKVMDVSDLESVTSKEIR
>FUSION-ENST00000506266.1:7694-ENST00000382952.7:11616|293
MHTAGERLCTR
>FUSION-ENST00000479634.1:33179-ENST00000530692.5:110822|896
ISESGIKRCICF
>FUSION-ENST00000476557.5:33179-ENST00000530692.5:110822|87
LIFFFFVFW
>ENST00000446649.1|SNV-90-G-A|3
NFLAPVAVAPQLGTKELRPK
>FUSION-ENST00000476557.5:33179-ENST00000530692.5:110822|633
LFLGVSQ
>FUSION-ENST00000476557.5:33179-ENST00000530692.5:110822|1
ATLTRTT
>FUSION-ENST00000476557.5:33179-ENST00000530692.5:110822|357
EDRGFDCCVESIRK
>FUSION-ENST00000506266.1:7694-ENST00000382952.7:11616|459
TLWSMCK
>FUSION-ENST00000479634.1:33179-ENST00000530692.5:110822|924
FLDIQEGRGH
>FUSION-ENST00000506266.1:7694-ENST00000382952.7:11616|120
VACTQISKHVADSLGAQAEAHR
>ENST00000337836.9|SNV-59739-A-G|5
TCNSGTQSRHRQIVVGK
>ENST00000490639.5|SNV-35151-G-T|1
DIRSCGTYSAPEMR
>ENST00000375206.6|SNV-92176-G-T|3
EESEEEYEK
>FUSION-ENST00000476557.5:33179-ENST00000530692.5:110822|760
KEVPGAVVHTCNPSTLGGR
>FUSION-ENST00000479634.1:33179-ENST00000530692.5:110822|953
GCCSACGVAAAGHHQPRWLKR
>FUSION-ENST00000479634.1:33179-ENST00000530692.5:110822|946
WRCQVTFGEPLSLFLVVNN
>FUSION-ENST00000506266.1:7694-ENST00000382952.7:11616|238
MTSCLTPLATR
>FUSION-ENST00000476557.5:33179-ENST00000530692.5:110822|588
SRLTAASASR
>FUSION-ENST00000479634.1:33179-ENST00000530692.5:110822|843
FNWKWKFSFWSFK
>FUSION-ENST00000476557.5:33179-ENST00000530692.5:110822|589
ARSRLTAASASR
>ENST00000397468.5|SNV-5395-C-T|2
KFQVDMTLDADTVNNFLLISDDLR
>ENST00000577380.5|SNV-44348-G-A|4
EQLEAVLK
>FUSION-ENST00000506266.1:7694-ENST00000382952.7:11616|439
LRLGFVLCCWRGPGSSAP
>ENST00000354728.5|SNV-686-C-A|4
VRNHIMHLEENLLCHR
