# Supplementary material for: Identification of non-canonical peptides with moPepGen
Source: Nat Biotechnol. 2025 Jun 16;44(4):568–73. doi: 10.1038/s41587-025-02701-0 (PMC12680078; doi:10.1038/s41587-025-02701-0)
Supplement: Supplementary file 4 — Supplementary Data: Cancer cell line variant peptide database. Custom peptide database FASTA file for each of the 376 cell lines from the Cancer Cell Line Encyclopedia with proteomics characterization or used in the reference channel. Variant peptide FASTA files were produced by moPepGen as the result of cell-line-specific publicly available mutations and fusions. [file 41587_2025_2701_MOESM4_ESM.zip › ACH-000409.fasta]

>FUSION-ENST00000554879.5:71244-ENST00000553595.5:774706|944
PEKHLHPAPWIPK
>FUSION-ENST00000488290.5:25330-ENST00000465712.1:45673|563
AQDPLKGPWGR
>FUSION-ENST00000554879.5:71244-ENST00000553595.5:774706|1710
GSSDDTPGRDDVGLNEGIGAWEGNR
>FUSION-ENST00000554879.5:71244-ENST00000553595.5:774706|5056
EDDLKMIHPGIHASSCFYR
>FUSION-ENST00000554879.5:71244-ENST00000553595.5:774706|1974
IFLAEKQHVQR
>FUSION-ENST00000554879.5:71244-ENST00000553595.5:774706|2345
GLFCKLVPGSSPLTVSKNACFLTK
>FUSION-ENST00000554879.5:71244-ENST00000553595.5:774706|2592
LVSNSWVQVILLHWLPELLGL
>FUSION-ENST00000554879.5:71244-ENST00000553595.5:774706|3203
CTYLESTYHSDTLKSVAFQR
>FUSION-ENST00000554879.5:71244-ENST00000553595.5:774706|2483
MFMSFTTK
>FUSION-ENST00000554879.5:71244-ENST00000553595.5:774706|5075
ATGDVCR
>ENST00000301618.8|SNV-34898-C-T|1
FSDCSGKVEWMRAR
>FUSION-ENST00000554879.5:71244-ENST00000553595.5:774706|658
GKSVFSFKAI
>FUSION-ENST00000554879.5:71244-ENST00000553595.5:774706|4318
HSTVLSSALPPTNWATGIR
>ENST00000565249.5|SNV-24188-A-T|2
MVYFYNNYISCTN
>FUSION-ENST00000488290.5:25330-ENST00000465712.1:45673|137
GEQARHME
>FUSION-ENST00000554879.5:71244-ENST00000553595.5:774706|377
HTHTHIVCTHIHK
>FUSION-ENST00000554879.5:71244-ENST00000553595.5:774706|4409
VGSLATLPKLSHQAPR
>FUSION-ENST00000554879.5:71244-ENST00000553595.5:774706|1307
ERRSELTALK
>FUSION-ENST00000554879.5:71244-ENST00000553595.5:774706|3478
VWLAPGWAQIACSSVIK
>FUSION-ENST00000554879.5:71244-ENST00000553595.5:774706|5002
KFVPLLYWKIPLVPVIAHIR
>FUSION-ENST00000554879.5:71244-ENST00000553595.5:774706|88
DIVDFGDWGVEQVGSGVRDK
>FUSION-ENST00000554879.5:71244-ENST00000553595.5:774706|1555
NNLPCLGT
>FUSION-ENST00000554879.5:71244-ENST00000553595.5:774706|3646
MVSLLLKLSLVGKTNMDQVIK
>FUSION-ENST00000554879.5:71244-ENST00000553595.5:774706|1496
GGLSGAAATEEGQPFRKQ
>FUSION-ENST00000488290.5:25330-ENST00000465712.1:45673|800
LGKESTVK
>FUSION-ENST00000554879.5:71244-ENST00000553595.5:774706|5111
FDHMVLVKLTSIRWNTR
>ENST00000324698.11|SNV-77671-C-T|3
DEAAAYLK
>FUSION-ENST00000488290.5:25330-ENST00000465712.1:45673|552
VHLRPFWVVRKPR
>FUSION-ENST00000554879.5:71244-ENST00000553595.5:774706|1203
GAVVPSHK
>FUSION-ENST00000554879.5:71244-ENST00000553595.5:774706|860
GRDFWMRNR
>FUSION-ENST00000554879.5:71244-ENST00000553595.5:774706|3757
SCLFSCCYWKHNNK
>FUSION-ENST00000554879.5:71244-ENST00000553595.5:774706|3430
LLRCTRER
>ENST00000265990.11|SNV-95095-G-A|5
LCNHPALVLTPQHPEFKTTAK
>FUSION-ENST00000488290.5:25330-ENST00000465712.1:45673|792
MNYFSHTLSKCVTL
>FUSION-ENST00000554879.5:71244-ENST00000553595.5:774706|3696
CCSFNFRGVYAGSQLGK
>ENST00000551654.1|SNV-20670-C-T|5
RPQGARTPGVEHSGHASTPR
>FUSION-ENST00000554879.5:71244-ENST00000553595.5:774706|2421
LSISSCMSFARLYPLR
>ENST00000216727.8|SNV-224-G-A|4
MAAAAAAAAAAGAASGRGSGPGR
>FUSION-ENST00000554879.5:71244-ENST00000553595.5:774706|4254
TGSTQPRGGAL
>FUSION-ENST00000554879.5:71244-ENST00000553595.5:774706|372
HVYMHTR
>FUSION-ENST00000554879.5:71244-ENST00000553595.5:774706|1684
CVLKEACR
>FUSION-ENST00000554879.5:71244-ENST00000553595.5:774706|4072
MESHSVTQAGVQWHDLSSLQVLPPR
>ENST00000452319.5|SNV-253032-C-T|2
YAAATGGPPPTPLPGLERMSLWTR
>FUSION-ENST00000488290.5:25330-ENST00000465712.1:45673|931
GLISYTIHLLHLNVR
>FUSION-ENST00000636857.1:5208-ENST00000593065.5:68497|1
SARKDSH
>FUSION-ENST00000554879.5:71244-ENST00000553595.5:774706|1729
MNGGWPQCLKGLV
>FUSION-ENST00000554879.5:71244-ENST00000553595.5:774706|2715
SWLCTLCSPLASPSRK
>FUSION-ENST00000554879.5:71244-ENST00000553595.5:774706|2907
TSGSLCFTVRALLCCPGWSAVVR
>FUSION-ENST00000488290.5:25330-ENST00000465712.1:45673|393
VARPCSQAPGIPRISAPPTVPGTLR
>FUSION-ENST00000488290.5:25330-ENST00000465712.1:45673|778
MWLINSGVITSPRV
>FUSION-ENST00000554879.5:71244-ENST00000553595.5:774706|2973
MSLTVSC
>FUSION-ENST00000554879.5:71244-ENST00000553595.5:774706|104
MSHFFAESGNRFQKLEK
>FUSION-ENST00000232458.9:55188-ENST00000416957.5:357586|7
MCVSSLFR
>FUSION-ENST00000554879.5:71244-ENST00000553595.5:774706|1867
GCLALPACSW
>ENST00000497003.5|SNV-344685-T-G|8
PGSQLLSGCSWSWGWYR
>FUSION-ENST00000652095.2:117256-ENST00000484072.5:357|4
MTLLEPEMLMMAVQSGNSHK
>FUSION-ENST00000554879.5:71244-ENST00000553595.5:774706|4772
MVGFCTA
>FUSION-ENST00000262809.9:196-ENST00000598561.1:24733|3
ARQNAAISMNNAHVSQLENKIP
>FUSION-ENST00000488290.5:25330-ENST00000465712.1:45673|712
QLWDLKSYGMK
>FUSION-ENST00000488290.5:25330-ENST00000465712.1:45673|224
RGSETSHKVGAGAR
>ENST00000476376.5|SNV-175048-G-A|5
MNKKPSNYAKK
>FUSION-ENST00000554879.5:71244-ENST00000553595.5:774706|4319
MHSTVLSSALPPTNWATGIR
>FUSION-ENST00000554879.5:71244-ENST00000553595.5:774706|3875
MNDSRQAQK
>FUSION-ENST00000554879.5:71244-ENST00000553595.5:774706|4586
MLPCSKT
>ENST00000604567.5|MNV-13661-GA-G|INDEL-13664-C-CTCGT|1
DESETRDDEDTALSEASEK
>FUSION-ENST00000554879.5:71244-ENST00000553595.5:774706|2272
TLYVLKVE
>ENST00000368806.2|SNV-1891-G-A|7
VDPWREAKTHNFPR
>FUSION-ENST00000554879.5:71244-ENST00000553595.5:774706|2700
AVSFQRGHSMWLGDLNSPSQRR
>FUSION-ENST00000554879.5:71244-ENST00000553595.5:774706|685
MAAILKPHFR
>FUSION-ENST00000554879.5:71244-ENST00000553595.5:774706|4018
QVGTQPWSEHCWEKIGDSLSCCK
>ENST00000314607.11|SNV-361-C-A|7
MAEREVEYGPR
>FUSION-ENST00000554879.5:71244-ENST00000553595.5:774706|1442
DSENQRTWSCP
>FUSION-ENST00000554879.5:71244-ENST00000553595.5:774706|1903
ALELNSEGWVQFFHVETMLER
>ENST00000640109.1|INDEL-100119-C-CA|4
KTQVTTK
>FUSION-ENST00000488290.5:25330-ENST00000465712.1:45673|67
YVPLTWR
>FUSION-ENST00000488290.5:25330-ENST00000465712.1:45673|87
SSHGSRKMMMPCLLLVPLSER
>FUSION-ENST00000554879.5:71244-ENST00000553595.5:774706|2895
MCTERVWQLSSSCLSLTK
>FUSION-ENST00000554879.5:71244-ENST00000553595.5:774706|4307
AIHCIHSKPSAARPQR
>FUSION-ENST00000488290.5:25330-ENST00000465712.1:45673|810
NELFQSYIV
>FUSION-ENST00000554879.5:71244-ENST00000553595.5:774706|660
GKSVFSFK
>FUSION-ENST00000554879.5:71244-ENST00000553595.5:774706|2658
CSNEQQLDFL
>FUSION-ENST00000554879.5:71244-ENST00000553595.5:774706|4265
SGQPPDA
>FUSION-ENST00000488290.5:25330-ENST00000465712.1:45673|585
AGEASTEQGQAAGAVGGPGKGGCR
>FUSION-ENST00000554879.5:71244-ENST00000553595.5:774706|289
LSFKFNSFYSIVVHTSD
>FUSION-ENST00000488290.5:25330-ENST00000465712.1:45673|59
ENTCKAIAPC
>ENST00000497003.5|SNV-344685-T-G|1
LTMRHCVGGF
>FUSION-ENST00000554879.5:71244-ENST00000553595.5:774706|2734
MTLALPPNTQSGPRR
>FUSION-ENST00000488290.5:25330-ENST00000465712.1:45673|125
AGACNLNYLGG
>FUSION-ENST00000554879.5:71244-ENST00000553595.5:774706|5177
LGALERLFSSLPIIHSNGAEHLHGK
>FUSION-ENST00000554879.5:71244-ENST00000553595.5:774706|2870
LIVTKHPCHGSTVLCLK
>FUSION-ENST00000554879.5:71244-ENST00000553595.5:774706|3616
MAAPSQWKAK
>FUSION-ENST00000554879.5:71244-ENST00000553595.5:774706|3522
KTGCHDSS
>FUSION-ENST00000554879.5:71244-ENST00000553595.5:774706|2934
GIVELAARERPFEKK
>FUSION-ENST00000554879.5:71244-ENST00000553595.5:774706|703
QSGQKHETSIVSQSLLVLGK
>FUSION-ENST00000554879.5:71244-ENST00000553595.5:774706|4188
VTVINFMLR
>FUSION-ENST00000650658.1:84614-ENST00000481086.1:42492|4
CQAGHAHVPAAVAGR
>ENST00000483754.1|INDEL-10988-A-AA|2
ISLWSLPYHRSTSWSSYR
>FUSION-ENST00000488290.5:25330-ENST00000465712.1:45673|462
LLHCLDSK
>FUSION-ENST00000554879.5:71244-ENST00000553595.5:774706|126
HTCHAYER
>FUSION-ENST00000554879.5:71244-ENST00000553595.5:774706|3555
KNCYCSYFY
>FUSION-ENST00000488290.5:25330-ENST00000465712.1:45673|146
IEGRCHK
>FUSION-ENST00000554879.5:71244-ENST00000553595.5:774706|4362
MEKCVANNNNASTFFLLSQGHR
>FUSION-ENST00000554879.5:71244-ENST00000553595.5:774706|84
RLHLGHR
>FUSION-ENST00000554879.5:71244-ENST00000553595.5:774706|1218
SLAVFWM
>FUSION-ENST00000488290.5:25330-ENST00000465712.1:45673|886
CSGAKNER
>FUSION-ENST00000488290.5:25330-ENST00000465712.1:45673|929
GLISYTIHLLHLNVRVTHDYLCF
>FUSION-ENST00000554879.5:71244-ENST00000553595.5:774706|4909
SGVNPTGTVLRPKFL
>FUSION-ENST00000554879.5:71244-ENST00000553595.5:774706|2777
CLMSPSPSES
>FUSION-ENST00000554879.5:71244-ENST00000553595.5:774706|1373
SLPAQHNHSGERGGREER
>FUSION-ENST00000554879.5:71244-ENST00000553595.5:774706|1
SPLKNLSM
>FUSION-ENST00000554879.5:71244-ENST00000553595.5:774706|2965
FKNQRCDANSAIFNR
>FUSION-ENST00000554879.5:71244-ENST00000553595.5:774706|2317
FRFGLRLPQ
>FUSION-ENST00000554879.5:71244-ENST00000553595.5:774706|1791
GLGLGKTR
>FUSION-ENST00000554879.5:71244-ENST00000553595.5:774706|1652
KGWRDGLSSITCHQAQDK
>FUSION-ENST00000554879.5:71244-ENST00000553595.5:774706|4255
TGSTQPR
>FUSION-ENST00000554879.5:71244-ENST00000553595.5:774706|1283
EASVGLTRDADTCNGH
>FUSION-ENST00000554879.5:71244-ENST00000553595.5:774706|3862
QEQVWQWR
>ENST00000425186.2|SNV-264362-G-T|1
EELISAFKEHQQLGKVGR
>FUSION-ENST00000554879.5:71244-ENST00000553595.5:774706|1268
MPCATNLGILSPPSKK
>FUSION-ENST00000554879.5:71244-ENST00000553595.5:774706|3425
SNVFFLLNCF
>FUSION-ENST00000554879.5:71244-ENST00000553595.5:774706|1516
FRGRGETR
>FUSION-ENST00000554879.5:71244-ENST00000553595.5:774706|1764
SMAPQPGQHSK
>FUSION-ENST00000554879.5:71244-ENST00000553595.5:774706|591
MCMSKRK
>FUSION-ENST00000554879.5:71244-ENST00000553595.5:774706|1574
SQGPIIEKATAGRQCDLWACLGG
>FUSION-ENST00000488290.5:25330-ENST00000465712.1:45673|343
MVAGACNRNYLGG
>FUSION-ENST00000554879.5:71244-ENST00000553595.5:774706|4878
QHCECSSCPEVTNPVR
>FUSION-ENST00000488290.5:25330-ENST00000465712.1:45673|797
LYEVLMSVFQNTSHC
>FUSION-ENST00000554879.5:71244-ENST00000553595.5:774706|2145
CVSKECADVAQNSVR
>ENST00000575363.1|SNV-35041-G-A|1
LAPGQQEFENAEGDK
>FUSION-ENST00000554879.5:71244-ENST00000553595.5:774706|4457
FNSLSKAIFTFCR
>FUSION-ENST00000554879.5:71244-ENST00000553595.5:774706|4241
CTQLSSLLLFLLQTGQLESEQR
>FUSION-ENST00000488290.5:25330-ENST00000465712.1:45673|234
MLASAQLLGRPQETYSHGGR
>FUSION-ENST00000554879.5:71244-ENST00000553595.5:774706|1372
GGREERLAGWSLLHNMPPSPR
>FUSION-ENST00000651595.1:84614-ENST00000481086.1:42492|2
NPNLPPLSERKNVR
>FUSION-ENST00000488290.5:25330-ENST00000465712.1:45673|438
MLLIIRCMMVSGR
>FUSION-ENST00000554879.5:71244-ENST00000553595.5:774706|4087
MLVSSRLTSQPYLPDT
>FUSION-ENST00000554879.5:71244-ENST00000553595.5:774706|4533
MMDGWIAR
>FUSION-ENST00000488290.5:25330-ENST00000465712.1:45673|180
MVLQAVQETWHWPLLLRKPR
>FUSION-ENST00000554879.5:71244-ENST00000553595.5:774706|276
MPSADKL
>FUSION-ENST00000554879.5:71244-ENST00000553595.5:774706|1379
NPNCFGILGDSNSVIQDVSCL
>FUSION-ENST00000488290.5:25330-ENST00000465712.1:45673|912
MFLQHVYSLQNSDK
>FUSION-ENST00000554879.5:71244-ENST00000553595.5:774706|4511
RSLWDGLHSAQCSKPF
>FUSION-ENST00000554879.5:71244-ENST00000553595.5:774706|1591
HGGSVTYR
>FUSION-ENST00000554879.5:71244-ENST00000553595.5:774706|1126
LFWDLRR
>FUSION-ENST00000554879.5:71244-ENST00000553595.5:774706|4231
SPVKKFFFSTSSSHSYNP
>FUSION-ENST00000554879.5:71244-ENST00000553595.5:774706|2842
REEEKVEGR
>FUSION-ENST00000554879.5:71244-ENST00000553595.5:774706|2835
DMWARQGDNCGSQDR
>FUSION-ENST00000554879.5:71244-ENST00000553595.5:774706|1158
MALAVVIIPNTYGKGSWGSQK
>FUSION-ENST00000488290.5:25330-ENST00000465712.1:45673|892
CTLFITL
>FUSION-ENST00000488290.5:25330-ENST00000465712.1:45673|410
MQPGSRNPQDLSPSNGTGNIEAQR
>FUSION-ENST00000554879.5:71244-ENST00000553595.5:774706|3581
MPSLKGAMVLGKLR
>ENST00000496559.6|SNV-118906-T-G|12
KPSCHQMFQATSR
>FUSION-ENST00000422851.1:117256-ENST00000484072.5:357|10
AQRSSNKGAR
>FUSION-ENST00000554879.5:71244-ENST00000553595.5:774706|4686
SDMLVLAFFTITIR
>FUSION-ENST00000554879.5:71244-ENST00000553595.5:774706|4901
TYEHKEGNIKH
>FUSION-ENST00000554879.5:71244-ENST00000553595.5:774706|4468
VLDTPLGSLGFLTLKNPATKS
>ENST00000199936.9|SNV-63285-C-T|2
DIQHAILAKSPFAYYMPGK
>FUSION-ENST00000554879.5:71244-ENST00000553595.5:774706|1401
GRKSHLFPADK
>FUSION-ENST00000554879.5:71244-ENST00000553595.5:774706|4806
MERTVSRGHKPNR
>FUSION-ENST00000554879.5:71244-ENST00000553595.5:774706|2614
NGCWILSNAFS
>FUSION-ENST00000554879.5:71244-ENST00000553595.5:774706|3982
MVNCLSFHLSQK
>FUSION-ENST00000554879.5:71244-ENST00000553595.5:774706|1119
MPWILNQGEK
>FUSION-ENST00000422851.1:117256-ENST00000484072.5:357|11
AQRSSNK
>FUSION-ENST00000554879.5:71244-ENST00000553595.5:774706|2603
QGWLMGSPWWATHIWWSPLPQDR
>FUSION-ENST00000554879.5:71244-ENST00000553595.5:774706|2679
CLAQCQYIVIHVR
>FUSION-ENST00000422851.1:117256-ENST00000484072.5:357|21
GRPVPRSVATDPR
>FUSION-ENST00000554879.5:71244-ENST00000553595.5:774706|1029
NTFLSVNGTK
>FUSION-ENST00000554879.5:71244-ENST00000553595.5:774706|3719
HSIFPLRLHVYLLRK
>FUSION-ENST00000554879.5:71244-ENST00000553595.5:774706|3411
MPLLNRDR
>FUSION-ENST00000554879.5:71244-ENST00000553595.5:774706|3215
AWRQRVGGEEVFLVFFFQSQK
>FUSION-ENST00000554879.5:71244-ENST00000553595.5:774706|405
HLGPAWRR
>FUSION-ENST00000554879.5:71244-ENST00000553595.5:774706|4812
IDAEMER
>FUSION-ENST00000488290.5:25330-ENST00000465712.1:45673|535
VPGREGR
>FUSION-ENST00000554879.5:71244-ENST00000553595.5:774706|3043
SPQPTPGEDKAVIQQGSSDILTVR
>FUSION-ENST00000554879.5:71244-ENST00000553595.5:774706|2128
FILFYFEIR
>FUSION-ENST00000554879.5:71244-ENST00000553595.5:774706|2838
MRDMWAR
>FUSION-ENST00000488290.5:25330-ENST00000465712.1:45673|288
VELRPCEQR
>FUSION-ENST00000554879.5:71244-ENST00000553595.5:774706|3405
MQGQKILINKAFQSS
>FUSION-ENST00000554879.5:71244-ENST00000553595.5:774706|3421
MNLRRER
>FUSION-ENST00000488290.5:25330-ENST00000465712.1:45673|301
AMQTLFLRIWEPLLE
>FUSION-ENST00000554879.5:71244-ENST00000553595.5:774706|1202
MGAVVPSHKFFVR
>FUSION-ENST00000554879.5:71244-ENST00000553595.5:774706|757
IDQEPSAQNGSQRR
>ENST00000525599.1|SNV-1409-C-T|2
NPGAAGGLYSRR
>FUSION-ENST00000554879.5:71244-ENST00000553595.5:774706|2090
AEEGLTVFGCRLR
>ENST00000342836.8|INDEL-47465-G-GCC|MNV-47467-GAC-G|3
YNSRTLDNDIMLIKLSSPAVINAR
>ENST00000565249.5|SNV-24188-A-T|1
VYFYNNYISCTN
>FUSION-ENST00000554879.5:71244-ENST00000553595.5:774706|153
LSDGHTLC
>ENST00000409762.5|SNV-202556-T-C|3
GKTQEETEDPSVTGEFKGLFK
>FUSION-ENST00000554879.5:71244-ENST00000553595.5:774706|936
QLKVPSSRR
>FUSION-ENST00000554879.5:71244-ENST00000553595.5:774706|2447
GWGLSLDGRR
>ENST00000290607.12|SNV-119656-C-T|5
VEIARARDQLWER
>FUSION-ENST00000554879.5:71244-ENST00000553595.5:774706|1411
GLFSNSPGCEHL
>FUSION-ENST00000554879.5:71244-ENST00000553595.5:774706|3979
ESIPLSSGLHCFDQK
>FUSION-ENST00000554879.5:71244-ENST00000553595.5:774706|446
SGLTREAVLFLQR
>FUSION-ENST00000554879.5:71244-ENST00000553595.5:774706|803
MQGFICHSSITFHILTNVDVSR
>FUSION-ENST00000554879.5:71244-ENST00000553595.5:774706|1481
GKRGTDFTQGPLR
>ENST00000393249.6|SNV-169175-C-T|1
ANNLHSGDNFQLNDSEIE
>FUSION-ENST00000554879.5:71244-ENST00000553595.5:774706|1673
VMGEGRGSNR
>FUSION-ENST00000554879.5:71244-ENST00000553595.5:774706|4341
SPPPLQN
>FUSION-ENST00000554879.5:71244-ENST00000553595.5:774706|4436
RESIFIPYTVCPCYCVLSPLAGAR
>FUSION-ENST00000554879.5:71244-ENST00000553595.5:774706|3520
KDRLPSCPHPAFLLPLS
>FUSION-ENST00000554879.5:71244-ENST00000553595.5:774706|1566
QCDLWACLGG
>FUSION-ENST00000554879.5:71244-ENST00000553595.5:774706|5078
MLTVQSLGNK
>FUSION-ENST00000488290.5:25330-ENST00000465712.1:45673|441
AFLPPWPSK
>FUSION-ENST00000554879.5:71244-ENST00000553595.5:774706|1567
ATAGRQCDLWACLGG
>FUSION-ENST00000554879.5:71244-ENST00000553595.5:774706|3031
SHHTQPWASF
>FUSION-ENST00000554879.5:71244-ENST00000553595.5:774706|1458
AVSLLRAGTMSVAVAAR
>ENST00000361264.9|SNV-28981-C-T|2
VPVYAYITHKALK
>FUSION-ENST00000554879.5:71244-ENST00000553595.5:774706|3779
MVEGIHEQEESK
>FUSION-ENST00000554879.5:71244-ENST00000553595.5:774706|3108
RAGLTELI
>FUSION-ENST00000554879.5:71244-ENST00000553595.5:774706|2043
CPPLVQSCVKR
>FUSION-ENST00000554879.5:71244-ENST00000553595.5:774706|1453
AGIPGACQGSAPGVDDAK
>FUSION-ENST00000554879.5:71244-ENST00000553595.5:774706|1649
DGLSSITCHQAQDK
>FUSION-ENST00000554879.5:71244-ENST00000553595.5:774706|1258
MLSLSALHFKKGFVR
>FUSION-ENST00000554879.5:71244-ENST00000553595.5:774706|4141
LSLAWEVQLSQWGPGDRLTR
>FUSION-ENST00000554879.5:71244-ENST00000553595.5:774706|1365
PPSPRQR
>FUSION-ENST00000554879.5:71244-ENST00000553595.5:774706|3136
FWTYMVK
>FUSION-ENST00000554879.5:71244-ENST00000553595.5:774706|5028
GKSVKGACFV
>FUSION-ENST00000554879.5:71244-ENST00000553595.5:774706|2553
CDDISFTSKHPK
>FUSION-ENST00000488290.5:25330-ENST00000465712.1:45673|493
MPASLGMESVPR
>FUSION-ENST00000446450.6:107744-ENST00000432981.2:836|3
CTACSSKVAPVSR
>FUSION-ENST00000554879.5:71244-ENST00000553595.5:774706|4456
FNSLSKAIFTFCRK
>FUSION-ENST00000554879.5:71244-ENST00000553595.5:774706|895
RYLKVFPR
>FUSION-ENST00000554879.5:71244-ENST00000553595.5:774706|4524
KLVYAIVEAGKSEI
>FUSION-ENST00000554879.5:71244-ENST00000553595.5:774706|4198
GALLERGEEVPGL
>FUSION-ENST00000554879.5:71244-ENST00000553595.5:774706|1049
MGHWISPLLK
>FUSION-ENST00000554879.5:71244-ENST00000553595.5:774706|1440
GECWMLQSLK
>FUSION-ENST00000554879.5:71244-ENST00000553595.5:774706|4178
KEGREGR
>ENST00000560898.5|SNV-35261-A-G|3
QEAENAVSSGNRDSRVPSEGK
>FUSION-ENST00000554879.5:71244-ENST00000553595.5:774706|154
MLSDGHTLC
>FUSION-ENST00000554879.5:71244-ENST00000553595.5:774706|3066
AGHPPHILALSTLYNHHWLAWESLK
>FUSION-ENST00000554879.5:71244-ENST00000553595.5:774706|4472
VLDTPLGSLGFLTLK
>FUSION-ENST00000554879.5:71244-ENST00000553595.5:774706|1115
ESTQVLITHYFIPESIYI
>FUSION-ENST00000554879.5:71244-ENST00000553595.5:774706|1595
NELHSIHRGK
>FUSION-ENST00000263063.8:25330-ENST00000465712.1:45673|3
RDEQPSGSVETDR
>FUSION-ENST00000554879.5:71244-ENST00000553595.5:774706|5121
TRTREQPESVSPMSTLCYLY
>FUSION-ENST00000554879.5:71244-ENST00000553595.5:774706|339
MPCYGFPATDPLLPVEGDATWTMGR
>FUSION-ENST00000554879.5:71244-ENST00000553595.5:774706|4324
MCVCVCVCVCVCVCVISLVV
>FUSION-ENST00000488290.5:25330-ENST00000465712.1:45673|497
EYRLSSSSK
>FUSION-ENST00000554879.5:71244-ENST00000553595.5:774706|1688
MHCYIISSSLQLCEAGIFIPSLQR
>FUSION-ENST00000554879.5:71244-ENST00000553595.5:774706|4088
MLFPTHL
>FUSION-ENST00000488290.5:25330-ENST00000465712.1:45673|822
LYNHRVIFPHKVLYEE
>FUSION-ENST00000554879.5:71244-ENST00000553595.5:774706|4823
VYSWVEGEEEGEEQK
>FUSION-ENST00000554879.5:71244-ENST00000553595.5:774706|4992
LKWKGLYLGGTNPTE
>FUSION-ENST00000554879.5:71244-ENST00000553595.5:774706|1406
MAVSKCDPLHFASPLK
>ENST00000381951.1|SNV-297-G-T|1
FISFGGCLIQMYFMIALAK
>ENST00000236826.8|MNV-5427-TT-T|4
ISQGEADINIAFTK
>FUSION-ENST00000554879.5:71244-ENST00000553595.5:774706|2344
MLAWFFK
>FUSION-ENST00000554879.5:71244-ENST00000553595.5:774706|1915
MQMIITAQRSPTMETRTQAHAQR
>FUSION-ENST00000554879.5:71244-ENST00000553595.5:774706|2602
QGWLMGSPWWATHIWWSPLPQDRDR
>FUSION-ENST00000554879.5:71244-ENST00000553595.5:774706|4393
YFCILGA
>FUSION-ENST00000554879.5:71244-ENST00000553595.5:774706|2796
HTHLHTQAACWDHSFR
>FUSION-ENST00000554879.5:71244-ENST00000553595.5:774706|3071
CPAYRKFR
>FUSION-ENST00000488290.5:25330-ENST00000465712.1:45673|164
EQNRGEVPQTIKQPGFR
>FUSION-ENST00000554879.5:71244-ENST00000553595.5:774706|4956
SQYNHCKILSDKIAECLILLFHIHK
>FUSION-ENST00000554879.5:71244-ENST00000553595.5:774706|4528
MIEKQIEFKK
>FUSION-ENST00000554879.5:71244-ENST00000553595.5:774706|1038
MTFCPWQPKSR
>FUSION-ENST00000554879.5:71244-ENST00000553595.5:774706|1480
DGIRGHLLPWSSAASCFPPK
>FUSION-ENST00000554879.5:71244-ENST00000553595.5:774706|2022
NTFRKETNCLLT
>FUSION-ENST00000554879.5:71244-ENST00000553595.5:774706|2528
ISIILNMFRCVSWPMVCLGECSMCA
>FUSION-ENST00000554879.5:71244-ENST00000553595.5:774706|4996
IPLVPVIAHIRRPRFPFSQK
>FUSION-ENST00000554879.5:71244-ENST00000553595.5:774706|3270
FQVTVNRK
>FUSION-ENST00000554879.5:71244-ENST00000553595.5:774706|1056
MKPDSEASIAER
>ENST00000640769.2|SNV-175660-A-T|2
HIIAQLNLDSLRPGKAALK
>FUSION-ENST00000554879.5:71244-ENST00000553595.5:774706|3671
PLVGGGRWVSTGPQR
>FUSION-ENST00000554879.5:71244-ENST00000553595.5:774706|3673
PLVGGGR
>FUSION-ENST00000488290.5:25330-ENST00000465712.1:45673|689
QDPCLMGADEQILCHLDQG
>FUSION-ENST00000554879.5:71244-ENST00000553595.5:774706|1533
DAQPAANGGISRTDK
>FUSION-ENST00000554879.5:71244-ENST00000553595.5:774706|2464
TYNSLKII
>FUSION-ENST00000554879.5:71244-ENST00000553595.5:774706|2472
LPLWPQGSR
>FUSION-ENST00000554879.5:71244-ENST00000553595.5:774706|963
MLLHILVRVQLWIPRPTLR
>ENST00000374695.8|SNV-89608-C-G|2
GGSLASR
>FUSION-ENST00000554879.5:71244-ENST00000553595.5:774706|3622
ETGGDGARPSQTTPWQSLPK
>FUSION-ENST00000651595.1:84614-ENST00000481086.1:42492|1
KNVRAGT
>FUSION-ENST00000554879.5:71244-ENST00000553595.5:774706|1108
SCLLCCLPQCHVLPT
>FUSION-ENST00000554879.5:71244-ENST00000553595.5:774706|3728
MVSHLSVKTH
>FUSION-ENST00000554879.5:71244-ENST00000553595.5:774706|1400
CDPLHFASPLK
>FUSION-ENST00000554879.5:71244-ENST00000553595.5:774706|5014
YPPNLKYK
>FUSION-ENST00000488290.5:25330-ENST00000465712.1:45673|837
NNNKHYYKLIFVR
>FUSION-ENST00000554879.5:71244-ENST00000553595.5:774706|5167
QHFALSPKLN
>FUSION-ENST00000488290.5:25330-ENST00000465712.1:45673|953
NRELNITII
>FUSION-ENST00000554879.5:71244-ENST00000553595.5:774706|4186
VTVINFMLRIFDHK
>ENST00000426705.6|SNV-2942-C-T|2
PIASTAMK
>FUSION-ENST00000554879.5:71244-ENST00000553595.5:774706|2399
SIVQVLIR
>FUSION-ENST00000554879.5:71244-ENST00000553595.5:774706|3266
MKEPFTQHKQGGR
>FUSION-ENST00000554879.5:71244-ENST00000553595.5:774706|5009
MAAFLGQLVLR
>FUSION-ENST00000554879.5:71244-ENST00000553595.5:774706|625
EEKSNCK
>FUSION-ENST00000554879.5:71244-ENST00000553595.5:774706|2827
MAIHVLDQALEK
>FUSION-ENST00000554879.5:71244-ENST00000553595.5:774706|3592
MDVLLRK
>FUSION-ENST00000479516.1:6596-ENST00000612677.6:24487|31
DNYGQQGSGGSRRPHSWKIGTSK
>FUSION-ENST00000488290.5:25330-ENST00000465712.1:45673|360
LVFFHHCNPNA
>FUSION-ENST00000554879.5:71244-ENST00000553595.5:774706|461
VEFASALHTR
>FUSION-ENST00000554879.5:71244-ENST00000553595.5:774706|2172
SPVCTILAVSRGNPR
>ENST00000356175.7|SNV-231218-G-T|1
LAEHIDHEQQKLPAATLALEEDLK
>FUSION-ENST00000488290.5:25330-ENST00000465712.1:45673|549
RPLAGGSASAGAR
>FUSION-ENST00000554879.5:71244-ENST00000553595.5:774706|4670
SFLLSEPLHIILFLPR
>FUSION-ENST00000554879.5:71244-ENST00000553595.5:774706|2584
MPGWDFFFF
>FUSION-ENST00000650658.1:84614-ENST00000481086.1:42492|6
RGSDSGDALQDVSVRPEAEGR
>FUSION-ENST00000554879.5:71244-ENST00000553595.5:774706|3647
VSLLLKLSLVGK
>FUSION-ENST00000259253.11:51968-ENST00000428314.5:76448|7
KYPDLAAR
>FUSION-ENST00000488290.5:25330-ENST00000465712.1:45673|77
MPCLLLVPLSERLK
>FUSION-ENST00000554879.5:71244-ENST00000553595.5:774706|512
LWFPSHRPTSPCGR
>FUSION-ENST00000554879.5:71244-ENST00000553595.5:774706|4573
MGFFILFCVFQIVLCDHVLLLQP
>FUSION-ENST00000554879.5:71244-ENST00000553595.5:774706|2184
MSVSRATLLLEIKQSAVLGLMTK
>FUSION-ENST00000554879.5:71244-ENST00000553595.5:774706|279
MAVVNLGQIGPGLEAMVRKSEK
>FUSION-ENST00000554879.5:71244-ENST00000553595.5:774706|2893
MCTERVWQLSSSCLSLTKTAEV
>FUSION-ENST00000554879.5:71244-ENST00000553595.5:774706|3053
TWQSYNAKAR
>FUSION-ENST00000554879.5:71244-ENST00000553595.5:774706|4810
IDAEMERTVSR
>FUSION-ENST00000488290.5:25330-ENST00000465712.1:45673|84
MMMPCLLLVPLSER
>FUSION-ENST00000554879.5:71244-ENST00000553595.5:774706|4058
YWNVICFHS
>FUSION-ENST00000554879.5:71244-ENST00000553595.5:774706|594
MSQRRERPK
>FUSION-ENST00000554879.5:71244-ENST00000553595.5:774706|3657
RQMGAEIQPALILPSCALAWLYPQR
>FUSION-ENST00000554879.5:71244-ENST00000553595.5:774706|3530
LNGGIIWMCCLEKNLISAHV
>FUSION-ENST00000488290.5:25330-ENST00000465712.1:45673|337
GQGAGGWGR
>FUSION-ENST00000554879.5:71244-ENST00000553595.5:774706|1600
QESWQVPGQPRVTEENSR
>FUSION-ENST00000479516.1:6596-ENST00000612677.6:24487|27
IGTSKGLSSQGGSAWGWSR
>FUSION-ENST00000554879.5:71244-ENST00000553595.5:774706|1091
HHFIRNILPPTHPK
>ENST00000374695.8|SNV-89608-C-G|3
RGGSLASRHQTHGSHLR
>FUSION-ENST00000554879.5:71244-ENST00000553595.5:774706|362
SSHLYSNVSYILYVTLCIV
>FUSION-ENST00000488290.5:25330-ENST00000465712.1:45673|952
SLGLLTSRVVSR
>FUSION-ENST00000554879.5:71244-ENST00000553595.5:774706|614
HTYIHPHTYTHK
>FUSION-ENST00000554879.5:71244-ENST00000553595.5:774706|3238
MRTLLAQHSAWGPAAPSSR
>FUSION-ENST00000554879.5:71244-ENST00000553595.5:774706|3384
SLYIVGIFGKGNSYLGARAVTPSQK
>FUSION-ENST00000554879.5:71244-ENST00000553595.5:774706|840
MWVGLLGIFR
>FUSION-ENST00000554879.5:71244-ENST00000553595.5:774706|4100
YLEESNSQRQKVEW
>FUSION-ENST00000649858.1:38147-ENST00000617781.1:19522|1
DVEEILVLSP
>ENST00000496559.6|SNV-118906-T-G|11
MKPSCHQMFQATSRLR
>FUSION-ENST00000488290.5:25330-ENST00000465712.1:45673|75
PCLLLVPLSER
>FUSION-ENST00000554879.5:71244-ENST00000553595.5:774706|1311
LGKSASP
>FUSION-ENST00000554879.5:71244-ENST00000553595.5:774706|4386
MLKLGSVTCKLWHVMCK
>FUSION-ENST00000488290.5:25330-ENST00000465712.1:45673|724
MEILKDVCLNWYY
>FUSION-ENST00000488290.5:25330-ENST00000465712.1:45673|685
AFLFAPK
>FUSION-ENST00000554879.5:71244-ENST00000553595.5:774706|1381
MYKIPFV
>FUSION-ENST00000488290.5:25330-ENST00000465712.1:45673|808
MCDFMMLGK
>FUSION-ENST00000554879.5:71244-ENST00000553595.5:774706|1131
MYINPIIFHLVTFSHHESK
>ENST00000539244.6|SNV-13067-G-C|5
GKGEITPAAIQKVSAHVAHK
>FUSION-ENST00000554879.5:71244-ENST00000553595.5:774706|1849
MRLWGHLYVRVCFCSSLLVCF
>FUSION-ENST00000554879.5:71244-ENST00000553595.5:774706|4761
VFLLTTSHQIRPIYIK
>FUSION-ENST00000554879.5:71244-ENST00000553595.5:774706|568
SFLPYICFLVS
>FUSION-ENST00000554879.5:71244-ENST00000553595.5:774706|3304
MGEVLNMCPSYNGFSAAPGISMNGF
>FUSION-ENST00000554879.5:71244-ENST00000553595.5:774706|4434
ESIFIPYTVCPCYCVLSPLAGAR
>FUSION-ENST00000650658.1:84614-ENST00000481086.1:42492|9
GPATLDACRAREGQR
>FUSION-ENST00000488290.5:25330-ENST00000465712.1:45673|468
MGTLRSR
>FUSION-ENST00000554879.5:71244-ENST00000553595.5:774706|1869
MLALDPEVRESKK
>FUSION-ENST00000554879.5:71244-ENST00000553595.5:774706|4672
FCESLRSFLLSEPLHIILFLPR
>FUSION-ENST00000554879.5:71244-ENST00000553595.5:774706|4066
MGFHRVSQDGLDLLTL
>FUSION-ENST00000488290.5:25330-ENST00000465712.1:45673|831
MFTNCSAIYCL
>FUSION-ENST00000554879.5:71244-ENST00000553595.5:774706|3960
MLDHLILLKD
>FUSION-ENST00000488290.5:25330-ENST00000465712.1:45673|616
SALHYNRLSHR
>FUSION-ENST00000554879.5:71244-ENST00000553595.5:774706|3556
MKNCYCSYFY
>FUSION-ENST00000488290.5:25330-ENST00000465712.1:45673|655
WCTVEGQCQGTAFSCWATRLHK
>FUSION-ENST00000554879.5:71244-ENST00000553595.5:774706|984
VLSEDLH
>ENST00000537109.1|SNV-2304-C-T|5
MMTSSAQVVPQSLHEP
>FUSION-ENST00000554879.5:71244-ENST00000553595.5:774706|4328
MLDSPCLRA
>FUSION-ENST00000554879.5:71244-ENST00000553595.5:774706|3242
EVFIPQLANKAFIPSAS
>FUSION-ENST00000554879.5:71244-ENST00000553595.5:774706|4807
MERTVSR
>FUSION-ENST00000554879.5:71244-ENST00000553595.5:774706|2157
SKQPTLSTEAHTVVFK
>FUSION-ENST00000554879.5:71244-ENST00000553595.5:774706|2901
GSSDPPVLASQSAEVLGL
>FUSION-ENST00000554879.5:71244-ENST00000553595.5:774706|36
SAGHMLGRKQGR
>ENST00000436031.6|SNV-139128-T-A|2
NIMIWSVQPTCCRSTGHIMR
>FUSION-ENST00000554879.5:71244-ENST00000553595.5:774706|3310
ESHKFLR
>FUSION-ENST00000217446.7:123687-ENST00000674470.1:42335|5
ADPYVVVSAGRER
>FUSION-ENST00000554879.5:71244-ENST00000553595.5:774706|3183
MPNFILAVAPRGNHTILGFVPPS
>FUSION-ENST00000554879.5:71244-ENST00000553595.5:774706|1124
MTKMPWILNQGEK
>FUSION-ENST00000554879.5:71244-ENST00000553595.5:774706|1630
SWKPALRGGT
>FUSION-ENST00000488290.5:25330-ENST00000465712.1:45673|944
WGGQAGAGEARTVLR
>FUSION-ENST00000554879.5:71244-ENST00000553595.5:774706|4585
MPQRQRHGPQGCPPASL
>FUSION-ENST00000554879.5:71244-ENST00000553595.5:774706|484
MTEGSDSVSRQMGMRRPSYSHSLLR
>FUSION-ENST00000554879.5:71244-ENST00000553595.5:774706|4946
CFLFLIPCLFSILYWR
>FUSION-ENST00000554879.5:71244-ENST00000553595.5:774706|144
VNMLAKAVLYYISK
>FUSION-ENST00000554879.5:71244-ENST00000553595.5:774706|4591
MKSPSFWKGSYTNC
>FUSION-ENST00000554879.5:71244-ENST00000553595.5:774706|4070
FMPFSCLSFLSSWDYR
>FUSION-ENST00000554879.5:71244-ENST00000553595.5:774706|4184
VTVINFMLRIFDHKK
>FUSION-ENST00000554879.5:71244-ENST00000553595.5:774706|33
KQGRGGGR
>FUSION-ENST00000554879.5:71244-ENST00000553595.5:774706|2697
GHSMWLGDLNSPSQRRK
>FUSION-ENST00000554879.5:71244-ENST00000553595.5:774706|5164
MVIKIMCQKK
>FUSION-ENST00000554879.5:71244-ENST00000553595.5:774706|3937
MNLIGSLLNAPADQAG
>FUSION-ENST00000488290.5:25330-ENST00000465712.1:45673|864
MTTCPSTQK
>FUSION-ENST00000554879.5:71244-ENST00000553595.5:774706|3905
GFHHVGQDGLDLLTL
>FUSION-ENST00000554879.5:71244-ENST00000553595.5:774706|1491
QTSLDSFGEPGGPR
>FUSION-ENST00000554879.5:71244-ENST00000553595.5:774706|1781
MDCLCTISK
>ENST00000398896.5|SNV-2972-A-T|1
STPLEEQTKEELLLDWR
>FUSION-ENST00000554879.5:71244-ENST00000553595.5:774706|3605
MSRFLLR
>FUSION-ENST00000554879.5:71244-ENST00000553595.5:774706|4442
QRGSLHTPRLALGR
>FUSION-ENST00000554879.5:71244-ENST00000553595.5:774706|346
MPFKISSR
>FUSION-ENST00000554879.5:71244-ENST00000553595.5:774706|4278
SKSWKNAWQTTTMPAPSFSFHK
>FUSION-ENST00000554879.5:71244-ENST00000553595.5:774706|26
MTNEQDVRER
>FUSION-ENST00000554879.5:71244-ENST00000553595.5:774706|3397
MHFYLSHLC
>FUSION-ENST00000554879.5:71244-ENST00000553595.5:774706|5035
LACLEEKK
>FUSION-ENST00000554879.5:71244-ENST00000553595.5:774706|3715
KTLGEANGDWR
>FUSION-ENST00000554879.5:71244-ENST00000553595.5:774706|2818
FVYVLDVSQS
>ENST00000490508.5|SNV-35853-C-T|5
SGGHSGRPSQIR
>FUSION-ENST00000554879.5:71244-ENST00000553595.5:774706|1626
ELWAGLAGEMGWGELPSCSLR
>FUSION-ENST00000554879.5:71244-ENST00000553595.5:774706|1806
MLPSPMENLK
>FUSION-ENST00000554879.5:71244-ENST00000553595.5:774706|2044
CPPLVQSCVK
>FUSION-ENST00000554879.5:71244-ENST00000553595.5:774706|582
SENHAYSQHSEKSTFICCMPPSLI
>FUSION-ENST00000554879.5:71244-ENST00000553595.5:774706|4841
AMKEGWR
>FUSION-ENST00000554879.5:71244-ENST00000553595.5:774706|2117
RTNLKLAGK
>FUSION-ENST00000554879.5:71244-ENST00000553595.5:774706|1730
MNGGWPQCLK
>FUSION-ENST00000554879.5:71244-ENST00000553595.5:774706|2389
HVVACTRISFIFKGG
>FUSION-ENST00000488290.5:25330-ENST00000465712.1:45673|257
MLSTVQKV
>FUSION-ENST00000554879.5:71244-ENST00000553595.5:774706|2581
SAVCCMCTICQPCPTGFNFK
>ENST00000490210.6|SNV-260791-G-A|6
SPIMQYNDWLEEECGNMAREGLR
>ENST00000318217.10|SNV-109435-A-C|1
SSIHDAAEFRVVADAMK
>FUSION-ENST00000554879.5:71244-ENST00000553595.5:774706|4484
LTFFPPKISECR
>FUSION-ENST00000488290.5:25330-ENST00000465712.1:45673|443
LASNSWAR
>FUSION-ENST00000554879.5:71244-ENST00000553595.5:774706|3197
MKLFICPCCSVAFK
>FUSION-ENST00000554879.5:71244-ENST00000553595.5:774706|2156
MSKQPTLSTEAHTVVFKVASNSK
>FUSION-ENST00000554879.5:71244-ENST00000553595.5:774706|2458
LNMCQEIR
>FUSION-ENST00000554879.5:71244-ENST00000553595.5:774706|2477
SSDMKLPLWPQGSRR
>FUSION-ENST00000409299.8:225-ENST00000412738.5:10177|47
YHAALAVLKGFRNGAVR
>FUSION-ENST00000554879.5:71244-ENST00000553595.5:774706|4639
IPATNFSLKGAGRVH
>FUSION-ENST00000554879.5:71244-ENST00000553595.5:774706|2524
MVCLGECSMCA
>FUSION-ENST00000554879.5:71244-ENST00000553595.5:774706|2327
ILPLLLVHSPFLLR
>FUSION-ENST00000554879.5:71244-ENST00000553595.5:774706|3962
MLDHLILLK
>FUSION-ENST00000554879.5:71244-ENST00000553595.5:774706|1099
MVKFYLY
>FUSION-ENST00000554879.5:71244-ENST00000553595.5:774706|4587
LFIWSAVLV
>FUSION-ENST00000422851.1:117256-ENST00000484072.5:357|12
TGKAQRSSNK
>FUSION-ENST00000488290.5:25330-ENST00000465712.1:45673|200
RVWKNEPFITVV
>FUSION-ENST00000554879.5:71244-ENST00000553595.5:774706|1206
ILSFKLK
>FUSION-ENST00000554879.5:71244-ENST00000553595.5:774706|4164
VLYTAFYTTWDRKIAVALK
>FUSION-ENST00000554879.5:71244-ENST00000553595.5:774706|5170
MQSVERQHFALSPKLN
>ENST00000283296.12|SNV-76725-G-T|1
QEVKINIPGTPETDIDSSCSRYTLK
>FUSION-ENST00000554879.5:71244-ENST00000553595.5:774706|1799
MAGIDSTMYKGLGLGK
>ENST00000559024.5|SNV-5647-G-A|6
MTVSCPRQRYPANCTVQDHVHCLGR
>FUSION-ENST00000488290.5:25330-ENST00000465712.1:45673|895
ACSGRCVQDR
>FUSION-ENST00000554879.5:71244-ENST00000553595.5:774706|2149
AGWPITL
>FUSION-ENST00000554879.5:71244-ENST00000553595.5:774706|5146
DQGRGNRR
>FUSION-ENST00000554879.5:71244-ENST00000553595.5:774706|3129
VDQRVFRTVLGYGR
>FUSION-ENST00000554879.5:71244-ENST00000553595.5:774706|3942
SIEFLSSRQLLMDKIIPLEACF
>FUSION-ENST00000554879.5:71244-ENST00000553595.5:774706|2856
HPLIPENRR
>FUSION-ENST00000554879.5:71244-ENST00000553595.5:774706|2131
KCLHVMFILFYFEIR
>FUSION-ENST00000554879.5:71244-ENST00000553595.5:774706|1938
FGHYWVNSTVTEVSKYDPK
>FUSION-ENST00000554879.5:71244-ENST00000553595.5:774706|2268
MSYCIGKNFKIIVTS
>FUSION-ENST00000554879.5:71244-ENST00000553595.5:774706|2475
KLPLWPQGSR
>FUSION-ENST00000554879.5:71244-ENST00000553595.5:774706|4824
ETSNTRVYSWVEGEEEGEEQKR
>FUSION-ENST00000488290.5:25330-ENST00000465712.1:45673|127
QASELEVIPYDRIVL
>FUSION-ENST00000554879.5:71244-ENST00000553595.5:774706|2418
SFARLYPLR
>FUSION-ENST00000554879.5:71244-ENST00000553595.5:774706|4737
LMTEFHSSFRSAQGSHHSALPPFM
>FUSION-ENST00000554879.5:71244-ENST00000553595.5:774706|4350
NRAGPLCLWEPPGFPTGAIAE
>FUSION-ENST00000554879.5:71244-ENST00000553595.5:774706|1990
MSPAIAKCLLEPK
>FUSION-ENST00000554879.5:71244-ENST00000553595.5:774706|4850
RNHSITIVKSFLIK
>FUSION-ENST00000554879.5:71244-ENST00000553595.5:774706|4793
LFGMFLPLAGLRGLGPSCNHWRFR
>FUSION-ENST00000554879.5:71244-ENST00000553595.5:774706|3434
MSCSWNG
>FUSION-ENST00000488290.5:25330-ENST00000465712.1:45673|570
EHCLNQGGEAK
>FUSION-ENST00000554879.5:71244-ENST00000553595.5:774706|2988
MIPLWMH
>FUSION-ENST00000554879.5:71244-ENST00000553595.5:774706|1728
NGGWPQCLK
>FUSION-ENST00000554879.5:71244-ENST00000553595.5:774706|385
STPAQALLEEAGVASPLLR
>FUSION-ENST00000554879.5:71244-ENST00000553595.5:774706|2692
MWLGDLNSPSQRRK
>FUSION-ENST00000554879.5:71244-ENST00000553595.5:774706|834
TLLRALAHK
>ENST00000479768.6|SNV-9805-C-A|1
ILGLVVTLSPALDSQFQEASRK
>FUSION-ENST00000554879.5:71244-ENST00000553595.5:774706|2370
FHVCLRRMCILLLPAGSVHF
>FUSION-ENST00000488290.5:25330-ENST00000465712.1:45673|518
TVCMGLSRFYPRSPLDCR
>FUSION-ENST00000554879.5:71244-ENST00000553595.5:774706|5114
MFDHMVLVKLTSIR
>ENST00000293756.5|SNV-23810-A-G|7
LSVEGFRQALYR
>FUSION-ENST00000554879.5:71244-ENST00000553595.5:774706|641
ILGRDKGLSAVR
>FUSION-ENST00000488290.5:25330-ENST00000465712.1:45673|49
MTQALRR
>FUSION-ENST00000554879.5:71244-ENST00000553595.5:774706|1665
TQEVINLSKATQLPGVR
>FUSION-ENST00000554879.5:71244-ENST00000553595.5:774706|4590
KSPSFWKGSYTNC
>FUSION-ENST00000554879.5:71244-ENST00000553595.5:774706|4617
MPYIYKGLCPENSKCSK
>FUSION-ENST00000554879.5:71244-ENST00000553595.5:774706|1303
SELTALKSGPAEGR
>FUSION-ENST00000488290.5:25330-ENST00000465712.1:45673|111
MAQPTFFLR
>FUSION-ENST00000554879.5:71244-ENST00000553595.5:774706|2510
NSNWTSCEFCQIASFK
>FUSION-ENST00000554879.5:71244-ENST00000553595.5:774706|1586
DSASGFSLPSAPHPTR
>ENST00000490210.6|SNV-260791-G-A|7
MSPIMQYNDWLEEECGNMAREGLR
>FUSION-ENST00000554879.5:71244-ENST00000553595.5:774706|2663
MLKNYNR
>FUSION-ENST00000554879.5:71244-ENST00000553595.5:774706|1866
ESKKVCK
>FUSION-ENST00000554879.5:71244-ENST00000553595.5:774706|1445
ELNILMDSENQRTWSCP
>FUSION-ENST00000554879.5:71244-ENST00000553595.5:774706|623
SNCKQTELYIGNM
>FUSION-ENST00000554879.5:71244-ENST00000553595.5:774706|4333
FPAPQIPTFLPAYSAGR
>FUSION-ENST00000488290.5:25330-ENST00000465712.1:45673|790
MCAPWGGDF
>FUSION-ENST00000554879.5:71244-ENST00000553595.5:774706|2717
SWLCTLCSPLASPSR
>FUSION-ENST00000554879.5:71244-ENST00000553595.5:774706|4125
ICYPSSCYPSR
>FUSION-ENST00000488290.5:25330-ENST00000465712.1:45673|40
ENALTFQLR
>FUSION-ENST00000554879.5:71244-ENST00000553595.5:774706|1676
QEKVVSP
>FUSION-ENST00000554879.5:71244-ENST00000553595.5:774706|3509
PEHEVGSR
>FUSION-ENST00000554879.5:71244-ENST00000553595.5:774706|5067
FPKSGEKYIK
>FUSION-ENST00000554879.5:71244-ENST00000553595.5:774706|5072
MATGDVCRATRMR
>FUSION-ENST00000554879.5:71244-ENST00000553595.5:774706|373
QRAQCVLQASIHELSS
>FUSION-ENST00000488290.5:25330-ENST00000465712.1:45673|408
CMKLSEAFSSALLAWR
>FUSION-ENST00000554879.5:71244-ENST00000553595.5:774706|2587
NEKGGSR
>FUSION-ENST00000554879.5:71244-ENST00000553595.5:774706|4562
PPGFLLK
>FUSION-ENST00000554879.5:71244-ENST00000553595.5:774706|150
CSSSTSTFTGIITR
>FUSION-ENST00000554879.5:71244-ENST00000553595.5:774706|4883
SLPIVRK
>FUSION-ENST00000554879.5:71244-ENST00000553595.5:774706|3381
AVTPSQK
>ENST00000642324.1|INDEL-1036-G-GC|3
GQPRNGPVTPAGQSHAAAVLPEDR
>FUSION-ENST00000554879.5:71244-ENST00000553595.5:774706|1042
QFEMTFCPWQPKSR
>FUSION-ENST00000554879.5:71244-ENST00000553595.5:774706|3392
FDGCRTKGCGPLCR
>FUSION-ENST00000488290.5:25330-ENST00000465712.1:45673|868
MSQYTKGHWLAFFLK
>FUSION-ENST00000554879.5:71244-ENST00000553595.5:774706|4652
PINRMMIPATNFSLK
>FUSION-ENST00000488290.5:25330-ENST00000465712.1:45673|855
YLVKIIRNPFK
>FUSION-ENST00000554879.5:71244-ENST00000553595.5:774706|592
YIEVFLDIFNEYIF
>FUSION-ENST00000554879.5:71244-ENST00000553595.5:774706|1237
HCCCCYFIS
>FUSION-ENST00000554879.5:71244-ENST00000553595.5:774706|3040
MNSALVPGGS
>FUSION-ENST00000554879.5:71244-ENST00000553595.5:774706|5043
FLCCYNK
>FUSION-ENST00000554879.5:71244-ENST00000553595.5:774706|1278
DYELKCQWGLAVTHR
>FUSION-ENST00000488290.5:25330-ENST00000465712.1:45673|858
GHWLAFFLKYLVKIIR
>FUSION-ENST00000554879.5:71244-ENST00000553595.5:774706|1960
SPEIATGMNK
>FUSION-ENST00000554879.5:71244-ENST00000553595.5:774706|4960
EKSQYNHCK
>ENST00000321685.7|SNV-2304-C-T|2
SGSPPKSPRTIVHDK
>FUSION-ENST00000488290.5:25330-ENST00000465712.1:45673|633
MPRPPKVLGSQA
>FUSION-ENST00000554879.5:71244-ENST00000553595.5:774706|1524
LRLWSHRDLGSNPDAAAET
>FUSION-ENST00000554879.5:71244-ENST00000553595.5:774706|3181
GNHTILGFVPPS
>FUSION-ENST00000554879.5:71244-ENST00000553595.5:774706|3390
TKGCGPLCRSLYIVGIFGK
>FUSION-ENST00000554879.5:71244-ENST00000553595.5:774706|1593
GKHGGSVTYR
>FUSION-ENST00000554879.5:71244-ENST00000553595.5:774706|621
MYTHIYTCTHIHTLYAHIYINTHT
>FUSION-ENST00000554879.5:71244-ENST00000553595.5:774706|4214
QLQTEAHQGEKENQTELNKLR
>FUSION-ENST00000554879.5:71244-ENST00000553595.5:774706|740
MFLFGKYCTGTYSEK
>FUSION-ENST00000554879.5:71244-ENST00000553595.5:774706|3782
ETKGMVEGIHEQEESKSW
>FUSION-ENST00000554879.5:71244-ENST00000553595.5:774706|2210
NKISSFTMTCDDTLALYIKK
>FUSION-ENST00000488290.5:25330-ENST00000465712.1:45673|344
VAGACNR
>FUSION-ENST00000554879.5:71244-ENST00000553595.5:774706|2101
MLFGRSK
>FUSION-ENST00000554879.5:71244-ENST00000553595.5:774706|2012
LVHSLLVNFLKF
>FUSION-ENST00000554879.5:71244-ENST00000553595.5:774706|5179
EYIFSLACC
>FUSION-ENST00000554879.5:71244-ENST00000553595.5:774706|318
MLYLVNLHYNFKR
>FUSION-ENST00000554879.5:71244-ENST00000553595.5:774706|3655
MGAEIQPALILPSCALAWLYPQR
>FUSION-ENST00000488290.5:25330-ENST00000465712.1:45673|695
SCGKKIVEK
>FUSION-ENST00000554879.5:71244-ENST00000553595.5:774706|1484
SATFLKGKR
>FUSION-ENST00000554879.5:71244-ENST00000553595.5:774706|4376
MCKLWSVICK
>FUSION-ENST00000554879.5:71244-ENST00000553595.5:774706|5064
MRKGAME
>FUSION-ENST00000554879.5:71244-ENST00000553595.5:774706|2198
MDIMAPLHTLHDFSA
>FUSION-ENST00000554879.5:71244-ENST00000553595.5:774706|25
TNEQDVRER
>ENST00000476376.5|SNV-175048-G-A|4
NKKPSNYAKK
>FUSION-ENST00000554879.5:71244-ENST00000553595.5:774706|3027
KLSGAVPR
>FUSION-ENST00000554879.5:71244-ENST00000553595.5:774706|1150
SIAFCFSFKSSAVAFQVGQTSK
>FUSION-ENST00000554879.5:71244-ENST00000553595.5:774706|240
QASAHHRPVPLPVSPDGSHAI
>FUSION-ENST00000488290.5:25330-ENST00000465712.1:45673|141
ALASASEEASGSLQSWQKAK
>FUSION-ENST00000554879.5:71244-ENST00000553595.5:774706|3166
MGCNHCPYK
>FUSION-ENST00000554879.5:71244-ENST00000553595.5:774706|3653
MGAEIQPALILPSCALAWLYPQRGR
>FUSION-ENST00000554879.5:71244-ENST00000553595.5:774706|562
HTHTHTVHTYIYIHTR
>FUSION-ENST00000488290.5:25330-ENST00000465712.1:45673|123
VKTCLYK
>FUSION-ENST00000554879.5:71244-ENST00000553595.5:774706|1995
MTGNSAL
>FUSION-ENST00000554879.5:71244-ENST00000553595.5:774706|3481
HLLSLPSPTRTFPR
>FUSION-ENST00000554879.5:71244-ENST00000553595.5:774706|648
MTFAITPKLPSENFK
>FUSION-ENST00000554879.5:71244-ENST00000553595.5:774706|3583
MPSLKGAMVLGK
>FUSION-ENST00000488290.5:25330-ENST00000465712.1:45673|229
LASAQLLGRPQETYSHGGR
>FUSION-ENST00000554879.5:71244-ENST00000553595.5:774706|3099
MPLLPLAVTMGSNCPK
>FUSION-ENST00000554879.5:71244-ENST00000553595.5:774706|1783
MVSVCVCVCVCVCAS
>FUSION-ENST00000554879.5:71244-ENST00000553595.5:774706|1686
HCYIISSSLQLCEAGIFIPSLQREK
>FUSION-ENST00000554879.5:71244-ENST00000553595.5:774706|1432
MSGCTPSWVGMPK
>FUSION-ENST00000554879.5:71244-ENST00000553595.5:774706|1305
RSELTALKSGPAEGR
>FUSION-ENST00000554879.5:71244-ENST00000553595.5:774706|1387
ESCLLRK
>FUSION-ENST00000554879.5:71244-ENST00000553595.5:774706|3107
AGLTELI
>FUSION-ENST00000554879.5:71244-ENST00000553595.5:774706|759
ETKIDQEPSAQNGSQRR
>FUSION-ENST00000488290.5:25330-ENST00000465712.1:45673|945
WGGQAGAGEAR
>FUSION-ENST00000554879.5:71244-ENST00000553595.5:774706|5073
ATGDVCRATR
>ENST00000368806.2|SNV-1891-G-A|1
EASEHNDPKNK
>FUSION-ENST00000554879.5:71244-ENST00000553595.5:774706|3828
GHPLWLQIPRDTGGG
>FUSION-ENST00000488290.5:25330-ENST00000465712.1:45673|481
VQVVQQLQEDELLGLRVGK
>FUSION-ENST00000554879.5:71244-ENST00000553595.5:774706|2511
MNSNWTSCEFCQIASFK
>FUSION-ENST00000554879.5:71244-ENST00000553595.5:774706|560
WRAALAGPSTLIFHWSASGNNGK
>ENST00000469392.1|SNV-14631-G-A|2
MQIVGEIQHGFPTPVSPVVSQWK
>FUSION-ENST00000554879.5:71244-ENST00000553595.5:774706|172
MIVNCSLKKLGSDLLLVFITFLK
>ENST00000517536.5|SNV-50698-C-T|5
SGFRGLLNWYR
>FUSION-ENST00000554879.5:71244-ENST00000553595.5:774706|5052
MIHPGIHASSCFYRFTLLK
>FUSION-ENST00000554879.5:71244-ENST00000553595.5:774706|3525
MFIGRMK
>FUSION-ENST00000554879.5:71244-ENST00000553595.5:774706|4084
MVLQCLQ
>FUSION-ENST00000554879.5:71244-ENST00000553595.5:774706|3427
LNIHVPR
>FUSION-ENST00000554879.5:71244-ENST00000553595.5:774706|1287
TLSLLPMEASVGLTRDADTCNGH
>FUSION-ENST00000554879.5:71244-ENST00000553595.5:774706|2853
RHNSAFDRTFR
>FUSION-ENST00000554879.5:71244-ENST00000553595.5:774706|1911
IITAQRSPTMETR
>FUSION-ENST00000554879.5:71244-ENST00000553595.5:774706|1136
MTPIFLVTVQVDSRR
>ENST00000614314.4|SNV-1116-G-A|3
MTDGILGKAATMEIPIHGNSEAR
>FUSION-ENST00000554879.5:71244-ENST00000553595.5:774706|4143
LSLAWEVQLSQWGPGDR
>FUSION-ENST00000554879.5:71244-ENST00000553595.5:774706|1815
TRPASKLACK
>FUSION-ENST00000554879.5:71244-ENST00000553595.5:774706|1439
GECWMLQSLKTMSGCTPSWVGMPK
>FUSION-ENST00000554879.5:71244-ENST00000553595.5:774706|2091
AEEGLTVFGCR
>ENST00000469535.5|SNV-15756-C-T|1
SPVSSASGLVISCL
>FUSION-ENST00000488290.5:25330-ENST00000465712.1:45673|400
LSEAFSSALLAWRGEHK
>ENST00000576924.5|SNV-4954-C-T|2
EETPGQRPVVTETHQLAELNEK
>FUSION-ENST00000554879.5:71244-ENST00000553595.5:774706|3615
MMAAPSQWKAKAPCQR
>ENST00000477653.2|INDEL-47465-G-GCC|6
MSSSSMRPRSSATLNTTAGHSGQ
>FUSION-ENST00000488290.5:25330-ENST00000465712.1:45673|130
MQASELEVIPYDR
>FUSION-ENST00000554879.5:71244-ENST00000553595.5:774706|942
PEKHLHPAPWIPKN
>FUSION-ENST00000554879.5:71244-ENST00000553595.5:774706|4519
MEMLMSSKEYLHSNT
>FUSION-ENST00000554879.5:71244-ENST00000553595.5:774706|3065
MLRSQEDLFSK
>FUSION-ENST00000488290.5:25330-ENST00000465712.1:45673|429
MMVSGRRPTTR
>FUSION-ENST00000554879.5:71244-ENST00000553595.5:774706|4314
MSCVNYGVSYVNYKVSHVK
>FUSION-ENST00000554879.5:71244-ENST00000553595.5:774706|3287
AQLVSSARFVWCSVPGTAQK
>ENST00000481626.5|SNV-28003-T-C|6
HSSSLSMKALWTTRR
>FUSION-ENST00000554879.5:71244-ENST00000553595.5:774706|4949
IAECLILLFHIHKKK
>FUSION-ENST00000488290.5:25330-ENST00000465712.1:45673|411
KCMKLSEAFSSALLAWR
>FUSION-ENST00000554879.5:71244-ENST00000553595.5:774706|2304
MKLTFHSK
>FUSION-ENST00000554879.5:71244-ENST00000553595.5:774706|4065
GFHRVSQDGLDLLTL
>FUSION-ENST00000554879.5:71244-ENST00000553595.5:774706|4353
MPSPHHHSSRA
>FUSION-ENST00000554879.5:71244-ENST00000553595.5:774706|1552
DQELPPSL
>ENST00000285873.8|SNV-46808-C-T|2
HASFQNSQR
>FUSION-ENST00000554879.5:71244-ENST00000553595.5:774706|4676
SWNVPLQGYERRMETR
>FUSION-ENST00000554879.5:71244-ENST00000553595.5:774706|2457
FPCISSLLR
>FUSION-ENST00000488290.5:25330-ENST00000465712.1:45673|340
LGSIRGQPCFSFM
>FUSION-ENST00000554879.5:71244-ENST00000553595.5:774706|3446
MLKVQRV
>FUSION-ENST00000554879.5:71244-ENST00000553595.5:774706|70
GHNPNFNTK
>FUSION-ENST00000554879.5:71244-ENST00000553595.5:774706|2256
NIFKILDASGQR
>FUSION-ENST00000554879.5:71244-ENST00000553595.5:774706|2938
GIVELAAR
>FUSION-ENST00000554879.5:71244-ENST00000553595.5:774706|2411
MLLSFLNLCLKIRNM
>FUSION-ENST00000554879.5:71244-ENST00000553595.5:774706|4148
GKLEQADPGK
>FUSION-ENST00000554879.5:71244-ENST00000553595.5:774706|2100
MLFGRSKR
>FUSION-ENST00000554879.5:71244-ENST00000553595.5:774706|2150
QLVSQRAGWPITL
>FUSION-ENST00000649858.1:38147-ENST00000617781.1:19522|2
RDVEEILVLSP
>ENST00000567194.5|SNV-146-G-A|2
LLQQILSLK
>ENST00000225737.11|SNV-20320-A-T|1
ELSGNLMKSIEQDAVNTFTK
>ENST00000559024.5|SNV-5647-G-A|5
TVSCPRQRYPANCTVQDHVHCLGR
>FUSION-ENST00000554879.5:71244-ENST00000553595.5:774706|2163
MYLSYLTLAFCAKPHQ
>FUSION-ENST00000554879.5:71244-ENST00000553595.5:774706|4259
MGHQERTGSTQPR
>FUSION-ENST00000554879.5:71244-ENST00000553595.5:774706|4071
ESHSVTQAGVQWHDLSSLQVLPPR
>ENST00000264689.11|INDEL-10764-A-AA|6
KSCNNFISFR
>FUSION-ENST00000554879.5:71244-ENST00000553595.5:774706|1429
SGCTPSWVGMPKEVLA
>FUSION-ENST00000554879.5:71244-ENST00000553595.5:774706|3511
QGLTLLPRL
>FUSION-ENST00000554879.5:71244-ENST00000553595.5:774706|2112
AMTLWGVSGYGR
>FUSION-ENST00000554879.5:71244-ENST00000553595.5:774706|534
MLPILFFYFYPKVTYWL
>FUSION-ENST00000554879.5:71244-ENST00000553595.5:774706|1295
AWATSGHCTGASQGSLPR
>FUSION-ENST00000554879.5:71244-ENST00000553595.5:774706|2623
VARILNFETLSIVLMVFTLWATR
>FUSION-ENST00000554879.5:71244-ENST00000553595.5:774706|4816
EYYYYLFVFTVTQSVVTGLKSALR
>FUSION-ENST00000554879.5:71244-ENST00000553595.5:774706|1834
NCKPAQVGGEGRR
>FUSION-ENST00000554879.5:71244-ENST00000553595.5:774706|59
MAFFFFFFCIGQ
>FUSION-ENST00000488290.5:25330-ENST00000465712.1:45673|946
ALRWGGQAGAGEARTVLR
>FUSION-ENST00000554879.5:71244-ENST00000553595.5:774706|520
YTPLSIKWEVPLHRGMCVMGHMFHK
>FUSION-ENST00000554879.5:71244-ENST00000553595.5:774706|3249
WALAALKSVCLVLTFILKK
>FUSION-ENST00000554879.5:71244-ENST00000553595.5:774706|2469
MFRTYNSLK
>FUSION-ENST00000488290.5:25330-ENST00000465712.1:45673|367
MQFSLPEAFLLDSER
>ENST00000268489.10|INDEL-1103184-C-CAG|4
QQPSRHPHHSSHCNSSSNARTK
>FUSION-ENST00000554879.5:71244-ENST00000553595.5:774706|1655
LYSPGCHSLHSTTTQERGAGGR
>ENST00000575701.4|SNV-4954-C-T|2
DVNPGGKEETPGQRPV
>FUSION-ENST00000554879.5:71244-ENST00000553595.5:774706|416
KPRHREVK
>ENST00000642324.1|INDEL-1036-G-GC|4
HPLYLTGFFGGYILRGQPR
>FUSION-ENST00000554879.5:71244-ENST00000553595.5:774706|3823
IAGRPRN
>FUSION-ENST00000354956.9:107744-ENST00000432981.2:836|2
VFDAFCKLTRGLIMQ
>FUSION-ENST00000488290.5:25330-ENST00000465712.1:45673|825
YYQEKRLYNHR
>FUSION-ENST00000554879.5:71244-ENST00000553595.5:774706|3074
PQGFESPMCPAYRKFR
>FUSION-ENST00000488290.5:25330-ENST00000465712.1:45673|390
ISAPPTVPGTLRHREK
>FUSION-ENST00000554879.5:71244-ENST00000553595.5:774706|1531
MWLVISILDIVGLAVGGMLR
>FUSION-ENST00000554879.5:71244-ENST00000553595.5:774706|2537
DSLWCSNVNMGFRVR
>FUSION-ENST00000554879.5:71244-ENST00000553595.5:774706|2239
MGETDLHVSQQGNSVIR
>FUSION-ENST00000554879.5:71244-ENST00000553595.5:774706|202
MAFFRPILGVWGVFLR
>FUSION-ENST00000554879.5:71244-ENST00000553595.5:774706|3345
LLAYKSR
>FUSION-ENST00000554879.5:71244-ENST00000553595.5:774706|2958
NVMQATNASYTCHFKFSDSHTSVK
>FUSION-ENST00000554879.5:71244-ENST00000553595.5:774706|4903
TQTFFFLISNEHLQGGPRR
>FUSION-ENST00000554879.5:71244-ENST00000553595.5:774706|1560
LICTPPLHPRSLFLQASLFHRK
>FUSION-ENST00000488290.5:25330-ENST00000465712.1:45673|727
YNGNTERRLP
>FUSION-ENST00000554879.5:71244-ENST00000553595.5:774706|472
RPSYSHSLLR
>FUSION-ENST00000488290.5:25330-ENST00000465712.1:45673|454
MPPGHLFTQFFLNCFWR
>FUSION-ENST00000554879.5:71244-ENST00000553595.5:774706|4836
EGWRQEGKDR
>FUSION-ENST00000554879.5:71244-ENST00000553595.5:774706|3387
GCGPLCRSLYIVGIFGKGNSYLGAR
>FUSION-ENST00000554879.5:71244-ENST00000553595.5:774706|2693
WLGDLNSPSQRR
>FUSION-ENST00000554879.5:71244-ENST00000553595.5:774706|2343
MLAWFFKFTLYCK
>FUSION-ENST00000488290.5:25330-ENST00000465712.1:45673|572
SWGLWWPSTPYTHWPLPR
>FUSION-ENST00000554879.5:71244-ENST00000553595.5:774706|2260
FRIFFFQYFCYHK
>FUSION-ENST00000488290.5:25330-ENST00000465712.1:45673|598
MGWIFLTRSIGWQLER
>FUSION-ENST00000554879.5:71244-ENST00000553595.5:774706|1213
VSIFLPRYICPFTYSHVTL
>FUSION-ENST00000488290.5:25330-ENST00000465712.1:45673|540
LAAMMVPGREGRGLCVPPWPVR
>ENST00000244728.10|SNV-214394-G-A|5
DSKITLFAIGVGSK
>FUSION-ENST00000554879.5:71244-ENST00000553595.5:774706|3909
LHQWGTIDL
>FUSION-ENST00000554879.5:71244-ENST00000553595.5:774706|2161
MSQEMSK
>ENST00000360835.9|SNV-122149-C-T|3
CHLWPHSQAR
>FUSION-ENST00000554879.5:71244-ENST00000553595.5:774706|2943
SPSPLPPTPLSPR
>FUSION-ENST00000554879.5:71244-ENST00000553595.5:774706|4414
SQARLLR
>ENST00000643665.1|SNV-452686-C-A|2
TKPEKSLLSLQHPPSTAPPVPLLR
>FUSION-ENST00000554879.5:71244-ENST00000553595.5:774706|1178
MHSIMGWYAQGSVSMK
>FUSION-ENST00000554879.5:71244-ENST00000553595.5:774706|4890
ERTLLYPCQVTR
>FUSION-ENST00000488290.5:25330-ENST00000465712.1:45673|82
MMMPCLLLVPLSERLKAFPLF
>FUSION-ENST00000554879.5:71244-ENST00000553595.5:774706|2825
MAIHVLDQALEKNR
>FUSION-ENST00000554879.5:71244-ENST00000553595.5:774706|856
KTFAHSLNHGFGK
>FUSION-ENST00000554879.5:71244-ENST00000553595.5:774706|3841
RLVLRSR
>ENST00000290607.12|SNV-119656-C-T|3
ARDQLWERTEQEK
>FUSION-ENST00000554879.5:71244-ENST00000553595.5:774706|2889
MREGGEVDSRPLGRALR
>FUSION-ENST00000488290.5:25330-ENST00000465712.1:45673|860
GHWLAFFLK
>FUSION-ENST00000488290.5:25330-ENST00000465712.1:45673|260
DFLSVMLSTVQK
>FUSION-ENST00000345136.7:49951-ENST00000409379.8:13903|2
RMEEEEMSLSVPLTHLTGSVCQP
>FUSION-ENST00000554879.5:71244-ENST00000553595.5:774706|3510
MPEHEVGSR
>FUSION-ENST00000554879.5:71244-ENST00000553595.5:774706|527
HILSIQKRVLSFVVCPPHLFK
>FUSION-ENST00000554879.5:71244-ENST00000553595.5:774706|991
GIDVCDGGGGR
>FUSION-ENST00000554879.5:71244-ENST00000553595.5:774706|502
MFTLQLQVMIMVFIDSVTCLKL
>FUSION-ENST00000650658.1:84614-ENST00000481086.1:42492|19
MSGPGPEAVPVGPRGGQERCR
>FUSION-ENST00000554879.5:71244-ENST00000553595.5:774706|1521
MARACCLTS
>FUSION-ENST00000554879.5:71244-ENST00000553595.5:774706|974
IPLHFPASPAVRWRPYD
>FUSION-ENST00000554879.5:71244-ENST00000553595.5:774706|430
HKAWSSHSQRPQRFIMR
>FUSION-ENST00000488290.5:25330-ENST00000465712.1:45673|453
PPGHLFTQFFLNCFWR
>FUSION-ENST00000488290.5:25330-ENST00000465712.1:45673|785
FLVTRPSPFLAFGILMILL
>FUSION-ENST00000554879.5:71244-ENST00000553595.5:774706|5103
WNTRWSLKLCVR
>FUSION-ENST00000554879.5:71244-ENST00000553595.5:774706|778
ARKSQNESK
>ENST00000343629.11|SNV-58178-C-G|1
LYDGMGRVDLTGKAK
>FUSION-ENST00000554879.5:71244-ENST00000553595.5:774706|741
VRSQGRVASAPRPTPLQFSWWD
>FUSION-ENST00000554879.5:71244-ENST00000553595.5:774706|1420
QTYSCGQALEFNRDPLR
>FUSION-ENST00000488290.5:25330-ENST00000465712.1:45673|413
VLLTMAM
>FUSION-ENST00000554879.5:71244-ENST00000553595.5:774706|3502
MGSQLLLVSL
>FUSION-ENST00000554879.5:71244-ENST00000553595.5:774706|2291
IKITYNISTQEEPLLAFCK
>FUSION-ENST00000554879.5:71244-ENST00000553595.5:774706|1813
TRPASKLACKLFFSGCLVPVNR
>FUSION-ENST00000488290.5:25330-ENST00000465712.1:45673|476
PALPTPPSACSGPHASTGCPAAPRR
>FUSION-ENST00000488290.5:25330-ENST00000465712.1:45673|196
HQAPFPL
>FUSION-ENST00000554879.5:71244-ENST00000553595.5:774706|271
MSSYTCVNSYN
>FUSION-ENST00000554879.5:71244-ENST00000553595.5:774706|2023
MNTFRKETNCLLT
>ENST00000398896.5|SNV-2972-A-T|2
STPLEEQTK
>FUSION-ENST00000554879.5:71244-ENST00000553595.5:774706|4380
LGSVTCKLWHVMCKLWSVICK
>FUSION-ENST00000554879.5:71244-ENST00000553595.5:774706|3068
TPLRLLPPQAPVSVCALR
>FUSION-ENST00000554879.5:71244-ENST00000553595.5:774706|4339
MAFSQHTISALVPR
>FUSION-ENST00000554879.5:71244-ENST00000553595.5:774706|2356
TVFIIYLKFK
>FUSION-ENST00000554879.5:71244-ENST00000553595.5:774706|1147
SSAVAFQVGQTSK
>FUSION-ENST00000554879.5:71244-ENST00000553595.5:774706|3087
QVYCLPLAWWTRGFSGQY
>ENST00000533515.5|SNV-24437-T-A|3
RWQRQLGSTPPTSGPCSCCAFSPAP
>FUSION-ENST00000554879.5:71244-ENST00000553595.5:774706|3420
ERTKGCHLGDCLLQLPLYK
>ENST00000589410.2|SNV-2524-C-T|2
SQEMWKTFK
>FUSION-ENST00000554879.5:71244-ENST00000553595.5:774706|998
MLYYFCCG
>FUSION-ENST00000554879.5:71244-ENST00000553595.5:774706|1424
RQQTLLLPSGSYCSDLSPVL
>FUSION-ENST00000554879.5:71244-ENST00000553595.5:774706|194
VKPRQKNNPCNTSLHSWSAQER
>FUSION-ENST00000259253.11:51968-ENST00000428314.5:76448|3
YPDLAARTRGPR
>FUSION-ENST00000488290.5:25330-ENST00000465712.1:45673|151
MAEGKGGAGTSHGVSGSKIEGR
>FUSION-ENST00000554879.5:71244-ENST00000553595.5:774706|5108
MVLVKLTSIRWNTR
>FUSION-ENST00000554879.5:71244-ENST00000553595.5:774706|3754
MGQHRPTEGSSSCLYFSPK
>FUSION-ENST00000554879.5:71244-ENST00000553595.5:774706|576
MVSQPQTHFSLWKGTPPGR
>FUSION-ENST00000554879.5:71244-ENST00000553595.5:774706|1987
SPQFENHWSDEIDR
>FUSION-ENST00000488290.5:25330-ENST00000465712.1:45673|475
MPVPLWPPR
>ENST00000476376.5|SNV-175048-G-A|12
TCFPRKFCIMNK
>FUSION-ENST00000488290.5:25330-ENST00000465712.1:45673|846
VIQALVK
>FUSION-ENST00000554879.5:71244-ENST00000553595.5:774706|659
MGKSVFSFKAI
>ENST00000652660.1|SNV-6217-C-A|2
MPLKRCLV
>FUSION-ENST00000554879.5:71244-ENST00000553595.5:774706|4262
QSQMGIWKKLSFFT
>ENST00000512840.5|INDEL-60784-G-GA|4
KAQGSWEKK
>FUSION-ENST00000554879.5:71244-ENST00000553595.5:774706|557
AALAGPSTLIFHWSASGNNGK
>FUSION-ENST00000554879.5:71244-ENST00000553595.5:774706|1660
RGVGEASYFFLSSR
>FUSION-ENST00000554879.5:71244-ENST00000553595.5:774706|482
QMGMRRPSYSHSLLR
>FUSION-ENST00000554879.5:71244-ENST00000553595.5:774706|2557
SPFHLGYQNLWT
>FUSION-ENST00000554879.5:71244-ENST00000553595.5:774706|4213
ENQTELNK
>FUSION-ENST00000554879.5:71244-ENST00000553595.5:774706|1189
MLDAPKFENYER
>FUSION-ENST00000554879.5:71244-ENST00000553595.5:774706|564
YVHTYVR
>FUSION-ENST00000554879.5:71244-ENST00000553595.5:774706|543
IISGTRVSVTNTGSWGGV
>FUSION-ENST00000554879.5:71244-ENST00000553595.5:774706|4817
MEYYYYLFVFTVTQSVVTGLKSALR
>FUSION-ENST00000554879.5:71244-ENST00000553595.5:774706|3309
ESHKFLRCVSTVGAGWATADS
>FUSION-ENST00000554879.5:71244-ENST00000553595.5:774706|3297
FISYQMSKIR
>FUSION-ENST00000554879.5:71244-ENST00000553595.5:774706|820
VVEGQNLSI
>FUSION-ENST00000422851.1:117256-ENST00000484072.5:357|15
TLFAGDSRSLR
>FUSION-ENST00000554879.5:71244-ENST00000553595.5:774706|3868
LDLITWLGVPR
>ENST00000324698.11|SNV-77671-C-T|2
DEAAAYLKLTSIEEGYER
>FUSION-ENST00000625598.1:688-ENST00000296674.13:55|37
SGMINSIR
>FUSION-ENST00000488290.5:25330-ENST00000465712.1:45673|53
MSFSQAPEQGPLVMTQALRR
>FUSION-ENST00000488290.5:25330-ENST00000465712.1:45673|395
GIRVARPCSQAPGIPR
>FUSION-ENST00000488290.5:25330-ENST00000465712.1:45673|375
ESWATMSPFCPTSVSRPCSISLVL
>FUSION-ENST00000554879.5:71244-ENST00000553595.5:774706|3054
MTWQSYNAKAR
>FUSION-ENST00000554879.5:71244-ENST00000553595.5:774706|2264
NFKIIVTS
>FUSION-ENST00000554879.5:71244-ENST00000553595.5:774706|3697
MCCSFNFRGVYAGSQLGK
>FUSION-ENST00000554879.5:71244-ENST00000553595.5:774706|4440
WNNGESTLEQR
>FUSION-ENST00000554879.5:71244-ENST00000553595.5:774706|2431
MATGSTSFCHSSDPLR
>FUSION-ENST00000554879.5:71244-ENST00000553595.5:774706|1681
EKLRTQEVINLSK
>FUSION-ENST00000551150.5:1830-ENST00000361390.2:652|4
HYYNKHPHHYNLPR
>FUSION-ENST00000554879.5:71244-ENST00000553595.5:774706|3175
AVPTPPPMHLRTWRHWK
>FUSION-ENST00000554879.5:71244-ENST00000553595.5:774706|2353
MYPEVELLDSNTVILFLVFWK
>FUSION-ENST00000554879.5:71244-ENST00000553595.5:774706|409
TPPQQAGCRPS
>FUSION-ENST00000488290.5:25330-ENST00000465712.1:45673|775
ELQICLHSLK
>ENST00000640769.2|SNV-175660-A-T|3
HIIAQLNLDSLRPGK
>ENST00000536736.5|SNV-99813-G-C|3
IRIRHDNTGNRPGWFLDR
>FUSION-ENST00000554879.5:71244-ENST00000553595.5:774706|3
SQKSPLK
>FUSION-ENST00000554879.5:71244-ENST00000553595.5:774706|3477
MVWLAPGWAQIACSSVIKCQR
>FUSION-ENST00000488290.5:25330-ENST00000465712.1:45673|213
TRSHENSLTIVWTVPR
>FUSION-ENST00000554879.5:71244-ENST00000553595.5:774706|3265
KEPFTQHK
>FUSION-ENST00000488290.5:25330-ENST00000465712.1:45673|272
MNIYLILR
>FUSION-ENST00000554879.5:71244-ENST00000553595.5:774706|4332
LCLDTLQNFSR
>FUSION-ENST00000554879.5:71244-ENST00000553595.5:774706|774
LLLAPPR
>FUSION-ENST00000554879.5:71244-ENST00000553595.5:774706|555
MHTFTYILTYTHVFSS
>ENST00000623100.2|SNV-32482-G-A|8
DPAGLEGGPRDESHDEPPIR
>FUSION-ENST00000488290.5:25330-ENST00000465712.1:45673|24
MYLSLGGGAGK
>FUSION-ENST00000488290.5:25330-ENST00000465712.1:45673|258
MLSTVQK
>FUSION-ENST00000554879.5:71244-ENST00000553595.5:774706|473
RRPSYSHSLLRHLGYA
>FUSION-ENST00000398733.8:35385-ENST00000512822.1:26454|2
IHKESSAACP
>FUSION-ENST00000554879.5:71244-ENST00000553595.5:774706|3147
KELVQSHSER
>FUSION-ENST00000554879.5:71244-ENST00000553595.5:774706|514
MGHMFHK
>FUSION-ENST00000554879.5:71244-ENST00000553595.5:774706|3584
AVVPFADHFTLWGYLEKATHT
>FUSION-ENST00000554879.5:71244-ENST00000553595.5:774706|736
SQGRVASAPRPTPLQFSWWD
>FUSION-ENST00000554879.5:71244-ENST00000553595.5:774706|3595
LGHSWGKR
>FUSION-ENST00000554879.5:71244-ENST00000553595.5:774706|4040
MKHLVLWASSGTR
>FUSION-ENST00000554879.5:71244-ENST00000553595.5:774706|4595
WGEPRTGRPGPLPG
>FUSION-ENST00000554879.5:71244-ENST00000553595.5:774706|3124
TVLGYGRREWPGD
>ENST00000430143.1|SNV-9613-C-T|1
SLMDQTWAQEEEIT
>FUSION-ENST00000554879.5:71244-ENST00000553595.5:774706|489
VPQDGLGMTEGSDSVSRQMGMR
>FUSION-ENST00000554879.5:71244-ENST00000553595.5:774706|751
GLRGLVEQWTDGWFLSEK
>ENST00000368801.4|SNV-4157-G-A|2
QSLGHNRHGSGSGQSPSPSR
>ENST00000216727.8|SNV-224-G-A|1
AAAAAAAAAAGAASGRGSGPGRR
>FUSION-ENST00000554879.5:71244-ENST00000553595.5:774706|4744
KYLMGSGLHMLMTEFHSSFR
>FUSION-ENST00000554879.5:71244-ENST00000553595.5:774706|4782
MCPFNRRLLDTLCVHEPNTMLK
>FUSION-ENST00000488290.5:25330-ENST00000465712.1:45673|382
MSQLCDFRKGSDLTTLQSGK
>FUSION-ENST00000554879.5:71244-ENST00000553595.5:774706|2137
MSILYLIL
>FUSION-ENST00000554879.5:71244-ENST00000553595.5:774706|2262
NSPDTSLLQFLYCWK
>FUSION-ENST00000554879.5:71244-ENST00000553595.5:774706|1978
RDYAGER
>FUSION-ENST00000488290.5:25330-ENST00000465712.1:45673|95
RLNQSSPMPFVWL
>FUSION-ENST00000554879.5:71244-ENST00000553595.5:774706|3160
MHTSLVFSYSVIFF
>FUSION-ENST00000554879.5:71244-ENST00000553595.5:774706|4889
MERTLLYPCQVTRR
>FUSION-ENST00000554879.5:71244-ENST00000553595.5:774706|4176
ERGREEGGGR
>FUSION-ENST00000554879.5:71244-ENST00000553595.5:774706|433
LGGGPAEVTGPWKHK
>FUSION-ENST00000554879.5:71244-ENST00000553595.5:774706|3399
TTYIILTNQPTFK
>FUSION-ENST00000554879.5:71244-ENST00000553595.5:774706|5119
EQPESVSPMSTLCYLY
>FUSION-ENST00000554879.5:71244-ENST00000553595.5:774706|1120
GDSGTRMEPPSR
>ENST00000479212.5|SNV-102584-C-T|2
MMTYTIVLNSPLTGK
>FUSION-ENST00000554879.5:71244-ENST00000553595.5:774706|584
KSENHAYSQHSEKSTFICCMPPSLI
>FUSION-ENST00000554879.5:71244-ENST00000553595.5:774706|1028
NTFLSVNGTKR
>ENST00000411527.5|SNV-1694-G-T|2
GVARYIYNLEEYGR
>FUSION-ENST00000554879.5:71244-ENST00000553595.5:774706|4248
AHILAVNFKGLAK
>FUSION-ENST00000554879.5:71244-ENST00000553595.5:774706|2396
HWFVVCFFF
>FUSION-ENST00000488290.5:25330-ENST00000465712.1:45673|486
LLQHVLHAQHLITPPCLLCRLLHQR
>FUSION-ENST00000554879.5:71244-ENST00000553595.5:774706|2952
QATNASYTCHFKFSDSHTSVKINR
>FUSION-ENST00000554879.5:71244-ENST00000553595.5:774706|4985
KILLLQLLGFVK
>FUSION-ENST00000554879.5:71244-ENST00000553595.5:774706|4633
FLSTWSSLEKGLYKYK
>FUSION-ENST00000554879.5:71244-ENST00000553595.5:774706|2438
MSLSIFVIR
>ENST00000314607.11|SNV-361-C-A|6
AEREVEYGPR
>ENST00000417901.5|SNV-2972-A-T|1
LFFPSSSGSASTPLEEQTK
>FUSION-ENST00000554879.5:71244-ENST00000553595.5:774706|2752
SHLTRTS
>FUSION-ENST00000554879.5:71244-ENST00000553595.5:774706|2047
GHPWVKCPPLVQSCVK
>ENST00000366795.4|SNV-11216-G-T|1
EDEGGPAQSRGACR
>FUSION-ENST00000554879.5:71244-ENST00000553595.5:774706|4583
QRHGPQGCPPASL
>FUSION-ENST00000554879.5:71244-ENST00000553595.5:774706|3787
DGILADTGARGFSSGCFV
>FUSION-ENST00000554879.5:71244-ENST00000553595.5:774706|4624
GGNSSEH
>FUSION-ENST00000554879.5:71244-ENST00000553595.5:774706|2076
MACTAQWLFPR
>FUSION-ENST00000488290.5:25330-ENST00000465712.1:45673|306
MTKAMQTLFLR
>FUSION-ENST00000554879.5:71244-ENST00000553595.5:774706|2953
MQATNASYTCHFKFSDSHTSVKINR
>FUSION-ENST00000554879.5:71244-ENST00000553595.5:774706|2380
NVGLQKFLQDLAFSYFGYVPR
>FUSION-ENST00000554879.5:71244-ENST00000553595.5:774706|3659
ESWPSYK
>FUSION-ENST00000554879.5:71244-ENST00000553595.5:774706|1733
RMNGGWPQCLK
>ENST00000239231.7|SNV-10446-C-T|1
LSYFEPIDITVEEEQEEVESLKSIR
>FUSION-ENST00000554879.5:71244-ENST00000553595.5:774706|4931
VPNLVCSRSR
>ENST00000422359.2|SNV-63-C-A|2
TSSPQDSTK
>FUSION-ENST00000259253.11:51968-ENST00000428314.5:76448|6
KYPDLAARTR
>FUSION-ENST00000488290.5:25330-ENST00000465712.1:45673|847
WKTFPSLEHLYL
>ENST00000422359.2|SNV-63-C-A|5
SRPRNNPKTSSPQDSTK
>FUSION-ENST00000554879.5:71244-ENST00000553595.5:774706|5123
DDEGNWEEQN
>FUSION-ENST00000554879.5:71244-ENST00000553595.5:774706|3493
VRPMSYDSCAILSGNRAPGNFVPK
>FUSION-ENST00000554879.5:71244-ENST00000553595.5:774706|593
SQRRERPK
>FUSION-ENST00000554879.5:71244-ENST00000553595.5:774706|1396
AVQWHSK
>FUSION-ENST00000488290.5:25330-ENST00000465712.1:45673|74
PCLLLVPLSERLK
>FUSION-ENST00000354956.9:107744-ENST00000432981.2:836|7
SQFFWYRGK
>FUSION-ENST00000488290.5:25330-ENST00000465712.1:45673|237
RRNTNGQ
>FUSION-ENST00000554879.5:71244-ENST00000553595.5:774706|3485
NSNKHLLSLPSPTR
>FUSION-ENST00000554879.5:71244-ENST00000553595.5:774706|3441
GIPGLSQSWK
>FUSION-ENST00000554879.5:71244-ENST00000553595.5:774706|4646
MMIPATNFSLKGAGR
>FUSION-ENST00000554879.5:71244-ENST00000553595.5:774706|4831
VSGPSSFR
>FUSION-ENST00000554879.5:71244-ENST00000553595.5:774706|1247
LGISICPSTATPSSSPLLCTPGS
>FUSION-ENST00000554879.5:71244-ENST00000553595.5:774706|260
MFNSWVSNCESDVNVG
>FUSION-ENST00000488290.5:25330-ENST00000465712.1:45673|3
VGGALLLWNFSFGKLCDCGSKPCLK
>ENST00000505206.5|INDEL-60784-G-GA|4
GSNLYSQLERQAWGSWEKK
>FUSION-ENST00000554879.5:71244-ENST00000553595.5:774706|3359
MELKCFLRLWDPPNR
>FUSION-ENST00000554879.5:71244-ENST00000553595.5:774706|1611
MRATGPCPLVTMAR
>ENST00000527648.2|SNV-27228-G-A|6
MPRAMSGSR
>FUSION-ENST00000554879.5:71244-ENST00000553595.5:774706|4572
GFFILFCVFQIVLCDHVLLLQP
>FUSION-ENST00000488290.5:25330-ENST00000465712.1:45673|608
CQVTEQPPR
>FUSION-ENST00000554879.5:71244-ENST00000553595.5:774706|4558
PPGFLLKIRQPETSL
>FUSION-ENST00000554879.5:71244-ENST00000553595.5:774706|2617
MVFTLWATRSP
>ENST00000475678.5|SNV-733-C-T|1
TWSRRWK
>FUSION-ENST00000554879.5:71244-ENST00000553595.5:774706|1892
MCKGTGVPQNKSVA
>FUSION-ENST00000554879.5:71244-ENST00000553595.5:774706|4854
MYSGKRR
>ENST00000366630.5|SNV-162373-A-G|1
LQEESQTAAAQLRKFTEWFFTTIDK
>FUSION-ENST00000583881.5:996-ENST00000435213.6:87371|15
RALREPR
>FUSION-ENST00000488290.5:25330-ENST00000465712.1:45673|170
GSRHVTWSER
>FUSION-ENST00000554879.5:71244-ENST00000553595.5:774706|3134
MPSLPGLCSQA
>FUSION-ENST00000551150.5:1830-ENST00000361390.2:652|11
QMQQIRMPLRPILHSR
>FUSION-ENST00000259253.11:51942-ENST00000428314.5:76448|2
ITGQVSPEHR
>FUSION-ENST00000430799.7:39557-ENST00000570443.2:26928|1
KLEGSLQ
>FUSION-ENST00000554879.5:71244-ENST00000553595.5:774706|3932
MIFSIFTKLCNYHHYLVPNIFITPK
>FUSION-ENST00000554879.5:71244-ENST00000553595.5:774706|4381
LGSVTCKLWHVMCK
>FUSION-ENST00000488290.5:25330-ENST00000465712.1:45673|722
DVCLNWYY
>FUSION-ENST00000554879.5:71244-ENST00000553595.5:774706|2267
SYCIGKNFKIIVTS
>FUSION-ENST00000554879.5:71244-ENST00000553595.5:774706|2481
FSFFLLNLNTFYFLFLSYCII
>ENST00000316073.3|SNV-3526-A-G|1
QGQSSHYGQADRQGQSSHYSQPDK
>FUSION-ENST00000554879.5:71244-ENST00000553595.5:774706|2868
LIVTKHPCHGSTVLCLKK
>FUSION-ENST00000554879.5:71244-ENST00000553595.5:774706|4853
RTRSCLL
>FUSION-ENST00000554879.5:71244-ENST00000553595.5:774706|2702
SSPWLLFG
>FUSION-ENST00000554879.5:71244-ENST00000553595.5:774706|656
MFEAVSPR
>FUSION-ENST00000554879.5:71244-ENST00000553595.5:774706|1094
SYSWPSSLLVICVKWKHHFIR
>FUSION-ENST00000554879.5:71244-ENST00000553595.5:774706|4604
MDDGWMDS
>FUSION-ENST00000554879.5:71244-ENST00000553595.5:774706|4351
MNRAGPLCLWEPPGFPTGAIAE
>ENST00000418766.5|INDEL-78730-C-CA|4
KNGGGLK
>FUSION-ENST00000554879.5:71244-ENST00000553595.5:774706|4250
HKAHILAVNFKGLAK
>FUSION-ENST00000554879.5:71244-ENST00000553595.5:774706|4041
CVKSKEW
>ENST00000643665.1|SNV-452686-C-A|3
EPLSSHSEKTKPEK
>FUSION-ENST00000554879.5:71244-ENST00000553595.5:774706|1689
SHRGKQPS
>FUSION-ENST00000554879.5:71244-ENST00000553595.5:774706|238
FVVILPK
>FUSION-ENST00000554879.5:71244-ENST00000553595.5:774706|4282
ISSASSAQPQAWRPLPCPK
>FUSION-ENST00000554879.5:71244-ENST00000553595.5:774706|1459
QTRAVSLLRAGTMSVAVAAR
>ENST00000490508.5|SNV-35853-C-T|8
MPPHSSTSHMSGGHSGRPSQIR
>FUSION-ENST00000554879.5:71244-ENST00000553595.5:774706|1392
RPAGEIPPSSSTLFFS
>FUSION-ENST00000554879.5:71244-ENST00000553595.5:774706|1456
MSVAVAAR
>FUSION-ENST00000554879.5:71244-ENST00000553595.5:774706|3834
LPLNVNHLLPSNCKTIGR
>FUSION-ENST00000554879.5:71244-ENST00000553595.5:774706|2921
RGHPSQVV
>FUSION-ENST00000554879.5:71244-ENST00000553595.5:774706|3867
LDLITWLGVPRYK
>FUSION-ENST00000554879.5:71244-ENST00000553595.5:774706|1325
MMPNVTCLRSYSQK
>FUSION-ENST00000554879.5:71244-ENST00000553595.5:774706|535
LPILFFYFYPK
>FUSION-ENST00000554879.5:71244-ENST00000553595.5:774706|2855
HPLIPENRRHNSAFDR
>FUSION-ENST00000554879.5:71244-ENST00000553595.5:774706|2257
MNIFKILDASGQR
>ENST00000308378.7|SNV-175048-G-A|4
NLFPKEILHHEQKAK
>FUSION-ENST00000554879.5:71244-ENST00000553595.5:774706|393
VEACLWLFCPREDTIR
>FUSION-ENST00000554879.5:71244-ENST00000553595.5:774706|1907
SPTMETRTQAHAQR
>FUSION-ENST00000554879.5:71244-ENST00000553595.5:774706|1324
MPNVTCLRSYSQK
>FUSION-ENST00000232458.9:55188-ENST00000416957.5:357586|3
HLSGAKRSLQPLCGFCITTK
>FUSION-ENST00000554879.5:71244-ENST00000553595.5:774706|3516
MKQGLTLLPR
>FUSION-ENST00000554879.5:71244-ENST00000553595.5:774706|4982
ILLLQLLGFVK
>FUSION-ENST00000554879.5:71244-ENST00000553595.5:774706|200
MAFFRPILGVWGVFLRVKPR
>FUSION-ENST00000488290.5:25330-ENST00000465712.1:45673|835
HYYKLIFVRVLG
>FUSION-ENST00000554879.5:71244-ENST00000553595.5:774706|867
MALDWPNQPSQPLGPRGR
>ENST00000409762.5|SNV-202556-T-C|5
LYRGKTQEETEDPSVTGEFK
>FUSION-ENST00000554879.5:71244-ENST00000553595.5:774706|2124
YRIQNAL
>FUSION-ENST00000554879.5:71244-ENST00000553595.5:774706|2667
PALSYGI
>FUSION-ENST00000554879.5:71244-ENST00000553595.5:774706|2116
TNLKLAGK
>ENST00000497003.5|SNV-344685-T-G|9
MPGSQLLSGCSWSWGWYR
>FUSION-ENST00000232458.9:55188-ENST00000416957.5:357586|15
ETEGVQGRR
>FUSION-ENST00000554879.5:71244-ENST00000553595.5:774706|3577
GAMVLGKLRGK
>FUSION-ENST00000554879.5:71244-ENST00000553595.5:774706|3085
ELDSREALMPQGFESPMCPAYR
>FUSION-ENST00000554879.5:71244-ENST00000553595.5:774706|4843
MFPSKAMKEGWR
>FUSION-ENST00000554879.5:71244-ENST00000553595.5:774706|4607
MLSGYLR
>ENST00000282469.10|SNV-52349-G-T|1
YLLDTNDYEEYKVPTDMK
>FUSION-ENST00000479516.1:6596-ENST00000612677.6:24487|46
MDNKAQVEAEGPTPGKSAPPR
>FUSION-ENST00000554879.5:71244-ENST00000553595.5:774706|2819
RFVYVLDVSQS
>FUSION-ENST00000488290.5:25330-ENST00000465712.1:45673|753
MCSPGTYGLNHILAYLSWMSVWK
>FUSION-ENST00000554879.5:71244-ENST00000553595.5:774706|4957
SQYNHCKILSDK
>ENST00000536736.5|SNV-99813-G-C|2
IRHDNTGNRPGWFLDR
>FUSION-ENST00000554879.5:71244-ENST00000553595.5:774706|2271
MSYCIGK
>FUSION-ENST00000488290.5:25330-ENST00000465712.1:45673|109
MLARLVWNS
>FUSION-ENST00000554879.5:71244-ENST00000553595.5:774706|1784
ISIPFASLPWA
>FUSION-ENST00000554879.5:71244-ENST00000553595.5:774706|875
TSDTCCAEGDKSGAASACLKQLR
>FUSION-ENST00000554879.5:71244-ENST00000553595.5:774706|1908
SPTMETR
>FUSION-ENST00000554879.5:71244-ENST00000553595.5:774706|1909
IITAQRSPTMETRTQAHAQR
>FUSION-ENST00000554879.5:71244-ENST00000553595.5:774706|2959
NVMQATNASYTCHFK
>FUSION-ENST00000554879.5:71244-ENST00000553595.5:774706|3822
MLKVKFTQATQLLTLASR
>ENST00000366795.4|SNV-11216-G-T|2
LLVFAPGREDEGGPAQSRGACR
>FUSION-ENST00000554879.5:71244-ENST00000553595.5:774706|3413
DNMPLLNRDR
>FUSION-ENST00000554879.5:71244-ENST00000553595.5:774706|1211
MTPLGTLSQAPLLLCPSGR
>FUSION-ENST00000554879.5:71244-ENST00000553595.5:774706|1232
WVGRATCFQLISEF
>FUSION-ENST00000554879.5:71244-ENST00000553595.5:774706|1737
MSPGAKITPI
>FUSION-ENST00000488290.5:25330-ENST00000465712.1:45673|839
ENTLKNNNKHYYK
>FUSION-ENST00000583881.5:996-ENST00000435213.6:87371|3
CREEPFLLVRDPF
>FUSION-ENST00000488290.5:25330-ENST00000465712.1:45673|559
AGGLTGWSSAGPAGTVVPLAEQHR
>FUSION-ENST00000554879.5:71244-ENST00000553595.5:774706|510
LWFPSHRPTSPCGRGR
>FUSION-ENST00000554879.5:71244-ENST00000553595.5:774706|1435
LQSLKTMSGCTPSWVGMPKEVLA
>FUSION-ENST00000554879.5:71244-ENST00000553595.5:774706|2000
ATSWPIGLGDSKVTPPAEPNFSIR
>FUSION-ENST00000488290.5:25330-ENST00000465712.1:45673|199
VWKNEPFITVV
>FUSION-ENST00000554879.5:71244-ENST00000553595.5:774706|5094
GKCSHHIIK
>FUSION-ENST00000554879.5:71244-ENST00000553595.5:774706|156
MGPMLSDGHTLC
>FUSION-ENST00000554879.5:71244-ENST00000553595.5:774706|1702
ESWWFGLGIK
>FUSION-ENST00000554879.5:71244-ENST00000553595.5:774706|2884
EGGEVDSRPLGRALR
>FUSION-ENST00000554879.5:71244-ENST00000553595.5:774706|4361
EKCVANNNNASTFFLLSQGHR
>ENST00000558740.1|SNV-22910-G-A|2
MVSSLFKQWMENPNNNPIHPNLR
>ENST00000567970.2|SNV-11624-C-T|1
FQQLQAPYQDQLLAPAAR
>FUSION-ENST00000554879.5:71244-ENST00000553595.5:774706|925
MPCSQSMRFQCSQLYPQLR
>ENST00000497003.5|SNV-344685-T-G|2
NLKLTMRHCVGGF
>FUSION-ENST00000554879.5:71244-ENST00000553595.5:774706|1894
MCKGTGVPQNK
>FUSION-ENST00000488290.5:25330-ENST00000465712.1:45673|510
SLMMLSASFSTCCMHSISSHR
>FUSION-ENST00000554879.5:71244-ENST00000553595.5:774706|1107
MTFKAFVGK
>ENST00000488785.5|SNV-24130-C-A|4
NHQPAKHGLNEDDKR
>FUSION-ENST00000488290.5:25330-ENST00000465712.1:45673|114
MFVFVVETGFR
>FUSION-ENST00000488290.5:25330-ENST00000465712.1:45673|728
MYNGNTERRLP
>FUSION-ENST00000488290.5:25330-ENST00000465712.1:45673|649
LGGGKEGWWGLAGHGPGRTAR
>FUSION-ENST00000554879.5:71244-ENST00000553595.5:774706|4540
HRHMFTYPSQHPDWPS
>FUSION-ENST00000583881.5:996-ENST00000435213.6:87371|8
TSPSELHWK
>FUSION-ENST00000554879.5:71244-ENST00000553595.5:774706|1450
CDLFEILQPEVARGKFNPR
>FUSION-ENST00000554879.5:71244-ENST00000553595.5:774706|2382
MNVGLQK
>FUSION-ENST00000554879.5:71244-ENST00000553595.5:774706|700
HETSIVSQSLLVLGK
>FUSION-ENST00000488290.5:25330-ENST00000465712.1:45673|575
GEEDGGRSWSFTGR
>FUSION-ENST00000554879.5:71244-ENST00000553595.5:774706|547
VAWGDTAQTPDPVSSQSSSVGKMK
>FUSION-ENST00000554879.5:71244-ENST00000553595.5:774706|2619
MVFTLWATR
>FUSION-ENST00000554879.5:71244-ENST00000553595.5:774706|881
AVLLHPQAR
>FUSION-ENST00000554879.5:71244-ENST00000553595.5:774706|256
MLLTVELGR
>FUSION-ENST00000554879.5:71244-ENST00000553595.5:774706|415
HREVKVPCPGSFSWYMEAR
>FUSION-ENST00000554879.5:71244-ENST00000553595.5:774706|1760
SMAPQPGQHSKTLSFKK
>ENST00000525599.1|SNV-1409-C-T|5
GQPGNSGCRNPGAAGGLYSR
>FUSION-ENST00000554879.5:71244-ENST00000553595.5:774706|590
RKSENHAYSQHSEK
>FUSION-ENST00000554879.5:71244-ENST00000553595.5:774706|2760
MDELVVYTLQSPGLTIK
>FUSION-ENST00000554879.5:71244-ENST00000553595.5:774706|1058
FFCHMKPDSEASIAERR
>FUSION-ENST00000554879.5:71244-ENST00000553595.5:774706|1419
QQTLLLPSGSYCSDLSPVL
>FUSION-ENST00000554879.5:71244-ENST00000553595.5:774706|2618
VFTLWATR
>FUSION-ENST00000554879.5:71244-ENST00000553595.5:774706|2642
MAELGISQFTVSNHK
>FUSION-ENST00000554879.5:71244-ENST00000553595.5:774706|959
AGCSPAPPGTLIR
>FUSION-ENST00000554879.5:71244-ENST00000553595.5:774706|53
MFCNNFCLHHKIVIDYENTKALEK
>FUSION-ENST00000554879.5:71244-ENST00000553595.5:774706|4194
MDTKFLFFKMK
>FUSION-ENST00000554879.5:71244-ENST00000553595.5:774706|3301
CPSYNGFSAAPGISMNGF
>FUSION-ENST00000554879.5:71244-ENST00000553595.5:774706|1133
RLYSQHTPLSLSHLPHPGHV
>FUSION-ENST00000554879.5:71244-ENST00000553595.5:774706|1003
MIAQFSLDR
>FUSION-ENST00000554879.5:71244-ENST00000553595.5:774706|507
MGLYHKP
>FUSION-ENST00000554879.5:71244-ENST00000553595.5:774706|4910
SGVNPTGTVLRPK
>FUSION-ENST00000422851.1:117256-ENST00000484072.5:357|19
SVATDPR
>FUSION-ENST00000554879.5:71244-ENST00000553595.5:774706|3783
METKGMVEGIHEQEESKSW
>FUSION-ENST00000488290.5:25330-ENST00000465712.1:45673|256
LSTVQKV
>FUSION-ENST00000554879.5:71244-ENST00000553595.5:774706|2805
CWEEGDG
>FUSION-ENST00000554879.5:71244-ENST00000553595.5:774706|4855
EYYAAIKRTR
>ENST00000361264.9|SNV-28981-C-T|1
VPVYAYITHKALKDIPK
>FUSION-ENST00000554879.5:71244-ENST00000553595.5:774706|2746
ELERKQQEAETGVDR
>FUSION-ENST00000554879.5:71244-ENST00000553595.5:774706|2866
HPCHGSTVLCLKK
>FUSION-ENST00000554879.5:71244-ENST00000553595.5:774706|1276
DYELKCQWGLAVTHRSK
>FUSION-ENST00000554879.5:71244-ENST00000553595.5:774706|2512
SLSIHLLLIYVCFYI
>FUSION-ENST00000554879.5:71244-ENST00000553595.5:774706|3020
EHFKAITW
>FUSION-ENST00000554879.5:71244-ENST00000553595.5:774706|4942
FKFFSPFHNR
>FUSION-ENST00000554879.5:71244-ENST00000553595.5:774706|4907
VRTYEHK
>ENST00000307098.5|SNV-1292-A-G|2
VPEPCRPKVPEPCQPK
>FUSION-ENST00000554879.5:71244-ENST00000553595.5:774706|51
IVIDYENTK
>FUSION-ENST00000554879.5:71244-ENST00000553595.5:774706|4536
MRIDGWVGGWMMDGWIAR
>FUSION-ENST00000554879.5:71244-ENST00000553595.5:774706|4546
HMLCSHKHR
>FUSION-ENST00000488290.5:25330-ENST00000465712.1:45673|13
MSESLGIFFPASISSLPLK
>FUSION-ENST00000488290.5:25330-ENST00000465712.1:45673|303
TKAMQTLFLRIWEPLLE
>FUSION-ENST00000554879.5:71244-ENST00000553595.5:774706|2375
MAHGLSW
>FUSION-ENST00000554879.5:71244-ENST00000553595.5:774706|4453
AIFTFCRKGAHR
>FUSION-ENST00000488290.5:25330-ENST00000465712.1:45673|668
MVLPSSGQSQLHRVRTS
>ENST00000533515.5|SNV-24437-T-A|2
WQRQLGSTPPTSGPCSCCAFSPAP
>FUSION-ENST00000488290.5:25330-ENST00000465712.1:45673|636
GNVRGQLSLVGPQDSTRTAQ
>FUSION-ENST00000488290.5:25330-ENST00000465712.1:45673|528
PCPASMTQTA
>ENST00000556336.5|SNV-6811-T-A|1
HREDHMLVKELSWK
>ENST00000661438.1|SNV-72048-A-G|3
VPSPPDEHQEAENAVSSGNRDSR
>FUSION-ENST00000554879.5:71244-ENST00000553595.5:774706|4115
MTLCHQGIQVAKGQILCDSTYMR
>FUSION-ENST00000554879.5:71244-ENST00000553595.5:774706|1709
DDVGLNEGIGAWEGNR
>FUSION-ENST00000488290.5:25330-ENST00000465712.1:45673|469
ALLGLCAGLGAPSMAF
>ENST00000615648.2|SNV-6067-G-A|4
RYLEGTSSVAGVVLLPEGHK
>FUSION-ENST00000554879.5:71244-ENST00000553595.5:774706|4237
MGPRRQTDEGR
>FUSION-ENST00000488290.5:25330-ENST00000465712.1:45673|692
MSLTPLPSHPFTIRVAR
>FUSION-ENST00000488290.5:25330-ENST00000465712.1:45673|278
PETNSSCCK
>FUSION-ENST00000554879.5:71244-ENST00000553595.5:774706|1326
MPNVTCLR
>FUSION-ENST00000554879.5:71244-ENST00000553595.5:774706|1957
SPEIATGMNKIAFSLTTGKSNHYHR
>FUSION-ENST00000554879.5:71244-ENST00000553595.5:774706|726
PPQCSEHCR
>FUSION-ENST00000554879.5:71244-ENST00000553595.5:774706|3454
LFQQLSPVFIHWNSLTNLSVLR
>FUSION-ENST00000554879.5:71244-ENST00000553595.5:774706|1874
AVSVGGLDPRGCLALPACSW
>ENST00000411412.5|MNV-7176-CT-C|4
TSSRPRTR
>FUSION-ENST00000554879.5:71244-ENST00000553595.5:774706|3945
VTLLNVCIFLNPPLRSIEFLSSR
>FUSION-ENST00000554879.5:71244-ENST00000553595.5:774706|4677
SWNVPLQGYERR
>FUSION-ENST00000554879.5:71244-ENST00000553595.5:774706|4913
TSIPRSGVNPTGTVLRPK
>FUSION-ENST00000554879.5:71244-ENST00000553595.5:774706|1561
MLICTPPLHPRSLFLQASLFHRK
>FUSION-ENST00000554879.5:71244-ENST00000553595.5:774706|4461
EIALKHK
>FUSION-ENST00000554879.5:71244-ENST00000553595.5:774706|3772
DIKSSGWSFLLR
>FUSION-ENST00000554879.5:71244-ENST00000553595.5:774706|1886
MALSLSFSICDGKR
>FUSION-ENST00000554879.5:71244-ENST00000553595.5:774706|908
FQCSQLYPQLR
>FUSION-ENST00000554879.5:71244-ENST00000553595.5:774706|578
MVSQPQTHFSLWK
>FUSION-ENST00000554879.5:71244-ENST00000553595.5:774706|2989
MMIPLWMH
>FUSION-ENST00000554879.5:71244-ENST00000553595.5:774706|2200
KNLFSLK
>FUSION-ENST00000488290.5:25330-ENST00000465712.1:45673|490
PASLGMESVPRAPR
>FUSION-ENST00000554879.5:71244-ENST00000553595.5:774706|1263
LIPNDHHFLS
>FUSION-ENST00000554879.5:71244-ENST00000553595.5:774706|3507
PEHEVGSRDGTEMLPETLGSP
>FUSION-ENST00000554879.5:71244-ENST00000553595.5:774706|3609
APCQREPLYFSSRPVGSSSLASNAK
>FUSION-ENST00000554879.5:71244-ENST00000553595.5:774706|5079
ICIKMLTVQSLGNK
>FUSION-ENST00000625598.1:688-ENST00000296674.13:55|47
GADRMGKCR
>FUSION-ENST00000554879.5:71244-ENST00000553595.5:774706|2684
ENNRKQR
>FUSION-ENST00000554879.5:71244-ENST00000553595.5:774706|3469
CQRSEAKPYKHLK
>FUSION-ENST00000554879.5:71244-ENST00000553595.5:774706|2646
GEPKNTKVSK
>FUSION-ENST00000554879.5:71244-ENST00000553595.5:774706|27
TNEQDVR
>FUSION-ENST00000554879.5:71244-ENST00000553595.5:774706|2162
YLSYLTLAFCAKPHQ
>FUSION-ENST00000554879.5:71244-ENST00000553595.5:774706|544
MIISGTRVSVTNTGSWGGV
>FUSION-ENST00000554879.5:71244-ENST00000553595.5:774706|4438
GSLHTPR
>FUSION-ENST00000554879.5:71244-ENST00000553595.5:774706|1701
MESWWFGLGIKAFFYPR
>FUSION-ENST00000488290.5:25330-ENST00000465712.1:45673|701
KLWHEKAMG
>FUSION-ENST00000554879.5:71244-ENST00000553595.5:774706|1184
MCEVETSLYQKYTSPNPSQTVSIIR
>FUSION-ENST00000554879.5:71244-ENST00000553595.5:774706|2905
SQLTAALTTQAQVILPPQPPE
>FUSION-ENST00000488290.5:25330-ENST00000465712.1:45673|897
FHVFRCQE
>ENST00000394900.7|SNV-13292-T-C|1
AILEVLQSQGV
>FUSION-ENST00000488290.5:25330-ENST00000465712.1:45673|435
LLIIRCMMVSGRRPTTR
>FUSION-ENST00000488290.5:25330-ENST00000465712.1:45673|113
FVFVVETGFR
>FUSION-ENST00000554879.5:71244-ENST00000553595.5:774706|4603
DDGWMDS
>FUSION-ENST00000554879.5:71244-ENST00000553595.5:774706|2837
MRDMWARQGDNCGSQDR
>FUSION-ENST00000554879.5:71244-ENST00000553595.5:774706|2539
APLSRDSLWCSNVNMGFRVR
>FUSION-ENST00000554879.5:71244-ENST00000553595.5:774706|2386
LIHSFIDR
>FUSION-ENST00000650658.1:84614-ENST00000481086.1:42492|21
MSGPGPEAVPVGPRGGQER
>FUSION-ENST00000554879.5:71244-ENST00000553595.5:774706|1991
MSPAIAK
>FUSION-ENST00000554879.5:71244-ENST00000553595.5:774706|1134
TPIFLVTVQVDSRR
>FUSION-ENST00000488290.5:25330-ENST00000465712.1:45673|210
GWCKPFMGNLR
>FUSION-ENST00000488290.5:25330-ENST00000465712.1:45673|674
MLPGDTWRISQGLP
>FUSION-ENST00000554879.5:71244-ENST00000553595.5:774706|2493
SGRTIHPSWK
>FUSION-ENST00000554879.5:71244-ENST00000553595.5:774706|4648
AALTCSSPLPLVSQGQSPNLRHL
>FUSION-ENST00000554879.5:71244-ENST00000553595.5:774706|4480
ISECRNEALERYAMFK
>FUSION-ENST00000554879.5:71244-ENST00000553595.5:774706|1196
DRASSYDLWFRPGFPKLYK
>FUSION-ENST00000488290.5:25330-ENST00000465712.1:45673|377
GSDLTTLQSGKSSP
>FUSION-ENST00000554879.5:71244-ENST00000553595.5:774706|1198
ILCDYICETLNLASGAL
>FUSION-ENST00000554879.5:71244-ENST00000553595.5:774706|3491
SYDSCAILSGNR
>FUSION-ENST00000488290.5:25330-ENST00000465712.1:45673|913
TVLSGLE
>FUSION-ENST00000554879.5:71244-ENST00000553595.5:774706|1943
YKWPHISQR
>FUSION-ENST00000554879.5:71244-ENST00000553595.5:774706|4190
MVMAGHQ
>FUSION-ENST00000554879.5:71244-ENST00000553595.5:774706|5090
CSHHIIKEK
>FUSION-ENST00000554879.5:71244-ENST00000553595.5:774706|3747
PIPDIFY
>FUSION-ENST00000554879.5:71244-ENST00000553595.5:774706|523
VLSFVVCPPHLFKYTPLSIK
>FUSION-ENST00000554879.5:71244-ENST00000553595.5:774706|4796
MLFGMFLPLAGLRGLGPSCNHWR
>ENST00000426705.6|SNV-2942-C-T|3
AEGAFTLQSVAQPMRPIASTAMK
>ENST00000615648.2|SNV-6067-G-A|2
YLEGTSSVAGVVLLPEGHK
>FUSION-ENST00000554879.5:71244-ENST00000553595.5:774706|3174
MHLRTWR
>FUSION-ENST00000554879.5:71244-ENST00000553595.5:774706|4322
MLWPLLR
>FUSION-ENST00000554879.5:71244-ENST00000553595.5:774706|3936
NLIGSLLNAPADQAG
>FUSION-ENST00000554879.5:71244-ENST00000553595.5:774706|2630
EKVARILNFETLSIVLMVFTLWATR
>FUSION-ENST00000554879.5:71244-ENST00000553595.5:774706|4738
MLMTEFHSSFRSAQGSHHSALPPFM
>FUSION-ENST00000554879.5:71244-ENST00000553595.5:774706|3886
LSLFISGAIPCPKVFFFYY
>FUSION-ENST00000554879.5:71244-ENST00000553595.5:774706|4111
GQILCDSTYMRYLEESNSQR
>FUSION-ENST00000554879.5:71244-ENST00000553595.5:774706|1563
MLICTPPLHPRSLFLQASLFHR
>FUSION-ENST00000554879.5:71244-ENST00000553595.5:774706|4406
LSHQAPRR
>FUSION-ENST00000554879.5:71244-ENST00000553595.5:774706|1412
RPVLDSPWLCGTECLGEGEK
>FUSION-ENST00000554879.5:71244-ENST00000553595.5:774706|792
QLFVGSQTLQG
>FUSION-ENST00000488290.5:25330-ENST00000465712.1:45673|162
GEVPQTIKQPGFR
>FUSION-ENST00000488290.5:25330-ENST00000465712.1:45673|80
MMPCLLLVPLSERLK
>FUSION-ENST00000488290.5:25330-ENST00000465712.1:45673|874
MVVPLGFVCALGS
>FUSION-ENST00000554879.5:71244-ENST00000553595.5:774706|1674
MVMGEGRGSNR
>FUSION-ENST00000554879.5:71244-ENST00000553595.5:774706|5005
MAAFLGQLVLRKFVPLLYWK
>FUSION-ENST00000554879.5:71244-ENST00000553595.5:774706|41
VPILLPFPRPPRPPRSAGHMLGR
>FUSION-ENST00000554879.5:71244-ENST00000553595.5:774706|4247
MRPKVLR
>FUSION-ENST00000554879.5:71244-ENST00000553595.5:774706|4297
NLSPASHF
>FUSION-ENST00000488290.5:25330-ENST00000465712.1:45673|581
CGCGKVPGREGLEGK
>FUSION-ENST00000554879.5:71244-ENST00000553595.5:774706|1845
VCFCSSLLVCF
>FUSION-ENST00000554879.5:71244-ENST00000553595.5:774706|4535
RIDGWVGGWMMDGWIAR
>FUSION-ENST00000512783.5:5347-ENST00000507392.5:36079|121
EFSFHNFNQVMR
>FUSION-ENST00000488290.5:25330-ENST00000465712.1:45673|803
MLGKESTVK
>FUSION-ENST00000554879.5:71244-ENST00000553595.5:774706|827
ALGRLFVLSSPLFWVFWSLFR
>ENST00000490210.6|SNV-260791-G-A|8
SPIMQYNDWLEEECGNMAR
>FUSION-ENST00000488290.5:25330-ENST00000465712.1:45673|602
RGGICLEVEVGPEALRMGWIFLTR
>FUSION-ENST00000554879.5:71244-ENST00000553595.5:774706|3992
DGISPCWPR
>FUSION-ENST00000554879.5:71244-ENST00000553595.5:774706|462
RVEFASALHTRWGR
>FUSION-ENST00000554879.5:71244-ENST00000553595.5:774706|3466
SEAKPYK
>FUSION-ENST00000554879.5:71244-ENST00000553595.5:774706|4181
MLRIFDHKK
>FUSION-ENST00000554879.5:71244-ENST00000553595.5:774706|3928
LCNYHHYLVPNIFITPKR
>FUSION-ENST00000554879.5:71244-ENST00000553595.5:774706|1763
MSMAPQPGQHSKTLSFK
>FUSION-ENST00000488290.5:25330-ENST00000465712.1:45673|349
NRAGCGGSR
>FUSION-ENST00000488290.5:25330-ENST00000465712.1:45673|836
HYYKLIFVR
>FUSION-ENST00000554879.5:71244-ENST00000553595.5:774706|2695
WLGDLNSPSQR
>FUSION-ENST00000554879.5:71244-ENST00000553595.5:774706|3094
MGSNCPKSLR
>FUSION-ENST00000488290.5:25330-ENST00000465712.1:45673|857
GTGWHSS
>FUSION-ENST00000554879.5:71244-ENST00000553595.5:774706|4447
GAHRRWNNGESTLEQR
>FUSION-ENST00000554879.5:71244-ENST00000553595.5:774706|4396
FSGFAFKIGIFASSSTISPSCFTT
>FUSION-ENST00000554879.5:71244-ENST00000553595.5:774706|611
VFLLITK
>FUSION-ENST00000488290.5:25330-ENST00000465712.1:45673|658
TPQGQHSD
>FUSION-ENST00000554879.5:71244-ENST00000553595.5:774706|4462
LVPWCCKEIALKHK
>FUSION-ENST00000554879.5:71244-ENST00000553595.5:774706|2247
AHKHTHTHTHTHTHTHR
>FUSION-ENST00000554879.5:71244-ENST00000553595.5:774706|3884
SSYYLFSTHSICSLLPFASFLAFF
>FUSION-ENST00000554879.5:71244-ENST00000553595.5:774706|89
DIVDFGDWGVEQVGSGVR
>ENST00000521006.5|SNV-14231-T-C|3
RKHSLGR
>FUSION-ENST00000554879.5:71244-ENST00000553595.5:774706|1971
QHVQRHRGTTEQVSCLTWQLLGR
>FUSION-ENST00000554879.5:71244-ENST00000553595.5:774706|1182
FENYERMHSIMGWYAQGSVSMK
>FUSION-ENST00000554879.5:71244-ENST00000553595.5:774706|2392
FKHVVACTRISFIFK
>FUSION-ENST00000554879.5:71244-ENST00000553595.5:774706|1135
TPIFLVTVQVDSR
>ENST00000264689.11|INDEL-10764-A-AA|3
SCNNFISFRNTR
>ENST00000283296.12|SNV-76725-G-T|2
QEVKINIPGTPETDIDSSCSR
>FUSION-ENST00000554879.5:71244-ENST00000553595.5:774706|3954
MFFLKSWSIFCLLK
>FUSION-ENST00000554879.5:71244-ENST00000553595.5:774706|73
SSHFFFVSSLEGR
>ENST00000623100.2|SNV-32482-G-A|9
MDPAGLEGGPRDESHDEPPIR
>ENST00000564132.1|SNV-12887-G-T|1
LPREGELGGCGRHSAGDR
>FUSION-ENST00000554879.5:71244-ENST00000553595.5:774706|3252
MWALAALKSVCLVLTFILK
>FUSION-ENST00000554879.5:71244-ENST00000553595.5:774706|2622
VARILNFETLSIVLMVFTLWATRSP
>FUSION-ENST00000554879.5:71244-ENST00000553595.5:774706|5110
MVLVKLTSIR
>ENST00000530410.1|SNV-1116-G-A|2
MEIPIHGNSEAR
>FUSION-ENST00000554879.5:71244-ENST00000553595.5:774706|3415
GCHLGDCLLQLPLYKDNMPLLNRDR
>ENST00000265990.11|SNV-95095-G-A|1
KLAVQNSSLHDIQHAPKLSALK
>FUSION-ENST00000554879.5:71244-ENST00000553595.5:774706|1030
SLQLLFKNTFLSVNGTKR
>ENST00000342836.8|INDEL-47465-G-GCC|3
HPKYNSRTLWTMTSC
>FUSION-ENST00000554879.5:71244-ENST00000553595.5:774706|3221
NSQLGKEKESVPVSR
>FUSION-ENST00000554879.5:71244-ENST00000553595.5:774706|1517
MFRGRGETR
>FUSION-ENST00000554879.5:71244-ENST00000553595.5:774706|2441
LLFFLINFISTKVLYTHHREFR
>ENST00000293756.5|SNV-23810-A-G|1
FLHNGSHLRRELLEPILHQLR
>FUSION-ENST00000554879.5:71244-ENST00000553595.5:774706|375
EGILCLALVAFKQR
>ENST00000545379.1|SNV-24743-C-T|1
SVRPGSSAAPLSPTSPLQPPFVK
>FUSION-ENST00000554879.5:71244-ENST00000553595.5:774706|3483
NSNKHLLSLPSPTRTFPR
>ENST00000497003.5|SNV-344685-T-G|3
NLKLTMR
>FUSION-ENST00000554879.5:71244-ENST00000553595.5:774706|3224
MNSQLGKEK
>FUSION-ENST00000554879.5:71244-ENST00000553595.5:774706|1144
EASRRNTSLIFNTLLQLMSPK
>FUSION-ENST00000554879.5:71244-ENST00000553595.5:774706|1588
KSPRDSASGFSLPSAPHPTR
>FUSION-ENST00000554879.5:71244-ENST00000553595.5:774706|4684
MLVLAFFTITIR
>FUSION-ENST00000554879.5:71244-ENST00000553595.5:774706|18
EQAGAFCLGLTR
>FUSION-ENST00000554879.5:71244-ENST00000553595.5:774706|795
ASQAKQLFVGSQTLQG
>ENST00000467252.5|SNV-9558-C-A|1
SWAETCVTYAPPYGTTVDLATLRAR
>FUSION-ENST00000554879.5:71244-ENST00000553595.5:774706|1854
VISLSLNAGTR
>FUSION-ENST00000554879.5:71244-ENST00000553595.5:774706|1778
DCLCTISKLAISPVGSR
>FUSION-ENST00000554879.5:71244-ENST00000553595.5:774706|1646
GLLLARVTVWPGGRAESGQR
>FUSION-ENST00000554879.5:71244-ENST00000553595.5:774706|772
KSQNESK
>FUSION-ENST00000488290.5:25330-ENST00000465712.1:45673|731
YNGNTER
>FUSION-ENST00000583881.5:996-ENST00000435213.6:87371|10
IPHQMVFQIFFRTSPSELHWK
>FUSION-ENST00000554879.5:71244-ENST00000553595.5:774706|1122
MGDSGTR
>FUSION-ENST00000554879.5:71244-ENST00000553595.5:774706|4046
LGLEFRACCCVAIQNAQFKSK
>ENST00000467252.5|SNV-9558-C-A|2
SWAETCVTYAPPYGTTVDLATLR
>FUSION-ENST00000554879.5:71244-ENST00000553595.5:774706|164
MAVFHSQLAK
>FUSION-ENST00000554879.5:71244-ENST00000553595.5:774706|4626
AISTIRKGGNSSEH
>FUSION-ENST00000488290.5:25330-ENST00000465712.1:45673|498
QIEEVGP
>FUSION-ENST00000554879.5:71244-ENST00000553595.5:774706|4402
KSAASPAPDPSLASPGP
>FUSION-ENST00000554879.5:71244-ENST00000553595.5:774706|2066
MAHCNLHSPR
>ENST00000389554.8|MNV-7176-CT-C|1
YAMAGSFRRTSS
>ENST00000359263.9|SNV-73424-G-A|3
RMLSNKPQDFQIHVRVIEGR
>FUSION-ENST00000554879.5:71244-ENST00000553595.5:774706|197
AFFRPILGVWGVFLRVKPRQK
>FUSION-ENST00000554879.5:71244-ENST00000553595.5:774706|4683
LVLAFFTITIR
>FUSION-ENST00000554879.5:71244-ENST00000553595.5:774706|4895
GGRGAEK
>FUSION-ENST00000554879.5:71244-ENST00000553595.5:774706|1341
TIVLCSLQGKERK
>FUSION-ENST00000554879.5:71244-ENST00000553595.5:774706|3749
PLTWPPFLSSSYPVTIQPHLF
>FUSION-ENST00000554879.5:71244-ENST00000553595.5:774706|1711
GSSDDTPGR
>FUSION-ENST00000488290.5:25330-ENST00000465712.1:45673|310
CCFALPSLHHTRLSGYK
>FUSION-ENST00000554879.5:71244-ENST00000553595.5:774706|3564
HSPFPCHSCLWLGVADGSAQAHR
>FUSION-ENST00000488290.5:25330-ENST00000465712.1:45673|412
MKCMKLSEAFSSALLAWR
>FUSION-ENST00000554879.5:71244-ENST00000553595.5:774706|4030
VSVFQDEEVVEIDNGDGWTSVR
>ENST00000496559.6|SNV-118906-T-G|4
MFQATSRLRGPFLTDK
>ENST00000481626.5|SNV-28003-T-C|2
KALWTTRR
>FUSION-ENST00000488290.5:25330-ENST00000465712.1:45673|296
KDHRSWNR
>FUSION-ENST00000554879.5:71244-ENST00000553595.5:774706|3617
MMAAPSQWKAK
>FUSION-ENST00000554879.5:71244-ENST00000553595.5:774706|2731
HPFPGTLCGAAM
>ENST00000517536.5|SNV-50698-C-T|3
GLLNWYR
>ENST00000623002.1|SNV-44-A-G|3
VGLLVHTAATFNCSFRK
>FUSION-ENST00000554879.5:71244-ENST00000553595.5:774706|3766
KISSQSR
>FUSION-ENST00000488290.5:25330-ENST00000465712.1:45673|903
YIHYRIQIKFAYVLLLCLIEFESP
>FUSION-ENST00000554879.5:71244-ENST00000553595.5:774706|1141
MSPKMTPIFLVTVQVDSR
>FUSION-ENST00000554879.5:71244-ENST00000553595.5:774706|72
MSSHFFFVSSLEGRGHNPNFNTK
>ENST00000368806.2|SNV-1891-G-A|5
EAKTHNFPREASEHNDPK
>FUSION-ENST00000554879.5:71244-ENST00000553595.5:774706|2840
EEEKVEGRGMHPES
>FUSION-ENST00000554879.5:71244-ENST00000553595.5:774706|1920
CLQPLPNVSWSQNHPNLRTTGLMR
>ENST00000462501.1|SNV-15485-G-A|4
MFSWTQNIEK
>FUSION-ENST00000488290.5:25330-ENST00000465712.1:45673|61
IKKENTCK
>FUSION-ENST00000554879.5:71244-ENST00000553595.5:774706|3424
VFSHPHSFSSSLGFQGCPAR
>FUSION-ENST00000554879.5:71244-ENST00000553595.5:774706|4012
CVCVCVSLQE
>FUSION-ENST00000488290.5:25330-ENST00000465712.1:45673|41
RENALTFQLR
>FUSION-ENST00000554879.5:71244-ENST00000553595.5:774706|1308
EAGRRER
>FUSION-ENST00000554879.5:71244-ENST00000553595.5:774706|187
SQVSCLYLGHYSIFELWRLK
>FUSION-ENST00000554879.5:71244-ENST00000553595.5:774706|2032
MGQISSNHWGSRLAMMNTFR
>FUSION-ENST00000554879.5:71244-ENST00000553595.5:774706|579
GSPITQGYVCNGAYVP
>FUSION-ENST00000554879.5:71244-ENST00000553595.5:774706|3289
AQLVSSAR
>FUSION-ENST00000554879.5:71244-ENST00000553595.5:774706|4054
TRFLESER
>FUSION-ENST00000554879.5:71244-ENST00000553595.5:774706|1289
SSGARTLSLLPMEASVGLTR
>FUSION-ENST00000479516.1:6596-ENST00000612677.6:24487|34
MDNYGQQGSGGSRRPHSWK
>FUSION-ENST00000554879.5:71244-ENST00000553595.5:774706|4844
FPSKAMK
>FUSION-ENST00000554879.5:71244-ENST00000553595.5:774706|1884
MALSLSFSICDGKRTPRPISQDVVR
>FUSION-ENST00000554879.5:71244-ENST00000553595.5:774706|920
RFQCSQLYPQLR
>FUSION-ENST00000554879.5:71244-ENST00000553595.5:774706|2967
PSTVSSCGSENSCARTAMPEE
>FUSION-ENST00000554879.5:71244-ENST00000553595.5:774706|4238
SIQCNPA
>FUSION-ENST00000554879.5:71244-ENST00000553595.5:774706|753
LDTLPREPSR
>FUSION-ENST00000554879.5:71244-ENST00000553595.5:774706|4399
SAASPAPDPSLASPGP
>FUSION-ENST00000554879.5:71244-ENST00000553595.5:774706|2906
ALLCCPGWSAVVR
>ENST00000479629.5|SNV-40206-G-A|2
VWSIKLICHPVGWISPLR
>FUSION-ENST00000554879.5:71244-ENST00000553595.5:774706|3069
ELKAKSIR
>FUSION-ENST00000554879.5:71244-ENST00000553595.5:774706|28
MTNEQDVR
>FUSION-ENST00000554879.5:71244-ENST00000553595.5:774706|5054
EDDLKMIHPGIHASSCFYRFTLLK
>FUSION-ENST00000554879.5:71244-ENST00000553595.5:774706|2736
MTLALPPNTQSGPR
>ENST00000318348.9|SNV-24808-T-C|1
FIQVFLQSTCDGERDENHPNLIR
>FUSION-ENST00000554879.5:71244-ENST00000553595.5:774706|4363
LDEGPTPLLCLN
>FUSION-ENST00000554879.5:71244-ENST00000553595.5:774706|4669
SFLLSEPLHIILFLPRGSR
>ENST00000368854.7|SNV-77637-G-C|3
AWGHIDGDSTSRR
>FUSION-ENST00000554879.5:71244-ENST00000553595.5:774706|1200
FFVRILCDYICETLNLASGAL
>FUSION-ENST00000554879.5:71244-ENST00000553595.5:774706|1502
GAGSNPQEQSQVSTALT
>FUSION-ENST00000554879.5:71244-ENST00000553595.5:774706|2626
LAAVTDSR
>FUSION-ENST00000554879.5:71244-ENST00000553595.5:774706|2181
ATLLLEIKQSAVLGLMTK
>FUSION-ENST00000488290.5:25330-ENST00000465712.1:45673|920
MVGIQTHK
>FUSION-ENST00000554879.5:71244-ENST00000553595.5:774706|2607
TWQEAFMSQAFHRPELK
>FUSION-ENST00000554879.5:71244-ENST00000553595.5:774706|1962
MGAGPSV
>FUSION-ENST00000488290.5:25330-ENST00000465712.1:45673|516
GLSRFYPR
>FUSION-ENST00000554879.5:71244-ENST00000553595.5:774706|3362
WGQGMELKCFLRLWDPPNR
>FUSION-ENST00000554879.5:71244-ENST00000553595.5:774706|631
QWPLDLRESQIKLISLFIIPPEISK
>FUSION-ENST00000488290.5:25330-ENST00000465712.1:45673|178
KPRGAYNHGR
>ENST00000304502.5|SNV-159-G-A|4
GKITFYENRDFQGR
>FUSION-ENST00000554879.5:71244-ENST00000553595.5:774706|2845
MVVFVCDSPSNGETEKNLQK
>FUSION-ENST00000554879.5:71244-ENST00000553595.5:774706|3512
QGLTLLPR
>FUSION-ENST00000554879.5:71244-ENST00000553595.5:774706|2250
ILDASGQRAFL
>FUSION-ENST00000554879.5:71244-ENST00000553595.5:774706|4722
GFFALTSSASTNNELRGKTQK
>ENST00000264689.11|INDEL-10764-A-AA|2
SCNNFISFRNTRWPAAGL
>ENST00000342836.8|MNV-47467-GAC-G|1
YNRDSGQ
>FUSION-ENST00000554879.5:71244-ENST00000553595.5:774706|5010
AFKEGLSDL
>FUSION-ENST00000554879.5:71244-ENST00000553595.5:774706|3371
GGYGSGEAKR
>FUSION-ENST00000554879.5:71244-ENST00000553595.5:774706|1061
AERFFCHMKPDSEASIAER
>FUSION-ENST00000554879.5:71244-ENST00000553595.5:774706|728
MPPQCSEHCRALGNTDGFDWLSK
>ENST00000575701.4|SNV-4954-C-T|1
EETPGQRPV
>FUSION-ENST00000488290.5:25330-ENST00000465712.1:45673|432
CMMVSGR
>FUSION-ENST00000554879.5:71244-ENST00000553595.5:774706|715
FSKNCESGSR
>FUSION-ENST00000554879.5:71244-ENST00000553595.5:774706|4216
QLQTEAHQGEK
>FUSION-ENST00000554879.5:71244-ENST00000553595.5:774706|3353
MCVHSWSRVGYCRLLAYK
>FUSION-ENST00000554879.5:71244-ENST00000553595.5:774706|3277
AGMVLVGCRGKK
>FUSION-ENST00000554879.5:71244-ENST00000553595.5:774706|4788
MFLPLAGLRGLGPSCNHWRFR
>FUSION-ENST00000554879.5:71244-ENST00000553595.5:774706|5113
FDHMVLVKLTSIR
>ENST00000411412.5|MNV-7176-CT-C|2
TRARPRR
>FUSION-ENST00000554879.5:71244-ENST00000553595.5:774706|2366
MNNLLVSVHSK
>FUSION-ENST00000554879.5:71244-ENST00000553595.5:774706|3379
YVPSMISFVICPYAQSK
>FUSION-ENST00000488290.5:25330-ENST00000465712.1:45673|86
KMMMPCLLLVPLSER
>FUSION-ENST00000554879.5:71244-ENST00000553595.5:774706|4372
LWSVICK
>FUSION-ENST00000259253.11:51942-ENST00000428314.5:76448|12
VEHVRSGCK
>FUSION-ENST00000554879.5:71244-ENST00000553595.5:774706|1369
LAGWSLLHNMPPSPR
>FUSION-ENST00000554879.5:71244-ENST00000553595.5:774706|2620
ILNFETLSIVLMVFTLWATRSP
>FUSION-ENST00000554879.5:71244-ENST00000553595.5:774706|2006
PVVSATQEAETGGCLEAR
>ENST00000422359.2|SNV-63-C-A|8
MSRPRNNPK
>FUSION-ENST00000554879.5:71244-ENST00000553595.5:774706|2007
MPVVSATQEAETGGCLEAR
>FUSION-ENST00000554879.5:71244-ENST00000553595.5:774706|3044
SPQPTPGEDK
>FUSION-ENST00000354956.9:107744-ENST00000432981.2:836|3
VFDAFCKLTR
>FUSION-ENST00000554879.5:71244-ENST00000553595.5:774706|5034
LACLEEKKTR
>FUSION-ENST00000554879.5:71244-ENST00000553595.5:774706|4606
MLSGYLRAR
>ENST00000604948.5|SNV-148675-G-A|3
TQHLFFK
>FUSION-ENST00000554879.5:71244-ENST00000553595.5:774706|2525
CVSWPMVCLGECSMCA
>FUSION-ENST00000554879.5:71244-ENST00000553595.5:774706|539
MITGQTIHPGLVRVL
>FUSION-ENST00000554879.5:71244-ENST00000553595.5:774706|4000
MLLSFVLLLL
>FUSION-ENST00000554879.5:71244-ENST00000553595.5:774706|3918
ARSKNLK
>FUSION-ENST00000554879.5:71244-ENST00000553595.5:774706|4189
MVTVINFMLR
>FUSION-ENST00000554879.5:71244-ENST00000553595.5:774706|1114
ALSPAMFLLSFQPLSSPTHIMHQG
>FUSION-ENST00000554879.5:71244-ENST00000553595.5:774706|5068
MFPKSGEKYIK
>FUSION-ENST00000554879.5:71244-ENST00000553595.5:774706|4991
FPFSQKK
>FUSION-ENST00000554879.5:71244-ENST00000553595.5:774706|1795
MYKGLGLGK
>FUSION-ENST00000554879.5:71244-ENST00000553595.5:774706|1779
MDCLCTISKLAISPVGSR
>FUSION-ENST00000583881.5:996-ENST00000435213.6:87371|16
ECNCPAWYLAKNRR
>FUSION-ENST00000554879.5:71244-ENST00000553595.5:774706|3062
LRSQEDLFSKTLLTFAFASCAR
>ENST00000244728.10|SNV-214394-G-A|2
ITLFAIGVGSKTEDAELR
>FUSION-ENST00000554879.5:71244-ENST00000553595.5:774706|1425
MRQQTLLLPSGSYCSDLSPVL
>FUSION-ENST00000554879.5:71244-ENST00000553595.5:774706|2743
KQQEAETGVDR
>FUSION-ENST00000554879.5:71244-ENST00000553595.5:774706|1322
PNVTCLRSYSQK
>FUSION-ENST00000554879.5:71244-ENST00000553595.5:774706|3102
MEAGSSGSR
>FUSION-ENST00000554879.5:71244-ENST00000553595.5:774706|2754
EERSRVAG
>FUSION-ENST00000488290.5:25330-ENST00000465712.1:45673|881
MCSGLMKTLHR
>FUSION-ENST00000554879.5:71244-ENST00000553595.5:774706|4857
EYYAAIKR
>FUSION-ENST00000554879.5:71244-ENST00000553595.5:774706|420
SSYCICYSLWGKCNYDPTLETRKPR
>FUSION-ENST00000554879.5:71244-ENST00000553595.5:774706|2505
MLFISVWLNLQVFGDFPAIRLFLV
>FUSION-ENST00000488290.5:25330-ENST00000465712.1:45673|622
DFPDPIDWLAVGEKAER
>FUSION-ENST00000554879.5:71244-ENST00000553595.5:774706|3032
MSHHTQPWASF
>FUSION-ENST00000554879.5:71244-ENST00000553595.5:774706|1195
ASSYDLWFRPGFPK
>ENST00000318217.10|SNV-109435-A-C|3
SLSSYNYIHVGAQLKSSIHDAAEFR
>FUSION-ENST00000554879.5:71244-ENST00000553595.5:774706|4482
LTFFPPKISECRNEALER
>FUSION-ENST00000488290.5:25330-ENST00000465712.1:45673|801
MLGKESTVKLYEVLMSVFQNTSHC
>FUSION-ENST00000554879.5:71244-ENST00000553595.5:774706|181
MSAGPWPILRDACFCSEHPLK
>ENST00000654845.1|SNV-24130-C-A|3
HGLLEESR
>FUSION-ENST00000554879.5:71244-ENST00000553595.5:774706|3284
FVWCSVPGTAQKAGMVLVGCRGK
>FUSION-ENST00000554879.5:71244-ENST00000553595.5:774706|4242
QGIPGCYPVSPCALHR
>ENST00000428002.6|SNV-5647-G-A|2
YPANCTVQDHVHCLGNR
>FUSION-ENST00000554879.5:71244-ENST00000553595.5:774706|5180
MEYIFSLACC
>FUSION-ENST00000554879.5:71244-ENST00000553595.5:774706|3078
PQGFESPMCPAYR
>FUSION-ENST00000554879.5:71244-ENST00000553595.5:774706|5007
MAAFLGQLVLRK
>ENST00000651989.2|SNV-470764-C-T|4
SLSNVFSQIHCRLESSK
>FUSION-ENST00000554879.5:71244-ENST00000553595.5:774706|3825
MIAGRPR
>FUSION-ENST00000554879.5:71244-ENST00000553595.5:774706|2530
MISIILNMFR
>FUSION-ENST00000554879.5:71244-ENST00000553595.5:774706|4980
VGTSLEK
>FUSION-ENST00000554879.5:71244-ENST00000553595.5:774706|4656
MSAIVSMPINRMMIPATNFSLK
>FUSION-ENST00000554879.5:71244-ENST00000553595.5:774706|3984
FPISGALHSFV
>FUSION-ENST00000488290.5:25330-ENST00000465712.1:45673|554
DGWRVHLRPFWVVRKPR
>FUSION-ENST00000554879.5:71244-ENST00000553595.5:774706|330
GMGLVPR
>FUSION-ENST00000554879.5:71244-ENST00000553595.5:774706|704
MQSGQKHETSIVSQSLLVLGK
>FUSION-ENST00000554879.5:71244-ENST00000553595.5:774706|2933
ERPFEKK
>ENST00000418766.5|INDEL-78730-C-CA|5
VSTRKNGGGLK
>FUSION-ENST00000554879.5:71244-ENST00000553595.5:774706|4608
SWWQVSSSSPEVAKSSS
>FUSION-ENST00000554879.5:71244-ENST00000553595.5:774706|2751
MRSLFQPSWAGLK
>FUSION-ENST00000554879.5:71244-ENST00000553595.5:774706|5031
TKGLRQFSFFLSGS
>FUSION-ENST00000554879.5:71244-ENST00000553595.5:774706|1546
MNKCLVFLLFTLK
>FUSION-ENST00000554879.5:71244-ENST00000553595.5:774706|3807
VYIFLLFIIIKGNTGLPK
>FUSION-ENST00000554879.5:71244-ENST00000553595.5:774706|2245
HTHTHTHTHTHTHR
>FUSION-ENST00000554879.5:71244-ENST00000553595.5:774706|3536
MYPFTKKK
>FUSION-ENST00000554879.5:71244-ENST00000553595.5:774706|933
AYQACHVA
>FUSION-ENST00000554879.5:71244-ENST00000553595.5:774706|3048
HIFYVIS
>FUSION-ENST00000554879.5:71244-ENST00000553595.5:774706|874
SGAASACLK
>FUSION-ENST00000554879.5:71244-ENST00000553595.5:774706|1810
LFFSGCLVPVNR
>FUSION-ENST00000554879.5:71244-ENST00000553595.5:774706|2969
MPSTVSSCGSENSCARTAMPEE
>FUSION-ENST00000554879.5:71244-ENST00000553595.5:774706|2954
QATNASYTCHFKFSDSHTSVK
>FUSION-ENST00000554879.5:71244-ENST00000553595.5:774706|2696
MWLGDLNSPSQR
>FUSION-ENST00000422851.1:117256-ENST00000484072.5:357|3
ISQHEPDCAAVTK
>FUSION-ENST00000554879.5:71244-ENST00000553595.5:774706|3255
AHLPNVLVFT
>FUSION-ENST00000554879.5:71244-ENST00000553595.5:774706|1705
KTGNKPSATELMESWWFGLGIK
>FUSION-ENST00000554879.5:71244-ENST00000553595.5:774706|2588
EYVSNRNEKGGSR
>ENST00000368854.7|SNV-77637-G-C|11
RYGLGAHRR
>FUSION-ENST00000554879.5:71244-ENST00000553595.5:774706|681
MALTGYQK
>FUSION-ENST00000554879.5:71244-ENST00000553595.5:774706|4821
YSVQQTPVTQVYLCNKPSHVPSKPK
>ENST00000540772.1|SNV-24808-T-C|4
GHTGADVAEKSTCDGER
>FUSION-ENST00000554879.5:71244-ENST00000553595.5:774706|4421
SSSLPSEAR
>FUSION-ENST00000583881.5:996-ENST00000435213.6:87371|13
EPRIPHQMVFQIFFR
>FUSION-ENST00000554879.5:71244-ENST00000553595.5:774706|1037
TFCPWQPKSR
>FUSION-ENST00000554879.5:71244-ENST00000553595.5:774706|2098
STCQSAGQLCY
>FUSION-ENST00000554879.5:71244-ENST00000553595.5:774706|636
THGCGWDCLVFSDCWK
>FUSION-ENST00000554879.5:71244-ENST00000553595.5:774706|3602
MDVLCAVHSILEVFMLGHSWGKR
>FUSION-ENST00000554879.5:71244-ENST00000553595.5:774706|2981
LTWVVARSNCPSYLGPIQNVHR
>FUSION-ENST00000488290.5:25330-ENST00000465712.1:45673|804
MMLGKESTVK
>ENST00000477653.2|INDEL-47465-G-GCC|5
SSSSMRPRSSATLNTTAGHSGQ
>FUSION-ENST00000554879.5:71244-ENST00000553595.5:774706|4225
SPVCNTQLVEEQKEFPAVDRMR
>ENST00000496559.6|SNV-118906-T-G|9
MKPSCHQMFQATSRLRGPFLTDK
>FUSION-ENST00000554879.5:71244-ENST00000553595.5:774706|3015
DEVPCDVGR
>FUSION-ENST00000554879.5:71244-ENST00000553595.5:774706|975
IPLHFPASPAVR
>FUSION-ENST00000488290.5:25330-ENST00000465712.1:45673|669
VLPSSGQSQLHRVR
>FUSION-ENST00000554879.5:71244-ENST00000553595.5:774706|1317
WPGGNSIPDLPDPK
>FUSION-ENST00000554879.5:71244-ENST00000553595.5:774706|852
LALILDLFVAWAIGFPLC
>FUSION-ENST00000554879.5:71244-ENST00000553595.5:774706|805
MTAILKSR
>FUSION-ENST00000259253.11:51942-ENST00000428314.5:76448|1
IIAVLMAAFGFQGGQPAEHWR
>FUSION-ENST00000554879.5:71244-ENST00000553595.5:774706|600
ENNHEIIALISPGAWTSR
>ENST00000268489.10|INDEL-1103184-C-CAG|8
CSSLPRR
>ENST00000437510.5|SNV-552661-A-G|1
NVYQKIRDHDLLDK
>FUSION-ENST00000554879.5:71244-ENST00000553595.5:774706|3018
KDEVPCDVGR
>FUSION-ENST00000554879.5:71244-ENST00000553595.5:774706|4870
SPLLLQGCHVT
>FUSION-ENST00000554879.5:71244-ENST00000553595.5:774706|1281
MGPCLAVSLHCPCI
>FUSION-ENST00000554879.5:71244-ENST00000553595.5:774706|2577
CTICQPCPTGFNFKFQLFTVGI
>FUSION-ENST00000554879.5:71244-ENST00000553595.5:774706|1606
ATGPCPLVTMARQESWQVPGQPR
>FUSION-ENST00000554879.5:71244-ENST00000553595.5:774706|4146
LEQADPGK
>FUSION-ENST00000554879.5:71244-ENST00000553595.5:774706|2279
LALNSQP
>FUSION-ENST00000554879.5:71244-ENST00000553595.5:774706|966
SITAALQLCL
>FUSION-ENST00000488290.5:25330-ENST00000465712.1:45673|227
LASAQLLGRPQETYSHGGRRR
>FUSION-ENST00000554879.5:71244-ENST00000553595.5:774706|779
MARKSQNESK
>FUSION-ENST00000554879.5:71244-ENST00000553595.5:774706|3201
SVAFQRKPTR
>FUSION-ENST00000554879.5:71244-ENST00000553595.5:774706|2542
WPQKAPLSR
>FUSION-ENST00000554879.5:71244-ENST00000553595.5:774706|39
VPILLPFPRPPRPPRSAGHMLGRK
>FUSION-ENST00000554879.5:71244-ENST00000553595.5:774706|1048
GHWISPLLK
>FUSION-ENST00000554879.5:71244-ENST00000553595.5:774706|4779
RLLDTLCVHEPNTMLKTK
>FUSION-ENST00000554879.5:71244-ENST00000553595.5:774706|121
MNWCLGKATELSGTVK
>FUSION-ENST00000409299.8:225-ENST00000412738.5:10177|45
GFRNGAVRK
>ENST00000265990.11|SNV-95095-G-A|6
KLCNHPALVLTPQHPEFKTTAK
>FUSION-ENST00000554879.5:71244-ENST00000553595.5:774706|2816
ISSEPNGTALNYV
>FUSION-ENST00000554879.5:71244-ENST00000553595.5:774706|3902
LHCHHPIGRPSPYR
>FUSION-ENST00000488290.5:25330-ENST00000465712.1:45673|414
SSKVLLTMAM
>FUSION-ENST00000554879.5:71244-ENST00000553595.5:774706|3769
SSGWSFLLREK
>ENST00000301618.8|SNV-34898-C-T|6
RDQCEAPSDPKFSDCSGK
>FUSION-ENST00000357194.10:42412-ENST00000503584.5:87420|2
VSLLLSLLRPLSPR
>FUSION-ENST00000554879.5:71244-ENST00000553595.5:774706|690
LVCSVSDMLALMNLCVP
>FUSION-ENST00000554879.5:71244-ENST00000553595.5:774706|2096
MATHISK
>FUSION-ENST00000554879.5:71244-ENST00000553595.5:774706|3966
SLHNILGRASGSPFLHNLLR
>FUSION-ENST00000554879.5:71244-ENST00000553595.5:774706|3900
MTVVLSISSLTFVSF
>FUSION-ENST00000554879.5:71244-ENST00000553595.5:774706|1644
VTVWPGGRAESGQR
>ENST00000425186.2|SNV-264362-G-T|2
EELISAFKEHQQLGK
>FUSION-ENST00000554879.5:71244-ENST00000553595.5:774706|968
WTESCQPLSRLVFKSITAALQLCL
>FUSION-ENST00000488290.5:25330-ENST00000465712.1:45673|941
TVLRSPPRSLQR
>FUSION-ENST00000554879.5:71244-ENST00000553595.5:774706|3189
GHNLVPMMSQQQLPWRPGGQGW
>FUSION-ENST00000488290.5:25330-ENST00000465712.1:45673|621
MDFPDPIDWLAVGEKAERK
>FUSION-ENST00000554879.5:71244-ENST00000553595.5:774706|52
FCNNFCLHHKIVIDYENTKALEK
>FUSION-ENST00000554879.5:71244-ENST00000553595.5:774706|1011
STPILAVSLLCLKSAGCK
>FUSION-ENST00000554879.5:71244-ENST00000553595.5:774706|1204
MGAVVPSHK
>FUSION-ENST00000554879.5:71244-ENST00000553595.5:774706|2568
LFLDPLNR
>FUSION-ENST00000488290.5:25330-ENST00000465712.1:45673|269
NIYLILRIMK
>FUSION-ENST00000554879.5:71244-ENST00000553595.5:774706|2175
MTKSPVCTILAVSRGNPR
>FUSION-ENST00000554879.5:71244-ENST00000553595.5:774706|556
AALAGPSTLIFHWSASGNNGKT
>FUSION-ENST00000554879.5:71244-ENST00000553595.5:774706|1161
TQGKTLY
>FUSION-ENST00000488290.5:25330-ENST00000465712.1:45673|136
MQSFLFWK
>FUSION-ENST00000554879.5:71244-ENST00000553595.5:774706|4411
LLRVGSLATLPKLSHQAPR
>FUSION-ENST00000554879.5:71244-ENST00000553595.5:774706|4919
SKTSIPRSGVNPTGTVLRPK
>FUSION-ENST00000554879.5:71244-ENST00000553595.5:774706|1478
RGTDFTQGPLR
>FUSION-ENST00000488290.5:25330-ENST00000465712.1:45673|537
MMVPGREGRGLCVPPWPVR
>FUSION-ENST00000488290.5:25330-ENST00000465712.1:45673|761
TRNDPQIAFGICNQSDNNVFTR
>FUSION-ENST00000554879.5:71244-ENST00000553595.5:774706|863
IFSVPKSPR
>FUSION-ENST00000554879.5:71244-ENST00000553595.5:774706|463
RVEFASALHTR
>FUSION-ENST00000554879.5:71244-ENST00000553595.5:774706|1464
TGEIIPALQNR
>FUSION-ENST00000554879.5:71244-ENST00000553595.5:774706|4689
KSVWTMSDMLVLAFFTITIR
>FUSION-ENST00000554879.5:71244-ENST00000553595.5:774706|2583
PGWDFFFF
>FUSION-ENST00000554879.5:71244-ENST00000553595.5:774706|2188
QIYMSVSR
>FUSION-ENST00000554879.5:71244-ENST00000553595.5:774706|449
TGVPAQEPETVSPHAGRASVR
>ENST00000376355.7|SNV-264362-G-T|2
WAEELISAFK
>FUSION-ENST00000479516.1:6596-ENST00000612677.6:24487|30
RPHSWKIGTSK
>FUSION-ENST00000554879.5:71244-ENST00000553595.5:774706|331
MGMGLVPR
>FUSION-ENST00000488290.5:25330-ENST00000465712.1:45673|561
GPWGRQGEQAAGCHWP
>FUSION-ENST00000554879.5:71244-ENST00000553595.5:774706|923
MPCSQSMRFQCSQLYPQLRVK
>FUSION-ENST00000554879.5:71244-ENST00000553595.5:774706|4005
NIHIQCVWTWIFNTLGYIPR
>FUSION-ENST00000554879.5:71244-ENST00000553595.5:774706|2361
YSPGQIYSKTVFIIYLK
>FUSION-ENST00000554879.5:71244-ENST00000553595.5:774706|3459
RASDIEYRQGHHI
>FUSION-ENST00000554879.5:71244-ENST00000553595.5:774706|977
KPRIPLHFPASPAVR
>FUSION-ENST00000554879.5:71244-ENST00000553595.5:774706|669
ELGFGRVRPYL
>FUSION-ENST00000488290.5:25330-ENST00000465712.1:45673|163
GEVPQTIK
>ENST00000376355.7|SNV-264362-G-T|3
IKWAEELISAFKEHQQLGK
>FUSION-ENST00000488290.5:25330-ENST00000465712.1:45673|696
LWKSCGKK
>FUSION-ENST00000554879.5:71244-ENST00000553595.5:774706|2026
LAMMNTFRKETNCLLT
>FUSION-ENST00000554879.5:71244-ENST00000553595.5:774706|2683
KQRQEWTGCTSGTQTHQI
>FUSION-ENST00000554879.5:71244-ENST00000553595.5:774706|2436
MSLSIFVIRVILAS
>FUSION-ENST00000554879.5:71244-ENST00000553595.5:774706|2890
REGGEVDSRPLGR
>FUSION-ENST00000488290.5:25330-ENST00000465712.1:45673|548
PLAGGSASAGAR
>FUSION-ENST00000554879.5:71244-ENST00000553595.5:774706|4697
KFFFSRPPIR
>FUSION-ENST00000554879.5:71244-ENST00000553595.5:774706|2108
MTLWGVSGYGR
>ENST00000553443.5|MNV-118906-AG-A|4
KCMLIQNSR
>FUSION-ENST00000554879.5:71244-ENST00000553595.5:774706|2363
NNLLVSVHSKYSPGQIYSK
>FUSION-ENST00000554879.5:71244-ENST00000553595.5:774706|4517
MLMSSKEYLHSNT
>ENST00000256339.8|SNV-253659-G-A|1
DHPQFLTYIQDHMLIASLWRVVK
>FUSION-ENST00000554879.5:71244-ENST00000553595.5:774706|3366
MKWGQGMELKCFLR
>FUSION-ENST00000554879.5:71244-ENST00000553595.5:774706|283
MAVVNLGQIGPGLEAMVR
>FUSION-ENST00000554879.5:71244-ENST00000553595.5:774706|3814
MILHLSFREK
>ENST00000477653.2|INDEL-47465-G-GCC|MNV-47467-GAC-G|2
PRSSATLNTTAGLWTMTSC
>FUSION-ENST00000554879.5:71244-ENST00000553595.5:774706|1914
QMIITAQRSPTMETRTQAHAQR
>FUSION-ENST00000422851.1:117256-ENST00000484072.5:357|17
SVATDPRTLFAGDSRSLR
>FUSION-ENST00000554879.5:71244-ENST00000553595.5:774706|3290
MAQLVSSAR
>FUSION-ENST00000488290.5:25330-ENST00000465712.1:45673|717
MFIKRAQTTK
>FUSION-ENST00000554879.5:71244-ENST00000553595.5:774706|3952
MFFLKSWSIFCLLKQLF
>FUSION-ENST00000554879.5:71244-ENST00000553595.5:774706|3200
SVAFQRKPTRTGWK
>FUSION-ENST00000554879.5:71244-ENST00000553595.5:774706|4420
MSSSLPSEARIPIR
>FUSION-ENST00000554879.5:71244-ENST00000553595.5:774706|752
MGLRGLVEQWTDGWFLSEK
>FUSION-ENST00000488290.5:25330-ENST00000465712.1:45673|610
LWGWGSRCQVTEQPPR
>FUSION-ENST00000554879.5:71244-ENST00000553595.5:774706|2535
MGFRVRR
>FUSION-ENST00000554879.5:71244-ENST00000553595.5:774706|2616
VFTLWATRSP
>FUSION-ENST00000554879.5:71244-ENST00000553595.5:774706|4775
MLKTKDSEMC
>FUSION-ENST00000554879.5:71244-ENST00000553595.5:774706|2996
MCSEHRKAR
>ENST00000517536.5|SNV-50698-C-T|4
SGFRGLLNWYRNMER
>ENST00000640109.1|INDEL-100119-C-CA|6
MTSFFQSKKTQVTTK
>FUSION-ENST00000554879.5:71244-ENST00000553595.5:774706|1466
FPHIPQTHCRTGEIIPALQNR
>FUSION-ENST00000554879.5:71244-ENST00000553595.5:774706|1166
WPGIGIQQRSFETTRPPFHAR
>FUSION-ENST00000554879.5:71244-ENST00000553595.5:774706|4355
MPSPHHHSSR
>FUSION-ENST00000554879.5:71244-ENST00000553595.5:774706|4657
SAIVSMPINR
>FUSION-ENST00000554879.5:71244-ENST00000553595.5:774706|719
KNVSDQK
>ENST00000411527.5|SNV-1694-G-T|1
YIYNLEEYGR
>FUSION-ENST00000554879.5:71244-ENST00000553595.5:774706|2122
NPLKIGK
>FUSION-ENST00000554879.5:71244-ENST00000553595.5:774706|4302
RCGCRPSTG
>FUSION-ENST00000554879.5:71244-ENST00000553595.5:774706|2709
LVLRELTVQWEEK
>FUSION-ENST00000554879.5:71244-ENST00000553595.5:774706|3088
MQVYCLPLAWWTRGFSGQY
>FUSION-ENST00000259253.11:51942-ENST00000428314.5:76448|3
SSRITGQVSPEHR
>FUSION-ENST00000554879.5:71244-ENST00000553595.5:774706|4763
SEEDKKVFLLTTSHQIRPIYIK
>ENST00000290607.12|SNV-119656-C-T|1
DQLWERTEQEKLR
>FUSION-ENST00000488290.5:25330-ENST00000465712.1:45673|381
SQLCDFRKGSDLTTLQSGK
>FUSION-ENST00000554879.5:71244-ENST00000553595.5:774706|69
GHNPNFNTKATETYR
>FUSION-ENST00000488290.5:25330-ENST00000465712.1:45673|291
IKVELRPCEQR
>ENST00000494056.1|SNV-162373-A-G|6
RLQEESQTAAAQLR
>FUSION-ENST00000488290.5:25330-ENST00000465712.1:45673|647
EGWWGLAGHGPGRTAR
>ENST00000417901.5|SNV-2972-A-T|2
TRLFFPSSSGSASTPLEEQTK
>FUSION-ENST00000554879.5:71244-ENST00000553595.5:774706|818
ALGFVTKWGPVR
>FUSION-ENST00000488290.5:25330-ENST00000465712.1:45673|919
VGIQTHK
>FUSION-ENST00000554879.5:71244-ENST00000553595.5:774706|3890
KLSLFISGAIPCPK
>FUSION-ENST00000554879.5:71244-ENST00000553595.5:774706|4555
SSSSHHVTCLPACPPSCLVPR
>FUSION-ENST00000554879.5:71244-ENST00000553595.5:774706|2326
LHISIHLYLLQEICVDSF
>FUSION-ENST00000554879.5:71244-ENST00000553595.5:774706|1351
CYQLRNPVSSLQK
>FUSION-ENST00000554879.5:71244-ENST00000553595.5:774706|4196
MDTKFLFFK
>FUSION-ENST00000554879.5:71244-ENST00000553595.5:774706|4822
VYSWVEGEEEGEEQKR
>FUSION-ENST00000554879.5:71244-ENST00000553595.5:774706|3526
KKTGCHDSS
>FUSION-ENST00000554879.5:71244-ENST00000553595.5:774706|4948
LPPYSCPC
>FUSION-ENST00000554879.5:71244-ENST00000553595.5:774706|2195
APLHTLHDFSA
>ENST00000368854.7|SNV-77637-G-C|4
MAWGHIDGDSTSRR
>FUSION-ENST00000650658.1:84614-ENST00000481086.1:42492|8
AREGQRR
>FUSION-ENST00000554879.5:71244-ENST00000553595.5:774706|969
MWTESCQPLSRLVFKSITAALQLCL
>FUSION-ENST00000554879.5:71244-ENST00000553595.5:774706|1865
KVCKLGA
>FUSION-ENST00000554879.5:71244-ENST00000553595.5:774706|1700
ESWWFGLGIKAFFYPR
>FUSION-ENST00000554879.5:71244-ENST00000553595.5:774706|74
MSSHFFFVSSLEGR
>FUSION-ENST00000554879.5:71244-ENST00000553595.5:774706|3114
QNLPSYK
>FUSION-ENST00000554879.5:71244-ENST00000553595.5:774706|15
MILRPAWK
>ENST00000374695.8|SNV-89608-C-G|1
GGSLASRHQTHGSHLR
>ENST00000268489.10|INDEL-1103184-C-CAG|5
QQPSRHPHHSSHCNSSSNAR
>FUSION-ENST00000554879.5:71244-ENST00000553595.5:774706|1782
VSVCVCVCVCVCAS
>FUSION-ENST00000479516.1:6596-ENST00000612677.6:24487|36
MDNYGQQGSGGSR
>FUSION-ENST00000554879.5:71244-ENST00000553595.5:774706|2
SQKSPLKNLSM
>FUSION-ENST00000554879.5:71244-ENST00000553595.5:774706|4270
MSVHTVQSHRQSQMGIWK
>FUSION-ENST00000554879.5:71244-ENST00000553595.5:774706|4205
GSAEGLSPTTTPSPSLVR
>FUSION-ENST00000554879.5:71244-ENST00000553595.5:774706|1238
NKHCCCCYFIS
>FUSION-ENST00000554879.5:71244-ENST00000553595.5:774706|2820
VCVRRFVYVLDVSQS
>FUSION-ENST00000554879.5:71244-ENST00000553595.5:774706|3888
KLSLFISGAIPCPKVFFFYY
>FUSION-ENST00000554879.5:71244-ENST00000553595.5:774706|369
PSEYTEVFCR
>FUSION-ENST00000554879.5:71244-ENST00000553595.5:774706|2955
MQATNASYTCHFKFSDSHTSVK
>FUSION-ENST00000554879.5:71244-ENST00000553595.5:774706|4884
MSLPIVRK
>FUSION-ENST00000554879.5:71244-ENST00000553595.5:774706|2414
LLSFLNLCLK
>FUSION-ENST00000554879.5:71244-ENST00000553595.5:774706|342
ISSRMGTS
>ENST00000490210.6|SNV-260791-G-A|3
MQYNDWLEEECGNMAREGLR
>FUSION-ENST00000554879.5:71244-ENST00000553595.5:774706|1599
QESWQVPGQPRVTEENSRHSAK
>FUSION-ENST00000554879.5:71244-ENST00000553595.5:774706|4906
MVRTYEHKEGNIK
>FUSION-ENST00000554879.5:71244-ENST00000553595.5:774706|2903
LTQRFSIEM
>FUSION-ENST00000554879.5:71244-ENST00000553595.5:774706|5132
SISKGVLEGFQGFMEDNYKP
>FUSION-ENST00000554879.5:71244-ENST00000553595.5:774706|3812
MILHLSFREKVYIFLLFIIIK
>FUSION-ENST00000554879.5:71244-ENST00000553595.5:774706|3100
DLALWGLVGPARPAVNEEGV
>FUSION-ENST00000554879.5:71244-ENST00000553595.5:774706|2685
GFIWSWRENNRK
>FUSION-ENST00000554879.5:71244-ENST00000553595.5:774706|1696
SGGQNPPPPLGIALR
>FUSION-ENST00000554879.5:71244-ENST00000553595.5:774706|4925
HRISDILNNTTRVNFSLTVTALER
>FUSION-ENST00000488290.5:25330-ENST00000465712.1:45673|531
GLCVPPWPVR
>FUSION-ENST00000554879.5:71244-ENST00000553595.5:774706|1154
RSIAFCFSFK
>FUSION-ENST00000488290.5:25330-ENST00000465712.1:45673|231
MMLASAQLLGRPQETYSHGGRRR
>FUSION-ENST00000554879.5:71244-ENST00000553595.5:774706|4083
MDPQTTWLMR
>FUSION-ENST00000488290.5:25330-ENST00000465712.1:45673|900
MWFALKCTLFITL
>FUSION-ENST00000554879.5:71244-ENST00000553595.5:774706|1457
AGTMSVAVAAR
>ENST00000623002.1|SNV-44-A-G|2
MVGLLVHTAATFNCSFRKIR
>FUSION-ENST00000554879.5:71244-ENST00000553595.5:774706|2384
MNNVAMNVGLQK
>ENST00000490508.5|SNV-35853-C-T|1
SGGHSGRPSQIRALSSKSWK
>FUSION-ENST00000554879.5:71244-ENST00000553595.5:774706|3211
QRVGGEEVFLVFFFQSQK
>FUSION-ENST00000554879.5:71244-ENST00000553595.5:774706|2681
GLGVIHFVRCLAQCQYIVIHVR
>FUSION-ENST00000554879.5:71244-ENST00000553595.5:774706|1726
MGHLSPLLHTVPIHYAGSR
>FUSION-ENST00000554879.5:71244-ENST00000553595.5:774706|3016
KDEVPCDVGRR
>FUSION-ENST00000554879.5:71244-ENST00000553595.5:774706|499
IMVFIDSVTCLK
>ENST00000567194.5|SNV-146-G-A|7
MEREGSGGSGGSARLLQQILSLK
>FUSION-ENST00000554879.5:71244-ENST00000553595.5:774706|727
MPPQCSEHCRALGNTDGFDWLSKK
>FUSION-ENST00000554879.5:71244-ENST00000553595.5:774706|169
FTLVCPEPNLNLLSLIKE
>FUSION-ENST00000554879.5:71244-ENST00000553595.5:774706|2721
TQVTWPLLHARVADG
>FUSION-ENST00000554879.5:71244-ENST00000553595.5:774706|3344
LLAYKSRDLL
>FUSION-ENST00000409299.8:225-ENST00000412738.5:10177|1
VLGVPIIVQASQ
>FUSION-ENST00000554879.5:71244-ENST00000553595.5:774706|380
MHVHTYIYMHTHTHIVCTHIHK
>FUSION-ENST00000554879.5:71244-ENST00000553595.5:774706|329
MGMGLVPRQR
>FUSION-ENST00000554879.5:71244-ENST00000553595.5:774706|1330
EINPEFKAEAFR
>FUSION-ENST00000554879.5:71244-ENST00000553595.5:774706|56
FCNNFCLHHK
>ENST00000413366.8|INDEL-384597-C-CA|4
QKNQNHPLHTK
>ENST00000351797.9|INDEL-4655-A-AC|6
SILSSASATVATRRTR
>FUSION-ENST00000554879.5:71244-ENST00000553595.5:774706|4712
MSRVLNSR
>FUSION-ENST00000554879.5:71244-ENST00000553595.5:774706|3764
MLLWESDLLTLPLA
>FUSION-ENST00000554879.5:71244-ENST00000553595.5:774706|4404
RQEGANTYSAEPETDGSK
>FUSION-ENST00000488290.5:25330-ENST00000465712.1:45673|660
MVGAGRPRAGQDSEAHWR
>FUSION-ENST00000554879.5:71244-ENST00000553595.5:774706|5060
SAGTFILFPPNYPL
>FUSION-ENST00000554879.5:71244-ENST00000553595.5:774706|3793
EEPCSLLH
>ENST00000342836.8|INDEL-47465-G-GCC|MNV-47467-GAC-G|1
TLDNDIMLIKLSSPAVINAR
>FUSION-ENST00000554879.5:71244-ENST00000553595.5:774706|453
SPVCFAGVHS
>FUSION-ENST00000554879.5:71244-ENST00000553595.5:774706|1707
DDVGLNEGIGAWEGNRRGR
>ENST00000374695.8|SNV-89608-C-G|4
RGGSLASR
>FUSION-ENST00000554879.5:71244-ENST00000553595.5:774706|4224
FFFSTSSSHSYNP
>FUSION-ENST00000554879.5:71244-ENST00000553595.5:774706|99
MHMKDIVDFGDWGVEQVGSGVR
>FUSION-ENST00000554879.5:71244-ENST00000553595.5:774706|953
WLNDLRHLLC
>FUSION-ENST00000554879.5:71244-ENST00000553595.5:774706|3318
ELLAKMMSHK
>FUSION-ENST00000554879.5:71244-ENST00000553595.5:774706|1088
NILPPTHPKLCL
>ENST00000304502.5|SNV-159-G-A|7
MGKITFYENR
>ENST00000269593.5|SNV-9548-G-T|2
DEVDHPNNSFSPCSAHDRR
>FUSION-ENST00000554879.5:71244-ENST00000553595.5:774706|2034
MGQISSNHWGSR
>FUSION-ENST00000554879.5:71244-ENST00000553595.5:774706|4458
HKFNSLSKAIFTFCR
>FUSION-ENST00000554879.5:71244-ENST00000553595.5:774706|3280
SSKFQVTVNRK
>FUSION-ENST00000554879.5:71244-ENST00000553595.5:774706|4751
WSIIIICLFLQ
>FUSION-ENST00000554879.5:71244-ENST00000553595.5:774706|3498
GSEGFLSSTQF
>FUSION-ENST00000650658.1:84614-ENST00000481086.1:42492|23
MSGPGPEAVPVGPR
>FUSION-ENST00000554879.5:71244-ENST00000553595.5:774706|3076
PQGFESPMCPAYRK
>FUSION-ENST00000554879.5:71244-ENST00000553595.5:774706|887
IHGSPLPPESSHR
>ENST00000463544.1|MNV-7176-CT-C|2
MAGSFRRTSS
>FUSION-ENST00000488290.5:25330-ENST00000465712.1:45673|578
EGLEGKGEEDGGR
>FUSION-ENST00000554879.5:71244-ENST00000553595.5:774706|3607
VSLHFSTATFLLLPFSPTPFSSTLK
>ENST00000567194.5|SNV-146-G-A|5
EGSGGSGGSAR
>FUSION-ENST00000554879.5:71244-ENST00000553595.5:774706|2180
QSAVLGLMTK
>FUSION-ENST00000554879.5:71244-ENST00000553595.5:774706|1382
SGCPTSAINMSPNRV
>ENST00000589732.1|SNV-260791-G-A|1
GADVAMSPIMQYNDWLEEEETGR
>FUSION-ENST00000488290.5:25330-ENST00000465712.1:45673|415
HVVDHKVHDGLG
>FUSION-ENST00000488290.5:25330-ENST00000465712.1:45673|426
MVSGRRPTTRSSK
>FUSION-ENST00000554879.5:71244-ENST00000553595.5:774706|978
IPAHRKPRIPLHFPASPAVR
>FUSION-ENST00000554879.5:71244-ENST00000553595.5:774706|1079
MMKTSHWYCP
>FUSION-ENST00000554879.5:71244-ENST00000553595.5:774706|23
TNEQDVRERR
>FUSION-ENST00000554879.5:71244-ENST00000553595.5:774706|4301
RNLSPASHF
>FUSION-ENST00000488290.5:25330-ENST00000465712.1:45673|508
MLSASFSTCCMHSISSHR
>FUSION-ENST00000554879.5:71244-ENST00000553595.5:774706|2509
MNSNWTSCEFCQIASFKELAHFI
>FUSION-ENST00000554879.5:71244-ENST00000553595.5:774706|3448
SYRSLSSRCPPSG
>FUSION-ENST00000488290.5:25330-ENST00000465712.1:45673|355
LSTVPDTN
>FUSION-ENST00000554879.5:71244-ENST00000553595.5:774706|4470
VLDTPLGSLGFLTLKNPATK
>FUSION-ENST00000554879.5:71244-ENST00000553595.5:774706|3319
LVRELLAKMMSHK
>FUSION-ENST00000488290.5:25330-ENST00000465712.1:45673|131
QSFLFWKMQASELEVIPYDRIVL
>FUSION-ENST00000554879.5:71244-ENST00000553595.5:774706|2980
SNCPSYLGPIQNVHR
>FUSION-ENST00000554879.5:71244-ENST00000553595.5:774706|3528
CCLEKNLISAHV
>FUSION-ENST00000554879.5:71244-ENST00000553595.5:774706|42
MVPILLPFPRPPRPPRSAGHMLGR
>FUSION-ENST00000554879.5:71244-ENST00000553595.5:774706|2673
VCRDCTHVCR
>FUSION-ENST00000488290.5:25330-ENST00000465712.1:45673|63
GWQNHLNFNLN
>FUSION-ENST00000554879.5:71244-ENST00000553595.5:774706|2904
MLTQRFSIEM
>FUSION-ENST00000650658.1:84614-ENST00000481086.1:42492|17
GGQERCR
>FUSION-ENST00000554879.5:71244-ENST00000553595.5:774706|2775
SPSPSES
>FUSION-ENST00000554879.5:71244-ENST00000553595.5:774706|3998
MPPGPANFCIFGR
>FUSION-ENST00000554879.5:71244-ENST00000553595.5:774706|3636
MDQVIKAGGCLPK
>FUSION-ENST00000554879.5:71244-ENST00000553595.5:774706|2283
MHHHSWLILYF
>FUSION-ENST00000554879.5:71244-ENST00000553595.5:774706|333
CSALGVHANPLELLEALWK
>FUSION-ENST00000554879.5:71244-ENST00000553595.5:774706|219
MLQLHLHLHSAMNTGSLSRAR
>FUSION-ENST00000554879.5:71244-ENST00000553595.5:774706|2073
SWRSKYSPQSALQMPRPR
>FUSION-ENST00000554879.5:71244-ENST00000553595.5:774706|4007
NNAAMNIHIQCVWTWIFNTLGYIPR
>FUSION-ENST00000554879.5:71244-ENST00000553595.5:774706|979
MIPAHRKPRIPLHFPASPAVR
>FUSION-ENST00000430799.7:39557-ENST00000570443.2:26928|3
FQLAPIKK
>FUSION-ENST00000554879.5:71244-ENST00000553595.5:774706|3985
MFPISGALHSFV
>FUSION-ENST00000554879.5:71244-ENST00000553595.5:774706|381
NPAREGILCLALVAFKQR
>ENST00000437510.5|SNV-552661-A-G|3
RNVYQKIR
>FUSION-ENST00000554879.5:71244-ENST00000553595.5:774706|1138
SPKMTPIFLVTVQVDSRR
>FUSION-ENST00000554879.5:71244-ENST00000553595.5:774706|4544
MLCSHKHR
>FUSION-ENST00000583881.5:996-ENST00000435213.6:87371|2
EEPFLLVR
>FUSION-ENST00000554879.5:71244-ENST00000553595.5:774706|3036
RVSELCFAPVHSPTYS
>FUSION-ENST00000554879.5:71244-ENST00000553595.5:774706|5181
PSTMEYIFSLACC
>FUSION-ENST00000488290.5:25330-ENST00000465712.1:45673|932
MGLISYTIHLLHLNVR
>FUSION-ENST00000554879.5:71244-ENST00000553595.5:774706|1913
MIITAQR
>FUSION-ENST00000554879.5:71244-ENST00000553595.5:774706|1072
NGSLLQILSLSLRPLYPSGSPRC
>FUSION-ENST00000554879.5:71244-ENST00000553595.5:774706|244
PTENPSPVMKPQLSSWK
>FUSION-ENST00000554879.5:71244-ENST00000553595.5:774706|456
CGKPPAEESSQGRHPLSCSGGFQAK
>FUSION-ENST00000488290.5:25330-ENST00000465712.1:45673|807
CDFMMLGK
>FUSION-ENST00000554879.5:71244-ENST00000553595.5:774706|4140
MVNEVSILDQAI
>FUSION-ENST00000554879.5:71244-ENST00000553595.5:774706|1291
MPCQGTHLPTLALPKSSGAR
>FUSION-ENST00000554879.5:71244-ENST00000553595.5:774706|3624
FIYLERL
>FUSION-ENST00000554879.5:71244-ENST00000553595.5:774706|693
ELTLPLLCSLHFLPTIDSLIIENR
>FUSION-ENST00000554879.5:71244-ENST00000553595.5:774706|1254
GFVRSLDK
>FUSION-ENST00000554879.5:71244-ENST00000553595.5:774706|4950
IAECLILLFHIHKK
>ENST00000428002.6|SNV-5647-G-A|3
QRYPANCTVQDHVHCLGNRTFPK
>FUSION-ENST00000554879.5:71244-ENST00000553595.5:774706|3229
MGTLRLRQVDSAVWVTWAESR
>ENST00000343629.11|SNV-58178-C-G|4
ALQNHVGEALPPEMVTRLYDGMGR
>FUSION-ENST00000554879.5:71244-ENST00000553595.5:774706|3022
MKEHFKAITW
>FUSION-ENST00000554879.5:71244-ENST00000553595.5:774706|4233
QTDEGRIPVFGTGLEK
>FUSION-ENST00000554879.5:71244-ENST00000553595.5:774706|2423
LLIIDSISLIDIDLFR
>FUSION-ENST00000554879.5:71244-ENST00000553595.5:774706|2742
QQEAETGVDR
>FUSION-ENST00000554879.5:71244-ENST00000553595.5:774706|206
HTFTSNLTVLTFSLALP
>FUSION-ENST00000554879.5:71244-ENST00000553595.5:774706|359
DKITCPRLHS
>FUSION-ENST00000554879.5:71244-ENST00000553595.5:774706|1816
MTRPASKLACK
>FUSION-ENST00000554879.5:71244-ENST00000553595.5:774706|3278
AGMVLVGCRGK
>FUSION-ENST00000554879.5:71244-ENST00000553595.5:774706|3603
DVLCAVHSILEVFMLGHSWGK
>FUSION-ENST00000554879.5:71244-ENST00000553595.5:774706|344
MPFKISSRMGTS
>FUSION-ENST00000554879.5:71244-ENST00000553595.5:774706|5096
LNLMGKCSHHIIKEK
>FUSION-ENST00000554879.5:71244-ENST00000553595.5:774706|3220
QVDSAVWVTWAESR
>FUSION-ENST00000554879.5:71244-ENST00000553595.5:774706|3513
KQGLTLLPRL
>FUSION-ENST00000554879.5:71244-ENST00000553595.5:774706|1790
GLGLGKTRFEHCQ
>FUSION-ENST00000554879.5:71244-ENST00000553595.5:774706|985
RVLSEDLH
>FUSION-ENST00000554879.5:71244-ENST00000553595.5:774706|4197
GEEVPGL
>FUSION-ENST00000554879.5:71244-ENST00000553595.5:774706|2913
SWIHCTLSEEGEARLG
>FUSION-ENST00000554879.5:71244-ENST00000553595.5:774706|826
LKFASKVVEGQNLSI
>ENST00000268489.10|INDEL-1103184-C-CAG|2
HPHHSSHCNSSSNARTK
>FUSION-ENST00000488290.5:25330-ENST00000465712.1:45673|478
MPALPTPPSACSGPHASTGCPAAPR
>FUSION-ENST00000488290.5:25330-ENST00000465712.1:45673|694
MSLTPLPSHPFTIR
>FUSION-ENST00000554879.5:71244-ENST00000553595.5:774706|3682
TSIFFIQACGVILFGFKCQVMPK
>FUSION-ENST00000554879.5:71244-ENST00000553595.5:774706|835
MTLLRALAHK
>ENST00000619164.4|SNV-1107-G-A|2
FSTYGGR
>FUSION-ENST00000554879.5:71244-ENST00000553595.5:774706|1512
QCSQRGR
>FUSION-ENST00000554879.5:71244-ENST00000553595.5:774706|408
MHLGPAWR
>FUSION-ENST00000554879.5:71244-ENST00000553595.5:774706|120
NWCLGKATELSGTVK
>FUSION-ENST00000554879.5:71244-ENST00000553595.5:774706|3355
MCVHSWSRVGYCR
>FUSION-ENST00000488290.5:25330-ENST00000465712.1:45673|707
KCCGKVVAK
>FUSION-ENST00000554879.5:71244-ENST00000553595.5:774706|162
MAVFHSQLAKFLK
>FUSION-ENST00000488290.5:25330-ENST00000465712.1:45673|247
DKHSNRK
>FUSION-ENST00000554879.5:71244-ENST00000553595.5:774706|3313
MKEKESHK
>FUSION-ENST00000554879.5:71244-ENST00000553595.5:774706|310
AHPQRRLFLQ
>FUSION-ENST00000232458.9:55188-ENST00000416957.5:357586|6
MCVSSLFRHLSGAK
>FUSION-ENST00000554879.5:71244-ENST00000553595.5:774706|814
MWTEVMSASFRVGLLK
>FUSION-ENST00000554879.5:71244-ENST00000553595.5:774706|1891
CKGTGVPQNKSVA
>FUSION-ENST00000554879.5:71244-ENST00000553595.5:774706|135
SNVSNVSTR
>FUSION-ENST00000554879.5:71244-ENST00000553595.5:774706|836
LLETVAS
>FUSION-ENST00000554879.5:71244-ENST00000553595.5:774706|2791
SLGRERR
>FUSION-ENST00000554879.5:71244-ENST00000553595.5:774706|4267
SVHTVQSHRQSQMGIWKK
>ENST00000642580.1|SNV-20841-C-A|1
DAYWVENLMVQELENFNHPFK
>FUSION-ENST00000554879.5:71244-ENST00000553595.5:774706|105
SHFFAESGNRFQK
>FUSION-ENST00000554879.5:71244-ENST00000553595.5:774706|3096
PLLPLAVTMGSNCPKSLR
>FUSION-ENST00000554879.5:71244-ENST00000553595.5:774706|1532
DAQPAANGGISRTDKR
>FUSION-ENST00000554879.5:71244-ENST00000553595.5:774706|1089
NILPPTHPK
>FUSION-ENST00000554879.5:71244-ENST00000553595.5:774706|1199
DKDRASSYDLWFRPGFPK
>FUSION-ENST00000554879.5:71244-ENST00000553595.5:774706|2482
FMSFTTK
>FUSION-ENST00000554879.5:71244-ENST00000553595.5:774706|2703
MSSPWLLFG
>FUSION-ENST00000554879.5:71244-ENST00000553595.5:774706|5150
SQAHSPCPPPWSTFSPWLAAELK
>FUSION-ENST00000554879.5:71244-ENST00000553595.5:774706|2297
MTQNYIK
>FUSION-ENST00000554879.5:71244-ENST00000553595.5:774706|2705
QRAVSFQR
>FUSION-ENST00000554879.5:71244-ENST00000553595.5:774706|581
STFICCMPPSLI
>FUSION-ENST00000488290.5:25330-ENST00000465712.1:45673|295
DHRSWNR
>FUSION-ENST00000554879.5:71244-ENST00000553595.5:774706|4882
MSLPIVRKQHCECSSCPEVTNPVR
>ENST00000539244.6|SNV-13067-G-C|3
VSAHVAHK
>FUSION-ENST00000488290.5:25330-ENST00000465712.1:45673|756
LDVSLENEFTILMEIPLCVCILSYI
>ENST00000537677.5|SNV-9365-G-A|5
VRHSSSPYVVYPSDKPFLNNDLR
>FUSION-ENST00000488290.5:25330-ENST00000465712.1:45673|577
EGLEGKGEEDGGRSWSFTGR
>FUSION-ENST00000488290.5:25330-ENST00000465712.1:45673|401
LSEAFSSALLAWR
>FUSION-ENST00000554879.5:71244-ENST00000553595.5:774706|4117
PEGASALFFRSLPLR
>FUSION-ENST00000554879.5:71244-ENST00000553595.5:774706|1857
SPVLMVISLSLNAGTR
>FUSION-ENST00000554879.5:71244-ENST00000553595.5:774706|3508
MPEHEVGSRDGTEMLPETLGSP
>FUSION-ENST00000554879.5:71244-ENST00000553595.5:774706|2956
QATNASYTCHFK
>ENST00000359263.9|SNV-73424-G-A|2
MLSNKPQDFQIHVR
>FUSION-ENST00000554879.5:71244-ENST00000553595.5:774706|4026
MYLTPLNSTVKNGYSDKFYVTYI
>FUSION-ENST00000554879.5:71244-ENST00000553595.5:774706|2212
NKISSFTMTCDDTLALYIK
>ENST00000496723.1|SNV-15756-C-T|1
SPVSSASGPRPTYKPPVSNYP
>ENST00000216727.8|SNV-224-G-A|6
MAAAAAAAAAAGAASGR
>FUSION-ENST00000554879.5:71244-ENST00000553595.5:774706|2582
MSAVCCMCTICQPCPTGFNFK
>FUSION-ENST00000554879.5:71244-ENST00000553595.5:774706|4485
MLTFFPPKISECR
>FUSION-ENST00000554879.5:71244-ENST00000553595.5:774706|3988
SLDLVIHPPWPPK
>FUSION-ENST00000554879.5:71244-ENST00000553595.5:774706|2914
MSWIHCTLSEEGEARLG
>FUSION-ENST00000488290.5:25330-ENST00000465712.1:45673|646
EGWWGLAGHGPGRTARLTGGGALWR
>FUSION-ENST00000554879.5:71244-ENST00000553595.5:774706|3326
LLRDCCHEIVYLPLLQCGL
>FUSION-ENST00000554879.5:71244-ENST00000553595.5:774706|395
ASAWVSSPVYTVLRVEACLWLFCPR
>FUSION-ENST00000488290.5:25330-ENST00000465712.1:45673|904
MYIHYRIQIKFAYVLLLCLIEFESP
>FUSION-ENST00000488290.5:25330-ENST00000465712.1:45673|688
MGADEQILCHLDQG
>FUSION-ENST00000554879.5:71244-ENST00000553595.5:774706|3870
QAQKLDLITWLGVPR
>FUSION-ENST00000583881.5:996-ENST00000435213.6:87371|7
TSPSELHWKR
>FUSION-ENST00000488290.5:25330-ENST00000465712.1:45673|951
SLGLLTSRVVSRALR
>FUSION-ENST00000554879.5:71244-ENST00000553595.5:774706|1596
NELHSIHR
>ENST00000470968.6|SNV-2718-C-T|1
SPDPGLSSDGVPLANDLHSPDLR
>FUSION-ENST00000554879.5:71244-ENST00000553595.5:774706|1616
SVGAARTENLGLRTLSPGQH
>FUSION-ENST00000554879.5:71244-ENST00000553595.5:774706|1348
NPVSSLQK
>FUSION-ENST00000554879.5:71244-ENST00000553595.5:774706|349
LFWVPMPFKISSR
>ENST00000668616.1|SNV-72048-A-G|5
LRMLFPQVTEIQGYLQKER
>ENST00000564281.5|SNV-24188-A-T|3
VYFYNNYISCTNK
>FUSION-ENST00000554879.5:71244-ENST00000553595.5:774706|4893
GAEKITIGYWA
>FUSION-ENST00000554879.5:71244-ENST00000553595.5:774706|2575
MDVHVIYNK
>FUSION-ENST00000554879.5:71244-ENST00000553595.5:774706|4605
LSGYLRAR
>FUSION-ENST00000554879.5:71244-ENST00000553595.5:774706|596
QLHGVPSEGVTGITFLLLCTVNR
>FUSION-ENST00000554879.5:71244-ENST00000553595.5:774706|1012
STPILAVSLLCLK
>FUSION-ENST00000554879.5:71244-ENST00000553595.5:774706|949
SEAAQDLLCAQIPKK
>FUSION-ENST00000488290.5:25330-ENST00000465712.1:45673|714
AQTTKQLWDLK
>FUSION-ENST00000554879.5:71244-ENST00000553595.5:774706|1219
EHNSLFPHPGIPICCQ
>FUSION-ENST00000554879.5:71244-ENST00000553595.5:774706|3744
AFKLKAR
>FUSION-ENST00000554879.5:71244-ENST00000553595.5:774706|4859
EYYAAIK
>FUSION-ENST00000554879.5:71244-ENST00000553595.5:774706|1514
GETRQCSQR
>FUSION-ENST00000554879.5:71244-ENST00000553595.5:774706|2030
MGQISSNHWGSRLAMMNTFRK
>FUSION-ENST00000488290.5:25330-ENST00000465712.1:45673|639
LTGGGALWR
>FUSION-ENST00000554879.5:71244-ENST00000553595.5:774706|403
HLGPAWRRER
>FUSION-ENST00000554879.5:71244-ENST00000553595.5:774706|2426
HTGLGKTI
>FUSION-ENST00000554879.5:71244-ENST00000553595.5:774706|1613
TLSPGQH
>FUSION-ENST00000488290.5:25330-ENST00000465712.1:45673|597
MGWIFLTRSIGWQLERK
>ENST00000307098.5|SNV-1292-A-G|3
VPEPCRPK
>FUSION-ENST00000554879.5:71244-ENST00000553595.5:774706|3995
PPGPANFCIFGRDGISPCWPR
>FUSION-ENST00000554879.5:71244-ENST00000553595.5:774706|2604
MQGWLMGSPWWATHIWWSPLPQDR
>FUSION-ENST00000554879.5:71244-ENST00000553595.5:774706|5049
IHPGIHASSCFYRFTLLK
>FUSION-ENST00000554879.5:71244-ENST00000553595.5:774706|2148
IYIYTHTYIYIYTR
>FUSION-ENST00000554879.5:71244-ENST00000553595.5:774706|326
GMGLVPRQRVLVRP
>FUSION-ENST00000554879.5:71244-ENST00000553595.5:774706|2776
MSPSPSES
>ENST00000447353.6|SNV-19702-G-T|1
SNIKSDKK
>FUSION-ENST00000554879.5:71244-ENST00000553595.5:774706|4709
SRVLNSRLGVCTA
>ENST00000231188.9|SNV-1311-C-A|1
EPLLVALLTLAWLAQAGLAR
>FUSION-ENST00000554879.5:71244-ENST00000553595.5:774706|3816
MILHLSFR
>FUSION-ENST00000488290.5:25330-ENST00000465712.1:45673|69
RYVPLTWRR
>FUSION-ENST00000554879.5:71244-ENST00000553595.5:774706|725
PPQCSEHCRALGNTDGFDWLSK
>FUSION-ENST00000554879.5:71244-ENST00000553595.5:774706|1229
MGGTRSR
>ENST00000351797.9|INDEL-4655-A-AC|1
DFPWNPWSQ
>ENST00000216727.8|SNV-224-G-A|5
AAAAAAAAAAGAASGR
>ENST00000370812.8|SNV-52610-G-T|1
NMELNVYGDDVEVDYRSYEVTV
>FUSION-ENST00000554879.5:71244-ENST00000553595.5:774706|2060
LRWSSHLNLPSSWDYRR
>FUSION-ENST00000554879.5:71244-ENST00000553595.5:774706|2078
SYRNWIPWAH
>FUSION-ENST00000554879.5:71244-ENST00000553595.5:774706|847
MGFPERPFTALSSLRKER
>FUSION-ENST00000554879.5:71244-ENST00000553595.5:774706|1302
SELTALKSGPAEGRK
>FUSION-ENST00000554879.5:71244-ENST00000553595.5:774706|1509
MSVAFKRISHGLR
>FUSION-ENST00000554879.5:71244-ENST00000553595.5:774706|1904
TQAHAQR
>FUSION-ENST00000554879.5:71244-ENST00000553595.5:774706|4086
LVSSRLTSQPYLPDT
>FUSION-ENST00000554879.5:71244-ENST00000553595.5:774706|5040
MMKGIGK
>FUSION-ENST00000554879.5:71244-ENST00000553595.5:774706|2793
MSLGRER
>FUSION-ENST00000554879.5:71244-ENST00000553595.5:774706|5173
LPVASTGLPC
>FUSION-ENST00000554879.5:71244-ENST00000553595.5:774706|1255
MCYSDYY
>FUSION-ENST00000554879.5:71244-ENST00000553595.5:774706|215
MNTGSLSR
>FUSION-ENST00000650658.1:84614-ENST00000481086.1:42492|14
GLRVLGECGLLPEQHPGR
>FUSION-ENST00000554879.5:71244-ENST00000553595.5:774706|4663
GYTLLNAANHFEGLMSGAEDMTIK
>FUSION-ENST00000554879.5:71244-ENST00000553595.5:774706|171
IVNCSLKKLGSDLLLVFITFLK
>FUSION-ENST00000232458.9:55188-ENST00000416957.5:357586|19
KVLDIRETEGVQGR
>ENST00000244728.10|SNV-214394-G-A|4
DSKITLFAIGVGSKTEDAELR
>FUSION-ENST00000554879.5:71244-ENST00000553595.5:774706|1968
MAYHPLR
>FUSION-ENST00000625598.1:688-ENST00000296674.13:55|33
KLIWAQP
>FUSION-ENST00000554879.5:71244-ENST00000553595.5:774706|2049
MGHPWVK
>FUSION-ENST00000554879.5:71244-ENST00000553595.5:774706|3058
TLLTFAFASCARHDLAQPF
>FUSION-ENST00000488290.5:25330-ENST00000465712.1:45673|768
LYECISVLDKPSFRLIK
>FUSION-ENST00000554879.5:71244-ENST00000553595.5:774706|3539
MLGLLMYPFTKKK
>FUSION-ENST00000554879.5:71244-ENST00000553595.5:774706|131
WEVQRLPEHQVLCTYHLLK
>FUSION-ENST00000554879.5:71244-ENST00000553595.5:774706|4885
MSLPIVR
>FUSION-ENST00000554879.5:71244-ENST00000553595.5:774706|1846
LWGHLYVRVCFCSSLLVCF
>ENST00000483754.1|INDEL-10988-A-AA|6
QPLNVYCLLDKKISLWSLPYHR
>FUSION-ENST00000554879.5:71244-ENST00000553595.5:774706|612
THYIHIYAHIYVYTYIYTR
>FUSION-ENST00000554879.5:71244-ENST00000553595.5:774706|1356
VAWREGR
>FUSION-ENST00000554879.5:71244-ENST00000553595.5:774706|4947
MCFLFLIPCLFSILYWR
>FUSION-ENST00000554879.5:71244-ENST00000553595.5:774706|1635
ESRWGRR
>FUSION-ENST00000488290.5:25330-ENST00000465712.1:45673|235
MMLASAQLLGRPQETYSHGGR
>FUSION-ENST00000488290.5:25330-ENST00000465712.1:45673|389
HREKQLA
>FUSION-ENST00000488290.5:25330-ENST00000465712.1:45673|818
MKSEICFYTSQFQLEAYFVQYLC
>ENST00000336338.10|SNV-123-T-C|1
GGTVNTSSKIR
>FUSION-ENST00000345136.7:49951-ENST00000409379.8:13903|1
MEEEEMSLSVPLTHLTGSVCQP
>FUSION-ENST00000554879.5:71244-ENST00000553595.5:774706|2686
GFIWSWRENNR
>FUSION-ENST00000554879.5:71244-ENST00000553595.5:774706|595
RYIEVFLDIFNEYIF
>FUSION-ENST00000554879.5:71244-ENST00000553595.5:774706|351
LFWVPMPFK
>ENST00000537677.5|SNV-9365-G-A|3
VRHSSSPYVVYPSDKPFLNNDLRR
>FUSION-ENST00000554879.5:71244-ENST00000553595.5:774706|2634
GSELGKAMLAAVTDSR
>FUSION-ENST00000554879.5:71244-ENST00000553595.5:774706|2142
ECADVAQNSVR
>FUSION-ENST00000554879.5:71244-ENST00000553595.5:774706|2287
MVFNEFLNYFFSSDL
>FUSION-ENST00000554879.5:71244-ENST00000553595.5:774706|4276
NAWQTTTMPAPSFSFHK
>FUSION-ENST00000554879.5:71244-ENST00000553595.5:774706|2654
NYNRGNPCFLPDLSGKALHFSPLR
>FUSION-ENST00000554879.5:71244-ENST00000553595.5:774706|2896
LSCPWASGYCIR
>FUSION-ENST00000554879.5:71244-ENST00000553595.5:774706|4939
FFSPFHNRHFWGK
>FUSION-ENST00000554879.5:71244-ENST00000553595.5:774706|3854
MGLCSFLGFLFCFVLFLK
>FUSION-ENST00000554879.5:71244-ENST00000553595.5:774706|626
LISLFIIPPEISKEEKSNCK
>FUSION-ENST00000554879.5:71244-ENST00000553595.5:774706|4740
MLMTEFHSSFR
>FUSION-ENST00000554879.5:71244-ENST00000553595.5:774706|1975
DYAGERIFLAEKQHVQR
>FUSION-ENST00000554879.5:71244-ENST00000553595.5:774706|3819
VKFTQATQLLTLASRA
>ENST00000611444.2|SNV-191-G-C|1
LFKVFLENVIWYAVTNTEHAKR
>FUSION-ENST00000488290.5:25330-ENST00000465712.1:45673|955
MILLQGPQPLRSLGLLTSRVVSR
>FUSION-ENST00000554879.5:71244-ENST00000553595.5:774706|123
SDPQVCGSSVPI
>ENST00000368854.7|SNV-77637-G-C|1
AWGHIDGDSTSRRALMK
>FUSION-ENST00000554879.5:71244-ENST00000553595.5:774706|4373
CKLWSVICKL
>FUSION-ENST00000554879.5:71244-ENST00000553595.5:774706|2410
LLSFLNLCLKIRNM
>FUSION-ENST00000488290.5:25330-ENST00000465712.1:45673|168
HVTWSER
>FUSION-ENST00000488290.5:25330-ENST00000465712.1:45673|601
GGICLEVEVGPEALR
>FUSION-ENST00000554879.5:71244-ENST00000553595.5:774706|2726
NQGCGGR
>FUSION-ENST00000488290.5:25330-ENST00000465712.1:45673|928
VTHDYLCF
>FUSION-ENST00000554879.5:71244-ENST00000553595.5:774706|118
NWCLGKATELSGTVKIQY
>ENST00000342836.8|INDEL-47465-G-GCC|2
YNSRTLWTMTSC
>ENST00000619164.4|SNV-1107-G-A|5
KTEEPGKFSTYGGR
>FUSION-ENST00000552461.5:1830-ENST00000361390.2:652|12
PLRPILHSR
>FUSION-ENST00000554879.5:71244-ENST00000553595.5:774706|1320
SYSQKWPGGNSIPDLPDPK
>FUSION-ENST00000554879.5:71244-ENST00000553595.5:774706|1036
MTFCPWQPKSRSLQLLFK
>FUSION-ENST00000554879.5:71244-ENST00000553595.5:774706|806
QLSNPPALSSLMTAILKSR
>FUSION-ENST00000554879.5:71244-ENST00000553595.5:774706|3628
HSSQVFLK
>FUSION-ENST00000488290.5:25330-ENST00000465712.1:45673|827
MSKYYQEKR
>ENST00000315099.3|SNV-13579-G-C|4
SLVASMRTFSLLK
>FUSION-ENST00000554879.5:71244-ENST00000553595.5:774706|1334
REINPEFK
>ENST00000307098.5|SNV-1292-A-G|6
TKEPCHPKVPEPCRPK
>FUSION-ENST00000554879.5:71244-ENST00000553595.5:774706|1076
TSHWYCP
>FUSION-ENST00000554879.5:71244-ENST00000553595.5:774706|1754
APQPGQHSKTLSFKK
>FUSION-ENST00000554879.5:71244-ENST00000553595.5:774706|119
MNWCLGKATELSGTVKIQY
>FUSION-ENST00000554879.5:71244-ENST00000553595.5:774706|5037
KGIGKSK
>FUSION-ENST00000554879.5:71244-ENST00000553595.5:774706|3268
KMKEPFTQHK
>FUSION-ENST00000554879.5:71244-ENST00000553595.5:774706|2762
EEAGRASIFR
>FUSION-ENST00000554879.5:71244-ENST00000553595.5:774706|848
GFPERPFTALSSLRK
>FUSION-ENST00000554879.5:71244-ENST00000553595.5:774706|355
MAGPGFEPPRS
>FUSION-ENST00000554879.5:71244-ENST00000553595.5:774706|3159
HTSLVFSYSVIFF
>FUSION-ENST00000554879.5:71244-ENST00000553595.5:774706|4294
PQIPTSTFYLQNLSARPLLSR
>ENST00000447353.6|SNV-19702-G-T|4
DAQIEFRKSNIK
>FUSION-ENST00000554879.5:71244-ENST00000553595.5:774706|3168
VYFSTFVMR
>FUSION-ENST00000554879.5:71244-ENST00000553595.5:774706|3394
FDGCRTK
>FUSION-ENST00000554879.5:71244-ENST00000553595.5:774706|927
MPCSQSMR
>FUSION-ENST00000554879.5:71244-ENST00000553595.5:774706|1343
TIVLCSLQGKER
>FUSION-ENST00000488290.5:25330-ENST00000465712.1:45673|671
VLPSSGQSQLHR
>FUSION-ENST00000554879.5:71244-ENST00000553595.5:774706|2354
INIATPVFF
>FUSION-ENST00000488290.5:25330-ENST00000465712.1:45673|249
VLINKREK
>FUSION-ENST00000554879.5:71244-ENST00000553595.5:774706|3593
LGHSWGKRYP
>FUSION-ENST00000554879.5:71244-ENST00000553595.5:774706|4403
RQEGANTYSAEPETDGSKHHVSLK
>ENST00000308378.7|SNV-175048-G-A|2
EILHHEQKAK
>FUSION-ENST00000583881.5:996-ENST00000435213.6:87371|17
ECNCPAWYLAKNR
>FUSION-ENST00000554879.5:71244-ENST00000553595.5:774706|327
MGMGLVPRQRVLVRP
>FUSION-ENST00000554879.5:71244-ENST00000553595.5:774706|1662
ATQLPGVR
>FUSION-ENST00000554879.5:71244-ENST00000553595.5:774706|4035
MTRFFRPQR
>FUSION-ENST00000554879.5:71244-ENST00000553595.5:774706|2159
SQEMSKQPTLSTEAHTVVFK
>FUSION-ENST00000554879.5:71244-ENST00000553595.5:774706|5006
AAFLGQLVLRK
>FUSION-ENST00000554879.5:71244-ENST00000553595.5:774706|522
YTPLSIK
>FUSION-ENST00000554879.5:71244-ENST00000553595.5:774706|5087
KQIIKQYAYNVVVL
>FUSION-ENST00000554879.5:71244-ENST00000553595.5:774706|1224
MEEYSSPCWK
>FUSION-ENST00000554879.5:71244-ENST00000553595.5:774706|941
HLHPAPWIPK
>FUSION-ENST00000554879.5:71244-ENST00000553595.5:774706|4938
FFSPFHNRHFWGKR
>FUSION-ENST00000554879.5:71244-ENST00000553595.5:774706|2164
MMYLSYLTLAFCAKPHQ
>FUSION-ENST00000554879.5:71244-ENST00000553595.5:774706|2661
MLKNYNRGNPCFLPDLSGK
>ENST00000264689.11|INDEL-10764-A-AA|1
NTRWPAAGL
>FUSION-ENST00000554879.5:71244-ENST00000553595.5:774706|3064
LRSQEDLFSK
>FUSION-ENST00000554879.5:71244-ENST00000553595.5:774706|4024
YLTPLNSTVKNGYSDK
>FUSION-ENST00000554879.5:71244-ENST00000553595.5:774706|4266
MSGQPPDA
>FUSION-ENST00000554879.5:71244-ENST00000553595.5:774706|3921
SGSCCFVMARSK
>FUSION-ENST00000488290.5:25330-ENST00000465712.1:45673|421
RPTTRSSK
>FUSION-ENST00000554879.5:71244-ENST00000553595.5:774706|913
VWEISASMNTQVLIFLLPSYLLK
>FUSION-ENST00000554879.5:71244-ENST00000553595.5:774706|5176
LFSSLPIIHSNGAEHLHGK
>FUSION-ENST00000554879.5:71244-ENST00000553595.5:774706|4311
SCVNYGVSYVNYKVSHVKTR
>FUSION-ENST00000488290.5:25330-ENST00000465712.1:45673|190
STNKVLVECIK
>FUSION-ENST00000554879.5:71244-ENST00000553595.5:774706|2071
YSPQSALQMPRPR
>FUSION-ENST00000554879.5:71244-ENST00000553595.5:774706|3813
ILHLSFREK
>FUSION-ENST00000488290.5:25330-ENST00000465712.1:45673|309
MCCFALPSLHHTRLSGYKEE
>FUSION-ENST00000554879.5:71244-ENST00000553595.5:774706|195
GGYFYPHFTDKEYETQR
>FUSION-ENST00000554879.5:71244-ENST00000553595.5:774706|309
MPDSFLAPNTVTQSAK
>ENST00000368806.2|SNV-1891-G-A|3
THNFPREASEHNDPKNK
>ENST00000244728.10|SNV-214394-G-A|6
DAAQAARDSKITLFAIGVGSK
>FUSION-ENST00000554879.5:71244-ENST00000553595.5:774706|3831
QSHLLQPPPG
>FUSION-ENST00000554879.5:71244-ENST00000553595.5:774706|4801
GEQKTSC
>FUSION-ENST00000554879.5:71244-ENST00000553595.5:774706|2339
LVPGSSPLTVSK
>FUSION-ENST00000554879.5:71244-ENST00000553595.5:774706|2605
SQAFHRPELK
>ENST00000225737.11|SNV-20320-A-T|3
NSPASPLKELSGNLMK
>ENST00000444149.7|SNV-9122-G-T|2
CNECGRAFIQCSSLIQHHR
>FUSION-ENST00000554879.5:71244-ENST00000553595.5:774706|242
KPQLSSWK
>FUSION-ENST00000554879.5:71244-ENST00000553595.5:774706|5088
EKKQIIK
>ENST00000381568.9|SNV-8497-G-A|2
MYRDTFYNNFENEPILYGR
>FUSION-ENST00000583881.5:996-ENST00000435213.6:87371|14
ALREPRIPHQMVFQIFFR
>FUSION-ENST00000554879.5:71244-ENST00000553595.5:774706|4975
MNQIPCLRPR
>FUSION-ENST00000554879.5:71244-ENST00000553595.5:774706|2918
MGPGWPRQASCE
>FUSION-ENST00000554879.5:71244-ENST00000553595.5:774706|1946
RSENDIK
>FUSION-ENST00000554879.5:71244-ENST00000553595.5:774706|3126
TVLGYGR
>FUSION-ENST00000554879.5:71244-ENST00000553595.5:774706|257
SLAPELH
>FUSION-ENST00000554879.5:71244-ENST00000553595.5:774706|3547
REGHSSPTPMVSQALPMS
>FUSION-ENST00000488290.5:25330-ENST00000465712.1:45673|358
MAISPTRL
>FUSION-ENST00000554879.5:71244-ENST00000553595.5:774706|3738
NEWAMNK
>FUSION-ENST00000554879.5:71244-ENST00000553595.5:774706|4133
MQTNIRLLVEAR
>FUSION-ENST00000554879.5:71244-ENST00000553595.5:774706|2311
RLFYNSFMYSTNIY
>FUSION-ENST00000554879.5:71244-ENST00000553595.5:774706|577
VSQPQTHFSLWK
>FUSION-ENST00000554879.5:71244-ENST00000553595.5:774706|982
CPTPISLS
>FUSION-ENST00000554879.5:71244-ENST00000553595.5:774706|3489
SYDSCAILSGNRAPGNFVPK
>ENST00000441239.5|SNV-5500-G-A|3
IPDAAGGTASVLYIR
>FUSION-ENST00000554879.5:71244-ENST00000553595.5:774706|3537
MYPFTKK
>FUSION-ENST00000554879.5:71244-ENST00000553595.5:774706|574
GTPPGRWAAAQPWGSMLTLLSC
>FUSION-ENST00000554879.5:71244-ENST00000553595.5:774706|3468
GHFARRIL
>FUSION-ENST00000488290.5:25330-ENST00000465712.1:45673|958
PFFYQAAKNR
>FUSION-ENST00000554879.5:71244-ENST00000553595.5:774706|2251
ILDASGQR
>FUSION-ENST00000554879.5:71244-ENST00000553595.5:774706|4999
FVPLLYWKIPLVPVIAHIRRPR
>FUSION-ENST00000554879.5:71244-ENST00000553595.5:774706|1581
DSHTEPLSPALWPR
>FUSION-ENST00000554879.5:71244-ENST00000553595.5:774706|2942
ATETLPPLPGK
>FUSION-ENST00000554879.5:71244-ENST00000553595.5:774706|2759
DELVVYTLQSPGLTIK
>FUSION-ENST00000554879.5:71244-ENST00000553595.5:774706|4820
KKDTDVN
>FUSION-ENST00000551150.5:1830-ENST00000361390.2:652|9
MPLRPILHSR
>FUSION-ENST00000554879.5:71244-ENST00000553595.5:774706|3358
ELKCFLRLWDPPNR
>FUSION-ENST00000554879.5:71244-ENST00000553595.5:774706|3964
ASGSPFLHNLLR
>FUSION-ENST00000554879.5:71244-ENST00000553595.5:774706|2041
RGGESRALR
>ENST00000481626.5|SNV-28003-T-C|8
IRHSSSLSMKALWTTR
>FUSION-ENST00000554879.5:71244-ENST00000553595.5:774706|4263
QSQMGIWKK
>FUSION-ENST00000554879.5:71244-ENST00000553595.5:774706|2824
AIHVLDQALEKNR
>FUSION-ENST00000479516.1:6596-ENST00000612677.6:24487|29
RPHSWKIGTSKGLSSQGGSAWGWSR
>FUSION-ENST00000554879.5:71244-ENST00000553595.5:774706|3864
YKEAAEKL
>ENST00000568449.6|SNV-2854-C-T|5
HVCAVTKVLAQYPLK
>FUSION-ENST00000554879.5:71244-ENST00000553595.5:774706|572
MLTLLSC
>FUSION-ENST00000554879.5:71244-ENST00000553595.5:774706|1801
MAGIDSTMYK
>FUSION-ENST00000554879.5:71244-ENST00000553595.5:774706|2395
MSLKFKHVVACTR
>FUSION-ENST00000554879.5:71244-ENST00000553595.5:774706|1659
ERLYSPGCHSLHSTTTQER
>FUSION-ENST00000554879.5:71244-ENST00000553595.5:774706|4618
PYIYKGLCPENSK
>FUSION-ENST00000554879.5:71244-ENST00000553595.5:774706|2321
MGEGTGTSKLSSLRFR
>FUSION-ENST00000554879.5:71244-ENST00000553595.5:774706|1228
MGGTRSRYLFILLVLL
>FUSION-ENST00000488290.5:25330-ENST00000465712.1:45673|171
QRGSRHVTWSER
>ENST00000340781.8|SNV-14631-G-A|1
YHMQIVGEIQHGFPTPVSPVVSQWK
>FUSION-ENST00000554879.5:71244-ENST00000553595.5:774706|3716
LHVYLLRKTLGEANGDWR
>FUSION-ENST00000554879.5:71244-ENST00000553595.5:774706|1877
VNRAVSVGGLDPR
>FUSION-ENST00000554879.5:71244-ENST00000553595.5:774706|258
MSLAPELH
>FUSION-ENST00000488290.5:25330-ENST00000465712.1:45673|541
MLAAMMVPGREGRGLCVPPWPVR
>ENST00000413366.8|INDEL-384597-C-CA|5
NESKQKNQNHPLHTK
>FUSION-ENST00000554879.5:71244-ENST00000553595.5:774706|209
MSLLQTR
>ENST00000476376.5|SNV-175048-G-A|11
KFCIMNK
>FUSION-ENST00000554879.5:71244-ENST00000553595.5:774706|3810
EKVYIFLLFIIIK
>ENST00000405369.3|SNV-170-G-A|8
MLGFIQEALMEGRESSPHSK
>FUSION-ENST00000554879.5:71244-ENST00000553595.5:774706|2548
MSMGSVVMFPVSFLLLIT
>FUSION-ENST00000554879.5:71244-ENST00000553595.5:774706|2037
QGCMGQISSNHWGSR
>FUSION-ENST00000554879.5:71244-ENST00000553595.5:774706|1035
TFCPWQPKSRSLQLLFK
>FUSION-ENST00000625598.1:688-ENST00000296674.13:55|48
GADRMGK
>FUSION-ENST00000554879.5:71244-ENST00000553595.5:774706|1236
MLPEGAVFGLNLER
>FUSION-ENST00000554879.5:71244-ENST00000553595.5:774706|3484
MNSNKHLLSLPSPTRTFPR
>FUSION-ENST00000554879.5:71244-ENST00000553595.5:774706|4379
LWHVMCK
>FUSION-ENST00000554879.5:71244-ENST00000553595.5:774706|3710
GRGKALPNHSLAIPA
>FUSION-ENST00000554879.5:71244-ENST00000553595.5:774706|3889
MKLSLFISGAIPCPKVFFFYY
>FUSION-ENST00000488290.5:25330-ENST00000465712.1:45673|221
GSETSHKVGAGARESEGAGATLLND
>FUSION-ENST00000488290.5:25330-ENST00000465712.1:45673|757
SHTGIFK
>FUSION-ENST00000554879.5:71244-ENST00000553595.5:774706|140
MLAKAVLYYISKSNVSNVSTR
>FUSION-ENST00000554879.5:71244-ENST00000553595.5:774706|1935
MKALVLGK
>FUSION-ENST00000554879.5:71244-ENST00000553595.5:774706|4959
EKSQYNHCKILSDK
>FUSION-ENST00000554879.5:71244-ENST00000553595.5:774706|1253
GFVRSLDKNPIASFYWASTISPK
>FUSION-ENST00000554879.5:71244-ENST00000553595.5:774706|2931
KSNLQLCSESK
>FUSION-ENST00000554879.5:71244-ENST00000553595.5:774706|4635
FLSTWSSLEKGLYK
>FUSION-ENST00000488290.5:25330-ENST00000465712.1:45673|542
LAAMMVPGREGR
>ENST00000564132.1|SNV-12887-G-T|2
LPREGELGGCGR
>FUSION-ENST00000554879.5:71244-ENST00000553595.5:774706|2806
MCWEEGDG
>FUSION-ENST00000554879.5:71244-ENST00000553595.5:774706|3194
TGWKGAVLSSRK
>FUSION-ENST00000554879.5:71244-ENST00000553595.5:774706|3389
GCGPLCR
>FUSION-ENST00000554879.5:71244-ENST00000553595.5:774706|1505
MPMGAGSNPQEQSQVSTALT
>FUSION-ENST00000554879.5:71244-ENST00000553595.5:774706|4784
GLGPSCNHWRFRA
>ENST00000553443.5|MNV-118906-AG-A|5
SWERKCMLIQNSR
>ENST00000285243.7|INDEL-8055-A-ATGA|3
KIMGVEEEDDDDDDDDDNLPQLKK
>FUSION-ENST00000554879.5:71244-ENST00000553595.5:774706|2454
IFYHEWVLDFVK
>ENST00000561807.5|SNV-58178-C-G|4
MGRVDLTGKAK
>ENST00000285873.8|SNV-46808-C-T|4
MLSTFKELFSEKHASFQNSQR
>FUSION-ENST00000554879.5:71244-ENST00000553595.5:774706|3128
VFRTVLGYGR
>FUSION-ENST00000488290.5:25330-ENST00000465712.1:45673|239
SQGNTLAIQKR
>FUSION-ENST00000554879.5:71244-ENST00000553595.5:774706|692
MSATFKACL
>FUSION-ENST00000554879.5:71244-ENST00000553595.5:774706|3437
CIGATTPPGILPESR
>FUSION-ENST00000554879.5:71244-ENST00000553595.5:774706|2451
KRGWGLSLDGR
>FUSION-ENST00000554879.5:71244-ENST00000553595.5:774706|4886
TLLYPCQVTRR
>FUSION-ENST00000554879.5:71244-ENST00000553595.5:774706|3604
MDVLCAVHSILEVFMLGHSWGK
>ENST00000556336.5|SNV-6811-T-A|5
MNREELEDSFFRHR
>FUSION-ENST00000554879.5:71244-ENST00000553595.5:774706|504
MFTLQLQVMIMVFIDSVTCLK
>FUSION-ENST00000554879.5:71244-ENST00000553595.5:774706|4451
MITAVVKLSQR
>FUSION-ENST00000554879.5:71244-ENST00000553595.5:774706|2498
NAKHVPGNQSSSLCFPLFRR
>FUSION-ENST00000554879.5:71244-ENST00000553595.5:774706|4165
VLYTAFYTTWDRK
>FUSION-ENST00000554879.5:71244-ENST00000553595.5:774706|4934
KVPNLVCSRSR
>FUSION-ENST00000554879.5:71244-ENST00000553595.5:774706|3347
LWDPPNR
>FUSION-ENST00000554879.5:71244-ENST00000553595.5:774706|935
VPSSRRAYQACHVA
>ENST00000265990.11|SNV-95095-G-A|4
LCNHPALVLTPQHPEFKTTAKK
>FUSION-ENST00000554879.5:71244-ENST00000553595.5:774706|1856
SPVLMVISLSLNAGTRGCIVS
>FUSION-ENST00000554879.5:71244-ENST00000553595.5:774706|3042
AVIQQGSSDILTVR
>FUSION-ENST00000554879.5:71244-ENST00000553595.5:774706|4525
KLVYAIVEAGK
>FUSION-ENST00000554879.5:71244-ENST00000553595.5:774706|4163
KCKWELSPGQSTAGK
>FUSION-ENST00000488290.5:25330-ENST00000465712.1:45673|609
LWGWGSRCQVTEQPPRQAWK
>ENST00000392054.7|SNV-115461-G-A|1
THSDCKVTYLGK
>FUSION-ENST00000554879.5:71244-ENST00000553595.5:774706|1127
YINPIIFHLVTFSHHESKLFWDLRR
>FUSION-ENST00000554879.5:71244-ENST00000553595.5:774706|1535
FWGKDAQPAANGGISRTDK
>FUSION-ENST00000554879.5:71244-ENST00000553595.5:774706|3462
MRASDIEYR
>FUSION-ENST00000554879.5:71244-ENST00000553595.5:774706|2295
TQNYIKK
>FUSION-ENST00000554879.5:71244-ENST00000553595.5:774706|4916
FLLVSGS
>FUSION-ENST00000554879.5:71244-ENST00000553595.5:774706|4091
TDPLHLPSLLVPLFVR
>FUSION-ENST00000554879.5:71244-ENST00000553595.5:774706|4973
MNQIPCLRPRIQK
>FUSION-ENST00000554879.5:71244-ENST00000553595.5:774706|4169
MDILKVLYTAFYTTWDRK
>FUSION-ENST00000488290.5:25330-ENST00000465712.1:45673|281
IGSPETNLNFYK
>ENST00000482518.6|SNV-115461-G-A|1
THSDCKVHGFTVLPR
>FUSION-ENST00000488290.5:25330-ENST00000465712.1:45673|107
MGLITQIC
>FUSION-ENST00000554879.5:71244-ENST00000553595.5:774706|3093
GSNCPKSLR
>FUSION-ENST00000554879.5:71244-ENST00000553595.5:774706|1054
MKPDSEASIAERR
>FUSION-ENST00000554879.5:71244-ENST00000553595.5:774706|4777
LLDTLCVHEPNTMLKTK
>FUSION-ENST00000488290.5:25330-ENST00000465712.1:45673|793
NYFSHTLSK
>FUSION-ENST00000554879.5:71244-ENST00000553595.5:774706|5163
VIKIMCQKK
>FUSION-ENST00000554879.5:71244-ENST00000553595.5:774706|299
RPGVEQATVLLNLPF
>FUSION-ENST00000554879.5:71244-ENST00000553595.5:774706|234
FVVILPKGRHHPCSK
>FUSION-ENST00000554879.5:71244-ENST00000553595.5:774706|565
MYVHTYVR
>FUSION-ENST00000554879.5:71244-ENST00000553595.5:774706|302
NCYLKEKTK
>FUSION-ENST00000554879.5:71244-ENST00000553595.5:774706|3980
VFIISLDTEFDLCIIQYIK
>ENST00000476376.5|SNV-175048-G-A|8
FCIMNKKPSNYAKK
>FUSION-ENST00000554879.5:71244-ENST00000553595.5:774706|483
TEGSDSVSRQMGMRRPSYSHSLLR
>ENST00000493560.5|SNV-2942-C-T|8
MAMKCGNCGPGYSTPLEAMK
>FUSION-ENST00000554879.5:71244-ENST00000553595.5:774706|2804
MGEGSWHPLCTWDLPGPVGDK
>FUSION-ENST00000554879.5:71244-ENST00000553595.5:774706|960
MAGCSPAPPGTLIR
>FUSION-ENST00000554879.5:71244-ENST00000553595.5:774706|3396
HFYLSHLC
>FUSION-ENST00000554879.5:71244-ENST00000553595.5:774706|4808
IDAEMERTVSRGHKPNR
>ENST00000216727.8|SNV-224-G-A|2
MAAAAAAAAAAGAASGRGSGPGRR
>FUSION-ENST00000554879.5:71244-ENST00000553595.5:774706|398
SQRIRNNP
>FUSION-ENST00000554879.5:71244-ENST00000553595.5:774706|1377
SLPAQHNHSGER
>FUSION-ENST00000409299.8:225-ENST00000412738.5:10177|44
NGAVRKK
>FUSION-ENST00000554879.5:71244-ENST00000553595.5:774706|5017
QIGLAHAISVTGFKEPI
>FUSION-ENST00000554879.5:71244-ENST00000553595.5:774706|2976
SVPSAGSVCPTSLAAWPALAHP
>FUSION-ENST00000554879.5:71244-ENST00000553595.5:774706|3987
SLDLVIHPPWPPKVLGSSVSLLVY
>ENST00000567194.5|SNV-146-G-A|9
MEREGSGGSGGSAR
>FUSION-ENST00000554879.5:71244-ENST00000553595.5:774706|4998
IPLVPVIAHIR
>FUSION-ENST00000554879.5:71244-ENST00000553595.5:774706|5161
MLPKLISNSWLQEIHPPQPPK
>FUSION-ENST00000488290.5:25330-ENST00000465712.1:45673|21
YLSLGGGAGKTT
>FUSION-ENST00000554879.5:71244-ENST00000553595.5:774706|748
GLVEQWTDGWFLSEK
>FUSION-ENST00000554879.5:71244-ENST00000553595.5:774706|962
LLHILVRVQLWIPRPTLR
>FUSION-ENST00000554879.5:71244-ENST00000553595.5:774706|4721
MAHCGADR
>FUSION-ENST00000488290.5:25330-ENST00000465712.1:45673|891
CVQDRVCFMCSGAK
>FUSION-ENST00000554879.5:71244-ENST00000553595.5:774706|3017
MKDEVPCDVGRR
>FUSION-ENST00000554879.5:71244-ENST00000553595.5:774706|2706
GAEQTCAALQCSATDQSHVTHKQR
>FUSION-ENST00000554879.5:71244-ENST00000553595.5:774706|4464
LVPWCCKEIALK
>FUSION-ENST00000554879.5:71244-ENST00000553595.5:774706|4051
MDFQYSWVHT
>FUSION-ENST00000554879.5:71244-ENST00000553595.5:774706|2514
IVVFLEEGDSALVCWKR
>ENST00000409762.5|SNV-202556-T-C|2
TQEETEDPSVTGEFK
>FUSION-ENST00000554879.5:71244-ENST00000553595.5:774706|3057
HDLAQPF
>FUSION-ENST00000554879.5:71244-ENST00000553595.5:774706|749
GLRGLVEQWTDGWFLSEKVMVR
>FUSION-ENST00000554879.5:71244-ENST00000553595.5:774706|588
FIHSSLNCADWFHALAR
>FUSION-ENST00000554879.5:71244-ENST00000553595.5:774706|391
EDTIRVVR
>FUSION-ENST00000554879.5:71244-ENST00000553595.5:774706|4043
ACCCVAIQNAQFKSKCVK
>FUSION-ENST00000554879.5:71244-ENST00000553595.5:774706|4798
MLFGMFLPLAGLR
>FUSION-ENST00000488290.5:25330-ENST00000465712.1:45673|359
MAISPTR
>ENST00000490508.5|SNV-35853-C-T|6
MSGGHSGRPSQIR
>ENST00000508244.5|SNV-68534-A-T|2
SDAGGSVAVATPGGTEDR
>FUSION-ENST00000554879.5:71244-ENST00000553595.5:774706|675
MGIYLSLQQ
>FUSION-ENST00000554879.5:71244-ENST00000553595.5:774706|2130
CLHVMFILFYFEIR
>FUSION-ENST00000554879.5:71244-ENST00000553595.5:774706|1820
GRELPAPSPRMWCV
>FUSION-ENST00000554879.5:71244-ENST00000553595.5:774706|1005
LPYLYHHNFYFPIIYSLFL
>FUSION-ENST00000488290.5:25330-ENST00000465712.1:45673|663
SGDSFLLLGHKTPQGQHSD
>FUSION-ENST00000488290.5:25330-ENST00000465712.1:45673|428
MVSGRRPTTR
>FUSION-ENST00000554879.5:71244-ENST00000553595.5:774706|191
NNPCNTSLHSWSAQERLFWDIQAK
>FUSION-ENST00000554879.5:71244-ENST00000553595.5:774706|251
MDAFGPR
>FUSION-ENST00000554879.5:71244-ENST00000553595.5:774706|5129
MGVIHPFS
>ENST00000668616.1|SNV-72048-A-G|4
MLFPQVTEIQGYLQK
>FUSION-ENST00000488290.5:25330-ENST00000465712.1:45673|741
MKKSVLKPK
>FUSION-ENST00000488290.5:25330-ENST00000465712.1:45673|828
SKYYQEK
>FUSION-ENST00000554879.5:71244-ENST00000553595.5:774706|1537
GPIWSHALPGNTPAHLSTPQKFWGK
>FUSION-ENST00000479516.1:6596-ENST00000612677.6:24487|21
TPGTHANPSHHG
>FUSION-ENST00000554879.5:71244-ENST00000553595.5:774706|878
MTSDTCCAEGDKSGAASACLK
>FUSION-ENST00000488290.5:25330-ENST00000465712.1:45673|716
FIKRAQTTK
>ENST00000623002.1|SNV-44-A-G|4
MVGLLVHTAATFNCSFRK
>FUSION-ENST00000554879.5:71244-ENST00000553595.5:774706|3383
GNSYLGAR
>FUSION-ENST00000554879.5:71244-ENST00000553595.5:774706|4545
HMLCSHKHRHMFTYPSQHPDWPS
>FUSION-ENST00000554879.5:71244-ENST00000553595.5:774706|3317
ELLAKMMSHKNPFAFL
>FUSION-ENST00000488290.5:25330-ENST00000465712.1:45673|625
MDFPDPIDWLAVGEK
>FUSION-ENST00000554879.5:71244-ENST00000553595.5:774706|1235
LPEGAVFGLNLER
>FUSION-ENST00000488290.5:25330-ENST00000465712.1:45673|720
LGRLGMR
>FUSION-ENST00000554879.5:71244-ENST00000553595.5:774706|1927
KTSIQNDEMFTCDVYFILF
>FUSION-ENST00000554879.5:71244-ENST00000553595.5:774706|4578
MFTPSPQLFSK
>FUSION-ENST00000554879.5:71244-ENST00000553595.5:774706|3298
MFISYQMSKIR
>FUSION-ENST00000373479.9:6596-ENST00000612677.6:24487|32
AQVEAEGPTPGKSAPPR
>FUSION-ENST00000554879.5:71244-ENST00000553595.5:774706|1629
KRELWAGLAGEMGWGELPSCSLR
>FUSION-ENST00000554879.5:71244-ENST00000553595.5:774706|1573
MLTPAMGIR
>FUSION-ENST00000554879.5:71244-ENST00000553595.5:774706|2898
VILNFLIATHL
>FUSION-ENST00000554879.5:71244-ENST00000553595.5:774706|429
AWSSHSQRPQR
>FUSION-ENST00000554879.5:71244-ENST00000553595.5:774706|4037
MLAKMVSIS
>FUSION-ENST00000488290.5:25330-ENST00000465712.1:45673|754
EIPLCVCILSYI
>FUSION-ENST00000554879.5:71244-ENST00000553595.5:774706|4505
MGVQPLSPSSALPINSCDRRK
>FUSION-ENST00000554879.5:71244-ENST00000553595.5:774706|106
MSHFFAESGNRFQK
>FUSION-ENST00000488290.5:25330-ENST00000465712.1:45673|327
CIPGFSAWISW
>FUSION-ENST00000554879.5:71244-ENST00000553595.5:774706|3531
LNGGIIWMCCLEK
>FUSION-ENST00000554879.5:71244-ENST00000553595.5:774706|2309
MYSTNIY
>FUSION-ENST00000554879.5:71244-ENST00000553595.5:774706|431
HKAWSSHSQRPQR
>FUSION-ENST00000554879.5:71244-ENST00000553595.5:774706|3970
AKSLHNILGR
>FUSION-ENST00000554879.5:71244-ENST00000553595.5:774706|5182
MPSTMEYIFSLACC
>FUSION-ENST00000554879.5:71244-ENST00000553595.5:774706|4073
STFAFQSPCFQSSCGLTPSPV
>FUSION-ENST00000554879.5:71244-ENST00000553595.5:774706|2876
VKLMLIVTK
>FUSION-ENST00000554879.5:71244-ENST00000553595.5:774706|4244
MWCSEKQGIPGCYPVSPCALHR
>ENST00000561807.5|SNV-58178-C-G|1
MAWGGST
>FUSION-ENST00000554879.5:71244-ENST00000553595.5:774706|3314
SHKNPFAFL
>FUSION-ENST00000398733.8:35385-ENST00000512822.1:26454|1
ESSAACP
>FUSION-ENST00000488290.5:25330-ENST00000465712.1:45673|557
MDGWRVHLRPFWVVR
>FUSION-ENST00000554879.5:71244-ENST00000553595.5:774706|928
PLFLGESHTMPCSQSMR
>FUSION-ENST00000488290.5:25330-ENST00000465712.1:45673|715
RAQTTKQLWDLK
>FUSION-ENST00000488290.5:25330-ENST00000465712.1:45673|156
MDLVGTQMQTISTL
>ENST00000623100.2|SNV-32482-G-A|2
NPMMSRRSELR
>FUSION-ENST00000488290.5:25330-ENST00000465712.1:45673|404
MKLSEAFSSALLAWRGEHK
>FUSION-ENST00000554879.5:71244-ENST00000553595.5:774706|5042
FLCCYNKLACLEEK
>FUSION-ENST00000554879.5:71244-ENST00000553595.5:774706|207
SLLQTRHTFTSNLTVLTFSLALP
>FUSION-ENST00000554879.5:71244-ENST00000553595.5:774706|2258
MPPILCH
>FUSION-ENST00000554879.5:71244-ENST00000553595.5:774706|168
KLGSDLLLVFITFLK
>FUSION-ENST00000554879.5:71244-ENST00000553595.5:774706|4107
MRYLEESNSQRQK
>FUSION-ENST00000488290.5:25330-ENST00000465712.1:45673|566
MPLAIDL
>FUSION-ENST00000554879.5:71244-ENST00000553595.5:774706|1988
CLLEPKSPQFENHWSDEIDR
>FUSION-ENST00000554879.5:71244-ENST00000553595.5:774706|4417
SSSLPSEARIPIRK
>FUSION-ENST00000554879.5:71244-ENST00000553595.5:774706|2085
MSWIRLSKHHHSLLMACTAQWLFPR
>ENST00000422359.2|SNV-63-C-A|1
TSSPQDSTKDGSSFHYFQGR
>FUSION-ENST00000554879.5:71244-ENST00000553595.5:774706|133
MQGFYFCLSWIYSVQ
>FUSION-ENST00000488290.5:25330-ENST00000465712.1:45673|783
LDQIMWLINSGVITSPR
>FUSION-ENST00000488290.5:25330-ENST00000465712.1:45673|501
HACSADSSISVFWSPR
>FUSION-ENST00000554879.5:71244-ENST00000553595.5:774706|3361
MELKCFLR
>FUSION-ENST00000554879.5:71244-ENST00000553595.5:774706|1523
LWSHRDLGSNPDAAAET
>FUSION-ENST00000554879.5:71244-ENST00000553595.5:774706|4230
IPVFGTGLEK
>FUSION-ENST00000554879.5:71244-ENST00000553595.5:774706|2358
PLLSLITFLGLKPALSK
>ENST00000343629.11|SNV-58178-C-G|2
LYDGMGRVDLTGK
>ENST00000604567.5|MNV-13661-GA-G|2
TQPCQRRVR
>FUSION-ENST00000583881.5:996-ENST00000435213.6:87371|5
RCREEPFLLVR
>FUSION-ENST00000554879.5:71244-ENST00000553595.5:774706|2495
HVPGNQSSSLCFPLFRRSGR
>FUSION-ENST00000554879.5:71244-ENST00000553595.5:774706|839
WVGLLGIFR
>FUSION-ENST00000554879.5:71244-ENST00000553595.5:774706|3426
ERSNVFFLLNCF
>FUSION-ENST00000554879.5:71244-ENST00000553595.5:774706|3645
VSLLLKLSLVGKTNMDQVIK
>ENST00000640109.1|INDEL-100119-C-CA|5
TSFFQSKKTQVTTK
>FUSION-ENST00000554879.5:71244-ENST00000553595.5:774706|1047
MGHWISPLLKQFEMTFCPWQPK
>ENST00000351797.9|INDEL-4655-A-AC|10
WGYWGSWGKSILSSASATVATR
>FUSION-ENST00000488290.5:25330-ENST00000465712.1:45673|264
MKDFLSVMLSTVQK
>FUSION-ENST00000554879.5:71244-ENST00000553595.5:774706|2580
MCTICQPCPTGFNFK
>FUSION-ENST00000554879.5:71244-ENST00000553595.5:774706|4062
DLLILDISYK
>FUSION-ENST00000488290.5:25330-ENST00000465712.1:45673|101
LRGPLLFLSPPAAVYSPGEAAFSCR
>FUSION-ENST00000488290.5:25330-ENST00000465712.1:45673|9
SESLGIFFPASISSLPLKANFFRLV
>FUSION-ENST00000554879.5:71244-ENST00000553595.5:774706|170
FTLVCPEPNLNLLSLIK
>FUSION-ENST00000554879.5:71244-ENST00000553595.5:774706|224
VSVPMLQPGPLG
>FUSION-ENST00000554879.5:71244-ENST00000553595.5:774706|184
CNKHNSST
>FUSION-ENST00000554879.5:71244-ENST00000553595.5:774706|2178
QSAVLGLMTKSPVCTILAVSRGNPR
>FUSION-ENST00000554879.5:71244-ENST00000553595.5:774706|2992
ARNPGHQPGRS
>FUSION-ENST00000554879.5:71244-ENST00000553595.5:774706|548
VAWGDTAQTPDPVSSQSSSVGK
>FUSION-ENST00000554879.5:71244-ENST00000553595.5:774706|2779
TEFVFGGLYMCLMSPSPSES
>FUSION-ENST00000488290.5:25330-ENST00000465712.1:45673|244
KMSQGNTLAIQKR
>FUSION-ENST00000554879.5:71244-ENST00000553595.5:774706|4346
APHGHPLHSLQTFGCQAPEEVR
>FUSION-ENST00000554879.5:71244-ENST00000553595.5:774706|2662
MMLKNYNRGNPCFLPDLSGK
>FUSION-ENST00000554879.5:71244-ENST00000553595.5:774706|2639
AELGISQFTVSNHKVK
>FUSION-ENST00000554879.5:71244-ENST00000553595.5:774706|4031
FFRPQRQPGSNHS
>FUSION-ENST00000554879.5:71244-ENST00000553595.5:774706|2499
MNAKHVPGNQSSSLCFPLFRR
>FUSION-ENST00000554879.5:71244-ENST00000553595.5:774706|4880
KQHCECSSCPEVTNPVR
>FUSION-ENST00000554879.5:71244-ENST00000553595.5:774706|2393
FKHVVACTR
>FUSION-ENST00000554879.5:71244-ENST00000553595.5:774706|1981
GAIFPRR
>FUSION-ENST00000554879.5:71244-ENST00000553595.5:774706|912
MNTQVLIFLLPSYLLK
>ENST00000405369.3|SNV-170-G-A|5
LGFIQEALMEGRESSPHSKVQEK
>FUSION-ENST00000488290.5:25330-ENST00000465712.1:45673|739
KSVLKPK
>FUSION-ENST00000554879.5:71244-ENST00000553595.5:774706|3666
VPLHVFTSLLKR
>FUSION-ENST00000488290.5:25330-ENST00000465712.1:45673|364
QFSLPEAFLLDSERLLK
>FUSION-ENST00000554879.5:71244-ENST00000553595.5:774706|2125
MYRIQNAL
>FUSION-ENST00000554879.5:71244-ENST00000553595.5:774706|3370
MAGSDAECWLR
>FUSION-ENST00000554879.5:71244-ENST00000553595.5:774706|3644
GAFSNLYIGAIWASSDPGWR
>FUSION-ENST00000554879.5:71244-ENST00000553595.5:774706|3286
FVWCSVPGTAQK
>FUSION-ENST00000259253.11:51942-ENST00000428314.5:76448|4
RSSRITGQVSPEHR
>FUSION-ENST00000488290.5:25330-ENST00000465712.1:45673|425
VSGRRPTTR
>FUSION-ENST00000488290.5:25330-ENST00000465712.1:45673|666
MSGDSFLLLGHK
>FUSION-ENST00000554879.5:71244-ENST00000553595.5:774706|4660
MTIKAALTCSSPLPLVSQGQSPNLR
>FUSION-ENST00000488290.5:25330-ENST00000465712.1:45673|268
MNIYLILRIMKDFLSVMLSTVQK
>FUSION-ENST00000554879.5:71244-ENST00000553595.5:774706|2144
MCVSKECADVAQNSVRAQSR
>FUSION-ENST00000554879.5:71244-ENST00000553595.5:774706|2197
DIMAPLHTLHDFSA
>FUSION-ENST00000554879.5:71244-ENST00000553595.5:774706|1413
MRPVLDSPWLCGTECLGEGEK
>FUSION-ENST00000554879.5:71244-ENST00000553595.5:774706|1898
GYSWQRNSMCK
>FUSION-ENST00000488290.5:25330-ENST00000465712.1:45673|966
MRDPQEYPGLGSSPCMPFFYQAAK
>FUSION-ENST00000554879.5:71244-ENST00000553595.5:774706|3195
TGWKGAVLSSR
>FUSION-ENST00000554879.5:71244-ENST00000553595.5:774706|1449
SARPQSPGSFCDAGEICISIDSQR
>FUSION-ENST00000488290.5:25330-ENST00000465712.1:45673|90
MSSHGSRK
>FUSION-ENST00000554879.5:71244-ENST00000553595.5:774706|3791
FQVLTCLSTA
>FUSION-ENST00000488290.5:25330-ENST00000465712.1:45673|851
SQKVIQALVK
>FUSION-ENST00000554879.5:71244-ENST00000553595.5:774706|906
FQCSQLYPQLRVKHR
>FUSION-ENST00000488290.5:25330-ENST00000465712.1:45673|861
TTCPSTQKGTGWHSS
>FUSION-ENST00000554879.5:71244-ENST00000553595.5:774706|1403
AVSKCDPLHFASPLKAVQWHSK
>FUSION-ENST00000488290.5:25330-ENST00000465712.1:45673|265
IMKDFLSVMLSTVQKV
>FUSION-ENST00000554879.5:71244-ENST00000553595.5:774706|436
MVSLQRVLQALPFSCFAL
>FUSION-ENST00000554879.5:71244-ENST00000553595.5:774706|2786
SFLLGVGGDLLGDPAETELYF
>ENST00000314607.11|SNV-361-C-A|5
MAEREVEYGPRK
>FUSION-ENST00000554879.5:71244-ENST00000553595.5:774706|810
WGPVRAL
>FUSION-ENST00000554879.5:71244-ENST00000553595.5:774706|3570
SVIEPRALGCR
>FUSION-ENST00000554879.5:71244-ENST00000553595.5:774706|5051
MIHPGIHASSCFYRFTLLKAFR
>FUSION-ENST00000554879.5:71244-ENST00000553595.5:774706|1498
GGLSGAAATEEGQPFRK
>ENST00000286063.11|SNV-344685-T-G|2
ITAALRMFMELGMVQK
>FUSION-ENST00000554879.5:71244-ENST00000553595.5:774706|35
MLGRKQGR
>FUSION-ENST00000554879.5:71244-ENST00000553595.5:774706|4195
DTKFLFFK
>FUSION-ENST00000554879.5:71244-ENST00000553595.5:774706|3272
VLVGCRGKK
>FUSION-ENST00000554879.5:71244-ENST00000553595.5:774706|3402
RVEKTTYIILTNQPTFK
>FUSION-ENST00000554879.5:71244-ENST00000553595.5:774706|226
MMVSVPMLQPGPLG
>FUSION-ENST00000554879.5:71244-ENST00000553595.5:774706|3239
LLLAYSVGQASHYR
>FUSION-ENST00000554879.5:71244-ENST00000553595.5:774706|3676
MSLMPLVGGGRWVSTGPQR
>FUSION-ENST00000554879.5:71244-ENST00000553595.5:774706|4094
LPESLPCDMYLCSHHSHLLLTPR
>FUSION-ENST00000554879.5:71244-ENST00000553595.5:774706|3488
APGNFVPK
>FUSION-ENST00000554879.5:71244-ENST00000553595.5:774706|4811
MIDAEMERTVSR
>ENST00000561807.5|SNV-58178-C-G|2
MMAWGGST
>FUSION-ENST00000554879.5:71244-ENST00000553595.5:774706|1746
MECSRVALSSRTATSHM
>ENST00000360835.9|SNV-122149-C-T|4
DAKCHLWPHSQARAK
>FUSION-ENST00000488290.5:25330-ENST00000465712.1:45673|642
TARLTGGGALWR
>FUSION-ENST00000554879.5:71244-ENST00000553595.5:774706|3070
FRELKAK
>FUSION-ENST00000554879.5:71244-ENST00000553595.5:774706|1251
SLDKNPIASFYWASTISPKWS
>FUSION-ENST00000554879.5:71244-ENST00000553595.5:774706|3588
ESDFSTCLMGVEPR
>FUSION-ENST00000554879.5:71244-ENST00000553595.5:774706|5159
LISNSWLQEIHPPQPPK
>FUSION-ENST00000554879.5:71244-ENST00000553595.5:774706|1257
LSLSALHFKKGFVR
>FUSION-ENST00000488290.5:25330-ENST00000465712.1:45673|690
VARQDPCLMGADEQILCHLDQG
>FUSION-ENST00000554879.5:71244-ENST00000553595.5:774706|3627
MLIRQTS
>FUSION-ENST00000554879.5:71244-ENST00000553595.5:774706|470
MSGKHSEALK
>FUSION-ENST00000488290.5:25330-ENST00000465712.1:45673|687
GADEQILCHLDQG
>FUSION-ENST00000488290.5:25330-ENST00000465712.1:45673|699
MLWKSCGK
>FUSION-ENST00000554879.5:71244-ENST00000553595.5:774706|2254
NIFKILDASGQRAFL
>FUSION-ENST00000554879.5:71244-ENST00000553595.5:774706|2656
CRVELPWGRGEPK
>FUSION-ENST00000488290.5:25330-ENST00000465712.1:45673|362
SRARLVFFHHCNPNA
>FUSION-ENST00000554879.5:71244-ENST00000553595.5:774706|1172
LWREDTGIR
>FUSION-ENST00000554879.5:71244-ENST00000553595.5:774706|3897
NLTFLLF
>FUSION-ENST00000554879.5:71244-ENST00000553595.5:774706|3529
MCCLEKNLISAHV
>FUSION-ENST00000554879.5:71244-ENST00000553595.5:774706|4865
LRKVEIWPCPV
>ENST00000526410.1|SNV-1721-G-A|1
QEENLSLGPWGDVCACEQNSGWTR
>FUSION-ENST00000554879.5:71244-ENST00000553595.5:774706|1215
NALDSQPGR
>FUSION-ENST00000554879.5:71244-ENST00000553595.5:774706|1177
HSIMGWYAQGSVSMK
>FUSION-ENST00000554879.5:71244-ENST00000553595.5:774706|2830
WARQGDNCGSQDRM
>ENST00000496559.6|SNV-118906-T-G|3
FQATSRLRGPFLTDK
>ENST00000215957.10|SNV-16704-C-T|1
ASESTTPAPPTPWPR
>FUSION-ENST00000554879.5:71244-ENST00000553595.5:774706|683
MAAILKPHFRWHNH
>FUSION-ENST00000554879.5:71244-ENST00000553595.5:774706|2698
GHSMWLGDLNSPSQRR
>FUSION-ENST00000554879.5:71244-ENST00000553595.5:774706|2833
MWARQGDNCGSQDR
>FUSION-ENST00000554879.5:71244-ENST00000553595.5:774706|951
SEAAQDLLCAQIPK
>FUSION-ENST00000488290.5:25330-ENST00000465712.1:45673|275
MLTNKTINILTN
>ENST00000623002.1|SNV-44-A-G|1
VGLLVHTAATFNCSFRKIR
>FUSION-ENST00000554879.5:71244-ENST00000553595.5:774706|1905
ETRTQAHAQR
>FUSION-ENST00000488290.5:25330-ENST00000465712.1:45673|826
SKYYQEKR
>FUSION-ENST00000554879.5:71244-ENST00000553595.5:774706|931
KGPHPWLLR
>FUSION-ENST00000554879.5:71244-ENST00000553595.5:774706|4786
GLGPSCNHWR
>ENST00000668616.1|SNV-72048-A-G|2
LFPQVTEIQGYLQK
>FUSION-ENST00000488290.5:25330-ENST00000465712.1:45673|740
KKSVLKPK
>FUSION-ENST00000554879.5:71244-ENST00000553595.5:774706|2191
LTKPLPALTFCDGDDPVGSIRLWEK
>ENST00000490210.6|SNV-260791-G-A|5
MQYNDWLEEECGNMAR
>FUSION-ENST00000488290.5:25330-ENST00000465712.1:45673|331
LSLLGASNLSLCHLWHLACK
>FUSION-ENST00000554879.5:71244-ENST00000553595.5:774706|3342
GEIHLTSLDMLQEPR
>FUSION-ENST00000554879.5:71244-ENST00000553595.5:774706|2753
MSHLTRTS
>FUSION-ENST00000488290.5:25330-ENST00000465712.1:45673|885
MCSGAKNERCTMVVPLGFVCALGS
>FUSION-ENST00000554879.5:71244-ENST00000553595.5:774706|2231
QPSHVIAMEHEEVEIFWSDQRK
>FUSION-ENST00000554879.5:71244-ENST00000553595.5:774706|2121
MNPLKIGKAR
>FUSION-ENST00000554879.5:71244-ENST00000553595.5:774706|2948
WGGENVLK
>FUSION-ENST00000554879.5:71244-ENST00000553595.5:774706|3208
MNPRSQTLSCLSGHR
>FUSION-ENST00000554879.5:71244-ENST00000553595.5:774706|533
LPILFFYFYPKVTYWL
>FUSION-ENST00000554879.5:71244-ENST00000553595.5:774706|3665
MGRLTSCSLPQDCLNFQALLLSPR
>FUSION-ENST00000488290.5:25330-ENST00000465712.1:45673|738
KSVLKPKLIFR
>FUSION-ENST00000554879.5:71244-ENST00000553595.5:774706|3571
MSVIEPRALGCR
>FUSION-ENST00000554879.5:71244-ENST00000553595.5:774706|1507
RISHGLR
>FUSION-ENST00000554879.5:71244-ENST00000553595.5:774706|4828
NTKKETSNTR
>FUSION-ENST00000554879.5:71244-ENST00000553595.5:774706|2373
MFHVCLRR
>FUSION-ENST00000488290.5:25330-ENST00000465712.1:45673|606
CQVTEQPPRQAWKGR
>ENST00000647937.1|SNV-278-C-G|6
SLAPAPVGR
>FUSION-ENST00000554879.5:71244-ENST00000553595.5:774706|2975
MGASEYPPLNFK
>ENST00000405460.9|INDEL-100119-C-CA|3
NDLIFPEQKNSSHYKITNK
>FUSION-ENST00000554879.5:71244-ENST00000553595.5:774706|723
ALGNTDGFDWLSK
>FUSION-ENST00000554879.5:71244-ENST00000553595.5:774706|2593
DRDCDLKEYVSNR
>FUSION-ENST00000554879.5:71244-ENST00000553595.5:774706|563
MHTHTHTVHTYIYIHTR
>ENST00000536703.5|SNV-240-G-A|2
DCIRIHNK
>FUSION-ENST00000554879.5:71244-ENST00000553595.5:774706|929
MPLFLGESHTMPCSQSMR
>FUSION-ENST00000554879.5:71244-ENST00000553595.5:774706|1252
SLDKNPIASFYWASTISPK
>FUSION-ENST00000554879.5:71244-ENST00000553595.5:774706|784
MPASSWR
>FUSION-ENST00000554879.5:71244-ENST00000553595.5:774706|2216
AGLQSRVCAS
>FUSION-ENST00000488290.5:25330-ENST00000465712.1:45673|627
FHHIGQAHLK
>FUSION-ENST00000554879.5:71244-ENST00000553595.5:774706|96
HMKDIVDFGDWGVEQVGSGVRDK
>FUSION-ENST00000554879.5:71244-ENST00000553595.5:774706|3398
TTYIILTNQPTFKNEIAT
>FUSION-ENST00000510013.1:5347-ENST00000507392.5:36079|5
LCFQLLSPELWRLWLAGSSVNLLK
>FUSION-ENST00000554879.5:71244-ENST00000553595.5:774706|3999
LLSFVLLLL
>FUSION-ENST00000554879.5:71244-ENST00000553595.5:774706|3968
AKSLHNILGRASGSPFLHNLLR
>FUSION-ENST00000554879.5:71244-ENST00000553595.5:774706|4988
KLASYCH
>FUSION-ENST00000488290.5:25330-ENST00000465712.1:45673|442
LASNSWARAFLPPWPSK
>FUSION-ENST00000554879.5:71244-ENST00000553595.5:774706|6
GASKSQK
>FUSION-ENST00000554879.5:71244-ENST00000553595.5:774706|4450
ITAVVKLSQR
>FUSION-ENST00000554879.5:71244-ENST00000553595.5:774706|1290
PCQGTHLPTLALPKSSGAR
>FUSION-ENST00000554879.5:71244-ENST00000553595.5:774706|2929
SNLQLCSESK
>FUSION-ENST00000554879.5:71244-ENST00000553595.5:774706|3075
MPQGFESPMCPAYRKFR
>FUSION-ENST00000259253.11:51968-ENST00000428314.5:76448|2
TRGPRISPP
>ENST00000515593.1|SNV-838-A-G|1
SDSQTPSPNEIETEQSLAGPK
>ENST00000487591.5|SNV-6217-C-A|4
MCLLGNFSSMPLKRCLV
>FUSION-ENST00000554879.5:71244-ENST00000553595.5:774706|2433
MVSAPFLVPR
>FUSION-ENST00000554879.5:71244-ENST00000553595.5:774706|2229
MEHEEVEIFWSDQR
>FUSION-ENST00000554879.5:71244-ENST00000553595.5:774706|630
ESQIKLISLFIIPPEISK
>FUSION-ENST00000488290.5:25330-ENST00000465712.1:45673|708
LWDKKCCGK
>FUSION-ENST00000488290.5:25330-ENST00000465712.1:45673|758
YLWIKSHTGIFK
>FUSION-ENST00000488290.5:25330-ENST00000465712.1:45673|555
MDGWRVHLRPFWVVRKPR
>FUSION-ENST00000554879.5:71244-ENST00000553595.5:774706|1601
QESWQVPGQPR
>FUSION-ENST00000488290.5:25330-ENST00000465712.1:45673|211
SHENSLTIVWTVPRGWCKPFMGNLR
>ENST00000342358.9|SNV-47665-G-T|1
INICGQINLVCFDK
>FUSION-ENST00000554879.5:71244-ENST00000553595.5:774706|4110
GQILCDSTYMRYLEESNSQRQK
>FUSION-ENST00000554879.5:71244-ENST00000553595.5:774706|1415
MPGRGLFSNSPGCEHL
>FUSION-ENST00000554879.5:71244-ENST00000553595.5:774706|211
MNTGSLSRARLR
>FUSION-ENST00000488290.5:25330-ENST00000465712.1:45673|283
MEQNNRIGSPETNLNFYKNILFSI
>FUSION-ENST00000554879.5:71244-ENST00000553595.5:774706|458
ANVQEGVHVYTCTGASGGGR
>FUSION-ENST00000554879.5:71244-ENST00000553595.5:774706|3380
AVTPSQKYVPSMISFVICPYAQSK
>FUSION-ENST00000554879.5:71244-ENST00000553595.5:774706|2397
SIVQVLIRHWFVVCFFF
>FUSION-ENST00000554879.5:71244-ENST00000553595.5:774706|3210
VGGEEVFLVFFFQSQK
>FUSION-ENST00000554879.5:71244-ENST00000553595.5:774706|2747
MELERKQQEAETGVDR
>FUSION-ENST00000554879.5:71244-ENST00000553595.5:774706|3182
PNFILAVAPRGNHTILGFVPPS
>FUSION-ENST00000554879.5:71244-ENST00000553595.5:774706|4218
SKQLQTEAHQGEK
>FUSION-ENST00000554879.5:71244-ENST00000553595.5:774706|4279
VSFRKSK
>ENST00000483754.1|INDEL-10988-A-AA|3
ISLWSLPYHR
>FUSION-ENST00000554879.5:71244-ENST00000553595.5:774706|2911
PTLLSAMTSGSLCFTVR
>FUSION-ENST00000488290.5:25330-ENST00000465712.1:45673|153
MAEGKGGAGTSHGVSGSK
>FUSION-ENST00000488290.5:25330-ENST00000465712.1:45673|1
LCDCGSKPCLKA
>ENST00000544117.6|MNV-6747-GGAG-G|1
LDMLSQLEGEEQWVPDPQDLEER
>FUSION-ENST00000554879.5:71244-ENST00000553595.5:774706|4614
GLCPENSKCSK
>FUSION-ENST00000554879.5:71244-ENST00000553595.5:774706|1390
RESCLLR
>ENST00000342358.9|SNV-47665-G-T|3
KIFCISPQRINICGQINLVCFDK
>FUSION-ENST00000554879.5:71244-ENST00000553595.5:774706|4720
AHCGADR
>FUSION-ENST00000554879.5:71244-ENST00000553595.5:774706|1152
RSIAFCFSFKSSAVAFQVGQTSK
>FUSION-ENST00000554879.5:71244-ENST00000553595.5:774706|4829
MNTKKETSNTR
>ENST00000264689.11|INDEL-10764-A-AA|8
GTSIVVPEPLHFLLPGKKK
>FUSION-ENST00000554879.5:71244-ENST00000553595.5:774706|5133
MSISKGVLEGFQGFMEDNYKP
>FUSION-ENST00000554879.5:71244-ENST00000553595.5:774706|4935
KVPNLVCSR
>FUSION-ENST00000554879.5:71244-ENST00000553595.5:774706|2836
RDMWARQGDNCGSQDR
>FUSION-ENST00000554879.5:71244-ENST00000553595.5:774706|1118
PWILNQGEK
>FUSION-ENST00000554879.5:71244-ENST00000553595.5:774706|1771
MQEQGAALLASLSLGF
>FUSION-ENST00000554879.5:71244-ENST00000553595.5:774706|4431
MMITSDPPNFFSS
>FUSION-ENST00000488290.5:25330-ENST00000465712.1:45673|361
ARLVFFHHCNPNA
>ENST00000568449.6|SNV-2854-C-T|3
VLAQYPLK
>FUSION-ENST00000554879.5:71244-ENST00000553595.5:774706|5030
AKGKSVK
>ENST00000304502.5|SNV-159-G-A|3
ITFYENR
>FUSION-ENST00000488290.5:25330-ENST00000465712.1:45673|308
CCFALPSLHHTRLSGYKEE
>FUSION-ENST00000554879.5:71244-ENST00000553595.5:774706|1347
NPVSSLQKSTVSSHLFSW
>FUSION-ENST00000554879.5:71244-ENST00000553595.5:774706|5149
MYKNVNSAISGQ
>FUSION-ENST00000488290.5:25330-ENST00000465712.1:45673|599
MGWIFLTR
>FUSION-ENST00000554879.5:71244-ENST00000553595.5:774706|3997
PPGPANFCIFGR
>FUSION-ENST00000554879.5:71244-ENST00000553595.5:774706|2301
KLTFHSKGWSFVFPFM
>ENST00000561807.5|SNV-58178-C-G|11
MVTRLYDGMGRVDLTGK
>FUSION-ENST00000554879.5:71244-ENST00000553595.5:774706|1735
MHRGHWS
>FUSION-ENST00000554879.5:71244-ENST00000553595.5:774706|2974
GASEYPPLNFK
>ENST00000623100.2|SNV-32482-G-A|4
NPMMSRR
>FUSION-ENST00000554879.5:71244-ENST00000553595.5:774706|4274
PAPSFSFHK
>FUSION-ENST00000554879.5:71244-ENST00000553595.5:774706|5120
TREQPESVSPMSTLCYLY
>FUSION-ENST00000554879.5:71244-ENST00000553595.5:774706|743
MVRSQGR
>FUSION-ENST00000554879.5:71244-ENST00000553595.5:774706|3072
MCPAYRKFR
>FUSION-ENST00000554879.5:71244-ENST00000553595.5:774706|651
KPLLFLNPY
>FUSION-ENST00000554879.5:71244-ENST00000553595.5:774706|3515
KQGLTLLPR
>FUSION-ENST00000554879.5:71244-ENST00000553595.5:774706|5106
LTSIRWNTR
>FUSION-ENST00000554879.5:71244-ENST00000553595.5:774706|1775
MTIGILPTS
>FUSION-ENST00000554879.5:71244-ENST00000553595.5:774706|3428
MLNIHVPR
>FUSION-ENST00000554879.5:71244-ENST00000553595.5:774706|2688
KGFIWSWRENNR
>FUSION-ENST00000554879.5:71244-ENST00000553595.5:774706|570
MGISAEKSFLPYICFLVS
>FUSION-ENST00000554879.5:71244-ENST00000553595.5:774706|4716
RTSASTLFPHSLNTGGCQEWW
>FUSION-ENST00000554879.5:71244-ENST00000553595.5:774706|1577
ARSQGPIIEKATAGR
>FUSION-ENST00000554879.5:71244-ENST00000553595.5:774706|3569
MSVIEPRALGCRR
>FUSION-ENST00000488290.5:25330-ENST00000465712.1:45673|604
SLRRGGICLEVEVGPEALR
>ENST00000314607.11|SNV-361-C-A|4
AEREVEYGPRK
>FUSION-ENST00000554879.5:71244-ENST00000553595.5:774706|2322
GEGTGTSKLSSLR
>FUSION-ENST00000488290.5:25330-ENST00000465712.1:45673|567
RDGWLEGAPEALLGGQKAQDPLK
>FUSION-ENST00000554879.5:71244-ENST00000553595.5:774706|1148
ISSEESLLTLSKS
>ENST00000326737.3|SNV-14124-G-A|5
YNMAHSATHSVIEKTFQTLCSR
>FUSION-ENST00000554879.5:71244-ENST00000553595.5:774706|1636
LGHLLVCLHSDPISLLSGSWGRESR
>FUSION-ENST00000554879.5:71244-ENST00000553595.5:774706|4640
IPATNFSLKGAGR
>FUSION-ENST00000554879.5:71244-ENST00000553595.5:774706|3894
MPQLIKLVDIFTSQNPM
>FUSION-ENST00000488290.5:25330-ENST00000465712.1:45673|607
CQVTEQPPRQAWK
>FUSION-ENST00000554879.5:71244-ENST00000553595.5:774706|2960
KCLVMWGGENVLK
>FUSION-ENST00000554879.5:71244-ENST00000553595.5:774706|2069
LECNGAIMAHCNLHSPR
>FUSION-ENST00000479516.1:6596-ENST00000612677.6:24487|33
DNYGQQGSGGSRRPHSWK
>FUSION-ENST00000554879.5:71244-ENST00000553595.5:774706|270
SSYTCVNSYN
>FUSION-ENST00000650658.1:84614-ENST00000481086.1:42492|12
VLGECGLLPEQHPGRGPATLDACR
>ENST00000419832.1|SNV-779-G-A|3
FYRLHHLEISSCFIFGKK
>FUSION-ENST00000554879.5:71244-ENST00000553595.5:774706|2314
ASGIKEGCVGPWCLPPFWCPGSGP
>FUSION-ENST00000554879.5:71244-ENST00000553595.5:774706|376
EGILCLALVAFK
>FUSION-ENST00000357429.10:11004-ENST00000613767.4:20597|36
FIVECHGNTLLPQFLGMYR
>FUSION-ENST00000488290.5:25330-ENST00000465712.1:45673|862
MTTCPSTQKGTGWHSS
>FUSION-ENST00000554879.5:71244-ENST00000553595.5:774706|2350
MHLAKGLFCK
>FUSION-ENST00000554879.5:71244-ENST00000553595.5:774706|4923
TKYHMFLLVSGS
>FUSION-ENST00000554879.5:71244-ENST00000553595.5:774706|811
SASFRVGLLK
>FUSION-ENST00000554879.5:71244-ENST00000553595.5:774706|5062
MPQHVRSAGTFILFPPNYPL
>FUSION-ENST00000554879.5:71244-ENST00000553595.5:774706|2473
KLPLWPQGSRR
>FUSION-ENST00000554879.5:71244-ENST00000553595.5:774706|2771
PSASLIFKSR
>FUSION-ENST00000554879.5:71244-ENST00000553595.5:774706|4920
SKTSIPR
>FUSION-ENST00000554879.5:71244-ENST00000553595.5:774706|236
FVVILPKGR
>FUSION-ENST00000554879.5:71244-ENST00000553595.5:774706|2556
MCDDISFTSK
>ENST00000359263.9|SNV-73424-G-A|4
RMLSNKPQDFQIHVR
>FUSION-ENST00000554879.5:71244-ENST00000553595.5:774706|3663
RDKPGTWAPGMTGQACL
>FUSION-ENST00000554879.5:71244-ENST00000553595.5:774706|5098
RLNLMGKCSHHIIK
>FUSION-ENST00000488290.5:25330-ENST00000465712.1:45673|161
GEVPQTIKQPGFREHIQLSPR
>FUSION-ENST00000488290.5:25330-ENST00000465712.1:45673|206
GNLRLRSNYFPAPSPTLGIR
>ENST00000493560.5|SNV-2942-C-T|5
AMKCGNCGPGYSTPLEAMKGPR
>ENST00000304502.5|SNV-159-G-A|1
ITFYENRDFQGRCYNCISDCPNLR
>FUSION-ENST00000554879.5:71244-ENST00000553595.5:774706|1725
GHLSPLLHTVPIHYAGSR
>ENST00000304502.5|SNV-159-G-A|6
GKITFYENR
>ENST00000536736.5|SNV-99813-G-C|1
HDNTGNRPGWFLDR
>FUSION-ENST00000554879.5:71244-ENST00000553595.5:774706|586
FIHSSLNCADWFHALARIGQT
>FUSION-ENST00000554879.5:71244-ENST00000553595.5:774706|3357
MCVHSWSR
>FUSION-ENST00000554879.5:71244-ENST00000553595.5:774706|1608
RATGPCPLVTMARQESWQVPGQPR
>FUSION-ENST00000554879.5:71244-ENST00000553595.5:774706|1812
LACKLFFSGCLVPVNR
>ENST00000441239.5|SNV-5500-G-A|2
IPDAAGGTASVLYIRK
>FUSION-ENST00000554879.5:71244-ENST00000553595.5:774706|4611
MSINSLSQPPLGK
>FUSION-ENST00000554879.5:71244-ENST00000553595.5:774706|3824
MIAGRPRN
>FUSION-ENST00000554879.5:71244-ENST00000553595.5:774706|46
RPRAPWK
>FUSION-ENST00000554879.5:71244-ENST00000553595.5:774706|1998
VTPPAEPNFSIRNV
>FUSION-ENST00000488290.5:25330-ENST00000465712.1:45673|217
RFSGDTGDLETMNIVSKP
>ENST00000604567.5|MNV-13661-GA-G|3
TQPCQRR
>FUSION-ENST00000554879.5:71244-ENST00000553595.5:774706|610
VFLLITKINTEK
>FUSION-ENST00000554879.5:71244-ENST00000553595.5:774706|2968
PSTVSSCGSENSCAR
>FUSION-ENST00000554879.5:71244-ENST00000553595.5:774706|11
ILRPAWKMTREWANLEAKPASQTPV
>FUSION-ENST00000554879.5:71244-ENST00000553595.5:774706|423
SSYCICYSLWGK
>FUSION-ENST00000554879.5:71244-ENST00000553595.5:774706|2305
MPSWGSA
>FUSION-ENST00000554879.5:71244-ENST00000553595.5:774706|3662
LTSCSLPQDCLNFQALLLSPR
>FUSION-ENST00000554879.5:71244-ENST00000553595.5:774706|1071
MYLERCSYR
>FUSION-ENST00000488290.5:25330-ENST00000465712.1:45673|103
MLTQSWLVSSGAGLSSLTLRLR
>FUSION-ENST00000488290.5:25330-ENST00000465712.1:45673|538
MVPGREGR
>FUSION-ENST00000554879.5:71244-ENST00000553595.5:774706|4212
ENQTELNKLR
>FUSION-ENST00000554879.5:71244-ENST00000553595.5:774706|2448
GWGLSLDGR
>FUSION-ENST00000554879.5:71244-ENST00000553595.5:774706|4584
PQRQRHGPQGCPPASL
>FUSION-ENST00000554879.5:71244-ENST00000553595.5:774706|4358
GSLRPALLQTPPLPAQAR
>FUSION-ENST00000554879.5:71244-ENST00000553595.5:774706|3223
NSQLGKEK
>FUSION-ENST00000554879.5:71244-ENST00000553595.5:774706|2455
AAPCVFPFLGGLGGPSTPPGRP
>FUSION-ENST00000554879.5:71244-ENST00000553595.5:774706|2732
RHPFPGTLCGAAM
>FUSION-ENST00000554879.5:71244-ENST00000553595.5:774706|3303
GEVLNMCPSYNGFSAAPGISMNGF
>FUSION-ENST00000554879.5:71244-ENST00000553595.5:774706|762
RETKIDQEPSAQNGSQR
>FUSION-ENST00000554879.5:71244-ENST00000553595.5:774706|4560
PPGFLLKIR
>ENST00000470968.6|SNV-2718-C-T|2
RSPDPGLSSDGVPLANDLHSPDLR
>ENST00000604948.5|SNV-148675-G-A|1
TQHLFFKWQQGHQLAIVNRFPGSK
>FUSION-ENST00000554879.5:71244-ENST00000553595.5:774706|2941
ATETLPPLPGKCLSPVYHLGGHH
>ENST00000616552.4|INDEL-2189-C-CTTC|2
HVSPRTLTSCFFLSCVVCVEGIVTK
>FUSION-ENST00000554879.5:71244-ENST00000553595.5:774706|2183
SVSRATLLLEIKQSAVLGLMTK
>FUSION-ENST00000554879.5:71244-ENST00000553595.5:774706|876
MTSDTCCAEGDKSGAASACLKQLR
>FUSION-ENST00000554879.5:71244-ENST00000553595.5:774706|1376
MSLPAQHNHSGERGGR
>ENST00000496559.6|SNV-118906-T-G|1
LRGPFLTDKKPWSGPR
>FUSION-ENST00000554879.5:71244-ENST00000553595.5:774706|873
SGAASACLKQLR
>FUSION-ENST00000554879.5:71244-ENST00000553595.5:774706|4869
LPYETYYVLDVILTLHIITHFVNTK
>FUSION-ENST00000554879.5:71244-ENST00000553595.5:774706|938
QLKVPSSR
>FUSION-ENST00000554879.5:71244-ENST00000553595.5:774706|3821
LKVKFTQATQLLTLASR
>FUSION-ENST00000554879.5:71244-ENST00000553595.5:774706|3692
ESKSPLPER
>ENST00000288167.8|INDEL-8752-T-TA|3
KVCQGRKPVGSEHHCL
>FUSION-ENST00000554879.5:71244-ENST00000553595.5:774706|742
MVRSQGRVASAPRPTPLQFSWWD
>FUSION-ENST00000554879.5:71244-ENST00000553595.5:774706|3880
NSTVLYYFCFNILKK
>FUSION-ENST00000488290.5:25330-ENST00000465712.1:45673|118
NTKISRA
>FUSION-ENST00000554879.5:71244-ENST00000553595.5:774706|657
SVFSFKAI
>FUSION-ENST00000554879.5:71244-ENST00000553595.5:774706|2387
MLIHSFIDR
>FUSION-ENST00000554879.5:71244-ENST00000553595.5:774706|3850
YVFLKILEYILPT
>FUSION-ENST00000554879.5:71244-ENST00000553595.5:774706|1848
RLWGHLYVRVCFCSSLLVCF
>FUSION-ENST00000554879.5:71244-ENST00000553595.5:774706|3858
QEQVWQWRQRQK
>FUSION-ENST00000554879.5:71244-ENST00000553595.5:774706|2520
INAMIVVFLEEGDSALVCWK
>FUSION-ENST00000554879.5:71244-ENST00000553595.5:774706|3005
MVLDQGRR
>FUSION-ENST00000554879.5:71244-ENST00000553595.5:774706|2377
MSLHSYQHLFFSFF
>FUSION-ENST00000554879.5:71244-ENST00000553595.5:774706|879
TSDTCCAEGDK
>ENST00000614314.4|SNV-1116-G-A|2
TDGILGKAATMEIPIHGNSEAR
>FUSION-ENST00000554879.5:71244-ENST00000553595.5:774706|4078
MTNSPGHSA
>FUSION-ENST00000554879.5:71244-ENST00000553595.5:774706|1842
MGDVWWTEPPTPFRNCIK
>FUSION-ENST00000554879.5:71244-ENST00000553595.5:774706|1032
SLQLLFK
>FUSION-ENST00000488290.5:25330-ENST00000465712.1:45673|905
YIHYRIQIK
>FUSION-ENST00000554879.5:71244-ENST00000553595.5:774706|317
LYLVNLHYNFKR
>FUSION-ENST00000554879.5:71244-ENST00000553595.5:774706|3859
MQEQVWQWRQRQK
>ENST00000647937.1|SNV-278-C-G|5
SLAPAPVGRCAPPEGVPACGR
>FUSION-ENST00000488290.5:25330-ENST00000465712.1:45673|909
FLQHVYSLQNSDKICLCSAIMFDR
>FUSION-ENST00000554879.5:71244-ENST00000553595.5:774706|601
MENNHEIIALISPGAWTSR
>FUSION-ENST00000554879.5:71244-ENST00000553595.5:774706|3594
MLGHSWGKRYP
>FUSION-ENST00000554879.5:71244-ENST00000553595.5:774706|4582
MQQTILR
>FUSION-ENST00000554879.5:71244-ENST00000553595.5:774706|3233
TLLAQHSAWGPAAPSSRAALLHK
>FUSION-ENST00000554879.5:71244-ENST00000553595.5:774706|1151
SIAFCFSFK
>FUSION-ENST00000554879.5:71244-ENST00000553595.5:774706|2489
ALTQTLQH
>FUSION-ENST00000554879.5:71244-ENST00000553595.5:774706|4877
QHCECSSCPEVTNPVRGR
>FUSION-ENST00000488290.5:25330-ENST00000465712.1:45673|491
MPASLGMESVPRAPR
>FUSION-ENST00000554879.5:71244-ENST00000553595.5:774706|4860
MEYYAAIK
>FUSION-ENST00000554879.5:71244-ENST00000553595.5:774706|2595
LPKLVSNSWVQVILLHWLPELLGL
>FUSION-ENST00000554879.5:71244-ENST00000553595.5:774706|4867
EASILLLQPQQKLR
>FUSION-ENST00000554879.5:71244-ENST00000553595.5:774706|5184
CHHTQLIF
>FUSION-ENST00000554879.5:71244-ENST00000553595.5:774706|1544
MNKCLVFLLFTLKR
>FUSION-ENST00000554879.5:71244-ENST00000553595.5:774706|2143
CVSKECADVAQNSVRAQSR
>FUSION-ENST00000554879.5:71244-ENST00000553595.5:774706|3885
MSSYYLFSTHSICSLLPFASFLAFF
>FUSION-ENST00000554879.5:71244-ENST00000553595.5:774706|2296
MTQNYIKK
>FUSION-ENST00000554879.5:71244-ENST00000553595.5:774706|295
EFPPALR
>FUSION-ENST00000554879.5:71244-ENST00000553595.5:774706|1017
QEVPSASIMSLEMK
>FUSION-ENST00000488290.5:25330-ENST00000465712.1:45673|504
MHSISSHRHACSADSSISVFWSPR
>FUSION-ENST00000554879.5:71244-ENST00000553595.5:774706|1483
LDKDGIR
>FUSION-ENST00000554879.5:71244-ENST00000553595.5:774706|3635
DQVIKAGGCLPK
>FUSION-ENST00000554879.5:71244-ENST00000553595.5:774706|4204
VPWLGSTQEMLGFR
>FUSION-ENST00000554879.5:71244-ENST00000553595.5:774706|2332
IIYKVLTMNETDLSFQR
>FUSION-ENST00000554879.5:71244-ENST00000553595.5:774706|585
KSENHAYSQHSEK
>FUSION-ENST00000554879.5:71244-ENST00000553595.5:774706|2266
MGVRCLLGFLSLHYIASTVIK
>FUSION-ENST00000554879.5:71244-ENST00000553595.5:774706|4432
LPPCQTTNTQPQWK
>FUSION-ENST00000488290.5:25330-ENST00000465712.1:45673|659
VGAGRPRAGQDSEAHWR
>FUSION-ENST00000554879.5:71244-ENST00000553595.5:774706|1882
RTPRPISQDVVR
>FUSION-ENST00000554879.5:71244-ENST00000553595.5:774706|352
MLFWVPMPFK
>FUSION-ENST00000554879.5:71244-ENST00000553595.5:774706|2765
MKREEAGR
>FUSION-ENST00000554879.5:71244-ENST00000553595.5:774706|3612
AAPSQWKAK
>FUSION-ENST00000554879.5:71244-ENST00000553595.5:774706|893
YLKVFPRTSGK
>FUSION-ENST00000554879.5:71244-ENST00000553595.5:774706|2545
GSVVMFPVSFLLLIT
>ENST00000409762.5|SNV-202556-T-C|1
TQEETEDPSVTGEFKGLFK
>FUSION-ENST00000554879.5:71244-ENST00000553595.5:774706|2821
NRVCVRR
>FUSION-ENST00000554879.5:71244-ENST00000553595.5:774706|4756
SPTGPGQCQVPPFLSAGMEEPLRK
>FUSION-ENST00000554879.5:71244-ENST00000553595.5:774706|891
VFPRTSGKGTHSFPLEPEI
>FUSION-ENST00000554879.5:71244-ENST00000553595.5:774706|132
QGFYFCLSWIYSVQ
>FUSION-ENST00000554879.5:71244-ENST00000553595.5:774706|3630
AGGCLPK
>FUSION-ENST00000554879.5:71244-ENST00000553595.5:774706|1375
SLPAQHNHSGERGGR
>FUSION-ENST00000554879.5:71244-ENST00000553595.5:774706|2701
AVSFQRGHSMWLGDLNSPSQR
>FUSION-ENST00000554879.5:71244-ENST00000553595.5:774706|66
MESLKDLLPLSISQGFFFFNK
>FUSION-ENST00000554879.5:71244-ENST00000553595.5:774706|4974
NQIPCLRPR
>FUSION-ENST00000554879.5:71244-ENST00000553595.5:774706|3364
WGQGMELK
>FUSION-ENST00000554879.5:71244-ENST00000553595.5:774706|394
VEACLWLFCPR
>FUSION-ENST00000554879.5:71244-ENST00000553595.5:774706|4185
MVTVINFMLRIFDHKK
>FUSION-ENST00000554879.5:71244-ENST00000553595.5:774706|47
ALEKRPRAPWK
>FUSION-ENST00000554879.5:71244-ENST00000553595.5:774706|1082
DHGAAKR
>ENST00000366630.5|SNV-162373-A-G|2
LQEESQTAAAQLRK
>FUSION-ENST00000554879.5:71244-ENST00000553595.5:774706|4723
GFFALTSSASTNNELRGK
>FUSION-ENST00000554879.5:71244-ENST00000553595.5:774706|4366
MCSLSLLIRTVVRLDEGPTPLLCLN
>FUSION-ENST00000554879.5:71244-ENST00000553595.5:774706|940
HLHPAPWIPKN
>FUSION-ENST00000554879.5:71244-ENST00000553595.5:774706|322
GLVPRQRVLVRP
>FUSION-ENST00000488290.5:25330-ENST00000465712.1:45673|748
HFVVYLR
>FUSION-ENST00000554879.5:71244-ENST00000553595.5:774706|4096
WLPCQEQASLSSR
>FUSION-ENST00000510013.1:5347-ENST00000507392.5:36079|8
RLCFQLLSPELWR
>FUSION-ENST00000554879.5:71244-ENST00000553595.5:774706|4621
MTLVTTPPHP
>FUSION-ENST00000554879.5:71244-ENST00000553595.5:774706|1007
MLNIVISITAIVK
>FUSION-ENST00000488290.5:25330-ENST00000465712.1:45673|242
MSQGNTLAIQKR
>FUSION-ENST00000554879.5:71244-ENST00000553595.5:774706|159
AVFHSQLAKFLKIYQSAFTSQCK
>FUSION-ENST00000488290.5:25330-ENST00000465712.1:45673|667
VLPSSGQSQLHRVRTS
>FUSION-ENST00000554879.5:71244-ENST00000553595.5:774706|1830
RVGEMGRFSSSWLR
>FUSION-ENST00000554879.5:71244-ENST00000553595.5:774706|5044
AFRFLCCYNKLACLEEK
>FUSION-ENST00000488290.5:25330-ENST00000465712.1:45673|940
SPPRSLQR
>FUSION-ENST00000554879.5:71244-ENST00000553595.5:774706|4150
MVSFKGKLEQADPGK
>FUSION-ENST00000554879.5:71244-ENST00000553595.5:774706|1386
ESCLLRKSGCPTSAINMSPNR
>FUSION-ENST00000554879.5:71244-ENST00000553595.5:774706|343
PFKISSRMGTS
>FUSION-ENST00000554879.5:71244-ENST00000553595.5:774706|4474
LWFCMVLDTPLGSLGFLTLKNPATK
>ENST00000257215.10|SNV-45610-G-A|1
HHLEEGQATSWSRRLK
>FUSION-ENST00000554879.5:71244-ENST00000553595.5:774706|4926
HRISDILNNTTR
>ENST00000619164.4|SNV-1107-G-A|3
TEEPGKFSTYGGRK
>ENST00000268489.10|INDEL-1103184-C-CAG|3
HPHHSSHCNSSSNAR
>FUSION-ENST00000554879.5:71244-ENST00000553595.5:774706|4166
VLYTAFYTTWDR
>FUSION-ENST00000488290.5:25330-ENST00000465712.1:45673|743
MIIIFKVFD
>FUSION-ENST00000554879.5:71244-ENST00000553595.5:774706|709
MVGWQISK
>FUSION-ENST00000554879.5:71244-ENST00000553595.5:774706|2643
NTKVSKGSELGK
>FUSION-ENST00000554879.5:71244-ENST00000553595.5:774706|4994
RPRFPFSQKK
>FUSION-ENST00000554879.5:71244-ENST00000553595.5:774706|5020
APAKQIGLAHAISVTGFK
>FUSION-ENST00000554879.5:71244-ENST00000553595.5:774706|1096
SYSWPSSLLVICVK
>FUSION-ENST00000554879.5:71244-ENST00000553595.5:774706|250
DAFGPRLEAGEIPCAPCYCTAAPAR
>FUSION-ENST00000554879.5:71244-ENST00000553595.5:774706|2704
QRAVSFQRGHSMWLGDLNSPSQR
>FUSION-ENST00000554879.5:71244-ENST00000553595.5:774706|1964
GTTEQVSCLTWQLLGRNK
>FUSION-ENST00000232458.9:55188-ENST00000416957.5:357586|17
VLDIRETEGVQGRR
>FUSION-ENST00000554879.5:71244-ENST00000553595.5:774706|2570
GVGFCQMLFLDPLNRIISIDMIM
>FUSION-ENST00000554879.5:71244-ENST00000553595.5:774706|2202
MTCDDTLALYIKKNLFSLK
>ENST00000293756.5|SNV-23810-A-G|2
FLHNGSHLRR
>FUSION-ENST00000554879.5:71244-ENST00000553595.5:774706|345
PFKISSR
>FUSION-ENST00000217446.7:123687-ENST00000674470.1:42335|4
ADPYVVVSAGRERQDTK
>FUSION-ENST00000554879.5:71244-ENST00000553595.5:774706|225
MVSVPMLQPGPLG
>FUSION-ENST00000488290.5:25330-ENST00000465712.1:45673|420
RPTTRSSKVLLTMAM
>FUSION-ENST00000554879.5:71244-ENST00000553595.5:774706|1639
HANLHPSSPPTEPFPPGQPVPQEK
>ENST00000556336.5|SNV-6811-T-A|3
EELEDSFFRHREDHMLVK
>FUSION-ENST00000488290.5:25330-ENST00000465712.1:45673|873
VVPLGFVCALGS
>FUSION-ENST00000554879.5:71244-ENST00000553595.5:774706|3165
GCNHCPYK
>ENST00000651989.2|SNV-470764-C-T|5
SLSNVFSQIHCR
>FUSION-ENST00000554879.5:71244-ENST00000553595.5:774706|3608
EPLYFSSRPVGSSSLASNAK
>FUSION-ENST00000554879.5:71244-ENST00000553595.5:774706|2182
ATLLLEIK
>FUSION-ENST00000554879.5:71244-ENST00000553595.5:774706|4615
GLCPENSK
>FUSION-ENST00000554879.5:71244-ENST00000553595.5:774706|1585
DSASGFSLPSAPHPTRSSSSSSS
>FUSION-ENST00000554879.5:71244-ENST00000553595.5:774706|4643
MIPATNFSLKGAGR
>FUSION-ENST00000554879.5:71244-ENST00000553595.5:774706|432
VLQALPFSCFAL
>FUSION-ENST00000554879.5:71244-ENST00000553595.5:774706|1863
MQALPSSSLPPCLPR
>ENST00000496559.6|SNV-118906-T-G|8
KPSCHQMFQATSRLRGPFLTDK
>FUSION-ENST00000554879.5:71244-ENST00000553595.5:774706|999
IAQFSLDRMLYYFCCG
>FUSION-ENST00000554879.5:71244-ENST00000553595.5:774706|3106
MLTGVKPVNYVSNC
>FUSION-ENST00000488290.5:25330-ENST00000465712.1:45673|730
MYNGNTERR
>FUSION-ENST00000554879.5:71244-ENST00000553595.5:774706|4514
SSKEYLHSNT
>FUSION-ENST00000554879.5:71244-ENST00000553595.5:774706|2177
MTKSPVCTILAVSR
>ENST00000360835.9|SNV-122149-C-T|5
DAKCHLWPHSQAR
>FUSION-ENST00000554879.5:71244-ENST00000553595.5:774706|4303
RRNLSPASHF
>FUSION-ENST00000554879.5:71244-ENST00000553595.5:774706|3222
MNSQLGKEKESVPVSR
>FUSION-ENST00000554879.5:71244-ENST00000553595.5:774706|1472
VSEYPWFPVNDYSFVLLARKGTER
>FUSION-ENST00000554879.5:71244-ENST00000553595.5:774706|3693
MESKSPLPER
>FUSION-ENST00000554879.5:71244-ENST00000553595.5:774706|465
PAVARSSCKR
>FUSION-ENST00000554879.5:71244-ENST00000553595.5:774706|1066
RDGERWI
>FUSION-ENST00000554879.5:71244-ENST00000553595.5:774706|5140
NHSILVNASAC
>FUSION-ENST00000232458.9:55188-ENST00000416957.5:357586|14
ETEGVQGRRSHIPNLRPPDQHR
>FUSION-ENST00000554879.5:71244-ENST00000553595.5:774706|2277
YQNFLHF
>FUSION-ENST00000554879.5:71244-ENST00000553595.5:774706|1731
RMNGGWPQCLKGLV
>FUSION-ENST00000554879.5:71244-ENST00000553595.5:774706|5038
MKGIGKSK
>FUSION-ENST00000554879.5:71244-ENST00000553595.5:774706|4340
MASSSLS
>FUSION-ENST00000554879.5:71244-ENST00000553595.5:774706|769
WTGEQVRVDASALSPK
>ENST00000651989.2|SNV-470764-C-T|2
LESSKGVISISK
>ENST00000338432.11|SNV-85040-G-T|4
YIKRPVAVLEAGCVVAR
>ENST00000564132.1|SNV-12887-G-T|3
NYWINMQDCWNCCKLPR
>ENST00000405369.3|SNV-170-G-A|7
LGFIQEALMEGRESSPHSK
>FUSION-ENST00000554879.5:71244-ENST00000553595.5:774706|4008
VWINHILFICSSVDAHLSCFHFLAK
>FUSION-ENST00000554879.5:71244-ENST00000553595.5:774706|2420
LSISSCMSFARLYPLRNESISSR
>ENST00000307098.5|SNV-1292-A-G|1
VPEPCRPKVPEPCQPKVPEPCHPK
>FUSION-ENST00000554879.5:71244-ENST00000553595.5:774706|4566
MHSFTFLDPRSPKSR
>FUSION-ENST00000554879.5:71244-ENST00000553595.5:774706|1168
WPGIGIQQR
>FUSION-ENST00000554879.5:71244-ENST00000553595.5:774706|3808
VYIFLLFIIIK
>FUSION-ENST00000488290.5:25330-ENST00000465712.1:45673|117
MWEWQDSVWPEGGLECVSEWK
>FUSION-ENST00000554879.5:71244-ENST00000553595.5:774706|2552
MCDDISFTSKHPKWPQK
>FUSION-ENST00000554879.5:71244-ENST00000553595.5:774706|3330
IWVLKWCIILS
>FUSION-ENST00000488290.5:25330-ENST00000465712.1:45673|317
KLFVVYLIL
>FUSION-ENST00000554879.5:71244-ENST00000553595.5:774706|2546
MGSVVMFPVSFLLLIT
>FUSION-ENST00000488290.5:25330-ENST00000465712.1:45673|723
EILKDVCLNWYY
>FUSION-ENST00000554879.5:71244-ENST00000553595.5:774706|4813
MIDAEMER
>FUSION-ENST00000554879.5:71244-ENST00000553595.5:774706|3572
MSVIEPR
>FUSION-ENST00000554879.5:71244-ENST00000553595.5:774706|2950
CLVMWGGENVLKSPSPLPPTPLSPR
>FUSION-ENST00000554879.5:71244-ENST00000553595.5:774706|2029
GQISSNHWGSRLAMMNTFRK
>FUSION-ENST00000488290.5:25330-ENST00000465712.1:45673|957
MPFFYQAAKNRELNITII
>FUSION-ENST00000554879.5:71244-ENST00000553595.5:774706|1243
STREFGPQVICPNPAQTGVRK
>ENST00000301618.8|SNV-34898-C-T|2
FSDCSGKVEWMR
>FUSION-ENST00000554879.5:71244-ENST00000553595.5:774706|4159
CKWELSPGQSTAGKR
>FUSION-ENST00000554879.5:71244-ENST00000553595.5:774706|2213
MNKISSFTMTCDDTLALYIK
>FUSION-ENST00000554879.5:71244-ENST00000553595.5:774706|5092
GKCSHHIIKEK
>FUSION-ENST00000554879.5:71244-ENST00000553595.5:774706|3178
MAVPTPPPMHLRTWR
>FUSION-ENST00000554879.5:71244-ENST00000553595.5:774706|4680
MLVLAFFTITIRSWNVPLQGYERR
>FUSION-ENST00000488290.5:25330-ENST00000465712.1:45673|126
MAGACNLNYLGG
>FUSION-ENST00000488290.5:25330-ENST00000465712.1:45673|744
HFVVYLRKS
>ENST00000483754.1|INDEL-10988-A-AA|1
STSWSSYR
>FUSION-ENST00000554879.5:71244-ENST00000553595.5:774706|2891
MREGGEVDSRPLGR
>FUSION-ENST00000554879.5:71244-ENST00000553595.5:774706|3724
ENLWMEYWLIQEPGGFHQAVLYSK
>FUSION-ENST00000554879.5:71244-ENST00000553595.5:774706|2846
VVFVCDSPSNGETEK
>FUSION-ENST00000554879.5:71244-ENST00000553595.5:774706|4984
MKILLLQLLGFVKVGTSLEK
>FUSION-ENST00000554879.5:71244-ENST00000553595.5:774706|81
VHCLGDGSIK
>FUSION-ENST00000488290.5:25330-ENST00000465712.1:45673|89
SSHGSRK
>FUSION-ENST00000554879.5:71244-ENST00000553595.5:774706|1422
QTYSCGQALEFNR
>ENST00000493560.5|SNV-2942-C-T|3
KCGNCGPGYSTPLEAMK
>FUSION-ENST00000554879.5:71244-ENST00000553595.5:774706|1860
CVRQLAAPTLR
>FUSION-ENST00000625598.1:688-ENST00000296674.13:55|52
KTFLANAFALARGADR
>FUSION-ENST00000554879.5:71244-ENST00000553595.5:774706|2308
MPVFSQK
>FUSION-ENST00000488290.5:25330-ENST00000465712.1:45673|120
TCLYKNTK
>FUSION-ENST00000554879.5:71244-ENST00000553595.5:774706|4113
TLCHQGIQVAKGQILCDSTYMR
>FUSION-ENST00000488290.5:25330-ENST00000465712.1:45673|654
LHKDSTVTDSQHYR
>FUSION-ENST00000554879.5:71244-ENST00000553595.5:774706|624
EEKSNCKQTELYIGNM
>ENST00000368806.2|SNV-1891-G-A|2
EASEHNDPK
>FUSION-ENST00000554879.5:71244-ENST00000553595.5:774706|3004
VLDQGRR
>ENST00000568663.5|SNV-15722-C-T|3
QEVLGFYR
>FUSION-ENST00000554879.5:71244-ENST00000553595.5:774706|5112
MFDHMVLVKLTSIRWNTR
>FUSION-ENST00000488290.5:25330-ENST00000465712.1:45673|147
GGAGTSHGVSGSKIEGRCHK
>FUSION-ENST00000554879.5:71244-ENST00000553595.5:774706|3495
KVRPMSYDSCAILSGNRAPGNFVPK
>FUSION-ENST00000554879.5:71244-ENST00000553595.5:774706|2612
VIFELIF
>ENST00000494056.1|SNV-162373-A-G|4
RLQEESQTAAAQLRK
>FUSION-ENST00000554879.5:71244-ENST00000553595.5:774706|4835
QEGKDRNSVK
>FUSION-ENST00000554879.5:71244-ENST00000553595.5:774706|3158
MEIIRHAESGIM
>FUSION-ENST00000554879.5:71244-ENST00000553595.5:774706|3678
MSLMPLVGGGR
>FUSION-ENST00000554879.5:71244-ENST00000553595.5:774706|2936
GIVELAARERPFEK
>FUSION-ENST00000488290.5:25330-ENST00000465712.1:45673|856
YLVKIIR
>FUSION-ENST00000554879.5:71244-ENST00000553595.5:774706|4433
SFSVSSPAAALAPCPHAVR
>FUSION-ENST00000554879.5:71244-ENST00000553595.5:774706|2460
KFPCISSLLRIFYHEWVLDFVK
>ENST00000490508.5|SNV-35853-C-T|3
SGGHSGRPSQIRALSSK
>FUSION-ENST00000554879.5:71244-ENST00000553595.5:774706|3231
GLLCSLGSVLNI
>FUSION-ENST00000554879.5:71244-ENST00000553595.5:774706|5081
MCILTGKICIKMLTVQSLGNK
>FUSION-ENST00000554879.5:71244-ENST00000553595.5:774706|3401
VEKTTYIILTNQPTFK
>ENST00000405369.3|SNV-170-G-A|1
EGRESSPHSKVQEK
>FUSION-ENST00000488290.5:25330-ENST00000465712.1:45673|809
SEICFYTSQFQLEAYFVQYLC
>FUSION-ENST00000488290.5:25330-ENST00000465712.1:45673|591
SIGWQLERKQR
>FUSION-ENST00000554879.5:71244-ENST00000553595.5:774706|4832
NSVKVSGPSSFRNHFT
>FUSION-ENST00000554879.5:71244-ENST00000553595.5:774706|910
MNTQVLIFLLPSYLLKAPS
>ENST00000479629.5|SNV-40206-G-A|1
LICHPVGWISPLR
>FUSION-ENST00000554879.5:71244-ENST00000553595.5:774706|1394
SHLFPADK
>FUSION-ENST00000554879.5:71244-ENST00000553595.5:774706|102
FQKLEKYYLNILCDSQCHCYR
>ENST00000651217.1|SNV-470764-C-T|3
STAAWNLLK
>FUSION-ENST00000554879.5:71244-ENST00000553595.5:774706|2810
KLILRIYFI
>FUSION-ENST00000554879.5:71244-ENST00000553595.5:774706|653
FEAVSPRG
>FUSION-ENST00000488290.5:25330-ENST00000465712.1:45673|520
TVCMGLSRFYPR
>FUSION-ENST00000554879.5:71244-ENST00000553595.5:774706|524
VLSFVVCPPHLFK
>FUSION-ENST00000259253.11:51942-ENST00000428314.5:76448|13
VKVEHVRSGCK
>FUSION-ENST00000488290.5:25330-ENST00000465712.1:45673|459
ICLPTAFSHSDGDTEVQRK
>FUSION-ENST00000488290.5:25330-ENST00000465712.1:45673|209
GWCKPFMGNLRLR
>FUSION-ENST00000554879.5:71244-ENST00000553595.5:774706|765
VDASALSPK
>FUSION-ENST00000488290.5:25330-ENST00000465712.1:45673|657
AGQDSEAHWR
>FUSION-ENST00000554879.5:71244-ENST00000553595.5:774706|1841
GDVWWTEPPTPFRNCIK
>FUSION-ENST00000554879.5:71244-ENST00000553595.5:774706|3546
EGHSSPTPMVSQALPMS
>FUSION-ENST00000554879.5:71244-ENST00000553595.5:774706|2957
MQATNASYTCHFK
>FUSION-ENST00000554879.5:71244-ENST00000553595.5:774706|401
MQADPRR
>FUSION-ENST00000488290.5:25330-ENST00000465712.1:45673|160
QPGFREHIQLSPR
>ENST00000282469.10|SNV-52349-G-T|4
RYLLDTNDYEEYK
>FUSION-ENST00000554879.5:71244-ENST00000553595.5:774706|3913
AMETEAKNFGNYYK
>ENST00000568663.5|SNV-15722-C-T|5
MTTATRQEVLGFYRSIFR
>ENST00000244728.10|SNV-214394-G-A|1
TEDAELR
>ENST00000481626.5|SNV-28003-T-C|3
MKALWTTRR
>FUSION-ENST00000554879.5:71244-ENST00000553595.5:774706|4827
KETSNTR
>FUSION-ENST00000554879.5:71244-ENST00000553595.5:774706|897
ASQQPSSSVCDGSNLEATFQVA
>FUSION-ENST00000554879.5:71244-ENST00000553595.5:774706|1973
IFLAEKQHVQRHR
>FUSION-ENST00000554879.5:71244-ENST00000553595.5:774706|4577
FTPSPQLFSK
>FUSION-ENST00000554879.5:71244-ENST00000553595.5:774706|2666
MRCRVELPWGR
>FUSION-ENST00000488290.5:25330-ENST00000465712.1:45673|313
MCCFALPSLHHTR
>ENST00000342836.8|INDEL-47465-G-GCC|MNV-47467-GAC-G|2
TLDNDIMLIK
>FUSION-ENST00000554879.5:71244-ENST00000553595.5:774706|4802
TVSRGHKPNRVNEDPTASAPGIC
>ENST00000269593.5|SNV-9548-G-T|1
DEVDHPNNSFSPCSAHDRRCLQK
>ENST00000615648.2|SNV-6067-G-A|3
RYLEGTSSVAGVVLLPEGHKK
>FUSION-ENST00000554879.5:71244-ENST00000553595.5:774706|3922
SGSCCFVMAR
>FUSION-ENST00000554879.5:71244-ENST00000553595.5:774706|2650
GNPCFLPDLSGK
>ENST00000490508.5|SNV-35853-C-T|2
MSGGHSGRPSQIRALSSKSWK
>ENST00000308378.7|SNV-175048-G-A|1
EILHHEQKAKQLCQEK
>ENST00000368801.4|SNV-4157-G-A|3
QSLGHNR
>FUSION-ENST00000554879.5:71244-ENST00000553595.5:774706|1337
RLKSSSVPL
>FUSION-ENST00000554879.5:71244-ENST00000553595.5:774706|2221
MRNSNPHVCE
>ENST00000424789.6|SNV-412237-G-A|2
GDLLEQVSQASSYPDVK
>ENST00000570137.7|SNV-171437-G-A|4
LEAEKDYIFDK
>ENST00000413366.8|INDEL-384597-C-CA|2
NQNHPLHTK
>ENST00000354179.8|SNV-105478-C-T|3
MPGNYESK
>FUSION-ENST00000488290.5:25330-ENST00000465712.1:45673|142
MALASASEEASGSLQSWQKAK
>FUSION-ENST00000554879.5:71244-ENST00000553595.5:774706|1565
MLICTPPLHPR
>FUSION-ENST00000554879.5:71244-ENST00000553595.5:774706|2474
MKLPLWPQGSRR
>FUSION-ENST00000554879.5:71244-ENST00000553595.5:774706|1471
KGTEREPTLR
>FUSION-ENST00000554879.5:71244-ENST00000553595.5:774706|2290
ITYNISTQEEPLLAFCK
>FUSION-ENST00000554879.5:71244-ENST00000553595.5:774706|4557
SRCHSRAGSFSMH
>FUSION-ENST00000554879.5:71244-ENST00000553595.5:774706|957
AGCSPAPPGTLIRDISPNR
>FUSION-ENST00000488290.5:25330-ENST00000465712.1:45673|661
VGAGRPR
>FUSION-ENST00000554879.5:71244-ENST00000553595.5:774706|3479
MVWLAPGWAQIACSSVIK
>FUSION-ENST00000488290.5:25330-ENST00000465712.1:45673|48
MTQALRRSLESR
>FUSION-ENST00000554879.5:71244-ENST00000553595.5:774706|180
SAGPWPILRDACFCSEHPLK
>FUSION-ENST00000554879.5:71244-ENST00000553595.5:774706|2381
MNVGLQKFLQDLAFSYFGYVPR
>FUSION-ENST00000488290.5:25330-ENST00000465712.1:45673|346
AGCGGSRL
>FUSION-ENST00000488290.5:25330-ENST00000465712.1:45673|560
QGEQAAGCHWP
>FUSION-ENST00000554879.5:71244-ENST00000553595.5:774706|812
MSASFRVGLLK
>FUSION-ENST00000554879.5:71244-ENST00000553595.5:774706|4838
KEGWRQEGK
>FUSION-ENST00000554879.5:71244-ENST00000553595.5:774706|1501
MGGLSGAAATEEGQPFR
>FUSION-ENST00000554879.5:71244-ENST00000553595.5:774706|3245
KEVFIPQLANK
>ENST00000493560.5|SNV-2942-C-T|1
KCGNCGPGYSTPLEAMKGPR
>FUSION-ENST00000424082.6:62972-ENST00000373203.8:24929|43
AIQPEGPSQLELTLQASK
>FUSION-ENST00000554879.5:71244-ENST00000553595.5:774706|2834
DMWARQGDNCGSQDRM
>ENST00000494056.1|SNV-162373-A-G|7
MRLQEESQTAAAQLR
>FUSION-ENST00000488290.5:25330-ENST00000465712.1:45673|884
CSGAKNERCTMVVPLGFVCALGS
>FUSION-ENST00000554879.5:71244-ENST00000553595.5:774706|2471
LPLWPQGSRR
>FUSION-ENST00000554879.5:71244-ENST00000553595.5:774706|4401
QEGANTYSAEPETDGSK
>FUSION-ENST00000554879.5:71244-ENST00000553595.5:774706|147
VINLNPTNIIRKVNMLAK
>FUSION-ENST00000488290.5:25330-ENST00000465712.1:45673|6
MLFTRVGGALLLWNFSFGK
>FUSION-ENST00000488290.5:25330-ENST00000465712.1:45673|439
GALVWTVPPSLHLVP
>FUSION-ENST00000554879.5:71244-ENST00000553595.5:774706|2132
MKCLHVMFILFYFEIR
>FUSION-ENST00000554879.5:71244-ENST00000553595.5:774706|3408
PLLNRDRK
>FUSION-ENST00000554879.5:71244-ENST00000553595.5:774706|457
CGKPPAEESSQGR
>FUSION-ENST00000488290.5:25330-ENST00000465712.1:45673|899
WFALKCTLFITL
>FUSION-ENST00000554879.5:71244-ENST00000553595.5:774706|4331
LCLDTLQNFSRN
>ENST00000315099.3|SNV-13579-G-C|5
FGQQQKSLVASMRTFSLLK
>FUSION-ENST00000554879.5:71244-ENST00000553595.5:774706|1105
MTFKAFVGKTAR
>FUSION-ENST00000554879.5:71244-ENST00000553595.5:774706|1063
MKPDSEASIAESRAER
>FUSION-ENST00000554879.5:71244-ENST00000553595.5:774706|3463
EMRASDIEYRQGHHI
>FUSION-ENST00000554879.5:71244-ENST00000553595.5:774706|2758
MDELVVYTLQSPGLTIKEER
>FUSION-ENST00000554879.5:71244-ENST00000553595.5:774706|5122
MTRTREQPESVSPMSTLCYLY
>FUSION-ENST00000554879.5:71244-ENST00000553595.5:774706|2139
AQSRMNPQISH
>FUSION-ENST00000554879.5:71244-ENST00000553595.5:774706|129
LPEHQVLCTYHLLKLTLTANL
>FUSION-ENST00000554879.5:71244-ENST00000553595.5:774706|722
ALGNTDGFDWLSKK
>FUSION-ENST00000554879.5:71244-ENST00000553595.5:774706|332
CSALGVHANPLELLEALWKDF
>FUSION-ENST00000488290.5:25330-ENST00000465712.1:45673|334
GFWRNSSESVHSWPVMLPL
>FUSION-ENST00000554879.5:71244-ENST00000553595.5:774706|3802
LPGEDLFFYFLTR
>FUSION-ENST00000554879.5:71244-ENST00000553595.5:774706|1179
YTSPNPSQTVSIIRLWREDTGIR
>FUSION-ENST00000554879.5:71244-ENST00000553595.5:774706|5001
FVPLLYWK
>FUSION-ENST00000554879.5:71244-ENST00000553595.5:774706|3171
TWRHWKVYFSTFVMR
>FUSION-ENST00000488290.5:25330-ENST00000465712.1:45673|326
MHSWFFSLDLMVGGGLR
>ENST00000576924.5|SNV-4954-C-T|1
EETPGQRPVVTETHQLAELNEKK
>FUSION-ENST00000554879.5:71244-ENST00000553595.5:774706|3139
KFWTYMVK
>FUSION-ENST00000554879.5:71244-ENST00000553595.5:774706|1883
ALSLSFSICDGKRTPRPISQDVVR
>FUSION-ENST00000554879.5:71244-ENST00000553595.5:774706|2485
MCVFIFKVDFL
>FUSION-ENST00000488290.5:25330-ENST00000465712.1:45673|823
LYNHRVIFPHK
>ENST00000487074.5|SNV-176363-T-C|3
ASEIRAVHLCRSYQHDSR
>FUSION-ENST00000554879.5:71244-ENST00000553595.5:774706|280
AVVNLGQIGPGLEAMVRK
>FUSION-ENST00000554879.5:71244-ENST00000553595.5:774706|4752
KWSIIIICLFLQ
>FUSION-ENST00000554879.5:71244-ENST00000553595.5:774706|1364
MPPSPRQRSAAGK
>FUSION-ENST00000554879.5:71244-ENST00000553595.5:774706|3034
MFYSQGLALLPR
>ENST00000405369.3|SNV-170-G-A|3
EGRESSPHSK
>ENST00000381568.9|SNV-8497-G-A|3
NPMERMYRDTFYNNFENEPILYGR
>FUSION-ENST00000554879.5:71244-ENST00000553595.5:774706|3123
MTAARSFSPTSPPAAGQPGATSGK
>FUSION-ENST00000554879.5:71244-ENST00000553595.5:774706|2828
QGDNCGSQDRM
>FUSION-ENST00000554879.5:71244-ENST00000553595.5:774706|2513
MSLSIHLLLIYVCFYI
>FUSION-ENST00000554879.5:71244-ENST00000553595.5:774706|1852
VISLSLNAGTRGCIVS
>FUSION-ENST00000488290.5:25330-ENST00000465712.1:45673|85
KMMMPCLLLVPLSERLK
>FUSION-ENST00000554879.5:71244-ENST00000553595.5:774706|2079
LSKHHHSLLMACTAQWLFPR
>FUSION-ENST00000554879.5:71244-ENST00000553595.5:774706|30
GGGRRFACR
>FUSION-ENST00000554879.5:71244-ENST00000553595.5:774706|4797
LFGMFLPLAGLR
>FUSION-ENST00000554879.5:71244-ENST00000553595.5:774706|3374
MISFVICPYAQSKGGYGSGEAKR
>FUSION-ENST00000554879.5:71244-ENST00000553595.5:774706|316
MLYLVNLHYNFKRWIFLSTFYR
>FUSION-ENST00000554879.5:71244-ENST00000553595.5:774706|627
LISLFIIPPEISKEEK
>FUSION-ENST00000554879.5:71244-ENST00000553595.5:774706|370
MPSEYTEVFCR
>FUSION-ENST00000554879.5:71244-ENST00000553595.5:774706|2994
KARNPGHQPGR
>FUSION-ENST00000554879.5:71244-ENST00000553595.5:774706|825
LFVLSSPLFWVFWSLFR
>FUSION-ENST00000554879.5:71244-ENST00000553595.5:774706|4875
GRHWQHTQK
>FUSION-ENST00000554879.5:71244-ENST00000553595.5:774706|3149
LNMQQPAD
>FUSION-ENST00000488290.5:25330-ENST00000465712.1:45673|294
DHRSWNRITE
>FUSION-ENST00000554879.5:71244-ENST00000553595.5:774706|3111
FYIDPYHHHHSNPLNQPLVSSSPR
>FUSION-ENST00000554879.5:71244-ENST00000553595.5:774706|691
SATFKACL
>FUSION-ENST00000554879.5:71244-ENST00000553595.5:774706|1627
RELWAGLAGEMGWGELPSCSLR
>FUSION-ENST00000554879.5:71244-ENST00000553595.5:774706|478
MGMRRPSYSHSLLRHLGYA
>FUSION-ENST00000554879.5:71244-ENST00000553595.5:774706|1475
GTDFTQGPLR
>FUSION-ENST00000554879.5:71244-ENST00000553595.5:774706|3212
ESVPVSRRR
>FUSION-ENST00000554879.5:71244-ENST00000553595.5:774706|1668
MGEGRGSNRR
>FUSION-ENST00000554879.5:71244-ENST00000553595.5:774706|1022
VNPRQEVPSASIMSLEMK
>FUSION-ENST00000554879.5:71244-ENST00000553595.5:774706|1353
EWTALGESPAEAC
>FUSION-ENST00000554879.5:71244-ENST00000553595.5:774706|2409
LYPLRNESISSR
>FUSION-ENST00000554879.5:71244-ENST00000553595.5:774706|2862
GRPDWGR
>FUSION-ENST00000488290.5:25330-ENST00000465712.1:45673|579
VPGREGLEGKGEEDGGR
>FUSION-ENST00000554879.5:71244-ENST00000553595.5:774706|1522
DLGSNPDAAAET
>FUSION-ENST00000554879.5:71244-ENST00000553595.5:774706|3033
FYSQGLALLPR
>ENST00000575701.4|SNV-4954-C-T|3
LLEKDVNPGGKEETPGQRPV
>FUSION-ENST00000488290.5:25330-ENST00000465712.1:45673|574
SWSFTGR
>FUSION-ENST00000488290.5:25330-ENST00000465712.1:45673|816
GIFCAVFMLMCLYIMNELFQSYIV
>FUSION-ENST00000554879.5:71244-ENST00000553595.5:774706|1727
NGGWPQCLKGLV
>FUSION-ENST00000554879.5:71244-ENST00000553595.5:774706|3939
DKIIPLEACF
>FUSION-ENST00000554879.5:71244-ENST00000553595.5:774706|1256
KGFVRSLDK
>FUSION-ENST00000554879.5:71244-ENST00000553595.5:774706|97
MHMKDIVDFGDWGVEQVGSGVRDK
>ENST00000539244.6|SNV-13067-G-C|4
GEITPAAIQKVSAHVAHK
>FUSION-ENST00000554879.5:71244-ENST00000553595.5:774706|1618
SVGAARTENLGLR
>FUSION-ENST00000488290.5:25330-ENST00000465712.1:45673|922
HIEFALTWWEFKHTKLTICTK
>FUSION-ENST00000554879.5:71244-ENST00000553595.5:774706|3518
DRLPSCPHPAFLLPLS
>FUSION-ENST00000554879.5:71244-ENST00000553595.5:774706|3762
ISSQSRK
>FUSION-ENST00000554879.5:71244-ENST00000553595.5:774706|3253
WALAALK
>FUSION-ENST00000554879.5:71244-ENST00000553595.5:774706|1808
LSQTLSGSK
>FUSION-ENST00000554879.5:71244-ENST00000553595.5:774706|684
AAILKPHFR
>ENST00000615648.2|SNV-6067-G-A|1
YLEGTSSVAGVVLLPEGHKK
>FUSION-ENST00000554879.5:71244-ENST00000553595.5:774706|4174
GREEGGGREGGR
>FUSION-ENST00000554879.5:71244-ENST00000553595.5:774706|3833
MLPLNVNHLLPSNCKTIGRSLY
>FUSION-ENST00000554879.5:71244-ENST00000553595.5:774706|2362
YSPGQIYSK
>ENST00000257215.10|SNV-45610-G-A|6
NLRTYNLRHHLEEGQATSWSR
>FUSION-ENST00000554879.5:71244-ENST00000553595.5:774706|3784
ETKGMVEGIHEQEESK
>FUSION-ENST00000488290.5:25330-ENST00000465712.1:45673|12
SESLGIFFPASISSLPLK
>FUSION-ENST00000488290.5:25330-ENST00000465712.1:45673|902
IQIKFAYVLLLCLIEFESP
>FUSION-ENST00000554879.5:71244-ENST00000553595.5:774706|468
MPAVARSSCK
>FUSION-ENST00000554879.5:71244-ENST00000553595.5:774706|1752
KTKPKNSYR
>FUSION-ENST00000554879.5:71244-ENST00000553595.5:774706|281
MAVVNLGQIGPGLEAMVRK
>FUSION-ENST00000554879.5:71244-ENST00000553595.5:774706|49
IVIDYENTKALEKRPR
>FUSION-ENST00000488290.5:25330-ENST00000465712.1:45673|338
MGQGAGGWGR
>FUSION-ENST00000554879.5:71244-ENST00000553595.5:774706|1570
LTPAMGIRVHAGER
>FUSION-ENST00000554879.5:71244-ENST00000553595.5:774706|528
MHILSIQKRVLSFVVCPPHLFK
>FUSION-ENST00000554879.5:71244-ENST00000553595.5:774706|4345
LQAQHRLSLALP
>FUSION-ENST00000554879.5:71244-ENST00000553595.5:774706|4930
VPNLVCSRSRSK
>FUSION-ENST00000554879.5:71244-ENST00000553595.5:774706|3240
MLLLAYSVGQASHYR
>FUSION-ENST00000554879.5:71244-ENST00000553595.5:774706|1070
YLERCSYR
>ENST00000477653.2|INDEL-47465-G-GCC|1
SSATLNTTAGHSGQ
>FUSION-ENST00000554879.5:71244-ENST00000553595.5:774706|2480
MSSDMKLPLWPQGSR
>FUSION-ENST00000554879.5:71244-ENST00000553595.5:774706|4529
IEKQIEFK
>FUSION-ENST00000554879.5:71244-ENST00000553595.5:774706|3619
MMAAPSQWK
>FUSION-ENST00000554879.5:71244-ENST00000553595.5:774706|1193
ASSYDLWFRPGFPKLYKK
>FUSION-ENST00000554879.5:71244-ENST00000553595.5:774706|4987
GLYLGGTNPTE
>FUSION-ENST00000554879.5:71244-ENST00000553595.5:774706|4077
TNSPGHSA
>FUSION-ENST00000554879.5:71244-ENST00000553595.5:774706|1759
MAPQPGQHSK
>FUSION-ENST00000554879.5:71244-ENST00000553595.5:774706|1444
MDSENQR
>FUSION-ENST00000554879.5:71244-ENST00000553595.5:774706|3601
DVLCAVHSILEVFMLGHSWGKR
>FUSION-ENST00000398733.8:35385-ENST00000512822.1:26454|3
RIHKESSAACP
>FUSION-ENST00000554879.5:71244-ENST00000553595.5:774706|189
LFWDIQAKEPLFK
>FUSION-ENST00000488290.5:25330-ENST00000465712.1:45673|474
PVPLWPPR
>FUSION-ENST00000554879.5:71244-ENST00000553595.5:774706|364
IYLHIHTCFPPNYKNKYR
>FUSION-ENST00000510013.1:5347-ENST00000507392.5:36079|12
NSPSTILIRSCASWIMFVLIDR
>FUSION-ENST00000554879.5:71244-ENST00000553595.5:774706|821
QGFQTHYQTR
>FUSION-ENST00000232458.9:55188-ENST00000416957.5:357586|12
RSHIPNLRPPDQHRLQVPR
>FUSION-ENST00000554879.5:71244-ENST00000553595.5:774706|4538
MFTYPSQHPDWPS
>FUSION-ENST00000554879.5:71244-ENST00000553595.5:774706|2400
MSIVQVLIR
>FUSION-ENST00000232458.9:55188-ENST00000416957.5:357586|2
RSLQPLCGFCITTK
>ENST00000496559.6|SNV-118906-T-G|10
KPSCHQMFQATSRLR
>FUSION-ENST00000554879.5:71244-ENST00000553595.5:774706|2269
SYCIGKNFK
>FUSION-ENST00000554879.5:71244-ENST00000553595.5:774706|2653
VELPWGR
>FUSION-ENST00000488290.5:25330-ENST00000465712.1:45673|440
MGALVWTVPPSLHLVP
>FUSION-ENST00000554879.5:71244-ENST00000553595.5:774706|4413
SQARLLRVGSLATLPK
>FUSION-ENST00000554879.5:71244-ENST00000553595.5:774706|4467
MLVPWCCK
>FUSION-ENST00000554879.5:71244-ENST00000553595.5:774706|2770
MSAIGMK
>FUSION-ENST00000554879.5:71244-ENST00000553595.5:774706|2340
LAWFFKFTLYCKHCH
>FUSION-ENST00000554879.5:71244-ENST00000553595.5:774706|3767
EKKISSQSR
>FUSION-ENST00000554879.5:71244-ENST00000553595.5:774706|1476
GHLLPWSSAASCFPPKLLPMS
>FUSION-ENST00000554879.5:71244-ENST00000553595.5:774706|3254
MWALAALK
>FUSION-ENST00000554879.5:71244-ENST00000553595.5:774706|4593
MKSPSFWK
>FUSION-ENST00000554879.5:71244-ENST00000553595.5:774706|921
MRFQCSQLYPQLR
>ENST00000418766.5|INDEL-78730-C-CA|3
KNGGGLKR
>FUSION-ENST00000554879.5:71244-ENST00000553595.5:774706|618
HILYTHVCTHICTR
>FUSION-ENST00000554879.5:71244-ENST00000553595.5:774706|2966
MFKNQRCDANSAIFNR
>ENST00000604567.5|MNV-13661-GA-G|INDEL-13664-C-CTCGT|2
DDDDDDSDDRDESETR
>FUSION-ENST00000554879.5:71244-ENST00000553595.5:774706|549
MVAWGDTAQTPDPVSSQSSSVGKMK
>FUSION-ENST00000554879.5:71244-ENST00000553595.5:774706|4976
GPVLSYSREIN
>FUSION-ENST00000554879.5:71244-ENST00000553595.5:774706|190
LFWDIQAK
>FUSION-ENST00000554879.5:71244-ENST00000553595.5:774706|1751
TKPKNSYR
>FUSION-ENST00000488290.5:25330-ENST00000465712.1:45673|673
LPGDTWRISQGLP
>FUSION-ENST00000554879.5:71244-ENST00000553595.5:774706|417
CNYDPTLETRKPRHR
>FUSION-ENST00000554879.5:71244-ENST00000553595.5:774706|790
MDLRELTYVTAVEGGGK
>FUSION-ENST00000554879.5:71244-ENST00000553595.5:774706|4015
IGDSLSCCKER
>ENST00000493560.5|SNV-2942-C-T|6
MAMKCGNCGPGYSTPLEAMKGPR
>FUSION-ENST00000554879.5:71244-ENST00000553595.5:774706|2494
RSGRTIHPSWK
>FUSION-ENST00000554879.5:71244-ENST00000553595.5:774706|3438
MCIGATTPPGILPESR
>FUSION-ENST00000488290.5:25330-ENST00000465712.1:45673|733
FENVNQPYP
>ENST00000545379.1|SNV-24743-C-T|2
MSVRPGSSAAPLSPTSPLQPPFVK
>FUSION-ENST00000554879.5:71244-ENST00000553595.5:774706|3519
TGCHDSS
>FUSION-ENST00000488290.5:25330-ENST00000465712.1:45673|876
KTLHRELWPLYPFSIT
>ENST00000479768.6|SNV-9805-C-A|2
MILGLVVTLSPALDSQFQEASRK
>FUSION-ENST00000554879.5:71244-ENST00000553595.5:774706|2517
MIVVFLEEGDSALVCWK
>FUSION-ENST00000488290.5:25330-ENST00000465712.1:45673|2
LCDCGSKPCLK
>FUSION-ENST00000554879.5:71244-ENST00000553595.5:774706|4210
LRVGRPAVLLACLSK
>FUSION-ENST00000554879.5:71244-ENST00000553595.5:774706|1617
MSVGAARTENLGLRTLSPGQH
>FUSION-ENST00000554879.5:71244-ENST00000553595.5:774706|4735
TEFHSSFR
>FUSION-ENST00000554879.5:71244-ENST00000553595.5:774706|1924
FTCDVYFILF
>FUSION-ENST00000554879.5:71244-ENST00000553595.5:774706|3613
AAPSQWK
>FUSION-ENST00000554879.5:71244-ENST00000553595.5:774706|2863
KGRPDWGRQSQLWVITASR
>FUSION-ENST00000554879.5:71244-ENST00000553595.5:774706|1451
CDLFEILQPEVARGK
>FUSION-ENST00000554879.5:71244-ENST00000553595.5:774706|3618
MAAPSQWK
>FUSION-ENST00000554879.5:71244-ENST00000553595.5:774706|155
GPMLSDGHTLC
>FUSION-ENST00000554879.5:71244-ENST00000553595.5:774706|2939
MGIVELAAR
>FUSION-ENST00000554879.5:71244-ENST00000553595.5:774706|2680
QRQEWTGCTSGTQTHQI
>FUSION-ENST00000554879.5:71244-ENST00000553595.5:774706|1242
EFGPQVICPNPAQTGVR
>ENST00000488785.5|SNV-24130-C-A|7
LPCWRNHQPAK
>FUSION-ENST00000554879.5:71244-ENST00000553595.5:774706|4965
CVSCHSPSRNSQPGGDVLREK
>FUSION-ENST00000554879.5:71244-ENST00000553595.5:774706|4554
CHSRAGSFSMH
>FUSION-ENST00000554879.5:71244-ENST00000553595.5:774706|3521
MKDRLPSCPHPAFLLPLS
>FUSION-ENST00000554879.5:71244-ENST00000553595.5:774706|3727
VSHLSVKTH
>FUSION-ENST00000554879.5:71244-ENST00000553595.5:774706|3755
HNNKAKM
>ENST00000326737.3|SNV-14124-G-A|3
TFQTLCSR
>FUSION-ENST00000488290.5:25330-ENST00000465712.1:45673|112
LLTVSKPPCSHP
>FUSION-ENST00000554879.5:71244-ENST00000553595.5:774706|3804
GNTGLPKN
>ENST00000476376.5|SNV-175048-G-A|2
KPSNYAKK
>FUSION-ENST00000554879.5:71244-ENST00000553595.5:774706|2004
PVVSATQEAETGGCLEARGWR
>FUSION-ENST00000488290.5:25330-ENST00000465712.1:45673|764
SCSCLLFSELATFAFFEFSLK
>FUSION-ENST00000554879.5:71244-ENST00000553595.5:774706|2324
GEGTGTSK
>FUSION-ENST00000554879.5:71244-ENST00000553595.5:774706|2541
WPQKAPLSRDSLWCSNVNMGFR
>FUSION-ENST00000554879.5:71244-ENST00000553595.5:774706|4513
EYLHSNT
>FUSION-ENST00000554879.5:71244-ENST00000553595.5:774706|141
LAKAVLYYISK
>FUSION-ENST00000554879.5:71244-ENST00000553595.5:774706|1342
MTIVLCSLQGKERK
>FUSION-ENST00000554879.5:71244-ENST00000553595.5:774706|1786
VSGLLCNTFPQHTYTGWAR
>FUSION-ENST00000554879.5:71244-ENST00000553595.5:774706|4383
VRVHSNK
>ENST00000247833.11|SNV-74145-A-C|1
ITLGDSSNYYYISPFCRYR
>FUSION-ENST00000554879.5:71244-ENST00000553595.5:774706|4833
NSVKVSGPSSFR
>ENST00000324698.11|SNV-77671-C-T|1
DEAAAYLKLTSIEEGYERSFIHK
>FUSION-ENST00000488290.5:25330-ENST00000465712.1:45673|718
NSCKQNV
>FUSION-ENST00000554879.5:71244-ENST00000553595.5:774706|383
STPAQALLEEAGVASPLLRNPAR
>FUSION-ENST00000554879.5:71244-ENST00000553595.5:774706|4685
SDMLVLAFFTITIRSWNVPLQGYER
>FUSION-ENST00000554879.5:71244-ENST00000553595.5:774706|4534
IDGWVGGWMMDGWIAR
>FUSION-ENST00000488290.5:25330-ENST00000465712.1:45673|898
MFHVFRCQE
>FUSION-ENST00000554879.5:71244-ENST00000553595.5:774706|3332
MTQVSQSFQSLKIWVLKWCIILS
>FUSION-ENST00000554879.5:71244-ENST00000553595.5:774706|3367
KWGQGMELK
>ENST00000342836.8|MNV-47467-GAC-G|2
HPKYNRDSGQ
>FUSION-ENST00000552461.5:1830-ENST00000361390.2:652|16
QQIRMPLRPILHSRIHK
>FUSION-ENST00000554879.5:71244-ENST00000553595.5:774706|4443
QRGSLHTPR
>FUSION-ENST00000488290.5:25330-ENST00000465712.1:45673|910
MFLQHVYSLQNSDKICLCSAIMFDR
>ENST00000441239.5|SNV-5500-G-A|1
IPDAAGGTASVLYIRKK
>FUSION-ENST00000554879.5:71244-ENST00000553595.5:774706|2773
PSASLIFK
>FUSION-ENST00000552461.5:1830-ENST00000361390.2:652|2
QCGLQADAADPHAPSPYSS
>FUSION-ENST00000554879.5:71244-ENST00000553595.5:774706|4479
NEALERYAMFK
>FUSION-ENST00000554879.5:71244-ENST00000553595.5:774706|2789
MVAGTCSPGYSEG
>FUSION-ENST00000554879.5:71244-ENST00000553595.5:774706|3549
MRREGHSSPTPMVSQALPMS
>FUSION-ENST00000554879.5:71244-ENST00000553595.5:774706|2275
LHKTLYVLK
>FUSION-ENST00000554879.5:71244-ENST00000553595.5:774706|4027
MYLTPLNSTVKNGYSDK
>FUSION-ENST00000554879.5:71244-ENST00000553595.5:774706|2081
MSPLGKSYRNWIPWAH
>FUSION-ENST00000554879.5:71244-ENST00000553595.5:774706|1292
PCQGTHLPTLALPK
>FUSION-ENST00000554879.5:71244-ENST00000553595.5:774706|4526
QIEFKKLVYAIVEAGK
>ENST00000301618.8|SNV-34898-C-T|4
DQCEAPSDPKFSDCSGKVEWMR
>FUSION-ENST00000554879.5:71244-ENST00000553595.5:774706|3163
NLISFPNNTMYLNSY
>ENST00000537677.5|SNV-9365-G-A|4
MVRHSSSPYVVYPSDKPFLNNDLRR
>FUSION-ENST00000488290.5:25330-ENST00000465712.1:45673|613
MKLWGWGSRCQVTEQPPR
>FUSION-ENST00000554879.5:71244-ENST00000553595.5:774706|94
KDIVDFGDWGVEQVGSGVR
>ENST00000264689.11|INDEL-10764-A-AA|5
KSCNNFISFRNTR
>ENST00000405460.9|INDEL-100119-C-CA|1
NSSHYKITNKK
>FUSION-ENST00000554879.5:71244-ENST00000553595.5:774706|3669
WVSTGPQRVPLHVFTSLLK
>FUSION-ENST00000488290.5:25330-ENST00000465712.1:45673|52
SFSQAPEQGPLVMTQALRR
>FUSION-ENST00000554879.5:71244-ENST00000553595.5:774706|4792
MFLPLAGLR
>FUSION-ENST00000554879.5:71244-ENST00000553595.5:774706|3765
KISSQSRK
>FUSION-ENST00000554879.5:71244-ENST00000553595.5:774706|4937
EGRKVPNLVCSR
>FUSION-ENST00000554879.5:71244-ENST00000553595.5:774706|861
GRDFWMR
>FUSION-ENST00000554879.5:71244-ENST00000553595.5:774706|708
VGWQISK
>FUSION-ENST00000554879.5:71244-ENST00000553595.5:774706|513
MLWFPSHRPTSPCGR
>FUSION-ENST00000554879.5:71244-ENST00000553595.5:774706|434
LGGGPAEVTGPWK
>FUSION-ENST00000554879.5:71244-ENST00000553595.5:774706|930
GPHPWLLR
>FUSION-ENST00000554879.5:71244-ENST00000553595.5:774706|2220
RNSNPHVCE
>FUSION-ENST00000554879.5:71244-ENST00000553595.5:774706|2547
SMGSVVMFPVSFLLLIT
>ENST00000342836.8|INDEL-47465-G-GCC|MNV-47467-GAC-G|4
YNSRTLDNDIMLIK
>FUSION-ENST00000488290.5:25330-ENST00000465712.1:45673|8
ANFFRLV
>ENST00000553443.5|MNV-118906-AG-A|6
SVLTNHTWKSWERK
>FUSION-ENST00000554879.5:71244-ENST00000553595.5:774706|4912
TSIPRSGVNPTGTVLRPKFL
>ENST00000351797.9|INDEL-4655-A-AC|8
SILSSASATVATR
>FUSION-ENST00000554879.5:71244-ENST00000553595.5:774706|4418
MSSSLPSEARIPIRK
>FUSION-ENST00000554879.5:71244-ENST00000553595.5:774706|3012
RERAQKPVAFASHSP
>ENST00000476376.5|SNV-175048-G-A|3
KPSNYAK
>FUSION-ENST00000554879.5:71244-ENST00000553595.5:774706|3873
MNDSRQAQKLDLITWLGVPR
>ENST00000619164.4|SNV-1107-G-A|1
FSTYGGRK
>FUSION-ENST00000554879.5:71244-ENST00000553595.5:774706|151
THFTLFFEPLFIESFLCL
>FUSION-ENST00000554879.5:71244-ENST00000553595.5:774706|2728
MEKNQGCGGRVQE
>FUSION-ENST00000554879.5:71244-ENST00000553595.5:774706|1769
MNLHFHHLIAGTASEDGG
>FUSION-ENST00000554879.5:71244-ENST00000553595.5:774706|2242
QVIQLCLTWGK
>FUSION-ENST00000554879.5:71244-ENST00000553595.5:774706|619
MHILYTHVCTHICTR
>FUSION-ENST00000488290.5:25330-ENST00000465712.1:45673|464
RLLHCLDSK
>FUSION-ENST00000554879.5:71244-ENST00000553595.5:774706|973
MWTESCQPLSR
>FUSION-ENST00000554879.5:71244-ENST00000553595.5:774706|5156
RILSLAISSNGHWR
>FUSION-ENST00000488290.5:25330-ENST00000465712.1:45673|332
MLSLLGASNLSLCHLWHLACK
>FUSION-ENST00000554879.5:71244-ENST00000553595.5:774706|2526
FRCVSWPMVCLGECSMCA
>FUSION-ENST00000488290.5:25330-ENST00000465712.1:45673|742
IIIFKVFD
>FUSION-ENST00000554879.5:71244-ENST00000553595.5:774706|3340
LQEPRLEGCEIIWLGLPFSPI
>FUSION-ENST00000554879.5:71244-ENST00000553595.5:774706|1823
MGRELPAPSPR
>ENST00000419832.1|SNV-779-G-A|2
LHHLEISSCFIFGK
>FUSION-ENST00000554879.5:71244-ENST00000553595.5:774706|2316
FGLRLPQ
>FUSION-ENST00000554879.5:71244-ENST00000553595.5:774706|628
LISLFIIPPEISK
>ENST00000623002.1|SNV-44-A-G|6
MVGLLVHTAATFNCSFR
>FUSION-ENST00000554879.5:71244-ENST00000553595.5:774706|32
QGRGGGR
>FUSION-ENST00000554879.5:71244-ENST00000553595.5:774706|5124
ALLLLWKDDEGNWEEQN
>FUSION-ENST00000554879.5:71244-ENST00000553595.5:774706|4223
LLMKSKQLQTEAHQGEK
>FUSION-ENST00000554879.5:71244-ENST00000553595.5:774706|29
RFACRES
>ENST00000503569.5|SNV-32585-G-A|1
FAFNFFFFPFLSAA
>FUSION-ENST00000488290.5:25330-ENST00000465712.1:45673|676
MLPGDTWR
>FUSION-ENST00000554879.5:71244-ENST00000553595.5:774706|1083
ERDHGAAKR
>FUSION-ENST00000554879.5:71244-ENST00000553595.5:774706|1672
MVMGEGRGSNRR
>FUSION-ENST00000488290.5:25330-ENST00000465712.1:45673|108
LARLVWNS
>ENST00000445065.5|SNV-52610-G-T|1
AATVLATVLLLSFGSVAASHIEVTV
>FUSION-ENST00000554879.5:71244-ENST00000553595.5:774706|3827
MKWSPTFL
>FUSION-ENST00000554879.5:71244-ENST00000553595.5:774706|832
GNQHGAPGLGGTVDRWMVFE
>FUSION-ENST00000554879.5:71244-ENST00000553595.5:774706|4634
MFLSTWSSLEKGLYKYK
>FUSION-ENST00000554879.5:71244-ENST00000553595.5:774706|4257
MGHQERTGSTQPRGGAL
>ENST00000367972.8|SNV-12621-G-A|1
QLEETNNDYETADSGYMTLNPR
>FUSION-ENST00000554879.5:71244-ENST00000553595.5:774706|3161
TQCHLCTMHTSLVFSYSVIFF
>FUSION-ENST00000554879.5:71244-ENST00000553595.5:774706|4226
SPVCNTQLVEEQKEFPAVDR
>FUSION-ENST00000554879.5:71244-ENST00000553595.5:774706|2961
MKCLVMWGGENVLK
>FUSION-ENST00000554879.5:71244-ENST00000553595.5:774706|553
MTRLHPDASQLLASAAGPPK
>FUSION-ENST00000488290.5:25330-ENST00000465712.1:45673|672
MVLPSSGQSQLHR
>FUSION-ENST00000554879.5:71244-ENST00000553595.5:774706|4299
SWFYNVSSEK
>FUSION-ENST00000554879.5:71244-ENST00000553595.5:774706|3675
SLMPLVGGGRWVSTGPQR
>ENST00000269300.8|SNV-56572-A-C|1
STSWSAGLCLNCWSLQALVSR
>FUSION-ENST00000554879.5:71244-ENST00000553595.5:774706|4116
MTLCHQGIQVAK
>FUSION-ENST00000554879.5:71244-ENST00000553595.5:774706|2724
MEDLAGGFYEPGIPPAR
>FUSION-ENST00000488290.5:25330-ENST00000465712.1:45673|356
MLSTVPDTN
>FUSION-ENST00000554879.5:71244-ENST00000553595.5:774706|374
HTYINTLYTQIYTCTHIHTHTVCK
>FUSION-ENST00000488290.5:25330-ENST00000465712.1:45673|505
HSISSHR
>FUSION-ENST00000554879.5:71244-ENST00000553595.5:774706|3974
ICLPQPPK
>FUSION-ENST00000554879.5:71244-ENST00000553595.5:774706|67
ATETYRY
>ENST00000268489.10|INDEL-1103184-C-CAG|6
RQQPSRHPHHSSHCNSSSNAR
>FUSION-ENST00000554879.5:71244-ENST00000553595.5:774706|4004
MNIHIQCVWTWIFNTLGYIPRSR
>ENST00000565212.5|SNV-11624-C-T|4
MSACCPSSSSSRPPTRTSYWLLQR
>FUSION-ENST00000554879.5:71244-ENST00000553595.5:774706|5174
MLPVASTGLPC
>ENST00000406955.5|SNV-19445-G-C|1
EVAALPHANERMR
>FUSION-ENST00000554879.5:71244-ENST00000553595.5:774706|1069
MYLERCSYRR
>FUSION-ENST00000554879.5:71244-ENST00000553595.5:774706|4749
IKGYQFANSQR
>FUSION-ENST00000554879.5:71244-ENST00000553595.5:774706|2740
HVGYSNSSDLTEVQECESK
>FUSION-ENST00000554879.5:71244-ENST00000553595.5:774706|3059
TLLTFAFASCAR
>FUSION-ENST00000554879.5:71244-ENST00000553595.5:774706|1110
AMSCLLCCLPQCHVLPT
>FUSION-ENST00000554879.5:71244-ENST00000553595.5:774706|60
MFISFNF
>FUSION-ENST00000554879.5:71244-ENST00000553595.5:774706|3320
LVRELLAK
>FUSION-ENST00000554879.5:71244-ENST00000553595.5:774706|2063
AHCNLHSPRLR
>FUSION-ENST00000488290.5:25330-ENST00000465712.1:45673|455
GNLGHIMPPGHLFTQFFLNCFWR
>FUSION-ENST00000554879.5:71244-ENST00000553595.5:774706|1624
GWGELPSCSLR
>FUSION-ENST00000488290.5:25330-ENST00000465712.1:45673|110
AQPTFFLR
>FUSION-ENST00000554879.5:71244-ENST00000553595.5:774706|4029
QPGSNHS
>FUSION-ENST00000554879.5:71244-ENST00000553595.5:774706|4469
MVLDTPLGSLGFLTLKNPATKS
>FUSION-ENST00000488290.5:25330-ENST00000465712.1:45673|449
GHCAQSRVIFLWEL
>FUSION-ENST00000554879.5:71244-ENST00000553595.5:774706|2492
SGRTIHPSWKALTQTLQH
>ENST00000505206.5|INDEL-60784-G-GA|3
QAWGSWEKK
>FUSION-ENST00000554879.5:71244-ENST00000553595.5:774706|3418
TKGCHLGDCLLQLPLYKDNMPLLNR
>FUSION-ENST00000554879.5:71244-ENST00000553595.5:774706|4997
IPLVPVIAHIRRPR
>FUSION-ENST00000554879.5:71244-ENST00000553595.5:774706|3172
HLRTWRHWK
>FUSION-ENST00000554879.5:71244-ENST00000553595.5:774706|789
DLRELTYVTAVEGGGK
>FUSION-ENST00000554879.5:71244-ENST00000553595.5:774706|277
MVRKSEK
>FUSION-ENST00000554879.5:71244-ENST00000553595.5:774706|2018
FYSILVNMLVHSLLVNFLK
>FUSION-ENST00000554879.5:71244-ENST00000553595.5:774706|3213
ESVPVSRR
>FUSION-ENST00000554879.5:71244-ENST00000553595.5:774706|4717
TQKRPIQCCLGCFSLWLASGDWAR
>FUSION-ENST00000554879.5:71244-ENST00000553595.5:774706|50
IVIDYENTKALEK
>FUSION-ENST00000488290.5:25330-ENST00000465712.1:45673|374
MSPFCPTSVSRPCSISLVL
>FUSION-ENST00000554879.5:71244-ENST00000553595.5:774706|4316
MSCVNYGVSYVNYK
>FUSION-ENST00000554879.5:71244-ENST00000553595.5:774706|300
EKTKGEDDSLYALL
>FUSION-ENST00000625598.1:688-ENST00000296674.13:55|50
TFLANAFALARGADR
>ENST00000351797.9|INDEL-4655-A-AC|2
EGRDFPWNPWSQ
>FUSION-ENST00000488290.5:25330-ENST00000465712.1:45673|54
SFSQAPEQGPLVMTQALR
>FUSION-ENST00000554879.5:71244-ENST00000553595.5:774706|4337
ITHFSLGPFTFLFSSPGHR
>FUSION-ENST00000554879.5:71244-ENST00000553595.5:774706|4700
QLWRLANLK
>FUSION-ENST00000488290.5:25330-ENST00000465712.1:45673|924
HIEFALTWWEFKHTK
>FUSION-ENST00000554879.5:71244-ENST00000553595.5:774706|275
MILTMCQALV
>FUSION-ENST00000554879.5:71244-ENST00000553595.5:774706|4460
EIALKHKFNSLSK
>FUSION-ENST00000554879.5:71244-ENST00000553595.5:774706|3591
MDVLLRKESDFSTCLMGVEPR
>FUSION-ENST00000488290.5:25330-ENST00000465712.1:45673|735
LIFRKFENVNQPYP
>FUSION-ENST00000554879.5:71244-ENST00000553595.5:774706|3095
MGSNCPK
>FUSION-ENST00000554879.5:71244-ENST00000553595.5:774706|5136
EQNTYMENPKHGR
>FUSION-ENST00000554879.5:71244-ENST00000553595.5:774706|4119
PEGASALFFR
>FUSION-ENST00000554879.5:71244-ENST00000553595.5:774706|1722
TTTLSLRIDR
>FUSION-ENST00000554879.5:71244-ENST00000553595.5:774706|787
DLRELTYVTAVEGGGKSEILQEVR
>FUSION-ENST00000554879.5:71244-ENST00000553595.5:774706|1288
TLSLLPMEASVGLTR
>FUSION-ENST00000554879.5:71244-ENST00000553595.5:774706|320
MLYLVNLHYNFK
>FUSION-ENST00000554879.5:71244-ENST00000553595.5:774706|655
FEAVSPR
>ENST00000616552.4|INDEL-2189-C-CTTC|1
TLTSCFFLSCVVCVEGIVTK
>FUSION-ENST00000554879.5:71244-ENST00000553595.5:774706|2407
NESISSR
>FUSION-ENST00000554879.5:71244-ENST00000553595.5:774706|2088
LRLAPSL
>FUSION-ENST00000554879.5:71244-ENST00000553595.5:774706|972
WTESCQPLSR
>ENST00000351797.9|INDEL-4655-A-AC|9
WGYWGSWGKSILSSASATVATRR
>FUSION-ENST00000554879.5:71244-ENST00000553595.5:774706|2075
ACTAQWLFPR
>FUSION-ENST00000488290.5:25330-ENST00000465712.1:45673|259
DFLSVMLSTVQKV
>FUSION-ENST00000554879.5:71244-ENST00000553595.5:774706|130
LPEHQVLCTYHLLK
>ENST00000282469.10|SNV-52349-G-T|2
YLLDTNDYEEYK
>FUSION-ENST00000488290.5:25330-ENST00000465712.1:45673|42
MRENALTFQLR
>FUSION-ENST00000554879.5:71244-ENST00000553595.5:774706|1641
AESGQRWGKALQK
>FUSION-ENST00000488290.5:25330-ENST00000465712.1:45673|139
AKGEQAR
>FUSION-ENST00000554879.5:71244-ENST00000553595.5:774706|5069
FPKSGEK
>FUSION-ENST00000554879.5:71244-ENST00000553595.5:774706|2610
LPRRIWK
>FUSION-ENST00000554879.5:71244-ENST00000553595.5:774706|1113
MFLLSFQPLSSPTHIMHQG
>FUSION-ENST00000554879.5:71244-ENST00000553595.5:774706|2880
AVISPANKIVH
>FUSION-ENST00000488290.5:25330-ENST00000465712.1:45673|98
RRLNQSSPMPFVWL
>FUSION-ENST00000554879.5:71244-ENST00000553595.5:774706|3264
KEPFTQHKQGGR
>FUSION-ENST00000554879.5:71244-ENST00000553595.5:774706|2190
LWEKQIYMSVSR
>FUSION-ENST00000554879.5:71244-ENST00000553595.5:774706|1098
MIYGLGQGFQNCIK
>ENST00000553376.5|SNV-2713-C-T|2
AFGVPVRTYTHEVVTLWY
>ENST00000639128.1|SNV-175660-A-T|7
MKHIIAQLNLDSLRPGK
>FUSION-ENST00000554879.5:71244-ENST00000553595.5:774706|1572
LTPAMGIR
>FUSION-ENST00000554879.5:71244-ENST00000553595.5:774706|4359
DPPPQPISSR
>ENST00000447353.6|SNV-19702-G-T|3
KSNIKSDK
>FUSION-ENST00000554879.5:71244-ENST00000553595.5:774706|312
MAHPQRR
>FUSION-ENST00000259253.11:51942-ENST00000428314.5:76448|11
VEHVRSGCKDK
>FUSION-ENST00000488290.5:25330-ENST00000465712.1:45673|402
NPQDLSPSNGTGNIEAQR
>FUSION-ENST00000554879.5:71244-ENST00000553595.5:774706|2633
GSELGKAMLAAVTDSRISAV
>FUSION-ENST00000554879.5:71244-ENST00000553595.5:774706|4837
EGWRQEGK
>FUSION-ENST00000554879.5:71244-ENST00000553595.5:774706|1333
MREINPEFKAEAFR
>FUSION-ENST00000554879.5:71244-ENST00000553595.5:774706|254
MLLTVELGRESVVYYATVFPPYV
>FUSION-ENST00000488290.5:25330-ENST00000465712.1:45673|911
FLQHVYSLQNSDK
>FUSION-ENST00000554879.5:71244-ENST00000553595.5:774706|4518
EMLMSSKEYLHSNT
>FUSION-ENST00000488290.5:25330-ENST00000465712.1:45673|477
PALPTPPSACSGPHASTGCPAAPR
>FUSION-ENST00000554879.5:71244-ENST00000553595.5:774706|3648
MVSLLLKLSLVGK
>FUSION-ENST00000625598.1:688-ENST00000296674.13:55|49
TFLANAFALARGADRMGK
>FUSION-ENST00000554879.5:71244-ENST00000553595.5:774706|3343
MGEIHLTSLDMLQEPR
>FUSION-ENST00000515132.5:398-ENST00000514370.5:59252|20
MCSACCWAAADEYNRLKQVK
>FUSION-ENST00000554879.5:71244-ENST00000553595.5:774706|2015
MLVHSLLVNFLK
>FUSION-ENST00000554879.5:71244-ENST00000553595.5:774706|1313
ALVPSVMLGKSASP
>ENST00000647510.1|SNV-18538-G-A|1
SCCSGSNKRS
>FUSION-ENST00000554879.5:71244-ENST00000553595.5:774706|1404
MAVSKCDPLHFASPLKAVQWHSK
>FUSION-ENST00000554879.5:71244-ENST00000553595.5:774706|2388
ISFIFKGG
>FUSION-ENST00000554879.5:71244-ENST00000553595.5:774706|4227
SPVCNTQLVEEQK
>FUSION-ENST00000554879.5:71244-ENST00000553595.5:774706|3803
MLPGEDLFFYFLTR
>FUSION-ENST00000488290.5:25330-ENST00000465712.1:45673|546
DPGFSHMLAAMMVPGREGR
>FUSION-ENST00000488290.5:25330-ENST00000465712.1:45673|525
TFIGLWPPQSPAPHTTPSK
>FUSION-ENST00000554879.5:71244-ENST00000553595.5:774706|334
GRCSALGVHANPLELLEALWKDF
>FUSION-ENST00000554879.5:71244-ENST00000553595.5:774706|1796
AGIDSTMYKGLGLGKTR
>FUSION-ENST00000554879.5:71244-ENST00000553595.5:774706|3296
MFISYQMSKIRSQAI
>FUSION-ENST00000554879.5:71244-ENST00000553595.5:774706|2885
EGGEVDSRPLGR
>FUSION-ENST00000488290.5:25330-ENST00000465712.1:45673|345
MVAGACNR
>FUSION-ENST00000554879.5:71244-ENST00000553595.5:774706|4048
FLESERLGLEFRACCCVAIQNAQFK
>FUSION-ENST00000554879.5:71244-ENST00000553595.5:774706|2333
MIIYKVLTMNETDLSFQR
>FUSION-ENST00000554879.5:71244-ENST00000553595.5:774706|4171
MDILKVLYTAFYTTWDR
>FUSION-ENST00000554879.5:71244-ENST00000553595.5:774706|2039
GGESRALRQGCMGQISSNHWGSR
>FUSION-ENST00000554879.5:71244-ENST00000553595.5:774706|4108
RYLEESNSQR
>ENST00000559024.5|SNV-5647-G-A|2
YPANCTVQDHVHCLGR
>FUSION-ENST00000488290.5:25330-ENST00000465712.1:45673|379
KGSDLTTLQSGKSSP
>FUSION-ENST00000554879.5:71244-ENST00000553595.5:774706|2140
ECADVAQNSVRAQSRMNPQISH
>FUSION-ENST00000554879.5:71244-ENST00000553595.5:774706|3443
AVSTKRK
>FUSION-ENST00000554879.5:71244-ENST00000553595.5:774706|3740
VDTQLFHE
>FUSION-ENST00000554879.5:71244-ENST00000553595.5:774706|1590
HGGSVTYRK
>FUSION-ENST00000554879.5:71244-ENST00000553595.5:774706|1556
KNNLPCLGT
>FUSION-ENST00000422851.1:117256-ENST00000484072.5:357|20
GRPVPRSVATDPRTLFAGDSR
>FUSION-ENST00000554879.5:71244-ENST00000553595.5:774706|517
GMCVMGHMFHK
>FUSION-ENST00000554879.5:71244-ENST00000553595.5:774706|1097
IYGLGQGFQNCIK
>FUSION-ENST00000554879.5:71244-ENST00000553595.5:774706|3786
GFSSGCFV
>FUSION-ENST00000554879.5:71244-ENST00000553595.5:774706|1768
NLHFHHLIAGTASEDGG
>FUSION-ENST00000554879.5:71244-ENST00000553595.5:774706|4261
MGIWKKLSFFT
>FUSION-ENST00000488290.5:25330-ENST00000465712.1:45673|427
MMVSGRRPTTRSSK
>FUSION-ENST00000554879.5:71244-ENST00000553595.5:774706|2501
MNAKHVPGNQSSSLCFPLFR
>FUSION-ENST00000430799.7:39557-ENST00000570443.2:26928|7
GTTQLLR
>FUSION-ENST00000554879.5:71244-ENST00000553595.5:774706|1997
MSMTGNSAL
>FUSION-ENST00000554879.5:71244-ENST00000553595.5:774706|19
MEQAGAFCLGLTR
>FUSION-ENST00000554879.5:71244-ENST00000553595.5:774706|2909
TSGSLCFTVR
>FUSION-ENST00000554879.5:71244-ENST00000553595.5:774706|354
AGPGFEPPRS
>FUSION-ENST00000554879.5:71244-ENST00000553595.5:774706|4803
TVSRGHKPNR
>FUSION-ENST00000554879.5:71244-ENST00000553595.5:774706|2118
FKRTNLK
>FUSION-ENST00000554879.5:71244-ENST00000553595.5:774706|3504
LPETLGSP
>FUSION-ENST00000488290.5:25330-ENST00000465712.1:45673|624
DFPDPIDWLAVGEK
>FUSION-ENST00000554879.5:71244-ENST00000553595.5:774706|2675
KVCRDCTHVCR
>FUSION-ENST00000554879.5:71244-ENST00000553595.5:774706|368
LAFFPALPAVFFPLPK
>FUSION-ENST00000554879.5:71244-ENST00000553595.5:774706|4971
MNQIPCLRPRIQKCVSCHSPSR
>FUSION-ENST00000554879.5:71244-ENST00000553595.5:774706|2888
REGGEVDSRPLGRALR
>FUSION-ENST00000488290.5:25330-ENST00000465712.1:45673|605
QAWKGRSLR
>FUSION-ENST00000554879.5:71244-ENST00000553595.5:774706|2999
MCPIVKKK
>FUSION-ENST00000554879.5:71244-ENST00000553595.5:774706|2095
MATHISKVWALLG
>FUSION-ENST00000488290.5:25330-ENST00000465712.1:45673|91
MSSHGSR
>FUSION-ENST00000554879.5:71244-ENST00000553595.5:774706|294
MEFPPALRNK
>FUSION-ENST00000554879.5:71244-ENST00000553595.5:774706|541
MITGQTIHPGLVR
>FUSION-ENST00000554879.5:71244-ENST00000553595.5:774706|4344
MAASTTCP
>FUSION-ENST00000488290.5:25330-ENST00000465712.1:45673|222
GSETSHKVGAGAR
>FUSION-ENST00000554879.5:71244-ENST00000553595.5:774706|639
DKGLSAVRELQW
>FUSION-ENST00000554879.5:71244-ENST00000553595.5:774706|241
MQASAHHRPVPLPVSPDGSHAI
>FUSION-ENST00000554879.5:71244-ENST00000553595.5:774706|2875
VKLMLIVTKHPCHGSTVLCLK
>FUSION-ENST00000554879.5:71244-ENST00000553595.5:774706|4093
MYLCSHHSHLLLTPR
>FUSION-ENST00000554879.5:71244-ENST00000553595.5:774706|3688
GVYAGSQLGKTIPLR
>FUSION-ENST00000488290.5:25330-ENST00000465712.1:45673|777
WLINSGVITSPRV
>FUSION-ENST00000554879.5:71244-ENST00000553595.5:774706|2585
GGSRQSVYI
>FUSION-ENST00000554879.5:71244-ENST00000553595.5:774706|421
SSYCICYSLWGKCNYDPTLETR
>FUSION-ENST00000554879.5:71244-ENST00000553595.5:774706|422
MSSYCICYSLWGKCNYDPTLETR
>FUSION-ENST00000554879.5:71244-ENST00000553595.5:774706|77
IAEITTEELIHVTKNHSYPQKY
>FUSION-ENST00000554879.5:71244-ENST00000553595.5:774706|1890
GTGVPQNK
>ENST00000318348.9|SNV-24808-T-C|2
FIQVFLQSTCDGER
>FUSION-ENST00000554879.5:71244-ENST00000553595.5:774706|2908
MTSGSLCFTVRALLCCPGWSAVVR
>FUSION-ENST00000488290.5:25330-ENST00000465712.1:45673|423
RCMHVVDHK
>FUSION-ENST00000554879.5:71244-ENST00000553595.5:774706|4293
APGVSSHPPQSSLTHTTTLPSLESR
>FUSION-ENST00000554879.5:71244-ENST00000553595.5:774706|3350
CFLRLWDPPNRSSLPS
>ENST00000568663.5|SNV-15722-C-T|4
TTATRQEVLGFYRSIFR
>FUSION-ENST00000554879.5:71244-ENST00000553595.5:774706|914
DVGGTAWYFQTVGNSGLLISERAK
>FUSION-ENST00000488290.5:25330-ENST00000465712.1:45673|725
PIPVQSFICQVFLE
>FUSION-ENST00000554879.5:71244-ENST00000553595.5:774706|2486
MCVFIFK
>FUSION-ENST00000554879.5:71244-ENST00000553595.5:774706|1339
ERKGNQL
>FUSION-ENST00000554879.5:71244-ENST00000553595.5:774706|3115
MQNLPSYK
>FUSION-ENST00000554879.5:71244-ENST00000553595.5:774706|1897
GYSWQRNSMCKGTGVPQNK
>FUSION-ENST00000554879.5:71244-ENST00000553595.5:774706|2374
MFHVCLR
>FUSION-ENST00000554879.5:71244-ENST00000553595.5:774706|608
INTEKHY
>FUSION-ENST00000554879.5:71244-ENST00000553595.5:774706|2432
VSAPFLVPR
>FUSION-ENST00000554879.5:71244-ENST00000553595.5:774706|3038
MRRVSELCFAPVHSPTYS
>FUSION-ENST00000554879.5:71244-ENST00000553595.5:774706|4989
WKGLYLGGTNPTE
>ENST00000568663.5|SNV-15722-C-T|2
QEVLGFYRSIFR
>ENST00000368854.7|SNV-77637-G-C|2
MAWGHIDGDSTSRRALMK
>ENST00000642324.1|INDEL-1036-G-GC|2
NGPVTPAGQSHAAAVLPEDR
>FUSION-ENST00000554879.5:71244-ENST00000553595.5:774706|2466
FRTYNSLKII
>FUSION-ENST00000232458.9:55188-ENST00000416957.5:357586|1
SLQPLCGFCITTK
>FUSION-ENST00000554879.5:71244-ENST00000553595.5:774706|2398
MSIVQVLIRHWFVVCFFF
>FUSION-ENST00000554879.5:71244-ENST00000553595.5:774706|1931
ALVLGKGTEGAGFESSF
>FUSION-ENST00000554879.5:71244-ENST00000553595.5:774706|808
VGLLKQLSNPPALSSLMTAILKSR
>FUSION-ENST00000554879.5:71244-ENST00000553595.5:774706|5100
RRLNLMGK
>ENST00000563328.4|INDEL-123565-G-GCT|1
GLCWGWGAQRR
>ENST00000418766.5|INDEL-78730-C-CA|6
EAKKVSTR
>FUSION-ENST00000554879.5:71244-ENST00000553595.5:774706|3306
MFPLLTLAC
>FUSION-ENST00000488290.5:25330-ENST00000465712.1:45673|747
MHFVVYLRK
>FUSION-ENST00000625598.1:688-ENST00000296674.13:55|55
MKTFLANAFALAR
>FUSION-ENST00000554879.5:71244-ENST00000553595.5:774706|2496
HVPGNQSSSLCFPLFRR
>FUSION-ENST00000554879.5:71244-ENST00000553595.5:774706|31
QGRGGGRR
>FUSION-ENST00000488290.5:25330-ENST00000465712.1:45673|751
MSVWKMNLLY
>FUSION-ENST00000554879.5:71244-ENST00000553595.5:774706|3167
VYFSTFVMRY
>ENST00000642580.1|SNV-20840-C-A|1
DAYWVENLMVQELENFNTPFK
>FUSION-ENST00000554879.5:71244-ENST00000553595.5:774706|3553
MDKPVGPVR
>FUSION-ENST00000554879.5:71244-ENST00000553595.5:774706|4795
LFGMFLPLAGLRGLGPSCNHWR
>ENST00000411527.5|SNV-1694-G-T|3
VRGVARYIYNLEEYGR
>FUSION-ENST00000488290.5:25330-ENST00000465712.1:45673|576
GEEDGGR
>FUSION-ENST00000554879.5:71244-ENST00000553595.5:774706|142
MLAKAVLYYISK
>FUSION-ENST00000488290.5:25330-ENST00000465712.1:45673|745
MHFVVYLRKS
>FUSION-ENST00000554879.5:71244-ENST00000553595.5:774706|3257
LSKVSIF
>FUSION-ENST00000488290.5:25330-ENST00000465712.1:45673|44
MLARLVSNP
>FUSION-ENST00000554879.5:71244-ENST00000553595.5:774706|3955
SSLIVPDL
>ENST00000508244.5|SNV-68534-A-T|3
ESKSDAGGSVAVATPGGTEDR
>FUSION-ENST00000554879.5:71244-ENST00000553595.5:774706|1282
DADTCNGH
>FUSION-ENST00000554879.5:71244-ENST00000553595.5:774706|3829
GHPLWLQIPR
>FUSION-ENST00000554879.5:71244-ENST00000553595.5:774706|3949
SWSIFCLLKQLF
>FUSION-ENST00000554879.5:71244-ENST00000553595.5:774706|4356
EAPQPTSALFCLHWEMSFCRA
>FUSION-ENST00000554879.5:71244-ENST00000553595.5:774706|267
MLIANFPLNLSSVLVIT
>FUSION-ENST00000554879.5:71244-ENST00000553595.5:774706|3461
RASDIEYR
>FUSION-ENST00000554879.5:71244-ENST00000553595.5:774706|13
MILRPAWKMTR
>ENST00000361264.9|SNV-28981-C-T|5
HNVSRVPVYAYITHK
>FUSION-ENST00000554879.5:71244-ENST00000553595.5:774706|2376
SLHSYQHLFFSFF
>ENST00000527648.2|SNV-27228-G-A|3
PRAMSGSRSP
>ENST00000570137.7|SNV-171437-G-A|5
KLEAEKDYIFDK
>FUSION-ENST00000554879.5:71244-ENST00000553595.5:774706|4330
MLDSPCLR
>FUSION-ENST00000554879.5:71244-ENST00000553595.5:774706|3708
MWQAYSVSK
>FUSION-ENST00000554879.5:71244-ENST00000553595.5:774706|2094
ATHISKVWALLG
>FUSION-ENST00000554879.5:71244-ENST00000553595.5:774706|173
IVNCSLKK
>FUSION-ENST00000554879.5:71244-ENST00000553595.5:774706|2561
MPGPGFKALGSSQQ
>FUSION-ENST00000554879.5:71244-ENST00000553595.5:774706|983
MCPTPISLS
>FUSION-ENST00000554879.5:71244-ENST00000553595.5:774706|3989
WSRSLDLVIHPPWPPK
>FUSION-ENST00000554879.5:71244-ENST00000553595.5:774706|1354
EGREWTALGESPAEAC
>FUSION-ENST00000488290.5:25330-ENST00000465712.1:45673|422
RCMHVVDHKVHDGLG
>FUSION-ENST00000554879.5:71244-ENST00000553595.5:774706|3492
MSYDSCAILSGNR
>FUSION-ENST00000554879.5:71244-ENST00000553595.5:774706|3226
LRQVDSAVWVTWAESRAWR
>ENST00000481626.5|SNV-28003-T-C|7
HSSSLSMKALWTTR
>FUSION-ENST00000488290.5:25330-ENST00000465712.1:45673|352
NMRNRAGCGGSR
>FUSION-ENST00000554879.5:71244-ENST00000553595.5:774706|672
VKELGFGR
>FUSION-ENST00000488290.5:25330-ENST00000465712.1:45673|4
VGGALLLWNFSFGK
>FUSION-ENST00000554879.5:71244-ENST00000553595.5:774706|2369
RMCILLLPAGSVHF
>FUSION-ENST00000554879.5:71244-ENST00000553595.5:774706|5046
FTLLKAFRFLCCYNK
>FUSION-ENST00000554879.5:71244-ENST00000553595.5:774706|1773
LAISPVGSR
>FUSION-ENST00000554879.5:71244-ENST00000553595.5:774706|2573
MGVGFCQMLFLDPLNR
>FUSION-ENST00000554879.5:71244-ENST00000553595.5:774706|2093
RAEEGLTVFGCR
>FUSION-ENST00000554879.5:71244-ENST00000553595.5:774706|1486
SATFLKGK
>FUSION-ENST00000554879.5:71244-ENST00000553595.5:774706|5143
MHVPKIRGK
>ENST00000649266.1|SNV-28560-G-T|2
EASNCFSIRHFENK
>FUSION-ENST00000554879.5:71244-ENST00000553595.5:774706|4778
LLDTLCVHEPNTMLK
>FUSION-ENST00000554879.5:71244-ENST00000553595.5:774706|3407
MQGQKILINK
>FUSION-ENST00000488290.5:25330-ENST00000465712.1:45673|590
KQRENGR
>FUSION-ENST00000554879.5:71244-ENST00000553595.5:774706|3144
ELVQSHSER
>FUSION-ENST00000554879.5:71244-ENST00000553595.5:774706|4152
ELMVSFKGKLEQADPGK
>FUSION-ENST00000554879.5:71244-ENST00000553595.5:774706|2109
AMTLWGVSGYGRNRSTCQSAGQLCY
>FUSION-ENST00000488290.5:25330-ENST00000465712.1:45673|853
IIRNPFKV
>FUSION-ENST00000554879.5:71244-ENST00000553595.5:774706|2598
GSPWWATHIWWSPLPQDRDR
>FUSION-ENST00000554879.5:71244-ENST00000553595.5:774706|4061
WNYTICDLLCLASFSEHSVFK
>FUSION-ENST00000488290.5:25330-ENST00000465712.1:45673|679
QLFPLGGSHLLIQRHS
>ENST00000647510.1|SNV-18538-G-A|5
NTSPWPRSCCSGSNK
>FUSION-ENST00000554879.5:71244-ENST00000553595.5:774706|2636
VKAEVAGGAMEK
>FUSION-ENST00000554879.5:71244-ENST00000553595.5:774706|1300
SGPAEGRK
>ENST00000324698.11|SNV-77671-C-T|5
WNKSLEWSPWNCILLTKDEAAAYLK
>FUSION-ENST00000554879.5:71244-ENST00000553595.5:774706|231
GRHHPCSK
>FUSION-ENST00000554879.5:71244-ENST00000553595.5:774706|2077
HHHSLLMACTAQWLFPR
>FUSION-ENST00000554879.5:71244-ENST00000553595.5:774706|82
LHLGHRVHCLGDGSIK
>ENST00000285243.7|INDEL-8055-A-ATGA|2
IMGVEEEDDDDDDDDDNLPQLK
>FUSION-ENST00000554879.5:71244-ENST00000553595.5:774706|1693
MLLDLLR
>FUSION-ENST00000554879.5:71244-ENST00000553595.5:774706|43
VPILLPFPRPPRPPR
>FUSION-ENST00000554879.5:71244-ENST00000553595.5:774706|3455
MLFQQLSPVFIHWNSLTNLSVLRR
>FUSION-ENST00000488290.5:25330-ENST00000465712.1:45673|297
IWEPLLE
>FUSION-ENST00000554879.5:71244-ENST00000553595.5:774706|1489
QTSLDSFGEPGGPRLDKDGIR
>FUSION-ENST00000488290.5:25330-ENST00000465712.1:45673|652
MLGGGKEGWWGLAGHGPGR
>FUSION-ENST00000554879.5:71244-ENST00000553595.5:774706|950
MSEAAQDLLCAQIPKK
>FUSION-ENST00000554879.5:71244-ENST00000553595.5:774706|1159
ALAVVIIPNTYGK
>FUSION-ENST00000554879.5:71244-ENST00000553595.5:774706|997
LYYFCCG
>FUSION-ENST00000488290.5:25330-ENST00000465712.1:45673|917
VGIQTHKTHYLHK
>FUSION-ENST00000554879.5:71244-ENST00000553595.5:774706|3321
SRLVRELLAK
>FUSION-ENST00000554879.5:71244-ENST00000553595.5:774706|4422
MSSSLPSEAR
>FUSION-ENST00000554879.5:71244-ENST00000553595.5:774706|4121
GQLWNKMTLCHQGIQVAK
>ENST00000437510.5|SNV-552661-A-G|4
HDEKRNVYQK
>FUSION-ENST00000488290.5:25330-ENST00000465712.1:45673|207
MGNLRLRSNYFPAPSPTLGIR
>ENST00000568449.6|SNV-2854-C-T|1
VLAQYPLKQYRESQAFSFCTAGR
>FUSION-ENST00000554879.5:71244-ENST00000553595.5:774706|4494
VPRAALLPPSKSSK
>FUSION-ENST00000554879.5:71244-ENST00000553595.5:774706|2669
VLHVYHMPALSYGI
>ENST00000318348.9|SNV-24808-T-C|3
GLRFIQVFLQSTCDGER
>FUSION-ENST00000554879.5:71244-ENST00000553595.5:774706|993
DGFKGIDVCDGGGGR
>FUSION-ENST00000554879.5:71244-ENST00000553595.5:774706|4272
MSVHTVQSHR
>ENST00000492048.5|SNV-166833-G-A|2
TAISSCLLISRLSERSSQLS
>FUSION-ENST00000554879.5:71244-ENST00000553595.5:774706|485
TEGSDSVSRQMGMR
>FUSION-ENST00000554879.5:71244-ENST00000553595.5:774706|1363
PPSPRQRSAAGK
>FUSION-ENST00000554879.5:71244-ENST00000553595.5:774706|4056
DKPHFVYLFIS
>FUSION-ENST00000554879.5:71244-ENST00000553595.5:774706|5048
IHPGIHASSCFYRFTLLKAFR
>FUSION-ENST00000554879.5:71244-ENST00000553595.5:774706|3679
ESSRLAPS
>FUSION-ENST00000554879.5:71244-ENST00000553595.5:774706|4089
NSYYSMLFPTHL
>FUSION-ENST00000554879.5:71244-ENST00000553595.5:774706|2329
NETDLSFQR
>FUSION-ENST00000479516.1:6596-ENST00000612677.6:24487|32
MDNYGQQGSGGSRRPHSWKIGTSK
>FUSION-ENST00000554879.5:71244-ENST00000553595.5:774706|4477
MFKLWFCMVLDTPLGSLGFLTLK
>FUSION-ENST00000488290.5:25330-ENST00000465712.1:45673|406
MKLSEAFSSALLAWR
>FUSION-ENST00000554879.5:71244-ENST00000553595.5:774706|3878
NSTVLYYFCFNILKKFLMK
>FUSION-ENST00000554879.5:71244-ENST00000553595.5:774706|185
MCNKHNSST
>FUSION-ENST00000554879.5:71244-ENST00000553595.5:774706|1944
RYKWPHISQR
>ENST00000283296.12|SNV-76725-G-T|3
VEWKQEVKINIPGTPETDIDSSCSR
>FUSION-ENST00000554879.5:71244-ENST00000553595.5:774706|4289
MQQLLCLPHQVAAVLSLDRK
>FUSION-ENST00000394919.5:20324-ENST00000418483.6:202820|35
CSMFERHDPVDGR
>FUSION-ENST00000554879.5:71244-ENST00000553595.5:774706|3792
MFQVLTCLSTA
>FUSION-ENST00000554879.5:71244-ENST00000553595.5:774706|3785
METKGMVEGIHEQEESK
>FUSION-ENST00000554879.5:71244-ENST00000553595.5:774706|3634
MDQVIKAGGCLPKGSS
>FUSION-ENST00000488290.5:25330-ENST00000465712.1:45673|181
VLQAVQETWHWPLLLR
>FUSION-ENST00000554879.5:71244-ENST00000553595.5:774706|2799
RTSSHTHTHK
>FUSION-ENST00000554879.5:71244-ENST00000553595.5:774706|3001
RSRTPTP
>ENST00000553443.5|MNV-118906-AG-A|8
SVLTNHTWK
>FUSION-ENST00000554879.5:71244-ENST00000553595.5:774706|1331
EINPEFK
>FUSION-ENST00000554879.5:71244-ENST00000553595.5:774706|1078
MKTSHWYCP
>FUSION-ENST00000554879.5:71244-ENST00000553595.5:774706|587
MFIHSSLNCADWFHALARIGQT
>ENST00000257215.10|SNV-45610-G-A|4
TYNLRHHLEEGQATSWSRR
>FUSION-ENST00000554879.5:71244-ENST00000553595.5:774706|4044
ACCCVAIQNAQFKSK
>FUSION-ENST00000554879.5:71244-ENST00000553595.5:774706|2450
RGWGLSLDGR
>FUSION-ENST00000554879.5:71244-ENST00000553595.5:774706|3852
SSSSWCFILDSSYCCFQFYFSPCSI
>FUSION-ENST00000554879.5:71244-ENST00000553595.5:774706|4034
TRFFRPQR
>FUSION-ENST00000554879.5:71244-ENST00000553595.5:774706|336
GRCSALGVHANPLELLEALWK
>ENST00000493560.5|SNV-2942-C-T|2
MKCGNCGPGYSTPLEAMKGPR
>ENST00000422359.2|SNV-63-C-A|4
NNPKTSSPQDSTK
>FUSION-ENST00000554879.5:71244-ENST00000553595.5:774706|4221
KSKQLQTEAHQGEK
>ENST00000539244.6|SNV-13067-G-C|2
VSAHVAHKLGIPCYNSR
>FUSION-ENST00000652095.2:117256-ENST00000484072.5:357|2
MTLLEPEMLMMAVQSGNSHKS
>ENST00000565249.5|SNV-24188-A-T|4
LVKQTDSLVMVYFYNNYISCTN
>ENST00000247833.11|SNV-74145-A-C|2
ITLGDSSNYYYISPFCR
>FUSION-ENST00000554879.5:71244-ENST00000553595.5:774706|4236
GPRRQTDEGR
>FUSION-ENST00000554879.5:71244-ENST00000553595.5:774706|771
KSQNESKK
>FUSION-ENST00000554879.5:71244-ENST00000553595.5:774706|378
MHTHTHIVCTHIHK
>FUSION-ENST00000554879.5:71244-ENST00000553595.5:774706|538
ITGQTIHPGLVRVL
>FUSION-ENST00000554879.5:71244-ENST00000553595.5:774706|306
PDSFLAPNTVTQSAKR
>ENST00000568663.5|SNV-15722-C-T|7
MTTATRQEVLGFYR
>ENST00000462501.1|SNV-15485-G-A|3
FSWTQNIEK
>FUSION-ENST00000488290.5:25330-ENST00000465712.1:45673|583
GGCRCGCGKVPGR
>FUSION-ENST00000554879.5:71244-ENST00000553595.5:774706|1463
TGEIIPALQNRR
>FUSION-ENST00000554879.5:71244-ENST00000553595.5:774706|2902
MGSSDPPVLASQSAEVLGL
>FUSION-ENST00000554879.5:71244-ENST00000553595.5:774706|902
MTPGQSPR
>FUSION-ENST00000488290.5:25330-ENST00000465712.1:45673|135
QSFLFWK
>FUSION-ENST00000262809.9:196-ENST00000598561.1:24733|4
ARQNAAISMNNAHVSQLENK
>FUSION-ENST00000354956.9:107744-ENST00000432981.2:836|1
LTRGLIMQ
>FUSION-ENST00000554879.5:71244-ENST00000553595.5:774706|3760
KSCLFSCCYWK
>FUSION-ENST00000554879.5:71244-ENST00000553595.5:774706|2761
EEAGRASIFRN
>FUSION-ENST00000554879.5:71244-ENST00000553595.5:774706|3173
MHLRTWRHWK
>FUSION-ENST00000554879.5:71244-ENST00000553595.5:774706|3805
GNTGLPK
>FUSION-ENST00000554879.5:71244-ENST00000553595.5:774706|3141
GEPGGQASCPYDQVWSLLTC
>FUSION-ENST00000488290.5:25330-ENST00000465712.1:45673|380
KGSDLTTLQSGK
>FUSION-ENST00000554879.5:71244-ENST00000553595.5:774706|2196
MAPLHTLHDFSA
>FUSION-ENST00000554879.5:71244-ENST00000553595.5:774706|92
KDIVDFGDWGVEQVGSGVRDK
>FUSION-ENST00000554879.5:71244-ENST00000553595.5:774706|3035
VSELCFAPVHSPTYS
>FUSION-ENST00000554879.5:71244-ENST00000553595.5:774706|4170
DILKVLYTAFYTTWDR
>FUSION-ENST00000554879.5:71244-ENST00000553595.5:774706|4011
FIHVVACIGMSFVFIAE
>FUSION-ENST00000554879.5:71244-ENST00000553595.5:774706|4285
KLCGSRISSASSAQPQAWRPLPCPK
>FUSION-ENST00000488290.5:25330-ENST00000465712.1:45673|488
ESVPRAPR
>FUSION-ENST00000488290.5:25330-ENST00000465712.1:45673|529
MPCPASMTQTA
>FUSION-ENST00000554879.5:71244-ENST00000553595.5:774706|4527
IEKQIEFKK
>FUSION-ENST00000554879.5:71244-ENST00000553595.5:774706|76
NHSYPQK
>FUSION-ENST00000554879.5:71244-ENST00000553595.5:774706|2406
NESISSRLSK
>FUSION-ENST00000554879.5:71244-ENST00000553595.5:774706|1485
MSATFLKGKR
>FUSION-ENST00000554879.5:71244-ENST00000553595.5:774706|2737
YCPSVWR
>FUSION-ENST00000554879.5:71244-ENST00000553595.5:774706|1785
MISIPFASLPWA
>FUSION-ENST00000554879.5:71244-ENST00000553595.5:774706|2572
GVGFCQMLFLDPLNR
>FUSION-ENST00000554879.5:71244-ENST00000553595.5:774706|4476
FKLWFCMVLDTPLGSLGFLTLK
>FUSION-ENST00000554879.5:71244-ENST00000553595.5:774706|237
MFVVILPKGR
>FUSION-ENST00000554879.5:71244-ENST00000553595.5:774706|282
AVVNLGQIGPGLEAMVR
>FUSION-ENST00000488290.5:25330-ENST00000465712.1:45673|300
MQTLFLR
>FUSION-ENST00000488290.5:25330-ENST00000465712.1:45673|788
MTLIGEQ
>FUSION-ENST00000554879.5:71244-ENST00000553595.5:774706|4940
FFSPFHNR
>FUSION-ENST00000554879.5:71244-ENST00000553595.5:774706|2817
MIRFHLG
>ENST00000520341.2|SNV-924-C-G|2
GVSAGAVALSGPGPGGEVRSAR
>FUSION-ENST00000554879.5:71244-ENST00000553595.5:774706|1436
MLQSLKTMSGCTPSWVGMPKEVLA
>FUSION-ENST00000554879.5:71244-ENST00000553595.5:774706|1695
MSGGQNPPPPLGIALRT
>FUSION-ENST00000554879.5:71244-ENST00000553595.5:774706|637
MTHGCGWDCLVFSDCWK
>ENST00000533515.5|SNV-24437-T-A|4
VAETVGFYSSDFGAMQLLCLLTCP
>FUSION-ENST00000488290.5:25330-ENST00000465712.1:45673|962
DPQEYPGLGSSPCMPFFYQAAKNR
>ENST00000339474.9|SNV-59811-G-T|2
SLIAHVIRTLK
>FUSION-ENST00000554879.5:71244-ENST00000553595.5:774706|3906
MGFHHVGQDGLDLLTL
>FUSION-ENST00000554879.5:71244-ENST00000553595.5:774706|7
MGASKSQK
>ENST00000476376.5|SNV-175048-G-A|10
KFCIMNKKPSNYAK
>FUSION-ENST00000554879.5:71244-ENST00000553595.5:774706|390
EDTIRVVRHWR
>FUSION-ENST00000554879.5:71244-ENST00000553595.5:774706|65
ESLKDLLPLSISQGFFFFNK
>FUSION-ENST00000554879.5:71244-ENST00000553595.5:774706|4020
QVGTQPWSEHCWEK
>ENST00000283296.12|SNV-76725-G-T|4
VEWKQEVK
>FUSION-ENST00000551150.5:1830-ENST00000361390.2:652|7
MPLRPILHSRIHKHYYNK
>FUSION-ENST00000554879.5:71244-ENST00000553595.5:774706|797
MLLAKASQAKQLFVGSQTLQG
>FUSION-ENST00000488290.5:25330-ENST00000465712.1:45673|150
AEGKGGAGTSHGVSGSKIEGR
>FUSION-ENST00000554879.5:71244-ENST00000553595.5:774706|2624
LAAVTDSRISAV
>ENST00000490210.6|SNV-260791-G-A|9
MSPIMQYNDWLEEECGNMAR
>FUSION-ENST00000488290.5:25330-ENST00000465712.1:45673|473
MPVPLWPPRR
>FUSION-ENST00000554879.5:71244-ENST00000553595.5:774706|2874
LMLIVTK
>FUSION-ENST00000488290.5:25330-ENST00000465712.1:45673|315
SVSVEMSG
>FUSION-ENST00000554879.5:71244-ENST00000553595.5:774706|2839
VEGRGMHPES
>FUSION-ENST00000554879.5:71244-ENST00000553595.5:774706|100
LEKYYLNILCDSQCHCYRHGTLLR
>FUSION-ENST00000554879.5:71244-ENST00000553595.5:774706|1551
MSLQLNK
>FUSION-ENST00000554879.5:71244-ENST00000553595.5:774706|3045
YNRSPQPTPGEDK
>ENST00000649266.1|SNV-28560-G-T|5
REASNCFSIR
>FUSION-ENST00000554879.5:71244-ENST00000553595.5:774706|4310
VSHVKTR
>FUSION-ENST00000554879.5:71244-ENST00000553595.5:774706|1548
MSLQLNKRV
>FUSION-ENST00000554879.5:71244-ENST00000553595.5:774706|1327
MMPNVTCLR
>ENST00000564281.5|SNV-24188-A-T|2
MVYFYNNYISCTNKANLSQVAGR
>FUSION-ENST00000554879.5:71244-ENST00000553595.5:774706|4668
SFLLSEPLHIILFLPRGSRK
>FUSION-ENST00000554879.5:71244-ENST00000553595.5:774706|1910
MIITAQRSPTMETRTQAHAQR
>FUSION-ENST00000554879.5:71244-ENST00000553595.5:774706|1378
MSLPAQHNHSGER
>FUSION-ENST00000554879.5:71244-ENST00000553595.5:774706|4692
LFSPLATQIR
>FUSION-ENST00000488290.5:25330-ENST00000465712.1:45673|353
MNMRNRAGCGGSR
>FUSION-ENST00000488290.5:25330-ENST00000465712.1:45673|312
CCFALPSLHHTR
>FUSION-ENST00000554879.5:71244-ENST00000553595.5:774706|400
MQADPRRSQR
>FUSION-ENST00000554879.5:71244-ENST00000553595.5:774706|1039
TFCPWQPK
>FUSION-ENST00000554879.5:71244-ENST00000553595.5:774706|4139
VNEVSILDQAI
>FUSION-ENST00000554879.5:71244-ENST00000553595.5:774706|2351
TAILFSTMAVPF
>FUSION-ENST00000552461.5:1830-ENST00000361390.2:652|1
TLLLTSLFL
>ENST00000413366.8|INDEL-384597-C-CA|3
QKNQNHPLHTKSAVE
>FUSION-ENST00000554879.5:71244-ENST00000553595.5:774706|1885
ALSLSFSICDGKR
>FUSION-ENST00000554879.5:71244-ENST00000553595.5:774706|793
RQGPATCCASVSLPVSLDNHDCS
>FUSION-ENST00000554879.5:71244-ENST00000553595.5:774706|3600
MDVLCAVHSILEVFMLGHSWGKRYP
>FUSION-ENST00000554879.5:71244-ENST00000553595.5:774706|3752
MGQHRPTEGSSSCLYFSPKEG
>FUSION-ENST00000554879.5:71244-ENST00000553595.5:774706|2917
GPGWPRQASCE
>FUSION-ENST00000554879.5:71244-ENST00000553595.5:774706|4623
MGGFYGIFYTFLCLPNCPL
>FUSION-ENST00000554879.5:71244-ENST00000553595.5:774706|515
CVMGHMFHK
>FUSION-ENST00000554879.5:71244-ENST00000553595.5:774706|4400
QEGANTYSAEPETDGSKHHVSLK
>FUSION-ENST00000554879.5:71244-ENST00000553595.5:774706|109
TESEGIR
>FUSION-ENST00000554879.5:71244-ENST00000553595.5:774706|1952
IAFSLTTGK
>FUSION-ENST00000554879.5:71244-ENST00000553595.5:774706|1748
MECSRVALSSR
>FUSION-ENST00000554879.5:71244-ENST00000553595.5:774706|3024
LSGAVPR
>ENST00000462501.1|SNV-15485-G-A|2
MFSWTQNIEKNGMPW
>FUSION-ENST00000554879.5:71244-ENST00000553595.5:774706|4936
HFWGKRHR
>FUSION-ENST00000554879.5:71244-ENST00000553595.5:774706|4612
CSKMSINSLSQPPLGK
>ENST00000618216.4|SNV-40206-G-A|2
KQGLVHQTHMSSCR
>FUSION-ENST00000554879.5:71244-ENST00000553595.5:774706|3632
VTSGEENKPIIPLLPPK
>FUSION-ENST00000554879.5:71244-ENST00000553595.5:774706|253
LLTVELGRESVVYYATVFPPYV
>FUSION-ENST00000488290.5:25330-ENST00000465712.1:45673|507
LSASFSTCCMHSISSHR
>FUSION-ENST00000554879.5:71244-ENST00000553595.5:774706|2061
LRWSSHLNLPSSWDYR
>ENST00000567194.5|SNV-146-G-A|8
EREGSGGSGGSAR
>ENST00000487074.5|SNV-176363-T-C|2
AVHLCRSYQHDSR
>FUSION-ENST00000488290.5:25330-ENST00000465712.1:45673|960
PFFYQAAK
>FUSION-ENST00000554879.5:71244-ENST00000553595.5:774706|4465
MLVPWCCKEIALK
>FUSION-ENST00000554879.5:71244-ENST00000553595.5:774706|4326
MYMCVCVCVCVCVCVCVISLVV
>FUSION-ENST00000554879.5:71244-ENST00000553595.5:774706|506
MIIGVEHE
>FUSION-ENST00000554879.5:71244-ENST00000553595.5:774706|3307
CVSTVGAGWATADS
>FUSION-ENST00000554879.5:71244-ENST00000553595.5:774706|3142
QGRGEPGGQASCPYDQVWSLLTC
>ENST00000551654.1|SNV-20670-C-T|3
TPGVEHSGHASTPR
>FUSION-ENST00000554879.5:71244-ENST00000553595.5:774706|1685
MCVLKEACR
>FUSION-ENST00000554879.5:71244-ENST00000553595.5:774706|3324
METWRSR
>ENST00000307098.5|SNV-1292-A-G|5
EPCHPKVPEPCRPK
>FUSION-ENST00000554879.5:71244-ENST00000553595.5:774706|781
MPASSWRLLLAPPRW
>FUSION-ENST00000554879.5:71244-ENST00000553595.5:774706|2325
MGEGTGTSK
>ENST00000405369.3|SNV-170-G-A|2
MEGRESSPHSKVQEK
>FUSION-ENST00000554879.5:71244-ENST00000553595.5:774706|5166
MVIKIMCQK
>FUSION-ENST00000554879.5:71244-ENST00000553595.5:774706|396
ASAWVSSPVYTVLR
>FUSION-ENST00000554879.5:71244-ENST00000553595.5:774706|3839
KQVRQSHLLQPPPG
>FUSION-ENST00000554879.5:71244-ENST00000553595.5:774706|4499
CPSGSAMVPRAALLPPSK
>FUSION-ENST00000554879.5:71244-ENST00000553595.5:774706|2781
HWKRTEFVFGGLYMCLMSPSPSES
>FUSION-ENST00000554879.5:71244-ENST00000553595.5:774706|4057
MDKPHFVYLFIS
>FUSION-ENST00000554879.5:71244-ENST00000553595.5:774706|4509
MGVQPLSPSSALPINSCDR
>ENST00000356175.7|SNV-231218-G-T|3
LVFIDCPGKLAEHIDHEQQK
>FUSION-ENST00000217446.7:123687-ENST00000674470.1:42335|1
ANCGLASQYEVWVQQGPQEPF
>FUSION-ENST00000554879.5:71244-ENST00000553595.5:774706|4424
MQSHSPTSLSVVGR
>FUSION-ENST00000554879.5:71244-ENST00000553595.5:774706|845
KERGFQDLNSAGFFLF
>FUSION-ENST00000554879.5:71244-ENST00000553595.5:774706|5152
ILSLAISSNGHWRCV
>FUSION-ENST00000554879.5:71244-ENST00000553595.5:774706|3184
PNFILAVAPR
>ENST00000495255.1|SNV-8095-A-C|1
CNSILNLNTRPKWMVS
>ENST00000649266.1|SNV-28560-G-T|3
EASNCFSIR
>FUSION-ENST00000554879.5:71244-ENST00000553595.5:774706|356
AGPGFEPPR
>FUSION-ENST00000554879.5:71244-ENST00000553595.5:774706|1210
TPLGTLSQAPLLLCPSGR
>FUSION-ENST00000554879.5:71244-ENST00000553595.5:774706|1262
MLSLSALHFK
>FUSION-ENST00000554879.5:71244-ENST00000553595.5:774706|3157
EIIRHAESGIM
>ENST00000477653.2|INDEL-47465-G-GCC|3
RPRSSATLNTTAGHSGQ
>FUSION-ENST00000554879.5:71244-ENST00000553595.5:774706|710
GFPFQTVP
>ENST00000575701.4|SNV-4954-C-T|4
MLLEKDVNPGGKEETPGQRPV
>FUSION-ENST00000554879.5:71244-ENST00000553595.5:774706|2463
MLRKFPCISSLLR
>FUSION-ENST00000554879.5:71244-ENST00000553595.5:774706|4295
MPQIPTSTFYLQNLSARPLLSR
>FUSION-ENST00000488290.5:25330-ENST00000465712.1:45673|767
LYECISVLDKPSFRLIKK
>FUSION-ENST00000554879.5:71244-ENST00000553595.5:774706|4459
HKFNSLSK
>FUSION-ENST00000554879.5:71244-ENST00000553595.5:774706|2002
PVVSATQEAETGGCLEARGWRL
>FUSION-ENST00000554879.5:71244-ENST00000553595.5:774706|1371
EERLAGWSLLHNMPPSPR
>FUSION-ENST00000554879.5:71244-ENST00000553595.5:774706|3336
MTQVSQSFQSLK
>FUSION-ENST00000554879.5:71244-ENST00000553595.5:774706|3276
MVLVGCR
>FUSION-ENST00000554879.5:71244-ENST00000553595.5:774706|733
VASAPRPTPLQFSWWD
>FUSION-ENST00000554879.5:71244-ENST00000553595.5:774706|4864
KVEIWPCPV
>FUSION-ENST00000554879.5:71244-ENST00000553595.5:774706|210
NTGSLSRARLR
>FUSION-ENST00000554879.5:71244-ENST00000553595.5:774706|3135
FWTYMVKDCV
>FUSION-ENST00000554879.5:71244-ENST00000553595.5:774706|221
MLQLHLHLHSAMNTGSLSR
>FUSION-ENST00000554879.5:71244-ENST00000553595.5:774706|661
MGKSVFSFK
>FUSION-ENST00000554879.5:71244-ENST00000553595.5:774706|2803
GEGSWHPLCTWDLPGPVGDK
>FUSION-ENST00000554879.5:71244-ENST00000553595.5:774706|1793
MYKGLGLGKTR
>FUSION-ENST00000554879.5:71244-ENST00000553595.5:774706|664
APLCRPSHLTDGGLFSCTPR
>FUSION-ENST00000551150.5:1830-ENST00000361390.2:652|6
IHKHYYNK
>FUSION-ENST00000554879.5:71244-ENST00000553595.5:774706|4343
AASTTCP
>FUSION-ENST00000554879.5:71244-ENST00000553595.5:774706|505
IIGVEHE
>FUSION-ENST00000554879.5:71244-ENST00000553595.5:774706|2105
TLWGVSGYGRNR
>FUSION-ENST00000554879.5:71244-ENST00000553595.5:774706|4848
NHSITIVKSFLIK
>FUSION-ENST00000554879.5:71244-ENST00000553595.5:774706|5137
MEQNTYMENPKHGR
>FUSION-ENST00000554879.5:71244-ENST00000553595.5:774706|3863
MQEQVWQWR
>FUSION-ENST00000232458.9:55188-ENST00000416957.5:357586|4
HLSGAKR
>FUSION-ENST00000554879.5:71244-ENST00000553595.5:774706|4553
LSFYSPSQQAGTHK
>FUSION-ENST00000554879.5:71244-ENST00000553595.5:774706|3003
MVLDQGRRR
>FUSION-ENST00000554879.5:71244-ENST00000553595.5:774706|3848
MGHIFLLPGESSNFCLDVGYFK
>FUSION-ENST00000554879.5:71244-ENST00000553595.5:774706|3684
TIPLRSRR
>FUSION-ENST00000554879.5:71244-ENST00000553595.5:774706|3154
NMEDDYFFFRLNMQQPAD
>FUSION-ENST00000554879.5:71244-ENST00000553595.5:774706|4449
MITAVVKLSQRQR
>FUSION-ENST00000554879.5:71244-ENST00000553595.5:774706|1528
WLVISILDIVGLAVGGMLRLWSHR
>ENST00000413366.8|INDEL-384597-C-CA|1
NQNHPLHTKSAVE
>FUSION-ENST00000554879.5:71244-ENST00000553595.5:774706|1310
RGREAGR
>FUSION-ENST00000554879.5:71244-ENST00000553595.5:774706|3877
KLMLTFL
>FUSION-ENST00000479516.1:6596-ENST00000612677.6:24487|48
MDNKAQVEAEGPTPGK
>FUSION-ENST00000488290.5:25330-ENST00000465712.1:45673|521
MTVCMGLSRFYPR
>ENST00000604567.5|MNV-13661-GA-G|6
DESETMTR
>FUSION-ENST00000554879.5:71244-ENST00000553595.5:774706|1101
MPWEGDLVTGLGAIPVG
>FUSION-ENST00000551150.5:1830-ENST00000361390.2:652|3
HYYNKHPHHYNLPRNNI
>FUSION-ENST00000554879.5:71244-ENST00000553595.5:774706|2302
MKLTFHSKGWSFVFPFM
>FUSION-ENST00000488290.5:25330-ENST00000465712.1:45673|203
SNYFPAPSPTLGIR
>FUSION-ENST00000554879.5:71244-ENST00000553595.5:774706|4006
MNIHIQCVWTWIFNTLGYIPR
>FUSION-ENST00000554879.5:71244-ENST00000553595.5:774706|2677
MMKVCRDCTHVCR
>FUSION-ENST00000554879.5:71244-ENST00000553595.5:774706|1656
LYSPGCHSLHSTTTQER
>FUSION-ENST00000554879.5:71244-ENST00000553595.5:774706|5045
AFRFLCCYNK
>FUSION-ENST00000554879.5:71244-ENST00000553595.5:774706|1809
LFFSGCLVPVNRLSQTLSGSK
>FUSION-ENST00000554879.5:71244-ENST00000553595.5:774706|3349
VGYCRLLAYK
>FUSION-ENST00000554879.5:71244-ENST00000553595.5:774706|698
HETSIVSQSLLVLGKDLRTASWK
>ENST00000477653.2|INDEL-47465-G-GCC|MNV-47467-GAC-G|4
MRPRSSATLNTTAGLWTMTSC
>FUSION-ENST00000488290.5:25330-ENST00000465712.1:45673|643
HTSIYRFFLFSFFLFFFFFF
>FUSION-ENST00000554879.5:71244-ENST00000553595.5:774706|2627
MLAAVTDSR
>FUSION-ENST00000554879.5:71244-ENST00000553595.5:774706|2519
MINAMIVVFLEEGDSALVCWKR
>FUSION-ENST00000554879.5:71244-ENST00000553595.5:774706|1744
VALSSRTATSHM
>FUSION-ENST00000554879.5:71244-ENST00000553595.5:774706|1016
MSLEMKLLNNQTISIEFR
>FUSION-ENST00000554879.5:71244-ENST00000553595.5:774706|2864
KGRPDWGR
>FUSION-ENST00000554879.5:71244-ENST00000553595.5:774706|980
IPAHRKPR
>FUSION-ENST00000554879.5:71244-ENST00000553595.5:774706|3206
SQTLSCLSGHR
>FUSION-ENST00000554879.5:71244-ENST00000553595.5:774706|2192
LTKPLPALTFCDGDDPVGSIR
>FUSION-ENST00000554879.5:71244-ENST00000553595.5:774706|4309
VSHVKTRR
>FUSION-ENST00000554879.5:71244-ENST00000553595.5:774706|61
DLLPLSISQGFFFFNKNL
>FUSION-ENST00000554879.5:71244-ENST00000553595.5:774706|2912
MPTLLSAMTSGSLCFTVR
>FUSION-ENST00000488290.5:25330-ENST00000465712.1:45673|5
LFTRVGGALLLWNFSFGK
>ENST00000568663.5|SNV-15722-C-T|6
TTATRQEVLGFYR
>ENST00000654845.1|SNV-24130-C-A|1
HGLLEESRRQTSPR
>FUSION-ENST00000554879.5:71244-ENST00000553595.5:774706|1921
CLQPLPNVSWSQNHPNLR
>FUSION-ENST00000554879.5:71244-ENST00000553595.5:774706|4275
MPAPSFSFHK
>FUSION-ENST00000554879.5:71244-ENST00000553595.5:774706|134
SNVSNVSTRWEVQR
>ENST00000257215.10|SNV-45610-G-A|2
HHLEEGQATSWSRR
>FUSION-ENST00000554879.5:71244-ENST00000553595.5:774706|1873
MLALDPEVR
>FUSION-ENST00000488290.5:25330-ENST00000465712.1:45673|926
HIEFALTWWEFK
>ENST00000615648.2|SNV-6067-G-A|5
AEVRRYLEGTSSVAGVVLLPEGHK
>FUSION-ENST00000554879.5:71244-ENST00000553595.5:774706|464
SSCKRVEFASALHTR
>FUSION-ENST00000554879.5:71244-ENST00000553595.5:774706|4759
FQTSQSLAEQFHGAGLQCVLEGSR
>FUSION-ENST00000515132.5:398-ENST00000514370.5:59252|19
CSACCWAAADEYNRLKQVK
>FUSION-ENST00000554879.5:71244-ENST00000553595.5:774706|1090
HHFIRNILPPTHPKLCL
>FUSION-ENST00000554879.5:71244-ENST00000553595.5:774706|4014
IGDSLSCCKERCVCVCVSLQE
>ENST00000422359.2|SNV-63-C-A|7
SRPRNNPK
>FUSION-ENST00000554879.5:71244-ENST00000553595.5:774706|2831
MWARQGDNCGSQDRM
>FUSION-ENST00000554879.5:71244-ENST00000553595.5:774706|4127
MCLHSRICYPSSCYPSR
>FUSION-ENST00000554879.5:71244-ENST00000553595.5:774706|20
EEQGPPSNVP
>FUSION-ENST00000554879.5:71244-ENST00000553595.5:774706|1530
WLVISILDIVGLAVGGMLR
>FUSION-ENST00000554879.5:71244-ENST00000553595.5:774706|3273
MVLVGCRGKK
>ENST00000611444.2|SNV-191-G-C|4
ILGLIYEETRRLFK
>FUSION-ENST00000554879.5:71244-ENST00000553595.5:774706|1741
MPVAPPHTQIVTTK
>FUSION-ENST00000554879.5:71244-ENST00000553595.5:774706|1265
PCATNLGILSPPSKKVQ
>FUSION-ENST00000554879.5:71244-ENST00000553595.5:774706|3207
NPRSQTLSCLSGHR
>FUSION-ENST00000554879.5:71244-ENST00000553595.5:774706|696
DLRTASWKGDL
>FUSION-ENST00000488290.5:25330-ENST00000465712.1:45673|887
MCSGAKNER
>FUSION-ENST00000554879.5:71244-ENST00000553595.5:774706|386
MSTPAQALLEEAGVASPLLR
>FUSION-ENST00000488290.5:25330-ENST00000465712.1:45673|183
HKQYTLA
>FUSION-ENST00000554879.5:71244-ENST00000553595.5:774706|801
MQGFICHSSITFHILTNVDVSREM
>FUSION-ENST00000554879.5:71244-ENST00000553595.5:774706|2051
MLGHPPSHYFLEVK
>FUSION-ENST00000554879.5:71244-ENST00000553595.5:774706|448
ASVRSGLTR
>FUSION-ENST00000554879.5:71244-ENST00000553595.5:774706|3429
CTRERSNVFFLLNCF
>FUSION-ENST00000554879.5:71244-ENST00000553595.5:774706|2782
FWTRHWKR
>FUSION-ENST00000488290.5:25330-ENST00000465712.1:45673|760
NDPQIAFGICNQSDNNVFTR
>FUSION-ENST00000488290.5:25330-ENST00000465712.1:45673|205
LRSNYFPAPSPTLGIR
>FUSION-ENST00000554879.5:71244-ENST00000553595.5:774706|3702
ALPNHSLAIPA
>FUSION-ENST00000554879.5:71244-ENST00000553595.5:774706|4698
QLWRLANLKSDLSLFS
>FUSION-ENST00000554879.5:71244-ENST00000553595.5:774706|4892
ITIGYWA
>ENST00000224721.12|SNV-415041-C-T|2
LKAIVAGSAGNCGFIDIMDMPNTNK
>ENST00000668616.1|SNV-72048-A-G|7
KLRMLFPQVTEIQGYLQK
>FUSION-ENST00000554879.5:71244-ENST00000553595.5:774706|744
VMVRSQGRVASAPRPTPLQFSWWD
>FUSION-ENST00000488290.5:25330-ENST00000465712.1:45673|298
QTLFLRIWEPLLE
>FUSION-ENST00000554879.5:71244-ENST00000553595.5:774706|4153
ELMVSFKGK
>FUSION-ENST00000554879.5:71244-ENST00000553595.5:774706|3185
MPNFILAVAPR
>FUSION-ENST00000488290.5:25330-ENST00000465712.1:45673|870
MGVITFWGAF
>FUSION-ENST00000554879.5:71244-ENST00000553595.5:774706|3818
FTQATQLLTLASR
>FUSION-ENST00000554879.5:71244-ENST00000553595.5:774706|4550
AGSFSMH
>FUSION-ENST00000554879.5:71244-ENST00000553595.5:774706|83
RLHLGHRVHCLGDGSIK
>FUSION-ENST00000488290.5:25330-ENST00000465712.1:45673|651
LGGGKEGWWGLAGHGPGR
>FUSION-ENST00000554879.5:71244-ENST00000553595.5:774706|4200
MLGFRGALLERGEEVPGL
>FUSION-ENST00000554879.5:71244-ENST00000553595.5:774706|3956
NFLLFKSSLIVPDL
>FUSION-ENST00000554879.5:71244-ENST00000553595.5:774706|203
HSPCFISLTCTTTLR
>FUSION-ENST00000554879.5:71244-ENST00000553595.5:774706|3923
SQGIQGEGKSGSCCFVMARSK
>FUSION-ENST00000554879.5:71244-ENST00000553595.5:774706|3152
EDDYFFFR
>FUSION-ENST00000554879.5:71244-ENST00000553595.5:774706|3748
MPIPDIFY
>FUSION-ENST00000554879.5:71244-ENST00000553595.5:774706|2467
MFRTYNSLKII
>FUSION-ENST00000554879.5:71244-ENST00000553595.5:774706|4945
MCFLFLIPCLFSILYWRFK
>FUSION-ENST00000554879.5:71244-ENST00000553595.5:774706|1275
CQWGLAVTHR
>FUSION-ENST00000554879.5:71244-ENST00000553595.5:774706|2916
MSWIHCTLSEEGEAR
>FUSION-ENST00000583881.5:996-ENST00000435213.6:87371|12
EPRIPHQMVFQIFFRTSPSELHWK
>FUSION-ENST00000554879.5:71244-ENST00000553595.5:774706|4625
KGGNSSEH
>FUSION-ENST00000554879.5:71244-ENST00000553595.5:774706|3230
MGTLRLR
>FUSION-ENST00000554879.5:71244-ENST00000553595.5:774706|3930
IFSIFTKLCNYHHYLVPNIFITPKR
>FUSION-ENST00000554879.5:71244-ENST00000553595.5:774706|4944
CFLFLIPCLFSILYWRFK
>FUSION-ENST00000453744.7:42412-ENST00000503584.5:87420|6
INKFCSRCCLSCCCCPLHDGAAR
>FUSION-ENST00000554879.5:71244-ENST00000553595.5:774706|1391
MRESCLLR
>FUSION-ENST00000554879.5:71244-ENST00000553595.5:774706|4804
KGEQKTSC
>ENST00000476171.1|SNV-14231-T-C|1
HSLGRASRAGGSAVQLQTVSGR
>ENST00000495255.1|SNV-8095-A-C|2
RCNSILNLNTRPKWMVS
>FUSION-ENST00000554879.5:71244-ENST00000553595.5:774706|1969
HRGTTEQVSCLTWQLLGRNK
>FUSION-ENST00000554879.5:71244-ENST00000553595.5:774706|2647
GEPKNTK
>FUSION-ENST00000554879.5:71244-ENST00000553595.5:774706|3055
TWQSYNAK
>FUSION-ENST00000554879.5:71244-ENST00000553595.5:774706|2778
MCLMSPSPSES
>ENST00000636355.1|SNV-394-C-T|1
ALQVLLGFLLYNLPCLSHRHHP
>FUSION-ENST00000554879.5:71244-ENST00000553595.5:774706|2928
SNLQLCSESKWR
>FUSION-ENST00000307259.9:398-ENST00000514370.5:59252|3
FDKTRLPYVALDVLCVLLGCC
>FUSION-ENST00000488290.5:25330-ENST00000465712.1:45673|582
CGCGKVPGR
>ENST00000558740.1|SNV-22910-G-A|3
MVSSLFK
>FUSION-ENST00000552461.5:1830-ENST00000361390.2:652|19
MQQIRMPLRPILHSR
>FUSION-ENST00000554879.5:71244-ENST00000553595.5:774706|3241
AFIPSAS
>ENST00000551654.1|SNV-20670-C-T|4
RPQGARTPGVEHSGHASTPRGLR
>FUSION-ENST00000488290.5:25330-ENST00000465712.1:45673|670
MVLPSSGQSQLHRVR
>ENST00000558740.1|SNV-22910-G-A|1
VSSLFKQWMENPNNNPIHPNLR
>FUSION-ENST00000554879.5:71244-ENST00000553595.5:774706|4641
IPATNFSLK
>FUSION-ENST00000554879.5:71244-ENST00000553595.5:774706|532
MHILSIQK
>FUSION-ENST00000554879.5:71244-ENST00000553595.5:774706|1050
AERWRVPK
>ENST00000482518.6|SNV-115461-G-A|4
KTRTHSDCK
>FUSION-ENST00000373479.9:6596-ENST00000612677.6:24487|31
AQVEAEGPTPGKSAPPRGSPPR
>FUSION-ENST00000488290.5:25330-ENST00000465712.1:45673|927
MHIEFALTWWEFK
>FUSION-ENST00000551150.5:1830-ENST00000361390.2:652|2
HPHHYNLPR
>FUSION-ENST00000554879.5:71244-ENST00000553595.5:774706|4726
AEIIKQRPSDFLYSYSVTWK
>FUSION-ENST00000554879.5:71244-ENST00000553595.5:774706|4516
LMSSKEYLHSNT
>FUSION-ENST00000554879.5:71244-ENST00000553595.5:774706|5148
YKNVNSAISGQ
>FUSION-ENST00000554879.5:71244-ENST00000553595.5:774706|3620
ETGGDGARPSQTTPWQSLPKMA
>ENST00000318348.9|SNV-24808-T-C|4
RGLRFIQVFLQSTCDGER
>FUSION-ENST00000479516.1:6596-ENST00000612677.6:24487|24
GLSSQGGSAWGWSR
>FUSION-ENST00000488290.5:25330-ENST00000465712.1:45673|172
QESPGLKP
>FUSION-ENST00000554879.5:71244-ENST00000553595.5:774706|85
DKRLHLGHR
>ENST00000476376.5|SNV-175048-G-A|6
NKKPSNYAK
>FUSION-ENST00000554879.5:71244-ENST00000553595.5:774706|363
MSSHLYSNVSYILYVTLCIV
>FUSION-ENST00000554879.5:71244-ENST00000553595.5:774706|1780
DCLCTISK
>FUSION-ENST00000488290.5:25330-ENST00000465712.1:45673|140
ALASASEEASGSLQSWQKAKGEQAR
>FUSION-ENST00000554879.5:71244-ENST00000553595.5:774706|1859
QLAAPTLR
>FUSION-ENST00000554879.5:71244-ENST00000553595.5:774706|1427
MVHGNRGSFR
>FUSION-ENST00000554879.5:71244-ENST00000553595.5:774706|2800
MRTSSHTHTHK
>FUSION-ENST00000554879.5:71244-ENST00000553595.5:774706|2033
GQISSNHWGSR
>FUSION-ENST00000554879.5:71244-ENST00000553595.5:774706|642
LPSENFKILGRDK
>FUSION-ENST00000554879.5:71244-ENST00000553595.5:774706|4428
MKQSSRK
>FUSION-ENST00000554879.5:71244-ENST00000553595.5:774706|4662
MSGAEDMTIK
>FUSION-ENST00000554879.5:71244-ENST00000553595.5:774706|1176
MGWYAQGSVSMK
>FUSION-ENST00000554879.5:71244-ENST00000553595.5:774706|1930
GTEGAGFESSF
>FUSION-ENST00000488290.5:25330-ENST00000465712.1:45673|176
GAYNHGR
>ENST00000651217.1|SNV-470764-C-T|6
SFLKSTAAWNLLK
>FUSION-ENST00000488290.5:25330-ENST00000465712.1:45673|587
SGQRAGEASTEQGQAAGAVGGPGK
>FUSION-ENST00000554879.5:71244-ENST00000553595.5:774706|4503
RKCPSGSAMVPR
>FUSION-ENST00000554879.5:71244-ENST00000553595.5:774706|4050
DFQYSWVHT
>FUSION-ENST00000554879.5:71244-ENST00000553595.5:774706|450
MTGVPAQEPETVSPHAGRASVR
>FUSION-ENST00000554879.5:71244-ENST00000553595.5:774706|569
GISAEKSFLPYICFLVS
>FUSION-ENST00000554879.5:71244-ENST00000553595.5:774706|4736
MTEFHSSFR
>FUSION-ENST00000554879.5:71244-ENST00000553595.5:774706|4291
MQQLLCLPHQVAAVLSLDR
>FUSION-ENST00000554879.5:71244-ENST00000553595.5:774706|1602
ARQESWQVPGQPRVTEENSR
>FUSION-ENST00000554879.5:71244-ENST00000553595.5:774706|599
MRRYIEVFLDIFNEYIF
>FUSION-ENST00000554879.5:71244-ENST00000553595.5:774706|4515
MSSKEYLHSNT
>FUSION-ENST00000554879.5:71244-ENST00000553595.5:774706|3551
NCYCSYFY
>ENST00000567194.5|SNV-146-G-A|4
EGSGGSGGSARLLQQILSLK
>FUSION-ENST00000554879.5:71244-ENST00000553595.5:774706|1380
MNPNCFGILGDSNSVIQDVSCL
>FUSION-ENST00000554879.5:71244-ENST00000553595.5:774706|4760
KFQTSQSLAEQFHGAGLQCVLEGSR
>FUSION-ENST00000554879.5:71244-ENST00000553595.5:774706|2808
MEKVTQLAL
>FUSION-ENST00000554879.5:71244-ENST00000553595.5:774706|3621
METGGDGARPSQTTPWQSLPKMA
>ENST00000553443.5|MNV-118906-AG-A|7
SVLTNHTWKSWER
>FUSION-ENST00000554879.5:71244-ENST00000553595.5:774706|3853
GLCSFLGFLFCFVLFLK
>ENST00000308378.7|SNV-175048-G-A|6
AVFDEKNLFPKEILHHEQK
>FUSION-ENST00000488290.5:25330-ENST00000465712.1:45673|526
MTFIGLWPPQSPAPHTTPSK
>ENST00000411412.5|MNV-7176-CT-C|6
RTSSRPR
>ENST00000377722.2|SNV-2077-G-A|2
RSTNMRVLASPQWWLPR
>FUSION-ENST00000554879.5:71244-ENST00000553595.5:774706|177
SLTTPLPPR
>FUSION-ENST00000554879.5:71244-ENST00000553595.5:774706|3050
ARMHIFYVIS
>ENST00000268489.10|INDEL-1103184-C-CAG|1
HPHHSSHCNSSSNARTKTVR
>FUSION-ENST00000554879.5:71244-ENST00000553595.5:774706|3550
LCVLFFYVLNSHDSENQTTEMY
>FUSION-ENST00000554879.5:71244-ENST00000553595.5:774706|1309
GREAGRR
>FUSION-ENST00000554879.5:71244-ENST00000553595.5:774706|4374
MCKLWSVICKL
>FUSION-ENST00000554879.5:71244-ENST00000553595.5:774706|5077
LTVQSLGNK
>FUSION-ENST00000554879.5:71244-ENST00000553595.5:774706|3176
MAVPTPPPMHLRTWRHWK
>FUSION-ENST00000554879.5:71244-ENST00000553595.5:774706|1385
KSGCPTSAINMSPNR
>FUSION-ENST00000554879.5:71244-ENST00000553595.5:774706|3098
PLLPLAVTMGSNCPK
>FUSION-ENST00000554879.5:71244-ENST00000553595.5:774706|5102
WSLKLCVR
>FUSION-ENST00000554879.5:71244-ENST00000553595.5:774706|1128
YINPIIFHLVTFSHHESKLFWDLR
>FUSION-ENST00000554879.5:71244-ENST00000553595.5:774706|2281
MLIRLALNSQP
>FUSION-ENST00000554879.5:71244-ENST00000553595.5:774706|2404
GLLILLMFSKDQLLVLFIFLY
>FUSION-ENST00000554879.5:71244-ENST00000553595.5:774706|341
MSVLNHCSLFPL
>FUSION-ENST00000554879.5:71244-ENST00000553595.5:774706|3049
MHIFYVIS
>FUSION-ENST00000554879.5:71244-ENST00000553595.5:774706|5169
QSVERQHFALSPKLN
>FUSION-ENST00000554879.5:71244-ENST00000553595.5:774706|2531
LVATFPSH
>FUSION-ENST00000552461.5:1830-ENST00000361390.2:652|11
PLRPILHSRIHK
>FUSION-ENST00000554879.5:71244-ENST00000553595.5:774706|2413
MLLSFLNLCLKIR
>ENST00000561807.5|SNV-58178-C-G|3
GRVDLTGKAK
>ENST00000230671.7|SNV-14853-C-T|1
ACWLFLSLATLLALMVYSIVK
>FUSION-ENST00000554879.5:71244-ENST00000553595.5:774706|4725
QRPSDFLYSYSVTWK
>FUSION-ENST00000554879.5:71244-ENST00000553595.5:774706|3642
LSLVGKTNMDQVIK
>FUSION-ENST00000554879.5:71244-ENST00000553595.5:774706|175
IVNCSLK
>FUSION-ENST00000554879.5:71244-ENST00000553595.5:774706|4839
MKEGWRQEGK
>FUSION-ENST00000554879.5:71244-ENST00000553595.5:774706|3146
MKELVQSHSERQGR
>FUSION-ENST00000554879.5:71244-ENST00000553595.5:774706|246
AFPPFNLVGIQFSISGLFFTFLF
>FUSION-ENST00000554879.5:71244-ENST00000553595.5:774706|338
PCYGFPATDPLLPVEGDATWTMGR
>FUSION-ENST00000554879.5:71244-ENST00000553595.5:774706|3680
RESSRLAPS
>FUSION-ENST00000554879.5:71244-ENST00000553595.5:774706|136
AVLYYISKSNVSNVSTRWEVQR
>FUSION-ENST00000554879.5:71244-ENST00000553595.5:774706|1797
MAGIDSTMYKGLGLGKTR
>FUSION-ENST00000554879.5:71244-ENST00000553595.5:774706|3281
MSSKFQVTVNRK
>FUSION-ENST00000488290.5:25330-ENST00000465712.1:45673|55
MSFSQAPEQGPLVMTQALR
>FUSION-ENST00000554879.5:71244-ENST00000553595.5:774706|2211
MNKISSFTMTCDDTLALYIKK
>FUSION-ENST00000488290.5:25330-ENST00000465712.1:45673|392
ISAPPTVPGTLR
>FUSION-ENST00000488290.5:25330-ENST00000465712.1:45673|786
YVCSLGWR
>FUSION-ENST00000554879.5:71244-ENST00000553595.5:774706|3026
MKLSGAVPRVHLTET
>FUSION-ENST00000554879.5:71244-ENST00000553595.5:774706|3294
MSKIRSQAI
>FUSION-ENST00000554879.5:71244-ENST00000553595.5:774706|3439
GIPGLSQSWKTGI
>FUSION-ENST00000554879.5:71244-ENST00000553595.5:774706|1526
LRLWSHR
>FUSION-ENST00000488290.5:25330-ENST00000465712.1:45673|323
MVGGGLRSEEDECFSGDVWITFR
>ENST00000647510.1|SNV-18538-G-A|6
QSAWWRNTSPWPRSCCSGSNK
>FUSION-ENST00000554879.5:71244-ENST00000553595.5:774706|2555
CDDISFTSK
>ENST00000315099.3|SNV-13579-G-C|3
SLVASMRTFSLLKR
>FUSION-ENST00000554879.5:71244-ENST00000553595.5:774706|2719
LGWVLGNG
>FUSION-ENST00000554879.5:71244-ENST00000553595.5:774706|2915
SWIHCTLSEEGEAR
>FUSION-ENST00000554879.5:71244-ENST00000553595.5:774706|3957
MNFLLFKSSLIVPDL
>FUSION-ENST00000554879.5:71244-ENST00000553595.5:774706|3311
EKESHKFLR
>ENST00000282469.10|SNV-52349-G-T|5
EQLTELEKRYLLDTNDYEEYK
>FUSION-ENST00000554879.5:71244-ENST00000553595.5:774706|3891
MKLSLFISGAIPCPK
>FUSION-ENST00000554879.5:71244-ENST00000553595.5:774706|3006
MVLDQGR
>FUSION-ENST00000554879.5:71244-ENST00000553595.5:774706|617
MYTYTYCMHTYIHPHTYTHK
>FUSION-ENST00000554879.5:71244-ENST00000553595.5:774706|3759
KSCLFSCCYWKHNNK
>FUSION-ENST00000554879.5:71244-ENST00000553595.5:774706|3773
PSDAQGC
>FUSION-ENST00000488290.5:25330-ENST00000465712.1:45673|805
CDFMMLGKESTVK
>FUSION-ENST00000554879.5:71244-ENST00000553595.5:774706|2720
MLGWVLGNG
>ENST00000640109.1|INDEL-100119-C-CA|3
KTQVTTKLPIR
>FUSION-ENST00000554879.5:71244-ENST00000553595.5:774706|4899
VPGVHGGQL
>FUSION-ENST00000554879.5:71244-ENST00000553595.5:774706|2664
MMLKNYNR
>FUSION-ENST00000554879.5:71244-ENST00000553595.5:774706|4109
MRYLEESNSQR
>FUSION-ENST00000554879.5:71244-ENST00000553595.5:774706|4193
DTKFLFFKMK
>ENST00000649266.1|SNV-28560-G-T|1
EASNCFSIRHFENKFAVETLICS
>FUSION-ENST00000554879.5:71244-ENST00000553595.5:774706|3474
ELRGHFAR
>FUSION-ENST00000554879.5:71244-ENST00000553595.5:774706|488
MTEGSDSVSR
>FUSION-ENST00000373439.6:62972-ENST00000373203.8:24929|45
MDIPVFKAIQPEGPSQLELTLQASK
>FUSION-ENST00000554879.5:71244-ENST00000553595.5:774706|2456
FPCISSLLRIFYHEWVLDFVK
>FUSION-ENST00000554879.5:71244-ENST00000553595.5:774706|833
GNQHGAPGLGGTVDR
>FUSION-ENST00000554879.5:71244-ENST00000553595.5:774706|4128
LLVEARRGGSR
>FUSION-ENST00000554879.5:71244-ENST00000553595.5:774706|3920
SGSCCFVMARSKNLK
>FUSION-ENST00000554879.5:71244-ENST00000553595.5:774706|2236
GETDLHVSQQGNSVIRNQAECSPR
>FUSION-ENST00000554879.5:71244-ENST00000553595.5:774706|1951
IAFSLTTGKSNHYHR
>FUSION-ENST00000554879.5:71244-ENST00000553595.5:774706|3732
MGFGKSRHNAL
>FUSION-ENST00000554879.5:71244-ENST00000553595.5:774706|3505
MLPETLGSP
>FUSION-ENST00000554879.5:71244-ENST00000553595.5:774706|335
MGRCSALGVHANPLELLEALWKDF
>FUSION-ENST00000554879.5:71244-ENST00000553595.5:774706|1055
KPDSEASIAER
>FUSION-ENST00000554879.5:71244-ENST00000553595.5:774706|673
MVKELGFGR
>FUSION-ENST00000554879.5:71244-ENST00000553595.5:774706|5026
SVKGACFV
>FUSION-ENST00000488290.5:25330-ENST00000465712.1:45673|305
TKAMQTLFLR
>FUSION-ENST00000554879.5:71244-ENST00000553595.5:774706|2439
VLYTHHREFR
>FUSION-ENST00000554879.5:71244-ENST00000553595.5:774706|2312
MRLFYNSFMYSTNIY
>FUSION-ENST00000554879.5:71244-ENST00000553595.5:774706|4619
MPYIYKGLCPENSK
>FUSION-ENST00000554879.5:71244-ENST00000553595.5:774706|2360
YSPGQIYSKTVFIIYLKFK
>FUSION-ENST00000554879.5:71244-ENST00000553595.5:774706|4592
KSPSFWK
>ENST00000338432.11|SNV-85040-G-T|1
RPVAVLEAGCVVARLELDDPSK
>ENST00000304502.5|SNV-159-G-A|2
ITFYENRDFQGR
>ENST00000215957.10|SNV-16704-C-T|2
KASESTTPAPPTPWPR
>FUSION-ENST00000488290.5:25330-ENST00000465712.1:45673|102
LTQSWLVSSGAGLSSLTLRLR
>FUSION-ENST00000488290.5:25330-ENST00000465712.1:45673|500
HACSADSSISVFWSPREYR
>FUSION-ENST00000554879.5:71244-ENST00000553595.5:774706|813
WTEVMSASFRVGLLK
>ENST00000359263.9|SNV-73424-G-A|1
MLSNKPQDFQIHVRVIEGR
>ENST00000604567.5|MNV-13661-GA-G|1
TKGTRMK
>FUSION-ENST00000554879.5:71244-ENST00000553595.5:774706|5128
GVIHPFS
>FUSION-ENST00000554879.5:71244-ENST00000553595.5:774706|4620
TLVTTPPHP
>FUSION-ENST00000554879.5:71244-ENST00000553595.5:774706|2972
MITSTPSQSHLLCLEHPFLYLNR
>FUSION-ENST00000554879.5:71244-ENST00000553595.5:774706|2289
LLSCTYCFIYLR
>FUSION-ENST00000554879.5:71244-ENST00000553595.5:774706|418
CNYDPTLETRKPR
>FUSION-ENST00000554879.5:71244-ENST00000553595.5:774706|1861
MCVRQLAAPTLR
>FUSION-ENST00000488290.5:25330-ENST00000465712.1:45673|279
MPETNSSCCK
>FUSION-ENST00000554879.5:71244-ENST00000553595.5:774706|3736
NEWAMNKYLYIS
>FUSION-ENST00000554879.5:71244-ENST00000553595.5:774706|3127
VFRTVLGYGRR
>FUSION-ENST00000554879.5:71244-ENST00000553595.5:774706|1743
MALCIVGCLEASLASTHK
>FUSION-ENST00000554879.5:71244-ENST00000553595.5:774706|3386
SLYIVGIFGK
>FUSION-ENST00000554879.5:71244-ENST00000553595.5:774706|3723
MEYWLIQEPGGFHQAVLYSK
>FUSION-ENST00000488290.5:25330-ENST00000465712.1:45673|185
LEAIEYSSPCWAYSIPQFLISLK
>FUSION-ENST00000554879.5:71244-ENST00000553595.5:774706|2135
MTLSRTEM
>FUSION-ENST00000554879.5:71244-ENST00000553595.5:774706|4079
RVVNVNMLFYKL
>FUSION-ENST00000554879.5:71244-ENST00000553595.5:774706|1937
MTLQEEMMWA
>FUSION-ENST00000554879.5:71244-ENST00000553595.5:774706|3449
SYRSLSSR
>FUSION-ENST00000650658.1:84614-ENST00000481086.1:42492|7
EGQRRGSDSGDALQDVSVRPEAEGR
>FUSION-ENST00000554879.5:71244-ENST00000553595.5:774706|3133
PSLPGLCSQA
>FUSION-ENST00000554879.5:71244-ENST00000553595.5:774706|1173
KGAWHANIFMWPGIGIQQR
>FUSION-ENST00000554879.5:71244-ENST00000553595.5:774706|1397
KSHLFPADK
>ENST00000558959.5|SNV-138162-A-T|1
SLTWFTSIVPLVLVITMTAVK
>FUSION-ENST00000583881.5:996-ENST00000435213.6:87371|9
IPHQMVFQIFFRTSPSELHWKR
>FUSION-ENST00000554879.5:71244-ENST00000553595.5:774706|1970
HRGTTEQVSCLTWQLLGR
>ENST00000368806.2|SNV-1891-G-A|6
EAKTHNFPR
>FUSION-ENST00000554879.5:71244-ENST00000553595.5:774706|110
WLNCASSVHFAKTESEGIR
>FUSION-ENST00000554879.5:71244-ENST00000553595.5:774706|1557
SLFLQASLFHRKNNLPCLGT
>FUSION-ENST00000554879.5:71244-ENST00000553595.5:774706|4023
YLTPLNSTVKNGYSDKFYVTYI
>FUSION-ENST00000554879.5:71244-ENST00000553595.5:774706|296
MEFPPALR
>FUSION-ENST00000554879.5:71244-ENST00000553595.5:774706|1187
FPISHMCEVETSLYQK
>FUSION-ENST00000554879.5:71244-ENST00000553595.5:774706|3892
LVDIFTSQNPM
>FUSION-ENST00000554879.5:71244-ENST00000553595.5:774706|3348
VGYCRLLAYKSR
>FUSION-ENST00000554879.5:71244-ENST00000553595.5:774706|3291
SSLYHAHFTCI
>FUSION-ENST00000446450.6:107744-ENST00000432981.2:836|2
VAPVSRLTVIQGPLGQTTSL
>ENST00000651217.1|SNV-470764-C-T|2
STAAWNLLKVLFQLAK
>FUSION-ENST00000554879.5:71244-ENST00000553595.5:774706|899
TRSWPNGCGQSHVSHFQGLSLK
>FUSION-ENST00000554879.5:71244-ENST00000553595.5:774706|410
EARTPPQQAGCRPS
>FUSION-ENST00000554879.5:71244-ENST00000553595.5:774706|3388
GCGPLCRSLYIVGIFGK
>FUSION-ENST00000259253.11:51968-ENST00000428314.5:76448|1
GPRISPP
>FUSION-ENST00000554879.5:71244-ENST00000553595.5:774706|2712
DQGLLGDGGGELASTLYLGSAWPSR
>FUSION-ENST00000554879.5:71244-ENST00000553595.5:774706|2045
GHPWVKCPPLVQSCVKR
>FUSION-ENST00000554879.5:71244-ENST00000553595.5:774706|5147
DQGRGNR
>FUSION-ENST00000554879.5:71244-ENST00000553595.5:774706|1460
QTRAVSLLR
>FUSION-ENST00000488290.5:25330-ENST00000465712.1:45673|290
MIKVELRPCEQRR
>FUSION-ENST00000554879.5:71244-ENST00000553595.5:774706|2788
VAGTCSPGYSEG
>FUSION-ENST00000554879.5:71244-ENST00000553595.5:774706|1221
EEYSSPCWKR
>FUSION-ENST00000554879.5:71244-ENST00000553595.5:774706|1015
SLEMKLLNNQTISIEFR
>FUSION-ENST00000554879.5:71244-ENST00000553595.5:774706|3101
EAGSSGSR
>FUSION-ENST00000554879.5:71244-ENST00000553595.5:774706|4010
MSFVFIAE
>FUSION-ENST00000488290.5:25330-ENST00000465712.1:45673|60
KENTCKAIAPC
>FUSION-ENST00000554879.5:71244-ENST00000553595.5:774706|1361
QRSAAGKGDR
>FUSION-ENST00000554879.5:71244-ENST00000553595.5:774706|247
MAFPPFNLVGIQFSISGLFFTFLF
>FUSION-ENST00000554879.5:71244-ENST00000553595.5:774706|113
TSGKWLNCASSVHFAK
>FUSION-ENST00000554879.5:71244-ENST00000553595.5:774706|3103
NTIREHI
>FUSION-ENST00000554879.5:71244-ENST00000553595.5:774706|1658
ERLYSPGCHSLHSTTTQERGAGGR
>FUSION-ENST00000488290.5:25330-ENST00000465712.1:45673|354
MVKPHLY
>FUSION-ENST00000554879.5:71244-ENST00000553595.5:774706|1087
MKLLSLI
>FUSION-ENST00000554879.5:71244-ENST00000553595.5:774706|4329
LDSPCLR
>FUSION-ENST00000554879.5:71244-ENST00000553595.5:774706|511
MLWFPSHRPTSPCGRGR
>FUSION-ENST00000554879.5:71244-ENST00000553595.5:774706|5025
MPNEWTK
>FUSION-ENST00000554879.5:71244-ENST00000553595.5:774706|3718
LHVYLLR
>FUSION-ENST00000554879.5:71244-ENST00000553595.5:774706|4690
LFSPLATQIRK
>FUSION-ENST00000554879.5:71244-ENST00000553595.5:774706|2017
MFYSILVNMLVHSLLVNFLKF
>ENST00000527648.2|SNV-27228-G-A|4
MPRAMSGSRSP
>FUSION-ENST00000554879.5:71244-ENST00000553595.5:774706|4993
MLKWKGLYLGGTNPTE
>FUSION-ENST00000554879.5:71244-ENST00000553595.5:774706|2500
NAKHVPGNQSSSLCFPLFR
>FUSION-ENST00000488290.5:25330-ENST00000465712.1:45673|179
VLQAVQETWHWPLLLRKPR
>FUSION-ENST00000554879.5:71244-ENST00000553595.5:774706|358
ITCPRLHS
>FUSION-ENST00000554879.5:71244-ENST00000553595.5:774706|3686
SPLPERTSIFFIQACGVILFGFK
>FUSION-ENST00000554879.5:71244-ENST00000553595.5:774706|1225
YLFILLVLL
>FUSION-ENST00000554879.5:71244-ENST00000553595.5:774706|2133
MMKCLHVMFILFYFEIR
>FUSION-ENST00000554879.5:71244-ENST00000553595.5:774706|3641
LSLVGKTNMDQVIKAGGCLPK
>FUSION-ENST00000554879.5:71244-ENST00000553595.5:774706|3494
VRPMSYDSCAILSGNR
>ENST00000551654.1|SNV-20670-C-T|1
TPGVEHSGHASTPRGLRMLR
>FUSION-ENST00000554879.5:71244-ENST00000553595.5:774706|3261
EPFTQHKQGGRSPR
>FUSION-ENST00000554879.5:71244-ENST00000553595.5:774706|1607
ATGPCPLVTMAR
>ENST00000437628.5|SNV-8095-A-C|2
QQHFEFEYQTKVDGELILHLYDK
>FUSION-ENST00000554879.5:71244-ENST00000553595.5:774706|1837
MNCKPAQVGGEGR
>FUSION-ENST00000554879.5:71244-ENST00000553595.5:774706|3337
QKLLGPCR
>FUSION-ENST00000554879.5:71244-ENST00000553595.5:774706|948
MSEAAQDLLCAQIPKKSLK
>FUSION-ENST00000554879.5:71244-ENST00000553595.5:774706|3846
GYIVECLYIFK
>FUSION-ENST00000488290.5:25330-ENST00000465712.1:45673|794
MNYFSHTLSK
>FUSION-ENST00000554879.5:71244-ENST00000553595.5:774706|145
KVNMLAKAVLYYISK
>FUSION-ENST00000554879.5:71244-ENST00000553595.5:774706|1872
LALDPEVR
>FUSION-ENST00000554879.5:71244-ENST00000553595.5:774706|882
WRAVLLHPQAR
>FUSION-ENST00000554879.5:71244-ENST00000553595.5:774706|1293
MPCQGTHLPTLALPK
>FUSION-ENST00000554879.5:71244-ENST00000553595.5:774706|1267
PCATNLGILSPPSKK
>FUSION-ENST00000554879.5:71244-ENST00000553595.5:774706|754
RLDTLPREPSR
>FUSION-ENST00000554879.5:71244-ENST00000553595.5:774706|3285
FVWCSVPGTAQKAGMVLVGCR
>FUSION-ENST00000652095.2:117256-ENST00000484072.5:357|3
TLLEPEMLMMAVQSGNSHK
>ENST00000565212.5|SNV-11624-C-T|3
SACCPSSSSSRPPTRTSYWLLQR
>FUSION-ENST00000554879.5:71244-ENST00000553595.5:774706|4038
HLVLWASSGTR
>FUSION-ENST00000554879.5:71244-ENST00000553595.5:774706|4416
IPIRKSQAR
>FUSION-ENST00000554879.5:71244-ENST00000553595.5:774706|1323
PNVTCLR
>FUSION-ENST00000488290.5:25330-ENST00000465712.1:45673|286
VELRPCEQRRIVQ
>FUSION-ENST00000554879.5:71244-ENST00000553595.5:774706|4045
ACCCVAIQNAQFK
>FUSION-ENST00000554879.5:71244-ENST00000553595.5:774706|4378
LWHVMCKLWSVICK
>FUSION-ENST00000554879.5:71244-ENST00000553595.5:774706|261
HFFPVVCW
>FUSION-ENST00000554879.5:71244-ENST00000553595.5:774706|2479
SSDMKLPLWPQGSR
>ENST00000338432.11|SNV-85040-G-T|3
YIKRPVAVLEAGCVVARLELDDPSK
>FUSION-ENST00000554879.5:71244-ENST00000553595.5:774706|1109
MSCLLCCLPQCHVLPT
>FUSION-ENST00000554879.5:71244-ENST00000553595.5:774706|1306
RSELTALK
>FUSION-ENST00000554879.5:71244-ENST00000553595.5:774706|1132
LYSQHTPLSLSHLPHPGHV
>FUSION-ENST00000488290.5:25330-ENST00000465712.1:45673|871
ELWPLYPFSIT
>FUSION-ENST00000554879.5:71244-ENST00000553595.5:774706|706
VGWQISKFCQSSAPLCPQPHESFV
>FUSION-ENST00000554879.5:71244-ENST00000553595.5:774706|1031
SLQLLFKNTFLSVNGTK
>FUSION-ENST00000488290.5:25330-ENST00000465712.1:45673|485
LLHQRVLVPTR
>ENST00000301618.8|SNV-34898-C-T|5
DQCEAPSDPKFSDCSGK
>FUSION-ENST00000554879.5:71244-ENST00000553595.5:774706|1515
GRGETRQCSQR
>ENST00000314607.11|SNV-361-C-A|1
EVEYGPRKR
>ENST00000342836.8|INDEL-47465-G-GCC|1
TLWTMTSC
>FUSION-ENST00000554879.5:71244-ENST00000553595.5:774706|1887
ALSLSFSICDGK
>FUSION-ENST00000554879.5:71244-ENST00000553595.5:774706|1917
MQMIITAQRSPTMETR
>FUSION-ENST00000554879.5:71244-ENST00000553595.5:774706|2028
LAMMNTFR
>FUSION-ENST00000554879.5:71244-ENST00000553595.5:774706|3559
KSSDNPEMKNCYCSYFY
>FUSION-ENST00000554879.5:71244-ENST00000553595.5:774706|3214
ESVPVSR
>ENST00000377722.2|SNV-2077-G-A|1
STNMRVLASPQWWLPR
>FUSION-ENST00000554879.5:71244-ENST00000553595.5:774706|4471
MVLDTPLGSLGFLTLKNPATK
>FUSION-ENST00000554879.5:71244-ENST00000553595.5:774706|3726
MSGSSGVSVK
>FUSION-ENST00000554879.5:71244-ENST00000553595.5:774706|5022
GVINEFIEGNSWAAVK
>FUSION-ENST00000554879.5:71244-ENST00000553595.5:774706|4955
ILSDKIAECLILLFHIHK
>FUSION-ENST00000554879.5:71244-ENST00000553595.5:774706|676
ALTGYQKKK
>FUSION-ENST00000422851.1:117256-ENST00000484072.5:357|5
QIKLLPCRISQHEPDCAAVTK
>FUSION-ENST00000554879.5:71244-ENST00000553595.5:774706|1174
MKGAWHANIFMWPGIGIQQR
>ENST00000497003.5|SNV-344685-T-G|10
TFLSTLMPGSQLLSGCSWSWGWYR
>FUSION-ENST00000554879.5:71244-ENST00000553595.5:774706|4961
EKEKSQYNHCK
>FUSION-ENST00000554879.5:71244-ENST00000553595.5:774706|4671
FCESLRSFLLSEPLHIILFLPRGSR
>FUSION-ENST00000554879.5:71244-ENST00000553595.5:774706|4220
EFPAVDR
>FUSION-ENST00000583881.5:996-ENST00000435213.6:87371|6
TSPSELHWKRCR
>FUSION-ENST00000488290.5:25330-ENST00000465712.1:45673|192
IQMSTNKVLVECIK
>FUSION-ENST00000554879.5:71244-ENST00000553595.5:774706|4953
MRLPPYSCPC
>FUSION-ENST00000554879.5:71244-ENST00000553595.5:774706|665
MAPLCRPSHLTDGGLFSCTPR
>ENST00000623100.2|SNV-32482-G-A|6
MNPMMSR
>FUSION-ENST00000554879.5:71244-ENST00000553595.5:774706|93
MKDIVDFGDWGVEQVGSGVRDK
>FUSION-ENST00000488290.5:25330-ENST00000465712.1:45673|314
LFVVYLIL
>FUSION-ENST00000554879.5:71244-ENST00000553595.5:774706|4102
YLEESNSQR
>FUSION-ENST00000554879.5:71244-ENST00000553595.5:774706|4922
ISDILNNTTR
>FUSION-ENST00000554879.5:71244-ENST00000553595.5:774706|1103
AFVGKTAR
>ENST00000315099.3|SNV-13579-G-C|1
TFSLLKRESTITK
>FUSION-ENST00000554879.5:71244-ENST00000553595.5:774706|239
MFVVILPK
>FUSION-ENST00000373479.9:6596-ENST00000612677.6:24487|34
QNPEGQWTIMDNKAQVEAEGPTPGK
>FUSION-ENST00000554879.5:71244-ENST00000553595.5:774706|1497
MGGLSGAAATEEGQPFRKQ
>FUSION-ENST00000554879.5:71244-ENST00000553595.5:774706|731
MNPRRGH
>FUSION-ENST00000554879.5:71244-ENST00000553595.5:774706|3690
YNVPFPYPCCDSVPKPPGPLPRG
>FUSION-ENST00000554879.5:71244-ENST00000553595.5:774706|1967
MAYHPLRKPG
>FUSION-ENST00000554879.5:71244-ENST00000553595.5:774706|1332
REINPEFKAEAFR
>FUSION-ENST00000488290.5:25330-ENST00000465712.1:45673|311
MCCFALPSLHHTRLSGYK
>FUSION-ENST00000554879.5:71244-ENST00000553595.5:774706|4281
ISSASSAQPQAWRPLPCPKR
>FUSION-ENST00000554879.5:71244-ENST00000553595.5:774706|3410
PLLNRDR
>FUSION-ENST00000554879.5:71244-ENST00000553595.5:774706|3382
GNSYLGARAVTPSQK
>FUSION-ENST00000554879.5:71244-ENST00000553595.5:774706|3118
SFSPTSPPAAGQPGATSGKV
>FUSION-ENST00000554879.5:71244-ENST00000553595.5:774706|3417
GCHLGDCLLQLPLYK
>FUSION-ENST00000488290.5:25330-ENST00000465712.1:45673|908
ICLCSAIMFDR
>FUSION-ENST00000554879.5:71244-ENST00000553595.5:774706|2412
LLSFLNLCLKIR
>FUSION-ENST00000554879.5:71244-ENST00000553595.5:774706|3120
TAARSFSPTSPPAAGQPGATSGKV
>FUSION-ENST00000488290.5:25330-ENST00000465712.1:45673|122
MVKTCLYKNTK
>FUSION-ENST00000554879.5:71244-ENST00000553595.5:774706|1553
RDQELPPSL
>FUSION-ENST00000554879.5:71244-ENST00000553595.5:774706|2419
MSFARLYPLR
>FUSION-ENST00000554879.5:71244-ENST00000553595.5:774706|2341
MLAWFFKFTLYCKHCH
>FUSION-ENST00000554879.5:71244-ENST00000553595.5:774706|2852
HNSAFDR
>ENST00000285873.8|SNV-46808-C-T|1
HASFQNSQRTVAEVQETLAEMIR
>FUSION-ENST00000554879.5:71244-ENST00000553595.5:774706|824
FASKVVEGQNLSI
>FUSION-ENST00000554879.5:71244-ENST00000553595.5:774706|869
MALDWPNQPSQPLGPR
>FUSION-ENST00000554879.5:71244-ENST00000553595.5:774706|776
SEILQEVRWTGEQVR
>FUSION-ENST00000554879.5:71244-ENST00000553595.5:774706|4706
MKTESQR
>ENST00000497003.5|SNV-344685-T-G|4
PGSQLLSGCSWSWGWYRNLKLTMR
>FUSION-ENST00000554879.5:71244-ENST00000553595.5:774706|4849
NHSITIVK
>FUSION-ENST00000554879.5:71244-ENST00000553595.5:774706|2056
RLPPCLLIFVFLCKDK
>FUSION-ENST00000554879.5:71244-ENST00000553595.5:774706|5057
MEDDLKMIHPGIHASSCFYR
>FUSION-ENST00000554879.5:71244-ENST00000553595.5:774706|4661
SGAEDMTIK
>FUSION-ENST00000554879.5:71244-ENST00000553595.5:774706|1222
MEEYSSPCWKR
>FUSION-ENST00000554879.5:71244-ENST00000553595.5:774706|4488
VGEILVPMGPPPH
>FUSION-ENST00000554879.5:71244-ENST00000553595.5:774706|1181
YTSPNPSQTVSIIR
>FUSION-ENST00000554879.5:71244-ENST00000553595.5:774706|2106
MTLWGVSGYGRNR
>FUSION-ENST00000554879.5:71244-ENST00000553595.5:774706|3077
MPQGFESPMCPAYRK
>FUSION-ENST00000554879.5:71244-ENST00000553595.5:774706|3500
MRGQFRK
>ENST00000339474.9|INDEL-60636-A-AA|2
KTHLGVNCDWNTNDFDYTSLPH
>FUSION-ENST00000554879.5:71244-ENST00000553595.5:774706|108
MSHFFAESGNR
>FUSION-ENST00000554879.5:71244-ENST00000553595.5:774706|1349
CYQLRNPVSSLQKSTVSSHLFSW
>FUSION-ENST00000554879.5:71244-ENST00000553595.5:774706|718
KNVSDQKDA
>FUSION-ENST00000554879.5:71244-ENST00000553595.5:774706|3990
DGISPCWPRWSRSLDLVIHPPWPPK
>FUSION-ENST00000554879.5:71244-ENST00000553595.5:774706|2987
MRPQLRLTWVVAR
>FUSION-ENST00000554879.5:71244-ENST00000553595.5:774706|313
WIFLSTFYR
>FUSION-ENST00000488290.5:25330-ENST00000465712.1:45673|433
RRCMHVVDHK
>FUSION-ENST00000554879.5:71244-ENST00000553595.5:774706|491
VPQDGLGMTEGSDSVSR
>FUSION-ENST00000554879.5:71244-ENST00000553595.5:774706|4963
NSQPGGDVLREK
>FUSION-ENST00000554879.5:71244-ENST00000553595.5:774706|2082
SPLGKSYR
>FUSION-ENST00000554879.5:71244-ENST00000553595.5:774706|1870
LALDPEVRESK
>FUSION-ENST00000554879.5:71244-ENST00000553595.5:774706|2628
AMLAAVTDSRISAV
>FUSION-ENST00000554879.5:71244-ENST00000553595.5:774706|9
TREWANLEAKPASQTPV
>ENST00000488785.5|SNV-24130-C-A|5
NHQPAKHGLNEDDK
>FUSION-ENST00000554879.5:71244-ENST00000553595.5:774706|5117
STLCYLY
>FUSION-ENST00000422851.1:117256-ENST00000484072.5:357|7
GARQIKLLPCR
>FUSION-ENST00000554879.5:71244-ENST00000553595.5:774706|1851
MRLWGHLYVR
>FUSION-ENST00000554879.5:71244-ENST00000553595.5:774706|4179
IFDHKKEGK
>FUSION-ENST00000554879.5:71244-ENST00000553595.5:774706|967
LVFKSITAALQLCL
>FUSION-ENST00000554879.5:71244-ENST00000553595.5:774706|4253
MHKAHILAVNFK
>FUSION-ENST00000554879.5:71244-ENST00000553595.5:774706|2252
VQSLLTATSASQVQAILLPQPPE
>FUSION-ENST00000554879.5:71244-ENST00000553595.5:774706|4435
LALGRSFSVSSPAAALAPCPHAVR
>ENST00000518900.1|INDEL-4655-A-AC|1
GLLGELGQVHTLLSLGYSSYT
>FUSION-ENST00000488290.5:25330-ENST00000465712.1:45673|261
KDFLSVMLSTVQKV
>FUSION-ENST00000554879.5:71244-ENST00000553595.5:774706|3750
MPLTWPPFLSSSYPVTIQPHLF
>ENST00000224721.12|SNV-415041-C-T|1
AIVAGSAGNCGFIDIMDMPNTNK
>FUSION-ENST00000554879.5:71244-ENST00000553595.5:774706|1966
AYHPLRKPG
>FUSION-ENST00000554879.5:71244-ENST00000553595.5:774706|868
ALDWPNQPSQPLGPR
>FUSION-ENST00000554879.5:71244-ENST00000553595.5:774706|4649
AALTCSSPLPLVSQGQSPNLR
>FUSION-ENST00000554879.5:71244-ENST00000553595.5:774706|4781
CPFNRRLLDTLCVHEPNTMLK
>ENST00000368854.7|SNV-77637-G-C|10
YGLGAHRR
>FUSION-ENST00000554879.5:71244-ENST00000553595.5:774706|3007
IPPWRPPLVSQ
>FUSION-ENST00000488290.5:25330-ENST00000465712.1:45673|132
MQSFLFWKMQASELEVIPYDRIVL
>ENST00000503569.5|SNV-32585-G-A|2
STVHGAVKFAFNFFFFPFLSAA
>ENST00000389554.8|MNV-7176-CT-C|4
SQIVPGARYAMAGSFRR
>FUSION-ENST00000554879.5:71244-ENST00000553595.5:774706|4126
CLHSRICYPSSCYPSR
>FUSION-ENST00000554879.5:71244-ENST00000553595.5:774706|127
MHTCHAYER
>FUSION-ENST00000554879.5:71244-ENST00000553595.5:774706|1233
LPEGAVFGLNLERWVGR
>FUSION-ENST00000554879.5:71244-ENST00000553595.5:774706|4654
SAIVSMPINRMMIPATNFSLKGAGR
>FUSION-ENST00000554879.5:71244-ENST00000553595.5:774706|2169
WRSFGVIR
>FUSION-ENST00000554879.5:71244-ENST00000553595.5:774706|890
TSGKGTHSFPLEPEI
>FUSION-ENST00000554879.5:71244-ENST00000553595.5:774706|1934
KALVLGK
>FUSION-ENST00000554879.5:71244-ENST00000553595.5:774706|2111
MAMTLWGVSGYGRNR
>FUSION-ENST00000554879.5:71244-ENST00000553595.5:774706|4444
RWNNGESTLEQRR
>ENST00000256339.8|SNV-253659-G-A|2
DHPQFLTYIQDHMLIASLWR
>FUSION-ENST00000488290.5:25330-ENST00000465712.1:45673|246
KKMSQGNTLAIQK
>FUSION-ENST00000488290.5:25330-ENST00000465712.1:45673|492
PASLGMESVPR
>FUSION-ENST00000554879.5:71244-ENST00000553595.5:774706|3589
KESDFSTCLMGVEPR
>FUSION-ENST00000554879.5:71244-ENST00000553595.5:774706|738
MFLFGKYCTGTYSEKEAFK
>ENST00000236826.8|MNV-5427-TT-T|3
EITVTILHLMDPMESLLMPFSQAK
>FUSION-ENST00000554879.5:71244-ENST00000553595.5:774706|229
HHPCSKALASFQWLLDLAR
>FUSION-ENST00000554879.5:71244-ENST00000553595.5:774706|3365
KWGQGMELKCFLR
>FUSION-ENST00000554879.5:71244-ENST00000553595.5:774706|4915
VNFSLTVTALER
>FUSION-ENST00000554879.5:71244-ENST00000553595.5:774706|5093
MGKCSHHIIKEK
>FUSION-ENST00000488290.5:25330-ENST00000465712.1:45673|495
LSSSSKK
>FUSION-ENST00000554879.5:71244-ENST00000553595.5:774706|2204
MTCDDTLALYIKK
>FUSION-ENST00000554879.5:71244-ENST00000553595.5:774706|1165
EDTGIRAGVR
>ENST00000239231.7|SNV-10446-C-T|2
LSYFEPIDITVEEEQEEVESLK
>ENST00000520341.2|SNV-924-C-G|1
GVSAGAVALSGPGPGGEVRSARR
>FUSION-ENST00000554879.5:71244-ENST00000553595.5:774706|4952
RLPPYSCPC
>FUSION-ENST00000554879.5:71244-ENST00000553595.5:774706|4315
SCVNYGVSYVNYK
>FUSION-ENST00000554879.5:71244-ENST00000553595.5:774706|3506
DGTEMLPETLGSP
>FUSION-ENST00000554879.5:71244-ENST00000553595.5:774706|2549
HPKWPQKAPLSR
>FUSION-ENST00000554879.5:71244-ENST00000553595.5:774706|4532
MDGWIAR
>FUSION-ENST00000554879.5:71244-ENST00000553595.5:774706|767
SQNESKK
>FUSION-ENST00000263063.8:25330-ENST00000465712.1:45673|2
DEQPSGSVETDR
>FUSION-ENST00000552461.5:1830-ENST00000361390.2:652|10
PLRPILHSRIHKHYYNK
>FUSION-ENST00000554879.5:71244-ENST00000553595.5:774706|1893
CKGTGVPQNK
>ENST00000394308.8|SNV-8095-A-C|1
VDGELILHLYDK
>FUSION-ENST00000554879.5:71244-ENST00000553595.5:774706|348
MLFWVPMPFKISSRMGTS
>FUSION-ENST00000554879.5:71244-ENST00000553595.5:774706|3104
MNTIREHI
>FUSION-ENST00000554879.5:71244-ENST00000553595.5:774706|717
NVSDQKDA
>FUSION-ENST00000554879.5:71244-ENST00000553595.5:774706|4561
MPPGFLLKIR
>FUSION-ENST00000488290.5:25330-ENST00000465712.1:45673|963
DPQEYPGLGSSPCMPFFYQAAK
>FUSION-ENST00000554879.5:71244-ENST00000553595.5:774706|961
VQLWIPRPTLR
>FUSION-ENST00000554879.5:71244-ENST00000553595.5:774706|2035
QGCMGQISSNHWGSRLAMMNTFRK
>FUSION-ENST00000554879.5:71244-ENST00000553595.5:774706|3674
MPLVGGGR
>FUSION-ENST00000554879.5:71244-ENST00000553595.5:774706|551
LHPDASQLLASAAGPPK
>FUSION-ENST00000554879.5:71244-ENST00000553595.5:774706|1645
VTVWPGGR
>FUSION-ENST00000488290.5:25330-ENST00000465712.1:45673|640
FFLFSFFLFFFFFF
>FUSION-ENST00000554879.5:71244-ENST00000553595.5:774706|2764
KREEAGR
>FUSION-ENST00000554879.5:71244-ENST00000553595.5:774706|3354
CVHSWSRVGYCR
>FUSION-ENST00000554879.5:71244-ENST00000553595.5:774706|4437
GSLHTPRLALGR
>FUSION-ENST00000554879.5:71244-ENST00000553595.5:774706|2767
MSAIGMKREEAGR
>FUSION-ENST00000554879.5:71244-ENST00000553595.5:774706|3938
IIPLEACF
>FUSION-ENST00000554879.5:71244-ENST00000553595.5:774706|2219
NSNPHVCE
>FUSION-ENST00000554879.5:71244-ENST00000553595.5:774706|78
IAEITTEELIHVTKNHSYPQK
>FUSION-ENST00000554879.5:71244-ENST00000553595.5:774706|888
MIHGSPLPPESSHR
>FUSION-ENST00000554879.5:71244-ENST00000553595.5:774706|249
LEAGEIPCAPCYCTAAPAR
>FUSION-ENST00000488290.5:25330-ENST00000465712.1:45673|703
MGFKKLWHEK
>FUSION-ENST00000554879.5:71244-ENST00000553595.5:774706|4696
LANLKSDLSLFS
>FUSION-ENST00000554879.5:71244-ENST00000553595.5:774706|1075
MNGSLLQILSLSLRPLYPSGSPR
>FUSION-ENST00000554879.5:71244-ENST00000553595.5:774706|3578
GAMVLGKLR
>FUSION-ENST00000554879.5:71244-ENST00000553595.5:774706|3535
YPFTKKK
>FUSION-ENST00000554879.5:71244-ENST00000553595.5:774706|2532
GRLVATFPSH
>FUSION-ENST00000488290.5:25330-ENST00000465712.1:45673|158
EHIQLSPR
>FUSION-ENST00000554879.5:71244-ENST00000553595.5:774706|3008
PLPRIPPWRPPLVSQ
>FUSION-ENST00000554879.5:71244-ENST00000553595.5:774706|1299
SGPAEGRKQDLGR
>FUSION-ENST00000554879.5:71244-ENST00000553595.5:774706|149
VINLNPTNIIR
>FUSION-ENST00000554879.5:71244-ENST00000553595.5:774706|1368
LAGWSLLHNMPPSPRQR
>FUSION-ENST00000554879.5:71244-ENST00000553595.5:774706|1750
TKPKNSYRIPL
>FUSION-ENST00000554879.5:71244-ENST00000553595.5:774706|4969
IQKCVSCHSPSR
>FUSION-ENST00000488290.5:25330-ENST00000465712.1:45673|964
RDPQEYPGLGSSPCMPFFYQAAKNR
>FUSION-ENST00000554879.5:71244-ENST00000553595.5:774706|1985
YANDHYGSK
>ENST00000436031.6|SNV-139128-T-A|10
MEKYNDLVSSAHMLQVNR
>FUSION-ENST00000430799.7:39557-ENST00000570443.2:26928|4
FQLAPIK
>FUSION-ENST00000554879.5:71244-ENST00000553595.5:774706|3961
LDHLILLK
>FUSION-ENST00000488290.5:25330-ENST00000465712.1:45673|384
MSQLCDFRK
>FUSION-ENST00000554879.5:71244-ENST00000553595.5:774706|1539
MGPIWSHALPGNTPAHLSTPQK
>FUSION-ENST00000554879.5:71244-ENST00000553595.5:774706|21
VKEEQGPPSNVP
>FUSION-ENST00000554879.5:71244-ENST00000553595.5:774706|3338
PPPPNSLLVYPTSETLSPSPTTQCI
>FUSION-ENST00000554879.5:71244-ENST00000553595.5:774706|3372
GGYGSGEAK
>FUSION-ENST00000554879.5:71244-ENST00000553595.5:774706|613
VHTYVYTR
>FUSION-ENST00000554879.5:71244-ENST00000553595.5:774706|3777
MVEGIHEQEESKSW
>FUSION-ENST00000554879.5:71244-ENST00000553595.5:774706|1426
VHGNRGSFR
>FUSION-ENST00000488290.5:25330-ENST00000465712.1:45673|700
LWHEKAMG
>FUSION-ENST00000554879.5:71244-ENST00000553595.5:774706|3861
MQEQVWQWRQR
>FUSION-ENST00000554879.5:71244-ENST00000553595.5:774706|3969
MAKSLHNILGRASGSPFLHNLLR
>FUSION-ENST00000488290.5:25330-ENST00000465712.1:45673|522
TVCMGLSR
>ENST00000361264.9|SNV-28981-C-T|3
VPVYAYITHK
>FUSION-ENST00000554879.5:71244-ENST00000553595.5:774706|122
MNWCLGK
>FUSION-ENST00000554879.5:71244-ENST00000553595.5:774706|4082
DPQTTWLMR
>FUSION-ENST00000554879.5:71244-ENST00000553595.5:774706|1895
NSMCKGTGVPQNKSVA
>FUSION-ENST00000554879.5:71244-ENST00000553595.5:774706|603
MTAANSELSACWWDQALVGGSD
>ENST00000496559.6|SNV-118906-T-G|13
MKPSCHQMFQATSR
>ENST00000389554.8|MNV-7176-CT-C|2
YAMAGSFRR
>ENST00000604567.5|MNV-13661-GA-G|8
DDDDDDSDDRDESETMTR
>FUSION-ENST00000554879.5:71244-ENST00000553595.5:774706|5050
IHPGIHASSCFYR
>FUSION-ENST00000554879.5:71244-ENST00000553595.5:774706|4773
TKDSEMC
>FUSION-ENST00000554879.5:71244-ENST00000553595.5:774706|4710
MSRVLNSRLGVCTA
>FUSION-ENST00000554879.5:71244-ENST00000553595.5:774706|1614
TENLGLRTLSPGQH
>FUSION-ENST00000554879.5:71244-ENST00000553595.5:774706|2847
MVVFVCDSPSNGETEK
>FUSION-ENST00000554879.5:71244-ENST00000553595.5:774706|1455
SVAVAAR
>FUSION-ENST00000488290.5:25330-ENST00000465712.1:45673|255
MKYISVGIPTI
>FUSION-ENST00000554879.5:71244-ENST00000553595.5:774706|2214
ECLWKWCSMSF
>FUSION-ENST00000488290.5:25330-ENST00000465712.1:45673|664
MSGDSFLLLGHKTPQGQHSD
>FUSION-ENST00000488290.5:25330-ENST00000465712.1:45673|45
SLESRAEL
>FUSION-ENST00000554879.5:71244-ENST00000553595.5:774706|2910
MTSGSLCFTVR
>FUSION-ENST00000554879.5:71244-ENST00000553595.5:774706|2899
QATRVILNFLIATHL
>FUSION-ENST00000554879.5:71244-ENST00000553595.5:774706|3116
SMQNLPSYK
>FUSION-ENST00000554879.5:71244-ENST00000553595.5:774706|498
MIMVFIDSVTCLKL
>FUSION-ENST00000554879.5:71244-ENST00000553595.5:774706|509
GRHLDDGPLLSLGGPC
>ENST00000231188.9|SNV-1311-C-A|2
AREPLLVALLTLAWLAQAGLAR
>ENST00000647510.1|SNV-18538-G-A|4
NTSPWPRSCCSGSNKR
>FUSION-ENST00000554879.5:71244-ENST00000553595.5:774706|2886
VWQLSSSCLSLTKTAEV
>FUSION-ENST00000554879.5:71244-ENST00000553595.5:774706|2171
SPVCTILAVSRGNPRMS
>FUSION-ENST00000488290.5:25330-ENST00000465712.1:45673|208
MGNLRLR
>FUSION-ENST00000554879.5:71244-ENST00000553595.5:774706|4131
MQTNIRLLVEARR
>FUSION-ENST00000554879.5:71244-ENST00000553595.5:774706|4245
VLRGLRK
>FUSION-ENST00000554879.5:71244-ENST00000553595.5:774706|1188
LDAPKFENYER
>FUSION-ENST00000453744.7:42412-ENST00000503584.5:87420|4
FCSRCCLSCCCCPLHDGAARK
>FUSION-ENST00000649858.1:38147-ENST00000617781.1:19522|49
KSPCLSLVLCKQNSVTR
>ENST00000561807.5|SNV-58178-C-G|10
VTRLYDGMGRVDLTGK
>FUSION-ENST00000554879.5:71244-ENST00000553595.5:774706|1625
MGWGELPSCSLR
>FUSION-ENST00000554879.5:71244-ENST00000553595.5:774706|2946
WGGENVLKSPSPLPPTPLSPR
>FUSION-ENST00000554879.5:71244-ENST00000553595.5:774706|3267
MKEPFTQHK
>FUSION-ENST00000488290.5:25330-ENST00000465712.1:45673|499
HACSADSSISVFWSPREYRLSSSSK
>FUSION-ENST00000554879.5:71244-ENST00000553595.5:774706|1239
KNKHCCCCYFIS
>FUSION-ENST00000554879.5:71244-ENST00000553595.5:774706|3698
CCSFNFR
>FUSION-ENST00000554879.5:71244-ENST00000553595.5:774706|2059
WSSHLNLPSSWDYR
>FUSION-ENST00000554879.5:71244-ENST00000553595.5:774706|273
MYSMSSYTCVNSYN
>FUSION-ENST00000554879.5:71244-ENST00000553595.5:774706|477
GMRRPSYSHSLLRHLGYA
>FUSION-ENST00000488290.5:25330-ENST00000465712.1:45673|378
GSDLTTLQSGK
>FUSION-ENST00000554879.5:71244-ENST00000553595.5:774706|3626
MFIYLER
>FUSION-ENST00000554879.5:71244-ENST00000553595.5:774706|3248
SVCLVLTFILK
>FUSION-ENST00000554879.5:71244-ENST00000553595.5:774706|3400
VEKTTYIILTNQPTFKNEIAT
>FUSION-ENST00000649858.1:38147-ENST00000617781.1:19522|47
QNSVTRSAPINSDSQGR
>FUSION-ENST00000488290.5:25330-ENST00000465712.1:45673|351
MRNRAGCGGSR
>FUSION-ENST00000554879.5:71244-ENST00000553595.5:774706|1454
SVAVAARAGIPGACQGSAPGVDDAK
>FUSION-ENST00000554879.5:71244-ENST00000553595.5:774706|1690
AAKSHRGK
>FUSION-ENST00000554879.5:71244-ENST00000553595.5:774706|1081
DHGAAKRMMK
>FUSION-ENST00000554879.5:71244-ENST00000553595.5:774706|1487
MSATFLKGK
>FUSION-ENST00000488290.5:25330-ENST00000465712.1:45673|665
SGDSFLLLGHK
>FUSION-ENST00000488290.5:25330-ENST00000465712.1:45673|155
DLVGTQMQTISTL
>FUSION-ENST00000554879.5:71244-ENST00000553595.5:774706|939
MQLKVPSSR
>ENST00000288167.8|INDEL-8752-T-TA|2
VCQGRKPVGSEHHCL
>FUSION-ENST00000554879.5:71244-ENST00000553595.5:774706|4502
KCPSGSAMVPR
>FUSION-ENST00000554879.5:71244-ENST00000553595.5:774706|4510
SLWDGLHSAQCSKPF
>FUSION-ENST00000488290.5:25330-ENST00000465712.1:45673|772
ELQICLHSLKEYKYWVLLISVDSSK
>FUSION-ENST00000554879.5:71244-ENST00000553595.5:774706|95
MKDIVDFGDWGVEQVGSGVR
>FUSION-ENST00000554879.5:71244-ENST00000553595.5:774706|3544
VSQALPMS
>FUSION-ENST00000551150.5:1830-ENST00000361390.2:652|1
HPHHYNLPRNNI
>FUSION-ENST00000554879.5:71244-ENST00000553595.5:774706|1220
REHNSLFPHPGIPICCQ
>FUSION-ENST00000554879.5:71244-ENST00000553595.5:774706|2207
ISSFTMTCDDTLALYIKKNLFSLK
>FUSION-ENST00000554879.5:71244-ENST00000553595.5:774706|2815
MCRPREGSVIETGGLEEANELLIR
>FUSION-ENST00000554879.5:71244-ENST00000553595.5:774706|4531
NHSGGHSGLRP
>FUSION-ENST00000554879.5:71244-ENST00000553595.5:774706|1250
NPIASFYWASTISPK
>FUSION-ENST00000554879.5:71244-ENST00000553595.5:774706|2949
MWGGENVLK
>ENST00000436031.6|SNV-139128-T-A|3
NIMIWSVQPTCCR
>FUSION-ENST00000554879.5:71244-ENST00000553595.5:774706|3681
SRRESSR
>FUSION-ENST00000510013.1:5347-ENST00000507392.5:36079|10
SCASWIMFVLIDR
>ENST00000351797.9|INDEL-4655-A-AC|4
HFKCHREGR
>FUSION-ENST00000554879.5:71244-ENST00000553595.5:774706|4342
MSPPPLQN
>FUSION-ENST00000554879.5:71244-ENST00000553595.5:774706|1216
EIHDKNALDSQPGR
>FUSION-ENST00000554879.5:71244-ENST00000553595.5:774706|4203
VPWLGSTQEMLGFRGALLER
>FUSION-ENST00000554879.5:71244-ENST00000553595.5:774706|2031
GQISSNHWGSRLAMMNTFR
>ENST00000614314.4|SNV-1116-G-A|1
AATMEIPIHGNSEAR
>FUSION-ENST00000488290.5:25330-ENST00000465712.1:45673|339
GQPCFSFM
>FUSION-ENST00000554879.5:71244-ENST00000553595.5:774706|3611
AAPSQWKAKAPCQR
>FUSION-ENST00000554879.5:71244-ENST00000553595.5:774706|4731
AFPHSAFSLSFLEHDTGHYPSSPLK
>FUSION-ENST00000554879.5:71244-ENST00000553595.5:774706|892
VFPRTSGK
>ENST00000527648.2|SNV-27228-G-A|1
MSGSRSP
>FUSION-ENST00000554879.5:71244-ENST00000553595.5:774706|3770
SSGWSFLLR
>FUSION-ENST00000554879.5:71244-ENST00000553595.5:774706|2371
MFHVCLRRMCILLLPAGSVHF
>FUSION-ENST00000554879.5:71244-ENST00000553595.5:774706|1871
MLALDPEVRESK
>FUSION-ENST00000554879.5:71244-ENST00000553595.5:774706|17
MEQAGAFCLGLTREFPG
>FUSION-ENST00000554879.5:71244-ENST00000553595.5:774706|1541
CLVFLLFTLKR
>FUSION-ENST00000554879.5:71244-ENST00000553595.5:774706|2569
MLFLDPLNR
>FUSION-ENST00000554879.5:71244-ENST00000553595.5:774706|4177
EGREGRR
>FUSION-ENST00000554879.5:71244-ENST00000553595.5:774706|4201
LGFRGALLER
>FUSION-ENST00000488290.5:25330-ENST00000465712.1:45673|195
MIQMSTNK
>FUSION-ENST00000554879.5:71244-ENST00000553595.5:774706|4491
AALLPPSKSSKVK
>FUSION-ENST00000554879.5:71244-ENST00000553595.5:774706|3972
ICLPQPPKVLGLQA
>FUSION-ENST00000554879.5:71244-ENST00000553595.5:774706|4081
IKRVVNVNMLFYK
>FUSION-ENST00000488290.5:25330-ENST00000465712.1:45673|675
LPGDTWR
>FUSION-ENST00000554879.5:71244-ENST00000553595.5:774706|286
GTIPQTLCHCLGPSELR
>FUSION-ENST00000554879.5:71244-ENST00000553595.5:774706|1020
KSTPILAVSLLCLK
>FUSION-ENST00000554879.5:71244-ENST00000553595.5:774706|4589
SPSFWKGSYTNC
>FUSION-ENST00000488290.5:25330-ENST00000465712.1:45673|765
DLKSCSCLLFSELATFAFFEFSLK
>FUSION-ENST00000554879.5:71244-ENST00000553595.5:774706|4208
VGRPAVLLACLSK
>FUSION-ENST00000488290.5:25330-ENST00000465712.1:45673|293
SWNRITE
>FUSION-ENST00000625598.1:688-ENST00000296674.13:55|35
SGMINSIRKLIWAQP
>FUSION-ENST00000554879.5:71244-ENST00000553595.5:774706|3499
MGSEGFLSSTQF
>FUSION-ENST00000554879.5:71244-ENST00000553595.5:774706|4711
SRVLNSR
>FUSION-ENST00000554879.5:71244-ENST00000553595.5:774706|3414
DNMPLLNR
>FUSION-ENST00000554879.5:71244-ENST00000553595.5:774706|1143
RNTSLIFNTLLQLMSPK
>FUSION-ENST00000554879.5:71244-ENST00000553595.5:774706|1916
QMIITAQRSPTMETR
>FUSION-ENST00000488290.5:25330-ENST00000465712.1:45673|215
MNIVSKP
>FUSION-ENST00000554879.5:71244-ENST00000553595.5:774706|3576
MVLGKLR
>FUSION-ENST00000488290.5:25330-ENST00000465712.1:45673|466
GTLRSRGK
>FUSION-ENST00000554879.5:71244-ENST00000553595.5:774706|3567
ALGCRRQAK
>FUSION-ENST00000554879.5:71244-ENST00000553595.5:774706|1762
SMAPQPGQHSKTLSFK
>FUSION-ENST00000554879.5:71244-ENST00000553595.5:774706|2222
KMRNSNPHVCE
>FUSION-ENST00000650658.1:84614-ENST00000481086.1:42492|10
GPATLDACRAR
>FUSION-ENST00000554879.5:71244-ENST00000553595.5:774706|1093
WKHHFIR
>FUSION-ENST00000488290.5:25330-ENST00000465712.1:45673|124
MVKTCLYK
>FUSION-ENST00000554879.5:71244-ENST00000553595.5:774706|5013
MYPPNLKYKLK
>FUSION-ENST00000554879.5:71244-ENST00000553595.5:774706|3774
MPSDAQGC
>FUSION-ENST00000488290.5:25330-ENST00000465712.1:45673|770
YWVLLISVDSSK
>FUSION-ENST00000554879.5:71244-ENST00000553595.5:774706|1755
MAPQPGQHSKTLSFKK
>FUSION-ENST00000554879.5:71244-ENST00000553595.5:774706|4106
RYLEESNSQRQK
>FUSION-ENST00000488290.5:25330-ENST00000465712.1:45673|64
RGWQNHLNFNLN
>ENST00000477653.2|MNV-47467-GAC-G|5
RPRSSATLNTTGTLDNDIMLIK
>FUSION-ENST00000554879.5:71244-ENST00000553595.5:774706|3654
GAEIQPALILPSCALAWLYPQR
>FUSION-ENST00000554879.5:71244-ENST00000553595.5:774706|2228
EHEEVEIFWSDQR
>ENST00000321685.7|SNV-2304-C-T|1
SPRTIVHDK
>FUSION-ENST00000554879.5:71244-ENST00000553595.5:774706|2313
EGCVGPWCLPPFWCPGSGP
>FUSION-ENST00000488290.5:25330-ENST00000465712.1:45673|302
AMQTLFLR
>FUSION-ENST00000554879.5:71244-ENST00000553595.5:774706|4264
QSQMGIWK
>FUSION-ENST00000554879.5:71244-ENST00000553595.5:774706|2167
SFGVIRER
>FUSION-ENST00000488290.5:25330-ENST00000465712.1:45673|484
VLVPTRVQVVQQLQEDELLGLR
>FUSION-ENST00000488290.5:25330-ENST00000465712.1:45673|46
RSLESRAEL
>FUSION-ENST00000554879.5:71244-ENST00000553595.5:774706|4818
EYYYYLFVFTVTQSVVTGLK
>FUSION-ENST00000554879.5:71244-ENST00000553595.5:774706|5185
MCHHTQLIF
>FUSION-ENST00000554879.5:71244-ENST00000553595.5:774706|4292
GCPHLLCK
>FUSION-ENST00000554879.5:71244-ENST00000553595.5:774706|3315
MSHKNPFAFL
>ENST00000549512.1|MNV-6747-GGAG-G|3
LSQLEGEEQWVPDPQDLEER
>FUSION-ENST00000554879.5:71244-ENST00000553595.5:774706|301
RRPGVEQATVLLNLPF
>FUSION-ENST00000554879.5:71244-ENST00000553595.5:774706|2635
VKAEVAGGAMEKVAR
>FUSION-ENST00000554879.5:71244-ENST00000553595.5:774706|4175
GREEGGGR
>FUSION-ENST00000488290.5:25330-ENST00000465712.1:45673|403
KLSEAFSSALLAWRGEHK
>FUSION-ENST00000554879.5:71244-ENST00000553595.5:774706|4441
MTQFVIN
>FUSION-ENST00000554879.5:71244-ENST00000553595.5:774706|2659
MCSNEQQLDFL
>FUSION-ENST00000554879.5:71244-ENST00000553595.5:774706|4382
LGSVTCK
>FUSION-ENST00000488290.5:25330-ENST00000465712.1:45673|143
ALASASEEASGSLQSWQK
>FUSION-ENST00000554879.5:71244-ENST00000553595.5:774706|1080
RMMKTSHWYCP
>FUSION-ENST00000488290.5:25330-ENST00000465712.1:45673|407
CMKLSEAFSSALLAWRGEHK
>FUSION-ENST00000554879.5:71244-ENST00000553595.5:774706|2527
MFRCVSWPMVCLGECSMCA
>FUSION-ENST00000554879.5:71244-ENST00000553595.5:774706|444
EAVLFLQR
>FUSION-ENST00000554879.5:71244-ENST00000553595.5:774706|4928
MQEQKTKYHMFLLVSGS
>ENST00000354179.8|SNV-105478-C-T|1
MPGNYESKRQR
>FUSION-ENST00000554879.5:71244-ENST00000553595.5:774706|1137
MTPIFLVTVQVDSR
>FUSION-ENST00000554879.5:71244-ENST00000553595.5:774706|866
ALDWPNQPSQPLGPRGR
>FUSION-ENST00000488290.5:25330-ENST00000465712.1:45673|780
MWLINSGVITSPR
>FUSION-ENST00000554879.5:71244-ENST00000553595.5:774706|3090
MQVYCLPLAWWTR
>FUSION-ENST00000554879.5:71244-ENST00000553595.5:774706|205
LRAKHSPCFISLTCTTTLR
>FUSION-ENST00000554879.5:71244-ENST00000553595.5:774706|4695
FFFSRPPIR
>FUSION-ENST00000554879.5:71244-ENST00000553595.5:774706|2937
MGIVELAARERPFEK
>FUSION-ENST00000554879.5:71244-ENST00000553595.5:774706|3598
MLGHSWGK
>FUSION-ENST00000554879.5:71244-ENST00000553595.5:774706|559
MWRAALAGPSTLIFHWSASGNNGKT
>FUSION-ENST00000554879.5:71244-ENST00000553595.5:774706|1632
AGRSWKPALR
>FUSION-ENST00000554879.5:71244-ENST00000553595.5:774706|4483
MLTFFPPKISECRNEALER
>ENST00000482518.6|SNV-115461-G-A|2
TRTHSDCKVHGFTVLPR
>FUSION-ENST00000409299.8:225-ENST00000412738.5:10177|46
GFRNGAVR
>FUSION-ENST00000554879.5:71244-ENST00000553595.5:774706|5058
VGAGGHYP
>FUSION-ENST00000554879.5:71244-ENST00000553595.5:774706|2729
EKNQGCGGR
>FUSION-ENST00000488290.5:25330-ENST00000465712.1:45673|92
ATGYDTGTEEEP
>FUSION-ENST00000554879.5:71244-ENST00000553595.5:774706|3011
ERAQKPVAFASHSP
>FUSION-ENST00000554879.5:71244-ENST00000553595.5:774706|1650
GWRDGLSSITCHQAQDKGLLLAR
>FUSION-ENST00000554879.5:71244-ENST00000553595.5:774706|425
LPPVIDEETEAQN
>FUSION-ENST00000554879.5:71244-ENST00000553595.5:774706|4137
LTRDEFLCLGLGLKSLLFVTLNL
>FUSION-ENST00000488290.5:25330-ENST00000465712.1:45673|184
FVIRHKQYTLA
>FUSION-ENST00000554879.5:71244-ENST00000553595.5:774706|1972
QHVQRHR
>FUSION-ENST00000554879.5:71244-ENST00000553595.5:774706|4481
ISECRNEALER
>FUSION-ENST00000554879.5:71244-ENST00000553595.5:774706|5080
CILTGKICIKMLTVQSLGNK
>FUSION-ENST00000554879.5:71244-ENST00000553595.5:774706|1956
MNKIAFSLTTGK
>FUSION-ENST00000554879.5:71244-ENST00000553595.5:774706|1201
GAVVPSHKFFVR
>FUSION-ENST00000554879.5:71244-ENST00000553595.5:774706|4168
DILKVLYTAFYTTWDRK
>FUSION-ENST00000554879.5:71244-ENST00000553595.5:774706|5074
MATGDVCRATR
>FUSION-ENST00000554879.5:71244-ENST00000553595.5:774706|809
VGLLKQLSNPPALSSLMTAILK
>FUSION-ENST00000554879.5:71244-ENST00000553595.5:774706|4951
IAECLILLFHIHK
>FUSION-ENST00000488290.5:25330-ENST00000465712.1:45673|705
CCGKVVAKK
>FUSION-ENST00000554879.5:71244-ENST00000553595.5:774706|1389
MRESCLLRK
>ENST00000551654.1|SNV-20670-C-T|2
TPGVEHSGHASTPRGLR
>FUSION-ENST00000554879.5:71244-ENST00000553595.5:774706|1698
SILEFGLCPPCLGR
>FUSION-ENST00000554879.5:71244-ENST00000553595.5:774706|1190
LFLAKFPISHMCEVETSLYQK
>FUSION-ENST00000554879.5:71244-ENST00000553595.5:774706|2632
AEVAGGAMEK
>FUSION-ENST00000554879.5:71244-ENST00000553595.5:774706|2201
TCDDTLALYIKKNLFSLK
>ENST00000463544.1|MNV-7176-CT-C|3
MAGSFRR
>FUSION-ENST00000554879.5:71244-ENST00000553595.5:774706|952
MSEAAQDLLCAQIPK
>FUSION-ENST00000554879.5:71244-ENST00000553595.5:774706|285
MGTIPQTLCHCLGPSELREG
>FUSION-ENST00000554879.5:71244-ENST00000553595.5:774706|2873
LMLIVTKHPCHGSTVLCLK
>FUSION-ENST00000554879.5:71244-ENST00000553595.5:774706|4053
MTRFLESERLGLEFR
>FUSION-ENST00000554879.5:71244-ENST00000553595.5:774706|2963
CDANSAIFNR
>ENST00000521006.5|SNV-14231-T-C|2
KHSLGRASR
>ENST00000406955.5|SNV-19445-G-C|4
MAREVAALPHANER
>FUSION-ENST00000554879.5:71244-ENST00000553595.5:774706|3916
MAMETEAK
>FUSION-ENST00000515132.5:398-ENST00000514370.5:59252|24
MCSACCWAAADEYNR
>FUSION-ENST00000554879.5:71244-ENST00000553595.5:774706|4099
MSSTCMWLPCQEQASLSSR
>FUSION-ENST00000554879.5:71244-ENST00000553595.5:774706|799
MLLAKASQAK
>FUSION-ENST00000554879.5:71244-ENST00000553595.5:774706|2011
MVVAWAAGLLR
>ENST00000247833.11|SNV-74145-A-C|4
HRITLGDSSNYYYISPFCR
>FUSION-ENST00000554879.5:71244-ENST00000553595.5:774706|3393
MFDGCRTKGCGPLCR
>FUSION-ENST00000554879.5:71244-ENST00000553595.5:774706|1740
PVAPPHTQIVTTK
>FUSION-ENST00000554879.5:71244-ENST00000553595.5:774706|4627
AISTIRK
>FUSION-ENST00000554879.5:71244-ENST00000553595.5:774706|2735
TLALPPNTQSGPR
>FUSION-ENST00000554879.5:71244-ENST00000553595.5:774706|4388
MLKLGSVTCK
>FUSION-ENST00000554879.5:71244-ENST00000553595.5:774706|606
YHTYYMLHYVSYNI
>FUSION-ENST00000554879.5:71244-ENST00000553595.5:774706|4395
IGIFASSSTISPSCFTT
>FUSION-ENST00000554879.5:71244-ENST00000553595.5:774706|1465
FPHIPQTHCRTGEIIPALQNRR
>FUSION-ENST00000554879.5:71244-ENST00000553595.5:774706|4630
QRAISTIR
>FUSION-ENST00000554879.5:71244-ENST00000553595.5:774706|3835
MLPLNVNHLLPSNCKTIGR
>FUSION-ENST00000554879.5:71244-ENST00000553595.5:774706|3606
FLFSLLFLSPLSML
>FUSION-ENST00000554879.5:71244-ENST00000553595.5:774706|4173
EEGGGREGGR
>FUSION-ENST00000554879.5:71244-ENST00000553595.5:774706|573
WAAAQPWGSMLTLLSC
>FUSION-ENST00000554879.5:71244-ENST00000553595.5:774706|4983
KILLLQLLGFVKVGTSLEK
>FUSION-ENST00000488290.5:25330-ENST00000465712.1:45673|719
MNSCKQNV
>FUSION-ENST00000554879.5:71244-ENST00000553595.5:774706|163
AVFHSQLAK
>ENST00000521006.5|SNV-14231-T-C|1
HSLGRASR
>FUSION-ENST00000554879.5:71244-ENST00000553595.5:774706|987
LGSFLDVTPNGNP
>FUSION-ENST00000554879.5:71244-ENST00000553595.5:774706|424
MSSYCICYSLWGK
>FUSION-ENST00000488290.5:25330-ENST00000465712.1:45673|817
KSEICFYTSQFQLEAYFVQYLC
>FUSION-ENST00000554879.5:71244-ENST00000553595.5:774706|550
MVAWGDTAQTPDPVSSQSSSVGK
>ENST00000563328.4|INDEL-123565-G-GCT|3
HRGLCWGWGAQRR
>FUSION-ENST00000554879.5:71244-ENST00000553595.5:774706|3456
MLFQQLSPVFIHWNSLTNLSVLR
>ENST00000439040.5|SNV-64581-G-A|2
ANIRTIMVTGDSMLTAVSVAR
>FUSION-ENST00000554879.5:71244-ENST00000553595.5:774706|2379
FLQDLAFSYFGYVPR
>FUSION-ENST00000554879.5:71244-ENST00000553595.5:774706|4825
ETSNTRVYSWVEGEEEGEEQK
>ENST00000611444.2|SNV-191-G-C|3
RLFKVFLENVIWYAVTNTEHAK
>FUSION-ENST00000554879.5:71244-ENST00000553595.5:774706|747
GLVEQWTDGWFLSEKVMVR
>FUSION-ENST00000554879.5:71244-ENST00000553595.5:774706|262
MHFFPVVCW
>FUSION-ENST00000488290.5:25330-ENST00000465712.1:45673|527
TGVPKMTFIGLWPPQSPAPHTTPSK
>FUSION-ENST00000554879.5:71244-ENST00000553595.5:774706|571
MGISAEK
>FUSION-ENST00000488290.5:25330-ENST00000465712.1:45673|697
MLWKSCGKK
>FUSION-ENST00000554879.5:71244-ENST00000553595.5:774706|4599
MVRPGARESGWRR
>FUSION-ENST00000554879.5:71244-ENST00000553595.5:774706|4616
PYIYKGLCPENSKCSK
>FUSION-ENST00000554879.5:71244-ENST00000553595.5:774706|699
HETSIVSQSLLVLGKDLR
>FUSION-ENST00000554879.5:71244-ENST00000553595.5:774706|1703
MESWWFGLGIK
>FUSION-ENST00000554879.5:71244-ENST00000553595.5:774706|4202
MLGFRGALLER
>FUSION-ENST00000554879.5:71244-ENST00000553595.5:774706|3109
IRRAGLTELI
>ENST00000476267.1|SNV-1076-T-C|1
EEWRPWAACSG
>FUSION-ENST00000554879.5:71244-ENST00000553595.5:774706|2127
MPANFCIFM
>FUSION-ENST00000510013.1:5347-ENST00000507392.5:36079|9
SCASWIMFVLIDRR
>FUSION-ENST00000554879.5:71244-ENST00000553595.5:774706|4748
MIKGYQFANSQRK
>FUSION-ENST00000554879.5:71244-ENST00000553595.5:774706|4130
QTNIRLLVEARR
>FUSION-ENST00000554879.5:71244-ENST00000553595.5:774706|4398
HHVSLKFSGFAFK
>ENST00000381545.8|SNV-105467-G-T|1
VMDEANLEFLNNVEHFVPSAGTDSK
>FUSION-ENST00000554879.5:71244-ENST00000553595.5:774706|2865
HPCHGSTVLCLKKGRPDWGR
>FUSION-ENST00000554879.5:71244-ENST00000553595.5:774706|1358
GDRVAWR
>FUSION-ENST00000554879.5:71244-ENST00000553595.5:774706|4954
ILSDKIAECLILLFHIHKK
>FUSION-ENST00000554879.5:71244-ENST00000553595.5:774706|4858
MEYYAAIKR
>FUSION-ENST00000453744.7:42412-ENST00000503584.5:87420|5
FCSRCCLSCCCCPLHDGAAR
>FUSION-ENST00000554879.5:71244-ENST00000553595.5:774706|4098
SSTCMWLPCQEQASLSSR
>FUSION-ENST00000554879.5:71244-ENST00000553595.5:774706|4334
SPRFPAPQIPTFLPAYSAGR
>FUSION-ENST00000554879.5:71244-ENST00000553595.5:774706|1006
LNIVISITAIVK
>ENST00000490210.6|SNV-260791-G-A|2
QYNDWLEEECGNMAREGLR
>FUSION-ENST00000554879.5:71244-ENST00000553595.5:774706|5127
MALLLLWK
>ENST00000477653.2|MNV-47467-GAC-G|6
MRPRSSATLNTTGTLDNDIMLIK
>FUSION-ENST00000554879.5:71244-ENST00000553595.5:774706|4120
MPEGASALFFR
>FUSION-ENST00000554879.5:71244-ENST00000553595.5:774706|3694
CCSFNFRGVYAGSQLGKTIPLR
>FUSION-ENST00000554879.5:71244-ENST00000553595.5:774706|4486
LTFFPPK
>FUSION-ENST00000554879.5:71244-ENST00000553595.5:774706|1594
NELHSIHRGKHGGSVTYR
>FUSION-ENST00000554879.5:71244-ENST00000553595.5:774706|2391
HVVACTR
>FUSION-ENST00000554879.5:71244-ENST00000553595.5:774706|663
MAPLCRPSHLTDGGLFSCTPRHADP
>FUSION-ENST00000554879.5:71244-ENST00000553595.5:774706|2072
SKYSPQSALQMPRPR
>FUSION-ENST00000554879.5:71244-ENST00000553595.5:774706|4207
VGRPAVLLACLSKR
>FUSION-ENST00000554879.5:71244-ENST00000553595.5:774706|1223
EEYSSPCWK
>FUSION-ENST00000554879.5:71244-ENST00000553595.5:774706|677
MALTGYQKKK
>FUSION-ENST00000554879.5:71244-ENST00000553595.5:774706|3590
DVLLRKESDFSTCLMGVEPR
>ENST00000368854.7|SNV-77637-G-C|8
RRLNIQAGINENDFYDGAWCAGR
>FUSION-ENST00000554879.5:71244-ENST00000553595.5:774706|519
WEVPLHR
>FUSION-ENST00000554879.5:71244-ENST00000553595.5:774706|780
PASSWRLLLAPPRW
>FUSION-ENST00000554879.5:71244-ENST00000553595.5:774706|443
EAVLFLQRHTR
>FUSION-ENST00000488290.5:25330-ENST00000465712.1:45673|869
GVITFWGAF
>FUSION-ENST00000488290.5:25330-ENST00000465712.1:45673|138
AKGEQARHME
>FUSION-ENST00000554879.5:71244-ENST00000553595.5:774706|1901
LERGYSWQR
>FUSION-ENST00000554879.5:71244-ENST00000553595.5:774706|3869
QAQKLDLITWLGVPRYK
>FUSION-ENST00000554879.5:71244-ENST00000553595.5:774706|481
QMGMRRPSYSHSLLRHLGYA
>FUSION-ENST00000488290.5:25330-ENST00000465712.1:45673|201
MRVWKNEPFITVV
>FUSION-ENST00000554879.5:71244-ENST00000553595.5:774706|2768
SAIGMKR
>FUSION-ENST00000554879.5:71244-ENST00000553595.5:774706|3887
LSLFISGAIPCPK
>FUSION-ENST00000554879.5:71244-ENST00000553595.5:774706|428
AWSSHSQRPQRFIMR
>FUSION-ENST00000554879.5:71244-ENST00000553595.5:774706|2394
SLKFKHVVACTR
>FUSION-ENST00000554879.5:71244-ENST00000553595.5:774706|680
ALTGYQK
>FUSION-ENST00000554879.5:71244-ENST00000553595.5:774706|2657
CRVELPWGR
>FUSION-ENST00000554879.5:71244-ENST00000553595.5:774706|2881
MAVISPANKIVH
>FUSION-ENST00000554879.5:71244-ENST00000553595.5:774706|4921
ISDILNNTTRVNFSLTVTALER
>FUSION-ENST00000554879.5:71244-ENST00000553595.5:774706|2120
NPLKIGKAR
>FUSION-ENST00000554879.5:71244-ENST00000553595.5:774706|4754
MEEPLRKWSIIIICLFLQ
>FUSION-ENST00000554879.5:71244-ENST00000553595.5:774706|4767
NLILLSSNENR
>FUSION-ENST00000554879.5:71244-ENST00000553595.5:774706|2730
MEKNQGCGGR
>FUSION-ENST00000554879.5:71244-ENST00000553595.5:774706|3258
SPRLSKVSIF
>FUSION-ENST00000554879.5:71244-ENST00000553595.5:774706|1525
MLRLWSHRDLGSNPDAAAET
>FUSION-ENST00000554879.5:71244-ENST00000553595.5:774706|1073
MNGSLLQILSLSLRPLYPSGSPRC
>FUSION-ENST00000554879.5:71244-ENST00000553595.5:774706|1008
FCYTPLGMLNIVISITAIVK
>FUSION-ENST00000554879.5:71244-ENST00000553595.5:774706|1683
MCVLKEACRQEK
>FUSION-ENST00000554879.5:71244-ENST00000553595.5:774706|2099
LFGRSKR
>FUSION-ENST00000554879.5:71244-ENST00000553595.5:774706|4191
FLFFKMKK
>FUSION-ENST00000554879.5:71244-ENST00000553595.5:774706|3599
DVLCAVHSILEVFMLGHSWGKRYP
>FUSION-ENST00000554879.5:71244-ENST00000553595.5:774706|1477
GHLLPWSSAASCFPPK
>FUSION-ENST00000554879.5:71244-ENST00000553595.5:774706|2589
EYVSNRNEK
>FUSION-ENST00000554879.5:71244-ENST00000553595.5:774706|165
LGSDLLLVFITFLKYN
>FUSION-ENST00000554879.5:71244-ENST00000553595.5:774706|4758
GLCLQKTEAGR
>FUSION-ENST00000554879.5:71244-ENST00000553595.5:774706|1889
GTGVPQNKSVA
>FUSION-ENST00000554879.5:71244-ENST00000553595.5:774706|4739
LMTEFHSSFR
>FUSION-ENST00000554879.5:71244-ENST00000553595.5:774706|911
NTQVLIFLLPSYLLK
>FUSION-ENST00000554879.5:71244-ENST00000553595.5:774706|1875
AVSVGGLDPR
>FUSION-ENST00000554879.5:71244-ENST00000553595.5:774706|552
TRLHPDASQLLASAAGPPK
>ENST00000639128.1|SNV-175660-A-T|5
MKHIIAQLNLDSLRPGKAALK
>FUSION-ENST00000554879.5:71244-ENST00000553595.5:774706|2274
MLHKTLYVLKVE
>FUSION-ENST00000554879.5:71244-ENST00000553595.5:774706|4678
SWNVPLQGYER
>FUSION-ENST00000554879.5:71244-ENST00000553595.5:774706|2405
GLLILLMFSK
>ENST00000490210.6|SNV-260791-G-A|1
QYNDWLEEECGNMAREGLRTLVVAK
>FUSION-ENST00000554879.5:71244-ENST00000553595.5:774706|284
GTIPQTLCHCLGPSELREG
>FUSION-ENST00000554879.5:71244-ENST00000553595.5:774706|4675
RQKFCESLR
>FUSION-ENST00000554879.5:71244-ENST00000553595.5:774706|4095
MLPESLPCDMYLCSHHSHLLLTPR
>FUSION-ENST00000554879.5:71244-ENST00000553595.5:774706|3844
GYIVECLYIFKSSFKEY
>FUSION-ENST00000554879.5:71244-ENST00000553595.5:774706|3562
MKSSDNPEMK
>FUSION-ENST00000373479.9:6596-ENST00000612677.6:24487|33
AQVEAEGPTPGK
>FUSION-ENST00000554879.5:71244-ENST00000553595.5:774706|679
MALTGYQKK
>FUSION-ENST00000554879.5:71244-ENST00000553595.5:774706|4025
YLTPLNSTVK
>FUSION-ENST00000554879.5:71244-ENST00000553595.5:774706|4157
IAVALKELMVSFKGK
>FUSION-ENST00000554879.5:71244-ENST00000553595.5:774706|3977
MMYFGMMV
>ENST00000477653.2|INDEL-47465-G-GCC|MNV-47467-GAC-G|5
SSSSMRPRSSATLNTTAGLWTMTSC
>FUSION-ENST00000554879.5:71244-ENST00000553595.5:774706|4375
CKLWSVICK
>FUSION-ENST00000488290.5:25330-ENST00000465712.1:45673|938
MTTPLHSSSCSFFL
>FUSION-ENST00000488290.5:25330-ENST00000465712.1:45673|813
MCLYIMNELFQSYIV
>FUSION-ENST00000554879.5:71244-ENST00000553595.5:774706|1584
SSSSSSS
>FUSION-ENST00000554879.5:71244-ENST00000553595.5:774706|474
MRRPSYSHSLLRHLGYA
>FUSION-ENST00000554879.5:71244-ENST00000553595.5:774706|3328
MRLLRDCCHEIVYLPLLQCGL
>FUSION-ENST00000554879.5:71244-ENST00000553595.5:774706|4352
PSPHHHSSRA
>FUSION-ENST00000554879.5:71244-ENST00000553595.5:774706|1488
MSATFLK
>FUSION-ENST00000554879.5:71244-ENST00000553595.5:774706|537
VSVTNTGSWGGV
>FUSION-ENST00000554879.5:71244-ENST00000553595.5:774706|1619
MSVGAARTENLGLR
>FUSION-ENST00000554879.5:71244-ENST00000553595.5:774706|3763
LLWESDLLTLPLA
>FUSION-ENST00000488290.5:25330-ENST00000465712.1:45673|371
HPSSYFRTFAHAVLSAR
>FUSION-ENST00000554879.5:71244-ENST00000553595.5:774706|1194
ASSYDLWFRPGFPKLYK
>FUSION-ENST00000554879.5:71244-ENST00000553595.5:774706|5070
MFPKSGEK
>FUSION-ENST00000554879.5:71244-ENST00000553595.5:774706|2608
IWKTWQEAFMSQAFHRPELK
>FUSION-ENST00000554879.5:71244-ENST00000553595.5:774706|1839
GDVWWTEPPTPFRNCIKDMSC
>FUSION-ENST00000554879.5:71244-ENST00000553595.5:774706|2476
MKLPLWPQGSR
>FUSION-ENST00000554879.5:71244-ENST00000553595.5:774706|4
GASKSQKSPLK
>FUSION-ENST00000554879.5:71244-ENST00000553595.5:774706|3216
EKESVPVSRR
>FUSION-ENST00000554879.5:71244-ENST00000553595.5:774706|4365
CSLSLLIRTVVRLDEGPTPLLCLN
>ENST00000559024.5|SNV-5647-G-A|4
QRYPANCTVQDHVHCLGR
>FUSION-ENST00000554879.5:71244-ENST00000553595.5:774706|2860
QSQLWVITASR
>FUSION-ENST00000554879.5:71244-ENST00000553595.5:774706|2991
NPGHQPGR
>FUSION-ENST00000488290.5:25330-ENST00000465712.1:45673|152
AEGKGGAGTSHGVSGSK
>FUSION-ENST00000554879.5:71244-ENST00000553595.5:774706|3501
GSQLLLVSL
>FUSION-ENST00000554879.5:71244-ENST00000553595.5:774706|4405
LSHQAPRRQEGANTYSAEPETDGSK
>ENST00000623100.2|SNV-32482-G-A|5
MNPMMSRR
>FUSION-ENST00000554879.5:71244-ENST00000553595.5:774706|1610
MRATGPCPLVTMARQESWQVPGQPR
>FUSION-ENST00000554879.5:71244-ENST00000553595.5:774706|1241
EFGPQVICPNPAQTGVRK
>FUSION-ENST00000554879.5:71244-ENST00000553595.5:774706|4103
VTHACNPSYLGG
>FUSION-ENST00000488290.5:25330-ENST00000465712.1:45673|562
AQDPLKGPWGRQGEQAAGCHWP
>ENST00000339474.9|INDEL-60636-A-AA|1
THLGVNCDWNTNDFDYTSLPH
>FUSION-ENST00000488290.5:25330-ENST00000465712.1:45673|517
MGLSRFYPR
>FUSION-ENST00000554879.5:71244-ENST00000553595.5:774706|3191
GAVLSSRK
>FUSION-ENST00000554879.5:71244-ENST00000553595.5:774706|3856
QKILEITTNK
>FUSION-ENST00000554879.5:71244-ENST00000553595.5:774706|2153
QPTLSTEAHTVVFKVASNSK
>FUSION-ENST00000554879.5:71244-ENST00000553595.5:774706|3377
ISFVICPYAQSK
>FUSION-ENST00000554879.5:71244-ENST00000553595.5:774706|3460
MRASDIEYRQGHHI
>FUSION-ENST00000554879.5:71244-ENST00000553595.5:774706|1510
MSVAFKR
>FUSION-ENST00000554879.5:71244-ENST00000553595.5:774706|4273
LLSPRPPFSVYTGR
>ENST00000419832.1|SNV-779-G-A|1
LHHLEISSCFIFGKK
>FUSION-ENST00000554879.5:71244-ENST00000553595.5:774706|2194
NLFSLKVSFSVI
>FUSION-ENST00000554879.5:71244-ENST00000553595.5:774706|5008
AAFLGQLVLR
>FUSION-ENST00000422851.1:117256-ENST00000484072.5:357|6
QIKLLPCR
>ENST00000257215.10|SNV-45610-G-A|5
TYNLRHHLEEGQATSWSR
>FUSION-ENST00000554879.5:71244-ENST00000553595.5:774706|3269
FQVTVNRKMK
>FUSION-ENST00000554879.5:71244-ENST00000553595.5:774706|4234
RQTDEGRIPVFGTGLEK
>FUSION-ENST00000259253.11:51942-ENST00000428314.5:76448|15
TGEKVKVEHVR
>FUSION-ENST00000554879.5:71244-ENST00000553595.5:774706|3316
MMSHKNPFAFL
>ENST00000639128.1|SNV-175660-A-T|8
EQMKHIIAQLNLDSLRPGKAALK
>FUSION-ENST00000554879.5:71244-ENST00000553595.5:774706|5033
GIGKSKTK
>ENST00000293756.5|SNV-23810-A-G|8
KLSVEGFRQALYR
>ENST00000553443.5|MNV-118906-AG-A|3
CMLIQNSR
>FUSION-ENST00000554879.5:71244-ENST00000553595.5:774706|2001
ATSWPIGLGDSK
>FUSION-ENST00000554879.5:71244-ENST00000553595.5:774706|101
LEKYYLNILCDSQCHCYR
>ENST00000360835.9|SNV-122149-C-T|6
IRDAKCHLWPHSQAR
>ENST00000477653.2|INDEL-47465-G-GCC|2
PRSSATLNTTAGHSGQ
>FUSION-ENST00000488290.5:25330-ENST00000465712.1:45673|918
MVGIQTHKTHYLHK
>FUSION-ENST00000554879.5:71244-ENST00000553595.5:774706|58
AFFFFFFCIGQ
>FUSION-ENST00000554879.5:71244-ENST00000553595.5:774706|1111
RAMSCLLCCLPQCHVLPT
>FUSION-ENST00000554879.5:71244-ENST00000553595.5:774706|2225
MEHEEVEIFWSDQRKD
>FUSION-ENST00000554879.5:71244-ENST00000553595.5:774706|4357
EAPQPTSALFCLHWEMSFCR
>FUSION-ENST00000554879.5:71244-ENST00000553595.5:774706|1018
KSTPILAVSLLCLKSAGCK
>FUSION-ENST00000554879.5:71244-ENST00000553595.5:774706|815
WTEVMSASFR
>FUSION-ENST00000554879.5:71244-ENST00000553595.5:774706|2699
GHSMWLGDLNSPSQR
>FUSION-ENST00000554879.5:71244-ENST00000553595.5:774706|1864
MGFVLDN
>FUSION-ENST00000354956.9:107744-ENST00000432981.2:836|6
EALPRVFDAFCK
>FUSION-ENST00000554879.5:71244-ENST00000553595.5:774706|4256
GHQERTGSTQPRGGAL
>ENST00000293756.5|SNV-23810-A-G|5
QALYRFLHNGSHLR
>FUSION-ENST00000488290.5:25330-ENST00000465712.1:45673|230
MLASAQLLGRPQETYSHGGRRR
>FUSION-ENST00000554879.5:71244-ENST00000553595.5:774706|746
GLVEQWTDGWFLSEKVMVRSQGR
>FUSION-ENST00000554879.5:71244-ENST00000553595.5:774706|4874
GRHWQHTQKVVGSAAVLLADCSSR
>FUSION-ENST00000554879.5:71244-ENST00000553595.5:774706|4063
MDLLILDISYK
>FUSION-ENST00000554879.5:71244-ENST00000553595.5:774706|1999
VTPPAEPNFSIR
>FUSION-ENST00000554879.5:71244-ENST00000553595.5:774706|4112
GQILCDSTYMR
>ENST00000496559.6|SNV-118906-T-G|7
MFQATSR
>FUSION-ENST00000554879.5:71244-ENST00000553595.5:774706|4521
MEMLMSSK
>FUSION-ENST00000554879.5:71244-ENST00000553595.5:774706|2576
FQLFTVGI
>ENST00000643665.1|SNV-452686-C-A|4
SSLYREPLSSHSEKTKPEK
>FUSION-ENST00000510013.1:5347-ENST00000507392.5:36079|4
LWLAGSSVNLLK
>FUSION-ENST00000554879.5:71244-ENST00000553595.5:774706|4124
LPHETPGPMGQLWNK
>FUSION-ENST00000554879.5:71244-ENST00000553595.5:774706|5084
MCILTGK
>FUSION-ENST00000554879.5:71244-ENST00000553595.5:774706|4160
CKWELSPGQSTAGK
>FUSION-ENST00000554879.5:71244-ENST00000553595.5:774706|4730
VLFCHSHKPNR
>FUSION-ENST00000650658.1:84614-ENST00000481086.1:42492|1
LQLPPTPSGRL
>FUSION-ENST00000488290.5:25330-ENST00000465712.1:45673|596
GWIFLTR
>FUSION-ENST00000554879.5:71244-ENST00000553595.5:774706|758
IDQEPSAQNGSQR
>FUSION-ENST00000554879.5:71244-ENST00000553595.5:774706|4650
PINRMMIPATNFSLKGAGR
>FUSION-ENST00000259253.11:51968-ENST00000428314.5:76448|4
YPDLAARTR
>ENST00000338432.11|SNV-85040-G-T|5
VKYIKRPVAVLEAGCVVAR
>FUSION-ENST00000554879.5:71244-ENST00000553595.5:774706|3464
EMRASDIEYR
>FUSION-ENST00000554879.5:71244-ENST00000553595.5:774706|3912
METEAKNFGNYYK
>FUSION-ENST00000554879.5:71244-ENST00000553595.5:774706|4873
HWQHTQK
>FUSION-ENST00000554879.5:71244-ENST00000553595.5:774706|854
TLCSFFPIILGFLVFIPCLSNSR
>ENST00000374695.8|SNV-89608-C-G|5
QPQAIITWYKRGGSLASR
>FUSION-ENST00000554879.5:71244-ENST00000553595.5:774706|1146
SSAVAFQVGQTSKEASR
>FUSION-ENST00000554879.5:71244-ENST00000553595.5:774706|770
WTGEQVR
>FUSION-ENST00000554879.5:71244-ENST00000553595.5:774706|697
DLRTASWK
>FUSION-ENST00000554879.5:71244-ENST00000553595.5:774706|188
SQVSCLYLGHYSIFELWR
>FUSION-ENST00000488290.5:25330-ENST00000465712.1:45673|289
IKVELRPCEQRR
>ENST00000544393.5|SNV-24808-T-C|3
EIGLRFIQVFLQSTCDGER
>FUSION-ENST00000554879.5:71244-ENST00000553595.5:774706|3305
FPLLTLAC
>ENST00000389554.8|MNV-7176-CT-C|5
SQIVPGARYAMAGSFR
>FUSION-ENST00000488290.5:25330-ENST00000465712.1:45673|565
DGWLEGAPEALLGGQK
>FUSION-ENST00000554879.5:71244-ENST00000553595.5:774706|2089
AEEGLTVFGCRLRLAPSL
>ENST00000342836.8|INDEL-47465-G-GCC|MNV-47467-GAC-G|5
HPKYNSRTLDNDIMLIK
>FUSION-ENST00000554879.5:71244-ENST00000553595.5:774706|2270
MSYCIGKNFK
>FUSION-ENST00000488290.5:25330-ENST00000465712.1:45673|96
LLCTVSYVLFPGTRAR
>FUSION-ENST00000554879.5:71244-ENST00000553595.5:774706|3866
LDLITWLGVPRYKEAAEK
>FUSION-ENST00000554879.5:71244-ENST00000553595.5:774706|2749
MRSLFQPSWAGLKDL
>ENST00000518900.1|INDEL-4655-A-AC|2
MGLLGELGQVHTLLSLGYSSYT
>FUSION-ENST00000554879.5:71244-ENST00000553595.5:774706|3029
SPQYILVILCIITVINDY
>FUSION-ENST00000554879.5:71244-ENST00000553595.5:774706|178
DACFCSEHPLKSLTTPLPPR
>ENST00000643665.1|SNV-452686-C-A|1
SLLSLQHPPSTAPPVPLLR
>FUSION-ENST00000554879.5:71244-ENST00000553595.5:774706|729
MPPQCSEHCR
>FUSION-ENST00000554879.5:71244-ENST00000553595.5:774706|3820
VKFTQATQLLTLASR
>FUSION-ENST00000554879.5:71244-ENST00000553595.5:774706|3991
DGISPCWPRWSR
>FUSION-ENST00000554879.5:71244-ENST00000553595.5:774706|2067
LECNGAIMAHCNLHSPRLR
>FUSION-ENST00000554879.5:71244-ENST00000553595.5:774706|1025
CEESSTGRSSDR
>FUSION-ENST00000554879.5:71244-ENST00000553595.5:774706|2036
QGCMGQISSNHWGSRLAMMNTFR
>ENST00000366630.5|SNV-162373-A-G|4
QDNMRLQEESQTAAAQLRK
>FUSION-ENST00000554879.5:71244-ENST00000553595.5:774706|932
MKGPHPWLLR
>FUSION-ENST00000554879.5:71244-ENST00000553595.5:774706|1605
MARQESWQVPGQPR
>FUSION-ENST00000488290.5:25330-ENST00000465712.1:45673|650
MLGGGKEGWWGLAGHGPGRTAR
>FUSION-ENST00000554879.5:71244-ENST00000553595.5:774706|3186
SQQQLPWRPGGQGW
>ENST00000651217.1|SNV-470764-C-T|1
STAAWNLLKVLFQLAKAQR
>FUSION-ENST00000554879.5:71244-ENST00000553595.5:774706|830
MEKLKFASK
>ENST00000488785.5|SNV-24130-C-A|6
LPCWRNHQPAKHGLNEDDK
>FUSION-ENST00000488290.5:25330-ENST00000465712.1:45673|773
ELQICLHSLKEYK
>FUSION-ENST00000554879.5:71244-ENST00000553595.5:774706|2074
NWIPWAH
>FUSION-ENST00000554879.5:71244-ENST00000553595.5:774706|2733
TLALPPNTQSGPRR
>FUSION-ENST00000554879.5:71244-ENST00000553595.5:774706|4852
RRNHSITIVK
>FUSION-ENST00000488290.5:25330-ENST00000465712.1:45673|366
QFSLPEAFLLDSER
>FUSION-ENST00000554879.5:71244-ENST00000553595.5:774706|764
VDASALSPKAGNSDR
>FUSION-ENST00000554879.5:71244-ENST00000553595.5:774706|3629
AGGCLPKGSS
>FUSION-ENST00000554879.5:71244-ENST00000553595.5:774706|2971
ITSTPSQSHLLCLEHPFLYLNR
>FUSION-ENST00000554879.5:71244-ENST00000553595.5:774706|3795
MKEEPCSLLH
>FUSION-ENST00000488290.5:25330-ENST00000465712.1:45673|755
MEIPLCVCILSYI
>ENST00000300648.7|SNV-47635-G-A|2
KMAAQIISNMYSLTDQK
>ENST00000479768.6|SNV-9805-C-A|3
ILGLVVTLSPALDSQFQEASR
>FUSION-ENST00000554879.5:71244-ENST00000553595.5:774706|1840
MGDVWWTEPPTPFRNCIKDMSC
>ENST00000508244.5|SNV-68534-A-T|1
SDAGGSVAVATPGGTEDRNGQNK
>FUSION-ENST00000554879.5:71244-ENST00000553595.5:774706|1994
MLKTTQGPLHPLGLA
>FUSION-ENST00000554879.5:71244-ENST00000553595.5:774706|3560
MKSSDNPEMKNCYCSYFY
>FUSION-ENST00000554879.5:71244-ENST00000553595.5:774706|2676
MKVCRDCTHVCR
>FUSION-ENST00000554879.5:71244-ENST00000553595.5:774706|4932
VPNLVCSR
>FUSION-ENST00000554879.5:71244-ENST00000553595.5:774706|3843
MSFKRLVLR
>FUSION-ENST00000554879.5:71244-ENST00000553595.5:774706|4016
IGDSLSCCK
>FUSION-ENST00000488290.5:25330-ENST00000465712.1:45673|479
VGKKVGT
>FUSION-ENST00000554879.5:71244-ENST00000553595.5:774706|1409
PVLDSPWLCGTECLGEGEKLGNAPR
>ENST00000537677.5|SNV-9365-G-A|6
MVRHSSSPYVVYPSDKPFLNNDLR
>FUSION-ENST00000554879.5:71244-ENST00000553595.5:774706|937
MQLKVPSSRR
>FUSION-ENST00000554879.5:71244-ENST00000553595.5:774706|2048
MGHPWVKCPPLVQSCVK
>FUSION-ENST00000554879.5:71244-ENST00000553595.5:774706|554
HTFTYILTYTHVFSS
>FUSION-ENST00000554879.5:71244-ENST00000553595.5:774706|216
LQLHLHLHSAMNTGSLSRARLR
>FUSION-ENST00000554879.5:71244-ENST00000553595.5:774706|3352
CVHSWSRVGYCRLLAYK
>FUSION-ENST00000488290.5:25330-ENST00000465712.1:45673|736
SVLKPKLIFRK
>ENST00000494056.1|SNV-162373-A-G|5
MRLQEESQTAAAQLRK
>FUSION-ENST00000554879.5:71244-ENST00000553595.5:774706|4473
MVLDTPLGSLGFLTLK
>FUSION-ENST00000554879.5:71244-ENST00000553595.5:774706|3089
QVYCLPLAWWTR
>FUSION-ENST00000554879.5:71244-ENST00000553595.5:774706|4715
RPIQCCLGCFSLWLASGDWAR
>FUSION-ENST00000488290.5:25330-ENST00000465712.1:45673|62
MIKKENTCK
>FUSION-ENST00000554879.5:71244-ENST00000553595.5:774706|3701
VDVFPRLSLDPCPK
>ENST00000640154.1|MNV-17017-TCCT-T|1
LTAALAPGAANSTTNPVILIVDK
>FUSION-ENST00000554879.5:71244-ENST00000553595.5:774706|816
MWTEVMSASFR
>FUSION-ENST00000554879.5:71244-ENST00000553595.5:774706|1708
DDVGLNEGIGAWEGNRR
>FUSION-ENST00000554879.5:71244-ENST00000553595.5:774706|3826
KWSPTFL
>FUSION-ENST00000554879.5:71244-ENST00000553595.5:774706|3706
MWQAYSVSKVDVFPR
>FUSION-ENST00000293195.10:996-ENST00000435213.6:87371|150
NATALPGTWR
>ENST00000651217.1|SNV-470764-C-T|7
MSFLKSTAAWNLLK
>FUSION-ENST00000554879.5:71244-ENST00000553595.5:774706|3051
TWQSYNAKARMHIFYVIS
>FUSION-ENST00000554879.5:71244-ENST00000553595.5:774706|4327
LDSPCLRA
>FUSION-ENST00000488290.5:25330-ENST00000465712.1:45673|105
MLTQSWLVSSGAGLSSLTLR
>FUSION-ENST00000554879.5:71244-ENST00000553595.5:774706|4501
KCPSGSAMVPRAALLPPSK
>FUSION-ENST00000554879.5:71244-ENST00000553595.5:774706|3465
SEAKPYKHLK
>FUSION-ENST00000422851.1:117256-ENST00000484072.5:357|18
SVATDPRTLFAGDSR
>FUSION-ENST00000424082.6:62972-ENST00000373203.8:24929|42
AIQPEGPSQLELTLQASKQNGTWPR
>FUSION-ENST00000554879.5:71244-ENST00000553595.5:774706|3934
MIFSIFTK
>FUSION-ENST00000488290.5:25330-ENST00000465712.1:45673|930
MGLISYTIHLLHLNVRVTHDYLCF
>FUSION-ENST00000554879.5:71244-ENST00000553595.5:774706|288
FNSFYSIVVHTSD
>FUSION-ENST00000488290.5:25330-ENST00000465712.1:45673|766
MDLKSCSCLLFSELATFAFFEFSLK
>FUSION-ENST00000488290.5:25330-ENST00000465712.1:45673|589
QRENGREK
>FUSION-ENST00000554879.5:71244-ENST00000553595.5:774706|3554
MMDKPVGPVR
>FUSION-ENST00000554879.5:71244-ENST00000553595.5:774706|3218
QVDSAVWVTWAESRAWRQR
>FUSION-ENST00000554879.5:71244-ENST00000553595.5:774706|1245
STREFGPQVICPNPAQTGVR
>FUSION-ENST00000554879.5:71244-ENST00000553595.5:774706|1878
TPRPISQDVVRVNRAVSVGGLDPR
>FUSION-ENST00000554879.5:71244-ENST00000553595.5:774706|4596
RWGEPRTGRPGPLPG
>FUSION-ENST00000554879.5:71244-ENST00000553595.5:774706|4567
HSFTFLDPRSPK
>FUSION-ENST00000479516.1:6596-ENST00000612677.6:24487|47
DNKAQVEAEGPTPGK
>FUSION-ENST00000554879.5:71244-ENST00000553595.5:774706|1217
MEIHDKNALDSQPGR
>FUSION-ENST00000488290.5:25330-ENST00000465712.1:45673|832
QLKMFTNCSAIYCL
>FUSION-ENST00000554879.5:71244-ENST00000553595.5:774706|3196
KLFICPCCSVAFK
>FUSION-ENST00000554879.5:71244-ENST00000553595.5:774706|4495
MVPRAALLPPSKSSK
>FUSION-ENST00000554879.5:71244-ENST00000553595.5:774706|828
MALGRLFVLSSPLFWVFWSLFR
>FUSION-ENST00000554879.5:71244-ENST00000553595.5:774706|2713
SWLCTLCSPLASPSRKK
>FUSION-ENST00000554879.5:71244-ENST00000553595.5:774706|3711
TLGEANGDWRGRGK
>FUSION-ENST00000554879.5:71244-ENST00000553595.5:774706|2725
NQGCGGRVQE
>FUSION-ENST00000293195.10:996-ENST00000435213.6:87371|148
NATALPGTWRRTDVHLENPEYHTR
>ENST00000476376.5|SNV-175048-G-A|7
MNKKPSNYAK
>FUSION-ENST00000554879.5:71244-ENST00000553595.5:774706|305
MNCYLKEK
>ENST00000405460.9|INDEL-100119-C-CA|5
RNDLIFPEQKNSSHYK
>FUSION-ENST00000554879.5:71244-ENST00000553595.5:774706|2538
DSLWCSNVNMGFR
>FUSION-ENST00000554879.5:71244-ENST00000553595.5:774706|1297
QDLGRVPTALR
>FUSION-ENST00000554879.5:71244-ENST00000553595.5:774706|2342
LAWFFKFTLYCK
>FUSION-ENST00000554879.5:71244-ENST00000553595.5:774706|4637
FLSTWSSLEK
>FUSION-ENST00000554879.5:71244-ENST00000553595.5:774706|4600
VRPGARESGWR
>FUSION-ENST00000488290.5:25330-ENST00000465712.1:45673|436
MLLIIRCMMVSGRRPTTR
>FUSION-ENST00000554879.5:71244-ENST00000553595.5:774706|4158
IAVALKELMVSFK
>FUSION-ENST00000554879.5:71244-ENST00000553595.5:774706|4497
MVPRAALLPPSK
>FUSION-ENST00000554879.5:71244-ENST00000553595.5:774706|3705
WQAYSVSKVDVFPR
>FUSION-ENST00000554879.5:71244-ENST00000553595.5:774706|3403
ILINKAFQSS
>FUSION-ENST00000554879.5:71244-ENST00000553595.5:774706|2516
IVVFLEEGDSALVCWK
>FUSION-ENST00000554879.5:71244-ENST00000553595.5:774706|4487
MLTFFPPK
>FUSION-ENST00000554879.5:71244-ENST00000553595.5:774706|5039
MMKGIGKSK
>FUSION-ENST00000307259.9:398-ENST00000514370.5:59252|1
LPYVALDVLCVLLGCC
>FUSION-ENST00000554879.5:71244-ENST00000553595.5:774706|5175
LFSSLPIIHSNGAEHLHGKS
>FUSION-ENST00000554879.5:71244-ENST00000553595.5:774706|4101
YLEESNSQRQK
>ENST00000308378.7|SNV-175048-G-A|5
NLFPKEILHHEQK
>FUSION-ENST00000488290.5:25330-ENST00000465712.1:45673|840
MENTLKNNNKHYYK
>FUSION-ENST00000554879.5:71244-ENST00000553595.5:774706|1518
HRMFRGR
>FUSION-ENST00000554879.5:71244-ENST00000553595.5:774706|445
SGLTREAVLFLQRHTR
>FUSION-ENST00000554879.5:71244-ENST00000553595.5:774706|3450
VGIKSYRSLSSR
>FUSION-ENST00000554879.5:71244-ENST00000553595.5:774706|2621
ILNFETLSIVLMVFTLWATR
>FUSION-ENST00000554879.5:71244-ENST00000553595.5:774706|2293
TQNYIKKR
>FUSION-ENST00000554879.5:71244-ENST00000553595.5:774706|583
SENHAYSQHSEK
>FUSION-ENST00000554879.5:71244-ENST00000553595.5:774706|3228
GTLRLRQVDSAVWVTWAESR
>FUSION-ENST00000554879.5:71244-ENST00000553595.5:774706|5019
APAKQIGLAHAISVTGFKEPI
>FUSION-ENST00000554879.5:71244-ENST00000553595.5:774706|2147
IYIYTHTYIYIYTRIYI
>FUSION-ENST00000488290.5:25330-ENST00000465712.1:45673|536
MVPGREGRGLCVPPWPVR
>FUSION-ENST00000554879.5:71244-ENST00000553595.5:774706|640
DKGLSAVR
>FUSION-ENST00000650658.1:84614-ENST00000481086.1:42492|13
VLGECGLLPEQHPGR
>FUSION-ENST00000488290.5:25330-ENST00000465712.1:45673|863
TTCPSTQK
>FUSION-ENST00000554879.5:71244-ENST00000553595.5:774706|4834
DRNSVKVSGPSSFR
>FUSION-ENST00000488290.5:25330-ENST00000465712.1:45673|824
RLYNHRVIFPHK
>FUSION-ENST00000554879.5:71244-ENST00000553595.5:774706|1474
VSEYPWFPVNDYSFVLLAR
>FUSION-ENST00000554879.5:71244-ENST00000553595.5:774706|3976
MYFGMMV
>FUSION-ENST00000554879.5:71244-ENST00000553595.5:774706|4713
HVITGDLGPN
>FUSION-ENST00000488290.5:25330-ENST00000465712.1:45673|866
MSQYTKGHWLAFFLKYLVK
>FUSION-ENST00000488290.5:25330-ENST00000465712.1:45673|564
DGWLEGAPEALLGGQKAQDPLK
>FUSION-ENST00000554879.5:71244-ENST00000553595.5:774706|2253
MVQSLLTATSASQVQAILLPQPPE
>FUSION-ENST00000554879.5:71244-ENST00000553595.5:774706|3356
CVHSWSR
>FUSION-ENST00000488290.5:25330-ENST00000465712.1:45673|774
MELQICLHSLKEYK
>FUSION-ENST00000554879.5:71244-ENST00000553595.5:774706|467
PAVARSSCK
>FUSION-ENST00000488290.5:25330-ENST00000465712.1:45673|177
KPRGAYNHGRR
>ENST00000660874.1|SNV-24130-C-A|1
HGLNEDDKREAPMR
>FUSION-ENST00000554879.5:71244-ENST00000553595.5:774706|2428
DPGIHQWLSSPLRHTGLGK
>FUSION-ENST00000488290.5:25330-ENST00000465712.1:45673|512
FYPRSPLDCRQIEEVGP
>FUSION-ENST00000217446.7:123687-ENST00000674470.1:42335|6
ADPYVVVSAGR
>FUSION-ENST00000554879.5:71244-ENST00000553595.5:774706|1925
MFTCDVYFILF
>FUSION-ENST00000488290.5:25330-ENST00000465712.1:45673|97
LLCTVSYVLFPGTR
>FUSION-ENST00000554879.5:71244-ENST00000553595.5:774706|4155
WELSPGQSTAGKR
>FUSION-ENST00000554879.5:71244-ENST00000553595.5:774706|996
MERDGFK
>FUSION-ENST00000554879.5:71244-ENST00000553595.5:774706|1130
YINPIIFHLVTFSHHESK
>FUSION-ENST00000554879.5:71244-ENST00000553595.5:774706|5168
QHFALSPK
>ENST00000536703.5|SNV-240-G-A|1
DCIRIHNKFR
>FUSION-ENST00000554879.5:71244-ENST00000553595.5:774706|1405
AVSKCDPLHFASPLK
>FUSION-ENST00000554879.5:71244-ENST00000553595.5:774706|4597
ESGWRRWGEPR
>FUSION-ENST00000554879.5:71244-ENST00000553595.5:774706|2625
MLAAVTDSRISAV
>FUSION-ENST00000554879.5:71244-ENST00000553595.5:774706|4868
EASILLLQPQQK
>FUSION-ENST00000554879.5:71244-ENST00000553595.5:774706|2278
MYQNFLHF
>FUSION-ENST00000554879.5:71244-ENST00000553595.5:774706|871
QLRIFSVPK
>FUSION-ENST00000554879.5:71244-ENST00000553595.5:774706|1234
MLPEGAVFGLNLERWVGR
>FUSION-ENST00000554879.5:71244-ENST00000553595.5:774706|3557
SSDNPEMKNCYCSYFY
>FUSION-ENST00000488290.5:25330-ENST00000465712.1:45673|282
EQNNRIGSPETNLNFYKNILFSI
>FUSION-ENST00000554879.5:71244-ENST00000553595.5:774706|1836
NCKPAQVGGEGR
>FUSION-ENST00000554879.5:71244-ENST00000553595.5:774706|1155
MRSIAFCFSFK
>FUSION-ENST00000488290.5:25330-ENST00000465712.1:45673|959
MPFFYQAAKNR
>FUSION-ENST00000554879.5:71244-ENST00000553595.5:774706|2174
TKSPVCTILAVSRGNPR
>FUSION-ENST00000554879.5:71244-ENST00000553595.5:774706|844
ERGFQDLNSAGFFLF
>FUSION-ENST00000554879.5:71244-ENST00000553595.5:774706|2310
LFYNSFMYSTNIY
>FUSION-ENST00000488290.5:25330-ENST00000465712.1:45673|726
MPIPVQSFICQVFLE
>FUSION-ENST00000554879.5:71244-ENST00000553595.5:774706|1832
NCKPAQVGGEGRRVGEMGR
>FUSION-ENST00000554879.5:71244-ENST00000553595.5:774706|4347
HSAPSLSTLLRPAPR
>FUSION-ENST00000488290.5:25330-ENST00000465712.1:45673|198
NEPFITVV
>FUSION-ENST00000488290.5:25330-ENST00000465712.1:45673|704
VVAKKLWK
>FUSION-ENST00000554879.5:71244-ENST00000553595.5:774706|3188
MMSQQQLPWRPGGQGW
>FUSION-ENST00000262809.9:196-ENST00000598561.1:24733|2
QNAAISMNNAHVSQLENK
>FUSION-ENST00000554879.5:71244-ENST00000553595.5:774706|3236
MRTLLAQHSAWGPAAPSSRAALLHK
>ENST00000520341.2|SNV-924-C-G|3
GVSAGAVALSGPGPGGEVR
>FUSION-ENST00000554879.5:71244-ENST00000553595.5:774706|2265
GVRCLLGFLSLHYIASTVIK
>FUSION-ENST00000554879.5:71244-ENST00000553595.5:774706|1230
MIPTDSN
>ENST00000651217.1|SNV-470764-C-T|9
MIPIPTGVLVMSFLKSTAAWNLLK
>FUSION-ENST00000650658.1:84614-ENST00000481086.1:42492|5
GSDSGDALQDVSVRPEAEGR
>FUSION-ENST00000488290.5:25330-ENST00000465712.1:45673|232
MLASAQLLGRPQETYSHGGRR
>FUSION-ENST00000554879.5:71244-ENST00000553595.5:774706|4167
EGGRKCK
>FUSION-ENST00000554879.5:71244-ENST00000553595.5:774706|1654
LYSPGCHSLHSTTTQERGAGGRK
>FUSION-ENST00000488290.5:25330-ENST00000465712.1:45673|444
LPRLASNSWARAFLPPWPSK
>FUSION-ENST00000554879.5:71244-ENST00000553595.5:774706|1961
MSPEIATGMNK
>FUSION-ENST00000554879.5:71244-ENST00000553595.5:774706|4602
MVRPGAR
>FUSION-ENST00000488290.5:25330-ENST00000465712.1:45673|850
MSQKVIQALVKNELE
>FUSION-ENST00000554879.5:71244-ENST00000553595.5:774706|1446
MELNILMDSENQRTWSCP
>FUSION-ENST00000554879.5:71244-ENST00000553595.5:774706|2146
MCVSKECADVAQNSVR
>FUSION-ENST00000554879.5:71244-ENST00000553595.5:774706|3687
GVYAGSQLGKTIPLRSR
>FUSION-ENST00000554879.5:71244-ENST00000553595.5:774706|2114
LHYPEGWVLFWITEVLLYS
>FUSION-ENST00000488290.5:25330-ENST00000465712.1:45673|611
LWGWGSR
>FUSION-ENST00000488290.5:25330-ENST00000465712.1:45673|852
MSQKVIQALVK
>FUSION-ENST00000554879.5:71244-ENST00000553595.5:774706|204
AKHSPCFISLTCTTTLR
>FUSION-ENST00000554879.5:71244-ENST00000553595.5:774706|1724
GHLSPLLHTVPIHYAGSRTTTLSLR
>FUSION-ENST00000554879.5:71244-ENST00000553595.5:774706|2522
MGCPSYP
>FUSION-ENST00000554879.5:71244-ENST00000553595.5:774706|1414
PGRGLFSNSPGCEHL
>FUSION-ENST00000554879.5:71244-ENST00000553595.5:774706|3683
TSIFFIQACGVILFGFK
>FUSION-ENST00000554879.5:71244-ENST00000553595.5:774706|2723
EDLAGGFYEPGIPPAR
>ENST00000367972.8|SNV-12621-G-A|2
RQLEETNNDYETADSGYMTLNPR
>FUSION-ENST00000554879.5:71244-ENST00000553595.5:774706|2763
REEAGRASIFR
>FUSION-ENST00000554879.5:71244-ENST00000553595.5:774706|3815
ILHLSFR
>FUSION-ENST00000488290.5:25330-ENST00000465712.1:45673|166
HVTWSEREQNRGEVPQTIK
>ENST00000604567.5|INDEL-13664-C-CTCGT|1
DDDDDDSDDRDESENS
>FUSION-ENST00000554879.5:71244-ENST00000553595.5:774706|3271
FQVTVNR
>ENST00000559024.5|SNV-5647-G-A|3
QRYPANCTVQDHVHCLGRSEFK
>FUSION-ENST00000554879.5:71244-ENST00000553595.5:774706|2282
HHHSWLILYF
>FUSION-ENST00000554879.5:71244-ENST00000553595.5:774706|3689
GVYAGSQLGK
>FUSION-ENST00000554879.5:71244-ENST00000553595.5:774706|192
NNPCNTSLHSWSAQER
>FUSION-ENST00000554879.5:71244-ENST00000553595.5:774706|114
KTSGKWLNCASSVHFAK
>ENST00000647937.1|SNV-278-C-G|3
CAPPEGVPACGR
>FUSION-ENST00000554879.5:71244-ENST00000553595.5:774706|1045
MGHWISPLLKQFEMTFCPWQPKSR
>ENST00000326724.9|SNV-35041-G-A|2
GGIGFKEFENAEGDK
>FUSION-ENST00000554879.5:71244-ENST00000553595.5:774706|476
MRRPSYSHSLLR
>FUSION-ENST00000554879.5:71244-ENST00000553595.5:774706|3409
MPLLNRDRK
>FUSION-ENST00000488290.5:25330-ENST00000465712.1:45673|483
VLVPTRVQVVQQLQEDELLGLRVGK
>ENST00000639128.1|SNV-175660-A-T|6
KHIIAQLNLDSLRPGK
>FUSION-ENST00000554879.5:71244-ENST00000553595.5:774706|4631
MQRAISTIR
>FUSION-ENST00000488290.5:25330-ENST00000465712.1:45673|638
LTGGGALWRGNVR
>FUSION-ENST00000554879.5:71244-ENST00000553595.5:774706|3283
MSSKFQVTVNR
>FUSION-ENST00000488290.5:25330-ENST00000465712.1:45673|391
ISAPPTVPGTLRHR
>ENST00000376355.7|SNV-264362-G-T|4
IKWAEELISAFK
>FUSION-ENST00000554879.5:71244-ENST00000553595.5:774706|1622
GWGELPSCSLRTATSLALLCGSL
>FUSION-ENST00000554879.5:71244-ENST00000553595.5:774706|1825
SSCAAVYPLTHSSCSSYSLCTAR
>FUSION-ENST00000488290.5:25330-ENST00000465712.1:45673|779
WLINSGVITSPR
>FUSION-ENST00000554879.5:71244-ENST00000553595.5:774706|366
IYLHIHTCFPPNYK
>FUSION-ENST00000554879.5:71244-ENST00000553595.5:774706|3037
RRVSELCFAPVHSPTYS
>FUSION-ENST00000488290.5:25330-ENST00000465712.1:45673|619
MSALHYNR
>FUSION-ENST00000554879.5:71244-ENST00000553595.5:774706|4896
RGGRGAEK
>ENST00000360835.9|SNV-122149-C-T|2
CHLWPHSQARAK
>FUSION-ENST00000554879.5:71244-ENST00000553595.5:774706|357
MAGPGFEPPR
>FUSION-ENST00000554879.5:71244-ENST00000553595.5:774706|3132
MVDQRVFR
>FUSION-ENST00000488290.5:25330-ENST00000465712.1:45673|623
MDFPDPIDWLAVGEKAER
>FUSION-ENST00000554879.5:71244-ENST00000553595.5:774706|1452
CDLFEILQPEVAR
>FUSION-ENST00000554879.5:71244-ENST00000553595.5:774706|2166
SFGVIRERIK
>FUSION-ENST00000554879.5:71244-ENST00000553595.5:774706|1723
TTTLSLR
>FUSION-ENST00000554879.5:71244-ENST00000553595.5:774706|1366
MPPSPRQR
>FUSION-ENST00000554879.5:71244-ENST00000553595.5:774706|1344
MTIVLCSLQGKER
>FUSION-ENST00000554879.5:71244-ENST00000553595.5:774706|2985
PQLRLTWVVAR
>ENST00000448507.5|SNV-105268-C-T|1
LFVHFKK
>FUSION-ENST00000554879.5:71244-ENST00000553595.5:774706|2288
LLSCTYCFIYLRL
>FUSION-ENST00000488290.5:25330-ENST00000465712.1:45673|592
SIGWQLERK
>FUSION-ENST00000554879.5:71244-ENST00000553595.5:774706|3275
MVLVGCRGK
>FUSION-ENST00000554879.5:71244-ENST00000553595.5:774706|2925
SSHHLATSPCLSPPR
>FUSION-ENST00000554879.5:71244-ENST00000553595.5:774706|1749
NSYRIPL
>FUSION-ENST00000625598.1:688-ENST00000296674.13:55|36
SGMINSIRK
>FUSION-ENST00000554879.5:71244-ENST00000553595.5:774706|2103
TLWGVSGYGRNRSTCQSAGQLCY
>FUSION-ENST00000554879.5:71244-ENST00000553595.5:774706|3959
LDHLILLKD
>FUSION-ENST00000554879.5:71244-ENST00000553595.5:774706|4861
KPVPGIFYSSS
>FUSION-ENST00000554879.5:71244-ENST00000553595.5:774706|2315
MASGIKEGCVGPWCLPPFWCPGSGP
>FUSION-ENST00000554879.5:71244-ENST00000553595.5:774706|1318
VGGSPEVRSLRPAWPTW
>FUSION-ENST00000554879.5:71244-ENST00000553595.5:774706|4651
MPINRMMIPATNFSLKGAGR
>FUSION-ENST00000554879.5:71244-ENST00000553595.5:774706|3944
SIEFLSSR
>FUSION-ENST00000422851.1:117256-ENST00000484072.5:357|1
GWGLSDLC
>FUSION-ENST00000488290.5:25330-ENST00000465712.1:45673|595
GWIFLTRSIGWQLER
>FUSION-ENST00000554879.5:71244-ENST00000553595.5:774706|1664
TQEVINLSKATQLPGVRER
>ENST00000422359.2|SNV-63-C-A|6
MSRPRNNPKTSSPQDSTK
>FUSION-ENST00000554879.5:71244-ENST00000553595.5:774706|2176
TKSPVCTILAVSR
>ENST00000264689.11|INDEL-10764-A-AA|4
SCNNFISFR
>FUSION-ENST00000554879.5:71244-ENST00000553595.5:774706|3082
EALMPQGFESPMCPAYR
>FUSION-ENST00000554879.5:71244-ENST00000553595.5:774706|1829
VGEMGRFSSSWLR
>FUSION-ENST00000488290.5:25330-ENST00000465712.1:45673|916
MVGIQTHKTHYLHKTVLSGLE
>FUSION-ENST00000554879.5:71244-ENST00000553595.5:774706|3811
ILHLSFREKVYIFLLFIIIK
>FUSION-ENST00000488290.5:25330-ENST00000465712.1:45673|253
MKVLINK
>FUSION-ENST00000554879.5:71244-ENST00000553595.5:774706|4977
MGPVLSYSREIN
>ENST00000661438.1|SNV-72048-A-G|2
DSRVPSEGK
>FUSION-ENST00000488290.5:25330-ENST00000465712.1:45673|245
KMSQGNTLAIQK
>FUSION-ENST00000488290.5:25330-ENST00000465712.1:45673|776
MELQICLHSLK
>FUSION-ENST00000554879.5:71244-ENST00000553595.5:774706|1932
KALVLGKGTEGAGFESSF
>ENST00000426705.6|SNV-2942-C-T|1
PIASTAMKCGNCGPGYSTPLEAMK
>FUSION-ENST00000554879.5:71244-ENST00000553595.5:774706|2243
EKQVIQLCLTWGK
>FUSION-ENST00000554879.5:71244-ENST00000553595.5:774706|4563
MPPGFLLK
>FUSION-ENST00000554879.5:71244-ENST00000553595.5:774706|3180
MAVPTPPPMHLR
>FUSION-ENST00000554879.5:71244-ENST00000553595.5:774706|1598
VTEENSR
>ENST00000527648.2|SNV-27228-G-A|2
AMSGSRSP
>FUSION-ENST00000554879.5:71244-ENST00000553595.5:774706|103
SHFFAESGNRFQKLEK
>ENST00000479629.5|SNV-40206-G-A|6
MGPLSKSQAVGSKVWSIK
>ENST00000561807.5|SNV-58178-C-G|12
VTRLYDGMGR
>FUSION-ENST00000554879.5:71244-ENST00000553595.5:774706|8
EWANLEAKPASQTPV
>FUSION-ENST00000488290.5:25330-ENST00000465712.1:45673|71
RYVPLTWR
>FUSION-ENST00000554879.5:71244-ENST00000553595.5:774706|1928
TFLRKTSIQNDEMFTCDVYFILF
>ENST00000351797.9|INDEL-4655-A-AC|7
SILSSASATVATRR
>FUSION-ENST00000551150.5:1830-ENST00000361390.2:652|10
QMQQIRMPLRPILHSRIHK
>FUSION-ENST00000488290.5:25330-ENST00000465712.1:45673|167
HVTWSEREQNR
>FUSION-ENST00000554879.5:71244-ENST00000553595.5:774706|4898
MGGGRRGGR
>FUSION-ENST00000554879.5:71244-ENST00000553595.5:774706|1125
LFWDLRRF
>FUSION-ENST00000554879.5:71244-ENST00000553595.5:774706|4805
ERTVSRGHKPNR
>FUSION-ENST00000510013.1:5347-ENST00000507392.5:36079|6
LCFQLLSPELWR
>FUSION-ENST00000554879.5:71244-ENST00000553595.5:774706|2187
QIYMSVSRATLLLEIK
>FUSION-ENST00000554879.5:71244-ENST00000553595.5:774706|4814
SALRKGEQK
>FUSION-ENST00000554879.5:71244-ENST00000553595.5:774706|3308
FLRCVSTVGAGWATADS
>ENST00000652660.1|SNV-6217-C-A|1
PLKRCLV
>FUSION-ENST00000554879.5:71244-ENST00000553595.5:774706|4296
VLLLYIFLPLLQPLIPT
>FUSION-ENST00000422851.1:117256-ENST00000484072.5:357|22
EGSTGGAWTLALRGRPVPR
>ENST00000505206.5|INDEL-60784-G-GA|2
QAWGSWEKKNFEEFK
>FUSION-ENST00000554879.5:71244-ENST00000553595.5:774706|2795
HTHLHTQAACWDHSFRGPHSTF
>FUSION-ENST00000554879.5:71244-ENST00000553595.5:774706|3458
ASDIEYR
>FUSION-ENST00000554879.5:71244-ENST00000553595.5:774706|3339
LEGCEIIWLGLPFSPI
>FUSION-ENST00000554879.5:71244-ENST00000553595.5:774706|5145
NVNSAISGQ
>FUSION-ENST00000554879.5:71244-ENST00000553595.5:774706|3028
MKLSGAVPR
>FUSION-ENST00000554879.5:71244-ENST00000553595.5:774706|2064
MAHCNLHSPRLR
>FUSION-ENST00000554879.5:71244-ENST00000553595.5:774706|2208
ISSFTMTCDDTLALYIKK
>FUSION-ENST00000554879.5:71244-ENST00000553595.5:774706|4105
CCYLNSNPFLLLPGPYLSAFGPR
>FUSION-ENST00000554879.5:71244-ENST00000553595.5:774706|2660
LKNYNRGNPCFLPDLSGK
>FUSION-ENST00000554879.5:71244-ENST00000553595.5:774706|2814
CRPREGSVIETGGLEEANELLIR
>FUSION-ENST00000554879.5:71244-ENST00000553595.5:774706|1321
HQQETGGWGQAWWVTPVIPALWEAK
>FUSION-ENST00000554879.5:71244-ENST00000553595.5:774706|1549
SLQLNKR
>FUSION-ENST00000554879.5:71244-ENST00000553595.5:774706|3217
EKESVPVSR
>ENST00000647510.1|SNV-18538-G-A|2
SCCSGSNKR
>FUSION-ENST00000554879.5:71244-ENST00000553595.5:774706|1675
MVMGEGR
>ENST00000406955.5|SNV-19445-G-C|2
EVAALPHANER
>FUSION-ENST00000554879.5:71244-ENST00000553595.5:774706|3447
SLSSRCPPSG
>FUSION-ENST00000554879.5:71244-ENST00000553595.5:774706|292
MEFPPALRNKLSFK
>FUSION-ENST00000554879.5:71244-ENST00000553595.5:774706|1259
LSLSALHFKK
>ENST00000463839.3|SNV-28560-G-T|6
IQKREASNCFSIR
>FUSION-ENST00000554879.5:71244-ENST00000553595.5:774706|2010
VVAWAAGLLR
>FUSION-ENST00000554879.5:71244-ENST00000553595.5:774706|2993
ARNPGHQPGR
>FUSION-ENST00000554879.5:71244-ENST00000553595.5:774706|503
FTLQLQVMIMVFIDSVTCLK
>FUSION-ENST00000554879.5:71244-ENST00000553595.5:774706|1145
SSAVAFQVGQTSKEASRR
>FUSION-ENST00000554879.5:71244-ENST00000553595.5:774706|3720
HSIFPLRLHVYLLR
>FUSION-ENST00000554879.5:71244-ENST00000553595.5:774706|2284
NTHSPHHIIWCFCEQQF
>FUSION-ENST00000488290.5:25330-ENST00000465712.1:45673|811
MNELFQSYIV
>FUSION-ENST00000259253.11:51968-ENST00000428314.5:76448|5
YPDLAAR
>FUSION-ENST00000554879.5:71244-ENST00000553595.5:774706|2711
GQVRPRLVLR
>FUSION-ENST00000554879.5:71244-ENST00000553595.5:774706|1374
MSLPAQHNHSGERGGREER
>FUSION-ENST00000554879.5:71244-ENST00000553595.5:774706|1441
SLKGECWMLQSLK
>FUSION-ENST00000554879.5:71244-ENST00000553595.5:774706|2854
RHNSAFDR
>FUSION-ENST00000554879.5:71244-ENST00000553595.5:774706|1758
APQPGQHSK
>FUSION-ENST00000554879.5:71244-ENST00000553595.5:774706|2323
MGEGTGTSKLSSLR
>FUSION-ENST00000488290.5:25330-ENST00000465712.1:45673|814
LMCLYIMNELFQSYIV
>FUSION-ENST00000488290.5:25330-ENST00000465712.1:45673|509
MMLSASFSTCCMHSISSHR
>ENST00000326724.9|SNV-35041-G-A|3
KGGIGFKEFENAEGDK
>FUSION-ENST00000554879.5:71244-ENST00000553595.5:774706|3013
DEVPCDVGRRER
>FUSION-ENST00000554879.5:71244-ENST00000553595.5:774706|1633
RAGRSWK
>FUSION-ENST00000554879.5:71244-ENST00000553595.5:774706|3279
AGMVLVGCR
>FUSION-ENST00000554879.5:71244-ENST00000553595.5:774706|3768
SSGWSFLLREKK
>FUSION-ENST00000554879.5:71244-ENST00000553595.5:774706|2859
QSQLWVITASRHPLIPENR
>FUSION-ENST00000554879.5:71244-ENST00000553595.5:774706|1197
DRASSYDLWFRPGFPK
>FUSION-ENST00000554879.5:71244-ENST00000553595.5:774706|4320
CPPQMHSTVLSSALPPTNWATGIR
>FUSION-ENST00000554879.5:71244-ENST00000553595.5:774706|1272
MSAASESSS
>FUSION-ENST00000554879.5:71244-ENST00000553595.5:774706|3227
LRQVDSAVWVTWAESR
>FUSION-ENST00000554879.5:71244-ENST00000553595.5:774706|714
NCESGSR
>FUSION-ENST00000554879.5:71244-ENST00000553595.5:774706|3668
WVSTGPQRVPLHVFTSLLKR
>FUSION-ENST00000554879.5:71244-ENST00000553595.5:774706|1504
PMGAGSNPQEQSQVSTALT
>FUSION-ENST00000488290.5:25330-ENST00000465712.1:45673|336
MGQGAGGWGRGFWR
>FUSION-ENST00000554879.5:71244-ENST00000553595.5:774706|2299
MYVIKCQ
>FUSION-ENST00000554879.5:71244-ENST00000553595.5:774706|1918
QMIITAQR
>FUSION-ENST00000554879.5:71244-ENST00000553595.5:774706|3150
EDDYFFFRLNMQQPAD
>FUSION-ENST00000488290.5:25330-ENST00000465712.1:45673|204
LRSNYFPAPSPTLGIRIQHEI
>FUSION-ENST00000554879.5:71244-ENST00000553595.5:774706|4694
SDLSLFS
>FUSION-ENST00000554879.5:71244-ENST00000553595.5:774706|3940
MDKIIPLEACF
>FUSION-ENST00000488290.5:25330-ENST00000465712.1:45673|465
MRLLHCLDSK
>FUSION-ENST00000554879.5:71244-ENST00000553595.5:774706|2158
MSKQPTLSTEAHTVVFK
>FUSION-ENST00000488290.5:25330-ENST00000465712.1:45673|732
MYNGNTER
>FUSION-ENST00000554879.5:71244-ENST00000553595.5:774706|2445
MSSNVNSAGFDQALVCR
>FUSION-ENST00000488290.5:25330-ENST00000465712.1:45673|844
TFPSLEHLYL
>FUSION-ENST00000554879.5:71244-ENST00000553595.5:774706|1264
MLIPNDHHFLS
>FUSION-ENST00000554879.5:71244-ENST00000553595.5:774706|1479
DGIRGHLLPWSSAASCFPPKLLPMS
>FUSION-ENST00000488290.5:25330-ENST00000465712.1:45673|446
LPRLASNSWAR
>FUSION-ENST00000554879.5:71244-ENST00000553595.5:774706|4809
MIDAEMERTVSRGHKPNR
>FUSION-ENST00000554879.5:71244-ENST00000553595.5:774706|4914
VNFSLTVTALERFCFYLALGINR
>ENST00000436031.6|SNV-139128-T-A|5
WRNIMIWSVQPTCCR
>FUSION-ENST00000488290.5:25330-ENST00000465712.1:45673|838
NNNKHYYK
>FUSION-ENST00000554879.5:71244-ENST00000553595.5:774706|233
MLVNNYIYNNK
>FUSION-ENST00000554879.5:71244-ENST00000553595.5:774706|4580
QQTILRA
>FUSION-ENST00000554879.5:71244-ENST00000553595.5:774706|2690
RKGFIWSWR
>FUSION-ENST00000488290.5:25330-ENST00000465712.1:45673|7
MMLFTRVGGALLLWNFSFGK
>FUSION-ENST00000554879.5:71244-ENST00000553595.5:774706|1638
QSPLPGDVRPWGR
>ENST00000668616.1|SNV-72048-A-G|6
LRMLFPQVTEIQGYLQK
>FUSION-ENST00000554879.5:71244-ENST00000553595.5:774706|112
TSGKWLNCASSVHFAKTESEGIR
>FUSION-ENST00000554879.5:71244-ENST00000553595.5:774706|3373
ISFVICPYAQSKGGYGSGEAKR
>ENST00000493560.5|SNV-2942-C-T|7
AMKCGNCGPGYSTPLEAMK
>FUSION-ENST00000554879.5:71244-ENST00000553595.5:774706|414
EVKVPCPGSFSWYMEAR
>FUSION-ENST00000554879.5:71244-ENST00000553595.5:774706|4239
MSIQCNPA
>ENST00000366630.5|SNV-162373-A-G|5
QDNMRLQEESQTAAAQLR
>FUSION-ENST00000554879.5:71244-ENST00000553595.5:774706|1052
MKPDSEASIAERRAER
>FUSION-ENST00000554879.5:71244-ENST00000553595.5:774706|2226
EHEEVEIFWSDQRK
>FUSION-ENST00000554879.5:71244-ENST00000553595.5:774706|947
SEAAQDLLCAQIPKKSLK
>FUSION-ENST00000488290.5:25330-ENST00000465712.1:45673|702
GFKKLWHEK
>ENST00000651989.2|SNV-470764-C-T|3
SLSNVFSQIHCRLESSKGVISISK
>FUSION-ENST00000554879.5:71244-ENST00000553595.5:774706|667
NSSWPEVLESLGPPI
>ENST00000549512.1|MNV-6747-GGAG-G|2
MLSQLEGEEQWVPDPQDLEERDILR
>FUSION-ENST00000554879.5:71244-ENST00000553595.5:774706|4180
LRIFDHKK
>FUSION-ENST00000554879.5:71244-ENST00000553595.5:774706|2935
MGIVELAARERPFEKK
>FUSION-ENST00000488290.5:25330-ENST00000465712.1:45673|472
PVPLWPPRR
>FUSION-ENST00000554879.5:71244-ENST00000553595.5:774706|2179
QSAVLGLMTKSPVCTILAVSR
>FUSION-ENST00000488290.5:25330-ENST00000465712.1:45673|907
ICLCSAIMFDRIR
>FUSION-ENST00000488290.5:25330-ENST00000465712.1:45673|357
AISPTRL
>FUSION-ENST00000554879.5:71244-ENST00000553595.5:774706|3177
AVPTPPPMHLRTWR
>FUSION-ENST00000554879.5:71244-ENST00000553595.5:774706|1084
MERDHGAAKR
>FUSION-ENST00000488290.5:25330-ENST00000465712.1:45673|600
GGICLEVEVGPEALRMGWIFLTR
>FUSION-ENST00000554879.5:71244-ENST00000553595.5:774706|604
LHYVSYNI
>FUSION-ENST00000554879.5:71244-ENST00000553595.5:774706|3596
MLGHSWGKR
>FUSION-ENST00000554879.5:71244-ENST00000553595.5:774706|116
ATELSGTVKIQY
>ENST00000405369.3|SNV-170-G-A|6
MLGFIQEALMEGRESSPHSKVQEK
>ENST00000244751.7|SNV-16349-A-G|3
VEITVSCRSLLDKDMFSK
>FUSION-ENST00000554879.5:71244-ENST00000553595.5:774706|518
WEVPLHRGMCVMGHMFHK
>FUSION-ENST00000554879.5:71244-ENST00000553595.5:774706|2442
LLFFLINFISTKVLYTHHR
>FUSION-ENST00000554879.5:71244-ENST00000553595.5:774706|4240
LWMSIQCNPA
>FUSION-ENST00000554879.5:71244-ENST00000553595.5:774706|4765
NLILLSSNENRKSEEDK
>ENST00000288167.8|INDEL-8752-T-TA|4
KKVCQGR
>FUSION-ENST00000554879.5:71244-ENST00000553595.5:774706|1100
PWEGDLVTGLGAIPVG
>FUSION-ENST00000554879.5:71244-ENST00000553595.5:774706|2506
LFISVWLNLQVFGDFPAIR
>FUSION-ENST00000554879.5:71244-ENST00000553595.5:774706|3586
GVEPRAVVPFADHFTLWGYLEK
>FUSION-ENST00000554879.5:71244-ENST00000553595.5:774706|2160
MSQEMSKQPTLSTEAHTVVFK
>FUSION-ENST00000554879.5:71244-ENST00000553595.5:774706|3169
HWKVYFSTFVMRY
>FUSION-ENST00000554879.5:71244-ENST00000553595.5:774706|265
MLQLHLHLHR
>FUSION-ENST00000554879.5:71244-ENST00000553595.5:774706|3039
NSALVPGGS
>FUSION-ENST00000554879.5:71244-ENST00000553595.5:774706|3860
QEQVWQWRQR
>FUSION-ENST00000488290.5:25330-ENST00000465712.1:45673|937
TTPLHSSSCSFFL
>ENST00000244728.10|SNV-214394-G-A|3
ITLFAIGVGSK
>FUSION-ENST00000554879.5:71244-ENST00000553595.5:774706|1023
RVNPRQEVPSASIMSLEMK
>FUSION-ENST00000554879.5:71244-ENST00000553595.5:774706|4206
RGSAEGLSPTTTPSPSLVR
>ENST00000497003.5|SNV-344685-T-G|7
MPGSQLLSGCSWSWGWYRNLK
>FUSION-ENST00000554879.5:71244-ENST00000553595.5:774706|2861
GRPDWGRQSQLWVITASR
>FUSION-ENST00000554879.5:71244-ENST00000553595.5:774706|2515
MIVVFLEEGDSALVCWKR
>FUSION-ENST00000263063.8:25330-ENST00000465712.1:45673|4
DLRRDEQPSGSVETDR
>FUSION-ENST00000488290.5:25330-ENST00000465712.1:45673|645
MHTSIYR
>ENST00000447016.6|SNV-39642-G-T|1
VCSATFLELQLLNEHLLVHLEQAK
>FUSION-ENST00000510013.1:5347-ENST00000507392.5:36079|1
LEAGVWFAQMWSNK
>FUSION-ENST00000488290.5:25330-ENST00000465712.1:45673|872
TLHRELWPLYPFSIT
>FUSION-ENST00000554879.5:71244-ENST00000553595.5:774706|3243
EVFIPQLANK
>FUSION-ENST00000554879.5:71244-ENST00000553595.5:774706|1271
SAASESSS
>FUSION-ENST00000554879.5:71244-ENST00000553595.5:774706|1753
TLSFKKTKPK
>ENST00000618216.4|SNV-40206-G-A|1
QGLVHQTHMSSCR
>FUSION-ENST00000554879.5:71244-ENST00000553595.5:774706|2534
VRRSGIQE
>FUSION-ENST00000554879.5:71244-ENST00000553595.5:774706|4003
NIHIQCVWTWIFNTLGYIPRSR
>FUSION-ENST00000554879.5:71244-ENST00000553595.5:774706|5104
WNTRWSLK
>FUSION-ENST00000554879.5:71244-ENST00000553595.5:774706|4370
MCSLSLLIR
>FUSION-ENST00000488290.5:25330-ENST00000465712.1:45673|681
AFLFAPKQLFPLGGSHLLIQRHS
>ENST00000316073.3|SNV-3526-A-G|3
QGQNSHYGQTDRQGQSSHYGQADR
>FUSION-ENST00000488290.5:25330-ENST00000465712.1:45673|848
MWKTFPSLEHLYL
>FUSION-ENST00000554879.5:71244-ENST00000553595.5:774706|1949
SNHYHRK
>FUSION-ENST00000554879.5:71244-ENST00000553595.5:774706|232
LVNNYIYNNK
>FUSION-ENST00000554879.5:71244-ENST00000553595.5:774706|1631
SWKPALR
>FUSION-ENST00000554879.5:71244-ENST00000553595.5:774706|5097
LNLMGKCSHHIIK
>FUSION-ENST00000554879.5:71244-ENST00000553595.5:774706|4415
KSQARLLR
>FUSION-ENST00000554879.5:71244-ENST00000553595.5:774706|441
MRSLHSSPLGPGHPGCSFMVSLQR
>FUSION-ENST00000554879.5:71244-ENST00000553595.5:774706|2170
RWRSFGVIR
>FUSION-ENST00000554879.5:71244-ENST00000553595.5:774706|2244
HTHTHTHTHTHTHREK
>FUSION-ENST00000554879.5:71244-ENST00000553595.5:774706|3435
DSVSLELFCIRCASSQA
>FUSION-ENST00000554879.5:71244-ENST00000553595.5:774706|955
DISPNRWLNDLR
>FUSION-ENST00000357194.10:42412-ENST00000503584.5:87420|3
CLSKVSLLLSLLRPLSPR
>FUSION-ENST00000488290.5:25330-ENST00000465712.1:45673|662
MVGAGRPR
>FUSION-ENST00000554879.5:71244-ENST00000553595.5:774706|4142
MLSLAWEVQLSQWGPGDRLTR
>FUSION-ENST00000554879.5:71244-ENST00000553595.5:774706|3712
TLGEANGDWRGR
>FUSION-ENST00000488290.5:25330-ENST00000465712.1:45673|925
MHIEFALTWWEFKHTK
>FUSION-ENST00000554879.5:71244-ENST00000553595.5:774706|602
TAANSELSACWWDQALVGGSD
>FUSION-ENST00000554879.5:71244-ENST00000553595.5:774706|4724
GFFALTSSASTNNELR
>FUSION-ENST00000554879.5:71244-ENST00000553595.5:774706|1805
LPSPMENLK
>FUSION-ENST00000554879.5:71244-ENST00000553595.5:774706|2092
RAEEGLTVFGCRLR
>ENST00000300648.7|SNV-47635-G-A|1
MAAQIISNMYSLTDQK
>FUSION-ENST00000554879.5:71244-ENST00000553595.5:774706|4022
NGYSDKFYVTYI
>FUSION-ENST00000554879.5:71244-ENST00000553595.5:774706|2877
DCLKVKLMLIVTK
>FUSION-ENST00000554879.5:71244-ENST00000553595.5:774706|3209
NHLHHPN
>FUSION-ENST00000554879.5:71244-ENST00000553595.5:774706|337
MGRCSALGVHANPLELLEALWK
>FUSION-ENST00000488290.5:25330-ENST00000465712.1:45673|854
IIRNPFK
>FUSION-ENST00000554879.5:71244-ENST00000553595.5:774706|934
RAYQACHVA
>FUSION-ENST00000554879.5:71244-ENST00000553595.5:774706|2722
TQVTWPLLHAR
>FUSION-ENST00000488290.5:25330-ENST00000465712.1:45673|890
CVQDRVCFMCSGAKNER
>FUSION-ENST00000554879.5:71244-ENST00000553595.5:774706|2487
VCLYPFIYF
>FUSION-ENST00000554879.5:71244-ENST00000553595.5:774706|567
MHTYIHVHTCTYCTHMYVHTYVR
>FUSION-ENST00000554879.5:71244-ENST00000553595.5:774706|1285
EASVGLTR
>FUSION-ENST00000554879.5:71244-ENST00000553595.5:774706|1359
SAAGKGDRVAWR
>FUSION-ENST00000554879.5:71244-ENST00000553595.5:774706|2348
MHLAKGLFCKLVPGSSPLTVSK
>FUSION-ENST00000554879.5:71244-ENST00000553595.5:774706|3541
MLGLLMYPFTKK
>ENST00000490508.5|SNV-35853-C-T|7
PPHSSTSHMSGGHSGRPSQIR
>FUSION-ENST00000650658.1:84614-ENST00000481086.1:42492|2
LQLPPTPSGR
>FUSION-ENST00000512783.5:5347-ENST00000507392.5:36079|122
DAIYKEFSFHNFNQVMR
>ENST00000483754.1|INDEL-10988-A-AA|5
KISLWSLPYHR
>FUSION-ENST00000554879.5:71244-ENST00000553595.5:774706|2809
LILRIYFI
>FUSION-ENST00000554879.5:71244-ENST00000553595.5:774706|3244
KEVFIPQLANKAFIPSAS
>FUSION-ENST00000554879.5:71244-ENST00000553595.5:774706|2586
NEKGGSRQSVYI
>FUSION-ENST00000554879.5:71244-ENST00000553595.5:774706|1490
QTSLDSFGEPGGPRLDK
>FUSION-ENST00000488290.5:25330-ENST00000465712.1:45673|532
EGRGLCVPPWPVRCVVG
>FUSION-ENST00000554879.5:71244-ENST00000553595.5:774706|4312
MSCVNYGVSYVNYKVSHVKTR
>FUSION-ENST00000488290.5:25330-ENST00000465712.1:45673|588
ENGREKSGQR
>FUSION-ENST00000554879.5:71244-ENST00000553595.5:774706|4787
FLPLAGLRGLGPSCNHWRFR
>FUSION-ENST00000554879.5:71244-ENST00000553595.5:774706|2978
MLSLAAFAR
>FUSION-ENST00000554879.5:71244-ENST00000553595.5:774706|4856
MEYYAAIKRTR
>FUSION-ENST00000488290.5:25330-ENST00000465712.1:45673|523
MTVCMGLSR
>FUSION-ENST00000554879.5:71244-ENST00000553595.5:774706|1817
MTRPASK
>FUSION-ENST00000554879.5:71244-ENST00000553595.5:774706|2422
LSISSCMSFAR
>ENST00000381568.9|SNV-8497-G-A|1
DTFYNNFENEPILYGR
>FUSION-ENST00000554879.5:71244-ENST00000553595.5:774706|545
MIISGTR
>FUSION-ENST00000554879.5:71244-ENST00000553595.5:774706|4703
TESQRKTR
>FUSION-ENST00000554879.5:71244-ENST00000553595.5:774706|4284
LCGSRISSASSAQPQAWRPLPCPK
>FUSION-ENST00000554879.5:71244-ENST00000553595.5:774706|4271
SVHTVQSHR
>FUSION-ENST00000554879.5:71244-ENST00000553595.5:774706|2470
LPLWPQGSRRAV
>FUSION-ENST00000554879.5:71244-ENST00000553595.5:774706|701
QSGQKHETSIVSQSLLVLGKDLR
>ENST00000481626.5|SNV-28003-T-C|1
ALWTTRR
>ENST00000649266.1|SNV-28560-G-T|6
GIQKREASNCFSIR
>FUSION-ENST00000554879.5:71244-ENST00000553595.5:774706|976
KPRIPLHFPASPAVRWRPYD
>FUSION-ENST00000488290.5:25330-ENST00000465712.1:45673|396
GEHKGIRVARPCSQAPGIPR
>ENST00000437510.5|SNV-552661-A-G|2
NVYQKIR
>FUSION-ENST00000554879.5:71244-ENST00000553595.5:774706|712
CCLLGVSGIMGFPFQTVP
>FUSION-ENST00000554879.5:71244-ENST00000553595.5:774706|4665
MGDVGMA
>FUSION-ENST00000554879.5:71244-ENST00000553595.5:774706|4958
SQYNHCK
>FUSION-ENST00000554879.5:71244-ENST00000553595.5:774706|3983
CIYSNYDCGFVYFLFNFCQFLIHIL
>FUSION-ENST00000554879.5:71244-ENST00000553595.5:774706|1568
GIRVHAGER
>FUSION-ENST00000554879.5:71244-ENST00000553595.5:774706|3623
METGGDGARPSQTTPWQSLPK
>FUSION-ENST00000554879.5:71244-ENST00000553595.5:774706|666
MHNQEEL
>FUSION-ENST00000488290.5:25330-ENST00000465712.1:45673|948
VVSRALRWGGQAGAGEAR
>FUSION-ENST00000554879.5:71244-ENST00000553595.5:774706|2638
VSKGSELGK
>FUSION-ENST00000554879.5:71244-ENST00000553595.5:774706|1388
RESCLLRK
>FUSION-ENST00000554879.5:71244-ENST00000553595.5:774706|786
ELTYVTAVEGGGK
>FUSION-ENST00000554879.5:71244-ENST00000553595.5:774706|1819
ELPAPSPR
>FUSION-ENST00000554879.5:71244-ENST00000553595.5:774706|4933
RHRISDILNNTTR
>FUSION-ENST00000554879.5:71244-ENST00000553595.5:774706|4446
LSQRQRGSLHTPR
>FUSION-ENST00000554879.5:71244-ENST00000553595.5:774706|451
TGVPAQEPETVSPHAGR
>ENST00000575701.4|SNV-4954-C-T|5
LMLLEKDVNPGGKEETPGQRPV
>FUSION-ENST00000554879.5:71244-ENST00000553595.5:774706|230
GRHHPCSKALASFQWLLDLAR
>ENST00000436031.6|SNV-139128-T-A|9
EKYNDLVSSAHMLQVNR
>FUSION-ENST00000554879.5:71244-ENST00000553595.5:774706|3225
MNSQLGK
>FUSION-ENST00000554879.5:71244-ENST00000553595.5:774706|5142
HVPKIRGK
>FUSION-ENST00000488290.5:25330-ENST00000465712.1:45673|451
GHCAQSR
>FUSION-ENST00000554879.5:71244-ENST00000553595.5:774706|1543
NKCLVFLLFTLKR
>FUSION-ENST00000554879.5:71244-ENST00000553595.5:774706|3156
HAESGIM
>FUSION-ENST00000554879.5:71244-ENST00000553595.5:774706|4118
MPEGASALFFRSLPLR
>FUSION-ENST00000554879.5:71244-ENST00000553595.5:774706|3896
MGFHCVSQDGLDVLTS
>FUSION-ENST00000554879.5:71244-ENST00000553595.5:774706|1720
IDRERGQGVCQR
>FUSION-ENST00000554879.5:71244-ENST00000553595.5:774706|2823
MAIHVLDQALEKNRVCVR
>FUSION-ENST00000554879.5:71244-ENST00000553595.5:774706|4666
QQAGVGKPT
>FUSION-ENST00000554879.5:71244-ENST00000553595.5:774706|1513
GETRQCSQRGR
>FUSION-ENST00000554879.5:71244-ENST00000553595.5:774706|4876
QHCECSSCPEVTNPVRGRHWQHTQK
>FUSION-ENST00000554879.5:71244-ENST00000553595.5:774706|365
IYLHIHTCFPPNYKNK
>FUSION-ENST00000554879.5:71244-ENST00000553595.5:774706|647
TFAITPKLPSENFK
>FUSION-ENST00000554879.5:71244-ENST00000553595.5:774706|494
MVFIDSVTCLKL
>ENST00000372829.8|INDEL-3377-C-CT|1
SLHQDTDYETNYKLY
>FUSION-ENST00000554879.5:71244-ENST00000553595.5:774706|3190
GAVLSSRKFGAR
>FUSION-ENST00000488290.5:25330-ENST00000465712.1:45673|81
MMPCLLLVPLSER
>FUSION-ENST00000554879.5:71244-ENST00000553595.5:774706|2766
SAIGMKREEAGR
>FUSION-ENST00000554879.5:71244-ENST00000553595.5:774706|644
LPSENFK
>FUSION-ENST00000554879.5:71244-ENST00000553595.5:774706|3451
VGIKSYR
>FUSION-ENST00000488290.5:25330-ENST00000465712.1:45673|100
GPLLFLSPPAAVYSPGEAAFSCR
>FUSION-ENST00000554879.5:71244-ENST00000553595.5:774706|1024
CEESSTGRSSDRK
>FUSION-ENST00000554879.5:71244-ENST00000553595.5:774706|3063
MLRSQEDLFSKTLLTFAFASCAR
>FUSION-ENST00000554879.5:71244-ENST00000553595.5:774706|2138
MNPQISH
>ENST00000372829.8|INDEL-3377-C-CT|2
SLHQDTDYETNYK
>FUSION-ENST00000554879.5:71244-ENST00000553595.5:774706|4750
MIKGYQFANSQR
>FUSION-ENST00000554879.5:71244-ENST00000553595.5:774706|2364
MNNLLVSVHSKYSPGQIYSK
>ENST00000338432.11|SNV-85040-G-T|2
RPVAVLEAGCVVAR
>FUSION-ENST00000554879.5:71244-ENST00000553595.5:774706|2892
CTERVWQLSSSCLSLTKTAEV
>ENST00000265990.11|SNV-95095-G-A|3
TTAKKLAVQNSSLHDIQHAPK
>FUSION-ENST00000232458.9:55188-ENST00000416957.5:357586|11
SHIPNLRPPDQHR
>FUSION-ENST00000554879.5:71244-ENST00000553595.5:774706|4917
MFLLVSGS
>FUSION-ENST00000554879.5:71244-ENST00000553595.5:774706|311
MAHPQRRLFLQ
>FUSION-ENST00000488290.5:25330-ENST00000465712.1:45673|641
TARLTGGGALWRGNVR
>FUSION-ENST00000554879.5:71244-ENST00000553595.5:774706|2645
ALHFSPLR
>ENST00000549489.6|SNV-195620-C-A|1
TQVLSIDVTDR
>FUSION-ENST00000488290.5:25330-ENST00000465712.1:45673|798
ESTVKLYEVLMSVFQNTSHC
>FUSION-ENST00000554879.5:71244-ENST00000553595.5:774706|4964
NSQPGGDVLR
>FUSION-ENST00000554879.5:71244-ENST00000553595.5:774706|1493
MLHKQTSLDSFGEPGGPRLDK
>FUSION-ENST00000554879.5:71244-ENST00000553595.5:774706|1989
SPAIAKCLLEPK
>FUSION-ENST00000554879.5:71244-ENST00000553595.5:774706|3534
MISSWFR
>FUSION-ENST00000554879.5:71244-ENST00000553595.5:774706|1462
TGEIIPALQNRRQTR
>FUSION-ENST00000554879.5:71244-ENST00000553595.5:774706|4498
CPSGSAMVPRAALLPPSKSSK
>FUSION-ENST00000488290.5:25330-ENST00000465712.1:45673|186
HHSHCETPYAGEPR
>FUSION-ENST00000554879.5:71244-ENST00000553595.5:774706|1576
SQGPIIEK
>FUSION-ENST00000554879.5:71244-ENST00000553595.5:774706|2655
NYNRGNPCFLPDLSGK
>FUSION-ENST00000488290.5:25330-ENST00000465712.1:45673|530
GLCVPPWPVRCVVG
>FUSION-ENST00000488290.5:25330-ENST00000465712.1:45673|594
GWIFLTRSIGWQLERK
>FUSION-ENST00000488290.5:25330-ENST00000465712.1:45673|789
CAPWGGDF
>FUSION-ENST00000554879.5:71244-ENST00000553595.5:774706|858
DFWMRNRK
>FUSION-ENST00000554879.5:71244-ENST00000553595.5:774706|970
WTESCQPLSRLVFK
>FUSION-ENST00000554879.5:71244-ENST00000553595.5:774706|4122
MGQLWNKMTLCHQGIQVAK
>ENST00000647937.1|SNV-278-C-G|2
CAPPEGVPACGRRPAR
>FUSION-ENST00000554879.5:71244-ENST00000553595.5:774706|1186
MCEVETSLYQK
>FUSION-ENST00000554879.5:71244-ENST00000553595.5:774706|800
QGFICHSSITFHILTNVDVSREM
>ENST00000647937.1|SNV-278-C-G|7
FPPEESPPAPSRSLAPAPVGR
>FUSION-ENST00000554879.5:71244-ENST00000553595.5:774706|2850
MLSRLVLNSWPQAILPL
>FUSION-ENST00000554879.5:71244-ENST00000553595.5:774706|773
LLLAPPRW
>FUSION-ENST00000554879.5:71244-ENST00000553595.5:774706|678
ALTGYQKK
>FUSION-ENST00000554879.5:71244-ENST00000553595.5:774706|4644
MIPATNFSLK
>FUSION-ENST00000554879.5:71244-ENST00000553595.5:774706|1336
LKSSSVPL
>FUSION-ENST00000488290.5:25330-ENST00000465712.1:45673|405
KLSEAFSSALLAWR
>ENST00000540772.1|SNV-24808-T-C|3
STCDGER
>ENST00000411412.5|MNV-7176-CT-C|1
ARPRRNAGL
>FUSION-ENST00000554879.5:71244-ENST00000553595.5:774706|3739
MNEWAMNK
>FUSION-ENST00000554879.5:71244-ENST00000553595.5:774706|4161
KIAVALKELMVSFK
>FUSION-ENST00000554879.5:71244-ENST00000553595.5:774706|5
MGASKSQKSPLK
>FUSION-ENST00000488290.5:25330-ENST00000465712.1:45673|799
LGKESTVKLYEVLMSVFQNTSHC
>FUSION-ENST00000488290.5:25330-ENST00000465712.1:45673|58
MSHRARALVLFS
>ENST00000568449.6|SNV-2854-C-T|4
HVCAVTKVLAQYPLKQYR
>FUSION-ENST00000554879.5:71244-ENST00000553595.5:774706|1663
GSNRRGVGEASYFFLSSR
>FUSION-ENST00000554879.5:71244-ENST00000553595.5:774706|607
MYHTYYMLHYVSYNI
>FUSION-ENST00000554879.5:71244-ENST00000553595.5:774706|3204
CTYLESTYHSDTLK
>FUSION-ENST00000554879.5:71244-ENST00000553595.5:774706|4069
MPFSCLSFLSSWDYR
>FUSION-ENST00000554879.5:71244-ENST00000553595.5:774706|1026
CEESSTGR
>FUSION-ENST00000583881.5:996-ENST00000435213.6:87371|11
IPHQMVFQIFFR
>FUSION-ENST00000554879.5:71244-ENST00000553595.5:774706|3327
RLLRDCCHEIVYLPLLQCGL
>FUSION-ENST00000554879.5:71244-ENST00000553595.5:774706|3232
AALLHKGLLCSLGSVLNI
>FUSION-ENST00000554879.5:71244-ENST00000553595.5:774706|269
MGPMLIANFPLNLSSVLVIT
>FUSION-ENST00000554879.5:71244-ENST00000553595.5:774706|3083
ELDSREALMPQGFESPMCPAYRK
>FUSION-ENST00000554879.5:71244-ENST00000553595.5:774706|508
HLDDGPLLSLGGPC
>FUSION-ENST00000554879.5:71244-ENST00000553595.5:774706|4489
VKVGEILVPMGPPPH
>FUSION-ENST00000554879.5:71244-ENST00000553595.5:774706|2563
LNQHCIPEVNPI
>FUSION-ENST00000488290.5:25330-ENST00000465712.1:45673|879
MCSGLMKTLHRELWPLYPFSIT
>FUSION-ENST00000488290.5:25330-ENST00000465712.1:45673|270
MNIYLILRIMK
>FUSION-ENST00000554879.5:71244-ENST00000553595.5:774706|1671
VMGEGRGSNRR
>FUSION-ENST00000554879.5:71244-ENST00000553595.5:774706|2052
VLPCCPGWSQTQVICPPWPPK
>FUSION-ENST00000554879.5:71244-ENST00000553595.5:774706|2564
MLNQHCIPEVNPI
>FUSION-ENST00000262809.9:196-ENST00000598561.1:24733|1
QNAAISMNNAHVSQLENKIP
>ENST00000639128.1|SNV-175660-A-T|4
KHIIAQLNLDSLRPGKAALK
>FUSION-ENST00000554879.5:71244-ENST00000553595.5:774706|3658
ESWPSYKMP
>ENST00000623100.2|SNV-32482-G-A|7
DESHDEPPIR
>FUSION-ENST00000554879.5:71244-ENST00000553595.5:774706|1912
MIITAQRSPTMETR
>ENST00000534482.6|SNV-182-C-T|1
DAVPATLHLLPCEVAVDGLAPVGR
>FUSION-ENST00000554879.5:71244-ENST00000553595.5:774706|227
AMMVSVPMLQPGPLG
>FUSION-ENST00000554879.5:71244-ENST00000553595.5:774706|1800
AGIDSTMYK
>FUSION-ENST00000554879.5:71244-ENST00000553595.5:774706|1360
SAAGKGDR
>FUSION-ENST00000554879.5:71244-ENST00000553595.5:774706|1191
KLFLAKFPISHMCEVETSLYQK
>ENST00000359263.9|SNV-73424-G-A|5
NSRRMLSNKPQDFQIHVR
>FUSION-ENST00000554879.5:71244-ENST00000553595.5:774706|4390
MPCLNCGFVWSLTHHWVPWGS
>FUSION-ENST00000554879.5:71244-ENST00000553595.5:774706|3335
TQVSQSFQSLK
>ENST00000339474.9|SNV-59811-G-T|1
SLIAHVIRTLKMDCSGAHVQVTCAK
>FUSION-ENST00000554879.5:71244-ENST00000553595.5:774706|4427
QSSRKTTVEATAASGPELCIS
>FUSION-ENST00000554879.5:71244-ENST00000553595.5:774706|389
VVRHWRHSSGFWI
>ENST00000668616.1|SNV-72048-A-G|1
LFPQVTEIQGYLQKER
>FUSION-ENST00000554879.5:71244-ENST00000553595.5:774706|3538
LGLLMYPFTKKK
>FUSION-ENST00000554879.5:71244-ENST00000553595.5:774706|1519
MRHRMFR
>FUSION-ENST00000488290.5:25330-ENST00000465712.1:45673|274
LTNKTINILTN
>FUSION-ENST00000488290.5:25330-ENST00000465712.1:45673|943
WGGQAGAGEARTVLRSPPR
>FUSION-ENST00000554879.5:71244-ENST00000553595.5:774706|1370
EERLAGWSLLHNMPPSPRQR
>FUSION-ENST00000554879.5:71244-ENST00000553595.5:774706|1587
SPRDSASGFSLPSAPHPTR
>FUSION-ENST00000554879.5:71244-ENST00000553595.5:774706|988
CPLILWAILCPLILYLLGQK
>FUSION-ENST00000554879.5:71244-ENST00000553595.5:774706|2783
MFWTRHWKR
>FUSION-ENST00000554879.5:71244-ENST00000553595.5:774706|2084
SWIRLSKHHHSLLMACTAQWLFPR
>FUSION-ENST00000554879.5:71244-ENST00000553595.5:774706|2462
LRKFPCISSLLR
>FUSION-ENST00000554879.5:71244-ENST00000553595.5:774706|777
SEILQEVR
>FUSION-ENST00000554879.5:71244-ENST00000553595.5:774706|3552
DKPVGPVR
>FUSION-ENST00000554879.5:71244-ENST00000553595.5:774706|3685
TIPLRSR
>FUSION-ENST00000554879.5:71244-ENST00000553595.5:774706|589
MFIHSSLNCADWFHALAR
>FUSION-ENST00000554879.5:71244-ENST00000553595.5:774706|297
GEDDSLYALL
>FUSION-ENST00000554879.5:71244-ENST00000553595.5:774706|2019
MFYSILVNMLVHSLLVNFLK
>FUSION-ENST00000488290.5:25330-ENST00000465712.1:45673|271
NIYLILR
>ENST00000619164.4|SNV-1107-G-A|4
TEEPGKFSTYGGR
>ENST00000589326.5|SNV-260791-G-A|1
GADVAMSPIMQYNDWLEEER
>FUSION-ENST00000554879.5:71244-ENST00000553595.5:774706|3703
WQAYSVSKVDVFPRLSLDPCPK
>FUSION-ENST00000554879.5:71244-ENST00000553595.5:774706|5000
FVPLLYWKIPLVPVIAHIR
>ENST00000647510.1|SNV-18538-G-A|3
SCCSGSNK
>FUSION-ENST00000554879.5:71244-ENST00000553595.5:774706|956
AGCSPAPPGTLIRDISPNRWLNDLR
>FUSION-ENST00000488290.5:25330-ENST00000465712.1:45673|833
MQLKMFTNCSAIYCL
>FUSION-ENST00000554879.5:71244-ENST00000553595.5:774706|347
LFWVPMPFKISSRMGTS
>FUSION-ENST00000373439.6:62972-ENST00000373203.8:24929|44
DIPVFKAIQPEGPSQLELTLQASK
>FUSION-ENST00000554879.5:71244-ENST00000553595.5:774706|905
VKHRTQA
>FUSION-ENST00000554879.5:71244-ENST00000553595.5:774706|3470
CQRSEAKPYK
>ENST00000490508.5|SNV-35853-C-T|4
MSGGHSGRPSQIRALSSK
>FUSION-ENST00000554879.5:71244-ENST00000553595.5:774706|2944
FSDSHTSVKINR
>FUSION-ENST00000554879.5:71244-ENST00000553595.5:774706|3052
MTWQSYNAKARMHIFYVIS
>ENST00000642324.1|INDEL-1036-G-GC|5
HPLYLTGFFGGYILR
>FUSION-ENST00000394919.5:20324-ENST00000418483.6:202820|36
FQEEVLAKCSMFERHDPVDGR
>FUSION-ENST00000554879.5:71244-ENST00000553595.5:774706|48
ALEKRPR
>ENST00000575363.1|SNV-35041-G-A|2
TRLAPGQQEFENAEGDK
>FUSION-ENST00000554879.5:71244-ENST00000553595.5:774706|4565
HSFTFLDPRSPKSR
>FUSION-ENST00000488290.5:25330-ENST00000465712.1:45673|457
KSHLSNVTDLR
>FUSION-ENST00000554879.5:71244-ENST00000553595.5:774706|2465
MLAVDFL
>FUSION-ENST00000554879.5:71244-ENST00000553595.5:774706|3745
MAFKLKAR
>FUSION-ENST00000554879.5:71244-ENST00000553595.5:774706|1175
GWYAQGSVSMK
>FUSION-ENST00000488290.5:25330-ENST00000465712.1:45673|686
MAFLFAPK
>FUSION-ENST00000554879.5:71244-ENST00000553595.5:774706|1077
KTSHWYCP
>FUSION-ENST00000488290.5:25330-ENST00000465712.1:45673|867
SQYTKGHWLAFFLK
>FUSION-ENST00000554879.5:71244-ENST00000553595.5:774706|4308
MAIHCIHSKPSAARPQR
>FUSION-ENST00000554879.5:71244-ENST00000553595.5:774706|218
LQLHLHLHSAMNTGSLSRAR
>FUSION-ENST00000554879.5:71244-ENST00000553595.5:774706|2053
DKVLPCCPGWSQTQVICPPWPPK
>FUSION-ENST00000554879.5:71244-ENST00000553595.5:774706|1774
TIGILPTS
>FUSION-ENST00000554879.5:71244-ENST00000553595.5:774706|3656
QMGAEIQPALILPSCALAWLYPQR
>FUSION-ENST00000554879.5:71244-ENST00000553595.5:774706|5144
MHVPKIR
>FUSION-ENST00000488290.5:25330-ENST00000465712.1:45673|632
PRPPKVLGSQA
>FUSION-ENST00000488290.5:25330-ENST00000465712.1:45673|70
MRYVPLTWRR
>FUSION-ENST00000554879.5:71244-ENST00000553595.5:774706|2812
SGWGPSWGSS
>ENST00000368854.7|SNV-77637-G-C|9
YGLGAHRRR
>FUSION-ENST00000422851.1:117256-ENST00000484072.5:357|4
LLPCRISQHEPDCAAVTK
>ENST00000604948.5|SNV-148675-G-A|5
DHKACLPDAKTQHLFFK
>FUSION-ENST00000554879.5:71244-ENST00000553595.5:774706|4423
QSHSPTSLSVVGR
>FUSION-ENST00000554879.5:71244-ENST00000553595.5:774706|3788
MDGILADTGARGFSSGCFV
>FUSION-ENST00000488290.5:25330-ENST00000465712.1:45673|330
MLSLLGASNLSLCHLWHLACKR
>FUSION-ENST00000554879.5:71244-ENST00000553595.5:774706|1835
MNCKPAQVGGEGRR
>FUSION-ENST00000554879.5:71244-ENST00000553595.5:774706|894
YLKVFPR
>FUSION-ENST00000554879.5:71244-ENST00000553595.5:774706|38
SAGHMLGR
>FUSION-ENST00000554879.5:71244-ENST00000553595.5:774706|1881
RTPRPISQDVVRVNR
>FUSION-ENST00000554879.5:71244-ENST00000553595.5:774706|2429
DPGIHQWLSSPLR
>ENST00000553443.5|MNV-118906-AG-A|2
CMLIQNSRSCFGIQLHLNSLFQNLS
>FUSION-ENST00000547211.5:1830-ENST00000361390.2:652|10
IIQMQQIRMPLRPILHSRIHK
>ENST00000244751.7|SNV-16349-A-G|1
SLLDKDMFSKSDPLCVMYTQGMENK
>FUSION-ENST00000552461.5:1830-ENST00000361390.2:652|18
QQIRMPLRPILHSR
>FUSION-ENST00000554879.5:71244-ENST00000553595.5:774706|4747
IKGYQFANSQRK
>FUSION-ENST00000488290.5:25330-ENST00000465712.1:45673|845
VIQALVKNELE
>FUSION-ENST00000554879.5:71244-ENST00000553595.5:774706|1068
YLERCSYRR
>FUSION-ENST00000554879.5:71244-ENST00000553595.5:774706|4049
FLESERLGLEFR
>FUSION-ENST00000554879.5:71244-ENST00000553595.5:774706|3771
DIKSSGWSFLLREK
>FUSION-ENST00000554879.5:71244-ENST00000553595.5:774706|3709
GKALPNHSLAIPA
>FUSION-ENST00000554879.5:71244-ENST00000553595.5:774706|4172
EEGGGREGGRK
>FUSION-ENST00000554879.5:71244-ENST00000553595.5:774706|5162
IMCQKKA
>ENST00000651217.1|SNV-470764-C-T|8
IPIPTGVLVMSFLKSTAAWNLLK
>FUSION-ENST00000554879.5:71244-ENST00000553595.5:774706|1691
LLDLLRLSFPVI
>FUSION-ENST00000554879.5:71244-ENST00000553595.5:774706|4574
TSPPVFISFI
>FUSION-ENST00000554879.5:71244-ENST00000553595.5:774706|1559
SLFLQASLFHR
>FUSION-ENST00000488290.5:25330-ENST00000465712.1:45673|219
ESEGAGATLLND
>FUSION-ENST00000554879.5:71244-ENST00000553595.5:774706|3948
MLDILKVTLLNVCIFLNPPLR
>FUSION-ENST00000488290.5:25330-ENST00000465712.1:45673|539
MMVPGREGR
>ENST00000540772.1|SNV-24808-T-C|5
VAQSRGHTGADVAEKSTCDGER
>FUSION-ENST00000554879.5:71244-ENST00000553595.5:774706|1612
MMRATGPCPLVTMAR
>FUSION-ENST00000554879.5:71244-ENST00000553595.5:774706|2543
FPVSFLLLIT
>FUSION-ENST00000488290.5:25330-ENST00000465712.1:45673|174
GAYNHGRRQR
>FUSION-ENST00000554879.5:71244-ENST00000553595.5:774706|4500
CPSGSAMVPR
>FUSION-ENST00000554879.5:71244-ENST00000553595.5:774706|158
FLKIYQSAFTSQCK
>FUSION-ENST00000554879.5:71244-ENST00000553595.5:774706|2285
MNTHSPHHIIWCFCEQQF
>FUSION-ENST00000554879.5:71244-ENST00000553595.5:774706|2168
WRSFGVIRER
>FUSION-ENST00000554879.5:71244-ENST00000553595.5:774706|1064
KPDSEASIAESR
>FUSION-ENST00000554879.5:71244-ENST00000553595.5:774706|4905
VRTYEHKEGNIK
>FUSION-ENST00000554879.5:71244-ENST00000553595.5:774706|3573
LRGKVGR
>FUSION-ENST00000488290.5:25330-ENST00000465712.1:45673|285
MEQNNRIGSPETNLNFYK
>FUSION-ENST00000488290.5:25330-ENST00000465712.1:45673|914
THYLHKTVLSGLE
>FUSION-ENST00000554879.5:71244-ENST00000553595.5:774706|638
GLSAVRELQW
>FUSION-ENST00000554879.5:71244-ENST00000553595.5:774706|3585
AVVPFADHFTLWGYLEK
>FUSION-ENST00000554879.5:71244-ENST00000553595.5:774706|3568
SVIEPRALGCRR
>FUSION-ENST00000554879.5:71244-ENST00000553595.5:774706|3433
MTVKIKLLR
>FUSION-ENST00000554879.5:71244-ENST00000553595.5:774706|3202
CTYLESTYHSDTLKSVAFQRKPTR
>FUSION-ENST00000554879.5:71244-ENST00000553595.5:774706|2468
FRTYNSLK
>FUSION-ENST00000554879.5:71244-ENST00000553595.5:774706|1833
MNCKPAQVGGEGRRVGEMGR
>FUSION-ENST00000488290.5:25330-ENST00000465712.1:45673|706
CCGKVVAK
>FUSION-ENST00000554879.5:71244-ENST00000553595.5:774706|469
SGKHSEALK
>FUSION-ENST00000554879.5:71244-ENST00000553595.5:774706|650
MTFAITPK
>ENST00000268489.10|INDEL-1103184-C-CAG|7
CSSLPRRQQPSR
>FUSION-ENST00000554879.5:71244-ENST00000553595.5:774706|3010
AQKPVAFASHSP
>ENST00000477653.2|INDEL-47465-G-GCC|MNV-47467-GAC-G|3
RPRSSATLNTTAGLWTMTSC
>FUSION-ENST00000554879.5:71244-ENST00000553595.5:774706|117
ATELSGTVK
>FUSION-ENST00000554879.5:71244-ENST00000553595.5:774706|1547
SLQLNKRV
>FUSION-ENST00000554879.5:71244-ENST00000553595.5:774706|1142
NTSLIFNTLLQLMSPK
>FUSION-ENST00000554879.5:71244-ENST00000553595.5:774706|2924
SSHHLATSPCLSPPREENT
>ENST00000479768.6|SNV-9805-C-A|4
MILGLVVTLSPALDSQFQEASR
>FUSION-ENST00000554879.5:71244-ENST00000553595.5:774706|965
MLLHILVR
>FUSION-ENST00000554879.5:71244-ENST00000553595.5:774706|2649
GNPCFLPDLSGKALHFSPLR
>ENST00000482518.6|SNV-115461-G-A|3
TRTHSDCK
>FUSION-ENST00000554879.5:71244-ENST00000553595.5:774706|2755
DELVVYTLQSPGLTIKEERSR
>FUSION-ENST00000554879.5:71244-ENST00000553595.5:774706|4575
FTPSPQLFSKTSPPVFISFI
>ENST00000618367.4|SNV-11624-C-T|2
TSYWLLQR
>ENST00000428002.6|SNV-5647-G-A|4
QRYPANCTVQDHVHCLGNR
>ENST00000343629.11|SNV-58178-C-G|3
LYDGMGR
>FUSION-ENST00000554879.5:71244-ENST00000553595.5:774706|823
ACQIPGMQGFQTHYQTR
>FUSION-ENST00000554879.5:71244-ENST00000553595.5:774706|5027
QFSFFLSGS
>ENST00000360835.9|SNV-122149-C-T|1
CHLWPHSQARAKETAR
>FUSION-ENST00000554879.5:71244-ENST00000553595.5:774706|1761
MSMAPQPGQHSKTLSFKK
>FUSION-ENST00000554879.5:71244-ENST00000553595.5:774706|3865
YKEAAEK
>FUSION-ENST00000554879.5:71244-ENST00000553595.5:774706|2507
MLFISVWLNLQVFGDFPAIR
>FUSION-ENST00000554879.5:71244-ENST00000553595.5:774706|2086
SWIRLSK
>FUSION-ENST00000554879.5:71244-ENST00000553595.5:774706|3899
TVVLSISSLTFVSF
>FUSION-ENST00000488290.5:25330-ENST00000465712.1:45673|819
FLYLSVSVR
>FUSION-ENST00000554879.5:71244-ENST00000553595.5:774706|3742
SQRVGDSLL
>FUSION-ENST00000554879.5:71244-ENST00000553595.5:774706|3360
ELKCFLR
>FUSION-ENST00000554879.5:71244-ENST00000553595.5:774706|763
AGNSDRISETQAEFLLQSGGR
>FUSION-ENST00000488290.5:25330-ENST00000465712.1:45673|23
YLSLGGGAGK
>FUSION-ENST00000307259.9:398-ENST00000514370.5:59252|4
MFDKTRLPYVALDVLCVLLGCC
>FUSION-ENST00000554879.5:71244-ENST00000553595.5:774706|4268
MSVHTVQSHRQSQMGIWKK
>FUSION-ENST00000488290.5:25330-ENST00000465712.1:45673|187
VLVECIKHHSHCETPYAGEPR
>FUSION-ENST00000554879.5:71244-ENST00000553595.5:774706|2798
TSSHTHTHK
>FUSION-ENST00000554879.5:71244-ENST00000553595.5:774706|5059
MVGAGGHYP
>FUSION-ENST00000554879.5:71244-ENST00000553595.5:774706|622
QTELYIGNM
>FUSION-ENST00000554879.5:71244-ENST00000553595.5:774706|4794
MLFGMFLPLAGLRGLGPSCNHWRFR
>FUSION-ENST00000554879.5:71244-ENST00000553595.5:774706|2502
DRYVQNI
>FUSION-ENST00000554879.5:71244-ENST00000553595.5:774706|3117
MSMQNLPSYK
>FUSION-ENST00000554879.5:71244-ENST00000553595.5:774706|4559
MPPGFLLKIRQPETSL
>ENST00000512840.5|INDEL-60784-G-GA|3
AQGSWEKK
>FUSION-ENST00000554879.5:71244-ENST00000553595.5:774706|2367
CILLLPAGSVHF
>FUSION-ENST00000554879.5:71244-ENST00000553595.5:774706|4900
RVPGVHGGQL
>FUSION-ENST00000554879.5:71244-ENST00000553595.5:774706|183
MSAGPWPILR
>FUSION-ENST00000554879.5:71244-ENST00000553595.5:774706|3953
FFLKSWSIFCLLK
>FUSION-ENST00000554879.5:71244-ENST00000553595.5:774706|4693
MLFSPLATQIR
>FUSION-ENST00000554879.5:71244-ENST00000553595.5:774706|3471
TFPRREMR
>FUSION-ENST00000554879.5:71244-ENST00000553595.5:774706|2016
FYSILVNMLVHSLLVNFLKF
>FUSION-ENST00000554879.5:71244-ENST00000553595.5:774706|4412
LLRVGSLATLPK
>FUSION-ENST00000554879.5:71244-ENST00000553595.5:774706|492
MVPQDGLGMTEGSDSVSR
>FUSION-ENST00000554879.5:71244-ENST00000553595.5:774706|695
TASWKGDL
>FUSION-ENST00000488290.5:25330-ENST00000465712.1:45673|121
VKTCLYKNTK
>ENST00000647937.1|SNV-278-C-G|4
SLAPAPVGRCAPPEGVPACGRRPAR
>FUSION-ENST00000554879.5:71244-ENST00000553595.5:774706|2631
AEVAGGAMEKVAR
>FUSION-ENST00000488290.5:25330-ENST00000465712.1:45673|506
MHSISSHR
>FUSION-ENST00000554879.5:71244-ENST00000553595.5:774706|2298
GWSFVFPFM
>FUSION-ENST00000554879.5:71244-ENST00000553595.5:774706|1868
LALDPEVRESKK
>FUSION-ENST00000488290.5:25330-ENST00000465712.1:45673|843
MLPVLIT
>FUSION-ENST00000554879.5:71244-ENST00000553595.5:774706|2368
MCILLLPAGSVHF
>FUSION-ENST00000554879.5:71244-ENST00000553595.5:774706|452
MTGVPAQEPETVSPHAGR
>ENST00000288167.8|INDEL-8752-T-TA|1
KPVGSEHHCL
>FUSION-ENST00000554879.5:71244-ENST00000553595.5:774706|2430
ATGSTSFCHSSDPLR
>FUSION-ENST00000554879.5:71244-ENST00000553595.5:774706|3341
MLQEPRLEGCEIIWLGLPFSPI
>FUSION-ENST00000554879.5:71244-ENST00000553595.5:774706|4154
ELMVSFK
>FUSION-ENST00000488290.5:25330-ENST00000465712.1:45673|175
GAYNHGRR
>FUSION-ENST00000554879.5:71244-ENST00000553595.5:774706|2083
MSPLGKSYR
>FUSION-ENST00000554879.5:71244-ENST00000553595.5:774706|3533
MISSWFRLNGGIIWMCCLEK
>FUSION-ENST00000554879.5:71244-ENST00000553595.5:774706|5134
ENPKHGR
>FUSION-ENST00000554879.5:71244-ENST00000553595.5:774706|1160
MALAVVIIPNTYGK
>FUSION-ENST00000554879.5:71244-ENST00000553595.5:774706|671
MVKELGFGRVRPYL
>FUSION-ENST00000554879.5:71244-ENST00000553595.5:774706|1955
NKIAFSLTTGK
>FUSION-ENST00000554879.5:71244-ENST00000553595.5:774706|2707
GAEQTCAALQCSATDQSHVTHK
>FUSION-ENST00000554879.5:71244-ENST00000553595.5:774706|3419
TKGCHLGDCLLQLPLYK
>FUSION-ENST00000554879.5:71244-ENST00000553595.5:774706|1086
MERDHGAAK
>FUSION-ENST00000488290.5:25330-ENST00000465712.1:45673|193
MIQMSTNKVLVECIK
>FUSION-ENST00000554879.5:71244-ENST00000553595.5:774706|3234
TLLAQHSAWGPAAPSSR
>ENST00000375896.9|SNV-1926-C-T|1
DGQQQPQPEKPESTLDGAAA
>FUSION-ENST00000554879.5:71244-ENST00000553595.5:774706|807
QLSNPPALSSLMTAILK
>FUSION-ENST00000554879.5:71244-ENST00000553595.5:774706|2590
DCDLKEYVSNRNEK
>FUSION-ENST00000554879.5:71244-ENST00000553595.5:774706|3497
GQFRKVRPMSYDSCAILSGNR
>FUSION-ENST00000554879.5:71244-ENST00000553595.5:774706|2554
MCDDISFTSKHPK
>FUSION-ENST00000488290.5:25330-ENST00000465712.1:45673|471
PVPLWPPRRALLGLCAGLGAPSMAF
>FUSION-ENST00000554879.5:71244-ENST00000553595.5:774706|859
DFWMRNR
>FUSION-ENST00000554879.5:71244-ENST00000553595.5:774706|2435
SLSIFVIRVILAS
>FUSION-ENST00000488290.5:25330-ENST00000465712.1:45673|933
IICVSNL
>FUSION-ENST00000554879.5:71244-ENST00000553595.5:774706|245
MPTENPSPVMKPQLSSWK
>FUSION-ENST00000554879.5:71244-ENST00000553595.5:774706|2844
VVFVCDSPSNGETEKNLQK
>FUSION-ENST00000488290.5:25330-ENST00000465712.1:45673|447
MLPRLASNSWAR
>FUSION-ENST00000488290.5:25330-ENST00000465712.1:45673|262
MKDFLSVMLSTVQKV
>FUSION-ENST00000488290.5:25330-ENST00000465712.1:45673|372
HPSSYFR
>FUSION-ENST00000554879.5:71244-ENST00000553595.5:774706|1647
GLLLARVTVWPGGR
>FUSION-ENST00000488290.5:25330-ENST00000465712.1:45673|448
VIFLWEL
>FUSION-ENST00000488290.5:25330-ENST00000465712.1:45673|967
QLLPVMR
>FUSION-ENST00000554879.5:71244-ENST00000553595.5:774706|662
APLCRPSHLTDGGLFSCTPRHADP
>ENST00000361264.9|SNV-28981-C-T|4
HNVSRVPVYAYITHKALK
>FUSION-ENST00000625598.1:688-ENST00000296674.13:55|54
KTFLANAFALAR
>FUSION-ENST00000479516.1:6596-ENST00000612677.6:24487|45
DNKAQVEAEGPTPGKSAPPR
>FUSION-ENST00000554879.5:71244-ENST00000553595.5:774706|3331
TQVSQSFQSLKIWVLKWCIILS
>ENST00000604948.5|SNV-148675-G-A|4
ACLPDAKTQHLFFK
>FUSION-ENST00000554879.5:71244-ENST00000553595.5:774706|2940
CLSPVYHLGGHH
>FUSION-ENST00000232458.9:55188-ENST00000416957.5:357586|8
LQVPRMCVSSLFRHLSGAK
>FUSION-ENST00000650658.1:84614-ENST00000481086.1:42492|20
SGPGPEAVPVGPRGGQER
>ENST00000633136.1|SNV-16349-A-G|5
AGSIPATKVEITVSCRSLLDK
>FUSION-ENST00000554879.5:71244-ENST00000553595.5:774706|3871
NDSRQAQKLDLITWLGVPR
>FUSION-ENST00000515132.5:398-ENST00000514370.5:59252|22
MCSACCWAAADEYNRLK
>FUSION-ENST00000554879.5:71244-ENST00000553595.5:774706|1067
CSYRRDGER
>FUSION-ENST00000554879.5:71244-ENST00000553595.5:774706|885
IHGSPLPPESSHRWR
>FUSION-ENST00000554879.5:71244-ENST00000553595.5:774706|4075
VVNVNMLFYKL
>FUSION-ENST00000554879.5:71244-ENST00000553595.5:774706|1001
MIAQFSLDRMLYYFCCG
>FUSION-ENST00000554879.5:71244-ENST00000553595.5:774706|2449
RGWGLSLDGRR
>ENST00000411412.5|MNV-7176-CT-C|5
RTSSRPRTR
>FUSION-ENST00000554879.5:71244-ENST00000553595.5:774706|1564
LICTPPLHPR
>FUSION-ENST00000554879.5:71244-ENST00000553595.5:774706|252
ESVVYYATVFPPYV
>FUSION-ENST00000554879.5:71244-ENST00000553595.5:774706|1742
ALCIVGCLEASLASTHK
>FUSION-ENST00000488290.5:25330-ENST00000465712.1:45673|394
VARPCSQAPGIPR
>FUSION-ENST00000554879.5:71244-ENST00000553595.5:774706|3558
SSDNPEMK
>FUSION-ENST00000554879.5:71244-ENST00000553595.5:774706|5151
MSQAHSPCPPPWSTFSPWLAAELK
>FUSION-ENST00000554879.5:71244-ENST00000553595.5:774706|4368
MCSLSLLIRTVVR
>FUSION-ENST00000554879.5:71244-ENST00000553595.5:774706|4076
VVNVNMLFYK
>FUSION-ENST00000488290.5:25330-ENST00000465712.1:45673|644
MHTSIYRFFLFSFFLFFFFFF
>ENST00000563328.4|INDEL-123565-G-GCT|2
GLCWGWGAQR
>FUSION-ENST00000554879.5:71244-ENST00000553595.5:774706|3480
HLLSLPSPTRTFPRR
>FUSION-ENST00000554879.5:71244-ENST00000553595.5:774706|689
MLALMNLCVP
>FUSION-ENST00000554879.5:71244-ENST00000553595.5:774706|2923
MPSRRGHPSQVV
>FUSION-ENST00000554879.5:71244-ENST00000553595.5:774706|981
MIPAHRKPR
>FUSION-ENST00000554879.5:71244-ENST00000553595.5:774706|713
NCESGSRCCLLGVSGIMGFPFQTVP
>FUSION-ENST00000554879.5:71244-ENST00000553595.5:774706|2434
MPSASIF
>FUSION-ENST00000554879.5:71244-ENST00000553595.5:774706|4734
MTEFHSSFRSAQGSHHSALPPFM
>FUSION-ENST00000554879.5:71244-ENST00000553595.5:774706|2320
GEGTGTSKLSSLRFR
>FUSION-ENST00000488290.5:25330-ENST00000465712.1:45673|292
MIKVELRPCEQR
>ENST00000452319.5|SNV-253032-C-T|1
MSLWTRLALLDAPER
>FUSION-ENST00000554879.5:71244-ENST00000553595.5:774706|152
MTHFTLFFEPLFIESFLCL
>FUSION-ENST00000554879.5:71244-ENST00000553595.5:774706|307
MPDSFLAPNTVTQSAKR
>FUSION-ENST00000554879.5:71244-ENST00000553595.5:774706|2997
MCSEHRK
>FUSION-ENST00000554879.5:71244-ENST00000553595.5:774706|5004
AAFLGQLVLRKFVPLLYWK
>FUSION-ENST00000554879.5:71244-ENST00000553595.5:774706|3406
QGQKILINK
>FUSION-ENST00000554879.5:71244-ENST00000553595.5:774706|382
NPAREGILCLALVAFK
>FUSION-ENST00000488290.5:25330-ENST00000465712.1:45673|417
MHVVDHK
>FUSION-ENST00000488290.5:25330-ENST00000465712.1:45673|921
HTKLTICTK
>FUSION-ENST00000554879.5:71244-ENST00000553595.5:774706|298
TKGEDDSLYALL
>FUSION-ENST00000554879.5:71244-ENST00000553595.5:774706|2596
MLPKLVSNSWVQVILLHWLPELLGL
>FUSION-ENST00000554879.5:71244-ENST00000553595.5:774706|2848
LVLNSWPQAILPL
>FUSION-ENST00000554879.5:71244-ENST00000553595.5:774706|2879
MDCLKVK
>FUSION-ENST00000488290.5:25330-ENST00000465712.1:45673|693
SLTPLPSHPFTIR
>FUSION-ENST00000554879.5:71244-ENST00000553595.5:774706|2718
MSWLCTLCSPLASPSR
>FUSION-ENST00000554879.5:71244-ENST00000553595.5:774706|1831
RVGEMGR
>ENST00000604567.5|MNV-13661-GA-G|7
DDDDDDSDDRDESETMTRTQPCQR
>FUSION-ENST00000554879.5:71244-ENST00000553595.5:774706|883
IHGSPLPPESSHRWRAVLLHPQAR
>FUSION-ENST00000488290.5:25330-ENST00000465712.1:45673|134
MQSFLFWKMQASELEVIPYDR
>FUSION-ENST00000554879.5:71244-ENST00000553595.5:774706|730
YVGFNESVCPLTLSQNSLYAPR
>FUSION-ENST00000554879.5:71244-ENST00000553595.5:774706|922
PCSQSMRFQCSQLYPQLRVK
>ENST00000264689.11|INDEL-10764-A-AA|7
KKSCNNFISFR
>FUSION-ENST00000554879.5:71244-ENST00000553595.5:774706|3729
VSHLSVK
>FUSION-ENST00000554879.5:71244-ENST00000553595.5:774706|1362
QRSAAGK
>ENST00000525599.1|SNV-1409-C-T|4
GQPGNSGCRNPGAAGGLYSRR
>FUSION-ENST00000554879.5:71244-ENST00000553595.5:774706|3395
MFDGCRTK
>FUSION-ENST00000554879.5:71244-ENST00000553595.5:774706|620
YTHIYTCTHIHTLYAHIYINTHT
>FUSION-ENST00000554879.5:71244-ENST00000553595.5:774706|2750
RSLFQPSWAGLK
>FUSION-ENST00000554879.5:71244-ENST00000553595.5:774706|2964
NQRCDANSAIFNR
>FUSION-ENST00000488290.5:25330-ENST00000465712.1:45673|226
RRGSETSHK
>FUSION-ENST00000554879.5:71244-ENST00000553595.5:774706|1395
AVQWHSKWDRPVK
>ENST00000290607.12|SNV-119656-C-T|4
ARDQLWER
>FUSION-ENST00000554879.5:71244-ENST00000553595.5:774706|4067
SPPPHPASFFVFLVEMGFHR
>FUSION-ENST00000554879.5:71244-ENST00000553595.5:774706|2710
GQVRPRLVLRELTVQWEEK
>FUSION-ENST00000488290.5:25330-ENST00000465712.1:45673|273
TINILTN
>ENST00000236826.8|MNV-5427-TT-T|1
VLEEMLILMPKK
>FUSION-ENST00000554879.5:71244-ENST00000553595.5:774706|1637
LGHLLVCLHSDPISLLSGSWGR
>FUSION-ENST00000554879.5:71244-ENST00000553595.5:774706|3566
RQAKQPQR
>FUSION-ENST00000554879.5:71244-ENST00000553595.5:774706|3903
FIPLDPFLSNHCELVLPLYQK
>FUSION-ENST00000554879.5:71244-ENST00000553595.5:774706|427
AWSSHSQRPQRFIMRGL
>ENST00000411412.5|MNV-7176-CT-C|3
TSSRPRTRARPR
>FUSION-ENST00000554879.5:71244-ENST00000553595.5:774706|4551
LSFYSPSQQAGTHKHRHMLCSHK
>ENST00000488785.5|SNV-24130-C-A|8
KLPCWRNHQPAK
>FUSION-ENST00000488290.5:25330-ENST00000465712.1:45673|220
VGAGARESEGAGATLLND
>FUSION-ENST00000554879.5:71244-ENST00000553595.5:774706|1888
MALSLSFSICDGK
>FUSION-ENST00000488290.5:25330-ENST00000465712.1:45673|812
CLYIMNELFQSYIV
>FUSION-ENST00000554879.5:71244-ENST00000553595.5:774706|2578
MCTICQPCPTGFNFKFQLFTVGI
>FUSION-ENST00000554879.5:71244-ENST00000553595.5:774706|3130
MVDQRVFRTVLGYGR
>FUSION-ENST00000488290.5:25330-ENST00000465712.1:45673|169
GSRHVTWSEREQNR
>FUSION-ENST00000554879.5:71244-ENST00000553595.5:774706|3323
METWRSRLVR
>FUSION-ENST00000554879.5:71244-ENST00000553595.5:774706|2390
HVVACTRISFIFK
>FUSION-ENST00000488290.5:25330-ENST00000465712.1:45673|173
MQESPGLKP
>ENST00000447353.6|SNV-19702-G-T|2
SNIKSDK
>FUSION-ENST00000488290.5:25330-ENST00000465712.1:45673|711
QLWDLKSYGMKK
>FUSION-ENST00000554879.5:71244-ENST00000553595.5:774706|4897
GGGRRGGR
>FUSION-ENST00000554879.5:71244-ENST00000553595.5:774706|1718
ERGQGVCQRLDEFAAE
>FUSION-ENST00000554879.5:71244-ENST00000553595.5:774706|4080
RVVNVNMLFYK
>FUSION-ENST00000554879.5:71244-ENST00000553595.5:774706|943
MPEKHLHPAPWIPKN
>FUSION-ENST00000554879.5:71244-ENST00000553595.5:774706|1855
MVISLSLNAGTR
>FUSION-ENST00000554879.5:71244-ENST00000553595.5:774706|2497
HVPGNQSSSLCFPLFR
>ENST00000376355.7|SNV-264362-G-T|1
WAEELISAFKEHQQLGK
>FUSION-ENST00000554879.5:71244-ENST00000553595.5:774706|5053
MIHPGIHASSCFYR
>FUSION-ENST00000554879.5:71244-ENST00000553595.5:774706|3800
LPGEDLFFYFLTRK
>FUSION-ENST00000554879.5:71244-ENST00000553595.5:774706|1416
QHALLFMPGRGLFSNSPGCEHL
>FUSION-ENST00000554879.5:71244-ENST00000553595.5:774706|986
MRVLSEDLH
>FUSION-ENST00000488290.5:25330-ENST00000465712.1:45673|551
VHLRPFWVVRKPRTL
>FUSION-ENST00000488290.5:25330-ENST00000465712.1:45673|820
MFLYLSVSVR
>FUSION-ENST00000554879.5:71244-ENST00000553595.5:774706|615
MHTYIHPHTYTHK
>FUSION-ENST00000554879.5:71244-ENST00000553595.5:774706|1438
MLQSLKTMSGCTPSWVGMPK
>FUSION-ENST00000554879.5:71244-ENST00000553595.5:774706|1706
MKTGNKPSATELMESWWFGLGIK
>ENST00000425186.2|SNV-264362-G-T|3
EELISAFK
>FUSION-ENST00000554879.5:71244-ENST00000553595.5:774706|3597
LGHSWGK
>FUSION-ENST00000554879.5:71244-ENST00000553595.5:774706|2338
LVPGSSPLTVSKNACFLTK
>FUSION-ENST00000554879.5:71244-ENST00000553595.5:774706|325
MGLVPRQR
>FUSION-ENST00000554879.5:71244-ENST00000553595.5:774706|958
MAGCSPAPPGTLIRDISPNR
>FUSION-ENST00000479516.1:6596-ENST00000612677.6:24487|35
DNYGQQGSGGSR
>FUSION-ENST00000554879.5:71244-ENST00000553595.5:774706|1827
GRFSSSWLR
>FUSION-ENST00000554879.5:71244-ENST00000553595.5:774706|1074
NGSLLQILSLSLRPLYPSGSPR
>ENST00000668616.1|SNV-72048-A-G|3
MLFPQVTEIQGYLQKER
>FUSION-ENST00000554879.5:71244-ENST00000553595.5:774706|487
TEGSDSVSR
>ENST00000282469.10|SNV-52349-G-T|3
RYLLDTNDYEEYKVPTDMK
>ENST00000517536.5|SNV-50698-C-T|1
GLLNWYRNMERNWK
>ENST00000654845.1|SNV-24130-C-A|2
HGLLEESRR
>FUSION-ENST00000554879.5:71244-ENST00000553595.5:774706|5066
SGEKYIK
>ENST00000477653.2|MNV-47467-GAC-G|4
PRSSATLNTTGTLDNDIMLIK
>ENST00000394308.8|SNV-8095-A-C|2
MQQHFEFEYQTKVDGELILHLYDK
>FUSION-ENST00000554879.5:71244-ENST00000553595.5:774706|3639
TNMDQVIK
>FUSION-ENST00000554879.5:71244-ENST00000553595.5:774706|3490
MSYDSCAILSGNRAPGNFVPK
>FUSION-ENST00000554879.5:71244-ENST00000553595.5:774706|1940
WPHISQRFGHYWVNSTVTEVSK
>FUSION-ENST00000554879.5:71244-ENST00000553595.5:774706|2774
MPSASLIFK
>FUSION-ENST00000554879.5:71244-ENST00000553595.5:774706|4894
GGRGAEKITIGYWA
>FUSION-ENST00000554879.5:71244-ENST00000553595.5:774706|1853
MVISLSLNAGTRGCIVS
>FUSION-ENST00000554879.5:71244-ENST00000553595.5:774706|5138
EQNTYMENPK
>ENST00000216268.6|INDEL-31784-C-CA|2
FYDSHPVAKKNHK
>ENST00000533515.5|SNV-24437-T-A|1
QLGSTPPTSGPCSCCAFSPAP
>FUSION-ENST00000488290.5:25330-ENST00000465712.1:45673|419
CMHVVDHK
>FUSION-ENST00000554879.5:71244-ENST00000553595.5:774706|3650
GRGAFSNLYIGAIWASSDPGWRAQR
>ENST00000411412.5|MNV-7176-CT-C|7
YAMAGSFRRTSSRPR
>FUSION-ENST00000554879.5:71244-ENST00000553595.5:774706|3881
MNSTVLYYFCFNILKK
>FUSION-ENST00000554879.5:71244-ENST00000553595.5:774706|5015
MYPPNLKYK
>FUSION-ENST00000554879.5:71244-ENST00000553595.5:774706|645
TFAITPKLPSENFKILGR
>FUSION-ENST00000554879.5:71244-ENST00000553595.5:774706|3699
MCCSFNFR
>FUSION-ENST00000554879.5:71244-ENST00000553595.5:774706|3925
SQGIQGEGK
>FUSION-ENST00000554879.5:71244-ENST00000553595.5:774706|4354
PSPHHHSSR
>FUSION-ENST00000554879.5:71244-ENST00000553595.5:774706|5116
MFDHMVLVK
>FUSION-ENST00000554879.5:71244-ENST00000553595.5:774706|2062
AHCNLHSPRLRWSSHLNLPSSWDYR
>ENST00000418766.5|INDEL-78730-C-CA|2
NGGGLKR
>FUSION-ENST00000554879.5:71244-ENST00000553595.5:774706|2238
GETDLHVSQQGNSVIR
>FUSION-ENST00000488290.5:25330-ENST00000465712.1:45673|734
KFENVNQPYP
>ENST00000483754.1|INDEL-10988-A-AA|4
KISLWSLPYHRSTSWSSYR
>FUSION-ENST00000554879.5:71244-ENST00000553595.5:774706|222
LQPGPLG
>FUSION-ENST00000554879.5:71244-ENST00000553595.5:774706|1717
MTKRGSSDDTPGR
>FUSION-ENST00000554879.5:71244-ENST00000553595.5:774706|438
HTRLGGGPAEVTGPWKHK
>ENST00000565249.5|SNV-24188-A-T|3
QTDSLVMVYFYNNYISCTN
>FUSION-ENST00000554879.5:71244-ENST00000553595.5:774706|4074
MVKPCLY
>FUSION-ENST00000554879.5:71244-ENST00000553595.5:774706|1948
SNHYHRKR
>FUSION-ENST00000488290.5:25330-ENST00000465712.1:45673|519
MTVCMGLSRFYPRSPLDCR
>FUSION-ENST00000554879.5:71244-ENST00000553595.5:774706|694
MELTLPLLCSLHFLPTIDSLIIENR
>FUSION-ENST00000554879.5:71244-ENST00000553595.5:774706|1277
MDYELKCQWGLAVTHRSK
>FUSION-ENST00000488290.5:25330-ENST00000465712.1:45673|182
MVLQAVQETWHWPLLLR
>FUSION-ENST00000554879.5:71244-ENST00000553595.5:774706|1694
SGGQNPPPPLGIALRT
>FUSION-ENST00000554879.5:71244-ENST00000553595.5:774706|2995
CSEHRKAR
>FUSION-ENST00000554879.5:71244-ENST00000553595.5:774706|3081
EALMPQGFESPMCPAYRK
>FUSION-ENST00000554879.5:71244-ENST00000553595.5:774706|1757
MAPQPGQHSKTLSFK
>FUSION-ENST00000357194.10:42412-ENST00000503584.5:87420|1
LFPYSLGAVALGLHTRP
>FUSION-ENST00000554879.5:71244-ENST00000553595.5:774706|2005
MPVVSATQEAETGGCLEARGWR
>FUSION-ENST00000554879.5:71244-ENST00000553595.5:774706|12
ILRPAWKMTR
>FUSION-ENST00000554879.5:71244-ENST00000553595.5:774706|721
ALGNTDGFDWLSKKK
>FUSION-ENST00000554879.5:71244-ENST00000553595.5:774706|755
RLDTLPR
>FUSION-ENST00000554879.5:71244-ENST00000553595.5:774706|1814
MTRPASKLACKLFFSGCLVPVNR
>FUSION-ENST00000554879.5:71244-ENST00000553595.5:774706|442
EAVLFLQRHTRLGGGPAEVTGPWK
>FUSION-ENST00000488290.5:25330-ENST00000465712.1:45673|197
MHQAPFPL
>FUSION-ENST00000554879.5:71244-ENST00000553595.5:774706|3753
GQHRPTEGSSSCLYFSPK
>FUSION-ENST00000554879.5:71244-ENST00000553595.5:774706|139
LAKAVLYYISKSNVSNVSTR
>FUSION-ENST00000488290.5:25330-ENST00000465712.1:45673|383
SQLCDFRK
>FUSION-ENST00000554879.5:71244-ENST00000553595.5:774706|3385
SLYIVGIFGKGNSYLGAR
>FUSION-ENST00000554879.5:71244-ENST00000553595.5:774706|1046
GHWISPLLKQFEMTFCPWQPK
>FUSION-ENST00000554879.5:71244-ENST00000553595.5:774706|3610
AKAPCQR
>ENST00000247833.11|SNV-74145-A-C|5
SCKHRITLGDSSNYYYISPFCR
>FUSION-ENST00000554879.5:71244-ENST00000553595.5:774706|1770
QEQGAALLASLSLGF
>ENST00000377722.2|SNV-2077-G-A|3
ACLLFLHDHGRRSTNMR
>FUSION-ENST00000488290.5:25330-ENST00000465712.1:45673|369
TFAHAVLSAR
>FUSION-ENST00000554879.5:71244-ENST00000553595.5:774706|3796
GSCCNLTHCVPPDSSGF
>ENST00000356175.7|SNV-231218-G-T|2
LAEHIDHEQQK
>FUSION-ENST00000554879.5:71244-ENST00000553595.5:774706|3021
KEHFKAITW
>FUSION-ENST00000217446.7:123687-ENST00000674470.1:42335|2
QDTKERYIPK
>FUSION-ENST00000488290.5:25330-ENST00000465712.1:45673|939
SPPRSLQRFL
>FUSION-ENST00000554879.5:71244-ENST00000553595.5:774706|460
VEFASALHTRWGR
>FUSION-ENST00000488290.5:25330-ENST00000465712.1:45673|626
FHHIGQAHLKLLTL
>FUSION-ENST00000510013.1:5347-ENST00000507392.5:36079|7
[truncated: 135,014 more chars]
