# Supplementary material for: Identification of non-canonical peptides with moPepGen
Source: Nat Biotechnol. 2025 Jun 16;44(4):568–73. doi: 10.1038/s41587-025-02701-0 (PMC12680078; doi:10.1038/s41587-025-02701-0)
Supplement: Supplementary file 4 — Supplementary Data: Cancer cell line variant peptide database. Custom peptide database FASTA file for each of the 376 cell lines from the Cancer Cell Line Encyclopedia with proteomics characterization or used in the reference channel. Variant peptide FASTA files were produced by moPepGen as the result of cell-line-specific publicly available mutations and fusions. [file 41587_2025_2701_MOESM4_ESM.zip › ACH-000410.fasta]

>ENST00000461137.5|INDEL-74763-A-AA|10
SELKGQRGNVCQK
>ENST00000421290.1|SNV-318930-G-C|6
MLSSSTPPR
>ENST00000605847.5|SNV-13938-A-G|2
GIEIDIEPTDKVER
>ENST00000463795.5|SNV-2466-A-G|7
IPAMAFPALSVQGPAPRCIPSRAHR
>ENST00000421290.1|SNV-318930-G-C|1
LSSSTPPRRCLR
>ENST00000424082.6|SNV-154488-A-G|5
KDKTTFGK
>ENST00000539068.5|SNV-91523-A-T|6
LSNGKKFVSSHDR
>ENST00000607413.5|SNV-318930-G-C|5
ISILMESITHAVFLYTT
>ENST00000547697.6|SNV-59656-G-A|12
AIGITALMARSTGDEGR
>ENST00000455989.1|SNV-39716-G-A|3
QPVAGSEGTQYR
>ENST00000592385.5|SNV-36281-G-T|4
GPTWRSLVLYTKNCSQMPSR
>FUSION-ENST00000579205.5:341100-ENST00000572848.1:142017|10
SIIKCKLL
>ENST00000463795.5|SNV-2466-A-G|13
TQRAGPSPTVHPIQSPQNR
>ENST00000673753.1|SNV-3580-G-C|1
YFGSQQAAPIACTGTCWRSWALRK
>ENST00000260502.11|SNV-257837-C-T|1
NLAQYFKINRTVLR
>ENST00000667837.1|SNV-31728-G-C|3
IYCPHSR
>ENST00000359759.8|SNV-51443-C-G|1
FWLPNHLQHESGEQVRAGAR
>ENST00000376064.7|SNV-7934-T-G|2
DLIVAALKLIQYHLTQQTK
>ENST00000660197.1|SNV-349780-C-A|1
IADLLPVQSTSG
>ENST00000645937.1|SNV-363807-G-A|4
CLGKYGGVLPSR
>ENST00000395631.6|INDEL-92740-A-AA|5
RRTYWNCIQQTDSDGCQHWR
>ENST00000207549.8|MNV-16741-GCC-G|17
ATGTESPGKGR
>ENST00000466059.5|SNV-62331-C-T|3
MAENEVGSAHAVVQLRTFRPSITPR
>ENST00000286800.8|SNV-127347-G-A|1
FHAHRSVLAACSSYFHSR
>ENST00000465143.1|SNV-171636-C-T|2
AASESVK
>ENST00000471480.6|SNV-2466-A-G|8
MIPAMAFPALSVVR
>ENST00000650503.1|SNV-135896-G-C|4
GKASPALHSRR
>ENST00000456556.5|SNV-103839-C-T|3
QPALKAISDK
>ENST00000039989.9|SNV-40979-C-G|6
LEQKLEAQHRSLQGTLNELK
>FUSION-ENST00000648377.1:2697-ENST00000425350.1:229|16
VAGGIQFLGGKWR
>ENST00000660197.1|SNV-349780-C-A|21
AQEPLFPLQHLLSQRNGNKVWEK
>ENST00000490620.5|SNV-9352-G-C|12
LNDEKANDDTNRDAGPLSH
>ENST00000250018.6|SNV-12915-A-C|2
KYFADLAMNYKPGDPIPK
>ENST00000207549.8|MNV-16741-GCC-G|23
GTVAVEVCGGAGSPVGTCK
>ENST00000480426.5|SNV-31305-G-A|5
GRTSCRACPSAWPR
>ENST00000644347.1|SNV-363807-G-A|1
EIRGSITFKIVPSYR
>ENST00000358022.4|INDEL-261-G-GGCG|3
GGGSPSGGGGGGVGWR
>ENST00000461137.5|INDEL-74763-A-AA|15
QKNDAIK
>ENST00000260502.11|SNV-257837-C-T|3
NLAQYFK
>ENST00000322396.7|SNV-211-C-A|4
RDDGGGAGAAGR
>ENST00000623607.4|SNV-193303-G-T|2
MTTVLLFPHFITIPL
>ENST00000490620.5|SNV-9352-G-C|3
MTPTEMLAPSAT
>ENST00000420234.5|SNV-33652-A-T|3
DKKAFFLGMMNGER
>ENST00000541292.5|SNV-47334-T-A|2
YNENLQVTGAVDCSLRGWDLR
>FUSION-ENST00000648377.1:2697-ENST00000425350.1:229|15
VAGGIQFLGGKWRTCSLGEK
>ENST00000271234.11|SNV-84873-A-T|3
VFPIISK
>ENST00000340645.9|SNV-57819-C-A|4
AQLDSFVKSMYSLQNDRDR
>ENST00000260502.11|SNV-257837-C-T|2
NLAQYFKINR
>ENST00000445902.3|SNV-4750-C-T|4
KGFFSKPSLCSR
>ENST00000376923.5|SNV-6607-T-G|3
QLRPSGKLNTAEKVNK
>ENST00000589670.5|MNV-16741-GCC-G|2
GTVAVEGLPASRPGSLEPR
>FUSION-ENST00000416426.6:341100-ENST00000572848.1:142017|6
MQAAVIRAAVK
>ENST00000479980.1|SNV-612180-G-A|5
EHGQTKVTTLVGKTPKPK
>ENST00000514430.5|SNV-103258-G-A|2
FSQKLNLHLNMDISPGRPSVH
>ENST00000312891.3|SNV-73-C-T|1
LLFPVLLGFR
>ENST00000241453.12|SNV-52257-A-T|4
AYPQIRCSWTFSRK
>FUSION-ENST00000648377.1:2697-ENST00000425350.1:229|2
TTGSFLQKKMCYSHQ
>ENST00000264638.9|MNV-10966-CT-C|5
YSYYTCDVTSR
>ENST00000207549.8|MNV-16741-GCC-G|10
EQELAGGR
>FUSION-ENST00000215770.6:674-ENST00000216117.9:13107|21
EFSWLASLPWALK
>ENST00000667837.1|SNV-31728-G-C|7
MYEEAVRELESLLSQRIYCPHSR
>ENST00000378653.8|SNV-428514-G-T|4
ANGKYCPIDNFDELDIK
>ENST00000547697.6|SNV-59656-G-A|13
LAGRAIGITALMARSTGDEGR
>ENST00000586287.1|SNV-4107-G-A|3
FPSSPSGEDHTR
>ENST00000588600.1|SNV-152-C-G|4
MADQIPLYRVRSAAAAAANR
>FUSION-ENST00000497705.5:298710-ENST00000520033.1:150958|4
FCQRKGMCK
>ENST00000262995.8|INDEL-101346-C-CT|1
LSTFTCPICFS
>ENST00000547697.6|SNV-59656-G-A|2
AKEPARGR
>ENST00000489332.1|SNV-10272-C-A|1
ILWTLITV
>ENST00000372129.3|SNV-1158-C-T|5
RHLGLVSLEPGGWLR
>ENST00000264638.9|MNV-10966-CT-C|4
LLMGHTATTILVVSLSR
>ENST00000526774.5|SNV-40979-C-G|2
LSIDLSR
>ENST00000526387.5|SNV-1182-C-T|2
YGFIGGSSAEPGPGHLPADLIR
>FUSION-ENST00000215770.6:674-ENST00000216117.9:13107|33
ELALGQDRFCPR
>ENST00000465143.1|SNV-171636-C-T|8
MATGSSPSPVLGQVK
>ENST00000510297.1|SNV-1102320-C-A|2
RSSSTGGISDLK
>ENST00000571696.6|SNV-32593-T-C|1
TEVAPSSALSEVSLRLLCHDDID
>ENST00000376923.5|SNV-6607-T-G|4
QLRPSGKLNTAEK
>ENST00000378120.5|SNV-9975-C-T|1
DTPPPVTSSRGDGICVSRGK
>ENST00000660197.1|SNV-349780-C-A|17
MVIKCGK
>ENST00000480426.5|SNV-31305-G-A|6
APVRGRTSCR
>ENST00000484531.1|SNV-32965-A-G|5
SSQRTIAAKMLTSVR
>ENST00000274605.6|SNV-6782-C-A|3
LWRSNGSLHTLACHTPLSPGPR
>ENST00000301067.11|SNV-11067-A-T|1
EEEEEDDDTMLNTVVLFSNTDK
>ENST00000517956.5|SNV-34784-A-T|5
LLWKILCQYHFSER
>ENST00000490620.5|SNV-9352-G-C|11
ANDDTNRDAGPLSH
>ENST00000650503.1|SNV-135896-G-C|1
ASPALHSRRQ
>ENST00000266058.9|SNV-122443-G-T|1
QRPTIGLFTQCSVPASLR
>ENST00000342992.10|SNV-263776-G-A|3
IMAVNKYGIGEPLESAPVLMK
>ENST00000369582.6|SNV-7266-T-C|6
MQLSFWSHCRCFCTFSIPLLMCR
>ENST00000297161.6|SNV-181667-C-A|4
VESNEFCNRPQRKPVTELCQGTVK
>ENST00000588600.1|SNV-152-C-G|6
MADQIPLYRVR
>ENST00000644935.1|SNV-26761-T-C|3
ASRTPSPNRATR
>ENST00000343036.6|SNV-132924-T-G|1
QKVVLGKL
>ENST00000541239.5|SNV-71104-G-C|1
QPGYLAWCGGR
>ENST00000265293.8|SNV-163806-G-A|3
RVGTPSQGPFLQGSTIIRSK
>ENST00000392676.8|SNV-76751-C-T|2
EIQYIFSNASRQESFSSILAYK
>ENST00000263045.8|SNV-8921-G-T|3
WANQCNYRHSNPNDRMTSLK
>ENST00000482654.1|SNV-11851-C-A|2
MVGPGAGGAAGSSEMQRVPAR
>ENST00000648443.1|SNV-15-G-T|3
SGCGLLIKLR
>ENST00000537725.1|MNV-36653-ATAA-A|11
MPDCPSMEFGFMR
>ENST00000369582.6|SNV-7266-T-C|1
CFCTFSIPLLMCRVR
>ENST00000470594.5|SNV-2280-G-C|1
LWQQLLPSPRWPRASLSR
>ENST00000370596.5|SNV-82205-T-G|4
LINKEDSFEDLRNR
>ENST00000525051.5|SNV-22788-C-A|5
TLPSPPR
>ENST00000378378.9|SNV-8909-G-T|1
GLGNPGGQGDAIQLSPK
>ENST00000377071.9|SNV-127761-G-T|4
LAANRTTAGSR
>ENST00000271234.11|SNV-84873-A-T|1
VFPIISKCLEGMILAAKSVDER
>ENST00000350210.6|SNV-5064-A-C|2
GGGRPAAAPPPRAPTR
>ENST00000366676.5|SNV-31426-A-C|2
SLASAGEDQRLK
>ENST00000660197.1|SNV-349780-C-A|22
AQEPLFPLQHLLSQRNGNK
>ENST00000346178.8|SNV-13227-A-T|1
VPAEGDGAQPEETPR
>ENST00000490286.5|SNV-39003-C-G|1
SHLLNTPSTVMSHCSTQR
>ENST00000537725.1|MNV-36653-ATAA-A|3
EFGFMRK
>ENST00000517956.5|SNV-34784-A-T|4
LLWKILCQYHFSERQIR
>ENST00000539068.5|SNV-91523-A-T|4
KFVSSHDRNEPFVFSLGK
>ENST00000463795.5|SNV-2466-A-G|6
MAFPALSVQGPAPR
>FUSION-ENST00000375254.8:72260-ENST00000417710.5:10573|6
HKFRGICLHCR
>ENST00000478329.1|SNV-58313-A-T|3
LRCNQDFTGWNKPRVPL
>ENST00000368346.7|SNV-82082-G-T|2
GIKPRWTK
>ENST00000371809.3|SNV-5592-G-A|1
LTEAQTYLDKVENTCKK
>ENST00000541292.5|SNV-47334-T-A|3
YNENLQVTGAVDCSLR
>ENST00000513335.5|SNV-36746-G-A|3
WDALRETAR
>ENST00000371372.6|SNV-176201-C-G|4
GKFFYCTDECKELER
>ENST00000589670.5|MNV-16741-GCC-G|3
QASQHALR
>ENST00000375759.8|SNV-93769-T-G|4
RSLGHEVGKPPQDVTDDSPPSKK
>ENST00000371372.6|SNV-176201-C-G|2
FFYCTDECKELER
>ENST00000588600.1|SNV-152-C-G|3
ADQIPLYRVRSAAAAAANR
>ENST00000462351.5|SNV-10332-A-G|8
MSRTCLWLMWPNK
>ENST00000269593.5|SNV-408-C-T|1
CRPLVGCEELVR
>ENST00000445105.6|SNV-407331-G-A|1
DENSNYTLFNLIPVGLRVVAIQGVK
>ENST00000395631.6|INDEL-92740-A-AA|6
FQGGKKR
>ENST00000264638.9|MNV-10966-CT-C|7
LPCFHGGRCVERYSYYTCDVTSR
>ENST00000264501.8|INDEL-207263-C-CA|2
ILSTRPGQKK
>FUSION-ENST00000520433.5:144-ENST00000517939.5:122825|1
EMQNRKL
>ENST00000510297.1|SNV-1102320-C-A|1
SSSTGGISDLK
>ENST00000566129.1|INDEL-14503-A-AA|4
KQIMTTLQQTHSLR
>ENST00000382275.6|SNV-1102320-C-A|2
NPSADEELKYR
>ENST00000648320.1|SNV-181667-C-A|2
MSSATDLRESQ
>ENST00000409548.7|SNV-807-C-T|1
VFHDMLHVSGVYNGAGGDTHR
>ENST00000418511.6|SNV-4425-C-T|1
EQTCAALLPP
>ENST00000361640.5|SNV-2500-C-T|1
FQLETSLKRLQCP
>FUSION-ENST00000215770.6:135-ENST00000216117.9:13107|3
LRFSDGSLHSAFWWRQLL
>ENST00000497605.6|SNV-2466-A-G|3
AFPALSVGPAPRCIPSR
>ENST00000382011.9|SNV-8292-C-T|7
KCNTDQAGR
>ENST00000445902.3|SNV-4750-C-T|2
GFFSKPSLCSR
>ENST00000660197.1|SNV-349780-C-A|11
TVVIGIQNSNLQVYYR
>ENST00000430935.5|SNV-47402-A-G|3
MEASGESFSLLQLIANDCYK
>ENST00000418501.5|INDEL-95612-A-AA|2
GGDQPDKK
>ENST00000470594.5|SNV-2280-G-C|9
WPRLGGWSLRMLWQQLLPSPR
>ENST00000525051.5|SNV-22788-C-A|1
TLPSPPRLGLQPPRSSCPSGSGR
>ENST00000537725.1|MNV-36653-ATAA-A|9
MPDCPSMEFGFMRK
>ENST00000498634.2|SNV-1877-G-T|4
YQTLELEKEFLFNPYLTLKR
>FUSION-ENST00000215770.6:674-ENST00000216117.9:13107|20
EFSWLASLPWALKAFR
>ENST00000484531.1|SNV-32965-A-G|3
TIAAKMLTSVRVVFITASPILSVR
>ENST00000295718.7|SNV-10332-A-G|2
IRHNEQNLSLADVAQQAGLVK
>ENST00000461137.5|INDEL-74763-A-AA|11
SELKGQR
>ENST00000589670.5|MNV-16741-GCC-G|1
GTVAVEGLPASRPGSLEPRTFWL
>ENST00000356786.10|SNV-12612-G-A|4
ASVEAQEVALLAEREHLMQDGHRQR
>ENST00000465788.1|SNV-1157-G-A|1
DGDVLREVVK
>ENST00000592385.5|SNV-36281-G-T|5
GPTWRSLVLYTK
>ENST00000566129.1|INDEL-14503-A-AA|7
KKQIMTTLQQTHSLR
>ENST00000513335.5|SNV-36746-G-A|2
WDALRETARVR
>ENST00000547697.6|SNV-59656-G-A|4
STGDEGRAKEPAR
>ENST00000207549.8|MNV-16741-GCC-G|8
EQELAGGRAGTDRR
>ENST00000490620.5|SNV-9352-G-C|10
DAGPLSH
>ENST00000484531.1|SNV-32965-A-G|1
LTSVRVVFITASPILSVR
>FUSION-ENST00000266659.8:17968-ENST00000357542.8:12180|13
LGQDLTVMAAIGLGFLTSSFRR
>ENST00000260947.9|SNV-28346-C-T|1
DASAQQDLYEFVSPSPPADVSERAK
>ENST00000350210.6|SNV-5064-A-C|4
VPRGGGRPAAAPPPRAPTR
>ENST00000463795.5|SNV-2466-A-G|1
AFPALSVQGPAPRCIPSRAHR
>ENST00000461137.5|INDEL-74763-A-AA|23
KERNTRPLK
>ENST00000474476.5|SNV-215765-C-T|1
LQLHSLMPMQED
>ENST00000312891.3|SNV-73-C-T|3
RSTPVGRLLFPVLLGFR
>ENST00000563496.2|INDEL-14503-A-AA|3
LYIGATGQFLKHSVSGEKNK
>ENST00000673753.1|SNV-3580-G-C|2
YFGSQQAAPIACTGTCWRSWALR
>ENST00000456556.5|SNV-103839-C-T|4
DEQISGTVSSQKQPALKAISDK
>ENST00000376064.7|SNV-7935-C-G|2
DLIVCALKLIQYHLTQQTK
>ENST00000263054.10|SNV-487209-A-G|2
HTSLPVRHLWLSFDEGR
>ENST00000377182.5|SNV-69212-G-C|1
WNPNVNCFVGGGSIR
>ENST00000480426.5|SNV-31305-G-A|2
ACPSAWPR
>ENST00000444273.6|SNV-61575-A-G|3
NTHIHQVHKGKSDEEEQQYVIK
>ENST00000530967.6|SNV-1182-C-T|3
MDSLGAAQQSQGRATYLQTSSANGR
>ENST00000605847.5|SNV-13938-A-G|5
TLTGKGIEIDIEPTDK
>ENST00000378788.4|SNV-5536-C-G|2
TPRGCWRWSR
>ENST00000586287.1|SNV-4107-G-A|4
KFPSSPSGEDHTRR
>FUSION-ENST00000394708.7:21590-ENST00000339089.10:127396|4
SLEDLLRERKPVSNK
>ENST00000513811.5|INDEL-58828-C-CA|4
NLISLSIPSKK
>ENST00000622548.4|SNV-17997-C-T|1
EDAELAVKHNV
>ENST00000424082.6|SNV-154488-A-G|2
TTFGKLDYLMSK
>FUSION-ENST00000648377.1:2697-ENST00000425350.1:229|9
SNRSHGSLLPLR
>ENST00000367351.4|SNV-4436-T-A|1
AEGHSSGSWQFSIDGQIFLLFDSEK
>ENST00000466059.5|SNV-62331-C-T|2
AENEVGSAHAVVQLRTFRPSITPR
>ENST00000461137.5|INDEL-74763-A-AA|1
NWLQKKR
>ENST00000541292.5|SNV-47334-T-A|1
YNENLQVTGAVDCSLRGWDLRNVR
>ENST00000261383.3|SNV-179920-C-A|1
YLQESVKKLSLDYYNK
>ENST00000344338.7|SNV-25692-A-C|1
EDAGVICSGPESSLALRLVNGGDR
>ENST00000361297.7|SNV-247915-T-G|2
AAALAASEKK
>ENST00000539068.5|SNV-91523-A-T|3
FVSSHDR
>ENST00000273130.9|SNV-25792-T-A|1
CNVWILDGDQYHKGLLK
>ENST00000525994.1|SNV-13227-A-T|3
QGSKVPAEGDGAQPEETPRDGDK
>FUSION-ENST00000215770.6:674-ENST00000216117.9:13107|5
QWPKLQRGR
>ENST00000541584.5|SNV-66751-C-G|2
AQELGHSQSALAWAQRELAAFR
>ENST00000470101.1|SNV-142486-G-A|4
AQPWKTGAWPRPQRTGTR
>ENST00000266643.6|SNV-499-C-G|1
LLVLTGGGRPGAEPQPRGGR
>ENST00000271234.11|SNV-84873-A-T|5
KVFPIISK
>ENST00000460522.5|SNV-37846-G-A|6
LWILTKLPGEMK
>ENST00000346178.8|SNV-13227-A-T|2
QGSKVPAEGDGAQPEETPR
>FUSION-ENST00000394708.7:21590-ENST00000339089.10:127396|2
ERKPVSNKYF
>ENST00000359242.7|INDEL-41765-A-ATACA|5
EKSAEYTYSIGQTTGSCFR
>ENST00000263054.10|SNV-487209-A-G|1
HTSLPVRHLWLSFDEGRSWSK
>ENST00000644935.1|SNV-26761-T-C|4
ASRTPSPNR
>ENST00000566129.1|INDEL-14503-A-AA|3
KQIMTTLQQTHSLRLSPGGGW
>ENST00000261383.3|SNV-179920-C-A|3
YLQESVK
>ENST00000673899.1|SNV-18675-T-C|3
KQGETAADVRTLPNASTVDNIR
>ENST00000359242.7|INDEL-41765-A-ATACA|3
SAEYTYSIGQTTGSCFR
>FUSION-ENST00000648377.1:2697-ENST00000425350.1:229|3
TTGSFLQKK
>ENST00000588600.1|SNV-152-C-G|8
MADQIPLYR
>ENST00000461137.5|INDEL-74763-A-AA|4
ERCFALK
>ENST00000471480.6|SNV-2466-A-G|4
MAFPALSVVR
>ENST00000462351.5|SNV-10332-A-G|7
SRTCLWLMWPNK
>ENST00000530791.5|SNV-2107-C-T|4
APRHPSCPSPLLCLCPQCPR
>FUSION-ENST00000280886.12:175-ENST00000409176.6:15563|1
LAELELELSEDFVEV
>ENST00000322241.6|SNV-1203-G-A|1
ALPRPVRACTPQAWHPR
>ENST00000329913.4|SNV-5633-G-T|3
HQLFINFRDLVWHK
>FUSION-ENST00000579205.5:341100-ENST00000572848.1:142017|11
KSIIKCK
>ENST00000417164.5|SNV-12915-A-C|1
YFADLAMNYKPAYR
>ENST00000462351.5|SNV-10332-A-G|5
SRTCLWLMWPNKQGW
>ENST00000513335.5|SNV-36746-G-A|4
SFTELFALMERWDALRETAR
>ENST00000613419.4|SNV-45138-T-G|3
THIGDKPYECNACGKTCYHK
>ENST00000465405.1|SNV-4985-C-G|1
SPSTGLVLSLS
>ENST00000241453.12|SNV-52257-A-T|2
CSWTFSRK
>ENST00000462351.5|SNV-10332-A-G|4
TCLWLMWPNK
>ENST00000480426.5|SNV-31305-G-A|4
TSCRACPSAWPR
>ENST00000463795.5|SNV-2466-A-G|9
MIPAMAFPALSVQGPAPRCIPSR
>ENST00000207549.8|MNV-16741-GCC-G|11
NLLALREQELAGGRAGTDR
>ENST00000674083.1|SNV-4927-A-T|2
WIHLCVQVHQTK
>ENST00000258399.8|SNV-58313-A-T|2
LRCNQDFTGWNKPR
>FUSION-ENST00000394708.7:21590-ENST00000339089.10:127396|1
KPVSNKYF
>ENST00000396743.7|SNV-974-A-G|1
GSGVVGARPR
>ENST00000342995.4|SNV-1421-C-G|1
SPEFLGLRSISTPSPESLR
>ENST00000581711.1|SNV-62461-G-T|1
LFLILVNMEENGLTGLKKWK
>ENST00000461137.5|INDEL-74763-A-AA|5
GKERCFALK
>ENST00000660197.1|SNV-349780-C-A|18
TTVPTSASSLTEEW
>ENST00000350210.6|SNV-5064-A-C|1
GGGRPAAAPPPRAPTRR
>ENST00000258149.10|SNV-31471-G-A|1
EENVESSLPLNAIEPCVICQGRPK
>ENST00000465405.1|SNV-4985-C-G|2
SPLWSLLRSPSTGLVLSLS
>ENST00000377071.9|SNV-127761-G-T|1
TTAGSRRR
>ENST00000537725.1|MNV-36653-ATAA-A|6
PDCPSMEFGFMRKNAK
>FUSION-ENST00000215770.6:674-ENST00000216117.9:13107|32
ELALGQDRFCPRGDSQR
>ENST00000467322.1|INDEL-23970-A-AA|5
NTFRLMFR
>ENST00000399353.5|SNV-171636-C-T|2
QRSAFTPAMATGSSPSPVLGQGEK
>ENST00000623607.4|SNV-193303-G-T|4
MPMTTVLLFPHFITIPL
>ENST00000409937.1|SNV-34034-G-C|6
LDPRAGCRASSSCCAGGLPGICTTR
>FUSION-ENST00000520433.5:144-ENST00000517939.5:122825|4
NPPAEIPVHILSTKNLNLKEMQNR
>ENST00000361297.7|SNV-247915-T-G|4
RAAALAASEKK
>ENST00000367222.7|SNV-1894-T-C|5
MRLLAFLSLLALVPQETGTASLPRK
>ENST00000460522.5|SNV-37846-G-A|1
NEKTKMNESR
>FUSION-ENST00000648377.1:2697-ENST00000425350.1:229|17
VAGGIQFLGGK
>ENST00000547697.6|SNV-59656-G-A|9
ARSTGDEGR
>FUSION-ENST00000416426.6:341100-ENST00000572848.1:142017|1
TEASRPTARE
>ENST00000369582.6|SNV-7266-T-C|3
QLSFWSHCRCFCTFSIPLLMCRVR
>FUSION-ENST00000497705.5:298710-ENST00000520033.1:150958|1
CSLSGFK
>ENST00000378120.5|SNV-9975-C-T|4
VRDTPPPVTSSRGDGICVSR
>ENST00000371809.3|SNV-5592-G-A|3
LTEAQTYLDK
>ENST00000667837.1|SNV-31728-G-C|4
ELESLLSQRIYCPHSRGR
>ENST00000378653.8|SNV-428514-G-T|1
YCPIDNFDELDIKFK
>FUSION-ENST00000375254.8:72260-ENST00000417710.5:10573|4
FRGICLHCRR
>FUSION-ENST00000215770.6:674-ENST00000216117.9:13107|16
ASSPLTVSLSLERR
>ENST00000535225.6|SNV-59656-G-A|1
GQGKGASQGEEGLEALAHDTPSQR
>ENST00000482654.1|SNV-11851-C-A|1
VGPGAGGAAGSSEMQRVPAR
>ENST00000284425.7|SNV-60764-T-A|2
YSSLITYK
>ENST00000484531.1|SNV-32965-A-G|2
MLTSVRVVFITASPILSVR
>ENST00000271234.11|SNV-84873-A-T|4
KVFPIISKCLEGMILAAK
>ENST00000366676.5|SNV-31426-A-C|3
SLASAGEDQR
>ENST00000648094.1|SNV-396-G-T|2
LSLHRNCQATPSQK
>FUSION-ENST00000520433.5:144-ENST00000517939.5:122825|5
MNPPAEIPVHILSTKNLNLKEMQNR
>ENST00000276211.10|SNV-26612-A-G|1
EEFDQGLDVVLDGNQNVHDVAALLK
>ENST00000482654.1|SNV-11851-C-A|3
VGPGAGGAAGSSEMQR
>ENST00000582154.5|SNV-109456-G-T|3
HVPLPVTQLPAAPRVR
>ENST00000287667.12|SNV-41362-T-G|4
SSIDSEPALVLGPLKAVQELR
>ENST00000361981.7|SNV-15986-C-G|1
WLRPSGPMPADGVTYQNHNK
>ENST00000436404.6|SNV-34034-G-C|4
WAARHLHHQDQGPDSFPDRFR
>ENST00000392676.8|SNV-76751-C-T|6
DWIENLEVDRLQREIQYIFSNASR
>FUSION-ENST00000648377.1:2697-ENST00000425350.1:229|18
TVGRVAGGIQFLGGKWR
>ENST00000471480.6|SNV-2466-A-G|2
MAFPALSVVRAAP
>ENST00000650503.1|SNV-135896-G-C|2
ASPALHSRR
>ENST00000481915.5|SNV-25792-T-A|3
METNITK
>ENST00000315614.11|SNV-8496-C-G|3
TTLEFLENHGK
>FUSION-ENST00000215770.6:674-ENST00000216117.9:13107|25
WKAFFLER
>ENST00000445902.3|SNV-4750-C-T|3
KGFFSKPSLCSRNTIFTLGTR
>ENST00000586287.1|SNV-4107-G-A|7
HREAFKK
>ENST00000361297.7|SNV-247915-T-G|7
VQSAEKR
>ENST00000513811.5|INDEL-58828-C-CA|1
KTINEYKSEIR
>ENST00000370225.4|SNV-91621-C-A|1
WTQVNPSTSCRCSTREK
>ENST00000308618.4|SNV-1647-G-T|1
TAFTREQIARL
>ENST00000366676.5|SNV-31426-A-C|1
SLASAGEDQRLKLWDLASGTLYK
>ENST00000039989.9|SNV-40979-C-G|1
SLQGTLNELKEYQKQHDHYLR
>ENST00000340645.9|SNV-57819-C-A|5
AQLDSFVKSMYSLQNDR
>ENST00000281038.10|SNV-105588-T-C|2
LEHMLKNNFLIISYTEAVETLK
>ENST00000367222.7|SNV-1894-T-C|7
MRLLAFLSLLALVPQETGTASLPR
>ENST00000421290.1|SNV-318930-G-C|2
MLSSSTPPRRCLR
>ENST00000490620.5|SNV-9352-G-C|7
RKQMMTPTEMLAPSAT
>ENST00000648094.1|SNV-396-G-T|5
ALSAAHGAQRGILVAAFRLSLHR
>ENST00000442150.1|SNV-9801-T-C|1
WARPGAPGPPVPTPWK
>ENST00000377122.8|SNV-304396-T-C|2
DVQDTHTYSAEPDRPDIK
>FUSION-ENST00000579205.5:341100-ENST00000572848.1:142017|12
MKSIIKCK
>ENST00000480384.1|SNV-1406-A-G|1
SLSVMGMSPMG
>ENST00000370596.5|SNV-82205-T-G|6
IDEDVTDEQPYKLINKEDSFEDLR
>ENST00000207549.8|MNV-16741-GCC-G|16
ATGTESPGKGRGDPAK
>ENST00000370596.5|SNV-82205-T-G|2
EDSFEDLRNR
>ENST00000245105.8|SNV-58774-T-C|6
LATIYHNFLLDREKSLFFHQK
>FUSION-ENST00000517686.5:298710-ENST00000520033.1:150958|1
SCLSIFF
>ENST00000286317.6|SNV-20019-G-A|2
HQRLETAER
>FUSION-ENST00000497705.5:298710-ENST00000520033.1:150958|2
GMCKCSLSGFK
>ENST00000489650.1|SNV-10332-A-G|3
WPNKQVNISATSIPGLAPAPLLR
>ENST00000622827.4|INDEL-220474-G-GAATTT|1
DENLPRA
>ENST00000039989.9|SNV-40979-C-G|4
LEAQHRSLQGTLNELKEYQK
>ENST00000241453.12|SNV-52257-A-T|3
CSWTFSR
>ENST00000376957.7|SNV-1157-G-A|3
KVLIIGGGDGDVLREVVK
>ENST00000490629.5|SNV-5475-C-A|2
SLPGAAGVSGVR
>ENST00000463795.5|SNV-2466-A-G|2
MAFPALSVQGPAPRCIPSRAHR
>ENST00000462351.5|SNV-10332-A-G|1
WPNKQGW
>ENST00000490620.5|SNV-9352-G-C|5
QMMTPTEMLAPSAT
>ENST00000224721.12|INDEL-220474-G-GAATTT|1
DENLIWA
>ENST00000581711.1|SNV-62461-G-T|5
RLFLILVNMEENGLTGLK
>FUSION-ENST00000215770.6:674-ENST00000216117.9:13107|10
EPMASSPTKSTSR
>ENST00000463795.5|SNV-2466-A-G|11
MIPAMAFPALSVQGPAPR
>ENST00000491632.5|INDEL-146302-A-AA|3
KKTVEVNDR
>ENST00000359242.7|INDEL-41765-A-ATACA|2
SAEYTYSIGQTTGSCFRR
>ENST00000357489.7|SNV-61575-A-G|2
GKSDEEEQQYVIK
>ENST00000392676.8|SNV-76751-C-T|3
EIQYIFSNASR
>ENST00000460856.5|SNV-246115-C-T|2
SFAAALDERSTILVMSAVFHQK
>ENST00000537725.1|MNV-36653-ATAA-A|10
PDCPSMEFGFMR
>ENST00000375759.8|SNV-93769-T-G|2
SLGHEVGKPPQDVTDDSPPSKK
>ENST00000648443.1|SNV-15-G-T|6
MSGCGLLIK
>ENST00000547697.6|SNV-59656-G-A|5
STGDEGRAK
>ENST00000306357.9|SNV-71518-G-C|2
GLGFHEIR
>ENST00000482654.1|SNV-11851-C-A|6
MVMVGPGAGGAAGSSEMQRVPAR
>ENST00000217926.5|MNV-957-TA-T|2
ESEYADTRSK
>ENST00000281038.10|SNV-105588-T-C|1
NNFLIISYTEAVETLK
>ENST00000454000.6|SNV-31502-A-T|4
ELTQLREKFQEGR
>ENST00000430935.5|SNV-47402-A-G|2
MEASGESFSLLQLIANDCYKR
>ENST00000540871.5|SNV-29450-A-T|1
NVPDKLLDSSTVTHLFK
>ENST00000490629.5|SNV-5475-C-A|3
VSAQGDCVRSLPGAAGVSGVR
>ENST00000563496.2|INDEL-14503-A-AA|2
HSVSGEKNK
>FUSION-ENST00000579205.5:341100-ENST00000572848.1:142017|5
QAAVIRAAVKTEASRPTAR
>ENST00000673753.1|SNV-3580-G-C|3
YFGSQQAAPIACTGTCWR
>ENST00000461137.5|INDEL-74763-A-AA|20
NTRPLKNCGEASER
>ENST00000497605.6|SNV-2466-A-G|1
AFPALSVGPAPRCIPSRAHR
>ENST00000273691.7|SNV-28892-C-T|2
YRSYSPPLPSGLSSWSSEEDK
>ENST00000356638.8|SNV-13227-A-T|3
APRVSQGSKVPAEGDGAQPEETPR
>ENST00000461137.5|INDEL-74763-A-AA|2
KNWLQKK
>ENST00000466757.8|INDEL-220474-G-GAATTT|1
VCTCRIWA
>ENST00000418501.5|INDEL-95612-A-AA|1
GGDQPDKKTS
>FUSION-ENST00000375254.8:72260-ENST00000417710.5:10573|3
GICLHCR
>FUSION-ENST00000416426.6:341100-ENST00000572848.1:142017|7
MQAAVIR
>ENST00000508803.6|SNV-59325-G-A|3
SQWSLLSEKQRAHYNTK
>ENST00000269593.5|SNV-408-C-T|2
LARCRPLVGCEELVR
>ENST00000402813.7|SNV-79515-A-G|6
RVIKWFDYLWANK
>ENST00000497605.6|SNV-2466-A-G|4
MAFPALSVGPAPRCIPSR
>ENST00000414716.8|SNV-20129-C-A|2
KMIDQVFGVLESPEISR
>ENST00000286800.8|SNV-127347-G-A|2
DVLCDVTIFVEGQRFHAHR
>ENST00000471787.1|SNV-28346-C-T|1
TYMNLFPQVLLQMFLRGLKR
>ENST00000479980.1|SNV-612180-G-A|3
VTTLVGKTPKPKSHQENSNR
>ENST00000554220.5|SNV-25976-C-T|1
QLFLLLCLVLLSPQGASFHRHHPR
>ENST00000530791.5|SNV-2107-C-T|2
HPSCPSPLLCLCPQCPRAPQHLMK
>FUSION-ENST00000497705.5:298710-ENST00000520033.1:150958|5
MFCQRKGMCK
>ENST00000392676.8|SNV-76751-C-T|4
LQREIQYIFSNASRQESFSSILAYK
>ENST00000529821.5|SNV-68706-C-T|2
LSFHPFPTLVFFQVLTQSWVFSSR
>ENST00000620217.4|SNV-39574-A-C|2
ILPEHIFRTWK
>ENST00000376923.5|SNV-6607-T-G|2
LNTAEKVNK
>ENST00000672586.1|SNV-10949-G-A|5
AQPIRWSHWILSHTVALTR
>ENST00000358022.4|INDEL-261-G-GGCG|4
ARGGGSPSGGGGGGVGWRGR
>ENST00000650503.1|SNV-135896-G-C|3
ASPALHSR
>ENST00000581711.1|SNV-62461-G-T|3
LFLILVNMEENGLTGLK
>ENST00000306675.5|SNV-107127-C-T|1
TLPSASLSPGYLGR
>ENST00000378653.8|SNV-428514-G-T|3
ANGKYCPIDNFDELDIKFK
>ENST00000489332.1|SNV-10272-C-A|2
QTSLRILWTLITV
>ENST00000490620.5|SNV-9352-G-C|9
MMRKQMMTPTEMLAPSAT
>ENST00000526570.5|SNV-40812-A-T|1
QCRLPRL
>FUSION-ENST00000215770.6:674-ENST00000216117.9:13107|13
KEPMASSPTK
>ENST00000454000.6|SNV-31502-A-T|1
FQEGRDASR
>ENST00000471787.1|SNV-28346-C-T|6
QVLSKTYMNLFPQVLLQMFLR
>ENST00000280665.11|MNV-36653-ATAA-A|1
LSIYGIWFYEEECQRIAELMK
>ENST00000526812.4|SNV-112-G-A|5
MLSPNHTIVTEFILLR
>ENST00000312891.3|SNV-73-C-T|2
STPVGRLLFPVLLGFR
>ENST00000294818.2|SNV-365-G-A|2
MSLASGPGPGWLLFSFGMGLVSESK
>ENST00000217926.5|MNV-957-TA-T|8
AVLRTSLYAISNR
>ENST00000478329.1|SNV-58313-A-T|1
CNQDFTGWNKPRVPL
>ENST00000378120.5|SNV-9975-C-T|2
DTPPPVTSSRGDGICVSR
>ENST00000306357.9|SNV-71518-G-C|3
GAPNPWLFEEPEETRGLGFHEIR
>ENST00000609713.2|SNV-407103-T-G|1
EELEIGVILEGMVEATGMTCQAR
>ENST00000241453.12|SNV-52257-A-T|5
AYPQIRCSWTFSR
>FUSION-ENST00000215770.6:135-ENST00000216117.9:13107|1
FSDGSLHSAFWWRQLL
>ENST00000471480.6|SNV-2466-A-G|3
AFPALSVVR
>ENST00000265293.8|SNV-163806-G-A|4
RVGTPSQGPFLQGSTIIR
>FUSION-ENST00000435082.1:298610-ENST00000520033.1:150958|1
QLENYIVENMK
>ENST00000359242.7|INDEL-41765-A-ATACA|1
SAEYTYSIGQTTGSCFRRR
>ENST00000367222.7|SNV-1894-T-C|3
LLAFLSLLALVPQETGTASLPR
>ENST00000539068.5|SNV-91523-A-T|2
FVSSHDRNEPFVFSLGK
>ENST00000338882.4|SNV-59226-C-T|2
FDPSVKSAHILES
>ENST00000373109.7|MNV-24848-GAAG-G|1
IQIQEAAKKPGIFIPSCDEDGYYRK
>ENST00000329043.7|INDEL-15866-A-AA|1
CVCGKKSS
>ENST00000488337.5|SNV-240073-C-T|1
HSLTGHSDIWLPPTEFAQLIKR
>FUSION-ENST00000579205.5:341100-ENST00000572848.1:142017|13
FISMKSIIKCK
>ENST00000620217.4|SNV-39574-A-C|3
ILPEHIFR
>ENST00000207549.8|MNV-16741-GCC-G|3
NFLSKKINK
>ENST00000644347.1|SNV-363807-G-A|4
EINGISVANQTVEQLQKMLREIR
>ENST00000470594.5|SNV-2280-G-C|7
LGGWSLRMLWQQLLPSPRWPR
>ENST00000372129.3|MNV-1858-AA-A|3
NSGGGKGSGSGKDPMVMVNVENL
>ENST00000370328.4|SNV-4985-C-G|1
LGPLSILDMEYTIDIIFSQTWYDER
>ENST00000370225.4|SNV-91621-C-A|4
QKWTQVNPSTSCRCSTR
>ENST00000515012.5|SNV-11741-G-A|4
AHKNVLAAFSQYFRNLFQNSSSQK
>ENST00000465143.1|SNV-171636-C-T|5
ATGSSPSPVLGQVKAASESVK
>ENST00000372129.3|MNV-1858-AA-A|1
DPMVMVNVENL
>ENST00000421290.1|SNV-318930-G-C|3
LSSSTPPRR
>ENST00000648094.1|SNV-396-G-T|1
LSLHRNCQATPSQKDHQEK
>ENST00000454000.6|SNV-31502-A-T|2
EKFQEGRDASR
>ENST00000319380.12|SNV-54275-A-G|2
SNDLFPVHHLDSNEFCPGDFVVDK
>ENST00000515012.5|SNV-11741-G-A|3
NVLAAFSQYFRNLFQNSSSQK
>ENST00000265293.8|SNV-163806-G-A|5
DRRVGTPSQGPFLQGSTIIR
>ENST00000444273.6|SNV-61575-A-G|5
NTHIHQVHKGK
>ENST00000526774.5|SNV-40979-C-G|3
NWRLSIDLSREH
>ENST00000547697.6|SNV-59656-G-A|10
MARSTGDEGR
>ENST00000445902.3|SNV-4750-C-T|1
GFFSKPSLCSRNTIFTLGTR
>ENST00000537305.5|SNV-173815-C-T|2
KAQSIPAPPSCIR
>ENST00000621744.4|INDEL-162291-T-TT|2
ELLEVVR
>ENST00000554220.5|SNV-25976-C-T|2
MQLFLLLCLVLLSPQGASFHRHHPR
>ENST00000592385.5|SNV-36281-G-T|2
SLVLYTKNCSQMPSR
>ENST00000207549.8|MNV-16741-GCC-G|15
GRGDPAK
>ENST00000484063.6|SNV-41893-G-A|3
GNWLRYVNWAYSGEEQNLFPLEINR
>ENST00000607413.5|SNV-318930-G-C|8
VEDMQGRISILMESITHAVFLYTT
>ENST00000470936.1|SNV-16939-C-T|1
NCGGAGVHRVCVGSPQ
>ENST00000607413.5|SNV-318930-G-C|2
MLSSSTPP
>ENST00000455989.1|SNV-39716-G-A|5
EKQPVAGSEGTQYR
>ENST00000484063.6|SNV-41893-G-A|2
YVNWAYSGEEQNLFPLEINR
>ENST00000589670.5|MNV-16741-GCC-G|5
HRAKQASQHALR
>ENST00000445902.3|SNV-4750-C-T|5
DDLMGVEDTAKKGFFSKPSLCSR
>ENST00000422911.5|SNV-176-G-T|1
IPDPIPLCTFQR
>ENST00000250018.6|SNV-12915-A-C|3
RKYFADLAMNYKPGDPIPK
>ENST00000505294.5|SNV-102713-G-A|2
KLQGLLSQIIFTWMPWDLEWAIAV
>ENST00000361297.7|SNV-247915-T-G|6
VQSAEKRAAALAASEK
>ENST00000466757.8|INDEL-220474-G-GAATTT|3
EWGKVCTCR
>ENST00000350210.6|SNV-5064-A-C|6
RVPRGGGRPAAAPPPR
>ENST00000291041.6|SNV-34316-A-C|2
SSRSTRSTK
>ENST00000342995.4|SNV-1421-C-G|3
SPGLSPSSRSPEFLGLR
>ENST00000465143.1|SNV-171636-C-T|4
MATGSSPSPVLGQVKAASESVKT
>ENST00000617821.4|SNV-37655-C-T|4
TLKENLSDHFRNGSKPK
>ENST00000239462.9|SNV-49353-C-A|1
GAQESKKDDTK
>ENST00000421290.1|SNV-318930-G-C|10
MESITHAVFLYTTQALFEK
>ENST00000331200.8|SNV-612-C-T|3
GARQRAEAVVLSGPGPPLGR
>ENST00000460522.5|SNV-37846-G-A|5
LWILTKLPGEMKK
>ENST00000532223.2|SNV-7736-C-T|3
ADGSSVK
>ENST00000262995.8|INDEL-101346-C-CT|4
NPASSQSKHGMNGFFSAANDIR
>ENST00000529821.5|SNV-68706-C-T|3
RLSFHPFPTLVFFQVLTQSWVFSSR
>ENST00000380320.9|SNV-5065-G-C|4
IISEINRLQQEATEHATETEER
>ENST00000566129.1|INDEL-14503-A-AA|1
QIMTTLQQTHSLRLSPGGGW
>ENST00000617821.4|SNV-37655-C-T|1
ENLSDHFRNGSKPKR
>ENST00000344327.8|SNV-400301-A-C|1
SVVIHYNHK
>ENST00000556167.1|SNV-29450-A-T|2
NVPVSNTAQIVNNCR
>ENST00000258399.8|SNV-58313-A-T|3
KLRCNQDFTGWNKPR
>ENST00000461137.5|INDEL-74763-A-AA|6
GNVCQKGKER
>FUSION-ENST00000215770.6:135-ENST00000216117.9:13107|8
RLCAAAASILGKPADILPPWR
>ENST00000322241.6|SNV-1203-G-A|4
RALPRPVR
>ENST00000369582.6|SNV-7266-T-C|4
MQLSFWSHCRCFCTFSIPLLMCRVR
>ENST00000287667.12|SNV-41362-T-G|1
AVQELRREQQLAEIEAR
>ENST00000207549.8|MNV-16741-GCC-G|7
AGTDRRK
>ENST00000376064.7|SNV-7935-C-G|4
INASTDSLAKDLIVCALK
>ENST00000371372.6|SNV-176201-C-G|5
GKFFYCTDECK
>ENST00000463795.5|SNV-2466-A-G|3
AFPALSVQGPAPRCIPSR
>ENST00000621744.4|INDEL-162291-T-TT|5
DQEEEEDQGPPCPRLSRELLEVVR
>ENST00000225983.10|SNV-36281-G-T|2
DEEGESGAEEGPDLEEPGAVYK
>ENST00000644347.1|SNV-363807-G-A|3
MLREIRGSITFK
>ENST00000471480.6|SNV-2466-A-G|7
IPAMAFPALSVVR
>ENST00000479980.1|SNV-612180-G-A|2
TPKPKSHQENSNR
>ENST00000282466.3|SNV-5119-C-T|1
LHSDTFVSLSYLQIFKISFIK
>ENST00000611083.1|MNV-957-TA-T|1
TSLYAISNRES
>ENST00000648094.1|SNV-396-G-T|3
GILVAAFRLSLHRNCQATPSQK
>ENST00000217926.5|MNV-957-TA-T|3
ESEYADTR
>ENST00000461137.5|INDEL-74763-A-AA|9
GQRGNVCQK
>ENST00000474221.5|SNV-807-C-T|2
MLHVSGVYNGAGGDTHR
>ENST00000471787.1|SNV-28346-C-T|7
MQVLSKTYMNLFPQVLLQMFLR
>ENST00000361297.7|SNV-247915-T-G|8
RVQSAEKR
>ENST00000375759.8|SNV-93769-T-G|3
SLGHEVGKPPQDVTDDSPPSK
>ENST00000370596.5|SNV-82205-T-G|5
LINKEDSFEDLR
>ENST00000481915.5|SNV-25792-T-A|2
METNITKASLNFHWMPYL
>ENST00000280665.11|MNV-36653-ATAA-A|3
NARLSIYGIWFYEEECQRIAELMK
>ENST00000271234.11|SNV-84873-A-T|2
VFPIISKCLEGMILAAK
>ENST00000367222.7|SNV-1894-T-C|1
LLAFLSLLALVPQETGTASLPRKER
>ENST00000292377.4|SNV-5475-C-A|3
VSAQVFQECGTPDPVPAR
>ENST00000547697.6|SNV-59656-G-A|7
ARSTGDEGRAK
>ENST00000342992.10|SNV-263776-G-A|2
YGIGEPLESAPVLMK
>ENST00000518659.5|SNV-962905-C-T|2
IIRLGDVQYK
>ENST00000357489.7|SNV-61575-A-G|1
GKSDEEEQQYVIKCGTCTK
>ENST00000461137.5|INDEL-74763-A-AA|24
LNEELAAKKER
>ENST00000366676.5|SNV-31426-A-C|4
GPVLSLAFSPNGKSLASAGEDQRLK
>ENST00000297161.6|SNV-181667-C-A|2
KPVTELCQGTVKVK
>ENST00000554843.5|SNV-29450-A-T|2
MYLTNYWIPAQ
>ENST00000395631.6|INDEL-92740-A-AA|3
RTYWNCIQQTDSDGCQHWRCN
>ENST00000667837.1|SNV-31728-G-C|6
YEEAVRELESLLSQRIYCPHSR
>ENST00000460522.5|SNV-37846-G-A|3
LPGEMKKQK
>ENST00000627552.1|SNV-7266-T-C|1
CFCTFSIPLLMCRVRDQICGSSNK
>ENST00000497605.6|SNV-2466-A-G|6
MAFPALSVGPAPR
>ENST00000463795.5|SNV-2466-A-G|5
AFPALSVQGPAPR
>ENST00000369582.6|SNV-7266-T-C|5
QLSFWSHCRCFCTFSIPLLMCR
>ENST00000588600.1|SNV-152-C-G|5
ADQIPLYRVR
>ENST00000367012.4|SNV-9352-G-C|1
DAGPLSHEPVGNDLAFECK
>ENST00000617821.4|SNV-37655-C-T|2
ENLSDHFRNGSKPK
>ENST00000470936.1|SNV-16939-C-T|2
NCGGAGVHR
>ENST00000517956.5|SNV-34784-A-T|2
ILCQYHFSERQIR
>ENST00000463279.6|MNV-24848-GAAG-G|2
RPPRSQASSSR
>FUSION-ENST00000579205.5:341100-ENST00000572848.1:142017|7
QAAVIRAAVK
>ENST00000471480.6|SNV-2466-A-G|6
MIPAMAFPALSVVRAAP
>ENST00000420234.5|SNV-33652-A-T|4
MDKKAFFLGMMNGER
>ENST00000537725.1|MNV-36653-ATAA-A|7
MPDCPSMEFGFMRKNAK
>ENST00000537305.5|SNV-173815-C-T|5
MKAQSIPAPPSCIR
>ENST00000490620.5|SNV-9352-G-C|6
KQMMTPTEMLAPSAT
>ENST00000667837.1|SNV-31728-G-C|2
IYCPHSRGR
>ENST00000582379.1|SNV-5604-G-T|4
LQTQQRCSLIEYGCHRR
>FUSION-ENST00000215770.6:674-ENST00000216117.9:13107|29
ALCHVNAGMLAPRAMNFVR
>ENST00000518659.5|SNV-962905-C-T|1
IIRLGDVQYKIDDDGYLCQR
>ENST00000207549.8|MNV-16741-GCC-G|19
FTGTRATGTESPGKGR
>ENST00000660197.1|SNV-349780-C-A|10
TVVIGIQNSNLQVYYRAPR
>ENST00000648320.1|SNV-181667-C-A|6
MWMTLLNLGGWSPMSSATDLRESQ
>ENST00000401850.5|SNV-28320-C-T|1
SQGTWFEATSRALLAQLHAR
>ENST00000329913.4|SNV-5633-G-T|2
HQLFINFRDLVWHKWIIAPK
>ENST00000444273.6|SNV-61575-A-G|4
MNTHIHQVHKGKSDEEEQQYVIK
>ENST00000357489.7|SNV-61575-A-G|3
CSLCSATAQNLTDMNTHIHQVHKGK
>ENST00000469611.1|SNV-137019-A-C|2
KDQIPWTLIDFYDNQPCINLIESK
>ENST00000466757.8|INDEL-220474-G-GAATTT|4
REWGKVCTCR
>ENST00000484531.1|SNV-32965-A-G|6
MSSQRTIAAKMLTSVR
>ENST00000455989.1|SNV-39716-G-A|6
QYMQMLPKEKQPVAGSEGTQYR
>ENST00000264638.9|MNV-10966-CT-C|3
APGCAITYSQR
>ENST00000480426.5|SNV-31305-G-A|7
MAPVRGRTSCR
>ENST00000463795.5|SNV-2466-A-G|4
MAFPALSVQGPAPRCIPSR
>ENST00000470594.5|SNV-2280-G-C|3
LWQQLLPSPR
>ENST00000340645.9|SNV-57819-C-A|6
ENIQQKAQLDSFVKSMYSLQNDR
>ENST00000226218.9|SNV-3769-G-T|2
LIRDVWGIEGPIDAAFTLINCQGK
>ENST00000621744.4|INDEL-162291-T-TT|1
ELLEVVRA
>ENST00000648320.1|SNV-181667-C-A|4
MTLLNLGGWSPMSSATDLRESQ
>ENST00000376064.7|SNV-7934-T-G|4
INASTDSLAKDLIVAALK
>ENST00000645937.1|SNV-363807-G-A|1
YGGVLPSRLCQVTALSLRPVR
>ENST00000286317.6|SNV-20019-G-A|5
ETLRVMMEVQKHQR
>ENST00000377122.8|SNV-304396-T-C|1
DVQDTHTYSAEPDRPDIKMATQISK
>ENST00000455989.1|SNV-39716-G-A|1
QPVAGSEGTQYRKK
>ENST00000581711.1|SNV-62461-G-T|2
LFLILVNMEENGLTGLKK
>FUSION-ENST00000215770.6:674-ENST00000216117.9:13107|7
STSRQWPKLQR
>ENST00000382011.9|SNV-8292-C-T|2
LKCPLDPYFIMPDK
>ENST00000294818.2|SNV-365-G-A|1
SLASGPGPGWLLFSFGMGLVSESK
>ENST00000643732.1|INDEL-220474-G-GAATTT|2
DENLRTEAGFRADR
>ENST00000207549.8|MNV-16741-GCC-G|20
FTGTRATGTESPGK
>ENST00000448504.6|SNV-109456-G-T|1
VRSLYGAGLWEMDSLVGQIKDK
>ENST00000543245.6|SNV-5604-G-T|1
ASNTAEVFFD
>ENST00000543245.6|SNV-5604-G-T|2
MGIKASNTAEVFFD
>ENST00000513811.5|INDEL-58828-C-CA|2
KTINEYK
>ENST00000537305.5|SNV-173815-C-T|1
KAQSIPAPPSCIRK
>ENST00000611083.1|MNV-957-TA-T|3
AVLRTSLYAISNRES
>ENST00000418664.2|SNV-14103-C-T|2
RGVITDQNSDGYC
>ENST00000376957.7|SNV-1157-G-A|2
VLIIGGGDGDVLR
>ENST00000207549.8|MNV-16741-GCC-G|12
NLLALREQELAGGR
>FUSION-ENST00000531443.5:298710-ENST00000520033.1:150958|3
SELKRFYTIGEHQMFYASE
>ENST00000667837.1|SNV-31728-G-C|5
ELESLLSQRIYCPHSR
>ENST00000372129.3|MNV-1858-AA-A|2
GSGSGKDPMVMVNVENL
>ENST00000482654.1|SNV-11851-C-A|7
VMVGPGAGGAAGSSEMQR
>ENST00000350210.6|SNV-5064-A-C|3
GGGRPAAAPPPR
>ENST00000489650.1|SNV-10332-A-G|2
QVNISATSIPGLAPAPLLR
>ENST00000378330.7|MNV-199895-CTCATCAGCGAGGGGGCAGAC-C|1
LDGAARGL
>ENST00000507131.5|INDEL-15866-A-AA|1
SVSVAKKVAER
>ENST00000417164.5|SNV-12915-A-C|3
RKYFADLAMNYKPAYR
>ENST00000660197.1|SNV-349780-C-A|3
AQNDKGKIADLLPVQSTSG
>ENST00000607413.5|SNV-318930-G-C|6
QGRISILMESITHAVFLYTT
>ENST00000371372.6|SNV-176201-C-G|1
FFYCTDECKELERDCR
>FUSION-ENST00000375254.8:72260-ENST00000417710.5:10573|2
GICLHCRR
>ENST00000643732.1|INDEL-220474-G-GAATTT|3
DENLRTEAGFR
>ENST00000524717.6|SNV-250808-C-A|1
SFINNPHPDMEPR
>ENST00000418511.6|SNV-4425-C-T|2
VGQREQTCAALLPP
>ENST00000470101.1|SNV-142486-G-A|1
TGAWPRPQRTGTRASSCYAR
>ENST00000572757.5|SNV-32593-T-C|2
MTEVAPSSALSEVSLR
>ENST00000271234.11|SNV-84873-A-T|6
GFADSERKVFPIISK
>ENST00000461137.5|INDEL-74763-A-AA|14
QKNDAIKSELK
>ENST00000380320.9|SNV-5065-G-C|3
IISEINRLQQEATEHATETEERFR
>ENST00000461137.5|INDEL-74763-A-AA|18
NCGEASER
>ENST00000394809.9|SNV-77642-C-T|1
IIDFGLARRYKP
>ENST00000378330.7|MNV-199895-CTCATCAGCGAGGGGGCAGAC-C|6
ERQRQGLR
>ENST00000274605.6|SNV-6782-C-A|4
GQKLWRSNGSLHTLACHTPLSPGPR
>ENST00000648443.1|SNV-15-G-T|4
MSGCGLLIKLR
>ENST00000474476.5|SNV-215765-C-T|2
QQETLAFSLGLRLQLHSLMPMQED
>ENST00000424789.6|SNV-412263-G-T|1
VSQASSYPYVKVAR
>ENST00000543245.6|SNV-5604-G-T|3
KMGIKASNTAEVFFD
>ENST00000497605.6|SNV-2466-A-G|9
IPAMAFPALSVGPAPRCIPSR
>ENST00000409937.1|SNV-34034-G-C|5
AGCRASSSCCAGGLPGICTTR
>ENST00000467322.1|INDEL-23970-A-AA|6
KNTFRLMFR
>ENST00000462351.5|SNV-10332-A-G|3
TCLWLMWPNKQGW
>ENST00000489120.5|SNV-6745-C-G|2
MTPSPPSVAFPYRPPNTPPTLR
>ENST00000409508.8|SNV-318930-G-C|2
ISILMESITHAVFLYTTQALFEK
>ENST00000489650.1|SNV-10332-A-G|4
MWPNKQVNISATSIPGLAPAPLLR
>ENST00000674083.1|SNV-4927-A-T|3
KWIHLCVQVHQTKISFFINGVEK
>ENST00000280665.11|MNV-36653-ATAA-A|4
NARLSIYGIWFYEEECQR
>ENST00000582379.1|SNV-5604-G-T|1
CSLIEYGCHRRTCWVR
>ENST00000495514.5|SNV-62331-C-T|1
TFRPSITPR
>ENST00000470594.5|SNV-2280-G-C|10
WVEPQNVVAAAAAKPK
>FUSION-ENST00000520433.5:144-ENST00000517939.5:122825|2
NLNLKEMQNRK
>ENST00000291041.6|SNV-34316-A-C|1
STRSTKSR
>ENST00000456556.5|SNV-103839-C-T|1
AISDKKDSVSNIPTEIK
>ENST00000505294.5|SNV-102713-G-A|1
LQGLLSQIIFTWMPWDLEWAIAV
>ENST00000461137.5|INDEL-74763-A-AA|12
NDAIKSELKGQR
>ENST00000561648.5|SNV-221033-C-A|1
KMYRCTA
>FUSION-ENST00000648377.1:2697-ENST00000425350.1:229|4
TTGSFLQK
>ENST00000672586.1|SNV-10949-G-A|1
WSHWILSHTVALTRDSERLLEVR
>FUSION-ENST00000215770.6:674-ENST00000216117.9:13107|22
AFFLEREFSWLASLPWALKAFR
>ENST00000645937.1|SNV-363807-G-A|5
KCLGKYGGVLPSR
>ENST00000378788.4|SNV-5536-C-G|3
TPRGCWR
>FUSION-ENST00000215770.6:674-ENST00000216117.9:13107|9
EPMASSPTKSTSRQWPK
>ENST00000346178.8|SNV-13227-A-T|3
NLFSRQGSKVPAEGDGAQPEETPR
>ENST00000344327.8|SNV-400301-A-C|2
TLFWAIFGLSEVKSVVIHYNHK
>ENST00000251607.11|SNV-21163-A-G|4
EIGALLQQLREQWEK
>ENST00000420234.5|SNV-33652-A-T|1
AFFLGMMNGER
>ENST00000563868.1|SNV-62029-C-T|2
LWVLSLQPIRHSPPLGR
>ENST00000265293.8|SNV-163806-G-A|2
VGTPSQGPFLQGSTIIR
>ENST00000605847.5|SNV-13938-A-G|1
GIEIDIEPTDKVERIK
>ENST00000414716.8|SNV-20129-C-A|1
MIDQVFGVLESPEISR
>ENST00000306357.9|SNV-71518-G-C|4
RGAPNPWLFEEPEETRGLGFHEIR
>FUSION-ENST00000215770.6:674-ENST00000216117.9:13107|19
AFRASSPLTVSLSLER
>ENST00000471480.6|SNV-2466-A-G|1
AFPALSVVRAAP
>ENST00000361640.5|SNV-2539-A-G|2
LQCPRVDLFYLHMPDHSAPVEETLR
>ENST00000373109.7|MNV-24848-GAAG-G|2
IQIQEAAKKPGIFIPSCDEDGYYR
>ENST00000537725.1|MNV-36653-ATAA-A|1
EFGFMRKNAK
>ENST00000607413.5|SNV-318930-G-C|1
LSSSTPP
>ENST00000455989.1|SNV-39716-G-A|4
EKQPVAGSEGTQYRK
>FUSION-ENST00000648377.1:2697-ENST00000425350.1:229|7
SHGSLLPLR
>ENST00000370357.5|SNV-108782-C-T|3
EPEEEQQKQQLQEQSLK
>ENST00000409937.1|SNV-34034-G-C|4
AGCRASSSCCAGGLPGICTTRTR
>ENST00000433067.5|SNV-176-G-T|2
IPDPIPLCTFQRQPR
>ENST00000660197.1|SNV-349780-C-A|9
TVVIGIQNSNLQVYYRAPRWISQVR
>ENST00000356786.10|SNV-12612-G-A|2
EHLMQDGHRQR
>ENST00000261839.12|SNV-48822-C-G|1
SSLYLLMESLNATTPHYVR
>ENST00000342995.4|SNV-1421-C-G|4
SPGLSPSSR
>ENST00000583527.1|SNV-38730-A-G|2
GVCAEKQDGCDSLQR
>FUSION-ENST00000215770.6:674-ENST00000216117.9:13107|28
ALCHVNAGMLAPRAMNFVRWK
>ENST00000525994.1|SNV-13227-A-T|1
VPAEGDGAQPEETPRDGDK
>ENST00000395631.6|INDEL-92740-A-AA|1
TYWNCIQQTDSDGCQHWRCN
>ENST00000370357.5|SNV-108782-C-T|2
QQLQEQSLK
>ENST00000207549.8|MNV-16741-GCC-G|1
NKSIVLLK
>ENST00000537725.1|MNV-36653-ATAA-A|5
MEFGFMR
>ENST00000460522.5|SNV-37846-G-A|7
TELDILKLWILTKLPGEMK
>ENST00000376064.7|SNV-7935-C-G|1
DLIVCALKLIQYHLTQQTKGK
>ENST00000490286.5|SNV-39003-C-G|2
PNLTTQKSHLLNTPSTVMSHCSTQR
>ENST00000547697.6|SNV-59656-G-A|6
STGDEGR
>ENST00000378788.4|SNV-5536-C-G|4
RPAEDQRPAGMLPNKTPRGCWR
>ENST00000322396.7|SNV-211-C-A|2
DDGGGAGAAGR
>ENST00000572757.5|SNV-32593-T-C|1
TEVAPSSALSEVSLR
>ENST00000324238.7|SNV-38730-A-G|3
RDSIGVCAEKQDGCDSLQR
>ENST00000286063.11|SNV-450-A-T|1
QEMVEMWLQR
>ENST00000644935.1|SNV-26761-T-C|1
TPSPNRATRDNPR
>ENST00000436404.6|SNV-34034-G-C|5
WAARHLHHQDQGPDSFPDR
>ENST00000274605.6|SNV-6782-C-A|2
SNGSLHTLACHTPLSPGPR
>ENST00000470594.5|SNV-2280-G-C|5
MLWQQLLPSPRWPR
>ENST00000372129.3|SNV-1158-C-T|3
HLGLVSLEPGGWLR
>ENST00000361981.7|SNV-13540-A-C|1
LVVFPTDAISLKCEASGKPEVQFR
>ENST00000342992.10|SNV-263776-G-A|1
YGIGEPLESAPVLMKNPFVLPGPPK
>ENST00000297161.6|SNV-181667-C-A|3
KPVTELCQGTVK
>ENST00000372979.9|INDEL-29628-A-AA|3
RIRVCFQGGEGAEL
>ENST00000673899.1|SNV-18675-T-C|1
QGETAADVRTLPNASTVDNIR
>ENST00000344338.7|SNV-25692-A-C|3
CSGNESYLWSCPHNGWLSHNCGHR
>ENST00000673899.1|SNV-18675-T-C|4
KQGETAADVR
>ENST00000650503.1|SNV-135896-G-C|6
RGKASPALHSR
>ENST00000466757.8|INDEL-220474-G-GAATTT|7
TEAGFRADR
>FUSION-ENST00000215770.6:135-ENST00000216117.9:13107|5
LPEGSPHSTPAPRLR
>ENST00000490620.5|SNV-9352-G-C|4
MMTPTEMLAPSAT
>ENST00000476102.1|SNV-11053-G-T|1
LHPRVRILVDGSLR
>ENST00000402813.7|SNV-79515-A-G|4
VIKWFDYLWANKK
>ENST00000322396.7|SNV-211-C-A|3
RDDGGGAGAAGRDELVSR
>ENST00000039989.9|SNV-40979-C-G|2
SLQGTLNELKEYQK
>FUSION-ENST00000215770.6:674-ENST00000216117.9:13107|3
RDQPCPSASSVPAAEPGR
>ENST00000660197.1|SNV-349780-C-A|15
VIKCGKR
>ENST00000541239.5|SNV-71104-G-C|2
RQPGYLAWCGGR
>ENST00000219596.5|SNV-2311-G-C|1
SLEVTISTGQKAPANPEILLTLEEK
>ENST00000674083.1|SNV-4927-A-T|4
KWIHLCVQVHQTK
>ENST00000497605.6|SNV-2466-A-G|5
AFPALSVGPAPR
>ENST00000467322.1|INDEL-23970-A-AA|3
HLSVMITLQSTKKIHSD
>ENST00000461137.5|INDEL-74763-A-AA|3
MKNWLQKK
>ENST00000307552.3|SNV-566-C-A|1
LDCADTRVHK
>FUSION-ENST00000435082.1:298610-ENST00000520033.1:150958|2
LLGFGGGGEARQLENYIVENMK
>ENST00000263045.8|SNV-8921-G-T|4
WANQCNYRHSNPNDR
>ENST00000315614.11|SNV-8496-C-G|1
TTLEFLENHGKNILLSNGNRTATR
>ENST00000241453.12|SNV-52257-A-T|6
FKAYPQIRCSWTFSR
>ENST00000376064.7|SNV-7935-C-G|3
DLIVCALK
>ENST00000490629.5|SNV-5475-C-A|1
HPRPGACPQPSSPAAPGR
>ENST00000421290.1|SNV-318930-G-C|4
MLSSSTPPRR
>ENST00000455989.1|SNV-39716-G-A|2
QPVAGSEGTQYRK
>ENST00000586287.1|SNV-4107-G-A|6
EAFKKFPSSPSGEDHTR
>ENST00000274605.6|SNV-6782-C-A|1
SNGSLHTLACHTPLSPGPRASQAR
>ENST00000417164.5|SNV-12915-A-C|2
KYFADLAMNYKPAYR
>ENST00000377071.9|SNV-127761-G-T|5
LGPASAVKLAANRTTAGSR
>ENST00000382275.6|SNV-1102320-C-A|3
NPSADEELK
>ENST00000265293.8|SNV-163806-G-A|1
VGTPSQGPFLQGSTIIRSK
>ENST00000322241.6|SNV-1203-G-A|2
ALPRPVR
>ENST00000399231.7|SNV-137019-A-C|1
DQIPWTLIDFYDNQPCINLIESK
>ENST00000564868.1|SNV-62029-C-T|1
HSPPLGR
>ENST00000660197.1|SNV-349780-C-A|13
RTVVIGIQNSNLQVYYR
>ENST00000648320.1|SNV-181667-C-A|1
SSATDLRESQ
>ENST00000607413.5|SNV-318930-G-C|7
MQGRISILMESITHAVFLYTT
>ENST00000534422.5|SNV-13227-A-T|3
DQKSQLRAMGPSLR
>ENST00000537305.5|SNV-173815-C-T|3
MKAQSIPAPPSCIRK
>ENST00000382011.9|SNV-8292-C-T|6
KCNTDQAGRLK
>ENST00000640258.1|SNV-59879-T-G|1
LHYLDLS
>ENST00000530967.6|SNV-1182-C-T|1
ATYLQTSSANGR
>ENST00000324238.7|SNV-38730-A-G|2
DSIGVCAEKQDGCDSLQR
>ENST00000498634.2|SNV-1877-G-T|1
EFLFNPYLTLKRR
>ENST00000292377.4|SNV-5475-C-A|2
VSAQVFQECGTPDPVPARNR
>ENST00000480426.5|SNV-31305-G-A|1
ACPSAWPRV
>ENST00000488337.5|SNV-240073-C-T|2
HSLTGHSDIWLPPTEFAQLIK
>FUSION-ENST00000215770.6:135-ENST00000216117.9:13107|7
LCAAAASILGKPADILPPWR
>ENST00000470594.5|SNV-2280-G-C|12
ALAKTRWVEPQNVVAAAAAKPK
>ENST00000260947.9|SNV-28346-C-T|3
KDASAQQDLYEFVSPSPPADVSER
>ENST00000268042.7|SNV-452-G-C|2
LSLPEPPAGEGIILLQPGK
>FUSION-ENST00000215770.6:135-ENST00000216117.9:13107|4
LRFSDGSLHSAFWWR
>ENST00000331200.8|SNV-612-C-T|2
QRAEAVVLSGPGPPLGR
>ENST00000319217.11|SNV-58200-C-T|3
ATGVIVKTILLGGVADQHGR
>ENST00000534422.5|SNV-13227-A-T|1
SQLRAMGPSLRK
>ENST00000463795.5|SNV-2466-A-G|10
IPAMAFPALSVQGPAPR
>ENST00000498634.2|SNV-1877-G-T|5
YQTLELEKEFLFNPYLTLK
>ENST00000537725.1|MNV-36653-ATAA-A|8
PDCPSMEFGFMRK
>ENST00000479980.1|SNV-612180-G-A|4
VTTLVGKTPKPK
>ENST00000556167.1|SNV-29450-A-T|3
DCAVIVTQKNVPVSNTAQIVNNCRI
>ENST00000245105.8|SNV-58774-T-C|2
SLFFHQKAR
>ENST00000489120.5|SNV-6745-C-G|1
TPSPPSVAFPYRPPNTPPTLR
>ENST00000361297.7|SNV-247915-T-G|1
AAALAASEKKLATSR
>ENST00000378330.7|MNV-199895-CTCATCAGCGAGGGGGCAGAC-C|3
RLDGAAR
>ENST00000368346.7|SNV-82082-G-T|1
GIKPRWTKVVAR
>ENST00000465143.1|SNV-171636-C-T|3
ATGSSPSPVLGQVKAASESVKT
>ENST00000592385.5|SNV-36281-G-T|1
SLVLYTKNCSQMPSRCSLCR
>ENST00000338882.4|SNV-59226-C-T|1
SAHILES
>ENST00000376064.7|SNV-7935-C-G|5
GEKINASTDSLAKDLIVCALK
>ENST00000470594.5|SNV-2280-G-C|4
MLWQQLLPSPRWPRASLSR
>ENST00000510297.1|SNV-1102320-C-A|3
MRSSSTGGISDLK
>ENST00000467322.1|INDEL-23970-A-AA|2
MITLQSTKKIHSD
>FUSION-ENST00000517686.5:298710-ENST00000520033.1:150958|2
FLKSCLSIFF
>ENST00000547697.6|SNV-59656-G-A|8
MARSTGDEGRAK
>ENST00000396743.7|SNV-974-A-G|2
DRGSGVVGARPR
>FUSION-ENST00000394708.7:21590-ENST00000339089.10:127396|3
ERKPVSNK
>ENST00000370608.8|SNV-40552-C-T|2
DIILGTLGYGENEDNRIGLK
>ENST00000361297.7|SNV-247915-T-G|5
RAAALAASEK
>ENST00000370225.4|SNV-91621-C-A|5
QKWTQVNPSTSCR
>ENST00000484063.6|SNV-41893-G-A|1
YVNWAYSGEEQNLFPLEINRAIYYK
>ENST00000470594.5|SNV-2280-G-C|6
MLWQQLLPSPR
>ENST00000371372.6|SNV-176201-C-G|3
FFYCTDECK
>ENST00000582379.1|SNV-5604-G-T|8
GIKASNTAEVFFD
>ENST00000370357.5|SNV-108782-C-T|4
WQGQMLQKEPEEEQQKQQLQEQSLK
>ENST00000660197.1|SNV-349780-C-A|14
RRTVVIGIQNSNLQVYYR
>ENST00000556167.1|SNV-29450-A-T|1
NVPVSNTAQIVNNCRI
>FUSION-ENST00000375254.8:72260-ENST00000417710.5:10573|1
GICLHCRRTR
>FUSION-ENST00000215770.6:674-ENST00000216117.9:13107|24
WKAFFLEREFSWLASLPWALK
>ENST00000469611.1|SNV-137019-A-C|3
MKDQIPWTLIDFYDNQPCINLIESK
>ENST00000241453.12|SNV-52257-A-T|1
CSWTFSRKSFPCEQK
>ENST00000484531.1|SNV-32965-A-G|4
TIAAKMLTSVR
>ENST00000322396.7|SNV-211-C-A|1
DDGGGAGAAGRDELVSR
>ENST00000245105.8|SNV-58774-T-C|5
EKSLFFHQK
>ENST00000497605.6|SNV-2466-A-G|8
MIPAMAFPALSVGPAPRCIPSRAHR
>ENST00000461137.5|INDEL-74763-A-AA|8
GQRGNVCQKGK
>ENST00000462351.5|SNV-10332-A-G|6
MSRTCLWLMWPNKQGW
>ENST00000378330.7|MNV-199895-CTCATCAGCGAGGGGGCAGAC-C|5
QRQGLRR
>ENST00000273691.7|SNV-28892-C-T|3
RYRSYSPPLPSGLSSWSSEEDK
>ENST00000547697.6|SNV-59656-G-A|11
AIGITALMARSTGDEGRAK
>ENST00000299191.4|SNV-22823-C-T|5
LKSLMEKSTESK
>ENST00000471787.1|SNV-28346-C-T|3
TYMNLFPQVLLQMFLR
>ENST00000356638.8|SNV-13227-A-T|2
VSQGSKVPAEGDGAQPEETPR
>ENST00000251607.11|SNV-21163-A-G|5
VGISSGKEIGALLQQLREQWEK
>ENST00000464219.1|SNV-108782-C-T|4
LQKEPEEEQQKQQLQEQSLK
>ENST00000617821.4|SNV-37655-C-T|6
RTLKENLSDHFR
>ENST00000340645.9|SNV-57819-C-A|2
SMYSLQNDRDR
>ENST00000466757.8|INDEL-220474-G-GAATTT|5
ADRREWGK
>FUSION-ENST00000648377.1:2697-ENST00000425350.1:229|6
SHGSLLPLRTTGSFLQK
>FUSION-ENST00000266659.8:17968-ENST00000357542.8:12180|15
DQVKLGQDLTVMAAIGLGFLTSSFR
>ENST00000421290.1|SNV-318930-G-C|8
MESITHAVFLYTTQALFEKDK
>ENST00000571696.6|SNV-32593-T-C|2
MTEVAPSSALSEVSLRLLCHDDID
>ENST00000359242.7|INDEL-41765-A-ATACA|4
EKSAEYTYSIGQTTGSCFRR
>ENST00000263054.10|SNV-487209-A-G|3
HTSLPVR
>ENST00000592385.5|SNV-36281-G-T|6
RGPTWRSLVLYTK
>ENST00000471480.6|SNV-2466-A-G|5
IPAMAFPALSVVRAAP
>ENST00000361981.7|SNV-13540-A-C|2
LVVFPTDAISLK
>ENST00000217926.5|MNV-957-TA-T|9
LAESEGTKAVLRTSLYAISNR
>ENST00000372129.3|SNV-1158-C-T|2
HLGLVSLEPGGWLRR
>ENST00000401850.5|SNV-28320-C-T|3
KSQGTWFEATSRALLAQLHAR
>ENST00000273691.7|SNV-28892-C-T|1
YRSYSPPLPSGLSSWSSEEDKER
>ENST00000660197.1|SNV-349780-C-A|12
RTVVIGIQNSNLQVYYRAPR
>ENST00000526774.5|SNV-40979-C-G|8
NWSRNWRLSIDLSR
>ENST00000231706.6|SNV-105759-G-T|1
LSTITCIR
>ENST00000424082.6|SNV-154488-A-G|1
TTFGKLDYLMSKEDNYK
>ENST00000448504.6|SNV-109456-G-T|2
VRSLYGAGLWEMDSLVGQIK
>ENST00000660197.1|SNV-349780-C-A|19
NGNKVWEKK
>ENST00000378653.8|SNV-428514-G-T|2
YCPIDNFDELDIK
>ENST00000356786.10|SNV-12612-G-A|5
ASVEAQEVALLAEREHLMQDGHR
>ENST00000401850.5|SNV-28320-C-T|5
LLSATYAVHVWNKKSQGTWFEATSR
>ENST00000515012.5|SNV-11741-G-A|2
NLFQNSSSQK
>ENST00000245105.8|SNV-58774-T-C|4
EKSLFFHQKAR
>ENST00000460856.5|SNV-246115-C-T|1
STILVMSAVFHQK
>ENST00000526812.4|SNV-112-G-A|1
LTDDPVLEK
>ENST00000424789.6|SNV-412263-G-T|3
GDLLERVSQASSYPYVKVAR
>ENST00000470594.5|SNV-2280-G-C|2
LWQQLLPSPRWPR
>ENST00000225983.10|SNV-36281-G-T|1
DEEGESGAEEGPDLEEPGAVYKK
>ENST00000286063.11|SNV-450-A-T|3
KGKQEMVEMWLQR
>ENST00000421290.1|SNV-318930-G-C|9
ESITHAVFLYTTQALFEK
>FUSION-ENST00000215770.6:674-ENST00000216117.9:13107|26
AMNFVRWKAFFLER
>ENST00000648320.1|SNV-181667-C-A|3
TLLNLGGWSPMSSATDLRESQ
>ENST00000537305.5|SNV-173815-C-T|4
MMKAQSIPAPPSCIRK
>ENST00000430935.5|SNV-47402-A-G|1
MEASGESFSLLQLIANDCYKRDPSR
>ENST00000508803.6|SNV-59325-G-A|2
QRAHYNTK
>ENST00000461137.5|INDEL-74763-A-AA|7
GNVCQKGK
>FUSION-ENST00000648377.1:2697-ENST00000425350.1:229|8
SNRSHGSLLPLRTTGSFLQK
>FUSION-ENST00000215770.6:674-ENST00000216117.9:13107|2
DQPCPSASSVPAAEPGR
>ENST00000470594.5|SNV-2280-G-C|8
LGGWSLRMLWQQLLPSPR
>ENST00000357232.10|SNV-193303-G-T|1
VLDANDHSPSFPTLYYHSSVR
>ENST00000529821.5|SNV-68706-C-T|1
LSFHPFPTLVFFQVLTQSWVFSSRR
>ENST00000436404.6|SNV-34034-G-C|1
HLHHQDQGPDSFPDRFRGAELK
>ENST00000418501.5|INDEL-95612-A-AA|3
GRGGDQPDKK
>ENST00000370328.4|SNV-4985-C-G|2
LRPGIGEKPTVVTVEISVNR
>ENST00000490620.5|SNV-9352-G-C|8
MRKQMMTPTEMLAPSAT
>ENST00000378378.9|SNV-8909-G-T|2
AAMKGLGNPGGQGDAIQLSPK
>ENST00000295718.7|SNV-10332-A-G|1
HNEQNLSLADVAQQAGLVK
>ENST00000392748.5|SNV-20759-G-C|2
RSLQPLVEDVSLSWHLPPGLSAK
>ENST00000617821.4|SNV-37655-C-T|3
ENLSDHFR
>ENST00000372129.3|SNV-1158-C-T|4
RHLGLVSLEPGGWLRR
>ENST00000420234.5|SNV-33652-A-T|2
KAFFLGMMNGER
>ENST00000526812.4|SNV-112-G-A|3
MLSPNHTIVTEFILLRLTDDPVLEK
>ENST00000359759.8|SNV-51443-C-G|2
FWLPNHLQHESGEQVR
>ENST00000340645.9|SNV-57819-C-A|1
SMYSLQNDRDRIVGDYQQLEER
>ENST00000280665.11|MNV-36653-ATAA-A|2
LSIYGIWFYEEECQR
>ENST00000588600.1|SNV-152-C-G|7
ADQIPLYR
>ENST00000392748.5|SNV-20759-G-C|1
SLQPLVEDVSLSWHLPPGLSAK
>ENST00000266643.6|SNV-499-C-G|2
LLVLTGGGRPGAEPQPR
>FUSION-ENST00000648377.1:2697-ENST00000425350.1:229|13
WRTCSLGEKSNR
>ENST00000217926.5|MNV-957-TA-T|6
TSLYAISNR
>ENST00000319380.12|SNV-54275-A-G|1
SNDLFPVHHLDSNEFCPGDFVVDKR
>ENST00000660197.1|SNV-349780-C-A|6
WISQVRAQNDK
>ENST00000424120.5|INDEL-58828-C-CA|1
NAVQTGLDPEKPHQSLDTIQKNHQ
>ENST00000672586.1|SNV-10949-G-A|4
AQPIRWSHWILSHTVALTRDSER
>ENST00000292377.4|SNV-5475-C-A|1
VSAQVFQECGTPDPVPARNRR
>ENST00000257192.5|SNV-11733-A-T|1
EVTPFFIFYCR
>ENST00000497605.6|SNV-2466-A-G|2
MAFPALSVGPAPRCIPSRAHR
>ENST00000382011.9|SNV-8292-C-T|3
CNTDQAGRLKCPLDPYFIMPDK
>ENST00000329713.5|INDEL-474-C-CGGC|1
NGSGGGGGGGSSGGGETLDDQR
>ENST00000226218.9|SNV-3769-G-T|1
DVWGIEGPIDAAFTLINCQGK
>FUSION-ENST00000215770.6:674-ENST00000216117.9:13107|4
GRRDQPCPSASSVPAAEPGR
>ENST00000467322.1|INDEL-23970-A-AA|4
NTFRLMFRK
>ENST00000554220.5|SNV-25976-C-T|4
MQLFLLLCLVLLSPQGASFHR
>ENST00000286063.11|SNV-450-A-T|2
GKQEMVEMWLQR
>ENST00000395631.6|INDEL-92740-A-AA|2
TYWNCIQQTDSDGCQHWR
>ENST00000207549.8|MNV-16741-GCC-G|6
KQKGQFGCCVCCARPLPGQHLPPR
>FUSION-ENST00000215770.6:674-ENST00000216117.9:13107|12
KEPMASSPTKSTSR
>ENST00000297161.6|SNV-181667-C-A|1
KPVTELCQGTVKVKLR
>ENST00000462351.5|SNV-10332-A-G|2
MWPNKQGW
>ENST00000370225.4|SNV-91621-C-A|2
WTQVNPSTSCRCSTR
>ENST00000515012.5|SNV-11741-G-A|1
NLFQNSSSQKNDVFHLDVK
>ENST00000376064.7|SNV-7934-T-G|3
DLIVAALK
>ENST00000251607.11|SNV-21163-A-G|3
EIGALLQQLREQWEKSGYQMEK
>ENST00000422911.5|SNV-176-G-T|2
IATRIPDPIPLCTFQR
>ENST00000508803.6|SNV-59325-G-A|1
AHYNTKFALVAPVQAEEDSGNVNGK
>ENST00000466757.8|INDEL-220474-G-GAATTT|2
EWGKVCTCRIWA
>ENST00000257192.5|SNV-11733-A-T|2
TGEINITSIVDREVTPFFIFYCR
>FUSION-ENST00000215770.6:674-ENST00000216117.9:13107|1
HPNVAAVSNLQKP
>ENST00000525051.5|SNV-22788-C-A|2
MTLPSPPRLGLQPPRSSCPSGSGR
>ENST00000491632.5|INDEL-146302-A-AA|2
KTVEVNDR
>ENST00000513811.5|INDEL-58828-C-CA|5
LALIQKNLISLSIPSKK
>ENST00000382011.9|SNV-8292-C-T|4
CNTDQAGRLK
>ENST00000535225.6|SNV-59656-G-A|2
RGQGKGASQGEEGLEALAHDTPSQR
>FUSION-ENST00000215770.6:674-ENST00000216117.9:13107|18
AFRASSPLTVSLSLERR
>ENST00000409937.1|SNV-34034-G-C|2
ASSSCCAGGLPGICTTRTR
>ENST00000672586.1|SNV-10949-G-A|3
WSHWILSHTVALTR
>ENST00000620217.4|SNV-39574-A-C|1
ILPEHIFRTWKLIHGHR
>ENST00000299191.4|SNV-22823-C-T|1
STESKMETMRMLKPEEVLSCR
>ENST00000260947.9|SNV-28346-C-T|2
DASAQQDLYEFVSPSPPADVSER
>ENST00000370596.5|SNV-82205-T-G|1
EDSFEDLRNRAAVSDFHPVK
>ENST00000505294.5|SNV-102713-G-A|3
MKLQGLLSQIIFTWMPWDLEWAIAV
>FUSION-ENST00000215770.6:674-ENST00000216117.9:13107|6
QWPKLQR
>ENST00000498634.2|SNV-1877-G-T|6
YSRYQTLELEKEFLFNPYLTLK
>ENST00000264501.8|INDEL-207263-C-CA|3
AIFPPRILSTRPGQKK
>ENST00000261038.6|SNV-31806-C-A|2
LIHGGQMLNGLAGPTVMNAAPFLSK
>ENST00000258399.8|SNV-58313-A-T|1
CNQDFTGWNKPR
>ENST00000361297.7|SNV-247915-T-G|3
AAALAASEK
>ENST00000401850.5|SNV-28320-C-T|2
SQGTWFEATSR
>ENST00000607413.5|SNV-318930-G-C|4
MESITHAVFLYTT
>FUSION-ENST00000648377.1:2697-ENST00000425350.1:229|14
WRTCSLGEK
>ENST00000465143.1|SNV-171636-C-T|1
AASESVKT
>ENST00000039989.9|SNV-40979-C-G|5
LEAQHRSLQGTLNELK
>ENST00000586287.1|SNV-4107-G-A|5
KFPSSPSGEDHTR
>ENST00000583527.1|SNV-38730-A-G|1
QDGCDSLQR
>ENST00000269489.9|SNV-8146-G-C|1
NNHLSMFVLLPNDIDGLEKIIDK
>ENST00000366676.5|SNV-31426-A-C|5
GPVLSLAFSPNGKSLASAGEDQR
>ENST00000316623.10|SNV-223714-G-C|1
QHNCQFLCVNTIAGFTCK
>ENST00000539068.5|SNV-91523-A-T|1
FVSSHDRNEPFVFSLGKGQVIK
>ENST00000566129.1|INDEL-14503-A-AA|2
QIMTTLQQTHSLR
>ENST00000474221.5|SNV-807-C-T|1
LHVSGVYNGAGGDTHR
>ENST00000407689.8|SNV-2466-A-G|4
EVGGEPVPVTRDDSSNGFPRTQR
>FUSION-ENST00000416426.6:341100-ENST00000572848.1:142017|2
TEASRPTAR
>ENST00000217926.5|MNV-957-TA-T|5
TSLYAISNRESEYADTR
>ENST00000322241.6|SNV-1203-G-A|3
RALPRPVRACTPQAWHPR
>ENST00000647097.2|SNV-103258-G-A|1
AQFASEYGYQSWPSFSTLEK
>ENST00000526387.5|SNV-1182-C-T|1
YGFIGGSSAEPGPGHLPADLIRQR
>ENST00000674083.1|SNV-4927-A-T|1
WIHLCVQVHQTKISFFINGVEK
>ENST00000264638.9|MNV-10966-CT-C|1
CALQPGSSPTC
>ENST00000563868.1|SNV-62029-C-T|3
AQRLWVLSLQPIRHSPPLGR
>ENST00000433067.5|SNV-176-G-T|1
IPDPIPLCTFQRQPRAAPVQPPCR
>ENST00000526570.5|SNV-40812-A-T|2
MQCRLPRL
>ENST00000525051.5|SNV-22788-C-A|6
MTLPSPPR
>ENST00000540871.5|SNV-29450-A-T|2
DCAVIVTQKNVPDK
>ENST00000367222.7|SNV-1894-T-C|2
LLAFLSLLALVPQETGTASLPRK
>ENST00000217926.5|MNV-957-TA-T|1
ESEYADTRSKNIR
>ENST00000673899.1|SNV-18675-T-C|2
QGETAADVR
>FUSION-ENST00000520433.5:144-ENST00000517939.5:122825|3
NLNLKEMQNR
>ENST00000418664.2|SNV-14103-C-T|1
GVITDQNSDGYC
>ENST00000667837.1|SNV-31728-G-C|1
IYCPHSRGRWWDR
>ENST00000660197.1|SNV-349780-C-A|2
GKIADLLPVQSTSG
>ENST00000284425.7|SNV-60764-T-A|3
LFPQAAGQERYSSLITYK
>ENST00000356786.10|SNV-12612-G-A|1
EHLMQDGHRQRGLEEELR
>FUSION-ENST00000215770.6:674-ENST00000216117.9:13107|31
FCPRGDSQR
>ENST00000207549.8|MNV-16741-GCC-G|2
INKNKSIVLLK
>ENST00000622548.4|SNV-17997-C-T|2
GILTKEDAELAVKHNV
>ENST00000282466.3|SNV-5119-C-T|2
LHSDTFVSLSYLQIFK
>ENST00000219596.5|SNV-2311-G-C|2
SLEVTISTGQK
>ENST00000556167.1|SNV-29450-A-T|4
DCAVIVTQKNVPVSNTAQIVNNCR
>ENST00000254190.4|SNV-789-G-A|1
GDAHGAQLWPPGSDPDGGPRDR
>ENST00000471787.1|SNV-28346-C-T|4
QVLSKTYMNLFPQVLLQMFLRGLK
>ENST00000251607.11|SNV-21163-A-G|1
EQWEKSGYQMEKDELLSYIK
>ENST00000498634.2|SNV-1877-G-T|2
EFLFNPYLTLKR
>ENST00000470101.1|SNV-142486-G-A|3
TGAWPRPQR
>ENST00000518659.5|SNV-962905-C-T|3
DRIIRLGDVQYK
>FUSION-ENST00000497705.5:298710-ENST00000520033.1:150958|3
KGMCKCSLSGFK
>ENST00000525051.5|SNV-22788-C-A|4
MTLPSPPRLGLQPPR
>ENST00000377071.9|SNV-127761-G-T|3
LAANRTTAGSRR
>ENST00000299191.4|SNV-22823-C-T|2
STESKMETMR
>ENST00000497605.6|SNV-2466-A-G|10
MIPAMAFPALSVGPAPRCIPSR
>ENST00000375759.8|SNV-93769-T-G|5
RSLGHEVGKPPQDVTDDSPPSK
>ENST00000660197.1|SNV-349780-C-A|8
APRWISQVR
>ENST00000607413.5|SNV-318930-G-C|3
ESITHAVFLYTT
>ENST00000649748.1|INDEL-51903-C-CA|2
NKEMPIDQKKPK
>ENST00000273130.9|SNV-25792-T-A|4
DDQTRCNVWILDGDQYHK
>ENST00000262995.8|INDEL-101346-C-CT|3
HGMNGFFSAANDIR
>ENST00000482937.2|SNV-807-C-T|1
FHDMLHVSGVYNGAGGDTHR
>ENST00000588600.1|SNV-152-C-G|1
VRSAAAAAANRK
>ENST00000039989.9|SNV-40979-C-G|3
SLQGTLNELK
>ENST00000465143.1|SNV-171636-C-T|7
ATGSSPSPVLGQVK
>ENST00000322396.7|SNV-211-C-A|5
SRRDDGGGAGAAGR
>FUSION-ENST00000215770.6:674-ENST00000216117.9:13107|11
EPMASSPTK
>FUSION-ENST00000215770.6:674-ENST00000216117.9:13107|14
RKEPMASSPTK
>ENST00000470594.5|SNV-2280-G-C|11
TRWVEPQNVVAAAAAKPK
>ENST00000287667.12|SNV-41362-T-G|3
SSIDSEPALVLGPLKAVQELRR
>FUSION-ENST00000416426.6:341100-ENST00000572848.1:142017|5
MQAAVIRAAVKTEASRPTAR
>FUSION-ENST00000648377.1:2697-ENST00000425350.1:229|19
TVGRVAGGIQFLGGK
>ENST00000378330.7|MNV-199895-CTCATCAGCGAGGGGGCAGAC-C|4
QGLRRLDGAAR
>ENST00000421290.1|SNV-318930-G-C|7
ESITHAVFLYTTQALFEKDK
>ENST00000605847.5|SNV-13938-A-G|3
GIEIDIEPTDK
>ENST00000644347.1|SNV-363807-G-A|2
EIRGSITFK
>ENST00000372979.9|INDEL-29628-A-AA|2
IRVCFQGGEGAEL
>ENST00000582379.1|SNV-5604-G-T|6
WASRLQTQQRCSLIEYGCHR
>ENST00000286317.6|SNV-20019-G-A|1
HQRLETAERFQK
>ENST00000264638.9|MNV-10966-CT-C|6
CVERYSYYTCDVTSR
>FUSION-ENST00000517686.5:298710-ENST00000520033.1:150958|3
SKFLKSCLSIFF
>ENST00000299191.4|SNV-22823-C-T|4
SLMEKSTESK
>ENST00000461137.5|INDEL-74763-A-AA|17
NCGEASERQK
>ENST00000392676.8|SNV-76751-C-T|1
EIQYIFSNASRQESFSSILAYKIPK
>ENST00000525051.5|SNV-22788-C-A|3
TLPSPPRLGLQPPR
>ENST00000517956.5|SNV-34784-A-T|3
ILCQYHFSER
>ENST00000645937.1|SNV-363807-G-A|8
LREIRGSITFK
>ENST00000534422.5|SNV-13227-A-T|5
QLSYLPGKDQKSQLR
>ENST00000358022.4|INDEL-261-G-GGCG|5
ARGGGSPSGGGGGGVGWR
>ENST00000306357.9|SNV-71518-G-C|1
GLGFHEIRQQQQK
>ENST00000207549.8|MNV-16741-GCC-G|4
GQFGCCVCCARPLPGQHLPPR
>ENST00000372129.3|SNV-1158-C-T|1
HLGLVSLEPGGWLRRSR
>ENST00000647612.1|SNV-6409-G-C|1
TSDPSTLQVQMFCQREAER
>ENST00000582379.1|SNV-5604-G-T|3
CSLIEYGCHR
>ENST00000482654.1|SNV-11851-C-A|5
VMVGPGAGGAAGSSEMQRVPAR
>ENST00000367405.4|INDEL-23970-A-AA|1
HKKNTFR
>ENST00000361981.7|SNV-13540-A-C|3
RLVVFPTDAISLKCEASGKPEVQFR
>ENST00000581711.1|SNV-62461-G-T|4
RLFLILVNMEENGLTGLKK
>ENST00000471787.1|SNV-28346-C-T|2
TYMNLFPQVLLQMFLRGLK
>ENST00000395631.6|INDEL-92740-A-AA|4
RTYWNCIQQTDSDGCQHWR
>ENST00000207549.8|MNV-16741-GCC-G|18
ATGTESPGK
>ENST00000517956.5|SNV-34784-A-T|1
ILCQYHFSERQIRK
>FUSION-ENST00000648377.1:2697-ENST00000425350.1:229|1
KMCYSHQ
>ENST00000367222.7|SNV-1894-T-C|6
RLLAFLSLLALVPQETGTASLPR
>ENST00000264638.9|MNV-10966-CT-C|2
APGCAITYSQRCALQPGSSPTC
>ENST00000463795.5|SNV-2466-A-G|12
AGPSPTVHPIQSPQNR
>ENST00000207549.8|MNV-16741-GCC-G|9
EQELAGGRAGTDR
>ENST00000621744.4|INDEL-162291-T-TT|4
LSRELLEVVR
>ENST00000660197.1|SNV-349780-C-A|20
NGNKVWEK
>ENST00000649748.1|INDEL-51903-C-CA|1
EMPIDQKKPK
>ENST00000480384.1|SNV-1406-A-G|2
AAHGLLQRSLSVMGMSPMG
>ENST00000424082.6|SNV-154488-A-G|3
DKTTFGKLDYLMSK
>ENST00000530791.5|SNV-2107-C-T|1
HPSCPSPLLCLCPQCPRAPQHLMKR
>ENST00000648443.1|SNV-15-G-T|2
MSGCGLLIKLRLR
>FUSION-ENST00000648377.1:2697-ENST00000425350.1:229|12
TCSLGEK
>ENST00000541239.5|SNV-71104-G-C|3
RRQPGYLAWCGGR
>FUSION-ENST00000215770.6:674-ENST00000216117.9:13107|15
ASSPLTVSLSLERRK
>ENST00000490620.5|SNV-9352-G-C|2
TPTEMLAPSAT
>ENST00000376957.7|SNV-1157-G-A|1
VLIIGGGDGDVLREVVK
>ENST00000273130.9|SNV-25792-T-A|3
DDQTRCNVWILDGDQYHKGLLK
>ENST00000482654.1|SNV-11851-C-A|4
MVGPGAGGAAGSSEMQR
>ENST00000582379.1|SNV-5604-G-T|2
CSLIEYGCHRR
>ENST00000261383.3|SNV-179920-C-A|2
YLQESVKK
>ENST00000444273.6|SNV-61575-A-G|6
MNTHIHQVHKGK
>ENST00000461137.5|INDEL-74763-A-AA|22
ERNTRPLK
>ENST00000605847.5|SNV-13938-A-G|6
VKTLTGKGIEIDIEPTDK
>ENST00000245105.8|SNV-58774-T-C|1
SLFFHQKARTFATELNVR
>ENST00000382011.9|SNV-8292-C-T|1
LKCPLDPYFIMPDKCK
>ENST00000244364.10|MNV-477194-TGAACT-T|1
LEEKRAK
>ENST00000479980.1|SNV-612180-G-A|6
MEHGQTKVTTLVGKTPKPK
>ENST00000261383.3|SNV-179920-C-A|4
VEVVSMCKYLQESVKK
>ENST00000623607.4|SNV-193303-G-T|3
PMTTVLLFPHFITIPL
>ENST00000329913.4|SNV-5633-G-T|1
DLVWHKWIIAPK
>ENST00000497605.6|SNV-2466-A-G|7
IPAMAFPALSVGPAPRCIPSRAHR
>ENST00000329913.4|SNV-5633-G-T|4
NLCHRHQLFINFRDLVWHK
>ENST00000648443.1|SNV-15-G-T|5
SGCGLLIK
>ENST00000660197.1|SNV-349780-C-A|7
APRWISQVRAQNDK
>ENST00000482654.1|SNV-11851-C-A|8
MVMVGPGAGGAAGSSEMQR
>ENST00000361640.5|SNV-2539-A-G|1
VDLFYLHMPDHSAPVEETLR
>ENST00000286317.6|SNV-20019-G-A|4
VMMEVQKHQR
>ENST00000557255.1|INDEL-92740-A-AA|8
GAKKEELIGIAYNR
>ENST00000262995.8|INDEL-101346-C-CT|2
HGMNGFFSAANDIRLSTFTCPICFS
>ENST00000445105.6|SNV-407331-G-A|2
DENSNYTLFNLIPVGLR
>ENST00000456556.5|SNV-103839-C-T|2
QPALKAISDKK
>FUSION-ENST00000517686.5:298710-ENST00000520033.1:150958|4
LRSKFLK
>ENST00000207549.8|MNV-16741-GCC-G|5
QKGQFGCCVCCARPLPGQHLPPR
>ENST00000589670.5|MNV-16741-GCC-G|4
AKQASQHALR
>ENST00000461137.5|INDEL-74763-A-AA|19
NTRPLKNCGEASERQK
>ENST00000586287.1|SNV-4107-G-A|2
FPSSPSGEDHTRR
>ENST00000342995.4|SNV-1421-C-G|2
SPEFLGLR
>ENST00000526774.5|SNV-40979-C-G|1
LSIDLSREH
>ENST00000541584.5|SNV-66751-C-G|1
AQELGHSQSALAWAQRELAAFRTK
>ENST00000380320.9|SNV-5065-G-C|1
LQQEATEHATETEERFR
>ENST00000491632.5|INDEL-146302-A-AA|1
KTVEVNDRK
>ENST00000375759.8|SNV-93769-T-G|1
SLGHEVGKPPQDVTDDSPPSKKK
>ENST00000401850.5|SNV-28320-C-T|4
KSQGTWFEATSR
>ENST00000621744.4|INDEL-162291-T-TT|3
LSRELLEVVRA
>ENST00000382011.9|SNV-8292-C-T|5
CNTDQAGR
>ENST00000370225.4|SNV-91621-C-A|3
WTQVNPSTSCR
>FUSION-ENST00000531443.5:298710-ENST00000520033.1:150958|2
RFYTIGEHQMFYASE
>ENST00000358022.4|INDEL-261-G-GGCG|1
GGGSPSGGGGGGVGWRGRADGAR
>ENST00000424789.6|SNV-412263-G-T|2
VSQASSYPYVK
>ENST00000254190.4|SNV-789-G-A|2
GDAHGAQLWPPGSDPDGGPR
>FUSION-ENST00000215770.6:135-ENST00000216117.9:13107|2
FSDGSLHSAFWWR
>ENST00000514430.5|SNV-103258-G-A|1
LNLHLNMDISPGRPSVH
>ENST00000378120.5|SNV-9975-C-T|5
VRDTPPPVTSSR
>ENST00000359242.7|INDEL-41765-A-ATACA|6
FKEKSAEYTYSIGQTTGSCFR
>ENST00000643732.1|INDEL-220474-G-GAATTT|1
WWTRMRI
>ENST00000471787.1|SNV-28346-C-T|5
MQVLSKTYMNLFPQVLLQMFLRGLK
>ENST00000370357.5|SNV-108782-C-T|1
QQLQEQSLKHNVIVGNER
>ENST00000463279.6|MNV-24848-GAAG-G|3
SRRPPRSQASSSR
>ENST00000480426.5|SNV-31305-G-A|3
TSCRACPSAWPRV
>ENST00000673899.1|SNV-18675-T-C|5
YSVHNAGISFSVKKQGETAADVR
>ENST00000480426.5|SNV-31305-G-A|8
MAPVRGR
>ENST00000645937.1|SNV-363807-G-A|2
YGGVLPSR
>ENST00000207549.8|MNV-16741-GCC-G|13
KPGAKNLLALREQELAGGR
>ENST00000369582.6|SNV-7266-T-C|2
CFCTFSIPLLMCR
>ENST00000567544.1|MNV-1082-GAGACCAGCTCGGTCGGGCCCAAACCACCGCCCACTGCG-G|1
AQTTAHCGTSSVGPKPLPTAGPAR
>ENST00000350210.6|SNV-5064-A-C|5
VPRGGGRPAAAPPPR
>ENST00000370608.8|SNV-40552-C-T|1
DIILGTLGYGENEDNRIGLKVCK
>FUSION-ENST00000531443.5:298710-ENST00000520033.1:150958|1
FYTIGEHQMFYASE
>ENST00000322241.6|SNV-1203-G-A|5
LSRRALPRPVR
>ENST00000217926.5|MNV-957-TA-T|4
TSLYAISNRESEYADTRSK
>FUSION-ENST00000648377.1:2697-ENST00000425350.1:229|5
SHGSLLPLRTTGSFLQKK
>ENST00000315614.11|SNV-8496-C-G|2
TTLEFLENHGKNILLSNGNR
>ENST00000541584.5|SNV-66751-C-G|3
AQELGHSQSALAWAQR
>ENST00000370596.5|SNV-82205-T-G|3
EDSFEDLR
>ENST00000513335.5|SNV-36746-G-A|1
ETARVRSLFWLQKPLEEQPDK
>ENST00000497605.6|SNV-2466-A-G|12
MIPAMAFPALSVGPAPR
>ENST00000378120.5|SNV-9975-C-T|3
DTPPPVTSSR
>ENST00000219596.5|SNV-2311-G-C|3
PRSLEVTISTGQK
>ENST00000667837.1|SNV-31728-G-C|8
LHMYEEAVRELESLLSQRIYCPHSR
>ENST00000371809.3|SNV-5592-G-A|2
LTEAQTYLDKVENTCK
>ENST00000358022.4|INDEL-261-G-GGCG|6
SGRARGGGSPSGGGGGGVGWR
>ENST00000534422.5|SNV-13227-A-T|2
SQLRAMGPSLR
>ENST00000660197.1|SNV-349780-C-A|16
MVIKCGKR
>ENST00000650503.1|SNV-135896-G-C|5
GKASPALHSR
>ENST00000613419.4|SNV-45138-T-G|1
TCYHKSVLTR
>ENST00000273130.9|SNV-25792-T-A|2
CNVWILDGDQYHK
>ENST00000518659.5|SNV-962905-C-T|4
YDLRDRIIR
>ENST00000219596.5|SNV-2311-G-C|4
MRPRSLEVTISTGQK
>ENST00000539068.5|SNV-91523-A-T|5
KFVSSHDR
>ENST00000645937.1|SNV-363807-G-A|3
CLGKYGGVLPSRLCQVTALSLRPVR
>ENST00000250018.6|SNV-12915-A-C|1
YFADLAMNYKPGDPIPK
>ENST00000647612.1|SNV-6409-G-C|2
TSDPSTLQVQMFCQR
>ENST00000331200.8|SNV-612-C-T|1
AEAVVLSGPGPPLGR
>ENST00000526774.5|SNV-40979-C-G|4
NWRLSIDLSR
>ENST00000530791.5|SNV-2107-C-T|3
HPSCPSPLLCLCPQCPR
>ENST00000260502.11|SNV-257837-C-T|4
DSLSSPGNFVLTCQWKNLAQYFK
>ENST00000268042.7|SNV-452-G-C|1
LSLPEPPAGEGIILLQPGKHEFPFR
>ENST00000378330.7|MNV-199895-CTCATCAGCGAGGGGGCAGAC-C|2
RLDGAARGL
>ENST00000586287.1|SNV-4107-G-A|8
MHREAFKK
>ENST00000672586.1|SNV-10949-G-A|2
WSHWILSHTVALTRDSER
>ENST00000392676.8|SNV-76751-C-T|5
LQREIQYIFSNASR
>ENST00000266643.6|SNV-499-C-G|3
MFLNELKLLVLTGGGRPGAEPQPR
>ENST00000207549.8|MNV-16741-GCC-G|21
GPPAWPNTWGAPACGVPR
>ENST00000497605.6|SNV-2466-A-G|11
IPAMAFPALSVGPAPR
>ENST00000433067.5|SNV-176-G-T|4
IATRIPDPIPLCTFQRQPR
>ENST00000376957.7|SNV-1157-G-A|4
KVLIIGGGDGDVLR
>ENST00000490620.5|SNV-9352-G-C|1
MLAPSAT
>FUSION-ENST00000215770.6:674-ENST00000216117.9:13107|8
STSRQWPK
>ENST00000489332.1|SNV-10272-C-A|3
TWRQTSLRILWTLITV
>ENST00000460522.5|SNV-37846-G-A|4
LPGEMKK
>ENST00000263045.8|SNV-8921-G-T|1
HSNPNDRMTSLK
>ENST00000588600.1|SNV-152-C-G|2
VRSAAAAAANR
>ENST00000526812.4|SNV-112-G-A|2
LSPNHTIVTEFILLRLTDDPVLEK
>FUSION-ENST00000215770.6:674-ENST00000216117.9:13107|34
SHSAHFFEFLTKELALGQDRFCPR
>ENST00000407689.8|SNV-2466-A-G|2
TQRGPSPTVHPIQSPQNR
>ENST00000261383.3|SNV-179920-C-A|5
VEVVSMCKYLQESVK
>FUSION-ENST00000215770.6:135-ENST00000216117.9:13107|6
LPEGSPHSTPAPR
>FUSION-ENST00000280886.12:175-ENST00000409176.6:15563|2
ARLAELELELSEDFVEV
>ENST00000436404.6|SNV-34034-G-C|2
HLHHQDQGPDSFPDRFR
>ENST00000421290.1|SNV-318930-G-C|5
LSSSTPPR
>ENST00000537725.1|MNV-36653-ATAA-A|4
MEFGFMRK
>ENST00000269489.9|SNV-8146-G-C|2
NNHLSMFVLLPNDIDGLEK
>ENST00000380320.9|SNV-5065-G-C|5
DRIISEINRLQQEATEHATETEER
>ENST00000409937.1|SNV-34034-G-C|3
ASSSCCAGGLPGICTTR
>ENST00000263045.8|SNV-8921-G-T|2
HSNPNDR
>ENST00000286800.8|SNV-127347-G-A|3
KDVLCDVTIFVEGQRFHAHR
>ENST00000400960.7|SNV-71755-A-G|1
HTGKPLEVFPFGEAVNYTCDPHPDR
>ENST00000382011.9|SNV-8292-C-T|8
PGLEGYALPRKCNTDQAGR
>ENST00000409937.1|SNV-34034-G-C|1
ASSSCCAGGLPGICTTRTRDR
>ENST00000344338.7|SNV-25692-A-C|2
EDAGVICSGPESSLALR
>ENST00000372979.9|INDEL-29628-A-AA|1
VCFQGGEGAEL
>ENST00000356786.10|SNV-12612-G-A|3
EHLMQDGHR
>ENST00000647097.2|SNV-103258-G-A|2
VFPKAQFASEYGYQSWPSFSTLEK
>ENST00000424789.6|SNV-412263-G-T|4
GDLLERVSQASSYPYVK
>ENST00000489650.1|SNV-10332-A-G|1
GYIQACC
>FUSION-ENST00000266659.8:17968-ENST00000357542.8:12180|14
LGQDLTVMAAIGLGFLTSSFR
>ENST00000617821.4|SNV-37655-C-T|5
TLKENLSDHFR
>ENST00000644935.1|SNV-26761-T-C|2
TPSPNRATR
>ENST00000466757.8|INDEL-220474-G-GAATTT|6
TEAGFRADRR
>ENST00000648094.1|SNV-396-G-T|4
GILVAAFRLSLHR
>ENST00000513811.5|INDEL-58828-C-CA|3
NLISLSIPSKKTINEYK
>ENST00000586287.1|SNV-4107-G-A|1
FPSSPSGEDHTRRLP
>ENST00000613419.4|SNV-45138-T-G|2
THIGDKPYECNACGKTCYHKSVLTR
>ENST00000368346.7|SNV-82082-G-T|4
RKGIKPR
>ENST00000563496.2|INDEL-14503-A-AA|1
HSVSGEKNKS
>ENST00000463795.5|SNV-2466-A-G|8
IPAMAFPALSVQGPAPRCIPSR
>ENST00000537305.5|SNV-173815-C-T|6
MMKAQSIPAPPSCIR
>ENST00000217926.5|MNV-957-TA-T|7
AVLRTSLYAISNRESEYADTR
>FUSION-ENST00000416426.6:341100-ENST00000572848.1:142017|4
AAVKTEASRPTAR
>FUSION-ENST00000416426.6:341100-ENST00000572848.1:142017|8
VCEIHFHEINNKMQAAVIRAAVK
>ENST00000673691.1|SNV-62029-C-T|1
TFPTSGEGARPGGIIHVYGDDSSDR
>ENST00000648320.1|SNV-181667-C-A|5
WMTLLNLGGWSPMSSATDLRESQ
>FUSION-ENST00000648377.1:2697-ENST00000425350.1:229|11
TCSLGEKSNR
>ENST00000467322.1|INDEL-23970-A-AA|1
ITLQSTKKIHSD
>ENST00000370608.8|SNV-40552-C-T|3
DIILGTLGYGENEDNR
>ENST00000454000.6|SNV-31502-A-T|3
EKFQEGR
>ENST00000458381.6|SNV-73016-C-G|1
VSSMLAELEQRPQPSHPCSNSIFR
>ENST00000402813.7|SNV-79515-A-G|5
VIKWFDYLWANK
>ENST00000461137.5|INDEL-74763-A-AA|21
ERNTRPLKNCGEASER
>ENST00000566129.1|INDEL-14503-A-AA|9
CYWSVSEAFCFWRKK
>ENST00000319217.11|SNV-58200-C-T|2
TILLGGVADQHGR
>ENST00000526812.4|SNV-112-G-A|4
LSPNHTIVTEFILLR
>ENST00000530967.6|SNV-1182-C-T|2
DSLGAAQQSQGRATYLQTSSANGR
>ENST00000281038.10|SNV-105588-T-C|3
DRLEHMLKNNFLIISYTEAVETLK
>ENST00000413199.1|SNV-531-G-A|1
VPLEDVDLVLELAPMSILR
>ENST00000358022.4|INDEL-261-G-GGCG|2
GGGSPSGGGGGGVGWRGR
>ENST00000261839.12|SNV-48822-C-G|2
FRSSLYLLMESLNATTPHYVR
>ENST00000479980.1|SNV-612180-G-A|1
TPKPKSHQENSNRMVTSK
>ENST00000592385.5|SNV-36281-G-T|3
SLVLYTK
>ENST00000470101.1|SNV-142486-G-A|5
AQPWKTGAWPRPQR
>ENST00000376923.5|SNV-6607-T-G|1
LNTAEKVNKTSGPK
>ENST00000376064.7|SNV-7934-T-G|5
GEKINASTDSLAKDLIVAALK
>ENST00000377122.8|SNV-304396-T-C|3
KDVQDTHTYSAEPDRPDIK
>ENST00000660197.1|SNV-349780-C-A|4
AQNDKGK
>ENST00000284425.7|SNV-60764-T-A|1
YSSLITYKLPVADVYPLSQTFHK
>ENST00000207549.8|MNV-16741-GCC-G|22
GFPVGSGASPPHR
>ENST00000537725.1|MNV-36653-ATAA-A|2
MEFGFMRKNAK
>FUSION-ENST00000416426.6:341100-ENST00000572848.1:142017|9
VCEIHFHEINNKMQAAVIR
>FUSION-ENST00000215770.6:674-ENST00000216117.9:13107|23
AFFLEREFSWLASLPWALK
>ENST00000464219.1|SNV-108782-C-T|5
MLQKEPEEEQQKQQLQEQSLK
>ENST00000470101.1|SNV-142486-G-A|2
TGAWPRPQRTGTR
>ENST00000532223.2|SNV-7736-C-T|1
ADGSSVKAGVETTKPSKQSNNK
>ENST00000361981.7|SNV-13540-A-C|4
RLVVFPTDAISLK
>ENST00000650702.1|SNV-21857-G-T|1
FWPLCSDTGWHVDPHSPTSLWPPTF
>ENST00000660197.1|SNV-349780-C-A|5
WISQVRAQNDKGK
>ENST00000409508.8|SNV-318930-G-C|1
ISILMESITHAVFLYTTQALFEKDK
>ENST00000319217.11|SNV-58200-C-T|1
TILLGGVADQHGRLCSGDHILK
>ENST00000263045.8|SNV-8921-G-T|5
EAAANAQKWANQCNYRHSNPNDR
>ENST00000463279.6|MNV-24848-GAAG-G|1
RPPRSQASSSRAATR
>ENST00000605847.5|SNV-13938-A-G|4
TLTGKGIEIDIEPTDKVER
>ENST00000582379.1|SNV-5604-G-T|5
LQTQQRCSLIEYGCHR
>ENST00000239144.5|SNV-1877-G-T|6
QTYSRYQTLELEKEFLFNPYLTLK
>FUSION-ENST00000375254.8:72260-ENST00000417710.5:10573|5
FRGICLHCR
>ENST00000460522.5|SNV-37846-G-A|2
AARRNEK
>ENST00000399353.5|SNV-171636-C-T|1
SAFTPAMATGSSPSPVLGQGEK
>ENST00000532223.2|SNV-7736-C-T|2
ADGSSVKAGVETTKPSK
>ENST00000498634.2|SNV-1877-G-T|3
EFLFNPYLTLK
>ENST00000407689.8|SNV-2466-A-G|1
GPSPTVHPIQSPQNR
>ENST00000376064.7|SNV-7934-T-G|1
DLIVAALKLIQYHLTQQTKGK
>ENST00000368346.7|SNV-82082-G-T|3
KGIKPRWTK
>FUSION-ENST00000215770.6:674-ENST00000216117.9:13107|27
AMNFVRWK
>ENST00000418664.2|SNV-14103-C-T|3
MYYSRRGVITDQNSDGYC
>ENST00000436404.6|SNV-34034-G-C|6
RWAARHLHHQDQGPDSFPDR
>ENST00000245105.8|SNV-58774-T-C|3
SLFFHQK
>ENST00000648443.1|SNV-15-G-T|1
SGCGLLIKLRLR
>ENST00000674083.1|SNV-4927-A-T|5
ILVKKWIHLCVQVHQTK
>FUSION-ENST00000648377.1:2697-ENST00000425350.1:229|10
TCSLGEKSNRSHGSLLPLR
>FUSION-ENST00000215770.6:674-ENST00000216117.9:13107|17
ASSPLTVSLSLER
>ENST00000540871.5|SNV-29450-A-T|3
GKDCAVIVTQKNVPDK
>ENST00000380320.9|SNV-5065-G-C|2
LQQEATEHATETEER
>ENST00000623607.4|SNV-193303-G-T|1
TTVLLFPHFITIPL
>ENST00000461137.5|INDEL-74763-A-AA|16
NCGEASERQKNDAIK
>ENST00000307552.3|SNV-566-C-A|2
LDCADTR
>ENST00000644935.1|SNV-26761-T-C|5
DNPKASRTPSPNR
>ENST00000481915.5|SNV-25792-T-A|1
ETNITKASLNFHWMPYL
>ENST00000554220.5|SNV-25976-C-T|3
QLFLLLCLVLLSPQGASFHR
>ENST00000340645.9|SNV-57819-C-A|3
SMYSLQNDR
>ENST00000299191.4|SNV-22823-C-T|3
SLMEKSTESKMETMR
>ENST00000382275.6|SNV-1102320-C-A|1
NPSADEELKYRR
>ENST00000554843.5|SNV-29450-A-T|1
YLTNYWIPAQ
>FUSION-ENST00000215770.6:674-ENST00000216117.9:13107|30
ALCHVNAGMLAPR
>ENST00000286317.6|SNV-20019-G-A|3
VMMEVQKHQRLETAER
>ENST00000377071.9|SNV-127761-G-T|2
TTAGSRR
>ENST00000207549.8|MNV-16741-GCC-G|14
KPGAKNLLALR
>ENST00000534422.5|SNV-13227-A-T|4
DQKSQLR
>ENST00000461137.5|INDEL-74763-A-AA|13
NDAIKSELK
>ENST00000378788.4|SNV-5536-C-G|1
GCWRWSR
>ENST00000261038.6|SNV-31806-C-A|1
TWFSADER
>FUSION-ENST00000416426.6:341100-ENST00000572848.1:142017|3
AAVKTEASRPTARE
>ENST00000407689.8|SNV-2466-A-G|3
DDSSNGFPRTQR
>ENST00000251607.11|SNV-21163-A-G|2
EQWEKSGYQMEK
>ENST00000367222.7|SNV-1894-T-C|4
RLLAFLSLLALVPQETGTASLPRK
>ENST00000424082.6|SNV-154488-A-G|4
DKTTFGK
>ENST00000582154.5|SNV-109456-G-T|4
MHVPLPVTQLPAAPRVR
>ENST00000465143.1|SNV-171636-C-T|6
MATGSSPSPVLGQVKAASESVK
>ENST00000264501.8|INDEL-207263-C-CA|1
ILSTRPGQKKSNYYT
>ENST00000436404.6|SNV-34034-G-C|3
HLHHQDQGPDSFPDR
