# Supplementary material for: Identification of non-canonical peptides with moPepGen
Source: Nat Biotechnol. 2025 Jun 16;44(4):568–73. doi: 10.1038/s41587-025-02701-0 (PMC12680078; doi:10.1038/s41587-025-02701-0)
Supplement: Supplementary file 4 — Supplementary Data: Cancer cell line variant peptide database. Custom peptide database FASTA file for each of the 376 cell lines from the Cancer Cell Line Encyclopedia with proteomics characterization or used in the reference channel. Variant peptide FASTA files were produced by moPepGen as the result of cell-line-specific publicly available mutations and fusions. [file 41587_2025_2701_MOESM4_ESM.zip › ACH-000414.fasta]

>FUSION-ENST00000399287.7:122-ENST00000636159.1:256749|686
NVSLLDYESG
>ENST00000447340.1|SNV-3671-G-A|4
DCELRHR
>ENST00000376221.1|SNV-17264-C-A|2
RGIIFYHGGATVFGSLDCYHGL
>FUSION-ENST00000399287.7:122-ENST00000636159.1:256749|3741
MLVHYFFNIVPCLEFFIRK
>FUSION-ENST00000399287.7:122-ENST00000636159.1:256749|4292
MFSTLFFQHCAVFGIFHK
>FUSION-ENST00000399287.7:122-ENST00000636159.1:256749|2474
ASYVGVFLR
>FUSION-ENST00000399287.7:122-ENST00000636159.1:256749|1979
FRPLQLLVLGVYGIGK
>FUSION-ENST00000399287.7:122-ENST00000636159.1:256749|1445
IKCALYHLMN
>ENST00000304218.6|SNV-370-G-C|6
SLVSKGTLVQTKGTGASASFK
>FUSION-ENST00000399287.7:122-ENST00000636159.1:256749|1323
HLVCSRGRICLNSPR
>FUSION-ENST00000399287.7:122-ENST00000636159.1:256749|2700
LIKLSKEIDK
>FUSION-ENST00000399287.7:122-ENST00000636159.1:256749|441
WRGESGAND
>FUSION-ENST00000399287.7:122-ENST00000636159.1:256749|1939
LLNSLLA
>ENST00000574788.6|SNV-55642-C-G|2
NPNCKWYCYNDSR
>FUSION-ENST00000399287.7:122-ENST00000636159.1:256749|3943
RNSEVSFAE
>FUSION-ENST00000399287.7:122-ENST00000636159.1:256749|2602
ERLQFGSR
>ENST00000538694.5|SNV-14719-C-A|6
MAGLPHR
>FUSION-ENST00000399287.7:122-ENST00000636159.1:256749|2979
MACPSSW
>FUSION-ENST00000399287.7:122-ENST00000636159.1:256749|3650
ILNILMSAIR
>ENST00000358077.9|SNV-107737-G-C|2
QENVDDYYDTGEELGSGQFPVVK
>ENST00000581086.5|INDEL-41458-C-CA|6
GYGPTKK
>FUSION-ENST00000399287.7:122-ENST00000636159.1:256749|4434
RDPDSKK
>FUSION-ENST00000399287.7:122-ENST00000636159.1:256749|3311
MIILISKLLQIRYFLDPSF
>ENST00000651989.2|SNV-418356-T-A|4
LKMLVYLEMSK
>ENST00000306167.11|SNV-81126-G-T|8
MQWPTRQQEEDMKVMIHIITPNFSS
>FUSION-ENST00000399287.7:122-ENST00000636159.1:256749|1727
SENRELAIYR
>ENST00000435930.1|SNV-31069-C-T|7
MWTSKTSHVGVPRCLQALSPVK
>FUSION-ENST00000399287.7:122-ENST00000636159.1:256749|1889
MSLSIKWG
>FUSION-ENST00000399287.7:122-ENST00000636159.1:256749|3848
MGRISAR
>FUSION-ENST00000399287.7:122-ENST00000636159.1:256749|4442
AGRSLEPR
>FUSION-ENST00000399287.7:122-ENST00000636159.1:256749|3299
SVYHIIMCSPASCNK
>FUSION-ENST00000399287.7:122-ENST00000636159.1:256749|696
VTLLFLDKDKR
>FUSION-ENST00000399287.7:122-ENST00000636159.1:256749|265
GRICETRR
>FUSION-ENST00000399287.7:122-ENST00000636159.1:256749|3685
IVLITGEKEFHKIK
>FUSION-ENST00000399287.7:122-ENST00000636159.1:256749|1450
YLTVKTLWVPFTFR
>FUSION-ENST00000399287.7:122-ENST00000636159.1:256749|647
MCHYCVMPMK
>FUSION-ENST00000399287.7:122-ENST00000636159.1:256749|2365
SFQFYPIFLASSVFGASCSPEQGA
>FUSION-ENST00000399287.7:122-ENST00000636159.1:256749|2605
MCFGKER
>ENST00000526990.1|SNV-7525-G-T|9
SEGKSGAWGAQEAEMKVLESPDNK
>FUSION-ENST00000399287.7:122-ENST00000636159.1:256749|1287
FRVTVLQSLC
>FUSION-ENST00000399287.7:122-ENST00000636159.1:256749|1949
MCILIFYYVK
>FUSION-ENST00000399287.7:122-ENST00000636159.1:256749|1677
SWSQDQQHWQFLGSCK
>FUSION-ENST00000399287.7:122-ENST00000636159.1:256749|1843
IYLSQSTDKETEAHES
>FUSION-ENST00000399287.7:122-ENST00000636159.1:256749|2402
GPLSVLDGPK
>ENST00000636433.1|SNV-17862-G-A|9
MAMVKAGGSHQDCHEKIR
>ENST00000538694.5|SNV-14719-C-A|3
MAGLPHRRLR
>FUSION-ENST00000399287.7:122-ENST00000636159.1:256749|2674
KIMASSSIQVVAKDIILFFFMAE
>FUSION-ENST00000399287.7:122-ENST00000636159.1:256749|4328
EIGRSNE
>FUSION-ENST00000399287.7:122-ENST00000636159.1:256749|4398
MLARMVLNS
>FUSION-ENST00000399287.7:122-ENST00000636159.1:256749|3494
YFSLVVGIYFIRHILFYNLK
>FUSION-ENST00000399287.7:122-ENST00000636159.1:256749|893
ENSRPRQVIAFEHEANK
>FUSION-ENST00000399287.7:122-ENST00000636159.1:256749|1008
TSPLKLR
>ENST00000543253.5|SNV-3737-G-T|2
QSWVLPGEEANIRFR
>FUSION-ENST00000399287.7:122-ENST00000636159.1:256749|2873
QRLQLAK
>FUSION-ENST00000399287.7:122-ENST00000636159.1:256749|1849
SSDGDNPDHSSCLP
>ENST00000620438.1|SNV-211-T-A|4
AMGIKNSFVNDIFERIASEASR
>FUSION-ENST00000399287.7:122-ENST00000636159.1:256749|4351
NGVCCQSQCCFFIPLSLGLLP
>FUSION-ENST00000399287.7:122-ENST00000636159.1:256749|1114
CPLGDDAAEDGK
>FUSION-ENST00000399287.7:122-ENST00000636159.1:256749|3540
KKSGYLIK
>ENST00000462139.1|SNV-22124-G-C|2
ISRANKCPR
>FUSION-ENST00000399287.7:122-ENST00000636159.1:256749|671
KHLHHKDIACGI
>FUSION-ENST00000399287.7:122-ENST00000636159.1:256749|1702
MPSLCPGRKQGYILCR
>ENST00000382483.4|SNV-100432-C-A|1
TCSPAPIPPHTYDSCSK
>FUSION-ENST00000399287.7:122-ENST00000636159.1:256749|4255
CSNNRDSH
>FUSION-ENST00000399287.7:122-ENST00000636159.1:256749|1635
STLLQGHHYQDK
>FUSION-ENST00000399287.7:122-ENST00000636159.1:256749|4305
MSFIISKI
>FUSION-ENST00000399287.7:122-ENST00000636159.1:256749|2029
ATIQYKPPRESR
>ENST00000496202.5|SNV-3483-G-A|3
LDELKPWIEK
>FUSION-ENST00000399287.7:122-ENST00000636159.1:256749|1941
MDSNLGSLFHCVALGKLLNSLLA
>ENST00000357489.7|SNV-61748-A-T|5
SNLYKFTACASHTER
>FUSION-ENST00000399287.7:122-ENST00000636159.1:256749|537
HVYCICR
>FUSION-ENST00000399287.7:122-ENST00000636159.1:256749|2918
MASISIYFLEFPCSPLSIK
>FUSION-ENST00000399287.7:122-ENST00000636159.1:256749|1983
LQDTAHSKNQDLIEC
>FUSION-ENST00000399287.7:122-ENST00000636159.1:256749|548
DPAGLMCSVYPR
>FUSION-ENST00000399287.7:122-ENST00000636159.1:256749|3983
LSFSSSITLVFIWGWGLG
>FUSION-ENST00000399287.7:122-ENST00000636159.1:256749|666
IRVITGFKR
>ENST00000534931.1|SNV-65340-A-G|1
VEKVDLRS
>FUSION-ENST00000399287.7:122-ENST00000636159.1:256749|524
MFRFPQDYRIYFSSK
>ENST00000486483.5|SNV-20858-G-T|1
SLSTPPSSNVNSIYHTVWKFFCR
>FUSION-ENST00000399287.7:122-ENST00000636159.1:256749|1944
CILIFYYVKLKSVQ
>FUSION-ENST00000399287.7:122-ENST00000636159.1:256749|2293
ATHPDDSQFCVPDDIPSIY
>FUSION-ENST00000399287.7:122-ENST00000636159.1:256749|3844
ERQRQGPEQSSVGSQEK
>FUSION-ENST00000399287.7:122-ENST00000636159.1:256749|4270
LHKFFNTILITGQNK
>FUSION-ENST00000399287.7:122-ENST00000636159.1:256749|3365
MLFAYRVTWR
>ENST00000447340.1|SNV-3671-G-A|6
MGPGRDCELRHR
>FUSION-ENST00000399287.7:122-ENST00000636159.1:256749|1914
MKSTRGPPSP
>FUSION-ENST00000399287.7:122-ENST00000636159.1:256749|2201
TGRLARQGADPPTSLPDGVAAR
>ENST00000265080.9|SNV-152337-G-T|4
VPQIRYAIVER
>FUSION-ENST00000399287.7:122-ENST00000636159.1:256749|1339
NIPGSHFYTEMAGHKFPR
>ENST00000523334.1|SNV-55233-A-C|1
HQKHQDSVTLMILCLPSLNY
>FUSION-ENST00000399287.7:122-ENST00000636159.1:256749|3202
VSLNMLPYSSFCK
>ENST00000505624.5|SNV-28172-G-A|5
TSDLISLYK
>FUSION-ENST00000399287.7:122-ENST00000636159.1:256749|2647
MFLQSFIFGL
>FUSION-ENST00000399287.7:122-ENST00000636159.1:256749|305
SCLIFLFFRTK
>ENST00000495015.5|SNV-8991-G-C|2
ETNNQDWSQAILSLC
>FUSION-ENST00000399287.7:122-ENST00000636159.1:256749|3062
MTPLLIRTFSWYHLK
>FUSION-ENST00000399287.7:122-ENST00000636159.1:256749|2997
MRCLICIL
>FUSION-ENST00000399287.7:122-ENST00000636159.1:256749|276
METCPTIEN
>FUSION-ENST00000399287.7:122-ENST00000636159.1:256749|698
VTLLFLDK
>FUSION-ENST00000399287.7:122-ENST00000636159.1:256749|549
GFSVGKDPAGLMCSVYPR
>FUSION-ENST00000399287.7:122-ENST00000636159.1:256749|2930
NIQKSVIR
>FUSION-ENST00000399287.7:122-ENST00000636159.1:256749|2668
ASSSIQVVAKDIILFFFMAE
>FUSION-ENST00000399287.7:122-ENST00000636159.1:256749|3777
ETTMDCF
>ENST00000341640.6|SNV-6151-C-A|1
WEMQLPGASKGLTVPR
>ENST00000435607.3|SNV-130-G-T|2
MARPSLCTLVPLGPECLLPFTR
>FUSION-ENST00000399287.7:122-ENST00000636159.1:256749|3031
FHAYKTFFSPVLFLSTIVHR
>FUSION-ENST00000399287.7:122-ENST00000636159.1:256749|2649
MVMFLQSFIFGL
>FUSION-ENST00000399287.7:122-ENST00000636159.1:256749|1531
MRWAAGRTCSELPGPSLGR
>FUSION-ENST00000399287.7:122-ENST00000636159.1:256749|3841
QGPEQSSVGSQEK
>FUSION-ENST00000399287.7:122-ENST00000636159.1:256749|727
DFKDWRWR
>FUSION-ENST00000399287.7:122-ENST00000636159.1:256749|2672
IMASSSIQVVAKDIILFFFMAE
>FUSION-ENST00000399287.7:122-ENST00000636159.1:256749|4135
NSNSWLHVVAR
>FUSION-ENST00000399287.7:122-ENST00000636159.1:256749|2692
ANVCKQMW
>FUSION-ENST00000606221.1:749-ENST00000656150.1:58480|2
HRPGSWKGVVK
>ENST00000400445.7|SNV-685-T-C|1
GASGPGSVMLPAGMINPSVPIRNIR
>ENST00000620438.1|SNV-211-T-A|3
NSFVNDIFER
>FUSION-ENST00000399287.7:122-ENST00000636159.1:256749|3456
ISAHCKLRLPDSGR
>FUSION-ENST00000399287.7:122-ENST00000636159.1:256749|3253
SSFSPLLPNYLFLK
>FUSION-ENST00000399287.7:122-ENST00000636159.1:256749|4296
MVFSNCKA
>FUSION-ENST00000399287.7:122-ENST00000636159.1:256749|1946
CILIFYYVKLK
>FUSION-ENST00000399287.7:122-ENST00000636159.1:256749|1329
MNCTSIYSAKPKLIVSPF
>FUSION-ENST00000399287.7:122-ENST00000636159.1:256749|1853
GGQGSQPRSNAGRSGR
>FUSION-ENST00000399287.7:122-ENST00000636159.1:256749|3564
MEKPCLYYR
>FUSION-ENST00000399287.7:122-ENST00000636159.1:256749|1588
MGSEQSR
>FUSION-ENST00000399287.7:122-ENST00000636159.1:256749|3353
MVFKLPTNRFLRPQG
>FUSION-ENST00000399287.7:122-ENST00000636159.1:256749|751
VAHACNPSTLRGRGGR
>ENST00000389658.4|SNV-67024-G-T|2
RWPPTYRADDEVICTSYYSR
>FUSION-ENST00000399287.7:122-ENST00000636159.1:256749|4409
MTIFFFFFLR
>ENST00000342992.10|MNV-299701-TTCT-T|5
KGQVLSTAR
>FUSION-ENST00000399287.7:122-ENST00000636159.1:256749|3208
VLNHPIFG
>FUSION-ENST00000399287.7:122-ENST00000636159.1:256749|856
MHGLGLEHGGSVFLLLLTRGVETR
>FUSION-ENST00000399287.7:122-ENST00000636159.1:256749|4106
ILSQVLWEMWETR
>FUSION-ENST00000399287.7:122-ENST00000636159.1:256749|793
TFINLQKNPK
>FUSION-ENST00000399287.7:122-ENST00000636159.1:256749|4393
GLQVHTPPHPANFCIFCRYK
>FUSION-ENST00000399287.7:122-ENST00000636159.1:256749|2129
INLLSFK
>ENST00000354649.7|SNV-8830-A-C|1
APTACLPPPRPQRPAATK
>FUSION-ENST00000399287.7:122-ENST00000636159.1:256749|2221
TGRLAGQRGSSLPSR
>ENST00000358598.6|SNV-18566-G-A|3
GPLKCIKLDRPR
>FUSION-ENST00000399287.7:122-ENST00000636159.1:256749|2965
MGRSAHFR
>FUSION-ENST00000399287.7:122-ENST00000636159.1:256749|1511
MQLQELNTHD
>FUSION-ENST00000399287.7:122-ENST00000636159.1:256749|2833
IQQSHFYEYIPK
>FUSION-ENST00000399287.7:122-ENST00000636159.1:256749|4504
MFFTFLLKRQR
>FUSION-ENST00000399287.7:122-ENST00000636159.1:256749|1346
MMGGRNIPGSHFYTEMAGHK
>FUSION-ENST00000399287.7:122-ENST00000636159.1:256749|4444
IGQAWWLTPVIQALWEAK
>ENST00000528712.5|SNV-72068-G-T|1
DGTGHYLCNACCLYHK
>FUSION-ENST00000399287.7:122-ENST00000636159.1:256749|450
ILGLECHYQEMKGLR
>FUSION-ENST00000399287.7:122-ENST00000636159.1:256749|1782
MQYLFLASRLKWEMVEALVEM
>ENST00000644225.1|SNV-33437-G-T|5
MLSAPAEAAFPGTTLSTRCCPR
>FUSION-ENST00000399287.7:122-ENST00000636159.1:256749|972
RQRQGEGLDHGLYWSFLGK
>FUSION-ENST00000399287.7:122-ENST00000636159.1:256749|544
CSVYPRSGAGVPWE
>ENST00000478781.6|MNV-11481-GC-G|2
IANLRISTLSEGAP
>FUSION-ENST00000399287.7:122-ENST00000636159.1:256749|3884
PVVVPVPLFR
>FUSION-ENST00000399287.7:122-ENST00000636159.1:256749|243
MLAVLFICLHFSKQSFECT
>ENST00000651144.1|SNV-6629-G-C|3
ARTQCTNCQTTTTTLWRR
>ENST00000389501.9|SNV-7628-C-G|2
WMRLFSQFCNK
>FUSION-ENST00000399287.7:122-ENST00000636159.1:256749|1899
MDACCLGSPRGYR
>FUSION-ENST00000399287.7:122-ENST00000636159.1:256749|4464
FFDRDFINFISNLKK
>FUSION-ENST00000399287.7:122-ENST00000636159.1:256749|3605
YPNECNKER
>FUSION-ENST00000399287.7:122-ENST00000636159.1:256749|1368
AHDVVASGYVFSFS
>ENST00000519891.5|SNV-38680-A-G|1
NVAVPSCKSFD
>ENST00000564984.1|SNV-1490-T-G|5
VGPPLSDGGQDEEHPEVDGQHQR
>FUSION-ENST00000399287.7:122-ENST00000636159.1:256749|1592
THTHTHTQRKR
>FUSION-ENST00000399287.7:122-ENST00000636159.1:256749|2716
YPVVGLLDQMVDLLLAFK
>FUSION-ENST00000399287.7:122-ENST00000636159.1:256749|1226
AHMFGKAFPSQINYFQY
>FUSION-ENST00000399287.7:122-ENST00000636159.1:256749|336
IVLCGNCTVSIVSLCGVKGRFILR
>FUSION-ENST00000399287.7:122-ENST00000636159.1:256749|1330
MNCTSIYSAKPK
>FUSION-ENST00000399287.7:122-ENST00000636159.1:256749|1749
MFFQILFTK
>FUSION-ENST00000399287.7:122-ENST00000636159.1:256749|3025
RVFTLFYGK
>FUSION-ENST00000399287.7:122-ENST00000636159.1:256749|1120
RNLRPLDVSR
>FUSION-ENST00000399287.7:122-ENST00000636159.1:256749|2743
MMAKGFRVLFDVLK
>FUSION-ENST00000399287.7:122-ENST00000636159.1:256749|1397
MAKFLMTTWIFVQSRNPK
>ENST00000650358.1|SNV-16269-T-C|4
TRESWSILQR
>FUSION-ENST00000399287.7:122-ENST00000636159.1:256749|3229
MCFDLSFISVRVV
>FUSION-ENST00000399287.7:122-ENST00000636159.1:256749|1923
GTILTILPACLDKTPQ
>ENST00000618570.1|SNV-178-G-T|4
YFHVVIAGESKDSPFE
>FUSION-ENST00000399287.7:122-ENST00000636159.1:256749|1170
FSASPDLPYQPLIQETWSRLR
>ENST00000371514.8|SNV-87737-C-T|1
VALQHNLGIGGAVVVTFYK
>FUSION-ENST00000399287.7:122-ENST00000636159.1:256749|557
QLFPTRTLRPSSSWSR
>ENST00000378024.9|SNV-31814-C-T|2
GLEVDVSGPKLNIEGK
>ENST00000497680.1|SNV-762-C-A|1
EASNHPLPGQAFLSVQSMKEELQWR
>FUSION-ENST00000399287.7:122-ENST00000636159.1:256749|1501
MERSLSDGLDPSRQNVIFEN
>FUSION-ENST00000399287.7:122-ENST00000636159.1:256749|1106
QQKMGNVR
>FUSION-ENST00000399287.7:122-ENST00000636159.1:256749|3333
MEPFLGAFVNLNHVSVADGGANA
>FUSION-ENST00000399287.7:122-ENST00000636159.1:256749|2077
GGGRPWERER
>FUSION-ENST00000399287.7:122-ENST00000636159.1:256749|3262
SQMLGTFQTQVW
>FUSION-ENST00000399287.7:122-ENST00000636159.1:256749|2938
LISFKAINNPRVK
>ENST00000484842.1|SNV-369996-C-A|3
SPQRPPMDPCQALGQPRPPLST
>FUSION-ENST00000399287.7:122-ENST00000636159.1:256749|2907
MTFYFIIVFNIIYVTIVCLILKVV
>FUSION-ENST00000399287.7:122-ENST00000636159.1:256749|3801
MKWLLCRTK
>FUSION-ENST00000399287.7:122-ENST00000636159.1:256749|2651
MNGMVMFLQSFIFGL
>FUSION-ENST00000399287.7:122-ENST00000636159.1:256749|3893
MMGRTNQIIMNVTVQLTACVEITN
>FUSION-ENST00000399287.7:122-ENST00000636159.1:256749|3308
YFLDPSF
>FUSION-ENST00000399287.7:122-ENST00000636159.1:256749|3371
MHNASSVKEFKDNHEAI
>ENST00000413272.7|SNV-60544-G-A|3
EVAENAQLR
>FUSION-ENST00000399287.7:122-ENST00000636159.1:256749|3248
KLSYFYR
>FUSION-ENST00000399287.7:122-ENST00000636159.1:256749|396
MYRDFQDHRVEYV
>FUSION-ENST00000399287.7:122-ENST00000636159.1:256749|2420
TSLAYTERKLSSALR
>FUSION-ENST00000399287.7:122-ENST00000636159.1:256749|3104
MLLFFFFFCNFMWF
>FUSION-ENST00000399287.7:122-ENST00000636159.1:256749|3080
TGMCHHTWLIFVFSVER
>FUSION-ENST00000399287.7:122-ENST00000636159.1:256749|4103
WETRFVYSGCL
>ENST00000422722.1|SNV-28949-G-A|5
GKQLYTIAHYLQR
>FUSION-ENST00000399287.7:122-ENST00000636159.1:256749|2124
LGPKSIIL
>FUSION-ENST00000399287.7:122-ENST00000636159.1:256749|2721
MILNTPTQTPQP
>FUSION-ENST00000399287.7:122-ENST00000636159.1:256749|580
MQSAIFWKKSNIVVLGQR
>FUSION-ENST00000399287.7:122-ENST00000636159.1:256749|2503
CSVPFSCNGHRPIFK
>FUSION-ENST00000399287.7:122-ENST00000636159.1:256749|904
LQAKASHSI
>FUSION-ENST00000622592.1:122-ENST00000624813.1:2199|4
RYVSSVLWVFPRATR
>FUSION-ENST00000399287.7:122-ENST00000636159.1:256749|1270
EYYDLLWKVIFKNLFNNL
>FUSION-ENST00000399287.7:122-ENST00000636159.1:256749|2955
KNVYISHLVFK
>FUSION-ENST00000399287.7:122-ENST00000636159.1:256749|329
KINENIK
>FUSION-ENST00000399287.7:122-ENST00000636159.1:256749|1042
SPGGLTTCRTGSWESTGVVRR
>FUSION-ENST00000399287.7:122-ENST00000636159.1:256749|2000
MPLCLAN
>ENST00000380950.7|SNV-69124-C-G|4
AEVLREREETAR
>FUSION-ENST00000399287.7:122-ENST00000636159.1:256749|3259
MTPCLLR
>FUSION-ENST00000399287.7:122-ENST00000636159.1:256749|373
YRVSCRAVYHSIVY
>FUSION-ENST00000399287.7:122-ENST00000636159.1:256749|2262
ENNSILIKA
>FUSION-ENST00000399287.7:122-ENST00000636159.1:256749|990
HVLGTVWQSWSSHRR
>FUSION-ENST00000399287.7:122-ENST00000636159.1:256749|715
SLSDKCTQETLTLK
>FUSION-ENST00000399287.7:122-ENST00000636159.1:256749|512
FQVSTRLVFVH
>ENST00000374736.8|SNV-99047-C-T|2
SMLLFMTLAWIYSVAVIIK
>ENST00000483494.5|SNV-6151-C-A|17
MASAREAQVGNAAARCFQGADCTK
>ENST00000486192.1|SNV-544038-G-T|4
MLRQCCGPAK
>ENST00000306749.4|SNV-5806-C-G|3
QEPLLIGSTKSNMGHR
>FUSION-ENST00000399287.7:122-ENST00000636159.1:256749|3526
PKLVSNSWVQAIHPLQPPK
>ENST00000373542.9|SNV-1497-G-T|3
KNSDRDEDK
>ENST00000296529.11|SNV-33881-C-G|1
LCTVHHR
>ENST00000341864.6|SNV-86-C-T|2
DVLVMAQILK
>FUSION-ENST00000399287.7:122-ENST00000636159.1:256749|518
MTLITLEHQVPW
>ENST00000374719.8|SNV-39465-A-T|3
QFFNRHCQRGGLLQFEAD
>FUSION-ENST00000399287.7:122-ENST00000636159.1:256749|2074
GRGGGGVWAS
>FUSION-ENST00000399287.7:122-ENST00000636159.1:256749|2066
DAPHFPDWAARQR
>ENST00000527906.5|SNV-258-G-T|3
ATVWYEAEMELGRR
>FUSION-ENST00000399287.7:122-ENST00000636159.1:256749|3647
MILNILMSAIRKEK
>FUSION-ENST00000399287.7:122-ENST00000636159.1:256749|1461
THFTATMRHHCK
>FUSION-ENST00000399287.7:122-ENST00000636159.1:256749|2985
MFFLTPLLIGASCLIWR
>FUSION-ENST00000399287.7:122-ENST00000636159.1:256749|1341
GGRNIPGSHFYTEMAGHKFPR
>FUSION-ENST00000399287.7:122-ENST00000636159.1:256749|424
HWYPSISLTF
>ENST00000254691.10|SNV-13105-C-T|4
SSSTNPSQAKAHHLK
>FUSION-ENST00000399287.7:122-ENST00000636159.1:256749|3781
LLWIVSKK
>FUSION-ENST00000399287.7:122-ENST00000636159.1:256749|973
APGWSGGRRQR
>FUSION-ENST00000399287.7:122-ENST00000636159.1:256749|1860
LIEQCNDCSCML
>FUSION-ENST00000399287.7:122-ENST00000636159.1:256749|2007
VRPSTCLGCGTGPGR
>ENST00000582073.5|SNV-11727-G-T|3
MKNFFLK
>FUSION-ENST00000399287.7:122-ENST00000636159.1:256749|4024
SGLSLTGR
>FUSION-ENST00000399287.7:122-ENST00000636159.1:256749|4460
KKDICDICFV
>FUSION-ENST00000399287.7:122-ENST00000636159.1:256749|4273
LTIKIGEVQGGLWK
>FUSION-ENST00000399287.7:122-ENST00000636159.1:256749|1081
FLMVVLTHR
>FUSION-ENST00000399287.7:122-ENST00000636159.1:256749|2815
QFVVYPYNAISFSHK
>FUSION-ENST00000399287.7:122-ENST00000636159.1:256749|2945
MFSKQPSIK
>FUSION-ENST00000399287.7:122-ENST00000636159.1:256749|3342
QGLAFRK
>FUSION-ENST00000399287.7:122-ENST00000636159.1:256749|1742
LLGSGDPLTSSS
>ENST00000379935.8|INDEL-31582-G-GA|5
VSTLGKK
>ENST00000302495.5|SNV-2318-G-A|1
VAPSVVHVQLWGRLLHSSR
>FUSION-ENST00000399287.7:122-ENST00000636159.1:256749|3917
EGRLMNFKK
>FUSION-ENST00000399287.7:122-ENST00000636159.1:256749|2337
YHNRTSEK
>FUSION-ENST00000399287.7:122-ENST00000636159.1:256749|3183
LCLFLAFKLDIARNCFSGK
>ENST00000474652.1|SNV-7628-C-G|4
MRLFSQFCNK
>FUSION-ENST00000399287.7:122-ENST00000636159.1:256749|3503
VIGTGGQTERFHESACYVKK
>FUSION-ENST00000399287.7:122-ENST00000636159.1:256749|3190
TPPGLGTGVGGWCRGVATR
>FUSION-ENST00000399287.7:122-ENST00000636159.1:256749|2915
MHHHAQLILYF
>ENST00000549155.6|SNV-204754-G-T|1
VFHPEGGVDLQGYQLDMQILPDWPK
>FUSION-ENST00000399287.7:122-ENST00000636159.1:256749|2989
MEGSQTQPSLNDHS
>FUSION-ENST00000399287.7:122-ENST00000636159.1:256749|4184
MMTVSVCRGSMIQTHRLC
>FUSION-ENST00000399287.7:122-ENST00000636159.1:256749|1456
MGFWFSWIVSSLCSM
>FUSION-ENST00000399287.7:122-ENST00000636159.1:256749|4493
SDTTCFLCETCDYSDHAHC
>FUSION-ENST00000399287.7:122-ENST00000636159.1:256749|3810
MCFIVSGTGK
>FUSION-ENST00000399287.7:122-ENST00000636159.1:256749|440
GSSPKAHCR
>ENST00000322652.10|SNV-56866-A-G|1
IFYQFLCNNNTRQQTEAR
>FUSION-ENST00000399287.7:122-ENST00000636159.1:256749|2384
VIVLPTELLGLNK
>ENST00000581086.5|INDEL-41458-C-CA|9
GIECRMGYGPTKK
>FUSION-ENST00000399287.7:122-ENST00000636159.1:256749|4348
MGYAANPSAVSSSLCPWAFFHRR
>ENST00000567838.1|SNV-661109-C-G|5
WSGLRGAGVSVPSSVGAGR
>ENST00000265978.8|SNV-16067-C-A|2
HNAPSPPRPEHASWARGGPSR
>ENST00000524607.6|SNV-193788-G-A|1
GSYLRNG
>ENST00000329117.10|SNV-11375-G-C|1
APEGTTELEAPSEDNSGR
>FUSION-ENST00000399287.7:122-ENST00000636159.1:256749|1424
YLLRRNHK
>ENST00000326047.9|INDEL-76619-C-CA|4
TDQEGSPDSGTSAQAKPKER
>ENST00000525799.1|SNV-19693-T-A|2
MIWEYSVLIIPENFSVFSLIREK
>FUSION-ENST00000399287.7:122-ENST00000636159.1:256749|4343
SDIQILEIP
>ENST00000258302.8|SNV-36393-G-T|1
SHRIFEEFVDVQAPREVNIDFQTR
>ENST00000428314.5|SNV-88313-C-T|2
FWSLGSGCDHMMDAIAR
>ENST00000479054.5|MNV-36947-GC-G|14
VMTSWAVSPWTTLGRCQVAR
>FUSION-ENST00000399287.7:122-ENST00000636159.1:256749|2080
RGGGRPWER
>FUSION-ENST00000399287.7:122-ENST00000636159.1:256749|2968
VSPCCPG
>FUSION-ENST00000399287.7:122-ENST00000636159.1:256749|1022
GGPRPWPLLELPWEMQGR
>FUSION-ENST00000399287.7:122-ENST00000636159.1:256749|3408
RRHPLFSIR
>FUSION-ENST00000399287.7:122-ENST00000636159.1:256749|3546
PVIPATREAEARESLEPGR
>FUSION-ENST00000399287.7:122-ENST00000636159.1:256749|3135
MFSQVFLHFVYFYLFYAEKLGS
>ENST00000495042.1|SNV-37113-C-G|2
REAGSLAGSLSSLSDPSFITK
>FUSION-ENST00000399287.7:122-ENST00000636159.1:256749|2147
WDGGRAEMLLTFQTGQPGR
>FUSION-ENST00000399287.7:122-ENST00000636159.1:256749|1302
VKEKVTILPLNIPCNLVFFK
>FUSION-ENST00000399287.7:122-ENST00000636159.1:256749|2841
MEKLEPP
>FUSION-ENST00000399287.7:122-ENST00000636159.1:256749|558
MQLFPTRTLRPSSSWSRVAR
>FUSION-ENST00000399287.7:122-ENST00000636159.1:256749|1708
MISVSSTRCHLSARIW
>FUSION-ENST00000399287.7:122-ENST00000636159.1:256749|2062
GSSYPRR
>FUSION-ENST00000399287.7:122-ENST00000636159.1:256749|250
MHIDVPSLAKLFCFVR
>FUSION-ENST00000399287.7:122-ENST00000636159.1:256749|2431
MILSSVFLMTSLAYTER
>FUSION-ENST00000399287.7:122-ENST00000636159.1:256749|1055
VGYGMAKLEQPQKETR
>FUSION-ENST00000399287.7:122-ENST00000636159.1:256749|628
SWKYLQLAVVAGWEAYLSLLGL
>FUSION-ENST00000399287.7:122-ENST00000636159.1:256749|2625
MTLGKVPKLSK
>FUSION-ENST00000470054.5:77871-ENST00000623511.1:23702|8
MHTTVVLFSSSDKFTLNQVTR
>FUSION-ENST00000399287.7:122-ENST00000636159.1:256749|3317
LSATYSQVLCLQLSLYLSETQLPLL
>FUSION-ENST00000399287.7:122-ENST00000636159.1:256749|4306
MSFIISK
>FUSION-ENST00000399287.7:122-ENST00000636159.1:256749|1212
SGRLNQR
>FUSION-ENST00000399287.7:122-ENST00000636159.1:256749|3234
GSLLLTHKSCAFS
>FUSION-ENST00000399287.7:122-ENST00000636159.1:256749|949
HMPQFHPQRS
>ENST00000574946.5|SNV-62725-G-T|2
GLRSHDPEPFTPEMK
>FUSION-ENST00000399287.7:122-ENST00000636159.1:256749|3803
YYILIPCCF
>FUSION-ENST00000399287.7:122-ENST00000636159.1:256749|744
MLQSIQALVR
>FUSION-ENST00000399287.7:122-ENST00000636159.1:256749|4457
MFCLKFG
>FUSION-ENST00000399287.7:122-ENST00000636159.1:256749|3728
QSEKNVWNKIW
>FUSION-ENST00000399287.7:122-ENST00000636159.1:256749|3908
MPPWSFY
>FUSION-ENST00000399287.7:122-ENST00000636159.1:256749|3305
FHCMEKPHFIH
>FUSION-ENST00000399287.7:122-ENST00000636159.1:256749|2745
ILVLLSPK
>FUSION-ENST00000399287.7:122-ENST00000636159.1:256749|2117
MILMLDLLLLSYK
>FUSION-ENST00000399287.7:122-ENST00000636159.1:256749|3011
MTVKSPVD
>FUSION-ENST00000399287.7:122-ENST00000636159.1:256749|2975
MLPHPADFLYFSR
>FUSION-ENST00000399287.7:122-ENST00000636159.1:256749|1825
PSPQQQVMVGQMHRGHMPPLVR
>FUSION-ENST00000399287.7:122-ENST00000636159.1:256749|1285
MSTLLPNVCFYSDVQR
>FUSION-ENST00000399287.7:122-ENST00000636159.1:256749|890
QVIAFEHEANKR
>FUSION-ENST00000399287.7:122-ENST00000636159.1:256749|4265
QSEKNVWNK
>FUSION-ENST00000399287.7:122-ENST00000636159.1:256749|4341
MEEIFLCLEMGSK
>ENST00000265433.8|SNV-49785-A-G|1
SNEKREMDDVAIEDEVLEQLFK
>FUSION-ENST00000399287.7:122-ENST00000636159.1:256749|3389
LPTAFVSTQLICWCL
>FUSION-ENST00000399287.7:122-ENST00000636159.1:256749|2128
MINLLSFKLVSICR
>ENST00000286800.8|SNV-148378-C-T|4
ERDHILSILGETKQNLTGLCQK
>FUSION-ENST00000399287.7:122-ENST00000636159.1:256749|1676
SWSQDQQHWQFLGSCKR
>FUSION-ENST00000399287.7:122-ENST00000636159.1:256749|1952
IIEPYRQEVR
>FUSION-ENST00000399287.7:122-ENST00000636159.1:256749|2094
SFFCGCF
>FUSION-ENST00000399287.7:122-ENST00000636159.1:256749|3701
ISRTRSK
>FUSION-ENST00000399287.7:122-ENST00000636159.1:256749|375
MYRVSCR
>ENST00000379780.6|SNV-16269-T-C|2
ISCQNKGVVVNSSAMVK
>FUSION-ENST00000399287.7:122-ENST00000636159.1:256749|2555
MILTRIR
>ENST00000380817.8|SNV-10668-C-G|2
NCMSYVFEGKMLEAK
>FUSION-ENST00000399287.7:122-ENST00000636159.1:256749|3641
EKELNHIR
>FUSION-ENST00000399287.7:122-ENST00000636159.1:256749|710
KQNDFHKLAK
>FUSION-ENST00000399287.7:122-ENST00000636159.1:256749|2928
LLLLSSFVFWR
>FUSION-ENST00000399287.7:122-ENST00000636159.1:256749|837
MYVLGFM
>FUSION-ENST00000399287.7:122-ENST00000636159.1:256749|1930
TVLVCFSVTFCLIWNSNNNSLCK
>ENST00000524607.6|SNV-193788-G-A|2
IVALGFIFHKGSYLRNG
>FUSION-ENST00000399287.7:122-ENST00000636159.1:256749|3103
LLFFFFFCNFMWF
>FUSION-ENST00000399287.7:122-ENST00000636159.1:256749|775
MCVCVCMYWVLCSS
>FUSION-ENST00000399287.7:122-ENST00000636159.1:256749|4394
MGLQVHTPPHPANFCIFCRYK
>ENST00000627740.1|SNV-187659-G-A|4
SARGCAATGR
>FUSION-ENST00000399287.7:122-ENST00000636159.1:256749|2149
EEALLTSR
>ENST00000636433.1|SNV-17862-G-A|5
MVKAGGSHQDCHEKIR
>ENST00000260641.9|SNV-40825-G-T|6
LSKFKILIEDPPR
>ENST00000381033.5|SNV-4314-G-T|3
TAYTLAQLLELEK
>FUSION-ENST00000399287.7:122-ENST00000636159.1:256749|3388
MDLEDIIMSSE
>FUSION-ENST00000399287.7:122-ENST00000636159.1:256749|3374
HNASSVK
>FUSION-ENST00000399287.7:122-ENST00000636159.1:256749|4413
MMMTIFFFFFLR
>FUSION-ENST00000399287.7:122-ENST00000636159.1:256749|2926
RSLTLSPRPECSGAIVAH
>FUSION-ENST00000399287.7:122-ENST00000636159.1:256749|1975
KPKNSTTLWFCKF
>FUSION-ENST00000399287.7:122-ENST00000636159.1:256749|272
MAIVAYTGILYSSLKGR
>ENST00000398792.3|SNV-342789-C-T|1
TSLAKCLWPGPWTEKSWITTSSR
>FUSION-ENST00000399287.7:122-ENST00000636159.1:256749|2567
QNQAISTPVKR
>FUSION-ENST00000399287.7:122-ENST00000636159.1:256749|1245
ERDQDSTTVPKTCSCLTSGCEPHY
>FUSION-ENST00000399287.7:122-ENST00000636159.1:256749|2144
LLTFQTGQPGR
>FUSION-ENST00000399287.7:122-ENST00000636159.1:256749|245
MLAVLFICLHFSK
>FUSION-ENST00000399287.7:122-ENST00000636159.1:256749|3128
SLLCFSSWNMINAFPF
>FUSION-ENST00000399287.7:122-ENST00000636159.1:256749|3150
TVLQLLDIIILPVVMLSA
>FUSION-ENST00000399287.7:122-ENST00000636159.1:256749|1982
NQDLIEC
>FUSION-ENST00000399287.7:122-ENST00000636159.1:256749|1602
MNSWYLSPNLCDH
>FUSION-ENST00000399287.7:122-ENST00000636159.1:256749|3201
MVSLNMLPYSSFCKLLFR
>FUSION-ENST00000399287.7:122-ENST00000636159.1:256749|3677
QKGGIGSWCILGIERVFFFFFWR
>FUSION-ENST00000399287.7:122-ENST00000636159.1:256749|2667
DIILFFFMAE
>FUSION-ENST00000399287.7:122-ENST00000636159.1:256749|2264
RENNSILIKA
>ENST00000511112.2|SNV-5726-A-C|4
MMPPTVPSPLVWISSPIALRNVK
>FUSION-ENST00000399287.7:122-ENST00000636159.1:256749|828
MKCFREVVLTQP
>FUSION-ENST00000399287.7:122-ENST00000636159.1:256749|2885
SITGWAWWLTPVIPALWEARAGR
>FUSION-ENST00000399287.7:122-ENST00000636159.1:256749|2540
LSLVECLHSPASELHK
>FUSION-ENST00000399287.7:122-ENST00000636159.1:256749|4310
MLFMSFIISK
>ENST00000300098.3|SNV-1227-G-A|1
YQHRVQR
>FUSION-ENST00000399287.7:122-ENST00000636159.1:256749|1900
DACCLGSPR
>FUSION-ENST00000399287.7:122-ENST00000636159.1:256749|4520
LGKVGHGLFTGFLK
>FUSION-ENST00000399287.7:122-ENST00000636159.1:256749|1096
ICSIVSLKLSLSTLLEFTR
>FUSION-ENST00000399287.7:122-ENST00000636159.1:256749|1585
MGSEQSRRIQTR
>ENST00000496202.5|SNV-3483-G-A|5
KLDELKPWIEK
>FUSION-ENST00000399287.7:122-ENST00000636159.1:256749|2880
MARSRLTTTSASCVQAILLP
>ENST00000484070.1|SNV-78491-T-A|2
IALWPPTQHYYLGVSARK
>FUSION-ENST00000399287.7:122-ENST00000636159.1:256749|3072
EGVSPCWPGWSQTPNLK
>ENST00000374530.7|SNV-639279-G-C|2
AVLTVVKDDDHGILHQFSR
>FUSION-ENST00000399287.7:122-ENST00000636159.1:256749|1336
AGHKFPR
>FUSION-ENST00000399287.7:122-ENST00000636159.1:256749|3885
MPVVVPVPLFR
>FUSION-ENST00000399287.7:122-ENST00000636159.1:256749|3051
ESKIPKSTLILK
>FUSION-ENST00000399287.7:122-ENST00000636159.1:256749|358
MAYVPFSSGLSYLFLFKEKK
>ENST00000494467.1|SNV-99047-C-T|3
LLFMTLAWIYSVAVIIK
>FUSION-ENST00000399287.7:122-ENST00000636159.1:256749|2248
EHIFCYYHVK
>ENST00000331220.6|SNV-3262-G-C|1
LLIQDLVQENYLEYR
>ENST00000673951.1|SNV-195715-T-A|6
RYIMEMLPITDR
>FUSION-ENST00000399287.7:122-ENST00000636159.1:256749|2851
SFFFFFYFLLGNYYR
>FUSION-ENST00000399287.7:122-ENST00000636159.1:256749|1388
MTTWIFVQSRNPK
>ENST00000618570.1|SNV-178-G-T|3
WSLLGNQRIPPLSEGLLNVNYYLQK
>FUSION-ENST00000399287.7:122-ENST00000636159.1:256749|4326
SKNILNILFSLTSK
>FUSION-ENST00000399287.7:122-ENST00000636159.1:256749|3385
KILCDLTYVEP
>FUSION-ENST00000399287.7:122-ENST00000636159.1:256749|4295
VFSNCKA
>FUSION-ENST00000399287.7:122-ENST00000636159.1:256749|4448
MERIGQAWWLTPVIQALWEAK
>ENST00000627740.1|SNV-187659-G-A|1
GCAATGRR
>FUSION-ENST00000399287.7:122-ENST00000636159.1:256749|3499
MPVSLTTFKPGTAEGIQP
>FUSION-ENST00000399287.7:122-ENST00000636159.1:256749|3786
MVYSGSRLWRLLWIVSK
>ENST00000492634.6|SNV-87367-T-A|5
MSSSRPRSPR
>FUSION-ENST00000399287.7:122-ENST00000636159.1:256749|3940
MCPAGHSWYCAFIVLFQVYCR
>FUSION-ENST00000399287.7:122-ENST00000636159.1:256749|3091
ENDIFFFFETEPR
>FUSION-ENST00000399287.7:122-ENST00000636159.1:256749|1069
LTDFYRVHWVFVIMVRFCYFVR
>FUSION-ENST00000399287.7:122-ENST00000636159.1:256749|1601
NSWYLSPNLCDH
>ENST00000396153.7|SNV-254474-A-G|3
EVQREYNLNFSGSSTVQEVKR
>ENST00000469067.5|SNV-107737-G-C|6
MITTTPARNLAVDSFRL
>FUSION-ENST00000399287.7:122-ENST00000636159.1:256749|2579
MPAFSCL
>ENST00000564984.1|SNV-1490-T-G|4
MKNIQRWMASTSATWK
>FUSION-ENST00000399287.7:122-ENST00000636159.1:256749|3612
MLALSASYQHDTK
>FUSION-ENST00000399287.7:122-ENST00000636159.1:256749|1369
MAHDVVASGYVFSFS
>FUSION-ENST00000399287.7:122-ENST00000636159.1:256749|1566
CRDILWIFKGGCTQYFSA
>FUSION-ENST00000399287.7:122-ENST00000636159.1:256749|3352
VFKLPTNR
>ENST00000492959.1|SNV-8205-C-T|4
TTRHNYYFINYCTLVNVVKYK
>FUSION-ENST00000399287.7:122-ENST00000636159.1:256749|4156
VSFNMFLCPF
>FUSION-ENST00000399287.7:122-ENST00000636159.1:256749|4158
MHCDISV
>FUSION-ENST00000399287.7:122-ENST00000636159.1:256749|3097
RIKHSFLQYCF
>FUSION-ENST00000399287.7:122-ENST00000636159.1:256749|1017
HCAVGGWMGGF
>ENST00000497680.1|SNV-762-C-A|3
LAIIRFRVKPFSVFR
>ENST00000448039.5|SNV-55002-G-T|3
LKGKPKDNGSIEFTFDLEK
>ENST00000422718.1|SNV-2956-G-A|9
MQAPLGRGSRTPGP
>FUSION-ENST00000399287.7:122-ENST00000636159.1:256749|3007
MKALHHCRPNRIHVINAMLNLYTLR
>FUSION-ENST00000399287.7:122-ENST00000636159.1:256749|3707
SRSILSLKDTILDK
>FUSION-ENST00000399287.7:122-ENST00000636159.1:256749|3258
MTPCLLRADMAPTHG
>FUSION-ENST00000399287.7:122-ENST00000636159.1:256749|3021
VFTLFYGKRYFFFF
>FUSION-ENST00000399287.7:122-ENST00000636159.1:256749|352
KMLQVVMNSLGLGIALGFCFQRS
>ENST00000245441.9|SNV-91802-C-A|2
AELTQSREK
>ENST00000636433.1|SNV-17862-G-A|4
VKAGGSHQDCHEKIR
>FUSION-ENST00000399287.7:122-ENST00000636159.1:256749|2749
KKIVYLR
>FUSION-ENST00000399287.7:122-ENST00000636159.1:256749|4252
MEFFCKSRSVLSLK
>ENST00000471841.6|SNV-38816-A-G|4
LLSVSLTMYGALYLYERLSWTTRAK
>ENST00000519891.5|SNV-38680-A-G|3
NVAVPSCK
>ENST00000247225.7|SNV-423-C-T|1
NGLAAELGPALPRRAGALR
>ENST00000538694.5|SNV-14719-C-A|1
WLVCPIGDSVAPITSDFLPVK
>FUSION-ENST00000399287.7:122-ENST00000636159.1:256749|2748
MYVKISK
>FUSION-ENST00000399287.7:122-ENST00000636159.1:256749|2026
MQIGKARR
>FUSION-ENST00000399287.7:122-ENST00000636159.1:256749|4014
LRVIAWSVHLR
>FUSION-ENST00000399287.7:122-ENST00000636159.1:256749|1964
MVAHACNPNTSGG
>FUSION-ENST00000399287.7:122-ENST00000636159.1:256749|2520
CHYPVLGVCRHIHK
>FUSION-ENST00000399287.7:122-ENST00000636159.1:256749|4033
NNVGVGK
>FUSION-ENST00000399287.7:122-ENST00000636159.1:256749|3692
MCVCKCKL
>ENST00000379992.6|SNV-719764-C-A|4
RLIDIPEGIPIETKILDLSK
>FUSION-ENST00000399287.7:122-ENST00000636159.1:256749|1467
SFCVTKKIFFNR
>FUSION-ENST00000399287.7:122-ENST00000636159.1:256749|3571
MSLRWAYI
>FUSION-ENST00000399287.7:122-ENST00000636159.1:256749|509
MLSASSPK
>FUSION-ENST00000399287.7:122-ENST00000636159.1:256749|3949
TKFADFGESK
>FUSION-ENST00000399287.7:122-ENST00000636159.1:256749|641
RRFSLGEMGR
>FUSION-ENST00000399287.7:122-ENST00000636159.1:256749|625
IHICEGCHCSHFR
>FUSION-ENST00000399287.7:122-ENST00000636159.1:256749|2261
MLFSVSNFCFSLK
>FUSION-ENST00000399287.7:122-ENST00000636159.1:256749|1840
TIGCKLVS
>FUSION-ENST00000399287.7:122-ENST00000636159.1:256749|3717
SLNALKLINQEIST
>FUSION-ENST00000399287.7:122-ENST00000636159.1:256749|2453
MGLMLSENWVVSSFSL
>FUSION-ENST00000399287.7:122-ENST00000636159.1:256749|3547
MPVIPATREAEARESLEPGR
>FUSION-ENST00000399287.7:122-ENST00000636159.1:256749|3444
MFMWIPSALTNEATSLVFNSYER
>ENST00000422248.6|SNV-42267-C-G|1
EAPDPNLEWTQISTRYLREQLAK
>ENST00000540608.5|SNV-25014-C-G|9
QCTMPAGMWRPR
>FUSION-ENST00000399287.7:122-ENST00000636159.1:256749|467
MCCSHAGTCHRMSETSRPSSAERLK
>FUSION-ENST00000399287.7:122-ENST00000636159.1:256749|1570
RAGNLLVSPCSSLSGAELTP
>FUSION-ENST00000399287.7:122-ENST00000636159.1:256749|3938
MCPAGHSWYCAFIVLFQVYCRER
>FUSION-ENST00000399287.7:122-ENST00000636159.1:256749|3903
MVILLAPFLHSPGATSSQDSL
>FUSION-ENST00000399287.7:122-ENST00000636159.1:256749|2992
GIVCFPTRGK
>ENST00000567385.5|SNV-19715-C-A|3
TTSLHCQSMMPQTK
>ENST00000359785.10|SNV-19693-T-A|2
DGIIPENFSVFSLIREK
>FUSION-ENST00000399287.7:122-ENST00000636159.1:256749|3926
RCVQQAILGIVHSLYCFK
>FUSION-ENST00000399287.7:122-ENST00000636159.1:256749|3753
VTGRLQLLNQVYMIKLK
>ENST00000299578.9|MNV-16070-GAG-G|2
QSVFTLLFLHFFFVVQLKK
>ENST00000449352.7|SNV-16067-C-A|2
CCRHNAPSPPRPEHASWAR
>FUSION-ENST00000399287.7:122-ENST00000636159.1:256749|609
IVELTRC
>FUSION-ENST00000399287.7:122-ENST00000636159.1:256749|1029
MAHIEWIV
>ENST00000646886.1|SNV-39088-T-C|4
MCLYFLALR
>FUSION-ENST00000399287.7:122-ENST00000636159.1:256749|4225
MFTISLSTYDDSPHDY
>FUSION-ENST00000399287.7:122-ENST00000636159.1:256749|1799
MTRVKLCLK
>FUSION-ENST00000399287.7:122-ENST00000636159.1:256749|1786
MQYLFLASR
>FUSION-ENST00000399287.7:122-ENST00000636159.1:256749|2120
MGGRAETLLTS
>ENST00000300098.3|SNV-1227-G-A|2
YVTLTSASPSWQRYQHRVQR
>FUSION-ENST00000399287.7:122-ENST00000636159.1:256749|2762
RLAVILIVIA
>FUSION-ENST00000399287.7:122-ENST00000636159.1:256749|1723
MTCVQGQNSAPVSWQHQADWAR
>FUSION-ENST00000399287.7:122-ENST00000636159.1:256749|3944
FADFGESKRNSEVSFAE
>FUSION-ENST00000399287.7:122-ENST00000636159.1:256749|818
LTKPSDSEPAV
>ENST00000339582.7|SNV-806851-A-T|3
KWSFKAVVTAATMQSK
>FUSION-ENST00000399287.7:122-ENST00000636159.1:256749|4532
SWVIYWLLKTCLHVFHFFAK
>FUSION-ENST00000399287.7:122-ENST00000636159.1:256749|741
MCCEHVELL
>ENST00000274487.9|SNV-276928-A-G|2
DFYAQKLQR
>FUSION-ENST00000606221.1:749-ENST00000656150.1:58480|5
REPLPFQLETSTGILEGCG
>FUSION-ENST00000399287.7:122-ENST00000636159.1:256749|2572
GRTLWAWAILK
>FUSION-ENST00000399287.7:122-ENST00000636159.1:256749|2916
FISCIQIIFH
>FUSION-ENST00000399287.7:122-ENST00000636159.1:256749|1315
SINIIVFSKVPR
>FUSION-ENST00000399287.7:122-ENST00000636159.1:256749|3345
HLKQGLAFR
>FUSION-ENST00000399287.7:122-ENST00000636159.1:256749|337
MIVLCGNCTVSIVSLCGVKGRFILR
>FUSION-ENST00000399287.7:122-ENST00000636159.1:256749|585
GLYTSVYHL
>ENST00000287600.9|SNV-5186-G-A|2
KILRGFK
>FUSION-ENST00000399287.7:122-ENST00000636159.1:256749|2556
LGVCGDCHHLRVTRCPW
>ENST00000495042.1|SNV-37113-C-G|4
MRREAGSLAGSLSSLSDPSFITK
>FUSION-ENST00000399287.7:122-ENST00000636159.1:256749|2604
MCFGKERLQFGSR
>ENST00000374869.8|SNV-13527-G-A|1
SSCLVTYQGGR
>FUSION-ENST00000399287.7:122-ENST00000636159.1:256749|3284
MDLTESIR
>FUSION-ENST00000399287.7:122-ENST00000636159.1:256749|2890
SIKPLISIILNRNAREK
>ENST00000400445.7|SNV-685-T-C|2
GASGPGSVMLPAGMINPSVPIR
>FUSION-ENST00000399287.7:122-ENST00000636159.1:256749|899
LVVILLLLPEGN
>FUSION-ENST00000399287.7:122-ENST00000636159.1:256749|1751
PGDCALRSTGLLPLSFSAR
>ENST00000461292.3|SNV-291707-G-T|8
LPGAPQAGGDCAEQRPGMGK
>FUSION-ENST00000399287.7:122-ENST00000636159.1:256749|4426
YKNIFLKR
>ENST00000552943.5|SNV-7062-G-T|2
MASVCCLPPPLATWASWTR
>ENST00000251943.8|SNV-19268-G-T|6
MNNHQLELAKQLHKECHLFYCTCR
>FUSION-ENST00000399287.7:122-ENST00000636159.1:256749|3818
FCYLYVSLVFFFNSLRTCR
>FUSION-ENST00000399287.7:122-ENST00000636159.1:256749|3189
LLFRSRGSIK
>ENST00000295201.5|SNV-4201-C-A|1
EITDQEHNVAAMKQAIKDK
>FUSION-ENST00000399287.7:122-ENST00000636159.1:256749|267
YVFASLLCK
>FUSION-ENST00000399287.7:122-ENST00000636159.1:256749|378
KIINMYRVSCR
>FUSION-ENST00000399287.7:122-ENST00000636159.1:256749|2023
TVLFSEPFHCYSGLIFSFDTK
>FUSION-ENST00000399287.7:122-ENST00000636159.1:256749|3573
GTEHFMSLR
>FUSION-ENST00000399287.7:122-ENST00000636159.1:256749|4140
MLSSVVMCTSIR
>ENST00000259748.6|SNV-15602-T-C|5
AAIRSHGSSPVPLTR
>ENST00000379780.6|SNV-16269-T-C|3
MPKISCQNKGVVVNSSAMVK
>ENST00000646044.1|SNV-6045-G-A|2
TWRQSISAFACCCFCCFLMLGTTT
>FUSION-ENST00000399287.7:122-ENST00000636159.1:256749|2038
MLIYLIWLYFLHCCLFRILGSIRK
>FUSION-ENST00000399287.7:122-ENST00000636159.1:256749|2202
GADPPPPPSRTGRLAR
>FUSION-ENST00000399287.7:122-ENST00000636159.1:256749|1252
GLRGHMER
>ENST00000304218.6|SNV-370-G-C|1
GTGASASFKLNKK
>FUSION-ENST00000399287.7:122-ENST00000636159.1:256749|3655
MIINSLILIPFNVQK
>FUSION-ENST00000399287.7:122-ENST00000636159.1:256749|2356
GQKITDSLAK
>FUSION-ENST00000399287.7:122-ENST00000636159.1:256749|2334
RALTLGISCFRR
>FUSION-ENST00000399287.7:122-ENST00000636159.1:256749|2236
MKDNFARYSIWD
>FUSION-ENST00000399287.7:122-ENST00000636159.1:256749|2897
MLEYKCACSP
>FUSION-ENST00000399287.7:122-ENST00000636159.1:256749|470
CCSHAGTCHR
>ENST00000331113.9|INDEL-469417-G-GA|1
VCGRTSL
>FUSION-ENST00000399287.7:122-ENST00000636159.1:256749|2461
RFYFDRVLVK
>FUSION-ENST00000399287.7:122-ENST00000636159.1:256749|2536
LGLCQPCVTKLAA
>FUSION-ENST00000399287.7:122-ENST00000636159.1:256749|1611
SYRLHEHGP
>FUSION-ENST00000399287.7:122-ENST00000636159.1:256749|2905
MNLNHIK
>FUSION-ENST00000399287.7:122-ENST00000636159.1:256749|1176
MAFIGASLGNAGQNKQFRIG
>FUSION-ENST00000399287.7:122-ENST00000636159.1:256749|2518
CIDTLCECIYLGL
>ENST00000239462.9|SNV-30620-G-T|2
YTSAGVETR
>FUSION-ENST00000399287.7:122-ENST00000636159.1:256749|279
HVCFCQFAL
>FUSION-ENST00000399287.7:122-ENST00000636159.1:256749|905
TFARGRFLAR
>FUSION-ENST00000399287.7:122-ENST00000636159.1:256749|2504
RCSVPFSCNGHRPIFKFLFPLR
>FUSION-ENST00000399287.7:122-ENST00000636159.1:256749|2010
GQGDTGLYCGCCSKR
>FUSION-ENST00000399287.7:122-ENST00000636159.1:256749|2255
NSCREHN
>FUSION-ENST00000399287.7:122-ENST00000636159.1:256749|3990
GKKWGGQK
>FUSION-ENST00000399287.7:122-ENST00000636159.1:256749|2167
GRAEALLTSQTGR
>ENST00000566683.1|SNV-291707-G-T|15
GHPYLWSMLHGMAKTYPSLRNATR
>FUSION-ENST00000399287.7:122-ENST00000636159.1:256749|556
QLFPTRTLRPSSSWSRVAR
>ENST00000564984.1|SNV-1490-T-G|2
NIQRWMASTSATWK
>FUSION-ENST00000399287.7:122-ENST00000636159.1:256749|3572
GTEHFMSLRWAYI
>ENST00000413272.7|SNV-60544-G-A|2
EVAENAQLRK
>FUSION-ENST00000399287.7:122-ENST00000636159.1:256749|1460
THFTATMRHHCKAR
>FUSION-ENST00000399287.7:122-ENST00000636159.1:256749|1419
EREFPLYSEVVYFLCLIQNHK
>ENST00000469067.5|SNV-107737-G-C|8
MITTTPARNLAVDSFR
>FUSION-ENST00000399287.7:122-ENST00000636159.1:256749|2433
DHKNIHLDVLPKLLICLCL
>FUSION-ENST00000399287.7:122-ENST00000636159.1:256749|510
AFASDGALYS
>ENST00000366497.6|SNV-9327-C-A|3
VESLYLGFLHNMPK
>FUSION-ENST00000399287.7:122-ENST00000636159.1:256749|403
FLPVCSVKLFLFGFAFLR
>FUSION-ENST00000399287.7:122-ENST00000636159.1:256749|1803
NICHPQTFYLQMISVLCTYSSF
>FUSION-ENST00000399287.7:122-ENST00000636159.1:256749|3245
ISCVWVWLIVS
>FUSION-ENST00000399287.7:122-ENST00000636159.1:256749|903
GRFLARGR
>FUSION-ENST00000399287.7:122-ENST00000636159.1:256749|1839
MPVAWDPR
>FUSION-ENST00000399287.7:122-ENST00000636159.1:256749|2426
ILSSVFLMTSLAYTERKLSSALR
>FUSION-ENST00000399287.7:122-ENST00000636159.1:256749|1052
MAKLEQPQKETR
>FUSION-ENST00000399287.7:122-ENST00000636159.1:256749|765
MCVTSLK
>ENST00000262144.11|SNV-84237-G-T|1
SDQLVLPQTLQQEFSLINVQIR
>FUSION-ENST00000399287.7:122-ENST00000636159.1:256749|3008
KALHHCRPNR
>ENST00000636433.1|SNV-17862-G-A|11
MAMVKAGGSHQDCHEK
>FUSION-ENST00000399287.7:122-ENST00000636159.1:256749|3356
MPHTCTHYSYLKMVFKLPTNR
>FUSION-ENST00000399287.7:122-ENST00000636159.1:256749|1990
GLYAIVVYRK
>FUSION-ENST00000399287.7:122-ENST00000636159.1:256749|2612
NRNNSLKSSNDE
>FUSION-ENST00000399287.7:122-ENST00000636159.1:256749|550
MGFSVGKDPAGLMCSVYPR
>ENST00000342992.10|SNV-291415-C-A|1
TTLNPPEPPSNPPEVLDVTK
>FUSION-ENST00000399287.7:122-ENST00000636159.1:256749|2569
QNQAISTPVK
>ENST00000265978.8|SNV-16067-C-A|1
HNAPSPPRPEHASWARGGPSRETGR
>FUSION-ENST00000399287.7:122-ENST00000636159.1:256749|2883
AGRSLEVRSSRPAWPT
>FUSION-ENST00000399287.7:122-ENST00000636159.1:256749|2640
CGDWKVRIFD
>FUSION-ENST00000399287.7:122-ENST00000636159.1:256749|2121
FLLFGVHSAS
>FUSION-ENST00000399287.7:122-ENST00000636159.1:256749|448
MKGLRWR
>ENST00000359999.7|SNV-14323-C-A|2
FRTTLPAGTLATRNDNK
>FUSION-ENST00000399287.7:122-ENST00000636159.1:256749|366
ELRNGNSCIYWNII
>FUSION-ENST00000399287.7:122-ENST00000636159.1:256749|4000
DGETGRR
>ENST00000479054.5|MNV-36947-GC-G|2
CLSPVLRAERSSSR
>FUSION-ENST00000399287.7:122-ENST00000636159.1:256749|1745
QSLTLLPR
>ENST00000554335.6|SNV-194058-G-C|1
DIIEAGSLRIPLQELHQMILTPIK
>FUSION-ENST00000399287.7:122-ENST00000636159.1:256749|3465
ASYPAGVG
>FUSION-ENST00000399287.7:122-ENST00000636159.1:256749|3815
MLFCVEK
>ENST00000355528.9|SNV-57654-A-G|4
WSAAKGIGRVAGR
>ENST00000611028.3|SNV-24839-G-T|1
VSGRCIQMWFDSAQGNPNEEVAK
>ENST00000342679.9|SNV-18548-T-C|4
ALEHLHSKLPVIHR
>FUSION-ENST00000399287.7:122-ENST00000636159.1:256749|1321
FPKSINIIVFSK
>FUSION-ENST00000399287.7:122-ENST00000636159.1:256749|902
GRFESFYFLMLVVILLLLPEGN
>FUSION-ENST00000399287.7:122-ENST00000636159.1:256749|2067
DAPHFPDWAAR
>FUSION-ENST00000399287.7:122-ENST00000636159.1:256749|4499
LQVVHKPISAYVSNEIPS
>ENST00000295201.5|SNV-4201-C-A|3
EITDQEHNVAAMK
>ENST00000306494.10|SNV-48940-A-T|5
KHSLCDLLR
>ENST00000508628.6|SNV-28866-C-G|5
VGKNEQGEAEDLK
>FUSION-ENST00000399287.7:122-ENST00000636159.1:256749|3852
MLKMQPPEISVT
>FUSION-ENST00000399287.7:122-ENST00000636159.1:256749|1715
MCSIMMKH
>FUSION-ENST00000399287.7:122-ENST00000636159.1:256749|3279
CLLAICISSLEK
>FUSION-ENST00000399287.7:122-ENST00000636159.1:256749|2446
MSYSPSLKILVSL
>FUSION-ENST00000399287.7:122-ENST00000636159.1:256749|3178
FSFNYVFTYSLLPR
>FUSION-ENST00000399287.7:122-ENST00000636159.1:256749|718
FFFFLKSLSDK
>ENST00000457545.7|SNV-26369-A-G|2
ALGVSNFSHFQIER
>FUSION-ENST00000399287.7:122-ENST00000636159.1:256749|4283
IIEDSLR
>FUSION-ENST00000399287.7:122-ENST00000636159.1:256749|3851
LKMQPPEISVT
>ENST00000358047.5|SNV-2504-G-C|3
TGRVSSLCPEPTKTAASHLK
>FUSION-ENST00000399287.7:122-ENST00000636159.1:256749|1565
SRVDPLSC
>ENST00000559872.1|SNV-8958-C-A|6
TLDCVEISLGRVFASGKAYVALSR
>ENST00000489135.5|SNV-59140-A-G|8
MELGNALETILSGLANMVAR
>ENST00000551456.5|MNV-923-ATTG-A|3
REGGAHAEDGTAPLKDVLQGSR
>FUSION-ENST00000399287.7:122-ENST00000636159.1:256749|2176
FLYLNREVVFSLCNVIFC
>FUSION-ENST00000399287.7:122-ENST00000636159.1:256749|1409
MLPSGGR
>FUSION-ENST00000399287.7:122-ENST00000636159.1:256749|4138
LSSVVMCTSIR
>ENST00000428675.6|SNV-280336-G-T|2
NNMTTHVSFRSFIEVINK
>ENST00000418374.6|SNV-81386-T-A|1
SGQTTQLRPWAASMRS
>FUSION-ENST00000399287.7:122-ENST00000636159.1:256749|3894
EVACSHLLKEVLRK
>FUSION-ENST00000399287.7:122-ENST00000636159.1:256749|584
MQSAIFWK
>ENST00000308666.4|SNV-1014-C-G|2
ACSAKFGK
>FUSION-ENST00000399287.7:122-ENST00000636159.1:256749|2163
AEALLTSQTGR
>FUSION-ENST00000399287.7:122-ENST00000636159.1:256749|731
MHCYNFYK
>ENST00000497128.1|INDEL-11616-C-CTT|9
TIHMTFLCLMR
>FUSION-ENST00000399287.7:122-ENST00000636159.1:256749|2151
MAAGREEALLTSRWDGGR
>ENST00000473190.1|INDEL-469417-G-GA|2
SRLLLANPAPALKPSTTTCFTAWKK
>FUSION-ENST00000399287.7:122-ENST00000636159.1:256749|2808
LKVYIHIK
>ENST00000381461.6|INDEL-88113-A-AA|1
NSHQYQYTFGTWYSDYD
>ENST00000356083.8|SNV-109425-G-T|2
GLKGPPGPQGRPGRPVQQGVAGER
>FUSION-ENST00000399287.7:122-ENST00000636159.1:256749|1159
SLAKAVANAAAMLVLK
>FUSION-ENST00000399287.7:122-ENST00000636159.1:256749|2545
MPAFSRLSLVECLHSPASELHKL
>ENST00000487898.1|SNV-254474-A-G|4
MLIITHREVQREYNLNFSGSSTVQE
>FUSION-ENST00000399287.7:122-ENST00000636159.1:256749|394
DFQDHRVEYV
>FUSION-ENST00000399287.7:122-ENST00000636159.1:256749|437
MEIFVLTCAGAVLEK
>FUSION-ENST00000399287.7:122-ENST00000636159.1:256749|1795
INFKKCNFFH
>FUSION-ENST00000399287.7:122-ENST00000636159.1:256749|1973
NSTTLWFCKF
>FUSION-ENST00000399287.7:122-ENST00000636159.1:256749|2256
MNSCREHN
>FUSION-ENST00000399287.7:122-ENST00000636159.1:256749|2805
VYIHIKTHTYVFTAVLAKSK
>ENST00000473389.5|SNV-19268-G-T|2
ECHLFYCTCSSSLR
>FUSION-ENST00000399287.7:122-ENST00000636159.1:256749|1999
MLPRLVLNSWAQVILSPQPPK
>ENST00000373542.9|SNV-1497-G-T|1
NSDRDEDKAK
>ENST00000442080.6|SNV-37113-C-G|2
DEEGGWKFSWVPKQS
>FUSION-ENST00000399287.7:122-ENST00000636159.1:256749|650
MACVWKV
>ENST00000651144.1|SNV-6629-G-C|2
TQCTNCQTTTTTLWR
>FUSION-ENST00000399287.7:122-ENST00000636159.1:256749|3989
LGGGGVQTQQAPHFR
>ENST00000413272.7|SNV-60544-G-A|5
SLREVAENAQLR
>FUSION-ENST00000399287.7:122-ENST00000636159.1:256749|3583
MLCYCYVNG
>FUSION-ENST00000399287.7:122-ENST00000636159.1:256749|3766
LIKEIDK
>ENST00000389658.4|SNV-67024-G-T|3
RWPPTYR
>FUSION-ENST00000399287.7:122-ENST00000636159.1:256749|1962
MTADDIVESSSSVVPRPAALK
>ENST00000373542.9|SNV-1497-G-T|2
NSDRDEDK
>FUSION-ENST00000399287.7:122-ENST00000636159.1:256749|4064
ASLWLPR
>FUSION-ENST00000399287.7:122-ENST00000636159.1:256749|4094
LFLPLVFQAWEFSPSFPFWLVLW
>ENST00000368178.3|SNV-9768-A-T|3
RMSPLGSARPPLEEGPPSTSL
>ENST00000289429.6|SNV-879-C-G|5
ELETLFRIRTIGSFEGIR
>ENST00000526993.1|SNV-258-G-T|2
MATVWYEAEVGTGRAGGPGTGARR
>ENST00000559070.5|SNV-28866-C-G|2
GRLKTSR
>FUSION-ENST00000399287.7:122-ENST00000636159.1:256749|363
QGNCPVEMAYVPFSSGLSYLFLFK
>FUSION-ENST00000399287.7:122-ENST00000636159.1:256749|1215
MGDKSGR
>FUSION-ENST00000399287.7:122-ENST00000636159.1:256749|661
LSITKKK
>FUSION-ENST00000399287.7:122-ENST00000636159.1:256749|682
MDNQGNVLKCLIITLDF
>FUSION-ENST00000399287.7:122-ENST00000636159.1:256749|1811
MVKPCLY
>FUSION-ENST00000399287.7:122-ENST00000636159.1:256749|2970
LPHPADFLYFSRDRVSPCCPG
>FUSION-ENST00000399287.7:122-ENST00000636159.1:256749|2914
HHHAQLILYF
>FUSION-ENST00000399287.7:122-ENST00000636159.1:256749|3631
KFVYIVYHVR
>ENST00000498539.1|MNV-8844-CC-C|3
WGHRAPLSR
>FUSION-ENST00000399287.7:122-ENST00000636159.1:256749|3914
LMNFKKWK
>FUSION-ENST00000399287.7:122-ENST00000636159.1:256749|810
MNKAIFFWVFYCVPSTHFL
>FUSION-ENST00000399287.7:122-ENST00000636159.1:256749|1382
SLILQVIYKYILIKLLQFWPR
>ENST00000302017.4|SNV-7409-G-T|1
VEDEDQEAEE
>FUSION-ENST00000399287.7:122-ENST00000636159.1:256749|1030
LISEGQMAHIEWIV
>FUSION-ENST00000399287.7:122-ENST00000636159.1:256749|669
IACCKIRVITGFK
>FUSION-ENST00000399287.7:122-ENST00000636159.1:256749|3640
EKELNHIRIEQTVISCR
>FUSION-ENST00000399287.7:122-ENST00000636159.1:256749|3061
TPLLIRTFSWYHLK
>FUSION-ENST00000399287.7:122-ENST00000636159.1:256749|3971
MALTLSPSRKLVSLVDFKPR
>ENST00000641613.1|SNV-6906-C-A|5
GRHKAFGTCSSHLMIVSLFYLPAI
>FUSION-ENST00000470054.5:40820-ENST00000431853.1:49|1
ISVTSSCFVQNTLTKLLKD
>FUSION-ENST00000399287.7:122-ENST00000636159.1:256749|486
EGVLLRVRPLLWR
>ENST00000463937.1|INDEL-11616-C-CTT|1
AWSCSCSGLSSTP
>ENST00000497816.1|SNV-12692-A-G|4
MATSMTFPWAAFFGMPSCMR
>FUSION-ENST00000399287.7:122-ENST00000636159.1:256749|3636
MDYQETRFHSR
>FUSION-ENST00000399287.7:122-ENST00000636159.1:256749|1578
MLSRPER
>FUSION-ENST00000399287.7:122-ENST00000636159.1:256749|1641
HWMFPFTDFTGMSSIWQTT
>ENST00000479054.5|MNV-36947-GC-G|12
CQVARLEPAR
>ENST00000311351.9|INDEL-6863-A-AA|1
IHVGKKIR
>FUSION-ENST00000399287.7:122-ENST00000636159.1:256749|4208
KPFKYLKK
>FUSION-ENST00000399287.7:122-ENST00000636159.1:256749|3316
MLVPSNSL
>FUSION-ENST00000399287.7:122-ENST00000636159.1:256749|2982
FFLTPLLIGASCLIWREEIPR
>FUSION-ENST00000399287.7:122-ENST00000636159.1:256749|1157
SLAKAVANAAAMLVLKAK
>FUSION-ENST00000399287.7:122-ENST00000636159.1:256749|2966
VFPTSSCTALAGVTPFER
>FUSION-ENST00000399287.7:122-ENST00000636159.1:256749|2823
MVAHACNPSTLGGQGR
>ENST00000299578.9|MNV-16070-GAG-G|3
QSVFTLLFLHFFFVVQLK
>FUSION-ENST00000399287.7:122-ENST00000636159.1:256749|4114
CLKPREECWSESCESVEGSGR
>FUSION-ENST00000399287.7:122-ENST00000636159.1:256749|4274
MLTIKIGEVQGGLWK
>FUSION-ENST00000399287.7:122-ENST00000636159.1:256749|3708
SRSILSLK
>ENST00000442080.6|SNV-37113-C-G|1
FSWVPKQS
>ENST00000422248.6|SNV-42267-C-G|2
EAPDPNLEWTQISTRYLR
>ENST00000379992.6|SNV-719764-C-A|2
LIDIPEGIPIETKILDLSK
>ENST00000649975.1|SNV-402-G-T|2
SSRGWVSRR
>ENST00000587434.1|SNV-232-C-T|6
LLLGGRCAAVPR
>FUSION-ENST00000399287.7:122-ENST00000636159.1:256749|3446
MLARMVSIS
>FUSION-ENST00000399287.7:122-ENST00000636159.1:256749|3516
YILYKAYTFL
>ENST00000587434.1|SNV-232-C-T|3
ETPAWGALR
>FUSION-ENST00000399287.7:122-ENST00000636159.1:256749|4313
MRMLFMSFIISKI
>FUSION-ENST00000399287.7:122-ENST00000636159.1:256749|2932
VKLLLLSSFVFWR
>FUSION-ENST00000399287.7:122-ENST00000636159.1:256749|4086
GIFSLISILAGPLVDVKLFCK
>FUSION-ENST00000399287.7:122-ENST00000636159.1:256749|3292
MCSPASCNKLENKYSGLDQSR
>FUSION-ENST00000399287.7:122-ENST00000636159.1:256749|432
RMCACKVR
>FUSION-ENST00000399287.7:122-ENST00000636159.1:256749|2624
TLGKVPKLSK
>ENST00000644225.1|SNV-33437-G-T|3
MLSAPAEAAFPGTTLSTRCCPRAR
>ENST00000359741.9|SNV-41238-C-A|1
ACTSENQENEENEQTEEGRPR
>FUSION-ENST00000399287.7:122-ENST00000636159.1:256749|2035
ILGSIRKATIQYKPPR
>FUSION-ENST00000399287.7:122-ENST00000636159.1:256749|4132
MPVIPTMR
>FUSION-ENST00000399287.7:122-ENST00000636159.1:256749|1158
MSLAKAVANAAAMLVLKAK
>FUSION-ENST00000399287.7:122-ENST00000636159.1:256749|1540
GMVLFCAR
>FUSION-ENST00000399287.7:122-ENST00000636159.1:256749|605
TSRTGSPKGGLGK
>FUSION-ENST00000399287.7:122-ENST00000636159.1:256749|315
MRWVNSSSLSSSTDSCRTQ
>FUSION-ENST00000399287.7:122-ENST00000636159.1:256749|4129
PVIPTMRETEAGESLEPGR
>FUSION-ENST00000399287.7:122-ENST00000636159.1:256749|1822
VGQMHRGHMPPLVR
>FUSION-ENST00000399287.7:122-ENST00000636159.1:256749|1871
HPLWSMVVDLR
>FUSION-ENST00000399287.7:122-ENST00000636159.1:256749|3485
QLNLPVP
>FUSION-ENST00000399287.7:122-ENST00000636159.1:256749|446
QGQNTEKVK
>ENST00000373542.9|SNV-1497-G-T|4
DNVYSILAVWGLGLAYRKNSDR
>ENST00000422718.1|SNV-2956-G-A|14
MPAIQPMQAPLGRGSRTPGP
>FUSION-ENST00000399287.7:122-ENST00000636159.1:256749|4385
LVSYSCAQLIHPPLKVLGLQA
>FUSION-ENST00000399287.7:122-ENST00000636159.1:256749|4127
PVIPTMRETEAGESLEPGRWR
>ENST00000402866.5|SNV-16197-G-A|1
LLNGSVGASGPLKPPAMNLCWNEIK
>FUSION-ENST00000399287.7:122-ENST00000636159.1:256749|4392
YKVLLCCPGWSHTPVPN
>ENST00000526990.1|SNV-7525-G-T|6
MKVLESPDNK
>FUSION-ENST00000399287.7:122-ENST00000636159.1:256749|561
CRENAQKMGFSVGK
>ENST00000469233.1|SNV-1711061-A-T|4
MLQAHLDELTRAYQFVIAKQTW
>FUSION-ENST00000399287.7:122-ENST00000636159.1:256749|826
CFREVVLTQP
>ENST00000358598.6|SNV-18566-G-A|5
AATVVARGPLKCIK
>FUSION-ENST00000399287.7:122-ENST00000636159.1:256749|4250
SRSVLSLK
>FUSION-ENST00000399287.7:122-ENST00000636159.1:256749|3531
MGIHLNV
>FUSION-ENST00000399287.7:122-ENST00000636159.1:256749|1198
MPHRVMGEHR
>ENST00000461292.3|SNV-291707-G-T|13
VNVTWDGKDLSFTEECYQVHPR
>FUSION-ENST00000399287.7:122-ENST00000636159.1:256749|2677
MSHCIWPDKF
>FUSION-ENST00000470054.5:77871-ENST00000623511.1:23702|7
HTTVVLFSSSDKFTLNQVTR
>FUSION-ENST00000399287.7:122-ENST00000636159.1:256749|4498
MFQMKYLLR
>ENST00000326765.10|SNV-61539-G-A|4
RTEGDTK
>ENST00000326047.9|INDEL-76619-C-CA|6
TLGAAAVCPGR
>FUSION-ENST00000399287.7:122-ENST00000636159.1:256749|4331
NGCVMEIGR
>ENST00000462139.1|SNV-22124-G-C|1
ANKCPRSPTWVSNDSR
>ENST00000368817.10|SNV-5934-C-T|3
IEDQKLYMSCIVHSRDQQTVYAK
>FUSION-ENST00000399287.7:122-ENST00000636159.1:256749|1883
MIIVLNSWYS
>FUSION-ENST00000399287.7:122-ENST00000636159.1:256749|2528
GLHWCLL
>FUSION-ENST00000399287.7:122-ENST00000636159.1:256749|883
MPVIPATREAEAGELLEPGSQRLQ
>FUSION-ENST00000399287.7:122-ENST00000636159.1:256749|2456
GHDFVALSSLLMSLFEFPCL
>FUSION-ENST00000399287.7:122-ENST00000636159.1:256749|1023
ASSAPWVTLVRHCAVGGWMGGF
>ENST00000358047.5|SNV-2504-G-C|2
VSSLCPEPTKTAASHLK
>ENST00000533229.1|SNV-193788-G-A|1
ALTSAMAR
>FUSION-ENST00000399287.7:122-ENST00000636159.1:256749|966
MSTCMLIFLVAA
>FUSION-ENST00000399287.7:122-ENST00000636159.1:256749|4368
AACVVKTK
>ENST00000438748.5|SNV-677-G-T|2
EQQKSALQELTR
>FUSION-ENST00000399287.7:122-ENST00000636159.1:256749|3548
PVIPATREAEAR
>FUSION-ENST00000399287.7:122-ENST00000636159.1:256749|1645
MTNTHLR
>FUSION-ENST00000399287.7:122-ENST00000636159.1:256749|1006
MPHSERLNLAVFGEPHPGSR
>FUSION-ENST00000399287.7:122-ENST00000636159.1:256749|1569
AGNLLVSPCSSLSGAELTP
>ENST00000383772.8|INDEL-419197-C-CAA|2
ICTRYTTQNKTP
>FUSION-ENST00000399287.7:122-ENST00000636159.1:256749|4490
MHEDYALRFTDHILMYHLIVPR
>FUSION-ENST00000399287.7:122-ENST00000636159.1:256749|3754
VTGRLQLLNQVYMIK
>FUSION-ENST00000399287.7:122-ENST00000636159.1:256749|1002
LNLAVFGEPHPGSR
>FUSION-ENST00000399287.7:122-ENST00000636159.1:256749|1091
RQSFRCFWE
>FUSION-ENST00000399287.7:122-ENST00000636159.1:256749|291
MLLNISFMRLGIQLLR
>FUSION-ENST00000399287.7:122-ENST00000636159.1:256749|3861
RFASNFLQTLQ
>FUSION-ENST00000399287.7:122-ENST00000636159.1:256749|1277
MNSYQVR
>ENST00000298910.12|MNV-124408-ATTAC-A|4
LYEMPYFPMGFWSRLINRLR
>FUSION-ENST00000399287.7:122-ENST00000636159.1:256749|1280
QVQVQGDSPTEPLLAGTGQT
>ENST00000389501.9|SNV-7628-C-G|3
DRWMRLFSQFCNK
>FUSION-ENST00000399287.7:122-ENST00000636159.1:256749|1345
MGGRNIPGSHFYTEMAGHK
>FUSION-ENST00000399287.7:122-ENST00000636159.1:256749|1108
MMQQKMGNVRFWN
>FUSION-ENST00000399287.7:122-ENST00000636159.1:256749|3028
TFFSPVLFLSTIVHR
>ENST00000469233.1|SNV-1711061-A-T|8
MQPMLQAHLDELTRAYQFVIAKQTW
>FUSION-ENST00000399287.7:122-ENST00000636159.1:256749|1759
PRMEPGTR
>FUSION-ENST00000399287.7:122-ENST00000636159.1:256749|1886
QFFPLDTLR
>FUSION-ENST00000399287.7:122-ENST00000636159.1:256749|830
IQRSSWQQQNS
>FUSION-ENST00000399287.7:122-ENST00000636159.1:256749|880
EAEAGELLEPGSQRLQ
>FUSION-ENST00000399287.7:122-ENST00000636159.1:256749|4040
DPVQLNLLYVQVQYLLLRH
>FUSION-ENST00000399287.7:122-ENST00000636159.1:256749|2289
NSYDNLINYLRQK
>ENST00000644225.1|SNV-33437-G-T|8
SLLNALSTSGGSISWNDFVHEMLSK
>ENST00000496202.5|SNV-3483-G-A|1
LDELKPWIEKTVKR
>FUSION-ENST00000399287.7:122-ENST00000636159.1:256749|1295
MFVSIQMCKGSR
>FUSION-ENST00000399287.7:122-ENST00000636159.1:256749|1099
SVIWLSLASIACGK
>FUSION-ENST00000399287.7:122-ENST00000636159.1:256749|2119
GGRAETLLTS
>ENST00000407426.8|SNV-19531-A-T|1
FLNVWQVRSENKEK
>FUSION-ENST00000399287.7:122-ENST00000636159.1:256749|1704
MPSLCPGRK
>FUSION-ENST00000399287.7:122-ENST00000636159.1:256749|4029
VVLEHSLCIQVLHIDKSP
>ENST00000379936.3|SNV-9343-A-T|1
MYKLDVNAEAAEIALQEATESRLR
>FUSION-ENST00000399287.7:122-ENST00000636159.1:256749|894
IGRENSRPRQVIAFEHEANK
>FUSION-ENST00000399287.7:122-ENST00000636159.1:256749|1779
WEMVEALVEM
>ENST00000376104.6|SNV-342566-G-T|3
MGIFKSSLFQALLDIQ
>FUSION-ENST00000399287.7:122-ENST00000636159.1:256749|3266
MDCIFAFLMVVSAI
>FUSION-ENST00000399287.7:122-ENST00000636159.1:256749|3585
MISKISPIK
>ENST00000424148.1|SNV-26819-C-G|2
SHSPHRQSHNPHSWSHSPHSR
>FUSION-ENST00000399287.7:122-ENST00000636159.1:256749|573
MQILTHLSLLCR
>ENST00000587434.1|SNV-232-C-T|2
ETPAWGALRR
>FUSION-ENST00000399287.7:122-ENST00000636159.1:256749|290
LLNISFMRLGIQLLR
>FUSION-ENST00000399287.7:122-ENST00000636159.1:256749|335
GRFILRK
>FUSION-ENST00000399287.7:122-ENST00000636159.1:256749|736
KTCVITVSCQ
>ENST00000508628.6|SNV-28866-C-G|1
NEQGEAEDLKKPEGKNR
>FUSION-ENST00000399287.7:122-ENST00000636159.1:256749|3096
IKHSFLQYCF
>ENST00000612899.5|SNV-13028-G-A|1
EQLRSSQRR
>FUSION-ENST00000399287.7:122-ENST00000636159.1:256749|2254
MKLNTVYW
>FUSION-ENST00000399287.7:122-ENST00000636159.1:256749|1753
PGDCALR
>FUSION-ENST00000399287.7:122-ENST00000636159.1:256749|4342
MRGKNEM
>FUSION-ENST00000399287.7:122-ENST00000636159.1:256749|1706
MPSLCPGR
>FUSION-ENST00000399287.7:122-ENST00000636159.1:256749|4034
WIALDCPQGFLWLK
>FUSION-ENST00000399287.7:122-ENST00000636159.1:256749|3965
KLVSLVDFKPR
>FUSION-ENST00000399287.7:122-ENST00000636159.1:256749|417
KWDSVLVR
>FUSION-ENST00000399287.7:122-ENST00000636159.1:256749|2570
MQNQAISTPVK
>FUSION-ENST00000399287.7:122-ENST00000636159.1:256749|2986
EANQPCCGCIQGLK
>FUSION-ENST00000399287.7:122-ENST00000636159.1:256749|2896
LEYKCACSP
>FUSION-ENST00000399287.7:122-ENST00000636159.1:256749|3126
MSFIKCLCFASHHGT
>FUSION-ENST00000399287.7:122-ENST00000636159.1:256749|2706
MYTIILIFRFIVK
>FUSION-ENST00000399287.7:122-ENST00000636159.1:256749|3360
MPHTCTHYSYLK
>FUSION-ENST00000399287.7:122-ENST00000636159.1:256749|2210
AEAPLTSR
>ENST00000395825.4|SNV-17254-C-T|5
TCLIQHQRIHTGEKSYACR
>FUSION-ENST00000399287.7:122-ENST00000636159.1:256749|4395
GLQVHTPPHPANFCIFCR
>FUSION-ENST00000399287.7:122-ENST00000636159.1:256749|2741
AKGFRVLFDVLK
>FUSION-ENST00000399287.7:122-ENST00000636159.1:256749|2783
IYQVFFFFFLLFTWKLLQIHK
>FUSION-ENST00000399287.7:122-ENST00000636159.1:256749|3300
MSVYHIIMCSPASCNK
>ENST00000479054.5|MNV-36947-GC-G|11
CQVARLEPARAVK
>FUSION-ENST00000399287.7:122-ENST00000636159.1:256749|248
LFCFVRCEVMLAVLFICLHFSK
>FUSION-ENST00000399287.7:122-ENST00000636159.1:256749|3314
MIILISK
>FUSION-ENST00000399287.7:122-ENST00000636159.1:256749|812
IIFNVQKK
>ENST00000457054.6|SNV-46912-G-T|3
TVLDKAVQADGQVKEFYQSHR
>FUSION-ENST00000399287.7:122-ENST00000636159.1:256749|2511
MIPVFWR
>FUSION-ENST00000399287.7:122-ENST00000636159.1:256749|2486
MVRAVGGG
>FUSION-ENST00000399287.7:122-ENST00000636159.1:256749|4317
PINLDKK
>FUSION-ENST00000399287.7:122-ENST00000636159.1:256749|1865
VVDLRTRGR
>ENST00000435930.1|SNV-31069-C-T|8
TMWTSKTSHVGVPRCLQALSPVK
>FUSION-ENST00000399287.7:122-ENST00000636159.1:256749|2648
VMFLQSFIFGL
>FUSION-ENST00000399287.7:122-ENST00000636159.1:256749|2184
LPGGGAPHFSDGAAGQR
>FUSION-ENST00000399287.7:122-ENST00000636159.1:256749|1533
MRWAAGR
>FUSION-ENST00000399287.7:122-ENST00000636159.1:256749|2695
MTSKRANVCK
>FUSION-ENST00000399287.7:122-ENST00000636159.1:256749|3247
KLSYFYRISCVWVWLIVS
>FUSION-ENST00000399287.7:122-ENST00000636159.1:256749|2909
MTFYFIIVFNIIYVTIVCLILK
>ENST00000302692.7|SNV-40750-C-T|2
GCAFCIAYPHEVIRTR
>FUSION-ENST00000399287.7:122-ENST00000636159.1:256749|2315
FILSCVLIFHCR
>FUSION-ENST00000399287.7:122-ENST00000636159.1:256749|2463
MRRFYFDR
>FUSION-ENST00000399287.7:122-ENST00000636159.1:256749|2969
DRVSPCCPG
>ENST00000486192.1|SNV-544038-G-T|1
LRQCCGPAKWAPSLTCGGTETTR
>FUSION-ENST00000399287.7:122-ENST00000636159.1:256749|809
NKAIFFWVFYCVPSTHFL
>ENST00000574946.5|SNV-62725-G-T|1
GLRSHDPEPFTPEMKDLINGYIR
>ENST00000361200.7|SNV-32847-A-G|2
NPSDVSLTAYQAWKLKHR
>FUSION-ENST00000399287.7:122-ENST00000636159.1:256749|895
IGRENSRPR
>ENST00000295201.5|SNV-4201-C-A|2
EITDQEHNVAAMKQAIK
>ENST00000559239.2|SNV-8958-C-A|5
VFASGKAYVALSR
>FUSION-ENST00000399287.7:122-ENST00000636159.1:256749|4271
LTIKIGEVQGGLWKQSEK
>FUSION-ENST00000399287.7:122-ENST00000636159.1:256749|2362
KNQKVLEFVSS
>FUSION-ENST00000399287.7:122-ENST00000636159.1:256749|3832
TVFLRSPSK
>FUSION-ENST00000399287.7:122-ENST00000636159.1:256749|1646
GLLLPELFLAS
>FUSION-ENST00000399287.7:122-ENST00000636159.1:256749|748
LMPHKQY
>FUSION-ENST00000399287.7:122-ENST00000636159.1:256749|3809
CFIVSGTGK
>FUSION-ENST00000399287.7:122-ENST00000636159.1:256749|3324
MPRGWQQRFSHDATSLF
>FUSION-ENST00000399287.7:122-ENST00000636159.1:256749|4503
FFTFLLKRQR
>ENST00000380817.8|SNV-10668-C-G|6
RLEVVRNCMSYVFEGK
>FUSION-ENST00000399287.7:122-ENST00000636159.1:256749|778
EGQCLSFLPLSPNPCFSQ
>FUSION-ENST00000399287.7:122-ENST00000636159.1:256749|4379
ICWWSGSEASSHK
>FUSION-ENST00000399287.7:122-ENST00000636159.1:256749|4443
IGQAWWLTPVIQALWEAKAGR
>FUSION-ENST00000399287.7:122-ENST00000636159.1:256749|4382
MVLLLSCHPTPFVLPMSD
>FUSION-ENST00000399287.7:122-ENST00000636159.1:256749|2826
IESVYPHK
>ENST00000422248.6|SNV-42267-C-G|5
REAPDPNLEWTQISTR
>FUSION-ENST00000399287.7:122-ENST00000636159.1:256749|1251
MGLRGHMERDQDSTTVPK
>FUSION-ENST00000399287.7:122-ENST00000636159.1:256749|2675
KIMASSSIQVVAK
>ENST00000316738.12|SNV-23176-A-G|5
HIFTAFDTYYRGFLTLEDFEK
>FUSION-ENST00000399287.7:122-ENST00000636159.1:256749|1837
MPVAWDPRVAIEPCSGQQGAR
>FUSION-ENST00000399287.7:122-ENST00000636159.1:256749|3981
MGVGLILPLDI
>ENST00000489023.5|SNV-195715-T-A|13
EMLPITDR
>ENST00000378115.3|SNV-8009-G-C|1
YYSPCQEHPAETNQNEGAESGTIR
>FUSION-ENST00000399287.7:122-ENST00000636159.1:256749|3570
SLRWAYI
>FUSION-ENST00000399287.7:122-ENST00000636159.1:256749|3351
VFKLPTNRFLRPQG
>ENST00000637460.1|INDEL-2982-C-CTT|2
TIHMTFLCLA
>ENST00000489895.5|MNV-36947-GC-G|8
MPPPGCCRGPCAPRHSCSPAPR
>ENST00000559779.2|SNV-25131-T-C|2
LSHSSIPGTAER
>ENST00000335044.6|SNV-17669-A-G|5
SLSFLEQAIIALGDQKRGHIPFR
>FUSION-ENST00000399287.7:122-ENST00000636159.1:256749|956
LHTFEFVVVCLFLTILLF
>FUSION-ENST00000399287.7:122-ENST00000636159.1:256749|1562
GGCTQYFSA
>FUSION-ENST00000399287.7:122-ENST00000636159.1:256749|2684
VFGFLLLCYSR
>ENST00000581086.5|INDEL-41458-C-CA|1
QIILMRTWNRMNR
>FUSION-ENST00000399287.7:122-ENST00000636159.1:256749|2366
MSFQFYPIFLASSVFGASCSPEQGA
>FUSION-ENST00000399287.7:122-ENST00000636159.1:256749|4496
MKYLLRSDTTCFLCETCDYSDHAHC
>FUSION-ENST00000399287.7:122-ENST00000636159.1:256749|1469
WIILGVRSFCVTKK
>FUSION-ENST00000399287.7:122-ENST00000636159.1:256749|3799
WLLCRTK
>FUSION-ENST00000399287.7:122-ENST00000636159.1:256749|2806
VYIHIKTHTYVFTAVLAK
>FUSION-ENST00000399287.7:122-ENST00000636159.1:256749|2194
RSSLPRR
>ENST00000511367.6|SNV-80557-C-A|2
TGIRSDVCQNAMMLPVLTHHIR
>FUSION-ENST00000399287.7:122-ENST00000636159.1:256749|4314
MMRMLFMSFIISKI
>FUSION-ENST00000399287.7:122-ENST00000636159.1:256749|3077
CHHTWLIFVFSVERGFHHVGQAGLK
>FUSION-ENST00000399287.7:122-ENST00000636159.1:256749|1744
QSLTLLPRLEYSGAIIAHCSLR
>FUSION-ENST00000399287.7:122-ENST00000636159.1:256749|685
CPGWKVSAFWN
>FUSION-ENST00000399287.7:122-ENST00000636159.1:256749|247
CEVMLAVLFICLHFSK
>ENST00000361200.7|SNV-32847-A-G|1
KKVGSENK
>FUSION-ENST00000399287.7:122-ENST00000636159.1:256749|3257
TPCLLRADMAPTHG
>FUSION-ENST00000399287.7:122-ENST00000636159.1:256749|1367
NSTEFHWPSLIK
>FUSION-ENST00000399287.7:122-ENST00000636159.1:256749|3871
QQRYLKLGLQGALVYFLV
>FUSION-ENST00000399287.7:122-ENST00000636159.1:256749|1955
MSPVLHF
>FUSION-ENST00000399287.7:122-ENST00000636159.1:256749|4230
STLDVHYLLEYLR
>FUSION-ENST00000399287.7:122-ENST00000636159.1:256749|1484
YLQAYSHGKK
>ENST00000361804.5|SNV-14247-T-A|2
NNELLKYIEER
>FUSION-ENST00000399287.7:122-ENST00000636159.1:256749|3538
KSGYLIKK
>FUSION-ENST00000399287.7:122-ENST00000636159.1:256749|3461
LLWFECVLSKIWVLSV
>FUSION-ENST00000399287.7:122-ENST00000636159.1:256749|2517
MFKLWLYHSPLLALVSSLAK
>FUSION-ENST00000399287.7:122-ENST00000636159.1:256749|3219
GYVLVSHCGFSLHFPGG
>FUSION-ENST00000399287.7:122-ENST00000636159.1:256749|513
MFQVSTRLVFVH
>FUSION-ENST00000399287.7:122-ENST00000636159.1:256749|2005
MMVALKSL
>FUSION-ENST00000399287.7:122-ENST00000636159.1:256749|2111
MLDLLLLSYKSVK
>FUSION-ENST00000399287.7:122-ENST00000636159.1:256749|4111
CKILSQVLWEMWETR
>FUSION-ENST00000399287.7:122-ENST00000636159.1:256749|3670
MPEIHENLLSLNK
>FUSION-ENST00000399287.7:122-ENST00000636159.1:256749|2459
FYFDRVLVKLILNLR
>FUSION-ENST00000399287.7:122-ENST00000636159.1:256749|4019
MYSSITY
>FUSION-ENST00000399287.7:122-ENST00000636159.1:256749|1328
NCTSIYSAKPK
>FUSION-ENST00000399287.7:122-ENST00000636159.1:256749|3318
KPEAAVCSGGPTFVLGGQR
>FUSION-ENST00000399287.7:122-ENST00000636159.1:256749|2381
MVIVLPTELLGLNKMKIR
>ENST00000528828.1|SNV-106469-C-G|3
SAAVQLFPSVNSVHIDFVKIMK
>FUSION-ENST00000399287.7:122-ENST00000636159.1:256749|4465
FFDRDFINFISNLK
>ENST00000388718.5|SNV-6176-G-A|5
QGTTHGQRR
>ENST00000481276.1|SNV-21267-G-C|4
MSWGSRPHSPPTSWTGESQRR
>FUSION-ENST00000399287.7:122-ENST00000636159.1:256749|2127
INLLSFKLVSICR
>FUSION-ENST00000399287.7:122-ENST00000636159.1:256749|979
KFIILACPLEGSPHAAQGHGR
>FUSION-ENST00000399287.7:122-ENST00000636159.1:256749|4450
MVAHTCNPSTLGGQGGKIA
>FUSION-ENST00000399287.7:122-ENST00000636159.1:256749|571
MQILTHLSLLCRLQPSRPQR
>FUSION-ENST00000399287.7:122-ENST00000636159.1:256749|2146
AEMLLTFQTGQPGR
>ENST00000326765.10|SNV-61539-G-A|1
TEGDTKVSQAVLKAK
>ENST00000673951.1|SNV-195715-T-A|4
YIMEMLPITDRTAEAVRPALILILK
>FUSION-ENST00000399287.7:122-ENST00000636159.1:256749|581
QSAIFWKK
>ENST00000435930.1|SNV-31069-C-T|1
CLQALSPVKTSLFRVR
>ENST00000481452.1|SNV-26710-C-T|3
MNNAFQVFMELEKPVLISLGKGR
>FUSION-ENST00000399287.7:122-ENST00000636159.1:256749|3168
HILSGYSALINIK
>FUSION-ENST00000399287.7:122-ENST00000636159.1:256749|3756
MRVTGRLQLLNQVYMIK
>FUSION-ENST00000399287.7:122-ENST00000636159.1:256749|427
VRSQSTYMHWYPSISLTF
>FUSION-ENST00000399287.7:122-ENST00000636159.1:256749|2949
NVYISHLVFKKNN
>FUSION-ENST00000399287.7:122-ENST00000636159.1:256749|428
CACKVRSQSTYMHWYPSISLTF
>FUSION-ENST00000399287.7:122-ENST00000636159.1:256749|514
MFQVSTR
>FUSION-ENST00000399287.7:122-ENST00000636159.1:256749|1500
ERSLSDGLDPSRQNVIFEN
>FUSION-ENST00000399287.7:122-ENST00000636159.1:256749|2747
MYVKISKTI
>FUSION-ENST00000399287.7:122-ENST00000636159.1:256749|3207
MVFRTPPGLGTGVGGWCR
>FUSION-ENST00000399287.7:122-ENST00000636159.1:256749|1262
MSRNCNFAIVGAIPKSCVVDK
>FUSION-ENST00000399287.7:122-ENST00000636159.1:256749|1092
MRQSFRCFWE
>FUSION-ENST00000399287.7:122-ENST00000636159.1:256749|3046
MSEIEAK
>FUSION-ENST00000399287.7:122-ENST00000636159.1:256749|3948
MTKFADFGESKR
>FUSION-ENST00000399287.7:122-ENST00000636159.1:256749|2790
INFVNVTLSERSQSQK
>FUSION-ENST00000399287.7:122-ENST00000636159.1:256749|911
ENWQRKLQAK
>ENST00000377110.7|MNV-821645-GG-G|1
ASASGPSTTTSSAPRGPKP
>FUSION-ENST00000399287.7:122-ENST00000636159.1:256749|4041
DPVQLNLLYVQVQYLLLR
>FUSION-ENST00000496773.1:78168-ENST00000623511.1:23702|3
LLACSQCGQCYHPYCVSIKVTRR
>ENST00000453386.7|SNV-19682-C-T|6
RRSPSSYYSR
>ENST00000483494.5|SNV-6151-C-A|4
MQLPGASKGLTVPR
>ENST00000369367.8|SNV-68986-A-G|1
QLQGIPSSSR
>FUSION-ENST00000399287.7:122-ENST00000636159.1:256749|3721
MTEKSLNALK
>ENST00000334444.11|INDEL-29247-T-TT|4
RVVSVQAR
>FUSION-ENST00000399287.7:122-ENST00000636159.1:256749|2611
ALFLGSEI
>FUSION-ENST00000399287.7:122-ENST00000636159.1:256749|3260
LGTFQTQVW
>ENST00000254691.10|SNV-13105-C-T|1
AHHLKAGQKR
>FUSION-ENST00000399287.7:122-ENST00000636159.1:256749|1876
VEALEAMKHPLWSMVVDLRTR
>FUSION-ENST00000399287.7:122-ENST00000636159.1:256749|742
EILIATVIVVGEEGWMCCEHVELL
>FUSION-ENST00000399287.7:122-ENST00000636159.1:256749|2789
INFVNVTLSERSQSQKTTYYMIPFM
>FUSION-ENST00000399287.7:122-ENST00000636159.1:256749|845
MEHLNEMLQGSGTDSAIVAK
>ENST00000517297.5|SNV-38680-A-G|5
YICPHAPVRPVTLNMNVAVPSCK
>FUSION-ENST00000399287.7:122-ENST00000636159.1:256749|3387
DLEDIIMSSE
>FUSION-ENST00000399287.7:122-ENST00000636159.1:256749|709
FESLEDETFACVLR
>FUSION-ENST00000399287.7:122-ENST00000636159.1:256749|2490
MDIGLFLNFYFL
>FUSION-ENST00000399287.7:122-ENST00000636159.1:256749|959
GHGHPSVHFCLLKTYMACNI
>FUSION-ENST00000399287.7:122-ENST00000636159.1:256749|3475
MCSLQNLGVVSVIALRGGASRHD
>ENST00000262510.10|SNV-65340-A-G|4
SPFLLANTLSLCPRVEK
>FUSION-ENST00000399287.7:122-ENST00000636159.1:256749|1063
VRFCYFVRFTVNPLCSANAR
>ENST00000389484.8|SNV-1645575-G-T|2
IIIEVSKLNGLYPTILVSK
>ENST00000371894.5|SNV-1161-C-A|1
KLVELEHTLLSKGFR
>FUSION-ENST00000399287.7:122-ENST00000636159.1:256749|1028
AHIEWIV
>FUSION-ENST00000399287.7:122-ENST00000636159.1:256749|2135
LQSRHFGRPR
>FUSION-ENST00000399287.7:122-ENST00000636159.1:256749|2064
QRGSSYPR
>ENST00000526993.1|SNV-258-G-T|3
ATVWYEAEVGTGRAGGPGTGAR
>ENST00000281772.14|INDEL-148454-A-AA|1
TFGLGLTNVKKK
>ENST00000673951.1|SNV-195715-T-A|2
TAEAVRPALILILKR
>ENST00000641211.1|SNV-5842-T-C|2
VILAVTHMGSGEGR
>FUSION-ENST00000399287.7:122-ENST00000636159.1:256749|896
EKIGRENSRPR
>ENST00000256958.3|SNV-65916-T-A|1
ASLSLQVLETNDEKDQTANLTNQGK
>ENST00000650400.1|SNV-10441-A-C|1
IHTGEKPYECNECGTTFR
>FUSION-ENST00000399287.7:122-ENST00000636159.1:256749|4347
GYAANPSAVSSSLCPWAFFHRR
>FUSION-ENST00000399287.7:122-ENST00000636159.1:256749|4235
MCLNTPSSA
>FUSION-ENST00000399287.7:122-ENST00000636159.1:256749|2200
LARQGADPPTSLPDGVAAR
>FUSION-ENST00000399287.7:122-ENST00000636159.1:256749|2501
FLFPLRLGPIFCFLIIYYE
>FUSION-ENST00000399287.7:122-ENST00000636159.1:256749|2389
WAASPKSFTLVGTGR
>FUSION-ENST00000399287.7:122-ENST00000636159.1:256749|2568
MQNQAISTPVKR
>FUSION-ENST00000399287.7:122-ENST00000636159.1:256749|1181
LLNGCKRLSY
>FUSION-ENST00000399287.7:122-ENST00000636159.1:256749|2615
MAWLCFYKALFLGSEI
>FUSION-ENST00000399287.7:122-ENST00000636159.1:256749|2338
NVFPACLEREHSTQWK
>FUSION-ENST00000399287.7:122-ENST00000636159.1:256749|4030
VVLEHSLCIQVLHIDK
>FUSION-ENST00000399287.7:122-ENST00000636159.1:256749|1707
ISVSSTRCHLSARIW
>FUSION-ENST00000399287.7:122-ENST00000636159.1:256749|3842
QRQGPEQSSVGSQEKASSP
>ENST00000457545.7|INDEL-28669-C-CGTG|1
AFDVFKEFSHLEDFPFDAEY
>FUSION-ENST00000399287.7:122-ENST00000636159.1:256749|4537
ERVPEAQTGQGR
>FUSION-ENST00000399287.7:122-ENST00000636159.1:256749|2472
ASYVGVFLRK
>FUSION-ENST00000399287.7:122-ENST00000636159.1:256749|1724
ELAIYRFK
>FUSION-ENST00000399287.7:122-ENST00000636159.1:256749|1358
HSMYRHSCHDR
>ENST00000370812.8|SNV-55563-G-C|1
FQDSEEITNIELADAFQQMWQKRR
>ENST00000378024.9|SNV-31814-C-T|1
GLEVDVSGPKLNIEGKSK
>FUSION-ENST00000399287.7:122-ENST00000636159.1:256749|1670
SKGVKLLAALMDDEVGSGEDLLR
>FUSION-ENST00000399287.7:122-ENST00000636159.1:256749|547
DPAGLMCSVYPRSGAGVPWE
>ENST00000396153.7|SNV-254474-A-G|2
EYNLNFSGSSTVQEVK
>ENST00000251943.8|SNV-19268-G-T|5
NNHQLELAKQLHKECHLFYCTCR
>FUSION-ENST00000399287.7:122-ENST00000636159.1:256749|1984
LQDTAHSK
>ENST00000559779.2|SNV-25131-T-C|3
PCRLSHSSIPGTAER
>FUSION-ENST00000399287.7:122-ENST00000636159.1:256749|1705
PSLCPGR
>FUSION-ENST00000399287.7:122-ENST00000636159.1:256749|2959
RAFHSLL
>FUSION-ENST00000399287.7:122-ENST00000636159.1:256749|2295
SASLGFFR
>FUSION-ENST00000399287.7:122-ENST00000636159.1:256749|2761
YRYMLQHG
>FUSION-ENST00000399287.7:122-ENST00000636159.1:256749|3063
MTPLLIR
>FUSION-ENST00000399287.7:122-ENST00000636159.1:256749|3828
SPSKGPKK
>FUSION-ENST00000399287.7:122-ENST00000636159.1:256749|3439
AALGQIR
>ENST00000310300.11|MNV-8844-CC-C|4
RQQQQSGAWGARGR
>FUSION-ENST00000399287.7:122-ENST00000636159.1:256749|3881
MPVVVPVPLFRFQIKIR
>FUSION-ENST00000399287.7:122-ENST00000636159.1:256749|2016
AEGTSLGYLLLLGDLRCR
>FUSION-ENST00000399287.7:122-ENST00000636159.1:256749|2171
MKETHEVK
>ENST00000461292.3|SNV-291707-G-T|9
MLPGAPQAGGDCAEQRPGMGK
>FUSION-ENST00000399287.7:122-ENST00000636159.1:256749|3599
MGRKTCIR
>FUSION-ENST00000399287.7:122-ENST00000636159.1:256749|1462
THFTATMR
>ENST00000572933.5|SNV-115317-C-A|1
VEQFELWASRAR
>FUSION-ENST00000399287.7:122-ENST00000636159.1:256749|1021
MQGRINNLGLASLNNFGR
>FUSION-ENST00000399287.7:122-ENST00000636159.1:256749|1180
MAFIGASLGNAGQNK
>FUSION-ENST00000399287.7:122-ENST00000636159.1:256749|1594
THTHTHTQR
>FUSION-ENST00000399287.7:122-ENST00000636159.1:256749|2816
GRQFVVYPYNAISFSHKK
>FUSION-ENST00000399287.7:122-ENST00000636159.1:256749|3839
MCFIYMTVFLR
>FUSION-ENST00000399287.7:122-ENST00000636159.1:256749|2872
QRLQLAKIALLHSHLGDR
>ENST00000369519.4|SNV-168343-C-T|6
SGSPNLPHSVSSYKSREDGYYWK
>FUSION-ENST00000399287.7:122-ENST00000636159.1:256749|4449
VAHTCNPSTLGGQGGKIA
>ENST00000446526.8|SNV-30880-G-T|1
VPLARPVPPPAMNAARTGYR
>ENST00000299578.9|MNV-16070-GAG-G|4
CSHPFSFFSLISHPPPTLSFSPPR
>FUSION-ENST00000399287.7:122-ENST00000636159.1:256749|2065
DAPHFPDWAARQRGSSYPR
>FUSION-ENST00000399287.7:122-ENST00000636159.1:256749|1947
MCILIFYYVKLK
>FUSION-ENST00000399287.7:122-ENST00000636159.1:256749|1073
MLTDFYR
>FUSION-ENST00000399287.7:122-ENST00000636159.1:256749|400
LFLFGFAFLR
>FUSION-ENST00000399287.7:122-ENST00000636159.1:256749|1378
DTFSSCSGA
>FUSION-ENST00000399287.7:122-ENST00000636159.1:256749|4525
ETEAPSGTQAY
>FUSION-ENST00000399287.7:122-ENST00000636159.1:256749|2250
EHTLYDFSPFEILR
>FUSION-ENST00000399287.7:122-ENST00000636159.1:256749|434
YVIRPVCTGHLYPQR
>FUSION-ENST00000399287.7:122-ENST00000636159.1:256749|2480
YISRPLRIAV
>ENST00000398792.3|SNV-342789-C-T|5
SSPPMTSLAKCLWPGPWTEK
>ENST00000498539.1|MNV-8844-CC-C|1
AVVGGAAAVSTQAMHK
>ENST00000388718.5|SNV-6176-G-A|3
RDTTRHGHSGHGQSTQTGSR
>FUSION-ENST00000399287.7:122-ENST00000636159.1:256749|2891
MSIKPLISIILNRNAREK
>FUSION-ENST00000399287.7:122-ENST00000636159.1:256749|2037
LIYLIWLYFLHCCLFRILGSIRK
>FUSION-ENST00000399287.7:122-ENST00000636159.1:256749|4177
IQTHRLC
>FUSION-ENST00000399287.7:122-ENST00000636159.1:256749|678
ILESSFLFLR
>ENST00000295201.5|SNV-4201-C-A|6
LHHHLHKTLREITDQEHNVAAMK
>FUSION-ENST00000399287.7:122-ENST00000636159.1:256749|1976
KPKNSTTLWFCK
>ENST00000256958.3|SNV-65916-T-A|2
ASLSLQVLETNDEK
>ENST00000396573.6|SNV-291707-G-T|2
DLSFTEECYQVHPRLVVIVLNK
>FUSION-ENST00000399287.7:122-ENST00000636159.1:256749|451
ILGLECHYQEMK
>FUSION-ENST00000399287.7:122-ENST00000636159.1:256749|3410
VTLICLTVEIPSLYII
>FUSION-ENST00000399287.7:122-ENST00000636159.1:256749|3794
VIMQNQNLALIISTKSNF
>FUSION-ENST00000399287.7:122-ENST00000636159.1:256749|2132
HFGRPRRAAGR
>FUSION-ENST00000399287.7:122-ENST00000636159.1:256749|1608
MCWTFFNHK
>ENST00000498539.1|MNV-8844-CC-C|5
IGGTQGRPGLLLDTEPWK
>FUSION-ENST00000399287.7:122-ENST00000636159.1:256749|301
HFSLHLGGERAWSHLWVLSPP
>ENST00000492634.6|SNV-87367-T-A|3
MSSSRPRSPRR
>ENST00000469067.5|SNV-107737-G-C|7
ITTTPARNLAVDSFR
>FUSION-ENST00000399287.7:122-ENST00000636159.1:256749|1858
QKGGQGSQPR
>ENST00000512091.6|SNV-843281-C-G|2
KQSESSFITGDINSSA
>FUSION-ENST00000399287.7:122-ENST00000636159.1:256749|3110
RIFQVLEMYRTLLFSSLPILIY
>FUSION-ENST00000399287.7:122-ENST00000636159.1:256749|1134
GTLSRLHR
>FUSION-ENST00000399287.7:122-ENST00000636159.1:256749|4113
CLKPREECWSESCESVEGSGRILCT
>FUSION-ENST00000399287.7:122-ENST00000636159.1:256749|3181
GSIKFSFNYVFTYSLLPRILPR
>ENST00000306167.11|SNV-81126-G-T|2
MIHIITPNFSS
>FUSION-ENST00000399287.7:122-ENST00000636159.1:256749|1493
QNVIFEN
>ENST00000294484.7|SNV-22461-C-A|3
ETQPLEDLAANQSEDPR
>FUSION-ENST00000399287.7:122-ENST00000636159.1:256749|1265
SNHKDEVE
>FUSION-ENST00000399287.7:122-ENST00000636159.1:256749|3294
MCSPASCNKLENK
>FUSION-ENST00000399287.7:122-ENST00000636159.1:256749|4206
KIDLPILVFSSCK
>FUSION-ENST00000399287.7:122-ENST00000636159.1:256749|2450
LSENWVVSSFSL
>FUSION-ENST00000399287.7:122-ENST00000636159.1:256749|4219
MQRKPSSFR
>FUSION-ENST00000399287.7:122-ENST00000636159.1:256749|2752
MQNSIKK
>FUSION-ENST00000399287.7:122-ENST00000636159.1:256749|1187
GGQEGEDRGK
>ENST00000407426.8|SNV-19531-A-T|3
FLNVWQVR
>FUSION-ENST00000399287.7:122-ENST00000636159.1:256749|4502
MGYLLAS
>FUSION-ENST00000399287.7:122-ENST00000636159.1:256749|287
MRLGIQLLR
>ENST00000394095.7|SNV-141121-C-T|3
SCYLSERGLQR
>FUSION-ENST00000399287.7:122-ENST00000636159.1:256749|1505
MRLMSDSR
>FUSION-ENST00000399287.7:122-ENST00000636159.1:256749|1686
HWLTTTELFSK
>FUSION-ENST00000399287.7:122-ENST00000636159.1:256749|536
MHVYCICRS
>FUSION-ENST00000399287.7:122-ENST00000636159.1:256749|1201
NGNQWLK
>FUSION-ENST00000399287.7:122-ENST00000636159.1:256749|4481
FTDHILMYHLIVPRK
>FUSION-ENST00000399287.7:122-ENST00000636159.1:256749|3776
VGRVSCK
>ENST00000527047.5|SNV-10425-G-T|4
MISPVNTIKQSETTLPTTK
>ENST00000369367.8|SNV-43622-G-C|3
ETKDNKNENSFEK
>ENST00000567385.5|SNV-19715-C-A|4
RTTSLHCQSMMPQTKMSK
>FUSION-ENST00000399287.7:122-ENST00000636159.1:256749|3315
LVPSNSL
>ENST00000375377.2|SNV-67716-G-T|2
MYSVEDLLISH
>FUSION-ENST00000399287.7:122-ENST00000636159.1:256749|1095
ICSIVSLKLSLSTLLEFTRN
>FUSION-ENST00000399287.7:122-ENST00000636159.1:256749|4276
KETRLHK
>FUSION-ENST00000399287.7:122-ENST00000636159.1:256749|4349
GYAANPSAVSSSLCPWAFFHR
>FUSION-ENST00000399287.7:122-ENST00000636159.1:256749|2158
LLHFPLFLSTPLFFLPF
>FUSION-ENST00000399287.7:122-ENST00000636159.1:256749|1373
CPFPNPVSCSLFR
>FUSION-ENST00000399287.7:122-ENST00000636159.1:256749|3099
CLSFLNVSLLV
>ENST00000532183.6|SNV-1820-G-T|6
MSSDSELAVFGEASPFLR
>ENST00000389934.7|SNV-86950-A-G|3
LTNLEYMLESEDRGVQRGLTR
>FUSION-ENST00000399287.7:122-ENST00000636159.1:256749|1464
KTHFTATMR
>FUSION-ENST00000399287.7:122-ENST00000636159.1:256749|4201
TSSVAVFPKNYYR
>ENST00000306167.11|SNV-81126-G-T|5
MKVMIHIITPNFSS
>FUSION-ENST00000399287.7:122-ENST00000636159.1:256749|752
MVAHACNPSTLRGRGGR
>FUSION-ENST00000399287.7:122-ENST00000636159.1:256749|3835
MCFIYMTVFLRSPSKGPK
>FUSION-ENST00000399287.7:122-ENST00000636159.1:256749|3136
FSQVFLHFVYFYLFYAEK
>FUSION-ENST00000399287.7:122-ENST00000636159.1:256749|3782
LLWIVSK
>FUSION-ENST00000399287.7:122-ENST00000636159.1:256749|672
KIACCKIR
>ENST00000330479.8|MNV-11481-GC-G|12
QAPEKKLK
>ENST00000469233.1|SNV-1711061-A-T|7
QPMLQAHLDELTRAYQFVIAKQTW
>ENST00000487141.5|SNV-19268-G-T|6
LMNNHQLELAKQLHKECHLFYCTCR
>FUSION-ENST00000399287.7:122-ENST00000636159.1:256749|2231
FAVIQVGVNL
>FUSION-ENST00000399287.7:122-ENST00000636159.1:256749|2889
NAREKSITGWAWWLTPVIPALWEAR
>FUSION-ENST00000399287.7:122-ENST00000636159.1:256749|2800
QYHSAIK
>FUSION-ENST00000399287.7:122-ENST00000636159.1:256749|3760
VEGQCKEELTLKTATTK
>ENST00000538694.5|SNV-14719-C-A|12
KDELCRQMAGLPHR
>FUSION-ENST00000399287.7:122-ENST00000636159.1:256749|1663
MDDEVGSGEDLLRAAR
>FUSION-ENST00000399287.7:122-ENST00000636159.1:256749|1123
VGILIVAR
>FUSION-ENST00000399287.7:122-ENST00000636159.1:256749|761
MYCGLGMVAHACNPSTLRGR
>FUSION-ENST00000399287.7:122-ENST00000636159.1:256749|1785
QYLFLASR
>FUSION-ENST00000399287.7:122-ENST00000636159.1:256749|1234
TCSCLTSGCEPHY
>FUSION-ENST00000399287.7:122-ENST00000636159.1:256749|612
PILNCKELFEKIVELTR
>FUSION-ENST00000399287.7:122-ENST00000636159.1:256749|4141
FVFIIIKMLSSVVMCTSIRK
>ENST00000559239.2|SNV-8958-C-A|1
AYVALSRARSLQGLR
>ENST00000641665.1|SNV-2205-G-T|1
IQSAEGRRK
>FUSION-ENST00000399287.7:122-ENST00000636159.1:256749|4090
SPWVGWHCPLLHR
>FUSION-ENST00000399287.7:122-ENST00000636159.1:256749|2240
MGRTGNNCVLFYIL
>FUSION-ENST00000399287.7:122-ENST00000636159.1:256749|4180
GSMIQTHR
>ENST00000535411.5|SNV-14719-C-A|3
QMAGLPHR
>FUSION-ENST00000399287.7:122-ENST00000636159.1:256749|444
GLRWRGESGAND
>FUSION-ENST00000399287.7:122-ENST00000636159.1:256749|1943
MDSNLGSLFHCVALGK
>ENST00000379485.2|SNV-1681-T-C|4
EVECYNVKRNQR
>FUSION-ENST00000399287.7:122-ENST00000636159.1:256749|915
QDQNQCWAKKDEQR
>FUSION-ENST00000399287.7:122-ENST00000636159.1:256749|229
VSGLRWQFGNRG
>FUSION-ENST00000399287.7:122-ENST00000636159.1:256749|3911
CTSSFSSFHVPTF
>FUSION-ENST00000399287.7:122-ENST00000636159.1:256749|3937
CPAGHSWYCAFIVLFQVYCRER
>ENST00000333577.8|SNV-11994-C-A|2
YEVINDEVK
>FUSION-ENST00000399287.7:122-ENST00000636159.1:256749|1117
NLRPLDVSR
>ENST00000371894.5|SNV-1161-C-A|3
ILVNLSMVEKKLVELEHTLLSK
>ENST00000330871.3|INDEL-1494-G-GG|9
RAYYIYSGGR
>FUSION-ENST00000399287.7:122-ENST00000636159.1:256749|3722
YIRHHTECK
>FUSION-ENST00000399287.7:122-ENST00000636159.1:256749|3354
MVFKLPTNR
>FUSION-ENST00000399287.7:122-ENST00000636159.1:256749|4088
GIFSLISILAGPLVDVK
>FUSION-ENST00000399287.7:122-ENST00000636159.1:256749|1672
ILGLPQPTQTESAF
>ENST00000651217.1|SNV-418356-T-A|7
DNNALQVLPGSIGKLKMLVYLEMSK
>FUSION-ENST00000399287.7:122-ENST00000636159.1:256749|295
QDGVLCQSRSAHR
>FUSION-ENST00000399287.7:122-ENST00000636159.1:256749|1547
AFLKSPR
>FUSION-ENST00000399287.7:122-ENST00000636159.1:256749|2849
SFFFFFYFLLGNYYRFTRSCK
>FUSION-ENST00000399287.7:122-ENST00000636159.1:256749|3900
MEEAAEREVACSHLLK
>ENST00000295201.5|SNV-4201-C-A|5
TLREITDQEHNVAAMK
>FUSION-ENST00000399287.7:122-ENST00000636159.1:256749|2867
IALLHSHLGDRARLCLK
>ENST00000641613.1|SNV-6906-C-A|1
IVSLFYLPAI
>FUSION-ENST00000399287.7:122-ENST00000636159.1:256749|2801
MQYHSAIK
>ENST00000245503.10|SNV-24829-G-T|4
SRNDAIMLKK
>ENST00000461716.1|SNV-37304-A-G|9
YIGDSEAYIGAGIK
>FUSION-ENST00000399287.7:122-ENST00000636159.1:256749|2754
DHMQNSIKK
>FUSION-ENST00000399287.7:122-ENST00000636159.1:256749|1239
CSLSSDELIKTSDRISLK
>FUSION-ENST00000399287.7:122-ENST00000636159.1:256749|1994
IFVVFMFFF
>FUSION-ENST00000399287.7:122-ENST00000636159.1:256749|1478
MTYFGKLFLK
>FUSION-ENST00000399287.7:122-ENST00000636159.1:256749|1056
VGYGMAKLEQPQK
>ENST00000489023.5|SNV-195715-T-A|6
LPITDRTAEAVRPALILILK
>FUSION-ENST00000399287.7:122-ENST00000636159.1:256749|3610
MLALSASYQHDTKYPNECNKER
>FUSION-ENST00000399287.7:122-ENST00000636159.1:256749|2606
NSYGIALGSSILSG
>ENST00000316738.12|SNV-23176-A-G|6
NEVRHIFTAFDTYYRGFLTLEDFEK
>FUSION-ENST00000399287.7:122-ENST00000636159.1:256749|564
MCRENAQK
>FUSION-ENST00000399287.7:122-ENST00000636159.1:256749|708
QNDFHKLAK
>ENST00000471274.1|SNV-2113076-A-T|1
SCWLMHWT
>ENST00000378076.4|SNV-35816-C-A|5
AHKGKVVACAPLYQWR
>FUSION-ENST00000399287.7:122-ENST00000636159.1:256749|827
KCFREVVLTQP
>FUSION-ENST00000399287.7:122-ENST00000636159.1:256749|3441
WIPSALTNEATSLVFNSYER
>FUSION-ENST00000399287.7:122-ENST00000636159.1:256749|3379
FFLVCIS
>FUSION-ENST00000399287.7:122-ENST00000636159.1:256749|1485
YLQAYSHGK
>FUSION-ENST00000399287.7:122-ENST00000636159.1:256749|1713
HARRPAGPG
>FUSION-ENST00000399287.7:122-ENST00000636159.1:256749|474
MATVLWPLRASLTREGGAGTER
>FUSION-ENST00000399287.7:122-ENST00000636159.1:256749|1393
FLMTTWIFVQSR
>ENST00000538694.5|SNV-14719-C-A|5
MAGLPHRR
>ENST00000612899.5|SNV-13028-G-A|4
RTKEQLR
>FUSION-ENST00000399287.7:122-ENST00000636159.1:256749|2321
KCCRSGPSPPSSAGQPHPR
>FUSION-ENST00000399287.7:122-ENST00000636159.1:256749|255
YMHIDVPSLAK
>ENST00000254691.10|SNV-13105-C-T|2
AHHLKAGQK
>FUSION-ENST00000399287.7:122-ENST00000636159.1:256749|1470
WIILGVRSFCVTK
>FUSION-ENST00000399287.7:122-ENST00000636159.1:256749|2730
QFYHIYR
>FUSION-ENST00000399287.7:122-ENST00000636159.1:256749|2865
LCLKINK
>FUSION-ENST00000399287.7:122-ENST00000636159.1:256749|2363
CNKKNQK
>FUSION-ENST00000399287.7:122-ENST00000636159.1:256749|459
SETSRPSSAERLKILGLECHYQEMK
>FUSION-ENST00000399287.7:122-ENST00000636159.1:256749|1974
NSTTLWFCK
>ENST00000551456.5|MNV-923-ATTG-A|4
REGGAHAEDGTAPLK
>FUSION-ENST00000399287.7:122-ENST00000636159.1:256749|477
ATVLWPLR
>FUSION-ENST00000399287.7:122-ENST00000636159.1:256749|2344
MLEISPLIYARYHNR
>ENST00000308666.4|SNV-1014-C-G|3
VLKACSAKFGK
>FUSION-ENST00000399287.7:122-ENST00000636159.1:256749|4251
EFFCKSRSVLSLK
>FUSION-ENST00000399287.7:122-ENST00000636159.1:256749|3066
DVRMTPLLIR
>FUSION-ENST00000399287.7:122-ENST00000636159.1:256749|4375
MEGSLET
>FUSION-ENST00000399287.7:122-ENST00000636159.1:256749|3459
MISAHCKLR
>ENST00000468063.1|SNV-4201-C-A|2
MKQAIKDK
>FUSION-ENST00000399287.7:122-ENST00000636159.1:256749|2364
MCNKKNQK
>FUSION-ENST00000399287.7:122-ENST00000636159.1:256749|1995
MIFVVFMFFF
>FUSION-ENST00000399287.7:122-ENST00000636159.1:256749|2878
SRLTTTSASCVQAILLP
>ENST00000527047.5|SNV-10425-G-T|1
QSETTLPTTKMLCGFWAVLTSR
>FUSION-ENST00000399287.7:122-ENST00000636159.1:256749|2660
MVIYTCVR
>FUSION-ENST00000399287.7:122-ENST00000636159.1:256749|2738
GFRVLFDVLKIF
>FUSION-ENST00000399287.7:122-ENST00000636159.1:256749|3172
MNQVLRPVFLVQIK
>FUSION-ENST00000399287.7:122-ENST00000636159.1:256749|4212
TAHMIIR
>FUSION-ENST00000399287.7:122-ENST00000636159.1:256749|600
GGLGKIPWKYLF
>FUSION-ENST00000399287.7:122-ENST00000636159.1:256749|3806
MCFIVSGTGKIQGRYYILIPCCF
>FUSION-ENST00000399287.7:122-ENST00000636159.1:256749|1910
LEESVSPK
>FUSION-ENST00000399287.7:122-ENST00000636159.1:256749|4196
AKLHTDDDR
>FUSION-ENST00000399287.7:122-ENST00000636159.1:256749|1264
MSRNCNFAIVGAIPK
>FUSION-ENST00000399287.7:122-ENST00000636159.1:256749|1172
FSASPDLPYQPLIQETWSR
>FUSION-ENST00000399287.7:122-ENST00000636159.1:256749|834
MQKPKSTWRIQR
>FUSION-ENST00000399287.7:122-ENST00000636159.1:256749|791
TFINLQKNPKVAQSFYM
>FUSION-ENST00000399287.7:122-ENST00000636159.1:256749|2575
MQTSPLAKPT
>ENST00000461292.3|SNV-291707-G-T|5
MAKTYPSLRNATR
>FUSION-ENST00000399287.7:122-ENST00000636159.1:256749|982
KQDQGLEFKK
>FUSION-ENST00000399287.7:122-ENST00000636159.1:256749|1103
GNVRFWN
>FUSION-ENST00000399287.7:122-ENST00000636159.1:256749|4031
LQSCLLPVLVNK
>ENST00000526990.1|SNV-7525-G-T|4
MKVLESPDNKSGTFK
>FUSION-ENST00000399287.7:122-ENST00000636159.1:256749|1816
QYEVKNAIFWLGTVAHACIPSTLGG
>FUSION-ENST00000399287.7:122-ENST00000636159.1:256749|249
HIDVPSLAKLFCFVR
>FUSION-ENST00000399287.7:122-ENST00000636159.1:256749|492
KSLSDIVGSWAGVLRSCVDR
>FUSION-ENST00000399287.7:122-ENST00000636159.1:256749|4286
KIIGKIIEDSLR
>ENST00000306749.4|SNV-5806-C-G|4
ALCATRQEPLLIGSTKSNMGHR
>ENST00000641613.1|SNV-6906-C-A|2
MIVSLFYLPAI
>FUSION-ENST00000399287.7:122-ENST00000636159.1:256749|4182
TVSVCRGSMIQTHR
>FUSION-ENST00000399287.7:122-ENST00000636159.1:256749|1471
WIILGVR
>FUSION-ENST00000399287.7:122-ENST00000636159.1:256749|1551
MRPPGERAFLK
>FUSION-ENST00000399287.7:122-ENST00000636159.1:256749|3132
MSVPLFKCIVGYSSLLLITL
>ENST00000295863.4|SNV-277-G-A|2
TANLRLLLILTIFLVAVNTSWPVK
>ENST00000217939.7|SNV-35571-C-A|2
GEHMPKVTWLSPTNK
>FUSION-ENST00000399287.7:122-ENST00000636159.1:256749|3220
LKLPHHMVLII
>FUSION-ENST00000399287.7:122-ENST00000636159.1:256749|838
LQGSGTDSAIVAKCPL
>FUSION-ENST00000399287.7:122-ENST00000636159.1:256749|461
SETSRPSSAER
>FUSION-ENST00000399287.7:122-ENST00000636159.1:256749|4535
VPEAQTGQGR
>FUSION-ENST00000399287.7:122-ENST00000636159.1:256749|613
MPILNCKELFEKIVELTR
>FUSION-ENST00000399287.7:122-ENST00000636159.1:256749|397
YRDFQDHR
>FUSION-ENST00000399287.7:122-ENST00000636159.1:256749|343
NSLGLGIALGFCFQRS
>FUSION-ENST00000399287.7:122-ENST00000636159.1:256749|3700
MNTDNRK
>FUSION-ENST00000399287.7:122-ENST00000636159.1:256749|2012
ALELSLFKPLAR
>FUSION-ENST00000399287.7:122-ENST00000636159.1:256749|2894
SIKPLISIILNR
>FUSION-ENST00000399287.7:122-ENST00000636159.1:256749|4370
MAACVVK
>FUSION-ENST00000399287.7:122-ENST00000636159.1:256749|3492
HILFYNLKCFTLNYFCCCCCC
>FUSION-ENST00000399287.7:122-ENST00000636159.1:256749|1936
MVVTNKAHKTMPGT
>FUSION-ENST00000399287.7:122-ENST00000636159.1:256749|3587
KDSYNYHNFLER
>FUSION-ENST00000399287.7:122-ENST00000636159.1:256749|3762
EIDKVEGQCKEELTLK
>FUSION-ENST00000399287.7:122-ENST00000636159.1:256749|4101
MGMRQWR
>FUSION-ENST00000399287.7:122-ENST00000636159.1:256749|2627
MTLGKVPK
>FUSION-ENST00000399287.7:122-ENST00000636159.1:256749|2539
LSLVECLHSPASELHKL
>FUSION-ENST00000399287.7:122-ENST00000636159.1:256749|4226
QEDFQMESHV
>FUSION-ENST00000399287.7:122-ENST00000636159.1:256749|2407
HKGPLSVLDGPK
>FUSION-ENST00000399287.7:122-ENST00000636159.1:256749|3131
SVPLFKCIVGYSSLLLITL
>ENST00000559872.1|SNV-8958-C-A|9
MTLDCVEISLGRVFASGK
>FUSION-ENST00000399287.7:122-ENST00000636159.1:256749|3244
MMPLPYFK
>FUSION-ENST00000399287.7:122-ENST00000636159.1:256749|3024
RVFTLFYGKR
>FUSION-ENST00000399287.7:122-ENST00000636159.1:256749|2978
MHQKAIYCMLISY
>FUSION-ENST00000399287.7:122-ENST00000636159.1:256749|2886
SITGWAWWLTPVIPALWEAR
>ENST00000413272.7|SNV-60544-G-A|1
EVAENAQLRKGMQEFLLR
>FUSION-ENST00000399287.7:122-ENST00000636159.1:256749|2263
ENNSILIK
>FUSION-ENST00000399287.7:122-ENST00000636159.1:256749|3606
YPNECNK
>FUSION-ENST00000399287.7:122-ENST00000636159.1:256749|3055
IIPSHLSPPHTVTTSLQVHLLAEMQ
>FUSION-ENST00000399287.7:122-ENST00000636159.1:256749|975
APGWSGGR
>ENST00000261637.5|SNV-103086-C-A|1
AESEGEEKEEVK
>FUSION-ENST00000399287.7:122-ENST00000636159.1:256749|1638
MSSIWQTT
>FUSION-ENST00000399287.7:122-ENST00000636159.1:256749|2619
SQFLHLKNR
>FUSION-ENST00000399287.7:122-ENST00000636159.1:256749|3892
MGRTNQIIMNVTVQLTACVEITN
>FUSION-ENST00000399287.7:122-ENST00000636159.1:256749|2372
SKREVSKPGFLQALLLLCTLHK
>ENST00000389484.8|SNV-1645575-G-T|1
IIIEVSKLNGLYPTILVSKR
>FUSION-ENST00000399287.7:122-ENST00000636159.1:256749|3683
MMNAKIK
>FUSION-ENST00000399287.7:122-ENST00000636159.1:256749|3484
MTELLCDQDR
>FUSION-ENST00000399287.7:122-ENST00000636159.1:256749|2471
MASYVGVFLRKSFVTQGSQK
>FUSION-ENST00000399287.7:122-ENST00000636159.1:256749|1817
GHMPPLVR
>FUSION-ENST00000399287.7:122-ENST00000636159.1:256749|495
ERGEWSK
>FUSION-ENST00000399287.7:122-ENST00000636159.1:256749|898
MSREKIGR
>FUSION-ENST00000399287.7:122-ENST00000636159.1:256749|4004
MFTIWPLEKFPDP
>FUSION-ENST00000399287.7:122-ENST00000636159.1:256749|2004
MVALKSL
>ENST00000489023.5|SNV-195715-T-A|12
MEMLPITDRTAEAVRPALILILK
>FUSION-ENST00000399287.7:122-ENST00000636159.1:256749|1567
CRDILWIFK
>FUSION-ENST00000399287.7:122-ENST00000636159.1:256749|760
MYCGLGMVAHACNPSTLRGRGGR
>FUSION-ENST00000399287.7:122-ENST00000636159.1:256749|3710
MEVFCKSRSILSLK
>ENST00000286800.8|SNV-148378-C-T|1
DHILSILGETKQNLTGLCQKVCK
>FUSION-ENST00000399287.7:122-ENST00000636159.1:256749|2892
SIKPLISIILNRNAR
>FUSION-ENST00000399287.7:122-ENST00000636159.1:256749|2601
ERLQFGSRLCHLVV
>FUSION-ENST00000399287.7:122-ENST00000636159.1:256749|3594
LILKMDISIKLLK
>FUSION-ENST00000399287.7:122-ENST00000636159.1:256749|3391
FDYVHTVK
>FUSION-ENST00000399287.7:122-ENST00000636159.1:256749|4462
DFINFISNLKK
>FUSION-ENST00000399287.7:122-ENST00000636159.1:256749|3609
LALSASYQHDTK
>ENST00000523334.1|SNV-55233-A-C|3
MLRHQKHQDSVTLMILCLPSLNY
>FUSION-ENST00000399287.7:122-ENST00000636159.1:256749|3814
CVLLCQVQGR
>FUSION-ENST00000399287.7:122-ENST00000636159.1:256749|476
MATVLWPLRASLTR
>FUSION-ENST00000399287.7:122-ENST00000636159.1:256749|1783
QYLFLASRLK
>FUSION-ENST00000399287.7:122-ENST00000636159.1:256749|1996
LVLNSWAQVILSPQPPKVVGSQV
>ENST00000650630.1|SNV-342566-G-T|2
VMGIFKSSLFQALLDIQ
>FUSION-ENST00000399287.7:122-ENST00000636159.1:256749|2481
MYISRPLRIAV
>FUSION-ENST00000399287.7:122-ENST00000636159.1:256749|2682
VFGFLLLCYSRK
>FUSION-ENST00000399287.7:122-ENST00000636159.1:256749|4154
GCIVIYLCR
>ENST00000519891.5|SNV-38680-A-G|2
MNVAVPSCKSFD
>FUSION-ENST00000399287.7:122-ENST00000636159.1:256749|1398
AKFLMTTWIFVQSR
>ENST00000442080.6|SNV-37113-C-G|3
DEEGGWKFSWVPK
>FUSION-ENST00000399287.7:122-ENST00000636159.1:256749|3427
MDGPRGHYYVL
>FUSION-ENST00000399287.7:122-ENST00000636159.1:256749|1958
MAKPRLY
>FUSION-ENST00000399287.7:122-ENST00000636159.1:256749|1609
HPLSHPAPCKAR
>FUSION-ENST00000399287.7:122-ENST00000636159.1:256749|2086
AAVQSSFGSASEGDR
>FUSION-ENST00000513044.1:1480-ENST00000508593.6:271641|83
NLTRKADIWSDHSFQTDPDLPPGWK
>FUSION-ENST00000399287.7:122-ENST00000636159.1:256749|1303
ASLKCLK
>ENST00000439388.6|SNV-8573-T-A|1
TLYPLMNVDDLYGTL
>FUSION-ENST00000399287.7:122-ENST00000636159.1:256749|3027
TFFSPVLFLSTIVHRR
>FUSION-ENST00000399287.7:122-ENST00000636159.1:256749|3407
RHPLFSIR
>ENST00000497128.1|INDEL-11616-C-CTT|7
TIHMTFLCLMRRLGVTK
>FUSION-ENST00000399287.7:122-ENST00000636159.1:256749|1765
VLLAVGSTTGGLRT
>FUSION-ENST00000399287.7:122-ENST00000636159.1:256749|3394
RFDYVHTVK
>FUSION-ENST00000399287.7:122-ENST00000636159.1:256749|1064
MVRFCYFVRFTVNPLCSANAR
>FUSION-ENST00000399287.7:122-ENST00000636159.1:256749|3997
RRSSDTTSSPF
>FUSION-ENST00000399287.7:122-ENST00000636159.1:256749|2550
AIRHDSVFPHPRSPHWGTVQMGK
>FUSION-ENST00000399287.7:122-ENST00000636159.1:256749|3119
CLSLSLK
>FUSION-ENST00000399287.7:122-ENST00000636159.1:256749|3274
LAVGFGGEVSSQCTVCR
>FUSION-ENST00000399287.7:122-ENST00000636159.1:256749|4451
VAHTCNPSTLGGQGGK
>FUSION-ENST00000399287.7:122-ENST00000636159.1:256749|4065
GSPHVFGCGAG
>FUSION-ENST00000399287.7:122-ENST00000636159.1:256749|2871
LQLAKIALLHSHLGDR
>FUSION-ENST00000399287.7:122-ENST00000636159.1:256749|3715
MQQLINR
>FUSION-ENST00000399287.7:122-ENST00000636159.1:256749|1166
MLPKWPK
>FUSION-ENST00000399287.7:122-ENST00000636159.1:256749|924
SFYRLGIQSR
>FUSION-ENST00000399287.7:122-ENST00000636159.1:256749|2650
NGMVMFLQSFIFGL
>FUSION-ENST00000399287.7:122-ENST00000636159.1:256749|1697
QGYILCR
>FUSION-ENST00000399287.7:122-ENST00000636159.1:256749|2977
HQKAIYCMLISY
>FUSION-ENST00000399287.7:122-ENST00000636159.1:256749|533
LICREIALWR
>FUSION-ENST00000399287.7:122-ENST00000636159.1:256749|3615
SRRMLALSASYQHDTK
>FUSION-ENST00000399287.7:122-ENST00000636159.1:256749|1872
KHPLWSMVVDLRTR
>FUSION-ENST00000399287.7:122-ENST00000636159.1:256749|2122
GFLRFLLFGVHSAS
>ENST00000562153.5|INDEL-3789-C-CCC|1
DEDPLSVCS
>FUSION-ENST00000399287.7:122-ENST00000636159.1:256749|4157
MVSFNMFLCPF
>FUSION-ENST00000399287.7:122-ENST00000636159.1:256749|3495
MYFSLVVGIYFIRHILFYNLK
>FUSION-ENST00000399287.7:122-ENST00000636159.1:256749|1780
LKWEMVEALVEM
>FUSION-ENST00000399287.7:122-ENST00000636159.1:256749|2936
AINNPRVKLLLLSSFVFWR
>FUSION-ENST00000399287.7:122-ENST00000636159.1:256749|3071
MCIHLISK
>ENST00000411702.7|SNV-128455-A-T|1
QLNVYSQDILQMGDQTIHVLKALNR
>FUSION-ENST00000399287.7:122-ENST00000636159.1:256749|341
MIVLCGNCTVSIVSLCGVK
>FUSION-ENST00000399287.7:122-ENST00000636159.1:256749|2734
YLCVFSSMQFYHIYR
>ENST00000222390.11|SNV-63118-G-A|3
ESWILTAR
>FUSION-ENST00000399287.7:122-ENST00000636159.1:256749|4471
AGLIFQVF
>ENST00000256958.3|SNV-65916-T-A|3
KASLSLQVLETNDEK
>FUSION-ENST00000399287.7:122-ENST00000636159.1:256749|1126
NFSPERTHNLQPN
>FUSION-ENST00000399287.7:122-ENST00000636159.1:256749|2830
MIQQSHFYEYIPKKIESVYPHK
>FUSION-ENST00000399287.7:122-ENST00000636159.1:256749|642
CHYCVMPMKRR
>FUSION-ENST00000399287.7:122-ENST00000636159.1:256749|1769
METHDFFRILSLCLSVAPIGGENHR
>FUSION-ENST00000399287.7:122-ENST00000636159.1:256749|4495
KYLLRSDTTCFLCETCDYSDHAHC
>FUSION-ENST00000399287.7:122-ENST00000636159.1:256749|1757
PRMEPGTRLILV
>FUSION-ENST00000399287.7:122-ENST00000636159.1:256749|506
LSASSPKI
>ENST00000355528.9|SNV-57654-A-G|2
GIGRVAGRLPR
>FUSION-ENST00000399287.7:122-ENST00000636159.1:256749|1426
MFTSTHTHTHTRAHTHTHTHRER
>ENST00000378142.9|SNV-7512-C-A|1
NSFIVLIIFTICFVPYHDFR
>FUSION-ENST00000399287.7:122-ENST00000636159.1:256749|1599
ASFLSPHK
>FUSION-ENST00000399287.7:122-ENST00000636159.1:256749|2544
PAFSRLSLVECLHSPASELHKL
>ENST00000543253.5|SNV-3737-G-T|1
QSWVLPGEEANIRFRHR
>FUSION-ENST00000399287.7:122-ENST00000636159.1:256749|3081
MTGMCHHTWLIFVFSVER
>ENST00000646886.1|SNV-39088-T-C|2
MCLYFLALRCQPIL
>FUSION-ENST00000399287.7:122-ENST00000636159.1:256749|453
KQGQNTEK
>FUSION-ENST00000399287.7:122-ENST00000636159.1:256749|3001
LNLYTLR
>FUSION-ENST00000399287.7:122-ENST00000636159.1:256749|1442
LVRLVSNFDLVICPSRPPK
>FUSION-ENST00000399287.7:122-ENST00000636159.1:256749|387
PLFMDREKK
>FUSION-ENST00000399287.7:122-ENST00000636159.1:256749|1383
SLILQVIYKYILIK
>ENST00000396153.7|SNV-254474-A-G|4
EVQREYNLNFSGSSTVQEVK
>FUSION-ENST00000399287.7:122-ENST00000636159.1:256749|3054
MKHSKESK
>FUSION-ENST00000399287.7:122-ENST00000636159.1:256749|597
KETGTEHR
>FUSION-ENST00000399287.7:122-ENST00000636159.1:256749|4472
FPLPLEPRAGLIFQVF
>ENST00000294753.8|SNV-22124-G-C|3
QVPQVSYLDSPSLQPFQVEER
>FUSION-ENST00000399287.7:122-ENST00000636159.1:256749|1808
TRITACLVSEVSSVTGK
>ENST00000342679.9|SNV-18548-T-C|1
LPVIHRDVKPSNVLINKEGHVK
>ENST00000254691.10|SNV-13105-C-T|3
SSSTNPSQAKAHHLKAGQK
>FUSION-ENST00000399287.7:122-ENST00000636159.1:256749|1537
SPLFLPT
>FUSION-ENST00000399287.7:122-ENST00000636159.1:256749|2211
ISVLLKF
>FUSION-ENST00000399287.7:122-ENST00000636159.1:256749|1311
ICLNSPRFRASLK
>FUSION-ENST00000399287.7:122-ENST00000636159.1:256749|4437
KRDPDSK
>FUSION-ENST00000399287.7:122-ENST00000636159.1:256749|2294
HYCFSALYISQPLVHYLEK
>FUSION-ENST00000399287.7:122-ENST00000636159.1:256749|3312
IILISKLLQIR
>FUSION-ENST00000399287.7:122-ENST00000636159.1:256749|383
LFDPEIQLLKIYTK
>FUSION-ENST00000399287.7:122-ENST00000636159.1:256749|2438
MLVFFLGNHLSPKDHK
>ENST00000379370.7|SNV-28751-T-C|2
VPGAPVPAFEGR
>ENST00000342679.9|SNV-18548-T-C|2
LPVIHRDVKPSNVLINK
>FUSION-ENST00000399287.7:122-ENST00000636159.1:256749|1658
TLAGAVSDLLKAVQPTSGEVSSRGK
>FUSION-ENST00000399287.7:122-ENST00000636159.1:256749|3901
MEEAAER
>FUSION-ENST00000399287.7:122-ENST00000636159.1:256749|1044
SPGGLTTCRTGSWESTGVVR
>FUSION-ENST00000399287.7:122-ENST00000636159.1:256749|776
LCVCMCVCVCMYWVLCSS
>FUSION-ENST00000399287.7:122-ENST00000636159.1:256749|1632
MDYLGSEVFLCYQKDFF
>FUSION-ENST00000399287.7:122-ENST00000636159.1:256749|882
PVIPATREAEAGELLEPGSQRLQ
>FUSION-ENST00000399287.7:122-ENST00000636159.1:256749|2765
STKRLAVILIVIA
>FUSION-ENST00000399287.7:122-ENST00000636159.1:256749|1804
ITACLVSEVSSVTGKLGSS
>FUSION-ENST00000399287.7:122-ENST00000636159.1:256749|3968
LFLPLVFQAR
>FUSION-ENST00000399287.7:122-ENST00000636159.1:256749|1079
MVVLTHREGEGCLDDWQGQVLFSLK
>FUSION-ENST00000399287.7:122-ENST00000636159.1:256749|4489
HEDYALRFTDHILMYHLIVPR
>FUSION-ENST00000399287.7:122-ENST00000636159.1:256749|3988
KWGGQKER
>ENST00000581086.5|INDEL-41458-C-CA|8
MGYGPTKK
>ENST00000265433.8|SNV-49785-A-G|3
SHAAEKLRSNEK
>FUSION-ENST00000399287.7:122-ENST00000636159.1:256749|2527
MFQLCFMCHYPVLGVCR
>FUSION-ENST00000399287.7:122-ENST00000636159.1:256749|1690
PTLHAWGLCFEK
>FUSION-ENST00000399287.7:122-ENST00000636159.1:256749|2622
LSKSQFLHLK
>ENST00000424148.1|SNV-26819-C-G|1
QSHNPHSWSHSPHSR
>FUSION-ENST00000399287.7:122-ENST00000636159.1:256749|2212
MISVLLKF
>FUSION-ENST00000399287.7:122-ENST00000636159.1:256749|2253
KLNTVYW
>FUSION-ENST00000399287.7:122-ENST00000636159.1:256749|4124
MRETEAGESLEPGRWR
>FUSION-ENST00000399287.7:122-ENST00000636159.1:256749|527
WHMFRFPQDYRIYFSSK
>ENST00000358047.5|SNV-2504-G-C|1
TAASHLK
>FUSION-ENST00000399287.7:122-ENST00000636159.1:256749|1524
GQLHPLGDHGALASR
>ENST00000379935.8|INDEL-31582-G-GA|7
METRVSTLGKK
>FUSION-ENST00000399287.7:122-ENST00000636159.1:256749|3623
LYDCLNYWR
>FUSION-ENST00000399287.7:122-ENST00000636159.1:256749|535
HVYCICRS
>FUSION-ENST00000399287.7:122-ENST00000636159.1:256749|1308
MRFSCCFTGLNYLDVVIYVPQKY
>FUSION-ENST00000399287.7:122-ENST00000636159.1:256749|4418
MESHSCCPGWR
>ENST00000552943.5|SNV-7062-G-T|1
ASVCCLPPPLATWASWTR
>ENST00000341640.6|SNV-6151-C-A|4
LKWEMQLPGASK
>FUSION-ENST00000399287.7:122-ENST00000636159.1:256749|3992
EKLGGGGVQTQQAPHFR
>FUSION-ENST00000399287.7:122-ENST00000636159.1:256749|3822
MCGVHVKFCYLYVSLVFFFNSLR
>FUSION-ENST00000399287.7:122-ENST00000636159.1:256749|1568
AVRCRDILWIFK
>FUSION-ENST00000399287.7:122-ENST00000636159.1:256749|3506
LECSGAILASTSLVQAVPSPQPLK
>FUSION-ENST00000399287.7:122-ENST00000636159.1:256749|4214
HFLFDTVLPSSA
>FUSION-ENST00000399287.7:122-ENST00000636159.1:256749|1711
ISVSSTR
>FUSION-ENST00000399287.7:122-ENST00000636159.1:256749|3195
MLPYSSFCKLLFR
>FUSION-ENST00000399287.7:122-ENST00000636159.1:256749|3486
ALRKEASR
>FUSION-ENST00000399287.7:122-ENST00000636159.1:256749|2564
RACRQQS
>ENST00000259748.6|SNV-15602-T-C|1
SHGSSPVPLTRRR
>ENST00000454147.1|SNV-142-G-A|3
ESEAPGDGCSSGGAAPAR
>FUSION-ENST00000399287.7:122-ENST00000636159.1:256749|3012
VPEGVSSLLLVIPSPDNVSFMTVK
>FUSION-ENST00000399287.7:122-ENST00000636159.1:256749|4404
CDLGSLQPPPSEFK
>FUSION-ENST00000399287.7:122-ENST00000636159.1:256749|919
QDQNQCWAK
>FUSION-ENST00000399287.7:122-ENST00000636159.1:256749|3952
MLAFLPSSR
>ENST00000422718.1|SNV-2956-G-A|10
QAPLGRGSR
>FUSION-ENST00000399287.7:122-ENST00000636159.1:256749|848
VCIFVCLKPIWLVTSNPVLVAK
>ENST00000533229.1|SNV-193788-G-A|2
LWPWGSSSIRALTSAMAR
>ENST00000318887.8|SNV-6219-C-T|1
FRFYYNTSEQNVMDYHGAEIVSLR
>FUSION-ENST00000399287.7:122-ENST00000636159.1:256749|3215
MKYLCFNLLWSSFF
>FUSION-ENST00000399287.7:122-ENST00000636159.1:256749|2318
SGPSPPSSAGQPHPR
>FUSION-ENST00000399287.7:122-ENST00000636159.1:256749|3086
RSAMGRSQLTATSVPPPALFK
>FUSION-ENST00000399287.7:122-ENST00000636159.1:256749|3565
VHACNPSYSGG
>FUSION-ENST00000399287.7:122-ENST00000636159.1:256749|3774
VSCKTQC
>ENST00000497128.1|INDEL-11616-C-CTT|5
TFLCLMR
>FUSION-ENST00000399287.7:122-ENST00000636159.1:256749|2027
MQIGKAR
>FUSION-ENST00000399287.7:122-ENST00000636159.1:256749|4315
MRMLFMSFIISK
>FUSION-ENST00000399287.7:122-ENST00000636159.1:256749|2951
NVYISHLVFK
>FUSION-ENST00000399287.7:122-ENST00000636159.1:256749|4063
ASLWLPRLCPGSQHCVPLCR
>FUSION-ENST00000399287.7:122-ENST00000636159.1:256749|4102
FVYSGCL
>FUSION-ENST00000399287.7:122-ENST00000636159.1:256749|3321
FSHDATSLF
>FUSION-ENST00000399287.7:122-ENST00000636159.1:256749|3222
PLSTLAVVHLFYCSHPR
>FUSION-ENST00000399287.7:122-ENST00000636159.1:256749|4307
LFMSFIISKI
>FUSION-ENST00000399287.7:122-ENST00000636159.1:256749|2311
FILSCVLIFHCRKSWMISK
>ENST00000481452.1|SNV-26710-C-T|1
NNAFQVFMELEKPVLISLGKGRYYK
>FUSION-ENST00000399287.7:122-ENST00000636159.1:256749|3460
MISAHCK
>FUSION-ENST00000399287.7:122-ENST00000636159.1:256749|3477
MCSLQNLGVVSVIALRGGASR
>FUSION-ENST00000399287.7:122-ENST00000636159.1:256749|4165
MFTFSSLLSKNFFNSVNWDPNK
>FUSION-ENST00000399287.7:122-ENST00000636159.1:256749|2597
MPAFSRLSLVECLHSPASHW
>FUSION-ENST00000399287.7:122-ENST00000636159.1:256749|3991
SSDTTSSPF
>FUSION-ENST00000399287.7:122-ENST00000636159.1:256749|969
QGEGLDHGLYWSFLGK
>FUSION-ENST00000399287.7:122-ENST00000636159.1:256749|2330
ALTLGISCFRR
>FUSION-ENST00000399287.7:122-ENST00000636159.1:256749|3945
FADFGESKR
>FUSION-ENST00000399287.7:122-ENST00000636159.1:256749|1236
TSDRISLK
>FUSION-ENST00000399287.7:122-ENST00000636159.1:256749|1950
IIEPYRQEVRG
>FUSION-ENST00000399287.7:122-ENST00000636159.1:256749|3464
MLLWFECVLSK
>FUSION-ENST00000399287.7:122-ENST00000636159.1:256749|857
HGLGLEHGGSVFLLLLTR
>FUSION-ENST00000399287.7:122-ENST00000636159.1:256749|1139
MGSEIIHR
>ENST00000393956.9|SNV-189035-G-A|1
VSEYTSTTGLIPCSATPTTFGDLR
>FUSION-ENST00000399287.7:122-ENST00000636159.1:256749|2829
IQQSHFYEYIPKKIESVYPHK
>FUSION-ENST00000399287.7:122-ENST00000636159.1:256749|603
TGSPKGGLGK
>ENST00000651144.1|SNV-6629-G-C|1
TQCTNCQTTTTTLWRR
>FUSION-ENST00000399287.7:122-ENST00000636159.1:256749|2900
TLNKMISYNYFI
>FUSION-ENST00000399287.7:122-ENST00000636159.1:256749|3625
RLYDCLNYWR
>ENST00000374869.8|SNV-13527-G-A|2
RSSCLVTYQGGR
>FUSION-ENST00000399287.7:122-ENST00000636159.1:256749|3298
MSVYHIIMCSPASCNKLENK
>FUSION-ENST00000399287.7:122-ENST00000636159.1:256749|643
MCHYCVMPMKRR
>FUSION-ENST00000399287.7:122-ENST00000636159.1:256749|2707
YTIILIFR
>ENST00000618570.1|SNV-178-G-T|2
IPPLSEGLLNVNYYLQK
>FUSION-ENST00000399287.7:122-ENST00000636159.1:256749|2442
MVQAHGQGRGWVQK
>ENST00000485762.1|SNV-658110-G-C|5
HTLMEDYETHK
>ENST00000378142.9|SNV-7511-G-T|1
NSFIVLIIFTICFVPYHSFR
>ENST00000476649.1|SNV-55253-G-C|4
MKTAEEFLQQINYSKNTQVCVK
>ENST00000453386.7|SNV-19682-C-T|5
RSPSSYYSR
>FUSION-ENST00000399287.7:122-ENST00000636159.1:256749|3462
MLLWFECVLSKIWVLSV
>FUSION-ENST00000399287.7:122-ENST00000636159.1:256749|1906
VRIVPIARPSTSSSIGPWLR
>FUSION-ENST00000399287.7:122-ENST00000636159.1:256749|2040
MLIYLIWLYFLHCCLFRILGSIR
>FUSION-ENST00000399287.7:122-ENST00000636159.1:256749|2247
EHIFCYYHVKWAL
>FUSION-ENST00000399287.7:122-ENST00000636159.1:256749|1115
MCPLGDDAAEDGK
>FUSION-ENST00000399287.7:122-ENST00000636159.1:256749|2449
MYSEEEH
>FUSION-ENST00000399287.7:122-ENST00000636159.1:256749|4440
MIQPLHSSLGDEARP
>FUSION-ENST00000399287.7:122-ENST00000636159.1:256749|311
MTWTRHFSLHLGGER
>FUSION-ENST00000399287.7:122-ENST00000636159.1:256749|3401
MSDNTHRL
>FUSION-ENST00000399287.7:122-ENST00000636159.1:256749|3404
HPLFSIRMSDNTHR
>FUSION-ENST00000399287.7:122-ENST00000636159.1:256749|3590
DISIKLLKINMN
>FUSION-ENST00000399287.7:122-ENST00000636159.1:256749|1643
YGRLPYPV
>FUSION-ENST00000399287.7:122-ENST00000636159.1:256749|1182
MLLNGCKRLSY
>FUSION-ENST00000399287.7:122-ENST00000636159.1:256749|1146
QIAVSPLWTSQCIFTPAQK
>FUSION-ENST00000399287.7:122-ENST00000636159.1:256749|2580
SCFIPENHV
>FUSION-ENST00000399287.7:122-ENST00000636159.1:256749|1821
MHRGHMPPLVR
>ENST00000559696.1|SNV-90676-A-G|4
MLECESLQGISGLKPTGFRK
>FUSION-ENST00000399287.7:122-ENST00000636159.1:256749|2993
MGIVCFPTRGK
>ENST00000422718.1|SNV-2956-G-A|8
QAPLGRGSRTPGP
>FUSION-ENST00000399287.7:122-ENST00000636159.1:256749|1992
GLYAIVVYR
>FUSION-ENST00000399287.7:122-ENST00000636159.1:256749|1324
HLVCSRGR
>FUSION-ENST00000399287.7:122-ENST00000636159.1:256749|1076
DFPTEAQK
>FUSION-ENST00000399287.7:122-ENST00000636159.1:256749|3309
LLQIRYFLDPSF
>FUSION-ENST00000399287.7:122-ENST00000636159.1:256749|1664
DDEVGSGEDLLR
>ENST00000462139.1|SNV-22124-G-C|4
MSHAFQSCRISRANK
>FUSION-ENST00000399287.7:122-ENST00000636159.1:256749|1993
MGLYAIVVYR
>FUSION-ENST00000399287.7:122-ENST00000636159.1:256749|2266
ITSLTTSGKRENNSILIK
>ENST00000559872.1|SNV-8958-C-A|8
TLDCVEISLGRVFASGK
>FUSION-ENST00000399287.7:122-ENST00000636159.1:256749|1160
MSLAKAVANAAAMLVLK
>ENST00000527906.5|SNV-258-G-T|1
ATVWYEAEMELGRRCSR
>FUSION-ENST00000399287.7:122-ENST00000636159.1:256749|4338
EEIFLCLEMGSKNK
>FUSION-ENST00000399287.7:122-ENST00000636159.1:256749|1613
LKHPLSHPAPCK
>FUSION-ENST00000399287.7:122-ENST00000636159.1:256749|983
KQDQGLEFK
>FUSION-ENST00000399287.7:122-ENST00000636159.1:256749|433
YVIRPVCTGHLYPQRWPQCCGL
>ENST00000302692.7|SNV-40750-C-T|3
GCAFCIAYPHEVIR
>FUSION-ENST00000399287.7:122-ENST00000636159.1:256749|3737
LVHYFFNIVPCLEFFIRKLLGK
>FUSION-ENST00000399287.7:122-ENST00000636159.1:256749|1254
GIFCFQHHGL
>FUSION-ENST00000399287.7:122-ENST00000636159.1:256749|4304
SFIISKI
>FUSION-ENST00000399287.7:122-ENST00000636159.1:256749|3338
MLVLVTPEDCIGGRFGWAGLAEFER
>ENST00000258302.8|SNV-36393-G-T|3
LVSKSHRIFEEFVDVQAPR
>ENST00000330871.3|INDEL-1494-G-GG|1
QRPPGLL
>ENST00000335044.6|SNV-17669-A-G|4
RGHIPFR
>FUSION-ENST00000399287.7:122-ENST00000636159.1:256749|640
RFSLGEMGR
>ENST00000358598.6|SNV-18566-G-A|1
CIKLDRPRFER
>FUSION-ENST00000399287.7:122-ENST00000636159.1:256749|2165
ETHEVKNR
>FUSION-ENST00000399287.7:122-ENST00000636159.1:256749|4056
SCCVAVNWLDHSRTFR
>FUSION-ENST00000399287.7:122-ENST00000636159.1:256749|2862
MCPPSHYPLTLFWKFWEIQ
>FUSION-ENST00000399287.7:122-ENST00000636159.1:256749|2654
NSRNLYDLR
>FUSION-ENST00000399287.7:122-ENST00000636159.1:256749|2531
VKNDDTSVLEML
>FUSION-ENST00000399287.7:122-ENST00000636159.1:256749|3747
LKVTLGDR
>FUSION-ENST00000399287.7:122-ENST00000636159.1:256749|379
KIINMYR
>FUSION-ENST00000399287.7:122-ENST00000636159.1:256749|2512
MMIPVFWR
>FUSION-ENST00000399287.7:122-ENST00000636159.1:256749|4433
DPDSKKK
>FUSION-ENST00000399287.7:122-ENST00000636159.1:256749|3346
PASHGFCQYSVNLLVLVKHLK
>FUSION-ENST00000399287.7:122-ENST00000636159.1:256749|2810
NIYQRKLK
>FUSION-ENST00000399287.7:122-ENST00000636159.1:256749|1926
MGTILTILPACLDK
>FUSION-ENST00000399287.7:122-ENST00000636159.1:256749|1595
HEVYVYFDTHTHTHARTHTHTHTQR
>FUSION-ENST00000399287.7:122-ENST00000636159.1:256749|3995
ERGLRGK
>FUSION-ENST00000399287.7:122-ENST00000636159.1:256749|4264
QSEKNVWNKIG
>ENST00000398792.3|SNV-342789-C-T|8
GPLRSSPPMTSLAK
>ENST00000559696.1|SNV-90676-A-G|1
LECESLQGISGLKPTGFRKR
>FUSION-ENST00000399287.7:122-ENST00000636159.1:256749|2226
TGQLARR
>ENST00000438748.5|SNV-678-C-T|2
EQQKVALQELTR
>FUSION-ENST00000399287.7:122-ENST00000636159.1:256749|1972
MKSMSYCSR
>FUSION-ENST00000399287.7:122-ENST00000636159.1:256749|2218
GSSLPSR
>FUSION-ENST00000399287.7:122-ENST00000636159.1:256749|3018
RGMTCRLVSER
>FUSION-ENST00000399287.7:122-ENST00000636159.1:256749|3596
KLILKMDISIK
>ENST00000559239.2|SNV-8958-C-A|3
AYVALSR
>FUSION-ENST00000399287.7:122-ENST00000636159.1:256749|1593
THTHTHTQRK
>ENST00000641665.1|SNV-2205-G-T|2
IQSAEGRR
>FUSION-ENST00000399287.7:122-ENST00000636159.1:256749|3022
VFTLFYGKR
>ENST00000540608.5|SNV-25014-C-G|5
MPAGMWRPRQVMTRPWDSCVGR
>FUSION-ENST00000399287.7:122-ENST00000636159.1:256749|2917
ASISIYFLEFPCSPLSIK
>ENST00000335044.6|SNV-17669-A-G|3
RGHIPFRQCK
>FUSION-ENST00000399287.7:122-ENST00000636159.1:256749|3574
SKGTEHFMSLRWAYI
>FUSION-ENST00000399287.7:122-ENST00000636159.1:256749|4483
HERFPLPLEPRAGLIFQVF
>ENST00000316738.12|SNV-23176-A-G|4
HIFTAFDTYYRGFLTLEDFEKAFR
>FUSION-ENST00000399287.7:122-ENST00000636159.1:256749|2875
WWCTSVISATWVAEAGESFEPGR
>FUSION-ENST00000399287.7:122-ENST00000636159.1:256749|1278
SVSGIDGLSCCIDL
>FUSION-ENST00000399287.7:122-ENST00000636159.1:256749|927
ARHGGSHL
>FUSION-ENST00000399287.7:122-ENST00000636159.1:256749|258
MVAFINIH
>ENST00000474652.1|SNV-7628-C-G|3
RLFSQFCNK
>ENST00000487694.7|SNV-1711061-A-T|2
EEMQPMLQAHLDELTRAYQFVIAK
>FUSION-ENST00000399287.7:122-ENST00000636159.1:256749|4415
ESHSCCPGWRATM
>FUSION-ENST00000399287.7:122-ENST00000636159.1:256749|962
MGHGHPSVHFCLLK
>ENST00000310300.11|MNV-8844-CC-C|6
ERRQQQQSGAWGAR
>FUSION-ENST00000399287.7:122-ENST00000636159.1:256749|1306
FRASLKCLK
>ENST00000554335.6|SNV-194058-G-C|4
QNLLKSLERDIIEAGSLR
>FUSION-ENST00000399287.7:122-ENST00000636159.1:256749|932
PFFCLSLLSSWHYR
>FUSION-ENST00000399287.7:122-ENST00000636159.1:256749|3175
ILPRWCCILHFVSVGR
>FUSION-ENST00000399287.7:122-ENST00000636159.1:256749|376
IINMYRVSCRAVYHSIVY
>FUSION-ENST00000399287.7:122-ENST00000636159.1:256749|2728
QFYHIYRFM
>FUSION-ENST00000399287.7:122-ENST00000636159.1:256749|3975
MALTLSPSR
>FUSION-ENST00000399287.7:122-ENST00000636159.1:256749|2021
MKAEGTSLGYLLLLGDLR
>ENST00000551456.5|MNV-923-ATTG-A|2
EGGAHAEDGTAPLK
>FUSION-ENST00000399287.7:122-ENST00000636159.1:256749|885
MPVIPATREAEAGELLEPGSQR
>FUSION-ENST00000399287.7:122-ENST00000636159.1:256749|4441
AGRSLEPRS
>FUSION-ENST00000399287.7:122-ENST00000636159.1:256749|1360
MPFYLELPNFISIRCVS
>FUSION-ENST00000399287.7:122-ENST00000636159.1:256749|3866
MCDLLKQFRVLK
>ENST00000417368.7|SNV-42843-T-C|1
DAVITSNGTSPDKYKYIQTLR
>ENST00000612899.5|SNV-13028-G-A|5
FHEAKRTK
>FUSION-ENST00000399287.7:122-ENST00000636159.1:256749|2382
VIVLPTELLGLNKMK
>FUSION-ENST00000399287.7:122-ENST00000636159.1:256749|2720
ILNTPTQTPQP
>FUSION-ENST00000399287.7:122-ENST00000636159.1:256749|2313
FILSCVLIFHCRK
>FUSION-ENST00000399287.7:122-ENST00000636159.1:256749|2593
DCQSLAGR
>FUSION-ENST00000399287.7:122-ENST00000636159.1:256749|620
SPAGPLEIFIFAFAGGCSQPR
>ENST00000258302.8|SNV-36393-G-T|4
LVSKSHR
>FUSION-ENST00000399287.7:122-ENST00000636159.1:256749|302
HFSLHLGGER
>FUSION-ENST00000399287.7:122-ENST00000636159.1:256749|843
MEHLNEMLQGSGTDSAIVAKCPL
>FUSION-ENST00000399287.7:122-ENST00000636159.1:256749|4122
ETEAGESLEPGR
>FUSION-ENST00000399287.7:122-ENST00000636159.1:256749|1523
AVPCVLMGCVSLCR
>FUSION-ENST00000399287.7:122-ENST00000636159.1:256749|3974
ALTLSPSR
>FUSION-ENST00000399287.7:122-ENST00000636159.1:256749|4059
MSCCVAVNWLDHSR
>FUSION-ENST00000399287.7:122-ENST00000636159.1:256749|2963
MGRSAHFRR
>ENST00000487141.5|SNV-19268-G-T|5
QLHKECHLFYCTCR
>FUSION-ENST00000399287.7:122-ENST00000636159.1:256749|631
MWVAHLAGMSWK
>FUSION-ENST00000399287.7:122-ENST00000636159.1:256749|1583
RIQTRNPFSS
>FUSION-ENST00000399287.7:122-ENST00000636159.1:256749|3751
LQLLNQVYMIKLK
>FUSION-ENST00000399287.7:122-ENST00000636159.1:256749|1920
LLFIHRLLNIQYK
>FUSION-ENST00000399287.7:122-ENST00000636159.1:256749|1269
VIFKNLFNNL
>ENST00000409198.5|INDEL-167209-G-GG|3
AKINIPADMVSVLAAKQGADPCQ
>FUSION-ENST00000399287.7:122-ENST00000636159.1:256749|576
SNIVVLGQR
>FUSION-ENST00000470054.5:77871-ENST00000623511.1:23702|3
FTLNQVTRR
>FUSION-ENST00000399287.7:122-ENST00000636159.1:256749|2073
GGGGVWAS
>FUSION-ENST00000399287.7:122-ENST00000636159.1:256749|3390
CRLPTAFVSTQLICWCL
>FUSION-ENST00000399287.7:122-ENST00000636159.1:256749|985
YSCLSLPSSWDYRRLP
>ENST00000306494.10|SNV-48940-A-T|3
HSLCDLLR
>FUSION-ENST00000399287.7:122-ENST00000636159.1:256749|2458
VLVKLILNLR
>ENST00000370812.8|SNV-55563-G-C|2
FQDSEEITNIELADAFQQMWQKR
>FUSION-ENST00000399287.7:122-ENST00000636159.1:256749|1061
FCYFVRFTVNPLCSANARVGYGMAK
>FUSION-ENST00000399287.7:122-ENST00000636159.1:256749|2401
GPLSVLDGPKHCDYLAEECFPSLPR
>FUSION-ENST00000399287.7:122-ENST00000636159.1:256749|4480
FTDHILMYHLIVPRKCK
>FUSION-ENST00000399287.7:122-ENST00000636159.1:256749|1193
VMGEHRGGQEGEDRGK
>FUSION-ENST00000399287.7:122-ENST00000636159.1:256749|1647
MGLLLPELFLAS
>FUSION-ENST00000399287.7:122-ENST00000636159.1:256749|1777
VEALVEM
>FUSION-ENST00000399287.7:122-ENST00000636159.1:256749|3332
EPFLGAFVNLNHVSVADGGANA
>FUSION-ENST00000399287.7:122-ENST00000636159.1:256749|3679
RQKGGIGSWCILGIER
>ENST00000379992.6|SNV-719764-C-A|1
LIDIPEGIPIETKILDLSKNR
>FUSION-ENST00000399287.7:122-ENST00000636159.1:256749|892
ENSRPRQVIAFEHEANKR
>FUSION-ENST00000399287.7:122-ENST00000636159.1:256749|2755
DHMQNSIK
>FUSION-ENST00000399287.7:122-ENST00000636159.1:256749|1807
MTRITACLVSEVSSVTGKLGSS
>FUSION-ENST00000399287.7:122-ENST00000636159.1:256749|1988
GLYAIVVYRKTDFLR
>FUSION-ENST00000399287.7:122-ENST00000636159.1:256749|3255
MGWFGGV
>FUSION-ENST00000399287.7:122-ENST00000636159.1:256749|1778
MVEALVEM
>FUSION-ENST00000399287.7:122-ENST00000636159.1:256749|3929
LLWPLTPVSLWWKVVGTRVCL
>FUSION-ENST00000399287.7:122-ENST00000636159.1:256749|1451
YLLIKYLTVKTLWVPFTFR
>FUSION-ENST00000399287.7:122-ENST00000636159.1:256749|4329
MEIGRSNE
>FUSION-ENST00000399287.7:122-ENST00000636159.1:256749|4137
LSSVVMCTSIRK
>FUSION-ENST00000399287.7:122-ENST00000636159.1:256749|1133
MGTLSRLHRVR
>FUSION-ENST00000399287.7:122-ENST00000636159.1:256749|1927
MYIYIFY
>FUSION-ENST00000399287.7:122-ENST00000636159.1:256749|2301
MGPEVKER
>FUSION-ENST00000399287.7:122-ENST00000636159.1:256749|1642
SIQLYCWFVR
>ENST00000294484.7|SNV-22461-C-A|4
RETQPLEDLAANQSEDPRNQR
>FUSION-ENST00000399287.7:122-ENST00000636159.1:256749|3326
MPRGWQQR
>FUSION-ENST00000399287.7:122-ENST00000636159.1:256749|706
SPSICSLLYSGR
>FUSION-ENST00000399287.7:122-ENST00000636159.1:256749|2350
MVLSIVIILLR
>FUSION-ENST00000399287.7:122-ENST00000636159.1:256749|3618
KTSWHARNS
>FUSION-ENST00000399287.7:122-ENST00000636159.1:256749|3626
FFLKRLYDCLNYWR
>FUSION-ENST00000399287.7:122-ENST00000636159.1:256749|480
MHWAPLSTTMATVLWPLRASLTR
>ENST00000461716.1|SNV-37304-A-G|11
LGHCIEMYIGDSEAYIGAGIKDKLK
>FUSION-ENST00000399287.7:122-ENST00000636159.1:256749|2727
MCPSANHTVVINFSYK
>FUSION-ENST00000399287.7:122-ENST00000636159.1:256749|914
KDEQRENWQR
>ENST00000263915.8|SNV-99490-A-T|4
RSGLYFSTIGTSK
>FUSION-ENST00000399287.7:122-ENST00000636159.1:256749|377
IINMYRVSCR
>FUSION-ENST00000399287.7:122-ENST00000636159.1:256749|1774
VIYSVGIHLGK
>ENST00000651144.1|SNV-6629-G-C|6
LIVSKRAR
>FUSION-ENST00000399287.7:122-ENST00000636159.1:256749|1497
MSDGTGGNAFSFQLR
>FUSION-ENST00000399287.7:122-ENST00000636159.1:256749|3898
MEEAAEREVACSHLLKEVLR
>FUSION-ENST00000399287.7:122-ENST00000636159.1:256749|3023
VFTLFYGK
>ENST00000263635.8|SNV-202155-C-T|2
MRQIASNSPGLSPK
>FUSION-ENST00000399287.7:122-ENST00000636159.1:256749|3509
QGVTLSPR
>FUSION-ENST00000399287.7:122-ENST00000636159.1:256749|2050
AGSWEVDVVASRDHATALQPR
>FUSION-ENST00000399287.7:122-ENST00000636159.1:256749|3532
SICISPWW
>FUSION-ENST00000399287.7:122-ENST00000636159.1:256749|4027
QENVGQK
>ENST00000409198.5|INDEL-167209-G-GG|2
INIPADMVSVLAAKQGADPCQ
>FUSION-ENST00000399287.7:122-ENST00000636159.1:256749|2429
MILSSVFLMTSLAYTERK
>ENST00000422722.1|SNV-28949-G-A|2
QLYTIAHYLQRADER
>FUSION-ENST00000399287.7:122-ENST00000636159.1:256749|3523
LVSNSWVQAIHPLQPPKVLGLQT
>FUSION-ENST00000399287.7:122-ENST00000636159.1:256749|2278
GPWKESLVI
>FUSION-ENST00000399287.7:122-ENST00000636159.1:256749|4459
KDICDICFV
>FUSION-ENST00000399287.7:122-ENST00000636159.1:256749|2383
MVIVLPTELLGLNKMK
>FUSION-ENST00000399287.7:122-ENST00000636159.1:256749|2904
MNLNHIKTLNK
>ENST00000542672.6|SNV-87367-T-A|1
ATQPEADGERQSIMAIQNEVEK
>FUSION-ENST00000399287.7:122-ENST00000636159.1:256749|4104
MWETRFVYSGCL
>ENST00000587434.1|SNV-232-C-T|8
MGPRCRETPAWGALR
>ENST00000306494.10|SNV-48940-A-T|6
QELEAAQKKHSLCDLLR
>FUSION-ENST00000399287.7:122-ENST00000636159.1:256749|1127
LHRVRVGILIVAR
>FUSION-ENST00000399287.7:122-ENST00000636159.1:256749|1401
DMAKFLMTTWIFVQSR
>FUSION-ENST00000399287.7:122-ENST00000636159.1:256749|3073
ANFCFFSREGVSPCWPGWSQTPNLK
>FUSION-ENST00000399287.7:122-ENST00000636159.1:256749|371
AVYHSIVY
>FUSION-ENST00000399287.7:122-ENST00000636159.1:256749|2232
VSNDKFAVIQVGVNL
>FUSION-ENST00000399287.7:122-ENST00000636159.1:256749|3994
RSSDTTSSPF
>ENST00000342312.9|SNV-17862-G-A|1
AGGSHQVQR
>ENST00000222390.11|SNV-63118-G-A|1
ESWILTARQCFPSRDLK
>ENST00000430885.5|SNV-2882-G-T|1
LITQLEQVAEPWTEVR
>FUSION-ENST00000399287.7:122-ENST00000636159.1:256749|3827
GPKKGHFIGA
>ENST00000565298.5|SNV-86759-G-A|3
PGTWRPAPTAAGPSVTTRSQTR
>FUSION-ENST00000399287.7:122-ENST00000636159.1:256749|1747
MLPRLVLNS
>ENST00000562153.5|INDEL-3789-C-CCC|2
FGRDEDPLSVCS
>FUSION-ENST00000399287.7:122-ENST00000636159.1:256749|2048
DHATALQPR
>ENST00000370832.1|SNV-71383-C-T|3
GDHTYRLISVVSYLGKTLK
>FUSION-ENST00000399287.7:122-ENST00000636159.1:256749|1534
MMRWAAGR
>FUSION-ENST00000399287.7:122-ENST00000636159.1:256749|1542
CPPLMGMVLFCAR
>FUSION-ENST00000399287.7:122-ENST00000636159.1:256749|314
RWVNSSSLSSSTDSCRTQ
>FUSION-ENST00000399287.7:122-ENST00000636159.1:256749|888
RRPNGTH
>FUSION-ENST00000399287.7:122-ENST00000636159.1:256749|2076
GGGRPWERERER
>FUSION-ENST00000399287.7:122-ENST00000636159.1:256749|1640
MFPFTDFTGMSSIWQTT
>FUSION-ENST00000399287.7:122-ENST00000636159.1:256749|2348
MVLSIVIILLRNVFPACLER
>ENST00000461292.3|SNV-291707-G-T|3
TYPSLRNATR
>FUSION-ENST00000399287.7:122-ENST00000636159.1:256749|4188
MMTVSVCR
>FUSION-ENST00000399287.7:122-ENST00000636159.1:256749|2225
RGADPPHLPPGWGGWPTPPPPSR
>FUSION-ENST00000399287.7:122-ENST00000636159.1:256749|2229
LFIKLMWA
>ENST00000456341.2|SNV-1873-G-T|4
AERDTSR
>ENST00000243673.7|SNV-20852-C-A|2
LWLCNMIGDVTTEQYFALRSK
>ENST00000622986.3|SNV-19268-G-T|4
QLHKECHLFYCTCRYAR
>FUSION-ENST00000399287.7:122-ENST00000636159.1:256749|3302
MIFFLFSI
>FUSION-ENST00000399287.7:122-ENST00000636159.1:256749|649
KKLSTDWR
>FUSION-ENST00000399287.7:122-ENST00000636159.1:256749|3501
FHESACYVKK
>FUSION-ENST00000399287.7:122-ENST00000636159.1:256749|3743
YRMLVHYFFNIVPCLEFFIRK
>FUSION-ENST00000399287.7:122-ENST00000636159.1:256749|4333
MISSSNSNNKNGCVMEIGRSNE
>ENST00000480682.5|SNV-3369-A-G|2
AVSTSCAGSQLFHAHR
>FUSION-ENST00000399287.7:122-ENST00000636159.1:256749|353
KMLQVVMNSLGLGIALGFCFQR
>FUSION-ENST00000399287.7:122-ENST00000636159.1:256749|3489
TGIKALR
>FUSION-ENST00000399287.7:122-ENST00000636159.1:256749|1921
MLLFIHRLLNIQYK
>ENST00000369651.7|SNV-42406-T-A|1
NNGIHVEYDLSRKPGDRVVK
>ENST00000379242.7|SNV-112207-A-T|2
KSMPNKR
>ENST00000389658.4|SNV-67024-G-T|1
WPPTYRADDEVICTSYYSR
>FUSION-ENST00000399287.7:122-ENST00000636159.1:256749|3130
CIVGYSSLLLITL
>ENST00000511367.6|SNV-80557-C-A|1
SDVCQNAMMLPVLTHHIR
>FUSION-ENST00000399287.7:122-ENST00000636159.1:256749|1607
CWTFFNHK
>FUSION-ENST00000399287.7:122-ENST00000636159.1:256749|1207
ILLSAGRMPSH
>FUSION-ENST00000399287.7:122-ENST00000636159.1:256749|2238
TGNNCVLFYIL
>FUSION-ENST00000399287.7:122-ENST00000636159.1:256749|1255
CQSDPKGIFCFQHHGL
>ENST00000646044.1|SNV-6045-G-A|3
EDVGASDVNFLIENVGAVRTWR
>FUSION-ENST00000399287.7:122-ENST00000636159.1:256749|1326
MCQGKPAGTPALSTQYHLLLPASR
>FUSION-ENST00000399287.7:122-ENST00000636159.1:256749|2300
GPEVKER
>FUSION-ENST00000399287.7:122-ENST00000636159.1:256749|3137
MFSQVFLHFVYFYLFYAEK
>FUSION-ENST00000399287.7:122-ENST00000636159.1:256749|382
MLFDPEIQLLKIYTKK
>FUSION-ENST00000399287.7:122-ENST00000636159.1:256749|2813
QFVVYPYNAISFSHKKE
>ENST00000330479.8|MNV-11481-GC-G|11
RNRIANLR
>FUSION-ENST00000399287.7:122-ENST00000636159.1:256749|2083
MAAVQSSFGSASEGDRGKR
>FUSION-ENST00000399287.7:122-ENST00000636159.1:256749|4528
RVESFGNGCLR
>FUSION-ENST00000399287.7:122-ENST00000636159.1:256749|4526
RVESFGNGCLRHK
>FUSION-ENST00000399287.7:122-ENST00000636159.1:256749|1110
MMQQKMGNVR
>FUSION-ENST00000399287.7:122-ENST00000636159.1:256749|3520
MTTCQYVFLLGGRYILYK
>FUSION-ENST00000399287.7:122-ENST00000636159.1:256749|4100
MGMRQWRER
>FUSION-ENST00000399287.7:122-ENST00000636159.1:256749|2374
EGDGSRSK
>ENST00000629077.1|SNV-22609-G-C|4
SESIRSLQSVTRSEVR
>FUSION-ENST00000399287.7:122-ENST00000636159.1:256749|3225
MSWDLSSLLR
>FUSION-ENST00000399287.7:122-ENST00000636159.1:256749|3642
KEKELNHIR
>ENST00000651217.1|SNV-418356-T-A|2
LVYLEMSK
>FUSION-ENST00000399287.7:122-ENST00000636159.1:256749|2131
RAAGRWML
>FUSION-ENST00000399287.7:122-ENST00000636159.1:256749|4544
MQFEPSTAVYDACR
>ENST00000611898.4|SNV-4089-T-A|5
QITGDRAVYENEQVATR
>ENST00000485005.1|SNV-91802-C-A|6
QLLWQENERLQTMVQNTKAELTQSR
>FUSION-ENST00000399287.7:122-ENST00000636159.1:256749|1390
MTTWIFVQSR
>FUSION-ENST00000399287.7:122-ENST00000636159.1:256749|292
LLNISFMR
>ENST00000326765.10|SNV-61539-G-A|5
GFLIPRRTEGDTK
>FUSION-ENST00000399287.7:122-ENST00000636159.1:256749|1104
MGNVRFWN
>FUSION-ENST00000399287.7:122-ENST00000636159.1:256749|4360
TKHCCLVK
>FUSION-ENST00000399287.7:122-ENST00000636159.1:256749|3562
MEKPCLYYRYK
>FUSION-ENST00000399287.7:122-ENST00000636159.1:256749|3970
ALTLSPSRKLVSLVDFKPR
>FUSION-ENST00000399287.7:122-ENST00000636159.1:256749|3779
KVGRVSCK
>FUSION-ENST00000399287.7:122-ENST00000636159.1:256749|3252
MSSFSPLLPNYLFLKK
>ENST00000425537.1|SNV-4221-G-A|1
PGKSTECQLETGAEGKESGR
>FUSION-ENST00000399287.7:122-ENST00000636159.1:256749|2950
NVYISHLVFKK
>FUSION-ENST00000399287.7:122-ENST00000636159.1:256749|598
CGHRKETGTEHR
>FUSION-ENST00000399287.7:122-ENST00000636159.1:256749|3350
LPTNRFLRPQG
>FUSION-ENST00000399287.7:122-ENST00000636159.1:256749|2669
MASSSIQVVAKDIILFFFMAE
>ENST00000622768.4|SNV-280959-A-T|1
GYGVATPKGSAL
>FUSION-ENST00000399287.7:122-ENST00000636159.1:256749|2032
MSTVPSPLGDF
>ENST00000290101.8|SNV-51419-A-T|1
TEEDYIPYPCVHEVLGR
>FUSION-ENST00000399287.7:122-ENST00000636159.1:256749|2962
GRSAHFRR
>ENST00000414862.5|SNV-19682-C-T|6
DQIYRRSPSSYYSR
>FUSION-ENST00000399287.7:122-ENST00000636159.1:256749|2757
RDHMQNSIK
>ENST00000489023.5|SNV-195715-T-A|14
MEMLPITDR
>FUSION-ENST00000399287.7:122-ENST00000636159.1:256749|1178
MAFIGASLGNAGQNKQFR
>FUSION-ENST00000399287.7:122-ENST00000636159.1:256749|2834
MIQQSHFYEYIPK
>FUSION-ENST00000399287.7:122-ENST00000636159.1:256749|1726
MSENRELAIYRFK
>FUSION-ENST00000399287.7:122-ENST00000636159.1:256749|3877
FQIKIRWFCLVAIVFPYEFDLLFN
>FUSION-ENST00000399287.7:122-ENST00000636159.1:256749|2360
VLEFVSS
>FUSION-ENST00000399287.7:122-ENST00000636159.1:256749|3186
SRGSIKFSFNYVFTYSLLPR
>FUSION-ENST00000399287.7:122-ENST00000636159.1:256749|713
CTQETLTLK
>FUSION-ENST00000399287.7:122-ENST00000636159.1:256749|2901
NLNHIKTLNKMISYNYFI
>FUSION-ENST00000399287.7:122-ENST00000636159.1:256749|285
MRLGIQLLRK
>FUSION-ENST00000399287.7:122-ENST00000636159.1:256749|404
MFLPVCSVKLFLFGFAFLR
>FUSION-ENST00000399287.7:122-ENST00000636159.1:256749|3419
AIVDTIVY
>FUSION-ENST00000399287.7:122-ENST00000636159.1:256749|4300
MKNDEDAIYVFHYF
>FUSION-ENST00000399287.7:122-ENST00000636159.1:256749|280
KHVCFCQFAL
>ENST00000295055.12|SNV-62425-G-T|3
RGLEEIISLWNPWGWGEAEWRGR
>ENST00000395825.4|SNV-17254-C-T|1
SYACRICGKTFTQSTNLIQHQR
>FUSION-ENST00000399287.7:122-ENST00000636159.1:256749|472
TFFSGSMCCSHAGTCHR
>FUSION-ENST00000399287.7:122-ENST00000636159.1:256749|1496
SDGTGGNAFSFQLR
>FUSION-ENST00000399287.7:122-ENST00000636159.1:256749|2203
GADPPPPPSRTGR
>FUSION-ENST00000399287.7:122-ENST00000636159.1:256749|3765
MLIKEIDKVEGQCK
>FUSION-ENST00000399287.7:122-ENST00000636159.1:256749|3430
KHLWNFSFGITCRGSLNFT
>FUSION-ENST00000399287.7:122-ENST00000636159.1:256749|3551
MPVIPATR
>FUSION-ENST00000399287.7:122-ENST00000636159.1:256749|1634
MDYLGSEVFLCYQK
>ENST00000461716.1|SNV-37304-A-G|14
LGHCIEMYIGDSEAYIGAGIK
>FUSION-ENST00000399287.7:122-ENST00000636159.1:256749|1845
LWAVEEATVVPGRIYLSQSTDK
>FUSION-ENST00000399287.7:122-ENST00000636159.1:256749|2812
MNIYQRK
>FUSION-ENST00000399287.7:122-ENST00000636159.1:256749|1740
YHHSGLSC
>ENST00000422718.1|SNV-2956-G-A|13
PAIQPMQAPLGRGSRTPGP
>FUSION-ENST00000399287.7:122-ENST00000636159.1:256749|4220
CNSAFCPLLPSILYEHSRCSLSP
>ENST00000587434.1|SNV-232-C-T|9
GVGGLLMGPRCRETPAWGALR
>FUSION-ENST00000399287.7:122-ENST00000636159.1:256749|4275
ETRLHKFFNTILITGQNK
>FUSION-ENST00000399287.7:122-ENST00000636159.1:256749|2436
MLVFFLGNHLSPKDHKNIHLDVLPK
>FUSION-ENST00000399287.7:122-ENST00000636159.1:256749|1629
SMALSCLYDNAR
>ENST00000388718.5|SNV-6176-G-A|2
DTTRHGHSGHGQSTQTGSR
>ENST00000545002.1|SNV-438033-G-T|1
RPGRPRSSCIL
>FUSION-ENST00000399287.7:122-ENST00000636159.1:256749|2134
LQSRHFGRPRR
>ENST00000380950.7|SNV-69124-C-G|3
EREETAR
>ENST00000447340.1|SNV-3671-G-A|1
HRLWSLRVAWSLYR
>ENST00000381033.5|SNV-4314-G-T|5
TRTAYTLAQLLELEK
>FUSION-ENST00000399287.7:122-ENST00000636159.1:256749|422
PRKWDSVLVR
>FUSION-ENST00000399287.7:122-ENST00000636159.1:256749|2854
IIYPITRYTKSFFFFFYFLLGNYYR
>FUSION-ENST00000399287.7:122-ENST00000636159.1:256749|3576
FNLISDSENTKSKGTEHFMSLR
>FUSION-ENST00000399287.7:122-ENST00000636159.1:256749|354
KGLIYLLIF
>FUSION-ENST00000399287.7:122-ENST00000636159.1:256749|1764
MICISDA
>FUSION-ENST00000399287.7:122-ENST00000636159.1:256749|2123
MGFLRFLLFGVHSAS
>ENST00000309295.9|SNV-7525-G-T|4
SGAWGAQEAEMKVLESPDNK
>FUSION-ENST00000399287.7:122-ENST00000636159.1:256749|3888
NVTVQLTACVEITN
>FUSION-ENST00000399287.7:122-ENST00000636159.1:256749|2549
HDSVFPHPR
>FUSION-ENST00000399287.7:122-ENST00000636159.1:256749|1550
RPPGERAFLK
>FUSION-ENST00000399287.7:122-ENST00000636159.1:256749|4017
LVGLRLR
>FUSION-ENST00000399287.7:122-ENST00000636159.1:256749|2139
LLFPLHS
>FUSION-ENST00000399287.7:122-ENST00000636159.1:256749|2553
ILTRIRAIR
>FUSION-ENST00000399287.7:122-ENST00000636159.1:256749|1696
QGYILCRDSSR
>FUSION-ENST00000399287.7:122-ENST00000636159.1:256749|4171
MPVVPATQEAQAGESLEPGRWR
>FUSION-ENST00000399287.7:122-ENST00000636159.1:256749|2780
LLQIHKKL
>ENST00000338581.10|SNV-82739-C-G|2
KQAFQLGAHMYQAR
>ENST00000366809.6|SNV-87766-C-A|1
TAFLDDPEENSLQRPK
>FUSION-ENST00000399287.7:122-ENST00000636159.1:256749|1720
TCVQGQNSAPVSWQHQADWARYP
>FUSION-ENST00000399287.7:122-ENST00000636159.1:256749|590
RLISQGTL
>ENST00000673951.1|SNV-195715-T-A|1
TAEAVRPALILILKRLDR
>FUSION-ENST00000399287.7:122-ENST00000636159.1:256749|3442
MWIPSALTNEATSLVFNSYER
>FUSION-ENST00000399287.7:122-ENST00000636159.1:256749|3413
KTSRCIL
>FUSION-ENST00000399287.7:122-ENST00000636159.1:256749|2515
LWLYHSPLLALVSSLAK
>FUSION-ENST00000399287.7:122-ENST00000636159.1:256749|1850
SGRSSDGDNPDHSSCLP
>FUSION-ENST00000399287.7:122-ENST00000636159.1:256749|4199
MFRNNKL
>FUSION-ENST00000399287.7:122-ENST00000636159.1:256749|2663
MKAAIGKM
>FUSION-ENST00000399287.7:122-ENST00000636159.1:256749|2609
MSASHIMNSYGIALGSSILSG
>ENST00000299578.9|MNV-16070-GAG-G|6
TPGNKHR
>FUSION-ENST00000399287.7:122-ENST00000636159.1:256749|1310
MRFSCCFTGLNYLDVVIYVPQK
>FUSION-ENST00000399287.7:122-ENST00000636159.1:256749|820
CLSSSGYSDVHL
>FUSION-ENST00000399287.7:122-ENST00000636159.1:256749|4118
LFAPCCLTLH
>ENST00000478351.1|SNV-15910-C-A|2
MWPTSSYCCWCWLCSSSTSWSVIL
>FUSION-ENST00000399287.7:122-ENST00000636159.1:256749|3667
PEIHENLLSLNKYDN
>FUSION-ENST00000399287.7:122-ENST00000636159.1:256749|2620
SQFLHLK
>FUSION-ENST00000399287.7:122-ENST00000636159.1:256749|2642
YVNKCGDWKVR
>FUSION-ENST00000399287.7:122-ENST00000636159.1:256749|2850
SFFFFFYFLLGNYYRFTR
>FUSION-ENST00000399287.7:122-ENST00000636159.1:256749|755
VAHACNPSTLR
>FUSION-ENST00000399287.7:122-ENST00000636159.1:256749|320
CSSLFLNS
>FUSION-ENST00000513044.1:1480-ENST00000508593.6:271641|79
ADIWSDHSFQTDPDLPPGWKR
>FUSION-ENST00000399287.7:122-ENST00000636159.1:256749|3320
MGPWRKPEAAVCSGGPTFVLGGQR
>FUSION-ENST00000399287.7:122-ENST00000636159.1:256749|4066
SRASLWLPRLCPGSQHCVPLCR
>FUSION-ENST00000399287.7:122-ENST00000636159.1:256749|2430
ILSSVFLMTSLAYTER
>ENST00000341864.6|SNV-86-C-T|1
DVLVMAQILKDMGITEYEPR
>FUSION-ENST00000399287.7:122-ENST00000636159.1:256749|1508
MALEEMR
>FUSION-ENST00000399287.7:122-ENST00000636159.1:256749|624
MIHICEGCHCSHFRNGLCF
>FUSION-ENST00000399287.7:122-ENST00000636159.1:256749|2204
GADPPPPPSR
>FUSION-ENST00000399287.7:122-ENST00000636159.1:256749|1249
GHMERDQDSTTVPK
>FUSION-ENST00000399287.7:122-ENST00000636159.1:256749|1093
LSLSTLLEFTRN
>FUSION-ENST00000399287.7:122-ENST00000636159.1:256749|331
ISSHYSNFASSTLHDTSFFSFFK
>FUSION-ENST00000399287.7:122-ENST00000636159.1:256749|3703
DTILDKEQRE
>ENST00000310300.11|MNV-8844-CC-C|1
QQQQSGAWGARGRIAS
>FUSION-ENST00000399287.7:122-ENST00000636159.1:256749|1054
MAKLEQPQK
>ENST00000586276.5|SNV-38942-G-T|1
GEPCSCWQLCSD
>ENST00000262510.10|SNV-65340-A-G|2
VEKVDLR
>FUSION-ENST00000399287.7:122-ENST00000636159.1:256749|3170
MNQVLRPVFLVQIKDAECLAK
>FUSION-ENST00000399287.7:122-ENST00000636159.1:256749|1844
IYLSQSTDK
>ENST00000479187.5|MNV-124408-ATTAC-A|5
MGFWSRLINRLR
>FUSION-ENST00000399287.7:122-ENST00000636159.1:256749|426
SQSTYMHWYPSISLTF
>FUSION-ENST00000399287.7:122-ENST00000636159.1:256749|1861
MLIEQCNDCSCML
>FUSION-ENST00000399287.7:122-ENST00000636159.1:256749|1968
SMSYCSR
>FUSION-ENST00000399287.7:122-ENST00000636159.1:256749|3624
RLYDCLNYWRER
>FUSION-ENST00000399287.7:122-ENST00000636159.1:256749|3412
MMVTLICLTVEIPSLYII
>ENST00000435930.1|SNV-31069-C-T|4
TSHVGVPRCLQALSPVKTSLFR
>ENST00000306749.4|SNV-5806-C-G|1
EPASGLAALAK
>ENST00000411702.7|SNV-128455-A-T|2
QLNVYSQDILQMGDQTIHVLK
>FUSION-ENST00000399287.7:122-ENST00000636159.1:256749|836
MQKPKSTWR
>ENST00000444204.2|SNV-10465-C-T|1
GACIGWMAGIPGHPGHNGAPGRDGR
>FUSION-ENST00000399287.7:122-ENST00000636159.1:256749|1819
MPPSDFLPSDDQRPLHLFFILR
>FUSION-ENST00000399287.7:122-ENST00000636159.1:256749|4373
GCWSGFYSK
>ENST00000326047.9|INDEL-76619-C-CA|7
KTLGAAAVCPGR
>ENST00000611898.4|SNV-4089-T-A|4
QITGDRAVYENEQVATRDVK
>FUSION-ENST00000399287.7:122-ENST00000636159.1:256749|1489
QIGENETDERFQVR
>FUSION-ENST00000399287.7:122-ENST00000636159.1:256749|4477
MYHLIVPRK
>FUSION-ENST00000399287.7:122-ENST00000636159.1:256749|701
KVTLLFLDKDK
>FUSION-ENST00000399287.7:122-ENST00000636159.1:256749|1685
HWLTTTELFSKVG
>FUSION-ENST00000399287.7:122-ENST00000636159.1:256749|449
ILGLECHYQEMKGLRWR
>FUSION-ENST00000399287.7:122-ENST00000636159.1:256749|747
MCTFFFFFFSFFF
>FUSION-ENST00000399287.7:122-ENST00000636159.1:256749|944
MESSHIPFPVSPFLTSSLK
>FUSION-ENST00000399287.7:122-ENST00000636159.1:256749|796
MTFINLQK
>ENST00000651217.1|SNV-418356-T-A|1
LVYLEMSKNR
>ENST00000366497.6|SNV-9327-C-A|2
VESLYLGFLHNMPKEEEEEEK
>FUSION-ENST00000399287.7:122-ENST00000636159.1:256749|1224
FGKAFPSQINYFQY
>FUSION-ENST00000399287.7:122-ENST00000636159.1:256749|2546
PAFSRLSLVECLHSPASELHK
>FUSION-ENST00000399287.7:122-ENST00000636159.1:256749|3950
MTKFADFGESK
>FUSION-ENST00000399287.7:253-ENST00000636159.1:256749|4559
ILKLLLLK
>FUSION-ENST00000399287.7:122-ENST00000636159.1:256749|2562
MVSSVRKLGVCGDCHHLR
>FUSION-ENST00000399287.7:122-ENST00000636159.1:256749|4105
ILSQVLWEMWETRFVYSGCL
>ENST00000596188.2|SNV-7009-C-A|3
KHEHKTNK
>FUSION-ENST00000399287.7:122-ENST00000636159.1:256749|3671
QSLALSPRLECSGVISAHCK
>FUSION-ENST00000399287.7:122-ENST00000636159.1:256749|1058
FTVNPLCSANARVGYGMAKLEQPQK
>FUSION-ENST00000399287.7:122-ENST00000636159.1:256749|2041
LIYLIWLYFLHCCLFR
>ENST00000474932.1|SNV-12075-A-G|2
MEYTIDIIFSQTWCDER
>FUSION-ENST00000399287.7:122-ENST00000636159.1:256749|3006
KALHHCRPNRIHVINAMLNLYTLR
>FUSION-ENST00000399287.7:122-ENST00000636159.1:256749|1605
CWTFFNHKK
>FUSION-ENST00000399287.7:122-ENST00000636159.1:256749|1261
SRNCNFAIVGAIPKSCVVDK
>ENST00000463937.1|INDEL-11616-C-CTT|3
RLGVTKAWSCSCSGLSSTP
>FUSION-ENST00000399287.7:122-ENST00000636159.1:256749|1322
MFPKSINIIVFSK
>FUSION-ENST00000399287.7:122-ENST00000636159.1:256749|771
MFIKNYLVGWK
>FUSION-ENST00000399287.7:122-ENST00000636159.1:256749|2464
YPLGCSS
>ENST00000389658.4|INDEL-67024-G-GTT|3
YNITPRRVGHPPTGLMMK
>FUSION-ENST00000399287.7:122-ENST00000636159.1:256749|4078
YSIYCSDTEVGEIAGSSWLYLVASR
>ENST00000317025.13|SNV-106469-C-G|1
WECPWHQCDECSSAAVSFCEFCPH
>FUSION-ENST00000399287.7:122-ENST00000636159.1:256749|1918
LLFIHRLLNIQYKEF
>FUSION-ENST00000399287.7:122-ENST00000636159.1:256749|3796
VIMQNQNLALIISTK
>FUSION-ENST00000399287.7:122-ENST00000636159.1:256749|3085
SAMGRSQLTATSVPPPALFK
>FUSION-ENST00000399287.7:122-ENST00000636159.1:256749|3731
FFNKVLILVKTNK
>FUSION-ENST00000399287.7:122-ENST00000636159.1:256749|1758
MPRMEPGTRLILV
>FUSION-ENST00000399287.7:122-ENST00000636159.1:256749|2516
FKLWLYHSPLLALVSSLAK
>FUSION-ENST00000399287.7:122-ENST00000636159.1:256749|2502
CSVPFSCNGHRPIFKFLFPLR
>FUSION-ENST00000399287.7:122-ENST00000636159.1:256749|4258
MKCSNNR
>FUSION-ENST00000399287.7:122-ENST00000636159.1:256749|552
TLRPSSSWSRVAR
>FUSION-ENST00000399287.7:122-ENST00000636159.1:256749|430
MCACKVR
>FUSION-ENST00000399287.7:122-ENST00000636159.1:256749|2835
IEVHEYQTSH
>ENST00000418374.6|SNV-81386-T-A|2
MSGQTTQLRPWAASMRS
>FUSION-ENST00000399287.7:122-ENST00000636159.1:256749|849
VIRVCIFVCLKPIWLVTSNPVLVAK
>FUSION-ENST00000399287.7:122-ENST00000636159.1:256749|560
MQLFPTR
>FUSION-ENST00000399287.7:122-ENST00000636159.1:256749|3639
ELNHIRIEQTVISCR
>ENST00000574788.6|SNV-55642-C-G|1
WYCYNDSR
>FUSION-ENST00000399287.7:122-ENST00000636159.1:256749|3340
MLVLVTPEDCIGGR
>FUSION-ENST00000399287.7:122-ENST00000636159.1:256749|1206
MCLCTSNVALWR
>FUSION-ENST00000399287.7:122-ENST00000636159.1:256749|1712
MISVSSTR
>FUSION-ENST00000399287.7:122-ENST00000636159.1:256749|2104
TSVSLFELFIL
>ENST00000511112.2|SNV-5726-A-C|7
EIVIMMPPTVPSPLVWISSPIALR
>ENST00000378076.4|SNV-35816-C-A|4
GKVVACAPLYQWR
>ENST00000559239.2|SNV-8958-C-A|2
AYVALSRAR
>FUSION-ENST00000399287.7:122-ENST00000636159.1:256749|1847
LWAVEEATVVPGR
>FUSION-ENST00000399287.7:122-ENST00000636159.1:256749|463
MSETSRPSSAER
>ENST00000483494.5|SNV-6151-C-A|14
EAQVGNAAARCFQGADCTKGCPR
>FUSION-ENST00000399287.7:122-ENST00000636159.1:256749|3720
TEKSLNALK
>FUSION-ENST00000399287.7:122-ENST00000636159.1:256749|1276
MNSYQVREYYDLLWK
>ENST00000341864.6|SNV-86-C-T|4
NAPRDVLVMAQILK
>ENST00000245503.10|SNV-24829-G-T|5
SRNDAIMLK
>FUSION-ENST00000399287.7:122-ENST00000636159.1:256749|565
QPHRPSPPPRMQLFPTR
>FUSION-ENST00000399287.7:122-ENST00000636159.1:256749|3853
LLEDISPFLIKTKQR
>FUSION-ENST00000399287.7:122-ENST00000636159.1:256749|2825
IESVYPHKNSHICVHSSVSQK
>FUSION-ENST00000399287.7:122-ENST00000636159.1:256749|683
DNQGNVLK
>FUSION-ENST00000399287.7:122-ENST00000636159.1:256749|816
VRLPRIIFNVQK
>FUSION-ENST00000399287.7:122-ENST00000636159.1:256749|410
EGPWQHKGAECVPAK
>FUSION-ENST00000399287.7:122-ENST00000636159.1:256749|2427
MILSSVFLMTSLAYTERKLSSALR
>FUSION-ENST00000399287.7:122-ENST00000636159.1:256749|997
REYFHFGL
>ENST00000463937.1|INDEL-11616-C-CTT|2
LGVTKAWSCSCSGLSSTP
>FUSION-ENST00000399287.7:122-ENST00000636159.1:256749|601
GGLGKIPWK
>ENST00000389934.7|SNV-86950-A-G|2
GVQRGLTR
>FUSION-ENST00000399287.7:122-ENST00000636159.1:256749|3127
MINAFPF
>FUSION-ENST00000399287.7:122-ENST00000636159.1:256749|3527
MPKLVSNSWVQAIHPLQPPK
>FUSION-ENST00000399287.7:122-ENST00000636159.1:256749|3005
ALHHCRPNR
>FUSION-ENST00000399287.7:122-ENST00000636159.1:256749|769
MFIKNYLVGWKEL
>ENST00000461716.1|SNV-37304-A-G|5
YIGDSEAYIGAGIKDKLK
>FUSION-ENST00000399287.7:122-ENST00000636159.1:256749|1402
SCLRAGGPVPFTPSPKSLILQVIYK
>FUSION-ENST00000399287.7:122-ENST00000636159.1:256749|429
MCACKVRSQSTYMHWYPSISLTF
>FUSION-ENST00000399287.7:122-ENST00000636159.1:256749|475
ATVLWPLRASLTR
>FUSION-ENST00000399287.7:122-ENST00000636159.1:256749|4506
MFFTFLLKR
>ENST00000535411.5|SNV-14719-C-A|2
QMAGLPHRR
>FUSION-ENST00000399287.7:122-ENST00000636159.1:256749|1392
FLMTTWIFVQSRNPK
>FUSION-ENST00000399287.7:122-ENST00000636159.1:256749|3581
MFNLISDSENTK
>FUSION-ENST00000399287.7:122-ENST00000636159.1:256749|1257
SCVVDKCQSDPK
>FUSION-ENST00000399287.7:122-ENST00000636159.1:256749|466
CCSHAGTCHRMSETSRPSSAERLK
>FUSION-ENST00000399287.7:122-ENST00000636159.1:256749|487
SCVDREGVLLRVRPLLWR
>ENST00000377604.8|INDEL-37004-T-TC|3
TYVPRPGAVGR
>FUSION-ENST00000399287.7:122-ENST00000636159.1:256749|670
IACCKIR
>FUSION-ENST00000399287.7:122-ENST00000636159.1:256749|4352
LRNGVCCQSQCCFFIPLSLGLLP
>FUSION-ENST00000399287.7:122-ENST00000636159.1:256749|1057
VGYGMAK
>ENST00000422718.1|SNV-2956-G-A|17
PAIQPMQAPLGR
>FUSION-ENST00000399287.7:122-ENST00000636159.1:256749|1596
HEVYVYFDTHTHTHAR
>ENST00000294753.8|SNV-22124-G-C|1
QVPQVSYLDSPSLQPFQVEERRK
>FUSION-ENST00000399287.7:122-ENST00000636159.1:256749|3568
CEDNQGSL
>ENST00000650358.1|SNV-16269-T-C|8
PKISCQNKGVVVNSSAMVK
>FUSION-ENST00000399287.7:122-ENST00000636159.1:256749|3998
DGETGRRR
>FUSION-ENST00000399287.7:122-ENST00000636159.1:256749|4175
TQDRTFDFCF
>FUSION-ENST00000399287.7:122-ENST00000636159.1:256749|2070
GWRPGRDAPHFPDWAAR
>ENST00000559070.5|SNV-28866-C-G|10
MAAAEEKVGKNEQGEAEDLK
>FUSION-ENST00000399287.7:122-ENST00000636159.1:256749|1421
AHTHTHTHRERER
>ENST00000259748.6|SNV-15602-T-C|2
SHGSSPVPLTRR
>FUSION-ENST00000399287.7:122-ENST00000636159.1:256749|984
RKQDQGLEFK
>FUSION-ENST00000399287.7:122-ENST00000636159.1:256749|4324
SKNILNILFSLTSKIPGFGM
>ENST00000422718.1|SNV-2956-G-A|11
MQAPLGRGSR
>FUSION-ENST00000399287.7:122-ENST00000636159.1:256749|1928
TVLVCFSVTFCLIWNSNNNSLCKR
>FUSION-ENST00000399287.7:122-ENST00000636159.1:256749|3256
ADMAPTHG
>FUSION-ENST00000399287.7:122-ENST00000636159.1:256749|3616
MSRRMLALSASYQHDTK
>FUSION-ENST00000399287.7:122-ENST00000636159.1:256749|2643
MYVNKCGDWKVR
>ENST00000360823.6|MNV-821645-GG-G|1
ASASGPSTTTSSAPRGMIFP
>FUSION-ENST00000399287.7:122-ENST00000636159.1:256749|3976
SFLCLFL
>FUSION-ENST00000399287.7:122-ENST00000636159.1:256749|1359
PFYLELPNFISIRCVS
>FUSION-ENST00000399287.7:122-ENST00000636159.1:256749|1247
ERDQDSTTVPK
>ENST00000651989.2|SNV-418356-T-A|2
MLVYLEMSK
>FUSION-ENST00000399287.7:122-ENST00000636159.1:256749|2169
MKETHEVKNR
>FUSION-ENST00000399287.7:122-ENST00000636159.1:256749|2085
MAAVQSSFGSASEGDRGK
>ENST00000485762.1|SNV-658110-G-C|3
HTLMEDYETHKSK
>FUSION-ENST00000399287.7:122-ENST00000636159.1:256749|1483
YLQAYSHGKKSK
>FUSION-ENST00000399287.7:122-ENST00000636159.1:256749|4523
VESFGNGCLRHK
>FUSION-ENST00000399287.7:122-ENST00000636159.1:256749|3398
RRVCCDPGQLSIAEPQSQCVELSK
>FUSION-ENST00000399287.7:122-ENST00000636159.1:256749|1823
MVGQMHRGHMPPLVR
>ENST00000526990.1|SNV-7525-G-T|3
KVLESPDNKSGTFK
>ENST00000395825.4|SNV-17254-C-T|3
IHTGEKSYACRICGK
>ENST00000377110.7|MNV-821645-GG-G|2
ASASGPSTTTSSAPR
>FUSION-ENST00000399287.7:122-ENST00000636159.1:256749|958
TYMACNI
>FUSION-ENST00000399287.7:122-ENST00000636159.1:256749|1545
SPRRQGAGQLTVLM
>FUSION-ENST00000399287.7:122-ENST00000636159.1:256749|1433
FMFTSTHTHTHTR
>FUSION-ENST00000399287.7:122-ENST00000636159.1:256749|1854
GGQGSQPRSNAGR
>FUSION-ENST00000399287.7:122-ENST00000636159.1:256749|3711
EVFCKSR
>FUSION-ENST00000399287.7:122-ENST00000636159.1:256749|4391
MLPRLVSYSCAQLIHPPLK
>FUSION-ENST00000399287.7:122-ENST00000636159.1:256749|3897
EEAAEREVACSHLLKEVLR
>FUSION-ENST00000399287.7:122-ENST00000636159.1:256749|1912
STRGPPSP
>ENST00000610588.4|SNV-19268-G-T|1
ECHLFYCTCRVLTCPGQAK
>ENST00000453386.7|SNV-19682-C-T|4
RSPSSYYSRGGYR
>FUSION-ENST00000399287.7:122-ENST00000636159.1:256749|2799
MQYHSAIKR
>ENST00000379485.2|SNV-1681-T-C|3
RNQRALVAPLPHSFLSFDLMVIR
>FUSION-ENST00000399287.7:122-ENST00000636159.1:256749|1515
SNWSCGTGCR
>ENST00000559779.2|SNV-25131-T-C|5
KPVGFRPEMPCRLSHSSIPGTAER
>FUSION-ENST00000399287.7:122-ENST00000636159.1:256749|3951
LAFLPSSR
>FUSION-ENST00000399287.7:122-ENST00000636159.1:256749|3512
FHTQLFLLLLLLLRQGVTLSPR
>FUSION-ENST00000399287.7:122-ENST00000636159.1:256749|522
FPQDYRIYFSSK
>FUSION-ENST00000399287.7:122-ENST00000636159.1:256749|4222
CNSAFCPLLPSILYEHSR
>FUSION-ENST00000399287.7:122-ENST00000636159.1:256749|3787
VYSGSRLWR
>FUSION-ENST00000399287.7:122-ENST00000636159.1:256749|1801
ISVLCTYSSF
>ENST00000263666.9|MNV-16268-CC-C|1
CVAAPPGGKGEETKV
>FUSION-ENST00000399287.7:122-ENST00000636159.1:256749|2160
NRLLHFPLFLSTPLFFLPF
>FUSION-ENST00000399287.7:122-ENST00000636159.1:256749|1703
PSLCPGRK
>FUSION-ENST00000399287.7:122-ENST00000636159.1:256749|786
LLEGLRVLR
>FUSION-ENST00000399287.7:122-ENST00000636159.1:256749|1954
MIIEPYR
>FUSION-ENST00000399287.7:122-ENST00000636159.1:256749|2187
AERLLTSQTGR
>FUSION-ENST00000399287.7:122-ENST00000636159.1:256749|3804
IQGRYYILIPCCF
>FUSION-ENST00000399287.7:122-ENST00000636159.1:256749|1365
FFELFIYIYNEIFT
>FUSION-ENST00000399287.7:122-ENST00000636159.1:256749|961
GHGHPSVHFCLLK
>FUSION-ENST00000399287.7:122-ENST00000636159.1:256749|3226
NLESLFFSY
>FUSION-ENST00000399287.7:122-ENST00000636159.1:256749|1375
LLQFWPRFSERCPFPNPVSCSLFR
>ENST00000262345.5|SNV-43645-T-G|2
TGNGAVAVSAANSK
>FUSION-ENST00000399287.7:122-ENST00000636159.1:256749|3067
MDVRMTPLLIR
>ENST00000371894.5|SNV-1161-C-A|5
ILVNLSMVEK
>FUSION-ENST00000399287.7:122-ENST00000636159.1:256749|559
MQLFPTRTLRPSSSWSR
>ENST00000581086.5|INDEL-41458-C-CA|5
GYGPTKKQIILMR
>FUSION-ENST00000399287.7:122-ENST00000636159.1:256749|2081
GKRGGGRPWER
>FUSION-ENST00000399287.7:122-ENST00000636159.1:256749|4353
MLRNGVCCQSQCCFFIPLSLGLLP
>ENST00000486192.1|SNV-544038-G-T|3
LRQCCGPAK
>FUSION-ENST00000399287.7:122-ENST00000636159.1:256749|4466
NAFHCHWNPGQVLYFKFFDR
>FUSION-ENST00000399287.7:122-ENST00000636159.1:256749|2573
MGRTLWAWAILK
>FUSION-ENST00000399287.7:122-ENST00000636159.1:256749|2492
MWHNLYTHL
>FUSION-ENST00000399287.7:122-ENST00000636159.1:256749|2631
MLELGRLA
>FUSION-ENST00000399287.7:122-ENST00000636159.1:256749|644
CHYCVMPMKR
>FUSION-ENST00000399287.7:122-ENST00000636159.1:256749|1274
MNSYQVREYYDLLWKVIFK
>FUSION-ENST00000399287.7:122-ENST00000636159.1:256749|4227
HLDFSLSHNGGLSFPSPK
>FUSION-ENST00000399287.7:122-ENST00000636159.1:256749|945
PQFHPQRS
>FUSION-ENST00000399287.7:122-ENST00000636159.1:256749|2154
DASHFLDVMAAGREEALLTSR
>FUSION-ENST00000399287.7:122-ENST00000636159.1:256749|1530
RWAAGRTCSELPGPSLGR
>ENST00000394095.7|SNV-141121-C-T|2
SCYLSERGLQRSK
>FUSION-ENST00000399287.7:122-ENST00000636159.1:256749|230
VSGLRWQFGNR
>FUSION-ENST00000399287.7:122-ENST00000636159.1:256749|2750
QNSIKKK
>FUSION-ENST00000399287.7:122-ENST00000636159.1:256749|1229
ALTCLFQIKMAHMFGK
>FUSION-ENST00000399287.7:122-ENST00000636159.1:256749|3497
MYFSLVVGIYFIR
>FUSION-ENST00000399287.7:122-ENST00000636159.1:256749|719
MFFFFLKSLSDK
>FUSION-ENST00000399287.7:122-ENST00000636159.1:256749|3820
CGVHVKFCYLYVSLVFFFNSLRTCR
>ENST00000260641.9|SNV-40825-G-T|2
ILIEDPPRR
>FUSION-ENST00000399287.7:122-ENST00000636159.1:256749|1162
WPKTLSYRTG
>FUSION-ENST00000399287.7:122-ENST00000636159.1:256749|1881
MVEALEAMK
>FUSION-ENST00000399287.7:122-ENST00000636159.1:256749|1781
QYLFLASRLKWEMVEALVEM
>FUSION-ENST00000399287.7:122-ENST00000636159.1:256749|4008
VIWGSFRER
>FUSION-ENST00000399287.7:122-ENST00000636159.1:256749|2921
SSNALQGQR
>FUSION-ENST00000399287.7:122-ENST00000636159.1:256749|414
SFLDKEGPWQHKGAECVPAK
>FUSION-ENST00000399287.7:122-ENST00000636159.1:256749|634
VADTKSSCKATAHMWVAHLAGMSWK
>FUSION-ENST00000399287.7:122-ENST00000636159.1:256749|3078
CHHTWLIFVFSVER
>FUSION-ENST00000399287.7:122-ENST00000636159.1:256749|1869
HPLWSMVVDLRTRGR
>FUSION-ENST00000399287.7:122-ENST00000636159.1:256749|3955
FSIYRPFWTK
>FUSION-ENST00000399287.7:122-ENST00000636159.1:256749|1522
AVPCVLMGCVSLCRSNWSCGTGCR
>FUSION-ENST00000399287.7:122-ENST00000636159.1:256749|3592
MDISIKLLKINMN
>FUSION-ENST00000399287.7:122-ENST00000636159.1:256749|2206
TGRPAGRGADPPPPPSR
>ENST00000330479.8|MNV-11481-GC-G|15
KPIKGKQAPEK
>ENST00000650358.1|SNV-16269-T-C|3
TRESWSILQRW
>FUSION-ENST00000399287.7:122-ENST00000636159.1:256749|4390
LPRLVSYSCAQLIHPPLK
>FUSION-ENST00000399287.7:122-ENST00000636159.1:256749|207
MSLHWRSYFAL
>FUSION-ENST00000399287.7:122-ENST00000636159.1:256749|3578
FNLISDSENTKSK
>FUSION-ENST00000399287.7:122-ENST00000636159.1:256749|1039
TGSWESTGVVRREK
>FUSION-ENST00000399287.7:122-ENST00000636159.1:256749|3535
KGYGISTNSVISTLITEEK
>FUSION-ENST00000399287.7:122-ENST00000636159.1:256749|1960
TADDIVESSSSVVPRPAALKWQTSR
>FUSION-ENST00000399287.7:122-ENST00000636159.1:256749|2057
RSLLPRR
>ENST00000538694.5|SNV-14719-C-A|13
MKDELCRQMAGLPHR
>ENST00000495015.5|SNV-8991-G-C|3
VKETNNQDWSQAILSLC
>FUSION-ENST00000399287.7:122-ENST00000636159.1:256749|3450
SPASASRVAGTTGAHHHAR
>ENST00000428314.5|SNV-88313-C-T|1
FWSLGSGCDHMMDAIARCEQMAQER
>FUSION-ENST00000399287.7:122-ENST00000636159.1:256749|2137
DAPYFPDGVAAGQRLQSR
>FUSION-ENST00000399287.7:122-ENST00000636159.1:256749|1835
PVAWDPRVAIEPCSGQQGARALGQR
>FUSION-ENST00000399287.7:122-ENST00000636159.1:256749|1828
MPSPQQQVMVGQMHR
>ENST00000360835.9|SNV-139321-C-T|2
FFIKLLR
>FUSION-ENST00000399287.7:122-ENST00000636159.1:256749|2859
LIAHCSLQCFAQWAH
>FUSION-ENST00000399287.7:122-ENST00000636159.1:256749|1476
MRLRWIILGVR
>FUSION-ENST00000399287.7:253-ENST00000636159.1:256749|4557
LLLLKRHSK
>FUSION-ENST00000399287.7:122-ENST00000636159.1:256749|4439
IQPLHSSLGDEARP
>FUSION-ENST00000399287.7:122-ENST00000636159.1:256749|1475
RLRWIILGVR
>FUSION-ENST00000399287.7:122-ENST00000636159.1:256749|630
WVAHLAGMSWK
>FUSION-ENST00000399287.7:122-ENST00000636159.1:256749|788
MLLEGLR
>FUSION-ENST00000399287.7:122-ENST00000636159.1:256749|2974
LPHPADFLYFSR
>ENST00000494467.1|SNV-99047-C-T|1
LLFMTLAWIYSVAVIIKGIVYEK
>ENST00000505624.5|SNV-28172-G-A|4
TSDLISLYKEAAQIEQLR
>FUSION-ENST00000399287.7:122-ENST00000636159.1:256749|4098
MRQWRER
>FUSION-ENST00000399287.7:122-ENST00000636159.1:256749|4218
QRKPSSFR
>FUSION-ENST00000399287.7:122-ENST00000636159.1:256749|1838
PVAWDPR
>FUSION-ENST00000399287.7:122-ENST00000636159.1:256749|2465
SFVTQGSQKYPLGCSS
>ENST00000540608.5|SNV-25014-C-G|2
WRPRQVMTRPWDSCVGR
>FUSION-ENST00000399287.7:122-ENST00000636159.1:256749|2319
CCRSGPSPPSSAGQPHPRASHW
>FUSION-ENST00000399287.7:122-ENST00000636159.1:256749|4108
EECWSESCESVEGSGR
>FUSION-ENST00000399287.7:122-ENST00000636159.1:256749|750
GRGGRIT
>FUSION-ENST00000399287.7:122-ENST00000636159.1:256749|1648
ADSHIQYNW
>FUSION-ENST00000399287.7:122-ENST00000636159.1:256749|3698
NTDNRKLLN
>FUSION-ENST00000399287.7:122-ENST00000636159.1:256749|2306
MISKLEK
>ENST00000222390.11|SNV-63118-G-A|6
NKHICGGSLIKESWILTAR
>ENST00000368817.10|SNV-5934-C-T|1
LYMSCIVHSRDQQTVYAK
>FUSION-ENST00000399287.7:122-ENST00000636159.1:256749|636
MVADTKSSCK
>FUSION-ENST00000399287.7:122-ENST00000636159.1:256749|1418
EREFPLYSEVVYFLCLIQNHKR
>FUSION-ENST00000399287.7:122-ENST00000636159.1:256749|2305
MISKLEKSR
>FUSION-ENST00000399287.7:122-ENST00000636159.1:256749|2906
TFYFIIVFNIIYVTIVCLILKVV
>FUSION-ENST00000399287.7:122-ENST00000636159.1:256749|2535
MALPLTTVGFGLFTCK
>FUSION-ENST00000399287.7:122-ENST00000636159.1:256749|803
ENKNHLQIPALK
>FUSION-ENST00000399287.7:122-ENST00000636159.1:256749|3053
KHSKESK
>FUSION-ENST00000399287.7:122-ENST00000636159.1:256749|4337
MISSSNSNNK
>FUSION-ENST00000399287.7:122-ENST00000636159.1:256749|1894
SLCLILAPFVGGGSAASGGVTVK
>FUSION-ENST00000399287.7:122-ENST00000636159.1:256749|937
ESCSVAQAGEQ
>FUSION-ENST00000399287.7:122-ENST00000636159.1:256749|2251
VREHTLYDFSPFEILR
>FUSION-ENST00000399287.7:122-ENST00000636159.1:256749|3269
LSCAYWPFVSLLWR
>ENST00000379936.3|SNV-9343-A-T|3
EILLKMYK
>ENST00000471841.6|SNV-38816-A-G|3
LSWTTRAK
>FUSION-ENST00000399287.7:122-ENST00000636159.1:256749|416
KWDSVLVRTQLA
>FUSION-ENST00000399287.7:122-ENST00000636159.1:256749|3942
NSEVSFAE
>FUSION-ENST00000399287.7:122-ENST00000636159.1:256749|1136
GSEIIHRVYGNPF
>ENST00000339162.11|SNV-15612-A-C|3
QRYSAPAPLSSRA
>FUSION-ENST00000399287.7:122-ENST00000636159.1:256749|2075
GRGRGGGGVWAS
>FUSION-ENST00000399287.7:122-ENST00000636159.1:256749|3745
VTLGDRYR
>FUSION-ENST00000399287.7:122-ENST00000636159.1:256749|3323
PRGWQQRFSHDATSLF
>ENST00000468063.1|SNV-4201-C-A|1
KQAIKDK
>FUSION-ENST00000399287.7:122-ENST00000636159.1:256749|3530
MGFPLIL
>ENST00000494819.5|SNV-34471-A-G|1
MCRVTNF
>ENST00000550629.1|SNV-68986-A-G|3
MESNCRVFLVLLV
>FUSION-ENST00000399287.7:122-ENST00000636159.1:256749|737
MKTCVITVSCQ
>FUSION-ENST00000399287.7:122-ENST00000636159.1:256749|2099
SRHCTPASAPLSTE
>FUSION-ENST00000399287.7:122-ENST00000636159.1:256749|3726
VNTFKYIR
>FUSION-ENST00000399287.7:122-ENST00000636159.1:256749|4410
MMTIFFFFFLRWNLTLVAQAGGQR
>FUSION-ENST00000399287.7:122-ENST00000636159.1:256749|389
PLFMDREK
>FUSION-ENST00000399287.7:122-ENST00000636159.1:256749|3166
DAECLAK
>FUSION-ENST00000399287.7:122-ENST00000636159.1:256749|2691
MGELYSSEL
>FUSION-ENST00000399287.7:122-ENST00000636159.1:256749|4221
MCNSAFCPLLPSILYEHSRCSLSP
>FUSION-ENST00000399287.7:122-ENST00000636159.1:256749|2092
GRLADPPTSLPDGAAGR
>FUSION-ENST00000399287.7:122-ENST00000636159.1:256749|3399
MVPSAHG
>FUSION-ENST00000399287.7:122-ENST00000636159.1:256749|4536
ERVPEAQTGQGRSWVIYWLLK
>FUSION-ENST00000399287.7:122-ENST00000636159.1:256749|4223
MCNSAFCPLLPSILYEHSR
>FUSION-ENST00000399287.7:122-ENST00000636159.1:256749|1434
MKYLLRR
>ENST00000381852.4|INDEL-233109-T-TT|3
MPFSLCLFFISVWTSER
>FUSION-ENST00000399287.7:122-ENST00000636159.1:256749|900
MLVVILLLLPEGN
>ENST00000651144.1|SNV-6629-G-C|5
RARTQCTNCQTTTTTLWR
>FUSION-ENST00000399287.7:122-ENST00000636159.1:256749|1453
YLLIKYLTVK
>FUSION-ENST00000399287.7:122-ENST00000636159.1:256749|2842
SLIITSVGEDMEKLEPP
>FUSION-ENST00000399287.7:122-ENST00000636159.1:256749|2574
QTSPLAKPT
>ENST00000461716.1|SNV-37304-A-G|4
CTLVILKLILEQALK
>FUSION-ENST00000399287.7:122-ENST00000636159.1:256749|970
QRQGEGLDHGLYWSFLGKCR
>FUSION-ENST00000399287.7:122-ENST00000636159.1:256749|270
MAIVAYTGILYSSLKGRICETR
>FUSION-ENST00000399287.7:122-ENST00000636159.1:256749|2172
GRGRAEALLTSQTGR
>FUSION-ENST00000399287.7:122-ENST00000636159.1:256749|3925
MRCVQQAILGIVHSLYCFKCIAGR
>FUSION-ENST00000399287.7:122-ENST00000636159.1:256749|3730
VLILVKTNK
>FUSION-ENST00000399287.7:122-ENST00000636159.1:256749|3544
EAEARESLEPGRR
>FUSION-ENST00000399287.7:122-ENST00000636159.1:256749|1288
FRFRVTVLQSLC
>ENST00000306494.10|SNV-48940-A-T|2
HSLCDLLRIPNICK
>FUSION-ENST00000399287.7:122-ENST00000636159.1:256749|2616
AWLCFYK
>FUSION-ENST00000399287.7:122-ENST00000636159.1:256749|367
PNNRELRNGNSCIYWNII
>ENST00000532183.6|SNV-1820-G-T|2
MSSDSELAVFGEASPFLRKSER
>FUSION-ENST00000399287.7:122-ENST00000636159.1:256749|1448
TLWVPFTFR
>FUSION-ENST00000399287.7:122-ENST00000636159.1:256749|3191
TPPGLGTGVGGWCR
>FUSION-ENST00000399287.7:122-ENST00000636159.1:256749|1760
MPRMEPGTR
>ENST00000382592.5|SNV-73326-G-A|4
EEHALALGGAGAFPLDVEYR
>FUSION-ENST00000399287.7:122-ENST00000636159.1:256749|1719
MHVVSKR
>FUSION-ENST00000399287.7:122-ENST00000636159.1:256749|3281
DLTESIRD
>FUSION-ENST00000399287.7:122-ENST00000636159.1:256749|2796
QYHSAIKRNEVPIYATTR
>FUSION-ENST00000399287.7:122-ENST00000636159.1:256749|330
ISSHYSNFASSTLHDTSFFSFFKHS
>ENST00000422248.6|SNV-42267-C-G|6
KREAPDPNLEWTQISTR
>FUSION-ENST00000399287.7:122-ENST00000636159.1:256749|3339
LVLVTPEDCIGGR
>ENST00000489135.5|SNV-59140-A-G|6
MELGNALETILSGLANMVAREALK
>FUSION-ENST00000399287.7:122-ENST00000636159.1:256749|246
CEVMLAVLFICLHFSKQSFECT
>ENST00000343571.3|SNV-194841-C-A|9
MPSPIPAKYIDYWNFLK
>ENST00000229214.9|SNV-9692-G-A|2
QQKMEAIK
>ENST00000623063.3|SNV-17862-G-A|1
AGGSHQDCHEKIRVLSQQAASVVK
>FUSION-ENST00000399287.7:122-ENST00000636159.1:256749|3823
MCGVHVK
>FUSION-ENST00000399287.7:122-ENST00000636159.1:256749|344
MNSLGLGIALGFCFQRS
>FUSION-ENST00000399287.7:122-ENST00000636159.1:256749|1190
MGEHRGGQEGEDRGK
>ENST00000289429.6|SNV-880-G-T|3
IRTILSFEGIRR
>ENST00000394091.5|SNV-141121-C-T|3
SSPERGLQR
>FUSION-ENST00000399287.7:122-ENST00000636159.1:256749|954
MLFDSCAIA
>FUSION-ENST00000399287.7:122-ENST00000636159.1:256749|3417
LLVLGPHSEK
>FUSION-ENST00000513044.1:1480-ENST00000508593.6:271641|80
ADIWSDHSFQTDPDLPPGWK
>FUSION-ENST00000399287.7:122-ENST00000636159.1:256749|3405
HPLFSIR
>FUSION-ENST00000399287.7:122-ENST00000636159.1:256749|3902
VILLAPFLHSPGATSSQDSL
>FUSION-ENST00000399287.7:122-ENST00000636159.1:256749|1538
QGAGQLTVLM
>FUSION-ENST00000399287.7:122-ENST00000636159.1:256749|3734
LHKFFNK
>FUSION-ENST00000399287.7:122-ENST00000636159.1:256749|3421
MYSVRAIVDTIVY
>FUSION-ENST00000399287.7:122-ENST00000636159.1:256749|2821
MVAHACNPSTLGGQGRQIT
>ENST00000497128.1|INDEL-11616-C-CTT|10
FPRTIHMTFLCLMRR
>FUSION-ENST00000399287.7:122-ENST00000636159.1:256749|1204
MMTGGHEL
>FUSION-ENST00000399287.7:122-ENST00000636159.1:256749|2686
CLELLTSYFLLCL
>FUSION-ENST00000399287.7:122-ENST00000636159.1:256749|726
DWRWRLGLGG
>FUSION-ENST00000399287.7:122-ENST00000636159.1:256749|2680
VFGFLLLCYSRKIMASSSIQVVAK
>FUSION-ENST00000399287.7:122-ENST00000636159.1:256749|483
SLLPIGSSAQLLAGVK
>ENST00000262133.11|INDEL-31582-G-GA|1
PESPLWEKN
>FUSION-ENST00000399287.7:122-ENST00000636159.1:256749|3098
MRIKHSFLQYCF
>FUSION-ENST00000399287.7:122-ENST00000636159.1:256749|3643
DACSQCFLST
>ENST00000321765.10|SNV-452-A-G|4
TPLRELTLQPGALTSSGK
>FUSION-ENST00000399287.7:122-ENST00000636159.1:256749|3375
MHNASSVK
>FUSION-ENST00000399287.7:122-ENST00000636159.1:256749|3915
MATDIEE
>ENST00000376221.1|SNV-17264-C-A|1
GIIFYHGGATVFGSLDCYHGL
>FUSION-ENST00000399287.7:122-ENST00000636159.1:256749|1355
YRHSCHDR
>ENST00000497128.1|INDEL-11616-C-CTT|11
FPRTIHMTFLCLMR
>FUSION-ENST00000399287.7:122-ENST00000636159.1:256749|1735
MQGGHQR
>FUSION-ENST00000399287.7:122-ENST00000636159.1:256749|3420
YSVRAIVDTIVY
>FUSION-ENST00000399287.7:122-ENST00000636159.1:256749|2705
YTIILIFRFIVK
>FUSION-ENST00000399287.7:122-ENST00000636159.1:256749|1521
MGCVSLCR
>FUSION-ENST00000399287.7:122-ENST00000636159.1:256749|3105
TLLFSSLPILIY
>FUSION-ENST00000399287.7:122-ENST00000636159.1:256749|2044
MICHSYCGCPGSRYEYLFF
>FUSION-ENST00000399287.7:122-ENST00000636159.1:256749|1893
HCCMPRLSR
>FUSION-ENST00000399287.7:122-ENST00000636159.1:256749|3030
FHAYKTFFSPVLFLSTIVHRR
>FUSION-ENST00000399287.7:122-ENST00000636159.1:256749|1767
ILSLCLSVAPIGGENHR
>ENST00000457545.7|INDEL-28669-C-CGTG|3
NWRAFDVFK
>FUSION-ENST00000399287.7:122-ENST00000636159.1:256749|3184
LCLFLAFKLDIAR
>ENST00000611028.3|SNV-24839-G-T|2
VSNYSRVSGR
>ENST00000353782.9|SNV-19715-C-A|4
SRLDENNIPPLSVHDASDKNVQR
>FUSION-ENST00000399287.7:122-ENST00000636159.1:256749|1989
MGLYAIVVYRKTDFLR
>FUSION-ENST00000399287.7:122-ENST00000636159.1:256749|3434
GSSHFSKSLLLPCVLVTYGQTRK
>FUSION-ENST00000399287.7:122-ENST00000636159.1:256749|3152
MAYFAHNILQGIHSQK
>FUSION-ENST00000399287.7:122-ENST00000636159.1:256749|1691
MPTLHAWGLCFEK
>FUSION-ENST00000399287.7:122-ENST00000636159.1:256749|3265
DCIFAFLMVVSAI
>FUSION-ENST00000399287.7:122-ENST00000636159.1:256749|1971
KSMSYCSR
>ENST00000163416.7|SNV-17334-G-A|3
QNLAEAITLAERKYSNEK
>FUSION-ENST00000399287.7:122-ENST00000636159.1:256749|1773
VIYSVGIHLGKFLSLGEMETHDFFR
>FUSION-ENST00000399287.7:122-ENST00000636159.1:256749|3725
MVNTFKYIRHHTECK
>ENST00000366809.6|SNV-87766-C-A|2
MTAFLDDPEENSLQRPK
>FUSION-ENST00000399287.7:122-ENST00000636159.1:256749|3582
LCYCYVNG
>FUSION-ENST00000399287.7:122-ENST00000636159.1:256749|4069
MASFPAGAARGSPHVFGCGAG
>FUSION-ENST00000399287.7:122-ENST00000636159.1:256749|2994
GIVCFPTR
>ENST00000330871.3|INDEL-1494-G-GG|8
RAYYIYSGGREDPPGVEPAPLLQR
>ENST00000651989.2|SNV-468540-G-T|1
KESTDES
>ENST00000471274.1|SNV-2113076-A-T|2
MSCWLMHWT
>FUSION-ENST00000399287.7:122-ENST00000636159.1:256749|4194
LHTDDDR
>FUSION-ENST00000399287.7:122-ENST00000636159.1:256749|2592
MDCQSLAGREMANK
>ENST00000299578.9|MNV-16070-GAG-G|5
TPGNKHRLR
>FUSION-ENST00000399287.7:122-ENST00000636159.1:256749|4533
SWVIYWLLK
>ENST00000307068.5|SNV-67767-G-T|1
ELVCAGECLPLPVLPNWIGGGY
>FUSION-ENST00000399287.7:122-ENST00000636159.1:256749|3064
DVRMTPLLIRTFSWYHLK
>FUSION-ENST00000399287.7:122-ENST00000636159.1:256749|2220
LAGQRGSSLPSR
>FUSION-ENST00000399287.7:122-ENST00000636159.1:256749|4215
KPSSFRHFLFDTVLPSSA
>FUSION-ENST00000399287.7:122-ENST00000636159.1:256749|3129
MSLLCFSSWNMINAFPF
>FUSION-ENST00000399287.7:122-ENST00000636159.1:256749|2753
DHMQNSIKKK
>FUSION-ENST00000399287.7:122-ENST00000636159.1:256749|785
MLLEGLRVLRDTSWVGVK
>FUSION-ENST00000399287.7:122-ENST00000636159.1:256749|1018
QGRINNLGLASLNNFGRL
>ENST00000409059.5|MNV-19622-CG-C|1
VLSSSSATYAQVLSFLAAFGAW
>FUSION-ENST00000399287.7:122-ENST00000636159.1:256749|3164
SFCILFIFIYFMLK
>ENST00000222390.11|SNV-63118-G-A|2
ESWILTARQCFPSR
>ENST00000641256.1|SNV-2548-C-T|1
YVAICHPLHYIAR
>FUSION-ENST00000399287.7:122-ENST00000636159.1:256749|3364
LFAYRVTWR
>ENST00000560209.6|SNV-696259-C-A|1
WVSIQFHFLT
>FUSION-ENST00000399287.7:122-ENST00000636159.1:256749|916
MQDQNQCWAKKDEQR
>ENST00000263635.8|SNV-202155-C-T|3
LVALSCHGSRMRQIASNSPGLSPK
>FUSION-ENST00000399287.7:122-ENST00000636159.1:256749|1959
WQTSREGG
>FUSION-ENST00000399287.7:122-ENST00000636159.1:256749|1683
MKSSNSSLLK
>ENST00000273854.7|SNV-322335-G-T|1
WTAPEAISFRK
>ENST00000483494.5|SNV-6151-C-A|1
GLTVPRVAPGIISAQGPTVFMSRK
>FUSION-ENST00000399287.7:122-ENST00000636159.1:256749|2913
MLVRLVSNSLPQVILLPWPPK
>FUSION-ENST00000399287.7:122-ENST00000636159.1:256749|2234
DNFARYSIWD
>FUSION-ENST00000399287.7:122-ENST00000636159.1:256749|3074
ANFCFFSR
>FUSION-ENST00000399287.7:122-ENST00000636159.1:256749|4176
MTQDRTFDFCF
>FUSION-ENST00000399287.7:122-ENST00000636159.1:256749|3790
QNQNLALIISTKSNF
>FUSION-ENST00000399287.7:122-ENST00000636159.1:256749|1750
STGLLPLSFSAR
>FUSION-ENST00000399287.7:122-ENST00000636159.1:256749|939
NQEISIGILVNH
>FUSION-ENST00000399287.7:122-ENST00000636159.1:256749|763
CVTSLKMYCGLGMVAHACNPSTLR
>FUSION-ENST00000399287.7:122-ENST00000636159.1:256749|2704
MYTIILIFRFIVKLIK
>FUSION-ENST00000399287.7:122-ENST00000636159.1:256749|2961
SAHFRRR
>FUSION-ENST00000399287.7:122-ENST00000636159.1:256749|1281
KQVQVQGDSPTEPLLAGTGQT
>ENST00000335044.6|SNV-17669-A-G|2
GHIPFRQCK
>FUSION-ENST00000399287.7:122-ENST00000636159.1:256749|2737
VLFDVLK
>ENST00000620438.1|SNV-211-T-A|1
NSFVNDIFERIASEASRLAHYNK
>FUSION-ENST00000399287.7:122-ENST00000636159.1:256749|1379
YILIKLLQFWPRFSER
>ENST00000341640.6|SNV-6151-C-A|3
LKWEMQLPGASKGLTVPR
>FUSION-ENST00000399287.7:122-ENST00000636159.1:256749|3977
MSFLCLFL
>ENST00000565879.1|SNV-6608-C-A|2
MLLLLLLVLVLALPPGGL
>FUSION-ENST00000399287.7:122-ENST00000636159.1:256749|4016
MLVGLRLRVIAWSVHLR
>ENST00000369519.4|SNV-168343-C-T|5
SREDGYYWK
>ENST00000259748.6|SNV-15602-T-C|3
SHGSSPVPLTR
>FUSION-ENST00000399287.7:122-ENST00000636159.1:256749|2342
MLEISPLIYARYHNRTSEK
>FUSION-ENST00000399287.7:122-ENST00000636159.1:256749|551
MGFSVGK
>ENST00000368817.10|SNV-5934-C-T|2
LYMSCIVHSR
>ENST00000545379.1|SNV-24839-G-T|1
ASGATPSRSATIVE
>FUSION-ENST00000399287.7:122-ENST00000636159.1:256749|653
VRFQCTESQVSCR
>ENST00000296658.4|SNV-27361-C-T|1
TFSGQTHGFVHWKR
>FUSION-ENST00000399287.7:122-ENST00000636159.1:256749|604
MRPLPVY
>FUSION-ENST00000399287.7:122-ENST00000636159.1:256749|1812
PRSAVHFLNWMTR
>ENST00000326765.10|SNV-61539-G-A|2
TEGDTKVSQAVLK
>FUSION-ENST00000399287.7:122-ENST00000636159.1:256749|257
VAFINIH
>FUSION-ENST00000399287.7:122-ENST00000636159.1:256749|1043
MSPGGLTTCRTGSWESTGVVRR
>FUSION-ENST00000399287.7:122-ENST00000636159.1:256749|3268
NDCSCPLPIFNWVFVFSLSVK
>FUSION-ENST00000399287.7:122-ENST00000636159.1:256749|2302
SRNQYKHII
>ENST00000479054.5|MNV-36947-GC-G|17
TVSTTHCPSLPKSRR
>ENST00000474932.1|SNV-12075-A-G|1
EYTIDIIFSQTWCDER
>FUSION-ENST00000399287.7:122-ENST00000636159.1:256749|1343
MGGRNIPGSHFYTEMAGHKFPR
>FUSION-ENST00000399287.7:122-ENST00000636159.1:256749|1956
SLAPLSIFLST
>FUSION-ENST00000399287.7:122-ENST00000636159.1:256749|3343
MHTLFIS
>FUSION-ENST00000606221.1:749-ENST00000656150.1:58480|1
HRPGSWKGVVKR
>FUSION-ENST00000399287.7:122-ENST00000636159.1:256749|4497
FQMKYLLR
>ENST00000219611.7|SNV-19529-G-T|3
DEEEKEEHEEEEGAAEPRGGWACPR
>ENST00000487141.5|SNV-19268-G-T|3
ECHLFYCTCR
>FUSION-ENST00000399287.7:122-ENST00000636159.1:256749|2864
MCPPSHYPLTLFWK
>FUSION-ENST00000399287.7:122-ENST00000636159.1:256749|1200
MFRAFLGS
>FUSION-ENST00000399287.7:122-ENST00000636159.1:256749|3087
ENDIFFFFETEPRRSAMGR
>FUSION-ENST00000399287.7:122-ENST00000636159.1:256749|2739
GFRVLFDVLK
>ENST00000330871.3|INDEL-1494-G-GG|5
EDPPGVEPAPLLQR
>ENST00000532223.2|SNV-7644-A-T|1
ANPTVTLFPPSSVELQANK
>ENST00000457054.6|SNV-46912-G-T|2
AVQADGQVKEFYQSHR
>ENST00000286800.8|SNV-148378-C-T|3
DHILSILGETK
>FUSION-ENST00000399287.7:122-ENST00000636159.1:256749|3440
MAALGQIR
>FUSION-ENST00000399287.7:122-ENST00000636159.1:256749|3159
LSNPSIY
>FUSION-ENST00000399287.7:122-ENST00000636159.1:256749|439
GESGAND
>FUSION-ENST00000399287.7:122-ENST00000636159.1:256749|316
RWVNSSSLSSSTDSCR
>FUSION-ENST00000399287.7:122-ENST00000636159.1:256749|1059
FTVNPLCSANARVGYGMAK
>FUSION-ENST00000399287.7:122-ENST00000636159.1:256749|2814
QFVVYPYNAISFSHKK
>ENST00000257566.7|SNV-9517-G-T|3
AHLFAAERPRDSWRLDK
>FUSION-ENST00000399287.7:122-ENST00000636159.1:256749|4422
SASHKIVFGLKR
>FUSION-ENST00000399287.7:122-ENST00000636159.1:256749|2837
EQNYYDL
>FUSION-ENST00000399287.7:122-ENST00000636159.1:256749|699
ESKSSPILLHVKCR
>FUSION-ENST00000399287.7:122-ENST00000636159.1:256749|4538
VIRERVPEAQTGQGR
>FUSION-ENST00000399287.7:122-ENST00000636159.1:256749|4026
MQENVGQKSGLSLTGR
>FUSION-ENST00000399287.7:122-ENST00000636159.1:256749|594
ETGTEHRESK
>FUSION-ENST00000399287.7:122-ENST00000636159.1:256749|3979
DSRAVKR
>FUSION-ENST00000399287.7:122-ENST00000636159.1:256749|2715
YPVVGLLDQMVDLLLAFKESLYCFP
>FUSION-ENST00000399287.7:122-ENST00000636159.1:256749|2491
WHNLYTHL
>FUSION-ENST00000399287.7:122-ENST00000636159.1:256749|1465
IFFNRKTHFTATMR
>FUSION-ENST00000399287.7:122-ENST00000636159.1:256749|3179
LDIARNCFSGKEK
>ENST00000457545.7|INDEL-28669-C-CGTG|4
LSDEEMATILSFNRNWRAFDVFK
>FUSION-ENST00000399287.7:122-ENST00000636159.1:256749|792
MTFINLQKNPKVAQSFYM
>ENST00000473389.5|SNV-19268-G-T|1
ECHLFYCTCSSSLRH
>FUSION-ENST00000399287.7:122-ENST00000636159.1:256749|2478
NTSHRQYMK
>FUSION-ENST00000399287.7:122-ENST00000636159.1:256749|3246
LSYFYRISCVWVWLIVS
>FUSION-ENST00000399287.7:122-ENST00000636159.1:256749|545
MCSVYPRSGAGVPWE
>FUSION-ENST00000399287.7:122-ENST00000636159.1:256749|1543
MCPPLMGMVLFCAR
>ENST00000341864.6|SNV-86-C-T|3
NAPRDVLVMAQILKDMGITEYEPR
>FUSION-ENST00000399287.7:122-ENST00000636159.1:256749|2078
GGGRPWER
>FUSION-ENST00000399287.7:122-ENST00000636159.1:256749|3447
VAGTTGAHHHARLIFCIF
>FUSION-ENST00000399287.7:122-ENST00000636159.1:256749|859
LLADSTARMVEAAKVFYWICLYEK
>FUSION-ENST00000399287.7:122-ENST00000636159.1:256749|3750
LQLLNQVYMIKLKVTLGDR
>FUSION-ENST00000399287.7:122-ENST00000636159.1:256749|1213
GDKSGRLNQR
>ENST00000454147.1|SNV-142-G-A|4
AAEEARESEAPGDGCSSGGAAPAR
>ENST00000566780.6|SNV-325566-A-G|1
DVLCRSAPARVIVVSSESHR
>FUSION-ENST00000399287.7:122-ENST00000636159.1:256749|2327
LCKEGAMER
>ENST00000379935.8|INDEL-31582-G-GA|3
KLETMKTEFLHVK
>FUSION-ENST00000399287.7:122-ENST00000636159.1:256749|2267
MITSLTTSGKRENNSILIK
>FUSION-ENST00000399287.7:122-ENST00000636159.1:256749|3490
MTGIKALR
>FUSION-ENST00000399287.7:122-ENST00000636159.1:256749|4335
MISSSNSNNKNGCVMEIGR
>FUSION-ENST00000399287.7:122-ENST00000636159.1:256749|3558
MHHCTPAWATR
>ENST00000461716.1|SNV-37304-A-G|15
MLGHCIEMYIGDSEAYIGAGIK
>FUSION-ENST00000399287.7:122-ENST00000636159.1:256749|4485
HERFPLPLEPR
>FUSION-ENST00000399287.7:122-ENST00000636159.1:256749|3211
DGFIILFSLFQYK
>FUSION-ENST00000399287.7:122-ENST00000636159.1:256749|4001
MDGETGRR
>FUSION-ENST00000399287.7:122-ENST00000636159.1:256749|2277
MFVSGLQTSEFFLLISTFVVSR
>ENST00000330479.8|MNV-11481-GC-G|6
ISTLSEGAPGR
>ENST00000581086.5|INDEL-41458-C-CA|4
KQIILMR
>FUSION-ENST00000399287.7:122-ENST00000636159.1:256749|3329
EEPMPRGWQQR
>FUSION-ENST00000399287.7:122-ENST00000636159.1:256749|1582
IQTRNPFSS
>ENST00000513291.2|SNV-116698-G-A|2
MQSLVEENFIFEHIQLFH
>FUSION-ENST00000399287.7:122-ENST00000636159.1:256749|3216
TVHVLCPFLIGCLSFHYQLK
>FUSION-ENST00000399287.7:122-ENST00000636159.1:256749|1320
MFPKSINIIVFSKVPR
>ENST00000435930.1|SNV-31069-C-T|2
CLQALSPVKTSLFR
>FUSION-ENST00000399287.7:122-ENST00000636159.1:256749|1192
MGEHRGGQEGEDR
>ENST00000357489.7|SNV-61748-A-T|2
FTACASHTERK
>FUSION-ENST00000399287.7:122-ENST00000636159.1:256749|1474
IFLIICDIQAVFSLSIEIDVQEL
>FUSION-ENST00000399287.7:122-ENST00000636159.1:256749|4334
ISSSNSNNKNGCVMEIGR
>FUSION-ENST00000399287.7:122-ENST00000636159.1:256749|1205
CLCTSNVALWR
>FUSION-ENST00000399287.7:122-ENST00000636159.1:256749|3282
MDLTESIRD
>ENST00000229214.9|SNV-9692-G-A|3
KQQKMEAIK
>FUSION-ENST00000399287.7:122-ENST00000636159.1:256749|3792
QNQNLALIISTK
>FUSION-ENST00000399287.7:122-ENST00000636159.1:256749|2600
LQFGSRLCHLVV
>FUSION-ENST00000399287.7:122-ENST00000636159.1:256749|326
INENIKLWKNSPLR
>ENST00000611898.4|SNV-4089-T-A|1
AVYENEQVATRDVKNGSR
>ENST00000409195.6|SNV-362880-G-T|2
LSEHTQRYEAANRTVQMA
>FUSION-ENST00000399287.7:122-ENST00000636159.1:256749|4126
MRETEAGESLEPGR
>FUSION-ENST00000399287.7:122-ENST00000636159.1:256749|2308
SWMISKLEK
>FUSION-ENST00000399287.7:122-ENST00000636159.1:256749|668
HLHHKDIACGI
>FUSION-ENST00000399287.7:122-ENST00000636159.1:256749|2587
MANKQGLQVCS
>FUSION-ENST00000399287.7:122-ENST00000636159.1:256749|2340
RRALTLGISCFR
>FUSION-ENST00000399287.7:122-ENST00000636159.1:256749|3325
PRGWQQR
>FUSION-ENST00000399287.7:122-ENST00000636159.1:256749|1792
EEVLSTQR
>FUSION-ENST00000399287.7:122-ENST00000636159.1:256749|952
MHMPQFHPQR
>FUSION-ENST00000399287.7:122-ENST00000636159.1:256749|3139
MGLLFCSLFFNIKF
>FUSION-ENST00000399287.7:122-ENST00000636159.1:256749|3330
MEEPMPRGWQQR
>FUSION-ENST00000399287.7:122-ENST00000636159.1:256749|4482
FTDHILMYHLIVPR
>FUSION-ENST00000399287.7:122-ENST00000636159.1:256749|3502
FHESACYVK
>FUSION-ENST00000399287.7:122-ENST00000636159.1:256749|852
MVEAAKVFYWICLYEK
>FUSION-ENST00000399287.7:122-ENST00000636159.1:256749|3214
KYLCFNLLWSSFF
>FUSION-ENST00000399287.7:122-ENST00000636159.1:256749|256
MYMHIDVPSLAK
>FUSION-ENST00000399287.7:122-ENST00000636159.1:256749|4190
KHDTDTQALLSLTSLPPSI
>FUSION-ENST00000399287.7:122-ENST00000636159.1:256749|1546
AFLKSPRR
>ENST00000321765.10|SNV-452-A-G|3
TPLRELTLQPGALTSSGKR
>ENST00000461716.1|SNV-37304-A-G|1
LILEQALKTN
>ENST00000377604.8|INDEL-37004-T-TC|1
TYVPRPGAVGRRT
>ENST00000394094.6|SNV-141121-C-T|4
LEPLRQSLNLSERGLQR
>FUSION-ENST00000399287.7:122-ENST00000636159.1:256749|2558
LGVCGDCHHLR
>FUSION-ENST00000399287.7:122-ENST00000636159.1:256749|1793
ESLSVYQEAFSFNTHVFPVR
>FUSION-ENST00000399287.7:122-ENST00000636159.1:256749|3083
GRSQLTATSVPPPALFK
>FUSION-ENST00000399287.7:122-ENST00000636159.1:256749|4174
MVKPHLY
>FUSION-ENST00000399287.7:122-ENST00000636159.1:256749|4515
RVCMFFTFLLK
>FUSION-ENST00000399287.7:122-ENST00000636159.1:256749|2141
GAPHIPDDGRPGR
>FUSION-ENST00000399287.7:122-ENST00000636159.1:256749|3805
CFIVSGTGKIQGRYYILIPCCF
>FUSION-ENST00000399287.7:122-ENST00000636159.1:256749|4429
HHKGNYKYK
>FUSION-ENST00000399287.7:122-ENST00000636159.1:256749|1184
MLLNGCKR
>ENST00000374530.7|SNV-658110-G-C|1
NLMHTLMEDYETHKSKR
>FUSION-ENST00000399287.7:122-ENST00000636159.1:256749|730
HCYNFYK
>FUSION-ENST00000399287.7:122-ENST00000636159.1:256749|1019
MQGRINNLGLASLNNFGRL
>FUSION-ENST00000399287.7:122-ENST00000636159.1:256749|231
YCPRVSGLRWQFGNR
>FUSION-ENST00000399287.7:122-ENST00000636159.1:256749|2879
ARSRLTTTSASCVQAILLP
>FUSION-ENST00000399287.7:122-ENST00000636159.1:256749|2756
RDHMQNSIKK
>FUSION-ENST00000399287.7:122-ENST00000636159.1:256749|1857
MQKGGQGSQPRSNAGR
>FUSION-ENST00000399287.7:122-ENST00000636159.1:256749|1618
QEAFPTLTENMSKLK
>ENST00000409508.8|SNV-48249-G-T|1
AIYEQLTAATTWLTWQDDCWGYIER
>FUSION-ENST00000399287.7:122-ENST00000636159.1:256749|3349
MPASHGFCQYSVNLLVLVK
>FUSION-ENST00000399287.7:122-ENST00000636159.1:256749|1902
LQCFSMDACCLGSPRGYR
>FUSION-ENST00000399287.7:122-ENST00000636159.1:256749|3452
LPDSGRSPASASRVAGTTGAHHHAR
>ENST00000489939.5|SNV-806851-A-T|5
FKNASGASR
>FUSION-ENST00000399287.7:122-ENST00000636159.1:256749|3517
TTCQYVFLLGGRYILYKAYTFL
>ENST00000163416.7|SNV-17334-G-A|2
KYSNEKK
>ENST00000247225.7|SNV-423-C-T|3
NGLAAELGPALPR
>FUSION-ENST00000399287.7:122-ENST00000636159.1:256749|3699
MNTDNRKLLN
>ENST00000343571.3|SNV-194841-C-A|7
MPSPIPAKYIDYWNFLKDAFGLEEE
>FUSION-ENST00000399287.7:122-ENST00000636159.1:256749|574
SNIVVLGQRQEGKHN
>ENST00000422718.1|SNV-2956-G-A|6
ARMPWDARHPTYAGPLGQGK
>FUSION-ENST00000399287.7:122-ENST00000636159.1:256749|1243
CSLSSDELIK
>FUSION-ENST00000399287.7:122-ENST00000636159.1:256749|1587
MGSEQSRR
>ENST00000377110.7|MNV-821645-GG-G|3
ISLIDIGLVIEYLMGGLIAATTR
>FUSION-ENST00000399287.7:122-ENST00000636159.1:256749|925
MSFYRLGIQSR
>FUSION-ENST00000399287.7:122-ENST00000636159.1:256749|1991
MGLYAIVVYRK
>ENST00000376104.6|SNV-342566-G-T|2
GIFKSSLFQALLDIQ
>FUSION-ENST00000399287.7:122-ENST00000636159.1:256749|3283
DLTESIR
>FUSION-ENST00000399287.7:122-ENST00000636159.1:256749|380
IYTKKIINMYR
>FUSION-ENST00000399287.7:122-ENST00000636159.1:256749|3432
SLLLPCVLVTYGQTRK
>FUSION-ENST00000399287.7:122-ENST00000636159.1:256749|2179
MPVHLRFLYLNREVVFSLCNVIFC
>FUSION-ENST00000399287.7:122-ENST00000636159.1:256749|3676
GGIGSWCILGIER
>FUSION-ENST00000399287.7:122-ENST00000636159.1:256749|4456
MKLILKMER
>FUSION-ENST00000399287.7:122-ENST00000636159.1:256749|1978
MFRPLQLLVLGVYGIGKKPK
>FUSION-ENST00000399287.7:122-ENST00000636159.1:256749|2361
NQKVLEFVSS
>FUSION-ENST00000399287.7:122-ENST00000636159.1:256749|2415
KLSSALRHK
>FUSION-ENST00000399287.7:122-ENST00000636159.1:256749|4488
MHEDYALRFTDHILMYHLIVPRK
>FUSION-ENST00000399287.7:122-ENST00000636159.1:256749|3275
RLAVGFGGEVSSQCTVCRWLPF
>ENST00000567385.5|SNV-19715-C-A|2
TTSLHCQSMMPQTKMSK
>FUSION-ENST00000399287.7:122-ENST00000636159.1:256749|1075
DFPTEAQKK
>FUSION-ENST00000399287.7:122-ENST00000636159.1:256749|1131
MYLRNFSPER
>ENST00000422248.6|SNV-42267-C-G|3
EAPDPNLEWTQISTR
>FUSION-ENST00000399287.7:122-ENST00000636159.1:256749|2418
NIHLDVLPKLLICLCL
>FUSION-ENST00000399287.7:122-ENST00000636159.1:256749|1147
MQIAVSPLWTSQCIFTPAQK
>FUSION-ENST00000399287.7:122-ENST00000636159.1:256749|1535
CDHHYFFQPDGDVQGCEAIGRPHG
>FUSION-ENST00000399287.7:122-ENST00000636159.1:256749|1625
ALSCLYDNAR
>FUSION-ENST00000399287.7:122-ENST00000636159.1:256749|3156
ILDFFYFFYIY
>FUSION-ENST00000399287.7:122-ENST00000636159.1:256749|2791
INFVNVTLSER
>FUSION-ENST00000399287.7:122-ENST00000636159.1:256749|1488
QIGENETDERFQVRYLQAYSHGK
>ENST00000295055.12|SNV-62425-G-T|4
RGLEEIISLWNPWGWGEAEWR
>FUSION-ENST00000399287.7:122-ENST00000636159.1:256749|968
QGEGLDHGLYWSFLGKCR
>ENST00000229214.9|SNV-9692-G-A|1
QQKMEAIKAK
>FUSION-ENST00000399287.7:122-ENST00000636159.1:256749|934
HIRFIKAR
>ENST00000298910.12|MNV-124408-ATTAC-A|2
FHLTCFQGENEHFAQTECIGDK
>ENST00000489023.5|SNV-195715-T-A|10
MEMLPITDRTAEAVRPALILILKR
>FUSION-ENST00000399287.7:122-ENST00000636159.1:256749|2274
FVSGLQTSEFFLLISTFVVSRV
>ENST00000422718.1|SNV-2956-G-A|7
MARMPWDARHPTYAGPLGQGK
>FUSION-ENST00000399287.7:122-ENST00000636159.1:256749|1372
CPFPNPVSCSLFRNSTEFHWPSLIK
>FUSION-ENST00000399287.7:122-ENST00000636159.1:256749|3791
MQNQNLALIISTKSNF
>FUSION-ENST00000399287.7:122-ENST00000636159.1:256749|3002
MLNLYTLR
>FUSION-ENST00000399287.7:122-ENST00000636159.1:256749|464
ASLTREGGAGTERK
>ENST00000523334.1|SNV-55233-A-C|2
LRHQKHQDSVTLMILCLPSLNY
>FUSION-ENST00000399287.7:122-ENST00000636159.1:256749|4077
RAALASATFMASFPAGAAR
>FUSION-ENST00000399287.7:122-ENST00000636159.1:256749|1896
GIMILPPK
>FUSION-ENST00000399287.7:122-ENST00000636159.1:256749|891
QVIAFEHEANK
>FUSION-ENST00000399287.7:122-ENST00000636159.1:256749|3437
AALGQIRGSSHFSK
>FUSION-ENST00000399287.7:122-ENST00000636159.1:256749|3270
MLSCAYWPFVSLLWR
>FUSION-ENST00000399287.7:122-ENST00000636159.1:256749|1898
DACCLGSPRGYR
>FUSION-ENST00000399287.7:122-ENST00000636159.1:256749|2824
NSHICVHSSVSQK
>FUSION-ENST00000399287.7:122-ENST00000636159.1:256749|2948
MSTDNGINFHLFS
>FUSION-ENST00000399287.7:122-ENST00000636159.1:256749|4408
MTIFFFFFLRWNLTLVAQAGGQR
>FUSION-ENST00000399287.7:122-ENST00000636159.1:256749|2798
QYHSAIKR
>ENST00000309295.9|SNV-7525-G-T|3
SGAWGAQEAEMKVLESPDNKSGTFK
>FUSION-ENST00000399287.7:122-ENST00000636159.1:256749|1848
MLWAVEEATVVPGR
>FUSION-ENST00000399287.7:122-ENST00000636159.1:256749|3470
KPEHWHFFFFFFFEMESR
>ENST00000389658.4|INDEL-67024-G-GTT|2
RVGHPPTGLMMK
>FUSION-ENST00000399287.7:122-ENST00000636159.1:256749|238
TPPFFLFLNIPR
>FUSION-ENST00000399287.7:122-ENST00000636159.1:256749|2709
MSMNILS
>ENST00000481276.1|SNV-21267-G-C|3
SWGSRPHSPPTSWTGESQRR
>FUSION-ENST00000399287.7:122-ENST00000636159.1:256749|4133
ACNSSTLGG
>ENST00000361804.5|SNV-14247-T-A|3
EKNNELLKYIEER
>ENST00000259455.4|SNV-491-T-A|2
NESLLRPYYLDLR
>FUSION-ENST00000399287.7:122-ENST00000636159.1:256749|1211
SGRLNQRILLSAGR
>FUSION-ENST00000399287.7:122-ENST00000636159.1:256749|1188
GGQEGEDR
>FUSION-ENST00000399287.7:122-ENST00000636159.1:256749|3155
MLILNTNIFTNK
>FUSION-ENST00000399287.7:122-ENST00000636159.1:256749|2003
MNIYFFK
>FUSION-ENST00000399287.7:122-ENST00000636159.1:256749|2939
LISFKAINNPR
>ENST00000485762.1|SNV-658110-G-C|4
MHTLMEDYETHKSK
>FUSION-ENST00000399287.7:122-ENST00000636159.1:256749|3836
CFIYMTVFLRSPSK
>FUSION-ENST00000399287.7:122-ENST00000636159.1:256749|4002
MDGETGR
>FUSION-ENST00000399287.7:122-ENST00000636159.1:256749|502
RANCNPLCFFKSLPNDSHL
>ENST00000467425.5|SNV-91824-A-T|2
DTSDVRCTNGEPPVFV
>ENST00000371514.8|SNV-87737-C-T|2
QVPGAKVALQHNLGIGGAVVVTFYK
>ENST00000574539.5|SNV-17316-G-A|1
MEGDSVLLEVDGEEVLHLR
>FUSION-ENST00000399287.7:122-ENST00000636159.1:256749|3752
LQLLNQVYMIK
>FUSION-ENST00000399287.7:122-ENST00000636159.1:256749|2414
LLICLCL
>FUSION-ENST00000399287.7:122-ENST00000636159.1:256749|1312
ICLNSPRFR
>FUSION-ENST00000399287.7:122-ENST00000636159.1:256749|2435
LVFFLGNHLSPKDHKNIHLDVLPK
>FUSION-ENST00000399287.7:122-ENST00000636159.1:256749|4038
SLPLTNC
>FUSION-ENST00000399287.7:122-ENST00000636159.1:256749|2082
AAVQSSFGSASEGDRGKR
>FUSION-ENST00000399287.7:122-ENST00000636159.1:256749|479
HWAPLSTTMATVLWPLRASLTR
>FUSION-ENST00000399287.7:122-ENST00000636159.1:256749|754
MVAHACNPSTLRGR
>FUSION-ENST00000399287.7:122-ENST00000636159.1:256749|3875
MRHFYLM
>FUSION-ENST00000399287.7:122-ENST00000636159.1:256749|2285
QDIIIGHQK
>FUSION-ENST00000399287.7:122-ENST00000636159.1:256749|415
SFLDKEGPWQHK
>FUSION-ENST00000399287.7:122-ENST00000636159.1:256749|2552
IRAIRHDSVFPHPR
>FUSION-ENST00000399287.7:122-ENST00000636159.1:256749|3382
AAVLIVETLSQPGLDY
>FUSION-ENST00000399287.7:122-ENST00000636159.1:256749|2718
SSFPLGR
>FUSION-ENST00000399287.7:122-ENST00000636159.1:256749|4428
GNYKYKNIFLK
>FUSION-ENST00000399287.7:122-ENST00000636159.1:256749|1387
TTWIFVQSRNPK
>FUSION-ENST00000399287.7:122-ENST00000636159.1:256749|2153
MAAGREEALLTSR
>FUSION-ENST00000399287.7:122-ENST00000636159.1:256749|4009
VIWGSFR
>FUSION-ENST00000399287.7:122-ENST00000636159.1:256749|3985
WGGQKER
>ENST00000461716.1|SNV-37304-A-G|7
YIGDSEAYIGAGIKDK
>FUSION-ENST00000399287.7:122-ENST00000636159.1:256749|1555
MPVALGYGTHSYPAVQ
>FUSION-ENST00000399287.7:122-ENST00000636159.1:256749|579
QSAIFWKKSNIVVLGQR
>FUSION-ENST00000399287.7:122-ENST00000636159.1:256749|334
MRISSHYSNFASSTLHDTSFFSFFK
>FUSION-ENST00000399287.7:122-ENST00000636159.1:256749|2919
SSNALQGQRLNK
>FUSION-ENST00000399287.7:122-ENST00000636159.1:256749|1925
GTILTILPACLDK
>FUSION-ENST00000399287.7:122-ENST00000636159.1:256749|1743
LEYSGAIIAHCSLR
>ENST00000398792.3|SNV-342789-C-T|3
TSLAKCLWPGPWTEK
>FUSION-ENST00000399287.7:122-ENST00000636159.1:256749|1309
RFSCCFTGLNYLDVVIYVPQK
>FUSION-ENST00000399287.7:122-ENST00000636159.1:256749|2320
CCRSGPSPPSSAGQPHPR
>ENST00000383772.8|INDEL-419197-C-CAA|1
YTTQNKTP
>ENST00000398792.3|SNV-342789-C-T|7
GPLRSSPPMTSLAKCLWPGPWTEK
>FUSION-ENST00000399287.7:122-ENST00000636159.1:256749|3076
GFHHVGQAGLK
>ENST00000469067.5|SNV-107737-G-C|4
NLAVDSFR
>FUSION-ENST00000399287.7:122-ENST00000636159.1:256749|3668
MPEIHENLLSLNKYDN
>ENST00000304218.6|SNV-370-G-C|3
GTGASASFK
>ENST00000435930.1|SNV-31069-C-T|6
WTSKTSHVGVPRCLQALSPVK
>FUSION-ENST00000399287.7:122-ENST00000636159.1:256749|3870
YLKLGLQGALVYFLV
>ENST00000479187.5|MNV-124408-ATTAC-A|7
MPYFPMGFWSRLINRLR
>FUSION-ENST00000399287.7:122-ENST00000636159.1:256749|411
EGPWQHK
>FUSION-ENST00000399287.7:122-ENST00000636159.1:256749|3773
MQDAMLIK
>FUSION-ENST00000399287.7:122-ENST00000636159.1:256749|3607
LALSASYQHDTKYPNECNKER
>FUSION-ENST00000399287.7:122-ENST00000636159.1:256749|1351
GLIHILQCNK
>FUSION-ENST00000399287.7:122-ENST00000636159.1:256749|2419
NIHLDVLPK
>FUSION-ENST00000399287.7:122-ENST00000636159.1:256749|4130
MPVIPTMRETEAGESLEPGR
>FUSION-ENST00000399287.7:122-ENST00000636159.1:256749|2933
IKNIQKSVIR
>FUSION-ENST00000399287.7:122-ENST00000636159.1:256749|711
KQNDFHK
>ENST00000478391.1|SNV-55563-G-C|3
LFNKCGR
>FUSION-ENST00000399287.7:122-ENST00000636159.1:256749|662
MLSITKKK
>FUSION-ENST00000399287.7:122-ENST00000636159.1:256749|3243
MPLPYFK
>FUSION-ENST00000399287.7:122-ENST00000636159.1:256749|2013
QRALELSLFKPLAR
>FUSION-ENST00000399287.7:122-ENST00000636159.1:256749|2193
SSLPRRGGCR
>FUSION-ENST00000399287.7:122-ENST00000636159.1:256749|967
QGEGLDHGLYWSFLGKCRAE
>FUSION-ENST00000399287.7:122-ENST00000636159.1:256749|1113
MCPLGDDAAEDGKCPFLELMACHVV
>FUSION-ENST00000399287.7:122-ENST00000636159.1:256749|3689
IVLITGEK
>FUSION-ENST00000399287.7:122-ENST00000636159.1:256749|2832
MIQQSHFYEYIPKK
>FUSION-ENST00000399287.7:122-ENST00000636159.1:256749|1487
FQVRYLQAYSHGK
>ENST00000400384.7|SNV-104002-C-T|1
ACWKVAVKK
>FUSION-ENST00000399287.7:122-ENST00000636159.1:256749|675
TNELQSLSFQACLSLSLVSEDVNTR
>FUSION-ENST00000399287.7:122-ENST00000636159.1:256749|4003
FTIWPLEKFPDP
>FUSION-ENST00000399287.7:122-ENST00000636159.1:256749|2566
MQNQAISTPVKRACR
>FUSION-ENST00000399287.7:122-ENST00000636159.1:256749|3511
MAKAKVIGTGGQTER
>ENST00000289429.6|SNV-879-C-G|3
IRTIGSFEGIRR
>FUSION-ENST00000399287.7:122-ENST00000636159.1:256749|3674
VFFFFFWR
>FUSION-ENST00000399287.7:122-ENST00000636159.1:256749|4123
RETEAGESLEPGRWR
>FUSION-ENST00000399287.7:122-ENST00000636159.1:256749|491
SLSDIVGSWAGVLR
>FUSION-ENST00000399287.7:122-ENST00000636159.1:256749|813
IIFNVQK
>FUSION-ENST00000399287.7:122-ENST00000636159.1:256749|3102
MISDSRV
>FUSION-ENST00000399287.7:122-ENST00000636159.1:256749|308
MSCLIFLFFR
>FUSION-ENST00000399287.7:122-ENST00000636159.1:256749|720
MFFFFLK
>FUSION-ENST00000399287.7:122-ENST00000636159.1:256749|749
MLMPHKQY
>FUSION-ENST00000399287.7:122-ENST00000636159.1:256749|3687
IVLITGEKEFHK
>ENST00000380950.7|SNV-69124-C-G|2
EREETARK
>ENST00000353782.9|SNV-19715-C-A|5
SRLDENNIPPLSVHDASDK
>ENST00000330479.8|MNV-11481-GC-G|7
IANLRISTLSEGAPGRAKPSCSLK
>FUSION-ENST00000399287.7:122-ENST00000636159.1:256749|1864
TRGRGAK
>FUSION-ENST00000399287.7:122-ENST00000636159.1:256749|635
VADTKSSCK
>FUSION-ENST00000399287.7:122-ENST00000636159.1:256749|2658
MVIYTCVRNSR
>FUSION-ENST00000399287.7:122-ENST00000636159.1:256749|1000
LNLAVFGEPHPGSRREYFHFGL
>FUSION-ENST00000399287.7:122-ENST00000636159.1:256749|462
MSETSRPSSAERLK
>ENST00000469067.5|SNV-107737-G-C|5
ITTTPARNLAVDSFRL
>FUSION-ENST00000399287.7:122-ENST00000636159.1:256749|1168
FSASPDLPYQPLIQETWSRLRVR
>FUSION-ENST00000399287.7:122-ENST00000636159.1:256749|1775
VNTVQWFSCQVSALAESR
>ENST00000563971.5|SNV-22257-C-T|4
VKALGVKPSQNLWEYK
>FUSION-ENST00000399287.7:122-ENST00000636159.1:256749|1334
AGHKFPRIK
>FUSION-ENST00000399287.7:122-ENST00000636159.1:256749|1541
MGMVLFCAR
>ENST00000231009.3|SNV-9515-C-A|1
GESGGPLICK
>ENST00000497816.1|SNV-12692-A-G|3
ATSMTFPWAAFFGMPSCMR
>ENST00000479054.5|MNV-36947-GC-G|21
SSSWMRTVSTTHCPSLPK
>FUSION-ENST00000399287.7:122-ENST00000636159.1:256749|2828
KIESVYPHK
>FUSION-ENST00000399287.7:122-ENST00000636159.1:256749|2304
ISKLEKSR
>FUSION-ENST00000399287.7:122-ENST00000636159.1:256749|1282
STLLPNVCFYSDVQRK
>FUSION-ENST00000399287.7:122-ENST00000636159.1:256749|2614
AWLCFYKALFLGSEI
>FUSION-ENST00000399287.7:122-ENST00000636159.1:256749|4436
MAAASHDPATALQPGR
>FUSION-ENST00000399287.7:122-ENST00000636159.1:256749|4534
VPEAQTGQGRSWVIYWLLK
>FUSION-ENST00000399287.7:122-ENST00000636159.1:256749|3357
PHTCTHYSYLKMVFK
>FUSION-ENST00000399287.7:122-ENST00000636159.1:256749|568
LQPSRPQRQPHRPSPPPR
>FUSION-ENST00000399287.7:122-ENST00000636159.1:256749|3834
CFIYMTVFLRSPSKGPK
>FUSION-ENST00000399287.7:122-ENST00000636159.1:256749|1332
IKMNCTSIYSAKPK
>ENST00000489939.5|SNV-806851-A-T|1
NASGASRLW
>ENST00000524447.6|SNV-258-G-T|1
TVWYEAEQDGIGEEVLK
>FUSION-ENST00000399287.7:122-ENST00000636159.1:256749|497
EPCIPESGFSEASPTAVVD
>FUSION-ENST00000399287.7:122-ENST00000636159.1:256749|4438
MKRDPDSK
>FUSION-ENST00000399287.7:122-ENST00000636159.1:256749|3678
QKGGIGSWCILGIER
>FUSION-ENST00000399287.7:122-ENST00000636159.1:256749|1429
FTSTHTHTHTR
>ENST00000487694.7|SNV-1711061-A-T|1
AYQFVIAK
>FUSION-ENST00000399287.7:122-ENST00000636159.1:256749|1412
HQTSLLICLHPCPSK
>FUSION-ENST00000399287.7:122-ENST00000636159.1:256749|3463
LLWFECVLSK
>FUSION-ENST00000399287.7:122-ENST00000636159.1:256749|1210
LNQRILLSAGR
>FUSION-ENST00000399287.7:122-ENST00000636159.1:256749|1431
FMFTSTHTHTHTRAHTHTHTHRER
>FUSION-ENST00000399287.7:122-ENST00000636159.1:256749|3328
MEEPMPRGWQQRFSHDATSLF
>FUSION-ENST00000399287.7:122-ENST00000636159.1:256749|3048
STLILKCK
>FUSION-ENST00000399287.7:122-ENST00000636159.1:256749|4115
MCLKPREECWSESCESVEGSGR
>ENST00000380817.8|SNV-10668-C-G|5
LEVVRNCMSYVFEGK
>FUSION-ENST00000399287.7:122-ENST00000636159.1:256749|980
QDQGLEFKK
>FUSION-ENST00000399287.7:122-ENST00000636159.1:256749|1319
FPKSINIIVFSKVPR
>ENST00000310300.11|MNV-8844-CC-C|2
QQQQSGAWGARGR
>FUSION-ENST00000399287.7:122-ENST00000636159.1:256749|2541
GKNEGSSCKPYFISSPLPGSQK
>FUSION-ENST00000399287.7:122-ENST00000636159.1:256749|3158
MMILDFFYFFYIY
>ENST00000526993.1|SNV-258-G-T|1
ATVWYEAEVGTGRAGGPGTGARR
>ENST00000438748.5|SNV-677-G-T|3
HLTDPSYGIPREQQKSALQELTR
>FUSION-ENST00000399287.7:122-ENST00000636159.1:256749|1035
MISCSMCGSLPAEASPSAATTR
>ENST00000528828.1|SNV-106469-C-G|7
GISAMSAAVQLFPSVNSVHIDFVK
>FUSION-ENST00000399287.7:122-ENST00000636159.1:256749|3954
MTFCFSFFSFLLSSFSFSFLFLS
>FUSION-ENST00000399287.7:122-ENST00000636159.1:256749|3947
TKFADFGESKR
>FUSION-ENST00000399287.7:122-ENST00000636159.1:256749|318
ASYIQISLLYQHFFSTCIS
>FUSION-ENST00000399287.7:122-ENST00000636159.1:256749|2764
MKYRYMLQHG
>ENST00000481276.1|SNV-21267-G-C|2
MSWGSRPHSPPTSWTGESQRRWA
>FUSION-ENST00000399287.7:122-ENST00000636159.1:256749|4035
MWIALDCPQGFLWLK
>FUSION-ENST00000399287.7:122-ENST00000636159.1:256749|3036
GRVFTLAPSFFFCSSVCC
>FUSION-ENST00000399287.7:122-ENST00000636159.1:256749|3016
MTCRLVSER
>ENST00000379370.7|SNV-28751-T-C|1
VPGAPVPAFEGRSFLAFPTLR
>FUSION-ENST00000399287.7:122-ENST00000636159.1:256749|2652
NLYDLREST
>ENST00000528828.1|SNV-106469-C-G|4
MSAAVQLFPSVNSVHIDFVKIMK
>FUSION-ENST00000399287.7:122-ENST00000636159.1:256749|281
LGIQLLRKHVCFCQFAL
>FUSION-ENST00000399287.7:122-ENST00000636159.1:256749|889
QVIAFEHEANKRRPNGTH
>FUSION-ENST00000399287.7:122-ENST00000636159.1:256749|2331
ALTLGISCFR
>FUSION-ENST00000399287.7:122-ENST00000636159.1:256749|659
TCMYIAYADPDSSITPLQVAAK
>FUSION-ENST00000399287.7:122-ENST00000636159.1:256749|3579
MFNLISDSENTKSK
>FUSION-ENST00000399287.7:122-ENST00000636159.1:256749|4376
MMEGSLET
>FUSION-ENST00000399287.7:122-ENST00000636159.1:256749|4432
IKIKHHK
>FUSION-ENST00000399287.7:122-ENST00000636159.1:256749|3422
FLMYSVRAIVDTIVY
>FUSION-ENST00000399287.7:122-ENST00000636159.1:256749|3491
CFTLNYFCCCCCC
>ENST00000425537.1|SNV-4221-G-A|2
MPGKSTECQLETGAEGKESGR
>FUSION-ENST00000399287.7:122-ENST00000636159.1:256749|3872
MQQRYLKLGLQGALVYFLV
>FUSION-ENST00000399287.7:122-ENST00000636159.1:256749|3864
MDIFMRFASNFLQTLQ
>ENST00000341757.9|SNV-55253-G-C|2
AAMKTAEEFLQQINYSK
>FUSION-ENST00000399287.7:122-ENST00000636159.1:256749|384
MLFDPEIQLLKIYTK
>FUSION-ENST00000399287.7:122-ENST00000636159.1:256749|2911
LVSNSLPQVILLPWPPK
>ENST00000559070.5|SNV-28866-C-G|3
MNKGRLK
>ENST00000222390.11|SNV-63118-G-A|5
HICGGSLIKESWILTAR
>FUSION-ENST00000399287.7:122-ENST00000636159.1:256749|1436
MKFMFTSTHTHTHTRAHTHTHTHR
>FUSION-ENST00000399287.7:122-ENST00000636159.1:256749|385
LFDPEIQLLK
>FUSION-ENST00000399287.7:122-ENST00000636159.1:256749|1297
MFVSIQMCK
>ENST00000243673.7|SNV-20852-C-A|3
KLWLCNMIGDVTTEQYFALRSK
>ENST00000489895.5|MNV-36947-GC-G|7
PPPGCCRGPCAPRHSCSPAPR
>FUSION-ENST00000399287.7:122-ENST00000636159.1:256749|1544
RQGAGQLTVLM
>FUSION-ENST00000399287.7:122-ENST00000636159.1:256749|2145
MLLTFQTGQPGR
>ENST00000661693.1|SNV-3671-G-A|7
LACEYNDTWVQVGIVS
>FUSION-ENST00000399287.7:122-ENST00000636159.1:256749|3478
CSLQNLGVVSVIALR
>FUSION-ENST00000399287.7:122-ENST00000636159.1:256749|4166
FTFSSLLSK
>FUSION-ENST00000399287.7:122-ENST00000636159.1:256749|2312
MFILSCVLIFHCRKSWMISK
>ENST00000358598.6|SNV-18566-G-A|2
CIKLDRPR
>ENST00000481276.1|SNV-21267-G-C|6
MSWGSRPHSPPTSWTGESQR
>FUSION-ENST00000399287.7:122-ENST00000636159.1:256749|2025
QIGKARR
>FUSION-ENST00000399287.7:122-ENST00000636159.1:256749|4067
SRASLWLPR
>FUSION-ENST00000399287.7:122-ENST00000636159.1:256749|3505
VIGTGGQTER
>FUSION-ENST00000399287.7:122-ENST00000636159.1:256749|1331
IKMNCTSIYSAKPKLIVSPF
>FUSION-ENST00000399287.7:122-ENST00000636159.1:256749|1737
QSTAQWR
>ENST00000565298.5|SNV-86759-G-A|4
MPGTWRPAPTAAGPSVTTRSQTR
>FUSION-ENST00000399287.7:122-ENST00000636159.1:256749|3939
CPAGHSWYCAFIVLFQVYCR
>ENST00000245441.9|SNV-91802-C-A|5
LQTMVQNTKAELTQSR
>FUSION-ENST00000399287.7:122-ENST00000636159.1:256749|1888
SLSIKWG
>FUSION-ENST00000399287.7:122-ENST00000636159.1:256749|3276
RLAVGFGGEVSSQCTVCR
>FUSION-ENST00000399287.7:122-ENST00000636159.1:256749|1164
LPKWPKTLSYR
>FUSION-ENST00000399287.7:122-ENST00000636159.1:256749|1350
MGLIHILQCNKTFNVQTFVS
>FUSION-ENST00000399287.7:122-ENST00000636159.1:256749|663
MLSITKK
>ENST00000374719.8|SNV-39465-A-T|1
GGLLQFEAD
>ENST00000316738.12|SNV-23176-A-G|3
GFLTLEDFEK
>ENST00000453386.7|SNV-19682-C-T|2
SPSSYYSRGGYR
>FUSION-ENST00000399287.7:122-ENST00000636159.1:256749|1152
LVLKAKNVAQVAEDTVLQNR
>FUSION-ENST00000399287.7:122-ENST00000636159.1:256749|1384
SLILQVIYK
>FUSION-ENST00000399287.7:122-ENST00000636159.1:256749|4294
MTSLGSISLSNF
>FUSION-ENST00000513044.1:1480-ENST00000508593.6:271641|81
KADIWSDHSFQTDPDLPPGWKR
>FUSION-ENST00000399287.7:122-ENST00000636159.1:256749|4416
MESHSCCPGWRATM
>FUSION-ENST00000399287.7:122-ENST00000636159.1:256749|3812
CVLLCQVQGRYKGDIIY
>FUSION-ENST00000399287.7:122-ENST00000636159.1:256749|1111
CPFLELMACHVV
>ENST00000322652.10|SNV-56866-A-G|2
IFYQFLCNNNTR
>FUSION-ENST00000399287.7:122-ENST00000636159.1:256749|4509
VCMFFTFLLKRQR
>ENST00000489939.5|SNV-806851-A-T|2
NASGASR
>FUSION-ENST00000399287.7:122-ENST00000636159.1:256749|1688
PTLHAWGLCFEKHWLTTTELFSK
>ENST00000650358.1|SNV-16269-T-C|1
ESWSILQRW
>ENST00000353782.9|SNV-19715-C-A|3
LDENNIPPLSVHDASDK
>FUSION-ENST00000399287.7:122-ENST00000636159.1:256749|697
VTLLFLDKDK
>ENST00000265080.9|SNV-152337-G-T|1
YAIVERLLERLTDLR
>FUSION-ENST00000399287.7:122-ENST00000636159.1:256749|3372
HNASSVKEFK
>FUSION-ENST00000399287.7:122-ENST00000636159.1:256749|3821
CGVHVKFCYLYVSLVFFFNSLR
>FUSION-ENST00000399287.7:122-ENST00000636159.1:256749|3261
MLGTFQTQVW
>ENST00000464218.5|SNV-8545-G-A|1
GHGQPPQ
>FUSION-ENST00000399287.7:122-ENST00000636159.1:256749|1191
GEHRGGQEGEDR
>ENST00000479054.5|MNV-36947-GC-G|10
LEPARAVK
>FUSION-ENST00000399287.7:122-ENST00000636159.1:256749|2448
MSYSPSLK
>FUSION-ENST00000399287.7:122-ENST00000636159.1:256749|3017
GMTCRLVSER
>FUSION-ENST00000399287.7:122-ENST00000636159.1:256749|1791
EEVLSTQRLDHPSSPAR
>ENST00000366497.6|SNV-2752-G-T|2
GFIPLPR
>ENST00000330479.8|MNV-11481-GC-G|8
IANLRISTLSEGAPGR
>FUSION-ENST00000399287.7:122-ENST00000636159.1:256749|4507
FFTFLLK
>FUSION-ENST00000399287.7:122-ENST00000636159.1:256749|3227
MNLESLFFSY
>ENST00000217939.7|SNV-35571-C-A|1
GEHMPKVTWLSPTNKVIPTSSEK
>FUSION-ENST00000399287.7:122-ENST00000636159.1:256749|999
MESHPVAQAGVQWHNLGSLQPPPPR
>FUSION-ENST00000399287.7:122-ENST00000636159.1:256749|3204
VFRTPPGLGTGVGGWCRGVATR
>ENST00000563971.5|SNV-22257-C-T|2
ALGVKPSQNLWEYK
>FUSION-ENST00000399287.7:122-ENST00000636159.1:256749|436
EIFVLTCAGAVLEK
>ENST00000353782.9|SNV-19715-C-A|2
LDENNIPPLSVHDASDKNVQR
>FUSION-ENST00000399287.7:122-ENST00000636159.1:256749|455
LKILGLECHYQEMK
>FUSION-ENST00000399287.7:122-ENST00000636159.1:256749|1428
MFTSTHTHTHTRAHTHTHTHR
>FUSION-ENST00000399287.7:122-ENST00000636159.1:256749|1846
MLWAVEEATVVPGRIYLSQSTDK
>FUSION-ENST00000399287.7:122-ENST00000636159.1:256749|3471
MKPEHWHFFFFFFFEMESR
>FUSION-ENST00000399287.7:122-ENST00000636159.1:256749|3808
MCFIVSGTGKIQGR
>FUSION-ENST00000399287.7:122-ENST00000636159.1:256749|4231
MSTLDVHYLLEYLR
>FUSION-ENST00000399287.7:122-ENST00000636159.1:256749|3106
YRTLLFSSLPILIY
>FUSION-ENST00000399287.7:122-ENST00000636159.1:256749|4161
MMYIYGMHCDISV
>FUSION-ENST00000399287.7:122-ENST00000636159.1:256749|886
DCVISLIWC
>ENST00000483494.5|SNV-6151-C-A|5
QLPGASK
>FUSION-ENST00000399287.7:122-ENST00000636159.1:256749|933
MPFFCLSLLSSWHYR
>FUSION-ENST00000399287.7:122-ENST00000636159.1:256749|3867
CDLLKQFR
>FUSION-ENST00000399287.7:122-ENST00000636159.1:256749|3999
MDGETGRRR
>FUSION-ENST00000399287.7:122-ENST00000636159.1:256749|2174
EVVFSLCNVIFC
>FUSION-ENST00000399287.7:122-ENST00000636159.1:256749|4068
ASFPAGAARGSPHVFGCGAG
>ENST00000494467.1|SNV-99047-C-T|8
MSRSMLLFMTLAWIYSVAVIIK
>ENST00000302017.4|SNV-7409-G-T|2
VKVEDEDQEAEE
>ENST00000497128.1|INDEL-11616-C-CTT|12
VEGHRFPRTIHMTFLCLMR
>FUSION-ENST00000399287.7:122-ENST00000636159.1:256749|4163
NFFNSVNWDPNK
>FUSION-ENST00000399287.7:122-ENST00000636159.1:256749|3004
ALHHCRPNRIHVINAMLNLYTLR
>FUSION-ENST00000399287.7:122-ENST00000636159.1:256749|4237
VDDSKTVGELLVTICSR
>FUSION-ENST00000399287.7:122-ENST00000636159.1:256749|3778
METTMDCF
>FUSION-ENST00000399287.7:122-ENST00000636159.1:256749|4384
MLLVVFLDYSEIR
>FUSION-ENST00000399287.7:122-ENST00000636159.1:256749|4228
KHLDFSLSHNGGLSFPSPK
>FUSION-ENST00000399287.7:122-ENST00000636159.1:256749|2760
LAVILIVIA
>ENST00000219611.7|SNV-19529-G-T|1
EEHEEEEGAAEPRGGWACPR
>ENST00000564984.1|SNV-1490-T-G|3
KNIQRWMASTSATWK
>FUSION-ENST00000399287.7:122-ENST00000636159.1:256749|2847
SCKTNSESK
>ENST00000418374.6|SNV-81386-T-A|4
MSGQTTQLRPWAASMR
>FUSION-ENST00000399287.7:122-ENST00000636159.1:256749|1620
CKQEAFPTLTENMSKLK
>FUSION-ENST00000399287.7:122-ENST00000636159.1:256749|2045
ICHSYCGCPGSR
>FUSION-ENST00000399287.7:122-ENST00000636159.1:256749|1951
MIIEPYRQEVRG
>ENST00000289429.6|SNV-880-G-T|1
TILSFEGIRR
>FUSION-ENST00000399287.7:122-ENST00000636159.1:256749|4186
MMTVSVCRGSMIQTHR
>FUSION-ENST00000399287.7:122-ENST00000636159.1:256749|2784
IYQVFFFFFLLFTWK
>FUSION-ENST00000399287.7:122-ENST00000636159.1:256749|2388
WAASPKSFTLVGTGRGQGEH
>FUSION-ENST00000399287.7:122-ENST00000636159.1:256749|1477
TYFGKLFLK
>ENST00000330871.3|INDEL-1494-G-GG|3
GHSSASLSEDR
>FUSION-ENST00000399287.7:122-ENST00000636159.1:256749|528
WHMFRFPQDYR
>ENST00000296658.4|SNV-27361-C-T|5
EHCKVEYQIKTFSGQTHGFVHWK
>FUSION-ENST00000399287.7:122-ENST00000636159.1:256749|4143
FVFIIIKMLSSVVMCTSIR
>FUSION-ENST00000399287.7:122-ENST00000636159.1:256749|3221
MLKLPHHMVLII
>ENST00000480682.5|SNV-3369-A-G|3
LFLFIRAVSTSCAGSQLFHAHR
>FUSION-ENST00000399287.7:122-ENST00000636159.1:256749|2467
KSFVTQGSQKYPLGCSS
>ENST00000479054.5|MNV-36947-GC-G|23
HSCSPAPR
>FUSION-ENST00000399287.7:122-ENST00000636159.1:256749|1391
FLMTTWIFVQSRNPKDTFSSCSGA
>FUSION-ENST00000399287.7:122-ENST00000636159.1:256749|3912
MCTSSFSSFHVPTF
>FUSION-ENST00000399287.7:122-ENST00000636159.1:256749|481
HWAPLSTTMATVLWPLR
>FUSION-ENST00000399287.7:122-ENST00000636159.1:256749|3236
QLCVQVDPLLFWEVRGSLLLTHK
>FUSION-ENST00000399287.7:122-ENST00000636159.1:256749|853
HGLGLEHGGSVFLLLLTRGVETRL
>FUSION-ENST00000399287.7:122-ENST00000636159.1:256749|1439
LVSNFDLVICPSRPPKVLGLQA
>ENST00000448039.5|SNV-55002-G-T|1
DNGSIEFTFDLEK
>FUSION-ENST00000399287.7:122-ENST00000636159.1:256749|2632
TPQATVRHFP
>FUSION-ENST00000399287.7:122-ENST00000636159.1:256749|4412
MMMTIFFFFFLRWNLTLVAQAGGQR
>ENST00000374530.7|SNV-658110-G-C|2
NLMHTLMEDYETHKSK
>FUSION-ENST00000399287.7:122-ENST00000636159.1:256749|2766
MSTKRLAVILIVIA
>FUSION-ENST00000399287.7:122-ENST00000636159.1:256749|875
MRSDAEAEIDMENSK
>FUSION-ENST00000399287.7:122-ENST00000636159.1:256749|2585
QGLQVCS
>FUSION-ENST00000399287.7:122-ENST00000636159.1:256749|262
ICETRRL
>FUSION-ENST00000399287.7:122-ENST00000636159.1:256749|4209
MKPFKYLKK
>FUSION-ENST00000399287.7:122-ENST00000636159.1:256749|2102
GGQAETLLTSQTGWRPGR
>FUSION-ENST00000399287.7:122-ENST00000636159.1:256749|4417
ESHSCCPGWR
>FUSION-ENST00000399287.7:122-ENST00000636159.1:256749|676
ILESSFLFLRK
>ENST00000567838.1|SNV-661109-C-G|2
GAGVSVPSSVGAGRNR
>FUSION-ENST00000399287.7:122-ENST00000636159.1:256749|4091
MSPWVGWHCPLLHR
>ENST00000287600.9|SNV-5186-G-A|1
ILRGFKLNWMNLR
>FUSION-ENST00000399287.7:122-ENST00000636159.1:256749|839
MLQGSGTDSAIVAKCPL
>ENST00000565298.5|SNV-86759-G-A|2
SQTRTASR
>FUSION-ENST00000399287.7:122-ENST00000636159.1:256749|1556
CVCFSFTLHMPVALGYGTHSYPAVQ
>FUSION-ENST00000399287.7:122-ENST00000636159.1:256749|3228
CFDLSFISVRVV
>FUSION-ENST00000399287.7:122-ENST00000636159.1:256749|4050
DSCISLNWLTISSALKVS
>FUSION-ENST00000399287.7:122-ENST00000636159.1:256749|4494
YLLRSDTTCFLCETCDYSDHAHC
>FUSION-ENST00000399287.7:122-ENST00000636159.1:256749|1014
MTGKGKFSSVSK
>FUSION-ENST00000399287.7:122-ENST00000636159.1:256749|1049
LEQPQKETRSR
>FUSION-ENST00000399287.7:122-ENST00000636159.1:256749|283
LGIQLLR
>FUSION-ENST00000399287.7:122-ENST00000636159.1:256749|2385
MVIVLPTELLGLNK
>FUSION-ENST00000399287.7:122-ENST00000636159.1:256749|4045
MASQIVSW
>FUSION-ENST00000399287.7:122-ENST00000636159.1:256749|3303
EKPHFIH
>ENST00000330479.8|MNV-11481-GC-G|1
AKPSCSLKKGK
>FUSION-ENST00000399287.7:122-ENST00000636159.1:256749|1824
MVGQMHR
>FUSION-ENST00000399287.7:122-ENST00000636159.1:256749|3481
TELLCDQDRSSNPVLSFSHAAVV
>FUSION-ENST00000399287.7:122-ENST00000636159.1:256749|3534
GYGISTNSVISTLITEEK
>FUSION-ENST00000399287.7:122-ENST00000636159.1:256749|3622
LYDCLNYWRER
>FUSION-ENST00000399287.7:122-ENST00000636159.1:256749|2228
MGFFFFFFFFFFFYWLTPLPPSR
>FUSION-ENST00000399287.7:122-ENST00000636159.1:256749|4501
RQRLQVVHKPISAYVSNEIPS
>FUSION-ENST00000399287.7:122-ENST00000636159.1:256749|2603
CFGKERLQFGSR
>FUSION-ENST00000399287.7:122-ENST00000636159.1:256749|3569
MCEDNQGSL
>ENST00000563971.5|SNV-22257-C-T|1
ALGVKPSQNLWEYKAVNPGR
>ENST00000229214.9|SNV-9692-G-A|4
ANQKKQQK
>FUSION-ENST00000399287.7:122-ENST00000636159.1:256749|1163
WPKTLSYR
>FUSION-ENST00000399287.7:122-ENST00000636159.1:256749|252
MHIDVPSLAK
>ENST00000498539.1|MNV-8844-CC-C|7
GRIGGTQGRPGLLLDTEPWK
>FUSION-ENST00000399287.7:122-ENST00000636159.1:256749|2972
LPHPADFLYFSRDR
>FUSION-ENST00000399287.7:122-ENST00000636159.1:256749|1097
ICSIVSLK
>FUSION-ENST00000399287.7:122-ENST00000636159.1:256749|3946
FADFGESK
>FUSION-ENST00000399287.7:122-ENST00000636159.1:256749|3380
YHLKPIILTLNLHICCYCFDVGPR
>FUSION-ENST00000399287.7:122-ENST00000636159.1:256749|2195
RRSSLPR
>FUSION-ENST00000399287.7:122-ENST00000636159.1:256749|3141
MGLLFCSLFFNIK
>FUSION-ENST00000399287.7:122-ENST00000636159.1:256749|1437
KFMFTSTHTHTHTR
>FUSION-ENST00000399287.7:122-ENST00000636159.1:256749|2109
SVKLCFLVSFLYIVQID
>FUSION-ENST00000399287.7:122-ENST00000636159.1:256749|1446
TLWVPFTFRIKCALYHLMN
>FUSION-ENST00000399287.7:122-ENST00000636159.1:256749|3065
MDVRMTPLLIRTFSWYHLK
>ENST00000615845.4|SNV-11713-C-T|1
QCNLQRALSAFGAHR
>FUSION-ENST00000399287.7:122-ENST00000636159.1:256749|241
MIWHLLELF
>ENST00000263915.8|SNV-99490-A-T|3
RSGLYFSTIGTSKEPR
>ENST00000479054.5|MNV-36947-GC-G|13
VMTSWAVSPWTTLGRCQVARLEPAR
>ENST00000469233.1|SNV-1711061-A-T|10
MQPMLQAHLDELTRAYQFVIAK
>ENST00000164024.5|SNV-22421-G-A|2
GAPELSWCRAATLGHHAVPAASYGR
>ENST00000497128.1|INDEL-11616-C-CTT|2
MTFLCLMRRLGVTK
>ENST00000396573.6|SNV-291707-G-T|1
DLSFTEECYQVHPRLVVIVLNKDR
>FUSION-ENST00000399287.7:122-ENST00000636159.1:256749|3863
DIFMRFASNFLQTLQ
>FUSION-ENST00000399287.7:122-ENST00000636159.1:256749|4096
ERVTPRSL
>FUSION-ENST00000399287.7:122-ENST00000636159.1:256749|2136
DAPYFPDGVAAGQRLQSRHFGRPR
>ENST00000329312.5|MNV-13052-TG-T|1
NAESTEMESDLS
>FUSION-ENST00000399287.7:122-ENST00000636159.1:256749|3880
PVVVPVPLFRFQIKIR
>ENST00000650400.1|SNV-10441-A-C|2
RIHTGEKPYECNECGTTFR
>FUSION-ENST00000399287.7:122-ENST00000636159.1:256749|738
CRKNIFHD
>FUSION-ENST00000399287.7:122-ENST00000636159.1:256749|948
MPQFHPQR
>ENST00000331113.9|INDEL-469417-G-GA|4
SGSSFETQHHHLLHCLEKNHESR
>ENST00000483494.5|SNV-6151-C-A|3
QLPGASKGLTVPR
>FUSION-ENST00000399287.7:122-ENST00000636159.1:256749|575
SNIVVLGQRQEGK
>FUSION-ENST00000399287.7:122-ENST00000636159.1:256749|3192
LPYSSFCKLLFRSR
>FUSION-ENST00000399287.7:122-ENST00000636159.1:256749|2332
TSEKKLCK
>FUSION-ENST00000399287.7:122-ENST00000636159.1:256749|1050
LEQPQKETR
>FUSION-ENST00000399287.7:122-ENST00000636159.1:256749|3443
FMWIPSALTNEATSLVFNSYER
>FUSION-ENST00000399287.7:122-ENST00000636159.1:256749|3702
MISRTRSK
>FUSION-ENST00000399287.7:122-ENST00000636159.1:256749|2990
GIVCFPTRGKEACF
>ENST00000368817.10|SNV-5934-C-T|4
IEDQKLYMSCIVHSR
>FUSION-ENST00000399287.7:122-ENST00000636159.1:256749|2368
SASSSLSRK
>FUSION-ENST00000399287.7:122-ENST00000636159.1:256749|3386
MKILCDLTYVEP
>FUSION-ENST00000399287.7:122-ENST00000636159.1:256749|499
SLPNDSHL
>FUSION-ENST00000399287.7:122-ENST00000636159.1:256749|3634
MDYQETRFHSRK
>FUSION-ENST00000399287.7:122-ENST00000636159.1:256749|1868
MVVDLRTR
>FUSION-ENST00000399287.7:122-ENST00000636159.1:256749|2719
MSSFPLGR
>FUSION-ENST00000399287.7:122-ENST00000636159.1:256749|3635
DYQETRFHSR
>FUSION-ENST00000399287.7:122-ENST00000636159.1:256749|3052
HSKESKIPK
>FUSION-ENST00000399287.7:122-ENST00000636159.1:256749|4400
FSCLSLPSSWDYRCTPPYPANFLYF
>FUSION-ENST00000399287.7:122-ENST00000636159.1:256749|1225
MFGKAFPSQINYFQY
>ENST00000505624.5|SNV-28172-G-A|6
GDRTSDLISLYKEAAQIEQLR
>FUSION-ENST00000399287.7:122-ENST00000636159.1:256749|3660
VTGTTGACHHAR
>FUSION-ENST00000399287.7:122-ENST00000636159.1:256749|1407
LPSGGRDMAK
>ENST00000410053.8|SNV-56568-A-G|1
FAINFFTSIGLGGLTGELREHLK
>FUSION-ENST00000399287.7:122-ENST00000636159.1:256749|3295
CSPASCNK
>FUSION-ENST00000399287.7:122-ENST00000636159.1:256749|2416
KLSSALR
>ENST00000641211.1|SNV-5842-T-C|1
VILAVTHMGSGEGRCK
>FUSION-ENST00000399287.7:122-ENST00000636159.1:256749|2635
MICYTKTPQATVRHFP
>FUSION-ENST00000399287.7:122-ENST00000636159.1:256749|2347
VLSIVIILLRNVFPACLER
>FUSION-ENST00000399287.7:122-ENST00000636159.1:256749|2513
VVSVASCSIF
>FUSION-ENST00000399287.7:122-ENST00000636159.1:256749|4302
LPLFGLVINVF
>ENST00000599234.2|SNV-320-C-G|3
TMHHLLLEVEVIEGSLQCPESGR
>FUSION-ENST00000399287.7:122-ENST00000636159.1:256749|3931
LLWPLTPVSLWWK
>FUSION-ENST00000399287.7:122-ENST00000636159.1:256749|2723
MPHFLYPLIS
>FUSION-ENST00000399287.7:122-ENST00000636159.1:256749|1066
MVRFCYFVR
>ENST00000650358.1|SNV-16269-T-C|5
SPAKTRESWSILQR
>FUSION-ENST00000399287.7:122-ENST00000636159.1:256749|3121
MPFLFKCLSLSLKEFLPK
>FUSION-ENST00000399287.7:122-ENST00000636159.1:256749|1818
PPSDFLPSDDQRPLHLFFILR
>FUSION-ENST00000399287.7:122-ENST00000636159.1:256749|4467
MNAFHCHWNPGQVLYFKFFDR
>ENST00000526993.1|SNV-258-G-T|5
ATVWYEAEVGTGR
>FUSION-ENST00000399287.7:122-ENST00000636159.1:256749|3000
QGLGFYGLQICFHGNCLFSY
>FUSION-ENST00000399287.7:122-ENST00000636159.1:256749|3348
PASHGFCQYSVNLLVLVK
>FUSION-ENST00000399287.7:122-ENST00000636159.1:256749|802
ENKNHLQIPALKIIF
>FUSION-ENST00000399287.7:122-ENST00000636159.1:256749|3783
LWRLLWIVSKK
>FUSION-ENST00000399287.7:122-ENST00000636159.1:256749|3151
AYFAHNILQGIHSQK
>FUSION-ENST00000399287.7:122-ENST00000636159.1:256749|3560
MEKPCLYYRYKISWA
>ENST00000263635.8|SNV-202155-C-T|1
QIASNSPGLSPK
>FUSION-ENST00000399287.7:122-ENST00000636159.1:256749|511
MAFASDGALYS
>FUSION-ENST00000399287.7:122-ENST00000636159.1:256749|4358
HCCLVKENTHILAESAGSGPGSQ
>ENST00000481276.1|SNV-21267-G-C|5
SWGSRPHSPPTSWTGESQR
>FUSION-ENST00000399287.7:122-ENST00000636159.1:256749|4160
MYIYGMHCDISV
>ENST00000567838.1|SNV-661109-C-G|4
WSGLRGAGVSVPSSVGAGRNR
>FUSION-ENST00000399287.7:122-ENST00000636159.1:256749|2807
LKVYIHIKTHTYVFTAVLAK
>FUSION-ENST00000399287.7:122-ENST00000636159.1:256749|2088
AEGLLTSQ
>FUSION-ENST00000399287.7:122-ENST00000636159.1:256749|3957
HKPGFLE
>FUSION-ENST00000399287.7:122-ENST00000636159.1:256749|4149
MSFCSFCVCEETR
>FUSION-ENST00000399287.7:122-ENST00000636159.1:256749|1046
SPGGLTTCR
>FUSION-ENST00000399287.7:122-ENST00000636159.1:256749|1687
PTLHAWGLCFEKHWLTTTELFSKVG
>FUSION-ENST00000399287.7:122-ENST00000636159.1:256749|3846
GRISARER
>ENST00000369651.7|SNV-42406-T-A|4
SPIDERNNGIHVEYDLSRKPGDR
>FUSION-ENST00000399287.7:122-ENST00000636159.1:256749|1689
MPTLHAWGLCFEKHWLTTTELFSK
>FUSION-ENST00000399287.7:122-ENST00000636159.1:256749|4192
LHTDDDRKCLQR
>FUSION-ENST00000399287.7:122-ENST00000636159.1:256749|578
KSNIVVLGQR
>FUSION-ENST00000399287.7:122-ENST00000636159.1:256749|1195
PHRVMGEHRGGQEGEDR
>FUSION-ENST00000399287.7:122-ENST00000636159.1:256749|1659
TLAGAVSDLLKAVQPTSGEVSSR
>FUSION-ENST00000399287.7:122-ENST00000636159.1:256749|259
QNYVCAFYILMVAFINIH
>FUSION-ENST00000399287.7:122-ENST00000636159.1:256749|1572
CLCPCCPAVVSSGTVWLPAFHCQR
>ENST00000484070.1|SNV-78491-T-A|4
PANTWRIALWPPTQHYYLGVSARK
>ENST00000495042.1|SNV-37113-C-G|3
RREAGSLAGSLSSLSDPSFITK
>ENST00000341640.6|SNV-6151-C-A|2
WEMQLPGASK
>FUSION-ENST00000399287.7:122-ENST00000636159.1:256749|303
SCLIFLFFRTKSVLTAVETSLLR
>FUSION-ENST00000399287.7:122-ENST00000636159.1:256749|2103
MGGQAETLLTSQTGWRPGR
>FUSION-ENST00000399287.7:122-ENST00000636159.1:256749|2560
KLGVCGDCHHLR
>ENST00000341074.10|SNV-2493-T-C|2
TYQFSQEYLDAIK
>ENST00000550629.1|SNV-68986-A-G|1
VFLVLLV
>FUSION-ENST00000399287.7:122-ENST00000636159.1:256749|639
RFSLGEMGRGEI
>FUSION-ENST00000399287.7:122-ENST00000636159.1:256749|1370
NYNLLMAHDVVASGYVFSFS
>ENST00000245503.10|SNV-24829-G-T|3
NDAIMLK
>FUSION-ENST00000399287.7:122-ENST00000636159.1:256749|4517
VGHGLFTGFLKR
>FUSION-ENST00000399287.7:122-ENST00000636159.1:256749|2258
MIHLFPSFYFQLAYTVIFEMNSCR
>FUSION-ENST00000399287.7:122-ENST00000636159.1:256749|4150
TIALDPLFP
>ENST00000330479.8|MNV-11481-GC-G|10
NRIANLR
>ENST00000360835.9|SNV-139321-C-T|5
YTAQESKEMFPRFFIK
>FUSION-ENST00000399287.7:122-ENST00000636159.1:256749|2802
THTYVFTAVLAKSKK
>FUSION-ENST00000399287.7:122-ENST00000636159.1:256749|795
TFINLQK
>ENST00000289429.6|SNV-880-G-T|2
TILSFEGIR
>FUSION-ENST00000399287.7:122-ENST00000636159.1:256749|1279
MSVSGIDGLSCCIDL
>FUSION-ENST00000399287.7:122-ENST00000636159.1:256749|4396
MGLQVHTPPHPANFCIFCR
>ENST00000479054.5|MNV-36947-GC-G|4
CLSPVLR
>FUSION-ENST00000399287.7:122-ENST00000636159.1:256749|3602
RAKPYQD
>ENST00000567838.1|SNV-661109-C-G|3
GAGVSVPSSVGAGR
>FUSION-ENST00000399287.7:122-ENST00000636159.1:256749|988
HVLGTVWQSWSSHRRK
>FUSION-ENST00000399287.7:122-ENST00000636159.1:256749|2689
MAHCSLLSN
>FUSION-ENST00000399287.7:122-ENST00000636159.1:256749|2792
NEVPIYATTRINFVNVTLSER
>FUSION-ENST00000399287.7:122-ENST00000636159.1:256749|2860
MLIAHCSLQCFAQWAH
>FUSION-ENST00000399287.7:122-ENST00000636159.1:256749|4087
MGIFSLISILAGPLVDVKLFCK
>ENST00000370832.1|SNV-71383-C-T|5
NDDKGDHTYRLISVVSYLGK
>FUSION-ENST00000399287.7:122-ENST00000636159.1:256749|2510
MMIPVFWRCSED
>FUSION-ENST00000399287.7:122-ENST00000636159.1:256749|1414
EFPLYSEVVYFLCLIQNHKRGR
>FUSION-ENST00000399287.7:122-ENST00000636159.1:256749|4167
MFTFSSLLSK
>ENST00000486192.1|SNV-544038-G-T|2
MLRQCCGPAKWAPSLTCGGTETTR
>ENST00000644225.1|SNV-33437-G-T|1
CCPRARCSASR
>ENST00000644225.1|SNV-33437-G-T|2
LSAPAEAAFPGTTLSTRCCPRAR
>ENST00000340360.10|SNV-42834-A-G|1
IPYLQQVQLYDESVDWSGGRGSPHK
>FUSION-ENST00000399287.7:122-ENST00000636159.1:256749|707
QNDFHKLAKESK
>FUSION-ENST00000399287.7:122-ENST00000636159.1:256749|1942
DSNLGSLFHCVALGK
>FUSION-ENST00000399287.7:122-ENST00000636159.1:256749|667
IRVITGFK
>FUSION-ENST00000399287.7:122-ENST00000636159.1:256749|339
MIVLCGNCTVSIVSLCGVKGR
>ENST00000651372.2|SNV-25104-G-C|2
CGTPSPSKPK
>FUSION-ENST00000399287.7:122-ENST00000636159.1:256749|2019
MKAEGTSLGYLLLLGDLRCR
>FUSION-ENST00000399287.7:122-ENST00000636159.1:256749|3858
QVKLLEDISPFLIK
>ENST00000636433.1|SNV-17862-G-A|12
ATENIIMAMVKAGGSHQDCHEKIR
>FUSION-ENST00000399287.7:122-ENST00000636159.1:256749|1509
MHHLLTK
>FUSION-ENST00000399287.7:122-ENST00000636159.1:256749|1678
SSNSSLLKSWSQDQQHWQFLGSCKR
>FUSION-ENST00000399287.7:122-ENST00000636159.1:256749|4284
IIGKIIEDSLREYR
>FUSION-ENST00000399287.7:122-ENST00000636159.1:256749|920
MQDQNQCWAK
>FUSION-ENST00000399287.7:122-ENST00000636159.1:256749|1333
FPRIKMNCTSIYSAKPK
>FUSION-ENST00000399287.7:122-ENST00000636159.1:256749|2999
MLARLVSNS
>FUSION-ENST00000399287.7:122-ENST00000636159.1:256749|2454
SLFEFPCL
>FUSION-ENST00000399287.7:122-ENST00000636159.1:256749|4522
VESFGNGCLRHKLGK
>FUSION-ENST00000399287.7:122-ENST00000636159.1:256749|1579
SCVMFTV
>FUSION-ENST00000399287.7:122-ENST00000636159.1:256749|3454
LRLPDSGRSPASASR
>ENST00000381033.5|SNV-4314-G-T|1
TAYTLAQLLELEKEFLFNKYISRPR
>FUSION-ENST00000399287.7:122-ENST00000636159.1:256749|3296
MCSPASCNK
>FUSION-ENST00000399287.7:122-ENST00000636159.1:256749|3735
ETRLHKFFNK
>FUSION-ENST00000399287.7:122-ENST00000636159.1:256749|3111
RIFQVLEMYR
>FUSION-ENST00000399287.7:122-ENST00000636159.1:256749|3603
KRAKPYQD
>FUSION-ENST00000399287.7:122-ENST00000636159.1:256749|2998
LARLVSNS
>FUSION-ENST00000399287.7:122-ENST00000636159.1:256749|1394
AGGPVPFTPSPKSLILQVIYK
>FUSION-ENST00000399287.7:122-ENST00000636159.1:256749|3140
GLLFCSLFFNIK
>FUSION-ENST00000399287.7:122-ENST00000636159.1:256749|664
RQSLLFGVLLEPQTCPDSVVEVTCR
>FUSION-ENST00000399287.7:122-ENST00000636159.1:256749|3376
SFDTFYNYYP
>FUSION-ENST00000399287.7:122-ENST00000636159.1:256749|3930
LLWPLTPVSLWWKVVGTR
>ENST00000413272.7|SNV-60544-G-A|4
SLREVAENAQLRK
>ENST00000298852.7|SNV-258-G-T|2
QEKMATVWYEAEQDGIGEEVLK
>ENST00000309295.9|SNV-7525-G-T|2
VLESPDNK
>FUSION-ENST00000399287.7:122-ENST00000636159.1:256749|1244
MCSLSSDELIK
>ENST00000378024.9|SNV-31814-C-T|6
LEGDIKAPSLDIKGLEVDVSGPK
>FUSION-ENST00000399287.7:122-ENST00000636159.1:256749|815
LPRIIFNVQK
>FUSION-ENST00000399287.7:122-ENST00000636159.1:256749|3800
KWLLCRTK
>ENST00000398792.3|SNV-342789-C-T|4
MTSLAKCLWPGPWTEK
>FUSION-ENST00000399287.7:122-ENST00000636159.1:256749|4202
MTSSVAVFPKNYYR
>FUSION-ENST00000399287.7:122-ENST00000636159.1:256749|4136
MCTSIRK
>FUSION-ENST00000399287.7:122-ENST00000636159.1:256749|406
MFLPVCSVK
>FUSION-ENST00000399287.7:122-ENST00000636159.1:256749|3193
MLPYSSFCKLLFRSR
>FUSION-ENST00000399287.7:122-ENST00000636159.1:256749|1290
CKGSRFR
>FUSION-ENST00000399287.7:122-ENST00000636159.1:256749|562
MCRENAQKMGFSVGK
>FUSION-ENST00000399287.7:122-ENST00000636159.1:256749|4298
NDEDAIYVFHYF
>FUSION-ENST00000399287.7:122-ENST00000636159.1:256749|3727
MVNTFKYIR
>FUSION-ENST00000399287.7:122-ENST00000636159.1:256749|4453
LILKMERIGQAWWLTPVIQALWEAK
>FUSION-ENST00000399287.7:122-ENST00000636159.1:256749|1492
CVVCSQPR
>FUSION-ENST00000399287.7:122-ENST00000636159.1:256749|1657
MLSFSFAQLCAWR
>ENST00000219611.7|SNV-19529-G-T|5
GQCEDKDEEEKEEHEEEEGAAEPR
>FUSION-ENST00000399287.7:122-ENST00000636159.1:256749|4309
MLFMSFIISKI
>FUSION-ENST00000399287.7:122-ENST00000636159.1:256749|1209
LNQRILLSAGRMPSH
>FUSION-ENST00000399287.7:122-ENST00000636159.1:256749|4542
MQFEPSTAVYDACRVIR
>FUSION-ENST00000399287.7:122-ENST00000636159.1:256749|746
CTFFFFFFSFFF
>ENST00000245441.9|SNV-91802-C-A|1
AELTQSREKVR
>ENST00000388718.5|SNV-6176-G-A|4
QGTTHGQRRDTTR
>FUSION-ENST00000399287.7:122-ENST00000636159.1:256749|3837
MCFIYMTVFLRSPSK
>FUSION-ENST00000399287.7:122-ENST00000636159.1:256749|2462
RRFYFDR
>FUSION-ENST00000399287.7:122-ENST00000636159.1:256749|3575
SKGTEHFMSLR
>FUSION-ENST00000399287.7:122-ENST00000636159.1:256749|2996
RCLICIL
>ENST00000528828.1|SNV-106469-C-G|2
MSAAVQLFPSVNSVHIDFVKIMKR
>FUSION-ENST00000399287.7:122-ENST00000636159.1:256749|4183
MTVSVCRGSMIQTHRLC
>FUSION-ENST00000399287.7:122-ENST00000636159.1:256749|2053
AEAAISALWEAK
>FUSION-ENST00000399287.7:122-ENST00000636159.1:256749|4257
MKCSNNRDSH
>FUSION-ENST00000399287.7:122-ENST00000636159.1:256749|2958
MLCIRKPYTAC
>ENST00000661693.1|SNV-3671-G-A|1
DCELRHRLWSL
>FUSION-ENST00000399287.7:122-ENST00000636159.1:256749|3628
FVYIVYHVRFFLK
>FUSION-ENST00000399287.7:122-ENST00000636159.1:256749|4120
ETEAGESLEPGRWRLQ
>ENST00000369519.4|SNV-168343-C-T|3
EDGYYWK
>FUSION-ENST00000399287.7:122-ENST00000636159.1:256749|1495
MSDGTGGNAFSFQLRCVVCSQPR
>FUSION-ENST00000399287.7:122-ENST00000636159.1:256749|408
MLFLFPCLLQAVADHIPQLVQGVR
>ENST00000306167.11|SNV-81126-G-T|1
IHIITPNFSS
>FUSION-ENST00000399287.7:122-ENST00000636159.1:256749|4134
NSNSWLHVVARACNSSTLGG
>FUSION-ENST00000399287.7:122-ENST00000636159.1:256749|4508
MFFTFLLK
>FUSION-ENST00000399287.7:122-ENST00000636159.1:256749|1820
HRGHMPPLVR
>FUSION-ENST00000399287.7:122-ENST00000636159.1:256749|1731
SIFGMFWEADEHLTAGSSLSR
>FUSION-ENST00000399287.7:122-ENST00000636159.1:256749|583
QSAIFWK
>FUSION-ENST00000399287.7:122-ENST00000636159.1:256749|4346
RQHGYAILIQGHLINSSMHCTL
>FUSION-ENST00000399287.7:122-ENST00000636159.1:256749|3785
VYSGSRLWRLLWIVSK
>FUSION-ENST00000399287.7:122-ENST00000636159.1:256749|3205
MVFRTPPGLGTGVGGWCRGVATR
>ENST00000453386.7|SNV-19682-C-T|1
SPSSYYSRGGYRSR
>FUSION-ENST00000399287.7:122-ENST00000636159.1:256749|4403
CDLGSLQPPPSEFKR
>ENST00000341074.10|SNV-2493-T-C|3
LFGEKTYQFSQEYLDAIKK
>ENST00000422718.1|SNV-2956-G-A|4
PWDARHPTYAGPLGQGK
>FUSION-ENST00000399287.7:122-ENST00000636159.1:256749|884
PVIPATREAEAGELLEPGSQR
>FUSION-ENST00000399287.7:122-ENST00000636159.1:256749|1637
SSIWQTT
>FUSION-ENST00000399287.7:122-ENST00000636159.1:256749|1457
HHCKARI
>FUSION-ENST00000399287.7:122-ENST00000636159.1:256749|3173
WCCILHFVSVGRHILSGYSALINIK
>FUSION-ENST00000399287.7:122-ENST00000636159.1:256749|294
QDGVLCQSRSAHRE
>FUSION-ENST00000399287.7:122-ENST00000636159.1:256749|1998
LPRLVLNSWAQVILSPQPPK
>FUSION-ENST00000399287.7:122-ENST00000636159.1:256749|1242
MCSLSSDELIKTSDR
>FUSION-ENST00000399287.7:122-ENST00000636159.1:256749|616
MPILNCK
>FUSION-ENST00000399287.7:122-ENST00000636159.1:256749|1479
ILCDQILAPHLKR
>FUSION-ENST00000399287.7:122-ENST00000636159.1:256749|998
ESHPVAQAGVQWHNLGSLQPPPPR
>ENST00000649975.1|SNV-402-G-T|3
SSRGWVSR
>FUSION-ENST00000399287.7:122-ENST00000636159.1:256749|2178
PVHLRFLYLNREVVFSLCNVIFC
>FUSION-ENST00000399287.7:122-ENST00000636159.1:256749|359
AYVPFSSGLSYLFLFKEK
>ENST00000302692.7|SNV-40750-C-T|1
GCAFCIAYPHEVIRTRLR
>FUSION-ENST00000399287.7:122-ENST00000636159.1:256749|782
VLRDTSWVGVKERPR
>FUSION-ENST00000399287.7:122-ENST00000636159.1:256749|1985
TDFLRLQDTAHSKNQDLIEC
>ENST00000540608.5|SNV-25014-C-G|4
PAGMWRPRQVMTRPWDSCVGR
>ENST00000314992.9|SNV-34750-T-A|3
LCWLQVATNCRVYLFDIFLQGSR
>FUSION-ENST00000399287.7:122-ENST00000636159.1:256749|4280
EIMKETR
>FUSION-ENST00000399287.7:122-ENST00000636159.1:256749|1024
ASSAPWVTLVR
>FUSION-ENST00000399287.7:122-ENST00000636159.1:256749|3176
NCFSGKEK
>FUSION-ENST00000399287.7:122-ENST00000636159.1:256749|1732
MSIFGMFWEADEHLTAGSSLSR
>ENST00000369367.8|SNV-43622-G-C|2
DNKNENSFEK
>FUSION-ENST00000399287.7:122-ENST00000636159.1:256749|874
RSDAEAEIDMENSK
>FUSION-ENST00000399287.7:122-ENST00000636159.1:256749|3748
IKLKVTLGDR
>FUSION-ENST00000399287.7:122-ENST00000636159.1:256749|4435
AAASHDPATALQPGR
>FUSION-ENST00000399287.7:122-ENST00000636159.1:256749|611
ELFEKIVELTR
>ENST00000484147.5|SNV-19693-T-A|4
MLLKDGIIPENFSVFSLIREK
>FUSION-ENST00000399287.7:122-ENST00000636159.1:256749|2343
LEISPLIYARYHNR
>FUSION-ENST00000399287.7:122-ENST00000636159.1:256749|2091
GRLADPPTSLPDGAAGRAEGLLTSQ
>FUSION-ENST00000399287.7:122-ENST00000636159.1:256749|3645
MSAIRKEK
>FUSION-ENST00000399287.7:122-ENST00000636159.1:256749|2988
EGSQTQPSLNDHS
>FUSION-ENST00000399287.7:122-ENST00000636159.1:256749|2190
GGCRAERLLTSQTGR
>ENST00000355528.9|SNV-57654-A-G|1
VAGRLPR
>FUSION-ENST00000399287.7:122-ENST00000636159.1:256749|2772
TLIQSTDLIQSSPALHVLVCV
>FUSION-ENST00000399287.7:122-ENST00000636159.1:256749|1078
VVLTHREGEGCLDDWQGQVLFSLK
>ENST00000473389.5|SNV-19268-G-T|3
QLHKECHLFYCTCSSSLRH
>FUSION-ENST00000399287.7:122-ENST00000636159.1:256749|3101
MEHDKCLSFLNVSLLV
>FUSION-ENST00000399287.7:122-ENST00000636159.1:256749|2476
YVYFELSILIVSFMASYVGVFLRK
>FUSION-ENST00000399287.7:122-ENST00000636159.1:256749|4204
MTSSVAVFPK
>FUSION-ENST00000399287.7:122-ENST00000636159.1:256749|1771
METHDFFR
>ENST00000620438.1|SNV-211-T-A|5
AMGIKNSFVNDIFER
>ENST00000278836.9|SNV-17871-C-A|3
HGAELPTHPSK
>FUSION-ENST00000399287.7:122-ENST00000636159.1:256749|4367
MAACVVKTKHCCLVK
>FUSION-ENST00000399287.7:122-ENST00000636159.1:256749|3319
GPWRKPEAAVCSGGPTFVLGGQR
>FUSION-ENST00000399287.7:122-ENST00000636159.1:256749|3411
MVTLICLTVEIPSLYII
>FUSION-ENST00000399287.7:122-ENST00000636159.1:256749|3690
MIVLITGEK
>FUSION-ENST00000399287.7:122-ENST00000636159.1:256749|4062
ASLWLPRLCPGSQHCVPLCRALR
>ENST00000647510.1|SNV-40938-G-A|1
LTALEEREKEQK
>ENST00000508628.6|SNV-28866-C-G|2
NEQGEAEDLKKPEGK
>FUSION-ENST00000399287.7:122-ENST00000636159.1:256749|781
DTSWVGVK
>FUSION-ENST00000399287.7:122-ENST00000636159.1:256749|3290
LENKYSGLDQSR
>FUSION-ENST00000399287.7:122-ENST00000636159.1:256749|3050
IPKSTLILK
>FUSION-ENST00000399287.7:122-ENST00000636159.1:256749|490
SLSDIVGSWAGVLRSCVDR
>FUSION-ENST00000399287.7:122-ENST00000636159.1:256749|4076
MCLVVVQVDILDEQLTIR
>FUSION-ENST00000399287.7:122-ENST00000636159.1:256749|4248
SVLSLKDVVATIP
>FUSION-ENST00000399287.7:122-ENST00000636159.1:256749|757
YCGLGMVAHACNPSTLRGRGGR
>FUSION-ENST00000399287.7:122-ENST00000636159.1:256749|2899
MISYNYFI
>FUSION-ENST00000399287.7:122-ENST00000636159.1:256749|368
MPNNRELRNGNSCIYWNII
>FUSION-ENST00000399287.7:122-ENST00000636159.1:256749|1124
THNLQPN
>ENST00000473722.5|SNV-55253-G-C|3
MKTAEEFLQQINYSK
>ENST00000485762.1|SNV-658110-G-C|2
MHTLMEDYETHKSKR
>ENST00000564838.5|SNV-5225-C-T|3
TICRSDFQILGSPATWNLAR
>FUSION-ENST00000399287.7:122-ENST00000636159.1:256749|277
CSWFHSVPALVFPFSFVLLTLLV
>FUSION-ENST00000399287.7:122-ENST00000636159.1:256749|3500
FHESACYVKKLSK
>FUSION-ENST00000399287.7:122-ENST00000636159.1:256749|2678
SHCIWPDK
>FUSION-ENST00000399287.7:122-ENST00000636159.1:256749|4170
PVVPATQEAQAGESLEPGRWR
>ENST00000389658.4|SNV-67024-G-T|4
YNITPRRWPPTYR
>FUSION-ENST00000399287.7:122-ENST00000636159.1:256749|4371
GCWSGFYSKG
>ENST00000457054.6|SNV-46912-G-T|1
EFYQSHR
>FUSION-ENST00000399287.7:122-ENST00000636159.1:256749|691
CRNKNVSLLDYESG
>FUSION-ENST00000399287.7:122-ENST00000636159.1:256749|4205
IDLPILVFSSCK
>FUSION-ENST00000399287.7:122-ENST00000636159.1:256749|638
FSLGEMGR
>FUSION-ENST00000399287.7:122-ENST00000636159.1:256749|2903
NLNHIKTLNK
>FUSION-ENST00000399287.7:122-ENST00000636159.1:256749|1070
MLTDFYRVHWVFVIMVRFCYFVR
>FUSION-ENST00000399287.7:122-ENST00000636159.1:256749|4377
ELLPLFYTAQLG
>ENST00000360835.9|SNV-139321-C-T|3
EMFPRFFIKLLR
>FUSION-ENST00000399287.7:122-ENST00000636159.1:256749|4318
MPINLDKK
>FUSION-ENST00000399287.7:122-ENST00000636159.1:256749|2717
SSFPLGRYPVVGLLDQMVDLLLAFK
>FUSION-ENST00000399287.7:122-ENST00000636159.1:256749|789
VAQSFYM
>FUSION-ENST00000399287.7:122-ENST00000636159.1:256749|1892
HCCMPRLSRVL
>FUSION-ENST00000399287.7:122-ENST00000636159.1:256749|300
TKSVLTAVETSLLR
>ENST00000330479.8|MNV-11481-GC-G|13
GKQAPEKK
>FUSION-ENST00000399287.7:122-ENST00000636159.1:256749|1768
ETHDFFRILSLCLSVAPIGGENHR
>FUSION-ENST00000399287.7:122-ENST00000636159.1:256749|1232
GKALTCLFQIK
>ENST00000478781.6|MNV-11481-GC-G|1
ISTLSEGAP
>FUSION-ENST00000399287.7:122-ENST00000636159.1:256749|2908
TFYFIIVFNIIYVTIVCLILK
>FUSION-ENST00000399287.7:122-ENST00000636159.1:256749|3457
MISAHCKLRLPDSGR
>FUSION-ENST00000399287.7:122-ENST00000636159.1:256749|866
ENSKKLLAAAK
>FUSION-ENST00000399287.7:122-ENST00000636159.1:256749|2818
GRQFVVYPYNAISFSHK
>ENST00000289429.6|SNV-879-C-G|1
TIGSFEGIRR
>ENST00000306749.4|SNV-5806-C-G|2
SNMGHREPASGLAALAK
>ENST00000342992.10|MNV-299701-TTCT-T|3
GQVLSTAR
>FUSION-ENST00000399287.7:122-ENST00000636159.1:256749|4387
VLLCCPGWSHTPVPN
>FUSION-ENST00000399287.7:122-ENST00000636159.1:256749|2785
TCSYDYLSYNK
>FUSION-ENST00000399287.7:122-ENST00000636159.1:256749|621
MSPAGPLEIFIFAFAGGCSQPR
>FUSION-ENST00000399287.7:122-ENST00000636159.1:256749|2538
NEGSSCKPYFISSPLPGSQK
>ENST00000551456.5|MNV-923-ATTG-A|5
RREGGAHAEDGTAPLK
>FUSION-ENST00000399287.7:122-ENST00000636159.1:256749|4012
VIAWSVHLR
>FUSION-ENST00000399287.7:122-ENST00000636159.1:256749|2377
GREGDGSR
>ENST00000540608.5|SNV-25014-C-G|8
QCTMPAGMWRPRQVMTRPWDSCVGR
>FUSION-ENST00000399287.7:122-ENST00000636159.1:256749|1128
YLRNFSPERTHNLQPN
>FUSION-ENST00000399287.7:122-ENST00000636159.1:256749|2485
VRAVGGG
>ENST00000636433.1|SNV-17862-G-A|13
MATENIIMAMVKAGGSHQDCHEKIR
>FUSION-ENST00000399287.7:122-ENST00000636159.1:256749|1586
GSEQSRR
>FUSION-ENST00000399287.7:122-ENST00000636159.1:256749|4025
QENVGQKSGLSLTGR
>FUSION-ENST00000399287.7:122-ENST00000636159.1:256749|1796
LCLKKINFK
>FUSION-ENST00000399287.7:122-ENST00000636159.1:256749|2542
MGKNEGSSCKPYFISSPLPGSQK
>ENST00000422718.1|SNV-2956-G-A|15
PAIQPMQAPLGRGSR
>FUSION-ENST00000399287.7:122-ENST00000636159.1:256749|3658
FMKTFLV
>FUSION-ENST00000399287.7:122-ENST00000636159.1:256749|1089
MSFFFFFFFF
>FUSION-ENST00000399287.7:122-ENST00000636159.1:256749|1917
LLNIQYK
>ENST00000479054.5|MNV-36947-GC-G|24
GPCAPRHSCSPAPRSSSWMR
>FUSION-ENST00000399287.7:122-ENST00000636159.1:256749|4095
MLFLPLVFQAWEFSPSFPFWLVLW
>FUSION-ENST00000399287.7:122-ENST00000636159.1:256749|2853
YTKSFFFFFYFLLGNYYR
>ENST00000380026.8|INDEL-2518-A-AA|2
TYTMMGSEDHLGVIPRAIHDIFQKN
>FUSION-ENST00000399287.7:122-ENST00000636159.1:256749|253
YMHIDVPSLAKLFCFVR
>FUSION-ENST00000399287.7:122-ENST00000636159.1:256749|3740
MLVHYFFNIVPCLEFFIRKLLGK
>ENST00000462139.1|SNV-22124-G-C|3
SHAFQSCRISRANK
>FUSION-ENST00000399287.7:122-ENST00000636159.1:256749|3824
WNFVQMCGVHVK
>ENST00000426333.7|SNV-38942-G-T|2
YHIEVNRVPAGNCVLIEGVDQPIVK
>FUSION-ENST00000399287.7:122-ENST00000636159.1:256749|1427
FTSTHTHTHTRAHTHTHTHR
>ENST00000378076.4|SNV-35816-C-A|3
GKVVACAPLYQWRTLKPTPEK
>FUSION-ENST00000399287.7:122-ENST00000636159.1:256749|879
MVRQARVLAQATSDLVNAMR
>FUSION-ENST00000399287.7:122-ENST00000636159.1:256749|3906
EIKRLPIFR
>FUSION-ENST00000399287.7:122-ENST00000636159.1:256749|1415
EFPLYSEVVYFLCLIQNHKR
>FUSION-ENST00000399287.7:122-ENST00000636159.1:256749|2051
AGSWEVDVVASR
>FUSION-ENST00000399287.7:122-ENST00000636159.1:256749|3469
MLLLIIW
>FUSION-ENST00000399287.7:122-ENST00000636159.1:256749|3034
YKFHAYKTFFSPVLFLSTIVHR
>ENST00000286800.8|SNV-148378-C-T|5
ERDHILSILGETK
>FUSION-ENST00000399287.7:122-ENST00000636159.1:256749|767
NYLVGWK
>FUSION-ENST00000399287.7:122-ENST00000636159.1:256749|546
MCSVYPR
>FUSION-ENST00000399287.7:122-ENST00000636159.1:256749|2095
MSFFCGCF
>FUSION-ENST00000399287.7:122-ENST00000636159.1:256749|2976
AIYCMLISY
>ENST00000461716.1|SNV-37304-A-G|3
CTLVILKLILEQALKTN
>FUSION-ENST00000399287.7:122-ENST00000636159.1:256749|1698
KQGYILCRDSSR
>FUSION-ENST00000399287.7:122-ENST00000636159.1:256749|4268
IGEVQGGLWKQSEK
>FUSION-ENST00000399287.7:122-ENST00000636159.1:256749|553
TLRPSSSWSR
>FUSION-ENST00000399287.7:122-ENST00000636159.1:256749|239
MTPPFFLFLNIPR
>FUSION-ENST00000399287.7:122-ENST00000636159.1:256749|1558
MPRHPLDF
>ENST00000390321.2|SNV-49-A-T|2
QPKANPTVTLFPPSSVELQANK
>ENST00000435930.1|SNV-31069-C-T|5
TSHVGVPRCLQALSPVK
>ENST00000262510.10|SNV-65340-A-G|3
SPFLLANTLSLCPRVEKVDLR
>FUSION-ENST00000399287.7:122-ENST00000636159.1:256749|3153
STMAYFAHNILQGIHSQK
>ENST00000357489.7|SNV-61748-A-T|4
SNLYKFTACASHTERK
>FUSION-ENST00000399287.7:122-ENST00000636159.1:256749|2039
LIYLIWLYFLHCCLFRILGSIR
>FUSION-ENST00000399287.7:122-ENST00000636159.1:256749|3891
GRTNQIIMNVTVQLTACVEITN
>ENST00000382592.5|SNV-73326-G-A|3
EEHALALGGAGAFPLDVEYRGPDR
>FUSION-ENST00000399287.7:122-ENST00000636159.1:256749|4303
MLPLFGLVINVF
>FUSION-ENST00000399287.7:122-ENST00000636159.1:256749|3488
MTGIKALRK
>FUSION-ENST00000399287.7:122-ENST00000636159.1:256749|1267
GFNYTLDSQETSQT
>FUSION-ENST00000399287.7:122-ENST00000636159.1:256749|1810
SAVHFLNWMTR
>FUSION-ENST00000349215.8:4448-ENST00000636159.1:256749|1
LDSSRLKTF
>FUSION-ENST00000399287.7:122-ENST00000636159.1:256749|3182
GSIKFSFNYVFTYSLLPR
>FUSION-ENST00000399287.7:122-ENST00000636159.1:256749|2953
KNVYISHLVFKK
>FUSION-ENST00000399287.7:122-ENST00000636159.1:256749|637
FSLGEMGRGEI
>FUSION-ENST00000399287.7:122-ENST00000636159.1:256749|3174
WCCILHFVSVGR
>FUSION-ENST00000399287.7:122-ENST00000636159.1:256749|684
MDNQGNVLK
>FUSION-ENST00000399287.7:122-ENST00000636159.1:256749|2197
QGADPPTSLPDGVAARR
>ENST00000309295.9|SNV-7525-G-T|1
VLESPDNKSGTFK
>FUSION-ENST00000399287.7:122-ENST00000636159.1:256749|3472
MPPIPDS
>FUSION-ENST00000399287.7:122-ENST00000636159.1:256749|3032
VFTLAPSFFFCSSVCC
>FUSION-ENST00000399287.7:122-ENST00000636159.1:256749|3920
MEGRLMNFK
>FUSION-ENST00000399287.7:122-ENST00000636159.1:256749|1357
HSMYRHSCHDRG
>FUSION-ENST00000399287.7:122-ENST00000636159.1:256749|1908
LEESVSPKK
>ENST00000314992.9|SNV-34750-T-A|2
VYLFDIFLQGSR
>FUSION-ENST00000399287.7:122-ENST00000636159.1:256749|991
MHVLGTVWQSWSSHRR
>FUSION-ENST00000399287.7:122-ENST00000636159.1:256749|1741
MYHHSGLSC
>ENST00000483494.5|SNV-6151-C-A|2
GLTVPRVAPGIISAQGPTVFMSR
>ENST00000526993.1|SNV-258-G-T|4
MATVWYEAEVGTGRAGGPGTGAR
>FUSION-ENST00000399287.7:122-ENST00000636159.1:256749|3923
CVQQAILGIVHSLYCFK
>FUSION-ENST00000399287.7:122-ENST00000636159.1:256749|3145
SGICFGIIQGR
>FUSION-ENST00000399287.7:122-ENST00000636159.1:256749|1528
WAAGRTCSELPGPSLGRCQTC
>FUSION-ENST00000399287.7:122-ENST00000636159.1:256749|3108
IFQVLEMYRTLLFSSLPILIY
>FUSION-ENST00000399287.7:122-ENST00000636159.1:256749|2995
MGIVCFPTR
>ENST00000487898.1|SNV-254474-A-G|2
EVQREYNLNFSGSSTVQE
>FUSION-ENST00000399287.7:122-ENST00000636159.1:256749|4320
NSLVLGSSYF
>FUSION-ENST00000399287.7:122-ENST00000636159.1:256749|929
MGFHRVSQDGLDLLTS
>FUSION-ENST00000399287.7:122-ENST00000636159.1:256749|4021
MPFACTCQ
>FUSION-ENST00000399287.7:122-ENST00000636159.1:256749|2844
TNSESKSLIITSVGEDMEKLEPP
>ENST00000480682.5|SNV-3369-A-G|1
AVSTSCAGSQLFHAHRGESHDPDL
>FUSION-ENST00000399287.7:122-ENST00000636159.1:256749|756
MVAHACNPSTLR
>FUSION-ENST00000399287.7:122-ENST00000636159.1:256749|2068
GWRPGRDAPHFPDWAARQR
>FUSION-ENST00000399287.7:122-ENST00000636159.1:256749|438
MATQRRR
>ENST00000361804.5|SNV-14247-T-A|5
REKNNELLK
>FUSION-ENST00000399287.7:122-ENST00000636159.1:256749|2925
SLTLSPRPECSGAIVAH
>FUSION-ENST00000399287.7:122-ENST00000636159.1:256749|1571
CLCPCCPAVVSSGTVWLPAFHCQRR
>FUSION-ENST00000399287.7:122-ENST00000636159.1:256749|1361
PFYLELPNFISIR
>ENST00000398792.3|SNV-342789-C-T|2
MTSLAKCLWPGPWTEKSWITTSSR
>FUSION-ENST00000399287.7:122-ENST00000636159.1:256749|2242
MNIFVNFLPGSFLSCRE
>ENST00000505624.5|SNV-28172-G-A|1
EAAQIEQLRR
>FUSION-ENST00000399287.7:122-ENST00000636159.1:256749|309
TWTRHFSLHLGGERAWSHLWVLSPP
>FUSION-ENST00000399287.7:122-ENST00000636159.1:256749|3088
MENDIFFFFETEPRRSAMGR
>FUSION-ENST00000399287.7:122-ENST00000636159.1:256749|593
ETGTEHRESKR
>ENST00000512091.6|SNV-843281-C-G|3
MWNDTVRKQSESSFITGDINSSA
>ENST00000256958.3|SNV-65916-T-A|4
ERKASLSLQVLETNDEK
>FUSION-ENST00000399287.7:122-ENST00000636159.1:256749|1797
VKLCLKK
>ENST00000239462.9|SNV-30620-G-T|3
YVVRYTSAGVETREVPVGK
>ENST00000358598.6|SNV-18566-G-A|4
GPLKCIK
>FUSION-ENST00000399287.7:122-ENST00000636159.1:256749|1815
LPVLVPHSLVCCLPHAGWTPAAVMG
>ENST00000374660.6|SNV-16433-G-T|2
KIAWDKK
>FUSION-ENST00000399287.7:122-ENST00000636159.1:256749|413
WDSVLVR
>ENST00000647183.1|SNV-189035-G-A|1
YHWAYTMFSNTNNFWGPQSSQWPR
>FUSION-ENST00000399287.7:122-ENST00000636159.1:256749|712
CTQETLTLKFESLEDETFACVLR
>FUSION-ENST00000399287.7:122-ENST00000636159.1:256749|577
KSNIVVLGQRQEGK
>FUSION-ENST00000399287.7:122-ENST00000636159.1:256749|950
MHMPQFHPQRS
>FUSION-ENST00000399287.7:122-ENST00000636159.1:256749|3458
ISAHCKLR
>FUSION-ENST00000399287.7:122-ENST00000636159.1:256749|3138
GLLFCSLFFNIKF
>FUSION-ENST00000399287.7:122-ENST00000636159.1:256749|2777
MVLSLWK
>ENST00000341074.10|SNV-2493-T-C|1
TYQFSQEYLDAIKK
>ENST00000527906.5|SNV-258-G-T|2
MATVWYEAEMELGRRCSR
>FUSION-ENST00000399287.7:122-ENST00000636159.1:256749|2183
LPGGGAPHFSDGAAGQRR
>FUSION-ENST00000399287.7:122-ENST00000636159.1:256749|2973
MLPHPADFLYFSRDR
>ENST00000380950.7|SNV-69124-C-G|1
EETARKMR
>FUSION-ENST00000399287.7:122-ENST00000636159.1:256749|3515
MFHTQLFLLLLLLLR
>FUSION-ENST00000399287.7:122-ENST00000636159.1:256749|3798
WLLCRTKTWL
>FUSION-ENST00000399287.7:122-ENST00000636159.1:256749|607
TRTSRTGSPK
>FUSION-ENST00000399287.7:122-ENST00000636159.1:256749|3367
MTAFRKGHA
>FUSION-ENST00000399287.7:122-ENST00000636159.1:256749|1506
ALEEMRFLSN
>FUSION-ENST00000399287.7:122-ENST00000636159.1:256749|1867
VVDLRTR
>FUSION-ENST00000399287.7:122-ENST00000636159.1:256749|3223
MPLSTLAVVHLFYCSHPR
>FUSION-ENST00000399287.7:122-ENST00000636159.1:256749|2845
TNSESKSLIITSVGEDMEK
>FUSION-ENST00000399287.7:122-ENST00000636159.1:256749|3664
MACQKFMK
>FUSION-ENST00000399287.7:122-ENST00000636159.1:256749|4287
FSTLFFQHCAVFGIFHKKIIGK
>ENST00000559696.1|SNV-90676-A-G|6
MLECESLQGISGLKPTGFR
>FUSION-ENST00000399287.7:122-ENST00000636159.1:256749|1617
QEAFPTLTENMSKLKHPLSHPAPCK
>FUSION-ENST00000399287.7:122-ENST00000636159.1:256749|1591
RERISFVLR
>FUSION-ENST00000399287.7:122-ENST00000636159.1:256749|1870
HPLWSMVVDLRTR
>FUSION-ENST00000399287.7:122-ENST00000636159.1:256749|931
FIKARHGGSHL
>ENST00000426333.7|SNV-38942-G-T|1
VPAGNCVLIEGVDQPIVK
>ENST00000370812.8|SNV-55563-G-C|3
FQDSEEITNIELADAFQQMWQK
>FUSION-ENST00000399287.7:122-ENST00000636159.1:256749|2898
ISYNYFI
>FUSION-ENST00000399287.7:122-ENST00000636159.1:256749|244
LAVLFICLHFSK
>FUSION-ENST00000399287.7:122-ENST00000636159.1:256749|4060
LCPGSQHCVPLCRALR
>FUSION-ENST00000399287.7:122-ENST00000636159.1:256749|806
MQINVKKENK
>FUSION-ENST00000399287.7:122-ENST00000636159.1:256749|4246
MIPRLWGSSWSLFVAE
>FUSION-ENST00000399287.7:122-ENST00000636159.1:256749|3850
MQPPEISVT
>FUSION-ENST00000399287.7:122-ENST00000636159.1:256749|2006
VRPSTCLGCGTGPGRV
>FUSION-ENST00000399287.7:122-ENST00000636159.1:256749|3267
GFLYILYIL
>FUSION-ENST00000399287.7:122-ENST00000636159.1:256749|2398
HCDYLAEECFPSLPRK
>FUSION-ENST00000399287.7:122-ENST00000636159.1:256749|1062
FCYFVRFTVNPLCSANAR
>ENST00000273854.7|SNV-322335-G-T|4
IPIRWTAPEAISFR
>FUSION-ENST00000399287.7:122-ENST00000636159.1:256749|694
SSPILLHVKCR
>ENST00000377604.8|INDEL-37004-T-TC|2
TYVPRPGAVGRR
>FUSION-ENST00000399287.7:122-ENST00000636159.1:256749|3242
MMPLPYFKWAPGESLK
>ENST00000650358.1|SNV-16269-T-C|2
ESWSILQR
>FUSION-ENST00000399287.7:122-ENST00000636159.1:256749|4277
MKETRLHK
>ENST00000582073.5|SNV-11727-G-T|1
KNFFLKQ
>FUSION-ENST00000399287.7:122-ENST00000636159.1:256749|2403
RVDEKTK
>ENST00000389484.8|SNV-1645661-G-T|1
DLSLYPQAGYLYWIDCCEYPHIGR
>FUSION-ENST00000399287.7:122-ENST00000636159.1:256749|1327
NCTSIYSAKPKLIVSPF
>FUSION-ENST00000399287.7:122-ENST00000636159.1:256749|1798
TRVKLCLK
>FUSION-ENST00000399287.7:122-ENST00000636159.1:256749|1517
MGCVSLCRSNWSCGTGCRSSSTFR
>FUSION-ENST00000399287.7:122-ENST00000636159.1:256749|3996
MERGLRGK
>FUSION-ENST00000399287.7:122-ENST00000636159.1:256749|1730
MFWEADEHLTAGSSLSR
>FUSION-ENST00000399287.7:122-ENST00000636159.1:256749|1784
MQYLFLASRLK
>FUSION-ENST00000399287.7:122-ENST00000636159.1:256749|2473
MASYVGVFLRK
>FUSION-ENST00000399287.7:122-ENST00000636159.1:256749|447
QGQNTEK
>ENST00000380817.8|SNV-10668-C-G|3
NCMSYVFEGK
>FUSION-ENST00000399287.7:122-ENST00000636159.1:256749|4476
YHLIVPRK
>FUSION-ENST00000399287.7:122-ENST00000636159.1:256749|2468
KSFVTQGSQK
>FUSION-ENST00000399287.7:122-ENST00000636159.1:256749|2726
CPSANHTVVINFSYK
>FUSION-ENST00000399287.7:122-ENST00000636159.1:256749|1884
QFFPLDTLRIFPIFS
>FUSION-ENST00000399287.7:122-ENST00000636159.1:256749|3455
LRLPDSGR
>FUSION-ENST00000399287.7:122-ENST00000636159.1:256749|4144
MFVFIIIKMLSSVVMCTSIR
>ENST00000358077.9|SNV-107737-G-C|1
QENVDDYYDTGEELGSGQFPVVKK
>FUSION-ENST00000399287.7:122-ENST00000636159.1:256749|1671
MSKGVKLLAALMDDEVGSGEDLLR
>FUSION-ENST00000399287.7:122-ENST00000636159.1:256749|2108
LCFLVSFLYIVQID
>FUSION-ENST00000399287.7:122-ENST00000636159.1:256749|1787
TLLSLLVS
>ENST00000562153.5|INDEL-3789-C-CCC|3
VLVLRFGRDEDPLSVCS
>ENST00000314706.3|MNV-777-AG-A|1
TQSLEGNEK
>FUSION-ENST00000399287.7:253-ENST00000636159.1:256749|4560
NLKILKLLLLK
>ENST00000636433.1|SNV-17862-G-A|8
AMVKAGGSHQDCHEKIR
>FUSION-ENST00000399287.7:122-ENST00000636159.1:256749|3934
ITERLLWPLTPVSLWWKVVGTR
>FUSION-ENST00000399287.7:122-ENST00000636159.1:256749|1105
QQKMGNVRFWN
>ENST00000473722.5|SNV-55253-G-C|2
KTAEEFLQQINYSK
>FUSION-ENST00000399287.7:122-ENST00000636159.1:256749|928
GFHRVSQDGLDLLTS
>FUSION-ENST00000399287.7:122-ENST00000636159.1:256749|2843
SLIITSVGEDMEK
>FUSION-ENST00000399287.7:122-ENST00000636159.1:256749|1526
TCSELPGPSLGRCQTC
>FUSION-ENST00000399287.7:122-ENST00000636159.1:256749|2839
MKEQNYYDL
>FUSION-ENST00000399287.7:122-ENST00000636159.1:256749|3334
FGWAGLAEFERR
>ENST00000487898.1|SNV-254474-A-G|1
EYNLNFSGSSTVQE
>FUSION-ENST00000399287.7:122-ENST00000636159.1:256749|4070
ASFPAGAAR
>FUSION-ENST00000399287.7:122-ENST00000636159.1:256749|3359
PHTCTHYSYLK
>FUSION-ENST00000399287.7:122-ENST00000636159.1:256749|3094
MVVLYLVPVL
>ENST00000567385.5|SNV-19715-C-A|7
MRTTSLHCQSMMPQTK
>ENST00000606429.5|SNV-696259-C-A|2
KWVSIQFHFLTDH
>ENST00000379780.6|SNV-16269-T-C|1
GVVVNSSAMVK
>FUSION-ENST00000399287.7:122-ENST00000636159.1:256749|3518
MTTCQYVFLLGGRYILYKAYTFL
>ENST00000339162.11|SNV-15612-A-C|4
QRYSAPAPLSSR
>FUSION-ENST00000399287.7:122-ENST00000636159.1:256749|3978
AVKRCLLA
>ENST00000505624.5|SNV-28172-G-A|7
GDRTSDLISLYK
>ENST00000567887.5|SNV-353187-T-C|1
AQVSVNQFWETYEELSPWIEETR
>FUSION-ENST00000399287.7:122-ENST00000636159.1:256749|702
KVTLLFLDK
>FUSION-ENST00000399287.7:122-ENST00000636159.1:256749|274
MAIVAYTGILYSSLK
>FUSION-ENST00000399287.7:122-ENST00000636159.1:256749|2324
MERVISYLI
>FUSION-ENST00000399287.7:122-ENST00000636159.1:256749|1005
PHSERLNLAVFGEPHPGSR
>ENST00000231009.3|SNV-9515-C-A|3
GQKDSCKGESGGPLICK
>FUSION-ENST00000399287.7:122-ENST00000636159.1:256749|254
MYMHIDVPSLAKLFCFVR
>ENST00000617492.4|SNV-43090-C-A|1
QDQGLQQELGGLHSALLR
>FUSION-ENST00000399287.7:122-ENST00000636159.1:256749|1548
PPGERAFLKSPR
>FUSION-ENST00000399287.7:122-ENST00000636159.1:256749|3739
LVHYFFNIVPCLEFFIR
>FUSION-ENST00000399287.7:122-ENST00000636159.1:256749|3524
LVSNSWVQAIHPLQPPK
>ENST00000375377.2|SNV-67716-G-T|1
YSVEDLLISH
>ENST00000476542.5|SNV-5672-T-A|1
LAGTETAEHGGPTYPFTDSALR
>FUSION-ENST00000399287.7:122-ENST00000636159.1:256749|1776
MVNTVQWFSCQVSALAESR
>FUSION-ENST00000399287.7:122-ENST00000636159.1:256749|1148
PNLDFFHVHLYVNLFSGSIVFYFLK
>FUSION-ENST00000399287.7:122-ENST00000636159.1:256749|3313
MIILISKLLQIR
>FUSION-ENST00000399287.7:122-ENST00000636159.1:256749|3206
VFRTPPGLGTGVGGWCR
>FUSION-ENST00000399287.7:122-ENST00000636159.1:256749|2787
TTYYMIPFM
>FUSION-ENST00000399287.7:122-ENST00000636159.1:256749|3922
CVQQAILGIVHSLYCFKCIAGR
>FUSION-ENST00000399287.7:122-ENST00000636159.1:256749|3896
EVACSHLLK
>ENST00000620438.1|SNV-211-T-A|6
QVHPDTGISSKAMGIK
>ENST00000389484.8|SNV-1645575-G-T|3
IIIEVSK
>FUSION-ENST00000399287.7:122-ENST00000636159.1:256749|1406
MLPSGGRDMAKFLMTTWIFVQSR
>ENST00000511112.2|SNV-5726-A-C|6
MMPPTVPSPLVWISSPIALR
>ENST00000484842.1|SNV-369996-C-A|1
DPCQALGQPRPPLST
>FUSION-ENST00000399287.7:122-ENST00000636159.1:256749|847
AVMEHLNEMLQGSGTDSAIVAK
>FUSION-ENST00000399287.7:122-ENST00000636159.1:256749|523
FRFPQDYRIYFSSK
>FUSION-ENST00000399287.7:122-ENST00000636159.1:256749|2852
YTKSFFFFFYFLLGNYYRFTR
>FUSION-ENST00000399287.7:122-ENST00000636159.1:256749|3845
ISARERQR
>ENST00000262345.5|SNV-43645-T-G|1
TGNGAVAVSAANSKGSSLPTR
>FUSION-ENST00000399287.7:122-ENST00000636159.1:256749|1231
GKALTCLFQIKMAHMFGK
>FUSION-ENST00000399287.7:122-ENST00000636159.1:256749|1140
GTALQMGSEIIHRVYGNPF
>FUSION-ENST00000399287.7:122-ENST00000636159.1:256749|2346
MLEISPLIYAR
>ENST00000543378.6|INDEL-41458-C-CA|1
ALNVEWDTDQQKNKLY
>ENST00000265080.9|SNV-152337-G-T|5
TLNSCKVPQIRYAIVER
>FUSION-ENST00000399287.7:122-ENST00000636159.1:256749|4195
AKLHTDDDRK
>FUSION-ENST00000399287.7:122-ENST00000636159.1:256749|3125
SFIKCLCFASHHGT
>ENST00000483494.5|SNV-6151-C-A|13
CFQGADCTK
>ENST00000398792.3|SNV-342789-C-T|6
SSPPMTSLAK
>FUSION-ENST00000399287.7:122-ENST00000636159.1:256749|1880
VEALEAMK
>FUSION-ENST00000399287.7:122-ENST00000636159.1:256749|3487
TGIKALRK
>FUSION-ENST00000399287.7:122-ENST00000636159.1:256749|3854
LLEDISPFLIKTK
>FUSION-ENST00000399287.7:122-ENST00000636159.1:256749|1862
GAKMWEIFP
>FUSION-ENST00000399287.7:122-ENST00000636159.1:256749|1710
MISVSSTRCHLSAR
>FUSION-ENST00000399287.7:122-ENST00000636159.1:256749|1154
MLVLKAK
>FUSION-ENST00000399287.7:122-ENST00000636159.1:256749|2876
MWWCTSVISATWVAEAGESFEPGR
>FUSION-ENST00000399287.7:122-ENST00000636159.1:256749|2694
TSKRANVCK
>ENST00000478391.1|SNV-55563-G-C|2
MLFNKCGRK
>FUSION-ENST00000399287.7:122-ENST00000636159.1:256749|2923
NYISLKRR
>FUSION-ENST00000399287.7:122-ENST00000636159.1:256749|2505
MRCSVPFSCNGHRPIFKFLFPLR
>ENST00000512091.6|SNV-746930-C-T|2
RTMTGYWSTQGCWLLTTNK
>FUSION-ENST00000399287.7:122-ENST00000636159.1:256749|1459
MRHHCKAR
>ENST00000298292.12|SNV-1831-G-C|1
LSTTQPVISISSNNAVIELAK
>FUSION-ENST00000399287.7:122-ENST00000636159.1:256749|3771
MQDAMLIKEIDK
>FUSION-ENST00000399287.7:122-ENST00000636159.1:256749|3608
LALSASYQHDTKYPNECNK
>ENST00000636433.1|SNV-17862-G-A|6
VKAGGSHQDCHEK
>ENST00000444204.2|SNV-10465-C-T|2
GACIGWMAGIPGHPGHNGAPGR
>FUSION-ENST00000399287.7:122-ENST00000636159.1:256749|3789
MVYSGSR
>FUSION-ENST00000399287.7:122-ENST00000636159.1:256749|1084
CVTESIFSSMGDAGK
>ENST00000652536.1|SNV-175678-C-A|1
LPEADDIQYQSMLLLTADHDDR
>FUSION-ENST00000399287.7:122-ENST00000636159.1:256749|2058
QRRSLLPR
>ENST00000564838.5|SNV-5225-C-T|2
SDFQILGSPATWNLAR
>FUSION-ENST00000399287.7:122-ENST00000636159.1:256749|3865
CDLLKQFRVLK
>FUSION-ENST00000399287.7:122-ENST00000636159.1:256749|777
MLCVCMCVCVCMYWVLCSS
>FUSION-ENST00000399287.7:122-ENST00000636159.1:256749|872
RSDAEAEIDMENSKK
>ENST00000304374.4|SNV-1596-C-G|1
TPVETVNISNELISYNQDMVFHK
>FUSION-ENST00000399287.7:122-ENST00000636159.1:256749|3196
LPYSSFCK
>ENST00000379485.2|SNV-1681-T-C|2
NQRALVAPLPHSFLSFDLMVIR
>FUSION-ENST00000399287.7:122-ENST00000636159.1:256749|3095
HSFLQYCF
>FUSION-ENST00000399287.7:122-ENST00000636159.1:256749|4484
MHERFPLPLEPRAGLIFQVF
>ENST00000585509.5|INDEL-101324-A-AA|3
GIIPLENLSIREVEDSKK
>FUSION-ENST00000399287.7:122-ENST00000636159.1:256749|4071
MASFPAGAAR
>FUSION-ENST00000399287.7:122-ENST00000636159.1:256749|4332
ISSSNSNNKNGCVMEIGRSNE
>FUSION-ENST00000399287.7:122-ENST00000636159.1:256749|530
EIALWRWHMFR
>FUSION-ENST00000399287.7:122-ENST00000636159.1:256749|1851
SNAGRSGRSSDGDNPDHSSCLP
>FUSION-ENST00000399287.7:122-ENST00000636159.1:256749|2507
MRCSVPFSCNGHRPIFK
>FUSION-ENST00000622592.1:122-ENST00000624813.1:2199|2
YVSSVLWVFPRATR
>FUSION-ENST00000399287.7:122-ENST00000636159.1:256749|3688
MIVLITGEKEFHK
>FUSION-ENST00000399287.7:122-ENST00000636159.1:256749|3714
MQQLINRDSH
>FUSION-ENST00000399287.7:122-ENST00000636159.1:256749|2522
CHYPVLGVCR
>FUSION-ENST00000399287.7:122-ENST00000636159.1:256749|4282
IIEDSLREYR
>ENST00000231009.3|SNV-9515-C-A|2
DSCKGESGGPLICK
>FUSION-ENST00000399287.7:122-ENST00000636159.1:256749|2775
VLSLWKTVCHFLS
>FUSION-ENST00000399287.7:122-ENST00000636159.1:256749|2216
GSSLPSRGGRAEAPLTSR
>FUSION-ENST00000399287.7:122-ENST00000636159.1:256749|313
WVNSSSLSSSTDSCR
>FUSION-ENST00000399287.7:122-ENST00000636159.1:256749|3445
LARMVSIS
>ENST00000359655.9|SNV-18912-G-A|3
LAQAKKFNDPNNPCK
>FUSION-ENST00000399287.7:122-ENST00000636159.1:256749|987
YSCLSLPSSWDYR
>FUSION-ENST00000399287.7:122-ENST00000636159.1:256749|3058
DPVPTTLHVCMDCHI
>ENST00000374660.6|SNV-16433-G-T|1
IAWDKKETPVK
>ENST00000330479.8|MNV-11481-GC-G|4
ISTLSEGAPGRAKPSCSLKK
>FUSION-ENST00000399287.7:122-ENST00000636159.1:256749|3963
LVSLVDFKPR
>FUSION-ENST00000399287.7:122-ENST00000636159.1:256749|3474
CSLQNLGVVSVIALRGGASRHD
>FUSION-ENST00000399287.7:122-ENST00000636159.1:256749|4121
ETEAGESLEPGRWR
>FUSION-ENST00000399287.7:122-ENST00000636159.1:256749|4061
LCPGSQHCVPLCR
>ENST00000273854.7|SNV-322335-G-T|5
GGKIPIRWTAPEAISFR
>FUSION-ENST00000399287.7:122-ENST00000636159.1:256749|3525
PKLVSNSWVQAIHPLQPPKVLGLQT
>FUSION-ENST00000399287.7:122-ENST00000636159.1:256749|2054
GGGRAEAAISALWEAK
>ENST00000636433.1|SNV-17862-G-A|15
MATENIIMAMVKAGGSHQDCHEK
>FUSION-ENST00000399287.7:122-ENST00000636159.1:256749|1895
MSLCLILAPFVGGGSAASGGVTVK
>FUSION-ENST00000399287.7:122-ENST00000636159.1:256749|4323
NILNILFSLTSK
>FUSION-ENST00000399287.7:122-ENST00000636159.1:256749|520
IYFSSKR
>ENST00000618570.1|SNV-178-G-T|1
IPPLSEGLLNVNYYLQKNTQWQPLK
>FUSION-ENST00000399287.7:122-ENST00000636159.1:256749|504
RANCNPLCFFK
>ENST00000574946.5|SNV-62725-G-T|3
RGLRSHDPEPFTPEMK
>FUSION-ENST00000399287.7:122-ENST00000636159.1:256749|4172
PVVPATQEAQAGESLEPGR
>ENST00000479054.5|MNV-36947-GC-G|7
AVKSSGRCLSPVLR
>FUSION-ENST00000399287.7:122-ENST00000636159.1:256749|3557
HHCTPAWATR
>FUSION-ENST00000399287.7:122-ENST00000636159.1:256749|4541
QFEPSTAVYDACRVIR
>FUSION-ENST00000399287.7:122-ENST00000636159.1:256749|1833
VAIEPCSGQQGARALGQR
>ENST00000379935.8|INDEL-31582-G-GA|1
LETMKTEFLHVKR
>FUSION-ENST00000399287.7:122-ENST00000636159.1:256749|3969
MLFLPLVFQAR
>FUSION-ENST00000399287.7:122-ENST00000636159.1:256749|2782
IYQVFFFFFLLFTWKLLQIHKK
>FUSION-ENST00000399287.7:122-ENST00000636159.1:256749|3355
PHTCTHYSYLKMVFKLPTNR
>FUSION-ENST00000399287.7:122-ENST00000636159.1:256749|4356
ENTHILAESAGSGPGSQ
>FUSION-ENST00000399287.7:122-ENST00000636159.1:256749|1619
QEAFPTLTENMSK
>ENST00000610588.4|SNV-19268-G-T|3
QLHKECHLFYCTCRVLTCPGQAK
>FUSION-ENST00000399287.7:122-ENST00000636159.1:256749|2735
MYLCVFSSMQFYHIYR
>FUSION-ENST00000399287.7:122-ENST00000636159.1:256749|1053
AKLEQPQK
>FUSION-ENST00000399287.7:122-ENST00000636159.1:256749|1746
LPRLVLNS
>ENST00000651989.2|SNV-468540-G-T|2
DKKESTDES
>FUSION-ENST00000399287.7:122-ENST00000636159.1:256749|3519
TTCQYVFLLGGRYILYK
>ENST00000453386.7|SNV-19682-C-T|3
SPSSYYSR
>FUSION-ENST00000399287.7:122-ENST00000636159.1:256749|2246
MVILSITT
>FUSION-ENST00000399287.7:122-ENST00000636159.1:256749|3057
MCAWIVTFSCEVM
>FUSION-ENST00000399287.7:122-ENST00000636159.1:256749|1953
MIIEPYRQEVR
>FUSION-ENST00000399287.7:122-ENST00000636159.1:256749|3840
QGPEQSSVGSQEKASSP
>FUSION-ENST00000399287.7:122-ENST00000636159.1:256749|3876
IRWFCLVAIVFPYEFDLLFN
>FUSION-ENST00000399287.7:122-ENST00000636159.1:256749|420
PCLSPFPWLWAFQFENEK
>ENST00000378024.9|SNV-31814-C-T|3
GLEVDVSGPK
>FUSION-ENST00000399287.7:122-ENST00000636159.1:256749|3552
GKLSQKK
>FUSION-ENST00000399287.7:122-ENST00000636159.1:256749|654
NPAAQQQLVQSCKVR
>FUSION-ENST00000399287.7:122-ENST00000636159.1:256749|3513
MFHTQLFLLLLLLLRQGVTLSPR
>FUSION-ENST00000399287.7:122-ENST00000636159.1:256749|829
SSWQQQNS
>ENST00000461716.1|SNV-37304-A-G|8
MYIGDSEAYIGAGIKDK
>ENST00000343318.9|SNV-28969-G-A|1
QLYTIAHYLQRADERDGLQLHS
>FUSION-ENST00000399287.7:122-ENST00000636159.1:256749|2693
RANVCKQMW
>FUSION-ENST00000399287.7:122-ENST00000636159.1:256749|1100
LYRSVIWLSLASIACGKICSIVSLK
>ENST00000623063.3|SNV-17862-G-A|3
AGGSHQDCHEK
>FUSION-ENST00000399287.7:122-ENST00000636159.1:256749|370
MPNNRELR
>ENST00000239462.9|SNV-30620-G-T|1
YTSAGVETREVPVGK
>ENST00000274487.9|SNV-276928-A-G|3
CCETCRDFYAQKLQR
>FUSION-ENST00000399287.7:122-ENST00000636159.1:256749|264
TIFVWFCISPIFTMLNIFHK
>FUSION-ENST00000399287.7:122-ENST00000636159.1:256749|4414
MMMMTIFFFFFLR
>FUSION-ENST00000399287.7:122-ENST00000636159.1:256749|1770
ETHDFFR
>ENST00000340360.10|SNV-42834-A-G|3
IIRIPYLQQVQLYDESVDWSGGR
>ENST00000587434.1|SNV-232-C-T|5
CRETPAWGALR
>FUSION-ENST00000399287.7:122-ENST00000636159.1:256749|1656
LSFSFAQLCAWR
>FUSION-ENST00000399287.7:122-ENST00000636159.1:256749|4308
LFMSFIISK
>ENST00000341757.9|SNV-55253-G-C|3
KAAMKTAEEFLQQINYSK
>FUSION-ENST00000399287.7:122-ENST00000636159.1:256749|1963
VAHACNPNTSGG
>FUSION-ENST00000399287.7:122-ENST00000636159.1:256749|3895
EVACSHLLKEVLR
>FUSION-ENST00000399287.7:122-ENST00000636159.1:256749|4463
DFINFISNLK
>ENST00000447340.1|SNV-3671-G-A|8
MGPGRDCELR
>FUSION-ENST00000399287.7:122-ENST00000636159.1:256749|4452
MVAHTCNPSTLGGQGGK
>FUSION-ENST00000399287.7:122-ENST00000636159.1:256749|3287
YSGLDQSRSQGL
>FUSION-ENST00000399287.7:122-ENST00000636159.1:256749|3849
QPPEISVT
>FUSION-ENST00000399287.7:122-ENST00000636159.1:256749|268
MYVFASLLCK
>FUSION-ENST00000399287.7:122-ENST00000636159.1:256749|273
AIVAYTGILYSSLK
>ENST00000566780.6|SNV-325566-A-G|3
DGLETTFQVNHLGHFYLVQLLR
>FUSION-ENST00000399287.7:122-ENST00000636159.1:256749|1013
TGKGKFSSVSK
>FUSION-ENST00000399287.7:122-ENST00000636159.1:256749|822
ACMCLSSSGYSDVHL
>FUSION-ENST00000399287.7:122-ENST00000636159.1:256749|3400
SDNTHRL
>FUSION-ENST00000399287.7:122-ENST00000636159.1:256749|2523
MCHYPVLGVCR
>FUSION-ENST00000399287.7:122-ENST00000636159.1:256749|3047
STLILKCKYK
>FUSION-ENST00000399287.7:122-ENST00000636159.1:256749|351
GLIYLLIF
>ENST00000322652.10|SNV-56866-A-G|3
LRIFYQFLCNNNTRQQTEAR
>FUSION-ENST00000399287.7:122-ENST00000636159.1:256749|2370
EVSKPGFLQALLLLCTLHK
>FUSION-ENST00000399287.7:122-ENST00000636159.1:256749|298
SVLTAVETSLLR
>FUSION-ENST00000399287.7:122-ENST00000636159.1:256749|2280
NCVKKGPWK
>ENST00000260641.9|SNV-40825-G-T|1
ILIEDPPRRK
>ENST00000306494.10|SNV-48940-A-T|1
HSLCDLLRIPNICKR
>ENST00000257566.7|SNV-9517-G-T|2
DSWRLDK
>ENST00000464218.5|SNV-8545-G-A|2
GGFGRGHGQPPQ
>FUSION-ENST00000399287.7:122-ENST00000636159.1:256749|1129
MYLRNFSPERTHNLQPN
>ENST00000381852.4|INDEL-233109-T-TT|2
PFSLCLFFISVWTSER
>ENST00000245503.10|SNV-24829-G-T|6
IVESMQSTLDAEIRSRNDAIMLK
>FUSION-ENST00000399287.7:122-ENST00000636159.1:256749|3336
LVLVTPEDCIGGRFGWAGLAEFERR
>FUSION-ENST00000399287.7:122-ENST00000636159.1:256749|3392
GLVTRCRLPTAFVSTQLICWCL
>FUSION-ENST00000399287.7:122-ENST00000636159.1:256749|3691
CVCKCKL
>FUSION-ENST00000399287.7:122-ENST00000636159.1:256749|1700
CHLSARIW
>FUSION-ENST00000399287.7:122-ENST00000636159.1:256749|3916
IMATDIEE
>FUSION-ENST00000399287.7:122-ENST00000636159.1:256749|3542
ESLEPGRR
>ENST00000629077.1|SNV-22609-G-C|1
SLQSVTRSEVRIYYDYTDV
>ENST00000330479.8|MNV-11481-GC-G|9
NRIANLRISTLSEGAPGR
>FUSION-ENST00000399287.7:122-ENST00000636159.1:256749|3899
EEAAEREVACSHLLK
>FUSION-ENST00000399287.7:122-ENST00000636159.1:256749|1296
FVSIQMCK
>FUSION-ENST00000399287.7:122-ENST00000636159.1:256749|3595
LILKMDISIK
>ENST00000265080.9|SNV-152337-G-T|3
VPQIRYAIVERLLER
>FUSION-ENST00000399287.7:122-ENST00000636159.1:256749|4010
VIAWSVHLRVIWGSFRER
>ENST00000489023.5|SNV-195715-T-A|5
MLPITDRTAEAVRPALILILKR
>ENST00000339162.11|SNV-15612-A-C|1
YSAPAPLSSRA
>FUSION-ENST00000399287.7:122-ENST00000636159.1:256749|2118
AETLLTS
>ENST00000379992.6|SNV-719764-C-A|5
RLIDIPEGIPIETK
>ENST00000540608.5|SNV-25014-C-G|6
PAGMWRPR
>FUSION-ENST00000399287.7:122-ENST00000636159.1:256749|2175
SSPPRRGR
>FUSION-ENST00000399287.7:122-ENST00000636159.1:256749|4470
CPKPCFPCMNAFHCHWNPGQVLYFK
>ENST00000496202.5|SNV-3483-G-A|6
RKLDELKPWIEK
>FUSION-ENST00000399287.7:122-ENST00000636159.1:256749|3705
SILSLKDTILDKEQR
>FUSION-ENST00000399287.7:122-ENST00000636159.1:256749|2379
MKIRCLV
>FUSION-ENST00000399287.7:122-ENST00000636159.1:256749|4478
YHLIVPR
>ENST00000389658.4|INDEL-67024-G-GTT|1
VGHPPTGLMMK
>FUSION-ENST00000399287.7:122-ENST00000636159.1:256749|2722
PHFLYPLIS
>FUSION-ENST00000470054.5:77871-ENST00000623511.1:23702|5
HTTVVLFSSSDKFTLNQVTRR
>FUSION-ENST00000399287.7:122-ENST00000636159.1:256749|454
LKILGLECHYQEMKGLR
>FUSION-ENST00000399287.7:122-ENST00000636159.1:256749|2380
VIVLPTELLGLNKMKIR
>ENST00000243501.10|MNV-303-CCTC-C|1
ALLSRPALTLLLLMAAVVR
>FUSION-ENST00000399287.7:122-ENST00000636159.1:256749|1866
MVVDLRTRGR
>FUSION-ENST00000399287.7:122-ENST00000636159.1:256749|2349
VLSIVIILLR
>FUSION-ENST00000399287.7:122-ENST00000636159.1:256749|4487
HEDYALRFTDHILMYHLIVPRK
>FUSION-ENST00000399287.7:122-ENST00000636159.1:256749|794
MTFINLQKNPK
>FUSION-ENST00000399287.7:122-ENST00000636159.1:256749|1025
TEARGGPRPWPLLELPWEMQGR
>FUSION-ENST00000399287.7:122-ENST00000636159.1:256749|2487
PMVRAVGGG
>FUSION-ENST00000399287.7:122-ENST00000636159.1:256749|801
NHLQIPALK
>FUSION-ENST00000399287.7:122-ENST00000636159.1:256749|3732
FFNKVLILVK
>ENST00000490991.5|SNV-1711061-A-T|1
AYQFVIAKQTW
>FUSION-ENST00000399287.7:122-ENST00000636159.1:256749|897
SREKIGR
>ENST00000306011.6|SNV-495-G-C|1
GELVSRSSGGASSSKSPGPVK
>FUSION-ENST00000399287.7:122-ENST00000636159.1:256749|3288
YSGLDQSR
>FUSION-ENST00000399287.7:122-ENST00000636159.1:256749|1452
MYLLIKYLTVKTLWVPFTFR
>FUSION-ENST00000399287.7:122-ENST00000636159.1:256749|515
HVKCCKL
>FUSION-ENST00000399287.7:122-ENST00000636159.1:256749|554
ENAQKMGFSVGKDPAGLMCSVYPR
>ENST00000326047.9|INDEL-76619-C-CA|2
ERGSRTEEE
>FUSION-ENST00000399287.7:122-ENST00000636159.1:256749|1790
EEVLSTQRLDHPSSPARTLLSLLVS
>FUSION-ENST00000399287.7:122-ENST00000636159.1:256749|739
MCRKNIFHD
>FUSION-ENST00000399287.7:122-ENST00000636159.1:256749|1003
PHSERLNLAVFGEPHPGSRR
>FUSION-ENST00000399287.7:122-ENST00000636159.1:256749|1830
SLSLHAAAPPPSFRLTTHTDPVCR
>ENST00000394095.7|SNV-141121-C-T|1
GLQRSKTVDDNSAK
>FUSION-ENST00000399287.7:122-ENST00000636159.1:256749|3770
QDAMLIKEIDK
>ENST00000559779.2|SNV-25131-T-C|1
LSHSSIPGTAERQGGCADTPGDTR
>FUSION-ENST00000399287.7:122-ENST00000636159.1:256749|993
MHVLGTVWQSWSSHR
>ENST00000454147.1|SNV-142-G-A|2
ESEAPGDGCSSGGAAPARHPR
>FUSION-ENST00000399287.7:122-ENST00000636159.1:256749|3712
MEVFCKSR
>FUSION-ENST00000399287.7:122-ENST00000636159.1:256749|1217
QMGDKSGR
>FUSION-ENST00000399287.7:122-ENST00000636159.1:256749|2681
MVFGFLLLCYSRKIMASSSIQVVAK
>FUSION-ENST00000399287.7:122-ENST00000636159.1:256749|3632
FHSRKFVYIVYHVR
>FUSION-ENST00000399287.7:122-ENST00000636159.1:256749|2168
KETHEVKNR
>FUSION-ENST00000399287.7:122-ENST00000636159.1:256749|1733
QGGHQRR
>FUSION-ENST00000399287.7:122-ENST00000636159.1:256749|1905
IVPIARPSTSSSIGPWLR
>ENST00000308611.8|SNV-277-G-A|1
LCPWRTANLR
>FUSION-ENST00000399287.7:122-ENST00000636159.1:256749|1684
GELGTCLFHPAAAFQEQS
>FUSION-ENST00000399287.7:122-ENST00000636159.1:256749|3188
GVATRLCLFLAFK
>FUSION-ENST00000399287.7:122-ENST00000636159.1:256749|963
LIFLVAA
>FUSION-ENST00000399287.7:122-ENST00000636159.1:256749|2508
IPVFWRCSED
>FUSION-ENST00000399287.7:122-ENST00000636159.1:256749|1080
MVVLTHR
>FUSION-ENST00000399287.7:122-ENST00000636159.1:256749|2198
QGADPPTSLPDGVAAR
>FUSION-ENST00000399287.7:122-ENST00000636159.1:256749|2947
STDNGINFHLFS
>ENST00000378024.9|SNV-31814-C-T|5
APSLDIKGLEVDVSGPK
>ENST00000596188.2|SNV-7009-C-A|1
HEHKTNKK
>FUSION-ENST00000399287.7:122-ENST00000636159.1:256749|1121
MRNLRPLDVSR
>FUSION-ENST00000399287.7:122-ENST00000636159.1:256749|3681
MMNAKIKR
>FUSION-ENST00000399287.7:122-ENST00000636159.1:256749|1208
ILLSAGR
>ENST00000306011.6|SNV-495-G-C|4
DEVDGRGELVSR
>FUSION-ENST00000399287.7:122-ENST00000636159.1:256749|3306
MFHCMEKPHFIH
>ENST00000316738.12|SNV-23176-A-G|2
GFLTLEDFEKAFR
>ENST00000646886.1|SNV-39088-T-C|1
CLYFLALRCQPIL
>ENST00000651989.2|SNV-418356-T-A|3
LKMLVYLEMSKNR
>FUSION-ENST00000399287.7:122-ENST00000636159.1:256749|2188
VVFQSFE
>FUSION-ENST00000399287.7:122-ENST00000636159.1:256749|587
HTGDPYTEI
>FUSION-ENST00000399287.7:122-ENST00000636159.1:256749|4244
LWGSSWSLFVAE
>FUSION-ENST00000399287.7:122-ENST00000636159.1:256749|1940
DSNLGSLFHCVALGKLLNSLLA
>FUSION-ENST00000399287.7:122-ENST00000636159.1:256749|2960
RRAFHSLL
>FUSION-ENST00000399287.7:122-ENST00000636159.1:256749|2688
AHCSLLSN
>FUSION-ENST00000399287.7:122-ENST00000636159.1:256749|1932
ALFGKPIQTSLLC
>FUSION-ENST00000399287.7:122-ENST00000636159.1:256749|2230
MLFIKLMWA
>FUSION-ENST00000399287.7:122-ENST00000636159.1:256749|3331
MEEPMPR
>FUSION-ENST00000399287.7:122-ENST00000636159.1:256749|799
MYFYAYK
>FUSION-ENST00000399287.7:122-ENST00000636159.1:256749|2061
GSSYPRRWAAR
>FUSION-ENST00000399287.7:122-ENST00000636159.1:256749|3241
MPLPYFKWAPGESLK
>FUSION-ENST00000399287.7:122-ENST00000636159.1:256749|3480
SSNPVLSFSHAAVV
>ENST00000341640.6|SNV-6151-C-A|5
QEKLKWEMQLPGASK
>ENST00000334444.11|INDEL-29247-T-TT|3
RVVSVQARVF
>FUSION-ENST00000399287.7:122-ENST00000636159.1:256749|4039
MSLPLTNC
>ENST00000306858.8|SNV-94014-C-A|1
LPLKSEAPK
>FUSION-ENST00000399287.7:122-ENST00000636159.1:256749|1679
SSNSSLLKSWSQDQQHWQFLGSCK
>FUSION-ENST00000399287.7:122-ENST00000636159.1:256749|2758
IKRDHMQNSIK
>FUSION-ENST00000399287.7:122-ENST00000636159.1:256749|1273
NSYQVREYYDLLWKVIFK
>FUSION-ENST00000399287.7:122-ENST00000636159.1:256749|4519
LGKVGHGLFTGFLKR
>ENST00000488442.1|SNV-3363-G-A|3
MRCSALETSSPWV
>FUSION-ENST00000399287.7:122-ENST00000636159.1:256749|569
LQPSRPQR
>ENST00000651105.1|SNV-2113076-A-T|3
SCWLMHCGNLMILLNMT
>ENST00000296658.4|SNV-27361-C-T|3
VEYQIKTFSGQTHGFVHWKR
>FUSION-ENST00000399287.7:122-ENST00000636159.1:256749|3291
CSPASCNKLENKYSGLDQSR
>ENST00000461292.3|SNV-291707-G-T|6
LHGMAKTYPSLRNATR
>FUSION-ENST00000399287.7:122-ENST00000636159.1:256749|764
MCVTSLKMYCGLGMVAHACNPSTLR
>FUSION-ENST00000399287.7:122-ENST00000636159.1:256749|4339
MEEIFLCLEMGSKNK
>FUSION-ENST00000399287.7:122-ENST00000636159.1:256749|1353
YRHSCHDRG
>ENST00000342992.10|MNV-299701-TTCT-T|2
GQVLSTARHQVTTTK
>FUSION-ENST00000399287.7:122-ENST00000636159.1:256749|2060
RWAARQR
>FUSION-ENST00000399287.7:122-ENST00000636159.1:256749|3665
LCLPGSLHSPASVSR
>FUSION-ENST00000399287.7:122-ENST00000636159.1:256749|4513
MPTAESSLSLCPAT
>FUSION-ENST00000399287.7:122-ENST00000636159.1:256749|3924
RCVQQAILGIVHSLYCFKCIAGR
>FUSION-ENST00000399287.7:122-ENST00000636159.1:256749|4203
TSSVAVFPK
>ENST00000585616.5|SNV-38942-G-T|3
VPAGNCVLIEGVDQPIVKTATI
>FUSION-ENST00000399287.7:122-ENST00000636159.1:256749|1695
MAGLLRSPG
>FUSION-ENST00000399287.7:122-ENST00000636159.1:256749|4018
MLVGLRLR
>ENST00000310300.11|MNV-8844-CC-C|3
QQQQSGAWGAR
>FUSION-ENST00000399287.7:122-ENST00000636159.1:256749|3980
GVGLILPLDI
>FUSION-ENST00000399287.7:122-ENST00000636159.1:256749|3919
EGRLMNFK
>ENST00000419746.5|SNV-18206-G-T|2
FIILWLKGHLLNVVFGVTGSSDFK
>ENST00000334444.11|INDEL-29247-T-TT|2
VVSVQAR
>FUSION-ENST00000399287.7:122-ENST00000636159.1:256749|2497
KEAAANHILSPVPFLGPR
>ENST00000261637.5|SNV-103086-C-A|2
AESEGEEK
>ENST00000498539.1|MNV-8844-CC-C|4
IGGTQGRPGLLLDTEPWKWGHR
>FUSION-ENST00000399287.7:122-ENST00000636159.1:256749|1680
SSNSSLLK
>ENST00000487141.5|SNV-19268-G-T|2
ECHLFYCTCRLILK
>FUSION-ENST00000399287.7:122-ENST00000636159.1:256749|338
IVLCGNCTVSIVSLCGVKGR
>FUSION-ENST00000399287.7:122-ENST00000636159.1:256749|1699
KQGYILCR
>FUSION-ENST00000513044.1:86454-ENST00000508593.6:271644|1
DSASGHPAEISNPWLTEEV
>FUSION-ENST00000399287.7:122-ENST00000636159.1:256749|3218
LPHHMVLII
>ENST00000374736.8|SNV-99047-C-T|3
VMSRSMLLFMTLAWIYSVAVIIK
>FUSION-ENST00000399287.7:122-ENST00000636159.1:256749|2101
GCNLGTLGGQGGQLGGGCCSEPR
>FUSION-ENST00000399287.7:122-ENST00000636159.1:256749|306
MSCLIFLFFRTK
>FUSION-ENST00000399287.7:122-ENST00000636159.1:256749|4211
MKPFKYLK
>FUSION-ENST00000399287.7:122-ENST00000636159.1:256749|3479
MCSLQNLGVVSVIALR
>FUSION-ENST00000399287.7:122-ENST00000636159.1:256749|1604
KGGNINSVMNSWYLSPNLCDH
>FUSION-ENST00000399287.7:122-ENST00000636159.1:256749|3144
SGICFGIIQGRSVGWGNR
>FUSION-ENST00000399287.7:122-ENST00000636159.1:256749|3310
IILISKLLQIRYFLDPSF
>FUSION-ENST00000399287.7:122-ENST00000636159.1:256749|1342
GGRNIPGSHFYTEMAGHK
>FUSION-ENST00000399287.7:122-ENST00000636159.1:256749|811
IIFNVQKKYIS
>FUSION-ENST00000399287.7:122-ENST00000636159.1:256749|3742
MLVHYFFNIVPCLEFFIR
>ENST00000469233.1|SNV-1711061-A-T|5
LQAHLDELTRAYQFVIAK
>ENST00000461716.1|SNV-37304-A-G|10
MYIGDSEAYIGAGIK
>FUSION-ENST00000399287.7:122-ENST00000636159.1:256749|2596
PAFSRLSLVECLHSPASHW
>FUSION-ENST00000399287.7:122-ENST00000636159.1:256749|3830
TVFLRSPSKGPK
>ENST00000420999.2|SNV-194841-C-A|2
YIDYWNFLK
>FUSION-ENST00000399287.7:122-ENST00000636159.1:256749|1362
MPFYLELPNFISIR
>FUSION-ENST00000399287.7:122-ENST00000636159.1:256749|505
MRANCNPLCFFK
>FUSION-ENST00000399287.7:122-ENST00000636159.1:256749|2089
LADPPTSLPDGAAGRAEGLLTSQ
>ENST00000622986.3|SNV-19268-G-T|2
ECHLFYCTCRYAR
>ENST00000245503.10|SNV-24829-G-T|2
NDAIMLKK
>FUSION-ENST00000399287.7:122-ENST00000636159.1:256749|2838
KEQNYYDL
>ENST00000397821.8|SNV-141279-G-T|1
TNNRGERR
>FUSION-ENST00000399287.7:122-ENST00000636159.1:256749|3637
MDYQETR
>FUSION-ENST00000399287.7:122-ENST00000636159.1:256749|4269
IGEVQGGLWK
>FUSION-ENST00000399287.7:122-ENST00000636159.1:256749|2286
MQDIIIGHQK
>FUSION-ENST00000399287.7:122-ENST00000636159.1:256749|4245
IPRLWGSSWSLFVAE
>FUSION-ENST00000399287.7:122-ENST00000636159.1:256749|4125
RETEAGESLEPGR
>FUSION-ENST00000399287.7:122-ENST00000636159.1:256749|1284
STLLPNVCFYSDVQR
>FUSION-ENST00000399287.7:122-ENST00000636159.1:256749|304
MSCLIFLFFRTKSVLTAVETSLLR
>FUSION-ENST00000399287.7:122-ENST00000636159.1:256749|674
MRKHLHHK
>ENST00000644225.1|SNV-33437-G-T|7
MLSKGEVQR
>FUSION-ENST00000399287.7:122-ENST00000636159.1:256749|357
AYVPFSSGLSYLFLFKEKK
>ENST00000330479.8|MNV-11481-GC-G|3
AKPSCSLK
>ENST00000467425.5|SNV-91824-A-T|1
CTNGEPPVFV
>FUSION-ENST00000399287.7:122-ENST00000636159.1:256749|3157
MILDFFYFFYIY
>ENST00000314992.9|SNV-34750-T-A|1
VYLFDIFLQGSRAFHNGLQMILEDK
>FUSION-ENST00000399287.7:122-ENST00000636159.1:256749|2902
MNLNHIKTLNKMISYNYFI
>FUSION-ENST00000399287.7:122-ENST00000636159.1:256749|4511
VCMFFTFLLK
>FUSION-ENST00000399287.7:122-ENST00000636159.1:256749|2742
MAKGFRVLFDVLK
>FUSION-ENST00000399287.7:122-ENST00000636159.1:256749|3941
MPLSKKK
>FUSION-ENST00000399287.7:122-ENST00000636159.1:256749|2983
MFFLTPLLIGASCLIWREEIPR
>FUSION-ENST00000399287.7:122-ENST00000636159.1:256749|704
SPSICSLLYSGRKVTLLFLDK
>FUSION-ENST00000399287.7:122-ENST00000636159.1:256749|2637
MICYTKTPQATVR
>FUSION-ENST00000399287.7:122-ENST00000636159.1:256749|3369
GYVSVSYNHVLSSQLQQIGEQIQWT
>FUSION-ENST00000399287.7:122-ENST00000636159.1:256749|2328
KLCKEGAMER
>ENST00000508628.6|SNV-28866-C-G|6
DEMAAAEEKVGKNEQGEAEDLK
>FUSION-ENST00000399287.7:122-ENST00000636159.1:256749|1532
MMRWAAGRTCSELPGPSLGR
>FUSION-ENST00000399287.7:122-ENST00000636159.1:256749|4200
MRELNVT
>ENST00000457545.7|INDEL-28669-C-CGTG|2
NWRAFDVFKEFSHLEDFPFDAEY
>FUSION-ENST00000399287.7:122-ENST00000636159.1:256749|1513
SNWSCGTGCRSSSTFRSG
>FUSION-ENST00000399287.7:122-ENST00000636159.1:256749|4389
MLPRLVSYSCAQLIHPPLKVLGLQA
>ENST00000543378.6|INDEL-41458-C-CA|3
LLSEQQEAKALNVEWDTDQQKNK
>ENST00000422722.1|SNV-28949-G-A|1
QLYTIAHYLQRADERDEK
>FUSION-ENST00000399287.7:122-ENST00000636159.1:256749|3669
PEIHENLLSLNK
>FUSION-ENST00000399287.7:122-ENST00000636159.1:256749|4207
YLKKIDLPILVFSSCK
>FUSION-ENST00000399287.7:122-ENST00000636159.1:256749|452
KQGQNTEKVK
>ENST00000673951.1|SNV-195715-T-A|3
TAEAVRPALILILK
>FUSION-ENST00000399287.7:122-ENST00000636159.1:256749|4162
NFFNSVNWDPNKVEQVN
>FUSION-ENST00000399287.7:122-ENST00000636159.1:256749|3393
GLVTRCR
>FUSION-ENST00000399287.7:122-ENST00000636159.1:256749|2314
MFILSCVLIFHCRK
>ENST00000637460.1|INDEL-2982-C-CTT|4
VEGHRFPRTIHMTFLCLA
>ENST00000489135.5|SNV-59140-A-G|7
ELGNALETILSGLANMVAR
>ENST00000636433.1|SNV-17862-G-A|14
ATENIIMAMVKAGGSHQDCHEK
>ENST00000304218.6|SNV-370-G-C|5
GTLVQTKGTGASASFK
>FUSION-ENST00000399287.7:122-ENST00000636159.1:256749|3335
FGWAGLAEFER
>FUSION-ENST00000399287.7:122-ENST00000636159.1:256749|1292
FVSIQMCKGSRFR
>ENST00000627740.1|SNV-187659-G-A|3
SARGCAATGRR
>FUSION-ENST00000399287.7:122-ENST00000636159.1:256749|714
KKQNDFHK
>FUSION-ENST00000399287.7:122-ENST00000636159.1:256749|3769
MQDAMLIKEIDKVEGQCK
>ENST00000359999.7|SNV-14323-C-A|1
TTLPAGTLATRNDNK
>ENST00000262144.11|SNV-84237-G-T|2
KSDQLVLPQTLQQEFSLINVQIR
>ENST00000528828.1|SNV-106469-C-G|6
MSAAVQLFPSVNSVHIDFVK
>FUSION-ENST00000399287.7:122-ENST00000636159.1:256749|3759
EELTLKTATTK
>ENST00000587434.1|SNV-232-C-T|7
GPRCRETPAWGALR
>FUSION-ENST00000399287.7:122-ENST00000636159.1:256749|3149
MMSGICFGIIQGR
>FUSION-ENST00000399287.7:122-ENST00000636159.1:256749|626
MIHICEGCHCSHFR
>FUSION-ENST00000399287.7:122-ENST00000636159.1:256749|2846
SCKTNSESKSLIITSVGEDMEK
>FUSION-ENST00000399287.7:122-ENST00000636159.1:256749|2437
LVFFLGNHLSPKDHK
>FUSION-ENST00000399287.7:122-ENST00000636159.1:256749|3134
FSQVFLHFVYFYLFYAEKLGS
>ENST00000295863.4|SNV-277-G-A|1
LLLILTIFLVAVNTSWPVK
>FUSION-ENST00000399287.7:122-ENST00000636159.1:256749|471
MCCSHAGTCHR
>ENST00000484070.1|SNV-78491-T-A|1
IALWPPTQHYYLGVSARKVQSM
>FUSION-ENST00000399287.7:122-ENST00000636159.1:256749|2888
EKSITGWAWWLTPVIPALWEAR
>FUSION-ENST00000399287.7:122-ENST00000636159.1:256749|4388
LPRLVSYSCAQLIHPPLKVLGLQA
>FUSION-ENST00000399287.7:122-ENST00000636159.1:256749|3561
EKPCLYYRYK
>ENST00000357489.7|SNV-61748-A-T|3
FTACASHTER
>FUSION-ENST00000399287.7:122-ENST00000636159.1:256749|1316
SINIIVFSK
>FUSION-ENST00000399287.7:122-ENST00000636159.1:256749|1135
MGTLSRLHR
>FUSION-ENST00000399287.7:122-ENST00000636159.1:256749|332
FILRKINENIK
>FUSION-ENST00000606221.1:749-ENST00000656150.1:58480|4
EPLPFQLETSTGILEGCG
>FUSION-ENST00000399287.7:122-ENST00000636159.1:256749|362
MAYVPFSSGLSYLFLFK
>FUSION-ENST00000399287.7:122-ENST00000636159.1:256749|572
QILTHLSLLCR
>ENST00000258302.8|SNV-36393-G-T|5
STAKLVSKSHR
>FUSION-ENST00000399287.7:122-ENST00000636159.1:256749|1299
VTILPLNIPCNLVFFKSFSCLSLL
>ENST00000418374.6|SNV-81386-T-A|6
RYEWANYAAEALGCEYEELNTATFK
>FUSION-ENST00000399287.7:122-ENST00000636159.1:256749|2940
QPSIKLISFKAINNPR
>FUSION-ENST00000399287.7:122-ENST00000636159.1:256749|3406
RHPLFSIRMSDNTHR
>FUSION-ENST00000399287.7:122-ENST00000636159.1:256749|3231
MCFDLSFISVR
>ENST00000650630.1|SNV-342566-G-T|3
KVMGIFKSSLFQALLDIQ
>ENST00000496202.5|SNV-3483-G-A|2
LDELKPWIEKTVK
>FUSION-ENST00000399287.7:122-ENST00000636159.1:256749|772
YWVLCSS
>ENST00000380817.8|SNV-10668-C-G|4
LEVVRNCMSYVFEGKMLEAK
>ENST00000368178.3|SNV-9768-A-T|1
SPLGSARPPLEEGPPSTSL
>ENST00000489939.5|SNV-806851-A-T|4
MFKNASGASRLW
>ENST00000566780.6|SNV-325566-A-G|2
DVLCRSAPAR
>ENST00000447340.1|SNV-3671-G-A|2
HRLWSLR
>FUSION-ENST00000399287.7:122-ENST00000636159.1:256749|4262
QEITCIAFKPVGVGGKK
>FUSION-ENST00000399287.7:122-ENST00000636159.1:256749|2530
NDDTSVLEML
>FUSION-ENST00000399287.7:122-ENST00000636159.1:256749|4028
MQENVGQK
>ENST00000379936.3|SNV-9343-A-T|4
GREILLKMYK
>FUSION-ENST00000399287.7:122-ENST00000636159.1:256749|2272
DFSTFSFSSQFLFHVI
>FUSION-ENST00000399287.7:122-ENST00000636159.1:256749|4253
EFFCKSR
>ENST00000383772.8|INDEL-419197-C-CAA|3
ICTRYTTQNK
>FUSION-ENST00000399287.7:122-ENST00000636159.1:256749|2683
MVFGFLLLCYSRK
>FUSION-ENST00000399287.7:122-ENST00000636159.1:256749|2534
ALPLTTVGFGLFTCK
>ENST00000326047.9|INDEL-76619-C-CA|5
TDQEGSPDSGTSAQAKPK
>ENST00000563971.5|SNV-22257-C-T|5
AILMELERVKALGVKPSQNLWEYK
>FUSION-ENST00000399287.7:122-ENST00000636159.1:256749|293
MLLNISFMR
>ENST00000550629.1|SNV-68986-A-G|2
ESNCRVFLVLLV
>FUSION-ENST00000399287.7:122-ENST00000636159.1:256749|4425
NIFLKRSASHK
>FUSION-ENST00000399287.7:122-ENST00000636159.1:256749|4006
MFTIWPLEK
>FUSION-ENST00000399287.7:122-ENST00000636159.1:256749|3426
DGPRGHYYVL
>ENST00000304218.6|SNV-370-G-C|2
GTGASASFKLNK
>FUSION-ENST00000399287.7:122-ENST00000636159.1:256749|2046
MICHSYCGCPGSR
>FUSION-ENST00000399287.7:122-ENST00000636159.1:256749|423
MPRKWDSVLVR
>FUSION-ENST00000399287.7:122-ENST00000636159.1:256749|2439
LVFFLGNHLSPK
>ENST00000487141.5|SNV-19268-G-T|4
QLHKECHLFYCTCRLILK
>ENST00000461292.3|SNV-291707-G-T|14
MVNVTWDGKDLSFTEECYQVHPR
>FUSION-ENST00000399287.7:122-ENST00000636159.1:256749|687
VNTIKCPGWKVSAFWN
>FUSION-ENST00000399287.7:122-ENST00000636159.1:256749|3663
ACQKFMK
>FUSION-ENST00000399287.7:122-ENST00000636159.1:256749|4079
CCLDGSSFTLIRM
>FUSION-ENST00000399287.7:122-ENST00000636159.1:256749|3209
DGFIILFSLFQYKVLNHPIFG
>FUSION-ENST00000399287.7:122-ENST00000636159.1:256749|2666
MIPVTELFPHFPTPWP
>ENST00000419746.5|SNV-18206-G-T|1
GHLLNVVFGVTGSSDFK
>FUSION-ENST00000399287.7:122-ENST00000636159.1:256749|2333
EHSTQWK
>FUSION-ENST00000399287.7:122-ENST00000636159.1:256749|773
MYWVLCSS
>ENST00000425537.1|SNV-4221-G-A|3
PGKSTECQLETGAEGK
>FUSION-ENST00000399287.7:122-ENST00000636159.1:256749|1036
KLISEGQMAHIEWIV
>FUSION-ENST00000399287.7:122-ENST00000636159.1:256749|1012
GKFSSVSK
>FUSION-ENST00000399287.7:122-ENST00000636159.1:256749|2583
AFPMTSIKSCFIPENHV
>ENST00000479054.5|MNV-36947-GC-G|5
SSGRCLSPVLRAER
>FUSION-ENST00000399287.7:122-ENST00000636159.1:256749|307
SCLIFLFFR
>FUSION-ENST00000399287.7:122-ENST00000636159.1:256749|3795
MVIMQNQNLALIISTKSNF
>FUSION-ENST00000399287.7:122-ENST00000636159.1:256749|2877
LTTTSASCVQAILLP
>FUSION-ENST00000399287.7:122-ENST00000636159.1:256749|2941
QPSIKLISFK
>FUSION-ENST00000399287.7:122-ENST00000636159.1:256749|2336
YHNRTSEKK
>FUSION-ENST00000399287.7:122-ENST00000636159.1:256749|3555
HHCTPAWATRGK
>FUSION-ENST00000399287.7:122-ENST00000636159.1:256749|2345
LEISPLIYAR
>FUSION-ENST00000399287.7:122-ENST00000636159.1:256749|3860
FASNFLQTLQ
>FUSION-ENST00000399287.7:122-ENST00000636159.1:256749|2910
LVSNSLPQVILLPWPPKVLGLQA
>FUSION-ENST00000399287.7:122-ENST00000636159.1:256749|2106
AAGQRCSSLSR
>FUSION-ENST00000399287.7:122-ENST00000636159.1:256749|1549
PPGERAFLK
>FUSION-ENST00000399287.7:122-ENST00000636159.1:256749|2956
MKNVYISHLVFK
>FUSION-ENST00000399287.7:122-ENST00000636159.1:256749|2673
IMASSSIQVVAK
>FUSION-ENST00000399287.7:122-ENST00000636159.1:256749|3580
FNLISDSENTK
>ENST00000438284.2|SNV-122544-A-T|1
VMTAIINFFLPTLLMLWFYAKIYK
>FUSION-ENST00000399287.7:122-ENST00000636159.1:256749|2447
SYSPSLK
>FUSION-ENST00000399287.7:122-ENST00000636159.1:256749|725
WRLGLGG
>ENST00000496202.5|SNV-3483-G-A|4
KLDELKPWIEKTVK
>FUSION-ENST00000399287.7:122-ENST00000636159.1:256749|978
FIILACPLEGSPHAAQGHGR
>ENST00000381852.4|INDEL-233109-T-TT|1
SVITFFLLYAIFSLSFFHISLDL
>FUSION-ENST00000399287.7:122-ENST00000636159.1:256749|2621
LSKSQFLHLKNR
>ENST00000448039.5|SNV-55002-G-T|2
GKPKDNGSIEFTFDLEK
>FUSION-ENST00000399287.7:122-ENST00000636159.1:256749|1610
HPLSHPAPCK
>FUSION-ENST00000399287.7:122-ENST00000636159.1:256749|677
MILESSFLFLRK
>FUSION-ENST00000399287.7:122-ENST00000636159.1:256749|282
LGIQLLRK
>FUSION-ENST00000399287.7:122-ENST00000636159.1:256749|2033
KATIQYKPPRESR
>FUSION-ENST00000399287.7:122-ENST00000636159.1:256749|842
EHLNEMLQGSGTDSAIVAKCPL
>FUSION-ENST00000399287.7:122-ENST00000636159.1:256749|3436
GSSHFSK
>FUSION-ENST00000399287.7:122-ENST00000636159.1:256749|2578
MPLKERNILK
>ENST00000606429.5|SNV-696259-C-A|3
KKWVSIQFHFLTDH
>ENST00000535411.5|SNV-14719-C-A|6
EHEAMKDELCRQMAGLPHR
>ENST00000295201.5|SNV-4201-C-A|4
TLREITDQEHNVAAMKQAIK
>FUSION-ENST00000399287.7:122-ENST00000636159.1:256749|4362
MDSFFRMKTR
>FUSION-ENST00000399287.7:122-ENST00000636159.1:256749|3653
MIINSLILIPFNVQKDACSQCFLST
>ENST00000559696.1|SNV-90676-A-G|2
MLECESLQGISGLKPTGFRKR
>FUSION-ENST00000399287.7:122-ENST00000636159.1:256749|2354
ITDSLAK
>ENST00000599234.2|SNV-320-C-G|2
MHHLLLEVEVIEGSLQCPESGR
>FUSION-ENST00000399287.7:122-ENST00000636159.1:256749|971
QRQGEGLDHGLYWSFLGK
>FUSION-ENST00000399287.7:122-ENST00000636159.1:256749|2214
GGRAEAPLTSRTGRPAGR
>ENST00000359785.10|SNV-19693-T-A|1
DGIIPENFSVFSLIREKR
>FUSION-ENST00000399287.7:122-ENST00000636159.1:256749|4168
PVVPATQEAQAGESLEPGRWRLQ
>FUSION-ENST00000399287.7:122-ENST00000636159.1:256749|3483
TELLCDQDR
>FUSION-ENST00000399287.7:122-ENST00000636159.1:256749|2952
MPCRDKD
>FUSION-ENST00000399287.7:122-ENST00000636159.1:256749|3009
MKALHHCRPNR
>FUSION-ENST00000399287.7:122-ENST00000636159.1:256749|3089
ENDIFFFFETEPRR
>FUSION-ENST00000399287.7:122-ENST00000636159.1:256749|4350
MGYAANPSAVSSSLCPWAFFHR
>ENST00000360835.9|SNV-139321-C-T|4
EMFPRFFIK
>ENST00000484070.1|SNV-78491-T-A|7
MPANTWRIALWPPTQHYYLGVSAR
>FUSION-ENST00000399287.7:122-ENST00000636159.1:256749|398
MYRDFQDHR
>FUSION-ENST00000399287.7:122-ENST00000636159.1:256749|2309
KSWMISKLEK
>FUSION-ENST00000399287.7:122-ENST00000636159.1:256749|1772
FLSLGEMETHDFFR
>FUSION-ENST00000399287.7:122-ENST00000636159.1:256749|1458
RHHCKAR
>FUSION-ENST00000399287.7:122-ENST00000636159.1:256749|3143
SVGWGNR
>ENST00000536101.5|SNV-81386-T-A|1
YEWANYAAEALGCEYEELNTATFK
>ENST00000353782.9|SNV-19715-C-A|1
LDENNIPPLSVHDASDKNVQRLHR
>FUSION-ENST00000399287.7:122-ENST00000636159.1:256749|995
FERYSCLSLPSSWDYRR
>ENST00000489135.5|SNV-59140-A-G|2
MPWRPSSVVSPTWWPGRP
>ENST00000379935.8|INDEL-31582-G-GA|6
ETRVSTLGKK
>FUSION-ENST00000399287.7:122-ENST00000636159.1:256749|2352
ITDSLAKSDVFRR
>ENST00000282003.7|SNV-43209-G-T|2
TELNLSKGSLTNDQLENGIEWK
>FUSION-ENST00000470054.5:77871-ENST00000623511.1:23702|4
FTLNQVTR
>FUSION-ENST00000399287.7:122-ENST00000636159.1:256749|3736
LLGKKLNIA
>FUSION-ENST00000399287.7:122-ENST00000636159.1:256749|1725
SENRELAIYRFK
>ENST00000622768.4|SNV-280959-A-T|2
VGGNLDSKGYGVATPKGSAL
>FUSION-ENST00000399287.7:122-ENST00000636159.1:256749|350
MLQVVMNSLGLGIALGFCFQR
>FUSION-ENST00000399287.7:122-ENST00000636159.1:256749|3729
VLILVKTNKK
>FUSION-ENST00000399287.7:122-ENST00000636159.1:256749|3235
GSLLLTHK
>FUSION-ENST00000399287.7:122-ENST00000636159.1:256749|938
MESCSVAQAGEQ
>FUSION-ENST00000399287.7:122-ENST00000636159.1:256749|3230
CFDLSFISVR
>FUSION-ENST00000399287.7:122-ENST00000636159.1:256749|1047
MSPGGLTTCR
>ENST00000370832.1|SNV-71383-C-T|4
GDHTYRLISVVSYLGK
>ENST00000395825.4|SNV-17254-C-T|7
DFSQRTCLIQHQRIHTGEK
>FUSION-ENST00000399287.7:122-ENST00000636159.1:256749|1125
VRVGILIVAR
>FUSION-ENST00000399287.7:122-ENST00000636159.1:256749|442
VKGSSPKAHCR
>FUSION-ENST00000399287.7:122-ENST00000636159.1:256749|693
SSPILLHVKCRNK
>FUSION-ENST00000399287.7:122-ENST00000636159.1:256749|2811
MNIYQRKLK
>ENST00000311936.8|SNV-5590-G-A|2
TEYKLVVVGAGDVGK
>FUSION-ENST00000399287.7:122-ENST00000636159.1:256749|2584
AFPMTSIK
>ENST00000442080.6|SNV-37113-C-G|4
RDEEGGWKFSWVPK
>FUSION-ENST00000399287.7:122-ENST00000636159.1:256749|3424
FLMYSVR
>ENST00000620438.1|SNV-211-T-A|2
NSFVNDIFERIASEASR
>FUSION-ENST00000399287.7:122-ENST00000636159.1:256749|1202
MNGNQWLK
>FUSION-ENST00000399287.7:122-ENST00000636159.1:256749|251
HIDVPSLAK
>FUSION-ENST00000399287.7:122-ENST00000636159.1:256749|1214
MGDKSGRLNQR
>ENST00000480682.5|SNV-3369-A-G|4
MLFLFIRAVSTSCAGSQLFHAHR
>FUSION-ENST00000399287.7:122-ENST00000636159.1:256749|688
VNTIKCPGWK
>ENST00000487190.1|SNV-26710-C-T|2
MNNAFQVFMELEKPVLISLGK
>FUSION-ENST00000399287.7:122-ENST00000636159.1:256749|3521
TTCQYVFLLGGR
>FUSION-ENST00000399287.7:122-ENST00000636159.1:256749|1447
TLWVPFTFRIK
>FUSION-ENST00000399287.7:122-ENST00000636159.1:256749|4044
ASQIVSW
>FUSION-ENST00000399287.7:122-ENST00000636159.1:256749|500
ANCNPLCFFKSLPNDSHL
>ENST00000505624.5|SNV-28172-G-A|8
AIGDVIAAKGDRTSDLISLYK
>FUSION-ENST00000399287.7:122-ENST00000636159.1:256749|1223
AFPSQINYFQY
>FUSION-ENST00000399287.7:122-ENST00000636159.1:256749|1246
MERDQDSTTVPKTCSCLTSGCEPHY
>FUSION-ENST00000399287.7:122-ENST00000636159.1:256749|2434
DHKNIHLDVLPK
>ENST00000461292.3|SNV-291707-G-T|2
TYPSLRNATRCTPGWW
>FUSION-ENST00000399287.7:122-ENST00000636159.1:256749|369
PNNRELR
>FUSION-ENST00000399287.7:122-ENST00000636159.1:256749|1001
LNLAVFGEPHPGSRR
>FUSION-ENST00000399287.7:122-ENST00000636159.1:256749|3764
LIKEIDKVEGQCK
>FUSION-ENST00000399287.7:122-ENST00000636159.1:256749|3171
NQVLRPVFLVQIK
>FUSION-ENST00000399287.7:122-ENST00000636159.1:256749|787
MLLEGLRVLR
>FUSION-ENST00000622592.1:122-ENST00000624813.1:2199|1
YVSSVLWVFPRATRNE
>FUSION-ENST00000399287.7:122-ENST00000636159.1:256749|3297
SVYHIIMCSPASCNKLENK
>FUSION-ENST00000399287.7:122-ENST00000636159.1:256749|1970
MKSMSYCSRAGPASL
>FUSION-ENST00000399287.7:122-ENST00000636159.1:256749|3402
MSDNTHR
>FUSION-ENST00000399287.7:122-ENST00000636159.1:256749|957
MLHTFEFVVVCLFLTILLF
>ENST00000370832.1|SNV-71383-C-T|1
LISVVSYLGKTLK
>ENST00000330722.7|SNV-5476-G-T|1
AIGGGLSSVGGCSSTIK
>FUSION-ENST00000399287.7:122-ENST00000636159.1:256749|679
MILESSFLFLR
>FUSION-ENST00000399287.7:122-ENST00000636159.1:256749|729
MDFKDWR
>FUSION-ENST00000399287.7:122-ENST00000636159.1:256749|2698
LSKEIDKTYVNHVK
>FUSION-ENST00000399287.7:122-ENST00000636159.1:256749|346
MNSLGLGIALGFCFQR
>FUSION-ENST00000399287.7:122-ENST00000636159.1:256749|823
RACMCLSSSGYSDVHL
>FUSION-ENST00000399287.7:122-ENST00000636159.1:256749|3973
MALTLSPSRK
>FUSION-ENST00000399287.7:122-ENST00000636159.1:256749|2779
MCSSSGFLQC
>FUSION-ENST00000399287.7:122-ENST00000636159.1:256749|3264
MCFWYCI
>FUSION-ENST00000399287.7:122-ENST00000636159.1:256749|1420
EREREFPLYSEVVYFLCLIQNHK
>ENST00000298910.12|MNV-124408-ATTAC-A|1
FHLTCFQGENEHFAQTECIGDKAFT
>FUSION-ENST00000399287.7:122-ENST00000636159.1:256749|1060
FTVNPLCSANAR
>FUSION-ENST00000399287.7:122-ENST00000636159.1:256749|3003
IHVINAMLNLYTLR
>FUSION-ENST00000399287.7:122-ENST00000636159.1:256749|1503
MERSLSDGLDPSR
>FUSION-ENST00000399287.7:122-ENST00000636159.1:256749|4345
QHGYAILIQGHLINSSMHCTL
>FUSION-ENST00000399287.7:122-ENST00000636159.1:256749|2143
MLLTFQTGQPGRGAPHIPDDGRPGR
>FUSION-ENST00000399287.7:122-ENST00000636159.1:256749|4281
MEIMKETR
>FUSION-ENST00000399287.7:122-ENST00000636159.1:256749|401
FLPVCSVKLFLFGFAFLRYSQC
>ENST00000422718.1|SNV-2956-G-A|12
MQAPLGR
>FUSION-ENST00000399287.7:122-ENST00000636159.1:256749|2329
ALTLGISCFRRR
>FUSION-ENST00000399287.7:122-ENST00000636159.1:256749|4036
LVRNQDSH
>ENST00000394094.6|SNV-141121-C-T|3
QSLNLSERGLQR
>ENST00000338581.10|SNV-82739-C-G|1
QAFQLGAHMYQAR
>FUSION-ENST00000399287.7:122-ENST00000636159.1:256749|2488
MPMVRAVGGG
>FUSION-ENST00000399287.7:122-ENST00000636159.1:256749|723
LNYYRVK
>FUSION-ENST00000399287.7:122-ENST00000636159.1:256749|651
MRTSSKG
>FUSION-ENST00000399287.7:122-ENST00000636159.1:256749|1432
FMFTSTHTHTHTRAHTHTHTHR
>FUSION-ENST00000399287.7:122-ENST00000636159.1:256749|2125
MLGPKSIIL
>FUSION-ENST00000399287.7:122-ENST00000636159.1:256749|2629
MLLNFAPVV
>FUSION-ENST00000399287.7:122-ENST00000636159.1:256749|1116
NLRPLDVSRLRPQK
>FUSION-ENST00000399287.7:122-ENST00000636159.1:256749|1011
GKFSSVSKTSPLK
>FUSION-ENST00000399287.7:122-ENST00000636159.1:256749|2771
MKFIDQFGDN
>FUSION-ENST00000399287.7:122-ENST00000636159.1:256749|2482
YISRPLR
>FUSION-ENST00000399287.7:122-ENST00000636159.1:256749|3887
MLHTHTPATVFFP
>FUSION-ENST00000399287.7:122-ENST00000636159.1:256749|2063
QRGSSYPRR
>FUSION-ENST00000399287.7:122-ENST00000636159.1:256749|3079
MCHHTWLIFVFSVER
>FUSION-ENST00000399287.7:122-ENST00000636159.1:256749|418
PCLSPFPWLWAFQFENEKSFLDK
>ENST00000572933.5|SNV-115317-C-A|2
DLAMRVEQFELWASRAR
>FUSION-ENST00000399287.7:122-ENST00000636159.1:256749|2265
RENNSILIK
>FUSION-ENST00000399287.7:122-ENST00000636159.1:256749|3123
MPFLFKCLSLSLK
>ENST00000476649.1|SNV-55253-G-C|3
KTAEEFLQQINYSKNTQVCVK
>FUSION-ENST00000399287.7:122-ENST00000636159.1:256749|2861
CPPSHYPLTLFWKFWEIQ
>FUSION-ENST00000399287.7:122-ENST00000636159.1:256749|1338
NIPGSHFYTEMAGHKFPRIK
>FUSION-ENST00000399287.7:122-ENST00000636159.1:256749|1887
MQFFPLDTLR
>FUSION-ENST00000399287.7:122-ENST00000636159.1:256749|2207
TGRPAGR
>FUSION-ENST00000399287.7:122-ENST00000636159.1:256749|3122
PFLFKCLSLSLK
>FUSION-ENST00000399287.7:122-ENST00000636159.1:256749|2836
MIEVHEYQTSH
>FUSION-ENST00000399287.7:122-ENST00000636159.1:256749|4468
NAFHCHWNPGQVLYFK
>ENST00000512091.6|SNV-746930-C-T|1
TMTGYWSTQGCWLLTTNK
>ENST00000629077.1|SNV-22609-G-C|3
SLQSVTR
>FUSION-ENST00000399287.7:122-ENST00000636159.1:256749|3684
MMMNAKIK
>ENST00000483494.5|SNV-6151-C-A|6
MQLPGASK
>FUSION-ENST00000399287.7:122-ENST00000636159.1:256749|4423
SASHKIVFGLK
>FUSION-ENST00000399287.7:122-ENST00000636159.1:256749|681
DNQGNVLKCLIITLDF
>FUSION-ENST00000399287.7:122-ENST00000636159.1:256749|2696
TYVNHVK
>ENST00000366497.6|SNV-2752-G-T|4
MHLEDYPPQKGFIPLPR
>ENST00000264025.8|INDEL-64233-G-GAGG|1
AGPLGGSSYEEEEEEEEEGGGGGER
>ENST00000637460.1|INDEL-2982-C-CTT|1
MTFLCLA
>ENST00000299575.5|SNV-7567-G-A|2
YPQKLLLPKPKVALIK
>FUSION-ENST00000399287.7:122-ENST00000636159.1:256749|1289
GSRFRFR
>FUSION-ENST00000399287.7:122-ENST00000636159.1:256749|1314
SINIIVFSKVPRK
>FUSION-ENST00000399287.7:122-ENST00000636159.1:256749|324
NNVIKIFMCSSLFLNS
>ENST00000497680.1|SNV-762-C-A|2
EASNHPLPGQAFLSVQSMK
>FUSION-ENST00000470054.5:77871-ENST00000623511.1:23702|2
FTLNQVTRRILPK
>ENST00000330871.3|INDEL-1494-G-GG|7
AYYIYSGGR
>FUSION-ENST00000399287.7:122-ENST00000636159.1:256749|858
MHGLGLEHGGSVFLLLLTR
>FUSION-ENST00000399287.7:122-ENST00000636159.1:256749|2881
SSRPAWPT
>FUSION-ENST00000399287.7:122-ENST00000636159.1:256749|4285
IIGKIIEDSLR
>FUSION-ENST00000399287.7:122-ENST00000636159.1:256749|918
MQDQNQCWAKK
>FUSION-ENST00000399287.7:122-ENST00000636159.1:256749|1304
FSCCFTGLNYLDVVIYVPQKY
>ENST00000497128.1|INDEL-11616-C-CTT|4
MTFLCLMRR
>ENST00000371894.5|SNV-1161-C-A|6
RILVNLSMVEKK
>FUSION-ENST00000399287.7:122-ENST00000636159.1:256749|2323
ERVISYLI
>FUSION-ENST00000399287.7:122-ENST00000636159.1:256749|3652
IINSLILIPFNVQKDACSQCFLST
>FUSION-ENST00000399287.7:122-ENST00000636159.1:256749|2610
NNSLKSSNDE
>FUSION-ENST00000399287.7:122-ENST00000636159.1:256749|1143
MRGTALQMGSEIIHRVYGNPF
>ENST00000565879.1|SNV-6608-C-A|1
LLLLLLVLVLALPPGGL
>FUSION-ENST00000399287.7:122-ENST00000636159.1:256749|1363
GGNFACHFI
>FUSION-ENST00000399287.7:122-ENST00000636159.1:256749|4311
RMLFMSFIISKI
>FUSION-ENST00000399287.7:122-ENST00000636159.1:256749|4272
MLTIKIGEVQGGLWKQSEK
>FUSION-ENST00000399287.7:122-ENST00000636159.1:256749|622
NSVMSPAGPLEIFIFAFAGGCSQPR
>FUSION-ENST00000399287.7:122-ENST00000636159.1:256749|652
FQCTESQVSCR
>ENST00000398792.3|SNV-342789-C-T|9
WSSPWPLATSRGPLRSSPPMTSLAK
>FUSION-ENST00000399287.7:122-ENST00000636159.1:256749|703
LAKESKSSPILLHVK
>FUSION-ENST00000399287.7:122-ENST00000636159.1:256749|2196
QGADPPTSLPDGVAARRR
>FUSION-ENST00000399287.7:122-ENST00000636159.1:256749|819
MLTKPSDSEPAV
>FUSION-ENST00000399287.7:122-ENST00000636159.1:256749|3433
SLLLPCVLVTYGQTR
>ENST00000243501.10|MNV-303-CCTC-C|2
MALLSRPALTLLLLMAAVVR
>FUSION-ENST00000399287.7:122-ENST00000636159.1:256749|1233
ISLKGKALTCLFQIK
>FUSION-ENST00000399287.7:122-ENST00000636159.1:256749|4179
GSMIQTHRLC
>ENST00000457545.7|SNV-26369-A-G|1
ALGVSNFSHFQIERLLNKPGLK
>FUSION-ENST00000399287.7:122-ENST00000636159.1:256749|2237
MKDNFAR
>FUSION-ENST00000399287.7:122-ENST00000636159.1:256749|1417
KLRTYMN
>FUSION-ENST00000399287.7:122-ENST00000636159.1:256749|431
WPQCCGL
>FUSION-ENST00000399287.7:122-ENST00000636159.1:256749|4374
MGCWSGFYSK
>FUSION-ENST00000399287.7:122-ENST00000636159.1:256749|1627
SMALSCLYDNARCK
>ENST00000606429.5|SNV-696259-C-A|1
WVSIQFHFLTDH
>ENST00000479054.5|MNV-36947-GC-G|16
RPSPSSSMTCK
>FUSION-ENST00000399287.7:122-ENST00000636159.1:256749|1090
QSFRCFWE
>FUSION-ENST00000399287.7:122-ENST00000636159.1:256749|390
MPLFMDREK
>FUSION-ENST00000399287.7:122-ENST00000636159.1:256749|3035
YKFHAYK
>FUSION-ENST00000399287.7:122-ENST00000636159.1:256749|831
STWRIQRSSWQQQNS
>FUSION-ENST00000399287.7:122-ENST00000636159.1:256749|3613
RMLALSASYQHDTKYPNECNK
>FUSION-ENST00000399287.7:122-ENST00000636159.1:256749|942
MESSHIPFPVSPFLTSSLKDSTFVK
>FUSION-ENST00000399287.7:122-ENST00000636159.1:256749|2341
LEISPLIYARYHNRTSEK
>ENST00000649975.1|SNV-402-G-T|1
GWVSRRSRPLR
>FUSION-ENST00000399287.7:122-ENST00000636159.1:256749|728
MDFKDWRWR
>ENST00000339582.7|SNV-806851-A-T|2
WSFKAVVTAATMQSK
>FUSION-ENST00000399287.7:122-ENST00000636159.1:256749|2868
IALLHSHLGDRAR
>FUSION-ENST00000399287.7:122-ENST00000636159.1:256749|2375
GREGDGSRSK
>FUSION-ENST00000399287.7:122-ENST00000636159.1:256749|2714
MVDLLLAFK
>FUSION-ENST00000399287.7:122-ENST00000636159.1:256749|1577
LQLLTSQLVSPGEICAALGFCLK
>FUSION-ENST00000399287.7:122-ENST00000636159.1:256749|4454
LILKMER
>FUSION-ENST00000399287.7:122-ENST00000636159.1:256749|2469
MFSAFFM
>FUSION-ENST00000399287.7:122-ENST00000636159.1:256749|2987
MEANQPCCGCIQGLK
>ENST00000334444.11|INDEL-29247-T-TT|1
VVSVQARVF
>FUSION-ENST00000399287.7:122-ENST00000636159.1:256749|3010
TVKSPVD
>FUSION-ENST00000399287.7:122-ENST00000636159.1:256749|841
MLQGSGTDSAIVAK
>ENST00000477423.1|SNV-6151-C-A|12
CFQGADCTKGCPRNHLCTGTR
>FUSION-ENST00000399287.7:122-ENST00000636159.1:256749|3448
VAGTTGAHHHAR
>FUSION-ENST00000399287.7:122-ENST00000636159.1:256749|3591
DISIKLLK
>FUSION-ENST00000399287.7:122-ENST00000636159.1:256749|3933
MPGQYAVWSILSC
>FUSION-ENST00000399287.7:122-ENST00000636159.1:256749|3498
PVSLTTFKPGTAEGIQP
>FUSION-ENST00000399287.7:122-ENST00000636159.1:256749|3278
MLKRLAVGFGGEVSSQCTVCR
>FUSION-ENST00000399287.7:122-ENST00000636159.1:256749|1016
INNLGLASLNNFGR
>FUSION-ENST00000399287.7:122-ENST00000636159.1:256749|2325
EGAMERVISYLI
>FUSION-ENST00000399287.7:122-ENST00000636159.1:256749|2071
MGWRPGRDAPHFPDWAAR
>FUSION-ENST00000399287.7:122-ENST00000636159.1:256749|407
LFLFPCLLQAVADHIPQLVQGVR
>ENST00000479054.5|MNV-36947-GC-G|15
VMTSWAVSPWTTLGR
>FUSION-ENST00000399287.7:122-ENST00000636159.1:256749|735
TCVITVSCQ
>FUSION-ENST00000399287.7:122-ENST00000636159.1:256749|1455
GFWFSWIVSSLCSM
>FUSION-ENST00000399287.7:122-ENST00000636159.1:256749|1015
INNLGLASLNNFGRL
>ENST00000379485.2|SNV-1681-T-C|1
ALVAPLPHSFLSFDLMVIR
>FUSION-ENST00000399287.7:122-ENST00000636159.1:256749|3142
IGHELITLEAGWMGLLFCSLFFNIK
>FUSION-ENST00000399287.7:122-ENST00000636159.1:256749|986
YSCLSLPSSWDYRR
>FUSION-ENST00000399287.7:122-ENST00000636159.1:256749|2022
VPAQTLLVLSMK
>FUSION-ENST00000399287.7:122-ENST00000636159.1:256749|3014
LVSERCCPGAPGQLGFGSDHCQSYK
>FUSION-ENST00000399287.7:122-ENST00000636159.1:256749|1681
KSSNSSLLKSWSQDQQHWQFLGSCK
>ENST00000461716.1|SNV-37304-A-G|2
LILEQALK
>FUSION-ENST00000399287.7:122-ENST00000636159.1:256749|4254
MEFFCKSR
>ENST00000422718.1|SNV-2956-G-A|18
MPAIQPMQAPLGR
>FUSION-ENST00000399287.7:122-ENST00000636159.1:256749|586
MGLYTSVYHL
>FUSION-ENST00000399287.7:122-ENST00000636159.1:256749|2848
FTRSCKTNSESK
>ENST00000535411.5|SNV-14719-C-A|4
DELCRQMAGLPHRR
>ENST00000304218.6|SNV-370-G-C|4
GTLVQTKGTGASASFKLNK
>FUSION-ENST00000399287.7:122-ENST00000636159.1:256749|753
VAHACNPSTLRGR
>FUSION-ENST00000399287.7:122-ENST00000636159.1:256749|3233
MELLNDNFNI
>FUSION-ENST00000399287.7:122-ENST00000636159.1:256749|1748
FFQILFTK
>FUSION-ENST00000399287.7:122-ENST00000636159.1:256749|1563
DILWIFKGGCTQYFSA
>ENST00000446526.8|SNV-30880-G-T|2
VPLARPVPPPAMNAAR
>FUSION-ENST00000399287.7:122-ENST00000636159.1:256749|2882
SLEVRSSRPAWPT
>FUSION-ENST00000399287.7:122-ENST00000636159.1:256749|310
TWTRHFSLHLGGER
>FUSION-ENST00000399287.7:122-ENST00000636159.1:256749|2126
AAGRWML
>FUSION-ENST00000399287.7:122-ENST00000636159.1:256749|4224
FTISLSTYDDSPHDY
>FUSION-ENST00000399287.7:122-ENST00000636159.1:256749|1340
NIPGSHFYTEMAGHK
>ENST00000579014.5|SNV-67024-G-T|1
MATHLQG
>FUSION-ENST00000399287.7:122-ENST00000636159.1:256749|1086
VSLNEMVR
>FUSION-ENST00000399287.7:122-ENST00000636159.1:256749|4147
LLAVQHFIQSGFSSLHTYGVI
>FUSION-ENST00000399287.7:122-ENST00000636159.1:256749|2820
VAHACNPSTLGGQGRQIT
>FUSION-ENST00000399287.7:122-ENST00000636159.1:256749|2893
MSIKPLISIILNRNAR
>ENST00000247087.10|SNV-56913-G-A|1
GPATAAAGYGCPLLSDLTLSPVPR
>FUSION-ENST00000399287.7:122-ENST00000636159.1:256749|1612
LKHPLSHPAPCKAR
>ENST00000380026.8|INDEL-2518-A-AA|1
AIHDIFQKN
>FUSION-ENST00000399287.7:122-ENST00000636159.1:256749|4474
YHLIVPRKCK
>FUSION-ENST00000399287.7:122-ENST00000636159.1:256749|1831
SLSLHAAAPPPSFR
>ENST00000465960.2|SNV-62425-G-T|1
GLEEIISLWNPWGWGEAEWRGRWSD
>FUSION-ENST00000399287.7:122-ENST00000636159.1:256749|1473
LRWIILGVR
>FUSION-ENST00000399287.7:122-ENST00000636159.1:256749|2645
MYVNKCGDWK
>FUSION-ENST00000399287.7:122-ENST00000636159.1:256749|1197
PHRVMGEHR
>FUSION-ENST00000399287.7:122-ENST00000636159.1:256749|2020
KAEGTSLGYLLLLGDLR
>FUSION-ENST00000399287.7:122-ENST00000636159.1:256749|2532
ALPLTTVGFGLFTCKVK
>FUSION-ENST00000399287.7:122-ENST00000636159.1:256749|996
FERYSCLSLPSSWDYR
>ENST00000269445.10|SNV-363891-G-A|1
LLQAGAELSVEQVLEIIK
>FUSION-ENST00000399287.7:122-ENST00000636159.1:256749|1366
MFFELFIYIYNEIFT
>FUSION-ENST00000399287.7:122-ENST00000636159.1:256749|1088
SFFFFFFFF
>FUSION-ENST00000399287.7:122-ENST00000636159.1:256749|1300
VTILPLNIPCNLVFFK
>FUSION-ENST00000399287.7:122-ENST00000636159.1:256749|3056
CAWIVTFSCEVM
>FUSION-ENST00000399287.7:122-ENST00000636159.1:256749|1109
MQQKMGNVR
>FUSION-ENST00000399287.7:122-ENST00000636159.1:256749|2984
FFLTPLLIGASCLIWR
>FUSION-ENST00000399287.7:122-ENST00000636159.1:256749|615
MPILNCKELFEK
>FUSION-ENST00000399287.7:122-ENST00000636159.1:256749|2410
LSSALRHKGPLSVLDGPK
>ENST00000379935.8|INDEL-31582-G-GA|4
VSTLGKKLETMK
>ENST00000260641.9|SNV-40825-G-T|4
FKILIEDPPRR
>FUSION-ENST00000399287.7:122-ENST00000636159.1:256749|2205
TGRPAGRGADPPPPPSRTGR
>ENST00000394091.5|SNV-141121-C-T|2
SSPERGLQRSK
>FUSION-ENST00000399287.7:122-ENST00000636159.1:256749|2869
IALLHSHLGDR
>FUSION-ENST00000399287.7:122-ENST00000636159.1:256749|2159
RDRGAPHISDDGRPGR
>FUSION-ENST00000399287.7:122-ENST00000636159.1:256749|227
VSSAKAAVPTVSDQAAAMQLSQCAK
>FUSION-ENST00000399287.7:122-ENST00000636159.1:256749|4229
MKHLDFSLSHNGGLSFPSPK
>FUSION-ENST00000399287.7:122-ENST00000636159.1:256749|3068
CIHLISKALSW
>FUSION-ENST00000399287.7:122-ENST00000636159.1:256749|4092
LIASRSLY
>FUSION-ENST00000399287.7:122-ENST00000636159.1:256749|4445
ERIGQAWWLTPVIQALWEAKAGR
>FUSION-ENST00000399287.7:122-ENST00000636159.1:256749|1575
AVFFFLILKNK
>FUSION-ENST00000399287.7:122-ENST00000636159.1:256749|1298
SFSCLSLL
>ENST00000559872.1|SNV-8958-C-A|7
MTLDCVEISLGRVFASGKAYVALSR
>FUSION-ENST00000399287.7:122-ENST00000636159.1:256749|2079
RGGGRPWERER
>FUSION-ENST00000399287.7:122-ENST00000636159.1:256749|3589
LLKINMN
>ENST00000419746.5|SNV-18206-G-T|3
MFIILWLKGHLLNVVFGVTGSSDFK
>FUSION-ENST00000399287.7:122-ENST00000636159.1:256749|468
CCSHAGTCHRMSETSRPSSAER
>FUSION-ENST00000399287.7:122-ENST00000636159.1:256749|4037
MLVRNQDSH
>FUSION-ENST00000399287.7:122-ENST00000636159.1:256749|4279
MEIMKETRLHK
>FUSION-ENST00000399287.7:122-ENST00000636159.1:256749|955
MLLLPSI
>FUSION-ENST00000399287.7:122-ENST00000636159.1:256749|4032
NNVGVGKLQSCLLPVLVNK
>FUSION-ENST00000399287.7:122-ENST00000636159.1:256749|3165
DAECLAKSFCILFIFIYFMLK
>ENST00000373040.4|MNV-1110-AG-A|1
AQLCDLSVKAIKK
>ENST00000360835.9|SNV-139321-C-T|1
FFIKLLRSK
>FUSION-ENST00000399287.7:122-ENST00000636159.1:256749|1010
FSSVSKTSPLK
>ENST00000296658.4|SNV-27361-C-T|2
TFSGQTHGFVHWK
>ENST00000379992.6|SNV-719764-C-A|6
RRLIDIPEGIPIETK
>FUSION-ENST00000399287.7:122-ENST00000636159.1:256749|4153
MGCIVIYLCRH
>ENST00000512449.5|SNV-61799-G-A|1
CITLLIASLICLTLPAFLFSVFTGR
>FUSION-ENST00000399287.7:122-ENST00000636159.1:256749|325
MNNVIKIFMCSSLFLNS
>FUSION-ENST00000399287.7:122-ENST00000636159.1:256749|1216
QMGDKSGRLNQR
>ENST00000478391.1|SNV-55563-G-C|4
MLFNKCGR
>FUSION-ENST00000399287.7:122-ENST00000636159.1:256749|3493
HILFYNLK
>FUSION-ENST00000399287.7:122-ENST00000636159.1:256749|1714
CSIMMKH
>FUSION-ENST00000399287.7:122-ENST00000636159.1:256749|4299
KNDEDAIYVFHYF
>FUSION-ENST00000399287.7:122-ENST00000636159.1:256749|716
FFFFLKSLSDKCTQETLTLK
>ENST00000311936.8|SNV-5590-G-A|1
LVVVGAGDVGK
>FUSION-ENST00000399287.7:122-ENST00000636159.1:256749|1754
MPGDCALR
>ENST00000257566.7|SNV-9517-G-T|4
AHLFAAERPRDSWR
>ENST00000379242.7|SNV-112207-A-T|1
SMPNKRK
>ENST00000447340.1|SNV-3671-G-A|3
DCELRHRLWSLR
>FUSION-ENST00000399287.7:122-ENST00000636159.1:256749|4181
TVSVCRGSMIQTHRLC
>FUSION-ENST00000399287.7:122-ENST00000636159.1:256749|721
IISFLYITISLPLLQNPTHLNK
>FUSION-ENST00000399287.7:122-ENST00000636159.1:256749|3473
GGASRHD
>FUSION-ENST00000399287.7:122-ENST00000636159.1:256749|2599
MGAVNVYILPSFIAFFCISS
>FUSION-ENST00000399287.7:122-ENST00000636159.1:256749|1938
MVVTNKAHK
>ENST00000540470.5|SNV-103770-G-A|1
NSGNSWSI
>FUSION-ENST00000399287.7:122-ENST00000636159.1:256749|1721
MTCVQGQNSAPVSWQHQADWARYP
>FUSION-ENST00000399287.7:122-ENST00000636159.1:256749|2991
MGIVCFPTRGKEACF
>FUSION-ENST00000399287.7:122-ENST00000636159.1:256749|2043
ICHSYCGCPGSRYEYLFF
>FUSION-ENST00000399287.7:122-ENST00000636159.1:256749|3212
MDGFIILFSLFQYK
>FUSION-ENST00000399287.7:122-ENST00000636159.1:256749|1965
SYCSRAGPASL
>FUSION-ENST00000399287.7:122-ENST00000636159.1:256749|4518
VGHGLFTGFLK
>FUSION-ENST00000399287.7:122-ENST00000636159.1:256749|3059
MDPVPTTLHVCMDCHI
>FUSION-ENST00000399287.7:122-ENST00000636159.1:256749|3675
GGIGSWCILGIERVFFFFFWR
>ENST00000438284.2|SNV-122544-A-T|2
VMTAIINFFLPTLLMLWFYAK
>FUSION-ENST00000399287.7:122-ENST00000636159.1:256749|1654
AVQPTSGEVSSRGK
>FUSION-ENST00000399287.7:122-ENST00000636159.1:256749|804
KENKNHLQIPALK
>FUSION-ENST00000399287.7:122-ENST00000636159.1:256749|1144
RGTALQMGSEIIHR
>FUSION-ENST00000399287.7:122-ENST00000636159.1:256749|1628
MSMALSCLYDNARCK
>FUSION-ENST00000399287.7:122-ENST00000636159.1:256749|981
QDQGLEFK
>FUSION-ENST00000399287.7:122-ENST00000636159.1:256749|237
MTPPFFLFLNIPRR
>FUSION-ENST00000399287.7:122-ENST00000636159.1:256749|3277
LKRLAVGFGGEVSSQCTVCR
>ENST00000477423.1|SNV-6151-C-A|1
GLTVPRVAPGIISAQVLGRR
>FUSION-ENST00000399287.7:122-ENST00000636159.1:256749|1621
CKQEAFPTLTENMSK
>ENST00000374736.8|SNV-99047-C-T|1
SMLLFMTLAWIYSVAVIIKGIVYEK
>FUSION-ENST00000399287.7:122-ENST00000636159.1:256749|1966
MSYCSRAGPASL
>FUSION-ENST00000399287.7:122-ENST00000636159.1:256749|356
TRKMLQVVMNSLGLGIALGFCFQR
>FUSION-ENST00000399287.7:122-ENST00000636159.1:256749|2090
LADPPTSLPDGAAGR
>FUSION-ENST00000399287.7:122-ENST00000636159.1:256749|2856
MIIYPITRYTK
>FUSION-ENST00000399287.7:122-ENST00000636159.1:256749|1438
MKFMFTSTHTHTHTR
>ENST00000477748.1|SNV-5186-G-A|1
ILRGFKLQ
>ENST00000380817.8|SNV-10668-C-G|1
NCMSYVFEGKMLEAKK
>ENST00000511112.2|SNV-5726-A-C|5
MPPTVPSPLVWISSPIALR
>ENST00000618741.1|SNV-38680-A-G|1
NVAVPSWFDIIGLSPDSQEDESGIK
>FUSION-ENST00000399287.7:122-ENST00000636159.1:256749|3545
EAEARESLEPGR
>FUSION-ENST00000399287.7:122-ENST00000636159.1:256749|3327
EEPMPRGWQQRFSHDATSLF
>FUSION-ENST00000399287.7:122-ENST00000636159.1:256749|1516
GCVSLCRSNWSCGTGCRSSSTFR
>FUSION-ENST00000399287.7:122-ENST00000636159.1:256749|3878
NLIYFLIRPN
>FUSION-ENST00000399287.7:122-ENST00000636159.1:256749|3904
LPIFRHL
>ENST00000374530.7|SNV-639279-G-C|1
DDDHGILHQFSR
>FUSION-ENST00000399287.7:122-ENST00000636159.1:256749|1729
FWEADEHLTAGSSLSR
>ENST00000422718.1|SNV-2956-G-A|5
MPWDARHPTYAGPLGQGK
>FUSION-ENST00000399287.7:122-ENST00000636159.1:256749|941
ESSHIPFPVSPFLTSSLKDSTFVK
>FUSION-ENST00000399287.7:122-ENST00000636159.1:256749|591
MGTSICA
>FUSION-ENST00000399287.7:122-ENST00000636159.1:256749|3716
LINQEIST
>FUSION-ENST00000399287.7:122-ENST00000636159.1:256749|1033
MCGSLPAEASPSAATTR
>ENST00000331113.9|INDEL-469417-G-GA|3
NHESRVCGR
>FUSION-ENST00000399287.7:122-ENST00000636159.1:256749|2623
VPKLSKSQFLHLK
>FUSION-ENST00000399287.7:122-ENST00000636159.1:256749|4543
QFEPSTAVYDACR
>FUSION-ENST00000399287.7:122-ENST00000636159.1:256749|3425
MFLMYSVR
>FUSION-ENST00000399287.7:122-ENST00000636159.1:256749|2290
MNSYDNLINYLRQK
>FUSION-ENST00000399287.7:122-ENST00000636159.1:256749|3042
SEIEAKVKYVK
>ENST00000245441.9|SNV-91802-C-A|3
AELTQSR
>FUSION-ENST00000399287.7:122-ENST00000636159.1:256749|4290
MFSTLFFQHCAVFGIFHKK
>FUSION-ENST00000399287.7:122-ENST00000636159.1:256749|1752
MPGDCALRSTGLLPLSFSAR
>FUSION-ENST00000399287.7:122-ENST00000636159.1:256749|347
LQVVMNSLGLGIALGFCFQRS
>FUSION-ENST00000399287.7:122-ENST00000636159.1:256749|1652
LLVNSAPFLPGTQK
>FUSION-ENST00000399287.7:122-ENST00000636159.1:256749|317
MRWVNSSSLSSSTDSCR
>FUSION-ENST00000399287.7:122-ENST00000636159.1:256749|2671
MASSSIQVVAK
>FUSION-ENST00000399287.7:122-ENST00000636159.1:256749|538
MHVYCICR
>FUSION-ENST00000399287.7:122-ENST00000636159.1:256749|3788
MVYSGSRLWR
>FUSION-ENST00000399287.7:122-ENST00000636159.1:256749|3855
LLEDISPFLIK
>ENST00000339582.7|SNV-806851-A-T|1
WSFKAVVTAATMQSKLIQK
>ENST00000527047.5|SNV-10425-G-T|2
QSETTLPTTK
>FUSION-ENST00000399287.7:122-ENST00000636159.1:256749|1763
MNVLSDIIYQK
>FUSION-ENST00000399287.7:122-ENST00000636159.1:256749|2001
NIYFFKTS
>FUSION-ENST00000399287.7:122-ENST00000636159.1:256749|3819
FCYLYVSLVFFFNSLR
>ENST00000454147.1|SNV-142-G-A|1
ESEAPGDGCSSGGAAPARHPRVK
>ENST00000581086.5|INDEL-41458-C-CA|3
KQIILMRTWNR
>FUSION-ENST00000399287.7:122-ENST00000636159.1:256749|4278
EIMKETRLHK
>FUSION-ENST00000399287.7:122-ENST00000636159.1:256749|2451
MLSENWVVSSFSL
>FUSION-ENST00000399287.7:122-ENST00000636159.1:256749|1762
NVLSDIIYQK
>FUSION-ENST00000399287.7:122-ENST00000636159.1:256749|1422
AHTHTHTHRER
>FUSION-ENST00000399287.7:122-ENST00000636159.1:256749|2576
ERNILKTE
>FUSION-ENST00000399287.7:122-ENST00000636159.1:256749|1259
NCNFAIVGAIPKSCVVDK
>FUSION-ENST00000399287.7:122-ENST00000636159.1:256749|4083
TKRCCLDGSSFTLIR
>FUSION-ENST00000399287.7:122-ENST00000636159.1:256749|2866
ARLCLKINK
>FUSION-ENST00000399287.7:122-ENST00000636159.1:256749|3092
MENDIFFFFETEPR
>FUSION-ENST00000399287.7:122-ENST00000636159.1:256749|2778
CSSSGFLQC
>FUSION-ENST00000399287.7:122-ENST00000636159.1:256749|1271
EYYDLLWKVIFK
>FUSION-ENST00000399287.7:122-ENST00000636159.1:256749|3060
TFSWYHLK
>FUSION-ENST00000399287.7:122-ENST00000636159.1:256749|2924
NYISLKR
>FUSION-ENST00000399287.7:122-ENST00000636159.1:256749|296
QDGVLCQSR
>ENST00000294484.7|SNV-22461-C-A|6
LRRETQPLEDLAANQSEDPR
>ENST00000417368.7|SNV-42843-T-C|3
DAVITSNGTSPDK
>FUSION-ENST00000399287.7:122-ENST00000636159.1:256749|1186
GGQEGEDRGKGR
>FUSION-ENST00000399287.7:122-ENST00000636159.1:256749|1498
SLSDGLDPSRQNVIFEN
>ENST00000476649.1|SNV-55253-G-C|1
TAEEFLQQINYSKNTQVCVK
>ENST00000651372.2|SNV-25104-G-C|1
CGTPSPSKPKQKPTWR
>FUSION-ENST00000399287.7:122-ENST00000636159.1:256749|2273
MDFSTFSFSSQFLFHVI
>FUSION-ENST00000399287.7:122-ENST00000636159.1:256749|3767
MLIKEIDK
>FUSION-ENST00000399287.7:122-ENST00000636159.1:256749|1934
AHKTMPGT
>FUSION-ENST00000399287.7:122-ENST00000636159.1:256749|768
FIKNYLVGWKEL
>FUSION-ENST00000399287.7:122-ENST00000636159.1:256749|236
TPPFFLFLNIPRR
>FUSION-ENST00000399287.7:122-ENST00000636159.1:256749|1130
YLRNFSPER
>FUSION-ENST00000399287.7:122-ENST00000636159.1:256749|3959
MWNINTNLDF
>ENST00000329312.5|MNV-13052-TG-T|3
DAKKNAESTEMESDLS
>FUSION-ENST00000399287.7:122-ENST00000636159.1:256749|1980
MFRPLQLLVLGVYGIGK
>ENST00000587434.1|SNV-232-C-T|4
CRETPAWGALRR
>FUSION-ENST00000399287.7:122-ENST00000636159.1:256749|4117
MEKPARNPMCP
>ENST00000306494.10|SNV-48940-A-T|4
KHSLCDLLRIPNICK
>FUSION-ENST00000399287.7:122-ENST00000636159.1:256749|2702
FIVKLIK
>ENST00000394094.6|SNV-141121-C-T|2
QSLNLSERGLQRSK
>FUSION-ENST00000399287.7:122-ENST00000636159.1:256749|3780
LLWIVSKKVGR
>ENST00000649975.1|SNV-402-G-T|4
GSSLWLAARSSRGWVSR
>FUSION-ENST00000399287.7:122-ENST00000636159.1:256749|2049
AGSWEVDVVASRDHATALQPRHH
>FUSION-ENST00000399287.7:122-ENST00000636159.1:256749|3649
MILNILMSAIRK
>ENST00000673951.1|SNV-195715-T-A|5
YIMEMLPITDR
>FUSION-ENST00000399287.7:122-ENST00000636159.1:256749|3889
MNVTVQLTACVEITN
>FUSION-ENST00000399287.7:122-ENST00000636159.1:256749|2884
AGRSLEVR
>FUSION-ENST00000399287.7:122-ENST00000636159.1:256749|3772
QDAMLIK
>FUSION-ENST00000399287.7:122-ENST00000636159.1:256749|2130
MINLLSFK
>FUSION-ENST00000399287.7:122-ENST00000636159.1:256749|261
FQLFFIMQNYVCAFYILMVAFINIH
>FUSION-ENST00000399287.7:122-ENST00000636159.1:256749|1924
MGTILTILPACLDKTPQ
>FUSION-ENST00000399287.7:122-ENST00000636159.1:256749|3757
TATTKHNND
>ENST00000367351.4|SNV-129-C-T|1
ILLCLPLLLLLSGWSWAGR
>ENST00000481452.1|SNV-26710-C-T|2
NNAFQVFMELEKPVLISLGKGR
>FUSION-ENST00000399287.7:122-ENST00000636159.1:256749|1527
TCSELPGPSLGR
>FUSION-ENST00000399287.7:122-ENST00000636159.1:256749|3775
VGRVSCKTQC
>FUSION-ENST00000399287.7:122-ENST00000636159.1:256749|3307
MMFHCMEKPHFIH
>ENST00000627740.1|SNV-187659-G-A|5
QSRSARGCAATGR
>FUSION-ENST00000399287.7:122-ENST00000636159.1:256749|1931
MTVLVCFSVTFCLIWNSNNNSLCK
>FUSION-ENST00000399287.7:122-ENST00000636159.1:256749|645
MCHYCVMPMKR
>ENST00000567385.5|SNV-19715-C-A|14
MIQSLRSRLDENNIPPLSVHDASDK
>FUSION-ENST00000399287.7:122-ENST00000636159.1:256749|1237
DQDSTTVPKTCSCLTSGCEPHY
>FUSION-ENST00000399287.7:122-ENST00000636159.1:256749|531
LICREIALWRWHMFR
>FUSION-ENST00000399287.7:122-ENST00000636159.1:256749|1827
PSPQQQVMVGQMHR
>FUSION-ENST00000399287.7:122-ENST00000636159.1:256749|1841
MTIGCKLVS
>FUSION-ENST00000622592.1:122-ENST00000624813.1:2199|3
YVSSVLWVFPR
>FUSION-ENST00000399287.7:122-ENST00000636159.1:256749|2387
SFTLVGTGR
>ENST00000498539.1|MNV-8844-CC-C|6
GRIGGTQGRPGLLLDTEPWKWGHR
>FUSION-ENST00000399287.7:122-ENST00000636159.1:256749|3738
LVHYFFNIVPCLEFFIRK
>ENST00000356083.8|SNV-109425-G-T|1
GPPGPQGRPGRPVQQGVAGER
>ENST00000297268.11|SNV-14892-G-T|1
GIPGPVCAAGATGAR
>FUSION-ENST00000399287.7:122-ENST00000636159.1:256749|1855
GGQGSQPR
>ENST00000422248.6|SNV-42267-C-G|4
REAPDPNLEWTQISTRYLR
>FUSION-ENST00000399287.7:122-ENST00000636159.1:256749|2087
MAAVQSSFGSASEGDR
>FUSION-ENST00000399287.7:122-ENST00000636159.1:256749|2920
MSSNALQGQRLNK
>ENST00000526990.1|SNV-7525-G-T|10
MSEGKSGAWGAQEAEMKVLESPDNK
>FUSION-ENST00000399287.7:122-ENST00000636159.1:256749|1529
WAAGRTCSELPGPSLGR
>ENST00000469233.1|SNV-1711061-A-T|6
MLQAHLDELTRAYQFVIAK
>FUSION-ENST00000399287.7:122-ENST00000636159.1:256749|2858
MIIYPITR
>FUSION-ENST00000399287.7:122-ENST00000636159.1:256749|1948
CILIFYYVK
>FUSION-ENST00000399287.7:122-ENST00000636159.1:256749|2479
MNTSHRQYMK
>FUSION-ENST00000399287.7:122-ENST00000636159.1:256749|3593
MDISIKLLK
>FUSION-ENST00000399287.7:122-ENST00000636159.1:256749|1101
LYRSVIWLSLASIACGK
>FUSION-ENST00000399287.7:122-ENST00000636159.1:256749|2701
FIVKLIKLSK
>FUSION-ENST00000399287.7:122-ENST00000636159.1:256749|2934
MIKNIQKSVIR
>ENST00000369651.7|SNV-42406-T-A|2
NNGIHVEYDLSRKPGDR
>FUSION-ENST00000399287.7:122-ENST00000636159.1:256749|2618
SQFLHLKNRNNSLK
>FUSION-ENST00000399287.7:122-ENST00000636159.1:256749|1468
SFCVTKK
>FUSION-ENST00000399287.7:122-ENST00000636159.1:256749|1411
GGAQRPASGVVQAR
>FUSION-ENST00000399287.7:122-ENST00000636159.1:256749|4058
SCCVAVNWLDHSR
>FUSION-ENST00000399287.7:122-ENST00000636159.1:256749|1161
TLSYRTG
>FUSION-ENST00000399287.7:122-ENST00000636159.1:256749|629
MSWKYLQLAVVAGWEAYLSLLGL
>ENST00000335613.10|SNV-14447-C-T|2
LAAGPSSCWHLGAMHESR
>FUSION-ENST00000399287.7:122-ENST00000636159.1:256749|1260
NCNFAIVGAIPK
>FUSION-ENST00000399287.7:122-ENST00000636159.1:256749|3044
SEIEAKVK
>FUSION-ENST00000399287.7:122-ENST00000636159.1:256749|4081
RCCLDGSSFTLIRM
>ENST00000435930.1|SNV-31069-C-T|3
CLQALSPVK
>FUSION-ENST00000399287.7:122-ENST00000636159.1:256749|4539
QFEPSTAVYDACRVIRER
>FUSION-ENST00000399287.7:122-ENST00000636159.1:256749|2059
WAARQRR
>FUSION-ENST00000399287.7:122-ENST00000636159.1:256749|3614
RMLALSASYQHDTK
>ENST00000313624.11|SNV-103770-G-A|1
SQPGGLEQSGGCWNMNSGNSWSI
>FUSION-ENST00000399287.7:122-ENST00000636159.1:256749|3651
MILNILMSAIR
>ENST00000644225.1|SNV-33437-G-T|6
LSKGEVQR
>FUSION-ENST00000399287.7:122-ENST00000636159.1:256749|2339
NVFPACLER
>FUSION-ENST00000399287.7:122-ENST00000636159.1:256749|3960
YNLDLMWNINTNLDF
>FUSION-ENST00000399287.7:122-ENST00000636159.1:256749|235
MTPPFFLFLNIPRRYCPR
>FUSION-ENST00000399287.7:122-ENST00000636159.1:256749|1520
GCVSLCR
>FUSION-ENST00000399287.7:122-ENST00000636159.1:256749|458
EGGAGTER
>FUSION-ENST00000399287.7:122-ENST00000636159.1:256749|878
VRQARVLAQATSDLVNAMR
>FUSION-ENST00000399287.7:122-ENST00000636159.1:256749|835
QKPKSTWR
>FUSION-ENST00000399287.7:122-ENST00000636159.1:256749|4529
MRVESFGNGCLR
>FUSION-ENST00000399287.7:122-ENST00000636159.1:256749|1789
LDHPSSPAR
>FUSION-ENST00000399287.7:122-ENST00000636159.1:256749|3249
SSFSPLLPNYLFLKKLSYFYR
>FUSION-ENST00000399287.7:122-ENST00000636159.1:256749|1623
ALSCLYDNARCK
>FUSION-ENST00000399287.7:122-ENST00000636159.1:256749|1218
VLLQVRQMGDKSGR
>FUSION-ENST00000399287.7:122-ENST00000636159.1:256749|1480
MILCDQILAPHLKR
>ENST00000617492.4|SNV-43090-C-A|2
FLIRQDQGLQQELGGLHSALLR
>FUSION-ENST00000399287.7:122-ENST00000636159.1:256749|1945
MCILIFYYVKLKSVQ
>ENST00000585509.5|INDEL-101324-A-AA|2
EVEDSKK
>FUSION-ENST00000399287.7:122-ENST00000636159.1:256749|3807
CFIVSGTGKIQGR
>FUSION-ENST00000399287.7:122-ENST00000636159.1:256749|1051
AKLEQPQKETR
>FUSION-ENST00000399287.7:122-ENST00000636159.1:256749|1809
MTRITACLVSEVSSVTGK
>FUSION-ENST00000399287.7:122-ENST00000636159.1:256749|2633
TPQATVR
>FUSION-ENST00000399287.7:122-ENST00000636159.1:256749|412
WDSVLVRTQLA
>FUSION-ENST00000399287.7:122-ENST00000636159.1:256749|2840
MRGKSLL
>FUSION-ENST00000399287.7:122-ENST00000636159.1:256749|2630
LELGRLA
>FUSION-ENST00000399287.7:122-ENST00000636159.1:256749|3886
LHTHTPATVFFP
>FUSION-ENST00000399287.7:122-ENST00000636159.1:256749|3972
ALTLSPSRK
>FUSION-ENST00000399287.7:122-ENST00000636159.1:256749|2257
IHLFPSFYFQLAYTVIFEMNSCR
>FUSION-ENST00000399287.7:122-ENST00000636159.1:256749|3621
LYDCLNYWRERIS
>ENST00000487190.1|SNV-26710-C-T|1
NNAFQVFMELEKPVLISLGK
>FUSION-ENST00000399287.7:122-ENST00000636159.1:256749|3177
FSFNYVFTYSLLPRILPR
>ENST00000495015.5|SNV-8991-G-C|4
MVKETNNQDWSQAILSLC
>FUSION-ENST00000399287.7:122-ENST00000636159.1:256749|1722
TCVQGQNSAPVSWQHQADWAR
>FUSION-ENST00000399287.7:122-ENST00000636159.1:256749|2662
KAAIGKM
>FUSION-ENST00000399287.7:122-ENST00000636159.1:256749|3362
LFAYRVTWRGQGA
>FUSION-ENST00000399287.7:122-ENST00000636159.1:256749|4530
TCLHVFHFFAKETEAPSGTQAY
>ENST00000258302.8|SNV-36393-G-T|2
SHRIFEEFVDVQAPR
>FUSION-ENST00000399287.7:122-ENST00000636159.1:256749|1347
TFNVQTFVS
>FUSION-ENST00000399287.7:122-ENST00000636159.1:256749|4259
KCRYVDH
>ENST00000479187.5|MNV-124408-ATTAC-A|6
PYFPMGFWSRLINRLR
>FUSION-ENST00000399287.7:122-ENST00000636159.1:256749|2186
LLTSQTGR
>FUSION-ENST00000399287.7:122-ENST00000636159.1:256749|2316
MFILSCVLIFHCR
>FUSION-ENST00000399287.7:122-ENST00000636159.1:256749|846
AVMEHLNEMLQGSGTDSAIVAKCPL
>FUSION-ENST00000399287.7:122-ENST00000636159.1:256749|3833
MTVFLRSPSK
>FUSION-ENST00000399287.7:122-ENST00000636159.1:256749|2268
ITSLTTSGKR
>FUSION-ENST00000399287.7:122-ENST00000636159.1:256749|833
QKPKSTWRIQR
>FUSION-ENST00000399287.7:122-ENST00000636159.1:256749|1167
MQLPCWY
>ENST00000400384.7|SNV-104002-C-T|2
ACWKVAVK
>FUSION-ENST00000399287.7:122-ENST00000636159.1:256749|3706
SILSLKDTILDK
>FUSION-ENST00000399287.7:122-ENST00000636159.1:256749|2359
MQVKGQK
>FUSION-ENST00000470054.5:77871-ENST00000623511.1:23702|6
MHTTVVLFSSSDKFTLNQVTRR
>FUSION-ENST00000399287.7:122-ENST00000636159.1:256749|3429
HLWNFSFGITCR
>FUSION-ENST00000399287.7:122-ENST00000636159.1:256749|2017
AEGTSLGYLLLLGDLR
>FUSION-ENST00000399287.7:122-ENST00000636159.1:256749|2097
MPLLSYLHGF
>FUSION-ENST00000399287.7:122-ENST00000636159.1:256749|3514
FHTQLFLLLLLLLR
>FUSION-ENST00000399287.7:122-ENST00000636159.1:256749|700
ESKSSPILLHVK
>FUSION-ENST00000399287.7:122-ENST00000636159.1:256749|364
MQGNCPVEMAYVPFSSGLSYLFLFK
>FUSION-ENST00000399287.7:122-ENST00000636159.1:256749|1250
GLRGHMERDQDSTTVPK
>FUSION-ENST00000399287.7:122-ENST00000636159.1:256749|3883
MPVVVPVPLFRFQIK
>FUSION-ENST00000399287.7:122-ENST00000636159.1:256749|3194
LPYSSFCKLLFR
>FUSION-ENST00000399287.7:122-ENST00000636159.1:256749|2235
KDNFARYSIWD
>FUSION-ENST00000399287.7:122-ENST00000636159.1:256749|824
MRACMCLSSSGYSDVHL
>ENST00000613252.5|SNV-294276-C-A|1
MNHLSTIANMAAAAQVQSPPSR
>FUSION-ENST00000399287.7:122-ENST00000636159.1:256749|2116
ILMLDLLLLSYK
>ENST00000316738.12|SNV-23176-A-G|1
GFLTLEDFEKAFRQVAPK
>FUSION-ENST00000399287.7:122-ENST00000636159.1:256749|2114
ILMLDLLLLSYKSVK
>FUSION-ENST00000399287.7:122-ENST00000636159.1:256749|4164
FTFSSLLSKNFFNSVNWDPNK
>ENST00000379936.3|SNV-9343-A-T|2
MYKLDVNAEAAEIALQEATESR
>ENST00000273854.7|SNV-322335-G-T|3
IPIRWTAPEAISFRK
>FUSION-ENST00000399287.7:122-ENST00000636159.1:256749|3198
VSLNMLPYSSFCKLLFRSR
>FUSION-ENST00000399287.7:122-ENST00000636159.1:256749|435
RRMCACK
>FUSION-ENST00000399287.7:122-ENST00000636159.1:256749|1449
YLTVKTLWVPFTFRIK
>FUSION-ENST00000399287.7:122-ENST00000636159.1:256749|3868
MCDLLKQFR
>FUSION-ENST00000399287.7:122-ENST00000636159.1:256749|3744
YRMLVHYFFNIVPCLEFFIR
>FUSION-ENST00000399287.7:122-ENST00000636159.1:256749|1145
MRGTALQMGSEIIHR
>FUSION-ENST00000399287.7:122-ENST00000636159.1:256749|2493
SWDCANPV
>FUSION-ENST00000399287.7:122-ENST00000636159.1:256749|3686
MIVLITGEKEFHKIK
>FUSION-ENST00000399287.7:122-ENST00000636159.1:256749|319
NSPLRASYIQISLLYQHFFSTCIS
>FUSION-ENST00000399287.7:122-ENST00000636159.1:256749|2353
ITDSLAKSDVFR
>FUSION-ENST00000399287.7:122-ENST00000636159.1:256749|2222
TGRLAGQR
>FUSION-ENST00000399287.7:122-ENST00000636159.1:256749|1997
LVLNSWAQVILSPQPPK
>FUSION-ENST00000399287.7:122-ENST00000636159.1:256749|3250
MSSFSPLLPNYLFLKKLSYFYR
>FUSION-ENST00000399287.7:122-ENST00000636159.1:256749|3301
IFFLFSI
>FUSION-ENST00000399287.7:122-ENST00000636159.1:256749|3661
ACQKFMKTFLV
>FUSION-ENST00000399287.7:122-ENST00000636159.1:256749|3630
KFVYIVYHVRFFLK
>FUSION-ENST00000399287.7:122-ENST00000636159.1:256749|297
SLLSTSCCPGAILLSFHLSIAWK
>FUSION-ENST00000399287.7:122-ENST00000636159.1:256749|2397
HCDYLAEECFPSLPRKR
>FUSION-ENST00000399287.7:122-ENST00000636159.1:256749|3648
ILNILMSAIRK
>FUSION-ENST00000399287.7:122-ENST00000636159.1:256749|266
GRICETR
>FUSION-ENST00000399287.7:122-ENST00000636159.1:256749|3586
DSYNYHNFLER
>FUSION-ENST00000399287.7:122-ENST00000636159.1:256749|2495
EAAANHILSPVPFLGPR
>ENST00000361804.5|SNV-14247-T-A|1
NNELLKYIEERLHTLEEEK
>FUSION-ENST00000399287.7:122-ENST00000636159.1:256749|1220
VLLQVRQMGDK
>FUSION-ENST00000399287.7:122-ENST00000636159.1:256749|1525
MGQLHPLGDHGALASR
>FUSION-ENST00000399287.7:122-ENST00000636159.1:256749|532
MLICREIALWRWHMFR
>ENST00000487898.1|SNV-254474-A-G|3
LIITHREVQREYNLNFSGSSTVQE
>FUSION-ENST00000399287.7:122-ENST00000636159.1:256749|529
EIALWRWHMFRFPQDYR
>FUSION-ENST00000399287.7:122-ENST00000636159.1:256749|840
LQGSGTDSAIVAK
>FUSION-ENST00000399287.7:122-ENST00000636159.1:256749|1879
MVEALEAMKHPLWSMVVDLR
>FUSION-ENST00000399287.7:122-ENST00000636159.1:256749|2182
LPGGGAPHFSDGAAGQRRSSPPR
>FUSION-ENST00000399287.7:122-ENST00000636159.1:256749|3366
TAFRKGHA
>FUSION-ENST00000399287.7:122-ENST00000636159.1:256749|2307
SWMISKLEKSR
>FUSION-ENST00000399287.7:122-ENST00000636159.1:256749|4297
MVFSNCK
>ENST00000331113.9|INDEL-469417-G-GA|2
NHESRVCGRTSL
>FUSION-ENST00000399287.7:122-ENST00000636159.1:256749|1027
LLTPSCVSPR
>FUSION-ENST00000399287.7:122-ENST00000636159.1:256749|1482
MILCDQILAPHLK
>ENST00000496202.5|SNV-3483-G-A|7
MALSKRK
>ENST00000461362.5|SNV-22421-G-A|1
LCQLPLTVASMLAGAR
>FUSION-ENST00000399287.7:122-ENST00000636159.1:256749|1863
GRGAKMWEIFP
>FUSION-ENST00000399287.7:122-ENST00000636159.1:256749|3109
IFQVLEMYR
>ENST00000388718.5|SNV-6176-G-A|1
DTTRHGHSGHGQSTQTGSRTSGR
>FUSION-ENST00000399287.7:122-ENST00000636159.1:256749|2105
MTSVSLFELFIL
>FUSION-ENST00000399287.7:122-ENST00000636159.1:256749|2283
QDIIIGHQKK
>FUSION-ENST00000399287.7:122-ENST00000636159.1:256749|2770
KFIDQFGDN
>FUSION-ENST00000399287.7:122-ENST00000636159.1:256749|4316
MMRMLFMSFIISK
>FUSION-ENST00000399287.7:122-ENST00000636159.1:256749|2424
TSLAYTER
>ENST00000637349.1|INDEL-2982-C-CTT|1
LAFEEQLQSWCQAAGEGVT
>FUSION-ENST00000399287.7:122-ENST00000636159.1:256749|4369
MAACVVKTK
>FUSION-ENST00000399287.7:122-ENST00000636159.1:256749|4155
MGCIVIYLCR
>FUSION-ENST00000399287.7:122-ENST00000636159.1:256749|323
LWKNSPLR
>FUSION-ENST00000399287.7:122-ENST00000636159.1:256749|2937
AINNPRVK
>ENST00000559070.5|SNV-28866-C-G|9
AAAEEKVGKNEQGEAEDLK
>ENST00000461292.3|SNV-291707-G-T|1
NATRCTPGWW
>FUSION-ENST00000399287.7:122-ENST00000636159.1:256749|1305
FSCCFTGLNYLDVVIYVPQK
>FUSION-ENST00000399287.7:122-ENST00000636159.1:256749|3395
MRFDYVHTVK
>FUSION-ENST00000399287.7:122-ENST00000636159.1:256749|4247
DVVATIP
>FUSION-ENST00000399287.7:122-ENST00000636159.1:256749|3627
FVYIVYHVRFFLKR
>FUSION-ENST00000399287.7:122-ENST00000636159.1:256749|2069
MGWRPGRDAPHFPDWAARQR
>FUSION-ENST00000399287.7:122-ENST00000636159.1:256749|3013
CCPGAPGQLGFGSDHCQSYK
>FUSION-ENST00000399287.7:122-ENST00000636159.1:256749|2440
MLVFFLGNHLSPK
>FUSION-ENST00000399287.7:122-ENST00000636159.1:256749|1067
VHWVFVIMVRFCYFVR
>ENST00000492959.1|SNV-8205-C-T|3
HNYYFINYCTLVNVVK
>ENST00000395825.4|SNV-17254-C-T|2
SYACRICGK
>FUSION-ENST00000399287.7:122-ENST00000636159.1:256749|1630
MSMALSCLYDNAR
>FUSION-ENST00000399287.7:122-ENST00000636159.1:256749|1903
LQCFSMDACCLGSPR
>ENST00000646886.1|SNV-39088-T-C|6
MSLLFLVFFECVSISWLYGVNR
>FUSION-ENST00000399287.7:122-ENST00000636159.1:256749|3559
EKPCLYYRYKISWA
>FUSION-ENST00000399287.7:122-ENST00000636159.1:256749|566
QPHRPSPPPR
>ENST00000567385.5|SNV-19715-C-A|13
IQSLRSRLDENNIPPLSVHDASDK
>ENST00000484070.1|SNV-78491-T-A|6
PANTWRIALWPPTQHYYLGVSAR
>FUSION-ENST00000399287.7:122-ENST00000636159.1:256749|3784
LWRLLWIVSK
>FUSION-ENST00000399287.7:122-ENST00000636159.1:256749|2533
MALPLTTVGFGLFTCKVK
>FUSION-ENST00000399287.7:122-ENST00000636159.1:256749|1650
GKQSLRF
>FUSION-ENST00000399287.7:122-ENST00000636159.1:256749|1986
TDFLRLQDTAHSK
>FUSION-ENST00000399287.7:122-ENST00000636159.1:256749|386
MLFDPEIQLLK
>FUSION-ENST00000399287.7:122-ENST00000636159.1:256749|4007
VIWGSFRERK
>FUSION-ENST00000399287.7:122-ENST00000636159.1:256749|873
MRSDAEAEIDMENSKK
>ENST00000290101.8|SNV-51419-A-T|2
CSFPPPLKTEEDYIPYPCVHEVLGR
>FUSION-ENST00000399287.7:122-ENST00000636159.1:256749|4011
VIAWSVHLRVIWGSFR
>ENST00000559239.2|SNV-8958-C-A|4
VFASGKAYVALSRAR
>FUSION-ENST00000399287.7:122-ENST00000636159.1:256749|1423
AHTHTHTHR
>FUSION-ENST00000399287.7:122-ENST00000636159.1:256749|2494
EAAANHILSPVPFLGPRSWDCANPV
>FUSION-ENST00000399287.7:122-ENST00000636159.1:256749|2326
LCKEGAMERVISYLI
>FUSION-ENST00000399287.7:122-ENST00000636159.1:256749|4260
NVWNKIG
>FUSION-ENST00000399287.7:122-ENST00000636159.1:256749|2712
MVDLLLAFKESLYCFP
>ENST00000484842.1|SNV-369996-C-A|2
MDPCQALGQPRPPLST
>ENST00000485762.1|SNV-658110-G-C|1
HTLMEDYETHKSKR
>ENST00000395825.4|SNV-17254-C-T|4
IHTGEKSYACR
>FUSION-ENST00000399287.7:122-ENST00000636159.1:256749|381
LFDPEIQLLKIYTKK
>FUSION-ENST00000399287.7:122-ENST00000636159.1:256749|1376
LLQFWPRFSER
>FUSION-ENST00000399287.7:122-ENST00000636159.1:256749|4301
MYFNTLF
>FUSION-ENST00000399287.7:122-ENST00000636159.1:256749|3084
MGRSQLTATSVPPPALFK
>FUSION-ENST00000399287.7:122-ENST00000636159.1:256749|2935
MIKNIQK
>FUSION-ENST00000399287.7:122-ENST00000636159.1:256749|3251
SSFSPLLPNYLFLKK
>FUSION-ENST00000399287.7:122-ENST00000636159.1:256749|1174
LWHLDMFSASPDLPYQPLIQETWSR
>FUSION-ENST00000399287.7:122-ENST00000636159.1:256749|2795
RNEVPIYATTR
>FUSION-ENST00000399287.7:122-ENST00000636159.1:256749|2358
MQVKGQKITDSLAK
>FUSION-ENST00000399287.7:122-ENST00000636159.1:256749|232
YCPRVSGLR
>FUSION-ENST00000399287.7:122-ENST00000636159.1:256749|2571
TLWAWAILK
>FUSION-ENST00000399287.7:122-ENST00000636159.1:256749|4420
RDDDDDDFFFFFFEMESHSCCPGWR
>FUSION-ENST00000399287.7:122-ENST00000636159.1:256749|2192
RGGCRAER
>FUSION-ENST00000399287.7:122-ENST00000636159.1:256749|3890
TNQIIMNVTVQLTACVEITN
>FUSION-ENST00000399287.7:122-ENST00000636159.1:256749|881
EAEAGELLEPGSQR
>FUSION-ENST00000399287.7:122-ENST00000636159.1:256749|2529
MGLHWCLL
>ENST00000483494.5|SNV-6151-C-A|16
ASAREAQVGNAAARCFQGADCTK
>FUSION-ENST00000399287.7:122-ENST00000636159.1:256749|2946
MALVPSR
>ENST00000495042.1|SNV-37113-C-G|1
EAGSLAGSLSSLSDPSFITK
>ENST00000308666.4|SNV-1014-C-G|1
ACSAKFGKLVAEEAHR
>FUSION-ENST00000399287.7:122-ENST00000636159.1:256749|3694
SSSQKLIKY
>FUSION-ENST00000399287.7:122-ENST00000636159.1:256749|3397
RVCCDPGQLSIAEPQSQCVELSK
>FUSION-ENST00000399287.7:122-ENST00000636159.1:256749|1381
NPKDTFSSCSGA
>FUSION-ENST00000399287.7:122-ENST00000636159.1:256749|648
KLSTDWR
>FUSION-ENST00000399287.7:122-ENST00000636159.1:256749|4383
LLVVFLDYSEIR
>FUSION-ENST00000399287.7:122-ENST00000636159.1:256749|2514
MVVSVASCSIF
>FUSION-ENST00000399287.7:122-ENST00000636159.1:256749|1573
MCLCPCCPAVVSSGTVWLPAFHCQR
>FUSION-ENST00000399287.7:122-ENST00000636159.1:256749|4097
QWRERVTPR
>ENST00000435607.3|SNV-130-G-T|1
ARPSLCTLVPLGPECLLPFTR
>FUSION-ENST00000399287.7:122-ENST00000636159.1:256749|2690
GELYSSEL
>ENST00000367412.2|SNV-4324-G-T|2
KLSFFCLAVYTTESGR
>FUSION-ENST00000399287.7:122-ENST00000636159.1:256749|3197
MLPYSSFCK
>FUSION-ENST00000399287.7:122-ENST00000636159.1:256749|3100
EHDKCLSFLNVSLLV
>FUSION-ENST00000399287.7:122-ENST00000636159.1:256749|4336
ISSSNSNNK
>ENST00000519065.6|SNV-55233-A-C|1
TSEASGFCYVNDIVLAILELLK
>FUSION-ENST00000399287.7:122-ENST00000636159.1:256749|3082
SQLTATSVPPPALFK
>ENST00000479054.5|MNV-36947-GC-G|25
GPCAPRHSCSPAPR
>FUSION-ENST00000399287.7:122-ENST00000636159.1:256749|2252
MVREHTLYDFSPFEILR
>ENST00000649975.1|SNV-402-G-T|5
VFTLVGCQILQGLGLTPK
>ENST00000326047.9|INDEL-76619-C-CA|3
TDQEGSPDSGTSAQAKPKERGSR
>FUSION-ENST00000399287.7:122-ENST00000636159.1:256749|3037
MGRVFTLAPSFFFCSSVCC
>ENST00000260641.9|SNV-40825-G-T|3
ILIEDPPR
>FUSION-ENST00000399287.7:122-ENST00000636159.1:256749|2369
SASSSLSR
>ENST00000539264.5|SNV-80509-G-A|1
PRPAQGPRPAPAPIPW
>FUSION-ENST00000399287.7:122-ENST00000636159.1:256749|3763
EIDKVEGQCK
>FUSION-ENST00000399287.7:122-ENST00000636159.1:256749|3825
MWNFVQMCGVHVK
>FUSION-ENST00000399287.7:122-ENST00000636159.1:256749|4178
MIQTHRLC
>ENST00000306011.6|SNV-495-G-C|3
DEVDGRGELVSRSSGGASSSK
>FUSION-ENST00000399287.7:122-ENST00000636159.1:256749|2386
SFTLVGTGRGQGEH
>FUSION-ENST00000399287.7:122-ENST00000636159.1:256749|1440
LVSNFDLVICPSRPPK
>FUSION-ENST00000399287.7:122-ENST00000636159.1:256749|4023
SGLSLTGRYPLNNLSCLYP
>FUSION-ENST00000399287.7:122-ENST00000636159.1:256749|4015
LVGLRLRVIAWSVHLR
>ENST00000602866.5|SNV-258-G-T|2
MATVWYEAEQDGIGEEVLK
>ENST00000641613.1|SNV-6906-C-A|4
HKAFGTCSSHLMIVSLFYLPAI
>FUSION-ENST00000399287.7:122-ENST00000636159.1:256749|724
MLNYYRVK
>FUSION-ENST00000399287.7:122-ENST00000636159.1:256749|2751
MQNSIKKK
>FUSION-ENST00000399287.7:122-ENST00000636159.1:256749|3811
YKGDIIY
>FUSION-ENST00000399287.7:122-ENST00000636159.1:256749|1554
PVALGYGTHSYPAVQ
>FUSION-ENST00000399287.7:122-ENST00000636159.1:256749|2776
MVLSLWKTVCHFLS
>FUSION-ENST00000399287.7:122-ENST00000636159.1:256749|1072
MLTDFYRVHWVFVIMVR
>FUSION-ENST00000399287.7:122-ENST00000636159.1:256749|3566
MVHACNPSYSGG
>FUSION-ENST00000399287.7:122-ENST00000636159.1:256749|478
MATVLWPLR
>FUSION-ENST00000399287.7:122-ENST00000636159.1:256749|3958
WNINTNLDF
>ENST00000371894.5|SNV-1161-C-A|2
KLVELEHTLLSK
>FUSION-ENST00000399287.7:122-ENST00000636159.1:256749|526
MFRFPQDYR
>FUSION-ENST00000399287.7:122-ENST00000636159.1:256749|349
MLQVVMNSLGLGIALGFCFQRS
>ENST00000289429.6|SNV-879-C-G|2
TIGSFEGIR
>ENST00000417368.7|SNV-42843-T-C|2
DAVITSNGTSPDKYK
>FUSION-ENST00000399287.7:122-ENST00000636159.1:256749|907
MTFARGR
>FUSION-ENST00000399287.7:122-ENST00000636159.1:256749|3967
MLFLPLVFQARDDILNGSHPVSFEK
>FUSION-ENST00000399287.7:122-ENST00000636159.1:256749|2944
FSKQPSIK
>FUSION-ENST00000399287.7:122-ENST00000636159.1:256749|1486
FQVRYLQAYSHGKK
>FUSION-ENST00000399287.7:122-ENST00000636159.1:256749|263
MLNIFHK
>FUSION-ENST00000399287.7:122-ENST00000636159.1:256749|2964
GRSAHFR
>ENST00000479054.5|MNV-36947-GC-G|22
HSCSPAPRSSSWMR
>FUSION-ENST00000399287.7:122-ENST00000636159.1:256749|3857
MQVKLLEDISPFLIKTK
>ENST00000624103.1|MNV-553-CACTC-C|1
MNALSPIVTIQM
>FUSION-ENST00000399287.7:122-ENST00000636159.1:256749|4005
FTIWPLEK
>FUSION-ENST00000399287.7:122-ENST00000636159.1:256749|1651
LLVNSAPFLPGTQKQ
>FUSION-ENST00000399287.7:122-ENST00000636159.1:256749|1466
KIFFNRK
>FUSION-ENST00000399287.7:122-ENST00000636159.1:256749|2110
LDLLLLSYKSVK
>FUSION-ENST00000399287.7:122-ENST00000636159.1:256749|1009
FSSVSKTSPLKLR
>FUSION-ENST00000399287.7:122-ENST00000636159.1:256749|1221
MVLLQVRQMGDK
>ENST00000527906.5|SNV-258-G-T|4
MATVWYEAEMELGRR
>ENST00000243673.7|SNV-20852-C-A|1
LWLCNMIGDVTTEQYFALRSKK
>ENST00000629077.1|SNV-22609-G-C|5
SESIRSLQSVTR
>FUSION-ENST00000399287.7:122-ENST00000636159.1:256749|740
CCEHVELL
>ENST00000422718.1|SNV-2956-G-A|1
HPTYAGPLGQGKQDSGPLSR
>ENST00000294484.7|SNV-22461-C-A|1
ETQPLEDLAANQSEDPRNQRLSK
>FUSION-ENST00000399287.7:122-ENST00000636159.1:256749|4020
PFACTCQ
>FUSION-ENST00000399287.7:122-ENST00000636159.1:256749|2244
MNIFVNFLPGSFLSCR
>FUSION-ENST00000399287.7:122-ENST00000636159.1:256749|4267
IGEVQGGLWKQSEKNVWNK
>FUSION-ENST00000399287.7:122-ENST00000636159.1:256749|2335
RALTLGISCFR
>ENST00000308666.4|SNV-1014-C-G|4
VLKACSAK
>FUSION-ENST00000399287.7:122-ENST00000636159.1:256749|4233
MSFCLVFNYRPLLFSTCI
>FUSION-ENST00000399287.7:122-ENST00000636159.1:256749|2376
MGREGDGSRSK
>FUSION-ENST00000399287.7:122-ENST00000636159.1:256749|521
FPQDYRIYFSSKR
>FUSION-ENST00000399287.7:122-ENST00000636159.1:256749|4263
QEITCIAFKPVGVGGK
>FUSION-ENST00000399287.7:122-ENST00000636159.1:256749|3015
TCRLVSER
>FUSION-ENST00000399287.7:122-ENST00000636159.1:256749|4430
HHKGNYK
>FUSION-ENST00000399287.7:122-ENST00000636159.1:256749|4107
EECWSESCESVEGSGRILCT
>FUSION-ENST00000399287.7:122-ENST00000636159.1:256749|722
VKIISFLYITISLPLLQNPTHLNK
>ENST00000481276.1|SNV-21267-G-C|1
SWGSRPHSPPTSWTGESQRRWA
>ENST00000513291.2|SNV-116698-G-A|1
QSLVEENFIFEHIQLFH
>FUSION-ENST00000399287.7:122-ENST00000636159.1:256749|1454
MYLLIKYLTVK
>FUSION-ENST00000399287.7:122-ENST00000636159.1:256749|1443
MLVRLVSNFDLVICPSRPPK
>FUSION-ENST00000399287.7:122-ENST00000636159.1:256749|3124
CLCFASHHGT
>FUSION-ENST00000399287.7:122-ENST00000636159.1:256749|1196
MPHRVMGEHRGGQEGEDR
>FUSION-ENST00000399287.7:122-ENST00000636159.1:256749|4479
MYHLIVPR
>FUSION-ENST00000399287.7:122-ENST00000636159.1:256749|825
EVVLTQP
>FUSION-ENST00000399287.7:122-ENST00000636159.1:256749|1137
MGSEIIHRVYGNPF
>ENST00000497128.1|INDEL-11616-C-CTT|1
TFLCLMRRLGVTK
>ENST00000586276.5|SNV-38942-G-T|2
GPPLDLCGQVPHRGEPCSCWQLCSD
>ENST00000611898.4|SNV-4089-T-A|2
AVYENEQVATRDVK
>FUSION-ENST00000399287.7:122-ENST00000636159.1:256749|2563
MVSSVRK
>FUSION-ENST00000399287.7:122-ENST00000636159.1:256749|374
MYRVSCRAVYHSIVY
>FUSION-ENST00000399287.7:122-ENST00000636159.1:256749|3617
TSWHARNS
>ENST00000622986.3|SNV-19268-G-T|1
ECHLFYCTCRYARD
>ENST00000375180.7|SNV-762-C-A|3
AWFLPPACLSHCVRLAIIRFR
>ENST00000407426.8|SNV-19531-A-T|2
FLNVWQVRSENK
>FUSION-ENST00000399287.7:122-ENST00000636159.1:256749|233
RYCPRVSGLR
>ENST00000511112.2|SNV-5726-A-C|3
MPPTVPSPLVWISSPIALRNVK
>FUSION-ENST00000399287.7:122-ENST00000636159.1:256749|3199
MVSLNMLPYSSFCKLLFRSR
>FUSION-ENST00000399287.7:122-ENST00000636159.1:256749|2639
MLLSLVLSSWLQVILPPQFPK
>FUSION-ENST00000399287.7:122-ENST00000636159.1:256749|1356
MYRHSCHDR
>ENST00000369367.8|SNV-43622-G-C|1
DNKNENSFEKQVSCHENSK
>FUSION-ENST00000399287.7:122-ENST00000636159.1:256749|1890
PRLSRVL
>ENST00000222390.11|SNV-63118-G-A|4
HICGGSLIKESWILTARQCFPSR
>FUSION-ENST00000399287.7:122-ENST00000636159.1:256749|1518
GCVSLCRSNWSCGTGCR
>FUSION-ENST00000399287.7:122-ENST00000636159.1:256749|3993
MEKLGGGGVQTQQAPHFR
>FUSION-ENST00000399287.7:122-ENST00000636159.1:256749|4364
MDSFFRMK
>FUSION-ENST00000399287.7:122-ENST00000636159.1:256749|3638
IEQTVISCR
>FUSION-ENST00000399287.7:122-ENST00000636159.1:256749|1020
QGRINNLGLASLNNFGR
>FUSION-ENST00000399287.7:122-ENST00000636159.1:256749|496
MERGEWSK
>FUSION-ENST00000399287.7:122-ENST00000636159.1:256749|1907
MVRIVPIARPSTSSSIGPWLR
>FUSION-ENST00000399287.7:122-ENST00000636159.1:256749|4424
RSASHKIVFGLK
>ENST00000471858.5|SNV-277-G-A|1
LLLILTIFLVAASSSLCMDEK
>ENST00000505624.5|SNV-28172-G-A|3
TSDLISLYKEAAQIEQLRR
>ENST00000366497.6|SNV-2752-G-T|5
FKMHLEDYPPQKGFIPLPR
>FUSION-ENST00000399287.7:122-ENST00000636159.1:256749|4427
YKNIFLK
>FUSION-ENST00000399287.7:122-ENST00000636159.1:256749|348
LQVVMNSLGLGIALGFCFQR
>ENST00000497128.1|INDEL-11616-C-CTT|8
TIHMTFLCLMRR
>FUSION-ENST00000399287.7:122-ENST00000636159.1:256749|3577
MFNLISDSENTKSKGTEHFMSLR
>FUSION-ENST00000399287.7:122-ENST00000636159.1:256749|2537
LGLCQPCVTK
>ENST00000395825.4|SNV-17254-C-T|6
TCLIQHQRIHTGEK
>FUSION-ENST00000399287.7:122-ENST00000636159.1:256749|1716
MCSIMMK
>ENST00000483494.5|SNV-6151-C-A|12
CFQGADCTKGCPR
>FUSION-ENST00000399287.7:122-ENST00000636159.1:256749|4110
MCKILSQVLWEMWETRFVYSGCL
>FUSION-ENST00000399287.7:122-ENST00000636159.1:256749|2223
GADPPHLPPGWGGWPTPPPPSRTGR
>FUSION-ENST00000399287.7:122-ENST00000636159.1:256749|4381
VLLLSCHPTPFVLPMSD
>FUSION-ENST00000399287.7:122-ENST00000636159.1:256749|360
MAYVPFSSGLSYLFLFKEK
>FUSION-ENST00000399287.7:122-ENST00000636159.1:256749|745
MAKPCLY
>FUSION-ENST00000399287.7:122-ENST00000636159.1:256749|3696
SSSQKLIK
>FUSION-ENST00000399287.7:122-ENST00000636159.1:256749|1238
DQDSTTVPK
>FUSION-ENST00000399287.7:122-ENST00000636159.1:256749|2245
VILSITT
>FUSION-ENST00000399287.7:122-ENST00000636159.1:256749|936
MHIRFIK
>FUSION-ENST00000399287.7:122-ENST00000636159.1:256749|4119
MLFAPCCLTLH
>FUSION-ENST00000399287.7:122-ENST00000636159.1:256749|3673
VFFFFFWRQSLALSPR
>FUSION-ENST00000399287.7:122-ENST00000636159.1:256749|673
RKHLHHK
>FUSION-ENST00000399287.7:122-ENST00000636159.1:256749|2636
ICYTKTPQATVR
>FUSION-ENST00000399287.7:122-ENST00000636159.1:256749|4139
MLSSVVMCTSIRK
>FUSION-ENST00000399287.7:122-ENST00000636159.1:256749|2015
AEGTSLGYLLLLGDLRCRK
>FUSION-ENST00000399287.7:122-ENST00000636159.1:256749|2591
DCQSLAGREMANK
>FUSION-ENST00000399287.7:122-ENST00000636159.1:256749|289
MLLNISFMRLGIQLLRK
>ENST00000539264.5|SNV-80509-G-A|2
MPRPAQGPRPAPAPIPW
>FUSION-ENST00000399287.7:122-ENST00000636159.1:256749|3956
MFSIYRPFWTK
>ENST00000489939.5|SNV-806851-A-T|6
MFKNASGASR
>FUSION-ENST00000399287.7:122-ENST00000636159.1:256749|908
KLQAKASHSI
>FUSION-ENST00000399287.7:122-ENST00000636159.1:256749|4419
DDDDDDFFFFFFEMESHSCCPGWR
>FUSION-ENST00000399287.7:122-ENST00000636159.1:256749|617
MQGHATG
>ENST00000367412.2|SNV-4324-G-T|1
LSFFCLAVYTTESGR
>ENST00000651105.1|SNV-2113076-A-T|2
MHCGNLMILLNMT
>FUSION-ENST00000399287.7:122-ENST00000636159.1:256749|457
EGGAGTERK
>FUSION-ENST00000399287.7:122-ENST00000636159.1:256749|1026
LLTPSCVSPRASSAPWVTLVR
>ENST00000233242.5|SNV-42160-C-A|1
IISDYHQQFRYKLQDF
>FUSION-ENST00000399287.7:122-ENST00000636159.1:256749|4075
CLVVVQVDILDEQLTIR
>FUSION-ENST00000399287.7:122-ENST00000636159.1:256749|2047
DHATALQPRHH
>FUSION-ENST00000399287.7:122-ENST00000636159.1:256749|4089
MGIFSLISILAGPLVDVK
>FUSION-ENST00000399287.7:122-ENST00000636159.1:256749|3604
YPNECNKERK
>FUSION-ENST00000399287.7:122-ENST00000636159.1:256749|2173
MVLQLLL
>FUSION-ENST00000399287.7:122-ENST00000636159.1:256749|3550
PVIPATR
>FUSION-ENST00000399287.7:122-ENST00000636159.1:256749|4321
MNSLVLGSSYF
>ENST00000294484.7|SNV-22461-C-A|5
RETQPLEDLAANQSEDPR
>FUSION-ENST00000399287.7:122-ENST00000636159.1:256749|3874
WFCLVAIVFPYEFDLLFN
>ENST00000494467.1|SNV-99047-C-T|2
MLLFMTLAWIYSVAVIIKGIVYEK
>FUSION-ENST00000399287.7:122-ENST00000636159.1:256749|1559
HETSTFIHR
>ENST00000342992.10|MNV-299701-TTCT-T|4
KGQVLSTARHQVTTTK
>FUSION-ENST00000399287.7:122-ENST00000636159.1:256749|1293
MFVSIQMCKGSRFR
>FUSION-ENST00000399287.7:122-ENST00000636159.1:256749|1041
TGSWESTGVVR
>FUSION-ENST00000399287.7:122-ENST00000636159.1:256749|2786
MTCSYDYLSYNK
>FUSION-ENST00000399287.7:122-ENST00000636159.1:256749|1038
REKTEAR
>FUSION-ENST00000399287.7:122-ENST00000636159.1:256749|3541
ESLEPGRRR
>FUSION-ENST00000399287.7:122-ENST00000636159.1:256749|1045
MSPGGLTTCRTGSWESTGVVR
>FUSION-ENST00000399287.7:122-ENST00000636159.1:256749|2656
MVIYTCVRNSRNLYDLR
>FUSION-ENST00000399287.7:122-ENST00000636159.1:256749|2425
MTSLAYTER
>FUSION-ENST00000399287.7:122-ENST00000636159.1:256749|2009
RVRPSTCLGCGTGPGR
>FUSION-ENST00000399287.7:122-ENST00000636159.1:256749|4355
GKGFGWK
>ENST00000331220.6|SNV-3262-G-C|3
EDSVFAHPRKLLIQDLVQENYLEYR
>FUSION-ENST00000399287.7:122-ENST00000636159.1:256749|269
AIVAYTGILYSSLKGRICETR
>FUSION-ENST00000399287.7:122-ENST00000636159.1:256749|4340
EEIFLCLEMGSK
>FUSION-ENST00000399287.7:122-ENST00000636159.1:256749|3966
LFLPLVFQARDDILNGSHPVSFEK
>FUSION-ENST00000399287.7:122-ENST00000636159.1:256749|1416
EFPLYSEVVYFLCLIQNHK
>FUSION-ENST00000399287.7:122-ENST00000636159.1:256749|4289
FSTLFFQHCAVFGIFHKK
>ENST00000311936.8|SNV-5590-G-A|3
MTEYKLVVVGAGDVGK
>ENST00000559696.1|SNV-90676-A-G|5
LECESLQGISGLKPTGFR
>FUSION-ENST00000399287.7:122-ENST00000636159.1:256749|485
VRPLLWR
>FUSION-ENST00000399287.7:122-ENST00000636159.1:256749|2710
ESLYCFP
>FUSION-ENST00000399287.7:122-ENST00000636159.1:256749|3598
GRKTCIR
>FUSION-ENST00000399287.7:122-ENST00000636159.1:256749|1235
TSDRISLKGK
>FUSION-ENST00000399287.7:122-ENST00000636159.1:256749|4191
CLQRKHDTDTQALLSLTSLPPSI
>FUSION-ENST00000399287.7:122-ENST00000636159.1:256749|2177
RSSPPRR
>FUSION-ENST00000399287.7:122-ENST00000636159.1:256749|2269
MITSLTTSGKR
>FUSION-ENST00000399287.7:122-ENST00000636159.1:256749|2708
MYTIILIFR
>FUSION-ENST00000399287.7:122-ENST00000636159.1:256749|4291
FSTLFFQHCAVFGIFHK
>ENST00000585509.5|INDEL-101324-A-AA|1
EVEDSKKTK
>FUSION-ENST00000399287.7:122-ENST00000636159.1:256749|3271
LNMLSCAYWPFVSLLWR
>FUSION-ENST00000399287.7:122-ENST00000636159.1:256749|4074
MCLVVVQVDILDEQLTIRSR
>ENST00000330871.3|INDEL-1494-G-GG|2
GHSSASLSEDRQRPPGLL
>ENST00000508628.6|SNV-28866-C-G|3
NEQGEAEDLK
>ENST00000265433.8|SNV-49785-A-G|2
LRSNEKR
>FUSION-ENST00000399287.7:122-ENST00000636159.1:256749|3905
RLPIFRHL
>ENST00000331220.6|SNV-3262-G-C|2
KLLIQDLVQENYLEYR
>FUSION-ENST00000399287.7:122-ENST00000636159.1:256749|2422
TSLAYTERK
>FUSION-ENST00000399287.7:122-ENST00000636159.1:256749|4473
FPLPLEPR
>FUSION-ENST00000399287.7:122-ENST00000636159.1:256749|2774
TVCHFLS
>ENST00000456341.2|SNV-1873-G-T|3
AERDTSRCYPAAPQGYFSFAWR
>FUSION-ENST00000399287.7:122-ENST00000636159.1:256749|2554
MILTRIRAIR
>ENST00000389484.8|SNV-1645575-G-T|4
NLYWSDTEKIIIEVSK
>FUSION-ENST00000399287.7:122-ENST00000636159.1:256749|3200
VSLNMLPYSSFCKLLFR
>FUSION-ENST00000399287.7:122-ENST00000636159.1:256749|2213
MISVLLK
>FUSION-ENST00000399287.7:122-ENST00000636159.1:256749|541
NSTASAK
>FUSION-ENST00000399287.7:122-ENST00000636159.1:256749|3026
TFFSPVLFLSTIVHRRVFTLFYGK
>FUSION-ENST00000399287.7:122-ENST00000636159.1:256749|1904
SQNATDFLLEPPDQPSLVSHHPTPR
>ENST00000257566.7|SNV-9517-G-T|1
DSWRLDKASPDSR
>ENST00000567385.5|SNV-19715-C-A|1
TTSLHCQSMMPQTKMSKGFTAFGK
>FUSION-ENST00000399287.7:122-ENST00000636159.1:256749|3918
MEGRLMNFKK
>FUSION-ENST00000399287.7:122-ENST00000636159.1:256749|3341
QGLAFRKWQLF
>FUSION-ENST00000399287.7:122-ENST00000636159.1:256749|1891
MPRLSRVL
>FUSION-ENST00000399287.7:122-ENST00000636159.1:256749|1977
FRPLQLLVLGVYGIGKKPK
>ENST00000526993.1|SNV-258-G-T|6
MATVWYEAEVGTGR
>FUSION-ENST00000399287.7:122-ENST00000636159.1:256749|4363
DSFFRMK
>ENST00000286800.8|SNV-148378-C-T|6
ESLLKERDHILSILGETK
>FUSION-ENST00000399287.7:122-ENST00000636159.1:256749|780
DTSWVGVKERPR
>FUSION-ENST00000399287.7:122-ENST00000636159.1:256749|2140
MLLFPLHS
>FUSION-ENST00000399287.7:122-ENST00000636159.1:256749|2617
MAWLCFYK
>FUSION-ENST00000399287.7:122-ENST00000636159.1:256749|3161
SLVPNSNHNYSFTLS
>FUSION-ENST00000399287.7:122-ENST00000636159.1:256749|1718
MHVVSKRHFLH
>FUSION-ENST00000399287.7:122-ENST00000636159.1:256749|567
LQPSRPQRQPHRPSPPPRMQLFPTR
>FUSION-ENST00000399287.7:122-ENST00000636159.1:256749|355
MKGLIYLLIF
>ENST00000484766.1|SNV-6045-G-A|2
TWRQSISAFACCCFCCFLMLG
>FUSION-ENST00000399287.7:122-ENST00000636159.1:256749|1675
SWSQDQQHWQFLGSCKRCR
>FUSION-ENST00000399287.7:122-ENST00000636159.1:256749|2018
KAEGTSLGYLLLLGDLRCR
>FUSION-ENST00000399287.7:122-ENST00000636159.1:256749|3466
PGLTPRASYPAGVG
>FUSION-ENST00000399287.7:122-ENST00000636159.1:256749|321
MCSSLFLNS
>FUSION-ENST00000399287.7:122-ENST00000636159.1:256749|1386
MTTWIFVQSRNPKDTFSSCSGA
>FUSION-ENST00000399287.7:122-ENST00000636159.1:256749|3601
MLMGRKTCIR
>FUSION-ENST00000399287.7:122-ENST00000636159.1:256749|1348
HSCHDRG
>FUSION-ENST00000399287.7:122-ENST00000636159.1:256749|3749
MIKLKVTLGDR
>FUSION-ENST00000399287.7:122-ENST00000636159.1:256749|1395
AGGPVPFTPSPK
>FUSION-ENST00000399287.7:122-ENST00000636159.1:256749|3693
MCVCKCK
>FUSION-ENST00000399287.7:122-ENST00000636159.1:256749|3476
CSLQNLGVVSVIALRGGASR
>FUSION-ENST00000399287.7:122-ENST00000636159.1:256749|994
EYFHFGL
>FUSION-ENST00000399287.7:122-ENST00000636159.1:256749|3148
MSGICFGIIQGR
>FUSION-ENST00000399287.7:122-ENST00000636159.1:256749|1183
LLNGCKR
>FUSION-ENST00000399287.7:122-ENST00000636159.1:256749|539
NSTASAKSLR
>ENST00000602866.5|SNV-258-G-T|1
ATVWYEAEQDGIGEEVLK
>FUSION-ENST00000399287.7:122-ENST00000636159.1:256749|1364
MGGNFACHFI
>ENST00000535411.5|SNV-14719-C-A|5
DELCRQMAGLPHR
>FUSION-ENST00000399287.7:122-ENST00000636159.1:256749|3680
MNAKIKR
>FUSION-ENST00000399287.7:122-ENST00000636159.1:256749|4469
MNAFHCHWNPGQVLYFK
>FUSION-ENST00000399287.7:122-ENST00000636159.1:256749|3646
ILNILMSAIRKEK
>FUSION-ENST00000399287.7:122-ENST00000636159.1:256749|1268
MGFNYTLDSQETSQT
>FUSION-ENST00000399287.7:122-ENST00000636159.1:256749|498
MEPCIPESGFSEASPTAVVD
>FUSION-ENST00000399287.7:122-ENST00000636159.1:256749|4366
AACVVKTKHCCLVK
>FUSION-ENST00000399287.7:122-ENST00000636159.1:256749|923
MSFYRLGIQSRIPQ
>ENST00000409198.5|INDEL-167209-G-GG|1
QGADPCQ
>ENST00000164024.5|SNV-22421-G-A|1
AATLGHHAVPAASYGR
>ENST00000564838.5|SNV-5225-C-T|1
SDFQILGSPATWNLARSFEISR
>FUSION-ENST00000399287.7:122-ENST00000636159.1:256749|3347
MPASHGFCQYSVNLLVLVKHLK
>FUSION-ENST00000496773.1:78168-ENST00000623511.1:23702|2
VTRRILPK
>FUSION-ENST00000399287.7:122-ENST00000636159.1:256749|3654
IINSLILIPFNVQK
>FUSION-ENST00000399287.7:122-ENST00000636159.1:256749|3043
MSEIEAKVKYVK
>FUSION-ENST00000399287.7:122-ENST00000636159.1:256749|1935
VVTNKAHKTMPGT
>FUSION-ENST00000399287.7:122-ENST00000636159.1:256749|3856
QVKLLEDISPFLIKTK
>FUSION-ENST00000399287.7:122-ENST00000636159.1:256749|1031
EKTEARGGPRPWPLLELPWEMQGR
>FUSION-ENST00000399287.7:122-ENST00000636159.1:256749|4210
KPFKYLK
>ENST00000438748.5|SNV-678-C-T|3
HLTDPSYGIPREQQKVALQELTR
>FUSION-ENST00000399287.7:122-ENST00000636159.1:256749|3761
VEGQCKEELTLK
>FUSION-ENST00000399287.7:122-ENST00000636159.1:256749|588
MHTGDPYTEI
>ENST00000329312.5|MNV-13052-TG-T|2
KNAESTEMESDLS
>ENST00000618570.1|SNV-178-G-T|5
AEPDESNARYFHVVIAGESKDSPFE
>FUSION-ENST00000399287.7:122-ENST00000636159.1:256749|465
ASLTREGGAGTER
>ENST00000369367.8|SNV-43622-G-C|4
QLRETKDNK
>FUSION-ENST00000399287.7:122-ENST00000636159.1:256749|774
CVCVCMYWVLCSS
>FUSION-ENST00000399287.7:122-ENST00000636159.1:256749|2664
MKAAIGK
>FUSION-ENST00000399287.7:122-ENST00000636159.1:256749|2653
NSRNLYDLREST
>FUSION-ENST00000399287.7:122-ENST00000636159.1:256749|1444
CALYHLMN
>FUSION-ENST00000399287.7:122-ENST00000636159.1:256749|3873
MQQRYLK
>ENST00000259455.4|SNV-491-T-A|1
NESLLRPYYLDLRLYDTECDNAK
>ENST00000295055.12|SNV-62425-G-T|2
GLEEIISLWNPWGWGEAEWR
>FUSION-ENST00000399287.7:122-ENST00000636159.1:256749|2351
SDVFRRR
>FUSION-ENST00000399287.7:122-ENST00000636159.1:256749|2444
MVQAHGQGR
>ENST00000627740.1|SNV-187659-G-A|2
GCAATGR
>FUSION-ENST00000399287.7:122-ENST00000636159.1:256749|1885
MQFFPLDTLRIFPIFS
>FUSION-ENST00000399287.7:122-ENST00000636159.1:256749|4073
CLVVVQVDILDEQLTIRSR
>FUSION-ENST00000399287.7:122-ENST00000636159.1:256749|2303
LEKSRNQYK
>ENST00000369519.4|SNV-168343-C-T|2
EDGYYWKEPK
>ENST00000298910.12|MNV-124408-ATTAC-A|3
LRFHLTCFQGENEHFAQTECIGDK
>ENST00000263915.8|SNV-99490-A-T|2
SGLYFSTIGTSK
>FUSION-ENST00000399287.7:122-ENST00000636159.1:256749|3813
CVLLCQVQGRYK
>ENST00000497128.1|INDEL-11616-C-CTT|3
TFLCLMRR
>FUSION-ENST00000399287.7:122-ENST00000636159.1:256749|1071
LTDFYRVHWVFVIMVR
>FUSION-ENST00000399287.7:122-ENST00000636159.1:256749|3508
AKVIGTGGQTER
>FUSION-ENST00000399287.7:122-ENST00000636159.1:256749|4116
EKPARNPMCP
>FUSION-ENST00000399287.7:122-ENST00000636159.1:256749|2042
MLIYLIWLYFLHCCLFR
>FUSION-ENST00000399287.7:122-ENST00000636159.1:256749|503
MRANCNPLCFFKSLPNDSHL
>FUSION-ENST00000399287.7:122-ENST00000636159.1:256749|2284
MQDIIIGHQKK
>ENST00000483494.5|SNV-6151-C-A|15
EAQVGNAAARCFQGADCTK
>ENST00000543378.6|INDEL-41458-C-CA|2
ALNVEWDTDQQKNK
>FUSION-ENST00000470054.5:77871-ENST00000623511.1:23702|1
RILPKSV
>FUSION-ENST00000399287.7:122-ENST00000636159.1:256749|3718
TEKSLNALKLINQEIST
>FUSION-ENST00000399287.7:122-ENST00000636159.1:256749|286
RLGIQLLR
>ENST00000259748.6|SNV-15602-T-C|4
AAIRSHGSSPVPLTRR
>ENST00000488442.1|SNV-3363-G-A|2
RCSALETSSPWV
>ENST00000369651.7|SNV-42406-T-A|5
SPIDERNNGIHVEYDLSR
>FUSION-ENST00000399287.7:122-ENST00000636159.1:256749|2769
FIDQFGDN
>FUSION-ENST00000399287.7:122-ENST00000636159.1:256749|797
YFYAYKIH
>FUSION-ENST00000399287.7:122-ENST00000636159.1:256749|2455
MSLFEFPCL
>FUSION-ENST00000399287.7:122-ENST00000636159.1:256749|3203
MVSLNMLPYSSFCK
>ENST00000397821.8|SNV-141279-G-T|2
TNNRGER
>ENST00000379370.7|SNV-28751-T-C|3
GGAVCEKVPGAPVPAFEGR
>ENST00000620438.1|SNV-211-T-A|7
VLKQVHPDTGISSKAMGIK
>FUSION-ENST00000399287.7:122-ENST00000636159.1:256749|1560
YVVRHETSTFIHR
>FUSION-ENST00000399287.7:122-ENST00000636159.1:256749|1590
ERISFVLR
>FUSION-ENST00000399287.7:122-ENST00000636159.1:256749|2687
MCLELLTSYFLLCL
>FUSION-ENST00000399287.7:122-ENST00000636159.1:256749|887
MDCVISLIWC
>FUSION-ENST00000399287.7:122-ENST00000636159.1:256749|2724
CPSANHTVVINFSYKVSPNIR
>ENST00000377604.8|INDEL-37004-T-TC|5
RTYVPRPGAVGR
>ENST00000422718.1|SNV-2956-G-A|3
PWDARHPTYAGPLGQGKQDSGPLSR
>FUSION-ENST00000399287.7:122-ENST00000636159.1:256749|2863
CPPSHYPLTLFWK
>FUSION-ENST00000399287.7:122-ENST00000636159.1:256749|1403
SCLRAGGPVPFTPSPK
>ENST00000511802.5|SNV-61799-G-A|2
MCITLLIASLICLTLPVFTGR
>FUSION-ENST00000399287.7:122-ENST00000636159.1:256749|2208
AEAPLTSRTGRPAGRGADPPPPPSR
>FUSION-ENST00000399287.7:122-ENST00000636159.1:256749|943
ESSHIPFPVSPFLTSSLK
>FUSION-ENST00000399287.7:122-ENST00000636159.1:256749|1240
MCSLSSDELIKTSDRISLK
>FUSION-ENST00000399287.7:122-ENST00000636159.1:256749|2819
MGRQFVVYPYNAISFSHK
>FUSION-ENST00000399287.7:122-ENST00000636159.1:256749|1494
SDGTGGNAFSFQLRCVVCSQPR
>FUSION-ENST00000399287.7:122-ENST00000636159.1:256749|1649
MADSHIQYNW
>FUSION-ENST00000399287.7:122-ENST00000636159.1:256749|913
DEQRENWQR
>FUSION-ENST00000399287.7:122-ENST00000636159.1:256749|1877
MVEALEAMKHPLWSMVVDLRTR
>ENST00000477423.1|SNV-6151-C-A|2
GLTVPRVAPGIISAQVLGR
>FUSION-ENST00000399287.7:122-ENST00000636159.1:256749|3286
MSRSRIAV
>FUSION-ENST00000399287.7:122-ENST00000636159.1:256749|3584
ISKISPIK
>FUSION-ENST00000399287.7:122-ENST00000636159.1:256749|3377
MSFDTFYNYYP
>FUSION-ENST00000399287.7:122-ENST00000636159.1:256749|4173
MPVVPATQEAQAGESLEPGR
>ENST00000474652.1|SNV-7628-C-G|1
RLFSQFCNKTANEEEEIVHK
>FUSION-ENST00000399287.7:122-ENST00000636159.1:256749|3510
AKAKVIGTGGQTER
>FUSION-ENST00000399287.7:122-ENST00000636159.1:256749|2466
SFVTQGSQK
>ENST00000422718.1|SNV-2956-G-A|16
MPAIQPMQAPLGRGSR
>ENST00000428675.6|SNV-280336-G-T|1
SFIEVINK
>ENST00000567838.1|SNV-661109-C-G|1
GAGVSVPSSVGAGRNRGR
>FUSION-ENST00000399287.7:122-ENST00000636159.1:256749|3213
YLCFNLLWSSFF
>FUSION-ENST00000399287.7:122-ENST00000636159.1:256749|4411
MMTIFFFFFLR
>FUSION-ENST00000399287.7:122-ENST00000636159.1:256749|3381
MYHLKPIILTLNLHICCYCFDVGPR
>FUSION-ENST00000399287.7:122-ENST00000636159.1:256749|1616
MSKLKHPLSHPAPCK
>ENST00000265978.8|SNV-16067-C-A|4
CCRHNAPSPPRPEHASWARGGPSR
>FUSION-ENST00000399287.7:122-ENST00000636159.1:256749|832
STWRIQR
>FUSION-ENST00000399287.7:122-ENST00000636159.1:256749|1539
MVLFCAR
>FUSION-ENST00000399287.7:122-ENST00000636159.1:256749|1307
RFSCCFTGLNYLDVVIYVPQKY
>ENST00000438748.5|SNV-678-C-T|1
VALQELTR
>FUSION-ENST00000399287.7:122-ENST00000636159.1:256749|1083
ALCCGWVDGWLLMFLMVVLTHR
>FUSION-ENST00000399287.7:122-ENST00000636159.1:256749|1873
MKHPLWSMVVDLRTR
>ENST00000420999.2|SNV-194841-C-A|3
CEDVWLGMPSPIPAKYIDYWNFLK
>ENST00000341074.10|SNV-2493-T-C|4
LFGEKTYQFSQEYLDAIK
>ENST00000623063.3|SNV-17862-G-A|2
AGGSHQDCHEKIR
>FUSION-ENST00000399287.7:122-ENST00000636159.1:256749|2445
SYSPSLKILVSL
>FUSION-ENST00000399287.7:122-ENST00000636159.1:256749|646
CHYCVMPMK
>FUSION-ENST00000399287.7:122-ENST00000636159.1:256749|3240
PLPYFKWAPGESLK
>FUSION-ENST00000399287.7:122-ENST00000636159.1:256749|2224
GADPPHLPPGWGGWPTPPPPSR
>FUSION-ENST00000399287.7:122-ENST00000636159.1:256749|4013
LRVIAWSVHLRVIWGSFR
>FUSION-ENST00000399287.7:122-ENST00000636159.1:256749|1034
ISCSMCGSLPAEASPSAATTR
>FUSION-ENST00000399287.7:122-ENST00000636159.1:256749|1805
ITACLVSEVSSVTGK
>ENST00000581086.5|INDEL-41458-C-CA|7
MGYGPTKKQIILMR
>FUSION-ENST00000399287.7:122-ENST00000636159.1:256749|2699
LSKEIDK
>FUSION-ENST00000399287.7:122-ENST00000636159.1:256749|1472
LRWIILGVRSFCVTK
>FUSION-ENST00000399287.7:122-ENST00000636159.1:256749|3536
SGYLIKKGYGISTNSVISTLITEEK
>ENST00000377294.3|SNV-585-A-C|1
EQILELLVLAQFLTILPGNLQSWVR
>FUSION-ENST00000399287.7:122-ENST00000636159.1:256749|632
ATAHMWVAHLAGMSWK
>FUSION-ENST00000399287.7:122-ENST00000636159.1:256749|1606
MCWTFFNHKK
>ENST00000409195.6|SNV-362880-G-T|1
YEAANRTVQMA
>FUSION-ENST00000399287.7:122-ENST00000636159.1:256749|1141
GTALQMGSEIIHR
>FUSION-ENST00000399287.7:122-ENST00000636159.1:256749|2731
MQFYHIYR
>FUSION-ENST00000399287.7:122-ENST00000636159.1:256749|4531
TCLHVFHFFAK
>FUSION-ENST00000399287.7:122-ENST00000636159.1:256749|1248
MERDQDSTTVPK
>FUSION-ENST00000399287.7:122-ENST00000636159.1:256749|1665
MDDEVGSGEDLLR
>FUSION-ENST00000399287.7:122-ENST00000636159.1:256749|1692
LLDSSSIFFFLDLG
>FUSION-ENST00000399287.7:122-ENST00000636159.1:256749|3187
GVATRLCLFLAFKLDIAR
>FUSION-ENST00000399287.7:122-ENST00000636159.1:256749|1266
MSNHKDEVE
>FUSION-ENST00000399287.7:122-ENST00000636159.1:256749|3423
MFLMYSVRAIVDTIVY
>FUSION-ENST00000399287.7:122-ENST00000636159.1:256749|271
AIVAYTGILYSSLKGR
>FUSION-ENST00000399287.7:122-ENST00000636159.1:256749|901
FESFYFLMLVVILLLLPEGN
>FUSION-ENST00000399287.7:122-ENST00000636159.1:256749|1499
SLSDGLDPSR
>FUSION-ENST00000399287.7:253-ENST00000636159.1:256749|4558
ILKLLLLKR
>FUSION-ENST00000399287.7:122-ENST00000636159.1:256749|1138
GSEIIHR
>FUSION-ENST00000399287.7:122-ENST00000636159.1:256749|2543
SPHWGTVQMGK
>FUSION-ENST00000399287.7:122-ENST00000636159.1:256749|658
MYIAYADPDSSITPLQVAAK
>FUSION-ENST00000399287.7:122-ENST00000636159.1:256749|1179
AFIGASLGNAGQNK
>ENST00000374719.8|SNV-39465-A-T|2
HCQRGGLLQFEAD
>FUSION-ENST00000399287.7:122-ENST00000636159.1:256749|3438
MAALGQIRGSSHFSK
>FUSION-ENST00000399287.7:122-ENST00000636159.1:256749|608
MTRTSRTGSPK
>FUSION-ENST00000399287.7:122-ENST00000636159.1:256749|2460
FYFDRVLVK
>FUSION-ENST00000399287.7:122-ENST00000636159.1:256749|1286
VTVLQSLC
>FUSION-ENST00000399287.7:122-ENST00000636159.1:256749|2162
AEALLTSQTGRR
>ENST00000299575.5|SNV-7567-G-A|1
LLLPKPKVALIK
>FUSION-ENST00000399287.7:122-ENST00000636159.1:256749|2034
KATIQYKPPR
>ENST00000239462.9|SNV-30620-G-T|4
YVVRYTSAGVETR
>FUSION-ENST00000399287.7:122-ENST00000636159.1:256749|953
LFDSCAIA
>FUSION-ENST00000399287.7:122-ENST00000636159.1:256749|1614
SCHLLVVDLDPEQGSQPIPSSYQER
>FUSION-ENST00000399287.7:122-ENST00000636159.1:256749|2665
IPVTELFPHFPTPWP
>FUSION-ENST00000399287.7:122-ENST00000636159.1:256749|2980
CYASESHILHAD
>FUSION-ENST00000399287.7:122-ENST00000636159.1:256749|4266
FFNTILITGQNK
>FUSION-ENST00000399287.7:122-ENST00000636159.1:256749|2927
LLLLSSFVFWRR
>ENST00000461716.1|SNV-37304-A-G|6
MYIGDSEAYIGAGIKDKLK
>FUSION-ENST00000399287.7:122-ENST00000636159.1:256749|1580
PFSKSCVMFTV
>FUSION-ENST00000399287.7:122-ENST00000636159.1:256749|2457
LFLEQAALLNR
>FUSION-ENST00000399287.7:122-ENST00000636159.1:256749|4325
MSKNILNILFSLTSKIPGFGM
>FUSION-ENST00000399287.7:122-ENST00000636159.1:256749|1385
TTWIFVQSRNPKDTFSSCSGA
>ENST00000489023.5|SNV-195715-T-A|7
MLPITDRTAEAVRPALILILK
>FUSION-ENST00000399287.7:122-ENST00000636159.1:256749|2582
MTSIKSCFIPENHV
>FUSION-ENST00000399287.7:122-ENST00000636159.1:256749|2052
AEAAISALWEAKAGSWEVDVVASR
>FUSION-ENST00000399287.7:122-ENST00000636159.1:256749|2249
FVFISQDILFGECSTSIQK
>ENST00000359655.9|SNV-18912-G-A|1
FNDPNNPCK
>ENST00000489135.5|SNV-59140-A-G|1
PWRPSSVVSPTWWPGRP
>ENST00000469233.1|SNV-1711061-A-T|3
LQAHLDELTRAYQFVIAKQTW
>FUSION-ENST00000399287.7:122-ENST00000636159.1:256749|3549
MPVIPATREAEAR
>FUSION-ENST00000399287.7:122-ENST00000636159.1:256749|2098
HCTPASAPLSTE
>ENST00000330479.8|MNV-11481-GC-G|2
AKPSCSLKK
>FUSION-ENST00000399287.7:122-ENST00000636159.1:256749|762
MYCGLGMVAHACNPSTLR
>FUSION-ENST00000399287.7:122-ENST00000636159.1:256749|2565
QNQAISTPVKRACR
>FUSION-ENST00000399287.7:122-ENST00000636159.1:256749|758
YCGLGMVAHACNPSTLRGR
>FUSION-ENST00000399287.7:122-ENST00000636159.1:256749|2317
SGPSPPSSAGQPHPRASHW
>FUSION-ENST00000399287.7:122-ENST00000636159.1:256749|1227
MAHMFGKAFPSQINYFQY
>FUSION-ENST00000399287.7:122-ENST00000636159.1:256749|2055
RGGGRAEAAISALWEAK
>FUSION-ENST00000399287.7:122-ENST00000636159.1:256749|2697
EIDKTYVNHVK
>ENST00000374660.6|SNV-16433-G-T|3
GRPRKIAWDK
>FUSION-ENST00000399287.7:122-ENST00000636159.1:256749|4386
LVSYSCAQLIHPPLK
>FUSION-ENST00000399287.7:122-ENST00000636159.1:256749|2793
NEVPIYATTR
>FUSION-ENST00000399287.7:122-ENST00000636159.1:256749|570
QILTHLSLLCRLQPSRPQR
>FUSION-ENST00000399287.7:122-ENST00000636159.1:256749|3069
MCIHLISKALSW
>ENST00000379935.8|INDEL-31582-G-GA|2
LETMKTEFLHVK
>FUSION-ENST00000399287.7:122-ENST00000636159.1:256749|482
MHWAPLSTTMATVLWPLR
>ENST00000370467.8|SNV-25431-G-T|1
ENQVAKPCNELQDLSES
>FUSION-ENST00000399287.7:122-ENST00000636159.1:256749|1967
SMSYCSRAGPASL
>FUSION-ENST00000399287.7:122-ENST00000636159.1:256749|2822
VAHACNPSTLGGQGR
>ENST00000519891.5|SNV-38680-A-G|4
MNVAVPSCK
>FUSION-ENST00000399287.7:122-ENST00000636159.1:256749|4319
MPINLDK
>FUSION-ENST00000399287.7:122-ENST00000636159.1:256749|2411
LSSALRHK
>FUSION-ENST00000399287.7:122-ENST00000636159.1:256749|342
MSVYDFE
>ENST00000321765.10|SNV-452-A-G|2
ELTLQPGALTSSGK
>FUSION-ENST00000399287.7:122-ENST00000636159.1:256749|2378
MGREGDGSR
>ENST00000375180.7|SNV-762-C-A|5
GTPPPRAWFLPPACLSHCVRLAIIR
>ENST00000492959.1|SNV-8205-C-T|2
HNYYFINYCTLVNVVKYK
>FUSION-ENST00000399287.7:122-ENST00000636159.1:256749|2279
KGPWKESLVI
>ENST00000494467.1|SNV-99047-C-T|4
MLLFMTLAWIYSVAVIIK
>FUSION-ENST00000399287.7:122-ENST00000636159.1:256749|3704
DTILDKEQR
>FUSION-ENST00000399287.7:122-ENST00000636159.1:256749|4099
GMRQWRER
>FUSION-ENST00000399287.7:122-ENST00000636159.1:256749|484
VRPLLWRSLLPIGSSAQLLAGVK
>ENST00000378024.9|SNV-31814-C-T|4
APSLDIKGLEVDVSGPKLNIEGK
>FUSION-ENST00000399287.7:122-ENST00000636159.1:256749|1536
MCDHHYFFQPDGDVQGCEAIGRPHG
>FUSION-ENST00000399287.7:122-ENST00000636159.1:256749|2166
GRAEALLTSQTGRR
>FUSION-ENST00000399287.7:122-ENST00000636159.1:256749|1626
MALSCLYDNAR
>ENST00000542672.6|SNV-87367-T-A|2
ATQPEADGER
>ENST00000567385.5|SNV-19715-C-A|6
RTTSLHCQSMMPQTK
>ENST00000388718.5|SNV-6176-G-A|6
RQGTTHGQRR
>FUSION-ENST00000399287.7:122-ENST00000636159.1:256749|2189
MVVFQSFE
>FUSION-ENST00000399287.7:122-ENST00000636159.1:256749|1913
KSTRGPPSP
>FUSION-ENST00000399287.7:122-ENST00000636159.1:256749|4406
TIFFFFFLRWNLTLVAQAGGQR
>FUSION-ENST00000399287.7:122-ENST00000636159.1:256749|2931
VKLLLLSSFVFWRR
>FUSION-ENST00000399287.7:122-ENST00000636159.1:256749|1481
ILCDQILAPHLK
>FUSION-ENST00000399287.7:122-ENST00000636159.1:256749|4361
DSFFRMKTR
>FUSION-ENST00000399287.7:122-ENST00000636159.1:256749|493
KSLSDIVGSWAGVLR
>FUSION-ENST00000606221.1:749-ENST00000656150.1:58480|6
GRREPLPFQLETSTGILEGCG
>FUSION-ENST00000399287.7:122-ENST00000636159.1:256749|4145
FVFIIIK
>FUSION-ENST00000399287.7:122-ENST00000636159.1:256749|1756
MEPGTRLILV
>FUSION-ENST00000399287.7:122-ENST00000636159.1:256749|717
MFFFFLKSLSDKCTQETLTLK
>FUSION-ENST00000399287.7:122-ENST00000636159.1:256749|867
MENSKKLLAAAK
>FUSION-ENST00000399287.7:122-ENST00000636159.1:256749|1068
VHWVFVIMVR
>FUSION-ENST00000399287.7:122-ENST00000636159.1:256749|1552
MRPPGER
>FUSION-ENST00000399287.7:122-ENST00000636159.1:256749|4372
MGCWSGFYSKG
>FUSION-ENST00000399287.7:122-ENST00000636159.1:256749|228
WQFGNRG
>FUSION-ENST00000399287.7:122-ENST00000636159.1:256749|392
FVLFIYSW
>FUSION-ENST00000399287.7:122-ENST00000636159.1:256749|260
MQNYVCAFYILMVAFINIH
>ENST00000508628.6|SNV-28866-C-G|4
VGKNEQGEAEDLKKPEGK
>FUSION-ENST00000399287.7:122-ENST00000636159.1:256749|4146
MFVFIIIK
>FUSION-ENST00000399287.7:122-ENST00000636159.1:256749|1519
MGCVSLCRSNWSCGTGCR
>ENST00000599234.2|SNV-320-C-G|1
HHLLLEVEVIEGSLQCPESGR
>ENST00000382592.5|SNV-73326-G-A|1
GPDRRCPPPPYPK
>FUSION-ENST00000399287.7:122-ENST00000636159.1:256749|734
MGFCPQVNLYGQPR
>ENST00000278836.9|SNV-17871-C-A|2
HGAELPTHPSKK
>FUSION-ENST00000399287.7:122-ENST00000636159.1:256749|4142
MFVFIIIKMLSSVVMCTSIRK
>FUSION-ENST00000399287.7:122-ENST00000636159.1:256749|3907
MEIKRLPIFR
>FUSION-ENST00000399287.7:122-ENST00000636159.1:256749|2746
YVKISKTI
>ENST00000359655.9|SNV-18912-G-A|2
KFNDPNNPCK
>FUSION-ENST00000399287.7:122-ENST00000636159.1:256749|469
MCCSHAGTCHRMSETSRPSSAER
>FUSION-ENST00000399287.7:122-ENST00000636159.1:256749|2607
MNSYGIALGSSILSG
>FUSION-ENST00000399287.7:122-ENST00000636159.1:256749|1598
MASFLSPHKHEVYVYFDTHTHTHAR
>ENST00000310300.11|MNV-8844-CC-C|5
RQQQQSGAWGAR
>ENST00000461716.1|SNV-37304-A-G|12
LGHCIEMYIGDSEAYIGAGIKDK
>ENST00000396153.7|SNV-254474-A-G|1
EYNLNFSGSSTVQEVKR
>FUSION-ENST00000399287.7:122-ENST00000636159.1:256749|3370
HNASSVKEFKDNHEAI
>ENST00000335613.10|SNV-14447-C-T|3
GPESPRLAAGPSSCWHLGAMHESR
>FUSION-ENST00000399287.7:122-ENST00000636159.1:256749|3263
MSQMLGTFQTQVW
>FUSION-ENST00000399287.7:122-ENST00000636159.1:256749|3361
VTWRGQGA
>FUSION-ENST00000399287.7:122-ENST00000636159.1:256749|2423
MTSLAYTERK
>FUSION-ENST00000399287.7:122-ENST00000636159.1:256749|2028
ATIQYKPPRESRYPS
>FUSION-ENST00000399287.7:122-ENST00000636159.1:256749|3597
MRKLILK
>ENST00000489895.5|MNV-36947-GC-G|9
PPPGCCRGPCAPR
>FUSION-ENST00000399287.7:122-ENST00000636159.1:256749|2929
NIQKSVIRK
>FUSION-ENST00000399287.7:122-ENST00000636159.1:256749|3629
FVYIVYHVR
>FUSION-ENST00000399287.7:122-ENST00000636159.1:256749|2243
NIFVNFLPGSFLSCR
>FUSION-ENST00000399287.7:122-ENST00000636159.1:256749|4521
HKLGKVGHGLFTGFLK
>FUSION-ENST00000399287.7:122-ENST00000636159.1:256749|1253
MGLRGHMER
>ENST00000257566.7|SNV-9517-G-T|5
GSPAVKAHLFAAERPRDSWR
>FUSION-ENST00000399287.7:122-ENST00000636159.1:256749|2287
NSYDNLINYLRQKR
>FUSION-ENST00000399287.7:122-ENST00000636159.1:256749|3482
MTELLCDQDRSSNPVLSFSHAAVV
>ENST00000564838.5|SNV-5225-C-T|4
MTICRSDFQILGSPATWNLAR
>FUSION-ENST00000399287.7:122-ENST00000636159.1:256749|1832
ALGQRSLSLHAAAPPPSFR
>FUSION-ENST00000399287.7:122-ENST00000636159.1:256749|4510
VCMFFTFLLKR
>FUSION-ENST00000399287.7:122-ENST00000636159.1:256749|690
RVNTIKCPGWK
>FUSION-ENST00000399287.7:122-ENST00000636159.1:256749|4447
MERIGQAWWLTPVIQALWEAKAGR
>FUSION-ENST00000399287.7:122-ENST00000636159.1:256749|1185
MLLNGCK
>ENST00000420999.2|SNV-194841-C-A|1
YIDYWNFLKDAFGLEEE
>FUSION-ENST00000399287.7:122-ENST00000636159.1:256749|851
VEAAKVFYWICLYEK
>ENST00000489023.5|SNV-195715-T-A|9
EMLPITDRTAEAVRPALILILKR
>FUSION-ENST00000399287.7:122-ENST00000636159.1:256749|2008
RVRPSTCLGCGTGPGRV
>FUSION-ENST00000399287.7:122-ENST00000636159.1:256749|1374
FSERCPFPNPVSCSLFR
>ENST00000538694.5|SNV-14719-C-A|4
AGLPHRR
>FUSION-ENST00000399287.7:122-ENST00000636159.1:256749|2736
VLFDVLKIF
>FUSION-ENST00000399287.7:122-ENST00000636159.1:256749|844
EHLNEMLQGSGTDSAIVAK
>FUSION-ENST00000399287.7:122-ENST00000636159.1:256749|2322
RPRKCCR
>FUSION-ENST00000399287.7:122-ENST00000636159.1:256749|322
IFMCSSLFLNS
>FUSION-ENST00000399287.7:122-ENST00000636159.1:256749|3224
SWDLSSLLR
>FUSION-ENST00000399287.7:122-ENST00000636159.1:256749|1430
MFTSTHTHTHTR
>FUSION-ENST00000399287.7:122-ENST00000636159.1:256749|1738
PLLHSCFSVCMCLF
>FUSION-ENST00000399287.7:122-ENST00000636159.1:256749|1653
AVQPTSGEVSSRGKQSLR
>FUSION-ENST00000399287.7:122-ENST00000636159.1:256749|1510
QLQELNTHD
>FUSION-ENST00000399287.7:122-ENST00000636159.1:256749|2957
LCIRKPYTAC
>ENST00000596188.2|SNV-7009-C-A|2
HEHKTNK
>FUSION-ENST00000399287.7:122-ENST00000636159.1:256749|1624
MALSCLYDNARCK
>ENST00000651989.2|SNV-418356-T-A|1
MLVYLEMSKNR
>FUSION-ENST00000399287.7:122-ENST00000636159.1:256749|4516
VGHGLFTGFLKRVCMFFTFLLK
>ENST00000522515.5|INDEL-6863-A-AA|20
WAKKYGDIPR
>FUSION-ENST00000399287.7:122-ENST00000636159.1:256749|692
DKRVNTIK
>FUSION-ENST00000399287.7:122-ENST00000636159.1:256749|921
LGIQSRIPQ
>FUSION-ENST00000399287.7:122-ENST00000636159.1:256749|1514
SNWSCGTGCRSSSTFR
>FUSION-ENST00000399287.7:122-ENST00000636159.1:256749|460
SETSRPSSAERLK
>ENST00000343571.3|SNV-194841-C-A|8
PSPIPAKYIDYWNFLK
>ENST00000535411.5|SNV-14719-C-A|1
QMAGLPHRRLR
>FUSION-ENST00000399287.7:122-ENST00000636159.1:256749|1909
MLEESVSPKK
>FUSION-ENST00000399287.7:122-ENST00000636159.1:256749|1142
RGTALQMGSEIIHRVYGNPF
>ENST00000559779.2|SNV-25131-T-C|6
GALPEACGLQAGNALQALTLQHSR
>FUSION-ENST00000399287.7:122-ENST00000636159.1:256749|1636
MSTLLQGHHYQDK
>FUSION-ENST00000399287.7:122-ENST00000636159.1:256749|405
FLPVCSVK
>ENST00000289429.6|SNV-880-G-T|5
ELETLFRIRTILSFEGIR
>ENST00000339162.11|SNV-15612-A-C|5
HARQRYSAPAPLSSR
>FUSION-ENST00000399287.7:122-ENST00000636159.1:256749|3793
MQNQNLALIISTK
>FUSION-ENST00000399287.7:122-ENST00000636159.1:256749|2371
REVSKPGFLQALLLLCTLHK
>ENST00000447340.1|SNV-3671-G-A|5
GPGRDCELRHR
>ENST00000494467.1|SNV-99047-C-T|7
SRSMLLFMTLAWIYSVAVIIK
>FUSION-ENST00000399287.7:122-ENST00000636159.1:256749|395
YRDFQDHRVEYV
>FUSION-ENST00000399287.7:122-ENST00000636159.1:256749|3049
IPKSTLILKCK
>FUSION-ENST00000399287.7:122-ENST00000636159.1:256749|3384
ILCDLTYVEP
>FUSION-ENST00000399287.7:122-ENST00000636159.1:256749|2288
MNSYDNLINYLRQKR
>FUSION-ENST00000399287.7:122-ENST00000636159.1:256749|3217
MTVHVLCPFLIGCLSFHYQLK
>ENST00000341757.9|SNV-55253-G-C|1
TAEEFLQQINYSK
>FUSION-ENST00000399287.7:122-ENST00000636159.1:256749|3563
EKPCLYYR
>FUSION-ENST00000399287.7:122-ENST00000636159.1:256749|3167
HILSGYSALINIKIDHWV
>FUSION-ENST00000399287.7:122-ENST00000636159.1:256749|2857
IIYPITR
>FUSION-ENST00000399287.7:122-ENST00000636159.1:256749|3539
KSGYLIK
>FUSION-ENST00000399287.7:122-ENST00000636159.1:256749|2628
LLNFAPVV
>FUSION-ENST00000399287.7:122-ENST00000636159.1:256749|1425
FTSTHTHTHTRAHTHTHTHRER
>ENST00000410053.8|SNV-56568-A-G|3
NTRFAINFFTSIGLGGLTGELR
>FUSION-ENST00000399287.7:122-ENST00000636159.1:256749|1004
MPHSERLNLAVFGEPHPGSRR
>ENST00000357489.7|SNV-61748-A-T|1
FTACASHTERKLK
>ENST00000289429.6|SNV-880-G-T|4
IRTILSFEGIR
>FUSION-ENST00000399287.7:122-ENST00000636159.1:256749|2142
LLTFQTGQPGRGAPHIPDDGRPGR
>FUSION-ENST00000513044.1:1480-ENST00000508593.6:271641|82
KADIWSDHSFQTDPDLPPGWK
>ENST00000528828.1|SNV-106469-C-G|1
SAAVQLFPSVNSVHIDFVKIMKR
>FUSION-ENST00000399287.7:122-ENST00000636159.1:256749|1194
VMGEHRGGQEGEDR
>FUSION-ENST00000399287.7:122-ENST00000636159.1:256749|1806
TRITACLVSEVSSVTGKLGSS
>ENST00000377604.8|INDEL-37004-T-TC|4
RTYVPRPGAVGRR
>FUSION-ENST00000399287.7:122-ENST00000636159.1:256749|2260
LFSVSNFCFSLK
>ENST00000374530.7|SNV-658110-G-C|3
NLMHTLMEDYETHK
>FUSION-ENST00000399287.7:122-ENST00000636159.1:256749|2138
DAPYFPDGVAAGQR
>FUSION-ENST00000399287.7:122-ENST00000636159.1:256749|3879
MNLIYFLIRPN
>FUSION-ENST00000399287.7:122-ENST00000636159.1:256749|4249
SRSVLSLKDVVATIP
>FUSION-ENST00000399287.7:122-ENST00000636159.1:256749|473
ATVLWPLRASLTREGGAGTER
>FUSION-ENST00000399287.7:122-ENST00000636159.1:256749|743
LQSIQALVR
>FUSION-ENST00000399287.7:122-ENST00000636159.1:256749|1694
AGLLRSPG
>FUSION-ENST00000399287.7:122-ENST00000636159.1:256749|2373
EGDGSRSKR
>ENST00000456341.2|SNV-1873-G-T|1
DTSRCYPAAPQGYFSFAWRGPWTER
>FUSION-ENST00000399287.7:122-ENST00000636159.1:256749|4072
AALASATFMASFPAGAAR
>FUSION-ENST00000399287.7:122-ENST00000636159.1:256749|3435
GSSHFSKSLLLPCVLVTYGQTR
>FUSION-ENST00000399287.7:122-ENST00000636159.1:256749|3496
YFSLVVGIYFIR
>FUSION-ENST00000399287.7:122-ENST00000636159.1:256749|610
ELFEKIVELTRC
>FUSION-ENST00000399287.7:122-ENST00000636159.1:256749|312
WVNSSSLSSSTDSCRTQ
>FUSION-ENST00000399287.7:122-ENST00000636159.1:256749|3449
SPASASRVAGTTGAHHHARLIFCIF
>FUSION-ENST00000399287.7:122-ENST00000636159.1:256749|1118
RNLRPLDVSRLRPQK
>ENST00000479054.5|MNV-36947-GC-G|6
SSGRCLSPVLR
>FUSION-ENST00000399287.7:122-ENST00000636159.1:256749|4486
MHERFPLPLEPR
>FUSION-ENST00000399287.7:122-ENST00000636159.1:256749|2831
IQQSHFYEYIPKK
>FUSION-ENST00000399287.7:122-ENST00000636159.1:256749|3162
LKSLVPNSNHNYSFTLS
>ENST00000492634.6|SNV-87367-T-A|2
SSSRPRSPRR
>FUSION-ENST00000399287.7:122-ENST00000636159.1:256749|1814
NAIFWLGTVAHACIPSTLGG
>FUSION-ENST00000399287.7:122-ENST00000636159.1:256749|1169
MFSASPDLPYQPLIQETWSRLRVR
>ENST00000497816.1|SNV-12692-A-G|1
TFPWAAFFGMPSCMR
>FUSION-ENST00000399287.7:122-ENST00000636159.1:256749|1040
TGSWESTGVVRR
>FUSION-ENST00000399287.7:122-ENST00000636159.1:256749|2217
GSSLPSRGGR
>FUSION-ENST00000399287.7:122-ENST00000636159.1:256749|1313
ICLNSPR
>FUSION-ENST00000399287.7:122-ENST00000636159.1:256749|4492
MHEDYALR
>FUSION-ENST00000399287.7:122-ENST00000636159.1:256749|4051
DSCISLNWLTISSALK
>FUSION-ENST00000399287.7:122-ENST00000636159.1:256749|1794
MESLSVYQEAFSFNTHVFPVR
>ENST00000326765.10|SNV-61539-G-A|3
RTEGDTKVSQAVLK
>FUSION-ENST00000399287.7:122-ENST00000636159.1:256749|4169
MPVVPATQEAQAGESLEPGRWRLQ
>FUSION-ENST00000399287.7:122-ENST00000636159.1:256749|633
SSCKATAHMWVAHLAGMSWK
>ENST00000473190.1|INDEL-469417-G-GA|1
LLLANPAPALKPSTTTCFTAWKK
>FUSION-ENST00000399287.7:122-ENST00000636159.1:256749|4217
MQRKPSSFRHFLFDTVLPSSA
>FUSION-ENST00000399287.7:122-ENST00000636159.1:256749|3403
HPLFSIRMSDNTHRL
>ENST00000484766.1|SNV-6045-G-A|1
QSISAFACCCFCCFLMLG
>ENST00000532183.6|SNV-1820-G-T|1
SSDSELAVFGEASPFLRKSER
>FUSION-ENST00000399287.7:122-ENST00000636159.1:256749|2638
LLSLVLSSWLQVILPPQFPK
>FUSION-ENST00000399287.7:122-ENST00000636159.1:256749|3451
SPASASR
>FUSION-ENST00000399287.7:122-ENST00000636159.1:256749|275
ETCPTIEN
>FUSION-ENST00000399287.7:122-ENST00000636159.1:256749|4312
RMLFMSFIISK
>FUSION-ENST00000399287.7:122-ENST00000636159.1:256749|3682
MMMNAKIKR
>FUSION-ENST00000399287.7:122-ENST00000636159.1:256749|2239
GRTGNNCVLFYIL
>FUSION-ENST00000399287.7:122-ENST00000636159.1:256749|807
MQINVKK
>FUSION-ENST00000399287.7:122-ENST00000636159.1:256749|3180
LDIARNCFSGK
>ENST00000476649.1|SNV-55253-G-C|7
AAMKTAEEFLQQINYSKNTQVCVK
>ENST00000260641.9|SNV-40825-G-T|5
FKILIEDPPR
>ENST00000378076.4|SNV-35816-C-A|1
VVACAPLYQWRTLKPTPEK
>FUSION-ENST00000399287.7:122-ENST00000636159.1:256749|4461
DFINFISNLKKK
>ENST00000295055.12|SNV-62425-G-T|1
GLEEIISLWNPWGWGEAEWRGR
>FUSION-ENST00000399287.7:122-ENST00000636159.1:256749|1102
MLYRSVIWLSLASIACGK
>FUSION-ENST00000399287.7:122-ENST00000636159.1:256749|1389
TTWIFVQSR
>FUSION-ENST00000399287.7:122-ENST00000636159.1:256749|3289
LENKYSGLDQSRSQGL
>FUSION-ENST00000399287.7:122-ENST00000636159.1:256749|1639
FPFTDFTGMSSIWQTT
>FUSION-ENST00000399287.7:122-ENST00000636159.1:256749|1405
LPSGGRDMAKFLMTTWIFVQSR
>FUSION-ENST00000399287.7:122-ENST00000636159.1:256749|3932
PGQYAVWSILSC
>FUSION-ENST00000399287.7:122-ENST00000636159.1:256749|4131
PVIPTMR
>FUSION-ENST00000399287.7:122-ENST00000636159.1:256749|1171
MFSASPDLPYQPLIQETWSRLR
>FUSION-ENST00000399287.7:122-ENST00000636159.1:256749|2942
FSKQPSIKLISFK
>FUSION-ENST00000399287.7:122-ENST00000636159.1:256749|4232
SFCLVFNYRPLLFSTCI
>ENST00000559070.5|SNV-28866-C-G|1
LKTSRSQR
>ENST00000343571.3|SNV-194841-C-A|3
MFGLVCHHLFLRNTLTTGTF
>FUSION-ENST00000399287.7:122-ENST00000636159.1:256749|4148
SFCSFCVCEETR
>FUSION-ENST00000399287.7:122-ENST00000636159.1:256749|555
ENAQKMGFSVGK
>ENST00000554335.6|SNV-194058-G-C|3
SLERDIIEAGSLR
>FUSION-ENST00000399287.7:122-ENST00000636159.1:256749|1622
ALSCLYDNARCKQEAFPTLTENMSK
>FUSION-ENST00000399287.7:122-ENST00000636159.1:256749|2357
QVKGQKITDSLAK
>ENST00000551456.5|MNV-923-ATTG-A|1
EGGAHAEDGTAPLKDVLQGSR
>FUSION-ENST00000399287.7:122-ENST00000636159.1:256749|2483
MYISRPLR
>ENST00000272895.12|SNV-162701-T-A|1
GHIAQVILPIVFVTTAMGLGTLR
>ENST00000559779.2|SNV-25131-T-C|4
MPCRLSHSSIPGTAER
>FUSION-ENST00000399287.7:122-ENST00000636159.1:256749|614
PILNCKELFEK
>FUSION-ENST00000399287.7:122-ENST00000636159.1:256749|4057
MSCCVAVNWLDHSRTFR
>FUSION-ENST00000399287.7:122-ENST00000636159.1:256749|4197
LKAKLHTDDDR
>FUSION-ENST00000399287.7:122-ENST00000636159.1:256749|2981
EEIPRCYASESHILHAD
>FUSION-ENST00000399287.7:122-ENST00000636159.1:256749|3755
RVTGRLQLLNQVYMIK
>FUSION-ENST00000399287.7:122-ENST00000636159.1:256749|3363
MLFAYRVTWRGQGA
>FUSION-ENST00000399287.7:122-ENST00000636159.1:256749|1173
MFSASPDLPYQPLIQETWSR
>FUSION-ENST00000399287.7:122-ENST00000636159.1:256749|627
YLQLAVVAGWEAYLSLLGL
>FUSION-ENST00000399287.7:122-ENST00000636159.1:256749|3533
MSICISPWW
>FUSION-ENST00000399287.7:122-ENST00000636159.1:256749|2399
HCDYLAEECFPSLPR
>ENST00000646044.1|SNV-6045-G-A|1
QSISAFACCCFCCFLMLGTTT
>FUSION-ENST00000399287.7:122-ENST00000636159.1:256749|3758
EELTLKTATTKHNND
>ENST00000411702.7|SNV-128455-A-T|3
MQLNVYSQDILQMGDQTIHVLK
>FUSION-ENST00000399287.7:122-ENST00000636159.1:256749|1802
MISVLCTYSSF
>FUSION-ENST00000399287.7:122-ENST00000636159.1:256749|372
VSCRAVYHSIVY
>FUSION-ENST00000399287.7:122-ENST00000636159.1:256749|1937
VVTNKAHK
>ENST00000489939.5|SNV-806851-A-T|3
FKNASGASRLW
>ENST00000479187.5|MNV-124408-ATTAC-A|4
GFWSRLINRLR
>FUSION-ENST00000399287.7:122-ENST00000636159.1:256749|1175
AFIGASLGNAGQNKQFRIG
>FUSION-ENST00000399287.7:122-ENST00000636159.1:256749|599
IPWKYLF
>FUSION-ENST00000399287.7:122-ENST00000636159.1:256749|1813
MPRSAVHFLNWMTR
>ENST00000479054.5|MNV-36947-GC-G|8
AVKSSGR
>ENST00000389934.7|SNV-86950-A-G|1
GLTRVPLPTQLYNWAAPEVILQK
>FUSION-ENST00000399287.7:122-ENST00000636159.1:256749|2870
LQLAKIALLHSHLGDRAR
>FUSION-ENST00000399287.7:122-ENST00000636159.1:256749|2577
PLKERNILK
>ENST00000306167.11|SNV-81126-G-T|6
QQEEDMKVMIHIITPNFSS
>ENST00000381033.5|SNV-4314-G-T|2
TAYTLAQLLELEKEFLFNK
>FUSION-ENST00000399287.7:122-ENST00000636159.1:256749|1961
TADDIVESSSSVVPRPAALK
>ENST00000461716.1|SNV-37304-A-G|13
MLGHCIEMYIGDSEAYIGAGIKDK
>FUSION-ENST00000399287.7:122-ENST00000636159.1:256749|4446
ERIGQAWWLTPVIQALWEAK
>ENST00000629077.1|SNV-22609-G-C|2
SLQSVTRSEVR
>FUSION-ENST00000399287.7:122-ENST00000636159.1:256749|2443
VQAHGQGR
>FUSION-ENST00000399287.7:122-ENST00000636159.1:256749|1842
ETEAHES
>FUSION-ENST00000399287.7:122-ENST00000636159.1:256749|2759
MIKRDHMQNSIK
>FUSION-ENST00000399287.7:122-ENST00000636159.1:256749|2887
EKSITGWAWWLTPVIPALWEARAGR
>FUSION-ENST00000399287.7:122-ENST00000636159.1:256749|4216
QRKPSSFRHFLFDTVLPSSA
>FUSION-ENST00000399287.7:122-ENST00000636159.1:256749|871
NFVPCPLFIVFLFGCFCSDYAS
>ENST00000469067.5|SNV-107737-G-C|3
NLAVDSFRL
>FUSION-ENST00000399287.7:122-ENST00000636159.1:256749|1294
FVSIQMCKGSR
>FUSION-ENST00000399287.7:122-ENST00000636159.1:256749|4431
IKHHKGNYK
>ENST00000422718.1|SNV-2956-G-A|2
HPTYAGPLGQGK
>ENST00000163416.7|SNV-17334-G-A|1
YSNEKKR
>FUSION-ENST00000399287.7:122-ENST00000636159.1:256749|2275
MFVSGLQTSEFFLLISTFVVSRV
>FUSION-ENST00000399287.7:122-ENST00000636159.1:256749|1916
LLNIQYKEF
>FUSION-ENST00000399287.7:122-ENST00000636159.1:256749|1354
MYRHSCHDRG
>FUSION-ENST00000399287.7:122-ENST00000636159.1:256749|2794
RNEVPIYATTRINFVNVTLSER
>FUSION-ENST00000399287.7:122-ENST00000636159.1:256749|1032
CGSLPAEASPSAATTR
>FUSION-ENST00000399287.7:122-ENST00000636159.1:256749|1230
ALTCLFQIK
>FUSION-ENST00000399287.7:122-ENST00000636159.1:256749|592
ESKRLISQGTL
>FUSION-ENST00000399287.7:122-ENST00000636159.1:256749|2484
MIFNNVG
>ENST00000335613.10|SNV-14447-C-T|1
LAAGPSSCWHLGAMHESRSR
>ENST00000567838.1|SNV-661109-C-G|7
ARWSGLR
>FUSION-ENST00000399287.7:122-ENST00000636159.1:256749|2634
ICYTKTPQATVRHFP
>ENST00000394091.5|SNV-141121-C-T|4
GCPVTSKSSPERGLQR
>FUSION-ENST00000399287.7:122-ENST00000636159.1:256749|1829
LTTHTDPVCR
>FUSION-ENST00000399287.7:122-ENST00000636159.1:256749|2310
KSWMISK
>ENST00000505624.5|SNV-28172-G-A|2
EAAQIEQLR
>FUSION-ENST00000399287.7:122-ENST00000636159.1:256749|2367
SASSSLSRKSHSPR
>FUSION-ENST00000399287.7:122-ENST00000636159.1:256749|798
MYFYAYKIH
>FUSION-ENST00000399287.7:122-ENST00000636159.1:256749|2804
THTYVFTAVLAK
>FUSION-ENST00000399287.7:122-ENST00000636159.1:256749|4293
TSLGSISLSNF
>ENST00000306167.11|SNV-81126-G-T|4
KVMIHIITPNFSS
>FUSION-ENST00000399287.7:122-ENST00000636159.1:256749|930
RPPPRPANFFVFLVEMGFHR
>FUSION-ENST00000399287.7:122-ENST00000636159.1:256749|4109
CKILSQVLWEMWETRFVYSGCL
>FUSION-ENST00000399287.7:122-ENST00000636159.1:256749|3337
LVLVTPEDCIGGRFGWAGLAEFER
>FUSION-ENST00000399287.7:122-ENST00000636159.1:256749|3280
MCLLAICISSLEK
>ENST00000475334.1|SNV-1711061-A-T|2
DELTRAYQFVIAK
>FUSION-ENST00000399287.7:122-ENST00000636159.1:256749|3075
MANFCFFSR
>FUSION-ENST00000399287.7:122-ENST00000636159.1:256749|989
MHVLGTVWQSWSSHRRK
>FUSION-ENST00000399287.7:122-ENST00000636159.1:256749|595
ETGTEHR
>ENST00000376104.6|SNV-342566-G-T|1
SSLFQALLDIQ
>ENST00000341864.6|SNV-86-C-T|5
MAPPKNAPRDVLVMAQILK
>FUSION-ENST00000399287.7:122-ENST00000636159.1:256749|4344
MSDIQILEIP
>ENST00000381033.5|SNV-4314-G-T|6
RTRTAYTLAQLLELEK
>FUSION-ENST00000399287.7:122-ENST00000636159.1:256749|3829
SPSKGPK
>ENST00000646886.1|SNV-39088-T-C|3
CLYFLALR
>FUSION-ENST00000399287.7:122-ENST00000636159.1:256749|517
TLITLEHQVPW
>FUSION-ENST00000399287.7:122-ENST00000636159.1:256749|602
TGSPKGGLGKIPWK
>ENST00000368178.3|SNV-9768-A-T|2
MSPLGSARPPLEEGPPSTSL
>FUSION-ENST00000399287.7:122-ENST00000636159.1:256749|425
MHWYPSISLTF
>FUSION-ENST00000399287.7:122-ENST00000636159.1:256749|3383
MAAVLIVETLSQPGLDY
>ENST00000361804.5|SNV-14247-T-A|4
EKNNELLK
>FUSION-ENST00000399287.7:122-ENST00000636159.1:256749|1263
SRNCNFAIVGAIPK
>FUSION-ENST00000399287.7:122-ENST00000636159.1:256749|2477
YVYFELSILIVSFMASYVGVFLR
>FUSION-ENST00000399287.7:122-ENST00000636159.1:256749|1165
MLPKWPKTLSYR
>FUSION-ENST00000399287.7:122-ENST00000636159.1:256749|3600
LMGRKTCIR
>FUSION-ENST00000399287.7:122-ENST00000636159.1:256749|2581
TSIKSCFIPENHV
>FUSION-ENST00000399287.7:122-ENST00000636159.1:256749|3588
MKDSYNYHNFLER
>ENST00000274487.9|SNV-276928-A-G|1
DFYAQKLQRK
>FUSION-ENST00000399287.7:122-ENST00000636159.1:256749|4512
PTAESSLSLCPAT
>FUSION-ENST00000399287.7:122-ENST00000636159.1:256749|783
VLRDTSWVGVK
>FUSION-ENST00000399287.7:122-ENST00000636159.1:256749|3656
LIFCIFSRDEVSLC
>FUSION-ENST00000399287.7:122-ENST00000636159.1:256749|2740
QCTLYLLYSFLSVAPLPPFPF
>FUSION-ENST00000399287.7:122-ENST00000636159.1:256749|3358
MPHTCTHYSYLKMVFK
>FUSION-ENST00000399287.7:122-ENST00000636159.1:256749|1882
IIVLNSWYS
>FUSION-ENST00000399287.7:122-ENST00000636159.1:256749|206
SLHWRSYFAL
>FUSION-ENST00000399287.7:122-ENST00000636159.1:256749|3723
NVWNKIW
>FUSION-ENST00000399287.7:122-ENST00000636159.1:256749|3984
WGGQKERDSR
>ENST00000525799.1|SNV-19693-T-A|1
MIWEYSVLIIPENFSVFSLIREKR
>FUSION-ENST00000399287.7:122-ENST00000636159.1:256749|242
LAVLFICLHFSKQSFECT
>FUSION-ENST00000399287.7:122-ENST00000636159.1:256749|1317
GRICLNSPRFR
>FUSION-ENST00000399287.7:122-ENST00000636159.1:256749|3418
MLLVLGPHSEK
>FUSION-ENST00000399287.7:122-ENST00000636159.1:256749|2259
STVSNVDIATNAFYK
>ENST00000374037.8|SNV-15297-G-A|2
QHSPLGGDVLHAHLDIWK
>FUSION-ENST00000399287.7:122-ENST00000636159.1:256749|3537
SGYLIKK
>FUSION-ENST00000399287.7:122-ENST00000636159.1:256749|2355
GQKITDSLAKSDVFR
>FUSION-ENST00000399287.7:122-ENST00000636159.1:256749|1037
MKLISEGQMAHIEWIV
>FUSION-ENST00000399287.7:122-ENST00000636159.1:256749|947
PQFHPQR
>FUSION-ENST00000399287.7:122-ENST00000636159.1:256749|2519
HIHKCIDTLCECIYLGL
>FUSION-ENST00000399287.7:122-ENST00000636159.1:256749|2282
MQDIIIGHQKKNCVK
>FUSION-ENST00000399287.7:122-ENST00000636159.1:256749|2967
MVFPTSSCTALAGVTPFER
>FUSION-ENST00000399287.7:122-ENST00000636159.1:256749|3553
HHCTPAWATRGKLSQK
>ENST00000308611.8|SNV-277-G-A|2
MLCPWRTANLR
>ENST00000413272.7|SNV-60544-G-A|6
LHRSLREVAENAQLR
>FUSION-ENST00000399287.7:122-ENST00000636159.1:256749|1504
RLMSDSR
>FUSION-ENST00000399287.7:122-ENST00000636159.1:256749|2152
AAGREEALLTSR
>FUSION-ENST00000399287.7:122-ENST00000636159.1:256749|4514
RVCMFFTFLLKR
>FUSION-ENST00000399287.7:122-ENST00000636159.1:256749|3556
MHHCTPAWATRGK
>FUSION-ENST00000399287.7:122-ENST00000636159.1:256749|299
AWSHLWVLSPP
>FUSION-ENST00000399287.7:122-ENST00000636159.1:256749|2797
MQYHSAIKRNEVPIYATTR
>ENST00000321765.10|SNV-452-A-G|1
ELTLQPGALTSSGKR
>FUSION-ENST00000399287.7:122-ENST00000636159.1:256749|2855
IIYPITRYTK
>FUSION-ENST00000399287.7:122-ENST00000636159.1:256749|3373
MHNASSVKEFK
>FUSION-ENST00000399287.7:122-ENST00000636159.1:256749|3768
QDAMLIKEIDKVEGQCK
>ENST00000479054.5|MNV-36947-GC-G|20
SSSWMRTVSTTHCPSLPKSR
>ENST00000560209.6|SNV-696259-C-A|3
KKWVSIQFHFLT
>FUSION-ENST00000399287.7:122-ENST00000636159.1:256749|4354
GKGFGWKR
>FUSION-ENST00000399287.7:122-ENST00000636159.1:256749|391
MPLFMDR
>ENST00000456341.2|SNV-1873-G-T|2
DTSRCYPAAPQGYFSFAWR
>FUSION-ENST00000399287.7:122-ENST00000636159.1:256749|4475
MYHLIVPRKCK
>FUSION-ENST00000399287.7:122-ENST00000636159.1:256749|850
VFYWICLYEK
>ENST00000492634.6|SNV-87367-T-A|4
SSSRPRSPR
>FUSION-ENST00000399287.7:122-ENST00000636159.1:256749|2827
KIESVYPHKNSHICVHSSVSQK
>ENST00000526990.1|SNV-7525-G-T|5
KVLESPDNK
>FUSION-ENST00000399287.7:122-ENST00000636159.1:256749|2685
MVFGFLLLCYSR
>FUSION-ENST00000399287.7:122-ENST00000636159.1:256749|3238
WAPGESLKQLCVQVDPLLFWEVR
>FUSION-ENST00000399287.7:122-ENST00000636159.1:256749|2180
PVHLRFLYLNR
>FUSION-ENST00000399287.7:122-ENST00000636159.1:256749|1564
DILWIFK
>FUSION-ENST00000399287.7:122-ENST00000636159.1:256749|2895
MSIKPLISIILNR
>FUSION-ENST00000399287.7:122-ENST00000636159.1:256749|284
RLGIQLLRK
>ENST00000471841.6|SNV-38816-A-G|5
LLSVSLTMYGALYLYERLSWTTR
>FUSION-ENST00000399287.7:122-ENST00000636159.1:256749|4241
LDGSVKTVMVDDSK
>ENST00000273854.7|SNV-322335-G-T|2
WTAPEAISFR
>ENST00000497128.1|INDEL-11616-C-CTT|6
MTFLCLMR
>ENST00000282003.7|SNV-43209-G-T|1
GSLTNDQLENGIEWK
>ENST00000368178.3|SNV-9768-A-T|4
MRMSPLGSARPPLEEGPPSTSL
>ENST00000489135.5|SNV-59140-A-G|3
VAREALK
>FUSION-ENST00000399287.7:122-ENST00000636159.1:256749|589
LISQGTL
>FUSION-ENST00000399287.7:122-ENST00000636159.1:256749|1371
MNYNLLMAHDVVASGYVFSFS
>ENST00000354649.7|SNV-8830-A-C|2
DGPKAPTACLPPPRPQRPAATK
>FUSION-ENST00000399287.7:122-ENST00000636159.1:256749|419
MPCLSPFPWLWAFQFENEKSFLDK
>ENST00000545002.1|SNV-438033-G-T|2
RRPGRPRSSCIL
>FUSION-ENST00000399287.7:122-ENST00000636159.1:256749|3120
PFLFKCLSLSLKEFLPK
>ENST00000612899.5|SNV-13028-G-A|2
EQLRSSQR
>FUSION-ENST00000399287.7:122-ENST00000636159.1:256749|3185
LCLFLAFK
>FUSION-ENST00000399287.7:122-ENST00000636159.1:256749|1335
MAGHKFPRIK
>FUSION-ENST00000399287.7:122-ENST00000636159.1:256749|1119
MRNLRPLDVSRLRPQK
>FUSION-ENST00000399287.7:122-ENST00000636159.1:256749|582
MQSAIFWKK
>FUSION-ENST00000399287.7:122-ENST00000636159.1:256749|4330
NGCVMEIGRSNE
>FUSION-ENST00000399287.7:122-ENST00000636159.1:256749|3928
VVGTRVCL
>FUSION-ENST00000399287.7:122-ENST00000636159.1:256749|1199
FRAFLGS
>ENST00000540608.5|SNV-25014-C-G|7
MPAGMWRPR
>FUSION-ENST00000399287.7:122-ENST00000636159.1:256749|2470
ASYVGVFLRKSFVTQGSQK
>FUSION-ENST00000399287.7:122-ENST00000636159.1:256749|4405
WNLTLVAQAGGQR
>ENST00000565298.5|SNV-86759-G-A|1
SQTRTASRCPGCCR
>ENST00000637460.1|INDEL-2982-C-CTT|3
FPRTIHMTFLCLA
>FUSION-ENST00000399287.7:122-ENST00000636159.1:256749|2657
VIYTCVRNSR
>FUSION-ENST00000399287.7:122-ENST00000636159.1:256749|2781
LLQIHKK
>FUSION-ENST00000399287.7:122-ENST00000636159.1:256749|1272
EYYDLLWK
>FUSION-ENST00000399287.7:122-ENST00000636159.1:256749|2291
NSYDNLINYLR
>ENST00000478391.1|SNV-55563-G-C|1
LFNKCGRK
>ENST00000532183.6|SNV-1820-G-T|4
MSSDSELAVFGEASPFLRK
>FUSION-ENST00000399287.7:122-ENST00000636159.1:256749|1048
ETRSRLGI
>FUSION-ENST00000399287.7:122-ENST00000636159.1:256749|1852
SNAGRSGR
>FUSION-ENST00000399287.7:122-ENST00000636159.1:256749|288
LLNISFMRLGIQLLRK
>FUSION-ENST00000399287.7:122-ENST00000636159.1:256749|3160
MLSNPSIY
>FUSION-ENST00000399287.7:122-ENST00000636159.1:256749|1258
NCNFAIVGAIPKSCVVDKCQSDPK
>FUSION-ENST00000399287.7:122-ENST00000636159.1:256749|1701
PSLCPGRKQGYILCR
>FUSION-ENST00000399287.7:122-ENST00000636159.1:256749|3147
MMSGICFGIIQGRSVGWGNR
>FUSION-ENST00000399287.7:122-ENST00000636159.1:256749|4080
CCLDGSSFTLIR
>FUSION-ENST00000399287.7:122-ENST00000636159.1:256749|2115
MILMLDLLLLSYKSVK
>FUSION-ENST00000399287.7:122-ENST00000636159.1:256749|1074
DFPTEAQKKI
>FUSION-ENST00000399287.7:122-ENST00000636159.1:256749|1915
MFPIVRC
>FUSION-ENST00000399287.7:122-ENST00000636159.1:256749|3169
NQVLRPVFLVQIKDAECLAK
>FUSION-ENST00000399287.7:122-ENST00000636159.1:256749|2170
KETHEVK
>FUSION-ENST00000399287.7:122-ENST00000636159.1:256749|759
YCGLGMVAHACNPSTLR
>FUSION-ENST00000399287.7:122-ENST00000636159.1:256749|1377
LLQFWPR
>FUSION-ENST00000399287.7:122-ENST00000636159.1:256749|855
HGLGLEHGGSVFLLLLTRGVETR
>ENST00000477264.1|MNV-93311-AGGAGGA-A|1
TSTAVRRK
>ENST00000330899.5|SNV-8991-G-C|1
ITFHGEGDQQPGLEPGDIIIVLDQK
>FUSION-ENST00000399287.7:122-ENST00000636159.1:256749|3304
MEKPHFIH
>ENST00000369519.4|SNV-168343-C-T|4
SREDGYYWKEPK
>FUSION-ENST00000399287.7:122-ENST00000636159.1:256749|1291
MCKGSRFR
>FUSION-ENST00000399287.7:122-ENST00000636159.1:256749|906
MTFARGRFLAR
>FUSION-ENST00000399287.7:122-ENST00000636159.1:256749|3468
MPGLTPR
>FUSION-ENST00000399287.7:122-ENST00000636159.1:256749|3910
MMMPPWSFY
>ENST00000528828.1|SNV-106469-C-G|5
SAAVQLFPSVNSVHIDFVK
>ENST00000532183.6|SNV-1820-G-T|5
SSDSELAVFGEASPFLR
>FUSION-ENST00000399287.7:122-ENST00000636159.1:256749|2594
MDCQSLAGR
>FUSION-ENST00000399287.7:122-ENST00000636159.1:256749|3039
LKYKFHAYK
>FUSION-ENST00000399287.7:122-ENST00000636159.1:256749|4234
CLNTPSSA
>ENST00000563971.5|SNV-22257-C-T|3
VKALGVKPSQNLWEYKAVNPGR
>FUSION-ENST00000399287.7:122-ENST00000636159.1:256749|3416
MLLVLGPHSEKLM
>FUSION-ENST00000399287.7:122-ENST00000636159.1:256749|488
SCVDREGVLLR
>FUSION-ENST00000399287.7:122-ENST00000636159.1:256749|4455
KLILKMER
>FUSION-ENST00000399287.7:122-ENST00000636159.1:256749|278
MCSWFHSVPALVFPFSFVLLTLLV
>FUSION-ENST00000399287.7:122-ENST00000636159.1:256749|1219
MVLLQVRQMGDKSGR
>FUSION-ENST00000399287.7:122-ENST00000636159.1:256749|1065
VRFCYFVR
>FUSION-ENST00000399287.7:122-ENST00000636159.1:256749|1189
GEHRGGQEGEDRGK
>FUSION-ENST00000399287.7:122-ENST00000636159.1:256749|4189
HDTDTQALLSLTSLPPSI
>ENST00000299578.9|MNV-16070-GAG-G|1
QSVFTLLFLHFFFVVQLKKTEP
>ENST00000371894.5|SNV-1161-C-A|7
RILVNLSMVEK
>FUSION-ENST00000399287.7:122-ENST00000636159.1:256749|2031
STVPSPLGDF
>FUSION-ENST00000399287.7:122-ENST00000636159.1:256749|3713
QQLINRDSH
>FUSION-ENST00000399287.7:122-ENST00000636159.1:256749|2732
YLCVFSSMQFYHIYRFM
>FUSION-ENST00000399287.7:122-ENST00000636159.1:256749|2733
MYLCVFSSMQFYHIYRFM
>ENST00000478274.6|SNV-87737-C-T|1
ALQHNLGIGGAVVVTFYK
>ENST00000296658.4|SNV-27361-C-T|4
VEYQIKTFSGQTHGFVHWK
>FUSION-ENST00000399287.7:122-ENST00000636159.1:256749|2922
MSSNALQGQR
>FUSION-ENST00000399287.7:122-ENST00000636159.1:256749|4524
VESFGNGCLR
>FUSION-ENST00000399287.7:122-ENST00000636159.1:256749|2084
AAVQSSFGSASEGDRGK
>FUSION-ENST00000399287.7:122-ENST00000636159.1:256749|2521
MCHYPVLGVCRHIHK
>ENST00000538694.5|SNV-14719-C-A|2
AGLPHRRLR
>FUSION-ENST00000399287.7:122-ENST00000636159.1:256749|2164
ETHEVKNRLLHFPLFLSTPLFFLPF
>ENST00000646044.1|SNV-6045-G-A|4
EDVGASDVNFLIENVGAVR
>FUSION-ENST00000399287.7:122-ENST00000636159.1:256749|1349
GLIHILQCNKTFNVQTFVS
>FUSION-ENST00000399287.7:122-ENST00000636159.1:256749|3112
GAEKRIFQVLEMYR
>FUSION-ENST00000399287.7:122-ENST00000636159.1:256749|1203
MTGGHEL
>FUSION-ENST00000399287.7:122-ENST00000636159.1:256749|1007
TSPLKLRK
>FUSION-ENST00000399287.7:122-ENST00000636159.1:256749|1077
EGEGCLDDWQGQVLFSLK
>ENST00000479054.5|MNV-36947-GC-G|19
TVSTTHCPSLPK
>FUSION-ENST00000399287.7:122-ENST00000636159.1:256749|2644
YVNKCGDWK
>ENST00000375180.7|SNV-762-C-A|4
AWFLPPACLSHCVRLAIIR
>ENST00000382592.5|SNV-73326-G-A|2
EEHALALGGAGAFPLDVEYRGPDRR
>FUSION-ENST00000399287.7:122-ENST00000636159.1:256749|1153
MLVLKAKNVAQVAEDTVLQNR
>FUSION-ENST00000399287.7:122-ENST00000636159.1:256749|1600
MASFLSPHK
>FUSION-ENST00000399287.7:122-ENST00000636159.1:256749|4054
ALRDSCISLNWLTISSALKVS
>FUSION-ENST00000399287.7:122-ENST00000636159.1:256749|3843
QRQGPEQSSVGSQEK
>ENST00000438748.5|SNV-677-G-T|1
SALQELTR
>FUSION-ENST00000399287.7:122-ENST00000636159.1:256749|1463
KTHFTATMRHHCK
>FUSION-ENST00000399287.7:122-ENST00000636159.1:256749|1788
LDHPSSPARTLLSLLVS
>ENST00000488442.1|SNV-3363-G-A|1
CSALETSSPWV
>ENST00000533229.1|SNV-193788-G-A|3
LGSKLWPWGSSSIRALTSAMAR
>ENST00000567838.1|SNV-661109-C-G|8
QRPPHVTTDPARARWSGLR
>FUSION-ENST00000399287.7:122-ENST00000636159.1:256749|421
MPCLSPFPWLWAFQFENEK
>ENST00000612899.5|SNV-13028-G-A|3
TKEQLRSSQR
>FUSION-ENST00000399287.7:122-ENST00000636159.1:256749|2767
DPVHVLTICTQSF
>FUSION-ENST00000399287.7:122-ENST00000636159.1:256749|2215
GGRAEAPLTSR
>FUSION-ENST00000399287.7:122-ENST00000636159.1:256749|3659
VTGTTGACHHARLIFCIFSR
>FUSION-ENST00000399287.7:122-ENST00000636159.1:256749|2713
VDLLLAFK
>FUSION-ENST00000399287.7:122-ENST00000636159.1:256749|409
GAECVPAK
>FUSION-ENST00000399287.7:122-ENST00000636159.1:256749|3797
MVIMQNQNLALIISTK
>FUSION-ENST00000399287.7:122-ENST00000636159.1:256749|2209
AEAPLTSRTGRPAGR
>FUSION-ENST00000399287.7:122-ENST00000636159.1:256749|1337
MAGHKFPR
>ENST00000302017.4|SNV-7409-G-T|3
KVKVEDEDQEAEE
>FUSION-ENST00000399287.7:122-ENST00000636159.1:256749|3633
DYQETRFHSRK
>FUSION-ENST00000399287.7:122-ENST00000636159.1:256749|1674
RCRILGLPQPTQTESAF
>ENST00000511112.2|SNV-5726-A-C|1
PPTVPSPLVWISSPIALRNVK
>FUSION-ENST00000399287.7:122-ENST00000636159.1:256749|1557
PRHPLDF
>FUSION-ENST00000399287.7:122-ENST00000636159.1:256749|4082
RCCLDGSSFTLIR
>FUSION-ENST00000399287.7:122-ENST00000636159.1:256749|2809
KLKVYIHIK
>ENST00000247225.7|SNV-423-C-T|2
NGLAAELGPALPRR
>FUSION-ENST00000399287.7:122-ENST00000636159.1:256749|2676
SHCIWPDKF
>FUSION-ENST00000399287.7:122-ENST00000636159.1:256749|2299
MGPEVKERSASLGFFR
>FUSION-ENST00000399287.7:122-ENST00000636159.1:256749|3831
MTVFLRSPSKGPK
>FUSION-ENST00000399287.7:122-ENST00000636159.1:256749|2557
LGVCGDCHHLRVTR
>FUSION-ENST00000399287.7:122-ENST00000636159.1:256749|4256
KCSNNRDSH
>FUSION-ENST00000399287.7:122-ENST00000636159.1:256749|340
IVLCGNCTVSIVSLCGVK
>FUSION-ENST00000399287.7:122-ENST00000636159.1:256749|3909
MMPPWSFY
>ENST00000673951.1|SNV-195715-T-A|7
GLRRYIMEMLPITDR
>FUSION-ENST00000399287.7:122-ENST00000636159.1:256749|3396
VCCDPGQLSIAEPQSQCVELSK
>FUSION-ENST00000399287.7:122-ENST00000636159.1:256749|2598
GAVNVYILPSFIAFFCISS
>FUSION-ENST00000399287.7:122-ENST00000636159.1:256749|1561
MYVVRHETSTFIHR
>FUSION-ENST00000399287.7:122-ENST00000636159.1:256749|2586
ANKQGLQVCS
>FUSION-ENST00000399287.7:122-ENST00000636159.1:256749|1553
MIEVEFI
>FUSION-ENST00000399287.7:122-ENST00000636159.1:256749|2281
QDIIIGHQKKNCVK
>FUSION-ENST00000399287.7:122-ENST00000636159.1:256749|2292
MNSYDNLINYLR
>FUSION-ENST00000399287.7:122-ENST00000636159.1:256749|3232
ELLNDNFNI
>FUSION-ENST00000399287.7:122-ENST00000636159.1:256749|393
MFVLFIYSW
>FUSION-ENST00000399287.7:122-ENST00000636159.1:256749|2912
LVRLVSNSLPQVILLPWPPK
>FUSION-ENST00000399287.7:122-ENST00000636159.1:256749|3210
MDGFIILFSLFQYKVLNHPIFG
>FUSION-ENST00000399287.7:122-ENST00000636159.1:256749|2227
GFFFFFFFFFFFYWLTPLPPSR
>FUSION-ENST00000399287.7:122-ENST00000636159.1:256749|1644
MYGRLPYPV
>ENST00000410053.8|SNV-56568-A-G|2
FAINFFTSIGLGGLTGELR
>FUSION-ENST00000399287.7:122-ENST00000636159.1:256749|3522
MTTCQYVFLLGGR
>FUSION-ENST00000399287.7:122-ENST00000636159.1:256749|1241
CSLSSDELIKTSDR
>ENST00000511112.2|SNV-5726-A-C|2
PPTVPSPLVWISSPIALR
>FUSION-ENST00000399287.7:122-ENST00000636159.1:256749|3859
MQVKLLEDISPFLIK
>ENST00000286800.8|SNV-148378-C-T|2
DHILSILGETKQNLTGLCQK
>FUSION-ENST00000399287.7:122-ENST00000636159.1:256749|964
MLIFLVAA
>ENST00000498539.1|MNV-8844-CC-C|2
SALGLADPTSPCSSLLKPGLR
>FUSION-ENST00000399287.7:122-ENST00000636159.1:256749|940
DSTFVKNQEISIGILVNH
>FUSION-ENST00000399287.7:122-ENST00000636159.1:256749|3927
MRCVQQAILGIVHSLYCFK
>FUSION-ENST00000399287.7:122-ENST00000636159.1:256749|596
KETGTEHRESK
>FUSION-ENST00000399287.7:122-ENST00000636159.1:256749|2506
RCSVPFSCNGHRPIFK
>ENST00000245441.9|SNV-91802-C-A|4
LQTMVQNTKAELTQSREK
>FUSION-ENST00000399287.7:122-ENST00000636159.1:256749|2803
THTYVFTAVLAKSK
>FUSION-ENST00000399287.7:122-ENST00000636159.1:256749|3567
MHTPRSD
>ENST00000636433.1|SNV-17862-G-A|10
AMVKAGGSHQDCHEK
>ENST00000366497.6|SNV-2752-G-T|1
GFIPLPRGQTEK
>FUSION-ENST00000399287.7:122-ENST00000636159.1:256749|2763
KYRYMLQHG
>ENST00000378076.4|SNV-35816-C-A|2
VVACAPLYQWR
>FUSION-ENST00000399287.7:122-ENST00000636159.1:256749|508
LSASSPK
>FUSION-ENST00000399287.7:122-ENST00000636159.1:256749|977
MEVQFFCSCLPEE
>FUSION-ENST00000399287.7:122-ENST00000636159.1:256749|2056
SLLPRRGGGR
>FUSION-ENST00000399287.7:122-ENST00000636159.1:256749|4540
MQFEPSTAVYDACRVIRER
>FUSION-ENST00000399287.7:122-ENST00000636159.1:256749|2590
MDCQSLAGREMANKQGLQVCS
>FUSION-ENST00000399287.7:122-ENST00000636159.1:256749|2943
MFSKQPSIKLISFK
>ENST00000343571.3|SNV-194841-C-A|2
FGLVCHHLFLRNTLTTGTF
>FUSION-ENST00000399287.7:122-ENST00000636159.1:256749|2002
MNIYFFKTS
>FUSION-ENST00000399287.7:122-ENST00000636159.1:256749|1410
GGAQRPASGVVQARMSCLR
>FUSION-ENST00000399287.7:122-ENST00000636159.1:256749|4288
MFSTLFFQHCAVFGIFHKKIIGK
>FUSION-ENST00000399287.7:122-ENST00000636159.1:256749|3554
MHHCTPAWATRGKLSQK
>ENST00000383772.8|INDEL-419197-C-CAA|4
AACLDILILRICTRYTTQNK
>FUSION-ENST00000399287.7:122-ENST00000636159.1:256749|2233
MVSNDKFAVIQVGVNL
>FUSION-ENST00000399287.7:122-ENST00000636159.1:256749|563
CRENAQK
>ENST00000527047.5|SNV-10425-G-T|3
ISPVNTIKQSETTLPTTK
>FUSION-ENST00000399287.7:122-ENST00000636159.1:256749|2297
NQYKHII
>ENST00000528712.5|SNV-72068-G-T|2
RDGTGHYLCNACCLYHK
>FUSION-ENST00000399287.7:122-ENST00000636159.1:256749|3913
MNFKKWK
>FUSION-ENST00000399287.7:122-ENST00000636159.1:256749|1878
VEALEAMKHPLWSMVVDLR
>FUSION-ENST00000399287.7:122-ENST00000636159.1:256749|519
IYFSSKRR
>FUSION-ENST00000399287.7:122-ENST00000636159.1:256749|2404
MRVDEKTK
>ENST00000543253.5|SNV-3737-G-T|3
QSWVLPGEEANIR
>FUSION-ENST00000399287.7:122-ENST00000636159.1:256749|1098
SVIWLSLASIACGKICSIVSLK
>ENST00000265080.9|SNV-152337-G-T|2
YAIVERLLER
>FUSION-ENST00000399287.7:122-ENST00000636159.1:256749|2296
ERSASLGFFR
>FUSION-ENST00000399287.7:122-ENST00000636159.1:256749|1222
MVLLQVR
>FUSION-ENST00000399287.7:122-ENST00000636159.1:256749|808
AIFFWVFYCVPSTHFL
>ENST00000262510.10|SNV-65340-A-G|1
VEKVDLRSLHHATLHFR
>FUSION-ENST00000399287.7:122-ENST00000636159.1:256749|965
STCMLIFLVAA
>FUSION-ENST00000399287.7:122-ENST00000636159.1:256749|4421
IVFGLKR
>FUSION-ENST00000399287.7:122-ENST00000636159.1:256749|4500
QRLQVVHKPISAYVSNEIPS
>ENST00000480681.1|SNV-86-C-T|5
APPKNAPRDVLVMAQILK
>ENST00000489895.5|MNV-36947-GC-G|10
MPPPGCCRGPCAPR
>ENST00000473389.5|SNV-19268-G-T|4
QLHKECHLFYCTCSSSLR
>ENST00000375180.7|SNV-762-C-A|2
LAIIRFR
>FUSION-ENST00000399287.7:122-ENST00000636159.1:256749|2428
ILSSVFLMTSLAYTERK
>FUSION-ENST00000399287.7:122-ENST00000636159.1:256749|3409
MRRHPLFSIR
>FUSION-ENST00000399287.7:122-ENST00000636159.1:256749|2157
DRGAPHISDDGRPGR
>FUSION-ENST00000399287.7:122-ENST00000636159.1:256749|4185
MTVSVCRGSMIQTHR
>ENST00000355528.9|SNV-57654-A-G|3
GIGRVAGR
>FUSION-ENST00000399287.7:122-ENST00000636159.1:256749|2241
NIFVNFLPGSFLSCRE
>FUSION-ENST00000399287.7:122-ENST00000636159.1:256749|3133
MSVPLFK
>FUSION-ENST00000399287.7:122-ENST00000636159.1:256749|4399
CTPPYPANFLYF
>FUSION-ENST00000399287.7:122-ENST00000636159.1:256749|2525
MFQLCFMCHYPVLGVCRHIHK
>FUSION-ENST00000399287.7:122-ENST00000636159.1:256749|3724
VNTFKYIRHHTECK
>FUSION-ENST00000399287.7:122-ENST00000636159.1:256749|1728
MSENRELAIYR
>FUSION-ENST00000399287.7:122-ENST00000636159.1:256749|4213
MTAHMIIR
>FUSION-ENST00000399287.7:122-ENST00000636159.1:256749|1399
MAKFLMTTWIFVQSR
>FUSION-ENST00000399287.7:122-ENST00000636159.1:256749|1800
SSRPAWLIW
>FUSION-ENST00000399287.7:122-ENST00000636159.1:256749|543
SGAGVPWE
>FUSION-ENST00000399287.7:122-ENST00000636159.1:256749|3802
MKWLLCR
>FUSION-ENST00000399287.7:122-ENST00000636159.1:256749|240
IWHLLELF
>FUSION-ENST00000399287.7:122-ENST00000636159.1:256749|1875
MKHPLWSMVVDLR
>FUSION-ENST00000399287.7:122-ENST00000636159.1:256749|2874
WWCTSVISATWVAEAGESFEPGRQR
>ENST00000257770.8|SNV-42406-T-A|1
YGQSTGEFLQVGGIHVEYDLSR
>FUSION-ENST00000399287.7:122-ENST00000636159.1:256749|1981
NCLLEVPMFRPLQLLVLGVYGIGK
>FUSION-ENST00000399287.7:122-ENST00000636159.1:256749|618
SPAGPLEIFIFAFAGGCSQPRE
>FUSION-ENST00000399287.7:122-ENST00000636159.1:256749|770
FIKNYLVGWK
>FUSION-ENST00000399287.7:122-ENST00000636159.1:256749|2954
MKNVYISHLVFKK
>FUSION-ENST00000399287.7:122-ENST00000636159.1:256749|4152
GCIVIYLCRH
>FUSION-ENST00000399287.7:122-ENST00000636159.1:256749|912
DEQRENWQRK
>ENST00000629077.1|SNV-22609-G-C|6
TRSESIRSLQSVTR
>FUSION-ENST00000399287.7:122-ENST00000636159.1:256749|3045
MSEIEAKVK
>ENST00000567838.1|SNV-661109-C-G|6
ARWSGLRGAGVSVPSSVGAGR
>FUSION-ENST00000399287.7:122-ENST00000636159.1:256749|766
NYLVGWKEL
>FUSION-ENST00000399287.7:122-ENST00000636159.1:256749|2773
MTLIQSTDLIQSSPALHVLVCV
>ENST00000263915.8|SNV-99490-A-T|1
SGLYFSTIGTSKEPR
>ENST00000527906.5|SNV-258-G-T|6
MATVWYEAEMELGR
>ENST00000581086.5|INDEL-41458-C-CA|2
QIILMRTWNR
>ENST00000479054.5|MNV-36947-GC-G|1
AERSSSR
>FUSION-ENST00000399287.7:122-ENST00000636159.1:256749|1352
MGLIHILQCNK
>FUSION-ENST00000399287.7:122-ENST00000636159.1:256749|2271
MITSLTTSGK
>ENST00000245503.10|SNV-24829-G-T|1
NDAIMLKKK
>FUSION-ENST00000399287.7:122-ENST00000636159.1:256749|3019
MRGMTCRLVSER
>FUSION-ENST00000399287.7:122-ENST00000636159.1:256749|1834
VAIEPCSGQQGAR
>ENST00000554335.6|SNV-194058-G-C|2
DIIEAGSLR
>ENST00000527906.5|SNV-258-G-T|5
ATVWYEAEMELGR
>ENST00000479054.5|MNV-36947-GC-G|9
LEPARAVKSSGR
>ENST00000289429.6|SNV-879-C-G|4
IRTIGSFEGIR
>FUSION-ENST00000399287.7:122-ENST00000636159.1:256749|3368
EFKDNHEAI
>ENST00000339162.11|SNV-15612-A-C|2
YSAPAPLSSR
>FUSION-ENST00000399287.7:122-ENST00000636159.1:256749|1655
AVQPTSGEVSSR
>FUSION-ENST00000399287.7:122-ENST00000636159.1:256749|3620
RKTSWHAR
>FUSION-ENST00000399287.7:122-ENST00000636159.1:256749|2181
MPVHLRFLYLNR
>ENST00000374869.8|SNV-13527-G-A|3
DGTKRSSCLVTYQGGR
>FUSION-ENST00000399287.7:122-ENST00000636159.1:256749|3936
ERITERLLWPLTPVSLWWK
>FUSION-ENST00000399287.7:122-ENST00000636159.1:256749|3869
LGLQGALVYFLV
>FUSION-ENST00000399287.7:122-ENST00000636159.1:256749|2185
LLTSQTGRLPGGGAPHFSDGAAGQR
>FUSION-ENST00000399287.7:122-ENST00000636159.1:256749|2613
NRNNSLK
>FUSION-ENST00000399287.7:122-ENST00000636159.1:256749|1256
SCVVDKCQSDPKGIFCFQHHGL
>ENST00000370832.1|SNV-71383-C-T|2
LISVVSYLGK
>FUSION-ENST00000399287.7:122-ENST00000636159.1:256749|1987
KTDFLRLQDTAHSK
>FUSION-ENST00000399287.7:122-ENST00000636159.1:256749|328
KINENIKLWK
>FUSION-ENST00000399287.7:122-ENST00000636159.1:256749|821
MCLSSSGYSDVHL
>FUSION-ENST00000399287.7:122-ENST00000636159.1:256749|4458
DICDICFV
>ENST00000369651.7|SNV-42406-T-A|3
NNGIHVEYDLSR
>FUSION-ENST00000399287.7:122-ENST00000636159.1:256749|3020
MRGMTCR
>FUSION-ENST00000399287.7:122-ENST00000636159.1:256749|1736
QSTAQWRCRP
>FUSION-ENST00000399287.7:122-ENST00000636159.1:256749|665
VITGFKR
>FUSION-ENST00000399287.7:122-ENST00000636159.1:256749|1901
MDACCLGSPR
>FUSION-ENST00000399287.7:122-ENST00000636159.1:256749|402
MFLPVCSVKLFLFGFAFLRYSQC
>FUSION-ENST00000399287.7:122-ENST00000636159.1:256749|935
MHIRFIKAR
>FUSION-ENST00000399287.7:122-ENST00000636159.1:256749|3154
LILNTNIFTNK
>FUSION-ENST00000399287.7:122-ENST00000636159.1:256749|501
ANCNPLCFFK
>FUSION-ENST00000399287.7:122-ENST00000636159.1:256749|2024
MTVLFSEPFHCYSGLIFSFDTK
>FUSION-ENST00000399287.7:122-ENST00000636159.1:256749|705
SPSICSLLYSGRK
>FUSION-ENST00000399287.7:122-ENST00000636159.1:256749|3953
TFCFSFFSFLLSSFSFSFLFLS
>FUSION-ENST00000399287.7:122-ENST00000636159.1:256749|1581
MPFSKSCVMFTV
>ENST00000294753.8|SNV-22124-G-C|2
QVPQVSYLDSPSLQPFQVEERR
>ENST00000559696.1|SNV-90676-A-G|3
LECESLQGISGLKPTGFRK
>FUSION-ENST00000399287.7:122-ENST00000636159.1:256749|992
HVLGTVWQSWSSHR
>FUSION-ENST00000399287.7:122-ENST00000636159.1:256749|540
MNSTASAKSLR
>FUSION-ENST00000399287.7:122-ENST00000636159.1:256749|2112
LDLLLLSYK
>FUSION-ENST00000399287.7:122-ENST00000636159.1:256749|4505
FFTFLLKR
>FUSION-ENST00000399287.7:122-ENST00000636159.1:256749|3733
LHKFFNKVLILVK
>FUSION-ENST00000399287.7:122-ENST00000636159.1:256749|3414
MKTSRCIL
>FUSION-ENST00000399287.7:122-ENST00000636159.1:256749|3746
LKVTLGDRYR
>ENST00000596188.2|SNV-7009-C-A|4
HEGLGNPDCGSMQLQLRKHEHK
>FUSION-ENST00000399287.7:122-ENST00000636159.1:256749|4055
ALRDSCISLNWLTISSALK
>FUSION-ENST00000399287.7:122-ENST00000636159.1:256749|800
NHLQIPALKIIF
>FUSION-ENST00000399287.7:122-ENST00000636159.1:256749|1919
MLLFIHRLLNIQYKEF
>FUSION-ENST00000399287.7:122-ENST00000636159.1:256749|2150
AAGREEALLTSRWDGGR
>FUSION-ENST00000399287.7:122-ENST00000636159.1:256749|345
NSLGLGIALGFCFQR
>ENST00000343571.3|SNV-194841-C-A|6
PSPIPAKYIDYWNFLKDAFGLEEE
>FUSION-ENST00000399287.7:122-ENST00000636159.1:256749|3272
MLNMLSCAYWPFVSLLWR
>FUSION-ENST00000399287.7:122-ENST00000636159.1:256749|680
CLIITLDF
>FUSION-ENST00000399287.7:122-ENST00000636159.1:256749|1396
AKFLMTTWIFVQSRNPK
>FUSION-ENST00000399287.7:122-ENST00000636159.1:256749|1911
MLEESVSPK
>ENST00000374037.8|SNV-15297-G-A|1
QHSPLGGDVLHAHLDIWKSAAWMK
>FUSION-ENST00000399287.7:122-ENST00000636159.1:256749|2096
PLLSYLHGF
>FUSION-ENST00000399287.7:122-ENST00000636159.1:256749|4357
TRGKGFGWK
>ENST00000582073.5|SNV-11727-G-T|2
MKNFFLKQ
>ENST00000487141.5|SNV-19268-G-T|1
ECHLFYCTCRLILKK
>FUSION-ENST00000399287.7:122-ENST00000636159.1:256749|2768
MDPVHVLTICTQSF
>ENST00000511802.5|SNV-61799-G-A|1
CITLLIASLICLTLPVFTGR
>FUSION-ENST00000399287.7:122-ENST00000636159.1:256749|3322
GWQQRFSHDATSLF
>ENST00000322652.10|SNV-56866-A-G|4
LRIFYQFLCNNNTR
>FUSION-ENST00000399287.7:122-ENST00000636159.1:256749|1576
AVFFFLILK
>FUSION-ENST00000399287.7:122-ENST00000636159.1:256749|695
SSPILLHVK
>FUSION-ENST00000399287.7:122-ENST00000636159.1:256749|443
VKGSSPK
>FUSION-ENST00000399287.7:122-ENST00000636159.1:256749|660
QSLLFGVLLEPQTCPDSVVEVTCR
>FUSION-ENST00000399287.7:122-ENST00000636159.1:256749|4327
MSKNILNILFSLTSK
>FUSION-ENST00000399287.7:122-ENST00000636159.1:256749|1507
MALEEMRFLSN
>FUSION-ENST00000399287.7:122-ENST00000636159.1:256749|2298
GPEVKERSASLGFFR
>FUSION-ENST00000399287.7:122-ENST00000636159.1:256749|689
NKNVSLLDYESG
>FUSION-ENST00000399287.7:122-ENST00000636159.1:256749|1228
MAHMFGK
>ENST00000330479.8|MNV-11481-GC-G|14
GKQAPEK
>FUSION-ENST00000399287.7:122-ENST00000636159.1:256749|3962
LVSLVDFKPRYNLDLMWNINTNLDF
>ENST00000422722.1|SNV-28949-G-A|4
GKQLYTIAHYLQRADER
>FUSION-ENST00000399287.7:122-ENST00000636159.1:256749|534
MLICREIALWR
>FUSION-ENST00000399287.7:122-ENST00000636159.1:256749|388
MPLFMDREKK
>FUSION-ENST00000399287.7:122-ENST00000636159.1:256749|3163
MLKSLVPNSNHNYSFTLS
>FUSION-ENST00000399287.7:122-ENST00000636159.1:256749|2670
ASSSIQVVAK
>FUSION-ENST00000399287.7:122-ENST00000636159.1:256749|1122
VYTLSVSYITSLHLPGNPAN
>FUSION-ENST00000399287.7:122-ENST00000636159.1:256749|3146
MSGICFGIIQGRSVGWGNR
>ENST00000587434.1|SNV-232-C-T|1
ETPAWGALRRGTTHR
>FUSION-ENST00000399287.7:122-ENST00000636159.1:256749|854
MHGLGLEHGGSVFLLLLTRGVETRL
>FUSION-ENST00000399287.7:122-ENST00000636159.1:256749|2679
MSHCIWPDK
>FUSION-ENST00000399287.7:122-ENST00000636159.1:256749|3709
EVFCKSRSILSLK
>FUSION-ENST00000399287.7:122-ENST00000636159.1:256749|542
MNSTASAK
>FUSION-ENST00000399287.7:122-ENST00000636159.1:256749|2711
VDLLLAFKESLYCFP
>ENST00000484070.1|SNV-78491-T-A|3
IALWPPTQHYYLGVSAR
>FUSION-ENST00000399287.7:122-ENST00000636159.1:256749|619
MSPAGPLEIFIFAFAGGCSQPRE
>FUSION-ENST00000399287.7:122-ENST00000636159.1:256749|1836
PVAWDPRVAIEPCSGQQGAR
>FUSION-ENST00000399287.7:122-ENST00000636159.1:256749|3070
CIHLISK
>FUSION-ENST00000399287.7:122-ENST00000636159.1:256749|507
MLSASSPKI
>FUSION-ENST00000399287.7:122-ENST00000636159.1:256749|1957
MSLAPLSIFLST
>FUSION-ENST00000399287.7:122-ENST00000636159.1:256749|3695
MSSSQKLIKY
>FUSION-ENST00000399287.7:122-ENST00000636159.1:256749|2498
MKEAAANHILSPVPFLGPR
>ENST00000341074.10|SNV-2493-T-C|5
IANKLFGEKTYQFSQEYLDAIK
>FUSION-ENST00000399287.7:122-ENST00000636159.1:256749|946
MPQFHPQRS
>ENST00000379992.6|SNV-719764-C-A|3
LIDIPEGIPIETK
>ENST00000540608.5|SNV-25014-C-G|3
MWRPRQVMTRPWDSCVGR
>FUSION-ENST00000399287.7:122-ENST00000636159.1:256749|2588
EMANKQGLQVCS
>FUSION-ENST00000399287.7:122-ENST00000636159.1:256749|4112
MCKILSQVLWEMWETR
>FUSION-ENST00000399287.7:122-ENST00000636159.1:256749|2500
LGPIFCFLIIYYE
>FUSION-ENST00000399287.7:122-ENST00000636159.1:256749|489
SLSDIVGSWAGVLRSCVDREGVLLR
>FUSION-ENST00000399287.7:122-ENST00000636159.1:256749|3090
MENDIFFFFETEPRR
>FUSION-ENST00000399287.7:122-ENST00000636159.1:256749|2561
VSSVRKLGVCGDCHHLR
>FUSION-ENST00000399287.7:122-ENST00000636159.1:256749|3528
HHHAQLTFVWGPSLMPK
>FUSION-ENST00000399287.7:122-ENST00000636159.1:256749|1826
MPSPQQQVMVGQMHRGHMPPLVR
>FUSION-ENST00000399287.7:122-ENST00000636159.1:256749|1404
MSCLRAGGPVPFTPSPK
>FUSION-ENST00000399287.7:122-ENST00000636159.1:256749|1413
KHQTSLLICLHPCPSK
>FUSION-ENST00000399287.7:122-ENST00000636159.1:256749|4151
MTIALDPLFP
>FUSION-ENST00000399287.7:122-ENST00000636159.1:256749|732
QCSQVFNYYFGFLTA
>ENST00000489135.5|SNV-59140-A-G|5
ELGNALETILSGLANMVAREALK
>FUSION-ENST00000399287.7:122-ENST00000636159.1:256749|1094
LSLSTLLEFTR
>ENST00000371894.5|SNV-1161-C-A|8
QKRILVNLSMVEK
>FUSION-ENST00000399287.7:122-ENST00000636159.1:256749|4128
MPVIPTMRETEAGESLEPGRWR
>FUSION-ENST00000399287.7:122-ENST00000636159.1:256749|2499
YLVCSSSVLCAITLCWVCVDTSTNA
>FUSION-ENST00000399287.7:122-ENST00000636159.1:256749|3344
HLKQGLAFRK
>FUSION-ENST00000399287.7:122-ENST00000636159.1:256749|2441
VQAHGQGRGWVQK
>ENST00000330871.3|INDEL-1494-G-GG|6
AYYIYSGGREDPPGVEPAPLLQR
>FUSION-ENST00000399287.7:122-ENST00000636159.1:256749|1283
MSTLLPNVCFYSDVQRK
>ENST00000367573.7|SNV-415963-G-A|1
VISQSEPDLSYITANTDK
>FUSION-ENST00000399287.7:122-ENST00000636159.1:256749|1755
EPGTRLILV
>FUSION-ENST00000399287.7:122-ENST00000636159.1:256749|1318
GRICLNSPR
>ENST00000375180.7|SNV-762-C-A|1
LAIIRFRVK
>FUSION-ENST00000399287.7:122-ENST00000636159.1:256749|784
LLEGLRVLRDTSWVGVK
>ENST00000219611.7|SNV-19529-G-T|4
DEEEKEEHEEEEGAAEPR
>FUSION-ENST00000399287.7:122-ENST00000636159.1:256749|2729
MQFYHIYRFM
>FUSION-ENST00000399287.7:122-ENST00000636159.1:256749|3838
CFIYMTVFLR
>FUSION-ENST00000399287.7:122-ENST00000636159.1:256749|4159
YIYGMHCDISV
>FUSION-ENST00000399287.7:122-ENST00000636159.1:256749|3118
CLSLSLKEFLPK
>FUSION-ENST00000399287.7:122-ENST00000636159.1:256749|2646
FLQSFIFGL
>FUSION-ENST00000399287.7:122-ENST00000636159.1:256749|2559
KLGVCGDCHHLRVTR
>FUSION-ENST00000399287.7:122-ENST00000636159.1:256749|3415
LLVLGPHSEKLM
>ENST00000492959.1|SNV-8205-C-T|1
HNYYFINYCTLVNVVKYKLDHMR
>ENST00000651105.1|SNV-2113076-A-T|1
HCGNLMILLNMT
>FUSION-ENST00000399287.7:122-ENST00000636159.1:256749|2744
MMAKGFR
>FUSION-ENST00000399287.7:122-ENST00000636159.1:256749|3254
MSSFSPLLPNYLFLK
>FUSION-ENST00000399287.7:122-ENST00000636159.1:256749|1087
MVSLNEMVR
>FUSION-ENST00000399287.7:122-ENST00000636159.1:256749|3428
HLWNFSFGITCRGSLNFT
>FUSION-ENST00000399287.7:122-ENST00000636159.1:256749|3644
SAIRKEK
>ENST00000611898.4|SNV-4089-T-A|3
AVYENEQVATR
>ENST00000422722.1|SNV-28949-G-A|3
QLYTIAHYLQR
>ENST00000646886.1|SNV-39088-T-C|5
SLLFLVFFECVSISWLYGVNR
>FUSION-ENST00000399287.7:122-ENST00000636159.1:256749|606
TSRTGSPK
>ENST00000567385.5|SNV-19715-C-A|5
MRTTSLHCQSMMPQTKMSK
>ENST00000478351.1|SNV-15910-C-A|1
WPTSSYCCWCWLCSSSTSWSVIL
>ENST00000278836.9|SNV-17871-C-A|1
HGAELPTHPSKKR
>FUSION-ENST00000399287.7:122-ENST00000636159.1:256749|1380
YILIKLLQFWPR
>FUSION-ENST00000399287.7:122-ENST00000636159.1:256749|3935
ITERLLWPLTPVSLWWK
>FUSION-ENST00000399287.7:122-ENST00000636159.1:256749|3237
QLCVQVDPLLFWEVR
>ENST00000330479.8|MNV-11481-GC-G|5
ISTLSEGAPGRAKPSCSLK
>FUSION-ENST00000399287.7:122-ENST00000636159.1:256749|3862
MRFASNFLQTLQ
>FUSION-ENST00000399287.7:122-ENST00000636159.1:256749|1107
MQQKMGNVRFWN
>FUSION-ENST00000399287.7:122-ENST00000636159.1:256749|1933
MALFGKPIQTSLLC
>FUSION-ENST00000399287.7:122-ENST00000636159.1:256749|917
QDQNQCWAKK
>FUSION-ENST00000496773.1:78168-ENST00000623511.1:23702|4
LLACSQCGQCYHPYCVSIKVTR
>FUSION-ENST00000399287.7:122-ENST00000636159.1:256749|2030
ATIQYKPPR
>FUSION-ENST00000399287.7:122-ENST00000636159.1:256749|3507
AKVIGTGGQTERFHESACYVK
>FUSION-ENST00000399287.7:122-ENST00000636159.1:256749|909
VVFACNSTYSGG
>ENST00000371979.7|SNV-19268-G-T|1
ECHLFYCTCSTLPGLLQSMDLSTLK
>FUSION-ENST00000399287.7:122-ENST00000636159.1:256749|3378
MKQSEDR
>ENST00000333577.8|SNV-11994-C-A|1
YEVINDEVKVVTGK
>FUSION-ENST00000399287.7:122-ENST00000636159.1:256749|2524
FQLCFMCHYPVLGVCRHIHK
>ENST00000306011.6|SNV-495-G-C|2
GELVSRSSGGASSSK
>FUSION-ENST00000399287.7:122-ENST00000636159.1:256749|2489
DIGLFLNFYFL
>ENST00000664306.2|SNV-110090-G-T|1
LTQHLAASPLCTPSSAAFMTGR
>ENST00000484070.1|SNV-78491-T-A|5
MPANTWRIALWPPTQHYYLGVSARK
>FUSION-ENST00000399287.7:122-ENST00000636159.1:256749|2641
CGDWKVR
>FUSION-ENST00000399287.7:122-ENST00000636159.1:256749|2113
MLDLLLLSYK
>FUSION-ENST00000399287.7:122-ENST00000636159.1:256749|1512
SSSTFRSG
>FUSION-ENST00000399287.7:122-ENST00000636159.1:256749|1766
VLLAVGSTTGGLR
>ENST00000461292.3|SNV-291707-G-T|7
MLHGMAKTYPSLRNATR
>FUSION-ENST00000399287.7:122-ENST00000636159.1:256749|3239
WAPGESLK
>FUSION-ENST00000399287.7:122-ENST00000636159.1:256749|1177
AFIGASLGNAGQNKQFR
>ENST00000636433.1|SNV-17862-G-A|7
MVKAGGSHQDCHEK
>FUSION-ENST00000399287.7:122-ENST00000636159.1:256749|922
SFYRLGIQSRIPQ
>FUSION-ENST00000399287.7:122-ENST00000636159.1:256749|3504
VIGTGGQTERFHESACYVK
>FUSION-ENST00000399287.7:122-ENST00000636159.1:256749|1682
KSSNSSLLK
>ENST00000219611.7|SNV-19529-G-T|2
EEHEEEEGAAEPR
>FUSION-ENST00000399287.7:122-ENST00000636159.1:256749|814
LPRIIFNVQKK
>FUSION-ENST00000399287.7:122-ENST00000636159.1:256749|2725
MCPSANHTVVINFSYKVSPNIR
>FUSION-ENST00000399287.7:122-ENST00000636159.1:256749|456
EGGAGTERKQGQNTEK
>FUSION-ENST00000399287.7:122-ENST00000636159.1:256749|1597
ASFLSPHKHEVYVYFDTHTHTHAR
>ENST00000479054.5|MNV-36947-GC-G|3
CLSPVLRAER
>FUSION-ENST00000399287.7:122-ENST00000636159.1:256749|1662
DDEVGSGEDLLRAAR
>FUSION-ENST00000399287.7:122-ENST00000636159.1:256749|4378
ICWWSGSEASSHKELLPLFYTAQLG
>ENST00000486483.5|SNV-20858-G-T|2
SLSTPPSSNVNSIYHTVWK
>FUSION-ENST00000399287.7:122-ENST00000636159.1:256749|1603
GGNINSVMNSWYLSPNLCDH
>FUSION-ENST00000399287.7:122-ENST00000636159.1:256749|1441
LVRLVSNFDLVICPSRPPKVLGLQA
>FUSION-ENST00000399287.7:122-ENST00000636159.1:256749|2107
MAAGQRCSSLSR
>FUSION-ENST00000399287.7:122-ENST00000636159.1:256749|2148
EEALLTSRWDGGR
>FUSION-ENST00000399287.7:122-ENST00000636159.1:256749|1929
MTVLVCFSVTFCLIWNSNNNSLCKR
>ENST00000389501.9|SNV-7628-C-G|1
WMRLFSQFCNKTANEEEEIVHK
>FUSION-ENST00000399287.7:122-ENST00000636159.1:256749|2191
GGCRAER
>ENST00000361246.7|SNV-119393-G-A|1
NKPYISWPSSGGSEPSMTVPLR
>FUSION-ENST00000399287.7:122-ENST00000636159.1:256749|365
NGNSCIYWNII
>ENST00000644225.1|SNV-33437-G-T|4
LSAPAEAAFPGTTLSTRCCPR
>ENST00000559239.2|SNV-8958-C-A|6
SQGMTLDCVEISLGRVFASGK
>FUSION-ENST00000399287.7:122-ENST00000636159.1:256749|1739
MPLLHSCFSVCMCLF
>FUSION-ENST00000399287.7:122-ENST00000636159.1:256749|2661
GTCASVFFM
>FUSION-ENST00000399287.7:122-ENST00000636159.1:256749|2475
MASYVGVFLR
>FUSION-ENST00000399287.7:122-ENST00000636159.1:256749|234
TPPFFLFLNIPRRYCPR
>FUSION-ENST00000399287.7:122-ENST00000636159.1:256749|1082
MFLMVVLTHR
>FUSION-ENST00000399287.7:122-ENST00000636159.1:256749|2011
GQGDTGLYCGCCSK
>FUSION-ENST00000399287.7:122-ENST00000636159.1:256749|4093
MLIASRSLY
>FUSION-ENST00000399287.7:122-ENST00000636159.1:256749|2390
RWAASPKSFTLVGTGR
>FUSION-ENST00000399287.7:122-ENST00000636159.1:256749|910
MVVFACNSTYSGG
>ENST00000532183.6|SNV-1820-G-T|3
SSDSELAVFGEASPFLRK
>FUSION-ENST00000399287.7:122-ENST00000636159.1:256749|3986
HSLVISPAVLSIEFLSVCVCAYR
>ENST00000396573.6|SNV-291707-G-T|3
DLSFTEECYQVHPR
>ENST00000330871.3|INDEL-1494-G-GG|4
EDPPGVEPAPLLQRGHSSASLSEDR
>FUSION-ENST00000399287.7:122-ENST00000636159.1:256749|525
FRFPQDYR
>ENST00000540608.5|SNV-25014-C-G|10
MQCTMPAGMWRPR
>FUSION-ENST00000399287.7:122-ENST00000636159.1:256749|2655
VIYTCVRNSRNLYDLR
>FUSION-ENST00000399287.7:122-ENST00000636159.1:256749|3529
MHHHAQLTFVWGPSLMPK
>FUSION-ENST00000399287.7:122-ENST00000636159.1:256749|976
EVQFFCSCLPEE
>ENST00000389501.9|SNV-7628-C-G|4
DKDRWMR
>ENST00000262133.11|INDEL-31582-G-GA|2
HLNQIEEQILDHLAWKPESPLWEKN
>FUSION-ENST00000399287.7:122-ENST00000636159.1:256749|657
YIAYADPDSSITPLQVAAK
>FUSION-ENST00000399287.7:122-ENST00000636159.1:256749|1502
ERSLSDGLDPSR
>ENST00000479054.5|MNV-36947-GC-G|18
TVSTTHCPSLPKSR
>FUSION-ENST00000399287.7:122-ENST00000636159.1:256749|3882
PVVVPVPLFRFQIK
>FUSION-ENST00000399287.7:122-ENST00000636159.1:256749|2421
MTSLAYTERKLSSALR
>FUSION-ENST00000399287.7:122-ENST00000636159.1:256749|3431
KHLWNFSFGITCR
>FUSION-ENST00000399287.7:122-ENST00000636159.1:256749|4238
MVDDSKTVGELLVTICSR
>FUSION-ENST00000399287.7:122-ENST00000636159.1:256749|1693
MLLDSSSIFFFLDLG
>FUSION-ENST00000399287.7:122-ENST00000636159.1:256749|3921
CVQQAILGIVHSLYCFKCIAGRG
>FUSION-ENST00000399287.7:122-ENST00000636159.1:256749|2547
MPAFSRLSLVECLHSPASELHK
>FUSION-ENST00000399287.7:122-ENST00000636159.1:256749|2036
ILGSIRK
>FUSION-ENST00000399287.7:122-ENST00000636159.1:256749|1400
DMAKFLMTTWIFVQSRNPK
>ENST00000489023.5|SNV-195715-T-A|4
LPITDRTAEAVRPALILILKR
>FUSION-ENST00000399287.7:122-ENST00000636159.1:256749|3093
VVLYLVPVL
>FUSION-ENST00000399287.7:122-ENST00000636159.1:256749|960
MGHGHPSVHFCLLKTYMACNI
>ENST00000512091.6|SNV-843281-C-G|1
QSESSFITGDINSSA
>FUSION-ENST00000399287.7:122-ENST00000636159.1:256749|4322
NILNILFSLTSKIPGFGM
>ENST00000366497.6|SNV-2752-G-T|3
MHLEDYPPQKGFIPLPRGQTEK
>ENST00000461362.5|SNV-22421-G-A|2
MLCQLPLTVASMLAGAR
>FUSION-ENST00000399287.7:122-ENST00000636159.1:256749|2509
MIPVFWRCSED
>ENST00000306167.11|SNV-81126-G-T|7
QWPTRQQEEDMKVMIHIITPNFSS
>ENST00000564984.1|SNV-1490-T-G|1
NIQRWMASTSATWKASLPSTVLR
>FUSION-ENST00000399287.7:122-ENST00000636159.1:256749|3117
CLSLSLKEFLPKEYIK
>ENST00000471841.6|SNV-38816-A-G|2
LSWTTRAKER
>ENST00000342679.9|SNV-18548-T-C|3
ALEHLHSKLPVIHRDVKPSNVLINK
>FUSION-ENST00000399287.7:122-ENST00000636159.1:256749|1897
MGIMILPPK
>FUSION-ENST00000399287.7:122-ENST00000636159.1:256749|2971
MLPHPADFLYFSRDRVSPCCPG
>FUSION-ENST00000399287.7:122-ENST00000636159.1:256749|361
AYVPFSSGLSYLFLFK
>ENST00000366497.6|SNV-9327-C-A|1
VESLYLGFLHNMPKEEEEEEKEGR
>FUSION-ENST00000399287.7:122-ENST00000636159.1:256749|1717
HVVSKRHFLH
>ENST00000369519.4|SNV-168343-C-T|1
EDGYYWKEPKAK
>FUSION-ENST00000399287.7:122-ENST00000636159.1:256749|3847
MGRISARER
>FUSION-ENST00000399287.7:122-ENST00000636159.1:256749|327
INENIKLWK
>FUSION-ENST00000399287.7:122-ENST00000636159.1:256749|1275
NSYQVREYYDLLWK
>FUSION-ENST00000399287.7:122-ENST00000636159.1:256749|3467
MPGLTPRASYPAGVG
>FUSION-ENST00000399287.7:122-ENST00000636159.1:256749|4359
TKHCCLVKENTHILAESAGSGPGSQ
>ENST00000485762.1|SNV-658110-G-C|6
MHTLMEDYETHK
>FUSION-ENST00000399287.7:122-ENST00000636159.1:256749|2156
GAPHISDDGRPGR
>ENST00000425537.1|SNV-4221-G-A|4
MPGKSTECQLETGAEGK
>ENST00000335044.6|SNV-17669-A-G|1
GHIPFRQCKLTHALK
>ENST00000651105.1|SNV-2113076-A-T|4
MSCWLMHCGNLMILLNMT
>ENST00000474652.1|SNV-7628-C-G|2
MRLFSQFCNKTANEEEEIVHK
>FUSION-ENST00000399287.7:122-ENST00000636159.1:256749|3619
KTSWHAR
>FUSION-ENST00000399287.7:122-ENST00000636159.1:256749|1734
MQGGHQRR
>ENST00000610313.1|SNV-28172-G-A|1
EAAQIEQLRRNHNQAIQYLQQMLLR
>ENST00000540470.5|SNV-103770-G-A|2
MNSGNSWSI
>ENST00000540608.5|SNV-25014-C-G|1
QVMTRPWDSCVGR
>FUSION-ENST00000399287.7:122-ENST00000636159.1:256749|3982
ERDSRAVK
>ENST00000497816.1|SNV-12692-A-G|2
MTFPWAAFFGMPSCMR
>ENST00000294484.7|SNV-22461-C-A|2
ETQPLEDLAANQSEDPRNQR
>FUSION-ENST00000399287.7:122-ENST00000636159.1:256749|1435
KFMFTSTHTHTHTRAHTHTHTHR
>FUSION-ENST00000399287.7:122-ENST00000636159.1:256749|2659
VIYTCVR
>FUSION-ENST00000399287.7:122-ENST00000636159.1:256749|2548
HDSVFPHPRSPHWGTVQMGK
>ENST00000342992.10|MNV-299701-TTCT-T|1
GQVLSTARHQVTTTKYK
>FUSION-ENST00000399287.7:122-ENST00000636159.1:256749|4261
QEITCIAFKPVGVGGKKCR
>FUSION-ENST00000399287.7:122-ENST00000636159.1:256749|1132
GTLSRLHRVR
>FUSION-ENST00000399287.7:122-ENST00000636159.1:256749|2817
MGRQFVVYPYNAISFSHKK
>ENST00000315765.10|SNV-64677-G-T|1
MHAVNGYMYGNQPGLNMCKRYR
>FUSION-ENST00000399287.7:122-ENST00000636159.1:256749|1584
GSEQSRRIQTR
>FUSION-ENST00000399287.7:122-ENST00000636159.1:256749|4407
TIFFFFFLR
>FUSION-ENST00000399287.7:122-ENST00000636159.1:256749|4085
MGIFSLISILAGPLVDVKLFCKA
>ENST00000306167.11|SNV-81126-G-T|3
VMIHIITPNFSS
>FUSION-ENST00000399287.7:122-ENST00000636159.1:256749|399
LFLFGFAFLRYSQC
>ENST00000489023.5|SNV-195715-T-A|11
EMLPITDRTAEAVRPALILILK
>FUSION-ENST00000399287.7:122-ENST00000636159.1:256749|1589
ASDISAHLPPSLSLK
>FUSION-ENST00000399287.7:122-ENST00000636159.1:256749|4084
GIFSLISILAGPLVDVKLFCKA
>FUSION-ENST00000399287.7:122-ENST00000636159.1:256749|817
MVRLPRIIFNVQK
>ENST00000492959.1|SNV-8205-C-T|5
TTRHNYYFINYCTLVNVVK
>ENST00000449352.7|SNV-16067-C-A|1
HNAPSPPRPEHASWAR
>FUSION-ENST00000399287.7:122-ENST00000636159.1:256749|1574
AVFFFLILKNKLSVD
>FUSION-ENST00000399287.7:122-ENST00000636159.1:256749|1709
ISVSSTRCHLSAR
>FUSION-ENST00000399287.7:122-ENST00000636159.1:256749|2100
GCNLGTLGGQGGQLGGGCCSEPRSR
>FUSION-ENST00000399287.7:122-ENST00000636159.1:256749|3697
MSSSQKLIK
>FUSION-ENST00000399287.7:122-ENST00000636159.1:256749|445
QGQNTEKVKGSSPK
>ENST00000263915.8|SNV-99490-A-T|5
IYFFLRRSGLYFSTIGTSK
>FUSION-ENST00000399287.7:122-ENST00000636159.1:256749|790
NPKVAQSFYM
>ENST00000651144.1|SNV-6629-G-C|4
ARTQCTNCQTTTTTLWR
>FUSION-ENST00000399287.7:122-ENST00000636159.1:256749|3817
TCRCVLLCQVQGR
>FUSION-ENST00000399287.7:122-ENST00000636159.1:256749|3662
MACQKFMKTFLV
>FUSION-ENST00000399287.7:122-ENST00000636159.1:256749|4397
LARMVLNS
>FUSION-ENST00000399287.7:122-ENST00000636159.1:256749|3719
MTEKSLNALKLINQEIST
>ENST00000461292.3|SNV-291707-G-T|4
AKTYPSLRNATR
>ENST00000381033.5|SNV-4314-G-T|4
TRTAYTLAQLLELEKEFLFNK
>FUSION-ENST00000399287.7:122-ENST00000636159.1:256749|1922
MLLFIHR
>FUSION-ENST00000399287.7:122-ENST00000636159.1:256749|2608
SASHIMNSYGIALGSSILSG
>FUSION-ENST00000399287.7:122-ENST00000636159.1:256749|1325
CQGKPAGTPALSTQYHLLLPASR
>FUSION-ENST00000399287.7:122-ENST00000636159.1:256749|3293
CSPASCNKLENK
>FUSION-ENST00000399287.7:122-ENST00000636159.1:256749|3816
TCRCVLLCQVQGRYK
>FUSION-ENST00000399287.7:122-ENST00000636159.1:256749|2276
FVSGLQTSEFFLLISTFVVSR
>FUSION-ENST00000399287.7:122-ENST00000636159.1:256749|1969
KSMSYCSRAGPASL
>FUSION-ENST00000399287.7:122-ENST00000636159.1:256749|2703
YTIILIFRFIVKLIK
>FUSION-ENST00000399287.7:122-ENST00000636159.1:256749|733
GFCPQVNLYGQPR
>FUSION-ENST00000399287.7:122-ENST00000636159.1:256749|623
IHICEGCHCSHFRNGLCF
>FUSION-ENST00000399287.7:122-ENST00000636159.1:256749|1085
MCVTESIFSSMGDAGK
>FUSION-ENST00000399287.7:122-ENST00000636159.1:256749|2551
AIRHDSVFPHPR
>ENST00000478781.6|MNV-11481-GC-G|3
NRIANLRISTLSEGAP
>FUSION-ENST00000399287.7:122-ENST00000636159.1:256749|1615
SKLKHPLSHPAPCK
>FUSION-ENST00000399287.7:122-ENST00000636159.1:256749|1761
DHSSLQPQAPGLR
>FUSION-ENST00000399287.7:122-ENST00000636159.1:256749|2626
TLGKVPK
>FUSION-ENST00000399287.7:122-ENST00000636159.1:256749|4022
YPLNNLSCLYP
>FUSION-ENST00000399287.7:122-ENST00000636159.1:256749|2161
AEALLTSQTGRRDR
>FUSION-ENST00000399287.7:122-ENST00000636159.1:256749|2589
DCQSLAGREMANKQGLQVCS
>ENST00000469233.1|SNV-1711061-A-T|9
QPMLQAHLDELTRAYQFVIAK
>FUSION-ENST00000606221.1:749-ENST00000656150.1:58480|3
GGGGSLCLFNWRHRPGSWKGVVK
>FUSION-ENST00000399287.7:122-ENST00000636159.1:256749|4380
MICWWSGSEASSHK
>FUSION-ENST00000399287.7:122-ENST00000636159.1:256749|1856
QKGGQGSQPRSNAGR
>FUSION-ENST00000622592.1:122-ENST00000624813.1:2199|5
RYVSSVLWVFPR
>FUSION-ENST00000399287.7:122-ENST00000636159.1:256749|1408
MLPSGGRDMAK
>FUSION-ENST00000399287.7:122-ENST00000636159.1:256749|1631
DYLGSEVFLCYQKDFF
>FUSION-ENST00000399287.7:122-ENST00000636159.1:256749|805
QINVKKENK
>FUSION-ENST00000399287.7:122-ENST00000636159.1:256749|3107
MYRTLLFSSLPILIY
>FUSION-ENST00000399287.7:122-ENST00000636159.1:256749|779
ERPREGQCLSFLPLSPNPCFSQ
>FUSION-ENST00000399287.7:122-ENST00000636159.1:256749|2270
ITSLTTSGK
>FUSION-ENST00000399287.7:122-ENST00000636159.1:256749|3611
MLALSASYQHDTKYPNECNK
>FUSION-ENST00000399287.7:122-ENST00000636159.1:256749|951
HMPQFHPQR
>FUSION-ENST00000399287.7:122-ENST00000636159.1:256749|1633
DYLGSEVFLCYQK
>FUSION-ENST00000399287.7:122-ENST00000636159.1:256749|2595
LSLVECLHSPASHW
>FUSION-ENST00000399287.7:122-ENST00000636159.1:256749|3453
LPDSGRSPASASR
>ENST00000492634.6|SNV-87367-T-A|1
SPRRTESGSPSWPSR
>ENST00000447340.1|SNV-3671-G-A|7
GPGRDCELR
>FUSION-ENST00000399287.7:122-ENST00000636159.1:256749|2219
LAGQRGSSLPSRGGR
>FUSION-ENST00000399287.7:122-ENST00000636159.1:256749|3826
KGHFIGA
>FUSION-ENST00000399287.7:122-ENST00000636159.1:256749|2093
MGRLADPPTSLPDGAAGR
>ENST00000489135.5|SNV-59140-A-G|4
MVAREALK
>FUSION-ENST00000399287.7:122-ENST00000636159.1:256749|494
KKSLSDIVGSWAGVLR
>FUSION-ENST00000399287.7:122-ENST00000636159.1:256749|1859
MQKGGQGSQPR
>FUSION-ENST00000399287.7:122-ENST00000636159.1:256749|4193
LHTDDDRK
>FUSION-ENST00000399287.7:122-ENST00000636159.1:256749|2199
LARQGADPPTSLPDGVAARR
>FUSION-ENST00000399287.7:122-ENST00000636159.1:256749|2788
SQSQKTTYYMIPFM
>ENST00000326047.9|INDEL-76619-C-CA|1
GSRTEEE
>FUSION-ENST00000399287.7:122-ENST00000636159.1:256749|1112
CPLGDDAAEDGKCPFLELMACHVV
>FUSION-ENST00000399287.7:122-ENST00000636159.1:256749|1301
EKVTILPLNIPCNLVFFK
>ENST00000371894.5|SNV-1161-C-A|4
ILVNLSMVEKK
>ENST00000641613.1|SNV-6906-C-A|3
AFGTCSSHLMIVSLFYLPAI
>FUSION-ENST00000399287.7:122-ENST00000636159.1:256749|333
RISSHYSNFASSTLHDTSFFSFFK
>FUSION-ENST00000399287.7:122-ENST00000636159.1:256749|2496
MYQVLCY
>ENST00000418374.6|SNV-81386-T-A|3
SGQTTQLRPWAASMR
>ENST00000484147.5|SNV-19693-T-A|3
LLKDGIIPENFSVFSLIREK
>FUSION-ENST00000399287.7:122-ENST00000636159.1:256749|3273
LAVGFGGEVSSQCTVCRWLPF
>ENST00000522515.5|INDEL-6863-A-AA|21
MWAKKYGDIPR
>ENST00000340360.10|SNV-42834-A-G|2
IPYLQQVQLYDESVDWSGGR
>FUSION-ENST00000399287.7:122-ENST00000636159.1:256749|4491
HEDYALR
>FUSION-ENST00000399287.7:122-ENST00000636159.1:256749|2155
DASHFLDVMAAGR
>FUSION-ENST00000399287.7:122-ENST00000636159.1:256749|1673
CRILGLPQPTQTESAF
>FUSION-ENST00000399287.7:122-ENST00000636159.1:256749|974
APGWSGGRR
>ENST00000294543.10|SNV-59140-A-G|1
YLMELGNALETILSGLANMVAR
>ENST00000343571.3|SNV-194841-C-A|1
NTLTTGTF
>FUSION-ENST00000399287.7:122-ENST00000636159.1:256749|1344
MMGGRNIPGSHFYTEMAGHKFPR
>FUSION-ENST00000399287.7:122-ENST00000636159.1:256749|2452
GLMLSENWVVSSFSL
>FUSION-ENST00000399287.7:122-ENST00000636159.1:256749|2133
HFGRPRR
>FUSION-ENST00000399287.7:122-ENST00000636159.1:256749|4365
ASSPLCLLFFFPFIFQLLTMDSFFR
>ENST00000322652.10|SNV-56866-A-G|5
QKLRIFYQFLCNNNTR
>FUSION-ENST00000399287.7:122-ENST00000636159.1:256749|1874
KHPLWSMVVDLR
>FUSION-ENST00000399287.7:122-ENST00000636159.1:256749|2014
KQRALELSLFKPLAR
>FUSION-ENST00000399287.7:122-ENST00000636159.1:256749|4527
MRVESFGNGCLRHK
>FUSION-ENST00000399287.7:122-ENST00000636159.1:256749|3285
SRSRIAV
>FUSION-ENST00000399287.7:122-ENST00000636159.1:256749|2526
FQLCFMCHYPVLGVCR
>FUSION-ENST00000399287.7:122-ENST00000636159.1:256749|4187
MTVSVCR
>ENST00000560209.6|SNV-696259-C-A|2
KWVSIQFHFLT
>FUSION-ENST00000399287.7:122-ENST00000636159.1:256749|3987
MHSLVISPAVLSIEFLSVCVCAYR
>FUSION-ENST00000399287.7:122-ENST00000636159.1:256749|516
KHVKCCK
