# Supplementary material for: Identification of non-canonical peptides with moPepGen
Source: Nat Biotechnol. 2025 Jun 16;44(4):568–73. doi: 10.1038/s41587-025-02701-0 (PMC12680078; doi:10.1038/s41587-025-02701-0)
Supplement: Supplementary file 4 — Supplementary Data: Cancer cell line variant peptide database. Custom peptide database FASTA file for each of the 376 cell lines from the Cancer Cell Line Encyclopedia with proteomics characterization or used in the reference channel. Variant peptide FASTA files were produced by moPepGen as the result of cell-line-specific publicly available mutations and fusions. [file 41587_2025_2701_MOESM4_ESM.zip › ACH-000415.fasta]

>ENST00000521098.2|INDEL-47549-C-CA|1
QKNKSESENEPK
>ENST00000215832.11|SNV-68561-C-G|1
ICEFGLAR
>ENST00000619831.4|SNV-695130-G-T|1
DQFHTHEVYMMDLTAHQGR
>ENST00000216038.6|SNV-19962-A-G|4
NLDFQDVLDKLADVGIAIRVASPK
>ENST00000368908.10|SNV-4189-A-T|1
AAALKLKK
>ENST00000325006.7|SNV-188593-G-C|4
QVDIVITCTGNKNVVTTEHLDR
>ENST00000549489.6|SNV-142979-G-C|2
DPNNLAFNEIKILGTEEPTNVTVK
>ENST00000540608.5|SNV-46522-A-T|4
MTPTWWFISNPSVSTCMR
>ENST00000591782.1|SNV-132635-T-G|5
VCYCILSIINSMAQSYAK
>ENST00000307546.14|SNV-290729-A-T|2
DGRIHVGDQIVEINGEPTQGFTHTR
>ENST00000437633.6|SNV-261597-G-C|4
DIYITVHIIRIRR
>ENST00000302351.8|SNV-5808-C-T|1
LRKTGHALFLLGGQTFMCDK
>FUSION-ENST00000420431.2:3429-ENST00000393465.7:39819|3
KKFQDMAILTNSSWH
>ENST00000375807.8|INDEL-32298-C-CA|1
TEMCHYFSQL
>ENST00000404125.6|INDEL-64140-A-AA|1
TTYQSTVD
>ENST00000471960.5|SNV-28149-C-A|5
MSEFGGSGTGGWVHGVSFYASGSR
>ENST00000216038.6|SNV-19962-A-G|2
LADVGIAIRVASPK
>ENST00000435962.7|SNV-67227-C-T|2
SMFDFTNSSQR
>ENST00000302351.8|SNV-5808-C-T|7
CKLKILQNDGVVTSLCAR
>ENST00000486509.1|SNV-12431-C-G|2
HKLRLNK
>ENST00000585103.5|SNV-978-C-G|2
MISTAPSVRRC
>ENST00000399151.3|SNV-81858-C-G|1
FSVMWHLTREIQGSRVTSHNR
>ENST00000420692.6|SNV-24321-C-G|1
CNLPWACRASPGGEIGVEMHFIL
>ENST00000377242.7|SNV-348284-C-G|3
VGVSDAFVVVHR
>ENST00000571846.5|SNV-913-G-A|2
HIDPLTGCLRYCTPQGR
>FUSION-ENST00000358823.6:76087-ENST00000447706.6:44860|13
ENTYKSTWRNPQHFQQDVR
>ENST00000512400.1|SNV-7300-A-C|2
GASLADPRGPGSPHPACHR
>ENST00000580054.1|SNV-6027-G-A|5
RTPGRPAQWPPWDPR
>ENST00000333891.14|SNV-28428-C-A|3
AEQAQTVK
>ENST00000442371.5|SNV-83734-A-T|1
HHLFANMFDVDVDLFAIQCLDEHLR
>ENST00000333891.14|SNV-28428-C-A|5
LEPKAEQAQTVK
>ENST00000381638.7|MNV-123294-CA-C|1
ICFLMAHDALNAPLHFSGPYTNCR
>ENST00000619578.4|SNV-237676-G-T|1
LKDHMVRE
>ENST00000262713.7|INDEL-674-G-GG|11
LEPTAPALSPRSSFASSSARR
>ENST00000460736.1|MNV-16323-AGAG-A|4
RDEQLSPEEEKR
>ENST00000575428.1|MNV-123294-CA-C|4
TADEKDR
>ENST00000220003.13|SNV-18796-A-G|3
GEFGDVMLGDYRGNEVAVKCIK
>FUSION-ENST00000420431.2:3429-ENST00000393465.7:39819|4
AEISKKK
>ENST00000409267.5|SNV-2728-T-C|6
ESGHKVPVSQRLNLPAMGATR
>ENST00000493134.1|SNV-51449-C-G|4
QLQETQSKNDCKLFYQELCDLK
>ENST00000312371.8|SNV-33251-G-A|4
QDPPSSRDSVGLHKVLGDK
>ENST00000541537.5|SNV-8749-A-G|6
DEADRILSMDFETEVDK
>ENST00000588458.1|SNV-78895-G-A|4
MSHRPGWTPR
>ENST00000409267.5|SNV-2728-T-C|2
LNLPAMGATRSNLQPPR
>ENST00000368908.10|SNV-4189-A-T|2
AAALKLK
>ENST00000307637.5|SNV-6923-C-T|1
LISQNLYSNVFKPADVVSPK
>ENST00000589510.5|SNV-77796-G-T|2
VCSGPWLPGTK
>ENST00000435962.7|SNV-67227-C-T|3
LPGSPGLSKSMFDFTNSSQRFIQR
>ENST00000522596.6|SNV-16626-T-C|3
MSAATKQLMMEWCIWLMY
>ENST00000559769.1|SNV-173779-G-C|2
LTSSRAIGSSPVVHMAR
>ENST00000370225.4|SNV-43457-G-A|6
DIFNITDRTLRLVNQYLK
>ENST00000512400.1|SNV-7300-A-C|4
AGVLGPSTATPECTARGASLADPR
>ENST00000220003.13|SNV-18796-A-G|4
GEFGDVMLGDYRGNEVAVK
>ENST00000487958.5|SNV-4386-G-A|5
MAAYFGKISK
>ENST00000370225.4|SNV-43457-G-A|4
TLRLVNQYLKCLVLDK
>ENST00000623543.1|INDEL-4291-A-AA|5
SWLSRPQR
>ENST00000409267.5|SNV-2728-T-C|5
VPVSQRLNLPAMGATR
>ENST00000420770.7|SNV-4273-C-T|2
QVVTPDVEKK
>ENST00000487958.5|SNV-4386-G-A|2
AAYFGKISKENIK
>ENST00000420692.6|SNV-24321-C-G|5
WWLEFHAPISTGKRCNLPWACR
>ENST00000651968.1|SNV-37149-C-T|1
GFSGEKGAPGVPGMNGQK
>ENST00000239587.10|SNV-15041-C-A|1
THLMAEDEPSGALLKPLVFR
>ENST00000316027.10|INDEL-16533-C-CT|1
AYHEQLSVAEITSSCF
>ENST00000370225.4|SNV-43457-G-A|5
TLRLVNQYLK
>ENST00000302351.8|SNV-5808-C-T|SNV-5810-C-T|2
ILQNDGVVTSLCARLWK
>ENST00000220003.13|SNV-18796-A-G|1
GNEVAVKCIK
>ENST00000337975.6|SNV-26173-G-T|2
GSENVVSK
>ENST00000460736.1|MNV-16323-AGAG-A|3
DEQLSPEEEK
>ENST00000590800.6|SNV-380966-G-A|3
PYQCEFCYK
>ENST00000296824.4|SNV-12567-G-A|1
EFEAILTERQNIYCSLFLPRSK
>ENST00000575428.1|MNV-123294-CA-C|18
MPSMPLCTSPGHIRTADEK
>FUSION-ENST00000420431.2:3429-ENST00000393465.7:39819|6
QAVTEAARAEISK
>ENST00000487958.5|SNV-4386-G-A|3
MAAYFGKISKENIK
>ENST00000161863.9|INDEL-79670-G-GA|2
LPLGEKK
>ENST00000493134.1|SNV-51449-C-G|1
VKMTVSYSIRSFVT
>ENST00000581086.5|INDEL-41458-C-CA|9
GIECRMGYGPTKK
>ENST00000302351.8|SNV-5810-C-T|2
LKILQNDGVVTSLCARPWK
>ENST00000300648.7|SNV-4322-G-A|2
AADTQVSKTLKR
>ENST00000606080.2|SNV-57012-T-G|3
GEFSLAVLDGAVVK
>ENST00000591782.1|SNV-132635-T-G|3
VCYCILSIINSMAQSYAKR
>ENST00000456315.7|SNV-15723-C-T|2
KLQLLMRMIS
>ENST00000650372.1|SNV-107585-C-T|1
LSTIQNVDIIAVMAQGVVIEK
>ENST00000623543.1|INDEL-4291-A-AA|8
VALHHLAVGLKSRSWLSRPQR
>ENST00000539699.5|SNV-26828-G-A|1
QQLLACAGVEAEHVVEFSCGEK
>ENST00000453091.6|INDEL-54169-A-AT|2
KKADPENI
>ENST00000251076.9|SNV-173779-G-C|3
LFSCGAHGTLK
>FUSION-ENST00000420431.2:3429-ENST00000393465.7:39819|22
MGRHWLVEGRGR
>FUSION-ENST00000420431.2:3429-ENST00000393465.7:39819|11
MGTRQAVTEAAR
>ENST00000652197.1|SNV-14785-C-A|6
HIRQFGALTAEVGDMTEDSAK
>ENST00000458113.6|SNV-142534-G-A|2
GFGERVHFENAH
>ENST00000420692.6|SNV-24321-C-G|3
RCNLPWACRASPGGEIGVEMHFIL
>ENST00000504102.6|SNV-66808-G-T|2
VPECRLADELGGLCENSR
>ENST00000568329.5|SNV-18796-A-G|9
LPRERSR
>ENST00000589510.5|SNV-77796-G-T|9
QAAAALWGRKVCSGPWLPGTK
>ENST00000522596.6|SNV-16626-T-C|2
SAATKQLMMEWCIWLMY
>ENST00000543378.6|INDEL-41458-C-CA|3
LLSEQQEAKALNVEWDTDQQKNK
>ENST00000300648.7|SNV-4322-G-A|3
MAADTQVSKTLKR
>ENST00000437633.6|SNV-261597-G-C|2
RMGAGEK
>ENST00000380206.4|MNV-521-TCT-T|9
KYFQRITLSER
>ENST00000589510.5|SNV-77796-G-T|6
MLGMADAGCSSVVGKKSL
>ENST00000302351.8|SNV-5808-C-T|5
LKILQNDGVVTSLCARLR
>ENST00000399151.3|SNV-81858-C-G|3
FSVMWHLTR
>ENST00000586448.5|SNV-456426-C-A|1
WDLPVFTLPFNITVTLYLAATGHYK
>ENST00000374155.7|SNV-48226-G-C|1
DAIYQEELGGQRDLVQAMKR
>ENST00000568329.5|SNV-18796-A-G|5
LGDYRGNEVAVK
>ENST00000234701.7|SNV-25997-C-T|1
QGASSILRASVTALIESVNGK
>FUSION-ENST00000420431.2:3429-ENST00000393465.7:39819|20
HWLVEGR
>ENST00000584026.5|SNV-5020-G-C|3
GINSTNVENQLQATQAAR
>ENST00000302351.8|SNV-5808-C-T|3
ILQNDGVVTSLCARLR
>ENST00000591782.1|SNV-132635-T-G|1
VCYCILSIINSMAQSYAKRIQQR
>ENST00000471960.5|SNV-28149-C-A|1
PVGAAWPGSATTAPCLLLMPQKVCR
>ENST00000234626.11|SNV-12431-C-G|5
ASVKRPYTNAQIEIK
>ENST00000325006.7|SNV-188593-G-C|3
QVDIVITCTGNKNVVTTEHLDRMK
>ENST00000296824.4|SNV-12567-G-A|5
LLLKEFEAILTER
>ENST00000399151.3|SNV-81858-C-G|5
LEALFRFSVMWHLTR
>FUSION-ENST00000358823.6:76087-ENST00000447706.6:44860|16
EHHTVEAPGGQKENTYK
>ENST00000215832.11|SNV-68561-C-G|2
DLKPSNLLLNTTCDLKICEFGLAR
>ENST00000533811.1|SNV-150477-G-T|9
MYNPSDSGPEM
>ENST00000581086.5|INDEL-41458-C-CA|8
MGYGPTKK
>ENST00000541584.5|SNV-67480-A-G|4
TAQQLRAER
>ENST00000205061.9|SNV-138095-A-T|6
KKVDVVFCLSTTVR
>ENST00000559769.1|SNV-173779-G-C|7
MQIDIIQGNRLFSCGAHGTLKTR
>ENST00000591782.1|SNV-132635-T-G|6
MVCYCILSIINSMAQSYAK
>ENST00000370375.8|MNV-27664-AATG-A|1
ITAKAYIIEQSPVWKTLQK
>ENST00000559066.5|SNV-13966-C-T|1
EVACMKEFDHPHVAKLVGVSLR
>ENST00000337975.6|SNV-26173-G-T|4
EFSASAIGCKVYVTGGRGSENVVSK
>ENST00000216038.6|SNV-19962-A-G|5
NLDFQDVLDKLADVGIAIR
>ENST00000311303.7|SNV-51713-T-A|4
SPMSFFDTTPTGRLMNRLSK
>ENST00000234701.7|SNV-25997-C-T|2
QGASSILR
>ENST00000575428.1|MNV-123294-CA-C|12
MPLCTSPGHIR
>ENST00000374155.7|SNV-48226-G-C|5
RDAIYQEELGGQR
>ENST00000512400.1|SNV-7300-A-C|1
GASLADPRGPGSPHPACHRATPR
>ENST00000302351.8|SNV-5808-C-T|SNV-5810-C-T|1
LWKTGHALFLLGGQTFMCDK
>ENST00000234626.11|SNV-12431-C-G|3
RPYTNAQIEIK
>ENST00000541537.5|SNV-8749-A-G|1
ILSMDFETEVDKILKVIPR
>ENST00000205061.9|SNV-138095-A-T|2
VDVVFCLSTTVRNDTLQEAK
>ENST00000575428.1|MNV-123294-CA-C|1
LFLPGGSEEV
>ENST00000373588.9|SNV-7302-C-T|2
MADQTFISIVDWACR
>ENST00000233154.9|SNV-136552-C-A|4
IYDLNIPAFVKFDYVAER
>ENST00000487958.5|SNV-4386-G-A|10
VFEFLYKMCDVMAAYFGKISK
>ENST00000296824.4|SNV-12567-G-A|4
LLLKEFEAILTERQNIYCSLFLPR
>ENST00000409267.5|SNV-2728-T-C|4
VPVSQRLNLPAMGATRSNLQPPR
>ENST00000261637.5|INDEL-40775-C-CA|1
NNLGLHNDI
>ENST00000568329.5|SNV-18796-A-G|3
LGDYRGNEVAVKCIK
>ENST00000370225.4|SNV-43457-G-A|3
LVNQYLK
>ENST00000533811.1|SNV-150477-G-T|3
TVWRCTTPATVALRCR
>ENST00000446859.7|SNV-16626-T-C|2
YLDVSCNKTTHDGMVYLADVLK
>ENST00000350763.9|SNV-31695-G-A|1
RCECDDGFTGADCGELK
>ENST00000262713.7|INDEL-674-G-GG|5
REQAVQPPGQPAAGRGGGWR
>ENST00000529430.1|SNV-10878-T-G|5
GPRVMVVGPTDVGKSTVWR
>ENST00000312371.8|SNV-33251-G-A|1
DSVGLHKVLGDKFSSLR
>ENST00000360564.5|SNV-16730-A-G|1
SSAPPGKDVPHRCSTHFDAVAQIR
>ENST00000549489.6|SNV-142979-G-C|1
ILGTEEPTNVTVK
>ENST00000541537.5|SNV-8749-A-G|3
ILSMDFETEVDK
>ENST00000439741.4|SNV-661-A-T|4
GQSFNIAPQKEEPEMGSVQVNR
>ENST00000650243.1|SNV-506-G-A|2
MGLCKYPKR
>ENST00000482343.5|SNV-661-A-T|4
MGSVQVNRMPEPR
>ENST00000521098.2|INDEL-47549-C-CA|2
IFQKQKNK
>ENST00000366955.8|SNV-53823-C-T|6
ETLEEKTKEVDEYLDK
>ENST00000297494.8|SNV-22785-G-A|1
GHIFVCGDVTMATNVLQTVQR
>ENST00000400585.6|SNV-192092-G-T|1
GPFQEMYRPSGMQIHPVQSQASFPK
>ENST00000382456.7|SNV-4386-G-A|3
MCDVMAAYFGKISK
>ENST00000581086.5|INDEL-41458-C-CA|4
KQIILMR
>ENST00000315948.11|INDEL-10151-T-TT|2
RVNNLISDQDFFCP
>ENST00000344338.7|SNV-70380-G-A|1
TVCDDSWTIQEAEVVCRQLGCGR
>ENST00000366955.8|SNV-53822-G-T|2
ESDEYLDKYCSLLISHEK
>ENST00000372771.5|SNV-77074-C-G|2
KDECSCETDLESSCEETESK
>ENST00000486102.5|SNV-31526-C-A|1
PTTSLLCSSPVATSPAKPVSTST
>ENST00000382456.7|SNV-4386-G-A|1
ISKENIK
>ENST00000592462.5|SNV-14978-G-A|3
CPRSACPKGK
>ENST00000541537.5|SNV-8749-A-G|4
DEADRILSMDFETEVDKILK
>ENST00000559769.1|SNV-173779-G-C|1
AIGSSPVVHMAR
>ENST00000234626.11|SNV-12431-C-G|2
RPYTNAQIEIKQGK
>ENST00000482343.5|SNV-661-A-T|3
GSVQVNRMPEPR
>ENST00000370375.8|MNV-27664-AATG-A|2
ITAKAYIIEQSPVWK
>ENST00000427980.7|SNV-3913-G-T|1
GVLVAGQSQAGAR
>ENST00000437633.6|SNV-261597-G-C|6
KDIYITVHIIRIR
>ENST00000541584.5|SNV-67480-A-G|2
AERASYAEQLSMLK
>ENST00000588458.1|SNV-78895-G-A|2
MSHRPGWTPRGSSK
>ENST00000526440.1|SNV-506-G-A|3
PLSQDRSWGFVSTPRER
>ENST00000541584.5|SNV-67480-A-G|5
VAEQERTAQQLRAER
>ENST00000420692.6|SNV-24321-C-G|2
CNLPWACR
>ENST00000611584.4|SNV-19189-C-A|2
QSDIRAER
>ENST00000366955.8|SNV-53823-C-T|1
EVDEYLDKYCSLLISHEKLEK
>FUSION-ENST00000420431.2:3429-ENST00000393465.7:39819|15
RGAGAGPEEMGTRQAVTEAAR
>ENST00000373917.7|SNV-7175-G-T|1
LRESIVLH
>ENST00000380665.3|INDEL-47549-C-CA|1
NIPKAKK
>ENST00000650243.1|SNV-506-G-A|1
GLCKYPKR
>ENST00000370225.4|SNV-43457-G-A|2
LVNQYLKCLVLDK
>ENST00000366955.8|SNV-53822-G-T|1
ESDEYLDKYCSLLISHEKLEK
>ENST00000589510.5|SNV-77796-G-T|1
VCSGPWLPGTKSQ
>ENST00000356321.4|SNV-5073-C-T|2
TFRQLVHLERH
>ENST00000439741.4|SNV-661-A-T|3
EEPEMGSVQVNR
>ENST00000399151.3|SNV-81858-C-G|4
LEALFRFSVMWHLTREIQGSR
>ENST00000541537.5|SNV-8749-A-G|9
YLVMDEADRILSMDFETEVDK
>ENST00000300648.7|SNV-4322-G-A|6
AADTQVSK
>ENST00000559066.5|SNV-13966-C-T|4
MLKADIIASSDIEEFLREVACMK
>ENST00000606080.2|SNV-57012-T-G|2
GEFSLAVLDGAVVKHYR
>ENST00000262713.7|INDEL-674-G-GG|4
EQAVQPPGQPAAGR
>ENST00000205061.9|SNV-138095-A-T|3
VDVVFCLSTTVR
>ENST00000356321.4|SNV-5073-C-T|1
QLVHLERH
>ENST00000571846.5|SNV-913-G-A|1
YCTPQGR
>ENST00000368908.10|SNV-4189-A-T|3
KAAALKLK
>ENST00000380206.4|MNV-521-TCT-T|7
YFQRITLSEREEIQPLCLGGCQSR
>ENST00000575428.1|MNV-123294-CA-C|9
PLCTSPGHIRTADEK
>ENST00000560162.5|SNV-13966-C-T|4
LKADIIASSDIEEFLREVACMK
>ENST00000529430.1|SNV-10878-T-G|3
VMVVGPTDVGKSTVWRLLLNYAVR
>ENST00000380206.4|MNV-521-TCT-T|8
YFQRITLSER
>ENST00000234626.11|SNV-12431-C-G|1
RPYTNAQIEIKQGKDGK
>FUSION-ENST00000420431.2:3429-ENST00000393465.7:39819|10
GTRQAVTEAAR
>ENST00000311303.7|SNV-51713-T-A|2
LMNRLSKDMDELDVR
>ENST00000640765.1|SNV-205554-C-T|1
SNCSHCALLLLHLSSGAAGSSRVK
>ENST00000325006.7|SNV-188593-G-C|1
NVVTTEHLDRMK
>FUSION-ENST00000420431.2:3429-ENST00000393465.7:39819|2
KFQDMAILTNSSWH
>ENST00000526481.6|SNV-24321-C-G|1
TDQYWEKM
>ENST00000233154.9|SNV-136552-C-A|3
FDYVAER
>ENST00000409267.5|SNV-2728-T-C|1
LNLPAMGATRSNLQPPRK
>ENST00000375663.8|SNV-13807-G-A|1
IPAYFVTVSDPAVPPGEDPNGR
>ENST00000590800.6|SNV-380966-G-A|7
NHMRIHTGMR
>ENST00000366955.8|SNV-53823-C-T|5
TKEVDEYLDK
>ENST00000650243.1|SNV-506-G-A|3
GLCKYPK
>ENST00000380320.9|SNV-4788-G-T|2
CSCPLLPPRCPGAGPGVGGPSR
>ENST00000233027.10|INDEL-31430-A-AA|4
TSSEISGHTDTSWEGCR
>ENST00000540608.5|SNV-46522-A-T|5
PDDSYMVVYFK
>FUSION-ENST00000420431.2:3429-ENST00000393465.7:39819|23
GRHWLVEGR
>ENST00000234701.7|SNV-25997-C-T|3
FPSPLVVYANIRQGASSILR
>ENST00000606080.2|SNV-57012-T-G|5
ESESQKGEFSLAVLDGAVVK
>ENST00000529430.1|SNV-10878-T-G|4
VMVVGPTDVGKSTVWR
>ENST00000333891.14|SNV-28428-C-A|1
AEQAQTVKRTETEK
>FUSION-ENST00000420431.2:3429-ENST00000393465.7:39819|1
FQDMAILTNSSWH
>ENST00000374155.7|SNV-48226-G-C|6
QQEAERRDAIYQEELGGQR
>ENST00000374155.7|SNV-48226-G-C|2
DAIYQEELGGQRDLVQAMK
>ENST00000650243.1|SNV-506-G-A|4
MGLCKYPK
>ENST00000300648.7|SNV-4322-G-A|4
AADTQVSKTLK
>ENST00000575428.1|MNV-123294-CA-C|20
MPSMPLCTSPGHIR
>FUSION-ENST00000420431.2:3429-ENST00000393465.7:39819|19
HWLVEGRGR
>ENST00000356175.7|MNV-231311-CAAAGTTTCTATT-C|3
LAHKDTKVGSTAVQVTSAER
>ENST00000366955.8|SNV-53822-G-T|4
TKESDEYLDKYCSLLISHEK
>ENST00000311303.7|SNV-51713-T-A|1
LSKDMDELDVR
>ENST00000526440.1|SNV-506-G-A|2
SWGFVSTPR
>ENST00000592462.5|SNV-14978-G-A|2
SACPKGK
>ENST00000575428.1|MNV-123294-CA-C|17
MMPSMPLCTSPGHIRTADEKDR
>ENST00000233154.9|SNV-136552-C-A|2
FDYVAEREDELSLVK
>ENST00000216038.6|SNV-19962-A-G|1
LADVGIAIRVASPKLVMEEAPESYK
>ENST00000623543.1|INDEL-4291-A-AA|10
SRVALHHLAVGLKSR
>ENST00000575428.1|MNV-123294-CA-C|16
MPSMPLCTSPGHIRTADEKDR
>ENST00000366955.8|SNV-53823-C-T|2
EVDEYLDKYCSLLISHEK
>ENST00000319988.1|SNV-409-C-T|1
YVAICRPLHYTAIMDCWK
>ENST00000233027.10|INDEL-31430-A-AA|2
TSSEISGHTDTSWEGCRRGR
>ENST00000300648.7|SNV-4322-G-A|7
MAADTQVSK
>ENST00000606080.2|SNV-57012-T-G|4
ESESQKGEFSLAVLDGAVVKHYR
>ENST00000568329.5|SNV-18796-A-G|10
DAGRLPRER
>ENST00000269228.10|SNV-46522-A-T|1
VDIGLDQSLSMPDDSYMVVYFK
>ENST00000623543.1|INDEL-4291-A-AA|1
DRLSRQR
>ENST00000333891.14|SNV-28428-C-A|2
AEQAQTVKR
>ENST00000460736.1|MNV-16323-AGAG-A|5
RDEQLSPEEEK
>ENST00000234626.11|SNV-12431-C-G|6
ELDQQSTTKASVKRPYTNAQIEIK
>ENST00000529430.1|SNV-10878-T-G|2
STVWRLLLNYAVR
>ENST00000584026.5|SNV-5020-G-C|2
GINSTNVENQLQATQAARK
>ENST00000319264.4|SNV-46721-G-A|1
LDSKYYCFG
>ENST00000302731.4|SNV-10878-T-G|2
STVWRLLLNYAITSR
>ENST00000623543.1|INDEL-4291-A-AA|2
AVRDRLSR
>ENST00000356175.7|MNV-231311-CAAAGTTTCTATT-C|1
DTKVGSTAVQVTSAERTK
>ENST00000589510.5|SNV-77796-G-T|5
LGMADAGCSSVVGKKSL
>ENST00000486509.1|SNV-12431-C-G|3
MHKLRLNK
>ENST00000487958.5|SNV-4386-G-A|4
AAYFGKISK
>ENST00000559769.1|SNV-173779-G-C|9
MQIDIIQGNRLFSCGAHGTLK
>ENST00000350763.9|SNV-31695-G-A|2
CVDRRCECDDGFTGADCGELK
>ENST00000482343.5|SNV-661-A-T|2
MGSVQVNRMPEPRSR
>ENST00000486102.5|SNV-31526-C-A|2
MPTTSLLCSSPVATSPAKPVSTST
>ENST00000568329.5|SNV-18796-A-G|4
MLGDYRGNEVAVKCIK
>ENST00000575428.1|MNV-123294-CA-C|8
MPLCTSPGHIRTADEKDR
>ENST00000493373.5|SNV-30727-C-T|2
EVVAQVK
>ENST00000589510.5|SNV-77796-G-T|4
MADAGCSSVVGKKSL
>ENST00000404125.6|INDEL-64140-A-AA|3
LHGKKTTYQSTVD
>ENST00000611584.4|SNV-19189-C-A|4
EFSFGYWSKRQSDIR
>ENST00000575428.1|MNV-123294-CA-C|11
PLCTSPGHIR
>ENST00000493293.5|SNV-39427-G-A|3
TYTFRLNEHPSNNWSPQLSYFEYQR
>ENST00000591782.1|SNV-132635-T-G|2
MVCYCILSIINSMAQSYAKRIQQR
>ENST00000460736.1|MNV-16323-AGAG-A|1
DEQLSPEEEKRR
>FUSION-ENST00000420431.2:3429-ENST00000393465.7:39819|21
GRHWLVEGRGR
>ENST00000590800.6|SNV-380966-G-A|2
PYQCEFCYKSFTR
>ENST00000262713.7|INDEL-674-G-GG|7
RREQAVQPPGQPAAGR
>ENST00000623543.1|INDEL-4291-A-AA|4
SWLSRPQRAVR
>FUSION-ENST00000420431.2:3429-ENST00000393465.7:39819|13
GAGAGPEEMGTRQAVTEAAR
>ENST00000575428.1|MNV-123294-CA-C|14
PSMPLCTSPGHIRTADEK
>ENST00000590800.6|SNV-380966-G-A|6
NHMRIHTGMRPYQCEFCYK
>ENST00000575428.1|MNV-123294-CA-C|19
MMPSMPLCTSPGHIRTADEK
>ENST00000356786.10|SNV-1917-C-T|3
APAEGPSHHLALQLANAKAQLWRLR
>ENST00000540608.5|SNV-46522-A-T|1
TPTWWFISNPSVSTCMRVR
>ENST00000399151.3|SNV-81858-C-G|2
FSVMWHLTREIQGSR
>ENST00000409267.5|SNV-2728-T-C|3
LNLPAMGATR
>ENST00000575428.1|MNV-123294-CA-C|7
PLCTSPGHIRTADEKDR
>ENST00000366955.8|SNV-53823-C-T|4
TKEVDEYLDKYCSLLISHEK
>ENST00000435962.7|SNV-67227-C-T|1
SMFDFTNSSQRFIQR
>ENST00000589510.5|SNV-77796-G-T|7
KVCSGPWLPGTKSQ
>ENST00000262713.7|INDEL-674-G-GG|3
EQAVQPPGQPAAGRGGGWR
>ENST00000333891.14|SNV-28428-C-A|6
APAAEKLEPKAEQAQTVK
>ENST00000543378.6|INDEL-41458-C-CA|1
ALNVEWDTDQQKNKLY
>ENST00000369462.5|SNV-44706-C-G|2
YERIEIPIHIVPHVTIGKVCLE
>ENST00000413465.6|SNV-12594-C-T|1
CSDSDGLAPP
>ENST00000493134.1|SNV-51449-C-G|3
LKVKMTVSYSIR
>ENST00000251076.9|SNV-173779-G-C|2
LFSCGAHGTLKTR
>ENST00000233027.10|INDEL-31430-A-AA|3
TSSEISGHTDTSWEGCRR
>ENST00000482343.5|SNV-661-A-T|1
GSVQVNRMPEPRSR
>ENST00000420770.7|SNV-4273-C-T|3
QVVTPDVEK
>ENST00000460736.1|MNV-16323-AGAG-A|6
RRDEQLSPEEEK
>ENST00000589510.5|SNV-77796-G-T|3
ADAGCSSVVGKKSL
>ENST00000380206.4|MNV-521-TCT-T|6
ITLSEREEIQPLCLGGCQSR
>ENST00000559066.5|SNV-13966-C-T|3
ADIIASSDIEEFLREVACMK
>ENST00000487958.5|SNV-4386-G-A|11
MVFEFLYKMCDVMAAYFGKISK
>ENST00000375807.8|INDEL-32298-C-CA|2
KTEMCHYFSQL
>FUSION-ENST00000358823.6:76087-ENST00000447706.6:44860|17
LKEHHTVEAPGGQKENTYK
>ENST00000510738.2|SNV-153784-C-A|1
AHSLDTVL
>ENST00000380206.4|MNV-521-TCT-T|3
NHEIFFFVNK
>ENST00000533811.1|SNV-150477-G-T|6
MNCMTVWRCTTPATVALRCR
>ENST00000460736.1|MNV-16323-AGAG-A|2
DEQLSPEEEKR
>ENST00000344338.7|SNV-70380-G-A|3
VEIYHGGTWR
>ENST00000234626.11|SNV-12431-C-G|4
ASVKRPYTNAQIEIKQGK
>ENST00000453091.6|INDEL-54169-A-AT|1
KADPENI
>ENST00000580054.1|SNV-6027-G-A|1
ACSRVSGVHGSLGF
>ENST00000344338.7|SNV-70380-G-A|2
TVCDDSWTIQEAEVVCR
>ENST00000333891.14|SNV-28428-C-A|4
LEPKAEQAQTVKR
>ENST00000382456.7|SNV-4386-G-A|2
MCDVMAAYFGKISKENIK
>ENST00000262713.7|INDEL-674-G-GG|9
SSFASSSARR
>ENST00000541584.5|SNV-67480-A-G|3
TAQQLRAERASYAEQLSMLK
>ENST00000370225.4|SNV-43457-G-A|1
CLVLDKFESYNDETQLTQR
>ENST00000377242.7|SNV-348284-C-G|2
VGVSDAFVVVHRIQQIPNVR
>ENST00000216038.6|SNV-19962-A-G|6
RNLDFQDVLDKLADVGIAIR
>ENST00000575428.1|MNV-123294-CA-C|6
MAHDALNAPLHFSGPYTNCR
>ENST00000326831.7|SNV-215962-G-T|1
CQIPMAASFPVPLGASTCSSQ
>ENST00000591782.1|SNV-132635-T-G|4
MVCYCILSIINSMAQSYAKR
>ENST00000493293.5|SNV-39427-G-A|2
LNEHPSNNWSPQLSYFEYQR
>ENST00000220003.13|SNV-18796-A-G|2
GNEVAVK
>ENST00000372771.5|SNV-77074-C-G|1
DECSCETDLESSCEETESK
>FUSION-ENST00000420431.2:3429-ENST00000393465.7:39819|17
GRRGAGAGPEEMGTR
>ENST00000300648.7|SNV-4322-G-A|5
MAADTQVSKTLK
>ENST00000262713.7|INDEL-674-G-GG|2
EQAVQPPGQPAAGRGGGWRSWR
>ENST00000356175.7|MNV-231311-CAAAGTTTCTATT-C|2
DTKVGSTAVQVTSAER
>ENST00000302351.8|SNV-5810-C-T|1
ILQNDGVVTSLCARPWK
>ENST00000525620.1|SNV-161061-G-C|2
WLLESARWLIITNKLDEGLK
>FUSION-ENST00000420431.2:3429-ENST00000393465.7:39819|9
MGTRQAVTEAARAEISK
>ENST00000380206.4|MNV-521-TCT-T|5
EEIQPLCLGGCQSR
>ENST00000435962.7|SNV-67227-C-T|5
TNKLPGSPGLSKSMFDFTNSSQR
>ENST00000262291.9|SNV-132635-T-G|2
LVVVMVCYCILSIINSMAQSYAK
>ENST00000368908.10|SNV-4189-A-T|4
LDSQISLSKKAAALK
>ENST00000374155.7|SNV-48226-G-C|4
RDAIYQEELGGQRDLVQAMK
>ENST00000581086.5|INDEL-41458-C-CA|6
GYGPTKK
>ENST00000326047.9|SNV-51449-C-G|3
QLQETQSK
>ENST00000439741.4|SNV-661-A-T|1
EEPEMGSVQVNRMPEPRSR
>FUSION-ENST00000358823.6:76087-ENST00000447706.6:44860|15
EHHTVEAPGGQKENTYKSTWR
>FUSION-ENST00000420431.2:3429-ENST00000393465.7:39819|7
QAVTEAAR
>ENST00000356495.5|SNV-9085-T-A|1
GSETFHCALGPEVANVAKFLCR
>ENST00000531428.1|SNV-116414-A-G|2
LSISYRNGTLFIVVMHIK
>ENST00000404125.6|INDEL-64140-A-AA|2
KTTYQSTVD
>ENST00000233154.9|SNV-136552-C-A|1
FDYVAEREDELSLVKGSR
>ENST00000512600.1|INDEL-79670-G-GA|2
KTQLIDTQVIPS
>ENST00000296824.4|SNV-12567-G-A|2
EFEAILTERQNIYCSLFLPR
>ENST00000413465.6|SNV-12594-C-T|3
RCPHHERCSDSDGLAPP
>ENST00000435962.7|SNV-67227-C-T|4
LPGSPGLSKSMFDFTNSSQR
>ENST00000205061.9|SNV-138095-A-T|4
KVDVVFCLSTTVRNDTLQEAK
>ENST00000366955.8|SNV-53822-G-T|6
ETLEEKTKESDEYLDK
>ENST00000262713.7|INDEL-674-G-GG|6
REQAVQPPGQPAAGR
>ENST00000581086.5|INDEL-41458-C-CA|7
MGYGPTKKQIILMR
>ENST00000590800.6|SNV-380966-G-A|4
IHTGMRPYQCEFCYKSFTR
>ENST00000308488.10|SNV-148854-A-G|1
SQKRQINYK
>FUSION-ENST00000420431.2:3429-ENST00000393465.7:39819|5
QAVTEAARAEISKK
>ENST00000652197.1|SNV-14785-C-A|1
ALIREVLIKELAEGLLLQIQK
>ENST00000493293.5|SNV-39427-G-A|1
LNEHPSNNWSPQLSYFEYQRLLR
>ENST00000437633.6|SNV-261597-G-C|5
DIYITVHIIRIR
>ENST00000420692.6|SNV-24321-C-G|4
RCNLPWACR
>ENST00000575428.1|MNV-123294-CA-C|5
AHDALNAPLHFSGPYTNCR
>ENST00000540608.5|SNV-46522-A-T|3
TPTWWFISNPSVSTCMR
>ENST00000340647.8|SNV-44706-C-G|1
IEIPIHIVPHVTIGKVCLE
>ENST00000205061.9|SNV-138095-A-T|1
VDVVFCLSTTVRNDTLQEAKEHR
>ENST00000493134.1|SNV-51449-C-G|5
QLQETQSKNDCK
>ENST00000592462.5|SNV-14978-G-A|4
CPRSACPK
>ENST00000302731.4|SNV-10878-T-G|1
STVWRLLLNYAITSRLADVFNQR
>ENST00000498622.1|SNV-2395-T-C|2
EWALPPLASLPQGCVWLSLTK
>ENST00000205061.9|SNV-138095-A-T|5
KVDVVFCLSTTVR
>ENST00000589510.5|SNV-77796-G-T|10
MQAAAALWGRKVCSGPWLPGTK
>ENST00000399151.3|SNV-81858-C-G|6
GTRLEALFRFSVMWHLTR
>ENST00000541537.5|SNV-8749-A-G|10
ALKYLVMDEADRILSMDFETEVDK
>ENST00000640765.1|SNV-205554-C-T|2
SNCSHCALLLLHLSSGAAGSSR
>ENST00000319264.4|SNV-46721-G-A|2
RPKLDSKYYCFG
>ENST00000340647.8|SNV-44706-C-G|2
SSEYERIEIPIHIVPHVTIGKVCLE
>ENST00000439741.4|SNV-661-A-T|2
EEPEMGSVQVNRMPEPR
>ENST00000559769.1|SNV-173779-G-C|6
QIDIIQGNRLFSCGAHGTLKTR
>ENST00000326831.7|SNV-215962-G-T|2
MCQIPMAASFPVPLGASTCSSQ
>ENST00000512600.1|INDEL-79670-G-GA|1
TQLIDTQVIPS
>ENST00000487958.5|SNV-4386-G-A|7
CDVMAAYFGKISK
>ENST00000233027.10|INDEL-31430-A-AA|1
RGRGNPF
>FUSION-ENST00000358823.6:76087-ENST00000447706.6:44860|14
ENTYKSTWR
>ENST00000575428.1|MNV-123294-CA-C|21
MMPSMPLCTSPGHIR
>ENST00000466598.5|SNV-4386-G-A|2
ENIKNNFVLIYELLDGEAGGLAR
>ENST00000611584.4|SNV-19189-C-A|3
RQSDIRAER
>ENST00000590800.6|SNV-380966-G-A|8
FVHNYDLKNHMRIHTGMR
>ENST00000540608.5|SNV-46522-A-T|2
MTPTWWFISNPSVSTCMRVR
>ENST00000529430.1|SNV-10878-T-G|1
STVWRLLLNYAVRLGR
>ENST00000623543.1|INDEL-4291-A-AA|6
SRSWLSRPQRAVR
>ENST00000262713.7|INDEL-674-G-GG|12
LEPTAPALSPRSSFASSSAR
>ENST00000543378.6|INDEL-41458-C-CA|2
ALNVEWDTDQQKNK
>ENST00000315948.11|INDEL-10151-T-TT|1
VNNLISDQDFFCP
>ENST00000652197.1|SNV-14785-C-A|3
QFGALTAEVGDMTEDSAKALIR
>ENST00000525620.1|SNV-161061-G-C|1
LYLSLSSFFFQGGCWNLLGG
>ENST00000512600.1|INDEL-79670-G-GA|3
KKTQLIDTQVIPS
>ENST00000652197.1|SNV-14785-C-A|5
HIRQFGALTAEVGDMTEDSAKALIR
>ENST00000533811.1|SNV-150477-G-T|1
CTTPATVALRCRR
>ENST00000581086.5|INDEL-41458-C-CA|2
QIILMRTWNR
>ENST00000262291.9|SNV-132635-T-G|1
LVVVMVCYCILSIINSMAQSYAKR
>ENST00000380206.4|MNV-521-TCT-T|1
NHEIFFFVNKLARK
>ENST00000420770.7|SNV-4273-C-T|1
QVVTPDVEKKIEEYK
>ENST00000413465.6|SNV-12594-C-T|2
CPHHERCSDSDGLAPP
>ENST00000588458.1|SNV-78895-G-A|1
SHRPGWTPRGSSK
>ENST00000380320.9|SNV-4788-G-T|1
CPGAGPGVGGPSR
>ENST00000302351.8|SNV-5808-C-T|6
LKILQNDGVVTSLCAR
>ENST00000575428.1|MNV-123294-CA-C|3
TADEKDRLFLPGGSEEV
>ENST00000471960.5|SNV-28149-C-A|3
MPVGAAWPGSATTAPCLLLMPQK
>ENST00000493630.1|SNV-11864-G-A|3
LLWWCYNTGKFCTDNSKMFTVTQK
>ENST00000366955.8|SNV-53822-G-T|5
TKESDEYLDK
>ENST00000462290.1|SNV-319633-T-C|2
MQDHQFFPGHPVHSIQSAGHSTR
>ENST00000220478.8|SNV-6883-T-C|1
AVFDKTVSK
>ENST00000437633.6|SNV-261597-G-C|1
RMGAGEKK
>FUSION-ENST00000420431.2:3429-ENST00000393465.7:39819|16
RGAGAGPEEMGTR
>ENST00000623543.1|INDEL-4291-A-AA|3
SWLSRPQRAVRDR
>ENST00000522596.6|SNV-16626-T-C|1
QLMMEWCIWLMY
>ENST00000312371.8|SNV-33251-G-A|3
DSVGLHK
>ENST00000344338.7|SNV-70380-G-A|4
LVNLNSSYGLCAGRVEIYHGGTWR
>ENST00000575428.1|MNV-123294-CA-C|15
PSMPLCTSPGHIR
>ENST00000652197.1|SNV-14785-C-A|4
QFGALTAEVGDMTEDSAK
>ENST00000585103.5|SNV-978-C-G|1
ISTAPSVRRC
>ENST00000311303.7|SNV-51713-T-A|3
LMNRLSK
>ENST00000325006.7|SNV-188593-G-C|2
NVVTTEHLDR
>ENST00000498622.1|SNV-2395-T-C|1
EWALPPLASLPQGCVWLSLTKL
>ENST00000375807.8|INDEL-32298-C-CA|3
LKKTEMCHYFSQL
>ENST00000581086.5|INDEL-41458-C-CA|3
KQIILMRTWNR
>ENST00000302351.8|SNV-5808-C-T|2
ILQNDGVVTSLCARLRK
>ENST00000493678.5|SNV-30727-C-T|1
EVVAQVKAPLVLKD
>FUSION-ENST00000420431.2:3429-ENST00000393465.7:39819|24
MGRHWLVEGR
>ENST00000580054.1|SNV-6027-G-A|2
TPGRPAQWPPWDPRACSR
>FUSION-ENST00000420431.2:3429-ENST00000393465.7:39819|12
GAGAGPEEMGTRQAVTEAARAEISK
>ENST00000590800.6|SNV-380966-G-A|1
PYQCEFCYKSFTRSDHLHR
>ENST00000320580.9|SNV-150477-G-T|1
EVEEDLDELYDSLEMYNPSDSGPEM
>ENST00000493630.1|SNV-11864-G-A|2
FCTDNSKMFTVTQK
>ENST00000350763.9|SNV-31695-G-A|4
CPADCHNRGRCVDR
>ENST00000302351.8|SNV-5808-C-T|4
ILQNDGVVTSLCAR
>FUSION-ENST00000420431.2:3429-ENST00000393465.7:39819|14
GAGAGPEEMGTR
>ENST00000374155.7|SNV-48226-G-C|3
DAIYQEELGGQR
>ENST00000526481.6|SNV-24321-C-G|2
GQDHCGIESEVVAGIPRTDQYWEKM
>ENST00000541537.5|SNV-8749-A-G|7
MDEADRILSMDFETEVDK
>ENST00000541584.5|SNV-67480-A-G|1
AERASYAEQLSMLKK
>ENST00000326047.9|SNV-51449-C-G|1
QLQETQSKNDFLKSEVHDLR
>ENST00000220478.8|SNV-6883-T-C|2
IYEENDRAVFDKTVSK
>ENST00000326047.9|SNV-51449-C-G|4
QQEELLSQLNVLEKQLQETQSK
>ENST00000326047.9|SNV-51449-C-G|2
QLQETQSKNDFLK
>ENST00000300648.7|SNV-4322-G-A|1
TLKRFAGK
>ENST00000559769.1|SNV-173779-G-C|8
QIDIIQGNRLFSCGAHGTLK
>ENST00000533811.1|SNV-150477-G-T|4
MTVWRCTTPATVALRCR
>ENST00000380206.4|MNV-521-TCT-T|4
EEIQPLCLGGCQSRNHEIFFFVNK
>ENST00000580054.1|SNV-6027-G-A|4
RTPGRPAQWPPWDPRACSR
>ENST00000533811.1|SNV-150477-G-T|8
YNPSDSGPEM
>ENST00000531428.1|SNV-116414-A-G|1
NGTLFIVVMHIK
>ENST00000482343.5|SNV-661-A-T|5
GSVQVNR
>ENST00000360564.5|SNV-16730-A-G|2
SSAPPGKDVPHR
>ENST00000640765.1|SNV-205554-C-T|4
KSNCSHCALLLLHLSSGAAGSSR
>ENST00000493630.1|SNV-11864-G-A|1
MFTVTQK
>ENST00000251076.9|SNV-173779-G-C|1
LFSCGAHGTLKTRVLPNAFNIPNR
>ENST00000296824.4|SNV-12567-G-A|3
EFEAILTER
>ENST00000581086.5|INDEL-41458-C-CA|5
GYGPTKKQIILMR
>ENST00000437633.6|SNV-261597-G-C|3
IRRMGAGEK
>ENST00000611584.4|SNV-19189-C-A|1
QSDIRAERDPEFAPPSDYFVGQK
>ENST00000486509.1|SNV-12431-C-G|1
LRLNKEK
>ENST00000471960.5|SNV-28149-C-A|2
PVGAAWPGSATTAPCLLLMPQK
>ENST00000652197.1|SNV-14785-C-A|2
ALIREVLIK
>ENST00000366955.8|SNV-53822-G-T|3
ESDEYLDK
>ENST00000471960.5|SNV-28149-C-A|4
SEFGGSGTGGWVHGVSFYASGSR
>ENST00000584026.5|SNV-5020-G-C|1
GINSTNVENQLQATQAARKLLSR
>ENST00000534548.7|SNV-72300-C-T|1
SQGNDILCLLLPDKPPPQPQQWNVR
>ENST00000541537.5|SNV-8749-A-G|2
ILSMDFETEVDKILK
>ENST00000623543.1|INDEL-4291-A-AA|7
SRSWLSRPQR
>ENST00000540608.5|SNV-46522-A-T|6
MPDDSYMVVYFK
>ENST00000568329.5|SNV-18796-A-G|6
MLGDYRGNEVAVK
>ENST00000592462.5|SNV-14978-G-A|5
RCPRSACPK
>ENST00000462290.1|SNV-319633-T-C|1
QDHQFFPGHPVHSIQSAGHSTR
>ENST00000370375.8|MNV-27664-AATG-A|3
TTSKPYIDSICYRITAK
>FUSION-ENST00000420431.2:3429-ENST00000393465.7:39819|18
HWLVEGRGRR
>ENST00000380206.4|MNV-521-TCT-T|2
NHEIFFFVNKLAR
>ENST00000356786.10|SNV-1917-C-T|1
AQLWRLRQELEEK
>ENST00000588458.1|SNV-78895-G-A|3
SHRPGWTPR
>ENST00000541537.5|SNV-8749-A-G|8
YLVMDEADRILSMDFETEVDKILK
>ENST00000590800.6|SNV-380966-G-A|5
IHTGMRPYQCEFCYK
>ENST00000533811.1|SNV-150477-G-T|5
NCMTVWRCTTPATVALRCR
>ENST00000526440.1|SNV-506-G-A|6
MPLSQDRSWGFVSTPR
>ENST00000623543.1|INDEL-4291-A-AA|9
VALHHLAVGLKSR
>ENST00000487958.5|SNV-4386-G-A|6
CDVMAAYFGKISKENIK
>ENST00000239587.10|SNV-15041-C-A|2
KTHLMAEDEPSGALLKPLVFR
>ENST00000373588.9|SNV-7302-C-T|1
MADQTFISIVDWACRCMVFK
>ENST00000319264.4|SNV-46721-G-A|3
RPKLDSK
>ENST00000526440.1|SNV-506-G-A|5
PLSQDRSWGFVSTPR
>ENST00000312371.8|SNV-33251-G-A|5
QDPPSSRDSVGLHK
>ENST00000493134.1|SNV-51449-C-G|2
VKMTVSYSIR
>ENST00000366955.8|SNV-53823-C-T|3
EVDEYLDK
>ENST00000302351.8|SNV-5808-C-T|SNV-5810-C-T|3
LKILQNDGVVTSLCARLWK
>ENST00000356495.5|SNV-9085-T-A|2
GSETFHCALGPEVANVAK
>ENST00000526440.1|SNV-506-G-A|1
SWGFVSTPRER
>ENST00000525620.1|SNV-161061-G-C|4
WLLESAR
>ENST00000541537.5|SNV-8749-A-G|5
MDEADRILSMDFETEVDKILK
>ENST00000466598.5|SNV-4386-G-A|1
ENIKNNFVLIYELLDGEAGGLARQR
>ENST00000302351.8|SNV-5810-C-T|3
CKLKILQNDGVVTSLCARPWK
>ENST00000575428.1|MNV-123294-CA-C|10
MPLCTSPGHIRTADEK
>ENST00000239587.10|SNV-15041-C-A|3
KKTHLMAEDEPSGALLKPLVFR
>ENST00000356786.10|SNV-1917-C-T|4
APAEGPSHHLALQLANAKAQLWR
>ENST00000307637.5|SNV-6923-C-T|2
GSARLISQNLYSNVFKPADVVSPK
>ENST00000456315.7|SNV-15723-C-T|1
LQLLMRMIS
>ENST00000533811.1|SNV-150477-G-T|2
CTTPATVALRCR
>ENST00000592462.5|SNV-14978-G-A|6
MRCPRSACPK
>ENST00000234701.7|SNV-25997-C-T|4
DTSKFPSPLVVYANIRQGASSILR
>ENST00000296824.4|SNV-12567-G-A|6
ARLLLKEFEAILTER
>ENST00000589510.5|SNV-77796-G-T|8
KVCSGPWLPGTK
>ENST00000262713.7|INDEL-674-G-GG|8
SSFASSSARRR
>ENST00000526440.1|SNV-506-G-A|4
MPLSQDRSWGFVSTPRER
>ENST00000377242.7|SNV-348284-C-G|1
VGVSDAFVVVHRIQQIPNVRR
>ENST00000606080.2|SNV-57012-T-G|1
GEFSLAVLDGAVVKHYRIK
>ENST00000161863.9|INDEL-79670-G-GA|1
LPLGEKKHN
>ENST00000559066.5|SNV-13966-C-T|2
EVACMKEFDHPHVAK
>ENST00000592462.5|SNV-14978-G-A|1
SACPKGKLR
>ENST00000493373.5|SNV-30727-C-T|1
EVVAQVKAPLVLK
>ENST00000307546.14|SNV-290729-A-T|1
IHVGDQIVEINGEPTQGFTHTR
>FUSION-ENST00000420431.2:3429-ENST00000393465.7:39819|8
GTRQAVTEAARAEISK
>ENST00000525620.1|SNV-161061-G-C|3
WLLESARWLIITNK
>ENST00000581086.5|INDEL-41458-C-CA|1
QIILMRTWNRMNR
>ENST00000575428.1|MNV-123294-CA-C|13
PSMPLCTSPGHIRTADEKDR
>ENST00000458113.6|SNV-142534-G-A|1
VHFENAH
>ENST00000482925.5|SNV-4416-G-A|1
HPGLPDTDADGAHWASVHGRPR
>ENST00000623543.1|INDEL-4291-A-AA|11
MSRVALHHLAVGLKSR
>ENST00000337975.6|SNV-26173-G-T|1
GSENVVSKDVWVYDTVHEEWSK
>ENST00000580054.1|SNV-6027-G-A|3
TPGRPAQWPPWDPR
>ENST00000373917.7|SNV-7175-G-T|2
GVTVGEGVRLRESIVLH
>ENST00000350763.9|SNV-31695-G-A|3
GRCVDRR
>ENST00000465150.6|SNV-3949-C-G|1
APQIGGSFAVWGGLFCTIDCGLVR
>ENST00000360564.5|SNV-16730-A-G|3
SSAPPGK
>ENST00000571846.5|SNV-913-G-A|3
KHIDPLTGCLRYCTPQGR
>ENST00000262713.7|INDEL-674-G-GG|1
GGGWRSWR
>ENST00000446859.7|SNV-16626-T-C|1
TTHDGMVYLADVLK
>ENST00000356786.10|SNV-1917-C-T|2
AQLWRLR
>ENST00000640765.1|SNV-205554-C-T|3
KSNCSHCALLLLHLSSGAAGSSRVK
>ENST00000333172.11|SNV-23820-C-T|1
VPTFYHAWVQNHGAGLFVMISSAA
>ENST00000512400.1|SNV-7300-A-C|3
GASLADPR
>ENST00000575428.1|MNV-123294-CA-C|2
DRLFLPGGSEEV
>ENST00000337975.6|SNV-26173-G-T|3
VYVTGGRGSENVVSK
>ENST00000262713.7|INDEL-674-G-GG|10
SSFASSSAR
>ENST00000482343.5|SNV-661-A-T|6
MGSVQVNR
>ENST00000533811.1|SNV-150477-G-T|7
TWMNCMTVWRCTTPATVALRCR
>ENST00000216038.6|SNV-19962-A-G|3
LADVGIAIR
>ENST00000312371.8|SNV-33251-G-A|2
DSVGLHKVLGDK
>ENST00000504102.6|SNV-66808-G-T|1
LADELGGLCENSR
>ENST00000580054.1|SNV-6027-G-A|6
VSVKRTPGRPAQWPPWDPR
