# Supplementary material for: Identification of non-canonical peptides with moPepGen
Source: Nat Biotechnol. 2025 Jun 16;44(4):568–73. doi: 10.1038/s41587-025-02701-0 (PMC12680078; doi:10.1038/s41587-025-02701-0)
Supplement: Supplementary file 4 — Supplementary Data: Cancer cell line variant peptide database. Custom peptide database FASTA file for each of the 376 cell lines from the Cancer Cell Line Encyclopedia with proteomics characterization or used in the reference channel. Variant peptide FASTA files were produced by moPepGen as the result of cell-line-specific publicly available mutations and fusions. [file 41587_2025_2701_MOESM4_ESM.zip › ACH-000416.fasta]

>FUSION-ENST00000475957.1:174396-ENST00000328886.5:4530|4690
GSMLCAVTTS
>FUSION-ENST00000475957.1:174396-ENST00000328886.5:4530|3718
SVYLYVMHLKKNLTYFLR
>ENST00000524494.1|MNV-15925-AC-A|2
TNLYPRFGGIPGLC
>FUSION-ENST00000475957.1:174396-ENST00000328886.5:4530|5994
MTWQLREGSKCNC
>FUSION-ENST00000475957.1:174396-ENST00000328886.5:4530|919
MGNWAMFLTKVFRWP
>FUSION-ENST00000475957.1:174396-ENST00000328886.5:4530|7171
TFNIYSLSNFEIYR
>FUSION-ENST00000475957.1:174396-ENST00000328886.5:4530|8972
MKNEAVETEF
>FUSION-ENST00000475957.1:174396-ENST00000328886.5:4530|4390
MCILCFC
>FUSION-ENST00000566333.1:10803-ENST00000443119.7:13415|566
ISNDCETNQERNEQEIPW
>FUSION-ENST00000475957.1:174396-ENST00000328886.5:4530|4943
CSAYVFCTVCACWQFFFFFLVK
>FUSION-ENST00000475957.1:174396-ENST00000328886.5:4530|6857
QLKRTCIVIGTISVYFVR
>FUSION-ENST00000475957.1:174396-ENST00000328886.5:4530|2912
MVMVSWVYIYVK
>FUSION-ENST00000475957.1:174396-ENST00000328886.5:4530|3507
FRAVSKSVILVSR
>FUSION-ENST00000475957.1:174396-ENST00000328886.5:4530|8943
ILRPKSGLVQYSVLGYVYHGQWGET
>ENST00000470987.5|MNV-117119-CT-C|7
VEEIMLQPLGNPEIATR
>FUSION-ENST00000475957.1:174396-ENST00000328886.5:4530|9841
AHNLIDFIIYIDLTSPIT
>FUSION-ENST00000475957.1:174396-ENST00000328886.5:4530|4720
PKFLGLFSNRR
>FUSION-ENST00000475957.1:174396-ENST00000328886.5:4530|9002
NMRGFMLPFFFFFKHLVTNCFR
>FUSION-ENST00000475957.1:174396-ENST00000328886.5:4530|3472
KKLGNLEK
>FUSION-ENST00000475957.1:174396-ENST00000328886.5:4530|1327
VVQPVVPAS
>FUSION-ENST00000475957.1:174396-ENST00000328886.5:4530|1024
VNLFVCAFKNK
>FUSION-ENST00000475957.1:174396-ENST00000328886.5:4530|2284
MEVVVSQDCATALQSGQQRDTLSQK
>FUSION-ENST00000475957.1:174396-ENST00000328886.5:4530|4112
CSHHLAPTYK
>FUSION-ENST00000475957.1:174396-ENST00000328886.5:4530|6359
LRSSSES
>ENST00000375044.5|SNV-27806-G-T|2
LEEDITAMRNSYDVRLSTL
>FUSION-ENST00000475957.1:174396-ENST00000328886.5:4530|7404
SLCHLLVMLAVYQNFSLLSYLLW
>FUSION-ENST00000475957.1:174396-ENST00000328886.5:4530|10085
VEAKLKR
>ENST00000372134.6|SNV-5373-G-T|2
AVICPQYVK
>FUSION-ENST00000475957.1:174396-ENST00000328886.5:4530|647
MKSDYVKFIK
>FUSION-ENST00000475957.1:174396-ENST00000328886.5:4530|152
VRSYLGK
>FUSION-ENST00000475957.1:174396-ENST00000328886.5:4530|9689
YACAKITSNK
>FUSION-ENST00000566333.1:10803-ENST00000443119.7:13415|213
FAFWLQVANGLELGKNGK
>FUSION-ENST00000475957.1:174396-ENST00000328886.5:4530|6320
LDHREINWLKLVNCR
>FUSION-ENST00000475957.1:174396-ENST00000328886.5:4530|1416
MYFTVWGK
>FUSION-ENST00000475957.1:174396-ENST00000328886.5:4530|4992
AINHLQDLKFINLMVVLLNFFFLVF
>FUSION-ENST00000475957.1:174396-ENST00000328886.5:4530|8435
LSREAQLPFSSTLTSR
>FUSION-ENST00000475957.1:174396-ENST00000328886.5:4530|3960
ANRCCSGVEYILTQFSSDILPSR
>FUSION-ENST00000566333.1:10803-ENST00000443119.7:13415|647
MSCTLETPRLYVCTYTPI
>FUSION-ENST00000475957.1:174396-ENST00000328886.5:4530|9562
MLFCLLHK
>FUSION-ENST00000475957.1:174396-ENST00000328886.5:4530|2734
NIPRDKFK
>FUSION-ENST00000475957.1:174396-ENST00000328886.5:4530|8089
MKPRYVARLVANS
>FUSION-ENST00000475957.1:174396-ENST00000328886.5:4530|4642
ATEYWIERRK
>FUSION-ENST00000475957.1:174396-ENST00000328886.5:4530|8144
WDLSKLK
>FUSION-ENST00000475957.1:174396-ENST00000328886.5:4530|7885
MEYCLAMKR
>FUSION-ENST00000475957.1:174396-ENST00000328886.5:4530|1465
MVPCEYYLGLSSPSFSFIIYLLK
>FUSION-ENST00000475957.1:174396-ENST00000328886.5:4530|1718
MKAESFGGRPSLVVYG
>FUSION-ENST00000475957.1:174396-ENST00000328886.5:4530|9699
QAFNFVKLMCFILFCFPLWA
>FUSION-ENST00000475957.1:174396-ENST00000328886.5:4530|1778
YYHLFLN
>FUSION-ENST00000475957.1:174396-ENST00000328886.5:4530|6826
LENQHYLIGIKR
>FUSION-ENST00000475957.1:174396-ENST00000328886.5:4530|422
VISFVYFLK
>FUSION-ENST00000475957.1:174396-ENST00000328886.5:4530|2700
MEAKVCLYAVMIVDSQIYF
>FUSION-ENST00000475957.1:174396-ENST00000328886.5:4530|2513
MGSCVQILAYGKFSH
>ENST00000281772.14|INDEL-17759-A-AA|4
WLCTVYSCGNPKICIFCYR
>FUSION-ENST00000475957.1:174396-ENST00000328886.5:4530|3871
MISSNDSFSNPSPTNKALTVSILP
>FUSION-ENST00000475957.1:174396-ENST00000328886.5:4530|741
SLIVSYVFL
>ENST00000453612.1|SNV-32674-A-G|2
WRSPISAVRAPAVR
>FUSION-ENST00000475957.1:174396-ENST00000328886.5:4530|5833
MKCFELLGQVR
>ENST00000367607.8|SNV-51684-G-A|4
ELYRDLALHFADNISIKEKPAEK
>FUSION-ENST00000475957.1:174396-ENST00000328886.5:4530|4272
NESSCCSISSPA
>FUSION-ENST00000475957.1:174396-ENST00000328886.5:4530|7942
MHHVIQK
>FUSION-ENST00000475957.1:174396-ENST00000328886.5:4530|6304
MVEFEEDWVCFLGGMNR
>FUSION-ENST00000475957.1:174396-ENST00000328886.5:4530|2802
YRNFLFS
>ENST00000483271.1|SNV-81436-G-A|1
ETEDYLNSLLEGCLKDTK
>FUSION-ENST00000475957.1:174396-ENST00000328886.5:4530|457
MLPRMISSSWAQVICPPLPPK
>FUSION-ENST00000475957.1:174396-ENST00000328886.5:4530|7871
EQRTSWCLASEGGSPK
>FUSION-ENST00000475957.1:174396-ENST00000328886.5:4530|9976
MKESLVL
>ENST00000007699.10|SNV-3462-C-A|3
EDVFVHQTDIK
>FUSION-ENST00000475957.1:174396-ENST00000328886.5:4530|9543
QTFKIELQINR
>FUSION-ENST00000475957.1:174396-ENST00000328886.5:4530|9080
MLHCFASKPQPLEQSESGGNGAEK
>FUSION-ENST00000475957.1:174396-ENST00000328886.5:4530|2679
MYSTTMGLLLSLGKIHLVPVK
>FUSION-ENST00000475957.1:174396-ENST00000328886.5:4530|1950
MFQMLIFIMYRIFLLK
>ENST00000641002.1|SNV-1241-C-A|1
DFVFLGFSSSGELK
>FUSION-ENST00000475957.1:174396-ENST00000328886.5:4530|6480
QTVMNFYVNFTICFIFVGTENNT
>FUSION-ENST00000475957.1:174396-ENST00000328886.5:4530|2304
HTHTHTCVYVYVYILLLKLSDLK
>ENST00000453904.2|INDEL-17759-A-AA|4
QKNGFAR
>FUSION-ENST00000475957.1:174396-ENST00000328886.5:4530|3887
MGQAVSHLIWGTYLSLNLHHQK
>FUSION-ENST00000475957.1:174396-ENST00000328886.5:4530|7370
IIEEGGYTKQQIFNVGETAFDWKK
>FUSION-ENST00000475957.1:174396-ENST00000328886.5:4530|259
HMLSHLNFEEECFLR
>FUSION-ENST00000475957.1:174396-ENST00000328886.5:4530|9309
FYFQWVVLNLHGRFYR
>FUSION-ENST00000475957.1:174396-ENST00000328886.5:4530|9560
MLFCLLHKIDLEIVSLNLLF
>ENST00000415654.5|SNV-55706-G-A|1
FRFHHQPMIISR
>FUSION-ENST00000475957.1:174396-ENST00000328886.5:4530|7328
SCFLWKSQASDFLRWK
>FUSION-ENST00000475957.1:174396-ENST00000328886.5:4530|3638
YLFSRLCVR
>FUSION-ENST00000475957.1:174396-ENST00000328886.5:4530|4003
RFVLFFFDVGFVALYSR
>FUSION-ENST00000475957.1:174396-ENST00000328886.5:4530|322
SCENSLTIMRTA
>FUSION-ENST00000475957.1:174396-ENST00000328886.5:4530|4877
MGWGDGFGMKLFHLKSSD
>FUSION-ENST00000475957.1:174396-ENST00000328886.5:4530|5266
MFLAAYSHMHSQRDVLKFELMFK
>FUSION-ENST00000475957.1:174396-ENST00000328886.5:4530|8915
IFFFFKSLCYSDLCT
>FUSION-ENST00000475957.1:174396-ENST00000328886.5:4530|9717
AAFLIKK
>FUSION-ENST00000475957.1:174396-ENST00000328886.5:4530|4375
YCFFGLSTNVLAIIFNKFLK
>FUSION-ENST00000475957.1:174396-ENST00000328886.5:4530|8538
QACLTWWQAGER
>FUSION-ENST00000475957.1:174396-ENST00000328886.5:4530|9241
LMHLALVNKIQRK
>FUSION-ENST00000475957.1:174396-ENST00000328886.5:4530|6723
TPLPTQQGPGFRTVR
>FUSION-ENST00000475957.1:174396-ENST00000328886.5:4530|3799
IKSAALKNQK
>FUSION-ENST00000475957.1:174396-ENST00000328886.5:4530|9851
MSCSLWK
>FUSION-ENST00000475957.1:174396-ENST00000328886.5:4530|4148
MPSYFAGL
>FUSION-ENST00000475957.1:174396-ENST00000328886.5:4530|1998
EICLCSSK
>ENST00000539277.6|SNV-227853-G-T|3
ALHLHPQHNR
>FUSION-ENST00000475957.1:174396-ENST00000328886.5:4530|8193
TAWYWYQNRDIDQWNR
>FUSION-ENST00000475957.1:174396-ENST00000328886.5:4530|2526
MVRFKLLNLLG
>FUSION-ENST00000380338.9:174396-ENST00000328886.5:4530|2
KLLKAGGVLF
>FUSION-ENST00000475957.1:174396-ENST00000328886.5:4530|2080
ISGNAGS
>ENST00000424843.6|SNV-91696-C-G|3
DESNCTMCQK
>FUSION-ENST00000566333.1:10803-ENST00000443119.7:13415|194
TWLCESV
>FUSION-ENST00000475957.1:174396-ENST00000328886.5:4530|6192
GSRTQLQPGSGGSR
>ENST00000517849.1|SNV-186387-C-A|2
DPTQTECLHRWADR
>FUSION-ENST00000475957.1:174396-ENST00000328886.5:4530|1638
CNYSDERSNFNHLVDEK
>FUSION-ENST00000475957.1:174396-ENST00000328886.5:4530|553
MSVDVIYFHIEVLIFLISSSISLK
>FUSION-ENST00000475957.1:174396-ENST00000328886.5:4530|2637
MDHRSHLATVKIP
>ENST00000644689.1|SNV-5093-A-T|5
SGLSSFGYGNK
>FUSION-ENST00000475957.1:174396-ENST00000328886.5:4530|3742
MLHSITPFLPSYNVIHCCFYFW
>FUSION-ENST00000475957.1:174396-ENST00000328886.5:4530|7255
NLQYLIGMIVLYTIVTFHR
>FUSION-ENST00000475957.1:174396-ENST00000328886.5:4530|1663
YSSNLQVA
>ENST00000643230.2|SNV-158980-T-G|2
VYSLSLERISDGYK
>FUSION-ENST00000475957.1:174396-ENST00000328886.5:4530|6015
MNVLLGR
>FUSION-ENST00000475957.1:174396-ENST00000328886.5:4530|3249
CVVSSFPNTIY
>FUSION-ENST00000475957.1:174396-ENST00000328886.5:4530|9432
IKVYTRMR
>FUSION-ENST00000475957.1:174396-ENST00000328886.5:4530|8762
MFQMIDTGSILFFLFMVLTK
>FUSION-ENST00000566333.1:10803-ENST00000443119.7:13415|212
FAFWLQVANGLELGKNGKERPV
>FUSION-ENST00000475957.1:174396-ENST00000328886.5:4530|7902
MFITALFITAQNLK
>FUSION-ENST00000475957.1:174396-ENST00000328886.5:4530|5672
GVQSCDLSLL
>FUSION-ENST00000475957.1:174396-ENST00000328886.5:4530|718
MVIRNSVQCQGTDSGS
>FUSION-ENST00000475957.1:174396-ENST00000328886.5:4530|2094
MTREGEIDFVDK
>ENST00000571834.5|SNV-3462-C-A|8
GDRDSCLAVSLFTWPFPQSDR
>ENST00000317704.8|MNV-15925-AC-A|8
DACAVRSSPLRCSLR
>FUSION-ENST00000475957.1:174396-ENST00000328886.5:4530|8194
TAWYWYQNR
>FUSION-ENST00000475957.1:174396-ENST00000328886.5:4530|4913
IPIKIWSQKR
>FUSION-ENST00000475957.1:174396-ENST00000328886.5:4530|5868
WWWCVLVVPVTRGVGGSLESGRPR
>ENST00000342992.10|SNV-256603-A-C|1
ANFSHILENEFTVSGLTEDAAYEFR
>FUSION-ENST00000475957.1:174396-ENST00000328886.5:4530|7949
SWPSTSQKESPHR
>ENST00000496386.1|SNV-2886-C-T|1
FLPPSGGRRLPEPR
>FUSION-ENST00000475957.1:174396-ENST00000328886.5:4530|2504
MPFIHLL
>FUSION-ENST00000475957.1:174396-ENST00000328886.5:4530|4798
TQCSVHPRRTK
>FUSION-ENST00000475957.1:174396-ENST00000328886.5:4530|9594
NFSLFSFFPYSFFTYFGCLKR
>FUSION-ENST00000475957.1:174396-ENST00000328886.5:4530|9297
YIDSNQMMICNERAIFGLF
>FUSION-ENST00000566333.1:10803-ENST00000443119.7:13415|607
LAQVGSEGSLYLFR
>FUSION-ENST00000475957.1:174396-ENST00000328886.5:4530|9747
NKCLHIILFDSLFGFWR
>FUSION-ENST00000475957.1:174396-ENST00000328886.5:4530|9244
MLMHLALVNKIQR
>FUSION-ENST00000475957.1:174396-ENST00000328886.5:4530|2711
IYIGLVLLLR
>FUSION-ENST00000475957.1:174396-ENST00000328886.5:4530|9240
MHLALVNK
>ENST00000319653.14|SNV-173868-T-C|3
LEDAETESQPAVSETPQK
>FUSION-ENST00000475957.1:174396-ENST00000328886.5:4530|3905
LGQTSGRPLSTECPGLQVVTSLHLL
>FUSION-ENST00000475957.1:174396-ENST00000328886.5:4530|5227
MVLTKMLIVIWTVK
>FUSION-ENST00000475957.1:174396-ENST00000328886.5:4530|9284
MCLRYCYR
>FUSION-ENST00000475957.1:174396-ENST00000328886.5:4530|3890
MLSVELSCP
>FUSION-ENST00000475957.1:174396-ENST00000328886.5:4530|9632
FSDINFV
>FUSION-ENST00000475957.1:174396-ENST00000328886.5:4530|8889
LVCFSFQRLFMTQLEQCNEILL
>FUSION-ENST00000475957.1:174396-ENST00000328886.5:4530|8846
HHHAQLIFCIFSRDKVSPCWPGWS
>FUSION-ENST00000475957.1:174396-ENST00000328886.5:4530|1475
CLFRRGYV
>FUSION-ENST00000475957.1:174396-ENST00000328886.5:4530|9036
SVIDYTFFLFKETLEMP
>FUSION-ENST00000475957.1:174396-ENST00000328886.5:4530|423
MVISFVYFLK
>FUSION-ENST00000475957.1:174396-ENST00000328886.5:4530|2534
SSVFPNLSLYYALK
>FUSION-ENST00000475957.1:174396-ENST00000328886.5:4530|3102
ETVIQVFFFMYLYLTVVNK
>FUSION-ENST00000475957.1:174396-ENST00000328886.5:4530|8556
MHVHHPSQLLRRLR
>FUSION-ENST00000475957.1:174396-ENST00000328886.5:4530|5520
MHVAMKQFPRTPSTHPV
>FUSION-ENST00000475957.1:174396-ENST00000328886.5:4530|4732
MVQGLGELVNNLR
>FUSION-ENST00000475957.1:174396-ENST00000328886.5:4530|8446
VFLFLHMLFSTCCFLTF
>FUSION-ENST00000475957.1:174396-ENST00000328886.5:4530|4044
DTLRLRDILFVLK
>FUSION-ENST00000475957.1:174396-ENST00000328886.5:4530|4498
NTVNEHVPNAGTILLK
>FUSION-ENST00000475957.1:174396-ENST00000328886.5:4530|9407
EEPEDKVFSTCR
>FUSION-ENST00000475957.1:174396-ENST00000328886.5:4530|5037
LWSQIAWI
>FUSION-ENST00000475957.1:174396-ENST00000328886.5:4530|5474
KSLPNPIF
>FUSION-ENST00000475957.1:174396-ENST00000328886.5:4530|1171
AFTSVIQEEIR
>FUSION-ENST00000475957.1:174396-ENST00000328886.5:4530|5755
YCPSVFQRHSGE
>FUSION-ENST00000566333.1:10803-ENST00000443119.7:13415|506
CFANCTLIK
>FUSION-ENST00000475957.1:174396-ENST00000328886.5:4530|6944
MYPVSWSLGPFYKSG
>FUSION-ENST00000475957.1:174396-ENST00000328886.5:4530|7591
VSPSLNLFKTER
>FUSION-ENST00000475957.1:174396-ENST00000328886.5:4530|902
GYCQLTTSFGKTTSLAVVNQ
>FUSION-ENST00000475957.1:174396-ENST00000328886.5:4530|6278
CHYNLGCFK
>FUSION-ENST00000475957.1:174396-ENST00000328886.5:4530|1590
IGDGSGIEGWNHLR
>FUSION-ENST00000475957.1:174396-ENST00000328886.5:4530|9581
MLTQFKIV
>FUSION-ENST00000475957.1:174396-ENST00000328886.5:4530|1300
MFDRSKQK
>FUSION-ENST00000475957.1:174396-ENST00000328886.5:4530|2938
FYKMQHNYK
>FUSION-ENST00000475957.1:174396-ENST00000328886.5:4530|8431
EAQLPFSSTLTSRMLR
>FUSION-ENST00000475957.1:174396-ENST00000328886.5:4530|5664
MCYRCKICTNFYFVLFLR
>FUSION-ENST00000475957.1:174396-ENST00000328886.5:4530|1830
MVEKTKDHR
>FUSION-ENST00000475957.1:174396-ENST00000328886.5:4530|5223
SLLEGWRPHGEPLLGQCR
>FUSION-ENST00000475957.1:174396-ENST00000328886.5:4530|228
PFKVSIFKHLNGVMW
>FUSION-ENST00000475957.1:174396-ENST00000328886.5:4530|7411
CHHIWLDIVFS
>FUSION-ENST00000475957.1:174396-ENST00000328886.5:4530|9809
DQPWPLSCLSSHLLQVIPTT
>FUSION-ENST00000475957.1:174396-ENST00000328886.5:4530|8119
KTNNPINKWAK
>FUSION-ENST00000475957.1:174396-ENST00000328886.5:4530|9049
RLNYLFLSPGEYSELK
>FUSION-ENST00000475957.1:174396-ENST00000328886.5:4530|8432
EAQLPFSSTLTSR
>ENST00000529981.1|SNV-11518-G-T|1
DFHAASSPGMGG
>ENST00000462812.5|SNV-28249-C-A|4
NIQIKLPGSLHQKNGGEQYDSNGR
>FUSION-ENST00000475957.1:174396-ENST00000328886.5:4530|6400
MVKPCLYQNKNK
>FUSION-ENST00000475957.1:174396-ENST00000328886.5:4530|3869
ALTVSILP
>FUSION-ENST00000475957.1:174396-ENST00000328886.5:4530|1087
CIDLTSATWALLTLMTK
>ENST00000517746.6|SNV-176034-T-A|1
QTNIIQELEKQLNRATTNNSVLQK
>FUSION-ENST00000475957.1:174396-ENST00000328886.5:4530|3400
GCRGKGEPAV
>FUSION-ENST00000475957.1:174396-ENST00000328886.5:4530|149
SYLGKAVGR
>FUSION-ENST00000475957.1:174396-ENST00000328886.5:4530|4944
LTVATVGSLD
>ENST00000469300.6|SNV-26901-G-T|2
MIGGLLVLSLRPLCSLKA
>FUSION-ENST00000475957.1:174396-ENST00000328886.5:4530|9008
GGDNWVFRQSVLALKEE
>FUSION-ENST00000475957.1:174396-ENST00000328886.5:4530|6212
RGGWWLRGMPTLGSER
>ENST00000464669.1|SNV-95208-A-G|6
ESALCMAKR
>FUSION-ENST00000475957.1:174396-ENST00000328886.5:4530|2062
ERQLHIR
>ENST00000476572.1|SNV-13104-G-A|1
VQSVAGNSQCDDCGQPDPRWASIN
>FUSION-ENST00000475957.1:174396-ENST00000328886.5:4530|5955
MSKFFFLF
>FUSION-ENST00000475957.1:174396-ENST00000328886.5:4530|5201
GDLGYMVEEISKQR
>FUSION-ENST00000475957.1:174396-ENST00000328886.5:4530|3723
MSVYLYVMHLK
>FUSION-ENST00000475957.1:174396-ENST00000328886.5:4530|8873
MLLRQKQDLVDFK
>FUSION-ENST00000475957.1:174396-ENST00000328886.5:4530|6886
SPEDLLLCGFNR
>FUSION-ENST00000569144.5:173-ENST00000443119.7:13415|104
MQPRTPLVLCVLLSQLSNLHLKEEK
>FUSION-ENST00000475957.1:174396-ENST00000328886.5:4530|3590
VNILKKK
>ENST00000282908.10|SNV-405410-C-T|3
VHYSSMWCK
>FUSION-ENST00000475957.1:174396-ENST00000328886.5:4530|4784
HFSFEISLFCIITVEYSGGSFFLR
>FUSION-ENST00000475957.1:174396-ENST00000328886.5:4530|8414
HSCTPTTDKQR
>FUSION-ENST00000475957.1:174396-ENST00000328886.5:4530|2500
KEITSLSEEHR
>FUSION-ENST00000475957.1:174396-ENST00000328886.5:4530|439
MKNISSFVAIIK
>FUSION-ENST00000475957.1:174396-ENST00000328886.5:4530|223
LIDIAKMSTK
>FUSION-ENST00000475957.1:174396-ENST00000328886.5:4530|2091
TREGEIDFVDKS
>FUSION-ENST00000475957.1:174396-ENST00000328886.5:4530|9053
DIFLNTKR
>FUSION-ENST00000475957.1:174396-ENST00000328886.5:4530|3125
SIFPFSVRWY
>FUSION-ENST00000566333.1:10803-ENST00000443119.7:13415|665
VLGMSVEFLAGVEAQVRVCG
>FUSION-ENST00000475957.1:174396-ENST00000328886.5:4530|9013
MGGDNWVFR
>FUSION-ENST00000475957.1:174396-ENST00000328886.5:4530|2724
TEQISIFKAFWICA
>FUSION-ENST00000475957.1:174396-ENST00000328886.5:4530|9655
SNSLYELKFSFEIK
>FUSION-ENST00000475957.1:174396-ENST00000328886.5:4530|9691
MSHKYACAKITSNK
>ENST00000524494.1|MNV-15925-AC-A|4
LYLLRTNLYPR
>FUSION-ENST00000475957.1:174396-ENST00000328886.5:4530|8272
SIFFSFILEFRHYCEVER
>FUSION-ENST00000475957.1:174396-ENST00000328886.5:4530|4782
MTFIYLK
>FUSION-ENST00000475957.1:174396-ENST00000328886.5:4530|8422
AEGEAGMSYMVAGR
>FUSION-ENST00000475957.1:174396-ENST00000328886.5:4530|8975
QSSECLVLPRYQNLN
>FUSION-ENST00000475957.1:174396-ENST00000328886.5:4530|4246
MILAHCNLHLLNSSELPISAF
>FUSION-ENST00000566333.1:10803-ENST00000443119.7:13415|351
SSASGGAWGMEGRNVAASILALR
>FUSION-ENST00000475957.1:174396-ENST00000328886.5:4530|1659
SQALSPLL
>FUSION-ENST00000475957.1:174396-ENST00000328886.5:4530|8205
SILSQKNK
>FUSION-ENST00000475957.1:174396-ENST00000328886.5:4530|3406
MALELYSGWR
>FUSION-ENST00000475957.1:174396-ENST00000328886.5:4530|8106
EDIYAAK
>ENST00000524981.9|MNV-339517-AG-A|1
DFLIWLMVAFYQEEAFSTG
>ENST00000556601.5|SNV-20236-G-T|2
VAAELEKMTLK
>FUSION-ENST00000475957.1:174396-ENST00000328886.5:4530|5293
LKFVSSSR
>FUSION-ENST00000475957.1:174396-ENST00000328886.5:4530|380
MSSTEASAE
>FUSION-ENST00000475957.1:174396-ENST00000328886.5:4530|2816
MEGVYSNINTFSTQ
>FUSION-ENST00000475957.1:174396-ENST00000328886.5:4530|684
MLQCAKIHLTK
>FUSION-ENST00000475957.1:174396-ENST00000328886.5:4530|4128
MCPCVLII
>FUSION-ENST00000475957.1:174396-ENST00000328886.5:4530|2373
HSYNISEVKVILLL
>FUSION-ENST00000475957.1:174396-ENST00000328886.5:4530|2538
MLFLSAR
>FUSION-ENST00000475957.1:174396-ENST00000328886.5:4530|5688
LMAFQRTK
>FUSION-ENST00000475957.1:174396-ENST00000328886.5:4530|9971
PRICMSTSSTF
>FUSION-ENST00000475957.1:174396-ENST00000328886.5:4530|8014
FEAIKMSFNR
>ENST00000382080.6|SNV-683536-C-A|4
EQYILATK
>FUSION-ENST00000475957.1:174396-ENST00000328886.5:4530|6941
MFRLTIAWGGYQLVA
>FUSION-ENST00000475957.1:174396-ENST00000328886.5:4530|3499
MTGVLLTRISSALGL
>FUSION-ENST00000475957.1:174396-ENST00000328886.5:4530|9169
PLAGGIK
>FUSION-ENST00000475957.1:174396-ENST00000328886.5:4530|1971
CTKVCSVSQCISAL
>ENST00000510260.5|SNV-8171-C-T|1
GGPGVPGAPGPKGESGDYKATQK
>FUSION-ENST00000475957.1:174396-ENST00000328886.5:4530|1670
QECGRINSICAVTR
>FUSION-ENST00000475957.1:174396-ENST00000328886.5:4530|8102
FFNKGFLCI
>FUSION-ENST00000475957.1:174396-ENST00000328886.5:4530|4093
MLSFFSYDCWPHVCILLK
>FUSION-ENST00000475957.1:174396-ENST00000328886.5:4530|8123
IYNELKQIYK
>FUSION-ENST00000475957.1:174396-ENST00000328886.5:4530|506
KAHWVVIMTVK
>FUSION-ENST00000475957.1:174396-ENST00000328886.5:4530|9105
LHLPLLQDAKF
>ENST00000530826.1|SNV-236646-A-G|4
DLHISQLASSCVRNWRQNLK
>ENST00000519980.5|SNV-96311-G-T|1
NDRGTSRPSHYHVLWDDNR
>FUSION-ENST00000475957.1:174396-ENST00000328886.5:4530|3189
FVFIVRCLNYVRGR
>FUSION-ENST00000475957.1:174396-ENST00000328886.5:4530|6832
QSYFLWGFGIY
>FUSION-ENST00000475957.1:174396-ENST00000328886.5:4530|9325
NPPSPLPHLLQSLNK
>FUSION-ENST00000475957.1:174396-ENST00000328886.5:4530|3247
MSLMISNVGHFFIHLLPICMSSFEK
>FUSION-ENST00000475957.1:174396-ENST00000328886.5:4530|4011
LIEQNGIR
>FUSION-ENST00000475957.1:174396-ENST00000328886.5:4530|1058
TIFCFEYWQKALQR
>FUSION-ENST00000475957.1:174396-ENST00000328886.5:4530|6637
ISLIFCLYI
>FUSION-ENST00000475957.1:174396-ENST00000328886.5:4530|7594
MVSPSLNLFK
>FUSION-ENST00000475957.1:174396-ENST00000328886.5:4530|4881
MGWGDGFGMK
>FUSION-ENST00000475957.1:174396-ENST00000328886.5:4530|3770
MPLLLRDGLLLF
>FUSION-ENST00000475957.1:174396-ENST00000328886.5:4530|7577
QSVRWDSYHCLVTAMEIIINFHK
>FUSION-ENST00000475957.1:174396-ENST00000328886.5:4530|3803
VIAILVTSVTDFWEQSFLK
>FUSION-ENST00000475957.1:174396-ENST00000328886.5:4530|6005
SALIKKQK
>FUSION-ENST00000475957.1:174396-ENST00000328886.5:4530|6034
KIQILYVVLNFHETKILFFYLATF
>FUSION-ENST00000475957.1:174396-ENST00000328886.5:4530|8722
VFMTYVLCQPFVLSCD
>FUSION-ENST00000475957.1:174396-ENST00000328886.5:4530|705
LCGLERSCEESRI
>FUSION-ENST00000475957.1:174396-ENST00000328886.5:4530|1878
ICDHQAVAK
>FUSION-ENST00000475957.1:174396-ENST00000328886.5:4530|3069
DCQQPPEARRVK
>FUSION-ENST00000475957.1:174396-ENST00000328886.5:4530|9641
MKDAGCCFK
>FUSION-ENST00000475957.1:174396-ENST00000328886.5:4530|4920
ACSVLKAVGK
>FUSION-ENST00000475957.1:174396-ENST00000328886.5:4530|7241
FQFFKAFLEVAT
>FUSION-ENST00000475957.1:174396-ENST00000328886.5:4530|8837
EAIPDTELSGDK
>FUSION-ENST00000475957.1:174396-ENST00000328886.5:4530|6912
TALEIRDIAES
>ENST00000370968.5|SNV-7315-A-T|1
AILNYIASNYNLYGKDIKER
>FUSION-ENST00000475957.1:174396-ENST00000328886.5:4530|458
MHHHGPG
>FUSION-ENST00000475957.1:174396-ENST00000328886.5:4530|9503
SICTMFHKLIVSFK
>FUSION-ENST00000475957.1:174396-ENST00000328886.5:4530|4366
FRGSGFNLDYNRSCETSYK
>FUSION-ENST00000475957.1:174396-ENST00000328886.5:4530|4219
CLFAICIPSLVICLLR
>FUSION-ENST00000475957.1:174396-ENST00000328886.5:4530|1215
IFRIGYHYAKCHAGGK
>FUSION-ENST00000475957.1:174396-ENST00000328886.5:4530|7522
TFPLVSR
>FUSION-ENST00000566333.1:10803-ENST00000443119.7:13415|169
HPNQKAKPKPR
>FUSION-ENST00000475957.1:174396-ENST00000328886.5:4530|2830
ILGKVVSA
>FUSION-ENST00000475957.1:174396-ENST00000328886.5:4530|7816
GKMSSGHVRDLHGSAFHHMPR
>FUSION-ENST00000475957.1:174396-ENST00000328886.5:4530|10119
AALAGVASGSGCAAPR
>FUSION-ENST00000475957.1:174396-ENST00000328886.5:4530|5940
QVHVIIYQKEVGK
>FUSION-ENST00000475957.1:174396-ENST00000328886.5:4530|7325
SQASDFLRWKPFLVK
>FUSION-ENST00000475957.1:174396-ENST00000328886.5:4530|6417
IPERPYPMKPHFPATGFLGHK
>FUSION-ENST00000475957.1:174396-ENST00000328886.5:4530|1072
MRMGLDGSR
>ENST00000437348.5|SNV-291942-C-A|6
MVAFIKRLILSLF
>FUSION-ENST00000475957.1:174396-ENST00000328886.5:4530|674
MLVSFCQLKFILKTR
>FUSION-ENST00000475957.1:174396-ENST00000328886.5:4530|6765
MLFLHDMLLIFPGLCL
>FUSION-ENST00000475957.1:174396-ENST00000328886.5:4530|2937
FYKMQHNYKNR
>FUSION-ENST00000475957.1:174396-ENST00000328886.5:4530|7458
AVSGRSLSSIVQ
>FUSION-ENST00000475957.1:174396-ENST00000328886.5:4530|7357
MQLLTFS
>FUSION-ENST00000475957.1:174396-ENST00000328886.5:4530|6630
VCVRACMCNLEK
>ENST00000381668.9|SNV-132299-A-T|4
LAETSKFK
>FUSION-ENST00000475957.1:174396-ENST00000328886.5:4530|1611
MTRRGLNCNYIAELI
>FUSION-ENST00000475957.1:174396-ENST00000328886.5:4530|2425
MSLVCNQGNDSHSLFK
>ENST00000376603.6|SNV-23117-C-A|1
AIVDCGALDTLVICLEDFDPGVK
>FUSION-ENST00000475957.1:174396-ENST00000328886.5:4530|4187
MPVIPSLWEAK
>FUSION-ENST00000475957.1:174396-ENST00000328886.5:4530|3110
ILSLGMSVYSFALEFNLN
>ENST00000470987.5|MNV-117119-CT-C|4
MLQPLGNPEIATR
>ENST00000567887.5|SNV-269538-C-G|2
DIEGLMEENQTKLSPR
>FUSION-ENST00000475957.1:174396-ENST00000328886.5:4530|5904
KTLWLGAVAHACNPSLWKAK
>FUSION-ENST00000475957.1:174396-ENST00000328886.5:4530|8098
SVPIHTHPYYFFFSLR
>FUSION-ENST00000475957.1:174396-ENST00000328886.5:4530|5815
MPPLLKWVWSS
>FUSION-ENST00000475957.1:174396-ENST00000328886.5:4530|4203
MLIAFFQIMFK
>FUSION-ENST00000475957.1:174396-ENST00000328886.5:4530|6346
MWASVYTVKIWTR
>ENST00000463046.5|SNV-242197-A-C|4
MEHGVKPPSK
>FUSION-ENST00000566333.1:10803-ENST00000443119.7:13415|656
LVQTSKGDHC
>FUSION-ENST00000475957.1:174396-ENST00000328886.5:4530|9346
MIGIMLNTGLKLFFRR
>FUSION-ENST00000475957.1:174396-ENST00000328886.5:4530|4758
ASTSLVKAPLPSK
>FUSION-ENST00000475957.1:174396-ENST00000328886.5:4530|7633
GFSVQVVRQVSPV
>FUSION-ENST00000475957.1:174396-ENST00000328886.5:4530|2409
DPSKIEGNGHLSCCKK
>FUSION-ENST00000475957.1:174396-ENST00000328886.5:4530|4626
WLTPVIPALWEAKVGR
>FUSION-ENST00000475957.1:174396-ENST00000328886.5:4530|5071
MNTWGTNNFFP
>FUSION-ENST00000475957.1:174396-ENST00000328886.5:4530|3920
MVLASSPRGKEK
>FUSION-ENST00000475957.1:174396-ENST00000328886.5:4530|2848
YLSQAYLN
>FUSION-ENST00000475957.1:174396-ENST00000328886.5:4530|1175
FRKEEMAFTSVIQEEIR
>FUSION-ENST00000475957.1:174396-ENST00000328886.5:4530|3733
CVRICMYVCVSVMSVYLYVMHLK
>FUSION-ENST00000475957.1:174396-ENST00000328886.5:4530|4226
KVSTTYFR
>ENST00000400577.4|MNV-8326-TG-T|5
NEEMLVADLPFPCSIFQLIILLYLK
>FUSION-ENST00000475957.1:174396-ENST00000328886.5:4530|8775
VTDFPDFFLQWDSDSICAFVR
>FUSION-ENST00000566333.1:10803-ENST00000443119.7:13415|185
PASRMGTVGAWK
>FUSION-ENST00000475957.1:174396-ENST00000328886.5:4530|747
MPVIPTLWEAEADRSPEVGSSRPA
>ENST00000565752.5|SNV-457-C-T|4
SRLGITATVTAKGR
>FUSION-ENST00000475957.1:174396-ENST00000328886.5:4530|3426
FWHVIWNA
>FUSION-ENST00000475957.1:174396-ENST00000328886.5:4530|8035
GSCSVTQAGIQCHDHGSLQP
>ENST00000309156.9|SNV-8205-C-T|2
EESQRLIGQQGLVDGLFLVRES
>FUSION-ENST00000475957.1:174396-ENST00000328886.5:4530|6324
MRKLDHR
>FUSION-ENST00000475957.1:174396-ENST00000328886.5:4530|1159
LIFVALR
>FUSION-ENST00000475957.1:174396-ENST00000328886.5:4530|6986
DFWVCTPQGTVVFS
>FUSION-ENST00000475957.1:174396-ENST00000328886.5:4530|6129
CDPVKNPK
>ENST00000487510.1|SNV-12003-G-T|4
ISFQFQRTFEISWFEIK
>FUSION-ENST00000475957.1:174396-ENST00000328886.5:4530|5706
MLSNMAVTRQI
>FUSION-ENST00000475957.1:174396-ENST00000328886.5:4530|9375
AICQIKIRAFSL
>FUSION-ENST00000475957.1:174396-ENST00000328886.5:4530|9792
KCFFFLICR
>FUSION-ENST00000475957.1:174396-ENST00000328886.5:4530|6393
TCPLPVLFATRFFCF
>FUSION-ENST00000475957.1:174396-ENST00000328886.5:4530|3157
MQLCIKR
>FUSION-ENST00000475957.1:174396-ENST00000328886.5:4530|7595
SLGSPMVSPSLNLFKTER
>FUSION-ENST00000475957.1:174396-ENST00000328886.5:4530|8449
VELVYSPTNSVK
>FUSION-ENST00000475957.1:174396-ENST00000328886.5:4530|8833
MSIQITCGTR
>FUSION-ENST00000475957.1:174396-ENST00000328886.5:4530|335
MQAKWGK
>FUSION-ENST00000566333.1:10803-ENST00000443119.7:13415|481
VESHLSLLR
>FUSION-ENST00000475957.1:174396-ENST00000328886.5:4530|9865
STVFILIGLK
>ENST00000317704.8|MNV-15925-AC-A|19
DVAQALSFEDNTAYALRQR
>FUSION-ENST00000475957.1:174396-ENST00000328886.5:4530|7504
FKGFLVIDHILK
>FUSION-ENST00000475957.1:174396-ENST00000328886.5:4530|7616
MAGVVPV
>FUSION-ENST00000475957.1:174396-ENST00000328886.5:4530|2489
INFLLLL
>FUSION-ENST00000475957.1:174396-ENST00000328886.5:4530|6475
WSAKIKR
>FUSION-ENST00000475957.1:174396-ENST00000328886.5:4530|9255
AQQFTAMTNHLPFIF
>FUSION-ENST00000475957.1:174396-ENST00000328886.5:4530|359
MLSYFVFVLNK
>ENST00000239462.9|SNV-49136-G-T|1
AQTDIDSPQNLVTYR
>FUSION-ENST00000475957.1:174396-ENST00000328886.5:4530|1483
TTHRESNFF
>FUSION-ENST00000475957.1:174396-ENST00000328886.5:4530|6880
MHCDRYNK
>FUSION-ENST00000475957.1:174396-ENST00000328886.5:4530|3856
MGDLFELKSPPPKK
>FUSION-ENST00000475957.1:174396-ENST00000328886.5:4530|1280
MSPSTVQFFIVWDKYPFCR
>ENST00000398556.7|SNV-34083-G-T|4
TVPGSTMKMCSLER
>FUSION-ENST00000475957.1:174396-ENST00000328886.5:4530|2385
EIIPYFLRPLMP
>FUSION-ENST00000475957.1:174396-ENST00000328886.5:4530|5051
MPVQIFK
>FUSION-ENST00000475957.1:174396-ENST00000328886.5:4530|8851
MHHHAQLIFCIFSR
>FUSION-ENST00000475957.1:174396-ENST00000328886.5:4530|3319
LLKMTGFPSF
>FUSION-ENST00000475957.1:174396-ENST00000328886.5:4530|2570
TQIGVHLITYIHITGWNSR
>FUSION-ENST00000475957.1:174396-ENST00000328886.5:4530|5021
WVKNVKCSFIR
>FUSION-ENST00000475957.1:174396-ENST00000328886.5:4530|2630
IKFLIIR
>FUSION-ENST00000475957.1:174396-ENST00000328886.5:4530|8430
EAQLPFSSTLTSRMLRILER
>ENST00000489455.1|SNV-51463-A-T|8
MDMKRLIMVLAGASDFDPQYNK
>FUSION-ENST00000475957.1:174396-ENST00000328886.5:4530|411
MGTTIQDEIWVEAQPNHIK
>FUSION-ENST00000475957.1:174396-ENST00000328886.5:4530|5167
VSGEVSSGR
>ENST00000638052.1|SNV-553234-C-T|6
MYLINKDETEYTGQESYVWK
>FUSION-ENST00000475957.1:174396-ENST00000328886.5:4530|426
CMVISFVYFLKK
>FUSION-ENST00000475957.1:174396-ENST00000328886.5:4530|6541
KYSHVPHKYVK
>FUSION-ENST00000475957.1:174396-ENST00000328886.5:4530|5835
KEGLCIWVLTFPLLLGCFCHYYL
>FUSION-ENST00000475957.1:174396-ENST00000328886.5:4530|668
MMFKIILTHKHFCH
>FUSION-ENST00000475957.1:174396-ENST00000328886.5:4530|2973
LISNSWPQVIHSPHCPKVLALQA
>FUSION-ENST00000475957.1:174396-ENST00000328886.5:4530|3087
SNNLLFSVCFF
>FUSION-ENST00000475957.1:174396-ENST00000328886.5:4530|249
YCQDVYQKGFTSLCSQLHGRK
>FUSION-ENST00000475957.1:174396-ENST00000328886.5:4530|9361
GGLESPWEILQAVGSK
>FUSION-ENST00000475957.1:174396-ENST00000328886.5:4530|4196
DFSPLNPGFNTYLKNR
>FUSION-ENST00000475957.1:174396-ENST00000328886.5:4530|6695
LWDLVFLRFHNSD
>ENST00000507065.5|SNV-26141-G-T|1
NIAILTPLLGLTWGFGVATVIDYR
>FUSION-ENST00000475957.1:174396-ENST00000328886.5:4530|5780
HGCSPSYLGGKSGR
>FUSION-ENST00000566333.1:10803-ENST00000443119.7:13415|181
SYSDNPRDI
>FUSION-ENST00000475957.1:174396-ENST00000328886.5:4530|7541
YLDFIKYLLGKC
>FUSION-ENST00000475957.1:174396-ENST00000328886.5:4530|3579
MECKRLWALYIHHMQYEA
>ENST00000567476.1|SNV-216756-A-C|3
GEHRFNSPGVFLVENTTVEFQR
>FUSION-ENST00000475957.1:174396-ENST00000328886.5:4530|6753
MDFTCQMDFYPD
>ENST00000298274.12|SNV-98198-C-A|2
DADHNGRVTCFTDHEIPLR
>FUSION-ENST00000475957.1:174396-ENST00000328886.5:4530|2948
MPTPEKAYTLYDSMYTK
>FUSION-ENST00000475957.1:174396-ENST00000328886.5:4530|344
MFERIAGFFLSV
>FUSION-ENST00000475957.1:174396-ENST00000328886.5:4530|4125
WYLAFCSCVK
>FUSION-ENST00000475957.1:174396-ENST00000328886.5:4530|6822
AHFLIHFQWINIHSSLMP
>FUSION-ENST00000475957.1:174396-ENST00000328886.5:4530|9944
TEMNSHIQNISFK
>FUSION-ENST00000566333.1:10803-ENST00000443119.7:13415|637
SYAMHASLGAVGV
>FUSION-ENST00000475957.1:174396-ENST00000328886.5:4530|1056
TIFCFEYWQKALQRWCY
>FUSION-ENST00000475957.1:174396-ENST00000328886.5:4530|4565
IIFMSGLFQTSI
>FUSION-ENST00000475957.1:174396-ENST00000328886.5:4530|5618
MSPVSVVPNSY
>FUSION-ENST00000475957.1:174396-ENST00000328886.5:4530|5631
MPGHVSNFKDSMR
>ENST00000539338.6|SNV-22329-G-C|5
METDPSEGPGLGDPAGGR
>FUSION-ENST00000475957.1:174396-ENST00000328886.5:4530|573
YQIRISGGR
>FUSION-ENST00000475957.1:174396-ENST00000328886.5:4530|8897
LDGYWGGMEMPYVAHPTSLPNLHI
>FUSION-ENST00000475957.1:174396-ENST00000328886.5:4530|9998
VLSFVNLWFGKVN
>FUSION-ENST00000475957.1:174396-ENST00000328886.5:4530|6081
INVRPTQQLLPPCGYAYK
>FUSION-ENST00000475957.1:174396-ENST00000328886.5:4530|6499
PCDAFQRGEVIWPK
>ENST00000520724.5|SNV-85924-A-G|1
APLPEGRTEKHSTMPDSPVDVK
>FUSION-ENST00000475957.1:174396-ENST00000328886.5:4530|5181
MAKRGQGTAWAMASEGSSPKPW
>FUSION-ENST00000475957.1:174396-ENST00000328886.5:4530|5792
VKPPLYKK
>FUSION-ENST00000475957.1:174396-ENST00000328886.5:4530|3639
KYLFSRLCVR
>ENST00000487093.5|SNV-118962-G-A|1
VEWLPQVPR
>FUSION-ENST00000475957.1:174396-ENST00000328886.5:4530|1224
MGFNFDLLYLIIL
>FUSION-ENST00000475957.1:174396-ENST00000328886.5:4530|8361
VSHCGFDLHFSDGQ
>FUSION-ENST00000475957.1:174396-ENST00000328886.5:4530|2666
IHLVPVK
>FUSION-ENST00000475957.1:174396-ENST00000328886.5:4530|9227
MSFLGLK
>ENST00000405015.7|SNV-371266-G-C|4
REQLLLDQLVALVNKR
>FUSION-ENST00000475957.1:174396-ENST00000328886.5:4530|1775
MWIRHAEIYEIPLLDSIFNSRLK
>FUSION-ENST00000475957.1:174396-ENST00000328886.5:4530|8019
MNVYNSFIYNCPKFEAIKMSFNR
>FUSION-ENST00000475957.1:174396-ENST00000328886.5:4530|7859
TSAKGSVEEK
>FUSION-ENST00000475957.1:174396-ENST00000328886.5:4530|8386
MPSPSSYQCLSSQNWKKLL
>ENST00000378797.6|SNV-81708-G-T|3
DLVLAAQNFFCAGCGTPVEPK
>ENST00000463626.1|SNV-18453-G-T|2
MGHFNCSYTGASLNHLDLWREQIH
>FUSION-ENST00000475957.1:174396-ENST00000328886.5:4530|5810
SHKISVEINIQLYEILEVQRGVE
>FUSION-ENST00000475957.1:174396-ENST00000328886.5:4530|7232
KPNSKNATEFYF
>FUSION-ENST00000475957.1:174396-ENST00000328886.5:4530|4667
KITVLYI
>ENST00000441448.7|SNV-26029-T-A|2
KCPEGTKPMLIFAGDDFDVTEDYR
>FUSION-ENST00000475957.1:174396-ENST00000328886.5:4530|3949
TPADGNHSRGGHLLWLPYGTPGAR
>FUSION-ENST00000475957.1:174396-ENST00000328886.5:4530|172
DSNYFVSSFISNITIK
>FUSION-ENST00000475957.1:174396-ENST00000328886.5:4530|1604
MLAFLVLVYNK
>ENST00000569172.1|SNV-49343-G-T|3
MGKSLKMELTVS
>FUSION-ENST00000475957.1:174396-ENST00000328886.5:4530|4167
RNPITAKSTK
>FUSION-ENST00000475957.1:174396-ENST00000328886.5:4530|6586
CYSLRTFTPSFFYY
>FUSION-ENST00000475957.1:174396-ENST00000328886.5:4530|4572
MPVSFGRPRQGNC
>FUSION-ENST00000475957.1:174396-ENST00000328886.5:4530|1847
VPKQIGSK
>FUSION-ENST00000566333.1:10803-ENST00000443119.7:13415|336
MLSGSVNTR
>ENST00000451616.6|MNV-7133-AG-A|4
RQQQMVTQMDEQK
>FUSION-ENST00000475957.1:174396-ENST00000328886.5:4530|7843
RNLLGTGAK
>ENST00000409968.6|SNV-507009-T-A|2
MCQAGNATVKQTR
>FUSION-ENST00000475957.1:174396-ENST00000328886.5:4530|192
LQSCGKTV
>ENST00000340353.11|SNV-271825-A-T|3
LLSLFYNKENFQLGAFLGSFVSIFK
>FUSION-ENST00000475957.1:174396-ENST00000328886.5:4530|1916
MVTFYIAVIPEA
>FUSION-ENST00000475957.1:174396-ENST00000328886.5:4530|8180
WCWENWLAICRK
>FUSION-ENST00000475957.1:174396-ENST00000328886.5:4530|3978
GDLTGNESFGGKSRNESSK
>FUSION-ENST00000475957.1:174396-ENST00000328886.5:4530|7844
MRNLLGTGAK
>FUSION-ENST00000475957.1:174396-ENST00000328886.5:4530|2071
MASYNFYLTKFR
>FUSION-ENST00000475957.1:174396-ENST00000328886.5:4530|3121
RNSELEPHNQTFLSS
>FUSION-ENST00000475957.1:174396-ENST00000328886.5:4530|8258
VLVPKQRYR
>FUSION-ENST00000475957.1:174396-ENST00000328886.5:4530|7299
ETIPGEDALNIVEMTTKDLEHYI
>FUSION-ENST00000475957.1:174396-ENST00000328886.5:4530|8356
MAGSNGISSSRSLR
>FUSION-ENST00000475957.1:174396-ENST00000328886.5:4530|3106
LHFYTLFGDR
>FUSION-ENST00000475957.1:174396-ENST00000328886.5:4530|7572
MEIIINFHK
>ENST00000242728.5|SNV-1306-C-A|2
LTTLGNLEKAVVLELTLK
>ENST00000281772.14|INDEL-17759-A-AA|6
KWLCTVYSCGNPKICIFCYR
>FUSION-ENST00000475957.1:174396-ENST00000328886.5:4530|209
AENCPPFKINSKVTSSVL
>FUSION-ENST00000475957.1:174396-ENST00000328886.5:4530|8958
MLLGHISTFRLV
>FUSION-ENST00000475957.1:174396-ENST00000328886.5:4530|7820
TMGKMSSGHVRDLHGSAFHHMPR
>FUSION-ENST00000475957.1:174396-ENST00000328886.5:4530|8292
RIKYLGIQLTR
>FUSION-ENST00000475957.1:174396-ENST00000328886.5:4530|3000
MHSLPVSFTVGFKNILNTK
>FUSION-ENST00000475957.1:174396-ENST00000328886.5:4530|6856
RTCIVIGTISVYFVR
>FUSION-ENST00000475957.1:174396-ENST00000328886.5:4530|7529
DVFKKVFSWALCR
>FUSION-ENST00000475957.1:174396-ENST00000328886.5:4530|8804
RSSCLSLLCSWIHR
>FUSION-ENST00000475957.1:174396-ENST00000328886.5:4530|4532
MLVPQNVHILIPGTCK
>FUSION-ENST00000475957.1:174396-ENST00000328886.5:4530|10126
ARIQKGLDK
>FUSION-ENST00000475957.1:174396-ENST00000328886.5:4530|8967
TIALWMIDYIVTLF
>FUSION-ENST00000475957.1:174396-ENST00000328886.5:4530|7456
MVLCRYSVIWFLR
>FUSION-ENST00000475957.1:174396-ENST00000328886.5:4530|13
FLFHIDNLKA
>FUSION-ENST00000475957.1:174396-ENST00000328886.5:4530|160
MGVISLGNFAER
>FUSION-ENST00000475957.1:174396-ENST00000328886.5:4530|324
TIRSCENSLTIMRTA
>FUSION-ENST00000475957.1:174396-ENST00000328886.5:4530|3562
SSPPLSK
>FUSION-ENST00000475957.1:174396-ENST00000328886.5:4530|1331
LPVAKLK
>FUSION-ENST00000475957.1:174396-ENST00000328886.5:4530|1922
MHLFLGPLK
>FUSION-ENST00000475957.1:174396-ENST00000328886.5:4530|789
QPDTEIAVLKRGFAAWK
>FUSION-ENST00000475957.1:174396-ENST00000328886.5:4530|10096
AGGNKHFAR
>FUSION-ENST00000475957.1:174396-ENST00000328886.5:4530|5198
MVEEISKQR
>FUSION-ENST00000475957.1:174396-ENST00000328886.5:4530|6528
MTSLVCVYVGLR
>FUSION-ENST00000475957.1:174396-ENST00000328886.5:4530|602
VDCDELFSTK
>FUSION-ENST00000475957.1:174396-ENST00000328886.5:4530|9969
MSTSSTF
>FUSION-ENST00000475957.1:174396-ENST00000328886.5:4530|4816
QSNATTDLR
>FUSION-ENST00000475957.1:174396-ENST00000328886.5:4530|7285
EIFCERK
>ENST00000464669.1|SNV-95208-A-G|2
DRWTANHYCMHR
>FUSION-ENST00000566333.1:10803-ENST00000443119.7:13415|455
FCKLYINKK
>FUSION-ENST00000475957.1:174396-ENST00000328886.5:4530|9676
WWSMFTFKTLSNNSLILADK
>FUSION-ENST00000475957.1:174396-ENST00000328886.5:4530|6682
MYLGNDSSAIK
>FUSION-ENST00000475957.1:174396-ENST00000328886.5:4530|7892
WRSWCIHTMEYCLAMK
>ENST00000551956.2|SNV-494-A-G|5
TEEREQIKLLNDK
>FUSION-ENST00000475957.1:174396-ENST00000328886.5:4530|1346
DLSQRLWLSTTKLLCLHVIHTCLFR
>FUSION-ENST00000475957.1:174396-ENST00000328886.5:4530|1053
LKKISPPPHPLER
>FUSION-ENST00000566333.1:10803-ENST00000443119.7:13415|222
VAGYGDGRAR
>FUSION-ENST00000566333.1:10803-ENST00000443119.7:13415|382
HNQNVTITYST
>FUSION-ENST00000475957.1:174396-ENST00000328886.5:4530|6382
MWQKLSSR
>FUSION-ENST00000475957.1:174396-ENST00000328886.5:4530|5826
VEKLEIVGNSLSTLLR
>ENST00000216602.10|SNV-12123-G-T|2
QCAEFALVSLKEAEFYDK
>FUSION-ENST00000475957.1:174396-ENST00000328886.5:4530|8343
MASDGEHFFMCLLGK
>ENST00000484715.1|SNV-7927-C-G|4
ADRDVLTEVPAALKR
>FUSION-ENST00000475957.1:174396-ENST00000328886.5:4530|7083
GGPCFFLCVTKPLCAFLYYK
>FUSION-ENST00000475957.1:174396-ENST00000328886.5:4530|4482
YFRIVALQQACCLTFPV
>FUSION-ENST00000475957.1:174396-ENST00000328886.5:4530|1861
LEQRFFCNLIK
>FUSION-ENST00000475957.1:174396-ENST00000328886.5:4530|3324
LLAESEFKITVILVYFLS
>FUSION-ENST00000475957.1:174396-ENST00000328886.5:4530|6819
VGRTVLIAVVL
>FUSION-ENST00000475957.1:174396-ENST00000328886.5:4530|6811
FSHWFRFDLGQ
>ENST00000317704.8|MNV-15925-AC-A|10
TIQPTPSDKDACAVRSSPLR
>FUSION-ENST00000475957.1:174396-ENST00000328886.5:4530|8749
MEISLCCLGWS
>ENST00000487909.5|SNV-99-G-A|3
MAAQPPREIRLSAIMLMILM
>FUSION-ENST00000475957.1:174396-ENST00000328886.5:4530|3526
NLLLFVLLSFFNLRG
>FUSION-ENST00000475957.1:174396-ENST00000328886.5:4530|2684
SIVYHLQK
>ENST00000492338.2|SNV-140978-G-A|5
SLFYTTRETK
>FUSION-ENST00000475957.1:174396-ENST00000328886.5:4530|7009
YSFYNHLFPLVVSMDRR
>FUSION-ENST00000475957.1:174396-ENST00000328886.5:4530|7287
LSNGITCYREIFCER
>FUSION-ENST00000475957.1:174396-ENST00000328886.5:4530|6564
FHFCWYRKQHLR
>FUSION-ENST00000475957.1:174396-ENST00000328886.5:4530|8334
MGRKNQYR
>FUSION-ENST00000475957.1:174396-ENST00000328886.5:4530|7019
EAFWVSK
>FUSION-ENST00000475957.1:174396-ENST00000328886.5:4530|1265
MPCRGEK
>FUSION-ENST00000475957.1:174396-ENST00000328886.5:4530|5116
FGRGQGK
>FUSION-ENST00000475957.1:174396-ENST00000328886.5:4530|6167
KPGFGTNK
>FUSION-ENST00000475957.1:174396-ENST00000328886.5:4530|8163
TLEENLGITIQDIGMGKDFMSK
>FUSION-ENST00000475957.1:174396-ENST00000328886.5:4530|3316
MTGFPSF
>FUSION-ENST00000475957.1:174396-ENST00000328886.5:4530|1002
LSDAGSRLPDACAEQFGCGEMG
>FUSION-ENST00000475957.1:174396-ENST00000328886.5:4530|1092
KCIDLTSATWALLTLMTK
>FUSION-ENST00000475957.1:174396-ENST00000328886.5:4530|9684
WSNLACRHNESQVCLCK
>FUSION-ENST00000475957.1:174396-ENST00000328886.5:4530|5769
IKYLLSR
>FUSION-ENST00000475957.1:174396-ENST00000328886.5:4530|2265
DSGEKLVILGLGGRCR
>FUSION-ENST00000475957.1:174396-ENST00000328886.5:4530|2618
MHVYCVPFAER
>FUSION-ENST00000475957.1:174396-ENST00000328886.5:4530|1677
KSNCCLASDV
>ENST00000538886.5|SNV-20694-G-C|4
ELMKELFDQCENNRR
>FUSION-ENST00000475957.1:174396-ENST00000328886.5:4530|3354
MHLTNFCRFSF
>ENST00000472100.5|SNV-19406-C-A|5
SPAERTLKPKEQR
>ENST00000291576.12|SNV-8500-C-T|6
ETTIRGKATLAEEEK
>FUSION-ENST00000475957.1:174396-ENST00000328886.5:4530|4998
MSVKYILQLRLYFHR
>FUSION-ENST00000475957.1:174396-ENST00000328886.5:4530|8284
VKMSIFFSFILEFR
>FUSION-ENST00000475957.1:174396-ENST00000328886.5:4530|10054
LLYFIFPPNCGKDER
>FUSION-ENST00000475957.1:174396-ENST00000328886.5:4530|1749
MPSFSCSRSEFEIIPLR
>FUSION-ENST00000475957.1:174396-ENST00000328886.5:4530|1468
NLLSDEK
>FUSION-ENST00000475957.1:174396-ENST00000328886.5:4530|6628
ACMCNLEK
>FUSION-ENST00000475957.1:174396-ENST00000328886.5:4530|9898
MFLVTVFVIVK
>FUSION-ENST00000475957.1:174396-ENST00000328886.5:4530|1121
MIIILGIQVSRFFHLYYFQ
>FUSION-ENST00000475957.1:174396-ENST00000328886.5:4530|7002
MELFILLDVFLLQSFVPLGR
>FUSION-ENST00000475957.1:174396-ENST00000328886.5:4530|9665
FSNSCFCR
>FUSION-ENST00000475957.1:174396-ENST00000328886.5:4530|1708
RFGIDILK
>FUSION-ENST00000475957.1:174396-ENST00000328886.5:4530|699
SYSPPRFE
>FUSION-ENST00000475957.1:174396-ENST00000328886.5:4530|9825
EKVNLPRYLPH
>FUSION-ENST00000475957.1:174396-ENST00000328886.5:4530|3340
MGLIKFFYLKK
>FUSION-ENST00000475957.1:174396-ENST00000328886.5:4530|8619
MCPLPMHHK
>FUSION-ENST00000475957.1:174396-ENST00000328886.5:4530|6678
VNVDMHGFIYLLSINGIK
>FUSION-ENST00000475957.1:174396-ENST00000328886.5:4530|6879
HCDRYNK
>FUSION-ENST00000475957.1:174396-ENST00000328886.5:4530|9385
GQAWNLK
>FUSION-ENST00000475957.1:174396-ENST00000328886.5:4530|8214
TTLKFIWNQKR
>FUSION-ENST00000475957.1:174396-ENST00000328886.5:4530|5577
QHCILSFYNLCLWKHFDKLLR
>FUSION-ENST00000475957.1:174396-ENST00000328886.5:4530|2024
GMYRVLWGWKWVGSYLIPNSQ
>ENST00000505973.1|SNV-20159-G-T|2
MWQSGCRAGKDDPEMSPLWK
>FUSION-ENST00000475957.1:174396-ENST00000328886.5:4530|9821
MLPRLVSNSWAQVTHQPRSPK
>FUSION-ENST00000475957.1:174396-ENST00000328886.5:4530|8509
MPPTVESYFVK
>FUSION-ENST00000566333.1:10803-ENST00000443119.7:13415|499
FLAFLKKSGQATLDPHFNMAVLDR
>FUSION-ENST00000475957.1:174396-ENST00000328886.5:4530|1375
LECNGMISAHSSLR
>FUSION-ENST00000475957.1:174396-ENST00000328886.5:4530|7068
MFGSDKYK
>FUSION-ENST00000475957.1:174396-ENST00000328886.5:4530|5294
MLKFVSSSR
>FUSION-ENST00000475957.1:174396-ENST00000328886.5:4530|4688
LCAVTTS
>FUSION-ENST00000475957.1:174396-ENST00000328886.5:4530|6190
GSRTQLQPGSGGSRL
>FUSION-ENST00000475957.1:174396-ENST00000328886.5:4530|6771
IVREIKSTIQEGR
>ENST00000367069.7|SNV-19373-C-A|2
YLADLLQSVFGSLR
>FUSION-ENST00000475957.1:174396-ENST00000328886.5:4530|7894
CPSIGKWR
>FUSION-ENST00000475957.1:174396-ENST00000328886.5:4530|7943
QNQLAPLFWTFQPPKL
>FUSION-ENST00000475957.1:174396-ENST00000328886.5:4530|1080
MLKLCFTNLLNFINDGLG
>FUSION-ENST00000566333.1:10803-ENST00000443119.7:13415|626
AVWSMPQTER
>FUSION-ENST00000475957.1:174396-ENST00000328886.5:4530|8107
HFSKEDIYAAKK
>FUSION-ENST00000475957.1:174396-ENST00000328886.5:4530|283
CVSVEIGRGMI
>ENST00000415654.5|SNV-55706-G-A|6
MIISRYLLSVCRFR
>ENST00000507276.5|SNV-154696-A-T|6
FGWEYSAASCCTK
>FUSION-ENST00000475957.1:174396-ENST00000328886.5:4530|6152
MKAVLYRK
>FUSION-ENST00000566333.1:10803-ENST00000443119.7:13415|484
TCLRSLP
>FUSION-ENST00000475957.1:174396-ENST00000328886.5:4530|6518
TQVEEALK
>FUSION-ENST00000475957.1:174396-ENST00000328886.5:4530|1119
FFHLYYFQ
>FUSION-ENST00000475957.1:174396-ENST00000328886.5:4530|5952
MFGTFLKLEDMLLDFSQGK
>FUSION-ENST00000475957.1:174396-ENST00000328886.5:4530|8675
MLRSEER
>FUSION-ENST00000475957.1:174396-ENST00000328886.5:4530|2281
DTLSQKK
>FUSION-ENST00000475957.1:174396-ENST00000328886.5:4530|6158
MDCCNIL
>FUSION-ENST00000475957.1:174396-ENST00000328886.5:4530|558
MLLFSFSCL
>ENST00000272898.11|SNV-32961-C-G|1
QYKQAADKAR
>FUSION-ENST00000475957.1:174396-ENST00000328886.5:4530|796
LPSNDIGMINPKQPDTEIAVLKR
>FUSION-ENST00000475957.1:174396-ENST00000328886.5:4530|8146
IDKWDLSK
>FUSION-ENST00000475957.1:174396-ENST00000328886.5:4530|7373
VQGEAASADVEATANYPEDLAK
>FUSION-ENST00000475957.1:174396-ENST00000328886.5:4530|2824
IYSLLTVDFLQLSTT
>ENST00000646262.1|SNV-325504-G-A|1
KPLVYLGLKVFSR
>FUSION-ENST00000475957.1:174396-ENST00000328886.5:4530|7597
KSLGSPMVSPSLNLFKTER
>FUSION-ENST00000475957.1:174396-ENST00000328886.5:4530|4424
MYKTCTRIFLEYYL
>ENST00000314888.10|SNV-20528-G-A|1
GTPQDLAQASGR
>FUSION-ENST00000475957.1:174396-ENST00000328886.5:4530|7755
NVGSEPPHRVPTGALHSGTVR
>FUSION-ENST00000475957.1:174396-ENST00000328886.5:4530|297
MFFSLRKCIGVYIFLVK
>FUSION-ENST00000475957.1:174396-ENST00000328886.5:4530|7557
KSKVVDSICIYDH
>ENST00000511771.1|SNV-8533-C-A|1
LQEMLQRLGRVGR
>FUSION-ENST00000475957.1:174396-ENST00000328886.5:4530|2648
MWRMSLNNVFLITRVGR
>ENST00000398556.7|SNV-34083-G-T|3
TVPGSTMKMCSLERK
>FUSION-ENST00000475957.1:174396-ENST00000328886.5:4530|8797
LARLVLNS
>FUSION-ENST00000475957.1:174396-ENST00000328886.5:4530|4158
MRWCIPEVPAAREAEAGESLELR
>FUSION-ENST00000566333.1:10803-ENST00000443119.7:13415|337
LQLMLSGSVNTR
>FUSION-ENST00000475957.1:174396-ENST00000328886.5:4530|2404
IEGNGHLSCCKKVMNSTD
>FUSION-ENST00000566333.1:10803-ENST00000443119.7:13415|697
ASARLLLSLK
>FUSION-ENST00000475957.1:174396-ENST00000328886.5:4530|8070
MSFLSALCLIGFFESSLCR
>FUSION-ENST00000475957.1:174396-ENST00000328886.5:4530|1734
MPFGLLFFPLVGQTAYR
>FUSION-ENST00000475957.1:174396-ENST00000328886.5:4530|3235
MLLMFEK
>FUSION-ENST00000475957.1:174396-ENST00000328886.5:4530|9532
SLGFSCFFVFYIK
>FUSION-ENST00000475957.1:174396-ENST00000328886.5:4530|3375
MAELGSH
>FUSION-ENST00000475957.1:174396-ENST00000328886.5:4530|9235
HLALVNKIQRK
>FUSION-ENST00000475957.1:174396-ENST00000328886.5:4530|9451
LILVVSRVSLQSK
>FUSION-ENST00000475957.1:174396-ENST00000328886.5:4530|1152
ILMPEGCPKVCFFCYLQK
>FUSION-ENST00000566333.1:10803-ENST00000443119.7:13415|243
MGSWIQERR
>FUSION-ENST00000475957.1:174396-ENST00000328886.5:4530|5063
IMLETTSEKCFKS
>FUSION-ENST00000475957.1:174396-ENST00000328886.5:4530|7338
IKFEQMR
>FUSION-ENST00000566333.1:10803-ENST00000443119.7:13415|220
VAGYGDGRARER
>FUSION-ENST00000475957.1:174396-ENST00000328886.5:4530|7732
MYHPNARC
>FUSION-ENST00000475957.1:174396-ENST00000328886.5:4530|672
FILKTRYVIFTH
>FUSION-ENST00000475957.1:174396-ENST00000328886.5:4530|9380
MHSKAICQIK
>ENST00000581086.5|INDEL-41458-C-CA|4
KQIILMR
>ENST00000673459.1|SNV-2537-G-A|1
DHSRKGI
>FUSION-ENST00000475957.1:174396-ENST00000328886.5:4530|9722
MLPCADEQGFGHRPRF
>FUSION-ENST00000475957.1:174396-ENST00000328886.5:4530|3953
AHNITCLVTLLVSLFLV
>FUSION-ENST00000475957.1:174396-ENST00000328886.5:4530|8304
QIMSELPFTIASK
>FUSION-ENST00000475957.1:174396-ENST00000328886.5:4530|1118
MEAWVKF
>FUSION-ENST00000475957.1:174396-ENST00000328886.5:4530|9517
FLIIQHTCIHTYK
>FUSION-ENST00000475957.1:174396-ENST00000328886.5:4530|6240
IKNILCLK
>FUSION-ENST00000475957.1:174396-ENST00000328886.5:4530|3285
SFQVLHPF
>ENST00000643230.2|SNV-158980-T-G|3
VYSLSLER
>FUSION-ENST00000475957.1:174396-ENST00000328886.5:4530|9042
NMVTLCPVLLR
>FUSION-ENST00000475957.1:174396-ENST00000328886.5:4530|8765
FVYTLQQYCLKQ
>FUSION-ENST00000475957.1:174396-ENST00000328886.5:4530|9648
MQGVVLR
>FUSION-ENST00000475957.1:174396-ENST00000328886.5:4530|1014
MMVWDKEREEVWETALAFGK
>ENST00000298274.12|SNV-98198-C-A|1
VTCFTDHEIPLR
>FUSION-ENST00000475957.1:174396-ENST00000328886.5:4530|3431
VCFHKCK
>ENST00000393039.2|SNV-30016-G-C|4
TARTIWISTVGPCRK
>FUSION-ENST00000475957.1:174396-ENST00000328886.5:4530|1679
VSRASER
>FUSION-ENST00000475957.1:174396-ENST00000328886.5:4530|6894
MCFSLFLKSPEDLLLCGFNRLIIS
>FUSION-ENST00000475957.1:174396-ENST00000328886.5:4530|8574
LQHLCCTVVAGTYSSS
>ENST00000309964.8|SNV-87998-G-C|4
THRPSYEDRVCFVATVRLPTPQFIK
>FUSION-ENST00000475957.1:174396-ENST00000328886.5:4530|878
HIIEHENLK
>FUSION-ENST00000475957.1:174396-ENST00000328886.5:4530|627
NYSFSVK
>FUSION-ENST00000475957.1:174396-ENST00000328886.5:4530|388
MRFGWRHSQTISNGL
>FUSION-ENST00000475957.1:174396-ENST00000328886.5:4530|7589
VSPSLNLFKTERSWSMSVQGYFSR
>FUSION-ENST00000475957.1:174396-ENST00000328886.5:4530|9205
FDNHVTFATPPRCQILSVSMRT
>FUSION-ENST00000475957.1:174396-ENST00000328886.5:4530|8198
LYYKATVTK
>FUSION-ENST00000475957.1:174396-ENST00000328886.5:4530|638
SDYHFGK
>ENST00000649986.1|SNV-305-C-A|2
MSGAQDNYCLYQEIAPSFQRLPCPR
>FUSION-ENST00000475957.1:174396-ENST00000328886.5:4530|9440
GIFPLVVDDFTKSIKYK
>FUSION-ENST00000475957.1:174396-ENST00000328886.5:4530|9295
MMICNERAIFGLF
>FUSION-ENST00000475957.1:174396-ENST00000328886.5:4530|6051
MHISSSR
>FUSION-ENST00000475957.1:174396-ENST00000328886.5:4530|8905
CLMLHILLLFQIYTSS
>FUSION-ENST00000475957.1:174396-ENST00000328886.5:4530|3811
MLSVEMRLVMYCALWQYS
>FUSION-ENST00000475957.1:174396-ENST00000328886.5:4530|605
MSLSGHLRQVRS
>FUSION-ENST00000475957.1:174396-ENST00000328886.5:4530|6552
MAAIILLFPR
>FUSION-ENST00000475957.1:174396-ENST00000328886.5:4530|4698
NILHFGVFYYSTNFHSCYSWVMV
>FUSION-ENST00000566333.1:10803-ENST00000443119.7:13415|593
IVIDILVAIVPHR
>FUSION-ENST00000475957.1:174396-ENST00000328886.5:4530|7445
DGQGESLLNLGLFVLLGEFHRDVEK
>FUSION-ENST00000475957.1:174396-ENST00000328886.5:4530|9864
STVFILIGLKILLHLQIEER
>FUSION-ENST00000475957.1:174396-ENST00000328886.5:4530|1768
EVKCDFSHKTNVR
>FUSION-ENST00000475957.1:174396-ENST00000328886.5:4530|4102
MVELIYTPTNSV
>FUSION-ENST00000475957.1:174396-ENST00000328886.5:4530|7271
FLFYWYKAVGLLIVICS
>FUSION-ENST00000475957.1:174396-ENST00000328886.5:4530|8328
IVYLENPIVSAQNLLKLISNFSK
>FUSION-ENST00000475957.1:174396-ENST00000328886.5:4530|4704
QPAQWDPCCVQSPPAEPFCSPPRW
>FUSION-ENST00000475957.1:174396-ENST00000328886.5:4530|2439
NLFNILCGIVFTLLLLFVHKWY
>ENST00000673498.1|SNV-1223-G-A|4
MPKLILSPATAPHPLKMFACSK
>FUSION-ENST00000475957.1:174396-ENST00000328886.5:4530|2189
NHGGMWWGRPEKR
>FUSION-ENST00000475957.1:174396-ENST00000328886.5:4530|4337
CSGDTVNI
>ENST00000470987.5|MNV-117119-CT-C|8
MVEEIMLQPLGNPEIATR
>FUSION-ENST00000475957.1:174396-ENST00000328886.5:4530|3460
IWEERRKPIR
>FUSION-ENST00000475957.1:174396-ENST00000328886.5:4530|3972
FLLNIANK
>ENST00000493787.6|SNV-59931-T-A|9
SRSASSAMNLIALENTMLSK
>FUSION-ENST00000475957.1:174396-ENST00000328886.5:4530|9262
GQGNTLLLSLKRAR
>FUSION-ENST00000475957.1:174396-ENST00000328886.5:4530|1907
RADQDLFN
>FUSION-ENST00000475957.1:174396-ENST00000328886.5:4530|7041
SQRFIFLLGLLEEKGCLQVQTTAH
>FUSION-ENST00000475957.1:174396-ENST00000328886.5:4530|5661
ICTNFYFVLFLR
>ENST00000491239.2|SNV-69080-G-T|7
VLLERSYDYQFR
>FUSION-ENST00000475957.1:174396-ENST00000328886.5:4530|5427
MLTLCSYAIIW
>FUSION-ENST00000475957.1:174396-ENST00000328886.5:4530|4018
MRFHHVGQVGLK
>FUSION-ENST00000475957.1:174396-ENST00000328886.5:4530|1617
VSDLRDLE
>FUSION-ENST00000475957.1:174396-ENST00000328886.5:4530|1103
MGTVLSYFPR
>FUSION-ENST00000475957.1:174396-ENST00000328886.5:4530|2859
LHPLLHGR
>FUSION-ENST00000475957.1:174396-ENST00000328886.5:4530|4941
QLLPAGVVPYWSGEKIVLAR
>FUSION-ENST00000475957.1:174396-ENST00000328886.5:4530|7101
VKSFCWK
>FUSION-ENST00000475957.1:174396-ENST00000328886.5:4530|8896
MEMPYVAHPTSLPNLHI
>FUSION-ENST00000566333.1:10803-ENST00000443119.7:13415|590
MTGSWHR
>FUSION-ENST00000475957.1:174396-ENST00000328886.5:4530|7635
YVDRGFSVQVVRQVSPV
>FUSION-ENST00000475957.1:174396-ENST00000328886.5:4530|6648
MIVFCYK
>ENST00000333646.10|MNV-10147-TTCACTCCTTAATGCTG-T|4
TLSQGPGLPAASSFTFSR
>FUSION-ENST00000475957.1:174396-ENST00000328886.5:4530|2739
MTLRLGK
>ENST00000405975.6|SNV-364845-C-G|1
SGWRPPSPEMLCDLQR
>FUSION-ENST00000475957.1:174396-ENST00000328886.5:4530|7676
VLKGSFSSPK
>FUSION-ENST00000475957.1:174396-ENST00000328886.5:4530|3004
MFLEQFEVHSKIERK
>FUSION-ENST00000475957.1:174396-ENST00000328886.5:4530|7809
DLHGSAFHHMPRVPGR
>FUSION-ENST00000475957.1:174396-ENST00000328886.5:4530|7786
VEAPRLGSFHVMLSLWVQQK
>FUSION-ENST00000475957.1:174396-ENST00000328886.5:4530|1697
LLIGHYFLKQIARSER
>FUSION-ENST00000475957.1:174396-ENST00000328886.5:4530|5097
MFGATLVYEFTFSKEIADGVNLDR
>FUSION-ENST00000475957.1:174396-ENST00000328886.5:4530|555
MIIFLSGDTTESLTYLSSNQICR
>FUSION-ENST00000475957.1:174396-ENST00000328886.5:4530|9189
MFQKCLILANGKEK
>FUSION-ENST00000475957.1:174396-ENST00000328886.5:4530|1298
YFVKVDLQS
>FUSION-ENST00000475957.1:174396-ENST00000328886.5:4530|9571
MDSEMGERLAAVIGK
>FUSION-ENST00000475957.1:174396-ENST00000328886.5:4530|7815
MSSGHVR
>FUSION-ENST00000475957.1:174396-ENST00000328886.5:4530|1838
ACVESLRHSSHWAPEK
>FUSION-ENST00000475957.1:174396-ENST00000328886.5:4530|7205
QVYNFLK
>FUSION-ENST00000566333.1:10803-ENST00000443119.7:13415|432
MRVLGGHYKYR
>FUSION-ENST00000475957.1:174396-ENST00000328886.5:4530|8547
MDCEAKSLIFHLPF
>FUSION-ENST00000475957.1:174396-ENST00000328886.5:4530|1372
MISAHSSLRLPSSSDSPASAS
>FUSION-ENST00000475957.1:174396-ENST00000328886.5:4530|7315
MDDFERLKTSVEEVTK
>FUSION-ENST00000475957.1:174396-ENST00000328886.5:4530|1422
TNLGIFNYTDGK
>FUSION-ENST00000475957.1:174396-ENST00000328886.5:4530|7547
ALINFLFFKSLYFFIHASEL
>FUSION-ENST00000475957.1:174396-ENST00000328886.5:4530|4212
MTLAVLFGMETT
>FUSION-ENST00000475957.1:174396-ENST00000328886.5:4530|7659
FSLYLIELHSVPASYMRGSLR
>FUSION-ENST00000475957.1:174396-ENST00000328886.5:4530|8501
MSLVFFLKTVKAR
>ENST00000511771.1|SNV-8533-C-A|3
LQEMLQRLGR
>FUSION-ENST00000475957.1:174396-ENST00000328886.5:4530|53
MTYSCILK
>FUSION-ENST00000475957.1:174396-ENST00000328886.5:4530|4735
NLHTIFYNGCTNLHSGGR
>FUSION-ENST00000475957.1:174396-ENST00000328886.5:4530|6126
GYMKNVRQK
>FUSION-ENST00000475957.1:174396-ENST00000328886.5:4530|9181
AYYDKAAK
>FUSION-ENST00000475957.1:174396-ENST00000328886.5:4530|9344
MLNTGLK
>FUSION-ENST00000475957.1:174396-ENST00000328886.5:4530|5323
MNNKSGFFEMEAT
>FUSION-ENST00000475957.1:174396-ENST00000328886.5:4530|4794
PFSCPSLPSCWDYRR
>FUSION-ENST00000475957.1:174396-ENST00000328886.5:4530|560
YGSLDSISITLR
>FUSION-ENST00000475957.1:174396-ENST00000328886.5:4530|2023
MYRVLWGWK
>FUSION-ENST00000475957.1:174396-ENST00000328886.5:4530|873
MEESQGR
>FUSION-ENST00000475957.1:174396-ENST00000328886.5:4530|4957
VSSFITVCPAK
>FUSION-ENST00000475957.1:174396-ENST00000328886.5:4530|3743
MMLHSITPFLPSYNVIHCCFYFW
>FUSION-ENST00000475957.1:174396-ENST00000328886.5:4530|7485
PGGCCIRYHSVLDLSFFI
>FUSION-ENST00000475957.1:174396-ENST00000328886.5:4530|7332
RSCFLWK
>FUSION-ENST00000475957.1:174396-ENST00000328886.5:4530|6339
CGDSHCSRNFGGGNNDDVAK
>FUSION-ENST00000475957.1:174396-ENST00000328886.5:4530|7449
MKVRDGQGESLLNLGLFVLLGEFHR
>ENST00000441037.7|SNV-466048-G-T|4
GLLYHLSSIGRSPVVFCDFHCHSQK
>FUSION-ENST00000475957.1:174396-ENST00000328886.5:4530|6926
IYSEVDTLRILYAVAGR
>FUSION-ENST00000475957.1:174396-ENST00000328886.5:4530|4916
MIPIKIWSQK
>FUSION-ENST00000475957.1:174396-ENST00000328886.5:4530|2431
FNLFNLLHLRHNKK
>FUSION-ENST00000566333.1:10803-ENST00000443119.7:13415|109
KLLSNLHLK
>FUSION-ENST00000475957.1:174396-ENST00000328886.5:4530|4803
IVRTQCSVHPRR
>FUSION-ENST00000475957.1:174396-ENST00000328886.5:4530|2165
TAPLHSSLGNTAR
>FUSION-ENST00000475957.1:174396-ENST00000328886.5:4530|264
YYLYIESKHMLSHLNFEEECFLR
>FUSION-ENST00000475957.1:174396-ENST00000328886.5:4530|8270
DVKDLFK
>FUSION-ENST00000475957.1:174396-ENST00000328886.5:4530|5801
MVVTVNGSLRK
>FUSION-ENST00000475957.1:174396-ENST00000328886.5:4530|5742
PHFIIIVIFVNIFEAGR
>FUSION-ENST00000475957.1:174396-ENST00000328886.5:4530|922
GNWAMFLTK
>FUSION-ENST00000475957.1:174396-ENST00000328886.5:4530|190
HELDAAVSQPVDTCIWQSVR
>FUSION-ENST00000475957.1:174396-ENST00000328886.5:4530|2842
VNRYTYFQYVIKK
>FUSION-ENST00000475957.1:174396-ENST00000328886.5:4530|10092
CLPDVICR
>FUSION-ENST00000475957.1:174396-ENST00000328886.5:4530|8264
ENYKPLLK
>FUSION-ENST00000475957.1:174396-ENST00000328886.5:4530|3298
SVYIVKWPN
>FUSION-ENST00000475957.1:174396-ENST00000328886.5:4530|4610
MGYRASK
>ENST00000266718.5|SNV-2853-C-T|1
VFFKLKQLK
>FUSION-ENST00000475957.1:174396-ENST00000328886.5:4530|4163
NPITAKSTK
>FUSION-ENST00000475957.1:174396-ENST00000328886.5:4530|4336
MKTRALDFI
>FUSION-ENST00000475957.1:174396-ENST00000328886.5:4530|9577
GWDLCYHCR
>FUSION-ENST00000475957.1:174396-ENST00000328886.5:4530|6235
MQALKKLVK
>FUSION-ENST00000475957.1:174396-ENST00000328886.5:4530|3332
PFMDDVLKLTKLLAESEFK
>ENST00000581086.5|INDEL-41458-C-CA|2
QIILMRTWNR
>FUSION-ENST00000475957.1:174396-ENST00000328886.5:4530|282
MMIILSFLLF
>FUSION-ENST00000475957.1:174396-ENST00000328886.5:4530|4249
CYRHSGIWLF
>FUSION-ENST00000475957.1:174396-ENST00000328886.5:4530|5897
VGGLLEARSLRLAWLM
>FUSION-ENST00000475957.1:174396-ENST00000328886.5:4530|9110
SLAVGDLIIMLHLPLLQDAK
>FUSION-ENST00000566333.1:10803-ENST00000443119.7:13415|394
MHAHSSHRIPTPMK
>FUSION-ENST00000475957.1:174396-ENST00000328886.5:4530|1007
MLRLSDAGSRLPDACAEQFGCGEMG
>FUSION-ENST00000475957.1:174396-ENST00000328886.5:4530|4223
VSTTYFRVLK
>ENST00000571834.5|SNV-3462-C-A|6
DSCLAVSLFTWPFPQSDR
>FUSION-ENST00000475957.1:174396-ENST00000328886.5:4530|10063
VFVGWLINK
>FUSION-ENST00000475957.1:174396-ENST00000328886.5:4530|2195
IYFQYFIK
>FUSION-ENST00000475957.1:174396-ENST00000328886.5:4530|6343
WASVYTVKIWTRCGDSHCSR
>FUSION-ENST00000475957.1:174396-ENST00000328886.5:4530|4566
MIIFMSGLFQTSI
>FUSION-ENST00000475957.1:174396-ENST00000328886.5:4530|293
CIGVYIFLVK
>FUSION-ENST00000566333.1:10803-ENST00000443119.7:13415|272
DTVEGVGGER
>FUSION-ENST00000475957.1:174396-ENST00000328886.5:4530|4261
HSFVHYQHPLPEWYILAVVYFMG
>ENST00000304430.10|INDEL-30049-G-GG|1
TSSSLHRTVL
>FUSION-ENST00000475957.1:174396-ENST00000328886.5:4530|1885
NAVLTSINISEKR
>FUSION-ENST00000475957.1:174396-ENST00000328886.5:4530|8829
SIQITCGTRMIYFCSK
>FUSION-ENST00000475957.1:174396-ENST00000328886.5:4530|1594
MLKIGDGSGIEGWNHLRI
>FUSION-ENST00000475957.1:174396-ENST00000328886.5:4530|6555
MYLVLPK
>FUSION-ENST00000475957.1:174396-ENST00000328886.5:4530|634
MPVIPANSGG
>FUSION-ENST00000475957.1:174396-ENST00000328886.5:4530|7544
MYLDFIKYLLGK
>FUSION-ENST00000475957.1:174396-ENST00000328886.5:4530|5929
MGWGECFKVIFALWNALD
>FUSION-ENST00000475957.1:174396-ENST00000328886.5:4530|9880
MSTHNFLKLK
>FUSION-ENST00000475957.1:174396-ENST00000328886.5:4530|4999
SVKYILQLR
>FUSION-ENST00000475957.1:174396-ENST00000328886.5:4530|1348
GSEPKDLSQRLWLSTTK
>FUSION-ENST00000475957.1:174396-ENST00000328886.5:4530|10027
TSQRSLVR
>FUSION-ENST00000475957.1:174396-ENST00000328886.5:4530|5256
MFKREAEHK
>ENST00000270162.8|SNV-7661-A-G|1
SSDLSGLEVPR
>FUSION-ENST00000566333.1:10803-ENST00000443119.7:13415|136
FLNIQSAALEICLT
>FUSION-ENST00000475957.1:174396-ENST00000328886.5:4530|3593
SILSMVNILKKK
>FUSION-ENST00000475957.1:174396-ENST00000328886.5:4530|5298
IVSFLSPLQPCR
>FUSION-ENST00000475957.1:174396-ENST00000328886.5:4530|2555
TICKFFF
>FUSION-ENST00000475957.1:174396-ENST00000328886.5:4530|99
AAFDGECTGVGKRK
>FUSION-ENST00000475957.1:174396-ENST00000328886.5:4530|3837
RHLPRISQPLTP
>FUSION-ENST00000475957.1:174396-ENST00000328886.5:4530|4471
HYIRRPNITYMK
>FUSION-ENST00000566333.1:10803-ENST00000443119.7:13415|344
GLQANVSFPQGVREPLSCVVCCRK
>FUSION-ENST00000475957.1:174396-ENST00000328886.5:4530|9736
MLLTNNNVLCLKINVKR
>ENST00000415654.5|SNV-55706-G-A|8
MIISRYLLSVCR
>FUSION-ENST00000475957.1:174396-ENST00000328886.5:4530|1185
RNEIIMK
>FUSION-ENST00000475957.1:174396-ENST00000328886.5:4530|854
MSLLKVKFDK
>FUSION-ENST00000566333.1:10803-ENST00000443119.7:13415|527
MCYSEIAQQTNILNNCII
>FUSION-ENST00000475957.1:174396-ENST00000328886.5:4530|10015
RASHDVTSPGK
>FUSION-ENST00000475957.1:174396-ENST00000328886.5:4530|8942
FHATFFFFF
>FUSION-ENST00000475957.1:174396-ENST00000328886.5:4530|8949
FTMDNGEKHERFHATFFFFF
>FUSION-ENST00000475957.1:174396-ENST00000328886.5:4530|50
TYSCILKAIHQ
>FUSION-ENST00000475957.1:174396-ENST00000328886.5:4530|1412
MYFTVWGKKSK
>FUSION-ENST00000475957.1:174396-ENST00000328886.5:4530|5014
MTQDVYEGEIIICRK
>FUSION-ENST00000475957.1:174396-ENST00000328886.5:4530|9384
MGQAWNLKR
>FUSION-ENST00000475957.1:174396-ENST00000328886.5:4530|6671
EATESLSIIALFTSITCITW
>FUSION-ENST00000475957.1:174396-ENST00000328886.5:4530|7743
EMPDAQGK
>FUSION-ENST00000475957.1:174396-ENST00000328886.5:4530|784
MDFSQFWR
>ENST00000242728.5|SNV-1306-C-A|1
LTTLGNLEKAVVLELTLKHLK
>FUSION-ENST00000475957.1:174396-ENST00000328886.5:4530|4979
KNQTVVLHSGCHHRCSGK
>FUSION-ENST00000475957.1:174396-ENST00000328886.5:4530|5075
LGLFNMACSRNVVK
>FUSION-ENST00000475957.1:174396-ENST00000328886.5:4530|6040
MSNVGKVLIR
>FUSION-ENST00000475957.1:174396-ENST00000328886.5:4530|3503
SVILVSRR
>FUSION-ENST00000475957.1:174396-ENST00000328886.5:4530|6965
EEFLKHGPFSFLNPLLPSGMK
>ENST00000552565.5|SNV-42895-G-T|5
TTETTAQILVLALNPLDYMK
>FUSION-ENST00000475957.1:174396-ENST00000328886.5:4530|7952
LFEDTVRSWPSTSQK
>ENST00000453269.7|SNV-6113-G-T|1
NVEPLYGFHAQEFIPFLFASGGGR
>ENST00000505973.1|SNV-20159-G-T|10
MSENVAKWLQSWK
>FUSION-ENST00000475957.1:174396-ENST00000328886.5:4530|6378
WQKLSSRALK
>FUSION-ENST00000475957.1:174396-ENST00000328886.5:4530|3303
MWKSVYIVK
>FUSION-ENST00000475957.1:174396-ENST00000328886.5:4530|4509
MLIRFKLCLMMR
>ENST00000430334.8|SNV-32348-G-A|2
NKSWISEDDFYQPSR
>FUSION-ENST00000475957.1:174396-ENST00000328886.5:4530|4220
MCLFAICIPSLVICLLR
>FUSION-ENST00000566333.1:10803-ENST00000443119.7:13415|586
FFSTTVVKHR
>ENST00000613886.4|SNV-85924-A-G|3
MPGRTEK
>FUSION-ENST00000475957.1:174396-ENST00000328886.5:4530|2508
MQEEVHSYIGLNLFLVILFFLLG
>FUSION-ENST00000475957.1:174396-ENST00000328886.5:4530|3370
MCTLYRFHFYSVIHFYDFVFK
>FUSION-ENST00000475957.1:174396-ENST00000328886.5:4530|6601
RNDKHAR
>FUSION-ENST00000566333.1:10803-ENST00000443119.7:13415|147
IFERNIAKPFNR
>FUSION-ENST00000475957.1:174396-ENST00000328886.5:4530|6311
GFFWLSLLSSWDYR
>FUSION-ENST00000475957.1:174396-ENST00000328886.5:4530|8884
TQLEQCNEILL
>FUSION-ENST00000475957.1:174396-ENST00000328886.5:4530|3931
HTPQPQSLTSGGLCLSFGEGHSLIR
>FUSION-ENST00000475957.1:174396-ENST00000328886.5:4530|5241
MVSGARPR
>FUSION-ENST00000475957.1:174396-ENST00000328886.5:4530|9600
IYINSFLKY
>FUSION-ENST00000475957.1:174396-ENST00000328886.5:4530|2164
MTAPLHSSLGNTARTCLK
>FUSION-ENST00000475957.1:174396-ENST00000328886.5:4530|3719
MSVYLYVMHLKKNLTYFLR
>ENST00000332395.7|SNV-1337-G-C|3
IQHLRLQGQMPALMTVGIFQSFQK
>FUSION-ENST00000475957.1:174396-ENST00000328886.5:4530|4951
TLDTCSLPRTSMS
>FUSION-ENST00000475957.1:174396-ENST00000328886.5:4530|7418
RSHYIAQTGPK
>FUSION-ENST00000475957.1:174396-ENST00000328886.5:4530|9018
IKEVEMGGDNWVFR
>FUSION-ENST00000475957.1:174396-ENST00000328886.5:4530|2035
MFAPVTAIGKLNQDLAKILMGD
>FUSION-ENST00000566333.1:10803-ENST00000443119.7:13415|617
ASCLTSLSFQVLHCKIICCLPR
>FUSION-ENST00000475957.1:174396-ENST00000328886.5:4530|5614
MHIQVHLPYRVIR
>FUSION-ENST00000475957.1:174396-ENST00000328886.5:4530|9848
MSCSLWKTLLHTHERMGR
>FUSION-ENST00000475957.1:174396-ENST00000328886.5:4530|8240
NVPCSWVGRINIVKMAILPK
>FUSION-ENST00000475957.1:174396-ENST00000328886.5:4530|2463
MSWNLSDT
>ENST00000552077.5|SNV-45169-G-T|1
MMPRRWRPTSLHTITSST
>FUSION-ENST00000475957.1:174396-ENST00000328886.5:4530|4315
LFLGELLEPRSLSSPGNTMRAR
>FUSION-ENST00000475957.1:174396-ENST00000328886.5:4530|8405
MGWDTIAIIEETFK
>FUSION-ENST00000475957.1:174396-ENST00000328886.5:4530|9402
LVKTSEFSLCYCRK
>FUSION-ENST00000475957.1:174396-ENST00000328886.5:4530|5630
PGHVSNFKDSMR
>FUSION-ENST00000475957.1:174396-ENST00000328886.5:4530|8321
QTTPSTSGQRT
>FUSION-ENST00000475957.1:174396-ENST00000328886.5:4530|6238
NILCLKDYLIQK
>FUSION-ENST00000475957.1:174396-ENST00000328886.5:4530|9810
MDQPWPLSCLSSHLLQVIPTT
>FUSION-ENST00000475957.1:174396-ENST00000328886.5:4530|7366
KMLSRTFIAR
>FUSION-ENST00000475957.1:174396-ENST00000328886.5:4530|6604
MLPIRRNDK
>FUSION-ENST00000475957.1:174396-ENST00000328886.5:4530|8417
NHRHSCTPTTDK
>FUSION-ENST00000475957.1:174396-ENST00000328886.5:4530|6031
ILFFYLATF
>FUSION-ENST00000475957.1:174396-ENST00000328886.5:4530|3030
SRLDSKP
>FUSION-ENST00000475957.1:174396-ENST00000328886.5:4530|4075
MTCFHLAIIRYLK
>FUSION-ENST00000475957.1:174396-ENST00000328886.5:4530|3696
MNMHTHIHHHSSIR
>FUSION-ENST00000475957.1:174396-ENST00000328886.5:4530|774
VLIPFMR
>FUSION-ENST00000475957.1:174396-ENST00000328886.5:4530|6955
FLGTLARK
>FUSION-ENST00000475957.1:174396-ENST00000328886.5:4530|3891
GTLNPIVPIHQVPQVCQS
>FUSION-ENST00000475957.1:174396-ENST00000328886.5:4530|6872
ERRGLCFN
>FUSION-ENST00000475957.1:174396-ENST00000328886.5:4530|2697
VCLYAVMIVDSQIYF
>FUSION-ENST00000475957.1:174396-ENST00000328886.5:4530|3987
VLEVSQEMR
>FUSION-ENST00000475957.1:174396-ENST00000328886.5:4530|2993
YMLNPNPR
>FUSION-ENST00000475957.1:174396-ENST00000328886.5:4530|900
MELAAFFLLVLK
>ENST00000507276.5|SNV-154696-A-T|3
GIFRCFLLYK
>FUSION-ENST00000475957.1:174396-ENST00000328886.5:4530|12
MEEELKR
>FUSION-ENST00000475957.1:174396-ENST00000328886.5:4530|2332
MNTWINN
>FUSION-ENST00000475957.1:174396-ENST00000328886.5:4530|6893
CFSLFLKSPEDLLLCGFNRLIIS
>FUSION-ENST00000475957.1:174396-ENST00000328886.5:4530|7108
QSHCVVLLLLQLK
>FUSION-ENST00000475957.1:174396-ENST00000328886.5:4530|3618
RATSYSMPGCFNDLKPLQAQLK
>FUSION-ENST00000475957.1:174396-ENST00000328886.5:4530|1789
AWPLFTDGKDLFVLKDR
>FUSION-ENST00000475957.1:174396-ENST00000328886.5:4530|3812
MLSVEMR
>FUSION-ENST00000475957.1:174396-ENST00000328886.5:4530|9546
LDNRHVEYLISDSS
>ENST00000617740.4|SNV-85924-A-G|4
KGNFEYCQGRTEK
>FUSION-ENST00000566333.1:10803-ENST00000443119.7:13415|651
MDPKPGCEPVFQMSCTLETPR
>FUSION-ENST00000566333.1:10803-ENST00000443119.7:13415|427
DWYWPVAWR
>FUSION-ENST00000475957.1:174396-ENST00000328886.5:4530|7488
MPGGCCIR
>FUSION-ENST00000475957.1:174396-ENST00000328886.5:4530|5743
MPHFIIIVIFVNIFEAGR
>FUSION-ENST00000566333.1:10803-ENST00000443119.7:13415|477
EAAWGKAGEEKK
>FUSION-ENST00000475957.1:174396-ENST00000328886.5:4530|8583
NHLSHGCHKNFFLIHIHLSA
>FUSION-ENST00000475957.1:174396-ENST00000328886.5:4530|8438
WRFIGITIQDDIGDTCNPYQQ
>FUSION-ENST00000475957.1:174396-ENST00000328886.5:4530|5679
RRLISACTS
>FUSION-ENST00000475957.1:174396-ENST00000328886.5:4530|6553
YLVLPKVK
>ENST00000552565.5|SNV-42895-G-T|6
MTTETTAQILVLALNPLDYMK
>FUSION-ENST00000475957.1:174396-ENST00000328886.5:4530|4372
MVLPFGR
>FUSION-ENST00000475957.1:174396-ENST00000328886.5:4530|9859
KNEHFLK
>FUSION-ENST00000475957.1:174396-ENST00000328886.5:4530|6211
GGWWLRGMPTLGSER
>FUSION-ENST00000475957.1:174396-ENST00000328886.5:4530|4193
HYLRTHFLTISSCLEHLYPTLSV
>FUSION-ENST00000475957.1:174396-ENST00000328886.5:4530|3541
LGLKLFFMNLLLFVLLSFFNLR
>FUSION-ENST00000475957.1:174396-ENST00000328886.5:4530|8986
MEDSNKTDVVLTFWK
>FUSION-ENST00000475957.1:174396-ENST00000328886.5:4530|9259
LAVFYMNLYDYDLNF
>FUSION-ENST00000475957.1:174396-ENST00000328886.5:4530|3052
MAITVLN
>FUSION-ENST00000475957.1:174396-ENST00000328886.5:4530|9506
MSICTMFHK
>ENST00000371227.8|SNV-128929-C-T|2
ASSSYRETPSSSPVSPQETR
>FUSION-ENST00000475957.1:174396-ENST00000328886.5:4530|5517
KQFPRTPSTHPV
>FUSION-ENST00000475957.1:174396-ENST00000328886.5:4530|586
LSKPVLSK
>FUSION-ENST00000475957.1:174396-ENST00000328886.5:4530|7582
MSVQGYFSRDFL
>ENST00000265299.6|SNV-65338-C-G|2
EEVILSPVPSVLKLQTASKPIDL
>FUSION-ENST00000475957.1:174396-ENST00000328886.5:4530|821
RLVRLSHLSPVFTIFEYS
>FUSION-ENST00000475957.1:174396-ENST00000328886.5:4530|151
MVRSYLGKAVGR
>FUSION-ENST00000475957.1:174396-ENST00000328886.5:4530|547
SLNIFSCAR
>ENST00000490851.5|SNV-748638-G-A|2
MKLEQALEKGTI
>ENST00000340381.11|SNV-8129-G-A|3
QLAAFTPR
>FUSION-ENST00000475957.1:174396-ENST00000328886.5:4530|4434
MVHLQISLLYIFFSVHNNLK
>FUSION-ENST00000475957.1:174396-ENST00000328886.5:4530|9856
NEHFLKNSDK
>FUSION-ENST00000475957.1:174396-ENST00000328886.5:4530|2063
MERQLHIR
>FUSION-ENST00000475957.1:174396-ENST00000328886.5:4530|9329
MRELFLVYFEQCK
>ENST00000509645.1|SNV-260680-C-A|3
ELEEGLAEEKLK
>FUSION-ENST00000475957.1:174396-ENST00000328886.5:4530|2146
DVLQFSDNTFS
>FUSION-ENST00000566333.1:10803-ENST00000443119.7:13415|630
MPPLKQDRPR
>FUSION-ENST00000475957.1:174396-ENST00000328886.5:4530|653
MVGHACNPYTLGG
>FUSION-ENST00000566333.1:10803-ENST00000443119.7:13415|471
MELIYPKPATLASGQRLPSSSHR
>FUSION-ENST00000475957.1:174396-ENST00000328886.5:4530|4472
MHYIRRPNITYMK
>FUSION-ENST00000475957.1:174396-ENST00000328886.5:4530|8666
MLVASEESCYLR
>FUSION-ENST00000475957.1:174396-ENST00000328886.5:4530|9338
MRGKWGRPGI
>ENST00000490851.5|SNV-748638-G-A|5
GTFSLAVEPQMKLEQALEKGTI
>FUSION-ENST00000475957.1:174396-ENST00000328886.5:4530|6007
MSALIKK
>FUSION-ENST00000566333.1:10803-ENST00000443119.7:13415|490
AESLLPSLGRTCLR
>FUSION-ENST00000475957.1:174396-ENST00000328886.5:4530|100
AAFDGECTGVGKR
>FUSION-ENST00000475957.1:174396-ENST00000328886.5:4530|3436
TEDSSESF
>ENST00000530487.5|SNV-10640-C-A|1
GIQFGYQIKYSCTKG
>FUSION-ENST00000475957.1:174396-ENST00000328886.5:4530|2309
DFHQLKEILTKQIFYM
>FUSION-ENST00000475957.1:174396-ENST00000328886.5:4530|6216
AFCSLLDV
>FUSION-ENST00000475957.1:174396-ENST00000328886.5:4530|5466
CRLKLLTSSNPPFLASQSAGIR
>FUSION-ENST00000475957.1:174396-ENST00000328886.5:4530|8366
GQPGQDGETPSLLKIQK
>FUSION-ENST00000475957.1:174396-ENST00000328886.5:4530|3365
VSCSLTSQALWFLHSNFVGGKK
>FUSION-ENST00000475957.1:174396-ENST00000328886.5:4530|1380
GSGSRPLNFSVSTLYIPASSAK
>FUSION-ENST00000475957.1:174396-ENST00000328886.5:4530|2481
ILLDILETCQEREYK
>FUSION-ENST00000475957.1:174396-ENST00000328886.5:4530|1525
MESTHRWK
>FUSION-ENST00000475957.1:174396-ENST00000328886.5:4530|1726
MDFSFIHSVPTPRPFLMPLLYSVK
>FUSION-ENST00000475957.1:174396-ENST00000328886.5:4530|9952
SEYDAFLNYLPAK
>FUSION-ENST00000475957.1:174396-ENST00000328886.5:4530|5030
MWYILLL
>FUSION-ENST00000475957.1:174396-ENST00000328886.5:4530|5109
LSHMCILYYSINITFICTGKPK
>ENST00000527266.1|SNV-22550-G-T|1
QFCRAGPTPSSPTTSR
>FUSION-ENST00000475957.1:174396-ENST00000328886.5:4530|8482
MSENMWR
>FUSION-ENST00000475957.1:174396-ENST00000328886.5:4530|7475
MPATNNSLCGGVFPFANDR
>FUSION-ENST00000475957.1:174396-ENST00000328886.5:4530|1921
HLFLGPLK
>FUSION-ENST00000475957.1:174396-ENST00000328886.5:4530|3886
GQAVSHLIWGTYLSLNLHHQK
>FUSION-ENST00000475957.1:174396-ENST00000328886.5:4530|6213
MRGGWWLRGMPTLGSER
>ENST00000381668.9|SNV-132299-A-T|3
LAETSKFKEITLK
>FUSION-ENST00000566333.1:10803-ENST00000443119.7:13415|378
MAVLGEQ
>FUSION-ENST00000475957.1:174396-ENST00000328886.5:4530|8045
MFIRGFKLEFDL
>FUSION-ENST00000475957.1:174396-ENST00000328886.5:4530|2484
MILLDILETCQER
>FUSION-ENST00000475957.1:174396-ENST00000328886.5:4530|679
YSYDVIRS
>FUSION-ENST00000475957.1:174396-ENST00000328886.5:4530|2597
LFCGQDFFFK
>ENST00000489048.1|SNV-42528-C-A|4
EDPYHTHCMKVAAQNSDKS
>FUSION-ENST00000475957.1:174396-ENST00000328886.5:4530|4019
SSSLLPSASLFCFI
>FUSION-ENST00000475957.1:174396-ENST00000328886.5:4530|5115
FGRGQGKNDMVWLCVPTQISC
>FUSION-ENST00000475957.1:174396-ENST00000328886.5:4530|9940
NSHIQNISFK
>FUSION-ENST00000475957.1:174396-ENST00000328886.5:4530|9000
RGFMLPFFFFFK
>FUSION-ENST00000475957.1:174396-ENST00000328886.5:4530|5443
RWYFIVASFAFPDN
>FUSION-ENST00000475957.1:174396-ENST00000328886.5:4530|5062
MLETTSEK
>FUSION-ENST00000475957.1:174396-ENST00000328886.5:4530|5876
VRPCLLKN
>FUSION-ENST00000475957.1:174396-ENST00000328886.5:4530|8372
HLALGISPNAIPPPSPHPTTVPRV
>FUSION-ENST00000475957.1:174396-ENST00000328886.5:4530|3841
MVTVAFLRR
>FUSION-ENST00000475957.1:174396-ENST00000328886.5:4530|1988
MKRNFQNWK
>FUSION-ENST00000475957.1:174396-ENST00000328886.5:4530|2430
HNKKVSNLTCLVYF
>FUSION-ENST00000475957.1:174396-ENST00000328886.5:4530|3308
FIHVVENDRISFFLKAE
>FUSION-ENST00000475957.1:174396-ENST00000328886.5:4530|9920
QVGQSMMHF
>FUSION-ENST00000475957.1:174396-ENST00000328886.5:4530|5376
IPSRMRSQCLASNLQR
>ENST00000552565.5|SNV-42895-G-T|1
TTETTAQILVLALNPLDYMKWRR
>FUSION-ENST00000475957.1:174396-ENST00000328886.5:4530|5731
PVTPALWQAR
>FUSION-ENST00000566333.1:10803-ENST00000443119.7:13415|106
LLSNLHLKEEK
>FUSION-ENST00000475957.1:174396-ENST00000328886.5:4530|3754
MVACCCCIKHLR
>FUSION-ENST00000475957.1:174396-ENST00000328886.5:4530|9890
MIIYKKR
>FUSION-ENST00000475957.1:174396-ENST00000328886.5:4530|8940
MNPKIDLG
>FUSION-ENST00000475957.1:174396-ENST00000328886.5:4530|3940
MWVTGGIGESLAESGDI
>FUSION-ENST00000475957.1:174396-ENST00000328886.5:4530|4873
KLFHLKSSD
>FUSION-ENST00000475957.1:174396-ENST00000328886.5:4530|3291
YSSCFVVRRLK
>FUSION-ENST00000475957.1:174396-ENST00000328886.5:4530|2577
EVLKIGH
>FUSION-ENST00000475957.1:174396-ENST00000328886.5:4530|8994
MLPFFFFFK
>FUSION-ENST00000475957.1:174396-ENST00000328886.5:4530|9187
CLILANGK
>FUSION-ENST00000475957.1:174396-ENST00000328886.5:4530|7483
YHSVLDLSFFI
>FUSION-ENST00000475957.1:174396-ENST00000328886.5:4530|6394
TCPLPVLFATR
>ENST00000477338.5|SNV-14988-C-A|3
MARKNCMVK
>FUSION-ENST00000475957.1:174396-ENST00000328886.5:4530|8903
LHILLLFQIYTSS
>FUSION-ENST00000475957.1:174396-ENST00000328886.5:4530|7856
CGVGAPTQSPYWGTA
>FUSION-ENST00000475957.1:174396-ENST00000328886.5:4530|4893
MHCLDISSLKMDGHLPISPNTCR
>FUSION-ENST00000475957.1:174396-ENST00000328886.5:4530|2168
MGDHLSKPRRSR
>FUSION-ENST00000475957.1:174396-ENST00000328886.5:4530|3378
DILAHVTTAEKWLSWDHTEGVSK
>FUSION-ENST00000475957.1:174396-ENST00000328886.5:4530|7263
IISIFLSNK
>ENST00000640765.1|SNV-190291-A-G|3
CNVCGYGYYGNDPTDLIK
>FUSION-ENST00000475957.1:174396-ENST00000328886.5:4530|2252
EIMAVCGGADQRKGVIFGLSLPI
>FUSION-ENST00000475957.1:174396-ENST00000328886.5:4530|725
CFLSLRSERK
>ENST00000340381.11|SNV-8129-G-A|5
IKQLAAFTPR
>FUSION-ENST00000475957.1:174396-ENST00000328886.5:4530|7558
SSHGLFVEGHFLLFLDDTK
>FUSION-ENST00000475957.1:174396-ENST00000328886.5:4530|8252
YRSMEQNR
>FUSION-ENST00000475957.1:174396-ENST00000328886.5:4530|2675
MGLLLSLGK
>FUSION-ENST00000475957.1:174396-ENST00000328886.5:4530|8977
LWKQSSECLVLPRYQNLN
>FUSION-ENST00000475957.1:174396-ENST00000328886.5:4530|2657
MCNAFLWSR
>FUSION-ENST00000475957.1:174396-ENST00000328886.5:4530|1759
AFYLEISSPNRV
>FUSION-ENST00000475957.1:174396-ENST00000328886.5:4530|2058
MPIETGLWTFR
>FUSION-ENST00000475957.1:174396-ENST00000328886.5:4530|9214
LNKTLLQEPGSR
>FUSION-ENST00000475957.1:174396-ENST00000328886.5:4530|4777
RSPEVRF
>FUSION-ENST00000475957.1:174396-ENST00000328886.5:4530|6179
MIGSGHHHMLYHICLASR
>FUSION-ENST00000475957.1:174396-ENST00000328886.5:4530|9964
YTISELS
>FUSION-ENST00000475957.1:174396-ENST00000328886.5:4530|5415
MCSFSEQSNVKKATQGYC
>ENST00000559036.5|SNV-80340-A-G|6
NLMKAEPTRMLLR
>FUSION-ENST00000475957.1:174396-ENST00000328886.5:4530|1618
NLLEDLGEQIATDYPRVSDLRDLE
>FUSION-ENST00000475957.1:174396-ENST00000328886.5:4530|3128
MFLWRSIFPFSVRWY
>FUSION-ENST00000475957.1:174396-ENST00000328886.5:4530|8945
DNGEKHERFHATFFFFF
>ENST00000265136.12|SNV-96877-G-A|5
MDAPRASAAKPPTGKK
>FUSION-ENST00000475957.1:174396-ENST00000328886.5:4530|4953
VSSFITVCPAKTLDTCSLPRTSMS
>ENST00000489923.5|SNV-57300-A-T|2
FLFQYDNYGSTAEDFVEWLKK
>FUSION-ENST00000475957.1:174396-ENST00000328886.5:4530|2795
LHIGQTYGK
>FUSION-ENST00000475957.1:174396-ENST00000328886.5:4530|379
SSTEASAE
>FUSION-ENST00000475957.1:174396-ENST00000328886.5:4530|7036
MLAPLNRD
>ENST00000517746.6|SNV-176034-T-A|6
EEKENLQGLVTRQTNIIQELEK
>FUSION-ENST00000475957.1:174396-ENST00000328886.5:4530|1284
MAFFHIMLRGH
>FUSION-ENST00000475957.1:174396-ENST00000328886.5:4530|1487
GIDKVGK
>FUSION-ENST00000475957.1:174396-ENST00000328886.5:4530|9011
MGGDNWVFRQSVLALK
>FUSION-ENST00000475957.1:174396-ENST00000328886.5:4530|2752
MSVVGKFVCFK
>FUSION-ENST00000475957.1:174396-ENST00000328886.5:4530|1344
LWLSTTKLLCLHVIHTCLFR
>FUSION-ENST00000475957.1:174396-ENST00000328886.5:4530|1225
LILSHHVLVFLSS
>ENST00000378797.6|SNV-81708-G-T|1
DLVLAAQNFFCAGCGTPVEPKFVKR
>FUSION-ENST00000475957.1:174396-ENST00000328886.5:4530|1801
FIAWWKK
>FUSION-ENST00000475957.1:174396-ENST00000328886.5:4530|6408
VLCSYTCQPMFSR
>ENST00000437348.5|SNV-291942-C-A|14
MTLRSGCLELMVAFIK
>ENST00000496259.5|SNV-7696-G-T|2
EGPGALGVEPSPPTHSPSRR
>FUSION-ENST00000475957.1:174396-ENST00000328886.5:4530|7364
MLSRTFIAREK
>FUSION-ENST00000475957.1:174396-ENST00000328886.5:4530|3133
VTYYVSIDNWNMFLWR
>FUSION-ENST00000566333.1:10803-ENST00000443119.7:13415|271
DTVEGVGGERHSR
>FUSION-ENST00000475957.1:174396-ENST00000328886.5:4530|2008
FYFYFAYFFALNLLSRNKSMAER
>FUSION-ENST00000475957.1:174396-ENST00000328886.5:4530|2553
NKAPGVYVVI
>ENST00000310758.8|MNV-352593-CC-C|2
SSIELTRCYVR
>FUSION-ENST00000475957.1:174396-ENST00000328886.5:4530|7581
SVQGYFSRDFL
>ENST00000487288.1|SNV-6113-G-T|2
SSFLSSSPLVGAGSFTSMRR
>FUSION-ENST00000475957.1:174396-ENST00000328886.5:4530|325
TIRSCENSLTIMR
>FUSION-ENST00000475957.1:174396-ENST00000328886.5:4530|2472
SSPLRCQDL
>ENST00000492338.2|SNV-140978-G-A|8
MQTLTMSLFYTTRETKAG
>FUSION-ENST00000475957.1:174396-ENST00000328886.5:4530|5526
MYSILLPTTCMLL
>FUSION-ENST00000475957.1:174396-ENST00000328886.5:4530|8
IYPKVESL
>FUSION-ENST00000475957.1:174396-ENST00000328886.5:4530|166
QGSHLPQREQRELNEMSLLS
>FUSION-ENST00000475957.1:174396-ENST00000328886.5:4530|9345
IGIMLNTGLKLFFRR
>FUSION-ENST00000475957.1:174396-ENST00000328886.5:4530|76
SFSYFISPNTRN
>FUSION-ENST00000475957.1:174396-ENST00000328886.5:4530|1273
MRLNSGFRFCFSHGFFSHNVK
>FUSION-ENST00000475957.1:174396-ENST00000328886.5:4530|2645
MSLNNVFLITRVGR
>FUSION-ENST00000475957.1:174396-ENST00000328886.5:4530|5519
HVAMKQFPRTPSTHPV
>FUSION-ENST00000566333.1:10803-ENST00000443119.7:13415|564
MVNVIPLPIWVALTTNQK
>ENST00000538689.4|SNV-34677-G-T|6
TNIIRDYLEDQQGGREFWPQEVCSR
>FUSION-ENST00000566333.1:10803-ENST00000443119.7:13415|408
MQRSDTLQL
>FUSION-ENST00000475957.1:174396-ENST00000328886.5:4530|6486
HGSYYFAISQAYNSR
>FUSION-ENST00000475957.1:174396-ENST00000328886.5:4530|6853
TCIVIGTISVYFVRGQK
>FUSION-ENST00000475957.1:174396-ENST00000328886.5:4530|6859
VHFIYIFIYIYTQIYI
>FUSION-ENST00000475957.1:174396-ENST00000328886.5:4530|7913
MGLSEVSTFASSSFISCCCHV
>ENST00000523867.5|SNV-748638-G-A|7
MMKGTFSLAVEPQMKFGLFL
>FUSION-ENST00000475957.1:174396-ENST00000328886.5:4530|7729
STDCLHSAPGKATDT
>ENST00000508960.1|SNV-2789-G-A|3
MKEINLLPDQVLSTPSVQLVQSW
>ENST00000524494.1|MNV-15925-AC-A|8
MDFQEMLPRLYLLRTNLYPR
>FUSION-ENST00000475957.1:174396-ENST00000328886.5:4530|9852
GIVYFSFLFFFFFQISLF
>ENST00000309964.8|SNV-87998-G-C|1
LPTPQFIKEMCTVEEPNEEFTSR
>FUSION-ENST00000475957.1:174396-ENST00000328886.5:4530|9059
TIFDLEAR
>FUSION-ENST00000475957.1:174396-ENST00000328886.5:4530|2088
MFLGYKSHLTGYR
>FUSION-ENST00000475957.1:174396-ENST00000328886.5:4530|8315
IGKNYFKVHMEPK
>FUSION-ENST00000475957.1:174396-ENST00000328886.5:4530|9945
MTEMNSHIQNISFK
>FUSION-ENST00000475957.1:174396-ENST00000328886.5:4530|6526
MTSLVCVYVGLRT
>FUSION-ENST00000475957.1:174396-ENST00000328886.5:4530|9419
STDGNVYLLLLLVS
>FUSION-ENST00000475957.1:174396-ENST00000328886.5:4530|8131
QPTKWEKIFSTYSSDK
>FUSION-ENST00000475957.1:174396-ENST00000328886.5:4530|8136
VNRQPTK
>FUSION-ENST00000566333.1:10803-ENST00000443119.7:13415|529
LSLNLKFNV
>FUSION-ENST00000475957.1:174396-ENST00000328886.5:4530|2449
PFCLNLDQQCPLTIYLIFK
>FUSION-ENST00000475957.1:174396-ENST00000328886.5:4530|6702
MQRMLWDLVFLR
>ENST00000223642.3|SNV-75402-C-T|3
QLCLSMDIDVSYK
>FUSION-ENST00000475957.1:174396-ENST00000328886.5:4530|2077
MSLIEGSAW
>FUSION-ENST00000475957.1:174396-ENST00000328886.5:4530|1995
MEICLCSSKLRNYSSGSVCMK
>FUSION-ENST00000475957.1:174396-ENST00000328886.5:4530|7431
SQSLTPREYIR
>ENST00000373062.8|SNV-28249-C-A|3
APRELTSKER
>FUSION-ENST00000475957.1:174396-ENST00000328886.5:4530|3253
MVSRFTFESLVHFELIFIFSMK
>FUSION-ENST00000475957.1:174396-ENST00000328886.5:4530|1886
NAVLTSINISEK
>FUSION-ENST00000475957.1:174396-ENST00000328886.5:4530|3227
CRFISGPSIPFH
>ENST00000382080.6|SNV-683536-C-A|2
QNNLPRTENAQLYPVGIYGWR
>FUSION-ENST00000475957.1:174396-ENST00000328886.5:4530|9070
ENQCGFKKIILNLSK
>FUSION-ENST00000475957.1:174396-ENST00000328886.5:4530|4954
MVSSFITVCPAKTLDTCSLPRTSMS
>FUSION-ENST00000475957.1:174396-ENST00000328886.5:4530|78
ILFFFPVLL
>ENST00000308284.10|SNV-16425-C-G|1
AVPHSWHNGERFHQWQDNR
>FUSION-ENST00000475957.1:174396-ENST00000328886.5:4530|3829
DLMKGTL
>FUSION-ENST00000475957.1:174396-ENST00000328886.5:4530|6465
LSKSPLFYI
>FUSION-ENST00000475957.1:174396-ENST00000328886.5:4530|7111
FSLRQSHCVVLLLLQLK
>FUSION-ENST00000475957.1:174396-ENST00000328886.5:4530|9263
GQGNTLLLSLKR
>FUSION-ENST00000475957.1:174396-ENST00000328886.5:4530|3062
MDYCWPKSSDCCLYEEILYMKIQR
>FUSION-ENST00000475957.1:174396-ENST00000328886.5:4530|3293
YSSCFVVR
>FUSION-ENST00000475957.1:174396-ENST00000328886.5:4530|4218
MCLFAICIPSLVICLLRSLAHF
>FUSION-ENST00000475957.1:174396-ENST00000328886.5:4530|788
RGFAAWK
>FUSION-ENST00000475957.1:174396-ENST00000328886.5:4530|6996
CYPHIGLRWNLR
>FUSION-ENST00000475957.1:174396-ENST00000328886.5:4530|7392
NSLEVVLWGLRK
>FUSION-ENST00000475957.1:174396-ENST00000328886.5:4530|3258
MSWRISAMFSSSIFMVSR
>FUSION-ENST00000566333.1:10803-ENST00000443119.7:13415|417
AWLSLENSDS
>FUSION-ENST00000475957.1:174396-ENST00000328886.5:4530|4213
ILLSQPPE
>FUSION-ENST00000566333.1:10803-ENST00000443119.7:13415|536
ISRALGK
>FUSION-ENST00000475957.1:174396-ENST00000328886.5:4530|7766
YGNARCPGK
>FUSION-ENST00000475957.1:174396-ENST00000328886.5:4530|5550
MLNMKIISILSLS
>FUSION-ENST00000475957.1:174396-ENST00000328886.5:4530|9899
PALLHSFDLC
>ENST00000465642.1|SNV-4638-C-T|6
LTTSLRAQIPRTSPLSPSGR
>FUSION-ENST00000475957.1:174396-ENST00000328886.5:4530|5468
LEYTGTIIARCR
>FUSION-ENST00000475957.1:174396-ENST00000328886.5:4530|7463
LSYYCFNWSY
>FUSION-ENST00000475957.1:174396-ENST00000328886.5:4530|2174
MPVVPATCEAEMGDHLSKPRRSR
>FUSION-ENST00000475957.1:174396-ENST00000328886.5:4530|4492
MCSFNVFTLRCYR
>FUSION-ENST00000475957.1:174396-ENST00000328886.5:4530|9449
VSLQSKIYLIK
>FUSION-ENST00000475957.1:174396-ENST00000328886.5:4530|6766
STIQEGRKAVFMLSR
>FUSION-ENST00000475957.1:174396-ENST00000328886.5:4530|7211
SSRLVWATW
>FUSION-ENST00000475957.1:174396-ENST00000328886.5:4530|7253
NLQYLIGMIVLYTIVTFHRTFVL
>FUSION-ENST00000475957.1:174396-ENST00000328886.5:4530|2122
MLCCIGYHLLDYQK
>FUSION-ENST00000475957.1:174396-ENST00000328886.5:4530|8187
LEKNKQWGK
>FUSION-ENST00000475957.1:174396-ENST00000328886.5:4530|2863
MGRLHPLLHGR
>FUSION-ENST00000475957.1:174396-ENST00000328886.5:4530|8918
DRIFFFFK
>FUSION-ENST00000475957.1:174396-ENST00000328886.5:4530|1239
SRAHKMLK
>FUSION-ENST00000475957.1:174396-ENST00000328886.5:4530|689
MQIILLLGSLQFFSNFGS
>FUSION-ENST00000475957.1:174396-ENST00000328886.5:4530|408
GTTIQDEIWVEAQPNHIKWFMK
>FUSION-ENST00000475957.1:174396-ENST00000328886.5:4530|5425
MIKCCEESMSK
>FUSION-ENST00000475957.1:174396-ENST00000328886.5:4530|9617
TRFIVDFISSLPFTTNTSLI
>FUSION-ENST00000475957.1:174396-ENST00000328886.5:4530|6707
IAHVSGK
>FUSION-ENST00000475957.1:174396-ENST00000328886.5:4530|9349
IGIMLNTGLK
>FUSION-ENST00000475957.1:174396-ENST00000328886.5:4530|7246
MCGINQITGKFR
>FUSION-ENST00000475957.1:174396-ENST00000328886.5:4530|8521
HPQCPNCSTSAVQ
>FUSION-ENST00000475957.1:174396-ENST00000328886.5:4530|5865
GVGGSLESGRPRLW
>FUSION-ENST00000475957.1:174396-ENST00000328886.5:4530|373
MNLKSYMISVLDISCKWT
>FUSION-ENST00000475957.1:174396-ENST00000328886.5:4530|2330
SYIFLYITLFLVICFCIITR
>FUSION-ENST00000566333.1:10803-ENST00000443119.7:13415|580
HRVWLWK
>FUSION-ENST00000475957.1:174396-ENST00000328886.5:4530|1419
YMYFTVWGK
>FUSION-ENST00000475957.1:174396-ENST00000328886.5:4530|5477
FVSVVYIVPLVYFCFVAYTFAVMLK
>ENST00000222823.9|SNV-32631-A-G|1
SVSEVGMWGNQVGDEGAKAFAEALR
>FUSION-ENST00000475957.1:174396-ENST00000328886.5:4530|4450
ALDQVLVSRIYK
>FUSION-ENST00000475957.1:174396-ENST00000328886.5:4530|5328
LEQMRSCF
>ENST00000367294.4|SNV-2356-T-G|6
DRIPQILTKVIDTWHR
>FUSION-ENST00000475957.1:174396-ENST00000328886.5:4530|8856
MCNCKGPIIIFCE
>ENST00000367607.8|SNV-51684-G-A|5
ELYRDLALHFADNISIK
>FUSION-ENST00000475957.1:174396-ENST00000328886.5:4530|7303
EVELEVEPEYVTELLQSHDKI
>FUSION-ENST00000475957.1:174396-ENST00000328886.5:4530|1813
DFKGFKIK
>ENST00000282849.10|SNV-67561-C-A|2
KQHFCGR
>FUSION-ENST00000475957.1:174396-ENST00000328886.5:4530|9701
QAFNFVK
>FUSION-ENST00000475957.1:174396-ENST00000328886.5:4530|1576
MKILIGLNNIWVLT
>FUSION-ENST00000475957.1:174396-ENST00000328886.5:4530|4356
MLPTTLSTLSNSKPFLVIAKIIK
>FUSION-ENST00000475957.1:174396-ENST00000328886.5:4530|1106
FPPNMGTVLSYFPR
>FUSION-ENST00000475957.1:174396-ENST00000328886.5:4530|8419
MCKNHRHSCTPTTDK
>FUSION-ENST00000475957.1:174396-ENST00000328886.5:4530|7262
MIISIFLSNKAFLK
>FUSION-ENST00000475957.1:174396-ENST00000328886.5:4530|7775
SRIEVWEPLPRLQK
>FUSION-ENST00000475957.1:174396-ENST00000328886.5:4530|8032
MLQDDHETTLGNRTVK
>FUSION-ENST00000475957.1:174396-ENST00000328886.5:4530|1668
MFRKFLP
>FUSION-ENST00000475957.1:174396-ENST00000328886.5:4530|2006
NKSMAERI
>FUSION-ENST00000475957.1:174396-ENST00000328886.5:4530|9202
MKTIEANYQG
>ENST00000466953.6|SNV-70129-C-G|11
GSRPRVSERWTSSGCPSLLAQWR
>FUSION-ENST00000475957.1:174396-ENST00000328886.5:4530|9783
YLFIVEKSNHGR
>FUSION-ENST00000475957.1:174396-ENST00000328886.5:4530|3740
MEFQIRSQIGR
>FUSION-ENST00000475957.1:174396-ENST00000328886.5:4530|2246
AVCGGADQRKGVIFGLSLPI
>FUSION-ENST00000475957.1:174396-ENST00000328886.5:4530|5423
MIKCCEESMSKAG
>FUSION-ENST00000475957.1:174396-ENST00000328886.5:4530|9960
VKPGMSISHDKTGR
>ENST00000232003.5|SNV-12574-A-T|6
IERVARVSGGEGTGYFVDFSVR
>FUSION-ENST00000475957.1:174396-ENST00000328886.5:4530|4887
MEDNFPWMGWGDGFGMK
>FUSION-ENST00000475957.1:174396-ENST00000328886.5:4530|5244
NPFSGEELKLAAEICISKEE
>FUSION-ENST00000566333.1:10803-ENST00000443119.7:13415|270
DTVEGVGGERHSRK
>FUSION-ENST00000475957.1:174396-ENST00000328886.5:4530|1230
TILDPVLEK
>FUSION-ENST00000475957.1:174396-ENST00000328886.5:4530|9585
KYNQPFSFKNK
>FUSION-ENST00000475957.1:174396-ENST00000328886.5:4530|9102
MGISQKPK
>FUSION-ENST00000475957.1:174396-ENST00000328886.5:4530|8664
MLVASEESCYLRR
>FUSION-ENST00000475957.1:174396-ENST00000328886.5:4530|8067
SFLSALCLIGFFESSLCRYEPIGK
>FUSION-ENST00000475957.1:174396-ENST00000328886.5:4530|7460
SAVIRKLNT
>FUSION-ENST00000475957.1:174396-ENST00000328886.5:4530|8676
VNTPINF
>FUSION-ENST00000475957.1:174396-ENST00000328886.5:4530|982
MKVLWSWQRFFFWC
>FUSION-ENST00000475957.1:174396-ENST00000328886.5:4530|2213
KQISWIPGRNW
>FUSION-ENST00000475957.1:174396-ENST00000328886.5:4530|2915
FLILTMVMVSWVYIYVK
>FUSION-ENST00000475957.1:174396-ENST00000328886.5:4530|1197
MGVAYLK
>FUSION-ENST00000475957.1:174396-ENST00000328886.5:4530|3674
MQIYNSLFLMAA
>FUSION-ENST00000475957.1:174396-ENST00000328886.5:4530|8939
NPKIDLG
>FUSION-ENST00000475957.1:174396-ENST00000328886.5:4530|7333
MRSCFLWK
>FUSION-ENST00000475957.1:174396-ENST00000328886.5:4530|1455
GTLFWNTIKIDCIVAGCILFK
>FUSION-ENST00000475957.1:174396-ENST00000328886.5:4530|9768
MRHHARLILYF
>FUSION-ENST00000475957.1:174396-ENST00000328886.5:4530|8480
SENMWRLVFCSCDSLLR
>FUSION-ENST00000475957.1:174396-ENST00000328886.5:4530|6558
MFSFANFRIHHLSK
>FUSION-ENST00000475957.1:174396-ENST00000328886.5:4530|9123
VSGKKFSLIHIAK
>FUSION-ENST00000475957.1:174396-ENST00000328886.5:4530|7093
INLCFPR
>FUSION-ENST00000475957.1:174396-ENST00000328886.5:4530|9280
MNPWLLTR
>FUSION-ENST00000475957.1:174396-ENST00000328886.5:4530|5035
KINVFGQHK
>FUSION-ENST00000475957.1:174396-ENST00000328886.5:4530|8183
DSLFNKWCWENWLAICR
>FUSION-ENST00000475957.1:174396-ENST00000328886.5:4530|4787
IFRNKFAK
>FUSION-ENST00000475957.1:174396-ENST00000328886.5:4530|9353
AYSINVILA
>FUSION-ENST00000475957.1:174396-ENST00000328886.5:4530|4300
KSYFSLVTVIPFLCFK
>FUSION-ENST00000475957.1:174396-ENST00000328886.5:4530|9813
MQKSFIFIIVGAPL
>FUSION-ENST00000475957.1:174396-ENST00000328886.5:4530|3342
MGLIKFFYLK
>FUSION-ENST00000475957.1:174396-ENST00000328886.5:4530|6156
SSIFGVQ
>FUSION-ENST00000475957.1:174396-ENST00000328886.5:4530|117
SLVVRVRGLVEEIFMEK
>FUSION-ENST00000475957.1:174396-ENST00000328886.5:4530|8280
QVNPKPKEQSWR
>FUSION-ENST00000475957.1:174396-ENST00000328886.5:4530|5039
MWLRLWSQIAWI
>FUSION-ENST00000475957.1:174396-ENST00000328886.5:4530|5386
MLILLCL
>FUSION-ENST00000475957.1:174396-ENST00000328886.5:4530|7701
GFCFCFFLIFLLLLPCKK
>FUSION-ENST00000475957.1:174396-ENST00000328886.5:4530|7798
MKTIKSSVVAGGLVGR
>ENST00000314787.8|SNV-74234-A-T|2
AEALERVAK
>FUSION-ENST00000475957.1:174396-ENST00000328886.5:4530|8059
TMRPHWEIEQ
>FUSION-ENST00000475957.1:174396-ENST00000328886.5:4530|7160
MISYCGFNLHFHND
>FUSION-ENST00000475957.1:174396-ENST00000328886.5:4530|3382
KDILAHVTTAEK
>FUSION-ENST00000475957.1:174396-ENST00000328886.5:4530|6846
MLSPKSV
>FUSION-ENST00000475957.1:174396-ENST00000328886.5:4530|6196
EILRHIILQGS
>ENST00000367674.7|SNV-413432-G-A|1
MDMRDGQEAAFASYDRFSVEDSR
>FUSION-ENST00000475957.1:174396-ENST00000328886.5:4530|1015
MVWDKER
>FUSION-ENST00000475957.1:174396-ENST00000328886.5:4530|7968
MLCTINMYSFCQLKNK
>FUSION-ENST00000475957.1:174396-ENST00000328886.5:4530|4094
ISFVFMVT
>FUSION-ENST00000475957.1:174396-ENST00000328886.5:4530|3542
SNLFSRLGLK
>FUSION-ENST00000475957.1:174396-ENST00000328886.5:4530|1745
KYCVYFGGGLNFGV
>FUSION-ENST00000475957.1:174396-ENST00000328886.5:4530|92
MLLVSCHLK
>FUSION-ENST00000475957.1:174396-ENST00000328886.5:4530|8510
LFPSVWNSFGVHYS
>FUSION-ENST00000475957.1:174396-ENST00000328886.5:4530|465
MNCSVSCFTKITGISPYAR
>FUSION-ENST00000475957.1:174396-ENST00000328886.5:4530|8355
AGSNGISSSRSLR
>FUSION-ENST00000566333.1:10803-ENST00000443119.7:13415|370
SDCFSSASCQQKSNSR
>FUSION-ENST00000475957.1:174396-ENST00000328886.5:4530|1472
MHVFIHK
>FUSION-ENST00000475957.1:174396-ENST00000328886.5:4530|4639
AMYQKKK
>FUSION-ENST00000475957.1:174396-ENST00000328886.5:4530|2883
IPCIQNSIK
>FUSION-ENST00000475957.1:174396-ENST00000328886.5:4530|966
NKINGESFCVCF
>FUSION-ENST00000475957.1:174396-ENST00000328886.5:4530|6705
MGMGDGRCS
>FUSION-ENST00000475957.1:174396-ENST00000328886.5:4530|4723
MPKFLGLFSNR
>FUSION-ENST00000475957.1:174396-ENST00000328886.5:4530|4432
LIIPCSVFLEHS
>FUSION-ENST00000475957.1:174396-ENST00000328886.5:4530|8969
MSCFAEDSPSIYLLSCVGVR
>FUSION-ENST00000475957.1:174396-ENST00000328886.5:4530|7965
LCTINMYSFCQLKNKR
>FUSION-ENST00000475957.1:174396-ENST00000328886.5:4530|5012
MTQDVYEGEIIICRKIK
>FUSION-ENST00000475957.1:174396-ENST00000328886.5:4530|5991
MLPFLKCK
>FUSION-ENST00000475957.1:174396-ENST00000328886.5:4530|6878
MHCDRYNKCLFC
>FUSION-ENST00000566333.1:10803-ENST00000443119.7:13415|549
GVSDRVHLSEYFFLASPK
>ENST00000371485.8|SNV-3475-G-T|4
STKDLIKIK
>FUSION-ENST00000475957.1:174396-ENST00000328886.5:4530|529
DEEAASITPYHTR
>FUSION-ENST00000475957.1:174396-ENST00000328886.5:4530|3788
IANGISDQEPDRETSVVPQSVK
>FUSION-ENST00000566333.1:10803-ENST00000443119.7:13415|462
MDAVCLAQMFCKLYINK
>FUSION-ENST00000475957.1:174396-ENST00000328886.5:4530|3879
TPIWYSYISFC
>FUSION-ENST00000475957.1:174396-ENST00000328886.5:4530|137
RCHYYLESVFSPCVAK
>FUSION-ENST00000475957.1:174396-ENST00000328886.5:4530|4716
RFTTFLASCFFR
>ENST00000321063.8|SNV-140894-G-C|2
EDTAFNSYVEVPIGSER
>FUSION-ENST00000475957.1:174396-ENST00000328886.5:4530|651
MTNMEKPHLY
>FUSION-ENST00000475957.1:174396-ENST00000328886.5:4530|3496
ISSALGL
>FUSION-ENST00000475957.1:174396-ENST00000328886.5:4530|6091
RSSNLTSLLGEVQ
>FUSION-ENST00000475957.1:174396-ENST00000328886.5:4530|5515
TPSTHPV
>FUSION-ENST00000475957.1:174396-ENST00000328886.5:4530|8723
NYAIVGTKLIV
>FUSION-ENST00000475957.1:174396-ENST00000328886.5:4530|3203
MIHPPRPPKMLGLQA
>ENST00000329125.6|SNV-1066-G-C|3
RWLQDNAENVYVCKQGVDVK
>ENST00000528330.2|SNV-984-G-C|1
TRILTVTATDADEGYYAQVVYFLEK
>FUSION-ENST00000475957.1:174396-ENST00000328886.5:4530|3545
GFIDTYFILPLVNMSNLFSRLGLK
>FUSION-ENST00000475957.1:174396-ENST00000328886.5:4530|430
SKSQKMMT
>FUSION-ENST00000475957.1:174396-ENST00000328886.5:4530|1266
GTLTLCRLSLPNLKIGNPK
>FUSION-ENST00000475957.1:174396-ENST00000328886.5:4530|1340
LLCLHVIHTCLFRKMLPVAK
>FUSION-ENST00000475957.1:174396-ENST00000328886.5:4530|940
MGSNVWMER
>FUSION-ENST00000475957.1:174396-ENST00000328886.5:4530|8539
GKQACLTWWQAGERVTER
>ENST00000612124.4|SNV-10086-T-A|3
DANKGEESKDAK
>FUSION-ENST00000475957.1:174396-ENST00000328886.5:4530|1513
CESKCMYLYIK
>FUSION-ENST00000475957.1:174396-ENST00000328886.5:4530|7526
VFSWALCR
>FUSION-ENST00000475957.1:174396-ENST00000328886.5:4530|2757
YNIDCLL
>FUSION-ENST00000475957.1:174396-ENST00000328886.5:4530|9963
MVKPGMSISHDK
>FUSION-ENST00000475957.1:174396-ENST00000328886.5:4530|7085
MICICVSTR
>FUSION-ENST00000475957.1:174396-ENST00000328886.5:4530|3932
LLWCGIYIDSIFFR
>FUSION-ENST00000475957.1:174396-ENST00000328886.5:4530|2339
GPFVLLYFENSYSRK
>FUSION-ENST00000475957.1:174396-ENST00000328886.5:4530|10011
MLIFYNK
>FUSION-ENST00000566333.1:10803-ENST00000443119.7:13415|515
QQLHQNK
>FUSION-ENST00000475957.1:174396-ENST00000328886.5:4530|3924
MVLASSPR
>ENST00000392056.8|SNV-161945-C-G|2
SNLNPGDDEDTR
>FUSION-ENST00000475957.1:174396-ENST00000328886.5:4530|3384
LDHEGHFSSRNNS
>FUSION-ENST00000475957.1:174396-ENST00000328886.5:4530|7678
SELLNFAIFKTD
>FUSION-ENST00000475957.1:174396-ENST00000328886.5:4530|3186
CLNYVRGRK
>FUSION-ENST00000475957.1:174396-ENST00000328886.5:4530|5454
MDIYPEMGLLNPMVILVLIFEECS
>FUSION-ENST00000475957.1:174396-ENST00000328886.5:4530|1904
LYFWLTFK
>FUSION-ENST00000566333.1:10803-ENST00000443119.7:13415|120
EVQFAAKMHADYLNHYHLQGNR
>ENST00000465256.5|SNV-34083-G-T|6
KMCSLER
>FUSION-ENST00000475957.1:174396-ENST00000328886.5:4530|9117
LCVCVCVCVCVCVSNLIK
>ENST00000301031.8|SNV-11644-G-A|3
EPEDWGPYRQHRNPSTADAYNSHLK
>FUSION-ENST00000475957.1:174396-ENST00000328886.5:4530|6020
FYVGFLYGNTSLIFDFLNFLLK
>FUSION-ENST00000475957.1:174396-ENST00000328886.5:4530|1869
MENSVLK
>FUSION-ENST00000475957.1:174396-ENST00000328886.5:4530|7502
FKGFLVIDHILKFLIN
>FUSION-ENST00000475957.1:174396-ENST00000328886.5:4530|5613
HIQVHLPYRVIR
>FUSION-ENST00000475957.1:174396-ENST00000328886.5:4530|6512
NSLILAYSLAVYLAPK
>ENST00000541017.5|SNV-496218-C-A|1
QFPPSEVHGISMMPGSSETLPAGFR
>FUSION-ENST00000475957.1:174396-ENST00000328886.5:4530|2083
SHLTGYRVMC
>FUSION-ENST00000475957.1:174396-ENST00000328886.5:4530|7225
MVYVMCK
>FUSION-ENST00000475957.1:174396-ENST00000328886.5:4530|5522
MHVAMKQFPR
>FUSION-ENST00000475957.1:174396-ENST00000328886.5:4530|464
NCSVSCFTKITGISPYAR
>ENST00000480367.1|SNV-1000629-A-T|5
PLRFPRGTWASMDLTTVHTR
>FUSION-ENST00000475957.1:174396-ENST00000328886.5:4530|447
VHTHTHTHTSVFLK
>FUSION-ENST00000475957.1:174396-ENST00000328886.5:4530|9322
MNPPSPLPHLLQSLNKIVFKR
>FUSION-ENST00000475957.1:174396-ENST00000328886.5:4530|4358
MLPTTLSTLSNSKPFLVIAK
>FUSION-ENST00000475957.1:174396-ENST00000328886.5:4530|5760
FENIQIPNKYCPSVFQR
>FUSION-ENST00000475957.1:174396-ENST00000328886.5:4530|7183
ERFSNFSFLSTNK
>FUSION-ENST00000475957.1:174396-ENST00000328886.5:4530|2492
MYSFLYP
>FUSION-ENST00000475957.1:174396-ENST00000328886.5:4530|2524
FKLLNLLG
>FUSION-ENST00000475957.1:174396-ENST00000328886.5:4530|5908
MSIFFLSRIGHLKK
>FUSION-ENST00000475957.1:174396-ENST00000328886.5:4530|9138
MSFATLNK
>FUSION-ENST00000475957.1:174396-ENST00000328886.5:4530|920
GNWAMFLTKVFR
>FUSION-ENST00000475957.1:174396-ENST00000328886.5:4530|5737
MLPRNLII
>FUSION-ENST00000475957.1:174396-ENST00000328886.5:4530|9773
MILAHCNFCLPGSTNSPASASR
>FUSION-ENST00000475957.1:174396-ENST00000328886.5:4530|5243
LAAEICISK
>ENST00000357006.8|SNV-4863-G-C|4
MEFFITMSETIKYNDDDHK
>FUSION-ENST00000475957.1:174396-ENST00000328886.5:4530|6954
FLGTLARKR
>FUSION-ENST00000475957.1:174396-ENST00000328886.5:4530|4799
TQCSVHPRR
>FUSION-ENST00000475957.1:174396-ENST00000328886.5:4530|7799
AAPSITCPESQEEKVVLWAGPR
>FUSION-ENST00000475957.1:174396-ENST00000328886.5:4530|7150
MLSIFFTYLLAICFVF
>ENST00000392833.6|SNV-272349-G-A|4
AFKIFTDNK
>FUSION-ENST00000566333.1:10803-ENST00000443119.7:13415|491
AESLLPSLGR
>FUSION-ENST00000475957.1:174396-ENST00000328886.5:4530|2882
MIPCIQNSIKCSIIIR
>FUSION-ENST00000475957.1:174396-ENST00000328886.5:4530|9835
TVTRGALFTFLFFFFFFFKSLCFNR
>FUSION-ENST00000475957.1:174396-ENST00000328886.5:4530|3428
CKFESSLKFWHVIWNA
>FUSION-ENST00000475957.1:174396-ENST00000328886.5:4530|736
MYIGILVNIPFGWVK
>ENST00000512453.5|SNV-260680-C-A|3
VADMELEEGLAEEK
>FUSION-ENST00000475957.1:174396-ENST00000328886.5:4530|7481
MKVVFSSLEGISSDSYHLK
>FUSION-ENST00000475957.1:174396-ENST00000328886.5:4530|4915
IPIKIWSQK
>FUSION-ENST00000566333.1:10803-ENST00000443119.7:13415|425
DWYWPVAWRLGTPALR
>FUSION-ENST00000475957.1:174396-ENST00000328886.5:4530|3122
MRNSELEPHNQTFLSS
>FUSION-ENST00000475957.1:174396-ENST00000328886.5:4530|3517
MLSHILFLLDLWGL
>FUSION-ENST00000475957.1:174396-ENST00000328886.5:4530|6625
MCNLEKSTGGSTHTHK
>FUSION-ENST00000475957.1:174396-ENST00000328886.5:4530|1319
MFVLLYLSPYLVIPAIQRP
>FUSION-ENST00000566333.1:10803-ENST00000443119.7:13415|541
MTACKISR
>FUSION-ENST00000475957.1:174396-ENST00000328886.5:4530|3989
MKVLEVSQEMRVVR
>FUSION-ENST00000475957.1:174396-ENST00000328886.5:4530|5802
VVTVNGSLR
>ENST00000527266.1|SNV-22550-G-T|3
LQRQFCR
>FUSION-ENST00000475957.1:174396-ENST00000328886.5:4530|8532
VFNISVYK
>FUSION-ENST00000475957.1:174396-ENST00000328886.5:4530|3425
MFEKDSFLSDTHPLLK
>FUSION-ENST00000475957.1:174396-ENST00000328886.5:4530|3331
MDDVLKLTK
>ENST00000517746.6|SNV-176032-C-A|SNV-176034-T-A|7
ENLQGLVTRQK
>FUSION-ENST00000475957.1:174396-ENST00000328886.5:4530|467
MNCSVSCFTK
>FUSION-ENST00000475957.1:174396-ENST00000328886.5:4530|4195
DFSPLNPGFNTYLKNRK
>FUSION-ENST00000475957.1:174396-ENST00000328886.5:4530|5730
MPVTPALWQARVCGLLEPR
>FUSION-ENST00000475957.1:174396-ENST00000328886.5:4530|5892
PVVLATWEAEVGGLLEPRR
>FUSION-ENST00000475957.1:174396-ENST00000328886.5:4530|4595
HVFTREQDII
>FUSION-ENST00000475957.1:174396-ENST00000328886.5:4530|3103
TIEILKETVIQVFFFMYLYLTVVNK
>FUSION-ENST00000475957.1:174396-ENST00000328886.5:4530|8839
EESSNKHSKK
>FUSION-ENST00000475957.1:174396-ENST00000328886.5:4530|1552
HEVQVNHICKRTSK
>FUSION-ENST00000475957.1:174396-ENST00000328886.5:4530|8651
EYNNNVFYK
>FUSION-ENST00000475957.1:174396-ENST00000328886.5:4530|7785
VEAPRLGSFHVMLSLWVQQKSR
>FUSION-ENST00000475957.1:174396-ENST00000328886.5:4530|3661
WIFFFFFFF
>FUSION-ENST00000475957.1:174396-ENST00000328886.5:4530|715
MVMLCGLER
>FUSION-ENST00000475957.1:174396-ENST00000328886.5:4530|2486
AEYKVSQLLQQIEGFC
>FUSION-ENST00000475957.1:174396-ENST00000328886.5:4530|5493
NVCSSPVQPLIK
>ENST00000440172.5|SNV-72399-G-T|3
KHHQGTYNLTVHILNITISSSR
>FUSION-ENST00000475957.1:174396-ENST00000328886.5:4530|5153
SAGRVEATWRTSTR
>ENST00000378797.6|SNV-81708-G-T|4
RDLVLAAQNFFCAGCGTPVEPKFVK
>ENST00000552565.5|SNV-42895-G-T|4
MTTETTAQILVLALNPLDYMKWR
>FUSION-ENST00000475957.1:174396-ENST00000328886.5:4530|780
CHKRNTSLLAK
>ENST00000330579.6|SNV-3205-A-G|2
ELFKLVVGGLLSPGEDQSLLLSQFR
>FUSION-ENST00000475957.1:174396-ENST00000328886.5:4530|820
LVRLSHLSPVFTIFEYS
>FUSION-ENST00000475957.1:174396-ENST00000328886.5:4530|6233
KLVKNEK
>FUSION-ENST00000475957.1:174396-ENST00000328886.5:4530|1765
TNVRMRSFHS
>FUSION-ENST00000475957.1:174396-ENST00000328886.5:4530|3669
MATTFPIFVLLSSNGKAFLSTYL
>FUSION-ENST00000475957.1:174396-ENST00000328886.5:4530|4338
MCSGDTVNI
>FUSION-ENST00000475957.1:174396-ENST00000328886.5:4530|5188
TLGKMPPGLYQRPSQ
>FUSION-ENST00000475957.1:174396-ENST00000328886.5:4530|4144
ESEQETLFLR
>ENST00000508728.1|SNV-405410-C-T|16
SRPSMKSSTCSRWSVSTTPPCGAR
>FUSION-ENST00000475957.1:174396-ENST00000328886.5:4530|5761
FENIQIPNK
>FUSION-ENST00000475957.1:174396-ENST00000328886.5:4530|9147
MQIASFSQR
>FUSION-ENST00000475957.1:174396-ENST00000328886.5:4530|5248
KNPFSGEELK
>FUSION-ENST00000475957.1:174396-ENST00000328886.5:4530|8157
DFMSKTPK
>FUSION-ENST00000475957.1:174396-ENST00000328886.5:4530|4553
FDRHTEAKAL
>FUSION-ENST00000475957.1:174396-ENST00000328886.5:4530|478
AYVGMTTQELKGISYWRR
>FUSION-ENST00000475957.1:174396-ENST00000328886.5:4530|2382
AIFLVVR
>FUSION-ENST00000475957.1:174396-ENST00000328886.5:4530|5350
MTADMVGVLKEVEFEVEPEDMTEFR
>FUSION-ENST00000475957.1:174396-ENST00000328886.5:4530|262
TALLLKLILKLHLLFYNLEDR
>FUSION-ENST00000475957.1:174396-ENST00000328886.5:4530|2340
MGPFVLLYFENSYSRK
>ENST00000280772.7|SNV-660468-G-A|1
YSSQSPTSSSPEK
>FUSION-ENST00000475957.1:174396-ENST00000328886.5:4530|3702
MSTYRCSSSK
>FUSION-ENST00000475957.1:174396-ENST00000328886.5:4530|5643
MLAGLVVNS
>FUSION-ENST00000475957.1:174396-ENST00000328886.5:4530|2845
MVNRYTYFQYVIK
>ENST00000367050.8|SNV-10640-C-A|1
GIQFGYQIKYSCTKGYR
>ENST00000504154.6|MNV-346433-CG-C|4
QSMMETSTLWNYLPWIR
>FUSION-ENST00000475957.1:174396-ENST00000328886.5:4530|7688
TLYICQNP
>FUSION-ENST00000475957.1:174396-ENST00000328886.5:4530|8110
MNRHFSKEDIYAAK
>FUSION-ENST00000475957.1:174396-ENST00000328886.5:4530|1122
IIILGIQVSR
>FUSION-ENST00000475957.1:174396-ENST00000328886.5:4530|8921
MNLICMVEK
>FUSION-ENST00000475957.1:174396-ENST00000328886.5:4530|988
LEGTFGTKQ
>FUSION-ENST00000475957.1:174396-ENST00000328886.5:4530|5224
VLTKMLIVIWTVKSR
>FUSION-ENST00000475957.1:174396-ENST00000328886.5:4530|2501
MKEITSLSEEHR
>FUSION-ENST00000475957.1:174396-ENST00000328886.5:4530|4679
RTGDLLVGMCPLLGAFFSAQANK
>ENST00000475613.6|SNV-105117-A-C|1
ADSEGSNSGGTWPQAMLSSTAVPEK
>ENST00000538886.5|SNV-20694-G-C|2
ELFDQCENNRR
>FUSION-ENST00000475957.1:174396-ENST00000328886.5:4530|8990
MLPFFFFFKHLVTNCFRM
>ENST00000565752.5|SNV-457-C-T|2
LGITATVTAKGR
>ENST00000637788.1|MNV-86283-TGCCCACCA-T|3
QSCCLPGLTHPAPRK
>FUSION-ENST00000475957.1:174396-ENST00000328886.5:4530|1579
MSVNLRQMKILIGLNNIWVLT
>FUSION-ENST00000475957.1:174396-ENST00000328886.5:4530|3848
STFSLQSVHPPLRLTLI
>ENST00000376603.6|SNV-23117-C-A|3
AVGKHSPQLAK
>FUSION-ENST00000475957.1:174396-ENST00000328886.5:4530|7006
MDRRGVSVTLT
>FUSION-ENST00000475957.1:174396-ENST00000328886.5:4530|4267
FLYGLKFSTPLE
>FUSION-ENST00000475957.1:174396-ENST00000328886.5:4530|3928
SMGRSSKEAAACYDSG
>FUSION-ENST00000475957.1:174396-ENST00000328886.5:4530|2238
MILIYLLFSK
>FUSION-ENST00000475957.1:174396-ENST00000328886.5:4530|8494
SIIHPNYSGG
>FUSION-ENST00000475957.1:174396-ENST00000328886.5:4530|9017
IKEVEMGGDNWVFRQSVLALK
>FUSION-ENST00000475957.1:174396-ENST00000328886.5:4530|2587
DLSVKLR
>FUSION-ENST00000475957.1:174396-ENST00000328886.5:4530|3763
RSVSHLQLRLGGFFLFIAPAR
>FUSION-ENST00000475957.1:174396-ENST00000328886.5:4530|4488
CYRINGVILK
>FUSION-ENST00000475957.1:174396-ENST00000328886.5:4530|3147
MPQGELGYILGQIEFSKDFRK
>ENST00000649986.1|SNV-305-C-A|5
APAGMSGAQDNYCLYQEIAPSFQR
>FUSION-ENST00000475957.1:174396-ENST00000328886.5:4530|5666
ATWVCESTFSTVKFFWTLDTSQVVK
>FUSION-ENST00000475957.1:174396-ENST00000328886.5:4530|3689
HTHIHHHSSIRL
>FUSION-ENST00000475957.1:174396-ENST00000328886.5:4530|4361
GSGFNLDYNRSCETSYK
>ENST00000608391.1|SNV-384-C-T|4
LLTALRRISR
>ENST00000338042.10|SNV-80340-A-G|6
VLLKYTEYNEPHESRTNSDVVETLR
>ENST00000591680.6|SNV-102915-C-T|3
VSETQMCESNSSKETSLATSAGK
>FUSION-ENST00000475957.1:174396-ENST00000328886.5:4530|7012
MYSFYNHLFPLVVSMDR
>FUSION-ENST00000475957.1:174396-ENST00000328886.5:4530|3361
MLGYILMLHAWPTAYL
>FUSION-ENST00000475957.1:174396-ENST00000328886.5:4530|5963
MFMSIGCNVNVQ
>FUSION-ENST00000475957.1:174396-ENST00000328886.5:4530|6529
LCILNIQE
>FUSION-ENST00000475957.1:174396-ENST00000328886.5:4530|5744
ALFLMPHFIIIVIFVNIFEAGRDG
>ENST00000297405.10|SNV-213-G-A|3
KMGIKSEFTFWNLVFLLTVSCVK
>FUSION-ENST00000475957.1:174396-ENST00000328886.5:4530|4669
QYFLDYCEDFIT
>ENST00000381196.8|SNV-2128427-A-C|2
ATQKLIVNLKPEQSYSFVLTNR
>FUSION-ENST00000475957.1:174396-ENST00000328886.5:4530|7680
SELLNFAIFK
>ENST00000433040.1|SNV-559-C-A|2
MLARPGELFVV
>FUSION-ENST00000475957.1:174396-ENST00000328886.5:4530|2850
IGVMYLSQAYLN
>FUSION-ENST00000475957.1:174396-ENST00000328886.5:4530|2111
MVHACSPSYLRG
>FUSION-ENST00000475957.1:174396-ENST00000328886.5:4530|4964
HMLKQLIYGLK
>FUSION-ENST00000475957.1:174396-ENST00000328886.5:4530|2995
CLLWAELYPPKYMLNPNPR
>FUSION-ENST00000475957.1:174396-ENST00000328886.5:4530|4510
TDSPLEPLWGAQL
>ENST00000413140.5|SNV-7899-G-T|2
KLVTDQNISENLR
>FUSION-ENST00000475957.1:174396-ENST00000328886.5:4530|7032
MVSSLQTFRTGCSK
>FUSION-ENST00000475957.1:174396-ENST00000328886.5:4530|7652
NFDCFISRLYL
>ENST00000230658.12|SNV-7856-G-A|1
TNIQGMTGTPIVAASPER
>ENST00000374423.9|SNV-33750-C-A|3
IVKPTDSRINFDSHEPLQYVTNK
>FUSION-ENST00000475957.1:174396-ENST00000328886.5:4530|4540
SQDDFNVQSELITLIQALTTNRHL
>FUSION-ENST00000475957.1:174396-ENST00000328886.5:4530|5112
MVWLCVPTQISC
>FUSION-ENST00000475957.1:174396-ENST00000328886.5:4530|9664
MFSNSCFCRHDLGFN
>FUSION-ENST00000475957.1:174396-ENST00000328886.5:4530|1054
MLKKISPPPHPLER
>FUSION-ENST00000475957.1:174396-ENST00000328886.5:4530|7789
SSVVAGGLVGR
>FUSION-ENST00000475957.1:174396-ENST00000328886.5:4530|3140
APLDIVSNNHGCW
>FUSION-ENST00000475957.1:174396-ENST00000328886.5:4530|261
ITGSNIIYIWYVDR
>FUSION-ENST00000475957.1:174396-ENST00000328886.5:4530|589
MVEWDFFF
>FUSION-ENST00000475957.1:174396-ENST00000328886.5:4530|1545
MVGDILRGRIMSQYF
>ENST00000394329.8|SNV-166737-G-T|2
SENCVLIHIQESSNYTTVKIK
>ENST00000377197.8|SNV-23778-C-G|1
YRRLGTDESPIWTSETHEK
>FUSION-ENST00000475957.1:174396-ENST00000328886.5:4530|3457
KPIRVSFLKASFK
>FUSION-ENST00000475957.1:174396-ENST00000328886.5:4530|4322
GMGNRYE
>FUSION-ENST00000475957.1:174396-ENST00000328886.5:4530|6862
CLKIQWESG
>FUSION-ENST00000475957.1:174396-ENST00000328886.5:4530|4938
MVVAWLN
>FUSION-ENST00000566333.1:10803-ENST00000443119.7:13415|389
MKIQCHG
>FUSION-ENST00000475957.1:174396-ENST00000328886.5:4530|4135
VTRNKCFFIDR
>FUSION-ENST00000475957.1:174396-ENST00000328886.5:4530|1355
MSKMGSEPK
>FUSION-ENST00000475957.1:174396-ENST00000328886.5:4530|3902
MISQSLAIPR
>FUSION-ENST00000475957.1:174396-ENST00000328886.5:4530|6638
MISLIFCLYI
>FUSION-ENST00000475957.1:174396-ENST00000328886.5:4530|2893
MSHCTHRRVLLPS
>FUSION-ENST00000475957.1:174396-ENST00000328886.5:4530|5733
MSNVICI
>FUSION-ENST00000475957.1:174396-ENST00000328886.5:4530|3131
VTYYVSIDNWNMFLWRSIFPFSVR
>FUSION-ENST00000475957.1:174396-ENST00000328886.5:4530|4869
MSLRMWDMWELR
>FUSION-ENST00000475957.1:174396-ENST00000328886.5:4530|7641
MQCSLACIACLEYNVGLKTKYVDR
>FUSION-ENST00000475957.1:174396-ENST00000328886.5:4530|3335
MPFMDDVLKLTK
>FUSION-ENST00000475957.1:174396-ENST00000328886.5:4530|8744
MPSNFFFK
>FUSION-ENST00000475957.1:174396-ENST00000328886.5:4530|680
MYSYDVIRS
>FUSION-ENST00000475957.1:174396-ENST00000328886.5:4530|9081
WVAQSEVCFQNVILTF
>ENST00000548757.6|SNV-6413-C-T|4
MEHVVMLLLIKISHTFGLD
>ENST00000351270.4|SNV-2319-C-A|1
MSDLHVLMLMALVGK
>FUSION-ENST00000566333.1:10803-ENST00000443119.7:13415|402
QFFHGLELGGWFWDDSSTLHLLCI
>FUSION-ENST00000475957.1:174396-ENST00000328886.5:4530|9201
KTIEANYQG
>FUSION-ENST00000475957.1:174396-ENST00000328886.5:4530|2800
MVAHIIKLFTVSMMDR
>FUSION-ENST00000475957.1:174396-ENST00000328886.5:4530|6024
FYFFTLQLFDKHIK
>FUSION-ENST00000475957.1:174396-ENST00000328886.5:4530|7784
LGSFHVMLSLWVQQK
>FUSION-ENST00000475957.1:174396-ENST00000328886.5:4530|314
VYRSIYFPSK
>FUSION-ENST00000475957.1:174396-ENST00000328886.5:4530|1834
HSSHWAPEKGGDKSPYPCSSQSWFN
>FUSION-ENST00000475957.1:174396-ENST00000328886.5:4530|9748
MNKCLHIILFDSLFGFWR
>FUSION-ENST00000475957.1:174396-ENST00000328886.5:4530|86
ECAWFLVGWLCCWYPVT
>FUSION-ENST00000566333.1:10803-ENST00000443119.7:13415|546
VHLSEYFFLASPKTGLINCK
>FUSION-ENST00000475957.1:174396-ENST00000328886.5:4530|2956
LWKFHIIKHYSAIK
>ENST00000372113.7|SNV-813-G-T|2
LTFVSKSVFLNWPAYQK
>FUSION-ENST00000475957.1:174396-ENST00000328886.5:4530|7713
MSVLPLYLGSD
>FUSION-ENST00000475957.1:174396-ENST00000328886.5:4530|6688
MNDGGGRGSGGSGNSDSR
>FUSION-ENST00000475957.1:174396-ENST00000328886.5:4530|6116
MKSCWTITIDLLFSK
>FUSION-ENST00000475957.1:174396-ENST00000328886.5:4530|9505
SICTMFHK
>FUSION-ENST00000475957.1:174396-ENST00000328886.5:4530|1730
MEYKGVSQGLR
>FUSION-ENST00000475957.1:174396-ENST00000328886.5:4530|6193
MGSRTQLQPGSGGSR
>FUSION-ENST00000475957.1:174396-ENST00000328886.5:4530|3729
ICMYVCVSVMSVYLYVMHLKK
>FUSION-ENST00000566333.1:10803-ENST00000443119.7:13415|633
CVHIPQFSK
>FUSION-ENST00000475957.1:174396-ENST00000328886.5:4530|3846
VQLHIILLNISLIATGLGV
>FUSION-ENST00000475957.1:174396-ENST00000328886.5:4530|5573
IQWQQAGQGNCTGQWQQAGQK
>FUSION-ENST00000475957.1:174396-ENST00000328886.5:4530|4693
MEHSCENNLQSF
>ENST00000342785.8|SNV-50690-C-T|3
ENKIGPDR
>FUSION-ENST00000566333.1:10803-ENST00000443119.7:13415|387
MSVAPSRYR
>FUSION-ENST00000475957.1:174396-ENST00000328886.5:4530|2691
EVCASWGLGVKMVVVPAYFK
>FUSION-ENST00000475957.1:174396-ENST00000328886.5:4530|6501
PCDAFQR
>FUSION-ENST00000475957.1:174396-ENST00000328886.5:4530|9871
IELLPHK
>FUSION-ENST00000475957.1:174396-ENST00000328886.5:4530|9627
MVLGIEYCLIIPGIYSFDK
>FUSION-ENST00000475957.1:174396-ENST00000328886.5:4530|8177
LKLDPFLTPYTK
>FUSION-ENST00000475957.1:174396-ENST00000328886.5:4530|5732
MPVTPALWQAR
>FUSION-ENST00000475957.1:174396-ENST00000328886.5:4530|3493
LNYFIVMH
>ENST00000520476.1|SNV-143256-G-A|2
NLNSGSGRGSEPEEAGAGDVLQTER
>FUSION-ENST00000475957.1:174396-ENST00000328886.5:4530|5492
MLLLLFFFFFFFFCR
>ENST00000543762.5|INDEL-21277-G-GG|1
GKGGLKSPA
>FUSION-ENST00000475957.1:174396-ENST00000328886.5:4530|1293
NPILCKSRFT
>FUSION-ENST00000475957.1:174396-ENST00000328886.5:4530|3289
AILVFIPTNSIQWILFLCSLYPCK
>FUSION-ENST00000475957.1:174396-ENST00000328886.5:4530|7728
ICCRGGTLMENLC
>FUSION-ENST00000475957.1:174396-ENST00000328886.5:4530|2220
MENIVILVGKFIW
>FUSION-ENST00000475957.1:174396-ENST00000328886.5:4530|8279
QVNPKPKEQSWRHHTT
>ENST00000314721.4|SNV-742-G-T|1
TYSQEEMHK
>FUSION-ENST00000475957.1:174396-ENST00000328886.5:4530|8753
FNLREHWLGTVSYTCNPSTLGGRGR
>FUSION-ENST00000475957.1:174396-ENST00000328886.5:4530|903
MGYCQLTTSFGKTTSLAVVNQ
>FUSION-ENST00000475957.1:174396-ENST00000328886.5:4530|5123
WKGLALSQMR
>FUSION-ENST00000475957.1:174396-ENST00000328886.5:4530|3911
SSSDKHPK
>FUSION-ENST00000475957.1:174396-ENST00000328886.5:4530|2799
VAHIIKLFTVSMMDR
>FUSION-ENST00000475957.1:174396-ENST00000328886.5:4530|3444
RLILVLITLLDQR
>FUSION-ENST00000475957.1:174396-ENST00000328886.5:4530|9753
VFLIICLC
>FUSION-ENST00000475957.1:174396-ENST00000328886.5:4530|8099
MSVPIHTHPYYFFFSLR
>ENST00000546307.5|SNV-14885-T-C|7
DELRAHGILHSGGCPR
>FUSION-ENST00000475957.1:174396-ENST00000328886.5:4530|2822
LLKNLVPVV
>FUSION-ENST00000475957.1:174396-ENST00000328886.5:4530|9288
MSWNITNLNIFAYIGTDLKTSA
>FUSION-ENST00000475957.1:174396-ENST00000328886.5:4530|7076
LKGQNLFSS
>FUSION-ENST00000475957.1:174396-ENST00000328886.5:4530|1003
LSDAGSR
>FUSION-ENST00000475957.1:174396-ENST00000328886.5:4530|1564
CDVWERNK
>FUSION-ENST00000475957.1:174396-ENST00000328886.5:4530|4739
FIYFATNGR
>FUSION-ENST00000475957.1:174396-ENST00000328886.5:4530|5798
VVTVNGSLRKDLW
>FUSION-ENST00000475957.1:174396-ENST00000328886.5:4530|1217
SIRIFRIGYHYAK
>FUSION-ENST00000475957.1:174396-ENST00000328886.5:4530|3295
MHYLRYSSCFVVRR
>FUSION-ENST00000475957.1:174396-ENST00000328886.5:4530|8002
EELVHPHNGILFSNEKK
>FUSION-ENST00000566333.1:10803-ENST00000443119.7:13415|403
VPSGGDGRH
>FUSION-ENST00000475957.1:174396-ENST00000328886.5:4530|5919
LLFFLGEPKNKLK
>ENST00000524494.1|MNV-15925-AC-A|6
MLPRLYLLRTNLYPR
>FUSION-ENST00000475957.1:174396-ENST00000328886.5:4530|7821
TMGKMSSGHVR
>FUSION-ENST00000475957.1:174396-ENST00000328886.5:4530|9602
TFSLYAQK
>ENST00000644689.1|SNV-5093-A-T|6
MSGLSSFGYGNK
>FUSION-ENST00000475957.1:174396-ENST00000328886.5:4530|9199
MSLDKYVQVVSWIR
>FUSION-ENST00000475957.1:174396-ENST00000328886.5:4530|4528
MLVPQNVHILIPGTCKFYLIGKR
>FUSION-ENST00000475957.1:174396-ENST00000328886.5:4530|8743
PSNFFFK
>FUSION-ENST00000566333.1:10803-ENST00000443119.7:13415|392
MHAHSSHRIPTPMKIQCHG
>FUSION-ENST00000475957.1:174396-ENST00000328886.5:4530|2045
KSLAFDR
>FUSION-ENST00000475957.1:174396-ENST00000328886.5:4530|2923
QGREGKGS
>ENST00000643230.2|SNV-158980-T-G|6
LFVGGRDRVYSLSLER
>FUSION-ENST00000566333.1:10803-ENST00000443119.7:13415|210
MWECNSGCR
>ENST00000489301.6|SNV-13512-C-A|1
SYSKEVAHFDSRIHSSHVLEMK
>FUSION-ENST00000475957.1:174396-ENST00000328886.5:4530|352
TTLFVRIVCFRNSKPTGTLK
>FUSION-ENST00000475957.1:174396-ENST00000328886.5:4530|9443
NKGIFPLVVDDFTKSIK
>FUSION-ENST00000475957.1:174396-ENST00000328886.5:4530|9424
MSIPFER
>FUSION-ENST00000475957.1:174396-ENST00000328886.5:4530|2458
MSIFPPRRQIK
>FUSION-ENST00000475957.1:174396-ENST00000328886.5:4530|7038
GCLQVQTTAH
>FUSION-ENST00000475957.1:174396-ENST00000328886.5:4530|2085
FLGYKSHLTGYRVMC
>FUSION-ENST00000475957.1:174396-ENST00000328886.5:4530|39
YWEATSNGMLLGHQMDR
>FUSION-ENST00000475957.1:174396-ENST00000328886.5:4530|4586
AHACQLWEAKAGELLK
>FUSION-ENST00000475957.1:174396-ENST00000328886.5:4530|1104
FPPNMGTVLSYFPRRSFSV
>FUSION-ENST00000475957.1:174396-ENST00000328886.5:4530|4425
MYKTCTR
>FUSION-ENST00000475957.1:174396-ENST00000328886.5:4530|6522
ILDEMLFPEDLHTQLLLLLGFR
>FUSION-ENST00000475957.1:174396-ENST00000328886.5:4530|5735
MYSNGMSNVICI
>FUSION-ENST00000566333.1:10803-ENST00000443119.7:13415|244
GSWIQER
>FUSION-ENST00000475957.1:174396-ENST00000328886.5:4530|534
MVLFFPLVTSS
>FUSION-ENST00000475957.1:174396-ENST00000328886.5:4530|5205
DLWNFELER
>FUSION-ENST00000475957.1:174396-ENST00000328886.5:4530|2456
MEVTGSDER
>FUSION-ENST00000475957.1:174396-ENST00000328886.5:4530|7608
FVKECVKK
>FUSION-ENST00000475957.1:174396-ENST00000328886.5:4530|3548
MGFIDTYFILPLVNMSNLFSR
>FUSION-ENST00000475957.1:174396-ENST00000328886.5:4530|7229
EKFIVLGFDED
>FUSION-ENST00000475957.1:174396-ENST00000328886.5:4530|3539
MMQSVCER
>FUSION-ENST00000475957.1:174396-ENST00000328886.5:4530|2178
MPVVPATCEAEMGDHLSKPR
>FUSION-ENST00000475957.1:174396-ENST00000328886.5:4530|2285
EVVVSQDCATALQSGQQR
>FUSION-ENST00000475957.1:174396-ENST00000328886.5:4530|8836
MEAIPDTELSGDKSL
>FUSION-ENST00000475957.1:174396-ENST00000328886.5:4530|2278
LYLFIYSSLILYLSVK
>FUSION-ENST00000475957.1:174396-ENST00000328886.5:4530|2403
KVMNSTD
>ENST00000278590.8|SNV-43990-C-T|1
LIVIDGSNVAMSHGNKEVFSCRGIK
>FUSION-ENST00000475957.1:174396-ENST00000328886.5:4530|4981
KNQTVVLHSGCHHR
>FUSION-ENST00000475957.1:174396-ENST00000328886.5:4530|2282
EVVVSQDCATALQSGQQRDTLSQKK
>FUSION-ENST00000475957.1:174396-ENST00000328886.5:4530|10031
CALMLFLFPILNDFLSALR
>ENST00000304430.10|INDEL-30049-G-GG|7
EGFDKIDLTVGR
>FUSION-ENST00000475957.1:174396-ENST00000328886.5:4530|611
DFTGFKSFQAWRGGSHL
>FUSION-ENST00000475957.1:174396-ENST00000328886.5:4530|5380
MGQGVIFDFHLLLYKK
>FUSION-ENST00000475957.1:174396-ENST00000328886.5:4530|8704
LNKGWIIHEFYGKGLGNSWN
>FUSION-ENST00000475957.1:174396-ENST00000328886.5:4530|2415
MSHIPQGCFKINLVRISYS
>ENST00000321420.4|SNV-8239-A-T|4
RGPTPRAPPTPGQPAAPPGSLGAPR
>FUSION-ENST00000475957.1:174396-ENST00000328886.5:4530|4143
ESEQETLFLRNK
>ENST00000222823.9|SNV-32631-A-G|3
NSKSVSEVGMWGNQVGDEGAK
>ENST00000392056.8|SNV-154195-C-A|2
DECSTEQLQQK
>FUSION-ENST00000475957.1:174396-ENST00000328886.5:4530|5171
MIWFGYVSPPK
>FUSION-ENST00000475957.1:174396-ENST00000328886.5:4530|3229
HILLYTTHYL
>FUSION-ENST00000475957.1:174396-ENST00000328886.5:4530|7075
GQNLFSS
>FUSION-ENST00000566333.1:10803-ENST00000443119.7:13415|512
TILLIPH
>ENST00000335500.8|SNV-102915-C-T|3
CESNSSKETSLATSAGKESQEGPK
>FUSION-ENST00000475957.1:174396-ENST00000328886.5:4530|3465
SNHDFRHTLFGLL
>FUSION-ENST00000566333.1:10803-ENST00000443119.7:13415|426
MDWYWPVAWRLGTPALR
>FUSION-ENST00000475957.1:174396-ENST00000328886.5:4530|1797
QKTIGFK
>FUSION-ENST00000475957.1:174396-ENST00000328886.5:4530|6644
VYFCFWFCVANGWK
>FUSION-ENST00000475957.1:174396-ENST00000328886.5:4530|1936
MYRIFLLKNK
>FUSION-ENST00000475957.1:174396-ENST00000328886.5:4530|8038
FFTKLNTLLLYVVD
>FUSION-ENST00000475957.1:174396-ENST00000328886.5:4530|968
NCCLIILLKFK
>FUSION-ENST00000475957.1:174396-ENST00000328886.5:4530|2326
YRIVLKE
>FUSION-ENST00000475957.1:174396-ENST00000328886.5:4530|4681
MILTPARR
>FUSION-ENST00000475957.1:174396-ENST00000328886.5:4530|8442
LPPWSNHLRLGPCLR
>ENST00000382080.6|SNV-683536-C-A|3
EQYILATKQNNLPR
>FUSION-ENST00000475957.1:174396-ENST00000328886.5:4530|5588
DPEPANKTWGVSGPYIR
>FUSION-ENST00000475957.1:174396-ENST00000328886.5:4530|6869
MSHYAQPK
>FUSION-ENST00000475957.1:174396-ENST00000328886.5:4530|2442
TLFIGYLHRPASVDIK
>FUSION-ENST00000475957.1:174396-ENST00000328886.5:4530|2692
EVCASWGLGVK
>FUSION-ENST00000475957.1:174396-ENST00000328886.5:4530|7796
VVLWAGPR
>FUSION-ENST00000475957.1:174396-ENST00000328886.5:4530|537
IISLSSHQQS
>FUSION-ENST00000475957.1:174396-ENST00000328886.5:4530|751
MLGTFGGNALE
>ENST00000468643.5|MNV-8326-TG-T|2
KCWWQIFLSHAVFSN
>FUSION-ENST00000475957.1:174396-ENST00000328886.5:4530|4851
MIDFFGCAFPFFLVSIKSYIVFKK
>FUSION-ENST00000475957.1:174396-ENST00000328886.5:4530|4789
MTYKIFRNK
>FUSION-ENST00000475957.1:174396-ENST00000328886.5:4530|1410
SKKFSNIYGLHLTTIR
>FUSION-ENST00000475957.1:174396-ENST00000328886.5:4530|9695
MSEYICILLFSPTQFCF
>FUSION-ENST00000475957.1:174396-ENST00000328886.5:4530|545
SLNIFSCARCSFVFFLEK
>FUSION-ENST00000475957.1:174396-ENST00000328886.5:4530|564
MSCYPNQCSVKYGSLDSISITLR
>FUSION-ENST00000475957.1:174396-ENST00000328886.5:4530|6281
SCADCIR
>FUSION-ENST00000475957.1:174396-ENST00000328886.5:4530|986
LWRGIYQLFS
>FUSION-ENST00000475957.1:174396-ENST00000328886.5:4530|4252
TSIHHYRIT
>FUSION-ENST00000475957.1:174396-ENST00000328886.5:4530|9248
FQQCWVLLYNVFALLL
>FUSION-ENST00000475957.1:174396-ENST00000328886.5:4530|9203
CQILSVSMRT
>FUSION-ENST00000475957.1:174396-ENST00000328886.5:4530|2434
GIRFNLFNLLHLRHNK
>FUSION-ENST00000475957.1:174396-ENST00000328886.5:4530|9688
YACAKITSNKWWSMFTFK
>ENST00000553447.6|SNV-34416-C-G|1
STTTEGALATLSHYLMDDPRVT
>FUSION-ENST00000475957.1:174396-ENST00000328886.5:4530|1643
IVHHAPLKKCFR
>FUSION-ENST00000566333.1:10803-ENST00000443119.7:13415|232
NIRKTSEADEGSGR
>FUSION-ENST00000475957.1:174396-ENST00000328886.5:4530|7686
MQDVNNRGK
>ENST00000256509.7|SNV-208857-G-T|1
DMQPTESADSLVEYGEGDHGLFSED
>FUSION-ENST00000475957.1:174396-ENST00000328886.5:4530|5313
SNCNSHMSGEGPGGC
>FUSION-ENST00000566333.1:10803-ENST00000443119.7:13415|405
VPSGGDGR
>ENST00000367294.4|SNV-2356-T-G|1
VIDTWHRHKSEFFEK
>FUSION-ENST00000475957.1:174396-ENST00000328886.5:4530|2433
FNLFNLLHLR
>FUSION-ENST00000475957.1:174396-ENST00000328886.5:4530|618
YMDFTGFK
>FUSION-ENST00000566333.1:10803-ENST00000443119.7:13415|236
LEVKPSGR
>FUSION-ENST00000566333.1:10803-ENST00000443119.7:13415|264
GPCQPLQEYWCFSQSKWQPLRVLR
>FUSION-ENST00000475957.1:174396-ENST00000328886.5:4530|5324
SEVLKVWQVLLCAVSPAAM
>FUSION-ENST00000475957.1:174396-ENST00000328886.5:4530|4659
MRSGPCFSLRMLQN
>FUSION-ENST00000566333.1:10803-ENST00000443119.7:13415|263
WQPLRVLR
>FUSION-ENST00000475957.1:174396-ENST00000328886.5:4530|179
MSDCSGSEGVLRK
>FUSION-ENST00000475957.1:174396-ENST00000328886.5:4530|6461
MFCKGVSFALFRNTNIPK
>FUSION-ENST00000475957.1:174396-ENST00000328886.5:4530|5410
MFEASRGCFMIFEERSYHYNMK
>FUSION-ENST00000566333.1:10803-ENST00000443119.7:13415|537
SPNSHLS
>FUSION-ENST00000475957.1:174396-ENST00000328886.5:4530|3954
MAHNITCLVTLLVSLFLV
>FUSION-ENST00000475957.1:174396-ENST00000328886.5:4530|7278
MQQTLLLSYFQK
>FUSION-ENST00000475957.1:174396-ENST00000328886.5:4530|2460
MSIFPPRR
>FUSION-ENST00000566333.1:10803-ENST00000443119.7:13415|278
LQPKSGGAVGLTDKDTVEGVGGER
>FUSION-ENST00000475957.1:174396-ENST00000328886.5:4530|1622
HRNLLEDLGEQIATDYPR
>FUSION-ENST00000475957.1:174396-ENST00000328886.5:4530|2452
MEVTGSDERNHIFIRGAQSK
>FUSION-ENST00000475957.1:174396-ENST00000328886.5:4530|2747
DENGELI
>FUSION-ENST00000475957.1:174396-ENST00000328886.5:4530|5603
MAPDSRGQR
>FUSION-ENST00000475957.1:174396-ENST00000328886.5:4530|9446
MSNKNKGIFPLVVDDFTK
>ENST00000543762.5|INDEL-21277-G-GG|4
RFLGARGK
>FUSION-ENST00000475957.1:174396-ENST00000328886.5:4530|1229
TILDPVLEKGIK
>FUSION-ENST00000475957.1:174396-ENST00000328886.5:4530|437
NISSFVAIIK
>ENST00000569172.1|SNV-49343-G-T|2
GKSLKMELTVS
>FUSION-ENST00000566333.1:10803-ENST00000443119.7:13415|225
MVAGYGDGR
>FUSION-ENST00000475957.1:174396-ENST00000328886.5:4530|368
ISVLDISCK
>FUSION-ENST00000475957.1:174396-ENST00000328886.5:4530|3930
IRSMGRSSK
>FUSION-ENST00000475957.1:174396-ENST00000328886.5:4530|748
PVIPTLWEAEADR
>FUSION-ENST00000475957.1:174396-ENST00000328886.5:4530|1110
KMFPPNMGTVLSYFPRR
>ENST00000553238.5|SNV-42895-G-T|2
LRSWSWPSIPWIT
>ENST00000373062.8|SNV-28249-C-A|5
EEEQEHSNKAPRELTSK
>ENST00000404039.5|SNV-1000629-A-T|3
LYASAFSERYLGLHGLDNSAYEMTK
>FUSION-ENST00000475957.1:174396-ENST00000328886.5:4530|4501
RQKNTVNEHVPNAGTILLK
>ENST00000548757.6|SNV-6413-C-T|3
EHVVMLLLIKISHTFGLD
>ENST00000310758.8|MNV-352593-CC-C|3
SSIELTR
>FUSION-ENST00000475957.1:174396-ENST00000328886.5:4530|1848
MVPKQIGSK
>FUSION-ENST00000475957.1:174396-ENST00000328886.5:4530|5048
MPVQIFKKHWCFIYVFK
>FUSION-ENST00000475957.1:174396-ENST00000328886.5:4530|2671
MGLLLSLGKIHLVPVKLIK
>FUSION-ENST00000475957.1:174396-ENST00000328886.5:4530|983
KVLWSWQR
>FUSION-ENST00000475957.1:174396-ENST00000328886.5:4530|3855
GDLFELKSPPPKK
>FUSION-ENST00000475957.1:174396-ENST00000328886.5:4530|2514
GSCVQILAYGK
>FUSION-ENST00000475957.1:174396-ENST00000328886.5:4530|8882
KFFFSSSCYESK
>ENST00000464087.6|SNV-19211-C-G|1
GMPNMLSIHRIISSFINNK
>FUSION-ENST00000475957.1:174396-ENST00000328886.5:4530|4529
LVPQNVHILIPGTCKFYLIGK
>FUSION-ENST00000475957.1:174396-ENST00000328886.5:4530|2064
LGCGTCDMERQLHIR
>FUSION-ENST00000475957.1:174396-ENST00000328886.5:4530|9644
CLTKRQYICR
>FUSION-ENST00000566333.1:10803-ENST00000443119.7:13415|521
MFVDGAIRNVRK
>FUSION-ENST00000475957.1:174396-ENST00000328886.5:4530|2809
FLSLQTKKCVFLK
>FUSION-ENST00000475957.1:174396-ENST00000328886.5:4530|2028
VGGTEQSKGMYR
>ENST00000442092.5|SNV-117925-G-T|1
EWPTFRRDR
>ENST00000446378.3|SNV-42412-A-G|2
GEREASSSVAAIPAALPAQSSIVR
>FUSION-ENST00000475957.1:174396-ENST00000328886.5:4530|2573
FITIFSRNYIAS
>ENST00000367674.7|SNV-413432-G-A|3
YELRMDMRDGQEAAFASYDR
>FUSION-ENST00000475957.1:174396-ENST00000328886.5:4530|22
VEYEAKSQIMK
>FUSION-ENST00000475957.1:174396-ENST00000328886.5:4530|1291
AQKSETFECQYDTQR
>FUSION-ENST00000475957.1:174396-ENST00000328886.5:4530|5844
RGNHTIR
>FUSION-ENST00000475957.1:174396-ENST00000328886.5:4530|2070
ASYNFYLTKFR
>FUSION-ENST00000475957.1:174396-ENST00000328886.5:4530|6922
ILYAVAGRCL
>FUSION-ENST00000475957.1:174396-ENST00000328886.5:4530|9418
MKTWFEYCK
>FUSION-ENST00000475957.1:174396-ENST00000328886.5:4530|2402
MVSLFKNAFLSK
>FUSION-ENST00000475957.1:174396-ENST00000328886.5:4530|8246
MEQNRALR
>FUSION-ENST00000475957.1:174396-ENST00000328886.5:4530|3254
FSSSIFMVSR
>FUSION-ENST00000475957.1:174396-ENST00000328886.5:4530|7622
MLTEAFLFRWLGRLALCK
>FUSION-ENST00000475957.1:174396-ENST00000328886.5:4530|727
CFLSLRSER
>FUSION-ENST00000475957.1:174396-ENST00000328886.5:4530|3830
MLLQHLF
>FUSION-ENST00000475957.1:174396-ENST00000328886.5:4530|469
MKKLTYIK
>FUSION-ENST00000475957.1:174396-ENST00000328886.5:4530|4007
LIEQNGIRLFLKNTK
>FUSION-ENST00000475957.1:174396-ENST00000328886.5:4530|998
MLVQNSLGAER
>FUSION-ENST00000475957.1:174396-ENST00000328886.5:4530|4955
VSSFITVCPAKTLDTCSLPR
>ENST00000361421.2|SNV-311024-G-C|2
NPPPQPVDWNNDYCTSGGMQR
>FUSION-ENST00000475957.1:174396-ENST00000328886.5:4530|8617
MCPLPMHHKFVC
>FUSION-ENST00000475957.1:174396-ENST00000328886.5:4530|2159
KNNNNNNL
>FUSION-ENST00000475957.1:174396-ENST00000328886.5:4530|9526
ARFVHLYPTF
>FUSION-ENST00000475957.1:174396-ENST00000328886.5:4530|9085
YTSWGWLRK
>FUSION-ENST00000475957.1:174396-ENST00000328886.5:4530|4911
LSHGVFFYYCVPCQNPGHLLTPK
>FUSION-ENST00000475957.1:174396-ENST00000328886.5:4530|23
MVEYEAKSQIMK
>FUSION-ENST00000475957.1:174396-ENST00000328886.5:4530|4573
PVSFGRPR
>FUSION-ENST00000475957.1:174396-ENST00000328886.5:4530|5980
LLRIDQSFIKGK
>FUSION-ENST00000475957.1:174396-ENST00000328886.5:4530|8793
KTANQFLK
>FUSION-ENST00000475957.1:174396-ENST00000328886.5:4530|9254
MTNHLPFIF
>ENST00000393716.6|SNV-32333-G-T|1
VEDGSVWNYKPPADSGGK
>FUSION-ENST00000475957.1:174396-ENST00000328886.5:4530|7836
MWVSLELPR
>FUSION-ENST00000475957.1:174396-ENST00000328886.5:4530|2759
MQITLGGKK
>FUSION-ENST00000475957.1:174396-ENST00000328886.5:4530|6234
QALKKLVK
>FUSION-ENST00000475957.1:174396-ENST00000328886.5:4530|1613
MQGLIYIFLYSWFKPI
>ENST00000540163.5|SNV-7438-T-A|3
QAVMNSALRQK
>FUSION-ENST00000475957.1:174396-ENST00000328886.5:4530|7926
MSWVLLKAFSFKR
>FUSION-ENST00000475957.1:174396-ENST00000328886.5:4530|2820
MNYKPRSFQK
>FUSION-ENST00000475957.1:174396-ENST00000328886.5:4530|5788
EMHGCSPSYLGGK
>FUSION-ENST00000475957.1:174396-ENST00000328886.5:4530|6030
LKYKTLIL
>FUSION-ENST00000475957.1:174396-ENST00000328886.5:4530|9168
PLAGGIKK
>FUSION-ENST00000475957.1:174396-ENST00000328886.5:4530|8152
TPKAMSTKAK
>FUSION-ENST00000475957.1:174396-ENST00000328886.5:4530|9525
IFSFFYK
>FUSION-ENST00000475957.1:174396-ENST00000328886.5:4530|9799
KNLVHFFKQMK
>FUSION-ENST00000475957.1:174396-ENST00000328886.5:4530|2366
MILLDSSKILALDS
>FUSION-ENST00000475957.1:174396-ENST00000328886.5:4530|6952
RTVMISQIK
>FUSION-ENST00000475957.1:174396-ENST00000328886.5:4530|6807
LCWRWILLAKWISILTR
>FUSION-ENST00000475957.1:174396-ENST00000328886.5:4530|9483
MLLRYMVIMLK
>FUSION-ENST00000475957.1:174396-ENST00000328886.5:4530|2565
NILEMTIQPKN
>FUSION-ENST00000475957.1:174396-ENST00000328886.5:4530|1427
YVLLFHFLILEFICHSN
>FUSION-ENST00000475957.1:174396-ENST00000328886.5:4530|1283
AFFHIMLRGH
>FUSION-ENST00000475957.1:174396-ENST00000328886.5:4530|776
ELSRVLIPFMRFPPS
>ENST00000242159.5|SNV-1755-T-A|6
GACDKTDEGALHGAAEANFRIYPR
>FUSION-ENST00000475957.1:174396-ENST00000328886.5:4530|7825
MLIPKTMGK
>ENST00000487288.1|SNV-6113-G-T|3
SSFLSSSPLVGAGSFTSMR
>ENST00000374495.7|SNV-10308-T-G|2
LKQEDTNLASSTIIRPGMDK
>FUSION-ENST00000475957.1:174396-ENST00000328886.5:4530|4138
MELSWYKVTRNK
>FUSION-ENST00000475957.1:174396-ENST00000328886.5:4530|385
GIIALPLFCFLRMS
>FUSION-ENST00000475957.1:174396-ENST00000328886.5:4530|4940
MLVVMVVAWLN
>FUSION-ENST00000475957.1:174396-ENST00000328886.5:4530|7655
MNFDCFISR
>ENST00000351513.7|SNV-42668-A-T|4
MSVIWEKGVLSGK
>FUSION-ENST00000566333.1:10803-ENST00000443119.7:13415|166
HNQVICSSCQFL
>FUSION-ENST00000475957.1:174396-ENST00000328886.5:4530|6029
MRQKFYFFTLQLFDK
>ENST00000461720.6|SNV-82657-G-T|1
EAESVTEGPTVTEETIAQTDKKK
>FUSION-ENST00000475957.1:174396-ENST00000328886.5:4530|7426
LVSSLLHDFFVHLNIQGLKNRR
>ENST00000526381.2|SNV-94134-C-A|2
STWSLPRSPASTLTW
>FUSION-ENST00000475957.1:174396-ENST00000328886.5:4530|795
MINPKQPDTEIAVLK
>ENST00000476941.6|SNV-82156-T-C|5
FRNEIRDLPGFR
>FUSION-ENST00000475957.1:174396-ENST00000328886.5:4530|7636
YVDRGFSVQVVR
>FUSION-ENST00000475957.1:174396-ENST00000328886.5:4530|8399
KYKVFEYLNSQILFL
>FUSION-ENST00000475957.1:174396-ENST00000328886.5:4530|2280
DTLSQKKK
>FUSION-ENST00000475957.1:174396-ENST00000328886.5:4530|6186
MTFRRSAI
>FUSION-ENST00000475957.1:174396-ENST00000328886.5:4530|3490
ILGILYLDCYR
>FUSION-ENST00000475957.1:174396-ENST00000328886.5:4530|6748
SLWTFMELFSPCAHKGIWK
>FUSION-ENST00000475957.1:174396-ENST00000328886.5:4530|1934
MKGKKPR
>FUSION-ENST00000475957.1:174396-ENST00000328886.5:4530|542
ISYEKTIMVMIISLSSHQQS
>FUSION-ENST00000475957.1:174396-ENST00000328886.5:4530|2295
MVAYACNPSTLGGQGGRIT
>FUSION-ENST00000475957.1:174396-ENST00000328886.5:4530|3646
WSLDLSPR
>ENST00000262244.6|SNV-74658-G-A|4
KPTALPAPQYMNLLMDWIEVQINNK
>FUSION-ENST00000475957.1:174396-ENST00000328886.5:4530|9580
LTQFKIV
>FUSION-ENST00000566333.1:10803-ENST00000443119.7:13415|419
SVLPRAWLSLENSDS
>FUSION-ENST00000566333.1:10803-ENST00000443119.7:13415|313
EDLLCSKHHLCVQDTVAHKAD
>FUSION-ENST00000475957.1:174396-ENST00000328886.5:4530|6014
MNVLLGRNVK
>FUSION-ENST00000475957.1:174396-ENST00000328886.5:4530|5107
CILYYSINITFICTGKPK
>FUSION-ENST00000475957.1:174396-ENST00000328886.5:4530|7639
MGLLSLSSYSNGNYY
>FUSION-ENST00000475957.1:174396-ENST00000328886.5:4530|2185
MWWGRPEKR
>ENST00000401707.7|SNV-11247-A-C|5
RLQEIAQKAAEK
>ENST00000524981.9|MNV-339517-AG-A|2
LYSILRDFLIWLMVAFYQEEAFSTG
>FUSION-ENST00000475957.1:174396-ENST00000328886.5:4530|3912
VAIWDPRSSSDKHPK
>FUSION-ENST00000475957.1:174396-ENST00000328886.5:4530|528
THTHACVCTHTHTHTLQSS
>FUSION-ENST00000475957.1:174396-ENST00000328886.5:4530|10115
GPGPGSRLPARAPLR
>FUSION-ENST00000475957.1:174396-ENST00000328886.5:4530|311
SIYFPSKSIWNR
>FUSION-ENST00000475957.1:174396-ENST00000328886.5:4530|8546
DCEAKSLIFHLPF
>FUSION-ENST00000475957.1:174396-ENST00000328886.5:4530|6098
MSRILYR
>FUSION-ENST00000475957.1:174396-ENST00000328886.5:4530|8960
MLLGHISTFR
>FUSION-ENST00000475957.1:174396-ENST00000328886.5:4530|8143
WDLSKLKSFCTAK
>FUSION-ENST00000475957.1:174396-ENST00000328886.5:4530|7643
MQCSLACIACLEYNVGLKTK
>FUSION-ENST00000475957.1:174396-ENST00000328886.5:4530|9936
MKSVAYYFMEANLATGR
>FUSION-ENST00000475957.1:174396-ENST00000328886.5:4530|9584
YNQPFSFK
>FUSION-ENST00000475957.1:174396-ENST00000328886.5:4530|8570
MTCVLIRR
>FUSION-ENST00000475957.1:174396-ENST00000328886.5:4530|6566
FHFCWYRK
>FUSION-ENST00000475957.1:174396-ENST00000328886.5:4530|10010
MSACWLDSSIFILNCGGSLCSL
>FUSION-ENST00000566333.1:10803-ENST00000443119.7:13415|695
LLLSLKGAGAGR
>FUSION-ENST00000475957.1:174396-ENST00000328886.5:4530|9652
FSFEIKSLEKIVAGW
>FUSION-ENST00000475957.1:174396-ENST00000328886.5:4530|5490
MLLLLFFFFFFFFCRDR
>ENST00000371847.8|INDEL-72692-A-AA|1
ITLSISLHKKTHV
>FUSION-ENST00000475957.1:174396-ENST00000328886.5:4530|6169
SKKPGFGTNK
>FUSION-ENST00000475957.1:174396-ENST00000328886.5:4530|5190
MLIAKTLGKMPPGLYQRPSQ
>FUSION-ENST00000566333.1:10803-ENST00000443119.7:13415|318
MEDLLCSK
>FUSION-ENST00000475957.1:174396-ENST00000328886.5:4530|6775
GFLTQLRGFR
>FUSION-ENST00000475957.1:174396-ENST00000328886.5:4530|2210
MKIFSRPK
>FUSION-ENST00000566333.1:10803-ENST00000443119.7:13415|571
FHGKCDSPPYLGSTYN
>FUSION-ENST00000475957.1:174396-ENST00000328886.5:4530|8794
MKTANQFLK
>FUSION-ENST00000475957.1:174396-ENST00000328886.5:4530|1339
MFHIYSSLYYNLLIPSFSR
>ENST00000374360.8|SNV-4905-G-T|3
LGVNDCVLRVNEVDVSEVLHSR
>FUSION-ENST00000475957.1:174396-ENST00000328886.5:4530|5535
SCCAAQAR
>FUSION-ENST00000475957.1:174396-ENST00000328886.5:4530|339
MSTFFLLKK
>FUSION-ENST00000475957.1:174396-ENST00000328886.5:4530|6821
MWNKAVNSLILCICQYYSDIIFER
>FUSION-ENST00000475957.1:174396-ENST00000328886.5:4530|6209
MFSQLYGFK
>FUSION-ENST00000475957.1:174396-ENST00000328886.5:4530|419
MVISFVYFLKKLLK
>FUSION-ENST00000475957.1:174396-ENST00000328886.5:4530|8013
KMYRWQISDEK
>FUSION-ENST00000475957.1:174396-ENST00000328886.5:4530|8588
MFLRNHLSHGCHK
>ENST00000472100.5|SNV-19406-C-A|3
TLKPKEQRALAEPR
>FUSION-ENST00000475957.1:174396-ENST00000328886.5:4530|4411
NISRVLLIIA
>FUSION-ENST00000475957.1:174396-ENST00000328886.5:4530|3524
LIGLKTFFFIK
>FUSION-ENST00000475957.1:174396-ENST00000328886.5:4530|7045
LLCCQSGGNVVWASWGQMRSQR
>FUSION-ENST00000475957.1:174396-ENST00000328886.5:4530|695
TYISALHKSNYCYSFWR
>FUSION-ENST00000475957.1:174396-ENST00000328886.5:4530|9727
GIYCILYFSVFLLR
>FUSION-ENST00000475957.1:174396-ENST00000328886.5:4530|10026
TSQRSLVRDVCLLVGFLNFYTQLWR
>FUSION-ENST00000475957.1:174396-ENST00000328886.5:4530|4239
HFSFLMA
>FUSION-ENST00000475957.1:174396-ENST00000328886.5:4530|4402
MQIKPQGDFTTPPPELLKTMK
>FUSION-ENST00000475957.1:174396-ENST00000328886.5:4530|5928
GWGECFKVIFALWNALD
>FUSION-ENST00000475957.1:174396-ENST00000328886.5:4530|3697
CSSSKLYLLKR
>FUSION-ENST00000475957.1:174396-ENST00000328886.5:4530|7563
LIKCSQGR
>FUSION-ENST00000566333.1:10803-ENST00000443119.7:13415|673
SQGRAGPGRVR
>FUSION-ENST00000475957.1:174396-ENST00000328886.5:4530|1976
MGSQWLALSHFQK
>FUSION-ENST00000475957.1:174396-ENST00000328886.5:4530|5819
MRVSMPPLLKWVWSS
>FUSION-ENST00000475957.1:174396-ENST00000328886.5:4530|7196
MLLFTYLYIIIF
>FUSION-ENST00000475957.1:174396-ENST00000328886.5:4530|2120
MLCCIGYHLLDYQKTK
>ENST00000505508.5|SNV-405410-C-T|3
WCKGMVALLR
>ENST00000510260.5|SNV-8171-C-T|5
GPMGPKGGPGVPGAPGPK
>FUSION-ENST00000475957.1:174396-ENST00000328886.5:4530|6669
LTCMALYISSV
>FUSION-ENST00000566333.1:10803-ENST00000443119.7:13415|266
GPCQPLQEYWCFSQSKWQPLR
>FUSION-ENST00000475957.1:174396-ENST00000328886.5:4530|9812
QKSFIFIIVGAPL
>FUSION-ENST00000475957.1:174396-ENST00000328886.5:4530|839
ILPELICENAYAYNRT
>FUSION-ENST00000475957.1:174396-ENST00000328886.5:4530|7095
MCLCTLCRSLV
>FUSION-ENST00000475957.1:174396-ENST00000328886.5:4530|7060
MFSHINFSFISLK
>FUSION-ENST00000475957.1:174396-ENST00000328886.5:4530|4186
PVIPSLWEAK
>FUSION-ENST00000475957.1:174396-ENST00000328886.5:4530|7353
HLITQELDGDTR
>FUSION-ENST00000475957.1:174396-ENST00000328886.5:4530|6958
AVDQVVESFLCQILQLRFLGTLAR
>FUSION-ENST00000475957.1:174396-ENST00000328886.5:4530|7739
EMPDAQGKICCRGGTLMENLC
>FUSION-ENST00000475957.1:174396-ENST00000328886.5:4530|6198
SSRPPWATW
>FUSION-ENST00000475957.1:174396-ENST00000328886.5:4530|4154
WCIPEVPAAREAEAGESLELR
>FUSION-ENST00000475957.1:174396-ENST00000328886.5:4530|6055
MSWAPNTMPGTCLSAVLC
>FUSION-ENST00000475957.1:174396-ENST00000328886.5:4530|536
MWHNTQTV
>FUSION-ENST00000475957.1:174396-ENST00000328886.5:4530|5178
CPHPNLMLNCNPR
>FUSION-ENST00000475957.1:174396-ENST00000328886.5:4530|1970
AVEALGPMK
>FUSION-ENST00000566333.1:10803-ENST00000443119.7:13415|161
QIMIFYPQQSLCQC
>FUSION-ENST00000475957.1:174396-ENST00000328886.5:4530|3815
SSNQKTGSANCMLSVEMR
>FUSION-ENST00000475957.1:174396-ENST00000328886.5:4530|2942
AYTLYDSMYTKFYKMQHNYK
>FUSION-ENST00000475957.1:174396-ENST00000328886.5:4530|4448
IYKGFCQINSEK
>FUSION-ENST00000475957.1:174396-ENST00000328886.5:4530|6764
LFLHDMLLIFPGLCL
>FUSION-ENST00000205061.9:135972-ENST00000650629.1:22569|1
CLMATGQKRTQQA
>FUSION-ENST00000475957.1:174396-ENST00000328886.5:4530|4016
FHHVGQVGLK
>FUSION-ENST00000475957.1:174396-ENST00000328886.5:4530|7763
CPGKNLLQGWDPHGEPLLRAVWK
>FUSION-ENST00000475957.1:174396-ENST00000328886.5:4530|4587
MAHACQLWEAKAGELLK
>FUSION-ENST00000475957.1:174396-ENST00000328886.5:4530|5621
EWISGLASPGFLSLEL
>FUSION-ENST00000475957.1:174396-ENST00000328886.5:4530|6874
MVSRDWRER
>FUSION-ENST00000475957.1:174396-ENST00000328886.5:4530|10040
AEEFKQK
>ENST00000556123.1|SNV-15941-C-A|2
MHYAMKISHQDFHVSK
>FUSION-ENST00000475957.1:174396-ENST00000328886.5:4530|923
MGNWAMFLTK
>FUSION-ENST00000475957.1:174396-ENST00000328886.5:4530|6489
MLFLIFFSSL
>FUSION-ENST00000475957.1:174396-ENST00000328886.5:4530|9603
MTFSLYAQK
>FUSION-ENST00000475957.1:174396-ENST00000328886.5:4530|6155
MYQKIHQK
>FUSION-ENST00000475957.1:174396-ENST00000328886.5:4530|3945
QINIQRK
>FUSION-ENST00000566333.1:10803-ENST00000443119.7:13415|449
EIQVSSISEKVRSGNPR
>ENST00000476932.5|SNV-26901-G-T|3
MSTASCVPSASGPSPRGSSMSLKA
>FUSION-ENST00000475957.1:174396-ENST00000328886.5:4530|2768
RTLCYRYNIDCLL
>FUSION-ENST00000475957.1:174396-ENST00000328886.5:4530|3240
MSSFEKCLFKSFTHFK
>FUSION-ENST00000475957.1:174396-ENST00000328886.5:4530|3237
CLFKSFTHFKIR
>FUSION-ENST00000475957.1:174396-ENST00000328886.5:4530|1854
MTNRANLK
>FUSION-ENST00000475957.1:174396-ENST00000328886.5:4530|4041
MFSWCFSVSLIFFCIC
>FUSION-ENST00000475957.1:174396-ENST00000328886.5:4530|8213
MGKGFPI
>ENST00000530767.5|SNV-13882-C-A|4
SPPLHKNMDAR
>FUSION-ENST00000475957.1:174396-ENST00000328886.5:4530|4706
GPPFYDTGQAGR
>FUSION-ENST00000475957.1:174396-ENST00000328886.5:4530|5088
LSNSITCHREICCEGMSQSM
>FUSION-ENST00000475957.1:174396-ENST00000328886.5:4530|9552
GLSYTCK
>FUSION-ENST00000475957.1:174396-ENST00000328886.5:4530|7778
MLSLWVQQKSRIEVWEPLPR
>FUSION-ENST00000475957.1:174396-ENST00000328886.5:4530|1752
GIFVKSC
>FUSION-ENST00000475957.1:174396-ENST00000328886.5:4530|2241
MYIVQGLDHVKSVCSTLL
>FUSION-ENST00000475957.1:174396-ENST00000328886.5:4530|3616
MPGCFNDLKPLQAQLK
>FUSION-ENST00000475957.1:174396-ENST00000328886.5:4530|2871
MNLTSPVLM
>FUSION-ENST00000475957.1:174396-ENST00000328886.5:4530|6373
MGLRLLGQIIC
>FUSION-ENST00000475957.1:174396-ENST00000328886.5:4530|9359
GGLESPWEILQAVGSKTH
>FUSION-ENST00000475957.1:174396-ENST00000328886.5:4530|993
QEVRESKILK
>FUSION-ENST00000475957.1:174396-ENST00000328886.5:4530|6457
GVSFALFRNTNIPKYLYQYFK
>ENST00000409508.8|SNV-48400-G-T|2
VWARCVLPPR
>FUSION-ENST00000475957.1:174396-ENST00000328886.5:4530|9206
FDNHVTFATPPRCQILSVSMR
>FUSION-ENST00000475957.1:174396-ENST00000328886.5:4530|9098
MTGQKSDLFV
>FUSION-ENST00000475957.1:174396-ENST00000328886.5:4530|5770
GRIKYLLSR
>FUSION-ENST00000475957.1:174396-ENST00000328886.5:4530|732
EGGYASLR
>FUSION-ENST00000475957.1:174396-ENST00000328886.5:4530|6023
FYFFTLQLFDKHIKNI
>FUSION-ENST00000475957.1:174396-ENST00000328886.5:4530|6159
YPCQIER
>FUSION-ENST00000475957.1:174396-ENST00000328886.5:4530|9238
MHLALVNKIQR
>ENST00000483396.5|SNV-488620-G-T|6
MVICLSMGHGFK
>FUSION-ENST00000475957.1:174396-ENST00000328886.5:4530|7979
TKHTITVR
>FUSION-ENST00000475957.1:174396-ENST00000328886.5:4530|9923
KEILMKW
>FUSION-ENST00000566333.1:10803-ENST00000443119.7:13415|131
KQDLWPGSYSCLIGPCK
>FUSION-ENST00000475957.1:174396-ENST00000328886.5:4530|1373
ISAHSSLR
>FUSION-ENST00000475957.1:174396-ENST00000328886.5:4530|7215
MPVIPALWEAEVGGFLELR
>FUSION-ENST00000475957.1:174396-ENST00000328886.5:4530|2393
MSFTDIHLSQILYNFSLVFLR
>FUSION-ENST00000475957.1:174396-ENST00000328886.5:4530|2436
GIRFNLFNLLHLR
>FUSION-ENST00000566333.1:10803-ENST00000443119.7:13415|362
SHFKDTNEHHPICCRGTK
>FUSION-ENST00000475957.1:174396-ENST00000328886.5:4530|6064
SDGIEVR
>FUSION-ENST00000475957.1:174396-ENST00000328886.5:4530|6962
HGPFSFLNPLLPSGMKTC
>FUSION-ENST00000475957.1:174396-ENST00000328886.5:4530|5020
NVKCSFIR
>FUSION-ENST00000475957.1:174396-ENST00000328886.5:4530|9983
RFYSVTKMGGRPSI
>FUSION-ENST00000475957.1:174396-ENST00000328886.5:4530|1049
ISPPPHPLEREAR
>FUSION-ENST00000475957.1:174396-ENST00000328886.5:4530|9531
MYGHIYNK
>FUSION-ENST00000475957.1:174396-ENST00000328886.5:4530|3117
MHLFWGNKTMGK
>FUSION-ENST00000566333.1:10803-ENST00000443119.7:13415|588
FFSTTVVK
>FUSION-ENST00000475957.1:174396-ENST00000328886.5:4530|5277
WRRGTYWELE
>ENST00000415654.5|SNV-55706-G-A|2
YLLSVCRFRFHHQPMIISR
>FUSION-ENST00000566333.1:10803-ENST00000443119.7:13415|338
MLQLMLSGSVNTR
>ENST00000371730.6|SNV-71189-C-G|1
EPVPMSLPAALVPPSKRK
>FUSION-ENST00000475957.1:174396-ENST00000328886.5:4530|6478
NFYVNFTICFIFVGTENNT
>ENST00000216602.10|SNV-12123-G-T|5
RMCFVDPVRQCAEFALVSLK
>ENST00000360311.5|SNV-8157-A-G|3
YLACRHRCHTGEKPYK
>FUSION-ENST00000566333.1:10803-ENST00000443119.7:13415|572
KFHGKCDSPPYLGSTYN
>FUSION-ENST00000475957.1:174396-ENST00000328886.5:4530|640
ERSDYHFGK
>FUSION-ENST00000475957.1:174396-ENST00000328886.5:4530|6224
MLYIARFKDHQCR
>FUSION-ENST00000475957.1:174396-ENST00000328886.5:4530|7808
DLHGSAFHHMPRVPGRK
>FUSION-ENST00000475957.1:174396-ENST00000328886.5:4530|1742
TYFNTAA
>FUSION-ENST00000475957.1:174396-ENST00000328886.5:4530|9289
SWNITNLNIFAYIGTDLK
>FUSION-ENST00000475957.1:174396-ENST00000328886.5:4530|10101
EIKIYLCY
>FUSION-ENST00000475957.1:174396-ENST00000328886.5:4530|9174
SYFKRAK
>FUSION-ENST00000475957.1:174396-ENST00000328886.5:4530|733
YIGILVNIPFGWVKEGGYASLR
>FUSION-ENST00000475957.1:174396-ENST00000328886.5:4530|1199
STYKIFIM
>FUSION-ENST00000475957.1:174396-ENST00000328886.5:4530|8489
TAIVLVHFHTAMKNCLR
>FUSION-ENST00000475957.1:174396-ENST00000328886.5:4530|7379
ILLLIDNAPHHPRARWR
>FUSION-ENST00000475957.1:174396-ENST00000328886.5:4530|9366
IWVFLISCLNK
>FUSION-ENST00000475957.1:174396-ENST00000328886.5:4530|47
MQSKNETR
>FUSION-ENST00000475957.1:174396-ENST00000328886.5:4530|5204
DLWNFELERGDLGYMVEEISK
>FUSION-ENST00000566333.1:10803-ENST00000443119.7:13415|93
CEKQRVYLCFLQFCMFLQ
>FUSION-ENST00000475957.1:174396-ENST00000328886.5:4530|288
VLCGNDDHS
>FUSION-ENST00000475957.1:174396-ENST00000328886.5:4530|798
LPSNDIGMINPK
>FUSION-ENST00000475957.1:174396-ENST00000328886.5:4530|244
GFTSLCSQLHGRK
>FUSION-ENST00000475957.1:174396-ENST00000328886.5:4530|3084
MRSSWITVGPSPVTAVFMRR
>FUSION-ENST00000475957.1:174396-ENST00000328886.5:4530|6776
MGFLTQLRGFR
>ENST00000543762.5|INDEL-21277-G-GG|2
FLGARGKGGLK
>FUSION-ENST00000475957.1:174396-ENST00000328886.5:4530|7094
CLCTLCRSLV
>FUSION-ENST00000475957.1:174396-ENST00000328886.5:4530|7702
GFCFCFFLIFLLLLPCK
>ENST00000299191.4|SNV-3962-G-A|2
VVTVLKQNK
>FUSION-ENST00000475957.1:174396-ENST00000328886.5:4530|5935
MHWIKESQRPQKAAQ
>FUSION-ENST00000475957.1:174396-ENST00000328886.5:4530|7966
MLCTINMYSFCQLKNKR
>FUSION-ENST00000566333.1:10803-ENST00000443119.7:13415|396
MHAHSSHR
>FUSION-ENST00000475957.1:174396-ENST00000328886.5:4530|9651
MFFLCYFC
>ENST00000615601.4|SNV-85924-A-G|5
MVGLSGPVQCR
>ENST00000475659.1|SNV-88734-C-T|1
ETIWTYHWTAFFFQLP
>FUSION-ENST00000475957.1:174396-ENST00000328886.5:4530|4620
SWCMLVFPATWK
>FUSION-ENST00000475957.1:174396-ENST00000328886.5:4530|7151
LFSACSHS
>ENST00000299191.4|SNV-3962-G-A|1
VVTVLKQNKK
>FUSION-ENST00000475957.1:174396-ENST00000328886.5:4530|8378
SGCNPSTLGGRGRWITR
>FUSION-ENST00000475957.1:174396-ENST00000328886.5:4530|2227
CMCIFFY
>FUSION-ENST00000475957.1:174396-ENST00000328886.5:4530|8638
DLVRPECVFLFACEYLFRTFSK
>FUSION-ENST00000475957.1:174396-ENST00000328886.5:4530|8423
MAEGEAGMSYMVAGR
>FUSION-ENST00000475957.1:174396-ENST00000328886.5:4530|2321
MDDLTITCVSEVLLHG
>FUSION-ENST00000475957.1:174396-ENST00000328886.5:4530|6384
YCLLIQDKE
>ENST00000392833.6|SNV-272349-G-A|3
AFKIFTDNKTYVFK
>ENST00000291539.11|SNV-78224-G-T|2
VVCLEQPRR
>FUSION-ENST00000475957.1:174396-ENST00000328886.5:4530|3969
LYSIMCLWHDSYLIQ
>FUSION-ENST00000475957.1:174396-ENST00000328886.5:4530|6232
LVKNEKGSIIAVPVNCLEFF
>FUSION-ENST00000475957.1:174396-ENST00000328886.5:4530|691
SNYCYSFWRR
>FUSION-ENST00000566333.1:10803-ENST00000443119.7:13415|423
DWYWPVAWRLGTPALRSVLPR
>FUSION-ENST00000475957.1:174396-ENST00000328886.5:4530|1507
MYLYIKHHFK
>FUSION-ENST00000475957.1:174396-ENST00000328886.5:4530|2777
KVGQFKSQPLIQMQITLGGK
>ENST00000369796.5|MNV-20227-TG-T|3
VQTKYLGRQCER
>FUSION-ENST00000475957.1:174396-ENST00000328886.5:4530|9454
MFYIQCRLI
>FUSION-ENST00000475957.1:174396-ENST00000328886.5:4530|1208
LWYSLVHIHCV
>FUSION-ENST00000475957.1:174396-ENST00000328886.5:4530|619
NTLILSLAGTHTIHVYSYFNFR
>FUSION-ENST00000566333.1:10803-ENST00000443119.7:13415|122
LECREVQFAAK
>FUSION-ENST00000475957.1:174396-ENST00000328886.5:4530|3648
DLFFFFFFLRWSLDLSPR
>FUSION-ENST00000475957.1:174396-ENST00000328886.5:4530|704
SCEESRI
>FUSION-ENST00000566333.1:10803-ENST00000443119.7:13415|369
SDCFSSASCQQKSNSRK
>FUSION-ENST00000475957.1:174396-ENST00000328886.5:4530|7738
MPDAQGK
>FUSION-ENST00000475957.1:174396-ENST00000328886.5:4530|4576
MPWLMPVSFGRPRQGNC
>FUSION-ENST00000475957.1:174396-ENST00000328886.5:4530|5756
YCPSVFQR
>FUSION-ENST00000475957.1:174396-ENST00000328886.5:4530|6520
LFPEDLHTQLLLLLGFR
>FUSION-ENST00000475957.1:174396-ENST00000328886.5:4530|245
GFTSLCSQLHGR
>FUSION-ENST00000475957.1:174396-ENST00000328886.5:4530|7692
ESSKSSL
>FUSION-ENST00000475957.1:174396-ENST00000328886.5:4530|2200
MVLTVCWWFSPFKKLGAHIFSF
>FUSION-ENST00000475957.1:174396-ENST00000328886.5:4530|7601
LYYISSHSIPSHFLISSLGLLQD
>FUSION-ENST00000475957.1:174396-ENST00000328886.5:4530|1675
MFEYYLVD
>FUSION-ENST00000475957.1:174396-ENST00000328886.5:4530|2414
SHIPQGCFKINLVRISYS
>FUSION-ENST00000475957.1:174396-ENST00000328886.5:4530|135
RCHYYLESVFSPCVAKDQCVER
>ENST00000491313.5|SNV-68955-A-C|4
RGSQVGHTNRR
>FUSION-ENST00000566333.1:10803-ENST00000443119.7:13415|478
EAAWGKAGEEK
>FUSION-ENST00000475957.1:174396-ENST00000328886.5:4530|3045
METEIGVMLLQLR
>FUSION-ENST00000475957.1:174396-ENST00000328886.5:4530|5361
MGGGQNINMNR
>FUSION-ENST00000475957.1:174396-ENST00000328886.5:4530|7672
GSFSSPKL
>FUSION-ENST00000475957.1:174396-ENST00000328886.5:4530|2454
MEVTGSDERNHIFIR
>FUSION-ENST00000475957.1:174396-ENST00000328886.5:4530|6760
AVFMLSR
>FUSION-ENST00000475957.1:174396-ENST00000328886.5:4530|3792
MLFIMYS
>FUSION-ENST00000566333.1:10803-ENST00000443119.7:13415|188
MQEWTKSYSDNPRDI
>FUSION-ENST00000475957.1:174396-ENST00000328886.5:4530|4554
FDRHTEAK
>FUSION-ENST00000475957.1:174396-ENST00000328886.5:4530|5655
VRSRLTATSASQVQEILLPQPPE
>FUSION-ENST00000475957.1:174396-ENST00000328886.5:4530|1785
FLNVCYGY
>FUSION-ENST00000475957.1:174396-ENST00000328886.5:4530|4990
MVVLLNFFFLVF
>FUSION-ENST00000475957.1:174396-ENST00000328886.5:4530|203
GHLRSVKK
>FUSION-ENST00000475957.1:174396-ENST00000328886.5:4530|2825
MIYSLLTVDFLQLSTT
>FUSION-ENST00000475957.1:174396-ENST00000328886.5:4530|2103
TYWNVVFL
>ENST00000011684.11|SNV-17502-T-G|2
GPHIIQLDTPR
>FUSION-ENST00000475957.1:174396-ENST00000328886.5:4530|2001
MTIYLFIGLPFILL
>FUSION-ENST00000475957.1:174396-ENST00000328886.5:4530|5581
TWGVSGPYIRGR
>FUSION-ENST00000475957.1:174396-ENST00000328886.5:4530|4021
MPSDKSSSLLPSASLFCFI
>FUSION-ENST00000475957.1:174396-ENST00000328886.5:4530|3509
LQYFKFR
>FUSION-ENST00000475957.1:174396-ENST00000328886.5:4530|3756
MVACCCCIK
>FUSION-ENST00000475957.1:174396-ENST00000328886.5:4530|9273
LISITLLGHLFK
>FUSION-ENST00000475957.1:174396-ENST00000328886.5:4530|8908
ATVRMIK
>FUSION-ENST00000475957.1:174396-ENST00000328886.5:4530|2801
MVAHIIK
>FUSION-ENST00000475957.1:174396-ENST00000328886.5:4530|824
NYTKGYIEDQV
>FUSION-ENST00000475957.1:174396-ENST00000328886.5:4530|7937
SCSKVFTQMS
>FUSION-ENST00000566333.1:10803-ENST00000443119.7:13415|543
AEYVIWNLCNSTVYTK
>ENST00000517374.5|SNV-93869-C-T|1
ALSANPVPGRR
>ENST00000420713.2|MNV-18726-ATG-A|1
GGYNYVNQFVSYPKQNISDS
>FUSION-ENST00000475957.1:174396-ENST00000328886.5:4530|6619
MISMQGDDTPNSLT
>FUSION-ENST00000475957.1:174396-ENST00000328886.5:4530|6093
ILYRQIVHSK
>FUSION-ENST00000475957.1:174396-ENST00000328886.5:4530|9535
ALDHAIR
>FUSION-ENST00000566333.1:10803-ENST00000443119.7:13415|247
AEIMGSWIQERR
>FUSION-ENST00000566333.1:10803-ENST00000443119.7:13415|358
GTKTLCLLAER
>FUSION-ENST00000475957.1:174396-ENST00000328886.5:4530|9228
IKLPKILG
>ENST00000470987.5|MNV-117119-CT-C|5
VEEIMLQPLGNPEIATRS
>ENST00000378797.6|SNV-81708-G-T|5
RDLVLAAQNFFCAGCGTPVEPK
>FUSION-ENST00000475957.1:174396-ENST00000328886.5:4530|8111
MNRHFSK
>ENST00000343508.7|MNV-1122397-CC-C|2
RVIISPCL
>FUSION-ENST00000475957.1:174396-ENST00000328886.5:4530|5172
RGQGTAWAMASEGSSPKPW
>FUSION-ENST00000475957.1:174396-ENST00000328886.5:4530|4400
TMKYWQECR
>FUSION-ENST00000475957.1:174396-ENST00000328886.5:4530|5137
AAVAALPCRATGAELPK
>FUSION-ENST00000475957.1:174396-ENST00000328886.5:4530|5091
MLSNSITCHR
>FUSION-ENST00000475957.1:174396-ENST00000328886.5:4530|874
HIIEHENLKSKC
>FUSION-ENST00000475957.1:174396-ENST00000328886.5:4530|2406
IEGNGHLSCCK
>FUSION-ENST00000475957.1:174396-ENST00000328886.5:4530|3599
EFEEPTQNWSSLDLHGM
>ENST00000429027.6|INDEL-229763-A-AC|2
CGLQQRVK
>FUSION-ENST00000475957.1:174396-ENST00000328886.5:4530|7126
MFCTCIPELKV
>FUSION-ENST00000475957.1:174396-ENST00000328886.5:4530|3032
MMSRLDSKP
>FUSION-ENST00000475957.1:174396-ENST00000328886.5:4530|10095
AGGNKHFARVCVCVCVCVCVCVFS
>ENST00000546307.5|SNV-14885-T-C|2
EGTLRLDTLSGLR
>FUSION-ENST00000475957.1:174396-ENST00000328886.5:4530|9911
SDCSDRFSECYLCRVLYEI
>FUSION-ENST00000475957.1:174396-ENST00000328886.5:4530|7422
IANSLIADMEK
>FUSION-ENST00000475957.1:174396-ENST00000328886.5:4530|7133
MGNITHQGLSGGGRLGEG
>FUSION-ENST00000475957.1:174396-ENST00000328886.5:4530|4474
MALYAFAYCST
>FUSION-ENST00000475957.1:174396-ENST00000328886.5:4530|3034
NAFQRLPATSRS
>FUSION-ENST00000475957.1:174396-ENST00000328886.5:4530|9605
SKIYINSFLK
>ENST00000400113.8|SNV-3541-G-C|3
QIVDLVLDR
>FUSION-ENST00000475957.1:174396-ENST00000328886.5:4530|7425
NRREAILN
>FUSION-ENST00000475957.1:174396-ENST00000328886.5:4530|6940
FRLTIAWGGYQLVA
>FUSION-ENST00000475957.1:174396-ENST00000328886.5:4530|3452
KEVLSLGCSQLGGGNFR
>FUSION-ENST00000475957.1:174396-ENST00000328886.5:4530|2219
ENIVILVGKFIW
>FUSION-ENST00000475957.1:174396-ENST00000328886.5:4530|7698
MKWVCLYQQGETGLIQVHIAN
>FUSION-ENST00000475957.1:174396-ENST00000328886.5:4530|7390
MTAHLLTISACHTEYFK
>FUSION-ENST00000475957.1:174396-ENST00000328886.5:4530|6524
MLSPVSPQCSPPTILK
>FUSION-ENST00000475957.1:174396-ENST00000328886.5:4530|3483
IHDAECL
>FUSION-ENST00000475957.1:174396-ENST00000328886.5:4530|9033
MYTLLSRGR
>FUSION-ENST00000475957.1:174396-ENST00000328886.5:4530|6741
MELFSPCAHKGIWKCI
>ENST00000523867.5|SNV-748638-G-A|6
MKGTFSLAVEPQMKFGLFL
>FUSION-ENST00000475957.1:174396-ENST00000328886.5:4530|3014
TVIAAKMDCFKEVR
>FUSION-ENST00000475957.1:174396-ENST00000328886.5:4530|5502
CATTLANF
>FUSION-ENST00000475957.1:174396-ENST00000328886.5:4530|4270
CRFLYGLK
>FUSION-ENST00000475957.1:174396-ENST00000328886.5:4530|361
MLMLSYFVFVLNKTTLFVRIVCFR
>FUSION-ENST00000566333.1:10803-ENST00000443119.7:13415|672
AGPGRVR
>FUSION-ENST00000475957.1:174396-ENST00000328886.5:4530|8911
MVIGVGWKCLMLHILLLFQIYTSS
>FUSION-ENST00000475957.1:174396-ENST00000328886.5:4530|220
MSTKKALPVYAPSYMAENCPPFK
>FUSION-ENST00000354611.9:16804-ENST00000482942.1:131276|7
ISSPGLQLWTHYDDCSDK
>FUSION-ENST00000475957.1:174396-ENST00000328886.5:4530|3016
RTVIAAKMDCFK
>FUSION-ENST00000475957.1:174396-ENST00000328886.5:4530|2386
MEIIPYFLRPLMP
>ENST00000565752.5|SNV-457-C-T|6
GRSRLGITATVTAK
>FUSION-ENST00000475957.1:174396-ENST00000328886.5:4530|5412
MFEASRGCFMIFEER
>FUSION-ENST00000475957.1:174396-ENST00000328886.5:4530|6863
KCLKIQWESG
>FUSION-ENST00000475957.1:174396-ENST00000328886.5:4530|7858
TSAKGSVEEKCGVGAPTQSPYWGTA
>FUSION-ENST00000475957.1:174396-ENST00000328886.5:4530|5818
RVSMPPLLKWVWSS
>FUSION-ENST00000475957.1:174396-ENST00000328886.5:4530|9939
MNSHIQNISFKILMFLFLV
>FUSION-ENST00000475957.1:174396-ENST00000328886.5:4530|425
MCMVISFVYFLKKLLK
>FUSION-ENST00000475957.1:174396-ENST00000328886.5:4530|9435
AWNPFFRIK
>FUSION-ENST00000475957.1:174396-ENST00000328886.5:4530|6797
HELFLRT
>FUSION-ENST00000475957.1:174396-ENST00000328886.5:4530|3623
VEEKHIFNK
>ENST00000619749.1|SNV-34340-T-G|3
WSSYLKQHNKIYTGEK
>ENST00000318063.10|SNV-377-G-A|2
SAATEPEDPPHGR
>FUSION-ENST00000475957.1:174396-ENST00000328886.5:4530|5061
LETTSEK
>ENST00000382080.6|SNV-683536-C-A|7
STNLDIEELKMTREQYILATK
>FUSION-ENST00000475957.1:174396-ENST00000328886.5:4530|1367
MANICISLFGGR
>FUSION-ENST00000475957.1:174396-ENST00000328886.5:4530|8537
QACLTWWQAGERVTER
>FUSION-ENST00000475957.1:174396-ENST00000328886.5:4530|2186
WWGRPEK
>FUSION-ENST00000475957.1:174396-ENST00000328886.5:4530|885
MHMHIIEHENLK
>FUSION-ENST00000475957.1:174396-ENST00000328886.5:4530|1511
CESKCMYLYIKHHFK
>FUSION-ENST00000475957.1:174396-ENST00000328886.5:4530|9088
MYTSWGWLRK
>FUSION-ENST00000475957.1:174396-ENST00000328886.5:4530|1770
EVKCDFSHK
>FUSION-ENST00000475957.1:174396-ENST00000328886.5:4530|8443
LPPWSNHLR
>FUSION-ENST00000475957.1:174396-ENST00000328886.5:4530|2566
MNILEMTIQPKN
>FUSION-ENST00000475957.1:174396-ENST00000328886.5:4530|4465
DFRSGRPQCLG
>FUSION-ENST00000475957.1:174396-ENST00000328886.5:4530|2764
TLCYRYNIDCLL
>FUSION-ENST00000475957.1:174396-ENST00000328886.5:4530|6106
FVILVCEVFLK
>FUSION-ENST00000475957.1:174396-ENST00000328886.5:4530|6424
LLGAVELIRAYSSTWQLRM
>FUSION-ENST00000475957.1:174396-ENST00000328886.5:4530|694
MTYISALHKSNYCYSFWRR
>FUSION-ENST00000475957.1:174396-ENST00000328886.5:4530|3213
HKYGSLWLVMRLTR
>FUSION-ENST00000475957.1:174396-ENST00000328886.5:4530|7717
ATGAELSKTTNPPLGISTISM
>FUSION-ENST00000475957.1:174396-ENST00000328886.5:4530|1117
MIVKAVLF
>FUSION-ENST00000475957.1:174396-ENST00000328886.5:4530|582
TTAFQPG
>FUSION-ENST00000475957.1:174396-ENST00000328886.5:4530|7380
ILLLIDNAPHHPRAR
>ENST00000538689.4|SNV-34677-G-T|4
DYLEDQQGGREFWPQEVCSRYVK
>ENST00000518820.1|SNV-29927-G-T|1
HGSVAASR
>FUSION-ENST00000475957.1:174396-ENST00000328886.5:4530|4862
WDMWELR
>ENST00000635293.1|SNV-11366-G-T|1
DDLMLSPDDIEQWFTEDPGPD
>FUSION-ENST00000475957.1:174396-ENST00000328886.5:4530|9458
RRLILVVSR
>FUSION-ENST00000475957.1:174396-ENST00000328886.5:4530|3895
NGVGFKPKR
>ENST00000509645.1|SNV-260680-C-A|4
MELEEGLAEEKLK
>FUSION-ENST00000475957.1:174396-ENST00000328886.5:4530|1494
MDLEFIYQHFLMKTEKQGK
>FUSION-ENST00000475957.1:174396-ENST00000328886.5:4530|2677
MYSTTMGLLLSLGKIHLVPVKLIK
>FUSION-ENST00000475957.1:174396-ENST00000328886.5:4530|1832
SPYPCSSQSWFN
>FUSION-ENST00000475957.1:174396-ENST00000328886.5:4530|6291
GQEVGKCK
>FUSION-ENST00000475957.1:174396-ENST00000328886.5:4530|468
KKLTYIK
>ENST00000333646.10|MNV-10147-TTCACTCCTTAATGCTG-T|3
TLSQGPGLPAASSFTFSRHR
>FUSION-ENST00000475957.1:174396-ENST00000328886.5:4530|8235
NNAAYLQLSHL
>FUSION-ENST00000475957.1:174396-ENST00000328886.5:4530|6979
MLVINIF
>FUSION-ENST00000475957.1:174396-ENST00000328886.5:4530|5040
PCLSNTFCNLDFIFIGQ
>FUSION-ENST00000475957.1:174396-ENST00000328886.5:4530|8093
VHCSLDHLGSNSSPTSATR
>FUSION-ENST00000475957.1:174396-ENST00000328886.5:4530|4783
FRTFHMIA
>FUSION-ENST00000475957.1:174396-ENST00000328886.5:4530|662
KIACDLDGR
>ENST00000316218.12|SNV-57300-A-T|2
GRFLFQYDNYGSTAEDFVEWLK
>ENST00000643441.1|SNV-158980-T-G|14
MNIKRGSSWEAGTVYIPSAWR
>FUSION-ENST00000475957.1:174396-ENST00000328886.5:4530|8134
MGENFLNLLI
>FUSION-ENST00000475957.1:174396-ENST00000328886.5:4530|246
LHLLFYNLEDRQINKK
>FUSION-ENST00000475957.1:174396-ENST00000328886.5:4530|6336
NFGGGNNDDVAKTVK
>FUSION-ENST00000475957.1:174396-ENST00000328886.5:4530|972
TNRVKGCSGEESTSCFPEVSGK
>FUSION-ENST00000475957.1:174396-ENST00000328886.5:4530|4052
MVHDISMYYWC
>ENST00000546307.5|SNV-14885-T-C|4
AHGILHSGGCPREGTLR
>FUSION-ENST00000475957.1:174396-ENST00000328886.5:4530|8397
VFEYLNSQILFL
>FUSION-ENST00000475957.1:174396-ENST00000328886.5:4530|3578
ECKRLWALYIHHMQYEA
>FUSION-ENST00000475957.1:174396-ENST00000328886.5:4530|6546
LIIPEPSAGISR
>FUSION-ENST00000452512.6:16804-ENST00000482942.1:131276|4
MMIVQINLRIYMT
>FUSION-ENST00000475957.1:174396-ENST00000328886.5:4530|8502
SLVFFLKTVK
>FUSION-ENST00000475957.1:174396-ENST00000328886.5:4530|8290
SPHRQVNPKPK
>ENST00000489455.1|SNV-51463-A-T|7
DMKRLIMVLAGASDFDPQYNK
>FUSION-ENST00000475957.1:174396-ENST00000328886.5:4530|6119
LVIIKGMKSCWTITIDLLFSK
>FUSION-ENST00000475957.1:174396-ENST00000328886.5:4530|2599
TNNTNEHLCVMLFCGQDFFFK
>FUSION-ENST00000475957.1:174396-ENST00000328886.5:4530|5636
VRPHLYRKK
>FUSION-ENST00000475957.1:174396-ENST00000328886.5:4530|4457
MFILNRLK
>FUSION-ENST00000475957.1:174396-ENST00000328886.5:4530|9396
MQIDMNIP
>FUSION-ENST00000566333.1:10803-ENST00000443119.7:13415|445
VRSGNPRSTLQHGR
>FUSION-ENST00000475957.1:174396-ENST00000328886.5:4530|1051
KISPPPHPLEREAR
>FUSION-ENST00000475957.1:174396-ENST00000328886.5:4530|1923
QWKPWGP
>FUSION-ENST00000475957.1:174396-ENST00000328886.5:4530|4341
MNEIRSMCSGDTVNI
>ENST00000393039.2|SNV-30016-G-C|6
AVTLTDSLRTARTIWISTVGPCR
>FUSION-ENST00000475957.1:174396-ENST00000328886.5:4530|4406
DFNRHFVSVQYIQ
>FUSION-ENST00000475957.1:174396-ENST00000328886.5:4530|2236
MILIYLLFSKCK
>ENST00000618015.4|SNV-15385-G-T|2
DSPVQTISK
>FUSION-ENST00000475957.1:174396-ENST00000328886.5:4530|7619
WLGRLALCKLL
>FUSION-ENST00000475957.1:174396-ENST00000328886.5:4530|9988
VFQNDKNK
>ENST00000262717.9|SNV-220832-A-G|1
QPYIIDDEENVHENIVR
>FUSION-ENST00000475957.1:174396-ENST00000328886.5:4530|5882
PLQSSLDNR
>FUSION-ENST00000475957.1:174396-ENST00000328886.5:4530|6728
SKLASQQGCEL
>ENST00000487909.5|SNV-99-G-A|2
AAQPPREIRLSAIMLMILM
>FUSION-ENST00000475957.1:174396-ENST00000328886.5:4530|7876
MAEREQRTSWCLASEGGSPK
>FUSION-ENST00000475957.1:174396-ENST00000328886.5:4530|2681
MYSTTMGLLLSLGK
>FUSION-ENST00000475957.1:174396-ENST00000328886.5:4530|6909
MPSTLFPPS
>FUSION-ENST00000475957.1:174396-ENST00000328886.5:4530|7736
PDAQGKICCR
>FUSION-ENST00000475957.1:174396-ENST00000328886.5:4530|6738
MSDSSDRLLCFLALSSR
>FUSION-ENST00000475957.1:174396-ENST00000328886.5:4530|5557
APACSTGQDGSERG
>FUSION-ENST00000475957.1:174396-ENST00000328886.5:4530|5977
IDQSFIKGKWLQYVR
>FUSION-ENST00000475957.1:174396-ENST00000328886.5:4530|4622
SLEISSSRPSWPT
>FUSION-ENST00000475957.1:174396-ENST00000328886.5:4530|3413
KGRASSLTSGPR
>FUSION-ENST00000475957.1:174396-ENST00000328886.5:4530|4010
MLIEQNGIRLFLK
>FUSION-ENST00000475957.1:174396-ENST00000328886.5:4530|8815
KKYSMFMDWET
>FUSION-ENST00000475957.1:174396-ENST00000328886.5:4530|1743
MTYFNTAA
>FUSION-ENST00000475957.1:174396-ENST00000328886.5:4530|2841
YTYFQYVIK
>FUSION-ENST00000475957.1:174396-ENST00000328886.5:4530|8832
MMSIQITCGTRMIYFCSK
>FUSION-ENST00000475957.1:174396-ENST00000328886.5:4530|3099
MYLYLTVVNKGTAQGRPLS
>FUSION-ENST00000475957.1:174396-ENST00000328886.5:4530|9111
HCYKSLAVGDLIIMLHLPLLQDAKF
>ENST00000511771.1|SNV-8533-C-A|4
MLQEMLQRLGR
>ENST00000273353.4|SNV-144593-T-G|3
RQLKVQNYK
>FUSION-ENST00000475957.1:174396-ENST00000328886.5:4530|8923
MTPLCSNTGVQKSYGRI
>FUSION-ENST00000475957.1:174396-ENST00000328886.5:4530|6850
GPSHPLFFFLR
>FUSION-ENST00000475957.1:174396-ENST00000328886.5:4530|3843
MVTVAFLR
>FUSION-ENST00000475957.1:174396-ENST00000328886.5:4530|1587
PNYDPFEDKPLFHSCLHS
>FUSION-ENST00000475957.1:174396-ENST00000328886.5:4530|4426
CICVCGYMYKTCTRIFLEYYL
>FUSION-ENST00000475957.1:174396-ENST00000328886.5:4530|4786
MLLKFRTFHMIA
>FUSION-ENST00000475957.1:174396-ENST00000328886.5:4530|4987
ALNNWLLWDFPSIVLQLAMQGT
>FUSION-ENST00000475957.1:174396-ENST00000328886.5:4530|4397
KYWQECR
>FUSION-ENST00000566333.1:10803-ENST00000443119.7:13415|219
ILVFFSEQVAAIEGTEGK
>FUSION-ENST00000475957.1:174396-ENST00000328886.5:4530|7273
FLFYWYK
>FUSION-ENST00000475957.1:174396-ENST00000328886.5:4530|5311
SGEGPGGC
>FUSION-ENST00000475957.1:174396-ENST00000328886.5:4530|7173
MARTFNIYSLSNFEIYR
>FUSION-ENST00000475957.1:174396-ENST00000328886.5:4530|1282
MSPSTVQFFIVWDK
>FUSION-ENST00000475957.1:174396-ENST00000328886.5:4530|7497
LSPGLVINPCFSLCFHNT
>FUSION-ENST00000475957.1:174396-ENST00000328886.5:4530|5594
GVREGKDLDVPHS
>FUSION-ENST00000475957.1:174396-ENST00000328886.5:4530|2464
VLMSWNLSDT
>FUSION-ENST00000475957.1:174396-ENST00000328886.5:4530|188
AGLEIHLGESLSHRWN
>FUSION-ENST00000475957.1:174396-ENST00000328886.5:4530|3441
LILVLITLLDQR
>FUSION-ENST00000475957.1:174396-ENST00000328886.5:4530|3477
MLYKLGPFYEYVFVGLTFSF
>FUSION-ENST00000599944.1:47604-ENST00000196551.8:6971|7
RMDPSAGPGER
>FUSION-ENST00000475957.1:174396-ENST00000328886.5:4530|7194
MKVSTGE
>FUSION-ENST00000475957.1:174396-ENST00000328886.5:4530|7644
QCSLACIACLEYNVGLK
>FUSION-ENST00000475957.1:174396-ENST00000328886.5:4530|2586
DLSVKLRNYL
>FUSION-ENST00000475957.1:174396-ENST00000328886.5:4530|7911
TPFSGEK
>FUSION-ENST00000475957.1:174396-ENST00000328886.5:4530|1079
LKLCFTNLLNFINDGLG
>FUSION-ENST00000475957.1:174396-ENST00000328886.5:4530|2361
KDEVRNIFMLN
>FUSION-ENST00000475957.1:174396-ENST00000328886.5:4530|6663
TLHSSKGSEKVNYSDTQR
>FUSION-ENST00000475957.1:174396-ENST00000328886.5:4530|9047
LNYLFLSPGEYSELKVGSVSWYVST
>FUSION-ENST00000475957.1:174396-ENST00000328886.5:4530|7956
RGLPAPRLFEDTVR
>ENST00000308284.10|SNV-16425-C-G|2
AVPHSWHNGER
>ENST00000343508.7|MNV-1122397-CC-C|1
VIISPCL
>FUSION-ENST00000475957.1:174396-ENST00000328886.5:4530|6248
PQGLFNPEVIV
>FUSION-ENST00000475957.1:174396-ENST00000328886.5:4530|9860
MKNEHFLK
>FUSION-ENST00000566333.1:10803-ENST00000443119.7:13415|285
KDLGGFPDNLMLQPK
>FUSION-ENST00000475957.1:174396-ENST00000328886.5:4530|1161
TRLIFVALR
>FUSION-ENST00000475957.1:174396-ENST00000328886.5:4530|317
MCILQYVFLFKKVYR
>FUSION-ENST00000475957.1:174396-ENST00000328886.5:4530|2916
MFLILTMVMVSWVYIYVK
>FUSION-ENST00000566333.1:10803-ENST00000443119.7:13415|433
RVLGGHYK
>FUSION-ENST00000475957.1:174396-ENST00000328886.5:4530|1302
QLVPHLIIRRYFVK
>FUSION-ENST00000475957.1:174396-ENST00000328886.5:4530|6435
QILDLYPR
>FUSION-ENST00000475957.1:174396-ENST00000328886.5:4530|8296
SELPFTIASKRIK
>ENST00000451616.6|MNV-7133-AG-A|3
QQQMVTQMDEQK
>FUSION-ENST00000475957.1:174396-ENST00000328886.5:4530|3802
MVIAILVTSVTDFWEQSFLKIK
>ENST00000371485.8|SNV-3475-G-T|2
IKWGSKPSNSK
>FUSION-ENST00000475957.1:174396-ENST00000328886.5:4530|10124
IQKGLDKK
>FUSION-ENST00000566333.1:10803-ENST00000443119.7:13415|159
IFYPQQSLCQC
>FUSION-ENST00000475957.1:174396-ENST00000328886.5:4530|6208
FSQLYGFK
>FUSION-ENST00000475957.1:174396-ENST00000328886.5:4530|5837
VKYTSLMK
>FUSION-ENST00000475957.1:174396-ENST00000328886.5:4530|6066
AFLFCFKWLLK
>ENST00000490850.1|INDEL-72692-A-AA|13
MQKNYEQPTISSK
>FUSION-ENST00000475957.1:174396-ENST00000328886.5:4530|3297
MHYLRYSSCFVVR
>FUSION-ENST00000475957.1:174396-ENST00000328886.5:4530|3200
YSVFHQYLLCGIYFPLHFMENER
>FUSION-ENST00000475957.1:174396-ENST00000328886.5:4530|1596
MLKIGDGSGIEGWNHLR
>FUSION-ENST00000475957.1:174396-ENST00000328886.5:4530|4755
APLPSKLTCVK
>FUSION-ENST00000475957.1:174396-ENST00000328886.5:4530|4975
MFSAQYVLVGSFFFFF
>FUSION-ENST00000475957.1:174396-ENST00000328886.5:4530|63
FHLCLTLFFLS
>FUSION-ENST00000475957.1:174396-ENST00000328886.5:4530|5036
MKINVFGQHK
>FUSION-ENST00000475957.1:174396-ENST00000328886.5:4530|6597
MLPAHNP
>FUSION-ENST00000475957.1:174396-ENST00000328886.5:4530|9337
RGKWGRPGI
>FUSION-ENST00000475957.1:174396-ENST00000328886.5:4530|9533
ALDHAIRSLGFSCFFVFYIK
>FUSION-ENST00000475957.1:174396-ENST00000328886.5:4530|5658
MEFHSCCPGWSAMVRSR
>FUSION-ENST00000475957.1:174396-ENST00000328886.5:4530|3708
MGFFYFR
>FUSION-ENST00000475957.1:174396-ENST00000328886.5:4530|8248
SMEQNRALR
>ENST00000524494.1|MNV-15925-AC-A|7
DFQEMLPRLYLLRTNLYPR
>ENST00000361350.5|SNV-1775-C-T|9
AARARGLTCGVIR
>ENST00000453612.1|SNV-32674-A-G|1
SPISAVRAPAVR
>FUSION-ENST00000475957.1:174396-ENST00000328886.5:4530|515
MKRQQVSLPTIR
>FUSION-ENST00000475957.1:174396-ENST00000328886.5:4530|3705
MKSWALAVLLPQPPNVCDTFNDAS
>ENST00000483396.5|SNV-488620-G-T|2
MVICLSMGHGFKTPKELK
>FUSION-ENST00000566333.1:10803-ENST00000443119.7:13415|307
SLSLKVSGNR
>FUSION-ENST00000475957.1:174396-ENST00000328886.5:4530|9869
IELLPHKLRLK
>FUSION-ENST00000475957.1:174396-ENST00000328886.5:4530|3892
KGTLNPIVPIHQVPQVCQS
>FUSION-ENST00000475957.1:174396-ENST00000328886.5:4530|8195
ATVTKTAWYWYQNRDIDQWNR
>FUSION-ENST00000475957.1:174396-ENST00000328886.5:4530|1655
REVTLTIWWTKK
>FUSION-ENST00000475957.1:174396-ENST00000328886.5:4530|4585
MAHACQLWEAKAGELLKAR
>FUSION-ENST00000475957.1:174396-ENST00000328886.5:4530|7783
LGSFHVMLSLWVQQKSR
>FUSION-ENST00000475957.1:174396-ENST00000328886.5:4530|3415
HLLKSDMEK
>FUSION-ENST00000475957.1:174396-ENST00000328886.5:4530|7327
SQASDFLR
>FUSION-ENST00000475957.1:174396-ENST00000328886.5:4530|4202
LIAFFQIMFK
>ENST00000538689.4|SNV-34677-G-T|1
EFWPQEVCSRYVKK
>FUSION-ENST00000475957.1:174396-ENST00000328886.5:4530|4165
MLSSFLRTSPFS
>FUSION-ENST00000475957.1:174396-ENST00000328886.5:4530|4403
QIKPQGDFTTPPPELLK
>FUSION-ENST00000475957.1:174396-ENST00000328886.5:4530|1882
QLLSAATASPPR
>FUSION-ENST00000475957.1:174396-ENST00000328886.5:4530|7788
SSVVAGGLVGRK
>ENST00000571834.5|SNV-3462-C-A|3
AFSPIRQILK
>ENST00000543378.6|INDEL-41458-C-CA|3
LLSEQQEAKALNVEWDTDQQKNK
>FUSION-ENST00000475957.1:174396-ENST00000328886.5:4530|4898
AELMTKHRFLAL
>ENST00000622235.5|SNV-11895-T-G|3
APAPPPPGSEAAPSPSK
>FUSION-ENST00000475957.1:174396-ENST00000328886.5:4530|6402
MVKPCLYQNK
>FUSION-ENST00000566333.1:10803-ENST00000443119.7:13415|354
MSSASGGAWGMEGR
>FUSION-ENST00000475957.1:174396-ENST00000328886.5:4530|5297
MIVSFLSPLQPCRTVSQLNFFSL
>FUSION-ENST00000475957.1:174396-ENST00000328886.5:4530|6870
ESHSVDLVETGFHHVGQGGLK
>FUSION-ENST00000475957.1:174396-ENST00000328886.5:4530|9100
MGISQKPKI
>FUSION-ENST00000475957.1:174396-ENST00000328886.5:4530|826
LIIPFYCHLKILMAF
>FUSION-ENST00000475957.1:174396-ENST00000328886.5:4530|337
MSTFFLLKKNL
>FUSION-ENST00000475957.1:174396-ENST00000328886.5:4530|5236
HGTLCPSCSISSPTHFSSSHG
>FUSION-ENST00000475957.1:174396-ENST00000328886.5:4530|6390
KLYCSSGWK
>FUSION-ENST00000475957.1:174396-ENST00000328886.5:4530|2661
MNCSWVFK
>FUSION-ENST00000475957.1:174396-ENST00000328886.5:4530|4562
MHQFLELLI
>FUSION-ENST00000475957.1:174396-ENST00000328886.5:4530|3773
GILLKACSCSARLSA
>FUSION-ENST00000475957.1:174396-ENST00000328886.5:4530|3328
DDVLKLTKLLAESEFK
>FUSION-ENST00000475957.1:174396-ENST00000328886.5:4530|9828
MEREKVNLPR
>FUSION-ENST00000475957.1:174396-ENST00000328886.5:4530|3019
MRTVIAAK
>FUSION-ENST00000475957.1:174396-ENST00000328886.5:4530|186
SGDYDLGSLVR
>FUSION-ENST00000475957.1:174396-ENST00000328886.5:4530|7781
LSLWVQQK
>FUSION-ENST00000475957.1:174396-ENST00000328886.5:4530|4934
HTVDFIKTNK
>FUSION-ENST00000475957.1:174396-ENST00000328886.5:4530|583
DRTTAFQPG
>FUSION-ENST00000475957.1:174396-ENST00000328886.5:4530|8632
TLSKLILHSYTWSTTTMYSTRVK
>FUSION-ENST00000475957.1:174396-ENST00000328886.5:4530|2847
MLPQIGQLGFLH
>FUSION-ENST00000475957.1:174396-ENST00000328886.5:4530|5903
TLWLGAVAHACNPSLWK
>FUSION-ENST00000475957.1:174396-ENST00000328886.5:4530|1761
AFYLEISSPNR
>FUSION-ENST00000475957.1:174396-ENST00000328886.5:4530|8418
CKNHRHSCTPTTDK
>FUSION-ENST00000475957.1:174396-ENST00000328886.5:4530|8165
TIKTLEENLGITIQDIGMGKDFMSK
>ENST00000489923.5|SNV-57300-A-T|1
FLFQYDNYGSTAEDFVEWLKKVWPL
>FUSION-ENST00000475957.1:174396-ENST00000328886.5:4530|9020
IVHWGRIK
>FUSION-ENST00000475957.1:174396-ENST00000328886.5:4530|5773
MSFLSLCPVFWLTQIIATWLFSF
>FUSION-ENST00000475957.1:174396-ENST00000328886.5:4530|6000
LEFWWLRK
>FUSION-ENST00000475957.1:174396-ENST00000328886.5:4530|2655
MCNAFLWSRFFL
>FUSION-ENST00000475957.1:174396-ENST00000328886.5:4530|3054
KIQRQEEAHGK
>FUSION-ENST00000475957.1:174396-ENST00000328886.5:4530|5467
LEYTGTIIARCRLK
>FUSION-ENST00000475957.1:174396-ENST00000328886.5:4530|9844
TLLHTHERMGRK
>FUSION-ENST00000475957.1:174396-ENST00000328886.5:4530|2369
MSLAFGE
>FUSION-ENST00000475957.1:174396-ENST00000328886.5:4530|299
LILPHSFYAGN
>FUSION-ENST00000475957.1:174396-ENST00000328886.5:4530|9
RIYPKVESL
>FUSION-ENST00000566333.1:10803-ENST00000443119.7:13415|227
MSATARILVFFSEQVAAIEGTEGK
>FUSION-ENST00000475957.1:174396-ENST00000328886.5:4530|9213
LNKTLLQEPGSRR
>FUSION-ENST00000475957.1:174396-ENST00000328886.5:4530|6083
MLVSCPLLNLR
>FUSION-ENST00000475957.1:174396-ENST00000328886.5:4530|9775
CVPAYLPPSLPPSFPSFLLSFWDR
>ENST00000411912.5|SNV-242197-A-C|1
TLLLIMEHGVKPPSK
>ENST00000392712.7|SNV-40709-G-T|5
MEHLIEKQISHGNFSTHAR
>ENST00000474436.1|SNV-5029-G-T|5
DQDCPHSLLRPPHFSS
>FUSION-ENST00000475957.1:174396-ENST00000328886.5:4530|7853
MKCLSPPAMILRPPSHVEL
>FUSION-ENST00000475957.1:174396-ENST00000328886.5:4530|5166
GQGTAWAMASEGSSPKPW
>FUSION-ENST00000475957.1:174396-ENST00000328886.5:4530|9855
NEHFLKNSDKR
>FUSION-ENST00000475957.1:174396-ENST00000328886.5:4530|9702
MQAFNFVK
>FUSION-ENST00000475957.1:174396-ENST00000328886.5:4530|8863
YLSLKNYLEK
>FUSION-ENST00000475957.1:174396-ENST00000328886.5:4530|9705
YCVLKST
>FUSION-ENST00000475957.1:174396-ENST00000328886.5:4530|7970
MLCTINMYSFCQLK
>ENST00000297405.10|SNV-213-G-A|1
SEFTFWNLVFLLTVSCVK
>FUSION-ENST00000475957.1:174396-ENST00000328886.5:4530|2840
YTYFQYVIKK
>FUSION-ENST00000475957.1:174396-ENST00000328886.5:4530|3867
ILVSSLFSTQMYTPTLPYCK
>FUSION-ENST00000475957.1:174396-ENST00000328886.5:4530|8211
FIWNQKRAR
>FUSION-ENST00000475957.1:174396-ENST00000328886.5:4530|1174
KEEMAFTSVIQEEIR
>FUSION-ENST00000475957.1:174396-ENST00000328886.5:4530|2634
VGRHLKIK
>ENST00000353782.9|SNV-49343-G-T|3
IFENGTHSELMQK
>FUSION-ENST00000475957.1:174396-ENST00000328886.5:4530|3450
KEVLSLGCSQLGGGNFRLQK
>FUSION-ENST00000566333.1:10803-ENST00000443119.7:13415|661
SVEFLAGVEAQVRVCG
>FUSION-ENST00000569144.5:10803-ENST00000443119.7:13415|2
GSVGRSFRAQR
>FUSION-ENST00000475957.1:174396-ENST00000328886.5:4530|4269
MCRFLYGLKFSTPLE
>FUSION-ENST00000475957.1:174396-ENST00000328886.5:4530|6632
MHVLVHTRVCVRACMCNLEK
>FUSION-ENST00000475957.1:174396-ENST00000328886.5:4530|8218
PFFTELEKTTLK
>FUSION-ENST00000475957.1:174396-ENST00000328886.5:4530|6302
MVEFEEDWVCFLGGMNRGQEVGK
>FUSION-ENST00000475957.1:174396-ENST00000328886.5:4530|1625
SNLSKHR
>FUSION-ENST00000475957.1:174396-ENST00000328886.5:4530|7906
MLQSIYSNELKTYVHTETCP
>ENST00000352767.7|SNV-12759-G-A|5
ERGEKAGNR
>FUSION-ENST00000475957.1:174396-ENST00000328886.5:4530|9675
MFTFKTLSNNSLILADK
>FUSION-ENST00000475957.1:174396-ENST00000328886.5:4530|5872
MPVIPTF
>FUSION-ENST00000475957.1:174396-ENST00000328886.5:4530|6142
MKLIQFEQTVFGTEQRGK
>FUSION-ENST00000475957.1:174396-ENST00000328886.5:4530|1769
MEVKCDFSHKTNVR
>FUSION-ENST00000475957.1:174396-ENST00000328886.5:4530|4172
MFLGFSCPCAFKMLSSFLR
>FUSION-ENST00000475957.1:174396-ENST00000328886.5:4530|3950
MTPADGNHSRGGHLLWLPYGTPGAR
>FUSION-ENST00000475957.1:174396-ENST00000328886.5:4530|2539
IKKINVK
>FUSION-ENST00000475957.1:174396-ENST00000328886.5:4530|2005
MKLILTLFCVCACFAITFK
>FUSION-ENST00000475957.1:174396-ENST00000328886.5:4530|7827
GLSGVSAFASSSFFSCCCHVR
>FUSION-ENST00000475957.1:174396-ENST00000328886.5:4530|3498
TGVLLTRISSALGL
>FUSION-ENST00000475957.1:174396-ENST00000328886.5:4530|8381
CTLCRLVTYVYMCHAGVLHPLTR
>FUSION-ENST00000475957.1:174396-ENST00000328886.5:4530|3091
LFSQLILLLLSLRGRVFVFSF
>FUSION-ENST00000475957.1:174396-ENST00000328886.5:4530|2074
LYFYDNLLLNLLAGIR
>FUSION-ENST00000475957.1:174396-ENST00000328886.5:4530|5246
NPFSGEELK
>FUSION-ENST00000475957.1:174396-ENST00000328886.5:4530|1173
EEMAFTSVIQEEIR
>FUSION-ENST00000475957.1:174396-ENST00000328886.5:4530|8217
MPFFTELEKTTLKFIWNQK
>FUSION-ENST00000475957.1:174396-ENST00000328886.5:4530|4550
SVRGHQEK
>FUSION-ENST00000475957.1:174396-ENST00000328886.5:4530|2124
MDYWVWDF
>FUSION-ENST00000475957.1:174396-ENST00000328886.5:4530|8262
ENYKPLLKEIKGVTNK
>FUSION-ENST00000475957.1:174396-ENST00000328886.5:4530|2790
LFTVSMMDREKNDLYRPSSSLEGK
>FUSION-ENST00000475957.1:174396-ENST00000328886.5:4530|1383
ELNIICPRWDLNLR
>FUSION-ENST00000475957.1:174396-ENST00000328886.5:4530|6178
IGSGHHHMLYHICLASR
>FUSION-ENST00000475957.1:174396-ENST00000328886.5:4530|9239
HLALVNK
>ENST00000399232.8|SNV-457511-G-T|1
HQVGRYYCKAENGLGSPAIK
>FUSION-ENST00000475957.1:174396-ENST00000328886.5:4530|5986
MSGSKTREK
>FUSION-ENST00000475957.1:174396-ENST00000328886.5:4530|3778
NEYFRLVFIK
>FUSION-ENST00000566333.1:10803-ENST00000443119.7:13415|685
KVQALPTRAAAAC
>FUSION-ENST00000475957.1:174396-ENST00000328886.5:4530|2487
MAEYKVSQLLQQIEGFC
>FUSION-ENST00000475957.1:174396-ENST00000328886.5:4530|5447
MWKSSFLSTICWR
>FUSION-ENST00000475957.1:174396-ENST00000328886.5:4530|1219
MEFKSIRIFR
>FUSION-ENST00000475957.1:174396-ENST00000328886.5:4530|1420
TNLGIFNYTDGKYMYFTVWGKK
>FUSION-ENST00000475957.1:174396-ENST00000328886.5:4530|1028
EEIKHKR
>ENST00000223642.3|SNV-75402-C-T|1
QLCLSMDIDVSYKHKGALHNYK
>FUSION-ENST00000475957.1:174396-ENST00000328886.5:4530|5560
MAPACSTGQDGSER
>ENST00000619749.1|SNV-34340-T-G|6
AFKWSSYLK
>FUSION-ENST00000475957.1:174396-ENST00000328886.5:4530|8350
HTVFHNG
>FUSION-ENST00000475957.1:174396-ENST00000328886.5:4530|8780
FKLFKIK
>ENST00000464669.1|SNV-95208-A-G|1
DRWTANHYCMHRKPSVPSK
>FUSION-ENST00000566333.1:10803-ENST00000443119.7:13415|621
QDRPRDRAPGSIFMH
>FUSION-ENST00000475957.1:174396-ENST00000328886.5:4530|6550
MAAIILLFPRLIIPEPSAGISR
>ENST00000230449.9|SNV-83027-G-C|1
LQNVLNRASNTADTLFQEVLGRK
>FUSION-ENST00000475957.1:174396-ENST00000328886.5:4530|849
MATDFLACLLCVK
>FUSION-ENST00000475957.1:174396-ENST00000328886.5:4530|3624
TKVEEKHIFNK
>FUSION-ENST00000475957.1:174396-ENST00000328886.5:4530|7208
MVKPIFMKNTEN
>FUSION-ENST00000475957.1:174396-ENST00000328886.5:4530|6902
MGTSICKDTDMCFSLFLK
>FUSION-ENST00000475957.1:174396-ENST00000328886.5:4530|3218
MIRHKYGSLWLVMR
>FUSION-ENST00000475957.1:174396-ENST00000328886.5:4530|2968
DKQIVEIPHHKTLLSNK
>FUSION-ENST00000475957.1:174396-ENST00000328886.5:4530|8400
GWDTIAIIEETFKKYK
>FUSION-ENST00000475957.1:174396-ENST00000328886.5:4530|580
RFSNSTQMYQIR
>FUSION-ENST00000475957.1:174396-ENST00000328886.5:4530|8515
VSSQFACKFGNFQVILCSLNISR
>FUSION-ENST00000475957.1:174396-ENST00000328886.5:4530|6265
NLTLSYQPPFIKK
>FUSION-ENST00000475957.1:174396-ENST00000328886.5:4530|8352
SLRNRHTVFHNG
>FUSION-ENST00000475957.1:174396-ENST00000328886.5:4530|6634
MHVLVHTRVCVR
>FUSION-ENST00000475957.1:174396-ENST00000328886.5:4530|6629
VCVRACMCNLEKSTGGSTHTHK
>FUSION-ENST00000475957.1:174396-ENST00000328886.5:4530|3662
YENVHFLIVLPTLNINNHQVFAK
>FUSION-ENST00000475957.1:174396-ENST00000328886.5:4530|3022
NNLQLNNK
>ENST00000615845.4|SNV-57710-A-T|4
RAYILDVASVMEQVDGGYMLWFR
>FUSION-ENST00000475957.1:174396-ENST00000328886.5:4530|17
ARFLFHIDNLK
>FUSION-ENST00000475957.1:174396-ENST00000328886.5:4530|819
LSHLSPVFTIFEYS
>FUSION-ENST00000475957.1:174396-ENST00000328886.5:4530|2742
MPSRAVKIDR
>FUSION-ENST00000475957.1:174396-ENST00000328886.5:4530|5237
TLLLCAALR
>FUSION-ENST00000475957.1:174396-ENST00000328886.5:4530|113
VRGLVEEIFMEK
>FUSION-ENST00000475957.1:174396-ENST00000328886.5:4530|1920
LLIFSSHVLLLFCLLLCLKPAFQK
>FUSION-ENST00000475957.1:174396-ENST00000328886.5:4530|5905
KTLWLGAVAHACNPSLWK
>FUSION-ENST00000475957.1:174396-ENST00000328886.5:4530|8707
MLNKGWIIHEFYGK
>FUSION-ENST00000475957.1:174396-ENST00000328886.5:4530|5911
SIFFLSR
>FUSION-ENST00000566333.1:10803-ENST00000443119.7:13415|413
HPERHSTQIIASGVRVMQR
>FUSION-ENST00000475957.1:174396-ENST00000328886.5:4530|8301
MSELPFTIASK
>FUSION-ENST00000475957.1:174396-ENST00000328886.5:4530|5392
DRMAFLLR
>FUSION-ENST00000475957.1:174396-ENST00000328886.5:4530|1642
KRCNYSDER
>FUSION-ENST00000475957.1:174396-ENST00000328886.5:4530|9471
MENSCIIP
>FUSION-ENST00000475957.1:174396-ENST00000328886.5:4530|6368
MMFLRLQLQVQTEELLLVKDWNSR
>ENST00000528495.1|SNV-258862-C-A|7
MPKDVLSTSQLLPR
>FUSION-ENST00000475957.1:174396-ENST00000328886.5:4530|6379
WQKLSSR
>FUSION-ENST00000475957.1:174396-ENST00000328886.5:4530|6380
MWQKLSSRALK
>FUSION-ENST00000475957.1:174396-ENST00000328886.5:4530|4153
WCIPEVPAAREAEAGESLELRR
>ENST00000618015.4|SNV-15385-G-T|1
DSPVQTISKCSCAPDCCQAK
>FUSION-ENST00000475957.1:174396-ENST00000328886.5:4530|9368
FMIWVFLISCLNKIATSNSICQHLE
>FUSION-ENST00000475957.1:174396-ENST00000328886.5:4530|3130
MFLWRSIFPFSVR
>FUSION-ENST00000475957.1:174396-ENST00000328886.5:4530|9226
MSFLGLKFR
>FUSION-ENST00000566333.1:10803-ENST00000443119.7:13415|475
MTKGTAAPP
>FUSION-ENST00000475957.1:174396-ENST00000328886.5:4530|7509
MSSLPLSQQQTSRP
>FUSION-ENST00000475957.1:174396-ENST00000328886.5:4530|2030
VGGTEQSK
>FUSION-ENST00000475957.1:174396-ENST00000328886.5:4530|2287
VVTFHGFLCLERVRNK
>FUSION-ENST00000475957.1:174396-ENST00000328886.5:4530|4512
RQRTDSPLEPLWGAQL
>FUSION-ENST00000475957.1:174396-ENST00000328886.5:4530|4169
FLGFSCPCAFKMLSSFLRTSPFS
>FUSION-ENST00000475957.1:174396-ENST00000328886.5:4530|4211
TLAVLFGMETT
>FUSION-ENST00000566333.1:10803-ENST00000443119.7:13415|226
SATARILVFFSEQVAAIEGTEGK
>FUSION-ENST00000475957.1:174396-ENST00000328886.5:4530|5628
PGHVSNFKDSMRAGHGSSHL
>FUSION-ENST00000475957.1:174396-ENST00000328886.5:4530|1430
MIFLINAAR
>ENST00000531509.5|SNV-17275-G-C|2
QHIVSGR
>FUSION-ENST00000475957.1:174396-ENST00000328886.5:4530|5010
KIKTFFR
>FUSION-ENST00000475957.1:174396-ENST00000328886.5:4530|7261
IISIFLSNKAFLK
>FUSION-ENST00000475957.1:174396-ENST00000328886.5:4530|1131
MVFYIFYFKKPPR
>ENST00000548757.6|SNV-6413-C-T|11
QIYTVQFQQKKWMEHVVMLLLIK
>FUSION-ENST00000475957.1:174396-ENST00000328886.5:4530|1543
GRIMSQYF
>FUSION-ENST00000475957.1:174396-ENST00000328886.5:4530|3918
EAAACYDSG
>FUSION-ENST00000475957.1:174396-ENST00000328886.5:4530|3065
MDYCWPK
>FUSION-ENST00000475957.1:174396-ENST00000328886.5:4530|2372
LGFFSYEWP
>FUSION-ENST00000475957.1:174396-ENST00000328886.5:4530|8057
RPHWEIEQ
>ENST00000224337.10|INDEL-63697-C-CC|3
AGKKPNDTTEDNSSCLSTECFKCL
>FUSION-ENST00000475957.1:174396-ENST00000328886.5:4530|6970
MEVSILVSGVEGKR
>FUSION-ENST00000566333.1:10803-ENST00000443119.7:13415|539
MTACKISRALGK
>FUSION-ENST00000475957.1:174396-ENST00000328886.5:4530|2544
MHVKYKL
>FUSION-ENST00000475957.1:174396-ENST00000328886.5:4530|7920
SFKNLQPDNVIEK
>FUSION-ENST00000475957.1:174396-ENST00000328886.5:4530|1559
SIKLKHEVQVNHICK
>FUSION-ENST00000475957.1:174396-ENST00000328886.5:4530|3721
MSVYLYVMHLKK
>FUSION-ENST00000475957.1:174396-ENST00000328886.5:4530|4823
CSSQEVSHSYEK
>FUSION-ENST00000475957.1:174396-ENST00000328886.5:4530|2262
LVILGLGGR
>FUSION-ENST00000475957.1:174396-ENST00000328886.5:4530|5263
HSQRDVLK
>FUSION-ENST00000475957.1:174396-ENST00000328886.5:4530|3720
SVYLYVMHLKK
>FUSION-ENST00000475957.1:174396-ENST00000328886.5:4530|3048
QEEAHGK
>ENST00000361350.5|SNV-1775-C-T|2
MWGDPGVTSGTEPTKPECPK
>FUSION-ENST00000475957.1:174396-ENST00000328886.5:4530|9074
KENQCGFK
>FUSION-ENST00000566333.1:10803-ENST00000443119.7:13415|602
MIALRGLFLFSIVMHIRANVHIR
>FUSION-ENST00000475957.1:174396-ENST00000328886.5:4530|8335
LMGRKNQYR
>FUSION-ENST00000475957.1:174396-ENST00000328886.5:4530|1837
ACVESLRHSSHWAPEKGGDK
>FUSION-ENST00000475957.1:174396-ENST00000328886.5:4530|9184
MSTNGLSSHLQL
>FUSION-ENST00000475957.1:174396-ENST00000328886.5:4530|8156
DFMSKTPKAMSTK
>ENST00000611519.4|INDEL-387979-G-GG|3
TELKMDFLRGK
>FUSION-ENST00000475957.1:174396-ENST00000328886.5:4530|9957
SISHDKTGR
>FUSION-ENST00000475957.1:174396-ENST00000328886.5:4530|6220
MDAPVILFEAIQLAKAFCSLLDV
>FUSION-ENST00000475957.1:174396-ENST00000328886.5:4530|9374
MEYNVILSEIEHLLLCLCSCFK
>FUSION-ENST00000475957.1:174396-ENST00000328886.5:4530|1045
YLLMLSLILVQGNGGNK
>FUSION-ENST00000475957.1:174396-ENST00000328886.5:4530|6094
SKRSSNLTSLLGEVQ
>FUSION-ENST00000475957.1:174396-ENST00000328886.5:4530|4814
VAPYLTGQGS
>FUSION-ENST00000475957.1:174396-ENST00000328886.5:4530|5144
MIVSFLRPLLPYGTVSQLNLFYL
>FUSION-ENST00000566333.1:10803-ENST00000443119.7:13415|671
AGPGRVRR
>FUSION-ENST00000475957.1:174396-ENST00000328886.5:4530|9426
AMFICCFY
>FUSION-ENST00000475957.1:174396-ENST00000328886.5:4530|1601
LAFLVLVYNKCAMFGK
>ENST00000308284.10|SNV-16425-C-G|4
DGHHRAVPHSWHNGER
>FUSION-ENST00000475957.1:174396-ENST00000328886.5:4530|8415
HSCTPTTDK
>FUSION-ENST00000475957.1:174396-ENST00000328886.5:4530|1335
KMLPVAK
>FUSION-ENST00000475957.1:174396-ENST00000328886.5:4530|7726
MWGRSPHTESLLGHCIVEL
>FUSION-ENST00000475957.1:174396-ENST00000328886.5:4530|7936
MSTQKPAHECL
>FUSION-ENST00000475957.1:174396-ENST00000328886.5:4530|364
LMLSYFVFVLNK
>FUSION-ENST00000475957.1:174396-ENST00000328886.5:4530|6494
MPLPTPAKGIGFEINIPI
>FUSION-ENST00000475957.1:174396-ENST00000328886.5:4530|8536
QACLTWWQAGERVTERETDR
>FUSION-ENST00000475957.1:174396-ENST00000328886.5:4530|8478
WRLVFCSCDSLLR
>FUSION-ENST00000566333.1:10803-ENST00000443119.7:13415|525
ISKMFVDGAIR
>FUSION-ENST00000475957.1:174396-ENST00000328886.5:4530|7207
VKPIFMKNTEN
>ENST00000490851.5|SNV-748638-G-A|1
KLEQALEKGTI
>FUSION-ENST00000475957.1:174396-ENST00000328886.5:4530|6414
MKPHFPATGFLGHKGGPGTG
>ENST00000549815.1|SNV-57441-C-T|4
LATSWHSLKSCIR
>FUSION-ENST00000475957.1:174396-ENST00000328886.5:4530|7250
MIVLYTIVTFHRTFVL
>FUSION-ENST00000475957.1:174396-ENST00000328886.5:4530|5344
EVEFEVEPEDMTEFRQSHDK
>FUSION-ENST00000475957.1:174396-ENST00000328886.5:4530|907
NLMGYCQLTTSFGK
>FUSION-ENST00000475957.1:174396-ENST00000328886.5:4530|3013
MDCFKEVR
>ENST00000638052.1|SNV-553234-C-T|4
MYLINKDETEYTGQESYVWKMYQER
>FUSION-ENST00000475957.1:174396-ENST00000328886.5:4530|6181
INQRIQCKIR
>FUSION-ENST00000475957.1:174396-ENST00000328886.5:4530|8938
MVLWNTK
>FUSION-ENST00000475957.1:174396-ENST00000328886.5:4530|2881
IPCIQNSIKCSIIIR
>FUSION-ENST00000475957.1:174396-ENST00000328886.5:4530|6430
FPFNSKS
>FUSION-ENST00000475957.1:174396-ENST00000328886.5:4530|2545
MILFLCL
>FUSION-ENST00000475957.1:174396-ENST00000328886.5:4530|8565
VMHVHHPSQLLR
>FUSION-ENST00000475957.1:174396-ENST00000328886.5:4530|18
MARFLFHIDNLK
>FUSION-ENST00000475957.1:174396-ENST00000328886.5:4530|3544
MSNLFSR
>FUSION-ENST00000475957.1:174396-ENST00000328886.5:4530|3776
LVFIKGILLK
>FUSION-ENST00000475957.1:174396-ENST00000328886.5:4530|1017
TQLLIFVFKMS
>FUSION-ENST00000475957.1:174396-ENST00000328886.5:4530|9021
KIVHWGRIK
>FUSION-ENST00000475957.1:174396-ENST00000328886.5:4530|3784
MLVKQHF
>ENST00000405015.7|SNV-371266-G-C|2
EQLLLDQLVALVNKR
>FUSION-ENST00000475957.1:174396-ENST00000328886.5:4530|1431
EAGFLCDRGGLE
>FUSION-ENST00000566333.1:10803-ENST00000443119.7:13415|201
EMAGPERGEGGLLEF
>FUSION-ENST00000475957.1:174396-ENST00000328886.5:4530|1271
LNSGFRFCFSHGFFSHNVK
>FUSION-ENST00000475957.1:174396-ENST00000328886.5:4530|3913
MVAIWDPRSSSDKHPK
>ENST00000470987.5|MNV-117119-CT-C|1
LQPLGNPEIATRS
>FUSION-ENST00000475957.1:174396-ENST00000328886.5:4530|9302
QWAPRPTK
>FUSION-ENST00000475957.1:174396-ENST00000328886.5:4530|2780
KILLEIMRTLCYR
>FUSION-ENST00000475957.1:174396-ENST00000328886.5:4530|7324
WKPFLVK
>FUSION-ENST00000475957.1:174396-ENST00000328886.5:4530|8607
FTHRLALSFSDLLITWE
>FUSION-ENST00000475957.1:174396-ENST00000328886.5:4530|8052
KKNSLMFIR
>FUSION-ENST00000475957.1:174396-ENST00000328886.5:4530|3971
MFLLNIANKLYSIMCLWHDSYLIQ
>FUSION-ENST00000475957.1:174396-ENST00000328886.5:4530|5719
LFPVPVRHMLSNMAVTR
>ENST00000556601.5|SNV-20236-G-T|6
KCGKVAAELEK
>FUSION-ENST00000475957.1:174396-ENST00000328886.5:4530|1318
FVLLYLSPYLVIPAIQRP
>FUSION-ENST00000566333.1:10803-ENST00000443119.7:13415|608
ARLAQVGSEGSLYLFR
>FUSION-ENST00000475957.1:174396-ENST00000328886.5:4530|7222
MCKEQLNN
>FUSION-ENST00000475957.1:174396-ENST00000328886.5:4530|5031
INVFGQHKL
>FUSION-ENST00000475957.1:174396-ENST00000328886.5:4530|889
VVSGLAK
>FUSION-ENST00000475957.1:174396-ENST00000328886.5:4530|7958
LKRGLPAPR
>FUSION-ENST00000475957.1:174396-ENST00000328886.5:4530|7817
MGKMSSGHVRDLHGSAFHHMPR
>FUSION-ENST00000475957.1:174396-ENST00000328886.5:4530|810
VADCYLLTMSSHRGRGK
>FUSION-ENST00000475957.1:174396-ENST00000328886.5:4530|8600
VIKNAIIILNSFGSKCWNVTI
>FUSION-ENST00000475957.1:174396-ENST00000328886.5:4530|7153
MSFQVLCPF
>FUSION-ENST00000475957.1:174396-ENST00000328886.5:4530|6598
MIKTSNH
>FUSION-ENST00000475957.1:174396-ENST00000328886.5:4530|484
MSNGVLERYVFSIRAYVGMTTQELK
>FUSION-ENST00000475957.1:174396-ENST00000328886.5:4530|9014
EVEMGGDNWVFRQSVLALKEE
>FUSION-ENST00000566333.1:10803-ENST00000443119.7:13415|311
WQLPSLPYGAFRPMSLSLK
>FUSION-ENST00000475957.1:174396-ENST00000328886.5:4530|8201
AGGITLPDFK
>FUSION-ENST00000475957.1:174396-ENST00000328886.5:4530|7436
MLCFERSQSLTPR
>FUSION-ENST00000475957.1:174396-ENST00000328886.5:4530|8197
LYYKATVTKTAWYWYQNR
>FUSION-ENST00000475957.1:174396-ENST00000328886.5:4530|6677
MHGFIYLLSINGIK
>FUSION-ENST00000475957.1:174396-ENST00000328886.5:4530|2298
VGLSDSLNLIDINQELALGE
>FUSION-ENST00000475957.1:174396-ENST00000328886.5:4530|2112
VHACSPSYLR
>FUSION-ENST00000475957.1:174396-ENST00000328886.5:4530|10021
QSISHCFK
>ENST00000548757.6|SNV-6413-C-T|9
KWMEHVVMLLLIKISHTFGLD
>FUSION-ENST00000475957.1:174396-ENST00000328886.5:4530|8919
MDRIFFFFK
>FUSION-ENST00000475957.1:174396-ENST00000328886.5:4530|180
SDCSGSEGVLR
>FUSION-ENST00000475957.1:174396-ENST00000328886.5:4530|9336
GKWGRPGI
>FUSION-ENST00000475957.1:174396-ENST00000328886.5:4530|7442
VHGLREQAL
>FUSION-ENST00000475957.1:174396-ENST00000328886.5:4530|8957
LLGHISTFRLV
>FUSION-ENST00000354611.9:16804-ENST00000482942.1:131276|1
LLGKSSDD
>FUSION-ENST00000475957.1:174396-ENST00000328886.5:4530|5572
MDLRVGLSWIP
>FUSION-ENST00000475957.1:174396-ENST00000328886.5:4530|1949
MMFQMLIFIMYRIFLLKNK
>FUSION-ENST00000475957.1:174396-ENST00000328886.5:4530|2709
IYIGLVLLLRAK
>FUSION-ENST00000475957.1:174396-ENST00000328886.5:4530|6127
GYMKNVR
>FUSION-ENST00000475957.1:174396-ENST00000328886.5:4530|5958
FWGLQVNGLYHHWEFMEVDLSIQ
>FUSION-ENST00000475957.1:174396-ENST00000328886.5:4530|9399
TSEFSLCYCRKTLFLLWCA
>FUSION-ENST00000566333.1:10803-ENST00000443119.7:13415|383
YRHNQNVTITYST
>ENST00000429027.6|INDEL-229763-A-AC|5
ETRTPKCGLQQR
>FUSION-ENST00000475957.1:174396-ENST00000328886.5:4530|1090
KCIDLTSATWALLTLMTKLLR
>FUSION-ENST00000475957.1:174396-ENST00000328886.5:4530|6904
SMGTSICKDTDMCFSLFLK
>FUSION-ENST00000475957.1:174396-ENST00000328886.5:4530|9916
KMSDCSDRFSECYLCR
>FUSION-ENST00000566333.1:10803-ENST00000443119.7:13415|442
STLQHGR
>FUSION-ENST00000475957.1:174396-ENST00000328886.5:4530|21
MVEYEAKSQIMKALM
>FUSION-ENST00000475957.1:174396-ENST00000328886.5:4530|7975
GTVSPIKPLFSSQQR
>FUSION-ENST00000475957.1:174396-ENST00000328886.5:4530|9714
KKAWGNAENDITNIQIPTTK
>FUSION-ENST00000475957.1:174396-ENST00000328886.5:4530|8260
VLVPKQR
>ENST00000531224.6|SNV-13882-C-A|1
NMDAREKSTFR
>FUSION-ENST00000475957.1:174396-ENST00000328886.5:4530|9146
QIASFSQR
>FUSION-ENST00000475957.1:174396-ENST00000328886.5:4530|3500
TGVLLTR
>FUSION-ENST00000475957.1:174396-ENST00000328886.5:4530|7683
LIIGENESQVEWGEGICK
>FUSION-ENST00000481437.5:114-ENST00000444676.5:87253|100
VSFEIGFTTDPRMARSSPYPTDVAR
>FUSION-ENST00000475957.1:174396-ENST00000328886.5:4530|4185
MPVIPSLWEAKVGR
>FUSION-ENST00000475957.1:174396-ENST00000328886.5:4530|384
FGWRHSQTISNGL
>FUSION-ENST00000475957.1:174396-ENST00000328886.5:4530|543
MISYEKTIMVMIISLSSHQQS
>ENST00000451616.6|MNV-7133-AG-A|6
ETTLVTPQTALESAQSTVALR
>FUSION-ENST00000475957.1:174396-ENST00000328886.5:4530|8922
TPLCSNTGVQKSYGRI
>FUSION-ENST00000475957.1:174396-ENST00000328886.5:4530|1353
MSKMGSEPKDLSQR
>FUSION-ENST00000475957.1:174396-ENST00000328886.5:4530|3570
FFSIVKWGCLAIFCFCWTYGVYR
>FUSION-ENST00000475957.1:174396-ENST00000328886.5:4530|8782
MWLLKFKLFK
>FUSION-ENST00000475957.1:174396-ENST00000328886.5:4530|8540
GKQACLTWWQAGER
>FUSION-ENST00000475957.1:174396-ENST00000328886.5:4530|7028
TGCSKYQGHR
>FUSION-ENST00000475957.1:174396-ENST00000328886.5:4530|4122
WYLAFCSCVKFPKDNGLQLHPCPCK
>FUSION-ENST00000475957.1:174396-ENST00000328886.5:4530|1212
IGYHYAKCHAGGKK
>FUSION-ENST00000475957.1:174396-ENST00000328886.5:4530|1286
MAFFHIMLR
>FUSION-ENST00000475957.1:174396-ENST00000328886.5:4530|7850
MILRPPSHVEL
>FUSION-ENST00000475957.1:174396-ENST00000328886.5:4530|5895
MPVVLATWEAEVGGLLEPR
>ENST00000483271.1|SNV-81436-G-A|2
DDQLNKETEDYLNSLLEGCLKDTK
>FUSION-ENST00000475957.1:174396-ENST00000328886.5:4530|964
MCFSSLCTCFPTK
>FUSION-ENST00000475957.1:174396-ENST00000328886.5:4530|9218
MCAYAVCVCVCVCVCVCIK
>ENST00000356860.8|SNV-405674-T-G|2
GLSFAFEQLLNYNVSR
>FUSION-ENST00000475957.1:174396-ENST00000328886.5:4530|221
LIDIAKMSTKK
>ENST00000395297.6|SNV-186386-C-A|2
VTLKVSSRIHHR
>FUSION-ENST00000475957.1:174396-ENST00000328886.5:4530|3488
ILGILYLDCYRFLL
>FUSION-ENST00000475957.1:174396-ENST00000328886.5:4530|435
HSRSLELIHLT
>FUSION-ENST00000475957.1:174396-ENST00000328886.5:4530|1421
TNLGIFNYTDGKYMYFTVWGK
>FUSION-ENST00000475957.1:174396-ENST00000328886.5:4530|1172
MAFTSVIQEEIR
>FUSION-ENST00000475957.1:174396-ENST00000328886.5:4530|9210
TLLQEPGSRRFDNHVTFATPPR
>FUSION-ENST00000475957.1:174396-ENST00000328886.5:4530|7901
FITALFITAQNLK
>FUSION-ENST00000475957.1:174396-ENST00000328886.5:4530|1272
RLNSGFRFCFSHGFFSHNVK
>FUSION-ENST00000475957.1:174396-ENST00000328886.5:4530|6122
WKKLVIIK
>FUSION-ENST00000475957.1:174396-ENST00000328886.5:4530|5245
NPFSGEELKLAAEICISK
>FUSION-ENST00000475957.1:174396-ENST00000328886.5:4530|1055
ALQRWCY
>FUSION-ENST00000475957.1:174396-ENST00000328886.5:4530|5902
TLWLGAVAHACNPSLWKAK
>FUSION-ENST00000475957.1:174396-ENST00000328886.5:4530|3027
MWPVVGGLDKLDLDYMNNLQLNNK
>FUSION-ENST00000475957.1:174396-ENST00000328886.5:4530|2239
SVCSTLL
>FUSION-ENST00000475957.1:174396-ENST00000328886.5:4530|9442
GIFPLVVDDFTK
>ENST00000522455.5|SNV-679571-C-A|3
RTRVAVTTTR
>FUSION-ENST00000475957.1:174396-ENST00000328886.5:4530|1492
MKTEKQGK
>FUSION-ENST00000475957.1:174396-ENST00000328886.5:4530|6690
ARSVNYF
>FUSION-ENST00000475957.1:174396-ENST00000328886.5:4530|9196
SLDKYVQVVSWIRL
>FUSION-ENST00000475957.1:174396-ENST00000328886.5:4530|5209
RLVAFYPCPR
>FUSION-ENST00000475957.1:174396-ENST00000328886.5:4530|4982
MKNQTVVLHSGCHHR
>ENST00000465256.5|SNV-34083-G-T|5
MKMCSLERK
>FUSION-ENST00000475957.1:174396-ENST00000328886.5:4530|243
GFTSLCSQLHGRKLPSF
>FUSION-ENST00000475957.1:174396-ENST00000328886.5:4530|1128
VFYIFYFKKPPRR
>FUSION-ENST00000475957.1:174396-ENST00000328886.5:4530|5463
EVCERGIYSPISLLLLRCLYFCCHA
>FUSION-ENST00000475957.1:174396-ENST00000328886.5:4530|1555
LKHEVQVNHICKR
>FUSION-ENST00000475957.1:174396-ENST00000328886.5:4530|2149
AILHLGKKK
>FUSION-ENST00000475957.1:174396-ENST00000328886.5:4530|5863
FLRCRGE
>FUSION-ENST00000475957.1:174396-ENST00000328886.5:4530|67
MPHSLFSFIIFVNLQEEPRKVR
>FUSION-ENST00000475957.1:174396-ENST00000328886.5:4530|1629
LVLLILRPLF
>ENST00000378164.7|SNV-43228-C-T|1
SISNVSGKDI
>FUSION-ENST00000475957.1:174396-ENST00000328886.5:4530|9023
KIVHWGR
>FUSION-ENST00000475957.1:174396-ENST00000328886.5:4530|7870
TWKNLKC
>ENST00000370859.7|SNV-369065-C-A|2
SLTKLLLDDDCPTAIFPSKPFLQR
>FUSION-ENST00000475957.1:174396-ENST00000328886.5:4530|8869
QDLVDFK
>FUSION-ENST00000475957.1:174396-ENST00000328886.5:4530|7137
THGPGMGNITHQGLSGGGR
>FUSION-ENST00000475957.1:174396-ENST00000328886.5:4530|9333
MICLLGEK
>FUSION-ENST00000475957.1:174396-ENST00000328886.5:4530|9565
CSSICNR
>FUSION-ENST00000475957.1:174396-ENST00000328886.5:4530|9818
LVSNSWAQVTHQPRSPK
>ENST00000602342.1|SNV-1192-A-G|1
LGIIQQMHSLR
>FUSION-ENST00000475957.1:174396-ENST00000328886.5:4530|8454
VFLVLDP
>FUSION-ENST00000475957.1:174396-ENST00000328886.5:4530|4199
TIRDFSPLNPGFNTYLK
>FUSION-ENST00000475957.1:174396-ENST00000328886.5:4530|5000
MSVKYILQLR
>FUSION-ENST00000569144.5:173-ENST00000443119.7:13415|103
QPRTPLVLCVLLSQLSNLHLKEEK
>FUSION-ENST00000475957.1:174396-ENST00000328886.5:4530|4067
MKALVNLK
>FUSION-ENST00000566333.1:10803-ENST00000443119.7:13415|204
MEMAGPER
>FUSION-ENST00000475957.1:174396-ENST00000328886.5:4530|8357
AGSNGISSSR
>ENST00000317704.8|MNV-15925-AC-A|17
DFQEMLPRLYLLRTIQPTPSDK
>FUSION-ENST00000475957.1:174396-ENST00000328886.5:4530|8705
MLNKGWIIHEFYGKGLGNSWN
>FUSION-ENST00000475957.1:174396-ENST00000328886.5:4530|5738
WHICVSYYYYY
>FUSION-ENST00000475957.1:174396-ENST00000328886.5:4530|8612
MRLESNNRCTIVVET
>FUSION-ENST00000475957.1:174396-ENST00000328886.5:4530|8209
IAKSILSQK
>FUSION-ENST00000475957.1:174396-ENST00000328886.5:4530|483
SNGVLERYVFSIRAYVGMTTQELK
>FUSION-ENST00000475957.1:174396-ENST00000328886.5:4530|3476
LYKLGPFYEYVFVGLTFSF
>FUSION-ENST00000475957.1:174396-ENST00000328886.5:4530|615
MDFTGFK
>FUSION-ENST00000475957.1:174396-ENST00000328886.5:4530|9365
MIWVFLISCLNKIATSNSICQHLE
>FUSION-ENST00000475957.1:174396-ENST00000328886.5:4530|1954
NVICMMFQMLIFIMYRIFLLKNK
>FUSION-ENST00000475957.1:174396-ENST00000328886.5:4530|2424
SLVCNQGNDSHSLFK
>ENST00000643230.2|SNV-158980-T-G|7
LFVGGRDR
>FUSION-ENST00000566333.1:10803-ENST00000443119.7:13415|456
MFCKLYINKK
>FUSION-ENST00000475957.1:174396-ENST00000328886.5:4530|3956
RVLHQAVCA
>FUSION-ENST00000475957.1:174396-ENST00000328886.5:4530|4098
MASSSTHVPAKDMISFVFMVT
>FUSION-ENST00000475957.1:174396-ENST00000328886.5:4530|4091
MLSFFSYDCWPHVCILLKSEIQ
>FUSION-ENST00000475957.1:174396-ENST00000328886.5:4530|6647
MIVFCYKDDD
>FUSION-ENST00000475957.1:174396-ENST00000328886.5:4530|8186
NKQWGKDSLFNK
>FUSION-ENST00000475957.1:174396-ENST00000328886.5:4530|1616
MIKERIWFR
>FUSION-ENST00000475957.1:174396-ENST00000328886.5:4530|2367
ILLDSSK
>FUSION-ENST00000475957.1:174396-ENST00000328886.5:4530|9511
MIKTVFPKK
>FUSION-ENST00000475957.1:174396-ENST00000328886.5:4530|8606
LALSFSDLLITWE
>FUSION-ENST00000475957.1:174396-ENST00000328886.5:4530|7722
SPHTESLLGHCIVEL
>FUSION-ENST00000475957.1:174396-ENST00000328886.5:4530|4986
MFVFLKPSL
>FUSION-ENST00000475957.1:174396-ENST00000328886.5:4530|3746
KIYCGVK
>FUSION-ENST00000475957.1:174396-ENST00000328886.5:4530|7874
NELSNYEK
>FUSION-ENST00000475957.1:174396-ENST00000328886.5:4530|750
LGTFGGNALE
>FUSION-ENST00000475957.1:174396-ENST00000328886.5:4530|1192
KWLSPQLYR
>FUSION-ENST00000475957.1:174396-ENST00000328886.5:4530|9318
SEIPVFHR
>FUSION-ENST00000475957.1:174396-ENST00000328886.5:4530|7472
PATNNSLCGGVFPFANDRNLK
>FUSION-ENST00000475957.1:174396-ENST00000328886.5:4530|9862
ILLHLQIEERIEFFCVSYIY
>FUSION-ENST00000475957.1:174396-ENST00000328886.5:4530|4459
CIKFLDGSPPDFPSLYILLCPQ
>FUSION-ENST00000475957.1:174396-ENST00000328886.5:4530|9746
MNKCLHIILFDSLFGFWRINYYR
>FUSION-ENST00000475957.1:174396-ENST00000328886.5:4530|538
MIISLSSHQQS
>ENST00000520724.5|SNV-85924-A-G|3
APLPEGR
>FUSION-ENST00000475957.1:174396-ENST00000328886.5:4530|8725
NYAIVGTK
>FUSION-ENST00000475957.1:174396-ENST00000328886.5:4530|8155
MSKTPKAMSTK
>FUSION-ENST00000475957.1:174396-ENST00000328886.5:4530|4880
GWGDGFGMK
>ENST00000628904.2|SNV-216920-G-T|4
KYGWNQNHFITPVSTLERDR
>FUSION-ENST00000475957.1:174396-ENST00000328886.5:4530|341
MSTFFLLK
>FUSION-ENST00000475957.1:174396-ENST00000328886.5:4530|3797
SAALKNQKQ
>FUSION-ENST00000475957.1:174396-ENST00000328886.5:4530|6262
MFLVEMGFHLVGQAGLELLTL
>FUSION-ENST00000566333.1:10803-ENST00000443119.7:13415|693
GAGAGRTR
>FUSION-ENST00000475957.1:174396-ENST00000328886.5:4530|9377
HSKAICQIKIR
>FUSION-ENST00000475957.1:174396-ENST00000328886.5:4530|6104
FVILVCEVFLKLVFSILGTFSFARR
>FUSION-ENST00000475957.1:174396-ENST00000328886.5:4530|7141
MDPGWGTSHTR
>FUSION-ENST00000475957.1:174396-ENST00000328886.5:4530|8459
MIYSPLGIYPVMGWLGQMVFLVLDP
>FUSION-ENST00000475957.1:174396-ENST00000328886.5:4530|8257
EIKGVTNK
>FUSION-ENST00000475957.1:174396-ENST00000328886.5:4530|1425
TAKIKTNLGIFNYTDGK
>FUSION-ENST00000475957.1:174396-ENST00000328886.5:4530|1961
ELFHAFIFRPPEMKE
>FUSION-ENST00000475957.1:174396-ENST00000328886.5:4530|8611
RLESNNRCTIVVET
>FUSION-ENST00000566333.1:10803-ENST00000443119.7:13415|388
MSVAPSR
>FUSION-ENST00000475957.1:174396-ENST00000328886.5:4530|4515
ECLSVATR
>FUSION-ENST00000475957.1:174396-ENST00000328886.5:4530|5635
MAAGWAEELQLLAEGMQFM
>FUSION-ENST00000475957.1:174396-ENST00000328886.5:4530|1368
IIPTFVFEVQS
>ENST00000357006.8|SNV-4863-G-C|6
MEFFITMSETIK
>FUSION-ENST00000475957.1:174396-ENST00000328886.5:4530|599
MYIVISTSDIWILLDLK
>FUSION-ENST00000475957.1:174396-ENST00000328886.5:4530|9086
YTSWGWLR
>FUSION-ENST00000475957.1:174396-ENST00000328886.5:4530|10038
QKKPLSK
>ENST00000581448.5|SNV-32348-G-A|3
AGSQRMTSTSLPGSNPWRVLQTTQ
>FUSION-ENST00000475957.1:174396-ENST00000328886.5:4530|6463
MFCKGVSFALFR
>FUSION-ENST00000475957.1:174396-ENST00000328886.5:4530|8341
MASDGEHFFMCLLGKEEVK
>FUSION-ENST00000475957.1:174396-ENST00000328886.5:4530|7824
LIPKTMGK
>FUSION-ENST00000475957.1:174396-ENST00000328886.5:4530|9408
WPLFGAYGVGAYFAVKEEPEDK
>FUSION-ENST00000475957.1:174396-ENST00000328886.5:4530|1654
MVFIAVTL
>FUSION-ENST00000475957.1:174396-ENST00000328886.5:4530|6337
NFGGGNNDDVAK
>FUSION-ENST00000475957.1:174396-ENST00000328886.5:4530|3549
MIVLALR
>FUSION-ENST00000475957.1:174396-ENST00000328886.5:4530|7592
MVSPSLNLFKTER
>FUSION-ENST00000475957.1:174396-ENST00000328886.5:4530|9463
MHNSINSNYFDTKMILLIFHI
>FUSION-ENST00000475957.1:174396-ENST00000328886.5:4530|8080
IVIIGVNK
>FUSION-ENST00000475957.1:174396-ENST00000328886.5:4530|7590
MVSPSLNLFKTERSWSMSVQGYFSR
>FUSION-ENST00000566333.1:10803-ENST00000443119.7:13415|245
MGSWIQER
>FUSION-ENST00000475957.1:174396-ENST00000328886.5:4530|7539
RQNCEEIIWILR
>FUSION-ENST00000475957.1:174396-ENST00000328886.5:4530|4420
MCVWVHVQDMYK
>FUSION-ENST00000475957.1:174396-ENST00000328886.5:4530|3178
KGNIVIPR
>FUSION-ENST00000475957.1:174396-ENST00000328886.5:4530|1856
FYVIFLAYFQEAC
>FUSION-ENST00000475957.1:174396-ENST00000328886.5:4530|6572
VQEAAHTHTK
>FUSION-ENST00000475957.1:174396-ENST00000328886.5:4530|4312
SLSSPGNTMRAREPVIFFK
>FUSION-ENST00000475957.1:174396-ENST00000328886.5:4530|9040
VTLCPVLLR
>FUSION-ENST00000475957.1:174396-ENST00000328886.5:4530|2988
MQIKTNR
>ENST00000559036.5|SNV-80340-A-G|2
YTEYNEPHESRTNSDVVEVTHI
>FUSION-ENST00000475957.1:174396-ENST00000328886.5:4530|7774
IEVWEPLPR
>FUSION-ENST00000475957.1:174396-ENST00000328886.5:4530|1506
YLYIKHHFK
>FUSION-ENST00000475957.1:174396-ENST00000328886.5:4530|1396
CICFQVRVEVTYMTSVL
>FUSION-ENST00000475957.1:174396-ENST00000328886.5:4530|3722
SVYLYVMHLK
>FUSION-ENST00000475957.1:174396-ENST00000328886.5:4530|3402
MALELYSGWRGCRGK
>FUSION-ENST00000566333.1:10803-ENST00000443119.7:13415|463
DAVCLAQMFCK
>FUSION-ENST00000475957.1:174396-ENST00000328886.5:4530|9638
KDAGCCFKK
>FUSION-ENST00000475957.1:174396-ENST00000328886.5:4530|5702
SLSKICVLVSLR
>FUSION-ENST00000475957.1:174396-ENST00000328886.5:4530|3667
AFLSTYL
>FUSION-ENST00000475957.1:174396-ENST00000328886.5:4530|2955
FHIIKHYSAIK
>ENST00000400577.4|MNV-8326-TG-T|2
RCSGMCIIQCCSFLTMK
>FUSION-ENST00000475957.1:174396-ENST00000328886.5:4530|5475
LKKSLPNPIF
>FUSION-ENST00000475957.1:174396-ENST00000328886.5:4530|274
LPVTWQK
>FUSION-ENST00000566333.1:10803-ENST00000443119.7:13415|610
MNWCVSSPRARLAQVGSEGSLYLFR
>FUSION-ENST00000475957.1:174396-ENST00000328886.5:4530|541
TIMVMIISLSSHQQS
>FUSION-ENST00000475957.1:174396-ENST00000328886.5:4530|1558
MAGNTYVENR
>FUSION-ENST00000566333.1:10803-ENST00000443119.7:13415|308
MSLSLKVSGNR
>ENST00000340381.11|SNV-8129-G-A|1
QLAAFTPREEGRYDEEVEVYR
>FUSION-ENST00000475957.1:174396-ENST00000328886.5:4530|2877
TGSGSVVT
>FUSION-ENST00000475957.1:174396-ENST00000328886.5:4530|4105
CLYNRMIYIPLGIYLVMK
>FUSION-ENST00000475957.1:174396-ENST00000328886.5:4530|157
REWHPDK
>FUSION-ENST00000475957.1:174396-ENST00000328886.5:4530|3479
DLLSSLLVSSVL
>ENST00000281772.14|INDEL-17759-A-AA|8
LWDDAKKWLCTVYSCGNPK
>FUSION-ENST00000475957.1:174396-ENST00000328886.5:4530|7535
QNCEEIIWILRNLIWR
>ENST00000567887.5|SNV-269538-C-G|3
DIEGLMEENQTK
>FUSION-ENST00000475957.1:174396-ENST00000328886.5:4530|7004
RGVSVTLT
>FUSION-ENST00000475957.1:174396-ENST00000328886.5:4530|4389
MLLLIKSSEPGWYYLLAGLVCGV
>FUSION-ENST00000475957.1:174396-ENST00000328886.5:4530|3257
SWRISAMFSSSIFMVSR
>FUSION-ENST00000475957.1:174396-ENST00000328886.5:4530|4761
MASTSLVK
>FUSION-ENST00000569144.5:10803-ENST00000443119.7:13415|20
QPRTPLVLCVLLSQVGK
>FUSION-ENST00000475957.1:174396-ENST00000328886.5:4530|7658
RGSLRCFINCGWNPQSPVSDWLPGA
>FUSION-ENST00000475957.1:174396-ENST00000328886.5:4530|2260
LVILGLGGRCREIMAVCGGADQR
>FUSION-ENST00000475957.1:174396-ENST00000328886.5:4530|3171
DTMNHNW
>FUSION-ENST00000475957.1:174396-ENST00000328886.5:4530|7470
MVILLDQTLLCCVLK
>FUSION-ENST00000475957.1:174396-ENST00000328886.5:4530|8021
MNVYNSFIYNCPKFEAIK
>FUSION-ENST00000475957.1:174396-ENST00000328886.5:4530|2771
ILLEIMRTLCYRYNIDCLL
>FUSION-ENST00000475957.1:174396-ENST00000328886.5:4530|5592
CRLCYICIK
>FUSION-ENST00000475957.1:174396-ENST00000328886.5:4530|2965
QIVEIPHHKTLLSNKEE
>FUSION-ENST00000475957.1:174396-ENST00000328886.5:4530|5139
AADTQHQPVKAAVAALPCR
>FUSION-ENST00000475957.1:174396-ENST00000328886.5:4530|2498
KEITSLSEEHRVNSLK
>FUSION-ENST00000566333.1:10803-ENST00000443119.7:13415|339
KVVAADT
>ENST00000400113.8|SNV-3541-G-C|1
QIVDLVLDRIRK
>FUSION-ENST00000475957.1:174396-ENST00000328886.5:4530|8000
MLNITSLENCKLTK
>FUSION-ENST00000475957.1:174396-ENST00000328886.5:4530|2983
VKFLLFQATLFVVFCYNSPR
>FUSION-ENST00000475957.1:174396-ENST00000328886.5:4530|7527
KVFSWALCRR
>FUSION-ENST00000475957.1:174396-ENST00000328886.5:4530|551
MSVDVIYFHIEVLIFLISSSISLKK
>FUSION-ENST00000475957.1:174396-ENST00000328886.5:4530|229
MPFKVSIFKHLNGVMW
>FUSION-ENST00000566333.1:10803-ENST00000443119.7:13415|342
EPLSCVVCCRK
>FUSION-ENST00000475957.1:174396-ENST00000328886.5:4530|4082
YVIVYHIVKK
>ENST00000272395.3|SNV-4413-C-A|1
QDVELLQDLGDIVAR
>FUSION-ENST00000475957.1:174396-ENST00000328886.5:4530|6388
DASWLGAVAHVCNHSTLGG
>FUSION-ENST00000475957.1:174396-ENST00000328886.5:4530|2886
HCLSVEEVGQGFEKSK
>FUSION-ENST00000475957.1:174396-ENST00000328886.5:4530|1195
GVAYLKVTLIQCIY
>FUSION-ENST00000475957.1:174396-ENST00000328886.5:4530|6609
CGGFYLPWTLK
>FUSION-ENST00000475957.1:174396-ENST00000328886.5:4530|9258
MNLYDYDLNF
>FUSION-ENST00000475957.1:174396-ENST00000328886.5:4530|7429
EYIRLVSSLLHDFFVHLNIQGLKNR
>ENST00000356443.9|SNV-4908-C-T|1
SSAAHCRESEAFRR
>FUSION-ENST00000475957.1:174396-ENST00000328886.5:4530|1729
EYKGVSQGLR
>FUSION-ENST00000475957.1:174396-ENST00000328886.5:4530|4931
TNKIGTTTK
>ENST00000567887.5|SNV-269538-C-G|1
DIEGLMEENQTKLSPRELTALR
>FUSION-ENST00000566333.1:10803-ENST00000443119.7:13415|190
MQEWTKSYSDNPR
>FUSION-ENST00000475957.1:174396-ENST00000328886.5:4530|3596
MSILSMVNILKK
>FUSION-ENST00000475957.1:174396-ENST00000328886.5:4530|8005
MEELVHPHNGILFSNEK
>ENST00000497610.1|SNV-16507-C-G|5
CHYSDHHRLMSCCSKLC
>FUSION-ENST00000475957.1:174396-ENST00000328886.5:4530|9833
GALFTFLFFFFFFFKSLCFNR
>FUSION-ENST00000566333.1:10803-ENST00000443119.7:13415|174
MFNNWATLKK
>FUSION-ENST00000566333.1:10803-ENST00000443119.7:13415|186
MPASRMGTVGAWK
>ENST00000239462.9|SNV-49136-G-T|3
KADTKAQTDIDSPQNLVTYR
>FUSION-ENST00000475957.1:174396-ENST00000328886.5:4530|4384
MNTSFGFT
>FUSION-ENST00000475957.1:174396-ENST00000328886.5:4530|7292
FYCGKMLSNGITCYREIFCER
>FUSION-ENST00000475957.1:174396-ENST00000328886.5:4530|2416
SHIPQGCFKINLVR
>FUSION-ENST00000475957.1:174396-ENST00000328886.5:4530|1454
MGTLFWNTIKIDCIVAGCILFKK
>FUSION-ENST00000475957.1:174396-ENST00000328886.5:4530|4278
DLNFQLLWSKYQEVPLLDYMVR
>ENST00000437348.5|SNV-291942-C-A|8
SGCLELMVAFIKRLILSLF
>FUSION-ENST00000475957.1:174396-ENST00000328886.5:4530|4623
VGRSLEISSSRPSWPT
>FUSION-ENST00000475957.1:174396-ENST00000328886.5:4530|8068
MSFLSALCLIGFFESSLCRYEPIGK
>FUSION-ENST00000566333.1:10803-ENST00000443119.7:13415|448
MIQAHYIYYAFNFCIVTL
>FUSION-ENST00000475957.1:174396-ENST00000328886.5:4530|6770
EIKSTIQEGR
>ENST00000448775.4|SNV-121492-C-T|2
EDAEALKAR
>ENST00000453904.2|INDEL-17759-A-AA|7
MQKNGFAR
>FUSION-ENST00000475957.1:174396-ENST00000328886.5:4530|5608
MCHDMCQLSLKFFC
>FUSION-ENST00000475957.1:174396-ENST00000328886.5:4530|4024
NIYSFGYTIIAHFIV
>FUSION-ENST00000475957.1:174396-ENST00000328886.5:4530|307
MVYEKVLFRVFTGMR
>ENST00000496386.1|SNV-2886-C-T|6
MFLPPSGGR
>ENST00000301031.8|SNV-11644-G-A|4
EPEDWGPYRQHR
>FUSION-ENST00000475957.1:174396-ENST00000328886.5:4530|9216
MCAYAVCVCVCVCVCVCIKLNK
>FUSION-ENST00000475957.1:174396-ENST00000328886.5:4530|5942
LLDFSQGKQVHVIIYQKEVGK
>FUSION-ENST00000475957.1:174396-ENST00000328886.5:4530|698
MTYISALHK
>FUSION-ENST00000475957.1:174396-ENST00000328886.5:4530|4687
MTATVLIFYDYEHITFWCLLLFHK
>FUSION-ENST00000475957.1:174396-ENST00000328886.5:4530|8887
STVMFPFI
>ENST00000393039.2|SNV-30016-G-C|3
TIWISTVGPCR
>FUSION-ENST00000475957.1:174396-ENST00000328886.5:4530|1811
IKYCLQM
>FUSION-ENST00000475957.1:174396-ENST00000328886.5:4530|8054
KRCSISR
>FUSION-ENST00000475957.1:174396-ENST00000328886.5:4530|730
NSGFGIF
>FUSION-ENST00000566333.1:10803-ENST00000443119.7:13415|689
IGVLLLPDPGPER
>ENST00000270162.8|SNV-7661-A-G|2
QPRPRSSDLSGLEVPR
>FUSION-ENST00000475957.1:174396-ENST00000328886.5:4530|7022
VCAVTHGGFLGLENSFCLLAGIWSR
>FUSION-ENST00000475957.1:174396-ENST00000328886.5:4530|7883
MEYCLAMKRNELSNYEK
>FUSION-ENST00000475957.1:174396-ENST00000328886.5:4530|2782
KILLEIMR
>FUSION-ENST00000475957.1:174396-ENST00000328886.5:4530|5651
LTATSASQVQEILLPQPPE
>FUSION-ENST00000475957.1:174396-ENST00000328886.5:4530|280
IILSFLLF
>FUSION-ENST00000475957.1:174396-ENST00000328886.5:4530|1684
MNINCGSASH
>ENST00000474524.5|SNV-279294-C-G|2
SKFGDLFSSAC
>FUSION-ENST00000475957.1:174396-ENST00000328886.5:4530|6901
GTSICKDTDMCFSLFLK
>FUSION-ENST00000475957.1:174396-ENST00000328886.5:4530|6960
STYFCHHILLN
>FUSION-ENST00000475957.1:174396-ENST00000328886.5:4530|217
KALPVYAPSYMAENCPPFKINSK
>FUSION-ENST00000475957.1:174396-ENST00000328886.5:4530|8015
VFCDTLPKKMYR
>FUSION-ENST00000475957.1:174396-ENST00000328886.5:4530|3047
QEEAHGKMETEIGVMLLQLR
>FUSION-ENST00000475957.1:174396-ENST00000328886.5:4530|2609
GIIPIVEKKMETGAQFSL
>FUSION-ENST00000566333.1:10803-ENST00000443119.7:13415|319
ISMEDLLCSKHHLCVQDTVAHKAD
>ENST00000461720.6|SNV-82657-G-T|2
EAESVTEGPTVTEETIAQTDKK
>FUSION-ENST00000475957.1:174396-ENST00000328886.5:4530|2235
ILIYLLFSKCK
>FUSION-ENST00000475957.1:174396-ENST00000328886.5:4530|3277
IKYIVMNCSHHIVQ
>FUSION-ENST00000475957.1:174396-ENST00000328886.5:4530|8490
TAIVLVHFHTAMK
>FUSION-ENST00000475957.1:174396-ENST00000328886.5:4530|1818
MNTPLKMDFKGFK
>FUSION-ENST00000475957.1:174396-ENST00000328886.5:4530|9719
MAAFLIK
>FUSION-ENST00000475957.1:174396-ENST00000328886.5:4530|5787
MEMHGCSPSYLGGKSGR
>ENST00000489455.1|SNV-51463-A-T|1
VLAGASDFDPQYNK
>FUSION-ENST00000475957.1:174396-ENST00000328886.5:4530|9794
QMKCFFFLICRYLFIVEK
>FUSION-ENST00000475957.1:174396-ENST00000328886.5:4530|6754
NAVLEMDFTCQMDFYPD
>FUSION-ENST00000475957.1:174396-ENST00000328886.5:4530|5707
LSNMAVTR
>FUSION-ENST00000475957.1:174396-ENST00000328886.5:4530|6888
MLLFLRILVLANQ
>FUSION-ENST00000475957.1:174396-ENST00000328886.5:4530|1671
KQECGRINSICAVTR
>FUSION-ENST00000475957.1:174396-ENST00000328886.5:4530|1474
MPPKYLLLT
>ENST00000581448.5|SNV-32348-G-A|5
TRAGSQRMTSTSLPGSNPWR
>FUSION-ENST00000475957.1:174396-ENST00000328886.5:4530|8416
NHRHSCTPTTDKQR
>ENST00000367662.5|SNV-235947-C-T|1
VCDSSGYWTPEEAVGPPDVD
>FUSION-ENST00000475957.1:174396-ENST00000328886.5:4530|9786
CFFFLICRYLFIVEK
>FUSION-ENST00000475957.1:174396-ENST00000328886.5:4530|1777
MWIRHAEIYEIPLLDSIFNSR
>FUSION-ENST00000475957.1:174396-ENST00000328886.5:4530|8267
DLFKENYKPLLK
>FUSION-ENST00000475957.1:174396-ENST00000328886.5:4530|7861
FAAGVGPSWRTSAK
>FUSION-ENST00000475957.1:174396-ENST00000328886.5:4530|4164
LSSFLRTSPFS
>FUSION-ENST00000475957.1:174396-ENST00000328886.5:4530|6321
LDHREINWLK
>ENST00000507276.5|SNV-154696-A-T|8
TQEPHKPQRFGWEYSAASCCTK
>FUSION-ENST00000475957.1:174396-ENST00000328886.5:4530|7971
GMSLSTV
>ENST00000465256.5|SNV-34083-G-T|10
PRTVPGSTMKMCSLER
>FUSION-ENST00000475957.1:174396-ENST00000328886.5:4530|10075
SGCFSWISEGNSTNTIR
>FUSION-ENST00000475957.1:174396-ENST00000328886.5:4530|9607
MLCVCILIFKSKIYINSFLK
>ENST00000470987.5|MNV-117119-CT-C|2
MLQPLGNPEIATRS
>FUSION-ENST00000475957.1:174396-ENST00000328886.5:4530|1580
SVNLRQMK
>FUSION-ENST00000475957.1:174396-ENST00000328886.5:4530|2732
FKYFKELFAYFLNHYFLILS
>FUSION-ENST00000475957.1:174396-ENST00000328886.5:4530|2997
NILNTKCLLWAELYPPKYMLNPNPR
>FUSION-ENST00000475957.1:174396-ENST00000328886.5:4530|2778
MKVGQFKSQPLIQMQITLGGK
>FUSION-ENST00000475957.1:174396-ENST00000328886.5:4530|5250
HLENLQPDHVVEKK
>FUSION-ENST00000475957.1:174396-ENST00000328886.5:4530|4809
MCLVCLLRR
>FUSION-ENST00000475957.1:174396-ENST00000328886.5:4530|6016
VILVLYLTS
>FUSION-ENST00000475957.1:174396-ENST00000328886.5:4530|4757
MASTSLVKAPLPSKLTCVK
>ENST00000446378.3|SNV-42412-A-G|1
EASSSVAAIPAALPAQSSIVR
>FUSION-ENST00000475957.1:174396-ENST00000328886.5:4530|6043
FCSTFWMSNVGKVLIR
>FUSION-ENST00000475957.1:174396-ENST00000328886.5:4530|2810
MFLSLQTKKCVFLK
>ENST00000525748.6|MNV-37695-TC-T|1
THKPVFTLGCCICFFIMGFQ
>ENST00000262244.6|SNV-74658-G-A|1
EIFPTCVGVPFPKNFLQICKK
>FUSION-ENST00000475957.1:174396-ENST00000328886.5:4530|3529
MNLLLFVLLSFFNLR
>FUSION-ENST00000475957.1:174396-ENST00000328886.5:4530|6316
LVNCRGRF
>FUSION-ENST00000475957.1:174396-ENST00000328886.5:4530|6692
LLLRCKAR
>FUSION-ENST00000475957.1:174396-ENST00000328886.5:4530|1263
PCRGEKEVELTR
>FUSION-ENST00000566333.1:10803-ENST00000443119.7:13415|262
WQPLRVLRER
>FUSION-ENST00000475957.1:174396-ENST00000328886.5:4530|7398
LREVRQLQK
>FUSION-ENST00000475957.1:174396-ENST00000328886.5:4530|1615
IKERIWFR
>FUSION-ENST00000475957.1:174396-ENST00000328886.5:4530|9317
MSEIPVFHRVSR
>FUSION-ENST00000475957.1:174396-ENST00000328886.5:4530|2979
FLLFQATLFVVFCYNSPRNLIH
>FUSION-ENST00000475957.1:174396-ENST00000328886.5:4530|7190
ISLSLLVSNLEVLHFICKCIIF
>FUSION-ENST00000475957.1:174396-ENST00000328886.5:4530|6774
MGFLTQLRGFRIVR
>FUSION-ENST00000475957.1:174396-ENST00000328886.5:4530|8477
WRLVFCSCDSLLRMMVSNFLHVPTK
>ENST00000539338.6|SNV-22329-G-C|3
METDPSEGPGLGDPAGGRTPPAR
>FUSION-ENST00000566333.1:10803-ENST00000443119.7:13415|589
MFFSTTVVK
>FUSION-ENST00000475957.1:174396-ENST00000328886.5:4530|3711
NLTYFLRDYVVRLEYSGYS
>FUSION-ENST00000475957.1:174396-ENST00000328886.5:4530|7802
MAAPSITCPESQEEK
>FUSION-ENST00000475957.1:174396-ENST00000328886.5:4530|2310
DFHQLKEILTK
>FUSION-ENST00000475957.1:174396-ENST00000328886.5:4530|2601
SHYIYKRNAI
>FUSION-ENST00000475957.1:174396-ENST00000328886.5:4530|6087
HAGSRRCSVCLLNECYR
>FUSION-ENST00000475957.1:174396-ENST00000328886.5:4530|5583
LCYICIKQHCILSFYNLCLWKHFDK
>FUSION-ENST00000475957.1:174396-ENST00000328886.5:4530|5854
KRGNHTIR
>FUSION-ENST00000475957.1:174396-ENST00000328886.5:4530|6137
GKGKFLCGR
>FUSION-ENST00000475957.1:174396-ENST00000328886.5:4530|6283
MVFKSCADCIRCHYNLGCFK
>FUSION-ENST00000475957.1:174396-ENST00000328886.5:4530|3421
DSFLSDTHPLLK
>FUSION-ENST00000475957.1:174396-ENST00000328886.5:4530|1236
LKRNLVLNPSSEVR
>FUSION-ENST00000475957.1:174396-ENST00000328886.5:4530|9798
NLVHFFK
>FUSION-ENST00000475957.1:174396-ENST00000328886.5:4530|1151
ILMPEGCPKVCFFCYLQKSK
>FUSION-ENST00000475957.1:174396-ENST00000328886.5:4530|7192
ISLSLLVSNLEVLHFICK
>FUSION-ENST00000475957.1:174396-ENST00000328886.5:4530|5956
EVDLSIQ
>FUSION-ENST00000475957.1:174396-ENST00000328886.5:4530|989
LEGTFGTK
>FUSION-ENST00000475957.1:174396-ENST00000328886.5:4530|8024
RVFCDTLPKK
>FUSION-ENST00000475957.1:174396-ENST00000328886.5:4530|2480
MILLDILETCQEREYKSSPLR
>FUSION-ENST00000475957.1:174396-ENST00000328886.5:4530|3804
MVIAILVTSVTDFWEQSFLK
>FUSION-ENST00000475957.1:174396-ENST00000328886.5:4530|8592
MCCLGWT
>FUSION-ENST00000475957.1:174396-ENST00000328886.5:4530|6514
TQVEEALKLKDAM
>ENST00000524631.5|SNV-9084-G-T|3
SSDDPVEDDK
>FUSION-ENST00000475957.1:174396-ENST00000328886.5:4530|6981
GIQKYFVESLC
>FUSION-ENST00000475957.1:174396-ENST00000328886.5:4530|9937
ILMFLFLV
>FUSION-ENST00000475957.1:174396-ENST00000328886.5:4530|4035
ISVCITGVNLVHLFK
>FUSION-ENST00000475957.1:174396-ENST00000328886.5:4530|8614
MRLESNNR
>FUSION-ENST00000475957.1:174396-ENST00000328886.5:4530|2878
CSIIIRTGSGSVVT
>ENST00000272898.11|SNV-32961-C-G|2
QYKQAADK
>ENST00000310045.8|SNV-4847-G-T|2
VSDILSGHFRLLR
>FUSION-ENST00000475957.1:174396-ENST00000328886.5:4530|6458
GVSFALFRNTNIPK
>FUSION-ENST00000475957.1:174396-ENST00000328886.5:4530|3148
PQGELGYILGQIEFSKDFR
>FUSION-ENST00000475957.1:174396-ENST00000328886.5:4530|4805
RIVRTQCSVHPR
>ENST00000543742.1|MNV-65380-CC-C|4
TLANHCVISTLFQGDMEIYTTEGK
>FUSION-ENST00000475957.1:174396-ENST00000328886.5:4530|8066
YEPIGKLFFFFFWPSYLLSVGNMQK
>FUSION-ENST00000475957.1:174396-ENST00000328886.5:4530|4370
NVTTCKFRGSGFNLDYNR
>ENST00000319394.8|SNV-69080-G-T|5
STSRKDSISEDEMVLLER
>ENST00000394303.8|SNV-22329-G-C|1
TPPARQGSWEDEEEDYEEELTDNR
>FUSION-ENST00000475957.1:174396-ENST00000328886.5:4530|2258
MAENNTIHASLCGNSYYFITI
>FUSION-ENST00000475957.1:174396-ENST00000328886.5:4530|7092
NDMYMCEYTWWSLFFSVCN
>FUSION-ENST00000475957.1:174396-ENST00000328886.5:4530|9026
LYSYGWMKIVHWGR
>ENST00000543762.5|INDEL-21277-G-GG|3
FLGARGK
>ENST00000402510.2|SNV-69205-G-T|2
FQNPVEPIEPVWFSLAMKK
>FUSION-ENST00000475957.1:174396-ENST00000328886.5:4530|10046
RLICCFSDSLSPFPCVCR
>FUSION-ENST00000475957.1:174396-ENST00000328886.5:4530|4207
LFFQQLMSSSWS
>FUSION-ENST00000475957.1:174396-ENST00000328886.5:4530|401
CCSEFSQE
>ENST00000437348.5|SNV-291942-C-A|4
RLILSLF
>FUSION-ENST00000475957.1:174396-ENST00000328886.5:4530|720
ILQNMVIR
>FUSION-ENST00000475957.1:174396-ENST00000328886.5:4530|3921
VLASSPRGK
>FUSION-ENST00000475957.1:174396-ENST00000328886.5:4530|4058
MTLIFLKILFQVFCRMSLDLGFV
>FUSION-ENST00000475957.1:174396-ENST00000328886.5:4530|7498
KLSPGLVINPCFSLCFHNT
>FUSION-ENST00000475957.1:174396-ENST00000328886.5:4530|2461
MSIFPPR
>FUSION-ENST00000475957.1:174396-ENST00000328886.5:4530|6667
ALYISSV
>FUSION-ENST00000475957.1:174396-ENST00000328886.5:4530|9083
MSLLKWVAQSEVCFQNVILTF
>FUSION-ENST00000475957.1:174396-ENST00000328886.5:4530|5119
GLALSQMRL
>FUSION-ENST00000475957.1:174396-ENST00000328886.5:4530|3251
FTFESLVHFELIFIFSMK
>FUSION-ENST00000566333.1:10803-ENST00000443119.7:13415|246
AEIMGSWIQERRCR
>FUSION-ENST00000475957.1:174396-ENST00000328886.5:4530|255
MLSHLNFEEECFLRSTD
>FUSION-ENST00000475957.1:174396-ENST00000328886.5:4530|1004
EEVWETALAFGKL
>ENST00000400113.8|SNV-3541-G-C|5
GHYTIGKQIVDLVLDR
>FUSION-ENST00000475957.1:174396-ENST00000328886.5:4530|7981
QFGCAPTQIST
>FUSION-ENST00000475957.1:174396-ENST00000328886.5:4530|6646
IVFCYKDDD
>FUSION-ENST00000475957.1:174396-ENST00000328886.5:4530|6606
MCGGFYLPWTLKTTLERK
>ENST00000546307.5|SNV-14885-T-C|6
DELRAHGILHSGGCPREGTLR
>FUSION-ENST00000475957.1:174396-ENST00000328886.5:4530|2142
MIYVRNNR
>FUSION-ENST00000475957.1:174396-ENST00000328886.5:4530|9324
MNPPSPLPHLLQSLNKIVFK
>FUSION-ENST00000475957.1:174396-ENST00000328886.5:4530|6258
MRKDLASFLFSLFLFCVR
>FUSION-ENST00000475957.1:174396-ENST00000328886.5:4530|1574
ILIGLNNIWVLT
>FUSION-ENST00000475957.1:174396-ENST00000328886.5:4530|3793
YYLLSHFIACVAKWAMP
>FUSION-ENST00000475957.1:174396-ENST00000328886.5:4530|3025
LDLDYMNNLQLNNK
>FUSION-ENST00000475957.1:174396-ENST00000328886.5:4530|5619
LMSPVSVVPNSY
>ENST00000302118.5|SNV-20100-G-T|1
AHNAFGGEGVYSIAR
>FUSION-ENST00000475957.1:174396-ENST00000328886.5:4530|9780
MFFFSNL
>FUSION-ENST00000475957.1:174396-ENST00000328886.5:4530|4225
KVSTTYFRVLK
>FUSION-ENST00000475957.1:174396-ENST00000328886.5:4530|496
MYTIIHIYFSVCNIEK
>ENST00000409261.6|SNV-842810-G-A|1
GQLMKALKSAAPEIETT
>ENST00000317704.8|MNV-15925-AC-A|11
TIQPTPSDKDACAVR
>FUSION-ENST00000475957.1:174396-ENST00000328886.5:4530|9968
MRIMYTISELS
>FUSION-ENST00000475957.1:174396-ENST00000328886.5:4530|1148
PEGCPKVCFFCYLQK
>FUSION-ENST00000475957.1:174396-ENST00000328886.5:4530|83
FFLFHFP
>FUSION-ENST00000475957.1:174396-ENST00000328886.5:4530|587
MLSKPVLSK
>FUSION-ENST00000475957.1:174396-ENST00000328886.5:4530|4819
ICLIAYIK
>FUSION-ENST00000475957.1:174396-ENST00000328886.5:4530|805
CSLTAVSVNR
>ENST00000590189.6|SNV-92545-T-C|2
VPDEQSDSPSGHLK
>FUSION-ENST00000475957.1:174396-ENST00000328886.5:4530|7730
STDCLHSAPGK
>ENST00000539338.6|SNV-22329-G-C|4
ETDPSEGPGLGDPAGGR
>FUSION-ENST00000475957.1:174396-ENST00000328886.5:4530|1444
PNVQTVDLIFYFTILKA
>FUSION-ENST00000475957.1:174396-ENST00000328886.5:4530|5559
APACSTGQDGSER
>ENST00000476350.1|SNV-269538-C-G|1
IVPPHLPLLSRTLRG
>FUSION-ENST00000475957.1:174396-ENST00000328886.5:4530|3306
MYTQFWNC
>FUSION-ENST00000475957.1:174396-ENST00000328886.5:4530|389
KGIIALPLFCFLRMS
>FUSION-ENST00000475957.1:174396-ENST00000328886.5:4530|5558
MAPACSTGQDGSERG
>FUSION-ENST00000566333.1:10803-ENST00000443119.7:13415|363
MSHFKDTNEHHPICCRGTK
>FUSION-ENST00000475957.1:174396-ENST00000328886.5:4530|8129
WEKIFSTYSSDKGLISR
>FUSION-ENST00000475957.1:174396-ENST00000328886.5:4530|8787
DVLNQGTPIHLIK
>FUSION-ENST00000475957.1:174396-ENST00000328886.5:4530|8329
MIVYLENPIVSAQNLLKLISNFSK
>FUSION-ENST00000475957.1:174396-ENST00000328886.5:4530|4860
MWELRGSANVS
>ENST00000367294.4|SNV-2356-T-G|4
IPQILTKVIDTWHRHK
>FUSION-ENST00000475957.1:174396-ENST00000328886.5:4530|5696
FPTNIAHQSFK
>FUSION-ENST00000475957.1:174396-ENST00000328886.5:4530|6883
MYTCLSI
>FUSION-ENST00000475957.1:174396-ENST00000328886.5:4530|3309
FIHVVENDRISFFLK
>FUSION-ENST00000566333.1:10803-ENST00000443119.7:13415|581
TVKQIKK
>FUSION-ENST00000475957.1:174396-ENST00000328886.5:4530|7307
MDVADTTCRRPR
>ENST00000317704.8|MNV-15925-AC-A|6
SSPLRCSLRGMSSPSR
>FUSION-ENST00000475957.1:174396-ENST00000328886.5:4530|8761
FQMIDTGSILFFLFMVLTK
>FUSION-ENST00000475957.1:174396-ENST00000328886.5:4530|7318
AIAAIDSNFSGGSG
>FUSION-ENST00000475957.1:174396-ENST00000328886.5:4530|4084
YVIVYHIVK
>FUSION-ENST00000475957.1:174396-ENST00000328886.5:4530|9866
CKSTVFILIGLKILLHLQIEER
>FUSION-ENST00000475957.1:174396-ENST00000328886.5:4530|9796
NLVHFFKQMKCFFFLICR
>FUSION-ENST00000475957.1:174396-ENST00000328886.5:4530|4232
CFYIFTFSLMRK
>FUSION-ENST00000475957.1:174396-ENST00000328886.5:4530|6643
MVYFCFWFCVANGWKLIVIVK
>FUSION-ENST00000475957.1:174396-ENST00000328886.5:4530|3563
MSSPPLSK
>FUSION-ENST00000475957.1:174396-ENST00000328886.5:4530|1764
MHQIPYLISYK
>FUSION-ENST00000475957.1:174396-ENST00000328886.5:4530|3075
MHFKDCQQPPEAR
>FUSION-ENST00000475957.1:174396-ENST00000328886.5:4530|9112
HCYKSLAVGDLIIMLHLPLLQDAK
>FUSION-ENST00000475957.1:174396-ENST00000328886.5:4530|2180
RSNFWVKFTHIVG
>FUSION-ENST00000475957.1:174396-ENST00000328886.5:4530|3717
MHLKKNLTYFLR
>ENST00000361350.5|SNV-1775-C-T|7
ARGLTCGVIRVSPQER
>FUSION-ENST00000475957.1:174396-ENST00000328886.5:4530|6798
MHELFLRT
>FUSION-ENST00000475957.1:174396-ENST00000328886.5:4530|1262
LSLPNLK
>FUSION-ENST00000475957.1:174396-ENST00000328886.5:4530|3505
AVSKSVILVSRR
>FUSION-ENST00000475957.1:174396-ENST00000328886.5:4530|7432
SQSLTPR
>FUSION-ENST00000475957.1:174396-ENST00000328886.5:4530|6803
WISILTRFTCLFIYF
>FUSION-ENST00000475957.1:174396-ENST00000328886.5:4530|5342
MTEFRQSHDK
>FUSION-ENST00000475957.1:174396-ENST00000328886.5:4530|7117
VYLCNKPACSAHVSQNLKYSK
>FUSION-ENST00000475957.1:174396-ENST00000328886.5:4530|7428
LVSSLLHDFFVHLNIQGLK
>FUSION-ENST00000475957.1:174396-ENST00000328886.5:4530|9919
MKMSDCSDR
>ENST00000490851.5|SNV-748638-G-A|10
MKGTFSLAVEPQMKLEQALEK
>FUSION-ENST00000475957.1:174396-ENST00000328886.5:4530|5657
EFHSCCPGWSAMVRSR
>FUSION-ENST00000475957.1:174396-ENST00000328886.5:4530|9050
SCIPYFLGEGSIVMAG
>ENST00000282908.10|SNV-405410-C-T|1
VHYSSMWCKGMVALLRK
>FUSION-ENST00000475957.1:174396-ENST00000328886.5:4530|3787
ETSVVPQSVK
>FUSION-ENST00000475957.1:174396-ENST00000328886.5:4530|5336
MSSPKSHVK
>FUSION-ENST00000475957.1:174396-ENST00000328886.5:4530|7098
KINLCFPR
>FUSION-ENST00000475957.1:174396-ENST00000328886.5:4530|1704
FGIDILKHIFCK
>FUSION-ENST00000475957.1:174396-ENST00000328886.5:4530|5578
QHCILSFYNLCLWKHFDK
>FUSION-ENST00000475957.1:174396-ENST00000328886.5:4530|9354
MAYSINVILA
>FUSION-ENST00000475957.1:174396-ENST00000328886.5:4530|8354
MAGSNGISSSRSLRNR
>FUSION-ENST00000475957.1:174396-ENST00000328886.5:4530|3007
FLEQFEVHSK
>FUSION-ENST00000475957.1:174396-ENST00000328886.5:4530|1447
MPNVQTVDLIFYFTILK
>FUSION-ENST00000475957.1:174396-ENST00000328886.5:4530|9077
LHCFASKPQPLEQSESGGNGAEKK
>ENST00000371847.8|INDEL-72692-A-AA|12
SKYCINAKK
>FUSION-ENST00000475957.1:174396-ENST00000328886.5:4530|6293
TPYLVIRPPRPLKVPR
>ENST00000491313.5|SNV-68955-A-C|3
GSQVGHTNR
>FUSION-ENST00000475957.1:174396-ENST00000328886.5:4530|9188
FQKCLILANGKEK
>ENST00000216602.10|SNV-12123-G-T|1
QCAEFALVSLKEAEFYDKQLK
>ENST00000468643.5|MNV-8326-TG-T|6
MLVADLPFPCSIFQLIILLYLK
>FUSION-ENST00000475957.1:174396-ENST00000328886.5:4530|3858
MGDLFELKSPPPK
>FUSION-ENST00000475957.1:174396-ENST00000328886.5:4530|451
MRVHTHTHTHTSVFLK
>FUSION-ENST00000475957.1:174396-ENST00000328886.5:4530|4859
WELRGSANVS
>FUSION-ENST00000475957.1:174396-ENST00000328886.5:4530|1268
GTLTLCR
>ENST00000342992.10|SNV-56813-A-T|2
DGLEVQPSDR
>FUSION-ENST00000475957.1:174396-ENST00000328886.5:4530|4666
MIQVENVGSNYILYDCNCVNFLR
>FUSION-ENST00000475957.1:174396-ENST00000328886.5:4530|3275
MNCSHHIVQ
>FUSION-ENST00000566333.1:10803-ENST00000443119.7:13415|295
METTVMR
>FUSION-ENST00000475957.1:174396-ENST00000328886.5:4530|2632
SHLATVKIP
>FUSION-ENST00000475957.1:174396-ENST00000328886.5:4530|6664
TLHSSKGSEK
>FUSION-ENST00000566333.1:10803-ENST00000443119.7:13415|407
QRSDTLQL
>FUSION-ENST00000475957.1:174396-ENST00000328886.5:4530|2670
GLLLSLGKIHLVPVKLIK
>FUSION-ENST00000475957.1:174396-ENST00000328886.5:4530|6991
VITSSQDCSED
>ENST00000374423.9|SNV-33750-C-A|2
INFDSHEPLQYVTNK
>FUSION-ENST00000475957.1:174396-ENST00000328886.5:4530|9022
MKIVHWGRIK
>FUSION-ENST00000475957.1:174396-ENST00000328886.5:4530|3389
MHVFCTIFGNVKLDHEGHFSSRNNS
>FUSION-ENST00000475957.1:174396-ENST00000328886.5:4530|8468
MIRPLHSSLDNRAR
>FUSION-ENST00000475957.1:174396-ENST00000328886.5:4530|3281
IPLMFFKIK
>FUSION-ENST00000475957.1:174396-ENST00000328886.5:4530|3885
MGQAVSHLIWGTYLSLNLHHQKK
>FUSION-ENST00000475957.1:174396-ENST00000328886.5:4530|5381
GQGVIFDFHLLLYK
>FUSION-ENST00000475957.1:174396-ENST00000328886.5:4530|6330
MLIIIPILKMR
>FUSION-ENST00000475957.1:174396-ENST00000328886.5:4530|5917
LKDWDCSFYFHICWLLK
>FUSION-ENST00000475957.1:174396-ENST00000328886.5:4530|310
SIYFPSKSIWNRT
>FUSION-ENST00000475957.1:174396-ENST00000328886.5:4530|1991
NYSSGSVCMK
>ENST00000487909.5|SNV-99-G-A|1
EIRLSAIMLMILM
>FUSION-ENST00000475957.1:174396-ENST00000328886.5:4530|7770
LQKMYGNAR
>FUSION-ENST00000475957.1:174396-ENST00000328886.5:4530|7394
QLQKNSLEVVLWGLRK
>ENST00000617740.4|SNV-85924-A-G|5
KGNFEYCQGR
>FUSION-ENST00000475957.1:174396-ENST00000328886.5:4530|2102
MMVCNGAFLIIALIWITGCGISS
>ENST00000424843.6|SNV-91696-C-G|1
DESNCTMCQKEEFPCSRNGVCYPR
>FUSION-ENST00000475957.1:174396-ENST00000328886.5:4530|8800
LVLNSLAQIVLPNWPLK
>FUSION-ENST00000475957.1:174396-ENST00000328886.5:4530|4526
FYLIGKR
>ENST00000440944.6|SNV-13503-G-A|2
LTSPAASEKPDLASYEAQGARPK
>FUSION-ENST00000475957.1:174396-ENST00000328886.5:4530|620
LAKNTLILSLAGTHTIHVYSYFNFR
>FUSION-ENST00000475957.1:174396-ENST00000328886.5:4530|1322
SAHRLLFFILLFYFLR
>FUSION-ENST00000475957.1:174396-ENST00000328886.5:4530|163
ELNEMSLLS
>FUSION-ENST00000475957.1:174396-ENST00000328886.5:4530|1644
MIVHHAPLKKCFR
>FUSION-ENST00000475957.1:174396-ENST00000328886.5:4530|652
VGHACNPYTLGG
>FUSION-ENST00000475957.1:174396-ENST00000328886.5:4530|6012
MNVLLGRNVKVDYFGSLK
>FUSION-ENST00000475957.1:174396-ENST00000328886.5:4530|1840
TSKACVESLRHSSHWAPEK
>FUSION-ENST00000475957.1:174396-ENST00000328886.5:4530|8497
ARYSGSQL
>FUSION-ENST00000475957.1:174396-ENST00000328886.5:4530|567
LIIISYSLFFLQRYHNF
>FUSION-ENST00000475957.1:174396-ENST00000328886.5:4530|8413
HSCTPTTDKQRGK
>FUSION-ENST00000475957.1:174396-ENST00000328886.5:4530|6787
MYFELLLVGEAGER
>FUSION-ENST00000475957.1:174396-ENST00000328886.5:4530|5796
ANACNPSTLAGPGVWIA
>FUSION-ENST00000475957.1:174396-ENST00000328886.5:4530|1437
MWCLADKCFMLKQR
>ENST00000615845.4|SNV-57710-A-T|1
AYILDVASVMEQVDGGYMLWFRR
>FUSION-ENST00000475957.1:174396-ENST00000328886.5:4530|1900
LYFWLTFKRHVSQSVCG
>FUSION-ENST00000475957.1:174396-ENST00000328886.5:4530|7626
MLTEAFLFR
>FUSION-ENST00000475957.1:174396-ENST00000328886.5:4530|9225
SFLGLKFR
>FUSION-ENST00000475957.1:174396-ENST00000328886.5:4530|5598
RDPEPANK
>ENST00000405015.7|SNV-371266-G-C|1
EQLLLDQLVALVNKRDALVR
>ENST00000643230.2|SNV-158980-T-G|4
DRVYSLSLERISDGYK
>FUSION-ENST00000475957.1:174396-ENST00000328886.5:4530|2065
MLGCGTCDMERQLHIR
>FUSION-ENST00000475957.1:174396-ENST00000328886.5:4530|4255
MTSIHHYR
>FUSION-ENST00000475957.1:174396-ENST00000328886.5:4530|1435
CFMLKQR
>ENST00000310715.7|SNV-59931-T-A|1
YYAFKEQLKHAVVK
>FUSION-ENST00000475957.1:174396-ENST00000328886.5:4530|2775
NDLYRPSSSLEGKK
>FUSION-ENST00000475957.1:174396-ENST00000328886.5:4530|8625
VKLNKQSYPK
>FUSION-ENST00000475957.1:174396-ENST00000328886.5:4530|6385
MYCLLIQDKE
>FUSION-ENST00000475957.1:174396-ENST00000328886.5:4530|420
VISFVYFLKK
>FUSION-ENST00000475957.1:174396-ENST00000328886.5:4530|764
KQRGFGR
>ENST00000517746.6|SNV-176032-C-A|SNV-176034-T-A|5
QKNIIQELEK
>FUSION-ENST00000475957.1:174396-ENST00000328886.5:4530|8094
MVHCSLDHLGSNSSPTSATR
>FUSION-ENST00000475957.1:174396-ENST00000328886.5:4530|2208
MKIFSRPKWK
>FUSION-ENST00000475957.1:174396-ENST00000328886.5:4530|4085
MYVIVYHIVK
>FUSION-ENST00000475957.1:174396-ENST00000328886.5:4530|7399
MLREVRQLQK
>FUSION-ENST00000475957.1:174396-ENST00000328886.5:4530|6483
MHGSYYFAISQAYNSRTLSRNK
>FUSION-ENST00000475957.1:174396-ENST00000328886.5:4530|557
LLFSFSCL
>FUSION-ENST00000475957.1:174396-ENST00000328886.5:4530|4905
SASWWIKR
>FUSION-ENST00000475957.1:174396-ENST00000328886.5:4530|7624
MLTEAFLFRWLGR
>ENST00000229270.8|SNV-425-C-T|1
ADTDFQRLGSSAMAPSRK
>ENST00000377307.6|SNV-75296-C-A|1
CQSEDPRVIFENTRK
>FUSION-ENST00000475957.1:174396-ENST00000328886.5:4530|2395
MLGINRISS
>FUSION-ENST00000475957.1:174396-ENST00000328886.5:4530|1689
NKLGWNTRVSLR
>FUSION-ENST00000475957.1:174396-ENST00000328886.5:4530|3684
YVCMCICDVCVSVCDAFKK
>FUSION-ENST00000475957.1:174396-ENST00000328886.5:4530|3536
MQSVCERK
>FUSION-ENST00000475957.1:174396-ENST00000328886.5:4530|9924
AQNLRKEILMK
>FUSION-ENST00000475957.1:174396-ENST00000328886.5:4530|127
CSVNLSNSLR
>FUSION-ENST00000475957.1:174396-ENST00000328886.5:4530|7129
GAANHHGTCIPM
>FUSION-ENST00000475957.1:174396-ENST00000328886.5:4530|4234
CFYIFTFSLMR
>ENST00000418532.6|SNV-262-G-C|2
CASAAVSSGAGSGPVVNAELEVK
>ENST00000543762.5|INDEL-21277-G-GG|5
MRFLGARGK
>FUSION-ENST00000475957.1:174396-ENST00000328886.5:4530|1382
ELNIICPRWDLNLRIFLK
>FUSION-ENST00000475957.1:174396-ENST00000328886.5:4530|3832
MKKDLMK
>FUSION-ENST00000475957.1:174396-ENST00000328886.5:4530|4427
MCICVCGYMYKTCTRIFLEYYL
>FUSION-ENST00000475957.1:174396-ENST00000328886.5:4530|1959
MNVICMMFQMLIFIMYR
>FUSION-ENST00000475957.1:174396-ENST00000328886.5:4530|7570
MEIIINFHKWR
>FUSION-ENST00000475957.1:174396-ENST00000328886.5:4530|3486
LSQLIYLFFWA
>FUSION-ENST00000475957.1:174396-ENST00000328886.5:4530|1835
HSSHWAPEKGGDK
>ENST00000291576.12|SNV-8500-C-T|2
ATLAEEEKTGK
>FUSION-ENST00000475957.1:174396-ENST00000328886.5:4530|1032
ENFLKFCSLGIICFEVG
>FUSION-ENST00000475957.1:174396-ENST00000328886.5:4530|3123
CVHVCVYLCVL
>FUSION-ENST00000475957.1:174396-ENST00000328886.5:4530|2884
MIPCIQNSIK
>FUSION-ENST00000475957.1:174396-ENST00000328886.5:4530|9114
MVCLYLSG
>FUSION-ENST00000475957.1:174396-ENST00000328886.5:4530|9233
MSNFNMIIFSCLGI
>FUSION-ENST00000475957.1:174396-ENST00000328886.5:4530|5681
TKMSSLRR
>FUSION-ENST00000475957.1:174396-ENST00000328886.5:4530|4253
MTSIHHYRIT
>FUSION-ENST00000475957.1:174396-ENST00000328886.5:4530|5541
MTVFLEMRSCCAAQAR
>FUSION-ENST00000566333.1:10803-ENST00000443119.7:13415|329
AREPISPCSLVL
>FUSION-ENST00000475957.1:174396-ENST00000328886.5:4530|2896
MSHCTHR
>FUSION-ENST00000475957.1:174396-ENST00000328886.5:4530|3839
MVTVAFLRRHLPR
>FUSION-ENST00000475957.1:174396-ENST00000328886.5:4530|6466
MLSKSPLFYI
>ENST00000551956.2|SNV-494-A-G|1
LLNDKFASFIDKVQFLEQQNK
>ENST00000591680.6|SNV-102915-C-T|2
ETSLATSAGK
>FUSION-ENST00000475957.1:174396-ENST00000328886.5:4530|3107
MLHFYTLFGDR
>FUSION-ENST00000475957.1:174396-ENST00000328886.5:4530|1125
TGVSDDQLL
>FUSION-ENST00000475957.1:174396-ENST00000328886.5:4530|1957
MNVICMMFQMLIFIMYRIFLLK
>ENST00000317704.8|MNV-15925-AC-A|16
MLPRLYLLRTIQPTPSDK
>ENST00000357006.8|SNV-4863-G-C|1
EFFITMSETIKYNDDDHKTLFLK
>FUSION-ENST00000475957.1:174396-ENST00000328886.5:4530|8275
MSIFFSFILEFR
>FUSION-ENST00000475957.1:174396-ENST00000328886.5:4530|6416
MKPHFPATGFLGHK
>FUSION-ENST00000475957.1:174396-ENST00000328886.5:4530|10039
AEEFKQKKPLSK
>FUSION-ENST00000475957.1:174396-ENST00000328886.5:4530|191
MHELDAAVSQPVDTCIWQSVR
>FUSION-ENST00000475957.1:174396-ENST00000328886.5:4530|9805
AQFCGVAFMKNLVHFFK
>FUSION-ENST00000475957.1:174396-ENST00000328886.5:4530|9431
VYTRMRK
>FUSION-ENST00000475957.1:174396-ENST00000328886.5:4530|6125
MKNVRQK
>FUSION-ENST00000475957.1:174396-ENST00000328886.5:4530|10020
MQSISHCFKMFIFGFLFVCVLPMM
>FUSION-ENST00000475957.1:174396-ENST00000328886.5:4530|3540
LGLKLFFMNLLLFVLLSFFNLRG
>ENST00000321420.4|SNV-8239-A-T|2
APPTPGQPAAPPGSLGAPR
>FUSION-ENST00000475957.1:174396-ENST00000328886.5:4530|4363
GSLLGLLI
>FUSION-ENST00000475957.1:174396-ENST00000328886.5:4530|7664
MIRMLRLIQ
>FUSION-ENST00000475957.1:174396-ENST00000328886.5:4530|4678
TGDLLVGMCPLLGAFFSAQANK
>FUSION-ENST00000475957.1:174396-ENST00000328886.5:4530|6245
SYLCNKNISILK
>ENST00000357006.8|SNV-4863-G-C|5
EFFITMSETIK
>FUSION-ENST00000566333.1:10803-ENST00000443119.7:13415|451
EIQVSSISEK
>FUSION-ENST00000475957.1:174396-ENST00000328886.5:4530|5377
GQGVIFDFHLLLYKKYIS
>FUSION-ENST00000566333.1:10803-ENST00000443119.7:13415|460
MDAVCLAQMFCKLYINKK
>FUSION-ENST00000475957.1:174396-ENST00000328886.5:4530|7660
MFSLYLIELHSVPASYMRGSLR
>FUSION-ENST00000475957.1:174396-ENST00000328886.5:4530|8109
NRHFSKEDIYAAK
>FUSION-ENST00000475957.1:174396-ENST00000328886.5:4530|4604
MLNQRFSNSYLTVSILK
>FUSION-ENST00000475957.1:174396-ENST00000328886.5:4530|9849
SCSLWKTLLHTHER
>FUSION-ENST00000475957.1:174396-ENST00000328886.5:4530|3668
ATTFPIFVLLSSNGKAFLSTYL
>FUSION-ENST00000566333.1:10803-ENST00000443119.7:13415|623
PQTERIQTDPSCHLLVVPTR
>ENST00000517746.6|SNV-176034-T-A|2
QTNIIQELEKQLNR
>ENST00000441037.7|SNV-466048-G-T|2
SPVVFCDFHCHSQKK
>FUSION-ENST00000475957.1:174396-ENST00000328886.5:4530|1705
FGIDILK
>FUSION-ENST00000475957.1:174396-ENST00000328886.5:4530|5530
LIFNFFFFFFFGR
>FUSION-ENST00000475957.1:174396-ENST00000328886.5:4530|1289
AQKSETFECQYDTQRK
>FUSION-ENST00000475957.1:174396-ENST00000328886.5:4530|3305
YTQFWNC
>FUSION-ENST00000475957.1:174396-ENST00000328886.5:4530|2344
HLCVEILIILSLFRHYSRSAICI
>FUSION-ENST00000475957.1:174396-ENST00000328886.5:4530|5670
YLFFFFF
>FUSION-ENST00000475957.1:174396-ENST00000328886.5:4530|2794
MLHIGQTYGKFCK
>FUSION-ENST00000475957.1:174396-ENST00000328886.5:4530|9740
MLLTNNNVLCLK
>FUSION-ENST00000475957.1:174396-ENST00000328886.5:4530|7248
MCGINQITGK
>FUSION-ENST00000475957.1:174396-ENST00000328886.5:4530|1747
SEFEIIPLR
>FUSION-ENST00000475957.1:174396-ENST00000328886.5:4530|6247
MSYLCNK
>FUSION-ENST00000475957.1:174396-ENST00000328886.5:4530|1453
GTLFWNTIKIDCIVAGCILFKK
>FUSION-ENST00000475957.1:174396-ENST00000328886.5:4530|2478
MCKMEDDNFSGLL
>FUSION-ENST00000566333.1:10803-ENST00000443119.7:13415|494
AVLDRAESLLPSLGR
>FUSION-ENST00000475957.1:174396-ENST00000328886.5:4530|1758
MKLYMLTK
>FUSION-ENST00000475957.1:174396-ENST00000328886.5:4530|2974
LISNSWPQVIHSPHCPK
>FUSION-ENST00000475957.1:174396-ENST00000328886.5:4530|6288
CKACGGNDVPETPTAGANRGAVVS
>FUSION-ENST00000475957.1:174396-ENST00000328886.5:4530|10056
YSQRLLYFIFPPNCGKDER
>FUSION-ENST00000566333.1:10803-ENST00000443119.7:13415|251
KGQSRAEIMGSWIQER
>FUSION-ENST00000475957.1:174396-ENST00000328886.5:4530|7003
GVSVTLT
>FUSION-ENST00000475957.1:174396-ENST00000328886.5:4530|6107
YLTQRFVILVCEVFLK
>FUSION-ENST00000475957.1:174396-ENST00000328886.5:4530|143
MEVGSEGSNAK
>FUSION-ENST00000566333.1:10803-ENST00000443119.7:13415|597
HIRANVHIR
>FUSION-ENST00000475957.1:174396-ENST00000328886.5:4530|6296
MNRGQEVGKCK
>FUSION-ENST00000569282.2:949-ENST00000411546.3:46693|1
GETAASETQLGS
>ENST00000309156.9|SNV-8205-C-T|1
LIGQQGLVDGLFLVRES
>FUSION-ENST00000475957.1:174396-ENST00000328886.5:4530|2176
MPVVPATCEAEMGDHLSKPRR
>ENST00000354567.7|MNV-15925-AC-A|1
SVPPIWWYSWLVLIRDSKK
>FUSION-ENST00000475957.1:174396-ENST00000328886.5:4530|2362
MKDEVRNIFMLN
>FUSION-ENST00000475957.1:174396-ENST00000328886.5:4530|289
MVLCGNDDHS
>FUSION-ENST00000475957.1:174396-ENST00000328886.5:4530|5626
MRAGHGSSHL
>FUSION-ENST00000475957.1:174396-ENST00000328886.5:4530|2781
MKILLEIMRTLCYR
>FUSION-ENST00000475957.1:174396-ENST00000328886.5:4530|3350
MVSPSFFSPELSNFSYFWAPFR
>FUSION-ENST00000475957.1:174396-ENST00000328886.5:4530|3901
ISQSLAIPR
>ENST00000262995.8|SNV-122716-G-A|2
SPITRSFARNSSR
>ENST00000435676.2|INDEL-96489-T-TT|2
DQSFTTLAGGHEHHHK
>ENST00000426898.2|INDEL-172182-G-GT|14
MRLPCFLEFWKR
>FUSION-ENST00000475957.1:174396-ENST00000328886.5:4530|726
MCFLSLRSERK
>FUSION-ENST00000475957.1:174396-ENST00000328886.5:4530|9875
VLDKLLLCLFSHLHYGNDDK
>FUSION-ENST00000475957.1:174396-ENST00000328886.5:4530|3046
QEEAHGKMETEIGVMLLQLRNAFQR
>FUSION-ENST00000475957.1:174396-ENST00000328886.5:4530|6534
STSQYVSFLLVQK
>FUSION-ENST00000475957.1:174396-ENST00000328886.5:4530|1529
SEQQRTQFSWL
>ENST00000011684.11|SNV-17502-T-G|4
MRGPHIIQLDTPR
>FUSION-ENST00000475957.1:174396-ENST00000328886.5:4530|9287
SWNITNLNIFAYIGTDLKTSA
>FUSION-ENST00000475957.1:174396-ENST00000328886.5:4530|7637
TKYVDRGFSVQVVR
>FUSION-ENST00000475957.1:174396-ENST00000328886.5:4530|3179
IYGSRKGNIVIPR
>FUSION-ENST00000475957.1:174396-ENST00000328886.5:4530|3473
TFCDWLIFF
>FUSION-ENST00000566333.1:10803-ENST00000443119.7:13415|404
MVPSGGDGRH
>FUSION-ENST00000475957.1:174396-ENST00000328886.5:4530|1387
RELNIICPR
>FUSION-ENST00000475957.1:174396-ENST00000328886.5:4530|8323
LISNFSKVSGYKINVQK
>FUSION-ENST00000475957.1:174396-ENST00000328886.5:4530|497
MYLCLLT
>ENST00000233190.11|SNV-29312-G-T|3
IASQVAALDLGYKPVVEAIR
>FUSION-ENST00000475957.1:174396-ENST00000328886.5:4530|4383
NTSFGFT
>FUSION-ENST00000475957.1:174396-ENST00000328886.5:4530|4662
MKSQLIA
>FUSION-ENST00000475957.1:174396-ENST00000328886.5:4530|291
VYGIELR
>FUSION-ENST00000475957.1:174396-ENST00000328886.5:4530|9564
MCSSICNRQK
>FUSION-ENST00000475957.1:174396-ENST00000328886.5:4530|2743
MPSRAVK
>ENST00000374435.3|SNV-10788-G-A|1
CEKAFRHSSGLVEHQR
>FUSION-ENST00000475957.1:174396-ENST00000328886.5:4530|1897
HVSQSVCG
>FUSION-ENST00000475957.1:174396-ENST00000328886.5:4530|9282
MCLRYCYRFK
>FUSION-ENST00000475957.1:174396-ENST00000328886.5:4530|2867
HIKLYYFK
>FUSION-ENST00000566333.1:10803-ENST00000443119.7:13415|146
MQGSPICCK
>FUSION-ENST00000475957.1:174396-ENST00000328886.5:4530|8445
MLFSTCCFLTF
>FUSION-ENST00000475957.1:174396-ENST00000328886.5:4530|7388
KETIFIT
>FUSION-ENST00000475957.1:174396-ENST00000328886.5:4530|3360
LGYILMLHAWPTAYL
>FUSION-ENST00000475957.1:174396-ENST00000328886.5:4530|7256
MNLQYLIGMIVLYTIVTFHR
>FUSION-ENST00000566333.1:10803-ENST00000443119.7:13415|632
MCVHIPQFSKAVWSMPQTER
>FUSION-ENST00000475957.1:174396-ENST00000328886.5:4530|7868
TWQLPCDVEPVGATEVK
>FUSION-ENST00000475957.1:174396-ENST00000328886.5:4530|1930
NKYYSQHPR
>FUSION-ENST00000475957.1:174396-ENST00000328886.5:4530|8951
FTMDNGEKHER
>FUSION-ENST00000475957.1:174396-ENST00000328886.5:4530|9889
MQEDLQE
>FUSION-ENST00000475957.1:174396-ENST00000328886.5:4530|1935
YRIFLLKNK
>FUSION-ENST00000475957.1:174396-ENST00000328886.5:4530|8599
NAIIILNSFGSK
>ENST00000476941.6|SNV-82156-T-C|1
DLPGFRTSKYAMFYPR
>FUSION-ENST00000475957.1:174396-ENST00000328886.5:4530|8624
LNKQSYPK
>FUSION-ENST00000475957.1:174396-ENST00000328886.5:4530|8316
IGKNYFK
>ENST00000242728.5|SNV-1306-C-A|4
DLLPEHLKLTTLGNLEK
>ENST00000341757.9|SNV-258-G-T|5
ELYHEEFARAGKHAGLQVWR
>FUSION-ENST00000475957.1:174396-ENST00000328886.5:4530|9428
KIYSLAQ
>FUSION-ENST00000475957.1:174396-ENST00000328886.5:4530|5712
MVPLHSSLADTVRPCLEKKK
>FUSION-ENST00000475957.1:174396-ENST00000328886.5:4530|3808
RLVMYCALWQYS
>FUSION-ENST00000475957.1:174396-ENST00000328886.5:4530|5987
MSGSKTR
>FUSION-ENST00000475957.1:174396-ENST00000328886.5:4530|10113
LPARAPLRLGESHR
>ENST00000374423.9|SNV-33750-C-A|1
INFDSHEPLQYVTNKIPGANK
>FUSION-ENST00000475957.1:174396-ENST00000328886.5:4530|9566
MCSSICNR
>FUSION-ENST00000566333.1:10803-ENST00000443119.7:13415|483
VRVESHLSLLR
>FUSION-ENST00000475957.1:174396-ENST00000328886.5:4530|2798
MVAHIIKLFTVSMMDREK
>FUSION-ENST00000475957.1:174396-ENST00000328886.5:4530|4806
CLVCLLRRIVR
>ENST00000371847.8|INDEL-72692-A-AA|7
LRTAYNFFKITLSISLHK
>FUSION-ENST00000475957.1:174396-ENST00000328886.5:4530|1633
RRSLVQWMSNLSK
>FUSION-ENST00000475957.1:174396-ENST00000328886.5:4530|6809
LCWRWILLAK
>FUSION-ENST00000475957.1:174396-ENST00000328886.5:4530|530
QVKDEEAASITPYHTR
>FUSION-ENST00000475957.1:174396-ENST00000328886.5:4530|2443
MTLFIGYLHRPASVDIK
>FUSION-ENST00000475957.1:174396-ENST00000328886.5:4530|6397
VKPCLYQNKNKNK
>FUSION-ENST00000475957.1:174396-ENST00000328886.5:4530|2836
SSSGCVMK
>FUSION-ENST00000475957.1:174396-ENST00000328886.5:4530|9363
IATSNSICQHLE
>FUSION-ENST00000475957.1:174396-ENST00000328886.5:4530|9758
MTLYMDLLYFFWIVPSFDLL
>ENST00000400577.4|MNV-8326-TG-T|4
NIFSFRR
>FUSION-ENST00000475957.1:174396-ENST00000328886.5:4530|3996
IEHSNKL
>FUSION-ENST00000475957.1:174396-ENST00000328886.5:4530|6845
MDRVAFYVQGFGSD
>FUSION-ENST00000475957.1:174396-ENST00000328886.5:4530|9092
EGYILTEYFHGLR
>FUSION-ENST00000475957.1:174396-ENST00000328886.5:4530|7046
MLLCCQSGGNVVWASWGQMRSQR
>FUSION-ENST00000475957.1:174396-ENST00000328886.5:4530|799
CSSPQNKLPSNDIGMINPK
>FUSION-ENST00000475957.1:174396-ENST00000328886.5:4530|2929
WISGYLK
>FUSION-ENST00000475957.1:174396-ENST00000328886.5:4530|910
LIVASLEK
>FUSION-ENST00000566333.1:10803-ENST00000443119.7:13415|176
MFNNWATLK
>FUSION-ENST00000566333.1:10803-ENST00000443119.7:13415|365
MSHFKDTNEHHPICCR
>ENST00000528495.1|SNV-258862-C-A|4
PKDVLSTSQLLPRLPPS
>FUSION-ENST00000475957.1:174396-ENST00000328886.5:4530|7017
EAFWVSKTVFAY
>FUSION-ENST00000475957.1:174396-ENST00000328886.5:4530|5050
MPVQIFKK
>FUSION-ENST00000475957.1:174396-ENST00000328886.5:4530|1839
ACVESLR
>ENST00000430799.7|MNV-86283-TGCCCACCA-T|4
TELLPSRPHAPCPSEACDNSR
>FUSION-ENST00000475957.1:174396-ENST00000328886.5:4530|1624
MSNLSKHRNLLEDLGEQIATDYPR
>FUSION-ENST00000475957.1:174396-ENST00000328886.5:4530|9629
MSHFPCLPPR
>FUSION-ENST00000475957.1:174396-ENST00000328886.5:4530|2147
VKDVLQFSDNTFS
>FUSION-ENST00000475957.1:174396-ENST00000328886.5:4530|1164
SLVRLSR
>FUSION-ENST00000475957.1:174396-ENST00000328886.5:4530|5185
MAPCVPAAPSPAPPTSAPAMAK
>ENST00000291576.12|SNV-8500-C-T|5
GKATLAEEEK
>ENST00000332506.7|SNV-54018-G-T|3
IRRALGQHCSGTCWAGGHPDSR
>FUSION-ENST00000475957.1:174396-ENST00000328886.5:4530|2605
MSHYIYK
>FUSION-ENST00000566333.1:10803-ENST00000443119.7:13415|175
FNNWATLK
>FUSION-ENST00000475957.1:174396-ENST00000328886.5:4530|8467
MMIRPLHSSLDNRARQCH
>ENST00000602342.1|SNV-1192-A-G|3
STRVLNYHLFVQLVLLQVWAVYLR
>FUSION-ENST00000475957.1:174396-ENST00000328886.5:4530|5660
MEFHSCCPGWSAMVR
>FUSION-ENST00000475957.1:174396-ENST00000328886.5:4530|1556
LKHEVQVNHICK
>FUSION-ENST00000475957.1:174396-ENST00000328886.5:4530|1020
NKTQLLIFVFK
>FUSION-ENST00000566333.1:10803-ENST00000443119.7:13415|625
AVWSMPQTERIQTDPSCHLLVVPTR
>FUSION-ENST00000475957.1:174396-ENST00000328886.5:4530|9618
HGGFGLLR
>FUSION-ENST00000475957.1:174396-ENST00000328886.5:4530|6542
KYSHVPHK
>FUSION-ENST00000475957.1:174396-ENST00000328886.5:4530|3168
MCVCICVFYNGKFTLN
>FUSION-ENST00000475957.1:174396-ENST00000328886.5:4530|2606
ETGAQFSL
>FUSION-ENST00000475957.1:174396-ENST00000328886.5:4530|8380
SGCNPSTLGGR
>FUSION-ENST00000475957.1:174396-ENST00000328886.5:4530|6829
MLENQHYLIGIK
>FUSION-ENST00000475957.1:174396-ENST00000328886.5:4530|6691
CKARSVNYF
>FUSION-ENST00000475957.1:174396-ENST00000328886.5:4530|9066
IILNLSKMDFHLFEGSLYK
>FUSION-ENST00000475957.1:174396-ENST00000328886.5:4530|7542
MYLDFIKYLLGKC
>FUSION-ENST00000475957.1:174396-ENST00000328886.5:4530|9006
QSVLALKEE
>FUSION-ENST00000566333.1:10803-ENST00000443119.7:13415|640
GDSSARLLSPLPSS
>FUSION-ENST00000475957.1:174396-ENST00000328886.5:4530|3649
MDLFFFFFFLRWSLDLSPR
>FUSION-ENST00000475957.1:174396-ENST00000328886.5:4530|9145
MQIASFSQRNK
>FUSION-ENST00000475957.1:174396-ENST00000328886.5:4530|4396
MKYWQECRTTEILTLLVGM
>FUSION-ENST00000475957.1:174396-ENST00000328886.5:4530|7924
AFSFKREAEHR
>FUSION-ENST00000475957.1:174396-ENST00000328886.5:4530|628
KNYSFSVKCFFSHFHVCR
>FUSION-ENST00000475957.1:174396-ENST00000328886.5:4530|5751
MKALFLMPHFIIIVIFVNIFEAGR
>ENST00000417314.2|SNV-5842-C-A|3
MYEIGGR
>FUSION-ENST00000566333.1:10803-ENST00000443119.7:13415|133
SLSLTRK
>FUSION-ENST00000475957.1:174396-ENST00000328886.5:4530|2517
MITFQGCCEN
>ENST00000496259.5|SNV-7696-G-T|1
EGPGALGVEPSPPTHSPSRRK
>FUSION-ENST00000475957.1:174396-ENST00000328886.5:4530|1522
ESTHRWKT
>FUSION-ENST00000475957.1:174396-ENST00000328886.5:4530|4907
SASWWIK
>FUSION-ENST00000566333.1:10803-ENST00000443119.7:13415|509
QFVWLKCFANCTLIK
>FUSION-ENST00000475957.1:174396-ENST00000328886.5:4530|5627
DSMRAGHGSSHL
>FUSION-ENST00000475957.1:174396-ENST00000328886.5:4530|2765
KIMADSH
>FUSION-ENST00000475957.1:174396-ENST00000328886.5:4530|629
KNYSFSVK
>FUSION-ENST00000475957.1:174396-ENST00000328886.5:4530|1570
MKLELKPWR
>FUSION-ENST00000475957.1:174396-ENST00000328886.5:4530|1521
MSHCFLLQVGK
>ENST00000007699.10|SNV-3462-C-A|2
EDVFVHQTDIKR
>FUSION-ENST00000475957.1:174396-ENST00000328886.5:4530|2919
SIVVNKDR
>FUSION-ENST00000475957.1:174396-ENST00000328886.5:4530|5438
MPLGHFYIFFGEMSVQVLFNLLSNR
>ENST00000233242.5|SNV-33064-A-T|2
GSTSHLLVSRK
>ENST00000470987.5|MNV-117119-CT-C|6
MVEEIMLQPLGNPEIATRS
>FUSION-ENST00000475957.1:174396-ENST00000328886.5:4530|8742
MSCCLDIFMVIS
>FUSION-ENST00000475957.1:174396-ENST00000328886.5:4530|5285
NLLGTGVK
>FUSION-ENST00000475957.1:174396-ENST00000328886.5:4530|4036
MISVCITGVNLVHLFK
>ENST00000638604.1|SNV-10855-G-A|3
RPGGHPCPAQTHR
>FUSION-ENST00000475957.1:174396-ENST00000328886.5:4530|7555
SKVVDSICIYDH
>FUSION-ENST00000475957.1:174396-ENST00000328886.5:4530|1972
QEATNKAVEALGPMK
>FUSION-ENST00000475957.1:174396-ENST00000328886.5:4530|1528
MLSLFYG
>FUSION-ENST00000475957.1:174396-ENST00000328886.5:4530|1822
MSVFRMNTPLKMDFK
>FUSION-ENST00000475957.1:174396-ENST00000328886.5:4530|7642
QCSLACIACLEYNVGLKTK
>FUSION-ENST00000475957.1:174396-ENST00000328886.5:4530|3051
IQRQEEAHGK
>FUSION-ENST00000475957.1:174396-ENST00000328886.5:4530|3028
WPVVGGLDK
>FUSION-ENST00000475957.1:174396-ENST00000328886.5:4530|87
LLVSCHLKDHGEEEKFFLFHFP
>FUSION-ENST00000475957.1:174396-ENST00000328886.5:4530|6540
YSHVPHK
>ENST00000409968.6|SNV-291592-G-T|4
HQSYKSHHHSK
>FUSION-ENST00000475957.1:174396-ENST00000328886.5:4530|6735
SDSSDRLLCFLALSSRFMR
>FUSION-ENST00000475957.1:174396-ENST00000328886.5:4530|8702
GWIIHEFYGKGLGNSWN
>FUSION-ENST00000475957.1:174396-ENST00000328886.5:4530|3063
DYCWPKSSDCCLYEEILYMK
>FUSION-ENST00000475957.1:174396-ENST00000328886.5:4530|3614
PGCFNDLKPLQAQLKSENHFYLESK
>FUSION-ENST00000475957.1:174396-ENST00000328886.5:4530|8796
MPGQSLLF
>FUSION-ENST00000566333.1:10803-ENST00000443119.7:13415|660
MGRLVQTSK
>FUSION-ENST00000475957.1:174396-ENST00000328886.5:4530|4190
THFLTISSCLEHLYPTLSV
>FUSION-ENST00000475957.1:174396-ENST00000328886.5:4530|8701
GLGNSWN
>FUSION-ENST00000475957.1:174396-ENST00000328886.5:4530|7543
YLDFIKYLLGK
>FUSION-ENST00000475957.1:174396-ENST00000328886.5:4530|2663
NLTYFIVFFSFLEL
>ENST00000507059.5|SNV-25660-C-A|4
MDRVCGGK
>FUSION-ENST00000475957.1:174396-ENST00000328886.5:4530|8138
ETTIRVNR
>FUSION-ENST00000475957.1:174396-ENST00000328886.5:4530|9197
MSLDKYVQVVSWIRL
>ENST00000556591.1|SNV-75182-G-T|3
DATSTSSLELLMIHYI
>FUSION-ENST00000475957.1:174396-ENST00000328886.5:4530|7500
GFLVIDHILKFLIN
>FUSION-ENST00000475957.1:174396-ENST00000328886.5:4530|4061
MTLIFLK
>FUSION-ENST00000475957.1:174396-ENST00000328886.5:4530|9590
HKLEGLGQLYHFFTT
>FUSION-ENST00000475957.1:174396-ENST00000328886.5:4530|6784
YFELLLVGEAGERK
>ENST00000460641.1|SNV-77696-G-T|2
LCQLFSTSMR
>FUSION-ENST00000475957.1:174396-ENST00000328886.5:4530|9190
FQKCLILANGK
>FUSION-ENST00000475957.1:174396-ENST00000328886.5:4530|2738
MTLRLGKNIPR
>FUSION-ENST00000566333.1:10803-ENST00000443119.7:13415|646
SCTLETPRLYVCTYTPI
>FUSION-ENST00000475957.1:174396-ENST00000328886.5:4530|2022
YRVLWGWK
>FUSION-ENST00000475957.1:174396-ENST00000328886.5:4530|8823
DEFIKVIAYKISIK
>FUSION-ENST00000475957.1:174396-ENST00000328886.5:4530|4674
FARVTLAK
>FUSION-ENST00000569144.5:10803-ENST00000443119.7:13415|14
GCRARSAPR
>FUSION-ENST00000475957.1:174396-ENST00000328886.5:4530|4310
RAREPVIFFK
>FUSION-ENST00000475957.1:174396-ENST00000328886.5:4530|9791
MKCFFFLICRYLFIVEK
>FUSION-ENST00000475957.1:174396-ENST00000328886.5:4530|1101
MGTVLSYFPRR
>FUSION-ENST00000566333.1:10803-ENST00000443119.7:13415|659
GRLVQTSK
>FUSION-ENST00000475957.1:174396-ENST00000328886.5:4530|2581
TKMEVLK
>FUSION-ENST00000475957.1:174396-ENST00000328886.5:4530|1140
MSFFPARPTHTLPAFFLSFR
>FUSION-ENST00000475957.1:174396-ENST00000328886.5:4530|3050
IQRQEEAHGKMETEIGVMLLQLR
>FUSION-ENST00000475957.1:174396-ENST00000328886.5:4530|8486
KNCLRLGNL
>FUSION-ENST00000475957.1:174396-ENST00000328886.5:4530|8204
SILSQKNKAGGITLPDFK
>FUSION-ENST00000475957.1:174396-ENST00000328886.5:4530|1426
MTAKIKTNLGIFNYTDGK
>FUSION-ENST00000475957.1:174396-ENST00000328886.5:4530|3343
YLSENMGLIKFFYLKK
>FUSION-ENST00000475957.1:174396-ENST00000328886.5:4530|9167
MPNSKCLYEDLTFTSL
>FUSION-ENST00000475957.1:174396-ENST00000328886.5:4530|6855
RTCIVIGTISVYFVRGQK
>FUSION-ENST00000475957.1:174396-ENST00000328886.5:4530|2040
GVEVGGELFDS
>FUSION-ENST00000475957.1:174396-ENST00000328886.5:4530|9984
MRFYSVTKMGGRPSI
>FUSION-ENST00000475957.1:174396-ENST00000328886.5:4530|9635
MLHDLILLT
>FUSION-ENST00000475957.1:174396-ENST00000328886.5:4530|1953
MMFQMLIFIMYR
>FUSION-ENST00000475957.1:174396-ENST00000328886.5:4530|3115
MHLFWGNKTMGKFCK
>FUSION-ENST00000475957.1:174396-ENST00000328886.5:4530|7569
EIIINFHKWR
>FUSION-ENST00000475957.1:174396-ENST00000328886.5:4530|6544
MCKKYSHVPHK
>FUSION-ENST00000475957.1:174396-ENST00000328886.5:4530|7705
EAGLSCVILTIVCLTRSDGFIR
>FUSION-ENST00000475957.1:174396-ENST00000328886.5:4530|9868
LKCKSTVFILIGLK
>FUSION-ENST00000475957.1:174396-ENST00000328886.5:4530|1089
YEYFAQGLTLR
>FUSION-ENST00000475957.1:174396-ENST00000328886.5:4530|5145
RGPSSSSDTLHCTPGK
>FUSION-ENST00000566333.1:10803-ENST00000443119.7:13415|132
SLSLTRKQDLWPGSYSCLIGPCK
>FUSION-ENST00000475957.1:174396-ENST00000328886.5:4530|298
MFFSLRK
>FUSION-ENST00000475957.1:174396-ENST00000328886.5:4530|1864
KLQRLEQR
>FUSION-ENST00000475957.1:174396-ENST00000328886.5:4530|2673
MGLLLSLGKIHLVPVK
>FUSION-ENST00000475957.1:174396-ENST00000328886.5:4530|2188
NHGGMWWGRPEKRSNFWVK
>ENST00000615601.4|SNV-85924-A-G|2
VGLSGPVQCRTEK
>FUSION-ENST00000475957.1:174396-ENST00000328886.5:4530|8389
PSPSSYQCLSSQNWK
>FUSION-ENST00000475957.1:174396-ENST00000328886.5:4530|2633
SHLATVK
>FUSION-ENST00000475957.1:174396-ENST00000328886.5:4530|3952
MTPADGNHSR
>FUSION-ENST00000475957.1:174396-ENST00000328886.5:4530|6815
MGKWRFSHWFR
>FUSION-ENST00000475957.1:174396-ENST00000328886.5:4530|3215
QLYKITLSASFFTS
>FUSION-ENST00000566333.1:10803-ENST00000443119.7:13415|192
PLNKVTDVQPVQLTNL
>FUSION-ENST00000475957.1:174396-ENST00000328886.5:4530|8259
MVLVPKQRYR
>FUSION-ENST00000475957.1:174396-ENST00000328886.5:4530|6387
MYCLLIQDK
>FUSION-ENST00000475957.1:174396-ENST00000328886.5:4530|5768
IKYLLSRVVGQIK
>FUSION-ENST00000475957.1:174396-ENST00000328886.5:4530|9372
EYNVILSEIEHLLLCLCSCFKSTGG
>FUSION-ENST00000475957.1:174396-ENST00000328886.5:4530|5060
MLETTSEKCFK
>FUSION-ENST00000475957.1:174396-ENST00000328886.5:4530|8961
WGEGEIDL
>FUSION-ENST00000475957.1:174396-ENST00000328886.5:4530|3177
KGNIVIPRHFN
>FUSION-ENST00000475957.1:174396-ENST00000328886.5:4530|9704
MVSFCHMQAFNFVK
>ENST00000329125.6|SNV-1066-G-C|4
RWLQDNAENVYVCK
>FUSION-ENST00000475957.1:174396-ENST00000328886.5:4530|4876
GWGDGFGMKLFHLKSSD
>ENST00000468643.5|MNV-8326-TG-T|5
LVADLPFPCSIFQLIILLYLK
>ENST00000377197.8|SNV-23778-C-G|3
LCNSRYR
>FUSION-ENST00000475957.1:174396-ENST00000328886.5:4530|5497
MVLHCGFICIP
>FUSION-ENST00000475957.1:174396-ENST00000328886.5:4530|4183
MPVIPSLWEAKVGRSPEVR
>ENST00000424843.6|SNV-91696-C-G|2
DESNCTMCQKEEFPCSR
>FUSION-ENST00000475957.1:174396-ENST00000328886.5:4530|9347
IGIMLNTGLKLFFR
>FUSION-ENST00000475957.1:174396-ENST00000328886.5:4530|1116
IVKAVLF
>FUSION-ENST00000475957.1:174396-ENST00000328886.5:4530|2247
MAVCGGADQRKGVIFGLSLPI
>FUSION-ENST00000566333.1:10803-ENST00000443119.7:13415|464
MDAVCLAQMFCK
>FUSION-ENST00000475957.1:174396-ENST00000328886.5:4530|5831
MKCFELLGQVRVEK
>FUSION-ENST00000475957.1:174396-ENST00000328886.5:4530|8970
NEAVETEF
>FUSION-ENST00000475957.1:174396-ENST00000328886.5:4530|6756
TPACCSK
>FUSION-ENST00000475957.1:174396-ENST00000328886.5:4530|7123
LLLHVGFANIFSY
>FUSION-ENST00000475957.1:174396-ENST00000328886.5:4530|7179
FSNFSFLSTNKKVVQK
>FUSION-ENST00000475957.1:174396-ENST00000328886.5:4530|8535
VTERETDR
>FUSION-ENST00000475957.1:174396-ENST00000328886.5:4530|398
MREHPHNLITSQDTWGLWEPQFKMR
>FUSION-ENST00000475957.1:174396-ENST00000328886.5:4530|7812
SSGHVRDLHGSAFHHMPR
>ENST00000356443.9|SNV-4908-C-T|5
RSAVYTQGSTAYSSRSSAAHCR
>FUSION-ENST00000475957.1:174396-ENST00000328886.5:4530|4812
LKALKMHF
>FUSION-ENST00000475957.1:174396-ENST00000328886.5:4530|2736
LGKNIPR
>FUSION-ENST00000566333.1:10803-ENST00000443119.7:13415|559
MFHGILRFR
>FUSION-ENST00000475957.1:174396-ENST00000328886.5:4530|6177
MIGSGHHHMLYHICLASRNTS
>FUSION-ENST00000475957.1:174396-ENST00000328886.5:4530|6329
LIIIPILKMR
>FUSION-ENST00000475957.1:174396-ENST00000328886.5:4530|4545
MRMLNSFTVGCCCRPNAGSPK
>FUSION-ENST00000475957.1:174396-ENST00000328886.5:4530|6487
MHGSYYFAISQAYNSR
>ENST00000405799.3|MNV-16068-AG-A|2
AKPSDVVLTILLSLLVVNYSVGQEK
>FUSION-ENST00000475957.1:174396-ENST00000328886.5:4530|2066
LGCGTCDMER
>FUSION-ENST00000475957.1:174396-ENST00000328886.5:4530|2578
MEVLKIGH
>FUSION-ENST00000475957.1:174396-ENST00000328886.5:4530|1167
IELVLSRQR
>FUSION-ENST00000475957.1:174396-ENST00000328886.5:4530|6201
PTLGSERQLGK
>FUSION-ENST00000475957.1:174396-ENST00000328886.5:4530|2274
IVIPESSYCCHVGK
>FUSION-ENST00000475957.1:174396-ENST00000328886.5:4530|2725
TEQISIFK
>FUSION-ENST00000475957.1:174396-ENST00000328886.5:4530|2348
HLCVEILIILSLFR
>FUSION-ENST00000475957.1:174396-ENST00000328886.5:4530|7993
TMIPLHTIR
>FUSION-ENST00000475957.1:174396-ENST00000328886.5:4530|6317
LVNCRGR
>FUSION-ENST00000475957.1:174396-ENST00000328886.5:4530|4570
MAFLSKINK
>FUSION-ENST00000475957.1:174396-ENST00000328886.5:4530|9649
SLEKIVAGW
>ENST00000265808.11|SNV-37332-C-G|1
LGILSQDCPMETRMYATQKPTK
>FUSION-ENST00000475957.1:174396-ENST00000328886.5:4530|9843
KKAHNLIDFIIYIDLTSPIT
>FUSION-ENST00000475957.1:174396-ENST00000328886.5:4530|4113
MCSHHLAPTYK
>FUSION-ENST00000566333.1:10803-ENST00000443119.7:13415|562
MVNVIPLPIWVALTTNQKF
>FUSION-ENST00000566333.1:10803-ENST00000443119.7:13415|334
MILVFHSYRPQR
>FUSION-ENST00000475957.1:174396-ENST00000328886.5:4530|9909
FSECYLCRVLYEI
>FUSION-ENST00000475957.1:174396-ENST00000328886.5:4530|7553
MGLFSVTGIGPHCSLFTSHESGEI
>ENST00000351513.7|SNV-42668-A-T|5
IPNGVNGVEDRMSVIWEKGVLSGK
>FUSION-ENST00000475957.1:174396-ENST00000328886.5:4530|8104
EDIYAAKKFFNK
>FUSION-ENST00000475957.1:174396-ENST00000328886.5:4530|1985
RPSEILK
>FUSION-ENST00000475957.1:174396-ENST00000328886.5:4530|9504
MSICTMFHKLIVSFK
>FUSION-ENST00000475957.1:174396-ENST00000328886.5:4530|9478
YMVIMLKNK
>FUSION-ENST00000475957.1:174396-ENST00000328886.5:4530|7405
MSLCHLLVMLAVYQNFSLLSYLLW
>ENST00000361170.7|SNV-3162-G-A|5
AAGPGWAAYERLTAEK
>FUSION-ENST00000475957.1:174396-ENST00000328886.5:4530|3447
LQKYFLSSSPDTDFLLVPCK
>FUSION-ENST00000566333.1:10803-ENST00000443119.7:13415|510
MQFVWLKCFANCTLIK
>ENST00000504154.6|MNV-346433-CG-C|2
VSLCPWMVGTPKSSLTCQSSPL
>FUSION-ENST00000475957.1:174396-ENST00000328886.5:4530|2243
MYIVQGLDHVK
>FUSION-ENST00000475957.1:174396-ENST00000328886.5:4530|3774
GILLKACSCSAR
>FUSION-ENST00000475957.1:174396-ENST00000328886.5:4530|9285
LCHIYSHIT
>FUSION-ENST00000475957.1:174396-ENST00000328886.5:4530|7562
MLIKCSQGRK
>FUSION-ENST00000569144.5:10803-ENST00000443119.7:13415|6
HGQGEGAFGGSGPPVAAAKTDR
>FUSION-ENST00000566333.1:10803-ENST00000443119.7:13415|600
GLFLFSIVMHIR
>FUSION-ENST00000475957.1:174396-ENST00000328886.5:4530|5121
WKGLALSQMRL
>FUSION-ENST00000475957.1:174396-ENST00000328886.5:4530|8738
MFPVSDFMDNLVKYVVI
>FUSION-ENST00000475957.1:174396-ENST00000328886.5:4530|10116
GPGPGSRLPAR
>FUSION-ENST00000475957.1:174396-ENST00000328886.5:4530|6617
MQGDDTPNSLT
>FUSION-ENST00000475957.1:174396-ENST00000328886.5:4530|7231
NATEFYF
>FUSION-ENST00000475957.1:174396-ENST00000328886.5:4530|2669
DNNVKNLTYFIVFFSFLEL
>FUSION-ENST00000475957.1:174396-ENST00000328886.5:4530|3577
RLWALYIHHMQYEA
>FUSION-ENST00000475957.1:174396-ENST00000328886.5:4530|6444
QMMPTVSHSGQSK
>ENST00000308191.11|SNV-340113-C-A|2
GSSGSGPDHDHAGQGTER
>FUSION-ENST00000475957.1:174396-ENST00000328886.5:4530|7033
VSSLQTFR
>FUSION-ENST00000475957.1:174396-ENST00000328886.5:4530|3595
SILSMVNILKK
>ENST00000265299.6|SNV-65338-C-G|1
LQTASKPIDL
>ENST00000321063.8|SNV-140894-G-C|1
EDTAFNSYVEVPIGSERSGVEYR
>FUSION-ENST00000475957.1:174396-ENST00000328886.5:4530|10111
APLRLGESHRR
>ENST00000374435.3|SNV-10788-G-A|3
IHTGEKPYHCKKCEK
>FUSION-ENST00000475957.1:174396-ENST00000328886.5:4530|1699
LLIGHYFLK
>FUSION-ENST00000475957.1:174396-ENST00000328886.5:4530|1650
MLYRKGNF
>ENST00000372134.6|SNV-5373-G-T|1
AVICPQYVKDR
>FUSION-ENST00000475957.1:174396-ENST00000328886.5:4530|980
VLWSWQR
>FUSION-ENST00000475957.1:174396-ENST00000328886.5:4530|4924
MPYLCYYFPFGSLFLLS
>FUSION-ENST00000475957.1:174396-ENST00000328886.5:4530|3136
MLLSLLKYGVQL
>FUSION-ENST00000475957.1:174396-ENST00000328886.5:4530|7218
MIPFYQGETYTQPGLVLVLLNCFR
>FUSION-ENST00000475957.1:174396-ENST00000328886.5:4530|1313
RDTMQLVPHLIIR
>FUSION-ENST00000475957.1:174396-ENST00000328886.5:4530|5587
DPEPANKTWGVSGPYIRGR
>FUSION-ENST00000475957.1:174396-ENST00000328886.5:4530|5786
EMHGCSPSYLGGKSGR
>FUSION-ENST00000475957.1:174396-ENST00000328886.5:4530|5569
LLRSCVLGVHVLEEVREIK
>FUSION-ENST00000475957.1:174396-ENST00000328886.5:4530|2887
HCLSVEEVGQGFEK
>FUSION-ENST00000475957.1:174396-ENST00000328886.5:4530|9745
NKCLHIILFDSLFGFWRINYYR
>FUSION-ENST00000475957.1:174396-ENST00000328886.5:4530|9986
MRFYSVTK
>FUSION-ENST00000475957.1:174396-ENST00000328886.5:4530|9323
NPPSPLPHLLQSLNKIVFK
>FUSION-ENST00000475957.1:174396-ENST00000328886.5:4530|3606
FRLHFVC
>FUSION-ENST00000475957.1:174396-ENST00000328886.5:4530|3764
RSVSHLQLR
>FUSION-ENST00000475957.1:174396-ENST00000328886.5:4530|80
RSFSYFISPNTRN
>FUSION-ENST00000475957.1:174396-ENST00000328886.5:4530|863
MKKAFNDFA
>ENST00000524494.1|MNV-15925-AC-A|3
LYLLRTNLYPRFGGIPGLC
>FUSION-ENST00000475957.1:174396-ENST00000328886.5:4530|7306
DVADTTCRRPR
>FUSION-ENST00000475957.1:174396-ENST00000328886.5:4530|6593
KSLSILIAIFKMR
>FUSION-ENST00000475957.1:174396-ENST00000328886.5:4530|328
WGKAPYKTIR
>ENST00000466114.1|MNV-15925-AC-A|8
MDFQEMLPRLYLLRTSK
>FUSION-ENST00000599944.1:47604-ENST00000196551.8:6971|4
DPSAGPGERHHQQWSPGGLHTHWAR
>FUSION-ENST00000475957.1:174396-ENST00000328886.5:4530|463
MNCSVSCFTKITGISPYARFK
>FUSION-ENST00000475957.1:174396-ENST00000328886.5:4530|7081
MSSIFSE
>FUSION-ENST00000475957.1:174396-ENST00000328886.5:4530|6067
AFLFCFK
>ENST00000644689.1|SNV-5093-A-T|7
CQVFLLLVMETKDMLYIVTEFAK
>FUSION-ENST00000475957.1:174396-ENST00000328886.5:4530|2041
MGVEVGGELFDS
>FUSION-ENST00000475957.1:174396-ENST00000328886.5:4530|4251
MKCYRHSGIWLF
>FUSION-ENST00000475957.1:174396-ENST00000328886.5:4530|4240
MHFSFLMA
>FUSION-ENST00000475957.1:174396-ENST00000328886.5:4530|1696
QIARSER
>FUSION-ENST00000475957.1:174396-ENST00000328886.5:4530|1154
ARPEVVHGSLGKILMPEGCPK
>FUSION-ENST00000475957.1:174396-ENST00000328886.5:4530|164
EQRELNEMSLLS
>FUSION-ENST00000475957.1:174396-ENST00000328886.5:4530|4017
RFHHVGQVGLK
>FUSION-ENST00000475957.1:174396-ENST00000328886.5:4530|9678
HNESQVCLCKDN
>FUSION-ENST00000475957.1:174396-ENST00000328886.5:4530|5841
GNHTIRTIGWKAR
>FUSION-ENST00000475957.1:174396-ENST00000328886.5:4530|5365
MNICDSWEGVKIST
>ENST00000621086.1|SNV-49136-G-T|2
KADTNALTDIDSPQNLVTYR
>FUSION-ENST00000475957.1:174396-ENST00000328886.5:4530|746
PVIPTLWEAEADRSPEVGSSRPA
>FUSION-ENST00000475957.1:174396-ENST00000328886.5:4530|7631
ERRDLTFLFCFK
>FUSION-ENST00000475957.1:174396-ENST00000328886.5:4530|9364
IWVFLISCLNKIATSNSICQHLE
>FUSION-ENST00000475957.1:174396-ENST00000328886.5:4530|304
VLFRVFTGMRESR
>ENST00000634891.1|SNV-553234-C-T|2
DETEYTGQESYVWK
>ENST00000643448.1|SNV-29927-G-T|3
WQAWASWVSCSVTCGAGSQR
>FUSION-ENST00000475957.1:174396-ENST00000328886.5:4530|7070
MYICLNLFCCYRHSRNLI
>FUSION-ENST00000475957.1:174396-ENST00000328886.5:4530|641
CSFKERSDYHFGK
>FUSION-ENST00000475957.1:174396-ENST00000328886.5:4530|7667
MVFLLPN
>FUSION-ENST00000475957.1:174396-ENST00000328886.5:4530|8661
LVASEESCYLRRNFCYSK
>ENST00000335500.8|SNV-102915-C-T|5
CESNSSKETSLATSAGK
>FUSION-ENST00000475957.1:174396-ENST00000328886.5:4530|2516
ITFQGCCEN
>FUSION-ENST00000475957.1:174396-ENST00000328886.5:4530|4155
WCIPEVPAAR
>FUSION-ENST00000475957.1:174396-ENST00000328886.5:4530|6447
VPVLWKQSLLMQMMPTVSHSGQSK
>ENST00000565752.5|SNV-457-C-T|1
LGITATVTAKGRTGGPQDPR
>FUSION-ENST00000475957.1:174396-ENST00000328886.5:4530|495
YTIIHIYFSVCNIEK
>FUSION-ENST00000475957.1:174396-ENST00000328886.5:4530|5921
LLFFLGEPKNK
>FUSION-ENST00000475957.1:174396-ENST00000328886.5:4530|2686
VVVPAYFKE
>FUSION-ENST00000475957.1:174396-ENST00000328886.5:4530|974
MAINHSIKTNRVK
>FUSION-ENST00000475957.1:174396-ENST00000328886.5:4530|4205
MASRTIRDFSPLNPGFNTYLK
>FUSION-ENST00000475957.1:174396-ENST00000328886.5:4530|7203
QVYNFLKEK
>ENST00000628904.2|SNV-216920-G-T|5
KYGWNQNHFITPVSTLER
>FUSION-ENST00000475957.1:174396-ENST00000328886.5:4530|7929
MSWVLLK
>FUSION-ENST00000475957.1:174396-ENST00000328886.5:4530|2016
LKSSTVGRPYVGVWDLR
>FUSION-ENST00000475957.1:174396-ENST00000328886.5:4530|5339
TEFRQSHDKT
>FUSION-ENST00000475957.1:174396-ENST00000328886.5:4530|1740
MWTYVIK
>FUSION-ENST00000475957.1:174396-ENST00000328886.5:4530|9406
EEPEDKVFSTCRLVK
>FUSION-ENST00000475957.1:174396-ENST00000328886.5:4530|7059
FSHINFSFISLK
>FUSION-ENST00000475957.1:174396-ENST00000328886.5:4530|7144
KTHGPGMGNITHQGLSGGGR
>FUSION-ENST00000475957.1:174396-ENST00000328886.5:4530|1846
MVPKQIGSKSK
>FUSION-ENST00000645415.1:105439-ENST00000486220.5:798047|11
ADINCQVPTK
>FUSION-ENST00000475957.1:174396-ENST00000328886.5:4530|5011
TQDVYEGEIIICRKIK
>FUSION-ENST00000475957.1:174396-ENST00000328886.5:4530|1334
KMLPVAKLK
>ENST00000487510.1|SNV-12003-G-T|2
TFEISWFEIKIQLQVPQGLFFPTK
>FUSION-ENST00000475957.1:174396-ENST00000328886.5:4530|378
MVTTVPVSDFMNLK
>FUSION-ENST00000475957.1:174396-ENST00000328886.5:4530|4401
QIKPQGDFTTPPPELLKTMK
>FUSION-ENST00000475957.1:174396-ENST00000328886.5:4530|1270
FCFSHGFFSHNVK
>FUSION-ENST00000475957.1:174396-ENST00000328886.5:4530|1221
LGKRIWV
>FUSION-ENST00000475957.1:174396-ENST00000328886.5:4530|9136
MSFATLNKYYAV
>FUSION-ENST00000475957.1:174396-ENST00000328886.5:4530|5154
SAGRVEATWR
>FUSION-ENST00000475957.1:174396-ENST00000328886.5:4530|5685
MAFQRTK
>FUSION-ENST00000475957.1:174396-ENST00000328886.5:4530|5988
LPFLKCKK
>FUSION-ENST00000475957.1:174396-ENST00000328886.5:4530|4644
ATEYWIER
>ENST00000258886.13|SNV-28932-T-C|1
RGQTTCRGSCDSGELGR
>FUSION-ENST00000645415.1:105439-ENST00000486220.5:798047|13
ELVTVLLQHRADINCQVPTK
>FUSION-ENST00000475957.1:174396-ENST00000328886.5:4530|4648
SVIHSVAYFLS
>ENST00000282849.10|SNV-67561-C-A|4
ETEYHHRRLK
>FUSION-ENST00000475957.1:174396-ENST00000328886.5:4530|8601
MVIKNAIIILNSFGSKCWNVTI
>ENST00000321420.4|SNV-8239-A-T|1
APPTPGQPAAPPGSLGAPRAPTEK
>FUSION-ENST00000475957.1:174396-ENST00000328886.5:4530|3853
MTTKSTFSLQSVHPPLR
>ENST00000624697.4|SNV-13225-G-T|1
PLEDQLPLGEYGLKPLSTVFMNLR
>ENST00000341757.9|SNV-258-G-T|1
HAGLQVWRIEK
>ENST00000517746.6|SNV-176032-C-A|8
EEKENLQGLVTRQK
>ENST00000342992.10|SNV-56813-A-T|1
DGLEVQPSDRVHIVIDK
>ENST00000393716.6|SNV-32333-G-T|2
VSLQLRVEDGSVWNYKPPADSGGK
>FUSION-ENST00000475957.1:174396-ENST00000328886.5:4530|5884
IMPLQSSLDNRVRPCLLKN
>FUSION-ENST00000475957.1:174396-ENST00000328886.5:4530|9073
KENQCGFKK
>FUSION-ENST00000475957.1:174396-ENST00000328886.5:4530|356
LSYFVFVLNKTTLFVR
>FUSION-ENST00000475957.1:174396-ENST00000328886.5:4530|2312
MYEIYSSLRDFHQLKEILTK
>FUSION-ENST00000475957.1:174396-ENST00000328886.5:4530|8582
NFFLIHIHLSA
>ENST00000340112.3|SNV-205-T-G|3
QLLKVGTWR
>FUSION-ENST00000475957.1:174396-ENST00000328886.5:4530|8581
MLCAKLCAPYPCTTNSYVEVLR
>FUSION-ENST00000475957.1:174396-ENST00000328886.5:4530|572
MYQIRISGGRA
>FUSION-ENST00000475957.1:174396-ENST00000328886.5:4530|2291
VVTFHGFLCLER
>FUSION-ENST00000475957.1:174396-ENST00000328886.5:4530|7944
QNQLAPLFWTFQPPK
>FUSION-ENST00000566333.1:10803-ENST00000443119.7:13415|177
GTVGAWKCP
>FUSION-ENST00000475957.1:174396-ENST00000328886.5:4530|6121
KLVIIKGMK
>FUSION-ENST00000475957.1:174396-ENST00000328886.5:4530|3504
SVILVSR
>FUSION-ENST00000475957.1:174396-ENST00000328886.5:4530|8626
YSTRVKLNK
>FUSION-ENST00000475957.1:174396-ENST00000328886.5:4530|9211
TLLQEPGSRR
>FUSION-ENST00000475957.1:174396-ENST00000328886.5:4530|7928
MSWVLLKAFSFK
>FUSION-ENST00000475957.1:174396-ENST00000328886.5:4530|6746
SLWTFMELFSPCAHKGIWKCI
>FUSION-ENST00000475957.1:174396-ENST00000328886.5:4530|4351
MSQHVNLEGQAST
>ENST00000371847.8|INDEL-72692-A-AA|4
TAYNFFKITLSISLHKK
>FUSION-ENST00000475957.1:174396-ENST00000328886.5:4530|9892
MMIIYKK
>FUSION-ENST00000475957.1:174396-ENST00000328886.5:4530|3738
MEFQIRSQIGRHLLFHSP
>ENST00000361350.5|SNV-1775-C-T|5
GLTCGVIRVSPQER
>FUSION-ENST00000475957.1:174396-ENST00000328886.5:4530|4271
MCRFLYGLK
>FUSION-ENST00000475957.1:174396-ENST00000328886.5:4530|1253
NLKLLNANMTLK
>FUSION-ENST00000475957.1:174396-ENST00000328886.5:4530|6513
AHPISTSFVHQHHVCK
>FUSION-ENST00000475957.1:174396-ENST00000328886.5:4530|3758
LGGFFLFIAPARSTR
>FUSION-ENST00000475957.1:174396-ENST00000328886.5:4530|5601
MAPDSRGQRR
>FUSION-ENST00000475957.1:174396-ENST00000328886.5:4530|8950
MFTMDNGEKHERFHATFFFFF
>FUSION-ENST00000475957.1:174396-ENST00000328886.5:4530|2451
EVTGSDERNHIFIRGAQSK
>ENST00000543378.6|INDEL-41458-C-CA|1
ALNVEWDTDQQKNKLY
>FUSION-ENST00000475957.1:174396-ENST00000328886.5:4530|6251
DLASFLFSLFLFCVRCR
>FUSION-ENST00000475957.1:174396-ENST00000328886.5:4530|2118
MLCCIGYHLLDYQKTKLK
>FUSION-ENST00000475957.1:174396-ENST00000328886.5:4530|3898
KGCCLEIPSSSPIFSYQSDIGTK
>FUSION-ENST00000475957.1:174396-ENST00000328886.5:4530|168
QGSHLPQR
>FUSION-ENST00000475957.1:174396-ENST00000328886.5:4530|5615
HIQVHLPYR
>FUSION-ENST00000475957.1:174396-ENST00000328886.5:4530|4633
MVKRCLY
>FUSION-ENST00000475957.1:174396-ENST00000328886.5:4530|3197
MRCPRNGIFE
>FUSION-ENST00000475957.1:174396-ENST00000328886.5:4530|10064
MVFVGWLINK
>FUSION-ENST00000475957.1:174396-ENST00000328886.5:4530|8703
GWIIHEFYGK
>FUSION-ENST00000475957.1:174396-ENST00000328886.5:4530|8935
MVLWNTKQISKFK
>FUSION-ENST00000475957.1:174396-ENST00000328886.5:4530|237
VIPRKWDFTAENDEPLK
>FUSION-ENST00000475957.1:174396-ENST00000328886.5:4530|4062
SIAGSAK
>FUSION-ENST00000566333.1:10803-ENST00000443119.7:13415|680
MRSACSHLCTSEISGSLSAGKQR
>FUSION-ENST00000475957.1:174396-ENST00000328886.5:4530|6929
MIYSEVDTLR
>FUSION-ENST00000475957.1:174396-ENST00000328886.5:4530|5480
YLFPFHR
>FUSION-ENST00000475957.1:174396-ENST00000328886.5:4530|6273
NLGHIVK
>FUSION-ENST00000475957.1:174396-ENST00000328886.5:4530|2231
CKNFTLFPNLLLVRNHCFVL
>FUSION-ENST00000475957.1:174396-ENST00000328886.5:4530|5682
TKMSSLR
>FUSION-ENST00000475957.1:174396-ENST00000328886.5:4530|5395
IIEKGGYTKQQIFNVNQTAF
>FUSION-ENST00000475957.1:174396-ENST00000328886.5:4530|1464
VPCEYYLGLSSPSFSFIIYLLK
>FUSION-ENST00000475957.1:174396-ENST00000328886.5:4530|2715
VKAVAKWLCLSVE
>FUSION-ENST00000475957.1:174396-ENST00000328886.5:4530|9556
MSNSPNKGLSYTCK
>FUSION-ENST00000475957.1:174396-ENST00000328886.5:4530|4744
SSRFIYFATNGR
>FUSION-ENST00000475957.1:174396-ENST00000328886.5:4530|2155
MAPLHSSLGDRAILHLGK
>FUSION-ENST00000475957.1:174396-ENST00000328886.5:4530|1862
LQRLEQRFFCNLIK
>FUSION-ENST00000475957.1:174396-ENST00000328886.5:4530|4048
MITKCLGRDTLR
>FUSION-ENST00000475957.1:174396-ENST00000328886.5:4530|5435
SVQVLFNLLSNR
>FUSION-ENST00000475957.1:174396-ENST00000328886.5:4530|8636
MRTLSKLILHSYTWSTTTMYSTR
>FUSION-ENST00000475957.1:174396-ENST00000328886.5:4530|1701
RVCFFQVLSVDAVFK
>FUSION-ENST00000475957.1:174396-ENST00000328886.5:4530|7648
VFTLSVCKLNF
>FUSION-ENST00000475957.1:174396-ENST00000328886.5:4530|3824
DTPKTKL
>FUSION-ENST00000475957.1:174396-ENST00000328886.5:4530|3196
RCPRNGIFE
>FUSION-ENST00000475957.1:174396-ENST00000328886.5:4530|2763
SQPLIQMQITLGGK
>FUSION-ENST00000475957.1:174396-ENST00000328886.5:4530|4405
HFVSVQYIQ
>FUSION-ENST00000475957.1:174396-ENST00000328886.5:4530|8865
WCFGTLSRYLSLK
>FUSION-ENST00000475957.1:174396-ENST00000328886.5:4530|7403
MLAVYQNFSLLSYLLW
>FUSION-ENST00000475957.1:174396-ENST00000328886.5:4530|2693
KEVCASWGLGVKMVVVPAYFK
>FUSION-ENST00000475957.1:174396-ENST00000328886.5:4530|9467
GTFTIRFLVFSTSNLEHD
>FUSION-ENST00000475957.1:174396-ENST00000328886.5:4530|6915
LLDGAFKTVNKTALEIR
>ENST00000367069.7|SNV-19373-C-A|4
IAARAFAQRYLADLLQSVFGSLR
>FUSION-ENST00000475957.1:174396-ENST00000328886.5:4530|5371
SQCLASNLQR
>FUSION-ENST00000475957.1:174396-ENST00000328886.5:4530|7099
MKINLCFPR
>FUSION-ENST00000475957.1:174396-ENST00000328886.5:4530|159
GVISLGNFAER
>FUSION-ENST00000475957.1:174396-ENST00000328886.5:4530|3438
FGKKGGNL
>ENST00000511771.1|SNV-8533-C-A|2
MLQEMLQRLGRVGR
>FUSION-ENST00000475957.1:174396-ENST00000328886.5:4530|4023
MVFFCFSYFLLHLLIIIFL
>ENST00000291539.11|SNV-78224-G-T|1
VVCLEQPRREGAFESGQVEPRPR
>FUSION-ENST00000475957.1:174396-ENST00000328886.5:4530|990
ILKLEGTFGTKQ
>FUSION-ENST00000475957.1:174396-ENST00000328886.5:4530|1591
LGQKMPNYDPFEDKPLFHSCLHS
>FUSION-ENST00000475957.1:174396-ENST00000328886.5:4530|7917
NLQPDNVIEKK
>FUSION-ENST00000475957.1:174396-ENST00000328886.5:4530|1658
MREVTLTIWWTK
>FUSION-ENST00000475957.1:174396-ENST00000328886.5:4530|5624
AGHGSSHL
>FUSION-ENST00000475957.1:174396-ENST00000328886.5:4530|8293
KSPHRQVNPKPK
>FUSION-ENST00000475957.1:174396-ENST00000328886.5:4530|9076
MFDKKENQCGFK
>FUSION-ENST00000475957.1:174396-ENST00000328886.5:4530|10067
MGSRIVFFAFSGLVYNSS
>FUSION-ENST00000475957.1:174396-ENST00000328886.5:4530|1702
HIFCKRVCFFQVLSVDAVFK
>FUSION-ENST00000475957.1:174396-ENST00000328886.5:4530|6984
ASKGIQK
>FUSION-ENST00000475957.1:174396-ENST00000328886.5:4530|9608
LCVCILIFKSK
>FUSION-ENST00000475957.1:174396-ENST00000328886.5:4530|1673
MKQECGR
>FUSION-ENST00000475957.1:174396-ENST00000328886.5:4530|9949
KDNILFISTK
>FUSION-ENST00000475957.1:174396-ENST00000328886.5:4530|8785
CHSFPGNSVFWGRFK
>FUSION-ENST00000475957.1:174396-ENST00000328886.5:4530|6134
GKFLCGR
>FUSION-ENST00000475957.1:174396-ENST00000328886.5:4530|4449
ALDQVLVSRIYKGFCQINSEK
>FUSION-ENST00000475957.1:174396-ENST00000328886.5:4530|7042
SQRFIFLLGLLEEK
>FUSION-ENST00000475957.1:174396-ENST00000328886.5:4530|6525
TSLVCVYVGLRT
>FUSION-ENST00000475957.1:174396-ENST00000328886.5:4530|7866
MPREKFAAGVGPSWR
>FUSION-ENST00000475957.1:174396-ENST00000328886.5:4530|1211
CHAGGKK
>ENST00000612124.4|SNV-10086-T-A|2
GEESKDAK
>FUSION-ENST00000475957.1:174396-ENST00000328886.5:4530|1037
LSLILVQGNGGNKTQK
>FUSION-ENST00000475957.1:174396-ENST00000328886.5:4530|1069
RMGLDGSRCIR
>FUSION-ENST00000475957.1:174396-ENST00000328886.5:4530|4872
YQTVFAVMSLR
>FUSION-ENST00000475957.1:174396-ENST00000328886.5:4530|891
TYLLTCSLQQDYGREPREMF
>ENST00000464669.1|SNV-95208-A-G|5
RTLPEWSLHCVWQKDR
>ENST00000546307.5|SNV-14885-T-C|3
AHGILHSGGCPREGTLRLDTLSGLR
>FUSION-ENST00000475957.1:174396-ENST00000328886.5:4530|1890
MLVSPSVVSEHLFCARYCFSH
>FUSION-ENST00000475957.1:174396-ENST00000328886.5:4530|3163
MENSIGRNKNGENIEPGHVSV
>FUSION-ENST00000475957.1:174396-ENST00000328886.5:4530|8505
MSLVFFLK
>ENST00000409261.6|SNV-842810-G-A|2
GQLMKALK
>FUSION-ENST00000475957.1:174396-ENST00000328886.5:4530|8924
TPLCSNTGVQKSYGR
>FUSION-ENST00000475957.1:174396-ENST00000328886.5:4530|9772
ILAHCNFCLPGSTNSPASASR
>ENST00000378797.6|SNV-81708-G-T|2
DLVLAAQNFFCAGCGTPVEPKFVK
>FUSION-ENST00000475957.1:174396-ENST00000328886.5:4530|3035
NAFQRLPATSR
>FUSION-ENST00000475957.1:174396-ENST00000328886.5:4530|5776
PFGARLFR
>FUSION-ENST00000475957.1:174396-ENST00000328886.5:4530|4825
IPHMCSSQEVSHSYEKQSNATTDLR
>ENST00000371227.8|SNV-128929-C-T|1
ETPSSSPVSPQETR
>FUSION-ENST00000475957.1:174396-ENST00000328886.5:4530|1979
VQSMDIR
>FUSION-ENST00000475957.1:174396-ENST00000328886.5:4530|9219
GNTNSLTLKSHLG
>ENST00000493787.6|SNV-59931-T-A|4
MNLIALENTMLSKNNSSMLW
>FUSION-ENST00000475957.1:174396-ENST00000328886.5:4530|1844
QIGSKSK
>ENST00000310758.8|MNV-352593-CC-C|4
HECPFGRSSIELTRCYVR
>FUSION-ENST00000566333.1:10803-ENST00000443119.7:13415|508
MQFVWLKCFANCTLIKK
>FUSION-ENST00000475957.1:174396-ENST00000328886.5:4530|3600
FWVPSLDSEWR
>FUSION-ENST00000475957.1:174396-ENST00000328886.5:4530|4772
KTFSHRCHCCSFDLLFK
>ENST00000409122.7|SNV-11808-C-A|2
LEECCEQWRELEKER
>FUSION-ENST00000475957.1:174396-ENST00000328886.5:4530|10002
TEDELLSHKDERVLSFVNLWFGK
>FUSION-ENST00000475957.1:174396-ENST00000328886.5:4530|7598
MKSLGSPMVSPSLNLFKTER
>FUSION-ENST00000566333.1:10803-ENST00000443119.7:13415|274
SGGAVGLTDKDTVEGVGGER
>FUSION-ENST00000475957.1:174396-ENST00000328886.5:4530|35
MLLGHQMDRR
>FUSION-ENST00000475957.1:174396-ENST00000328886.5:4530|1807
NREHVDK
>FUSION-ENST00000566333.1:10803-ENST00000443119.7:13415|459
DAVCLAQMFCKLYINKK
>FUSION-ENST00000475957.1:174396-ENST00000328886.5:4530|510
QQVSLPTIRAR
>FUSION-ENST00000475957.1:174396-ENST00000328886.5:4530|8568
MTCVLIRRED
>FUSION-ENST00000566333.1:10803-ENST00000443119.7:13415|470
ELIYPKPATLASGQRLPSSSHR
>FUSION-ENST00000475957.1:174396-ENST00000328886.5:4530|7503
MFKGFLVIDHILKFLIN
>FUSION-ENST00000475957.1:174396-ENST00000328886.5:4530|1183
RNEIIMKL
>FUSION-ENST00000475957.1:174396-ENST00000328886.5:4530|3286
MSFQVLHPF
>FUSION-ENST00000475957.1:174396-ENST00000328886.5:4530|6737
SDSSDRLLCFLALSSR
>FUSION-ENST00000475957.1:174396-ENST00000328886.5:4530|7439
AHIRWRTR
>FUSION-ENST00000475957.1:174396-ENST00000328886.5:4530|1091
MKCIDLTSATWALLTLMTKLLR
>FUSION-ENST00000475957.1:174396-ENST00000328886.5:4530|9278
MNPWLLTRLISITLLGHLFK
>FUSION-ENST00000475957.1:174396-ENST00000328886.5:4530|7214
PVIPALWEAEVGGFLELR
>FUSION-ENST00000475957.1:174396-ENST00000328886.5:4530|2383
MAIFLVVR
>FUSION-ENST00000475957.1:174396-ENST00000328886.5:4530|9157
MYCFCSGITGNSLTVTPEHMR
>FUSION-ENST00000566333.1:10803-ENST00000443119.7:13415|142
MQGSPICCKDACRLSK
>FUSION-ENST00000475957.1:174396-ENST00000328886.5:4530|2297
MVAYACNPSTLGGQGGR
>FUSION-ENST00000475957.1:174396-ENST00000328886.5:4530|4874
MKLFHLKSSD
>FUSION-ENST00000475957.1:174396-ENST00000328886.5:4530|46
QSKNETR
>ENST00000453904.2|INDEL-17759-A-AA|3
QKNGFARCTAAEIQR
>FUSION-ENST00000475957.1:174396-ENST00000328886.5:4530|9107
LHLPLLQDAK
>FUSION-ENST00000475957.1:174396-ENST00000328886.5:4530|4086
YHIFFIQSTIDGHLG
>FUSION-ENST00000475957.1:174396-ENST00000328886.5:4530|1533
CYIEFAQPCFHCFMDRR
>FUSION-ENST00000475957.1:174396-ENST00000328886.5:4530|1790
AWPLFTDGKDLFVLK
>FUSION-ENST00000475957.1:174396-ENST00000328886.5:4530|5602
APDSRGQR
>FUSION-ENST00000475957.1:174396-ENST00000328886.5:4530|6927
MIYSEVDTLRILYAVAGR
>FUSION-ENST00000475957.1:174396-ENST00000328886.5:4530|7149
LSIFFTYLLAICFVF
>FUSION-ENST00000475957.1:174396-ENST00000328886.5:4530|3603
MVSYSISIIYA
>FUSION-ENST00000475957.1:174396-ENST00000328886.5:4530|6885
SPEDLLLCGFNRLIIS
>FUSION-ENST00000475957.1:174396-ENST00000328886.5:4530|3416
RHLLKSDMEK
>FUSION-ENST00000475957.1:174396-ENST00000328886.5:4530|5408
GCFMIFEER
>FUSION-ENST00000475957.1:174396-ENST00000328886.5:4530|7409
LQDYSWFENK
>FUSION-ENST00000475957.1:174396-ENST00000328886.5:4530|5920
MLLFFLGEPKNKLK
>FUSION-ENST00000475957.1:174396-ENST00000328886.5:4530|7015
LAAVVDLIEAYGTFHSS
>FUSION-ENST00000475957.1:174396-ENST00000328886.5:4530|3059
EGFFSRAFRGNMALLTL
>FUSION-ENST00000475957.1:174396-ENST00000328886.5:4530|3567
WGCLAIFCFCWTYGVYR
>FUSION-ENST00000475957.1:174396-ENST00000328886.5:4530|6641
LIVIVKLVLLWK
>FUSION-ENST00000475957.1:174396-ENST00000328886.5:4530|8076
MICHFYLLCVLLVSLK
>ENST00000528495.1|SNV-258862-C-A|2
DVLSTSQLLPRLPPS
>ENST00000463252.5|SNV-4905-G-T|3
RCYTAGRWR
>FUSION-ENST00000475957.1:174396-ENST00000328886.5:4530|4713
TAGAGATFFLLAFFPLGTLGGGRR
>FUSION-ENST00000475957.1:174396-ENST00000328886.5:4530|6327
LIIIPILKMRK
>FUSION-ENST00000475957.1:174396-ENST00000328886.5:4530|4988
MALNNWLLWDFPSIVLQLAMQGT
>FUSION-ENST00000475957.1:174396-ENST00000328886.5:4530|8033
LQDDHETTLGNR
>FUSION-ENST00000475957.1:174396-ENST00000328886.5:4530|8679
GPRITWGFWACQKVNTPINF
>ENST00000559036.5|SNV-80340-A-G|1
TNSDVVEVTHI
>FUSION-ENST00000475957.1:174396-ENST00000328886.5:4530|1113
MKMFPPNMGTVLSYFPR
>FUSION-ENST00000475957.1:174396-ENST00000328886.5:4530|418
VISFVYFLKKLLK
>FUSION-ENST00000475957.1:174396-ENST00000328886.5:4530|1828
MVIDINLNQDILAS
>FUSION-ENST00000475957.1:174396-ENST00000328886.5:4530|9501
SICTMFHKLIVSFKGR
>ENST00000370859.7|SNV-369065-C-A|1
LLLDDDCPTAIFPSKPFLQR
>ENST00000453612.1|SNV-32674-A-G|3
EDYIRWVFHTGSPCLTQQCSTAK
>FUSION-ENST00000475957.1:174396-ENST00000328886.5:4530|3979
GDLTGNESFGGKSR
>FUSION-ENST00000475957.1:174396-ENST00000328886.5:4530|4928
IGTTTKDYPSGRLISNPI
>ENST00000559036.5|SNV-80340-A-G|3
AEPTRMLLR
>ENST00000443185.7|SNV-114954-C-T|1
CCCFSEEVTSTELSSGDQSHK
>ENST00000509645.1|SNV-260680-C-A|6
MELEEGLAEEK
>FUSION-ENST00000475957.1:174396-ENST00000328886.5:4530|6961
MSTYFCHHILLN
>FUSION-ENST00000475957.1:174396-ENST00000328886.5:4530|9829
QLGPLTSFSFQSIVLSHVL
>FUSION-ENST00000475957.1:174396-ENST00000328886.5:4530|3959
ANRCCSGVEYILTQFSSDILPSRR
>FUSION-ENST00000475957.1:174396-ENST00000328886.5:4530|9131
CFFRNTQNKLSTFYDYF
>FUSION-ENST00000475957.1:174396-ENST00000328886.5:4530|8150
AMSTKAKIDK
>FUSION-ENST00000475957.1:174396-ENST00000328886.5:4530|656
MGFFFLKEECLFVYYSHLTYFLF
>FUSION-ENST00000475957.1:174396-ENST00000328886.5:4530|9854
NSDKRGIVYFSFLFFFFFQISLF
>FUSION-ENST00000475957.1:174396-ENST00000328886.5:4530|4039
MARSWLTATSASWVQVISPASAS
>FUSION-ENST00000475957.1:174396-ENST00000328886.5:4530|6796
MHSGMIYYLLICLLK
>FUSION-ENST00000475957.1:174396-ENST00000328886.5:4530|5896
SLRLAWLM
>FUSION-ENST00000475957.1:174396-ENST00000328886.5:4530|3515
MMGKLQYFK
>FUSION-ENST00000566333.1:10803-ENST00000443119.7:13415|648
SCTLETPR
>FUSION-ENST00000475957.1:174396-ENST00000328886.5:4530|850
HLLGTYYLAQW
>ENST00000415654.5|SNV-55706-G-A|5
IISRYLLSVCRFR
>FUSION-ENST00000475957.1:174396-ENST00000328886.5:4530|9550
MPLDRWVFHAFLSFT
>FUSION-ENST00000566333.1:10803-ENST00000443119.7:13415|524
ISKMFVDGAIRNVR
>FUSION-ENST00000475957.1:174396-ENST00000328886.5:4530|2483
ILLDILETCQER
>FUSION-ENST00000475957.1:174396-ENST00000328886.5:4530|8590
SLYKLHLPLPSLSLLL
>ENST00000559036.5|SNV-80340-A-G|4
KAEPTRMLLR
>ENST00000612124.4|SNV-10086-T-A|4
DANKGEESK
>ENST00000273353.4|SNV-144593-T-G|2
QLKVQNYK
>FUSION-ENST00000475957.1:174396-ENST00000328886.5:4530|6237
MIILQILIND
>FUSION-ENST00000475957.1:174396-ENST00000328886.5:4530|1640
RCNYSDERSNFNHLVDEK
>ENST00000581448.5|SNV-32348-G-A|1
MTSTSLPGSNPWRVLQTTQ
>FUSION-ENST00000475957.1:174396-ENST00000328886.5:4530|8031
LQDDHETTLGNRTVK
>ENST00000233242.5|SNV-33064-A-T|5
AEPLAFTFSHDYKGSTSHLLVSR
>FUSION-ENST00000475957.1:174396-ENST00000328886.5:4530|6204
MPTLGSER
>ENST00000464087.6|SNV-19211-C-G|3
GMPNMLSIHR
>FUSION-ENST00000475957.1:174396-ENST00000328886.5:4530|6727
LASQQGCEL
>FUSION-ENST00000475957.1:174396-ENST00000328886.5:4530|144
EMEVGSEGSNAKQE
>FUSION-ENST00000475957.1:174396-ENST00000328886.5:4530|4458
FLDGSPPDFPSLYILLCPQ
>FUSION-ENST00000475957.1:174396-ENST00000328886.5:4530|3383
MKDILAHVTTAEK
>FUSION-ENST00000475957.1:174396-ENST00000328886.5:4530|5319
MCLVTEEL
>FUSION-ENST00000475957.1:174396-ENST00000328886.5:4530|8230
DRWASPT
>FUSION-ENST00000475957.1:174396-ENST00000328886.5:4530|287
SFSLLTTFNDC
>ENST00000505508.5|SNV-405410-C-T|15
MFKVERVHYSSMWCK
>FUSION-ENST00000452512.6:16804-ENST00000482942.1:131276|5
MIVQINLR
>FUSION-ENST00000475957.1:174396-ENST00000328886.5:4530|1578
SVNLRQMKILIGLNNIWVLT
>FUSION-ENST00000475957.1:174396-ENST00000328886.5:4530|1345
LWLSTTK
>FUSION-ENST00000475957.1:174396-ENST00000328886.5:4530|6053
MPGTCLSAVLC
>FUSION-ENST00000475957.1:174396-ENST00000328886.5:4530|8544
MAGEASGNLQSWQK
>FUSION-ENST00000475957.1:174396-ENST00000328886.5:4530|7
MVSVLGWGR
>FUSION-ENST00000475957.1:174396-ENST00000328886.5:4530|9683
MWSNLACRHNESQVCLCKDN
>FUSION-ENST00000475957.1:174396-ENST00000328886.5:4530|8697
SCANLLSYPVTK
>ENST00000389934.7|SNV-92401-C-T|1
EMGSQPYSPR
>FUSION-ENST00000475957.1:174396-ENST00000328886.5:4530|2163
TAPLHSSLGNTARTCLK
>FUSION-ENST00000475957.1:174396-ENST00000328886.5:4530|514
KRQQVSLPTIR
>ENST00000548757.6|SNV-6413-C-T|7
WMEHVVMLLLIKISHTFGLD
>FUSION-ENST00000475957.1:174396-ENST00000328886.5:4530|7720
AAEREAVPCKATGAELSK
>FUSION-ENST00000475957.1:174396-ENST00000328886.5:4530|3475
LGPFYEYVFVGLTFSF
>FUSION-ENST00000566333.1:10803-ENST00000443119.7:13415|410
HSTQIIASGVRVMQRSDTLQL
>FUSION-ENST00000566333.1:10803-ENST00000443119.7:13415|667
ECLRVLGMSVEFLAGVEAQVRVCG
>FUSION-ENST00000475957.1:174396-ENST00000328886.5:4530|9294
MICNERAIFGLF
>ENST00000619749.1|SNV-34340-T-G|4
WSSYLKQHNK
>ENST00000617740.4|SNV-85924-A-G|2
GNFEYCQGRTEK
>FUSION-ENST00000475957.1:174396-ENST00000328886.5:4530|4073
MTCFHLAIIRYLKVMTYK
>FUSION-ENST00000475957.1:174396-ENST00000328886.5:4530|6897
CFSLFLK
>FUSION-ENST00000475957.1:174396-ENST00000328886.5:4530|3694
MNMHTHIHHHSSIRL
>FUSION-ENST00000475957.1:174396-ENST00000328886.5:4530|9001
MRGFMLPFFFFFK
>FUSION-ENST00000475957.1:174396-ENST00000328886.5:4530|3201
MYSVFHQYLLCGIYFPLHFMENER
>FUSION-ENST00000475957.1:174396-ENST00000328886.5:4530|1141
SKGDCFRK
>FUSION-ENST00000475957.1:174396-ENST00000328886.5:4530|8229
VIYRFNAIPIK
>FUSION-ENST00000475957.1:174396-ENST00000328886.5:4530|4832
DETVPPQIIRLNSSLDSYK
>FUSION-ENST00000475957.1:174396-ENST00000328886.5:4530|2075
MLYFYDNLLLNLLAGIR
>FUSION-ENST00000475957.1:174396-ENST00000328886.5:4530|7066
MFGSDKYKNW
>FUSION-ENST00000475957.1:174396-ENST00000328886.5:4530|4844
MSPELNLILVSISAVPRPCWFR
>FUSION-ENST00000475957.1:174396-ENST00000328886.5:4530|1311
RDTMQLVPHLIIRR
>FUSION-ENST00000475957.1:174396-ENST00000328886.5:4530|3064
MDYCWPKSSDCCLYEEILYMK
>FUSION-ENST00000475957.1:174396-ENST00000328886.5:4530|6772
GFRIVREIK
>FUSION-ENST00000475957.1:174396-ENST00000328886.5:4530|8901
IKAKLKPFLR
>FUSION-ENST00000475957.1:174396-ENST00000328886.5:4530|6751
MSLWTFMELFSPCAHK
>FUSION-ENST00000475957.1:174396-ENST00000328886.5:4530|1815
MDFKGFK
>FUSION-ENST00000475957.1:174396-ENST00000328886.5:4530|8451
RTAWGKLPPWSNHLR
>FUSION-ENST00000475957.1:174396-ENST00000328886.5:4530|2940
MYTKFYKMQHNYK
>ENST00000617537.5|MNV-65380-CC-C|6
HGNLHYR
>FUSION-ENST00000475957.1:174396-ENST00000328886.5:4530|1780
IYRASGVIL
>FUSION-ENST00000475957.1:174396-ENST00000328886.5:4530|5156
SRQKSAGR
>FUSION-ENST00000475957.1:174396-ENST00000328886.5:4530|6610
MCGGFYLPWTLK
>FUSION-ENST00000475957.1:174396-ENST00000328886.5:4530|937
GSNVWMERR
>FUSION-ENST00000475957.1:174396-ENST00000328886.5:4530|2175
PVVPATCEAEMGDHLSKPRR
>FUSION-ENST00000475957.1:174396-ENST00000328886.5:4530|8641
RDLVRPECVFLFACEYLFR
>FUSION-ENST00000475957.1:174396-ENST00000328886.5:4530|3748
LLSAPQRRVL
>FUSION-ENST00000475957.1:174396-ENST00000328886.5:4530|6021
SRFYVGFLYGNTSLIFDFLNFLLK
>FUSION-ENST00000205061.9:135972-ENST00000650629.1:22569|5
CAIGVTHFQLCCISKCLMATGQK
>FUSION-ENST00000475957.1:174396-ENST00000328886.5:4530|1001
LPDACAEQFGCGEMG
>FUSION-ENST00000475957.1:174396-ENST00000328886.5:4530|7145
MKTHGPGMGNITHQGLSGGGR
>FUSION-ENST00000475957.1:174396-ENST00000328886.5:4530|898
MELAAFFLLVLKK
>FUSION-ENST00000566333.1:10803-ENST00000443119.7:13415|321
ISMEDLLCSKHHLCVQDTVAHK
>FUSION-ENST00000475957.1:174396-ENST00000328886.5:4530|892
MTYLLTCSLQQDYGREPREMF
>FUSION-ENST00000475957.1:174396-ENST00000328886.5:4530|2540
VLWIRIKK
>FUSION-ENST00000475957.1:174396-ENST00000328886.5:4530|5364
NICDSWEGVKIST
>ENST00000465642.1|SNV-4638-C-T|3
TSPLSPSGR
>FUSION-ENST00000475957.1:174396-ENST00000328886.5:4530|5495
MLNIFSYASWPFLYFLWR
>FUSION-ENST00000475957.1:174396-ENST00000328886.5:4530|4831
DETVPPQIIRLNSSLDSYKECTTK
>FUSION-ENST00000475957.1:174396-ENST00000328886.5:4530|4377
YCFFGLSTNVLAIIFNK
>FUSION-ENST00000475957.1:174396-ENST00000328886.5:4530|8483
FPFLCPCDLIVQFPPMSENMWR
>FUSION-ENST00000475957.1:174396-ENST00000328886.5:4530|2970
DKQIVEIPHHK
>FUSION-ENST00000475957.1:174396-ENST00000328886.5:4530|4718
FLGLFSNRR
>FUSION-ENST00000475957.1:174396-ENST00000328886.5:4530|7056
MLVMLTEEN
>FUSION-ENST00000475957.1:174396-ENST00000328886.5:4530|9790
KCFFFLICRYLFIVEK
>FUSION-ENST00000475957.1:174396-ENST00000328886.5:4530|2813
FLSLQTK
>FUSION-ENST00000475957.1:174396-ENST00000328886.5:4530|8741
SCCLDIFMVIS
>FUSION-ENST00000475957.1:174396-ENST00000328886.5:4530|6453
YLYQYFKMESYYK
>FUSION-ENST00000475957.1:174396-ENST00000328886.5:4530|8525
LSRSVAAFAEYTSENAPYSRVIFC
>FUSION-ENST00000475957.1:174396-ENST00000328886.5:4530|236
KWDFTAENDEPLK
>FUSION-ENST00000475957.1:174396-ENST00000328886.5:4530|3550
TIDTSLA
>FUSION-ENST00000475957.1:174396-ENST00000328886.5:4530|3068
RVKEGFFSR
>FUSION-ENST00000475957.1:174396-ENST00000328886.5:4530|1324
LCALFGYLCFYSQNSDFLLLLNKIK
>FUSION-ENST00000475957.1:174396-ENST00000328886.5:4530|7725
WGRSPHTESLLGHCIVEL
>FUSION-ENST00000475957.1:174396-ENST00000328886.5:4530|2636
DHRSHLATVK
>FUSION-ENST00000475957.1:174396-ENST00000328886.5:4530|2018
WVGSYLIPNSQ
>FUSION-ENST00000475957.1:174396-ENST00000328886.5:4530|3619
FKRATSYSMPGCFNDLKPLQAQLK
>ENST00000492338.2|SNV-140978-G-A|7
QTLTMSLFYTTRETKAG
>ENST00000426898.2|INDEL-172182-G-GT|10
LPCFLEFWKRR
>FUSION-ENST00000475957.1:174396-ENST00000328886.5:4530|4892
HCLDISSLKMDGHLPISPNTCR
>FUSION-ENST00000475957.1:174396-ENST00000328886.5:4530|3716
HLKKNLTYFLR
>FUSION-ENST00000475957.1:174396-ENST00000328886.5:4530|5417
MCSFSEQSNVKK
>FUSION-ENST00000475957.1:174396-ENST00000328886.5:4530|6114
MKSCWTITIDLLFSKEK
>FUSION-ENST00000475957.1:174396-ENST00000328886.5:4530|7579
SCLASHMCP
>FUSION-ENST00000475957.1:174396-ENST00000328886.5:4530|1332
MLPVAKLKFSMSP
>FUSION-ENST00000475957.1:174396-ENST00000328886.5:4530|4168
RNPITAK
>ENST00000200135.8|SNV-37115-C-T|1
ELMMMLQASLQEIGDWWADGK
>FUSION-ENST00000475957.1:174396-ENST00000328886.5:4530|8124
GLISRIYNELKQIYK
>FUSION-ENST00000475957.1:174396-ENST00000328886.5:4530|5938
EVGKMKHHLL
>FUSION-ENST00000475957.1:174396-ENST00000328886.5:4530|4829
LNSSLDSYK
>FUSION-ENST00000475957.1:174396-ENST00000328886.5:4530|3086
MRSSWITVGPSPVTAVFMR
>FUSION-ENST00000475957.1:174396-ENST00000328886.5:4530|568
MLIIISYSLFFLQRYHNF
>FUSION-ENST00000475957.1:174396-ENST00000328886.5:4530|4479
NMYQMLELFC
>FUSION-ENST00000475957.1:174396-ENST00000328886.5:4530|5101
FKNSICNALLL
>FUSION-ENST00000475957.1:174396-ENST00000328886.5:4530|5370
SQCLASNLQRTGWLSC
>FUSION-ENST00000566333.1:10803-ENST00000443119.7:13415|306
MSLSLKVSGNRFLVLCAAGR
>FUSION-ENST00000475957.1:174396-ENST00000328886.5:4530|8185
QWGKDSLFNK
>FUSION-ENST00000475957.1:174396-ENST00000328886.5:4530|4708
MSQTCLLLGNALKGPPFYDTGQAGR
>FUSION-ENST00000475957.1:174396-ENST00000328886.5:4530|3080
SSWITVGPSPVTAVFMRRYFI
>ENST00000462812.5|SNV-28249-C-A|2
LPGSLHQKNGGEQYDSNGR
>FUSION-ENST00000475957.1:174396-ENST00000328886.5:4530|7209
VKPIFMK
>FUSION-ENST00000475957.1:174396-ENST00000328886.5:4530|2631
HLKIKFLIIR
>FUSION-ENST00000475957.1:174396-ENST00000328886.5:4530|2918
MSIVVNKDRAK
>ENST00000381668.9|SNV-132299-A-T|5
GADTVIYDRLAETSKFK
>FUSION-ENST00000475957.1:174396-ENST00000328886.5:4530|2121
LCCIGYHLLDYQK
>FUSION-ENST00000475957.1:174396-ENST00000328886.5:4530|1683
NINCGSASH
>FUSION-ENST00000475957.1:174396-ENST00000328886.5:4530|596
VFRPGAVAHTCNPSTLGGRGGR
>FUSION-ENST00000475957.1:174396-ENST00000328886.5:4530|1597
GISEWPATHMLK
>ENST00000597505.5|SNV-291942-C-A|2
HSGDDSQKWVFGTDGCIY
>FUSION-ENST00000475957.1:174396-ENST00000328886.5:4530|1509
CMYLYIKHHFK
>FUSION-ENST00000475957.1:174396-ENST00000328886.5:4530|1984
RNFQNWK
>FUSION-ENST00000475957.1:174396-ENST00000328886.5:4530|1794
TIGFKAWPLFTDGKDLFVLK
>FUSION-ENST00000475957.1:174396-ENST00000328886.5:4530|6698
MLWDLVFLR
>FUSION-ENST00000475957.1:174396-ENST00000328886.5:4530|6674
MVVVEVVVGVETAIAEFNR
>FUSION-ENST00000475957.1:174396-ENST00000328886.5:4530|1261
LSLPNLKIGNPK
>ENST00000652176.1|SNV-221461-G-C|1
TPTISPVITAPPSSPVLHTSDIRK
>FUSION-ENST00000475957.1:174396-ENST00000328886.5:4530|6721
TPLPTQQGPGFRTVRLDSE
>FUSION-ENST00000475957.1:174396-ENST00000328886.5:4530|6351
GLMGFIDILVCFLQVSSALK
>FUSION-ENST00000475957.1:174396-ENST00000328886.5:4530|5026
YTCELAGLPHPRFFLK
>FUSION-ENST00000475957.1:174396-ENST00000328886.5:4530|2048
MWMKSLAFDRLS
>FUSION-ENST00000475957.1:174396-ENST00000328886.5:4530|9521
MKFLIIQHTCIHTYKNK
>FUSION-ENST00000475957.1:174396-ENST00000328886.5:4530|8164
TLEENLGITIQDIGMGK
>FUSION-ENST00000475957.1:174396-ENST00000328886.5:4530|2971
MDKQIVEIPHHK
>FUSION-ENST00000475957.1:174396-ENST00000328886.5:4530|7814
MSSGHVRDLHGSAFHHMPR
>FUSION-ENST00000475957.1:174396-ENST00000328886.5:4530|8232
AILPKVIYR
>FUSION-ENST00000566333.1:10803-ENST00000443119.7:13415|239
RCRDGAGD
>ENST00000491239.2|SNV-69080-G-T|5
VLLERSYDYQFRYCGHCNTTTDIK
>FUSION-ENST00000475957.1:174396-ENST00000328886.5:4530|2115
PVIPAFWEAEVGGSLEPR
>FUSION-ENST00000475957.1:174396-ENST00000328886.5:4530|880
HMHIIEHENLKSKC
>FUSION-ENST00000475957.1:174396-ENST00000328886.5:4530|2392
SFTDIHLSQILYNFSLVFLR
>FUSION-ENST00000475957.1:174396-ENST00000328886.5:4530|10086
ETVLAKVEAKLK
>FUSION-ENST00000475957.1:174396-ENST00000328886.5:4530|6946
MYPVSWSLGPFYK
>FUSION-ENST00000475957.1:174396-ENST00000328886.5:4530|2224
MYYSFLIILFHENF
>FUSION-ENST00000566333.1:10803-ENST00000443119.7:13415|487
NGWAVGSLAPAVGTQQWPYSR
>FUSION-ENST00000475957.1:174396-ENST00000328886.5:4530|879
MHIIEHENLK
>FUSION-ENST00000475957.1:174396-ENST00000328886.5:4530|5967
MVCIIIGNLWK
>FUSION-ENST00000475957.1:174396-ENST00000328886.5:4530|3154
QLCIKRLLLVSLYDLW
>FUSION-ENST00000475957.1:174396-ENST00000328886.5:4530|6088
SSNLTSLLGEVQ
>FUSION-ENST00000475957.1:174396-ENST00000328886.5:4530|7274
MFLFYWYK
>ENST00000356443.9|SNV-4908-C-T|4
SAVYTQGSTAYSSRSSAAHCR
>FUSION-ENST00000475957.1:174396-ENST00000328886.5:4530|6269
KNLTLSYQPPFIK
>FUSION-ENST00000475957.1:174396-ENST00000328886.5:4530|6398
MVKPCLYQNKNKNK
>FUSION-ENST00000475957.1:174396-ENST00000328886.5:4530|1781
MIYRASGVIL
>FUSION-ENST00000475957.1:174396-ENST00000328886.5:4530|9223
SFLGLKFRGNTNSLTLK
>FUSION-ENST00000475957.1:174396-ENST00000328886.5:4530|5042
HWCFIYVFKGLNRNV
>FUSION-ENST00000475957.1:174396-ENST00000328886.5:4530|8221
MPFFTELEK
>FUSION-ENST00000475957.1:174396-ENST00000328886.5:4530|3874
ISPNPGPLHWR
>FUSION-ENST00000475957.1:174396-ENST00000328886.5:4530|4843
SPELNLILVSISAVPRPCWFR
>FUSION-ENST00000566333.1:10803-ENST00000443119.7:13415|458
MFCKLYINK
>FUSION-ENST00000475957.1:174396-ENST00000328886.5:4530|807
SSHRGRGK
>FUSION-ENST00000475957.1:174396-ENST00000328886.5:4530|9534
MALDHAIRSLGFSCFFVFYIK
>ENST00000528330.2|SNV-984-G-C|3
ISIPENTLVR
>FUSION-ENST00000475957.1:174396-ENST00000328886.5:4530|8158
GKDFMSKTPK
>FUSION-ENST00000475957.1:174396-ENST00000328886.5:4530|5437
PLGHFYIFFGEMSVQVLFNLLSNR
>FUSION-ENST00000475957.1:174396-ENST00000328886.5:4530|5648
MGCFWALYTGK
>FUSION-ENST00000475957.1:174396-ENST00000328886.5:4530|9671
TLSNNSLILADK
>FUSION-ENST00000475957.1:174396-ENST00000328886.5:4530|5503
MCATTLANF
>ENST00000462812.5|SNV-28249-C-A|3
LPGSLHQK
>FUSION-ENST00000475957.1:174396-ENST00000328886.5:4530|1041
YLLMLSLILVQGNGGNKTQKR
>FUSION-ENST00000475957.1:174396-ENST00000328886.5:4530|1326
MLCALFGYLCFYSQNSDFLLLLNK
>FUSION-ENST00000475957.1:174396-ENST00000328886.5:4530|5500
AFCNLELLCSNGPSTSASAIA
>FUSION-ENST00000475957.1:174396-ENST00000328886.5:4530|7270
AVGLLIVICS
>FUSION-ENST00000475957.1:174396-ENST00000328886.5:4530|724
SERKLADK
>FUSION-ENST00000475957.1:174396-ENST00000328886.5:4530|7938
HHVIQKSCSKVFTQMS
>FUSION-ENST00000475957.1:174396-ENST00000328886.5:4530|5214
MGWSPYTESPLGHCLVEL
>FUSION-ENST00000475957.1:174396-ENST00000328886.5:4530|2104
PLILIILVLFTLSFRTYWNVVFL
>FUSION-ENST00000475957.1:174396-ENST00000328886.5:4530|6724
MTPLPTQQGPGFRTVR
>FUSION-ENST00000475957.1:174396-ENST00000328886.5:4530|1520
SHCFLLQVGK
>FUSION-ENST00000475957.1:174396-ENST00000328886.5:4530|3185
GRKLSYLPSSPHT
>FUSION-ENST00000475957.1:174396-ENST00000328886.5:4530|6070
SVTDELRSDGIEVR
>ENST00000643441.1|SNV-158980-T-G|5
GSSWEAGTVYIPSAWRESVTAIK
>FUSION-ENST00000475957.1:174396-ENST00000328886.5:4530|5748
CLGQFLAR
>FUSION-ENST00000475957.1:174396-ENST00000328886.5:4530|3020
NNLQLNNKMVQL
>FUSION-ENST00000475957.1:174396-ENST00000328886.5:4530|1155
MARPEVVHGSLGKILMPEGCPK
>FUSION-ENST00000475957.1:174396-ENST00000328886.5:4530|6124
NPKYEIDSV
>FUSION-ENST00000475957.1:174396-ENST00000328886.5:4530|5870
WWWCVLVVPVTR
>FUSION-ENST00000475957.1:174396-ENST00000328886.5:4530|9738
MLLTNNNVLCLKINVK
>FUSION-ENST00000475957.1:174396-ENST00000328886.5:4530|10033
ILGTHYYYYLAAVHFKVK
>FUSION-ENST00000475957.1:174396-ENST00000328886.5:4530|7751
VPTGALHSGTVRRR
>FUSION-ENST00000475957.1:174396-ENST00000328886.5:4530|2584
MLSAFEKI
>FUSION-ENST00000475957.1:174396-ENST00000328886.5:4530|3682
YVCMCICDVCVSVCDAFKKK
>FUSION-ENST00000475957.1:174396-ENST00000328886.5:4530|9646
QGVVLRSNVA
>FUSION-ENST00000475957.1:174396-ENST00000328886.5:4530|862
KKAFNDFA
>FUSION-ENST00000475957.1:174396-ENST00000328886.5:4530|7235
MQIIGHYLELTESETLDVVSRTR
>FUSION-ENST00000475957.1:174396-ENST00000328886.5:4530|8993
LPFFFFFK
>FUSION-ENST00000475957.1:174396-ENST00000328886.5:4530|4307
EPVIFFK
>ENST00000505973.1|SNV-20159-G-T|4
MWQSGCRAGK
>FUSION-ENST00000475957.1:174396-ENST00000328886.5:4530|2710
MIYIGLVLLLRAK
>FUSION-ENST00000475957.1:174396-ENST00000328886.5:4530|4956
MVSSFITVCPAKTLDTCSLPR
>FUSION-ENST00000475957.1:174396-ENST00000328886.5:4530|9301
QWAPRPTKCII
>FUSION-ENST00000475957.1:174396-ENST00000328886.5:4530|4534
FSPRAFVGSAALMKP
>ENST00000394329.8|SNV-166737-G-T|3
SENCVLIHIQESSNYTTVK
>FUSION-ENST00000475957.1:174396-ENST00000328886.5:4530|9807
AQFCGVAFMK
>FUSION-ENST00000475957.1:174396-ENST00000328886.5:4530|9993
PLNPGTYFLAYK
>FUSION-ENST00000475957.1:174396-ENST00000328886.5:4530|3864
MYTPTLPYCK
>FUSION-ENST00000475957.1:174396-ENST00000328886.5:4530|3404
MALELYSGWRGCR
>ENST00000357574.7|SNV-80202-C-T|1
NMAHYKLQTLATNLLASEASDK
>FUSION-ENST00000475957.1:174396-ENST00000328886.5:4530|4561
HQFLELLI
>FUSION-ENST00000475957.1:174396-ENST00000328886.5:4530|7421
VLVVWIEDQTSHSILLSQSLIQSK
>FUSION-ENST00000475957.1:174396-ENST00000328886.5:4530|266
YYLYIESK
>FUSION-ENST00000475957.1:174396-ENST00000328886.5:4530|7697
KWVCLYQQGETGLIQVHIAN
>FUSION-ENST00000475957.1:174396-ENST00000328886.5:4530|1463
VPCEYYLGLSSPSFSFIIYLLKQTQ
>FUSION-ENST00000475957.1:174396-ENST00000328886.5:4530|7031
VSSLQTFRTGCSK
>FUSION-ENST00000475957.1:174396-ENST00000328886.5:4530|8644
AEVHLHSR
>FUSION-ENST00000475957.1:174396-ENST00000328886.5:4530|8850
HHHAQLIFCIFSR
>FUSION-ENST00000475957.1:174396-ENST00000328886.5:4530|987
MLWRGIYQLFS
>FUSION-ENST00000475957.1:174396-ENST00000328886.5:4530|7419
MRSHYIAQTGPK
>FUSION-ENST00000475957.1:174396-ENST00000328886.5:4530|6851
GQKGPSHPLFFFLRWSLTL
>FUSION-ENST00000475957.1:174396-ENST00000328886.5:4530|9489
SILLCSVK
>ENST00000523867.5|SNV-748638-G-A|9
MMKGTFSLAVEPQMK
>FUSION-ENST00000566333.1:10803-ENST00000443119.7:13415|535
ISRALGKWNM
>ENST00000343508.7|MNV-1122397-CC-C|4
CVHGAFQWKR
>FUSION-ENST00000475957.1:174396-ENST00000328886.5:4530|6509
NCLSCFCSFPQLMAHNGCSVNMC
>FUSION-ENST00000475957.1:174396-ENST00000328886.5:4530|3395
LKLAGRGGVHL
>ENST00000401707.7|SNV-11247-A-C|3
LQEIAQKAAEKAVHQK
>FUSION-ENST00000475957.1:174396-ENST00000328886.5:4530|4228
RKVSTTYFR
>FUSION-ENST00000475957.1:174396-ENST00000328886.5:4530|4780
TFIYLKIFN
>FUSION-ENST00000475957.1:174396-ENST00000328886.5:4530|4429
MCICVCGYMYKTCTR
>FUSION-ENST00000475957.1:174396-ENST00000328886.5:4530|9728
MGIYCILYFSVFLLR
>ENST00000371847.8|INDEL-72692-A-AA|5
TAYNFFKITLSISLHK
>FUSION-ENST00000475957.1:174396-ENST00000328886.5:4530|3327
LTKLLAESEFK
>FUSION-ENST00000475957.1:174396-ENST00000328886.5:4530|198
EKKVLEED
>FUSION-ENST00000475957.1:174396-ENST00000328886.5:4530|5343
EVEFEVEPEDMTEFRQSHDKT
>FUSION-ENST00000475957.1:174396-ENST00000328886.5:4530|4625
MAHTCNPSTLGGQGGPIT
>ENST00000319167.12|SNV-2976-G-T|1
VKKAASR
>FUSION-ENST00000475957.1:174396-ENST00000328886.5:4530|566
MSCYPNQCSVK
>FUSION-ENST00000475957.1:174396-ENST00000328886.5:4530|3137
MLLSLLK
>FUSION-ENST00000566333.1:10803-ENST00000443119.7:13415|140
NIAKPFNR
>ENST00000335385.3|SNV-7841-A-C|2
TRPAPSPLPNIR
>FUSION-ENST00000475957.1:174396-ENST00000328886.5:4530|2898
TRNHLNLEPTSKPF
>ENST00000367294.4|SNV-2356-T-G|3
VIDTWHR
>FUSION-ENST00000475957.1:174396-ENST00000328886.5:4530|7247
CGINQITGK
>FUSION-ENST00000475957.1:174396-ENST00000328886.5:4530|7630
RDLTFLFCFK
>FUSION-ENST00000475957.1:174396-ENST00000328886.5:4530|9737
LLTNNNVLCLKINVK
>FUSION-ENST00000475957.1:174396-ENST00000328886.5:4530|5428
VIANMEKV
>FUSION-ENST00000475957.1:174396-ENST00000328886.5:4530|5816
VSMPPLLKWVWSS
>FUSION-ENST00000475957.1:174396-ENST00000328886.5:4530|9178
AAKNTGLR
>FUSION-ENST00000475957.1:174396-ENST00000328886.5:4530|9475
MCASLYIIWK
>ENST00000371847.8|INDEL-72692-A-AA|9
KLRTAYNFFK
>ENST00000497443.5|SNV-24816-A-T|1
YLHSNDCN
>FUSION-ENST00000475957.1:174396-ENST00000328886.5:4530|5247
KNPFSGEELKLAAEICISK
>FUSION-ENST00000475957.1:174396-ENST00000328886.5:4530|3641
MKYLFSR
>ENST00000466114.1|MNV-15925-AC-A|3
LYLLRTSKNISLYFK
>FUSION-ENST00000475957.1:174396-ENST00000328886.5:4530|893
TYLLTCSLQQDYGREPR
>FUSION-ENST00000475957.1:174396-ENST00000328886.5:4530|771
SVWGNFPK
>FUSION-ENST00000475957.1:174396-ENST00000328886.5:4530|6299
VEFEEDWVCFLGGMNRGQEVGKCK
>FUSION-ENST00000475957.1:174396-ENST00000328886.5:4530|2039
MFAPVTAIGK
>FUSION-ENST00000475957.1:174396-ENST00000328886.5:4530|1821
SVFRMNTPLK
>FUSION-ENST00000475957.1:174396-ENST00000328886.5:4530|946
MQLNPITLLFK
>FUSION-ENST00000475957.1:174396-ENST00000328886.5:4530|1275
MRLNSGFR
>FUSION-ENST00000475957.1:174396-ENST00000328886.5:4530|110
GLVEEIFMEKMAAFDGECTGVGK
>FUSION-ENST00000475957.1:174396-ENST00000328886.5:4530|9933
KSVAYYFMEANLATGRI
>FUSION-ENST00000475957.1:174396-ENST00000328886.5:4530|3292
YSSCFVVRR
>FUSION-ENST00000566333.1:10803-ENST00000443119.7:13415|503
KSRFLAFLK
>FUSION-ENST00000475957.1:174396-ENST00000328886.5:4530|5280
DSEVQTGGLRWR
>ENST00000615601.4|SNV-85924-A-G|1
VGLSGPVQCRTEKHSTMPDSPVDVK
>FUSION-ENST00000475957.1:174396-ENST00000328886.5:4530|6144
MKLIQFEQTVFGTEQR
>FUSION-ENST00000475957.1:174396-ENST00000328886.5:4530|8318
INVQKSQAFLYTNNR
>FUSION-ENST00000475957.1:174396-ENST00000328886.5:4530|8504
SLVFFLK
>FUSION-ENST00000475957.1:174396-ENST00000328886.5:4530|6033
IQILYVVLNFHETK
>FUSION-ENST00000475957.1:174396-ENST00000328886.5:4530|9252
MLKIPTK
>FUSION-ENST00000475957.1:174396-ENST00000328886.5:4530|3861
YTPTLPYCKENPE
>FUSION-ENST00000475957.1:174396-ENST00000328886.5:4530|8658
NFCYSKFSYSTEK
>FUSION-ENST00000475957.1:174396-ENST00000328886.5:4530|5689
MLMAFQRTK
>FUSION-ENST00000475957.1:174396-ENST00000328886.5:4530|8685
NYFSHRLLKLALMVS
>FUSION-ENST00000475957.1:174396-ENST00000328886.5:4530|6044
MFCSTFWMSNVGKVLIR
>FUSION-ENST00000475957.1:174396-ENST00000328886.5:4530|5590
CRLCYICIKQHCILSFYNLCLWK
>FUSION-ENST00000569144.5:10803-ENST00000443119.7:13415|7
HGQGEGAFGGSGPPVAAAK
>FUSION-ENST00000475957.1:174396-ENST00000328886.5:4530|1381
WDLNLRIFLK
>FUSION-ENST00000475957.1:174396-ENST00000328886.5:4530|9516
FLIIQHTCIHTYKNK
>FUSION-ENST00000475957.1:174396-ENST00000328886.5:4530|7651
MVFTLSVCK
>ENST00000436581.6|SNV-85924-A-G|2
THRGRTEK
>FUSION-ENST00000475957.1:174396-ENST00000328886.5:4530|8071
NLLGSCFFFFFGLAICYLLEICKN
>FUSION-ENST00000475957.1:174396-ENST00000328886.5:4530|828
LIIPFYCHLK
>FUSION-ENST00000475957.1:174396-ENST00000328886.5:4530|4925
SSTSLVG
>ENST00000617740.4|SNV-85924-A-G|6
KKGNFEYCQGR
>FUSION-ENST00000475957.1:174396-ENST00000328886.5:4530|3151
MPQGELGYILGQIEFSK
>FUSION-ENST00000475957.1:174396-ENST00000328886.5:4530|5859
DHCAKIFGE
>ENST00000484715.1|SNV-7927-C-G|7
MADRDVLTEVPAALK
>ENST00000265523.9|SNV-32674-A-G|1
EDYIRQFLNAGK
>FUSION-ENST00000475957.1:174396-ENST00000328886.5:4530|1793
MHCSSTISPPVSLTIFITWHFI
>FUSION-ENST00000475957.1:174396-ENST00000328886.5:4530|4147
PSYFAGL
>FUSION-ENST00000475957.1:174396-ENST00000328886.5:4530|548
MSLNIFSCAR
>FUSION-ENST00000475957.1:174396-ENST00000328886.5:4530|9350
MIGIMLNTGLK
>FUSION-ENST00000566333.1:10803-ENST00000443119.7:13415|569
MISNDCETNQER
>FUSION-ENST00000475957.1:174396-ENST00000328886.5:4530|8216
PFFTELEKTTLKFIWNQK
>FUSION-ENST00000475957.1:174396-ENST00000328886.5:4530|2109
MTIAKLLSL
>FUSION-ENST00000475957.1:174396-ENST00000328886.5:4530|8283
MVKMSIFFSFILEFRHYCEVER
>ENST00000530767.5|SNV-13882-C-A|3
SPPLHKNMDAREK
>ENST00000619410.4|SNV-133925-G-T|2
THNEDHEEEDLKPTPDLEVCK
>ENST00000325319.9|SNV-257864-G-T|3
DQDSWVDVDHCR
>ENST00000257215.10|SNV-59103-G-T|1
FIPKSELPEEVEVTTLASTR
>FUSION-ENST00000566333.1:10803-ENST00000443119.7:13415|296
WWLQTPEA
>FUSION-ENST00000475957.1:174396-ENST00000328886.5:4530|3592
MVNILKK
>FUSION-ENST00000475957.1:174396-ENST00000328886.5:4530|2713
WLCLSVE
>FUSION-ENST00000475957.1:174396-ENST00000328886.5:4530|10081
GRTVLEKR
>FUSION-ENST00000475957.1:174396-ENST00000328886.5:4530|2296
VAYACNPSTLGGQGGR
>FUSION-ENST00000475957.1:174396-ENST00000328886.5:4530|6294
TPYLVIRPPRPLK
>ENST00000317704.8|MNV-15925-AC-A|1
GMSSPSRFSLKTQPVR
>ENST00000643230.2|SNV-158980-T-G|5
DRVYSLSLER
>FUSION-ENST00000475957.1:174396-ENST00000328886.5:4530|3981
NNKGDLTGNESFGGKSR
>FUSION-ENST00000475957.1:174396-ENST00000328886.5:4530|3408
ASSLTSGPRKLISQFS
>FUSION-ENST00000475957.1:174396-ENST00000328886.5:4530|1865
MKLQRLEQR
>FUSION-ENST00000475957.1:174396-ENST00000328886.5:4530|8719
MTVVSHGTLQPPCPVIFFLSESK
>FUSION-ENST00000566333.1:10803-ENST00000443119.7:13415|636
MHASLGAVGV
>FUSION-ENST00000475957.1:174396-ENST00000328886.5:4530|2769
MRTLCYRYNIDCLL
>FUSION-ENST00000475957.1:174396-ENST00000328886.5:4530|8370
WITRSGVRGQPGQDGETPSLLK
>FUSION-ENST00000475957.1:174396-ENST00000328886.5:4530|7127
FCTCIPELK
>ENST00000310758.8|MNV-352593-CC-C|6
EDKHECPFGRSSIELTR
>FUSION-ENST00000475957.1:174396-ENST00000328886.5:4530|7609
MFVKECVKK
>FUSION-ENST00000475957.1:174396-ENST00000328886.5:4530|4121
FPKDNGLQLHPCPCK
>FUSION-ENST00000475957.1:174396-ENST00000328886.5:4530|5486
MIWKYLFPFHR
>FUSION-ENST00000475957.1:174396-ENST00000328886.5:4530|4571
PVSFGRPRQGNC
>FUSION-ENST00000475957.1:174396-ENST00000328886.5:4530|2346
HLCVEILIILSLFRHYSR
>ENST00000567914.1|SNV-67561-C-A|3
HLRVERQSITIEG
>FUSION-ENST00000475957.1:174396-ENST00000328886.5:4530|631
YVCKIEKK
>FUSION-ENST00000475957.1:174396-ENST00000328886.5:4530|6611
SVGVKDLLSVL
>FUSION-ENST00000475957.1:174396-ENST00000328886.5:4530|5580
DLDVPHS
>ENST00000308191.11|SNV-340113-C-A|4
QHRSRGSSGSGPDHDHAGQGTER
>FUSION-ENST00000475957.1:174396-ENST00000328886.5:4530|1218
EFKSIRIFR
>FUSION-ENST00000475957.1:174396-ENST00000328886.5:4530|4002
FVLFFFDVGFVALYSR
>FUSION-ENST00000475957.1:174396-ENST00000328886.5:4530|8288
IKYLGIQLTR
>FUSION-ENST00000475957.1:174396-ENST00000328886.5:4530|2493
VGTMYSFLYP
>FUSION-ENST00000475957.1:174396-ENST00000328886.5:4530|4493
CSFNVFTLR
>FUSION-ENST00000475957.1:174396-ENST00000328886.5:4530|4634
LDYSWIFLFWEKN
>ENST00000389672.9|SNV-778050-G-T|3
LEGVVTKRSFPAIVVEAFCPSFLR
>FUSION-ENST00000475957.1:174396-ENST00000328886.5:4530|5521
HVAMKQFPR
>FUSION-ENST00000475957.1:174396-ENST00000328886.5:4530|3058
SSDCCLYEEILYMK
>ENST00000367050.8|SNV-10640-C-A|3
GIQFGYQIK
>FUSION-ENST00000475957.1:174396-ENST00000328886.5:4530|4574
MPVSFGRPR
>FUSION-ENST00000475957.1:174396-ENST00000328886.5:4530|4728
MYHSLFICGWTLGLFSYLGYCE
>FUSION-ENST00000475957.1:174396-ENST00000328886.5:4530|8631
LILHSYTWSTTTMYSTR
>FUSION-ENST00000475957.1:174396-ENST00000328886.5:4530|5374
MRSQCLASNLQRTGWLSC
>FUSION-ENST00000475957.1:174396-ENST00000328886.5:4530|4409
KDFNRHFVSVQYIQ
>FUSION-ENST00000475957.1:174396-ENST00000328886.5:4530|414
MAGKASRNLQS
>FUSION-ENST00000475957.1:174396-ENST00000328886.5:4530|2196
MIYFQYFIK
>FUSION-ENST00000475957.1:174396-ENST00000328886.5:4530|8286
DFSVFESHIIDFFLLMVK
>FUSION-ENST00000475957.1:174396-ENST00000328886.5:4530|752
MKSCLAS
>FUSION-ENST00000475957.1:174396-ENST00000328886.5:4530|7320
IIWVFCELYL
>FUSION-ENST00000475957.1:174396-ENST00000328886.5:4530|8368
SGVRGQPGQDGETPSLLKIQK
>FUSION-ENST00000475957.1:174396-ENST00000328886.5:4530|8835
EAIPDTELSGDKSL
>FUSION-ENST00000475957.1:174396-ENST00000328886.5:4530|760
RQALCCIFYTHHCAYPFRML
>FUSION-ENST00000475957.1:174396-ENST00000328886.5:4530|6334
TVKQGFK
>FUSION-ENST00000475957.1:174396-ENST00000328886.5:4530|1786
DRFLNVCYGY
>ENST00000523867.5|SNV-748638-G-A|8
MKGTFSLAVEPQMK
>FUSION-ENST00000475957.1:174396-ENST00000328886.5:4530|2194
MQRNHGGMWWGRPEK
>ENST00000400809.8|SNV-11375-G-T|2
ADSPLNGLPKGR
>FUSION-ENST00000475957.1:174396-ENST00000328886.5:4530|3664
NLNNNILPNAFWK
>FUSION-ENST00000475957.1:174396-ENST00000328886.5:4530|9625
VLGIEYCLIIPGIYSFDK
>FUSION-ENST00000475957.1:174396-ENST00000328886.5:4530|4250
KCYRHSGIWLF
>FUSION-ENST00000475957.1:174396-ENST00000328886.5:4530|7826
SVFHLLS
>FUSION-ENST00000475957.1:174396-ENST00000328886.5:4530|226
HLNGVMW
>FUSION-ENST00000475957.1:174396-ENST00000328886.5:4530|9990
MPLNPGTYFLAYKVFQNDKNK
>FUSION-ENST00000566333.1:10803-ENST00000443119.7:13415|631
CVHIPQFSKAVWSMPQTER
>ENST00000522455.5|SNV-679571-C-A|6
VPPPPRAVIPLKR
>FUSION-ENST00000475957.1:174396-ENST00000328886.5:4530|8982
CLVWHQACFPYTQTQ
>FUSION-ENST00000475957.1:174396-ENST00000328886.5:4530|6536
YVKYYVSMKEK
>FUSION-ENST00000475957.1:174396-ENST00000328886.5:4530|5790
VKPPLYKKY
>FUSION-ENST00000475957.1:174396-ENST00000328886.5:4530|5803
MVVTVNGSLR
>FUSION-ENST00000475957.1:174396-ENST00000328886.5:4530|4531
LVPQNVHILIPGTCK
>FUSION-ENST00000475957.1:174396-ENST00000328886.5:4530|3919
VLASSPRGKEK
>FUSION-ENST00000566333.1:10803-ENST00000443119.7:13415|465
LNLAMDAVCLAQMFCKLYINKK
>FUSION-ENST00000475957.1:174396-ENST00000328886.5:4530|9473
MCASLYIIWKLNMNF
>ENST00000392833.6|SNV-272349-G-A|5
SLPRAFKIFTDNK
>FUSION-ENST00000475957.1:174396-ENST00000328886.5:4530|3449
EVLSLGCSQLGGGNFR
>FUSION-ENST00000475957.1:174396-ENST00000328886.5:4530|4146
MISSSVFLR
>FUSION-ENST00000475957.1:174396-ENST00000328886.5:4530|7087
MKYSLAIV
>FUSION-ENST00000475957.1:174396-ENST00000328886.5:4530|1538
IMCYIEFAQPCFHCFMDRR
>FUSION-ENST00000475957.1:174396-ENST00000328886.5:4530|3296
HYLRYSSCFVVR
>FUSION-ENST00000566333.1:10803-ENST00000443119.7:13415|644
MGDSTRGDSSAR
>ENST00000531509.5|SNV-17275-G-C|4
GHVTERQHIVSGR
>FUSION-ENST00000475957.1:174396-ENST00000328886.5:4530|6367
MFLRLQLQVQTEELLLVKDWNSR
>FUSION-ENST00000475957.1:174396-ENST00000328886.5:4530|887
VVSGLAKMNNYCGC
>FUSION-ENST00000475957.1:174396-ENST00000328886.5:4530|4646
KATEYWIER
>FUSION-ENST00000475957.1:174396-ENST00000328886.5:4530|5639
MVRPHLYRK
>FUSION-ENST00000566333.1:10803-ENST00000443119.7:13415|598
MHIRANVHIR
>FUSION-ENST00000475957.1:174396-ENST00000328886.5:4530|3172
MDTMNHNW
>FUSION-ENST00000475957.1:174396-ENST00000328886.5:4530|1503
HHFKILK
>FUSION-ENST00000475957.1:174396-ENST00000328886.5:4530|837
NSGVYRHCSLLLMKLLHLK
>ENST00000265136.12|SNV-96877-G-A|3
ASAAKPPTGK
>FUSION-ENST00000475957.1:174396-ENST00000328886.5:4530|7424
MSDKIANSLIADMEK
>FUSION-ENST00000475957.1:174396-ENST00000328886.5:4530|2093
TREGEIDFVDK
>ENST00000317704.8|MNV-15925-AC-A|13
LYLLRTIQPTPSDKDACAVR
>FUSION-ENST00000475957.1:174396-ENST00000328886.5:4530|8348
IAILTGVR
>FUSION-ENST00000475957.1:174396-ENST00000328886.5:4530|10072
STQWLVVIFHLIR
>FUSION-ENST00000475957.1:174396-ENST00000328886.5:4530|7756
NVGSEPPHR
>FUSION-ENST00000475957.1:174396-ENST00000328886.5:4530|3627
LKQKPKPQVL
>FUSION-ENST00000566333.1:10803-ENST00000443119.7:13415|254
GWSWVRMERK
>FUSION-ENST00000475957.1:174396-ENST00000328886.5:4530|5504
WYLSFYD
>FUSION-ENST00000475957.1:174396-ENST00000328886.5:4530|10079
MWRKPFALVPPHLGS
>ENST00000291539.11|MNV-117119-CT-C|2
LFPMVEEIMLQPLGNPEIATR
>FUSION-ENST00000475957.1:174396-ENST00000328886.5:4530|6687
NDGGGRGSGGSGNSDSR
>FUSION-ENST00000475957.1:174396-ENST00000328886.5:4530|1303
MQLVPHLIIRRYFVK
>FUSION-ENST00000566333.1:10803-ENST00000443119.7:13415|180
MGTVGAWK
>FUSION-ENST00000475957.1:174396-ENST00000328886.5:4530|9429
RKIYSLAQ
>FUSION-ENST00000475957.1:174396-ENST00000328886.5:4530|7363
LSRTFIAR
>FUSION-ENST00000475957.1:174396-ENST00000328886.5:4530|3810
LSVEMRLVMYCALWQYS
>FUSION-ENST00000475957.1:174396-ENST00000328886.5:4530|9300
YLRYIDSNQMMICNER
>FUSION-ENST00000475957.1:174396-ENST00000328886.5:4530|3317
KSCDYLSFCVWPISLNIMSSR
>FUSION-ENST00000566333.1:10803-ENST00000443119.7:13415|601
IALRGLFLFSIVMHIRANVHIR
>ENST00000618015.4|SNV-15385-G-T|3
GPWGGSHCRDSPVQTISK
>ENST00000491313.5|SNV-68955-A-C|5
RGSQVGHTNR
>FUSION-ENST00000566333.1:10803-ENST00000443119.7:13415|584
FFSTTVVKHRVWLWK
>FUSION-ENST00000475957.1:174396-ENST00000328886.5:4530|1407
EPEPGPLIPH
>FUSION-ENST00000475957.1:174396-ENST00000328886.5:4530|1700
VCFFQVLSVDAVFK
>FUSION-ENST00000475957.1:174396-ENST00000328886.5:4530|9383
GQAWNLKR
>FUSION-ENST00000475957.1:174396-ENST00000328886.5:4530|8022
NVYNSFIYNCPK
>FUSION-ENST00000475957.1:174396-ENST00000328886.5:4530|6627
ACMCNLEKSTGGSTHTHK
>ENST00000265808.11|SNV-37332-C-G|2
LGILSQDCPMETR
>ENST00000322564.9|SNV-15941-C-A|2
GVIPLGGCLVEPKEEPSMHYAMK
>FUSION-ENST00000566333.1:10803-ENST00000443119.7:13415|208
MWECNSGCRTFLGEAPK
>FUSION-ENST00000475957.1:174396-ENST00000328886.5:4530|9367
MIWVFLISCLNK
>FUSION-ENST00000475957.1:174396-ENST00000328886.5:4530|955
NFHYSILIDLTWYMGLIRQREF
>ENST00000556601.5|SNV-20236-G-T|3
VAAELEK
>FUSION-ENST00000475957.1:174396-ENST00000328886.5:4530|4697
MALLLQPDIVGPFHK
>FUSION-ENST00000475957.1:174396-ENST00000328886.5:4530|1376
ECHSVARLECNGMISAHSSLR
>FUSION-ENST00000475957.1:174396-ENST00000328886.5:4530|2927
WISGYLKMEPRQGR
>FUSION-ENST00000475957.1:174396-ENST00000328886.5:4530|1712
GWCTRLTALCWIHSIKLL
>FUSION-ENST00000475957.1:174396-ENST00000328886.5:4530|6089
QIVHSKHAGSRR
>FUSION-ENST00000475957.1:174396-ENST00000328886.5:4530|8792
MKTANQFLKISHENR
>FUSION-ENST00000475957.1:174396-ENST00000328886.5:4530|9024
MKIVHWGR
>FUSION-ENST00000475957.1:174396-ENST00000328886.5:4530|856
EETLNEEVLQVTEGDPSQTWFYLFK
>FUSION-ENST00000475957.1:174396-ENST00000328886.5:4530|1965
MKELFHAFIFRPPEMKE
>FUSION-ENST00000475957.1:174396-ENST00000328886.5:4530|1205
MQLITVVCNTILLSSAFGEKGSE
>FUSION-ENST00000475957.1:174396-ENST00000328886.5:4530|8472
VSNFLHVPTK
>FUSION-ENST00000475957.1:174396-ENST00000328886.5:4530|1025
MVNLFVCAFKNK
>FUSION-ENST00000566333.1:10803-ENST00000443119.7:13415|373
KSDCFSSASCQQK
>FUSION-ENST00000475957.1:174396-ENST00000328886.5:4530|6749
MSLWTFMELFSPCAHKGIWK
>FUSION-ENST00000475957.1:174396-ENST00000328886.5:4530|1242
PNAMQGGKRSR
>FUSION-ENST00000475957.1:174396-ENST00000328886.5:4530|7741
EMPDAQGKICCR
>ENST00000474436.1|SNV-5029-G-T|7
RSKDQDCPHSLLRPPHFSS
>ENST00000426898.2|INDEL-172182-G-GT|11
LPCFLEFWKR
>FUSION-ENST00000475957.1:174396-ENST00000328886.5:4530|8577
MITLSYK
>FUSION-ENST00000475957.1:174396-ENST00000328886.5:4530|4103
IYIPLGIYLVMK
>FUSION-ENST00000475957.1:174396-ENST00000328886.5:4530|7377
MGFKERNHLHNIK
>FUSION-ENST00000475957.1:174396-ENST00000328886.5:4530|5509
MALLPQPQL
>FUSION-ENST00000475957.1:174396-ENST00000328886.5:4530|5836
MKEGLCIWVLTFPLLLGCFCHYYL
>FUSION-ENST00000475957.1:174396-ENST00000328886.5:4530|402
KCCSEFSQE
>FUSION-ENST00000475957.1:174396-ENST00000328886.5:4530|9948
KDNILFISTKDLY
>FUSION-ENST00000475957.1:174396-ENST00000328886.5:4530|7584
MSVQGYFSR
>FUSION-ENST00000566333.1:10803-ENST00000443119.7:13415|643
GDSTRGDSSAR
>ENST00000512729.5|SNV-8533-C-A|2
LATELEEMLQEMLQRLGR
>FUSION-ENST00000475957.1:174396-ENST00000328886.5:4530|4727
YHSLFICGWTLGLFSYLGYCE
>FUSION-ENST00000475957.1:174396-ENST00000328886.5:4530|28
RGMVEYEAKSQIMK
>FUSION-ENST00000475957.1:174396-ENST00000328886.5:4530|2947
PTPEKAYTLYDSMYTK
>FUSION-ENST00000475957.1:174396-ENST00000328886.5:4530|2398
MGKHGSG
>FUSION-ENST00000475957.1:174396-ENST00000328886.5:4530|1876
ICDHQAVAKDLPKFLSCLK
>FUSION-ENST00000475957.1:174396-ENST00000328886.5:4530|3771
ACSCSARLSA
>FUSION-ENST00000475957.1:174396-ENST00000328886.5:4530|6532
STSQYVSFLLVQKTTPETA
>FUSION-ENST00000475957.1:174396-ENST00000328886.5:4530|16
MARFLFHIDNLKA
>ENST00000489455.1|SNV-51463-A-T|6
MKRLIMVLAGASDFDPQYNK
>FUSION-ENST00000475957.1:174396-ENST00000328886.5:4530|241
LVINVYSSICFSL
>FUSION-ENST00000475957.1:174396-ENST00000328886.5:4530|2687
VVVPAYFK
>FUSION-ENST00000475957.1:174396-ENST00000328886.5:4530|7018
MEAFWVSKTVFAY
>FUSION-ENST00000475957.1:174396-ENST00000328886.5:4530|7249
IVLYTIVTFHRTFVL
>FUSION-ENST00000475957.1:174396-ENST00000328886.5:4530|1569
KLELKPWR
>ENST00000242159.5|SNV-1755-T-A|1
MRSSGPDRK
>FUSION-ENST00000475957.1:174396-ENST00000328886.5:4530|2913
FLILTMVMVSWVYIYVKTYQIVLL
>ENST00000587403.5|SNV-80202-C-T|1
AHYKLQTLATNLLASEASDKGNLPK
>FUSION-ENST00000475957.1:174396-ENST00000328886.5:4530|2479
ILLDILETCQEREYKSSPLR
>FUSION-ENST00000475957.1:174396-ENST00000328886.5:4530|10007
SLRTEDELLSHK
>FUSION-ENST00000481437.5:114-ENST00000444676.5:87253|102
VSFEIGFTTDPR
>FUSION-ENST00000475957.1:174396-ENST00000328886.5:4530|6434
MQILDLYPRLSQPL
>FUSION-ENST00000475957.1:174396-ENST00000328886.5:4530|6706
MGMGDGR
>FUSION-ENST00000475957.1:174396-ENST00000328886.5:4530|5703
KSLSKICVLVSLR
>FUSION-ENST00000475957.1:174396-ENST00000328886.5:4530|6013
NVLLGRNVK
>FUSION-ENST00000475957.1:174396-ENST00000328886.5:4530|2051
LWPPIIFI
>FUSION-ENST00000475957.1:174396-ENST00000328886.5:4530|8799
LVLNSLAQIVLPNWPLKVLG
>FUSION-ENST00000475957.1:174396-ENST00000328886.5:4530|8822
VIAYKISIK
>FUSION-ENST00000475957.1:174396-ENST00000328886.5:4530|4909
DKHELEV
>FUSION-ENST00000475957.1:174396-ENST00000328886.5:4530|4640
RAMYQKK
>FUSION-ENST00000566333.1:10803-ENST00000443119.7:13415|275
SGGAVGLTDK
>FUSION-ENST00000475957.1:174396-ENST00000328886.5:4530|4569
AFLSKINK
>FUSION-ENST00000475957.1:174396-ENST00000328886.5:4530|7606
KTLISHAYVK
>FUSION-ENST00000475957.1:174396-ENST00000328886.5:4530|8375
CHAGVLHPLTR
>ENST00000404039.5|SNV-1000629-A-T|1
YLGLHGLDNSAYEMTKVAHR
>FUSION-ENST00000475957.1:174396-ENST00000328886.5:4530|7494
MDKSVIIAQVVGILV
>FUSION-ENST00000475957.1:174396-ENST00000328886.5:4530|8168
DLNVRPK
>FUSION-ENST00000566333.1:10803-ENST00000443119.7:13415|391
HAHSSHRIPTPMKIQCHG
>FUSION-ENST00000475957.1:174396-ENST00000328886.5:4530|9209
RFDNHVTFATPPR
>FUSION-ENST00000475957.1:174396-ENST00000328886.5:4530|9222
FRGNTNSLTLK
>FUSION-ENST00000475957.1:174396-ENST00000328886.5:4530|2494
VNSLKVGTMYSFLYP
>FUSION-ENST00000475957.1:174396-ENST00000328886.5:4530|3230
MHILLYTTHYL
>FUSION-ENST00000475957.1:174396-ENST00000328886.5:4530|5945
MLLDFSQGKQVHVIIYQK
>FUSION-ENST00000475957.1:174396-ENST00000328886.5:4530|2113
MVHACSPSYLR
>FUSION-ENST00000475957.1:174396-ENST00000328886.5:4530|9942
TEMNSHIQNISFKILMFLFLV
>FUSION-ENST00000475957.1:174396-ENST00000328886.5:4530|1855
MPETQRH
>FUSION-ENST00000475957.1:174396-ENST00000328886.5:4530|2052
QELSPKLWPPIIFI
>FUSION-ENST00000475957.1:174396-ENST00000328886.5:4530|713
MVMLCGLERSCEESR
>FUSION-ENST00000475957.1:174396-ENST00000328886.5:4530|4229
MRKVSTTYFR
>FUSION-ENST00000475957.1:174396-ENST00000328886.5:4530|2495
EITSLSEEHRVNSLKVGTMYSFLYP
>FUSION-ENST00000475957.1:174396-ENST00000328886.5:4530|6189
TQLQPGSGGSR
>FUSION-ENST00000475957.1:174396-ENST00000328886.5:4530|8838
MEAIPDTELSGDK
>FUSION-ENST00000475957.1:174396-ENST00000328886.5:4530|7690
SGYMTLYICQNP
>FUSION-ENST00000475957.1:174396-ENST00000328886.5:4530|7267
GWMWQIQLAEDPDDH
>FUSION-ENST00000475957.1:174396-ENST00000328886.5:4530|7277
QQTLLLSYFQK
>FUSION-ENST00000475957.1:174396-ENST00000328886.5:4530|8879
FFFSSSCYESK
>FUSION-ENST00000475957.1:174396-ENST00000328886.5:4530|2050
MWMKSLAFDR
>FUSION-ENST00000475957.1:174396-ENST00000328886.5:4530|95
CLVSSWVAMLLVSCHLK
>FUSION-ENST00000475957.1:174396-ENST00000328886.5:4530|8499
NASSTLSETY
>FUSION-ENST00000475957.1:174396-ENST00000328886.5:4530|4977
NQTVVLHSGCHHRCSGK
>ENST00000266254.12|SNV-19773-A-G|1
CLYLDFVPVTYMLPADYNLFVEEFR
>FUSION-ENST00000475957.1:174396-ENST00000328886.5:4530|1678
MKSNCCLASDV
>FUSION-ENST00000475957.1:174396-ENST00000328886.5:4530|9416
MKTWFEYCKEIPNWHQIK
>FUSION-ENST00000475957.1:174396-ENST00000328886.5:4530|5215
QVVSDGEEELIGNWSKGHSCYNLAK
>FUSION-ENST00000475957.1:174396-ENST00000328886.5:4530|681
YSYDVIR
>FUSION-ENST00000475957.1:174396-ENST00000328886.5:4530|2037
MFAPVTAIGKLNQDLAK
>FUSION-ENST00000566333.1:10803-ENST00000443119.7:13415|558
FHGILRFR
>FUSION-ENST00000475957.1:174396-ENST00000328886.5:4530|5232
VTSTWCWTCGCAEGKN
>ENST00000529024.1|SNV-17275-G-C|1
ASTHCVR
>FUSION-ENST00000475957.1:174396-ENST00000328886.5:4530|2148
MVKDVLQFSDNTFS
>FUSION-ENST00000475957.1:174396-ENST00000328886.5:4530|7294
KFYCGKMLSNGITCYR
>FUSION-ENST00000475957.1:174396-ENST00000328886.5:4530|9028
GRLYSYGWMKIVHWGR
>ENST00000492338.2|SNV-140978-G-A|10
MQTLTMSLFYTTRETK
>FUSION-ENST00000475957.1:174396-ENST00000328886.5:4530|6515
MTQVEEALKLKDAM
>FUSION-ENST00000475957.1:174396-ENST00000328886.5:4530|6383
MMWQKLSSR
>FUSION-ENST00000475957.1:174396-ENST00000328886.5:4530|7767
MYGNARCPGKNLLQGWDPHGEPLLR
>ENST00000466114.1|MNV-15925-AC-A|2
TSKNISLYFK
>FUSION-ENST00000475957.1:174396-ENST00000328886.5:4530|3453
MKEVLSLGCSQLGGGNFR
>ENST00000540163.5|SNV-7437-A-T|1
QLSYGGK
>FUSION-ENST00000475957.1:174396-ENST00000328886.5:4530|2377
APVESRLGFFSYEWP
>FUSION-ENST00000475957.1:174396-ENST00000328886.5:4530|7780
MLSLWVQQKSR
>FUSION-ENST00000566333.1:10803-ENST00000443119.7:13415|596
MHIRANVHIRIVIDILVAIVPHR
>ENST00000465642.1|SNV-4638-C-T|1
TSPLSPSGRQNMVPAVEKWK
>FUSION-ENST00000475957.1:174396-ENST00000328886.5:4530|6223
LYIARFKDHQCR
>FUSION-ENST00000475957.1:174396-ENST00000328886.5:4530|3338
MFCGEKT
>FUSION-ENST00000475957.1:174396-ENST00000328886.5:4530|4123
WYLAFCSCVKFPK
>ENST00000007699.10|SNV-3462-C-A|5
NDTKEDVFVHQTDIK
>FUSION-ENST00000475957.1:174396-ENST00000328886.5:4530|9915
MSDCSDR
>ENST00000441115.5|SNV-117925-G-T|5
RPREGVMVWR
>FUSION-ENST00000475957.1:174396-ENST00000328886.5:4530|1223
GFNFDLLYLIIL
>FUSION-ENST00000475957.1:174396-ENST00000328886.5:4530|5032
INVFGQHK
>FUSION-ENST00000475957.1:174396-ENST00000328886.5:4530|2076
SLIEGSAW
>FUSION-ENST00000475957.1:174396-ENST00000328886.5:4530|1741
MLSSKPA
>FUSION-ENST00000475957.1:174396-ENST00000328886.5:4530|120
MSKSLVVRVR
>FUSION-ENST00000475957.1:174396-ENST00000328886.5:4530|9932
SVAYYFMEANLATGR
>FUSION-ENST00000475957.1:174396-ENST00000328886.5:4530|9906
MTSENSFTAVHFEAHKV
>FUSION-ENST00000475957.1:174396-ENST00000328886.5:4530|2268
MDSGEKLVILGLGGR
>FUSION-ENST00000475957.1:174396-ENST00000328886.5:4530|7610
FVKECVK
>FUSION-ENST00000475957.1:174396-ENST00000328886.5:4530|4040
FSWCFSVSLIFFCIC
>ENST00000343508.7|INDEL-1132160-C-CAA|2
LELKLHMAQQLSLPATWDSCLWALL
>FUSION-ENST00000475957.1:174396-ENST00000328886.5:4530|1905
MLYFWLTFK
>FUSION-ENST00000475957.1:174396-ENST00000328886.5:4530|5348
MVGVLKEVEFEVEPEDMTEFR
>FUSION-ENST00000475957.1:174396-ENST00000328886.5:4530|4350
SQHVNLEGQAST
>FUSION-ENST00000475957.1:174396-ENST00000328886.5:4530|804
MCSLTAVSVNRSNLHSE
>FUSION-ENST00000475957.1:174396-ENST00000328886.5:4530|8171
INSRWIKDLNVRPK
>FUSION-ENST00000475957.1:174396-ENST00000328886.5:4530|3994
CYQFNIPM
>FUSION-ENST00000475957.1:174396-ENST00000328886.5:4530|7955
GLPAPRLFEDTVR
>FUSION-ENST00000475957.1:174396-ENST00000328886.5:4530|7260
MIISIFLSNKAFLKLR
>FUSION-ENST00000475957.1:174396-ENST00000328886.5:4530|8084
MGFSYLIHRIVIIGVNK
>FUSION-ENST00000475957.1:174396-ENST00000328886.5:4530|8615
MHHKFVC
>FUSION-ENST00000566333.1:10803-ENST00000443119.7:13415|531
MCKLSLNLKFNV
>FUSION-ENST00000475957.1:174396-ENST00000328886.5:4530|3381
MKDILAHVTTAEKWLSWDHTEGVSK
>FUSION-ENST00000475957.1:174396-ENST00000328886.5:4530|4313
SLSSPGNTMRAR
>FUSION-ENST00000475957.1:174396-ENST00000328886.5:4530|5440
WYFIVASFAFPDN
>FUSION-ENST00000475957.1:174396-ENST00000328886.5:4530|8455
MVFLVLDP
>FUSION-ENST00000475957.1:174396-ENST00000328886.5:4530|1562
LELKPWRDNK
>ENST00000339475.10|SNV-12445-C-A|2
YQDIFMREEVALK
>FUSION-ENST00000475957.1:174396-ENST00000328886.5:4530|1912
MASFLNPTR
>FUSION-ENST00000475957.1:174396-ENST00000328886.5:4530|8907
MATVRMIKAK
>ENST00000382080.6|SNV-683536-C-A|1
QNNLPRTENAQLYPVGIYGWRK
>ENST00000265808.11|SNV-37332-C-G|3
EEKLGILSQDCPMETRMYATQKPTK
>FUSION-ENST00000475957.1:174396-ENST00000328886.5:4530|7124
MLLLHVGFANIFSY
>FUSION-ENST00000475957.1:174396-ENST00000328886.5:4530|6140
LIQFEQTVFGTEQR
>FUSION-ENST00000475957.1:174396-ENST00000328886.5:4530|9930
MEANLATGR
>FUSION-ENST00000475957.1:174396-ENST00000328886.5:4530|9220
GNTNSLTLK
>FUSION-ENST00000475957.1:174396-ENST00000328886.5:4530|6560
MFSFANFR
>FUSION-ENST00000475957.1:174396-ENST00000328886.5:4530|1787
DLFVLKDRFLNVCYGY
>FUSION-ENST00000475957.1:174396-ENST00000328886.5:4530|4858
MRNNLMPPLI
>FUSION-ENST00000475957.1:174396-ENST00000328886.5:4530|2999
HSLPVSFTVGFKNILNTK
>FUSION-ENST00000475957.1:174396-ENST00000328886.5:4530|20
VEYEAKSQIMKALM
>FUSION-ENST00000475957.1:174396-ENST00000328886.5:4530|4563
SGLFQTSI
>FUSION-ENST00000475957.1:174396-ENST00000328886.5:4530|1942
MLIFIMYRIFLLK
>FUSION-ENST00000475957.1:174396-ENST00000328886.5:4530|2067
MLGCGTCDMER
>FUSION-ENST00000475957.1:174396-ENST00000328886.5:4530|1634
MRRSLVQWMSNLSK
>FUSION-ENST00000475957.1:174396-ENST00000328886.5:4530|9097
TGQKSDLFV
>ENST00000489159.1|SNV-10788-G-T|1
LPLLHSHLLPLFR
>FUSION-ENST00000475957.1:174396-ENST00000328886.5:4530|1606
ERIAVEVSLGVWPTFE
>FUSION-ENST00000475957.1:174396-ENST00000328886.5:4530|1573
MILLRISPYFIHACILSPGV
>FUSION-ENST00000475957.1:174396-ENST00000328886.5:4530|8920
NLICMVEK
>FUSION-ENST00000475957.1:174396-ENST00000328886.5:4530|6131
MRGYMKNVR
>FUSION-ENST00000475957.1:174396-ENST00000328886.5:4530|9672
NKGLDIGLDFELLSCGHVCLHLY
>FUSION-ENST00000475957.1:174396-ENST00000328886.5:4530|9765
GLPWTNLGPFLAFLVIYYR
>FUSION-ENST00000475957.1:174396-ENST00000328886.5:4530|4131
MKEITFHSI
>FUSION-ENST00000475957.1:174396-ENST00000328886.5:4530|6841
MFRVLVVTSLSSLGLR
>FUSION-ENST00000475957.1:174396-ENST00000328886.5:4530|521
LGVEQRNLFYELLSFLLYK
>FUSION-ENST00000566333.1:10803-ENST00000443119.7:13415|530
CKLSLNLKFNV
>FUSION-ENST00000475957.1:174396-ENST00000328886.5:4530|3915
MVAIWDPRSSSDK
>FUSION-ENST00000475957.1:174396-ENST00000328886.5:4530|327
APYKTIR
>ENST00000444572.6|SNV-488620-G-T|2
DMVICLSMGHGFKTPK
>ENST00000232003.5|SNV-12574-A-T|4
VARVSGGEGTGYFVDFSVRNCPR
>FUSION-ENST00000475957.1:174396-ENST00000328886.5:4530|9246
MLMHLALVNK
>FUSION-ENST00000475957.1:174396-ENST00000328886.5:4530|10120
QSLGPGGPAVPLPAPR
>FUSION-ENST00000475957.1:174396-ENST00000328886.5:4530|623
CFFSHFHVCRIFLR
>FUSION-ENST00000475957.1:174396-ENST00000328886.5:4530|2796
MLHIGQTYGK
>FUSION-ENST00000475957.1:174396-ENST00000328886.5:4530|9934
MKSVAYYFMEANLATGRI
>FUSION-ENST00000475957.1:174396-ENST00000328886.5:4530|5195
VEEISKQRAFK
>FUSION-ENST00000475957.1:174396-ENST00000328886.5:4530|3651
MDLFFFFFFLR
>FUSION-ENST00000475957.1:174396-ENST00000328886.5:4530|5002
MYLDSINYDTLMLECL
>FUSION-ENST00000475957.1:174396-ENST00000328886.5:4530|2941
MYTKFYK
>FUSION-ENST00000475957.1:174396-ENST00000328886.5:4530|1817
NTPLKMDFK
>FUSION-ENST00000475957.1:174396-ENST00000328886.5:4530|8388
MPSPSSYQCLSSQNWKK
>FUSION-ENST00000475957.1:174396-ENST00000328886.5:4530|10099
VQLVVEFGDVGNR
>ENST00000512729.5|SNV-8533-C-A|1
LATELEEMLQEMLQRLGRVGR
>ENST00000392712.7|SNV-40709-G-T|3
QISHGNFSTHAR
>FUSION-ENST00000475957.1:174396-ENST00000328886.5:4530|1325
LCALFGYLCFYSQNSDFLLLLNK
>FUSION-ENST00000475957.1:174396-ENST00000328886.5:4530|9027
LYSYGWMK
>FUSION-ENST00000475957.1:174396-ENST00000328886.5:4530|991
ILKLEGTFGTK
>ENST00000484715.1|SNV-7927-C-G|2
DVLTEVPAALKR
>FUSION-ENST00000475957.1:174396-ENST00000328886.5:4530|4506
FKLCLMMRQK
>FUSION-ENST00000475957.1:174396-ENST00000328886.5:4530|5083
FQELIGLNTVLGTH
>FUSION-ENST00000475957.1:174396-ENST00000328886.5:4530|540
MVMIISLSSHQQS
>FUSION-ENST00000475957.1:174396-ENST00000328886.5:4530|4296
SYFSLVTVIPFLCFKK
>FUSION-ENST00000475957.1:174396-ENST00000328886.5:4530|4927
DYPSGRLISNPI
>FUSION-ENST00000475957.1:174396-ENST00000328886.5:4530|6974
ITVSNTHTHTPLLLYL
>FUSION-ENST00000475957.1:174396-ENST00000328886.5:4530|195
GQMNELM
>FUSION-ENST00000475957.1:174396-ENST00000328886.5:4530|9914
MSDCSDRFSECYLCR
>FUSION-ENST00000475957.1:174396-ENST00000328886.5:4530|3255
MFSSSIFMVSR
>FUSION-ENST00000475957.1:174396-ENST00000328886.5:4530|8481
MSENMWRLVFCSCDSLLR
>FUSION-ENST00000475957.1:174396-ENST00000328886.5:4530|5960
SIGCNVNVQ
>FUSION-ENST00000475957.1:174396-ENST00000328886.5:4530|4238
MNKADINIHV
>FUSION-ENST00000475957.1:174396-ENST00000328886.5:4530|6743
MELFSPCAHKGIWK
>ENST00000530767.5|SNV-13882-C-A|5
FLKSPPLHKNMDAR
>FUSION-ENST00000475957.1:174396-ENST00000328886.5:4530|9878
MSTHNFLKLKK
>ENST00000339475.10|SNV-12445-C-A|5
TRYQDIFMR
>ENST00000556601.5|SNV-20236-G-T|1
VAAELEKMTLKCHHCGKPYR
>FUSION-ENST00000475957.1:174396-ENST00000328886.5:4530|5485
IWKYLFPFHR
>FUSION-ENST00000475957.1:174396-ENST00000328886.5:4530|921
MGNWAMFLTKVFR
>FUSION-ENST00000475957.1:174396-ENST00000328886.5:4530|6817
TVLIAVVL
>FUSION-ENST00000475957.1:174396-ENST00000328886.5:4530|6312
LFCSPTKLAVHST
>FUSION-ENST00000475957.1:174396-ENST00000328886.5:4530|4541
MSQDDFNVQSELITLIQALTTNRHL
>FUSION-ENST00000475957.1:174396-ENST00000328886.5:4530|3760
SVSHLQLRLGGFFLFIAPARSTR
>FUSION-ENST00000475957.1:174396-ENST00000328886.5:4530|1955
MNVICMMFQMLIFIMYRIFLLKNK
>FUSION-ENST00000475957.1:174396-ENST00000328886.5:4530|6942
SEDLLKQSLT
>FUSION-ENST00000475957.1:174396-ENST00000328886.5:4530|3671
MATTFPIFVLLSSNGK
>FUSION-ENST00000566333.1:10803-ENST00000443119.7:13415|450
EIQVSSISEKVR
>FUSION-ENST00000475957.1:174396-ENST00000328886.5:4530|2441
NLSDSGTNSLK
>FUSION-ENST00000475957.1:174396-ENST00000328886.5:4530|9101
GISQKPK
>FUSION-ENST00000475957.1:174396-ENST00000328886.5:4530|5989
MLPFLKCKK
>FUSION-ENST00000475957.1:174396-ENST00000328886.5:4530|8192
DIDQWNR
>FUSION-ENST00000475957.1:174396-ENST00000328886.5:4530|7050
MQFLSLTI
>FUSION-ENST00000475957.1:174396-ENST00000328886.5:4530|9474
CASLYIIWK
>FUSION-ENST00000475957.1:174396-ENST00000328886.5:4530|1975
GSQWLALSHFQK
>ENST00000617537.5|MNV-65380-CC-C|9
QNTGQPLCHLYPLPRRHGNLHYR
>FUSION-ENST00000475957.1:174396-ENST00000328886.5:4530|5797
MANACNPSTLAGPGVWIA
>FUSION-ENST00000475957.1:174396-ENST00000328886.5:4530|10077
KPFALVPPHLGS
>FUSION-ENST00000566333.1:10803-ENST00000443119.7:13415|217
VQSDVIR
>FUSION-ENST00000475957.1:174396-ENST00000328886.5:4530|3587
ESTIKQK
>FUSION-ENST00000475957.1:174396-ENST00000328886.5:4530|7125
FCTCIPELKV
>FUSION-ENST00000475957.1:174396-ENST00000328886.5:4530|1938
MYRIFLLK
>FUSION-ENST00000566333.1:10803-ENST00000443119.7:13415|193
MPLNKVTDVQPVQLTNL
>ENST00000374435.3|SNV-10787-G-T|2
KCWKAFR
>FUSION-ENST00000475957.1:174396-ENST00000328886.5:4530|9125
IAIRVSGK
>FUSION-ENST00000475957.1:174396-ENST00000328886.5:4530|4242
MSYSWNHTDVVFSDWLLSFSK
>FUSION-ENST00000475957.1:174396-ENST00000328886.5:4530|5543
MTVFLEMR
>FUSION-ENST00000475957.1:174396-ENST00000328886.5:4530|7550
MALINFLFFK
>ENST00000571834.5|SNV-3462-C-A|5
DSCLAVSLFTWPFPQSDRY
>FUSION-ENST00000475957.1:174396-ENST00000328886.5:4530|773
VLIPFMRFPPS
>ENST00000477338.5|SNV-14988-C-A|2
KNCMVKNLEAVETLGSTSTICSDK
>ENST00000281772.14|INDEL-17759-A-AA|9
LWDDAKK
>FUSION-ENST00000475957.1:174396-ENST00000328886.5:4530|8841
EESSNKHSK
>FUSION-ENST00000475957.1:174396-ENST00000328886.5:4530|153
MVRSYLGK
>FUSION-ENST00000475957.1:174396-ENST00000328886.5:4530|3057
SSDCCLYEEILYMKIQR
>FUSION-ENST00000475957.1:174396-ENST00000328886.5:4530|8121
KKTNNPINK
>FUSION-ENST00000475957.1:174396-ENST00000328886.5:4530|9464
HNSINSNYFDTK
>ENST00000370859.7|SNV-369065-C-A|3
TTAKPVKSLTK
>FUSION-ENST00000475957.1:174396-ENST00000328886.5:4530|8484
MFPFLCPCDLIVQFPPMSENMWR
>FUSION-ENST00000475957.1:174396-ENST00000328886.5:4530|6847
LARVVSNS
>FUSION-ENST00000475957.1:174396-ENST00000328886.5:4530|7620
WLGRLALCK
>FUSION-ENST00000475957.1:174396-ENST00000328886.5:4530|5013
TQDVYEGEIIICRK
>FUSION-ENST00000475957.1:174396-ENST00000328886.5:4530|2701
VEYVGNVRSRK
>FUSION-ENST00000475957.1:174396-ENST00000328886.5:4530|7665
LNFKCFPCT
>FUSION-ENST00000475957.1:174396-ENST00000328886.5:4530|4489
CSFNVFTLRCYRINGVILK
>FUSION-ENST00000475957.1:174396-ENST00000328886.5:4530|6570
FPGPFAFQL
>ENST00000507276.5|SNV-154696-A-T|1
GIFRCFLLYKMVTVR
>FUSION-ENST00000475957.1:174396-ENST00000328886.5:4530|2363
NKALNFEL
>FUSION-ENST00000475957.1:174396-ENST00000328886.5:4530|7079
THLQAMAFSSYA
>FUSION-ENST00000475957.1:174396-ENST00000328886.5:4530|9599
KDGTYVITVDTTYSSINVMS
>FUSION-ENST00000475957.1:174396-ENST00000328886.5:4530|8585
FLRNHLSHGCHKNFFLIHIHLSA
>FUSION-ENST00000475957.1:174396-ENST00000328886.5:4530|886
MNNYCGC
>FUSION-ENST00000475957.1:174396-ENST00000328886.5:4530|936
MGSNVWMERRR
>FUSION-ENST00000475957.1:174396-ENST00000328886.5:4530|267
MYYLYIESK
>ENST00000429027.6|INDEL-229763-A-AC|3
TPKCGLQQRVK
>FUSION-ENST00000475957.1:174396-ENST00000328886.5:4530|2542
VLWIRIK
>FUSION-ENST00000475957.1:174396-ENST00000328886.5:4530|6117
GMKSCWTITIDLLFSKEK
>FUSION-ENST00000475957.1:174396-ENST00000328886.5:4530|4918
ACSVLKAVGKR
>FUSION-ENST00000475957.1:174396-ENST00000328886.5:4530|1466
NLLSDEKFK
>FUSION-ENST00000475957.1:174396-ENST00000328886.5:4530|7417
MRSHYIAQTGPKLVGSGDSHDLAS
>FUSION-ENST00000475957.1:174396-ENST00000328886.5:4530|5290
FVSSSRLIVWF
>FUSION-ENST00000475957.1:174396-ENST00000328886.5:4530|5762
YLLSRVVGQIKR
>FUSION-ENST00000475957.1:174396-ENST00000328886.5:4530|5104
MGVDFPHVIPVIVSQFSQELMV
>ENST00000524631.5|SNV-9084-G-T|2
SSDDPVEDDKEK
>FUSION-ENST00000475957.1:174396-ENST00000328886.5:4530|9198
SLDKYVQVVSWIR
>FUSION-ENST00000475957.1:174396-ENST00000328886.5:4530|4997
SVKYILQLRLYFHR
>FUSION-ENST00000475957.1:174396-ENST00000328886.5:4530|1800
MFIAWWKKQK
>FUSION-ENST00000475957.1:174396-ENST00000328886.5:4530|4065
MKALVNLKSIAGSAK
>FUSION-ENST00000475957.1:174396-ENST00000328886.5:4530|969
NCCLIILLK
>FUSION-ENST00000475957.1:174396-ENST00000328886.5:4530|7170
MQCLFMSGLFHLA
>FUSION-ENST00000475957.1:174396-ENST00000328886.5:4530|9787
CFFFLICR
>FUSION-ENST00000566333.1:10803-ENST00000443119.7:13415|683
VQALPTRAAAAC
>FUSION-ENST00000475957.1:174396-ENST00000328886.5:4530|2242
YIVQGLDHVK
>FUSION-ENST00000475957.1:174396-ENST00000328886.5:4530|3397
MEKPRLKLAGR
>FUSION-ENST00000475957.1:174396-ENST00000328886.5:4530|2323
YCVPFKCDLK
>ENST00000487510.1|SNV-12003-G-T|1
TFEISWFEIKIQLQVPQGLFFPTKK
>ENST00000472100.5|SNV-19406-C-A|4
TLKPKEQR
>FUSION-ENST00000475957.1:174396-ENST00000328886.5:4530|104
MAAFDGECTGVGK
>FUSION-ENST00000475957.1:174396-ENST00000328886.5:4530|3082
SSWITVGPSPVTAVFMR
>ENST00000615601.4|SNV-85924-A-G|4
VGLSGPVQCR
>FUSION-ENST00000475957.1:174396-ENST00000328886.5:4530|5705
LSNMAVTRQI
>FUSION-ENST00000475957.1:174396-ENST00000328886.5:4530|2135
ARTEVWVFPLMGEIFYLRNK
>ENST00000360311.5|SNV-8157-A-G|5
RYLACRHR
>ENST00000487288.1|SNV-6113-G-T|1
SSFLSSSPLVGAGSFTSMRRR
>FUSION-ENST00000475957.1:174396-ENST00000328886.5:4530|7268
RGWMWQIQLAEDPDDH
>FUSION-ENST00000599944.1:47604-ENST00000196551.8:6971|6
MDPSAGPGER
>FUSION-ENST00000475957.1:174396-ENST00000328886.5:4530|4547
GHQEKAK
>FUSION-ENST00000475957.1:174396-ENST00000328886.5:4530|1067
MGLDGSRCIR
>FUSION-ENST00000475957.1:174396-ENST00000328886.5:4530|10008
MSLRTEDELLSHK
>FUSION-ENST00000475957.1:174396-ENST00000328886.5:4530|3809
MRLVMYCALWQYS
>FUSION-ENST00000475957.1:174396-ENST00000328886.5:4530|4808
CLVCLLRR
>ENST00000374435.3|SNV-10787-G-T|1
CWKAFRHSSGLVEHQR
>ENST00000359568.10|SNV-42847-G-T|3
YSLHQTILTQELEK
>FUSION-ENST00000475957.1:174396-ENST00000328886.5:4530|7773
IEVWEPLPRLQK
>FUSION-ENST00000475957.1:174396-ENST00000328886.5:4530|6428
LLGAVELIR
>FUSION-ENST00000475957.1:174396-ENST00000328886.5:4530|134
CHYYLESVFSPCVAK
>FUSION-ENST00000475957.1:174396-ENST00000328886.5:4530|8891
LVCFSFQR
>FUSION-ENST00000475957.1:174396-ENST00000328886.5:4530|5320
SGFFEMEAT
>FUSION-ENST00000475957.1:174396-ENST00000328886.5:4530|9519
MGRNTIVEC
>FUSION-ENST00000475957.1:174396-ENST00000328886.5:4530|1763
HQIPYLISYK
>FUSION-ENST00000475957.1:174396-ENST00000328886.5:4530|2107
MPLILIILVLFTLSFR
>FUSION-ENST00000475957.1:174396-ENST00000328886.5:4530|1100
GTVLSYFPRR
>FUSION-ENST00000475957.1:174396-ENST00000328886.5:4530|8190
TEPSEITPHIYNYLIFDK
>FUSION-ENST00000475957.1:174396-ENST00000328886.5:4530|4283
SHPIRPIDLFTVSIILPYPK
>FUSION-ENST00000475957.1:174396-ENST00000328886.5:4530|3417
MRHLLKSDMEK
>ENST00000460641.1|SNV-77696-G-T|3
MLCQLFSTSMRFAVVR
>FUSION-ENST00000475957.1:174396-ENST00000328886.5:4530|7384
KISFKILLLIDNAPHHPR
>FUSION-ENST00000475957.1:174396-ENST00000328886.5:4530|7696
MGMSLSAG
>FUSION-ENST00000566333.1:10803-ENST00000443119.7:13415|292
MREESPAV
>ENST00000409968.6|SNV-291592-G-T|5
VTFKHQSYKSHHHSK
>FUSION-ENST00000475957.1:174396-ENST00000328886.5:4530|4045
CLGRDTLRLR
>ENST00000317704.8|MNV-15925-AC-A|4
CSLRGMSSPSRFSLK
>FUSION-ENST00000475957.1:174396-ENST00000328886.5:4530|9760
MNSAVVDIFDIHFNGFSNNLFMLNF
>FUSION-ENST00000475957.1:174396-ENST00000328886.5:4530|5565
SCVLGVHVLEEVR
>FUSION-ENST00000566333.1:10803-ENST00000443119.7:13415|124
QLECFHL
>FUSION-ENST00000475957.1:174396-ENST00000328886.5:4530|72
SKFLLLKFHLCLTLFFLS
>FUSION-ENST00000475957.1:174396-ENST00000328886.5:4530|2211
QISWIPGRNW
>ENST00000272395.3|SNV-4413-C-A|2
EMYQELMEMCHK
>FUSION-ENST00000475957.1:174396-ENST00000328886.5:4530|1827
VIDINLNQDILAS
>FUSION-ENST00000475957.1:174396-ENST00000328886.5:4530|6923
ILYAVAGR
>FUSION-ENST00000475957.1:174396-ENST00000328886.5:4530|9647
MQGVVLRSNVA
>FUSION-ENST00000475957.1:174396-ENST00000328886.5:4530|9589
LEGLGQLYHFFTT
>FUSION-ENST00000475957.1:174396-ENST00000328886.5:4530|1202
MVNSWKRSPSR
>FUSION-ENST00000475957.1:174396-ENST00000328886.5:4530|6344
MWASVYTVKIWTRCGDSHCSR
>FUSION-ENST00000475957.1:174396-ENST00000328886.5:4530|4096
DMISFVFMVT
>ENST00000339475.10|SNV-12445-C-A|6
AQLDVLEALFAKTRYQDIFMR
>FUSION-ENST00000475957.1:174396-ENST00000328886.5:4530|7414
SHYIAQTGPKLVGSGDSHDLAS
>FUSION-ENST00000566333.1:10803-ENST00000443119.7:13415|457
FCKLYINK
>ENST00000637138.1|SNV-208349-G-T|1
AYRSHFLGK
>FUSION-ENST00000475957.1:174396-ENST00000328886.5:4530|9797
NLVHFFKQMK
>FUSION-ENST00000475957.1:174396-ENST00000328886.5:4530|8886
LFMTQLEQCNEILL
>FUSION-ENST00000475957.1:174396-ENST00000328886.5:4530|3162
ENSIGRNKNGENIEPGHVSV
>FUSION-ENST00000475957.1:174396-ENST00000328886.5:4530|1932
IFLLKNKYYSQHPR
>FUSION-ENST00000475957.1:174396-ENST00000328886.5:4530|626
NYSFSVKCFFSHFHVCR
>FUSION-ENST00000475957.1:174396-ENST00000328886.5:4530|8748
EISLCCLGWS
>FUSION-ENST00000475957.1:174396-ENST00000328886.5:4530|8727
VLADFFTSVCFVSR
>FUSION-ENST00000475957.1:174396-ENST00000328886.5:4530|9893
FLVTVFVIVKIWKK
>FUSION-ENST00000475957.1:174396-ENST00000328886.5:4530|7102
FFLLLLN
>FUSION-ENST00000475957.1:174396-ENST00000328886.5:4530|9956
MSISHDKTGRSEYDAFLNYLPAK
>FUSION-ENST00000475957.1:174396-ENST00000328886.5:4530|5985
SGSKTREK
>FUSION-ENST00000475957.1:174396-ENST00000328886.5:4530|5327
MRSEVLK
>FUSION-ENST00000475957.1:174396-ENST00000328886.5:4530|6469
MPPPLCFHKNSLETGMAT
>FUSION-ENST00000475957.1:174396-ENST00000328886.5:4530|7508
SSLPLSQQQTSRP
>FUSION-ENST00000475957.1:174396-ENST00000328886.5:4530|899
ELAAFFLLVLK
>FUSION-ENST00000475957.1:174396-ENST00000328886.5:4530|4726
FFKQPSR
>FUSION-ENST00000475957.1:174396-ENST00000328886.5:4530|363
MLMLSYFVFVLNKTTLFVR
>FUSION-ENST00000475957.1:174396-ENST00000328886.5:4530|3796
MYYLLSHFIACVAK
>FUSION-ENST00000475957.1:174396-ENST00000328886.5:4530|8808
MYEDDSLLPQSPGIK
>ENST00000394426.5|INDEL-21277-G-GG|5
GPEVPSLTRAPDLPAVGVGASGSR
>ENST00000567914.1|SNV-67561-C-A|2
VERQSITIEG
>ENST00000489301.6|SNV-13512-C-A|3
VKSYSKEVAHFDSR
>FUSION-ENST00000475957.1:174396-ENST00000328886.5:4530|5811
MSHKISVEINIQLYEILEVQRGVE
>ENST00000492336.5|SNV-99-G-A|5
MAAQPPREIR
>FUSION-ENST00000475957.1:174396-ENST00000328886.5:4530|4247
LEVLATALGPLYIVYPLSNMSFISF
>FUSION-ENST00000475957.1:174396-ENST00000328886.5:4530|3299
WKSVYIVKWPN
>FUSION-ENST00000475957.1:174396-ENST00000328886.5:4530|8681
LSPTTGFCPQISISLCTFLSSRGPR
>FUSION-ENST00000475957.1:174396-ENST00000328886.5:4530|1871
HSDTKPQGR
>FUSION-ENST00000569144.5:10803-ENST00000443119.7:13415|4
TDRGSVGRSFR
>FUSION-ENST00000475957.1:174396-ENST00000328886.5:4530|802
MCSSPQNK
>FUSION-ENST00000475957.1:174396-ENST00000328886.5:4530|4959
VLDVCVSETFIINEEPDGCSSFR
>FUSION-ENST00000475957.1:174396-ENST00000328886.5:4530|5081
FAFSGIPDIEVEVGSQER
>FUSION-ENST00000475957.1:174396-ENST00000328886.5:4530|5135
ATGAELPKALGAQPLHQHALDVR
>FUSION-ENST00000475957.1:174396-ENST00000328886.5:4530|2641
SLNNVFLITRVGRHLK
>FUSION-ENST00000475957.1:174396-ENST00000328886.5:4530|9391
ALIWSIWSGSIFCSER
>FUSION-ENST00000475957.1:174396-ENST00000328886.5:4530|1047
EARDILNT
>FUSION-ENST00000569144.5:10803-ENST00000443119.7:13415|3
GSVGRSFR
>ENST00000361170.7|SNV-3162-G-A|3
LTAEKMDEQR
>FUSION-ENST00000475957.1:174396-ENST00000328886.5:4530|822
MRLVRLSHLSPVFTIFEYS
>ENST00000527266.1|SNV-22550-G-T|2
LQRQFCRAGPTPSSPTTSR
>FUSION-ENST00000566333.1:10803-ENST00000443119.7:13415|492
AVLDRAESLLPSLGRTCLR
>FUSION-ENST00000475957.1:174396-ENST00000328886.5:4530|5850
MYLYFCQGGIK
>FUSION-ENST00000475957.1:174396-ENST00000328886.5:4530|4452
LKALDQVLVSRIYK
>ENST00000484715.1|SNV-7927-C-G|1
DVLTEVPAALKRLAK
>ENST00000519980.5|SNV-96311-G-T|2
LFCTDKNDRGTSRPSHYHVLWDDNR
>ENST00000255476.3|SNV-711-G-T|3
KKSDQALNCGGTASTVSAGNVK
>FUSION-ENST00000475957.1:174396-ENST00000328886.5:4530|3206
DCFLNLSFR
>FUSION-ENST00000475957.1:174396-ENST00000328886.5:4530|6194
MCPKCYT
>FUSION-ENST00000475957.1:174396-ENST00000328886.5:4530|7237
MQIIGHYLELTESETLDVVSR
>FUSION-ENST00000475957.1:174396-ENST00000328886.5:4530|3975
NESSKTVEALAL
>FUSION-ENST00000475957.1:174396-ENST00000328886.5:4530|4392
TLKKPYT
>FUSION-ENST00000475957.1:174396-ENST00000328886.5:4530|5606
MCQLSLK
>ENST00000317704.8|MNV-15925-AC-A|2
GMSSPSRFSLK
>FUSION-ENST00000475957.1:174396-ENST00000328886.5:4530|9135
SFATLNKYYAV
>FUSION-ENST00000475957.1:174396-ENST00000328886.5:4530|509
CNPFHWNSVTLAFLTYSSLSPQFSS
>ENST00000518820.1|SNV-29927-G-T|3
MASGRPGRHGSVAASR
>FUSION-ENST00000475957.1:174396-ENST00000328886.5:4530|4525
FYLIGKRILADAVN
>FUSION-ENST00000475957.1:174396-ENST00000328886.5:4530|6025
FYFFTLQLFDK
>FUSION-ENST00000475957.1:174396-ENST00000328886.5:4530|8602
VIKNAIIILNSFGSK
>ENST00000430334.8|SNV-32348-G-A|1
SWISEDDFYQPSR
>FUSION-ENST00000475957.1:174396-ENST00000328886.5:4530|6236
IILQILIND
>FUSION-ENST00000475957.1:174396-ENST00000328886.5:4530|4533
AFVGSAALMKP
>FUSION-ENST00000475957.1:174396-ENST00000328886.5:4530|7628
DLTFLFCFK
>FUSION-ENST00000475957.1:174396-ENST00000328886.5:4530|9003
NMRGFMLPFFFFFK
>FUSION-ENST00000475957.1:174396-ENST00000328886.5:4530|6049
HISSSRVFWGK
>ENST00000356443.9|SNV-4908-C-T|3
SSAAHCR
>FUSION-ENST00000475957.1:174396-ENST00000328886.5:4530|3821
ALAHSSFLSGCPSAG
>FUSION-ENST00000566333.1:10803-ENST00000443119.7:13415|114
MDQVTWR
>FUSION-ENST00000475957.1:174396-ENST00000328886.5:4530|8803
SSCLSLLCSWIHR
>FUSION-ENST00000475957.1:174396-ENST00000328886.5:4530|8616
CPLPMHHKFVC
>FUSION-ENST00000475957.1:174396-ENST00000328886.5:4530|8909
MATVRMIK
>FUSION-ENST00000475957.1:174396-ENST00000328886.5:4530|5239
MVSGARPRTLLLCAALR
>FUSION-ENST00000475957.1:174396-ENST00000328886.5:4530|1541
FGRHLAFTNQVSHK
>FUSION-ENST00000475957.1:174396-ENST00000328886.5:4530|4936
HTVDFIK
>FUSION-ENST00000475957.1:174396-ENST00000328886.5:4530|4464
MLLHIVLPDK
>FUSION-ENST00000566333.1:10803-ENST00000443119.7:13415|573
SKKFHGK
>FUSION-ENST00000475957.1:174396-ENST00000328886.5:4530|6226
MLYIARFK
>FUSION-ENST00000566333.1:10803-ENST00000443119.7:13415|542
AEYVIWNLCNSTVYTKSPNSHLS
>FUSION-ENST00000475957.1:174396-ENST00000328886.5:4530|2388
MIRTLYLKSSNY
>FUSION-ENST00000475957.1:174396-ENST00000328886.5:4530|82
KRSFSYFISPNTR
>FUSION-ENST00000475957.1:174396-ENST00000328886.5:4530|7693
MESSKSSL
>FUSION-ENST00000475957.1:174396-ENST00000328886.5:4530|3111
GKILSLGMSVYSFALEFNLN
>FUSION-ENST00000475957.1:174396-ENST00000328886.5:4530|5132
MPVPPLYLGSN
>FUSION-ENST00000475957.1:174396-ENST00000328886.5:4530|7951
LFEDTVRSWPSTSQKESPHR
>ENST00000617537.5|MNV-65380-CC-C|2
QDKLSRSPR
>FUSION-ENST00000475957.1:174396-ENST00000328886.5:4530|1888
ALVYAKNAVLTSINISEK
>FUSION-ENST00000475957.1:174396-ENST00000328886.5:4530|3241
SSFEKCLFK
>FUSION-ENST00000475957.1:174396-ENST00000328886.5:4530|2786
EKNDLYRPSSSLEGK
>FUSION-ENST00000475957.1:174396-ENST00000328886.5:4530|2827
TLLIGTEHQPHTFSKSMWKGHI
>FUSION-ENST00000475957.1:174396-ENST00000328886.5:4530|7822
LIPKTMGKMSSGHVR
>FUSION-ENST00000475957.1:174396-ENST00000328886.5:4530|7675
MVLKGSFSSPKL
>FUSION-ENST00000475957.1:174396-ENST00000328886.5:4530|2491
MVSSRINFLLLL
>FUSION-ENST00000475957.1:174396-ENST00000328886.5:4530|927
MCGWRGEGER
>FUSION-ENST00000566333.1:10803-ENST00000443119.7:13415|259
FQAPLVCAGYSCS
>FUSION-ENST00000475957.1:174396-ENST00000328886.5:4530|9823
MLPRLVSNSWAQVTHQPR
>FUSION-ENST00000475957.1:174396-ENST00000328886.5:4530|367
MISVLDISCKWT
>FUSION-ENST00000475957.1:174396-ENST00000328886.5:4530|4293
MGFLHVAQAGLELLSSSDCPHQPPK
>FUSION-ENST00000475957.1:174396-ENST00000328886.5:4530|4235
MCFYIFTFSLMR
>ENST00000526381.2|SNV-94134-C-A|3
RSTWSLPRSPASTLTW
>FUSION-ENST00000475957.1:174396-ENST00000328886.5:4530|6596
MKSLSILIAIFK
>ENST00000466114.1|MNV-15925-AC-A|5
LPRLYLLRTSK
>FUSION-ENST00000475957.1:174396-ENST00000328886.5:4530|8305
EPKKSPHR
>FUSION-ENST00000475957.1:174396-ENST00000328886.5:4530|2437
MGIRFNLFNLLHLR
>FUSION-ENST00000475957.1:174396-ENST00000328886.5:4530|3351
FLHLFCSLHVF
>FUSION-ENST00000475957.1:174396-ENST00000328886.5:4530|10024
DVCLLVGFLNFYTQLWR
>FUSION-ENST00000475957.1:174396-ENST00000328886.5:4530|6239
IKNILCLKDYLIQK
>FUSION-ENST00000475957.1:174396-ENST00000328886.5:4530|9696
CFILFCFPLWA
>FUSION-ENST00000475957.1:174396-ENST00000328886.5:4530|2355
MFVGIVLKV
>FUSION-ENST00000566333.1:10803-ENST00000443119.7:13415|325
SAAEAQRPCVS
>FUSION-ENST00000475957.1:174396-ENST00000328886.5:4530|2184
WWGRPEKR
>FUSION-ENST00000475957.1:174396-ENST00000328886.5:4530|5409
FEASRGCFMIFEERSYHYNMK
>FUSION-ENST00000475957.1:174396-ENST00000328886.5:4530|714
VMLCGLER
>FUSION-ENST00000475957.1:174396-ENST00000328886.5:4530|1184
MRNEIIMKL
>FUSION-ENST00000475957.1:174396-ENST00000328886.5:4530|45
MQSKNETRGNLEHSR
>FUSION-ENST00000475957.1:174396-ENST00000328886.5:4530|4441
AANPIEKVNERLQQTLR
>FUSION-ENST00000475957.1:174396-ENST00000328886.5:4530|6865
MSHYAQPKKCLK
>FUSION-ENST00000475957.1:174396-ENST00000328886.5:4530|8233
MAILPKVIYRFNAIPIK
>ENST00000389672.9|SNV-778050-G-T|2
RSFPAIVVEAFCPSFLR
>FUSION-ENST00000475957.1:174396-ENST00000328886.5:4530|621
IFLRLAK
>FUSION-ENST00000475957.1:174396-ENST00000328886.5:4530|133
CHYYLESVFSPCVAKDQCVER
>ENST00000239462.9|SNV-49136-G-T|2
ADTKAQTDIDSPQNLVTYR
>FUSION-ENST00000475957.1:174396-ENST00000328886.5:4530|3278
FFKIKYIVMNCSHHIVQ
>FUSION-ENST00000475957.1:174396-ENST00000328886.5:4530|8848
HHHAQLIFCIFSRDK
>FUSION-ENST00000475957.1:174396-ENST00000328886.5:4530|6143
KLIQFEQTVFGTEQR
>FUSION-ENST00000475957.1:174396-ENST00000328886.5:4530|4785
LLKFRTFHMIA
>FUSION-ENST00000475957.1:174396-ENST00000328886.5:4530|8984
TDVVLTFWK
>FUSION-ENST00000475957.1:174396-ENST00000328886.5:4530|3353
HLTNFCRFSF
>FUSION-ENST00000475957.1:174396-ENST00000328886.5:4530|3789
MIANGISDQEPDRETSVVPQSVK
>FUSION-ENST00000475957.1:174396-ENST00000328886.5:4530|817
FLSFNLCFF
>FUSION-ENST00000475957.1:174396-ENST00000328886.5:4530|7021
LPGFSESQFL
>FUSION-ENST00000475957.1:174396-ENST00000328886.5:4530|8234
MAILPKVIYR
>FUSION-ENST00000475957.1:174396-ENST00000328886.5:4530|52
TYSCILK
>FUSION-ENST00000475957.1:174396-ENST00000328886.5:4530|8894
MPYVAHPTSLPNLHI
>FUSION-ENST00000475957.1:174396-ENST00000328886.5:4530|4800
TQCSVHPR
>FUSION-ENST00000205061.9:135972-ENST00000650629.1:22569|6
CAIGVTHFQLCCISK
>FUSION-ENST00000475957.1:174396-ENST00000328886.5:4530|10025
SLVRDVCLLVGFLNFYTQLWR
>ENST00000405015.7|SNV-371266-G-C|6
RREQLLLDQLVALVNK
>ENST00000492338.2|SNV-140978-G-A|1
DTWLNADPHNVVVLHNKGNQGR
>FUSION-ENST00000475957.1:174396-ENST00000328886.5:4530|4294
MGSGSVA
>FUSION-ENST00000475957.1:174396-ENST00000328886.5:4530|6498
MPCDAFQRGEVIWPKALP
>ENST00000371847.8|INDEL-72692-A-AA|10
YCINAKKLR
>FUSION-ENST00000566333.1:10803-ENST00000443119.7:13415|141
QGSPICCKDACRLSK
>ENST00000374434.4|SNV-21145-A-G|1
GESGEWIACHEAPGGTCR
>FUSION-ENST00000475957.1:174396-ENST00000328886.5:4530|8011
MYRWQISDEKMLNITSLENCK
>ENST00000280772.7|SNV-660468-G-A|4
ARPKNGKK
>FUSION-ENST00000475957.1:174396-ENST00000328886.5:4530|319
MCILQYVFLFKK
>FUSION-ENST00000475957.1:174396-ENST00000328886.5:4530|2958
EWINKLWKFHIIK
>ENST00000335211.9|SNV-19153-G-A|3
AGFRDSLGSSVEMGSVNEAGYRK
>FUSION-ENST00000475957.1:174396-ENST00000328886.5:4530|9838
MNIFLKTVTRGALFTFLFFFFFFFK
>FUSION-ENST00000475957.1:174396-ENST00000328886.5:4530|354
LSYFVFVLNKTTLFVRIVCFR
>FUSION-ENST00000475957.1:174396-ENST00000328886.5:4530|2438
MPRSLKR
>FUSION-ENST00000475957.1:174396-ENST00000328886.5:4530|7159
ISYCGFNLHFHND
>FUSION-ENST00000475957.1:174396-ENST00000328886.5:4530|8346
NSNKFTR
>FUSION-ENST00000475957.1:174396-ENST00000328886.5:4530|10023
FSMQSISHCFK
>FUSION-ENST00000475957.1:174396-ENST00000328886.5:4530|527
MKYLLSFLVFNSSGHLYK
>FUSION-ENST00000475957.1:174396-ENST00000328886.5:4530|4845
GIFLFLLTLAGIKQFLQ
>ENST00000411912.5|SNV-242197-A-C|3
SCVTRFVRTLLLIMEHGVKPPSK
>FUSION-ENST00000475957.1:174396-ENST00000328886.5:4530|9541
QTFKIELQINRNFLTL
>FUSION-ENST00000475957.1:174396-ENST00000328886.5:4530|7176
MPGLIFCINI
>FUSION-ENST00000475957.1:174396-ENST00000328886.5:4530|6038
MSNVGKVLIRK
>FUSION-ENST00000475957.1:174396-ENST00000328886.5:4530|9267
FKGQGNTLLLSLKR
>FUSION-ENST00000475957.1:174396-ENST00000328886.5:4530|8215
TTLKFIWNQK
>FUSION-ENST00000566333.1:10803-ENST00000443119.7:13415|688
IGVLLLPDPGPERAGACPPPGR
>FUSION-ENST00000475957.1:174396-ENST00000328886.5:4530|3491
MILGILYLDCYR
>FUSION-ENST00000475957.1:174396-ENST00000328886.5:4530|4243
LPRLVLNS
>FUSION-ENST00000475957.1:174396-ENST00000328886.5:4530|2770
MRTLCYR
>FUSION-ENST00000475957.1:174396-ENST00000328886.5:4530|6187
MVRRCLY
>ENST00000643448.1|SNV-29927-G-T|1
WQAWASWVSCSVTCGAGSQRRER
>FUSION-ENST00000475957.1:174396-ENST00000328886.5:4530|1645
IVHHAPLKK
>FUSION-ENST00000475957.1:174396-ENST00000328886.5:4530|5369
MTAHLFTAWLTE
>FUSION-ENST00000475957.1:174396-ENST00000328886.5:4530|9756
MDLLYFFWIVPSFDLL
>FUSION-ENST00000475957.1:174396-ENST00000328886.5:4530|4299
KSYFSLVTVIPFLCFKK
>FUSION-ENST00000475957.1:174396-ENST00000328886.5:4530|2117
LCCIGYHLLDYQKTKLK
>FUSION-ENST00000475957.1:174396-ENST00000328886.5:4530|830
LLHLKIII
>FUSION-ENST00000475957.1:174396-ENST00000328886.5:4530|6913
TVNKTALEIRDIAES
>FUSION-ENST00000475957.1:174396-ENST00000328886.5:4530|9528
YGHIYNKIFSFFYK
>FUSION-ENST00000475957.1:174396-ENST00000328886.5:4530|5552
LSLSGVSTIHRFVYHTVDFFFFF
>FUSION-ENST00000566333.1:10803-ENST00000443119.7:13415|513
QQLHQNKTILLIPH
>FUSION-ENST00000475957.1:174396-ENST00000328886.5:4530|6715
MSGVDQSFRDKFFPLNSA
>FUSION-ENST00000475957.1:174396-ENST00000328886.5:4530|10127
GRARIQK
>FUSION-ENST00000475957.1:174396-ENST00000328886.5:4530|3749
LLSAPQRR
>FUSION-ENST00000566333.1:10803-ENST00000443119.7:13415|162
KQIMIFYPQQSLCQC
>FUSION-ENST00000475957.1:174396-ENST00000328886.5:4530|2145
MIHSWPLVVFFFSTVCFFFTWR
>FUSION-ENST00000475957.1:174396-ENST00000328886.5:4530|4558
MTLVVFDFS
>FUSION-ENST00000475957.1:174396-ENST00000328886.5:4530|8767
ARFVYTLQQYCLKQ
>FUSION-ENST00000475957.1:174396-ENST00000328886.5:4530|9703
VSFCHMQAFNFVK
>ENST00000308191.11|SNV-340113-C-A|1
EEQEGDSP
>FUSION-ENST00000475957.1:174396-ENST00000328886.5:4530|2059
QVPCLYN
>FUSION-ENST00000475957.1:174396-ENST00000328886.5:4530|8913
MVIGVGWK
>FUSION-ENST00000475957.1:174396-ENST00000328886.5:4530|3741
LHSITPFLPSYNVIHCCFYFW
>FUSION-ENST00000475957.1:174396-ENST00000328886.5:4530|9827
EREKVNLPR
>ENST00000538689.4|SNV-34677-G-T|3
EFWPQEVCSR
>FUSION-ENST00000475957.1:174396-ENST00000328886.5:4530|6275
IRNLGHIVK
>FUSION-ENST00000475957.1:174396-ENST00000328886.5:4530|6612
PTRSVGVKDLLSVL
>FUSION-ENST00000475957.1:174396-ENST00000328886.5:4530|6924
IYSEVDTLRILYAVAGRCL
>FUSION-ENST00000475957.1:174396-ENST00000328886.5:4530|3495
QMLNYFIVMH
>FUSION-ENST00000475957.1:174396-ENST00000328886.5:4530|1620
NLLEDLGEQIATDYPR
>FUSION-ENST00000475957.1:174396-ENST00000328886.5:4530|9237
HLALVNKIQR
>FUSION-ENST00000566333.1:10803-ENST00000443119.7:13415|474
TKGTAAPP
>FUSION-ENST00000475957.1:174396-ENST00000328886.5:4530|7998
LNITSLENCK
>FUSION-ENST00000475957.1:174396-ENST00000328886.5:4530|69
MPHSLFSFIIFVNLQEEPRK
>FUSION-ENST00000475957.1:174396-ENST00000328886.5:4530|3726
MYVCVSVMSVYLYVMHLKK
>FUSION-ENST00000475957.1:174396-ENST00000328886.5:4530|8623
MCQIMCPLPMHHK
>FUSION-ENST00000475957.1:174396-ENST00000328886.5:4530|5017
KTMHWSL
>ENST00000524631.5|SNV-9084-G-T|4
KSSDDPVEDDKEK
>FUSION-ENST00000475957.1:174396-ENST00000328886.5:4530|9634
LHDLILLT
>FUSION-ENST00000475957.1:174396-ENST00000328886.5:4530|8406
CVITALEAY
>ENST00000522455.5|SNV-679571-C-A|4
AVIPLKRTR
>ENST00000382080.6|SNV-683536-C-A|5
MTREQYILATKQNNLPR
>ENST00000394329.8|SNV-166737-G-T|1
SENCVLIHIQESSNYTTVKIKNGK
>FUSION-ENST00000475957.1:174396-ENST00000328886.5:4530|4899
MAELMTKHRFLAL
>FUSION-ENST00000475957.1:174396-ENST00000328886.5:4530|7121
ARVYLCNKPACSAHVSQNLK
>ENST00000281772.14|INDEL-17759-A-AA|3
WLCTVYSCGNPKICIFCYRAVVSC
>FUSION-ENST00000475957.1:174396-ENST00000328886.5:4530|6229
NEKGSIIAVPVNCLEFF
>FUSION-ENST00000475957.1:174396-ENST00000328886.5:4530|8646
MQLLEPS
>FUSION-ENST00000475957.1:174396-ENST00000328886.5:4530|2286
MEVVVSQDCATALQSGQQR
>FUSION-ENST00000475957.1:174396-ENST00000328886.5:4530|2380
AIFLVVRK
>FUSION-ENST00000569144.5:173-ENST00000443119.7:13415|105
QPRTPLVLCVLLSQLSNLHLK
>FUSION-ENST00000475957.1:174396-ENST00000328886.5:4530|7393
NSLEVVLWGLR
>FUSION-ENST00000475957.1:174396-ENST00000328886.5:4530|9060
MTIFDLEAR
>FUSION-ENST00000475957.1:174396-ENST00000328886.5:4530|7794
TIKSSVVAGGLVGR
>FUSION-ENST00000475957.1:174396-ENST00000328886.5:4530|2422
SLVCNQGNDSHSLFKVF
>ENST00000358731.9|SNV-68315-G-A|2
LTSCPQPLNETNYSK
>FUSION-ENST00000475957.1:174396-ENST00000328886.5:4530|1190
WLSPQLYR
>FUSION-ENST00000475957.1:174396-ENST00000328886.5:4530|1927
YYSQHPR
>FUSION-ENST00000566333.1:10803-ENST00000443119.7:13415|288
NNLRWRQL
>FUSION-ENST00000475957.1:174396-ENST00000328886.5:4530|9162
FERLHNHIILR
>FUSION-ENST00000475957.1:174396-ENST00000328886.5:4530|6176
IGSGHHHMLYHICLASRNTS
>ENST00000325319.9|SNV-257864-G-T|1
DQDSWVDVDHCRNCTCKSGAVECR
>FUSION-ENST00000475957.1:174396-ENST00000328886.5:4530|5823
LEIVGNSLSTLLRGIR
>FUSION-ENST00000475957.1:174396-ENST00000328886.5:4530|1863
LQRLEQR
>FUSION-ENST00000475957.1:174396-ENST00000328886.5:4530|5605
MCQLSLKFFC
>FUSION-ENST00000475957.1:174396-ENST00000328886.5:4530|4790
MTYKIFR
>FUSION-ENST00000475957.1:174396-ENST00000328886.5:4530|2060
SKQVPCLYN
>FUSION-ENST00000475957.1:174396-ENST00000328886.5:4530|4584
AHACQLWEAKAGELLKAR
>FUSION-ENST00000475957.1:174396-ENST00000328886.5:4530|7467
VILLDQTLLCCVLKDLR
>FUSION-ENST00000475957.1:174396-ENST00000328886.5:4530|639
ERSDYHFGKDK
>FUSION-ENST00000475957.1:174396-ENST00000328886.5:4530|3274
NCSHHIVQ
>FUSION-ENST00000268613.14:173-ENST00000443119.7:13415|3
CSRELRSFCAFSCPS
>ENST00000525144.7|SNV-558438-C-A|3
YVCRAVVHR
>FUSION-ENST00000475957.1:174396-ENST00000328886.5:4530|5656
MVRSRLTATSASQVQEILLPQPPE
>FUSION-ENST00000475957.1:174396-ENST00000328886.5:4530|7889
SWCIHTMEYCLAMKR
>FUSION-ENST00000475957.1:174396-ENST00000328886.5:4530|950
VSIILHIIYLNLYCVCYFEK
>FUSION-ENST00000475957.1:174396-ENST00000328886.5:4530|9430
MRKIYSLAQ
>FUSION-ENST00000475957.1:174396-ENST00000328886.5:4530|7413
LVGSGDSHDLAS
>FUSION-ENST00000475957.1:174396-ENST00000328886.5:4530|4889
DGHLPISPNTCR
>FUSION-ENST00000475957.1:174396-ENST00000328886.5:4530|3232
MDSEISDIK
>FUSION-ENST00000475957.1:174396-ENST00000328886.5:4530|2069
MASYNFYLTKFRSD
>FUSION-ENST00000205061.9:135972-ENST00000650629.1:22569|4
CAIGVTHFQLCCISKCLMATGQKR
>ENST00000615845.4|SNV-57710-A-T|3
RAYILDVASVMEQVDGGYMLWFRR
>FUSION-ENST00000475957.1:174396-ENST00000328886.5:4530|5720
MLFPVPVRHMLSNMAVTR
>FUSION-ENST00000475957.1:174396-ENST00000328886.5:4530|995
WAEQDLVCPIPGGSDVVEVKQEVR
>FUSION-ENST00000475957.1:174396-ENST00000328886.5:4530|2303
HTHTHTCVYVYVYILLLKLSDLKQK
>ENST00000265136.12|SNV-96877-G-A|6
DAPRASAAKPPTGK
>FUSION-ENST00000475957.1:174396-ENST00000328886.5:4530|6110
SCWTITIDLLFSKEKYLTQR
>FUSION-ENST00000475957.1:174396-ENST00000328886.5:4530|8706
LNKGWIIHEFYGK
>FUSION-ENST00000475957.1:174396-ENST00000328886.5:4530|4043
LRDILFVLK
>ENST00000343508.7|INDEL-1132160-C-CAA|3
LFPVENYLHLQMEIRLELK
>FUSION-ENST00000475957.1:174396-ENST00000328886.5:4530|2967
QIVEIPHHK
>FUSION-ENST00000475957.1:174396-ENST00000328886.5:4530|2817
NYKPRSFQKQG
>FUSION-ENST00000475957.1:174396-ENST00000328886.5:4530|9510
IKTVFPKK
>FUSION-ENST00000475957.1:174396-ENST00000328886.5:4530|7265
WQIQLAEDPDDH
>ENST00000548757.6|SNV-6413-C-T|6
MEHVVMLLLIK
>FUSION-ENST00000475957.1:174396-ENST00000328886.5:4530|1829
VEKTKDHR
>ENST00000331588.4|SNV-6512-G-A|2
LASLLRGRPGGPLVIDSR
>FUSION-ENST00000475957.1:174396-ENST00000328886.5:4530|840
MILPELICENAYAYNRT
>FUSION-ENST00000475957.1:174396-ENST00000328886.5:4530|258
HMLSHLNFEEECFLRSTD
>FUSION-ENST00000475957.1:174396-ENST00000328886.5:4530|728
MCFLSLRSER
>FUSION-ENST00000475957.1:174396-ENST00000328886.5:4530|2682
SIVYHLQKDNNVK
>FUSION-ENST00000475957.1:174396-ENST00000328886.5:4530|7369
QQIFNVGETAFDWK
>ENST00000224337.10|INDEL-63697-C-CC|1
KPNDTTEDNSSCLSTECFKCL
>ENST00000351270.4|SNV-2319-C-A|3
MFARMSDLHVLMLMALVGK
>FUSION-ENST00000475957.1:174396-ENST00000328886.5:4530|1853
TNRANLK
>FUSION-ENST00000475957.1:174396-ENST00000328886.5:4530|1799
FIAWWKKQK
>FUSION-ENST00000475957.1:174396-ENST00000328886.5:4530|3443
MRLILVLITLLDQRFGK
>FUSION-ENST00000475957.1:174396-ENST00000328886.5:4530|5714
MVPLHSSLADTVRPCLEKK
>FUSION-ENST00000475957.1:174396-ENST00000328886.5:4530|2986
QIKTNRR
>FUSION-ENST00000475957.1:174396-ENST00000328886.5:4530|1146
PEGCPKVCFFCYLQKSK
>FUSION-ENST00000566333.1:10803-ENST00000443119.7:13415|517
MTVISST
>FUSION-ENST00000475957.1:174396-ENST00000328886.5:4530|7088
CEYTWWSLFFSVCN
>FUSION-ENST00000475957.1:174396-ENST00000328886.5:4530|7361
TFIAREK
>ENST00000463626.1|SNV-18453-G-T|4
MGHFNCSYTGASLNHLDLWR
>FUSION-ENST00000475957.1:174396-ENST00000328886.5:4530|6752
DFTCQMDFYPD
>FUSION-ENST00000475957.1:174396-ENST00000328886.5:4530|5746
CLGQFLARSKWHICVSYYYYY
>FUSION-ENST00000475957.1:174396-ENST00000328886.5:4530|9905
TSENSFTAVHFEAHKV
>FUSION-ENST00000475957.1:174396-ENST00000328886.5:4530|6711
MINYFYLVIP
>ENST00000617537.5|MNV-65380-CC-C|7
RHGNLHYRR
>ENST00000512453.5|SNV-260680-C-A|4
AVEDGIKVADMELEEGLAEEKLK
>FUSION-ENST00000475957.1:174396-ENST00000328886.5:4530|535
WHNTQTV
>FUSION-ENST00000475957.1:174396-ENST00000328886.5:4530|977
AINHSIK
>FUSION-ENST00000475957.1:174396-ENST00000328886.5:4530|2522
VFKNYFHFFLHIIPYLK
>FUSION-ENST00000475957.1:174396-ENST00000328886.5:4530|7750
RRLLSSRPQNGR
>FUSION-ENST00000475957.1:174396-ENST00000328886.5:4530|8692
LICFIILGVIICIK
>ENST00000518820.1|SNV-29927-G-T|2
ASGRPGRHGSVAASR
>FUSION-ENST00000475957.1:174396-ENST00000328886.5:4530|9877
STHNFLKLKK
>FUSION-ENST00000475957.1:174396-ENST00000328886.5:4530|1917
EREQIEYL
>ENST00000484715.1|SNV-7927-C-G|5
MADRDVLTEVPAALKR
>FUSION-ENST00000475957.1:174396-ENST00000328886.5:4530|4437
LQQTLRKCPIYTINI
>FUSION-ENST00000475957.1:174396-ENST00000328886.5:4530|1329
LKFSMSP
>FUSION-ENST00000475957.1:174396-ENST00000328886.5:4530|635
DKYVCKIEK
>FUSION-ENST00000475957.1:174396-ENST00000328886.5:4530|10036
KPLSKILGTHYYYYLAAVHFK
>ENST00000620761.6|SNV-2597-A-C|2
SSSQPSPAICSAPAPLTPR
>FUSION-ENST00000475957.1:174396-ENST00000328886.5:4530|3489
MILGILYLDCYRFLL
>FUSION-ENST00000475957.1:174396-ENST00000328886.5:4530|5127
EGTFLMWKGLALSQMR
>FUSION-ENST00000475957.1:174396-ENST00000328886.5:4530|2535
LFLSARSSVFPNLSLYYALKVNNSW
>FUSION-ENST00000475957.1:174396-ENST00000328886.5:4530|663
MKIACDLDGR
>FUSION-ENST00000475957.1:174396-ENST00000328886.5:4530|550
SVDVIYFHIEVLIFLISSSISLKK
>FUSION-ENST00000475957.1:174396-ENST00000328886.5:4530|2607
METGAQFSL
>FUSION-ENST00000475957.1:174396-ENST00000328886.5:4530|7275
QQTLLLSYFQKLPQPP
>FUSION-ENST00000475957.1:174396-ENST00000328886.5:4530|4398
MKYWQECR
>FUSION-ENST00000475957.1:174396-ENST00000328886.5:4530|1135
SQLKCHFLKEGL
>FUSION-ENST00000475957.1:174396-ENST00000328886.5:4530|1320
LLFFILLFYFLRWSATLSPGWSAMA
>FUSION-ENST00000475957.1:174396-ENST00000328886.5:4530|5809
MLRTVPGTE
>FUSION-ENST00000475957.1:174396-ENST00000328886.5:4530|306
VYEKVLFRVFTGMR
>FUSION-ENST00000475957.1:174396-ENST00000328886.5:4530|5518
MKQFPRTPSTHPV
>FUSION-ENST00000475957.1:174396-ENST00000328886.5:4530|8337
KKQTTPSTSGQR
>FUSION-ENST00000475957.1:174396-ENST00000328886.5:4530|6516
TQVEEALKLK
>FUSION-ENST00000475957.1:174396-ENST00000328886.5:4530|8947
DNGEKHER
>FUSION-ENST00000475957.1:174396-ENST00000328886.5:4530|2952
RNELLIPNTMGDSQSNLNNYI
>FUSION-ENST00000475957.1:174396-ENST00000328886.5:4530|2221
ENIVILVGK
>ENST00000007699.10|SNV-3462-C-A|6
NGYGFINRNDTKEDVFVHQTDIK
>FUSION-ENST00000475957.1:174396-ENST00000328886.5:4530|5893
MPVVLATWEAEVGGLLEPRR
>FUSION-ENST00000475957.1:174396-ENST00000328886.5:4530|387
RFGWRHSQTISNGL
>ENST00000352767.7|SNV-12759-G-A|2
AGNRGDR
>FUSION-ENST00000475957.1:174396-ENST00000328886.5:4530|7142
KTHGPGMGNITHQGLSGGGRLGEG
>FUSION-ENST00000475957.1:174396-ENST00000328886.5:4530|5536
RSCCAAQARVQWHDHSSLQH
>FUSION-ENST00000475957.1:174396-ENST00000328886.5:4530|1681
FLTVLMGNV
>ENST00000490034.5|SNV-27806-G-T|4
TSGCPRCR
>FUSION-ENST00000475957.1:174396-ENST00000328886.5:4530|9657
FYSYFQTKSNSLYELKFSFEIK
>FUSION-ENST00000475957.1:174396-ENST00000328886.5:4530|445
VHTHTHTHTSVFLKFMEQSKSK
>FUSION-ENST00000475957.1:174396-ENST00000328886.5:4530|9900
RPALLHSFDLC
>FUSION-ENST00000475957.1:174396-ENST00000328886.5:4530|2564
MTIQPKN
>FUSION-ENST00000475957.1:174396-ENST00000328886.5:4530|5448
DSNFFTSLSTPIIFCFFSSGHPTWK
>FUSION-ENST00000475957.1:174396-ENST00000328886.5:4530|175
MLFCPSYLFRK
>ENST00000617537.5|MNV-65380-CC-C|3
RQDKLSR
>FUSION-ENST00000475957.1:174396-ENST00000328886.5:4530|5695
MDFRTISHN
>FUSION-ENST00000475957.1:174396-ENST00000328886.5:4530|1713
MGWCTRLTALCWIHSIKLL
>FUSION-ENST00000475957.1:174396-ENST00000328886.5:4530|6171
MVKNKSK
>FUSION-ENST00000475957.1:174396-ENST00000328886.5:4530|2273
AIYFCILPYFWLYVFVL
>FUSION-ENST00000475957.1:174396-ENST00000328886.5:4530|808
MSSHRGRGK
>ENST00000378617.4|SNV-5029-G-T|3
PVTVLVKAGACAPRTR
>FUSION-ENST00000475957.1:174396-ENST00000328886.5:4530|2020
YRVLWGWKWVGSYLIPNSQ
>FUSION-ENST00000475957.1:174396-ENST00000328886.5:4530|9623
HVKHFGCLK
>FUSION-ENST00000475957.1:174396-ENST00000328886.5:4530|6046
MFCSTFWMSNVGK
>FUSION-ENST00000475957.1:174396-ENST00000328886.5:4530|7632
MERRDLTFLFCFK
>FUSION-ENST00000475957.1:174396-ENST00000328886.5:4530|4419
CVWVHVQDMYK
>FUSION-ENST00000475957.1:174396-ENST00000328886.5:4530|4329
TATLCHSNFYLLFLFKNVISGRIAR
>FUSION-ENST00000475957.1:174396-ENST00000328886.5:4530|7897
FITALFITAQNLKQSRCPSIGK
>FUSION-ENST00000475957.1:174396-ENST00000328886.5:4530|6565
MFHFCWYRKQHLR
>FUSION-ENST00000475957.1:174396-ENST00000328886.5:4530|868
CSERANIWAGYLQMK
>FUSION-ENST00000475957.1:174396-ENST00000328886.5:4530|682
MYSYDVIR
>FUSION-ENST00000475957.1:174396-ENST00000328886.5:4530|4505
LCLMMRQK
>FUSION-ENST00000475957.1:174396-ENST00000328886.5:4530|114
IQTLILLSTVF
>FUSION-ENST00000475957.1:174396-ENST00000328886.5:4530|7438
WRTRYMLCMF
>FUSION-ENST00000475957.1:174396-ENST00000328886.5:4530|4599
TSWSNLPSFVK
>FUSION-ENST00000475957.1:174396-ENST00000328886.5:4530|4380
MCILCISHTHKQYT
>ENST00000367069.7|SNV-19373-C-A|3
AFAQRYLADLLQSVFGSLR
>FUSION-ENST00000475957.1:174396-ENST00000328886.5:4530|4939
LVVMVVAWLN
>ENST00000517849.1|SNV-186387-C-A|4
QVLPDPSDLEGVFKDPTQTECLHR
>ENST00000342992.10|SNV-134571-A-C|2
AEDVKIMTITR
>FUSION-ENST00000475957.1:174396-ENST00000328886.5:4530|9470
ENSCIIP
>ENST00000608391.1|SNV-384-C-T|1
AEAYLAGWLRRHLER
>FUSION-ENST00000475957.1:174396-ENST00000328886.5:4530|3236
SFTHFKIR
>FUSION-ENST00000475957.1:174396-ENST00000328886.5:4530|8928
LASMVSIS
>ENST00000258886.13|SNV-28932-T-C|3
LPRRGQTTCR
>FUSION-ENST00000475957.1:174396-ENST00000328886.5:4530|3466
MSNHDFRHTLFGLL
>FUSION-ENST00000475957.1:174396-ENST00000328886.5:4530|433
IAVFTCTQ
>FUSION-ENST00000475957.1:174396-ENST00000328886.5:4530|8411
NSCFLGR
>FUSION-ENST00000475957.1:174396-ENST00000328886.5:4530|2476
EYKSSPLR
>FUSION-ENST00000475957.1:174396-ENST00000328886.5:4530|2890
LGLKHCLSVEEVGQGFEK
>FUSION-ENST00000475957.1:174396-ENST00000328886.5:4530|1887
ALVYAKNAVLTSINISEKR
>FUSION-ENST00000475957.1:174396-ENST00000328886.5:4530|1295
QKNPILCKSR
>FUSION-ENST00000475957.1:174396-ENST00000328886.5:4530|5992
EGSKCNC
>FUSION-ENST00000475957.1:174396-ENST00000328886.5:4530|1379
MECHSVAR
>FUSION-ENST00000475957.1:174396-ENST00000328886.5:4530|6096
SRILYRQIVHSK
>ENST00000496386.1|SNV-2886-C-T|5
FLPPSGGR
>FUSION-ENST00000475957.1:174396-ENST00000328886.5:4530|2785
EKNDLYRPSSSLEGKK
>FUSION-ENST00000475957.1:174396-ENST00000328886.5:4530|2668
MLEMCVPEK
>FUSION-ENST00000475957.1:174396-ENST00000328886.5:4530|7671
MNPLINGI
>FUSION-ENST00000475957.1:174396-ENST00000328886.5:4530|9249
IPTKFQQCWVLLYNVFALLL
>FUSION-ENST00000475957.1:174396-ENST00000328886.5:4530|8643
MAEVHLHSRR
>FUSION-ENST00000475957.1:174396-ENST00000328886.5:4530|1308
DTMQLVPHLIIRRYFVK
>FUSION-ENST00000475957.1:174396-ENST00000328886.5:4530|5404
SYHYNMK
>FUSION-ENST00000475957.1:174396-ENST00000328886.5:4530|3174
MAPYWLTATSASHVQVNLLP
>FUSION-ENST00000475957.1:174396-ENST00000328886.5:4530|8667
NGFESDVYGHLNLQY
>FUSION-ENST00000566333.1:10803-ENST00000443119.7:13415|675
WVDKSQGRAGPGR
>FUSION-ENST00000475957.1:174396-ENST00000328886.5:4530|2301
QYCRVGLSDSLNLIDINQELALGE
>FUSION-ENST00000475957.1:174396-ENST00000328886.5:4530|8840
MEESSNKHSKK
>ENST00000590189.6|SNV-92545-T-C|3
VVLTPLKVPDEQSDSPSGHLKWTK
>FUSION-ENST00000475957.1:174396-ENST00000328886.5:4530|1825
MKMSVFRMNTPLK
>FUSION-ENST00000475957.1:174396-ENST00000328886.5:4530|4914
MIPIKIWSQKR
>FUSION-ENST00000475957.1:174396-ENST00000328886.5:4530|9369
FMIWVFLISCLNK
>FUSION-ENST00000475957.1:174396-ENST00000328886.5:4530|315
KVYRSIYFPSK
>FUSION-ENST00000475957.1:174396-ENST00000328886.5:4530|208
INSKVTSSVL
>FUSION-ENST00000566333.1:10803-ENST00000443119.7:13415|555
FRYKVGSSL
>FUSION-ENST00000475957.1:174396-ENST00000328886.5:4530|8847
MHHHAQLIFCIFSRDKVSPCWPGWS
>FUSION-ENST00000475957.1:174396-ENST00000328886.5:4530|9557
MSNSPNK
>FUSION-ENST00000475957.1:174396-ENST00000328886.5:4530|2604
MSHYIYKR
>FUSION-ENST00000475957.1:174396-ENST00000328886.5:4530|6284
VFKSCADCIR
>FUSION-ENST00000475957.1:174396-ENST00000328886.5:4530|1748
PSFSCSRSEFEIIPLR
>FUSION-ENST00000475957.1:174396-ENST00000328886.5:4530|1724
MPLLYSVK
>ENST00000451616.6|MNV-7133-AG-A|7
GKETTLVTPQTALESAQSTVALRR
>FUSION-ENST00000475957.1:174396-ENST00000328886.5:4530|1880
QLLSAATASPPRICDHQAVAK
>FUSION-ENST00000475957.1:174396-ENST00000328886.5:4530|5268
MFLAAYSHMHSQRDVLK
>FUSION-ENST00000475957.1:174396-ENST00000328886.5:4530|4854
IDFFGCAFPFFLVSIK
>FUSION-ENST00000475957.1:174396-ENST00000328886.5:4530|8653
FELLLSSGHGHQKCHNNT
>FUSION-ENST00000566333.1:10803-ENST00000443119.7:13415|629
PPLKQDRPR
>FUSION-ENST00000475957.1:174396-ENST00000328886.5:4530|370
SYMISVLDISCKWT
>FUSION-ENST00000475957.1:174396-ENST00000328886.5:4530|504
KAHWVVIMTVKHIFIL
>FUSION-ENST00000475957.1:174396-ENST00000328886.5:4530|3588
KESTIKQK
>FUSION-ENST00000475957.1:174396-ENST00000328886.5:4530|4527
LVPQNVHILIPGTCKFYLIGKR
>FUSION-ENST00000475957.1:174396-ENST00000328886.5:4530|235
WDFTAENDEPLK
>FUSION-ENST00000475957.1:174396-ENST00000328886.5:4530|4749
MQCLCFCV
>FUSION-ENST00000475957.1:174396-ENST00000328886.5:4530|633
PVIPANSGG
>ENST00000480394.5|SNV-144202-G-T|4
MKSEEKSLGLGLHTFCTR
>ENST00000304430.10|INDEL-30049-G-GG|3
IDLTVGRTSSSLHRTVL
>FUSION-ENST00000475957.1:174396-ENST00000328886.5:4530|6621
STGGSTHTHK
>FUSION-ENST00000475957.1:174396-ENST00000328886.5:4530|5462
LKLLTSSNPPFLASQSAGIR
>FUSION-ENST00000475957.1:174396-ENST00000328886.5:4530|2667
LEMCVPEK
>FUSION-ENST00000475957.1:174396-ENST00000328886.5:4530|403
KKCCSEFSQE
>FUSION-ENST00000475957.1:174396-ENST00000328886.5:4530|5539
MRSCCAAQAR
>FUSION-ENST00000475957.1:174396-ENST00000328886.5:4530|6197
REILRHIILQGS
>FUSION-ENST00000475957.1:174396-ENST00000328886.5:4530|5018
CSFIRKTMHWSL
>FUSION-ENST00000475957.1:174396-ENST00000328886.5:4530|5839
TIGWKARVK
>FUSION-ENST00000475957.1:174396-ENST00000328886.5:4530|2427
MENGAFVPLH
>FUSION-ENST00000475957.1:174396-ENST00000328886.5:4530|3380
KDILAHVTTAEKWLSWDHTEGVSK
>FUSION-ENST00000475957.1:174396-ENST00000328886.5:4530|7465
VILLDQTLLCCVLKDLRA
>FUSION-ENST00000475957.1:174396-ENST00000328886.5:4530|706
MLCGLERSCEESRI
>FUSION-ENST00000566333.1:10803-ENST00000443119.7:13415|255
MGWSWVRMERK
>FUSION-ENST00000475957.1:174396-ENST00000328886.5:4530|2875
CVCVFTVR
>FUSION-ENST00000475957.1:174396-ENST00000328886.5:4530|8398
YKVFEYLNSQILFL
>FUSION-ENST00000475957.1:174396-ENST00000328886.5:4530|10044
RLICCFSDSLSPFPCVCRAEEFK
>FUSION-ENST00000475957.1:174396-ENST00000328886.5:4530|8429
MLRILER
>FUSION-ENST00000475957.1:174396-ENST00000328886.5:4530|3096
MLFSQLILLLLSLR
>FUSION-ENST00000475957.1:174396-ENST00000328886.5:4530|5235
MVTSTWCWTCGCAEGK
>FUSION-ENST00000475957.1:174396-ENST00000328886.5:4530|8500
SLVFFLKTVKAR
>FUSION-ENST00000475957.1:174396-ENST00000328886.5:4530|3628
MLKQKPKPQVL
>FUSION-ENST00000475957.1:174396-ENST00000328886.5:4530|9122
KFSLIHIAK
>FUSION-ENST00000475957.1:174396-ENST00000328886.5:4530|5183
MAPCVPAAPSPAPPTSAPAMAKR
>FUSION-ENST00000475957.1:174396-ENST00000328886.5:4530|5265
FLAAYSHMHSQRDVLKFELMFK
>FUSION-ENST00000475957.1:174396-ENST00000328886.5:4530|1715
MGWCTRLTALCWIHSIK
>FUSION-ENST00000475957.1:174396-ENST00000328886.5:4530|895
TYLLTCSLQQDYGR
>FUSION-ENST00000475957.1:174396-ENST00000328886.5:4530|2745
KLNELLVGIQITNSGPP
>FUSION-ENST00000475957.1:174396-ENST00000328886.5:4530|3
MVSVLGWGRGRNVLGF
>FUSION-ENST00000475957.1:174396-ENST00000328886.5:4530|2275
WGPLFCCILKIVIPESSYCCHVGK
>FUSION-ENST00000475957.1:174396-ENST00000328886.5:4530|3392
HVFCTIFGNVK
>FUSION-ENST00000475957.1:174396-ENST00000328886.5:4530|10107
MWGIGLEGINTLR
>FUSION-ENST00000475957.1:174396-ENST00000328886.5:4530|2129
MGEIFYLRNK
>FUSION-ENST00000475957.1:174396-ENST00000328886.5:4530|7177
VVQKFSVSRPN
>FUSION-ENST00000475957.1:174396-ENST00000328886.5:4530|8012
MYRWQISDEK
>FUSION-ENST00000475957.1:174396-ENST00000328886.5:4530|3660
MLARLLLNS
>FUSION-ENST00000475957.1:174396-ENST00000328886.5:4530|7305
NVVEREVELEVEPEYVTELLQSHDK
>FUSION-ENST00000475957.1:174396-ENST00000328886.5:4530|6830
AQGISDGEVEVFTLVQI
>FUSION-ENST00000475957.1:174396-ENST00000328886.5:4530|2192
MQRNHGGMWWGRPEKR
>FUSION-ENST00000475957.1:174396-ENST00000328886.5:4530|4691
MGSMLCAVTTS
>FUSION-ENST00000566333.1:10803-ENST00000443119.7:13415|261
VLRERYR
>FUSION-ENST00000566333.1:10803-ENST00000443119.7:13415|587
MFFSTTVVKHR
>FUSION-ENST00000475957.1:174396-ENST00000328886.5:4530|3347
QTIFLIVDKYLSENMGLIK
>FUSION-ENST00000475957.1:174396-ENST00000328886.5:4530|9250
LKIPTKFQQCWVLLYNVFALLL
>FUSION-ENST00000475957.1:174396-ENST00000328886.5:4530|9872
LLLCLFSHLHYGNDDKIELLPHKLR
>FUSION-ENST00000475957.1:174396-ENST00000328886.5:4530|8659
RNFCYSKFSYSTEK
>FUSION-ENST00000475957.1:174396-ENST00000328886.5:4530|3152
LLLVSLYDLW
>FUSION-ENST00000475957.1:174396-ENST00000328886.5:4530|10048
FLSLMRLICCFSDSLSPFPCVCR
>FUSION-ENST00000475957.1:174396-ENST00000328886.5:4530|8395
GCSLSTEWLLLAGNSAPQR
>FUSION-ENST00000475957.1:174396-ENST00000328886.5:4530|565
SCYPNQCSVK
>FUSION-ENST00000475957.1:174396-ENST00000328886.5:4530|4748
QCLCFCV
>FUSION-ENST00000475957.1:174396-ENST00000328886.5:4530|6386
YCLLIQDK
>FUSION-ENST00000475957.1:174396-ENST00000328886.5:4530|7860
FAAGVGPSWRTSAKGSVEEK
>FUSION-ENST00000475957.1:174396-ENST00000328886.5:4530|5941
QVHVIIYQK
>FUSION-ENST00000475957.1:174396-ENST00000328886.5:4530|5549
LNMKIISILSLS
>FUSION-ENST00000475957.1:174396-ENST00000328886.5:4530|5009
MNLAFILR
>FUSION-ENST00000475957.1:174396-ENST00000328886.5:4530|670
MMFKIILTHK
>FUSION-ENST00000566333.1:10803-ENST00000443119.7:13415|395
HAHSSHR
>FUSION-ENST00000475957.1:174396-ENST00000328886.5:4530|6868
SHYAQPK
>FUSION-ENST00000566333.1:10803-ENST00000443119.7:13415|609
NWCVSSPRARLAQVGSEGSLYLFR
>FUSION-ENST00000475957.1:174396-ENST00000328886.5:4530|5925
VIFALWNALD
>FUSION-ENST00000475957.1:174396-ENST00000328886.5:4530|9979
MNCSATKMKESLVL
>FUSION-ENST00000475957.1:174396-ENST00000328886.5:4530|688
QIILLLGSLQFFSNFGS
>FUSION-ENST00000475957.1:174396-ENST00000328886.5:4530|5542
TVFLEMR
>FUSION-ENST00000475957.1:174396-ENST00000328886.5:4530|2046
MKSLAFDR
>FUSION-ENST00000475957.1:174396-ENST00000328886.5:4530|1592
MLGQKMPNYDPFEDKPLFHSCLHS
>FUSION-ENST00000475957.1:174396-ENST00000328886.5:4530|6742
ELFSPCAHKGIWK
>ENST00000343508.7|INDEL-1132160-C-CAA|4
LFPVENYLHLQMEIR
>FUSION-ENST00000475957.1:174396-ENST00000328886.5:4530|5389
MAFLLRATAHLPF
>FUSION-ENST00000475957.1:174396-ENST00000328886.5:4530|8425
VSIFSCVC
>FUSION-ENST00000563432.5:135972-ENST00000650629.1:22569|7
NEKCAIGVTHFQLCCISK
>FUSION-ENST00000475957.1:174396-ENST00000328886.5:4530|1036
MLSLILVQGNGGNKTQKR
>FUSION-ENST00000475957.1:174396-ENST00000328886.5:4530|5978
IDQSFIKGK
>FUSION-ENST00000475957.1:174396-ENST00000328886.5:4530|7565
FLKKSSHGLFVEGHFLLFLDDTK
>FUSION-ENST00000475957.1:174396-ENST00000328886.5:4530|9785
CFFFLICRYLFIVEKSNHGR
>FUSION-ENST00000475957.1:174396-ENST00000328886.5:4530|4551
MSVRGHQEK
>FUSION-ENST00000475957.1:174396-ENST00000328886.5:4530|5308
FLFFINYPDSGSSSLQCK
>FUSION-ENST00000475957.1:174396-ENST00000328886.5:4530|3158
MMQLCIKR
>FUSION-ENST00000475957.1:174396-ENST00000328886.5:4530|1962
ELFHAFIFRPPEMK
>FUSION-ENST00000475957.1:174396-ENST00000328886.5:4530|8645
MAEVHLHSR
>FUSION-ENST00000475957.1:174396-ENST00000328886.5:4530|8781
WLLKFKLFK
>FUSION-ENST00000475957.1:174396-ENST00000328886.5:4530|8511
YSITLPKLFPSVWNSFGVHYS
>FUSION-ENST00000475957.1:174396-ENST00000328886.5:4530|2758
QITLGGKK
>FUSION-ENST00000475957.1:174396-ENST00000328886.5:4530|8973
FSIHTNTITAQQDECFYEAMK
>ENST00000512453.5|SNV-260680-C-A|1
VADMELEEGLAEEKLKTVEEAAAPR
>FUSION-ENST00000475957.1:174396-ENST00000328886.5:4530|2966
QIVEIPHHKTLLSNK
>FUSION-ENST00000475957.1:174396-ENST00000328886.5:4530|9795
QMKCFFFLICR
>FUSION-ENST00000475957.1:174396-ENST00000328886.5:4530|6649
FVDVNFSSVLKKL
>FUSION-ENST00000475957.1:174396-ENST00000328886.5:4530|9094
MGKEGYILTEYFHGLRMYTSWGWLR
>FUSION-ENST00000475957.1:174396-ENST00000328886.5:4530|8025
RVFCDTLPK
>FUSION-ENST00000475957.1:174396-ENST00000328886.5:4530|9355
FDIFIIN
>FUSION-ENST00000475957.1:174396-ENST00000328886.5:4530|912
LFTAVEY
>ENST00000319394.8|SNV-69080-G-T|4
KDSISEDEMVLLER
>FUSION-ENST00000475957.1:174396-ENST00000328886.5:4530|2525
VRFKLLNLLG
>FUSION-ENST00000475957.1:174396-ENST00000328886.5:4530|1754
LYMLTKF
>FUSION-ENST00000475957.1:174396-ENST00000328886.5:4530|9291
LSNLYSFTKPTLSNCLQMLNS
>FUSION-ENST00000475957.1:174396-ENST00000328886.5:4530|1251
LLNANMTLKGNNHWSILDWDFWI
>FUSION-ENST00000475957.1:174396-ENST00000328886.5:4530|3409
ASSLTSGPRK
>FUSION-ENST00000475957.1:174396-ENST00000328886.5:4530|1721
GVSQGLRR
>FUSION-ENST00000475957.1:174396-ENST00000328886.5:4530|4643
ATEYWIERR
>ENST00000406961.5|SNV-237589-G-T|2
ALGIDKLVQVGGLDVLSER
>FUSION-ENST00000475957.1:174396-ENST00000328886.5:4530|1443
MLPGMFCCFIS
>FUSION-ENST00000566333.1:10803-ENST00000443119.7:13415|216
VQSDVIRFAFWLQVANGLELGK
>FUSION-ENST00000475957.1:174396-ENST00000328886.5:4530|4624
AHTCNPSTLGGQGGPIT
>FUSION-ENST00000475957.1:174396-ENST00000328886.5:4530|1969
AVEALGPMKELFHAFIFRPPEMK
>FUSION-ENST00000475957.1:174396-ENST00000328886.5:4530|1288
SETFECQYDTQR
>FUSION-ENST00000475957.1:174396-ENST00000328886.5:4530|8333
GRKNQYR
>FUSION-ENST00000475957.1:174396-ENST00000328886.5:4530|1201
VNSWKRSPSR
>FUSION-ENST00000475957.1:174396-ENST00000328886.5:4530|4984
MNAYVETAHIWP
>FUSION-ENST00000475957.1:174396-ENST00000328886.5:4530|5262
MHSQRDVLKFELMFK
>FUSION-ENST00000475957.1:174396-ENST00000328886.5:4530|216
ALPVYAPSYMAENCPPFK
>FUSION-ENST00000475957.1:174396-ENST00000328886.5:4530|9180
MAYYDKAAKNTGLR
>FUSION-ENST00000475957.1:174396-ENST00000328886.5:4530|10017
FIFGFLFVCVLPMM
>FUSION-ENST00000475957.1:174396-ENST00000328886.5:4530|7459
MAVSGRSLSSIVQ
>FUSION-ENST00000475957.1:174396-ENST00000328886.5:4530|2245
KGVIFGLSLPI
>FUSION-ENST00000475957.1:174396-ENST00000328886.5:4530|2087
FLGYKSHLTGYR
>FUSION-ENST00000569144.5:10803-ENST00000443119.7:13415|13
ARSAPRFCIR
>FUSION-ENST00000475957.1:174396-ENST00000328886.5:4530|660
KIACDLDGRMGFFFLK
>FUSION-ENST00000475957.1:174396-ENST00000328886.5:4530|7694
WVCLYQQGETGLIQVHIAN
>FUSION-ENST00000475957.1:174396-ENST00000328886.5:4530|3376
WLSWDHTEGVSKLVVV
>FUSION-ENST00000475957.1:174396-ENST00000328886.5:4530|906
NLMGYCQLTTSFGKTTSLAVVNQ
>FUSION-ENST00000475957.1:174396-ENST00000328886.5:4530|3446
YFLSSSPDTDFLLVPCK
>FUSION-ENST00000475957.1:174396-ENST00000328886.5:4530|3459
RKPIRVSFLK
>FUSION-ENST00000475957.1:174396-ENST00000328886.5:4530|3391
MHVFCTIFGNVKLDHEGHFSSR
>FUSION-ENST00000475957.1:174396-ENST00000328886.5:4530|6263
KISEQAL
>FUSION-ENST00000475957.1:174396-ENST00000328886.5:4530|2857
MKVWEVR
>FUSION-ENST00000475957.1:174396-ENST00000328886.5:4530|2183
MWWGRPEKRSNFWVK
>FUSION-ENST00000475957.1:174396-ENST00000328886.5:4530|7511
MLVQSDSKF
>FUSION-ENST00000475957.1:174396-ENST00000328886.5:4530|5338
MDEQQKWFL
>FUSION-ENST00000475957.1:174396-ENST00000328886.5:4530|2589
KPFLKDLSVK
>FUSION-ENST00000475957.1:174396-ENST00000328886.5:4530|823
GYIEDQV
>ENST00000397942.4|SNV-35716-C-T|2
SKEETDFMVVQQPLLASDFGK
>FUSION-ENST00000475957.1:174396-ENST00000328886.5:4530|2569
TQIGVHLITYIHITGWNSRVGLFEK
>FUSION-ENST00000475957.1:174396-ENST00000328886.5:4530|3039
MLLQLRNAFQR
>ENST00000314787.8|SNV-74234-A-T|1
AEALERVAKK
>FUSION-ENST00000475957.1:174396-ENST00000328886.5:4530|4850
IDFFGCAFPFFLVSIKSYIVFKK
>FUSION-ENST00000566333.1:10803-ENST00000443119.7:13415|127
GNLNLPT
>FUSION-ENST00000475957.1:174396-ENST00000328886.5:4530|1279
SPSTVQFFIVWDKYPFCR
>FUSION-ENST00000475957.1:174396-ENST00000328886.5:4530|9894
MFLVTVFVIVKIWKK
>ENST00000355624.8|SNV-6444-C-T|1
GEIKVNI
>FUSION-ENST00000475957.1:174396-ENST00000328886.5:4530|570
MLIIISYSLFFLQR
>FUSION-ENST00000475957.1:174396-ENST00000328886.5:4530|7061
FVRKCSVYV
>FUSION-ENST00000475957.1:174396-ENST00000328886.5:4530|5163
MCGNAWMSR
>FUSION-ENST00000475957.1:174396-ENST00000328886.5:4530|4594
RNQRQENK
>FUSION-ENST00000475957.1:174396-ENST00000328886.5:4530|8040
MVSRFFTKLNTLLLYVVD
>FUSION-ENST00000475957.1:174396-ENST00000328886.5:4530|3212
ITLSASFFTS
>FUSION-ENST00000475957.1:174396-ENST00000328886.5:4530|70
PHSLFSFIIFVNLQEEPR
>FUSION-ENST00000394919.5:20324-ENST00000338820.7:10022|1
FQEEVLAKCSMP
>FUSION-ENST00000475957.1:174396-ENST00000328886.5:4530|1061
MTIFCFEYWQK
>FUSION-ENST00000475957.1:174396-ENST00000328886.5:4530|8718
TVVSHGTLQPPCPVIFFLSESK
>FUSION-ENST00000475957.1:174396-ENST00000328886.5:4530|3835
MFVLYFLLCVSSD
>FUSION-ENST00000475957.1:174396-ENST00000328886.5:4530|9656
SNSLYELK
>FUSION-ENST00000475957.1:174396-ENST00000328886.5:4530|5229
PGCPGRSLLEGWRPHGEPLLGQCR
>FUSION-ENST00000475957.1:174396-ENST00000328886.5:4530|5284
NLLGTGVKVTLAII
>FUSION-ENST00000475957.1:174396-ENST00000328886.5:4530|5003
EYILFCM
>FUSION-ENST00000475957.1:174396-ENST00000328886.5:4530|2350
FLYYNQNLSGKV
>FUSION-ENST00000475957.1:174396-ENST00000328886.5:4530|833
MKLLHLK
>FUSION-ENST00000475957.1:174396-ENST00000328886.5:4530|7976
YEVPFTSCHDTEASQPR
>FUSION-ENST00000475957.1:174396-ENST00000328886.5:4530|2329
SYIFLYITLFLVICFCIITRIFLGK
>FUSION-ENST00000475957.1:174396-ENST00000328886.5:4530|1477
FDMCLFRRGYV
>FUSION-ENST00000475957.1:174396-ENST00000328886.5:4530|7757
RNVGSEPPHRVPTGALHSGTVR
>FUSION-ENST00000475957.1:174396-ENST00000328886.5:4530|5363
MRSGDRDHPG
>FUSION-ENST00000566333.1:10803-ENST00000443119.7:13415|330
MAREPISPCSLVL
>ENST00000540163.5|SNV-7438-T-A|4
SFSSPENFQRQAVMNSALRQK
>FUSION-ENST00000475957.1:174396-ENST00000328886.5:4530|7528
KVFSWALCR
>FUSION-ENST00000475957.1:174396-ENST00000328886.5:4530|7362
LSRTFIAREK
>FUSION-ENST00000475957.1:174396-ENST00000328886.5:4530|763
MRQALCCIFYTHHCAYPFR
>ENST00000354410.9|SNV-80340-A-G|3
TNSDVVEALNK
>FUSION-ENST00000475957.1:174396-ENST00000328886.5:4530|9152
VLYGLGVCVSMCPSHISHIQM
>FUSION-ENST00000566333.1:10803-ENST00000443119.7:13415|223
MVAGYGDGRAR
>FUSION-ENST00000475957.1:174396-ENST00000328886.5:4530|701
MSYSPPR
>FUSION-ENST00000475957.1:174396-ENST00000328886.5:4530|2611
GIIPIVEKK
>FUSION-ENST00000475957.1:174396-ENST00000328886.5:4530|5066
KIMLETTSEKCFK
>FUSION-ENST00000475957.1:174396-ENST00000328886.5:4530|1806
MNREHVDKAC
>FUSION-ENST00000475957.1:174396-ENST00000328886.5:4530|3273
MVCIYFFPGCR
>FUSION-ENST00000475957.1:174396-ENST00000328886.5:4530|5775
MPFGARLFRFKP
>FUSION-ENST00000475957.1:174396-ENST00000328886.5:4530|3903
PWPTSSDIVTFIINNWSIA
>FUSION-ENST00000475957.1:174396-ENST00000328886.5:4530|2318
MNYSKIRYIV
>ENST00000400577.4|MNV-8326-TG-T|1
CSGMCIIQCCSFLTMK
>FUSION-ENST00000475957.1:174396-ENST00000328886.5:4530|9817
LVSNSWAQVTHQPRSPKLLR
>FUSION-ENST00000475957.1:174396-ENST00000328886.5:4530|3612
SENHFYLESK
>FUSION-ENST00000475957.1:174396-ENST00000328886.5:4530|4555
VRFDRHTEAK
>FUSION-ENST00000475957.1:174396-ENST00000328886.5:4530|8184
QWGKDSLFNKWCWENWLAICR
>FUSION-ENST00000475957.1:174396-ENST00000328886.5:4530|7314
DDFERLKTSVEEVTK
>FUSION-ENST00000475957.1:174396-ENST00000328886.5:4530|5713
VPLHSSLADTVRPCLEKK
>FUSION-ENST00000475957.1:174396-ENST00000328886.5:4530|3356
MHLTNFCR
>FUSION-ENST00000475957.1:174396-ENST00000328886.5:4530|4318
MLFLGELLEPRSLSSPGNTMR
>FUSION-ENST00000475957.1:174396-ENST00000328886.5:4530|3677
MCICDVCVSVCDAFKKK
>FUSION-ENST00000475957.1:174396-ENST00000328886.5:4530|8319
VSGYKINVQKSQAFLYTNNR
>FUSION-ENST00000475957.1:174396-ENST00000328886.5:4530|7772
IEVWEPLPRLQKMYGNAR
>ENST00000332506.7|SNV-54018-G-T|1
ALGQHCSGTCWAGGHPDSR
>FUSION-ENST00000475957.1:174396-ENST00000328886.5:4530|2140
MIYVRNNRYK
>FUSION-ENST00000475957.1:174396-ENST00000328886.5:4530|8778
IKHLIPQSLATFEDLTVMGS
>FUSION-ENST00000475957.1:174396-ENST00000328886.5:4530|6215
MRGGWWLR
>FUSION-ENST00000475957.1:174396-ENST00000328886.5:4530|7319
MAIAAIDSNFSGGSG
>FUSION-ENST00000475957.1:174396-ENST00000328886.5:4530|9750
MYLFTVCLL
>FUSION-ENST00000475957.1:174396-ENST00000328886.5:4530|7818
GKMSSGHVR
>ENST00000447095.5|SNV-173868-T-C|2
LEDAETEDDGESQPAVSETPQK
>FUSION-ENST00000475957.1:174396-ENST00000328886.5:4530|4649
AGNQQFVNLLLRSVIHSVAYFLS
>ENST00000341757.9|SNV-258-G-T|4
AGKHAGLQVWR
>FUSION-ENST00000475957.1:174396-ENST00000328886.5:4530|5857
WKEVFMYLYFCQGGIK
>FUSION-ENST00000475957.1:174396-ENST00000328886.5:4530|5349
TADMVGVLKEVEFEVEPEDMTEFR
>FUSION-ENST00000475957.1:174396-ENST00000328886.5:4530|1076
THAKVMFHKFTQFHK
>FUSION-ENST00000475957.1:174396-ENST00000328886.5:4530|2959
EWINKLWK
>FUSION-ENST00000475957.1:174396-ENST00000328886.5:4530|9343
MLNTGLKLFFR
>FUSION-ENST00000475957.1:174396-ENST00000328886.5:4530|8485
NCLRLGNL
>FUSION-ENST00000566333.1:10803-ENST00000443119.7:13415|511
MQFVWLK
>FUSION-ENST00000475957.1:174396-ENST00000328886.5:4530|1389
LASYVTEEG
>FUSION-ENST00000475957.1:174396-ENST00000328886.5:4530|4184
PVIPSLWEAKVGR
>FUSION-ENST00000475957.1:174396-ENST00000328886.5:4530|6172
LYHICLASRNTS
>FUSION-ENST00000475957.1:174396-ENST00000328886.5:4530|7461
MSAVIRKLNT
>FUSION-ENST00000475957.1:174396-ENST00000328886.5:4530|4136
NKFSIDLV
>FUSION-ENST00000475957.1:174396-ENST00000328886.5:4530|2658
FWGEHCF
>ENST00000335211.9|SNV-19153-G-A|2
DSLGSSVEMGSVNEAGYR
>FUSION-ENST00000475957.1:174396-ENST00000328886.5:4530|10018
MFIFGFLFVCVLPMM
>FUSION-ENST00000475957.1:174396-ENST00000328886.5:4530|7833
DLLNGFDENADSDMNNK
>FUSION-ENST00000475957.1:174396-ENST00000328886.5:4530|9687
MWSNLACR
>FUSION-ENST00000475957.1:174396-ENST00000328886.5:4530|1281
SPSTVQFFIVWDK
>FUSION-ENST00000475957.1:174396-ENST00000328886.5:4530|6658
MVLQLQR
>FUSION-ENST00000475957.1:174396-ENST00000328886.5:4530|9943
MTEMNSHIQNISFKILMFLFLV
>ENST00000483396.5|SNV-488620-G-T|5
VICLSMGHGFK
>FUSION-ENST00000475957.1:174396-ENST00000328886.5:4530|3181
MIYGSRK
>FUSION-ENST00000475957.1:174396-ENST00000328886.5:4530|6448
MVPVLWKQSLLMQMMPTVSHSGQSK
>FUSION-ENST00000475957.1:174396-ENST00000328886.5:4530|8711
QKNGYSIGR
>FUSION-ENST00000475957.1:174396-ENST00000328886.5:4530|941
QLNPITLLFKQTKTLVCFSQA
>FUSION-ENST00000475957.1:174396-ENST00000328886.5:4530|3127
FLWRSIFPFSVRWY
>FUSION-ENST00000475957.1:174396-ENST00000328886.5:4530|2680
YSTTMGLLLSLGK
>FUSION-ENST00000475957.1:174396-ENST00000328886.5:4530|2271
PVIPVLWEAK
>FUSION-ENST00000475957.1:174396-ENST00000328886.5:4530|8786
CHSFPGNSVFWGR
>FUSION-ENST00000475957.1:174396-ENST00000328886.5:4530|1649
LYRKGNF
>ENST00000512453.5|SNV-260680-C-A|5
AVEDGIKVADMELEEGLAEEK
>FUSION-ENST00000475957.1:174396-ENST00000328886.5:4530|5739
SKWHICVSYYYYY
>ENST00000319653.14|SNV-173868-T-C|2
LEDAETESQPAVSETPQKR
>FUSION-ENST00000566333.1:10803-ENST00000443119.7:13415|209
WECNSGCR
>FUSION-ENST00000475957.1:174396-ENST00000328886.5:4530|6782
YFELLLVGEAGERKGYFFF
>FUSION-ENST00000475957.1:174396-ENST00000328886.5:4530|2907
VSWVYIYVK
>FUSION-ENST00000475957.1:174396-ENST00000328886.5:4530|5465
MEVCERGIYSPISLLLLR
>FUSION-ENST00000475957.1:174396-ENST00000328886.5:4530|9612
MGPMLSL
>FUSION-ENST00000475957.1:174396-ENST00000328886.5:4530|1200
MSTYKIFIM
>ENST00000332395.7|SNV-1337-G-C|1
LQGQMPALMTVGIFQSFQKSSR
>FUSION-ENST00000566333.1:10803-ENST00000443119.7:13415|476
AGEEKKGHF
>FUSION-ENST00000475957.1:174396-ENST00000328886.5:4530|2835
SSSGCVMKTLLIGTEHQPHTFSK
>FUSION-ENST00000475957.1:174396-ENST00000328886.5:4530|9776
MCVPAYLPPSLPPSFPSFLLSFWDR
>FUSION-ENST00000475957.1:174396-ENST00000328886.5:4530|37
MLLGHQMDR
>FUSION-ENST00000475957.1:174396-ENST00000328886.5:4530|6733
LLCFLALSSRFMR
>FUSION-ENST00000475957.1:174396-ENST00000328886.5:4530|6206
GMPTLGSERQLGK
>FUSION-ENST00000475957.1:174396-ENST00000328886.5:4530|2639
MDHRSHLATVK
>ENST00000490850.1|INDEL-72692-A-AA|10
QKNYEQPTISSKSHSPSPYTK
>FUSION-ENST00000475957.1:174396-ENST00000328886.5:4530|3958
CCSGVEYILTQFSSDILPSR
>FUSION-ENST00000475957.1:174396-ENST00000328886.5:4530|6535
MSTSQYVSFLLVQK
>FUSION-ENST00000475957.1:174396-ENST00000328886.5:4530|5161
MCGNAWMSRQK
>FUSION-ENST00000475957.1:174396-ENST00000328886.5:4530|5399
PSFKSSK
>FUSION-ENST00000475957.1:174396-ENST00000328886.5:4530|5102
MFKNSICNALLL
>FUSION-ENST00000475957.1:174396-ENST00000328886.5:4530|8693
VKLICFIILGVIICIKCSK
>FUSION-ENST00000205061.9:135972-ENST00000650629.1:22569|7
DMNEKCAIGVTHFQLCCISK
>ENST00000557356.5|SNV-34416-C-G|1
GSLGHPEPLSNGRPQGNSR
>FUSION-ENST00000475957.1:174396-ENST00000328886.5:4530|7875
AEREQRTSWCLASEGGSPK
>FUSION-ENST00000475957.1:174396-ENST00000328886.5:4530|7886
EYCLAMK
>ENST00000278590.8|SNV-43990-C-T|4
SESPMQEIVTDDGENLR
>FUSION-ENST00000475957.1:174396-ENST00000328886.5:4530|7339
MIKFEQMR
>FUSION-ENST00000475957.1:174396-ENST00000328886.5:4530|8774
MVTDFPDFFLQWDSDSICAFVRDK
>ENST00000288699.11|SNV-79651-C-A|1
DIGAIASVHAENGELVAEGAK
>FUSION-ENST00000475957.1:174396-ENST00000328886.5:4530|8571
MTCVLIR
>FUSION-ENST00000475957.1:174396-ENST00000328886.5:4530|6998
EHGQEGCKCYPHIGLRWNLR
>ENST00000424843.6|SNV-91696-C-G|4
CDGYWHCPNGRDESNCTMCQK
>FUSION-ENST00000475957.1:174396-ENST00000328886.5:4530|4257
SSKVAIPFCISTSNE
>FUSION-ENST00000475957.1:174396-ENST00000328886.5:4530|7480
KVVFSSLEGISSDSYHLK
>FUSION-ENST00000475957.1:174396-ENST00000328886.5:4530|125
CSVNLSNSLRVEPGYRK
>FUSION-ENST00000475957.1:174396-ENST00000328886.5:4530|7344
NVYIINAQEIKILHKP
>FUSION-ENST00000569144.5:10803-ENST00000443119.7:13415|9
IARHGQGEGAFGGSGPPVAAAK
>FUSION-ENST00000475957.1:174396-ENST00000328886.5:4530|608
SLSGHLR
>FUSION-ENST00000475957.1:174396-ENST00000328886.5:4530|3077
QRLELCCYN
>FUSION-ENST00000475957.1:174396-ENST00000328886.5:4530|10121
SLKQSLGPGGPAVPLPAPR
>FUSION-ENST00000475957.1:174396-ENST00000328886.5:4530|1349
GSEPKDLSQR
>FUSION-ENST00000475957.1:174396-ENST00000328886.5:4530|3359
MLHAWPTAYL
>ENST00000242159.5|SNV-1755-T-A|3
IYPRMRSSGPDR
>FUSION-ENST00000475957.1:174396-ENST00000328886.5:4530|6250
DLASFLFSLFLFCVRCRH
>ENST00000505973.1|SNV-20159-G-T|1
WQSGCRAGKDDPEMSPLWK
>FUSION-ENST00000475957.1:174396-ENST00000328886.5:4530|2000
TIYLFIGLPFILL
>FUSION-ENST00000475957.1:174396-ENST00000328886.5:4530|2371
MSVGFHFLPDSPSTIFC
>FUSION-ENST00000569144.5:10803-ENST00000443119.7:13415|15
TPLVLCVLLSQVGKRGCR
>FUSION-ENST00000475957.1:174396-ENST00000328886.5:4530|4737
MSFSFMTE
>FUSION-ENST00000475957.1:174396-ENST00000328886.5:4530|7291
MLSNGITCYR
>FUSION-ENST00000475957.1:174396-ENST00000328886.5:4530|4567
AFLSKINKH
>FUSION-ENST00000475957.1:174396-ENST00000328886.5:4530|4276
YQEVPLLDYMVRVCLVL
>FUSION-ENST00000475957.1:174396-ENST00000328886.5:4530|8852
GPIIIFCE
>FUSION-ENST00000475957.1:174396-ENST00000328886.5:4530|1744
YCVYFGGGLNFGV
>ENST00000552565.5|SNV-42895-G-T|2
MTTETTAQILVLALNPLDYMKWRR
>FUSION-ENST00000475957.1:174396-ENST00000328886.5:4530|9522
KFLIIQHTCIHTYK
>ENST00000307552.3|SNV-889-G-C|3
NKQLKDALR
>FUSION-ENST00000475957.1:174396-ENST00000328886.5:4530|7974
GTVSPIKPLFSSQQREMGMSLSTV
>FUSION-ENST00000475957.1:174396-ENST00000328886.5:4530|5617
SPVSVVPNSY
>FUSION-ENST00000475957.1:174396-ENST00000328886.5:4530|8932
FKELFGK
>FUSION-ENST00000475957.1:174396-ENST00000328886.5:4530|8593
GTCLKFCCS
>ENST00000490850.1|INDEL-72692-A-AA|12
QKNYEQPTISSK
>FUSION-ENST00000566333.1:10803-ENST00000443119.7:13415|579
HRVWLWKPSISVSLLAWLLF
>FUSION-ENST00000475957.1:174396-ENST00000328886.5:4530|1501
ILKFSSCGVK
>FUSION-ENST00000475957.1:174396-ENST00000328886.5:4530|9536
MALDHAIR
>FUSION-ENST00000475957.1:174396-ENST00000328886.5:4530|429
MCMVISFVYFLK
>ENST00000437348.5|SNV-291942-C-A|12
MTLRSGCLELMVAFIKR
>FUSION-ENST00000475957.1:174396-ENST00000328886.5:4530|7025
MIAIIAITVFKEGMSLDFK
>ENST00000465256.5|SNV-34083-G-T|11
MPRTVPGSTMKMCSLER
>FUSION-ENST00000475957.1:174396-ENST00000328886.5:4530|1048
ISPPPHPLEREARDILNT
>FUSION-ENST00000475957.1:174396-ENST00000328886.5:4530|8050
KNSLMFIRGFK
>FUSION-ENST00000475957.1:174396-ENST00000328886.5:4530|3995
MCYQFNIPM
>FUSION-ENST00000475957.1:174396-ENST00000328886.5:4530|6391
KKLYCSSGWK
>ENST00000497610.1|SNV-16507-C-G|1
SCCSKLC
>FUSION-ENST00000475957.1:174396-ENST00000328886.5:4530|5049
PVQIFKK
>FUSION-ENST00000475957.1:174396-ENST00000328886.5:4530|2358
ATRIQWK
>FUSION-ENST00000475957.1:174396-ENST00000328886.5:4530|911
MLIVASLEK
>FUSION-ENST00000475957.1:174396-ENST00000328886.5:4530|9539
IELQINRNFLTL
>FUSION-ENST00000475957.1:174396-ENST00000328886.5:4530|8385
PSPSSYQCLSSQNWKKLL
>FUSION-ENST00000475957.1:174396-ENST00000328886.5:4530|838
NSGVYRHCSLLLMK
>FUSION-ENST00000475957.1:174396-ENST00000328886.5:4530|7476
VVFSSLEGISSDSYHLKR
>ENST00000353782.9|SNV-49343-G-T|2
IFENGTHSELMQKK
>FUSION-ENST00000475957.1:174396-ENST00000328886.5:4530|4321
AQEFEFTW
>FUSION-ENST00000475957.1:174396-ENST00000328886.5:4530|4921
MACSVLKAVGK
>FUSION-ENST00000475957.1:174396-ENST00000328886.5:4530|1608
GLNCNYIAELI
>FUSION-ENST00000475957.1:174396-ENST00000328886.5:4530|8437
FIGITIQDDIGDTCNPYQQ
>FUSION-ENST00000475957.1:174396-ENST00000328886.5:4530|3906
PVLDYLKFQNK
>ENST00000645220.1|SNV-13250-T-G|6
YEGKFANHVSGTRETALGK
>FUSION-ENST00000475957.1:174396-ENST00000328886.5:4530|9314
SEIPVFHRVSRK
>FUSION-ENST00000475957.1:174396-ENST00000328886.5:4530|5983
MLLRIDQSFIK
>FUSION-ENST00000475957.1:174396-ENST00000328886.5:4530|34
LLGHQMDRR
>FUSION-ENST00000475957.1:174396-ENST00000328886.5:4530|2602
MSHYIYKRNAI
>FUSION-ENST00000475957.1:174396-ENST00000328886.5:4530|3580
SYTIFFWL
>FUSION-ENST00000475957.1:174396-ENST00000328886.5:4530|1941
LIFIMYRIFLLK
>FUSION-ENST00000475957.1:174396-ENST00000328886.5:4530|897
ELAAFFLLVLKK
>ENST00000307378.10|SNV-144202-G-T|1
SLGLGLHTFCTR
>FUSION-ENST00000475957.1:174396-ENST00000328886.5:4530|3865
ILVSSLFSTQMYTPTLPYCKENPE
>FUSION-ENST00000475957.1:174396-ENST00000328886.5:4530|2108
TIAKLLSL
>FUSION-ENST00000475957.1:174396-ENST00000328886.5:4530|3322
MSSAFLDYTYT
>ENST00000465256.5|SNV-34083-G-T|7
MKMCSLER
>FUSION-ENST00000475957.1:174396-ENST00000328886.5:4530|7600
MKSLGSPMVSPSLNLFK
>FUSION-ENST00000569144.5:10803-ENST00000443119.7:13415|21
MQPRTPLVLCVLLSQVGK
>ENST00000490851.5|SNV-748638-G-A|8
KGTFSLAVEPQMKLEQALEK
>FUSION-ENST00000475957.1:174396-ENST00000328886.5:4530|3630
CSAMYVTAVT
>FUSION-ENST00000475957.1:174396-ENST00000328886.5:4530|5763
YLLSRVVGQIK
>FUSION-ENST00000475957.1:174396-ENST00000328886.5:4530|5388
AFLLRATAHLPF
>FUSION-ENST00000475957.1:174396-ENST00000328886.5:4530|9004
GRNMRGFMLPFFFFFK
>FUSION-ENST00000475957.1:174396-ENST00000328886.5:4530|3884
GQAVSHLIWGTYLSLNLHHQKK
>FUSION-ENST00000475957.1:174396-ENST00000328886.5:4530|5289
MEKRNLLGTGVK
>FUSION-ENST00000475957.1:174396-ENST00000328886.5:4530|5043
HWCFIYVFKGLNR
>FUSION-ENST00000475957.1:174396-ENST00000328886.5:4530|2895
MSHCTHRR
>FUSION-ENST00000475957.1:174396-ENST00000328886.5:4530|5697
IFKFPTNIAHQSFK
>ENST00000343508.7|MNV-1122397-CC-C|5
CVHGAFQWK
>FUSION-ENST00000475957.1:174396-ENST00000328886.5:4530|1526
LGINSLTSE
>ENST00000322564.9|SNV-15941-C-A|1
EEPSMHYAMK
>FUSION-ENST00000475957.1:174396-ENST00000328886.5:4530|1802
MFIAWWKK
>FUSION-ENST00000475957.1:174396-ENST00000328886.5:4530|7963
YSFCQLK
>FUSION-ENST00000475957.1:174396-ENST00000328886.5:4530|4962
LKQLIYGLK
>FUSION-ENST00000475957.1:174396-ENST00000328886.5:4530|10052
MLLLGFSLSLSMCL
>ENST00000487288.1|SNV-6113-G-T|4
ASTPRSSFLSSSPLVGAGSFTSMRR
>FUSION-ENST00000475957.1:174396-ENST00000328886.5:4530|154
EWHPDKREEK
>ENST00000466953.6|SNV-70129-C-G|10
VSERWTSSGCPSLLAQWR
>FUSION-ENST00000566333.1:10803-ENST00000443119.7:13415|570
CDSPPYLGSTYN
>FUSION-ENST00000475957.1:174396-ENST00000328886.5:4530|5596
MGVREGK
>FUSION-ENST00000475957.1:174396-ENST00000328886.5:4530|3880
IIKTPIWYSYISFC
>FUSION-ENST00000475957.1:174396-ENST00000328886.5:4530|6301
VEFEEDWVCFLGGMNRGQEVGK
>FUSION-ENST00000475957.1:174396-ENST00000328886.5:4530|10091
CLPDVICRETVLAK
>FUSION-ENST00000475957.1:174396-ENST00000328886.5:4530|10047
MRLICCFSDSLSPFPCVCR
>FUSION-ENST00000475957.1:174396-ENST00000328886.5:4530|2223
YYSFLIILFHENF
>FUSION-ENST00000475957.1:174396-ENST00000328886.5:4530|7554
VVDSICIYDH
>FUSION-ENST00000475957.1:174396-ENST00000328886.5:4530|1879
QLLSAATASPPRICDHQAVAKDLPK
>ENST00000319394.8|SNV-69080-G-T|3
KDSISEDEMVLLERSYDYQFR
>FUSION-ENST00000475957.1:174396-ENST00000328886.5:4530|5168
IWFGYVSPPKSHVEL
>ENST00000233969.3|SNV-38204-C-A|1
TDVFFLYLLPPIVLDAGYFMPTR
>FUSION-ENST00000475957.1:174396-ENST00000328886.5:4530|8433
LSREAQLPFSSTLTSRMLR
>FUSION-ENST00000475957.1:174396-ENST00000328886.5:4530|7420
ALTVFNSEC
>FUSION-ENST00000475957.1:174396-ENST00000328886.5:4530|9171
MMPLAGGIKK
>FUSION-ENST00000475957.1:174396-ENST00000328886.5:4530|7919
SFKNLQPDNVIEKK
>FUSION-ENST00000475957.1:174396-ENST00000328886.5:4530|9615
FIVDFISSLPFTTNTSLI
>FUSION-ENST00000475957.1:174396-ENST00000328886.5:4530|8764
MCYNNLFSNGLSIYC
>ENST00000367050.8|SNV-10640-C-A|6
VHVIKGIQFGYQIK
>FUSION-ENST00000475957.1:174396-ENST00000328886.5:4530|831
KLLHLKIII
>ENST00000216471.4|SNV-2145-T-G|1
ESEESSGTHYEFLQPLQK
>FUSION-ENST00000475957.1:174396-ENST00000328886.5:4530|2546
SFYIIAFIWIFLLS
>FUSION-ENST00000475957.1:174396-ENST00000328886.5:4530|4013
PLLLVPLSG
>FUSION-ENST00000475957.1:174396-ENST00000328886.5:4530|4116
WAFRLIPCR
>ENST00000399232.8|SNV-457511-G-T|4
ITNIQRHQVGR
>FUSION-ENST00000475957.1:174396-ENST00000328886.5:4530|3866
MILVSSLFSTQMYTPTLPYCKENPE
>FUSION-ENST00000475957.1:174396-ENST00000328886.5:4530|8757
VLTKFYIVTNVSCV
>FUSION-ENST00000475957.1:174396-ENST00000328886.5:4530|6876
YNKCLFC
>FUSION-ENST00000475957.1:174396-ENST00000328886.5:4530|7201
QVYNFLKEKLYLWMEK
>FUSION-ENST00000475957.1:174396-ENST00000328886.5:4530|6347
WASVYTVK
>ENST00000530371.5|SNV-121492-C-T|1
FEKMLKL
>FUSION-ENST00000566333.1:10803-ENST00000443119.7:13415|534
ALGKWNM
>FUSION-ENST00000475957.1:174396-ENST00000328886.5:4530|4863
MWDMWELRGSANVS
>FUSION-ENST00000475957.1:174396-ENST00000328886.5:4530|3164
ENSIGRNK
>FUSION-ENST00000475957.1:174396-ENST00000328886.5:4530|2465
MVLMSWNLSDT
>FUSION-ENST00000475957.1:174396-ENST00000328886.5:4530|3432
CAKVCFHKCK
>FUSION-ENST00000475957.1:174396-ENST00000328886.5:4530|6858
MQLKRTCIVIGTISVYFVR
>FUSION-ENST00000475957.1:174396-ENST00000328886.5:4530|6790
MIYYLLICLLKDRPVYLE
>FUSION-ENST00000475957.1:174396-ENST00000328886.5:4530|2011
MFYFYFAYFFALNLLSRNK
>ENST00000269197.12|SNV-92545-T-C|3
VVLTPLKVPDEQSDSPSGSESK
>FUSION-ENST00000475957.1:174396-ENST00000328886.5:4530|3929
SMGRSSK
>FUSION-ENST00000475957.1:174396-ENST00000328886.5:4530|770
MSNQFPGTLSTSFL
>FUSION-ENST00000475957.1:174396-ENST00000328886.5:4530|2207
KIFSRPKWK
>ENST00000372105.4|SNV-8967-C-T|1
EELTFEHFQMDALGELSDGR
>FUSION-ENST00000475957.1:174396-ENST00000328886.5:4530|3484
GLLRIHDAECL
>FUSION-ENST00000566333.1:10803-ENST00000443119.7:13415|240
GSWIQERRCR
>FUSION-ENST00000475957.1:174396-ENST00000328886.5:4530|6732
LLCFLALSSRFMRSK
>FUSION-ENST00000475957.1:174396-ENST00000328886.5:4530|1401
MKKCICFQVR
>ENST00000517746.6|SNV-176034-T-A|5
ENLQGLVTRQTNIIQELEK
>FUSION-ENST00000475957.1:174396-ENST00000328886.5:4530|931
RGAVIYGC
>FUSION-ENST00000475957.1:174396-ENST00000328886.5:4530|2563
VGLFEKK
>FUSION-ENST00000475957.1:174396-ENST00000328886.5:4530|7829
LWTVDFWVSAEMS
>FUSION-ENST00000475957.1:174396-ENST00000328886.5:4530|5622
FLIVKEWISGLASPGFLSLEL
>FUSION-ENST00000475957.1:174396-ENST00000328886.5:4530|5249
HLENLQPDHVVEKKNPFSGEELK
>FUSION-ENST00000475957.1:174396-ENST00000328886.5:4530|9095
GKEGYILTEYFHGLR
>FUSION-ENST00000475957.1:174396-ENST00000328886.5:4530|4343
MEKPVCSVTLGLTRPTFES
>FUSION-ENST00000475957.1:174396-ENST00000328886.5:4530|1992
LRNYSSGSVCMKR
>FUSION-ENST00000475957.1:174396-ENST00000328886.5:4530|571
YQIRISGGRA
>FUSION-ENST00000475957.1:174396-ENST00000328886.5:4530|5774
PFGARLFRFKP
>FUSION-ENST00000475957.1:174396-ENST00000328886.5:4530|6006
MSALIKKQK
>FUSION-ENST00000475957.1:174396-ENST00000328886.5:4530|3512
MGKLQYFKFR
>FUSION-ENST00000475957.1:174396-ENST00000328886.5:4530|8752
EHWLGTVSYTCNPSTLGGR
>FUSION-ENST00000475957.1:174396-ENST00000328886.5:4530|6060
SALSSSFVK
>FUSION-ENST00000475957.1:174396-ENST00000328886.5:4530|5821
MRVSMPPLLK
>FUSION-ENST00000475957.1:174396-ENST00000328886.5:4530|436
MHSRSLELIHLT
>FUSION-ENST00000475957.1:174396-ENST00000328886.5:4530|4559
ILMFSQS
>FUSION-ENST00000475957.1:174396-ENST00000328886.5:4530|9779
MHYLNYAEVFYIHYCR
>FUSION-ENST00000475957.1:174396-ENST00000328886.5:4530|5625
RAGHGSSHL
>FUSION-ENST00000475957.1:174396-ENST00000328886.5:4530|6035
KIQILYVVLNFHETK
>FUSION-ENST00000475957.1:174396-ENST00000328886.5:4530|9434
MAWNPFFRIKVYTR
>ENST00000220592.10|SNV-96311-G-T|1
NDRVGKSGNIPAGTTVDTK
>FUSION-ENST00000475957.1:174396-ENST00000328886.5:4530|6620
STGGSTHTHKIK
>FUSION-ENST00000475957.1:174396-ENST00000328886.5:4530|9698
LMCFILFCFPLWA
>FUSION-ENST00000475957.1:174396-ENST00000328886.5:4530|4651
AGNQQFVNLLLR
>FUSION-ENST00000475957.1:174396-ENST00000328886.5:4530|6594
MKSLSILIAIFKMR
>FUSION-ENST00000475957.1:174396-ENST00000328886.5:4530|2989
LNPNPRYL
>FUSION-ENST00000475957.1:174396-ENST00000328886.5:4530|8862
YLSLKNYLEKNCFS
>FUSION-ENST00000475957.1:174396-ENST00000328886.5:4530|6018
YYLGGMSR
>FUSION-ENST00000475957.1:174396-ENST00000328886.5:4530|7758
RNVGSEPPHR
>FUSION-ENST00000475957.1:174396-ENST00000328886.5:4530|7918
NLQPDNVIEK
>FUSION-ENST00000475957.1:174396-ENST00000328886.5:4530|1688
LGWNTRVSLR
>FUSION-ENST00000475957.1:174396-ENST00000328886.5:4530|7834
WVSLELPRDLLNGFDENADSDMNNK
>ENST00000398556.7|SNV-34083-G-T|1
MCSLERKK
>ENST00000299191.4|SNV-3962-G-A|3
QKPKVVTVLKQNK
>FUSION-ENST00000475957.1:174396-ENST00000328886.5:4530|4738
FIYFATNGRMSFSFMTE
>FUSION-ENST00000475957.1:174396-ENST00000328886.5:4530|5340
MTEFRQSHDKT
>FUSION-ENST00000475957.1:174396-ENST00000328886.5:4530|6467
PPPLCFHKNSLETGMAT
>FUSION-ENST00000475957.1:174396-ENST00000328886.5:4530|4118
DNGLQLHPCPCKGHDLIR
>ENST00000543378.6|INDEL-41458-C-CA|2
ALNVEWDTDQQKNK
>FUSION-ENST00000475957.1:174396-ENST00000328886.5:4530|4088
AYMYHIFFIQSTIDGHLG
>FUSION-ENST00000475957.1:174396-ENST00000328886.5:4530|6028
RQKFYFFTLQLFDK
>FUSION-ENST00000475957.1:174396-ENST00000328886.5:4530|2902
TLKSYRK
>FUSION-ENST00000475957.1:174396-ENST00000328886.5:4530|4871
YQTVFAVMSLRMWDMWELR
>FUSION-ENST00000475957.1:174396-ENST00000328886.5:4530|4077
MTCFHLAIIR
>FUSION-ENST00000475957.1:174396-ENST00000328886.5:4530|8734
MTKGHFHR
>ENST00000512453.5|SNV-260680-C-A|6
MVPKAVEDGIKVADMELEEGLAEEK
>FUSION-ENST00000475957.1:174396-ENST00000328886.5:4530|1627
SLVQWMSNLSKHR
>ENST00000409968.6|SNV-291592-G-T|3
HQSYKSHHHSKSWAIEIGYQTR
>FUSION-ENST00000475957.1:174396-ENST00000328886.5:4530|5150
TSTRAVQEVNGLEPLHR
>FUSION-ENST00000566333.1:10803-ENST00000443119.7:13415|221
MVAGYGDGRARER
>FUSION-ENST00000475957.1:174396-ENST00000328886.5:4530|9537
LLDRVSFLG
>FUSION-ENST00000475957.1:174396-ENST00000328886.5:4530|8831
MSIQITCGTRMIYFCSK
>FUSION-ENST00000475957.1:174396-ENST00000328886.5:4530|2477
CKMEDDNFSGLL
>FUSION-ENST00000475957.1:174396-ENST00000328886.5:4530|9331
MICLLGEKK
>FUSION-ENST00000475957.1:174396-ENST00000328886.5:4530|7638
GLLSLSSYSNGNYY
>FUSION-ENST00000475957.1:174396-ENST00000328886.5:4530|9148
LRVPDLT
>FUSION-ENST00000475957.1:174396-ENST00000328886.5:4530|2805
LITWASC
>FUSION-ENST00000475957.1:174396-ENST00000328886.5:4530|9673
MNKGLDIGLDFELLSCGHVCLHLY
>FUSION-ENST00000475957.1:174396-ENST00000328886.5:4530|4689
MLCAVTTS
>FUSION-ENST00000475957.1:174396-ENST00000328886.5:4530|1042
MYLLMLSLILVQGNGGNKTQKR
>FUSION-ENST00000566333.1:10803-ENST00000443119.7:13415|454
LYINKKEIQVSSISEK
>FUSION-ENST00000475957.1:174396-ENST00000328886.5:4530|171
MDSNYFVSSFISNITIKQGSHLPQR
>FUSION-ENST00000475957.1:174396-ENST00000328886.5:4530|1082
LKMLCVC
>FUSION-ENST00000475957.1:174396-ENST00000328886.5:4530|1255
EVELTRC
>FUSION-ENST00000475957.1:174396-ENST00000328886.5:4530|5159
MCGNAWMSRQKSAGR
>FUSION-ENST00000475957.1:174396-ENST00000328886.5:4530|5099
MFGATLVYEFTFSK
>FUSION-ENST00000475957.1:174396-ENST00000328886.5:4530|8008
WQISDEK
>FUSION-ENST00000475957.1:174396-ENST00000328886.5:4530|6256
MDYHVILM
>FUSION-ENST00000475957.1:174396-ENST00000328886.5:4530|4630
QRQARWLTPVIPALWEAK
>FUSION-ENST00000475957.1:174396-ENST00000328886.5:4530|4331
MTATLCHSNFYLLFLFKNVISGR
>FUSION-ENST00000475957.1:174396-ENST00000328886.5:4530|4868
SLRMWDMWELR
>ENST00000567914.1|SNV-67561-C-A|4
MHLRVERQSITIEG
>FUSION-ENST00000475957.1:174396-ENST00000328886.5:4530|8231
AILPKVIYRFNAIPIK
>FUSION-ENST00000475957.1:174396-ENST00000328886.5:4530|6530
MLCILNIQE
>FUSION-ENST00000475957.1:174396-ENST00000328886.5:4530|5445
MWKSSFLSTICWRDYPFPIV
>FUSION-ENST00000475957.1:174396-ENST00000328886.5:4530|3757
LYASPTQGWASSILELCTGNAILR
>FUSION-ENST00000475957.1:174396-ENST00000328886.5:4530|3712
NLTYFLRDYVVR
>FUSION-ENST00000566333.1:10803-ENST00000443119.7:13415|182
SYSDNPR
>FUSION-ENST00000475957.1:174396-ENST00000328886.5:4530|9015
EVEMGGDNWVFRQSVLALK
>FUSION-ENST00000475957.1:174396-ENST00000328886.5:4530|3420
QKSVSLY
>FUSION-ENST00000475957.1:174396-ENST00000328886.5:4530|196
TFQVWGALLVKGQMNELM
>FUSION-ENST00000475957.1:174396-ENST00000328886.5:4530|6668
MALYISSV
>FUSION-ENST00000475957.1:174396-ENST00000328886.5:4530|4733
NLHTIFYNGCTNLHSGGRFFKQPSR
>FUSION-ENST00000566333.1:10803-ENST00000443119.7:13415|265
MGPCQPLQEYWCFSQSKWQPLRVLR
>FUSION-ENST00000475957.1:174396-ENST00000328886.5:4530|2647
WRMSLNNVFLITRVGR
>ENST00000394329.8|SNV-166737-G-T|5
TRSENCVLIHIQESSNYTTVK
>FUSION-ENST00000475957.1:174396-ENST00000328886.5:4530|9256
MAQQFTAMTNHLPFIF
>FUSION-ENST00000475957.1:174396-ENST00000328886.5:4530|10006
MSLRTEDELLSHKDER
>FUSION-ENST00000475957.1:174396-ENST00000328886.5:4530|7849
ILRPPSHVEL
>FUSION-ENST00000475957.1:174396-ENST00000328886.5:4530|8968
SCFAEDSPSIYLLSCVGVR
>FUSION-ENST00000475957.1:174396-ENST00000328886.5:4530|1884
NAVLTSINISEKRLQR
>FUSION-ENST00000475957.1:174396-ENST00000328886.5:4530|8027
MLPGWSQTPECK
>ENST00000463718.5|SNV-144202-G-T|1
SLGLGLHTFCTRVFGK
>FUSION-ENST00000566333.1:10803-ENST00000443119.7:13415|461
DAVCLAQMFCKLYINK
>FUSION-ENST00000475957.1:174396-ENST00000328886.5:4530|2490
VSSRINFLLLL
>FUSION-ENST00000475957.1:174396-ENST00000328886.5:4530|5767
MCFGKFENIQIPNK
>FUSION-ENST00000566333.1:10803-ENST00000443119.7:13415|374
SAHCNLHLQGLSNSVPQPPK
>FUSION-ENST00000475957.1:174396-ENST00000328886.5:4530|6844
DRVAFYVQGFGSD
>FUSION-ENST00000475957.1:174396-ENST00000328886.5:4530|4521
MDIFIHTPSGIAIILM
>FUSION-ENST00000475957.1:174396-ENST00000328886.5:4530|1948
MFQMLIFIMYRIFLLKNK
>ENST00000507059.5|SNV-25660-C-A|3
DRVCGGK
>ENST00000640765.1|SNV-190291-A-G|2
CNVCGYGYYGNDPTDLIKHFR
>FUSION-ENST00000475957.1:174396-ENST00000328886.5:4530|8339
MCLLGKEEVK
>FUSION-ENST00000475957.1:174396-ENST00000328886.5:4530|5316
QNCESVK
>FUSION-ENST00000475957.1:174396-ENST00000328886.5:4530|7217
IPFYQGETYTQPGLVLVLLNCFR
>FUSION-ENST00000475957.1:174396-ENST00000328886.5:4530|8402
GWDTIAIIEETFKK
>FUSION-ENST00000475957.1:174396-ENST00000328886.5:4530|3732
MCVRICMYVCVSVMSVYLYVMHLKK
>FUSION-ENST00000475957.1:174396-ENST00000328886.5:4530|6352
KGLMGFIDILVCFLQVSSALK
>FUSION-ENST00000475957.1:174396-ENST00000328886.5:4530|1868
MENSVLKFLEMELHLC
>FUSION-ENST00000475957.1:174396-ENST00000328886.5:4530|3907
MPVLDYLKFQNK
>FUSION-ENST00000475957.1:174396-ENST00000328886.5:4530|9185
CLILANGKEKVR
>FUSION-ENST00000475957.1:174396-ENST00000328886.5:4530|1766
CDFSHKTNVRMR
>FUSION-ENST00000475957.1:174396-ENST00000328886.5:4530|7107
QSHCVVLLLLQLKGFCWK
>FUSION-ENST00000475957.1:174396-ENST00000328886.5:4530|1411
YFTVWGKKSK
>FUSION-ENST00000475957.1:174396-ENST00000328886.5:4530|2735
LGKNIPRDK
>FUSION-ENST00000475957.1:174396-ENST00000328886.5:4530|5318
CLVTEEL
>FUSION-ENST00000475957.1:174396-ENST00000328886.5:4530|4826
IPHMCSSQEVSHSYEK
>ENST00000578896.1|SNV-20694-G-C|6
KELFDQCENNR
>FUSION-ENST00000475957.1:174396-ENST00000328886.5:4530|4903
SASWWIKRQPHWV
>FUSION-ENST00000566333.1:10803-ENST00000443119.7:13415|385
MSVAPSRYRHNQNVTITYST
>ENST00000645220.1|SNV-13250-T-G|2
ETALGKVK
>FUSION-ENST00000475957.1:174396-ENST00000328886.5:4530|7525
VFSWALCRR
>FUSION-ENST00000475957.1:174396-ENST00000328886.5:4530|7517
MQVTVAILGFLVALLEKVK
>FUSION-ENST00000475957.1:174396-ENST00000328886.5:4530|917
MFLTKVFR
>FUSION-ENST00000475957.1:174396-ENST00000328886.5:4530|5304
RLILFSCLATQHPFYSSWVKE
>FUSION-ENST00000566333.1:10803-ENST00000443119.7:13415|436
DYLEREGLAFSPSL
>ENST00000619410.4|SNV-133925-G-T|1
THNEDHEEEDLKPTPDLEVCKK
>FUSION-ENST00000475957.1:174396-ENST00000328886.5:4530|1653
VFIAVTL
>FUSION-ENST00000475957.1:174396-ENST00000328886.5:4530|8620
CQIMCPLPMHHKFVC
>FUSION-ENST00000475957.1:174396-ENST00000328886.5:4530|7236
QIIGHYLELTESETLDVVSR
>FUSION-ENST00000475957.1:174396-ENST00000328886.5:4530|754
QHKWISHSSGD
>FUSION-ENST00000475957.1:174396-ENST00000328886.5:4530|1628
SLVQWMSNLSK
>FUSION-ENST00000475957.1:174396-ENST00000328886.5:4530|3379
DILAHVTTAEK
>ENST00000011684.11|SNV-17502-T-G|5
AQLQRMRGPHIIQLDTPR
>FUSION-ENST00000475957.1:174396-ENST00000328886.5:4530|5296
IVSFLSPLQPCRTVSQLNFFSL
>FUSION-ENST00000475957.1:174396-ENST00000328886.5:4530|4502
MRQKNTVNEHVPNAGTILLK
>FUSION-ENST00000475957.1:174396-ENST00000328886.5:4530|2313
YEIYSSLRDFHQLK
>FUSION-ENST00000475957.1:174396-ENST00000328886.5:4530|590
AVSRDRTTAFQPG
>FUSION-ENST00000475957.1:174396-ENST00000328886.5:4530|2964
TLLSNKEE
>FUSION-ENST00000475957.1:174396-ENST00000328886.5:4530|2333
QLLLPCRK
>FUSION-ENST00000475957.1:174396-ENST00000328886.5:4530|4736
SFSFMTE
>FUSION-ENST00000475957.1:174396-ENST00000328886.5:4530|1445
MPNVQTVDLIFYFTILKA
>FUSION-ENST00000475957.1:174396-ENST00000328886.5:4530|1328
MVVQPVVPAS
>FUSION-ENST00000475957.1:174396-ENST00000328886.5:4530|440
EQSKSKI
>FUSION-ENST00000475957.1:174396-ENST00000328886.5:4530|4309
AREPVIFFK
>FUSION-ENST00000475957.1:174396-ENST00000328886.5:4530|3585
QKDCHLW
>ENST00000472100.5|SNV-19406-C-A|1
EQRALAEPRAGEAPR
>FUSION-ENST00000475957.1:174396-ENST00000328886.5:4530|4264
MFSFIRNCQMSSKVAIPFCISTSNE
>FUSION-ENST00000475957.1:174396-ENST00000328886.5:4530|2788
MDREKNDLYRPSSSLEGK
>ENST00000401707.7|SNV-11247-A-C|1
AAEKAVHQKK
>FUSION-ENST00000475957.1:174396-ENST00000328886.5:4530|9120
FSLIHIAK
>FUSION-ENST00000566333.1:10803-ENST00000443119.7:13415|440
MLRFDQIDAVYFSVMDYLER
>FUSION-ENST00000475957.1:174396-ENST00000328886.5:4530|2619
ITMVLQI
>FUSION-ENST00000475957.1:174396-ENST00000328886.5:4530|211
AENCPPFKINSK
>FUSION-ENST00000475957.1:174396-ENST00000328886.5:4530|4968
CLLAVFFFFSS
>FUSION-ENST00000475957.1:174396-ENST00000328886.5:4530|489
IIWCFSSLLSHPHSQCFNFI
>ENST00000617537.5|MNV-65380-CC-C|4
HGNLHYRRQDK
>FUSION-ENST00000475957.1:174396-ENST00000328886.5:4530|5253
EAEHKHLENLQPDHVVEK
>FUSION-ENST00000475957.1:174396-ENST00000328886.5:4530|8545
SLIFHLPF
>FUSION-ENST00000475957.1:174396-ENST00000328886.5:4530|5126
MEGTFLMWKGLALSQMRL
>FUSION-ENST00000475957.1:174396-ENST00000328886.5:4530|8464
IRPLHSSLDNRAR
>FUSION-ENST00000475957.1:174396-ENST00000328886.5:4530|5962
FMSIGCNVNVQ
>FUSION-ENST00000475957.1:174396-ENST00000328886.5:4530|9693
MSHKYACAK
>FUSION-ENST00000475957.1:174396-ENST00000328886.5:4530|979
VLWSWQRFFFWC
>FUSION-ENST00000475957.1:174396-ENST00000328886.5:4530|193
MLQSCGKTV
>FUSION-ENST00000475957.1:174396-ENST00000328886.5:4530|4142
ESEQETLFLRNKFSIDLV
>FUSION-ENST00000475957.1:174396-ENST00000328886.5:4530|7753
VPTGALHSGTVR
>FUSION-ENST00000475957.1:174396-ENST00000328886.5:4530|3435
MCAKVCFHK
>FUSION-ENST00000475957.1:174396-ENST00000328886.5:4530|6884
ILVLANQ
>ENST00000460641.1|SNV-77696-G-T|8
ENPETEEDVVPVVQHIYEVCSC
>FUSION-ENST00000475957.1:174396-ENST00000328886.5:4530|4598
MTSWSNLPSFVKSVY
>FUSION-ENST00000475957.1:174396-ENST00000328886.5:4530|1083
KLKMLCVC
>FUSION-ENST00000475957.1:174396-ENST00000328886.5:4530|8241
NVPCSWVGRINIVK
>FUSION-ENST00000475957.1:174396-ENST00000328886.5:4530|9404
VFSTCRLVKTSEFSLCYCR
>FUSION-ENST00000475957.1:174396-ENST00000328886.5:4530|498
LLISVPSSNNSLLE
>FUSION-ENST00000475957.1:174396-ENST00000328886.5:4530|6503
NDSIVGINHAYLVCKI
>FUSION-ENST00000475957.1:174396-ENST00000328886.5:4530|7035
LAPLNRD
>FUSION-ENST00000475957.1:174396-ENST00000328886.5:4530|3313
SSRFIHVVENDR
>ENST00000504595.2|SNV-436344-G-T|1
LSPLHGKHISIR
>FUSION-ENST00000475957.1:174396-ENST00000328886.5:4530|199
LGGRTFQVWGALLVKGQMNELM
>FUSION-ENST00000475957.1:174396-ENST00000328886.5:4530|2033
LNQDLAK
>FUSION-ENST00000475957.1:174396-ENST00000328886.5:4530|6631
HVLVHTRVCVRACMCNLEK
>FUSION-ENST00000475957.1:174396-ENST00000328886.5:4530|3220
MDIDKQLYKITLSASFFTS
>FUSION-ENST00000475957.1:174396-ENST00000328886.5:4530|4327
NVISGRIARAQEFEFTW
>ENST00000394329.8|SNV-166737-G-T|4
TRSENCVLIHIQESSNYTTVKIK
>FUSION-ENST00000475957.1:174396-ENST00000328886.5:4530|9716
MAAFLIKKK
>FUSION-ENST00000475957.1:174396-ENST00000328886.5:4530|3876
KPYPSLTSQMISPNPGPLHWR
>FUSION-ENST00000475957.1:174396-ENST00000328886.5:4530|3704
KSWALAVLLPQPPNVCDTFNDAS
>FUSION-ENST00000475957.1:174396-ENST00000328886.5:4530|4200
LIAFFQIMFKL
>FUSION-ENST00000566333.1:10803-ENST00000443119.7:13415|157
DLDPVSSSPPHSWYDLQQAA
>FUSION-ENST00000475957.1:174396-ENST00000328886.5:4530|9752
MDELSEIFIYNYS
>FUSION-ENST00000475957.1:174396-ENST00000328886.5:4530|8404
GWDTIAIIEETFK
>ENST00000342785.8|SNV-50690-C-T|4
FHPDINVYIIEVRENKIGPDR
>FUSION-ENST00000475957.1:174396-ENST00000328886.5:4530|2533
SSVFPNLSLYYALKVNNSW
>ENST00000262995.8|SNV-122716-G-A|1
SFARNSSR
>FUSION-ENST00000475957.1:174396-ENST00000328886.5:4530|407
MGTTIQDEIWVEAQPNHIKWFMKK
>ENST00000441115.5|SNV-117925-G-T|6
ANFPKRPREGVMVWR
>FUSION-ENST00000475957.1:174396-ENST00000328886.5:4530|4840
MKGNATKVQNFSHDCMNS
>FUSION-ENST00000566333.1:10803-ENST00000443119.7:13415|350
MEGRNVAASILALR
>FUSION-ENST00000475957.1:174396-ENST00000328886.5:4530|1605
IAVEVSLGVWPTFE
>FUSION-ENST00000475957.1:174396-ENST00000328886.5:4530|6999
EHGQEGCKCYPHIGLR
>FUSION-ENST00000475957.1:174396-ENST00000328886.5:4530|1166
IELVLSRQRSLVR
>FUSION-ENST00000475957.1:174396-ENST00000328886.5:4530|5709
HMLSNMAVTRQI
>FUSION-ENST00000475957.1:174396-ENST00000328886.5:4530|9207
FDNHVTFATPPR
>FUSION-ENST00000475957.1:174396-ENST00000328886.5:4530|2467
MPVPYLSTLPPALPC
>FUSION-ENST00000475957.1:174396-ENST00000328886.5:4530|3439
LILVLITLLDQRFGKK
>ENST00000257215.10|SNV-59103-G-T|3
WRIIVGATKFIPK
>ENST00000360311.5|SNV-8157-A-G|4
YLACRHR
>ENST00000308191.11|SNV-340113-C-A|3
SRGSSGSGPDHDHAGQGTER
>ENST00000507276.5|SNV-154696-A-T|2
MGIFRCFLLYKMVTVR
>FUSION-ENST00000475957.1:174396-ENST00000328886.5:4530|3003
FLEQFEVHSKIERK
>FUSION-ENST00000475957.1:174396-ENST00000328886.5:4530|9158
LHNHIILRKFSTK
>FUSION-ENST00000566333.1:10803-ENST00000443119.7:13415|428
MDWYWPVAWR
>FUSION-ENST00000475957.1:174396-ENST00000328886.5:4530|4764
RHDLQNF
>ENST00000523867.5|SNV-748638-G-A|5
KGTFSLAVEPQMK
>FUSION-ENST00000475957.1:174396-ENST00000328886.5:4530|6147
KLSFWVRK
>FUSION-ENST00000475957.1:174396-ENST00000328886.5:4530|9887
SIQVYVCK
>ENST00000374435.3|SNV-10788-G-A|2
KCEKAFR
>FUSION-ENST00000475957.1:174396-ENST00000328886.5:4530|1312
MRDTMQLVPHLIIRR
>ENST00000645220.1|SNV-13250-T-G|7
YEGKFANHVSGTR
>FUSION-ENST00000566333.1:10803-ENST00000443119.7:13415|314
MEDLLCSKHHLCVQDTVAHKAD
>ENST00000301031.8|SNV-11644-G-A|2
QHRNPSTADAYNSHLK
>FUSION-ENST00000566333.1:10803-ENST00000443119.7:13415|130
QDLWPGSYSCLIGPCK
>ENST00000400454.6|SNV-766897-G-A|2
SYHLENLK
>ENST00000463252.5|SNV-4905-G-T|5
WTCRRCYTAGR
>FUSION-ENST00000566333.1:10803-ENST00000443119.7:13415|252
ERKGQSR
>FUSION-ENST00000475957.1:174396-ENST00000328886.5:4530|8210
ARIAKSILSQK
>FUSION-ENST00000475957.1:174396-ENST00000328886.5:4530|1710
LTALCWIHSIKLL
>FUSION-ENST00000475957.1:174396-ENST00000328886.5:4530|569
LIIISYSLFFLQR
>FUSION-ENST00000475957.1:174396-ENST00000328886.5:4530|7538
MRQNCEEIIWILRNLIWR
>FUSION-ENST00000475957.1:174396-ENST00000328886.5:4530|7210
MVKPIFMK
>FUSION-ENST00000475957.1:174396-ENST00000328886.5:4530|5808
LRTVPGTE
>ENST00000612124.4|SNV-10086-T-A|1
GEESKDAKK
>ENST00000357574.7|SNV-80202-C-T|3
RSLAALKNMAHYK
>FUSION-ENST00000475957.1:174396-ENST00000328886.5:4530|6041
FCSTFWMSNVGKVLIRK
>FUSION-ENST00000475957.1:174396-ENST00000328886.5:4530|4636
AKLDYSWIFLFWEKN
>FUSION-ENST00000569144.5:10803-ENST00000443119.7:13415|8
IARHGQGEGAFGGSGPPVAAAKTDR
>FUSION-ENST00000475957.1:174396-ENST00000328886.5:4530|4675
MFARVTLAK
>FUSION-ENST00000475957.1:174396-ENST00000328886.5:4530|3358
LHAWPTAYL
>FUSION-ENST00000475957.1:174396-ENST00000328886.5:4530|7309
MDVADTTCR
>FUSION-ENST00000475957.1:174396-ENST00000328886.5:4530|963
CFSSLCTCFPTK
>FUSION-ENST00000475957.1:174396-ENST00000328886.5:4530|8282
VKMSIFFSFILEFRHYCEVER
>ENST00000538886.5|SNV-20694-G-C|3
ELFDQCENNR
>FUSION-ENST00000475957.1:174396-ENST00000328886.5:4530|391
EHPHNLITSQDTWGLWEPQFKMR
>FUSION-ENST00000475957.1:174396-ENST00000328886.5:4530|7605
KTLISHAYVKGK
>FUSION-ENST00000475957.1:174396-ENST00000328886.5:4530|4033
ISVCITGVNLVHLFKVVSVR
[truncated: 502,033 more chars]
