# Supplementary material for: Identification of non-canonical peptides with moPepGen
Source: Nat Biotechnol. 2025 Jun 16;44(4):568–73. doi: 10.1038/s41587-025-02701-0 (PMC12680078; doi:10.1038/s41587-025-02701-0)
Supplement: Supplementary file 4 — Supplementary Data: Cancer cell line variant peptide database. Custom peptide database FASTA file for each of the 376 cell lines from the Cancer Cell Line Encyclopedia with proteomics characterization or used in the reference channel. Variant peptide FASTA files were produced by moPepGen as the result of cell-line-specific publicly available mutations and fusions. [file 41587_2025_2701_MOESM4_ESM.zip › ACH-000420.fasta]

>ENST00000650169.1|SNV-36972-C-T|6
APPRSHACARSHRPETVR
>ENST00000366687.5|SNV-895-G-C|4
YQEPRWEDYGPCYRELLHYR
>ENST00000402696.9|SNV-13151-C-A|5
EGTCPEAPKDECKPVK
>ENST00000367463.5|SNV-194346-G-A|5
HRFNLVTSDIHNK
>ENST00000483559.5|SNV-2405-G-T|2
VADCSRFDSPDLLLEACDPATSPCR
>ENST00000202967.4|SNV-1736-A-G|2
LTELHGCVDR
>ENST00000337138.9|INDEL-31234-C-CT|3
GKEQNTQRSFFSQNEVYPN
>ENST00000265634.4|SNV-476-G-T|2
CEGLAGVKAR
>ENST00000402696.9|SNV-13151-C-A|1
DECKPVKWCALSHHERLK
>ENST00000368804.5|SNV-3955-G-A|1
RRDQLLK
>ENST00000368013.8|SNV-21132-A-C|2
MEAKGVEEPGGDEYTDEK
>ENST00000404767.8|SNV-1403-C-T|3
LSSTPPLSVLGR
>ENST00000416796.5|SNV-78210-G-C|6
KNVFIGTGHLLAKILVSTLYR
>ENST00000515736.2|SNV-36486-G-A|3
TLRNKPSHK
>ENST00000355520.6|INDEL-199405-A-AA|3
ISVTRGRPTGGQGEAQFFRVLS
>ENST00000558480.6|SNV-99079-T-C|2
IPHEEFFGQGWMKLEK
>ENST00000464783.1|SNV-5519-T-A|3
YSARVGTDLGQRFLLPAENNKPQR
>ENST00000303521.10|SNV-140016-A-C|6
MSLQIMKLVSLGAKIPPGGTL
>ENST00000430799.7|INDEL-87409-C-CA|3
VDENHSR
>ENST00000620243.4|SNV-807-C-G|4
YQVRSPSVR
>ENST00000378605.3|SNV-81689-G-A|2
GSEIADSDERLDDIALPPTVV
>ENST00000244364.10|INDEL-399146-A-AA|1
EADKSGPGTL
>ENST00000278071.6|INDEL-22604-G-GG|8
LAGRKGGTGAGGGGGQAAER
>ENST00000155840.12|SNV-142890-G-T|1
QIPAAASLIQTSWR
>ENST00000240618.11|MNV-12406-AG-A|3
FIIMVTIWSAVFLNSLFNQK
>ENST00000264151.10|INDEL-7765-A-AA|2
ENIQRIVQEALSASGVSPK
>ENST00000449707.5|SNV-16444-G-A|3
QKGTRFSCPTCPFSCQQER
>ENST00000509614.1|SNV-118526-C-A|7
GPKMLTR
>ENST00000588184.2|MNV-4503-AA-A|4
HSAIKNSCGNCAAQWPLPR
>ENST00000366687.5|SNV-895-G-C|2
WEDYGPCYRELLHYR
>ENST00000483416.1|MNV-12939-AAGG-A|6
LKIYQQPWEDLFLHIWLSK
>ENST00000495595.1|SNV-63838-C-T|2
MSASFVGLFK
>ENST00000334220.9|SNV-20388-G-A|4
LIDGREAVTFLHKIK
>ENST00000650169.1|SNV-36972-C-T|5
SHACARSHRPETVR
>ENST00000442039.3|SNV-41-G-C|4
MNPVLCAPAAGAVRALR
>ENST00000497036.5|SNV-8271-T-G|5
RCSASSRPGSWGPGSPR
>ENST00000615572.4|SNV-54817-G-A|1
SGLFKNMGRNEDGER
>ENST00000568329.5|SNV-18368-G-T|7
QLVEHYTSYADGLCTR
>ENST00000399881.8|SNV-52028-C-T|1
NYDSTTRIIIQIL
>ENST00000366758.7|MNV-633-GG-G|1
TYGDVVVPVANCGVQNTTRTPKST
>ENST00000358656.9|MNV-10058-TCA-T|3
APQSPEKFTGKTAR
>ENST00000553999.5|INDEL-31234-C-CT|2
EQNTQRSFFSQNE
>ENST00000636072.1|INDEL-80455-C-CGCA|3
MYSPSRYPPQQQQQQQQQR
>ENST00000484651.5|SNV-15190-G-A|3
MQSRDSARSR
>ENST00000252713.9|SNV-14143-A-C|2
SFSLDSTIDAAQRVLR
>ENST00000547171.1|SNV-56940-C-A|1
YSQPVKMKNS
>ENST00000337138.9|INDEL-31234-C-CT|2
EQNTQRSFFSQNEVYPN
>ENST00000371953.8|SNV-94315-T-C|3
EDKFMYLEFPQPLPVCGDIK
>ENST00000254803.4|SNV-1365-G-A|4
KEENSTEEQALEDQNTKR
>ENST00000389202.3|SNV-29790-T-C|5
ATFQLELPVKYAVYTMISRQEEPTK
>ENST00000415271.6|SNV-13355-G-A|1
SASNISFFLETESRCVAQAGLK
>ENST00000482415.6|SNV-88192-G-C|2
RILVALIRSVSTGC
>ENST00000300648.7|SNV-49940-A-G|4
LEKLMPEVVATASK
>ENST00000330212.7|INDEL-5893-C-CA|7
SAGGSYLR
>FUSION-ENST00000466801.5:5622-ENST00000322723.9:22077|13
MMRMTMTMRK
>ENST00000291744.11|SNV-4433-C-T|2
AGPPGPNGAPGEPQPCLTGLR
>ENST00000525043.4|INDEL-214-T-TG|5
VWWRLACNPSYWGSGGQSLEPR
>ENST00000309737.11|SNV-28991-G-A|2
AKGSGGSAGGGGSGR
>ENST00000532683.5|SNV-47379-G-C|3
ETENESENENGSER
>ENST00000423531.3|SNV-100559-C-T|1
MFPTHSP
>ENST00000511936.1|SNV-1711-G-A|2
NIKYSIRTQSISI
>ENST00000321535.5|SNV-11104-A-G|1
IYTNGYETNEEDKTLQEIYRK
>ENST00000392302.6|SNV-65990-A-C|2
DVHARLQALAQAPPVYLAVLG
>ENST00000285021.12|SNV-31265-G-C|1
ALANWKLLAKGLLIR
>ENST00000496811.6|INDEL-43902-A-AA|4
NGKSLHKNR
>ENST00000588184.2|MNV-4503-AA-A|8
EDDMNHCVKPSRR
>ENST00000306904.7|SNV-1222-C-T|1
DSYSWSGCRVPRGGGR
>ENST00000526423.1|SNV-21180-G-A|4
ARGCQQHCRSSR
>ENST00000325509.4|SNV-619-A-C|5
GSAAECKQSQRTAANAR
>ENST00000463303.5|SNV-81689-G-A|6
KDWTTLLYHQQEK
>ENST00000530298.5|SNV-65990-A-C|7
MCTPGCKPWPRHLLSTWLSWAR
>ENST00000637165.1|SNV-21434-T-C|1
SLYGGNAVAELVTVKSFDTSLIRK
>ENST00000530508.1|SNV-10468-C-T|3
IRNCFPMESTWR
>ENST00000671355.1|SNV-192984-G-A|4
MDSGFSTIIAGSGMKCK
>ENST00000264151.10|INDEL-7765-A-AA|1
IVQEALSASGVSPK
>ENST00000321253.7|SNV-4500-C-A|4
CDPRNGK
>ENST00000535325.5|SNV-27365-A-T|4
GRTAAEDNVRLSCLVAELQK
>ENST00000609104.5|MNV-129892-AA-A|1
IFSLKMIL
>ENST00000487738.1|SNV-22918-C-T|3
ARFCLRSMLSGESSTLAAQ
>ENST00000494357.1|SNV-14143-A-C|9
NPKKASVWTLLLMQLR
>ENST00000330212.7|INDEL-5893-C-CA|3
VISDTLSLAQSQEESRLPQQSSKR
>ENST00000416796.5|SNV-78210-G-C|3
ILVSTLYR
>ENST00000361371.10|INDEL-26433-A-AA|1
SCGAVFIPETDRLAK
>ENST00000291744.11|SNV-4433-C-T|1
AGPPGPNGAPGEPQPCLTGLRTCK
>ENST00000202967.4|SNV-1736-A-G|4
RLTELHGCVDR
>ENST00000533342.6|SNV-42711-T-C|1
AAGQGHTECLQWLIKMGADSNITNK
>ENST00000483416.1|MNV-12939-AAGG-A|7
MLKIYQQPWEDLFLHIWLSK
>ENST00000509614.1|SNV-118526-C-A|6
MGPKMLTRHYDPSK
>ENST00000530508.1|SNV-10468-C-T|8
RKLIMIR
>ENST00000556833.1|SNV-61-C-T|4
LAYAEVIWCGAHYISKEFHHLPLK
>ENST00000342219.9|SNV-22918-C-T|5
DASGPRERLDIYQPMAR
>ENST00000409198.5|SNV-240661-C-G|6
ENLGKATPTRFTPEMER
>ENST00000312428.11|SNV-68039-A-G|1
FEPELGDYIDIFLNVYDVMIK
>ENST00000440282.5|SNV-81689-G-A|3
RGSEIADSDERLDDIALPPTGK
>ENST00000576370.5|SNV-3925-A-T|2
IENMVPVKVR
>ENST00000635829.1|SNV-21434-T-C|6
YSLYGGNAVAELVTVKSFDTSLIR
>ENST00000498332.5|SNV-6021-C-A|13
PALRGTEFAGR
>ENST00000498332.5|SNV-6021-C-A|5
VYNAGPERDRICR
>ENST00000413465.6|SNV-12420-G-A|3
VRAMTIYKQSQHMTEVVR
>ENST00000612955.5|SNV-204779-G-T|4
SIQGPSLSSWRNVMSEAILDVLAKR
>ENST00000484651.5|SNV-15190-G-A|1
DSARSRGGMPAR
>ENST00000522544.5|SNV-91448-A-G|2
CHSRPLTLAQSRISEK
>ENST00000532683.5|SNV-47379-G-C|5
ERETENESENENGSER
>ENST00000566534.5|SNV-7516-C-T|1
LCVASSGRPLSPSPGSGR
>ENST00000404767.8|SNV-1403-C-T|5
RPKLSSTPPLSVLGR
>ENST00000612955.5|SNV-204779-G-T|2
NVMSEAILDVLAKR
>ENST00000233948.4|SNV-11411-A-G|5
RWNCSSR
>ENST00000202967.4|SNV-1736-A-G|1
LTELHGCVDRVLCLDCGEQTPR
>ENST00000331491.2|SNV-173-G-A|4
EIRHYQK
>ENST00000463303.5|SNV-81689-G-A|3
DWTTLLYHQQEK
>ENST00000278612.9|SNV-49568-A-G|1
QPSNGSASVELNHTENEAQASK
>ENST00000488298.5|SNV-18848-A-G|1
DLLDHGVFKVEKVNR
>ENST00000323110.2|SNV-5253-G-T|4
GSGRNFHHVPFGFVMRQCLGR
>ENST00000400960.7|SNV-81899-T-A|1
CTPPNEENGILVSDNR
>ENST00000540267.5|MNV-12406-AG-A|3
VILIALFNQKFK
>ENST00000565624.3|SNV-47810-G-C|4
LREYDFASESEQDEQPPPRGPGFR
>FUSION-ENST00000360315.7:79789-ENST00000662322.1:15783|2
MLLSPSIK
>ENST00000642442.1|SNV-7097-C-T|4
MLAVLLKVVCTESLLGLWKGMSP
>ENST00000522544.5|SNV-91448-A-G|7
MKCHSRPLTLAQSR
>ENST00000480703.1|SNV-81689-G-A|4
KDWTTLLYHQQVIYLTPGEKTR
>ENST00000585705.5|SNV-6745-C-A|1
WTVQNNGHSGGLDGGPR
>ENST00000492140.1|SNV-4439-C-G|1
SSVSLRESLS
>ENST00000440282.5|SNV-81689-G-A|1
LDDIALPPTGK
>ENST00000558480.6|SNV-99079-T-C|4
KIPHEEFFGQGWMKLEK
>ENST00000619168.4|SNV-420220-A-G|1
DLKPENLLYYSQGEESK
>ENST00000334344.11|SNV-107650-A-C|3
TTPLMFHTVTK
>ENST00000615572.4|SNV-54817-G-A|4
EQQEEKSGLFK
>ENST00000400427.5|INDEL-60046-G-GCCAT|2
LERVWDPHAEQHDEHR
>ENST00000467153.5|MNV-4503-AA-A|19
MSKEDDMNHCVKPSR
>ENST00000305632.11|SNV-8031-A-G|2
GEEEECFER
>ENST00000449707.5|SNV-16444-G-A|2
GTRFSCPTCPFSCQQER
>ENST00000336702.7|SNV-10363-C-T|2
RQLCPLIPGPGK
>ENST00000487738.1|SNV-22918-C-T|5
MARFCLR
>ENST00000552695.6|SNV-3585-G-A|1
KSLEEQNEVIGMHAAMK
>ENST00000278071.6|INDEL-22604-G-GG|2
GLGPLEHPLHDPLPDDR
>ENST00000317147.10|INDEL-30625-G-GG|2
SQPAGNTAYCESAR
>ENST00000520340.5|SNV-91448-A-G|3
TCSKPSENEVPQQAIDSRSVK
>ENST00000425599.6|MNV-58352-AG-A|2
KRNPQGLS
>ENST00000341207.5|SNV-8274-T-G|3
EELLGSHPGDTGEPEGQR
>ENST00000355520.6|INDEL-199405-A-AA|5
ERISVTRGRPTGGQGEAQFFR
>ENST00000342002.6|SNV-102556-C-A|5
SHTGERTFHCNQCGASFTQK
>ENST00000460695.1|INDEL-43902-A-AA|2
KNVSIEDYY
>ENST00000643441.1|SNV-256541-C-A|2
MEYPAPGITQQAHMQKGVSGDK
>ENST00000646564.1|SNV-142890-G-T|1
TIASCFSVFAISFFALPATSWR
>ENST00000334344.11|SNV-107650-A-C|1
TTPLMFHTVTKCLMSRDR
>ENST00000509614.1|SNV-118526-C-A|16
WSSTYGHYGA
>ENST00000534921.2|MNV-29145-CC-C|3
IKEIIEKLDQQIPPDLSPM
>ENST00000563974.1|SNV-41-G-C|2
MNPVLCAPAAG
>ENST00000400427.5|INDEL-60046-G-GCCAT|4
APGGRLER
>ENST00000329905.6|SNV-575-C-G|1
LAPGLPAPELARLLAR
>ENST00000520970.5|SNV-14609-G-A|5
YEVNRVKPPIGQR
>ENST00000402544.5|SNV-314351-C-T|1
SAVNMMCNTK
>ENST00000295898.8|INDEL-962-T-TT|2
NTVKTILRGSCY
>ENST00000394455.6|SNV-46940-G-A|6
KMVVEDCRENPAR
>ENST00000317147.10|INDEL-30625-G-GG|4
NYRSQPAGNTAYCESAR
>ENST00000371953.8|SNV-94315-T-C|2
FMYLEFPQPLPVCGDIK
>ENST00000378605.3|SNV-81689-G-A|3
RGSEIADSDERLDDIALPPTVV
>ENST00000635829.1|SNV-21434-T-C|1
VGMQWQS
>ENST00000399391.7|SNV-6021-C-A|5
FNATGPRCQMVYNAGPERDR
>ENST00000330495.8|SNV-46586-A-G|3
AACPCPQSSPPEQEEAEPEK
>FUSION-ENST00000348459.10:45065-ENST00000503581.6:1625224|1
MQVYSFHLSMGIPI
>ENST00000409198.5|SNV-240661-C-G|5
ATPTRFTPEMER
>ENST00000556833.1|SNV-61-C-T|10
RLQIVSSPCFSEFVDSVK
>ENST00000335658.6|SNV-3620-C-G|2
EEDQQGSNQPNSIALPGTSAKR
>ENST00000495595.1|SNV-63838-C-T|1
SASFVGLFK
>ENST00000367463.5|SNV-194346-G-A|7
ILSEKHR
>ENST00000525043.4|INDEL-214-T-TG|1
LACNPSYWGSGGQSLEPRRQR
>ENST00000497170.5|SNV-37920-G-A|1
FLWCYRCLKLLI
>ENST00000637165.1|SNV-21434-T-C|3
SLYGGNAVAELVTVK
>ENST00000464783.1|SNV-5519-T-A|5
YSARVGTDLGQR
>ENST00000497899.6|SNV-133940-G-C|3
RISTAGK
>ENST00000402696.9|SNV-13151-C-A|2
DECKPVKWCALSHHER
>ENST00000609104.5|MNV-129892-AA-A|5
HLMKLSMEELVEFFQETLARIFSLK
>ENST00000415271.6|SNV-13355-G-A|5
RPHLRRSASNISFFLETESR
>ENST00000496811.6|INDEL-43902-A-AA|3
SLHKNRWPGCCSS
>ENST00000251127.11|SNV-37920-G-A|3
GDSSYVKDRWCVFDGFMVFCL
>ENST00000304771.7|SNV-82025-C-G|1
VMIPSAPHTEYIESSP
>ENST00000488298.5|SNV-18848-A-G|6
VLRDLLDHGVFK
>ENST00000378605.3|SNV-81689-G-A|1
LDDIALPPTVV
>ENST00000556833.1|SNV-61-C-T|17
LPGKEVPGLAQNKQR
>ENST00000532683.5|SNV-47379-G-C|4
ERETENESENENGSERESER
>ENST00000341207.5|SNV-8274-T-G|2
EELLGSHPGDTGEPEGQREK
>ENST00000394455.6|SNV-46940-G-A|2
VVEDCRENPAR
>ENST00000532683.5|SNV-47379-G-C|2
ETENESENENGSERESER
>ENST00000560626.6|SNV-305268-T-G|3
SPDLYERQVCLLLLQLCSGLEHR
>ENST00000650169.1|SNV-36972-C-T|4
SHACARSHRPETVRSAR
>ENST00000430799.7|INDEL-80455-C-CGCA|1
YPPQQQQQQQQQR
>ENST00000342287.9|SNV-1258-T-C|1
EIKEKTGLSIR
>ENST00000520970.5|SNV-14609-G-A|2
VKPPIGQRTR
>ENST00000642442.1|SNV-7097-C-T|3
LAVLLKVVCTESLLGLWKGMSP
>ENST00000415271.6|SNV-13355-G-A|2
SASNISFFLETESR
>ENST00000497170.5|SNV-37920-G-A|7
DLWSFAFR
>ENST00000517700.5|SNV-6853-G-A|6
EEDWRRPPPEHFRQPPPEHFR
>ENST00000332180.10|SNV-56940-C-A|7
AVAKQQNVQSASQDEKLLK
>ENST00000636409.1|SNV-21434-T-C|1
FADDMYSLYGGNAVAELVTVK
>FUSION-ENST00000466801.5:5622-ENST00000322723.9:22077|8
MTMTMRK
>ENST00000300900.9|SNV-6745-C-A|2
QKWTVQNNGHSVMMLLENK
>ENST00000228606.9|SNV-3950-G-A|1
LCQDWDQMFAFAQRHVERR
>ENST00000643441.1|SNV-256541-C-A|3
EYPAPGITQQAHMQK
>ENST00000400427.5|INDEL-60046-G-GCCAT|8
VLVVPQPPLLQREPQQWHTRAPGGR
>ENST00000558480.6|SNV-99079-T-C|5
KIPHEEFFGQGWMK
>ENST00000469555.1|SNV-81689-G-A|4
MKDWTTLLYHQQDSTDFPPKDI
>ENST00000645630.1|SNV-7097-C-T|1
VVCTESLLGLWKGMSPSGK
>ENST00000467153.5|MNV-4503-AA-A|9
NHCVKPSRR
>ENST00000409613.5|SNV-56841-G-C|1
TMIKEVDEDFDGKLSFR
>ENST00000550036.1|SNV-56940-C-A|3
TMNLTQKRLDVYLQVER
>ENST00000569916.1|INDEL-30625-G-GG|3
KNYRSQPAGNTACK
>ENST00000623673.1|INDEL-353-T-TT|5
MPAVFYVGLVVR
>ENST00000615572.4|SNV-54817-G-A|3
EQQEEKSGLFKNMGR
>ENST00000358656.9|MNV-10058-TCA-T|1
FTGKTARWEK
>ENST00000372204.7|SNV-14433-A-T|1
AEELLLQQQQLALQLELEMQDKER
>ENST00000367734.4|SNV-282-A-C|5
MNSDSSSVSSRASSPDMDELYLR
>ENST00000370151.9|SNV-38881-A-G|2
SNDGDCK
>ENST00000469796.7|SNV-65196-C-T|2
ALLGGNVRMMLSGGVPLSPQTHR
>ENST00000497170.5|SNV-37920-G-A|4
MDLWSFAFRFLWCYRCLK
>ENST00000394455.6|SNV-46940-G-A|3
MVVEDCRENPARVCDQCYSYCNK
>ENST00000615648.2|SNV-11159-C-T|2
DPVTGDTIPLFQAMQK
>ENST00000342219.9|SNV-22918-C-T|2
LDIYQPMAR
>ENST00000376943.8|MNV-26889-AGAAG-A|5
AFTHPTSLSIRKPTLER
>ENST00000369413.8|SNV-4439-C-G|1
ACQDVSVIIHTACIIDVFGVTQR
>ENST00000620243.4|SNV-807-C-G|2
SPSVRESSPHPHYSIGCK
>ENST00000588184.2|MNV-4503-AA-A|9
EDDMNHCVKPSR
>FUSION-ENST00000466801.5:5622-ENST00000322723.9:22077|9
RMTMTMRK
>ENST00000409613.5|SNV-56841-G-C|5
LMMEKLGAPQTHLGLKTMIK
>ENST00000615984.4|SNV-6754-T-C|1
CVHIPPESFDADKEDIAESTLPGR
>ENST00000589581.1|SNV-6754-T-C|2
KCVHIPPESFDAD
>ENST00000419761.6|SNV-4576-A-G|5
TGARQNGGEVR
>ENST00000588184.2|MNV-4503-AA-A|3
HSAIKNSCGNCAAQWPLPRN
>ENST00000496811.6|INDEL-43902-A-AA|2
NRWPGCCSS
>ENST00000497036.5|SNV-8271-T-G|4
RCSASSRPGSWGPGSPRR
>ENST00000520970.5|SNV-14609-G-A|1
VKPPIGQRTRLSK
>ENST00000615648.2|SNV-11159-C-T|4
AERAATGYRDPVTGDTIPLFQAMQK
>ENST00000321535.5|SNV-11104-A-G|3
IYTNGYETNEEDK
>ENST00000507142.6|INDEL-174421-A-AA|1
KSTMYFT
>ENST00000378743.9|SNV-4431-C-T|2
GPSSYRSKEPFR
>ENST00000263063.8|SNV-47890-C-G|1
ILCVLGECLDHFGPGCVGVQK
>ENST00000556833.1|SNV-61-C-T|14
QRSAPNTSQGSCLISVCCILPSQR
>FUSION-ENST00000466801.5:5622-ENST00000322723.9:22077|6
KLWRLHQPK
>ENST00000366687.5|SNV-895-G-C|6
RYQEPRWEDYGPCYR
>ENST00000530508.1|SNV-10468-C-T|2
MIRNCFPMESTWRWQC
>ENST00000330212.7|INDEL-5893-C-CA|5
VISDTLSLAQSQEESR
>ENST00000300119.8|SNV-22040-G-A|5
MYRAVLDATQK
>ENST00000620191.4|SNV-11429-T-C|2
LPRVAPDR
>ENST00000650169.1|SNV-36972-C-T|3
SHRPETVR
>ENST00000265634.4|SNV-476-G-T|1
CEGLAGVKARGAGATGK
>ENST00000409613.5|SNV-56841-G-C|4
LGAPQTHLGLKTMIK
>ENST00000378743.9|SNV-4431-C-T|5
GHLRGPSSYR
>ENST00000528330.2|SNV-2005-C-T|2
VVAVDRDLGQNAWLSYHLLK
>ENST00000367771.11|SNV-39747-G-T|1
LSSQERPLKVPSELGLGEEFTIQVK
>ENST00000323110.2|SNV-5253-G-T|2
NFHHVPFGFVMRQCLGR
>ENST00000330212.7|INDEL-5893-C-CA|1
LPQQSSKR
>ENST00000430799.7|INDEL-87409-C-CA|5
ALLALAKVDENHSR
>ENST00000356083.8|SNV-64274-G-C|3
RGKMGMPGFPGVFAER
>ENST00000533342.6|SNV-42711-T-C|2
AAGQGHTECLQWLIK
>ENST00000306904.7|SNV-1222-C-T|4
GCPPQRDSYSWSGCRVPR
>ENST00000449707.5|SNV-16444-G-A|1
GTRFSCPTCPFSCQQERALR
>ENST00000492140.1|SNV-4439-C-G|2
MSSVSLRESLS
>ENST00000525043.4|INDEL-214-T-TG|2
LACNPSYWGSGGQSLEPRR
>ENST00000642442.1|SNV-7097-C-T|7
VGMLAVLLKVVCTESLLGLWKGMSP
>ENST00000483416.1|MNV-12939-AAGG-A|4
LKIYQQPWEDLFLHIWLSKQK
>ENST00000510696.1|SNV-770673-A-G|2
SSNISKASSPTAGTA
>ENST00000359088.9|MNV-14495-ACCA-A|5
LTASRTVSEKQGK
>ENST00000297591.10|SNV-58600-T-C|1
TAYVLADVTDDQLK
>ENST00000537892.1|SNV-1736-A-G|1
GQRSKSGAFR
>ENST00000530508.1|SNV-10468-C-T|7
KLIMIRNCFPMESTWR
>ENST00000194152.4|SNV-1081-A-G|1
QTFSINEVTGEMLLKKK
>ENST00000278198.2|SNV-1344643-A-G|1
ASTSLTSVSWIAPNGTVMTHGAYK
>ENST00000393066.7|SNV-78331-A-G|3
CMKTDVKSTLSEIK
>ENST00000480703.1|SNV-81689-G-A|3
DWTTLLYHQQVIYLTPGEK
>ENST00000495425.6|SNV-64868-T-G|5
MVPAGFSVAASVRVGNALGAGDR
>ENST00000355520.6|INDEL-199405-A-AA|1
GRPTGGQGEAQFFRVLS
>ENST00000419746.5|SNV-18475-A-G|2
MSSYSGGPSGLLGLPITLTLM
>ENST00000309737.11|MNV-58352-AG-A|2
RNPQGLSENSQSEVSITQVPR
>ENST00000546815.6|SNV-12199-G-A|2
LEEQLSINIYDYNCHVDLIR
>ENST00000469555.1|SNV-81689-G-A|5
KDWTTLLYHQQDSTDFPPK
>ENST00000404767.8|SNV-1403-C-T|1
LSSTPPLSVLGRLAEAAVAEKR
>ENST00000335658.6|SNV-3620-C-G|3
EEDQQGSNQPNSIALPGTSAK
>ENST00000392833.6|SNV-169256-A-G|3
INAGSNTPGSVR
>ENST00000488298.5|SNV-18848-A-G|7
MVLRDLLDHGVFK
>ENST00000308128.9|SNV-36641-C-A|1
VLASPGVPDMSNSSK
>ENST00000645548.1|SNV-6939-G-C|1
AHRPHVPFPDSQLTR
>ENST00000619186.4|SNV-12420-G-A|4
MTIYKQSQHMTEVVR
>ENST00000643461.1|SNV-6939-G-C|3
MAALRAHRPHVPFPDSQLTR
>ENST00000358656.9|MNV-10058-TCA-T|7
EAFLVLRAPQSPEK
>ENST00000532683.5|SNV-47379-G-C|6
GNESGKERETENESENENGSER
>ENST00000449297.6|SNV-54035-A-G|5
SHHFRSEGFGASPR
>ENST00000588184.2|MNV-4503-AA-A|7
EDDMNHCVKPSRRK
>ENST00000497170.5|SNV-37920-G-A|8
MDLWSFAFR
>ENST00000642442.1|SNV-7097-C-T|1
VVCTESLLGLWKGMSP
>ENST00000482415.6|SNV-88192-G-C|1
ILVALIRSVSTGC
>ENST00000488298.5|SNV-18848-A-G|4
VLRDLLDHGVFKVEK
>ENST00000623673.1|INDEL-353-T-TT|2
PAVFYVGLVVRTAVWQGRPSFPAD
>ENST00000416796.5|SNV-78210-G-C|1
ILVSTLYRFKDVAEIQTK
>ENST00000330495.8|SNV-46586-A-G|2
AACPCPQSSPPEQEEAEPEKRPK
>ENST00000389202.3|SNV-29790-T-C|4
YAVYTMISRQEEPTK
>ENST00000556833.1|SNV-61-C-T|13
QRSAPNTSQGSCLISVCCILPSQRR
>ENST00000399391.7|SNV-6021-C-A|4
CQMVYNAGPERDR
>ENST00000399300.6|SNV-6853-G-A|1
QPPPEHFRRPPPEHFRRPPPEHFR
>ENST00000389840.7|SNV-82679-C-T|5
RGDPSRAEDQVLMWALR
>ENST00000316333.9|SNV-2998-A-T|1
KMENTKK
>ENST00000544856.6|SNV-48482-G-C|2
ADKVDPSEPSPDQAPMVLLR
>ENST00000486542.5|SNV-81689-G-A|3
MKDWTTLLYHQQVLVVGPALFCR
>ENST00000442039.3|SNV-41-G-C|5
NPVLCAPAAGAVR
>ENST00000272164.6|SNV-23679-G-C|5
EAWQWGR
>ENST00000635829.1|SNV-21434-T-C|5
YSLYGGNAVAELVTVKSFDTSLIRK
>ENST00000155840.12|SNV-142890-G-T|2
HFNRQIPAAASLIQTSWR
>ENST00000252713.9|SNV-14143-A-C|3
SFSLDSTIDAAQR
>ENST00000494357.1|SNV-14143-A-C|8
KASVWTLLLMQLR
>ENST00000628446.2|SNV-2721-C-G|4
MSRPLASNFQFARAR
>ENST00000274056.11|SNV-770673-A-G|5
SASRSSNISKASSPTAGTAPR
>ENST00000494357.1|SNV-14143-A-C|2
MQLREFLEYRIPMTMISMT
>ENST00000495007.5|INDEL-9751-T-TCGAAGCTCA|5
ALGAKHCVKEVVEAHEAHVDQK
>ENST00000542564.6|MNV-12944-CAGATAG-C|1
ALGNYAYCQAVQQVITNLLIGQLR
>ENST00000569916.1|INDEL-30625-G-GG|2
NYRSQPAGNTACK
>ENST00000284037.9|SNV-119931-A-G|3
VDEREKCMIGNSVQK
>ENST00000359263.9|MNV-82933-CT-C|3
NLVDPFVEVSFAEK
>ENST00000388718.5|SNV-8469-C-G|2
HGTTHGQTGDTTRHGHSGHGQSTQR
>ENST00000520340.5|SNV-91448-A-G|5
CSSKTCSKPSENEVPQQAIDSRSVK
>ENST00000467153.5|MNV-4503-AA-A|17
MSKEDDMNHCVKPSRR
>ENST00000610253.5|SNV-49568-A-G|1
MVQHLLS
>ENST00000355520.6|INDEL-199405-A-AA|7
KERISVTR
>ENST00000370151.9|SNV-38881-A-G|4
TARSNDGDCK
>ENST00000274056.11|SNV-770673-A-G|2
ASSPTAGTAPR
>ENST00000329905.6|SNV-575-C-G|2
LAPGLPAPELAR
>ENST00000419761.6|SNV-4576-A-G|6
RTGARQNGGEVR
>ENST00000453091.6|MNV-54316-AAAG-A|2
ASQGLLSSIENSESDSSEAKEGSR
>ENST00000376943.8|MNV-26889-AGAAG-A|1
KPMNALNVENLSYRSLI
>ENST00000423108.5|SNV-5519-T-A|1
VGTDLGQRFLLPAENNKPQR
>ENST00000282406.9|SNV-69086-A-G|1
NSAATLSYATSGLYTSLIYK
>ENST00000556833.1|SNV-61-C-T|3
LAYAEVIWCGAHYISKEFHHLPLKT
>ENST00000341207.5|SNV-8274-T-G|1
EELLGSHPGDTGEPEGQREKGK
>ENST00000585705.5|SNV-6745-C-A|4
FFFSGYDKKQK
>ENST00000409198.5|SNV-240661-C-G|7
ENLGKATPTR
>ENST00000251127.11|SNV-37920-G-A|1
WCVFDGFMVFCL
>ENST00000438817.6|SNV-292644-C-T|2
VFAKPEIPVIVENNSMDVLVER
>ENST00000483416.1|MNV-12939-AAGG-A|1
IYQQPWEDLFLHIWLSKQKIILR
>ENST00000515736.2|SNV-36486-G-A|4
RTLRNKPSHK
>ENST00000308979.7|SNV-59848-G-A|1
HRARNIPLEELQR
>ENST00000367463.5|SNV-194346-G-A|8
TVVLLLRILSEKHR
>ENST00000370151.9|SNV-38881-A-G|3
TARSNDGDCKTQ
>ENST00000628446.2|SNV-2721-C-G|3
SRPLASNFQFARAR
>ENST00000630790.1|SNV-41038-G-A|5
MAASRTAALNLLRVSQNLR
>FUSION-ENST00000360315.7:79789-ENST00000662322.1:15783|4
TSHRMLLSPSIK
>ENST00000370033.9|SNV-80929-A-G|1
LLCCQKKCR
>ENST00000400427.5|INDEL-60046-G-GCCAT|9
VLVVPQPPLLQREPQQWHTR
>ENST00000495597.1|SNV-2904-C-G|1
VVVTHWVADFSFSLPSIQH
>ENST00000231021.9|SNV-235300-A-G|3
DNTAGVMTR
>ENST00000367734.4|SNV-282-A-C|2
ASSPDMDELYLRDHHHR
>ENST00000342002.6|SNV-102556-C-A|8
CDVCGMVCIGPNVLMVHKRSHTGER
>ENST00000497091.1|SNV-1258-T-C|3
KPALFSVLREIK
>ENST00000619186.4|SNV-12420-G-A|3
TIYKQSQHMTEVVR
>ENST00000464783.1|SNV-5519-T-A|6
MYSARVGTDLGQR
>ENST00000400427.5|INDEL-60046-G-GCCAT|10
VLVVPQPPLLQR
>ENST00000486542.5|SNV-81689-G-A|1
DWTTLLYHQQVLVVGPALFCR
>ENST00000389048.8|SNV-226628-T-A|2
SRYGLECSFDFPCELEYSPPLQDLR
>ENST00000358656.9|MNV-10058-TCA-T|20
HQRTQAR
>ENST00000409613.5|SNV-56841-G-C|3
LGAPQTHLGLKTMIKEVDEDFDGK
>ENST00000623361.3|SNV-13355-G-A|5
RPHLRRSASNSHVPGTPVYR
>ENST00000456609.6|SNV-48482-G-C|4
STMTVRKADK
>ENST00000423108.5|SNV-5519-T-A|2
VGTDLGQR
>FUSION-ENST00000466801.5:5622-ENST00000322723.9:22077|5
LWRLHQPK
>ENST00000402696.9|SNV-13151-C-A|3
DECKPVK
>ENST00000278071.6|INDEL-22604-G-GG|1
GVAAGPPGGALT
>ENST00000367723.8|SNV-77577-A-G|4
GRKPFTNRR
>ENST00000460695.1|INDEL-43902-A-AA|1
NVSIEDYY
>ENST00000497170.5|SNV-37920-G-A|2
FLWCYRCLK
>ENST00000650617.1|SNV-7097-C-T|4
RVGMLAVLLKVVCTESLLGLWK
>ENST00000495597.1|SNV-2904-C-G|4
MDARKVVVTHWVADFSFSLPSIQH
>ENST00000630790.1|SNV-41038-G-A|4
AASRTAALNLLRVSQNLR
>ENST00000425599.6|MNV-58352-AG-A|1
RNPQGLS
>ENST00000494357.1|SNV-14143-A-C|11
NVMNPKKASVWTLLLMQLR
>ENST00000305632.11|SNV-8031-A-G|1
GEEEECFERVHGECIANLSFDITGR
>ENST00000233948.4|SNV-11411-A-G|3
WNCSSRSK
>ENST00000259056.5|SNV-1576-G-T|1
SPSTEYNQSHIK
>ENST00000400427.5|INDEL-60046-G-GCCAT|12
VLCEIEKVVVAIHPEALPAAGIHPR
>ENST00000359088.9|MNV-14495-ACCA-A|2
QGKAATTAK
>ENST00000378743.9|SNV-4431-C-T|6
HASERGHLRGPSSYR
>ENST00000461003.5|SNV-21132-A-C|4
GQKKADR
>ENST00000530508.1|SNV-10468-C-T|6
LIMIRNCFPMESTWR
>ENST00000540267.5|MNV-12406-AG-A|1
VILIALFNQKFKFP
>ENST00000402696.9|SNV-13151-C-A|6
EGTCPEAPK
>ENST00000509614.1|SNV-118526-C-A|11
GIMGPKMLTR
>ENST00000416044.1|SNV-126-A-T|1
CHSLNFVSR
>ENST00000300900.9|SNV-6745-C-A|1
WTVQNNGHSVMMLLENK
>ENST00000231021.9|SNV-235300-A-G|1
DNTAGVMTRKDGYSR
>ENST00000615164.2|SNV-386-T-C|3
RQGRTPYGFGG
>ENST00000361371.10|INDEL-26433-A-AA|3
KSCGAVFIPETDRLAK
>ENST00000540267.5|MNV-12406-AG-A|5
VILIALFNQK
>ENST00000430799.7|INDEL-87409-C-CA|1
ITAVGHLGITVDELIGFTSHL
>ENST00000511628.1|SNV-46944-C-T|1
DTIGKTVLHTGSAPSSSTPFNK
>ENST00000372586.4|SNV-1262-A-G|1
IYLLAYWSLLATLACLVVLYQNARR
>ENST00000332118.11|SNV-1904-G-T|1
KPVRSMI
>ENST00000498332.5|SNV-6021-C-A|14
MPALRGTEFAGR
>ENST00000409198.5|SNV-240661-C-G|2
FTPEMERVK
>ENST00000289272.3|SNV-2426-G-T|1
VCSWEGPHK
>ENST00000497091.1|SNV-1258-T-C|2
KPALFSVLREIKEK
>ENST00000342992.10|SNV-291146-T-C|2
VIGSPNSPEGPPEYDDIQVR
>ENST00000525043.4|INDEL-214-T-TG|6
ISRVWWRLACNPSYWGSGGQSLEPR
>ENST00000272164.6|SNV-23679-G-C|3
EAWQWGRCGDNLKYSSK
>ENST00000623673.1|INDEL-353-T-TT|4
PAVFYVGLVVR
>ENST00000284548.16|SNV-6261-G-T|2
NQEEVVAGGRVAISSEGTR
>ENST00000461003.5|SNV-21132-A-C|2
ADRMEAK
>ENST00000400023.5|SNV-32876-C-T|2
RAATTTGPTPGKAGGC
>ENST00000334220.9|SNV-20388-G-A|2
EAVTFLHKIK
>ENST00000483416.1|MNV-12939-AAGG-A|5
MLKIYQQPWEDLFLHIWLSKQK
>ENST00000303521.10|SNV-140016-A-C|4
MKLVSLGAKIPPGGTL
>ENST00000359088.9|MNV-14495-ACCA-A|4
TVSEKQGK
>ENST00000272164.6|SNV-23679-G-C|1
CGDNLKYSSKFVK
>ENST00000612955.5|SNV-204779-G-T|1
NVMSEAILDVLAKRDAEIPR
>ENST00000510696.1|SNV-770673-A-G|1
ASSPTAGTA
>ENST00000588184.2|MNV-4503-AA-A|6
RKHSAIK
>ENST00000520970.5|SNV-14609-G-A|4
YEVNRVKPPIGQRTR
>ENST00000638046.1|SNV-21434-T-C|6
SLLTLCKSLQMTCTVFMVGMQWQS
>ENST00000416796.5|SNV-78210-G-C|5
NVFIGTGHLLAKILVSTLYR
>ENST00000498332.5|SNV-6021-C-A|15
WCTMPALRGTEFAGRGGSTTWR
>ENST00000355520.6|INDEL-199405-A-AA|8
HLHLSSKKER
>ENST00000317147.10|INDEL-30625-G-GG|1
SQPAGNTAYCESARS
>ENST00000391874.2|SNV-133940-G-C|2
MGERAQNINC
>ENST00000623361.3|SNV-13355-G-A|1
SASNSHVPGTPVYREK
>ENST00000278071.6|INDEL-22604-G-GG|9
LEEEVARLAGRK
>ENST00000355459.4|MNV-182-TC-T|1
ASWVPLSIGAVSRPAGSPPAAR
>ENST00000483416.1|MNV-12939-AAGG-A|3
IYQQPWEDLFLHIWLSK
>ENST00000515736.2|SNV-36486-G-A|2
TLRNKPSHKLSCPGFSWQPLAWVSR
>ENST00000568329.5|SNV-18368-G-T|6
MQLVEHYTSYADGLCTRLIKPK
>ENST00000252242.9|SNV-1549-G-A|5
QLDSIVGERGRLDSELK
>ENST00000552695.6|SNV-3585-G-A|3
HILETRYAVPRK
>ENST00000469576.1|SNV-60153-A-C|7
MCCRRQHLYIWR
>ENST00000330212.7|INDEL-5893-C-CA|6
SAGGSYLRVISDTLSLAQSQEESR
>ENST00000530508.1|SNV-10468-C-T|5
LIMIRNCFPMESTWRWQC
>ENST00000528015.5|SNV-15659-T-G|2
HHGVISAVLNSLK
>ENST00000619186.4|SNV-12420-G-A|2
MTIYKQSQHMTEVVRR
>ENST00000513610.6|SNV-231668-C-T|3
EEEVSHVAMVIR
>ENST00000562368.5|SNV-7111-C-A|3
TAPTANPATSTPGACCCPR
>ENST00000588184.2|MNV-4503-AA-A|1
NSCGNCAAQWPLPRN
>ENST00000510401.6|SNV-231668-C-T|1
EEEVSHVAMVIRAHVLGFLA
>ENST00000463303.5|SNV-81689-G-A|2
DWTTLLYHQQEKKPEAQK
>ENST00000527561.5|MNV-10058-TCA-T|4
TARSCTPMK
>ENST00000422774.2|SNV-143267-C-T|1
EATHMLGHQEYSSSLLFQVPRTSGR
>ENST00000527561.5|MNV-10058-TCA-T|2
SCTPMKR
>ENST00000409613.5|SNV-56841-G-C|2
TMIKEVDEDFDGK
>ENST00000526423.1|SNV-21180-G-A|9
MWWASSTLMKARGCQQHCR
>ENST00000240618.11|MNV-12406-AG-A|1
FIIMVTIWSAVFLNSLFNQKFKFP
>ENST00000342219.9|SNV-22918-C-T|4
ERLDIYQPMAR
>ENST00000329468.5|SNV-983-T-A|2
LAAEVLNEEPPPSSLGLPIPLKSGK
>ENST00000442039.3|SNV-41-G-C|3
NPVLCAPAAGAVRALR
>ENST00000492140.1|SNV-4439-C-G|3
MSSVSLR
>ENST00000461003.5|SNV-21132-A-C|1
ADRMEAKGVEEPGGDEYTDEK
>ENST00000586876.1|SNV-6745-C-A|1
WTVQNNGHSGWNPGER
>ENST00000650169.1|SNV-36972-C-T|2
SHRPETVRSAR
>ENST00000300900.9|SNV-6745-C-A|3
KQKWTVQNNGHSVMMLLENK
>ENST00000509614.1|SNV-118526-C-A|12
MGIMGPKMLTR
>ENST00000456609.6|SNV-48482-G-C|3
KADKVDPSEPSPADQAPMVLLR
>ENST00000389840.7|SNV-82679-C-T|2
AEDQVLMWALR
>ENST00000588184.2|MNV-4503-AA-A|2
NSCGNCAAQWPLPR
>ENST00000582568.1|SNV-48482-G-C|2
KADKVDPSEPSPGGSSK
>ENST00000510696.1|SNV-770673-A-G|3
SASRSSNISKASSPTAGTA
>ENST00000525043.4|INDEL-214-T-TG|4
VWWRLACNPSYWGSGGQSLEPRR
>ENST00000487738.1|SNV-22918-C-T|2
MPVALASAWTSTSPWR
>ENST00000509614.1|SNV-118526-C-A|2
MELYLWALWGLKCLHAIMIQAK
>ENST00000480703.1|SNV-81689-G-A|1
DWTTLLYHQQVIYLTPGEKTRR
>ENST00000400427.5|INDEL-60046-G-GCCAT|5
EPQQWHTRAPGGRLER
>ENST00000464783.1|SNV-5519-T-A|7
VLQLCPVLGDHMYSARVGTDLGQR
>ENST00000556833.1|SNV-61-C-T|7
LQIVSSPCFSEFVDSVKDSQPR
>ENST00000306904.7|SNV-1222-C-T|5
GCPPQRDSYSWSGCR
>ENST00000643441.1|SNV-256541-C-A|1
EYPAPGITQQAHMQKGVSGDK
>ENST00000413465.6|SNV-12420-G-A|5
TCPVQLWVDSTPPPGTRVRAMTIYK
>ENST00000404767.8|SNV-1403-C-T|4
RPKLSSTPPLSVLGRLAEAAVAEK
>ENST00000497899.6|SNV-133940-G-C|2
RISTAGKK
>ENST00000444739.7|SNV-18273-A-G|6
LCKERAEEICPIK
>ENST00000194152.4|SNV-1081-A-G|2
QTFSINEVTGEMLLKK
>ENST00000438817.6|SNV-292644-C-T|1
VFAKPEIPVIVENNSMDVLVERR
>ENST00000231021.9|SNV-235300-A-G|2
DNTAGVMTRK
>ENST00000399391.7|SNV-6021-C-A|2
DRICRAWGQHHVETFDGLYYYLSGK
>ENST00000309737.11|MNV-58352-AG-A|1
NPQGLSENSQSEVSITQVPR
>ENST00000280665.11|INDEL-49001-A-AA|1
DNQFLCHL
>ENST00000342287.9|SNV-1258-T-C|5
HALNCHRMKPALFSVLREIK
>ENST00000480703.1|SNV-81689-G-A|6
KDWTTLLYHQQVIYLTPGEK
>ENST00000359263.9|MNV-82933-CT-C|4
KNLVDPFVEVSFAEKR
>ENST00000457361.5|SNV-102556-C-A|5
LPNGERTFHCNQCGASFTQK
>ENST00000300119.8|SNV-22040-G-A|3
AVLDATQK
>ENST00000367723.8|SNV-77577-A-G|2
KPFTNRRDFSNMGEVYHSSYK
>ENST00000194152.4|SNV-1081-A-G|3
QTFSINEVTGEMLLK
>ENST00000366687.5|SNV-895-G-C|3
WEDYGPCYR
>ENST00000254803.4|SNV-1365-G-A|2
EENSTEEQALEDQNTKR
>ENST00000259056.5|SNV-1576-G-T|2
INITAKSPSTEYNQSHIK
>ENST00000566534.5|SNV-7516-C-T|2
AASTYWRLCVASSGRPLSPSPGSGR
>ENST00000244364.10|INDEL-399146-A-AA|3
NEAGDTAGKEADK
>ENST00000571345.5|SNV-3046-T-C|1
FWWLYHATNSCK
>ENST00000356443.9|SNV-64947-A-G|2
DADAEIEGAPAAPLDVKCLEANR
>FUSION-ENST00000466801.5:5622-ENST00000322723.9:22077|10
RMTMTMR
>ENST00000359263.9|MNV-82933-CT-C|6
EIFGGNADKKNLVDPFVEVSFAEK
>ENST00000389202.3|SNV-29790-T-C|2
QEEPTKYFNFATSDEK
>ENST00000389840.7|SNV-82679-C-T|1
AEDQVLMWALRDFNIPK
>ENST00000332180.10|SNV-56940-C-A|5
QQNVQSASQDEKLLKTMNLTQK
>ENST00000402696.9|SNV-13151-C-A|9
MYLGYEYVTAIRNLREGTCPEAPK
>ENST00000530298.5|SNV-65990-A-C|4
HLLSTWLSWARGPAQGLGVVSR
>ENST00000430799.7|INDEL-87409-C-CA|4
ALLALAKVDENHSRVYSVR
>ENST00000520144.2|INDEL-399146-A-AA|8
MNQQLETAQKNEAGDTAGK
>ENST00000615648.2|SNV-11159-C-T|3
AATGYRDPVTGDTIPLFQAMQK
>ENST00000394455.6|SNV-46940-G-A|4
MVVEDCRENPAR
>ENST00000630790.1|SNV-41038-G-A|3
TAALNLLRVSQNLR
>ENST00000457361.5|SNV-102556-C-A|7
KVQELQGEGGIRLPNGER
>ENST00000402696.9|SNV-13151-C-A|7
NLREGTCPEAPKDECKPVK
>ENST00000496811.6|INDEL-43902-A-AA|1
WPGCCSS
>ENST00000303521.10|SNV-140016-A-C|3
KLVSLGAKIPPGGTL
>ENST00000399300.6|SNV-6853-G-A|2
QPPPEHFRRPPPEHFR
>ENST00000332180.10|SNV-56940-C-A|3
LLKTMNLTQKR
>ENST00000453091.6|MNV-54316-AAAG-A|3
RASQGLLSSIENSESDSSEAKEGSR
>ENST00000358656.9|MNV-10058-TCA-T|21
HLGFFTRHQRTQAR
>ENST00000394455.6|SNV-46940-G-A|7
KMVVEDCR
>ENST00000509614.1|SNV-118526-C-A|8
MGPKMLTR
>ENST00000399391.7|SNV-6021-C-A|3
CQMVYNAGPERDRICR
>ENST00000556833.1|SNV-61-C-T|1
EFHHLPLKT
>ENST00000520970.5|SNV-14609-G-A|6
GIFLDTIVPKYEVNRVKPPIGQR
>ENST00000530298.5|SNV-65990-A-C|5
HLLSTWLSWAR
>ENST00000329468.5|SNV-983-T-A|1
SGKRMPDEKPFCIPPR
>ENST00000495007.5|INDEL-9751-T-TCGAAGCTCA|1
EVVEAHEAHVDQKNK
>ENST00000244364.10|INDEL-399146-A-AA|4
NEAGDTAGK
>ENST00000355520.6|INDEL-199405-A-AA|2
GRPTGGQGEAQFFR
>ENST00000614999.4|SNV-101723-C-G|2
HRWDEVKK
>ENST00000344773.6|INDEL-408493-C-CA|2
KLSVQPQMGWK
>ENST00000335658.6|SNV-3620-C-G|5
SREEDQQGSNQPNSIALPGTSAK
>ENST00000278071.6|INDEL-22604-G-GG|4
GGTGAGGGGGQAAERDTR
>ENST00000367771.11|SNV-39747-G-T|3
GDDADQIEPPKLSSQERPLK
>ENST00000576370.5|SNV-3925-A-T|1
IENMVPVKVRIIK
>ENST00000497036.5|SNV-8271-T-G|3
CSASSRPGSWGPGSPR
>ENST00000635829.1|SNV-21434-T-C|9
MYSLYGGNAVAELVTVK
>ENST00000449297.6|SNV-54035-A-G|3
SEGFGASPR
>ENST00000285021.12|SNV-31265-G-C|3
RALANWKLLAK
>ENST00000524799.5|MNV-58352-AG-A|2
WDHSGAK
>ENST00000415271.6|SNV-13355-G-A|3
RSASNISFFLETESRCVAQAGLK
>ENST00000259407.6|SNV-15360-A-G|2
KPEVTDLECFEEAANFLLR
>ENST00000367723.8|SNV-77577-A-G|1
RDFSNMGEVYHSSYK
>ENST00000463322.1|SNV-4943-C-A|3
TLRGNIWCFSSILWISTLCVLQK
>ENST00000366687.5|SNV-895-G-C|1
WEDYGPCYRELLHYRLGR
>ENST00000663574.1|SNV-76480-A-C|1
TAPTCSVCPITCKPV
>ENST00000528015.5|SNV-15659-T-G|4
IRHHGVISAVLNSLK
>ENST00000309737.11|SNV-28991-G-A|1
GSGGSAGGGGSGR
>ENST00000444739.7|SNV-18273-A-G|3
AEEICPIK
>ENST00000556833.1|SNV-61-C-T|18
MLPGKEVPGLAQNKQR
>ENST00000671355.1|SNV-192984-G-A|5
DSGFSTIIAGSGMK
>ENST00000590878.1|MNV-14495-ACCA-A|2
EAGQSGNHSQDAHSQK
>ENST00000480703.1|SNV-81689-G-A|5
MKDWTTLLYHQQVIYLTPGEKTR
>ENST00000437068.5|SNV-42124-G-T|2
MAVAVLLCCCIVATVSFF
>ENST00000488290.5|SNV-47890-C-G|1
ELQLRRSCVC
>ENST00000467153.5|MNV-4503-AA-A|18
SKEDDMNHCVKPSR
>ENST00000520144.2|INDEL-399146-A-AA|7
NQQLETAQKNEAGDTAGK
>ENST00000643441.1|SNV-256541-C-A|4
MEYPAPGITQQAHMQK
>ENST00000509614.1|SNV-118526-C-A|15
MTVAFLAILITAPNGALLMGIMGPK
>ENST00000467153.5|MNV-4503-AA-A|10
MNHCVKPSRR
>ENST00000415271.6|SNV-13355-G-A|4
RSASNISFFLETESR
>ENST00000321535.5|SNV-11104-A-G|2
IYTNGYETNEEDKTLQEIYR
>ENST00000367463.5|SNV-194346-G-A|6
ILSEKHRFNLVTSDIHNK
>ENST00000358656.9|MNV-10058-TCA-T|6
EAFLVLRAPQSPEKFTGK
>ENST00000359263.9|MNV-82933-CT-C|5
KNLVDPFVEVSFAEK
>ENST00000393066.7|SNV-78331-A-G|1
STLSEIK
>ENST00000276440.12|INDEL-215224-C-CT|2
AFFYRKVLAGAS
>ENST00000530298.5|SNV-65990-A-C|6
CTPGCKPWPRHLLSTWLSWAR
>ENST00000440282.5|SNV-81689-G-A|2
GSEIADSDERLDDIALPPTGK
>ENST00000643461.1|SNV-6939-G-C|2
AALRAHRPHVPFPDSQLTR
>ENST00000331491.2|SNV-173-G-A|5
YRPGTVALREIRHYQK
>ENST00000498332.5|SNV-6021-C-A|16
WCTMPALRGTEFAGR
>ENST00000612955.5|SNV-204779-G-T|3
NVMSEAILDVLAK
>ENST00000416796.5|SNV-78210-G-C|4
NVFIGTGHLLAKILVSTLYRFK
>ENST00000399300.6|SNV-6853-G-A|3
QPPPEHFR
>ENST00000300648.7|SNV-49940-A-G|2
LMPEVVATASK
>ENST00000484651.5|SNV-15190-G-A|4
QSRDSAR
>ENST00000278071.6|INDEL-22604-G-GG|5
GGTGAGGGGGQAAER
>ENST00000614616.4|SNV-46944-C-T|1
MDTIGKTVLHTGSAPSSSTPFNK
>ENST00000331491.2|SNV-173-G-A|3
EIRHYQKSTELLIR
>ENST00000274056.11|SNV-770673-A-G|4
SSNISKASSPTAGTAPR
>ENST00000399300.6|SNV-6853-G-A|4
RPPPEHFRQPPPEHFRRPPPEHFR
>ENST00000480703.1|SNV-81689-G-A|2
DWTTLLYHQQVIYLTPGEKTR
>ENST00000402544.5|SNV-314351-C-T|2
MSAVNMMCNTK
>ENST00000467153.5|MNV-4503-AA-A|16
SKEDDMNHCVKPSRR
>ENST00000609104.5|MNV-129892-AA-A|4
LSMEELVEFFQETLAR
>ENST00000507142.6|INDEL-174421-A-AA|2
YKPLITGEKKSTMYFT
>ENST00000285021.12|SNV-31265-G-C|2
ALANWKLLAK
>ENST00000331491.2|SNV-173-G-A|1
HYQKSTELLIRK
>ENST00000337138.9|INDEL-31234-C-CT|1
SFFSQNEVYPN
>ENST00000205948.11|SNV-39657-C-A|2
DKATFGCNDGYSLDGPEEIECTK
>ENST00000233948.4|SNV-11411-A-G|2
WNCSSRSKAFGR
>ENST00000495007.5|INDEL-9751-T-TCGAAGCTCA|3
HCVKEVVEAHEAHVDQKNK
>ENST00000620243.4|SNV-807-C-G|1
SPSVRESSPHPHYSIGCKHQGR
>ENST00000560626.6|SNV-305268-T-G|1
KPYHVTHCDLR
>ENST00000391874.2|SNV-133940-G-C|3
ERRISTA
>ENST00000524799.5|MNV-58352-AG-A|1
WDHSGAKV
>ENST00000402696.9|SNV-13151-C-A|8
NLREGTCPEAPK
>ENST00000413465.6|SNV-12420-G-A|2
AMTIYKQSQHMTEVVR
>ENST00000400427.5|INDEL-60046-G-GCCAT|1
VWDPHAEQHDEHR
>ENST00000367463.5|SNV-194346-G-A|4
HRFNLVTSDIHNKTR
>ENST00000265634.4|SNV-476-G-T|6
ELTGKLARCEGLAGVK
>ENST00000284037.9|SNV-119931-A-G|2
EKCMIGNSVQK
>ENST00000511936.1|SNV-1711-G-A|1
YSIRTQSISI
>ENST00000568329.5|SNV-18368-G-T|3
CTLRTSCSWWSTTPHTQMDSVR
>ENST00000252242.9|SNV-1549-G-A|3
GRLDSELKNMQDLVEDFK
>ENST00000332180.10|SNV-56940-C-A|4
LLKTMNLTQK
>ENST00000267430.10|MNV-12944-CAGATAG-C|1
AVQQVITNLLIGQLR
>ENST00000615648.2|SNV-11159-C-T|1
DPVTGDTIPLFQAMQKQLIEK
>ENST00000614616.4|SNV-46944-C-T|3
KMVLDHLVIQRMDTIGK
>ENST00000556833.1|SNV-61-C-T|8
LQIVSSPCFSEFVDSVK
>ENST00000321535.5|SNV-11104-A-G|5
ARIYTNGYETNEEDK
>ENST00000342287.9|SNV-1258-T-C|7
KHALNCHRMKPALFSVLR
>ENST00000392833.6|SNV-169256-A-G|5
IQAFEDKINAGSNTPGSVR
>ENST00000431684.1|SNV-46586-A-G|2
AACPCPQSSPPEQEEVK
>ENST00000556833.1|SNV-61-C-T|2
EFHHLPLK
>ENST00000467153.5|MNV-4503-AA-A|8
MNHCVKPSRRK
>ENST00000280665.11|INDEL-49001-A-AA|2
KDNQFLCHL
>ENST00000630790.1|SNV-41038-G-A|1
VSQNLRANQQVPNPSQSSQKPKR
>ENST00000544856.6|SNV-48482-G-C|3
KADKVDPSEPSPDQAPMVLLR
>ENST00000469796.7|SNV-65196-C-T|1
MMLSGGVPLSPQTHR
>ENST00000449297.6|SNV-54035-A-G|4
SHHFRSEGFGASPRHLR
>ENST00000370033.9|SNV-80929-A-G|4
CIQVVHKLLCCQK
>ENST00000389048.8|SNV-226628-T-A|1
YGLECSFDFPCELEYSPPLQDLR
>ENST00000342992.10|SNV-291146-T-C|1
VIGSPNSPEGPPEYDDIQVRSVR
>ENST00000540267.5|MNV-12406-AG-A|2
MVILIALFNQKFKFP
>ENST00000609104.5|MNV-129892-AA-A|6
HLMKLSMEELVEFFQETLAR
>ENST00000522544.5|SNV-91448-A-G|5
MKCHSRPLTLAQSRISEK
>ENST00000556833.1|SNV-61-C-T|15
EVPGLAQNKQR
>ENST00000339875.9|SNV-770673-A-G|2
LSNLFLQASSPTAGTAPR
>ENST00000609104.5|MNV-129892-AA-A|2
LSMEELVEFFQETLARIFSLKMIL
>ENST00000368804.5|SNV-3955-G-A|2
LKREQEK
>ENST00000615572.4|SNV-54817-G-A|5
EKEQQEEKSGLFK
>ENST00000284037.9|SNV-119931-A-G|1
CMIGNSVQK
>ENST00000309737.11|SNV-28991-G-A|3
SHLAEAFAKAKGSGGSAGGGGSGR
>ENST00000394008.1|SNV-12-T-A|1
THSCSPCCQPTCCRTTCWK
>FUSION-ENST00000348459.10:45065-ENST00000503581.6:1625224|3
KMLEKMQVYSFHLSMGIPI
>ENST00000392122.3|SNV-80009-C-T|3
RCGRDPEMGGKPR
>ENST00000650617.1|SNV-7097-C-T|1
VVCTESLLGLWKGMSPSIVR
>ENST00000494357.1|SNV-14143-A-C|4
MQLREFLEYR
>ENST00000370033.9|SNV-80929-A-G|5
EFPMDLYIRCIQVVHKLLCCQK
>ENST00000404767.8|SNV-1403-C-T|2
LSSTPPLSVLGRLAEAAVAEK
>ENST00000356083.8|SNV-64274-G-C|1
MGMPGFPGVFAER
>ENST00000312481.11|SNV-52268-C-T|1
VNSDQGFSAKFQIYQK
>ENST00000368013.8|SNV-21132-A-C|1
MEAKGVEEPGGDEYTDEKEK
>ENST00000370571.7|SNV-30868-A-G|1
NGAYIETPFVK
>ENST00000456609.6|SNV-48482-G-C|1
ADKVDPSEPSPADQAPMVLLRK
>ENST00000571345.5|SNV-3046-T-C|2
MFWWLYHATNSCK
>ENST00000469576.1|SNV-60153-A-C|1
QHLYIWRFRSR
>ENST00000635829.1|SNV-21434-T-C|3
TCTVFMVGMQWQS
>ENST00000392302.6|SNV-65990-A-C|1
LQALAQAPPVYLAVLG
>ENST00000373492.6|SNV-1258-T-C|1
EIKEKTGM
>ENST00000612955.5|SNV-204779-G-T|5
SIQGPSLSSWRNVMSEAILDVLAK
>ENST00000463303.5|SNV-81689-G-A|7
MKDWTTLLYHQQEK
>ENST00000332180.10|SNV-56940-C-A|6
QQNVQSASQDEKLLK
>ENST00000358656.9|MNV-10058-TCA-T|19
HQRTQARGGVGAPEEWGAAPLR
>ENST00000285021.12|SNV-31265-G-C|5
EKRALANWK
>ENST00000527561.5|MNV-10058-TCA-T|3
TARSCTPMKR
>ENST00000442039.3|SNV-41-G-C|2
MNPVLCAPAAGAVRALRLIGWASR
>ENST00000317147.10|INDEL-30625-G-GG|5
KNYRSQPAGNTAYCESAR
>ENST00000498332.5|SNV-6021-C-A|8
MVYNAGPERDR
>ENST00000329468.5|SNV-983-T-A|3
LAAEVLNEEPPPSSLGLPIPLK
>ENST00000254803.4|SNV-1365-G-A|3
EENSTEEQALEDQNTK
>ENST00000400427.5|INDEL-60046-G-GCCAT|11
VVVAIHPEALPAAGIHPR
>ENST00000321535.5|SNV-11104-A-G|4
ARIYTNGYETNEEDKTLQEIYR
>ENST00000671355.1|SNV-192984-G-A|6
MDSGFSTIIAGSGMK
>ENST00000359263.9|MNV-82933-CT-C|2
NLVDPFVEVSFAEKR
>ENST00000520144.2|INDEL-399146-A-AA|6
MNQQLETAQKNEAGDTAGKEADK
>ENST00000368171.5|SNV-4908-G-C|1
LLLLCHVSGFYPKPVWVKWMR
>ENST00000483825.5|SNV-80009-C-T|2
CGRDPEMGGKPQR
>ENST00000469576.1|SNV-60153-A-C|6
CCRRQHLYIWR
>ENST00000358656.9|MNV-10058-TCA-T|2
FTGKTAR
>ENST00000378743.9|SNV-4431-C-T|3
GPSSYRSK
>ENST00000332180.10|SNV-56940-C-A|1
TMNLTQKR
>ENST00000509614.1|SNV-118526-C-A|5
GPKMLTRHYDPSK
>ENST00000547171.1|SNV-56940-C-A|2
MYSQPVKMKNS
>ENST00000571345.5|SNV-3046-T-C|3
DAYMFWWLYHATNSCK
>ENST00000589581.1|SNV-6754-T-C|1
CVHIPPESFDAD
>ENST00000400427.5|INDEL-60046-G-GCCAT|3
APGGRLERVWDPHAEQHDEHR
>ENST00000394008.1|SNV-12-T-A|2
MTHSCSPCCQPTCCRTTCWK
>ENST00000528015.5|SNV-15659-T-G|1
HHGVISAVLNSLKK
>ENST00000469555.1|SNV-81689-G-A|6
MKDWTTLLYHQQDSTDFPPK
>ENST00000581322.6|SNV-315547-C-T|3
KVTLNLPGMHSSDKPCRPKSE
>ENST00000342287.9|SNV-1258-T-C|2
MKPALFSVLREIKEK
>ENST00000552695.6|SNV-3585-G-A|2
YAVPRKSLEEQNEVIGMHAAMK
>ENST00000355520.6|INDEL-199405-A-AA|4
ISVTRGRPTGGQGEAQFFR
>ENST00000534921.2|MNV-29145-CC-C|2
EIIEKLDQQIPPDLSPM
>ENST00000511628.1|SNV-46944-C-T|3
VLDHLVIQRMDTIGK
>ENST00000334344.11|SNV-107650-A-C|2
TTPLMFHTVTKCLMSR
>ENST00000509614.1|SNV-118526-C-A|10
MGIMGPKMLTRHYDPSK
>ENST00000422774.2|SNV-143267-C-T|2
EATHMLGHQEYSSSLLFQVPR
>ENST00000497170.5|SNV-21251-C-T|1
ALSSTSVCDLYFGYIIDVSLHGR
>ENST00000526423.1|SNV-21180-G-A|2
GCQQHCRSSR
>ENST00000367734.4|SNV-282-A-C|1
ASSPDMDELYLRDHHHRHHHHQESR
>ENST00000430799.7|INDEL-87409-C-CA|6
AARALLALAKVDENHSR
>ENST00000578527.1|SNV-315547-C-T|5
LSHFQTLRKK
>ENST00000509614.1|SNV-118526-C-A|4
MELYLWALWGLK
>ENST00000522544.5|SNV-91448-A-G|1
CHSRPLTLAQSRISEKNLNMILAK
>ENST00000380588.4|SNV-20141-G-C|1
WWQTAVVDGSGSANEVIEGPQNAR
>ENST00000457361.5|SNV-102556-C-A|4
LPNGERTFHCNQCGASFTQKGNLLR
>ENST00000265634.4|SNV-476-G-T|4
LARCEGLAGVKAR
>ENST00000544574.5|SNV-18111-C-T|2
EASTSSPRTSSWPYFLGS
>ENST00000306904.7|SNV-1222-C-T|3
DSYSWSGCR
>ENST00000488298.5|SNV-18848-A-G|3
DLLDHGVFK
>ENST00000419761.6|SNV-4576-A-G|2
QNGGEVRHK
>ENST00000484651.5|SNV-15190-G-A|5
MQSRDSAR
>ENST00000527561.5|MNV-10058-TCA-T|1
SCTPMKRLTQLV
>ENST00000497899.6|SNV-133940-G-C|4
ERRISTAGK
>ENST00000515736.2|SNV-36486-G-A|1
NKPSHKLSCPGFSWQPLAWVSR
>ENST00000480703.1|SNV-81689-G-A|7
MKDWTTLLYHQQVIYLTPGEK
>ENST00000581322.6|SNV-315547-C-T|4
KVTLNLPGMHSSDKPCRPK
>ENST00000371953.8|SNV-94315-T-C|1
FMYLEFPQPLPVCGDIKVEFFHK
>ENST00000376943.8|MNV-26889-AGAAG-A|2
KPMNALNVENLSYR
>ENST00000252242.9|SNV-1549-G-A|2
LDSELKNMQDLVEDFK
>ENST00000637165.1|SNV-21434-T-C|2
SLYGGNAVAELVTVKSFDTSLIR
>FUSION-ENST00000360315.7:79789-ENST00000662322.1:15783|1
MLLSPSIKSMLAT
>ENST00000620191.4|SNV-11429-T-C|3
RLPRVAPDR
>ENST00000558480.6|SNV-99079-T-C|1
IPHEEFFGQGWMKLEKNER
>ENST00000367463.5|SNV-194346-G-A|2
FNLVTSDIHNKTR
>ENST00000585705.5|SNV-6745-C-A|3
KQKWTVQNNGHSGGLDGGPR
>ENST00000663574.1|SNV-76480-A-C|2
MTAPTCSVCPITCKPV
>ENST00000392302.6|SNV-65990-A-C|3
HSIKDVHARLQALAQAPPVYLAVLG
>ENST00000520340.5|SNV-91448-A-G|2
TCSKPSENEVPQQAIDSRSVKNFR
>ENST00000356443.9|SNV-64947-A-G|1
CLEANRDYIIISWK
>ENST00000399391.7|SNV-6021-C-A|1
ICRAWGQHHVETFDGLYYYLSGK
>ENST00000372204.7|SNV-14433-A-T|2
AEELLLQQQQLALQLELEMQDK
>ENST00000228606.9|SNV-3950-G-A|3
LCQDWDQMFAFAQR
>ENST00000400023.5|SNV-32876-C-T|3
SWGLLSPGHQR
>ENST00000590878.1|MNV-14495-ACCA-A|1
EAGQSGNHSQDAHSQKSAQNAGSHR
>ENST00000620243.4|SNV-807-C-G|3
YQVRSPSVRESSPHPHYSIGCK
>FUSION-ENST00000466801.5:5622-ENST00000322723.9:22077|12
MRMTMTMR
>ENST00000671355.1|SNV-192984-G-A|7
VQVSPVVTFMDSGFSTIIAGSGMK
>ENST00000494357.1|SNV-14143-A-C|7
KASVWTLLLMQLREFLEYR
>ENST00000303521.10|SNV-140016-A-C|5
SLQIMKLVSLGAKIPPGGTL
>ENST00000306904.7|SNV-1222-C-T|2
DSYSWSGCRVPR
>ENST00000367463.5|SNV-194346-G-A|3
FNLVTSDIHNK
>ENST00000635829.1|SNV-21434-T-C|8
YSLYGGNAVAELVTVK
>ENST00000366687.5|SNV-895-G-C|5
YQEPRWEDYGPCYR
>ENST00000323110.2|SNV-5253-G-T|5
GSGRNFHHVPFGFVMR
>ENST00000302622.3|SNV-942-C-T|2
NKEVKGALG
>ENST00000495597.1|SNV-2904-C-G|3
DARKVVVTHWVADFSFSLPSIQH
>ENST00000272164.6|SNV-23679-G-C|6
CTCDEAPDLENREAWQWGRCGDNLK
>FUSION-ENST00000466801.5:5622-ENST00000322723.9:22077|4
LWRLHQPKER
>ENST00000469555.1|SNV-81689-G-A|2
DWTTLLYHQQDSTDFPPK
>ENST00000419746.5|SNV-18475-A-G|1
SSYSGGPSGLLGLPITLTLM
>ENST00000636787.1|SNV-21434-T-C|1
MTCTVFMVGMQWQS
>ENST00000393066.7|SNV-78331-A-G|2
TDVKSTLSEIK
>ENST00000528330.2|SNV-2005-C-T|1
DLGQNAWLSYHLLK
>ENST00000335658.6|SNV-3620-C-G|1
EEDQQGSNQPNSIALPGTSAKRTK
>ENST00000530508.1|SNV-10468-C-T|1
IRNCFPMESTWRWQC
>ENST00000399300.6|SNV-6853-G-A|6
RPPPEHFRRPPPEHFRQPPPEHFR
>ENST00000358656.9|MNV-10058-TCA-T|16
GGVGAPEEWGAAPLR
>ENST00000513610.6|SNV-231668-C-T|5
REEEVSHVAMVIR
>ENST00000416796.5|SNV-78210-G-C|2
ILVSTLYRFK
>ENST00000556833.1|SNV-61-C-T|11
SAPNTSQGSCLISVCCILPSQRR
>ENST00000565624.3|SNV-47810-G-C|3
EYDFASESEQDEQPPPR
>ENST00000457361.5|SNV-102556-C-A|6
VQELQGEGGIRLPNGER
>ENST00000495007.5|INDEL-9751-T-TCGAAGCTCA|2
EVVEAHEAHVDQK
>ENST00000392833.6|SNV-169256-A-G|6
LQVKIQAFEDKINAGSNTPGSVR
>ENST00000378743.9|SNV-4431-C-T|4
GHLRGPSSYRSK
>ENST00000457361.5|SNV-102556-C-A|2
TFHCNQCGASFTQKGNLLR
>ENST00000367771.11|SNV-39747-G-T|2
LSSQERPLK
>ENST00000497036.5|SNV-8271-T-G|7
GAQLQAAPAAGGQGLQGDASVK
>ENST00000467153.5|MNV-4503-AA-A|7
NHCVKPSRRK
>ENST00000325509.4|SNV-619-A-C|4
QSQRTAANAR
>ENST00000305632.11|SNV-8031-A-G|3
RGEEEECFER
>ENST00000623361.3|SNV-13355-G-A|3
RSASNSHVPGTPVYREK
>ENST00000155840.12|SNV-142890-G-T|3
QKHFNRQIPAAASLIQTSWR
>ENST00000486542.5|SNV-81689-G-A|2
KDWTTLLYHQQVLVVGPALFCR
>ENST00000366758.7|MNV-633-GG-G|2
TYGDVVVPVANCGVQNTTRTPK
>ENST00000497036.5|SNV-8271-T-G|2
CSASSRPGSWGPGSPRR
>ENST00000342219.9|SNV-22918-C-T|3
ERLDIYQPMARFCLR
>ENST00000342002.6|SNV-102556-C-A|6
RSHTGERTFHCNQCGASFTQK
>ENST00000581322.6|SNV-315547-C-T|2
VTLNLPGMHSSDKPCRPK
>FUSION-ENST00000466801.5:5622-ENST00000322723.9:22077|3
LHQPKER
>ENST00000400023.5|SNV-32876-C-T|4
KSWGLLSPGHQR
>ENST00000371953.8|SNV-94315-T-C|4
REDKFMYLEFPQPLPVCGDIK
>ENST00000639129.1|SNV-314351-C-T|1
NFQAVSQGSVPSSVMSAVNMMCNTK
>ENST00000628446.2|SNV-2721-C-G|2
MSRPLASNFQFARARFSFFCR
>ENST00000463322.1|SNV-4943-C-A|2
GNIWCFSSILWISTLCVLQK
>ENST00000285021.12|SNV-31265-G-C|4
RALANWK
>ENST00000263054.10|SNV-457910-G-A|1
GRPHYYVSYRRNAFAQMK
>ENST00000409018.7|SNV-18234-G-A|1
VVTVSQEAEWDQIKPLLR
>ENST00000341207.5|SNV-8274-T-G|4
VPEEIPPEVVQEYVDIR
>ENST00000274056.11|SNV-770673-A-G|1
ASSPTAGTAPRSQSR
>ENST00000405223.6|SNV-69086-A-G|4
ESVNKNSAATLSYATSGLYTSLIYK
>ENST00000562368.5|SNV-7111-C-A|2
TAPTANPATSTPGACCCPRAR
>ENST00000278071.6|INDEL-22604-G-GG|11
LQLEQLRLEEEVARLAGR
>ENST00000546815.6|SNV-12199-G-A|1
LEEQLSINIYDYNCHVDLIRLLR
>ENST00000487794.5|SNV-2405-G-T|1
FDSPDLLLEACDPATSPCR
>ENST00000520144.2|INDEL-399146-A-AA|5
NQQLETAQKNEAGDTAGKEADK
>ENST00000317147.10|INDEL-30625-G-GG|3
NYRSQPAGNTAYCESARS
>ENST00000614999.4|SNV-101723-C-G|1
WDEVKKEDQEATGPR
>ENST00000635829.1|SNV-21434-T-C|7
MYSLYGGNAVAELVTVKSFDTSLIR
>ENST00000367734.4|SNV-282-A-C|3
ASSPDMDELYLR
>ENST00000376943.8|MNV-26889-AGAAG-A|3
KPTLERKPMNALNVENLSYRSLI
>ENST00000300119.8|SNV-22040-G-A|4
MYRAVLDATQKQLTVTVTEK
>ENST00000565624.3|SNV-47810-G-C|6
RLREYDFASESEQDEQPPPR
>ENST00000419761.6|SNV-4576-A-G|1
QNGGEVRHKR
>ENST00000409018.7|SNV-18234-G-A|2
AKVVTVSQEAEWDQIKPLLR
>ENST00000620243.4|SNV-807-C-G|5
ELLLEQRPLITADLEVPSPTRYQVR
>ENST00000298510.4|SNV-4943-C-A|1
YLVLFFYPLDFNFVCPTEIVAFSDK
>ENST00000520970.5|SNV-14609-G-A|3
VKPPIGQR
>ENST00000442039.3|SNV-41-G-C|1
NPVLCAPAAGAVRALRLIGWASR
>ENST00000636072.1|INDEL-80455-C-CGCA|2
YSPSRYPPQQQQQQQQQR
>ENST00000402696.9|SNV-13151-C-A|4
EGTCPEAPKDECKPVKWCALSHHER
>ENST00000467153.5|MNV-4503-AA-A|11
NHCVKPSR
>ENST00000569916.1|INDEL-30625-G-GG|1
SQPAGNTACK
>ENST00000409198.5|SNV-240661-C-G|1
FTPEMERVKR
>ENST00000483825.5|SNV-80009-C-T|3
RCGRDPEMGGKPQR
>ENST00000272164.6|SNV-23679-G-C|8
MERCTCDEAPDLENREAWQWGR
>ENST00000265634.4|SNV-476-G-T|3
CEGLAGVK
>ENST00000272164.6|SNV-23679-G-C|7
CTCDEAPDLENREAWQWGR
>ENST00000358656.9|MNV-10058-TCA-T|5
APQSPEK
>ENST00000509614.1|SNV-118526-C-A|13
MGIMGPK
>ENST00000374736.8|SNV-66448-A-G|3
STVDKVLR
>ENST00000370151.9|SNV-38881-A-G|5
VKTARSNDGDCK
>ENST00000272164.6|SNV-23679-G-C|2
CGDNLKYSSK
>ENST00000356083.8|SNV-64274-G-C|2
GKMGMPGFPGVFAER
>FUSION-ENST00000261622.5:623-ENST00000565224.5:36823|1
LVACLCVLANCFRS
>ENST00000565624.3|SNV-47810-G-C|2
EYDFASESEQDEQPPPRGPGFR
>ENST00000581312.6|SNV-66365-C-T|2
KPEPDAREEQLTGPPAESR
>FUSION-ENST00000466801.5:5622-ENST00000322723.9:22077|14
MMRMTMTMR
>ENST00000449297.6|SNV-54035-A-G|1
SEGFGASPRHLRR
>ENST00000606789.1|SNV-20034-A-T|1
VINLHEVYEYTSEIILILE
>ENST00000495007.5|INDEL-9751-T-TCGAAGCTCA|4
HCVKEVVEAHEAHVDQK
>ENST00000376943.8|MNV-26889-AGAAG-A|6
AFTHPTSLSIR
>ENST00000453091.6|MNV-54316-AAAG-A|1
ASQGLLSSIENSESDSSEAKEGSRK
>ENST00000370151.9|SNV-38881-A-G|1
SNDGDCKTQ
>ENST00000532683.5|SNV-47379-G-C|1
ETENESENENGSERESERGNGSEK
>ENST00000361371.10|INDEL-26433-A-AA|6
QSIVQAKPLEIAKLVQKK
>ENST00000323110.2|SNV-5253-G-T|3
NFHHVPFGFVMR
>ENST00000496811.6|INDEL-43902-A-AA|7
LNLGKKK
>ENST00000284274.5|SNV-28276-C-T|1
YNTEEFIIVYPTDPPK
>ENST00000374736.8|SNV-66448-A-G|1
VLRADVILHK
>ENST00000456609.6|SNV-48482-G-C|2
ADKVDPSEPSPADQAPMVLLR
>ENST00000394455.6|SNV-46940-G-A|1
VVEDCRENPARVCDQCYSYCNK
>ENST00000630790.1|SNV-41038-G-A|2
VSQNLRANQQVPNPSQSSQKPK
>ENST00000498332.5|SNV-6021-C-A|4
GTEFAGR
>ENST00000392833.6|SNV-169256-A-G|2
INAGSNTPGSVRR
>ENST00000615984.4|SNV-6754-T-C|2
CVHIPPESFDADK
>ENST00000509614.1|SNV-118526-C-A|3
ELYLWALWGLK
>ENST00000389840.7|SNV-82679-C-T|3
GDPSRAEDQVLMWALRDFNIPK
>ENST00000615984.4|SNV-6754-T-C|3
WDMKCVHIPPESFDADK
>ENST00000498332.5|SNV-6021-C-A|6
MVYNAGPERDRICR
>ENST00000487738.1|SNV-22918-C-T|4
MARFCLRSMLSGESSTLAAQ
>ENST00000469555.1|SNV-81689-G-A|3
KDWTTLLYHQQDSTDFPPKDI
>ENST00000513610.6|SNV-231668-C-T|1
EEEVSHVAMVIRAHVLGFLARK
>ENST00000623361.3|SNV-13355-G-A|2
SASNSHVPGTPVYR
>ENST00000522544.5|SNV-91448-A-G|4
KCHSRPLTLAQSRISEK
>ENST00000535325.5|SNV-27365-A-T|3
TAAEDNVRLSCLVAELQK
>ENST00000321253.7|SNV-4500-C-A|3
CDPRNGKYMACCMLYR
>ENST00000321253.7|SNV-4500-C-A|1
NGKYMACCMLYRGDVVPK
>ENST00000366758.7|MNV-633-GG-G|3
TYGDVVVPVANCGVQNTTR
>ENST00000358656.9|MNV-10058-TCA-T|14
EYWVLRESCSEK
>ENST00000586876.1|SNV-6745-C-A|3
KQKWTVQNNGHSGWNPGER
>ENST00000330212.7|INDEL-5893-C-CA|4
VISDTLSLAQSQEESRLPQQSSK
>ENST00000609104.5|MNV-129892-AA-A|7
KHLMKLSMEELVEFFQETLAR
>ENST00000334220.9|SNV-20388-G-A|5
LIDGREAVTFLHK
>ENST00000442544.7|SNV-838876-C-T|1
VVAYNEWGLGESSQPIK
>ENST00000585705.5|SNV-6745-C-A|2
QKWTVQNNGHSGGLDGGPR
>ENST00000553999.5|INDEL-31234-C-CT|1
SFFSQNE
>ENST00000623673.1|INDEL-353-T-TT|1
TAVWQGRPSFPAD
>ENST00000358656.9|MNV-10058-TCA-T|11
ESCSEKLLFSLENQPEFREAFLVLR
>ENST00000358656.9|MNV-10058-TCA-T|17
TQARGGVGAPEEWGAAPLREYWVLR
>ENST00000552695.6|SNV-3585-G-A|4
HILETRYAVPR
>ENST00000361371.10|INDEL-26433-A-AA|5
LVQKKSCGAVFIPETDR
>ENST00000556833.1|SNV-61-C-T|5
LAYAEVIWCGAHYISK
>ENST00000341460.6|SNV-36330-G-T|1
MTFQNLAVCFGPVLLSQR
>ENST00000422774.2|SNV-143267-C-T|3
REATHMLGHQEYSSSLLFQVPR
>ENST00000330495.8|SNV-46586-A-G|1
AACPCPQSSPPEQEEAEPEKRPKK
>ENST00000522544.5|SNV-91448-A-G|6
KCHSRPLTLAQSR
>ENST00000300119.8|SNV-22040-G-A|2
AVLDATQKQLTVTVTEK
>ENST00000254803.4|SNV-1365-G-A|5
KEENSTEEQALEDQNTK
>ENST00000463303.5|SNV-81689-G-A|4
KDWTTLLYHQQEKKPEAQK
>ENST00000520340.5|SNV-91448-A-G|1
SVKNFREEPEHDFSK
>ENST00000488298.5|SNV-18848-A-G|5
MVLRDLLDHGVFKVEK
>ENST00000419761.6|SNV-4576-A-G|4
TGARQNGGEVRHK
>ENST00000528015.5|SNV-15659-T-G|3
IRHHGVISAVLNSLKK
>ENST00000498332.5|SNV-6021-C-A|18
AARWCTMPALRGTEFAGR
>ENST00000526423.1|SNV-21180-G-A|3
GCQQHCR
>ENST00000463303.5|SNV-81689-G-A|5
MKDWTTLLYHQQEKKPEAQK
>ENST00000376943.8|MNV-26889-AGAAG-A|4
KPTLERKPMNALNVENLSYR
>ENST00000409198.5|SNV-240661-C-G|8
NQENISSVLYKENLGKATPTR
>ENST00000469576.1|SNV-60153-A-C|4
RQHLYIWRFR
>ENST00000308979.7|SNV-59848-G-A|3
MVCQWTQTRHR
>FUSION-ENST00000466801.5:5622-ENST00000322723.9:22077|11
MRMTMTMRK
>ENST00000493068.2|SNV-26693-G-T|1
FSLSWWSAISQVSSIYLELSWLS
>ENST00000588184.2|MNV-4503-AA-A|5
KHSAIKNSCGNCAAQWPLPR
>ENST00000498332.5|SNV-6021-C-A|3
GTEFAGRGGSTTWR
>ENST00000556833.1|SNV-61-C-T|6
DSQPRLAYAEVIWCGAHYISK
>ENST00000202967.4|SNV-1736-A-G|5
AGSRRLTELHGCVDR
>ENST00000409018.7|SNV-18234-G-A|3
ILKAKVVTVSQEAEWDQIKPLLR
>ENST00000260187.7|SNV-8319-T-A|2
SGYGANTPSSYGANLAASLLEK
>ENST00000498332.5|SNV-6021-C-A|11
PALRGTEFAGRGGSTTWR
>ENST00000628446.2|SNV-2721-C-G|1
SRPLASNFQFARARFSFFCR
>ENST00000358656.9|MNV-10058-TCA-T|4
APQSPEKFTGK
>ENST00000342287.9|SNV-1258-T-C|4
MKPALFSVLR
>ENST00000558480.6|SNV-99079-T-C|3
IPHEEFFGQGWMK
>ENST00000413465.6|SNV-12420-G-A|1
AMTIYKQSQHMTEVVRR
>ENST00000510401.6|SNV-231668-C-T|3
REEEVSHVAMVIRAHVLGFLA
>ENST00000392833.6|SNV-169256-A-G|4
IQAFEDKINAGSNTPGSVRR
>ENST00000505555.5|SNV-10010-G-A|2
MESAVVSSHCA
>ENST00000334220.9|SNV-20388-G-A|1
EAVTFLHKIKAAVEDPR
>ENST00000563974.1|SNV-41-G-C|1
NPVLCAPAAG
>ENST00000672674.1|SNV-1258-T-C|1
EIKEKTDGVSLR
>ENST00000321535.5|SNV-11104-A-G|6
VFKARIYTNGYETNEEDK
>ENST00000496811.6|INDEL-43902-A-AA|5
NGKSLHK
>ENST00000284548.16|SNV-6261-G-T|1
VAISSEGTR
>ENST00000560626.6|SNV-305268-T-G|2
QVCLLLLQLCSGLEHR
>ENST00000565624.3|SNV-47810-G-C|5
LREYDFASESEQDEQPPPR
>ENST00000513610.6|SNV-231668-C-T|6
RREEEVSHVAMVIR
>ENST00000361371.10|INDEL-26433-A-AA|4
KSCGAVFIPETDR
>ENST00000568329.5|SNV-18368-G-T|5
QLVEHYTSYADGLCTRLIKPK
>ENST00000254803.4|SNV-1365-G-A|1
EENSTEEQALEDQNTKRAITYQIAK
>ENST00000274056.11|SNV-770673-A-G|3
SSNISKASSPTAGTAPRSQSR
>ENST00000469576.1|SNV-60153-A-C|5
RQHLYIWR
>ENST00000316333.9|SNV-2998-A-T|2
WRKMENTK
>ENST00000367723.8|SNV-77577-A-G|3
KPFTNRR
>ENST00000530508.1|SNV-10468-C-T|4
MIRNCFPMESTWR
>ENST00000367463.5|SNV-194346-G-A|1
FNLVTSDIHNKTRLTK
>ENST00000261714.11|SNV-648-A-G|1
LNSDPQFVLAQNVGTTHDLLGICLK
>ENST00000297268.11|SNV-18848-A-G|1
GAPGPDGNNGAQGPPGPRGVQGGK
>ENST00000300119.8|SNV-22040-G-A|1
AVLDATQKQLTVTVTEKFSVR
>ENST00000303521.10|SNV-140016-A-C|1
IPPGGTL
>ENST00000520340.5|SNV-91448-A-G|6
CSSKTCSKPSENEVPQQAIDSR
>ENST00000252713.9|SNV-14143-A-C|1
SFSLDSTIDAAQRVLRIQNTDDNDK
>ENST00000526423.1|SNV-21180-G-A|6
KARGCQQHCR
>ENST00000342992.10|SNV-291146-T-C|4
VRVIGSPNSPEGPPEYDDIQVR
>ENST00000358656.9|MNV-10058-TCA-T|9
LLFSLENQPEFREAFLVLR
>ENST00000544856.6|SNV-48482-G-C|1
ADKVDPSEPSPDQAPMVLLRK
>ENST00000571335.5|SNV-64868-T-G|1
VGNALGAGDREQARK
>ENST00000628446.2|SNV-2721-C-G|5
SRPLASNFQFAR
>ENST00000325509.4|SNV-619-A-C|2
TAANARER
>ENST00000323110.2|SNV-5253-G-T|1
NFHHVPFGFVMRQCLGRR
>ENST00000537892.1|SNV-1736-A-G|2
MRGQRSK
>ENST00000330212.7|INDEL-5893-C-CA|2
LPQQSSK
>ENST00000457361.5|SNV-102556-C-A|3
TFHCNQCGASFTQK
>ENST00000280665.11|INDEL-49001-A-AA|3
TCSEPKKDNQFLCHL
>ENST00000463303.5|SNV-81689-G-A|1
DWTTLLYHQQEKKPEAQKH
>ENST00000228606.9|SNV-3950-G-A|4
HLVPGPWGRLCQDWDQMFAFAQR
>ENST00000370033.9|SNV-80929-A-G|3
CIQVVHKLLCCQKK
>ENST00000252242.9|SNV-1549-G-A|1
LDSELKNMQDLVEDFKNK
>ENST00000495597.1|SNV-2904-C-G|2
KVVVTHWVADFSFSLPSIQH
>ENST00000533342.6|SNV-42711-T-C|3
ADNGSTPMHKAAGQGHTECLQWLIK
>ENST00000437068.5|SNV-42124-G-T|1
AVAVLLCCCIVATVSFF
>ENST00000409198.5|SNV-240661-C-G|4
ATPTRFTPEMERVK
>ENST00000254803.4|SNV-1365-G-A|6
KKEENSTEEQALEDQNTK
>ENST00000272164.6|SNV-23679-G-C|4
EAWQWGRCGDNLK
>ENST00000300648.7|SNV-49940-A-G|3
LEKLMPEVVATASKVDIAPHVR
>ENST00000650169.1|SNV-36972-C-T|1
SHRPETVRSARTAPR
>ENST00000509614.1|SNV-118526-C-A|1
ELYLWALWGLKCLHAIMIQAK
>ENST00000526423.1|SNV-21180-G-A|7
MKARGCQQHCR
>ENST00000642442.1|SNV-7097-C-T|5
LAVLLKVVCTESLLGLWK
>ENST00000637424.1|SNV-394555-G-T|1
MYSLGLQAYFFSLFNR
>ENST00000614329.4|SNV-101723-C-G|1
GPVSPRTSVG
>ENST00000494357.1|SNV-14143-A-C|3
QLREFLEYR
>ENST00000444739.7|SNV-18273-A-G|1
AEEICPIKERNNR
>ENST00000638046.1|SNV-21434-T-C|5
SLQMTCTVFMVGMQWQS
>ENST00000535325.5|SNV-27365-A-T|2
LSCLVAELQK
>ENST00000571335.5|SNV-64868-T-G|2
VGNALGAGDREQAR
>ENST00000289272.3|SNV-2426-G-T|2
RPRVCSWEGPHK
>ENST00000335658.6|SNV-3620-C-G|4
SREEDQQGSNQPNSIALPGTSAKR
>ENST00000469576.1|SNV-60153-A-C|3
QHLYIWR
>ENST00000342219.9|SNV-22918-C-T|1
LDIYQPMARFCLR
>ENST00000297268.11|SNV-18848-A-G|2
GAPGPDGNNGAQGPPGPR
>ENST00000240618.11|MNV-12406-AG-A|2
FIIMVTIWSAVFLNSLFNQKFK
>ENST00000497170.5|SNV-37920-G-A|5
DLWSFAFRFLWCYR
>ENST00000498332.5|SNV-6021-C-A|12
MPALRGTEFAGRGGSTTWR
>ENST00000391874.2|SNV-133940-G-C|1
GERAQNINC
>ENST00000323110.2|SNV-5253-G-T|6
WLDIRGSGRNFHHVPFGFVMR
>FUSION-ENST00000466801.5:5622-ENST00000322723.9:22077|1
KLQKLFL
>ENST00000556833.1|SNV-61-C-T|16
EVPGLAQNK
>ENST00000556833.1|SNV-61-C-T|20
MLPGKEVPGLAQNK
>ENST00000484651.5|SNV-15190-G-A|2
QSRDSARSR
>ENST00000449297.6|SNV-54035-A-G|6
DAVLRSHHFRSEGFGASPR
>ENST00000358656.9|MNV-10058-TCA-T|12
ESCSEKLLFSLENQPEFR
>ENST00000444739.7|SNV-18273-A-G|5
ERAEEICPIK
>ENST00000430799.7|INDEL-87409-C-CA|2
VDENHSRVYSVR
>ENST00000228606.9|SNV-3950-G-A|2
LCQDWDQMFAFAQRHVER
>ENST00000467153.5|MNV-4503-AA-A|12
MNHCVKPSR
>ENST00000457361.5|SNV-102556-C-A|1
TFHCNQCGASFTQKGNLLRHIK
>ENST00000615572.4|SNV-54817-G-A|2
SGLFKNMGR
>ENST00000509614.1|SNV-118526-C-A|9
GIMGPKMLTRHYDPSK
>ENST00000520340.5|SNV-91448-A-G|4
TCSKPSENEVPQQAIDSR
>ENST00000619168.4|SNV-420220-A-G|2
MGIVHRDLKPENLLYYSQGEESK
>ENST00000358656.9|MNV-10058-TCA-T|15
GGVGAPEEWGAAPLREYWVLR
>ENST00000392122.3|SNV-80009-C-T|1
CGRDPEMGGKPRR
>ENST00000359088.9|MNV-14495-ACCA-A|1
QGKAATTAKTLIPK
>ENST00000487738.1|SNV-22918-C-T|1
PVALASAWTSTSPWR
>ENST00000650169.1|SNV-36972-C-T|7
MAPPRSHACARSHRPETVR
>ENST00000389202.3|SNV-29790-T-C|3
YAVYTMISRQEEPTKYFNFATSDEK
>ENST00000565624.3|SNV-47810-G-C|1
EYDFASESEQDEQPPPRGPGFRGR
>ENST00000582568.1|SNV-48482-G-C|1
ADKVDPSEPSPGGSSK
>ENST00000233948.4|SNV-11411-A-G|6
FRRWNCSSR
>ENST00000460695.1|INDEL-43902-A-AA|3
KKNVSIEDYY
>ENST00000540267.5|MNV-12406-AG-A|4
MVILIALFNQKFK
>ENST00000409198.5|SNV-240661-C-G|3
FTPEMER
>ENST00000496811.6|INDEL-43902-A-AA|6
KNGKSLHK
>ENST00000628446.2|SNV-2721-C-G|6
MSRPLASNFQFAR
>ENST00000488298.5|SNV-18848-A-G|2
DLLDHGVFKVEK
>ENST00000283905.8|SNV-25251-A-C|2
GAMFPTFTSPADLYTGIK
>ENST00000419746.5|SNV-18475-A-G|3
TWMSSYSGGPSGLLGLPITLTLM
>ENST00000547171.1|SNV-56940-C-A|3
TMNLTQKRLDVYLQCK
>ENST00000620191.4|SNV-11429-T-C|1
LPRVAPDRSSNGSSR
>ENST00000389840.7|SNV-82679-C-T|4
GDPSRAEDQVLMWALR
>ENST00000252713.9|SNV-14143-A-C|4
NNECHEPEKSFSLDSTIDAAQRVLR
>ENST00000442039.3|SNV-41-G-C|6
MNPVLCAPAAGAVR
>ENST00000336702.7|SNV-10363-C-T|1
QLCPLIPGPGK
>ENST00000582749.1|SNV-648-A-G|1
SGPPTTCWASV
>ENST00000615164.2|SNV-386-T-C|2
QGRTPYGFGG
>ENST00000399300.6|SNV-6853-G-A|5
RPPPEHFRQPPPEHFR
>ENST00000513610.6|SNV-231668-C-T|2
EEEVSHVAMVIRAHVLGFLAR
>ENST00000483416.1|MNV-12939-AAGG-A|2
IYQQPWEDLFLHIWLSKQK
>ENST00000332180.10|SNV-56940-C-A|2
TMNLTQK
>ENST00000568329.5|SNV-18368-G-T|1
TSCSWWSTTPHTQMDSVRASLNQR
>ENST00000392122.3|SNV-80009-C-T|2
CGRDPEMGGKPR
>ENST00000389202.3|SNV-29790-T-C|1
QEEPTKYFNFATSDEKK
>FUSION-ENST00000261622.5:623-ENST00000565224.5:36823|2
LVACLCVLANCFR
>ENST00000464783.1|SNV-5519-T-A|4
MYSARVGTDLGQRFLLPAENNKPQR
>ENST00000244364.10|INDEL-399146-A-AA|2
NEAGDTAGKEADKSGPGTL
>ENST00000497170.5|SNV-37920-G-A|6
MDLWSFAFRFLWCYR
>ENST00000581322.6|SNV-315547-C-T|1
VTLNLPGMHSSDKPCRPKSE
>ENST00000400427.5|INDEL-60046-G-GCCAT|7
EPQQWHTR
>ENST00000642442.1|SNV-7097-C-T|6
MLAVLLKVVCTESLLGLWK
>ENST00000494357.1|SNV-14143-A-C|1
QLREFLEYRIPMTMISMT
>ENST00000623673.1|INDEL-353-T-TT|3
MPAVFYVGLVVRTAVWQGRPSFPAD
>ENST00000332118.11|SNV-1904-G-T|2
AKKPVRSMI
>ENST00000620191.4|SNV-11429-T-C|4
SPSPQSRRLPR
>ENST00000397146.7|SNV-103821-G-A|3
KIYNGEEQIDCWFARNNATK
>ENST00000497036.5|SNV-8271-T-G|6
NGSVLLTKRCSASSRPGSWGPGSPR
>ENST00000251127.11|SNV-37920-G-A|2
DRWCVFDGFMVFCL
>ENST00000344773.6|INDEL-408493-C-CA|1
LSVQPQMGWK
>ENST00000469576.1|SNV-60153-A-C|2
QHLYIWRFR
>ENST00000556833.1|SNV-61-C-T|19
LPGKEVPGLAQNK
>ENST00000435676.2|SNV-96463-T-A|1
NKRDQSFTTWLVAMNTTTK
>ENST00000449297.6|SNV-54035-A-G|2
SEGFGASPRHLR
>ENST00000470105.1|SNV-173706-C-T|3
SPSSRLPLISSSTGRVLPK
>ENST00000497170.5|SNV-37920-G-A|3
DLWSFAFRFLWCYRCLK
>ENST00000325509.4|SNV-619-A-C|1
TAANARERAR
>ENST00000359088.9|MNV-14495-ACCA-A|3
TVSEKQGKAATTAK
>ENST00000526423.1|SNV-21180-G-A|5
ARGCQQHCR
>ENST00000265634.4|SNV-476-G-T|5
LARCEGLAGVK
>ENST00000329905.6|SNV-575-C-G|3
CFLCAFCTAVPVSALGNGR
>ENST00000400331.10|SNV-58380-G-A|1
QSFLLDKPQDLSISIFSCDPDFEIK
>ENST00000400023.5|SNV-32876-C-T|1
AATTTGPTPGKAGGC
>ENST00000671355.1|SNV-192984-G-A|1
DSGFSTIIAGSGMKCKR
>ENST00000535325.5|SNV-27365-A-T|1
LSCLVAELQKQWEVTQATQNTVK
>ENST00000437464.1|SNV-47810-G-C|6
NRLREYDFASESEQDEQPPPR
>ENST00000606789.1|SNV-20034-A-T|2
SCPRVINLHEVYEYTSEIILILE
>ENST00000470105.1|SNV-173706-C-T|1
VLPKSTQNSPSSPSGSWR
>ENST00000233948.4|SNV-11411-A-G|1
SKAFGRILQQDIR
>ENST00000392833.6|SNV-169256-A-G|1
INAGSNTPGSVRRYSLGQVSK
>ENST00000589581.1|SNV-6754-T-C|3
MKCVHIPPESFDAD
>ENST00000374736.8|SNV-66448-A-G|2
STVDKVLRADVILHK
>FUSION-ENST00000360315.7:79789-ENST00000662322.1:15783|5
GEGLVGDGPVDMRTSHRMLLSPSIK
>ENST00000619186.4|SNV-12420-G-A|1
TIYKQSQHMTEVVRR
>ENST00000497091.1|SNV-1258-T-C|4
KPALFSVLR
>ENST00000444739.7|SNV-18273-A-G|4
ERAEEICPIKER
>ENST00000520970.5|SNV-14609-G-A|7
GIFLDTIVPKYEVNR
>ENST00000306904.7|SNV-1222-C-T|6
GLSLSMERGCPPQRDSYSWSGCR
>ENST00000374733.1|SNV-66448-A-G|1
VLRADVILHKVS
>ENST00000263054.10|SNV-457910-G-A|3
GRPHYYVSYR
>ENST00000276440.12|INDEL-215224-C-CT|1
KVLAGAS
>ENST00000368171.5|SNV-4908-G-C|2
LLLLCHVSGFYPKPVWVK
>ENST00000505555.5|SNV-10010-G-A|1
ESAVVSSHCA
>ENST00000494357.1|SNV-14143-A-C|5
ASVWTLLLMQLREFLEYR
>ENST00000388718.5|SNV-8469-C-G|1
HGHSGHGQSTQRGSRTAGR
>ENST00000413465.6|SNV-12420-G-A|4
VRAMTIYK
>ENST00000342287.9|SNV-1258-T-C|6
HALNCHRMKPALFSVLR
>ENST00000464783.1|SNV-5519-T-A|8
MVLQLCPVLGDHMYSARVGTDLGQR
>ENST00000220616.9|SNV-20238-G-A|1
DLGDVMETVLSSQTYEQTPER
>ENST00000259407.6|SNV-15360-A-G|1
KPEVTDLECFEEAANFLLRHPK
>ENST00000635829.1|SNV-21434-T-C|2
MVGMQWQS
>ENST00000321253.7|SNV-4500-C-A|2
NGKYMACCMLYR
>ENST00000444739.7|SNV-18273-A-G|2
AEEICPIKER
>ENST00000568329.5|SNV-18368-G-T|2
TSCSWWSTTPHTQMDSVR
>ENST00000303521.10|SNV-140016-A-C|2
LVSLGAKIPPGGTL
>FUSION-ENST00000466801.5:5622-ENST00000322723.9:22077|2
LHQPKERK
>ENST00000589581.1|SNV-6754-T-C|4
WDMKCVHIPPESFDAD
>ENST00000553313.1|SNV-202323-G-C|1
SSGLQATSTAGTPAMSPMSISSVK
>ENST00000636787.1|SNV-21434-T-C|2
ILVDALQKMTCTVFMVGMQWQS
>ENST00000497036.5|SNV-8271-T-G|1
CSASSRPGSWGPGSPRRR
>ENST00000650617.1|SNV-7097-C-T|2
VVCTESLLGLWK
>ENST00000330212.7|INDEL-5893-C-CA|8
ACGSRSAGGSYLR
>ENST00000525043.4|INDEL-214-T-TG|3
LACNPSYWGSGGQSLEPR
>ENST00000513610.6|SNV-231668-C-T|4
REEEVSHVAMVIRAHVLGFLAR
>ENST00000359263.9|MNV-82933-CT-C|1
NLVDPFVEVSFAEKRFVQT
>ENST00000650617.1|SNV-7097-C-T|3
VGMLAVLLKVVCTESLLGLWK
>ENST00000461003.5|SNV-21132-A-C|3
KADRMEAK
>FUSION-ENST00000466801.5:5622-ENST00000322723.9:22077|15
ASGQLKMMRMTMTMR
>ENST00000233948.4|SNV-11411-A-G|4
RWNCSSRSK
>ENST00000463322.1|SNV-4943-C-A|4
MTLRGNIWCFSSILWISTLCVLQK
>ENST00000260187.7|SNV-8319-T-A|1
SGYGANTPSSYGANLAASLLEKEK
>ENST00000342992.10|SNV-291146-T-C|3
VRVIGSPNSPEGPPEYDDIQVRSVR
>ENST00000334220.9|SNV-20388-G-A|3
EAVTFLHK
>ENST00000367723.8|SNV-77577-A-G|5
GRKPFTNR
>ENST00000394455.6|SNV-46940-G-A|8
LVCSSCSTKKMVVEDCR
>ENST00000586876.1|SNV-6745-C-A|2
QKWTVQNNGHSGWNPGER
>ENST00000295898.8|INDEL-962-T-TT|1
TILRGSCY
>ENST00000331491.2|SNV-173-G-A|2
HYQKSTELLIR
>ENST00000284274.5|SNV-28276-C-T|2
LSKYNTEEFIIVYPTDPPK
>ENST00000520970.5|SNV-14609-G-A|8
NTFSRGIFLDTIVPKYEVNR
>ENST00000369413.8|SNV-4439-C-G|2
RACQDVSVIIHTACIIDVFGVTQR
>ENST00000358656.9|MNV-10058-TCA-T|10
LLFSLENQPEFR
>ENST00000540267.5|MNV-12406-AG-A|6
MVILIALFNQK
>ENST00000367734.4|SNV-282-A-C|4
NSDSSSVSSRASSPDMDELYLR
>ENST00000571345.5|SNV-3046-T-C|4
KDAYMFWWLYHATNSCK
>ENST00000609104.5|MNV-129892-AA-A|3
LSMEELVEFFQETLARIFSLK
>ENST00000394455.6|SNV-46940-G-A|5
MVVEDCR
>ENST00000339875.9|SNV-770673-A-G|1
LSNLFLQASSPTAGTAPRSQSR
>ENST00000400427.5|INDEL-60046-G-GCCAT|6
EPQQWHTRAPGGR
>ENST00000614616.4|SNV-46944-C-T|2
MVLDHLVIQRMDTIGK
>ENST00000470105.1|SNV-173706-C-T|2
LPLISSSTGRVLPK
>ENST00000202967.4|SNV-1736-A-G|3
RLTELHGCVDRVLCLDCGEQTPR
>ENST00000581312.6|SNV-66365-C-T|1
EEQLTGPPAESR
>ENST00000394008.1|SNV-12-T-A|3
THSCSPCCQPTCCR
>ENST00000372204.7|SNV-14433-A-T|3
LKAEELLLQQQQLALQLELEMQDK
>ENST00000449707.5|SNV-16444-G-A|4
NGSTESSSGDGDTVLVQKQKGTR
>ENST00000671355.1|SNV-192984-G-A|3
DSGFSTIIAGSGMKCK
>ENST00000308979.7|SNV-59848-G-A|2
MVCQWTQTRHRAR
>ENST00000397146.7|SNV-103821-G-A|1
NNATKLIDGEYK
>FUSION-ENST00000348459.10:45065-ENST00000503581.6:1625224|2
MLEKMQVYSFHLSMGIPI
>ENST00000278071.6|INDEL-22604-G-GG|3
DTRGLGPLEHPLHDPLPDDR
>ENST00000378743.9|SNV-4431-C-T|1
SKEPFRSHPPSVR
>ENST00000568329.5|SNV-18368-G-T|4
RCTLRTSCSWWSTTPHTQMDSVR
>ENST00000252713.9|SNV-14143-A-C|5
NNECHEPEKSFSLDSTIDAAQR
>ENST00000582749.1|SNV-648-A-G|2
MSGPPTTCWASV
>ENST00000358656.9|MNV-10058-TCA-T|8
EAFLVLR
>ENST00000526423.1|SNV-21180-G-A|8
WWASSTLMKARGCQQHCR
>ENST00000495425.6|SNV-64868-T-G|4
VPAGFSVAASVRVGNALGAGDR
>ENST00000278071.6|INDEL-22604-G-GG|6
KGGTGAGGGGGQAAERDTR
>ENST00000483825.5|SNV-80009-C-T|4
EEYDVLDKRCGR
>ENST00000405223.6|SNV-69086-A-G|1
LHQDFIHL
>ENST00000615164.2|SNV-386-T-C|1
TPYGFGG
>ENST00000263054.10|SNV-457910-G-A|2
GRPHYYVSYRR
>ENST00000342002.6|SNV-102556-C-A|4
SHTGERTFHCNQCGASFTQKGNLLR
>ENST00000358656.9|MNV-10058-TCA-T|13
EYWVLRESCSEKLLFSLENQPEFR
>ENST00000527561.5|MNV-10058-TCA-T|5
FTGKTARSCTPMK
>ENST00000671355.1|SNV-192984-G-A|2
MDSGFSTIIAGSGMKCKR
>ENST00000419761.6|SNV-4576-A-G|3
QNGGEVR
>ENST00000399881.8|SNV-52028-C-T|2
VLSIKNYDSTTRIIIQIL
>ENST00000534921.2|MNV-29145-CC-C|1
LDQQIPPDLSPM
>ENST00000556833.1|SNV-61-C-T|12
SAPNTSQGSCLISVCCILPSQR
>ENST00000312481.11|SNV-52268-C-T|2
VNSDQGFSAK
>ENST00000278071.6|INDEL-22604-G-GG|7
KGGTGAGGGGGQAAER
>ENST00000278071.6|INDEL-22604-G-GG|10
LEEEVARLAGR
>ENST00000358656.9|MNV-10058-TCA-T|18
TQARGGVGAPEEWGAAPLR
>ENST00000556833.1|SNV-61-C-T|9
RLQIVSSPCFSEFVDSVKDSQPR
>ENST00000394008.1|SNV-12-T-A|4
MTHSCSPCCQPTCCR
>ENST00000431684.1|SNV-46586-A-G|1
AACPCPQSSPPEQEEVKEEGV
>ENST00000342287.9|SNV-1258-T-C|3
MKPALFSVLREIK
>ENST00000497091.1|SNV-1258-T-C|1
EIKEKTECPHLNFFLTTHGFGL
>FUSION-ENST00000360315.7:79789-ENST00000662322.1:15783|3
TSHRMLLSPSIKSMLAT
>ENST00000614999.4|SNV-101723-C-G|3
HRWDEVK
>ENST00000469555.1|SNV-81689-G-A|1
DWTTLLYHQQDSTDFPPKDI
>FUSION-ENST00000466801.5:5622-ENST00000322723.9:22077|7
MTMTMRKMTLK
>ENST00000498332.5|SNV-6021-C-A|7
VYNAGPERDR
>ENST00000494357.1|SNV-14143-A-C|6
ASVWTLLLMQLR
>ENST00000361371.10|INDEL-26433-A-AA|2
SCGAVFIPETDR
>ENST00000325509.4|SNV-619-A-C|3
QSQRTAANARER
>ENST00000526423.1|SNV-21180-G-A|1
GCQQHCRSSRR
>ENST00000623361.3|SNV-13355-G-A|4
RSASNSHVPGTPVYR
>ENST00000372586.4|SNV-1262-A-G|2
IYLLAYWSLLATLACLVVLYQNAR
>ENST00000568329.5|SNV-18368-G-T|8
MQLVEHYTSYADGLCTR
>ENST00000370033.9|SNV-80929-A-G|2
LLCCQKK
>ENST00000494357.1|SNV-14143-A-C|10
MNPKKASVWTLLLMQLR
>ENST00000309737.11|MNV-58352-AG-A|3
KRNPQGLSENSQSEVSITQVPR
>ENST00000397146.7|SNV-103821-G-A|2
IYNGEEQIDCWFARNNATK
>ENST00000571335.5|SNV-64868-T-G|3
VGNALGAGDR
>ENST00000522544.5|SNV-91448-A-G|3
CHSRPLTLAQSR
>ENST00000482415.6|SNV-88192-G-C|3
MRILVALIRSVSTGC
>ENST00000562368.5|SNV-7111-C-A|1
TAPTANPATSTPGACCCPRARAR
>ENST00000205948.11|SNV-39657-C-A|1
ATFGCNDGYSLDGPEEIECTK
>ENST00000469796.7|SNV-65196-C-T|3
VKALLGGNVRMMLSGGVPLSPQTHR
>ENST00000405223.6|SNV-69086-A-G|2
MLHQDFIHL
>ENST00000509614.1|SNV-118526-C-A|14
TVAFLAILITAPNGALLMGIMGPK
>ENST00000553999.5|INDEL-31234-C-CT|3
GKEQNTQRSFFSQNE
>ENST00000283905.8|SNV-25251-A-C|1
GAMFPTFTSPADLYTGIKAR
>ENST00000544574.5|SNV-18111-C-T|1
TSSWPYFLGS
>ENST00000483825.5|SNV-80009-C-T|1
CGRDPEMGGKPQRR
>ENST00000302622.3|SNV-942-C-T|1
EVKGALG
>ENST00000300648.7|SNV-49940-A-G|1
LMPEVVATASKVDIAPHVR
>ENST00000494357.1|SNV-14143-A-C|12
MNVMNPKKASVWTLLLMQLR
