# Supplementary material for: Identification of non-canonical peptides with moPepGen
Source: Nat Biotechnol. 2025 Jun 16;44(4):568–73. doi: 10.1038/s41587-025-02701-0 (PMC12680078; doi:10.1038/s41587-025-02701-0)
Supplement: Supplementary file 4 — Supplementary Data: Cancer cell line variant peptide database. Custom peptide database FASTA file for each of the 376 cell lines from the Cancer Cell Line Encyclopedia with proteomics characterization or used in the reference channel. Variant peptide FASTA files were produced by moPepGen as the result of cell-line-specific publicly available mutations and fusions. [file 41587_2025_2701_MOESM4_ESM.zip › ACH-000424.fasta]

>FUSION-ENST00000524045.6:132874-ENST00000518591.1:134715|4189
VYSLFAGMMLR
>FUSION-ENST00000654282.1:41698-ENST00000376795.6:80505|1381
TSFPLPCWRRVQFHSFTLAFSL
>FUSION-ENST00000524045.6:132874-ENST00000518591.1:134715|6717
GEKEVLLICSHATNK
>FUSION-ENST00000524045.6:132874-ENST00000518591.1:134715|2891
MTGLVVTYSK
>FUSION-ENST00000637137.1:129535-ENST00000532992.5:71182|3273
YVAERMRVHGWC
>FUSION-ENST00000637137.1:129535-ENST00000532992.5:71182|2655
EAGNFKF
>FUSION-ENST00000637137.1:129535-ENST00000532992.5:71182|3677
MVVHACIPRYLVGR
>FUSION-ENST00000524045.6:132874-ENST00000518591.1:134715|4627
MKVTPKILYIYFHYLK
>FUSION-ENST00000654282.1:41698-ENST00000376795.6:80505|1844
IIAIMTKLVVIS
>FUSION-ENST00000654282.1:41698-ENST00000376795.6:80505|635
IENIETLKIKQGK
>FUSION-ENST00000524045.6:132874-ENST00000518591.1:134715|1097
DEVQIFR
>FUSION-ENST00000524045.6:132874-ENST00000518591.1:134715|3145
DIWVGSK
>FUSION-ENST00000524045.6:132874-ENST00000518591.1:134715|7277
MQHSISESR
>FUSION-ENST00000637137.1:129535-ENST00000532992.5:71182|4042
IHVYFASRYIGWLAPLF
>FUSION-ENST00000637137.1:129535-ENST00000532992.5:71182|697
SFEKCLFR
>FUSION-ENST00000637137.1:129535-ENST00000532992.5:71182|3391
FLHVLSWFDSSFLFSVE
>FUSION-ENST00000637137.1:129535-ENST00000532992.5:71182|4673
CKEVNSLVQGHK
>FUSION-ENST00000524045.6:132874-ENST00000518591.1:134715|6412
HHIFSLIGGN
>FUSION-ENST00000637137.1:129535-ENST00000532992.5:71182|673
YIYDVCIHIER
>FUSION-ENST00000654282.1:41698-ENST00000376795.6:80505|1574
QHDVPERCLRQDK
>FUSION-ENST00000654282.1:41698-ENST00000376795.6:80505|2385
MDCRVHSSSSSWICLTVLATVR
>FUSION-ENST00000524045.6:132874-ENST00000518591.1:134715|7254
MLSFDTCTTYLRYSNMKTTK
>FUSION-ENST00000654282.1:41698-ENST00000376795.6:80505|1258
TCTNINLNIYSNFIHNCQNLK
>FUSION-ENST00000637137.1:129535-ENST00000532992.5:71182|4095
MTHLFLSYFLETR
>FUSION-ENST00000524045.6:132874-ENST00000518591.1:134715|7489
MPMFSGF
>FUSION-ENST00000524045.6:132874-ENST00000518591.1:134715|1218
YFSTKVK
>FUSION-ENST00000524045.6:132874-ENST00000518591.1:134715|728
KWSRIFT
>FUSION-ENST00000524045.6:132874-ENST00000518591.1:134715|3038
ILRSYPKK
>FUSION-ENST00000524045.6:132874-ENST00000518591.1:134715|3699
DLGATEYKVSLK
>FUSION-ENST00000524045.6:132874-ENST00000518591.1:134715|845
SSRINIKLMTHNGFHCR
>FUSION-ENST00000524045.6:132874-ENST00000518591.1:134715|4244
MQRRPARYQR
>ENST00000479761.1|MNV-21046-AAAGA-A|7
MEITAVFQVLKR
>FUSION-ENST00000524045.6:132874-ENST00000518591.1:134715|5880
YSKEQTGWR
>FUSION-ENST00000524045.6:132874-ENST00000518591.1:134715|1103
MKLALIIIIFSEKIEDPK
>FUSION-ENST00000654282.1:41698-ENST00000376795.6:80505|705
LMMLVFREHF
>FUSION-ENST00000637137.1:129535-ENST00000532992.5:71182|927
NVQELFRDFEK
>FUSION-ENST00000637137.1:129535-ENST00000532992.5:71182|4621
VDILSIL
>FUSION-ENST00000524045.6:132874-ENST00000518591.1:134715|1416
RVGNWLS
>FUSION-ENST00000524045.6:132874-ENST00000518591.1:134715|1161
LKSYIMIPFLPPK
>FUSION-ENST00000637137.1:129535-ENST00000532992.5:71182|1064
RQHEVQRCYTM
>FUSION-ENST00000637137.1:129535-ENST00000532992.5:71182|4070
LARMVSIS
>FUSION-ENST00000524045.6:132874-ENST00000518591.1:134715|1515
SMGVGPSKPGVRYNLLVCR
>FUSION-ENST00000637137.1:129535-ENST00000532992.5:71182|588
RTQVHCK
>FUSION-ENST00000586376.5:3275-ENST00000518696.5:25464|28
WNQLLRSKFHLLGR
>FUSION-ENST00000524045.6:132874-ENST00000518591.1:134715|2937
MKHLITGYFKLIT
>FUSION-ENST00000524045.6:132874-ENST00000518591.1:134715|7160
MESYGLPQKPVTIKINYTR
>FUSION-ENST00000524045.6:132874-ENST00000518591.1:134715|5524
MGCPWWVT
>FUSION-ENST00000524045.6:132874-ENST00000518591.1:134715|6971
PENTPRQKDTGSLWPIR
>ENST00000376462.5|SNV-833194-G-T|4
NRAVSIEKSEK
>FUSION-ENST00000637137.1:129535-ENST00000532992.5:71182|3303
LLSVCVCTVGVKK
>FUSION-ENST00000524045.6:132874-ENST00000518591.1:134715|7488
MCIVSSSK
>FUSION-ENST00000654282.1:41698-ENST00000376795.6:80505|2274
KALEMKN
>FUSION-ENST00000637137.1:129535-ENST00000532992.5:71182|3480
VCLVLVRKC
>FUSION-ENST00000524045.6:132874-ENST00000518591.1:134715|3468
NGGQDLESEK
>FUSION-ENST00000524045.6:132874-ENST00000518591.1:134715|7652
MGSTGLNYVIMKR
>ENST00000313961.10|SNV-169132-G-C|2
SEFSEENLQFWIACEDYKK
>FUSION-ENST00000637137.1:129535-ENST00000532992.5:71182|4264
MFQEKEDCTFLKNK
>FUSION-ENST00000524045.6:132874-ENST00000518591.1:134715|4166
LGSLAGQGKVGNTSLGVAAPK
>ENST00000617377.1|SNV-122322-G-C|3
SSESDPEQISLKTSDNSKSCQPR
>FUSION-ENST00000524045.6:132874-ENST00000518591.1:134715|682
HFCLMECIFYKGK
>FUSION-ENST00000524045.6:132874-ENST00000518591.1:134715|2350
NVIDSLIGIVLNP
>FUSION-ENST00000524045.6:132874-ENST00000518591.1:134715|6383
MIDWIKKMWHIYTMK
>FUSION-ENST00000524045.6:132874-ENST00000518591.1:134715|3334
SYVLLTFQNVIILSQWSLK
>FUSION-ENST00000637137.1:129535-ENST00000532992.5:71182|1321
MEFLCHPFMK
>FUSION-ENST00000524045.6:132874-ENST00000518591.1:134715|7642
MPSTDRPAIRQAYYILI
>FUSION-ENST00000586376.5:1955-ENST00000518696.5:25464|8
DLQDCKTSYLWHAAK
>FUSION-ENST00000524045.6:132874-ENST00000518591.1:134715|6920
VCFIEQDISVYSMGK
>FUSION-ENST00000637137.1:129535-ENST00000532992.5:71182|2723
IFTVALCPPPAPPTI
>FUSION-ENST00000524045.6:132874-ENST00000518591.1:134715|75
METEFYVLILEKK
>FUSION-ENST00000524045.6:132874-ENST00000518591.1:134715|122
MKCHWLQNNCIRNWSK
>FUSION-ENST00000650541.1:803-ENST00000376795.6:80505|33
CPAKNIMWLLAEKSILPM
>FUSION-ENST00000524045.6:132874-ENST00000518591.1:134715|3120
LYTHFKMVFKLI
>FUSION-ENST00000524045.6:132874-ENST00000518591.1:134715|3488
WFPGLSKK
>FUSION-ENST00000654282.1:41698-ENST00000376795.6:80505|1398
TEHWGER
>FUSION-ENST00000524045.6:132874-ENST00000518591.1:134715|2911
VFFVFLYSFLFKK
>FUSION-ENST00000654282.1:41698-ENST00000376795.6:80505|1348
MYPKPFGLL
>FUSION-ENST00000637137.1:129535-ENST00000532992.5:71182|2820
ALRMMVREIYIENNI
>FUSION-ENST00000654282.1:41698-ENST00000376795.6:80505|444
CVSRYMFIQK
>ENST00000589328.5|SNV-47661-T-A|2
KPCGQSENNTLKR
>FUSION-ENST00000524045.6:132874-ENST00000518591.1:134715|494
GETAPMIQSPSTGSFPK
>FUSION-ENST00000524045.6:132874-ENST00000518591.1:134715|471
MVHLDQVKRTSFLYTFIK
>FUSION-ENST00000524045.6:132874-ENST00000518591.1:134715|3945
VIYFTNYKGENKLI
>ENST00000343518.11|INDEL-449-A-ACTC|1
KMGKWCCHCFPCCR
>FUSION-ENST00000524045.6:132874-ENST00000518591.1:134715|4616
CSRINETLK
>FUSION-ENST00000524045.6:132874-ENST00000518591.1:134715|6555
VLGLMFKSLIHLELIFV
>FUSION-ENST00000524045.6:132874-ENST00000518591.1:134715|3401
MVPESFNSFQHNSK
>FUSION-ENST00000524045.6:132874-ENST00000518591.1:134715|2077
MQLNSYIR
>FUSION-ENST00000524045.6:132874-ENST00000518591.1:134715|2202
ISHCGFDLHFSDDQG
>FUSION-ENST00000524045.6:132874-ENST00000518591.1:134715|3914
MESIYIENHRL
>FUSION-ENST00000654282.1:41698-ENST00000376795.6:80505|2590
GTDSHRGFRLVK
>FUSION-ENST00000524045.6:132874-ENST00000518591.1:134715|815
YQQVLGGE
>FUSION-ENST00000637137.1:129535-ENST00000532992.5:71182|2169
NLVFSYVPFYYTVEIFML
>FUSION-ENST00000637137.1:129535-ENST00000532992.5:71182|3529
MNTLIRR
>FUSION-ENST00000654282.1:41698-ENST00000376795.6:80505|1082
SFLINKISK
>FUSION-ENST00000637137.1:129535-ENST00000532992.5:71182|437
QAHFLLIFK
>FUSION-ENST00000654282.1:41698-ENST00000376795.6:80505|686
ISLVPMVIENQKLR
>FUSION-ENST00000637137.1:129535-ENST00000532992.5:71182|3807
KIGSLLGWGINLLLNS
>FUSION-ENST00000520433.5:144-ENST00000518591.1:134715|9
NPPAEIPVHILSTKNLNLKDNR
>FUSION-ENST00000524045.6:132874-ENST00000518591.1:134715|4081
QQTNIQR
>ENST00000495995.5|SNV-11702-C-A|SNV-11708-G-C|12
NSSSKSTTPLGEAR
>FUSION-ENST00000654282.1:41698-ENST00000376795.6:80505|645
CIPSLYYVYQPHLTTKR
>FUSION-ENST00000524045.6:132874-ENST00000518591.1:134715|5980
DDAKRNETK
>FUSION-ENST00000524045.6:132874-ENST00000518591.1:134715|6839
AISWLPRK
>FUSION-ENST00000524045.6:132874-ENST00000518591.1:134715|7275
MQHSISESRGGVSK
>FUSION-ENST00000524045.6:132874-ENST00000518591.1:134715|5723
MVSSFVHVPTKDMNSSFFMAA
>FUSION-ENST00000524045.6:132874-ENST00000518591.1:134715|1971
SAFVFMKIK
>FUSION-ENST00000524045.6:132874-ENST00000518591.1:134715|4191
HFQLENLEKLCIR
>FUSION-ENST00000524045.6:132874-ENST00000518591.1:134715|1036
WSSFCDDISSFPRILR
>FUSION-ENST00000586376.5:1955-ENST00000518696.5:25464|10
GLTKDLQDCK
>FUSION-ENST00000524045.6:132874-ENST00000518591.1:134715|76
ETEFYVLILEK
>FUSION-ENST00000524045.6:132874-ENST00000518591.1:134715|5637
MIWLSVRLLLVYKNA
>ENST00000321037.5|SNV-9764-G-A|3
NYEFPHLQNFIKEGILVEHVK
>FUSION-ENST00000637137.1:129535-ENST00000532992.5:71182|3011
MCYFFMLNSEFYSIIY
>FUSION-ENST00000524045.6:132874-ENST00000518591.1:134715|2318
NLYAHKLENLK
>FUSION-ENST00000524045.6:132874-ENST00000518591.1:134715|456
NESECLNMLFK
>FUSION-ENST00000654282.1:41698-ENST00000376795.6:80505|420
YMSAQILSLWSILKR
>FUSION-ENST00000654282.1:41698-ENST00000376795.6:80505|2424
WRKGAEEEIR
>ENST00000326648.4|INDEL-214306-C-CA|3
KKEGIFK
>FUSION-ENST00000637137.1:129535-ENST00000532992.5:71182|3840
MQLEIHKR
>FUSION-ENST00000637137.1:129535-ENST00000532992.5:71182|2887
MPVILALR
>FUSION-ENST00000637137.1:129535-ENST00000532992.5:71182|1241
LLFPLLSIK
>FUSION-ENST00000524045.6:132874-ENST00000518591.1:134715|6061
GLETGWNELWKNGGLR
>FUSION-ENST00000524045.6:132874-ENST00000518591.1:134715|3277
AHTLYFTEVLRFF
>FUSION-ENST00000637137.1:129535-ENST00000532992.5:71182|2574
MVFVMKWEMFIK
>FUSION-ENST00000524045.6:132874-ENST00000518591.1:134715|4955
QKDRLINR
>FUSION-ENST00000524045.6:132874-ENST00000518591.1:134715|7126
MCYLIYNIDMIKSKSV
>FUSION-ENST00000524045.6:132874-ENST00000518591.1:134715|5176
MRSDGFIRDFPFGLALILSCLPLCK
>FUSION-ENST00000637137.1:129535-ENST00000532992.5:71182|1641
LECSGVISAHCNLR
>FUSION-ENST00000524045.6:132874-ENST00000518591.1:134715|5036
SLLWTLK
>FUSION-ENST00000524045.6:132874-ENST00000518591.1:134715|4404
MFWQMARCHSFFG
>FUSION-ENST00000524045.6:132874-ENST00000518591.1:134715|2537
KNIGIKPYVNK
>FUSION-ENST00000637137.1:129535-ENST00000532992.5:71182|1755
DSRFAEEVLNIFSET
>FUSION-ENST00000637137.1:129535-ENST00000532992.5:71182|396
WLLEWVR
>FUSION-ENST00000637137.1:129535-ENST00000532992.5:71182|1812
DPIVESQWGLYSCWPHR
>FUSION-ENST00000637137.1:129535-ENST00000532992.5:71182|3267
MDIQVASVCGCGNVE
>FUSION-ENST00000524045.6:132874-ENST00000518591.1:134715|791
MPVFTSLCSPFGILCCGFSFESERK
>ENST00000551305.5|SNV-810-A-G|6
WNSPGEMASPVSRARGQATFQQSK
>FUSION-ENST00000654282.1:41698-ENST00000376795.6:80505|1092
CVHSLVK
>FUSION-ENST00000637137.1:129535-ENST00000532992.5:71182|2382
YSSIVLSK
>FUSION-ENST00000524045.6:132874-ENST00000518591.1:134715|3486
KTFLGCK
>FUSION-ENST00000637137.1:129535-ENST00000532992.5:71182|2196
MSVKVILVLFWK
>FUSION-ENST00000524045.6:132874-ENST00000518591.1:134715|1964
IKLNILTHSSEYNMK
>FUSION-ENST00000637137.1:129535-ENST00000532992.5:71182|2111
QFGVQWYDHSSLQPQPHR
>FUSION-ENST00000524045.6:132874-ENST00000518591.1:134715|4522
MQNSHVRTHTKLEPSP
>FUSION-ENST00000654282.1:41698-ENST00000376795.6:80505|1835
IRSETGYRSVK
>FUSION-ENST00000637137.1:129535-ENST00000532992.5:71182|2636
MIFANFPQPQEKWAR
>FUSION-ENST00000524045.6:132874-ENST00000518591.1:134715|3245
SSLLSSNFHR
>FUSION-ENST00000524045.6:132874-ENST00000518591.1:134715|1719
MCSHGHTSIMTR
>FUSION-ENST00000524045.6:132874-ENST00000518591.1:134715|1159
MIPFLPPK
>FUSION-ENST00000524045.6:132874-ENST00000518591.1:134715|2699
LGDLTKF
>FUSION-ENST00000524045.6:132874-ENST00000518591.1:134715|4741
KKVLNVVPATR
>FUSION-ENST00000524045.6:132874-ENST00000518591.1:134715|4680
HFVTMRRK
>FUSION-ENST00000524045.6:132874-ENST00000518591.1:134715|802
MRFFIDSR
>FUSION-ENST00000524045.6:132874-ENST00000518591.1:134715|5240
MLISDVVSGCHHLISHFR
>FUSION-ENST00000524045.6:132874-ENST00000518591.1:134715|3471
LYKNGGQDLESEK
>FUSION-ENST00000524045.6:132874-ENST00000518591.1:134715|6560
MPMVLGLMFKSLIHLELIFV
>FUSION-ENST00000654282.1:41698-ENST00000376795.6:80505|334
CHCIFNWCQLLFTK
>FUSION-ENST00000524045.6:132874-ENST00000518591.1:134715|7077
YSTYTHHDTVLGLKSNK
>FUSION-ENST00000524045.6:132874-ENST00000518591.1:134715|5657
MNFKVVLSNSVK
>FUSION-ENST00000637137.1:129535-ENST00000532992.5:71182|2572
MVFVMKWEMFIKYL
>FUSION-ENST00000524045.6:132874-ENST00000518591.1:134715|5147
FLMFFPCCF
>FUSION-ENST00000524045.6:132874-ENST00000518591.1:134715|1336
FKFIRDYTVSCAQCR
>FUSION-ENST00000654282.1:41698-ENST00000376795.6:80505|2374
MRAPHITEESVC
>FUSION-ENST00000524045.6:132874-ENST00000518591.1:134715|3844
VFLLMKISPQIIFFSNK
>FUSION-ENST00000654282.1:41698-ENST00000376795.6:80505|825
MLFIFACLTLKYLTTFEFYFYL
>FUSION-ENST00000524045.6:132874-ENST00000518591.1:134715|2088
SSFDRDD
>FUSION-ENST00000654282.1:41698-ENST00000376795.6:80505|525
IGAKLLPVFLVPRLLQLFIQK
>FUSION-ENST00000637137.1:129535-ENST00000532992.5:71182|1548
DLIWAFLCK
>FUSION-ENST00000637137.1:129535-ENST00000532992.5:71182|1260
KVNTVFSMI
>FUSION-ENST00000524045.6:132874-ENST00000518591.1:134715|7068
MYCHWKKIHLHVFGQD
>FUSION-ENST00000654282.1:41698-ENST00000376795.6:80505|2596
GPEQNLGK
>FUSION-ENST00000524045.6:132874-ENST00000518591.1:134715|5937
LIRLGPCIR
>FUSION-ENST00000524045.6:132874-ENST00000518591.1:134715|3330
SQVQRPKSHLEMSSFYLSACK
>FUSION-ENST00000637137.1:129535-ENST00000532992.5:71182|4500
FSCFSLPSSWDYRCPLTRPARTLFS
>FUSION-ENST00000524045.6:132874-ENST00000518591.1:134715|5814
CACVFIAA
>FUSION-ENST00000524045.6:132874-ENST00000518591.1:134715|1254
MKNNSLIMSIEVVKSFDNIQ
>FUSION-ENST00000654282.1:41698-ENST00000376795.6:80505|550
MTLLLGFTTNLEKIMESDKEK
>FUSION-ENST00000654282.1:41698-ENST00000376795.6:80505|2083
YIAVHMEEVLHEMYFVSI
>FUSION-ENST00000654282.1:41698-ENST00000376795.6:80505|1777
MIGTFIPLEPSC
>FUSION-ENST00000524045.6:132874-ENST00000518591.1:134715|6311
CDLNLTAESHSTVVSCLRLQLR
>FUSION-ENST00000520433.5:144-ENST00000518591.1:134715|10
MNPPAEIPVHILSTKNLNLKDNR
>FUSION-ENST00000524045.6:132874-ENST00000518591.1:134715|620
LGVVAHASNPNTLGG
>FUSION-ENST00000654282.1:41698-ENST00000376795.6:80505|994
MESMQFKAKR
>FUSION-ENST00000637137.1:129535-ENST00000532992.5:71182|4536
SLRPAWLT
>FUSION-ENST00000637137.1:129535-ENST00000532992.5:71182|191
MSSTIKSLLWSFSLTTCSINR
>FUSION-ENST00000637137.1:129535-ENST00000532992.5:71182|2856
LNFVMRYIFHFLFIICFHS
>FUSION-ENST00000524045.6:132874-ENST00000518591.1:134715|4823
MECSPAIK
>ENST00000305783.13|SNV-8273-C-A|4
QVLRIFFTQQSYGVAASK
>FUSION-ENST00000524045.6:132874-ENST00000518591.1:134715|7605
SLALSPRPDCGLQWR
>FUSION-ENST00000637137.1:129535-ENST00000532992.5:71182|1669
NLVKVNLWT
>FUSION-ENST00000637137.1:129535-ENST00000532992.5:71182|4374
MNLSFLFLQLPFYGAELIK
>ENST00000503346.1|SNV-5190-C-T|2
SGPAGSASAWASAGPSRFRVNR
>FUSION-ENST00000637137.1:129535-ENST00000532992.5:71182|277
CNSMGNEDRVR
>ENST00000260600.9|SNV-99877-C-T|1
LATFPNGPSVILPHQVVDNS
>FUSION-ENST00000524045.6:132874-ENST00000518591.1:134715|3672
MLYTFIMLQFLWVR
>FUSION-ENST00000637137.1:129535-ENST00000532992.5:71182|253
MFISISLYLDTNILSAYIS
>FUSION-ENST00000637137.1:129535-ENST00000532992.5:71182|1862
YILKLCHIVRGW
>FUSION-ENST00000524045.6:132874-ENST00000518591.1:134715|2810
MTWFWDFLETRAGLDPEYVR
>FUSION-ENST00000637137.1:129535-ENST00000532992.5:71182|3186
MLLSIYQISKTETQQT
>FUSION-ENST00000524045.6:132874-ENST00000518591.1:134715|5644
MNLGAPVLDAYVFR
>FUSION-ENST00000524045.6:132874-ENST00000518591.1:134715|5556
VSIFMCEFYHVIMMLAGYFAR
>FUSION-ENST00000637137.1:129535-ENST00000532992.5:71182|3720
YVKTTVVIKK
>FUSION-ENST00000637137.1:129535-ENST00000532992.5:71182|4407
TPDFFFFLRQSLALLPR
>FUSION-ENST00000637137.1:129535-ENST00000532992.5:71182|153
MFIYLCSFQSKK
>FUSION-ENST00000654282.1:41698-ENST00000376795.6:80505|1265
GRIQNADNTQC
>FUSION-ENST00000524045.6:132874-ENST00000518591.1:134715|1967
KIKLNILTHSSEYNMK
>FUSION-ENST00000637137.1:129535-ENST00000532992.5:71182|3639
LRDLVKEFEWGCSVIR
>FUSION-ENST00000637137.1:129535-ENST00000532992.5:71182|2780
LAPLPWTGAHSCSR
>FUSION-ENST00000524045.6:132874-ENST00000518591.1:134715|3280
MAHTLYFTEVLR
>FUSION-ENST00000637137.1:129535-ENST00000532992.5:71182|4464
MKLYSLGR
>FUSION-ENST00000524045.6:132874-ENST00000518591.1:134715|2721
MSIYEMFETWRPYKILR
>FUSION-ENST00000524045.6:132874-ENST00000518591.1:134715|5560
MKHVNGVHDLMFNI
>FUSION-ENST00000637137.1:129535-ENST00000532992.5:71182|4592
GFHHVGQAGLELLTARLGLPK
>FUSION-ENST00000637137.1:129535-ENST00000532992.5:71182|4521
ISWEWWHTPIILATQEAEAGE
>FUSION-ENST00000637137.1:129535-ENST00000532992.5:71182|3328
MEVVVSQHCAIALQPGRQARLHISK
>FUSION-ENST00000524045.6:132874-ENST00000518591.1:134715|3752
MGLNRKYLLSIASGCSHL
>FUSION-ENST00000654282.1:41698-ENST00000376795.6:80505|493
MRGEDLVSWNVFGKGDSLNI
>FUSION-ENST00000637137.1:129535-ENST00000532992.5:71182|2555
YDGFRGK
>FUSION-ENST00000637137.1:129535-ENST00000532992.5:71182|3143
ILCLGFSSSYFDQACHLYVYK
>FUSION-ENST00000524045.6:132874-ENST00000518591.1:134715|910
DYISGFSHTFLLRLFSFFWSTFLR
>FUSION-ENST00000524045.6:132874-ENST00000518591.1:134715|1126
MYIYENICKINYVKK
>FUSION-ENST00000524045.6:132874-ENST00000518591.1:134715|7495
MSYVHCEFLQVFRR
>FUSION-ENST00000654282.1:41698-ENST00000376795.6:80505|1037
KLSTSFGK
>FUSION-ENST00000654282.1:41698-ENST00000376795.6:80505|1054
MQRVLTRT
>FUSION-ENST00000637137.1:129535-ENST00000532992.5:71182|661
PFLTLVKLLYN
>FUSION-ENST00000524045.6:132874-ENST00000518591.1:134715|2192
MVVSFAVQKLFSLIRSHLSPSF
>FUSION-ENST00000524045.6:132874-ENST00000518591.1:134715|5776
SLVNRNSLTSSFPN
>FUSION-ENST00000524045.6:132874-ENST00000518591.1:134715|6050
KYDCGGVGS
>FUSION-ENST00000524045.6:132874-ENST00000518591.1:134715|4605
MCIFILCIFILFTSRLRR
>FUSION-ENST00000524045.6:132874-ENST00000518591.1:134715|84
MTMGSHHLAATYK
>ENST00000330793.2|SNV-3233-C-T|1
DSSEPSPHPGSLFSNVR
>FUSION-ENST00000637137.1:129535-ENST00000532992.5:71182|4363
IDNEFIFSFSAITFLWGR
>FUSION-ENST00000524045.6:132874-ENST00000518591.1:134715|6455
SNNDRLD
>FUSION-ENST00000524045.6:132874-ENST00000518591.1:134715|6510
WEKIFTTYSSDK
>FUSION-ENST00000524045.6:132874-ENST00000518591.1:134715|5771
LNRSGERGHPCLVPVFK
>FUSION-ENST00000654282.1:41698-ENST00000376795.6:80505|782
YVTQFEMIFLKIMIQ
>FUSION-ENST00000637137.1:129535-ENST00000532992.5:71182|280
MCNSMGNEDR
>FUSION-ENST00000654282.1:41698-ENST00000376795.6:80505|1546
MIWSTLAASLGL
>FUSION-ENST00000637137.1:129535-ENST00000532992.5:71182|3272
MRVHGWC
>FUSION-ENST00000524045.6:132874-ENST00000518591.1:134715|3387
MLSRWLNDLLF
>FUSION-ENST00000654282.1:41698-ENST00000376795.6:80505|1631
MGLISLW
>FUSION-ENST00000524045.6:132874-ENST00000518591.1:134715|7284
AGGSPEVR
>FUSION-ENST00000654282.1:41698-ENST00000376795.6:80505|1510
MSIFLSTR
>FUSION-ENST00000654282.1:41698-ENST00000376795.6:80505|897
NIQYSTNK
>FUSION-ENST00000483415.5:19126-ENST00000527786.7:118831|2
AAATGSRTLLMTQSEEELGAIT
>FUSION-ENST00000524045.6:132874-ENST00000518591.1:134715|2689
MCVILIWLSIF
>FUSION-ENST00000524045.6:132874-ENST00000518591.1:134715|2665
LQTDRER
>FUSION-ENST00000524045.6:132874-ENST00000518591.1:134715|3443
DNSIPPKQKLEGF
>FUSION-ENST00000654282.1:41698-ENST00000376795.6:80505|2358
IQHICNVLE
>FUSION-ENST00000654282.1:41698-ENST00000376795.6:80505|2161
MQEFTILENHTIR
>FUSION-ENST00000524045.6:132874-ENST00000518591.1:134715|6666
AAREWVRK
>FUSION-ENST00000524045.6:132874-ENST00000518591.1:134715|6558
MVLGLMFK
>FUSION-ENST00000637137.1:129535-ENST00000532992.5:71182|1604
LALCVISYMRTK
>FUSION-ENST00000637137.1:129535-ENST00000532992.5:71182|2460
LYLVTASFFVSAMSQK
>FUSION-ENST00000524045.6:132874-ENST00000518591.1:134715|6810
PSSPKELLSECLEKK
>ENST00000494909.5|SNV-14155-A-G|4
MSYLLSTADINVTQKSFSFAKK
>FUSION-ENST00000637137.1:129535-ENST00000532992.5:71182|1285
MLYNFLRLEF
>FUSION-ENST00000637137.1:129535-ENST00000532992.5:71182|1784
YTGQFQPSGVNNQSALCFLFFFFF
>FUSION-ENST00000524045.6:132874-ENST00000518591.1:134715|3915
MESIYIENHR
>FUSION-ENST00000637137.1:129535-ENST00000532992.5:71182|2176
FSCLSRPSSCSYRR
>FUSION-ENST00000524045.6:132874-ENST00000518591.1:134715|4664
CVRNDCNQ
>FUSION-ENST00000524045.6:132874-ENST00000518591.1:134715|5195
MNFVFCETLFFSS
>FUSION-ENST00000654282.1:41698-ENST00000376795.6:80505|965
KEVTQKK
>ENST00000369287.8|SNV-29652-C-A|4
EGETTRLIREIEK
>FUSION-ENST00000654282.1:41698-ENST00000376795.6:80505|2114
INRMIGK
>FUSION-ENST00000637137.1:129535-ENST00000532992.5:71182|1338
REWEKGLPVAEDFHLK
>FUSION-ENST00000524045.6:132874-ENST00000518591.1:134715|3619
MAEESLR
>FUSION-ENST00000524045.6:132874-ENST00000518591.1:134715|7460
IHKSAIDTELFMVDFS
>FUSION-ENST00000524045.6:132874-ENST00000518591.1:134715|1721
RQVRLSK
>ENST00000235180.4|SNV-25213-A-T|2
CLACSGMSMSLDGQSVK
>FUSION-ENST00000524045.6:132874-ENST00000518591.1:134715|6329
TSLADTVSLADAPSLLKIQKISWAW
>FUSION-ENST00000637137.1:129535-ENST00000532992.5:71182|956
MSVFLFPFFFLPLWALF
>FUSION-ENST00000524045.6:132874-ENST00000518591.1:134715|5756
FARILLR
>FUSION-ENST00000637137.1:129535-ENST00000532992.5:71182|718
MIMTSVFVPSKTFW
>FUSION-ENST00000524045.6:132874-ENST00000518591.1:134715|4949
MWEKVGASSELGFWR
>FUSION-ENST00000524045.6:132874-ENST00000518591.1:134715|6496
PPALFFWLRIDLAMR
>FUSION-ENST00000466801.5:5622-ENST00000322723.9:22077|8
MTMTMRK
>FUSION-ENST00000524045.6:132874-ENST00000518591.1:134715|1331
DYTVSCAQCRWLPD
>FUSION-ENST00000654282.1:41698-ENST00000376795.6:80505|1826
MCWFTLLKNTAFFR
>FUSION-ENST00000637137.1:129535-ENST00000532992.5:71182|3921
LMFYFYFYFF
>FUSION-ENST00000524045.6:132874-ENST00000518591.1:134715|5936
LIRLGPCIRDSYK
>FUSION-ENST00000650541.1:803-ENST00000376795.6:80505|79
SSWVYDLKNTIVFPKPLWTF
>FUSION-ENST00000524045.6:132874-ENST00000518591.1:134715|1390
MSEVHFQCKTVKYMK
>FUSION-ENST00000637137.1:129535-ENST00000532992.5:71182|4421
ILGFFFFFFFEIESLLSR
>FUSION-ENST00000524045.6:132874-ENST00000518591.1:134715|3161
IGLSYIAIK
>ENST00000449313.5|SNV-6080-C-T|2
AGLGTGGQKVNGALVVMVQPSK
>FUSION-ENST00000524045.6:132874-ENST00000518591.1:134715|5476
FSRCCLSQLCLAMK
>FUSION-ENST00000524045.6:132874-ENST00000518591.1:134715|3673
IVSISLYMLYKLF
>FUSION-ENST00000524045.6:132874-ENST00000518591.1:134715|5342
FHFVYILIK
>FUSION-ENST00000654282.1:41698-ENST00000376795.6:80505|2441
YPYSNPWNM
>FUSION-ENST00000654282.1:41698-ENST00000376795.6:80505|2399
SVMVHSCKQE
>FUSION-ENST00000524045.6:132874-ENST00000518591.1:134715|1124
MEDYTIC
>ENST00000261883.6|SNV-12383-G-A|4
SKVAQLIVIASDK
>FUSION-ENST00000637137.1:129535-ENST00000532992.5:71182|869
IATATIY
>FUSION-ENST00000637137.1:129535-ENST00000532992.5:71182|224
EDPPLLVTFWK
>FUSION-ENST00000654282.1:41698-ENST00000376795.6:80505|2255
LYYTEELHRMLR
>FUSION-ENST00000524045.6:132874-ENST00000518591.1:134715|6355
GISHSGDCCGVGGGGR
>FUSION-ENST00000524045.6:132874-ENST00000518591.1:134715|3684
SKSKHVMGR
>FUSION-ENST00000524045.6:132874-ENST00000518591.1:134715|5463
MSLIVSCLLNNVNNLNVA
>FUSION-ENST00000637137.1:129535-ENST00000532992.5:71182|1136
MHVIYNLHEFSLAK
>FUSION-ENST00000654282.1:41698-ENST00000376795.6:80505|738
MIHPLQPSKCWDYR
>FUSION-ENST00000654282.1:41698-ENST00000376795.6:80505|1005
LPNGVLPQRVAR
>FUSION-ENST00000637137.1:129535-ENST00000532992.5:71182|2535
MNTSSSL
>FUSION-ENST00000650541.1:803-ENST00000376795.6:80505|28
WLLAEKSILPM
>FUSION-ENST00000637137.1:129535-ENST00000532992.5:71182|4387
MGYSNNIF
>FUSION-ENST00000637137.1:129535-ENST00000532992.5:71182|1199
MLRSSILVN
>FUSION-ENST00000637137.1:129535-ENST00000532992.5:71182|1268
MWGEYCS
>FUSION-ENST00000524045.6:132874-ENST00000518591.1:134715|2516
ESLNIALTIQVQNCGKTLHLVGKAK
>FUSION-ENST00000524045.6:132874-ENST00000518591.1:134715|626
LGTEGHTER
>FUSION-ENST00000637137.1:129535-ENST00000532992.5:71182|533
FFDVNFVR
>FUSION-ENST00000524045.6:132874-ENST00000518591.1:134715|4260
MGSFYGPITSIHMFLAKTPFFGFT
>FUSION-ENST00000524045.6:132874-ENST00000518591.1:134715|410
MLSFFSHKEKGY
>FUSION-ENST00000524045.6:132874-ENST00000518591.1:134715|3845
GVLGKVFLLMKISPQIIFFSNK
>FUSION-ENST00000524045.6:132874-ENST00000518591.1:134715|6003
FCFYFSEIDGPWRCKPTK
>FUSION-ENST00000637137.1:129535-ENST00000532992.5:71182|3294
MCISMCIESDTYELK
>FUSION-ENST00000524045.6:132874-ENST00000518591.1:134715|6118
LIHQESPER
>FUSION-ENST00000654282.1:41698-ENST00000376795.6:80505|277
LAKLVSNP
>FUSION-ENST00000524045.6:132874-ENST00000518591.1:134715|6470
MNRHFSKEDIYAAK
>FUSION-ENST00000524045.6:132874-ENST00000518591.1:134715|1780
MHMSGYIFNNANTVFCLFVGR
>FUSION-ENST00000524045.6:132874-ENST00000518591.1:134715|5954
HKQEGWKLTQVNTVCCAIR
>FUSION-ENST00000524045.6:132874-ENST00000518591.1:134715|209
IKGGVSEQRHTLFTLT
>FUSION-ENST00000524045.6:132874-ENST00000518591.1:134715|577
MLNRFSLLIGKQK
>FUSION-ENST00000524045.6:132874-ENST00000518591.1:134715|6020
GQFCSERVYSLVFSLTIDTK
>FUSION-ENST00000524045.6:132874-ENST00000518591.1:134715|1754
MDEASEA
>FUSION-ENST00000654282.1:41698-ENST00000376795.6:80505|228
CLIREKNK
>FUSION-ENST00000654282.1:41698-ENST00000376795.6:80505|2377
TYRMRAPHITEESVC
>FUSION-ENST00000650541.1:803-ENST00000376795.6:80505|45
MVKPQPPALSRYFFFLSFFFLI
>FUSION-ENST00000637137.1:129535-ENST00000532992.5:71182|3244
MCLLLIYDS
>FUSION-ENST00000637137.1:129535-ENST00000532992.5:71182|539
MCLGKTLK
>FUSION-ENST00000524045.6:132874-ENST00000518591.1:134715|1184
MRETSHVAYYNIIYIP
>FUSION-ENST00000524045.6:132874-ENST00000518591.1:134715|5746
DIGLKFSFFVVSLPGFGIR
>FUSION-ENST00000524045.6:132874-ENST00000518591.1:134715|1337
SAHISQNLKYNNNKK
>FUSION-ENST00000524045.6:132874-ENST00000518591.1:134715|2405
MIYIPSNREYTQ
>FUSION-ENST00000524045.6:132874-ENST00000518591.1:134715|6129
IVSEHQGNGK
>FUSION-ENST00000637137.1:129535-ENST00000532992.5:71182|2973
YVCVYIYK
>FUSION-ENST00000654282.1:41698-ENST00000376795.6:80505|2503
RRSVDLTYCVDLDFWER
>FUSION-ENST00000654282.1:41698-ENST00000376795.6:80505|1648
LCAHQFFSK
>FUSION-ENST00000637137.1:129535-ENST00000532992.5:71182|2248
FMQVGQAR
>FUSION-ENST00000654282.1:41698-ENST00000376795.6:80505|2421
MDSPLQPPEKNATLLML
>FUSION-ENST00000637137.1:129535-ENST00000532992.5:71182|1627
DDGLIGSVTGQK
>FUSION-ENST00000654282.1:41698-ENST00000376795.6:80505|1900
LHRYGLAVSPPK
>ENST00000435489.6|SNV-12398-T-C|2
YGQRNTLIYIIICSVIGAFSVAAVK
>ENST00000469287.5|MNV-5002-CGACTTCAACT-C|2
ELPRGHR
>FUSION-ENST00000524045.6:132874-ENST00000518591.1:134715|4363
LVHHTYLLICIL
>FUSION-ENST00000524045.6:132874-ENST00000518591.1:134715|7543
REKNIHKPTK
>FUSION-ENST00000654282.1:41698-ENST00000376795.6:80505|382
MDIIIFK
>FUSION-ENST00000637137.1:129535-ENST00000532992.5:71182|3046
HFTHVIKSLDAESDAKVILI
>FUSION-ENST00000524045.6:132874-ENST00000518591.1:134715|4277
LVIFPYTCSEFCTGEVGIER
>FUSION-ENST00000524045.6:132874-ENST00000518591.1:134715|1812
MFYVCAVSNSTSICRKTER
>FUSION-ENST00000654282.1:41698-ENST00000376795.6:80505|1179
MTGAQGICKAVK
>FUSION-ENST00000637137.1:129535-ENST00000532992.5:71182|4490
MESCSVSQTGWM
>ENST00000533881.5|SNV-10858-G-A|2
KFTLYVGDN
>FUSION-ENST00000524045.6:132874-ENST00000518591.1:134715|2443
VLLFIQWSH
>FUSION-ENST00000524045.6:132874-ENST00000518591.1:134715|1779
HMSGYIFNNANTVFCLFVGR
>FUSION-ENST00000524045.6:132874-ENST00000518591.1:134715|1404
THGHREGNITHQGLLGGGGLGR
>FUSION-ENST00000654282.1:41698-ENST00000376795.6:80505|1422
MVGLGFKRSYLR
>FUSION-ENST00000524045.6:132874-ENST00000518591.1:134715|3935
VKIFYPK
>FUSION-ENST00000524045.6:132874-ENST00000518591.1:134715|2809
TWFWDFLETRAGLDPEYVR
>FUSION-ENST00000637137.1:129535-ENST00000532992.5:71182|576
AKRFLTR
>FUSION-ENST00000524045.6:132874-ENST00000518591.1:134715|3654
ESWRGESRR
>FUSION-ENST00000650541.1:803-ENST00000376795.6:80505|62
YNVGFDIFVYVKSR
>FUSION-ENST00000637137.1:129535-ENST00000532992.5:71182|139
MAEPVLK
>FUSION-ENST00000654282.1:41698-ENST00000376795.6:80505|1938
MIENFKK
>FUSION-ENST00000524045.6:132874-ENST00000518591.1:134715|6150
MAESQSVCSAGTTTRGQCAPV
>FUSION-ENST00000654282.1:41698-ENST00000376795.6:80505|1647
LCAHQFFSKLVFR
>FUSION-ENST00000637137.1:129535-ENST00000532992.5:71182|1125
LMFERKMR
>FUSION-ENST00000637137.1:129535-ENST00000532992.5:71182|1942
NPISTKNTKISR
>FUSION-ENST00000637137.1:129535-ENST00000532992.5:71182|184
MRVMRDSLMTEK
>FUSION-ENST00000524045.6:132874-ENST00000518591.1:134715|3096
NTKKLAR
>FUSION-ENST00000654282.1:41698-ENST00000376795.6:80505|2085
MSQIQLISK
>FUSION-ENST00000637137.1:129535-ENST00000532992.5:71182|1206
LRDFGHYFAIFR
>FUSION-ENST00000524045.6:132874-ENST00000518591.1:134715|655
FLIKRNLNFPQMISFNVQICMK
>FUSION-ENST00000524045.6:132874-ENST00000518591.1:134715|5006
MGLPLKAWEQIDTFSK
>FUSION-ENST00000524045.6:132874-ENST00000518591.1:134715|6921
YAPKGFYQHQKTYDNIPR
>FUSION-ENST00000524045.6:132874-ENST00000518591.1:134715|5704
SLRNRHTVFHNG
>FUSION-ENST00000524045.6:132874-ENST00000518591.1:134715|1482
YVFLISIIKQQ
>FUSION-ENST00000637137.1:129535-ENST00000532992.5:71182|1501
MELSLVGEK
>FUSION-ENST00000524045.6:132874-ENST00000518591.1:134715|5022
MCISLLYSQFKSQNVYHMF
>FUSION-ENST00000654282.1:41698-ENST00000376795.6:80505|1771
MFLSSEVFPDSFKT
>ENST00000563221.5|SNV-70155-G-A|4
MELLSHIPLLHSWGELLLKK
>FUSION-ENST00000524045.6:132874-ENST00000518591.1:134715|3103
LIVRSGDQDHPGQHAVSTK
>FUSION-ENST00000524045.6:132874-ENST00000518591.1:134715|6953
MKLVLMLIIEGAAK
>FUSION-ENST00000637137.1:129535-ENST00000532992.5:71182|3219
MLRIFSCAYC
>FUSION-ENST00000524045.6:132874-ENST00000518591.1:134715|1620
MGLDSSSNLPVCVF
>FUSION-ENST00000524045.6:132874-ENST00000518591.1:134715|4942
TKSWFYFR
>FUSION-ENST00000524045.6:132874-ENST00000518591.1:134715|3794
MYLYVSKNIA
>FUSION-ENST00000524045.6:132874-ENST00000518591.1:134715|2778
LWRKMSWTQIVPSSLVMWSK
>FUSION-ENST00000654282.1:41698-ENST00000376795.6:80505|1780
LITPLITVISPQSIVQIFLDFPR
>FUSION-ENST00000524045.6:132874-ENST00000518591.1:134715|2568
CIFSTLSFQFVH
>FUSION-ENST00000654282.1:41698-ENST00000376795.6:80505|1115
GSFSLASKFFFLFFFFFFFNLTTSR
>FUSION-ENST00000524045.6:132874-ENST00000518591.1:134715|4201
MFPAAIISCYK
>FUSION-ENST00000654282.1:41698-ENST00000376795.6:80505|1942
RDLIINNQNLKLCITLVTDIYIP
>FUSION-ENST00000524045.6:132874-ENST00000518591.1:134715|2724
DIDSGSDGWWSLRGWHKG
>ENST00000652647.1|SNV-7567-C-A|2
QIDLQFSYAPRHSR
>FUSION-ENST00000637137.1:129535-ENST00000532992.5:71182|4355
EIFFRVFK
>FUSION-ENST00000637137.1:129535-ENST00000532992.5:71182|1198
LRSSILVN
>FUSION-ENST00000524045.6:132874-ENST00000518591.1:134715|1089
ALSSSCR
>FUSION-ENST00000654282.1:41698-ENST00000376795.6:80505|2030
MLLINKLLNLVILVYNLSLIEIKK
>FUSION-ENST00000524045.6:132874-ENST00000518591.1:134715|6947
LVLMLIIEGAAKKQET
>FUSION-ENST00000524045.6:132874-ENST00000518591.1:134715|5430
MWPNLNVC
>FUSION-ENST00000637137.1:129535-ENST00000532992.5:71182|4435
MKCYLKFSYLCK
>FUSION-ENST00000637137.1:129535-ENST00000532992.5:71182|1657
CANVLMNK
>FUSION-ENST00000524045.6:132874-ENST00000518591.1:134715|7089
MFYDKSSILKR
>FUSION-ENST00000524045.6:132874-ENST00000518591.1:134715|5
MSGASEGKTKK
>FUSION-ENST00000524045.6:132874-ENST00000518591.1:134715|5897
LFRQIVRIR
>FUSION-ENST00000654282.1:41698-ENST00000376795.6:80505|790
MTVCLHR
>FUSION-ENST00000654282.1:41698-ENST00000376795.6:80505|317
HLLHLFLFFKTNS
>ENST00000271588.9|SNV-402508-A-C|1
NLLGSVLVR
>FUSION-ENST00000524045.6:132874-ENST00000518591.1:134715|654
RNLNFPQMISFNVQICMK
>FUSION-ENST00000524045.6:132874-ENST00000518591.1:134715|1878
KMLLMPRR
>FUSION-ENST00000650541.1:803-ENST00000376795.6:80505|116
MLVIPATREAEALEPEK
>FUSION-ENST00000524045.6:132874-ENST00000518591.1:134715|3697
DLGATEYKVSLKIWENIK
>FUSION-ENST00000524045.6:132874-ENST00000518591.1:134715|1165
KEKINTFSTQE
>FUSION-ENST00000637137.1:129535-ENST00000532992.5:71182|3142
LYILTFL
>FUSION-ENST00000524045.6:132874-ENST00000518591.1:134715|3462
MLARACRK
>FUSION-ENST00000524045.6:132874-ENST00000518591.1:134715|4125
KLSTQPLLVNILPR
>FUSION-ENST00000524045.6:132874-ENST00000518591.1:134715|6587
MCREETSHCMYSAGSSSTQPQDPVH
>ENST00000545888.6|SNV-14110-C-T|2
QNCPFLVGR
>FUSION-ENST00000654282.1:41698-ENST00000376795.6:80505|1918
MYDQEEINFLG
>FUSION-ENST00000524045.6:132874-ENST00000518591.1:134715|4732
FSSLKCSTI
>FUSION-ENST00000654282.1:41698-ENST00000376795.6:80505|1855
TAPLPSSLSNKVRL
>FUSION-ENST00000637137.1:129535-ENST00000532992.5:71182|4597
MLVRLVSNS
>FUSION-ENST00000524045.6:132874-ENST00000518591.1:134715|4309
MALCFFPFNPARKER
>FUSION-ENST00000654282.1:41698-ENST00000376795.6:80505|371
SRVVLFGAFLLK
>FUSION-ENST00000637137.1:129535-ENST00000532992.5:71182|1530
MERIILGQQVPH
>ENST00000314529.10|SNV-39611-C-A|1
RVHTGEKPYECKVCGK
>FUSION-ENST00000586376.5:3275-ENST00000518696.5:25464|85
LFFLMNK
>FUSION-ENST00000524045.6:132874-ENST00000518591.1:134715|3032
HAYIWFSQDHLFK
>FUSION-ENST00000637137.1:129535-ENST00000532992.5:71182|3423
CSLNKVSV
>FUSION-ENST00000637137.1:129535-ENST00000532992.5:71182|1328
MRDTSNSDC
>FUSION-ENST00000524045.6:132874-ENST00000518591.1:134715|3871
VTYIWLRMNLFKYFTEV
>FUSION-ENST00000637137.1:129535-ENST00000532992.5:71182|335
GTQPREKWALK
>FUSION-ENST00000524045.6:132874-ENST00000518591.1:134715|1638
SIFSCVFWLHKCLLLR
>FUSION-ENST00000637137.1:129535-ENST00000532992.5:71182|1305
MFKIFILFAQL
>FUSION-ENST00000637137.1:129535-ENST00000532992.5:71182|4001
VPSPLFFQ
>FUSION-ENST00000524045.6:132874-ENST00000518591.1:134715|6207
MCVVRYK
>FUSION-ENST00000524045.6:132874-ENST00000518591.1:134715|2304
YLQTESSSTSK
>FUSION-ENST00000524045.6:132874-ENST00000518591.1:134715|6185
MYFLCIYK
>FUSION-ENST00000524045.6:132874-ENST00000518591.1:134715|4060
TLSCLFLNNK
>FUSION-ENST00000524045.6:132874-ENST00000518591.1:134715|4617
TLKCSRINETLK
>FUSION-ENST00000524045.6:132874-ENST00000518591.1:134715|5826
MLVFLICHLTLHLLPDSNVASCK
>FUSION-ENST00000637137.1:129535-ENST00000532992.5:71182|303
FKIPITEGL
>FUSION-ENST00000637137.1:129535-ENST00000532992.5:71182|884
INCIMFLSTENK
>FUSION-ENST00000524045.6:132874-ENST00000518591.1:134715|1460
IPFLGICEAKNHR
>FUSION-ENST00000654282.1:41698-ENST00000376795.6:80505|341
MADLVLLCAR
>FUSION-ENST00000637137.1:129535-ENST00000532992.5:71182|545
MVACTCSPSYSGG
>FUSION-ENST00000510021.5:171-ENST00000513820.1:226|3
DFKRVSR
>FUSION-ENST00000524045.6:132874-ENST00000518591.1:134715|3843
VFLLMKISPQIIFFSNKEQPVK
>FUSION-ENST00000637137.1:129535-ENST00000532992.5:71182|1359
LIIEERPDCFPKDCSILHFHQQ
>FUSION-ENST00000524045.6:132874-ENST00000518591.1:134715|510
GGLRKPINMAEGEGKANTFSHGGR
>FUSION-ENST00000524045.6:132874-ENST00000518591.1:134715|5618
MSLLNTAH
>FUSION-ENST00000524045.6:132874-ENST00000518591.1:134715|1938
SHQYFMKK
>FUSION-ENST00000654282.1:41698-ENST00000376795.6:80505|876
IFSLASFIVRI
>FUSION-ENST00000654282.1:41698-ENST00000376795.6:80505|2069
MRCILSQFKIELLQLFITL
>FUSION-ENST00000654282.1:41698-ENST00000376795.6:80505|520
LLQLFIQKEMNR
>ENST00000409016.8|SNV-94681-G-T|3
SVFVGAICR
>ENST00000477968.1|SNV-242886-C-A|1
DWTGLLRQK
>FUSION-ENST00000524045.6:132874-ENST00000518591.1:134715|3641
RQRMNLK
>FUSION-ENST00000637137.1:129535-ENST00000532992.5:71182|2714
SFVSVACLYY
>FUSION-ENST00000524045.6:132874-ENST00000518591.1:134715|5973
MLRGEPKR
>FUSION-ENST00000524045.6:132874-ENST00000518591.1:134715|6427
RYHLTPVR
>FUSION-ENST00000524045.6:132874-ENST00000518591.1:134715|4971
LKFLCLKCR
>FUSION-ENST00000637137.1:129535-ENST00000532992.5:71182|2791
MLSYTET
>FUSION-ENST00000524045.6:132874-ENST00000518591.1:134715|4871
MFSNYTVKK
>FUSION-ENST00000637137.1:129535-ENST00000532992.5:71182|3498
VSGACNPSYSEG
>FUSION-ENST00000637137.1:129535-ENST00000532992.5:71182|1541
LQFCAVLYDVR
>FUSION-ENST00000524045.6:132874-ENST00000518591.1:134715|5516
KQGKITLNSK
>FUSION-ENST00000524045.6:132874-ENST00000518591.1:134715|782
KIRNTFSHYSVVI
>FUSION-ENST00000637137.1:129535-ENST00000532992.5:71182|4669
MNTRIQTWVCLR
>FUSION-ENST00000524045.6:132874-ENST00000518591.1:134715|2275
MSICEFPKMWQLSNIAWWA
>FUSION-ENST00000524045.6:132874-ENST00000518591.1:134715|3979
AKEQSFHSVEGDPSR
>FUSION-ENST00000524045.6:132874-ENST00000518591.1:134715|1760
MNCSSLCHPLTLT
>FUSION-ENST00000524045.6:132874-ENST00000518591.1:134715|2822
GLGSGAAWSGLVLGQAWRLSPWVPA
>FUSION-ENST00000637137.1:129535-ENST00000532992.5:71182|3975
MLKFGSPGTYVSAILKDGNR
>FUSION-ENST00000524045.6:132874-ENST00000518591.1:134715|1275
TRINTYNFLANFEFTKTDS
>ENST00000329630.10|SNV-28545-G-A|3
QFICNKCGK
>FUSION-ENST00000524045.6:132874-ENST00000518591.1:134715|3104
MLIVRSGDQDHPGQHAVSTK
>FUSION-ENST00000637137.1:129535-ENST00000532992.5:71182|3454
LVRLVSNSQP
>FUSION-ENST00000524045.6:132874-ENST00000518591.1:134715|738
MSTDMIILPSGGII
>FUSION-ENST00000637137.1:129535-ENST00000532992.5:71182|3390
APYKTIR
>FUSION-ENST00000637137.1:129535-ENST00000532992.5:71182|1417
LTLAAHMLKLE
>FUSION-ENST00000637137.1:129535-ENST00000532992.5:71182|1226
MSSLLKLLYIFK
>ENST00000359052.8|SNV-77448-C-A|3
LEQDMTKVDEGDEGSMPADIATLLK
>FUSION-ENST00000524045.6:132874-ENST00000518591.1:134715|3322
SSFYLSACKVK
>FUSION-ENST00000524045.6:132874-ENST00000518591.1:134715|6137
MELYSNKWLS
>FUSION-ENST00000637137.1:129535-ENST00000532992.5:71182|2898
VQSRLTTTFTSR
>FUSION-ENST00000654282.1:41698-ENST00000376795.6:80505|1298
MFAAGRTLAPLPGWK
>FUSION-ENST00000637137.1:129535-ENST00000532992.5:71182|3683
MARPRLNK
>FUSION-ENST00000637137.1:129535-ENST00000532992.5:71182|1063
QHEVQRCYTM
>FUSION-ENST00000524045.6:132874-ENST00000518591.1:134715|4110
ICYVCLIKSICSK
>FUSION-ENST00000654282.1:41698-ENST00000376795.6:80505|929
HAIQSKK
>FUSION-ENST00000637137.1:129535-ENST00000532992.5:71182|330
SRPSCFPVSGLSSQRK
>FUSION-ENST00000654282.1:41698-ENST00000376795.6:80505|1491
MFHTFANNFF
>FUSION-ENST00000637137.1:129535-ENST00000532992.5:71182|471
ERVHLVCR
>FUSION-ENST00000524045.6:132874-ENST00000518591.1:134715|1808
QILFSACLWVGFMYVCSLFFK
>FUSION-ENST00000524045.6:132874-ENST00000518591.1:134715|3414
TAPPWGIHPHDPNIYY
>FUSION-ENST00000524045.6:132874-ENST00000518591.1:134715|305
MSIFSCVCWLHKCLLFR
>FUSION-ENST00000524045.6:132874-ENST00000518591.1:134715|241
EYIQVLSLISRGTSHTTTLKLL
>FUSION-ENST00000524045.6:132874-ENST00000518591.1:134715|1962
LNILTHSSEYNMKIIDDVHPPLLR
>FUSION-ENST00000524045.6:132874-ENST00000518591.1:134715|1530
MRCPLPLLIGLK
>FUSION-ENST00000524045.6:132874-ENST00000518591.1:134715|468
RTSFLYTFIKK
>FUSION-ENST00000524045.6:132874-ENST00000518591.1:134715|7449
MIYIYIYMQYIAVFFL
>FUSION-ENST00000637137.1:129535-ENST00000532992.5:71182|2810
MAHAHACNPSILGGRGGQITR
>FUSION-ENST00000654282.1:41698-ENST00000376795.6:80505|1728
YIRIYIHTYIYLDR
>FUSION-ENST00000637137.1:129535-ENST00000532992.5:71182|2054
HLLSAFSVYKVIR
>FUSION-ENST00000524045.6:132874-ENST00000518591.1:134715|2496
MWNILIW
>FUSION-ENST00000524045.6:132874-ENST00000518591.1:134715|953
MVRFSSCLVILASGFIFFR
>FUSION-ENST00000637137.1:129535-ENST00000532992.5:71182|4062
LVNLAASFYLASFAFLAFSSR
>FUSION-ENST00000524045.6:132874-ENST00000518591.1:134715|53
FSISSFKDRIFEK
>FUSION-ENST00000637137.1:129535-ENST00000532992.5:71182|2546
PVVPATREPEAGESLEPGRQR
>FUSION-ENST00000524045.6:132874-ENST00000518591.1:134715|2569
MCIFSTLSFQFVH
>FUSION-ENST00000637137.1:129535-ENST00000532992.5:71182|3733
FLRSEITVFR
>FUSION-ENST00000524045.6:132874-ENST00000518591.1:134715|5958
EQPVKVSCR
>FUSION-ENST00000637137.1:129535-ENST00000532992.5:71182|4513
CQVVRYNDA
>FUSION-ENST00000524045.6:132874-ENST00000518591.1:134715|6043
MEQQRER
>FUSION-ENST00000524045.6:132874-ENST00000518591.1:134715|3261
SFSHFKM
>FUSION-ENST00000654282.1:41698-ENST00000376795.6:80505|1721
DGVSSCWPGWS
>FUSION-ENST00000524045.6:132874-ENST00000518591.1:134715|3505
MIENTGVPKNTF
>FUSION-ENST00000637137.1:129535-ENST00000532992.5:71182|3352
MYRCILGYFVPLIYLFFH
>FUSION-ENST00000524045.6:132874-ENST00000518591.1:134715|3516
AMNTRRQSSWGASFK
>FUSION-ENST00000524045.6:132874-ENST00000518591.1:134715|7593
QTASEFLR
>FUSION-ENST00000586376.5:3275-ENST00000518696.5:25464|92
MRHPVQPGR
>FUSION-ENST00000524045.6:132874-ENST00000518591.1:134715|4885
LSYFAGGS
>FUSION-ENST00000637137.1:129535-ENST00000532992.5:71182|1540
MLQFCAVLYDVRDTIK
>FUSION-ENST00000654282.1:41698-ENST00000376795.6:80505|731
CWDYRCEPPHPALTHSNF
>FUSION-ENST00000654282.1:41698-ENST00000376795.6:80505|1091
CVHSLVKLIR
>FUSION-ENST00000650541.1:803-ENST00000376795.6:80505|7
MFYVDKYVDK
>FUSION-ENST00000637137.1:129535-ENST00000532992.5:71182|553
TIAPGLHVLLLCAWRDTALLACPVL
>FUSION-ENST00000524045.6:132874-ENST00000518591.1:134715|7215
MKYLHYPLGYA
>FUSION-ENST00000524045.6:132874-ENST00000518591.1:134715|1479
MQKSPVFCIAYAGSYR
>FUSION-ENST00000654282.1:41698-ENST00000376795.6:80505|1870
GAGFSCTVLMRVNNSHDISWFYK
>FUSION-ENST00000637137.1:129535-ENST00000532992.5:71182|1558
LLFLKPK
>FUSION-ENST00000654282.1:41698-ENST00000376795.6:80505|443
MASYDSPNCILF
>FUSION-ENST00000524045.6:132874-ENST00000518591.1:134715|1120
LCNFTAVLYCLFKNK
>FUSION-ENST00000654282.1:41698-ENST00000376795.6:80505|1489
MYTHIYDR
>FUSION-ENST00000637137.1:129535-ENST00000532992.5:71182|2855
MRYIFHFLFIICFHS
>FUSION-ENST00000524045.6:132874-ENST00000518591.1:134715|5975
RNEIQNTV
>FUSION-ENST00000524045.6:132874-ENST00000518591.1:134715|4697
PYLKVTFHHEYPTR
>FUSION-ENST00000654282.1:41698-ENST00000376795.6:80505|1970
MLKHDLNFFYLIK
>FUSION-ENST00000637137.1:129535-ENST00000532992.5:71182|4331
MALILAHSDLR
>FUSION-ENST00000654282.1:41698-ENST00000376795.6:80505|1137
LPKVLLIR
>FUSION-ENST00000650541.1:803-ENST00000376795.6:80505|115
LVIPATREAEALEPEK
>FUSION-ENST00000637137.1:129535-ENST00000532992.5:71182|4104
MSLHSSLGDKSKSPSQK
>FUSION-ENST00000524045.6:132874-ENST00000518591.1:134715|2652
HTCMLENAFRIPGFFIQATQF
>FUSION-ENST00000524045.6:132874-ENST00000518591.1:134715|2748
VTYNCVKALRPAQC
>FUSION-ENST00000524045.6:132874-ENST00000518591.1:134715|7585
MCKLCVTRYNSIVIA
>FUSION-ENST00000637137.1:129535-ENST00000532992.5:71182|3433
HIYIRMCSLNK
>FUSION-ENST00000524045.6:132874-ENST00000518591.1:134715|7574
SLHCGCFCALLCESCTHGK
>FUSION-ENST00000524045.6:132874-ENST00000518591.1:134715|2165
HIDFHNG
>FUSION-ENST00000524045.6:132874-ENST00000518591.1:134715|5218
MSIKVCLSFSTDFLFLFH
>FUSION-ENST00000637137.1:129535-ENST00000532992.5:71182|2340
MGEPCSARSSTSAAASTKIAVK
>FUSION-ENST00000524045.6:132874-ENST00000518591.1:134715|5265
FFQSGFPFIVLMASFKEKK
>FUSION-ENST00000654282.1:41698-ENST00000376795.6:80505|821
PFIATLISYMAFLF
>FUSION-ENST00000654282.1:41698-ENST00000376795.6:80505|1702
VSCRSYL
>ENST00000508982.1|INDEL-142-G-GA|2
RAGSSSGGVPGER
>FUSION-ENST00000637137.1:129535-ENST00000532992.5:71182|1182
SDIFLQVHK
>FUSION-ENST00000524045.6:132874-ENST00000518591.1:134715|5829
MSRLQIFSPIL
>FUSION-ENST00000654282.1:41698-ENST00000376795.6:80505|1987
MNSNEIN
>FUSION-ENST00000524045.6:132874-ENST00000518591.1:134715|5885
MVAPSSLLFASHMYSK
>FUSION-ENST00000654282.1:41698-ENST00000376795.6:80505|2173
MEFNTHACNGTWKI
>FUSION-ENST00000586376.5:3275-ENST00000518696.5:25464|62
VAASSHPMGPAVHASSCPELLL
>FUSION-ENST00000524045.6:132874-ENST00000518591.1:134715|1347
MACVYLCNKPARSAHISQNLK
>FUSION-ENST00000524045.6:132874-ENST00000518591.1:134715|557
GTSIVWTR
>FUSION-ENST00000524045.6:132874-ENST00000518591.1:134715|4398
MYLIHPTYQTS
>FUSION-ENST00000654282.1:41698-ENST00000376795.6:80505|384
YYLFVLS
>FUSION-ENST00000654282.1:41698-ENST00000376795.6:80505|586
VINIVASKLGTNAT
>FUSION-ENST00000654282.1:41698-ENST00000376795.6:80505|1021
MGMTGLRRRPQK
>FUSION-ENST00000524045.6:132874-ENST00000518591.1:134715|7090
FYDKSSILK
>FUSION-ENST00000637137.1:129535-ENST00000532992.5:71182|4674
QRCKEVNSLVQGHK
>FUSION-ENST00000524045.6:132874-ENST00000518591.1:134715|772
YKILKHLK
>ENST00000359052.8|SNV-77448-C-A|2
VDEGDEGSMPADIATLLK
>FUSION-ENST00000637137.1:129535-ENST00000532992.5:71182|2971
MACSWLTATSASWVQGILLPQPPE
>FUSION-ENST00000637137.1:129535-ENST00000532992.5:71182|60
HVCQKVL
>FUSION-ENST00000637137.1:129535-ENST00000532992.5:71182|270
VRTVEDVMLR
>FUSION-ENST00000524045.6:132874-ENST00000518591.1:134715|5845
MRTELLMDAK
>FUSION-ENST00000524045.6:132874-ENST00000518591.1:134715|2416
GLFFSCK
>FUSION-ENST00000524045.6:132874-ENST00000518591.1:134715|5287
EVLSCCPGWSRTPEIK
>FUSION-ENST00000654282.1:41698-ENST00000376795.6:80505|2120
MWKLCSLIR
>FUSION-ENST00000524045.6:132874-ENST00000518591.1:134715|5418
GYFFFIIDF
>FUSION-ENST00000637137.1:129535-ENST00000532992.5:71182|1852
MGFGHAGQAGLK
>FUSION-ENST00000524045.6:132874-ENST00000518591.1:134715|3202
MKPFSPPRPLR
>FUSION-ENST00000654282.1:41698-ENST00000376795.6:80505|1689
MGSTKGNCLLGNSK
>FUSION-ENST00000637137.1:129535-ENST00000532992.5:71182|52
CKEHFLSLC
>FUSION-ENST00000637137.1:129535-ENST00000532992.5:71182|95
MQWHGHLSSLQPLPPRLK
>FUSION-ENST00000637137.1:129535-ENST00000532992.5:71182|1943
NPISTKNTK
>FUSION-ENST00000637137.1:129535-ENST00000532992.5:71182|2353
MNYLNILSITSSQSSML
>FUSION-ENST00000637137.1:129535-ENST00000532992.5:71182|475
HQAQIDTAEK
>FUSION-ENST00000524045.6:132874-ENST00000518591.1:134715|4543
SLLSSPPQYNNFK
>ENST00000569606.1|SNV-63356-C-G|2
CLASKICPVALWTWSSTAWIALR
>FUSION-ENST00000524045.6:132874-ENST00000518591.1:134715|2422
NTNMHMSL
>FUSION-ENST00000637137.1:129535-ENST00000532992.5:71182|893
ESHNSYTTYKRFINGHWP
>FUSION-ENST00000524045.6:132874-ENST00000518591.1:134715|7026
MQVTTTLSNLQGSCK
>FUSION-ENST00000524045.6:132874-ENST00000518591.1:134715|6450
KCSPSLAIREMQIK
>FUSION-ENST00000524045.6:132874-ENST00000518591.1:134715|3314
YNGVEALGLTFLFQKGEVGQK
>FUSION-ENST00000637137.1:129535-ENST00000532992.5:71182|3477
MRVLLLHIFTSIWCFQCSR
>FUSION-ENST00000637137.1:129535-ENST00000532992.5:71182|3954
GFHRVGQAGLGLLTS
>FUSION-ENST00000637137.1:129535-ENST00000532992.5:71182|1012
GSRIKLGR
>FUSION-ENST00000524045.6:132874-ENST00000518591.1:134715|3975
MPAVVPMGK
>FUSION-ENST00000524045.6:132874-ENST00000518591.1:134715|6659
WSPGQATSPENAILR
>FUSION-ENST00000524045.6:132874-ENST00000518591.1:134715|4986
ASCGHLTLIFCHVQKIHNTIFYAVN
>FUSION-ENST00000654282.1:41698-ENST00000376795.6:80505|2469
MLLVCSR
>FUSION-ENST00000637137.1:129535-ENST00000532992.5:71182|2214
SENAFILTQWQI
>FUSION-ENST00000524045.6:132874-ENST00000518591.1:134715|7674
MPPSLSRK
>FUSION-ENST00000637137.1:129535-ENST00000532992.5:71182|2038
AHFSRGEIWYLCPK
>FUSION-ENST00000654282.1:41698-ENST00000376795.6:80505|242
MLLIIRGGEII
>FUSION-ENST00000654282.1:41698-ENST00000376795.6:80505|2235
AVWTLLEERESEDLTK
>FUSION-ENST00000637137.1:129535-ENST00000532992.5:71182|3638
MPVFPGTWWAEAGR
>FUSION-ENST00000637137.1:129535-ENST00000532992.5:71182|334
EKWALKSRPSCFPVSGLSSQR
>FUSION-ENST00000637137.1:129535-ENST00000532992.5:71182|3001
MPASLISSYRSLKSVVR
>FUSION-ENST00000524045.6:132874-ENST00000518591.1:134715|3626
RESEIIPR
>FUSION-ENST00000637137.1:129535-ENST00000532992.5:71182|2577
MESRSAAQAGVQWR
>FUSION-ENST00000524045.6:132874-ENST00000518591.1:134715|2009
HVSFCIYEN
>FUSION-ENST00000654282.1:41698-ENST00000376795.6:80505|475
MSDSSESCIPITLLPR
>FUSION-ENST00000524045.6:132874-ENST00000518591.1:134715|4114
QKRNLNFR
>FUSION-ENST00000637137.1:129535-ENST00000532992.5:71182|2910
SFKGVLFLK
>FUSION-ENST00000637137.1:129535-ENST00000532992.5:71182|694
CLFRSFAIYLFLFNF
>FUSION-ENST00000524045.6:132874-ENST00000518591.1:134715|6644
HSQTISEVSQRSMR
>FUSION-ENST00000524045.6:132874-ENST00000518591.1:134715|1139
MVSIPMLLVIAKEK
>FUSION-ENST00000654282.1:41698-ENST00000376795.6:80505|219
DYFHYPQSCLETSVPIF
>ENST00000307046.8|INDEL-63918-A-AA|9
IKQTEARMMR
>FUSION-ENST00000524045.6:132874-ENST00000518591.1:134715|5579
LTVGCYSLPLFCVGV
>FUSION-ENST00000524045.6:132874-ENST00000518591.1:134715|5163
CRIYVISSLNVW
>ENST00000650417.1|SNV-35239-G-C|1
VDLQLFASIENGPKLLPRWGLLLAK
>FUSION-ENST00000524045.6:132874-ENST00000518591.1:134715|7431
MCIDSSFYLASYSR
>FUSION-ENST00000524045.6:132874-ENST00000518591.1:134715|7619
MAQSRLTATSASQVQVILLLQPPE
>ENST00000611324.4|MNV-61949-AG-A|2
IAENPANPPVGGKAKTPCFLL
>FUSION-ENST00000637137.1:129535-ENST00000532992.5:71182|2611
FCSTITTYL
>FUSION-ENST00000654282.1:41698-ENST00000376795.6:80505|2265
MSSLGCMAYEINK
>FUSION-ENST00000654282.1:41698-ENST00000376795.6:80505|240
MISVKYRPMTCLPFETLHFIK
>FUSION-ENST00000637137.1:129535-ENST00000532992.5:71182|2358
PTSVMLVYHCHGNT
>FUSION-ENST00000654282.1:41698-ENST00000376795.6:80505|1072
MNTIFIWTNLSYKNTQLMPCCHTE
>FUSION-ENST00000654282.1:41698-ENST00000376795.6:80505|2103
KPFKIGFHYNNMYRDN
>FUSION-ENST00000654282.1:41698-ENST00000376795.6:80505|769
PYQQCTTYLLKDSK
>FUSION-ENST00000637137.1:129535-ENST00000532992.5:71182|4491
LCCISSSQPG
>FUSION-ENST00000524045.6:132874-ENST00000518591.1:134715|7340
GSIFPVSFALKLADKIQPFCHRPYK
>FUSION-ENST00000524045.6:132874-ENST00000518591.1:134715|1268
LLHRLVR
>FUSION-ENST00000524045.6:132874-ENST00000518591.1:134715|2790
YQVLISVFACWLSVGKPFPICPSR
>FUSION-ENST00000524045.6:132874-ENST00000518591.1:134715|1465
MTFTAWPKIPFLGICEAK
>FUSION-ENST00000524045.6:132874-ENST00000518591.1:134715|20
EALVSKGTVLPTR
>FUSION-ENST00000654282.1:41698-ENST00000376795.6:80505|1319
MAPSAGNP
>FUSION-ENST00000637137.1:129535-ENST00000532992.5:71182|3735
MCAKFLRSEITVFR
>FUSION-ENST00000637137.1:129535-ENST00000532992.5:71182|2800
MGYQILRWL
>FUSION-ENST00000654282.1:41698-ENST00000376795.6:80505|1464
KELIKWTELR
>FUSION-ENST00000654282.1:41698-ENST00000376795.6:80505|1160
MILYQYQLTNCNK
>FUSION-ENST00000524045.6:132874-ENST00000518591.1:134715|2726
DIDSGSDGWWSLR
>FUSION-ENST00000524045.6:132874-ENST00000518591.1:134715|616
YIYIYIYIYIYIYIYIYI
>FUSION-ENST00000524045.6:132874-ENST00000518591.1:134715|1645
MLSLPPSPCPTTGPSA
>FUSION-ENST00000637137.1:129535-ENST00000532992.5:71182|4075
SNIFVFL
>FUSION-ENST00000524045.6:132874-ENST00000518591.1:134715|3094
KLARHGGACL
>FUSION-ENST00000524045.6:132874-ENST00000518591.1:134715|7616
MLARLVFNFFFFFFFFFFFFFFLR
>FUSION-ENST00000654282.1:41698-ENST00000376795.6:80505|1746
IFYTYTDLFLMFFCSVLQILVSL
>FUSION-ENST00000524045.6:132874-ENST00000518591.1:134715|2951
SAVSLPYMAFIVLRHITSILNLVK
>FUSION-ENST00000637137.1:129535-ENST00000532992.5:71182|3428
SMFSFSKKVLNCLPK
>FUSION-ENST00000637137.1:129535-ENST00000532992.5:71182|3945
MAIESNNR
>FUSION-ENST00000524045.6:132874-ENST00000518591.1:134715|7007
LQSSFLRYDFN
>FUSION-ENST00000637137.1:129535-ENST00000532992.5:71182|4320
MLLLYIYLDLVFDFFVNK
>FUSION-ENST00000524045.6:132874-ENST00000518591.1:134715|3017
LKHLCIPR
>FUSION-ENST00000524045.6:132874-ENST00000518591.1:134715|6109
LNSLLQITQLENSRAGIQNSLYK
>FUSION-ENST00000524045.6:132874-ENST00000518591.1:134715|5039
CFCHYIYPSRIRYNNK
>FUSION-ENST00000524045.6:132874-ENST00000518591.1:134715|1699
NNSHNTVH
>FUSION-ENST00000637137.1:129535-ENST00000532992.5:71182|3338
DSFISSFPFFTFSYCVS
>FUSION-ENST00000524045.6:132874-ENST00000518591.1:134715|5832
CLLLRSVCSYPLPAFWWGCLFFSCK
>FUSION-ENST00000524045.6:132874-ENST00000518591.1:134715|2346
LVFFTLILYSETFLK
>FUSION-ENST00000524045.6:132874-ENST00000518591.1:134715|2688
CVILIWLSIF
>FUSION-ENST00000524045.6:132874-ENST00000518591.1:134715|5144
QQYHLCF
>FUSION-ENST00000524045.6:132874-ENST00000518591.1:134715|1859
MLCGILKVLISVPVFKYCFVR
>FUSION-ENST00000524045.6:132874-ENST00000518591.1:134715|5606
LCLCSRWFQR
>FUSION-ENST00000637137.1:129535-ENST00000532992.5:71182|2338
SSTSAAASTK
>FUSION-ENST00000524045.6:132874-ENST00000518591.1:134715|4340
MCLNHNLADR
>FUSION-ENST00000637137.1:129535-ENST00000532992.5:71182|2592
SFTWSGIVAHPCNPSTLR
>FUSION-ENST00000524045.6:132874-ENST00000518591.1:134715|6913
TYDNIPR
>FUSION-ENST00000524045.6:132874-ENST00000518591.1:134715|1974
MSAFVFMK
>FUSION-ENST00000524045.6:132874-ENST00000518591.1:134715|3386
LSRWLNDLLF
>FUSION-ENST00000524045.6:132874-ENST00000518591.1:134715|4838
MTPMLMGVK
>FUSION-ENST00000637137.1:129535-ENST00000532992.5:71182|117
IAIVMAGHGGSRL
>FUSION-ENST00000654282.1:41698-ENST00000376795.6:80505|2006
VSSFIDR
>FUSION-ENST00000524045.6:132874-ENST00000518591.1:134715|493
MGETAPMIQSPSTGSFPKHMR
>FUSION-ENST00000637137.1:129535-ENST00000532992.5:71182|109
ERPPSLLK
>FUSION-ENST00000637137.1:129535-ENST00000532992.5:71182|502
NKTTFCLVLEVNIGFK
>FUSION-ENST00000524045.6:132874-ENST00000518591.1:134715|255
MVLPRDVSTEEHNLKVLK
>FUSION-ENST00000637137.1:129535-ENST00000532992.5:71182|2857
MLNFVMRYIFHFLFIICFHS
>FUSION-ENST00000637137.1:129535-ENST00000532992.5:71182|2511
MSPLSGLCIPYIFVYPG
>FUSION-ENST00000524045.6:132874-ENST00000518591.1:134715|4763
MVAFAFLFFLFINHIINKIRAIK
>FUSION-ENST00000637137.1:129535-ENST00000532992.5:71182|2849
MWLNLYHICFLSYLFFFFLGALI
>FUSION-ENST00000654282.1:41698-ENST00000376795.6:80505|2568
CVYIYISQKICFK
>FUSION-ENST00000524045.6:132874-ENST00000518591.1:134715|6431
KLEIIILSKLSQEQK
>FUSION-ENST00000524045.6:132874-ENST00000518591.1:134715|1785
LYIACIVICFPV
>FUSION-ENST00000654282.1:41698-ENST00000376795.6:80505|306
MKIIKTLEIHYISIYK
>FUSION-ENST00000524045.6:132874-ENST00000518591.1:134715|4898
KKMTVPSTEK
>FUSION-ENST00000637137.1:129535-ENST00000532992.5:71182|1605
LALCVISYMR
>FUSION-ENST00000524045.6:132874-ENST00000518591.1:134715|805
MGPGHIK
>FUSION-ENST00000654282.1:41698-ENST00000376795.6:80505|566
SEEREFLSFFQKAGNVSLTR
>FUSION-ENST00000524045.6:132874-ENST00000518591.1:134715|1906
MELFKWNKTK
>FUSION-ENST00000524045.6:132874-ENST00000518591.1:134715|3102
LIVRSGDQDHPGQHAVSTKNTFSTK
>FUSION-ENST00000654282.1:41698-ENST00000376795.6:80505|1519
VHFLVFLSGFTKH
>FUSION-ENST00000586376.5:3275-ENST00000518696.5:25464|65
RVAASSHPMGPAVHASSCPELLL
>FUSION-ENST00000654282.1:41698-ENST00000376795.6:80505|891
MDESFLLSKLASR
>FUSION-ENST00000637137.1:129535-ENST00000532992.5:71182|4218
HTHFLYSSFK
>FUSION-ENST00000524045.6:132874-ENST00000518591.1:134715|4923
MVSESQDLTSSRSNR
>FUSION-ENST00000637137.1:129535-ENST00000532992.5:71182|640
GSPYVAQASHK
>FUSION-ENST00000524045.6:132874-ENST00000518591.1:134715|5547
SSCRAGLVVTESLSICLSVK
>FUSION-ENST00000524045.6:132874-ENST00000518591.1:134715|441
IDYTLFKLRGSPFSV
>FUSION-ENST00000524045.6:132874-ENST00000518591.1:134715|5515
QGKITLNSK
>FUSION-ENST00000524045.6:132874-ENST00000518591.1:134715|5533
MLNIGRHSLLACR
>FUSION-ENST00000637137.1:129535-ENST00000532992.5:71182|2315
MRYIHIVKMSEPTR
>FUSION-ENST00000524045.6:132874-ENST00000518591.1:134715|4688
ASHPARNMDRIGR
>FUSION-ENST00000524045.6:132874-ENST00000518591.1:134715|4186
MVYSLFAGMMLRTLYRWFHLVI
>FUSION-ENST00000637137.1:129535-ENST00000532992.5:71182|398
MIPGWCIYVCVNQKWLLEWVR
>FUSION-ENST00000637137.1:129535-ENST00000532992.5:71182|620
ILSVPAM
>FUSION-ENST00000637137.1:129535-ENST00000532992.5:71182|4089
MLFFFFFFLR
>FUSION-ENST00000524045.6:132874-ENST00000518591.1:134715|6702
MDSQFHMSGGASQSR
>FUSION-ENST00000637137.1:129535-ENST00000532992.5:71182|3875
MGFHRVSQDGLDLLTSRSAR
>FUSION-ENST00000654282.1:41698-ENST00000376795.6:80505|1617
FQRGAYVRTSR
>FUSION-ENST00000637137.1:129535-ENST00000532992.5:71182|4598
VQAIPLPQPPK
>FUSION-ENST00000637137.1:129535-ENST00000532992.5:71182|1745
VQNLKSTKVYTAK
>FUSION-ENST00000524045.6:132874-ENST00000518591.1:134715|7101
SNISLIN
>FUSION-ENST00000637137.1:129535-ENST00000532992.5:71182|1765
VVHACNLGG
>FUSION-ENST00000637137.1:129535-ENST00000532992.5:71182|3326
QARLHISK
>FUSION-ENST00000637137.1:129535-ENST00000532992.5:71182|3180
GTMDSVK
>FUSION-ENST00000637137.1:129535-ENST00000532992.5:71182|316
LSLSFVCHH
>FUSION-ENST00000524045.6:132874-ENST00000518591.1:134715|6823
TSGNQQLSEGG
>FUSION-ENST00000524045.6:132874-ENST00000518591.1:134715|2943
HITSILNLVKVFIIKVF
>FUSION-ENST00000524045.6:132874-ENST00000518591.1:134715|2401
MKSLPVPMYRMVLAK
>FUSION-ENST00000637137.1:129535-ENST00000532992.5:71182|1324
NSVTWFSVR
>FUSION-ENST00000524045.6:132874-ENST00000518591.1:134715|5338
CSAFPLGSQYIWVFLHIL
>FUSION-ENST00000524045.6:132874-ENST00000518591.1:134715|3698
MDLGATEYKVSLKIWENIK
>FUSION-ENST00000524045.6:132874-ENST00000518591.1:134715|652
MISFNVQICMK
>FUSION-ENST00000637137.1:129535-ENST00000532992.5:71182|3291
CISMCIESDTYELKLITASEK
>FUSION-ENST00000654282.1:41698-ENST00000376795.6:80505|2361
LMLSNLP
>FUSION-ENST00000466801.5:5622-ENST00000322723.9:22077|6
KLWRLHQPK
>FUSION-ENST00000637137.1:129535-ENST00000532992.5:71182|2469
HPLPHPANFFFSK
>FUSION-ENST00000524045.6:132874-ENST00000518591.1:134715|2092
IDPHNRTSR
>FUSION-ENST00000637137.1:129535-ENST00000532992.5:71182|2798
MAKPHLY
>FUSION-ENST00000524045.6:132874-ENST00000518591.1:134715|1188
MLHITTSYTSHN
>FUSION-ENST00000637137.1:129535-ENST00000532992.5:71182|1369
ARQVYWLFYCLLEFKNELL
>FUSION-ENST00000654282.1:41698-ENST00000376795.6:80505|1078
LIHFYVTCPVDLFL
>FUSION-ENST00000524045.6:132874-ENST00000518591.1:134715|6036
EMQANKSTYCGFEFSR
>FUSION-ENST00000524045.6:132874-ENST00000518591.1:134715|4694
MNKKASHPAR
>FUSION-ENST00000524045.6:132874-ENST00000518591.1:134715|5393
RHYNDSFSFNCISK
>FUSION-ENST00000637137.1:129535-ENST00000532992.5:71182|4518
MVLTGYGGPRL
>FUSION-ENST00000637137.1:129535-ENST00000532992.5:71182|4549
MNPFLAILTQDISSLR
>FUSION-ENST00000524045.6:132874-ENST00000518591.1:134715|397
MVLSRFSSRVFMVLGLTFK
>FUSION-ENST00000637137.1:129535-ENST00000532992.5:71182|1074
TSKFLSFQVVRSK
>FUSION-ENST00000524045.6:132874-ENST00000518591.1:134715|8
SGASEGK
>FUSION-ENST00000654282.1:41698-ENST00000376795.6:80505|1116
GSFSLASK
>FUSION-ENST00000524045.6:132874-ENST00000518591.1:134715|438
AQSWLITT
>FUSION-ENST00000637137.1:129535-ENST00000532992.5:71182|3604
GSELGGRI
>FUSION-ENST00000637137.1:129535-ENST00000532992.5:71182|1414
HVLMYIFHSCEIKKTLVSFILNVF
>FUSION-ENST00000524045.6:132874-ENST00000518591.1:134715|6213
NNSEKLLCVSTLELISSHK
>FUSION-ENST00000524045.6:132874-ENST00000518591.1:134715|2907
LMSSYLD
>FUSION-ENST00000524045.6:132874-ENST00000518591.1:134715|480
IMRITIQDEIWVGTQPNR
>FUSION-ENST00000654282.1:41698-ENST00000376795.6:80505|2287
MTLRWYLENRK
>FUSION-ENST00000524045.6:132874-ENST00000518591.1:134715|3748
KYLLSIASGCSHL
>FUSION-ENST00000524045.6:132874-ENST00000518591.1:134715|37
FCRLMTLK
>FUSION-ENST00000654282.1:41698-ENST00000376795.6:80505|1481
MFVSLCLVPLK
>FUSION-ENST00000524045.6:132874-ENST00000518591.1:134715|7242
MTILSSISIFFRFKISIFLHYLIK
>FUSION-ENST00000524045.6:132874-ENST00000518591.1:134715|4580
FVNFDENNMK
>FUSION-ENST00000524045.6:132874-ENST00000518591.1:134715|7008
LQSSFLR
>FUSION-ENST00000524045.6:132874-ENST00000518591.1:134715|7589
MESIWWRNSDL
>FUSION-ENST00000654282.1:41698-ENST00000376795.6:80505|682
MCLLNYPH
>FUSION-ENST00000654282.1:41698-ENST00000376795.6:80505|887
HHSTNNFVIFIDYK
>FUSION-ENST00000524045.6:132874-ENST00000518591.1:134715|6194
LDLTMMVQIYLTFR
>FUSION-ENST00000637137.1:129535-ENST00000532992.5:71182|1656
MCANVLMNKFPTVEFHGQR
>FUSION-ENST00000524045.6:132874-ENST00000518591.1:134715|1782
KLACFLIF
>FUSION-ENST00000637137.1:129535-ENST00000532992.5:71182|1303
MYSGENVLVR
>FUSION-ENST00000524045.6:132874-ENST00000518591.1:134715|4879
GKTFKNK
>FUSION-ENST00000524045.6:132874-ENST00000518591.1:134715|4495
MFEVQVSIIRLIFPPL
>FUSION-ENST00000654282.1:41698-ENST00000376795.6:80505|2093
FCSDIINSLK
>FUSION-ENST00000524045.6:132874-ENST00000518591.1:134715|7148
SSLTLELAIGRLKLYI
>FUSION-ENST00000524045.6:132874-ENST00000518591.1:134715|2337
MPFISFSHLVALARTSNTILNR
>FUSION-ENST00000654282.1:41698-ENST00000376795.6:80505|307
CLYVLLEE
>FUSION-ENST00000637137.1:129535-ENST00000532992.5:71182|1204
VHAELLDALLLVLLHHLFYDPNQA
>FUSION-ENST00000524045.6:132874-ENST00000518591.1:134715|5797
MLDFCTLILYPETLLK
>FUSION-ENST00000637137.1:129535-ENST00000532992.5:71182|2502
SFSVQLKLYLLK
>FUSION-ENST00000654282.1:41698-ENST00000376795.6:80505|800
MNLEILSFLLLQVNKITMVNR
>FUSION-ENST00000524045.6:132874-ENST00000518591.1:134715|6874
MPQKDFISIR
>FUSION-ENST00000524045.6:132874-ENST00000518591.1:134715|1599
MASDDEHFFMCLLAA
>FUSION-ENST00000637137.1:129535-ENST00000532992.5:71182|1633
MQNTLKGTDYRW
>FUSION-ENST00000637137.1:129535-ENST00000532992.5:71182|2966
MSDPPFLASQSA
>FUSION-ENST00000654282.1:41698-ENST00000376795.6:80505|1699
HFSFHIFEIFSSFLPV
>FUSION-ENST00000637137.1:129535-ENST00000532992.5:71182|3043
MVRCTHFLAWK
>FUSION-ENST00000524045.6:132874-ENST00000518591.1:134715|4276
MNLIWRGFHNSYI
>FUSION-ENST00000637137.1:129535-ENST00000532992.5:71182|3570
MFIIALNVYKFVER
>FUSION-ENST00000637137.1:129535-ENST00000532992.5:71182|4383
MSLTHSIR
>FUSION-ENST00000524045.6:132874-ENST00000518591.1:134715|4063
LENIIPFKECD
>FUSION-ENST00000524045.6:132874-ENST00000518591.1:134715|301
MGYSTHSNGA
>FUSION-ENST00000524045.6:132874-ENST00000518591.1:134715|611
GQNWWLTPVIPALWVFMAGKLLEPR
>FUSION-ENST00000524045.6:132874-ENST00000518591.1:134715|4330
SQNDDGFVLLSIQPSQKGKSTWR
>ENST00000313961.10|SNV-169132-G-C|1
SEFSEENLQFWIACEDYKKIK
>FUSION-ENST00000524045.6:132874-ENST00000518591.1:134715|3457
QYLQEMALDPK
>FUSION-ENST00000637137.1:129535-ENST00000532992.5:71182|3776
MVYLSNLR
>FUSION-ENST00000637137.1:129535-ENST00000532992.5:71182|1608
MLALCVISYMR
>FUSION-ENST00000524045.6:132874-ENST00000518591.1:134715|947
VISYSVREYTEESPAPVPVNPK
>FUSION-ENST00000637137.1:129535-ENST00000532992.5:71182|3439
FAGSYGK
>FUSION-ENST00000637137.1:129535-ENST00000532992.5:71182|2319
MHTVLLIT
>FUSION-ENST00000524045.6:132874-ENST00000518591.1:134715|2598
IPVISSKFNISHKTNEK
>FUSION-ENST00000637137.1:129535-ENST00000532992.5:71182|4255
PGRLDVSR
>FUSION-ENST00000524045.6:132874-ENST00000518591.1:134715|3825
VLQRCLLWVKFTSPFLFQVFF
>FUSION-ENST00000524045.6:132874-ENST00000518591.1:134715|4377
NMHSSVE
>FUSION-ENST00000524045.6:132874-ENST00000518591.1:134715|6929
RASIGVEHSLKK
>FUSION-ENST00000654282.1:41698-ENST00000376795.6:80505|234
MIFIISLVDR
>FUSION-ENST00000524045.6:132874-ENST00000518591.1:134715|4174
MISHLHDIRQALK
>ENST00000389484.8|SNV-1628005-T-A|1
CLLNTQWQCDGDFD
>FUSION-ENST00000524045.6:132874-ENST00000518591.1:134715|7581
MIFLGYFFLVLLIR
>ENST00000361820.6|SNV-67714-A-T|5
LGSWQGGKIVMDFGIWPEQAQR
>FUSION-ENST00000654282.1:41698-ENST00000376795.6:80505|1287
CSSGGTLALR
>FUSION-ENST00000524045.6:132874-ENST00000518591.1:134715|5877
EQTGWRWPSGMPVYIIR
>FUSION-ENST00000524045.6:132874-ENST00000518591.1:134715|5112
MSWPIVVCDSFVSHFSTSLSSTV
>FUSION-ENST00000524045.6:132874-ENST00000518591.1:134715|3494
SVHVYISKR
>FUSION-ENST00000524045.6:132874-ENST00000518591.1:134715|6519
SFCTAKETTTRVNR
>FUSION-ENST00000637137.1:129535-ENST00000532992.5:71182|1008
MFLRVVWLILELLATQVCQLIMEEH
>ENST00000546204.1|SNV-9718-A-G|11
MCDEMERSLHDALCVVR
>ENST00000552283.6|SNV-20967-C-A|2
NEYKVLEGHTDFINGLVFDHK
>FUSION-ENST00000654282.1:41698-ENST00000376795.6:80505|1819
SSLSFVLTAPSLCLFR
>FUSION-ENST00000524045.6:132874-ENST00000518591.1:134715|5160
LIFGLVYSLSWETFHVC
>FUSION-ENST00000524045.6:132874-ENST00000518591.1:134715|1570
MQFLPSINR
>FUSION-ENST00000524045.6:132874-ENST00000518591.1:134715|4482
MCMFVSLSMSKQMSPSHCATSYC
>FUSION-ENST00000524045.6:132874-ENST00000518591.1:134715|2253
FVIRASEKVHK
>FUSION-ENST00000524045.6:132874-ENST00000518591.1:134715|833
DMYFLFLLCR
>FUSION-ENST00000637137.1:129535-ENST00000532992.5:71182|1377
FSSKCFR
>FUSION-ENST00000654282.1:41698-ENST00000376795.6:80505|2509
TNLFSLLFFLI
>FUSION-ENST00000637137.1:129535-ENST00000532992.5:71182|4463
KLYSLGR
>FUSION-ENST00000637137.1:129535-ENST00000532992.5:71182|2558
MILVKVVVNTTFFFFFLR
>FUSION-ENST00000524045.6:132874-ENST00000518591.1:134715|5005
GLPLKAWEQIDTFSK
>FUSION-ENST00000637137.1:129535-ENST00000532992.5:71182|74
MGFHHAAQAGLELLSSSGPPR
>FUSION-ENST00000637137.1:129535-ENST00000532992.5:71182|4661
VITWVNEIDRTHIIVLNSLAPFNK
>FUSION-ENST00000524045.6:132874-ENST00000518591.1:134715|3138
FSSSSLLTASGLIFK
>FUSION-ENST00000637137.1:129535-ENST00000532992.5:71182|4065
MGFSLFYPLFTCL
>FUSION-ENST00000637137.1:129535-ENST00000532992.5:71182|167
MNEDKGREK
>FUSION-ENST00000524045.6:132874-ENST00000518591.1:134715|969
HSVLLCFKCIA
>FUSION-ENST00000637137.1:129535-ENST00000532992.5:71182|948
NTVVTLLALMRKGPH
>FUSION-ENST00000637137.1:129535-ENST00000532992.5:71182|305
LPVKLIQLR
>FUSION-ENST00000524045.6:132874-ENST00000518591.1:134715|2717
MFETWRPYK
>FUSION-ENST00000654282.1:41698-ENST00000376795.6:80505|1554
QDKQDRK
>FUSION-ENST00000654282.1:41698-ENST00000376795.6:80505|328
FDERYEVDRHLLHLFLFFK
>FUSION-ENST00000637137.1:129535-ENST00000532992.5:71182|4646
MKLIELISLC
>FUSION-ENST00000637137.1:129535-ENST00000532992.5:71182|3403
AGEASGNLQSWQKGKQALLTWQQAR
>FUSION-ENST00000637137.1:129535-ENST00000532992.5:71182|265
LRGFDVCVVCCWR
>FUSION-ENST00000524045.6:132874-ENST00000518591.1:134715|5227
IDIDTCL
>FUSION-ENST00000524045.6:132874-ENST00000518591.1:134715|5330
MCNSGVSSSLLGR
>FUSION-ENST00000637137.1:129535-ENST00000532992.5:71182|881
FLSTENK
>FUSION-ENST00000637137.1:129535-ENST00000532992.5:71182|3874
GFHRVSQDGLDLLTSRSAR
>FUSION-ENST00000637137.1:129535-ENST00000532992.5:71182|4537
WQHLLFELDLKDLGVL
>ENST00000619922.1|SNV-3735-A-C|3
GRQPLPVFVELWLKNR
>FUSION-ENST00000524045.6:132874-ENST00000518591.1:134715|6888
FRWYEMKASVK
>FUSION-ENST00000524045.6:132874-ENST00000518591.1:134715|3391
QHGSDYILMLK
>FUSION-ENST00000637137.1:129535-ENST00000532992.5:71182|1474
DVGLERHLMDILVEDVLIGANNTGK
>FUSION-ENST00000637137.1:129535-ENST00000532992.5:71182|2458
LYLVTASFFVSAMSQKFML
>FUSION-ENST00000637137.1:129535-ENST00000532992.5:71182|4659
MQSCWVQWLTPVIQALWK
>FUSION-ENST00000524045.6:132874-ENST00000518591.1:134715|3057
MMNGLFNVLLNSVC
>FUSION-ENST00000637137.1:129535-ENST00000532992.5:71182|2277
FICSLITLEIICILFC
>FUSION-ENST00000637137.1:129535-ENST00000532992.5:71182|3362
LVLNSWPQVIILLSLPKWWDYR
>FUSION-ENST00000637137.1:129535-ENST00000532992.5:71182|1314
KIKFTDSGNYVLIL
>FUSION-ENST00000637137.1:129535-ENST00000532992.5:71182|368
MGSLCPAQRYTAK
>FUSION-ENST00000524045.6:132874-ENST00000518591.1:134715|7351
NISLQLWKILFIVAS
>FUSION-ENST00000637137.1:129535-ENST00000532992.5:71182|1617
TEKDPVSKK
>FUSION-ENST00000637137.1:129535-ENST00000532992.5:71182|2929
LKNGLLFLF
>FUSION-ENST00000654282.1:41698-ENST00000376795.6:80505|1979
MCHAVVLHPLTHHLALNK
>FUSION-ENST00000524045.6:132874-ENST00000518591.1:134715|4599
TFLFQARK
>FUSION-ENST00000524045.6:132874-ENST00000518591.1:134715|2714
FETWRPYKILR
>FUSION-ENST00000637137.1:129535-ENST00000532992.5:71182|271
GNEDRVRTVEDVMLR
>FUSION-ENST00000637137.1:129535-ENST00000532992.5:71182|4425
YLNEYTR
>FUSION-ENST00000637137.1:129535-ENST00000532992.5:71182|1001
CLNVGGGGYSEPRSCHCTPAWGTR
>FUSION-ENST00000524045.6:132874-ENST00000518591.1:134715|6103
IIFVKHFVMSFR
>FUSION-ENST00000524045.6:132874-ENST00000518591.1:134715|5234
IYQYIDVGIAFSLR
>FUSION-ENST00000524045.6:132874-ENST00000518591.1:134715|1885
MLLDALRNSKSINFSSCL
>FUSION-ENST00000637137.1:129535-ENST00000532992.5:71182|2803
IQKLAGRGGGCL
>FUSION-ENST00000524045.6:132874-ENST00000518591.1:134715|2296
MIISVDAEKAFDK
>FUSION-ENST00000524045.6:132874-ENST00000518591.1:134715|889
SSFPNSSPLYFIFFK
>FUSION-ENST00000637137.1:129535-ENST00000532992.5:71182|807
MLARRLK
>FUSION-ENST00000524045.6:132874-ENST00000518591.1:134715|4234
GKNQQSDK
>FUSION-ENST00000524045.6:132874-ENST00000518591.1:134715|5620
MCVSACEMSLLNTAH
>FUSION-ENST00000654282.1:41698-ENST00000376795.6:80505|1652
LSTSKLCAHQFFSKLVFR
>FUSION-ENST00000524045.6:132874-ENST00000518591.1:134715|15
GTVLPTRKK
>FUSION-ENST00000524045.6:132874-ENST00000518591.1:134715|1823
MWCVLKIITIVPGK
>FUSION-ENST00000637137.1:129535-ENST00000532992.5:71182|2304
HACSRISK
>FUSION-ENST00000637137.1:129535-ENST00000532992.5:71182|2690
WKLCSLLTSK
>FUSION-ENST00000637137.1:129535-ENST00000532992.5:71182|1753
YVICCLPMYFPKTL
>FUSION-ENST00000637137.1:129535-ENST00000532992.5:71182|793
RRTDSVIEGGSVGSIER
>FUSION-ENST00000654282.1:41698-ENST00000376795.6:80505|1763
KFFSLISSVWFFITLFFTYFRPIIK
>FUSION-ENST00000524045.6:132874-ENST00000518591.1:134715|2293
IISVDAEKAFDKIQHLLMLK
>FUSION-ENST00000524045.6:132874-ENST00000518591.1:134715|3631
MDACSPR
>FUSION-ENST00000654282.1:41698-ENST00000376795.6:80505|1347
YPKPFGLL
>FUSION-ENST00000637137.1:129535-ENST00000532992.5:71182|1117
KIDIQQDFSMDFIFKFLL
>FUSION-ENST00000524045.6:132874-ENST00000518591.1:134715|6642
SMRKVFGVMAMFIILIMGMISQVK
>FUSION-ENST00000524045.6:132874-ENST00000518591.1:134715|2526
PPISIVCHRIK
>FUSION-ENST00000524045.6:132874-ENST00000518591.1:134715|4929
EKIEEIFTLK
>FUSION-ENST00000524045.6:132874-ENST00000518591.1:134715|4475
SKQMSPSHCATSYC
>FUSION-ENST00000637137.1:129535-ENST00000532992.5:71182|3487
DCTTALQSGQQE
>FUSION-ENST00000524045.6:132874-ENST00000518591.1:134715|2385
MYSVDSFFSCTEALK
>FUSION-ENST00000654282.1:41698-ENST00000376795.6:80505|2510
NNIHLFLPFSNLLFL
>FUSION-ENST00000524045.6:132874-ENST00000518591.1:134715|5086
VSCALAYSTANLK
>FUSION-ENST00000524045.6:132874-ENST00000518591.1:134715|2360
PPALFILLR
>FUSION-ENST00000637137.1:129535-ENST00000532992.5:71182|339
TAESEWAVCVLHRGTQPREK
>FUSION-ENST00000524045.6:132874-ENST00000518591.1:134715|4843
KIYQCAFQFHSLSKQEMTPMLMGVK
>FUSION-ENST00000637137.1:129535-ENST00000532992.5:71182|894
ESHNSYTTYKR
>FUSION-ENST00000524045.6:132874-ENST00000518591.1:134715|2815
PEGMGANLVLELCGMTWFWDFLETR
>FUSION-ENST00000524045.6:132874-ENST00000518591.1:134715|7182
MRQMVQERVQQAVL
>FUSION-ENST00000654282.1:41698-ENST00000376795.6:80505|1561
MFMITSYEKLNQQINRK
>FUSION-ENST00000524045.6:132874-ENST00000518591.1:134715|452
KLTTYNPK
>FUSION-ENST00000637137.1:129535-ENST00000532992.5:71182|4534
MLKWIVRACVK
>FUSION-ENST00000637137.1:129535-ENST00000532992.5:71182|2730
MLHMACSQSR
>FUSION-ENST00000524045.6:132874-ENST00000518591.1:134715|5573
AFFVSFALCWFKVCFIRD
>FUSION-ENST00000637137.1:129535-ENST00000532992.5:71182|1416
HVLMYIFHSCEIK
>FUSION-ENST00000637137.1:129535-ENST00000532992.5:71182|2191
VILVLFWKLSWHSEILLVR
>FUSION-ENST00000524045.6:132874-ENST00000518591.1:134715|7038
MSQLQSDSEDLSGITD
>FUSION-ENST00000637137.1:129535-ENST00000532992.5:71182|3687
AWLGLAR
>FUSION-ENST00000524045.6:132874-ENST00000518591.1:134715|6713
EVLLICSHATNKDIIK
>FUSION-ENST00000654282.1:41698-ENST00000376795.6:80505|862
MWIFDCTR
>FUSION-ENST00000654282.1:41698-ENST00000376795.6:80505|1207
MDKKLWYIHTMEYYSAIK
>FUSION-ENST00000637137.1:129535-ENST00000532992.5:71182|1791
LTSRYRQAIALGIHGFR
>FUSION-ENST00000524045.6:132874-ENST00000518591.1:134715|4459
MLLSQIINASLK
>FUSION-ENST00000654282.1:41698-ENST00000376795.6:80505|1103
MCERDICILSEGCYL
>FUSION-ENST00000654282.1:41698-ENST00000376795.6:80505|896
YHIGYWLFIEAIYHIEIISK
>FUSION-ENST00000524045.6:132874-ENST00000518591.1:134715|5589
LACLARLGKFSWIISCR
>FUSION-ENST00000524045.6:132874-ENST00000518591.1:134715|7070
MQNWLFS
>FUSION-ENST00000637137.1:129535-ENST00000532992.5:71182|1705
MACFSQHYKRFILLR
>FUSION-ENST00000637137.1:129535-ENST00000532992.5:71182|3299
CKLSHSK
>FUSION-ENST00000637137.1:129535-ENST00000532992.5:71182|630
TPDFVIRPPQPPKVLGLQV
>FUSION-ENST00000654282.1:41698-ENST00000376795.6:80505|2401
SVMVHSCK
>FUSION-ENST00000524045.6:132874-ENST00000518591.1:134715|4948
WEKVGASSELGFWR
>FUSION-ENST00000524045.6:132874-ENST00000518591.1:134715|5196
SLLRVIF
>FUSION-ENST00000637137.1:129535-ENST00000532992.5:71182|4459
ARWLMPVIPALWEAEVGGSR
>FUSION-ENST00000524045.6:132874-ENST00000518591.1:134715|5124
LVMNSLSCCMSVK
>FUSION-ENST00000524045.6:132874-ENST00000518591.1:134715|5670
ESFPHFLFLPGLSK
>FUSION-ENST00000637137.1:129535-ENST00000532992.5:71182|2642
MELDLATGR
>FUSION-ENST00000654282.1:41698-ENST00000376795.6:80505|1173
LLYMILIYTFVK
>FUSION-ENST00000637137.1:129535-ENST00000532992.5:71182|973
VTMLNRIS
>FUSION-ENST00000524045.6:132874-ENST00000518591.1:134715|4006
MLCLLDKKHMFK
>FUSION-ENST00000524045.6:132874-ENST00000518591.1:134715|406
GLFVFFLQICLSSL
>FUSION-ENST00000524045.6:132874-ENST00000518591.1:134715|7606
RSLALSPRPDCGLQWR
>FUSION-ENST00000654282.1:41698-ENST00000376795.6:80505|537
MTFTNNMNVEYNFQENFKKK
>ENST00000361952.5|SNV-148-C-A|5
RIESTFAK
>FUSION-ENST00000654282.1:41698-ENST00000376795.6:80505|1917
YDQEEINFLG
>FUSION-ENST00000637137.1:129535-ENST00000532992.5:71182|1050
NILVRQSSKR
>FUSION-ENST00000650541.1:803-ENST00000376795.6:80505|88
TTDFRRK
>FUSION-ENST00000637137.1:129535-ENST00000532992.5:71182|2037
AHFSRGEIWYLCPKCLFM
>FUSION-ENST00000654282.1:41698-ENST00000376795.6:80505|2097
IGFHYNNMYRDN
>FUSION-ENST00000586376.5:3275-ENST00000518696.5:25464|77
QNSPWACR
>FUSION-ENST00000524045.6:132874-ENST00000518591.1:134715|1143
TDIKWYPFPCC
>FUSION-ENST00000524045.6:132874-ENST00000518591.1:134715|2534
NIGIKPYVNK
>FUSION-ENST00000637137.1:129535-ENST00000532992.5:71182|3540
AGRGSSPL
>FUSION-ENST00000637137.1:129535-ENST00000532992.5:71182|3824
SWKLVSRAHIIK
>FUSION-ENST00000524045.6:132874-ENST00000518591.1:134715|2616
LDRDLHNNILQEGTR
>FUSION-ENST00000637137.1:129535-ENST00000532992.5:71182|1415
HVLMYIFHSCEIKK
>ENST00000369287.8|SNV-29652-C-A|1
EIEKLKEDINSHVIK
>FUSION-ENST00000637137.1:129535-ENST00000532992.5:71182|4019
QAMVATCEFFLLA
>FUSION-ENST00000637137.1:129535-ENST00000532992.5:71182|1040
LRLSILCSRSR
>FUSION-ENST00000524045.6:132874-ENST00000518591.1:134715|5575
AFFVSFALCWFKVCFIR
>FUSION-ENST00000654282.1:41698-ENST00000376795.6:80505|2320
QRNCIVK
>FUSION-ENST00000524045.6:132874-ENST00000518591.1:134715|7508
MFLSMLR
>FUSION-ENST00000637137.1:129535-ENST00000532992.5:71182|1333
GLPVAEDFHLK
>FUSION-ENST00000524045.6:132874-ENST00000518591.1:134715|2409
VDSMSLLS
>FUSION-ENST00000637137.1:129535-ENST00000532992.5:71182|2492
DFPRFLQTNQFDNH
>FUSION-ENST00000524045.6:132874-ENST00000518591.1:134715|4066
ENRLENIIPFKECD
>ENST00000302326.5|MNV-2573-GCCAAGAGGCCGCGC-G|3
FVERQHAQR
>ENST00000453091.6|SNV-54961-G-T|3
NTENNDVEISETKKADVQAPVSPS
>FUSION-ENST00000637137.1:129535-ENST00000532992.5:71182|3956
GYTEITAHPR
>FUSION-ENST00000654282.1:41698-ENST00000376795.6:80505|196
STDVSNQGKK
>FUSION-ENST00000524045.6:132874-ENST00000518591.1:134715|4266
MILTIRNDS
>FUSION-ENST00000637137.1:129535-ENST00000532992.5:71182|2461
MLYLVTASFFVSAMSQK
>FUSION-ENST00000654282.1:41698-ENST00000376795.6:80505|2328
ASLPRFKR
>FUSION-ENST00000524045.6:132874-ENST00000518591.1:134715|1375
ITLSYFCGTSQ
>FUSION-ENST00000361813.5:23821-ENST00000413555.5:32955|40
MTIADIIRTCLGPK
>FUSION-ENST00000524045.6:132874-ENST00000518591.1:134715|164
HVSAKYMISLFVMAA
>FUSION-ENST00000637137.1:129535-ENST00000532992.5:71182|2549
MPVVPATREPEAGESLEPGR
>FUSION-ENST00000637137.1:129535-ENST00000532992.5:71182|2488
MWPACFFVIHK
>FUSION-ENST00000524045.6:132874-ENST00000518591.1:134715|5739
CTTYRFVIYVYMCHGSVLHPLTR
>FUSION-ENST00000637137.1:129535-ENST00000532992.5:71182|324
FCLNIVIDLR
>FUSION-ENST00000524045.6:132874-ENST00000518591.1:134715|3434
MFTFQRDGSQVFQKR
>FUSION-ENST00000524045.6:132874-ENST00000518591.1:134715|7494
SYVHCEFLQVFRR
>FUSION-ENST00000637137.1:129535-ENST00000532992.5:71182|3867
IFFPLISLFSWYDS
>FUSION-ENST00000524045.6:132874-ENST00000518591.1:134715|6033
MQANKSTYCGFEFSR
>FUSION-ENST00000524045.6:132874-ENST00000518591.1:134715|6489
MRALFLFHMNFKVVFSNSVK
>FUSION-ENST00000637137.1:129535-ENST00000532992.5:71182|1093
ENVNACNL
>FUSION-ENST00000524045.6:132874-ENST00000518591.1:134715|1376
MITLSYFCGTSQ
>FUSION-ENST00000524045.6:132874-ENST00000518591.1:134715|1418
MFSLISGS
>FUSION-ENST00000524045.6:132874-ENST00000518591.1:134715|120
CHWLQNNCIR
>FUSION-ENST00000524045.6:132874-ENST00000518591.1:134715|3344
MTQTSTIRPYHQHLGLHLIMK
>FUSION-ENST00000524045.6:132874-ENST00000518591.1:134715|3275
MGEAASKISEMPPWPFPHCLGYK
>FUSION-ENST00000524045.6:132874-ENST00000518591.1:134715|2692
GCFSTLTELFS
>FUSION-ENST00000524045.6:132874-ENST00000518591.1:134715|3318
RNYLLSR
>FUSION-ENST00000637137.1:129535-ENST00000532992.5:71182|4505
LGSLKPPSPGFKR
>FUSION-ENST00000524045.6:132874-ENST00000518591.1:134715|2156
FFGCINVFF
>FUSION-ENST00000524045.6:132874-ENST00000518591.1:134715|7656
LGSNWSS
>FUSION-ENST00000637137.1:129535-ENST00000532992.5:71182|2254
ISAFILPYIFFFQLNILLFLQDKD
>FUSION-ENST00000637137.1:129535-ENST00000532992.5:71182|4237
KFARCSGGCL
>FUSION-ENST00000524045.6:132874-ENST00000518591.1:134715|5955
HKQEGWK
>FUSION-ENST00000524045.6:132874-ENST00000518591.1:134715|6912
TKNLVLK
>FUSION-ENST00000654282.1:41698-ENST00000376795.6:80505|2212
MWEWILMNGRELK
>ENST00000495995.5|SNV-11702-C-A|SNV-11708-G-C|9
STTPLGEAR
>FUSION-ENST00000654282.1:41698-ENST00000376795.6:80505|395
MSLVREIVSIYNSYAVSKCLCYK
>FUSION-ENST00000650541.1:803-ENST00000376795.6:80505|128
MVGVKGKMMFGR
>FUSION-ENST00000524045.6:132874-ENST00000518591.1:134715|1197
KNFKLLLNYTK
>FUSION-ENST00000654282.1:41698-ENST00000376795.6:80505|2396
MNSLRKYTEVNR
>FUSION-ENST00000650541.1:803-ENST00000376795.6:80505|135
RVKYVYK
>FUSION-ENST00000637137.1:129535-ENST00000532992.5:71182|3725
SHRAWPKK
>FUSION-ENST00000524045.6:132874-ENST00000518591.1:134715|3097
NTFSTKNTKK
>FUSION-ENST00000654282.1:41698-ENST00000376795.6:80505|246
MVIQQILSELIICKKH
>ENST00000330175.8|SNV-14049-A-G|4
EKGSNRLSMGGR
>ENST00000495995.5|SNV-11702-C-A|13
MNSSSKSTTPVGEAR
>FUSION-ENST00000637137.1:129535-ENST00000532992.5:71182|1952
YLSLPYTCVYIK
>FUSION-ENST00000637137.1:129535-ENST00000532992.5:71182|1138
FHGFFFLNL
>FUSION-ENST00000524045.6:132874-ENST00000518591.1:134715|6090
MLISVLIYFK
>FUSION-ENST00000637137.1:129535-ENST00000532992.5:71182|2697
MSAVLGLSK
>FUSION-ENST00000524045.6:132874-ENST00000518591.1:134715|780
IRNTFSHYSVVI
>FUSION-ENST00000524045.6:132874-ENST00000518591.1:134715|5194
NFVFCETLFFSS
>FUSION-ENST00000637137.1:129535-ENST00000532992.5:71182|1583
MPQEISPRNRK
>FUSION-ENST00000637137.1:129535-ENST00000532992.5:71182|1729
CPSRDDVTIYR
>FUSION-ENST00000637137.1:129535-ENST00000532992.5:71182|968
IQTSGWFLDCCS
>FUSION-ENST00000524045.6:132874-ENST00000518591.1:134715|3476
KNLQSQSFLK
>FUSION-ENST00000524045.6:132874-ENST00000518591.1:134715|7557
NILYILGNKNNK
>FUSION-ENST00000524045.6:132874-ENST00000518591.1:134715|7083
QQLHYMYSTYTHHDTVLGLK
>FUSION-ENST00000524045.6:132874-ENST00000518591.1:134715|3411
VPRSFKK
>FUSION-ENST00000524045.6:132874-ENST00000518591.1:134715|7224
QINRANKSNHNING
>FUSION-ENST00000637137.1:129535-ENST00000532992.5:71182|933
SETPSQKQKTK
>FUSION-ENST00000654282.1:41698-ENST00000376795.6:80505|1062
MQFLLLLNK
>FUSION-ENST00000586376.5:3275-ENST00000518696.5:25464|69
MPWSLGCLQPSEGQTFNLSR
>FUSION-ENST00000586376.5:3275-ENST00000518696.5:25464|7
HFWTVVTFSAVTGNIQNPDCK
>FUSION-ENST00000637137.1:129535-ENST00000532992.5:71182|2359
MPTSVMLVYHCHGNT
>FUSION-ENST00000524045.6:132874-ENST00000518591.1:134715|5446
INFKSLVL
>FUSION-ENST00000524045.6:132874-ENST00000518591.1:134715|4326
RLTWVVSMDPSLPFTCFWRK
>FUSION-ENST00000650541.1:803-ENST00000376795.6:80505|69
MIFMYNVGFDIFVYVKSR
>FUSION-ENST00000524045.6:132874-ENST00000518591.1:134715|2168
MAGSNGISSSRSLSNRHIDFHNG
>FUSION-ENST00000654282.1:41698-ENST00000376795.6:80505|2286
TLRWYLENRK
>FUSION-ENST00000637137.1:129535-ENST00000532992.5:71182|672
GMVESSELINALPHSYHFVVR
>FUSION-ENST00000637137.1:129535-ENST00000532992.5:71182|4528
GAVTALFHCNVAASSF
>FUSION-ENST00000637137.1:129535-ENST00000532992.5:71182|1081
MTNLKIIK
>FUSION-ENST00000524045.6:132874-ENST00000518591.1:134715|4425
IRGFVCHSWK
>FUSION-ENST00000524045.6:132874-ENST00000518591.1:134715|2258
ISCSMFVIRASEK
>FUSION-ENST00000654282.1:41698-ENST00000376795.6:80505|2406
DKEVNELKNMVASR
>FUSION-ENST00000637137.1:129535-ENST00000532992.5:71182|1307
LFKMYSGENVLVR
>FUSION-ENST00000524045.6:132874-ENST00000518591.1:134715|1374
MSSCSLQR
>FUSION-ENST00000524045.6:132874-ENST00000518591.1:134715|7272
QHSISESRGGVSKAFL
>FUSION-ENST00000654282.1:41698-ENST00000376795.6:80505|2238
IISYILFTGK
>FUSION-ENST00000524045.6:132874-ENST00000518591.1:134715|3307
GDTDPHASLKCSMAVTTS
>FUSION-ENST00000654282.1:41698-ENST00000376795.6:80505|2070
RCILSQFK
>FUSION-ENST00000524045.6:132874-ENST00000518591.1:134715|3437
ETREIGV
>FUSION-ENST00000524045.6:132874-ENST00000518591.1:134715|2532
NIGIKPYVNKIKCNLYLENR
>FUSION-ENST00000524045.6:132874-ENST00000518591.1:134715|6079
IEETIFKIQQSFKGNK
>FUSION-ENST00000637137.1:129535-ENST00000532992.5:71182|2270
HAAESPNRIE
>FUSION-ENST00000524045.6:132874-ENST00000518591.1:134715|161
YMISLFVMAA
>FUSION-ENST00000524045.6:132874-ENST00000518591.1:134715|2729
GAGSVLGPPGK
>FUSION-ENST00000654282.1:41698-ENST00000376795.6:80505|2538
MQTGHNFLCDHFLTRISFSL
>FUSION-ENST00000524045.6:132874-ENST00000518591.1:134715|2175
MVSSFIHVPTK
>ENST00000335508.11|INDEL-33629-T-TT|1
TEILPPFF
>FUSION-ENST00000637137.1:129535-ENST00000532992.5:71182|2880
MAKPRFY
>ENST00000551200.5|SNV-20967-C-A|5
VWCLITK
>FUSION-ENST00000524045.6:132874-ENST00000518591.1:134715|5445
RATKINSGVNGK
>FUSION-ENST00000524045.6:132874-ENST00000518591.1:134715|2348
FFHLFVSSLISLSSVF
>FUSION-ENST00000524045.6:132874-ENST00000518591.1:134715|7260
MHYLSTLF
>FUSION-ENST00000637137.1:129535-ENST00000532992.5:71182|3435
FAGSYGKSMFSFSKK
>FUSION-ENST00000524045.6:132874-ENST00000518591.1:134715|3854
DPLLSQQIPKKLEK
>FUSION-ENST00000524045.6:132874-ENST00000518591.1:134715|6968
DTGSLWPIR
>FUSION-ENST00000654282.1:41698-ENST00000376795.6:80505|1619
MFQRGAYVRTSR
>FUSION-ENST00000524045.6:132874-ENST00000518591.1:134715|1654
AWLGQMVFLVLDP
>FUSION-ENST00000637137.1:129535-ENST00000532992.5:71182|4567
PEFNSEKIEAQVVGDRAGI
>FUSION-ENST00000637137.1:129535-ENST00000532992.5:71182|326
MNHISRFCLNIVIDLRDGFPLY
>FUSION-ENST00000524045.6:132874-ENST00000518591.1:134715|4371
LYIRISRLVHHTYLLICIL
>FUSION-ENST00000654282.1:41698-ENST00000376795.6:80505|519
LLQLFIQKEMNRDANHFH
>FUSION-ENST00000524045.6:132874-ENST00000518591.1:134715|195
IRLLYDSD
>FUSION-ENST00000524045.6:132874-ENST00000518591.1:134715|1153
YILFDLIVSFV
>ENST00000321037.5|SNV-9764-G-A|2
EGILVEHVK
>ENST00000260600.9|SNV-99877-C-T|3
GRDKLATFPNGPSVILPHQVVDNS
>FUSION-ENST00000524045.6:132874-ENST00000518591.1:134715|7622
AHVYICN
>FUSION-ENST00000524045.6:132874-ENST00000518591.1:134715|213
ENQWAVGR
>FUSION-ENST00000524045.6:132874-ENST00000518591.1:134715|5755
FARILLRIFALMFIR
>FUSION-ENST00000524045.6:132874-ENST00000518591.1:134715|5153
MHILGLNLLMLFK
>FUSION-ENST00000524045.6:132874-ENST00000518591.1:134715|4880
MGKTFKNK
>FUSION-ENST00000654282.1:41698-ENST00000376795.6:80505|462
MSLFSPVVL
>FUSION-ENST00000524045.6:132874-ENST00000518591.1:134715|4535
YVHTQSLNHHHENIREKQETL
>FUSION-ENST00000637137.1:129535-ENST00000532992.5:71182|1201
MYLFVGLG
>FUSION-ENST00000524045.6:132874-ENST00000518591.1:134715|7644
MPSTDRPAIR
>FUSION-ENST00000524045.6:132874-ENST00000518591.1:134715|4302
MGSIFCAELNIFDTPKCQR
>FUSION-ENST00000524045.6:132874-ENST00000518591.1:134715|6049
YDCGGVGS
>FUSION-ENST00000524045.6:132874-ENST00000518591.1:134715|1901
TKQSRLTLSALGTIS
>ENST00000288368.5|SNV-103793-T-G|3
VGMEQDTWVMISEQGEK
>FUSION-ENST00000524045.6:132874-ENST00000518591.1:134715|4573
RSHQVVTINK
>FUSION-ENST00000637137.1:129535-ENST00000532992.5:71182|1699
MVAFSFK
>FUSION-ENST00000524045.6:132874-ENST00000518591.1:134715|7385
MPPLVYHQLQISLK
>FUSION-ENST00000637137.1:129535-ENST00000532992.5:71182|905
SSDFEITDSGIWNFYIRME
>FUSION-ENST00000637137.1:129535-ENST00000532992.5:71182|4043
MIHVYFASRYIGWLAPLF
>FUSION-ENST00000637137.1:129535-ENST00000532992.5:71182|714
MTSVFVPSKTFW
>FUSION-ENST00000524045.6:132874-ENST00000518591.1:134715|6973
PENTPRQK
>FUSION-ENST00000637137.1:129535-ENST00000532992.5:71182|675
CMYIYDVCIHIER
>FUSION-ENST00000637137.1:129535-ENST00000532992.5:71182|3500
VASWDYRHIPLRLANFCIFSR
>FUSION-ENST00000637137.1:129535-ENST00000532992.5:71182|606
CRFTFGFSLFYSVCVCVCVLR
>FUSION-ENST00000524045.6:132874-ENST00000518591.1:134715|2919
MFSSEALRSWVFLRWK
>FUSION-ENST00000524045.6:132874-ENST00000518591.1:134715|5412
YFLKLCIRIK
>FUSION-ENST00000654282.1:41698-ENST00000376795.6:80505|675
MFYSHSLPVVNEQ
>FUSION-ENST00000654282.1:41698-ENST00000376795.6:80505|1055
MQRVLTR
>FUSION-ENST00000524045.6:132874-ENST00000518591.1:134715|5251
SLLDMMYYAFSMSLISIC
>FUSION-ENST00000524045.6:132874-ENST00000518591.1:134715|7290
MTYLFECYTLPVAKA
>ENST00000395395.7|SNV-41769-G-A|2
SLLTQHQR
>FUSION-ENST00000524045.6:132874-ENST00000518591.1:134715|6960
AGHHRACCIK
>FUSION-ENST00000637137.1:129535-ENST00000532992.5:71182|2866
SSVLLIFSFIIYREKGVNLQL
>FUSION-ENST00000524045.6:132874-ENST00000518591.1:134715|3719
TTISLGEVLGLRCLQDSQVK
>FUSION-ENST00000524045.6:132874-ENST00000518591.1:134715|2190
LFSLIRSHLSPSF
>FUSION-ENST00000524045.6:132874-ENST00000518591.1:134715|7041
MVWGKDSWAHRVDDDL
>FUSION-ENST00000524045.6:132874-ENST00000518591.1:134715|1855
VLISVPVFKYCFVR
>FUSION-ENST00000524045.6:132874-ENST00000518591.1:134715|1958
KIIDDVHPPLLRVASQGQN
>FUSION-ENST00000654282.1:41698-ENST00000376795.6:80505|1106
YHSQIHLGIF
>FUSION-ENST00000637137.1:129535-ENST00000532992.5:71182|804
ASEELLNE
>FUSION-ENST00000654282.1:41698-ENST00000376795.6:80505|2058
YSKFLSFMFYCR
>FUSION-ENST00000524045.6:132874-ENST00000518591.1:134715|896
KQVGVGQALFPKAIAGR
>FUSION-ENST00000524045.6:132874-ENST00000518591.1:134715|3367
MIYYSSRR
>FUSION-ENST00000654282.1:41698-ENST00000376795.6:80505|653
EFRSCWPG
>FUSION-ENST00000654282.1:41698-ENST00000376795.6:80505|2203
MNKSQNAWYQDMYHFVIL
>FUSION-ENST00000524045.6:132874-ENST00000518591.1:134715|3690
ISQGESHMLVNILIEYLK
>FUSION-ENST00000524045.6:132874-ENST00000518591.1:134715|1487
MAQDSIPWNL
>FUSION-ENST00000524045.6:132874-ENST00000518591.1:134715|4379
VSFGSIIAPHYYDTK
>FUSION-ENST00000524045.6:132874-ENST00000518591.1:134715|1117
MQSFVQK
>FUSION-ENST00000524045.6:132874-ENST00000518591.1:134715|6749
MKRNELLI
>FUSION-ENST00000524045.6:132874-ENST00000518591.1:134715|1774
MNLHNVYYLMLAAS
>ENST00000313961.10|SNV-169132-G-C|4
SFLKSEFSEENLQFWIACEDYKK
>FUSION-ENST00000524045.6:132874-ENST00000518591.1:134715|7218
ALFYFTR
>FUSION-ENST00000524045.6:132874-ENST00000518591.1:134715|2835
DLEPESTGFWVHGG
>FUSION-ENST00000524045.6:132874-ENST00000518591.1:134715|2040
ESQAISVAKK
>FUSION-ENST00000524045.6:132874-ENST00000518591.1:134715|4907
YRLIEVK
>FUSION-ENST00000637137.1:129535-ENST00000532992.5:71182|2357
MLVYHCHGNT
>FUSION-ENST00000524045.6:132874-ENST00000518591.1:134715|6044
LIVKPKLFS
>FUSION-ENST00000637137.1:129535-ENST00000532992.5:71182|2251
MFMQVGQAR
>FUSION-ENST00000524045.6:132874-ENST00000518591.1:134715|1079
LYFCLTYTLIYS
>FUSION-ENST00000524045.6:132874-ENST00000518591.1:134715|1995
YFLQHYMNLKGYGNIYQK
>FUSION-ENST00000637137.1:129535-ENST00000532992.5:71182|3585
MITKGINSRFK
>FUSION-ENST00000524045.6:132874-ENST00000518591.1:134715|5796
LDFCTLILYPETLLK
>FUSION-ENST00000524045.6:132874-ENST00000518591.1:134715|359
MAHVYICNKPVRCAHVP
>FUSION-ENST00000524045.6:132874-ENST00000518591.1:134715|5939
MAHGDASQQKYILWI
>FUSION-ENST00000524045.6:132874-ENST00000518591.1:134715|4960
QGKPNLNNQK
>ENST00000495995.5|SNV-11702-C-A|SNV-11708-G-C|7
STTPLGEARWFWTRQACLSK
>FUSION-ENST00000524045.6:132874-ENST00000518591.1:134715|2431
MISFFVMAAQYR
>FUSION-ENST00000524045.6:132874-ENST00000518591.1:134715|2564
MHLIQTIYANNLWCKDK
>FUSION-ENST00000654282.1:41698-ENST00000376795.6:80505|376
SICYFNSYPYDK
>FUSION-ENST00000524045.6:132874-ENST00000518591.1:134715|5475
VISWCLMF
>FUSION-ENST00000637137.1:129535-ENST00000532992.5:71182|2851
YIFHFLFIICFHS
>FUSION-ENST00000524045.6:132874-ENST00000518591.1:134715|900
FREVLLVVNFFISCSYENIFFWNG
>FUSION-ENST00000654282.1:41698-ENST00000376795.6:80505|2150
YDFLPITVNNLFLYVEMRI
>FUSION-ENST00000524045.6:132874-ENST00000518591.1:134715|5051
MFSIFLK
>FUSION-ENST00000524045.6:132874-ENST00000518591.1:134715|3388
MLKNNLL
>FUSION-ENST00000524045.6:132874-ENST00000518591.1:134715|5466
GNSLTPCASQVRR
>FUSION-ENST00000524045.6:132874-ENST00000518591.1:134715|1762
MYITLCWQHHSAKQEL
>ENST00000495995.5|SNV-11702-C-A|3
LYEFFVKVYHSCRGGK
>FUSION-ENST00000637137.1:129535-ENST00000532992.5:71182|3593
MGAVCLVYYLWK
>FUSION-ENST00000637137.1:129535-ENST00000532992.5:71182|823
FSAFKLQSWIRHLSR
>FUSION-ENST00000524045.6:132874-ENST00000518591.1:134715|3540
DNLENELDHPILTAKAA
>FUSION-ENST00000524045.6:132874-ENST00000518591.1:134715|6156
FSDCLCWSLSGNSHGST
>FUSION-ENST00000654282.1:41698-ENST00000376795.6:80505|1936
IENFKKGNTEF
>FUSION-ENST00000654282.1:41698-ENST00000376795.6:80505|1921
MFHMQNFKRK
>FUSION-ENST00000524045.6:132874-ENST00000518591.1:134715|1296
MVLIMIFQILMNHKK
>FUSION-ENST00000637137.1:129535-ENST00000532992.5:71182|353
TTVGIFQICCN
>FUSION-ENST00000637137.1:129535-ENST00000532992.5:71182|4197
SKIQMIR
>FUSION-ENST00000654282.1:41698-ENST00000376795.6:80505|1453
MVYFMQIIWPIIR
>FUSION-ENST00000637137.1:129535-ENST00000532992.5:71182|432
NFIIIYRAT
>FUSION-ENST00000524045.6:132874-ENST00000518591.1:134715|2395
YRMVLAK
>FUSION-ENST00000524045.6:132874-ENST00000518591.1:134715|2953
MSAVSLPYMAFIVLRHITSILNLVK
>FUSION-ENST00000524045.6:132874-ENST00000518591.1:134715|5110
MDHVFLLLCVASNLLLDTR
>FUSION-ENST00000524045.6:132874-ENST00000518591.1:134715|3054
MSENTRCLVFCP
>FUSION-ENST00000524045.6:132874-ENST00000518591.1:134715|5990
QAVRNGR
>ENST00000552187.1|SNV-810-A-G|1
DGITCLTCQGTGYIPTGDHGGMIP
>FUSION-ENST00000637137.1:129535-ENST00000532992.5:71182|940
PLHSSLGYK
>FUSION-ENST00000637137.1:129535-ENST00000532992.5:71182|3438
MFAGSYGKSMFSFSK
>FUSION-ENST00000524045.6:132874-ENST00000518591.1:134715|6491
MRALFLFHMNFK
>FUSION-ENST00000637137.1:129535-ENST00000532992.5:71182|1000
SCHCTPAWGTR
>FUSION-ENST00000524045.6:132874-ENST00000518591.1:134715|3341
KFGGDIQTISFCSWPPK
>FUSION-ENST00000637137.1:129535-ENST00000532992.5:71182|3192
LLTSGDPPASASQSAR
>FUSION-ENST00000524045.6:132874-ENST00000518591.1:134715|1580
MLNIGPHSLLACSISAER
>FUSION-ENST00000637137.1:129535-ENST00000532992.5:71182|1109
IDIQQDFSMDFIFKFLL
>FUSION-ENST00000654282.1:41698-ENST00000376795.6:80505|2209
WEWILMNGRELKFLC
>FUSION-ENST00000654282.1:41698-ENST00000376795.6:80505|2451
FNSYISS
>FUSION-ENST00000637137.1:129535-ENST00000532992.5:71182|377
SDSLSSSVVDK
>FUSION-ENST00000524045.6:132874-ENST00000518591.1:134715|4529
MSFPTLYEVSIVFSPPI
>FUSION-ENST00000654282.1:41698-ENST00000376795.6:80505|801
NLEILSFLLLQVNK
>FUSION-ENST00000524045.6:132874-ENST00000518591.1:134715|1168
MLGVVKGFHNMV
>FUSION-ENST00000524045.6:132874-ENST00000518591.1:134715|883
KPQVMLGNCTWSSR
>FUSION-ENST00000524045.6:132874-ENST00000518591.1:134715|2850
MGKLASGVLEQVGLVMHSAGG
>FUSION-ENST00000524045.6:132874-ENST00000518591.1:134715|5192
FFFLLWLM
>FUSION-ENST00000654282.1:41698-ENST00000376795.6:80505|607
NSLFFLLITLNYLENP
>FUSION-ENST00000524045.6:132874-ENST00000518591.1:134715|3836
ISPQIIFFSNKEQPVKSNCR
>FUSION-ENST00000524045.6:132874-ENST00000518591.1:134715|6699
DSQFHMSGGASQSRQR
>FUSION-ENST00000524045.6:132874-ENST00000518591.1:134715|7478
KDYCRPLNYVDHTLCLCLVVSDVL
>FUSION-ENST00000524045.6:132874-ENST00000518591.1:134715|88
EFIVQIISLPR
>FUSION-ENST00000524045.6:132874-ENST00000518591.1:134715|4926
IEEIFTLKIHW
>FUSION-ENST00000524045.6:132874-ENST00000518591.1:134715|4846
EVKIGARK
>FUSION-ENST00000637137.1:129535-ENST00000532992.5:71182|915
MFKNSLETLK
>FUSION-ENST00000524045.6:132874-ENST00000518591.1:134715|1961
MKIIDDVHPPLLR
>FUSION-ENST00000524045.6:132874-ENST00000518591.1:134715|1596
SSFEKYLFISFAHFLMGLFFSCK
>FUSION-ENST00000654282.1:41698-ENST00000376795.6:80505|1161
YCRKNES
>FUSION-ENST00000637137.1:129535-ENST00000532992.5:71182|1356
IHICDMIYTTFVLFCGFSLS
>FUSION-ENST00000524045.6:132874-ENST00000518591.1:134715|7216
PNGDQCINVLSSGALNF
>FUSION-ENST00000637137.1:129535-ENST00000532992.5:71182|1167
SHDNVKGFRSLLCNFQGTC
>FUSION-ENST00000637137.1:129535-ENST00000532992.5:71182|1370
MARQVYWLFYCLLEFKNELL
>FUSION-ENST00000524045.6:132874-ENST00000518591.1:134715|942
ELRGWDGER
>FUSION-ENST00000637137.1:129535-ENST00000532992.5:71182|2795
MEDSFSTDR
>FUSION-ENST00000637137.1:129535-ENST00000532992.5:71182|3654
MPAIPALWEAEVGG
>FUSION-ENST00000637137.1:129535-ENST00000532992.5:71182|4526
IKCLALLK
>FUSION-ENST00000524045.6:132874-ENST00000518591.1:134715|878
TQLNHAQTPVL
>FUSION-ENST00000654282.1:41698-ENST00000376795.6:80505|762
RVNEDISVNEKSC
>FUSION-ENST00000524045.6:132874-ENST00000518591.1:134715|729
MKWSRIFT
>FUSION-ENST00000654282.1:41698-ENST00000376795.6:80505|2321
MQRNCIVK
>FUSION-ENST00000637137.1:129535-ENST00000532992.5:71182|336
GTQPREK
>FUSION-ENST00000524045.6:132874-ENST00000518591.1:134715|3890
MSCASLK
>FUSION-ENST00000524045.6:132874-ENST00000518591.1:134715|2533
NIGIKPYVNKIK
>FUSION-ENST00000654282.1:41698-ENST00000376795.6:80505|2271
SSMKTITKTNLWLNGTQFQ
>FUSION-ENST00000524045.6:132874-ENST00000518591.1:134715|4071
MRHHTKIK
>FUSION-ENST00000654282.1:41698-ENST00000376795.6:80505|288
SVTQAGVQWLDLR
>FUSION-ENST00000524045.6:132874-ENST00000518591.1:134715|317
LLPTVTELFD
>FUSION-ENST00000637137.1:129535-ENST00000532992.5:71182|433
MNFIIIYRAT
>FUSION-ENST00000637137.1:129535-ENST00000532992.5:71182|413
FPFHRMVIYF
>FUSION-ENST00000524045.6:132874-ENST00000518591.1:134715|4913
KHISQNSRK
>FUSION-ENST00000637137.1:129535-ENST00000532992.5:71182|3230
MKLIIGCR
>FUSION-ENST00000637137.1:129535-ENST00000532992.5:71182|2673
EPLCLRGLFLRSK
>FUSION-ENST00000637137.1:129535-ENST00000532992.5:71182|2125
YIGSFSMR
>FUSION-ENST00000637137.1:129535-ENST00000532992.5:71182|3523
MYIVYIFISLHGRI
>FUSION-ENST00000637137.1:129535-ENST00000532992.5:71182|2021
FLLLQCFK
>FUSION-ENST00000637137.1:129535-ENST00000532992.5:71182|2257
KSHNVLR
>ENST00000613854.2|SNV-424-C-G|6
RVTIMPKDIQLAGR
>FUSION-ENST00000524045.6:132874-ENST00000518591.1:134715|581
MIGIMLNRFSLLIGKQK
>FUSION-ENST00000524045.6:132874-ENST00000518591.1:134715|1548
LACLARLGKFSWVISCR
>FUSION-ENST00000654282.1:41698-ENST00000376795.6:80505|2372
APHITEESVC
>FUSION-ENST00000654282.1:41698-ENST00000376795.6:80505|2573
MSLENYTYMCVYIYISQKICFK
>FUSION-ENST00000637137.1:129535-ENST00000532992.5:71182|2035
VLGLQAQATMPCRAMSFSK
>FUSION-ENST00000637137.1:129535-ENST00000532992.5:71182|2167
GEESAGTWYPALLGYCGVFSTSK
>FUSION-ENST00000524045.6:132874-ENST00000518591.1:134715|7659
LTFCPGK
>FUSION-ENST00000524045.6:132874-ENST00000518591.1:134715|2183
RCLVFCPSDSLLRMMVSSFIHVPTK
>FUSION-ENST00000524045.6:132874-ENST00000518591.1:134715|3454
MIAYTVKPVLDWR
>FUSION-ENST00000524045.6:132874-ENST00000518591.1:134715|590
YEMIGIMLNR
>FUSION-ENST00000524045.6:132874-ENST00000518591.1:134715|407
MGLFVFFLQICLSSL
>FUSION-ENST00000524045.6:132874-ENST00000518591.1:134715|6353
GISHSGDCCGVGGGGRDSIGRYT
>FUSION-ENST00000524045.6:132874-ENST00000518591.1:134715|6149
AESQSVCSAGTTTRGQCAPV
>FUSION-ENST00000524045.6:132874-ENST00000518591.1:134715|7060
FRYTGKDELHSSLCS
>FUSION-ENST00000637137.1:129535-ENST00000532992.5:71182|3885
DQPGQHGEIPSLLK
>FUSION-ENST00000637137.1:129535-ENST00000532992.5:71182|3564
FVEREKFSMFIMFTSFHEHQVK
>FUSION-ENST00000524045.6:132874-ENST00000518591.1:134715|3954
MYSKEQTR
>FUSION-ENST00000524045.6:132874-ENST00000518591.1:134715|6833
MPVNNGSEQ
>FUSION-ENST00000524045.6:132874-ENST00000518591.1:134715|1180
KGNERNESCCILQHHIHPIINTR
>FUSION-ENST00000524045.6:132874-ENST00000518591.1:134715|6461
MHTYVYCGIIHNSK
>FUSION-ENST00000637137.1:129535-ENST00000532992.5:71182|4427
FSYLCKYLNEYTR
>FUSION-ENST00000637137.1:129535-ENST00000532992.5:71182|2547
MPVVPATREPEAGESLEPGRQR
>FUSION-ENST00000637137.1:129535-ENST00000532992.5:71182|1734
FSSLHLLSSLDYR
>FUSION-ENST00000524045.6:132874-ENST00000518591.1:134715|6392
MFIAALFTIAKTWNQPK
>FUSION-ENST00000637137.1:129535-ENST00000532992.5:71182|2524
ESSWDLHQTS
>FUSION-ENST00000654282.1:41698-ENST00000376795.6:80505|1871
MGAGFSCTVLMRVNNSHDISWFYK
>FUSION-ENST00000654282.1:41698-ENST00000376795.6:80505|367
MHCIKHCK
>FUSION-ENST00000654282.1:41698-ENST00000376795.6:80505|1271
GYHYTFIR
>FUSION-ENST00000524045.6:132874-ENST00000518591.1:134715|955
IFSFGMVR
>FUSION-ENST00000524045.6:132874-ENST00000518591.1:134715|2799
LCTGAGLMAR
>FUSION-ENST00000637137.1:129535-ENST00000532992.5:71182|39
FMPFLVAHDYR
>FUSION-ENST00000637137.1:129535-ENST00000532992.5:71182|3992
MSFPLSSNANTSER
>FUSION-ENST00000637137.1:129535-ENST00000532992.5:71182|4375
DGLDLLTL
>FUSION-ENST00000524045.6:132874-ENST00000518591.1:134715|7422
SFISSLADLK
>FUSION-ENST00000637137.1:129535-ENST00000532992.5:71182|2651
MVARISKVVDK
>FUSION-ENST00000524045.6:132874-ENST00000518591.1:134715|6243
EEETKQDGKSHIYDYR
>FUSION-ENST00000654282.1:41698-ENST00000376795.6:80505|784
DFTITCLIWSIFATDANTRHHLL
>FUSION-ENST00000637137.1:129535-ENST00000532992.5:71182|3493
MREAEVAVSR
>FUSION-ENST00000637137.1:129535-ENST00000532992.5:71182|1462
IGLSFIEL
>FUSION-ENST00000524045.6:132874-ENST00000518591.1:134715|3817
VNASSCANGKR
>FUSION-ENST00000524045.6:132874-ENST00000518591.1:134715|4748
TSEVNLK
>FUSION-ENST00000637137.1:129535-ENST00000532992.5:71182|2647
ISKVVDK
>FUSION-ENST00000637137.1:129535-ENST00000532992.5:71182|885
PIAVCLETGSCCFYK
>FUSION-ENST00000654282.1:41698-ENST00000376795.6:80505|1401
MIFFFNKTEHWGERNYVSK
>FUSION-ENST00000524045.6:132874-ENST00000518591.1:134715|1837
CTYSNTGKHIVWAVGLDK
>FUSION-ENST00000637137.1:129535-ENST00000532992.5:71182|3816
MRIWEGRALALDR
>FUSION-ENST00000637137.1:129535-ENST00000532992.5:71182|2950
MVSVFFCSKKVYPVFLFR
>FUSION-ENST00000637137.1:129535-ENST00000532992.5:71182|886
MPIAVCLETGSCCFYK
>FUSION-ENST00000637137.1:129535-ENST00000532992.5:71182|3697
MCVCMYLFIETEFHSCCSGCSAMVR
>FUSION-ENST00000524045.6:132874-ENST00000518591.1:134715|3481
LFKRFISQR
>FUSION-ENST00000524045.6:132874-ENST00000518591.1:134715|7258
MLSFDTCTTYLR
>FUSION-ENST00000654282.1:41698-ENST00000376795.6:80505|226
NKNYLKMNLIT
>FUSION-ENST00000637137.1:129535-ENST00000532992.5:71182|387
TWHSPELR
>FUSION-ENST00000524045.6:132874-ENST00000518591.1:134715|3693
KHHLIFLK
>ENST00000298523.9|SNV-11694-C-A|1
IDSSNELISDQNHSYQRKPISK
>FUSION-ENST00000654282.1:41698-ENST00000376795.6:80505|2165
SPVLEVPYRDLVIFDCNYPVHWPI
>ENST00000573114.1|SNV-12250-T-A|4
MGIWTSRSTATK
>FUSION-ENST00000524045.6:132874-ENST00000518591.1:134715|7637
MGAAHQHGTCIHM
>FUSION-ENST00000524045.6:132874-ENST00000518591.1:134715|1860
LCGILKVLISVPVFK
>FUSION-ENST00000524045.6:132874-ENST00000518591.1:134715|4540
MYVHTQSLNHHHENIR
>FUSION-ENST00000637137.1:129535-ENST00000532992.5:71182|543
MSSCCVPGVILPC
>FUSION-ENST00000524045.6:132874-ENST00000518591.1:134715|6372
KYYAAIK
>FUSION-ENST00000524045.6:132874-ENST00000518591.1:134715|2514
TLHLVGKAK
>FUSION-ENST00000524045.6:132874-ENST00000518591.1:134715|3863
ALESLCGRGRGR
>FUSION-ENST00000524045.6:132874-ENST00000518591.1:134715|2947
MAFIVLRHITSILNLVKVFIIK
>FUSION-ENST00000637137.1:129535-ENST00000532992.5:71182|1514
LACPLHK
>FUSION-ENST00000654282.1:41698-ENST00000376795.6:80505|2570
CVYIYISQK
>FUSION-ENST00000524045.6:132874-ENST00000518591.1:134715|5465
GNSLTPCASQVRRCLTLLR
>FUSION-ENST00000637137.1:129535-ENST00000532992.5:71182|1565
MEQFTLIKITLFSFK
>ENST00000551305.5|SNV-810-A-G|13
KPLLSSHMWNSPGEMASPVSR
>FUSION-ENST00000524045.6:132874-ENST00000518591.1:134715|1642
MSIFSCVFWLHK
>ENST00000511802.5|SNV-76294-C-G|5
AILSFQVGQFK
>FUSION-ENST00000524045.6:132874-ENST00000518591.1:134715|3272
VMNDSTTMGDPPP
>FUSION-ENST00000524045.6:132874-ENST00000518591.1:134715|5485
WSLQWQAGLLELR
>FUSION-ENST00000524045.6:132874-ENST00000518591.1:134715|6964
EIDHGDMAGHHR
>FUSION-ENST00000524045.6:132874-ENST00000518591.1:134715|6834
KMPVNNGSEQ
>FUSION-ENST00000654282.1:41698-ENST00000376795.6:80505|1088
LIRIIGQHILQEEKLK
>FUSION-ENST00000637137.1:129535-ENST00000532992.5:71182|1650
MSCNCFLHLVLLLILHMIVLAIK
>FUSION-ENST00000637137.1:129535-ENST00000532992.5:71182|2391
MTNRKHK
>FUSION-ENST00000524045.6:132874-ENST00000518591.1:134715|3558
MLFVVLRFRK
>FUSION-ENST00000524045.6:132874-ENST00000518591.1:134715|3296
MIQSPPTRPHLQHWELYLIMR
>FUSION-ENST00000524045.6:132874-ENST00000518591.1:134715|5157
FIKLPKFSELAL
>FUSION-ENST00000524045.6:132874-ENST00000518591.1:134715|2222
SLFSHKSKTW
>FUSION-ENST00000637137.1:129535-ENST00000532992.5:71182|120
MYSLVFNYIDL
>FUSION-ENST00000524045.6:132874-ENST00000518591.1:134715|5170
MTQSRIWVCLYQQRENR
>FUSION-ENST00000524045.6:132874-ENST00000518591.1:134715|2584
MLVSTNELRLLR
>FUSION-ENST00000524045.6:132874-ENST00000518591.1:134715|4311
MALCFFPFNPAR
>FUSION-ENST00000637137.1:129535-ENST00000532992.5:71182|1016
MTSCGKGSR
>FUSION-ENST00000637137.1:129535-ENST00000532992.5:71182|1773
MVAHACDPSTLGDQGEWITR
>FUSION-ENST00000524045.6:132874-ENST00000518591.1:134715|757
MAFTVETCIFYFFSAES
>FUSION-ENST00000524045.6:132874-ENST00000518591.1:134715|4375
TQRICIAV
>FUSION-ENST00000637137.1:129535-ENST00000532992.5:71182|2243
QVGQARIR
>FUSION-ENST00000524045.6:132874-ENST00000518591.1:134715|938
MIPAFQCLYPCIVPYP
>FUSION-ENST00000524045.6:132874-ENST00000518591.1:134715|4061
IKTLSCLFLNNKSFLK
>FUSION-ENST00000637137.1:129535-ENST00000532992.5:71182|2938
MESHSVPR
>FUSION-ENST00000654282.1:41698-ENST00000376795.6:80505|734
FPHLSRLLK
>FUSION-ENST00000524045.6:132874-ENST00000518591.1:134715|6380
KMWHIYTMKYYAAIK
>FUSION-ENST00000637137.1:129535-ENST00000532992.5:71182|737
TIWAVDLK
>FUSION-ENST00000637137.1:129535-ENST00000532992.5:71182|922
FLVSDFLLPTIDSWFLISYYLA
>FUSION-ENST00000637137.1:129535-ENST00000532992.5:71182|1189
RGGAQSQ
>FUSION-ENST00000524045.6:132874-ENST00000518591.1:134715|1680
MNIYKMIKSMYFISK
>FUSION-ENST00000524045.6:132874-ENST00000518591.1:134715|1792
MHLLKHRETYCLGSGAG
>FUSION-ENST00000524045.6:132874-ENST00000518591.1:134715|261
MCHPEGCYEDVYEK
>FUSION-ENST00000637137.1:129535-ENST00000532992.5:71182|417
FEFLRKFPFHR
>ENST00000492103.1|SNV-7610-G-T|5
TSPSVCR
>FUSION-ENST00000524045.6:132874-ENST00000518591.1:134715|5984
IPKIILYVSREIE
>FUSION-ENST00000524045.6:132874-ENST00000518591.1:134715|484
IQSPSTGSFPKHMRIMR
>FUSION-ENST00000637137.1:129535-ENST00000532992.5:71182|1966
LAGCSGWRLLATWRLLGR
>FUSION-ENST00000637137.1:129535-ENST00000532992.5:71182|2162
MPTFPLSLFFSPRQGLALSPR
>FUSION-ENST00000637137.1:129535-ENST00000532992.5:71182|3114
FLFLIYIVYR
>FUSION-ENST00000524045.6:132874-ENST00000518591.1:134715|6540
LTITGHQR
>FUSION-ENST00000637137.1:129535-ENST00000532992.5:71182|4594
GFHHVGQAGLELLTAR
>ENST00000376462.5|SNV-833194-G-T|2
AVSIEKSEKK
>FUSION-ENST00000524045.6:132874-ENST00000518591.1:134715|6040
MCPCLRGN
>FUSION-ENST00000637137.1:129535-ENST00000532992.5:71182|4327
FLGPSDAPASGS
>FUSION-ENST00000524045.6:132874-ENST00000518591.1:134715|2935
HLITGYFK
>FUSION-ENST00000524045.6:132874-ENST00000518591.1:134715|181
SIQWFSGYLQPVPCSFQ
>FUSION-ENST00000654282.1:41698-ENST00000376795.6:80505|1560
FMITSYEKLNQQINRK
>FUSION-ENST00000637137.1:129535-ENST00000532992.5:71182|686
AGGSLEPRSSR
>ENST00000381989.4|SNV-20251-C-A|2
LQKMMTEFYR
>FUSION-ENST00000654282.1:41698-ENST00000376795.6:80505|970
GKNCELKK
>FUSION-ENST00000637137.1:129535-ENST00000532992.5:71182|2818
MMVREIYIENNI
>FUSION-ENST00000524045.6:132874-ENST00000518591.1:134715|3831
SNCRHRQASWK
>FUSION-ENST00000654282.1:41698-ENST00000376795.6:80505|330
KIMPQIFFVQTQVR
>FUSION-ENST00000637137.1:129535-ENST00000532992.5:71182|3961
AQPFQLHTH
>FUSION-ENST00000524045.6:132874-ENST00000518591.1:134715|1173
ITKNISALPSK
>FUSION-ENST00000637137.1:129535-ENST00000532992.5:71182|3986
LILFYRVHR
>FUSION-ENST00000524045.6:132874-ENST00000518591.1:134715|4779
MNTRLDVLFCLLLPFMAK
>FUSION-ENST00000524045.6:132874-ENST00000518591.1:134715|7532
HPRAFHFR
>FUSION-ENST00000524045.6:132874-ENST00000518591.1:134715|2203
MISHCGFDLHFSDDQG
>FUSION-ENST00000654282.1:41698-ENST00000376795.6:80505|2247
APNFSKVK
>FUSION-ENST00000524045.6:132874-ENST00000518591.1:134715|4235
LLIGHPSGQEKGKNQQSDK
>FUSION-ENST00000650541.1:803-ENST00000376795.6:80505|142
FLENKADK
>FUSION-ENST00000524045.6:132874-ENST00000518591.1:134715|1133
LLVIAKEK
>FUSION-ENST00000524045.6:132874-ENST00000518591.1:134715|6825
YISYCGSW
>FUSION-ENST00000524045.6:132874-ENST00000518591.1:134715|3264
QLSLAIGCSTPCFNSPS
>FUSION-ENST00000524045.6:132874-ENST00000518591.1:134715|7195
MHETDGARESATGR
>FUSION-ENST00000524045.6:132874-ENST00000518591.1:134715|1797
FLVFPCYSVSFTAFLYSCKAV
>FUSION-ENST00000524045.6:132874-ENST00000518591.1:134715|920
RFCLYILKPF
>FUSION-ENST00000524045.6:132874-ENST00000518591.1:134715|32
TLKRIVV
>FUSION-ENST00000524045.6:132874-ENST00000518591.1:134715|3383
MHRLEQRK
>FUSION-ENST00000524045.6:132874-ENST00000518591.1:134715|6025
LKASVFPTDTFGLSTW
>FUSION-ENST00000524045.6:132874-ENST00000518591.1:134715|4639
FVPQNKLSEAPR
>FUSION-ENST00000524045.6:132874-ENST00000518591.1:134715|3718
MTTISLGEVLGLRCLQDSQVKLDF
>FUSION-ENST00000524045.6:132874-ENST00000518591.1:134715|1667
MSENMRCLVFCPCDSLLR
>FUSION-ENST00000654282.1:41698-ENST00000376795.6:80505|1222
YKHKPEYL
>FUSION-ENST00000524045.6:132874-ENST00000518591.1:134715|3879
FRCVRGFFLPVGSWSLWLQE
>FUSION-ENST00000637137.1:129535-ENST00000532992.5:71182|996
QKKPDYPGFSLFL
>FUSION-ENST00000524045.6:132874-ENST00000518591.1:134715|6514
QPTKWEK
>FUSION-ENST00000524045.6:132874-ENST00000518591.1:134715|1269
LLRLLHRLVR
>ENST00000495995.5|SNV-11708-G-C|11
MNSSSKSTPPLGEARWFWTR
>FUSION-ENST00000654282.1:41698-ENST00000376795.6:80505|2409
MDKEVNELK
>FUSION-ENST00000524045.6:132874-ENST00000518591.1:134715|3497
MSVHVYISK
>FUSION-ENST00000637137.1:129535-ENST00000532992.5:71182|1218
MLIVWYLWMSLKR
>FUSION-ENST00000524045.6:132874-ENST00000518591.1:134715|1691
YISHLCWWFSNLFNRDLMKVLK
>FUSION-ENST00000524045.6:132874-ENST00000518591.1:134715|4103
LDDFTFLK
>FUSION-ENST00000524045.6:132874-ENST00000518591.1:134715|6153
NHSNYDTSY
>FUSION-ENST00000524045.6:132874-ENST00000518591.1:134715|530
RLSSEGGRSPYK
>FUSION-ENST00000637137.1:129535-ENST00000532992.5:71182|556
IVGRGAKTIAPGLHVLLLCAWR
>FUSION-ENST00000637137.1:129535-ENST00000532992.5:71182|2618
FQNEEDACSQPVADNKNEKYILR
>FUSION-ENST00000524045.6:132874-ENST00000518591.1:134715|4785
ADWISTAARLCSQCLL
>ENST00000652647.1|SNV-7567-C-A|6
AEARQNRQIDLQFSYAPR
>FUSION-ENST00000637137.1:129535-ENST00000532992.5:71182|2725
HGCVPVMFYL
>FUSION-ENST00000654282.1:41698-ENST00000376795.6:80505|174
HCLPLQGHTVLVPAFPPSTSNRK
>FUSION-ENST00000524045.6:132874-ENST00000518591.1:134715|5351
MPGSYVRCLIFQEVAK
>ENST00000371372.6|SNV-310-C-T|1
VRTMALYNPIPVKQNCFTVNR
>FUSION-ENST00000524045.6:132874-ENST00000518591.1:134715|3359
NFFCQIL
>FUSION-ENST00000654282.1:41698-ENST00000376795.6:80505|2054
FLSFMFYCRLSRYVYI
>FUSION-ENST00000654282.1:41698-ENST00000376795.6:80505|753
NLFLSIKSKLQNLA
>FUSION-ENST00000654282.1:41698-ENST00000376795.6:80505|1703
MVSCRSYL
>FUSION-ENST00000654282.1:41698-ENST00000376795.6:80505|1300
MMFAAGR
>FUSION-ENST00000637137.1:129535-ENST00000532992.5:71182|258
MSAKSTVSFYAVSLI
>FUSION-ENST00000524045.6:132874-ENST00000518591.1:134715|1439
MNVETFVITMIK
>FUSION-ENST00000637137.1:129535-ENST00000532992.5:71182|1690
MLFIMICRIH
>FUSION-ENST00000637137.1:129535-ENST00000532992.5:71182|1428
SYCSRWLYIYSYMK
>FUSION-ENST00000637137.1:129535-ENST00000532992.5:71182|2668
RHHARLIFCIFSR
>FUSION-ENST00000654282.1:41698-ENST00000376795.6:80505|2491
RLNLKLT
>FUSION-ENST00000637137.1:129535-ENST00000532992.5:71182|3931
CFVLMIIINEKLMFYFYFYFF
>FUSION-ENST00000637137.1:129535-ENST00000532992.5:71182|3602
HWDSGGYCHDR
>FUSION-ENST00000524045.6:132874-ENST00000518591.1:134715|4963
VGLLISHHSLHR
>FUSION-ENST00000524045.6:132874-ENST00000518591.1:134715|389
MVLGLTFKSLIHLELIFV
>FUSION-ENST00000524045.6:132874-ENST00000518591.1:134715|2607
HFENCYSPSHIWKISK
>FUSION-ENST00000524045.6:132874-ENST00000518591.1:134715|7221
MYHLLMALFYFTR
>FUSION-ENST00000637137.1:129535-ENST00000532992.5:71182|1302
MYSGENVLVRICTF
>FUSION-ENST00000637137.1:129535-ENST00000532992.5:71182|1691
LFIMICR
>FUSION-ENST00000524045.6:132874-ENST00000518591.1:134715|1371
SSCSLQRHG
>FUSION-ENST00000637137.1:129535-ENST00000532992.5:71182|311
MLALETVQTNL
>FUSION-ENST00000637137.1:129535-ENST00000532992.5:71182|1593
SCVKNSIQDSK
>FUSION-ENST00000654282.1:41698-ENST00000376795.6:80505|1134
VLLIRTR
>FUSION-ENST00000654282.1:41698-ENST00000376795.6:80505|1355
DPEEDSNRG
>ENST00000287394.10|SNV-35796-A-T|1
NVEITEHLANGRHFTRQLAR
>FUSION-ENST00000637137.1:129535-ENST00000532992.5:71182|773
FGEELTKFCGCGGQR
>FUSION-ENST00000524045.6:132874-ENST00000518591.1:134715|617
MYIYIYIYIYIYIYIYIYI
>FUSION-ENST00000637137.1:129535-ENST00000532992.5:71182|3494
LANFCIFSRDGVFPC
>FUSION-ENST00000654282.1:41698-ENST00000376795.6:80505|802
MNLEILSFLLLQVNK
>FUSION-ENST00000524045.6:132874-ENST00000518591.1:134715|1794
SALHLEVNWI
>FUSION-ENST00000524045.6:132874-ENST00000518591.1:134715|6284
NLPLLQVPSFISCPQVDIFYF
>ENST00000361952.5|SNV-148-C-A|4
RIESTFAKYNR
>ENST00000543774.6|SNV-13602-A-G|4
FHLGQCQWRQPPGKEICR
>FUSION-ENST00000637137.1:129535-ENST00000532992.5:71182|1882
MECYFFFFFF
>FUSION-ENST00000654282.1:41698-ENST00000376795.6:80505|1452
VYFMQIIWPIIR
>FUSION-ENST00000524045.6:132874-ENST00000518591.1:134715|5632
CPGISPFLLDFLVYFCRAVCSIL
>FUSION-ENST00000637137.1:129535-ENST00000532992.5:71182|550
VKPRLNR
>FUSION-ENST00000637137.1:129535-ENST00000532992.5:71182|3559
IKCNYYYHLNN
>FUSION-ENST00000637137.1:129535-ENST00000532992.5:71182|1297
MLLCLTLKIGLIA
>FUSION-ENST00000524045.6:132874-ENST00000518591.1:134715|2302
MGGFYHFEVCFFK
>FUSION-ENST00000637137.1:129535-ENST00000532992.5:71182|2043
MVVHCSFRAHFSR
>FUSION-ENST00000524045.6:132874-ENST00000518591.1:134715|6256
GITRDVFLRTR
>FUSION-ENST00000602402.6:48114-ENST00000650541.1:222285|1
LDEAEDDFKKVVIII
>FUSION-ENST00000524045.6:132874-ENST00000518591.1:134715|6764
YLNIYSSLIYSSPNWKQLK
>FUSION-ENST00000524045.6:132874-ENST00000518591.1:134715|1711
NNLRVIK
>FUSION-ENST00000524045.6:132874-ENST00000518591.1:134715|7306
LPFYNFIGFFIY
>FUSION-ENST00000637137.1:129535-ENST00000532992.5:71182|498
LHFFLFS
>FUSION-ENST00000524045.6:132874-ENST00000518591.1:134715|7338
LADKIQPFCHRPYKYQK
>FUSION-ENST00000524045.6:132874-ENST00000518591.1:134715|1568
MQFLPSINRLHNLSCFCSGWYR
>FUSION-ENST00000637137.1:129535-ENST00000532992.5:71182|3015
HCAWPREE
>FUSION-ENST00000524045.6:132874-ENST00000518591.1:134715|2544
CFISGLPTWYSE
>FUSION-ENST00000524045.6:132874-ENST00000518591.1:134715|6180
YFLCIYKSLKCSANTVL
>FUSION-ENST00000524045.6:132874-ENST00000518591.1:134715|4402
MARCHSFFG
>FUSION-ENST00000637137.1:129535-ENST00000532992.5:71182|4127
ATPSCQSELRQHPLLLAH
>FUSION-ENST00000637137.1:129535-ENST00000532992.5:71182|3849
IPECQSQFFSS
>ENST00000589328.5|SNV-47661-T-A|5
KKPCGQSENNTLK
>FUSION-ENST00000637137.1:129535-ENST00000532992.5:71182|4138
RSFFFFLRR
>FUSION-ENST00000524045.6:132874-ENST00000518591.1:134715|451
MKLTTYNPKHVENGIISK
>FUSION-ENST00000524045.6:132874-ENST00000518591.1:134715|6407
MRTHGHRK
>FUSION-ENST00000524045.6:132874-ENST00000518591.1:134715|157
VYMYHIFFIQPVTDEHLG
>FUSION-ENST00000637137.1:129535-ENST00000532992.5:71182|4474
LPRVLGL
>FUSION-ENST00000637137.1:129535-ENST00000532992.5:71182|3240
VAGIIGIHHHAWLIFIFFCR
>FUSION-ENST00000637137.1:129535-ENST00000532992.5:71182|2278
YKYILFLTSTWYSDLLNFYLVF
>FUSION-ENST00000524045.6:132874-ENST00000518591.1:134715|6671
MGATIQDEILVATQPNHIRGITKK
>FUSION-ENST00000654282.1:41698-ENST00000376795.6:80505|694
SYINIILR
>FUSION-ENST00000637137.1:129535-ENST00000532992.5:71182|1482
MIQHSIVVLK
>FUSION-ENST00000654282.1:41698-ENST00000376795.6:80505|2588
SSWGLSK
>FUSION-ENST00000524045.6:132874-ENST00000518591.1:134715|5481
HSIRVGVIRFSR
>FUSION-ENST00000524045.6:132874-ENST00000518591.1:134715|2381
DFIALGFTFK
>FUSION-ENST00000524045.6:132874-ENST00000518591.1:134715|2103
IRIQRSWFSR
>FUSION-ENST00000577611.1:433-ENST00000582554.1:12985|2
HLWILLIMLIFDLHLEGKLTANQDR
>FUSION-ENST00000637137.1:129535-ENST00000532992.5:71182|765
ATAAGGIIFKQEEVLHLFFIFIK
>FUSION-ENST00000637137.1:129535-ENST00000532992.5:71182|3449
IHSPPMRPFPQHLGIR
>FUSION-ENST00000637137.1:129535-ENST00000532992.5:71182|831
FIAWVGKWLLLQEASYLSRK
>FUSION-ENST00000524045.6:132874-ENST00000518591.1:134715|6248
SGSTCTGAR
>FUSION-ENST00000637137.1:129535-ENST00000532992.5:71182|3826
RSWKLVSR
>FUSION-ENST00000637137.1:129535-ENST00000532992.5:71182|1561
TAILMLLFLKPK
>FUSION-ENST00000637137.1:129535-ENST00000532992.5:71182|29
MNILIGP
>FUSION-ENST00000524045.6:132874-ENST00000518591.1:134715|5732
MSENMQCLVFCPCNSLLR
>FUSION-ENST00000524045.6:132874-ENST00000518591.1:134715|2580
MLSFQFQQQFLILETFRQENYK
>ENST00000551305.5|SNV-810-A-G|14
KKPLLSSHMWNSPGEMASPVSRAR
>FUSION-ENST00000654282.1:41698-ENST00000376795.6:80505|2552
SGTLIMRQHPLK
>ENST00000274140.10|SNV-76294-C-G|1
IYPFLLMVVVLMAILSFQVGQFKR
>FUSION-ENST00000524045.6:132874-ENST00000518591.1:134715|3204
IPSLLKIQK
>FUSION-ENST00000524045.6:132874-ENST00000518591.1:134715|5978
NETKFLR
>FUSION-ENST00000524045.6:132874-ENST00000518591.1:134715|7432
CTVFITFILLYVICLLFPLWLT
>FUSION-ENST00000586376.5:3275-ENST00000518696.5:25464|71
QTRALPLGPCP
>FUSION-ENST00000637137.1:129535-ENST00000532992.5:71182|585
TQVHCKR
>FUSION-ENST00000637137.1:129535-ENST00000532992.5:71182|1254
DHLKIAAVHR
>FUSION-ENST00000524045.6:132874-ENST00000518591.1:134715|1813
FYVCAVSNSTSICRK
>FUSION-ENST00000524045.6:132874-ENST00000518591.1:134715|4638
MFVPQNKLSEAPRK
>FUSION-ENST00000524045.6:132874-ENST00000518591.1:134715|1705
MQAGNLKSK
>FUSION-ENST00000524045.6:132874-ENST00000518591.1:134715|2017
YLTGQWLSKIF
>ENST00000472006.1|SNV-57131-A-G|5
MAWAEYYRQQVAFYGR
>FUSION-ENST00000637137.1:129535-ENST00000532992.5:71182|2060
HSHCHIACR
>FUSION-ENST00000524045.6:132874-ENST00000518591.1:134715|101
ISYCFHHYFQ
>FUSION-ENST00000637137.1:129535-ENST00000532992.5:71182|3394
YLRFLHVLSWFDSSFLFSVE
>FUSION-ENST00000637137.1:129535-ENST00000532992.5:71182|4304
MLARLVLK
>FUSION-ENST00000524045.6:132874-ENST00000518591.1:134715|3361
MLNALLLRNFFCQIL
>ENST00000359052.8|SNV-77448-C-A|1
VDEGDEGSMPADIATLLKTSMGL
>FUSION-ENST00000524045.6:132874-ENST00000518591.1:134715|3977
VLIGVFTK
>FUSION-ENST00000654282.1:41698-ENST00000376795.6:80505|979
MVFCLKEWQESWKACNSK
>FUSION-ENST00000524045.6:132874-ENST00000518591.1:134715|5398
MATRLTR
>FUSION-ENST00000524045.6:132874-ENST00000518591.1:134715|4878
MLPCNKNEQTTDTHNR
>FUSION-ENST00000637137.1:129535-ENST00000532992.5:71182|3281
ILAHCSLHLLVSCDSSASAS
>ENST00000402597.6|SNV-1155007-C-T|1
VFDNPDYWNHSLPPR
>FUSION-ENST00000654282.1:41698-ENST00000376795.6:80505|1507
SIFLSTRV
>FUSION-ENST00000524045.6:132874-ENST00000518591.1:134715|5002
QVGSSNLITSR
>FUSION-ENST00000524045.6:132874-ENST00000518591.1:134715|322
MVSTFEFK
>FUSION-ENST00000650541.1:803-ENST00000376795.6:80505|94
VDRIQRVLAR
>FUSION-ENST00000524045.6:132874-ENST00000518591.1:134715|2045
KGSFSHVINIY
>FUSION-ENST00000650541.1:803-ENST00000376795.6:80505|172
AHLYTSTCHIPQRPRQEKIR
>FUSION-ENST00000637137.1:129535-ENST00000532992.5:71182|928
MNVQELFRDFEK
>FUSION-ENST00000637137.1:129535-ENST00000532992.5:71182|2882
PVILALREAEAGRS
>FUSION-ENST00000654282.1:41698-ENST00000376795.6:80505|1858
MTAPLPSSLSNKVR
>FUSION-ENST00000524045.6:132874-ENST00000518591.1:134715|2924
LVRLVFNS
>FUSION-ENST00000637137.1:129535-ENST00000532992.5:71182|461
MASVFCFFLPSICSGK
>FUSION-ENST00000637137.1:129535-ENST00000532992.5:71182|4072
LLKQTRYY
>FUSION-ENST00000637137.1:129535-ENST00000532992.5:71182|950
NTVVTLLALMR
>FUSION-ENST00000524045.6:132874-ENST00000518591.1:134715|2051
MCKKDQLW
>FUSION-ENST00000637137.1:129535-ENST00000532992.5:71182|1322
NSVTWFSVRIF
>FUSION-ENST00000524045.6:132874-ENST00000518591.1:134715|554
MTVISQK
>FUSION-ENST00000637137.1:129535-ENST00000532992.5:71182|4217
MHTHFLYSSFKNMLL
>ENST00000358062.6|SNV-1681344-C-G|2
QWQTNVDVGNDLALK
>FUSION-ENST00000654282.1:41698-ENST00000376795.6:80505|1345
DKGHLNIHGINEV
>FUSION-ENST00000524045.6:132874-ENST00000518591.1:134715|3206
MLSLLKIPSLLKIQK
>FUSION-ENST00000524045.6:132874-ENST00000518591.1:134715|163
MLALGFLFLC
>FUSION-ENST00000524045.6:132874-ENST00000518591.1:134715|4259
GSFYGPITSIHMFLAKTPFFGFT
>FUSION-ENST00000637137.1:129535-ENST00000532992.5:71182|2430
LRLLGSRHSPASASE
>FUSION-ENST00000637137.1:129535-ENST00000532992.5:71182|521
IVTLLINQNSAGI
>FUSION-ENST00000524045.6:132874-ENST00000518591.1:134715|1499
CCCVIVPLEASSHR
>FUSION-ENST00000637137.1:129535-ENST00000532992.5:71182|3269
MYNSVNFLLVEV
>FUSION-ENST00000524045.6:132874-ENST00000518591.1:134715|2921
MFSSEALRSWVFLR
>FUSION-ENST00000654282.1:41698-ENST00000376795.6:80505|349
MSDKTLI
>ENST00000354952.7|SNV-56729-T-A|3
AMIFGACFLIDYMYFER
>FUSION-ENST00000524045.6:132874-ENST00000518591.1:134715|548
IIEAINGKYMQNN
>ENST00000335508.11|INDEL-33629-T-TT|2
QCCGTDGVEANYIKTEILPPFF
>FUSION-ENST00000654282.1:41698-ENST00000376795.6:80505|2067
CILSQFK
>FUSION-ENST00000637137.1:129535-ENST00000532992.5:71182|4097
GLGRFDSVIIWNLPK
>FUSION-ENST00000637137.1:129535-ENST00000532992.5:71182|3886
SGVRDQPGQHGEIPSLLKIQK
>FUSION-ENST00000524045.6:132874-ENST00000518591.1:134715|754
MQLKIFLK
>FUSION-ENST00000524045.6:132874-ENST00000518591.1:134715|2078
GCNFLCVYYLNLYLF
>FUSION-ENST00000654282.1:41698-ENST00000376795.6:80505|1656
VRLSTSKLCAHQFFSK
>FUSION-ENST00000637137.1:129535-ENST00000532992.5:71182|2121
MAHSSLNLEAQVILSPQPPK
>FUSION-ENST00000524045.6:132874-ENST00000518591.1:134715|94
VLLFSEM
>FUSION-ENST00000650541.1:803-ENST00000376795.6:80505|16
SQCAQLR
>FUSION-ENST00000524045.6:132874-ENST00000518591.1:134715|2107
VFSPAYMIR
>FUSION-ENST00000637137.1:129535-ENST00000532992.5:71182|909
NSLETLKRSSDFEITDSGIWNFYIR
>FUSION-ENST00000524045.6:132874-ENST00000518591.1:134715|2560
MQNLSIQWSK
>FUSION-ENST00000524045.6:132874-ENST00000518591.1:134715|6128
IVSEHQGNGKWLK
>FUSION-ENST00000637137.1:129535-ENST00000532992.5:71182|1034
MSESPRAFC
>FUSION-ENST00000524045.6:132874-ENST00000518591.1:134715|6349
MPLHSSLGDRVR
>FUSION-ENST00000524045.6:132874-ENST00000518591.1:134715|1002
LNCNVVRECSLKETDFFK
>FUSION-ENST00000524045.6:132874-ENST00000518591.1:134715|6743
TLKIITLSER
>FUSION-ENST00000637137.1:129535-ENST00000532992.5:71182|3632
DLVKEFEWGCSVIR
>FUSION-ENST00000637137.1:129535-ENST00000532992.5:71182|3402
GKQALLTWQQAR
>FUSION-ENST00000524045.6:132874-ENST00000518591.1:134715|1768
VRLQSEPTYVGF
>FUSION-ENST00000524045.6:132874-ENST00000518591.1:134715|5420
LICHPISSLVNYSNLWPI
>FUSION-ENST00000524045.6:132874-ENST00000518591.1:134715|2063
LWELGNRNLHHLC
>FUSION-ENST00000524045.6:132874-ENST00000518591.1:134715|4138
WGTPHLELLLLK
>FUSION-ENST00000524045.6:132874-ENST00000518591.1:134715|5869
SHLVEQICGPYINQTPPPQSCL
>FUSION-ENST00000524045.6:132874-ENST00000518591.1:134715|4595
MLPVNQSFK
>FUSION-ENST00000524045.6:132874-ENST00000518591.1:134715|4420
AYFSLHAFYFSFFLFSLIF
>FUSION-ENST00000654282.1:41698-ENST00000376795.6:80505|1960
KSTDIVSVNSASDILTKDK
>FUSION-ENST00000654282.1:41698-ENST00000376795.6:80505|1727
IYIHTYIYLDR
>FUSION-ENST00000637137.1:129535-ENST00000532992.5:71182|749
MDVDRLTPPYSDTLIK
>FUSION-ENST00000524045.6:132874-ENST00000518591.1:134715|1561
MFSASFRSSCRAGLVVTK
>FUSION-ENST00000524045.6:132874-ENST00000518591.1:134715|5165
IWVCLYQQRENRLI
>FUSION-ENST00000654282.1:41698-ENST00000376795.6:80505|579
SHLYYMRSVGELK
>FUSION-ENST00000637137.1:129535-ENST00000532992.5:71182|1192
NSLDGIVSFISHVPK
>FUSION-ENST00000637137.1:129535-ENST00000532992.5:71182|3636
MPVFPGTWWAEAGRLLELGK
>FUSION-ENST00000637137.1:129535-ENST00000532992.5:71182|327
NHISRFCLNIVIDLR
>FUSION-ENST00000524045.6:132874-ENST00000518591.1:134715|5660
ALFWFHMNFK
>FUSION-ENST00000524045.6:132874-ENST00000518591.1:134715|1497
GTRLCQVSVCPYWGMPPS
>FUSION-ENST00000637137.1:129535-ENST00000532992.5:71182|732
MAHCNLK
>FUSION-ENST00000637137.1:129535-ENST00000532992.5:71182|899
MVGEVKKESHNSYTTYK
>FUSION-ENST00000524045.6:132874-ENST00000518591.1:134715|3741
MHEAEDEFKMRPDGK
>FUSION-ENST00000524045.6:132874-ENST00000518591.1:134715|422
MHFQSSITNI
>FUSION-ENST00000524045.6:132874-ENST00000518591.1:134715|7200
AMVFLRNQSPSK
>FUSION-ENST00000524045.6:132874-ENST00000518591.1:134715|4896
KMTVPSTEKYIEQIK
>FUSION-ENST00000637137.1:129535-ENST00000532992.5:71182|2740
ILFCFPR
>FUSION-ENST00000637137.1:129535-ENST00000532992.5:71182|4239
MPVIPALWEAEVGGSPEVRSLRK
>ENST00000435803.6|SNV-101870-G-T|1
NVTQANYFHNWEDFLDLR
>FUSION-ENST00000524045.6:132874-ENST00000518591.1:134715|5568
MLLPNRSSGSFVSEGYPAM
>FUSION-ENST00000524045.6:132874-ENST00000518591.1:134715|5357
FWGEHKSVYNIK
>FUSION-ENST00000637137.1:129535-ENST00000532992.5:71182|1367
QVYWLFYCLLEFKNELL
>ENST00000361952.5|SNV-148-C-A|3
IESTFAK
>FUSION-ENST00000650541.1:41698-ENST00000376795.6:80505|180
HCRQLYHANVHSEPLTAQI
>FUSION-ENST00000524045.6:132874-ENST00000518591.1:134715|6641
MRKVFGVMAMFIILIMGMISQVK
>FUSION-ENST00000654282.1:41698-ENST00000376795.6:80505|2059
ILIFLITFHRYSKFLSFMFYCR
>FUSION-ENST00000524045.6:132874-ENST00000518591.1:134715|3212
RYLDPFEPWLDLEWPEYR
>FUSION-ENST00000524045.6:132874-ENST00000518591.1:134715|2862
MAWCLELGKLSWR
>FUSION-ENST00000524045.6:132874-ENST00000518591.1:134715|3665
LQFLWVRNMDTS
>FUSION-ENST00000637137.1:129535-ENST00000532992.5:71182|1983
GGSCPRSQHFGRPRR
>FUSION-ENST00000654282.1:41698-ENST00000376795.6:80505|252
FTFHLLHTLL
>ENST00000295830.13|MNV-3825-ACTA-A|3
ETYELRYFQISQDEDESESEEAK
>FUSION-ENST00000637137.1:129535-ENST00000532992.5:71182|3809
FLNSAKNAIGDS
>FUSION-ENST00000524045.6:132874-ENST00000518591.1:134715|3233
MNQEQASHMEEQEQ
>FUSION-ENST00000654282.1:41698-ENST00000376795.6:80505|1364
VRPRELTKAK
>FUSION-ENST00000654282.1:41698-ENST00000376795.6:80505|2336
WSLRLSVRVPCNFISDFD
>FUSION-ENST00000637137.1:129535-ENST00000532992.5:71182|4222
ILKLWCLNFVRHT
>FUSION-ENST00000524045.6:132874-ENST00000518591.1:134715|2897
MSIRFIWFKE
>FUSION-ENST00000524045.6:132874-ENST00000518591.1:134715|1106
YRYLGLHR
>FUSION-ENST00000524045.6:132874-ENST00000518591.1:134715|5664
MARRALFWFHMNFK
>FUSION-ENST00000654282.1:41698-ENST00000376795.6:80505|339
MADLVLLCARCHCIFNWCQLLFTK
>FUSION-ENST00000637137.1:129535-ENST00000532992.5:71182|3024
LVPPESRK
>FUSION-ENST00000524045.6:132874-ENST00000518591.1:134715|4523
QNSHVRTHTK
>FUSION-ENST00000654282.1:41698-ENST00000376795.6:80505|1308
TLSLAELR
>FUSION-ENST00000524045.6:132874-ENST00000518591.1:134715|7335
IQPFCHRPYKYQKASGPDSEC
>FUSION-ENST00000524045.6:132874-ENST00000518591.1:134715|2038
MVVIQPVFQFIISYAISVSMYK
>FUSION-ENST00000524045.6:132874-ENST00000518591.1:134715|3810
MVLAKWK
>FUSION-ENST00000637137.1:129535-ENST00000532992.5:71182|478
SCSFTIYRRHQAQIDTAEK
>FUSION-ENST00000524045.6:132874-ENST00000518591.1:134715|2515
TLHLVGK
>FUSION-ENST00000637137.1:129535-ENST00000532992.5:71182|2439
MAAFFFFFSFFLGRSLPLSPR
>FUSION-ENST00000524045.6:132874-ENST00000518591.1:134715|1755
NKVKDTII
>FUSION-ENST00000637137.1:129535-ENST00000532992.5:71182|2166
EQCFGIFHSNGER
>FUSION-ENST00000524045.6:132874-ENST00000518591.1:134715|6008
MAFLILITHTTIS
>FUSION-ENST00000637137.1:129535-ENST00000532992.5:71182|2806
SAVQDKPGQNGETPSLLKIQK
>FUSION-ENST00000524045.6:132874-ENST00000518591.1:134715|1349
MACVYLCNKPAR
>FUSION-ENST00000654282.1:41698-ENST00000376795.6:80505|616
ISLLFSKSR
>FUSION-ENST00000637137.1:129535-ENST00000532992.5:71182|4613
MPLLLFCHLGWTS
>ENST00000456101.6|SNV-15516-C-G|3
MWCPRLCSALPGQLLTLPPMASWGN
>FUSION-ENST00000524045.6:132874-ENST00000518591.1:134715|5705
AGSNGISSSRSLRNR
>FUSION-ENST00000524045.6:132874-ENST00000518591.1:134715|699
LMYCQRMKAIMAR
>FUSION-ENST00000524045.6:132874-ENST00000518591.1:134715|5567
LLPNRSSGSFVSEGYPAM
>FUSION-ENST00000637137.1:129535-ENST00000532992.5:71182|3040
CTHFLAWK
>FUSION-ENST00000524045.6:132874-ENST00000518591.1:134715|1109
GNNNLCLHLFKY
>ENST00000652616.1|SNV-169-G-C|3
QWALTDYCSLHLFGR
>FUSION-ENST00000654282.1:41698-ENST00000376795.6:80505|2267
TITKTNLWLNGTQFQ
>FUSION-ENST00000654282.1:41698-ENST00000376795.6:80505|313
KTMSMSRCLYVLLEE
>FUSION-ENST00000524045.6:132874-ENST00000518591.1:134715|311
MSLSLALK
>FUSION-ENST00000524045.6:132874-ENST00000518591.1:134715|4755
MLIISTL
>FUSION-ENST00000524045.6:132874-ENST00000518591.1:134715|5062
MPPDYIKYN
>FUSION-ENST00000524045.6:132874-ENST00000518591.1:134715|3295
IQSPPTRPHLQHWELYLIMR
>FUSION-ENST00000637137.1:129535-ENST00000532992.5:71182|4298
VTLESCGR
>FUSION-ENST00000637137.1:129535-ENST00000532992.5:71182|1563
MEQFTLIKITLFSFKSW
>ENST00000649770.1|SNV-35239-G-C|1
LNELELVAEEGGFAVVCKHRK
>FUSION-ENST00000637137.1:129535-ENST00000532992.5:71182|3846
MTPVILGVLQTSSCF
>FUSION-ENST00000524045.6:132874-ENST00000518591.1:134715|92
MGKLVSREFIVQIISLPR
>FUSION-ENST00000637137.1:129535-ENST00000532992.5:71182|2598
RSFTWSGIVAHPCNPSTLR
>FUSION-ENST00000637137.1:129535-ENST00000532992.5:71182|1924
ASLHSSLSDSTALQPE
>FUSION-ENST00000524045.6:132874-ENST00000518591.1:134715|2747
ALRPAQC
>FUSION-ENST00000654282.1:41698-ENST00000376795.6:80505|2164
DLVIFDCNYPVHWPI
>FUSION-ENST00000524045.6:132874-ENST00000518591.1:134715|7011
SLSRFVNRLQSSFLR
>FUSION-ENST00000637137.1:129535-ENST00000532992.5:71182|2718
AGRIWPTGCHLSTPVSEQW
>FUSION-ENST00000524045.6:132874-ENST00000518591.1:134715|1177
MAKRESK
>FUSION-ENST00000637137.1:129535-ENST00000532992.5:71182|1671
ICSWRNLVK
>ENST00000585058.1|SNV-129591-G-C|2
GTVTMWTVPPAALAPMMR
>FUSION-ENST00000637137.1:129535-ENST00000532992.5:71182|2288
HFQVHIKICEK
>FUSION-ENST00000524045.6:132874-ENST00000518591.1:134715|7660
MLTFCPGK
>FUSION-ENST00000524045.6:132874-ENST00000518591.1:134715|3430
DGSQVFQKRHSWVVK
>FUSION-ENST00000637137.1:129535-ENST00000532992.5:71182|3074
MIFKQTSLSCTLHMIK
>FUSION-ENST00000654282.1:41698-ENST00000376795.6:80505|320
LFLHYFST
>FUSION-ENST00000637137.1:129535-ENST00000532992.5:71182|2515
LRLPFATICSTPGEDNQ
>FUSION-ENST00000637137.1:129535-ENST00000532992.5:71182|54
MMCKEHFLSLC
>FUSION-ENST00000637137.1:129535-ENST00000532992.5:71182|1390
MAPHCDFVLHFS
>FUSION-ENST00000637137.1:129535-ENST00000532992.5:71182|4312
SERLIFMCNLLNC
>FUSION-ENST00000637137.1:129535-ENST00000532992.5:71182|1070
KYKDATLCDSD
>FUSION-ENST00000524045.6:132874-ENST00000518591.1:134715|4435
LHGKRITYVSCITVAAMETIYLS
>FUSION-ENST00000524045.6:132874-ENST00000518591.1:134715|2733
LAWVLGL
>FUSION-ENST00000524045.6:132874-ENST00000518591.1:134715|565
ENICKTTEDLTCNQ
>FUSION-ENST00000637137.1:129535-ENST00000532992.5:71182|4227
AWMSYIYWC
>FUSION-ENST00000524045.6:132874-ENST00000518591.1:134715|1507
YNLLVCRLLRPLEK
>FUSION-ENST00000654282.1:41698-ENST00000376795.6:80505|1442
SILQPTQSNDDFFF
>ENST00000465596.1|SNV-10858-G-C|3
CVSMTLTMMLWSTPWMCVLK
>FUSION-ENST00000637137.1:129535-ENST00000532992.5:71182|133
LEGITWQEGKSESAQVPFALLIK
>FUSION-ENST00000524045.6:132874-ENST00000518591.1:134715|1293
VLIMIFQILMNHKKLYIILCK
>FUSION-ENST00000524045.6:132874-ENST00000518591.1:134715|3421
DLYLKGTER
>FUSION-ENST00000524045.6:132874-ENST00000518591.1:134715|613
VWALNSYQR
>FUSION-ENST00000524045.6:132874-ENST00000518591.1:134715|5339
MCSAFPLGSQYIWVFLHIL
>FUSION-ENST00000637137.1:129535-ENST00000532992.5:71182|1334
EWEKGLPVAEDFHLKLR
>FUSION-ENST00000637137.1:129535-ENST00000532992.5:71182|65
PKSFVTK
>FUSION-ENST00000524045.6:132874-ENST00000518591.1:134715|3730
HIKPGCNPVTLSTCSR
>FUSION-ENST00000524045.6:132874-ENST00000518591.1:134715|4171
ISHLHDIRQALKCR
>FUSION-ENST00000524045.6:132874-ENST00000518591.1:134715|7095
GNNSLNIMKICCQINF
>FUSION-ENST00000637137.1:129535-ENST00000532992.5:71182|1937
EAEAGESLEPGDR
>ENST00000494909.5|SNV-14155-A-G|5
SYLLSTADINVTQKSFSFAK
>FUSION-ENST00000524045.6:132874-ENST00000518591.1:134715|5548
FSASFRSSCR
>FUSION-ENST00000637137.1:129535-ENST00000532992.5:71182|2261
IAKKSHNVLR
>FUSION-ENST00000524045.6:132874-ENST00000518591.1:134715|2946
AFIVLRHITSILNLVKVFIIK
>FUSION-ENST00000637137.1:129535-ENST00000532992.5:71182|3648
MTGSQVMRGLWISQSFGKLR
>FUSION-ENST00000524045.6:132874-ENST00000518591.1:134715|934
MTCDLLLTNR
>ENST00000551305.5|SNV-810-A-G|7
MWNSPGEMASPVSRARGQATFQQSK
>FUSION-ENST00000524045.6:132874-ENST00000518591.1:134715|4313
MMMALCFFPFNPARKER
>FUSION-ENST00000637137.1:129535-ENST00000532992.5:71182|2412
ALFSLVTSLQMTTVDNLILLEPE
>FUSION-ENST00000637137.1:129535-ENST00000532992.5:71182|2536
LLGSRPAWPTW
>FUSION-ENST00000637137.1:129535-ENST00000532992.5:71182|2333
CFYALSGAYK
>FUSION-ENST00000524045.6:132874-ENST00000518591.1:134715|2828
IFSLLLIFGSLIIK
>FUSION-ENST00000637137.1:129535-ENST00000532992.5:71182|3936
MLPVISVNSPAIFLFQK
>FUSION-ENST00000637137.1:129535-ENST00000532992.5:71182|3917
VVRSLPPAALTSWAQGILPPQPRQ
>FUSION-ENST00000637137.1:129535-ENST00000532992.5:71182|503
YKNKTTFCLVLEVNIGFK
>FUSION-ENST00000637137.1:129535-ENST00000532992.5:71182|4607
SPLTATSR
>FUSION-ENST00000524045.6:132874-ENST00000518591.1:134715|2871
KALFFSFSF
>FUSION-ENST00000637137.1:129535-ENST00000532992.5:71182|3414
MVYVVSPFSHCYREQPQTR
>FUSION-ENST00000524045.6:132874-ENST00000518591.1:134715|2380
DFIALGFTFKSLIHLELIFIYDVR
>FUSION-ENST00000654282.1:41698-ENST00000376795.6:80505|1361
AKHHAPKS
>FUSION-ENST00000524045.6:132874-ENST00000518591.1:134715|3234
CGAGISSASGEASRSFYS
>FUSION-ENST00000654282.1:41698-ENST00000376795.6:80505|2157
MQEFTILENHTIRQHLSLFIIWIKR
>FUSION-ENST00000637137.1:129535-ENST00000532992.5:71182|361
VGTEIQAK
>FUSION-ENST00000524045.6:132874-ENST00000518591.1:134715|7076
MYSTYTHHDTVLGLKSNKEQNH
>FUSION-ENST00000524045.6:132874-ENST00000518591.1:134715|4467
ILGKSRR
>FUSION-ENST00000524045.6:132874-ENST00000518591.1:134715|6672
GATIQDEILVATQPNHIRGITK
>FUSION-ENST00000524045.6:132874-ENST00000518591.1:134715|2658
VTYSTASK
>FUSION-ENST00000524045.6:132874-ENST00000518591.1:134715|5453
VVLLYLFFYMCI
>FUSION-ENST00000524045.6:132874-ENST00000518591.1:134715|4927
IEEIFTLK
>FUSION-ENST00000654282.1:41698-ENST00000376795.6:80505|2192
PVMELGK
>FUSION-ENST00000637137.1:129535-ENST00000532992.5:71182|1155
DRLWKGR
>FUSION-ENST00000524045.6:132874-ENST00000518591.1:134715|6529
NANQNHNEIPSHPS
>ENST00000505061.5|SNV-49107-C-A|8
LRMVWAPCPQMMAVR
>FUSION-ENST00000524045.6:132874-ENST00000518591.1:134715|1882
SINFSSCL
>FUSION-ENST00000654282.1:41698-ENST00000376795.6:80505|2407
MDKEVNELKNMVASR
>FUSION-ENST00000524045.6:132874-ENST00000518591.1:134715|1154
MYILFDLIVSFV
>FUSION-ENST00000524045.6:132874-ENST00000518591.1:134715|6800
ENIILINIVESLK
>FUSION-ENST00000637137.1:129535-ENST00000532992.5:71182|515
ARLHTSLSVHR
>FUSION-ENST00000524045.6:132874-ENST00000518591.1:134715|568
ISPCLKCHSTPNLDVER
>FUSION-ENST00000637137.1:129535-ENST00000532992.5:71182|4660
THIIVLNSLAPFNK
>FUSION-ENST00000650541.1:803-ENST00000376795.6:80505|41
LVLIFLYM
>FUSION-ENST00000637137.1:129535-ENST00000532992.5:71182|1601
RTKVAIQSSQ
>FUSION-ENST00000524045.6:132874-ENST00000518591.1:134715|5768
GNASSFCPFSMILAMGLS
>FUSION-ENST00000524045.6:132874-ENST00000518591.1:134715|2700
CLKLGDLTKF
>FUSION-ENST00000654282.1:41698-ENST00000376795.6:80505|851
PELFKGQLYR
>FUSION-ENST00000524045.6:132874-ENST00000518591.1:134715|7419
MSFISSLADLKIYSIFRFHQFK
>FUSION-ENST00000524045.6:132874-ENST00000518591.1:134715|2524
MEDFECRK
>FUSION-ENST00000524045.6:132874-ENST00000518591.1:134715|2998
CCCFCCCCLR
>FUSION-ENST00000524045.6:132874-ENST00000518591.1:134715|6205
CVVRYKIR
>FUSION-ENST00000637137.1:129535-ENST00000532992.5:71182|1217
LIVWYLWMSLKR
>FUSION-ENST00000637137.1:129535-ENST00000532992.5:71182|2601
NQCSFFKLCSAAPSPHIYSKR
>ENST00000545096.1|SNV-1114-G-C|1
AGGNGSNCRDSSGI
>ENST00000577017.1|INDEL-92702-C-CA|1
DGTGSDDKKSQ
>FUSION-ENST00000654282.1:41698-ENST00000376795.6:80505|1314
MAMGWARTLSLAELRK
>FUSION-ENST00000524045.6:132874-ENST00000518591.1:134715|5616
MGLNFLL
>FUSION-ENST00000524045.6:132874-ENST00000518591.1:134715|2908
MLMSSYLD
>FUSION-ENST00000524045.6:132874-ENST00000518591.1:134715|559
LELSEIYNG
>FUSION-ENST00000654282.1:41698-ENST00000376795.6:80505|2420
DSPLQPPEKNATLLML
>ENST00000378161.5|MNV-124670-CTATC-C|4
FTRSSPS
>FUSION-ENST00000524045.6:132874-ENST00000518591.1:134715|3949
MLFKVIYFTNYKGENK
>FUSION-ENST00000524045.6:132874-ENST00000518591.1:134715|550
TVISQKIIEAINGKYMQNN
>FUSION-ENST00000654282.1:41698-ENST00000376795.6:80505|2134
MYQNYKMDVRYQK
>FUSION-ENST00000524045.6:132874-ENST00000518591.1:134715|35
KLRANLK
>FUSION-ENST00000524045.6:132874-ENST00000518591.1:134715|7521
MTNNTVCNIHAKAHLFKDLLFIIVR
>FUSION-ENST00000637137.1:129535-ENST00000532992.5:71182|3286
AFFFFFQTEFLLLLPR
>FUSION-ENST00000524045.6:132874-ENST00000518591.1:134715|1641
MMSIFSCVFWLHKCLLLR
>FUSION-ENST00000637137.1:129535-ENST00000532992.5:71182|2326
WNHVVFVFL
>FUSION-ENST00000524045.6:132874-ENST00000518591.1:134715|1799
YFQLHGSKV
>FUSION-ENST00000524045.6:132874-ENST00000518591.1:134715|1716
CSHGHTSIMTRTVGNCSYF
>FUSION-ENST00000524045.6:132874-ENST00000518591.1:134715|2629
DTFLNSKPQDRLQK
>FUSION-ENST00000654282.1:41698-ENST00000376795.6:80505|298
IKEVFLIDFKAVLINEK
>FUSION-ENST00000637137.1:129535-ENST00000532992.5:71182|1592
NSIQDSK
>FUSION-ENST00000637137.1:129535-ENST00000532992.5:71182|1418
MLTLAAHMLKLE
>FUSION-ENST00000524045.6:132874-ENST00000518591.1:134715|5184
FLIVWVCW
>FUSION-ENST00000654282.1:41698-ENST00000376795.6:80505|2115
LCSLIRINRMIGK
>FUSION-ENST00000650541.1:803-ENST00000376795.6:80505|61
MYNVGFDIFVYVKSRYDFR
>FUSION-ENST00000524045.6:132874-ENST00000518591.1:134715|1038
WSSFCDDISSFPR
>FUSION-ENST00000524045.6:132874-ENST00000518591.1:134715|7259
HYLSTLF
>FUSION-ENST00000654282.1:41698-ENST00000376795.6:80505|1090
CVHSLVKLIRIIGQHILQEEK
>FUSION-ENST00000524045.6:132874-ENST00000518591.1:134715|7211
GNNTYLINTS
>FUSION-ENST00000524045.6:132874-ENST00000518591.1:134715|5233
IYQYIDVGIAFSLREVLTTNSIFK
>FUSION-ENST00000654282.1:41698-ENST00000376795.6:80505|895
YSYMDESFLLSK
>FUSION-ENST00000524045.6:132874-ENST00000518591.1:134715|4115
CDFAFNIEKQKR
>ENST00000330175.8|SNV-14049-A-G|3
GSNRLSMGGR
>FUSION-ENST00000637137.1:129535-ENST00000532992.5:71182|688
YIYWLGVVAHAVIPALQEAK
>FUSION-ENST00000654282.1:41698-ENST00000376795.6:80505|2282
RLYFSAYWWASGHQNEGLRNEK
>ENST00000443758.6|SNV-184244-G-A|2
WHAKAEEYGR
>FUSION-ENST00000524045.6:132874-ENST00000518591.1:134715|1043
FYNLSHKV
>FUSION-ENST00000654282.1:41698-ENST00000376795.6:80505|1888
MGGTWWEVIESWGR
>FUSION-ENST00000637137.1:129535-ENST00000532992.5:71182|1444
YKIFVSLEGNFFTWK
>FUSION-ENST00000524045.6:132874-ENST00000518591.1:134715|5433
TLYKNKGLEF
>FUSION-ENST00000524045.6:132874-ENST00000518591.1:134715|2227
MDNFLFAVYRSLFSHK
>FUSION-ENST00000524045.6:132874-ENST00000518591.1:134715|751
QLKIFLKFFYPEILAVDTR
>FUSION-ENST00000524045.6:132874-ENST00000518591.1:134715|4711
LRHCAPVWATEQDSVSK
>FUSION-ENST00000524045.6:132874-ENST00000518591.1:134715|2638
YLGKVYQFYSSK
>FUSION-ENST00000524045.6:132874-ENST00000518591.1:134715|4738
MTCIKFSSLK
>FUSION-ENST00000524045.6:132874-ENST00000518591.1:134715|3014
HLCIPRLNPT
>FUSION-ENST00000524045.6:132874-ENST00000518591.1:134715|5294
LIFCIFCRKEVLSCCPGWSR
>FUSION-ENST00000654282.1:41698-ENST00000376795.6:80505|192
QKLSQNELNNLGLYGLFSLPSKLP
>FUSION-ENST00000654282.1:41698-ENST00000376795.6:80505|1420
MTIATTYLGVVTR
>FUSION-ENST00000524045.6:132874-ENST00000518591.1:134715|622
FNLEAIQHYKNLDR
>FUSION-ENST00000637137.1:129535-ENST00000532992.5:71182|3674
VVHACIPRYLVGRGR
>FUSION-ENST00000524045.6:132874-ENST00000518591.1:134715|1949
VIFTKKK
>FUSION-ENST00000524045.6:132874-ENST00000518591.1:134715|4577
MTYSISIAFAYNFEIQVTHIQK
>FUSION-ENST00000637137.1:129535-ENST00000532992.5:71182|2296
LRSFSPIPKLSR
>FUSION-ENST00000637137.1:129535-ENST00000532992.5:71182|4031
MVNAHGRI
>FUSION-ENST00000524045.6:132874-ENST00000518591.1:134715|4594
LPVNQSFK
>FUSION-ENST00000524045.6:132874-ENST00000518591.1:134715|823
LCGFHWR
>FUSION-ENST00000637137.1:129535-ENST00000532992.5:71182|1355
MIYTTFVLFCGFSLS
>FUSION-ENST00000637137.1:129535-ENST00000532992.5:71182|1940
ISRTWWCAPVTPATR
>FUSION-ENST00000524045.6:132874-ENST00000518591.1:134715|2814
MGANLVLELCGMTWFWDFLETR
>FUSION-ENST00000650541.1:803-ENST00000376795.6:80505|50
MMYVEWAIC
>FUSION-ENST00000637137.1:129535-ENST00000532992.5:71182|703
YTYRERNG
>FUSION-ENST00000637137.1:129535-ENST00000532992.5:71182|3996
MSFSSLSPSFKGF
>FUSION-ENST00000637137.1:129535-ENST00000532992.5:71182|3102
SPGSNTIATGFSGSNI
>FUSION-ENST00000524045.6:132874-ENST00000518591.1:134715|2645
MLLESLDFSSKPLSSKK
>FUSION-ENST00000524045.6:132874-ENST00000518591.1:134715|4164
VGNTSLGVAAPK
>FUSION-ENST00000654282.1:41698-ENST00000376795.6:80505|661
QHEMYTLPLLCVPTTFNNKKK
>ENST00000519910.1|SNV-25818-A-T|2
QVSAESALITHQDLAPQQR
>FUSION-ENST00000524045.6:132874-ENST00000518591.1:134715|252
DVSTEEHNLKVLK
>FUSION-ENST00000524045.6:132874-ENST00000518591.1:134715|464
KLFIIYL
>FUSION-ENST00000637137.1:129535-ENST00000532992.5:71182|2032
MPCRAMSFSKVHYFFSI
>FUSION-ENST00000654282.1:41698-ENST00000376795.6:80505|1823
SKADCPF
>FUSION-ENST00000524045.6:132874-ENST00000518591.1:134715|6146
NMIVKLDICFIHSNIHLFVR
>FUSION-ENST00000654282.1:41698-ENST00000376795.6:80505|923
MIIHFYLMNSTYISFSL
>FUSION-ENST00000654282.1:41698-ENST00000376795.6:80505|386
LIFSNKS
>FUSION-ENST00000524045.6:132874-ENST00000518591.1:134715|2239
ANTSEHLLGVTLR
>FUSION-ENST00000637137.1:129535-ENST00000532992.5:71182|235
MYVQGIILSSVREQQDD
>FUSION-ENST00000637137.1:129535-ENST00000532992.5:71182|756
VIGSWVR
>FUSION-ENST00000524045.6:132874-ENST00000518591.1:134715|6649
MRFWWRHSQTISEVSQR
>FUSION-ENST00000637137.1:129535-ENST00000532992.5:71182|4296
MTYKLRCMCY
>FUSION-ENST00000524045.6:132874-ENST00000518591.1:134715|4771
YIISYIRYIQ
>FUSION-ENST00000524045.6:132874-ENST00000518591.1:134715|5502
MVRSCVPLEEERCSDF
>FUSION-ENST00000637137.1:129535-ENST00000532992.5:71182|75
TPELKRPASASRSAGITGMSLCA
>ENST00000367797.9|SNV-62743-T-G|5
LARLNNGGSYNAWR
>FUSION-ENST00000524045.6:132874-ENST00000518591.1:134715|4118
DRCDFAFNIEKQK
>FUSION-ENST00000524045.6:132874-ENST00000518591.1:134715|2982
RCFPFIR
>FUSION-ENST00000637137.1:129535-ENST00000532992.5:71182|995
MVTVCSANFNNFCCGTVK
>FUSION-ENST00000524045.6:132874-ENST00000518591.1:134715|4762
VAFAFLFFLFINHIINKIRAIK
>FUSION-ENST00000654282.1:41698-ENST00000376795.6:80505|1517
YLFTHLFINISCFSIEQINK
>ENST00000613854.2|SNV-424-C-G|5
VTIMPKDIQLAGR
>FUSION-ENST00000524045.6:132874-ENST00000518591.1:134715|4725
SPLTLNK
>FUSION-ENST00000524045.6:132874-ENST00000518591.1:134715|2938
KHLITGYFK
>FUSION-ENST00000637137.1:129535-ENST00000532992.5:71182|4614
IGVGTVVDLFCMPLLLFCHLGWTS
>FUSION-ENST00000524045.6:132874-ENST00000518591.1:134715|5299
QHHIRLIFCIFCR
>FUSION-ENST00000654282.1:41698-ENST00000376795.6:80505|1912
MNTKLLK
>ENST00000480930.5|SNV-11708-G-C|1
STPPLGEARWFWTRQACLR
>FUSION-ENST00000654282.1:41698-ENST00000376795.6:80505|2172
EFNTHACNGTWKI
>FUSION-ENST00000637137.1:129535-ENST00000532992.5:71182|3672
YLVGRGRK
>FUSION-ENST00000524045.6:132874-ENST00000518591.1:134715|2566
MHLIQTIYANNLWCK
>FUSION-ENST00000524045.6:132874-ENST00000518591.1:134715|7604
MIPKCFHR
>FUSION-ENST00000654282.1:41698-ENST00000376795.6:80505|244
MLVFITNVLFYFTQP
>FUSION-ENST00000654282.1:41698-ENST00000376795.6:80505|1169
ILIYTFVK
>FUSION-ENST00000637137.1:129535-ENST00000532992.5:71182|1133
HVIYNLHEFSLAKK
>FUSION-ENST00000524045.6:132874-ENST00000518591.1:134715|4916
MKHISQNSR
>FUSION-ENST00000524045.6:132874-ENST00000518591.1:134715|2620
HGDKLDRDLHNNILQEGTR
>FUSION-ENST00000637137.1:129535-ENST00000532992.5:71182|3166
CWDYRTEPLRPTR
>FUSION-ENST00000524045.6:132874-ENST00000518591.1:134715|781
CIPFKAFFPPSFSFLSLLS
>ENST00000637080.1|MNV-11316-AG-A|7
ENTCRSR
>FUSION-ENST00000524045.6:132874-ENST00000518591.1:134715|6267
MAIGDVWER
>FUSION-ENST00000637137.1:129535-ENST00000532992.5:71182|848
NANSSVFRNR
>FUSION-ENST00000637137.1:129535-ENST00000532992.5:71182|662
MPFLTLVKLLYN
>FUSION-ENST00000524045.6:132874-ENST00000518591.1:134715|544
PLIPTLWEVEAGR
>FUSION-ENST00000524045.6:132874-ENST00000518591.1:134715|7483
MDFFGFRGK
>ENST00000355528.9|SNV-57651-A-G|4
WSAAKGIGGMAGR
>FUSION-ENST00000637137.1:129535-ENST00000532992.5:71182|1315
MKIKFTDSGNYVLIL
>FUSION-ENST00000637137.1:129535-ENST00000532992.5:71182|3852
MFFNPMIAYII
>FUSION-ENST00000524045.6:132874-ENST00000518591.1:134715|3066
MHGFISGFSVLFHWLMNMPLC
>FUSION-ENST00000654282.1:41698-ENST00000376795.6:80505|822
MPFIATLISYMAFLF
>FUSION-ENST00000524045.6:132874-ENST00000518591.1:134715|7313
LTVICIIREII
>FUSION-ENST00000637137.1:129535-ENST00000532992.5:71182|4309
VRKYWFFFFGNSLIL
>FUSION-ENST00000524045.6:132874-ENST00000518591.1:134715|6080
MIEETIFKIQQSFKGNK
>FUSION-ENST00000654282.1:41698-ENST00000376795.6:80505|1477
MFVSLCLVPLKFRNYL
>ENST00000492103.1|SNV-7610-G-T|8
ILLFLTCLGKNQGLTGQAPPLAIR
>FUSION-ENST00000524045.6:132874-ENST00000518591.1:134715|4609
MCIFILCIFILFTSR
>FUSION-ENST00000637137.1:129535-ENST00000532992.5:71182|406
LKAFWQTNTG
>FUSION-ENST00000637137.1:129535-ENST00000532992.5:71182|2749
EKQYLNLR
>FUSION-ENST00000637137.1:129535-ENST00000532992.5:71182|2699
MASIGCCHHQKPNMSAVLGLSKKWK
>FUSION-ENST00000637137.1:129535-ENST00000532992.5:71182|3850
MIPECQSQFFSS
>ENST00000462597.1|SNV-14205-C-T|2
ASWAPSSRHGTSSTI
>FUSION-ENST00000637137.1:129535-ENST00000532992.5:71182|3916
SLPPAALTSWAQGILPPQPR
>FUSION-ENST00000637137.1:129535-ENST00000532992.5:71182|1017
GPYFMTSCGKGSRIK
>FUSION-ENST00000654282.1:41698-ENST00000376795.6:80505|2489
FKREMDF
>FUSION-ENST00000637137.1:129535-ENST00000532992.5:71182|2424
IHPPWPPK
>FUSION-ENST00000637137.1:129535-ENST00000532992.5:71182|2376
MGTSNFSSFCACPHMIAK
>FUSION-ENST00000524045.6:132874-ENST00000518591.1:134715|1270
MLLRLLHRLVR
>FUSION-ENST00000524045.6:132874-ENST00000518591.1:134715|7549
QLQMPHNNKR
>FUSION-ENST00000637137.1:129535-ENST00000532992.5:71182|3573
CNSEMIEFLF
>FUSION-ENST00000524045.6:132874-ENST00000518591.1:134715|4424
IRGFVCHSWKA
>FUSION-ENST00000524045.6:132874-ENST00000518591.1:134715|6402
LVQPLWK
>FUSION-ENST00000524045.6:132874-ENST00000518591.1:134715|91
GKLVSREFIVQIISLPR
>ENST00000462597.1|SNV-14205-C-T|4
ASWAPSSR
>FUSION-ENST00000637137.1:129535-ENST00000532992.5:71182|2831
EKEQREIEAIIR
>FUSION-ENST00000524045.6:132874-ENST00000518591.1:134715|3377
QPSSLRSCTLCSHR
>FUSION-ENST00000524045.6:132874-ENST00000518591.1:134715|2964
MRMGTVVPDLR
>FUSION-ENST00000637137.1:129535-ENST00000532992.5:71182|2435
SLPLSPRLECSGAISAHCKLR
>FUSION-ENST00000524045.6:132874-ENST00000518591.1:134715|6962
EIDHGDMAGHHRACCIKSMK
>FUSION-ENST00000637137.1:129535-ENST00000532992.5:71182|2197
DGVLLCHPGWSTVV
>FUSION-ENST00000524045.6:132874-ENST00000518591.1:134715|5291
KEVLSCCPGWSR
>FUSION-ENST00000654282.1:41698-ENST00000376795.6:80505|2388
NNWFDVTSLEEGWSLSFVK
>FUSION-ENST00000524045.6:132874-ENST00000518591.1:134715|4919
SNRLKVK
>FUSION-ENST00000654282.1:41698-ENST00000376795.6:80505|500
KIEQWPAQIYVCPDLVIVVHFK
>FUSION-ENST00000524045.6:132874-ENST00000518591.1:134715|6172
DSVSLRAFICFYTR
>FUSION-ENST00000524045.6:132874-ENST00000518591.1:134715|2042
GSFSHVINIY
>FUSION-ENST00000524045.6:132874-ENST00000518591.1:134715|5206
MLAVGISFISFVKPRKLFYIR
>FUSION-ENST00000524045.6:132874-ENST00000518591.1:134715|3708
KITRGMDLGATEYK
>FUSION-ENST00000637137.1:129535-ENST00000532992.5:71182|211
MLSWGSFLSLDGGVDN
>FUSION-ENST00000654282.1:41698-ENST00000376795.6:80505|1485
YTHIYDRYSQIQICANFRDCNIVIK
>ENST00000360383.7|SNV-7290-G-A|2
IYDALDNQTLATYSYK
>FUSION-ENST00000524045.6:132874-ENST00000518591.1:134715|7296
MRIMTYLFECYTLPVAKA
>FUSION-ENST00000637137.1:129535-ENST00000532992.5:71182|1484
MESQCQEF
>FUSION-ENST00000524045.6:132874-ENST00000518591.1:134715|795
MLSRHLIL
>FUSION-ENST00000524045.6:132874-ENST00000518591.1:134715|2521
EDFECRKESLNIALTIQVQNCGK
>ENST00000495995.5|SNV-11702-C-A|SNV-11708-G-C|4
MLYEFFVKVYHSSRGGK
>FUSION-ENST00000637137.1:129535-ENST00000532992.5:71182|2377
CTMGTSNFSSFCACPHMIAK
>FUSION-ENST00000524045.6:132874-ENST00000518591.1:134715|3704
GMDLGATEYKVSLK
>FUSION-ENST00000524045.6:132874-ENST00000518591.1:134715|6070
GNKVSLLFLAIWIVNDALK
>FUSION-ENST00000637137.1:129535-ENST00000532992.5:71182|1847
FSNPILSL
>FUSION-ENST00000637137.1:129535-ENST00000532992.5:71182|2865
EKGVNLQL
>FUSION-ENST00000524045.6:132874-ENST00000518591.1:134715|3052
MMVSSFIHVPTR
>FUSION-ENST00000524045.6:132874-ENST00000518591.1:134715|5257
SENLVVQFINFLFYKFYFQWHI
>FUSION-ENST00000524045.6:132874-ENST00000518591.1:134715|3374
SCTLCSHR
>FUSION-ENST00000637137.1:129535-ENST00000532992.5:71182|564
MVMIVGR
>FUSION-ENST00000654282.1:41698-ENST00000376795.6:80505|1048
MCAFPREVNK
>FUSION-ENST00000637137.1:129535-ENST00000532992.5:71182|617
SLIHFFCLIFVYGER
>FUSION-ENST00000524045.6:132874-ENST00000518591.1:134715|6841
NGGCRAISWLPRK
>FUSION-ENST00000524045.6:132874-ENST00000518591.1:134715|1718
CSHGHTSIMTR
>FUSION-ENST00000524045.6:132874-ENST00000518591.1:134715|4930
MEKIEEIFTLKIHW
>ENST00000367265.9|SNV-35239-G-C|2
LVAEEGGFAVVCKHR
>FUSION-ENST00000637137.1:129535-ENST00000532992.5:71182|1574
IAIQSVS
>FUSION-ENST00000524045.6:132874-ENST00000518591.1:134715|5328
MCNSGVSSSLLGRGESQSR
>ENST00000378097.6|SNV-105748-G-C|4
DKILSEDGRR
>FUSION-ENST00000637137.1:129535-ENST00000532992.5:71182|1365
IFQIITNR
>FUSION-ENST00000524045.6:132874-ENST00000518591.1:134715|2428
AAQYRMVYMYHVFFLQSITNGH
>FUSION-ENST00000654282.1:41698-ENST00000376795.6:80505|2513
YCVKSARTNLFSLLFFLI
>FUSION-ENST00000654282.1:41698-ENST00000376795.6:80505|1946
YANFAYSFFPGGFMIQ
>FUSION-ENST00000637137.1:129535-ENST00000532992.5:71182|1716
HCFYCLTVFPGDHSQIDI
>FUSION-ENST00000654282.1:41698-ENST00000376795.6:80505|445
NNHLKCVSRYMFIQK
>FUSION-ENST00000524045.6:132874-ENST00000518591.1:134715|4252
TAKIYGVFTLCWHDAKDFI
>FUSION-ENST00000637137.1:129535-ENST00000532992.5:71182|47
WHNHHLLSYLLTSPNWCRS
>FUSION-ENST00000524045.6:132874-ENST00000518591.1:134715|3141
ICEYFISFHR
>FUSION-ENST00000637137.1:129535-ENST00000532992.5:71182|3448
MIHSPPMRPFPQHLGIRR
>FUSION-ENST00000637137.1:129535-ENST00000532992.5:71182|1968
LAGCSGWR
>FUSION-ENST00000654282.1:41698-ENST00000376795.6:80505|2481
KCDFEIFK
>FUSION-ENST00000524045.6:132874-ENST00000518591.1:134715|2171
LQKFSPIL
>FUSION-ENST00000637137.1:129535-ENST00000532992.5:71182|2293
SFSPIPKLSRGSHC
>FUSION-ENST00000524045.6:132874-ENST00000518591.1:134715|923
LKFSLYSTS
>FUSION-ENST00000524045.6:132874-ENST00000518591.1:134715|3129
ISGFPKTIYLKDYYFLK
>FUSION-ENST00000586376.5:1955-ENST00000518696.5:25464|11
CDHWFRGLTKDLQDCK
>FUSION-ENST00000524045.6:132874-ENST00000518591.1:134715|3694
MKHHLIFLK
>FUSION-ENST00000637137.1:129535-ENST00000532992.5:71182|3544
WSFHFCKYVVK
>FUSION-ENST00000524045.6:132874-ENST00000518591.1:134715|3986
MVSLASGVK
>ENST00000546204.1|SNV-9718-A-G|5
MERSLHDALCVVRR
>FUSION-ENST00000524045.6:132874-ENST00000518591.1:134715|2858
LSWRLGLWEPSWVSR
>FUSION-ENST00000654282.1:41698-ENST00000376795.6:80505|1462
ELIKWTELRK
>FUSION-ENST00000524045.6:132874-ENST00000518591.1:134715|6756
VYIYTMEHYTAMKRNELLI
>FUSION-ENST00000637137.1:129535-ENST00000532992.5:71182|1037
LSILCSRSRLYIVMFAV
>FUSION-ENST00000637137.1:129535-ENST00000532992.5:71182|1471
MDILVEDVLIGANNTGK
>ENST00000370440.5|INDEL-84767-A-AA|1
NGLDYALSLRL
>FUSION-ENST00000637137.1:129535-ENST00000532992.5:71182|3999
LVKLVSNS
>FUSION-ENST00000654282.1:41698-ENST00000376795.6:80505|202
MFDFFKNYKSTDVSNQGK
>FUSION-ENST00000654282.1:41698-ENST00000376795.6:80505|1178
TGAQGICKAVK
>FUSION-ENST00000637137.1:129535-ENST00000532992.5:71182|1835
CFFNLVFFCFLNF
>FUSION-ENST00000637137.1:129535-ENST00000532992.5:71182|3990
MSFPLSSNANTSERLH
>FUSION-ENST00000524045.6:132874-ENST00000518591.1:134715|6665
MLLIKTLSR
>ENST00000402597.6|SNV-1155007-C-T|3
AKKVFDNPDYWNHSLPPR
>FUSION-ENST00000637137.1:129535-ENST00000532992.5:71182|988
KQRQYMNNHSM
>FUSION-ENST00000524045.6:132874-ENST00000518591.1:134715|5881
MYSKEQTGWR
>FUSION-ENST00000637137.1:129535-ENST00000532992.5:71182|2073
MPGHVFL
>FUSION-ENST00000654282.1:41698-ENST00000376795.6:80505|1609
IGNDMEHSSSQLRFVIGTQR
>FUSION-ENST00000524045.6:132874-ENST00000518591.1:134715|7345
SSFLFYSLFS
>FUSION-ENST00000637137.1:129535-ENST00000532992.5:71182|1458
INSPFHNLIK
>FUSION-ENST00000654282.1:41698-ENST00000376795.6:80505|1807
PSVFCCMLTKHPPK
>FUSION-ENST00000524045.6:132874-ENST00000518591.1:134715|6595
MPSFTVK
>FUSION-ENST00000524045.6:132874-ENST00000518591.1:134715|6057
RQQSLVHMHFK
>FUSION-ENST00000524045.6:132874-ENST00000518591.1:134715|713
TEHELLVK
>FUSION-ENST00000524045.6:132874-ENST00000518591.1:134715|3459
TLGSANIHTTLFHHL
>FUSION-ENST00000654282.1:41698-ENST00000376795.6:80505|1039
TQKFSHQ
>FUSION-ENST00000654282.1:41698-ENST00000376795.6:80505|770
MPYQQCTTYLLKDSK
>FUSION-ENST00000654282.1:41698-ENST00000376795.6:80505|2403
NMVASRS
>FUSION-ENST00000524045.6:132874-ENST00000518591.1:134715|1869
KNTTLQIK
>FUSION-ENST00000524045.6:132874-ENST00000518591.1:134715|774
ILKICTKF
>FUSION-ENST00000524045.6:132874-ENST00000518591.1:134715|1637
CLLLRSIYSYPLPTF
>ENST00000495995.5|SNV-11708-G-C|12
NSSSKSTPPLGEAR
>ENST00000511802.5|SNV-76294-C-G|8
MVVVLMAILSFQVGQFKRLYEHIK
>FUSION-ENST00000524045.6:132874-ENST00000518591.1:134715|6151
AESQSVCSAGTTTR
>FUSION-ENST00000524045.6:132874-ENST00000518591.1:134715|6234
MTLMCCHV
>FUSION-ENST00000524045.6:132874-ENST00000518591.1:134715|3740
HEAEDEFKMRPDGK
>FUSION-ENST00000637137.1:129535-ENST00000532992.5:71182|742
MFNYKFWDALKTIWAVDLK
>FUSION-ENST00000654282.1:41698-ENST00000376795.6:80505|1322
GEGDSQVGGGP
>ENST00000369259.4|SNV-169-G-C|4
VQEQDLRQWALTASELHK
>FUSION-ENST00000654282.1:41698-ENST00000376795.6:80505|2357
MRNKGNLQMPDSHLLQAWCLK
>FUSION-ENST00000654282.1:41698-ENST00000376795.6:80505|1469
KFHEYQAK
>FUSION-ENST00000637137.1:129535-ENST00000532992.5:71182|779
MSSWFQVSKIPF
>FUSION-ENST00000524045.6:132874-ENST00000518591.1:134715|1245
SQNSNVT
>FUSION-ENST00000524045.6:132874-ENST00000518591.1:134715|348
MKLETIILSK
>FUSION-ENST00000524045.6:132874-ENST00000518591.1:134715|7643
PSTDRPAIR
>FUSION-ENST00000524045.6:132874-ENST00000518591.1:134715|3542
FSGVCLRDNLENELDHPILTAKAA
>FUSION-ENST00000524045.6:132874-ENST00000518591.1:134715|6178
CSANTVL
>FUSION-ENST00000654282.1:41698-ENST00000376795.6:80505|1853
FGNVLQDQIR
>FUSION-ENST00000524045.6:132874-ENST00000518591.1:134715|1444
MQDCKIHENVCSMNVETFVITMIK
>FUSION-ENST00000637137.1:129535-ENST00000532992.5:71182|1686
IKVQKPPLK
>FUSION-ENST00000524045.6:132874-ENST00000518591.1:134715|768
MPLHPALFHFIFLYSGLRCPLPER
>FUSION-ENST00000637137.1:129535-ENST00000532992.5:71182|2900
EFHSCCPGWSAMVQSRLTTTFTSR
>FUSION-ENST00000654282.1:41698-ENST00000376795.6:80505|1743
MSTHHYLR
>FUSION-ENST00000524045.6:132874-ENST00000518591.1:134715|3194
ACSPSYR
>FUSION-ENST00000524045.6:132874-ENST00000518591.1:134715|3349
TLSRSRCLTWQSESNGETGK
>FUSION-ENST00000637137.1:129535-ENST00000532992.5:71182|93
MLGVFLVCLR
>FUSION-ENST00000637137.1:129535-ENST00000532992.5:71182|1246
FLIGVSK
>FUSION-ENST00000524045.6:132874-ENST00000518591.1:134715|1693
YISHLCWWFSNLFNRDLMK
>FUSION-ENST00000524045.6:132874-ENST00000518591.1:134715|895
QVGVGQALFPK
>FUSION-ENST00000524045.6:132874-ENST00000518591.1:134715|4082
MQQTNIQR
>FUSION-ENST00000654282.1:41698-ENST00000376795.6:80505|1230
MQNCTATLDNNLEISYK
>FUSION-ENST00000637137.1:129535-ENST00000532992.5:71182|1002
CLNVGGGGYSEPR
>FUSION-ENST00000654282.1:41698-ENST00000376795.6:80505|2466
MQVTKEFFW
>FUSION-ENST00000637137.1:129535-ENST00000532992.5:71182|2436
SLPLSPRLECSGAISAHCK
>FUSION-ENST00000654282.1:41698-ENST00000376795.6:80505|562
QGGVFLDLNDATELSINIEGSSK
>FUSION-ENST00000654282.1:41698-ENST00000376795.6:80505|1437
LKGSKFILGP
>FUSION-ENST00000524045.6:132874-ENST00000518591.1:134715|7646
MKRNAIYR
>FUSION-ENST00000524045.6:132874-ENST00000518591.1:134715|1549
MLACLARLGKFSWVISCR
>FUSION-ENST00000524045.6:132874-ENST00000518591.1:134715|5603
WFQRTSLFLPSFR
>FUSION-ENST00000654282.1:41698-ENST00000376795.6:80505|2234
ESEDLTK
>FUSION-ENST00000637137.1:129535-ENST00000532992.5:71182|4108
MSLHSSLGDK
>FUSION-ENST00000524045.6:132874-ENST00000518591.1:134715|3996
LIGAFTNH
>FUSION-ENST00000637137.1:129535-ENST00000532992.5:71182|2347
DTLVAPDFR
>FUSION-ENST00000524045.6:132874-ENST00000518591.1:134715|5928
WNASLHNK
>FUSION-ENST00000524045.6:132874-ENST00000518591.1:134715|7527
MLIKAPFV
>FUSION-ENST00000524045.6:132874-ENST00000518591.1:134715|6758
VYIYTMEHYTAMKR
>FUSION-ENST00000524045.6:132874-ENST00000518591.1:134715|1186
MNTYNIIK
>FUSION-ENST00000654282.1:41698-ENST00000376795.6:80505|524
LLPVFLVPR
>FUSION-ENST00000524045.6:132874-ENST00000518591.1:134715|326
GNITHRGLLWGWGR
>FUSION-ENST00000586376.5:3275-ENST00000518696.5:25464|70
ALPLGPCP
>FUSION-ENST00000524045.6:132874-ENST00000518591.1:134715|746
MLKLSYIDSVYIILNK
>FUSION-ENST00000654282.1:41698-ENST00000376795.6:80505|1804
MLTKHPPK
>FUSION-ENST00000637137.1:129535-ENST00000532992.5:71182|2284
ICEKYLIRFICSLITLEIICILFC
>FUSION-ENST00000637137.1:129535-ENST00000532992.5:71182|4322
MCVFIYACCVCLE
>FUSION-ENST00000637137.1:129535-ENST00000532992.5:71182|1434
FYISMISVYCFFLLFLVLLVAYL
>ENST00000618192.4|INDEL-622131-C-CA|1
GNAVCWWVTHQLHYPKNWSSDL
>FUSION-ENST00000654282.1:41698-ENST00000376795.6:80505|1217
EMTEYRQNSLYFPFTLVKFK
>FUSION-ENST00000637137.1:129535-ENST00000532992.5:71182|946
LKLLSDEGMK
>FUSION-ENST00000637137.1:129535-ENST00000532992.5:71182|4408
TPDFFFFLR
>FUSION-ENST00000524045.6:132874-ENST00000518591.1:134715|132
VHIKQMIISQ
>FUSION-ENST00000637137.1:129535-ENST00000532992.5:71182|3340
MSSVNKDSFISSFPFFTFSYCVS
>FUSION-ENST00000637137.1:129535-ENST00000532992.5:71182|443
MFTSFNLK
>FUSION-ENST00000586376.5:3275-ENST00000518696.5:25464|80
GLTKDLQGESKQNSPWACR
>FUSION-ENST00000524045.6:132874-ENST00000518591.1:134715|2254
MFVIRASEKVHK
>FUSION-ENST00000586376.5:3275-ENST00000518696.5:25464|17
TAKIGQGFEGR
>FUSION-ENST00000524045.6:132874-ENST00000518591.1:134715|1237
LQTNTTCAYQ
>FUSION-ENST00000524045.6:132874-ENST00000518591.1:134715|6116
HLYHWINYILHELIQK
>ENST00000493815.5|SNV-5189-G-T|4
ACGERLSLGLSRAQPVQIKPQK
>FUSION-ENST00000524045.6:132874-ENST00000518591.1:134715|5805
MPLPQPHPMKER
>FUSION-ENST00000654282.1:41698-ENST00000376795.6:80505|2094
MFCSDIINSLK
>FUSION-ENST00000520433.5:144-ENST00000518591.1:134715|8
NLNLKDNR
>FUSION-ENST00000637137.1:129535-ENST00000532992.5:71182|376
MVYLCVCEPEVAP
>FUSION-ENST00000524045.6:132874-ENST00000518591.1:134715|7257
LSFDTCTTYLR
>FUSION-ENST00000637137.1:129535-ENST00000532992.5:71182|1281
MGMFESYVLRFGK
>FUSION-ENST00000637137.1:129535-ENST00000532992.5:71182|3766
MCLSHHIISNR
>FUSION-ENST00000654282.1:41698-ENST00000376795.6:80505|1952
MHIFYFI
>FUSION-ENST00000524045.6:132874-ENST00000518591.1:134715|1956
IIDDVHPPLLRVASQGQN
>ENST00000262120.10|SNV-64759-T-C|7
TVKCMNCMFQR
>FUSION-ENST00000637137.1:129535-ENST00000532992.5:71182|3521
MNHCAQPK
>FUSION-ENST00000637137.1:129535-ENST00000532992.5:71182|1620
MTEKDPVSK
>FUSION-ENST00000524045.6:132874-ENST00000518591.1:134715|7151
NHLGPLSLF
>FUSION-ENST00000524045.6:132874-ENST00000518591.1:134715|4104
ITEERLDDFTFLKEIK
>FUSION-ENST00000524045.6:132874-ENST00000518591.1:134715|1020
KSRFNTYHFNYDSVQF
>FUSION-ENST00000524045.6:132874-ENST00000518591.1:134715|2135
MQNVQLNNQVITFHLTPTVYR
>FUSION-ENST00000654282.1:41698-ENST00000376795.6:80505|710
DLRLLLNILSNYP
>FUSION-ENST00000524045.6:132874-ENST00000518591.1:134715|5501
VRSCVPLEEERCSDF
>FUSION-ENST00000524045.6:132874-ENST00000518591.1:134715|4835
TPMLMGVKLWNNHTMECSPAIK
>FUSION-ENST00000466801.5:5622-ENST00000322723.9:22077|2
LHQPKERK
>FUSION-ENST00000524045.6:132874-ENST00000518591.1:134715|6782
RYHFILSKMVK
>FUSION-ENST00000524045.6:132874-ENST00000518591.1:134715|3420
DLYLKGTERIYNHK
>FUSION-ENST00000637137.1:129535-ENST00000532992.5:71182|2453
LVRLVLNSLPQVIRLPPK
>FUSION-ENST00000524045.6:132874-ENST00000518591.1:134715|1062
FLLIIFLSLWYLVMNFLISI
>FUSION-ENST00000650541.1:803-ENST00000376795.6:80505|25
MNVHNLFFLKV
>FUSION-ENST00000637137.1:129535-ENST00000532992.5:71182|2215
MSENAFILTQWQI
>FUSION-ENST00000637137.1:129535-ENST00000532992.5:71182|4562
SGLLSFYLVALSNLSYSFYLL
>FUSION-ENST00000524045.6:132874-ENST00000518591.1:134715|854
YYNFSIYFDFFKD
>FUSION-ENST00000524045.6:132874-ENST00000518591.1:134715|3426
HSWVVKVARGYLK
>FUSION-ENST00000654282.1:41698-ENST00000376795.6:80505|888
LASRHHSTNNFVIFIDYKVR
>FUSION-ENST00000524045.6:132874-ENST00000518591.1:134715|2339
MPFISFSHLVALAR
>FUSION-ENST00000586376.5:3275-ENST00000518696.5:25464|90
MRHPVQPGRLFFLMNK
>FUSION-ENST00000654282.1:41698-ENST00000376795.6:80505|598
MQEYELELSLITDRVYLRIWL
>FUSION-ENST00000637137.1:129535-ENST00000532992.5:71182|2792
EDSFSTDRG
>FUSION-ENST00000524045.6:132874-ENST00000518591.1:134715|7295
RIMTYLFECYTLPVAKA
>FUSION-ENST00000524045.6:132874-ENST00000518591.1:134715|7128
MCYLIYNIDMIKSK
>FUSION-ENST00000524045.6:132874-ENST00000518591.1:134715|848
DLHWFFKSSR
>FUSION-ENST00000524045.6:132874-ENST00000518591.1:134715|1928
FQRNTIKF
>FUSION-ENST00000524045.6:132874-ENST00000518591.1:134715|5622
MSIRSAWCR
>ENST00000652647.1|SNV-7567-C-A|3
QIDLQFSYAPR
>FUSION-ENST00000637137.1:129535-ENST00000532992.5:71182|2992
SALLGLPKCLDYR
>FUSION-ENST00000637137.1:129535-ENST00000532992.5:71182|1066
RQHEVQR
>FUSION-ENST00000524045.6:132874-ENST00000518591.1:134715|1824
NYHNEKYHFAN
>FUSION-ENST00000524045.6:132874-ENST00000518591.1:134715|6855
KELFCHLLWTIFLKEFS
>FUSION-ENST00000586376.5:1955-ENST00000518696.5:25464|6
TSYLWHAAK
>FUSION-ENST00000637137.1:129535-ENST00000532992.5:71182|3555
FIMFTSFHEHQVK
>FUSION-ENST00000524045.6:132874-ENST00000518591.1:134715|4192
HFQLENLEK
>FUSION-ENST00000637137.1:129535-ENST00000532992.5:71182|3957
PTPQRGYTEITAHPR
>FUSION-ENST00000524045.6:132874-ENST00000518591.1:134715|1520
MVLFCYP
>FUSION-ENST00000524045.6:132874-ENST00000518591.1:134715|6661
TLSRLGNL
>FUSION-ENST00000524045.6:132874-ENST00000518591.1:134715|398
VLSRFSSR
>ENST00000301015.14|SNV-60158-G-A|2
DPGLEPGPDSPGSSSPPR
>FUSION-ENST00000524045.6:132874-ENST00000518591.1:134715|1828
MRNYHNEK
>FUSION-ENST00000637137.1:129535-ENST00000532992.5:71182|689
CNTNLLK
>FUSION-ENST00000637137.1:129535-ENST00000532992.5:71182|1473
HLMDILVEDVLIGANNTGK
>FUSION-ENST00000637137.1:129535-ENST00000532992.5:71182|648
MFILTGVR
>FUSION-ENST00000524045.6:132874-ENST00000518591.1:134715|6542
TPKAMATKAK
>FUSION-ENST00000524045.6:132874-ENST00000518591.1:134715|956
KIFSFGMVRFSSCLVILASGFIFFR
>FUSION-ENST00000654282.1:41698-ENST00000376795.6:80505|1497
MPPTCQI
>FUSION-ENST00000637137.1:129535-ENST00000532992.5:71182|4229
NVDVLNDR
>FUSION-ENST00000654282.1:41698-ENST00000376795.6:80505|577
MRSVGELK
>FUSION-ENST00000637137.1:129535-ENST00000532992.5:71182|3170
MHYHDVLPKCWDYRTEPLRPTR
>FUSION-ENST00000637137.1:129535-ENST00000532992.5:71182|3568
MFIIALNVYKFVEREK
>FUSION-ENST00000524045.6:132874-ENST00000518591.1:134715|1584
MNLGAPVLGAYIFRIVSSSC
>FUSION-ENST00000637137.1:129535-ENST00000532992.5:71182|427
MYCLWLLCCIIAELSSSDR
>FUSION-ENST00000524045.6:132874-ENST00000518591.1:134715|1486
AQDSIPWNL
>FUSION-ENST00000654282.1:41698-ENST00000376795.6:80505|747
PPLPANFCICSRDRISTC
>FUSION-ENST00000524045.6:132874-ENST00000518591.1:134715|4773
YIISYIR
>ENST00000450787.1|SNV-61602-A-G|4
ARYYLYNLMFQTWRTYVR
>FUSION-ENST00000637137.1:129535-ENST00000532992.5:71182|434
NFIIIYR
>FUSION-ENST00000637137.1:129535-ENST00000532992.5:71182|2010
MIDFYYSNVLNIRILIKN
>FUSION-ENST00000637137.1:129535-ENST00000532992.5:71182|2413
FFIVALNTDLANTEHRSYGNMQG
>FUSION-ENST00000654282.1:41698-ENST00000376795.6:80505|1105
MAVQRACKPK
>FUSION-ENST00000637137.1:129535-ENST00000532992.5:71182|1022
MGPYFMTSCGK
>FUSION-ENST00000637137.1:129535-ENST00000532992.5:71182|3356
AEGEAGTSNMAASKR
>FUSION-ENST00000524045.6:132874-ENST00000518591.1:134715|2618
QSLALSPRLEGSGLISAHCK
>FUSION-ENST00000637137.1:129535-ENST00000532992.5:71182|2674
EPLCLRGLFLR
>FUSION-ENST00000637137.1:129535-ENST00000532992.5:71182|1761
MLLYTEKYVICCLPMYFPK
>FUSION-ENST00000654282.1:41698-ENST00000376795.6:80505|2450
MHLLQWTSTYLALK
>FUSION-ENST00000524045.6:132874-ENST00000518591.1:134715|1694
MYISHLCWWFSNLFNRDLMK
>FUSION-ENST00000524045.6:132874-ENST00000518591.1:134715|6795
YIVVYCAIILNTFLTVDHGKK
>FUSION-ENST00000637137.1:129535-ENST00000532992.5:71182|2633
SRSDYLSCLS
>FUSION-ENST00000524045.6:132874-ENST00000518591.1:134715|2960
MGTVVPDLR
>FUSION-ENST00000637137.1:129535-ENST00000532992.5:71182|1389
APHCDFVLHFS
>FUSION-ENST00000524045.6:132874-ENST00000518591.1:134715|1433
MIKFFKLK
>FUSION-ENST00000637137.1:129535-ENST00000532992.5:71182|2892
MGLFFVAR
>FUSION-ENST00000637137.1:129535-ENST00000532992.5:71182|1085
MLHYVIVIK
>FUSION-ENST00000524045.6:132874-ENST00000518591.1:134715|1749
MYLSLTVAQYRLHDIAQKCELN
>FUSION-ENST00000524045.6:132874-ENST00000518591.1:134715|4167
LGSLAGQGK
>FUSION-ENST00000637137.1:129535-ENST00000532992.5:71182|4182
MAHCSPELPGLR
>FUSION-ENST00000654282.1:41698-ENST00000376795.6:80505|523
LLPVFLVPRLLQLFIQK
>ENST00000332029.3|SNV-997-G-A|2
ASALLDACGFYWGPLSVHGAHKRLR
>FUSION-ENST00000524045.6:132874-ENST00000518591.1:134715|2193
VVSFAVQKLFSLIR
>FUSION-ENST00000637137.1:129535-ENST00000532992.5:71182|4633
MCLFLHQCKGTVNFHRVK
>FUSION-ENST00000637137.1:129535-ENST00000532992.5:71182|3703
MRSSCLGLPK
>FUSION-ENST00000637137.1:129535-ENST00000532992.5:71182|2150
DSFSGFILTFK
>FUSION-ENST00000637137.1:129535-ENST00000532992.5:71182|4517
VLTGYGGPRL
>FUSION-ENST00000524045.6:132874-ENST00000518591.1:134715|1372
MSSCSLQRHG
>FUSION-ENST00000524045.6:132874-ENST00000518591.1:134715|5890
MIKMVAPSSLLFASHMYSKEQTGWR
>FUSION-ENST00000654282.1:41698-ENST00000376795.6:80505|1166
MILIYTFVKTHRMYCR
>FUSION-ENST00000524045.6:132874-ENST00000518591.1:134715|1351
MVSFYSAS
>FUSION-ENST00000524045.6:132874-ENST00000518591.1:134715|6113
LFFSFQIISFT
>FUSION-ENST00000637137.1:129535-ENST00000532992.5:71182|421
MACKIKK
>FUSION-ENST00000637137.1:129535-ENST00000532992.5:71182|67
CFKIHII
>FUSION-ENST00000524045.6:132874-ENST00000518591.1:134715|6770
SFMYLNIYSSLIYSSPNWK
>FUSION-ENST00000637137.1:129535-ENST00000532992.5:71182|788
MHCVTWVGGRMMMSSWFQVSKIPF
>FUSION-ENST00000524045.6:132874-ENST00000518591.1:134715|2896
SIRFIWFKE
>FUSION-ENST00000524045.6:132874-ENST00000518591.1:134715|1658
NSFFLWLHCIPWCICATFS
>FUSION-ENST00000637137.1:129535-ENST00000532992.5:71182|2256
KSHNVLRMFMQVGQAR
>FUSION-ENST00000524045.6:132874-ENST00000518591.1:134715|7475
FYSFYSFCFIFHLPPNTHR
>FUSION-ENST00000524045.6:132874-ENST00000518591.1:134715|4179
TLYRWFHLVI
>FUSION-ENST00000650541.1:803-ENST00000376795.6:80505|37
FSYFQCLRII
>FUSION-ENST00000637137.1:129535-ENST00000532992.5:71182|4587
MWSPSLDLVICPLWPPKVLGLQA
>FUSION-ENST00000637137.1:129535-ENST00000532992.5:71182|538
CLGKTLK
>FUSION-ENST00000637137.1:129535-ENST00000532992.5:71182|3232
QAPLSILPVSILPTK
>FUSION-ENST00000524045.6:132874-ENST00000518591.1:134715|7217
MPNGDQCINVLSSGALNF
>FUSION-ENST00000524045.6:132874-ENST00000518591.1:134715|6524
WDLIKLK
>FUSION-ENST00000524045.6:132874-ENST00000518591.1:134715|5653
VVLSNSVK
>FUSION-ENST00000524045.6:132874-ENST00000518591.1:134715|5658
ALFWFHMNFKVVLSNSVKK
>FUSION-ENST00000654282.1:41698-ENST00000376795.6:80505|2408
DKEVNELK
>FUSION-ENST00000524045.6:132874-ENST00000518591.1:134715|5952
QEGWKLTQVNTVCCAIRK
>FUSION-ENST00000654282.1:41698-ENST00000376795.6:80505|1439
MSLSNRLKGSK
>FUSION-ENST00000654282.1:41698-ENST00000376795.6:80505|1286
CSSGGTLALRESLFPPFFLFSPNK
>FUSION-ENST00000637137.1:129535-ENST00000532992.5:71182|3062
MSKPISLGGGGK
>FUSION-ENST00000637137.1:129535-ENST00000532992.5:71182|190
SSTIKSLLWSFSLTTCSINR
>FUSION-ENST00000524045.6:132874-ENST00000518591.1:134715|4635
DDTSQPKTGVV
>FUSION-ENST00000524045.6:132874-ENST00000518591.1:134715|4470
TISLLHEFPNLI
>ENST00000354952.7|SNV-56729-T-A|1
AMIFGACFLIDYMYFERSPPQRSR
>ENST00000263733.5|SNV-24502-G-C|3
RYSRDHVVEAEPYAGYDR
>FUSION-ENST00000637137.1:129535-ENST00000532992.5:71182|2653
MYTSFCT
>FUSION-ENST00000524045.6:132874-ENST00000518591.1:134715|2226
DNFLFAVYRSLFSHK
>FUSION-ENST00000524045.6:132874-ENST00000518591.1:134715|918
MQYISFQTFCIVMF
>FUSION-ENST00000524045.6:132874-ENST00000518591.1:134715|2561
HLIQTIYANNLWCKDKYNYV
>FUSION-ENST00000524045.6:132874-ENST00000518591.1:134715|5687
YPVVIQEQVVQFPCS
>FUSION-ENST00000524045.6:132874-ENST00000518591.1:134715|460
LHLHFLICCISYKGGGK
>FUSION-ENST00000524045.6:132874-ENST00000518591.1:134715|1748
YLSLTVAQYRLHDIAQKCELN
>FUSION-ENST00000524045.6:132874-ENST00000518591.1:134715|1790
HRETYCLGSGAG
>FUSION-ENST00000637137.1:129535-ENST00000532992.5:71182|3470
EEFSLTEK
>FUSION-ENST00000524045.6:132874-ENST00000518591.1:134715|1386
MNTKKPFKLMLSNTK
>FUSION-ENST00000524045.6:132874-ENST00000518591.1:134715|296
SIVGVQIGR
>FUSION-ENST00000637137.1:129535-ENST00000532992.5:71182|4052
IACLGLPKCWDYRHER
>FUSION-ENST00000524045.6:132874-ENST00000518591.1:134715|2731
FICLYFLFCLSLISHFNDIYHC
>FUSION-ENST00000524045.6:132874-ENST00000518591.1:134715|880
MASQRTQLNHAQTPVL
>ENST00000321037.5|SNV-9764-G-A|1
EGILVEHVKNVFITK
>FUSION-ENST00000637137.1:129535-ENST00000532992.5:71182|926
MNVQELFRDFEKIE
>FUSION-ENST00000524045.6:132874-ENST00000518591.1:134715|2081
EASLCKSN
>FUSION-ENST00000524045.6:132874-ENST00000518591.1:134715|7378
MIYAALYYKIIFV
>FUSION-ENST00000524045.6:132874-ENST00000518591.1:134715|2335
PFISFSHLVALARTSNTILNRSGER
>FUSION-ENST00000637137.1:129535-ENST00000532992.5:71182|4334
LERRTHAIQCV
>FUSION-ENST00000637137.1:129535-ENST00000532992.5:71182|2986
HTFLGLEDGGR
>ENST00000341533.8|MNV-21046-AAAGA-A|3
WLIMEITAVFQVLK
>FUSION-ENST00000524045.6:132874-ENST00000518591.1:134715|7405
VILDNLSDSSKTWVWLCYFYFCFAF
>FUSION-ENST00000637137.1:129535-ENST00000532992.5:71182|4577
GTLSRFGSSRT
>FUSION-ENST00000637137.1:129535-ENST00000532992.5:71182|4663
GRVITWVNEIDR
>FUSION-ENST00000524045.6:132874-ENST00000518591.1:134715|5947
RLPGTRHDQNGGSIIPSLCQPHVQ
>FUSION-ENST00000524045.6:132874-ENST00000518591.1:134715|2450
TWPKPVSVHR
>FUSION-ENST00000654282.1:41698-ENST00000376795.6:80505|759
MRNLFLSIK
>FUSION-ENST00000524045.6:132874-ENST00000518591.1:134715|5087
VGVGKVSCALAYSTANLKVK
>FUSION-ENST00000524045.6:132874-ENST00000518591.1:134715|162
LALGFLFLC
>FUSION-ENST00000637137.1:129535-ENST00000532992.5:71182|3444
MRPFPQHLGIRR
>FUSION-ENST00000654282.1:41698-ENST00000376795.6:80505|1107
MYHSQIHLGIF
>ENST00000585058.1|SNV-129591-G-C|1
GTVTMWTVPPAALAPMMRPGPTSTR
>FUSION-ENST00000524045.6:132874-ENST00000518591.1:134715|3428
RHSWVVKVAR
>FUSION-ENST00000654282.1:41698-ENST00000376795.6:80505|1123
WWGKTLYVLALCAC
>FUSION-ENST00000637137.1:129535-ENST00000532992.5:71182|2677
REPLCLRGLFLR
>FUSION-ENST00000524045.6:132874-ENST00000518591.1:134715|81
GSHHLAATYK
>FUSION-ENST00000524045.6:132874-ENST00000518591.1:134715|6988
MTMQKALSHLQI
>FUSION-ENST00000524045.6:132874-ENST00000518591.1:134715|3761
MFLKILHK
>FUSION-ENST00000524045.6:132874-ENST00000518591.1:134715|3155
MCRFVTYVYMCHVGVLHPLTGHLH
>FUSION-ENST00000654282.1:41698-ENST00000376795.6:80505|1814
MSLPTFSLK
>FUSION-ENST00000654282.1:41698-ENST00000376795.6:80505|491
MPIIFTNFML
>FUSION-ENST00000654282.1:41698-ENST00000376795.6:80505|689
MISLVPMVIENQK
>FUSION-ENST00000524045.6:132874-ENST00000518591.1:134715|2319
DYYKNLYAHKLENLK
>FUSION-ENST00000637137.1:129535-ENST00000532992.5:71182|4266
MFQEKEDCTFLK
>FUSION-ENST00000524045.6:132874-ENST00000518591.1:134715|3069
MLLIFLG
>FUSION-ENST00000524045.6:132874-ENST00000518591.1:134715|5612
CPRDSCMLCLCSRWFQR
>ENST00000371201.3|SNV-33681-T-G|6
RELKSRPLSANLLEK
>FUSION-ENST00000637137.1:129535-ENST00000532992.5:71182|3854
MSHRAWPE
>FUSION-ENST00000637137.1:129535-ENST00000532992.5:71182|1113
FNCDFIGMKMLEFYDKP
>FUSION-ENST00000637137.1:129535-ENST00000532992.5:71182|2743
SASLDNYFLLEPAQLHGT
>FUSION-ENST00000524045.6:132874-ENST00000518591.1:134715|6369
YYAAIKMMSSCPL
>FUSION-ENST00000524045.6:132874-ENST00000518591.1:134715|1428
FFAETWIKLETIILSK
>FUSION-ENST00000654282.1:41698-ENST00000376795.6:80505|697
IFSEFFPR
>FUSION-ENST00000524045.6:132874-ENST00000518591.1:134715|5076
SIICFNFRNISLKCSNI
>FUSION-ENST00000654282.1:41698-ENST00000376795.6:80505|1028
MIVFALV
>ENST00000396193.5|SNV-129448-A-C|2
CRSAPFSIDGYSFTIVANEAGDK
>FUSION-ENST00000524045.6:132874-ENST00000518591.1:134715|6599
MGVCFIPSISTMPSFTVKK
>FUSION-ENST00000524045.6:132874-ENST00000518591.1:134715|4454
NSFSCTTKK
>FUSION-ENST00000524045.6:132874-ENST00000518591.1:134715|1684
LLKMNIYK
>FUSION-ENST00000654282.1:41698-ENST00000376795.6:80505|2560
SDILQVFYLLARNYSINKI
>FUSION-ENST00000524045.6:132874-ENST00000518591.1:134715|7294
IMTYLFECYTLPVAK
>FUSION-ENST00000524045.6:132874-ENST00000518591.1:134715|3562
LSLFSYFID
>FUSION-ENST00000524045.6:132874-ENST00000518591.1:134715|2609
LRLPGSRLSPASAS
>FUSION-ENST00000524045.6:132874-ENST00000518591.1:134715|2492
VKNHLTPDSIESPLR
>FUSION-ENST00000637137.1:129535-ENST00000532992.5:71182|466
FGCFHIQFMFN
>FUSION-ENST00000524045.6:132874-ENST00000518591.1:134715|5199
LFYIRSLLR
>FUSION-ENST00000637137.1:129535-ENST00000532992.5:71182|1597
GRVLRESAAGET
>FUSION-ENST00000524045.6:132874-ENST00000518591.1:134715|3292
MRFGGEIQTISLQLKTIMK
>FUSION-ENST00000524045.6:132874-ENST00000518591.1:134715|7334
YQKASGPDSEC
>FUSION-ENST00000637137.1:129535-ENST00000532992.5:71182|882
MFLSTENK
>FUSION-ENST00000524045.6:132874-ENST00000518591.1:134715|5190
MFLRVINLLLFFPLAV
>FUSION-ENST00000654282.1:41698-ENST00000376795.6:80505|2095
FSTILLRSEK
>FUSION-ENST00000637137.1:129535-ENST00000532992.5:71182|3749
LWVQYHR
>FUSION-ENST00000524045.6:132874-ENST00000518591.1:134715|917
QYISFQTFCIVMF
>FUSION-ENST00000524045.6:132874-ENST00000518591.1:134715|3255
QLIASVKK
>FUSION-ENST00000524045.6:132874-ENST00000518591.1:134715|5760
MGCWIRFAR
>FUSION-ENST00000654282.1:41698-ENST00000376795.6:80505|866
YVLIVHFISFGGLKSYMWIFDCTR
>FUSION-ENST00000637137.1:129535-ENST00000532992.5:71182|3007
MYIYNFFFLR
>FUSION-ENST00000524045.6:132874-ENST00000518591.1:134715|1839
IPGHYFRCTYSNTGKHIVWAVGLDK
>FUSION-ENST00000654282.1:41698-ENST00000376795.6:80505|471
YRYIPVGGITPPFHIGPHICDISR
>FUSION-ENST00000654282.1:41698-ENST00000376795.6:80505|590
VFLIMVINIVASKLGTNAT
>FUSION-ENST00000654282.1:41698-ENST00000376795.6:80505|2268
LILAIMA
>FUSION-ENST00000524045.6:132874-ENST00000518591.1:134715|3284
AGPGVARIQGVES
>FUSION-ENST00000654282.1:41698-ENST00000376795.6:80505|1349
SRKLEGH
>FUSION-ENST00000654282.1:41698-ENST00000376795.6:80505|1339
HPPNWKELISQILNWLT
>FUSION-ENST00000637137.1:129535-ENST00000532992.5:71182|2671
GLFLRSKSMPCL
>ENST00000355528.9|SNV-57651-A-G|1
GIGGMAGRLPR
>FUSION-ENST00000637137.1:129535-ENST00000532992.5:71182|2804
IQKLAGR
>FUSION-ENST00000654282.1:41698-ENST00000376795.6:80505|534
NVEYNFQENFK
>FUSION-ENST00000524045.6:132874-ENST00000518591.1:134715|7308
MIVFVKLPFYNFIGFFIY
>FUSION-ENST00000524045.6:132874-ENST00000518591.1:134715|908
PRLLSCSK
>FUSION-ENST00000524045.6:132874-ENST00000518591.1:134715|3929
MNLLEYIISAMKSK
>FUSION-ENST00000637137.1:129535-ENST00000532992.5:71182|2645
FWVLPYCYQVALCPL
>FUSION-ENST00000524045.6:132874-ENST00000518591.1:134715|449
LTTYNPK
>FUSION-ENST00000524045.6:132874-ENST00000518591.1:134715|2976
VFNFFRQCFIAFCIHR
>FUSION-ENST00000637137.1:129535-ENST00000532992.5:71182|3539
MENHKMAEDFNEVNTLNNCK
>FUSION-ENST00000637137.1:129535-ENST00000532992.5:71182|363
GKVGTEIQAK
>FUSION-ENST00000524045.6:132874-ENST00000518591.1:134715|7531
AFHFRILTCCFYSFSLGTAVFSQ
>FUSION-ENST00000637137.1:129535-ENST00000532992.5:71182|1573
MLFLLKLGFAK
>FUSION-ENST00000637137.1:129535-ENST00000532992.5:71182|656
LVTNSWPK
>FUSION-ENST00000524045.6:132874-ENST00000518591.1:134715|708
MCFSIFNK
>FUSION-ENST00000524045.6:132874-ENST00000518591.1:134715|595
MTQESLK
>FUSION-ENST00000637137.1:129535-ENST00000532992.5:71182|3743
VFCFVLFCLR
>FUSION-ENST00000524045.6:132874-ENST00000518591.1:134715|5179
GAVCPILFSW
>FUSION-ENST00000524045.6:132874-ENST00000518591.1:134715|2604
MSCLKIPVISSK
>FUSION-ENST00000524045.6:132874-ENST00000518591.1:134715|1251
NNSLIMSIEVVK
>FUSION-ENST00000654282.1:41698-ENST00000376795.6:80505|884
VRNFIFL
>FUSION-ENST00000637137.1:129535-ENST00000532992.5:71182|2141
VRGWGHLSR
>FUSION-ENST00000524045.6:132874-ENST00000518591.1:134715|189
MSPLCLK
>FUSION-ENST00000637137.1:129535-ENST00000532992.5:71182|2022
PFHVTPFKPCLSIFDNVGHYDR
>FUSION-ENST00000637137.1:129535-ENST00000532992.5:71182|698
MSFEKCLFR
>FUSION-ENST00000637137.1:129535-ENST00000532992.5:71182|2994
VAGITGAR
>FUSION-ENST00000524045.6:132874-ENST00000518591.1:134715|6374
WHIYTMKYYAAIKMMSSCPL
>FUSION-ENST00000637137.1:129535-ENST00000532992.5:71182|279
CNSMGNEDR
>FUSION-ENST00000524045.6:132874-ENST00000518591.1:134715|1438
NVETFVITMIK
>FUSION-ENST00000524045.6:132874-ENST00000518591.1:134715|2074
QLNSYIRQTICR
>FUSION-ENST00000524045.6:132874-ENST00000518591.1:134715|4438
GYLPFKVPILNINISD
>FUSION-ENST00000637137.1:129535-ENST00000532992.5:71182|2676
MFARLVSNS
>FUSION-ENST00000524045.6:132874-ENST00000518591.1:134715|4974
MLKFLCLK
>FUSION-ENST00000524045.6:132874-ENST00000518591.1:134715|4606
CIFILCIFILFTSRLR
>FUSION-ENST00000654282.1:41698-ENST00000376795.6:80505|1681
MEIASVK
>FUSION-ENST00000524045.6:132874-ENST00000518591.1:134715|5237
LISDVVSGCHHLISHFRGK
>FUSION-ENST00000637137.1:129535-ENST00000532992.5:71182|2226
MTIIYLYL
>FUSION-ENST00000524045.6:132874-ENST00000518591.1:134715|95
MVLLFSEM
>FUSION-ENST00000524045.6:132874-ENST00000518591.1:134715|6577
INNMLVAFAFK
>ENST00000511802.5|SNV-76294-C-G|12
MVVVLMAILSFQVGQFK
>FUSION-ENST00000637137.1:129535-ENST00000532992.5:71182|59
MYAKKFCDK
>ENST00000566663.5|SNV-70155-G-A|2
DDYVHELSCCSRSHQNNHQTICNF
>FUSION-ENST00000524045.6:132874-ENST00000518591.1:134715|1514
MGVGPSKPGVR
>FUSION-ENST00000524045.6:132874-ENST00000518591.1:134715|7040
VWGKDSWAHRVDDDL
>FUSION-ENST00000654282.1:41698-ENST00000376795.6:80505|766
DSKMFCIK
>FUSION-ENST00000577611.1:433-ENST00000582554.1:12985|1
LTANQDR
>FUSION-ENST00000524045.6:132874-ENST00000518591.1:134715|832
DMYFLFLLCRELK
>FUSION-ENST00000637137.1:129535-ENST00000532992.5:71182|2517
MGILSVGKLRLPFATICSTPGEDNQ
>FUSION-ENST00000524045.6:132874-ENST00000518591.1:134715|6792
MQKNQNNQNQFK
>FUSION-ENST00000654282.1:41698-ENST00000376795.6:80505|1038
MKLSTSFGK
>FUSION-ENST00000524045.6:132874-ENST00000518591.1:134715|4761
IRAIKFL
>FUSION-ENST00000654282.1:41698-ENST00000376795.6:80505|1756
RENPSYHFILHVSLDLILKNIK
>FUSION-ENST00000637137.1:129535-ENST00000532992.5:71182|81
VARTTAMR
>FUSION-ENST00000637137.1:129535-ENST00000532992.5:71182|3339
SSVNKDSFISSFPFFTFSYCVS
>FUSION-ENST00000524045.6:132874-ENST00000518591.1:134715|7091
MFYDKSSILK
>FUSION-ENST00000524045.6:132874-ENST00000518591.1:134715|1708
VIKTYVSISYCSPV
>FUSION-ENST00000654282.1:41698-ENST00000376795.6:80505|2256
LYYTEELHR
>FUSION-ENST00000524045.6:132874-ENST00000518591.1:134715|6772
MVQIFHS
>FUSION-ENST00000654282.1:41698-ENST00000376795.6:80505|2073
MIESRHLQKQY
>FUSION-ENST00000654282.1:41698-ENST00000376795.6:80505|834
TRFLIFDGLIVLLFT
>FUSION-ENST00000637137.1:129535-ENST00000532992.5:71182|1681
MTVLNMK
>FUSION-ENST00000524045.6:132874-ENST00000518591.1:134715|3171
SSRFIDVVAHDR
>FUSION-ENST00000654282.1:41698-ENST00000376795.6:80505|2455
TLFFQSYL
>FUSION-ENST00000524045.6:132874-ENST00000518591.1:134715|3224
MKGAKAYSSLHSPK
>FUSION-ENST00000524045.6:132874-ENST00000518591.1:134715|6102
MIIFVKHFVMSFRNNISNK
>FUSION-ENST00000524045.6:132874-ENST00000518591.1:134715|4007
LCLLDKK
>FUSION-ENST00000637137.1:129535-ENST00000532992.5:71182|809
LPLASSFLP
>FUSION-ENST00000637137.1:129535-ENST00000532992.5:71182|2503
MSFSVQLKLYLLK
>FUSION-ENST00000524045.6:132874-ENST00000518591.1:134715|4342
TLKLEDQLIF
>FUSION-ENST00000524045.6:132874-ENST00000518591.1:134715|2412
GIKVDSMSLLS
>FUSION-ENST00000524045.6:132874-ENST00000518591.1:134715|7648
GSTGLNYVIMKR
>FUSION-ENST00000524045.6:132874-ENST00000518591.1:134715|6184
YFLCIYK
>FUSION-ENST00000524045.6:132874-ENST00000518591.1:134715|4806
MLFHSKHHNK
>FUSION-ENST00000654282.1:41698-ENST00000376795.6:80505|2132
MDVRYQK
>FUSION-ENST00000637137.1:129535-ENST00000532992.5:71182|1677
KFESRVSGVIEEIADGESVAR
>FUSION-ENST00000524045.6:132874-ENST00000518591.1:134715|4840
QEMTPMLMGVK
>FUSION-ENST00000637137.1:129535-ENST00000532992.5:71182|210
LSWGSFLSLDGGVDN
>FUSION-ENST00000637137.1:129535-ENST00000532992.5:71182|3547
MWSFHFCK
>FUSION-ENST00000654282.1:41698-ENST00000376795.6:80505|264
KNTLGQTILI
>FUSION-ENST00000524045.6:132874-ENST00000518591.1:134715|106
MMMQSDK
>FUSION-ENST00000637137.1:129535-ENST00000532992.5:71182|1771
MVAHACDPSTLGDQGEWITRGQEFK
>FUSION-ENST00000637137.1:129535-ENST00000532992.5:71182|4616
HHAQLIFVFLVETGFHHVVSIS
>FUSION-ENST00000637137.1:129535-ENST00000532992.5:71182|2816
VREIYIENNI
>ENST00000508575.1|SNV-1636-A-T|3
FGDINLTLGMLNKVDIVNK
>FUSION-ENST00000637137.1:129535-ENST00000532992.5:71182|449
TLRACLQLYGYDVK
>FUSION-ENST00000524045.6:132874-ENST00000518591.1:134715|1333
FIRDYTVSCAQCRWLPD
>FUSION-ENST00000637137.1:129535-ENST00000532992.5:71182|4635
MCLFLHQCKGTVNFHR
>FUSION-ENST00000524045.6:132874-ENST00000518591.1:134715|3082
SFGHLYVFF
>FUSION-ENST00000524045.6:132874-ENST00000518591.1:134715|7584
CKLCVTRYNSIVIA
>FUSION-ENST00000524045.6:132874-ENST00000518591.1:134715|200
MLLFIKLFLLSNYFYLR
>FUSION-ENST00000524045.6:132874-ENST00000518591.1:134715|3199
KPFSPPRPLRV
>FUSION-ENST00000637137.1:129535-ENST00000532992.5:71182|1621
GTLSEIFHDIQHSRIKC
>FUSION-ENST00000524045.6:132874-ENST00000518591.1:134715|430
YPRMGNL
>FUSION-ENST00000637137.1:129535-ENST00000532992.5:71182|4469
MREEEYLLNI
>FUSION-ENST00000637137.1:129535-ENST00000532992.5:71182|4276
YVLLMSR
>FUSION-ENST00000637137.1:129535-ENST00000532992.5:71182|1006
MLRQEKCLNVGGGGYSEPR
>FUSION-ENST00000637137.1:129535-ENST00000532992.5:71182|2753
FQFVSYFLNEGKIKSFVTVSPY
>FUSION-ENST00000524045.6:132874-ENST00000518591.1:134715|7381
LQMISELG
>ENST00000381033.5|SNV-524-G-A|5
VQLPFPWMKSTKAHTWK
>FUSION-ENST00000524045.6:132874-ENST00000518591.1:134715|2442
MFSHHLASTYK
>FUSION-ENST00000650541.1:803-ENST00000376795.6:80505|57
YDFRAALRNMQR
>FUSION-ENST00000637137.1:129535-ENST00000532992.5:71182|2079
MSTAHCLNLMGLIS
>FUSION-ENST00000654282.1:41698-ENST00000376795.6:80505|666
MQHEMYTLPLLCVPTTFNNK
>FUSION-ENST00000654282.1:41698-ENST00000376795.6:80505|2159
MQEFTILENHTIRQHLSLFIIWIK
>FUSION-ENST00000524045.6:132874-ENST00000518591.1:134715|7404
VDMYRCSVCCLYHIWGSMSFLDL
>FUSION-ENST00000654282.1:41698-ENST00000376795.6:80505|640
DTHELTPSWRIENIETLK
>FUSION-ENST00000654282.1:41698-ENST00000376795.6:80505|1653
LSTSKLCAHQFFSK
>FUSION-ENST00000637137.1:129535-ENST00000532992.5:71182|3136
MCINYIY
>FUSION-ENST00000637137.1:129535-ENST00000532992.5:71182|3221
NCYNHSSK
>FUSION-ENST00000524045.6:132874-ENST00000518591.1:134715|4996
MDIENDK
>FUSION-ENST00000654282.1:41698-ENST00000376795.6:80505|996
MESMQFKAK
>ENST00000652161.1|SNV-169-G-C|1
QWALTGIHLRSYQLEGVNWLAQR
>FUSION-ENST00000637137.1:129535-ENST00000532992.5:71182|1139
NYRILLASTVICIC
>FUSION-ENST00000524045.6:132874-ENST00000518591.1:134715|7113
MLPDKFLNDSKIMSLIQIQNK
>FUSION-ENST00000637137.1:129535-ENST00000532992.5:71182|1098
EAELRANDER
>FUSION-ENST00000524045.6:132874-ENST00000518591.1:134715|5769
GHPCLVPVFK
>FUSION-ENST00000524045.6:132874-ENST00000518591.1:134715|5514
QGKITLNSKNYIEK
>FUSION-ENST00000654282.1:41698-ENST00000376795.6:80505|1435
MLFFKELI
>FUSION-ENST00000637137.1:129535-ENST00000532992.5:71182|263
MFARLVLTF
>FUSION-ENST00000524045.6:132874-ENST00000518591.1:134715|4706
FSNIENK
>FUSION-ENST00000524045.6:132874-ENST00000518591.1:134715|6424
LEIIILSK
>FUSION-ENST00000637137.1:129535-ENST00000532992.5:71182|344
YLDSIALVAHR
>FUSION-ENST00000524045.6:132874-ENST00000518591.1:134715|3648
GSANSVCGHCPCLRMSLICMRQR
>FUSION-ENST00000524045.6:132874-ENST00000518591.1:134715|1819
IITIVPGK
>FUSION-ENST00000637137.1:129535-ENST00000532992.5:71182|506
TNLTIIPK
>FUSION-ENST00000637137.1:129535-ENST00000532992.5:71182|835
MNSIRFIAWVGKWLLLQEASYLSR
>FUSION-ENST00000524045.6:132874-ENST00000518591.1:134715|5249
MYYAFSMSLISIC
>FUSION-ENST00000637137.1:129535-ENST00000532992.5:71182|3238
EHFMPSGR
>FUSION-ENST00000637137.1:129535-ENST00000532992.5:71182|1432
ISVYCFFLLFLVLLVAYL
>FUSION-ENST00000524045.6:132874-ENST00000518591.1:134715|1553
DFISPSLIFLFICIVWLDMKF
>FUSION-ENST00000654282.1:41698-ENST00000376795.6:80505|2492
PSSENLHICSKRLNLK
>FUSION-ENST00000524045.6:132874-ENST00000518591.1:134715|6718
MGEKEVLLICSHATNK
>FUSION-ENST00000524045.6:132874-ENST00000518591.1:134715|5366
DEVSLCCPGWSQILELK
>ENST00000382199.7|SNV-117-C-G|8
MMNKLYIGNLSRAVTADDLR
>FUSION-ENST00000524045.6:132874-ENST00000518591.1:134715|2449
TWPKPVSVHRWGSVK
>FUSION-ENST00000654282.1:41698-ENST00000376795.6:80505|1843
MTKLVVIS
>FUSION-ENST00000586376.5:3275-ENST00000518696.5:25464|32
RRWNQLLR
>FUSION-ENST00000524045.6:132874-ENST00000518591.1:134715|7679
DEFVSRVPPEVL
>FUSION-ENST00000524045.6:132874-ENST00000518591.1:134715|6255
DVFLRTR
>FUSION-ENST00000524045.6:132874-ENST00000518591.1:134715|2026
MEQGTSSK
>FUSION-ENST00000654282.1:41698-ENST00000376795.6:80505|2028
ILKIYMNL
>FUSION-ENST00000654282.1:41698-ENST00000376795.6:80505|1676
EIASVKVQHCGK
>FUSION-ENST00000654282.1:41698-ENST00000376795.6:80505|1216
MTEYRQNSLYFPFTLVK
>FUSION-ENST00000524045.6:132874-ENST00000518591.1:134715|5245
SWEYSLYFFQGV
>FUSION-ENST00000524045.6:132874-ENST00000518591.1:134715|1101
LALIIIIFSEK
>FUSION-ENST00000524045.6:132874-ENST00000518591.1:134715|7061
DHSRFRYTGK
>ENST00000341533.8|MNV-21046-AAAGA-A|2
WLIMEITAVFQVLKR
>FUSION-ENST00000524045.6:132874-ENST00000518591.1:134715|3405
MVCWLGPAGNK
>FUSION-ENST00000524045.6:132874-ENST00000518591.1:134715|3585
RISPLWR
>ENST00000613854.2|SNV-424-C-G|1
DIQLAGRIRGER
>FUSION-ENST00000524045.6:132874-ENST00000518591.1:134715|3760
FLKILHK
>FUSION-ENST00000524045.6:132874-ENST00000518591.1:134715|2585
LVSTNELR
>FUSION-ENST00000524045.6:132874-ENST00000518591.1:134715|60
IESAPQILQILKG
>FUSION-ENST00000637137.1:129535-ENST00000532992.5:71182|1309
MIHLSRLFKMYSGENVLVR
>FUSION-ENST00000524045.6:132874-ENST00000518591.1:134715|7618
AQSRLTATSASQVQVILLLQPPE
>FUSION-ENST00000524045.6:132874-ENST00000518591.1:134715|6370
KYYAAIKMMSSCPL
>FUSION-ENST00000637137.1:129535-ENST00000532992.5:71182|1728
MCPSRDDVTIYRK
>FUSION-ENST00000637137.1:129535-ENST00000532992.5:71182|913
MFKNSLETLKR
>FUSION-ENST00000654282.1:41698-ENST00000376795.6:80505|587
MVINIVASKLGTNAT
>ENST00000540643.5|SNV-61602-A-G|2
YYLYNLMFQTWRTYVR
>FUSION-ENST00000637137.1:129535-ENST00000532992.5:71182|836
NSIRFIAWVGK
>FUSION-ENST00000637137.1:129535-ENST00000532992.5:71182|1116
MFNCDFIGMK
>FUSION-ENST00000524045.6:132874-ENST00000518591.1:134715|7197
MHETDGAR
>FUSION-ENST00000524045.6:132874-ENST00000518591.1:134715|3508
DISYFCHTFS
>FUSION-ENST00000524045.6:132874-ENST00000518591.1:134715|1346
ACVYLCNKPARSAHISQNLK
>FUSION-ENST00000524045.6:132874-ENST00000518591.1:134715|6759
MVYIYTMEHYTAMKR
>FUSION-ENST00000586376.5:3275-ENST00000518696.5:25464|52
RNALVLGLLAA
>ENST00000341533.8|MNV-21046-AAAGA-A|1
WLIMEITAVFQVLKRN
>FUSION-ENST00000650541.1:803-ENST00000376795.6:80505|127
VGVKGKMMFGR
>FUSION-ENST00000524045.6:132874-ENST00000518591.1:134715|5045
FTYLFSEVKR
>FUSION-ENST00000637137.1:129535-ENST00000532992.5:71182|1775
MPVEQESCLYWKM
>FUSION-ENST00000637137.1:129535-ENST00000532992.5:71182|3389
APYKTIRELTIIR
>FUSION-ENST00000524045.6:132874-ENST00000518591.1:134715|7339
LADKIQPFCHRPYK
>FUSION-ENST00000524045.6:132874-ENST00000518591.1:134715|753
QLKIFLK
>FUSION-ENST00000524045.6:132874-ENST00000518591.1:134715|1844
SRKGTEF
>FUSION-ENST00000654282.1:41698-ENST00000376795.6:80505|2327
RLKLIQK
>FUSION-ENST00000524045.6:132874-ENST00000518591.1:134715|3653
RKGSANSVCGHCPCLR
>FUSION-ENST00000524045.6:132874-ENST00000518591.1:134715|215
MEHEYCGGANRENQWAVGRIK
>FUSION-ENST00000637137.1:129535-ENST00000532992.5:71182|3516
NHCAQPKRLNF
>FUSION-ENST00000524045.6:132874-ENST00000518591.1:134715|7080
MYSTYTHHDTVLGLK
>FUSION-ENST00000637137.1:129535-ENST00000532992.5:71182|2101
TGLSRGPWPFISF
>FUSION-ENST00000637137.1:129535-ENST00000532992.5:71182|2014
MIDFYYSNVLNIR
>FUSION-ENST00000524045.6:132874-ENST00000518591.1:134715|3074
MCSHCSIPTYE
>FUSION-ENST00000637137.1:129535-ENST00000532992.5:71182|4670
EVNSLVQGHKIIK
>FUSION-ENST00000524045.6:132874-ENST00000518591.1:134715|2117
VRNMLSRVFSPAYMIR
>ENST00000505061.5|SNV-49107-C-A|9
SKLRMVWAPCPQMMAVR
>FUSION-ENST00000524045.6:132874-ENST00000518591.1:134715|5296
LIFCIFCR
>FUSION-ENST00000654282.1:41698-ENST00000376795.6:80505|1224
TKHTLTI
>FUSION-ENST00000650541.1:803-ENST00000376795.6:80505|129
MVGVKGK
>FUSION-ENST00000524045.6:132874-ENST00000518591.1:134715|5486
PCPQRWSLQWQAGLLELR
>FUSION-ENST00000524045.6:132874-ENST00000518591.1:134715|2973
QCFIAFCIHR
>FUSION-ENST00000524045.6:132874-ENST00000518591.1:134715|2782
SVLFILLVIN
>FUSION-ENST00000637137.1:129535-ENST00000532992.5:71182|2276
YILFLTSTWYSDLLNFYLVF
>FUSION-ENST00000524045.6:132874-ENST00000518591.1:134715|2249
QKRLLIK
>FUSION-ENST00000524045.6:132874-ENST00000518591.1:134715|5242
MIVRPPIHVEL
>FUSION-ENST00000524045.6:132874-ENST00000518591.1:134715|2177
MMVSSFIHVPTK
>FUSION-ENST00000654282.1:41698-ENST00000376795.6:80505|239
ISVKYRPMTCLPFETLHFIK
>FUSION-ENST00000637137.1:129535-ENST00000532992.5:71182|378
THKSDSLSSSVVDK
>FUSION-ENST00000524045.6:132874-ENST00000518591.1:134715|5830
SVCSYPLPAFWWGCLFFSCKFV
>FUSION-ENST00000524045.6:132874-ENST00000518591.1:134715|5785
MMGFSRYTIMSLVNR
>FUSION-ENST00000524045.6:132874-ENST00000518591.1:134715|421
HFQSSITNI
>FUSION-ENST00000637137.1:129535-ENST00000532992.5:71182|4440
MGLILSK
>FUSION-ENST00000524045.6:132874-ENST00000518591.1:134715|691
YLHAFSK
>FUSION-ENST00000654282.1:41698-ENST00000376795.6:80505|1321
MQSEPLTMAPSAGNP
>FUSION-ENST00000524045.6:132874-ENST00000518591.1:134715|1086
MGDFYLLLFIKPNKMANPFSLFYY
>FUSION-ENST00000524045.6:132874-ENST00000518591.1:134715|6602
MIPILLS
>FUSION-ENST00000524045.6:132874-ENST00000518591.1:134715|6999
MISINLR
>FUSION-ENST00000524045.6:132874-ENST00000518591.1:134715|2527
MPPISIVCHRIK
>FUSION-ENST00000524045.6:132874-ENST00000518591.1:134715|3837
ISPQIIFFSNKEQPVK
>FUSION-ENST00000637137.1:129535-ENST00000532992.5:71182|1153
RLTSSKISQWTLFLNFYYDK
>FUSION-ENST00000637137.1:129535-ENST00000532992.5:71182|2129
QCPDEVPSLFPSCSCD
>FUSION-ENST00000524045.6:132874-ENST00000518591.1:134715|5215
MISAHCNLCLPVQAIPLPQSSE
>FUSION-ENST00000524045.6:132874-ENST00000518591.1:134715|2122
MPPRRLNI
>FUSION-ENST00000524045.6:132874-ENST00000518591.1:134715|623
MFNLEAIQHYKNLDR
>FUSION-ENST00000524045.6:132874-ENST00000518591.1:134715|2482
ESWFSPFLCAFEN
>FUSION-ENST00000637137.1:129535-ENST00000532992.5:71182|4522
IQKISWEWWHTPIILATQEAEAGE
>FUSION-ENST00000524045.6:132874-ENST00000518591.1:134715|337
FSLIGGN
>FUSION-ENST00000524045.6:132874-ENST00000518591.1:134715|2497
NEFLAHKFSVGRG
>FUSION-ENST00000524045.6:132874-ENST00000518591.1:134715|6909
ESWLRASEK
>FUSION-ENST00000524045.6:132874-ENST00000518591.1:134715|2216
LDFHLQRCQITPNWK
>FUSION-ENST00000524045.6:132874-ENST00000518591.1:134715|1119
MEEYKRSLHVM
>FUSION-ENST00000637137.1:129535-ENST00000532992.5:71182|3343
VLCFSLQIGKR
>FUSION-ENST00000524045.6:132874-ENST00000518591.1:134715|2932
FLMSQFTLFYIGNPLTNYYSYHCF
>FUSION-ENST00000637137.1:129535-ENST00000532992.5:71182|1798
LTWIPDLLKKFSIYSLKPSFCCHCA
>FUSION-ENST00000524045.6:132874-ENST00000518591.1:134715|1392
MSEVHFQCKTVK
>FUSION-ENST00000524045.6:132874-ENST00000518591.1:134715|701
IDKLMYCQRMK
>FUSION-ENST00000524045.6:132874-ENST00000518591.1:134715|6936
YSERVRK
>FUSION-ENST00000637137.1:129535-ENST00000532992.5:71182|1253
MDHLKIAAVHRFLCR
>FUSION-ENST00000637137.1:129535-ENST00000532992.5:71182|2991
SALLGLPKCLDYRR
>FUSION-ENST00000524045.6:132874-ENST00000518591.1:134715|7098
MLSRGNNSLNIMKICCQINF
>FUSION-ENST00000524045.6:132874-ENST00000518591.1:134715|5630
MGLDSLSNMPVCVF
>FUSION-ENST00000524045.6:132874-ENST00000518591.1:134715|4888
MKLGQAK
>FUSION-ENST00000654282.1:41698-ENST00000376795.6:80505|771
PYQQCTTYLLK
>ENST00000262210.9|INDEL-11838-A-AT|1
SPEICKMADNFG
>FUSION-ENST00000524045.6:132874-ENST00000518591.1:134715|1053
HFFFLLLILRGK
>FUSION-ENST00000637137.1:129535-ENST00000532992.5:71182|3193
GFHQVGQAGLK
>FUSION-ENST00000654282.1:41698-ENST00000376795.6:80505|1596
FVIGTQRR
>FUSION-ENST00000637137.1:129535-ENST00000532992.5:71182|3065
MIKCIHLRCI
>FUSION-ENST00000524045.6:132874-ENST00000518591.1:134715|7471
MYVHLQTLQGDDPQISN
>FUSION-ENST00000524045.6:132874-ENST00000518591.1:134715|2084
KEASLCK
>ENST00000321394.12|SNV-9718-A-G|1
SLHDALCVVRRVLESK
>FUSION-ENST00000524045.6:132874-ENST00000518591.1:134715|232
YLIWGIYILLDLHLK
>FUSION-ENST00000637137.1:129535-ENST00000532992.5:71182|2763
YSYNLICK
>FUSION-ENST00000524045.6:132874-ENST00000518591.1:134715|2754
CLIFLSCKMVTYNCVK
>FUSION-ENST00000524045.6:132874-ENST00000518591.1:134715|4155
GPLPGRGALTILINY
>FUSION-ENST00000524045.6:132874-ENST00000518591.1:134715|1883
NSKSINFSSCL
>FUSION-ENST00000654282.1:41698-ENST00000376795.6:80505|2324
KTMQRNCIVK
>FUSION-ENST00000654282.1:41698-ENST00000376795.6:80505|2394
KYTEVNR
>ENST00000546204.1|SNV-9718-A-G|8
CDEMERSLHDALCVVRR
>FUSION-ENST00000637137.1:129535-ENST00000532992.5:71182|1083
MLHYVIVIKIL
>FUSION-ENST00000524045.6:132874-ENST00000518591.1:134715|7547
QLQMPHNNKREK
>FUSION-ENST00000524045.6:132874-ENST00000518591.1:134715|3139
MFSSSSLLTASGLIFK
>FUSION-ENST00000637137.1:129535-ENST00000532992.5:71182|2481
MVTLVRGC
>FUSION-ENST00000637137.1:129535-ENST00000532992.5:71182|3270
FCSLIIC
>FUSION-ENST00000524045.6:132874-ENST00000518591.1:134715|4874
NESENIGGISQTQIGSYNPIPII
>ENST00000360383.7|SNV-7290-G-A|3
GKIYDALDNQTLATYSYKEALK
>FUSION-ENST00000524045.6:132874-ENST00000518591.1:134715|2667
SMLQTDRERK
>FUSION-ENST00000524045.6:132874-ENST00000518591.1:134715|4918
METGLTNTMS
>FUSION-ENST00000524045.6:132874-ENST00000518591.1:134715|4463
IHFKSKK
>FUSION-ENST00000637137.1:129535-ENST00000532992.5:71182|1451
SHSLAYYLKYKIFVSLEGNFFTWK
>FUSION-ENST00000637137.1:129535-ENST00000532992.5:71182|2015
LKAVFWAYGLL
>FUSION-ENST00000637137.1:129535-ENST00000532992.5:71182|3495
LANFCIFSR
>FUSION-ENST00000637137.1:129535-ENST00000532992.5:71182|3509
MISTHCSLHLSCSR
>FUSION-ENST00000637137.1:129535-ENST00000532992.5:71182|960
ANSTHSVTSY
>FUSION-ENST00000524045.6:132874-ENST00000518591.1:134715|3262
MSFSHFKM
>FUSION-ENST00000524045.6:132874-ENST00000518591.1:134715|2581
LSFQFQQQFLILETFR
>FUSION-ENST00000524045.6:132874-ENST00000518591.1:134715|6158
MRFSDCLCWSLSGNSHGST
>FUSION-ENST00000524045.6:132874-ENST00000518591.1:134715|1686
VLKNCNP
>FUSION-ENST00000524045.6:132874-ENST00000518591.1:134715|1006
YQVFYYVFLLNFKLNCNVVR
>FUSION-ENST00000654282.1:41698-ENST00000376795.6:80505|2218
FVCICAFMHGEVLGAHK
>FUSION-ENST00000637137.1:129535-ENST00000532992.5:71182|3666
RPPPHHTWLIFFCIFSRDGVSPC
>FUSION-ENST00000524045.6:132874-ENST00000518591.1:134715|6829
MKGQLQLYVYSCILCHNIK
>FUSION-ENST00000654282.1:41698-ENST00000376795.6:80505|539
MTFTNNMNVEYNFQENFKK
>FUSION-ENST00000654282.1:41698-ENST00000376795.6:80505|649
KCIPSLYYVYQPHLTTK
>FUSION-ENST00000654282.1:41698-ENST00000376795.6:80505|2303
LLLEMRASTLVHK
>FUSION-ENST00000637137.1:129535-ENST00000532992.5:71182|4123
MVKPPSLLKIQK
>FUSION-ENST00000524045.6:132874-ENST00000518591.1:134715|3317
RNYLLSRYNGVEALGLTFLFQK
>FUSION-ENST00000524045.6:132874-ENST00000518591.1:134715|7636
GAAHQHGTCIHM
>FUSION-ENST00000524045.6:132874-ENST00000518591.1:134715|4790
MALASRADWISTAAR
>FUSION-ENST00000524045.6:132874-ENST00000518591.1:134715|7019
FLTVSVYL
>FUSION-ENST00000524045.6:132874-ENST00000518591.1:134715|5379
MAFSLGVSSSSYK
>FUSION-ENST00000637137.1:129535-ENST00000532992.5:71182|3542
WSFHFCKYVVKL
>ENST00000233840.3|SNV-2367-C-G|1
QAFPGEYLPQ
>FUSION-ENST00000524045.6:132874-ENST00000518591.1:134715|7280
MVVHACN
>FUSION-ENST00000524045.6:132874-ENST00000518591.1:134715|1850
YVLCLIQQVSAEK
>FUSION-ENST00000524045.6:132874-ENST00000518591.1:134715|6537
AMATKAK
>FUSION-ENST00000637137.1:129535-ENST00000532992.5:71182|1858
SIQGLWIR
>FUSION-ENST00000524045.6:132874-ENST00000518591.1:134715|1422
LKQEQKIK
>FUSION-ENST00000637137.1:129535-ENST00000532992.5:71182|3422
KVLNCLPK
>ENST00000485309.1|SNV-18977-C-T|3
TYDMYVGIGWLI
>FUSION-ENST00000524045.6:132874-ENST00000518591.1:134715|4736
MTCIKFSSLKCSTI
>FUSION-ENST00000524045.6:132874-ENST00000518591.1:134715|5959
SSLQIIFFSNKEQPVKVSCR
>FUSION-ENST00000524045.6:132874-ENST00000518591.1:134715|1982
FLRCTGWNR
>FUSION-ENST00000637137.1:129535-ENST00000532992.5:71182|680
SIQVFCHLFIFI
>FUSION-ENST00000637137.1:129535-ENST00000532992.5:71182|2712
MRISIIK
>FUSION-ENST00000524045.6:132874-ENST00000518591.1:134715|205
MHTPHRPLMLHLPQR
>FUSION-ENST00000637137.1:129535-ENST00000532992.5:71182|1869
MIVFISEHSFWR
>FUSION-ENST00000637137.1:129535-ENST00000532992.5:71182|4498
MLKILDSFFFFFFFFF
>FUSION-ENST00000637137.1:129535-ENST00000532992.5:71182|1030
LFNLSRPCSLTL
>FUSION-ENST00000637137.1:129535-ENST00000532992.5:71182|3744
MVFCFVLFCLR
>FUSION-ENST00000637137.1:129535-ENST00000532992.5:71182|2274
QQNLQIG
>FUSION-ENST00000637137.1:129535-ENST00000532992.5:71182|4030
VNAHGRI
>FUSION-ENST00000524045.6:132874-ENST00000518591.1:134715|5035
MSLLWTLKMISR
>FUSION-ENST00000524045.6:132874-ENST00000518591.1:134715|2999
VSFCCRCCCFCCCCLRWSLALLPR
>FUSION-ENST00000524045.6:132874-ENST00000518591.1:134715|3107
MLLHMTGFSSF
>FUSION-ENST00000637137.1:129535-ENST00000532992.5:71182|3935
LPVISVNSPAIFLFQK
>FUSION-ENST00000524045.6:132874-ENST00000518591.1:134715|2313
MCSNASIFYTDFVF
>FUSION-ENST00000654282.1:41698-ENST00000376795.6:80505|1244
MSYCVLKR
>FUSION-ENST00000586376.5:3275-ENST00000518696.5:25464|14
IGQGFEGR
>FUSION-ENST00000637137.1:129535-ENST00000532992.5:71182|1742
MESQSVAQAGVQWR
>FUSION-ENST00000524045.6:132874-ENST00000518591.1:134715|830
MYFLFLLCR
>FUSION-ENST00000637137.1:129535-ENST00000532992.5:71182|2187
SHHTRPVLY
>ENST00000360383.7|SNV-7290-G-A|1
IYDALDNQTLATYSYKEALK
>FUSION-ENST00000637137.1:129535-ENST00000532992.5:71182|2325
MFCLSVDGHFGCSR
>FUSION-ENST00000637137.1:129535-ENST00000532992.5:71182|1842
IIRFYFFNHCYYNLLTFLSPHLC
>FUSION-ENST00000524045.6:132874-ENST00000518591.1:134715|931
TCDLLLTNRIQER
>FUSION-ENST00000654282.1:41698-ENST00000376795.6:80505|1744
FFCSVLQILVSL
>FUSION-ENST00000654282.1:41698-ENST00000376795.6:80505|2285
MRLYFSAYWWASGHQNEGLR
>ENST00000585058.1|SNV-129591-G-C|5
SSLKTMGTVTMWTVPPAALAPMMR
>FUSION-ENST00000524045.6:132874-ENST00000518591.1:134715|2557
QNLSIQWSKHNIGIK
>FUSION-ENST00000524045.6:132874-ENST00000518591.1:134715|1734
MILILLSRSSKEP
>FUSION-ENST00000524045.6:132874-ENST00000518591.1:134715|3490
RWFPGLSKK
>FUSION-ENST00000524045.6:132874-ENST00000518591.1:134715|187
MSPLCLKSLLASNYP
>FUSION-ENST00000637137.1:129535-ENST00000532992.5:71182|1545
MFKQKTSQTP
>FUSION-ENST00000654282.1:41698-ENST00000376795.6:80505|2470
FHCFNFIYSFIFHNMLLVCSRNQIQ
>FUSION-ENST00000524045.6:132874-ENST00000518591.1:134715|5189
FLRVINLLLFFPLAV
>FUSION-ENST00000524045.6:132874-ENST00000518591.1:134715|3522
LQVPLILSRKR
>FUSION-ENST00000654282.1:41698-ENST00000376795.6:80505|901
NSVVLQLTF
>FUSION-ENST00000637137.1:129535-ENST00000532992.5:71182|2173
RLYSRQMNLVFSYVPFYYTVEIFML
>FUSION-ENST00000654282.1:41698-ENST00000376795.6:80505|2258
IANYPANPQTFERLYYTEELHR
>FUSION-ENST00000524045.6:132874-ENST00000518591.1:134715|253
DVSTEEHNLK
>FUSION-ENST00000524045.6:132874-ENST00000518591.1:134715|5323
GESQSRRFFLEYQGITK
>FUSION-ENST00000637137.1:129535-ENST00000532992.5:71182|4527
MIKCLALLK
>FUSION-ENST00000524045.6:132874-ENST00000518591.1:134715|4920
VSESQDLTSSRSNRLK
>FUSION-ENST00000654282.1:41698-ENST00000376795.6:80505|941
MALLCYCNVTK
>FUSION-ENST00000637137.1:129535-ENST00000532992.5:71182|1849
TWPIHLF
>FUSION-ENST00000637137.1:129535-ENST00000532992.5:71182|3511
MSHNWNHVVCSLFRLTSFM
>FUSION-ENST00000650541.1:803-ENST00000376795.6:80505|159
IWTEVFSK
>FUSION-ENST00000524045.6:132874-ENST00000518591.1:134715|3340
MTFASVPNK
>FUSION-ENST00000637137.1:129535-ENST00000532992.5:71182|4069
MGGGGMNVFMGFSLFYPLFTCL
>FUSION-ENST00000524045.6:132874-ENST00000518591.1:134715|2868
VHWGWCR
>FUSION-ENST00000524045.6:132874-ENST00000518591.1:134715|2291
AFDKIQHLLMLKT
>FUSION-ENST00000637137.1:129535-ENST00000532992.5:71182|3713
ENLWTYVKITTVIK
>FUSION-ENST00000637137.1:129535-ENST00000532992.5:71182|259
SISFSKLSIN
>FUSION-ENST00000524045.6:132874-ENST00000518591.1:134715|3512
RQSSWGASFKCHCT
>FUSION-ENST00000637137.1:129535-ENST00000532992.5:71182|3974
LKFGSPGTYVSAILKDGNR
>ENST00000508982.1|INDEL-142-G-GA|1
AGSSSGGVPGER
>FUSION-ENST00000524045.6:132874-ENST00000518591.1:134715|685
HKHFCLMECIFYK
>FUSION-ENST00000524045.6:132874-ENST00000518591.1:134715|2076
QLNSYIR
>FUSION-ENST00000524045.6:132874-ENST00000518591.1:134715|6611
IQVSLKTFTDFFFFYLDIK
>FUSION-ENST00000524045.6:132874-ENST00000518591.1:134715|5665
IDMARRALFWFHMNFK
>FUSION-ENST00000524045.6:132874-ENST00000518591.1:134715|3431
DGSQVFQKR
>FUSION-ENST00000524243.5:28904-ENST00000520268.1:30882|1
ATNTREPL
>FUSION-ENST00000654282.1:41698-ENST00000376795.6:80505|715
KAPLQDFVLIPICSSDFK
>FUSION-ENST00000654282.1:41698-ENST00000376795.6:80505|986
AATRVGRGGK
>FUSION-ENST00000524045.6:132874-ENST00000518591.1:134715|6771
MSFMYLNIYSSLIYSSPNWK
>FUSION-ENST00000524045.6:132874-ENST00000518591.1:134715|2740
MLFDFTSCK
>FUSION-ENST00000654282.1:41698-ENST00000376795.6:80505|966
HKKEVTQK
>FUSION-ENST00000524045.6:132874-ENST00000518591.1:134715|3651
KGSANSVCGHCPCLRMSLICMR
>FUSION-ENST00000524045.6:132874-ENST00000518591.1:134715|7042
VWGKDSWAHR
>FUSION-ENST00000637137.1:129535-ENST00000532992.5:71182|77
HHAWLIFCIFGSDGISPCCPGWSR
>FUSION-ENST00000524045.6:132874-ENST00000518591.1:134715|7144
VERSGDFFVYVKSSGAK
>FUSION-ENST00000637137.1:129535-ENST00000532992.5:71182|2619
FQNEEDACSQPVADNKNEK
>FUSION-ENST00000654282.1:41698-ENST00000376795.6:80505|1859
TAPLPSSLSNK
>FUSION-ENST00000654282.1:41698-ENST00000376795.6:80505|1999
SNMWDNNLSQR
>FUSION-ENST00000654282.1:41698-ENST00000376795.6:80505|2373
RAPHITEESVC
>FUSION-ENST00000524045.6:132874-ENST00000518591.1:134715|1226
MITISIQRPTFLMANTRYFSTK
>FUSION-ENST00000524045.6:132874-ENST00000518591.1:134715|974
MVNVQLFSISSFFK
>ENST00000546204.1|SNV-9718-A-G|9
MCDEMERSLHDALCVVRR
>FUSION-ENST00000524045.6:132874-ENST00000518591.1:134715|1172
ITKNISALPSKYCWHNWTTF
>FUSION-ENST00000524045.6:132874-ENST00000518591.1:134715|2550
MVKAQYWD
>FUSION-ENST00000524045.6:132874-ENST00000518591.1:134715|1489
MFSYDNFSNVISIYF
>FUSION-ENST00000524045.6:132874-ENST00000518591.1:134715|2440
MLSIFICLK
>FUSION-ENST00000654282.1:41698-ENST00000376795.6:80505|555
NLGLFIFMTLLLGFTTNLEK
>FUSION-ENST00000654282.1:41698-ENST00000376795.6:80505|383
MRKVQSM
>FUSION-ENST00000637137.1:129535-ENST00000532992.5:71182|2314
RYIHIVKMSEPTR
>FUSION-ENST00000637137.1:129535-ENST00000532992.5:71182|1143
MALFISWKFHGFFFLNL
>FUSION-ENST00000524045.6:132874-ENST00000518591.1:134715|4659
QFEIQNFL
>FUSION-ENST00000524045.6:132874-ENST00000518591.1:134715|4280
TLIVSLKFSVPQFPHL
>FUSION-ENST00000524045.6:132874-ENST00000518591.1:134715|5703
NRHTVFHNG
>FUSION-ENST00000524045.6:132874-ENST00000518591.1:134715|7010
FVNRLQSSFLR
>FUSION-ENST00000637137.1:129535-ENST00000532992.5:71182|2953
VSVFFCSK
>FUSION-ENST00000637137.1:129535-ENST00000532992.5:71182|1770
VAHACDPSTLGDQGEWITRGQEFK
>FUSION-ENST00000524045.6:132874-ENST00000518591.1:134715|3062
MSSFERCLFSFFVCLF
>FUSION-ENST00000524045.6:132874-ENST00000518591.1:134715|5020
SQNVYHMF
>FUSION-ENST00000654282.1:41698-ENST00000376795.6:80505|217
ERFYNQAFR
>ENST00000453091.6|SNV-54961-G-T|2
KADVQAPVSPS
>FUSION-ENST00000524045.6:132874-ENST00000518591.1:134715|1225
ITISIQRPTFLMANTRYFSTK
>FUSION-ENST00000524045.6:132874-ENST00000518591.1:134715|1510
MGVGPSKPGVRYNLLVCRLLRPLEK
>FUSION-ENST00000654282.1:41698-ENST00000376795.6:80505|460
MLFLNAFVTK
>FUSION-ENST00000524045.6:132874-ENST00000518591.1:134715|446
HVENGIISK
>FUSION-ENST00000637137.1:129535-ENST00000532992.5:71182|121
KIAIVMAGHGGSRL
>FUSION-ENST00000524045.6:132874-ENST00000518591.1:134715|5495
IPCSSGPLLEGFLNYVYEIIVSR
>ENST00000544448.5|SNV-1114-G-C|2
WKQLSRFQR
>FUSION-ENST00000637137.1:129535-ENST00000532992.5:71182|3274
YVAERMR
>FUSION-ENST00000524045.6:132874-ENST00000518591.1:134715|3964
LGMFKMVTPCSLLVASHMYSK
>ENST00000495995.5|SNV-11702-C-A|SNV-11708-G-C|10
NSSSKSTTPLGEARWFWTR
>FUSION-ENST00000637137.1:129535-ENST00000532992.5:71182|1387
MLSVFSYAYWPFVFYSLGYLFR
>FUSION-ENST00000524045.6:132874-ENST00000518591.1:134715|7251
YSNMKTTKEYT
>FUSION-ENST00000637137.1:129535-ENST00000532992.5:71182|229
YFLSFLLMMEDPPLLVTFWKWC
>FUSION-ENST00000637137.1:129535-ENST00000532992.5:71182|2967
GFLHVGQAGLELLTSGDPPSSRSAR
>FUSION-ENST00000524045.6:132874-ENST00000518591.1:134715|6862
MITFQDKK
>FUSION-ENST00000637137.1:129535-ENST00000532992.5:71182|1529
ERIILGQQVPH
>FUSION-ENST00000637137.1:129535-ENST00000532992.5:71182|897
KESHNSYTTYK
>FUSION-ENST00000524045.6:132874-ENST00000518591.1:134715|6264
AIGDVWERR
>FUSION-ENST00000524045.6:132874-ENST00000518591.1:134715|6170
RNKTMQER
>FUSION-ENST00000637137.1:129535-ENST00000532992.5:71182|2392
CEIHELVRIDCISLDATNLLL
>FUSION-ENST00000524045.6:132874-ENST00000518591.1:134715|2633
KDTFLNSKPQDR
>ENST00000371117.8|SNV-11291-C-T|2
FSKVQTPIVHQVYPPSGVPGK
>FUSION-ENST00000637137.1:129535-ENST00000532992.5:71182|4415
ANFCIFSRDR
>FUSION-ENST00000524045.6:132874-ENST00000518591.1:134715|4828
GVKLWNNHTMECSPAIK
>FUSION-ENST00000524045.6:132874-ENST00000518591.1:134715|4299
GSIFCAELNIFDTPKCQR
>FUSION-ENST00000637137.1:129535-ENST00000532992.5:71182|4294
RGKMMLISPVLFSQFLK
>FUSION-ENST00000524045.6:132874-ENST00000518591.1:134715|3668
MLQFLWVR
>FUSION-ENST00000637137.1:129535-ENST00000532992.5:71182|3097
MYIPVQLPQFK
>FUSION-ENST00000637137.1:129535-ENST00000532992.5:71182|3277
LVVLRYVAER
>FUSION-ENST00000524045.6:132874-ENST00000518591.1:134715|5715
CHIFLIQSIIHGHLGWF
>FUSION-ENST00000650541.1:803-ENST00000376795.6:80505|111
EAEALEPEKQR
>FUSION-ENST00000654282.1:41698-ENST00000376795.6:80505|2144
MRNVWRHLVHIGI
>FUSION-ENST00000654282.1:41698-ENST00000376795.6:80505|716
RKAPLQDFVLIPICSSDFK
>FUSION-ENST00000524045.6:132874-ENST00000518591.1:134715|4000
MFKEDNR
>FUSION-ENST00000524045.6:132874-ENST00000518591.1:134715|3157
IGLSYIAIKKFPR
>FUSION-ENST00000654282.1:41698-ENST00000376795.6:80505|963
EVTQKKNTT
>FUSION-ENST00000637137.1:129535-ENST00000532992.5:71182|834
NSIRFIAWVGKWLLLQEASYLSR
>FUSION-ENST00000524045.6:132874-ENST00000518591.1:134715|5220
MPFISSSLLVVLARISKK
>FUSION-ENST00000654282.1:41698-ENST00000376795.6:80505|1479
MFVSLCLVPLKFR
>ENST00000285928.2|SNV-131009-C-T|1
CSLFRFCLWSK
>FUSION-ENST00000524045.6:132874-ENST00000518591.1:134715|4449
TALYVLTALSYNPNF
>FUSION-ENST00000524045.6:132874-ENST00000518591.1:134715|6694
MSGGASQSRQR
>FUSION-ENST00000637137.1:129535-ENST00000532992.5:71182|2814
EIYIENNI
>FUSION-ENST00000654282.1:41698-ENST00000376795.6:80505|1691
IIYNIYILIKCTIMYGLQY
>FUSION-ENST00000654282.1:41698-ENST00000376795.6:80505|2310
MLCLEIIS
>FUSION-ENST00000524045.6:132874-ENST00000518591.1:134715|4211
SEIQKHDVST
>FUSION-ENST00000524045.6:132874-ENST00000518591.1:134715|4253
MTAKIYGVFTLCWHDAKDFI
>FUSION-ENST00000524045.6:132874-ENST00000518591.1:134715|6766
YLNIYSSLIYSSPNWK
>FUSION-ENST00000524045.6:132874-ENST00000518591.1:134715|4578
CLIYIHLTITG
>ENST00000469202.5|SNV-18977-C-T|8
MYVGIGWLIPGMDK
>FUSION-ENST00000524045.6:132874-ENST00000518591.1:134715|1084
MANPFSLFYY
>FUSION-ENST00000524045.6:132874-ENST00000518591.1:134715|230
SLLTQNSGIQVLCIITWLSILLFIK
>FUSION-ENST00000524045.6:132874-ENST00000518591.1:134715|4532
MHFYIIYKQAEEMNAPS
>FUSION-ENST00000524045.6:132874-ENST00000518591.1:134715|6196
LLHLDFMLDLTMMVQIYLTFRVYLK
>FUSION-ENST00000524045.6:132874-ENST00000518591.1:134715|6181
MYFLCIYKSLKCSANTVL
>ENST00000373830.4|SNV-11702-C-A|SNV-11708-G-C|2
VYHSSRGGK
>FUSION-ENST00000637137.1:129535-ENST00000532992.5:71182|96
QWHGHLSSLQPLPPR
>FUSION-ENST00000524045.6:132874-ENST00000518591.1:134715|3560
MLFVVLRFR
>FUSION-ENST00000524045.6:132874-ENST00000518591.1:134715|1865
NTTLQIKG
>FUSION-ENST00000524045.6:132874-ENST00000518591.1:134715|3931
MNLLEYIISAMK
>FUSION-ENST00000524045.6:132874-ENST00000518591.1:134715|1342
MMNDGKFKFIR
>ENST00000382199.7|SNV-117-C-G|5
LYIGNLSRAVTADDLR
>FUSION-ENST00000654282.1:41698-ENST00000376795.6:80505|1651
LGHIFILIYMNR
>FUSION-ENST00000637137.1:129535-ENST00000532992.5:71182|2069
MACYRSKHA
>FUSION-ENST00000524045.6:132874-ENST00000518591.1:134715|6015
EGFKMMR
>FUSION-ENST00000637137.1:129535-ENST00000532992.5:71182|4174
ILAWLFF
>FUSION-ENST00000654282.1:41698-ENST00000376795.6:80505|2184
MIVNNESCVR
>FUSION-ENST00000637137.1:129535-ENST00000532992.5:71182|4046
FFNLLLLYLVCSLFCVR
>FUSION-ENST00000637137.1:129535-ENST00000532992.5:71182|4148
IAGLGSSAMGHASNPSTWW
>FUSION-ENST00000654282.1:41698-ENST00000376795.6:80505|2171
MHGTKTCIIL
>FUSION-ENST00000637137.1:129535-ENST00000532992.5:71182|1010
MGEVGIEH
>FUSION-ENST00000654282.1:41698-ENST00000376795.6:80505|1077
SAKQGAVGSTTH
>FUSION-ENST00000524045.6:132874-ENST00000518591.1:134715|6683
VADKRVGTGALLFIK
>FUSION-ENST00000637137.1:129535-ENST00000532992.5:71182|720
MIMTSVFVPSK
>FUSION-ENST00000524045.6:132874-ENST00000518591.1:134715|720
LLIQVSLRGLTSY
>FUSION-ENST00000524045.6:132874-ENST00000518591.1:134715|5126
TWSPGFLITSTQLRKSA
>FUSION-ENST00000524045.6:132874-ENST00000518591.1:134715|1476
LELFLFDHFGTAPLYR
>FUSION-ENST00000524045.6:132874-ENST00000518591.1:134715|2506
MVFSFSLCI
>FUSION-ENST00000524045.6:132874-ENST00000518591.1:134715|5353
NIGVISSE
>FUSION-ENST00000637137.1:129535-ENST00000532992.5:71182|1959
SVLLHSSLGNKR
>FUSION-ENST00000637137.1:129535-ENST00000532992.5:71182|4365
RIDNEFIFSFSAITFLWGRTYK
>FUSION-ENST00000524045.6:132874-ENST00000518591.1:134715|5718
MVYMCHIFLIQSIIHGHLGWF
>FUSION-ENST00000524045.6:132874-ENST00000518591.1:134715|2970
YFPLKLFVPHFISFGVLYVYFHSSK
>FUSION-ENST00000654282.1:41698-ENST00000376795.6:80505|2186
MTIADGLIMIVNNESCVRSAIS
>FUSION-ENST00000524045.6:132874-ENST00000518591.1:134715|2062
MLRFLLQSPITNSAISVALLK
>FUSION-ENST00000524045.6:132874-ENST00000518591.1:134715|5078
SIICFNFR
>FUSION-ENST00000637137.1:129535-ENST00000532992.5:71182|2286
HFQVHIKICEKYLIR
>FUSION-ENST00000524045.6:132874-ENST00000518591.1:134715|439
MAQSWLITT
>FUSION-ENST00000637137.1:129535-ENST00000532992.5:71182|2839
SARLVSNS
>FUSION-ENST00000524045.6:132874-ENST00000518591.1:134715|3524
LQVPLILSR
>FUSION-ENST00000637137.1:129535-ENST00000532992.5:71182|2976
SKETNLL
>FUSION-ENST00000524045.6:132874-ENST00000518591.1:134715|4855
TNFTKSRYVNGQ
>FUSION-ENST00000524045.6:132874-ENST00000518591.1:134715|2669
SMLQTDRER
>FUSION-ENST00000637137.1:129535-ENST00000532992.5:71182|4184
NFEGLLDNLAPCSLVFVICR
>FUSION-ENST00000637137.1:129535-ENST00000532992.5:71182|1972
GETLSLLKVQK
>FUSION-ENST00000637137.1:129535-ENST00000532992.5:71182|3731
HASPRPANFVFFVCLCLVDTR
>FUSION-ENST00000637137.1:129535-ENST00000532992.5:71182|810
YIPSSEGRQACKMDIHNG
>FUSION-ENST00000524045.6:132874-ENST00000518591.1:134715|2542
SSGYCDNFPSYLCYHSNFSSSS
>FUSION-ENST00000586376.5:3275-ENST00000518696.5:25464|47
CLGPWAACSLARDR
>FUSION-ENST00000524045.6:132874-ENST00000518591.1:134715|1875
LLMPRRLYK
>FUSION-ENST00000637137.1:129535-ENST00000532992.5:71182|2482
LKMFSII
>FUSION-ENST00000524045.6:132874-ENST00000518591.1:134715|6580
MECCSICLYPLLFP
>FUSION-ENST00000637137.1:129535-ENST00000532992.5:71182|4118
TSRAWWPVIVATPEAEAGESLEPRR
>FUSION-ENST00000637137.1:129535-ENST00000532992.5:71182|3189
AWPISAFYVGFDIISAEFR
>FUSION-ENST00000654282.1:41698-ENST00000376795.6:80505|1218
MEMTEYRQNSLYFPFTLVKFK
>FUSION-ENST00000650541.1:803-ENST00000376795.6:80505|98
KKISWVWCACL
>ENST00000373830.4|SNV-11702-C-A|2
VYHSCRGGK
>FUSION-ENST00000637137.1:129535-ENST00000532992.5:71182|2402
MSTYDCKSAASINFGASR
>FUSION-ENST00000637137.1:129535-ENST00000532992.5:71182|4028
MLMVFDK
>FUSION-ENST00000524045.6:132874-ENST00000518591.1:134715|2687
MEIVLKHR
>FUSION-ENST00000524045.6:132874-ENST00000518591.1:134715|3834
YFLNVFD
>FUSION-ENST00000524045.6:132874-ENST00000518591.1:134715|1816
MFYVCAVSNSTSICR
>FUSION-ENST00000524045.6:132874-ENST00000518591.1:134715|2936
KHLITGYFKLIT
>FUSION-ENST00000524045.6:132874-ENST00000518591.1:134715|649
SQYPKFGCGEET
>FUSION-ENST00000650541.1:803-ENST00000376795.6:80505|73
MFYWVILFMLF
>FUSION-ENST00000654282.1:41698-ENST00000376795.6:80505|2091
MNFFIIKK
>FUSION-ENST00000524045.6:132874-ENST00000518591.1:134715|673
MTLIRKVCK
>FUSION-ENST00000524045.6:132874-ENST00000518591.1:134715|4817
MNRQLIHTTGMNLK
>FUSION-ENST00000524045.6:132874-ENST00000518591.1:134715|761
EVRLTLFHIEEK
>FUSION-ENST00000524045.6:132874-ENST00000518591.1:134715|7230
SITHKKLK
>FUSION-ENST00000524045.6:132874-ENST00000518591.1:134715|6155
MKNHSNYDTSY
>FUSION-ENST00000524045.6:132874-ENST00000518591.1:134715|4564
NNCLLQWYRKSIYHLIL
>FUSION-ENST00000637137.1:129535-ENST00000532992.5:71182|3895
MYSQYFGRPR
>FUSION-ENST00000524045.6:132874-ENST00000518591.1:134715|5773
LNRSGER
>FUSION-ENST00000524045.6:132874-ENST00000518591.1:134715|2844
DGGVSGAGIKDR
>FUSION-ENST00000524045.6:132874-ENST00000518591.1:134715|2509
LHYDPALLSNHPR
>FUSION-ENST00000524045.6:132874-ENST00000518591.1:134715|3373
SCTLCSHRLNTT
>ENST00000376372.9|MNV-24502-TTTCTGTGCG-T|6
DSKEKLVLEFTFTKPVLMR
>FUSION-ENST00000524045.6:132874-ENST00000518591.1:134715|203
MLHLPQR
>FUSION-ENST00000637137.1:129535-ENST00000532992.5:71182|1150
ISQWTLFLNFYYDK
>FUSION-ENST00000637137.1:129535-ENST00000532992.5:71182|4644
LIELISLC
>FUSION-ENST00000524045.6:132874-ENST00000518591.1:134715|1265
EIILQNEYINM
>FUSION-ENST00000524045.6:132874-ENST00000518591.1:134715|4884
LGQAKIS
>FUSION-ENST00000524045.6:132874-ENST00000518591.1:134715|2898
SIRFIWFK
>FUSION-ENST00000654282.1:41698-ENST00000376795.6:80505|2063
ILIFLITFHR
>FUSION-ENST00000524045.6:132874-ENST00000518591.1:134715|335
MRTLGHRK
>FUSION-ENST00000524045.6:132874-ENST00000518591.1:134715|4886
KLGQAKIS
>FUSION-ENST00000654282.1:41698-ENST00000376795.6:80505|2319
MQRNCIVKT
>FUSION-ENST00000524045.6:132874-ENST00000518591.1:134715|3551
PLYIAIRKMYTACIMSQHD
>FUSION-ENST00000524045.6:132874-ENST00000518591.1:134715|105
MMMQSDKISYCFHHYFQ
>FUSION-ENST00000524045.6:132874-ENST00000518591.1:134715|3877
GFFLPVGSWSLWLQE
>FUSION-ENST00000524045.6:132874-ENST00000518591.1:134715|2806
AGLDPEYVR
>ENST00000359052.8|SNV-77448-C-A|6
INQQKLKLEQDMTK
>FUSION-ENST00000524045.6:132874-ENST00000518591.1:134715|7009
FVNRLQSSFLRYDFN
>FUSION-ENST00000637137.1:129535-ENST00000532992.5:71182|1792
MLTSRYRQAIALGIHGFR
>FUSION-ENST00000654282.1:41698-ENST00000376795.6:80505|1280
LSESLNFHGHGMGKNPVFS
>ENST00000376372.9|MNV-24502-TTTCTGTGCG-T|4
EKLVLEFTFTKPVLMRHDK
>FUSION-ENST00000524045.6:132874-ENST00000518591.1:134715|5777
MSLVNRNSLTSSFPN
>FUSION-ENST00000654282.1:41698-ENST00000376795.6:80505|286
SLQPLPPR
>FUSION-ENST00000654282.1:41698-ENST00000376795.6:80505|1802
MLTKHPPKSSSYR
>FUSION-ENST00000637137.1:129535-ENST00000532992.5:71182|2793
MEDSFSTDRG
>FUSION-ENST00000524045.6:132874-ENST00000518591.1:134715|2376
MASHFTQHHLFK
>FUSION-ENST00000637137.1:129535-ENST00000532992.5:71182|3837
QLEIHKRVVLK
>FUSION-ENST00000637137.1:129535-ENST00000532992.5:71182|484
MPDRSPRSCSFTIYR
>FUSION-ENST00000524045.6:132874-ENST00000518591.1:134715|3797
NPQKEVKF
>FUSION-ENST00000637137.1:129535-ENST00000532992.5:71182|3989
SFPLSSNANTSERLH
>FUSION-ENST00000524045.6:132874-ENST00000518591.1:134715|4106
KITEERLDDFTFLK
>FUSION-ENST00000524045.6:132874-ENST00000518591.1:134715|2918
FSSEALRSWVFLRWK
>FUSION-ENST00000637137.1:129535-ENST00000532992.5:71182|4439
MGLILSKQVFLNQFFVKPWLHE
>FUSION-ENST00000654282.1:41698-ENST00000376795.6:80505|458
MLFLNAFVTKEHER
>FUSION-ENST00000654282.1:41698-ENST00000376795.6:80505|2300
MRASTLVHK
>FUSION-ENST00000524045.6:132874-ENST00000518591.1:134715|6437
SFVGTWMKLEIIILSK
>FUSION-ENST00000637137.1:129535-ENST00000532992.5:71182|3965
CHFLLFPLPLRVFDHTQYK
>FUSION-ENST00000524045.6:132874-ENST00000518591.1:134715|5410
MVSHVLVK
>FUSION-ENST00000524045.6:132874-ENST00000518591.1:134715|7463
HFKEMIHKSAIDTELFMVDFS
>FUSION-ENST00000637137.1:129535-ENST00000532992.5:71182|323
FCLNIVIDLRDGFPLY
>FUSION-ENST00000524045.6:132874-ENST00000518591.1:134715|5211
MMLAVGISFISFVKPR
>FUSION-ENST00000654282.1:41698-ENST00000376795.6:80505|2315
HFTISFIMHLSNLLS
>FUSION-ENST00000654282.1:41698-ENST00000376795.6:80505|942
MFIANER
>FUSION-ENST00000524045.6:132874-ENST00000518591.1:134715|4951
CTCRYSYTYFL
>FUSION-ENST00000637137.1:129535-ENST00000532992.5:71182|3202
QGVKDWHR
>ENST00000374736.8|SNV-140126-C-G|3
KVGLVKYGEK
>FUSION-ENST00000524045.6:132874-ENST00000518591.1:134715|4933
MKMEKIEEIFTLK
>FUSION-ENST00000524045.6:132874-ENST00000518591.1:134715|5235
SGRIYQYIDVGIAFSLR
>FUSION-ENST00000524045.6:132874-ENST00000518591.1:134715|1196
NFKLLLNYTK
>FUSION-ENST00000524045.6:132874-ENST00000518591.1:134715|2351
IVFSNSVKNVIDSLIGIVLNP
>FUSION-ENST00000637137.1:129535-ENST00000532992.5:71182|12
KKFTGGDLK
>FUSION-ENST00000524045.6:132874-ENST00000518591.1:134715|67
MGCSVLFQVQFK
>FUSION-ENST00000524045.6:132874-ENST00000518591.1:134715|178
NYFEHNTDK
>FUSION-ENST00000654282.1:41698-ENST00000376795.6:80505|2405
EVNELKNMVASR
>FUSION-ENST00000524045.6:132874-ENST00000518591.1:134715|2006
RDEEDKR
>FUSION-ENST00000524045.6:132874-ENST00000518591.1:134715|1801
NNSTFPR
>FUSION-ENST00000654282.1:41698-ENST00000376795.6:80505|1440
SLSNRLK
>FUSION-ENST00000637137.1:129535-ENST00000532992.5:71182|4150
KISRIAGLGSSAMGHASNPSTWW
>FUSION-ENST00000524045.6:132874-ENST00000518591.1:134715|2800
VWGRLCTGAGLMARIGLVVGG
>FUSION-ENST00000637137.1:129535-ENST00000532992.5:71182|782
MMSSWFQVSK
>FUSION-ENST00000524045.6:132874-ENST00000518591.1:134715|821
LCGFHWRYIDFIQESLI
>FUSION-ENST00000524045.6:132874-ENST00000518591.1:134715|6778
MVKSLKDWMYQVLESL
>FUSION-ENST00000524045.6:132874-ENST00000518591.1:134715|1284
KLYIILCK
>FUSION-ENST00000524045.6:132874-ENST00000518591.1:134715|3937
SNLTPAYHYMTKKK
>FUSION-ENST00000524045.6:132874-ENST00000518591.1:134715|1528
CPLPLLIGLK
>FUSION-ENST00000524045.6:132874-ENST00000518591.1:134715|7174
KIQMQDAKWRPMYK
>FUSION-ENST00000654282.1:41698-ENST00000376795.6:80505|1357
DPRDPEEDSNRG
>FUSION-ENST00000524045.6:132874-ENST00000518591.1:134715|1564
FFLSMFSASFR
>FUSION-ENST00000524045.6:132874-ENST00000518591.1:134715|6878
FETEWMAANEWRV
>FUSION-ENST00000637137.1:129535-ENST00000532992.5:71182|3739
FSCLRLR
>FUSION-ENST00000524045.6:132874-ENST00000518591.1:134715|719
MISAHCNLHLPSSSDSPASAS
>FUSION-ENST00000524045.6:132874-ENST00000518591.1:134715|5874
MPVYIIR
>FUSION-ENST00000637137.1:129535-ENST00000532992.5:71182|4173
MVLHTQSIHLLLPFSLTVVFPQR
>FUSION-ENST00000637137.1:129535-ENST00000532992.5:71182|3321
MSSQGVLTKPQ
>FUSION-ENST00000637137.1:129535-ENST00000532992.5:71182|274
MGNEDRVR
>FUSION-ENST00000524045.6:132874-ENST00000518591.1:134715|7255
LSFDTCTTYLRYSNMK
>FUSION-ENST00000524045.6:132874-ENST00000518591.1:134715|2691
MYFNLIFQFCHFATLLYTNP
>FUSION-ENST00000654282.1:41698-ENST00000376795.6:80505|1408
KNYSWCTLCK
>FUSION-ENST00000524045.6:132874-ENST00000518591.1:134715|2317
NLYAHKLENLKEMNTFLDT
>FUSION-ENST00000524045.6:132874-ENST00000518591.1:134715|3920
NPGYLPPRQSHCFRCK
>FUSION-ENST00000524045.6:132874-ENST00000518591.1:134715|6597
MGVCFIPSISTMPSFTVKKK
>FUSION-ENST00000654282.1:41698-ENST00000376795.6:80505|702
LVFREHF
>FUSION-ENST00000654282.1:41698-ENST00000376795.6:80505|918
ERYEQSGNFFCF
>FUSION-ENST00000654282.1:41698-ENST00000376795.6:80505|1923
MFHMQNFKR
>FUSION-ENST00000524045.6:132874-ENST00000518591.1:134715|227
QRTMQHEPMWDIN
>FUSION-ENST00000524045.6:132874-ENST00000518591.1:134715|2865
AWVHAECS
>FUSION-ENST00000637137.1:129535-ENST00000532992.5:71182|3094
YIPVQLPQFKTK
>ENST00000495995.5|SNV-11708-G-C|6
MLYEFFVKVYPSSR
>FUSION-ENST00000637137.1:129535-ENST00000532992.5:71182|179
RDSLMTEK
>FUSION-ENST00000524045.6:132874-ENST00000518591.1:134715|4936
GSLAMKMEK
>FUSION-ENST00000524045.6:132874-ENST00000518591.1:134715|1291
IFQILMNHK
>ENST00000315127.9|SNV-63356-C-G|1
DLPSSPVDLVINCLDCPENVFLR
>FUSION-ENST00000654282.1:41698-ENST00000376795.6:80505|2360
MVPKIQHICNVLE
>FUSION-ENST00000654282.1:41698-ENST00000376795.6:80505|733
MFPHLSRLLKDFFSLR
>FUSION-ENST00000524045.6:132874-ENST00000518591.1:134715|5932
ALAKWNASLHNK
>FUSION-ENST00000637137.1:129535-ENST00000532992.5:71182|3145
MRILCLGFSSSYFDQACHLYVYK
>FUSION-ENST00000524045.6:132874-ENST00000518591.1:134715|5054
PSICQKVK
>FUSION-ENST00000524045.6:132874-ENST00000518591.1:134715|3615
MGKHKNFSGR
>FUSION-ENST00000524045.6:132874-ENST00000518591.1:134715|5772
MLNRSGERGHPCLVPVFK
>FUSION-ENST00000524045.6:132874-ENST00000518591.1:134715|5899
KLFRQIVR
>FUSION-ENST00000524045.6:132874-ENST00000518591.1:134715|7692
MTIPNLV
>FUSION-ENST00000524045.6:132874-ENST00000518591.1:134715|2093
MIDPHNRTSR
>FUSION-ENST00000637137.1:129535-ENST00000532992.5:71182|4404
LEYSGTISAHGTLR
>FUSION-ENST00000524045.6:132874-ENST00000518591.1:134715|6305
SFSNYYKDTK
>FUSION-ENST00000654282.1:41698-ENST00000376795.6:80505|355
LQIVTYWDQ
>FUSION-ENST00000524045.6:132874-ENST00000518591.1:134715|6091
LLYDVMLISVLIYFK
>FUSION-ENST00000524045.6:132874-ENST00000518591.1:134715|5688
MYPVVIQEQVVQFPCS
>FUSION-ENST00000524045.6:132874-ENST00000518591.1:134715|3840
MKISPQIIFFSNKEQPVK
>FUSION-ENST00000637137.1:129535-ENST00000532992.5:71182|1725
DDVTIYRK
>FUSION-ENST00000524045.6:132874-ENST00000518591.1:134715|1902
MTKQSRLTLSALGTIS
>FUSION-ENST00000637137.1:129535-ENST00000532992.5:71182|3083
VPLFPIAVSPLWHAHPR
>FUSION-ENST00000524045.6:132874-ENST00000518591.1:134715|1274
INTYNFLANFEFTK
>ENST00000650828.1|SNV-169-G-C|2
VQEQDLRQWALTDLLQVFPV
>FUSION-ENST00000637137.1:129535-ENST00000532992.5:71182|3178
GTMDSVKIVLDII
>FUSION-ENST00000524045.6:132874-ENST00000518591.1:134715|7492
SYVHCEFLQVFRRR
>FUSION-ENST00000524045.6:132874-ENST00000518591.1:134715|4460
LLMLLSQIINASLK
>FUSION-ENST00000637137.1:129535-ENST00000532992.5:71182|2917
MPGLYVLIFHSFRAFFFFFFFGR
>FUSION-ENST00000637137.1:129535-ENST00000532992.5:71182|2411
MTTVDNLILLEPE
>FUSION-ENST00000524045.6:132874-ENST00000518591.1:134715|1852
YCFVRLREQD
>FUSION-ENST00000654282.1:41698-ENST00000376795.6:80505|1815
VYNANHPPNHSY
>FUSION-ENST00000637137.1:129535-ENST00000532992.5:71182|3047
HFTHVIKSLDAESDAK
>FUSION-ENST00000654282.1:41698-ENST00000376795.6:80505|1955
MSSILSK
>FUSION-ENST00000524045.6:132874-ENST00000518591.1:134715|3390
MQHGSDYILMLKNNLL
>FUSION-ENST00000637137.1:129535-ENST00000532992.5:71182|1497
MGVTSDDLGSK
>FUSION-ENST00000524045.6:132874-ENST00000518591.1:134715|2252
ASEKVHK
>FUSION-ENST00000637137.1:129535-ENST00000532992.5:71182|651
AILQPSPSK
>FUSION-ENST00000524045.6:132874-ENST00000518591.1:134715|6046
MLIVKPK
>FUSION-ENST00000524045.6:132874-ENST00000518591.1:134715|240
GTSHTTTLK
>FUSION-ENST00000654282.1:41698-ENST00000376795.6:80505|1499
MLNLNYVFIHSFIYQYILFLY
>FUSION-ENST00000637137.1:129535-ENST00000532992.5:71182|78
LPRLVSNS
>FUSION-ENST00000637137.1:129535-ENST00000532992.5:71182|2155
FLLHLLYY
>ENST00000395867.7|SNV-26303-G-T|6
SFCVKSNLIVHQRTHTGDKPYK
>FUSION-ENST00000524045.6:132874-ENST00000518591.1:134715|7544
PHNNKREK
>FUSION-ENST00000524045.6:132874-ENST00000518591.1:134715|6908
MESWLRASEKHK
>FUSION-ENST00000524045.6:132874-ENST00000518591.1:134715|11
MIFGLRLFL
>FUSION-ENST00000524045.6:132874-ENST00000518591.1:134715|3628
MHGRRESEIIPR
>FUSION-ENST00000654282.1:41698-ENST00000376795.6:80505|2273
NEKLILAIMA
>FUSION-ENST00000524045.6:132874-ENST00000518591.1:134715|3703
GMDLGATEYKVSLKIWENIK
>FUSION-ENST00000524045.6:132874-ENST00000518591.1:134715|7561
GLDITVYLIQNVSY
>FUSION-ENST00000524045.6:132874-ENST00000518591.1:134715|1229
KQNPAAY
>FUSION-ENST00000654282.1:41698-ENST00000376795.6:80505|937
MALLCYCNVTKWCFASKSGK
>FUSION-ENST00000637137.1:129535-ENST00000532992.5:71182|1903
MGKFIELTKTGIK
>FUSION-ENST00000524045.6:132874-ENST00000518591.1:134715|573
FSLLIGKQKAFGAR
>FUSION-ENST00000524045.6:132874-ENST00000518591.1:134715|5586
VFSNLVPFSPSLSGTLIR
>FUSION-ENST00000637137.1:129535-ENST00000532992.5:71182|390
RTWHSPELR
>FUSION-ENST00000637137.1:129535-ENST00000532992.5:71182|816
CCTCSLFSLKQKLPLASSFLP
>FUSION-ENST00000654282.1:41698-ENST00000376795.6:80505|1845
IIAIMTK
>FUSION-ENST00000524045.6:132874-ENST00000518591.1:134715|4712
DTTCEGNSYEYK
>FUSION-ENST00000524045.6:132874-ENST00000518591.1:134715|3682
SKHVMGRR
>FUSION-ENST00000637137.1:129535-ENST00000532992.5:71182|2113
LASHSWAQSVLPPRPLKMPK
>ENST00000455064.6|SNV-40522-C-T|1
GGFFIFWADDGLDTGDLLLQK
>FUSION-ENST00000524045.6:132874-ENST00000518591.1:134715|1856
VLISVPVFK
>FUSION-ENST00000524045.6:132874-ENST00000518591.1:134715|1353
NICNNNDKVF
>ENST00000378161.5|MNV-124670-CTATC-C|3
GGPGLPLHPELSFLK
>FUSION-ENST00000524045.6:132874-ENST00000518591.1:134715|6736
KGCIACDSIYTK
>FUSION-ENST00000637137.1:129535-ENST00000532992.5:71182|4591
LGLPKCWDYR
>FUSION-ENST00000637137.1:129535-ENST00000532992.5:71182|3245
SFNSSCK
>FUSION-ENST00000524045.6:132874-ENST00000518591.1:134715|2971
SFVFLWCQL
>FUSION-ENST00000524045.6:132874-ENST00000518591.1:134715|7219
MALFYFTR
>FUSION-ENST00000637137.1:129535-ENST00000532992.5:71182|2911
MSFKGVLFLK
>FUSION-ENST00000524045.6:132874-ENST00000518591.1:134715|4851
MYLPYDSAFPFIGVYPREVK
>FUSION-ENST00000637137.1:129535-ENST00000532992.5:71182|3790
QGKGMLSSTY
>ENST00000379141.8|SNV-46292-C-A|3
KKECYPCSHPSEEYCER
>FUSION-ENST00000637137.1:129535-ENST00000532992.5:71182|2879
MVVGVCNPSYSGS
>FUSION-ENST00000654282.1:41698-ENST00000376795.6:80505|1334
VAPAEVAETGEYKDGR
>FUSION-ENST00000637137.1:129535-ENST00000532992.5:71182|1887
KAQDVYLETMPYCQGVVNTDNVNPR
>FUSION-ENST00000637137.1:129535-ENST00000532992.5:71182|2656
SLAIREAGNFKF
>FUSION-ENST00000637137.1:129535-ENST00000532992.5:71182|3008
LNSEFYSIIY
>FUSION-ENST00000637137.1:129535-ENST00000532992.5:71182|2745
QYLNLRTSKR
>FUSION-ENST00000637137.1:129535-ENST00000532992.5:71182|3799
STGLSDICND
>FUSION-ENST00000654282.1:41698-ENST00000376795.6:80505|2003
NNISGSLYIFF
>FUSION-ENST00000637137.1:129535-ENST00000532992.5:71182|3658
HDHWHGGSCLQSQHFGR
>FUSION-ENST00000654282.1:41698-ENST00000376795.6:80505|880
KMIFSLASFIVRI
>FUSION-ENST00000524045.6:132874-ENST00000518591.1:134715|6189
MMVQIYLTFRVYLK
>FUSION-ENST00000637137.1:129535-ENST00000532992.5:71182|3685
MIIGTVAHACNPSTLGG
>FUSION-ENST00000637137.1:129535-ENST00000532992.5:71182|1874
IHLPPPLKVLALQV
>FUSION-ENST00000524045.6:132874-ENST00000518591.1:134715|702
MIDKLMYCQRMK
>ENST00000296449.9|SNV-57047-T-C|3
GNMEQAILETK
>FUSION-ENST00000524045.6:132874-ENST00000518591.1:134715|7269
LNSICVFT
>FUSION-ENST00000524045.6:132874-ENST00000518591.1:134715|4863
AIQQKWAKHSR
>FUSION-ENST00000637137.1:129535-ENST00000532992.5:71182|3153
MTFFFSYLIFAH
>FUSION-ENST00000637137.1:129535-ENST00000532992.5:71182|2614
CLLNPRPFQSK
>FUSION-ENST00000654282.1:41698-ENST00000376795.6:80505|1915
LNCSSHNPHVSWEGPGGR
>FUSION-ENST00000524045.6:132874-ENST00000518591.1:134715|3630
MDACSPRYSGG
>FUSION-ENST00000637137.1:129535-ENST00000532992.5:71182|341
TAESEWAVCVLHR
>FUSION-ENST00000524045.6:132874-ENST00000518591.1:134715|6073
TISLFAKYPLSK
>ENST00000494909.5|SNV-14155-A-G|6
MSYLLSTADINVTQKSFSFAK
>FUSION-ENST00000637137.1:129535-ENST00000532992.5:71182|3078
RLICFLTLQVSFAS
>FUSION-ENST00000637137.1:129535-ENST00000532992.5:71182|1581
PQEISPRNR
>FUSION-ENST00000637137.1:129535-ENST00000532992.5:71182|1280
GMFESYVLRFGK
>FUSION-ENST00000524045.6:132874-ENST00000518591.1:134715|3513
RQSSWGASFK
>FUSION-ENST00000654282.1:41698-ENST00000376795.6:80505|517
MNRDANHFH
>FUSION-ENST00000654282.1:41698-ENST00000376795.6:80505|2290
NETVFLCLLVGIRSSK
>FUSION-ENST00000637137.1:129535-ENST00000532992.5:71182|1437
MLSFEMK
>FUSION-ENST00000524045.6:132874-ENST00000518591.1:134715|5392
MRHYNDSFSFNCISKQLF
>FUSION-ENST00000524045.6:132874-ENST00000518591.1:134715|4496
FEVQVSIIR
>ENST00000472006.1|SNV-57131-A-G|4
AWAEYYRQQVAFYGR
>FUSION-ENST00000524045.6:132874-ENST00000518591.1:134715|5186
STCAINFLGR
>FUSION-ENST00000524045.6:132874-ENST00000518591.1:134715|586
YEMIGIMLNRFSLLIGKQK
>FUSION-ENST00000524045.6:132874-ENST00000518591.1:134715|1394
MSEVHFQCK
>FUSION-ENST00000637137.1:129535-ENST00000532992.5:71182|1397
MPVSKCLVYFINIYTYCVLQKIK
>FUSION-ENST00000524045.6:132874-ENST00000518591.1:134715|1468
AMTFTAWPKIPFLGICEAKNHR
>FUSION-ENST00000637137.1:129535-ENST00000532992.5:71182|3782
NIGIILNYR
>FUSION-ENST00000524045.6:132874-ENST00000518591.1:134715|5835
MSIFSCVCWLHKCLLLR
>FUSION-ENST00000524045.6:132874-ENST00000518591.1:134715|5747
FIRDIGLKFSFFVVSLPGFGIR
>FUSION-ENST00000524045.6:132874-ENST00000518591.1:134715|7109
IMSLIQIQNK
>FUSION-ENST00000654282.1:41698-ENST00000376795.6:80505|793
MCCTKYLYFIWVIRYVTQFEMIFLK
>FUSION-ENST00000524045.6:132874-ENST00000518591.1:134715|3294
MRFGGEIQTISLQLK
>FUSION-ENST00000637137.1:129535-ENST00000532992.5:71182|1910
FQSFARGRK
>FUSION-ENST00000524045.6:132874-ENST00000518591.1:134715|2523
EDFECRK
>FUSION-ENST00000524045.6:132874-ENST00000518591.1:134715|5414
VKYFLKLCIR
>FUSION-ENST00000637137.1:129535-ENST00000532992.5:71182|1678
MKFESRVSGVIEEIADGESVAR
>FUSION-ENST00000524045.6:132874-ENST00000518591.1:134715|2853
MLAFCGKALPHLPIQTFWVGCLT
>FUSION-ENST00000654282.1:41698-ENST00000376795.6:80505|1317
MAMGWAR
>FUSION-ENST00000524045.6:132874-ENST00000518591.1:134715|3636
LCIFSIK
>FUSION-ENST00000637137.1:129535-ENST00000532992.5:71182|2417
TFIDFYQSHLFPK
>FUSION-ENST00000637137.1:129535-ENST00000532992.5:71182|2066
LPRLFSNSWTQVVHLSQPPK
>FUSION-ENST00000524045.6:132874-ENST00000518591.1:134715|1426
FFAETWIKLETIILSKLK
>FUSION-ENST00000524045.6:132874-ENST00000518591.1:134715|1141
MVSIPMLLVIAK
>FUSION-ENST00000524045.6:132874-ENST00000518591.1:134715|2099
IQRSWFSRCN
>FUSION-ENST00000524045.6:132874-ENST00000518591.1:134715|6796
MYIVVYCAIILNTFLTVDHGKK
>FUSION-ENST00000637137.1:129535-ENST00000532992.5:71182|354
MTTVGIFQICCN
>FUSION-ENST00000654282.1:41698-ENST00000376795.6:80505|2529
MCIYIYIYIYI
>FUSION-ENST00000654282.1:41698-ENST00000376795.6:80505|1642
NSVLCYIHLESVRCVIYF
>FUSION-ENST00000637137.1:129535-ENST00000532992.5:71182|4507
LGSLKPPSPGFK
>FUSION-ENST00000524045.6:132874-ENST00000518591.1:134715|5983
IILYVSR
>FUSION-ENST00000524045.6:132874-ENST00000518591.1:134715|3923
MNPGYLPPRQSHCFR
>FUSION-ENST00000637137.1:129535-ENST00000532992.5:71182|76
TPELKRPASASR
>FUSION-ENST00000654282.1:41698-ENST00000376795.6:80505|1669
MNLSRFGLQK
>FUSION-ENST00000654282.1:41698-ENST00000376795.6:80505|920
NSTYISFSL
>FUSION-ENST00000524045.6:132874-ENST00000518591.1:134715|4412
MMLWDTYKQ
>FUSION-ENST00000524045.6:132874-ENST00000518591.1:134715|2981
RCFPFIRVFNFFR
>FUSION-ENST00000654282.1:41698-ENST00000376795.6:80505|1711
YFEGYSYTECR
>ENST00000551305.5|SNV-810-A-G|15
KKPLLSSHMWNSPGEMASPVSR
>FUSION-ENST00000524045.6:132874-ENST00000518591.1:134715|2326
MFLQNLVR
>FUSION-ENST00000654282.1:41698-ENST00000376795.6:80505|2404
EVNELKNMVASRS
>FUSION-ENST00000524045.6:132874-ENST00000518591.1:134715|7367
SLNLGVRLSQ
>FUSION-ENST00000524045.6:132874-ENST00000518591.1:134715|4024
VVLCIYLNTYLYLNGYDYRLYT
>FUSION-ENST00000524045.6:132874-ENST00000518591.1:134715|4414
MMLWDTYK
>FUSION-ENST00000524045.6:132874-ENST00000518591.1:134715|5385
SKCNQGWFLVK
>FUSION-ENST00000637137.1:129535-ENST00000532992.5:71182|3317
DILTIFFQFVNMR
>FUSION-ENST00000524045.6:132874-ENST00000518591.1:134715|2034
TGQSHWPYLLSVDV
>FUSION-ENST00000637137.1:129535-ENST00000532992.5:71182|3456
SFHGLIAHFFLV
>FUSION-ENST00000524045.6:132874-ENST00000518591.1:134715|1424
LETIILSKLK
>FUSION-ENST00000524045.6:132874-ENST00000518591.1:134715|7192
HETDGARESATGRTLETQ
>FUSION-ENST00000524045.6:132874-ENST00000518591.1:134715|5886
MVVCCTH
>FUSION-ENST00000637137.1:129535-ENST00000532992.5:71182|2629
KMPVANL
>FUSION-ENST00000637137.1:129535-ENST00000532992.5:71182|94
QWHGHLSSLQPLPPRLK
>FUSION-ENST00000654282.1:41698-ENST00000376795.6:80505|423
MSLELSSVIQKDMLYILI
>FUSION-ENST00000654282.1:41698-ENST00000376795.6:80505|536
TFTNNMNVEYNFQENFKKK
>FUSION-ENST00000524045.6:132874-ENST00000518591.1:134715|2783
MSVLFILLVIN
>FUSION-ENST00000524045.6:132874-ENST00000518591.1:134715|3415
MTAPPWGIHPHDPNIYY
>FUSION-ENST00000654282.1:41698-ENST00000376795.6:80505|1920
FHMQNFKRK
>FUSION-ENST00000524045.6:132874-ENST00000518591.1:134715|1181
METEKKK
>FUSION-ENST00000524045.6:132874-ENST00000518591.1:134715|1000
ECSLKETDFFKC
>FUSION-ENST00000637137.1:129535-ENST00000532992.5:71182|2748
MEKQYLNLRTSK
>ENST00000329630.10|SNV-28545-G-A|1
CGKSFTWWSSLNIHQR
>FUSION-ENST00000637137.1:129535-ENST00000532992.5:71182|4281
SCHDLQT
>FUSION-ENST00000524045.6:132874-ENST00000518591.1:134715|1208
QKYIISMKIR
>FUSION-ENST00000524045.6:132874-ENST00000518591.1:134715|2656
VTYSTASKQ
>FUSION-ENST00000654282.1:41698-ENST00000376795.6:80505|816
MGLGIHVPDLREKHSVFHQ
>FUSION-ENST00000637137.1:129535-ENST00000532992.5:71182|3973
FGSPGTYVSAILK
>FUSION-ENST00000586376.5:1955-ENST00000518696.5:25464|7
DLQDCKTSYLWHAAKKPSQK
>FUSION-ENST00000524045.6:132874-ENST00000518591.1:134715|3117
MLGTCWFLKL
>FUSION-ENST00000637137.1:129535-ENST00000532992.5:71182|891
FINGHWP
>FUSION-ENST00000524045.6:132874-ENST00000518591.1:134715|4101
MKLEMIR
>FUSION-ENST00000524045.6:132874-ENST00000518591.1:134715|2426
VYMYHVFFLQSITNGH
>ENST00000381989.4|SNV-20251-C-A|4
NGETAEKLQK
>FUSION-ENST00000524045.6:132874-ENST00000518591.1:134715|4555
KINYQKHQER
>FUSION-ENST00000637137.1:129535-ENST00000532992.5:71182|435
MNFIIIYR
>FUSION-ENST00000524045.6:132874-ENST00000518591.1:134715|4041
VCSSRCSDVSAVSSSRWVHGLSGFR
>FUSION-ENST00000637137.1:129535-ENST00000532992.5:71182|4300
MQYSVYEYVCIYICLLCVLR
>ENST00000382044.9|SNV-53682-A-T|2
LLLSTSEYSQSPK
>FUSION-ENST00000524045.6:132874-ENST00000518591.1:134715|1495
MPLPASAHAR
>FUSION-ENST00000654282.1:41698-ENST00000376795.6:80505|2473
ETLLHFILFSNPV
>FUSION-ENST00000654282.1:41698-ENST00000376795.6:80505|1908
MNFISTFFYH
>FUSION-ENST00000637137.1:129535-ENST00000532992.5:71182|3971
FGSPGTYVSAILKDGNRVK
>FUSION-ENST00000637137.1:129535-ENST00000532992.5:71182|486
SIIMPDRSPRSCSFTIYR
>FUSION-ENST00000637137.1:129535-ENST00000532992.5:71182|4247
LNFTQTLTWILTK
>FUSION-ENST00000524045.6:132874-ENST00000518591.1:134715|1221
ANTRYFSTK
>FUSION-ENST00000654282.1:41698-ENST00000376795.6:80505|1857
TAPLPSSLSNKVR
>FUSION-ENST00000637137.1:129535-ENST00000532992.5:71182|3754
VQVIFLLQPPK
>ENST00000652161.1|SNV-169-G-C|3
VQEQDLRQWALTGIHLR
>ENST00000393167.7|SNV-14155-A-G|3
IDDINVTQKSFSFAKK
>FUSION-ENST00000637137.1:129535-ENST00000532992.5:71182|2491
FLQTNQFDNH
>FUSION-ENST00000654282.1:41698-ENST00000376795.6:80505|2572
SLENYTYMCVYIYISQKICFK
>FUSION-ENST00000524045.6:132874-ENST00000518591.1:134715|1696
MYISHLCWWFSNLFNR
>FUSION-ENST00000654282.1:41698-ENST00000376795.6:80505|237
MTCLPFETLHFIK
>FUSION-ENST00000524045.6:132874-ENST00000518591.1:134715|1544
MVTYRWGFDVDIPSVC
>FUSION-ENST00000637137.1:129535-ENST00000532992.5:71182|3235
MPSGRQAPLSILPVSILPTK
>FUSION-ENST00000637137.1:129535-ENST00000532992.5:71182|1568
LGFAKTAILMLLFLKPKLR
>FUSION-ENST00000637137.1:129535-ENST00000532992.5:71182|2468
FSCVKFY
>FUSION-ENST00000654282.1:41698-ENST00000376795.6:80505|1608
IGNDMEHSSSQLRFVIGTQRR
>FUSION-ENST00000637137.1:129535-ENST00000532992.5:71182|3522
YIVYIFISLHGRI
>FUSION-ENST00000524045.6:132874-ENST00000518591.1:134715|1585
NLGAPVLGAYIFR
>FUSION-ENST00000637137.1:129535-ENST00000532992.5:71182|1351
MPYPENWSHRLI
>FUSION-ENST00000637137.1:129535-ENST00000532992.5:71182|4564
MVVGLDY
>FUSION-ENST00000524045.6:132874-ENST00000518591.1:134715|2070
QTICRIRWAECIIILSAK
>FUSION-ENST00000524045.6:132874-ENST00000518591.1:134715|7333
ASGPDSEC
>FUSION-ENST00000524045.6:132874-ENST00000518591.1:134715|3393
QNIDKVA
>FUSION-ENST00000524045.6:132874-ENST00000518591.1:134715|507
KPINMAEGEGKANTFSHGGRR
>FUSION-ENST00000524045.6:132874-ENST00000518591.1:134715|4991
VRIKLFSMASCGHLTLIFCHVQK
>FUSION-ENST00000524045.6:132874-ENST00000518591.1:134715|3838
ISPQIIFFSNK
>FUSION-ENST00000654282.1:41698-ENST00000376795.6:80505|441
MTDVLITTK
>FUSION-ENST00000524045.6:132874-ENST00000518591.1:134715|6201
MMTIELFNSNILLTLF
>FUSION-ENST00000637137.1:129535-ENST00000532992.5:71182|3187
LLSIYQISK
>ENST00000585058.1|SNV-129591-G-C|3
MGTVTMWTVPPAALAPMMR
>FUSION-ENST00000524045.6:132874-ENST00000518591.1:134715|485
MIQSPSTGSFPKHMRIMR
>FUSION-ENST00000654282.1:41698-ENST00000376795.6:80505|2077
MFRVTLINM
>FUSION-ENST00000524045.6:132874-ENST00000518591.1:134715|6853
ELFCHLLWTIFLKEFS
>ENST00000508892.5|SNV-14049-A-G|1
GGRESVEGSGR
>FUSION-ENST00000524045.6:132874-ENST00000518591.1:134715|523
CRENELTIMR
>FUSION-ENST00000650541.1:803-ENST00000376795.6:80505|158
IWTEVFSKCTECAVA
>FUSION-ENST00000524045.6:132874-ENST00000518591.1:134715|6676
ERPTSIIHLPHTGSLP
>FUSION-ENST00000637137.1:129535-ENST00000532992.5:71182|974
MVTMLNRIS
>FUSION-ENST00000637137.1:129535-ENST00000532992.5:71182|781
MMSSWFQVSKIPF
>ENST00000454366.2|SNV-11948-G-T|2
LTRAPGPPHSAHAFPR
>ENST00000235180.4|SNV-25213-A-T|4
SGGSEGRCLACSGMSMSLDGQSVK
>FUSION-ENST00000637137.1:129535-ENST00000532992.5:71182|1722
VRNMLSPNVFPK
>FUSION-ENST00000637137.1:129535-ENST00000532992.5:71182|169
LEKETGRMI
>FUSION-ENST00000637137.1:129535-ENST00000532992.5:71182|3133
MQVCQLLSSSWLLLLKCLLGATP
>FUSION-ENST00000637137.1:129535-ENST00000532992.5:71182|2147
ILFFNLAVCFLSPYEDINEN
>FUSION-ENST00000637137.1:129535-ENST00000532992.5:71182|1640
LLGSSDSPASIS
>FUSION-ENST00000524045.6:132874-ENST00000518591.1:134715|714
KTEHELLVKR
>FUSION-ENST00000524045.6:132874-ENST00000518591.1:134715|7319
MFCPKRWR
>FUSION-ENST00000524045.6:132874-ENST00000518591.1:134715|842
LMTHNGFHCR
>FUSION-ENST00000524045.6:132874-ENST00000518591.1:134715|4336
MRSQNDDGFVLLSIQPSQK
>FUSION-ENST00000650541.1:803-ENST00000376795.6:80505|179
LSPVPVVEAACAQI
>FUSION-ENST00000524045.6:132874-ENST00000518591.1:134715|5530
LNIGRHSLLACRVSAER
>FUSION-ENST00000524045.6:132874-ENST00000518591.1:134715|214
EHEYCGGANRENQWAVGRIK
>FUSION-ENST00000524045.6:132874-ENST00000518591.1:134715|6830
EKDRSPLV
>FUSION-ENST00000524045.6:132874-ENST00000518591.1:134715|6864
HMITFQDKKI
>FUSION-ENST00000637137.1:129535-ENST00000532992.5:71182|1675
FESRVSGVIEEIADGESVARICSWR
>FUSION-ENST00000637137.1:129535-ENST00000532992.5:71182|1519
ITDNFKHF
>FUSION-ENST00000654282.1:41698-ENST00000376795.6:80505|1418
RSYLRFLVQQSSIK
>FUSION-ENST00000637137.1:129535-ENST00000532992.5:71182|1186
MWLQLLVDLQYFRSDIFLQVHK
>FUSION-ENST00000524045.6:132874-ENST00000518591.1:134715|1167
LGVVKGFHNMV
>FUSION-ENST00000524045.6:132874-ENST00000518591.1:134715|1997
YFLQHYMNLK
>FUSION-ENST00000637137.1:129535-ENST00000532992.5:71182|3398
QALLTWQQARECEGREVGR
>FUSION-ENST00000524045.6:132874-ENST00000518591.1:134715|7666
MYTYVFLLLFVDSTL
>FUSION-ENST00000654282.1:41698-ENST00000376795.6:80505|1237
MCHILKK
>FUSION-ENST00000637137.1:129535-ENST00000532992.5:71182|3161
MGFHRGSQDGLDLLTS
>FUSION-ENST00000524045.6:132874-ENST00000518591.1:134715|6742
MTLKIITLSERSQIK
>FUSION-ENST00000524045.6:132874-ENST00000518591.1:134715|486
IQSPSTGSFPKHMR
>FUSION-ENST00000637137.1:129535-ENST00000532992.5:71182|1726
DDVTIYR
>FUSION-ENST00000524045.6:132874-ENST00000518591.1:134715|4185
VYSLFAGMMLRTLYRWFHLVI
>FUSION-ENST00000654282.1:41698-ENST00000376795.6:80505|1622
MMFQRGAYVR
>FUSION-ENST00000520433.5:132874-ENST00000518591.1:134715|2
HLQHFYWRSPCLDHQQ
>FUSION-ENST00000524045.6:132874-ENST00000518591.1:134715|6919
VCFIEQDISVYSMGKISIADL
>ENST00000495995.5|SNV-11708-G-C|10
NSSSKSTPPLGEARWFWTR
>FUSION-ENST00000637137.1:129535-ENST00000532992.5:71182|4624
IQLVCERYLEQWLTF
>FUSION-ENST00000524045.6:132874-ENST00000518591.1:134715|4067
MENRLENIIPFKECD
>FUSION-ENST00000524045.6:132874-ENST00000518591.1:134715|4946
WEKVGASSELGFWRTK
>FUSION-ENST00000524045.6:132874-ENST00000518591.1:134715|7563
YHTDLLDSR
>FUSION-ENST00000524045.6:132874-ENST00000518591.1:134715|2073
MQLNSYIRQTICRIR
>FUSION-ENST00000524045.6:132874-ENST00000518591.1:134715|769
PLHPALFHFIFLYSGLR
>FUSION-ENST00000524045.6:132874-ENST00000518591.1:134715|3002
MVSFCCRCCCFCCCCLR
>ENST00000551200.5|SNV-20967-C-A|3
VWCLITKK
>FUSION-ENST00000524045.6:132874-ENST00000518591.1:134715|2659
MVTYSTASK
>FUSION-ENST00000524045.6:132874-ENST00000518591.1:134715|2148
MTTLLPINIMLFKEK
>FUSION-ENST00000654282.1:41698-ENST00000376795.6:80505|1236
MCHILKKTTLWE
>FUSION-ENST00000524045.6:132874-ENST00000518591.1:134715|1198
MKNFKLLLNYTK
>FUSION-ENST00000524045.6:132874-ENST00000518591.1:134715|5260
KSENLVVQFINFLFYK
>ENST00000382496.10|SNV-427071-G-A|3
VCVGQNRKER
>ENST00000508982.1|INDEL-142-G-GA|3
KRAGSSSGGVPGER
>FUSION-ENST00000524045.6:132874-ENST00000518591.1:134715|957
KIFSFGMVR
>FUSION-ENST00000524045.6:132874-ENST00000518591.1:134715|245
MREYIQVLSLISRGTSHTTTLK
>FUSION-ENST00000524045.6:132874-ENST00000518591.1:134715|7053
MSYIVPYVPEGRYSSLFPDKPR
>FUSION-ENST00000524045.6:132874-ENST00000518591.1:134715|2698
GTSLMFGAMGILGTGFYWGELVGGV
>ENST00000332029.3|SNV-997-G-A|5
ITRASALLDACGFYWGPLSVHGAHK
>FUSION-ENST00000524045.6:132874-ENST00000518591.1:134715|6463
EDIYAAKK
>FUSION-ENST00000524045.6:132874-ENST00000518591.1:134715|4565
NNCLLQWYRK
>FUSION-ENST00000637137.1:129535-ENST00000532992.5:71182|3734
CAKFLRSEITVFR
>FUSION-ENST00000524045.6:132874-ENST00000518591.1:134715|316
MKMYMKK
>ENST00000425042.7|SNV-20881-G-T|3
LPLQTIMRLLQVLVPQVDKICIDK
>FUSION-ENST00000637137.1:129535-ENST00000532992.5:71182|2840
MSARLVSNS
>FUSION-ENST00000654282.1:41698-ENST00000376795.6:80505|1030
MLTYEYNIYLD
>ENST00000613854.2|SNV-424-C-G|2
DIQLAGRIR
>ENST00000395395.7|SNV-41769-G-A|3
AFGFKSLLTQHQRTHSEEELYVDR
>FUSION-ENST00000637137.1:129535-ENST00000532992.5:71182|4576
MSLILCSLPIFNHT
>FUSION-ENST00000524045.6:132874-ENST00000518591.1:134715|6812
PSSPKELLSECLEK
>FUSION-ENST00000524045.6:132874-ENST00000518591.1:134715|7661
GYPWALMLTFCPGKLGSNWSS
>FUSION-ENST00000524045.6:132874-ENST00000518591.1:134715|3612
HKNFSGREPYVSK
>FUSION-ENST00000637137.1:129535-ENST00000532992.5:71182|3206
MGKQGVKDWHR
>FUSION-ENST00000654282.1:41698-ENST00000376795.6:80505|1624
MPLGKLGQLFKDISSLTQSF
>FUSION-ENST00000524045.6:132874-ENST00000518591.1:134715|2613
LEGSGLISAHCKLRLPGSR
>FUSION-ENST00000654282.1:41698-ENST00000376795.6:80505|1036
MKLSTSFGKLR
>FUSION-ENST00000637137.1:129535-ENST00000532992.5:71182|3446
MRPFPQHLGIR
>ENST00000495995.5|SNV-11702-C-A|11
MNSSSKSTTPVGEARWFWTR
>FUSION-ENST00000637137.1:129535-ENST00000532992.5:71182|4137
SFFFFLR
>FUSION-ENST00000637137.1:129535-ENST00000532992.5:71182|530
HFHRHLSFASSLSSAEE
>FUSION-ENST00000524045.6:132874-ENST00000518591.1:134715|1298
MVLIMIFQILMNHK
>FUSION-ENST00000524045.6:132874-ENST00000518591.1:134715|6295
FENGGHNTLGTCRYEDI
>FUSION-ENST00000637137.1:129535-ENST00000532992.5:71182|837
MNSIRFIAWVGK
>FUSION-ENST00000524045.6:132874-ENST00000518591.1:134715|1851
MYVLCLIQQVSAEK
>FUSION-ENST00000654282.1:41698-ENST00000376795.6:80505|735
MFPHLSRLLK
>FUSION-ENST00000654282.1:41698-ENST00000376795.6:80505|700
RIFSEFFPR
>FUSION-ENST00000524045.6:132874-ENST00000518591.1:134715|5823
ADTQHFR
>ENST00000305783.13|SNV-8273-C-A|1
IFFTQQSYGVAASKR
>FUSION-ENST00000524045.6:132874-ENST00000518591.1:134715|1888
MLLDALR
>FUSION-ENST00000654282.1:41698-ENST00000376795.6:80505|1291
TLAPLPGWKLGFKLPSGK
>FUSION-ENST00000524045.6:132874-ENST00000518591.1:134715|47
PGASAGK
>FUSION-ENST00000654282.1:41698-ENST00000376795.6:80505|1101
MQFGLTK
>FUSION-ENST00000524045.6:132874-ENST00000518591.1:134715|6413
KSGNNRCWR
>ENST00000396721.6|SNV-4678-G-T|3
EGNEETCKIAREAGATR
>FUSION-ENST00000524045.6:132874-ENST00000518591.1:134715|2457
MTLKTVSSTFVFYAHQPK
>FUSION-ENST00000524045.6:132874-ENST00000518591.1:134715|1192
LLLNYTKENLDEYIQYNKMR
>FUSION-ENST00000654282.1:41698-ENST00000376795.6:80505|1419
TIATTYLGVVTR
>FUSION-ENST00000524045.6:132874-ENST00000518591.1:134715|3663
REGTLGR
>FUSION-ENST00000654282.1:41698-ENST00000376795.6:80505|1220
MEMTEYRQNSLYFPFTLVK
>FUSION-ENST00000654282.1:41698-ENST00000376795.6:80505|2589
MSSWGLSK
>FUSION-ENST00000524045.6:132874-ENST00000518591.1:134715|1692
MYISHLCWWFSNLFNRDLMKVLK
>FUSION-ENST00000637137.1:129535-ENST00000532992.5:71182|243
IKSVLGL
>FUSION-ENST00000654282.1:41698-ENST00000376795.6:80505|506
FLDIGINER
>FUSION-ENST00000637137.1:129535-ENST00000532992.5:71182|2083
LVSNSWAQAIPR
>FUSION-ENST00000637137.1:129535-ENST00000532992.5:71182|3726
MSHRAWPKK
>FUSION-ENST00000637137.1:129535-ENST00000532992.5:71182|1680
MTVLNMKFESR
>FUSION-ENST00000524045.6:132874-ENST00000518591.1:134715|5861
MYYKAGCEK
>FUSION-ENST00000524045.6:132874-ENST00000518591.1:134715|3885
MYKMKLDPSHLGTCS
>FUSION-ENST00000654282.1:41698-ENST00000376795.6:80505|1740
STHHYLRSQIFSFPVLPIYLLR
>FUSION-ENST00000524045.6:132874-ENST00000518591.1:134715|5543
LGEPLLSSK
>FUSION-ENST00000524045.6:132874-ENST00000518591.1:134715|5210
MLAVGISFISFVKPR
>ENST00000495995.5|SNV-11708-G-C|3
LYEFFVKVYPSSRGGK
>FUSION-ENST00000637137.1:129535-ENST00000532992.5:71182|2201
MSHFITQLRFLCFNFFFSPR
>FUSION-ENST00000524045.6:132874-ENST00000518591.1:134715|4719
MNPGGRACSEPR
>FUSION-ENST00000586376.5:3275-ENST00000518696.5:25464|57
CVPPHPAHFCIFSR
>FUSION-ENST00000654282.1:41698-ENST00000376795.6:80505|841
IYLLMKNR
>FUSION-ENST00000637137.1:129535-ENST00000532992.5:71182|2734
MKASILLGAFHSSCTFLLSGLFCR
>FUSION-ENST00000654282.1:41698-ENST00000376795.6:80505|285
SLQPLPPRFQVILLPQPPE
>FUSION-ENST00000524045.6:132874-ENST00000518591.1:134715|2643
MLLESLDFSSKPLSSKKLSCR
>FUSION-ENST00000637137.1:129535-ENST00000532992.5:71182|2720
MGHTKAGRIWPTGCHLSTPVSEQW
>FUSION-ENST00000524045.6:132874-ENST00000518591.1:134715|6522
LKSFCTAK
>FUSION-ENST00000524045.6:132874-ENST00000518591.1:134715|3240
SLGHEHNAAKFFAKA
>FUSION-ENST00000524045.6:132874-ENST00000518591.1:134715|4987
ASCGHLTLIFCHVQK
>FUSION-ENST00000654282.1:41698-ENST00000376795.6:80505|1026
NKIEASTYLST
>FUSION-ENST00000524045.6:132874-ENST00000518591.1:134715|5910
FRTQCKH
>FUSION-ENST00000524045.6:132874-ENST00000518591.1:134715|4109
MICYVCLIKSICSKK
>FUSION-ENST00000524045.6:132874-ENST00000518591.1:134715|665
FYWDFETDS
>FUSION-ENST00000637137.1:129535-ENST00000532992.5:71182|726
IWPNFFFFLFNFKK
>FUSION-ENST00000524045.6:132874-ENST00000518591.1:134715|1325
ANILLFQYEYKK
>FUSION-ENST00000524045.6:132874-ENST00000518591.1:134715|7015
MICDKSLSRFVNR
>FUSION-ENST00000524045.6:132874-ENST00000518591.1:134715|5344
VIVTFYIPTSSVCK
>FUSION-ENST00000524045.6:132874-ENST00000518591.1:134715|4542
SLLSSPPQYNNFKFLTFSVFHNLSS
>FUSION-ENST00000524045.6:132874-ENST00000518591.1:134715|1917
ADNSFTMISVRYT
>FUSION-ENST00000637137.1:129535-ENST00000532992.5:71182|4047
MFFNLLLLYLVCSLFCVR
>FUSION-ENST00000466801.5:5622-ENST00000322723.9:22077|4
LWRLHQPKER
>FUSION-ENST00000524045.6:132874-ENST00000518591.1:134715|5100
IQKSSSFT
>FUSION-ENST00000524045.6:132874-ENST00000518591.1:134715|1001
ECSLKETDFFK
>FUSION-ENST00000524045.6:132874-ENST00000518591.1:134715|4798
YKIFIPK
>FUSION-ENST00000524045.6:132874-ENST00000518591.1:134715|2231
LSLPPPPAPQQSPVCDVPLLVSK
>FUSION-ENST00000524045.6:132874-ENST00000518591.1:134715|785
MTSNIIWKKCIPFK
>FUSION-ENST00000637137.1:129535-ENST00000532992.5:71182|3491
MREAEVAVSRDCTTALQSGQQE
>FUSION-ENST00000524045.6:132874-ENST00000518591.1:134715|5250
MMYYAFSMSLISIC
>FUSION-ENST00000654282.1:41698-ENST00000376795.6:80505|1132
DRKENFGFEQQK
>FUSION-ENST00000524045.6:132874-ENST00000518591.1:134715|4212
LTLKIVL
>FUSION-ENST00000524045.6:132874-ENST00000518591.1:134715|7207
MGDFSKQTSNIFIWQDAWR
>FUSION-ENST00000654282.1:41698-ENST00000376795.6:80505|2156
QEFTILENHTIRQHLSLFIIWIKR
>FUSION-ENST00000524045.6:132874-ENST00000518591.1:134715|5302
MAHYSLDLQGTGDPLTLVS
>FUSION-ENST00000524045.6:132874-ENST00000518591.1:134715|3742
HEAEDEFKMR
>FUSION-ENST00000524045.6:132874-ENST00000518591.1:134715|4685
MDRIGRHFVTMR
>FUSION-ENST00000637137.1:129535-ENST00000532992.5:71182|1962
LRQENHLNPGDGGCSEPR
>FUSION-ENST00000524045.6:132874-ENST00000518591.1:134715|6176
KSTLQVCSVD
>FUSION-ENST00000654282.1:41698-ENST00000376795.6:80505|601
QEYELELSLITDR
>FUSION-ENST00000637137.1:129535-ENST00000532992.5:71182|1958
SVLLHSSLGNKRK
>FUSION-ENST00000654282.1:41698-ENST00000376795.6:80505|1575
MQHDVPERCLRQDK
>ENST00000459720.5|SNV-338-G-T|4
DQYCILGRIWEGAHGIVFKAK
>FUSION-ENST00000654282.1:41698-ENST00000376795.6:80505|1808
MPSVFCCMLTKHPPK
>FUSION-ENST00000524045.6:132874-ENST00000518591.1:134715|7187
LYQIVYWVSRLASK
>FUSION-ENST00000524045.6:132874-ENST00000518591.1:134715|825
YFLFLLCRELKYNK
>FUSION-ENST00000524045.6:132874-ENST00000518591.1:134715|1032
MFFNFISLAK
>FUSION-ENST00000524045.6:132874-ENST00000518591.1:134715|3650
GSANSVCGHCPCLR
>FUSION-ENST00000524045.6:132874-ENST00000518591.1:134715|4793
SFTFAAM
>FUSION-ENST00000524045.6:132874-ENST00000518591.1:134715|234
MRYLIWGIYILLDLHLKQLSL
>FUSION-ENST00000233813.5:17438-ENST00000644320.2:12045|1
ALLDMNS
>FUSION-ENST00000524045.6:132874-ENST00000518591.1:134715|7639
MLNDELMGAAHQHGTCIHM
>FUSION-ENST00000524045.6:132874-ENST00000518591.1:134715|3569
KTSNNNNK
>FUSION-ENST00000637137.1:129535-ENST00000532992.5:71182|598
QLFFNCPMIK
>FUSION-ENST00000524045.6:132874-ENST00000518591.1:134715|4952
YRCTCRYSYTYFL
>FUSION-ENST00000524045.6:132874-ENST00000518591.1:134715|4034
WVHGLSGFRSEAADLRSECYSS
>FUSION-ENST00000637137.1:129535-ENST00000532992.5:71182|199
MSGQPKSADNTAHSDLLW
>FUSION-ENST00000637137.1:129535-ENST00000532992.5:71182|208
FCNSFVKYITISFK
>FUSION-ENST00000637137.1:129535-ENST00000532992.5:71182|860
EALLNLPIICCC
>FUSION-ENST00000637137.1:129535-ENST00000532992.5:71182|3643
RGLWISQSFGKLR
>FUSION-ENST00000524045.6:132874-ENST00000518591.1:134715|4238
SPPWEGSFNNFNKLLIGHPSGQEK
>FUSION-ENST00000524045.6:132874-ENST00000518591.1:134715|3683
SKHVMGR
>FUSION-ENST00000637137.1:129535-ENST00000532992.5:71182|3101
MHSFEVYLNNIQMYIPVQLPQFK
>FUSION-ENST00000524045.6:132874-ENST00000518591.1:134715|4393
LATVKNVSVNMR
>FUSION-ENST00000524045.6:132874-ENST00000518591.1:134715|186
SPLCLKSLLASNYP
>FUSION-ENST00000524045.6:132874-ENST00000518591.1:134715|6212
LLCVSTLELISSHK
>FUSION-ENST00000524045.6:132874-ENST00000518591.1:134715|3502
LTQVEVSHMYNK
>FUSION-ENST00000654282.1:41698-ENST00000376795.6:80505|669
CCPTRSNNIKK
>FUSION-ENST00000524045.6:132874-ENST00000518591.1:134715|5812
LSHCGFDLHFSDGQ
>FUSION-ENST00000650541.1:803-ENST00000376795.6:80505|150
MFINCLLCYFS
>FUSION-ENST00000654282.1:41698-ENST00000376795.6:80505|446
NNHLKCVSR
>FUSION-ENST00000524045.6:132874-ENST00000518591.1:134715|4400
MLLDSGLRPNKPIIN
>FUSION-ENST00000524045.6:132874-ENST00000518591.1:134715|6032
QANKSTYCGFEFSR
>FUSION-ENST00000637137.1:129535-ENST00000532992.5:71182|2171
QMNLVFSYVPFYYTVEIFML
>FUSION-ENST00000524045.6:132874-ENST00000518591.1:134715|1228
MITISIQRPTFLMANTR
>FUSION-ENST00000524045.6:132874-ENST00000518591.1:134715|6268
QYGPENLLIFFLFLPHYK
>FUSION-ENST00000654282.1:41698-ENST00000376795.6:80505|626
FLDIYIYIYIYIYIFFFLRTNVRR
>FUSION-ENST00000654282.1:41698-ENST00000376795.6:80505|2439
NKIFGIG
>FUSION-ENST00000637137.1:129535-ENST00000532992.5:71182|4610
ARSPLTATSR
>FUSION-ENST00000524045.6:132874-ENST00000518591.1:134715|3604
ECLVNKQISTIR
>FUSION-ENST00000524045.6:132874-ENST00000518591.1:134715|239
GTSHTTTLKLL
>FUSION-ENST00000524045.6:132874-ENST00000518591.1:134715|1341
MNDGKFKFIR
>ENST00000495995.5|SNV-11702-C-A|8
STTPVGEARWFWTR
>FUSION-ENST00000637137.1:129535-ENST00000532992.5:71182|4391
MLPEVLLFVQILE
>ENST00000615994.4|SNV-2532-A-T|1
FLVFAFFLALMVSMIGADSSEEK
>FUSION-ENST00000637137.1:129535-ENST00000532992.5:71182|1400
CFIFFITHCMPVSK
>ENST00000321394.12|SNV-9718-A-G|3
SLHDALCVVR
>ENST00000397795.6|SNV-115067-G-T|6
RPKALKLLGIEDDEPPAK
>FUSION-ENST00000654282.1:41698-ENST00000376795.6:80505|679
EFIIFMTACI
>FUSION-ENST00000524045.6:132874-ENST00000518591.1:134715|5341
FHFVYILIKIWYGEYF
>FUSION-ENST00000637137.1:129535-ENST00000532992.5:71182|3890
YSQYFGRPRWVDHLRSGVR
>FUSION-ENST00000524045.6:132874-ENST00000518591.1:134715|7469
LIQGIINQHFINISY
>FUSION-ENST00000524045.6:132874-ENST00000518591.1:134715|7427
MLSSGSHNS
>FUSION-ENST00000637137.1:129535-ENST00000532992.5:71182|1029
MPVDHGGTLNGHR
>FUSION-ENST00000637137.1:129535-ENST00000532992.5:71182|1532
MLVSRLPWNLV
>FUSION-ENST00000637137.1:129535-ENST00000532992.5:71182|600
MRQLFFNCPMIKTSFPCYLNDTLGR
>FUSION-ENST00000524045.6:132874-ENST00000518591.1:134715|1534
MVFSSIR
>FUSION-ENST00000524045.6:132874-ENST00000518591.1:134715|6019
VYSLVFSLTIDTK
>FUSION-ENST00000524045.6:132874-ENST00000518591.1:134715|4696
VTFHHEYPTR
>FUSION-ENST00000524045.6:132874-ENST00000518591.1:134715|5094
MNFTLLGAWHICILINILELWGCI
>FUSION-ENST00000654282.1:41698-ENST00000376795.6:80505|2498
GMPSSENLHICSKRLNLK
>FUSION-ENST00000637137.1:129535-ENST00000532992.5:71182|4608
ARSPLTATSRLLGSSDSPASAS
>FUSION-ENST00000524045.6:132874-ENST00000518591.1:134715|861
SSVNHETTTTLLHPFFSASHR
>FUSION-ENST00000524045.6:132874-ENST00000518591.1:134715|1803
IKYFQLHGSK
>FUSION-ENST00000637137.1:129535-ENST00000532992.5:71182|3381
DKAIINIHVPVFVWTQDLNLLGR
>FUSION-ENST00000654282.1:41698-ENST00000376795.6:80505|1585
MYSQLIVYV
>FUSION-ENST00000524045.6:132874-ENST00000518591.1:134715|5319
FFLEYQGITKQDFYSLPLSTHAF
>ENST00000492103.1|SNV-7610-G-T|9
MILLFLTCLGKNQGLTGQAPPLAIR
>FUSION-ENST00000524045.6:132874-ENST00000518591.1:134715|5213
MVVNKSHEI
>FUSION-ENST00000524045.6:132874-ENST00000518591.1:134715|6272
ENTYVITLYAAYFK
>FUSION-ENST00000637137.1:129535-ENST00000532992.5:71182|3325
QARLHISKK
>FUSION-ENST00000524045.6:132874-ENST00000518591.1:134715|6368
MNSNKFTR
>FUSION-ENST00000654282.1:41698-ENST00000376795.6:80505|2308
MKFKFII
>FUSION-ENST00000637137.1:129535-ENST00000532992.5:71182|4087
MLFFFFFFLRR
>FUSION-ENST00000637544.1:129535-ENST00000532992.5:71182|6
EKLVPFITQLTTLLAHGSEK
>FUSION-ENST00000637137.1:129535-ENST00000532992.5:71182|3817
MRIWEGR
>FUSION-ENST00000524045.6:132874-ENST00000518591.1:134715|1999
SSNFCGQKVLSEIINSGLKFLR
>FUSION-ENST00000637137.1:129535-ENST00000532992.5:71182|3575
MLFLALTL
>FUSION-ENST00000524045.6:132874-ENST00000518591.1:134715|7372
LGKFSFVLFLPSS
>FUSION-ENST00000654282.1:41698-ENST00000376795.6:80505|933
SGKNHGK
>FUSION-ENST00000524045.6:132874-ENST00000518591.1:134715|3601
QISTIRIGLFQYLFMFAT
>FUSION-ENST00000637137.1:129535-ENST00000532992.5:71182|811
YIPSSEGRQACK
>FUSION-ENST00000637137.1:129535-ENST00000532992.5:71182|1714
ENWLFLFIMQQ
>FUSION-ENST00000637137.1:129535-ENST00000532992.5:71182|3635
PVFPGTWWAEAGRLLELGK
>FUSION-ENST00000637137.1:129535-ENST00000532992.5:71182|4454
GQEFETSLTNMVKPRLY
>FUSION-ENST00000637137.1:129535-ENST00000532992.5:71182|1262
MRKLGIFFL
>FUSION-ENST00000524045.6:132874-ENST00000518591.1:134715|3362
LNALLLR
>FUSION-ENST00000524045.6:132874-ENST00000518591.1:134715|5259
KSENLVVQFINFLFYKFYFQWHI
>FUSION-ENST00000637137.1:129535-ENST00000532992.5:71182|3924
ASLCCPSWSK
>ENST00000637080.1|MNV-11316-AG-A|4
FRGSLKPLPNTCGTLMVR
>FUSION-ENST00000524045.6:132874-ENST00000518591.1:134715|6788
NQNNQNQFK
>FUSION-ENST00000524045.6:132874-ENST00000518591.1:134715|6633
MAMFIILIMGMISQVKT
>FUSION-ENST00000637137.1:129535-ENST00000532992.5:71182|4386
GYSNNIF
>FUSION-ENST00000524045.6:132874-ENST00000518591.1:134715|703
IDKLMYCQR
>FUSION-ENST00000524045.6:132874-ENST00000518591.1:134715|276
ARPFLNGAYFLDWGGLGTGKINE
>FUSION-ENST00000524045.6:132874-ENST00000518591.1:134715|5202
KLFYIRSLLR
>FUSION-ENST00000637137.1:129535-ENST00000532992.5:71182|2654
MSTTVNT
>FUSION-ENST00000524045.6:132874-ENST00000518591.1:134715|5816
HECVFLPVN
>FUSION-ENST00000524045.6:132874-ENST00000518591.1:134715|6679
VGTGALLFIKASDLMR
>FUSION-ENST00000637137.1:129535-ENST00000532992.5:71182|2767
MAPKQRPTQDIFFHTQGHFGS
>FUSION-ENST00000637137.1:129535-ENST00000532992.5:71182|1381
KPLPNPRS
>FUSION-ENST00000524045.6:132874-ENST00000518591.1:134715|3889
MSCASLKMYK
>FUSION-ENST00000637137.1:129535-ENST00000532992.5:71182|2183
ILMRIKICLSVR
>FUSION-ENST00000637137.1:129535-ENST00000532992.5:71182|3577
MIMLFLALTL
>FUSION-ENST00000524045.6:132874-ENST00000518591.1:134715|6500
IYNELKQIYKK
>FUSION-ENST00000510021.5:171-ENST00000513820.1:226|2
RVSRFFSQN
>FUSION-ENST00000637137.1:129535-ENST00000532992.5:71182|4285
MLISPVLFSQFLK
>FUSION-ENST00000524045.6:132874-ENST00000518591.1:134715|952
VRFSSCLVILASGFIFFR
>FUSION-ENST00000524045.6:132874-ENST00000518591.1:134715|3519
RHKAMNTR
>FUSION-ENST00000524045.6:132874-ENST00000518591.1:134715|1299
LEIAWDQ
>ENST00000617377.1|SNV-122322-G-C|5
SSESDPEQISLKTSDNSK
>FUSION-ENST00000637137.1:129535-ENST00000532992.5:71182|813
QKLPLASSFLP
>FUSION-ENST00000524045.6:132874-ENST00000518591.1:134715|6320
SGKEGNKGWYELQQLL
>FUSION-ENST00000524045.6:132874-ENST00000518591.1:134715|144
EKRACCLV
>FUSION-ENST00000524045.6:132874-ENST00000518591.1:134715|2555
QNLSIQWSKHNIGIKFFIPR
>FUSION-ENST00000524045.6:132874-ENST00000518591.1:134715|2867
MVHWGWCRAWVHAECS
>FUSION-ENST00000524045.6:132874-ENST00000518591.1:134715|5576
MAFFVSFALCWFKVCFIR
>FUSION-ENST00000524045.6:132874-ENST00000518591.1:134715|4743
MKNMTCIKFSSLK
>FUSION-ENST00000637137.1:129535-ENST00000532992.5:71182|1446
MIGLLILPFFGLKKNIVVLDDSA
>FUSION-ENST00000524045.6:132874-ENST00000518591.1:134715|1577
GCPLWETRPFSPTFFPSLQLW
>FUSION-ENST00000524045.6:132874-ENST00000518591.1:134715|5136
MYILGFQLCIY
>FUSION-ENST00000637137.1:129535-ENST00000532992.5:71182|3203
TVRETGKQIR
>FUSION-ENST00000637137.1:129535-ENST00000532992.5:71182|1567
MEQFTLIK
>FUSION-ENST00000524045.6:132874-ENST00000518591.1:134715|5597
VCWSLLEVHSRPCFPGYHQR
>FUSION-ENST00000524045.6:132874-ENST00000518591.1:134715|2170
MAGSNGISSSRSLSNR
>FUSION-ENST00000637137.1:129535-ENST00000532992.5:71182|3304
MLLSVCVCTVGVKK
>FUSION-ENST00000524045.6:132874-ENST00000518591.1:134715|2954
MSAVSLPYMAFIVLR
>FUSION-ENST00000524045.6:132874-ENST00000518591.1:134715|1421
QEQKIKYCMFSLISGS
>FUSION-ENST00000524045.6:132874-ENST00000518591.1:134715|2263
DCNGLSSLYTNFYMVSSNH
>FUSION-ENST00000637137.1:129535-ENST00000532992.5:71182|3357
MAEGEAGTSNMAASKR
>ENST00000505061.5|SNV-49107-C-A|6
MVWAPCPQMMAVR
>FUSION-ENST00000466801.5:5622-ENST00000322723.9:22077|9
RMTMTMRK
>FUSION-ENST00000524045.6:132874-ENST00000518591.1:134715|7625
MESCSVAQAGM
>FUSION-ENST00000637137.1:129535-ENST00000532992.5:71182|736
TIWAVDLKVAGK
>FUSION-ENST00000524045.6:132874-ENST00000518591.1:134715|835
MTHNGFHCRDMYFLFLLCRELK
>FUSION-ENST00000637137.1:129535-ENST00000532992.5:71182|2182
MRIKICLSVR
>FUSION-ENST00000637137.1:129535-ENST00000532992.5:71182|4656
QSCWVQWLTPVIQALWK
>FUSION-ENST00000524045.6:132874-ENST00000518591.1:134715|6316
MSINMTAG
>FUSION-ENST00000524045.6:132874-ENST00000518591.1:134715|3827
VLQRCLLWVK
>FUSION-ENST00000524045.6:132874-ENST00000518591.1:134715|7668
MQLVFMYTYVFLLLFVDSTL
>FUSION-ENST00000654282.1:41698-ENST00000376795.6:80505|1147
SHNVTIYFSS
>FUSION-ENST00000524045.6:132874-ENST00000518591.1:134715|3173
DDLCFSSQ
>FUSION-ENST00000524045.6:132874-ENST00000518591.1:134715|7441
DLKSLKYLLSGSLEK
>FUSION-ENST00000524045.6:132874-ENST00000518591.1:134715|3571
LEACNTYKK
>FUSION-ENST00000637137.1:129535-ENST00000532992.5:71182|4362
IDNEFIFSFSAITFLWGRTYK
>FUSION-ENST00000637137.1:129535-ENST00000532992.5:71182|2486
MWPACFFVIHKLK
>FUSION-ENST00000654282.1:41698-ENST00000376795.6:80505|1214
MTEYRQNSLYFPFTLVKFK
>FUSION-ENST00000637137.1:129535-ENST00000532992.5:71182|903
TFNTKIK
>FUSION-ENST00000637137.1:129535-ENST00000532992.5:71182|558
IVGRGAK
>FUSION-ENST00000637137.1:129535-ENST00000532992.5:71182|3384
TAWGKLHDPFTSHEALPSAPGD
>FUSION-ENST00000524045.6:132874-ENST00000518591.1:134715|7592
QTASEFLRMESIWWR
>FUSION-ENST00000637137.1:129535-ENST00000532992.5:71182|2741
HRILFCFPR
>FUSION-ENST00000524045.6:132874-ENST00000518591.1:134715|4889
YIEQIKLSYFAGGS
>FUSION-ENST00000524045.6:132874-ENST00000518591.1:134715|4769
NIPHEMVAFAFLFFLFINHIINK
>FUSION-ENST00000524045.6:132874-ENST00000518591.1:134715|1558
SSCRAGLVVTKSVSICLSVK
>FUSION-ENST00000637137.1:129535-ENST00000532992.5:71182|3121
MWPAGWMFLFLIYIVYR
>FUSION-ENST00000524045.6:132874-ENST00000518591.1:134715|1015
MIQFNFNFDL
>FUSION-ENST00000524045.6:132874-ENST00000518591.1:134715|2013
WRMIDNSFKHVSFCIYEN
>FUSION-ENST00000524045.6:132874-ENST00000518591.1:134715|4239
SPPWEGSFNNFNK
>FUSION-ENST00000524045.6:132874-ENST00000518591.1:134715|7029
GMQVTTTLSNLQGSCK
>FUSION-ENST00000637137.1:129535-ENST00000532992.5:71182|42
IYFSLLLNNIECKFMPFLVAHDYRL
>FUSION-ENST00000524045.6:132874-ENST00000518591.1:134715|6188
MVQIYLTFRVYLK
>FUSION-ENST00000637137.1:129535-ENST00000532992.5:71182|808
QACKMDIHNG
>FUSION-ENST00000524045.6:132874-ENST00000518591.1:134715|4492
VNENANR
>FUSION-ENST00000637137.1:129535-ENST00000532992.5:71182|3154
QGLQQLFNLLVI
>FUSION-ENST00000637137.1:129535-ENST00000532992.5:71182|1950
YLSLPYTCVYIKLKLVS
>FUSION-ENST00000637137.1:129535-ENST00000532992.5:71182|2289
MHFQVHIKICEK
>FUSION-ENST00000524045.6:132874-ENST00000518591.1:134715|6931
RASIGVEHSLK
>FUSION-ENST00000524045.6:132874-ENST00000518591.1:134715|1409
TTSLMSLAFISEHEAK
>FUSION-ENST00000524045.6:132874-ENST00000518591.1:134715|4533
HFYIIYK
>FUSION-ENST00000524045.6:132874-ENST00000518591.1:134715|650
MSQYPKFGCGEET
>FUSION-ENST00000637137.1:129535-ENST00000532992.5:71182|1806
CLLRLTWIPDLLK
>ENST00000650828.1|SNV-169-G-C|1
QWALTDLLQVFPV
>FUSION-ENST00000637137.1:129535-ENST00000532992.5:71182|637
MVPRPTNFCIFSR
>FUSION-ENST00000654282.1:41698-ENST00000376795.6:80505|1726
IYIHTYIYLDRVSLCHSNWSVVAR
>FUSION-ENST00000637137.1:129535-ENST00000532992.5:71182|589
MRTQVHCK
>ENST00000563221.5|SNV-70155-G-A|1
ELLSHIPLLHSWGELLLKKSSK
>FUSION-ENST00000524045.6:132874-ENST00000518591.1:134715|2288
MQFYFHI
>FUSION-ENST00000654282.1:41698-ENST00000376795.6:80505|992
MQFKAKR
>FUSION-ENST00000650541.1:803-ENST00000376795.6:80505|66
IFMYNVGFDIFVYVKSRYDFR
>FUSION-ENST00000637137.1:129535-ENST00000532992.5:71182|3815
RIWEGRALALDR
>FUSION-ENST00000637137.1:129535-ENST00000532992.5:71182|45
IYFSLLLNNIECK
>FUSION-ENST00000654282.1:41698-ENST00000376795.6:80505|2402
MSVMVHSCK
>FUSION-ENST00000637137.1:129535-ENST00000532992.5:71182|2706
QQNLPWLL
>FUSION-ENST00000654282.1:41698-ENST00000376795.6:80505|2261
MAYEINKIANYPANPQTFER
>FUSION-ENST00000654282.1:41698-ENST00000376795.6:80505|2429
IECNHKDSEMWR
>FUSION-ENST00000637137.1:129535-ENST00000532992.5:71182|1747
VQNLKSTK
>FUSION-ENST00000654282.1:41698-ENST00000376795.6:80505|337
MADLVLLCARCHCIFNWCQLLFTKK
>FUSION-ENST00000524045.6:132874-ENST00000518591.1:134715|3496
SVHVYISK
>FUSION-ENST00000637137.1:129535-ENST00000532992.5:71182|3589
MWSSFRDSRILK
>FUSION-ENST00000650541.1:803-ENST00000376795.6:80505|120
KEECLEKNF
>FUSION-ENST00000524045.6:132874-ENST00000518591.1:134715|7013
ICDKSLSRFVNR
>FUSION-ENST00000524045.6:132874-ENST00000518591.1:134715|638
TKGVEISWWATR
>FUSION-ENST00000637137.1:129535-ENST00000532992.5:71182|3298
MCKLSHSKF
>FUSION-ENST00000524045.6:132874-ENST00000518591.1:134715|4731
VLNVVPATR
>FUSION-ENST00000524045.6:132874-ENST00000518591.1:134715|5019
MQELNFSLFSTTQCSFPIF
>FUSION-ENST00000650541.1:803-ENST00000376795.6:80505|3
YVDKKYVECNNECA
>FUSION-ENST00000524045.6:132874-ENST00000518591.1:134715|2290
IQHLLMLK
>FUSION-ENST00000524045.6:132874-ENST00000518591.1:134715|6136
ELYSNKWLS
>FUSION-ENST00000524045.6:132874-ENST00000518591.1:134715|5182
MCCGRDPVGDN
>FUSION-ENST00000524045.6:132874-ENST00000518591.1:134715|2111
LSRVFSPAYMIRIQR
>FUSION-ENST00000524045.6:132874-ENST00000518591.1:134715|1538
FSNLVPLSPSVSGIPIRR
>FUSION-ENST00000524045.6:132874-ENST00000518591.1:134715|3368
MIYYSSR
>FUSION-ENST00000524045.6:132874-ENST00000518591.1:134715|2194
MVVSFAVQKLFSLIR
>FUSION-ENST00000654282.1:41698-ENST00000376795.6:80505|1267
GYHYTFIRKGR
>FUSION-ENST00000524045.6:132874-ENST00000518591.1:134715|766
CPLPERICIGFSSHLGSTLN
>FUSION-ENST00000524045.6:132874-ENST00000518591.1:134715|6767
MYLNIYSSLIYSSPNWK
>ENST00000401548.8|SNV-58987-C-A|1
QYMEGAARQRQ
>FUSION-ENST00000524045.6:132874-ENST00000518591.1:134715|1370
MSVAGEYISEK
>FUSION-ENST00000637137.1:129535-ENST00000532992.5:71182|1450
MIGLLILPFFGLK
>FUSION-ENST00000524045.6:132874-ENST00000518591.1:134715|1589
MCVSAREMSLLNTAH
>FUSION-ENST00000524045.6:132874-ENST00000518591.1:134715|1552
MCPGVVLLEENLCGIL
>FUSION-ENST00000637137.1:129535-ENST00000532992.5:71182|1457
MINSPFHNLIKSHSLAYYLK
>FUSION-ENST00000637137.1:129535-ENST00000532992.5:71182|3574
LFLALTL
>FUSION-ENST00000637137.1:129535-ENST00000532992.5:71182|3466
EEFSLTEKMLKVFGCFPFII
>FUSION-ENST00000654282.1:41698-ENST00000376795.6:80505|707
LMMLVFR
>FUSION-ENST00000654282.1:41698-ENST00000376795.6:80505|1444
QIIWPIIRLKSILQPTQSNDDFFF
>FUSION-ENST00000524045.6:132874-ENST00000518591.1:134715|5375
DTSSTGLAFPIK
>FUSION-ENST00000524045.6:132874-ENST00000518591.1:134715|7246
MPRMTILSSISIFFRFK
>FUSION-ENST00000524045.6:132874-ENST00000518591.1:134715|5987
MEKKIPK
>FUSION-ENST00000524045.6:132874-ENST00000518591.1:134715|7410
IYSIFRFHQFKVDMYR
>FUSION-ENST00000654282.1:41698-ENST00000376795.6:80505|830
MELHCVHT
>FUSION-ENST00000524045.6:132874-ENST00000518591.1:134715|3866
MALESLCGRGR
>FUSION-ENST00000524045.6:132874-ENST00000518591.1:134715|1075
KFLIEILTFSLESIWSN
>FUSION-ENST00000637137.1:129535-ENST00000532992.5:71182|3374
MWNIFSHAYLHTYVFFE
>FUSION-ENST00000524045.6:132874-ENST00000518591.1:134715|898
MLECSPP
>FUSION-ENST00000524045.6:132874-ENST00000518591.1:134715|2528
PPISIVCHR
>FUSION-ENST00000524045.6:132874-ENST00000518591.1:134715|2833
FIELPHMYFFSLATFR
>FUSION-ENST00000524045.6:132874-ENST00000518591.1:134715|1266
LVREIILQNEYINM
>FUSION-ENST00000524045.6:132874-ENST00000518591.1:134715|558
MGTSIVWTR
>FUSION-ENST00000524045.6:132874-ENST00000518591.1:134715|2792
MEKDVLDTNSTFFSCNVVKGK
>FUSION-ENST00000524045.6:132874-ENST00000518591.1:134715|34
LMTLKRIVV
>FUSION-ENST00000654282.1:41698-ENST00000376795.6:80505|881
MKMIFSLASFIVRI
>FUSION-ENST00000637137.1:129535-ENST00000532992.5:71182|2666
HHARLIFCIFSRDGVSPYWSGWSR
>FUSION-ENST00000637137.1:129535-ENST00000532992.5:71182|3872
IISPNTFLRMIFFPLISLFSWYDS
>FUSION-ENST00000654282.1:41698-ENST00000376795.6:80505|542
AIAAQSWAS
>FUSION-ENST00000650541.1:803-ENST00000376795.6:80505|58
YDFRAALR
>FUSION-ENST00000637137.1:129535-ENST00000532992.5:71182|2579
MSILEIFSQTK
>ENST00000301015.14|SNV-60158-G-A|1
DPGLEPGPDSPGSSSPPRR
>FUSION-ENST00000524045.6:132874-ENST00000518591.1:134715|3059
VFCDSYEF
>FUSION-ENST00000524045.6:132874-ENST00000518591.1:134715|1661
CLVFCPCDSLLRMMVSSFIHVPTK
>FUSION-ENST00000524045.6:132874-ENST00000518591.1:134715|6638
KVFGVMAMFIILIMGMISQVKT
>FUSION-ENST00000524045.6:132874-ENST00000518591.1:134715|1072
MSRTYCKWLL
>FUSION-ENST00000637137.1:129535-ENST00000532992.5:71182|3662
GFLHIGQVCLK
>ENST00000395395.7|SNV-41769-G-A|5
CGRAFGFKSLLTQHQR
>FUSION-ENST00000654282.1:41698-ENST00000376795.6:80505|1191
INELLCLEK
>FUSION-ENST00000524045.6:132874-ENST00000518591.1:134715|2751
MVTYNCVK
>FUSION-ENST00000654282.1:41698-ENST00000376795.6:80505|1961
MKSTDIVSVNSASDILTKDK
>FUSION-ENST00000524045.6:132874-ENST00000518591.1:134715|4899
ASKPIISKKK
>FUSION-ENST00000654282.1:41698-ENST00000376795.6:80505|871
SKVEISFVFN
>ENST00000477968.1|SNV-242886-C-A|2
MDWTGLLRQK
>FUSION-ENST00000524045.6:132874-ENST00000518591.1:134715|3548
KFSGVCLR
>FUSION-ENST00000524045.6:132874-ENST00000518591.1:134715|6250
TRSGSTCTGARR
>FUSION-ENST00000637137.1:129535-ENST00000532992.5:71182|2236
VCNYVILNLLFSCRMIFKIEK
>FUSION-ENST00000654282.1:41698-ENST00000376795.6:80505|2458
MYTKSSTQ
>FUSION-ENST00000524045.6:132874-ENST00000518591.1:134715|5047
FSIFLKFTYLFSEVKR
>FUSION-ENST00000637137.1:129535-ENST00000532992.5:71182|1788
QAIALGIHGFRATLLISMFGTLTR
>FUSION-ENST00000524045.6:132874-ENST00000518591.1:134715|6986
MQKALSHLQI
>FUSION-ENST00000524045.6:132874-ENST00000518591.1:134715|7631
MLCTCTLK
>FUSION-ENST00000637137.1:129535-ENST00000532992.5:71182|2448
MPGLNMSLS
>FUSION-ENST00000524045.6:132874-ENST00000518591.1:134715|5290
KEVLSCCPGWSRTPEIK
>FUSION-ENST00000637137.1:129535-ENST00000532992.5:71182|4252
LDVSRKR
>FUSION-ENST00000654282.1:41698-ENST00000376795.6:80505|1718
MIHRLGLPKCWDYR
>ENST00000462597.1|SNV-14205-C-T|3
MASWAPSSRHGTSSTI
>FUSION-ENST00000524045.6:132874-ENST00000518591.1:134715|734
MHGCSLY
>FUSION-ENST00000654282.1:41698-ENST00000376795.6:80505|2464
MDFNLFGPK
>FUSION-ENST00000524045.6:132874-ENST00000518591.1:134715|7594
LYPKQTASEFLRMESIWWR
>FUSION-ENST00000637137.1:129535-ENST00000532992.5:71182|3199
ETGKQIRL
>FUSION-ENST00000637137.1:129535-ENST00000532992.5:71182|3631
LLELGKWR
>FUSION-ENST00000637137.1:129535-ENST00000532992.5:71182|4207
SLGCILKLYEDSEVMVPQFCKAYIR
>FUSION-ENST00000654282.1:41698-ENST00000376795.6:80505|251
TFVIYLYEYVLLI
>FUSION-ENST00000524045.6:132874-ENST00000518591.1:134715|4096
RSLCSKYGA
>FUSION-ENST00000524045.6:132874-ENST00000518591.1:134715|3400
VPESFNSFQHNSK
>FUSION-ENST00000378017.7:28904-ENST00000520268.1:30882|1
VADMATNTREPL
>FUSION-ENST00000654282.1:41698-ENST00000376795.6:80505|2484
SQSLPRNK
>FUSION-ENST00000524045.6:132874-ENST00000518591.1:134715|6777
VKSLKDWMYQVLESL
>FUSION-ENST00000524045.6:132874-ENST00000518591.1:134715|1219
ANTRYFSTKVK
>FUSION-ENST00000524045.6:132874-ENST00000518591.1:134715|6653
SVLFYQIFLSLGLDPNLFIR
>FUSION-ENST00000637137.1:129535-ENST00000532992.5:71182|3705
SRLTAAPASQVQAILLPQTAE
>FUSION-ENST00000637137.1:129535-ENST00000532992.5:71182|3906
MVAQACNR
>FUSION-ENST00000637137.1:129535-ENST00000532992.5:71182|4540
MWQHLLFELDLK
>ENST00000345136.7|SNV-52019-G-A|1
QLLEEELAQLQREAAAATQKR
>FUSION-ENST00000637137.1:129535-ENST00000532992.5:71182|2930
LQWRVLGSLQPLPPGFK
>FUSION-ENST00000654282.1:41698-ENST00000376795.6:80505|2593
MGPEQNLGKGTDSHRGFR
>FUSION-ENST00000637137.1:129535-ENST00000532992.5:71182|752
ALHCTLVGAQDPYCMESILPMALWQ
>FUSION-ENST00000524045.6:132874-ENST00000518591.1:134715|2129
YNLTIKS
>FUSION-ENST00000524045.6:132874-ENST00000518591.1:134715|6366
MNSNKFTRK
>FUSION-ENST00000524045.6:132874-ENST00000518591.1:134715|2365
YLFFVPVPCCFGYCSSVV
>FUSION-ENST00000637137.1:129535-ENST00000532992.5:71182|3848
MFQPWMCSV
>ENST00000603475.1|SNV-338-G-T|1
IWEGAHGIVFKAKHVEVR
>FUSION-ENST00000654282.1:41698-ENST00000376795.6:80505|2045
FHPIFCNA
>FUSION-ENST00000524045.6:132874-ENST00000518591.1:134715|5647
IPVPLCTSGRIQL
>ENST00000498611.5|SNV-26802-C-T|3
LATVGDLEEIQRVHAEYLHKAVFR
>ENST00000540643.5|SNV-61602-A-G|4
ADCHYRYYLYNLMFQTWRTYVR
>FUSION-ENST00000524045.6:132874-ENST00000518591.1:134715|1773
NLHNVYYLMLAAS
>FUSION-ENST00000524045.6:132874-ENST00000518591.1:134715|2082
KEASLCKSN
>FUSION-ENST00000524045.6:132874-ENST00000518591.1:134715|6992
GNQRLIVFFSGRSR
>FUSION-ENST00000637137.1:129535-ENST00000532992.5:71182|3262
MCLCPCSCQHSVTKCFAL
>FUSION-ENST00000524045.6:132874-ENST00000518591.1:134715|4428
MLNINLR
>ENST00000333722.9|SNV-120169-G-A|1
SCLQHSRTLAEYIRNNYR
>FUSION-ENST00000524045.6:132874-ENST00000518591.1:134715|1713
TVGNCSYF
>FUSION-ENST00000524045.6:132874-ENST00000518591.1:134715|7063
KYRDHSR
>FUSION-ENST00000524045.6:132874-ENST00000518591.1:134715|5686
SHLSILAFVAIAFGVLDMK
>FUSION-ENST00000637137.1:129535-ENST00000532992.5:71182|26
MNVLKTCQVLSTQK
>FUSION-ENST00000637137.1:129535-ENST00000532992.5:71182|783
MMMSSWFQVSKIPF
>FUSION-ENST00000654282.1:41698-ENST00000376795.6:80505|1142
MFSEVRNSRNFLGTFSCC
>FUSION-ENST00000654282.1:41698-ENST00000376795.6:80505|1692
IIYNIYILIK
>FUSION-ENST00000637137.1:129535-ENST00000532992.5:71182|1612
DPVSKKAEK
>FUSION-ENST00000524045.6:132874-ENST00000518591.1:134715|2411
MQNVQKFSPILWVVYVLC
>FUSION-ENST00000524045.6:132874-ENST00000518591.1:134715|7542
EKNIHKPTK
>FUSION-ENST00000524045.6:132874-ENST00000518591.1:134715|987
MYLYAFLLIYFETILK
>FUSION-ENST00000637137.1:129535-ENST00000532992.5:71182|1512
DDTQFYK
>FUSION-ENST00000637137.1:129535-ENST00000532992.5:71182|2623
GQIKTISFAR
>FUSION-ENST00000654282.1:41698-ENST00000376795.6:80505|684
MVIENQKLR
>ENST00000450787.1|SNV-61602-A-G|5
ARYYLYNLMFQTWR
>FUSION-ENST00000524045.6:132874-ENST00000518591.1:134715|2089
MSSFDRDD
>FUSION-ENST00000637137.1:129535-ENST00000532992.5:71182|113
AGHGGSRL
>FUSION-ENST00000637137.1:129535-ENST00000532992.5:71182|2202
SHFITQLR
>FUSION-ENST00000654282.1:41698-ENST00000376795.6:80505|1854
MFGNVLQDQIR
>FUSION-ENST00000637137.1:129535-ENST00000532992.5:71182|2181
RIKICLSVR
>FUSION-ENST00000637137.1:129535-ENST00000532992.5:71182|815
HLSRYIPSSEGR
>FUSION-ENST00000654282.1:41698-ENST00000376795.6:80505|370
MYIKSGIY
>FUSION-ENST00000637137.1:129535-ENST00000532992.5:71182|2283
MHCEYYSCK
>FUSION-ENST00000524045.6:132874-ENST00000518591.1:134715|778
NTFSHYSVVI
>FUSION-ENST00000650541.1:803-ENST00000376795.6:80505|9
SSSFVPQGLCLGCR
>FUSION-ENST00000637137.1:129535-ENST00000532992.5:71182|4666
MTESAEFSQLFC
>FUSION-ENST00000637137.1:129535-ENST00000532992.5:71182|2046
RFCHVAQAGLEFLGSSNPPSWPPK
>FUSION-ENST00000524045.6:132874-ENST00000518591.1:134715|1009
MYQVFYYVFLLNFK
>FUSION-ENST00000524045.6:132874-ENST00000518591.1:134715|4637
FVPQNKLSEAPRK
>FUSION-ENST00000654282.1:41698-ENST00000376795.6:80505|977
EWQESWK
>FUSION-ENST00000524045.6:132874-ENST00000518591.1:134715|1230
RKQNPAAY
>FUSION-ENST00000650541.1:803-ENST00000376795.6:80505|148
HLTLLEVEIILLL
>FUSION-ENST00000524045.6:132874-ENST00000518591.1:134715|4124
KLSTQPLLVNILPREAQS
>FUSION-ENST00000524045.6:132874-ENST00000518591.1:134715|2818
MLSITLFILLIVCFNSR
>FUSION-ENST00000637137.1:129535-ENST00000532992.5:71182|16
MITITWGRK
>FUSION-ENST00000524045.6:132874-ENST00000518591.1:134715|3021
MLSTNRDNLNFFLSK
>FUSION-ENST00000524045.6:132874-ENST00000518591.1:134715|582
IGIMLNRFSLLIGK
>FUSION-ENST00000524045.6:132874-ENST00000518591.1:134715|4224
NQPRCHHCWVLFSK
>FUSION-ENST00000524045.6:132874-ENST00000518591.1:134715|5540
MLGEPLLSSKLSDRDI
>FUSION-ENST00000524045.6:132874-ENST00000518591.1:134715|168
MASSSKHVSAK
>FUSION-ENST00000524045.6:132874-ENST00000518591.1:134715|1822
WCVLKIITIVPGK
>FUSION-ENST00000524045.6:132874-ENST00000518591.1:134715|718
ISAHCNLHLPSSSDSPASAS
>FUSION-ENST00000524045.6:132874-ENST00000518591.1:134715|6286
CGKKNLPLLQVPSFISCPQVDIFYF
>FUSION-ENST00000637137.1:129535-ENST00000532992.5:71182|789
HCVTWVGGRMMMSSWFQVSK
>FUSION-ENST00000524045.6:132874-ENST00000518591.1:134715|4803
LFHSKHHNKTISLH
>ENST00000551200.5|SNV-20967-C-A|6
MVWCLITK
>FUSION-ENST00000524045.6:132874-ENST00000518591.1:134715|5557
MVSIFMCEFYHVIMMLAGYFAR
>FUSION-ENST00000524045.6:132874-ENST00000518591.1:134715|1583
NLGAPVLGAYIFRIVSSSC
>FUSION-ENST00000654282.1:41698-ENST00000376795.6:80505|815
GLGIHVPDLREKHSVFHQ
>FUSION-ENST00000637137.1:129535-ENST00000532992.5:71182|2282
HCEYYSCK
>FUSION-ENST00000524045.6:132874-ENST00000518591.1:134715|155
YHIFFIQPVTDEHLG
>FUSION-ENST00000524045.6:132874-ENST00000518591.1:134715|4073
IVMRHHTK
>FUSION-ENST00000524045.6:132874-ENST00000518591.1:134715|3747
YLLSIASGCSHL
>FUSION-ENST00000524045.6:132874-ENST00000518591.1:134715|5711
ISPLLFFIASI
>FUSION-ENST00000637137.1:129535-ENST00000532992.5:71182|4198
AYIRSKIQMIR
>FUSION-ENST00000524045.6:132874-ENST00000518591.1:134715|6566
DLPFYFVTFNR
>FUSION-ENST00000524045.6:132874-ENST00000518591.1:134715|26
YFHSHVWK
>FUSION-ENST00000524045.6:132874-ENST00000518591.1:134715|428
MVAHTCNPST
>FUSION-ENST00000637137.1:129535-ENST00000532992.5:71182|1655
CANVLMNKFPTVEFHGQR
>FUSION-ENST00000654282.1:41698-ENST00000376795.6:80505|859
WIFDCTRVGGPMPELFK
>ENST00000459720.5|SNV-338-G-T|6
DQYCILGRIWEGAHGIVFK
>FUSION-ENST00000637137.1:129535-ENST00000532992.5:71182|3693
MVRSQLIATSASWVQAILLPQSPE
>ENST00000425042.7|SNV-20881-G-T|4
LPLQTIMRLLQVLVPQVDK
>FUSION-ENST00000524045.6:132874-ENST00000518591.1:134715|3926
NLLEYIISAMKSKM
>FUSION-ENST00000524045.6:132874-ENST00000518591.1:134715|271
MSKFTSSGTK
>FUSION-ENST00000524045.6:132874-ENST00000518591.1:134715|3263
MSFSHFK
>FUSION-ENST00000524045.6:132874-ENST00000518591.1:134715|1679
NIYKMIK
>FUSION-ENST00000524045.6:132874-ENST00000518591.1:134715|1833
HIVWAVGLDKNSKVH
>FUSION-ENST00000586376.5:3275-ENST00000518696.5:25464|24
FHLLGRRYLSHLGPQR
>FUSION-ENST00000524045.6:132874-ENST00000518591.1:134715|7111
FLNDSKIMSLIQIQNK
>FUSION-ENST00000524045.6:132874-ENST00000518591.1:134715|6283
MSPQPRGTIVPVSVELI
>FUSION-ENST00000654282.1:41698-ENST00000376795.6:80505|2534
IFSFFCFVFLIE
>FUSION-ENST00000524045.6:132874-ENST00000518591.1:134715|7049
YSSLFPDKPR
>FUSION-ENST00000524045.6:132874-ENST00000518591.1:134715|4147
AVNPTPPR
>FUSION-ENST00000524045.6:132874-ENST00000518591.1:134715|975
LCNTFPFKHSVLLCFKCIA
>FUSION-ENST00000524045.6:132874-ENST00000518591.1:134715|395
FSSRVFMVLGLTFK
>FUSION-ENST00000524045.6:132874-ENST00000518591.1:134715|2283
LIVLILNSGGNLMTFFSLKSSKNGK
>FUSION-ENST00000654282.1:41698-ENST00000376795.6:80505|181
MPAPQTV
>FUSION-ENST00000524045.6:132874-ENST00000518591.1:134715|1817
LSQHCICVN
>FUSION-ENST00000637137.1:129535-ENST00000532992.5:71182|19
LLLLFMITITWGRKK
>ENST00000641528.1|SNV-7159-C-T|2
QICEYVLSLFQRK
>FUSION-ENST00000524045.6:132874-ENST00000518591.1:134715|1566
LHNLSCFCSGWYR
>FUSION-ENST00000524045.6:132874-ENST00000518591.1:134715|7514
MPLASSGNHDITLHFIF
>FUSION-ENST00000654282.1:41698-ENST00000376795.6:80505|730
LLKDFFSLR
>FUSION-ENST00000637137.1:129535-ENST00000532992.5:71182|3489
EAEVAVSR
>FUSION-ENST00000524045.6:132874-ENST00000518591.1:134715|1932
PTHKFQR
>FUSION-ENST00000524045.6:132874-ENST00000518591.1:134715|6685
DISYMVADKRVGTGALLFIK
>FUSION-ENST00000654282.1:41698-ENST00000376795.6:80505|1031
LIKPTEGLMETPT
>FUSION-ENST00000524045.6:132874-ENST00000518591.1:134715|4359
MPFFFWINNIPFYTDAP
>FUSION-ENST00000654282.1:41698-ENST00000376795.6:80505|2076
FRVTLINM
>FUSION-ENST00000524045.6:132874-ENST00000518591.1:134715|5149
MLFKFLMFFPCCF
>FUSION-ENST00000524045.6:132874-ENST00000518591.1:134715|5724
VSSFVHVPTK
>FUSION-ENST00000654282.1:41698-ENST00000376795.6:80505|2269
KTITKTNLWLNGTQFQ
>FUSION-ENST00000524045.6:132874-ENST00000518591.1:134715|3037
SYPKKSLPR
>FUSION-ENST00000524045.6:132874-ENST00000518591.1:134715|5967
VLGIWQTLNTLE
>FUSION-ENST00000524045.6:132874-ENST00000518591.1:134715|2993
MHHHAWLIFVFLVEMEFHHVGQAGL
>FUSION-ENST00000637137.1:129535-ENST00000532992.5:71182|68
MCFKIHII
>ENST00000333172.11|SNV-23419-C-T|2
EEWAPEGSQTCFPRIVVFLALR
>FUSION-ENST00000637137.1:129535-ENST00000532992.5:71182|3796
KLLVGVIFEFR
>FUSION-ENST00000524045.6:132874-ENST00000518591.1:134715|2878
GQWERLRT
>FUSION-ENST00000524045.6:132874-ENST00000518591.1:134715|2723
MSIYEMFETWRPYK
>FUSION-ENST00000654282.1:41698-ENST00000376795.6:80505|1905
VFPMRLHR
>FUSION-ENST00000524045.6:132874-ENST00000518591.1:134715|151
MQCAFSSAIQV
>FUSION-ENST00000637137.1:129535-ENST00000532992.5:71182|2769
FKVSDSVILCVFIITGFSELPQK
>FUSION-ENST00000654282.1:41698-ENST00000376795.6:80505|1673
MCHLLLITMNLSR
>FUSION-ENST00000524045.6:132874-ENST00000518591.1:134715|6755
MEHYTAMK
>FUSION-ENST00000524045.6:132874-ENST00000518591.1:134715|2660
NFHPLSAL
>FUSION-ENST00000524045.6:132874-ENST00000518591.1:134715|5013
LARLVLNF
>FUSION-ENST00000524045.6:132874-ENST00000518591.1:134715|2334
TSNTILNR
>FUSION-ENST00000637137.1:129535-ENST00000532992.5:71182|1119
KKIDIQQDFSMDFIFK
>FUSION-ENST00000524045.6:132874-ENST00000518591.1:134715|7252
YSNMKTTK
>FUSION-ENST00000524045.6:132874-ENST00000518591.1:134715|5652
VVLSNSVKK
>FUSION-ENST00000637137.1:129535-ENST00000532992.5:71182|4036
VEFKGLGLKPSQE
>FUSION-ENST00000524045.6:132874-ENST00000518591.1:134715|6600
GVCFIPSISTMPSFTVK
>FUSION-ENST00000637137.1:129535-ENST00000532992.5:71182|592
SSRPAWPTCQNPTSTK
>ENST00000532395.5|SNV-20881-G-T|4
MRLLQVLVPQVDKICIDK
>FUSION-ENST00000524045.6:132874-ENST00000518591.1:134715|6334
LVIPALWEAEAGRLQGQEFK
>FUSION-ENST00000524045.6:132874-ENST00000518591.1:134715|2251
ASEKVHKL
>FUSION-ENST00000524045.6:132874-ENST00000518591.1:134715|2125
MIYEIPKLEGKQELD
>FUSION-ENST00000524045.6:132874-ENST00000518591.1:134715|2746
MLLTLFMSDGLVSGAR
>FUSION-ENST00000637137.1:129535-ENST00000532992.5:71182|844
GWGENDDV
>FUSION-ENST00000637137.1:129535-ENST00000532992.5:71182|4143
MGTSCIFPCFLLLSVGWQR
>FUSION-ENST00000524045.6:132874-ENST00000518591.1:134715|6506
IFTTYSSDKGLISR
>FUSION-ENST00000637137.1:129535-ENST00000532992.5:71182|3646
MRGLWISQSFGK
>FUSION-ENST00000524045.6:132874-ENST00000518591.1:134715|3717
TTISLGEVLGLRCLQDSQVKLDF
>FUSION-ENST00000524045.6:132874-ENST00000518591.1:134715|1986
VLSEIINSGLKFLRCTGWNR
>FUSION-ENST00000524045.6:132874-ENST00000518591.1:134715|6815
ATFLLQWNG
>FUSION-ENST00000524045.6:132874-ENST00000518591.1:134715|7599
CFHRTRPSI
>FUSION-ENST00000524045.6:132874-ENST00000518591.1:134715|6648
RFWWRHSQTISEVSQR
>FUSION-ENST00000637137.1:129535-ENST00000532992.5:71182|4205
LYEDSEVMVPQFCKAYIR
>FUSION-ENST00000637137.1:129535-ENST00000532992.5:71182|3967
PSKCHFLLFPLPLRVFDHTQYK
>FUSION-ENST00000637137.1:129535-ENST00000532992.5:71182|2544
WSLAQLPR
>FUSION-ENST00000637137.1:129535-ENST00000532992.5:71182|1969
VQKLAGCSGWRLLATWR
>FUSION-ENST00000637137.1:129535-ENST00000532992.5:71182|1645
MIVLAIKDF
>FUSION-ENST00000637137.1:129535-ENST00000532992.5:71182|2076
RKPPCHAGPCLSLR
>FUSION-ENST00000637137.1:129535-ENST00000532992.5:71182|3548
CNYYYHLNN
>FUSION-ENST00000524045.6:132874-ENST00000518591.1:134715|2902
MQFNFHILVNFLK
>FUSION-ENST00000524045.6:132874-ENST00000518591.1:134715|2623
MHGDKLDR
>FUSION-ENST00000524045.6:132874-ENST00000518591.1:134715|3662
MREGTLGRHSQTPDQLR
>FUSION-ENST00000524045.6:132874-ENST00000518591.1:134715|6816
MATFLLQWNG
>FUSION-ENST00000524045.6:132874-ENST00000518591.1:134715|4320
DPSLPFTCFWR
>FUSION-ENST00000524045.6:132874-ENST00000518591.1:134715|7344
MGSIFPVSFALK
>FUSION-ENST00000524045.6:132874-ENST00000518591.1:134715|4009
MLCLLDK
>FUSION-ENST00000637137.1:129535-ENST00000532992.5:71182|3864
MSKPILQQLSFYFALSWK
>FUSION-ENST00000524045.6:132874-ENST00000518591.1:134715|1121
MLCNFTAVLYCLFKNK
>FUSION-ENST00000524045.6:132874-ENST00000518591.1:134715|658
MNYQKFRFLIK
>FUSION-ENST00000524045.6:132874-ENST00000518591.1:134715|6198
MLLHLDFMLDLTMMVQIYLTFR
>FUSION-ENST00000524045.6:132874-ENST00000518591.1:134715|5371
QVPFCLHPHQNLVW
>FUSION-ENST00000524045.6:132874-ENST00000518591.1:134715|5578
MAFFVSFALCWFK
>FUSION-ENST00000637137.1:129535-ENST00000532992.5:71182|785
RTDSVIEGGSVGSIERFGEELTK
>FUSION-ENST00000637137.1:129535-ENST00000532992.5:71182|299
SMLLEITY
>FUSION-ENST00000524045.6:132874-ENST00000518591.1:134715|6847
QSGWLPMNGGCR
>FUSION-ENST00000524045.6:132874-ENST00000518591.1:134715|5376
AFSLGVSSSSYKDTSSTGLAFPIK
>ENST00000262738.8|SNV-140902-G-A|3
GYLGINCVDACHLNPCK
>FUSION-ENST00000524045.6:132874-ENST00000518591.1:134715|7237
FKISIFLHYLIKQAGFPICK
>FUSION-ENST00000637137.1:129535-ENST00000532992.5:71182|1121
VKSNWDLFLEEIGYG
>FUSION-ENST00000524045.6:132874-ENST00000518591.1:134715|38
GLPHSMATSE
>FUSION-ENST00000524045.6:132874-ENST00000518591.1:134715|4727
EAEAGEWHEPGRQSLQ
>FUSION-ENST00000654282.1:41698-ENST00000376795.6:80505|1943
MRDLIINNQNLKLCITLVTDIYIP
>FUSION-ENST00000637137.1:129535-ENST00000532992.5:71182|1827
DIFLSWIR
>FUSION-ENST00000524045.6:132874-ENST00000518591.1:134715|6915
GFYQHQKTYDNIPR
>FUSION-ENST00000637137.1:129535-ENST00000532992.5:71182|1653
NKFPTVEFHGQR
>FUSION-ENST00000637137.1:129535-ENST00000532992.5:71182|3997
SFSSLSPSFK
>FUSION-ENST00000524045.6:132874-ENST00000518591.1:134715|2958
GTVVPDLR
>FUSION-ENST00000637137.1:129535-ENST00000532992.5:71182|3147
DIKTHAAENVMR
>FUSION-ENST00000524045.6:132874-ENST00000518591.1:134715|5865
MGIWVGSK
>FUSION-ENST00000524045.6:132874-ENST00000518591.1:134715|3534
LSEGVQAEIAVDKVKQAR
>FUSION-ENST00000637137.1:129535-ENST00000532992.5:71182|2588
GNVHKILVNAK
>FUSION-ENST00000637137.1:129535-ENST00000532992.5:71182|3510
SHNWNHVVCSLFRLTSFM
>FUSION-ENST00000524045.6:132874-ENST00000518591.1:134715|7196
HETDGAR
>FUSION-ENST00000637137.1:129535-ENST00000532992.5:71182|1202
VSPSHQLIGMLGSS
>FUSION-ENST00000524045.6:132874-ENST00000518591.1:134715|4877
LPCNKNEQTTDTHNR
>FUSION-ENST00000524045.6:132874-ENST00000518591.1:134715|3485
KTFLGCKSGK
>FUSION-ENST00000637137.1:129535-ENST00000532992.5:71182|1769
GQEFKTSLANMVKPCLY
>FUSION-ENST00000637137.1:129535-ENST00000532992.5:71182|1014
MTSCGKGSRIK
>FUSION-ENST00000654282.1:41698-ENST00000376795.6:80505|2221
MCVCVCMFVCICAFMHGEVLGAHK
>FUSION-ENST00000654282.1:41698-ENST00000376795.6:80505|1539
ITLPWFNCTRII
>FUSION-ENST00000637137.1:129535-ENST00000532992.5:71182|3093
MYIPVQLPQFKTKITYK
>FUSION-ENST00000637137.1:129535-ENST00000532992.5:71182|1787
ATLLISMFGTLTR
>FUSION-ENST00000524045.6:132874-ENST00000518591.1:134715|108
MSVFYSLLNIDMMMQSDK
>FUSION-ENST00000637137.1:129535-ENST00000532992.5:71182|3981
RTGRGSILCVILSAAT
>FUSION-ENST00000637137.1:129535-ENST00000532992.5:71182|3628
MIEVRSESLN
>FUSION-ENST00000524045.6:132874-ENST00000518591.1:134715|1317
KEPSTFVK
>FUSION-ENST00000524045.6:132874-ENST00000518591.1:134715|3966
GYLRLGMFK
>FUSION-ENST00000524045.6:132874-ENST00000518591.1:134715|7421
MSFISSLADLKIYSIFR
>FUSION-ENST00000637137.1:129535-ENST00000532992.5:71182|572
MIVGLAQWLKPVISAVR
>FUSION-ENST00000524045.6:132874-ENST00000518591.1:134715|1381
YMKMYAV
>FUSION-ENST00000524045.6:132874-ENST00000518591.1:134715|7004
MFWGKVPCTLLLPRTHIELFLFFQE
>FUSION-ENST00000524045.6:132874-ENST00000518591.1:134715|5815
MCACVFIAA
>FUSION-ENST00000524045.6:132874-ENST00000518591.1:134715|1144
MTDIKWYPFPCC
>FUSION-ENST00000637137.1:129535-ENST00000532992.5:71182|2824
TAFCKKLR
>FUSION-ENST00000524045.6:132874-ENST00000518591.1:134715|2880
CCNVPCTRGQWERLR
>FUSION-ENST00000524045.6:132874-ENST00000518591.1:134715|7231
QAGFPICKSITHKK
>FUSION-ENST00000524045.6:132874-ENST00000518591.1:134715|80
MYLYWKR
>FUSION-ENST00000524045.6:132874-ENST00000518591.1:134715|7168
MQDAKWRPMYKCFK
>FUSION-ENST00000637137.1:129535-ENST00000532992.5:71182|3830
RAKHPGLLSGLLLLLFFWGTGV
>FUSION-ENST00000524045.6:132874-ENST00000518591.1:134715|5236
MSGRIYQYIDVGIAFSLR
>FUSION-ENST00000637137.1:129535-ENST00000532992.5:71182|2595
VMRACSPSYLGG
>FUSION-ENST00000637137.1:129535-ENST00000532992.5:71182|4455
GQEFETSLTNMVKPR
>FUSION-ENST00000637137.1:129535-ENST00000532992.5:71182|3251
TAVNILKHLTSFWCIRNEIDNR
>ENST00000361820.6|SNV-67714-A-T|1
IVMDFGIWPEQAQRHKTHFQHPSK
>FUSION-ENST00000524045.6:132874-ENST00000518591.1:134715|1720
QVRLSKNI
>FUSION-ENST00000524045.6:132874-ENST00000518591.1:134715|1948
KKNSMYLK
>FUSION-ENST00000637137.1:129535-ENST00000532992.5:71182|3333
VAGACNPSYSGG
>FUSION-ENST00000654282.1:41698-ENST00000376795.6:80505|1527
MWVPHACK
>FUSION-ENST00000524045.6:132874-ENST00000518591.1:134715|2813
GANLVLELCGMTWFWDFLETR
>FUSION-ENST00000654282.1:41698-ENST00000376795.6:80505|225
NYLKMNLIT
>FUSION-ENST00000524045.6:132874-ENST00000518591.1:134715|3178
MQPSSLLRHNK
>FUSION-ENST00000524045.6:132874-ENST00000518591.1:134715|988
FLRLSFS
>FUSION-ENST00000637137.1:129535-ENST00000532992.5:71182|2068
ACYRSKHA
>FUSION-ENST00000524045.6:132874-ENST00000518591.1:134715|4144
GGTELSILTVAAHSPS
>FUSION-ENST00000637137.1:129535-ENST00000532992.5:71182|920
NYAEWETGIFYDCFNIILMSYLKGK
>FUSION-ENST00000637137.1:129535-ENST00000532992.5:71182|130
GPTSKCHQHMNLGIK
>FUSION-ENST00000654282.1:41698-ENST00000376795.6:80505|976
EWQESWKACNSK
>FUSION-ENST00000524045.6:132874-ENST00000518591.1:134715|3043
MLYSFLYTQVFHLGEMYS
>FUSION-ENST00000524045.6:132874-ENST00000518591.1:134715|4733
KVLNVVPATREAEAGEWHEPGR
>FUSION-ENST00000654282.1:41698-ENST00000376795.6:80505|1910
WNCESIKPLFLYNLPSLIAV
>ENST00000449313.5|SNV-6080-C-T|1
VNGALVVMVQPSK
>FUSION-ENST00000637137.1:129535-ENST00000532992.5:71182|760
ASPGLLIPSLADF
>FUSION-ENST00000524045.6:132874-ENST00000518591.1:134715|6390
FIAALFTIAKTWNQPKCPTMIDWIK
>FUSION-ENST00000524045.6:132874-ENST00000518591.1:134715|7575
MSLHCGCFCALLCESCTHGK
>FUSION-ENST00000650541.1:803-ENST00000376795.6:80505|87
RKSTEIFK
>FUSION-ENST00000524045.6:132874-ENST00000518591.1:134715|609
AGKLLEPR
>FUSION-ENST00000637137.1:129535-ENST00000532992.5:71182|1570
LFLLKLGFAKTAILMLLFLKPK
>ENST00000567020.6|SNV-22035-C-A|3
EIQLLQMANEKALKK
>FUSION-ENST00000524045.6:132874-ENST00000518591.1:134715|6583
YSAGSSSTQPQDPVH
>FUSION-ENST00000524045.6:132874-ENST00000518591.1:134715|606
LLEPRSSK
>FUSION-ENST00000637137.1:129535-ENST00000532992.5:71182|218
VGWIINGGS
>FUSION-ENST00000524045.6:132874-ENST00000518591.1:134715|113
MCSKCTVAPAVLSCHLYSLK
>FUSION-ENST00000524045.6:132874-ENST00000518591.1:134715|2741
LAWRLGL
>FUSION-ENST00000637137.1:129535-ENST00000532992.5:71182|4369
NLSFLFLQLPFYGAELIKNKDFR
>FUSION-ENST00000524045.6:132874-ENST00000518591.1:134715|2451
YLELCCL
>FUSION-ENST00000637137.1:129535-ENST00000532992.5:71182|261
MSISFSK
>FUSION-ENST00000524045.6:132874-ENST00000518591.1:134715|1621
YTCVMLVCCTH
>FUSION-ENST00000637137.1:129535-ENST00000532992.5:71182|1613
GVSPCWPGWSRTPDLK
>FUSION-ENST00000637137.1:129535-ENST00000532992.5:71182|3633
PVFPGTWWAEAGRLLELGKWR
>FUSION-ENST00000637137.1:129535-ENST00000532992.5:71182|658
MLPRLVTNSWPKAILQPSPSK
>FUSION-ENST00000637137.1:129535-ENST00000532992.5:71182|217
MQIDGTHMFWT
>FUSION-ENST00000520433.5:144-ENST00000518591.1:134715|3
LIQYFLWSVVIIK
>FUSION-ENST00000524045.6:132874-ENST00000518591.1:134715|7279
MILEETPFSVNFAVGFVCVLSSPP
>FUSION-ENST00000524045.6:132874-ENST00000518591.1:134715|3893
TGKFKYLDFFVPH
>FUSION-ENST00000654282.1:41698-ENST00000376795.6:80505|1017
RRPQKTESLWPSPALLSPTPR
>FUSION-ENST00000654282.1:41698-ENST00000376795.6:80505|1183
DNIVGVVK
>FUSION-ENST00000524045.6:132874-ENST00000518591.1:134715|3618
MFIQVATHSFTQVHVLLVI
>FUSION-ENST00000524045.6:132874-ENST00000518591.1:134715|4794
MSFTFAAM
>FUSION-ENST00000524045.6:132874-ENST00000518591.1:134715|1285
NHKKLYIILCK
>FUSION-ENST00000637137.1:129535-ENST00000532992.5:71182|222
MRNVRAAK
>FUSION-ENST00000524045.6:132874-ENST00000518591.1:134715|4248
VSFGHLR
>FUSION-ENST00000524045.6:132874-ENST00000518591.1:134715|2807
TWFWDFLETRAGLDPEYVRVGK
>FUSION-ENST00000524045.6:132874-ENST00000518591.1:134715|6734
GCIACDSIYTK
>FUSION-ENST00000654282.1:41698-ENST00000376795.6:80505|1061
QFLLLLNK
>FUSION-ENST00000654282.1:41698-ENST00000376795.6:80505|2527
MLIFENCK
>FUSION-ENST00000654282.1:41698-ENST00000376795.6:80505|1502
TGTLKYRFVPTLEIVTL
>FUSION-ENST00000524045.6:132874-ENST00000518591.1:134715|1618
MVILSSSLIALWSER
>FUSION-ENST00000524045.6:132874-ENST00000518591.1:134715|7274
QHSISESRGGVSK
>FUSION-ENST00000524045.6:132874-ENST00000518591.1:134715|3527
SKLQVPLILSR
>FUSION-ENST00000637137.1:129535-ENST00000532992.5:71182|430
GITFLLIAAW
>FUSION-ENST00000524045.6:132874-ENST00000518591.1:134715|5253
MHSCDKSLLDMMYYAFSMSLISIC
>FUSION-ENST00000637137.1:129535-ENST00000532992.5:71182|2658
SLAIREAGNFK
>FUSION-ENST00000524045.6:132874-ENST00000518591.1:134715|330
ISFCNVQIILLIF
>FUSION-ENST00000524045.6:132874-ENST00000518591.1:134715|6077
IQQSFKGNKVSLLFLAIWIVNDALK
>FUSION-ENST00000524045.6:132874-ENST00000518591.1:134715|635
GVEISWWATRWEPQLCGHGGR
>FUSION-ENST00000524045.6:132874-ENST00000518591.1:134715|6902
LALKYLIK
>ENST00000345136.7|SNV-52019-G-A|4
AETEQGEQQRQLLEEELAQLQR
>ENST00000545888.6|SNV-14110-C-T|1
QNCPFLVGRS
>FUSION-ENST00000524045.6:132874-ENST00000518591.1:134715|4993
MDIENDKQRR
>FUSION-ENST00000524045.6:132874-ENST00000518591.1:134715|838
THNGFHCR
>FUSION-ENST00000637137.1:129535-ENST00000532992.5:71182|514
ARLHTSLSVHRTSSIQEAS
>FUSION-ENST00000524045.6:132874-ENST00000518591.1:134715|6883
MHSAYELTYF
>FUSION-ENST00000654282.1:41698-ENST00000376795.6:80505|354
MSLFSYNYAHLF
>FUSION-ENST00000654282.1:41698-ENST00000376795.6:80505|1492
THEEQKIS
>FUSION-ENST00000637137.1:129535-ENST00000532992.5:71182|2786
QFFHGQR
>FUSION-ENST00000654282.1:41698-ENST00000376795.6:80505|758
RNLFLSIK
>FUSION-ENST00000524045.6:132874-ENST00000518591.1:134715|5609
DSCMLCLCSRWFQRTSLFLPSFR
>FUSION-ENST00000637137.1:129535-ENST00000532992.5:71182|2782
VGGWFHQALVRFS
>FUSION-ENST00000524045.6:132874-ENST00000518591.1:134715|1516
SMGVGPSKPGVR
>FUSION-ENST00000524045.6:132874-ENST00000518591.1:134715|4064
LENIIPFK
>FUSION-ENST00000637137.1:129535-ENST00000532992.5:71182|1625
LHNKGTLSEIFHDIQHSR
>FUSION-ENST00000524045.6:132874-ENST00000518591.1:134715|886
FIILTGYLLS
>FUSION-ENST00000524045.6:132874-ENST00000518591.1:134715|6660
MWSPGQATSPENAILR
>FUSION-ENST00000524045.6:132874-ENST00000518591.1:134715|5129
SQISPLLNTK
>FUSION-ENST00000637137.1:129535-ENST00000532992.5:71182|1786
MFGTLTR
>FUSION-ENST00000524045.6:132874-ENST00000518591.1:134715|2018
YLTGQWLSK
>FUSION-ENST00000524045.6:132874-ENST00000518591.1:134715|2600
IPVISSK
>FUSION-ENST00000524045.6:132874-ENST00000518591.1:134715|3026
LLFPEVYSWHHCQKSFDCK
>FUSION-ENST00000524045.6:132874-ENST00000518591.1:134715|3824
QASWKLAR
>FUSION-ENST00000524045.6:132874-ENST00000518591.1:134715|2829
YFFSLATFRIFSLLLIFGSLIIK
>FUSION-ENST00000524045.6:132874-ENST00000518591.1:134715|6147
MNMIVKLDICFIHSNIHLFVR
>ENST00000618192.4|INDEL-622131-C-CA|6
KSRHPGCR
>FUSION-ENST00000637137.1:129535-ENST00000532992.5:71182|3811
MFLNSAK
>FUSION-ENST00000524045.6:132874-ENST00000518591.1:134715|2472
MVRIWRTESH
>FUSION-ENST00000637137.1:129535-ENST00000532992.5:71182|2609
LAGHGDACL
>FUSION-ENST00000524045.6:132874-ENST00000518591.1:134715|4491
MVNENANRL
>FUSION-ENST00000637137.1:129535-ENST00000532992.5:71182|2768
VSDSVILCVFIITGFSELPQK
>FUSION-ENST00000524045.6:132874-ENST00000518591.1:134715|5526
VSAERSPVSLMGCPWWVT
>FUSION-ENST00000524045.6:132874-ENST00000518591.1:134715|4020
ETKILQYSKK
>FUSION-ENST00000524045.6:132874-ENST00000518591.1:134715|5208
MLAVGISFISFVKPRK
>FUSION-ENST00000524045.6:132874-ENST00000518591.1:134715|7466
MSICKHFKEMIHK
>FUSION-ENST00000524045.6:132874-ENST00000518591.1:134715|3259
KQLIASVK
>FUSION-ENST00000654282.1:41698-ENST00000376795.6:80505|1276
DNFNIDFIICR
>FUSION-ENST00000524045.6:132874-ENST00000518591.1:134715|6480
MNFKVVFSNSVKK
>FUSION-ENST00000524045.6:132874-ENST00000518591.1:134715|4333
RSQNDDGFVLLSIQPSQKGK
>FUSION-ENST00000637137.1:129535-ENST00000532992.5:71182|4254
MPGRLDVSRK
>FUSION-ENST00000654282.1:41698-ENST00000376795.6:80505|2474
IVRETLLHFILFSNPV
>FUSION-ENST00000524045.6:132874-ENST00000518591.1:134715|2786
LFNLYVPHIPLM
>FUSION-ENST00000654282.1:41698-ENST00000376795.6:80505|2525
MLIFENCKNVFFYAVAQK
>FUSION-ENST00000524045.6:132874-ENST00000518591.1:134715|5811
MSMECSSISLYPLLFH
>FUSION-ENST00000524045.6:132874-ENST00000518591.1:134715|6
SGASEGKTK
>FUSION-ENST00000524045.6:132874-ENST00000518591.1:134715|1614
SALLPTMWSILE
>ENST00000378097.6|SNV-105748-G-C|1
ILSEDGRRQQAK
>FUSION-ENST00000524045.6:132874-ENST00000518591.1:134715|888
SLYMFIILTGYLLS
>FUSION-ENST00000524045.6:132874-ENST00000518591.1:134715|2323
FLQNLVRDYYK
>FUSION-ENST00000637137.1:129535-ENST00000532992.5:71182|4541
WPTPVISALWEAQAGGSPEVR
>FUSION-ENST00000524045.6:132874-ENST00000518591.1:134715|6035
MEMQANKSTYCGFEFSRNK
>FUSION-ENST00000637137.1:129535-ENST00000532992.5:71182|2711
MRISIIKYILHYK
>FUSION-ENST00000637137.1:129535-ENST00000532992.5:71182|51
EHFLSLC
>FUSION-ENST00000637137.1:129535-ENST00000532992.5:71182|901
TFNTKIKVLF
>FUSION-ENST00000637137.1:129535-ENST00000532992.5:71182|3344
MVLCFSLQIGKR
>FUSION-ENST00000524045.6:132874-ENST00000518591.1:134715|6168
NKTMQERLNQIHTHR
>FUSION-ENST00000654282.1:41698-ENST00000376795.6:80505|1902
MRLHRYGLAVSPPK
>FUSION-ENST00000637137.1:129535-ENST00000532992.5:71182|82
APGSRVARTTAMR
>FUSION-ENST00000637137.1:129535-ENST00000532992.5:71182|1556
LLFLKPKLR
>FUSION-ENST00000654282.1:41698-ENST00000376795.6:80505|224
MSLFVKDIIK
>FUSION-ENST00000524045.6:132874-ENST00000518591.1:134715|614
VVVERVWALNSYQR
>FUSION-ENST00000637137.1:129535-ENST00000532992.5:71182|562
VMIVGRGAK
>FUSION-ENST00000524045.6:132874-ENST00000518591.1:134715|6933
ERWTGHKVCFIEQDISVYSMGK
>FUSION-ENST00000637137.1:129535-ENST00000532992.5:71182|596
MIKTSFPCYLNDTLGR
>FUSION-ENST00000524045.6:132874-ENST00000518591.1:134715|1579
LNIGPHSLLACSISAER
>FUSION-ENST00000524045.6:132874-ENST00000518591.1:134715|6534
ATKAKIDK
>FUSION-ENST00000654282.1:41698-ENST00000376795.6:80505|904
CRESKFWCS
>FUSION-ENST00000524045.6:132874-ENST00000518591.1:134715|25
YFHSHVWKMSLAAGWPLR
>FUSION-ENST00000524045.6:132874-ENST00000518591.1:134715|962
YLSCNDFSQKVTFQHVSF
>ENST00000358697.5|SNV-1841-A-C|4
RFLCPVEGCGKSFTR
>FUSION-ENST00000524045.6:132874-ENST00000518591.1:134715|6063
GLETGWNELWK
>FUSION-ENST00000637137.1:129535-ENST00000532992.5:71182|4531
WIVRACVKMGAVTALFHCNVAASSF
>FUSION-ENST00000524045.6:132874-ENST00000518591.1:134715|5378
AFSLGVSSSSYK
>FUSION-ENST00000637137.1:129535-ENST00000532992.5:71182|3962
VFDHTQYKVQTS
>FUSION-ENST00000637137.1:129535-ENST00000532992.5:71182|4041
YIGWLAPLF
>FUSION-ENST00000524045.6:132874-ENST00000518591.1:134715|3000
MVSFCCRCCCFCCCCLRWSLALLPR
>FUSION-ENST00000524045.6:132874-ENST00000518591.1:134715|6622
MTIRHYCCM
>FUSION-ENST00000524045.6:132874-ENST00000518591.1:134715|4752
MIVISKTKTSEVNLK
>FUSION-ENST00000524045.6:132874-ENST00000518591.1:134715|3646
MSLICMRQR
>FUSION-ENST00000524045.6:132874-ENST00000518591.1:134715|1194
LLLNYTK
>FUSION-ENST00000524045.6:132874-ENST00000518591.1:134715|2577
LSFQFQQQFLILETFRQENYKLY
>FUSION-ENST00000524045.6:132874-ENST00000518591.1:134715|5246
MSWEYSLYFFQGV
>FUSION-ENST00000524045.6:132874-ENST00000518591.1:134715|4509
MHLNFCSTNV
>FUSION-ENST00000524045.6:132874-ENST00000518591.1:134715|4120
DRCDFAFNIEK
>FUSION-ENST00000637137.1:129535-ENST00000532992.5:71182|2023
MPFHVTPFKPCLSIFDNVGHYDR
>FUSION-ENST00000654282.1:41698-ENST00000376795.6:80505|201
FDFFKNYKSTDVSNQGK
>FUSION-ENST00000524045.6:132874-ENST00000518591.1:134715|3148
MPQQTSVCDVPPCCVHVFSLFNSHL
>ENST00000409718.5|SNV-171815-T-G|1
GPAKSQGSGNEAEPLGKGNSR
>FUSION-ENST00000524045.6:132874-ENST00000518591.1:134715|7683
MSLCHVCLLK
>FUSION-ENST00000654282.1:41698-ENST00000376795.6:80505|425
MSLELSSVIQK
>FUSION-ENST00000637137.1:129535-ENST00000532992.5:71182|245
ALFLVLLGNSKMIKSVLGL
>FUSION-ENST00000637137.1:129535-ENST00000532992.5:71182|1419
LTLAAHMLK
>FUSION-ENST00000524045.6:132874-ENST00000518591.1:134715|3613
HKNFSGR
>FUSION-ENST00000654282.1:41698-ENST00000376795.6:80505|1924
FHMQNFK
>FUSION-ENST00000524045.6:132874-ENST00000518591.1:134715|3763
MELYLYFI
>FUSION-ENST00000524045.6:132874-ENST00000518591.1:134715|3774
FLRPPEGCVMSHGHLYLA
>FUSION-ENST00000650541.1:803-ENST00000376795.6:80505|144
EKFLENK
>FUSION-ENST00000524045.6:132874-ENST00000518591.1:134715|3909
VMTTDYIHNYSYLSSIYLFFLAKMK
>FUSION-ENST00000524045.6:132874-ENST00000518591.1:134715|5668
PPALFFWLRIDMAR
>FUSION-ENST00000524045.6:132874-ENST00000518591.1:134715|5552
MLAGYFAR
>FUSION-ENST00000637137.1:129535-ENST00000532992.5:71182|2603
NQCSFFK
>FUSION-ENST00000524045.6:132874-ENST00000518591.1:134715|4084
LHWKQEREITM
>ENST00000495995.5|SNV-11702-C-A|4
MLYEFFVKVYHSCRGGK
>FUSION-ENST00000524045.6:132874-ENST00000518591.1:134715|5624
ILFLCCVSARLWYQDDAGLMK
>FUSION-ENST00000654282.1:41698-ENST00000376795.6:80505|2276
MKALEMK
>FUSION-ENST00000524045.6:132874-ENST00000518591.1:134715|4834
TPMLMGVKLWNNHTMECSPAIKMNR
>FUSION-ENST00000524045.6:132874-ENST00000518591.1:134715|111
CTVAPAVLSCHLYSLK
>FUSION-ENST00000637137.1:129535-ENST00000532992.5:71182|1129
KIAHCLEGRLMFER
>FUSION-ENST00000637137.1:129535-ENST00000532992.5:71182|2165
SLPLSLLFLPFCFQPLLFLFQH
>FUSION-ENST00000637137.1:129535-ENST00000532992.5:71182|4333
RTHAIQCV
>FUSION-ENST00000524045.6:132874-ENST00000518591.1:134715|4499
LMFEVQVSIIR
>FUSION-ENST00000637137.1:129535-ENST00000532992.5:71182|2025
VHYFFSI
>FUSION-ENST00000637137.1:129535-ENST00000532992.5:71182|4086
LFFFFFFLRR
>FUSION-ENST00000654282.1:41698-ENST00000376795.6:80505|1215
TEYRQNSLYFPFTLVK
>FUSION-ENST00000637137.1:129535-ENST00000532992.5:71182|3601
MHWDSGGYCHDRGEK
>FUSION-ENST00000524045.6:132874-ENST00000518591.1:134715|4175
ISHLHDIR
>FUSION-ENST00000654282.1:41698-ENST00000376795.6:80505|1786
LEVAPHHT
>FUSION-ENST00000524045.6:132874-ENST00000518591.1:134715|3876
MVTYIWLR
>FUSION-ENST00000637137.1:129535-ENST00000532992.5:71182|1073
FLSFQVVR
>FUSION-ENST00000524045.6:132874-ENST00000518591.1:134715|828
MYFLFLLCRELK
>FUSION-ENST00000524045.6:132874-ENST00000518591.1:134715|5781
GFSRYTIMSLVNR
>FUSION-ENST00000524045.6:132874-ENST00000518591.1:134715|371
EYWIFRFPFLLFCFLETR
>FUSION-ENST00000524045.6:132874-ENST00000518591.1:134715|2439
LSIFICLK
>FUSION-ENST00000654282.1:41698-ENST00000376795.6:80505|899
MFQILGRNIQYSTNK
>FUSION-ENST00000654282.1:41698-ENST00000376795.6:80505|308
SRCLYVLLEE
>ENST00000511802.5|SNV-76294-C-G|6
MAILSFQVGQFK
>FUSION-ENST00000524045.6:132874-ENST00000518591.1:134715|4405
MFWQMAR
>FUSION-ENST00000524045.6:132874-ENST00000518591.1:134715|5544
MLGEPLLSSK
>FUSION-ENST00000637137.1:129535-ENST00000532992.5:71182|3204
TVRETGK
>FUSION-ENST00000524045.6:132874-ENST00000518591.1:134715|4853
MYLPYDSAFPFIGVYPR
>FUSION-ENST00000524045.6:132874-ENST00000518591.1:134715|1215
NKQDYPLSTLLFNIVQELLDNK
>FUSION-ENST00000524045.6:132874-ENST00000518591.1:134715|4818
ECSPAIKMNRQLIHTTGMNLK
>FUSION-ENST00000650541.1:803-ENST00000376795.6:80505|137
CCGMRVKYVYK
>FUSION-ENST00000524045.6:132874-ENST00000518591.1:134715|4759
DVKNFIK
>FUSION-ENST00000637137.1:129535-ENST00000532992.5:71182|1523
MILRITDNFK
>FUSION-ENST00000654282.1:41698-ENST00000376795.6:80505|1611
TSRIGNDMEHSSSQLRFVIGTQR
>FUSION-ENST00000637137.1:129535-ENST00000532992.5:71182|337
HFLLFFVIMF
>FUSION-ENST00000524045.6:132874-ENST00000518591.1:134715|3484
TFLGCKSGK
>FUSION-ENST00000654282.1:41698-ENST00000376795.6:80505|2387
NNWFDVTSLEEGWSLSFVKTYR
>ENST00000492103.1|SNV-7610-G-T|10
ILLFLTCLGK
>FUSION-ENST00000524045.6:132874-ENST00000518591.1:134715|539
LTDSMIQFPL
>FUSION-ENST00000524045.6:132874-ENST00000518591.1:134715|1437
MNVETFVITMIKFFK
>FUSION-ENST00000524045.6:132874-ENST00000518591.1:134715|2531
IKCNLYLENR
>FUSION-ENST00000524045.6:132874-ENST00000518591.1:134715|6562
MPMVLGLMFK
>FUSION-ENST00000654282.1:41698-ENST00000376795.6:80505|2501
SVDLTYCVDLDFWER
>FUSION-ENST00000637137.1:129535-ENST00000532992.5:71182|3586
ITKGINSR
>FUSION-ENST00000637137.1:129535-ENST00000532992.5:71182|523
PSSSKRTTPR
>ENST00000479761.1|MNV-21046-AAAGA-A|3
CSQMADNGDHSSVPSSK
>FUSION-ENST00000654282.1:41698-ENST00000376795.6:80505|625
NEKSTSSGLCPYSYLLFR
>FUSION-ENST00000524045.6:132874-ENST00000518591.1:134715|940
GWDGERGGLR
>FUSION-ENST00000654282.1:41698-ENST00000376795.6:80505|2594
GPEQNLGKGTDSHR
>FUSION-ENST00000524045.6:132874-ENST00000518591.1:134715|5364
YCHIGIR
>FUSION-ENST00000524045.6:132874-ENST00000518591.1:134715|1328
MGKANILLFQYEYKK
>FUSION-ENST00000524045.6:132874-ENST00000518591.1:134715|2860
MAWCLELGKLSWRLGLWEPSWVSR
>FUSION-ENST00000524045.6:132874-ENST00000518591.1:134715|1429
MFFAETWIKLETIILSK
>FUSION-ENST00000637137.1:129535-ENST00000532992.5:71182|1310
IHLSRLFK
>FUSION-ENST00000524045.6:132874-ENST00000518591.1:134715|6186
VQIYLTFRVYLK
>FUSION-ENST00000524045.6:132874-ENST00000518591.1:134715|7515
DLLFIIVRVPAGITVNVLCAL
>FUSION-ENST00000654282.1:41698-ENST00000376795.6:80505|1480
FVSLCLVPLK
>FUSION-ENST00000637137.1:129535-ENST00000532992.5:71182|3035
EDEALSQGNAGASR
>FUSION-ENST00000637137.1:129535-ENST00000532992.5:71182|3915
SLPPAALTSWAQGILPPQPRQ
>FUSION-ENST00000637137.1:129535-ENST00000532992.5:71182|3447
IHSPPMRPFPQHLGIRR
>FUSION-ENST00000524045.6:132874-ENST00000518591.1:134715|5878
YSKEQTGWRWPSGMPVYIIR
>FUSION-ENST00000524045.6:132874-ENST00000518591.1:134715|3598
PVVPGTR
>FUSION-ENST00000637137.1:129535-ENST00000532992.5:71182|1044
LESNEKLR
>FUSION-ENST00000637137.1:129535-ENST00000532992.5:71182|2252
SHNVLRMFMQVGQARIR
>FUSION-ENST00000654282.1:41698-ENST00000376795.6:80505|722
FFFQNFK
>FUSION-ENST00000654282.1:41698-ENST00000376795.6:80505|1643
NSVLCYIHLESVR
>FUSION-ENST00000524045.6:132874-ENST00000518591.1:134715|3440
LGFHPPMETR
>FUSION-ENST00000654282.1:41698-ENST00000376795.6:80505|1821
QFYLGMSSLSFVLTAPSLCLFRLR
>FUSION-ENST00000524045.6:132874-ENST00000518591.1:134715|4908
LKYRLIEVK
>FUSION-ENST00000524045.6:132874-ENST00000518591.1:134715|4788
MALASRADWISTAARLCSQCLL
>FUSION-ENST00000524045.6:132874-ENST00000518591.1:134715|4633
LSEAPRKE
>FUSION-ENST00000524045.6:132874-ENST00000518591.1:134715|3455
SLEDVLGMIAYTVKPVLDWR
>FUSION-ENST00000524045.6:132874-ENST00000518591.1:134715|1565
LHNLSCFCSGWYRFFLSMFSASFR
>FUSION-ENST00000637137.1:129535-ENST00000532992.5:71182|142
MKFEGHN
>FUSION-ENST00000654282.1:41698-ENST00000376795.6:80505|2355
NKGNLQMPDSHLLQAWCLK
>FUSION-ENST00000637137.1:129535-ENST00000532992.5:71182|4626
KIQLVCERYLEQWLTF
>FUSION-ENST00000637137.1:129535-ENST00000532992.5:71182|2508
QCCHCSAK
>FUSION-ENST00000637137.1:129535-ENST00000532992.5:71182|1976
SGVQDQSGQR
>FUSION-ENST00000637137.1:129535-ENST00000532992.5:71182|2318
HTVLLIT
>FUSION-ENST00000524045.6:132874-ENST00000518591.1:134715|7362
MVLCPVFYNLRRSISLVPVILILLT
>FUSION-ENST00000524045.6:132874-ENST00000518591.1:134715|3380
VTPSHSSSR
>FUSION-ENST00000524045.6:132874-ENST00000518591.1:134715|445
HVENGIISKIDYTLFK
>FUSION-ENST00000654282.1:41698-ENST00000376795.6:80505|853
VGGPMPELFKGQLYR
>FUSION-ENST00000637137.1:129535-ENST00000532992.5:71182|555
GAKTIAPGLHVLLLCAWR
>FUSION-ENST00000524045.6:132874-ENST00000518591.1:134715|2345
MLVFFTLILYSETFLKLLLSR
>FUSION-ENST00000654282.1:41698-ENST00000376795.6:80505|1136
MLPKVLLIRTR
>FUSION-ENST00000654282.1:41698-ENST00000376795.6:80505|1094
KCVHSLVK
>FUSION-ENST00000637137.1:129535-ENST00000532992.5:71182|3797
MKLLVGVIFEFR
>FUSION-ENST00000524045.6:132874-ENST00000518591.1:134715|3743
MHEAEDEFKMR
>FUSION-ENST00000654282.1:41698-ENST00000376795.6:80505|1805
PSVFCCMLTKHPPKSSSYR
>FUSION-ENST00000654282.1:41698-ENST00000376795.6:80505|1013
TESLWPSPALLSPTPRK
>FUSION-ENST00000524045.6:132874-ENST00000518591.1:134715|2883
MCCNVPCTRGQWER
>FUSION-ENST00000524045.6:132874-ENST00000518591.1:134715|5972
LRGEPKR
>FUSION-ENST00000524045.6:132874-ENST00000518591.1:134715|6904
NLKLALK
>FUSION-ENST00000637137.1:129535-ENST00000532992.5:71182|2211
SYVVSKCWTL
>FUSION-ENST00000654282.1:41698-ENST00000376795.6:80505|1194
EYYSAIKINELLCLEK
>FUSION-ENST00000524045.6:132874-ENST00000518591.1:134715|6991
LIVFFSGR
>FUSION-ENST00000637137.1:129535-ENST00000532992.5:71182|132
SESAQVPFALLIK
>FUSION-ENST00000637137.1:129535-ENST00000532992.5:71182|3780
MRVLPCHSGR
>FUSION-ENST00000524045.6:132874-ENST00000518591.1:134715|5077
SIICFNFRNISLK
>FUSION-ENST00000654282.1:41698-ENST00000376795.6:80505|2603
MARSCACLLAHIPITALHLTHPYRR
>FUSION-ENST00000654282.1:41698-ENST00000376795.6:80505|177
MFGFLLFVLLGLHLLFGKLSTL
>FUSION-ENST00000524045.6:132874-ENST00000518591.1:134715|7568
MICFDQVFLIV
>FUSION-ENST00000524045.6:132874-ENST00000518591.1:134715|1280
LYIILCKVNLKTR
>FUSION-ENST00000654282.1:41698-ENST00000376795.6:80505|2205
MGGSSSFCAD
>FUSION-ENST00000586376.5:3275-ENST00000518696.5:25464|56
CVPPHPAHFCIFSRDGVLLC
>FUSION-ENST00000524045.6:132874-ENST00000518591.1:134715|3469
LYKNGGQDLESEKK
>FUSION-ENST00000524045.6:132874-ENST00000518591.1:134715|1868
MKNTTLQIKG
>FUSION-ENST00000637137.1:129535-ENST00000532992.5:71182|3784
LILYFLFVCV
>FUSION-ENST00000524045.6:132874-ENST00000518591.1:134715|3861
GRWGGGNLHL
>FUSION-ENST00000524045.6:132874-ENST00000518591.1:134715|4011
HDMLCLLDKK
>FUSION-ENST00000524045.6:132874-ENST00000518591.1:134715|2056
MQSVCQCIK
>FUSION-ENST00000524045.6:132874-ENST00000518591.1:134715|1942
YLKSHQYFMK
>FUSION-ENST00000524045.6:132874-ENST00000518591.1:134715|6533
MASQFSQHHLLNR
>FUSION-ENST00000637137.1:129535-ENST00000532992.5:71182|2914
AFFFFFFFGRVEVSR
>FUSION-ENST00000524045.6:132874-ENST00000518591.1:134715|4434
RITYVSCITVAAMETIYLS
>FUSION-ENST00000637137.1:129535-ENST00000532992.5:71182|1375
FSSKCFRVLALSSITQFVIIFYMV
>FUSION-ENST00000524045.6:132874-ENST00000518591.1:134715|4468
KILGKSR
>FUSION-ENST00000524045.6:132874-ENST00000518591.1:134715|2781
MGADLEAQSQG
>FUSION-ENST00000524045.6:132874-ENST00000518591.1:134715|5971
NEIQNTV
>FUSION-ENST00000524045.6:132874-ENST00000518591.1:134715|3971
MPAVVPMGKGYLRLGMFK
>FUSION-ENST00000654282.1:41698-ENST00000376795.6:80505|399
MTLLNPIFLNP
>FUSION-ENST00000654282.1:41698-ENST00000376795.6:80505|761
VNEDISVNEK
>FUSION-ENST00000637137.1:129535-ENST00000532992.5:71182|3897
MLAGLVSNS
>FUSION-ENST00000524045.6:132874-ENST00000518591.1:134715|4323
LTWVVSMDPSLPFTCFWR
>FUSION-ENST00000637137.1:129535-ENST00000532992.5:71182|4370
MNLSFLFLQLPFYGAELIKNKDFR
>FUSION-ENST00000637137.1:129535-ENST00000532992.5:71182|3839
QLEIHKR
>FUSION-ENST00000637137.1:129535-ENST00000532992.5:71182|1157
LHIVWKGG
>FUSION-ENST00000637137.1:129535-ENST00000532992.5:71182|2432
LECSGAISAHCKLRLLGSR
>FUSION-ENST00000524045.6:132874-ENST00000518591.1:134715|6783
MRYHFILSKMVK
>FUSION-ENST00000637137.1:129535-ENST00000532992.5:71182|4520
MVLTGYGGPR
>FUSION-ENST00000524045.6:132874-ENST00000518591.1:134715|374
LIIHYSS
>ENST00000505061.5|SNV-49107-C-A|3
VWAPCPQMMAVRLGLTPIR
>FUSION-ENST00000654282.1:41698-ENST00000376795.6:80505|2366
KVGPCLLSKLIE
>FUSION-ENST00000524045.6:132874-ENST00000518591.1:134715|7035
GRIRVIVQYPNVIQK
>FUSION-ENST00000524045.6:132874-ENST00000518591.1:134715|5585
VFSNLVPFSPSLSGTLIRCR
>FUSION-ENST00000524045.6:132874-ENST00000518591.1:134715|1633
MYILLICGGEFCR
>ENST00000495995.5|SNV-11702-C-A|10
NSSSKSTTPVGEARWFWTR
>FUSION-ENST00000637137.1:129535-ENST00000532992.5:71182|2961
DICVASSFELYSSV
>FUSION-ENST00000524045.6:132874-ENST00000518591.1:134715|5722
VSSFVHVPTKDMNSSFFMAA
>FUSION-ENST00000654282.1:41698-ENST00000376795.6:80505|1671
MCHLLLITMNLSRFGLQK
>FUSION-ENST00000654282.1:41698-ENST00000376795.6:80505|468
IAQTASYFEFIIEEYSMWQINPR
>FUSION-ENST00000524045.6:132874-ENST00000518591.1:134715|2961
RMGTVVPDLRGK
>FUSION-ENST00000524045.6:132874-ENST00000518591.1:134715|1028
TLFYFINF
>FUSION-ENST00000654282.1:41698-ENST00000376795.6:80505|1516
ILTFSNLNFEK
>FUSION-ENST00000654282.1:41698-ENST00000376795.6:80505|1657
MVRLSTSKLCAHQFFSK
>FUSION-ENST00000654282.1:41698-ENST00000376795.6:80505|678
MPVAYFF
>FUSION-ENST00000524045.6:132874-ENST00000518591.1:134715|2836
WNDLVLGFSGN
>FUSION-ENST00000654282.1:41698-ENST00000376795.6:80505|1705
LRDWLSFLLTVIFCTIF
>FUSION-ENST00000637137.1:129535-ENST00000532992.5:71182|4090
THLFLSYFLETRIYCQRI
>FUSION-ENST00000637137.1:129535-ENST00000532992.5:71182|1195
VALMETGLPSVNLTR
>ENST00000395395.7|SNV-41769-G-A|4
AFGFKSLLTQHQR
>FUSION-ENST00000637137.1:129535-ENST00000532992.5:71182|1210
LNFQQCGFSCWWTCSILGQISFFK
>FUSION-ENST00000524045.6:132874-ENST00000518591.1:134715|1632
YILLICGGEFCR
>FUSION-ENST00000524045.6:132874-ENST00000518591.1:134715|6456
MSNNDRLD
>FUSION-ENST00000637137.1:129535-ENST00000532992.5:71182|1894
NLGCRHHSGLTWQWLR
>FUSION-ENST00000637137.1:129535-ENST00000532992.5:71182|1993
TEISFMK
>FUSION-ENST00000524045.6:132874-ENST00000518591.1:134715|5642
MNLGAPVLDAYVFRIVSSSC
>FUSION-ENST00000524045.6:132874-ENST00000518591.1:134715|7387
MLFPSCRPL
>FUSION-ENST00000524045.6:132874-ENST00000518591.1:134715|6997
ISINLRK
>FUSION-ENST00000524045.6:132874-ENST00000518591.1:134715|7670
KEWVTRGP
>FUSION-ENST00000637137.1:129535-ENST00000532992.5:71182|2449
LPPKVLGLQA
>FUSION-ENST00000524045.6:132874-ENST00000518591.1:134715|911
MDYISGFSHTFLLRLFSFFWSTFLR
>FUSION-ENST00000654282.1:41698-ENST00000376795.6:80505|1957
STDIVSVNSASDILTKDKVK
>ENST00000302326.5|MNV-2573-GCCAAGAGGCCGCGC-G|6
LSGQRGSGPLRFVER
>FUSION-ENST00000654282.1:41698-ENST00000376795.6:80505|556
TIPKNLGLFIFMTLLLGFTTNLEK
>FUSION-ENST00000637137.1:129535-ENST00000532992.5:71182|4215
MLLIKDST
>FUSION-ENST00000524045.6:132874-ENST00000518591.1:134715|4070
RHHTKIK
>FUSION-ENST00000524045.6:132874-ENST00000518591.1:134715|885
MHTFIVTIFLESLPPLLSLR
>ENST00000287394.10|SNV-35796-A-T|2
NVEITEHLANGRHFTR
>FUSION-ENST00000637137.1:129535-ENST00000532992.5:71182|4211
MSLGCILK
>FUSION-ENST00000524045.6:132874-ENST00000518591.1:134715|179
KNYFEHNTDK
>ENST00000229135.4|SNV-4342-G-A|2
AIHELIQVMAELSPAAKTGKQK
>FUSION-ENST00000654282.1:41698-ENST00000376795.6:80505|2425
MWRKGAEEEIR
>FUSION-ENST00000637137.1:129535-ENST00000532992.5:71182|4396
MSKSLSFYK
>FUSION-ENST00000524045.6:132874-ENST00000518591.1:134715|7504
FLSMLRLFRNID
>FUSION-ENST00000524045.6:132874-ENST00000518591.1:134715|4621
MHQCCFIHICSTS
>FUSION-ENST00000654282.1:41698-ENST00000376795.6:80505|745
MTLSQLTATSVCQVR
>ENST00000456101.6|SNV-15516-C-G|2
WCPRLCSALPGQLLTLPPMASWGN
>FUSION-ENST00000524045.6:132874-ENST00000518591.1:134715|4614
INETLKFR
>FUSION-ENST00000654282.1:41698-ENST00000376795.6:80505|310
SMSRCLYVLLEE
>FUSION-ENST00000637137.1:129535-ENST00000532992.5:71182|2260
ESVLTMGHISFESFEK
>FUSION-ENST00000524045.6:132874-ENST00000518591.1:134715|7204
GDFSKQTSNIFIWQDAWRAMVFLR
>FUSION-ENST00000654282.1:41698-ENST00000376795.6:80505|1623
PLGKLGQLFKDISSLTQSF
>FUSION-ENST00000654282.1:41698-ENST00000376795.6:80505|1163
THRMYCRK
>FUSION-ENST00000654282.1:41698-ENST00000376795.6:80505|447
TKNNHLKCVSR
>FUSION-ENST00000654282.1:41698-ENST00000376795.6:80505|1273
LAQFSYK
>FUSION-ENST00000524045.6:132874-ENST00000518591.1:134715|537
KKLPSGVWICIFICYLMY
>FUSION-ENST00000637137.1:129535-ENST00000532992.5:71182|1683
VQKPPLKMTVLNMK
>FUSION-ENST00000524045.6:132874-ENST00000518591.1:134715|5844
RTELLMDAK
>FUSION-ENST00000637137.1:129535-ENST00000532992.5:71182|4405
QSLALLPRLEYSGTISAHGTLR
>FUSION-ENST00000524045.6:132874-ENST00000518591.1:134715|6024
NKGQFCSER
>FUSION-ENST00000524045.6:132874-ENST00000518591.1:134715|6038
MEMQANK
>FUSION-ENST00000524045.6:132874-ENST00000518591.1:134715|2019
INSKYLTGQWLSKIF
>FUSION-ENST00000524045.6:132874-ENST00000518591.1:134715|3444
DNSIPPKQK
>FUSION-ENST00000524045.6:132874-ENST00000518591.1:134715|2503
VPFPSQLECLENH
>FUSION-ENST00000654282.1:41698-ENST00000376795.6:80505|606
MKPKPNLR
>FUSION-ENST00000524045.6:132874-ENST00000518591.1:134715|7525
MTNNTVCNIHAK
>FUSION-ENST00000524045.6:132874-ENST00000518591.1:134715|58
KFSISSFK
>FUSION-ENST00000637137.1:129535-ENST00000532992.5:71182|3501
VASWDYRHIPLR
>ENST00000615798.4|SNV-72062-C-G|1
TKPVNTVRNLRVYDPSTSTLNVR
>FUSION-ENST00000637137.1:129535-ENST00000532992.5:71182|3173
MMHYHDVLPKCWDYR
>FUSION-ENST00000654282.1:41698-ENST00000376795.6:80505|1639
FDLGTVLSFFI
>FUSION-ENST00000637137.1:129535-ENST00000532992.5:71182|3393
EVGRAPYK
>FUSION-ENST00000637137.1:129535-ENST00000532992.5:71182|3431
HIYIRMCSLNKVSV
>FUSION-ENST00000637137.1:129535-ENST00000532992.5:71182|388
RTWHSPELRIFH
>FUSION-ENST00000524045.6:132874-ENST00000518591.1:134715|5490
TKIIAIYLCIFTITVIPQ
>FUSION-ENST00000637137.1:129535-ENST00000532992.5:71182|4091
MTHLFLSYFLETRIYCQRI
>FUSION-ENST00000524045.6:132874-ENST00000518591.1:134715|687
MKHKHFCLMECIFYK
>FUSION-ENST00000524045.6:132874-ENST00000518591.1:134715|2869
MVHWGWCR
>FUSION-ENST00000524045.6:132874-ENST00000518591.1:134715|6751
MEHYTAMKRNELLI
>FUSION-ENST00000524045.6:132874-ENST00000518591.1:134715|4956
MQKDRLINR
>FUSION-ENST00000524045.6:132874-ENST00000518591.1:134715|2556
MQNLSIQWSKHNIGIKFFIPR
>FUSION-ENST00000637137.1:129535-ENST00000532992.5:71182|1183
WLQLLVDLQYFRSDIFLQVHKR
>FUSION-ENST00000637137.1:129535-ENST00000532992.5:71182|1148
ISQWTLFLNFYYDKFENNKR
>FUSION-ENST00000524045.6:132874-ENST00000518591.1:134715|5926
IRMGQPAFPGLYVNVTPG
>FUSION-ENST00000524045.6:132874-ENST00000518591.1:134715|3333
VLIHSSITPR
>FUSION-ENST00000524045.6:132874-ENST00000518591.1:134715|2434
MASNSIHDPAKDMISFFVMAAQYR
>FUSION-ENST00000654282.1:41698-ENST00000376795.6:80505|301
MRIKEVFLIDFK
>ENST00000376372.9|MNV-24502-TTTCTGTGCG-T|2
LVLEFTFTKPVLMRHDK
>FUSION-ENST00000524045.6:132874-ENST00000518591.1:134715|6197
LLHLDFMLDLTMMVQIYLTFR
>FUSION-ENST00000637137.1:129535-ENST00000532992.5:71182|3410
MYNDICILPYNREDFHCPK
>FUSION-ENST00000524045.6:132874-ENST00000518591.1:134715|269
TKNQTPHVLTHR
>ENST00000428825.8|SNV-16138-C-A|5
MIWLVSHAGPSIRK
>FUSION-ENST00000637137.1:129535-ENST00000532992.5:71182|1095
CYLILLDYK
>FUSION-ENST00000654282.1:41698-ENST00000376795.6:80505|1292
TLAPLPGWKLGFK
>FUSION-ENST00000524045.6:132874-ENST00000518591.1:134715|3720
MTTISLGEVLGLRCLQDSQVK
>FUSION-ENST00000637137.1:129535-ENST00000532992.5:71182|4248
MLNFTQTLTWILTK
>FUSION-ENST00000524045.6:132874-ENST00000518591.1:134715|4807
GFHHVGQDGLHLLTS
>FUSION-ENST00000524045.6:132874-ENST00000518591.1:134715|6430
TTMRYHLTPVR
>FUSION-ENST00000524045.6:132874-ENST00000518591.1:134715|3791
FLCHILK
>FUSION-ENST00000524045.6:132874-ENST00000518591.1:134715|826
MYFLFLLCRELKYNK
>FUSION-ENST00000654282.1:41698-ENST00000376795.6:80505|304
IIKTLEIHYISIYK
>FUSION-ENST00000524045.6:132874-ENST00000518591.1:134715|3034
YPLSFLILFT
>FUSION-ENST00000524045.6:132874-ENST00000518591.1:134715|2174
MVSSFIHVPTKDMNSSFFMAA
>FUSION-ENST00000637137.1:129535-ENST00000532992.5:71182|2707
YILHYKQQNLPWLL
>FUSION-ENST00000654282.1:41698-ENST00000376795.6:80505|218
DIIKERFYNQAFR
>FUSION-ENST00000524045.6:132874-ENST00000518591.1:134715|4501
MFFIFLLF
>FUSION-ENST00000637137.1:129535-ENST00000532992.5:71182|4231
MDLESVLRNVDVLNDRAWMSYIYWC
>FUSION-ENST00000524045.6:132874-ENST00000518591.1:134715|2575
MVFKHLLIQQ
>FUSION-ENST00000524045.6:132874-ENST00000518591.1:134715|3714
MLTKSKGLQCR
>FUSION-ENST00000524045.6:132874-ENST00000518591.1:134715|7310
MVVSVHYKH
>FUSION-ENST00000637137.1:129535-ENST00000532992.5:71182|1888
ISLNYFPV
>FUSION-ENST00000524045.6:132874-ENST00000518591.1:134715|5800
KERTALLSLSFAY
>FUSION-ENST00000524045.6:132874-ENST00000518591.1:134715|1771
IDVHRVR
>FUSION-ENST00000524045.6:132874-ENST00000518591.1:134715|292
MKKLGFYMTVIK
>FUSION-ENST00000637137.1:129535-ENST00000532992.5:71182|251
MFKALFLVLLGNSK
>FUSION-ENST00000637137.1:129535-ENST00000532992.5:71182|1981
SQHFGRPRR
>FUSION-ENST00000524045.6:132874-ENST00000518591.1:134715|4560
EYLLQYSTELCLFR
>FUSION-ENST00000654282.1:41698-ENST00000376795.6:80505|2257
IANYPANPQTFERLYYTEELHRMLR
>FUSION-ENST00000654282.1:41698-ENST00000376795.6:80505|953
TIVNYVVLYIENVPRE
>FUSION-ENST00000637137.1:129535-ENST00000532992.5:71182|1989
MERFGFQ
>FUSION-ENST00000524045.6:132874-ENST00000518591.1:134715|3826
MVLQRCLLWVKFTSPFLFQVFF
>FUSION-ENST00000524045.6:132874-ENST00000518591.1:134715|5737
FVIYVYMCHGSVLHPLTRHLH
>FUSION-ENST00000637137.1:129535-ENST00000532992.5:71182|1263
IRKVNTVFSMI
>FUSION-ENST00000637137.1:129535-ENST00000532992.5:71182|2089
KCLILFLIN
>FUSION-ENST00000524045.6:132874-ENST00000518591.1:134715|1142
WYPFPCC
>FUSION-ENST00000654282.1:41698-ENST00000376795.6:80505|1684
MFIITYLTSLFPKGNN
>FUSION-ENST00000637137.1:129535-ENST00000532992.5:71182|1953
QCFCLWLLDFWTVIHR
>FUSION-ENST00000650541.1:803-ENST00000376795.6:80505|164
YKIVFLDNK
>FUSION-ENST00000654282.1:41698-ENST00000376795.6:80505|1506
MSLGLRI
>FUSION-ENST00000654282.1:41698-ENST00000376795.6:80505|1667
MYYYVWFAILIDLWK
>ENST00000261883.6|SNV-12383-G-A|5
AQSDAGAVKSKVAQLIVIASDK
>FUSION-ENST00000524045.6:132874-ENST00000518591.1:134715|5298
MQHHIRLIFCIFCRK
>FUSION-ENST00000524045.6:132874-ENST00000518591.1:134715|5798
TALLSLSFAY
>FUSION-ENST00000654282.1:41698-ENST00000376795.6:80505|594
FKKVFLIMVINIVASK
>FUSION-ENST00000524045.6:132874-ENST00000518591.1:134715|3736
MCIPHMY
>FUSION-ENST00000524045.6:132874-ENST00000518591.1:134715|6007
AFLILITHTTIS
>FUSION-ENST00000654282.1:41698-ENST00000376795.6:80505|2263
SSLGCMAYEINKIANYPANPQTFER
>FUSION-ENST00000524045.6:132874-ENST00000518591.1:134715|1209
QKYIISMK
>FUSION-ENST00000637137.1:129535-ENST00000532992.5:71182|1938
TWWCAPVTPATREAEAGESLEPGDR
>FUSION-ENST00000524045.6:132874-ENST00000518591.1:134715|1322
MRLIFMKEPSTFVK
>FUSION-ENST00000524045.6:132874-ENST00000518591.1:134715|7672
MPPSLSRKEWVTR
>ENST00000538336.5|SNV-18977-C-T|2
MKTYDMYVGIGWLIPGMDK
>FUSION-ENST00000524045.6:132874-ENST00000518591.1:134715|6918
MGKISIADL
>FUSION-ENST00000524045.6:132874-ENST00000518591.1:134715|4539
YVHTQSLNHHHENIR
>FUSION-ENST00000524045.6:132874-ENST00000518591.1:134715|1095
DEVQIFRVTQIISNSTGIQLRFF
>FUSION-ENST00000637137.1:129535-ENST00000532992.5:71182|4434
KCYLKFSYLCK
>FUSION-ENST00000637137.1:129535-ENST00000532992.5:71182|3694
YLFIETEFHSCCSGCSAMVR
>FUSION-ENST00000524045.6:132874-ENST00000518591.1:134715|7056
SLDRTNLH
>FUSION-ENST00000637137.1:129535-ENST00000532992.5:71182|2672
GLFLRSK
>FUSION-ENST00000524045.6:132874-ENST00000518591.1:134715|1278
LFLKYIFS
>FUSION-ENST00000524045.6:132874-ENST00000518591.1:134715|1926
MIIRQLRQALTGQSNYQYELIFK
>FUSION-ENST00000637137.1:129535-ENST00000532992.5:71182|4351
AHFTLQLLGLSSPPTSAS
>FUSION-ENST00000637137.1:129535-ENST00000532992.5:71182|4142
GTSCIFPCFLLLSVGWQR
>FUSION-ENST00000524045.6:132874-ENST00000518591.1:134715|752
MQLKIFLKFFYPEILAVDTR
>FUSION-ENST00000524045.6:132874-ENST00000518591.1:134715|4195
NLKKHFQLENLEK
>FUSION-ENST00000637137.1:129535-ENST00000532992.5:71182|4337
LLRLVSNSWTQAVLLPPKVLGLLV
>FUSION-ENST00000637137.1:129535-ENST00000532992.5:71182|92
LGVFLVCLR
>FUSION-ENST00000524045.6:132874-ENST00000518591.1:134715|4821
MECSPAIKMNR
>FUSION-ENST00000524045.6:132874-ENST00000518591.1:134715|1891
MEIEDISIIRESFIGQH
>FUSION-ENST00000524045.6:132874-ENST00000518591.1:134715|2701
CLKLGDLTK
>ENST00000413387.5|SNV-165128-G-C|1
MAQPAWGLSATHR
>FUSION-ENST00000654282.1:41698-ENST00000376795.6:80505|2428
IECNHKDSEMWRK
>FUSION-ENST00000524045.6:132874-ENST00000518591.1:134715|4707
MFSNIENK
>FUSION-ENST00000524045.6:132874-ENST00000518591.1:134715|6192
LDLTMMVQIYLTFRVYLK
>FUSION-ENST00000637137.1:129535-ENST00000532992.5:71182|2091
HASLLKK
>FUSION-ENST00000524045.6:132874-ENST00000518591.1:134715|7201
QTSNIFIWQDAWRAMVFLRNQSPSK
>FUSION-ENST00000637137.1:129535-ENST00000532992.5:71182|4417
ANFCIFSR
>FUSION-ENST00000637137.1:129535-ENST00000532992.5:71182|178
MRDSLMTEKLEK
>FUSION-ENST00000654282.1:41698-ENST00000376795.6:80505|1919
MQNFKRK
>ENST00000160373.8|SNV-82287-C-A|1
IQADRFR
>FUSION-ENST00000637137.1:129535-ENST00000532992.5:71182|1816
REHLGTR
>FUSION-ENST00000524045.6:132874-ENST00000518591.1:134715|3300
TEDESGASISHGR
>FUSION-ENST00000654282.1:41698-ENST00000376795.6:80505|2224
GRMLLALEIFK
>FUSION-ENST00000637137.1:129535-ENST00000532992.5:71182|223
EDPPLLVTFWKWC
>FUSION-ENST00000524045.6:132874-ENST00000518591.1:134715|5790
LLISLRRFWTEMMGFSR
>FUSION-ENST00000637137.1:129535-ENST00000532992.5:71182|2240
IRVCNYVILNLLFSCR
>FUSION-ENST00000637137.1:129535-ENST00000532992.5:71182|519
TTPRYKAR
>FUSION-ENST00000524045.6:132874-ENST00000518591.1:134715|6135
MCFYFRAHILS
>FUSION-ENST00000524045.6:132874-ENST00000518591.1:134715|3429
RHSWVVK
>FUSION-ENST00000637137.1:129535-ENST00000532992.5:71182|1135
HVIYNLHEFSLAK
>FUSION-ENST00000524045.6:132874-ENST00000518591.1:134715|1455
SENTRLATILEVARHHL
>FUSION-ENST00000654282.1:41698-ENST00000376795.6:80505|2244
VVLHKKNK
>FUSION-ENST00000524045.6:132874-ENST00000518591.1:134715|185
SLLASNYP
>FUSION-ENST00000524045.6:132874-ENST00000518591.1:134715|394
FSSRVFMVLGLTFKSLIHLELIFV
>ENST00000545888.6|SNV-14110-C-T|3
ALTHIDHSLSRQNCPFLVGRS
>FUSION-ENST00000524045.6:132874-ENST00000518591.1:134715|6125
MCRSLLTTCM
>FUSION-ENST00000524045.6:132874-ENST00000518591.1:134715|5766
ILAMGLS
>FUSION-ENST00000637137.1:129535-ENST00000532992.5:71182|1515
IQRLACPLHKDDTQFYK
>FUSION-ENST00000524045.6:132874-ENST00000518591.1:134715|4403
FWQMARCHSFFG
>FUSION-ENST00000654282.1:41698-ENST00000376795.6:80505|350
TDFTQGSENL
>FUSION-ENST00000637137.1:129535-ENST00000532992.5:71182|148
RQERVSSGPFCSSYK
>FUSION-ENST00000524045.6:132874-ENST00000518591.1:134715|6893
GKCSIRISK
>FUSION-ENST00000524045.6:132874-ENST00000518591.1:134715|396
VLSRFSSRVFMVLGLTFK
>FUSION-ENST00000637137.1:129535-ENST00000532992.5:71182|2437
SLPLSPR
>FUSION-ENST00000524045.6:132874-ENST00000518591.1:134715|1537
FSNLVPLSPSVSGIPIRRR
>FUSION-ENST00000637137.1:129535-ENST00000532992.5:71182|1504
SCVLHKYIHLLCTPKN
>FUSION-ENST00000524045.6:132874-ENST00000518591.1:134715|7440
SLKYLLSGSLEK
>FUSION-ENST00000654282.1:41698-ENST00000376795.6:80505|1993
WDNNLSQR
>FUSION-ENST00000637137.1:129535-ENST00000532992.5:71182|2960
ITGMSHCSRPK
>ENST00000508575.1|SNV-1636-A-T|1
LNKVDIVNK
>FUSION-ENST00000524045.6:132874-ENST00000518591.1:134715|6899
EGVGPLVGYPGK
>FUSION-ENST00000524045.6:132874-ENST00000518591.1:134715|3521
MTLCSLLQ
>FUSION-ENST00000524045.6:132874-ENST00000518591.1:134715|5455
SPLFCIAHTGSCR
>FUSION-ENST00000637137.1:129535-ENST00000532992.5:71182|3231
GNHCIDLCSLETGHVNLCFIIYCIK
>FUSION-ENST00000637137.1:129535-ENST00000532992.5:71182|3088
ITYKTGK
>FUSION-ENST00000637137.1:129535-ENST00000532992.5:71182|472
MERVHLVCR
>FUSION-ENST00000524045.6:132874-ENST00000518591.1:134715|3922
NPGYLPPRQSHCFR
>FUSION-ENST00000524045.6:132874-ENST00000518591.1:134715|3239
MSKCGAGISSASGEASR
>FUSION-ENST00000524045.6:132874-ENST00000518591.1:134715|133
IINERVHIKQMIISQ
>FUSION-ENST00000637137.1:129535-ENST00000532992.5:71182|3691
SQLIATSASWVQAILLPQSPE
>FUSION-ENST00000524045.6:132874-ENST00000518591.1:134715|3943
GVLFNPIYCDLR
>FUSION-ENST00000524045.6:132874-ENST00000518591.1:134715|242
EYIQVLSLISRGTSHTTTLK
>FUSION-ENST00000637137.1:129535-ENST00000532992.5:71182|870
GQFSVSHHIENLGKIATATIY
>FUSION-ENST00000524045.6:132874-ENST00000518591.1:134715|3385
WLNDLLF
>FUSION-ENST00000637137.1:129535-ENST00000532992.5:71182|4122
VKPPSLLKIQK
>FUSION-ENST00000654282.1:41698-ENST00000376795.6:80505|676
FMFYSHSLPVVNEQ
>FUSION-ENST00000524045.6:132874-ENST00000518591.1:134715|7437
YLLSGSLEKSVLIIFPK
>FUSION-ENST00000524045.6:132874-ENST00000518591.1:134715|3544
FSGVCLR
>FUSION-ENST00000637137.1:129535-ENST00000532992.5:71182|994
VTVCSANFNNFCCGTVK
>FUSION-ENST00000637137.1:129535-ENST00000532992.5:71182|3016
GSSSPLTSASQSGITGVRHCAWPR
>FUSION-ENST00000637137.1:129535-ENST00000532992.5:71182|4000
MLVKLVSNS
>FUSION-ENST00000637137.1:129535-ENST00000532992.5:71182|2177
FSCLSRPSSCSYR
>FUSION-ENST00000524045.6:132874-ENST00000518591.1:134715|69
IIYIPLGIYPVMGCSVLFQVQFK
>FUSION-ENST00000654282.1:41698-ENST00000376795.6:80505|2262
MAYEINK
>FUSION-ENST00000524045.6:132874-ENST00000518591.1:134715|6225
FTIFYVVR
>FUSION-ENST00000637137.1:129535-ENST00000532992.5:71182|4119
TSRAWWPVIVATPEAEAGESLEPR
>FUSION-ENST00000524045.6:132874-ENST00000518591.1:134715|5765
MKCVNFLIL
>FUSION-ENST00000637137.1:129535-ENST00000532992.5:71182|3970
MPSKCHFLLFPLPLR
>FUSION-ENST00000637137.1:129535-ENST00000532992.5:71182|942
LLSDEGMKDV
>FUSION-ENST00000637137.1:129535-ENST00000532992.5:71182|828
WLLLQEASYLSRKK
>FUSION-ENST00000654282.1:41698-ENST00000376795.6:80505|1198
LWYIHTMEYYSAIKINELLCLEKA
>FUSION-ENST00000524045.6:132874-ENST00000518591.1:134715|763
MDFREVRLTLFHIEEK
>FUSION-ENST00000654282.1:41698-ENST00000376795.6:80505|1630
MLSLVSSSLHCGQEAVSR
>FUSION-ENST00000524045.6:132874-ENST00000518591.1:134715|7629
MLCTCTLKLK
>FUSION-ENST00000637137.1:129535-ENST00000532992.5:71182|3150
MCSGLHANLAV
>FUSION-ENST00000654282.1:41698-ENST00000376795.6:80505|2312
MNYLHFVVCNNFQYLCFV
>ENST00000411702.7|SNV-125834-G-T|1
TTAIPLMPPRSLNCMSSVMKWSGT
>FUSION-ENST00000637137.1:129535-ENST00000532992.5:71182|3091
TKITYKTGK
>FUSION-ENST00000524045.6:132874-ENST00000518591.1:134715|3324
SSFYLSACK
>FUSION-ENST00000637137.1:129535-ENST00000532992.5:71182|3765
CLSHHIISNR
>ENST00000262210.9|INDEL-11838-A-AT|2
ARSPEICKMADNFG
>FUSION-ENST00000637137.1:129535-ENST00000532992.5:71182|4649
GQEIETILASMVNPR
>FUSION-ENST00000637137.1:129535-ENST00000532992.5:71182|2354
FIILNFYFTCFLNLLILIVNRHK
>FUSION-ENST00000524045.6:132874-ENST00000518591.1:134715|580
IGIMLNRFSLLIGKQK
>FUSION-ENST00000524045.6:132874-ENST00000518591.1:134715|3080
SLQLFCVPILK
>FUSION-ENST00000524045.6:132874-ENST00000518591.1:134715|4350
VDKNLGSVIR
>FUSION-ENST00000524045.6:132874-ENST00000518591.1:134715|5188
VINLLLFFPLAV
>FUSION-ENST00000524045.6:132874-ENST00000518591.1:134715|3679
LQYLYFIFSIFDTPSR
>FUSION-ENST00000524045.6:132874-ENST00000518591.1:134715|1105
MKLALIIIIFSEK
>FUSION-ENST00000637137.1:129535-ENST00000532992.5:71182|1544
FKQKTSQTP
>FUSION-ENST00000637137.1:129535-ENST00000532992.5:71182|3634
MPVFPGTWWAEAGRLLELGKWR
>FUSION-ENST00000524045.6:132874-ENST00000518591.1:134715|6287
TFKRCGK
>FUSION-ENST00000654282.1:41698-ENST00000376795.6:80505|2535
MIFSFFCFVFLIE
>FUSION-ENST00000524045.6:132874-ENST00000518591.1:134715|4728
EAEAGEWHEPGR
>FUSION-ENST00000524045.6:132874-ENST00000518591.1:134715|2213
CQITPNWK
>FUSION-ENST00000654282.1:41698-ENST00000376795.6:80505|687
MISLVPMVIENQKLR
>FUSION-ENST00000524045.6:132874-ENST00000518591.1:134715|4168
QALKCRDVQR
>FUSION-ENST00000637137.1:129535-ENST00000532992.5:71182|4510
MFSSTKNTKN
>FUSION-ENST00000524045.6:132874-ENST00000518591.1:134715|5957
EQPVKVSCRHK
>FUSION-ENST00000524045.6:132874-ENST00000518591.1:134715|3959
FKMVTPCSLLVASHMYSKEQTR
>FUSION-ENST00000637137.1:129535-ENST00000532992.5:71182|4240
PVIPALWEAEVGGSPEVRSLR
>ENST00000313961.10|SNV-169132-G-C|3
SEFSEENLQFWIACEDYK
>FUSION-ENST00000637137.1:129535-ENST00000532992.5:71182|3708
EFCSCFPGWSAVAR
>FUSION-ENST00000524045.6:132874-ENST00000518591.1:134715|5081
MSIICFNFR
>FUSION-ENST00000466801.5:5622-ENST00000322723.9:22077|11
MRMTMTMRK
>FUSION-ENST00000637137.1:129535-ENST00000532992.5:71182|438
MQAHFLLIFKMGITFLLIAAW
>FUSION-ENST00000524045.6:132874-ENST00000518591.1:134715|4445
DSVIMMPIA
>FUSION-ENST00000637137.1:129535-ENST00000532992.5:71182|4479
MGYHLVGQAGLEPLGLVICPPR
>FUSION-ENST00000524045.6:132874-ENST00000518591.1:134715|1182
ETSHVAYYNIIYIP
>FUSION-ENST00000654282.1:41698-ENST00000376795.6:80505|1998
MSNMWDNNLSQRR
>FUSION-ENST00000524045.6:132874-ENST00000518591.1:134715|7232
QAGFPICKSITHK
>FUSION-ENST00000524045.6:132874-ENST00000518591.1:134715|4717
MNPGGRACSEPRLR
>FUSION-ENST00000654282.1:41698-ENST00000376795.6:80505|1636
MLHLSFSTGVTKMLQICVLE
>FUSION-ENST00000654282.1:41698-ENST00000376795.6:80505|2356
RNKGNLQMPDSHLLQAWCLK
>FUSION-ENST00000524045.6:132874-ENST00000518591.1:134715|4099
KLEMIRR
>FUSION-ENST00000637137.1:129535-ENST00000532992.5:71182|3607
ATGWDKGSELGGR
>FUSION-ENST00000524045.6:132874-ENST00000518591.1:134715|3632
LRNRIGR
>FUSION-ENST00000524045.6:132874-ENST00000518591.1:134715|1676
MIKSMYFISKTN
>FUSION-ENST00000637137.1:129535-ENST00000532992.5:71182|2759
YSYNLICKKECFK
>FUSION-ENST00000524045.6:132874-ENST00000518591.1:134715|636
GVEISWWATR
>FUSION-ENST00000586376.5:3275-ENST00000518696.5:25464|46
MLPLAQNYFCER
>ENST00000382199.7|SNV-117-C-G|9
MNKLYIGNLSR
>FUSION-ENST00000637137.1:129535-ENST00000532992.5:71182|2330
MNLSIIGTLCK
>FUSION-ENST00000637137.1:129535-ENST00000532992.5:71182|2924
RPPPHLDNFCVFSRDGGFAMLAR
>FUSION-ENST00000654282.1:41698-ENST00000376795.6:80505|1384
LISCFNFSPGFR
>FUSION-ENST00000524045.6:132874-ENST00000518591.1:134715|2513
TLHLVGKAKK
>ENST00000479761.1|MNV-21046-AAAGA-A|9
MEITAVFQVLK
>FUSION-ENST00000524045.6:132874-ENST00000518591.1:134715|5504
MVRSCVPLEEER
>FUSION-ENST00000520433.5:144-ENST00000518591.1:134715|7
NLNLKDNRK
>FUSION-ENST00000654282.1:41698-ENST00000376795.6:80505|926
RMEIFMIIHFYLMNSTYISFSL
>FUSION-ENST00000524045.6:132874-ENST00000518591.1:134715|5976
SRRNEIQNTV
>FUSION-ENST00000524045.6:132874-ENST00000518591.1:134715|569
AFGARISPCLKCHSTPNLDVER
>FUSION-ENST00000524045.6:132874-ENST00000518591.1:134715|3064
MLGISLTCLLVICMSSFER
>FUSION-ENST00000524045.6:132874-ENST00000518591.1:134715|7530
ILTCCFYSFSLGTAVFSQ
>FUSION-ENST00000637137.1:129535-ENST00000532992.5:71182|1964
LLATWRLLGRLR
>FUSION-ENST00000524045.6:132874-ENST00000518591.1:134715|634
WEPQLCGHGGR
>FUSION-ENST00000524045.6:132874-ENST00000518591.1:134715|218
EHEYCGGANR
>FUSION-ENST00000637137.1:129535-ENST00000532992.5:71182|997
KQKKPDYPGFSLFL
>FUSION-ENST00000524045.6:132874-ENST00000518591.1:134715|5097
MKYSFVTILNSLSANSNICVR
>FUSION-ENST00000524045.6:132874-ENST00000518591.1:134715|424
LFCSFFEYLANLSH
>ENST00000488931.1|SNV-41680-G-A|4
SLGVGDQPGQHGCKEIIFK
>FUSION-ENST00000524045.6:132874-ENST00000518591.1:134715|865
MKSSVNHETTTTLLHPFFSASHR
>FUSION-ENST00000654282.1:41698-ENST00000376795.6:80505|612
QNQLLLVYLFYADIFILIK
>FUSION-ENST00000524045.6:132874-ENST00000518591.1:134715|5009
KSVSTINIMGLPLKAWEQIDTFSK
>FUSION-ENST00000524045.6:132874-ENST00000518591.1:134715|5038
IIFSFFVCVSFVTIFYNYENSEIK
>FUSION-ENST00000637137.1:129535-ENST00000532992.5:71182|3311
HLSIYLYNLFQFVSSKI
>ENST00000562988.5|SNV-7567-C-A|2
STCSSATRHGTR
>ENST00000492103.1|SNV-7610-G-T|17
PLWCPDAAPPAGPGGGKYYFPYG
>FUSION-ENST00000524045.6:132874-ENST00000518591.1:134715|747
NAVQTPYIIIAE
>FUSION-ENST00000524045.6:132874-ENST00000518591.1:134715|7140
SSGAKKK
>FUSION-ENST00000654282.1:41698-ENST00000376795.6:80505|2090
NFFIIKK
>FUSION-ENST00000637137.1:129535-ENST00000532992.5:71182|3611
MLILLINKEYFRATGWDK
>FUSION-ENST00000524045.6:132874-ENST00000518591.1:134715|4904
MASKPIISK
>FUSION-ENST00000637137.1:129535-ENST00000532992.5:71182|2897
MVQSRLTTTFTSRVQVIPVPQPPE
>FUSION-ENST00000637137.1:129535-ENST00000532992.5:71182|1829
MVSEQHY
>FUSION-ENST00000586376.5:3275-ENST00000518696.5:25464|22
RYLSHLGPQRR
>FUSION-ENST00000524045.6:132874-ENST00000518591.1:134715|2574
VFKHLLIQQ
>FUSION-ENST00000637137.1:129535-ENST00000532992.5:71182|2308
SEPTRWNRCTL
>FUSION-ENST00000524045.6:132874-ENST00000518591.1:134715|5024
MCISLLYSQFK
>FUSION-ENST00000524045.6:132874-ENST00000518591.1:134715|3266
HWLLFSAMQLSLAIGCSTPCFNSPS
>FUSION-ENST00000654282.1:41698-ENST00000376795.6:80505|2111
IGKHHWAI
>FUSION-ENST00000524045.6:132874-ENST00000518591.1:134715|3492
SVHVYISKRWFPGLSK
>FUSION-ENST00000637137.1:129535-ENST00000532992.5:71182|1554
LLFLKPKLRWLNITTVHYVQSLEK
>FUSION-ENST00000654282.1:41698-ENST00000376795.6:80505|2034
IKTKILK
>FUSION-ENST00000637137.1:129535-ENST00000532992.5:71182|713
TSVFVPSKTFW
>FUSION-ENST00000524045.6:132874-ENST00000518591.1:134715|4187
VYSLFAGMMLRTLYR
>FUSION-ENST00000524045.6:132874-ENST00000518591.1:134715|4408
DLMLLMLL
>ENST00000495995.5|SNV-11702-C-A|15
ACCMNSSSKSTTPVGEAR
>FUSION-ENST00000637137.1:129535-ENST00000532992.5:71182|3080
MVKLRVY
>FUSION-ENST00000524045.6:132874-ENST00000518591.1:134715|134
IINERVHIK
>FUSION-ENST00000524045.6:132874-ENST00000518591.1:134715|5775
NSLTSSFPN
>ENST00000617377.1|SNV-122322-G-C|4
MSSESDPEQISLKTSDNSKSCQPR
>FUSION-ENST00000654282.1:41698-ENST00000376795.6:80505|1189
MISNVSHSEK
>FUSION-ENST00000524045.6:132874-ENST00000518591.1:134715|3267
PPWPFPHCLGYK
>FUSION-ENST00000654282.1:41698-ENST00000376795.6:80505|205
LWPQCLPHRQSDGCLAFCFLFY
>FUSION-ENST00000654282.1:41698-ENST00000376795.6:80505|1839
ALLPQQVIIFSQTCLFLFIFLPSRR
>FUSION-ENST00000524045.6:132874-ENST00000518591.1:134715|1858
LCGILKVLISVPVFKYCFVR
>FUSION-ENST00000637137.1:129535-ENST00000532992.5:71182|3212
MGLRFFFFF
>FUSION-ENST00000654282.1:41698-ENST00000376795.6:80505|1578
QHDVPER
>FUSION-ENST00000654282.1:41698-ENST00000376795.6:80505|431
KKLSSGLLK
>FUSION-ENST00000637137.1:129535-ENST00000532992.5:71182|3613
MLILLINKEYFR
>FUSION-ENST00000637137.1:129535-ENST00000532992.5:71182|4574
MYQDYTGALTSTVTV
>FUSION-ENST00000524045.6:132874-ENST00000518591.1:134715|2053
QSVCQCIKQGNLIGHIFFL
>FUSION-ENST00000654282.1:41698-ENST00000376795.6:80505|2353
MPDSHLLQAWCLK
>FUSION-ENST00000524045.6:132874-ENST00000518591.1:134715|1047
KFYNLSHK
>FUSION-ENST00000524045.6:132874-ENST00000518591.1:134715|368
FPFLLFCFLETR
>FUSION-ENST00000637137.1:129535-ENST00000532992.5:71182|580
FSSDSSEI
>FUSION-ENST00000524045.6:132874-ENST00000518591.1:134715|7
MSGASEGKTK
>FUSION-ENST00000524045.6:132874-ENST00000518591.1:134715|6110
LNSLLQITQLENSR
>FUSION-ENST00000524045.6:132874-ENST00000518591.1:134715|5474
CCLSQLCLAMK
>FUSION-ENST00000637137.1:129535-ENST00000532992.5:71182|399
IPGWCIYVCVNQK
>FUSION-ENST00000524243.5:28904-ENST00000520268.1:30882|2
MATNTREPL
>FUSION-ENST00000524045.6:132874-ENST00000518591.1:134715|500
ANTFSHGGRR
>FUSION-ENST00000524045.6:132874-ENST00000518591.1:134715|3739
MRPDGKTVHFLH
>FUSION-ENST00000586376.5:3275-ENST00000518696.5:25464|91
RHPVQPGR
>FUSION-ENST00000654282.1:41698-ENST00000376795.6:80505|331
LLKFDERYEVDR
>FUSION-ENST00000654282.1:41698-ENST00000376795.6:80505|1467
FHEYQAK
>FUSION-ENST00000654282.1:41698-ENST00000376795.6:80505|732
FPHLSRLLKDFFSLR
>FUSION-ENST00000654282.1:41698-ENST00000376795.6:80505|2065
IELLQLFITL
>ENST00000262410.9|INDEL-92702-C-CA|1
SQDIHTFLC
>FUSION-ENST00000637137.1:129535-ENST00000532992.5:71182|969
YSFCLYSPIKIQTSGWFLDCCS
>FUSION-ENST00000524045.6:132874-ENST00000518591.1:134715|717
MKTEHELLVK
>FUSION-ENST00000524045.6:132874-ENST00000518591.1:134715|1659
MNSFFLWLHCIPWCICATFS
>FUSION-ENST00000637137.1:129535-ENST00000532992.5:71182|1024
MQLENGPLI
>FUSION-ENST00000637137.1:129535-ENST00000532992.5:71182|2675
FARLVSNS
>FUSION-ENST00000524045.6:132874-ENST00000518591.1:134715|2562
MHLIQTIYANNLWCKDKYNYV
>FUSION-ENST00000524045.6:132874-ENST00000518591.1:134715|1410
MTTSLMSLAFISEHEAK
>FUSION-ENST00000637137.1:129535-ENST00000532992.5:71182|3346
MVLCFSLQIGK
>ENST00000505552.1|SNV-16041-G-A|2
WQDLLVGTPYYFER
>FUSION-ENST00000637137.1:129535-ENST00000532992.5:71182|2990
CLDYRREPPCLAYMS
>FUSION-ENST00000654282.1:41698-ENST00000376795.6:80505|1781
MLITPLITVISPQSIVQIFLDFPR
>FUSION-ENST00000524045.6:132874-ENST00000518591.1:134715|6016
MEGFKMMR
>FUSION-ENST00000637137.1:129535-ENST00000532992.5:71182|4054
IACLGLPKCWDYR
>FUSION-ENST00000524045.6:132874-ENST00000518591.1:134715|2343
LLLSRDCGVFK
>FUSION-ENST00000524045.6:132874-ENST00000518591.1:134715|3009
SSGTVKK
>FUSION-ENST00000654282.1:41698-ENST00000376795.6:80505|2551
MSGTLIMRQHPLKSL
>FUSION-ENST00000637137.1:129535-ENST00000532992.5:71182|4315
LLLYIYLDLVFDFFVNKGPSQRYF
>FUSION-ENST00000524045.6:132874-ENST00000518591.1:134715|2530
CNLYLENR
>FUSION-ENST00000524045.6:132874-ENST00000518591.1:134715|7289
TYLFECYTLPVAKA
>FUSION-ENST00000524045.6:132874-ENST00000518591.1:134715|2967
YILNFAFDFFIKSLVI
>FUSION-ENST00000654282.1:41698-ENST00000376795.6:80505|1352
RMLFSLSLMYPGIC
>FUSION-ENST00000637137.1:129535-ENST00000532992.5:71182|1736
RFSSLHLLSSLDYR
>FUSION-ENST00000637137.1:129535-ENST00000532992.5:71182|4371
NLSFLFLQLPFYGAELIKNK
>FUSION-ENST00000637137.1:129535-ENST00000532992.5:71182|2860
MEFCSCCPGWSAVARSWLTATSASR
>FUSION-ENST00000637137.1:129535-ENST00000532992.5:71182|4335
LVSNSWTQAVLLPPKVLGLLV
>FUSION-ENST00000524045.6:132874-ENST00000518591.1:134715|6943
LIIEGAAKK
>FUSION-ENST00000524045.6:132874-ENST00000518591.1:134715|4961
DNALCKIISF
>FUSION-ENST00000524045.6:132874-ENST00000518591.1:134715|5462
SLIVSCLLNNVNNLNVA
>FUSION-ENST00000524045.6:132874-ENST00000518591.1:134715|99
TINLSENYTAGFLGIIV
>FUSION-ENST00000654282.1:41698-ENST00000376795.6:80505|1661
MQSGYFSFPSH
>FUSION-ENST00000637137.1:129535-ENST00000532992.5:71182|4297
VTLESCGRD
>FUSION-ENST00000524045.6:132874-ENST00000518591.1:134715|2324
MFLQNLVRDYYK
>FUSION-ENST00000524045.6:132874-ENST00000518591.1:134715|4914
MKHISQNSRK
>FUSION-ENST00000524045.6:132874-ENST00000518591.1:134715|7392
IFISRISIR
>FUSION-ENST00000654282.1:41698-ENST00000376795.6:80505|1472
MYAVPVQGS
>FUSION-ENST00000524045.6:132874-ENST00000518591.1:134715|999
ETDFFKC
>FUSION-ENST00000524045.6:132874-ENST00000518591.1:134715|3151
CHVGVLHPLTGHLH
>FUSION-ENST00000524045.6:132874-ENST00000518591.1:134715|2821
LSPWVPA
>FUSION-ENST00000524045.6:132874-ENST00000518591.1:134715|2499
NEFLAHKFSVGR
>FUSION-ENST00000654282.1:41698-ENST00000376795.6:80505|1232
MLPSTLVHDIVPISTYQL
>FUSION-ENST00000654282.1:41698-ENST00000376795.6:80505|910
CEHISLRFCLNIEKFL
>FUSION-ENST00000654282.1:41698-ENST00000376795.6:80505|1600
YFIHYDK
>FUSION-ENST00000654282.1:41698-ENST00000376795.6:80505|2559
NYSINKI
>FUSION-ENST00000654282.1:41698-ENST00000376795.6:80505|1250
MEWIRNCGTSIQWNIIQQ
>FUSION-ENST00000524045.6:132874-ENST00000518591.1:134715|3644
SLICMRQR
>FUSION-ENST00000524045.6:132874-ENST00000518591.1:134715|6358
MDTGRGISHSGDCCGVGGGGR
>FUSION-ENST00000654282.1:41698-ENST00000376795.6:80505|366
HCIKHCK
>FUSION-ENST00000524045.6:132874-ENST00000518591.1:134715|3166
FIDVVAHDRIFFFLKFK
>FUSION-ENST00000524045.6:132874-ENST00000518591.1:134715|378
MLKMVLFPKLIIHYSS
>FUSION-ENST00000637137.1:129535-ENST00000532992.5:71182|1524
YYNRTLCTVT
>FUSION-ENST00000524045.6:132874-ENST00000518591.1:134715|286
LGFYMTVIKTNTHRTF
>ENST00000287394.10|SNV-35796-A-T|4
DAQNSSDSSFEKNVEITEHLANGR
>FUSION-ENST00000654282.1:41698-ENST00000376795.6:80505|1126
VYKLLDPVRWWGK
>FUSION-ENST00000637137.1:129535-ENST00000532992.5:71182|3825
SWKLVSR
>FUSION-ENST00000524045.6:132874-ENST00000518591.1:134715|5749
FIRDIGLK
>FUSION-ENST00000524045.6:132874-ENST00000518591.1:134715|2386
NFLPFCGLSMYSVDSFFSCTEALKI
>ENST00000371372.6|SNV-310-C-T|4
QSIAQRVR
>FUSION-ENST00000524045.6:132874-ENST00000518591.1:134715|5934
LGPCIRDSYKDFSAG
>FUSION-ENST00000524045.6:132874-ENST00000518591.1:134715|5000
QVGSSNLITSRFPHLVRM
>FUSION-ENST00000637137.1:129535-ENST00000532992.5:71182|494
ACIYNMSIIMPDRSPR
>FUSION-ENST00000524045.6:132874-ENST00000518591.1:134715|298
SCWTLIYGLQYTQ
>FUSION-ENST00000524045.6:132874-ENST00000518591.1:134715|2563
HLIQTIYANNLWCKDK
>FUSION-ENST00000637137.1:129535-ENST00000532992.5:71182|2841
YYFCCAFYML
>FUSION-ENST00000637137.1:129535-ENST00000532992.5:71182|947
MLKLLSDEGMK
>FUSION-ENST00000637137.1:129535-ENST00000532992.5:71182|1075
MTSKFLSFQVVRSK
>FUSION-ENST00000654282.1:41698-ENST00000376795.6:80505|1202
KLWYIHTMEYYSAIK
>FUSION-ENST00000637137.1:129535-ENST00000532992.5:71182|3036
MEDEALSQGNAGASRV
>FUSION-ENST00000524045.6:132874-ENST00000518591.1:134715|4749
TKTSEVNLKK
>FUSION-ENST00000637137.1:129535-ENST00000532992.5:71182|4136
SFFFFLRR
>FUSION-ENST00000637137.1:129535-ENST00000532992.5:71182|1494
GVTSDDLGSKE
>FUSION-ENST00000637137.1:129535-ENST00000532992.5:71182|428
PIHFLMYCLWLLCCIIAELSSSDR
>FUSION-ENST00000637137.1:129535-ENST00000532992.5:71182|4109
LQGAEIMSLHSSLGDKSKSPSQK
>FUSION-ENST00000637137.1:129535-ENST00000532992.5:71182|317
VSSLSLSLLFCSFLGDR
>FUSION-ENST00000524045.6:132874-ENST00000518591.1:134715|2387
NFLPFCGLSMYSVDSFFSCTEALK
>FUSION-ENST00000654282.1:41698-ENST00000376795.6:80505|1133
MDRKENFGFEQQK
>FUSION-ENST00000637137.1:129535-ENST00000532992.5:71182|3748
LWVQYHRVDVPVSSHHIK
>FUSION-ENST00000524045.6:132874-ENST00000518591.1:134715|1611
MAGSDGISSSRSLR
>FUSION-ENST00000637137.1:129535-ENST00000532992.5:71182|3098
HSFEVYLNNIQMYIPVQLPQFKTK
>FUSION-ENST00000524045.6:132874-ENST00000518591.1:134715|159
ISLFVMAA
>FUSION-ENST00000524045.6:132874-ENST00000518591.1:134715|6723
MNGCQGMGEK
>FUSION-ENST00000654282.1:41698-ENST00000376795.6:80505|1290
LGFKLPSGK
>FUSION-ENST00000524045.6:132874-ENST00000518591.1:134715|469
RTSFLYTFIK
>FUSION-ENST00000654282.1:41698-ENST00000376795.6:80505|289
ESRSVTQAGVQWLDLRSLQPLPPR
>FUSION-ENST00000654282.1:41698-ENST00000376795.6:80505|1044
EVNKNHRPTYSSGGK
>FUSION-ENST00000524045.6:132874-ENST00000518591.1:134715|1988
VLSEIINSGLK
>FUSION-ENST00000524045.6:132874-ENST00000518591.1:134715|221
SLHAHTSQASYASFTPK
>FUSION-ENST00000524045.6:132874-ENST00000518591.1:134715|7110
FLNDSKIMSLIQIQNKLMSNISLIN
>FUSION-ENST00000524045.6:132874-ENST00000518591.1:134715|5407
VSHVLVKR
>FUSION-ENST00000637137.1:129535-ENST00000532992.5:71182|2974
MYVCVYIYK
>ENST00000382199.7|SNV-117-C-G|10
MMNKLYIGNLSR
>FUSION-ENST00000524045.6:132874-ENST00000518591.1:134715|6663
MLLIKTLSRLGNL
>FUSION-ENST00000654282.1:41698-ENST00000376795.6:80505|1640
MFDLGTVLSFFI
>FUSION-ENST00000637137.1:129535-ENST00000532992.5:71182|1575
MIAIQSVS
>FUSION-ENST00000524045.6:132874-ENST00000518591.1:134715|4597
KSPQRLR
>FUSION-ENST00000524045.6:132874-ENST00000518591.1:134715|7156
MNLRSSLTLELAIGR
>FUSION-ENST00000654282.1:41698-ENST00000376795.6:80505|1783
MVFSCHQTFIVTSALFCS
>FUSION-ENST00000637137.1:129535-ENST00000532992.5:71182|1709
MACFSQHYK
>FUSION-ENST00000654282.1:41698-ENST00000376795.6:80505|2311
NYLHFVVCNNFQYLCFV
>FUSION-ENST00000524045.6:132874-ENST00000518591.1:134715|7210
MIPCKGVLILIN
>FUSION-ENST00000654282.1:41698-ENST00000376795.6:80505|419
YMSAQILSLWSILKRDFCR
>FUSION-ENST00000524045.6:132874-ENST00000518591.1:134715|5441
ATKINSGVNGKVFFK
>FUSION-ENST00000524045.6:132874-ENST00000518591.1:134715|257
MVLPRDVSTEEHNLK
>FUSION-ENST00000524045.6:132874-ENST00000518591.1:134715|515
TAWGKLLP
>FUSION-ENST00000524045.6:132874-ENST00000518591.1:134715|236
MRYLIWGIYILLDLHLK
>FUSION-ENST00000524045.6:132874-ENST00000518591.1:134715|2065
WAECIIILSAKLWELGNRNLHHLC
>FUSION-ENST00000524045.6:132874-ENST00000518591.1:134715|5876
WPSGMPVYIIR
>FUSION-ENST00000524045.6:132874-ENST00000518591.1:134715|907
MPRLLSCSKK
>FUSION-ENST00000524045.6:132874-ENST00000518591.1:134715|7093
KICCQINF
>FUSION-ENST00000524045.6:132874-ENST00000518591.1:134715|5080
MSIICFNFRNISLK
>FUSION-ENST00000586376.5:3275-ENST00000518696.5:25464|59
SKQLSSLSLLSSWDHR
>FUSION-ENST00000524045.6:132874-ENST00000518591.1:134715|4019
MEHKGKHDMLCLLDK
>FUSION-ENST00000637137.1:129535-ENST00000532992.5:71182|681
MSIQVFCHLFIFI
>FUSION-ENST00000637137.1:129535-ENST00000532992.5:71182|3814
IWEGRALALDR
>FUSION-ENST00000524045.6:132874-ENST00000518591.1:134715|949
FSSCLVILASGFIFFRVISYSVR
>FUSION-ENST00000524045.6:132874-ENST00000518591.1:134715|6845
QSGWLPMNGGCRAISWLPRK
>FUSION-ENST00000524045.6:132874-ENST00000518591.1:134715|2525
MEDFECR
>FUSION-ENST00000637137.1:129535-ENST00000532992.5:71182|1916
MLVEYVRGIVT
>FUSION-ENST00000637137.1:129535-ENST00000532992.5:71182|2756
MFQFVSYFLNEGKIK
>FUSION-ENST00000524045.6:132874-ENST00000518591.1:134715|243
EYIQVLSLISR
>FUSION-ENST00000524045.6:132874-ENST00000518591.1:134715|1169
YCWHNWTTF
>FUSION-ENST00000524045.6:132874-ENST00000518591.1:134715|3710
GLQCRYQR
>FUSION-ENST00000524045.6:132874-ENST00000518591.1:134715|6343
MDEIGNHHSQ
>FUSION-ENST00000524045.6:132874-ENST00000518591.1:134715|1831
NLIRCSK
>FUSION-ENST00000524045.6:132874-ENST00000518591.1:134715|7139
KKSALLPLK
>FUSION-ENST00000637137.1:129535-ENST00000532992.5:71182|3443
RPFPQHLGIRR
>FUSION-ENST00000654282.1:41698-ENST00000376795.6:80505|464
MCMSLFSPVVL
>FUSION-ENST00000637137.1:129535-ENST00000532992.5:71182|4263
FQEKEDCTFLKNK
>FUSION-ENST00000524045.6:132874-ENST00000518591.1:134715|1602
IAILTVVR
>FUSION-ENST00000654282.1:41698-ENST00000376795.6:80505|2135
YQNYKMDVR
>FUSION-ENST00000654282.1:41698-ENST00000376795.6:80505|2145
FYICDQLH
>FUSION-ENST00000637137.1:129535-ENST00000532992.5:71182|3772
MVYLSNLRNEHWYNTKL
>FUSION-ENST00000637137.1:129535-ENST00000532992.5:71182|2030
GEIWYLCPK
>FUSION-ENST00000637137.1:129535-ENST00000532992.5:71182|4171
MVLHTQSIHLLLPFSLTVVFPQRSK
>FUSION-ENST00000524045.6:132874-ENST00000518591.1:134715|2732
MFICLYFLFCLSLISHFNDIYHC
>FUSION-ENST00000650541.1:803-ENST00000376795.6:80505|157
CTECAVA
>FUSION-ENST00000637137.1:129535-ENST00000532992.5:71182|4039
MHMVEFKGLGLKPSQE
>FUSION-ENST00000637137.1:129535-ENST00000532992.5:71182|3263
CLCPCSCQHSVTK
>FUSION-ENST00000654282.1:41698-ENST00000376795.6:80505|326
MPQIFFVQTQVR
>FUSION-ENST00000524045.6:132874-ENST00000518591.1:134715|3973
MPAVVPMGKGYLR
>ENST00000367265.9|SNV-35239-G-C|1
LVAEEGGFAVVCKHRK
>FUSION-ENST00000524045.6:132874-ENST00000518591.1:134715|2459
AATHGCAGCSLHNPHRLYSRR
>FUSION-ENST00000637137.1:129535-ENST00000532992.5:71182|2145
LPPISISVHRVR
>FUSION-ENST00000524045.6:132874-ENST00000518591.1:134715|553
MTVISQKIIEAINGK
>FUSION-ENST00000524045.6:132874-ENST00000518591.1:134715|4842
IYQCAFQFHSLSK
>FUSION-ENST00000637137.1:129535-ENST00000532992.5:71182|3307
NFTQLWNKNFEMLC
>FUSION-ENST00000654282.1:41698-ENST00000376795.6:80505|351
RTDFTQGSENL
>FUSION-ENST00000637137.1:129535-ENST00000532992.5:71182|2075
KPPCHAGPCLSLR
>FUSION-ENST00000637137.1:129535-ENST00000532992.5:71182|513
FCPQWVN
>FUSION-ENST00000637137.1:129535-ENST00000532992.5:71182|3536
MAEDFNEVNTLNNCKSNNAAFR
>FUSION-ENST00000524045.6:132874-ENST00000518591.1:134715|3842
MKISPQIIFFSNK
>FUSION-ENST00000654282.1:41698-ENST00000376795.6:80505|1400
IFFFNKTEHWGER
>FUSION-ENST00000637137.1:129535-ENST00000532992.5:71182|2049
MPLFLKNV
>FUSION-ENST00000524045.6:132874-ENST00000518591.1:134715|4548
LLYSHLFNFIMLLIDLFLL
>FUSION-ENST00000654282.1:41698-ENST00000376795.6:80505|1675
EIASVKVQHCGKTQMC
>ENST00000508892.5|SNV-14049-A-G|2
MGGRESVEGSGR
>FUSION-ENST00000524045.6:132874-ENST00000518591.1:134715|3181
NTMQPSSLLRHNKDDLCFSSQ
>FUSION-ENST00000637137.1:129535-ENST00000532992.5:71182|1274
FESYVLRFGK
>FUSION-ENST00000637137.1:129535-ENST00000532992.5:71182|2337
SSTSAAASTKIAVK
>FUSION-ENST00000637137.1:129535-ENST00000532992.5:71182|867
HINRIYR
>FUSION-ENST00000524045.6:132874-ENST00000518591.1:134715|556
MGTSIVWTRG
>FUSION-ENST00000524045.6:132874-ENST00000518591.1:134715|3821
LARVNASSCANGK
>FUSION-ENST00000654282.1:41698-ENST00000376795.6:80505|2479
KCDFEIFKMIVR
>FUSION-ENST00000524045.6:132874-ENST00000518591.1:134715|3637
VKLCIFSIKLFR
>FUSION-ENST00000654282.1:41698-ENST00000376795.6:80505|1310
MGWARTLSLAELRK
>ENST00000381340.8|MNV-236115-CCAATCCTTC-C|1
ASFLHMMCSERDR
>FUSION-ENST00000524045.6:132874-ENST00000518591.1:134715|7564
MYHTDLLDSR
>FUSION-ENST00000654282.1:41698-ENST00000376795.6:80505|2364
VGPCLLSKLIE
>FUSION-ENST00000654282.1:41698-ENST00000376795.6:80505|2189
YNTMTIADGLIMIVNNESCVRSAIS
>FUSION-ENST00000654282.1:41698-ENST00000376795.6:80505|1972
RGNIALLELFMTND
>FUSION-ENST00000524045.6:132874-ENST00000518591.1:134715|1535
RRFGLST
>FUSION-ENST00000524045.6:132874-ENST00000518591.1:134715|572
QKAFGAR
>FUSION-ENST00000637137.1:129535-ENST00000532992.5:71182|1487
MGDEIKDILILIIC
>FUSION-ENST00000524045.6:132874-ENST00000518591.1:134715|4988
MASCGHLTLIFCHVQK
>FUSION-ENST00000524045.6:132874-ENST00000518591.1:134715|5256
FYFQWHI
>FUSION-ENST00000524045.6:132874-ENST00000518591.1:134715|4322
LTWVVSMDPSLPFTCFWRK
>FUSION-ENST00000524045.6:132874-ENST00000518591.1:134715|4546
LLIDLFLL
>FUSION-ENST00000637137.1:129535-ENST00000532992.5:71182|4648
GQEIETILASMVNPRLY
>FUSION-ENST00000637137.1:129535-ENST00000532992.5:71182|2084
LPRLVSNSWAQAIPRLGLPK
>FUSION-ENST00000654282.1:41698-ENST00000376795.6:80505|1226
MQNCTATLDNNLEISYKTKHTLTI
>FUSION-ENST00000524045.6:132874-ENST00000518591.1:134715|985
MYLYAFLLIYFETILKILY
>FUSION-ENST00000524045.6:132874-ENST00000518591.1:134715|6252
YKYFKGSYI
>FUSION-ENST00000637137.1:129535-ENST00000532992.5:71182|1508
MSCVLHK
>FUSION-ENST00000654282.1:41698-ENST00000376795.6:80505|1238
HEESLNSYC
>FUSION-ENST00000524045.6:132874-ENST00000518591.1:134715|2558
MQNLSIQWSKHNIGIK
>FUSION-ENST00000524045.6:132874-ENST00000518591.1:134715|2830
MYFFSLATFRIFSLLLIFGSLIIK
>FUSION-ENST00000524045.6:132874-ENST00000518591.1:134715|2210
GRILVQNDT
>FUSION-ENST00000524045.6:132874-ENST00000518591.1:134715|5953
QEGWKLTQVNTVCCAIR
>FUSION-ENST00000524045.6:132874-ENST00000518591.1:134715|3652
KGSANSVCGHCPCLR
>FUSION-ENST00000637137.1:129535-ENST00000532992.5:71182|3930
MIIINEK
>FUSION-ENST00000524045.6:132874-ENST00000518591.1:134715|3332
VLIHSSITPRSQVQRPK
>FUSION-ENST00000524045.6:132874-ENST00000518591.1:134715|1945
NSMYLKSHQYFMK
>FUSION-ENST00000524045.6:132874-ENST00000518591.1:134715|758
LTLFHIEEKLFNFYFILF
>FUSION-ENST00000654282.1:41698-ENST00000376795.6:80505|1752
FCLYVSIFILSSFRYILLLPLFR
>FUSION-ENST00000524045.6:132874-ENST00000518591.1:134715|7430
CIDSSFYLASYSR
>FUSION-ENST00000654282.1:41698-ENST00000376795.6:80505|223
SLFVKDIIK
>FUSION-ENST00000637137.1:129535-ENST00000532992.5:71182|4665
TESAEFSQLFC
>FUSION-ENST00000637137.1:129535-ENST00000532992.5:71182|1719
LSPNVFPK
>FUSION-ENST00000524045.6:132874-ENST00000518591.1:134715|1704
QAGNLKSK
>FUSION-ENST00000637137.1:129535-ENST00000532992.5:71182|2872
MFYLHFSILYYFYR
>FUSION-ENST00000654282.1:41698-ENST00000376795.6:80505|1047
CAFPREVNK
>FUSION-ENST00000654282.1:41698-ENST00000376795.6:80505|2066
CILSQFKIELLQLFITL
>FUSION-ENST00000637137.1:129535-ENST00000532992.5:71182|3297
CKLSHSKF
>FUSION-ENST00000637137.1:129535-ENST00000532992.5:71182|4639
MSHIAPGPNVFVSSSV
>FUSION-ENST00000524045.6:132874-ENST00000518591.1:134715|2705
MKCLKLGDLTK
>FUSION-ENST00000524045.6:132874-ENST00000518591.1:134715|7238
FKISIFLHYLIK
>FUSION-ENST00000637137.1:129535-ENST00000532992.5:71182|3642
GLWISQSFGK
>FUSION-ENST00000524045.6:132874-ENST00000518591.1:134715|1326
ANILLFQYEYK
>FUSION-ENST00000524045.6:132874-ENST00000518591.1:134715|3523
LQVPLILSRK
>FUSION-ENST00000654282.1:41698-ENST00000376795.6:80505|1830
MVLCVTYRLPIL
>FUSION-ENST00000637137.1:129535-ENST00000532992.5:71182|2959
ITGMSHCSRPKLI
>FUSION-ENST00000524045.6:132874-ENST00000518591.1:134715|3509
MDISYFCHTFS
>FUSION-ENST00000524045.6:132874-ENST00000518591.1:134715|5635
MCPGISPFLLDFLVYFCR
>FUSION-ENST00000637137.1:129535-ENST00000532992.5:71182|2615
YILRCLLNPRPFQSK
>FUSION-ENST00000524045.6:132874-ENST00000518591.1:134715|2857
LSWRLGLWEPSWVSRGQPGG
>ENST00000615798.4|SNV-72062-C-G|6
MTGRGKTKPVNTVR
>FUSION-ENST00000637137.1:129535-ENST00000532992.5:71182|4146
GHASNPSTWW
>FUSION-ENST00000524045.6:132874-ENST00000518591.1:134715|3051
MVSSFIHVPTR
>FUSION-ENST00000524045.6:132874-ENST00000518591.1:134715|3586
MRISPLWR
>FUSION-ENST00000654282.1:41698-ENST00000376795.6:80505|1190
INELLCLEKA
>FUSION-ENST00000637137.1:129535-ENST00000532992.5:71182|3889
WVDHLRSGVR
>FUSION-ENST00000637137.1:129535-ENST00000532992.5:71182|3594
GMGAVCLVYYLWK
>FUSION-ENST00000654282.1:41698-ENST00000376795.6:80505|1079
MLIHFYVTCPVDLFL
>FUSION-ENST00000637137.1:129535-ENST00000532992.5:71182|4481
MLARLVLNS
>FUSION-ENST00000524045.6:132874-ENST00000518591.1:134715|4225
NQQSDKNSKICFIIYCIITLFNR
>FUSION-ENST00000637137.1:129535-ENST00000532992.5:71182|4288
GFVELWLLILHRSCHDLQT
>FUSION-ENST00000524045.6:132874-ENST00000518591.1:134715|5702
HTVFHNG
>FUSION-ENST00000524045.6:132874-ENST00000518591.1:134715|3353
VQASAQPLVRSQEDFTHGRTLSR
>FUSION-ENST00000524045.6:132874-ENST00000518591.1:134715|3395
VSSGNEFLLPISL
>FUSION-ENST00000524045.6:132874-ENST00000518591.1:134715|5478
MNKVISWCLMF
>FUSION-ENST00000524045.6:132874-ENST00000518591.1:134715|1541
MFSNLVPLSPSVSGIPIRR
>FUSION-ENST00000637137.1:129535-ENST00000532992.5:71182|3248
HLTSFWCIRNEIDNRM
>FUSION-ENST00000654282.1:41698-ENST00000376795.6:80505|1023
MGMTGLRR
>ENST00000419292.1|SNV-6505-A-G|4
CLCRLLTSAPR
>FUSION-ENST00000524045.6:132874-ENST00000518591.1:134715|1100
LALIIIIFSEKIEDPK
>FUSION-ENST00000524045.6:132874-ENST00000518591.1:134715|24
MSLAAGWPLR
>FUSION-ENST00000524045.6:132874-ENST00000518591.1:134715|3109
IALATALAK
>FUSION-ENST00000637137.1:129535-ENST00000532992.5:71182|4139
RSFFFFLR
>FUSION-ENST00000637137.1:129535-ENST00000532992.5:71182|3953
VGQAGLGLLTS
>FUSION-ENST00000524045.6:132874-ENST00000518591.1:134715|6304
MSFSNYYKDTKSMTIPTNIK
>FUSION-ENST00000637137.1:129535-ENST00000532992.5:71182|107
ERPPSLLKNTELAR
>FUSION-ENST00000524045.6:132874-ENST00000518591.1:134715|1412
RTHGHREGNITHQGLLGGGGLGR
>FUSION-ENST00000524045.6:132874-ENST00000518591.1:134715|5744
FSFFVVSLPGFGIR
>FUSION-ENST00000654282.1:41698-ENST00000376795.6:80505|1604
EHSSSQLRFVIGTQR
>FUSION-ENST00000637137.1:129535-ENST00000532992.5:71182|954
MPLDKNTVVTLLALMR
>FUSION-ENST00000524045.6:132874-ENST00000518591.1:134715|3098
NTFSTKNTK
>FUSION-ENST00000524045.6:132874-ENST00000518591.1:134715|4415
LFIFHFSYFH
>FUSION-ENST00000524045.6:132874-ENST00000518591.1:134715|2338
PFISFSHLVALAR
>FUSION-ENST00000654282.1:41698-ENST00000376795.6:80505|812
YNIFTQR
>FUSION-ENST00000524045.6:132874-ENST00000518591.1:134715|2366
MYLFFVPVPCCFGYCSSVV
>ENST00000479761.1|MNV-21046-AAAGA-A|8
EITAVFQVLK
>FUSION-ENST00000637137.1:129535-ENST00000532992.5:71182|1963
LLGRLRQENHLNPGDGGCSEPR
>ENST00000175238.10|SNV-51049-C-T|1
DECDFPEMCTGHSSACPKDQFR
>FUSION-ENST00000654282.1:41698-ENST00000376795.6:80505|1836
IRSETGYR
>FUSION-ENST00000637137.1:129535-ENST00000532992.5:71182|3258
MWRFQHCAILNKTAVNILK
>FUSION-ENST00000524045.6:132874-ENST00000518591.1:134715|6238
FLLLLYCYTPLK
>FUSION-ENST00000637137.1:129535-ENST00000532992.5:71182|3684
IIGTVAHACNPSTLGG
>FUSION-ENST00000524045.6:132874-ENST00000518591.1:134715|3552
MPLYIAIRKMYTACIMSQHD
>FUSION-ENST00000524045.6:132874-ENST00000518591.1:134715|7468
MSICKHFK
>FUSION-ENST00000524045.6:132874-ENST00000518591.1:134715|5546
AGLVVTESLSICLSVK
>FUSION-ENST00000524045.6:132874-ENST00000518591.1:134715|1703
MQAGNLKSKL
>FUSION-ENST00000637137.1:129535-ENST00000532992.5:71182|3987
MLILFYRVHR
>FUSION-ENST00000524045.6:132874-ENST00000518591.1:134715|7446
QYIAVFFL
>FUSION-ENST00000524045.6:132874-ENST00000518591.1:134715|2627
LQKNRNQSEDK
>FUSION-ENST00000654282.1:41698-ENST00000376795.6:80505|466
MWQINPRFIFYR
>FUSION-ENST00000524045.6:132874-ENST00000518591.1:134715|2005
DEEDKRK
>FUSION-ENST00000637137.1:129535-ENST00000532992.5:71182|4269
LFLVAVGVICNCVTCSFLLAI
>FUSION-ENST00000524045.6:132874-ENST00000518591.1:134715|5413
YFLKLCIR
>FUSION-ENST00000637137.1:129535-ENST00000532992.5:71182|3197
MENYAVK
>FUSION-ENST00000637137.1:129535-ENST00000532992.5:71182|2096
MTVNVPR
>FUSION-ENST00000637137.1:129535-ENST00000532992.5:71182|2427
NYQRPILYN
>FUSION-ENST00000637137.1:129535-ENST00000532992.5:71182|490
SIIMPDR
>FUSION-ENST00000524045.6:132874-ENST00000518591.1:134715|2367
EFFPHCLFLSALLKIR
>FUSION-ENST00000650541.1:803-ENST00000376795.6:80505|139
CCGMRVK
>FUSION-ENST00000524045.6:132874-ENST00000518591.1:134715|7034
IRVIVQYPNVIQK
>FUSION-ENST00000524045.6:132874-ENST00000518591.1:134715|333
MNFMISFCNVQIILLIF
>FUSION-ENST00000524045.6:132874-ENST00000518591.1:134715|2854
MLAFCGK
>FUSION-ENST00000524045.6:132874-ENST00000518591.1:134715|3754
AKIFSYTNK
>FUSION-ENST00000524045.6:132874-ENST00000518591.1:134715|6269
CVHVCICMQIFML
>FUSION-ENST00000524045.6:132874-ENST00000518591.1:134715|2671
SMLQTDR
>FUSION-ENST00000637137.1:129535-ENST00000532992.5:71182|4471
MLARLVLNP
>FUSION-ENST00000524045.6:132874-ENST00000518591.1:134715|1445
AFEVLIKISADE
>FUSION-ENST00000637137.1:129535-ENST00000532992.5:71182|4328
ALILAHSDLRFLGPSDAPASGS
>FUSION-ENST00000524045.6:132874-ENST00000518591.1:134715|6655
IAWKDPPPSFTYLTLGPSHDT
>FUSION-ENST00000524045.6:132874-ENST00000518591.1:134715|3960
MFKMVTPCSLLVASHMYSKEQTR
>FUSION-ENST00000524045.6:132874-ENST00000518591.1:134715|4574
TYSISIAFAYNFEIQVTHIQKR
>FUSION-ENST00000524045.6:132874-ENST00000518591.1:134715|2460
AATHGCAGCSLHNPHRLYSR
>FUSION-ENST00000524045.6:132874-ENST00000518591.1:134715|5267
FFQSGFPFIVLMASFK
>ENST00000428825.8|SNV-16138-C-A|4
IWLVSHAGPSIRK
>ENST00000485564.3|MNV-11316-AG-A|6
ILKLFAKVCIGHYAYVK
>FUSION-ENST00000524045.6:132874-ENST00000518591.1:134715|607
AGKLLEPRSSK
>FUSION-ENST00000524045.6:132874-ENST00000518591.1:134715|6927
ASIGVEHSLK
>FUSION-ENST00000524045.6:132874-ENST00000518591.1:134715|7591
QTASEFLRMESIWWRNSDL
>FUSION-ENST00000637137.1:129535-ENST00000532992.5:71182|2843
FSTCICCFLSAE
>FUSION-ENST00000637137.1:129535-ENST00000532992.5:71182|1288
MKMLYNFLRLEF
>FUSION-ENST00000524045.6:132874-ENST00000518591.1:134715|7016
MMICDKSLSRFVNR
>FUSION-ENST00000654282.1:41698-ENST00000376795.6:80505|2178
MVPRHVSFCNTVVTD
>FUSION-ENST00000524045.6:132874-ENST00000518591.1:134715|4417
WLISLCMLFIFHFSYFH
>FUSION-ENST00000524045.6:132874-ENST00000518591.1:134715|6333
LQGQEFK
>FUSION-ENST00000654282.1:41698-ENST00000376795.6:80505|718
GTLIFLLHSFFFFF
>FUSION-ENST00000524045.6:132874-ENST00000518591.1:134715|3013
MTYPWKSSGTVK
>FUSION-ENST00000637137.1:129535-ENST00000532992.5:71182|2904
VYFFYFEMEFHSCCPGWSAMVQSR
>FUSION-ENST00000524045.6:132874-ENST00000518591.1:134715|4446
MDSVIMMPIA
>FUSION-ENST00000637137.1:129535-ENST00000532992.5:71182|1833
CAENTLEPGIP
>FUSION-ENST00000637137.1:129535-ENST00000532992.5:71182|1290
MKMLYNFLR
>FUSION-ENST00000524045.6:132874-ENST00000518591.1:134715|6262
AIGDVWERRK
>FUSION-ENST00000524045.6:132874-ENST00000518591.1:134715|2863
AWCLELGK
>FUSION-ENST00000233813.5:17438-ENST00000644320.2:12045|6
RKQMELTPIR
>FUSION-ENST00000650541.1:803-ENST00000376795.6:80505|49
MYVEWAIC
>FUSION-ENST00000637137.1:129535-ENST00000532992.5:71182|4524
IKCLALLKIQK
>FUSION-ENST00000654282.1:41698-ENST00000376795.6:80505|409
MLPVTLERR
>FUSION-ENST00000637137.1:129535-ENST00000532992.5:71182|693
SFAIYLFLFNF
>FUSION-ENST00000654282.1:41698-ENST00000376795.6:80505|1461
WTELRKLK
>FUSION-ENST00000524045.6:132874-ENST00000518591.1:134715|4170
MHSSYIPPTCFEAVGHLYHCLAK
>FUSION-ENST00000637137.1:129535-ENST00000532992.5:71182|728
GVSYRIWPNFFFFLFNFKK
>FUSION-ENST00000524045.6:132874-ENST00000518591.1:134715|5706
MAGSNGISSSRSLRNR
>FUSION-ENST00000524045.6:132874-ENST00000518591.1:134715|2075
MQLNSYIRQTICR
>FUSION-ENST00000524045.6:132874-ENST00000518591.1:134715|3154
CRFVTYVYMCHVGVLHPLTGHLH
>FUSION-ENST00000654282.1:41698-ENST00000376795.6:80505|1488
YTHIYDR
>FUSION-ENST00000637137.1:129535-ENST00000532992.5:71182|4675
MMKQRCK
>FUSION-ENST00000654282.1:41698-ENST00000376795.6:80505|1365
VRPRELTK
>FUSION-ENST00000524045.6:132874-ENST00000518591.1:134715|1235
QIVSFNKPQK
>FUSION-ENST00000637137.1:129535-ENST00000532992.5:71182|3315
RHLSIYLYNLFQFVSSK
>FUSION-ENST00000524045.6:132874-ENST00000518591.1:134715|6088
SSSYFESFPFLNVFSLHL
>FUSION-ENST00000524045.6:132874-ENST00000518591.1:134715|5503
VRSCVPLEEER
>FUSION-ENST00000524045.6:132874-ENST00000518591.1:134715|676
ECIFYKGKQITNDLNI
>FUSION-ENST00000524045.6:132874-ENST00000518591.1:134715|3950
LFKVIYFTNYK
>FUSION-ENST00000637137.1:129535-ENST00000532992.5:71182|4462
MKLYSLGRAR
>FUSION-ENST00000524045.6:132874-ENST00000518591.1:134715|1677
MIKSMYFISK
>FUSION-ENST00000524045.6:132874-ENST00000518591.1:134715|1750
YLSLTVAQYRLHDIAQK
>FUSION-ENST00000654282.1:41698-ENST00000376795.6:80505|692
YMISLVPMVIENQK
>FUSION-ENST00000524045.6:132874-ENST00000518591.1:134715|3737
PDGKTVHFLH
>FUSION-ENST00000524045.6:132874-ENST00000518591.1:134715|1013
MEFFLICFLK
>FUSION-ENST00000524045.6:132874-ENST00000518591.1:134715|4519
RCILISAVLTCEKVF
>FUSION-ENST00000637137.1:129535-ENST00000532992.5:71182|3445
RPFPQHLGIR
>ENST00000419292.1|SNV-6505-A-G|3
CLCRLLTSAPRTFSNSLDLNK
>FUSION-ENST00000654282.1:41698-ENST00000376795.6:80505|560
TVATGLK
>FUSION-ENST00000524045.6:132874-ENST00000518591.1:134715|4132
MAKKGEWAAISIR
>FUSION-ENST00000637137.1:129535-ENST00000532992.5:71182|1730
MCPSRDDVTIYR
>FUSION-ENST00000524045.6:132874-ENST00000518591.1:134715|6818
MKINIKLTIEF
>FUSION-ENST00000524045.6:132874-ENST00000518591.1:134715|4418
IRWLISLCMLFIFHFSYFH
>FUSION-ENST00000637137.1:129535-ENST00000532992.5:71182|2335
HHWFTLNSFLGEAK
>FUSION-ENST00000524045.6:132874-ENST00000518591.1:134715|4562
SIYHLIL
>FUSION-ENST00000524045.6:132874-ENST00000518591.1:134715|4557
MEYLLQYSTELCLFRKINYQK
>FUSION-ENST00000524045.6:132874-ENST00000518591.1:134715|4048
TLTVTVTVLK
>FUSION-ENST00000524045.6:132874-ENST00000518591.1:134715|2657
MVTYSTASKQ
>ENST00000396193.5|SNV-129448-A-C|3
KCRSAPFSIDGYSFTIVANEAGDK
>FUSION-ENST00000654282.1:41698-ENST00000376795.6:80505|893
MDESFLLSK
>FUSION-ENST00000524045.6:132874-ENST00000518591.1:134715|4455
MNSFSCTTKK
>FUSION-ENST00000524045.6:132874-ENST00000518591.1:134715|16
GTVLPTRK
>FUSION-ENST00000524045.6:132874-ENST00000518591.1:134715|7024
MQVTTTLSNLQGSCKN
>ENST00000529221.5|SNV-29860-G-T|1
QQSFALLLHLSQTESGR
>FUSION-ENST00000524045.6:132874-ENST00000518591.1:134715|1459
IPFLGICEAKNHRSENTR
>FUSION-ENST00000524045.6:132874-ENST00000518591.1:134715|6990
LIVFFSGRSR
>FUSION-ENST00000524045.6:132874-ENST00000518591.1:134715|5359
MKFWGEHKSVYNIK
>ENST00000508982.1|INDEL-142-G-GA|5
DPEEPEKNR
>FUSION-ENST00000654282.1:41698-ENST00000376795.6:80505|1881
VFPVLFS
>FUSION-ENST00000654282.1:41698-ENST00000376795.6:80505|194
KQKLSQNELNNLGLYGLFSLPSK
>FUSION-ENST00000524045.6:132874-ENST00000518591.1:134715|822
MLCGFHWRYIDFIQESLI
>FUSION-ENST00000524045.6:132874-ENST00000518591.1:134715|3310
KGDTDPHASLK
>FUSION-ENST00000524045.6:132874-ENST00000518591.1:134715|4135
SSLLGVVFK
>FUSION-ENST00000524045.6:132874-ENST00000518591.1:134715|3901
KNLYTIIIQWRPKSYSTVR
>FUSION-ENST00000586376.5:3275-ENST00000518696.5:25464|20
YLSHLGPQRR
>FUSION-ENST00000637137.1:129535-ENST00000532992.5:71182|1809
FSLKCLLR
>FUSION-ENST00000637137.1:129535-ENST00000532992.5:71182|3696
CVCMYLFIETEFHSCCSGCSAMVR
>FUSION-ENST00000524045.6:132874-ENST00000518591.1:134715|5133
PTKIIIDYF
>FUSION-ENST00000524045.6:132874-ENST00000518591.1:134715|4102
LDDFTFLKEIK
>FUSION-ENST00000524045.6:132874-ENST00000518591.1:134715|1187
LHITTSYTSHN
>FUSION-ENST00000637137.1:129535-ENST00000532992.5:71182|818
CCTCSLFSLK
>FUSION-ENST00000524045.6:132874-ENST00000518591.1:134715|3079
MYTCAMLVCCTH
>FUSION-ENST00000637137.1:129535-ENST00000532992.5:71182|4314
GPSQRYF
>ENST00000340634.6|SNV-903-A-T|3
VMSPYLQQR
>FUSION-ENST00000637137.1:129535-ENST00000532992.5:71182|1059
TGMLSAFFRNILVR
>FUSION-ENST00000524045.6:132874-ENST00000518591.1:134715|7477
DYCRPLNYVDHTLCLCLVVSDVL
>FUSION-ENST00000524045.6:132874-ENST00000518591.1:134715|3100
SGDQDHPGQHAVSTKNTFSTK
>FUSION-ENST00000524045.6:132874-ENST00000518591.1:134715|5073
SNYFRIKPDSPNICQ
>FUSION-ENST00000637137.1:129535-ENST00000532992.5:71182|3348
CILGYFVPLIYLFFH
>ENST00000546204.1|SNV-9718-A-G|6
ERSLHDALCVVR
>FUSION-ENST00000524045.6:132874-ENST00000518591.1:134715|7043
MVWGKDSWAHR
>FUSION-ENST00000524045.6:132874-ENST00000518591.1:134715|6221
MQPTLSK
>FUSION-ENST00000637137.1:129535-ENST00000532992.5:71182|1320
EFLCHPFMK
>FUSION-ENST00000524045.6:132874-ENST00000518591.1:134715|5638
IWLSVRLLLVYK
>FUSION-ENST00000637137.1:129535-ENST00000532992.5:71182|1265
YFMIRKVNTVFSMI
>FUSION-ENST00000524045.6:132874-ENST00000518591.1:134715|2396
MYRMVLAK
>FUSION-ENST00000654282.1:41698-ENST00000376795.6:80505|1543
GKITLPWFNCTR
>FUSION-ENST00000524045.6:132874-ENST00000518591.1:134715|2279
MTFFSLKSSKNGK
>FUSION-ENST00000654282.1:41698-ENST00000376795.6:80505|1930
MSRQTVDPSYACMFHMQNFKR
>FUSION-ENST00000637137.1:129535-ENST00000532992.5:71182|2542
EPEAGESLEPGR
>ENST00000463411.1|SNV-5189-G-T|5
LSLGLSRAQPVQIKPQKVR
>FUSION-ENST00000637137.1:129535-ENST00000532992.5:71182|629
MSHCAWPFCR
>FUSION-ENST00000524045.6:132874-ENST00000518591.1:134715|7170
MQDAKWRPMYK
>FUSION-ENST00000637137.1:129535-ENST00000532992.5:71182|3827
HPGLLSGLLLLLFFWGTGV
>FUSION-ENST00000637137.1:129535-ENST00000532992.5:71182|912
FKNSLETLKR
>FUSION-ENST00000524045.6:132874-ENST00000518591.1:134715|4979
CQVLIWR
>FUSION-ENST00000654282.1:41698-ENST00000376795.6:80505|456
MLFLNAFVTKEHERF
>FUSION-ENST00000637137.1:129535-ENST00000532992.5:71182|2428
MNYQRPILYN
>FUSION-ENST00000637137.1:129535-ENST00000532992.5:71182|3309
NFTQLWNK
>FUSION-ENST00000637137.1:129535-ENST00000532992.5:71182|487
MSIIMPDRSPRSCSFTIYR
>FUSION-ENST00000524045.6:132874-ENST00000518591.1:134715|2358
IALAIQSLFWFHMNFK
>FUSION-ENST00000654282.1:41698-ENST00000376795.6:80505|925
MEIFMIIHFYLMNSTYISFSL
>FUSION-ENST00000524045.6:132874-ENST00000518591.1:134715|2696
FGAMGILGTGFYWGELVGGV
>FUSION-ENST00000654282.1:41698-ENST00000376795.6:80505|356
FSSEYKLQIVTYWDQ
>FUSION-ENST00000524045.6:132874-ENST00000518591.1:134715|44
MPGASAGKTKK
>FUSION-ENST00000524045.6:132874-ENST00000518591.1:134715|1889
ESFIGQH
>FUSION-ENST00000524045.6:132874-ENST00000518591.1:134715|765
ICIGFSSHLGSTLN
>FUSION-ENST00000637137.1:129535-ENST00000532992.5:71182|4578
GTLSRFGSSR
>FUSION-ENST00000524045.6:132874-ENST00000518591.1:134715|2384
YSVDSFFSCTEALK
>FUSION-ENST00000637137.1:129535-ENST00000532992.5:71182|1797
GSRKPGANHQSHC
>FUSION-ENST00000524045.6:132874-ENST00000518591.1:134715|7003
FWGKVPCTLLLPRTHIELFLFFQE
>FUSION-ENST00000524045.6:132874-ENST00000518591.1:134715|4286
PVIPALWEAEAGGSQGQEFK
>FUSION-ENST00000524045.6:132874-ENST00000518591.1:134715|1362
GTSHTRACWGVGD
>FUSION-ENST00000654282.1:41698-ENST00000376795.6:80505|1243
SYCVLKR
>FUSION-ENST00000524045.6:132874-ENST00000518591.1:134715|5336
TNDIEGF
>FUSION-ENST00000637137.1:129535-ENST00000532992.5:71182|424
YCLWLLCCIIAELSSSDRDQMACK
>FUSION-ENST00000524045.6:132874-ENST00000518591.1:134715|3828
MVLQRCLLWVK
>FUSION-ENST00000524045.6:132874-ENST00000518591.1:134715|6045
MLIVKPKLFS
>FUSION-ENST00000524045.6:132874-ENST00000518591.1:134715|3655
ESWRGESR
>FUSION-ENST00000524045.6:132874-ENST00000518591.1:134715|1267
LLHRLVREIILQNEYINM
>FUSION-ENST00000650541.1:803-ENST00000376795.6:80505|169
IRLVLGLLPLKYK
>FUSION-ENST00000524045.6:132874-ENST00000518591.1:134715|7628
LCTCTLKLK
>FUSION-ENST00000637137.1:129535-ENST00000532992.5:71182|2739
MVRNILQHQTM
>FUSION-ENST00000524045.6:132874-ENST00000518591.1:134715|2988
SHRTRPSLMFS
>FUSION-ENST00000524045.6:132874-ENST00000518591.1:134715|3463
MLARACR
>FUSION-ENST00000654282.1:41698-ENST00000376795.6:80505|637
IENIETLK
>FUSION-ENST00000654282.1:41698-ENST00000376795.6:80505|914
MSFVRCEHISLRFCLNIEK
>FUSION-ENST00000637137.1:129535-ENST00000532992.5:71182|1142
ALFISWKFHGFFFLNL
>FUSION-ENST00000524045.6:132874-ENST00000518591.1:134715|4214
IILFKSEIQK
>FUSION-ENST00000524045.6:132874-ENST00000518591.1:134715|2478
RAQGKWYHSPPNWNVWK
>FUSION-ENST00000637137.1:129535-ENST00000532992.5:71182|1308
IHLSRLFKMYSGENVLVR
>FUSION-ENST00000524045.6:132874-ENST00000518591.1:134715|6174
MDSVSLR
>FUSION-ENST00000524045.6:132874-ENST00000518591.1:134715|2587
WQMNLRE
>FUSION-ENST00000654282.1:41698-ENST00000376795.6:80505|505
MFLDIGINERK
>FUSION-ENST00000637137.1:129535-ENST00000532992.5:71182|3099
MHSFEVYLNNIQMYIPVQLPQFKTK
>FUSION-ENST00000637137.1:129535-ENST00000532992.5:71182|2733
KASILLGAFHSSCTFLLSGLFCR
>FUSION-ENST00000637137.1:129535-ENST00000532992.5:71182|4579
HEPPCQANSLNTKGTLSRFGSSR
>FUSION-ENST00000654282.1:41698-ENST00000376795.6:80505|1782
VFSCHQTFIVTSALFCS
>ENST00000358697.5|SNV-1841-A-C|6
HDDDRRFLCPVEGCGK
>FUSION-ENST00000524045.6:132874-ENST00000518591.1:134715|4450
MTALYVLTALSYNPNF
>FUSION-ENST00000637137.1:129535-ENST00000532992.5:71182|2451
LVLNSLPQVIRLPPK
>FUSION-ENST00000524045.6:132874-ENST00000518591.1:134715|4709
TGCFVLSSPTVYGKVTK
>FUSION-ENST00000637137.1:129535-ENST00000532992.5:71182|4472
ILAHCNLHLLGSSDSTASAS
>FUSION-ENST00000637137.1:129535-ENST00000532992.5:71182|3474
RVLLLHIFTSIWCFQCSRF
>FUSION-ENST00000637137.1:129535-ENST00000532992.5:71182|3171
MMHYHDVLPKCWDYRTEPLRPTR
>FUSION-ENST00000524045.6:132874-ENST00000518591.1:134715|7370
MSLNLGVR
>FUSION-ENST00000637137.1:129535-ENST00000532992.5:71182|3025
MLVPPESRK
>FUSION-ENST00000637137.1:129535-ENST00000532992.5:71182|1531
LVSRLPWNLV
>FUSION-ENST00000524045.6:132874-ENST00000518591.1:134715|2162
MTRDDEHFFMFFGCINVFF
>FUSION-ENST00000524045.6:132874-ENST00000518591.1:134715|3283
MERQGSATHF
>FUSION-ENST00000524045.6:132874-ENST00000518591.1:134715|3807
WKAHLHNIR
>FUSION-ENST00000524045.6:132874-ENST00000518591.1:134715|6974
MPENTPRQK
>FUSION-ENST00000524045.6:132874-ENST00000518591.1:134715|295
MSIVGVQIGRISGLLDE
>ENST00000604419.1|SNV-242807-G-T|1
SLPEGHDQVSCQAHVNELI
>FUSION-ENST00000524045.6:132874-ENST00000518591.1:134715|6541
MLTITGHQR
>FUSION-ENST00000637137.1:129535-ENST00000532992.5:71182|1926
YSVFKNFKEQSLLNYHQLNGVFL
>FUSION-ENST00000637137.1:129535-ENST00000532992.5:71182|2584
MMVSEGKLLGII
>FUSION-ENST00000524045.6:132874-ENST00000518591.1:134715|1450
MNKMAFEVLIKISADE
>FUSION-ENST00000654282.1:41698-ENST00000376795.6:80505|2375
VHSSSSSWICLTVLATVRVF
>FUSION-ENST00000637137.1:129535-ENST00000532992.5:71182|3334
MVAGACNPSYSGG
>FUSION-ENST00000524045.6:132874-ENST00000518591.1:134715|1185
NTYNIIK
>FUSION-ENST00000637137.1:129535-ENST00000532992.5:71182|4484
SLNHLPSVNFYGK
>FUSION-ENST00000524045.6:132874-ENST00000518591.1:134715|6324
CKTSILVLA
>FUSION-ENST00000637137.1:129535-ENST00000532992.5:71182|1018
MGPYFMTSCGKGSRIK
>FUSION-ENST00000524045.6:132874-ENST00000518591.1:134715|1494
PLPASAHAR
>FUSION-ENST00000637137.1:129535-ENST00000532992.5:71182|3838
MQLEIHKRVVLK
>FUSION-ENST00000524045.6:132874-ENST00000518591.1:134715|6589
KCNFCNNLCWILY
>FUSION-ENST00000524045.6:132874-ENST00000518591.1:134715|6260
QVMFLNCILHILNH
>FUSION-ENST00000637137.1:129535-ENST00000532992.5:71182|1323
MNSVTWFSVRIF
>FUSION-ENST00000637137.1:129535-ENST00000532992.5:71182|3342
MVLCFSLQIGKRLTFVY
>FUSION-ENST00000524045.6:132874-ENST00000518591.1:134715|6503
GLISRIYNELK
>ENST00000589614.5|SNV-5545-C-T|4
IRLVVTKGFSGTLGSNENSTQNVYK
>FUSION-ENST00000637137.1:129535-ENST00000532992.5:71182|878
MFLSTENKAFWTFRLGGLTVYFSK
>FUSION-ENST00000524045.6:132874-ENST00000518591.1:134715|3075
FPLAVSMCSHCSIPTYE
>FUSION-ENST00000586376.5:3275-ENST00000518696.5:25464|11
WMDSPQR
>FUSION-ENST00000524045.6:132874-ENST00000518591.1:134715|3365
MIYYSSRRCID
>FUSION-ENST00000654282.1:41698-ENST00000376795.6:80505|2296
ASTLVHK
>FUSION-ENST00000637137.1:129535-ENST00000532992.5:71182|3085
TGKVPLFPIAVSPLWHAHPR
>FUSION-ENST00000524045.6:132874-ENST00000518591.1:134715|191
SFSTQYIMMSPLCLKSLLASNYP
>FUSION-ENST00000654282.1:41698-ENST00000376795.6:80505|956
RTIVNYVVLYIENVPR
>FUSION-ENST00000637137.1:129535-ENST00000532992.5:71182|4096
FDSVIIWNLPK
>FUSION-ENST00000524045.6:132874-ENST00000518591.1:134715|448
LTTYNPKHVENGIISK
>FUSION-ENST00000524045.6:132874-ENST00000518591.1:134715|3402
VCWLGPAGNKGS
>FUSION-ENST00000524045.6:132874-ENST00000518591.1:134715|3046
DMNSSFLMAA
>FUSION-ENST00000524045.6:132874-ENST00000518591.1:134715|790
PVFTSLCSPFGILCCGFSFESERK
>FUSION-ENST00000637137.1:129535-ENST00000532992.5:71182|520
RTTPRYK
>FUSION-ENST00000637137.1:129535-ENST00000532992.5:71182|360
VGTEIQAKLFPC
>FUSION-ENST00000637137.1:129535-ENST00000532992.5:71182|3507
MISTHCSLHLSCSRVSASR
>FUSION-ENST00000524045.6:132874-ENST00000518591.1:134715|794
LSRHLIL
>FUSION-ENST00000524045.6:132874-ENST00000518591.1:134715|5521
CVEFLLSFVNYNK
>FUSION-ENST00000524045.6:132874-ENST00000518591.1:134715|7382
PPLVYHQLQISLKLQMISELG
>FUSION-ENST00000524045.6:132874-ENST00000518591.1:134715|4458
LLSQIINASLK
>FUSION-ENST00000524045.6:132874-ENST00000518591.1:134715|6327
MSHWEAR
>ENST00000511802.5|SNV-76294-C-G|10
MVVVLMAILSFQVGQFKR
>FUSION-ENST00000654282.1:41698-ENST00000376795.6:80505|868
VEISFVFN
>FUSION-ENST00000637137.1:129535-ENST00000532992.5:71182|1043
MLESNEKLRLSILCSR
>FUSION-ENST00000637137.1:129535-ENST00000532992.5:71182|4560
KITNPITVYCFVAPTTMFLER
>FUSION-ENST00000524045.6:132874-ENST00000518591.1:134715|6126
ASLCAQLVQLQEGNVPLFER
>FUSION-ENST00000524045.6:132874-ENST00000518591.1:134715|6688
SKDISYMVADKR
>ENST00000674090.1|SNV-129655-G-T|3
KGRSQTGANCTWISILTTALLSR
>FUSION-ENST00000524045.6:132874-ENST00000518591.1:134715|6233
TLMCCHV
>FUSION-ENST00000524045.6:132874-ENST00000518591.1:134715|6615
MIIKIQVSLK
>FUSION-ENST00000524045.6:132874-ENST00000518591.1:134715|4399
LLDSGLRPNKPIIN
>FUSION-ENST00000637137.1:129535-ENST00000532992.5:71182|989
KPDYPGFSLFL
>FUSION-ENST00000524045.6:132874-ENST00000518591.1:134715|7685
MKDEFVSRVPPEVL
>FUSION-ENST00000524045.6:132874-ENST00000518591.1:134715|939
GWDGERGGLRDP
>FUSION-ENST00000524045.6:132874-ENST00000518591.1:134715|5860
YYKAGCEK
>FUSION-ENST00000524045.6:132874-ENST00000518591.1:134715|4783
MFCFVFSYR
>FUSION-ENST00000654282.1:41698-ENST00000376795.6:80505|436
TDVLITTKKIR
>FUSION-ENST00000650541.1:803-ENST00000376795.6:80505|105
MPVIPALWEVEVGGSLEARSLR
>FUSION-ENST00000524045.6:132874-ENST00000518591.1:134715|3802
MCYVNVTFG
>ENST00000551305.5|SNV-810-A-G|9
MWNSPGEMASPVSRAR
>FUSION-ENST00000654282.1:41698-ENST00000376795.6:80505|315
KTMSMSR
>FUSION-ENST00000524045.6:132874-ENST00000518591.1:134715|6321
MSGKEGNKGWYELQQLL
>FUSION-ENST00000524045.6:132874-ENST00000518591.1:134715|4536
MYVHTQSLNHHHENIREKQETL
>FUSION-ENST00000524045.6:132874-ENST00000518591.1:134715|5436
KPAVLPGIQFPD
>FUSION-ENST00000637137.1:129535-ENST00000532992.5:71182|4672
CKEVNSLVQGHKIIK
>FUSION-ENST00000637137.1:129535-ENST00000532992.5:71182|477
RHQAQIDTAEK
>FUSION-ENST00000524045.6:132874-ENST00000518591.1:134715|891
AIAGRSKSSFPNSSPLYFIFFK
>FUSION-ENST00000524045.6:132874-ENST00000518591.1:134715|4618
LKTLKCSR
>FUSION-ENST00000524045.6:132874-ENST00000518591.1:134715|2468
IWRTESH
>FUSION-ENST00000524045.6:132874-ENST00000518591.1:134715|6408
MRTHGHR
>FUSION-ENST00000637137.1:129535-ENST00000532992.5:71182|3089
NGSSVSCSLVLNSYIGR
>FUSION-ENST00000637137.1:129535-ENST00000532992.5:71182|1114
MFNCDFIGMKMLEFYDKP
>FUSION-ENST00000524045.6:132874-ENST00000518591.1:134715|998
MCLKTICILQMLNAIFFLYPLDK
>FUSION-ENST00000637137.1:129535-ENST00000532992.5:71182|2514
LPFATICSTPGEDNQ
>FUSION-ENST00000654282.1:41698-ENST00000376795.6:80505|442
ASYDSPNCILF
>FUSION-ENST00000524045.6:132874-ENST00000518591.1:134715|2736
MLFDFTSCKSEKK
>FUSION-ENST00000524045.6:132874-ENST00000518591.1:134715|6501
IYNELKQIYK
>ENST00000382199.7|SNV-117-C-G|1
AVTADDLRQLFGDRK
>FUSION-ENST00000524045.6:132874-ENST00000518591.1:134715|4528
SFPTLYEVSIVFSPPI
>FUSION-ENST00000654282.1:41698-ENST00000376795.6:80505|1586
MMYSQLIVYV
>FUSION-ENST00000654282.1:41698-ENST00000376795.6:80505|1111
LATRKYK
>FUSION-ENST00000637137.1:129535-ENST00000532992.5:71182|1298
LLCLTLK
>FUSION-ENST00000524045.6:132874-ENST00000518591.1:134715|1619
GLDSSSNLPVCVF
>FUSION-ENST00000637137.1:129535-ENST00000532992.5:71182|114
MAGHGGSRL
>FUSION-ENST00000524045.6:132874-ENST00000518591.1:134715|862
KSSVNHETTTTLLHPFFSASHRR
>ENST00000465596.1|SNV-10858-G-C|2
MCVSMTLTMMLWSTPWMCVLKVQR
>FUSION-ENST00000637137.1:129535-ENST00000532992.5:71182|2948
KVYPVFLFR
>FUSION-ENST00000637137.1:129535-ENST00000532992.5:71182|3545
MWSFHFCKYVVK
>FUSION-ENST00000524045.6:132874-ENST00000518591.1:134715|6218
FVYACKYLCFDK
>FUSION-ENST00000524045.6:132874-ENST00000518591.1:134715|4521
QNSHVRTHTKLEPSP
>FUSION-ENST00000524045.6:132874-ENST00000518591.1:134715|4221
NSKICFIIYCIITLFNRLTLK
>FUSION-ENST00000650541.1:803-ENST00000376795.6:80505|21
MLCFLIFSVLELYNRR
>FUSION-ENST00000637137.1:129535-ENST00000532992.5:71182|1764
MMLLYTEK
>FUSION-ENST00000524045.6:132874-ENST00000518591.1:134715|4307
ALCFFPFNPARK
>FUSION-ENST00000524045.6:132874-ENST00000518591.1:134715|1770
MIDVHRVRLQSEPTYVGF
>FUSION-ENST00000524045.6:132874-ENST00000518591.1:134715|5423
VFKNMLICHPISSLVNYSNLWPI
>FUSION-ENST00000650541.1:803-ENST00000376795.6:80505|178
QRLRSQALNAFGSGDYTAAIAFLDK
>FUSION-ENST00000654282.1:41698-ENST00000376795.6:80505|1524
MICFFFYC
>FUSION-ENST00000524045.6:132874-ENST00000518591.1:134715|2621
MHGDKLDRDLHNNILQEGTR
>FUSION-ENST00000637137.1:129535-ENST00000532992.5:71182|1694
TFLDGPFLR
>FUSION-ENST00000524045.6:132874-ENST00000518591.1:134715|693
KAIMARY
>FUSION-ENST00000637137.1:129535-ENST00000532992.5:71182|4470
LARLVLNP
>FUSION-ENST00000524045.6:132874-ENST00000518591.1:134715|4776
MLLSLFLNAIFEGDFSS
>FUSION-ENST00000654282.1:41698-ENST00000376795.6:80505|667
KIHFLTI
>FUSION-ENST00000637137.1:129535-ENST00000532992.5:71182|3457
MSFHGLIAHFFLV
>FUSION-ENST00000654282.1:41698-ENST00000376795.6:80505|1455
LFMVYFMQIIWPIIR
>ENST00000485309.1|SNV-18977-C-T|5
MKTYDMYVGIGWLI
>FUSION-ENST00000637137.1:129535-ENST00000532992.5:71182|1165
SLLCNFQGTC
>FUSION-ENST00000524045.6:132874-ENST00000518591.1:134715|1114
MQSFVQKRGNNNLCLHLFK
>FUSION-ENST00000524045.6:132874-ENST00000518591.1:134715|4905
LIEVKTVV
>FUSION-ENST00000524045.6:132874-ENST00000518591.1:134715|5727
IMVSSFVHVPTK
>FUSION-ENST00000654282.1:41698-ENST00000376795.6:80505|1354
MEEGKRMLFSLSLMYPGIC
>FUSION-ENST00000637137.1:129535-ENST00000532992.5:71182|4223
ILKLWCLNFVR
>FUSION-ENST00000524045.6:132874-ENST00000518591.1:134715|5320
FFLEYQGITK
>FUSION-ENST00000524045.6:132874-ENST00000518591.1:134715|7677
MYSQAHSSL
>FUSION-ENST00000654282.1:41698-ENST00000376795.6:80505|2330
ASKASLPRFK
>FUSION-ENST00000524045.6:132874-ENST00000518591.1:134715|7457
SKRYSMK
>FUSION-ENST00000654282.1:41698-ENST00000376795.6:80505|1531
SIFCILPGLQS
>FUSION-ENST00000637137.1:129535-ENST00000532992.5:71182|3250
HLTSFWCIR
>FUSION-ENST00000637137.1:129535-ENST00000532992.5:71182|1902
GKFIELTKTGIK
>FUSION-ENST00000524045.6:132874-ENST00000518591.1:134715|6278
EKKGEDFSLGLLIR
>FUSION-ENST00000524045.6:132874-ENST00000518591.1:134715|5999
VHIVDLSLAGTRDSFAVR
>FUSION-ENST00000524045.6:132874-ENST00000518591.1:134715|4480
MFVSLSMSK
>FUSION-ENST00000524045.6:132874-ENST00000518591.1:134715|2507
LHYDPALLSNHPRGRY
>FUSION-ENST00000637137.1:129535-ENST00000532992.5:71182|2400
MSTYDCKSAASINFGASRQIHK
>FUSION-ENST00000637137.1:129535-ENST00000532992.5:71182|2669
MRHHARLIFCIFSR
>FUSION-ENST00000654282.1:41698-ENST00000376795.6:80505|938
ALLCYCNVTKWCFASK
>FUSION-ENST00000654282.1:41698-ENST00000376795.6:80505|171
QAQDPSIADSCITPMCIR
>FUSION-ENST00000524045.6:132874-ENST00000518591.1:134715|6575
INNMLVAFAFKDLPFYFVTFNR
>FUSION-ENST00000524045.6:132874-ENST00000518591.1:134715|2719
MSIYEMFETWRPYKILRQR
>FUSION-ENST00000524045.6:132874-ENST00000518591.1:134715|6785
MRYHFILSK
>FUSION-ENST00000637137.1:129535-ENST00000532992.5:71182|1688
MSSKIKVQKPPLK
>FUSION-ENST00000524045.6:132874-ENST00000518591.1:134715|7017
MICDKSLSR
>FUSION-ENST00000524045.6:132874-ENST00000518591.1:134715|414
MLSFFSHK
>FUSION-ENST00000524045.6:132874-ENST00000518591.1:134715|2875
MFSVENYFFKK
>FUSION-ENST00000637137.1:129535-ENST00000532992.5:71182|2627
MRNTFCAVC
>FUSION-ENST00000524045.6:132874-ENST00000518591.1:134715|7567
ICFDQVFLIV
>FUSION-ENST00000637137.1:129535-ENST00000532992.5:71182|1197
MKVALMETGLPSVNLTR
>FUSION-ENST00000637137.1:129535-ENST00000532992.5:71182|2817
MVREIYIENNI
>FUSION-ENST00000524045.6:132874-ENST00000518591.1:134715|2067
WAECIIILSAK
>FUSION-ENST00000637137.1:129535-ENST00000532992.5:71182|2886
PVILALR
>FUSION-ENST00000637137.1:129535-ENST00000532992.5:71182|4450
MEFRHVGQAGLNL
>FUSION-ENST00000586376.5:1955-ENST00000518696.5:25464|4
TSYLWHAAKKPSQKNNDGK
>FUSION-ENST00000524045.6:132874-ENST00000518591.1:134715|5751
IFALMFIRDIGLK
>FUSION-ENST00000637137.1:129535-ENST00000532992.5:71182|3742
WSFALVSQAGVQWHDLGSLQPPPPR
>FUSION-ENST00000524045.6:132874-ENST00000518591.1:134715|7287
PVIPAIWEVK
>FUSION-ENST00000637137.1:129535-ENST00000532992.5:71182|442
FTSFNLK
>FUSION-ENST00000524045.6:132874-ENST00000518591.1:134715|1969
SAFVFMKIKLNILTHSSEYNMK
>FUSION-ENST00000650541.1:803-ENST00000376795.6:80505|4
FYVDKYVDKK
>FUSION-ENST00000524045.6:132874-ENST00000518591.1:134715|444
HVENGIISKIDYTLFKLR
>FUSION-ENST00000654282.1:41698-ENST00000376795.6:80505|1456
KLFMVYFMQIIWPIIRLK
>FUSION-ENST00000524045.6:132874-ENST00000518591.1:134715|6289
WVHVGMKTFK
>FUSION-ENST00000524045.6:132874-ENST00000518591.1:134715|3207
LSLLKIPSLLK
>FUSION-ENST00000524045.6:132874-ENST00000518591.1:134715|4226
NQQSDKNSK
>FUSION-ENST00000524045.6:132874-ENST00000518591.1:134715|783
KCIPFKAFFPPSFSFLSLLS
>FUSION-ENST00000524045.6:132874-ENST00000518591.1:134715|6690
RSKDISYMVADK
>FUSION-ENST00000524045.6:132874-ENST00000518591.1:134715|6819
AKICKMF
>FUSION-ENST00000524045.6:132874-ENST00000518591.1:134715|3144
MDIWVGSKSLLL
>FUSION-ENST00000524045.6:132874-ENST00000518591.1:134715|6857
KELFCHLLWTIFLK
>FUSION-ENST00000637137.1:129535-ENST00000532992.5:71182|1637
EVVVIDISTTSVCYNTIECYK
>FUSION-ENST00000524045.6:132874-ENST00000518591.1:134715|4177
KIHLEFH
>FUSION-ENST00000524045.6:132874-ENST00000518591.1:134715|3908
MTTDYIHNYSYLSSIYLFFLAK
>FUSION-ENST00000524045.6:132874-ENST00000518591.1:134715|7175
MKIQMQDAKWRPMYK
>FUSION-ENST00000524045.6:132874-ENST00000518591.1:134715|4634
LSEAPRK
>FUSION-ENST00000654282.1:41698-ENST00000376795.6:80505|638
DTHELTPSWRIENIETLKIK
>ENST00000532395.5|SNV-20881-G-T|3
RLLQVLVPQVDKICIDK
>FUSION-ENST00000524045.6:132874-ENST00000518591.1:134715|5757
GCWIRFARILLR
>ENST00000495995.5|SNV-11708-G-C|13
MNSSSKSTPPLGEAR
>FUSION-ENST00000637137.1:129535-ENST00000532992.5:71182|877
FLSTENKAFWTFRLGGLTVYFSK
>FUSION-ENST00000654282.1:41698-ENST00000376795.6:80505|508
PMFLDIGINERKK
>FUSION-ENST00000524045.6:132874-ENST00000518591.1:134715|4098
MDKGKTR
>FUSION-ENST00000524045.6:132874-ENST00000518591.1:134715|4478
MFVSLSMSKQMSPSHCATSYC
>FUSION-ENST00000637137.1:129535-ENST00000532992.5:71182|3903
VAQACNRSYSGG
>FUSION-ENST00000637137.1:129535-ENST00000532992.5:71182|3952
MGQNSFSYMIETSCK
>FUSION-ENST00000637137.1:129535-ENST00000532992.5:71182|3282
MILAHCSLHLLVSCDSSASAS
>FUSION-ENST00000524045.6:132874-ENST00000518591.1:134715|3978
EQSFHSVEGDPSR
>FUSION-ENST00000637137.1:129535-ENST00000532992.5:71182|1509
VFHIFYYALHACIKMSCVLHK
>FUSION-ENST00000524045.6:132874-ENST00000518591.1:134715|1913
GVNILCIK
>ENST00000492103.1|SNV-7610-G-T|2
ILSPWRAASR
>FUSION-ENST00000637137.1:129535-ENST00000532992.5:71182|2297
LRSFSPIPK
>FUSION-ENST00000524045.6:132874-ENST00000518591.1:134715|435
MLSHVLVYFHTAIKK
>FUSION-ENST00000524045.6:132874-ENST00000518591.1:134715|7205
MGDFSKQTSNIFIWQDAWRAMVFLR
>FUSION-ENST00000524045.6:132874-ENST00000518591.1:134715|4388
MRVPISL
>FUSION-ENST00000524045.6:132874-ENST00000518591.1:134715|5181
CCGRDPVGDN
>FUSION-ENST00000654282.1:41698-ENST00000376795.6:80505|2354
GNLQMPDSHLLQAWCLK
>FUSION-ENST00000637137.1:129535-ENST00000532992.5:71182|3319
MFKNILK
>FUSION-ENST00000524045.6:132874-ENST00000518591.1:134715|3625
RESEIIPRICFVWTVVR
>FUSION-ENST00000654282.1:41698-ENST00000376795.6:80505|375
MSICYFNSYPYDKSR
>FUSION-ENST00000637137.1:129535-ENST00000532992.5:71182|1025
MMQLENGPLI
>FUSION-ENST00000524045.6:132874-ENST00000518591.1:134715|5085
VSCALAYSTANLKVK
>FUSION-ENST00000654282.1:41698-ENST00000376795.6:80505|2418
KGAEEEIRVMK
>FUSION-ENST00000637137.1:129535-ENST00000532992.5:71182|1319
MEFLCHPFMKIK
>ENST00000409842.5|SNV-14155-A-G|3
TILVADINVTQKSFSFAKK
>FUSION-ENST00000637137.1:129535-ENST00000532992.5:71182|144
VSSGPFCSSYKVASPIMGATP
>FUSION-ENST00000637137.1:129535-ENST00000532992.5:71182|684
SSRLAWTTV
>FUSION-ENST00000524045.6:132874-ENST00000518591.1:134715|692
MYLHAFSK
>FUSION-ENST00000637137.1:129535-ENST00000532992.5:71182|3723
AWPKKYVK
>FUSION-ENST00000524045.6:132874-ENST00000518591.1:134715|6474
KVIGSLMGMALNL
>FUSION-ENST00000524045.6:132874-ENST00000518591.1:134715|7571
MDNFVLR
>FUSION-ENST00000524045.6:132874-ENST00000518591.1:134715|2817
LSITLFILLIVCFNSR
>FUSION-ENST00000524045.6:132874-ENST00000518591.1:134715|1832
MNLIRCSK
>FUSION-ENST00000524045.6:132874-ENST00000518591.1:134715|3119
MLGTCWFLK
>FUSION-ENST00000524045.6:132874-ENST00000518591.1:134715|1922
QALTGQSNYQYELIFK
>FUSION-ENST00000524045.6:132874-ENST00000518591.1:134715|3906
MTTDYIHNYSYLSSIYLFFLAKMK
>FUSION-ENST00000524045.6:132874-ENST00000518591.1:134715|4368
MDTRYLLHRGVTIK
>FUSION-ENST00000637137.1:129535-ENST00000532992.5:71182|2565
VKPPSLLKIQKITWAW
>FUSION-ENST00000524045.6:132874-ENST00000518591.1:134715|6728
SIYSDRMWMNGCQGMGEK
>ENST00000470925.1|SNV-134786-G-T|1
LQLLCLSVGEYVKSLECAK
>FUSION-ENST00000524045.6:132874-ENST00000518591.1:134715|5123
MLVMNSLSCCMSVKVLIPLPFFWTS
>FUSION-ENST00000524045.6:132874-ENST00000518591.1:134715|4430
MHLPYSN
>FUSION-ENST00000637137.1:129535-ENST00000532992.5:71182|2262
INYTKESVLTMGHISFESFEK
>FUSION-ENST00000637137.1:129535-ENST00000532992.5:71182|3397
ECEGREVGR
>FUSION-ENST00000637137.1:129535-ENST00000532992.5:71182|3324
LHISKKK
>FUSION-ENST00000654282.1:41698-ENST00000376795.6:80505|262
MFVYFLR
>FUSION-ENST00000637137.1:129535-ENST00000532992.5:71182|1332
GLPVAEDFHLKLR
>FUSION-ENST00000637137.1:129535-ENST00000532992.5:71182|4045
MIHVYFASR
>FUSION-ENST00000637137.1:129535-ENST00000532992.5:71182|2553
VVVNTTFFFFFLR
>FUSION-ENST00000654282.1:41698-ENST00000376795.6:80505|1856
MTAPLPSSLSNKVRL
>FUSION-ENST00000654282.1:41698-ENST00000376795.6:80505|924
EIFMIIHFYLMNSTYISFSL
>FUSION-ENST00000524045.6:132874-ENST00000518591.1:134715|4261
GSFYGPITSIHMFLAK
>FUSION-ENST00000524045.6:132874-ENST00000518591.1:134715|3101
SGDQDHPGQHAVSTK
>FUSION-ENST00000524045.6:132874-ENST00000518591.1:134715|4123
LSTQPLLVNILPR
>FUSION-ENST00000654282.1:41698-ENST00000376795.6:80505|1769
MVLILHNSLLPSSVPATSTFY
>FUSION-ENST00000524045.6:132874-ENST00000518591.1:134715|2020
MINSKYLTGQWLSKIF
>FUSION-ENST00000524045.6:132874-ENST00000518591.1:134715|470
VHLDQVKRTSFLYTFIK
>FUSION-ENST00000524045.6:132874-ENST00000518591.1:134715|4505
MSLSIFISPRLMFEVQVSIIR
>FUSION-ENST00000524045.6:132874-ENST00000518591.1:134715|2842
STGTGLTLGRPGVYVHGC
>FUSION-ENST00000654282.1:41698-ENST00000376795.6:80505|190
LSQNELNNLGLYGLFSLPSKLP
>FUSION-ENST00000524045.6:132874-ENST00000518591.1:134715|808
DFFLLLCLVFVR
>FUSION-ENST00000637137.1:129535-ENST00000532992.5:71182|1122
RVKSNWDLFLEEIGYG
>FUSION-ENST00000637137.1:129535-ENST00000532992.5:71182|3569
FIIALNVYKFVER
>FUSION-ENST00000637137.1:129535-ENST00000532992.5:71182|4200
MVPQFCKAYIRSK
>ENST00000275493.7|SNV-182746-G-T|1
TPLLSSLSATSNNSTVSCIDR
>FUSION-ENST00000524045.6:132874-ENST00000518591.1:134715|2586
MLVSTNELR
>FUSION-ENST00000637137.1:129535-ENST00000532992.5:71182|787
HCVTWVGGRMMMSSWFQVSKIPF
>FUSION-ENST00000650541.1:803-ENST00000376795.6:80505|114
MLVIPATREAEALEPEKQR
>FUSION-ENST00000524045.6:132874-ENST00000518591.1:134715|4632
MSRLSHFTMR
>FUSION-ENST00000637137.1:129535-ENST00000532992.5:71182|1998
CVYKTEISFMK
>FUSION-ENST00000637137.1:129535-ENST00000532992.5:71182|2220
EIILSFNLLLK
>FUSION-ENST00000524045.6:132874-ENST00000518591.1:134715|3053
SENTRCLVFCP
>FUSION-ENST00000524045.6:132874-ENST00000518591.1:134715|1305
MMASSSS
>FUSION-ENST00000524045.6:132874-ENST00000518591.1:134715|6244
EEETKQDGK
>FUSION-ENST00000524045.6:132874-ENST00000518591.1:134715|429
MFFEFLN
>FUSION-ENST00000637137.1:129535-ENST00000532992.5:71182|1521
MILRITDNFKHF
>FUSION-ENST00000524045.6:132874-ENST00000518591.1:134715|3621
ICFVWTVVR
>FUSION-ENST00000637137.1:129535-ENST00000532992.5:71182|2045
MVVHCSFR
>FUSION-ENST00000524045.6:132874-ENST00000518591.1:134715|5583
CRFDLFT
>FUSION-ENST00000637137.1:129535-ENST00000532992.5:71182|4170
VLHTQSIHLLLPFSLTVVFPQRSK
>ENST00000411702.7|SNV-125834-G-T|2
TTAIPLMPPRSLNCMSSVMK
>FUSION-ENST00000524045.6:132874-ENST00000518591.1:134715|5367
VPSYIYFLVFFSR
>FUSION-ENST00000654282.1:41698-ENST00000376795.6:80505|1605
MEHSSSQLRFVIGTQR
>FUSION-ENST00000637137.1:129535-ENST00000532992.5:71182|2352
NYLNILSITSSQSSML
>FUSION-ENST00000637137.1:129535-ENST00000532992.5:71182|3653
PAIPALWEAEVGG
>FUSION-ENST00000524045.6:132874-ENST00000518591.1:134715|3520
TLCSLLQ
>FUSION-ENST00000524045.6:132874-ENST00000518591.1:134715|6106
AGIQNSLYKEHQEKR
>FUSION-ENST00000524045.6:132874-ENST00000518591.1:134715|1911
GVNILCIKMEVA
>FUSION-ENST00000524045.6:132874-ENST00000518591.1:134715|641
DEDHQIKITKLK
>ENST00000382199.7|SNV-117-C-G|6
LYIGNLSR
>FUSION-ENST00000524045.6:132874-ENST00000518591.1:134715|6271
QVNIVCMCVHVCICMQIFML
>FUSION-ENST00000524045.6:132874-ENST00000518591.1:134715|3707
ITRGMDLGATEYK
>FUSION-ENST00000654282.1:41698-ENST00000376795.6:80505|2246
MAPNFSKVKFSG
>FUSION-ENST00000654282.1:41698-ENST00000376795.6:80505|1368
PIIQSFTVGK
>FUSION-ENST00000637137.1:129535-ENST00000532992.5:71182|4642
LARLVSNS
>FUSION-ENST00000524045.6:132874-ENST00000518591.1:134715|1303
RFRGMEQK
>FUSION-ENST00000637137.1:129535-ENST00000532992.5:71182|3979
TGRGSILCVILSAAT
>FUSION-ENST00000524045.6:132874-ENST00000518591.1:134715|6121
LPLKNMLIHQESPER
>FUSION-ENST00000524045.6:132874-ENST00000518591.1:134715|137
MKIINER
>FUSION-ENST00000524045.6:132874-ENST00000518591.1:134715|287
LGFYMTVIKTNTHR
>ENST00000382162.7|SNV-61602-A-G|3
FQTWRTYVR
>FUSION-ENST00000637137.1:129535-ENST00000532992.5:71182|4359
FVAVAVLFGTHSYNNVIYMLK
>FUSION-ENST00000637137.1:129535-ENST00000532992.5:71182|234
YVQGIILSSVREQQDD
>FUSION-ENST00000637137.1:129535-ENST00000532992.5:71182|4306
MPPCLANFFVLK
>FUSION-ENST00000654282.1:41698-ENST00000376795.6:80505|1424
MVGLGFKR
>FUSION-ENST00000637137.1:129535-ENST00000532992.5:71182|3995
SFSSLSPSFKGF
>FUSION-ENST00000524045.6:132874-ENST00000518591.1:134715|7314
MLTVICIIREII
>FUSION-ENST00000524045.6:132874-ENST00000518591.1:134715|1435
MNVETFVITMIKFFKLK
>FUSION-ENST00000654282.1:41698-ENST00000376795.6:80505|1141
FSEVRNSRNFLGTFSCC
>FUSION-ENST00000524045.6:132874-ENST00000518591.1:134715|6673
MGATIQDEILVATQPNHIRGITK
>ENST00000354952.7|SNV-56729-T-A|4
MKAMIFGACFLIDYMYFERSPPQR
>FUSION-ENST00000524045.6:132874-ENST00000518591.1:134715|2873
MFSVENYFFKKALFFSFSF
>FUSION-ENST00000654282.1:41698-ENST00000376795.6:80505|2055
FLSFMFYCRLSR
>FUSION-ENST00000524045.6:132874-ENST00000518591.1:134715|5818
LISIHMHECVFLPVN
>FUSION-ENST00000524045.6:132874-ENST00000518591.1:134715|2711
MLLLFLFILLAR
>FUSION-ENST00000637137.1:129535-ENST00000532992.5:71182|250
FKALFLVLLGNSK
>FUSION-ENST00000637137.1:129535-ENST00000532992.5:71182|3002
PASLISSYRSLK
>FUSION-ENST00000637137.1:129535-ENST00000532992.5:71182|830
WLLLQEASYLSR
>FUSION-ENST00000637137.1:129535-ENST00000532992.5:71182|2378
LSFFCLQVGK
>FUSION-ENST00000524045.6:132874-ENST00000518591.1:134715|932
MTCDLLLTNRIQER
>FUSION-ENST00000637137.1:129535-ENST00000532992.5:71182|101
MSFALQLSCTFRY
>FUSION-ENST00000637137.1:129535-ENST00000532992.5:71182|2602
NQCSFFKLCSAAPSPHIYSK
>FUSION-ENST00000524045.6:132874-ENST00000518591.1:134715|4328
STWRRLTWVVSMDPSLPFTCFWR
>FUSION-ENST00000524045.6:132874-ENST00000518591.1:134715|1712
MNNLRVIK
>FUSION-ENST00000637137.1:129535-ENST00000532992.5:71182|3615
MLILLINK
>FUSION-ENST00000654282.1:41698-ENST00000376795.6:80505|1739
SQIFSFPVLPIYLLR
>FUSION-ENST00000654282.1:41698-ENST00000376795.6:80505|1810
MPSVFCCMLTK
>FUSION-ENST00000524045.6:132874-ENST00000518591.1:134715|3375
QPSSLRSCTLCSHRLNTT
>FUSION-ENST00000637137.1:129535-ENST00000532992.5:71182|4376
GPPPRPANFFVFLGETGFHPVSR
>FUSION-ENST00000637137.1:129535-ENST00000532992.5:71182|4156
SCDKTELENR
>FUSION-ENST00000524045.6:132874-ENST00000518591.1:134715|816
FESSLCTARYQQVLGGE
>FUSION-ENST00000654282.1:41698-ENST00000376795.6:80505|1963
MKSTDIVSVNSASDILTK
>FUSION-ENST00000524045.6:132874-ENST00000518591.1:134715|5292
AYLRNLCLTQSHILFYTFF
>FUSION-ENST00000524045.6:132874-ENST00000518591.1:134715|5539
LGEPLLSSKLSDRDI
>FUSION-ENST00000637137.1:129535-ENST00000532992.5:71182|1949
MYTHTHTHTHTECGLVR
>FUSION-ENST00000524045.6:132874-ENST00000518591.1:134715|2382
YSVDSFFSCTEALKI
>FUSION-ENST00000524045.6:132874-ENST00000518591.1:134715|707
CFSIFNK
>FUSION-ENST00000524045.6:132874-ENST00000518591.1:134715|3962
MFKMVTPCSLLVASHMYSK
>ENST00000369259.4|SNV-169-G-C|2
QWALTASELHKLLQPFLLR
>FUSION-ENST00000637137.1:129535-ENST00000532992.5:71182|4444
FKNFNYLKMVDFFLTF
>FUSION-ENST00000524045.6:132874-ENST00000518591.1:134715|5740
MCTTYRFVIYVYMCHGSVLHPLTR
>ENST00000382044.9|SNV-53682-A-T|1
LLLSTSEYSQSPKMESLSSHR
>FUSION-ENST00000637137.1:129535-ENST00000532992.5:71182|1967
LAGCSGWRLLATWR
>FUSION-ENST00000524045.6:132874-ENST00000518591.1:134715|3983
VSLASGVKLQTFAVSVTAHK
>FUSION-ENST00000637137.1:129535-ENST00000532992.5:71182|247
ALFLVLLGNSK
>FUSION-ENST00000654282.1:41698-ENST00000376795.6:80505|985
MFGYRSLPLC
>FUSION-ENST00000524045.6:132874-ENST00000518591.1:134715|6544
SKTPKAMATK
>FUSION-ENST00000654282.1:41698-ENST00000376795.6:80505|907
MKLFSIC
>FUSION-ENST00000637137.1:129535-ENST00000532992.5:71182|402
FNTYNFLNELHYYI
>FUSION-ENST00000524045.6:132874-ENST00000518591.1:134715|3913
ESIYIENHR
>FUSION-ENST00000637137.1:129535-ENST00000532992.5:71182|4149
ISRIAGLGSSAMGHASNPSTWW
>FUSION-ENST00000524045.6:132874-ENST00000518591.1:134715|534
MVAGERR
>FUSION-ENST00000524045.6:132874-ENST00000518591.1:134715|5714
MVVCISVGLVMISPLLFFIASI
>FUSION-ENST00000524045.6:132874-ENST00000518591.1:134715|1300
FRGMEQK
>FUSION-ENST00000524045.6:132874-ENST00000518591.1:134715|2172
VSSFIHVPTKDMNSSFFMAA
>FUSION-ENST00000524045.6:132874-ENST00000518591.1:134715|5168
MLFSSHS
>FUSION-ENST00000524045.6:132874-ENST00000518591.1:134715|1826
MRNYHNEKYHFAN
>FUSION-ENST00000637137.1:129535-ENST00000532992.5:71182|4124
VKPPSLLK
>FUSION-ENST00000524045.6:132874-ENST00000518591.1:134715|3436
MFTFQRDGSQVFQK
>FUSION-ENST00000524045.6:132874-ENST00000518591.1:134715|3432
DGSQVFQK
>FUSION-ENST00000637137.1:129535-ENST00000532992.5:71182|3137
VETDFSLFFFTH
>FUSION-ENST00000650541.1:803-ENST00000376795.6:80505|106
PVIPALWEVEVGGSLEAR
>FUSION-ENST00000524045.6:132874-ENST00000518591.1:134715|7485
CIVSSSKCSEED
>FUSION-ENST00000654282.1:41698-ENST00000376795.6:80505|1213
TEYRQNSLYFPFTLVKFK
>FUSION-ENST00000637137.1:129535-ENST00000532992.5:71182|2143
MFLLQYVYWFFFYEASLLNSSFGDR
>ENST00000435489.6|SNV-12398-T-C|1
NTLIYIIICSVIGAFSVAAVK
>FUSION-ENST00000524045.6:132874-ENST00000518591.1:134715|2990
EFHHVGQAGL
>ENST00000495995.5|SNV-11702-C-A|SNV-11708-G-C|16
MACCMNSSSKSTTPLGEARWFWTR
>FUSION-ENST00000524045.6:132874-ENST00000518591.1:134715|739
SHCAWPK
>FUSION-ENST00000654282.1:41698-ENST00000376795.6:80505|2384
DCRVHSSSSSWICLTVLATVR
>ENST00000333743.10|SNV-357683-C-G|5
DEQSCPLIFSSYGYPK
>FUSION-ENST00000524045.6:132874-ENST00000518591.1:134715|4409
MDLMLLMLL
>FUSION-ENST00000637137.1:129535-ENST00000532992.5:71182|1481
IQHSIVVLK
>FUSION-ENST00000637137.1:129535-ENST00000532992.5:71182|4364
NKDFRIR
>FUSION-ENST00000654282.1:41698-ENST00000376795.6:80505|1745
MFFCSVLQILVSL
>FUSION-ENST00000654282.1:41698-ENST00000376795.6:80505|1747
LFNWPIAS
>FUSION-ENST00000637137.1:129535-ENST00000532992.5:71182|532
FFDVNFVRMCV
>FUSION-ENST00000637137.1:129535-ENST00000532992.5:71182|571
IVGLAQWLKPVISAVR
>FUSION-ENST00000524045.6:132874-ENST00000518591.1:134715|3070
SLEITLLM
>FUSION-ENST00000654282.1:41698-ENST00000376795.6:80505|2550
SGTLIMRQHPLKSL
>FUSION-ENST00000637137.1:129535-ENST00000532992.5:71182|1780
PVIWEAEAGESLEPEKR
>FUSION-ENST00000524045.6:132874-ENST00000518591.1:134715|2341
DCGVFKT
>FUSION-ENST00000654282.1:41698-ENST00000376795.6:80505|1852
MFGNVLQDQIRDWIPFSK
>ENST00000674090.1|SNV-129655-G-T|1
SQTGANCTWISILTTALLSR
>FUSION-ENST00000637137.1:129535-ENST00000532992.5:71182|2450
LVLNSLPQVIRLPPKVLGLQA
>FUSION-ENST00000524045.6:132874-ENST00000518591.1:134715|1307
MTGCHFDQCPLSYTEAA
>FUSION-ENST00000524045.6:132874-ENST00000518591.1:134715|2501
NEFLAHK
>FUSION-ENST00000524045.6:132874-ENST00000518591.1:134715|1788
MSVLSSSK
>FUSION-ENST00000524045.6:132874-ENST00000518591.1:134715|3091
VLVFLIS
>FUSION-ENST00000637137.1:129535-ENST00000532992.5:71182|420
IKKYLLTGHSLP
>FUSION-ENST00000524045.6:132874-ENST00000518591.1:134715|3567
TSNNNNK
>FUSION-ENST00000637137.1:129535-ENST00000532992.5:71182|1566
EQFTLIK
>ENST00000242351.10|SNV-582-G-A|4
FVVLETGGEAGITRSVMATTRAR
>FUSION-ENST00000524045.6:132874-ENST00000518591.1:134715|3872
MVTYIWLRMNLFKYFTEV
>FUSION-ENST00000524045.6:132874-ENST00000518591.1:134715|6647
FWWRHSQTISEVSQR
>FUSION-ENST00000524045.6:132874-ENST00000518591.1:134715|6130
VPLKIVSEHQGNGKWLK
>FUSION-ENST00000524045.6:132874-ENST00000518591.1:134715|4570
SHQVVTINKK
>FUSION-ENST00000524045.6:132874-ENST00000518591.1:134715|4334
MRSQNDDGFVLLSIQPSQKGK
>FUSION-ENST00000524045.6:132874-ENST00000518591.1:134715|5352
MPGSYVR
>FUSION-ENST00000524045.6:132874-ENST00000518591.1:134715|1900
QSRLTLSALGTIS
>FUSION-ENST00000524045.6:132874-ENST00000518591.1:134715|7401
TWVWLCYFYFCFAF
>FUSION-ENST00000637137.1:129535-ENST00000532992.5:71182|158
MLFGGKSGGSAKHR
>FUSION-ENST00000524045.6:132874-ENST00000518591.1:134715|2606
LPGSRLSPASAS
>FUSION-ENST00000524045.6:132874-ENST00000518591.1:134715|991
VNCVLQICGILSDFFFCLIYQLLR
>FUSION-ENST00000637137.1:129535-ENST00000532992.5:71182|3177
MDSVKIVLDII
>FUSION-ENST00000637137.1:129535-ENST00000532992.5:71182|3316
MRHLSIYLYNLFQFVSSK
>FUSION-ENST00000524045.6:132874-ENST00000518591.1:134715|3972
PAVVPMGKGYLR
>FUSION-ENST00000637137.1:129535-ENST00000532992.5:71182|4246
NPYGTTQGMYTCR
>FUSION-ENST00000524045.6:132874-ENST00000518591.1:134715|3085
MINHAGYFFNMSFGHLYVFF
>FUSION-ENST00000654282.1:41698-ENST00000376795.6:80505|2117
WKLCSLIRINR
>FUSION-ENST00000654282.1:41698-ENST00000376795.6:80505|1263
MLICKHEELVEEK
>FUSION-ENST00000637137.1:129535-ENST00000532992.5:71182|738
FWDALKTIWAVDLKVAGK
>FUSION-ENST00000650541.1:803-ENST00000376795.6:80505|146
MFREKFLENK
>FUSION-ENST00000524045.6:132874-ENST00000518591.1:134715|4142
TCIHHIFLPHALK
>FUSION-ENST00000524045.6:132874-ENST00000518591.1:134715|1506
YNLLVCRLLRPLEKCSISER
>FUSION-ENST00000637137.1:129535-ENST00000532992.5:71182|2483
WPACFFVIHKLKMFSII
>FUSION-ENST00000524045.6:132874-ENST00000518591.1:134715|3479
FISQRDR
>FUSION-ENST00000524045.6:132874-ENST00000518591.1:134715|2980
MEELLLIQSLY
>FUSION-ENST00000524045.6:132874-ENST00000518591.1:134715|5511
NYIEKMFYTFIL
>FUSION-ENST00000524045.6:132874-ENST00000518591.1:134715|2444
FSLGLRVLLFIQWSH
>FUSION-ENST00000637137.1:129535-ENST00000532992.5:71182|460
ASVFCFFLPSICSGK
>FUSION-ENST00000524045.6:132874-ENST00000518591.1:134715|873
MYVVLMVILFDSKRK
>FUSION-ENST00000524045.6:132874-ENST00000518591.1:134715|827
YFLFLLCRELK
>FUSION-ENST00000524045.6:132874-ENST00000518591.1:134715|1113
QSFVQKRGNNNLCLHLFK
>FUSION-ENST00000654282.1:41698-ENST00000376795.6:80505|1514
ILTFSNLNFEKYTKCYK
>FUSION-ENST00000524045.6:132874-ENST00000518591.1:134715|3566
TSNNNNKTACSF
>ENST00000441335.6|SNV-1568-G-T|1
FILGVEVQQLVRPKKLPLIQK
>FUSION-ENST00000524045.6:132874-ENST00000518591.1:134715|6548
GKDFMSKTPK
>FUSION-ENST00000524045.6:132874-ENST00000518591.1:134715|2512
AKKLHYDPALLSNHPR
>FUSION-ENST00000654282.1:41698-ENST00000376795.6:80505|477
NMSDSSESCIPITLLPR
>ENST00000618192.4|INDEL-622131-C-CA|2
GNAVCWWVTHQLHYPK
>FUSION-ENST00000654282.1:41698-ENST00000376795.6:80505|2292
IFSKNETVFLCLLVGIRSSK
>FUSION-ENST00000637137.1:129535-ENST00000532992.5:71182|1433
MISVYCFFLLFLVLLVAYL
>FUSION-ENST00000338432.11:139642-ENST00000427718.6:24914|25
AREGIDQSYQLLR
>FUSION-ENST00000637137.1:129535-ENST00000532992.5:71182|3255
FQHCAILNKTAVNILK
>FUSION-ENST00000654282.1:41698-ENST00000376795.6:80505|2608
LSPVPVVEAACGK
>FUSION-ENST00000524045.6:132874-ENST00000518591.1:134715|5901
ILQSSFDVLNIDIGVKK
>FUSION-ENST00000524045.6:132874-ENST00000518591.1:134715|4
SGASEGKTKK
>FUSION-ENST00000524045.6:132874-ENST00000518591.1:134715|5600
YVPSSHSGAGCSVSM
>ENST00000371372.6|SNV-310-C-T|3
QSIAQRVRTMALYNPIPVK
>FUSION-ENST00000524045.6:132874-ENST00000518591.1:134715|1352
AGNHHSQQTETGTENQILHVLTHK
>FUSION-ENST00000524045.6:132874-ENST00000518591.1:134715|4530
QAEEMNAPS
>FUSION-ENST00000637137.1:129535-ENST00000532992.5:71182|1207
MLRDFGHYFAIFR
>FUSION-ENST00000524045.6:132874-ENST00000518591.1:134715|6664
LLIKTLSR
>FUSION-ENST00000524045.6:132874-ENST00000518591.1:134715|5943
HDQNGGSIIPSLCQPHVQ
>FUSION-ENST00000586376.5:3275-ENST00000518696.5:25464|79
DLQGESK
>FUSION-ENST00000654282.1:41698-ENST00000376795.6:80505|236
TCLPFETLHFIK
>FUSION-ENST00000637137.1:129535-ENST00000532992.5:71182|3863
SKPILQQLSFYFALSWK
>FUSION-ENST00000637137.1:129535-ENST00000532992.5:71182|1067
MRQHEVQR
>FUSION-ENST00000524045.6:132874-ENST00000518591.1:134715|5057
ICPPQPPKVLGLQA
>FUSION-ENST00000654282.1:41698-ENST00000376795.6:80505|2389
FQDCGEK
>FUSION-ENST00000524045.6:132874-ENST00000518591.1:134715|2765
ANCLAIARYSYRDIPF
>FUSION-ENST00000654282.1:41698-ENST00000376795.6:80505|1093
KCVHSLVKLIR
>FUSION-ENST00000654282.1:41698-ENST00000376795.6:80505|2080
MHNKEYT
>FUSION-ENST00000524045.6:132874-ENST00000518591.1:134715|5989
QAVRNGREK
>FUSION-ENST00000586376.5:3275-ENST00000518696.5:25464|19
YLSHLGPQRRK
>FUSION-ENST00000637137.1:129535-ENST00000532992.5:71182|3265
MHKRISV
>FUSION-ENST00000524045.6:132874-ENST00000518591.1:134715|4552
HQERNNCK
>FUSION-ENST00000524045.6:132874-ENST00000518591.1:134715|1597
MSSFEKYLFISFAHFLMGLFFSCK
>FUSION-ENST00000637137.1:129535-ENST00000532992.5:71182|1848
MFSNPILSL
>FUSION-ENST00000637137.1:129535-ENST00000532992.5:71182|4628
VKKIQLVCER
>FUSION-ENST00000637137.1:129535-ENST00000532992.5:71182|369
GSLCPAQR
>FUSION-ENST00000637137.1:129535-ENST00000532992.5:71182|4098
RGLGRFDSVIIWNLPK
>FUSION-ENST00000524045.6:132874-ENST00000518591.1:134715|4159
GPPVDLRDWPLFYLLI
>FUSION-ENST00000524045.6:132874-ENST00000518591.1:134715|2968
YILNFAFDFFIK
>FUSION-ENST00000654282.1:41698-ENST00000376795.6:80505|960
YCLKRHGK
>FUSION-ENST00000524045.6:132874-ENST00000518591.1:134715|3311
GEVGQKKGDTDPHASLK
>FUSION-ENST00000637137.1:129535-ENST00000532992.5:71182|3127
MALLSVVVLF
>FUSION-ENST00000524045.6:132874-ENST00000518591.1:134715|4777
LDVLFCLLLPFMAK
>FUSION-ENST00000524045.6:132874-ENST00000518591.1:134715|1854
VLISVPVFKYCFVRLR
>FUSION-ENST00000650541.1:803-ENST00000376795.6:80505|46
VKPQPPALSR
>FUSION-ENST00000654282.1:41698-ENST00000376795.6:80505|1430
QFLYRVPDLWLVKNVTF
>FUSION-ENST00000637137.1:129535-ENST00000532992.5:71182|2039
FCHVAQAGLEFLGSSNPPSWPPK
>FUSION-ENST00000654282.1:41698-ENST00000376795.6:80505|1027
MNKIEASTYLST
>FUSION-ENST00000637137.1:129535-ENST00000532992.5:71182|2695
MSAVLGLSKK
>FUSION-ENST00000654282.1:41698-ENST00000376795.6:80505|1932
MSRQTVDPSYACMFHMQNFK
>FUSION-ENST00000637137.1:129535-ENST00000532992.5:71182|1420
MLTLAAHMLK
>FUSION-ENST00000654282.1:41698-ENST00000376795.6:80505|1343
LAFSFLLLSSLFTDR
>FUSION-ENST00000637137.1:129535-ENST00000532992.5:71182|2246
FMQVGQARIRVCNYVILNLLFSCR
>FUSION-ENST00000524045.6:132874-ENST00000518591.1:134715|7037
SQLQSDSEDLSGITD
>FUSION-ENST00000637137.1:129535-ENST00000532992.5:71182|1134
MHVIYNLHEFSLAKK
>FUSION-ENST00000654282.1:41698-ENST00000376795.6:80505|2035
LYYYILSFQYCLIFNYGQRGKIK
>FUSION-ENST00000637137.1:129535-ENST00000532992.5:71182|3692
VRSQLIATSASWVQAILLPQSPE
>FUSION-ENST00000637137.1:129535-ENST00000532992.5:71182|843
LRFREVK
>FUSION-ENST00000524045.6:132874-ENST00000518591.1:134715|584
IGIMLNR
>FUSION-ENST00000466801.5:5622-ENST00000322723.9:22077|14
MMRMTMTMR
>FUSION-ENST00000524045.6:132874-ENST00000518591.1:134715|425
SRLFCSFFEYLANLSH
>FUSION-ENST00000637137.1:129535-ENST00000532992.5:71182|3535
MAEDFNEVNTLNNCKSNNAAFRLNK
>FUSION-ENST00000524045.6:132874-ENST00000518591.1:134715|1735
ILILLSRSSK
>FUSION-ENST00000637137.1:129535-ENST00000532992.5:71182|2869
FSVNTSPVCQVFR
>FUSION-ENST00000637137.1:129535-ENST00000532992.5:71182|2621
TISFARFQNEEDACSQPVADNKNEK
>FUSION-ENST00000637137.1:129535-ENST00000532992.5:71182|4024
VFDKYGECTW
>FUSION-ENST00000524045.6:132874-ENST00000518591.1:134715|1080
MLYFCLTYTLIYS
>ENST00000282466.3|MNV-10187-TG-T|2
WTMISRDNNTKLEHTSW
>ENST00000381989.4|SNV-20251-C-A|1
LQKMMTEFYRLIPHK
>FUSION-ENST00000654282.1:41698-ENST00000376795.6:80505|2260
AYEINKIANYPANPQTFER
>FUSION-ENST00000637137.1:129535-ENST00000532992.5:71182|4161
GCVYSVSFVSLNQLHK
>FUSION-ENST00000654282.1:41698-ENST00000376795.6:80505|1731
MCVCVCVYIYIYTHTRIYKYIR
>FUSION-ENST00000637137.1:129535-ENST00000532992.5:71182|1361
LIIEERPDCFPK
>FUSION-ENST00000524045.6:132874-ENST00000518591.1:134715|4083
QEREITM
>FUSION-ENST00000654282.1:41698-ENST00000376795.6:80505|2605
MARSCACLLAHIPITALHLTHPYR
>FUSION-ENST00000637137.1:129535-ENST00000532992.5:71182|1483
ESQCQEF
>FUSION-ENST00000637137.1:129535-ENST00000532992.5:71182|2889
GLFFVARENTL
>FUSION-ENST00000637137.1:129535-ENST00000532992.5:71182|1339
MREWEKGLPVAEDFHLK
>FUSION-ENST00000586376.5:3275-ENST00000518696.5:25464|87
HPVQPGRLFFLMNK
>FUSION-ENST00000524045.6:132874-ENST00000518591.1:134715|6051
HFKKYDCGGVGS
>FUSION-ENST00000637137.1:129535-ENST00000532992.5:71182|3175
MMHYHDVLPK
>FUSION-ENST00000654282.1:41698-ENST00000376795.6:80505|655
YTLPLLCVPTTFNNKKK
>FUSION-ENST00000637137.1:129535-ENST00000532992.5:71182|1431
MTTFLKMR
>FUSION-ENST00000524045.6:132874-ENST00000518591.1:134715|3099
SGDQDHPGQHAVSTKNTFSTKNTK
>FUSION-ENST00000654282.1:41698-ENST00000376795.6:80505|2317
MYFVQHI
>FUSION-ENST00000524045.6:132874-ENST00000518591.1:134715|6175
STLQVCSVD
>FUSION-ENST00000637137.1:129535-ENST00000532992.5:71182|2107
KYHHCFLLVVVISI
>FUSION-ENST00000524045.6:132874-ENST00000518591.1:134715|3759
MFLKILHKIYK
>FUSION-ENST00000524045.6:132874-ENST00000518591.1:134715|1171
NISALPSK
>FUSION-ENST00000637137.1:129535-ENST00000532992.5:71182|528
MTYFVNK
>FUSION-ENST00000650541.1:803-ENST00000376795.6:80505|156
MKCSVCVHK
>FUSION-ENST00000524045.6:132874-ENST00000518591.1:134715|3168
FIDVVAHDR
>FUSION-ENST00000654282.1:41698-ENST00000376795.6:80505|1956
DKVKHYP
>FUSION-ENST00000654282.1:41698-ENST00000376795.6:80505|2201
SQNAWYQDMYHFVIL
>FUSION-ENST00000637137.1:129535-ENST00000532992.5:71182|3518
NHCAQPKR
>FUSION-ENST00000524045.6:132874-ENST00000518591.1:134715|578
LNRFSLLIGK
>FUSION-ENST00000637137.1:129535-ENST00000532992.5:71182|2301
EQMYTVK
>FUSION-ENST00000524045.6:132874-ENST00000518591.1:134715|745
LKLSYIDSVYIILNK
>FUSION-ENST00000650541.1:803-ENST00000376795.6:80505|68
IFMYNVGFDIFVYVKSR
>FUSION-ENST00000654282.1:41698-ENST00000376795.6:80505|2574
SLENYTYMCVYIYISQK
>FUSION-ENST00000524045.6:132874-ENST00000518591.1:134715|6811
MPSSPKELLSECLEKK
>FUSION-ENST00000637137.1:129535-ENST00000532992.5:71182|1697
VAFSFKTFLDGPFLR
>FUSION-ENST00000524045.6:132874-ENST00000518591.1:134715|2885
MCCNVPCTR
>FUSION-ENST00000637137.1:129535-ENST00000532992.5:71182|1238
RYKTHVCDTR
>FUSION-ENST00000524045.6:132874-ENST00000518591.1:134715|5916
MMQREMK
>FUSION-ENST00000637137.1:129535-ENST00000532992.5:71182|4519
VLTGYGGPR
>FUSION-ENST00000637137.1:129535-ENST00000532992.5:71182|1038
LSILCSRSR
>FUSION-ENST00000524045.6:132874-ENST00000518591.1:134715|1222
MANTRYFSTK
>FUSION-ENST00000637137.1:129535-ENST00000532992.5:71182|1257
MSLFCTYVIFCALICSYLHCLK
>FUSION-ENST00000637137.1:129535-ENST00000532992.5:71182|1084
LHYVIVIK
>FUSION-ENST00000637137.1:129535-ENST00000532992.5:71182|2366
MKTLLHK
>FUSION-ENST00000524045.6:132874-ENST00000518591.1:134715|6386
CPTMIDWIKK
>FUSION-ENST00000524045.6:132874-ENST00000518591.1:134715|339
HRMFSLIGGN
>FUSION-ENST00000637137.1:129535-ENST00000532992.5:71182|2757
FQFVSYFLNEGK
>FUSION-ENST00000524045.6:132874-ENST00000518591.1:134715|223
MIVQIIPDFSIK
>FUSION-ENST00000524045.6:132874-ENST00000518591.1:134715|4692
NGSICLSFLPVY
>FUSION-ENST00000524045.6:132874-ENST00000518591.1:134715|2164
MIAILTGVR
>FUSION-ENST00000637137.1:129535-ENST00000532992.5:71182|4076
MSNIFVFL
>FUSION-ENST00000524045.6:132874-ENST00000518591.1:134715|977
LCNTFPFKHSVLLCFK
>FUSION-ENST00000524045.6:132874-ENST00000518591.1:134715|4518
THTKLEPSP
>FUSION-ENST00000654282.1:41698-ENST00000376795.6:80505|342
SNGKKLLK
>FUSION-ENST00000654282.1:41698-ENST00000376795.6:80505|1323
MGEGDSQVGGGP
>FUSION-ENST00000654282.1:41698-ENST00000376795.6:80505|973
ACNSKQKGK
>FUSION-ENST00000654282.1:41698-ENST00000376795.6:80505|2391
MYSHLRFQDCGEK
>FUSION-ENST00000637137.1:129535-ENST00000532992.5:71182|1244
FLIGVSKRLLFPLLSIK
>FUSION-ENST00000654282.1:41698-ENST00000376795.6:80505|688
ISLVPMVIENQK
>FUSION-ENST00000637137.1:129535-ENST00000532992.5:71182|1223
SSLLKLLYIFKK
>FUSION-ENST00000654282.1:41698-ENST00000376795.6:80505|1429
VPDLWLVK
>FUSION-ENST00000524045.6:132874-ENST00000518591.1:134715|4337
CLNHNLADRTILFE
>FUSION-ENST00000524045.6:132874-ENST00000518591.1:134715|6779
YHFILSKMVKSLK
>FUSION-ENST00000524045.6:132874-ENST00000518591.1:134715|3773
MSHGHLYLA
>FUSION-ENST00000637137.1:129535-ENST00000532992.5:71182|308
FKLFSFYVSMWS
>FUSION-ENST00000524045.6:132874-ENST00000518591.1:134715|3227
VRYFLKLPHLGR
[truncated: 805,592 more chars]
