# Supplementary material for: Identification of non-canonical peptides with moPepGen
Source: Nat Biotechnol. 2025 Jun 16;44(4):568–73. doi: 10.1038/s41587-025-02701-0 (PMC12680078; doi:10.1038/s41587-025-02701-0)
Supplement: Supplementary file 4 — Supplementary Data: Cancer cell line variant peptide database. Custom peptide database FASTA file for each of the 376 cell lines from the Cancer Cell Line Encyclopedia with proteomics characterization or used in the reference channel. Variant peptide FASTA files were produced by moPepGen as the result of cell-line-specific publicly available mutations and fusions. [file 41587_2025_2701_MOESM4_ESM.zip › ACH-000425.fasta]

>ENST00000471257.5|INDEL-114369-A-AA|2
IKKMYEASIK
>ENST00000281437.6|SNV-75301-G-A|6
MVLKGRQEAPTKPK
>ENST00000367058.7|SNV-18709-T-G|5
GVEFSLIGESTIRCTSK
>ENST00000556429.1|SNV-191083-G-A|3
IAGKKFLALSFQLHNIQFL
>ENST00000522224.3|SNV-3126-A-G|4
ILHQTRDSQVYWTVACGNHRR
>ENST00000639077.1|SNV-15978-G-A|4
MLNKMDELK
>ENST00000333891.14|SNV-206890-G-A|5
RHSWHDEDDEAFNESPELK
>ENST00000457380.5|SNV-13374-G-A|5
EEQIPDRMCIDAEGK
>ENST00000428826.7|SNV-24777-G-A|2
HAIESNKK
>ENST00000334126.11|SNV-67863-A-G|2
SPSPVAPHPSTFVATPASR
>ENST00000454592.5|SNV-130496-C-T|1
IIRLIYV
>ENST00000554546.5|SNV-171440-G-A|3
TTFTREGSFHVTTATEQAEREEIMK
>ENST00000393811.6|SNV-162031-G-C|1
IGVQQPQNQGLLSSQRSSMR
>ENST00000639077.1|SNV-15978-G-A|2
MLNKMDELKELK
>ENST00000625168.1|SNV-66-T-C|5
MVPGPPESVVRFLLWFCFLLPPTRK
>FUSION-ENST00000493076.5:23208-ENST00000382034.9:46450|47
GTPSPATLPGSR
>ENST00000555122.1|SNV-23664-G-A|6
DSSPNQRWGEAGR
>ENST00000235382.7|INDEL-2025-C-CA|3
NQITPKAVLK
>ENST00000496348.5|INDEL-40078-T-TT|6
MNLERLFFQK
>ENST00000393747.3|SNV-34702-C-T|4
MRMWLPSRQS
>ENST00000340700.9|SNV-140874-G-A|1
AATIHSMERRR
>ENST00000366574.7|SNV-759706-G-A|2
KDSSLSAVLNSIDVKYQM
>FUSION-ENST00000493076.5:23208-ENST00000382034.9:46450|29
SRLLQVK
>ENST00000393288.2|SNV-161624-G-A|1
TCFLLTTGDYTCASDGGIRKGIR
>ENST00000320574.10|SNV-7754-A-G|1
SYIRLSFHTVEDLVKVR
>ENST00000555122.1|SNV-23664-G-A|4
LISKPKVGR
>ENST00000259455.4|INDEL-314728-C-CAGC|2
EVKVGEYNAVADTQLEIINDTIR
>FUSION-ENST00000493076.5:23208-ENST00000382034.9:46450|35
SICHPVSGHQGPHGHFRPR
>ENST00000397272.7|SNV-2495-A-C|1
LKCGQPHK
>ENST00000273009.10|SNV-302009-A-G|2
SCTRLSYEHAQSMIESPTEK
>ENST00000231461.10|SNV-47070-G-A|2
LSMLNDSVLWIPAFIVK
>ENST00000462086.1|MNV-1118-AGCCA-A|4
MNELWRQGKCGTR
>ENST00000565070.5|INDEL-42045-C-CAGCCTCC|17
RAGHGSSSLGPRLPGLCTGTSR
>ENST00000496384.7|SNV-171593-T-A|4
SNNIFLHEDLTVKIGDFGLATEK
>ENST00000555290.5|SNV-35874-G-T|5
YNNIRVIGERYHLSYK
>ENST00000457380.5|SNV-13374-G-A|8
LEKEEQIPDR
>ENST00000637150.1|SNV-1005130-G-A|1
QHFRTNR
>ENST00000329734.4|SNV-2495-A-C|3
CSALDVEK
>ENST00000407775.7|SNV-1212469-G-A|3
DSLPLLPKNREMVIVNGGLK
>ENST00000524710.1|SNV-13706-C-T|3
GFHQHYR
>ENST00000373358.8|SNV-4619-G-T|4
IQFFAIEIARNLEGYNK
>ENST00000527462.1|SNV-316-C-G|6
GWGRFLHAGR
>ENST00000585550.5|SNV-24777-G-A|3
RHAIERR
>ENST00000378628.8|INDEL-76624-G-GT|1
YPRANGFF
>ENST00000359318.8|SNV-9808-C-T|1
IIDMSFLHFPCSMRILSALVQFVK
>ENST00000476381.5|SNV-33836-C-T|2
QYPTFWKGAAWPMK
>FUSION-ENST00000569282.2:949-ENST00000309865.11:34620|95
AVYQAVLSLK
>ENST00000630416.2|SNV-89155-G-A|2
LLDGYDNRLRPGLEGIYN
>ENST00000518816.5|SNV-18546-A-T|1
DIQVLGYKDLAAIPKDK
>ENST00000285311.8|SNV-357876-G-A|1
NLGQAYPCSSNKECEVGR
>ENST00000369763.5|SNV-12082-A-T|3
KNLGDNTINLPPLSTIDPSGTRSK
>ENST00000478382.1|SNV-6528-C-G|3
MSRGEGIQIAERPSF
>ENST00000476640.1|SNV-4539-G-A|1
ELCGQAGSRH
>ENST00000570827.6|SNV-84243-C-T|3
YYTLSLGR
>ENST00000587179.1|SNV-24777-G-A|3
KRHAIESIEN
>ENST00000443049.1|SNV-474-G-A|3
VRTPESSRK
>ENST00000486777.7|SNV-43985-C-T|2
GAEPAAGPFRWLPTHVQVTVLR
>ENST00000329734.4|SNV-2495-A-C|2
CSALDVEKK
>ENST00000555122.1|SNV-23664-G-A|11
RDSSPNQR
>ENST00000554270.5|SNV-75741-G-A|6
LIHSSEEEEDEDFEEK
>ENST00000462201.1|SNV-72642-C-A|3
AARLCRELEAFDLLTEN
>ENST00000366574.7|SNV-759706-G-A|1
DSSLSAVLNSIDVKYQM
>ENST00000403437.2|SNV-25086-G-A|5
TKQRLQNEVEDLMLNVER
>ENST00000453190.7|SNV-105665-T-C|1
CSTETSWKWSKWSNK
>ENST00000537011.6|SNV-5200-G-A|3
GGPVATLSKPSLGDR
>ENST00000302273.2|SNV-448-G-A|2
AMYYCAMGARSSEK
>ENST00000304056.9|SNV-24461-C-T|1
MAANISAKRYSDPCVR
>FUSION-ENST00000493076.5:23208-ENST00000382034.9:46450|34
SICHPVSGHQGPHGHFRPRSR
>ENST00000565585.5|SNV-10859-C-T|2
MQLSVWLQKPRSPTCLWALSIIS
>ENST00000529230.6|INDEL-38176-A-AA|11
SIKEGCWKGHQCHVGGFGSK
>ENST00000646859.1|SNV-253882-C-T|1
TCLNQWFYGHTFCLNLREDCVCK
>ENST00000453190.7|SNV-105665-T-C|2
CSTETSWKWSK
>ENST00000623632.3|SNV-70-G-T|1
AAVGDHGSPDSYRSPLASR
>ENST00000520113.6|SNV-15978-G-A|8
LKFLSSKFQVHQMLNK
>ENST00000428826.7|SNV-24777-G-A|1
HAIESNKKSSK
>ENST00000648595.1|SNV-14508-G-A|5
CEDITQNYKYPEGSLQKK
>ENST00000533256.5|SNV-28001-C-T|1
FVSCPLLSRDAVDFLRGHLVPK
>ENST00000231461.10|SNV-47070-G-A|3
FVHRLSMLNDSVLWIPAFIVKGGEK
>ENST00000375559.8|SNV-21260-G-A|1
IVEGQECK
>ENST00000510708.6|SNV-59874-G-A|2
KSGTLILYPR
>ENST00000168712.3|SNV-1993-C-T|1
VLPTMKVTHFLPRL
>ENST00000560188.1|SNV-127529-C-T|1
HVYSIASKGLKFK
>ENST00000554277.5|SNV-50301-C-T|1
LLTTWTLLKVLSSSTLIPMPR
>ENST00000625168.1|SNV-66-T-C|7
MVPGPPESVVRFLLWFCFLLPPTR
>ENST00000256194.8|SNV-148737-C-T|5
NIKEKAAHLAFMFGHGDFPQNK
>ENST00000354725.8|SNV-42704-G-A|8
KLIGKEVCFTIK
>ENST00000592258.5|SNV-274-T-C|3
LEYLSLVSKACTELDNHLGINDK
>ENST00000428826.7|SNV-24777-G-A|4
RHAIESNKK
>ENST00000342992.10|SNV-112695-G-A|1
HTKLRSAPAYK
>ENST00000520113.6|SNV-15978-G-A|2
MDELKELK
>ENST00000643759.2|SNV-34065-A-G|2
QEQIENQCRSLLDR
>ENST00000490711.5|SNV-8686-G-A|6
MSGAGAAPSAHR
>ENST00000334126.11|SNV-67863-A-G|3
KSPSPVAPHPSTFVATPASR
>ENST00000361228.5|SNV-30603-G-A|2
QFLLGKPSDYCIIEKWR
>ENST00000536676.5|SNV-189660-G-C|2
TNSWAEIAPMK
>ENST00000555122.1|SNV-23664-G-A|9
TLEGDGDQERLISKPK
>ENST00000284548.16|SNV-86850-G-A|2
GEDRYSLR
>ENST00000554332.1|SNV-22438-G-T|1
CSPKWSQIQMRLNLR
>ENST00000571145.1|SNV-94965-C-T|1
SNVSFPATPTASSSSSTT
>ENST00000442361.1|MNV-1118-AGCCA-A|8
TRRDWAGPSSR
>ENST00000529230.6|INDEL-38176-A-AA|25
IEAKKMAR
>ENST00000398000.7|SNV-226-G-A|4
TSYNFRR
>ENST00000313116.11|SNV-34931-G-A|2
DCEKAFIQK
>ENST00000446649.1|SNV-51-C-T|3
RNFLASVAVAPQLGTKELGPK
>ENST00000529230.6|INDEL-38176-A-AA|19
STNKKPQTGSWR
>ENST00000470290.1|INDEL-76624-G-GT|20
MGFFEEIRQGNIERECK
>ENST00000464782.5|SNV-144044-A-G|1
LQRFYQKP
>ENST00000454592.5|SNV-130496-C-T|2
WKIIRLIYV
>FUSION-ENST00000367463.5:217534-ENST00000637469.1:215310|19
QEERYLLKEYEAQHR
>ENST00000302273.2|SNV-448-G-A|8
DVARNRGYLSISELQPEDK
>ENST00000403437.2|SNV-25086-G-A|2
LQNEVEDLMLNVERSNAACAALDK
>ENST00000510708.6|SNV-59874-G-A|3
DPELSTVCRKSGTLILYPR
>FUSION-ENST00000367463.5:217534-ENST00000637469.1:215310|21
TPSMRQEERYLLK
>ENST00000507460.1|SNV-89155-G-A|2
LRPGLEVSR
>ENST00000650623.2|SNV-78235-C-T|1
QVLLFNNSHLTYVLFDFHEHCRGMK
>ENST00000496384.7|SNV-171593-T-A|3
SNNIFLHEDLTVKIGDFGLATEKSR
>ENST00000540952.6|SNV-51285-A-T|2
ELHCQTLVLKKPTQEVK
>ENST00000378133.4|SNV-1054-G-A|1
VDSSSEEIRLIDKLDYEETK
>ENST00000646859.1|SNV-253882-C-T|2
TCLNQWFYGHTFCLNLR
>ENST00000462086.1|MNV-1118-AGCCA-A|6
MNELWRQGK
>ENST00000522148.5|SNV-18546-A-T|4
AKMDIQVLGYKDLAAIPK
>ENST00000645038.1|SNV-117702-C-T|1
LFLESVTTSYPCCQILWFHSLLTWK
>ENST00000370328.4|SNV-14821-G-A|6
NSWKLFQFDFTGVSNKTK
>ENST00000288050.9|INDEL-39158-G-GT|2
IEKFFCLLGSGYK
>FUSION-ENST00000569282.2:949-ENST00000309865.11:34620|61
SIPLGVFLSDNNHTEIQEISLALR
>ENST00000625081.1|SNV-393-G-A|4
AQFAVIRGLSKHR
>ENST00000536736.5|SNV-63601-G-T|5
TDEILLNPNNKWFKPCIIEK
>ENST00000040738.10|SNV-22886-C-T|5
QVERSEICIEEPQK
>ENST00000344733.9|SNV-24691-G-C|2
HLGPASPVEVPPASLSSSVPPSK
>ENST00000216144.4|SNV-7695-G-A|3
VFDRDSNGFISKQELGTAMR
>ENST00000565070.5|INDEL-42045-C-CAGCCTCC|10
AGGGHLPGRVRTPPCCAPQGR
>ENST00000327536.5|SNV-47371-A-G|1
ICEGINRLLDEKVL
>ENST00000231461.10|SNV-47071-G-A|1
LSMLNDSVLWIPAFMIKGGEK
>ENST00000369763.5|SNV-12082-A-T|2
NLGDNTINLPPLSTIDPSGTR
>FUSION-ENST00000569282.2:949-ENST00000309865.11:34620|16
SASLKHCLNGESRK
>ENST00000533256.5|SNV-28001-C-T|3
FVSCPLLSR
>ENST00000433154.6|SNV-34201-G-A|2
YSGCIAVEKSLNSR
>ENST00000507460.1|SNV-89155-G-A|4
LLDGYDNRLRPGLEVSR
>ENST00000540952.6|SNV-51287-C-A|5
MQNTAKEHNCQTLVLK
>ENST00000327536.5|SNV-47371-A-G|4
RICEGINRLLDEK
>ENST00000478158.5|SNV-10925-A-T|2
MPAEQAFWCLVQICD
>ENST00000392665.6|SNV-28131-C-T|4
VDFHNFSKTVEVETLHCAMCLYNEK
>ENST00000440650.6|SNV-2390-G-A|7
MKPRSAAASLSSMK
>FUSION-ENST00000569282.2:949-ENST00000309865.11:34620|71
KSETYAPLFCLPSFHKFCK
>ENST00000279281.8|SNV-19589-C-T|1
EVSFSNKPYFWGEFCSQGVR
>FUSION-ENST00000569282.2:949-ENST00000309865.11:34620|19
SVLTLASAGCKSASLK
>ENST00000398000.7|SNV-226-G-A|2
RTFLGLDK
>FUSION-ENST00000569282.2:949-ENST00000309865.11:34620|111
GETAASETQVLYRVMR
>ENST00000637555.1|SNV-1005130-G-A|4
MQHFRTNREFDYLDLDYEVHVMT
>ENST00000247087.10|SNV-55427-C-A|2
ASLFSSSEGAPFSGSAPTPLR
>ENST00000555290.5|SNV-35874-G-T|9
RIPVLVFHADAILTKYNNIR
>ENST00000540952.6|SNV-51285-A-T|SNV-51287-C-A|5
MQNTAKELNCQTLVLK
>ENST00000485104.1|SNV-51349-G-A|10
TSPGVETPLRQQQMNSLTLEITIYK
>ENST00000532346.1|SNV-38554-C-T|4
MATTSSLCWRSSR
>ENST00000370328.4|SNV-14821-G-A|5
LFQFDFTGVSNKTK
>ENST00000360310.6|SNV-68184-T-C|6
LKLFLKQHCEPQDGAIK
>ENST00000361228.5|SNV-30603-G-A|3
QFLLGKPSDYCIIEK
>ENST00000565070.5|INDEL-42045-C-CAGCCTCC|12
AGGGHLPGR
>ENST00000544346.5|SNV-51285-A-T|SNV-51287-C-A|4
QNTAKELNCQTLVLKKPTQEVK
>ENST00000397272.7|SNV-2495-A-C|2
RLKCGQPHK
>ENST00000527648.2|SNV-32099-C-T|8
TRGMSFGFWPSCR
>ENST00000361439.9|INDEL-42045-C-CAGCCTCC|6
ICNICHSLQPPHPGSKLR
>FUSION-ENST00000569282.2:949-ENST00000309865.11:34620|64
GTCIRQAFGK
>FUSION-ENST00000493076.5:23208-ENST00000382034.9:46450|55
TRCSHQEMTHGARVDLYSI
>ENST00000493293.5|SNV-44793-C-T|2
SDGTCVCK
>FUSION-ENST00000493076.5:23208-ENST00000382034.9:46450|16
MMRKSLR
>ENST00000322522.8|SNV-16550-G-A|5
SDILQELLCVSEK
>ENST00000235382.7|INDEL-2025-C-CA|5
KNQITPK
>ENST00000342084.8|SNV-155972-G-A|4
QSISKQTLQIDVNKLNITLLR
>ENST00000621976.1|SNV-310752-C-T|3
FYESVVSFSFFR
>ENST00000569335.1|SNV-93775-C-T|3
PVPNLKSLVFSRFPCKPSPMR
>ENST00000479606.5|SNV-8062-C-T|1
AFTTGTSPAPR
>ENST00000440650.6|SNV-2390-G-A|8
RMKPRSAAASLSSMK
>ENST00000442361.1|MNV-1118-AGCCA-A|4
DWAGPSSRGPR
>ENST00000344733.9|SNV-24691-G-C|1
HLGPASPVEVPPASLSSSVPPSKR
>ENST00000557917.5|SNV-22191-C-T|1
FSRMVRGTSLSTTLWTCFPCSASR
>ENST00000444059.2|SNV-28026-C-T|2
KDEATDVYEGGG
>ENST00000361804.5|SNV-25388-C-T|5
LDVRDTAYPETNDAISMISK
>ENST00000625168.1|SNV-66-T-C|4
VPGPPESVVRFLLWFCFLLPPTRK
>ENST00000476640.1|SNV-4539-G-A|10
ERIQLPWNSVGR
>ENST00000565070.5|INDEL-42045-C-CAGCCTCC|20
ICNICHSLQPPHPGTR
>ENST00000521277.5|SNV-51766-C-G|6
EAAQYKKGLENETNER
>ENST00000466626.1|SNV-759706-G-A|2
MAATYGLNSIDVKYQM
>ENST00000522846.1|SNV-72113-A-C|3
DESVQEKYAGNR
>ENST00000623414.1|SNV-3411-G-T|1
VAPEGCSW
>ENST00000620146.2|SNV-9808-C-T|8
MEDGFHGVLRIIDMSFLHFPCSMR
>ENST00000446649.1|SNV-51-C-T|7
AMRNFLASVAVAPQLGTKELGPK
>ENST00000554277.5|SNV-50301-C-T|4
MLLTTWTLLK
>ENST00000523954.1|SNV-193911-C-T|1
LFSYSTTIR
>ENST00000556429.1|SNV-191083-G-A|2
KFLALSFQLHNIQFL
>ENST00000522846.1|SNV-72113-A-C|2
MDESVQEKYAGNRIQHPVNY
>ENST00000548372.5|SNV-90-C-T|1
VRAVGPERR
>ENST00000457380.5|SNV-13374-G-A|1
MCIDAEGKLWVACYNGGRVIR
>ENST00000369406.8|SNV-4539-G-A|2
IQLPWNSVGRLEVGTETIIDK
>FUSION-ENST00000493076.5:23208-ENST00000382034.9:46450|1
CSGIWLLCLLSHPS
>FUSION-ENST00000493076.5:23208-ENST00000382034.9:46450|50
MGTSGPEAAFCR
>ENST00000623414.1|SNV-3411-G-T|3
SFLRCRVAPEGCSW
>ENST00000220659.11|SNV-5341-A-G|1
AATSVPNPP
>ENST00000302273.2|SNV-448-G-A|1
AMYYCAMGARSSEKEER
>ENST00000298687.9|SNV-50301-C-T|1
YALNHLDTVEGLVLINIDPNAK
>ENST00000306842.2|SNV-1931-T-G|1
MLMSLVSRK
>ENST00000367584.8|SNV-175336-G-A|1
ETSTVLERKISTR
>ENST00000302277.7|SNV-339740-G-A|3
QIPFQVPNIKR
>ENST00000517374.5|SNV-86670-G-A|4
VSQNSGTGHANPTFKLQTPQGKQK
>ENST00000555290.5|SNV-35874-G-T|8
IPVLVFHADAILTKYNNIR
>ENST00000645935.1|SNV-5255-C-T|1
DAIYVFGGDNGAFTTGTSPAPR
>ENST00000532346.1|SNV-38554-C-T|3
ATTSSLCWRSSR
>ENST00000524821.6|SNV-316-C-G|4
GARACSGDGGVSYTQGESPEPR
>ENST00000263321.6|SNV-287-C-T|1
GSCQNILLSNAPLGPQFSFTGVDDR
>ENST00000540952.6|SNV-51285-A-T|SNV-51287-C-A|2
ELNCQTLVLKKPTQEVK
>ENST00000353317.9|SNV-10258-T-G|1
VQGGISQLEDTCKTIEECCRK
>ENST00000260908.12|SNV-7922-G-A|1
GYSYKKDR
>ENST00000367462.5|SNV-380166-G-A|3
SQDSALLQLLEIR
>ENST00000537011.6|SNV-5200-G-A|4
AWPGPHGTTGK
>ENST00000316149.8|SNV-6528-C-G|3
AAETCQEAK
>ENST00000489381.1|SNV-898801-C-T|3
MVFLGLLHAHATHILWPPERWQK
>ENST00000643684.1|SNV-45322-C-T|2
QVKVSLDMAIFITMNPGYAGR
>ENST00000555122.1|SNV-23664-G-A|12
ETPTKTLEGDGDQERLISKPK
>ENST00000276185.8|MNV-80760-CAG-C|1
LPNFGDCYEHIHPLLKNPY
>ENST00000341119.10|INDEL-40078-T-TT|3
CSKAAILVMLFQLETTTIAKEDGDS
>ENST00000373165.7|SNV-27399-C-T|2
GFHCPSELKK
>ENST00000454592.5|SNV-130496-C-T|4
QMWKIIRLIYV
>ENST00000281437.6|SNV-75301-G-A|3
QEAPTKPK
>ENST00000565070.5|INDEL-42045-C-CAGCCTCC|9
VRTPPCCAPQGR
>ENST00000644049.1|SNV-366240-T-C|3
ERMNPISGKPEPYQALTDKCSR
>ENST00000431818.6|SNV-74449-C-T|5
LRGLYILAR
>ENST00000328736.7|SNV-75741-G-A|4
KSLSDATMLIHSSEEEEDEDFEEK
>FUSION-ENST00000493076.5:23208-ENST00000382034.9:46450|52
MTHGARVDLYSI
>ENST00000340700.9|SNV-140874-G-A|2
AATIHSMERR
>ENST00000565070.5|INDEL-42045-C-CAGCCTCC|8
TPPCCAPQGR
>FUSION-ENST00000569282.2:949-ENST00000309865.11:34620|12
SVLSKPTDSSPEVINYLGNK
>ENST00000256194.8|SNV-148737-C-T|2
AAHLAFMFGHGDFPQNK
>ENST00000554270.5|SNV-75741-G-A|5
MLIHSSEEEEDEDFEEKSGAR
>ENST00000374434.4|SNV-31947-C-A|1
EWTMPQPGPTYDVRASEVR
>ENST00000543482.5|SNV-84083-T-C|2
NLAVRDR
>ENST00000283243.13|SNV-95040-G-A|4
DTPKQHETCPKGWLYFNYK
>ENST00000304056.9|SNV-24461-C-T|5
NEWKMAANISAK
>ENST00000285311.8|SNV-357876-G-A|2
NLGQAYPCSSNK
>ENST00000572933.5|SNV-79836-T-G|5
DISKVFQGR
>ENST00000648595.1|SNV-14508-G-A|7
GVGSDRCEDITQNYKYPEGSLQK
>ENST00000223642.3|SNV-43357-G-C|5
KQLQFALPDSLTTWEIQGVR
>ENST00000565070.5|INDEL-42045-C-CAGCCTCC|18
RAGHGSSSLGPR
>ENST00000541323.1|SNV-66181-G-A|3
NERPVTIQDTWR
>ENST00000532346.1|SNV-38554-C-T|13
MKTSAMATTSSLCWR
>ENST00000498319.2|SNV-302009-A-G|4
MNGLAGPSSAPAPDLATSMHR
>ENST00000555290.5|SNV-35874-G-T|1
PTLFLQSTTILE
>ENST00000486655.5|SNV-5961-C-T|3
MAAAVQESARIPDEYLLLLK
>ENST00000557917.5|SNV-22191-C-T|3
GSWRRFSR
>ENST00000313599.7|SNV-106284-G-A|1
TETESCAGRLEVFYNGTWGSVGRR
>FUSION-ENST00000569282.2:949-ENST00000309865.11:34620|45
TDAILWQWAIWEAAQFTVLSKLR
>ENST00000393747.3|SNV-34702-C-T|2
MWLPSRQS
>FUSION-ENST00000493076.5:23208-ENST00000382034.9:46450|63
MLGPTPHPHSR
>ENST00000643684.1|SNV-45322-C-T|1
VSLDMAIFITMNPGYAGR
>FUSION-ENST00000569282.2:949-ENST00000309865.11:34620|73
LLMTWALEVAVVMKK
>ENST00000620146.2|SNV-9808-C-T|3
VSMECSGSLT
>ENST00000276185.8|MNV-80760-CAG-C|5
GSHRASTRLPNFGDCYEHIHPLLK
>ENST00000265071.3|SNV-119661-G-A|4
NPVKYSVDRHTDMNR
>FUSION-ENST00000569282.2:949-ENST00000309865.11:34620|74
LLMTWALEVAVVMK
>ENST00000371442.4|SNV-187-G-A|2
AVDQVCTFLFKKPRR
>ENST00000209718.8|SNV-1098-G-A|2
GGWGRPRSFPR
>ENST00000338779.11|SNV-20977-C-A|1
VGYHEQPSGATLQRRK
>ENST00000369763.5|SNV-12082-A-T|1
NLGDNTINLPPLSTIDPSGTRSK
>ENST00000361228.5|SNV-30603-G-A|1
QFLLGKPSDYCIIEKWRGSER
>ENST00000361804.5|SNV-25388-C-T|1
DTAYPETNDAISMISKLRYNPR
>ENST00000555290.5|SNV-35874-G-T|6
YNNIRVIGER
>ENST00000485104.1|SNV-51349-G-A|7
QQQMNSLTLEITIYKKQ
>ENST00000316149.8|SNV-6528-C-G|4
DPVSSLQVKAAETCQEAKEFR
>ENST00000316149.8|SNV-6528-C-G|5
DPVSSLQVKAAETCQEAK
>ENST00000461416.1|SNV-9095-G-A|2
EEELQRMLPSLSLTGGAGR
>ENST00000323346.10|SNV-62868-G-A|1
KCGIIDQDELAEEIELNHESFASPK
>ENST00000621976.1|SNV-310752-C-T|2
FYESVVSFSFFRK
>ENST00000340700.9|SNV-140874-G-A|5
LQRAATIHSMER
>ENST00000302273.2|SNV-448-G-A|5
GYLSISELQPEDK
>ENST00000538872.6|SNV-95256-C-T|2
SNEDHVMYVTKVEK
>ENST00000496348.5|INDEL-40078-T-TT|15
ISTYEFGKAFFPETK
>ENST00000593156.1|SNV-3312-C-T|3
QSPVTQSK
>ENST00000361727.8|SNV-1005130-G-A|2
SINLTLDRSMQHFRTNR
>ENST00000431818.6|SNV-74449-C-T|2
GLYILARFQK
>ENST00000453190.7|SNV-105665-T-C|6
LNPYTLYTFRIRCSTETSWK
>FUSION-ENST00000493076.5:23208-ENST00000382034.9:46450|2
NWGTGLRCSGIWLLCLLSHPS
>ENST00000369476.8|SNV-82311-C-T|1
LWQIQHYLMVRGVQELLLKLLPDD
>ENST00000565585.5|SNV-10859-C-T|3
QLSVWLQKPR
>ENST00000428826.7|SNV-24777-G-A|6
KRHAIESNK
>ENST00000520113.6|SNV-15978-G-A|1
MDELKELKNNPHR
>ENST00000643759.2|SNV-34065-A-G|3
QEQIENQCR
>ENST00000476640.1|SNV-4539-G-A|4
MELCGQAGSR
>FUSION-ENST00000493076.5:23208-ENST00000382034.9:46450|38
MSAFPPQG
>FUSION-ENST00000493076.5:23208-ENST00000382034.9:46450|54
CSHQEMTHGAR
>ENST00000487694.7|INDEL-1695737-C-CA|4
SSIQQKNR
>ENST00000378133.4|SNV-1054-G-A|4
FKVDSSSEEIRLIDK
>ENST00000592258.5|SNV-274-T-C|1
ACTELDNHLGINDKDLGFSY
>FUSION-ENST00000569282.2:949-ENST00000309865.11:34620|77
DNQDTRKLLMTWALEVAVVMK
>ENST00000285311.8|SNV-357876-G-A|4
GKNLGQAYPCSSNK
>ENST00000648595.1|SNV-14508-G-A|6
CEDITQNYKYPEGSLQK
>ENST00000526139.1|SNV-287-C-T|3
QRFLSEYPSVQCTTWASIFLHRGG
>ENST00000530096.1|SNV-140201-T-G|1
EESLSALSGRPADADKHSLCHEGG
>ENST00000529230.6|INDEL-38176-A-AA|10
EGCWKGHQCHVGGFGSK
>ENST00000536676.5|SNV-189660-G-C|1
TNSWAEIAPMKNCR
>ENST00000470328.1|INDEL-40078-T-TT|8
AFFPETKCSKAAIL
>ENST00000263665.6|SNV-151828-A-T|2
SDGLPFSSKINLR
>ENST00000392665.6|SNV-28131-C-T|1
TVEVETLHCAMCLYNEKDVRAR
>ENST00000520113.6|SNV-15978-G-A|5
FQVHQMLNK
>ENST00000320574.10|SNV-7754-A-G|3
RSYIRLSFHTVEDLVK
>ENST00000565070.5|INDEL-42045-C-CAGCCTCC|13
NPGSGPSPPALLAHPPTR
>ENST00000643759.2|SNV-34065-A-G|4
EEPGNITQRQEQIENQCRSLLDR
>ENST00000360310.6|SNV-68184-T-C|5
LFLKQHCEPQDGAIK
>ENST00000446649.1|SNV-51-C-T|4
MRNFLASVAVAPQLGTKELGPK
>ENST00000398000.7|SNV-226-G-A|3
TSYNFRRTFLGLDK
>ENST00000393700.8|MNV-1118-AGCCA-A|4
TIFSECFYTMAMNELWRQGK
>ENST00000536736.5|SNV-63601-G-T|6
GRTDEILLNPNNKWFKPCIIEK
>FUSION-ENST00000569282.2:949-ENST00000309865.11:34620|65
VQLVHRGTCIRQAFGK
>ENST00000431818.6|SNV-74449-C-T|1
GLYILARFQKSIELGTLTIR
>ENST00000623414.1|SNV-3411-G-T|4
VADLGPVLQGGCGR
>FUSION-ENST00000473631.1:217534-ENST00000637469.1:215310|22
MRQEERYLLK
>ENST00000342992.10|SNV-112695-G-A|3
VDGTPEIRISWYKK
>FUSION-ENST00000569282.2:949-ENST00000309865.11:34620|84
KHFSIILNLLGMLLKK
>ENST00000571145.1|SNV-94965-C-T|3
RRSNVSFPATPTASSSSSTT
>ENST00000565070.5|INDEL-42045-C-CAGCCTCC|6
LSVLCNLHHLGSFVVSVSCR
>ENST00000470990.5|SNV-608130-G-A|2
KTGDVIVSVNDTCVLGHTHAQVVK
>ENST00000536736.5|SNV-63601-G-T|4
TDEILLNPNNKWFKPCIIEKFR
>ENST00000527648.2|SNV-32099-C-T|5
GMSFGFWPSCRI
>ENST00000367462.5|SNV-380166-G-A|4
DLILQLDYPYTQR
>ENST00000615648.2|SNV-10484-T-A|2
CVEDPETGLYLQQIIK
>FUSION-ENST00000493076.5:23208-ENST00000382034.9:46450|37
SAFPPQG
>ENST00000322522.8|SNV-16550-G-A|2
MSDILQELLCVSEKAANIARACR
>ENST00000256194.8|SNV-148737-C-T|1
AAHLAFMFGHGDFPQNKLLSK
>ENST00000490767.1|SNV-36316-G-T|4
KPPGFQASLARDGHMSVLGK
>ENST00000522846.1|SNV-72113-A-C|5
DESVQEK
>ENST00000370328.4|SNV-14821-G-A|1
IITTPVGDFMVMTIFFNVSRR
>ENST00000442361.1|MNV-1118-AGCCA-A|9
CGTRRTR
>ENST00000355520.6|SNV-380188-C-T|1
VRPPGEKPTIIRPPVRPPDPLCR
>ENST00000518153.1|SNV-191-G-A|3
WRNPIPFPETFDRDTDR
>ENST00000489477.1|SNV-6528-C-G|4
VKAAETCQEAKEFR
>ENST00000489477.1|SNV-6528-C-G|9
MSNNVTIIMGKVKAAETCQEAK
>ENST00000642005.1|SNV-3359-G-A|1
MLVNYLLNQR
>ENST00000281437.6|SNV-75301-G-A|5
GRQEAPTKPK
>ENST00000556685.1|SNV-35874-G-T|5
YNNIRVIGGAY
>ENST00000400234.6|SNV-21458-G-A|6
NVLHAHIQK
>ENST00000644049.1|SNV-366240-T-C|4
ERMNPISGKPEPYQALTDK
>ENST00000524710.1|SNV-13706-C-T|7
MPKSRGFHQHYR
>ENST00000322522.8|SNV-16550-G-A|1
SDILQELLCVSEKAANIARACR
>ENST00000548372.5|SNV-90-C-T|2
MVRAVGPERR
>ENST00000490711.5|SNV-8686-G-A|4
MSGAGAAPSAHRR
>ENST00000621976.1|SNV-310752-C-T|1
FYESVVSFSFFRKEQLEAASSQK
>ENST00000328736.7|SNV-75741-G-A|2
SGARAPPAR
>ENST00000521277.5|SNV-51766-C-G|5
KGLENETNER
>ENST00000342084.8|SNV-155972-G-A|2
QTLQIDVNKLNITLLR
>ENST00000366956.10|SNV-158724-A-G|4
LFATRHEFYK
>ENST00000283243.13|SNV-95040-G-A|3
QHETCPK
>ENST00000265071.3|SNV-119661-G-A|3
YSVDRHTDMNR
>ENST00000255381.2|SNV-20670-G-A|3
SNAACIALNK
>ENST00000313116.11|SNV-34931-G-A|1
DCEKAFIQKSTLSVHQR
>ENST00000367501.7|SNV-9557-C-T|3
TPASSTSSSSIRSVSLEKR
>ENST00000373165.7|SNV-27399-C-T|1
GFHCPSELKKHSDIHK
>FUSION-ENST00000493076.5:23208-ENST00000382034.9:46450|4
NWGTGLR
>ENST00000392665.6|SNV-28131-C-T|3
TVEVETLHCAMCLYNEK
>ENST00000302277.7|SNV-339740-G-A|2
QIPFQVPNIKRNFR
>ENST00000239461.11|SNV-73422-A-T|1
EFSLQRNQVPTVN
>ENST00000378402.10|SNV-33593-G-A|1
SIRGGTTLTISGRFFDQTDFPVR
>ENST00000520113.6|SNV-15978-G-A|6
FLSSKFQVHQMLNKMDELK
>ENST00000239461.11|SNV-73422-A-T|4
LKAKEFSLQR
>ENST00000351698.5|SNV-5614-A-G|1
AMFIFLSNAGAEGITDVALDFWR
>ENST00000461872.6|SNV-179018-G-A|1
HNQVPFLNKNIRNC
>ENST00000544346.5|SNV-51285-A-T|5
QNTAKELHCQTLVLK
>ENST00000476381.5|SNV-33836-C-T|3
QYPTFWK
>ENST00000485069.1|SNV-38682-C-T|2
SPPPRPNPGGGLCHAGQTR
>ENST00000254051.11|SNV-12789-C-T|1
SGGLLLSRDVP
>ENST00000527648.2|SNV-32099-C-T|3
SFGFWPSCR
>ENST00000367963.8|SNV-85769-G-A|1
INLTQCASIPDIMEQLQFIGVK
>ENST00000320574.10|SNV-7754-A-G|2
SYIRLSFHTVEDLVK
>ENST00000556429.1|SNV-191083-G-A|1
FLALSFQLHNIQFL
>ENST00000554546.5|SNV-171440-G-A|4
TTFTREGSFHVTTATEQAER
>ENST00000625081.1|SNV-393-G-A|2
HRVQALCR
>FUSION-ENST00000569282.2:949-ENST00000309865.11:34620|18
SVLTLASAGCKSASLKHCLNGESR
>ENST00000536736.5|SNV-63601-G-T|3
WFKPCIIEK
>ENST00000476640.1|SNV-4539-G-A|2
MELCGQAGSRH
>ENST00000313116.11|SNV-34931-G-A|3
HYECKDCEKAFIQK
>ENST00000444059.2|SNV-28026-C-T|3
EERKDEATDVYEGGG
>ENST00000327536.5|SNV-47371-A-G|3
ICEGINR
>ENST00000549446.6|SNV-161624-G-A|1
TCFLLTTGDYTCASDGGIRKGYEK
>ENST00000353317.9|SNV-10258-T-G|2
VQGGISQLEDTCKTIEECCR
>ENST00000354725.8|SNV-42704-G-A|4
EVCFTIKNK
>ENST00000281437.6|SNV-75301-G-A|2
QEAPTKPKGRPK
>ENST00000644971.2|SNV-43201-G-A|5
DRQPQVVPVAADQR
>ENST00000587179.1|SNV-24777-G-A|1
HAIESIEN
>ENST00000541908.5|SNV-110688-T-A|3
TKVVHISKLPK
>ENST00000643759.2|SNV-34065-A-G|1
QEQIENQCRSLLDRAEER
>ENST00000206765.11|SNV-2216-C-T|1
SFWACCCGCCSCR
>ENST00000648198.1|SNV-45083-C-T|2
LVDDCHHFRLEEPNFFLASSISK
>ENST00000375377.2|SNV-88267-C-T|1
HLEVSNGMDELAGSPFSVTRMSSR
>ENST00000554270.5|SNV-75741-G-A|7
MLIHSSEEEEDEDFEEK
>ENST00000647532.1|SNV-228530-G-A|2
QKEKGLSR
>FUSION-ENST00000493076.5:23208-ENST00000382034.9:46450|33
MSVGSGTLQPR
>ENST00000569335.1|SNV-93775-C-T|4
MPVPNLKSLVFSRFPCKPSPMR
>FUSION-ENST00000569282.2:949-ENST00000309865.11:34620|96
EVVAVARAVYQAVLSLK
>ENST00000474192.1|SNV-5614-A-G|1
FIFLSNAGAEGITDVALDFWRSGK
>ENST00000329312.5|SNV-12847-G-A|1
ESQKDKK
>ENST00000522148.5|SNV-18546-A-T|3
MDIQVLGYK
>ENST00000453190.7|SNV-105665-T-C|5
IRCSTETSWK
>ENST00000403437.2|SNV-25086-G-A|1
LQNEVEDLMLNVERSNAACAALDKK
>FUSION-ENST00000493076.5:23208-ENST00000382034.9:46450|32
SVGSGTLQPR
>FUSION-ENST00000493076.5:23208-ENST00000382034.9:46450|5
MNWGTGLR
>ENST00000485104.1|SNV-51349-G-A|8
QQQMNSLTLEITIYKK
>ENST00000216144.4|SNV-7695-G-A|1
DSNGFISKQELGTAMR
>ENST00000524189.6|SNV-72113-A-C|2
GQPKVFAYDHCFWSMDESVQEK
>ENST00000367097.8|SNV-81806-C-T|1
YAAVEHGSVLCSDSNILCLSWKGR
>FUSION-ENST00000493076.5:23208-ENST00000382034.9:46450|3
MNWGTGLRCSGIWLLCLLSHPS
>ENST00000313599.7|SNV-106284-G-A|5
EDAGVICSEFTALRLYSK
>ENST00000462086.1|MNV-1118-AGCCA-A|5
NELWRQGK
>ENST00000515393.5|SNV-238-G-A|1
WSSFKKR
>ENST00000357654.9|SNV-77209-C-T|3
DNRNDTEGFKYSLGHEVNHSR
>ENST00000621418.4|SNV-682027-G-A|2
AAAANGPKK
>FUSION-ENST00000493076.5:23208-ENST00000382034.9:46450|60
LGPTPHPHSRR
>ENST00000612124.4|SNV-6270-A-T|5
SLPRFLR
>ENST00000477535.5|SNV-9095-G-A|2
EEELQRMLPSLSLTVTDLEIK
>ENST00000525944.1|SNV-4165-A-G|1
EWASPLPA
>ENST00000522577.5|SNV-9888-A-C|3
RSDSCRLAETHSLCWETLGLSWEWP
>ENST00000565070.5|INDEL-42045-C-CAGCCTCC|14
LPGLCTGTSR
>ENST00000570827.6|SNV-84243-C-T|6
TVPGEQASYGTFQRVKYYTLSLGR
>ENST00000461872.6|SNV-179018-G-A|3
HNQVPFLNK
>ENST00000242728.5|SNV-294-G-C|2
HLLEHRDFIGLDYSSLYMCKPK
>ENST00000330909.12|SNV-608130-G-A|1
TGDVIVSVNDTCVLGHTHAQVVK
>ENST00000515051.1|SNV-8402-G-A|1
TAGRCQAPGSHQSRHR
>ENST00000206765.11|SNV-2216-C-T|2
GGGRSFWACCCGCCSCR
>ENST00000565070.5|INDEL-42045-C-CAGCCTCC|16
AGHGSSSLGPR
>ENST00000393747.3|SNV-34702-C-T|6
MRMWLPSR
>ENST00000261597.9|INDEL-17693-C-CA|1
LESLEAKKQSIE
>FUSION-ENST00000493076.5:23208-ENST00000382034.9:46450|53
CSHQEMTHGARVDLYSI
>FUSION-ENST00000493076.5:23208-ENST00000382034.9:46450|14
SLRGSPAK
>ENST00000526139.1|SNV-287-C-T|4
QRFLSEYPSVQCTTWASIFLHR
>ENST00000520113.6|SNV-15978-G-A|4
FQVHQMLNKMDELK
>ENST00000522148.5|SNV-18546-A-T|6
LQKAKMDIQVLGYK
>ENST00000585550.5|SNV-24777-G-A|1
RSKGVCHAPQPPLQVLWSSPEK
>ENST00000637150.1|SNV-1005130-G-A|2
MQHFRTNR
>ENST00000543482.5|SNV-84083-T-C|3
EGRNLAVRDR
>FUSION-ENST00000569282.2:949-ENST00000309865.11:34620|100
YHKEKEVVAVAR
>ENST00000367462.5|SNV-380166-G-A|2
SQDSALLQLLEIRDR
>ENST00000330909.12|SNV-608130-G-A|3
SLVLDGPAALDGKMK
>ENST00000446649.1|SNV-51-C-T|9
LKAMRNFLASVAVAPQLGTK
>ENST00000529230.6|INDEL-38176-A-AA|7
MSYWPGCWAK
>ENST00000209718.8|SNV-1098-G-A|4
NSGHSFSQTPSASFHGARGGWGRPR
>ENST00000522577.5|SNV-9888-A-C|2
SDSCRLAETHSLCWETLGLSWEWP
>ENST00000313599.7|SNV-106284-G-A|6
HKEDAGVICSEFTALRLYSK
>ENST00000521277.5|SNV-51766-C-G|1
GLENETNERNLAHQELIKQK
>ENST00000522224.3|SNV-3126-A-G|6
VAPYRILHQTRDSQVYWTVACGNHR
>ENST00000366956.10|SNV-158724-A-G|2
HEFYKQNK
>ENST00000553997.5|SNV-171440-G-A|10
LVGPLLQEKDHSMSQQPLNKQK
>ENST00000526139.1|SNV-287-C-T|2
FLSEYPSVQCTTWASIFLHR
>ENST00000283243.13|SNV-95040-G-A|1
QHETCPKGWLYFNYKCLLLNIPK
>ENST00000330909.12|SNV-608130-G-A|2
MKTGDVIVSVNDTCVLGHTHAQVVK
>ENST00000378133.4|SNV-1054-G-A|5
FKVDSSSEEIR
>ENST00000355235.7|SNV-3126-A-G|4
ILHQTRDSQVYWTVACGSSRK
>FUSION-ENST00000569282.2:949-ENST00000309865.11:34620|46
TDAILWQWAIWEAAQFTVLSK
>ENST00000489381.1|SNV-898801-C-T|2
VFLGLLHAHATHILWPPER
>ENST00000444059.2|SNV-28026-C-T|1
DEATDVYEGGG
>ENST00000341119.10|INDEL-40078-T-TT|2
AAILVMLFQLETTTIAK
>ENST00000569335.1|SNV-93775-C-T|2
SLVFSRFPCKPSPMR
>ENST00000524710.1|SNV-13706-C-T|5
SRGFHQHYR
>ENST00000367097.8|SNV-81806-C-T|4
MYAAVEHGSVLCSDSNILCLSWK
>FUSION-ENST00000493076.5:23208-ENST00000382034.9:46450|48
MGTPSPATLPGSR
>ENST00000529230.6|INDEL-38176-A-AA|21
GPGVCRSTNK
>ENST00000543482.5|SNV-84083-T-C|4
EGRNLAVR
>ENST00000239461.11|SNV-73422-A-T|2
AKEFSLQRNQVPTVN
>ENST00000288050.9|INDEL-39158-G-GT|1
FFCLLGSGYK
>ENST00000522846.1|SNV-72113-A-C|1
DESVQEKYAGNRIQHPVNY
>ENST00000476381.5|SNV-33836-C-T|4
EVDQEDFLIIHIEVLKQYPTFWK
>ENST00000520393.5|SNV-591350-C-T|3
DTNPDEEFSPNLYLLR
>ENST00000462201.1|SNV-72642-C-A|1
ELEAFDLLTEN
>ENST00000470290.1|INDEL-76624-G-GT|19
GFFEEIRQGNIERECK
>ENST00000560925.5|SNV-8354-C-T|1
LLFGATPTSGGTTYWPFWR
>FUSION-ENST00000569282.2:949-ENST00000309865.11:34620|82
HFSIILNLLGMLLKK
>ENST00000615648.2|SNV-10484-T-A|1
CVEDPETGLYLQQIIKK
>ENST00000367584.8|SNV-175336-G-A|3
ETSTVLER
>FUSION-ENST00000493076.5:23208-ENST00000382034.9:46450|58
LGPTPHPHSRRTR
>ENST00000620146.2|SNV-9808-C-T|4
MVSMECSGSLT
>FUSION-ENST00000569282.2:949-ENST00000309865.11:34620|66
VQLVHRGTCIR
>ENST00000527462.1|SNV-316-C-G|3
FLHAGRESGAADPRVFLLR
>ENST00000524710.1|SNV-13706-C-T|2
GFHQHYRTR
>ENST00000393215.7|SNV-410-C-T|2
DSMFQNSLIVKAELGKPR
>ENST00000376113.6|SNV-56479-A-T|1
LDLPPGFLFK
>ENST00000168712.3|SNV-1993-C-T|3
GNRVLPTMKVTHFLPR
>ENST00000625081.1|SNV-393-G-A|3
GLSKHRVQALCR
>ENST00000313116.11|SNV-34931-G-A|4
HYECKDCEK
>ENST00000442361.1|MNV-1118-AGCCA-A|6
RDWAGPSSRGPR
>ENST00000470328.1|INDEL-40078-T-TT|7
CSKAAIL
>ENST00000242728.5|SNV-294-G-C|3
DEGIPHLQERHLLEHR
>ENST00000304056.9|SNV-24461-C-T|3
MAANISAK
>ENST00000529230.6|INDEL-38176-A-AA|16
KPQTGSWRLCR
>ENST00000394143.6|SNV-104852-A-C|1
SPIQKTRR
>ENST00000612124.4|SNV-6270-A-T|1
FLRVNFGPYDNYIPVSELSKK
>ENST00000449576.6|SNV-147108-C-T|1
SHSSDFSCSDTFSNFTFWR
>FUSION-ENST00000367463.5:217534-ENST00000637469.1:215310|1
TFSKGES
>ENST00000323346.10|SNV-62868-G-A|2
QEWADPENLSEKK
>ENST00000457380.5|SNV-13374-G-A|4
EEQIPDRMCIDAEGKLWVACYNGGR
>ENST00000482244.5|SNV-82311-C-T|6
DNNSRLWQIQHYLMVR
>ENST00000400234.6|SNV-21458-G-A|11
MGTTFSIKKR
>ENST00000562039.1|INDEL-42045-C-CAGCCTCC|7
ICNICHSLQPPHPEVFDPEK
>ENST00000393215.7|SNV-410-C-T|3
DSMFQNSLIVK
>FUSION-ENST00000569282.2:949-ENST00000309865.11:34620|13
KSVLSKPTDSSPEVINYLGNK
>ENST00000366542.6|SNV-33563-G-T|2
SVDKQHAFINYDASTDEHLVK
>ENST00000477269.5|SNV-21260-G-A|1
ARNARTGSVPGR
>ENST00000231461.10|SNV-47071-G-A|3
FVHRLSMLNDSVLWIPAFMIKGGEK
>ENST00000648595.1|SNV-14508-G-A|4
YPEGSLQK
>ENST00000433154.6|SNV-34201-G-A|1
YSGCIAVEKSLNSRNFSK
>ENST00000355235.7|SNV-3126-A-G|1
DSQVYWTVACGSSRKEITK
>ENST00000393215.7|SNV-410-C-T|5
LGVVRDSMFQNSLIVK
>ENST00000235382.7|INDEL-2025-C-CA|2
NQITPKAVLKSK
>ENST00000452449.6|SNV-72098-G-C|2
RTVSQQSFDAVSLDSSGPEDR
>ENST00000493293.5|SNV-44793-C-T|1
LGFGGPNCEHGAFSCPACYNQVK
>ENST00000487694.7|INDEL-1695737-C-CA|1
SDGIWLFST
>ENST00000541669.6|SNV-22473-C-T|1
ISGLPVTCVIGSGCNLDSARFR
>ENST00000476640.1|SNV-4539-G-A|8
ERIQLPWNSVGRLEVGTETIIDK
>FUSION-ENST00000569282.2:949-ENST00000309865.11:34620|20
SVLTLASAGCK
>ENST00000331340.8|SNV-72642-C-A|4
DQGSSALSGVGGIRLTNGK
>ENST00000593156.1|SNV-3312-C-T|4
GLLSYDEGGITKQSPVTQSKTASDK
>ENST00000373357.3|SNV-4619-G-T|3
EPPGYNSLPLKLLGTWKAITK
>ENST00000477269.5|SNV-21260-G-A|3
GATTTSPGSWKAR
>ENST00000206765.11|SNV-2216-C-T|3
RGGGRSFWACCCGCCSCR
>ENST00000625168.1|SNV-66-T-C|1
FLLWFCFLLPPTRKASCDPR
>ENST00000283243.13|SNV-95040-G-A|5
DTPKQHETCPK
>ENST00000553997.5|SNV-171440-G-A|11
MLVGPLLQEKDHSMSQQPLNKQK
>ENST00000524821.6|SNV-316-C-G|2
ACSGDGGVSYTQGESPEPR
>ENST00000554270.5|SNV-75741-G-A|4
LIHSSEEEEDEDFEEKSGAR
>ENST00000536676.5|SNV-189660-G-C|5
TACRYDPRTNSWAEIAPMK
>ENST00000471257.5|INDEL-114369-A-AA|1
KMYEASIK
>ENST00000382044.9|SNV-94965-C-T|2
SNVSFPATPTASSSSSTTPTR
>ENST00000485104.1|SNV-51349-G-A|5
NSLTLEITIYK
>ENST00000400234.6|SNV-21458-G-A|7
RNVLHAHIQKNPHSL
>ENST00000235382.7|INDEL-2025-C-CA|6
SEFCEENIEFWLACEDFKKNQITPK
>ENST00000276185.8|MNV-80760-CAG-C|3
ASTRLPNFGDCYEHIHPLLKNPY
>ENST00000355235.7|SNV-3126-A-G|7
VAPYRILHQTR
>ENST00000470290.1|INDEL-76624-G-GT|23
GFFEEIR
>ENST00000369763.5|SNV-12082-A-T|4
KNLGDNTINLPPLSTIDPSGTR
>ENST00000648595.1|SNV-14508-G-A|2
YPEGSLQKKEVLER
>ENST00000335211.9|SNV-33911-G-A|3
DGLPLPKK
>ENST00000560188.1|SNV-127529-C-T|2
HVYSIASKGLK
>ENST00000498455.1|SNV-21260-G-A|1
ARNARTGSVPGRPCSSMR
>ENST00000209718.8|SNV-1098-G-A|6
MNSGHSFSQTPSASFHGAR
>ENST00000572933.5|SNV-79836-T-G|2
VFQGRLRANK
>ENST00000469655.5|SNV-20917-C-T|1
DLPLQHSSEAACPPTAGTLFLPH
>ENST00000367501.7|SNV-9557-C-T|1
SVSLEKRK
>ENST00000428826.7|SNV-24777-G-A|5
RHAIESNK
>ENST00000623414.1|SNV-3411-G-T|2
CRVAPEGCSW
>ENST00000306688.8|SNV-6845-A-G|1
DEAQGACLQQEQVVAEAQTR
>ENST00000488893.5|SNV-110073-C-T|2
MFLSLVFLAELVAGISGFVFCHEIK
>ENST00000518816.5|SNV-18546-A-T|2
DIQVLGYKDLAAIPK
>ENST00000529230.6|INDEL-38176-A-AA|14
LCRFSKSIK
>ENST00000478158.5|SNV-10925-A-T|4
MHMPAEQAFWCLVQICD
>ENST00000369406.8|SNV-4539-G-A|5
LMERIQLPWNSVGR
>ENST00000264515.11|SNV-25226-G-A|1
GASSEKKR
>ENST00000338970.10|INDEL-4713-C-CA|1
ASPKKSTWY
>ENST00000302874.9|SNV-36812-C-G|2
GEGIIMVTDPPFGGLVEALAITFK
>ENST00000555122.1|SNV-23664-G-A|8
TLEGDGDQERLISKPKVGR
>ENST00000555290.5|SNV-35874-G-T|7
IPVLVFHADAILTKYNNIRVIGER
>ENST00000529230.6|INDEL-38176-A-AA|9
GHQCHVGGFGSK
>ENST00000644971.2|SNV-43201-G-A|3
QPQVVPVAADQR
>ENST00000403437.2|SNV-25086-G-A|3
LQNEVEDLMLNVER
>ENST00000560188.1|SNV-127529-C-T|3
SNSPKHVYSIASKGLK
>ENST00000355235.7|SNV-3126-A-G|5
ILHQTRDSQVYWTVACGSSR
>ENST00000520393.5|SNV-591350-C-T|1
NSPPIYTCSEHAQGPSKPPAVALR
>ENST00000400345.8|SNV-298776-A-T|2
AVKDTLSNPQSPQPSPYNSPKPHHK
>ENST00000522224.3|SNV-3126-A-G|2
DSQVYWTVACGNHRR
>ENST00000231461.10|SNV-47071-G-A|5
EKFVHRLSMLNDSVLWIPAFMIK
>ENST00000540952.6|SNV-51287-C-A|6
SLRMQNTAKEHNCQTLVLK
>ENST00000359318.8|SNV-9808-C-T|2
IIDMSFLHFPCSMR
>ENST00000630416.2|SNV-89155-G-A|3
ILDRLLDGYDNRLRPGLEGIYN
>ENST00000553997.5|SNV-171440-G-A|5
SQQPLNK
>FUSION-ENST00000569282.2:949-ENST00000309865.11:34620|78
DNQDTRK
>ENST00000335968.8|SNV-66637-G-A|1
WPFWLSPHQVMVIPVGPTCEK
>ENST00000524981.9|SNV-199396-C-T|5
SLNVEKKTDCCILFALLFQGLLR
>ENST00000531443.5|SNV-347080-C-T|1
STEESLSEDVFTESELFPIR
>FUSION-ENST00000569282.2:949-ENST00000309865.11:34620|75
KLLMTWALEVAVVMKK
>ENST00000366917.6|SNV-51349-G-A|3
CRNSITSATDEQPHIGNYHLQK
>ENST00000538872.6|SNV-95256-C-T|3
SNEDHVMYVTK
>ENST00000442361.1|MNV-1118-AGCCA-A|7
RDWAGPSSR
>ENST00000461872.6|SNV-179018-G-A|7
MKLSQFLSVRHNQVPFLNK
>ENST00000644049.1|SNV-366240-T-C|2
MNPISGKPEPYQALTDK
>ENST00000261597.9|INDEL-17693-C-CA|2
LESLEAKK
>ENST00000378402.10|SNV-33593-G-A|3
IAMFQTYAEVTMIFPSQRSIR
>ENST00000565070.5|INDEL-42045-C-CAGCCTCC|11
AGGGHLPGRVR
>ENST00000569335.1|SNV-93775-C-T|6
MPVPNLKSLVFSR
>ENST00000648595.1|SNV-14508-G-A|3
YPEGSLQKK
>ENST00000342992.10|SNV-54164-G-A|1
LTPIGDPTMVVEWLHDEKPLEAANR
>ENST00000620897.4|INDEL-4142-A-AGGA|1
SPEEEEEEEDVLKYVREIFFS
>ENST00000555290.5|SNV-35874-G-T|4
RYSYKVQQY
>FUSION-ENST00000569282.2:949-ENST00000309865.11:34620|94
AVYQAVLSLKNIPVLETAYK
>ENST00000505451.5|SNV-36812-C-G|1
VTDPPFGGLVEALAITFKKLIAMWK
>ENST00000498319.2|SNV-302009-A-G|2
MNGLAGPSSAPAPDLATSMHRA
>FUSION-ENST00000493076.5:23208-ENST00000382034.9:46450|49
GTSGPEAAFCR
>ENST00000541323.1|SNV-66181-G-A|1
NERPVTIQDTWRLIHRGLGHTTR
>ENST00000457380.5|SNV-13374-G-A|2
MCIDAEGKLWVACYNGGR
>ENST00000518153.1|SNV-191-G-A|2
NPIPFPETFDR
>ENST00000374434.4|SNV-31947-C-A|2
EWTMPQPGPTYDVR
>ENST00000231461.10|SNV-47071-G-A|2
LSMLNDSVLWIPAFMIK
>ENST00000518153.1|SNV-191-G-A|5
RWRNPIPFPETFDR
>ENST00000375377.2|SNV-88267-C-T|3
RHLEVSNGMDELAGSPFSVTRMSSR
>ENST00000378133.4|SNV-1947-G-A|1
AVNADSGYNAWLSYELQPAAGGAR
>ENST00000490711.5|SNV-8686-G-A|2
MSGAGAAPSAHRRADTR
>ENST00000462086.1|MNV-1118-AGCCA-A|9
AMNELWRQGK
>ENST00000335211.9|SNV-33911-G-A|2
DGLPLPKKSVTVTK
>ENST00000373358.8|SNV-4619-G-T|3
NLEGYNK
>ENST00000522224.3|SNV-3126-A-G|3
DSQVYWTVACGNHR
>ENST00000292779.4|SNV-3859-G-T|2
LYEELADFLTQQAASLVILK
>ENST00000378133.4|SNV-1054-G-A|6
DIQEKFKVDSSSEEIR
>ENST00000371442.4|SNV-187-G-A|3
AVDQVCTFLFKKPR
>ENST00000509716.2|SNV-89155-G-A|1
VTIIGLDQDWK
>FUSION-ENST00000493076.5:23208-ENST00000382034.9:46450|45
GTPSPATLPGSRR
>ENST00000646224.1|SNV-140561-C-T|4
QAQVAHRGQATVGELGRIR
>ENST00000329312.5|SNV-12847-G-A|2
ITFSTDSESELESKESQKDK
>ENST00000529230.6|INDEL-38176-A-AA|8
GHQCHVGGFGSKMSYWPGCWAK
>ENST00000373357.3|SNV-4619-G-T|5
SESAKEPPGYNSLPLKLLGTWK
>ENST00000354725.8|SNV-42704-G-A|3
EVCFTIKNKTPQGR
>FUSION-ENST00000569282.2:949-ENST00000309865.11:34620|67
CVDVCRVQLVHRGTCIR
>ENST00000379370.7|SNV-23809-A-G|1
CEHPPPGPVCGSGGVTYGSACELR
>ENST00000529230.6|INDEL-38176-A-AA|23
RGPGVCR
>ENST00000532346.1|SNV-38554-C-T|11
MKTSAMATTSSLCWRSSR
>ENST00000371442.4|SNV-187-G-A|1
RKGAAGR
>ENST00000476016.1|SNV-14821-G-A|2
IITTPVGDLNEEPRDLPR
>ENST00000462201.1|SNV-72642-C-A|2
LCRELEAFDLLTEN
>ENST00000477269.5|SNV-21260-G-A|2
GATTTSPGSWKARNAR
>ENST00000553997.5|SNV-171440-G-A|4
MSQQPLNKQK
>ENST00000507460.1|SNV-89155-G-A|3
LLDGYDNRLRPGLEVSRVESPVCVT
>ENST00000554332.1|SNV-22438-G-T|5
MFKCSPK
>ENST00000288050.9|INDEL-39158-G-GT|3
SLRIEKFFCLLGSGYK
>ENST00000393747.3|SNV-34702-C-T|5
RMWLPSR
>ENST00000226207.6|SNV-6374-C-T|2
QREEQAEPDGTEVADKAAYL
>ENST00000297977.9|SNV-33578-C-T|2
TQNLEIREVFSLAVSDYLQR
>ENST00000259455.4|INDEL-314728-C-CAGC|1
VGEYNAVADTQLEIINDTIR
>ENST00000256194.8|SNV-148737-C-T|4
EKAAHLAFMFGHGDFPQNK
>ENST00000429283.2|SNV-372645-G-A|2
GCCRTQRSSSTTR
>ENST00000555290.5|SNV-35874-G-T|3
YSYKVQQY
>ENST00000284548.16|SNV-86850-G-A|4
GSETLRGEDR
>ENST00000570827.6|SNV-84243-C-T|1
YYTLSLGRKK
>ENST00000668629.1|SNV-86850-G-A|4
SETLRGEDR
>ENST00000489128.1|SNV-85769-G-A|2
CLSYLLYYPRINLTQCAS
>ENST00000488893.5|SNV-110073-C-T|1
FLSLVFLAELVAGISGFVFCHEIK
>ENST00000490767.1|SNV-36316-G-T|6
VSMKPPGFQASLARDGHMSVLGK
>ENST00000407775.7|SNV-1212469-G-A|1
EMVIVNGGLK
>ENST00000555122.1|SNV-23664-G-A|15
EMGTKRDSSPNQR
>ENST00000397272.7|SNV-2495-A-C|3
DILGSDQLSLLLFDLRRLK
>ENST00000367501.7|SNV-9557-C-T|5
KTPASSTSSSSIRSVSLEK
>ENST00000529230.6|INDEL-38176-A-AA|20
GPGVCRSTNKKPQTGSWR
>ENST00000565585.5|SNV-10859-C-T|4
MQLSVWLQKPR
>ENST00000493293.5|SNV-44793-C-T|3
ACNCNPMGSEPVGCRSDGTCVCK
>ENST00000302277.7|SNV-339740-G-A|6
SENINLNEKQIPFQVPNIK
>ENST00000168712.3|SNV-1993-C-T|4
GNRVLPTMK
>FUSION-ENST00000569282.2:949-ENST00000309865.11:34620|99
EKEVVAVAR
>ENST00000361439.9|INDEL-42045-C-CAGCCTCC|4
LRNLWDQDALTLRGQVLPVEC
>ENST00000593156.1|SNV-3312-C-T|5
GLLSYDEGGITKQSPVTQSK
>ENST00000382044.9|SNV-94965-C-T|3
RSNVSFPATPTASSSSSTTPTRK
>FUSION-ENST00000569282.2:949-ENST00000309865.11:34620|68
CVDVCRVQLVHR
>ENST00000498319.2|SNV-302009-A-G|1
NGLAGPSSAPAPDLATSMHRA
>ENST00000519850.5|SNV-18546-A-T|4
DSSVPGSPSSIVAKMDIQVLGYK
>ENST00000537792.5|SNV-52104-G-A|3
ENLLEDNK
>ENST00000565384.1|INDEL-42045-C-CAGCCTCC|8
GEDLQYLSQPPASSSR
>ENST00000231461.10|SNV-47070-G-A|1
LSMLNDSVLWIPAFIVKGGEK
>ENST00000371953.8|INDEL-94334-T-TA|1
FMYFEFPQPLTCVW
>ENST00000515051.1|SNV-8402-G-A|2
TAGRCQAPGSHQSR
>ENST00000524981.9|SNV-199396-C-T|3
KTDCCILFALLFQGLLRTTLPHPK
>ENST00000361439.9|INDEL-42045-C-CAGCCTCC|7
ICNICHSLQPPHPGSK
>FUSION-ENST00000569282.2:949-ENST00000309865.11:34620|79
KDNQDTRK
>ENST00000040738.10|SNV-22886-C-T|4
QVERSEICIEEPQKQK
>ENST00000393747.3|SNV-34702-C-T|3
RMWLPSRQS
>ENST00000544346.5|SNV-51287-C-A|4
QNTAKEHNCQTLVLKKPTQEVK
>ENST00000223642.3|SNV-43357-G-C|4
QLQFALPDSLTTWEIQGVR
>ENST00000537792.5|SNV-52104-G-A|4
EFQEEMAALKENLLEDNK
>ENST00000493293.5|SNV-44793-C-T|4
CRACNCNPMGSEPVGCRSDGTCVCK
>ENST00000335211.9|SNV-33911-G-A|4
VPVSFEAMPMPEVTWLKDGLPLPKK
>FUSION-ENST00000569282.2:949-ENST00000309865.11:34620|1
IDMKKLLR
>ENST00000040738.10|SNV-22886-C-T|1
SEICIEEPQKQKSTLK
>ENST00000446649.1|SNV-51-C-T|8
AMRNFLASVAVAPQLGTK
>ENST00000621976.1|SNV-310752-C-T|4
IDLVATWRFYESVVSFSFFRK
>ENST00000524821.6|SNV-316-C-G|3
GARACSGDGGVSYTQGESPEPRTR
>ENST00000462086.1|MNV-1118-AGCCA-A|7
AMNELWRQGKCGTR
>ENST00000239461.11|SNV-73422-A-T|3
AKEFSLQR
>ENST00000570827.6|SNV-84243-C-T|2
YYTLSLGRK
>FUSION-ENST00000569282.2:949-ENST00000309865.11:34620|63
GTCIRQAFGKLLK
>ENST00000367462.5|SNV-380166-G-A|1
SQDSALLQLLEIRDRVNK
>ENST00000375377.2|SNV-88267-C-T|2
HLEVSNGMDELAGSPFSVTR
>ENST00000393747.3|SNV-34702-C-T|1
WLPSRQS
>ENST00000556685.1|SNV-35874-G-T|6
IPVLVFHADAILTKYNNIRVIGGAY
>ENST00000524821.6|SNV-316-C-G|1
ACSGDGGVSYTQGESPEPRTR
>ENST00000555122.1|SNV-23664-G-A|1
WGEAGRARGR
>ENST00000482244.5|SNV-82311-C-T|7
MDNNSRLWQIQHYLMVR
>ENST00000428417.5|SNV-67049-C-T|1
LKLLKVR
>ENST00000489128.1|SNV-85769-G-A|4
SEMCLSYLLYYPRINLTQCAS
>ENST00000565384.1|INDEL-42045-C-CAGCCTCC|1
AAKPVGSGCTYPAWPSTSSRMLNR
>FUSION-ENST00000493076.5:23208-ENST00000382034.9:46450|43
GTPSPATLPGSRRGR
>ENST00000524821.6|SNV-316-C-G|5
SRGARACSGDGGVSYTQGESPEPR
>ENST00000585550.5|SNV-24777-G-A|2
HAIERRSK
>ENST00000302874.9|SNV-36812-C-G|1
GEGIIMVTDPPFGGLVEALAITFKK
>ENST00000487694.7|INDEL-1695737-C-CA|3
SSIQQKNRSDGIWLFST
>ENST00000532346.1|SNV-38554-C-T|7
TSAMATTSSLCWRSSRGTACR
>ENST00000537792.5|SNV-52104-G-A|2
ENLLEDNKEPCCLPQWSVPK
>ENST00000302273.2|SNV-448-G-A|3
AMYYCAMGAR
>ENST00000490711.5|SNV-8686-G-A|1
SGAGAAPSAHRRADTR
>ENST00000525944.1|SNV-4165-A-G|2
SPSWASSREWASPLPA
>ENST00000565585.5|SNV-10859-C-T|1
QLSVWLQKPRSPTCLWALSIIS
>FUSION-ENST00000493076.5:23208-ENST00000382034.9:46450|15
KSLRGSPAK
>ENST00000522846.1|SNV-72113-A-C|6
MDESVQEK
>ENST00000646224.1|SNV-140561-C-T|5
QAQVAHRGQATVGELGR
>ENST00000479606.5|SNV-8062-C-T|3
FDVKDCSWCRAFTTGTSPAPR
>ENST00000644971.2|SNV-43201-G-A|2
QPQVVPVAADQREVTIPDLEPSR
>ENST00000537792.5|SNV-52104-G-A|5
EEQLREFQEEMAALKENLLEDNK
>ENST00000518153.1|SNV-191-G-A|4
WRNPIPFPETFDR
>FUSION-ENST00000569282.2:949-ENST00000309865.11:34620|11
ACECYISTADWAAVQEWQNAIHDLK
>ENST00000461872.6|SNV-179018-G-A|6
KLSQFLSVRHNQVPFLNK
>ENST00000273009.10|SNV-302009-A-G|5
ILDEWFGRTIIRSCTR
>ENST00000276480.11|SNV-328944-C-T|1
QELPHCSLPGCNGLGHVNNVFVTHR
>ENST00000612124.4|SNV-6270-A-T|4
MSLPRFLRVNFGPYDNYIPVSELSK
>ENST00000354725.8|SNV-42704-G-A|5
EVCFTIK
>ENST00000540952.6|SNV-51285-A-T|SNV-51287-C-A|1
ELNCQTLVLKKPTQEVKR
>ENST00000465156.1|SNV-386921-C-A|1
GPLIVFGLLNFILWAGNIWFVFK
>ENST00000369476.8|SNV-82311-C-T|2
LWQIQHYLMVRGVQELLLK
>ENST00000342084.8|SNV-155972-G-A|5
MQSISKQTLQIDVNKLNITLLR
>ENST00000553997.5|SNV-171440-G-A|3
SQQPLNKQK
>ENST00000625168.1|SNV-66-T-C|3
FLLWFCFLLPPTR
>ENST00000366956.10|SNV-158724-A-G|1
HEFYKQNKICTEQSNSPPPIR
>ENST00000265071.3|SNV-119661-G-A|2
HTDMNRIFNIDSGNGSIFTSK
>ENST00000625081.1|SNV-393-G-A|1
HRVQALCRGGSWR
>ENST00000376828.6|SNV-925-C-T|1
TLFLLLSGVLTLTETWAGSHSMR
>ENST00000522224.3|SNV-3126-A-G|1
DSQVYWTVACGNHRRR
>ENST00000440650.6|SNV-2390-G-A|1
LIPIEFVLPTSQRKCK
>ENST00000316149.8|SNV-6528-C-G|2
AAETCQEAKEFR
>ENST00000382483.4|SNV-101850-C-G|1
TYESPGDLENQEQCCFPTFLNAR
>ENST00000367097.8|SNV-81806-C-T|2
MYAAVEHGSVLCSDSNILCLSWKGR
>ENST00000470290.1|INDEL-76624-G-GT|21
GFFEEIRQGNIER
>ENST00000537011.6|SNV-5200-G-A|1
GGPVATLSKPSLGDRSKISK
>ENST00000370328.4|SNV-14821-G-A|2
IITTPVGDFMVMTIFFNVSR
>ENST00000524710.1|SNV-13706-C-T|4
SRGFHQHYRTR
>ENST00000518153.1|SNV-191-G-A|1
NPIPFPETFDRDTDR
>ENST00000355235.7|SNV-3126-A-G|3
DSQVYWTVACGSSR
>ENST00000485069.1|SNV-38682-C-T|1
SPPPRPNPGGGLCHAGQTRHR
>ENST00000593156.1|SNV-3312-C-T|1
QSPVTQSKTASDKSPSTVR
>ENST00000461416.1|SNV-9095-G-A|1
EEELQRMLPSLSLTGGAGRWWLGV
>ENST00000433154.6|SNV-34201-G-A|3
YSGCIAVEK
>ENST00000646224.1|SNV-140561-C-T|3
GQATVGELGR
>ENST00000540952.6|SNV-51285-A-T|3
ELHCQTLVLK
>ENST00000040738.10|SNV-22886-C-T|6
RQVERSEICIEEPQK
>ENST00000553997.5|SNV-171440-G-A|13
MLVGPLLQEKDHSMSQQPLNK
>ENST00000527462.1|SNV-316-C-G|1
ESGAADPRVFLLR
>ENST00000281437.6|SNV-75301-G-A|7
KMVLKGR
>ENST00000235382.7|INDEL-2025-C-CA|1
AVLKSKENIY
>ENST00000392665.6|SNV-28131-C-T|2
TVEVETLHCAMCLYNEKDVR
>ENST00000537011.6|SNV-5200-G-A|2
GGPVATLSKPSLGDRSK
>ENST00000477535.5|SNV-9095-G-A|1
EEELQRMLPSLSLTVTDLEIKFQYR
>ENST00000610521.1|SNV-201-C-T|4
TLMIMAQMGRISSFSCLK
>ENST00000496843.1|SNV-42844-T-C|1
APTAWHQLK
>ENST00000621976.1|SNV-310752-C-T|5
IDLVATWRFYESVVSFSFFR
>ENST00000370328.4|SNV-14821-G-A|3
TKIITTPVGDFMVMTIFFNVSRR
>ENST00000446649.1|SNV-51-C-T|2
NFLASVAVAPQLGTK
>ENST00000393700.8|MNV-1118-AGCCA-A|1
QGKCGTRR
>ENST00000367058.7|SNV-18709-T-G|3
CTSKDQER
>ENST00000395052.8|SNV-8856-T-G|3
REVGTLR
>ENST00000302273.2|SNV-448-G-A|7
NRGYLSISELQPEDK
>ENST00000544346.5|SNV-51285-A-T|SNV-51287-C-A|5
QNTAKELNCQTLVLK
>ENST00000338779.11|SNV-20977-C-A|3
VGYHEQPSGATLQR
>ENST00000367584.8|SNV-175336-G-A|2
ETSTVLERK
>ENST00000498700.5|INDEL-4520-A-AA|2
MEVEDQDSKEAKK
>ENST00000395052.8|SNV-8856-T-G|4
ETAPERREVGTLR
>ENST00000331340.8|SNV-72642-C-A|5
MNGSHRDQGSSALSGVGGIRLTNGK
>ENST00000429283.2|SNV-372645-G-A|1
TQRSSSTTR
>ENST00000490711.5|SNV-8686-G-A|5
SGAGAAPSAHR
>ENST00000382044.9|SNV-94965-C-T|1
SNVSFPATPTASSSSSTTPTRK
>ENST00000361439.9|INDEL-42045-C-CAGCCTCC|1
GQVLPVEC
>ENST00000496348.5|INDEL-40078-T-TT|16
MISTYEFGKAFFPETK
>ENST00000342084.8|SNV-155972-G-A|6
QSISKQTLQIDVNK
>ENST00000360310.6|SNV-68184-T-C|2
QHCEPQDGAIKIK
>ENST00000476016.1|SNV-14821-G-A|4
TKIITTPVGDLNEEPRDLPR
>ENST00000247087.10|SNV-55427-C-A|1
ASLFSSSEGAPFSGSAPTPLRCDSR
>ENST00000367584.8|SNV-175336-G-A|4
FRETSTVLERK
>ENST00000648198.1|SNV-45083-C-T|1
LEEPNFFLASSISK
>ENST00000520113.6|SNV-15978-G-A|7
FLSSKFQVHQMLNK
>ENST00000490767.1|SNV-36316-G-T|2
MSVLGKAEAAPPGPGVPPHPPGTK
>ENST00000612124.4|SNV-6270-A-T|3
SLPRFLRVNFGPYDNYIPVSELSK
>FUSION-ENST00000493076.5:23208-ENST00000382034.9:46450|23
RPFLPRTKPQTKDSGFLSGGR
>ENST00000532346.1|SNV-38554-C-T|14
GTSVTCMKTSAMATTSSLCWRSSR
>ENST00000284548.16|SNV-86850-G-A|1
GEDRYSLRQDGTR
>ENST00000496348.5|INDEL-40078-T-TT|1
LFFQKQNVRR
>ENST00000223642.3|SNV-43357-G-C|1
ISNTGICVADTVKAKVFK
>ENST00000313599.7|SNV-106284-G-A|3
TETESCAGR
>ENST00000572933.5|SNV-79836-T-G|1
LRANKDFHDTK
>ENST00000400234.6|SNV-21458-G-A|8
RNVLHAHIQK
>ENST00000565070.5|INDEL-42045-C-CAGCCTCC|1
ALQPLNQRGH
>ENST00000315274.7|SNV-1063-C-T|1
ADVDHAIEKAF
>ENST00000357654.9|SNV-77209-C-T|1
YSLGHEVNHSR
>ENST00000216144.4|SNV-7695-G-A|4
VFDRDSNGFISK
>ENST00000564056.1|SNV-14070-G-A|1
SQLLPDWWAQQPNTGEGGWPRIVTR
>ENST00000473014.1|SNV-17046-C-T|2
MGQPLPLAPGSCCVLPVMRPMACST
>ENST00000416735.5|SNV-53433-A-G|3
NTEPSKR
>ENST00000474192.1|SNV-5614-A-G|4
MFIFLSNAGAEGITDVALDFWR
>ENST00000554270.5|SNV-75741-G-A|3
LIHSSEEEEDEDFEEKSGARAPPAR
>ENST00000529230.6|INDEL-38176-A-AA|1
EETSSGTSPAGGN
>ENST00000306842.2|SNV-1931-T-G|2
MLMSLVSR
>ENST00000644049.1|SNV-366240-T-C|5
KERMNPISGKPEPYQALTDK
>ENST00000403437.2|SNV-25086-G-A|4
QRLQNEVEDLMLNVER
>ENST00000361804.5|SNV-25388-C-T|4
LDVRDTAYPETNDAISMISKLR
>ENST00000283243.13|SNV-95040-G-A|6
KDTPKQHETCPK
>FUSION-ENST00000493076.5:23208-ENST00000382034.9:46450|21
DSGFLSGGR
>ENST00000297977.9|SNV-33578-C-T|3
DPYCRTQNLEIREVFSLAVSDYLQR
>ENST00000615845.4|SNV-27884-C-T|1
VLYVLLFSWLITRVNALVSPR
>ENST00000478158.5|SNV-10925-A-T|1
PAEQAFWCLVQICD
>ENST00000515393.5|SNV-238-G-A|2
GSGAGSRWSSFKK
>ENST00000466626.1|SNV-759706-G-A|1
AATYGLNSIDVKYQM
>ENST00000399277.6|SNV-5961-C-T|1
IPDEYLLLLK
>FUSION-ENST00000493076.5:23208-ENST00000382034.9:46450|27
SPLLSHP
>ENST00000304056.9|SNV-24461-C-T|4
NEWKMAANISAKR
>ENST00000361439.9|INDEL-42045-C-CAGCCTCC|2
NLWDQDALTLRGQVLPVEC
>ENST00000354725.8|SNV-42704-G-A|7
LIGKEVCFTIK
>ENST00000522148.5|SNV-18546-A-T|5
AKMDIQVLGYK
>ENST00000643759.2|SNV-34065-A-G|6
REEPGNITQRQEQIENQCR
>ENST00000323346.10|SNV-62868-G-A|3
QEWADPENLSEK
>ENST00000490711.5|SNV-8686-G-A|3
SGAGAAPSAHRR
>ENST00000476381.5|SNV-33836-C-T|1
QYPTFWKGAAWPMKTSVDTLVK
>ENST00000302277.7|SNV-339740-G-A|1
RNFRQSQPK
>ENST00000235382.7|INDEL-2025-C-CA|4
KNQITPKAVLK
>ENST00000520393.5|SNV-591350-C-T|2
RNSPPIYTCSEHAQGPSKPPAVALR
>ENST00000553997.5|SNV-171440-G-A|8
DHSMSQQPLNKQK
>ENST00000468630.5|SNV-34432-C-T|1
LSTPTLEMTSNEEEEMEMAVIYLQK
>FUSION-ENST00000493076.5:23208-ENST00000382034.9:46450|19
NGPQPLDVSLSPPGVR
>ENST00000220659.11|SNV-5341-A-G|2
RAATSVPNPP
>ENST00000276185.8|MNV-80760-CAG-C|6
GSHRASTR
>ENST00000648198.1|SNV-45083-C-T|3
KLVDDCHHFRLEEPNFFLASSISK
>ENST00000541908.5|SNV-110688-T-A|2
VVHISKLPK
>FUSION-ENST00000569282.2:949-ENST00000309865.11:34620|33
TFLYTNRQTCQDWLTRIR
>ENST00000457380.5|SNV-13374-G-A|7
LEKEEQIPDRMCIDAEGK
>ENST00000529230.6|INDEL-38176-A-AA|17
KPQTGSWR
>ENST00000541323.1|SNV-66181-G-A|2
NERPVTIQDTWRLIHR
>ENST00000533256.5|SNV-28001-C-T|2
FVSCPLLSRDAVDFLR
>ENST00000612124.4|SNV-6270-A-T|2
FLRVNFGPYDNYIPVSELSK
>ENST00000462201.1|SNV-72642-C-A|8
NGSHRDQGSSALSGVGGIRLTNGK
>ENST00000477269.5|SNV-21260-G-A|4
GATTTSPGSWK
>ENST00000040738.10|SNV-22886-C-T|3
SEICIEEPQK
>ENST00000548513.5|SNV-161624-G-A|1
TCFLLTTGDYTCASDGGIRKDNCK
>ENST00000520113.6|SNV-15978-G-A|3
FQVHQMLNKMDELKELK
>ENST00000333190.5|SNV-576755-T-C|1
HKILQLQAQQHMQKQLLSK
>ENST00000643759.2|SNV-34065-A-G|5
EEPGNITQRQEQIENQCR
>ENST00000281437.6|SNV-75301-G-A|1
QEAPTKPKGRPKK
>ENST00000255381.2|SNV-20670-G-A|4
LQNEVEDLMIDVERSNAACIALNKK
>FUSION-ENST00000493076.5:23208-ENST00000382034.9:46450|61
MLGPTPHPHSRR
>ENST00000540952.6|SNV-51285-A-T|4
MQNTAKELHCQTLVLKKPTQEVK
>ENST00000313599.7|SNV-106284-G-A|2
TETESCAGRLEVFYNGTWGSVGR
>FUSION-ENST00000569282.2:949-ENST00000309865.11:34620|14
HCLNGESRK
>ENST00000522846.1|SNV-72113-A-C|4
MDESVQEKYAGNR
>ENST00000529230.6|INDEL-38176-A-AA|15
KPQTGSWRLCRFSK
>ENST00000464782.5|SNV-144044-A-G|3
MATFHLLHFQFPIPTRLQRFYQKP
>ENST00000316149.8|SNV-6528-C-G|6
DVYVDSKDPVSSLQVKAAETCQEAK
>ENST00000292779.4|SNV-3859-G-T|1
LYEELADFLTQQAASLVILKYEFEK
>ENST00000353317.9|SNV-10258-T-G|3
VQGGISQLEDTCK
>ENST00000252244.3|SNV-2726-G-A|3
DVDGAYMTKVDLQAKLDNLQQK
>ENST00000529230.6|INDEL-38176-A-AA|24
EKRGPGVCR
>ENST00000333190.5|SNV-576755-T-C|3
SISPPLIQQPITFSPDEIDKHK
>ENST00000242728.5|SNV-294-G-C|1
HLLEHRDFIGLDYSSLYMCKPKR
>ENST00000464782.5|SNV-144044-A-G|4
ATFHLLHFQFPIPTRLQR
>FUSION-ENST00000493076.5:23208-ENST00000382034.9:46450|31
MSVGSGTLQPRSPLLSHP
>ENST00000265071.3|SNV-119661-G-A|1
HTDMNRIFNIDSGNGSIFTSKLLDR
>ENST00000381031.8|SNV-21578-C-T|1
VLELLLPIRYRIV
>ENST00000284548.16|SNV-86850-G-A|5
KGSETLRGEDR
>ENST00000521277.5|SNV-51766-C-G|3
GLENETNER
>ENST00000510708.6|SNV-59874-G-A|1
SGTLILYPR
>ENST00000367058.7|SNV-18709-T-G|1
DQERGTWSGPAPLCK
>ENST00000593156.1|SNV-3312-C-T|2
QSPVTQSKTASDK
>ENST00000527462.1|SNV-316-C-G|4
FLHAGRESGAADPR
>ENST00000307564.8|SNV-36316-G-T|2
MVSMKPPGFQASLARDGHMSVLGK
>ENST00000623414.1|SNV-3411-G-T|5
MVADLGPVLQGGCGR
>ENST00000532346.1|SNV-38554-C-T|8
TSAMATTSSLCWRSSR
>ENST00000355235.7|SNV-3126-A-G|6
VAPYRILHQTRDSQVYWTVACGSSR
>ENST00000540952.6|SNV-51285-A-T|6
SLRMQNTAKELHCQTLVLK
>ENST00000393700.8|MNV-1118-AGCCA-A|5
VQRTIFSECFYTMAMNELWRQGK
>ENST00000367097.8|SNV-81806-C-T|3
YAAVEHGSVLCSDSNILCLSWK
>ENST00000304056.9|SNV-24461-C-T|2
MAANISAKR
>ENST00000454592.5|SNV-130496-C-T|3
MWKIIRLIYV
>ENST00000476016.1|SNV-14821-G-A|3
IITTPVGDLNEEPR
>ENST00000457380.5|SNV-13374-G-A|6
EEQIPDR
>ENST00000486777.7|SNV-43985-C-T|5
MALVRGAEPAAGPFR
>ENST00000322522.8|SNV-16550-G-A|4
MSDILQELLCVSEKAANIAR
>FUSION-ENST00000569282.2:949-ENST00000309865.11:34620|34
TFLYTNRQTCQDWLTR
>ENST00000536736.5|SNV-63601-G-T|1
WFKPCIIEKFRIELPDLGR
>ENST00000446649.1|SNV-51-C-T|1
NFLASVAVAPQLGTKELGPK
>ENST00000538872.6|SNV-95256-C-T|5
ELKSNEDHVMYVTK
>FUSION-ENST00000569282.2:949-ENST00000309865.11:34620|80
KDNQDTR
>ENST00000570827.6|SNV-84243-C-T|5
VKYYTLSLGR
>ENST00000507460.1|SNV-89155-G-A|5
ILDRLLDGYDNRLRPGLEVSR
>ENST00000554277.5|SNV-50301-C-T|2
MLLTTWTLLKVLSSSTLIPMPR
>ENST00000371442.4|SNV-187-G-A|4
AEQLSPGKAVDQVCTFLFKKPR
>ENST00000393215.7|SNV-410-C-T|1
DSMFQNSLIVKAELGKPRER
>ENST00000431818.6|SNV-74449-C-T|6
HAYDKLRGLYILAR
>ENST00000229955.4|SNV-38612-G-A|2
HNALRIHSYPEGICLSQANK
>ENST00000473014.1|SNV-17046-C-T|4
MGQPLPLAPGSCCVLPVMR
>ENST00000652142.1|SNV-9095-G-A|1
EEERMSSGR
>ENST00000373357.3|SNV-4619-G-T|1
LLGTWKAITKLFISVFR
>ENST00000331340.8|SNV-72642-C-A|3
DQGSSALSGVGGIRLTNGKLK
>ENST00000482244.5|SNV-82311-C-T|4
DNNSRLWQIQHYLMVRGVQELLLK
>ENST00000565384.1|INDEL-42045-C-CAGCCTCC|3
VKAAKPVGSGCTYPAWPSTSSR
>ENST00000648595.1|SNV-14508-G-A|1
KEVLERVEK
>ENST00000168712.3|SNV-1993-C-T|2
VLPTMKVTHFLPR
>ENST00000557917.5|SNV-22191-C-T|2
RFSRMVR
>ENST00000496348.5|INDEL-40078-T-TT|2
LFFQKQNVR
>FUSION-ENST00000569282.2:949-ENST00000309865.11:34620|47
NLLKTDAILWQWAIWEAAQFTVLSK
>ENST00000550433.5|SNV-161624-G-A|5
GKTCFLLTTGDYTCASDGGIR
>FUSION-ENST00000569282.2:949-ENST00000309865.11:34620|69
SETYAPLFCLPSFHKFCK
>ENST00000544346.5|SNV-51287-C-A|5
QNTAKEHNCQTLVLK
>ENST00000223642.3|SNV-43357-G-C|6
RKQLQFALPDSLTTWEIQGVR
>FUSION-ENST00000493076.5:23208-ENST00000382034.9:46450|44
MGTPSPATLPGSRRGR
>ENST00000341119.10|INDEL-40078-T-TT|5
AFFPETKCSK
>ENST00000610521.1|SNV-201-C-T|3
TLMIMAQMGRISSFSCLKDR
>ENST00000209718.8|SNV-1098-G-A|1
GGWGRPRSFPRAPTVHGGAGGAR
>ENST00000525944.1|SNV-4165-A-G|3
MSPSWASSREWASPLPA
>FUSION-ENST00000569282.2:949-ENST00000309865.11:34620|70
SETYAPLFCLPSFHK
>ENST00000639496.1|SNV-310752-C-T|1
FYESVVSFSFFRKEQLEAASR
>ENST00000419292.1|SNV-6613-G-C|1
QMVEFLQAAGLSLGHNDPADFVTK
>ENST00000440650.6|SNV-2390-G-A|4
SAAASLSSMKLIPIEFVLPTSQRK
>ENST00000342992.10|SNV-112695-G-A|2
ISWYKKHTK
>ENST00000476640.1|SNV-4539-G-A|3
ELCGQAGSR
>ENST00000570827.6|SNV-84243-C-T|4
VKYYTLSLGRK
>ENST00000489477.1|SNV-6528-C-G|7
MGKVKAAETCQEAK
>FUSION-ENST00000493076.5:23208-ENST00000382034.9:46450|22
TKPQTKDSGFLSGGR
>ENST00000302273.2|SNV-448-G-A|6
NRGYLSISELQPEDKAMYYCAMGAR
>ENST00000489381.1|SNV-898801-C-T|4
MVFLGLLHAHATHILWPPER
>ENST00000541908.5|SNV-110688-T-A|4
TKVVHISK
>ENST00000209718.8|SNV-1098-G-A|3
GGWGRPR
>ENST00000378133.4|SNV-1054-G-A|3
VDSSSEEIR
>ENST00000565070.5|INDEL-42045-C-CAGCCTCC|15
AGHGSSSLGPRLPGLCTGTSR
>ENST00000316059.7|SNV-275-G-A|1
PGETEEPRPPEQQDQEGEEAAK
>ENST00000261597.9|INDEL-17693-C-CA|3
DLFNVDAFKLESLEAKK
>ENST00000378643.8|MNV-4202-CC-C|1
FSPPPPLQGPVCLRCFWRQR
>ENST00000416735.5|SNV-53433-A-G|4
MNTEPSKR
>ENST00000489477.1|SNV-6528-C-G|6
GKVKAAETCQEAK
>ENST00000540952.6|SNV-51287-C-A|3
EHNCQTLVLK
>ENST00000565384.1|INDEL-42045-C-CAGCCTCC|2
AAKPVGSGCTYPAWPSTSSR
>ENST00000505451.5|SNV-36812-C-G|4
VTDPPFGGLVEALAITFK
>ENST00000281437.6|SNV-75301-G-A|4
GRQEAPTKPKGRPK
>ENST00000485104.1|SNV-51349-G-A|6
MNSLTLEITIYK
>ENST00000378643.8|MNV-4202-CC-C|3
FSPPPPLQGPVCLR
>ENST00000647532.1|SNV-228530-G-A|1
EKGLSRNK
>ENST00000327536.5|SNV-47371-A-G|5
RICEGINR
>ENST00000302273.2|SNV-448-G-A|4
GYLSISELQPEDKAMYYCAMGAR
>ENST00000476640.1|SNV-4539-G-A|11
MERIQLPWNSVGR
>ENST00000316149.8|SNV-6528-C-G|1
AAETCQEAKEFRLPK
>FUSION-ENST00000569282.2:949-ENST00000309865.11:34620|76
KLLMTWALEVAVVMK
>ENST00000541669.6|SNV-22473-C-T|2
ISGLPVTCVIGSGCNLDSAR
>ENST00000562039.1|INDEL-42045-C-CAGCCTCC|6
ICNICHSLQPPHPEVFDPEKER
>ENST00000505451.5|SNV-36812-C-G|2
VTDPPFGGLVEALAITFKK
>ENST00000651989.2|SNV-470515-A-G|1
HTPGTEVPPSNPWQNWTR
>ENST00000276480.11|SNV-328945-C-T|1
QELPHCLLPGCNGLGHVNNVFVTHR
>FUSION-ENST00000569282.2:949-ENST00000309865.11:34620|36
VIRTFLYTNRQTCQDWLTR
>FUSION-ENST00000493076.5:23208-ENST00000382034.9:46450|40
MALSLWMSAFPPQG
>ENST00000331340.8|SNV-72642-C-A|2
LTNGKLK
>ENST00000485104.1|SNV-51349-G-A|9
QQQMNSLTLEITIYK
>ENST00000657810.1|SNV-21458-G-A|5
KRNVLHA
>FUSION-ENST00000493076.5:23208-ENST00000382034.9:46450|57
RTRCSHQEMTHGAR
>ENST00000457380.5|SNV-13374-G-A|9
SVYKLEKEEQIPDR
>ENST00000361439.9|INDEL-42045-C-CAGCCTCC|3
NLWDQDALTLR
>ENST00000529230.6|INDEL-38176-A-AA|22
RGPGVCRSTNK
>ENST00000598234.6|SNV-66210-C-T|1
VAALGAELFVPGLVGLCALGLLQQR
>ENST00000621418.4|SNV-682027-G-A|3
DAQAERAAAANGPKK
>ENST00000440650.6|SNV-2390-G-A|6
SAAASLSSMK
>ENST00000366917.6|SNV-51349-G-A|2
NSITSATDEQPHIGNYHLQK
>ENST00000361727.8|SNV-1005130-G-A|1
SMQHFRTNR
>ENST00000554332.1|SNV-22438-G-T|3
FKCSPKWSQIQMR
>ENST00000400234.6|SNV-21458-G-A|5
NVLHAHIQKNPHSL
>ENST00000168712.3|SNV-1993-C-T|5
KGNRVLPTMK
>ENST00000498743.1|SNV-13240-G-A|4
LRLSSRPEEVTDWLQAENFSTATMR
>FUSION-ENST00000569282.2:949-ENST00000309865.11:34620|17
SASLKHCLNGESR
>ENST00000489128.1|SNV-85769-G-A|1
INLTQCAS
>ENST00000569335.1|SNV-93775-C-T|1
SLVFSRFPCKPSPMRTR
>ENST00000334126.11|SNV-67863-A-G|1
NLVNQTNGTTK
>ENST00000529230.6|INDEL-38176-A-AA|18
STNKKPQTGSWRLCR
>ENST00000527648.2|SNV-32099-C-T|4
MSFGFWPSCR
>ENST00000375377.2|SNV-88267-C-T|4
RHLEVSNGMDELAGSPFSVTR
>ENST00000502536.5|SNV-39519-C-T|1
DFFCETEDFK
>ENST00000354725.8|SNV-42704-G-A|1
NKTPQGREYGMIYLGK
>ENST00000453190.7|SNV-105665-T-C|3
CSTETSWK
>ENST00000428826.7|SNV-24777-G-A|3
HAIESNK
>ENST00000485104.1|SNV-51349-G-A|1
NSLTLEITIYKKQ
>ENST00000302277.7|SNV-339740-G-A|4
QIPFQVPNIK
>ENST00000333190.5|SNV-576755-T-C|2
HKILQLQAQQHMQK
>ENST00000555122.1|SNV-23664-G-A|10
RDSSPNQRWGEAGR
>ENST00000522522.5|SNV-33563-G-T|3
LQSRSVDKQHAFINYDASTDEHLVK
>ENST00000639077.1|SNV-15978-G-A|3
LNKMDELK
>ENST00000478382.1|SNV-6528-C-G|1
GEGIQIAERPSF
>ENST00000502536.5|SNV-39519-C-T|3
GIVLFVSKVLEEPKDFFCETEDFK
>ENST00000529230.6|INDEL-38176-A-AA|13
FSKSIKEGCWK
>ENST00000571145.1|SNV-94965-C-T|2
RSNVSFPATPTASSSSSTT
>ENST00000373358.8|SNV-4619-G-T|2
NLEGYNKAVYISVQDK
>ENST00000393700.8|MNV-1118-AGCCA-A|2
QGKCGTR
>ENST00000369476.8|SNV-82311-C-T|3
LWQIQHYLMVR
>ENST00000342084.8|SNV-155972-G-A|3
QTLQIDVNK
>ENST00000470290.1|INDEL-76624-G-GT|22
MGFFEEIRQGNIER
>ENST00000371442.4|SNV-187-G-A|5
MAEQLSPGKAVDQVCTFLFKKPR
>ENST00000587179.1|SNV-24777-G-A|2
RHAIESIEN
>FUSION-ENST00000493076.5:23208-ENST00000382034.9:46450|62
LGPTPHPHSR
>ENST00000485104.1|SNV-51349-G-A|4
MNSLTLEITIYKK
>ENST00000378402.10|SNV-33593-G-A|2
SIRGGTTLTISGR
>ENST00000639077.1|SNV-15978-G-A|1
LNKMDELKELK
>ENST00000477269.5|SNV-21260-G-A|7
RSLRGATTTSPGSWK
>ENST00000521277.5|SNV-51766-C-G|4
KGLENETNERNLAHQELIK
>ENST00000477269.5|SNV-21260-G-A|6
SLRGATTTSPGSWK
>ENST00000486777.7|SNV-43985-C-T|1
GAEPAAGPFRWLPTHVQVTVLRAR
>ENST00000373165.7|SNV-27399-C-T|5
CEVCDKGFHCPSELK
>ENST00000400345.8|SNV-298776-A-T|1
DTLSNPQSPQPSPYNSPKPHHK
>ENST00000341119.10|INDEL-40078-T-TT|1
AAILVMLFQLETTTIAKEDGDS
>ENST00000646224.1|SNV-140561-C-T|6
APPPVHRQAQVAHRGQATVGELGR
>ENST00000532346.1|SNV-38554-C-T|15
GTSVTCMKTSAMATTSSLCWR
>ENST00000346329.7|SNV-34702-C-T|1
LPSSPVYEDVASFKAELSYR
>ENST00000630416.2|SNV-89155-G-A|1
LRPGLEGIYN
>FUSION-ENST00000569282.2:949-ENST00000309865.11:34620|85
KHFSIILNLLGMLLK
>ENST00000361804.5|SNV-25388-C-T|3
DTAYPETNDAISMISK
>FUSION-ENST00000569282.2:949-ENST00000309865.11:34620|81
HFSIILNLLGMLLKKDNQDTR
>ENST00000442361.1|MNV-1118-AGCCA-A|2
GPRLRSPWR
>ENST00000366917.6|SNV-51349-G-A|1
NSITSATDEQPHIGNYHLQKTIGK
>ENST00000496348.5|INDEL-40078-T-TT|5
NLERLFFQK
>ENST00000354725.8|SNV-42704-G-A|6
LIGKEVCFTIKNK
>ENST00000443049.1|SNV-474-G-A|2
TPESSRK
>ENST00000637555.1|SNV-1005130-G-A|2
TNREFDYLDLDYEVHVMT
>ENST00000431818.6|SNV-74449-C-T|3
GLYILAR
>ENST00000623632.3|SNV-70-G-T|4
MAAVGDHGSPDSYR
>ENST00000553997.5|SNV-171440-G-A|2
MSQQPLNKQKER
>ENST00000540952.6|SNV-51285-A-T|SNV-51287-C-A|4
MQNTAKELNCQTLVLKKPTQEVK
>ENST00000328736.7|SNV-75741-G-A|3
SLSDATMLIHSSEEEEDEDFEEK
>ENST00000464782.5|SNV-144044-A-G|2
ATFHLLHFQFPIPTRLQRFYQKP
>ENST00000367584.8|SNV-175336-G-A|5
FRETSTVLER
>FUSION-ENST00000569282.2:949-ENST00000309865.11:34620|97
EVVAVAR
>ENST00000307564.8|SNV-36316-G-T|1
DGHMSVLGK
>ENST00000346329.7|SNV-34702-C-T|2
LPSSPVYEDVASFK
>ENST00000485104.1|SNV-51349-G-A|3
NSLTLEITIYKK
>FUSION-ENST00000569282.2:949-ENST00000309865.11:34620|72
KSETYAPLFCLPSFHK
>ENST00000553997.5|SNV-171440-G-A|7
DHSMSQQPLNKQKER
>ENST00000476016.1|SNV-14821-G-A|5
TKIITTPVGDLNEEPR
>ENST00000429976.5|SNV-88671-G-A|1
LWKKFHVY
>ENST00000361439.9|INDEL-42045-C-CAGCCTCC|8
ETYPDAVKICNICHSLQPPHPGSK
>ENST00000400234.6|SNV-21458-G-A|4
MYRHGNHFQHQKK
>ENST00000276185.8|MNV-80760-CAG-C|4
ASTRLPNFGDCYEHIHPLLK
>ENST00000644049.1|SNV-366240-T-C|1
MNPISGKPEPYQALTDKCSR
>ENST00000366542.6|SNV-33563-G-T|1
QHAFINYDASTDEHLVK
>ENST00000378643.8|MNV-4202-CC-C|2
FSPPPPLQGPVCLRCFWR
>ENST00000625168.1|SNV-66-T-C|2
FLLWFCFLLPPTRK
>ENST00000517374.5|SNV-86670-G-A|2
LQTPQGKQKVINTPEILR
>ENST00000341119.10|INDEL-40078-T-TT|4
CSKAAILVMLFQLETTTIAK
>ENST00000461872.6|SNV-179018-G-A|2
HNQVPFLNKNIR
>ENST00000342992.10|SNV-260318-G-A|1
VLDRPGPPEGPVVISEVTAEK
>ENST00000453190.7|SNV-105665-T-C|4
IRCSTETSWKWSK
>FUSION-ENST00000569282.2:949-ENST00000309865.11:34620|110
VMRCVTAANQVFFSEAVLTAANER
>ENST00000517374.5|SNV-86670-G-A|1
QKVINTPEILR
>ENST00000524189.6|SNV-72113-A-C|1
VFAYDHCFWSMDESVQEK
>ENST00000366603.6|INDEL-114369-A-AA|1
GKNQKNV
>ENST00000474192.1|SNV-5614-A-G|3
FIFLSNAGAEGITDVALDFWR
>ENST00000477269.5|SNV-21260-G-A|5
SLRGATTTSPGSWKAR
>ENST00000490767.1|SNV-36316-G-T|5
MKPPGFQASLARDGHMSVLGK
>ENST00000498743.1|SNV-13240-G-A|2
MRTLGSLTGSQLLR
>ENST00000373358.8|SNV-4619-G-T|1
NLEGYNKAVYISVQDKEGEK
>ENST00000507460.1|SNV-89155-G-A|1
LRPGLEVSRVESPVCVT
>ENST00000428675.6|MNV-280118-AAGATATG-A|2
KVAQPSHYLTTISMPLITPI
>ENST00000537792.5|SNV-52104-G-A|1
ENLLEDNKEPCCLPQWSVPKDTCR
>FUSION-ENST00000493076.5:23208-ENST00000382034.9:46450|20
MNGPQPLDVSLSPPGVR
>ENST00000361439.9|INDEL-42045-C-CAGCCTCC|5
LRNLWDQDALTLR
>ENST00000373165.7|SNV-27399-C-T|3
GFHCPSELK
>ENST00000540952.6|SNV-51285-A-T|SNV-51287-C-A|6
SLRMQNTAKELNCQTLVLK
>ENST00000522224.3|SNV-3126-A-G|5
ILHQTRDSQVYWTVACGNHR
>ENST00000522577.5|SNV-9888-A-C|1
LAETHSLCWETLGLSWEWP
>ENST00000226207.6|SNV-6374-C-T|1
EEQAEPDGTEVADKAAYL
>ENST00000462086.1|MNV-1118-AGCCA-A|8
MAMNELWRQGKCGTR
>ENST00000340700.9|SNV-140874-G-A|6
LSVEIHDKLQRAATIHSMER
>ENST00000637555.1|SNV-1005130-G-A|3
QHFRTNREFDYLDLDYEVHVMT
>ENST00000461872.6|SNV-179018-G-A|4
LSQFLSVRHNQVPFLNKNIR
>ENST00000367501.7|SNV-9557-C-T|2
SVSLEKR
>ENST00000536736.5|SNV-63601-G-T|2
WFKPCIIEKFR
>ENST00000431818.6|SNV-74449-C-T|4
LRGLYILARFQK
>ENST00000462086.1|MNV-1118-AGCCA-A|3
NELWRQGKCGTR
>ENST00000333891.14|SNV-206890-G-A|1
HSWHDEDDEAFNESPELKYRETK
>ENST00000440650.6|SNV-2390-G-A|3
LIPIEFVLPTSQR
>ENST00000487694.7|INDEL-1695737-C-CA|2
NRSDGIWLFST
>ENST00000572933.5|SNV-79836-T-G|6
MHYLFNLRDISKVFQGR
>ENST00000361804.5|SNV-25388-C-T|2
DTAYPETNDAISMISKLR
>ENST00000496348.5|INDEL-40078-T-TT|4
MNLERLFFQKQNVR
>ENST00000555122.1|SNV-23664-G-A|7
DSSPNQR
>ENST00000565070.5|INDEL-42045-C-CAGCCTCC|4
LLLSGVVLTLVCRALQPLNQR
>ENST00000276185.8|MNV-80760-CAG-C|2
LPNFGDCYEHIHPLLK
>ENST00000395052.8|SNV-8856-T-G|2
REVGTLRCNHR
>ENST00000366956.10|SNV-158724-A-G|3
LFATRHEFYKQNK
>ENST00000620146.2|SNV-9808-C-T|1
ECSGSLT
>ENST00000231461.10|SNV-47070-G-A|4
FVHRLSMLNDSVLWIPAFIVK
>ENST00000540952.6|SNV-51287-C-A|4
MQNTAKEHNCQTLVLKKPTQEVK
>ENST00000397272.7|SNV-2495-A-C|4
DILGSDQLSLLLFDLRR
>ENST00000538872.6|SNV-95256-C-T|1
SNEDHVMYVTKVEKSIVGMK
>ENST00000524710.1|SNV-13706-C-T|6
PKSRGFHQHYR
>ENST00000440650.6|SNV-2390-G-A|5
SAAASLSSMKLIPIEFVLPTSQR
>ENST00000446649.1|SNV-51-C-T|6
MRNFLASVAVAPQLGTK
>ENST00000449576.6|SNV-147108-C-T|2
RSHSSDFSCSDTFSNFTFWR
>ENST00000637555.1|SNV-1005130-G-A|1
EFDYLDLDYEVHVMT
>ENST00000242728.5|SNV-294-G-C|4
MDEGIPHLQERHLLEHR
>ENST00000285311.8|SNV-357876-G-A|5
KGKNLGQAYPCSSNK
>ENST00000550433.5|SNV-161624-G-A|2
TCFLLTTGDYTCASDGGIRK
>ENST00000360310.6|SNV-68184-T-C|3
QHCEPQDGAIK
>ENST00000375559.8|SNV-21260-G-A|2
GDNNLTRIVEGQECK
>ENST00000616325.1|SNV-2207-G-A|1
DEGSPSLWATAR
>ENST00000505451.5|SNV-36812-C-G|5
MVTDPPFGGLVEALAITFK
>ENST00000553997.5|SNV-171440-G-A|6
MSQQPLNK
>ENST00000498743.1|SNV-13240-G-A|1
RTLGSLTGSQLLR
>ENST00000373357.3|SNV-4619-G-T|2
LLGTWKAITK
>ENST00000625081.1|SNV-393-G-A|7
MVRAQFAVIRGLSK
>ENST00000529230.6|INDEL-38176-A-AA|12
SIKEGCWK
>ENST00000377801.8|SNV-128802-A-T|1
GVASGLRETITE
>ENST00000668629.1|SNV-86850-G-A|3
SETLRGEDRYSLR
>ENST00000625081.1|SNV-393-G-A|6
VRAQFAVIRGLSK
>ENST00000555122.1|SNV-23664-G-A|2
WGEAGRAR
>FUSION-ENST00000569282.2:949-ENST00000309865.11:34620|35
TFLYTNR
>ENST00000532346.1|SNV-38554-C-T|2
MATTSSLCWRSSRGTACR
>ENST00000297977.9|SNV-33578-C-T|1
EVFSLAVSDYLQR
>ENST00000342084.8|SNV-155972-G-A|7
MQSISKQTLQIDVNK
>ENST00000522148.5|SNV-18546-A-T|2
MDIQVLGYKDLAAIPK
>ENST00000641613.1|SNV-6399-C-T|1
CWSTWAVLR
>ENST00000229955.4|SNV-38612-G-A|1
IHSYPEGICLSQANK
>ENST00000273009.10|SNV-302009-A-G|4
TIIRSCTR
>ENST00000509716.2|SNV-89155-G-A|2
MVTIIGLDQDWK
>ENST00000478158.5|SNV-10925-A-T|3
HMPAEQAFWCLVQICD
>ENST00000285311.8|SNV-357876-G-A|3
GKNLGQAYPCSSNKECEVGR
>ENST00000565070.5|INDEL-42045-C-CAGCCTCC|22
ETYPDAVKICNICHSLQPPHPGTR
>ENST00000354725.8|SNV-42704-G-A|2
NKTPQGR
>ENST00000442361.1|MNV-1118-AGCCA-A|5
DWAGPSSR
>ENST00000565070.5|INDEL-42045-C-CAGCCTCC|19
ICNICHSLQPPHPGTRR
>ENST00000394143.6|SNV-104852-A-C|2
SPIQKTR
>FUSION-ENST00000493076.5:23208-ENST00000382034.9:46450|17
NGPQPLDVSLSPPGVRTTHPL
>ENST00000231461.10|SNV-47071-G-A|4
FVHRLSMLNDSVLWIPAFMIK
>ENST00000361852.8|SNV-13240-G-A|1
LSSRPEEVTDWLQAENFSTATMR
>ENST00000373357.3|SNV-4619-G-T|4
EPPGYNSLPLKLLGTWK
>ENST00000400234.6|SNV-21458-G-A|10
GTTFSIKKR
>ENST00000442361.1|MNV-1118-AGCCA-A|3
DWAGPSSRGPRLR
>ENST00000322522.8|SNV-16550-G-A|3
SDILQELLCVSEKAANIAR
>ENST00000216144.4|SNV-7695-G-A|2
DSNGFISK
>ENST00000527648.2|SNV-32099-C-T|1
SFGFWPSCRI
>ENST00000637555.1|SNV-1005130-G-A|7
SMQHFRTNREFDYLDLDYEVHVMT
>ENST00000402030.6|SNV-9095-G-A|1
EEELQRMLPSLSLTEDVK
>ENST00000572933.5|SNV-79836-T-G|3
VFQGRLR
>ENST00000471056.5|MNV-1118-AGCCA-A|1
CGTRCVR
>ENST00000522148.5|SNV-18546-A-T|1
MDIQVLGYKDLAAIPKDK
>ENST00000553997.5|SNV-171440-G-A|1
SQQPLNKQKER
>ENST00000486777.7|SNV-43985-C-T|3
GAEPAAGPFR
>ENST00000273009.10|SNV-302009-A-G|1
SCTRLSYEHAQSMIESPTEKIPAK
>ENST00000446649.1|SNV-51-C-T|5
RNFLASVAVAPQLGTK
>ENST00000625081.1|SNV-393-G-A|5
AQFAVIRGLSK
>ENST00000252244.3|SNV-2726-G-A|1
LDNLQQK
>ENST00000553997.5|SNV-171440-G-A|12
LVGPLLQEKDHSMSQQPLNK
>ENST00000416735.5|SNV-53433-A-G|1
NTEPSKRK
>ENST00000527462.1|SNV-316-C-G|2
ESGAADPR
>ENST00000322522.8|SNV-16550-G-A|6
MSDILQELLCVSEK
>ENST00000647532.1|SNV-228530-G-A|3
MQKEKGLSR
>ENST00000527648.2|SNV-32099-C-T|6
GMSFGFWPSCR
>ENST00000446649.1|SNV-51-C-T|10
MLKAMRNFLASVAVAPQLGTK
>ENST00000367058.7|SNV-18709-T-G|4
GVEFSLIGESTIRCTSKDQER
>ENST00000498700.5|INDEL-4520-A-AA|1
EVEDQDSKEAKK
>ENST00000524710.1|SNV-13706-C-T|1
GFHQHYRTRS
>ENST00000283243.13|SNV-95040-G-A|2
QHETCPKGWLYFNYK
>ENST00000371953.8|INDEL-94334-T-TA|2
EDKFMYFEFPQPLTCVW
>ENST00000496384.7|SNV-171593-T-A|1
IGDFGLATEKSR
>ENST00000315274.7|SNV-1063-C-T|2
IENYTPDLPRADVDHAIEKAF
>ENST00000555122.1|SNV-23664-G-A|13
GTKRDSSPNQR
>ENST00000464782.5|SNV-144044-A-G|7
MATFHLLHFQFPIPTR
>ENST00000331340.8|SNV-72642-C-A|1
LTNGKLKCDICGIICIGPNVLMVHK
>ENST00000527648.2|SNV-32099-C-T|7
TRGMSFGFWPSCRI
>ENST00000443049.1|SNV-474-G-A|4
VRTPESSR
>ENST00000555290.5|SNV-35874-G-T|2
MPTLFLQSTTILE
>ENST00000373165.7|SNV-27399-C-T|6
DFPHKCEVCDKGFHCPSELK
>ENST00000650623.2|SNV-78235-C-T|2
QVLLFNNSHLTYVLFDFHEHCR
>ENST00000378133.4|SNV-1054-G-A|2
VDSSSEEIRLIDK
>FUSION-ENST00000493076.5:23208-ENST00000382034.9:46450|26
LLQVKRPFLPR
>ENST00000284548.16|SNV-86850-G-A|3
GSETLRGEDRYSLR
>ENST00000623632.3|SNV-70-G-T|3
AAVGDHGSPDSYR
>ENST00000464782.5|SNV-144044-A-G|5
MATFHLLHFQFPIPTRLQR
>ENST00000569335.1|SNV-93775-C-T|5
PVPNLKSLVFSR
>ENST00000565459.1|SNV-14508-G-A|7
RCEDITQNYKYPEGSLQK
>ENST00000382044.9|SNV-94965-C-T|4
RSNVSFPATPTASSSSSTTPTR
>FUSION-ENST00000493076.5:23208-ENST00000382034.9:46450|56
TRCSHQEMTHGAR
>ENST00000360310.6|SNV-68184-T-C|1
QHCEPQDGAIKIKASSLSTYK
>ENST00000393215.7|SNV-410-C-T|6
SGMENERLGVVRDSMFQNSLIVK
>ENST00000585550.5|SNV-24777-G-A|4
KRHAIER
>ENST00000342084.8|SNV-155972-G-A|1
QTLQIDVNKLNITLLRIFR
>ENST00000462086.1|MNV-1118-AGCCA-A|10
MAMNELWRQGK
>ENST00000592258.5|SNV-274-T-C|2
ACTELDNHLGINDK
>FUSION-ENST00000493076.5:23208-ENST00000382034.9:46450|51
THGARVDLYSI
>ENST00000527648.2|SNV-32099-C-T|9
ICHRTRGMSFGFWPSCR
>ENST00000395052.8|SNV-8856-T-G|1
EVGTLRCNHR
>ENST00000489381.1|SNV-898801-C-T|1
VFLGLLHAHATHILWPPERWQK
>ENST00000505451.5|SNV-36812-C-G|3
MVTDPPFGGLVEALAITFKK
>ENST00000550433.5|SNV-161624-G-A|1
TCFLLTTGDYTCASDGGIRKVLYR
>ENST00000518156.3|SNV-2239-G-A|1
FQQTQYLALPEK
>ENST00000540952.6|SNV-51285-A-T|5
MQNTAKELHCQTLVLK
>ENST00000550433.5|SNV-161624-G-A|3
TCFLLTTGDYTCASDGGIR
>ENST00000255381.2|SNV-20670-G-A|2
SNAACIALNKK
>ENST00000555122.1|SNV-23664-G-A|14
MGTKRDSSPNQR
>ENST00000370328.4|SNV-14821-G-A|4
TKIITTPVGDFMVMTIFFNVSR
>ENST00000327536.5|SNV-47371-A-G|2
ICEGINRLLDEK
>ENST00000644971.2|SNV-43201-G-A|4
DRQPQVVPVAADQREVTIPDLEPSR
>ENST00000302277.7|SNV-339740-G-A|5
SENINLNEKQIPFQVPNIKR
>ENST00000443049.1|SNV-474-G-A|1
TPESSRKR
>ENST00000532346.1|SNV-38554-C-T|5
ATTSSLCWR
>ENST00000486655.5|SNV-5961-C-T|2
AAAVQESARIPDEYLLLLK
>ENST00000540952.6|SNV-51287-C-A|1
EHNCQTLVLKKPTQEVKR
>ENST00000502536.5|SNV-39519-C-T|2
VLEEPKDFFCETEDFK
>ENST00000366956.10|SNV-158724-A-G|5
YISRLFATRHEFYK
>ENST00000367058.7|SNV-18709-T-G|2
CTSKDQERGTWSGPAPLCK
>ENST00000369406.8|SNV-4539-G-A|3
IQLPWNSVGR
>ENST00000220659.11|SNV-5341-A-G|4
DFQRAQAARR
>ENST00000620897.4|INDEL-4142-A-AGGA|3
SPEEEEEEEDVLK
>ENST00000440650.6|SNV-2390-G-A|2
LIPIEFVLPTSQRK
>ENST00000610521.1|SNV-201-C-T|1
ISSFSCLKDR
>ENST00000338779.11|SNV-20977-C-A|2
VGYHEQPSGATLQRR
>ENST00000255381.2|SNV-20670-G-A|1
SNAACIALNKKQR
>ENST00000496348.5|INDEL-40078-T-TT|14
MISTYEFGKAFFPETKCSK
>ENST00000620897.4|INDEL-4142-A-AGGA|2
SPEEEEEEEDVLKYVR
>FUSION-ENST00000493076.5:23208-ENST00000382034.9:46450|24
RPFLPRTKPQTK
>ENST00000461872.6|SNV-179018-G-A|8
SMKLSQFLSVRHNQVPFLNK
>ENST00000367501.7|SNV-9557-C-T|4
TPASSTSSSSIRSVSLEK
>FUSION-ENST00000493076.5:23208-ENST00000382034.9:46450|25
LLQVKRPFLPRTKPQTK
>ENST00000263665.6|SNV-151828-A-T|3
RSDGLPFSSKINLR
>ENST00000231461.10|SNV-47070-G-A|5
EKFVHRLSMLNDSVLWIPAFIVK
>ENST00000461872.6|SNV-179018-G-A|5
LSQFLSVRHNQVPFLNK
>ENST00000371953.8|INDEL-94334-T-TA|3
REDKFMYFEFPQPLTCVW
>ENST00000223642.3|SNV-43357-G-C|2
ISNTGICVADTVKAK
>FUSION-ENST00000569282.2:949-ENST00000309865.11:34620|22
HLLWINSVAQQAEGRFEK
>ENST00000273009.10|SNV-302009-A-G|3
TIIRSCTRLSYEHAQSMIESPTEK
>ENST00000532346.1|SNV-38554-C-T|12
KTSAMATTSSLCWR
>ENST00000544346.5|SNV-51285-A-T|4
QNTAKELHCQTLVLKKPTQEVK
>ENST00000530096.1|SNV-140201-T-G|2
EESLSALSGRPADADK
>FUSION-ENST00000493076.5:23208-ENST00000382034.9:46450|46
MGTPSPATLPGSRR
>ENST00000333891.14|SNV-206890-G-A|2
HSWHDEDDEAFNESPELKYR
>FUSION-ENST00000493076.5:23208-ENST00000382034.9:46450|42
GRARLSFSVQGSYR
>ENST00000367584.8|SNV-175336-G-A|6
TSDKFRETSTVLER
>ENST00000498319.2|SNV-302009-A-G|3
NGLAGPSSAPAPDLATSMHR
>ENST00000536676.5|SNV-189660-G-C|4
YDPRTNSWAEIAPMK
>ENST00000216144.4|SNV-7695-G-A|5
EAFKVFDRDSNGFISK
>ENST00000623632.3|SNV-70-G-T|2
MAAVGDHGSPDSYRSPLASR
>FUSION-ENST00000569282.2:949-ENST00000309865.11:34620|112
GETAASETQVLYR
>ENST00000479606.5|SNV-8062-C-T|2
DCSWCRAFTTGTSPAPR
>ENST00000478382.1|SNV-6528-C-G|2
SRGEGIQIAERPSF
>ENST00000393215.7|SNV-410-C-T|4
LGVVRDSMFQNSLIVKAELGKPR
>ENST00000209718.8|SNV-1098-G-A|5
NSGHSFSQTPSASFHGAR
>ENST00000489381.1|SNV-898801-C-T|5
TFENKMVFLGLLHAHATHILWPPER
>ENST00000428675.6|MNV-280118-AAGATATG-A|1
VAQPSHYLTTISMPLITPI
>FUSION-ENST00000493076.5:23208-ENST00000382034.9:46450|28
SRLLQVKRPFLPR
>ENST00000554332.1|SNV-22438-G-T|4
MFKCSPKWSQIQMR
>ENST00000524981.9|SNV-199396-C-T|4
KTDCCILFALLFQGLLR
>ENST00000529230.6|INDEL-38176-A-AA|5
EEIWTICR
>ENST00000529230.6|INDEL-38176-A-AA|2
TCCANHLGEIQREETSSGTSPAGGN
>ENST00000393700.8|MNV-1118-AGCCA-A|3
TIFSECFYTMAMNELWRQGKCGTR
>ENST00000538872.6|SNV-95256-C-T|6
IQQKELKSNEDHVMYVTK
>ENST00000615845.4|SNV-27884-C-T|3
DAIAKVLYVLLFSWLITR
>ENST00000625168.1|SNV-66-T-C|6
VPGPPESVVRFLLWFCFLLPPTR
>ENST00000646224.1|SNV-140561-C-T|1
GQATVGELGRIRR
>ENST00000615845.4|SNV-27884-C-T|2
VLYVLLFSWLITR
>ENST00000341119.10|INDEL-40078-T-TT|6
AFFPETK
>ENST00000473014.1|SNV-17046-C-T|3
GQPLPLAPGSCCVLPVMR
>ENST00000496348.5|INDEL-40078-T-TT|13
ISTYEFGKAFFPETKCSK
>ENST00000553997.5|SNV-171440-G-A|9
DHSMSQQPLNK
>ENST00000496843.1|SNV-42844-T-C|2
MAPTAWHQLK
>ENST00000313599.7|SNV-106284-G-A|4
LYSKTETESCAGR
>ENST00000641613.1|SNV-6399-C-T|2
QSLRCWSTWAVLR
>ENST00000554546.5|SNV-171440-G-A|2
EGSFHVTTATEQAER
>ENST00000565070.5|INDEL-42045-C-CAGCCTCC|7
TAALLPGSAVGVQGPSLTLFFSGR
>ENST00000548372.5|SNV-90-C-T|4
MVRAVGPER
>ENST00000252244.3|SNV-2726-G-A|2
VDLQAKLDNLQQK
>ENST00000644971.2|SNV-43201-G-A|1
QPQVVPVAADQREVTIPDLEPSRK
>ENST00000360310.6|SNV-68184-T-C|4
LFLKQHCEPQDGAIKIK
>ENST00000527648.2|SNV-32099-C-T|2
MSFGFWPSCRI
>ENST00000527462.1|SNV-316-C-G|5
GWGRFLHAGRESGAADPR
>ENST00000457380.5|SNV-13374-G-A|3
MCIDAEGK
>FUSION-ENST00000493076.5:23208-ENST00000382034.9:46450|41
ARLSFSVQGSYR
>ENST00000565384.1|INDEL-42045-C-CAGCCTCC|9
RGEDLQYLSQPPASSSRVK
>ENST00000540952.6|SNV-51285-A-T|1
ELHCQTLVLKKPTQEVKR
>ENST00000476016.1|SNV-14821-G-A|1
IITTPVGDLNEEPRDLPRVAPR
>FUSION-ENST00000473631.1:217534-ENST00000637469.1:215310|21
RQEERYLLK
>ENST00000369406.8|SNV-4539-G-A|4
LMERIQLPWNSVGRLEVGTETIIDK
>ENST00000263665.6|SNV-151828-A-T|1
SDGLPFSSKINLRK
>ENST00000482244.5|SNV-82311-C-T|5
MDNNSRLWQIQHYLMVRGVQELLLK
>ENST00000621418.4|SNV-682027-G-A|1
AAAANGPKKR
>ENST00000541908.5|SNV-110688-T-A|1
VVHISKLPKDTALLLDPNIYR
>FUSION-ENST00000569282.2:949-ENST00000309865.11:34620|23
HLLWINSVAQQAEGR
>ENST00000521277.5|SNV-51766-C-G|2
GLENETNERNLAHQELIK
>ENST00000518816.5|SNV-18546-A-T|3
DIQVLGYK
>ENST00000515393.5|SNV-238-G-A|3
GSGAGSRWSSFK
>ENST00000040738.10|SNV-22886-C-T|2
SEICIEEPQKQK
>ENST00000565070.5|INDEL-42045-C-CAGCCTCC|3
LLLSGVVLTLVCRALQPLNQRGH
>ENST00000529230.6|INDEL-38176-A-AA|4
EEIWTICRTCCANHLGEIQR
>ENST00000442361.1|MNV-1118-AGCCA-A|1
LRSPWRCP
>ENST00000476640.1|SNV-4539-G-A|9
MERIQLPWNSVGRLEVGTETIIDK
>ENST00000252242.9|SNV-320-G-T|1
SFSTASAITPSVSLTSFTSVSR
>ENST00000644971.2|SNV-43201-G-A|6
DRDRQPQVVPVAADQR
>ENST00000378402.10|SNV-33593-G-A|4
IAMFQTYAEVTMIFPSQR
>ENST00000340700.9|SNV-140874-G-A|3
AATIHSMER
>ENST00000565384.1|INDEL-42045-C-CAGCCTCC|7
GEDLQYLSQPPASSSRVK
>ENST00000529230.6|INDEL-38176-A-AA|6
MSYWPGCWAKEEIWTICR
>ENST00000471056.5|MNV-1118-AGCCA-A|2
QGKCGTRCVR
>ENST00000313116.11|SNV-34931-G-A|5
SHIGERHYECKDCEK
>FUSION-ENST00000367463.5:217534-ENST00000637469.1:215310|2
LVKTFSKGES
>ENST00000452449.6|SNV-72098-G-C|1
TVSQQSFDAVSLDSSGPEDR
>ENST00000409043.5|SNV-369412-T-C|2
LSLGNYASLHGQIHCKPHFK
>ENST00000496348.5|INDEL-40078-T-TT|3
NLERLFFQKQNVR
>ENST00000524981.9|SNV-199396-C-T|1
TDCCILFALLFQGLLRTTLPHPK
>ENST00000373165.7|SNV-27399-C-T|4
CEVCDKGFHCPSELKK
>ENST00000355235.7|SNV-3126-A-G|2
DSQVYWTVACGSSRK
>ENST00000400234.6|SNV-21458-G-A|9
KRNVLHAHIQK
>ENST00000532346.1|SNV-38554-C-T|10
KTSAMATTSSLCWRSSR
>ENST00000532346.1|SNV-38554-C-T|9
TSAMATTSSLCWR
>ENST00000524981.9|SNV-199396-C-T|2
TDCCILFALLFQGLLR
>ENST00000340700.9|SNV-140874-G-A|4
LQRAATIHSMERR
>ENST00000554277.5|SNV-50301-C-T|3
LLTTWTLLK
>ENST00000540952.6|SNV-51285-A-T|SNV-51287-C-A|3
ELNCQTLVLK
>ENST00000398000.7|SNV-226-G-A|1
RTFLGLDKCNACIGTSICK
>ENST00000555122.1|SNV-23664-G-A|3
LISKPKVGRGR
>ENST00000565070.5|INDEL-42045-C-CAGCCTCC|5
LLLSGVVLTLVCR
>FUSION-ENST00000569282.2:949-ENST00000309865.11:34620|15
HCLNGESR
>ENST00000357654.9|SNV-77209-C-T|2
NDTEGFKYSLGHEVNHSR
>ENST00000620146.2|SNV-9808-C-T|7
EDGFHGVLRIIDMSFLHFPCSMR
>ENST00000520393.5|SNV-591350-C-T|4
MDTNPDEEFSPNLYLLR
>FUSION-ENST00000367463.5:217534-ENST00000637469.1:215310|20
QEERYLLK
>ENST00000256194.8|SNV-148737-C-T|3
EKAAHLAFMFGHGDFPQNKLLSK
>ENST00000255381.2|SNV-20670-G-A|5
LQNEVEDLMIDVERSNAACIALNK
>ENST00000485104.1|SNV-51349-G-A|2
MNSLTLEITIYKKQ
>ENST00000610521.1|SNV-201-C-T|5
RTLMIMAQMGRISSFSCLK
>ENST00000564056.1|SNV-14070-G-A|2
SQLLPDWWAQQPNTGEGGWPR
>ENST00000490767.1|SNV-36316-G-T|1
SVLGKAEAAPPGPGVPPHPPGTK
>ENST00000382044.9|SNV-94965-C-T|5
RRSNVSFPATPTASSSSSTTPTR
>ENST00000620146.2|SNV-9808-C-T|2
MECSGSLT
>ENST00000540952.6|SNV-51287-C-A|2
EHNCQTLVLKKPTQEVK
>ENST00000393811.6|SNV-162031-G-C|2
MIGVQQPQNQGLLSSQRSSMR
>ENST00000223642.3|SNV-43357-G-C|3
ISNTGICVADTVK
>ENST00000369476.8|SNV-82311-C-T|4
YMDNNSRLWQIQHYLMVR
>ENST00000616325.1|SNV-2207-G-A|2
ENVWAYELVVTARDEGSPSLWATAR
>ENST00000612124.4|SNV-6270-A-T|6
MSLPRFLR
>ENST00000335211.9|SNV-33911-G-A|1
KSVTVTK
>ENST00000400234.6|SNV-21458-G-A|2
HGNHFQHQKK
>ENST00000316059.7|SNV-275-G-A|2
MPGETEEPRPPEQQDQEGEEAAK
>ENST00000407775.7|SNV-1212469-G-A|2
NREMVIVNGGLK
>ENST00000517374.5|SNV-86670-G-A|3
LQTPQGKQK
>ENST00000416735.5|SNV-53433-A-G|2
MNTEPSKRK
>FUSION-ENST00000493076.5:23208-ENST00000382034.9:46450|39
ALSLWMSAFPPQG
>ENST00000473014.1|SNV-17046-C-T|1
GQPLPLAPGSCCVLPVMRPMACST
>ENST00000377801.8|SNV-128802-A-T|2
ASTVVKGVASGLRETITE
>ENST00000329734.4|SNV-2495-A-C|1
CSALDVEKKLLK
>ENST00000333891.14|SNV-206890-G-A|3
HSWHDEDDEAFNESPELK
>ENST00000369406.8|SNV-4539-G-A|1
IQLPWNSVGRLEVGTETIIDKSK
>FUSION-ENST00000367463.5:217534-ENST00000637469.1:215310|18
YLLKEYEAQHR
>ENST00000496384.7|SNV-171593-T-A|2
IGDFGLATEK
>ENST00000532346.1|SNV-38554-C-T|1
ATTSSLCWRSSRGTACR
>ENST00000409043.5|SNV-369412-T-C|1
LSLGNYASLHGQIHCKPHFKQLFK
>ENST00000474192.1|SNV-5614-A-G|2
MFIFLSNAGAEGITDVALDFWRSGK
>ENST00000543482.5|SNV-84083-T-C|1
NLAVRDRCGTSDPYVK
>ENST00000625081.1|SNV-393-G-A|8
LLVGVILAMVRAQFAVIRGLSK
>ENST00000400234.6|SNV-21458-G-A|3
YRHGNHFQHQKK
>ENST00000622102.4|SNV-27407-C-T|1
NHDNNLTQSGSDSSCSPECFWEEGK
>ENST00000565384.1|INDEL-42045-C-CAGCCTCC|10
RGEDLQYLSQPPASSSR
>FUSION-ENST00000493076.5:23208-ENST00000382034.9:46450|18
MNGPQPLDVSLSPPGVRTTHPL
>ENST00000529230.6|INDEL-38176-A-AA|3
TCCANHLGEIQR
>ENST00000328736.7|SNV-75741-G-A|1
SGARAPPARAR
>ENST00000550433.5|SNV-161624-G-A|4
GKTCFLLTTGDYTCASDGGIRK
>ENST00000464782.5|SNV-144044-A-G|6
ATFHLLHFQFPIPTR
>ENST00000536676.5|SNV-189660-G-C|3
YDPRTNSWAEIAPMKNCR
>ENST00000555122.1|SNV-23664-G-A|5
DSSPNQRWGEAGRAR
>ENST00000613821.4|SNV-9095-G-A|1
EEEMQCSLAPT
>FUSION-ENST00000493076.5:23208-ENST00000382034.9:46450|59
MLGPTPHPHSRRTR
>ENST00000486777.7|SNV-43985-C-T|4
ALVRGAEPAAGPFR
>ENST00000554546.5|SNV-171440-G-A|1
EGSFHVTTATEQAEREEIMK
>ENST00000538872.6|SNV-95256-C-T|4
ELKSNEDHVMYVTKVEK
>ENST00000646224.1|SNV-140561-C-T|2
GQATVGELGRIR
>FUSION-ENST00000569282.2:949-ENST00000309865.11:34620|83
HFSIILNLLGMLLK
>ENST00000489477.1|SNV-6528-C-G|10
QMSNNVTIIMGKVKAAETCQEAK
>ENST00000308251.5|SNV-2612-G-T|1
IPSAFGVIVSFLAAGK
>ENST00000333891.14|SNV-206890-G-A|4
RHSWHDEDDEAFNESPELKYR
>ENST00000341119.10|INDEL-40078-T-TT|7
IAPACAIMISTYEFGKAFFPETK
>ENST00000548372.5|SNV-90-C-T|3
VRAVGPER
>ENST00000359863.8|SNV-34247-C-T|1
LVFGSVFLFAAENEQMLKPHLHK
>ENST00000610521.1|SNV-201-C-T|2
ISSFSCLK
>ENST00000302277.7|SNV-339740-G-A|7
ERSENINLNEKQIPFQVPNIK
>ENST00000489477.1|SNV-6528-C-G|5
VKAAETCQEAK
>ENST00000565070.5|INDEL-42045-C-CAGCCTCC|21
ETYPDAVKICNICHSLQPPHPGTRR
>ENST00000264515.11|SNV-25226-G-A|2
GASSEKK
>ENST00000220659.11|SNV-5341-A-G|3
AQAARRAATSVPNPP
>FUSION-ENST00000569282.2:949-ENST00000309865.11:34620|109
CVTAANQVFFSEAVLTAANER
>ENST00000378628.8|INDEL-76624-G-GT|2
RYPRANGFF
>ENST00000550433.5|SNV-161624-G-A|6
RGKTCFLLTTGDYTCASDGGIR
>FUSION-ENST00000569282.2:949-ENST00000309865.11:34620|37
VIRTFLYTNR
>ENST00000532346.1|SNV-38554-C-T|6
MATTSSLCWR
>ENST00000400234.6|SNV-21458-G-A|1
HGNHFQHQKKK
>FUSION-ENST00000493076.5:23208-ENST00000382034.9:46450|30
SVGSGTLQPRSPLLSHP
>ENST00000489477.1|SNV-6528-C-G|8
SNNVTIIMGKVKAAETCQEAK
>ENST00000572933.5|SNV-79836-T-G|4
DISKVFQGRLR
>ENST00000392524.6|SNV-4125-G-T|1
QEMQSAGSQRGRGG
>ENST00000320574.10|SNV-7754-A-G|4
EDLDLPNHLVGLKRSYIR
>ENST00000323404.2|SNV-6554-T-C|1
AFSTCGSHLTVVAIFYGSGTFNYMR
>ENST00000489128.1|SNV-85769-G-A|3
MCLSYLLYYPRINLTQCAS
>ENST00000526139.1|SNV-287-C-T|1
FLSEYPSVQCTTWASIFLHRGG
>FUSION-ENST00000569282.2:949-ENST00000309865.11:34620|98
EKEVVAVARAVYQAVLSLK
>ENST00000554332.1|SNV-22438-G-T|2
CSPKWSQIQMR
>ENST00000470290.1|INDEL-76624-G-GT|24
MGFFEEIR
>ENST00000509716.2|SNV-89155-G-A|3
EFLTDFWMVTIIGLDQDWK
>ENST00000541908.5|SNV-110688-T-A|5
HQLKTKVVHISK
>FUSION-ENST00000493076.5:23208-ENST00000382034.9:46450|36
LSFSVQGSYR
