# Supplementary material for: Identification of non-canonical peptides with moPepGen
Source: Nat Biotechnol. 2025 Jun 16;44(4):568–73. doi: 10.1038/s41587-025-02701-0 (PMC12680078; doi:10.1038/s41587-025-02701-0)
Supplement: Supplementary file 4 — Supplementary Data: Cancer cell line variant peptide database. Custom peptide database FASTA file for each of the 376 cell lines from the Cancer Cell Line Encyclopedia with proteomics characterization or used in the reference channel. Variant peptide FASTA files were produced by moPepGen as the result of cell-line-specific publicly available mutations and fusions. [file 41587_2025_2701_MOESM4_ESM.zip › ACH-000427.fasta]

>FUSION-ENST00000502751.5:32702-ENST00000361084.10:7110|1448
HHHSWLILVLLVETGFHHLDQAGLK
>ENST00000313342.8|SNV-59996-G-C|4
IEALQCSHRSGQVVK
>FUSION-ENST00000502751.5:32702-ENST00000361084.10:7110|1611
IQGRRTLTEEPGR
>FUSION-ENST00000502751.5:32702-ENST00000361084.10:7110|202
AVGSLLFLSPTTFLPPTTFFLAETR
>FUSION-ENST00000514723.1:76423-ENST00000513673.1:21201|1651
MVQVDSIQLR
>FUSION-ENST00000514723.1:76423-ENST00000513673.1:21201|237
EGDIDGK
>FUSION-ENST00000502751.5:32702-ENST00000361084.10:7110|1422
PSLSFLFFLSFFFFFEMVSR
>FUSION-ENST00000502751.5:32702-ENST00000361084.10:7110|1449
LPGSSSSLPQPPE
>FUSION-ENST00000514723.1:76423-ENST00000513673.1:21201|2316
MLPCYLSMDALNSWKILNLQK
>FUSION-ENST00000502751.5:32702-ENST00000361084.10:7110|408
MPVIPALSEAEVTRSPEVRSYMVK
>FUSION-ENST00000514723.1:76423-ENST00000513673.1:21201|611
MATLPELLS
>ENST00000318351.2|MNV-6952-CA-C|3
AWVSPSPTCLAQR
>ENST00000266551.8|SNV-59983-T-C|1
INLAGMLVCTCSPSYLGS
>FUSION-ENST00000582788.5:22568-ENST00000584632.5:39764|110
ERAAVHMSIWT
>FUSION-ENST00000582788.5:22568-ENST00000584632.5:39764|83
PLPAASSLRQPDPSR
>FUSION-ENST00000502751.5:32702-ENST00000361084.10:7110|572
LCKLGAHPAKR
>FUSION-ENST00000582788.5:22568-ENST00000584632.5:39764|99
CWGESSEDCQSRESQGGLESGKGR
>FUSION-ENST00000584601.5:28026-ENST00000310706.9:31499|5
GVTSCCTLR
>FUSION-ENST00000514723.1:76423-ENST00000513673.1:21201|903
LFSSSNFERYNR
>FUSION-ENST00000582788.5:22568-ENST00000584632.5:39764|134
DNSLLPGSRFVLVAGVVVVGLK
>ENST00000029410.10|SNV-129-G-C|4
KAAQLPWEDGTSGLLSGGLPR
>ENST00000533571.1|SNV-80-G-T|23
LVAPSVCPSARGCHHGGR
>ENST00000510970.1|SNV-60573-A-G|1
SLSAWGYLLLFHALWT
>ENST00000454000.6|SNV-41487-C-T|1
ELLEVVEPEDLQDSLDR
>FUSION-ENST00000514723.1:76423-ENST00000513673.1:21201|2421
VLFLSWKMK
>FUSION-ENST00000514723.1:76423-ENST00000513673.1:21201|93
YTVTFFSKRIFSDYFSVSMELIY
>FUSION-ENST00000514723.1:76423-ENST00000513673.1:21201|301
MCKFQKTGNMS
>FUSION-ENST00000502751.5:32702-ENST00000361084.10:7110|1526
MQPCPEQRLNR
>FUSION-ENST00000514723.1:76423-ENST00000513673.1:21201|1596
TKGKFPCASGK
>FUSION-ENST00000502751.5:32702-ENST00000361084.10:7110|963
QEHSSGPHHLFPCSR
>ENST00000345382.6|SNV-21760-G-T|2
SRYRHSSNLNLHQK
>FUSION-ENST00000502751.5:32702-ENST00000361084.10:7110|1652
TGGRRDQDGLGTQASFRPGL
>FUSION-ENST00000582788.5:22568-ENST00000584632.5:39764|202
MKCPPTIIFLDHIR
>FUSION-ENST00000502751.5:32702-ENST00000361084.10:7110|484
SFLLWPQNSTYKERGLFLR
>FUSION-ENST00000514723.1:76423-ENST00000513673.1:21201|673
MMVYASVQADSALSSQDMYHHAMR
>ENST00000282849.10|SNV-141928-G-A|3
NSQLQWVASSWSECSATCGLGVR
>FUSION-ENST00000514723.1:76423-ENST00000513673.1:21201|1337
MSINILRFWK
>ENST00000263239.7|SNV-2775-C-T|1
FQGASNLTLLETQNGDVSEETMGSR
>ENST00000514442.5|SNV-35895-A-G|11
RQSPNGQQACCPLKQVS
>FUSION-ENST00000582788.5:22568-ENST00000584632.5:39764|150
IAFSPPWGIWGLFKRPAPLLEGR
>FUSION-ENST00000514723.1:76423-ENST00000513673.1:21201|1923
MMPLSIDLTLI
>FUSION-ENST00000582788.5:22568-ENST00000584632.5:39764|188
RQSPGRRPQK
>FUSION-ENST00000502751.5:32702-ENST00000361084.10:7110|1658
EGGGVMKCR
>FUSION-ENST00000502751.5:32702-ENST00000361084.10:7110|787
ALQVRSRNLDLS
>FUSION-ENST00000502751.5:32702-ENST00000361084.10:7110|1299
MGDNDATSRFLTRDEHPGS
>FUSION-ENST00000502751.5:32702-ENST00000361084.10:7110|244
SSVPVFDSHSTHTTGK
>FUSION-ENST00000514723.1:76423-ENST00000513673.1:21201|754
MKHEIMRSLNIMSA
>FUSION-ENST00000514723.1:76423-ENST00000513673.1:21201|1128
MHVLNNFKFR
>FUSION-ENST00000502751.5:32702-ENST00000361084.10:7110|1505
MAMRAEGLT
>FUSION-ENST00000514723.1:76423-ENST00000513673.1:21201|1892
MNGKSIILARFI
>FUSION-ENST00000502751.5:32702-ENST00000361084.10:7110|1099
FQALGLGGR
>ENST00000486752.5|SNV-38702-A-G|3
VNSWENK
>FUSION-ENST00000514723.1:76423-ENST00000513673.1:21201|1723
LRMSLKVLV
>FUSION-ENST00000502751.5:32702-ENST00000361084.10:7110|755
RNNGSRGK
>FUSION-ENST00000502751.5:32702-ENST00000361084.10:7110|719
EGGSEGITMVYRGER
>FUSION-ENST00000502751.5:32702-ENST00000361084.10:7110|198
QADGTQASMLSPLREDK
>FUSION-ENST00000514723.1:76423-ENST00000513673.1:21201|31
GSYCVPPPAMSLHFGK
>FUSION-ENST00000514723.1:76423-ENST00000513673.1:21201|552
HSLCFSHIDQAIRPLA
>FUSION-ENST00000514723.1:76423-ENST00000513673.1:21201|656
FDCSELSVLK
>FUSION-ENST00000502751.5:32702-ENST00000361084.10:7110|801
SGKISQKAMR
>ENST00000460371.5|SNV-56437-G-A|4
TATAKGIQGGTMFSNLGIWK
>ENST00000266551.8|SNV-59983-T-C|2
RINLAGMLVCTCSPSYLGS
>FUSION-ENST00000514723.1:76423-ENST00000513673.1:21201|1500
MNVKNYSNINQK
>ENST00000373886.8|INDEL-286345-C-CA|17
NLCCFKWTCTVSR
>FUSION-ENST00000514723.1:76423-ENST00000513673.1:21201|2344
MDDYKLVSEVQHLRGIFR
>ENST00000524089.1|SNV-11911-G-A|2
HSLAACWR
>ENST00000476662.1|SNV-3255-C-T|2
VLHQDRGAEPRGGHQQ
>FUSION-ENST00000514723.1:76423-ENST00000513673.1:21201|775
FKSPDLTR
>FUSION-ENST00000514723.1:76423-ENST00000513673.1:21201|1978
DVVSDGYHSHSLIF
>ENST00000577830.6|SNV-81704-C-T|2
IDVLGSGAPTSQRR
>FUSION-ENST00000514723.1:76423-ENST00000513673.1:21201|223
SYVSGYNWYDK
>FUSION-ENST00000502751.5:32702-ENST00000361084.10:7110|865
TLQSLLK
>FUSION-ENST00000502751.5:32702-ENST00000361084.10:7110|1332
MQSGTDELTAYSIELECQSWTRS
>FUSION-ENST00000514723.1:76423-ENST00000513673.1:21201|1856
ACKGHLEDLD
>FUSION-ENST00000514723.1:76423-ENST00000513673.1:21201|1904
LCSWGLGGPYVSDFSSVSSAP
>ENST00000321280.11|INDEL-68560-C-CA|12
SNLVISDPIPGAKAPAGAPR
>ENST00000415537.1|SNV-1800-G-A|1
THVTHHPLSDHETSRR
>ENST00000521950.1|SNV-176153-A-C|5
DTVHNLVNLCTNEVLLK
>ENST00000636298.1|SNV-727902-C-G|8
MAGDHTRLEFHK
>FUSION-ENST00000502751.5:32702-ENST00000361084.10:7110|1394
MVFGVEHGGSCL
>ENST00000558315.1|SNV-2277-G-A|4
DRNWAPPWASMEHPMR
>ENST00000493217.1|INDEL-4936-T-TGGT|3
FSLAHSMLAISGGHLDSDDDR
>FUSION-ENST00000502751.5:32702-ENST00000361084.10:7110|369
MDPVENV
>ENST00000296674.13|MNV-2243-TCT-T|3
IININGENTVVINFHMPK
>ENST00000650162.1|SNV-35895-A-G|6
QEAKPQR
>FUSION-ENST00000502751.5:32702-ENST00000361084.10:7110|1605
VLELGKFAPWTGDLT
>FUSION-ENST00000514723.1:76423-ENST00000513673.1:21201|574
GEAGMSQGER
>FUSION-ENST00000514723.1:76423-ENST00000513673.1:21201|2286
MLLISRLCK
>FUSION-ENST00000502751.5:32702-ENST00000361084.10:7110|970
TSHICMLGVQDLWSK
>FUSION-ENST00000502751.5:32702-ENST00000361084.10:7110|716
MVYRGERMGAEAR
>ENST00000562841.1|INDEL-32956-C-CC|7
GACLGLSLTPSWESTYKR
>FUSION-ENST00000502751.5:32702-ENST00000361084.10:7110|1182
MLARLVLNS
>FUSION-ENST00000502751.5:32702-ENST00000361084.10:7110|552
MSITFAKRSFCIS
>FUSION-ENST00000514723.1:76423-ENST00000513673.1:21201|835
MCRQEGFA
>FUSION-ENST00000514723.1:76423-ENST00000513673.1:21201|629
LKMFTLSFH
>FUSION-ENST00000502751.5:32702-ENST00000361084.10:7110|1086
WWSPGKGANLR
>FUSION-ENST00000502751.5:32702-ENST00000361084.10:7110|621
TSIGTRK
>FUSION-ENST00000514723.1:76423-ENST00000513673.1:21201|724
MICSFSGCLRGEIR
>FUSION-ENST00000502751.5:32702-ENST00000361084.10:7110|435
MNKTLPQELTIK
>FUSION-ENST00000502751.5:32702-ENST00000361084.10:7110|835
TLPCSPPR
>FUSION-ENST00000514723.1:76423-ENST00000513673.1:21201|1043
MKYNYSCYYNQTVLCQALCFNGK
>ENST00000636805.1|INDEL-100868-C-CA|5
TNGTLNSAQEDKKIESSCGR
>FUSION-ENST00000514723.1:76423-ENST00000513673.1:21201|207
TLKIFSSSEPHYEM
>ENST00000373115.5|SNV-43334-G-A|6
RGSSRSLCEDPICTPFVK
>FUSION-ENST00000514723.1:76423-ENST00000513673.1:21201|2508
MLSINSRKSTTVHLFYG
>FUSION-ENST00000514723.1:76423-ENST00000513673.1:21201|334
MIKIQNNNITISK
>FUSION-ENST00000514723.1:76423-ENST00000513673.1:21201|1708
KSSPLMSKTR
>ENST00000503878.1|MNV-10381-CC-C|2
AGATQRASTSPSSPSAP
>FUSION-ENST00000514723.1:76423-ENST00000513673.1:21201|714
MLSLVFLDPCSFELFYVDRK
>FUSION-ENST00000502751.5:32702-ENST00000361084.10:7110|1585
TKEALGIWPGRK
>ENST00000379328.9|INDEL-12997-G-GC|27
LPGPIAVHPRLGRLGPAGR
>FUSION-ENST00000514723.1:76423-ENST00000513673.1:21201|1039
MPVIPAAQEAEAGESLEPR
>FUSION-ENST00000514723.1:76423-ENST00000513673.1:21201|483
CKQCSIVFYVVDGTFLTLAF
>FUSION-ENST00000502751.5:32702-ENST00000361084.10:7110|682
ILKSGRPLTLGPVPGPRLP
>FUSION-ENST00000514723.1:76423-ENST00000513673.1:21201|900
FLTIVILFIY
>FUSION-ENST00000514723.1:76423-ENST00000513673.1:21201|1938
PLSSQNFGAIFYSLYR
>ENST00000502726.5|SNV-157954-G-A|2
MEWVCDGDHDCVDKSDK
>FUSION-ENST00000514723.1:76423-ENST00000513673.1:21201|591
MIPVVHLW
>FUSION-ENST00000502751.5:32702-ENST00000361084.10:7110|1641
MSGSFPREEGMALQLEGSR
>FUSION-ENST00000502751.5:32702-ENST00000361084.10:7110|185
HSSGICFKLSIK
>ENST00000590311.5|SNV-26969-C-A|5
MDCLFQQKDQLQSIIKISLK
>FUSION-ENST00000514723.1:76423-ENST00000513673.1:21201|952
EKLTLYDCGIKVIGLF
>FUSION-ENST00000502751.5:32702-ENST00000361084.10:7110|974
GKTSHICMLGVQDLWSK
>FUSION-ENST00000514723.1:76423-ENST00000513673.1:21201|2336
LATIQAFMMY
>ENST00000673621.1|SNV-181067-T-C|4
ELEDKYAECMEMLHEAQEEPKNLR
>ENST00000472649.2|SNV-243-G-A|3
TGGHWTTKDYCR
>ENST00000396862.2|SNV-6253-A-G|5
IKIYNIKSAVFNWAK
>FUSION-ENST00000514723.1:76423-ENST00000513673.1:21201|515
LPKMSVFKSQNS
>ENST00000508814.5|MNV-304129-AAG-A|5
NIGYFDNLKADSR
>FUSION-ENST00000502751.5:32702-ENST00000361084.10:7110|652
MGGNLKDGGQMVAPLR
>FUSION-ENST00000514723.1:76423-ENST00000513673.1:21201|1821
THFISFYTLAQKIHIFWFGMKIK
>FUSION-ENST00000514723.1:76423-ENST00000513673.1:21201|514
MSVFKSQNS
>FUSION-ENST00000514723.1:76423-ENST00000513673.1:21201|436
VVNSSMLNKIK
>FUSION-ENST00000514723.1:76423-ENST00000513673.1:21201|1042
KYNYSCYYNQTVLCQALCFNGK
>FUSION-ENST00000514723.1:76423-ENST00000513673.1:21201|870
TIHSAMEKSGLFLATSLPS
>ENST00000341594.9|SNV-193284-T-G|2
NALEELISGSK
>ENST00000261168.8|SNV-115443-C-G|1
AAANHQVVYTTLPAPPAQAPLR
>ENST00000497170.5|SNV-39526-T-G|9
MSPWGMLRIPRPLIRIR
>ENST00000459850.5|SNV-5938-C-T|7
ARAPRGATWTDPQCLPSLWTR
>ENST00000318351.2|MNV-6952-CA-C|8
CCPTAPRR
>FUSION-ENST00000502751.5:32702-ENST00000361084.10:7110|1486
VVHTCNRSYLGG
>FUSION-ENST00000514723.1:76423-ENST00000513673.1:21201|431
MGDWRIYSFITFR
>FUSION-ENST00000514723.1:76423-ENST00000513673.1:21201|1810
MEWKRSLR
>FUSION-ENST00000582788.5:22568-ENST00000584632.5:39764|141
APREAEGDR
>FUSION-ENST00000582788.5:22568-ENST00000584632.5:39764|164
MGLSFRLHSLLTTKQHAQSR
>FUSION-ENST00000502751.5:32702-ENST00000361084.10:7110|967
LGVQDLWSK
>FUSION-ENST00000514723.1:76423-ENST00000513673.1:21201|2037
VYLDNRMNNK
>ENST00000296674.13|MNV-2243-TCT-T|4
TKIININGENTVVINFHMPK
>FUSION-ENST00000502751.5:32702-ENST00000361084.10:7110|1630
MALQLEGSRSDLKK
>FUSION-ENST00000502751.5:32702-ENST00000361084.10:7110|984
RKAGQLHGLMWAR
>FUSION-ENST00000514723.1:76423-ENST00000513673.1:21201|108
LSVLARL
>FUSION-ENST00000502751.5:32702-ENST00000361084.10:7110|1384
MIHLPQSPKVLIL
>FUSION-ENST00000514723.1:76423-ENST00000513673.1:21201|2442
MLEFCSFLGK
>FUSION-ENST00000514723.1:76423-ENST00000513673.1:21201|2289
MFIVNLKENQIVLDVTYF
>FUSION-ENST00000502751.5:32702-ENST00000361084.10:7110|64
VVAPPPFR
>FUSION-ENST00000514723.1:76423-ENST00000513673.1:21201|840
KNNSHYYFQMCR
>FUSION-ENST00000514723.1:76423-ENST00000513673.1:21201|787
TKHGIVYV
>FUSION-ENST00000514723.1:76423-ENST00000513673.1:21201|1161
ALESYGLKCPLLNIDINK
>ENST00000296674.13|MNV-2243-TCT-T|2
NVCILLSPVLTTK
>FUSION-ENST00000514723.1:76423-ENST00000513673.1:21201|2386
VKPCVYKK
>ENST00000518067.5|SNV-19118-G-A|1
GAFLIDQ
>FUSION-ENST00000502751.5:32702-ENST00000361084.10:7110|774
HSSLLDDKAR
>FUSION-ENST00000502751.5:32702-ENST00000361084.10:7110|1198
CEPPLPAHMDFLSGLWPVLSSSAIP
>FUSION-ENST00000514723.1:76423-ENST00000513673.1:21201|1704
MSKTRVYLLWFSFFK
>FUSION-ENST00000514723.1:76423-ENST00000513673.1:21201|632
LCILFKK
>FUSION-ENST00000502751.5:32702-ENST00000361084.10:7110|670
MMSYGCLGITPGLGILGVVF
>FUSION-ENST00000502751.5:32702-ENST00000361084.10:7110|657
APSMPLLCAGPSHFLCLGLL
>FUSION-ENST00000502751.5:32702-ENST00000361084.10:7110|432
NKTLPQELTIKR
>FUSION-ENST00000502751.5:32702-ENST00000361084.10:7110|837
IMTLPCSPPRAAQT
>FUSION-ENST00000582788.5:22568-ENST00000584632.5:39764|239
LGLSNCRRRPGAMAHACNPSTLGGR
>ENST00000475698.1|INDEL-5996-T-TGC|3
GCGPTMGPK
>FUSION-ENST00000502751.5:32702-ENST00000361084.10:7110|1122
MNDVECLLWKDTVR
>FUSION-ENST00000502751.5:32702-ENST00000361084.10:7110|710
EGREGGREGGR
>FUSION-ENST00000514723.1:76423-ENST00000513673.1:21201|1656
LTIKSYEIKNEFESFGVI
>FUSION-ENST00000582788.5:22568-ENST00000584632.5:39764|198
CPPTIIFLDHIR
>FUSION-ENST00000514723.1:76423-ENST00000513673.1:21201|2361
WLVITVLISTSKHYHCRK
>FUSION-ENST00000582788.5:22568-ENST00000584632.5:39764|159
QHAQSRGEK
>FUSION-ENST00000514723.1:76423-ENST00000513673.1:21201|2453
AKIMFHEVSTVYFETIK
>ENST00000503699.1|MNV-6031-CCCTG-C|3
PGHQQNLYR
>ENST00000407775.7|SNV-1211953-A-C|2
VETYLAHK
>FUSION-ENST00000582788.5:22568-ENST00000584632.5:39764|226
PVIPALWEAEADRSLEVGSSRPA
>FUSION-ENST00000514723.1:76423-ENST00000513673.1:21201|2298
AFIQSFSWTLFIRLSSLFDL
>FUSION-ENST00000514723.1:76423-ENST00000513673.1:21201|1774
HILCNLSLSSK
>FUSION-ENST00000514723.1:76423-ENST00000513673.1:21201|1490
MTNSGLGEDI
>ENST00000401669.7|SNV-727902-C-G|2
IETGIITER
>ENST00000379328.9|INDEL-12997-G-GC|11
MQVQAQGPVQHR
>FUSION-ENST00000514723.1:76423-ENST00000513673.1:21201|2052
VLFCLQIVVKIWCS
>FUSION-ENST00000514723.1:76423-ENST00000513673.1:21201|766
FSSFGLYFKYFLS
>FUSION-ENST00000514723.1:76423-ENST00000513673.1:21201|1972
NFIRSHFKNTHIHTQAHSCVK
>FUSION-ENST00000514723.1:76423-ENST00000513673.1:21201|2204
LLMLCLLQAAWHARAVR
>FUSION-ENST00000502751.5:32702-ENST00000361084.10:7110|1195
MFVHLAGLNLYVNFFFFFFFF
>FUSION-ENST00000502751.5:32702-ENST00000361084.10:7110|1311
LDVIVFTIL
>FUSION-ENST00000514723.1:76423-ENST00000513673.1:21201|55
KGERDEK
>FUSION-ENST00000514723.1:76423-ENST00000513673.1:21201|2187
DSKGLPK
>FUSION-ENST00000502751.5:32702-ENST00000361084.10:7110|480
GLFLRAQGPPGSGLGGSTRQGPQAP
>FUSION-ENST00000514723.1:76423-ENST00000513673.1:21201|1564
NCWRLMWTSLRVR
>FUSION-ENST00000514723.1:76423-ENST00000513673.1:21201|1811
VVTQVQMDILL
>FUSION-ENST00000502751.5:32702-ENST00000361084.10:7110|458
SDSALQSLFNTL
>FUSION-ENST00000502751.5:32702-ENST00000361084.10:7110|1206
MLECSGAISAHCNFR
>FUSION-ENST00000445658.6:22568-ENST00000584632.5:39764|24
WGLLLALLPPGAASTQGGSGVGRGR
>FUSION-ENST00000502751.5:32702-ENST00000361084.10:7110|1561
STLRVPLGLQTNFLHSR
>ENST00000318351.2|MNV-6952-CA-C|5
EIRAWVSPSPTCLAQR
>FUSION-ENST00000514723.1:76423-ENST00000513673.1:21201|220
MHGVFSKQVTYLWHSGM
>FUSION-ENST00000502751.5:32702-ENST00000361084.10:7110|1359
LVRLVSNS
>FUSION-ENST00000502751.5:32702-ENST00000361084.10:7110|418
EPSLTTENYLAQNSVVPR
>ENST00000308192.13|SNV-34753-A-C|1
VVGGCVAHPHSWPWHVSLRTR
>ENST00000313164.10|MNV-26965-CT-C|1
RPSCDIDKPPPT
>ENST00000453848.6|SNV-10818-T-C|1
SPLSDSIPGEQALAVTDDK
>FUSION-ENST00000502751.5:32702-ENST00000361084.10:7110|762
MKEERLR
>FUSION-ENST00000514723.1:76423-ENST00000513673.1:21201|401
DQSVRVLPVNR
>ENST00000518386.5|SNV-176153-A-C|2
MDTVHNLVNLCTNEGVLQYGCQWGR
>FUSION-ENST00000514723.1:76423-ENST00000513673.1:21201|238
MEGDIDGK
>FUSION-ENST00000502751.5:32702-ENST00000361084.10:7110|507
GRGGPLLQLQSWSCGASVCFLGNR
>FUSION-ENST00000502751.5:32702-ENST00000361084.10:7110|798
AMREVEIAGI
>FUSION-ENST00000514723.1:76423-ENST00000513673.1:21201|649
MRLWQGV
>FUSION-ENST00000514723.1:76423-ENST00000513673.1:21201|200
SREFRPNEIK
>FUSION-ENST00000514723.1:76423-ENST00000513673.1:21201|887
NKITPGATLSLS
>FUSION-ENST00000514723.1:76423-ENST00000513673.1:21201|2059
MTINPWSLLPHSHPHLFAFSLL
>FUSION-ENST00000502751.5:32702-ENST00000361084.10:7110|1056
TSLDAPTGKEKVGLVSAGPAGGAR
>FUSION-ENST00000502751.5:32702-ENST00000361084.10:7110|190
NECMHSSGICFKLSIK
>FUSION-ENST00000502751.5:32702-ENST00000361084.10:7110|1547
DMCANAVRCVAWCTCESVCCRSCR
>ENST00000318351.2|MNV-6952-CA-C|1
AWVSPSPTCLAQRSRGS
>FUSION-ENST00000502751.5:32702-ENST00000361084.10:7110|1476
SLEVTSR
>ENST00000309880.6|INDEL-1457-C-CG|3
RRNNVGLWGPPCSCAFIPP
>ENST00000370435.5|INDEL-12978-C-CA|1
QAQPRAQQ
>FUSION-ENST00000514723.1:76423-ENST00000513673.1:21201|1144
YFGFGTSISFTHGR
>FUSION-ENST00000502751.5:32702-ENST00000361084.10:7110|411
PVIPALSEAEVTR
>FUSION-ENST00000514723.1:76423-ENST00000513673.1:21201|1900
TAILWDWFWGFYEGKILCK
>ENST00000514442.5|SNV-35895-A-G|10
QSPNGQQACCPLK
>FUSION-ENST00000502751.5:32702-ENST00000361084.10:7110|1177
SLSREVYMGHMLLARPCLSSR
>FUSION-ENST00000514723.1:76423-ENST00000513673.1:21201|2422
VLFLSWK
>FUSION-ENST00000502751.5:32702-ENST00000361084.10:7110|836
MTLPCSPPR
>FUSION-ENST00000502751.5:32702-ENST00000361084.10:7110|626
VCLISWDPFPLLPGDLCCCRGTEK
>FUSION-ENST00000514723.1:76423-ENST00000513673.1:21201|316
MSSLECSCP
>FUSION-ENST00000514723.1:76423-ENST00000513673.1:21201|441
MKVVNSSMLNK
>FUSION-ENST00000514723.1:76423-ENST00000513673.1:21201|1092
LKFSELEKPGTK
>FUSION-ENST00000445658.6:22568-ENST00000584632.5:39764|4
FPGSEGLR
>FUSION-ENST00000502751.5:32702-ENST00000361084.10:7110|1027
VAPPPFSLCPGPR
>FUSION-ENST00000514723.1:76423-ENST00000513673.1:21201|2050
VTPAPFTSPSLCLLPPLIDLK
>FUSION-ENST00000514723.1:76423-ENST00000513673.1:21201|670
VYASVQADSALSSQDMYHHAMRFSR
>FUSION-ENST00000514723.1:76423-ENST00000513673.1:21201|1169
QVLGRILGFIYSSTFSF
>FUSION-ENST00000514723.1:76423-ENST00000513673.1:21201|249
MFSYFNIQYFK
>FUSION-ENST00000502751.5:32702-ENST00000361084.10:7110|533
MCRGVSYGARGPSPPAPVLELWR
>FUSION-ENST00000502751.5:32702-ENST00000361084.10:7110|638
GPICCVYRSSR
>ENST00000648446.1|SNV-9053-G-T|2
GVIFYEVPPHLFAVADTVYR
>ENST00000648446.1|SNV-9053-G-T|1
GVIFYEVPPHLFAVADTVYRALR
>FUSION-ENST00000502751.5:32702-ENST00000361084.10:7110|159
TNKQRMR
>FUSION-ENST00000514723.1:76423-ENST00000513673.1:21201|1579
MNDSNVIRDKCWGYHVLR
>FUSION-ENST00000514723.1:76423-ENST00000513673.1:21201|1121
VLSFGNEFICQEDILDLGPR
>FUSION-ENST00000514723.1:76423-ENST00000513673.1:21201|49
NCLYLRRVM
>ENST00000259746.13|SNV-8419-C-T|4
VAWDYGRLALVTDADRLWR
>ENST00000255087.10|INDEL-40598-T-TCATT|1
TSKIQSR
>FUSION-ENST00000514723.1:76423-ENST00000513673.1:21201|1578
NDSNVIRDKCWGYHVLR
>FUSION-ENST00000514723.1:76423-ENST00000513673.1:21201|2058
TINPWSLLPHSHPHLFAFSLL
>FUSION-ENST00000514723.1:76423-ENST00000513673.1:21201|197
EFRPNEIKELGGSFFSICVF
>ENST00000379328.9|INDEL-12997-G-GC|23
LGPAGRERVPQVPGAPAR
>FUSION-ENST00000582788.5:22568-ENST00000584632.5:39764|175
AHFSHAAVLSGK
>ENST00000474627.8|SNV-18055-G-A|1
LTVEQAMLLSRLEEEYQIQK
>FUSION-ENST00000514723.1:76423-ENST00000513673.1:21201|2456
WYLLIHFYK
>FUSION-ENST00000514723.1:76423-ENST00000513673.1:21201|499
LKPEILVDPSHIVKSELLHK
>ENST00000373886.8|INDEL-286345-C-CA|1
GSVHPDKWV
>FUSION-ENST00000514723.1:76423-ENST00000513673.1:21201|1796
LPYSLCCLLISWVYFEHQWDR
>FUSION-ENST00000514723.1:76423-ENST00000513673.1:21201|967
PNKNQSIYIVNSTYK
>FUSION-ENST00000502751.5:32702-ENST00000361084.10:7110|143
DLAREESR
>FUSION-ENST00000502751.5:32702-ENST00000361084.10:7110|1020
MSTPPTTITPILQLLL
>FUSION-ENST00000514723.1:76423-ENST00000513673.1:21201|1729
MRLRMSLK
>FUSION-ENST00000502751.5:32702-ENST00000361084.10:7110|541
LYLKKNR
>FUSION-ENST00000502751.5:32702-ENST00000361084.10:7110|659
KRAPSMPLLCAGPSHFLCLGLL
>ENST00000466387.5|MNV-1370576-CA-C|3
CWKLQNCFLKQ
>FUSION-ENST00000502751.5:32702-ENST00000361084.10:7110|793
QAEPRSR
>FUSION-ENST00000502751.5:32702-ENST00000361084.10:7110|1477
FILTHHRSLEVTSRSR
>FUSION-ENST00000514723.1:76423-ENST00000513673.1:21201|1462
TLDRLDFVKIK
>FUSION-ENST00000514723.1:76423-ENST00000513673.1:21201|2425
SVQCILKQSNVRVLFLSWK
>FUSION-ENST00000514723.1:76423-ENST00000513673.1:21201|892
NKIELLCFFLSSAQAVVIIIFK
>FUSION-ENST00000514723.1:76423-ENST00000513673.1:21201|1193
FYGFYLIDIILPWSKK
>FUSION-ENST00000514723.1:76423-ENST00000513673.1:21201|1540
VGAVVLISDK
>FUSION-ENST00000514723.1:76423-ENST00000513673.1:21201|909
LSTFKLFSSSNFERYNR
>FUSION-ENST00000502751.5:32702-ENST00000361084.10:7110|947
RGAIFLR
>FUSION-ENST00000514723.1:76423-ENST00000513673.1:21201|369
EKFKNFTESSCAK
>FUSION-ENST00000514723.1:76423-ENST00000513673.1:21201|1231
LNFFLVR
>FUSION-ENST00000514723.1:76423-ENST00000513673.1:21201|282
LITLLPKYEKLR
>FUSION-ENST00000502751.5:32702-ENST00000361084.10:7110|816
MRILYSNMY
>FUSION-ENST00000514723.1:76423-ENST00000513673.1:21201|1690
YKSYLRK
>FUSION-ENST00000514723.1:76423-ENST00000513673.1:21201|1860
CFLVLHRSS
>FUSION-ENST00000502751.5:32702-ENST00000361084.10:7110|464
SQNLYITSTSSDPPPKSR
>ENST00000370193.3|SNV-1247-G-A|1
LASKTFKGLEVSVLQAAEGR
>ENST00000645724.1|SNV-39991-G-C|5
VRGGDSGLDGLGGPGLQLGSPDK
>FUSION-ENST00000502751.5:32702-ENST00000361084.10:7110|1043
IGTQASLTLYHAWEGPESRKGR
>FUSION-ENST00000514723.1:76423-ENST00000513673.1:21201|569
MSQGERERR
>FUSION-ENST00000514723.1:76423-ENST00000513673.1:21201|1286
MPVIPATQEAEAGESLEPGRR
>FUSION-ENST00000514723.1:76423-ENST00000513673.1:21201|622
IQHFPLGRISNIGKYIST
>FUSION-ENST00000514723.1:76423-ENST00000513673.1:21201|949
MIASIRNR
>FUSION-ENST00000514723.1:76423-ENST00000513673.1:21201|1798
REEARAI
>FUSION-ENST00000514723.1:76423-ENST00000513673.1:21201|180
GICITSEESQGCSLK
>FUSION-ENST00000502751.5:32702-ENST00000361084.10:7110|885
LGQEDCLSPGVLRLQ
>FUSION-ENST00000502751.5:32702-ENST00000361084.10:7110|1320
DLGEQGTGSKK
>FUSION-ENST00000514723.1:76423-ENST00000513673.1:21201|998
SENMRCLVFCSCDSLLR
>ENST00000368653.7|SNV-24977-G-T|4
QNESSQPKVAEDSGGQKSAK
>FUSION-ENST00000514723.1:76423-ENST00000513673.1:21201|1008
QRKEDSFYLFIYFYYYTLSFR
>FUSION-ENST00000502751.5:32702-ENST00000361084.10:7110|450
ISCLSSLSSWDYR
>FUSION-ENST00000502751.5:32702-ENST00000361084.10:7110|1236
VMLSGQDNIVRPHLYK
>FUSION-ENST00000514723.1:76423-ENST00000513673.1:21201|1672
YCEKVLFSFEFHFKFWK
>FUSION-ENST00000514723.1:76423-ENST00000513673.1:21201|456
MKNEIFHVVK
>FUSION-ENST00000514723.1:76423-ENST00000513673.1:21201|389
INNDPERIVDTD
>FUSION-ENST00000514723.1:76423-ENST00000513673.1:21201|1571
MGTSPGVEKLK
>FUSION-ENST00000514723.1:76423-ENST00000513673.1:21201|1113
KYRYLEYCLNVIK
>FUSION-ENST00000502751.5:32702-ENST00000361084.10:7110|291
GLGMVAGTRDPSTLGG
>FUSION-ENST00000502751.5:32702-ENST00000361084.10:7110|946
RGAIFLRSQSK
>FUSION-ENST00000502751.5:32702-ENST00000361084.10:7110|1158
MSHSPSQFPLLK
>FUSION-ENST00000514723.1:76423-ENST00000513673.1:21201|2331
MSHSLGGTRR
>FUSION-ENST00000514723.1:76423-ENST00000513673.1:21201|1681
DLGDSFKESILVSLIVAEK
>FUSION-ENST00000514723.1:76423-ENST00000513673.1:21201|2088
MSVAFFK
>FUSION-ENST00000502751.5:32702-ENST00000361084.10:7110|510
EGDVTAEFLLNFLLPAAR
>FUSION-ENST00000514723.1:76423-ENST00000513673.1:21201|2030
DLIFQGKKLK
>FUSION-ENST00000445658.6:22568-ENST00000584632.5:39764|16
SGQPGPGALGR
>ENST00000379328.9|INDEL-12997-G-GC|30
QPAPLHLPAHPAEGRLPGPIAVHPR
>ENST00000481743.2|INDEL-12997-G-GC|5
ALGQPPHR
>FUSION-ENST00000514723.1:76423-ENST00000513673.1:21201|818
RTLLPCSSSFLLPEI
>FUSION-ENST00000502751.5:32702-ENST00000361084.10:7110|216
MILPPHSSLGDRPRFSKK
>FUSION-ENST00000502751.5:32702-ENST00000361084.10:7110|1084
GANLRGWGS
>FUSION-ENST00000514723.1:76423-ENST00000513673.1:21201|1031
KILVLDCFYFLFF
>FUSION-ENST00000582788.5:22568-ENST00000584632.5:39764|172
NQCYSHSTYEK
>FUSION-ENST00000502751.5:32702-ENST00000361084.10:7110|1271
MYFLVVIITAKK
>FUSION-ENST00000514723.1:76423-ENST00000513673.1:21201|2267
APTLRPWTCTGPWSVR
>FUSION-ENST00000502751.5:32702-ENST00000361084.10:7110|1211
MAQKGSLSMHTPPLSHR
>FUSION-ENST00000514723.1:76423-ENST00000513673.1:21201|736
PSLVHVK
>FUSION-ENST00000514723.1:76423-ENST00000513673.1:21201|1717
MVFYSVVYSMK
>FUSION-ENST00000514723.1:76423-ENST00000513673.1:21201|1234
IQVHNQKLIKAR
>FUSION-ENST00000514723.1:76423-ENST00000513673.1:21201|764
LLQIFVFDMINFPLI
>FUSION-ENST00000502751.5:32702-ENST00000361084.10:7110|269
MGVTEETLGCYK
>FUSION-ENST00000514723.1:76423-ENST00000513673.1:21201|1766
AAGKAHPL
>FUSION-ENST00000502751.5:32702-ENST00000361084.10:7110|1216
SIFFFFFFFFR
>FUSION-ENST00000514723.1:76423-ENST00000513673.1:21201|2394
MFKGNMVKPCVYKK
>FUSION-ENST00000514723.1:76423-ENST00000513673.1:21201|1222
GNCQYVK
>FUSION-ENST00000514723.1:76423-ENST00000513673.1:21201|1098
PSDPGCIATLLSR
>FUSION-ENST00000514723.1:76423-ENST00000513673.1:21201|458
MTFSKTQK
>FUSION-ENST00000502751.5:32702-ENST00000361084.10:7110|662
CLCTCSVIHGGGTVEWR
>FUSION-ENST00000514723.1:76423-ENST00000513673.1:21201|98
MYTVTFFSK
>ENST00000359651.7|INDEL-5996-T-TGC|1
LWPNYGAKRK
>FUSION-ENST00000514723.1:76423-ENST00000513673.1:21201|1538
VGAVVLISDKVDFRAR
>ENST00000369209.7|SNV-166380-C-A|2
LRLNQMIELSSK
>FUSION-ENST00000514723.1:76423-ENST00000513673.1:21201|954
KEKLTLYDCGIK
>FUSION-ENST00000514723.1:76423-ENST00000513673.1:21201|2427
SVQCILK
>ENST00000508185.5|MNV-26965-CT-C|1
TYWKWLQ
>FUSION-ENST00000514723.1:76423-ENST00000513673.1:21201|2198
MLCLLQAAWHARAVRK
>FUSION-ENST00000514723.1:76423-ENST00000513673.1:21201|438
KVVNSSMLNKIK
>FUSION-ENST00000514723.1:76423-ENST00000513673.1:21201|2113
TGLVLMKSL
>FUSION-ENST00000502751.5:32702-ENST00000361084.10:7110|1199
LVRTPDFR
>FUSION-ENST00000502751.5:32702-ENST00000361084.10:7110|1660
LGGELVHVLLLGGGGREGGGVMKCR
>ENST00000468221.5|SNV-12097-G-C|4
MICSTCCRACCSPSPCCPSSR
>ENST00000674468.1|SNV-166380-C-A|5
SSSSLPWSLRQPLSTAESCG
>ENST00000602860.5|SNV-2029-A-C|2
QGHGRSCVHCPQLHAVHL
>FUSION-ENST00000514723.1:76423-ENST00000513673.1:21201|937
GMHPNPCPLTIMLTSLSSFKAL
>FUSION-ENST00000502751.5:32702-ENST00000361084.10:7110|520
QIMVLACAPQRNLRR
>FUSION-ENST00000514723.1:76423-ENST00000513673.1:21201|294
MNNCMFQISGFSL
>ENST00000380412.7|SNV-1632-A-G|2
THTGERPCKCPR
>FUSION-ENST00000514723.1:76423-ENST00000513673.1:21201|1696
MIIYSVSATENIFGFFEENSK
>FUSION-ENST00000514723.1:76423-ENST00000513673.1:21201|702
AESSNQLKR
>FUSION-ENST00000514723.1:76423-ENST00000513673.1:21201|689
FISAVIK
>FUSION-ENST00000502751.5:32702-ENST00000361084.10:7110|939
NVVSCQGRQVMSSGTEIELPCSAK
>FUSION-ENST00000514723.1:76423-ENST00000513673.1:21201|435
MLLKKLTN
>FUSION-ENST00000502751.5:32702-ENST00000361084.10:7110|1075
MVLSKYL
>FUSION-ENST00000514723.1:76423-ENST00000513673.1:21201|1967
MLHALCCTLEFTWLK
>FUSION-ENST00000502751.5:32702-ENST00000361084.10:7110|376
MCHHPQLIFFLRDGVSLCWPGWS
>FUSION-ENST00000514723.1:76423-ENST00000513673.1:21201|1617
FLMYKVIFYM
>ENST00000320005.5|SNV-167642-G-C|1
KENEDKDK
>FUSION-ENST00000514723.1:76423-ENST00000513673.1:21201|485
YLIFPLK
>FUSION-ENST00000502751.5:32702-ENST00000361084.10:7110|1051
EKVGLVSAGPAGGAR
>FUSION-ENST00000502751.5:32702-ENST00000361084.10:7110|344
KVSLICKAGK
>FUSION-ENST00000514723.1:76423-ENST00000513673.1:21201|936
MHPNPCPLTIMLTSLSSFK
>FUSION-ENST00000514723.1:76423-ENST00000513673.1:21201|2215
GAYCHTC
>ENST00000622132.5|SNV-192506-A-G|3
IATEAIENFRTVVSLTQEQR
>FUSION-ENST00000502751.5:32702-ENST00000361084.10:7110|188
MHSSGICFK
>FUSION-ENST00000502751.5:32702-ENST00000361084.10:7110|1015
MPISPWALIACK
>FUSION-ENST00000514723.1:76423-ENST00000513673.1:21201|1803
LRFVSHYFCNLR
>FUSION-ENST00000514723.1:76423-ENST00000513673.1:21201|86
MRFTLFFLFLSQWTR
>FUSION-ENST00000502751.5:32702-ENST00000361084.10:7110|407
PVIPALSEAEVTRSPEVRSYMVK
>FUSION-ENST00000502751.5:32702-ENST00000361084.10:7110|1108
MHPQGRRR
>FUSION-ENST00000196371.10:76423-ENST00000513673.1:21201|1
LTTTSASQVQAILLPQPSE
>FUSION-ENST00000502751.5:32702-ENST00000361084.10:7110|1621
MGVLEPELR
>FUSION-ENST00000502751.5:32702-ENST00000361084.10:7110|577
WALGMLCKLGAHPAK
>FUSION-ENST00000514723.1:76423-ENST00000513673.1:21201|1253
LRGMELK
>FUSION-ENST00000514723.1:76423-ENST00000513673.1:21201|1236
IQVHNQK
>FUSION-ENST00000514723.1:76423-ENST00000513673.1:21201|2023
QELPWWFGEQG
>FUSION-ENST00000514723.1:76423-ENST00000513673.1:21201|1948
SSTYIYFPYSFSVIIFYLCFWTF
>ENST00000478381.5|SNV-16352-T-C|1
QGALWANTLGSLALLYSAFGVITEK
>FUSION-ENST00000582788.5:22568-ENST00000584632.5:39764|183
IGKRFPFFLGSCSLR
>FUSION-ENST00000502751.5:32702-ENST00000361084.10:7110|1017
TTVVFVASWGLLGPQGPQAVIHHR
>FUSION-ENST00000514723.1:76423-ENST00000513673.1:21201|1399
LVGMLPERLINCLFLFPCR
>ENST00000480988.5|INDEL-78766-A-AA|3
MFLFTQKK
>FUSION-ENST00000502751.5:32702-ENST00000361084.10:7110|1222
MPLIKAPS
>FUSION-ENST00000502751.5:32702-ENST00000361084.10:7110|494
LRQHQPSGPR
>FUSION-ENST00000514723.1:76423-ENST00000513673.1:21201|1018
LKVLSPTLR
>FUSION-ENST00000514723.1:76423-ENST00000513673.1:21201|931
LTSLSSFK
>ENST00000468630.5|SNV-5649-G-C|4
LLERIAINTFK
>ENST00000358039.9|INDEL-78766-A-AA|3
KGASFVHPFHSR
>FUSION-ENST00000502751.5:32702-ENST00000361084.10:7110|406
SPEVRSYMVK
>FUSION-ENST00000514723.1:76423-ENST00000513673.1:21201|814
MYHHFKGCKFIGSPSTFQSLCISL
>FUSION-ENST00000502751.5:32702-ENST00000361084.10:7110|139
EGAVPGSYSWLSLGDFFR
>ENST00000570049.5|INDEL-32956-C-CC|2
MGHGQLQTVGIPSH
>ENST00000544257.5|SNV-72345-T-G|8
AVFLARDKHHLADLSHR
>FUSION-ENST00000502751.5:32702-ENST00000361084.10:7110|1544
CANAVRCVAWCTCESVCCR
>FUSION-ENST00000502751.5:32702-ENST00000361084.10:7110|227
GPRPQCCHLLERIRWDGHGGSHL
>ENST00000673621.1|SNV-181067-T-C|1
YAECMEMLHEAQEEPKNLRNK
>FUSION-ENST00000582788.5:22568-ENST00000584632.5:39764|217
PIIPATWEG
>FUSION-ENST00000514723.1:76423-ENST00000513673.1:21201|1944
MTIYTQKNSRIEIVYW
>FUSION-ENST00000514723.1:76423-ENST00000513673.1:21201|577
LLLRAEGKGEAGMSQGER
>FUSION-ENST00000514723.1:76423-ENST00000513673.1:21201|2177
MIIGLFR
>ENST00000590311.5|SNV-26969-C-A|6
DCLFQQKDQLQSIIK
>FUSION-ENST00000502751.5:32702-ENST00000361084.10:7110|1215
MTWWMAQK
>FUSION-ENST00000502751.5:32702-ENST00000361084.10:7110|1566
VPTGPTSSLTHQQE
>FUSION-ENST00000514723.1:76423-ENST00000513673.1:21201|352
AHLMEEL
>FUSION-ENST00000502751.5:32702-ENST00000361084.10:7110|1227
KKFFFFEMEFCSCCPGWSAVA
>FUSION-ENST00000502751.5:32702-ENST00000361084.10:7110|707
EGGREGGR
>FUSION-ENST00000514723.1:76423-ENST00000513673.1:21201|1793
MLHAHLNPSRCFD
>FUSION-ENST00000582788.5:22568-ENST00000584632.5:39764|258
SPVHLLQPLSLSHLQQKK
>FUSION-ENST00000514723.1:76423-ENST00000513673.1:21201|1181
TQGRLVYYFIRR
>FUSION-ENST00000514723.1:76423-ENST00000513673.1:21201|88
PVLKPRAHTGWPYNPTI
>FUSION-ENST00000514723.1:76423-ENST00000513673.1:21201|156
GWRGMDNR
>FUSION-ENST00000514723.1:76423-ENST00000513673.1:21201|464
LLLFQFLYQQGVVSTK
>FUSION-ENST00000502751.5:32702-ENST00000361084.10:7110|1416
VSRSVTRLGR
>FUSION-ENST00000502751.5:32702-ENST00000361084.10:7110|1604
FAPWTGDLT
>ENST00000402558.6|SNV-51688-G-A|2
LTQVLKDSFISNAK
>FUSION-ENST00000514723.1:76423-ENST00000513673.1:21201|1941
MLDWFENFGC
>FUSION-ENST00000502751.5:32702-ENST00000361084.10:7110|1162
ASLCVHVTRTDR
>FUSION-ENST00000514723.1:76423-ENST00000513673.1:21201|919
NIFTFLLLWIFSLHLNL
>FUSION-ENST00000514723.1:76423-ENST00000513673.1:21201|2208
DESASLRRLLMLCLLQAAWHAR
>FUSION-ENST00000514723.1:76423-ENST00000513673.1:21201|2107
MLKSVYTPQLQC
>FUSION-ENST00000514723.1:76423-ENST00000513673.1:21201|553
YGILYPSEPGQR
>FUSION-ENST00000514723.1:76423-ENST00000513673.1:21201|275
DSILGYLFLFRYWMFKNAEN
>FUSION-ENST00000502751.5:32702-ENST00000361084.10:7110|1400
TWVSRIK
>FUSION-ENST00000514723.1:76423-ENST00000513673.1:21201|1611
MEWKTFLMK
>FUSION-ENST00000514723.1:76423-ENST00000513673.1:21201|1529
KILSVYGVAVLISGLLPPPNHYR
>FUSION-ENST00000502751.5:32702-ENST00000361084.10:7110|750
KEEQSEAVCWET
>FUSION-ENST00000502751.5:32702-ENST00000361084.10:7110|981
KAGQLHGLMWAR
>FUSION-ENST00000445658.6:22568-ENST00000584632.5:39764|12
EGAVTRQRLEMAHPR
>FUSION-ENST00000514723.1:76423-ENST00000513673.1:21201|1277
LLFPVYPRSFDK
>FUSION-ENST00000514723.1:76423-ENST00000513673.1:21201|2225
CKTSQGMTLGCCLPCV
>FUSION-ENST00000514723.1:76423-ENST00000513673.1:21201|1478
LNIISLGNCKPK
>FUSION-ENST00000502751.5:32702-ENST00000361084.10:7110|296
HLFIQETLR
>ENST00000448984.1|SNV-4321-A-C|3
TNIHLKTMASLARK
>FUSION-ENST00000445658.6:22568-ENST00000584632.5:39764|6
DWRFPGSEGLR
>FUSION-ENST00000502751.5:32702-ENST00000361084.10:7110|731
VEAERLVGRLLQLPR
>FUSION-ENST00000502751.5:32702-ENST00000361084.10:7110|1290
MKGPEVQR
>ENST00000367351.4|SNV-4371-T-C|2
EPLTPQAR
>FUSION-ENST00000514723.1:76423-ENST00000513673.1:21201|2095
MSCYSFLACNVSTEKSVAR
>FUSION-ENST00000502751.5:32702-ENST00000361084.10:7110|147
VEGGWGDSLLLLGGQGEPVVEEG
>ENST00000367351.4|SNV-4371-T-C|4
DIQLENYTPKEPLTPQAR
>FUSION-ENST00000514723.1:76423-ENST00000513673.1:21201|856
MHIFLAEHAFLLGLFSLDIVECLLA
>ENST00000636041.1|SNV-29898-C-T|6
PHLTFNGNGKINVNLIMEGLK
>FUSION-ENST00000445658.6:22568-ENST00000584632.5:39764|18
RSGQPGPGALGR
>FUSION-ENST00000514723.1:76423-ENST00000513673.1:21201|710
MTLFLVNDFDSN
>FUSION-ENST00000502751.5:32702-ENST00000361084.10:7110|212
GGLGQEGLSVV
>ENST00000636820.1|SNV-121214-T-G|3
EAPLRGFPTMNSNLSEVQK
>FUSION-ENST00000514723.1:76423-ENST00000513673.1:21201|2073
ASIPPSCSTTSPSLFR
>FUSION-ENST00000502751.5:32702-ENST00000361084.10:7110|1038
MLGKAQK
>FUSION-ENST00000514723.1:76423-ENST00000513673.1:21201|2435
ALHFLNLK
>FUSION-ENST00000502751.5:32702-ENST00000361084.10:7110|708
GAEARVEAERLVVRPLQLSR
>FUSION-ENST00000514723.1:76423-ENST00000513673.1:21201|1256
GIEDMLRGMELK
>FUSION-ENST00000502751.5:32702-ENST00000361084.10:7110|1172
GHMLLARPCLSSRALHTLFPLPR
>FUSION-ENST00000514723.1:76423-ENST00000513673.1:21201|450
NEIFHVVKFFIKFFYFNSF
>ENST00000373231.9|MNV-10381-CC-C|2
AGATQRASTSPSSPSAPWASATT
>ENST00000555122.1|SNV-30156-T-C|1
PSFKTPKVDLK
>FUSION-ENST00000514723.1:76423-ENST00000513673.1:21201|1481
TIKTQQQENHPITK
>ENST00000367976.4|SNV-471-G-T|3
CPDEPAPRCPAGVSLVLDCCGCCR
>FUSION-ENST00000514723.1:76423-ENST00000513673.1:21201|403
ISCVNYFSSFCCWTR
>FUSION-ENST00000502751.5:32702-ENST00000361084.10:7110|38
LRAVSVLRPEPRALSGTPAPR
>ENST00000393847.6|INDEL-8633-C-CC|5
ALNDTQKLALPHRCR
>FUSION-ENST00000514723.1:76423-ENST00000513673.1:21201|1885
MTGQLNGM
>ENST00000636805.1|INDEL-100868-C-CA|1
IESSCGRTDNS
>FUSION-ENST00000514723.1:76423-ENST00000513673.1:21201|185
LNSAKQEKLCSR
>FUSION-ENST00000502751.5:32702-ENST00000361084.10:7110|1241
FEVANLER
>FUSION-ENST00000502751.5:32702-ENST00000361084.10:7110|799
ISQKAMREVEIAGI
>FUSION-ENST00000502751.5:32702-ENST00000361084.10:7110|729
LVGRLLQLPR
>FUSION-ENST00000514723.1:76423-ENST00000513673.1:21201|1354
QINKKSK
>FUSION-ENST00000514723.1:76423-ENST00000513673.1:21201|2471
MCQKKFMILL
>FUSION-ENST00000514723.1:76423-ENST00000513673.1:21201|545
MGKPNLLNLEMT
>FUSION-ENST00000502751.5:32702-ENST00000361084.10:7110|575
MLCKLGAHPAK
>FUSION-ENST00000514723.1:76423-ENST00000513673.1:21201|1291
MISHKIINNFVANEDIDCV
>FUSION-ENST00000514723.1:76423-ENST00000513673.1:21201|1749
LNFVLKILLA
>FUSION-ENST00000514723.1:76423-ENST00000513673.1:21201|813
YHHFKGCKFIGSPSTFQSLCISL
>FUSION-ENST00000514723.1:76423-ENST00000513673.1:21201|2472
NLCMWNPWK
>FUSION-ENST00000514723.1:76423-ENST00000513673.1:21201|1099
MPSDPGCIATLLSR
>FUSION-ENST00000514723.1:76423-ENST00000513673.1:21201|1397
LVGMLPERLINCLFLFPCRICDR
>ENST00000638141.2|SNV-29555-A-C|10
MLLVTCTRSCRKPSR
>ENST00000373886.8|INDEL-286345-C-CA|13
WTCTVSRYKIWCNIHFITWR
>ENST00000553804.6|SNV-30859-C-T|1
MGTILRNNWGSPRR
>FUSION-ENST00000502751.5:32702-ENST00000361084.10:7110|951
NLPVWFSCFEGVK
>FUSION-ENST00000582788.5:22568-ENST00000584632.5:39764|85
PLPAASSLR
>FUSION-ENST00000514723.1:76423-ENST00000513673.1:21201|1377
DLLHKTL
>ENST00000459850.5|SNV-5938-C-T|20
ASETSSASCSTPTPR
>ENST00000638141.2|SNV-29555-A-C|5
KPSREAPSWAAPLIQSFRFSMR
>ENST00000324341.2|SNV-563-G-T|6
QLYKGEYTIFRYAPMFDSDFIQISK
>FUSION-ENST00000502751.5:32702-ENST00000361084.10:7110|431
MPEDIFDCHNWEWK
>FUSION-ENST00000514723.1:76423-ENST00000513673.1:21201|828
ILDIIACCLFFFFSFWQK
>FUSION-ENST00000514723.1:76423-ENST00000513673.1:21201|639
WHIIQRCQDT
>ENST00000259746.13|SNV-8419-C-T|1
LWRQERDR
>FUSION-ENST00000502751.5:32702-ENST00000361084.10:7110|331
MEGRGCSEPRLCHCTPAWATER
>ENST00000361371.10|SNV-26172-C-G|3
IEGWELRTEPSLTHNSSGLLSPLRK
>FUSION-ENST00000502751.5:32702-ENST00000361084.10:7110|715
VYRGERMGAEAR
>ENST00000346299.10|SNV-67747-T-G|2
LYDPLVEYRR
>FUSION-ENST00000514723.1:76423-ENST00000513673.1:21201|1184
MTQGRLVYYFIR
>FUSION-ENST00000514723.1:76423-ENST00000513673.1:21201|1391
LINCLFLFPCRICDR
>FUSION-ENST00000514723.1:76423-ENST00000513673.1:21201|250
SHQDLGSNLE
>FUSION-ENST00000514723.1:76423-ENST00000513673.1:21201|2206
RLLMLCLLQAAWHARAVR
>FUSION-ENST00000514723.1:76423-ENST00000513673.1:21201|2006
TVTFDIGASWYL
>FUSION-ENST00000445658.6:22568-ENST00000584632.5:39764|21
ALLSRSCGQSRR
>FUSION-ENST00000514723.1:76423-ENST00000513673.1:21201|1807
SSGTNPEEAYLFSFHFFFEQNMR
>FUSION-ENST00000502751.5:32702-ENST00000361084.10:7110|912
GTRSVVKMGCVIPDK
>FUSION-ENST00000502751.5:32702-ENST00000361084.10:7110|1402
MTQRTWVSRIK
>ENST00000305364.9|SNV-23686-C-G|1
LHISVKEELDG
>ENST00000649190.1|SNV-53703-C-T|2
AAPWAYSLPKRHHTLST
>FUSION-ENST00000514723.1:76423-ENST00000513673.1:21201|117
MIRGYVITEPLMFQTVWNELSHR
>FUSION-ENST00000502751.5:32702-ENST00000361084.10:7110|249
LAGRGGTR
>FUSION-ENST00000502751.5:32702-ENST00000361084.10:7110|595
MSCPCCACANNSPHHR
>FUSION-ENST00000502751.5:32702-ENST00000361084.10:7110|768
MTKQDPVSK
>FUSION-ENST00000502751.5:32702-ENST00000361084.10:7110|1005
HSPSPGLGSLLCQLLAGK
>FUSION-ENST00000502751.5:32702-ENST00000361084.10:7110|726
LLQLPRK
>ENST00000551956.2|SNV-96-G-A|1
GGPQGFSCGSAIVGGGKR
>FUSION-ENST00000502751.5:32702-ENST00000361084.10:7110|959
QEHSSGPHHLFPCSRRDGGWK
>FUSION-ENST00000514723.1:76423-ENST00000513673.1:21201|1820
IHIFWFGMK
>FUSION-ENST00000502751.5:32702-ENST00000361084.10:7110|831
KGGSEGGACR
>FUSION-ENST00000502751.5:32702-ENST00000361084.10:7110|1654
LPSGLGCEYSLG
>ENST00000380647.8|SNV-329632-T-C|2
SFSEMLQNPDKK
>FUSION-ENST00000514723.1:76423-ENST00000513673.1:21201|1206
KIFWIWDLDQLYSW
>ENST00000475349.5|MNV-84933-TC-T|1
TLGLITSPLAPWEACMTFSIV
>FUSION-ENST00000514723.1:76423-ENST00000513673.1:21201|1314
LLNKVHCH
>ENST00000503878.1|MNV-10381-CC-C|3
CSSPTWRAGATQRASTSPSSPSAP
>FUSION-ENST00000502751.5:32702-ENST00000361084.10:7110|93
MGASLEPTVLSR
>FUSION-ENST00000514723.1:76423-ENST00000513673.1:21201|1495
NYSNINQKK
>FUSION-ENST00000502751.5:32702-ENST00000361084.10:7110|897
LSVVREGKSCLVGLR
>ENST00000395472.2|SNV-15987-G-A|6
KSESYSDAETVNGIEKTK
>FUSION-ENST00000502751.5:32702-ENST00000361084.10:7110|454
VRSWLSNSGKLVLK
>FUSION-ENST00000502751.5:32702-ENST00000361084.10:7110|929
MMLTPPTPILGR
>FUSION-ENST00000502751.5:32702-ENST00000361084.10:7110|1546
MCANAVR
>FUSION-ENST00000502751.5:32702-ENST00000361084.10:7110|527
FCLFPWQQGK
>FUSION-ENST00000502751.5:32702-ENST00000361084.10:7110|252
DQPGQHGETSSLLKIQK
>FUSION-ENST00000502751.5:32702-ENST00000361084.10:7110|1420
PSLSFLFFLSFFFFFEMVSRSVTR
>ENST00000534529.5|SNV-12869-G-A|1
IALILQVRPCLTWR
>FUSION-ENST00000514723.1:76423-ENST00000513673.1:21201|214
AHTLLCMSLLLVCLS
>FUSION-ENST00000514723.1:76423-ENST00000513673.1:21201|1258
DIASTQVQRGIEDMLRGMELK
>ENST00000358409.6|SNV-51710-C-T|3
YIKLWTGKTR
>FUSION-ENST00000514723.1:76423-ENST00000513673.1:21201|913
SSSHIFLLCL
>FUSION-ENST00000514723.1:76423-ENST00000513673.1:21201|1771
MWKEVFSFLPYDSFALLNFYR
>ENST00000638087.1|SNV-121214-T-G|2
GFPTMNSNLSEVQK
>FUSION-ENST00000502751.5:32702-ENST00000361084.10:7110|1421
MPSLSFLFFLSFFFFFEMVSRSVTR
>FUSION-ENST00000514723.1:76423-ENST00000513673.1:21201|2132
ISFFVSSYSFSLEIYFV
>FUSION-ENST00000514723.1:76423-ENST00000513673.1:21201|925
SVGMSSHLLGFNDYATICTTILK
>FUSION-ENST00000502751.5:32702-ENST00000361084.10:7110|1430
LPSLVLNSWPQVILPLQPPK
>FUSION-ENST00000502751.5:32702-ENST00000361084.10:7110|459
MSDSALQSLFNTL
>FUSION-ENST00000514723.1:76423-ENST00000513673.1:21201|1722
VTSVVLLGT
>ENST00000486752.5|SNV-38702-A-G|5
KPFEQRVNSWENK
>FUSION-ENST00000514723.1:76423-ENST00000513673.1:21201|1521
MSFRSTSTGCLLSLPVGV
>FUSION-ENST00000582788.5:22568-ENST00000584632.5:39764|149
IAFSPPWGIWGLFKRPAPLLEGRR
>FUSION-ENST00000514723.1:76423-ENST00000513673.1:21201|1738
DTFTRAR
>FUSION-ENST00000514723.1:76423-ENST00000513673.1:21201|84
MRFTLFFLFLSQWTRR
>FUSION-ENST00000514723.1:76423-ENST00000513673.1:21201|846
YLSLALLAFIPFFSVFLYWSYHSLA
>FUSION-ENST00000514723.1:76423-ENST00000513673.1:21201|63
MLFPDFMKILWF
>FUSION-ENST00000514723.1:76423-ENST00000513673.1:21201|1890
SIILARFI
>FUSION-ENST00000514723.1:76423-ENST00000513673.1:21201|121
MKYLYIYK
>FUSION-ENST00000514723.1:76423-ENST00000513673.1:21201|2347
IISWSLKCNI
>FUSION-ENST00000514723.1:76423-ENST00000513673.1:21201|1760
KISFCFWMEYFK
>FUSION-ENST00000514723.1:76423-ENST00000513673.1:21201|51
CFLILFLFLPSFTEIYLTNK
>FUSION-ENST00000514723.1:76423-ENST00000513673.1:21201|448
FFYFNSF
>FUSION-ENST00000502751.5:32702-ENST00000361084.10:7110|1665
SQRHRLGGELVHVLLLGGGGR
>FUSION-ENST00000502751.5:32702-ENST00000361084.10:7110|258
VRGHLRSGVR
>FUSION-ENST00000514723.1:76423-ENST00000513673.1:21201|2227
MHVLSEKVV
>ENST00000488337.5|SNV-234723-C-T|6
WGCEHPGLQSLPGK
>FUSION-ENST00000514723.1:76423-ENST00000513673.1:21201|1408
DLRENMEVSWLDFL
>FUSION-ENST00000514723.1:76423-ENST00000513673.1:21201|601
MVDTVKPYLKDLGQK
>FUSION-ENST00000514723.1:76423-ENST00000513673.1:21201|1078
MYTCDMLVR
>FUSION-ENST00000514723.1:76423-ENST00000513673.1:21201|1194
MFYGFYLIDIILPWSKK
>FUSION-ENST00000514723.1:76423-ENST00000513673.1:21201|1518
MYIANSSVTK
>ENST00000263666.9|SNV-699-G-A|3
KKSLVAQLAAAQLELQMTALR
>ENST00000373293.5|SNV-8623-T-C|2
HIGSWLYSAAAR
>FUSION-ENST00000514723.1:76423-ENST00000513673.1:21201|1607
TFLMKFIPR
>ENST00000518476.6|SNV-487256-T-G|2
LVYMGKRK
>FUSION-ENST00000514723.1:76423-ENST00000513673.1:21201|1815
IKVISCLK
>ENST00000379328.9|INDEL-12997-G-GC|2
ALSQNER
>FUSION-ENST00000514723.1:76423-ENST00000513673.1:21201|365
NFTESSCAKGT
>ENST00000229270.8|SNV-390-G-A|1
AEDGEEAEFHFAALYINGQWPRLR
>FUSION-ENST00000502751.5:32702-ENST00000361084.10:7110|1628
SDLKKNFHK
>ENST00000312006.5|SNV-6323-C-T|1
EACELREARQR
>FUSION-ENST00000502751.5:32702-ENST00000361084.10:7110|451
MISCLSSLSSWDYR
>FUSION-ENST00000514723.1:76423-ENST00000513673.1:21201|2243
MAYFCFFLKEPVIENLWGGMR
>ENST00000602860.5|SNV-2029-A-C|3
MQGHGRSCVHCPQLHAVHL
>FUSION-ENST00000514723.1:76423-ENST00000513673.1:21201|608
PLCRLTVPCHHK
>FUSION-ENST00000514723.1:76423-ENST00000513673.1:21201|2473
MNLCMWNPWK
>ENST00000379328.9|INDEL-12997-G-GC|7
WHGTLPVQR
>FUSION-ENST00000502751.5:32702-ENST00000361084.10:7110|1201
LARLVRTPDFR
>FUSION-ENST00000514723.1:76423-ENST00000513673.1:21201|1789
MTVLIDPVMMTIELHCK
>ENST00000379328.9|INDEL-12997-G-GC|15
TLPPQQPAGRLPHRLR
>FUSION-ENST00000514723.1:76423-ENST00000513673.1:21201|2294
MSMFIVNLK
>FUSION-ENST00000514723.1:76423-ENST00000513673.1:21201|1734
MILVGTKSK
>FUSION-ENST00000514723.1:76423-ENST00000513673.1:21201|690
GESSSFFPVKFISAVIKYK
>ENST00000393847.6|INDEL-8633-C-CC|2
CRGWPLAGQ
>FUSION-ENST00000514723.1:76423-ENST00000513673.1:21201|204
GREMKSR
>FUSION-ENST00000514723.1:76423-ENST00000513673.1:21201|169
PSMYYQPVQVVFWK
>FUSION-ENST00000514723.1:76423-ENST00000513673.1:21201|48
MITTIINYHIHHLR
>FUSION-ENST00000514723.1:76423-ENST00000513673.1:21201|658
TLILIKLSISSY
>FUSION-ENST00000582788.5:22568-ENST00000584632.5:39764|180
FPFFLGSCSLR
>FUSION-ENST00000502751.5:32702-ENST00000361084.10:7110|895
WPLKLGL
>FUSION-ENST00000502751.5:32702-ENST00000361084.10:7110|1166
TLSLILAISHSSFRPELK
>FUSION-ENST00000514723.1:76423-ENST00000513673.1:21201|880
NSYPSLSFK
>FUSION-ENST00000514723.1:76423-ENST00000513673.1:21201|1632
ITKLVGGR
>FUSION-ENST00000514723.1:76423-ENST00000513673.1:21201|2147
FCRSLLGSFCSAD
>ENST00000504293.5|MNV-2243-TCT-T|4
FLLALYKGK
>FUSION-ENST00000514723.1:76423-ENST00000513673.1:21201|33
MLSTTKGSYCVPPPAMSLHFGK
>FUSION-ENST00000514723.1:76423-ENST00000513673.1:21201|94
MYTVTFFSKRIFSDYFSVSMELIY
>FUSION-ENST00000502751.5:32702-ENST00000361084.10:7110|821
MELIISWR
>FUSION-ENST00000502751.5:32702-ENST00000361084.10:7110|1117
MWNVSSGR
>FUSION-ENST00000514723.1:76423-ENST00000513673.1:21201|957
NNSLDCK
>FUSION-ENST00000502751.5:32702-ENST00000361084.10:7110|936
QVMSSGTEIELPCSAKVRGKP
>ENST00000415537.1|SNV-1800-G-A|4
AEPPKTHVTHHPLSDHETSR
>FUSION-ENST00000514723.1:76423-ENST00000513673.1:21201|986
DMNSSFFMAA
>FUSION-ENST00000514723.1:76423-ENST00000513673.1:21201|1871
NVSNQDDGWNLLQPD
>FUSION-ENST00000514723.1:76423-ENST00000513673.1:21201|1101
MLAAGHSGACL
>FUSION-ENST00000502751.5:32702-ENST00000361084.10:7110|1396
CKDKMVFGVEHGGSCL
>FUSION-ENST00000514723.1:76423-ENST00000513673.1:21201|124
EKMWTSVHHDTLR
>FUSION-ENST00000502751.5:32702-ENST00000361084.10:7110|926
MLTPPTPILGRER
>FUSION-ENST00000514723.1:76423-ENST00000513673.1:21201|2221
MDLGSYLGK
>FUSION-ENST00000502751.5:32702-ENST00000361084.10:7110|1324
QDAVWHR
>FUSION-ENST00000514723.1:76423-ENST00000513673.1:21201|2313
DALNSWK
>FUSION-ENST00000502751.5:32702-ENST00000361084.10:7110|1145
LPANFCIFIRDVVAPCWPGWS
>FUSION-ENST00000514723.1:76423-ENST00000513673.1:21201|172
MVNMPSMYYQPVQVVFWKSVLFSL
>FUSION-ENST00000582788.5:22568-ENST00000584632.5:39764|267
MIMSPVHLLQPLSLSHLQQK
>FUSION-ENST00000502751.5:32702-ENST00000361084.10:7110|207
MVKPHLY
>ENST00000231188.9|SNV-6812-G-C|5
RASIDGFDHYFMTR
>FUSION-ENST00000582788.5:22568-ENST00000584632.5:39764|222
VAHAYNPSYLGR
>ENST00000409845.1|SNV-52-T-G|2
MAGAPPPASLPPCSLSSDCCASNQR
>FUSION-ENST00000514723.1:76423-ENST00000513673.1:21201|1777
TIELHCKWQLARHILCNLSLSSK
>ENST00000474874.5|SNV-21762-A-G|1
ELPGTVGD
>ENST00000379328.9|INDEL-12997-G-GC|5
WHGTLPVQRLRALSQNER
>FUSION-ENST00000514723.1:76423-ENST00000513673.1:21201|781
LCLDLVFSVETFFDGTKR
>FUSION-ENST00000514723.1:76423-ENST00000513673.1:21201|314
LMQISSMQVSSLISSPSLCY
>FUSION-ENST00000514723.1:76423-ENST00000513673.1:21201|1418
SQNTNNQMLTR
>FUSION-ENST00000514723.1:76423-ENST00000513673.1:21201|994
CLVFCSCDSLLR
>FUSION-ENST00000514723.1:76423-ENST00000513673.1:21201|2454
WYLLIHFYKAK
>FUSION-ENST00000514723.1:76423-ENST00000513673.1:21201|1953
MKMYSMK
>FUSION-ENST00000514723.1:76423-ENST00000513673.1:21201|578
LLLRAEGK
>ENST00000356297.5|SNV-400187-C-T|1
LVATVWACAAAVTPDHSYTR
>FUSION-ENST00000514723.1:76423-ENST00000513673.1:21201|2296
MLHLLNLSSPW
>FUSION-ENST00000514723.1:76423-ENST00000513673.1:21201|981
MCYIFLIQSIIIGHLGWF
>FUSION-ENST00000514723.1:76423-ENST00000513673.1:21201|126
VPTVSPHLLCHCILVKGA
>ENST00000551956.2|SNV-96-G-A|4
QQCVRGGPQGFSCGSAIVGGGK
>FUSION-ENST00000514723.1:76423-ENST00000513673.1:21201|1563
LMWTSLR
>FUSION-ENST00000502751.5:32702-ENST00000361084.10:7110|1
PARPLTQ
>ENST00000650162.1|SNV-35895-A-G|1
AAGMLSPKTGGKEAASGTTPQK
>FUSION-ENST00000514723.1:76423-ENST00000513673.1:21201|2201
LCLLQAAWHAR
>FUSION-ENST00000514723.1:76423-ENST00000513673.1:21201|584
APASASGQDLR
>ENST00000374882.8|SNV-1908-G-A|1
ASAGSYISALRMNK
>FUSION-ENST00000502751.5:32702-ENST00000361084.10:7110|1415
SVTRLGR
>FUSION-ENST00000502751.5:32702-ENST00000361084.10:7110|19
SSMIAWR
>FUSION-ENST00000502751.5:32702-ENST00000361084.10:7110|1620
GVLEPELR
>ENST00000261861.10|SNV-140504-G-T|3
KSFVVNGIDLLENVPPRTENELLR
>FUSION-ENST00000514723.1:76423-ENST00000513673.1:21201|1575
CWGYHVLR
>FUSION-ENST00000514723.1:76423-ENST00000513673.1:21201|2190
ASLRDSK
>ENST00000226730.5|SNV-548-G-C|3
LTTMLTFK
>FUSION-ENST00000502751.5:32702-ENST00000361084.10:7110|142
MHAQLWYLF
>FUSION-ENST00000502751.5:32702-ENST00000361084.10:7110|770
EGRKEGR
>ENST00000486752.5|SNV-38702-A-G|6
SFSPYKKPFEQRVNSWENK
>ENST00000354567.7|SNV-236623-G-A|3
YGFTHLSTGKLLREELASESER
>FUSION-ENST00000584601.5:28026-ENST00000310706.9:31499|13
GSPCRRWGK
>ENST00000508814.5|MNV-304129-AAG-A|9
AKRNIGYFDNLK
>ENST00000558634.5|SNV-1608-C-A|8
CCDYMAK
>FUSION-ENST00000502751.5:32702-ENST00000361084.10:7110|181
LSIKISTVLGEK
>FUSION-ENST00000514723.1:76423-ENST00000513673.1:21201|1331
MPPYSFNSISLTR
>FUSION-ENST00000502751.5:32702-ENST00000361084.10:7110|713
GERMGAEAR
>FUSION-ENST00000514723.1:76423-ENST00000513673.1:21201|1479
MLNIISLGNCKPK
>ENST00000395472.2|SNV-15987-G-A|1
VSLRNQERK
>FUSION-ENST00000514723.1:76423-ENST00000513673.1:21201|53
DEKSRVQAK
>FUSION-ENST00000514723.1:76423-ENST00000513673.1:21201|607
MPLCRLTVPCHHKICITMP
>FUSION-ENST00000502751.5:32702-ENST00000361084.10:7110|206
MSMVLAFAASK
>FUSION-ENST00000514723.1:76423-ENST00000513673.1:21201|1956
LMKMYSMK
>FUSION-ENST00000514723.1:76423-ENST00000513673.1:21201|2340
LVSEVQHLRGIFRDH
>ENST00000518504.5|SNV-17832-A-G|4
MELFSPSTTPHARAKTGAR
>FUSION-ENST00000502751.5:32702-ENST00000361084.10:7110|413
ESPVSDSYLSRVLAT
>FUSION-ENST00000514723.1:76423-ENST00000513673.1:21201|2301
ASSCVQWPR
>ENST00000555122.1|SNV-30156-T-C|2
MPSFKTPKVDLK
>FUSION-ENST00000502751.5:32702-ENST00000361084.10:7110|1529
VPNPSCPEPSMQPCPEQRLNR
>FUSION-ENST00000514723.1:76423-ENST00000513673.1:21201|2224
TSQGMTLGCCLPCV
>FUSION-ENST00000514723.1:76423-ENST00000513673.1:21201|81
FTLFFLFLSQWTRR
>ENST00000622191.1|SNV-7434-G-A|1
MEVPPVTLTPTIPEPAWTVRASSR
>FUSION-ENST00000502751.5:32702-ENST00000361084.10:7110|280
GEQTYDIWSPELGLNIQDK
>FUSION-ENST00000514723.1:76423-ENST00000513673.1:21201|2018
MVIGCGVLR
>FUSION-ENST00000502751.5:32702-ENST00000361084.10:7110|655
PLLCAGPSHFLCLGLL
>FUSION-ENST00000502751.5:32702-ENST00000361084.10:7110|1552
CEPGTWRAKDMCANAVR
>FUSION-ENST00000514723.1:76423-ENST00000513673.1:21201|2010
IMAICFSKTVTFDIGASWYL
>FUSION-ENST00000514723.1:76423-ENST00000513673.1:21201|993
CLVFCSCDSLLRMMISNFIHVPTK
>FUSION-ENST00000514723.1:76423-ENST00000513673.1:21201|2306
CFHVIYQWML
>ENST00000409678.8|MNV-5162-TTGGCTACAAGGT-T|2
RQFQEGEEWNCFFYPTLR
>FUSION-ENST00000514723.1:76423-ENST00000513673.1:21201|77
RCKSWEMSFQGDLLEVNLR
>ENST00000401669.7|SNV-727902-C-G|5
LTVDDQQAMTGQMAGDHTRLEFHK
>ENST00000265922.8|SNV-201675-T-G|2
MDVIHMVIGMSMR
>FUSION-ENST00000502751.5:32702-ENST00000361084.10:7110|603
MVGRWWPP
>FUSION-ENST00000514723.1:76423-ENST00000513673.1:21201|244
GSQAPSQFNNIISFSK
>FUSION-ENST00000514723.1:76423-ENST00000513673.1:21201|1392
LINCLFLFPCR
>FUSION-ENST00000514723.1:76423-ENST00000513673.1:21201|1780
MTIELHCKWQLARHILCNLSLSSK
>FUSION-ENST00000514723.1:76423-ENST00000513673.1:21201|194
GWGLILPPETFGNV
>FUSION-ENST00000502751.5:32702-ENST00000361084.10:7110|215
ILPPHSSLGDRPRFSKK
>ENST00000617313.4|MNV-3411-GAAG-G|2
NPNNLDQGGEKTPEIK
>ENST00000304372.6|INDEL-32956-C-CC|19
RGCFPAQHLSCLESPFHSLR
>FUSION-ENST00000514723.1:76423-ENST00000513673.1:21201|2082
VLDNIQK
>FUSION-ENST00000502751.5:32702-ENST00000361084.10:7110|604
IPLANPSLQALIRAGRR
>FUSION-ENST00000502751.5:32702-ENST00000361084.10:7110|794
MQAEPRSR
>FUSION-ENST00000514723.1:76423-ENST00000513673.1:21201|1939
MPLSSQNFGAIFYSLYR
>FUSION-ENST00000502751.5:32702-ENST00000361084.10:7110|363
YVTLFSYCTSPFYR
>FUSION-ENST00000582788.5:22568-ENST00000584632.5:39764|126
GPLIIAHPTEILK
>FUSION-ENST00000514723.1:76423-ENST00000513673.1:21201|848
MHFLQSESHLY
>FUSION-ENST00000514723.1:76423-ENST00000513673.1:21201|1838
LEEESIQHAQALDVESLDR
>FUSION-ENST00000514723.1:76423-ENST00000513673.1:21201|1962
MEKRNTFLPPTLSEESLVLR
>FUSION-ENST00000502751.5:32702-ENST00000361084.10:7110|1080
MKAVFGTQMVLSKYL
>FUSION-ENST00000514723.1:76423-ENST00000513673.1:21201|1477
MQNATASFAVWCFLIQINK
>FUSION-ENST00000582788.5:22568-ENST00000584632.5:39764|266
IMSPVHLLQPLSLSHLQQK
>FUSION-ENST00000502751.5:32702-ENST00000361084.10:7110|245
HSIAITLWHSVQNSCTPR
>FUSION-ENST00000514723.1:76423-ENST00000513673.1:21201|718
MSLVVLSLL
>FUSION-ENST00000502751.5:32702-ENST00000361084.10:7110|877
KNAHVSPQINY
>FUSION-ENST00000514723.1:76423-ENST00000513673.1:21201|1949
YSMKTYCS
>FUSION-ENST00000514723.1:76423-ENST00000513673.1:21201|327
YYTIGTSNETLLYK
>FUSION-ENST00000502751.5:32702-ENST00000361084.10:7110|1024
MVAPPPFSLCPGPRGRGACACVR
>FUSION-ENST00000514723.1:76423-ENST00000513673.1:21201|800
MPYMLTSSFSTLPLV
>FUSION-ENST00000514723.1:76423-ENST00000513673.1:21201|350
RDQERMVK
>FUSION-ENST00000502751.5:32702-ENST00000361084.10:7110|1109
MHPQGRR
>FUSION-ENST00000514723.1:76423-ENST00000513673.1:21201|1173
SSKMTLI
>FUSION-ENST00000502751.5:32702-ENST00000361084.10:7110|611
GSCPLLNL
>ENST00000361371.10|SNV-26172-C-G|7
ENEKCVSSEGEKIEGWELR
>FUSION-ENST00000514723.1:76423-ENST00000513673.1:21201|168
MPSMYYQPVQVVFWKSVLFSL
>ENST00000372827.8|SNV-24184-G-A|1
AVRPLRKR
>ENST00000286349.4|SNV-10438-A-C|1
TPGPLVIYQTLVYPRAAK
>FUSION-ENST00000514723.1:76423-ENST00000513673.1:21201|277
DSILGYLFLFRYWMFK
>FUSION-ENST00000502751.5:32702-ENST00000361084.10:7110|1121
NDVECLLWKDTVR
>FUSION-ENST00000502751.5:32702-ENST00000361084.10:7110|1221
PLIKAPS
>FUSION-ENST00000514723.1:76423-ENST00000513673.1:21201|942
RNGRTVQ
>FUSION-ENST00000514723.1:76423-ENST00000513673.1:21201|1584
TECFFPPN
>FUSION-ENST00000514723.1:76423-ENST00000513673.1:21201|378
LASLVLNWPQVILLLQPPKMLRLQA
>ENST00000569916.1|INDEL-30625-G-GG|1
SQPAGNTACK
>FUSION-ENST00000502751.5:32702-ENST00000361084.10:7110|421
MLQTISEYK
>FUSION-ENST00000502751.5:32702-ENST00000361084.10:7110|893
SCLVGLR
>FUSION-ENST00000514723.1:76423-ENST00000513673.1:21201|1195
FYGFYLIDIILPWSK
>FUSION-ENST00000502751.5:32702-ENST00000361084.10:7110|1313
LCSGLFR
>FUSION-ENST00000514723.1:76423-ENST00000513673.1:21201|2022
MTNFFHCMVIGCGVLR
>FUSION-ENST00000514723.1:76423-ENST00000513673.1:21201|1235
IQVHNQKLIK
>FUSION-ENST00000502751.5:32702-ENST00000361084.10:7110|1357
MICPPWPPLHSSLGSK
>ENST00000468630.5|SNV-5649-G-C|3
LLERIAINTFKGLFSHFFSR
>FUSION-ENST00000502751.5:32702-ENST00000361084.10:7110|860
IQKLAGR
>FUSION-ENST00000514723.1:76423-ENST00000513673.1:21201|609
MPLCRLTVPCHHK
>FUSION-ENST00000502751.5:32702-ENST00000361084.10:7110|868
TPLHSPGGAALWK
>FUSION-ENST00000514723.1:76423-ENST00000513673.1:21201|520
GDYWEKR
>FUSION-ENST00000514723.1:76423-ENST00000513673.1:21201|257
MKPCYTNWETEVQK
>ENST00000508185.5|MNV-26965-CT-C|7
TDVRTQKGDLPVISINLLQHR
>ENST00000533856.5|SNV-1718-A-T|3
LVSGLCHPSSSVSK
>ENST00000273857.9|SNV-157954-G-A|3
CIAMEWVCDGDHDCVDKSDK
>FUSION-ENST00000514723.1:76423-ENST00000513673.1:21201|2274
MSVFNKTNMNITFIFLK
>ENST00000367976.4|SNV-471-G-T|1
CPAGVSLVLDCCGCCRVCAK
>FUSION-ENST00000514723.1:76423-ENST00000513673.1:21201|1924
SCAKNLCIQL
>ENST00000319449.9|SNV-194-G-A|6
SATRPRAAK
>ENST00000432829.6|SNV-97228-C-T|6
SLQPDKRLENLLQQVSVEDFEK
>FUSION-ENST00000514723.1:76423-ENST00000513673.1:21201|1343
MFSIFHY
>ENST00000359651.7|INDEL-5996-T-TGC|5
APRLWPNYGAK
>ENST00000313342.8|SNV-59996-G-C|6
GPPVQSQIWTSGEK
>FUSION-ENST00000514723.1:76423-ENST00000513673.1:21201|2249
SPSASLLCA
>FUSION-ENST00000514723.1:76423-ENST00000513673.1:21201|2514
CKAAETTVVEVRGYF
>FUSION-ENST00000514723.1:76423-ENST00000513673.1:21201|2273
SVFNKTNMNITFIFLK
>FUSION-ENST00000514723.1:76423-ENST00000513673.1:21201|614
HLNNKSVHHFASFHYSRH
>ENST00000638141.2|SNV-42193-C-T|1
MMTLMTRR
>FUSION-ENST00000514723.1:76423-ENST00000513673.1:21201|353
KAHLMEEL
>FUSION-ENST00000502751.5:32702-ENST00000361084.10:7110|475
MSLPHSPLLSLRR
>FUSION-ENST00000514723.1:76423-ENST00000513673.1:21201|2258
CMTRSSK
>ENST00000471692.1|SNV-21066-A-C|2
PFYCLYYYRRAPQLR
>FUSION-ENST00000514723.1:76423-ENST00000513673.1:21201|1176
DSDLKGVLSLVLFGLSNYL
>FUSION-ENST00000502751.5:32702-ENST00000361084.10:7110|728
LVGRLLQLPRK
>ENST00000402918.7|SNV-53923-G-T|4
VFSLDVPDHPAATGLAKGYSK
>ENST00000534800.1|SNV-1718-A-T|1
LVSGLCHPSSSCPWECC
>FUSION-ENST00000502751.5:32702-ENST00000361084.10:7110|270
TWSFLSLTALSGMGVTEETLGCYK
>FUSION-ENST00000514723.1:76423-ENST00000513673.1:21201|619
MDPVTEIVHPWGHSR
>FUSION-ENST00000514723.1:76423-ENST00000513673.1:21201|590
IPVVHLW
>FUSION-ENST00000514723.1:76423-ENST00000513673.1:21201|2490
MLSLGIKQWDQLIKVF
>FUSION-ENST00000514723.1:76423-ENST00000513673.1:21201|1404
MFLQFTNP
>ENST00000577830.6|SNV-81704-C-T|1
IDVLGSGAPTSQRRYR
>FUSION-ENST00000514723.1:76423-ENST00000513673.1:21201|1036
PVIPAAQEAEAGESLEPRNLR
>FUSION-ENST00000502751.5:32702-ENST00000361084.10:7110|89
MGASLEPTVLSRQEPREGK
>FUSION-ENST00000514723.1:76423-ENST00000513673.1:21201|356
MQMKAHLMEEL
>ENST00000570785.1|SNV-85397-G-A|5
ALCPSQQPRMIR
>FUSION-ENST00000502751.5:32702-ENST00000361084.10:7110|1003
HSPSPGLGSLLCQLLAGKLR
>FUSION-ENST00000514723.1:76423-ENST00000513673.1:21201|2449
MFHEVSTVYFETIK
>FUSION-ENST00000514723.1:76423-ENST00000513673.1:21201|102
LAFGKDLRI
>FUSION-ENST00000502751.5:32702-ENST00000361084.10:7110|400
NNLTFLGFSFLICK
>FUSION-ENST00000582788.5:22568-ENST00000584632.5:39764|15
MLMRVWCPGRHSALILPFAQQ
>ENST00000486752.5|SNV-38702-A-G|8
TQNMSFSPYKKPFEQRVNSWENK
>FUSION-ENST00000502751.5:32702-ENST00000361084.10:7110|1483
NFHSFVHSFSQPLPIELLGCARHWR
>ENST00000559882.1|SNV-1608-C-A|14
NLLSPQRPRGAEMCCDYMAK
>FUSION-ENST00000514723.1:76423-ENST00000513673.1:21201|35
ESMPLCQPY
>FUSION-ENST00000502751.5:32702-ENST00000361084.10:7110|906
GCVIPDKSLTFSEPQW
>FUSION-ENST00000502751.5:32702-ENST00000361084.10:7110|485
SFLLWPQNSTYKER
>FUSION-ENST00000502751.5:32702-ENST00000361084.10:7110|422
CYWPKVGRG
>FUSION-ENST00000582788.5:22568-ENST00000584632.5:39764|131
FVLVAGVVVVGLK
>FUSION-ENST00000514723.1:76423-ENST00000513673.1:21201|2376
MAQWLRPNLSQHFGRLR
>FUSION-ENST00000514723.1:76423-ENST00000513673.1:21201|2122
LIISCVSMCAYYYQ
>FUSION-ENST00000502751.5:32702-ENST00000361084.10:7110|523
MQIMVLACAPQRNLR
>FUSION-ENST00000514723.1:76423-ENST00000513673.1:21201|811
FIGSPSTFQSLCISL
>ENST00000635945.1|SNV-118654-T-C|10
LCFVATAQMQASVLKDTSVR
>FUSION-ENST00000514723.1:76423-ENST00000513673.1:21201|743
MFFAPAR
>FUSION-ENST00000502751.5:32702-ENST00000361084.10:7110|1491
SCNPSTLGGQGG
>FUSION-ENST00000514723.1:76423-ENST00000513673.1:21201|261
MFFFLFVLQIPPP
>FUSION-ENST00000582788.5:22568-ENST00000584632.5:39764|79
QPDPSRK
>FUSION-ENST00000502751.5:32702-ENST00000361084.10:7110|261
VPRPGAVAHACNLTLWEAK
>FUSION-ENST00000514723.1:76423-ENST00000513673.1:21201|2074
MASIPPSCSTTSPSLFR
>ENST00000510970.1|SNV-60573-A-G|7
GLSITLSCPLDLTLFPMDTQR
>FUSION-ENST00000582788.5:22568-ENST00000584632.5:39764|249
NVCEKVMNR
>ENST00000277874.10|SNV-108763-T-G|4
FPGFPRVEPDSGIALNGIVK
>FUSION-ENST00000514723.1:76423-ENST00000513673.1:21201|1842
LIPYIKQK
>FUSION-ENST00000514723.1:76423-ENST00000513673.1:21201|849
LHMHFLQSESHLY
>FUSION-ENST00000514723.1:76423-ENST00000513673.1:21201|1825
THFISFYTLAQK
>ENST00000481939.5|INDEL-13855-A-AA|2
TEAVGMQSNQRSR
>FUSION-ENST00000582788.5:22568-ENST00000584632.5:39764|190
VSLLGRRR
>FUSION-ENST00000502751.5:32702-ENST00000361084.10:7110|1191
MFTLLFPQYTGSSLR
>FUSION-ENST00000514723.1:76423-ENST00000513673.1:21201|680
KLILSPQQC
>FUSION-ENST00000502751.5:32702-ENST00000361084.10:7110|1154
MVLHIPPSLLWHSVFTHLLALSS
>ENST00000645724.1|SNV-39991-G-C|2
GGDSGLDGLGGPGLQLGSPDKK
>FUSION-ENST00000514723.1:76423-ENST00000513673.1:21201|427
IYSFITFR
>FUSION-ENST00000514723.1:76423-ENST00000513673.1:21201|803
YKHIFKVK
>ENST00000304372.6|INDEL-32956-C-CC|12
TTGRGWSWSERQGAR
>FUSION-ENST00000582788.5:22568-ENST00000584632.5:39764|224
MEKPRLY
>FUSION-ENST00000514723.1:76423-ENST00000513673.1:21201|1073
MKCFRDD
>FUSION-ENST00000514723.1:76423-ENST00000513673.1:21201|381
LASLVLNWPQVILLLQPPK
>FUSION-ENST00000514723.1:76423-ENST00000513673.1:21201|821
PRSVASQVLCIFSWQNMLFC
>ENST00000517746.6|SNV-176153-A-C|1
QQLELMDTVHNLVNLCTNEGVLLK
>ENST00000394886.7|SNV-21065-C-A|4
RANQLRPNDSR
>ENST00000542394.5|SNV-21711-A-G|1
LCNGEIFFVTNIEYL
>FUSION-ENST00000502751.5:32702-ENST00000361084.10:7110|307
MVKPHLYSKYK
>FUSION-ENST00000514723.1:76423-ENST00000513673.1:21201|2125
MLFNFLFLLISYCAMS
>FUSION-ENST00000502751.5:32702-ENST00000361084.10:7110|1347
VFGTRRATEVGGER
>ENST00000358409.6|SNV-51710-C-T|2
LWTGKTR
>FUSION-ENST00000502751.5:32702-ENST00000361084.10:7110|718
EGGSEGITMVYRGERMGAEAR
>FUSION-ENST00000502751.5:32702-ENST00000361084.10:7110|1580
NKYVSVGR
>FUSION-ENST00000514723.1:76423-ENST00000513673.1:21201|297
PILQVPAHFSSPNPTVAQK
>FUSION-ENST00000502751.5:32702-ENST00000361084.10:7110|571
LGAHPAK
>ENST00000317147.10|INDEL-30625-G-GG|1
SQPAGNTAYCESARS
>FUSION-ENST00000502751.5:32702-ENST00000361084.10:7110|1219
DFLLSFFSFLFFFFFFF
>ENST00000502420.1|SNV-129-G-C|2
TAPQLLWGR
>FUSION-ENST00000582788.5:22568-ENST00000584632.5:39764|248
NVCEKVMNRR
>FUSION-ENST00000502751.5:32702-ENST00000361084.10:7110|1070
MELPLSLFYQR
>FUSION-ENST00000514723.1:76423-ENST00000513673.1:21201|557
ALSQFIR
>FUSION-ENST00000514723.1:76423-ENST00000513673.1:21201|2167
LYMSRNLFISSRFSNLLAYSCS
>FUSION-ENST00000514723.1:76423-ENST00000513673.1:21201|1077
YTCDMLVR
>ENST00000263666.9|SNV-699-G-A|2
KSLVAQLAAAQLELQMTALR
>FUSION-ENST00000514723.1:76423-ENST00000513673.1:21201|1864
LPCSSLFSFWSETLL
>FUSION-ENST00000514723.1:76423-ENST00000513673.1:21201|2035
KRDLIFQGK
>FUSION-ENST00000514723.1:76423-ENST00000513673.1:21201|490
LIFLFIMIKYLIFPLKCK
>FUSION-ENST00000502751.5:32702-ENST00000361084.10:7110|1381
VAQRGWGGVWAP
>FUSION-ENST00000514723.1:76423-ENST00000513673.1:21201|982
VYMCYIFLIQSIIIGHLGWF
>FUSION-ENST00000514723.1:76423-ENST00000513673.1:21201|1670
VLFSFEFHFKFWK
>FUSION-ENST00000502751.5:32702-ENST00000361084.10:7110|1378
GFCHVGQAGVK
>FUSION-ENST00000502751.5:32702-ENST00000361084.10:7110|455
MVRSWLSNSGKLVLK
>FUSION-ENST00000514723.1:76423-ENST00000513673.1:21201|1880
SLIFHLYHQHLR
>FUSION-ENST00000514723.1:76423-ENST00000513673.1:21201|2036
MKRDLIFQGK
>FUSION-ENST00000502751.5:32702-ENST00000361084.10:7110|237
KTEVQRIQ
>FUSION-ENST00000514723.1:76423-ENST00000513673.1:21201|1548
VESKKNK
>FUSION-ENST00000514723.1:76423-ENST00000513673.1:21201|413
MWKLKTCIFK
>FUSION-ENST00000502751.5:32702-ENST00000361084.10:7110|1016
TTVVFVASWGLLGPQGPQAVIHHRK
>FUSION-ENST00000514723.1:76423-ENST00000513673.1:21201|1494
NYSNINQKKAGAIR
>FUSION-ENST00000514723.1:76423-ENST00000513673.1:21201|1854
MPPIPKILVHDQK
>FUSION-ENST00000514723.1:76423-ENST00000513673.1:21201|1709
KSSPLMSK
>FUSION-ENST00000502751.5:32702-ENST00000361084.10:7110|1555
VPLGLQTNFLHSRCEPGTWRAK
>FUSION-ENST00000514723.1:76423-ENST00000513673.1:21201|1441
MALTPPNPSPLLGLVYADKQEK
>FUSION-ENST00000514723.1:76423-ENST00000513673.1:21201|67
MSQVILLVLWGVDDLENLFQL
>FUSION-ENST00000502751.5:32702-ENST00000361084.10:7110|1337
LPFSGKGSKR
>FUSION-ENST00000514723.1:76423-ENST00000513673.1:21201|2330
SHSLGGTRR
>ENST00000379328.9|INDEL-12997-G-GC|16
TLPPQQPAGRLPHR
>FUSION-ENST00000514723.1:76423-ENST00000513673.1:21201|1117
MGLAFQH
>FUSION-ENST00000502751.5:32702-ENST00000361084.10:7110|1232
LSGQDNIVRPHLYK
>FUSION-ENST00000514723.1:76423-ENST00000513673.1:21201|1608
EWKTFLMKFIPR
>ENST00000409418.9|SNV-2201-C-T|5
KVKVIQELK
>ENST00000505174.1|SNV-19151-T-C|2
MLVSFTTGPYGFSEPKRQ
>ENST00000303177.8|INDEL-61668-C-CA|6
KPLLHSHQPLQRGQAEHCPGHR
>FUSION-ENST00000514723.1:76423-ENST00000513673.1:21201|1051
VELYSDPRIGLK
>FUSION-ENST00000514723.1:76423-ENST00000513673.1:21201|178
MFMLIPQSLCLSDLQ
>ENST00000321280.11|INDEL-68560-C-CA|13
SNLVISDPIPGAK
>FUSION-ENST00000502751.5:32702-ENST00000361084.10:7110|1048
ARIGTQASLTLYHAWEGPESRK
>FUSION-ENST00000514723.1:76423-ENST00000513673.1:21201|288
MKLITLLPK
>FUSION-ENST00000514723.1:76423-ENST00000513673.1:21201|1814
IKVISCLKLACAE
>FUSION-ENST00000514723.1:76423-ENST00000513673.1:21201|412
WKLKTCIFK
>FUSION-ENST00000502751.5:32702-ENST00000361084.10:7110|534
CRGVSYGAR
>ENST00000263629.9|SNV-6981-T-A|2
IGMTIEELAR
>FUSION-ENST00000502751.5:32702-ENST00000361084.10:7110|678
NPSISTLER
>FUSION-ENST00000514723.1:76423-ENST00000513673.1:21201|2108
LYTFTSPLCFLTFCFS
>FUSION-ENST00000514723.1:76423-ENST00000513673.1:21201|894
LWVYSLVLVQR
>FUSION-ENST00000514723.1:76423-ENST00000513673.1:21201|1986
VEPFRAK
>FUSION-ENST00000514723.1:76423-ENST00000513673.1:21201|703
MAESSNQLKR
>FUSION-ENST00000502751.5:32702-ENST00000361084.10:7110|1081
MKAVFGTQMVLSK
>FUSION-ENST00000582788.5:22568-ENST00000584632.5:39764|104
CKGSRCWGESSEDCQSR
>FUSION-ENST00000514723.1:76423-ENST00000513673.1:21201|130
SVTKCFPPQK
>ENST00000465337.2|SNV-18055-G-A|4
MLLSRLEEEYQK
>ENST00000505407.1|SNV-18794-T-C|1
TWITFMCFPIH
>ENST00000521959.5|INDEL-61668-C-CA|10
LTTPPRTPIPRSR
>FUSION-ENST00000502751.5:32702-ENST00000361084.10:7110|1296
MDLVSLLHMK
>FUSION-ENST00000514723.1:76423-ENST00000513673.1:21201|459
NDLYFWQEF
>FUSION-ENST00000502751.5:32702-ENST00000361084.10:7110|556
GIWGVGLMWI
>FUSION-ENST00000502751.5:32702-ENST00000361084.10:7110|429
MPEDIFDCHNWEWKCYWPK
>FUSION-ENST00000502751.5:32702-ENST00000361084.10:7110|1021
GACACVR
>FUSION-ENST00000514723.1:76423-ENST00000513673.1:21201|2117
TPSITSCR
>FUSION-ENST00000514723.1:76423-ENST00000513673.1:21201|2170
FLISFWFNLDRLYMSR
>FUSION-ENST00000502751.5:32702-ENST00000361084.10:7110|1194
FVHLAGLNLYVNFFFFFFFF
>FUSION-ENST00000502751.5:32702-ENST00000361084.10:7110|734
ETGWEAAAVTQEGRTEGR
>FUSION-ENST00000502751.5:32702-ENST00000361084.10:7110|428
PEDIFDCHNWEWKCYWPK
>FUSION-ENST00000502751.5:32702-ENST00000361084.10:7110|434
NKTLPQELTIK
>FUSION-ENST00000502751.5:32702-ENST00000361084.10:7110|167
PLHSSLGERAR
>FUSION-ENST00000514723.1:76423-ENST00000513673.1:21201|862
MYIIIHFR
>FUSION-ENST00000502751.5:32702-ENST00000361084.10:7110|1134
LSLVSAFMLLCF
>FUSION-ENST00000514723.1:76423-ENST00000513673.1:21201|2180
ALSTILVNFSFQSKQVHLS
>FUSION-ENST00000514723.1:76423-ENST00000513673.1:21201|2479
MYVESLENSK
>ENST00000342992.10|SNV-279706-A-C|3
WVRCNFTDVSDCQYTVTGLSPGDR
>FUSION-ENST00000514723.1:76423-ENST00000513673.1:21201|1087
MLVFCYFSLV
>FUSION-ENST00000514723.1:76423-ENST00000513673.1:21201|1817
MKIKVISCLK
>FUSION-ENST00000514723.1:76423-ENST00000513673.1:21201|360
TKIKEEMQMK
>FUSION-ENST00000502751.5:32702-ENST00000361084.10:7110|444
MVVVPATR
>FUSION-ENST00000514723.1:76423-ENST00000513673.1:21201|430
GDWRIYSFITFR
>ENST00000508814.5|MNV-304129-AAG-A|7
RNIGYFDNLKADSR
>FUSION-ENST00000514723.1:76423-ENST00000513673.1:21201|2080
WNLSLSLSLSLSVLNR
>FUSION-ENST00000514723.1:76423-ENST00000513673.1:21201|1712
VFYSVVYSMKKSSPLMSK
>FUSION-ENST00000502751.5:32702-ENST00000361084.10:7110|1120
DTVRASCHSGLAWMHPQGR
>ENST00000396862.2|SNV-6253-A-G|4
IYNIKSAVFNWAK
>FUSION-ENST00000582788.5:22568-ENST00000584632.5:39764|105
MCKGSRCWGESSEDCQSR
>FUSION-ENST00000514723.1:76423-ENST00000513673.1:21201|198
EFRPNEIK
>FUSION-ENST00000502751.5:32702-ENST00000361084.10:7110|297
MHLFIQETLR
>ENST00000343455.7|INDEL-61549-A-AA|1
MPKKILLR
>ENST00000370435.5|INDEL-12978-C-CA|4
ACGRDRQAQPR
>FUSION-ENST00000514723.1:76423-ENST00000513673.1:21201|534
VSFILLSPGKDIAFAFPILIR
>FUSION-ENST00000514723.1:76423-ENST00000513673.1:21201|2369
ISQTWWHVPK
>FUSION-ENST00000514723.1:76423-ENST00000513673.1:21201|1657
LTIKSYEIK
>FUSION-ENST00000502751.5:32702-ENST00000361084.10:7110|1030
MRGGEVSQ
>FUSION-ENST00000514723.1:76423-ENST00000513673.1:21201|652
FDCSELSVLKVLCTFLECRMSF
>FUSION-ENST00000502751.5:32702-ENST00000361084.10:7110|251
DQPGQHGETSSLLKIQKLAGR
>FUSION-ENST00000514723.1:76423-ENST00000513673.1:21201|758
MELFMFS
>FUSION-ENST00000514723.1:76423-ENST00000513673.1:21201|667
YHHAMRFSR
>FUSION-ENST00000514723.1:76423-ENST00000513673.1:21201|1285
PVIPATQEAEAGESLEPGRR
>FUSION-ENST00000514723.1:76423-ENST00000513673.1:21201|1882
VASACNPSYSGG
>FUSION-ENST00000502751.5:32702-ENST00000361084.10:7110|349
MNSLCIRQFCKAPK
>FUSION-ENST00000502751.5:32702-ENST00000361084.10:7110|228
MGPRPQCCHLLERIRWDGHGGSHL
>FUSION-ENST00000502751.5:32702-ENST00000361084.10:7110|910
SVVKMGCVIPDKSLTFSEPQW
>FUSION-ENST00000514723.1:76423-ENST00000513673.1:21201|2244
AYFCFFLK
>FUSION-ENST00000514723.1:76423-ENST00000513673.1:21201|2094
SCYSFLACNVSTEKSVAR
>ENST00000486562.1|SNV-56437-G-A|1
FSNLGIWKEN
>FUSION-ENST00000514723.1:76423-ENST00000513673.1:21201|1588
FPCASGKGR
>ENST00000514253.2|MNV-304129-AAG-A|2
MGHYYATGPKETLATLTTLKR
>ENST00000555122.1|SNV-30156-T-C|3
PSFKTPK
>FUSION-ENST00000502751.5:32702-ENST00000361084.10:7110|1082
KMKAVFGTQMVLSK
>FUSION-ENST00000502751.5:32702-ENST00000361084.10:7110|1353
MICPPWPPLHSSLGSKSQTPSKK
>FUSION-ENST00000514723.1:76423-ENST00000513673.1:21201|1689
FNDNTQCFCH
>FUSION-ENST00000514723.1:76423-ENST00000513673.1:21201|580
APASASGQDLRKLLLR
>FUSION-ENST00000514723.1:76423-ENST00000513673.1:21201|663
RFSRLCLLGFYCPNL
>FUSION-ENST00000514723.1:76423-ENST00000513673.1:21201|2241
MLERCFSFQSR
>ENST00000650596.1|SNV-6528-C-T|1
LSPWPVDLEKQPSHHPLRIK
>FUSION-ENST00000502751.5:32702-ENST00000361084.10:7110|1057
TSLDAPTGKEK
>FUSION-ENST00000514723.1:76423-ENST00000513673.1:21201|2013
VIGCGVLRELTFLRIMAICFSK
>FUSION-ENST00000502751.5:32702-ENST00000361084.10:7110|854
QVPLHSLR
>ENST00000474627.8|SNV-18055-G-A|2
LTVEQAMLLSR
>ENST00000544257.5|SNV-72345-T-G|1
IRHEAPYLFQKYVK
>FUSION-ENST00000514723.1:76423-ENST00000513673.1:21201|259
MNYQLYSFTWLR
>ENST00000558634.5|SNV-1608-C-A|7
MCCDYMAKQR
>FUSION-ENST00000514723.1:76423-ENST00000513673.1:21201|2008
MAICFSKTVTFDIGASWYL
>ENST00000373917.7|SNV-7434-G-A|5
WARMEGTPSDPNPNDPR
>ENST00000321280.11|INDEL-68560-C-CA|10
APAGAPR
>FUSION-ENST00000514723.1:76423-ENST00000513673.1:21201|1453
MLRICYIRHCDCFR
>FUSION-ENST00000502751.5:32702-ENST00000361084.10:7110|1626
NFHKEFYNSGWVSHSGK
>FUSION-ENST00000514723.1:76423-ENST00000513673.1:21201|1591
GKFPCASGKGR
>FUSION-ENST00000502751.5:32702-ENST00000361084.10:7110|456
VRSWLSNSGK
>FUSION-ENST00000514723.1:76423-ENST00000513673.1:21201|616
HLNNKSVHHFASFHYSR
>FUSION-ENST00000514723.1:76423-ENST00000513673.1:21201|826
ILDIIACCLFFFFSFWQKK
>FUSION-ENST00000514723.1:76423-ENST00000513673.1:21201|1097
MPSDPGCIATLLSRVR
>FUSION-ENST00000502751.5:32702-ENST00000361084.10:7110|746
GGRESLWEGETMGAEAR
>FUSION-ENST00000502751.5:32702-ENST00000361084.10:7110|322
KIRNTECLLCAR
>FUSION-ENST00000512084.5:76423-ENST00000513673.1:21201|10
MLGAMQVSKYGDLANWMIPMEFR
>FUSION-ENST00000514723.1:76423-ENST00000513673.1:21201|929
LTSLSSFKAL
>FUSION-ENST00000514723.1:76423-ENST00000513673.1:21201|2385
MVKPCVYKKLAR
>FUSION-ENST00000514723.1:76423-ENST00000513673.1:21201|2299
AFIQSFSWTLFIR
>FUSION-ENST00000502751.5:32702-ENST00000361084.10:7110|373
DGVSLCWPGWS
>FUSION-ENST00000514723.1:76423-ENST00000513673.1:21201|377
MDTTELFFK
>FUSION-ENST00000514723.1:76423-ENST00000513673.1:21201|1727
MKVTSVVLLGT
>FUSION-ENST00000502751.5:32702-ENST00000361084.10:7110|555
MSITFAK
>ENST00000367034.5|SNV-7517-T-C|2
TQHHVEALAEHQNGK
>FUSION-ENST00000502751.5:32702-ENST00000361084.10:7110|231
GPRPQCCHLLER
>ENST00000617492.4|INDEL-23444-A-AA|1
LYCALMGIAGLKPTEERS
>ENST00000304372.6|INDEL-32956-C-CC|3
KSWHPEGLEQAEDQGERKPCP
>FUSION-ENST00000514723.1:76423-ENST00000513673.1:21201|232
VSFRERLENLR
>FUSION-ENST00000514723.1:76423-ENST00000513673.1:21201|1389
ICDRLVHALILSHC
>FUSION-ENST00000502751.5:32702-ENST00000361084.10:7110|1475
SLEVTSRSR
>ENST00000229270.8|SNV-390-G-A|3
AEDGEEAEFHFAALYINGQWPR
>ENST00000489457.1|MNV-26965-CT-C|4
TSCCHRYER
>FUSION-ENST00000514723.1:76423-ENST00000513673.1:21201|833
MFLMILDIIACCLFFFFSFWQK
>ENST00000466387.5|MNV-1370576-CA-C|5
RCWKLQNCFLK
>FUSION-ENST00000514723.1:76423-ENST00000513673.1:21201|651
VLCTFLECR
>FUSION-ENST00000514723.1:76423-ENST00000513673.1:21201|1076
MYTCDMLVRCTH
>FUSION-ENST00000514723.1:76423-ENST00000513673.1:21201|134
AIIKGDVYKALSLCQAS
>FUSION-ENST00000502751.5:32702-ENST00000361084.10:7110|1062
SPLEGHSQGLLPLRTSLDAPTGKEK
>FUSION-ENST00000514723.1:76423-ENST00000513673.1:21201|2172
YLVHTNIYCSLCGL
>FUSION-ENST00000584601.5:28026-ENST00000310706.9:31499|8
CLSWGSR
>FUSION-ENST00000514723.1:76423-ENST00000513673.1:21201|68
YIGQYYHVIP
>FUSION-ENST00000514723.1:76423-ENST00000513673.1:21201|1713
MVFYSVVYSMKKSSPLMSK
>FUSION-ENST00000502751.5:32702-ENST00000361084.10:7110|635
CIFQTFR
>FUSION-ENST00000514723.1:76423-ENST00000513673.1:21201|1272
MSMQHMAAS
>FUSION-ENST00000514723.1:76423-ENST00000513673.1:21201|1764
EVFSFLPYDSFALLNFYRIMK
>FUSION-ENST00000502751.5:32702-ENST00000361084.10:7110|738
GAEARVEAER
>FUSION-ENST00000502751.5:32702-ENST00000361084.10:7110|1474
SLEVTSRSRLAEIR
>FUSION-ENST00000514723.1:76423-ENST00000513673.1:21201|2430
KSVQCILK
>FUSION-ENST00000502751.5:32702-ENST00000361084.10:7110|1183
MSSLFLR
>FUSION-ENST00000502751.5:32702-ENST00000361084.10:7110|1596
IRETGPWR
>FUSION-ENST00000584601.5:28026-ENST00000310706.9:31499|10
TEKCLSWGSR
>FUSION-ENST00000502751.5:32702-ENST00000361084.10:7110|467
MSQNLYITSTSSDPPPK
>FUSION-ENST00000502751.5:32702-ENST00000361084.10:7110|839
RIMTLPCSPPRAAQT
>FUSION-ENST00000514723.1:76423-ENST00000513673.1:21201|219
HGVFSKQVTYLWHSGM
>FUSION-ENST00000514723.1:76423-ENST00000513673.1:21201|1822
MTHFISFYTLAQKIHIFWFGMKIK
>FUSION-ENST00000502751.5:32702-ENST00000361084.10:7110|1225
FFFFEMEFCSCCPGWSAVA
>ENST00000650162.1|SNV-35895-A-G|7
DDPDGKQEAKPQRAAGMLSPK
>ENST00000524089.1|SNV-11911-G-A|4
RHSLAACWR
>FUSION-ENST00000514723.1:76423-ENST00000513673.1:21201|2260
NSACEGSRLLAPYENLTNA
>FUSION-ENST00000514723.1:76423-ENST00000513673.1:21201|1776
WQLARHILCNLSLSSK
>FUSION-ENST00000502751.5:32702-ENST00000361084.10:7110|1022
GRGACACVR
>ENST00000373886.8|INDEL-286345-C-CA|2
GSVHPDK
>ENST00000544257.5|SNV-72345-T-G|3
HHLADLSHRIRHEAPYLFQK
>FUSION-ENST00000502751.5:32702-ENST00000361084.10:7110|1223
EFCSCCPGWSAVA
>ENST00000518476.6|SNV-487256-T-G|1
KEKESFGEISVLLQVPFTCTIITK
>FUSION-ENST00000514723.1:76423-ENST00000513673.1:21201|2510
MLSINSRK
>ENST00000584601.5|SNV-27616-C-G|2
IVHNGAYSLTLQGLGISWLGLR
>FUSION-ENST00000502751.5:32702-ENST00000361084.10:7110|1499
VSGGKSRSPK
>FUSION-ENST00000502751.5:32702-ENST00000361084.10:7110|664
GGMCLCTCSVIHGGGTVEWR
>FUSION-ENST00000582788.5:22568-ENST00000584632.5:39764|260
SPVHLLQPLSLSHLQQK
>FUSION-ENST00000502751.5:32702-ENST00000361084.10:7110|326
LCHCTPAWATERDSNSK
>ENST00000647351.1|SNV-55926-G-A|2
REGMEKR
>FUSION-ENST00000514723.1:76423-ENST00000513673.1:21201|145
LDKLMWNNSFILKPSPSPSLWK
>ENST00000636298.1|SNV-727902-C-G|7
AGDHTRLEFHK
>FUSION-ENST00000514723.1:76423-ENST00000513673.1:21201|470
TIQQPHLTL
>FUSION-ENST00000514723.1:76423-ENST00000513673.1:21201|923
SSHLLGFNDYATICTTILK
>FUSION-ENST00000502751.5:32702-ENST00000361084.10:7110|592
SCPCCACANNSPHHRATSGSI
>FUSION-ENST00000502751.5:32702-ENST00000361084.10:7110|325
LCHCTPAWATERDSNSKK
>FUSION-ENST00000514723.1:76423-ENST00000513673.1:21201|648
MVTFKVINQFFFFFYK
>ENST00000226730.5|SNV-548-G-C|5
NPKLTTMLTFK
>FUSION-ENST00000514723.1:76423-ENST00000513673.1:21201|2084
SVAFFKCRISA
>FUSION-ENST00000502751.5:32702-ENST00000361084.10:7110|1000
LRDGRTEPQ
>FUSION-ENST00000514723.1:76423-ENST00000513673.1:21201|1993
PNDTVLKAVELIIFQEAIK
>FUSION-ENST00000514723.1:76423-ENST00000513673.1:21201|1983
MSNLAFTM
>FUSION-ENST00000514723.1:76423-ENST00000513673.1:21201|1648
VQVDSIQLRCALHR
>FUSION-ENST00000514723.1:76423-ENST00000513673.1:21201|1867
MVRLITLFFPHQFSK
>FUSION-ENST00000502751.5:32702-ENST00000361084.10:7110|512
KEGDVTAEFLLNFLLPAAR
>FUSION-ENST00000502751.5:32702-ENST00000361084.10:7110|1462
TLLSCLVHTHTQARLQGRK
>ENST00000297439.4|SNV-7244-G-C|2
IQGTCYRGKANCCK
>ENST00000672037.1|SNV-59875-C-T|4
WSERYTLGSFEMQWLFLRTNFIER
>FUSION-ENST00000502751.5:32702-ENST00000361084.10:7110|1113
WNVSSGRTQSGPPATQD
>FUSION-ENST00000502751.5:32702-ENST00000361084.10:7110|1167
ALHTLFPLPR
>FUSION-ENST00000514723.1:76423-ENST00000513673.1:21201|1595
MRTFTFR
>FUSION-ENST00000514723.1:76423-ENST00000513673.1:21201|1265
FNSLFGQER
>FUSION-ENST00000502751.5:32702-ENST00000361084.10:7110|184
MHSSGICFKLSIKISTVLGEK
>FUSION-ENST00000514723.1:76423-ENST00000513673.1:21201|137
MAIIKGDVYK
>FUSION-ENST00000502751.5:32702-ENST00000361084.10:7110|1261
MSSALLSFWETLFR
>ENST00000361371.10|SNV-26172-C-G|1
TEPSLTHNSSGLLSPLRK
>FUSION-ENST00000514723.1:76423-ENST00000513673.1:21201|420
HMENVFTIQNK
>FUSION-ENST00000514723.1:76423-ENST00000513673.1:21201|836
NNSHYYFQMCRQEGFA
>FUSION-ENST00000514723.1:76423-ENST00000513673.1:21201|875
MRTIHSAMEK
>FUSION-ENST00000514723.1:76423-ENST00000513673.1:21201|2390
GNMVKPCVYKKLAR
>ENST00000393847.6|INDEL-8633-C-CC|6
ALNDTQKLALPHR
>FUSION-ENST00000502751.5:32702-ENST00000361084.10:7110|1565
MQLGVWHGVHVR
>FUSION-ENST00000514723.1:76423-ENST00000513673.1:21201|2017
VIGCGVLR
>FUSION-ENST00000514723.1:76423-ENST00000513673.1:21201|692
GESSSFFPVKFISAVIK
>FUSION-ENST00000502751.5:32702-ENST00000361084.10:7110|1472
SRLAEIRSF
>FUSION-ENST00000514723.1:76423-ENST00000513673.1:21201|253
IEVMGSR
>ENST00000642197.1|SNV-63028-T-C|3
LVDSGVSAQLTSTR
>FUSION-ENST00000514723.1:76423-ENST00000513673.1:21201|1305
MAYINDLSKKCGK
>FUSION-ENST00000502751.5:32702-ENST00000361084.10:7110|751
NNGSRGKGGGR
>FUSION-ENST00000502751.5:32702-ENST00000361084.10:7110|318
NTECLLCARC
>FUSION-ENST00000502751.5:32702-ENST00000361084.10:7110|1495
MLLILPLWGVIYC
>ENST00000497170.5|SNV-39526-T-G|6
LRIPRPLIR
>FUSION-ENST00000502751.5:32702-ENST00000361084.10:7110|163
LNLKKTNK
>FUSION-ENST00000514723.1:76423-ENST00000513673.1:21201|749
SLNIMSA
>FUSION-ENST00000514723.1:76423-ENST00000513673.1:21201|1980
RLAKNCS
>FUSION-ENST00000502751.5:32702-ENST00000361084.10:7110|647
TTVFWLPAWAQLSKGPICCVYR
>FUSION-ENST00000514723.1:76423-ENST00000513673.1:21201|1125
HVLNNFKFRDC
>FUSION-ENST00000514723.1:76423-ENST00000513673.1:21201|338
MFLDIIGMIKIQNNNITISK
>FUSION-ENST00000514723.1:76423-ENST00000513673.1:21201|37
QRQEQCQ
>FUSION-ENST00000582788.5:22568-ENST00000584632.5:39764|124
DSFLSSLGNLGVV
>FUSION-ENST00000502751.5:32702-ENST00000361084.10:7110|587
NDETLAQVQSLPHPTGR
>ENST00000508185.5|MNV-26965-CT-C|5
TQKGDLPVISINLLQHRTYWK
>ENST00000636298.1|SNV-727902-C-G|10
MTGQMAGDHTRLEFHKIETGIITER
>FUSION-ENST00000514723.1:76423-ENST00000513673.1:21201|587
YIDFFPPWCLTLK
>FUSION-ENST00000502751.5:32702-ENST00000361084.10:7110|1192
LYCNCMFTLLFPQYTGSSLR
>ENST00000266551.8|SNV-59983-T-C|6
KCPFADQALFR
>FUSION-ENST00000514723.1:76423-ENST00000513673.1:21201|1894
MNGKSIILAR
>ENST00000544257.5|SNV-72345-T-G|4
HHLADLSHRIR
>FUSION-ENST00000502751.5:32702-ENST00000361084.10:7110|186
MHSSGICFKLSIK
>FUSION-ENST00000514723.1:76423-ENST00000513673.1:21201|1107
RRLAFLGK
>FUSION-ENST00000514723.1:76423-ENST00000513673.1:21201|797
LTSSFSTLPLV
>FUSION-ENST00000514723.1:76423-ENST00000513673.1:21201|1877
MSLIFHLYHQHLRRR
>FUSION-ENST00000502751.5:32702-ENST00000361084.10:7110|1436
HLGSLQPPPPR
>FUSION-ENST00000514723.1:76423-ENST00000513673.1:21201|154
GMDNRGVHFL
>FUSION-ENST00000502751.5:32702-ENST00000361084.10:7110|573
MLCKLGAHPAKR
>ENST00000443185.7|SNV-115924-C-T|1
SATPMPTVIARAGAQPSANSKPVEK
>ENST00000644533.1|SNV-55926-G-A|5
CCRREGMEK
>ENST00000475698.1|INDEL-5996-T-TGC|7
KASSSSCALRGCGPTMGPK
>FUSION-ENST00000514723.1:76423-ENST00000513673.1:21201|1839
MLEEESIQHAQALDVESLDR
>FUSION-ENST00000445658.6:22568-ENST00000584632.5:39764|13
EGAVTRQR
>FUSION-ENST00000514723.1:76423-ENST00000513673.1:21201|295
MLKFANH
>FUSION-ENST00000514723.1:76423-ENST00000513673.1:21201|1384
FSSGSDCMCVPV
>FUSION-ENST00000514723.1:76423-ENST00000513673.1:21201|941
MTRRQYR
>ENST00000249601.8|SNV-196513-C-T|1
MLGQANLVR
>FUSION-ENST00000514723.1:76423-ENST00000513673.1:21201|2467
ANSGTDCPLGISVFGR
>FUSION-ENST00000514723.1:76423-ENST00000513673.1:21201|1367
GHNGMGR
>ENST00000399138.5|SNV-1176-G-T|1
AASSGYTDLREKLK
>ENST00000558315.1|SNV-2277-G-A|1
NWAPPWASMEHPMRPLQLPR
>ENST00000513335.5|SNV-125644-G-C|5
GYEAIAKVLQSQGDMTEAIK
>FUSION-ENST00000514723.1:76423-ENST00000513673.1:21201|790
MSSVSPGILAL
>FUSION-ENST00000502751.5:32702-ENST00000361084.10:7110|872
MAKTLQSLLK
>ENST00000266551.8|SNV-59983-T-C|4
CPFADQALFR
>FUSION-ENST00000514723.1:76423-ENST00000513673.1:21201|1335
MSINILRFWKVLR
>ENST00000373886.8|INDEL-286345-C-CA|14
WTCTVSRYK
>FUSION-ENST00000514723.1:76423-ENST00000513673.1:21201|1143
YFGFGTSISFTHGRFQSLSE
>FUSION-ENST00000514723.1:76423-ENST00000513673.1:21201|583
MAPASASGQDLRK
>FUSION-ENST00000514723.1:76423-ENST00000513673.1:21201|946
IASIRNRAIR
>FUSION-ENST00000514723.1:76423-ENST00000513673.1:21201|2186
DSKGLPKALSTILVNFSFQSK
>FUSION-ENST00000502751.5:32702-ENST00000361084.10:7110|379
SRIWTRLPGPSSALGLLLTA
>FUSION-ENST00000514723.1:76423-ENST00000513673.1:21201|2402
GLQHSLK
>FUSION-ENST00000508557.5:76423-ENST00000513673.1:21201|18
QVSKYGDLANWMIPMEFRSCCPGR
>FUSION-ENST00000502751.5:32702-ENST00000361084.10:7110|1583
EALGIWPGRK
>ENST00000508185.5|MNV-26965-CT-C|4
GDLPVISINLLQHR
>FUSION-ENST00000514723.1:76423-ENST00000513673.1:21201|899
MSQEESLECESPSSSPSTALTLYR
>FUSION-ENST00000514723.1:76423-ENST00000513673.1:21201|1963
LSISVSYVE
>FUSION-ENST00000514723.1:76423-ENST00000513673.1:21201|2418
DSVAYTFCVTCL
>FUSION-ENST00000502751.5:32702-ENST00000361084.10:7110|830
MKGGSEGGACRR
>ENST00000481170.1|SNV-7434-G-A|3
EGTPSDPNPNDPRARMDSESLFK
>FUSION-ENST00000514723.1:76423-ENST00000513673.1:21201|1327
DIEYFSYIY
>FUSION-ENST00000502751.5:32702-ENST00000361084.10:7110|3
CPASRPPTRPSSGMPARPLTQ
>FUSION-ENST00000514723.1:76423-ENST00000513673.1:21201|1257
GIEDMLR
>FUSION-ENST00000514723.1:76423-ENST00000513673.1:21201|746
ENSGGFPSAFSV
>FUSION-ENST00000514723.1:76423-ENST00000513673.1:21201|2280
RETLVLFGKVLFSDVF
>FUSION-ENST00000514723.1:76423-ENST00000513673.1:21201|1238
MQISGLLLGPLKIQVHNQKLIK
>FUSION-ENST00000514723.1:76423-ENST00000513673.1:21201|2293
SMFIVNLK
>FUSION-ENST00000502751.5:32702-ENST00000361084.10:7110|195
MLSPLREDK
>ENST00000521950.1|SNV-176153-A-C|1
DTVHNLVNLCTNEVLLKGGKR
>FUSION-ENST00000582788.5:22568-ENST00000584632.5:39764|97
ESQGGLESGKGR
>FUSION-ENST00000502751.5:32702-ENST00000361084.10:7110|1407
MGFHRVSQDGLNLLTS
>FUSION-ENST00000514723.1:76423-ENST00000513673.1:21201|443
MNVTIETQRI
>FUSION-ENST00000502751.5:32702-ENST00000361084.10:7110|329
GCSEPRLCHCTPAWATER
>FUSION-ENST00000514723.1:76423-ENST00000513673.1:21201|358
IKEEMQMKAHLMEEL
>ENST00000263666.9|SNV-699-G-A|1
KSLVAQLAAAQLELQMTALRYQK
>FUSION-ENST00000502751.5:32702-ENST00000361084.10:7110|1333
QSGTDELTAYSIELECQSWTR
>ENST00000468221.5|SNV-12097-G-C|3
ICSTCCRACCSPSPCCPSSR
>FUSION-ENST00000502751.5:32702-ENST00000361084.10:7110|937
QVMSSGTEIELPCSAKVR
>FUSION-ENST00000514723.1:76423-ENST00000513673.1:21201|1968
FIHTQTSLTYGGIFIRTWLK
>ENST00000521959.5|INDEL-61668-C-CA|12
LTTPPRTPIPR
>FUSION-ENST00000582788.5:22568-ENST00000584632.5:39764|170
NQCYSHSTYEKTEACRYK
>ENST00000374825.9|SNV-6088-C-G|1
VTNQLQYLQKVVMKALWK
>FUSION-ENST00000514723.1:76423-ENST00000513673.1:21201|1289
IINNFVANEDIDCV
>FUSION-ENST00000514723.1:76423-ENST00000513673.1:21201|2005
MYQCFRDLGHHASCFR
>FUSION-ENST00000514723.1:76423-ENST00000513673.1:21201|1068
MLGFNPIPFCILCVKYCVPAL
>FUSION-ENST00000514723.1:76423-ENST00000513673.1:21201|2143
MSLTFLPEK
>FUSION-ENST00000514723.1:76423-ENST00000513673.1:21201|1787
MTVLIDPVMMTIELHCKWQLAR
>FUSION-ENST00000514723.1:76423-ENST00000513673.1:21201|2026
MSSACRGLRQELPWWFGEQG
>FUSION-ENST00000502751.5:32702-ENST00000361084.10:7110|358
MPLGRSEHTQLFPTSAPLHRLPPAR
>ENST00000221200.9|SNV-19118-G-A|2
QDHRGAFLIDQSPEYFEPILNYLR
>FUSION-ENST00000502751.5:32702-ENST00000361084.10:7110|1361
DGVLPCWSGWSR
>FUSION-ENST00000502751.5:32702-ENST00000361084.10:7110|1112
ASCHSGLAWMHPQGR
>FUSION-ENST00000514723.1:76423-ENST00000513673.1:21201|917
IDLYVFR
>FUSION-ENST00000514723.1:76423-ENST00000513673.1:21201|1420
AKSQNTNNQMLTRM
>FUSION-ENST00000502751.5:32702-ENST00000361084.10:7110|524
QIMVLACAPQR
>ENST00000533856.5|SNV-1718-A-T|1
LVSGLCHPSSSVSKAGTR
>FUSION-ENST00000514723.1:76423-ENST00000513673.1:21201|390
INNDPER
>ENST00000474627.8|SNV-18055-G-A|3
SMVLTLGLIDLRLTVEQAMLLSR
>FUSION-ENST00000514723.1:76423-ENST00000513673.1:21201|303
MVFIVEEER
>FUSION-ENST00000514723.1:76423-ENST00000513673.1:21201|595
RLLQTRAR
>FUSION-ENST00000502751.5:32702-ENST00000361084.10:7110|1579
NKYVSVGRVQLLNGEGAG
>FUSION-ENST00000514723.1:76423-ENST00000513673.1:21201|528
TDISLPS
>ENST00000508814.5|MNV-304129-AAG-A|6
NIGYFDNLK
>FUSION-ENST00000502751.5:32702-ENST00000361084.10:7110|1218
MPATTLS
>FUSION-ENST00000514723.1:76423-ENST00000513673.1:21201|2389
MVKPCVYK
>ENST00000315988.8|SNV-38986-G-A|1
WAGPIIDVLLDYVGNVQLCSQLK
>FUSION-ENST00000514723.1:76423-ENST00000513673.1:21201|59
MGQESTDESEKER
>FUSION-ENST00000502751.5:32702-ENST00000361084.10:7110|1060
GNSQPGPRCHGQDMSGR
>ENST00000341375.12|SNV-291854-C-T|13
MPRKDEHMGHQFLTPDEVPSPPR
>ENST00000220244.7|SNV-162544-G-C|4
AQNERQK
>FUSION-ENST00000502751.5:32702-ENST00000361084.10:7110|1244
AKPRLYKK
>FUSION-ENST00000502751.5:32702-ENST00000361084.10:7110|1069
ELPLSLFYQR
>FUSION-ENST00000502751.5:32702-ENST00000361084.10:7110|923
LTPPTPILGR
>FUSION-ENST00000514723.1:76423-ENST00000513673.1:21201|2460
GLYQNRAILVVTY
>ENST00000296674.13|MNV-2243-TCT-T|5
QEGKTKIININGENTVVINFHMPK
>FUSION-ENST00000502751.5:32702-ENST00000361084.10:7110|954
DGGWKDLRNLPVWFSCFEGVK
>ENST00000636298.1|SNV-727902-C-G|6
MAGDHTRLEFHKIETGIITER
>FUSION-ENST00000514723.1:76423-ENST00000513673.1:21201|536
VSFILLSPGK
>FUSION-ENST00000514723.1:76423-ENST00000513673.1:21201|1545
MVSKHNKAK
>ENST00000370193.3|SNV-1247-G-A|5
ALLSQTSPLCALEK
>FUSION-ENST00000502751.5:32702-ENST00000361084.10:7110|1110
ASCHSGLAWMHPQGRRR
>FUSION-ENST00000584601.5:28026-ENST00000310706.9:31499|2
LQRSSVGSFLG
>FUSION-ENST00000514723.1:76423-ENST00000513673.1:21201|446
SSIVFAEI
>FUSION-ENST00000514723.1:76423-ENST00000513673.1:21201|2311
DALNSWKILNLQK
>FUSION-ENST00000502751.5:32702-ENST00000361084.10:7110|271
IIWGQEF
>FUSION-ENST00000514723.1:76423-ENST00000513673.1:21201|1446
QKQLKLNNK
>ENST00000379328.9|INDEL-12997-G-GC|29
LPGPIAVHPR
>ENST00000254846.9|SNV-8232-A-G|3
NTSGSFR
>FUSION-ENST00000502751.5:32702-ENST00000361084.10:7110|797
MREVEIAGI
>FUSION-ENST00000514723.1:76423-ENST00000513673.1:21201|1205
MFPLLLHLFSCFIVILWLPVFSMK
>FUSION-ENST00000502751.5:32702-ENST00000361084.10:7110|1174
GHMLLARPCLSSR
>FUSION-ENST00000445658.6:22568-ENST00000584632.5:39764|1
ELVKEVL
>FUSION-ENST00000514723.1:76423-ENST00000513673.1:21201|1313
MVFFPTSNIDLVYK
>ENST00000646253.1|INDEL-264264-C-CA|1
EAQAPCPGSTT
>FUSION-ENST00000445658.6:22568-ENST00000584632.5:39764|8
LEMAHPRDWR
>FUSION-ENST00000514723.1:76423-ENST00000513673.1:21201|2054
VLFCLQIVVK
>FUSION-ENST00000502751.5:32702-ENST00000361084.10:7110|1258
SSALLSFWETLFRGQAEETGI
>FUSION-ENST00000514723.1:76423-ENST00000513673.1:21201|1141
TLGDSCK
>ENST00000373580.8|SNV-24477-C-T|1
ALAQQQAVIWGFTYYKAGK
>FUSION-ENST00000502751.5:32702-ENST00000361084.10:7110|559
MMKRWPK
>FUSION-ENST00000514723.1:76423-ENST00000513673.1:21201|2320
LSINGCFK
>FUSION-ENST00000502751.5:32702-ENST00000361084.10:7110|1059
GNSQPGPRCHGQDMSGRAR
>FUSION-ENST00000502751.5:32702-ENST00000361084.10:7110|1033
EEQEHES
>FUSION-ENST00000514723.1:76423-ENST00000513673.1:21201|418
ENVFTIQNK
>FUSION-ENST00000514723.1:76423-ENST00000513673.1:21201|1691
VYLLWFSFFKFNDNTQCFCH
>FUSION-ENST00000514723.1:76423-ENST00000513673.1:21201|2182
FACKRIA
>FUSION-ENST00000514723.1:76423-ENST00000513673.1:21201|1348
VNCEGRR
>FUSION-ENST00000502751.5:32702-ENST00000361084.10:7110|1426
LPSLVLNSWPQVILPLQPPKVLRL
>FUSION-ENST00000514723.1:76423-ENST00000513673.1:21201|980
CYIFLIQSIIIGHLGWF
>FUSION-ENST00000445658.6:22568-ENST00000584632.5:39764|2
FPGSEGLRELVKEVL
>FUSION-ENST00000502751.5:32702-ENST00000361084.10:7110|819
MELIISWRDLS
>FUSION-ENST00000514723.1:76423-ENST00000513673.1:21201|987
ISNFIHVPTKDMNSSFFMAA
>FUSION-ENST00000514723.1:76423-ENST00000513673.1:21201|2169
FLISFWFNLDRLYMSRNLFISSR
>FUSION-ENST00000514723.1:76423-ENST00000513673.1:21201|1535
MIKRSVLHK
>FUSION-ENST00000514723.1:76423-ENST00000513673.1:21201|211
FSDLTTLTELETMHFINLPCDSDEC
>FUSION-ENST00000582788.5:22568-ENST00000584632.5:39764|130
FVLVAGVVVVGLKDGK
>FUSION-ENST00000514723.1:76423-ENST00000513673.1:21201|188
MLNSAKQEK
>FUSION-ENST00000514723.1:76423-ENST00000513673.1:21201|2127
MLLLISR
>FUSION-ENST00000582788.5:22568-ENST00000584632.5:39764|161
LHSLLTTKQHAQSR
>FUSION-ENST00000502751.5:32702-ENST00000361084.10:7110|360
MPLGRSEHTQLFPTSAPLHR
>FUSION-ENST00000514723.1:76423-ENST00000513673.1:21201|750
RSLNIMSA
>FUSION-ENST00000502751.5:32702-ENST00000361084.10:7110|393
VLSMPLESLLASSLG
>FUSION-ENST00000514723.1:76423-ENST00000513673.1:21201|530
SVFQTVILTGR
>FUSION-ENST00000502751.5:32702-ENST00000361084.10:7110|564
DSRQGNLGSWTNVDLEGR
>FUSION-ENST00000514723.1:76423-ENST00000513673.1:21201|473
IEPTPLSSNHHHSCFDHLR
>FUSION-ENST00000502751.5:32702-ENST00000361084.10:7110|1335
QREGWEGT
>FUSION-ENST00000582788.5:22568-ENST00000584632.5:39764|6
SSVLPAAR
>ENST00000636041.1|SNV-29898-C-T|4
PHLTFNGNGKINVNLIMEGLKK
>FUSION-ENST00000514723.1:76423-ENST00000513673.1:21201|373
MTFNQGCNLIVLYPLAIAH
>FUSION-ENST00000514723.1:76423-ENST00000513673.1:21201|2089
FVGVWALKG
>FUSION-ENST00000502751.5:32702-ENST00000361084.10:7110|684
LLRILKSGRPLTLGPVPGPR
>FUSION-ENST00000514723.1:76423-ENST00000513673.1:21201|548
SHRKFSYQ
>ENST00000459850.5|SNV-5938-C-T|17
SRSCLSAWTAWWR
>FUSION-ENST00000514723.1:76423-ENST00000513673.1:21201|1635
HLHVKHFIVTQ
>FUSION-ENST00000514723.1:76423-ENST00000513673.1:21201|1927
MKGRSCAK
>ENST00000621271.4|SNV-59158-G-C|3
VGYTPDWIFLLRRVMK
>FUSION-ENST00000514723.1:76423-ENST00000513673.1:21201|2432
WIVWLTLSV
>FUSION-ENST00000514723.1:76423-ENST00000513673.1:21201|2142
SLTFLPEK
>FUSION-ENST00000514723.1:76423-ENST00000513673.1:21201|1482
DWCQTYAKTIKTQQQENHPITK
>FUSION-ENST00000514723.1:76423-ENST00000513673.1:21201|812
GCKFIGSPSTFQSLCISL
>FUSION-ENST00000514723.1:76423-ENST00000513673.1:21201|290
MWLDSRCF
>ENST00000251127.11|SNV-39526-T-G|2
IPRPLIRIRAFR
>FUSION-ENST00000514723.1:76423-ENST00000513673.1:21201|2436
MALHFLNLK
>FUSION-ENST00000502751.5:32702-ENST00000361084.10:7110|858
AHYHQCGWK
>FUSION-ENST00000514723.1:76423-ENST00000513673.1:21201|460
KNDLYFWQEF
>ENST00000380412.7|SNV-1632-A-G|1
THTGERPCKCPRCGK
>FUSION-ENST00000514723.1:76423-ENST00000513673.1:21201|2202
MLCLLQAAWHAR
>FUSION-ENST00000514723.1:76423-ENST00000513673.1:21201|633
LYVKLCILFKK
>FUSION-ENST00000514723.1:76423-ENST00000513673.1:21201|343
GHLMELWPLVEELAT
>ENST00000449103.5|SNV-17900-C-G|1
DPDIHAAAFGTCVAASVAAPGSGR
>FUSION-ENST00000514723.1:76423-ENST00000513673.1:21201|517
RLPKMSVFK
>FUSION-ENST00000514723.1:76423-ENST00000513673.1:21201|796
MTKDKYQLEKPQTSGFLVVASGGA
>FUSION-ENST00000502751.5:32702-ENST00000361084.10:7110|1115
MWNVSSGRTQSGPPATQD
>FUSION-ENST00000502751.5:32702-ENST00000361084.10:7110|386
TCNNYKDC
>ENST00000468630.5|SNV-5649-G-C|6
YFQRPFLPFFQQMPFNVVYAVSK
>FUSION-ENST00000502751.5:32702-ENST00000361084.10:7110|396
MRLLYGPS
>FUSION-ENST00000514723.1:76423-ENST00000513673.1:21201|1918
MCSGSCL
>FUSION-ENST00000502751.5:32702-ENST00000361084.10:7110|1570
GLAERWGGR
>FUSION-ENST00000514723.1:76423-ENST00000513673.1:21201|2043
SAILPSR
>ENST00000533571.1|SNV-80-G-T|22
GCHHGGR
>FUSION-ENST00000514723.1:76423-ENST00000513673.1:21201|2468
EEHCTYNYFDVVQFR
>FUSION-ENST00000514723.1:76423-ENST00000513673.1:21201|155
GWRGMDNRGVHFL
>FUSION-ENST00000582788.5:22568-ENST00000584632.5:39764|1
QGVGTLPGTALLPLAHQGKTAQ
>FUSION-ENST00000514723.1:76423-ENST00000513673.1:21201|974
CTMCRLVTYVYM
>FUSION-ENST00000514723.1:76423-ENST00000513673.1:21201|1164
MALESYGLK
>FUSION-ENST00000514723.1:76423-ENST00000513673.1:21201|1830
MIHHLLRR
>FUSION-ENST00000514723.1:76423-ENST00000513673.1:21201|1586
KTECFFPPN
>FUSION-ENST00000514723.1:76423-ENST00000513673.1:21201|1455
MLRICYIR
>FUSION-ENST00000514723.1:76423-ENST00000513673.1:21201|2324
TLRHREVK
>FUSION-ENST00000514723.1:76423-ENST00000513673.1:21201|1683
LECEEPCYLFCAFCEKDLGDSFK
>FUSION-ENST00000502751.5:32702-ENST00000361084.10:7110|1028
MVAPPPFSLCPGPR
>ENST00000493217.1|INDEL-4936-T-TGGT|2
MLAISGGHLDSDDDR
>FUSION-ENST00000514723.1:76423-ENST00000513673.1:21201|150
NVKVCKPLVQITQIWFITLFK
>FUSION-ENST00000514723.1:76423-ENST00000513673.1:21201|2192
LPVTEITSLLWISLCCQACAMASLR
>FUSION-ENST00000582788.5:22568-ENST00000584632.5:39764|7
MSSVLPAAR
>FUSION-ENST00000502751.5:32702-ENST00000361084.10:7110|1444
MLPRLILSS
>FUSION-ENST00000502751.5:32702-ENST00000361084.10:7110|1364
RAPPRPANFCIFSR
>ENST00000395472.2|SNV-15987-G-A|2
VSLRNQER
>ENST00000321280.11|INDEL-68560-C-CA|2
RHRPGWRGLQPVG
>FUSION-ENST00000502751.5:32702-ENST00000361084.10:7110|1279
MSGSWCWRCPGR
>FUSION-ENST00000582788.5:22568-ENST00000584632.5:39764|162
LHSLLTTK
>FUSION-ENST00000514723.1:76423-ENST00000513673.1:21201|1041
MKYNYSCYYNQTVLCQALCFNGKK
>FUSION-ENST00000514723.1:76423-ENST00000513673.1:21201|1572
GTSPGVEK
>FUSION-ENST00000502751.5:32702-ENST00000361084.10:7110|27
RPAPLRCRPPASPGCRR
>ENST00000349748.8|SNV-29555-A-C|2
DAPSDMYKIMQKAIER
>FUSION-ENST00000502751.5:32702-ENST00000361084.10:7110|825
MVTMELIISWR
>FUSION-ENST00000514723.1:76423-ENST00000513673.1:21201|760
CYHCIVELQFVKVQAAVLTNHLTNL
>FUSION-ENST00000582788.5:22568-ENST00000584632.5:39764|144
RPAPLLEGRRAPR
>FUSION-ENST00000502751.5:32702-ENST00000361084.10:7110|933
MSSGTEIELPCSAKVR
>FUSION-ENST00000502751.5:32702-ENST00000361084.10:7110|498
DTQTHTRPPTR
>FUSION-ENST00000502751.5:32702-ENST00000361084.10:7110|1169
MLLARPCLSSRALHTLFPLPR
>FUSION-ENST00000502751.5:32702-ENST00000361084.10:7110|864
TLQSLLKIQK
>FUSION-ENST00000514723.1:76423-ENST00000513673.1:21201|956
NNSLDCKK
>FUSION-ENST00000502751.5:32702-ENST00000361084.10:7110|574
LCKLGAHPAK
>FUSION-ENST00000502751.5:32702-ENST00000361084.10:7110|1510
RKEQVSK
>FUSION-ENST00000502751.5:32702-ENST00000361084.10:7110|892
MELIIKVLS
>FUSION-ENST00000502751.5:32702-ENST00000361084.10:7110|924
MLTPPTPILGREREEHK
>FUSION-ENST00000502751.5:32702-ENST00000361084.10:7110|315
MFNKYLLNE
>FUSION-ENST00000502751.5:32702-ENST00000361084.10:7110|219
ILPPHSSLGDRPR
>FUSION-ENST00000502751.5:32702-ENST00000361084.10:7110|500
RPGRPQQPHTHRDTQTHTRPPTR
>FUSION-ENST00000514723.1:76423-ENST00000513673.1:21201|1088
FSELEKPGTKCCQQ
>FUSION-ENST00000502751.5:32702-ENST00000361084.10:7110|536
MELLGRL
>FUSION-ENST00000502751.5:32702-ENST00000361084.10:7110|1393
VFGVEHGGSCL
>FUSION-ENST00000514723.1:76423-ENST00000513673.1:21201|1834
VEIHSYTWLEQ
>FUSION-ENST00000514723.1:76423-ENST00000513673.1:21201|1106
RLAFLGK
>FUSION-ENST00000514723.1:76423-ENST00000513673.1:21201|1061
MSPCFPWGI
>FUSION-ENST00000502751.5:32702-ENST00000361084.10:7110|191
NECMHSSGICFK
>ENST00000590602.5|SNV-6622-G-A|3
SSRPLLGNFVRSTWPSLR
>ENST00000472649.2|SNV-243-G-A|5
KTGGHWTTKDYCR
>FUSION-ENST00000514723.1:76423-ENST00000513673.1:21201|1528
KILSVYGVAVLISGLLPPPNHYRR
>FUSION-ENST00000514723.1:76423-ENST00000513673.1:21201|286
MKLITLLPKYEK
>FUSION-ENST00000514723.1:76423-ENST00000513673.1:21201|1907
SRNDCNFVGLVLGLL
>FUSION-ENST00000502751.5:32702-ENST00000361084.10:7110|685
NHSWSGNTWGRLLRILK
>FUSION-ENST00000502751.5:32702-ENST00000361084.10:7110|1305
LPLASGIQHMGDNDATSR
>FUSION-ENST00000514723.1:76423-ENST00000513673.1:21201|186
MLNSAKQEKLCSR
>ENST00000459850.5|SNV-5938-C-T|3
GATWTDPQCLPSLWTRWPETR
>ENST00000644533.1|SNV-55926-G-A|2
MEKRNMQTPDIQLVHHSAIQK
>FUSION-ENST00000502751.5:32702-ENST00000361084.10:7110|1500
MVSGGKSRSPK
>ENST00000533561.5|SNV-1718-A-T|2
MLVSGLCHPSSSD
>FUSION-ENST00000508557.5:76423-ENST00000513673.1:21201|14
MIPMEFR
>FUSION-ENST00000502751.5:32702-ENST00000361084.10:7110|1625
NFHKEFYNSGWVSHSGKVSFSGVT
>ENST00000370435.5|INDEL-12978-C-CA|5
RACGRDR
>FUSION-ENST00000514723.1:76423-ENST00000513673.1:21201|1111
YRYLEYCLNVIKSHIK
>FUSION-ENST00000502751.5:32702-ENST00000361084.10:7110|1434
HLGSLQPPPPRFKQFSASAS
>FUSION-ENST00000502751.5:32702-ENST00000361084.10:7110|199
MQADGTQASMLSPLREDK
>ENST00000645624.1|SNV-55926-G-A|2
EGIIQLVHHSAIQKSTK
>FUSION-ENST00000514723.1:76423-ENST00000513673.1:21201|1093
MLKFSELEKPGTK
>FUSION-ENST00000502751.5:32702-ENST00000361084.10:7110|1640
SGSFPREEGMALQLEGSR
>FUSION-ENST00000514723.1:76423-ENST00000513673.1:21201|969
FNSLCAGG
>FUSION-ENST00000514723.1:76423-ENST00000513673.1:21201|2478
YVESLENSK
>FUSION-ENST00000514723.1:76423-ENST00000513673.1:21201|1769
MWKEVFSFLPYDSFALLNFYRIMK
>FUSION-ENST00000502751.5:32702-ENST00000361084.10:7110|1461
LQGRKGDTVESPGFLWR
>FUSION-ENST00000502751.5:32702-ENST00000361084.10:7110|1170
LLARPCLSSR
>FUSION-ENST00000514723.1:76423-ENST00000513673.1:21201|1887
MPVIPAIWEA
>FUSION-ENST00000514723.1:76423-ENST00000513673.1:21201|43
MRDLGCPFLMIT
>FUSION-ENST00000514723.1:76423-ENST00000513673.1:21201|1621
MFSLIFPLWFMFLMYKVIFYM
>FUSION-ENST00000514723.1:76423-ENST00000513673.1:21201|165
YYQPVQVVFWK
>FUSION-ENST00000514723.1:76423-ENST00000513673.1:21201|1186
MALYLRPLSVLH
>FUSION-ENST00000502751.5:32702-ENST00000361084.10:7110|1360
MLVRLVSNS
>FUSION-ENST00000502751.5:32702-ENST00000361084.10:7110|177
ISTVLGEKNK
>FUSION-ENST00000514723.1:76423-ENST00000513673.1:21201|2106
LKSVYTPQLQC
>FUSION-ENST00000502751.5:32702-ENST00000361084.10:7110|1374
MQWCDLGSLQPLTPGFK
>FUSION-ENST00000514723.1:76423-ENST00000513673.1:21201|624
IQHFPLGRISNIGK
>FUSION-ENST00000514723.1:76423-ENST00000513673.1:21201|2046
MGMSAILPSRHVVFLIGE
>FUSION-ENST00000582788.5:22568-ENST00000584632.5:39764|238
LQTPAGCDGSCL
>ENST00000415537.1|SNV-1800-G-A|5
ETLQRAEPPKTHVTHHPLSDHETSR
>FUSION-ENST00000514723.1:76423-ENST00000513673.1:21201|1958
QNTITFLSANFWDGCS
>FUSION-ENST00000502751.5:32702-ENST00000361084.10:7110|1328
EGEAVNMSFLGC
>FUSION-ENST00000502751.5:32702-ENST00000361084.10:7110|843
VWRAPSSLA
>FUSION-ENST00000502751.5:32702-ENST00000361084.10:7110|387
KTCNNYKDC
>FUSION-ENST00000502751.5:32702-ENST00000361084.10:7110|1156
MLMVLHIPPSLLWHSVFTHLLALSS
>FUSION-ENST00000514723.1:76423-ENST00000513673.1:21201|1249
GMELKSCFAFNRYVQ
>FUSION-ENST00000502751.5:32702-ENST00000361084.10:7110|918
ARLSTMLHQE
>FUSION-ENST00000514723.1:76423-ENST00000513673.1:21201|432
SHCPGLH
>FUSION-ENST00000514723.1:76423-ENST00000513673.1:21201|910
MLSTFKLFSSSNFERYNR
>FUSION-ENST00000514723.1:76423-ENST00000513673.1:21201|1457
NYYSVEDTVQGK
>ENST00000349748.8|SNV-29555-A-C|1
IMQKAIER
>FUSION-ENST00000502751.5:32702-ENST00000361084.10:7110|1189
TGIGSSLLLYSQHPAQSR
>ENST00000489277.5|SNV-29223-A-G|2
KGNDKGR
>ENST00000420886.6|SNV-55063-C-T|3
DYNNIGKFLNRILGMEVHQQNALF
>FUSION-ENST00000514723.1:76423-ENST00000513673.1:21201|109
FQTVWNELSHRLSVLARL
>FUSION-ENST00000502751.5:32702-ENST00000361084.10:7110|1063
SPLEGHSQGLLPLRTSLDAPTGK
>ENST00000374825.9|SNV-6088-C-G|3
VTNQLQYLQK
>FUSION-ENST00000514723.1:76423-ENST00000513673.1:21201|262
ALPIDLSFL
>FUSION-ENST00000502751.5:32702-ENST00000361084.10:7110|314
FNKYLLNE
>ENST00000638087.1|SNV-121214-T-G|1
GFPTMNSNLSEVQKVLQIVDNTVSR
>FUSION-ENST00000514723.1:76423-ENST00000513673.1:21201|1645
CALHRVW
>FUSION-ENST00000514723.1:76423-ENST00000513673.1:21201|1326
MLYFKHLITC
>FUSION-ENST00000514723.1:76423-ENST00000513673.1:21201|32
LSTTKGSYCVPPPAMSLHFGK
>FUSION-ENST00000514723.1:76423-ENST00000513673.1:21201|997
MRCLVFCSCDSLLR
>FUSION-ENST00000514723.1:76423-ENST00000513673.1:21201|1784
MTIELHCK
>FUSION-ENST00000582788.5:22568-ENST00000584632.5:39764|240
LGLSNCRR
>ENST00000327582.5|SNV-1640-C-T|2
KSTGCAFAVSPNLRPMQQVVP
>FUSION-ENST00000514723.1:76423-ENST00000513673.1:21201|883
QSQTHCHQGMNSYPSLSFK
>FUSION-ENST00000502751.5:32702-ENST00000361084.10:7110|1009
EVGKTLEIFQSGSLVLKV
>FUSION-ENST00000502751.5:32702-ENST00000361084.10:7110|1442
MQWLDHGSLKP
>FUSION-ENST00000514723.1:76423-ENST00000513673.1:21201|2457
MWYLLIHFYK
>FUSION-ENST00000502751.5:32702-ENST00000361084.10:7110|1588
MTKEALGIWPGR
>FUSION-ENST00000502751.5:32702-ENST00000361084.10:7110|275
GRSGQTQWLTPIIPALWKAEVR
>FUSION-ENST00000514723.1:76423-ENST00000513673.1:21201|218
QVTYLWHSGM
>FUSION-ENST00000514723.1:76423-ENST00000513673.1:21201|676
MLIEKLSFKLILK
>ENST00000511070.5|SNV-19151-T-C|1
GVEGPYGFSEPKRQ
>FUSION-ENST00000514723.1:76423-ENST00000513673.1:21201|62
LFPDFMKILWF
>FUSION-ENST00000582788.5:22568-ENST00000584632.5:39764|128
GKGPLIIAHPTEILKGGVLIQR
>FUSION-ENST00000514723.1:76423-ENST00000513673.1:21201|864
MFVLTSSF
>FUSION-ENST00000196371.10:76423-ENST00000513673.1:21201|3
SAMARSR
>FUSION-ENST00000514723.1:76423-ENST00000513673.1:21201|1180
LVYYFIR
>FUSION-ENST00000502751.5:32702-ENST00000361084.10:7110|8
RTQGCAFASPSLK
>FUSION-ENST00000502751.5:32702-ENST00000361084.10:7110|383
MCVCVCVHIYIYIHTHIYM
>FUSION-ENST00000514723.1:76423-ENST00000513673.1:21201|337
FLDIIGMIKIQNNNITISK
>FUSION-ENST00000502751.5:32702-ENST00000361084.10:7110|866
TPLHSPGGAALWKRAHYHQCGWK
>FUSION-ENST00000514723.1:76423-ENST00000513673.1:21201|1383
MAIRYTNVK
>FUSION-ENST00000502751.5:32702-ENST00000361084.10:7110|544
GQETETILANTVKPR
>FUSION-ENST00000582788.5:22568-ENST00000584632.5:39764|177
QAGFLPPLG
>FUSION-ENST00000514723.1:76423-ENST00000513673.1:21201|2063
QTCSVSDW
>FUSION-ENST00000502751.5:32702-ENST00000361084.10:7110|1180
MLLGLIALHE
>FUSION-ENST00000582788.5:22568-ENST00000584632.5:39764|120
MPRVEVR
>ENST00000638141.2|SNV-29555-A-C|14
MQKAIER
>FUSION-ENST00000502751.5:32702-ENST00000361084.10:7110|700
EGARESLWFIEEK
>FUSION-ENST00000300651.11:17024-ENST00000584632.5:48219|36
HLKGLVNLYNLPGDNGQIK
>FUSION-ENST00000502751.5:32702-ENST00000361084.10:7110|1392
MLARLVSNS
>FUSION-ENST00000514723.1:76423-ENST00000513673.1:21201|2253
LLAPYENLTNA
>FUSION-ENST00000502751.5:32702-ENST00000361084.10:7110|528
GPSPPAPVLELWRFCLFPWQQGK
>ENST00000650596.1|SNV-6528-C-T|2
LSPWPVDLEKQPSHHPLR
>FUSION-ENST00000502751.5:32702-ENST00000361084.10:7110|869
AKTLQSLLKIQK
>FUSION-ENST00000514723.1:76423-ENST00000513673.1:21201|1676
DTSFAMYCEKVLFSFEFHFKFWK
>ENST00000502420.1|SNV-129-G-C|1
TAPQLLWGRGPGSQGTR
>FUSION-ENST00000514723.1:76423-ENST00000513673.1:21201|1428
CHYTPIRMAK
>FUSION-ENST00000514723.1:76423-ENST00000513673.1:21201|871
TIHSAMEK
>FUSION-ENST00000582788.5:22568-ENST00000584632.5:39764|86
MPLPAASSLR
>FUSION-ENST00000502751.5:32702-ENST00000361084.10:7110|813
MSQGMER
>FUSION-ENST00000514723.1:76423-ENST00000513673.1:21201|2234
VLHSGDC
>FUSION-ENST00000502751.5:32702-ENST00000361084.10:7110|1006
MHSPSPGLGSLLCQLLAGK
>FUSION-ENST00000514723.1:76423-ENST00000513673.1:21201|1837
MLEEESIQHAQALDVESLDRGK
>FUSION-ENST00000514723.1:76423-ENST00000513673.1:21201|1493
KAGAIRLGTVAQTCNPSTLGG
>ENST00000342992.10|SNV-279706-A-C|1
CNFTDVSDCQYTVTGLSPGDRYEFR
>FUSION-ENST00000502751.5:32702-ENST00000361084.10:7110|36
AVSVLRPEPR
>FUSION-ENST00000502751.5:32702-ENST00000361084.10:7110|1615
GVVGAVGTLQGFFSFAR
>FUSION-ENST00000514723.1:76423-ENST00000513673.1:21201|2348
MIISWSLKCNI
>FUSION-ENST00000502751.5:32702-ENST00000361084.10:7110|312
PVISHFGR
>FUSION-ENST00000514723.1:76423-ENST00000513673.1:21201|926
MSVGMSSHLLGFNDYATICTTILK
>FUSION-ENST00000502751.5:32702-ENST00000361084.10:7110|2
MPARPLTQ
>FUSION-ENST00000514723.1:76423-ENST00000513673.1:21201|2228
MHVLSEK
>FUSION-ENST00000514723.1:76423-ENST00000513673.1:21201|1202
FPLLLHLFSCFIVILWLPVFSMKL
>ENST00000394480.6|SNV-120169-A-T|1
MNISQCDLPVISVSHVNLTVR
>ENST00000268919.6|SNV-1587-T-C|1
ECILALGQNKPHTPLRASKLTLVLR
>ENST00000481939.5|INDEL-13855-A-AA|4
KTEAVGMQSNQRSR
>FUSION-ENST00000514723.1:76423-ENST00000513673.1:21201|2212
MGRDESASLRR
>FUSION-ENST00000514723.1:76423-ENST00000513673.1:21201|1929
HIISDTS
>ENST00000502420.1|SNV-129-G-C|7
KAAQLPWEDGTSAALGTWPGQSGDK
>FUSION-ENST00000502751.5:32702-ENST00000361084.10:7110|201
MQADGTQASMLSPLR
>FUSION-ENST00000502751.5:32702-ENST00000361084.10:7110|1267
KDKPGYGGR
>ENST00000617492.4|INDEL-23444-A-AA|4
ASALLRLYCALMGIAGLKPTEER
>ENST00000395425.6|SNV-15680-C-T|2
LLCPLGPLTVWHEEHVLNK
>FUSION-ENST00000502751.5:32702-ENST00000361084.10:7110|1245
MAKPRLYKK
>FUSION-ENST00000582788.5:22568-ENST00000584632.5:39764|223
MVAHAYNPSYLGR
>FUSION-ENST00000502751.5:32702-ENST00000361084.10:7110|563
DSRQGNLGSWTNVDLEGRWLGCTMP
>FUSION-ENST00000514723.1:76423-ENST00000513673.1:21201|1171
LYGLVIECLGTSIDLTVMQVLGR
>FUSION-ENST00000502751.5:32702-ENST00000361084.10:7110|1372
MQWCDLGSLQPLTPGFKR
>ENST00000635945.1|SNV-118654-T-C|7
QASVLKDTSVR
>FUSION-ENST00000514723.1:76423-ENST00000513673.1:21201|1037
MPVIPAAQEAEAGESLEPRNLR
>FUSION-ENST00000502751.5:32702-ENST00000361084.10:7110|257
GHLRSGVR
>ENST00000373886.8|INDEL-286345-C-CA|7
KSAECKSR
>ENST00000553804.6|SNV-30859-C-T|5
QQFKEEKMGTILR
>FUSION-ENST00000514723.1:76423-ENST00000513673.1:21201|666
MYHHAMRFSRLCLLGFYCPNL
>FUSION-ENST00000514723.1:76423-ENST00000513673.1:21201|2358
FYWTKLD
>ENST00000521959.5|INDEL-61668-C-CA|13
MLTTPPRTPIPR
>FUSION-ENST00000502751.5:32702-ENST00000361084.10:7110|1074
MAELSPNK
>FUSION-ENST00000502751.5:32702-ENST00000361084.10:7110|547
NNCPYFSIKSPLSGQAR
>FUSION-ENST00000502751.5:32702-ENST00000361084.10:7110|203
VLAFAASK
>FUSION-ENST00000502751.5:32702-ENST00000361084.10:7110|1058
TSLDAPTGK
>FUSION-ENST00000514723.1:76423-ENST00000513673.1:21201|1933
MRESSIISGTMDFIAL
>ENST00000381638.7|SNV-40651-G-T|2
YGKPLQLTLQACDFKGK
>ENST00000373115.5|SNV-43334-G-A|3
SLCEDPICTPFVK
>FUSION-ENST00000514723.1:76423-ENST00000513673.1:21201|398
VLPVNREHSYMG
>FUSION-ENST00000514723.1:76423-ENST00000513673.1:21201|1407
ENMEVSWLDFL
>FUSION-ENST00000502751.5:32702-ENST00000361084.10:7110|343
APKSSFSK
>FUSION-ENST00000514723.1:76423-ENST00000513673.1:21201|1415
GWGDTFCMEQR
>FUSION-ENST00000514723.1:76423-ENST00000513673.1:21201|1333
FWKVLRNHSLER
>ENST00000378454.8|SNV-179653-C-T|1
VNGGTDEENGEEL
>ENST00000470363.5|SNV-1800-G-A|4
MGRTRPRTPSLWRPDQQEMEPSR
>ENST00000373115.5|SNV-43334-G-A|1
SLCEDPICTPFVKKVFEK
>FUSION-ENST00000514723.1:76423-ENST00000513673.1:21201|2483
QWDQLIKVF
>FUSION-ENST00000514723.1:76423-ENST00000513673.1:21201|527
MAINNLLSYFLIPIR
>FUSION-ENST00000514723.1:76423-ENST00000513673.1:21201|1174
MSSKMTLI
>ENST00000636041.1|SNV-29898-C-T|11
MERLMLI
>ENST00000513024.5|SNV-290818-C-T|2
VSVNGEMVHREEEK
>FUSION-ENST00000502751.5:32702-ENST00000361084.10:7110|526
FCLFPWQQGKETPI
>FUSION-ENST00000502751.5:32702-ENST00000361084.10:7110|398
NNLTFLGFSFLICKIGLLIVSTL
>FUSION-ENST00000514723.1:76423-ENST00000513673.1:21201|2308
MKCFHVIYQWML
>FUSION-ENST00000502751.5:32702-ENST00000361084.10:7110|1316
FGARLCSGLFR
>FUSION-ENST00000502751.5:32702-ENST00000361084.10:7110|1516
LSVTAFLK
>FUSION-ENST00000502751.5:32702-ENST00000361084.10:7110|844
MVWRAPSSLA
>FUSION-ENST00000514723.1:76423-ENST00000513673.1:21201|342
MELWPLVEELAT
>FUSION-ENST00000514723.1:76423-ENST00000513673.1:21201|57
MGQESTDESEKERK
>FUSION-ENST00000502751.5:32702-ENST00000361084.10:7110|268
GVTEETLGCYK
>FUSION-ENST00000514723.1:76423-ENST00000513673.1:21201|1214
MRSHPSLPFALDIPTA
>FUSION-ENST00000514723.1:76423-ENST00000513673.1:21201|1219
MMLGLKPQIDVF
>FUSION-ENST00000514723.1:76423-ENST00000513673.1:21201|1358
HFLHGTK
>FUSION-ENST00000502751.5:32702-ENST00000361084.10:7110|234
TFYCLGS
>FUSION-ENST00000514723.1:76423-ENST00000513673.1:21201|1862
CFLVLHR
>FUSION-ENST00000502751.5:32702-ENST00000361084.10:7110|873
NGLEGSIQPGIAPPCHIPLR
>FUSION-ENST00000502751.5:32702-ENST00000361084.10:7110|1119
DTVRASCHSGLAWMHPQGRR
>ENST00000504293.5|MNV-2243-TCT-T|7
MFLLALYK
>FUSION-ENST00000514723.1:76423-ENST00000513673.1:21201|2477
MYVESLENSKCVR
>FUSION-ENST00000514723.1:76423-ENST00000513673.1:21201|2392
GNMVKPCVYK
>FUSION-ENST00000514723.1:76423-ENST00000513673.1:21201|1315
CALEPGTLD
>FUSION-ENST00000514723.1:76423-ENST00000513673.1:21201|1866
VRLITLFFPHQFSK
>FUSION-ENST00000514723.1:76423-ENST00000513673.1:21201|252
MFQRSHQDLGSNLE
>FUSION-ENST00000502751.5:32702-ENST00000361084.10:7110|1513
MLSVTAFLKLHGVRR
>ENST00000371372.6|SNV-300-G-T|1
QSISQRARTMALYNPIPVK
>FUSION-ENST00000502751.5:32702-ENST00000361084.10:7110|436
EAEAGESLEFRRCR
>FUSION-ENST00000582788.5:22568-ENST00000584632.5:39764|241
MLGLSNCRR
>FUSION-ENST00000514723.1:76423-ENST00000513673.1:21201|582
APASASGQDLRK
>FUSION-ENST00000502751.5:32702-ENST00000361084.10:7110|75
LEPHAVRGALERVGPDSATPQR
>FUSION-ENST00000502751.5:32702-ENST00000361084.10:7110|9
RRTQGCAFASPSLK
>ENST00000577830.6|SNV-81704-C-T|3
IDVLGSGAPTSQR
>ENST00000408939.4|SNV-139-G-C|7
NARYAEAVQLLGR
>FUSION-ENST00000514723.1:76423-ENST00000513673.1:21201|419
MENVFTIQNK
>FUSION-ENST00000514723.1:76423-ENST00000513673.1:21201|2480
SQDEFMYVESLENSKCVRR
>FUSION-ENST00000514723.1:76423-ENST00000513673.1:21201|1324
MVKMCALEPGTLD
>FUSION-ENST00000514723.1:76423-ENST00000513673.1:21201|2066
GKDHGYVCHPAKQTCSVSDW
>FUSION-ENST00000514723.1:76423-ENST00000513673.1:21201|213
MSLLLVCLS
>ENST00000636298.1|SNV-727902-C-G|11
TGQMAGDHTRLEFHK
>FUSION-ENST00000514723.1:76423-ENST00000513673.1:21201|1616
MYKVIFYM
>FUSION-ENST00000514723.1:76423-ENST00000513673.1:21201|1091
MLKFSELEKPGTKCCQQ
>FUSION-ENST00000514723.1:76423-ENST00000513673.1:21201|2245
MAYFCFFLK
>FUSION-ENST00000514723.1:76423-ENST00000513673.1:21201|861
YIIIHFR
>FUSION-ENST00000514723.1:76423-ENST00000513673.1:21201|647
VTFKVINQFFFFFYK
>FUSION-ENST00000514723.1:76423-ENST00000513673.1:21201|2384
VKPCVYKKLAR
>FUSION-ENST00000514723.1:76423-ENST00000513673.1:21201|1711
MKKSSPLMSK
>ENST00000321280.11|INDEL-68560-C-CA|7
AGTVRGADVCPGEHTHHERR
>FUSION-ENST00000514723.1:76423-ENST00000513673.1:21201|1836
LEEESIQHAQALDVESLDRGK
>FUSION-ENST00000502751.5:32702-ENST00000361084.10:7110|1046
VGLVSAGPAGGARACR
>FUSION-ENST00000514723.1:76423-ENST00000513673.1:21201|2503
DNNDSFFFCFGNGSILSK
>FUSION-ENST00000514723.1:76423-ENST00000513673.1:21201|2163
SRNLFISSRFSNLLAYSCS
>FUSION-ENST00000502751.5:32702-ENST00000361084.10:7110|1370
HVLPRLLR
>FUSION-ENST00000502751.5:32702-ENST00000361084.10:7110|1523
QPCPEQRLNRGMLSVTAFLK
>ENST00000566543.1|SNV-6046-A-G|1
FESNQLAASSPVEDRR
>FUSION-ENST00000514723.1:76423-ENST00000513673.1:21201|205
EKGREMK
>ENST00000359651.7|INDEL-5996-T-TGC|2
LWPNYGAKR
>FUSION-ENST00000514723.1:76423-ENST00000513673.1:21201|2203
LLMLCLLQAAWHARAVRK
>FUSION-ENST00000502751.5:32702-ENST00000361084.10:7110|698
WGLVVSRPESWR
>FUSION-ENST00000502751.5:32702-ENST00000361084.10:7110|612
IWGWSTGVSRGSCPLLNL
>ENST00000302277.7|SNV-338424-A-C|1
NTCSQVTPLLADDILSSSCDSGK
>FUSION-ENST00000514723.1:76423-ENST00000513673.1:21201|869
MEKSGLFLATSLPS
>FUSION-ENST00000502751.5:32702-ENST00000361084.10:7110|1224
MEFCSCCPGWSAVA
>ENST00000472649.2|SNV-243-G-A|7
KTGGHWTTK
>FUSION-ENST00000514723.1:76423-ENST00000513673.1:21201|127
VPTVSPHLLCHCILVK
>FUSION-ENST00000514723.1:76423-ENST00000513673.1:21201|1213
RSHPSLPFALDIPTA
>FUSION-ENST00000502751.5:32702-ENST00000361084.10:7110|1365
FSCLSLLSTWDYRR
>FUSION-ENST00000514723.1:76423-ENST00000513673.1:21201|231
ERLENLR
>ENST00000379328.9|INDEL-12997-G-GC|19
VQLRTLPPQQPAGR
>FUSION-ENST00000514723.1:76423-ENST00000513673.1:21201|2033
RDLIFQGKK
>FUSION-ENST00000514723.1:76423-ENST00000513673.1:21201|140
WNNSFILKPSPSPSLWK
>FUSION-ENST00000514723.1:76423-ENST00000513673.1:21201|1913
LYRTFFFLCNIGSQLLLTRIDK
>FUSION-ENST00000502751.5:32702-ENST00000361084.10:7110|179
VGRAWWLTSVIPELWEAEAGR
>FUSION-ENST00000514723.1:76423-ENST00000513673.1:21201|602
VDTVKPYLK
>FUSION-ENST00000582788.5:22568-ENST00000584632.5:39764|209
FADAIPSRPLLSLMK
>ENST00000396073.4|SNV-3124-C-T|1
MSGFSSKSEEMMR
>FUSION-ENST00000502751.5:32702-ENST00000361084.10:7110|525
MQIMVLACAPQR
>ENST00000367351.4|SNV-4371-T-C|3
DIQLENYTPKEPLTPQARMSCEQK
>FUSION-ENST00000502751.5:32702-ENST00000361084.10:7110|1411
SGTISAHCNLRLLGSSDSPASAS
>FUSION-ENST00000514723.1:76423-ENST00000513673.1:21201|1282
MTWIPFPNFALFWFNNF
>ENST00000231188.9|SNV-6812-G-C|2
ASIDGFDHYFMTRSLENNR
>FUSION-ENST00000514723.1:76423-ENST00000513673.1:21201|1264
FNSLFGQERMDIASTQVQR
>FUSION-ENST00000502751.5:32702-ENST00000361084.10:7110|1376
YHHTQPLFIYLFIYLFIFEMK
>ENST00000368653.7|SNV-24977-G-T|3
VAEDSGGQK
>FUSION-ENST00000502751.5:32702-ENST00000361084.10:7110|776
HSSLLDDK
>FUSION-ENST00000514723.1:76423-ENST00000513673.1:21201|999
MSENMRCLVFCSCDSLLR
>FUSION-ENST00000514723.1:76423-ENST00000513673.1:21201|1936
PLSSQNFGAIFYSLYRDPK
>FUSION-ENST00000514723.1:76423-ENST00000513673.1:21201|588
QVVFPYLLLFFNPK
>ENST00000155674.9|SNV-20250-C-T|3
MAFPLLDMVDLERWLKTTPLPR
>FUSION-ENST00000514723.1:76423-ENST00000513673.1:21201|735
MPSLVHVKLIVR
>FUSION-ENST00000514723.1:76423-ENST00000513673.1:21201|2019
TNFFHCMVIGCGVLRELTFLR
>FUSION-ENST00000502751.5:32702-ENST00000361084.10:7110|355
SEHTQLFPTSAPLHRLPPAR
>FUSION-ENST00000514723.1:76423-ENST00000513673.1:21201|2357
HSVTCAGLQVAMTFQALSCFLLWES
>FUSION-ENST00000502751.5:32702-ENST00000361084.10:7110|334
QGFSLAQAGVQ
>ENST00000371372.6|SNV-300-G-T|3
VLYKQSISQRAR
>FUSION-ENST00000514723.1:76423-ENST00000513673.1:21201|225
MEISLNTKSYVSGYNWYDKNSK
>ENST00000372827.8|SNV-24184-G-A|2
AVRPLRK
>FUSION-ENST00000514723.1:76423-ENST00000513673.1:21201|289
WLDSRCF
>FUSION-ENST00000514723.1:76423-ENST00000513673.1:21201|1753
MIKKLNFVLK
>FUSION-ENST00000514723.1:76423-ENST00000513673.1:21201|2272
TNMNITFIFLK
>FUSION-ENST00000514723.1:76423-ENST00000513673.1:21201|2197
LCLLQAAWHARAVRK
>ENST00000644533.1|SNV-55926-G-A|1
EKRNMQTPDIQLVHHSAIQK
>FUSION-ENST00000502751.5:32702-ENST00000361084.10:7110|646
TTVFWLPAWAQLSKGPICCVYRSSR
>FUSION-ENST00000514723.1:76423-ENST00000513673.1:21201|1247
ELKSCFAFNR
>FUSION-ENST00000514723.1:76423-ENST00000513673.1:21201|728
MEANVCFGHCIC
>FUSION-ENST00000502751.5:32702-ENST00000361084.10:7110|642
MVAPLRR
>ENST00000240499.8|MNV-6031-CCCTG-C|3
DVAIEFSPEEWKCLDTSR
>ENST00000320005.5|SNV-167642-G-C|4
QKENEDKR
>ENST00000263629.9|SNV-6981-T-A|6
SKKVVEVR
>FUSION-ENST00000514723.1:76423-ENST00000513673.1:21201|550
APYINLLWP
>FUSION-ENST00000514723.1:76423-ENST00000513673.1:21201|1725
MLSVHLWAYNSLNTEGLK
>FUSION-ENST00000514723.1:76423-ENST00000513673.1:21201|1514
MYIANSSVTKKAEK
>FUSION-ENST00000502751.5:32702-ENST00000361084.10:7110|551
SITFAKRSFCIS
>ENST00000323206.2|SNV-816-C-T|3
RDPRFPPQAELLLLCGGIR
>ENST00000521950.1|SNV-176153-A-C|2
MDTVHNLVNLCTNEVLLKGGKR
>FUSION-ENST00000514723.1:76423-ENST00000513673.1:21201|817
TLLPCSSSFLLPEI
>FUSION-ENST00000502751.5:32702-ENST00000361084.10:7110|1282
VAHTCNPSYSGG
>ENST00000645624.1|SNV-55926-G-A|3
EGIIQLVHHSAIQK
>ENST00000318351.2|MNV-6952-CA-C|2
AWVSPSPTCLAQRSR
>FUSION-ENST00000514723.1:76423-ENST00000513673.1:21201|2400
MDHRMLSW
>FUSION-ENST00000514723.1:76423-ENST00000513673.1:21201|1127
HVLNNFKFR
>FUSION-ENST00000502751.5:32702-ENST00000361084.10:7110|1545
MCANAVRCVAWCTCESVCCR
>FUSION-ENST00000514723.1:76423-ENST00000513673.1:21201|1492
AGAIRLGTVAQTCNPSTLGG
>FUSION-ENST00000582788.5:22568-ENST00000584632.5:39764|136
DNSLLPGSR
>FUSION-ENST00000582788.5:22568-ENST00000584632.5:39764|12
RVWCPGR
>FUSION-ENST00000514723.1:76423-ENST00000513673.1:21201|364
MMLVSYLQNE
>ENST00000638141.2|SNV-29555-A-C|4
EAPSWAAPLIQSFR
>ENST00000420886.6|SNV-55063-C-T|1
ILGMEVHQQNALF
>FUSION-ENST00000502751.5:32702-ENST00000361084.10:7110|648
TTVFWLPAWAQLSK
>ENST00000477645.1|SNV-548-G-C|2
MHYTFLELQESQTHHDAHI
>FUSION-ENST00000514723.1:76423-ENST00000513673.1:21201|671
VYASVQADSALSSQDMYHHAMR
>ENST00000521950.1|SNV-176153-A-C|6
MDTVHNLVNLCTNEVLLK
>FUSION-ENST00000582788.5:22568-ENST00000584632.5:39764|98
ESQGGLESGK
>FUSION-ENST00000582788.5:22568-ENST00000584632.5:39764|156
VWWWWDSKTVKIAFSPPWGIWGLFK
>ENST00000221200.9|SNV-19118-G-A|1
GAFLIDQSPEYFEPILNYLR
>ENST00000373580.8|SNV-24477-C-T|2
ALAQQQAVIWGFTYYK
>FUSION-ENST00000514723.1:76423-ENST00000513673.1:21201|2447
MFHEVSTVYFETIKC
>FUSION-ENST00000196371.10:76423-ENST00000513673.1:21201|4
SCCPGRSAMARSR
>FUSION-ENST00000514723.1:76423-ENST00000513673.1:21201|2178
IRYLVHTNIYCSLCGL
>ENST00000380647.8|SNV-329632-T-C|5
VNLESNKSFSEMLQNPDK
>FUSION-ENST00000502751.5:32702-ENST00000361084.10:7110|220
MILPPHSSLGDRPR
>FUSION-ENST00000582788.5:22568-ENST00000584632.5:39764|200
MKCPPTIIFLDHIRIW
>FUSION-ENST00000502751.5:32702-ENST00000361084.10:7110|1230
LSGQDNIVRPHLYKK
>FUSION-ENST00000514723.1:76423-ENST00000513673.1:21201|1254
MLRGMELK
>FUSION-ENST00000514723.1:76423-ENST00000513673.1:21201|822
MPRSVASQVLCIFSWQNMLFC
>ENST00000357232.10|SNV-254919-A-C|3
ENTYVEYSIIRGNSQNNFHVETK
>FUSION-ENST00000514723.1:76423-ENST00000513673.1:21201|1294
NPVSTKNTKISWCGGACL
>FUSION-ENST00000502751.5:32702-ENST00000361084.10:7110|886
LGQEDCLSPGVLR
>FUSION-ENST00000514723.1:76423-ENST00000513673.1:21201|1416
MGWGDTFCMEQR
>FUSION-ENST00000514723.1:76423-ENST00000513673.1:21201|472
IEPTPLSSNHHHSCFDHLRK
>FUSION-ENST00000196371.10:76423-ENST00000513673.1:21201|6
YGDLANWMIPMEFRSCCPGRSAMAR
>ENST00000466387.5|MNV-1370576-CA-C|15
AARVIPSSMLR
>FUSION-ENST00000514723.1:76423-ENST00000513673.1:21201|222
SYVSGYNWYDKNSK
>FUSION-ENST00000514723.1:76423-ENST00000513673.1:21201|837
NNSHYYFQMCR
>FUSION-ENST00000514723.1:76423-ENST00000513673.1:21201|1583
MNDSNVIR
>FUSION-ENST00000502751.5:32702-ENST00000361084.10:7110|694
GWEQRQGWR
>FUSION-ENST00000514723.1:76423-ENST00000513673.1:21201|1612
LCNVNIFI
>FUSION-ENST00000514723.1:76423-ENST00000513673.1:21201|1109
YLEYCLNVIKSHIK
>FUSION-ENST00000514723.1:76423-ENST00000513673.1:21201|402
MDQSVRVLPVNR
>FUSION-ENST00000514723.1:76423-ENST00000513673.1:21201|857
TISVIFFLLLNSL
>ENST00000558634.5|SNV-1608-C-A|1
QRSNQMG
>FUSION-ENST00000514723.1:76423-ENST00000513673.1:21201|1379
YTNVKDLLHK
>FUSION-ENST00000514723.1:76423-ENST00000513673.1:21201|1748
MSKSIGHLLSYSAFEV
>FUSION-ENST00000514723.1:76423-ENST00000513673.1:21201|2092
MFVGVWALK
>FUSION-ENST00000514723.1:76423-ENST00000513673.1:21201|1566
NCWRLMWTSLR
>ENST00000470188.5|SNV-155666-A-C|2
KWKDPLTQL
>FUSION-ENST00000514723.1:76423-ENST00000513673.1:21201|827
MILDIIACCLFFFFSFWQKK
>ENST00000638323.1|SNV-42368-G-A|1
CNILEIVIKMVALGLFGQK
>FUSION-ENST00000514723.1:76423-ENST00000513673.1:21201|1977
MDIIHTV
>FUSION-ENST00000514723.1:76423-ENST00000513673.1:21201|581
MAPASASGQDLRKLLLR
>FUSION-ENST00000514723.1:76423-ENST00000513673.1:21201|1735
MILVGTK
>FUSION-ENST00000514723.1:76423-ENST00000513673.1:21201|367
FKNFTESSCAKGT
>ENST00000354567.7|SNV-236623-G-A|1
LLREELASESERSK
>FUSION-ENST00000514723.1:76423-ENST00000513673.1:21201|1058
CCLVFTCFFFPK
>ENST00000343846.7|SNV-95602-C-T|1
IWYPDLHNMVSLCR
>FUSION-ENST00000514723.1:76423-ENST00000513673.1:21201|1432
MANKHMR
>ENST00000447241.6|MNV-78653-CC-C|2
GPESQVKNTEVSVPETLESK
>FUSION-ENST00000514723.1:76423-ENST00000513673.1:21201|1134
NIVLDDVRAETTNR
>FUSION-ENST00000514723.1:76423-ENST00000513673.1:21201|1026
GQMLYNIKI
>FUSION-ENST00000514723.1:76423-ENST00000513673.1:21201|2484
QWDQLIK
>FUSION-ENST00000514723.1:76423-ENST00000513673.1:21201|2300
ASSCVQWPRAFIQSFSWTLFIR
>FUSION-ENST00000514723.1:76423-ENST00000513673.1:21201|1530
NRKILSVYGVAVLISGLLPPPNHYR
>FUSION-ENST00000514723.1:76423-ENST00000513673.1:21201|1250
GMELKSCFAFNR
>FUSION-ENST00000514723.1:76423-ENST00000513673.1:21201|802
HIFKVKNFFEG
>FUSION-ENST00000514723.1:76423-ENST00000513673.1:21201|739
PTYFLTFPWNFCLIFLFIK
>FUSION-ENST00000514723.1:76423-ENST00000513673.1:21201|1228
MLNFFLVRSHNNQKR
>FUSION-ENST00000514723.1:76423-ENST00000513673.1:21201|1800
FVSHYFCNLRQMTLESR
>FUSION-ENST00000514723.1:76423-ENST00000513673.1:21201|319
KLMQISSMQVSSLISSPSLCY
>FUSION-ENST00000502751.5:32702-ENST00000361084.10:7110|501
RPGRPQQPHTHR
>FUSION-ENST00000514723.1:76423-ENST00000513673.1:21201|1347
VNCEGRRR
>FUSION-ENST00000514723.1:76423-ENST00000513673.1:21201|183
QEKLCSRGICITSEESQGCSLK
>FUSION-ENST00000514723.1:76423-ENST00000513673.1:21201|255
MKPCYTNWETEVQKIEVMGSR
>FUSION-ENST00000514723.1:76423-ENST00000513673.1:21201|1801
FVSHYFCNLR
>FUSION-ENST00000514723.1:76423-ENST00000513673.1:21201|1116
MRPDHML
>ENST00000220244.7|SNV-162544-G-C|2
QKFAFCSMK
>FUSION-ENST00000514723.1:76423-ENST00000513673.1:21201|2029
LKLRVVQ
>ENST00000373886.8|INDEL-286345-C-CA|18
KNLCCFKWTCTVSR
>FUSION-ENST00000514723.1:76423-ENST00000513673.1:21201|425
MLDLNIFFFQLIWA
>FUSION-ENST00000502751.5:32702-ENST00000361084.10:7110|1560
MSTLRVPLGLQTNFLHSRCEPGTWR
>FUSION-ENST00000445658.6:22568-ENST00000584632.5:39764|20
SCGQSRR
>FUSION-ENST00000514723.1:76423-ENST00000513673.1:21201|1600
SRIPTRVLVK
>ENST00000466387.5|MNV-1370576-CA-C|13
VIPSSMLR
>ENST00000341375.12|SNV-291854-C-T|3
CPRPPGYWR
>FUSION-ENST00000514723.1:76423-ENST00000513673.1:21201|904
LFSSSNFER
>FUSION-ENST00000514723.1:76423-ENST00000513673.1:21201|97
YTVTFFSK
>ENST00000648237.1|SNV-15211-G-A|1
ASLVTSVVSPPGSHR
>ENST00000296674.13|MNV-2243-TCT-T|6
VANVSFGPIQRQEGKTK
>FUSION-ENST00000514723.1:76423-ENST00000513673.1:21201|928
QYRVISR
>FUSION-ENST00000514723.1:76423-ENST00000513673.1:21201|340
MFLDIIGMIK
>FUSION-ENST00000514723.1:76423-ENST00000513673.1:21201|326
MYYTIGTSNETLLYKLGN
>FUSION-ENST00000502751.5:32702-ENST00000361084.10:7110|566
ANGVLLWGGPVGWLR
>FUSION-ENST00000514723.1:76423-ENST00000513673.1:21201|1857
MACKGHLEDLD
>ENST00000553804.6|SNV-30859-C-T|4
EEKMGTILR
>FUSION-ENST00000502751.5:32702-ENST00000361084.10:7110|914
YVRGTRSVVK
>FUSION-ENST00000582788.5:22568-ENST00000584632.5:39764|273
MGCVCVSAK
>FUSION-ENST00000582788.5:22568-ENST00000584632.5:39764|157
VWWWWDSKTVK
>FUSION-ENST00000502751.5:32702-ENST00000361084.10:7110|600
KGSWTSSPVSPLR
>FUSION-ENST00000502751.5:32702-ENST00000361084.10:7110|653
GVWKTTVFWLPAWAQLSK
>FUSION-ENST00000502751.5:32702-ENST00000361084.10:7110|273
SGQTQWLTPIIPALWKAEVR
>FUSION-ENST00000514723.1:76423-ENST00000513673.1:21201|888
FSSSGSKNKITPGATLSLS
>FUSION-ENST00000514723.1:76423-ENST00000513673.1:21201|1910
IDKIQPTACFYTV
>FUSION-ENST00000514723.1:76423-ENST00000513673.1:21201|716
MLSLVFLDPCSFELFYVDR
>ENST00000373293.5|SNV-8623-T-C|1
HIGSWLYSAAARRPK
>FUSION-ENST00000514723.1:76423-ENST00000513673.1:21201|1964
LHALCCTLEFTWLKLSISVSYVE
>FUSION-ENST00000514723.1:76423-ENST00000513673.1:21201|511
MKELRYQTCNLGCSVLK
>FUSION-ENST00000514723.1:76423-ENST00000513673.1:21201|1021
RTKTSNH
>ENST00000395472.2|SNV-15987-G-A|3
TKVSLRNQER
>FUSION-ENST00000514723.1:76423-ENST00000513673.1:21201|1183
TQGRLVYYFIR
>ENST00000492260.5|SNV-5938-C-T|22
ASETSSASCSTPTPRECPPAPR
>FUSION-ENST00000514723.1:76423-ENST00000513673.1:21201|2328
SHSLGGTRRDPQR
>ENST00000321280.11|INDEL-68560-C-CA|6
GADVCPGEHTHHER
>FUSION-ENST00000502751.5:32702-ENST00000361084.10:7110|1131
MPPFPLK
>FUSION-ENST00000502751.5:32702-ENST00000361084.10:7110|899
LSVVREGK
>ENST00000266551.8|SNV-59983-T-C|3
CPFADQALFRR
>FUSION-ENST00000582788.5:22568-ENST00000584632.5:39764|5
APSTLTAWYVPLLCAQCALPPR
>FUSION-ENST00000514723.1:76423-ENST00000513673.1:21201|2230
LYKFKCK
>FUSION-ENST00000514723.1:76423-ENST00000513673.1:21201|1610
EWKTFLMK
>FUSION-ENST00000514723.1:76423-ENST00000513673.1:21201|1876
SLIFHLYHQHLRRR
>FUSION-ENST00000582788.5:22568-ENST00000584632.5:39764|213
SCHCTPAWATRVKLR
>ENST00000472649.2|SNV-243-G-A|1
DYCRILL
>FUSION-ENST00000514723.1:76423-ENST00000513673.1:21201|387
LYLLLLAFSLTEM
>FUSION-ENST00000502751.5:32702-ENST00000361084.10:7110|550
MNNCPYFSIK
>FUSION-ENST00000514723.1:76423-ENST00000513673.1:21201|2002
YQCFRDLGHHASCFREMK
>FUSION-ENST00000502751.5:32702-ENST00000361084.10:7110|606
IPLANPSLQALIR
>FUSION-ENST00000502751.5:32702-ENST00000361084.10:7110|447
MPPRPADFLYFW
>ENST00000402918.7|SNV-53923-G-T|3
VFSLDVPDHPAATGLAKGYSKYIEK
>FUSION-ENST00000514723.1:76423-ENST00000513673.1:21201|958
VRNNSLDCKK
>ENST00000449576.6|SNV-117872-C-T|1
AHSTGEQPLQLSLATRVK
>FUSION-ENST00000514723.1:76423-ENST00000513673.1:21201|347
FHRELSPLGFMGQVAVISLSSSTK
>FUSION-ENST00000514723.1:76423-ENST00000513673.1:21201|2405
MTCPWHTTIALLKKGLQHSLK
>FUSION-ENST00000514723.1:76423-ENST00000513673.1:21201|1979
MDVVSDGYHSHSLIF
>FUSION-ENST00000514723.1:76423-ENST00000513673.1:21201|2366
MWLVITVLISTSK
>FUSION-ENST00000502751.5:32702-ENST00000361084.10:7110|15
IAWRSTSTVCAR
>FUSION-ENST00000514723.1:76423-ENST00000513673.1:21201|896
VGSIFVSITD
>FUSION-ENST00000514723.1:76423-ENST00000513673.1:21201|2162
NLFISSR
>FUSION-ENST00000514723.1:76423-ENST00000513673.1:21201|2388
VKPCVYK
>FUSION-ENST00000514723.1:76423-ENST00000513673.1:21201|631
LCILFKKLK
>ENST00000651154.1|SNV-12827-C-A|2
AQHNDSEQNQSPQQPGSRNR
>FUSION-ENST00000514723.1:76423-ENST00000513673.1:21201|2161
NLFISSRFSNLLAYSCS
>FUSION-ENST00000502751.5:32702-ENST00000361084.10:7110|727
KGGREGGR
>ENST00000508814.5|MNV-304129-AAG-A|4
NIGYFDNLKADSRNITNSMTFATK
>ENST00000324341.2|SNV-563-G-T|4
GEYTIFRYAPMFDSDFIQISKR
>FUSION-ENST00000502751.5:32702-ENST00000361084.10:7110|1418
VSRSVTR
>FUSION-ENST00000502751.5:32702-ENST00000361084.10:7110|1380
GWGGVWAP
>FUSION-ENST00000445658.6:22568-ENST00000584632.5:39764|22
ALLSRSCGQSR
>FUSION-ENST00000514723.1:76423-ENST00000513673.1:21201|1849
ILVHDQKTK
>FUSION-ENST00000514723.1:76423-ENST00000513673.1:21201|104
EKLAFGKDLR
>FUSION-ENST00000514723.1:76423-ENST00000513673.1:21201|2024
GLRQELPWWFGEQG
>FUSION-ENST00000502751.5:32702-ENST00000361084.10:7110|350
NSLCIRQFCK
>ENST00000304372.6|INDEL-32956-C-CC|7
QGARANLQAILTPKK
>FUSION-ENST00000514723.1:76423-ENST00000513673.1:21201|2057
MSIFEDNEHI
>ENST00000486752.5|SNV-38702-A-G|2
VNSWENKLK
>FUSION-ENST00000514723.1:76423-ENST00000513673.1:21201|2055
MVLFCLQIVVK
>FUSION-ENST00000502751.5:32702-ENST00000361084.10:7110|938
QVMSSGTEIELPCSAK
>FUSION-ENST00000502751.5:32702-ENST00000361084.10:7110|285
LISLMHAPAPR
>FUSION-ENST00000502751.5:32702-ENST00000361084.10:7110|28
RPAPLRCRPPASPGCR
>FUSION-ENST00000502751.5:32702-ENST00000361084.10:7110|1522
LNRGMLSVTAFLK
>FUSION-ENST00000502751.5:32702-ENST00000361084.10:7110|850
MPMCHPR
>FUSION-ENST00000502751.5:32702-ENST00000361084.10:7110|585
SLPSVQFPIPEPPGLDSK
>FUSION-ENST00000514723.1:76423-ENST00000513673.1:21201|988
ISNFIHVPTK
>FUSION-ENST00000582788.5:22568-ENST00000584632.5:39764|191
MVSLLGRRR
>FUSION-ENST00000514723.1:76423-ENST00000513673.1:21201|2105
SVYTPQLQC
>FUSION-ENST00000514723.1:76423-ENST00000513673.1:21201|832
FLMILDIIACCLFFFFSFWQK
>FUSION-ENST00000514723.1:76423-ENST00000513673.1:21201|1770
WKEVFSFLPYDSFALLNFYR
>FUSION-ENST00000502751.5:32702-ENST00000361084.10:7110|317
MGVSHHAQPLLYIFISIAPTVF
>FUSION-ENST00000514723.1:76423-ENST00000513673.1:21201|2411
MLLSTEAWWFLLQWLYIF
>ENST00000602622.5|SNV-2029-A-C|7
SCVHCPQLHAVHL
>FUSION-ENST00000502751.5:32702-ENST00000361084.10:7110|958
RDGGWKDLR
>FUSION-ENST00000514723.1:76423-ENST00000513673.1:21201|2100
MHSAVCQLHFSNVEFLLDSFK
>ENST00000524089.1|SNV-11911-G-A|3
RHSLAACWRVQSQAPM
>FUSION-ENST00000502751.5:32702-ENST00000361084.10:7110|1427
MLPSLVLNSWPQVILPLQPPKVLRL
>FUSION-ENST00000502751.5:32702-ENST00000361084.10:7110|461
SRLSLTPTCPGF
>FUSION-ENST00000514723.1:76423-ENST00000513673.1:21201|2062
MNIYNSK
>FUSION-ENST00000514723.1:76423-ENST00000513673.1:21201|1599
IPTRVLVK
>ENST00000304372.6|INDEL-32956-C-CC|14
EGSRTTGRGWSWSER
>FUSION-ENST00000514723.1:76423-ENST00000513673.1:21201|1437
ITLSQNR
>FUSION-ENST00000514723.1:76423-ENST00000513673.1:21201|637
YTYTYIDICPYSVICLQPK
>ENST00000374170.5|SNV-196513-C-T|1
MLGQANLVRDLQDSFDCGEKPLFDR
>FUSION-ENST00000502751.5:32702-ENST00000361084.10:7110|153
GGEWKAYQKGPW
>FUSION-ENST00000514723.1:76423-ENST00000513673.1:21201|1060
SPCFPWGI
>ENST00000553883.1|SNV-38986-G-A|1
SSWTTWATCSSARS
>FUSION-ENST00000514723.1:76423-ENST00000513673.1:21201|1999
DLGHHASCFREMKMPK
>ENST00000584601.5|SNV-27616-C-G|3
GRIVHNGAYSLTLQGLGISWLGLR
>FUSION-ENST00000514723.1:76423-ENST00000513673.1:21201|1501
VDINPTK
>FUSION-ENST00000582788.5:22568-ENST00000584632.5:39764|160
LHSLLTTKQHAQSRGEK
>FUSION-ENST00000514723.1:76423-ENST00000513673.1:21201|1104
LAFLGKQK
>FUSION-ENST00000582788.5:22568-ENST00000584632.5:39764|225
SLEVGSSRPA
>ENST00000555122.1|SNV-30156-T-C|6
LQMPSFKTPK
>FUSION-ENST00000502751.5:32702-ENST00000361084.10:7110|633
CIFQTFRWEFGK
>ENST00000489457.1|MNV-26965-CT-C|6
WIQFKTSCCHR
>FUSION-ENST00000502751.5:32702-ENST00000361084.10:7110|437
EAEAGESLEFRR
>ENST00000636820.1|SNV-121214-T-G|6
MQHLGVGMEAPLR
>FUSION-ENST00000514723.1:76423-ENST00000513673.1:21201|354
MKAHLMEEL
>FUSION-ENST00000502751.5:32702-ENST00000361084.10:7110|756
GEREGRK
>FUSION-ENST00000514723.1:76423-ENST00000513673.1:21201|1649
MVQVDSIQLRCALHR
>ENST00000370193.3|SNV-1247-G-A|4
ALLSQTSPLCALEKLASK
>FUSION-ENST00000514723.1:76423-ENST00000513673.1:21201|2053
MVLFCLQIVVKIWCS
>FUSION-ENST00000514723.1:76423-ENST00000513673.1:21201|2083
MVLDNIQK
>FUSION-ENST00000502751.5:32702-ENST00000361084.10:7110|987
WTPRPLASLPALPYASPTLIRR
>FUSION-ENST00000514723.1:76423-ENST00000513673.1:21201|175
LIPQSLCLSDLQ
>ENST00000514253.2|MNV-304129-AAG-A|4
MGHYYATGPKETLATLTTLK
>ENST00000476662.1|SNV-3255-C-T|3
MVLHQDRGAEPRGGHQQ
>FUSION-ENST00000508557.5:76423-ENST00000513673.1:21201|11
MIPMEFRSCCPGRSAMAR
>FUSION-ENST00000445658.6:22568-ENST00000584632.5:39764|11
QRLEMAHPR
>FUSION-ENST00000502751.5:32702-ENST00000361084.10:7110|722
EGGREGGSEGITMVYR
>FUSION-ENST00000502751.5:32702-ENST00000361084.10:7110|757
EGITVGRRNNGSR
>FUSION-ENST00000502751.5:32702-ENST00000361084.10:7110|1564
QLGVWHGVHVR
>FUSION-ENST00000514723.1:76423-ENST00000513673.1:21201|1210
FYCDTLVTCLLHETVSTL
>ENST00000379410.8|SNV-4494-G-T|2
QTALLGVPRR
>FUSION-ENST00000502751.5:32702-ENST00000361084.10:7110|823
MVTMELIISWRDLS
>FUSION-ENST00000502751.5:32702-ENST00000361084.10:7110|701
LVVRPLQLSRWGLVVSRPESWR
>FUSION-ENST00000514723.1:76423-ENST00000513673.1:21201|2334
CIILNSHNSPMR
>FUSION-ENST00000514723.1:76423-ENST00000513673.1:21201|501
LKPEILVDPSHIVK
>FUSION-ENST00000502751.5:32702-ENST00000361084.10:7110|1414
SVTRLGRSGTISAHCNLR
>FUSION-ENST00000514723.1:76423-ENST00000513673.1:21201|2007
AICFSKTVTFDIGASWYL
>ENST00000650596.1|SNV-6528-C-T|4
EKLSPWPVDLEKQPSHHPLR
>FUSION-ENST00000502751.5:32702-ENST00000361084.10:7110|904
MESRLRMWPLK
>FUSION-ENST00000502751.5:32702-ENST00000361084.10:7110|905
SLTFSEPQW
>FUSION-ENST00000582788.5:22568-ENST00000584632.5:39764|148
LADIRAK
>FUSION-ENST00000582788.5:22568-ENST00000584632.5:39764|10
RVWCPGRHSALILPFAQQ
>ENST00000645724.1|SNV-39991-G-C|1
GGDSGLDGLGGPGLQLGSPDKKK
>FUSION-ENST00000582788.5:22568-ENST00000584632.5:39764|233
MAHACNPSTLGGR
>FUSION-ENST00000514723.1:76423-ENST00000513673.1:21201|1613
MLCNVNIFI
>FUSION-ENST00000502751.5:32702-ENST00000361084.10:7110|1238
MVMLSGQDNIVRPHLYKK
>ENST00000304372.6|INDEL-32956-C-CC|6
ANLQAILTPK
>FUSION-ENST00000514723.1:76423-ENST00000513673.1:21201|1943
TIYTQKNSRIEIVYW
>FUSION-ENST00000514723.1:76423-ENST00000513673.1:21201|2150
YQLFVSLFFCIFFISNLFLL
>FUSION-ENST00000514723.1:76423-ENST00000513673.1:21201|1992
MPNDTVLKAVELIIFQEAIKR
>FUSION-ENST00000502751.5:32702-ENST00000361084.10:7110|554
MSITFAKR
>FUSION-ENST00000514723.1:76423-ENST00000513673.1:21201|559
TEGELLHFQGMALSQFIRDLHP
>FUSION-ENST00000502751.5:32702-ENST00000361084.10:7110|1623
EFYNSGWVSHSGKVSFSGVT
>FUSION-ENST00000502751.5:32702-ENST00000361084.10:7110|1443
LPRLILSS
>FUSION-ENST00000514723.1:76423-ENST00000513673.1:21201|1536
IIRDKEG
>FUSION-ENST00000514723.1:76423-ENST00000513673.1:21201|1243
SCFAFNRYVQ
>ENST00000367409.9|INDEL-41884-A-AGAA|4
EENSAIIIQSWYRMHKEELR
>FUSION-ENST00000502751.5:32702-ENST00000361084.10:7110|12
STSTVCAR
>FUSION-ENST00000514723.1:76423-ENST00000513673.1:21201|1639
KTTIATTSVYTMHLHVKHFIVTQ
>FUSION-ENST00000514723.1:76423-ENST00000513673.1:21201|1155
KYVGFYSAYCSREMK
>FUSION-ENST00000502751.5:32702-ENST00000361084.10:7110|1633
ALQLEGSR
>FUSION-ENST00000502751.5:32702-ENST00000361084.10:7110|649
GGNLKDGGQMVAPLRR
>FUSION-ENST00000502751.5:32702-ENST00000361084.10:7110|174
NKLTGCGK
>ENST00000652716.1|SNV-16352-T-C|3
TALLYSAFGVITEK
>FUSION-ENST00000514723.1:76423-ENST00000513673.1:21201|734
PSLVHVKLIVR
>FUSION-ENST00000514723.1:76423-ENST00000513673.1:21201|1720
MSLKVLV
>FUSION-ENST00000514723.1:76423-ENST00000513673.1:21201|308
FNIPGPLPCPLCTSR
>FUSION-ENST00000502751.5:32702-ENST00000361084.10:7110|1055
CHGQDMSGR
>FUSION-ENST00000502751.5:32702-ENST00000361084.10:7110|1265
DKPGYGGR
>ENST00000303177.8|INDEL-61668-C-CA|4
GQAEHCPGHRAVAVSSR
>ENST00000553804.6|SNV-30859-C-T|2
MGTILRNNWGSPR
>FUSION-ENST00000502751.5:32702-ENST00000361084.10:7110|1398
MRIWNKIL
>FUSION-ENST00000502751.5:32702-ENST00000361084.10:7110|1447
MPATTPG
>FUSION-ENST00000582788.5:22568-ENST00000584632.5:39764|212
KKFADAIPSRPLLSLMK
>FUSION-ENST00000514723.1:76423-ENST00000513673.1:21201|1133
CLLTSNPVLSLYHTVFFFNYR
>ENST00000488337.5|SNV-234723-C-T|3
FSDGAASIQAFKAYLEKMGNNSSIK
>FUSION-ENST00000514723.1:76423-ENST00000513673.1:21201|2124
LFNFLFLLISYCAMS
>FUSION-ENST00000514723.1:76423-ENST00000513673.1:21201|597
MRLLQTR
>ENST00000404826.7|SNV-906999-A-T|1
YLVSISAFNAAGDGPMSDPQQGR
>ENST00000551956.2|SNV-96-G-A|2
GGPQGFSCGSAIVGGGK
>FUSION-ENST00000514723.1:76423-ENST00000513673.1:21201|264
LCFTNNIGRSKALPIDLSFL
>FUSION-ENST00000502751.5:32702-ENST00000361084.10:7110|391
PLESLLASSLG
>FUSION-ENST00000502751.5:32702-ENST00000361084.10:7110|1179
LLGLIALHE
>FUSION-ENST00000502751.5:32702-ENST00000361084.10:7110|997
RVRGWFRPQR
>FUSION-ENST00000514723.1:76423-ENST00000513673.1:21201|299
FQKTGNMS
>FUSION-ENST00000502751.5:32702-ENST00000361084.10:7110|1040
SLPLATSLALAHLMPR
>FUSION-ENST00000514723.1:76423-ENST00000513673.1:21201|1829
IHHLLRR
>ENST00000476701.5|SNV-906999-A-T|1
MSDPQQGR
>FUSION-ENST00000514723.1:76423-ENST00000513673.1:21201|492
LIFLFIMIK
>ENST00000373886.8|INDEL-286345-C-CA|6
SAECKSR
>FUSION-ENST00000502751.5:32702-ENST00000361084.10:7110|499
RPGRPQQPHTHRDTQTHTRPPTRSR
>FUSION-ENST00000514723.1:76423-ENST00000513673.1:21201|1023
MLTEQRRTK
>ENST00000652716.1|SNV-16352-T-C|4
MTALLYSAFGVITEK
>FUSION-ENST00000514723.1:76423-ENST00000513673.1:21201|573
GEAGMSQGERER
>ENST00000472649.2|SNV-243-G-A|8
MKTGGHWTTK
>ENST00000622191.1|SNV-7434-G-A|2
MEVPPVTLTPTIPEPAWTVR
>FUSION-ENST00000502751.5:32702-ENST00000361084.10:7110|1097
FQALGLGGRLSLTPPRK
>FUSION-ENST00000502751.5:32702-ENST00000361084.10:7110|978
AGQLHGLMWAR
>ENST00000318351.2|MNV-6952-CA-C|6
REIRAWVSPSPTCLAQR
>FUSION-ENST00000514723.1:76423-ENST00000513673.1:21201|1960
RNTFLPPTLSEESLVLR
>FUSION-ENST00000514723.1:76423-ENST00000513673.1:21201|2136
SVSAENGVWKSPAVVF
>FUSION-ENST00000514723.1:76423-ENST00000513673.1:21201|2072
MASIPPSCSTTSPSLFRR
>FUSION-ENST00000502751.5:32702-ENST00000361084.10:7110|1047
VGLVSAGPAGGAR
>ENST00000493537.5|SNV-27954-C-T|1
TLKFLRQEIV
>FUSION-ENST00000514723.1:76423-ENST00000513673.1:21201|1123
LNSNQIC
>FUSION-ENST00000502751.5:32702-ENST00000361084.10:7110|211
MVAHICNPR
>FUSION-ENST00000514723.1:76423-ENST00000513673.1:21201|972
CRLVTYVYM
>FUSION-ENST00000514723.1:76423-ENST00000513673.1:21201|1630
LVGGRVK
>FUSION-ENST00000502751.5:32702-ENST00000361084.10:7110|744
GGGRETGWEAAAVTQEGR
>FUSION-ENST00000514723.1:76423-ENST00000513673.1:21201|2305
MSLRKASSCVQWPR
>ENST00000514253.2|MNV-304129-AAG-A|6
LLQGPWDTITQQGQKKHWLL
>ENST00000373917.7|SNV-7434-G-A|4
WARMEGTPSDPNPNDPRAR
>FUSION-ENST00000502751.5:32702-ENST00000361084.10:7110|570
LGAHPAKR
>FUSION-ENST00000502751.5:32702-ENST00000361084.10:7110|18
SSMIAWRSTSTVCAR
>FUSION-ENST00000502751.5:32702-ENST00000361084.10:7110|17
SSMIAWRSTSTVCARWK
>ENST00000489984.1|SNV-196513-C-T|1
LGQANLVR
>ENST00000304372.6|INDEL-32956-C-CC|8
QGARANLQAILTPK
>FUSION-ENST00000514723.1:76423-ENST00000513673.1:21201|221
MHGVFSK
>FUSION-ENST00000502751.5:32702-ENST00000361084.10:7110|1107
HPQGRRR
>FUSION-ENST00000502751.5:32702-ENST00000361084.10:7110|1481
RFILTHHR
>FUSION-ENST00000502751.5:32702-ENST00000361084.10:7110|330
EGRGCSEPRLCHCTPAWATER
>FUSION-ENST00000514723.1:76423-ENST00000513673.1:21201|930
MLTSLSSFKAL
>FUSION-ENST00000514723.1:76423-ENST00000513673.1:21201|1208
MSLYARKIFWIWDLDQLYSW
>FUSION-ENST00000502751.5:32702-ENST00000361084.10:7110|1459
KGDTVESPGFLWRLGEEWGG
>FUSION-ENST00000502751.5:32702-ENST00000361084.10:7110|862
RAHYHQCGWK
>FUSION-ENST00000514723.1:76423-ENST00000513673.1:21201|184
QEKLCSR
>FUSION-ENST00000502751.5:32702-ENST00000361084.10:7110|1114
WNVSSGR
>FUSION-ENST00000514723.1:76423-ENST00000513673.1:21201|209
HFINLPCDSDEC
>FUSION-ENST00000514723.1:76423-ENST00000513673.1:21201|1853
PPIPKILVHDQK
>FUSION-ENST00000582788.5:22568-ENST00000584632.5:39764|173
AHFSHAAVLSGKNQCYSHSTYEK
>ENST00000361371.10|SNV-26172-C-G|2
TEPSLTHNSSGLLSPLR
>FUSION-ENST00000502751.5:32702-ENST00000361084.10:7110|1185
FSISCHWVPPLSSTWSGAVHSR
>ENST00000469327.5|SNV-18055-G-A|1
LLSRLEEEYQIQKWGNIEWAHDY
>FUSION-ENST00000514723.1:76423-ENST00000513673.1:21201|863
FVLTSSF
>FUSION-ENST00000502751.5:32702-ENST00000361084.10:7110|764
EGREGITVGR
>FUSION-ENST00000196371.10:76423-ENST00000513673.1:21201|5
SCCPGRSAMAR
>ENST00000562841.1|INDEL-32956-C-CC|2
DAAPHAPPAK
>FUSION-ENST00000514723.1:76423-ENST00000513673.1:21201|1744
TLEGNIMDTFTR
>FUSION-ENST00000514723.1:76423-ENST00000513673.1:21201|2450
IMFHEVSTVYFETIKC
>FUSION-ENST00000514723.1:76423-ENST00000513673.1:21201|1030
ILVLDCFYFLFF
>FUSION-ENST00000502751.5:32702-ENST00000361084.10:7110|943
SQSKLMEE
>FUSION-ENST00000502751.5:32702-ENST00000361084.10:7110|427
MPEDIFDCHNWEWKCYWPKVGR
>FUSION-ENST00000514723.1:76423-ENST00000513673.1:21201|788
MTKHGIVYV
>ENST00000481170.1|SNV-7434-G-A|7
EGTPSDPNPNDPR
>FUSION-ENST00000582788.5:22568-ENST00000584632.5:39764|207
FADAIPSRPLLSLMKKLR
>FUSION-ENST00000502751.5:32702-ENST00000361084.10:7110|1598
SERGRIR
>ENST00000343529.9|SNV-444497-G-T|3
CICDPGYSGPTCKIITKNPDFLK
>ENST00000466387.5|MNV-1370576-CA-C|16
GRAARVIPSSMLR
>FUSION-ENST00000514723.1:76423-ENST00000513673.1:21201|2149
SPFSSLILFGSSSLPPPPPLLVWLK
>ENST00000574474.1|SNV-40651-G-T|6
ASVRQNLLLKYGKPLQLTLQACDFK
>FUSION-ENST00000502751.5:32702-ENST00000361084.10:7110|809
PCLEKLVR
>ENST00000466387.5|MNV-1370576-CA-C|6
LGFILRRCWK
>FUSION-ENST00000514723.1:76423-ENST00000513673.1:21201|65
MLFPDFMK
>FUSION-ENST00000514723.1:76423-ENST00000513673.1:21201|1322
MFVILPPER
>FUSION-ENST00000514723.1:76423-ENST00000513673.1:21201|210
MHFINLPCDSDEC
>FUSION-ENST00000582788.5:22568-ENST00000584632.5:39764|176
MAHFSHAAVLSGK
>FUSION-ENST00000514723.1:76423-ENST00000513673.1:21201|1808
ERSSGTNPEEAYLFSFHFFFEQNMR
>FUSION-ENST00000514723.1:76423-ENST00000513673.1:21201|1017
LKVLSPTLRLDSK
>FUSION-ENST00000514723.1:76423-ENST00000513673.1:21201|2318
MLPCYLSMDALNSWK
>FUSION-ENST00000582788.5:22568-ENST00000584632.5:39764|20
AKQHSESQPPVPPGLPPLQPQWHL
>FUSION-ENST00000514723.1:76423-ENST00000513673.1:21201|384
IYIWIKADSCGS
>FUSION-ENST00000514723.1:76423-ENST00000513673.1:21201|2237
MRVLHSGDC
>FUSION-ENST00000514723.1:76423-ENST00000513673.1:21201|860
MYIIIHFRILL
>FUSION-ENST00000514723.1:76423-ENST00000513673.1:21201|2264
NWAAQWEMSGG
>FUSION-ENST00000514723.1:76423-ENST00000513673.1:21201|2315
LPCYLSMDALNSWKILNLQK
>ENST00000240499.8|MNV-6031-CCCTG-C|1
CLDTSRICIEM
>FUSION-ENST00000514723.1:76423-ENST00000513673.1:21201|1398
MLVGMLPERLINCLFLFPCRICDR
>FUSION-ENST00000514723.1:76423-ENST00000513673.1:21201|2176
MIIGLFRFLISFWFNLDR
>FUSION-ENST00000514723.1:76423-ENST00000513673.1:21201|1844
MLIPYIK
>FUSION-ENST00000514723.1:76423-ENST00000513673.1:21201|627
MIQHFPLGR
>ENST00000503878.1|MNV-10381-CC-C|1
ASTSPSSPSAP
>FUSION-ENST00000582788.5:22568-ENST00000584632.5:39764|140
APREAEGDRR
>FUSION-ENST00000502751.5:32702-ENST00000361084.10:7110|589
TEGTMAKRK
>FUSION-ENST00000582788.5:22568-ENST00000584632.5:39764|196
MPPHHYLS
>FUSION-ENST00000514723.1:76423-ENST00000513673.1:21201|1114
MKYRYLEYCLNVIK
>FUSION-ENST00000582788.5:22568-ENST00000584632.5:39764|139
EAEGDRR
>FUSION-ENST00000514723.1:76423-ENST00000513673.1:21201|556
MALSQFIRDLHP
>FUSION-ENST00000514723.1:76423-ENST00000513673.1:21201|376
DTTELFFK
>ENST00000497580.5|SNV-40198-C-T|2
INLDRLIITSAEVSPAECCQHAK
>ENST00000502420.1|SNV-129-G-C|4
SCPGRTAPQLLWGR
>FUSION-ENST00000502751.5:32702-ENST00000361084.10:7110|565
ANGVLLWGGPVGWLRDSR
>FUSION-ENST00000514723.1:76423-ENST00000513673.1:21201|820
SVASQVLCIFSWQNMLFC
>ENST00000645624.1|SNV-55926-G-A|6
CCRREGIIQLVHHSAIQK
>FUSION-ENST00000502751.5:32702-ENST00000361084.10:7110|941
NVVSCQGR
>FUSION-ENST00000514723.1:76423-ENST00000513673.1:21201|60
GQESTDESEK
>ENST00000645624.1|SNV-55926-G-A|1
EGIIQLVHHSAIQKSTKELR
>ENST00000465337.2|SNV-18055-G-A|3
LLSRLEEEYQK
>FUSION-ENST00000502751.5:32702-ENST00000361084.10:7110|83
QEPREGKLEPHAVR
>FUSION-ENST00000514723.1:76423-ENST00000513673.1:21201|1135
NIVLDDVR
>FUSION-ENST00000514723.1:76423-ENST00000513673.1:21201|1716
VFYSVVYSMK
>FUSION-ENST00000514723.1:76423-ENST00000513673.1:21201|467
NSMLLLFQFLYQQGVVSTK
>FUSION-ENST00000582788.5:22568-ENST00000584632.5:39764|219
LRQENHLNLGDGGCGEPR
>ENST00000533571.1|SNV-80-G-T|2
ETTREMIARSAATLITHPFH
>FUSION-ENST00000502751.5:32702-ENST00000361084.10:7110|1385
IHLPQSPK
>FUSION-ENST00000502751.5:32702-ENST00000361084.10:7110|1303
MGDNDATSR
>ENST00000504293.5|MNV-2243-TCT-T|3
MFLLALYKGKK
>FUSION-ENST00000502751.5:32702-ENST00000361084.10:7110|336
YENMQQL
>FUSION-ENST00000514723.1:76423-ENST00000513673.1:21201|830
FLMILDIIACCLFFFFSFWQKK
>FUSION-ENST00000502751.5:32702-ENST00000361084.10:7110|1171
MLLARPCLSSR
>FUSION-ENST00000502751.5:32702-ENST00000361084.10:7110|686
NHSWSGNTWGRLLR
>FUSION-ENST00000502751.5:32702-ENST00000361084.10:7110|1454
RFSHFLFFPFFFFVGGQSLALSPR
>FUSION-ENST00000502751.5:32702-ENST00000361084.10:7110|972
GKTSHICMLGVQDLWSKWAV
>FUSION-ENST00000514723.1:76423-ENST00000513673.1:21201|170
MPSMYYQPVQVVFWK
>FUSION-ENST00000514723.1:76423-ENST00000513673.1:21201|1355
MQINKKSK
>FUSION-ENST00000502751.5:32702-ENST00000361084.10:7110|1432
QFSASAS
>FUSION-ENST00000514723.1:76423-ENST00000513673.1:21201|654
FDCSELSVLKVLCTFLECR
>ENST00000577097.5|INDEL-68560-C-CA|3
APAGAPRAGTVRGGESVASGK
>FUSION-ENST00000502751.5:32702-ENST00000361084.10:7110|824
VTMELIISWR
>FUSION-ENST00000514723.1:76423-ENST00000513673.1:21201|2462
NRGLYQNR
>ENST00000460371.5|SNV-56437-G-A|3
TATAKGIQGGTMFSNLGIWKEN
>FUSION-ENST00000502751.5:32702-ENST00000361084.10:7110|795
EVEIAGI
>FUSION-ENST00000514723.1:76423-ENST00000513673.1:21201|1040
KYNYSCYYNQTVLCQALCFNGKK
>FUSION-ENST00000514723.1:76423-ENST00000513673.1:21201|357
EEMQMKAHLMEEL
>FUSION-ENST00000502751.5:32702-ENST00000361084.10:7110|1470
MCQALEEIYSDPS
>FUSION-ENST00000514723.1:76423-ENST00000513673.1:21201|2217
IVHMGAYCHTC
>ENST00000508185.5|MNV-26965-CT-C|2
GDLPVISINLLQHRTYWKWLQ
>FUSION-ENST00000502751.5:32702-ENST00000361084.10:7110|1496
INMLLILPLWGVIYC
>ENST00000638141.2|SNV-29555-A-C|1
FSMRQEWPAGWSEVTPTLSRGWMR
>FUSION-ENST00000502751.5:32702-ENST00000361084.10:7110|1397
RIWNKIL
>ENST00000476662.1|SNV-3255-C-T|1
GAEPRGGHQQ
>FUSION-ENST00000514723.1:76423-ENST00000513673.1:21201|664
MRFSRLCLLGFYCPNL
>FUSION-ENST00000514723.1:76423-ENST00000513673.1:21201|866
MEVLQSSSFISPFVILSF
>FUSION-ENST00000502751.5:32702-ENST00000361084.10:7110|1515
MLSVTAFLKLHGVR
>FUSION-ENST00000502751.5:32702-ENST00000361084.10:7110|969
TSHICMLGVQDLWSKWAV
>FUSION-ENST00000514723.1:76423-ENST00000513673.1:21201|1736
DTFTRARFL
>FUSION-ENST00000514723.1:76423-ENST00000513673.1:21201|1846
FCFKNIVSLNPSEN
>FUSION-ENST00000502751.5:32702-ENST00000361084.10:7110|294
HLFIQETLRGLGMVAGTR
>FUSION-ENST00000502751.5:32702-ENST00000361084.10:7110|283
MHAPAPRLLGSLWNSSNSESSTAL
>FUSION-ENST00000502751.5:32702-ENST00000361084.10:7110|1631
ALQLEGSRSDLK
>FUSION-ENST00000514723.1:76423-ENST00000513673.1:21201|400
MDQSVRVLPVNREHSYMG
>ENST00000303177.8|INDEL-61668-C-CA|7
KPLLHSHQPLQR
>FUSION-ENST00000514723.1:76423-ENST00000513673.1:21201|1148
PGRYFGFGTSISFTHGRFQSLSE
>FUSION-ENST00000514723.1:76423-ENST00000513673.1:21201|167
PSMYYQPVQVVFWKSVLFSL
>FUSION-ENST00000514723.1:76423-ENST00000513673.1:21201|174
MVNMPSMYYQPVQVVFWK
>FUSION-ENST00000514723.1:76423-ENST00000513673.1:21201|1650
VQVDSIQLR
>ENST00000513228.1|SNV-17832-A-G|1
TGARKAR
>FUSION-ENST00000514723.1:76423-ENST00000513673.1:21201|708
MNNKSSCLSSGYWINV
>FUSION-ENST00000514723.1:76423-ENST00000513673.1:21201|2397
CATTPNSLHSPVW
>FUSION-ENST00000502751.5:32702-ENST00000361084.10:7110|1511
LHGVRRK
>FUSION-ENST00000502751.5:32702-ENST00000361084.10:7110|416
FPNHVPESVHHLHLLRPSSK
>FUSION-ENST00000514723.1:76423-ENST00000513673.1:21201|697
MSIFRHMFAA
>FUSION-ENST00000514723.1:76423-ENST00000513673.1:21201|1063
TLFTEKCSLFNSINYIMSPCFPWGI
>FUSION-ENST00000514723.1:76423-ENST00000513673.1:21201|2229
FKCKTSQGMTLGCCLPCV
>FUSION-ENST00000502751.5:32702-ENST00000361084.10:7110|674
NPSISTLERAEFSPTRGVPQWAER
>FUSION-ENST00000502751.5:32702-ENST00000361084.10:7110|1052
SGRARIGTQASLTLYHAWEGPESR
>FUSION-ENST00000514723.1:76423-ENST00000513673.1:21201|1905
MLCSWGLGGPYVSDFSSVSSAP
>FUSION-ENST00000502751.5:32702-ENST00000361084.10:7110|1408
LARMVCIS
>FUSION-ENST00000514723.1:76423-ENST00000513673.1:21201|152
DNRGVHFL
>FUSION-ENST00000514723.1:76423-ENST00000513673.1:21201|1422
MAKSQNTNNQMLTRM
>FUSION-ENST00000502751.5:32702-ENST00000361084.10:7110|1423
MPSLSFLFFLSFFFFFEMVSR
>FUSION-ENST00000514723.1:76423-ENST00000513673.1:21201|1976
MLKNFIR
>FUSION-ENST00000514723.1:76423-ENST00000513673.1:21201|1425
MRRCSTSYH
>ENST00000379328.9|INDEL-12997-G-GC|1
ALSQNERTEPAPH
>ENST00000621271.4|SNV-59158-G-C|2
RVMKISPEQGLQFSR
>FUSION-ENST00000502751.5:32702-ENST00000361084.10:7110|1576
MCQWGGSSC
>ENST00000308192.13|SNV-34753-A-C|3
CPGRVVGGCVAHPHSWPWHVSLRTR
>FUSION-ENST00000514723.1:76423-ENST00000513673.1:21201|1487
YLIKDWCQTYAK
>FUSION-ENST00000514723.1:76423-ENST00000513673.1:21201|1233
ARKGNCQYVK
>FUSION-ENST00000514723.1:76423-ENST00000513673.1:21201|1570
GTSPGVEKLK
>ENST00000354567.7|SNV-236623-G-A|4
YGFTHLSTGKLLR
>FUSION-ENST00000514723.1:76423-ENST00000513673.1:21201|1363
GHNGMGRHFLHGTKR
>FUSION-ENST00000514723.1:76423-ENST00000513673.1:21201|1157
KYVGFYSAYCSR
>FUSION-ENST00000502751.5:32702-ENST00000361084.10:7110|1105
WGWSPLGQQVAPGPVGLSPWPPPLR
>FUSION-ENST00000514723.1:76423-ENST00000513673.1:21201|2134
YPAAPVLGVYIFIIIVSSC
>FUSION-ENST00000514723.1:76423-ENST00000513673.1:21201|2448
FHEVSTVYFETIK
>ENST00000513335.5|SNV-125644-G-C|2
VLQSQGDMTEAIKYLK
>FUSION-ENST00000502751.5:32702-ENST00000361084.10:7110|482
ERGLFLRAQGPPGSGLGGSTR
>FUSION-ENST00000514723.1:76423-ENST00000513673.1:21201|914
MSSSHIFLLCL
>ENST00000373231.9|MNV-10381-CC-C|5
WLAGSGALLSGSCSSCCCHR
>ENST00000590602.5|SNV-6622-G-A|4
CRSSRPLLGNFVRSTWPSLR
>FUSION-ENST00000514723.1:76423-ENST00000513673.1:21201|1557
LQSGLVLGGASYFCEFYV
>ENST00000518476.6|SNV-487256-T-G|4
SQKLVYMGKR
>FUSION-ENST00000514723.1:76423-ENST00000513673.1:21201|1659
ISSLLPNSGEYRLTIK
>ENST00000645624.1|SNV-55926-G-A|7
MCCRREGIIQLVHHSAIQK
>FUSION-ENST00000514723.1:76423-ENST00000513673.1:21201|44
VTFFCSENS
>FUSION-ENST00000502751.5:32702-ENST00000361084.10:7110|266
GVTEETLGCYKNTEEPPHPIK
>FUSION-ENST00000514723.1:76423-ENST00000513673.1:21201|409
TCIFKVP
>FUSION-ENST00000514723.1:76423-ENST00000513673.1:21201|845
MLLHSFLYMQFSSSSI
>FUSION-ENST00000514723.1:76423-ENST00000513673.1:21201|948
IASIRNR
>FUSION-ENST00000514723.1:76423-ENST00000513673.1:21201|2263
MNSACEGSR
>ENST00000297450.7|SNV-176153-A-C|1
QQLELMDTVHNLVNLCTNEVLLK
>FUSION-ENST00000502751.5:32702-ENST00000361084.10:7110|772
HSSLLDDKARSCLK
>FUSION-ENST00000514723.1:76423-ENST00000513673.1:21201|1998
EMKMPKE
>FUSION-ENST00000514723.1:76423-ENST00000513673.1:21201|1302
WVRFPER
>FUSION-ENST00000514723.1:76423-ENST00000513673.1:21201|2248
VVTQLMLAVSSYPSYGPR
>ENST00000394886.7|SNV-21066-A-C|5
MPFYCLYYYRRAPQLRPNDSR
>FUSION-ENST00000502751.5:32702-ENST00000361084.10:7110|1252
HHHTGQIFVFLVEMGFRHLGQTGLK
>FUSION-ENST00000514723.1:76423-ENST00000513673.1:21201|1084
VYEVTVLLFSDHYGSDVV
>FUSION-ENST00000502751.5:32702-ENST00000361084.10:7110|1441
QWLDHGSLKP
>FUSION-ENST00000514723.1:76423-ENST00000513673.1:21201|1799
MREEARAI
>FUSION-ENST00000502751.5:32702-ENST00000361084.10:7110|1664
HRLGGELVHVLLLGGGGR
>FUSION-ENST00000514723.1:76423-ENST00000513673.1:21201|41
DLGCPFLMIT
>FUSION-ENST00000514723.1:76423-ENST00000513673.1:21201|1207
SLYARKIFWIWDLDQLYSW
>ENST00000381638.7|SNV-40651-G-T|5
QNLLLKYGKPLQLTLQACDFK
>ENST00000514442.5|SNV-35895-A-G|2
AAGMLSPKTGK
>FUSION-ENST00000514723.1:76423-ENST00000513673.1:21201|2111
SHCIQPK
>FUSION-ENST00000502751.5:32702-ENST00000361084.10:7110|810
MPCLEKLVR
>FUSION-ENST00000514723.1:76423-ENST00000513673.1:21201|2067
GKDHGYVCHPAK
>FUSION-ENST00000502751.5:32702-ENST00000361084.10:7110|151
RWMVGPG
>FUSION-ENST00000514723.1:76423-ENST00000513673.1:21201|493
VPKLIFLFIMIKYLIFPLK
>ENST00000534529.5|SNV-12869-G-A|2
MIALILQVRPCLTWR
>FUSION-ENST00000514723.1:76423-ENST00000513673.1:21201|2218
DLGSYLGKIVHMGAYCHTC
>ENST00000486562.1|SNV-56437-G-A|2
MFSNLGIWKEN
>FUSION-ENST00000514723.1:76423-ENST00000513673.1:21201|1151
MPGRYFGFGTSISFTHGR
>FUSION-ENST00000514723.1:76423-ENST00000513673.1:21201|1637
TTIATTSVYTMHLHVKHFIVTQ
>FUSION-ENST00000502751.5:32702-ENST00000361084.10:7110|656
MPLLCAGPSHFLCLGLL
>ENST00000508185.5|MNV-26965-CT-C|3
GDLPVISINLLQHRTYWK
>ENST00000521950.1|SNV-176153-A-C|4
MDTVHNLVNLCTNEVLLKGGK
>FUSION-ENST00000502751.5:32702-ENST00000361084.10:7110|1013
SIVQALIIYSLVVEGMEVGK
>FUSION-ENST00000514723.1:76423-ENST00000513673.1:21201|978
SIRLLCEGLGQR
>FUSION-ENST00000502751.5:32702-ENST00000361084.10:7110|10
STSTVCARWKR
>FUSION-ENST00000502751.5:32702-ENST00000361084.10:7110|1125
LVIIIQDSA
>FUSION-ENST00000514723.1:76423-ENST00000513673.1:21201|1549
QKRVESK
>FUSION-ENST00000502751.5:32702-ENST00000361084.10:7110|21
TCRSSMIAWR
>FUSION-ENST00000514723.1:76423-ENST00000513673.1:21201|829
MILDIIACCLFFFFSFWQK
>ENST00000298198.5|SNV-46970-A-G|1
CIEECVEPWNGSWNDNLVGTSPLKR
>FUSION-ENST00000514723.1:76423-ENST00000513673.1:21201|2104
MLLFPGL
>FUSION-ENST00000514723.1:76423-ENST00000513673.1:21201|568
SQGERERR
>ENST00000304372.6|INDEL-32956-C-CC|4
KSWHPEGLEQAEDQGER
>FUSION-ENST00000514723.1:76423-ENST00000513673.1:21201|1791
MLTLIPPAALINKP
>FUSION-ENST00000514723.1:76423-ENST00000513673.1:21201|322
YVVFDRVHIHDNMK
>FUSION-ENST00000502751.5:32702-ENST00000361084.10:7110|1601
LLPPSKSER
>FUSION-ENST00000502751.5:32702-ENST00000361084.10:7110|908
MGCVIPDKSLTFSEPQW
>FUSION-ENST00000514723.1:76423-ENST00000513673.1:21201|1643
LYLKYFQ
>FUSION-ENST00000514723.1:76423-ENST00000513673.1:21201|163
YYQPVQVVFWKSVLFSL
>FUSION-ENST00000514723.1:76423-ENST00000513673.1:21201|804
MYKHIFKVK
>ENST00000321280.11|INDEL-68560-C-CA|3
RHRPGWR
>FUSION-ENST00000502751.5:32702-ENST00000361084.10:7110|925
MMLTPPTPILGREREEHK
>FUSION-ENST00000514723.1:76423-ENST00000513673.1:21201|1609
MEWKTFLMKFIPR
>FUSION-ENST00000582788.5:22568-ENST00000584632.5:39764|195
PPHHYLS
>FUSION-ENST00000514723.1:76423-ENST00000513673.1:21201|1341
SDYLTTFLEVDFLYMSINILR
>FUSION-ENST00000502751.5:32702-ENST00000361084.10:7110|1249
HLGQTGLK
>FUSION-ENST00000514723.1:76423-ENST00000513673.1:21201|1688
SYLRKVK
>FUSION-ENST00000502751.5:32702-ENST00000361084.10:7110|303
MMKLTLEK
>FUSION-ENST00000582788.5:22568-ENST00000584632.5:39764|220
VAHAYNPSYLGRLR
>FUSION-ENST00000514723.1:76423-ENST00000513673.1:21201|370
MEKFKNFTESSCAK
>FUSION-ENST00000514723.1:76423-ENST00000513673.1:21201|507
KICFLKSSLNEE
>ENST00000636041.1|SNV-29898-C-T|3
INVNLIMEGLK
>FUSION-ENST00000514723.1:76423-ENST00000513673.1:21201|2032
DLIFQGK
>FUSION-ENST00000514723.1:76423-ENST00000513673.1:21201|1284
MPVIPATQEAEAGESLEPGRRR
>FUSION-ENST00000514723.1:76423-ENST00000513673.1:21201|2027
SSACRGLR
>FUSION-ENST00000514723.1:76423-ENST00000513673.1:21201|755
MKHEIMR
>ENST00000475698.1|INDEL-5996-T-TGC|2
GCGPTMGPKEK
>ENST00000492260.5|SNV-5938-C-T|18
STHPSPAHPVSDIRHGAGSR
>FUSION-ENST00000502751.5:32702-ENST00000361084.10:7110|1519
GMLSVTAFLKLHGVR
>FUSION-ENST00000514723.1:76423-ENST00000513673.1:21201|268
MIFQESCFLGSLIKLCFTNNIGRSK
>FUSION-ENST00000502751.5:32702-ENST00000361084.10:7110|1256
MILAHCNLR
>FUSION-ENST00000514723.1:76423-ENST00000513673.1:21201|2339
MPIMLATIQAFMMY
>FUSION-ENST00000502751.5:32702-ENST00000361084.10:7110|388
MKTCNNYKDC
>FUSION-ENST00000514723.1:76423-ENST00000513673.1:21201|1489
TNSGLGEDI
>FUSION-ENST00000514723.1:76423-ENST00000513673.1:21201|1710
KKSSPLMSK
>FUSION-ENST00000514723.1:76423-ENST00000513673.1:21201|2493
MLSLGIK
>FUSION-ENST00000514723.1:76423-ENST00000513673.1:21201|414
LYLTGSISTTT
>FUSION-ENST00000502751.5:32702-ENST00000361084.10:7110|1262
MMLPVVS
>FUSION-ENST00000514723.1:76423-ENST00000513673.1:21201|2317
LPCYLSMDALNSWK
>ENST00000366497.6|SNV-2724-T-G|5
FKMHVEDYPPQK
>ENST00000379328.9|INDEL-12997-G-GC|25
LGRLGPAGRER
>FUSION-ENST00000196371.10:76423-ENST00000513673.1:21201|8
YGDLANWMIPMEFR
>ENST00000366497.6|SNV-2724-T-G|1
MHVEDYPPQKGCIPLPRGQTEK
>ENST00000459850.5|SNV-5938-C-T|21
MASETSSASCSTPTPR
>FUSION-ENST00000514723.1:76423-ENST00000513673.1:21201|328
MYYTIGTSNETLLYK
>ENST00000489457.1|MNV-26965-CT-C|7
TYWKWIQFKTSCCHR
>FUSION-ENST00000502751.5:32702-ENST00000361084.10:7110|767
TKQDPVSK
>FUSION-ENST00000514723.1:76423-ENST00000513673.1:21201|1417
SQNTNNQMLTRM
>FUSION-ENST00000502751.5:32702-ENST00000361084.10:7110|148
EAPEPEVANPGDLSDLVL
>ENST00000374825.9|SNV-6088-C-G|4
KPGRVTNQLQYLQKVVMK
>FUSION-ENST00000514723.1:76423-ENST00000513673.1:21201|1724
LSVHLWAYNSLNTEGLK
>FUSION-ENST00000514723.1:76423-ENST00000513673.1:21201|1182
MTQGRLVYYFIRR
>FUSION-ENST00000502751.5:32702-ENST00000361084.10:7110|1377
MYHHTQPLFIYLFIYLFIFEMK
>FUSION-ENST00000514723.1:76423-ENST00000513673.1:21201|2404
TCPWHTTIALLKKGLQHSLK
>FUSION-ENST00000514723.1:76423-ENST00000513673.1:21201|939
RQYRVISR
>FUSION-ENST00000514723.1:76423-ENST00000513673.1:21201|46
MITTIINYHIHHLRVTFFCSENS
>FUSION-ENST00000502751.5:32702-ENST00000361084.10:7110|306
VKPHLYSKYK
>FUSION-ENST00000514723.1:76423-ENST00000513673.1:21201|1321
FVILPPER
>ENST00000478080.5|SNV-155666-A-C|2
DPLTQLPKWK
>FUSION-ENST00000502751.5:32702-ENST00000361084.10:7110|496
DTQTHTRPPTRSRLR
>ENST00000648836.1|SNV-111877-A-C|5
DKVERVWQCGGTVEILPCSR
>FUSION-ENST00000514723.1:76423-ENST00000513673.1:21201|437
VVNSSMLNK
>FUSION-ENST00000502751.5:32702-ENST00000361084.10:7110|308
VKPHLYSK
>FUSION-ENST00000514723.1:76423-ENST00000513673.1:21201|103
LAFGKDLR
>FUSION-ENST00000514723.1:76423-ENST00000513673.1:21201|1374
MSLLFYSQVFLNLPLS
>FUSION-ENST00000514723.1:76423-ENST00000513673.1:21201|468
VQTHIGEK
>FUSION-ENST00000582788.5:22568-ENST00000584632.5:39764|194
MVSLLGR
>ENST00000617492.4|INDEL-23444-A-AA|2
LYCALMGIAGLKPTEER
>FUSION-ENST00000502751.5:32702-ENST00000361084.10:7110|1451
FSHFLFFPFFFFVGGQSLALSPR
>FUSION-ENST00000514723.1:76423-ENST00000513673.1:21201|2333
MSHSLGGTR
>ENST00000467560.5|SNV-18055-G-A|2
MLLSRLEEEYQIQK
>FUSION-ENST00000514723.1:76423-ENST00000513673.1:21201|634
LYVKLCILFK
>FUSION-ENST00000502751.5:32702-ENST00000361084.10:7110|138
GLWLVAWV
>FUSION-ENST00000502751.5:32702-ENST00000361084.10:7110|412
MPVIPALSEAEVTR
>FUSION-ENST00000514723.1:76423-ENST00000513673.1:21201|2309
LLEDIESPEVVHFIANY
>FUSION-ENST00000502751.5:32702-ENST00000361084.10:7110|55
AFAPASVTQCSRER
>ENST00000273857.9|SNV-157954-G-A|4
CGDGRCIAMEWVCDGDHDCVDKSDK
>FUSION-ENST00000502751.5:32702-ENST00000361084.10:7110|1274
MLCQELF
>FUSION-ENST00000514723.1:76423-ENST00000513673.1:21201|2346
MDDYKLVSEVQHLR
>FUSION-ENST00000514723.1:76423-ENST00000513673.1:21201|2378
MAQWLRPNLSQHFGR
>FUSION-ENST00000582788.5:22568-ENST00000584632.5:39764|252
REMSVKR
>FUSION-ENST00000514723.1:76423-ENST00000513673.1:21201|333
IKIQNNNITISK
>ENST00000557372.1|SNV-7121-G-C|3
VRKPHKEYDECTSDGR
>FUSION-ENST00000514723.1:76423-ENST00000513673.1:21201|1889
MLWAFQITFTYSISSDPLITR
>ENST00000264956.11|SNV-93629-C-T|2
TAGGAHETSQVVHQRMLSQQK
>FUSION-ENST00000502751.5:32702-ENST00000361084.10:7110|1101
WGPEAWVKFQALGLGGR
>FUSION-ENST00000514723.1:76423-ENST00000513673.1:21201|772
SPDLTRLFNPPIAPSLLFSR
>FUSION-ENST00000514723.1:76423-ENST00000513673.1:21201|1336
SINILRFWK
>FUSION-ENST00000502751.5:32702-ENST00000361084.10:7110|773
MHSSLLDDKARSCLK
>FUSION-ENST00000582788.5:22568-ENST00000584632.5:39764|216
QENHLNLGDGGCGEPR
>FUSION-ENST00000514723.1:76423-ENST00000513673.1:21201|984
NSSFFMAA
>FUSION-ENST00000502751.5:32702-ENST00000361084.10:7110|154
GGEWKAYQK
>FUSION-ENST00000502751.5:32702-ENST00000361084.10:7110|1049
ARIGTQASLTLYHAWEGPESR
>FUSION-ENST00000502751.5:32702-ENST00000361084.10:7110|1018
MTTVVFVASWGLLGPQGPQAVIHHR
>ENST00000513024.5|SNV-290818-C-T|1
VSVNGEMVHREEEKER
>ENST00000366497.6|SNV-2724-T-G|6
KFKMHVEDYPPQK
>FUSION-ENST00000514723.1:76423-ENST00000513673.1:21201|959
MVRNNSLDCKK
>FUSION-ENST00000502751.5:32702-ENST00000361084.10:7110|790
SRRALQVR
>FUSION-ENST00000502751.5:32702-ENST00000361084.10:7110|223
RTFLVPLP
>FUSION-ENST00000502751.5:32702-ENST00000361084.10:7110|1317
MFGARLCSGLFR
>FUSION-ENST00000514723.1:76423-ENST00000513673.1:21201|1644
MLYLKYFQ
>FUSION-ENST00000514723.1:76423-ENST00000513673.1:21201|1995
PNDTVLK
>FUSION-ENST00000514723.1:76423-ENST00000513673.1:21201|2056
SIFEDNEHI
>ENST00000399138.5|SNV-1176-G-T|5
AASSGYTDLR
>FUSION-ENST00000502751.5:32702-ENST00000361084.10:7110|852
MLTSQGCPDIMFY
>FUSION-ENST00000514723.1:76423-ENST00000513673.1:21201|2200
MLCLLQAAWHARAVR
>FUSION-ENST00000514723.1:76423-ENST00000513673.1:21201|91
IFSDYFSVSMELIY
>FUSION-ENST00000514723.1:76423-ENST00000513673.1:21201|329
IQNNNITISKDLF
>FUSION-ENST00000502751.5:32702-ENST00000361084.10:7110|348
NSLCIRQFCKAPK
>FUSION-ENST00000514723.1:76423-ENST00000513673.1:21201|669
MYHHAMR
>ENST00000566543.1|SNV-6046-A-G|4
VPNSVLRFESNQLAASSPVEDR
>FUSION-ENST00000514723.1:76423-ENST00000513673.1:21201|1788
TVLIDPVMMTIELHCK
>FUSION-ENST00000514723.1:76423-ENST00000513673.1:21201|1531
SVLHKNRK
>FUSION-ENST00000514723.1:76423-ENST00000513673.1:21201|774
MFKSPDLTRLFNPPIAPSLLFSR
>FUSION-ENST00000514723.1:76423-ENST00000513673.1:21201|2439
VVSFAMALHFLNLK
>FUSION-ENST00000514723.1:76423-ENST00000513673.1:21201|834
CRQEGFA
>ENST00000379410.8|SNV-4494-G-T|4
WLYHLEKQTALLGVPRR
>ENST00000486562.1|SNV-56437-G-A|3
FSNLGIWK
>FUSION-ENST00000502751.5:32702-ENST00000361084.10:7110|368
MNEFSVYK
>FUSION-ENST00000502751.5:32702-ENST00000361084.10:7110|851
LTSQGCPDIMFY
>FUSION-ENST00000514723.1:76423-ENST00000513673.1:21201|704
AESSNQLK
>ENST00000481436.5|SNV-10426-C-T|1
GHLKPSALSTSTR
>FUSION-ENST00000502751.5:32702-ENST00000361084.10:7110|1590
RFPPDSHPELALPLLSSSLS
>FUSION-ENST00000514723.1:76423-ENST00000513673.1:21201|1726
KVTSVVLLGT
>FUSION-ENST00000502751.5:32702-ENST00000361084.10:7110|1173
MGHMLLARPCLSSRALHTLFPLPR
>FUSION-ENST00000514723.1:76423-ENST00000513673.1:21201|1984
FFKDCDF
>FUSION-ENST00000502751.5:32702-ENST00000361084.10:7110|672
AEFSPTRGVPQWAER
>ENST00000349748.8|SNV-29555-A-C|3
DAPSDMYKIMQK
>FUSION-ENST00000502751.5:32702-ENST00000361084.10:7110|945
GAIFLRSQSK
>ENST00000263629.9|SNV-6981-T-A|1
IGMTIEELARAMEK
>ENST00000636041.1|SNV-29898-C-T|1
INVNLIMEGLKKFKPK
>FUSION-ENST00000514723.1:76423-ENST00000513673.1:21201|1450
ICYIRHCDCFRSSYNLVEVGLT
>FUSION-ENST00000514723.1:76423-ENST00000513673.1:21201|2103
MLERYFAIYTILGQK
>FUSION-ENST00000514723.1:76423-ENST00000513673.1:21201|938
GMHPNPCPLTIMLTSLSSFK
>FUSION-ENST00000514723.1:76423-ENST00000513673.1:21201|878
NSYPSLSFKISFQL
>ENST00000558634.5|SNV-1608-C-A|3
MAKQRSNQMG
>FUSION-ENST00000502751.5:32702-ENST00000361084.10:7110|1517
MLSVTAFLK
>FUSION-ENST00000502751.5:32702-ENST00000361084.10:7110|643
DGGQMVAPLRRR
>FUSION-ENST00000514723.1:76423-ENST00000513673.1:21201|123
MWTSVHHDTLR
>ENST00000370193.3|SNV-1247-G-A|6
HAQGGLPLAGRALLSQTSPLCALEK
>FUSION-ENST00000514723.1:76423-ENST00000513673.1:21201|1758
KISFCFWMEYFKTVNSS
>FUSION-ENST00000514723.1:76423-ENST00000513673.1:21201|1631
ITKLVGGRVK
>FUSION-ENST00000514723.1:76423-ENST00000513673.1:21201|1636
MHLHVKHFIVTQ
>FUSION-ENST00000514723.1:76423-ENST00000513673.1:21201|2474
YVESLENSKCVRR
>FUSION-ENST00000514723.1:76423-ENST00000513673.1:21201|1594
MRTFTFRK
>ENST00000379328.9|INDEL-12997-G-GC|22
ERVPQVPGAPAR
>ENST00000558634.5|SNV-1608-C-A|2
AKQRSNQMG
>FUSION-ENST00000502751.5:32702-ENST00000361084.10:7110|857
AHYHQCGWKQVPLHSLR
>FUSION-ENST00000502751.5:32702-ENST00000361084.10:7110|81
EGKLEPHAVR
>FUSION-ENST00000502751.5:32702-ENST00000361084.10:7110|1336
RQREGWEGT
>ENST00000566543.1|SNV-6046-A-G|2
FESNQLAASSPVEDR
>FUSION-ENST00000582788.5:22568-ENST00000584632.5:39764|235
RPGAMAHACNPSTLGGR
>FUSION-ENST00000502751.5:32702-ENST00000361084.10:7110|815
RILYSNMY
>FUSION-ENST00000514723.1:76423-ENST00000513673.1:21201|847
HFLQSESHLY
>FUSION-ENST00000502751.5:32702-ENST00000361084.10:7110|272
AEVRIIWGQEF
>ENST00000617313.4|MNV-3411-GAAG-G|6
TKEVTDRNPNNLDQGGEK
>FUSION-ENST00000514723.1:76423-ENST00000513673.1:21201|45
ITTIINYHIHHLRVTFFCSENS
>FUSION-ENST00000514723.1:76423-ENST00000513673.1:21201|349
DQERMVK
>FUSION-ENST00000514723.1:76423-ENST00000513673.1:21201|2356
MTFQALSCFLLWES
>FUSION-ENST00000514723.1:76423-ENST00000513673.1:21201|1926
KGRSCAK
>ENST00000621271.4|SNV-59158-G-C|5
KVGYTPDWIFLLRR
>FUSION-ENST00000514723.1:76423-ENST00000513673.1:21201|2049
QVPDITVQR
>FUSION-ENST00000502751.5:32702-ENST00000361084.10:7110|204
MVLAFAASK
>FUSION-ENST00000514723.1:76423-ENST00000513673.1:21201|2437
VVSFAMALHFLNLKWIVWLTLSV
>ENST00000373886.8|INDEL-286345-C-CA|8
IWCNIHFITWRKSAECK
>ENST00000372827.8|SNV-24184-G-A|3
TPRAVRPLRK
>FUSION-ENST00000502751.5:32702-ENST00000361084.10:7110|673
AEFSPTR
>FUSION-ENST00000502751.5:32702-ENST00000361084.10:7110|888
MRLGQEDCLSPGVLRLQ
>ENST00000642502.1|SNV-217816-C-T|1
TGTLTENKMVF
>FUSION-ENST00000502751.5:32702-ENST00000361084.10:7110|930
SSGTEIELPCSAKVRGKP
>ENST00000489277.5|SNV-29223-A-G|3
MKGNDKGR
>FUSION-ENST00000502751.5:32702-ENST00000361084.10:7110|1065
SPLEGHSQGLLPLR
>FUSION-ENST00000514723.1:76423-ENST00000513673.1:21201|1352
LERKHGSVLA
>FUSION-ENST00000514723.1:76423-ENST00000513673.1:21201|662
FSRLCLLGFYCPNL
>ENST00000367409.9|INDEL-41884-A-AGAA|3
MHKEELR
>FUSION-ENST00000502751.5:32702-ENST00000361084.10:7110|513
RKEGDVTAEFLLNFLLPAAR
>FUSION-ENST00000514723.1:76423-ENST00000513673.1:21201|1251
LRGMELKSCFAFNR
>FUSION-ENST00000502751.5:32702-ENST00000361084.10:7110|394
MVLSMPLESLLASSLG
>FUSION-ENST00000514723.1:76423-ENST00000513673.1:21201|933
HPNPCPLTIMLTSLSSFKAL
>FUSION-ENST00000514723.1:76423-ENST00000513673.1:21201|2236
RVLHSGDC
>ENST00000298198.5|SNV-46970-A-G|2
CIEECVEPWNGSWNDNLVGTSPLK
>ENST00000553883.1|SNV-38986-G-A|2
MSSWTTWATCSSARS
>FUSION-ENST00000502751.5:32702-ENST00000361084.10:7110|1617
ISEGRGVVGAVGTLQGFFSFAR
>FUSION-ENST00000502751.5:32702-ENST00000361084.10:7110|695
ESLWFIEEKGWEQRQGWR
>FUSION-ENST00000514723.1:76423-ENST00000513673.1:21201|831
MFLMILDIIACCLFFFFSFWQKK
>FUSION-ENST00000502751.5:32702-ENST00000361084.10:7110|240
NPSLTFHWLTPPASASGVEK
>FUSION-ENST00000502751.5:32702-ENST00000361084.10:7110|1453
MIQTVCLSVSGVVSLLLPFFSF
>FUSION-ENST00000502751.5:32702-ENST00000361084.10:7110|1077
AVFGTQMVLSK
>ENST00000402918.7|SNV-53923-G-T|1
GYSKYIEKGSPLNSPLDR
>ENST00000259526.4|SNV-1846-G-A|1
WICGPDEEDSLR
>FUSION-ENST00000582788.5:22568-ENST00000584632.5:39764|155
KLRLADIR
>FUSION-ENST00000502751.5:32702-ENST00000361084.10:7110|80
EGKLEPHAVRGALER
>FUSION-ENST00000502751.5:32702-ENST00000361084.10:7110|1574
MGKGLAER
>FUSION-ENST00000502751.5:32702-ENST00000361084.10:7110|1627
KNFHKEFYNSGWVSHSGK
>FUSION-ENST00000514723.1:76423-ENST00000513673.1:21201|816
MYHHFKGCK
>FUSION-ENST00000514723.1:76423-ENST00000513673.1:21201|1146
MKTWRTFK
>FUSION-ENST00000514723.1:76423-ENST00000513673.1:21201|285
KLITLLPKYEK
>FUSION-ENST00000514723.1:76423-ENST00000513673.1:21201|884
ITPGATLSLS
>FUSION-ENST00000502751.5:32702-ENST00000361084.10:7110|1363
APPRPANFCIFSR
>FUSION-ENST00000502751.5:32702-ENST00000361084.10:7110|782
IAPMHSSLLDDK
>FUSION-ENST00000514723.1:76423-ENST00000513673.1:21201|2323
HREVKLYTQCHTA
>FUSION-ENST00000514723.1:76423-ENST00000513673.1:21201|1316
MCALEPGTLD
>FUSION-ENST00000514723.1:76423-ENST00000513673.1:21201|544
GKPNLLNLEMT
>FUSION-ENST00000514723.1:76423-ENST00000513673.1:21201|1150
PGRYFGFGTSISFTHGR
>FUSION-ENST00000502751.5:32702-ENST00000361084.10:7110|490
CPPAGCGVGR
>FUSION-ENST00000514723.1:76423-ENST00000513673.1:21201|1445
QLKLNNK
>FUSION-ENST00000514723.1:76423-ENST00000513673.1:21201|82
FTLFFLFLSQWTR
>ENST00000471692.1|SNV-21065-C-A|1
PFYCLYYYRRANQLR
>FUSION-ENST00000502751.5:32702-ENST00000361084.10:7110|259
VPRPGAVAHACNLTLWEAKVRGHLR
>ENST00000489457.1|MNV-26965-CT-C|5
WIQFKTSCCHRYER
>FUSION-ENST00000502751.5:32702-ENST00000361084.10:7110|1228
LSGQDNIVRPHLYKKK
>FUSION-ENST00000514723.1:76423-ENST00000513673.1:21201|2408
TCPWHTTIALLK
>FUSION-ENST00000502751.5:32702-ENST00000361084.10:7110|1007
TLEIFQSGSLVLKV
>ENST00000513024.5|SNV-290818-C-T|4
VDGKVSVNGEMVHREEEK
>FUSION-ENST00000582788.5:22568-ENST00000584632.5:39764|73
KLPTYNPVPARHCPSR
>ENST00000466387.5|MNV-1370576-CA-C|7
LGFILRR
>FUSION-ENST00000514723.1:76423-ENST00000513673.1:21201|429
MGDWRIYSFITFRVSHL
>FUSION-ENST00000514723.1:76423-ENST00000513673.1:21201|2266
MFLFSVQTVLFLDLPLFE
>FUSION-ENST00000502751.5:32702-ENST00000361084.10:7110|6
TQGCAFASPSLK
>FUSION-ENST00000582788.5:22568-ENST00000584632.5:39764|24
GWAPCLVLPYCPWHTR
>FUSION-ENST00000514723.1:76423-ENST00000513673.1:21201|1070
MLGFNPIPFCILCVK
>FUSION-ENST00000502751.5:32702-ENST00000361084.10:7110|347
QFCKAPK
>FUSION-ENST00000502751.5:32702-ENST00000361084.10:7110|410
MPVIPALSEAEVTRSPEVR
>FUSION-ENST00000514723.1:76423-ENST00000513673.1:21201|407
MWNLIQRDLMISCVNYFSSFCCWTR
>FUSION-ENST00000502751.5:32702-ENST00000361084.10:7110|1479
FILTHHR
>FUSION-ENST00000514723.1:76423-ENST00000513673.1:21201|1025
MLYNIKI
>FUSION-ENST00000502751.5:32702-ENST00000361084.10:7110|846
CHPRSITNQNIQDFGHLQF
>FUSION-ENST00000514723.1:76423-ENST00000513673.1:21201|1646
VQVDSIQLRCALHRVW
>ENST00000296674.13|MNV-2243-TCT-T|1
TGLFQDSLELITFVTWHSFPHPVE
>FUSION-ENST00000502751.5:32702-ENST00000361084.10:7110|1087
KWWSPGKGANLR
>FUSION-ENST00000514723.1:76423-ENST00000513673.1:21201|1463
TLDRLDFVK
>ENST00000297439.4|SNV-7244-G-C|1
GKANCCK
>FUSION-ENST00000502751.5:32702-ENST00000361084.10:7110|196
QADGTQASMLSPLREDKVGR
>FUSION-ENST00000514723.1:76423-ENST00000513673.1:21201|1783
MMTIELHCKWQLAR
>FUSION-ENST00000502751.5:32702-ENST00000361084.10:7110|1368
RFSCLSLLSTWDYR
>FUSION-ENST00000514723.1:76423-ENST00000513673.1:21201|1009
GVDRCLWNNSMESFKGFYT
>ENST00000249601.8|SNV-196513-C-T|3
ERGLTEEGLFRMLGQANLVR
>FUSION-ENST00000514723.1:76423-ENST00000513673.1:21201|2181
ALSTILVNFSFQSK
>FUSION-ENST00000514723.1:76423-ENST00000513673.1:21201|491
LIFLFIMIKYLIFPLK
>FUSION-ENST00000514723.1:76423-ENST00000513673.1:21201|2193
LTQPLKLLR
>FUSION-ENST00000502751.5:32702-ENST00000361084.10:7110|747
EEQSEAVCWET
>FUSION-ENST00000502751.5:32702-ENST00000361084.10:7110|1346
RATEVGGER
>FUSION-ENST00000514723.1:76423-ENST00000513673.1:21201|2166
MSRNLFISSR
>FUSION-ENST00000514723.1:76423-ENST00000513673.1:21201|2506
KSTTVHLFYG
>FUSION-ENST00000514723.1:76423-ENST00000513673.1:21201|598
VDTVKPYLKDLGQKE
>ENST00000494126.6|SNV-10426-C-T|1
AFEAIGVEYFNTGCWALHWCGSDQR
>ENST00000481170.1|SNV-7434-G-A|5
EGTPSDPNPNDPRAR
>ENST00000551956.2|SNV-96-G-A|3
QQCVRGGPQGFSCGSAIVGGGKR
>ENST00000521087.5|SNV-11823-T-C|1
AFALDPGGSTLEDPTDL
>ENST00000459850.5|SNV-5938-C-T|6
APRGATWTDPQCLPSLWTR
>FUSION-ENST00000514723.1:76423-ENST00000513673.1:21201|292
MFQISGFSL
>FUSION-ENST00000502751.5:32702-ENST00000361084.10:7110|616
SLEGPAATGLPPPSSLLSNCCR
>FUSION-ENST00000502751.5:32702-ENST00000361084.10:7110|973
MGKTSHICMLGVQDLWSKWAV
>ENST00000379328.9|INDEL-12997-G-GC|32
LPPGLVLLLVGGPR
>FUSION-ENST00000514723.1:76423-ENST00000513673.1:21201|932
MLTSLSSFK
>FUSION-ENST00000514723.1:76423-ENST00000513673.1:21201|655
MFDCSELSVLKVLCTFLECR
>FUSION-ENST00000514723.1:76423-ENST00000513673.1:21201|2070
MASIPPSCSTTSPSLFRRLIR
>FUSION-ENST00000514723.1:76423-ENST00000513673.1:21201|1768
WKEVFSFLPYDSFALLNFYRIMK
>ENST00000341375.12|SNV-291854-C-T|8
GHQFLTPDEVPSPPR
>FUSION-ENST00000514723.1:76423-ENST00000513673.1:21201|727
EANVCFGHCIC
>FUSION-ENST00000514723.1:76423-ENST00000513673.1:21201|2041
SAILPSRHVVFLIGE
>FUSION-ENST00000514723.1:76423-ENST00000513673.1:21201|410
LKTCIFKVP
>FUSION-ENST00000514723.1:76423-ENST00000513673.1:21201|1714
VFYSVVYSMKK
>FUSION-ENST00000502751.5:32702-ENST00000361084.10:7110|697
ESLWFIEEK
>ENST00000341207.5|SNV-8933-C-A|1
VEAVIQPR
>FUSION-ENST00000502751.5:32702-ENST00000361084.10:7110|907
GCVIPDK
>FUSION-ENST00000502751.5:32702-ENST00000361084.10:7110|238
NPSLTFHWLTPPASASGVEKNK
>ENST00000513335.5|SNV-125644-G-C|1
VLQSQGDMTEAIKYLKK
>FUSION-ENST00000514723.1:76423-ENST00000513673.1:21201|518
GDYWEKRLPK
>ENST00000029410.10|SNV-129-G-C|2
AAQLPWEDGTSGLLSGGLPR
>FUSION-ENST00000369902.8:46135-ENST00000673650.1:98519|257
YVFQSELSEIEPNVFLRPFLEVIR
>FUSION-ENST00000514723.1:76423-ENST00000513673.1:21201|1204
FPLLLHLFSCFIVILWLPVFSMK
>FUSION-ENST00000514723.1:76423-ENST00000513673.1:21201|494
VPKLIFLFIMIK
>FUSION-ENST00000502751.5:32702-ENST00000361084.10:7110|409
PVIPALSEAEVTRSPEVR
>FUSION-ENST00000582788.5:22568-ENST00000584632.5:39764|270
GCVCVSAKSCALLPA
>FUSION-ENST00000502751.5:32702-ENST00000361084.10:7110|911
SVVKMGCVIPDK
>FUSION-ENST00000514723.1:76423-ENST00000513673.1:21201|594
LLQTRAR
>FUSION-ENST00000502751.5:32702-ENST00000361084.10:7110|1632
MALQLEGSRSDLK
>FUSION-ENST00000514723.1:76423-ENST00000513673.1:21201|192
LKINLASK
>FUSION-ENST00000514723.1:76423-ENST00000513673.1:21201|2377
AQWLRPNLSQHFGR
>FUSION-ENST00000514723.1:76423-ENST00000513673.1:21201|2184
GLPKALSTILVNFSFQSKQVHLS
>FUSION-ENST00000514723.1:76423-ENST00000513673.1:21201|2349
IISWSLK
>FUSION-ENST00000514723.1:76423-ENST00000513673.1:21201|989
MISNFIHVPTKDMNSSFFMAA
>FUSION-ENST00000502751.5:32702-ENST00000361084.10:7110|932
SSGTEIELPCSAKVR
>FUSION-ENST00000514723.1:76423-ENST00000513673.1:21201|2269
MCSRPRAPTLRPWTCTGPWSVR
>FUSION-ENST00000514723.1:76423-ENST00000513673.1:21201|2466
GLDNSAAFPGLR
>ENST00000303177.8|INDEL-61668-C-CA|1
AVAVSSRCHP
>ENST00000488337.5|SNV-234723-C-T|2
AYLEKMGNNSSIK
>ENST00000343529.9|SNV-444497-G-T|2
IITKNPDFLK
>FUSION-ENST00000514723.1:76423-ENST00000513673.1:21201|1902
TAILWDWFWGFYEGK
>ENST00000638141.2|SNV-29555-A-C|11
LLVTCTRSCR
>ENST00000373115.5|SNV-43334-G-A|4
GSSRSLCEDPICTPFVKK
>FUSION-ENST00000582788.5:22568-ENST00000584632.5:39764|193
MVSLLGRR
>FUSION-ENST00000514723.1:76423-ENST00000513673.1:21201|1527
ILSVYGVAVLISGLLPPPNHYR
>FUSION-ENST00000502751.5:32702-ENST00000361084.10:7110|1078
KAVFGTQMVLSKYL
>ENST00000474874.5|SNV-21762-A-G|3
SEFKNTGRELPGTVGD
>FUSION-ENST00000502751.5:32702-ENST00000361084.10:7110|175
AWWLTSVIPELWEAEAGR
>ENST00000466387.5|MNV-1370576-CA-C|8
TMKLGFILRR
>ENST00000513024.5|SNV-290818-C-T|6
TFKVDGKVSVNGEMVHR
>FUSION-ENST00000502751.5:32702-ENST00000361084.10:7110|1037
MLGKAQKAEK
>FUSION-ENST00000514723.1:76423-ENST00000513673.1:21201|2242
AYFCFFLKEPVIENLWGGMR
>FUSION-ENST00000514723.1:76423-ENST00000513673.1:21201|39
LYISISEVILITEVIC
>FUSION-ENST00000514723.1:76423-ENST00000513673.1:21201|950
LTLYDCGIKVIGLF
>ENST00000467560.5|SNV-18055-G-A|6
MVLTLGLIDLRLTVEQAMLLSR
>ENST00000380647.8|SNV-329632-T-C|6
QKVNLESNKSFSEMLQNPDK
>ENST00000475698.1|INDEL-5996-T-TGC|6
ASSSSCALR
>FUSION-ENST00000514723.1:76423-ENST00000513673.1:21201|1532
SVLHKNR
>FUSION-ENST00000514723.1:76423-ENST00000513673.1:21201|1845
NIVSLNPSEN
>FUSION-ENST00000514723.1:76423-ENST00000513673.1:21201|1884
TGQLNGM
>ENST00000409845.1|SNV-52-T-G|1
AGAPPPASLPPCSLSSDCCASNQR
>FUSION-ENST00000514723.1:76423-ENST00000513673.1:21201|233
EGDIDGKVSFRER
>FUSION-ENST00000514723.1:76423-ENST00000513673.1:21201|745
MSILRILD
>FUSION-ENST00000502751.5:32702-ENST00000361084.10:7110|309
MVKPHLYSK
>FUSION-ENST00000502751.5:32702-ENST00000361084.10:7110|1331
QSGTDELTAYSIELECQSWTRS
>FUSION-ENST00000502751.5:32702-ENST00000361084.10:7110|784
NLVPATQEAEAGGSLEPMNFGLQ
>FUSION-ENST00000514723.1:76423-ENST00000513673.1:21201|426
IYSFITFRVSHL
>FUSION-ENST00000502751.5:32702-ENST00000361084.10:7110|1647
KGWHCSLR
>FUSION-ENST00000502751.5:32702-ENST00000361084.10:7110|1569
GLAERWGGRGR
>FUSION-ENST00000514723.1:76423-ENST00000513673.1:21201|1403
FLQFTNP
>FUSION-ENST00000514723.1:76423-ENST00000513673.1:21201|1971
SHFKNTHIHTQAHSCVK
>ENST00000369209.7|SNV-166380-C-A|1
LNQMIELSSK
>FUSION-ENST00000514723.1:76423-ENST00000513673.1:21201|1005
MESFKGFYT
>FUSION-ENST00000514723.1:76423-ENST00000513673.1:21201|157
ARGWRGMDNR
>ENST00000635945.1|SNV-118654-T-C|6
MQASVLKDTSVRR
>FUSION-ENST00000445658.6:22568-ENST00000584632.5:39764|9
LEMAHPR
>FUSION-ENST00000502751.5:32702-ENST00000361084.10:7110|834
MTLPCSPPRAAQT
>FUSION-ENST00000514723.1:76423-ENST00000513673.1:21201|562
RTEGELLHFQGMALSQFIR
>FUSION-ENST00000502751.5:32702-ENST00000361084.10:7110|826
GGSEGGACRRK
>ENST00000649190.1|SNV-53703-C-T|1
RHHTLST
>FUSION-ENST00000514723.1:76423-ENST00000513673.1:21201|135
MAIIKGDVYKALSLCQAS
>FUSION-ENST00000514723.1:76423-ENST00000513673.1:21201|228
EISLNTK
>FUSION-ENST00000514723.1:76423-ENST00000513673.1:21201|1273
WEKVINMIH
>FUSION-ENST00000514723.1:76423-ENST00000513673.1:21201|975
MCTMCRLVTYVYM
>FUSION-ENST00000502751.5:32702-ENST00000361084.10:7110|994
GWFRPQR
>FUSION-ENST00000514723.1:76423-ENST00000513673.1:21201|505
ICFLKSSLNEE
>ENST00000373886.8|INDEL-286345-C-CA|15
WTCTVSR
>FUSION-ENST00000514723.1:76423-ENST00000513673.1:21201|2209
DESASLRR
>ENST00000379328.9|INDEL-12997-G-GC|18
VQLRTLPPQQPAGRLPHR
>FUSION-ENST00000502751.5:32702-ENST00000361084.10:7110|486
SFLLWPQNSTYK
>FUSION-ENST00000514723.1:76423-ENST00000513673.1:21201|1827
IHHLLRRGNLG
>FUSION-ENST00000514723.1:76423-ENST00000513673.1:21201|596
MRLLQTRAR
>FUSION-ENST00000582788.5:22568-ENST00000584632.5:39764|81
PLPAASSLRQPDPSRK
>FUSION-ENST00000502751.5:32702-ENST00000361084.10:7110|654
MGVWKTTVFWLPAWAQLSK
>ENST00000636041.1|SNV-29898-C-T|9
ELMPHLTFNGNGKINVNLIMEGLK
>FUSION-ENST00000502751.5:32702-ENST00000361084.10:7110|940
MNVVSCQGRQVMSSGTEIELPCSAK
>FUSION-ENST00000502751.5:32702-ENST00000361084.10:7110|934
SSGTEIELPCSAK
>FUSION-ENST00000502751.5:32702-ENST00000361084.10:7110|1237
MVMLSGQDNIVRPHLYKKK
>FUSION-ENST00000502751.5:32702-ENST00000361084.10:7110|262
VIGLQDK
>FUSION-ENST00000514723.1:76423-ENST00000513673.1:21201|694
GESSSFFPVK
>FUSION-ENST00000502751.5:32702-ENST00000361084.10:7110|1345
RATEVGGERSL
>FUSION-ENST00000514723.1:76423-ENST00000513673.1:21201|506
ELRYQTCNLGCSVLK
>FUSION-ENST00000502751.5:32702-ENST00000361084.10:7110|470
ESHSVTQAGVQ
>FUSION-ENST00000514723.1:76423-ENST00000513673.1:21201|2359
KFYWTKLD
>FUSION-ENST00000502751.5:32702-ENST00000361084.10:7110|840
MRIMTLPCSPPRAAQT
>FUSION-ENST00000514723.1:76423-ENST00000513673.1:21201|940
LSSLLEK
>ENST00000319449.9|SNV-194-G-A|2
GWSAPILTLAR
>FUSION-ENST00000502751.5:32702-ENST00000361084.10:7110|146
MNACTALVSVLNYPLK
>ENST00000220244.7|SNV-162544-G-C|3
AQNERQKFAFCSMK
>FUSION-ENST00000502751.5:32702-ENST00000361084.10:7110|472
NLLSCATSGQLQPR
>FUSION-ENST00000514723.1:76423-ENST00000513673.1:21201|540
ACMVSFILLSPGK
>FUSION-ENST00000514723.1:76423-ENST00000513673.1:21201|1858
WRAWIEER
>FUSION-ENST00000514723.1:76423-ENST00000513673.1:21201|272
MIFQESCFLGSLIK
>FUSION-ENST00000502751.5:32702-ENST00000361084.10:7110|281
LLGSLWNSSNSESSTAL
>FUSION-ENST00000514723.1:76423-ENST00000513673.1:21201|2287
ENQIVLDVTYF
>ENST00000650162.1|SNV-35895-A-G|5
QEAKPQRAAGMLSPK
>FUSION-ENST00000582788.5:22568-ENST00000584632.5:39764|174
MAHFSHAAVLSGKNQCYSHSTYEK
>FUSION-ENST00000514723.1:76423-ENST00000513673.1:21201|1872
MNVSNQDDGWNLLQPD
>ENST00000427191.6|SNV-147419-G-A|4
SQTGILLGVCSKGILVFEVHNGVR
>ENST00000368653.7|SNV-24977-G-T|2
VAEDSGGQKSAK
>FUSION-ENST00000582788.5:22568-ENST00000584632.5:39764|169
TEACRYK
>ENST00000644533.1|SNV-55926-G-A|6
MCCRREGMEK
>FUSION-ENST00000502751.5:32702-ENST00000361084.10:7110|666
GVPQWAERR
>FUSION-ENST00000514723.1:76423-ENST00000513673.1:21201|732
LIVRFITCSTYDFLVLET
>ENST00000503699.1|MNV-6031-CCCTG-C|4
MPGHQQNLYR
>FUSION-ENST00000514723.1:76423-ENST00000513673.1:21201|1100
LAAGHSGACL
>FUSION-ENST00000514723.1:76423-ENST00000513673.1:21201|640
MWHIIQRCQDT
>FUSION-ENST00000514723.1:76423-ENST00000513673.1:21201|525
FQYNLHLMGDYWEK
>FUSION-ENST00000514723.1:76423-ENST00000513673.1:21201|2419
MDSVAYTFCVTCL
>ENST00000401669.7|SNV-727902-C-G|1
IETGIITERR
>FUSION-ENST00000582788.5:22568-ENST00000584632.5:39764|186
QSPGRRPQKIGK
>FUSION-ENST00000502751.5:32702-ENST00000361084.10:7110|1133
MNKGCVSPKPSI
>FUSION-ENST00000514723.1:76423-ENST00000513673.1:21201|1019
YIRLKVLSPTLR
>FUSION-ENST00000514723.1:76423-ENST00000513673.1:21201|2118
ISCLLINILFFFFSDQRTPSITSCR
>FUSION-ENST00000514723.1:76423-ENST00000513673.1:21201|2399
DHRMLSW
>FUSION-ENST00000514723.1:76423-ENST00000513673.1:21201|901
YNRFLTIVILFIY
>ENST00000582788.5|SNV-27585-C-G|1
TACLTSASCRTCK
>ENST00000432829.6|SNV-97228-C-T|4
RLENLLQQVSVEDFEKQNEEAR
>FUSION-ENST00000502751.5:32702-ENST00000361084.10:7110|1469
CQALEEIYSDPS
>FUSION-ENST00000514723.1:76423-ENST00000513673.1:21201|1274
MWEKVINMIH
>FUSION-ENST00000502751.5:32702-ENST00000361084.10:7110|71
VGPDSATPQR
>FUSION-ENST00000502751.5:32702-ENST00000361084.10:7110|1431
MLPSLVLNSWPQVILPLQPPK
>ENST00000484818.5|SNV-67747-T-G|1
GGSYMTLL
>FUSION-ENST00000582788.5:22568-ENST00000584632.5:39764|237
RRPGAMAHACNPSTLGGR
>FUSION-ENST00000502751.5:32702-ENST00000361084.10:7110|878
KKNAHVSPQINY
>FUSION-ENST00000502751.5:32702-ENST00000361084.10:7110|419
RFPNHVPESVHHLHLLRPSSK
>ENST00000263629.9|SNV-6981-T-A|4
VVEVRIGMTIEELAR
>ENST00000459850.5|SNV-5938-C-T|2
GATWTDPQCLPSLWTRWPETRR
>ENST00000652716.1|SNV-16352-T-C|1
TALLYSAFGVITEKTR
>ENST00000367482.8|MNV-10305-AACT-A|4
ETTVETKETTTNK
>FUSION-ENST00000514723.1:76423-ENST00000513673.1:21201|1618
MFLMYKVIFYM
>FUSION-ENST00000514723.1:76423-ENST00000513673.1:21201|129
CFPPQKVPTVSPHLLCHCILVK
>ENST00000447769.1|SNV-57512-G-T|2
QKIIGLWNCVLCL
>FUSION-ENST00000502751.5:32702-ENST00000361084.10:7110|521
MQIMVLACAPQRNLRR
>FUSION-ENST00000502751.5:32702-ENST00000361084.10:7110|1543
MCANAVRCVAWCTCESVCCRSCR
>ENST00000341594.9|SNV-193284-T-G|3
EIVKNALEELISGSKEVQEQAEK
>ENST00000562841.1|INDEL-32956-C-CC|6
GACLGLSLTPSWESTYKRTR
>ENST00000318351.2|MNV-6952-CA-C|9
CCPTAPR
>ENST00000373886.8|INDEL-286345-C-CA|10
IWCNIHFITWR
>FUSION-ENST00000514723.1:76423-ENST00000513673.1:21201|2138
SLTFLPEKSVSAENGVWKSPAVVF
>FUSION-ENST00000514723.1:76423-ENST00000513673.1:21201|2465
GLDNSAAFPGLRTQGR
>ENST00000407775.7|SNV-1211953-A-C|5
LLDYHECTVCKISFNKVETYLAHK
>FUSION-ENST00000502751.5:32702-ENST00000361084.10:7110|487
MSLLNFC
>FUSION-ENST00000514723.1:76423-ENST00000513673.1:21201|1373
SLLFYSQVFLNLPLS
>FUSION-ENST00000502751.5:32702-ENST00000361084.10:7110|372
LPGPSSALGLLLTA
>FUSION-ENST00000514723.1:76423-ENST00000513673.1:21201|2429
MKSVQCILKQSNVR
>ENST00000261861.10|SNV-140504-G-T|4
KSFVVNGIDLLENVPPR
>FUSION-ENST00000514723.1:76423-ENST00000513673.1:21201|920
KPKNIFTFLLLWIFSLHLNL
>FUSION-ENST00000502751.5:32702-ENST00000361084.10:7110|1243
MGAERFEVANLER
>FUSION-ENST00000502751.5:32702-ENST00000361084.10:7110|537
PGMELLGRL
>FUSION-ENST00000502751.5:32702-ENST00000361084.10:7110|84
QEPREGK
>FUSION-ENST00000514723.1:76423-ENST00000513673.1:21201|1166
SSDFKSSTFFISYCLFF
>FUSION-ENST00000502751.5:32702-ENST00000361084.10:7110|743
GGGRETGWEAAAVTQEGRTEGR
>FUSION-ENST00000514723.1:76423-ENST00000513673.1:21201|625
MIQHFPLGRISNIGK
>ENST00000514253.2|MNV-304129-AAG-A|7
LLQGPWDTITQQGQKK
>ENST00000367482.8|MNV-10305-AACT-A|2
ETTTNKQTSTDGK
>FUSION-ENST00000502751.5:32702-ENST00000361084.10:7110|805
GEDTHTQTMSQTV
>FUSION-ENST00000502751.5:32702-ENST00000361084.10:7110|14
MIAWRSTSTVCARWK
>FUSION-ENST00000514723.1:76423-ENST00000513673.1:21201|1211
MFYCDTLVTCLLHETVSTL
>FUSION-ENST00000502751.5:32702-ENST00000361084.10:7110|352
MNSLCIR
>FUSION-ENST00000514723.1:76423-ENST00000513673.1:21201|1452
LRICYIRHCDCFR
>FUSION-ENST00000582788.5:22568-ENST00000584632.5:39764|92
SPLGQVVSLEGDADEGLVPR
>FUSION-ENST00000514723.1:76423-ENST00000513673.1:21201|1179
LVYYFIRR
>FUSION-ENST00000514723.1:76423-ENST00000513673.1:21201|300
CKFQKTGNMS
>FUSION-ENST00000502751.5:32702-ENST00000361084.10:7110|1366
FSCLSLLSTWDYR
>FUSION-ENST00000502751.5:32702-ENST00000361084.10:7110|753
EGRKGGR
>ENST00000505407.1|SNV-18794-T-C|3
MVCSFLLFNRTWITFMCFPIH
>ENST00000503699.1|MNV-6031-CCCTG-C|2
MPGHQQNLYRDVMLENYR
>FUSION-ENST00000502751.5:32702-ENST00000361084.10:7110|650
MGGNLKDGGQMVAPLRR
>FUSION-ENST00000502751.5:32702-ENST00000361084.10:7110|1419
MVSRSVTR
>FUSION-ENST00000514723.1:76423-ENST00000513673.1:21201|645
VTFKVINQFFFFFYKMWHIIQR
>FUSION-ENST00000502751.5:32702-ENST00000361084.10:7110|1435
HLGSLQPPPPRFK
>FUSION-ENST00000514723.1:76423-ENST00000513673.1:21201|1693
IIYSVSATENIFGFFEENSKYK
>FUSION-ENST00000502751.5:32702-ENST00000361084.10:7110|749
KGGRESLWEGETMGAEAR
>FUSION-ENST00000514723.1:76423-ENST00000513673.1:21201|1248
MELKSCFAFNR
>FUSION-ENST00000514723.1:76423-ENST00000513673.1:21201|2278
ETLVLFGKVLFSDVF
>ENST00000367351.4|SNV-4371-T-C|1
EPLTPQARMSCEQK
>FUSION-ENST00000514723.1:76423-ENST00000513673.1:21201|2101
YFAIYTILGQK
>FUSION-ENST00000502751.5:32702-ENST00000361084.10:7110|335
YVCVCVCAYIYIYTHTHIYVIFFLR
>FUSION-ENST00000514723.1:76423-ENST00000513673.1:21201|1052
MVELYSDPRIGLK
>FUSION-ENST00000514723.1:76423-ENST00000513673.1:21201|28
SLHFGKGSLSSFGNGEDVDLCSP
>FUSION-ENST00000502751.5:32702-ENST00000361084.10:7110|395
RLLYGPS
>FUSION-ENST00000502751.5:32702-ENST00000361084.10:7110|1521
LNRGMLSVTAFLKLHGVR
>FUSION-ENST00000582788.5:22568-ENST00000584632.5:39764|228
PVIPALWEAEADR
>FUSION-ENST00000514723.1:76423-ENST00000513673.1:21201|1911
TFFFLCNIGSQLLLTRIDK
>FUSION-ENST00000514723.1:76423-ENST00000513673.1:21201|2090
MFVGVWALKG
>FUSION-ENST00000502751.5:32702-ENST00000361084.10:7110|286
MLISLMHAPAPR
>FUSION-ENST00000514723.1:76423-ENST00000513673.1:21201|144
AYSRHLLLCG
>FUSION-ENST00000502751.5:32702-ENST00000361084.10:7110|609
GGQRIPLANPSLQALIR
>FUSION-ENST00000514723.1:76423-ENST00000513673.1:21201|2152
FLWIHSRCIYL
>FUSION-ENST00000514723.1:76423-ENST00000513673.1:21201|897
TQSFAGVYNFSLTPFR
>ENST00000395472.2|SNV-15987-G-A|5
SESYSDAETVNGIEKTK
>ENST00000354567.7|SNV-236623-G-A|8
GTQCEKLVEKYGFTHLSTGK
>ENST00000273857.9|SNV-157954-G-A|1
VNCSCHSQGLVECR
>FUSION-ENST00000514723.1:76423-ENST00000513673.1:21201|99
MGCSQNR
>FUSION-ENST00000502751.5:32702-ENST00000361084.10:7110|807
PCLEKLVRK
>FUSION-ENST00000514723.1:76423-ENST00000513673.1:21201|1217
LGLKPQIDVF
>FUSION-ENST00000514723.1:76423-ENST00000513673.1:21201|1546
MVSKHNK
>FUSION-ENST00000514723.1:76423-ENST00000513673.1:21201|1574
CWGYHVLRYLHYL
>FUSION-ENST00000582788.5:22568-ENST00000584632.5:39764|14
LMRVWCPGRHSALILPFAQQ
>FUSION-ENST00000514723.1:76423-ENST00000513673.1:21201|2497
MDPFYLNI
>FUSION-ENST00000514723.1:76423-ENST00000513673.1:21201|882
QSQTHCHQGMNSYPSLSFKISFQL
>ENST00000313342.8|SNV-59996-G-C|1
SGQVVKRSR
>FUSION-ENST00000514723.1:76423-ENST00000513673.1:21201|2379
CLSPSYPGAEV
>FUSION-ENST00000514723.1:76423-ENST00000513673.1:21201|968
MPNKNQSIYIVNSTYK
>FUSION-ENST00000514723.1:76423-ENST00000513673.1:21201|2304
SLRKASSCVQWPR
>ENST00000251127.11|SNV-39526-T-G|4
IPRPLIR
>FUSION-ENST00000514723.1:76423-ENST00000513673.1:21201|1833
MTSLCLCI
>FUSION-ENST00000514723.1:76423-ENST00000513673.1:21201|1519
STSTGCLLSLPVGV
>ENST00000558634.5|SNV-1608-C-A|5
MCCDYMAKQRSNQMG
>FUSION-ENST00000514723.1:76423-ENST00000513673.1:21201|502
MLKPEILVDPSHIVK
>FUSION-ENST00000502751.5:32702-ENST00000361084.10:7110|488
TAPPESSPTTRPY
>FUSION-ENST00000502751.5:32702-ENST00000361084.10:7110|898
MLSVVREGKSCLVGLR
>FUSION-ENST00000582788.5:22568-ENST00000584632.5:39764|143
AKSYTASE
>ENST00000502420.1|SNV-129-G-C|6
AAQLPWEDGTSAALGTWPGQSGDK
>FUSION-ENST00000502751.5:32702-ENST00000361084.10:7110|1362
APPRPANFCIFSRDGVLPCWSGWSR
>FUSION-ENST00000502751.5:32702-ENST00000361084.10:7110|417
EPSLTTENYLAQNSVVPRLR
>FUSION-ENST00000514723.1:76423-ENST00000513673.1:21201|1342
MSDYLTTFLEVDFLYMSINILR
>FUSION-ENST00000514723.1:76423-ENST00000513673.1:21201|771
LFNPPIAPSLLFSR
>FUSION-ENST00000514723.1:76423-ENST00000513673.1:21201|1410
MEQRDLRENMEVSWLDFL
>ENST00000325602.6|SNV-1330-C-T|1
VPYIHSQTNNKTDCRLQNQLFIAK
>FUSION-ENST00000514723.1:76423-ENST00000513673.1:21201|1232
MLNFFLVR
>FUSION-ENST00000502751.5:32702-ENST00000361084.10:7110|403
SYMVKSRLY
>ENST00000354567.7|SNV-236623-G-A|6
LVEKYGFTHLSTGKLLR
>ENST00000380412.7|SNV-1632-A-G|5
HQRTHTGERPCK
>FUSION-ENST00000514723.1:76423-ENST00000513673.1:21201|1443
MALTPPNPSPLLGLVYADK
>FUSION-ENST00000514723.1:76423-ENST00000513673.1:21201|465
MLLLFQFLYQQGVVSTK
>FUSION-ENST00000502751.5:32702-ENST00000361084.10:7110|1597
GRIRETGPWR
>ENST00000231188.9|SNV-6812-G-C|1
ASIDGFDHYFMTRSLENNRR
>FUSION-ENST00000514723.1:76423-ENST00000513673.1:21201|1053
VELYSDPR
>FUSION-ENST00000514723.1:76423-ENST00000513673.1:21201|1994
MPNDTVLKAVELIIFQEAIK
>ENST00000475698.1|INDEL-5996-T-TGC|8
MKASSSSCALRGCGPTMGPK
>ENST00000513335.5|SNV-125644-G-C|3
VLQSQGDMTEAIK
>FUSION-ENST00000514723.1:76423-ENST00000513673.1:21201|2332
SHSLGGTR
>FUSION-ENST00000502751.5:32702-ENST00000361084.10:7110|1319
MDLGEQGTGSKKHIFK
>FUSION-ENST00000514723.1:76423-ENST00000513673.1:21201|551
MAPYINLLWP
>FUSION-ENST00000502751.5:32702-ENST00000361084.10:7110|11
STSTVCARWK
>FUSION-ENST00000514723.1:76423-ENST00000513673.1:21201|1119
MVDFSHCPNDGYCQL
>FUSION-ENST00000502751.5:32702-ENST00000361084.10:7110|1389
CHHNWLLVFVIFSR
>FUSION-ENST00000502751.5:32702-ENST00000361084.10:7110|157
MRGGEWKAYQK
>FUSION-ENST00000514723.1:76423-ENST00000513673.1:21201|2114
TGLVLMK
>ENST00000395425.6|SNV-15680-C-T|1
LLCPLGPLTVWHEEHVLNKNEATTK
>FUSION-ENST00000582788.5:22568-ENST00000584632.5:39764|246
GPHAWFVK
>FUSION-ENST00000514723.1:76423-ENST00000513673.1:21201|1707
SSPLMSK
>FUSION-ENST00000502751.5:32702-ENST00000361084.10:7110|1502
MVSGGKSR
>FUSION-ENST00000514723.1:76423-ENST00000513673.1:21201|391
YSQFKINNDPERIVDTD
>FUSION-ENST00000514723.1:76423-ENST00000513673.1:21201|1606
TFLMKFIPRK
>FUSION-ENST00000502751.5:32702-ENST00000361084.10:7110|1410
LLGSSDSPASAS
>FUSION-ENST00000514723.1:76423-ENST00000513673.1:21201|1515
YIANSSVTKK
>FUSION-ENST00000514723.1:76423-ENST00000513673.1:21201|1469
VWQFLFLVSSHPQTTTAELAS
>FUSION-ENST00000502751.5:32702-ENST00000361084.10:7110|950
NLPVWFSCFEGVKAEAHR
>FUSION-ENST00000502751.5:32702-ENST00000361084.10:7110|1176
EVYMGHMLLARPCLSSR
>FUSION-ENST00000514723.1:76423-ENST00000513673.1:21201|1308
AYINDLSK
>FUSION-ENST00000514723.1:76423-ENST00000513673.1:21201|50
NCLYLRR
>FUSION-ENST00000514723.1:76423-ENST00000513673.1:21201|359
IKEEMQMK
>ENST00000617492.4|INDEL-23444-A-AA|3
ASALLRLYCALMGIAGLKPTEERS
>FUSION-ENST00000514723.1:76423-ENST00000513673.1:21201|2444
MAGVVCGIF
>FUSION-ENST00000514723.1:76423-ENST00000513673.1:21201|1680
ESILVSLIVAEK
>FUSION-ENST00000514723.1:76423-ENST00000513673.1:21201|73
SWEMSFQGDLLEVNLR
>FUSION-ENST00000508557.5:76423-ENST00000513673.1:21201|7
MEFRSCCPGRSAMAR
>FUSION-ENST00000582788.5:22568-ENST00000584632.5:39764|27
MCLCFVPNVLYPPGCK
>FUSION-ENST00000514723.1:76423-ENST00000513673.1:21201|251
FQRSHQDLGSNLE
>FUSION-ENST00000502751.5:32702-ENST00000361084.10:7110|920
MKLDNLA
>FUSION-ENST00000582788.5:22568-ENST00000584632.5:39764|90
APLSPHPALCPTVTRTVCAGGCAR
>FUSION-ENST00000514723.1:76423-ENST00000513673.1:21201|1473
LLPNNPAITLLGIKSLCWLECFLKD
>FUSION-ENST00000514723.1:76423-ENST00000513673.1:21201|2048
MGMSAILPSR
>FUSION-ENST00000502751.5:32702-ENST00000361084.10:7110|1589
FPPDSHPELALPLLSSSLS
>FUSION-ENST00000514723.1:76423-ENST00000513673.1:21201|484
YLIFPLKCK
>FUSION-ENST00000514723.1:76423-ENST00000513673.1:21201|1160
CPLLNIDINK
>FUSION-ENST00000514723.1:76423-ENST00000513673.1:21201|1361
GRHFLHGTK
>FUSION-ENST00000514723.1:76423-ENST00000513673.1:21201|2417
MKCAIFK
>FUSION-ENST00000514723.1:76423-ENST00000513673.1:21201|2047
GMSAILPSR
>ENST00000503699.1|MNV-6031-CCCTG-C|1
PGHQQNLYRDVMLENYR
>FUSION-ENST00000514723.1:76423-ENST00000513673.1:21201|1365
GHNGMGRHFLHGTK
>FUSION-ENST00000514723.1:76423-ENST00000513673.1:21201|593
LLQTRARVCVK
>FUSION-ENST00000502751.5:32702-ENST00000361084.10:7110|737
MGAEARVEAERLVGR
>FUSION-ENST00000502751.5:32702-ENST00000361084.10:7110|935
MSSGTEIELPCSAK
>FUSION-ENST00000582788.5:22568-ENST00000584632.5:39764|147
LADIRAKSYTASE
>FUSION-ENST00000514723.1:76423-ENST00000513673.1:21201|2434
MALHFLNLKWIVWLTLSV
>FUSION-ENST00000514723.1:76423-ENST00000513673.1:21201|1402
MLVGMLPER
>FUSION-ENST00000514723.1:76423-ENST00000513673.1:21201|955
NNSLDCKKEK
>ENST00000261861.10|SNV-140504-G-T|5
EKKSFVVNGIDLLENVPPR
>ENST00000282849.10|SNV-141928-G-A|2
NSQLQWVASSWSECSATCGLGVRK
>FUSION-ENST00000502751.5:32702-ENST00000361084.10:7110|264
NTEEPPHPIKVIGLQDK
>FUSION-ENST00000514723.1:76423-ENST00000513673.1:21201|1356
HFLHGTKRLER
>FUSION-ENST00000582788.5:22568-ENST00000584632.5:39764|137
MDNSLLPGSR
>ENST00000379328.9|INDEL-12997-G-GC|6
WHGTLPVQRLR
>FUSION-ENST00000514723.1:76423-ENST00000513673.1:21201|798
MLTSSFSTLPLV
>FUSION-ENST00000502751.5:32702-ENST00000361084.10:7110|1308
YDFAAQPGLHAR
>FUSION-ENST00000502751.5:32702-ENST00000361084.10:7110|1091
MSSLTRQGRK
>FUSION-ENST00000582788.5:22568-ENST00000584632.5:39764|82
MPLPAASSLRQPDPSRK
>ENST00000488633.2|SNV-3182-T-C|1
TTYDIAWCQLTGALATACGDDAIR
>FUSION-ENST00000502751.5:32702-ENST00000361084.10:7110|253
DQPGQHGETSSLLK
>FUSION-ENST00000502751.5:32702-ENST00000361084.10:7110|1549
DMCANAVR
>FUSION-ENST00000514723.1:76423-ENST00000513673.1:21201|42
RDLGCPFLMIT
>FUSION-ENST00000502751.5:32702-ENST00000361084.10:7110|874
MNGLEGSIQPGIAPPCHIPLR
>ENST00000304372.6|INDEL-32956-C-CC|10
GWSWSERQGAR
>FUSION-ENST00000514723.1:76423-ENST00000513673.1:21201|1925
GRSCAKNLCIQL
>ENST00000371372.6|SNV-301-C-T|3
VLYKQSIVQRAR
>FUSION-ENST00000514723.1:76423-ENST00000513673.1:21201|729
CLSSWGYDGLCLCAG
>FUSION-ENST00000514723.1:76423-ENST00000513673.1:21201|2312
MDALNSWKILNLQK
>FUSION-ENST00000514723.1:76423-ENST00000513673.1:21201|1120
SALLMVDFSHCPNDGYCQL
>FUSION-ENST00000514723.1:76423-ENST00000513673.1:21201|408
MWNLIQR
>FUSION-ENST00000514723.1:76423-ENST00000513673.1:21201|592
ARVCVKET
>FUSION-ENST00000514723.1:76423-ENST00000513673.1:21201|166
MYYQPVQVVFWK
>FUSION-ENST00000502751.5:32702-ENST00000361084.10:7110|1231
MLSGQDNIVRPHLYKK
>ENST00000635945.1|SNV-118654-T-C|4
DTSVRRLVETPTMATR
>FUSION-ENST00000514723.1:76423-ENST00000513673.1:21201|1642
MKTTIATTSVYTMHLHVK
>ENST00000478080.5|SNV-155666-A-C|6
KWKDPLTQLPK
>FUSION-ENST00000514723.1:76423-ENST00000513673.1:21201|2353
GVIVGWMIISWSLK
>FUSION-ENST00000514723.1:76423-ENST00000513673.1:21201|2438
MVVSFAMALHFLNLKWIVWLTLSV
>ENST00000582788.5|SNV-27585-C-G|4
SQVTYTSQHGRTACLTSASCR
>FUSION-ENST00000514723.1:76423-ENST00000513673.1:21201|324
MYVVFDR
>ENST00000304372.6|INDEL-32956-C-CC|1
SWHPEGLEQAEDQGERKPCP
>FUSION-ENST00000502751.5:32702-ENST00000361084.10:7110|880
MVPLHSSLGDKKK
>FUSION-ENST00000502751.5:32702-ENST00000361084.10:7110|1042
ACRSLPLATSLALAHLMPR
>FUSION-ENST00000514723.1:76423-ENST00000513673.1:21201|1773
HILCNLSLSSKVLYLR
>FUSION-ENST00000502751.5:32702-ENST00000361084.10:7110|704
EGGREGAR
>ENST00000381638.7|SNV-40651-G-T|1
YGKPLQLTLQACDFKGKEDK
>FUSION-ENST00000502751.5:32702-ENST00000361084.10:7110|714
KEGREGGR
>FUSION-ENST00000514723.1:76423-ENST00000513673.1:21201|2362
MWLVITVLISTSKHYHCRK
>FUSION-ENST00000514723.1:76423-ENST00000513673.1:21201|2455
MWYLLIHFYKAK
>FUSION-ENST00000502751.5:32702-ENST00000361084.10:7110|221
MVVAGNL
>FUSION-ENST00000582788.5:22568-ENST00000584632.5:39764|154
TVKIAFSPPWGIWGLFK
>FUSION-ENST00000502751.5:32702-ENST00000361084.10:7110|561
QGNLGSWTNVDLEGRWLGCTMP
>FUSION-ENST00000502751.5:32702-ENST00000361084.10:7110|241
MNPSLTFHWLTPPASASGVEK
>FUSION-ENST00000502751.5:32702-ENST00000361084.10:7110|340
SSFSKKPSFK
>ENST00000544257.5|SNV-72345-T-G|6
DKHHLADLSHRIR
>FUSION-ENST00000502751.5:32702-ENST00000361084.10:7110|530
GVSYGARGPSPPAPVLELWR
>ENST00000370435.5|INDEL-12978-C-CA|2
DRQAQPRAQQ
>FUSION-ENST00000514723.1:76423-ENST00000513673.1:21201|799
PYMLTSSFSTLPLV
>ENST00000303177.8|INDEL-61668-C-CA|3
GQAEHCPGHRAVAVSSRCHP
>ENST00000469327.5|SNV-18055-G-A|2
MLLSRLEEEYQIQKWGNIEWAHDY
>FUSION-ENST00000502751.5:32702-ENST00000361084.10:7110|691
MLRNHSWSGNTWGR
>ENST00000645804.1|SNV-55926-G-A|2
YIMCCRREGMEK
>FUSION-ENST00000514723.1:76423-ENST00000513673.1:21201|2116
TPSITSCRTGLVLMK
>FUSION-ENST00000502751.5:32702-ENST00000361084.10:7110|1103
LLISCPGAEGSQLGQERWGPEAWVK
>FUSION-ENST00000502751.5:32702-ENST00000361084.10:7110|1539
CVAWCTCESVCCRSCRR
>ENST00000366497.6|SNV-2724-T-G|3
MHVEDYPPQK
>ENST00000409845.1|SNV-49-T-A|1
AGAPPPASLPPCS
>FUSION-ENST00000582788.5:22568-ENST00000584632.5:39764|171
NQCYSHSTYEKTEACR
>FUSION-ENST00000514723.1:76423-ENST00000513673.1:21201|236
MEGDIDGKVSFR
>ENST00000502726.5|SNV-157954-G-A|1
EWVCDGDHDCVDKSDK
>FUSION-ENST00000514723.1:76423-ENST00000513673.1:21201|70
MSFQGDLLEVNLRYIGQYYHVIP
>FUSION-ENST00000514723.1:76423-ENST00000513673.1:21201|1629
LVGGRVKI
>FUSION-ENST00000582788.5:22568-ENST00000584632.5:39764|26
CLCFVPNVLYPPGCK
>ENST00000029410.10|SNV-129-G-C|5
RKAAQLPWEDGTSGLLSGGLPR
>FUSION-ENST00000514723.1:76423-ENST00000513673.1:21201|1366
MGHNGMGRHFLHGTK
>FUSION-ENST00000502751.5:32702-ENST00000361084.10:7110|182
EDKVGRAWWLTSVIPELWEAEAGR
>FUSION-ENST00000514723.1:76423-ENST00000513673.1:21201|100
LGIEYPAHC
>FUSION-ENST00000514723.1:76423-ENST00000513673.1:21201|1434
MKCHYTPIRMAK
>FUSION-ENST00000502751.5:32702-ENST00000361084.10:7110|1137
LLRGMDWLQL
>FUSION-ENST00000514723.1:76423-ENST00000513673.1:21201|325
YYTIGTSNETLLYKLGN
>ENST00000533571.1|SNV-80-G-T|1
EMIARSAATLITHPFH
>FUSION-ENST00000514723.1:76423-ENST00000513673.1:21201|679
LILSPQQC
>FUSION-ENST00000514723.1:76423-ENST00000513673.1:21201|815
YHHFKGCK
>FUSION-ENST00000514723.1:76423-ENST00000513673.1:21201|2042
MSAILPSRHVVFLIGE
>FUSION-ENST00000502751.5:32702-ENST00000361084.10:7110|1540
CVAWCTCESVCCRSCR
>FUSION-ENST00000514723.1:76423-ENST00000513673.1:21201|1209
MSLYARK
>FUSION-ENST00000514723.1:76423-ENST00000513673.1:21201|1071
CSHCSIPTYE
>FUSION-ENST00000514723.1:76423-ENST00000513673.1:21201|182
LCSRGICITSEESQGCSLK
>ENST00000459850.5|SNV-5938-C-T|9
GPAWAQSSRPYASIWRPSVRAR
>FUSION-ENST00000502751.5:32702-ENST00000361084.10:7110|804
MSGKISQK
>FUSION-ENST00000502751.5:32702-ENST00000361084.10:7110|1638
SGSFPREEGMALQLEGSRSDLK
>FUSION-ENST00000502751.5:32702-ENST00000361084.10:7110|149
MEAPEPEVANPGDLSDLVL
>FUSION-ENST00000502751.5:32702-ENST00000361084.10:7110|859
IQKLAGRAGVHL
>FUSION-ENST00000502751.5:32702-ENST00000361084.10:7110|171
LTGCGKQ
>FUSION-ENST00000514723.1:76423-ENST00000513673.1:21201|1108
YLEYCLNVIKSHIKR
>FUSION-ENST00000502751.5:32702-ENST00000361084.10:7110|1440
MSHHAQPFFPFFSFFLFFF
>FUSION-ENST00000514723.1:76423-ENST00000513673.1:21201|1075
YTCDMLVRCTH
>FUSION-ENST00000514723.1:76423-ENST00000513673.1:21201|719
IIMSLVVLSLL
>FUSION-ENST00000502751.5:32702-ENST00000361084.10:7110|516
VLACAPQRNLR
>FUSION-ENST00000582788.5:22568-ENST00000584632.5:39764|96
GRAGAGWNAGVIQVTWEGWDNR
>FUSION-ENST00000502751.5:32702-ENST00000361084.10:7110|1482
HWRRFILTHHR
>FUSION-ENST00000514723.1:76423-ENST00000513673.1:21201|1930
MHIISDTS
>ENST00000341375.12|SNV-291854-C-T|1
CPRPPGYWRRAAPWR
>ENST00000484003.1|SNV-1907-G-A|2
MGSSLLSQSSIFFQVPYE
>ENST00000317147.10|INDEL-30625-G-GG|2
SQPAGNTAYCESAR
>FUSION-ENST00000514723.1:76423-ENST00000513673.1:21201|344
GQVAVISLSSSTK
>FUSION-ENST00000514723.1:76423-ENST00000513673.1:21201|411
LKTCIFK
>FUSION-ENST00000502751.5:32702-ENST00000361084.10:7110|209
MVAHICNPRTLGS
>FUSION-ENST00000514723.1:76423-ENST00000513673.1:21201|902
LFSSSNFERYNRFLTIVILFIY
>FUSION-ENST00000502751.5:32702-ENST00000361084.10:7110|284
MHAPAPR
>FUSION-ENST00000502751.5:32702-ENST00000361084.10:7110|72
ARYYRGAVGALLVFDLTK
>ENST00000379328.9|INDEL-12997-G-GC|10
MQVQAQGPVQHRR
>ENST00000368653.7|SNV-24977-G-T|5
QNESSQPKVAEDSGGQK
>FUSION-ENST00000514723.1:76423-ENST00000513673.1:21201|457
TFSKTQK
>ENST00000341207.5|SNV-8933-C-A|2
LCSQEDFVTKVEAVIQPR
>ENST00000379410.8|SNV-4494-G-T|3
QTALLGVPR
>FUSION-ENST00000514723.1:76423-ENST00000513673.1:21201|2158
CHCFKIFK
>FUSION-ENST00000502751.5:32702-ENST00000361084.10:7110|1240
FEVANLERMVMLSGQDNIVRPHLYK
>FUSION-ENST00000502751.5:32702-ENST00000361084.10:7110|481
GLFLRAQGPPGSGLGGSTR
>FUSION-ENST00000502751.5:32702-ENST00000361084.10:7110|922
LTPPTPILGRER
>ENST00000492260.5|SNV-5938-C-T|17
HGAGSRSCLSAWTAWWR
>FUSION-ENST00000514723.1:76423-ENST00000513673.1:21201|1946
MTIYTQKNSR
>FUSION-ENST00000514723.1:76423-ENST00000513673.1:21201|1426
HMRRCSTSYH
>FUSION-ENST00000514723.1:76423-ENST00000513673.1:21201|623
MIQHFPLGRISNIGKYIST
>ENST00000358039.9|INDEL-78766-A-AA|1
ILLFYSNDSHSHSPVS
>FUSION-ENST00000502751.5:32702-ENST00000361084.10:7110|832
MKGGSEGGACR
>FUSION-ENST00000502751.5:32702-ENST00000361084.10:7110|1512
LSVTAFLKLHGVRR
>FUSION-ENST00000514723.1:76423-ENST00000513673.1:21201|1122
MVLSFGNEFICQEDILDLGPR
>ENST00000409418.9|SNV-2201-C-T|3
VKVIQELKNIQVEQMTK
>FUSION-ENST00000445658.6:22568-ENST00000584632.5:39764|17
RSGQPGPGALGREGAVTR
>ENST00000466387.5|MNV-1370576-CA-C|2
LQNCFLK
>ENST00000367482.8|SNV-10898-C-T|5
EPAPTTPKEPAPTVPK
>FUSION-ENST00000514723.1:76423-ENST00000513673.1:21201|918
MIDLYVFR
>FUSION-ENST00000582788.5:22568-ENST00000584632.5:39764|272
GCVCVSAK
>FUSION-ENST00000514723.1:76423-ENST00000513673.1:21201|1786
TVLIDPVMMTIELHCKWQLAR
>FUSION-ENST00000582788.5:22568-ENST00000584632.5:39764|76
MCSTPQDAR
>FUSION-ENST00000582788.5:22568-ENST00000584632.5:39764|91
APLSPHPALCPTVTR
>ENST00000478080.5|SNV-155666-A-C|3
DPLTQLPK
>ENST00000481743.2|INDEL-12997-G-GC|3
LPLESQPLLQDVHPPR
>ENST00000475698.1|INDEL-5996-T-TGC|1
GCGPTMGPKEKEQQHDLR
>FUSION-ENST00000502751.5:32702-ENST00000361084.10:7110|514
VLACAPQRNLRR
>FUSION-ENST00000514723.1:76423-ENST00000513673.1:21201|487
MIKYLIFPLKCK
>FUSION-ENST00000514723.1:76423-ENST00000513673.1:21201|677
LIEKLSFK
>ENST00000277874.10|SNV-108763-T-G|3
FPGFPRVEPDSGIALNGIVKLQK
>ENST00000466387.5|MNV-1370576-CA-C|9
TMKLGFILR
>FUSION-ENST00000502751.5:32702-ENST00000361084.10:7110|165
PLHSSLGERARLNLK
>ENST00000259746.13|SNV-8419-C-T|3
LALVTDADRLWR
>FUSION-ENST00000502751.5:32702-ENST00000361084.10:7110|519
MVLACAPQR
>FUSION-ENST00000514723.1:76423-ENST00000513673.1:21201|2414
CAIFKLLK
>FUSION-ENST00000514723.1:76423-ENST00000513673.1:21201|1080
HCREEGLFLFCNEIH
>ENST00000395472.2|SNV-15987-G-A|4
SESYSDAETVNGIEKTKVSLR
>ENST00000533571.1|SNV-80-G-T|24
LVAPSVCPSAR
>FUSION-ENST00000502751.5:32702-ENST00000361084.10:7110|962
MQEHSSGPHHLFPCSRR
>FUSION-ENST00000502751.5:32702-ENST00000361084.10:7110|814
ILYSNMY
>FUSION-ENST00000582788.5:22568-ENST00000584632.5:39764|167
YKGQKLHS
>FUSION-ENST00000514723.1:76423-ENST00000513673.1:21201|1290
ISHKIINNFVANEDIDCV
>FUSION-ENST00000514723.1:76423-ENST00000513673.1:21201|393
YSQFKINNDPER
>ENST00000370225.4|SNV-43449-A-G|4
TLRLVNRYLECLVLDK
>FUSION-ENST00000514723.1:76423-ENST00000513673.1:21201|1216
MQCFYFLCTLGPLTSNTSSHSLMR
>FUSION-ENST00000445658.6:22568-ENST00000584632.5:39764|15
SGQPGPGALGREGAVTR
>FUSION-ENST00000502751.5:32702-ENST00000361084.10:7110|637
RRWEGSAYP
>FUSION-ENST00000514723.1:76423-ENST00000513673.1:21201|114
MFQTVWNELSHR
>ENST00000508814.5|MNV-304129-AAG-A|3
ADSRNITNSMTFATK
>FUSION-ENST00000502751.5:32702-ENST00000361084.10:7110|733
ETGWEAAAVTQEGRTEGRK
>FUSION-ENST00000514723.1:76423-ENST00000513673.1:21201|1778
TIELHCKWQLAR
>FUSION-ENST00000514723.1:76423-ENST00000513673.1:21201|542
KMCLHFC
>FUSION-ENST00000514723.1:76423-ENST00000513673.1:21201|741
FFAPARG
>FUSION-ENST00000514723.1:76423-ENST00000513673.1:21201|1718
IIHSVSATE
>FUSION-ENST00000514723.1:76423-ENST00000513673.1:21201|606
PLCRLTVPCHHKICITMP
>FUSION-ENST00000502751.5:32702-ENST00000361084.10:7110|1310
HWPPGGAAGQFLEAAPASAPSLGPR
>FUSION-ENST00000502751.5:32702-ENST00000361084.10:7110|1373
QWCDLGSLQPLTPGFK
>FUSION-ENST00000514723.1:76423-ENST00000513673.1:21201|1695
IIYSVSATENIFGFFEENSK
>FUSION-ENST00000502751.5:32702-ENST00000361084.10:7110|1207
HTPPLSHR
>FUSION-ENST00000502751.5:32702-ENST00000361084.10:7110|160
QTKKTNK
>FUSION-ENST00000514723.1:76423-ENST00000513673.1:21201|1804
RLRFVSHYFCNLR
>FUSION-ENST00000502751.5:32702-ENST00000361084.10:7110|1054
CHGQDMSGRAR
>FUSION-ENST00000502751.5:32702-ENST00000361084.10:7110|1010
MEVGKTLEIFQSGSLVLKV
>FUSION-ENST00000514723.1:76423-ENST00000513673.1:21201|1464
KTLDRLDFVK
>FUSION-ENST00000514723.1:76423-ENST00000513673.1:21201|1952
MKMYSMKTYCS
>FUSION-ENST00000502751.5:32702-ENST00000361084.10:7110|1251
MGFRHLGQTGLK
>FUSION-ENST00000514723.1:76423-ENST00000513673.1:21201|1178
LVYYFIRRDSDLK
>FUSION-ENST00000514723.1:76423-ENST00000513673.1:21201|90
MPVLKPR
>FUSION-ENST00000514723.1:76423-ENST00000513673.1:21201|966
MPNKNQSIYIVNSTYKR
>FUSION-ENST00000514723.1:76423-ENST00000513673.1:21201|873
MRTIHSAMEKSGLFLATSLPS
>FUSION-ENST00000502751.5:32702-ENST00000361084.10:7110|298
LTLEKLVQSH
>FUSION-ENST00000502751.5:32702-ENST00000361084.10:7110|476
SLPHSPLLSLR
>FUSION-ENST00000514723.1:76423-ENST00000513673.1:21201|2440
MVVSFAMALHFLNLK
>FUSION-ENST00000502751.5:32702-ENST00000361084.10:7110|1350
SQTPSKKK
>FUSION-ENST00000514723.1:76423-ENST00000513673.1:21201|1526
ILSVYGVAVLISGLLPPPNHYRR
>FUSION-ENST00000514723.1:76423-ENST00000513673.1:21201|442
NVTIETQRI
>FUSION-ENST00000514723.1:76423-ENST00000513673.1:21201|615
MHLNNKSVHHFASFHYSRH
>FUSION-ENST00000502751.5:32702-ENST00000361084.10:7110|1349
ERKVFGTR
>FUSION-ENST00000502751.5:32702-ENST00000361084.10:7110|855
LAGRAGVHL
>FUSION-ENST00000502751.5:32702-ENST00000361084.10:7110|531
GVSYGAR
>FUSION-ENST00000514723.1:76423-ENST00000513673.1:21201|481
MRDMTNVSIL
>FUSION-ENST00000514723.1:76423-ENST00000513673.1:21201|191
MLKINLASKECNF
>ENST00000533571.1|SNV-80-G-T|21
GCHHGGRGQSGAPGLR
>FUSION-ENST00000514723.1:76423-ENST00000513673.1:21201|69
SFQGDLLEVNLRYIGQYYHVIP
>FUSION-ENST00000514723.1:76423-ENST00000513673.1:21201|1544
VSKHNKAK
>FUSION-ENST00000514723.1:76423-ENST00000513673.1:21201|934
MHPNPCPLTIMLTSLSSFKAL
>FUSION-ENST00000514723.1:76423-ENST00000513673.1:21201|1048
MTNMSEAWDAK
>FUSION-ENST00000514723.1:76423-ENST00000513673.1:21201|1850
ILVHDQK
>FUSION-ENST00000514723.1:76423-ENST00000513673.1:21201|1739
MDTFTRAR
>ENST00000674505.1|SNV-166380-C-A|1
LNQMIELSSKAAVNG
>FUSION-ENST00000584601.5:28026-ENST00000310706.9:31499|6
CLSWGSRGVTSCCTLRLQR
>ENST00000251496.7|SNV-29227-A-C|1
EFGDQAEAAQDATLTTTTFQNDDEK
>FUSION-ENST00000502751.5:32702-ENST00000361084.10:7110|1508
EQVSKDK
>FUSION-ENST00000514723.1:76423-ENST00000513673.1:21201|2410
LLSTEAWWFLLQWLYIF
>ENST00000480988.5|INDEL-78766-A-AA|2
FLFTQKK
>FUSION-ENST00000514723.1:76423-ENST00000513673.1:21201|1369
ASSYTHRAPS
>FUSION-ENST00000502751.5:32702-ENST00000361084.10:7110|1582
EALGIWPGRKTK
>ENST00000514253.2|MNV-304129-AAG-A|1
GHYYATGPKETLATLTTLKR
>FUSION-ENST00000502751.5:32702-ENST00000361084.10:7110|452
SWLSNSGKLVLK
>FUSION-ENST00000514723.1:76423-ENST00000513673.1:21201|1022
LTEQRRTK
>FUSION-ENST00000514723.1:76423-ENST00000513673.1:21201|160
MGMARGWRGMDNR
>FUSION-ENST00000514723.1:76423-ENST00000513673.1:21201|1438
KITLSQNR
>ENST00000303145.11|SNV-11033-C-T|1
AGAWTHVKGNMPN
>FUSION-ENST00000514723.1:76423-ENST00000513673.1:21201|1466
MIPERKTLDR
>ENST00000396073.4|SNV-3124-C-T|2
MSGFSSK
>FUSION-ENST00000502751.5:32702-ENST00000361084.10:7110|580
VRWALGMLCK
>FUSION-ENST00000514723.1:76423-ENST00000513673.1:21201|1165
SSTFFISYCLFF
>ENST00000397149.4|SNV-29359-C-G|1
DVIGIAHHPHQNLIATYSEDGVLK
>FUSION-ENST00000502751.5:32702-ENST00000361084.10:7110|741
ESLWEGETMGAEARVEAER
>FUSION-ENST00000514723.1:76423-ENST00000513673.1:21201|1847
TKFCFKNIVSLNPSEN
>FUSION-ENST00000514723.1:76423-ENST00000513673.1:21201|1067
LGFNPIPFCILCVKYCVPAL
>FUSION-ENST00000502751.5:32702-ENST00000361084.10:7110|1584
EALGIWPGR
>FUSION-ENST00000514723.1:76423-ENST00000513673.1:21201|2423
QSNVRVLFLSWKMK
>FUSION-ENST00000502751.5:32702-ENST00000361084.10:7110|558
MGCSSGAGLWAGLGIADR
>FUSION-ENST00000502751.5:32702-ENST00000361084.10:7110|977
MNRWSETDEIG
>FUSION-ENST00000514723.1:76423-ENST00000513673.1:21201|27
GSLSSFGNGEDVDLCSP
>FUSION-ENST00000502751.5:32702-ENST00000361084.10:7110|900
MLSVVREGK
>FUSION-ENST00000514723.1:76423-ENST00000513673.1:21201|1896
KFVYPAVVAAIF
>FUSION-ENST00000514723.1:76423-ENST00000513673.1:21201|1673
MYCEKVLFSFEFHFKFWK
>FUSION-ENST00000502751.5:32702-ENST00000361084.10:7110|833
TLPCSPPRAAQT
>FUSION-ENST00000582788.5:22568-ENST00000584632.5:39764|132
RGKGPLIIAHPTEILK
>ENST00000312006.5|SNV-6323-C-T|2
EACELREAR
>FUSION-ENST00000514723.1:76423-ENST00000513673.1:21201|2076
MLSDFWFL
>ENST00000300504.7|SNV-7903-C-T|3
KPPIDKTEWDSFFDESGHLVKSR
>FUSION-ENST00000502751.5:32702-ENST00000361084.10:7110|1595
MGSLWEK
>ENST00000672037.1|SNV-59875-C-T|3
YTLGSFEMQWLFLR
>FUSION-ENST00000514723.1:76423-ENST00000513673.1:21201|841
MKNNSHYYFQMCR
>ENST00000341375.12|SNV-291854-C-T|5
MRCPRPPGYWRR
>FUSION-ENST00000582788.5:22568-ENST00000584632.5:39764|251
RNVCEKVMNR
>FUSION-ENST00000514723.1:76423-ENST00000513673.1:21201|1050
IGLKIDTIMTNMSEAWDAK
>FUSION-ENST00000502751.5:32702-ENST00000361084.10:7110|351
MNSLCIRQFCK
>FUSION-ENST00000502751.5:32702-ENST00000361084.10:7110|1186
RFSISCHWVPPLSSTWSGAVHSR
>FUSION-ENST00000582788.5:22568-ENST00000584632.5:39764|256
SPVHLLQPLSLSHLQQKKGLVR
>FUSION-ENST00000502751.5:32702-ENST00000361084.10:7110|617
GKAWQPR
>FUSION-ENST00000502751.5:32702-ENST00000361084.10:7110|584
CGPHPLPHG
>ENST00000672037.1|SNV-59875-C-T|2
YTLGSFEMQWLFLRTNFIER
>FUSION-ENST00000514723.1:76423-ENST00000513673.1:21201|1049
IDTIMTNMSEAWDAK
>FUSION-ENST00000582788.5:22568-ENST00000584632.5:39764|133
DNSLLPGSRFVLVAGVVVVGLKDGK
>ENST00000635945.1|SNV-118654-T-C|14
MMLCFVATAQMQASVLKDTSVR
>FUSION-ENST00000514723.1:76423-ENST00000513673.1:21201|2102
LERYFAIYTILGQK
>FUSION-ENST00000502751.5:32702-ENST00000361084.10:7110|1464
TLLSCLVHTHTQAR
>FUSION-ENST00000514723.1:76423-ENST00000513673.1:21201|510
KELRYQTCNLGCSVLK
>FUSION-ENST00000502751.5:32702-ENST00000361084.10:7110|423
CYWPKVGR
>FUSION-ENST00000514723.1:76423-ENST00000513673.1:21201|1357
HFLHGTKR
>FUSION-ENST00000514723.1:76423-ENST00000513673.1:21201|722
MICSFSGCLRGEIRIIMSLVVLSLL
>FUSION-ENST00000502751.5:32702-ENST00000361084.10:7110|1178
MSLSREVYMGHMLLARPCLSSR
>ENST00000303145.11|SNV-11033-C-T|2
FLSPAQYLYKAGAWTHVKGNMPN
>FUSION-ENST00000502751.5:32702-ENST00000361084.10:7110|90
GASLEPTVLSRQEPR
>ENST00000345382.6|SNV-21760-G-T|1
YRHSSNLNLHQK
>FUSION-ENST00000514723.1:76423-ENST00000513673.1:21201|725
ICSFSGCLR
>FUSION-ENST00000502751.5:32702-ENST00000361084.10:7110|613
IWGWSTGVSR
>FUSION-ENST00000502751.5:32702-ENST00000361084.10:7110|332
EGRGCSEPR
>ENST00000602622.5|SNV-2029-A-C|6
MSHREKLCTLSPAPCCASLR
>FUSION-ENST00000502751.5:32702-ENST00000361084.10:7110|39
LRAVSVLRPEPR
>FUSION-ENST00000514723.1:76423-ENST00000513673.1:21201|1459
IKNYYSVEDTVQGK
>ENST00000368653.7|SNV-24977-G-T|6
SARQNESSQPKVAEDSGGQK
>FUSION-ENST00000514723.1:76423-ENST00000513673.1:21201|96
MYTVTFFSKR
>FUSION-ENST00000514723.1:76423-ENST00000513673.1:21201|801
VKNFFEG
>FUSION-ENST00000514723.1:76423-ENST00000513673.1:21201|1740
TLEGNIMDTFTRARFL
>ENST00000468630.5|SNV-5649-G-C|5
ILKLLERIAINTFK
>FUSION-ENST00000514723.1:76423-ENST00000513673.1:21201|2251
LPHKVVTQLMLAVSSYPSYGPR
>FUSION-ENST00000514723.1:76423-ENST00000513673.1:21201|1220
FFSCEKPQ
>FUSION-ENST00000514723.1:76423-ENST00000513673.1:21201|1412
GWGDTFCMEQRDLRENMEVSWLDFL
>FUSION-ENST00000584601.5:28026-ENST00000310706.9:31499|12
RWGKTEK
>ENST00000373886.8|INDEL-286345-C-CA|9
IWCNIHFITWRK
>FUSION-ENST00000502751.5:32702-ENST00000361084.10:7110|420
LQTISEYK
>FUSION-ENST00000514723.1:76423-ENST00000513673.1:21201|876
VLQVFVYLSVHQSIHLFCFLPCQI
>FUSION-ENST00000502751.5:32702-ENST00000361084.10:7110|276
MGRSGQTQWLTPIIPALWKAEVR
>FUSION-ENST00000514723.1:76423-ENST00000513673.1:21201|2363
WLVITVLISTSKHYHCR
>ENST00000361371.10|SNV-26172-C-G|5
IEGWELR
>FUSION-ENST00000514723.1:76423-ENST00000513673.1:21201|2160
FSNLLAYSCS
>ENST00000647533.1|SNV-55926-G-A|1
CCRREGM
>FUSION-ENST00000502751.5:32702-ENST00000361084.10:7110|1073
AELSPNK
>FUSION-ENST00000514723.1:76423-ENST00000513673.1:21201|605
LTVPCHHK
>FUSION-ENST00000514723.1:76423-ENST00000513673.1:21201|417
MDKLYNAET
>FUSION-ENST00000514723.1:76423-ENST00000513673.1:21201|208
MTLKIFSSSEPHYEM
>FUSION-ENST00000582788.5:22568-ENST00000584632.5:39764|3
MQGVGTLPGTALLPLAHQGKTAQ
>FUSION-ENST00000514723.1:76423-ENST00000513673.1:21201|371
SLPQVFG
>FUSION-ENST00000514723.1:76423-ENST00000513673.1:21201|1252
MLRGMELKSCFAFNR
>ENST00000427191.6|SNV-147419-G-A|1
GILVFEVHNGVRTLVLRFPWR
>FUSION-ENST00000502751.5:32702-ENST00000361084.10:7110|1220
MDFLLSFFSFLFFFFFFF
>FUSION-ENST00000502751.5:32702-ENST00000361084.10:7110|345
KVSLICK
>ENST00000551634.6|SNV-865684-C-T|2
DSDSAGEAGVQASSKHQK
>FUSION-ENST00000514723.1:76423-ENST00000513673.1:21201|1702
MENFLNEIHSQEIGAVK
>FUSION-ENST00000514723.1:76423-ENST00000513673.1:21201|181
LCSRGICITSEESQGCSLKYR
>FUSION-ENST00000514723.1:76423-ENST00000513673.1:21201|1458
IKNYYSVEDTVQGKK
>FUSION-ENST00000514723.1:76423-ENST00000513673.1:21201|173
VNMPSMYYQPVQVVFWK
>FUSION-ENST00000514723.1:76423-ENST00000513673.1:21201|2502
MDNNDSFFFCFGNGSILSKYIIVK
>FUSION-ENST00000514723.1:76423-ENST00000513673.1:21201|877
MVLQVFVYLSVHQSIHLFCFLPCQI
>FUSION-ENST00000514723.1:76423-ENST00000513673.1:21201|2137
SVSAENGVWK
>FUSION-ENST00000514723.1:76423-ENST00000513673.1:21201|1086
LVFCYFSLV
>FUSION-ENST00000502751.5:32702-ENST00000361084.10:7110|1036
LGKAQKAEK
>ENST00000674505.1|SNV-166380-C-A|3
LRLNQMIELSSKAAVNG
>FUSION-ENST00000514723.1:76423-ENST00000513673.1:21201|2513
AAETTVVEVR
>FUSION-ENST00000502751.5:32702-ENST00000361084.10:7110|137
MLGFEER
>FUSION-ENST00000582788.5:22568-ENST00000584632.5:39764|211
KFADAIPSRPLLSLMK
>FUSION-ENST00000514723.1:76423-ENST00000513673.1:21201|513
SVFKSQNS
>FUSION-ENST00000582788.5:22568-ENST00000584632.5:39764|208
FADAIPSRPLLSLMKK
>FUSION-ENST00000514723.1:76423-ENST00000513673.1:21201|661
LCLLGFYCPNL
>ENST00000366497.6|SNV-2724-T-G|4
FKMHVEDYPPQKGCIPLPR
>FUSION-ENST00000514723.1:76423-ENST00000513673.1:21201|1221
GNCQYVKFFSCEKPQ
>FUSION-ENST00000502751.5:32702-ENST00000361084.10:7110|145
NACTALVSVLNYPLK
>FUSION-ENST00000514723.1:76423-ENST00000513673.1:21201|1622
MFSLIFPLWFMFLMYK
>FUSION-ENST00000514723.1:76423-ENST00000513673.1:21201|1074
MLVRCTH
>FUSION-ENST00000514723.1:76423-ENST00000513673.1:21201|235
EGDIDGKVSFR
>ENST00000602622.5|SNV-2029-A-C|4
EKLCTLSPAPCCASLR
>FUSION-ENST00000514723.1:76423-ENST00000513673.1:21201|1809
EWKRSLR
>FUSION-ENST00000502751.5:32702-ENST00000361084.10:7110|588
MNDETLAQVQSLPHPTGR
>FUSION-ENST00000582788.5:22568-ENST00000584632.5:39764|206
LRYREGR
>FUSION-ENST00000514723.1:76423-ENST00000513673.1:21201|1300
WVRFPERR
>FUSION-ENST00000445658.6:22568-ENST00000584632.5:39764|23
SSGGTLPCGCPAEVPRPAGPEGPGR
>ENST00000459850.5|SNV-5938-C-T|19
MASETSSASCSTPTPRSR
>FUSION-ENST00000502751.5:32702-ENST00000361084.10:7110|77
LEPHAVR
>ENST00000428314.5|SNV-52609-G-A|3
NQDVLSTDILTLVYSSK
>FUSION-ENST00000514723.1:76423-ENST00000513673.1:21201|1136
TWRTFKR
>FUSION-ENST00000514723.1:76423-ENST00000513673.1:21201|132
ALSLCQAS
>ENST00000303177.8|INDEL-61668-C-CA|9
RCIPASLDAYYSSQDPNSK
>FUSION-ENST00000514723.1:76423-ENST00000513673.1:21201|1267
MNWQINWPCKFNSLFGQER
>FUSION-ENST00000502751.5:32702-ENST00000361084.10:7110|301
MMKLTLEKLVQSH
>FUSION-ENST00000514723.1:76423-ENST00000513673.1:21201|668
MYHHAMRFSR
>FUSION-ENST00000514723.1:76423-ENST00000513673.1:21201|1293
NTKISWCGGACL
>ENST00000468630.5|SNV-5649-G-C|1
IAINTFKGLFSHFFSR
>FUSION-ENST00000582788.5:22568-ENST00000584632.5:39764|163
GLSFRLHSLLTTKQHAQSR
>FUSION-ENST00000514723.1:76423-ENST00000513673.1:21201|2191
MASLRDSK
>FUSION-ENST00000502751.5:32702-ENST00000361084.10:7110|233
MLPRHPH
>FUSION-ENST00000502751.5:32702-ENST00000361084.10:7110|1369
HVLPRLLRIF
>ENST00000304372.6|INDEL-32956-C-CC|18
RGCFPAQHLSCLESPFHSLREGSR
>ENST00000650596.1|SNV-6528-C-T|5
EKLSPWPVDLEK
>ENST00000373886.8|INDEL-286345-C-CA|4
SRGSVHPDK
>ENST00000521959.5|INDEL-61668-C-CA|9
TPIPRSR
>ENST00000462791.1|SNV-727902-C-G|5
TGQMAGDHTRLEFHKI
>FUSION-ENST00000514723.1:76423-ENST00000513673.1:21201|1325
LYFKHLITC
>ENST00000448984.1|SNV-4321-A-C|2
TMASLAR
>FUSION-ENST00000582788.5:22568-ENST00000584632.5:39764|74
KLPTYNPVPAR
>FUSION-ENST00000502751.5:32702-ENST00000361084.10:7110|361
VLTNYNFVFGLLTVSLH
>FUSION-ENST00000582788.5:22568-ENST00000584632.5:39764|261
MSPVHLLQPLSLSHLQQK
>FUSION-ENST00000502751.5:32702-ENST00000361084.10:7110|982
VRNSWPDCLPCYIRNN
>FUSION-ENST00000502751.5:32702-ENST00000361084.10:7110|775
MHSSLLDDKAR
>FUSION-ENST00000502751.5:32702-ENST00000361084.10:7110|218
MILPPHSSLGDRPRFSK
>FUSION-ENST00000514723.1:76423-ENST00000513673.1:21201|374
DTTELFFKSLPQVFG
>FUSION-ENST00000514723.1:76423-ENST00000513673.1:21201|2364
MWLVITVLISTSKHYHCR
>FUSION-ENST00000514723.1:76423-ENST00000513673.1:21201|2128
RLEKTVL
>FUSION-ENST00000514723.1:76423-ENST00000513673.1:21201|561
RTEGELLHFQGMALSQFIRDLHP
>FUSION-ENST00000514723.1:76423-ENST00000513673.1:21201|523
FQYNLHLMGDYWEKRLPK
>FUSION-ENST00000514723.1:76423-ENST00000513673.1:21201|113
FQTVWNELSHR
>FUSION-ENST00000502751.5:32702-ENST00000361084.10:7110|578
WALGMLCK
>FUSION-ENST00000502751.5:32702-ENST00000361084.10:7110|1341
MLPFSGK
>FUSION-ENST00000502751.5:32702-ENST00000361084.10:7110|881
VPLHSSLGDKK
>FUSION-ENST00000514723.1:76423-ENST00000513673.1:21201|1259
DIASTQVQRGIEDMLR
>FUSION-ENST00000502751.5:32702-ENST00000361084.10:7110|1011
EVGKTLEIFQSGSLVLK
>FUSION-ENST00000514723.1:76423-ENST00000513673.1:21201|1301
MWVRFPERR
>FUSION-ENST00000514723.1:76423-ENST00000513673.1:21201|2003
MYQCFRDLGHHASCFREMK
>FUSION-ENST00000514723.1:76423-ENST00000513673.1:21201|537
MVSFILLSPGK
>FUSION-ENST00000514723.1:76423-ENST00000513673.1:21201|2277
VLFSDVF
>FUSION-ENST00000514723.1:76423-ENST00000513673.1:21201|1269
MNWQINWPCK
>FUSION-ENST00000502751.5:32702-ENST00000361084.10:7110|1429
MLPSLVLNSWPQVILPLQPPKVLR
>FUSION-ENST00000502751.5:32702-ENST00000361084.10:7110|808
MPCLEKLVRK
>ENST00000277874.10|SNV-108763-T-G|5
HKFPGFPRVEPDSGIALNGIVK
>FUSION-ENST00000514723.1:76423-ENST00000513673.1:21201|742
MFFAPARG
>FUSION-ENST00000514723.1:76423-ENST00000513673.1:21201|1266
NWQINWPCKFNSLFGQER
>ENST00000155674.9|SNV-20250-C-T|5
NVVTVDELRMAFPLLDMVDLERWLK
>FUSION-ENST00000514723.1:76423-ENST00000513673.1:21201|482
QCSIVFYVVDGTFLTLAF
>FUSION-ENST00000514723.1:76423-ENST00000513673.1:21201|1832
TSLCLCI
>FUSION-ENST00000514723.1:76423-ENST00000513673.1:21201|1679
ESILVSLIVAEKDTSFAMYCEK
>FUSION-ENST00000514723.1:76423-ENST00000513673.1:21201|701
MPLYPVVQLGCR
>FUSION-ENST00000514723.1:76423-ENST00000513673.1:21201|825
MILDIIACCLFFFFSFWQKKFPPK
>ENST00000304372.6|INDEL-32956-C-CC|17
GCFPAQHLSCLESPFHSLR
>FUSION-ENST00000514723.1:76423-ENST00000513673.1:21201|1201
IFWIWDLDQLYSW
>FUSION-ENST00000502751.5:32702-ENST00000361084.10:7110|295
MHLFIQETLRGLGMVAGTR
>FUSION-ENST00000514723.1:76423-ENST00000513673.1:21201|2476
YVESLENSKCVR
>ENST00000327044.7|SNV-12863-C-G|4
QVQQLLGKVQENSAYICRR
>FUSION-ENST00000582788.5:22568-ENST00000584632.5:39764|185
RPQKIGK
>FUSION-ENST00000502751.5:32702-ENST00000361084.10:7110|76
LEPHAVRGALER
>ENST00000282849.10|SNV-141928-G-A|1
NSQLQWVASSWSECSATCGLGVRKR
>ENST00000468630.5|SNV-5649-G-C|2
IAINTFK
>FUSION-ENST00000514723.1:76423-ENST00000513673.1:21201|1541
KVGAVVLISDKVDFR
>FUSION-ENST00000514723.1:76423-ENST00000513673.1:21201|110
MFQTVWNELSHRLSVLARL
>FUSION-ENST00000502751.5:32702-ENST00000361084.10:7110|1586
MTKEALGIWPGRK
>FUSION-ENST00000514723.1:76423-ENST00000513673.1:21201|320
MKLMQISSMQVSSLISSPSLCY
>FUSION-ENST00000514723.1:76423-ENST00000513673.1:21201|2154
IFKFLWIHSRCIYL
>ENST00000379328.9|INDEL-12997-G-GC|17
TLPPQQPAGR
>FUSION-ENST00000300651.11:17024-ENST00000584632.5:48219|35
GLVNLYNLPGDNGQIK
>FUSION-ENST00000502751.5:32702-ENST00000361084.10:7110|1321
MDLGEQGTGSKK
>FUSION-ENST00000502751.5:32702-ENST00000361084.10:7110|842
MRIMTLPCSPPR
>FUSION-ENST00000514723.1:76423-ENST00000513673.1:21201|1886
PVIPAIWEA
>FUSION-ENST00000502751.5:32702-ENST00000361084.10:7110|1163
ASLCVHVTR
>FUSION-ENST00000514723.1:76423-ENST00000513673.1:21201|1375
GMSLLFYSQVFLNLPLS
>ENST00000484818.5|SNV-67747-T-G|3
YSLKMGGSYMTLL
>FUSION-ENST00000514723.1:76423-ENST00000513673.1:21201|642
VINQFFFFFYKMWHIIQRCQDT
>FUSION-ENST00000502751.5:32702-ENST00000361084.10:7110|1558
LVASFVQETPSLN
>ENST00000648446.1|SNV-9053-G-T|3
YRGVIFYEVPPHLFAVADTVYRALR
>FUSION-ENST00000582788.5:22568-ENST00000584632.5:39764|244
GPHAWFVKLQTPAGCDGSCL
>FUSION-ENST00000514723.1:76423-ENST00000513673.1:21201|1112
YRYLEYCLNVIK
>ENST00000462791.1|SNV-727902-C-G|2
MAGDHTRLEFHKI
>ENST00000518067.5|SNV-19118-G-A|2
QDHRGAFLIDQ
>FUSION-ENST00000514723.1:76423-ENST00000513673.1:21201|1152
YVGFYSAYCSREMKTWR
>FUSION-ENST00000514723.1:76423-ENST00000513673.1:21201|1966
LHALCCTLEFTWLK
>FUSION-ENST00000514723.1:76423-ENST00000513673.1:21201|2413
LLKYMLLSTEAWWFLLQWLYIF
>FUSION-ENST00000514723.1:76423-ENST00000513673.1:21201|898
SQEESLECESPSSSPSTALTLYR
>ENST00000373115.5|SNV-43334-G-A|5
GSSRSLCEDPICTPFVK
>ENST00000542394.5|SNV-21711-A-G|2
DFESNVRLCNGEIFFVTNIEYL
>FUSION-ENST00000514723.1:76423-ENST00000513673.1:21201|963
NQSIYIVNSTYKR
>ENST00000636041.1|SNV-29898-C-T|7
MPHLTFNGNGKINVNLIMEGLK
>ENST00000369209.7|SNV-166380-C-A|3
KLRLNQMIELSSK
>FUSION-ENST00000502751.5:32702-ENST00000361084.10:7110|509
EGDVTAEFLLNFLLPAARFLFDWQ
>FUSION-ENST00000514723.1:76423-ENST00000513673.1:21201|302
VFIVEEER
>FUSION-ENST00000508557.5:76423-ENST00000513673.1:21201|6
EFRSCCPGRSAMAR
>FUSION-ENST00000502751.5:32702-ENST00000361084.10:7110|1190
FTLLFPQYTGSSLR
>FUSION-ENST00000582788.5:22568-ENST00000584632.5:39764|253
LRREMSVK
>FUSION-ENST00000514723.1:76423-ENST00000513673.1:21201|1261
MDIASTQVQRGIEDMLRGMELK
>FUSION-ENST00000514723.1:76423-ENST00000513673.1:21201|1380
AIRYTNVKDLLHK
>FUSION-ENST00000514723.1:76423-ENST00000513673.1:21201|1240
MQISGLLLGPLKIQVHNQK
>ENST00000317147.10|INDEL-30625-G-GG|3
NYRSQPAGNTAYCESARS
>FUSION-ENST00000514723.1:76423-ENST00000513673.1:21201|1200
MMAIVNYK
>ENST00000359651.7|INDEL-5996-T-TGC|4
APRLWPNYGAKR
>FUSION-ENST00000514723.1:76423-ENST00000513673.1:21201|730
MCLSSWGYDGLCLCAG
>FUSION-ENST00000514723.1:76423-ENST00000513673.1:21201|1916
MLYRTFFFLCNIGSQLLLTR
>ENST00000492260.5|SNV-5938-C-T|20
ECPPAPRSTHPSPAHPVSDIR
>ENST00000448984.1|SNV-4321-A-C|4
TNIHLKTMASLAR
>FUSION-ENST00000514723.1:76423-ENST00000513673.1:21201|776
MFKSPDLTR
>ENST00000373917.7|SNV-7434-G-A|3
MEGTPSDPNPNDPR
>FUSION-ENST00000514723.1:76423-ENST00000513673.1:21201|2131
MGYIFPSLYFWSLCSFIGEPCLL
>FUSION-ENST00000584601.5:28026-ENST00000310706.9:31499|14
NPHQALLHTANRPEDECGAVPHLR
>ENST00000379328.9|INDEL-12997-G-GC|20
ARVQLRTLPPQQPAGR
>FUSION-ENST00000502751.5:32702-ENST00000361084.10:7110|739
MGAEARVEAER
>FUSION-ENST00000514723.1:76423-ENST00000513673.1:21201|2135
MYPAAPVLGVYIFIIIVSSC
>ENST00000379328.9|INDEL-12997-G-GC|4
LRALSQNER
>ENST00000407775.7|SNV-1211953-A-C|1
VETYLAHKQNFCPVTAHQR
>FUSION-ENST00000514723.1:76423-ENST00000513673.1:21201|740
MPTYFLTFPWNFCLIFLFIK
>FUSION-ENST00000514723.1:76423-ENST00000513673.1:21201|2489
LSLGIKQWDQLIKVF
>FUSION-ENST00000514723.1:76423-ENST00000513673.1:21201|1547
KNKEQGQ
>ENST00000534800.1|SNV-1718-A-T|2
MLVSGLCHPSSSCPWECC
>FUSION-ENST00000514723.1:76423-ENST00000513673.1:21201|1449
HCDCFRSSYNLVEVGLT
>FUSION-ENST00000514723.1:76423-ENST00000513673.1:21201|1344
AFYACHLD
>FUSION-ENST00000514723.1:76423-ENST00000513673.1:21201|1497
NVKNYSNINQKK
>ENST00000562841.1|INDEL-32956-C-CC|8
GACLGLSLTPSWESTYK
>FUSION-ENST00000502751.5:32702-ENST00000361084.10:7110|581
AKVRWALGMLCK
>FUSION-ENST00000514723.1:76423-ENST00000513673.1:21201|1419
RCSTSYH
>FUSION-ENST00000514723.1:76423-ENST00000513673.1:21201|1038
PVIPAAQEAEAGESLEPR
>ENST00000324341.2|SNV-563-G-T|5
GEYTIFRYAPMFDSDFIQISK
>FUSION-ENST00000502751.5:32702-ENST00000361084.10:7110|1129
PPFPLKS
>FUSION-ENST00000502751.5:32702-ENST00000361084.10:7110|1106
TQSGPPATQD
>ENST00000379410.8|SNV-4494-G-T|6
AELDRWLYHLEKQTALLGVPR
>FUSION-ENST00000582788.5:22568-ENST00000584632.5:39764|75
CSTPQDAR
>FUSION-ENST00000514723.1:76423-ENST00000513673.1:21201|2261
MNSACEGSRLLAPYENLTNA
>FUSION-ENST00000502751.5:32702-ENST00000361084.10:7110|921
LTPPTPILGREREEHK
>ENST00000470363.5|SNV-1800-G-A|3
GRTRPRTPSLWRPDQQEMEPSR
>FUSION-ENST00000502751.5:32702-ENST00000361084.10:7110|415
LRNLTLNE
>FUSION-ENST00000502751.5:32702-ENST00000361084.10:7110|1278
SGSWCWRCPGR
>FUSION-ENST00000502751.5:32702-ENST00000361084.10:7110|1322
DLGEQGTGSK
>ENST00000361371.10|SNV-26172-C-G|4
IEGWELRTEPSLTHNSSGLLSPLR
>ENST00000379328.9|INDEL-12997-G-GC|14
LPHRLRMQVQAQGPVQHR
>FUSION-ENST00000502751.5:32702-ENST00000361084.10:7110|1309
MSRGMSE
>FUSION-ENST00000502751.5:32702-ENST00000361084.10:7110|952
DLRNLPVWFSCFEGVKAEAHR
>FUSION-ENST00000514723.1:76423-ENST00000513673.1:21201|1585
GRGEKWTF
>FUSION-ENST00000514723.1:76423-ENST00000513673.1:21201|1875
RKNSVGETLR
>ENST00000379328.9|INDEL-12997-G-GC|12
LRMQVQAQGPVQHRR
>FUSION-ENST00000514723.1:76423-ENST00000513673.1:21201|368
FKNFTESSCAK
>FUSION-ENST00000514723.1:76423-ENST00000513673.1:21201|1715
MVFYSVVYSMKK
>FUSION-ENST00000502751.5:32702-ENST00000361084.10:7110|1187
MRFSISCHWVPPLSSTWSGAVHSR
>ENST00000373886.8|INDEL-286345-C-CA|3
SRGSVHPDKWV
>ENST00000308192.13|SNV-34753-A-C|4
CPGRVVGGCVAHPHSWPWHVSLR
>ENST00000304372.6|INDEL-32956-C-CC|11
GWSWSER
>FUSION-ENST00000502751.5:32702-ENST00000361084.10:7110|1395
DKMVFGVEHGGSCL
>FUSION-ENST00000514723.1:76423-ENST00000513673.1:21201|2174
MIIGLFRFLISFWFNLDRLYMSR
>ENST00000220616.9|SNV-14958-G-T|2
RFPELSGYCHCADSQGR
>FUSION-ENST00000514723.1:76423-ENST00000513673.1:21201|907
VFVTSFSK
>FUSION-ENST00000502751.5:32702-ENST00000361084.10:7110|1382
LCFSPGTTLALPLPGPLHCLISPGR
>FUSION-ENST00000514723.1:76423-ENST00000513673.1:21201|1498
MNVKNYSNINQKK
>FUSION-ENST00000514723.1:76423-ENST00000513673.1:21201|1940
LDWFENFGC
>FUSION-ENST00000514723.1:76423-ENST00000513673.1:21201|243
MGSQAPSQFNNIISFSKSFLGFLIL
>FUSION-ENST00000582788.5:22568-ENST00000584632.5:39764|142
RAPREAEGDR
>FUSION-ENST00000514723.1:76423-ENST00000513673.1:21201|226
EISLNTKSYVSGYNWYDK
>FUSION-ENST00000514723.1:76423-ENST00000513673.1:21201|599
MVDTVKPYLKDLGQKE
>ENST00000484818.5|SNV-67747-T-G|2
MGGSYMTLL
>ENST00000467560.5|SNV-18055-G-A|1
LLSRLEEEYQIQK
>FUSION-ENST00000502751.5:32702-ENST00000361084.10:7110|1484
NFHSFVHSFSQPLPIELLGCAR
>FUSION-ENST00000502751.5:32702-ENST00000361084.10:7110|1439
SHHAQPFFPFFSFFLFFF
>FUSION-ENST00000502751.5:32702-ENST00000361084.10:7110|1639
MSGSFPREEGMALQLEGSRSDLK
>FUSION-ENST00000502751.5:32702-ENST00000361084.10:7110|200
QADGTQASMLSPLR
>ENST00000401669.7|SNV-727902-C-G|3
LEFHKIETGIITERR
>FUSION-ENST00000514723.1:76423-ENST00000513673.1:21201|2020
MTNFFHCMVIGCGVLRELTFLR
>ENST00000459850.5|SNV-5938-C-T|4
GATWTDPQCLPSLWTR
>ENST00000370225.4|SNV-43449-A-G|1
YLECLVLDKFESYNDETQLTQR
>FUSION-ENST00000514723.1:76423-ENST00000513673.1:21201|839
MKNNSHYYFQMCRQEGFA
>FUSION-ENST00000502751.5:32702-ENST00000361084.10:7110|634
MCIFQTFRWEFGK
>ENST00000459850.5|SNV-5938-C-T|10
GPAWAQSSRPYASIWRPSVR
>ENST00000373231.9|MNV-10381-CC-C|6
ARWLAGSGALLSGSCSSCCCHR
>FUSION-ENST00000514723.1:76423-ENST00000513673.1:21201|2068
LIRGKDHGYVCHPAK
>FUSION-ENST00000502751.5:32702-ENST00000361084.10:7110|1424
LPYPANF
>FUSION-ENST00000514723.1:76423-ENST00000513673.1:21201|1461
LDFVKIK
>ENST00000672037.1|SNV-59875-C-T|5
WSERYTLGSFEMQWLFLR
>FUSION-ENST00000445658.6:22568-ENST00000584632.5:39764|5
DWRFPGSEGLRELVK
>FUSION-ENST00000502751.5:32702-ENST00000361084.10:7110|1315
MFGARLCSGLFRLDVIVFTIL
>FUSION-ENST00000514723.1:76423-ENST00000513673.1:21201|1388
MLQLLSQFGVFLYK
>FUSION-ENST00000502751.5:32702-ENST00000361084.10:7110|1577
VQLLNGEGAG
>FUSION-ENST00000502751.5:32702-ENST00000361084.10:7110|1591
MRFPPDSHPELALPLLSSSLS
>ENST00000522659.1|SNV-2670-C-G|2
EEWALPPGKWLGWPNLT
>FUSION-ENST00000514723.1:76423-ENST00000513673.1:21201|1565
MNCWRLMWTSLRVR
>FUSION-ENST00000502751.5:32702-ENST00000361084.10:7110|1528
MQPCPEQR
>FUSION-ENST00000502751.5:32702-ENST00000361084.10:7110|645
DGGQMVAPLR
>FUSION-ENST00000514723.1:76423-ENST00000513673.1:21201|1280
MLLFPVYPR
>ENST00000367482.8|SNV-10898-C-T|6
EPAPTTKEPAPTTPKEPAPTVPK
>ENST00000470188.5|SNV-155666-A-C|1
WKDPLTQL
>FUSION-ENST00000514723.1:76423-ENST00000513673.1:21201|2205
LLMLCLLQAAWHAR
>FUSION-ENST00000502751.5:32702-ENST00000361084.10:7110|1306
LASSGVISSFR
>ENST00000415537.1|SNV-1800-G-A|2
THVTHHPLSDHETSR
>FUSION-ENST00000502751.5:32702-ENST00000361084.10:7110|966
MLGVQDLWSKWAV
>FUSION-ENST00000502751.5:32702-ENST00000361084.10:7110|311
MPVISHFGRLR
>FUSION-ENST00000582788.5:22568-ENST00000584632.5:39764|108
GLCCCLCLSLLLTRPLAVR
>FUSION-ENST00000514723.1:76423-ENST00000513673.1:21201|1687
KVKLECEEPCYLFCAFCEK
>FUSION-ENST00000514723.1:76423-ENST00000513673.1:21201|1421
AKSQNTNNQMLTR
>FUSION-ENST00000514723.1:76423-ENST00000513673.1:21201|2220
DLGSYLGK
>FUSION-ENST00000502751.5:32702-ENST00000361084.10:7110|735
ETGWEAAAVTQEGR
>FUSION-ENST00000514723.1:76423-ENST00000513673.1:21201|1920
MCSLAMCSGSCL
>ENST00000231188.9|SNV-6812-G-C|3
ASIDGFDHYFMTR
>FUSION-ENST00000502751.5:32702-ENST00000361084.10:7110|532
CRGVSYGARGPSPPAPVLELWR
>FUSION-ENST00000514723.1:76423-ENST00000513673.1:21201|539
MACMVSFILLSPGKDIAFAFPILIR
>FUSION-ENST00000514723.1:76423-ENST00000513673.1:21201|2216
MGAYCHTC
>FUSION-ENST00000502751.5:32702-ENST00000361084.10:7110|560
WLGCTMP
>ENST00000497170.5|SNV-39526-T-G|7
MLRIPRPLIR
>FUSION-ENST00000514723.1:76423-ENST00000513673.1:21201|809
ATPCLFDHFPIADIK
>FUSION-ENST00000502751.5:32702-ENST00000361084.10:7110|1269
MYFLVVIITAKKDKPGYGGR
>FUSION-ENST00000514723.1:76423-ENST00000513673.1:21201|2207
RLLMLCLLQAAWHAR
>FUSION-ENST00000514723.1:76423-ENST00000513673.1:21201|1317
FVILPPERLLNKVHCH
>FUSION-ENST00000514723.1:76423-ENST00000513673.1:21201|1239
QISGLLLGPLKIQVHNQK
>FUSION-ENST00000502751.5:32702-ENST00000361084.10:7110|1550
AKDMCANAVRCVAWCTCESVCCR
>ENST00000432829.6|SNV-97228-C-T|2
LENLLQQVSVEDFEKQNEEAR
>FUSION-ENST00000502751.5:32702-ENST00000361084.10:7110|239
MNPSLTFHWLTPPASASGVEKNK
>FUSION-ENST00000514723.1:76423-ENST00000513673.1:21201|478
LIGRIEPTPLSSNHHHSCFDHLR
>ENST00000380412.7|SNV-1632-A-G|3
THTGERPCK
>FUSION-ENST00000514723.1:76423-ENST00000513673.1:21201|985
MNSSFFMAA
>FUSION-ENST00000502751.5:32702-ENST00000361084.10:7110|828
GGSEGGACR
>FUSION-ENST00000514723.1:76423-ENST00000513673.1:21201|2031
DLIFQGKK
>FUSION-ENST00000514723.1:76423-ENST00000513673.1:21201|653
MFDCSELSVLKVLCTFLECRMSF
>ENST00000371372.6|SNV-300-G-T|4
VLYKQSISQR
>ENST00000321280.11|INDEL-68560-C-CA|5
GADVCPGEHTHHERR
>ENST00000533571.1|SNV-80-G-T|19
SHHPVPAAHVGYEPLPPTIGR
>FUSION-ENST00000514723.1:76423-ENST00000513673.1:21201|1405
EVSWLDFL
>FUSION-ENST00000502751.5:32702-ENST00000361084.10:7110|1096
LSLTPPR
>FUSION-ENST00000514723.1:76423-ENST00000513673.1:21201|1828
MIHHLLRRGNLG
>ENST00000570785.1|SNV-85397-G-A|2
MIRCSRKPWRPWQSWVSAR
>ENST00000481743.2|INDEL-12997-G-GC|2
LPLESQPLLQDVHPPRLPGAPLR
>FUSION-ENST00000514723.1:76423-ENST00000513673.1:21201|2139
MSLTFLPEKSVSAENGVWKSPAVVF
>FUSION-ENST00000514723.1:76423-ENST00000513673.1:21201|1981
MRLAKNCS
>FUSION-ENST00000514723.1:76423-ENST00000513673.1:21201|1628
MNKLKNQQLFLDPSED
>FUSION-ENST00000514723.1:76423-ENST00000513673.1:21201|916
MIDLYVFRVPVII
>FUSION-ENST00000502751.5:32702-ENST00000361084.10:7110|1452
IQTVCLSVSGVVSLLLPFFSF
>FUSION-ENST00000514723.1:76423-ENST00000513673.1:21201|2504
MDNNDSFFFCFGNGSILSK
>FUSION-ENST00000514723.1:76423-ENST00000513673.1:21201|1790
LTLIPPAALINKP
>FUSION-ENST00000514723.1:76423-ENST00000513673.1:21201|604
LTVPCHHKICITMP
>FUSION-ENST00000514723.1:76423-ENST00000513673.1:21201|1945
TIYTQKNSR
>ENST00000617313.4|MNV-3411-GAAG-G|5
EVTDRNPNNLDQGGEK
>FUSION-ENST00000514723.1:76423-ENST00000513673.1:21201|2319
LSINGCFKLLEDIESPEVVHFIANY
>FUSION-ENST00000514723.1:76423-ENST00000513673.1:21201|1226
KGNCQYVK
>FUSION-ENST00000502751.5:32702-ENST00000361084.10:7110|1226
KFFFFEMEFCSCCPGWSAVA
>FUSION-ENST00000502751.5:32702-ENST00000361084.10:7110|460
LSLTPTCPGF
>FUSION-ENST00000514723.1:76423-ENST00000513673.1:21201|1840
LIPYIKQKL
>ENST00000432829.6|SNV-97228-C-T|3
LENLLQQVSVEDFEK
>FUSION-ENST00000502751.5:32702-ENST00000361084.10:7110|1149
LAGSSDSPASASQVAGTTGARHHAR
>ENST00000379328.9|INDEL-12997-G-GC|8
QGVCELWGNLDPTVAAR
>FUSION-ENST00000514723.1:76423-ENST00000513673.1:21201|1372
MASSYTHR
>FUSION-ENST00000502751.5:32702-ENST00000361084.10:7110|1533
SLIFIMVPNPSCPEPSMQPCPEQR
>FUSION-ENST00000514723.1:76423-ENST00000513673.1:21201|1508
MVAHACNSGYLGG
>FUSION-ENST00000514723.1:76423-ENST00000513673.1:21201|1863
MCFLVLHR
>FUSION-ENST00000514723.1:76423-ENST00000513673.1:21201|2325
MTLRHREVK
>FUSION-ENST00000514723.1:76423-ENST00000513673.1:21201|405
DLMISCVNYFSSFCCWTR
>ENST00000342992.10|SNV-279706-A-C|2
CNFTDVSDCQYTVTGLSPGDR
>FUSION-ENST00000514723.1:76423-ENST00000513673.1:21201|1678
DTSFAMYCEK
>FUSION-ENST00000514723.1:76423-ENST00000513673.1:21201|112
MFQTVWNELSHRLSVLAR
>ENST00000367468.10|SNV-1312-G-A|2
GFWNIVNNIPFLR
>FUSION-ENST00000502751.5:32702-ENST00000361084.10:7110|517
MVLACAPQRNLR
>FUSION-ENST00000502751.5:32702-ENST00000361084.10:7110|478
AQGPPGSGLGGSTRQGPQAP
>FUSION-ENST00000502751.5:32702-ENST00000361084.10:7110|1188
SLPSSDLQGATVCMR
>FUSION-ENST00000514723.1:76423-ENST00000513673.1:21201|2151
GLSILFIFSK
>FUSION-ENST00000502751.5:32702-ENST00000361084.10:7110|754
LRKEEQSEAVCWET
>ENST00000510970.1|SNV-60573-A-G|4
MEMSLSAWGYLLLFHALWT
>ENST00000367482.8|MNV-10305-AACT-A|1
ETTTNKQTSTDGKEK
>FUSION-ENST00000514723.1:76423-ENST00000513673.1:21201|2424
QSNVRVLFLSWK
>ENST00000551634.6|SNV-865684-C-T|1
DSDSAGEAGVQASSKHQKR
>FUSION-ENST00000514723.1:76423-ENST00000513673.1:21201|2292
MSMFIVNLKENQIVLDVTYF
>FUSION-ENST00000514723.1:76423-ENST00000513673.1:21201|620
MQLIFGF
>ENST00000471692.1|SNV-21065-C-A|2
MPFYCLYYYRRANQLR
>FUSION-ENST00000514723.1:76423-ENST00000513673.1:21201|2145
MKCSVDLY
>FUSION-ENST00000514723.1:76423-ENST00000513673.1:21201|2115
TPSITSCRTGLVLMKSL
>FUSION-ENST00000514723.1:76423-ENST00000513673.1:21201|267
IFQESCFLGSLIKLCFTNNIGRSK
>FUSION-ENST00000445658.6:22568-ENST00000584632.5:39764|14
SGQPGPGALGREGAVTRQR
>FUSION-ENST00000514723.1:76423-ENST00000513673.1:21201|759
VQAAVLTNHLTNL
>FUSION-ENST00000514723.1:76423-ENST00000513673.1:21201|709
TLFLVNDFDSN
>FUSION-ENST00000514723.1:76423-ENST00000513673.1:21201|791
SLPFSAICEHCTISK
>FUSION-ENST00000514723.1:76423-ENST00000513673.1:21201|563
CQAPLDNQLVCKR
>FUSION-ENST00000502751.5:32702-ENST00000361084.10:7110|919
MARLSTMLHQE
>FUSION-ENST00000502751.5:32702-ENST00000361084.10:7110|1264
DKPGYGGRK
>FUSION-ENST00000582788.5:22568-ENST00000584632.5:39764|199
KCPPTIIFLDHIRIW
>ENST00000427191.6|SNV-147419-G-A|2
GILVFEVHNGVRTLVLR
>FUSION-ENST00000502751.5:32702-ENST00000361084.10:7110|593
MSCPCCACANNSPHHRATSGSI
>FUSION-ENST00000502751.5:32702-ENST00000361084.10:7110|1493
MVARSCNPSTLGGQGG
>FUSION-ENST00000514723.1:76423-ENST00000513673.1:21201|133
GDVYKALSLCQAS
>ENST00000584436.7|SNV-4412-C-G|1
YLPSPLPMASHTASSR
>FUSION-ENST00000514723.1:76423-ENST00000513673.1:21201|477
MLIGRIEPTPLSSNHHHSCFDHLRK
>FUSION-ENST00000514723.1:76423-ENST00000513673.1:21201|1647
MVQVDSIQLRCALHRVW
>FUSION-ENST00000514723.1:76423-ENST00000513673.1:21201|1934
PLSSQNFGAIFYSLYRDPKR
>FUSION-ENST00000502751.5:32702-ENST00000361084.10:7110|453
SWLSNSGK
>FUSION-ENST00000502751.5:32702-ENST00000361084.10:7110|1354
ICPPWPPLHSSLGSKSQTPSK
>ENST00000558634.5|SNV-1608-C-A|15
LCRGAEMCCDYMAK
>ENST00000371447.4|SNV-33509-G-C|1
TLLQDQSLNIFQNLNKR
>ENST00000233242.5|MNV-38213-AA-A|1
ISSYQSMTRAYGIS
>FUSION-ENST00000502751.5:32702-ENST00000361084.10:7110|359
PLGRSEHTQLFPTSAPLHR
>ENST00000484003.1|SNV-1907-G-A|1
GSSLLSQSSIFFQVPYE
>ENST00000333891.14|SNV-247099-A-G|1
NYVLIDDVGEITK
>FUSION-ENST00000514723.1:76423-ENST00000513673.1:21201|992
MMISNFIHVPTK
>FUSION-ENST00000514723.1:76423-ENST00000513673.1:21201|767
MFSSFGLYFKYFLS
>FUSION-ENST00000502751.5:32702-ENST00000361084.10:7110|909
MGCVIPDK
>FUSION-ENST00000514723.1:76423-ENST00000513673.1:21201|190
LKINLASKECNF
>FUSION-ENST00000502751.5:32702-ENST00000361084.10:7110|1301
MGDNDATSRFLTR
>ENST00000458178.2|SNV-19215-C-T|1
YHVALVAGHLPLGA
>ENST00000374825.9|SNV-6088-C-G|5
KPGRVTNQLQYLQK
>FUSION-ENST00000514723.1:76423-ENST00000513673.1:21201|1539
VGAVVLISDKVDFR
>FUSION-ENST00000502751.5:32702-ENST00000361084.10:7110|623
MGAAAELGTLSLQLLWPTLQPWR
>FUSION-ENST00000514723.1:76423-ENST00000513673.1:21201|1230
MLNFFLVRSHNNQK
>FUSION-ENST00000502751.5:32702-ENST00000361084.10:7110|58
GGPIRAFAPASVTQCSRER
>FUSION-ENST00000502751.5:32702-ENST00000361084.10:7110|841
RIMTLPCSPPR
>FUSION-ENST00000514723.1:76423-ENST00000513673.1:21201|2233
QCYFWTSLSLSEGEVFPDK
>FUSION-ENST00000502751.5:32702-ENST00000361084.10:7110|1273
MYFLVVIITAK
>FUSION-ENST00000502751.5:32702-ENST00000361084.10:7110|901
LRMWPLKLGL
>ENST00000220616.9|SNV-14958-G-T|1
FPELSGYCHCADSQGR
>FUSION-ENST00000514723.1:76423-ENST00000513673.1:21201|838
KNNSHYYFQMCRQEGFA
>FUSION-ENST00000514723.1:76423-ENST00000513673.1:21201|1848
ILVHDQKTKFCFK
>FUSION-ENST00000514723.1:76423-ENST00000513673.1:21201|2045
GMSAILPSRHVVFLIGE
>FUSION-ENST00000514723.1:76423-ENST00000513673.1:21201|2038
MVYLDNRMNNK
>ENST00000367482.8|SNV-10898-C-T|3
EPAPTVPK
>ENST00000341594.9|SNV-193284-T-G|1
NALEELISGSKEVQEQAEK
>FUSION-ENST00000514723.1:76423-ENST00000513673.1:21201|2071
ASIPPSCSTTSPSLFRR
>FUSION-ENST00000502751.5:32702-ENST00000361084.10:7110|783
MIAPMHSSLLDDK
>FUSION-ENST00000502751.5:32702-ENST00000361084.10:7110|468
QIIIPTS
>ENST00000636820.1|SNV-121214-T-G|5
QHLGVGMEAPLR
>FUSION-ENST00000514723.1:76423-ENST00000513673.1:21201|935
HPNPCPLTIMLTSLSSFK
>FUSION-ENST00000514723.1:76423-ENST00000513673.1:21201|1761
MKISFCFWMEYFK
>ENST00000300504.7|SNV-7903-C-T|5
RKPPIDKTEWDSFFDESGHLVK
>FUSION-ENST00000502751.5:32702-ENST00000361084.10:7110|712
GERMGAEARVEAER
>FUSION-ENST00000514723.1:76423-ENST00000513673.1:21201|396
SSVFLVRPYFFISIIK
>FUSION-ENST00000502751.5:32702-ENST00000361084.10:7110|985
KVRNSWPDCLPCYIR
>FUSION-ENST00000502751.5:32702-ENST00000361084.10:7110|208
VAHICNPRTLGS
>FUSION-ENST00000502751.5:32702-ENST00000361084.10:7110|328
GCSEPRLCHCTPAWATERDSNSK
>FUSION-ENST00000514723.1:76423-ENST00000513673.1:21201|990
MISNFIHVPTK
>FUSION-ENST00000502751.5:32702-ENST00000361084.10:7110|1165
TLSLILAISHSSFRPELKWR
>ENST00000508814.5|MNV-304129-AAG-A|8
RNIGYFDNLK
>FUSION-ENST00000514723.1:76423-ENST00000513673.1:21201|1699
ENFLNEIHSQEIGAVKWSK
>ENST00000379328.9|INDEL-12997-G-GC|33
LPGAPLRLPPGLVLLLVGGPR
>FUSION-ENST00000502751.5:32702-ENST00000361084.10:7110|497
DTQTHTRPPTRSR
>FUSION-ENST00000502751.5:32702-ENST00000361084.10:7110|1255
ILAHCNLR
>FUSION-ENST00000514723.1:76423-ENST00000513673.1:21201|1841
MLIPYIKQKL
>FUSION-ENST00000514723.1:76423-ENST00000513673.1:21201|451
NEIFHVVKFFIK
>FUSION-ENST00000514723.1:76423-ENST00000513673.1:21201|2291
SMFIVNLKENQIVLDVTYF
>FUSION-ENST00000514723.1:76423-ENST00000513673.1:21201|479
MLIGRIEPTPLSSNHHHSCFDHLR
>ENST00000648446.1|SNV-9053-G-T|4
YRGVIFYEVPPHLFAVADTVYR
>FUSION-ENST00000502751.5:32702-ENST00000361084.10:7110|180
LSIKISTVLGEKNK
>ENST00000341375.12|SNV-291854-C-T|4
RCPRPPGYWRR
>FUSION-ENST00000514723.1:76423-ENST00000513673.1:21201|1641
KTTIATTSVYTMHLHVK
>FUSION-ENST00000502751.5:32702-ENST00000361084.10:7110|630
WEGSAYP
>FUSION-ENST00000502751.5:32702-ENST00000361084.10:7110|1507
MEIISQGLAGHGGSFL
>FUSION-ENST00000514723.1:76423-ENST00000513673.1:21201|731
FITCSTYDFLVLET
>ENST00000367976.4|SNV-471-G-T|2
CPAGVSLVLDCCGCCR
>FUSION-ENST00000502751.5:32702-ENST00000361084.10:7110|367
NEFSVYK
>FUSION-ENST00000502751.5:32702-ENST00000361084.10:7110|896
MWPLKLGL
>FUSION-ENST00000514723.1:76423-ENST00000513673.1:21201|1440
ALTPPNPSPLLGLVYADKQEK
>ENST00000303177.8|INDEL-61668-C-CA|2
AVAVSSR
>ENST00000324341.2|SNV-563-G-T|1
YAPMFDSDFIQISKRGEVIDVHNR
>FUSION-ENST00000514723.1:76423-ENST00000513673.1:21201|2368
ISQTWWHVPKSQLPR
>FUSION-ENST00000514723.1:76423-ENST00000513673.1:21201|1903
MTAILWDWFWGFYEGK
>FUSION-ENST00000514723.1:76423-ENST00000513673.1:21201|1520
SFRSTSTGCLLSLPVGV
>FUSION-ENST00000514723.1:76423-ENST00000513673.1:21201|241
SFLGFLIL
>ENST00000647533.1|SNV-55926-G-A|2
MCCRREGM
>ENST00000379328.9|INDEL-12997-G-GC|9
RQGVCELWGNLDPTVAAR
>FUSION-ENST00000514723.1:76423-ENST00000513673.1:21201|1364
MGHNGMGRHFLHGTKR
>FUSION-ENST00000514723.1:76423-ENST00000513673.1:21201|696
SIFRHMFAA
>FUSION-ENST00000514723.1:76423-ENST00000513673.1:21201|807
ATPCLFDHFPIADIKVVFNSLL
>FUSION-ENST00000514723.1:76423-ENST00000513673.1:21201|1589
FPCASGK
>FUSION-ENST00000514723.1:76423-ENST00000513673.1:21201|1035
YNYSCYYNQTVLCQALCFNGK
>FUSION-ENST00000514723.1:76423-ENST00000513673.1:21201|224
EISLNTKSYVSGYNWYDKNSK
>FUSION-ENST00000582788.5:22568-ENST00000584632.5:39764|243
MLGLSNCR
>FUSION-ENST00000514723.1:76423-ENST00000513673.1:21201|1797
QMTLESR
>ENST00000367482.8|SNV-10898-C-T|4
EPAPTTPKEPAPTVPKKPAPTTPK
>ENST00000394886.7|SNV-21065-C-A|3
RANQLRPNDSRMLVALGECYEK
>FUSION-ENST00000502751.5:32702-ENST00000361084.10:7110|625
GTEKSIPWCSFR
>FUSION-ENST00000514723.1:76423-ENST00000513673.1:21201|1694
MIIYSVSATENIFGFFEENSKYK
>ENST00000504293.5|MNV-2243-TCT-T|5
MFLLALYKGK
>FUSION-ENST00000514723.1:76423-ENST00000513673.1:21201|1096
PSDPGCIATLLSRVR
>FUSION-ENST00000514723.1:76423-ENST00000513673.1:21201|2374
MAQWLRPNLSQHFGRLRQVDR
>FUSION-ENST00000502751.5:32702-ENST00000361084.10:7110|640
VAPLRRR
>FUSION-ENST00000514723.1:76423-ENST00000513673.1:21201|872
RTIHSAMEKSGLFLATSLPS
>FUSION-ENST00000502751.5:32702-ENST00000361084.10:7110|1437
PSLSVLVS
>FUSION-ENST00000514723.1:76423-ENST00000513673.1:21201|1028
GQMLYNIK
>FUSION-ENST00000514723.1:76423-ENST00000513673.1:21201|355
QMKAHLMEEL
>FUSION-ENST00000514723.1:76423-ENST00000513673.1:21201|2064
DHGYVCHPAKQTCSVSDW
>FUSION-ENST00000514723.1:76423-ENST00000513673.1:21201|1170
MQVLGRILGFIYSSTFSF
>FUSION-ENST00000502751.5:32702-ENST00000361084.10:7110|702
LVVRPLQLSR
>ENST00000524089.1|SNV-11911-G-A|5
TTGQPSCRRHSLAACWR
>FUSION-ENST00000514723.1:76423-ENST00000513673.1:21201|1260
DIASTQVQR
>FUSION-ENST00000514723.1:76423-ENST00000513673.1:21201|1512
KAEKELYEK
>FUSION-ENST00000508557.5:76423-ENST00000513673.1:21201|8
EFRSCCPGR
>FUSION-ENST00000514723.1:76423-ENST00000513673.1:21201|973
MCRLVTYVYM
>ENST00000261861.10|SNV-140504-G-T|1
SFVVNGIDLLENVPPRTENELLR
>FUSION-ENST00000582788.5:22568-ENST00000584632.5:39764|152
LRLADIRAK
>FUSION-ENST00000514723.1:76423-ENST00000513673.1:21201|212
SLLLVCLS
>FUSION-ENST00000514723.1:76423-ENST00000513673.1:21201|1970
NTHIHTQAHSCVK
>FUSION-ENST00000514723.1:76423-ENST00000513673.1:21201|753
KHEIMRSLNIMSA
>ENST00000518504.5|SNV-17832-A-G|1
TGARKDNSPTTSHMSR
>ENST00000617313.4|MNV-3411-GAAG-G|3
NPNNLDQGGEK
>FUSION-ENST00000514723.1:76423-ENST00000513673.1:21201|1598
IPTRVLVKTK
>ENST00000521959.5|INDEL-61668-C-CA|8
TPIPRSRFYTVISHYSVAK
>FUSION-ENST00000502751.5:32702-ENST00000361084.10:7110|891
ELIIKVLS
>ENST00000371372.6|SNV-301-C-T|4
VLYKQSIVQR
>FUSION-ENST00000514723.1:76423-ENST00000513673.1:21201|751
MRSLNIMSA
>FUSION-ENST00000514723.1:76423-ENST00000513673.1:21201|1483
DWCQTYAKTIK
>ENST00000305364.9|SNV-23686-C-G|2
ICRLHISVKEELDG
>FUSION-ENST00000514723.1:76423-ENST00000513673.1:21201|2016
MVIGCGVLRELTFLR
>FUSION-ENST00000514723.1:76423-ENST00000513673.1:21201|1658
ISSLLPNSGEYRLTIKSYEIK
>FUSION-ENST00000502751.5:32702-ENST00000361084.10:7110|679
MNPSISTLER
>ENST00000327044.7|SNV-12863-C-G|5
QVQQLLGKVQENSAYICR
>FUSION-ENST00000514723.1:76423-ENST00000513673.1:21201|1698
TRVYLLWFSFFK
>FUSION-ENST00000514723.1:76423-ENST00000513673.1:21201|2185
GLPKALSTILVNFSFQSK
>FUSION-ENST00000502751.5:32702-ENST00000361084.10:7110|681
SGRPLTLGPVPGPR
>FUSION-ENST00000514723.1:76423-ENST00000513673.1:21201|1016
VLSPTLR
>FUSION-ENST00000514723.1:76423-ENST00000513673.1:21201|75
CKSWEMSFQGDLLEVNLR
>ENST00000029410.10|SNV-129-G-C|3
KAAQLPWEDGTSGLLSGGLPRK
>FUSION-ENST00000502751.5:32702-ENST00000361084.10:7110|1655
DWEPRLPSGLGCEYSLG
>FUSION-ENST00000502751.5:32702-ENST00000361084.10:7110|178
ISTVLGEK
>FUSION-ENST00000502751.5:32702-ENST00000361084.10:7110|856
AHYHQCGWKQVPLHSLRGSSPL
>FUSION-ENST00000502751.5:32702-ENST00000361084.10:7110|213
ERGGLGQEGLSVV
>ENST00000635945.1|SNV-118654-T-C|9
LCFVATAQMQASVLKDTSVRR
>ENST00000318351.2|MNV-6952-CA-C|4
EIRAWVSPSPTCLAQRSR
>FUSION-ENST00000514723.1:76423-ENST00000513673.1:21201|1893
NGKSIILAR
>ENST00000226730.5|SNV-548-G-C|1
LTTMLTFKFYMPKK
>FUSION-ENST00000502751.5:32702-ENST00000361084.10:7110|1092
SSLTRQGR
>FUSION-ENST00000514723.1:76423-ENST00000513673.1:21201|1406
MEVSWLDFL
>FUSION-ENST00000582788.5:22568-ENST00000584632.5:39764|236
RRPGAMAHACNPSTLGGRGGQIT
>FUSION-ENST00000502751.5:32702-ENST00000361084.10:7110|1355
MICPPWPPLHSSLGSKSQTPSK
>ENST00000649190.1|SNV-53703-C-T|3
MAAPWAYSLPKRHHTLST
>FUSION-ENST00000514723.1:76423-ENST00000513673.1:21201|2342
LVSEVQHLR
>FUSION-ENST00000502751.5:32702-ENST00000361084.10:7110|1471
LAEIRSF
>FUSION-ENST00000502751.5:32702-ENST00000361084.10:7110|1260
SSALLSFWETLFR
>FUSION-ENST00000514723.1:76423-ENST00000513673.1:21201|2235
CFSFQSR
>ENST00000673621.1|SNV-181067-T-C|2
YAECMEMLHEAQEEPKNLR
>FUSION-ENST00000514723.1:76423-ENST00000513673.1:21201|1387
LQLLSQFGVFLYK
>FUSION-ENST00000514723.1:76423-ENST00000513673.1:21201|1935
MPLSSQNFGAIFYSLYRDPKR
>FUSION-ENST00000514723.1:76423-ENST00000513673.1:21201|119
NLIAFSFFCVCVCLGK
>FUSION-ENST00000514723.1:76423-ENST00000513673.1:21201|1454
LRICYIR
>FUSION-ENST00000514723.1:76423-ENST00000513673.1:21201|287
KLITLLPK
>FUSION-ENST00000514723.1:76423-ENST00000513673.1:21201|1730
MLLPLMA
>FUSION-ENST00000514723.1:76423-ENST00000513673.1:21201|1745
MTLEGNIMDTFTR
>FUSION-ENST00000502751.5:32702-ENST00000361084.10:7110|748
GKGGGRETGWEAAAVTQEGR
>ENST00000648836.1|SNV-111877-A-C|1
VWQCGGTVEILPCSRIAHLER
>ENST00000602945.5|SNV-2029-A-C|9
ATSSCPTGRSCVHCPQLHAVHL
>FUSION-ENST00000514723.1:76423-ENST00000513673.1:21201|2219
MDLGSYLGKIVHMGAYCHTC
>FUSION-ENST00000502751.5:32702-ENST00000361084.10:7110|339
SSFSKKPSFKCM
>FUSION-ENST00000514723.1:76423-ENST00000513673.1:21201|246
NSLLMGSQAPSQFNNIISFSK
>FUSION-ENST00000582788.5:22568-ENST00000584632.5:39764|187
QSPGRRPQK
>FUSION-ENST00000502751.5:32702-ENST00000361084.10:7110|961
QEHSSGPHHLFPCSRR
>FUSION-ENST00000514723.1:76423-ENST00000513673.1:21201|1203
MFPLLLHLFSCFIVILWLPVFSMKL
>FUSION-ENST00000514723.1:76423-ENST00000513673.1:21201|554
MYGILYPSEPGQR
>FUSION-ENST00000514723.1:76423-ENST00000513673.1:21201|626
IQHFPLGR
>ENST00000402558.6|SNV-51688-G-A|1
DSFISNAK
>FUSION-ENST00000502751.5:32702-ENST00000361084.10:7110|222
TFLVPLP
>ENST00000460371.5|SNV-56437-G-A|2
GIQGGTMFSNLGIWK
>FUSION-ENST00000502751.5:32702-ENST00000361084.10:7110|849
MPMCHPRSITNQNIQDFGHLQF
>FUSION-ENST00000502751.5:32702-ENST00000361084.10:7110|522
QIMVLACAPQRNLR
>ENST00000590311.5|SNV-26969-C-A|1
DQLQSIIKISLKCK
>FUSION-ENST00000514723.1:76423-ENST00000513673.1:21201|1360
MGRHFLHGTKR
>FUSION-ENST00000514723.1:76423-ENST00000513673.1:21201|1033
NLRQAWAT
>FUSION-ENST00000582788.5:22568-ENST00000584632.5:39764|69
MPNPEGR
>FUSION-ENST00000514723.1:76423-ENST00000513673.1:21201|1079
EEGLFLFCNEIH
>FUSION-ENST00000514723.1:76423-ENST00000513673.1:21201|1062
CSLFNSINYIMSPCFPWGI
>ENST00000396862.2|SNV-6253-A-G|3
IYNIKSAVFNWAKSWEEVK
>ENST00000514253.2|MNV-304129-AAG-A|8
RLLQGPWDTITQQGQKK
>FUSION-ENST00000514723.1:76423-ENST00000513673.1:21201|1334
SINILRFWKVLR
>FUSION-ENST00000502751.5:32702-ENST00000361084.10:7110|1445
LLTSGDPPPPWPPKVLGLQA
>FUSION-ENST00000514723.1:76423-ENST00000513673.1:21201|1775
WQLARHILCNLSLSSKVLYLR
>ENST00000647351.1|SNV-55926-G-A|1
EGMEKRNMQTPDIQLVHHSAIQK
>FUSION-ENST00000514723.1:76423-ENST00000513673.1:21201|336
MFLDIIGMIKIQNNNITISKDLF
>ENST00000668452.1|MNV-117446-CAG-C|1
WLQQIEETGGAAAEDGGSGER
>FUSION-ENST00000582788.5:22568-ENST00000584632.5:39764|182
RFPFFLGSCSLR
>FUSION-ENST00000514723.1:76423-ENST00000513673.1:21201|189
INLASKECNF
>FUSION-ENST00000502751.5:32702-ENST00000361084.10:7110|1233
MLSGQDNIVRPHLYK
>FUSION-ENST00000502751.5:32702-ENST00000361084.10:7110|1128
GCVSPKPSI
>FUSION-ENST00000514723.1:76423-ENST00000513673.1:21201|1427
CHYTPIRMAKSQNTNNQMLTR
>FUSION-ENST00000514723.1:76423-ENST00000513673.1:21201|1395
LPERLINCLFLFPCR
>ENST00000319449.9|SNV-194-G-A|5
SATRPRAAKGWSAPILTLAR
>FUSION-ENST00000514723.1:76423-ENST00000513673.1:21201|2461
NRGLYQNRAILVVTY
>ENST00000559800.1|SNV-1312-G-A|1
GFWNIVNNIPFLRNAIMSYVLTYHI
>ENST00000459850.5|SNV-5938-C-T|11
ATCLTQR
>FUSION-ENST00000514723.1:76423-ENST00000513673.1:21201|2096
SCYSFLACNVSTEK
>FUSION-ENST00000514723.1:76423-ENST00000513673.1:21201|1467
WETGNWL
>FUSION-ENST00000514723.1:76423-ENST00000513673.1:21201|1013
LDSKQRK
>FUSION-ENST00000514723.1:76423-ENST00000513673.1:21201|912
MLSTFKLFSSSNFER
>FUSION-ENST00000502751.5:32702-ENST00000361084.10:7110|489
CPPAGCGVGRTAPPESSPTTRPY
>FUSION-ENST00000514723.1:76423-ENST00000513673.1:21201|1553
FFSPQLKMR
>FUSION-ENST00000514723.1:76423-ENST00000513673.1:21201|1085
MVYEVTVLLFSDHYGSDVV
>FUSION-ENST00000502751.5:32702-ENST00000361084.10:7110|441
VVVPATREAEAGESLEFR
>FUSION-ENST00000502751.5:32702-ENST00000361084.10:7110|1175
MGHMLLARPCLSSR
>FUSION-ENST00000582788.5:22568-ENST00000584632.5:39764|13
MRVWCPGR
>FUSION-ENST00000514723.1:76423-ENST00000513673.1:21201|1932
RESSIISGTMDFIAL
>FUSION-ENST00000502751.5:32702-ENST00000361084.10:7110|1300
GDNDATSRFLTR
>FUSION-ENST00000502751.5:32702-ENST00000361084.10:7110|1562
MSTLRVPLGLQTNFLHSR
>FUSION-ENST00000514723.1:76423-ENST00000513673.1:21201|585
MAPASASGQDLR
>ENST00000518476.6|SNV-487256-T-G|3
LVYMGKR
>FUSION-ENST00000514723.1:76423-ENST00000513673.1:21201|2426
SVQCILKQSNVR
>FUSION-ENST00000502751.5:32702-ENST00000361084.10:7110|1542
CANAVRCVAWCTCESVCCRSCR
>FUSION-ENST00000514723.1:76423-ENST00000513673.1:21201|685
MFVCVRVTR
>FUSION-ENST00000502751.5:32702-ENST00000361084.10:7110|1575
CQWGGSSC
>FUSION-ENST00000514723.1:76423-ENST00000513673.1:21201|1319
FVILPPERLLNK
>ENST00000305364.9|SNV-23686-C-G|5
GAGPPEPLRICR
>FUSION-ENST00000514723.1:76423-ENST00000513673.1:21201|107
MEKLAFGK
>FUSION-ENST00000514723.1:76423-ENST00000513673.1:21201|2345
DDYKLVSEVQHLR
>ENST00000514442.5|SNV-35895-A-G|9
QSPNGQQACCPLKQVS
>FUSION-ENST00000502751.5:32702-ENST00000361084.10:7110|161
TNKQTKK
>FUSION-ENST00000502751.5:32702-ENST00000361084.10:7110|1563
RLVASFVQETPSLN
>FUSION-ENST00000514723.1:76423-ENST00000513673.1:21201|570
SQGERER
>FUSION-ENST00000514723.1:76423-ENST00000513673.1:21201|2194
GRLTQPLKLLR
>ENST00000379328.9|INDEL-12997-G-GC|3
LRALSQNERTEPAPH
>FUSION-ENST00000514723.1:76423-ENST00000513673.1:21201|1605
MKFIPRK
>ENST00000409418.9|SNV-2201-C-T|4
VKVIQELK
>FUSION-ENST00000514723.1:76423-ENST00000513673.1:21201|30
MSLHFGK
>FUSION-ENST00000514723.1:76423-ENST00000513673.1:21201|385
MIYIWIKADSCGS
>FUSION-ENST00000502751.5:32702-ENST00000361084.10:7110|802
MSGKISQKAMR
>FUSION-ENST00000514723.1:76423-ENST00000513673.1:21201|1246
MELKSCFAFNRYVQ
>FUSION-ENST00000514723.1:76423-ENST00000513673.1:21201|2044
MSAILPSR
>FUSION-ENST00000514723.1:76423-ENST00000513673.1:21201|406
WNLIQRDLMISCVNYFSSFCCWTR
>ENST00000465337.2|SNV-18055-G-A|5
LTVEQAMLLSRLEEEYQKSK
>ENST00000465337.2|SNV-18055-G-A|6
LTVEQAMLLSRLEEEYQK
>FUSION-ENST00000514723.1:76423-ENST00000513673.1:21201|1065
VFGIFLSCLIVFVLVVS
>ENST00000304372.6|INDEL-32956-C-CC|2
SWHPEGLEQAEDQGER
>FUSION-ENST00000514723.1:76423-ENST00000513673.1:21201|76
SDNARSDAGFQIW
>FUSION-ENST00000514723.1:76423-ENST00000513673.1:21201|2428
KSVQCILKQSNVR
>FUSION-ENST00000502751.5:32702-ENST00000361084.10:7110|942
MNVVSCQGR
>FUSION-ENST00000502751.5:32702-ENST00000361084.10:7110|1004
MHSPSPGLGSLLCQLLAGKLR
>FUSION-ENST00000502751.5:32702-ENST00000361084.10:7110|300
MKLTLEKLVQSH
>ENST00000638141.2|SNV-29555-A-C|13
QKAIERGSLMGCSIDTIIPVQYETR
>FUSION-ENST00000514723.1:76423-ENST00000513673.1:21201|74
SDAGFQIW
>FUSION-ENST00000502751.5:32702-ENST00000361084.10:7110|1212
TWWMAQKGSLSMHTPPLSHR
>FUSION-ENST00000502751.5:32702-ENST00000361084.10:7110|543
GQETETILANTVKPRLYLK
>FUSION-ENST00000514723.1:76423-ENST00000513673.1:21201|558
MALSQFIR
>FUSION-ENST00000502751.5:32702-ENST00000361084.10:7110|1259
MSSALLSFWETLFRGQAEETGI
>FUSION-ENST00000514723.1:76423-ENST00000513673.1:21201|531
MSVFQTVILTGR
>ENST00000651154.1|SNV-12827-C-A|3
AQHNDSEQNQSPQQPGSR
>ENST00000229270.8|SNV-390-G-A|4
MAEDGEEAEFHFAALYINGQWPR
>FUSION-ENST00000514723.1:76423-ENST00000513673.1:21201|265
LCFTNNIGRSK
>ENST00000650162.1|SNV-35895-A-G|2
AAGMLSPKTGGK
>ENST00000371447.4|SNV-33509-G-C|4
HHLEYSKTLLQDQSLNIFQNLNK
>FUSION-ENST00000514723.1:76423-ENST00000513673.1:21201|159
GMARGWRGMDNR
>FUSION-ENST00000514723.1:76423-ENST00000513673.1:21201|1442
ALTPPNPSPLLGLVYADK
>FUSION-ENST00000514723.1:76423-ENST00000513673.1:21201|1502
MVDINPTK
>FUSION-ENST00000502751.5:32702-ENST00000361084.10:7110|1083
MKMKAVFGTQMVLSK
>FUSION-ENST00000502751.5:32702-ENST00000361084.10:7110|1001
HSPSPGLGSLLCQLLAGKLRDGR
>ENST00000557991.5|SNV-1608-C-A|2
STVDAVQGGRDVLRLYG
>FUSION-ENST00000514723.1:76423-ENST00000513673.1:21201|2302
KASSCVQWPRAFIQSFSWTLFIR
>FUSION-ENST00000514723.1:76423-ENST00000513673.1:21201|2398
MCATTPNSLHSPVW
>ENST00000370193.3|SNV-1247-G-A|2
LASKTFK
>FUSION-ENST00000514723.1:76423-ENST00000513673.1:21201|1330
PPYSFNSISLTR
>FUSION-ENST00000502751.5:32702-ENST00000361084.10:7110|1614
GVVGAVGTLQGFFSFARQK
>FUSION-ENST00000514723.1:76423-ENST00000513673.1:21201|2372
LRQVDRLSLDVQGQHGETLCLQK
>FUSION-ENST00000514723.1:76423-ENST00000513673.1:21201|2350
MIISWSLK
>ENST00000393847.6|INDEL-8633-C-CC|3
LALPHRCRGWPLAGQ
>FUSION-ENST00000514723.1:76423-ENST00000513673.1:21201|737
MPSLVHVK
>ENST00000155674.9|SNV-20250-C-T|2
WLKTTPLPR
>FUSION-ENST00000502751.5:32702-ENST00000361084.10:7110|440
MVVVPATREAEAGESLEFRR
>FUSION-ENST00000514723.1:76423-ENST00000513673.1:21201|1870
NSVGETLR
>FUSION-ENST00000514723.1:76423-ENST00000513673.1:21201|2420
VLFLSWKMKCAIFK
>FUSION-ENST00000514723.1:76423-ENST00000513673.1:21201|2355
TFQALSCFLLWES
>FUSION-ENST00000502751.5:32702-ENST00000361084.10:7110|30
AALPTCRPWRPRPSGAPPAAGR
>FUSION-ENST00000502751.5:32702-ENST00000361084.10:7110|1150
LAGSSDSPASASQVAGTTGAR
>ENST00000427771.1|SNV-181067-T-C|6
ALRELEDKYAECMEMLHEAQEEPK
>FUSION-ENST00000514723.1:76423-ENST00000513673.1:21201|379
LASLVLNWPQVILLLQPPKMLR
>FUSION-ENST00000514723.1:76423-ENST00000513673.1:21201|1931
ESSIISGTMDFIAL
>FUSION-ENST00000514723.1:76423-ENST00000513673.1:21201|782
LCLDLVFSVETFFDGTK
>FUSION-ENST00000514723.1:76423-ENST00000513673.1:21201|217
MAFCLAVPFK
>FUSION-ENST00000502751.5:32702-ENST00000361084.10:7110|1066
MSPLEGHSQGLLPLR
>FUSION-ENST00000514723.1:76423-ENST00000513673.1:21201|1909
IQPTACFYTV
>ENST00000378076.4|SNV-47241-A-T|1
DILRNLAGEK
>FUSION-ENST00000502751.5:32702-ENST00000361084.10:7110|999
DGRTEPQ
>FUSION-ENST00000502751.5:32702-ENST00000361084.10:7110|628
VPYAVSIGLPVTAASRPTLR
>FUSION-ENST00000514723.1:76423-ENST00000513673.1:21201|1951
KMYSMKTYCS
>FUSION-ENST00000514723.1:76423-ENST00000513673.1:21201|579
KLLLRAEGK
>FUSION-ENST00000502751.5:32702-ENST00000361084.10:7110|1556
VPLGLQTNFLHSRCEPGTWR
>ENST00000259526.4|SNV-1846-G-A|2
VEVPGECCEKWICGPDEEDSLR
>FUSION-ENST00000514723.1:76423-ENST00000513673.1:21201|1824
MTHFISFYTLAQKIHIFWFGMK
>FUSION-ENST00000502751.5:32702-ENST00000361084.10:7110|1045
IGTQASLTLYHAWEGPESR
>FUSION-ENST00000502751.5:32702-ENST00000361084.10:7110|375
CHHPQLIFFLRDGVSLCWPGWS
>FUSION-ENST00000502751.5:32702-ENST00000361084.10:7110|1642
MSGSFPR
>FUSION-ENST00000514723.1:76423-ENST00000513673.1:21201|533
DIAFAFPILIR
>FUSION-ENST00000502751.5:32702-ENST00000361084.10:7110|1159
NERNKMTM
>FUSION-ENST00000514723.1:76423-ENST00000513673.1:21201|1304
AYINDLSKKCGK
>ENST00000347486.8|SNV-34857-T-G|1
GATLWINSEEFEDLDEIVAR
>FUSION-ENST00000514723.1:76423-ENST00000513673.1:21201|296
CPSPKPTTYLVSL
>FUSION-ENST00000502751.5:32702-ENST00000361084.10:7110|791
QAEPRSRR
>ENST00000303177.8|INDEL-61668-C-CA|8
CIPASLDAYYSSQDPNSK
>FUSION-ENST00000502751.5:32702-ENST00000361084.10:7110|62
VVAPPPFRGGPIRAFAPASVTQCSR
>FUSION-ENST00000514723.1:76423-ENST00000513673.1:21201|1556
MFFSPQLK
>FUSION-ENST00000514723.1:76423-ENST00000513673.1:21201|1816
KIKVISCLK
>FUSION-ENST00000502751.5:32702-ENST00000361084.10:7110|279
GEQTYDIWSPELGLNIQDKVSL
>FUSION-ENST00000514723.1:76423-ENST00000513673.1:21201|1732
MILVGTKSKTG
>FUSION-ENST00000502751.5:32702-ENST00000361084.10:7110|1214
TWWMAQK
>FUSION-ENST00000569282.2:949-ENST00000411546.3:46693|1
GETAASETQLGS
>ENST00000513335.5|SNV-125644-G-C|4
GYEAIAKVLQSQGDMTEAIKYLK
>FUSION-ENST00000582788.5:22568-ENST00000584632.5:39764|84
MPLPAASSLRQPDPSR
>FUSION-ENST00000514723.1:76423-ENST00000513673.1:21201|1370
MASSYTHRAPS
>ENST00000359651.7|INDEL-5996-T-TGC|3
LWPNYGAK
>FUSION-ENST00000196371.10:76423-ENST00000513673.1:21201|2
SRLTTTSASQVQAILLPQPSE
>FUSION-ENST00000514723.1:76423-ENST00000513673.1:21201|1000
FPFLCPCVLIVQFPPMSENMR
>FUSION-ENST00000514723.1:76423-ENST00000513673.1:21201|428
GDWRIYSFITFRVSHL
>FUSION-ENST00000502751.5:32702-ENST00000361084.10:7110|302
MKLTLEK
>FUSION-ENST00000502751.5:32702-ENST00000361084.10:7110|1403
TQRTWVSR
>FUSION-ENST00000502751.5:32702-ENST00000361084.10:7110|162
KTNKQTK
>FUSION-ENST00000514723.1:76423-ENST00000513673.1:21201|635
YTYTYIDICPYSVICLQPKLYVK
>FUSION-ENST00000514723.1:76423-ENST00000513673.1:21201|509
MKICFLK
>ENST00000558634.5|SNV-1608-C-A|10
GAEMCCDYMAKQRSNQMG
>FUSION-ENST00000502751.5:32702-ENST00000361084.10:7110|356
SEHTQLFPTSAPLHR
>ENST00000327044.7|SNV-12863-C-G|6
VANYCRQVQQLLGKVQENSAYICR
>ENST00000566543.1|SNV-6046-A-G|3
VPNSVLRFESNQLAASSPVEDRR
>FUSION-ENST00000582788.5:22568-ENST00000584632.5:39764|127
DGKDSFLSSLGNLGVV
>FUSION-ENST00000514723.1:76423-ENST00000513673.1:21201|162
MGMARGWR
>FUSION-ENST00000502751.5:32702-ENST00000361084.10:7110|1142
SLPGSLHR
>ENST00000373886.8|INDEL-286345-C-CA|16
NLCCFKWTCTVSRYK
>FUSION-ENST00000514723.1:76423-ENST00000513673.1:21201|462
LLLFQFLYQQGVVSTKLS
>ENST00000558634.5|SNV-1608-C-A|9
MCCDYMAK
>FUSION-ENST00000514723.1:76423-ENST00000513673.1:21201|1674
YCEKVLFSFEFHFK
>FUSION-ENST00000502751.5:32702-ENST00000361084.10:7110|1406
GFHRVSQDGLNLLTS
>ENST00000645724.1|SNV-39991-G-C|6
RVRGGDSGLDGLGGPGLQLGSPDK
>FUSION-ENST00000514723.1:76423-ENST00000513673.1:21201|715
LSLVFLDPCSFELFYVDR
>FUSION-ENST00000502751.5:32702-ENST00000361084.10:7110|993
GWFRPQRR
>FUSION-ENST00000502751.5:32702-ENST00000361084.10:7110|1140
SLPGSLHRLLR
>FUSION-ENST00000514723.1:76423-ENST00000513673.1:21201|2040
HVVFLIGE
>ENST00000373231.9|MNV-10381-CC-C|3
CSSPTWRAGATQR
>ENST00000617313.4|MNV-3411-GAAG-G|1
NPNNLDQGGEKTPEIKK
>FUSION-ENST00000514723.1:76423-ENST00000513673.1:21201|245
MGSQAPSQFNNIISFSK
>FUSION-ENST00000514723.1:76423-ENST00000513673.1:21201|650
VLCTFLECRMSF
>FUSION-ENST00000582788.5:22568-ENST00000584632.5:39764|103
GSRCWGESSEDCQSR
>FUSION-ENST00000514723.1:76423-ENST00000513673.1:21201|1975
MLKNFIRSHFK
>FUSION-ENST00000582788.5:22568-ENST00000584632.5:39764|77
HSDCLVCASALCPMCSTPQDAR
>ENST00000399138.5|SNV-1176-G-T|4
MAASSGYTDLREK
>FUSION-ENST00000582788.5:22568-ENST00000584632.5:39764|102
GSRCWGESSEDCQSRESQGGLESGK
>FUSION-ENST00000514723.1:76423-ENST00000513673.1:21201|1140
MTLGDSCKNIVLDDVR
>FUSION-ENST00000514723.1:76423-ENST00000513673.1:21201|2001
DLGHHASCFR
>ENST00000481743.2|INDEL-12997-G-GC|1
LPGAPLR
>FUSION-ENST00000514723.1:76423-ENST00000513673.1:21201|1961
EKRNTFLPPTLSEESLVLR
>FUSION-ENST00000502751.5:32702-ENST00000361084.10:7110|976
NRWSETDEIG
>FUSION-ENST00000514723.1:76423-ENST00000513673.1:21201|1491
LGTVAQTCNPSTLGG
>FUSION-ENST00000502751.5:32702-ENST00000361084.10:7110|614
LVNICPNRIWGWSTGVSR
>FUSION-ENST00000502751.5:32702-ENST00000361084.10:7110|1599
LLPPSKSERGR
>FUSION-ENST00000514723.1:76423-ENST00000513673.1:21201|1318
MFVILPPERLLNKVHCH
>ENST00000497170.5|SNV-39526-T-G|8
SPWGMLRIPRPLIRIR
>FUSION-ENST00000582788.5:22568-ENST00000584632.5:39764|72
GGHPAWYCPIAPGTPGQNSTVK
>FUSION-ENST00000514723.1:76423-ENST00000513673.1:21201|853
TMQPYVPPF
>FUSION-ENST00000502751.5:32702-ENST00000361084.10:7110|1458
GDTVESPGFLWR
>FUSION-ENST00000514723.1:76423-ENST00000513673.1:21201|1982
SNLAFTM
>ENST00000602945.5|SNV-2029-A-C|7
QGHEFMSHREKLCTLSPAPCCASLR
>FUSION-ENST00000502751.5:32702-ENST00000361084.10:7110|979
NSWPDCLPCYIRNN
>FUSION-ENST00000514723.1:76423-ENST00000513673.1:21201|2159
MCHCFKIFK
>ENST00000317011.8|SNV-9503-T-C|1
LESIQQCMSQPDVTPFLFDL
>FUSION-ENST00000502751.5:32702-ENST00000361084.10:7110|1157
SHSPSQFPLLK
>FUSION-ENST00000502751.5:32702-ENST00000361084.10:7110|1616
ISEGRGVVGAVGTLQGFFSFARQK
>ENST00000381638.7|SNV-40651-G-T|4
QNLLLKYGKPLQLTLQACDFKGK
>ENST00000341375.12|SNV-291854-C-T|6
RCPRPPGYWR
>FUSION-ENST00000514723.1:76423-ENST00000513673.1:21201|2079
WNLSLSLSLSLSVLNRLELGVW
>FUSION-ENST00000502751.5:32702-ENST00000361084.10:7110|583
KSPADSPPPSWLGVHFPS
>FUSION-ENST00000582788.5:22568-ENST00000584632.5:39764|95
AGAGWNAGVIQVTWEGWDNR
>FUSION-ENST00000514723.1:76423-ENST00000513673.1:21201|1430
ANKHMRR
>FUSION-ENST00000514723.1:76423-ENST00000513673.1:21201|151
MNVKVCKPLVQITQIWFITLFK
>FUSION-ENST00000502751.5:32702-ENST00000361084.10:7110|786
SRNLDLS
>ENST00000635945.1|SNV-118654-T-C|2
LVETPTMATR
>FUSION-ENST00000502751.5:32702-ENST00000361084.10:7110|817
MMRILYSNMY
>FUSION-ENST00000514723.1:76423-ENST00000513673.1:21201|1733
ILVGTKSK
>FUSION-ENST00000502751.5:32702-ENST00000361084.10:7110|1498
SRSPKINMLLILPLWGVIYC
>FUSION-ENST00000514723.1:76423-ENST00000513673.1:21201|526
AINNLLSYFLIPIR
>FUSION-ENST00000502751.5:32702-ENST00000361084.10:7110|1155
LMVLHIPPSLLWHSVFTHLLALSS
>FUSION-ENST00000514723.1:76423-ENST00000513673.1:21201|1475
LLPNNPAITLLGIK
>FUSION-ENST00000514723.1:76423-ENST00000513673.1:21201|1682
DLGDSFK
>ENST00000263629.9|SNV-6981-T-A|3
VVEVRIGMTIEELARAMEK
>FUSION-ENST00000514723.1:76423-ENST00000513673.1:21201|1306
AYINDLSKK
>FUSION-ENST00000514723.1:76423-ENST00000513673.1:21201|1754
EYFKTVNSS
>FUSION-ENST00000514723.1:76423-ENST00000513673.1:21201|1601
MSRIPTRVLVK
>FUSION-ENST00000445658.6:22568-ENST00000584632.5:39764|3
FPGSEGLRELVK
>ENST00000038176.8|SNV-24518-G-T|1
DCIKIGKH
>ENST00000475349.5|MNV-84933-TC-T|2
MTLGLITSPLAPWEACMTFSIV
>ENST00000514442.5|SNV-35895-A-G|4
QEAKPQRAAGMLSPKTGK
>ENST00000497502.1|SNV-18442-A-G|1
AETTTSLQASSHHLPPPLLPYHR
>ENST00000354567.7|SNV-236623-G-A|5
YGFTHLSTGK
>ENST00000460371.5|SNV-56437-G-A|1
GIQGGTMFSNLGIWKEN
>FUSION-ENST00000514723.1:76423-ENST00000513673.1:21201|2144
KCSVDLY
>FUSION-ENST00000514723.1:76423-ENST00000513673.1:21201|404
MISCVNYFSSFCCWTR
>ENST00000259526.4|SNV-1846-G-A|3
KVEVPGECCEKWICGPDEEDSLR
>ENST00000379410.8|SNV-4494-G-T|5
WLYHLEKQTALLGVPR
>FUSION-ENST00000514723.1:76423-ENST00000513673.1:21201|1468
MWETGNWL
>FUSION-ENST00000502751.5:32702-ENST00000361084.10:7110|669
MSYGCLGITPGLGILGVVF
>FUSION-ENST00000514723.1:76423-ENST00000513673.1:21201|744
SILRILD
>FUSION-ENST00000514723.1:76423-ENST00000513673.1:21201|2175
IIGLFRFLISFWFNLDR
>ENST00000504293.5|MNV-2243-TCT-T|6
FLLALYK
>FUSION-ENST00000512084.5:76423-ENST00000513673.1:21201|9
LGAMQVSKYGDLANWMIPMEFR
>FUSION-ENST00000514723.1:76423-ENST00000513673.1:21201|947
MIASIRNRAIR
>FUSION-ENST00000502751.5:32702-ENST00000361084.10:7110|1606
TLTEEPGRVLELGKFAPWTGDLT
>FUSION-ENST00000514723.1:76423-ENST00000513673.1:21201|447
MSSIVFAEI
>FUSION-ENST00000514723.1:76423-ENST00000513673.1:21201|1955
MLMKMYSMKTYCS
>FUSION-ENST00000502751.5:32702-ENST00000361084.10:7110|789
RALQVRSR
>FUSION-ENST00000514723.1:76423-ENST00000513673.1:21201|56
GQESTDESEKERK
>FUSION-ENST00000514723.1:76423-ENST00000513673.1:21201|874
RTIHSAMEK
>FUSION-ENST00000514723.1:76423-ENST00000513673.1:21201|516
LPKMSVFK
>FUSION-ENST00000502751.5:32702-ENST00000361084.10:7110|1094
LSLTPPRKMFS
>FUSION-ENST00000514723.1:76423-ENST00000513673.1:21201|383
IFCILLFILPPQNYYSLLFLLCIQK
>ENST00000635945.1|SNV-118654-T-C|3
RLVETPTMATR
>FUSION-ENST00000514723.1:76423-ENST00000513673.1:21201|1381
MAIRYTNVKDLLHK
>FUSION-ENST00000502751.5:32702-ENST00000361084.10:7110|1593
GSLWEKVFALWTR
>FUSION-ENST00000502751.5:32702-ENST00000361084.10:7110|696
ESLWFIEEKGWEQR
>ENST00000358409.6|SNV-51710-C-T|1
LWTGKTRTR
>FUSION-ENST00000514723.1:76423-ENST00000513673.1:21201|1752
IKKLNFVLK
>FUSION-ENST00000514723.1:76423-ENST00000513673.1:21201|795
TKDKYQLEKPQTSGFLVVASGGA
>FUSION-ENST00000514723.1:76423-ENST00000513673.1:21201|1523
TSLMSFR
>FUSION-ENST00000502751.5:32702-ENST00000361084.10:7110|562
QGNLGSWTNVDLEGR
>ENST00000582788.5|SNV-27585-C-G|2
TACLTSASCR
>ENST00000373886.8|INDEL-286345-C-CA|5
SAECKSRGSVHPDK
>FUSION-ENST00000502751.5:32702-ENST00000361084.10:7110|879
VPLHSSLGDKKK
>FUSION-ENST00000502751.5:32702-ENST00000361084.10:7110|853
QVPLHSLRGSSPL
>FUSION-ENST00000514723.1:76423-ENST00000513673.1:21201|564
CQAPLDNQLVCK
>ENST00000602622.5|SNV-2029-A-C|5
SHREKLCTLSPAPCCASLR
>ENST00000638141.2|SNV-29555-A-C|18
MYKIMQK
>FUSION-ENST00000502751.5:32702-ENST00000361084.10:7110|1263
DKPGYGGRKV
>FUSION-ENST00000514723.1:76423-ENST00000513673.1:21201|686
YKAYLNHE
>FUSION-ENST00000514723.1:76423-ENST00000513673.1:21201|1431
MANKHMRR
>FUSION-ENST00000502751.5:32702-ENST00000361084.10:7110|668
SYGCLGITPGLGILGVVF
>FUSION-ENST00000502751.5:32702-ENST00000361084.10:7110|1644
GWHCSLRAR
>FUSION-ENST00000514723.1:76423-ENST00000513673.1:21201|148
VCKPLVQITQIWFITLFK
>FUSION-ENST00000502751.5:32702-ENST00000361084.10:7110|1629
ALQLEGSRSDLKK
>FUSION-ENST00000514723.1:76423-ENST00000513673.1:21201|2130
GYIFPSLYFWSLCSFIGEPCLL
>FUSION-ENST00000502751.5:32702-ENST00000361084.10:7110|717
MVYRGER
>FUSION-ENST00000502751.5:32702-ENST00000361084.10:7110|183
HSSGICFKLSIKISTVLGEK
>FUSION-ENST00000514723.1:76423-ENST00000513673.1:21201|187
LNSAKQEK
>FUSION-ENST00000508557.5:76423-ENST00000513673.1:21201|13
MIPMEFRSCCPGR
>FUSION-ENST00000514723.1:76423-ENST00000513673.1:21201|965
PNKNQSIYIVNSTYKR
>FUSION-ENST00000582788.5:22568-ENST00000584632.5:39764|153
LRLADIR
>FUSION-ENST00000514723.1:76423-ENST00000513673.1:21201|747
EPKENSGGFPSAFSV
>ENST00000414563.6|SNV-291854-C-T|2
KDEHMGHQFLTPDEVPSPPR
>FUSION-ENST00000445658.6:22568-ENST00000584632.5:39764|7
LEMAHPRDWRFPGSEGLR
>FUSION-ENST00000502751.5:32702-ENST00000361084.10:7110|706
EGGREGGREGAR
>FUSION-ENST00000502751.5:32702-ENST00000361084.10:7110|54
AFAPASVTQCSRERR
>FUSION-ENST00000502751.5:32702-ENST00000361084.10:7110|971
WSETDEIG
>ENST00000371447.4|SNV-33509-G-C|3
HHLEYSKTLLQDQSLNIFQNLNKR
>FUSION-ENST00000514723.1:76423-ENST00000513673.1:21201|2415
KCAIFKLLK
>FUSION-ENST00000502751.5:32702-ENST00000361084.10:7110|1100
WGPEAWVKFQALGLGGRLSLTPPR
>FUSION-ENST00000514723.1:76423-ENST00000513673.1:21201|1731
ILVGTKSKTG
>FUSION-ENST00000502751.5:32702-ENST00000361084.10:7110|401
MNNLTFLGFSFLICK
>FUSION-ENST00000502751.5:32702-ENST00000361084.10:7110|960
MQEHSSGPHHLFPCSRRDGGWK
>FUSION-ENST00000514723.1:76423-ENST00000513673.1:21201|47
ITTIINYHIHHLR
>ENST00000296674.13|MNV-2243-TCT-T|8
VANVSFGPIQR
>FUSION-ENST00000502751.5:32702-ENST00000361084.10:7110|1270
YFLVVIITAKK
>FUSION-ENST00000514723.1:76423-ENST00000513673.1:21201|2069
ASIPPSCSTTSPSLFRRLIR
>FUSION-ENST00000502751.5:32702-ENST00000361084.10:7110|777
MHSSLLDDK
>FUSION-ENST00000514723.1:76423-ENST00000513673.1:21201|463
MLLLFQFLYQQGVVSTKLS
>ENST00000524089.1|SNV-11911-G-A|1
HSLAACWRVQSQAPM
>FUSION-ENST00000514723.1:76423-ENST00000513673.1:21201|2488
MKSQDEFMYVESLENSK
>FUSION-ENST00000502751.5:32702-ENST00000361084.10:7110|1139
MSLPGSLHRLLRGMDWLQL
>ENST00000478080.5|SNV-155666-A-C|5
WKDPLTQLPK
>ENST00000341375.12|SNV-291854-C-T|9
MGHQFLTPDEVPSPPR
>FUSION-ENST00000514723.1:76423-ENST00000513673.1:21201|1686
VKLECEEPCYLFCAFCEK
>ENST00000555122.1|SNV-30156-T-C|4
MPSFKTPK
>FUSION-ENST00000514723.1:76423-ENST00000513673.1:21201|1781
MMTIELHCKWQLARHILCNLSLSSK
>FUSION-ENST00000514723.1:76423-ENST00000513673.1:21201|638
MYTYTYIDICPYSVICLQPK
>ENST00000379328.9|INDEL-12997-G-GC|21
VPQVPGAPAR
>ENST00000518504.5|SNV-17832-A-G|2
AKTGARK
>FUSION-ENST00000514723.1:76423-ENST00000513673.1:21201|2075
LSDFWFL
>ENST00000638141.2|SNV-29555-A-C|8
SCRKPSR
>ENST00000492260.5|SNV-5938-C-T|16
HGAGSRSCLSAWTAWWRK
>ENST00000570785.1|SNV-85397-G-A|1
IRCSRKPWRPWQSWVSAR
>ENST00000519067.5|SNV-89846-G-A|1
DTLGGYTRVDTKPSATSSSMRR
>FUSION-ENST00000502751.5:32702-ENST00000361084.10:7110|1636
EEGMALQLEGSRSDLK
>FUSION-ENST00000502751.5:32702-ENST00000361084.10:7110|903
ESRLRMWPLK
>FUSION-ENST00000502751.5:32702-ENST00000361084.10:7110|1093
MSSLTRQGR
>FUSION-ENST00000514723.1:76423-ENST00000513673.1:21201|1004
ESFKGFYT
>FUSION-ENST00000514723.1:76423-ENST00000513673.1:21201|1007
CLWNNSMESFK
>FUSION-ENST00000502751.5:32702-ENST00000361084.10:7110|586
MSLPSVQFPIPEPPGLDSK
>ENST00000472649.2|SNV-243-G-A|6
MKTGGHWTTKDYCR
>FUSION-ENST00000514723.1:76423-ENST00000513673.1:21201|794
DKYQLEKPQTSGFLVVASGGA
>FUSION-ENST00000502751.5:32702-ENST00000361084.10:7110|399
MNNLTFLGFSFLICKIGLLIVSTL
>ENST00000303177.8|INDEL-61668-C-CA|5
GQAEHCPGHR
>FUSION-ENST00000508557.5:76423-ENST00000513673.1:21201|19
MQVSKYGDLANWMIPMEFRSCCPGR
>ENST00000514442.5|SNV-35895-A-G|1
AAGMLSPKTGKLR
>FUSION-ENST00000514723.1:76423-ENST00000513673.1:21201|1307
MAYINDLSKK
>FUSION-ENST00000502751.5:32702-ENST00000361084.10:7110|1610
RTLTEEPGR
>ENST00000370225.4|SNV-43449-A-G|5
TLRLVNR
>FUSION-ENST00000514723.1:76423-ENST00000513673.1:21201|1311
MVFFPTSNIDLVYKY
>FUSION-ENST00000502751.5:32702-ENST00000361084.10:7110|1428
LPSLVLNSWPQVILPLQPPKVLR
>FUSION-ENST00000502751.5:32702-ENST00000361084.10:7110|1388
MCHHNWLLVFVIFSRDGVSPC
>ENST00000533571.1|SNV-80-G-T|20
GQSGAPGLR
>FUSION-ENST00000502751.5:32702-ENST00000361084.10:7110|752
NNGSRGK
>ENST00000277874.10|SNV-108763-T-G|2
VEPDSGIALNGIVK
>FUSION-ENST00000514723.1:76423-ENST00000513673.1:21201|976
LCETTHCAFFLAHLCSSLITN
>FUSION-ENST00000514723.1:76423-ENST00000513673.1:21201|521
MGDYWEKR
>FUSION-ENST00000514723.1:76423-ENST00000513673.1:21201|707
NNKSSCLSSGYWINV
>FUSION-ENST00000514723.1:76423-ENST00000513673.1:21201|891
IELLCFFLSSAQAVVIIIFK
>ENST00000468721.1|SNV-12097-G-C|1
ACCSPSPCCPSSRSPACPPSCRSLP
>FUSION-ENST00000514723.1:76423-ENST00000513673.1:21201|1439
LNNKKITLSQNR
>FUSION-ENST00000514723.1:76423-ENST00000513673.1:21201|1471
SLCWLECFLKD
>FUSION-ENST00000502751.5:32702-ENST00000361084.10:7110|1203
MLARLVR
>ENST00000371372.6|SNV-301-C-T|1
QSIVQRARTMALYNPIPVK
>FUSION-ENST00000514723.1:76423-ENST00000513673.1:21201|2265
FLFSVQTVLFLDLPLFE
>FUSION-ENST00000502751.5:32702-ENST00000361084.10:7110|1102
WGPEAWVK
>ENST00000321280.11|INDEL-68560-C-CA|9
APAGAPRAGTVR
>FUSION-ENST00000514723.1:76423-ENST00000513673.1:21201|475
DMTNVSIL
>FUSION-ENST00000582788.5:22568-ENST00000584632.5:39764|166
MGLSFRLHSLLTTK
>FUSION-ENST00000514723.1:76423-ENST00000513673.1:21201|1525
RTSLMSFR
>ENST00000277874.10|SNV-108763-T-G|1
VEPDSGIALNGIVKLQK
>ENST00000540412.1|SNV-48868-C-T|1
GHQPPLPTQQHSITDNSLSLK
>FUSION-ENST00000502751.5:32702-ENST00000361084.10:7110|504
ERKPPFR
>FUSION-ENST00000502751.5:32702-ENST00000361084.10:7110|916
MYVRGTR
>FUSION-ENST00000502751.5:32702-ENST00000361084.10:7110|917
LSTMLHQE
>ENST00000635945.1|SNV-118654-T-C|5
QASVLKDTSVRR
>FUSION-ENST00000514723.1:76423-ENST00000513673.1:21201|555
ALSQFIRDLHP
>FUSION-ENST00000514723.1:76423-ENST00000513673.1:21201|2486
MKSQDEFMYVESLENSKCVR
>FUSION-ENST00000502751.5:32702-ENST00000361084.10:7110|1581
GRNKYVSVGR
>FUSION-ENST00000502751.5:32702-ENST00000361084.10:7110|1468
MPGEQRTLLSCLVHTHTQAR
>FUSION-ENST00000502751.5:32702-ENST00000361084.10:7110|402
MVKSRLY
>FUSION-ENST00000502751.5:32702-ENST00000361084.10:7110|35
AVSVLRPEPRALSGTPAPR
>ENST00000635945.1|SNV-118654-T-C|1
LVETPTMATRALTPLVGPFCPYFVS
>FUSION-ENST00000514723.1:76423-ENST00000513673.1:21201|1110
YLEYCLNVIK
>FUSION-ENST00000502751.5:32702-ENST00000361084.10:7110|327
LCHCTPAWATER
>ENST00000471692.1|SNV-21066-A-C|1
CHFTAFIIIDGPPSFGKPGHLTMR
>ENST00000475698.1|INDEL-5996-T-TGC|9
KASSSSCALR
>FUSION-ENST00000514723.1:76423-ENST00000513673.1:21201|1985
MFFKDCDF
>ENST00000590602.5|SNV-6622-G-A|1
STWPSLRLYDLELDPTALEEEEK
>ENST00000304372.6|INDEL-32956-C-CC|13
TTGRGWSWSER
>FUSION-ENST00000514723.1:76423-ENST00000513673.1:21201|1756
ISFCFWMEYFKTVNSS
>FUSION-ENST00000514723.1:76423-ENST00000513673.1:21201|1543
AKKVGAVVLISDK
>FUSION-ENST00000502751.5:32702-ENST00000361084.10:7110|1600
MLLPPSKSERGR
>FUSION-ENST00000582788.5:22568-ENST00000584632.5:39764|227
MPVIPALWEAEADRSLEVGSSRPA
>FUSION-ENST00000514723.1:76423-ENST00000513673.1:21201|29
MSLHFGKGSLSSFGNGEDVDLCSP
>FUSION-ENST00000514723.1:76423-ENST00000513673.1:21201|1465
IPERKTLDR
>FUSION-ENST00000502751.5:32702-ENST00000361084.10:7110|293
HLFIQETLRGLGMVAGTRDPSTLGG
>ENST00000636041.1|SNV-29898-C-T|2
INVNLIMEGLKK
>FUSION-ENST00000514723.1:76423-ENST00000513673.1:21201|445
MNVTIETQR
>FUSION-ENST00000514723.1:76423-ENST00000513673.1:21201|1751
KLNFVLK
>FUSION-ENST00000502751.5:32702-ENST00000361084.10:7110|956
EGVVGEYL
>FUSION-ENST00000514723.1:76423-ENST00000513673.1:21201|399
DQSVRVLPVNREHSYMG
>FUSION-ENST00000514723.1:76423-ENST00000513673.1:21201|2499
MTAFFFVLEMDPFYLNI
>FUSION-ENST00000514723.1:76423-ENST00000513673.1:21201|2343
DDYKLVSEVQHLRGIFR
>FUSION-ENST00000514723.1:76423-ENST00000513673.1:21201|1957
MLMKMYSMK
>FUSION-ENST00000514723.1:76423-ENST00000513673.1:21201|636
MYTYTYIDICPYSVICLQPKLYVK
>FUSION-ENST00000514723.1:76423-ENST00000513673.1:21201|1997
MLLALEK
>FUSION-ENST00000502751.5:32702-ENST00000361084.10:7110|41
GPTAPGPDPHACQEQAESQPAGALR
>FUSION-ENST00000514723.1:76423-ENST00000513673.1:21201|372
TFNQGCNLIVLYPLAIAH
>FUSION-ENST00000502751.5:32702-ENST00000361084.10:7110|1144
DVVAPCWPGWS
>ENST00000313342.8|SNV-59996-G-C|7
DRGPPVQSQIWTSGEK
>FUSION-ENST00000502751.5:32702-ENST00000361084.10:7110|1497
SPKINMLLILPLWGVIYC
>FUSION-ENST00000514723.1:76423-ENST00000513673.1:21201|2168
LYMSRNLFISSR
>ENST00000321280.11|INDEL-68560-C-CA|4
GADVCPGEHTHHERRHRPGWR
>FUSION-ENST00000514723.1:76423-ENST00000513673.1:21201|2098
FLSFSPLNMSCYSFLACNVSTEK
>ENST00000652107.1|SNV-104324-G-A|2
SSLSCSLQEGLIPSSQFWDASK
>FUSION-ENST00000514723.1:76423-ENST00000513673.1:21201|1602
MSRIPTR
>FUSION-ENST00000514723.1:76423-ENST00000513673.1:21201|1868
NSVGETLRMVRLITLFFPHQFSK
>FUSION-ENST00000502751.5:32702-ENST00000361084.10:7110|493
LRQHQPSGPRCPPAGCGVGR
>ENST00000296674.13|MNV-2243-TCT-T|10
VVKVANVSFGPIQR
>FUSION-ENST00000502751.5:32702-ENST00000361084.10:7110|876
NAHVSPQINY
>FUSION-ENST00000514723.1:76423-ENST00000513673.1:21201|1142
MTLGDSCK
>FUSION-ENST00000502751.5:32702-ENST00000361084.10:7110|1161
ASLCVHVTRTDRSP
>ENST00000638141.2|SNV-42193-C-T|2
MMTLMTR
>FUSION-ENST00000514723.1:76423-ENST00000513673.1:21201|2164
MSRNLFISSRFSNLLAYSCS
>FUSION-ENST00000582788.5:22568-ENST00000584632.5:39764|94
LGMSPLGQVVSLEGDADEGLVPR
>FUSION-ENST00000514723.1:76423-ENST00000513673.1:21201|128
CFPPQKVPTVSPHLLCHCILVKGA
>FUSION-ENST00000502751.5:32702-ENST00000361084.10:7110|1342
MNSSSVT
>FUSION-ENST00000514723.1:76423-ENST00000513673.1:21201|1192
MFYGFYLIDIILPWSKKAK
>FUSION-ENST00000514723.1:76423-ENST00000513673.1:21201|895
MLWVYSLVLVQR
>FUSION-ENST00000514723.1:76423-ENST00000513673.1:21201|889
FSSSGSKNK
>FUSION-ENST00000502751.5:32702-ENST00000361084.10:7110|20
TCRSSMIAWRSTSTVCAR
>FUSION-ENST00000514723.1:76423-ENST00000513673.1:21201|911
LSTFKLFSSSNFER
>FUSION-ENST00000502751.5:32702-ENST00000361084.10:7110|405
SPEVRSYMVKSR
>FUSION-ENST00000502751.5:32702-ENST00000361084.10:7110|709
MGAEARVEAERLVVRPLQLSR
>FUSION-ENST00000502751.5:32702-ENST00000361084.10:7110|594
SCPCCACANNSPHHR
>FUSION-ENST00000514723.1:76423-ENST00000513673.1:21201|366
NFTESSCAK
>FUSION-ENST00000514723.1:76423-ENST00000513673.1:21201|1577
DKCWGYHVLR
>FUSION-ENST00000502751.5:32702-ENST00000361084.10:7110|1014
PISPWALIACK
>FUSION-ENST00000514723.1:76423-ENST00000513673.1:21201|1747
SKSIGHLLSYSAFEV
>FUSION-ENST00000502751.5:32702-ENST00000361084.10:7110|671
AEFSPTRGVPQWAERR
>ENST00000557706.5|SNV-10876-C-T|1
SSLYHEEALDQV
>FUSION-ENST00000514723.1:76423-ENST00000513673.1:21201|1604
MCFTQSVVDAILEIFSIMVI
>FUSION-ENST00000514723.1:76423-ENST00000513673.1:21201|1881
MSLIFHLYHQHLR
>FUSION-ENST00000502751.5:32702-ENST00000361084.10:7110|47
RTYTSQPRSR
>ENST00000415537.1|SNV-1800-G-A|3
AEPPKTHVTHHPLSDHETSRR
>FUSION-ENST00000514723.1:76423-ENST00000513673.1:21201|305
MSEDIFDCHTWGSNI
>FUSION-ENST00000502751.5:32702-ENST00000361084.10:7110|374
IWTRLPGPSSALGLLLTA
>ENST00000305364.9|SNV-23686-C-G|4
GAGPPEPLRICRLHISVK
>ENST00000645724.1|SNV-39991-G-C|3
GGDSGLDGLGGPGLQLGSPDK
>FUSION-ENST00000502751.5:32702-ENST00000361084.10:7110|758
EGITVGRR
>ENST00000468221.5|SNV-12097-G-C|2
ACCSPSPCCPSSR
>FUSION-ENST00000514723.1:76423-ENST00000513673.1:21201|2239
EPVIENLWGGMR
>FUSION-ENST00000502751.5:32702-ENST00000361084.10:7110|875
MLMPSEG
>FUSION-ENST00000502751.5:32702-ENST00000361084.10:7110|1297
FLTRDEHPGS
>FUSION-ENST00000502751.5:32702-ENST00000361084.10:7110|822
VTMELIISWRDLS
>FUSION-ENST00000502751.5:32702-ENST00000361084.10:7110|1002
MHSPSPGLGSLLCQLLAGKLRDGR
>ENST00000484818.5|SNV-67747-T-G|4
KYSLKMGGSYMTLL
>FUSION-ENST00000514723.1:76423-ENST00000513673.1:21201|375
MDTTELFFKSLPQVFG
>FUSION-ENST00000514723.1:76423-ENST00000513673.1:21201|143
LMWNNSFILKPSPSPSLWK
>ENST00000518504.5|SNV-17832-A-G|3
ELFSPSTTPHARAKTGAR
>FUSION-ENST00000514723.1:76423-ENST00000513673.1:21201|1988
AVELIIFQEAIKRMLG
>FUSION-ENST00000514723.1:76423-ENST00000513673.1:21201|54
GERDEKSR
>FUSION-ENST00000514723.1:76423-ENST00000513673.1:21201|2086
SVAFFKCR
>FUSION-ENST00000514723.1:76423-ENST00000513673.1:21201|1433
KCHYTPIRMAK
>FUSION-ENST00000514723.1:76423-ENST00000513673.1:21201|1921
PLSIDLTLI
>FUSION-ENST00000514723.1:76423-ENST00000513673.1:21201|538
ACMVSFILLSPGKDIAFAFPILIR
>FUSION-ENST00000514723.1:76423-ENST00000513673.1:21201|1275
IFESLSQQVQNIHNTLQA
>FUSION-ENST00000502751.5:32702-ENST00000361084.10:7110|59
GGPIRAFAPASVTQCSR
>FUSION-ENST00000514723.1:76423-ENST00000513673.1:21201|215
MAHTLLCMSLLLVCLS
>FUSION-ENST00000582788.5:22568-ENST00000584632.5:39764|16
LMRVWCPGR
>FUSION-ENST00000514723.1:76423-ENST00000513673.1:21201|1831
MIHHLLR
>FUSION-ENST00000514723.1:76423-ENST00000513673.1:21201|1750
KLNFVLKILLA
>FUSION-ENST00000502751.5:32702-ENST00000361084.10:7110|1229
MLSGQDNIVRPHLYKKK
>FUSION-ENST00000514723.1:76423-ENST00000513673.1:21201|2119
ISCLLINILFFFFSDQR
>FUSION-ENST00000502751.5:32702-ENST00000361084.10:7110|890
MRLGQEDCLSPGVLR
>FUSION-ENST00000502751.5:32702-ENST00000361084.10:7110|169
PLHSSLGER
>FUSION-ENST00000514723.1:76423-ENST00000513673.1:21201|763
MINFPLI
>ENST00000553804.6|SNV-30859-C-T|3
EEKMGTILRNNWGSPR
>FUSION-ENST00000514723.1:76423-ENST00000513673.1:21201|263
SKALPIDLSFL
>FUSION-ENST00000502751.5:32702-ENST00000361084.10:7110|975
MGKTSHICMLGVQDLWSK
>FUSION-ENST00000514723.1:76423-ENST00000513673.1:21201|382
MLASLVLNWPQVILLLQPPK
>FUSION-ENST00000502751.5:32702-ENST00000361084.10:7110|469
MQIIIPTS
>FUSION-ENST00000514723.1:76423-ENST00000513673.1:21201|1888
LWAFQITFTYSISSDPLITR
>FUSION-ENST00000502751.5:32702-ENST00000361084.10:7110|426
PEDIFDCHNWEWKCYWPKVGR
>FUSION-ENST00000502751.5:32702-ENST00000361084.10:7110|45
TYTSQPR
>FUSION-ENST00000514723.1:76423-ENST00000513673.1:21201|202
MKSREFRPNEIK
>FUSION-ENST00000300651.11:17024-ENST00000584632.5:48219|34
GLVNLYNLPGDNGQIKLADFGLAR
>FUSION-ENST00000514723.1:76423-ENST00000513673.1:21201|1569
MGTSPGVEKLKL
>FUSION-ENST00000502751.5:32702-ENST00000361084.10:7110|689
MLRNHSWSGNTWGRLLR
>FUSION-ENST00000514723.1:76423-ENST00000513673.1:21201|1504
RIVANMVDINPTK
>FUSION-ENST00000514723.1:76423-ENST00000513673.1:21201|2482
SQDEFMYVESLENSK
>ENST00000638323.1|SNV-42368-G-A|2
CNILEIVIK
>FUSION-ENST00000502751.5:32702-ENST00000361084.10:7110|320
IRNTECLLCARC
>FUSION-ENST00000502751.5:32702-ENST00000361084.10:7110|1663
HRLGGELVHVLLLGGGGREGGGVMK
>FUSION-ENST00000502751.5:32702-ENST00000361084.10:7110|260
VPRPGAVAHACNLTLWEAKVR
>FUSION-ENST00000502751.5:32702-ENST00000361084.10:7110|1531
VPNPSCPEPSMQPCPEQR
>FUSION-ENST00000502751.5:32702-ENST00000361084.10:7110|474
SLPHSPLLSLRR
>FUSION-ENST00000502751.5:32702-ENST00000361084.10:7110|170
MPLHSSLGER
>FUSION-ENST00000502751.5:32702-ENST00000361084.10:7110|445
FQFWLGVVAHACNPSTFGG
>FUSION-ENST00000502751.5:32702-ENST00000361084.10:7110|599
KGSWTSSPVSPLRGLPPPSF
>FUSION-ENST00000514723.1:76423-ENST00000513673.1:21201|1215
QCFYFLCTLGPLTSNTSSHSLMR
>FUSION-ENST00000502751.5:32702-ENST00000361084.10:7110|316
GVSHHAQPLLYIFISIAPTVF
>FUSION-ENST00000514723.1:76423-ENST00000513673.1:21201|1328
PPYSFNSISLTRDIEYFSYIY
>ENST00000370225.4|SNV-43449-A-G|3
LVNRYLECLVLDK
>FUSION-ENST00000502751.5:32702-ENST00000361084.10:7110|692
QGWRQRDWL
>FUSION-ENST00000502751.5:32702-ENST00000361084.10:7110|1386
MIHLPQSPK
>FUSION-ENST00000514723.1:76423-ENST00000513673.1:21201|486
IKYLIFPLKCK
>FUSION-ENST00000514723.1:76423-ENST00000513673.1:21201|768
FSSFGLYFK
>FUSION-ENST00000514723.1:76423-ENST00000513673.1:21201|1153
YVGFYSAYCSREMK
>FUSION-ENST00000514723.1:76423-ENST00000513673.1:21201|541
MACMVSFILLSPGK
>ENST00000466387.5|MNV-1370576-CA-C|14
AARVIPSSMLRWR
>FUSION-ENST00000514723.1:76423-ENST00000513673.1:21201|1027
MGQMLYNIKI
>FUSION-ENST00000514723.1:76423-ENST00000513673.1:21201|2252
MLPHKVVTQLMLAVSSYPSYGPR
>FUSION-ENST00000502751.5:32702-ENST00000361084.10:7110|442
MVVVPATREAEAGESLEFR
>FUSION-ENST00000514723.1:76423-ENST00000513673.1:21201|2120
MISCLLINILFFFFSDQR
>FUSION-ENST00000514723.1:76423-ENST00000513673.1:21201|1460
LDFVKIKNYYSVEDTVQGK
>FUSION-ENST00000502751.5:32702-ENST00000361084.10:7110|665
LPSPKGGMCLCTCSVIHGGGTVEWR
>FUSION-ENST00000514723.1:76423-ENST00000513673.1:21201|1055
MNMLDVF
>FUSION-ENST00000514723.1:76423-ENST00000513673.1:21201|1533
RSVLHKNR
>FUSION-ENST00000582788.5:22568-ENST00000584632.5:39764|106
HLSHCLSLVLSSGHPCSPMCKGSR
>FUSION-ENST00000502751.5:32702-ENST00000361084.10:7110|397
IGLLIVSTL
>FUSION-ENST00000582788.5:22568-ENST00000584632.5:39764|263
MIMSPVHLLQPLSLSHLQQKKGLVR
>FUSION-ENST00000502751.5:32702-ENST00000361084.10:7110|1209
GSLSMHTPPLSHR
>FUSION-ENST00000514723.1:76423-ENST00000513673.1:21201|695
MGESSSFFPVK
>FUSION-ENST00000514723.1:76423-ENST00000513673.1:21201|890
FSSSGSK
>ENST00000399138.5|SNV-1176-G-T|6
MAASSGYTDLR
>FUSION-ENST00000582788.5:22568-ENST00000584632.5:39764|125
GPLIIAHPTEILKGGVLIQR
>FUSION-ENST00000514723.1:76423-ENST00000513673.1:21201|2406
TCPWHTTIALLKK
>FUSION-ENST00000514723.1:76423-ENST00000513673.1:21201|1029
MGQMLYNIK
>FUSION-ENST00000502751.5:32702-ENST00000361084.10:7110|870
MAKTLQSLLKIQK
>FUSION-ENST00000514723.1:76423-ENST00000513673.1:21201|1263
MDIASTQVQR
>FUSION-ENST00000514723.1:76423-ENST00000513673.1:21201|1990
AVELIIFQEAIK
>ENST00000448984.1|SNV-4321-A-C|5
STEQINLKTNIHLKTMASLAR
>FUSION-ENST00000514723.1:76423-ENST00000513673.1:21201|1163
ALESYGLK
>FUSION-ENST00000514723.1:76423-ENST00000513673.1:21201|1090
LKFSELEKPGTKCCQQ
>ENST00000462791.1|SNV-727902-C-G|6
MTGQMAGDHTRLEFHKI
>ENST00000558634.5|SNV-1608-C-A|12
GAEMCCDYMAK
>FUSION-ENST00000514723.1:76423-ENST00000513673.1:21201|687
FISAVIKYKAYLNHE
>FUSION-ENST00000514723.1:76423-ENST00000513673.1:21201|1139
TLGDSCKNIVLDDVR
>FUSION-ENST00000514723.1:76423-ENST00000513673.1:21201|1662
KISSLLPNSGEYR
>FUSION-ENST00000514723.1:76423-ENST00000513673.1:21201|153
MDNRGVHFL
>FUSION-ENST00000514723.1:76423-ENST00000513673.1:21201|2458
MVLNLRL
>FUSION-ENST00000514723.1:76423-ENST00000513673.1:21201|416
DKLYNAET
>ENST00000155674.9|SNV-20250-C-T|1
WLKTTPLPRNDFPR
>FUSION-ENST00000514723.1:76423-ENST00000513673.1:21201|1561
MWTSLRVR
>FUSION-ENST00000502751.5:32702-ENST00000361084.10:7110|548
MNNCPYFSIKSPLSGQAR
>FUSION-ENST00000514723.1:76423-ENST00000513673.1:21201|2303
KASSCVQWPR
>FUSION-ENST00000514723.1:76423-ENST00000513673.1:21201|1818
IHIFWFGMKIKVISCLK
>FUSION-ENST00000514723.1:76423-ENST00000513673.1:21201|2509
LSINSRK
>FUSION-ENST00000502751.5:32702-ENST00000361084.10:7110|1272
YFLVVIITAK
>FUSION-ENST00000502751.5:32702-ENST00000361084.10:7110|720
EGGSEGITMVYR
>FUSION-ENST00000514723.1:76423-ENST00000513673.1:21201|852
MQPYVPPF
>FUSION-ENST00000502751.5:32702-ENST00000361084.10:7110|229
GPRPQCCHLLERIR
>FUSION-ENST00000514723.1:76423-ENST00000513673.1:21201|756
VCIFCSDAYTLISSLLWVQEV
>ENST00000459850.5|SNV-5938-C-T|12
KATCLTQR
>ENST00000502420.1|SNV-129-G-C|5
RSCPGRTAPQLLWGR
>FUSION-ENST00000502751.5:32702-ENST00000361084.10:7110|1095
LSLTPPRK
>FUSION-ENST00000502751.5:32702-ENST00000361084.10:7110|338
KPSFKCM
>FUSION-ENST00000502751.5:32702-ENST00000361084.10:7110|282
HAPAPRLLGSLWNSSNSESSTAL
>ENST00000393847.6|INDEL-8633-C-CC|4
LALPHRCR
>FUSION-ENST00000502751.5:32702-ENST00000361084.10:7110|763
EGREGITVGRR
>FUSION-ENST00000582788.5:22568-ENST00000584632.5:39764|204
EGRAPVR
>FUSION-ENST00000514723.1:76423-ENST00000513673.1:21201|131
MSVTKCFPPQK
>FUSION-ENST00000514723.1:76423-ENST00000513673.1:21201|281
YEKLRYT
>FUSION-ENST00000514723.1:76423-ENST00000513673.1:21201|1928
MNRKLIR
>FUSION-ENST00000502751.5:32702-ENST00000361084.10:7110|591
TEGTMAK
>FUSION-ENST00000514723.1:76423-ENST00000513673.1:21201|158
MARGWRGMDNR
>FUSION-ENST00000514723.1:76423-ENST00000513673.1:21201|1883
MVASACNPSYSGG
>FUSION-ENST00000514723.1:76423-ENST00000513673.1:21201|351
IKRDQER
>FUSION-ENST00000514723.1:76423-ENST00000513673.1:21201|2060
NIYNSKQR
>FUSION-ENST00000514723.1:76423-ENST00000513673.1:21201|823
KFPPKLF
>FUSION-ENST00000502751.5:32702-ENST00000361084.10:7110|70
YYRGAVGALLVFDLTK
>FUSION-ENST00000502751.5:32702-ENST00000361084.10:7110|378
MCHHPQLIFFLR
>FUSION-ENST00000582788.5:22568-ENST00000584632.5:39764|245
MGPHAWFVKLQTPAGCDGSCL
>FUSION-ENST00000514723.1:76423-ENST00000513673.1:21201|1488
MYLIKDWCQTYAK
>FUSION-ENST00000514723.1:76423-ENST00000513673.1:21201|2511
MLSINSR
>FUSION-ENST00000514723.1:76423-ENST00000513673.1:21201|879
MNSYPSLSFKISFQL
>FUSION-ENST00000514723.1:76423-ENST00000513673.1:21201|195
MGWGLILPPETFGNV
>FUSION-ENST00000502751.5:32702-ENST00000361084.10:7110|26
CRPPASPGCR
>FUSION-ENST00000514723.1:76423-ENST00000513673.1:21201|1069
LGFNPIPFCILCVK
>ENST00000233242.5|MNV-38213-AA-A|3
AHLDIAGSLEGHLGSSK
>FUSION-ENST00000514723.1:76423-ENST00000513673.1:21201|2034
RDLIFQGK
>FUSION-ENST00000514723.1:76423-ENST00000513673.1:21201|1390
LINCLFLFPCRICDRLVHALILSHC
>FUSION-ENST00000514723.1:76423-ENST00000513673.1:21201|2011
IMAICFSK
>FUSION-ENST00000502751.5:32702-ENST00000361084.10:7110|800
ISQKAMR
>ENST00000555122.1|SNV-30156-T-C|7
GHLPKLQMPSFKTPK
>FUSION-ENST00000514723.1:76423-ENST00000513673.1:21201|2452
AKIMFHEVSTVYFETIKC
>ENST00000286349.4|SNV-10438-A-C|2
TPGPLVIYQTLVYPR
>FUSION-ENST00000502751.5:32702-ENST00000361084.10:7110|1026
MVAPPPFSLCPGPRGR
>FUSION-ENST00000514723.1:76423-ENST00000513673.1:21201|693
MGESSSFFPVKFISAVIK
>FUSION-ENST00000514723.1:76423-ENST00000513673.1:21201|844
LLHSFLYMQFSSSSI
>FUSION-ENST00000502751.5:32702-ENST00000361084.10:7110|545
WLTPVIPALWEAEAGGSR
>FUSION-ENST00000502751.5:32702-ENST00000361084.10:7110|1304
LPLASGIQHMGDNDATSRFLTR
>FUSION-ENST00000514723.1:76423-ENST00000513673.1:21201|1287
PVIPATQEAEAGESLEPGR
>FUSION-ENST00000514723.1:76423-ENST00000513673.1:21201|2099
HSAVCQLHFSNVEFLLDSFK
>FUSION-ENST00000514723.1:76423-ENST00000513673.1:21201|628
MFTLSFH
>FUSION-ENST00000502751.5:32702-ENST00000361084.10:7110|968
MLGVQDLWSK
>FUSION-ENST00000514723.1:76423-ENST00000513673.1:21201|346
ELSPLGFMGQVAVISLSSSTK
>ENST00000508814.5|MNV-304129-AAG-A|2
NITNSMTFATK
>FUSION-ENST00000502751.5:32702-ENST00000361084.10:7110|765
TKQDPVSKGER
>FUSION-ENST00000502751.5:32702-ENST00000361084.10:7110|1379
MGFCHVGQAGVK
>ENST00000343846.7|SNV-95602-C-T|2
LIITCHEGFKIWYPDLHNMVSLCR
>ENST00000521950.1|SNV-176153-A-C|3
DTVHNLVNLCTNEVLLKGGK
>FUSION-ENST00000514723.1:76423-ENST00000513673.1:21201|1675
MYCEKVLFSFEFHFK
>FUSION-ENST00000514723.1:76423-ENST00000513673.1:21201|1987
MVEPFRAK
>FUSION-ENST00000502751.5:32702-ENST00000361084.10:7110|769
KEGREGITVGR
>FUSION-ENST00000514723.1:76423-ENST00000513673.1:21201|547
MFVEWWIQ
>FUSION-ENST00000514723.1:76423-ENST00000513673.1:21201|1597
VLVKTKGK
>ENST00000549687.5|SNV-59553-A-T|2
ILEYLDKWFVLDVILPFLQQIPSK
>FUSION-ENST00000502751.5:32702-ENST00000361084.10:7110|780
IAPMHSSLLDDKAR
>FUSION-ENST00000502751.5:32702-ENST00000361084.10:7110|232
MGPRPQCCHLLER
>FUSION-ENST00000514723.1:76423-ENST00000513673.1:21201|2367
ISQTWWHVPKSQLPRS
>FUSION-ENST00000514723.1:76423-ENST00000513673.1:21201|1237
QISGLLLGPLKIQVHNQKLIK
>FUSION-ENST00000514723.1:76423-ENST00000513673.1:21201|2507
LSINSRKSTTVHLFYG
>ENST00000558634.5|SNV-1608-C-A|6
CCDYMAKQR
>FUSION-ENST00000582788.5:22568-ENST00000584632.5:39764|11
MRVWCPGRHSALILPFAQQ
>FUSION-ENST00000502751.5:32702-ENST00000361084.10:7110|505
GGPLLQLQSWSCGASVCFLGNRER
>FUSION-ENST00000514723.1:76423-ENST00000513673.1:21201|529
MTDISLPS
>FUSION-ENST00000502751.5:32702-ENST00000361084.10:7110|1029
RGGEVSQ
>FUSION-ENST00000514723.1:76423-ENST00000513673.1:21201|1118
VDFSHCPNDGYCQL
>ENST00000308192.13|SNV-34753-A-C|5
KCPGRVVGGCVAHPHSWPWHVSLR
>FUSION-ENST00000502751.5:32702-ENST00000361084.10:7110|1371
QWCDLGSLQPLTPGFKR
>FUSION-ENST00000514723.1:76423-ENST00000513673.1:21201|444
NVTIETQR
>ENST00000636805.1|INDEL-100868-C-CA|3
KIESSCGRTDNS
>ENST00000367034.5|SNV-7517-T-C|1
TQHHVEALAEHQNGKVVVSASTR
>FUSION-ENST00000514723.1:76423-ENST00000513673.1:21201|2126
VIFLWGALISCFLFFMNL
>FUSION-ENST00000502751.5:32702-ENST00000361084.10:7110|299
KLTLEKLVQSH
>FUSION-ENST00000514723.1:76423-ENST00000513673.1:21201|2322
EVKLYTQCHTA
>FUSION-ENST00000502751.5:32702-ENST00000361084.10:7110|796
REVEIAGI
>ENST00000304372.6|INDEL-32956-C-CC|5
ANLQAILTPKK
>ENST00000521087.5|SNV-11823-T-C|2
FEQLRAFALDPGGSTLEDPTDL
>FUSION-ENST00000514723.1:76423-ENST00000513673.1:21201|1396
MLPERLINCLFLFPCR
>FUSION-ENST00000502751.5:32702-ENST00000361084.10:7110|1467
PGEQRTLLSCLVHTHTQAR
>FUSION-ENST00000514723.1:76423-ENST00000513673.1:21201|1906
NDCNFVGLVLGLL
>FUSION-ENST00000502751.5:32702-ENST00000361084.10:7110|24
CRPPASPGCRRR
>FUSION-ENST00000502751.5:32702-ENST00000361084.10:7110|811
SQGMERA
>FUSION-ENST00000514723.1:76423-ENST00000513673.1:21201|819
MRTLLPCSSSFLLPEI
>FUSION-ENST00000502751.5:32702-ENST00000361084.10:7110|944
GAIFLRSQSKLMEE
>FUSION-ENST00000502751.5:32702-ENST00000361084.10:7110|781
MIAPMHSSLLDDKAR
>ENST00000264956.11|SNV-93629-C-T|3
TAGGAHETSQVVHQR
>FUSION-ENST00000514723.1:76423-ENST00000513673.1:21201|1590
TFTFRKTECFFPPN
>FUSION-ENST00000502751.5:32702-ENST00000361084.10:7110|1147
HHARLPANFCIFIRDVVAPCWPGWS
>FUSION-ENST00000514723.1:76423-ENST00000513673.1:21201|995
RCLVFCSCDSLLRMMISNFIHVPTK
>FUSION-ENST00000514723.1:76423-ENST00000513673.1:21201|1168
ILGFIYSSTFSF
>ENST00000366774.4|SNV-136-A-C|2
MEQRGRGVK
>FUSION-ENST00000582788.5:22568-ENST00000584632.5:39764|18
QHSESQPPVPPGLPPLQPQWHL
>FUSION-ENST00000582788.5:22568-ENST00000584632.5:39764|230
AHACNPSTLGGRGGQIT
>FUSION-ENST00000514723.1:76423-ENST00000513673.1:21201|362
LVSYLQNE
>FUSION-ENST00000514723.1:76423-ENST00000513673.1:21201|2257
MCMTRSSKDS
>FUSION-ENST00000514723.1:76423-ENST00000513673.1:21201|1552
MLSIRNPL
>FUSION-ENST00000514723.1:76423-ENST00000513673.1:21201|1034
YNYSCYYNQTVLCQALCFNGKK
>FUSION-ENST00000514723.1:76423-ENST00000513673.1:21201|1456
NYYSVEDTVQGKK
>ENST00000474874.5|SNV-21762-A-G|2
NTGRELPGTVGD
>FUSION-ENST00000502751.5:32702-ENST00000361084.10:7110|1514
LSVTAFLKLHGVR
>FUSION-ENST00000514723.1:76423-ENST00000513673.1:21201|455
KNEIFHVVK
>FUSION-ENST00000514723.1:76423-ENST00000513673.1:21201|682
FVCVRVTRK
>FUSION-ENST00000502751.5:32702-ENST00000361084.10:7110|699
EGARESLWFIEEKGWEQR
>FUSION-ENST00000502751.5:32702-ENST00000361084.10:7110|1234
VMLSGQDNIVRPHLYKKK
>FUSION-ENST00000514723.1:76423-ENST00000513673.1:21201|1755
MEYFKTVNSS
>FUSION-ENST00000502751.5:32702-ENST00000361084.10:7110|144
MDLAREESR
>ENST00000319449.9|SNV-194-G-A|4
AAKGWSAPILTLAR
>ENST00000341375.12|SNV-291854-C-T|2
CPRPPGYWRR
>FUSION-ENST00000502751.5:32702-ENST00000361084.10:7110|1643
GWHCSLRARGQT
>ENST00000265922.8|SNV-201675-T-G|5
SNKNRMDVIHMVIGMSMR
>FUSION-ENST00000502751.5:32702-ENST00000361084.10:7110|1330
MLSWGREGEAVNMSFLGC
>FUSION-ENST00000502751.5:32702-ENST00000361084.10:7110|644
DGGQMVAPLRR
>ENST00000309880.6|INDEL-1457-C-CG|1
NNVGLWGPPCSCAFIPP
>FUSION-ENST00000514723.1:76423-ENST00000513673.1:21201|242
GSQAPSQFNNIISFSKSFLGFLIL
>ENST00000497580.5|SNV-40198-C-T|1
LIITSAEVSPAECCQHAK
>FUSION-ENST00000502751.5:32702-ENST00000361084.10:7110|1433
FKQFSASAS
>ENST00000636298.1|SNV-727902-C-G|12
MTGQMAGDHTRLEFHK
>FUSION-ENST00000514723.1:76423-ENST00000513673.1:21201|1503
IVANMVDINPTK
>FUSION-ENST00000514723.1:76423-ENST00000513673.1:21201|260
FFFLFVLQIPPP
>FUSION-ENST00000502751.5:32702-ENST00000361084.10:7110|1325
MQDAVWHR
>FUSION-ENST00000502751.5:32702-ENST00000361084.10:7110|48
RTYTSQPR
>ENST00000468221.5|SNV-12097-G-C|1
ACCSPSPCCPSSRSPACPPSCR
>FUSION-ENST00000502751.5:32702-ENST00000361084.10:7110|1184
NSIVLLTH
>FUSION-ENST00000514723.1:76423-ENST00000513673.1:21201|310
QVSSLISSPSLCY
>ENST00000367409.9|INDEL-41884-A-AGAA|2
MHKEELRK
>FUSION-ENST00000502751.5:32702-ENST00000361084.10:7110|7
RTQGCAFASPSLKR
>FUSION-ENST00000502751.5:32702-ENST00000361084.10:7110|579
VRWALGMLCKLGAHPAK
>ENST00000354567.7|SNV-236623-G-A|7
LVEKYGFTHLSTGK
>ENST00000569916.1|INDEL-30625-G-GG|3
KNYRSQPAGNTACK
>FUSION-ENST00000582788.5:22568-ENST00000584632.5:39764|210
KFADAIPSRPLLSLMKK
>FUSION-ENST00000582788.5:22568-ENST00000584632.5:39764|254
NVAYTPLASLGLSFPICILGAVVK
>FUSION-ENST00000514723.1:76423-ENST00000513673.1:21201|1350
SKVNCEGRR
>FUSION-ENST00000514723.1:76423-ENST00000513673.1:21201|2262
NSACEGSR
>FUSION-ENST00000514723.1:76423-ENST00000513673.1:21201|964
NQSIYIVNSTYK
>FUSION-ENST00000514723.1:76423-ENST00000513673.1:21201|1667
FWKSFADTDKTQK
>ENST00000408939.4|SNV-139-G-C|6
NARYAEAVQLLGRELQR
>FUSION-ENST00000502751.5:32702-ENST00000361084.10:7110|1399
TWVSRIKCK
>ENST00000621271.4|SNV-59158-G-C|4
VGYTPDWIFLLRR
>FUSION-ENST00000514723.1:76423-ENST00000513673.1:21201|276
MDSILGYLFLFRYWMFKNAEN
>FUSION-ENST00000514723.1:76423-ENST00000513673.1:21201|1959
NTFLPPTLSEESLVLR
>FUSION-ENST00000502751.5:32702-ENST00000361084.10:7110|1012
MEVGKTLEIFQSGSLVLK
>ENST00000590311.5|SNV-26969-C-A|2
DQLQSIIKISLK
>FUSION-ENST00000502751.5:32702-ENST00000361084.10:7110|1536
CRGGPGWAP
>FUSION-ENST00000514723.1:76423-ENST00000513673.1:21201|778
WRHFILLYDLILGE
>FUSION-ENST00000514723.1:76423-ENST00000513673.1:21201|1582
NDSNVIR
>FUSION-ENST00000502751.5:32702-ENST00000361084.10:7110|242
SSVPVFDSHSTHTTGKKTEVQR
>ENST00000318351.2|MNV-6952-CA-C|7
CCPTAPRREIR
>ENST00000590311.5|SNV-26969-C-A|4
DCLFQQKDQLQSIIKISLK
>FUSION-ENST00000502751.5:32702-ENST00000361084.10:7110|337
MYENMQQL
>FUSION-ENST00000514723.1:76423-ENST00000513673.1:21201|1587
FPCASGKGRGEK
>FUSION-ENST00000514723.1:76423-ENST00000513673.1:21201|1524
RTSLMSFRSTSTGCLLSLPVGV
>ENST00000621271.4|SNV-59158-G-C|1
VMKISPEQGLQFSR
>FUSION-ENST00000514723.1:76423-ENST00000513673.1:21201|317
LEATLPPLWSHMSSLECSCP
>FUSION-ENST00000514723.1:76423-ENST00000513673.1:21201|1281
TWIPFPNFALFWFNNF
>ENST00000367482.8|SNV-10898-C-T|1
EPAPTVPKKPAPTTPKEPAPTTPK
>ENST00000638141.2|SNV-29555-A-C|6
KPSREAPSWAAPLIQSFR
>FUSION-ENST00000502751.5:32702-ENST00000361084.10:7110|1302
GDNDATSR
>FUSION-ENST00000514723.1:76423-ENST00000513673.1:21201|660
MTLILIK
>FUSION-ENST00000502751.5:32702-ENST00000361084.10:7110|1035
AQKAEKEEQEHES
>FUSION-ENST00000502751.5:32702-ENST00000361084.10:7110|1200
ITDACHHAQLIFCIFCR
>FUSION-ENST00000502751.5:32702-ENST00000361084.10:7110|1253
HHHTGQIFVFLVEMGFR
>FUSION-ENST00000514723.1:76423-ENST00000513673.1:21201|1278
MLLFPVYPRSFDK
>ENST00000379410.8|SNV-4494-G-T|1
QTALLGVPRRCHSAPPQR
>FUSION-ENST00000502751.5:32702-ENST00000361084.10:7110|1076
AVFGTQMVLSKYL
>ENST00000541930.5|SNV-7345-G-T|1
RPVLETTYGDYPLTAMTLTPGGK
>FUSION-ENST00000514723.1:76423-ENST00000513673.1:21201|125
MEKMWTSVHHDTLR
>FUSION-ENST00000502751.5:32702-ENST00000361084.10:7110|1181
LARLVLNS
>FUSION-ENST00000514723.1:76423-ENST00000513673.1:21201|567
ERRCQAPLDNQLVCK
>ENST00000558634.5|SNV-1608-C-A|13
LCRGAEMCCDYMAKQR
>FUSION-ENST00000502751.5:32702-ENST00000361084.10:7110|1587
TKEALGIWPGR
>FUSION-ENST00000514723.1:76423-ENST00000513673.1:21201|1835
GKVEIHSYTWLEQ
>FUSION-ENST00000514723.1:76423-ENST00000513673.1:21201|1424
RRCSTSYH
>FUSION-ENST00000514723.1:76423-ENST00000513673.1:21201|1270
MQHMAAS
>FUSION-ENST00000502751.5:32702-ENST00000361084.10:7110|1571
GKGLAERWGGR
>ENST00000268919.6|SNV-1587-T-C|4
SLLALKECILALGQNKPHTPLRASK
>FUSION-ENST00000502751.5:32702-ENST00000361084.10:7110|384
HVCMCVCVCVHIYIYIHTHIYM
>FUSION-ENST00000514723.1:76423-ENST00000513673.1:21201|1015
VLSPTLRLDSK
>FUSION-ENST00000514723.1:76423-ENST00000513673.1:21201|1592
GKFPCASGK
>FUSION-ENST00000502751.5:32702-ENST00000361084.10:7110|605
IPLANPSLQALIRAGR
>FUSION-ENST00000514723.1:76423-ENST00000513673.1:21201|1671
VLFSFEFHFK
>FUSION-ENST00000514723.1:76423-ENST00000513673.1:21201|397
MSSVFLVRPYFFISIIK
>FUSION-ENST00000514723.1:76423-ENST00000513673.1:21201|1560
WTSLRVR
>FUSION-ENST00000502751.5:32702-ENST00000361084.10:7110|1404
MTQRTWVSR
>ENST00000487917.1|SNV-13318-G-T|1
EEDLLLFWTYIQAMLTNLESLSLDR
>ENST00000323206.2|SNV-816-C-T|1
FPPQAELLLLCGGIR
>ENST00000638141.2|SNV-29555-A-C|7
SCRKPSREAPSWAAPLIQSFR
>FUSION-ENST00000502751.5:32702-ENST00000361084.10:7110|274
SGQTQWLTPIIPALWK
>FUSION-ENST00000514723.1:76423-ENST00000513673.1:21201|1448
SSYNLVEVGLT
>ENST00000558634.5|SNV-1608-C-A|14
MLCRGAEMCCDYMAKQR
>ENST00000268919.6|SNV-1587-T-C|3
ECILALGQNKPHTPLR
>ENST00000300504.7|SNV-7903-C-T|2
TEWDSFFDESGHLVK
>FUSION-ENST00000514723.1:76423-ENST00000513673.1:21201|1899
MTAILWDWFWGFYEGKILCKK
>FUSION-ENST00000514723.1:76423-ENST00000513673.1:21201|1762
IMKISFCFWMEYFKTVNSS
>FUSION-ENST00000514723.1:76423-ENST00000513673.1:21201|331
IKIQNNNITISKDLF
>FUSION-ENST00000502751.5:32702-ENST00000361084.10:7110|1276
SGSWCWRCPGRLAG
>FUSION-ENST00000514723.1:76423-ENST00000513673.1:21201|859
YIIIHFRILL
>FUSION-ENST00000502751.5:32702-ENST00000361084.10:7110|711
EGREGGR
>ENST00000379328.9|INDEL-12997-G-GC|26
LGRLGPAGR
>FUSION-ENST00000502751.5:32702-ENST00000361084.10:7110|913
GTRSVVK
>FUSION-ENST00000502751.5:32702-ENST00000361084.10:7110|1352
ICPPWPPLHSSLGSKSQTPSKK
>FUSION-ENST00000514723.1:76423-ENST00000513673.1:21201|1950
MYSMKTYCS
>FUSION-ENST00000502751.5:32702-ENST00000361084.10:7110|1624
EFYNSGWVSHSGK
>FUSION-ENST00000508557.5:76423-ENST00000513673.1:21201|21
MQVSKYGDLANWMIPMEFR
>FUSION-ENST00000502751.5:32702-ENST00000361084.10:7110|51
ERRTYTSQPR
>ENST00000650596.1|SNV-6528-C-T|3
LSPWPVDLEK
>FUSION-ENST00000502751.5:32702-ENST00000361084.10:7110|267
MGVTEETLGCYKNTEEPPHPIK
>FUSION-ENST00000502751.5:32702-ENST00000361084.10:7110|1455
MRFSHFLFFPFFFFVGGQSLALSPR
>FUSION-ENST00000514723.1:76423-ENST00000513673.1:21201|52
MCFLILFLFLPSFTEIYLTNK
>FUSION-ENST00000502751.5:32702-ENST00000361084.10:7110|5
TQGCAFASPSLKR
>FUSION-ENST00000502751.5:32702-ENST00000361084.10:7110|1196
DFLSGLWPVLSSSAIP
>ENST00000265922.8|SNV-201675-T-G|1
MDVIHMVIGMSMRICQMR
>FUSION-ENST00000514723.1:76423-ENST00000513673.1:21201|1470
MVWQFLFLVSSHPQTTTAELAS
>FUSION-ENST00000582788.5:22568-ENST00000584632.5:39764|168
TEACRYKGQK
>FUSION-ENST00000514723.1:76423-ENST00000513673.1:21201|2250
MSPSASLLCA
>FUSION-ENST00000514723.1:76423-ENST00000513673.1:21201|1785
MMTIELHCK
>ENST00000366497.6|SNV-2724-T-G|2
MHVEDYPPQKGCIPLPR
>ENST00000312006.5|SNV-6323-C-T|3
ACVEREACELREAR
>ENST00000226730.5|SNV-548-G-C|4
NPKLTTMLTFKFYMPK
>FUSION-ENST00000582788.5:22568-ENST00000584632.5:39764|255
MNVAYTPLASLGLSFPICILGAVVK
>FUSION-ENST00000514723.1:76423-ENST00000513673.1:21201|777
HFILLYDLILGE
>FUSION-ENST00000514723.1:76423-ENST00000513673.1:21201|1012
MGVDRCLWNNSMESFK
>FUSION-ENST00000582788.5:22568-ENST00000584632.5:39764|268
SCALLPA
>ENST00000265922.8|SNV-201675-T-G|3
NRMDVIHMVIGMSMRICQMR
>FUSION-ENST00000514723.1:76423-ENST00000513673.1:21201|1654
NEFESFGVI
>FUSION-ENST00000514723.1:76423-ENST00000513673.1:21201|318
MLEATLPPLWSHMSSLECSCP
>FUSION-ENST00000514723.1:76423-ENST00000513673.1:21201|2254
TRSSKDS
>FUSION-ENST00000514723.1:76423-ENST00000513673.1:21201|858
MTISVIFFLLLNSL
>FUSION-ENST00000502751.5:32702-ENST00000361084.10:7110|1659
EGGGVMK
>FUSION-ENST00000502751.5:32702-ENST00000361084.10:7110|152
MRWMVGPG
>FUSION-ENST00000502751.5:32702-ENST00000361084.10:7110|788
ALQVRSR
>FUSION-ENST00000502751.5:32702-ENST00000361084.10:7110|928
MLTPPTPILGR
>FUSION-ENST00000514723.1:76423-ENST00000513673.1:21201|643
VINQFFFFFYKMWHIIQR
>FUSION-ENST00000514723.1:76423-ENST00000513673.1:21201|979
MSIRLLCEGLGQR
>FUSION-ENST00000514723.1:76423-ENST00000513673.1:21201|1700
MENFLNEIHSQEIGAVKWSK
>FUSION-ENST00000502751.5:32702-ENST00000361084.10:7110|176
ISTVLGEKNKLTGCGK
>FUSION-ENST00000514723.1:76423-ENST00000513673.1:21201|1942
NSRIEIVYW
>FUSION-ENST00000502751.5:32702-ENST00000361084.10:7110|1061
GNSQPGPR
>FUSION-ENST00000502751.5:32702-ENST00000361084.10:7110|1326
HSFYRGD
>ENST00000317147.10|INDEL-30625-G-GG|4
NYRSQPAGNTAYCESAR
>FUSION-ENST00000514723.1:76423-ENST00000513673.1:21201|1225
KGNCQYVKFFSCEKPQ
>ENST00000646253.1|INDEL-264264-C-CA|2
TEGVKEAQAPCPGSTT
>ENST00000584601.5|SNV-27616-C-G|1
IVHNGAYSLTLQGLGISWLGLRSLR
>FUSION-ENST00000502751.5:32702-ENST00000361084.10:7110|205
SMVLAFAASK
>ENST00000432829.6|SNV-97228-C-T|1
LENLLQQVSVEDFEKQNEEARR
>ENST00000562841.1|INDEL-32956-C-CC|3
VPRDAAPHAPPAKSHFNWR
>FUSION-ENST00000502751.5:32702-ENST00000361084.10:7110|430
PEDIFDCHNWEWK
>FUSION-ENST00000502751.5:32702-ENST00000361084.10:7110|1460
KGDTVESPGFLWR
>FUSION-ENST00000514723.1:76423-ENST00000513673.1:21201|2213
GRDESASLR
>FUSION-ENST00000514723.1:76423-ENST00000513673.1:21201|546
FVEWWIQ
>ENST00000514442.5|SNV-35895-A-G|14
MASRRQSPNGQQACCPLK
>FUSION-ENST00000514723.1:76423-ENST00000513673.1:21201|1102
QKMLAAGHSGACL
>ENST00000251127.11|SNV-39526-T-G|3
IPRPLIRIR
>ENST00000492260.5|SNV-5938-C-T|23
MASETSSASCSTPTPRECPPAPR
>FUSION-ENST00000514723.1:76423-ENST00000513673.1:21201|2283
LLISRLCKR
>ENST00000308744.10|SNV-115431-C-G|2
KIYTTVLFANIYVAPLSLIVIMYGR
>FUSION-ENST00000514723.1:76423-ENST00000513673.1:21201|1703
SKTRVYLLWFSFFK
>FUSION-ENST00000514723.1:76423-ENST00000513673.1:21201|64
LFPDFMK
>FUSION-ENST00000514723.1:76423-ENST00000513673.1:21201|40
MLYISISEVILITEVIC
>FUSION-ENST00000502751.5:32702-ENST00000361084.10:7110|1213
MTWWMAQKGSLSMHTPPLSHR
>ENST00000380412.7|SNV-1632-A-G|6
AFSQSSDLIKHQRTHTGERPCK
>FUSION-ENST00000502751.5:32702-ENST00000361084.10:7110|597
GSWTSSPVSPLRGLPPPSF
>FUSION-ENST00000514723.1:76423-ENST00000513673.1:21201|1218
MLGLKPQIDVF
>FUSION-ENST00000502751.5:32702-ENST00000361084.10:7110|1153
VLHIPPSLLWHSVFTHLLALSS
>ENST00000273857.9|SNV-157954-G-A|2
SDKVNCSCHSQGLVECR
>FUSION-ENST00000514723.1:76423-ENST00000513673.1:21201|571
MSQGERER
>FUSION-ENST00000502751.5:32702-ENST00000361084.10:7110|371
MLSLCFIFLFP
>ENST00000407775.7|SNV-1211953-A-C|3
ISFNKVETYLAHKQNFCPVTAHQR
>FUSION-ENST00000582788.5:22568-ENST00000584632.5:39764|201
KCPPTIIFLDHIR
>FUSION-ENST00000514723.1:76423-ENST00000513673.1:21201|1615
YKVIFYM
>FUSION-ENST00000502751.5:32702-ENST00000361084.10:7110|690
LRNHSWSGNTWGR
>FUSION-ENST00000514723.1:76423-ENST00000513673.1:21201|1974
LKNFIRSHFK
>FUSION-ENST00000514723.1:76423-ENST00000513673.1:21201|85
RFTLFFLFLSQWTR
>ENST00000521087.5|SNV-11823-T-C|3
MFEQLRAFALDPGGSTLEDPTDL
>FUSION-ENST00000502751.5:32702-ENST00000361084.10:7110|1247
MAKPRLYK
>FUSION-ENST00000514723.1:76423-ENST00000513673.1:21201|1386
LVHALILSHC
>FUSION-ENST00000502751.5:32702-ENST00000361084.10:7110|576
WALGMLCKLGAHPAKR
>FUSION-ENST00000514723.1:76423-ENST00000513673.1:21201|748
MEPKENSGGFPSAFSV
>FUSION-ENST00000514723.1:76423-ENST00000513673.1:21201|1002
EDSFYLFIYFYYYTLSFR
>FUSION-ENST00000502751.5:32702-ENST00000361084.10:7110|1291
DLVSLLHMKGPEVQRG
>ENST00000542394.5|SNV-21711-A-G|3
RDFESNVRLCNGEIFFVTNIEYL
>FUSION-ENST00000514723.1:76423-ENST00000513673.1:21201|273
MFKNAEN
>ENST00000373917.7|SNV-7434-G-A|1
MEGTPSDPNPNDPRARMDSESLFK
>FUSION-ENST00000514723.1:76423-ENST00000513673.1:21201|1413
GWGDTFCMEQRDLR
>FUSION-ENST00000502751.5:32702-ENST00000361084.10:7110|305
MVKPHLYSKYKN
>ENST00000497170.5|SNV-39526-T-G|10
SPWGMLRIPRPLIR
>FUSION-ENST00000514723.1:76423-ENST00000513673.1:21201|341
ELWPLVEELAT
>FUSION-ENST00000514723.1:76423-ENST00000513673.1:21201|1126
MHVLNNFKFRDC
>FUSION-ENST00000514723.1:76423-ENST00000513673.1:21201|348
DQERMVKFHR
>FUSION-ENST00000502751.5:32702-ENST00000361084.10:7110|389
KTCNNYK
>FUSION-ENST00000502751.5:32702-ENST00000361084.10:7110|1551
AKDMCANAVR
>FUSION-ENST00000514723.1:76423-ENST00000513673.1:21201|2085
MSVAFFKCRISA
>ENST00000296674.13|MNV-2243-TCT-T|11
FKVVKVANVSFGPIQR
>FUSION-ENST00000582788.5:22568-ENST00000584632.5:39764|129
GKGPLIIAHPTEILK
>FUSION-ENST00000514723.1:76423-ENST00000513673.1:21201|589
MQVVFPYLLLFFNPK
>FUSION-ENST00000514723.1:76423-ENST00000513673.1:21201|733
PSLVHVKLIVRFITCSTYDFLVLET
>ENST00000652716.1|SNV-16352-T-C|2
MTALLYSAFGVITEKTR
>FUSION-ENST00000514723.1:76423-ENST00000513673.1:21201|705
MAESSNQLK
>FUSION-ENST00000514723.1:76423-ENST00000513673.1:21201|699
MPLYPVVQLGCRHIF
>ENST00000325602.6|SNV-1330-C-T|2
VPYIHSQTNNKTDCR
>ENST00000472649.2|SNV-243-G-A|4
TGGHWTTK
>ENST00000534326.5|SNV-8419-C-T|5
QALAAGEGPSGTGICGFSYARGQP
>FUSION-ENST00000502751.5:32702-ENST00000361084.10:7110|1126
MLVIIIQDSA
>ENST00000346299.10|SNV-67747-T-G|1
LYDPLVEYRRQGIPNESWR
>FUSION-ENST00000502751.5:32702-ENST00000361084.10:7110|91
MGASLEPTVLSRQEPR
>FUSION-ENST00000514723.1:76423-ENST00000513673.1:21201|1147
EMKTWRTFK
>FUSION-ENST00000514723.1:76423-ENST00000513673.1:21201|765
MLLQIFVFDMINFPLI
>FUSION-ENST00000514723.1:76423-ENST00000513673.1:21201|1779
TIELHCK
>FUSION-ENST00000582788.5:22568-ENST00000584632.5:39764|257
MSPVHLLQPLSLSHLQQKKGLVR
>ENST00000635945.1|SNV-118654-T-C|11
MLCFVATAQMQASVLKDTSVRR
>ENST00000638141.2|SNV-29555-A-C|17
MYKIMQKAIER
>FUSION-ENST00000502751.5:32702-ENST00000361084.10:7110|1284
GPEVQRG
>FUSION-ENST00000514723.1:76423-ENST00000513673.1:21201|1089
FSELEKPGTK
>FUSION-ENST00000502751.5:32702-ENST00000361084.10:7110|766
MTKQDPVSKGER
>FUSION-ENST00000514723.1:76423-ENST00000513673.1:21201|1196
MFYGFYLIDIILPWSK
>FUSION-ENST00000514723.1:76423-ENST00000513673.1:21201|278
MDSILGYLFLFRYWMFK
>FUSION-ENST00000514723.1:76423-ENST00000513673.1:21201|962
NQSIYIVNSTYKRK
>FUSION-ENST00000514723.1:76423-ENST00000513673.1:21201|646
MVTFKVINQFFFFFYKMWHIIQR
>FUSION-ENST00000514723.1:76423-ENST00000513673.1:21201|600
VDTVKPYLKDLGQK
>FUSION-ENST00000502751.5:32702-ENST00000361084.10:7110|953
DLRNLPVWFSCFEGVK
>ENST00000320005.5|SNV-167642-G-C|3
ENEDKRK
>FUSION-ENST00000502751.5:32702-ENST00000361084.10:7110|1487
MVVHTCNRSYLGG
>ENST00000374825.9|SNV-6088-C-G|2
VTNQLQYLQKVVMK
>FUSION-ENST00000502751.5:32702-ENST00000361084.10:7110|867
TPLHSPGGAALWKR
>FUSION-ENST00000514723.1:76423-ENST00000513673.1:21201|2370
LSLDVQGQHGETLCLQK
>FUSION-ENST00000514723.1:76423-ENST00000513673.1:21201|2354
MGVIVGWMIISWSLK
>ENST00000359651.7|INDEL-5996-T-TGC|6
FLRAPRLWPNYGAK
>FUSION-ENST00000514723.1:76423-ENST00000513673.1:21201|497
LKPEILVDPSHIVKSELLHKVPK
>FUSION-ENST00000514723.1:76423-ENST00000513673.1:21201|2025
SSACRGLRQELPWWFGEQG
>ENST00000557793.1|SNV-60918-A-G|2
NIFKDRIVVMVG
>ENST00000319449.9|SNV-194-G-A|7
SQLPGPGDLRSATRPRAAK
>FUSION-ENST00000514723.1:76423-ENST00000513673.1:21201|2097
MSCYSFLACNVSTEK
>ENST00000489457.1|MNV-26965-CT-C|2
YERAMCFPNMFLDGK
>FUSION-ENST00000514723.1:76423-ENST00000513673.1:21201|1394
MLPERLINCLFLFPCRICDR
>FUSION-ENST00000502751.5:32702-ENST00000361084.10:7110|1124
MNDVECLLWK
>FUSION-ENST00000502751.5:32702-ENST00000361084.10:7110|265
NTEEPPHPIK
>ENST00000358409.6|SNV-51710-C-T|5
NELIARYIKLWTGK
>FUSION-ENST00000514723.1:76423-ENST00000513673.1:21201|943
SVRLSSLLEK
>FUSION-ENST00000514723.1:76423-ENST00000513673.1:21201|2491
LSLGIKQWDQLIK
>FUSION-ENST00000502751.5:32702-ENST00000361084.10:7110|779
MIAPMHSSLLDDKARSCLK
>FUSION-ENST00000502751.5:32702-ENST00000361084.10:7110|1537
VPRCRGGPGWAP
>FUSION-ENST00000514723.1:76423-ENST00000513673.1:21201|2492
MLSLGIKQWDQLIK
>FUSION-ENST00000514723.1:76423-ENST00000513673.1:21201|2238
EPVIENLWGGMRVLHSGDC
>FUSION-ENST00000514723.1:76423-ENST00000513673.1:21201|1444
QLKLNNKK
>FUSION-ENST00000582788.5:22568-ENST00000584632.5:39764|111
KERAAVHMSIWT
>FUSION-ENST00000514723.1:76423-ENST00000513673.1:21201|757
MVCIFCSDAYTLISSLLWVQEV
>FUSION-ENST00000514723.1:76423-ENST00000513673.1:21201|684
FVCVRVTR
>FUSION-ENST00000502751.5:32702-ENST00000361084.10:7110|1339
LPFSGKGSK
>ENST00000518386.5|SNV-176153-A-C|1
DTVHNLVNLCTNEGVLQYGCQWGR
>FUSION-ENST00000514723.1:76423-ENST00000513673.1:21201|1224
SHNNQKR
>ENST00000510970.1|SNV-60573-A-G|8
MGLSITLSCPLDLTLFPMDTQR
>FUSION-ENST00000502751.5:32702-ENST00000361084.10:7110|1034
AEKEEQEHES
>FUSION-ENST00000514723.1:76423-ENST00000513673.1:21201|1891
NGKSIILARFI
>ENST00000510970.1|SNV-60573-A-G|5
GLSITLSCPLDLTLFPMDTQRCK
>FUSION-ENST00000582788.5:22568-ENST00000584632.5:39764|264
IMSPVHLLQPLSLSHLQQKK
>ENST00000220244.7|SNV-162544-G-C|5
LKAQNERQK
>FUSION-ENST00000582788.5:22568-ENST00000584632.5:39764|100
CWGESSEDCQSRESQGGLESGK
>FUSION-ENST00000514723.1:76423-ENST00000513673.1:21201|1484
DWCQTYAK
>ENST00000367482.8|MNV-10305-AACT-A|5
ETSLTVNKETTVETKETTTNK
>FUSION-ENST00000514723.1:76423-ENST00000513673.1:21201|524
FQYNLHLMGDYWEKR
>FUSION-ENST00000502751.5:32702-ENST00000361084.10:7110|449
LVLKFQFWLGVVAHACNPSTFGG
>FUSION-ENST00000514723.1:76423-ENST00000513673.1:21201|2028
MSSACRGLR
>FUSION-ENST00000502751.5:32702-ENST00000361084.10:7110|1446
LLTSGDPPPPWPPK
>FUSION-ENST00000502751.5:32702-ENST00000361084.10:7110|1312
LCSGLFRLDVIVFTIL
>FUSION-ENST00000514723.1:76423-ENST00000513673.1:21201|779
MWRHFILLYDLILGE
>FUSION-ENST00000502751.5:32702-ENST00000361084.10:7110|639
GPICCVYR
>FUSION-ENST00000502751.5:32702-ENST00000361084.10:7110|506
GGPLLQLQSWSCGASVCFLGNR
>FUSION-ENST00000502751.5:32702-ENST00000361084.10:7110|155
QRMRWMVGPG
>FUSION-ENST00000514723.1:76423-ENST00000513673.1:21201|996
RCLVFCSCDSLLR
>FUSION-ENST00000502751.5:32702-ENST00000361084.10:7110|457
MVRSWLSNSGK
>FUSION-ENST00000502751.5:32702-ENST00000361084.10:7110|1657
EGGGVMKCRG
>FUSION-ENST00000514723.1:76423-ENST00000513673.1:21201|1298
WRNPVSTK
>FUSION-ENST00000514723.1:76423-ENST00000513673.1:21201|1772
HILCNLSLSSKVLYLRK
>FUSION-ENST00000502751.5:32702-ENST00000361084.10:7110|292
GLGMVAGTR
>ENST00000264956.11|SNV-93629-C-T|1
TAGGAHETSQVVHQRMLSQQKR
>FUSION-ENST00000514723.1:76423-ENST00000513673.1:21201|2496
DPFYLNI
>FUSION-ENST00000514723.1:76423-ENST00000513673.1:21201|512
MMKELRYQTCNLGCSVLK
>ENST00000428314.5|SNV-52609-G-A|2
NQDVLSTDILTLVYSSKNK
>FUSION-ENST00000514723.1:76423-ENST00000513673.1:21201|2515
MCKAAETTVVEVRGYF
>FUSION-ENST00000502751.5:32702-ENST00000361084.10:7110|385
MHVCMCVCVCVHIYIYIHTHIYM
>FUSION-ENST00000196371.10:76423-ENST00000513673.1:21201|7
YGDLANWMIPMEFRSCCPGR
>FUSION-ENST00000502751.5:32702-ENST00000361084.10:7110|1205
LECSGAISAHCNFR
>FUSION-ENST00000502751.5:32702-ENST00000361084.10:7110|365
NEFSVYKAVL
>FUSION-ENST00000514723.1:76423-ENST00000513673.1:21201|87
AHTGWPYNPTI
>FUSION-ENST00000514723.1:76423-ENST00000513673.1:21201|79
RSDNARSDAGFQIW
>FUSION-ENST00000502751.5:32702-ENST00000361084.10:7110|736
GAEARVEAERLVGR
>FUSION-ENST00000514723.1:76423-ENST00000513673.1:21201|1954
LMKMYSMKTYCS
>ENST00000327044.7|SNV-12863-C-G|2
VQENSAYICRR
>FUSION-ENST00000584601.5:28026-ENST00000310706.9:31499|11
WGKTEKCLSWGSR
>FUSION-ENST00000514723.1:76423-ENST00000513673.1:21201|2500
YIIVKILL
>ENST00000408939.4|SNV-139-G-C|8
LIRNARYAEAVQLLGR
>ENST00000636041.1|SNV-29898-C-T|5
MPHLTFNGNGKINVNLIMEGLKK
>FUSION-ENST00000514723.1:76423-ENST00000513673.1:21201|1244
SCFAFNR
>FUSION-ENST00000502751.5:32702-ENST00000361084.10:7110|255
SGVRDQPGQHGETSSLLK
>FUSION-ENST00000502751.5:32702-ENST00000361084.10:7110|1594
MGSLWEKVFALWTR
>ENST00000459850.5|SNV-5938-C-T|15
SCLSAWTAWWR
>FUSION-ENST00000514723.1:76423-ENST00000513673.1:21201|1851
PPIPKILVHDQKTK
>ENST00000544257.5|SNV-72345-T-G|5
HHLADLSHR
>FUSION-ENST00000514723.1:76423-ENST00000513673.1:21201|2505
STTVHLFYG
>FUSION-ENST00000502751.5:32702-ENST00000361084.10:7110|1572
MGKGLAERWGGR
>ENST00000514442.5|SNV-35895-A-G|12
RQSPNGQQACCPLK
>ENST00000361371.10|SNV-26172-C-G|6
CVSSEGEKIEGWELR
>ENST00000636298.1|SNV-727902-C-G|5
AGDHTRLEFHKIETGIITER
>FUSION-ENST00000502751.5:32702-ENST00000361084.10:7110|730
TEGRKGGR
>FUSION-ENST00000514723.1:76423-ENST00000513673.1:21201|572
GEAGMSQGERERR
>FUSION-ENST00000582788.5:22568-ENST00000584632.5:39764|181
RFPFFLGSCSLRQHI
>FUSION-ENST00000502751.5:32702-ENST00000361084.10:7110|248
LAGRGGTRL
>ENST00000466387.5|MNV-1370576-CA-C|4
CWKLQNCFLK
>FUSION-ENST00000514723.1:76423-ENST00000513673.1:21201|2246
LAVSSYPSYGPR
>ENST00000396862.2|SNV-6253-A-G|1
SAVFNWAKSWEEVK
>FUSION-ENST00000514723.1:76423-ENST00000513673.1:21201|867
SGLFLATSLPS
>FUSION-ENST00000502751.5:32702-ENST00000361084.10:7110|88
GASLEPTVLSRQEPREGK
>ENST00000672037.1|SNV-59875-C-T|1
YTLGSFEMQWLFLRTNFIERFWR
>FUSION-ENST00000514723.1:76423-ENST00000513673.1:21201|2157
MCHCFKIFKFLWIHSR
>ENST00000617313.4|MNV-3411-GAAG-G|4
EVTDRNPNNLDQGGEKTPEIK
>ENST00000562841.1|INDEL-32956-C-CC|4
VPRDAAPHAPPAK
>FUSION-ENST00000502751.5:32702-ENST00000361084.10:7110|56
AFAPASVTQCSR
>ENST00000409418.9|SNV-2201-C-T|1
VIQELKNIQVEQMTKLQAK
>FUSION-ENST00000514723.1:76423-ENST00000513673.1:21201|83
RFTLFFLFLSQWTRR
>FUSION-ENST00000514723.1:76423-ENST00000513673.1:21201|1162
MALESYGLKCPLLNIDINK
>FUSION-ENST00000514723.1:76423-ENST00000513673.1:21201|2297
LSSLFDL
>ENST00000302517.8|SNV-33550-G-C|1
ATAAPAAASLLANGHDLAAAMAVDK
>ENST00000590311.5|SNV-26969-C-A|7
MDCLFQQKDQLQSIIK
>FUSION-ENST00000514723.1:76423-ENST00000513673.1:21201|1046
MSEAWDAK
>FUSION-ENST00000502751.5:32702-ENST00000361084.10:7110|1088
KWWSPGK
>FUSION-ENST00000502751.5:32702-ENST00000361084.10:7110|1609
RTLTEEPGRVLELGK
>FUSION-ENST00000514723.1:76423-ENST00000513673.1:21201|1664
SFADTDKTQKK
>FUSION-ENST00000502751.5:32702-ENST00000361084.10:7110|863
TLQSLLKIQKLAGR
>FUSION-ENST00000514723.1:76423-ENST00000513673.1:21201|196
ELGGSFFSICVF
>ENST00000268919.6|SNV-1587-T-C|2
ECILALGQNKPHTPLRASK
>FUSION-ENST00000514723.1:76423-ENST00000513673.1:21201|1185
ALYLRPLSVLH
>ENST00000459850.5|SNV-5938-C-T|5
APRGATWTDPQCLPSLWTRWPETR
>FUSION-ENST00000514723.1:76423-ENST00000513673.1:21201|983
MVYMCYIFLIQSIIIGHLGWF
>ENST00000367034.5|SNV-7517-T-C|4
LRVIRTQHHVEALAEHQNGK
>FUSION-ENST00000514723.1:76423-ENST00000513673.1:21201|2247
MLAVSSYPSYGPR
>FUSION-ENST00000502751.5:32702-ENST00000361084.10:7110|992
RWTPRPLASLPALPYASPTLIR
>FUSION-ENST00000514723.1:76423-ENST00000513673.1:21201|1603
CFTQSVVDAILEIFSIMVI
>FUSION-ENST00000514723.1:76423-ENST00000513673.1:21201|850
MLHMHFLQSESHLY
>FUSION-ENST00000502751.5:32702-ENST00000361084.10:7110|1250
GFRHLGQTGLK
>FUSION-ENST00000514723.1:76423-ENST00000513673.1:21201|2409
MTCPWHTTIALLK
>FUSION-ENST00000514723.1:76423-ENST00000513673.1:21201|315
SSLECSCP
>ENST00000493537.5|SNV-27954-C-T|3
MTLKFLR
>FUSION-ENST00000502751.5:32702-ENST00000361084.10:7110|1650
DQDGLGTQASFRPGL
>ENST00000636820.1|SNV-121214-T-G|4
MEAPLRGFPTMNSNLSEVQK
>FUSION-ENST00000514723.1:76423-ENST00000513673.1:21201|335
FLDIIGMIKIQNNNITISKDLF
>FUSION-ENST00000502751.5:32702-ENST00000361084.10:7110|615
LVNICPNR
>FUSION-ENST00000502751.5:32702-ENST00000361084.10:7110|761
QDPVSKGER
>FUSION-ENST00000514723.1:76423-ENST00000513673.1:21201|532
LLDLLHSESSLVYGNF
>ENST00000502420.1|SNV-129-G-C|3
SCPGRTAPQLLWGRGPGSQGTR
>ENST00000394886.7|SNV-21065-C-A|1
ANQLRPNDSRMLVALGECYEK
>FUSION-ENST00000514723.1:76423-ENST00000513673.1:21201|678
MLIEKLSFK
>ENST00000466387.5|MNV-1370576-CA-C|12
VIPSSMLRWR
>FUSION-ENST00000514723.1:76423-ENST00000513673.1:21201|1922
MPLSIDLTLI
>FUSION-ENST00000502751.5:32702-ENST00000361084.10:7110|288
DPSTLGG
>FUSION-ENST00000584601.5:28026-ENST00000310706.9:31499|1
SSVGSFLG
>FUSION-ENST00000502751.5:32702-ENST00000361084.10:7110|1554
CEPGTWR
>ENST00000324341.2|SNV-563-G-T|3
YAPMFDSDFIQISK
>FUSION-ENST00000502751.5:32702-ENST00000361084.10:7110|705
VEAERLVVRPLQLSR
>FUSION-ENST00000514723.1:76423-ENST00000513673.1:21201|203
EMKSREFRPNEIK
>FUSION-ENST00000514723.1:76423-ENST00000513673.1:21201|1129
HVLNNFK
>FUSION-ENST00000502751.5:32702-ENST00000361084.10:7110|193
MLSPLREDKVGR
>FUSION-ENST00000502751.5:32702-ENST00000361084.10:7110|539
PGMELLGR
>ENST00000261861.10|SNV-140504-G-T|2
SFVVNGIDLLENVPPR
>FUSION-ENST00000502751.5:32702-ENST00000361084.10:7110|477
MSLPHSPLLSLR
>FUSION-ENST00000514723.1:76423-ENST00000513673.1:21201|1861
MCFLVLHRSS
>FUSION-ENST00000514723.1:76423-ENST00000513673.1:21201|2391
GNMVKPCVYKK
>FUSION-ENST00000514723.1:76423-ENST00000513673.1:21201|1279
LLFPVYPR
>FUSION-ENST00000514723.1:76423-ENST00000513673.1:21201|1429
CHYTPIR
>FUSION-ENST00000502751.5:32702-ENST00000361084.10:7110|883
VPLHSSLGDK
>FUSION-ENST00000502751.5:32702-ENST00000361084.10:7110|289
VAGTRDPSTLGG
>FUSION-ENST00000502751.5:32702-ENST00000361084.10:7110|25
CRPPASPGCRR
>FUSION-ENST00000502751.5:32702-ENST00000361084.10:7110|1525
QPCPEQRLNR
>ENST00000636805.1|INDEL-100868-C-CA|4
KIESSCGR
>FUSION-ENST00000514723.1:76423-ENST00000513673.1:21201|1241
QISGLLLGPLK
>FUSION-ENST00000502751.5:32702-ENST00000361084.10:7110|173
NKLTGCGKQ
>FUSION-ENST00000514723.1:76423-ENST00000513673.1:21201|769
MFSSFGLYFK
>ENST00000358409.6|SNV-51710-C-T|4
YIKLWTGK
>FUSION-ENST00000502751.5:32702-ENST00000361084.10:7110|414
ESPVSDSYLSR
>FUSION-ENST00000502751.5:32702-ENST00000361084.10:7110|1343
ATEVGGERSL
>FUSION-ENST00000582788.5:22568-ENST00000584632.5:39764|93
MSPLGQVVSLEGDADEGLVPR
>FUSION-ENST00000582788.5:22568-ENST00000584632.5:39764|179
FPFFLGSCSLRQHI
>FUSION-ENST00000502751.5:32702-ENST00000361084.10:7110|1135
MLSLVSAFMLLCF
>FUSION-ENST00000514723.1:76423-ENST00000513673.1:21201|1614
NQQLFLDPSED
>FUSION-ENST00000502751.5:32702-ENST00000361084.10:7110|73
GALERVGPDSATPQR
>FUSION-ENST00000514723.1:76423-ENST00000513673.1:21201|1706
SSPLMSKTR
>FUSION-ENST00000502751.5:32702-ENST00000361084.10:7110|1104
LLISCPGAEGSQLGQER
>FUSION-ENST00000514723.1:76423-ENST00000513673.1:21201|2310
LYTQCHTA
>FUSION-ENST00000514723.1:76423-ENST00000513673.1:21201|2396
MFKGNMVKPCVYK
>ENST00000642197.1|SNV-63028-T-C|1
LVDSGVSAQLTSTRHRR
>ENST00000300036.6|SNV-85397-G-A|1
MFQETVEAMAIMGFSEEEQLSILK
>FUSION-ENST00000502751.5:32702-ENST00000361084.10:7110|1490
MAKPCLY
>FUSION-ENST00000514723.1:76423-ENST00000513673.1:21201|1759
MKISFCFWMEYFKTVNSS
>FUSION-ENST00000502751.5:32702-ENST00000361084.10:7110|1023
VAPPPFSLCPGPRGRGACACVR
>FUSION-ENST00000514723.1:76423-ENST00000513673.1:21201|1242
MQISGLLLGPLK
>FUSION-ENST00000514723.1:76423-ENST00000513673.1:21201|415
MLYLTGSISTTT
>FUSION-ENST00000514723.1:76423-ENST00000513673.1:21201|1554
MFFSPQLKMR
>FUSION-ENST00000502751.5:32702-ENST00000361084.10:7110|1307
YDFAAQPGLHARLASSGVISSFR
>ENST00000622132.5|SNV-192506-A-G|1
TVVSLTQEQRFEHMYAQSLQVPYR
>FUSION-ENST00000514723.1:76423-ENST00000513673.1:21201|522
MGDYWEK
>FUSION-ENST00000514723.1:76423-ENST00000513673.1:21201|1401
LVGMLPER
>FUSION-ENST00000502751.5:32702-ENST00000361084.10:7110|829
KGGSEGGACRR
>FUSION-ENST00000514723.1:76423-ENST00000513673.1:21201|721
ICSFSGCLRGEIRIIMSLVVLSLL
>ENST00000533856.5|SNV-1718-A-T|4
MLVSGLCHPSSSVSK
>FUSION-ENST00000514723.1:76423-ENST00000513673.1:21201|2352
MGVIVGWMIISWSLKCNI
>FUSION-ENST00000514723.1:76423-ENST00000513673.1:21201|1271
SMQHMAAS
>FUSION-ENST00000514723.1:76423-ENST00000513673.1:21201|339
FLDIIGMIK
>FUSION-ENST00000514723.1:76423-ENST00000513673.1:21201|2446
FHEVSTVYFETIKC
>FUSION-ENST00000502751.5:32702-ENST00000361084.10:7110|549
NNCPYFSIK
>ENST00000492260.5|SNV-5938-C-T|21
ECPPAPR
>ENST00000231188.9|SNV-6812-G-C|4
RASIDGFDHYFMTRSLENNR
>ENST00000443185.7|SNV-115924-C-T|2
SATPMPTVIAR
>FUSION-ENST00000502751.5:32702-ENST00000361084.10:7110|631
WEFGKQQSFGCQLGPSSPR
>FUSION-ENST00000514723.1:76423-ENST00000513673.1:21201|498
MLKPEILVDPSHIVKSELLHKVPK
>ENST00000359651.7|INDEL-5996-T-TGC|7
HEGVFKFLRAPR
>FUSION-ENST00000514723.1:76423-ENST00000513673.1:21201|1855
GHLEDLD
>FUSION-ENST00000514723.1:76423-ENST00000513673.1:21201|1376
MGMSLLFYSQVFLNLPLS
>FUSION-ENST00000502751.5:32702-ENST00000361084.10:7110|448
CMPPRPADFLYFW
>ENST00000319449.9|SNV-194-G-A|1
GWSAPILTLARR
>FUSION-ENST00000514723.1:76423-ENST00000513673.1:21201|2133
MISFFVSSYSFSLEIYFV
>FUSION-ENST00000514723.1:76423-ENST00000513673.1:21201|851
QPYVPPF
>FUSION-ENST00000514723.1:76423-ENST00000513673.1:21201|95
YTVTFFSKR
>ENST00000622191.1|SNV-7434-G-A|3
WARMEVPPVTLTPTIPEPAWTVR
>ENST00000321280.11|INDEL-68560-C-CA|8
AGTVRGADVCPGEHTHHER
>FUSION-ENST00000502751.5:32702-ENST00000361084.10:7110|1266
KDKPGYGGRK
>FUSION-ENST00000514723.1:76423-ENST00000513673.1:21201|380
MLASLVLNWPQVILLLQPPKMLR
>FUSION-ENST00000502751.5:32702-ENST00000361084.10:7110|1295
DLVSLLHMK
>FUSION-ENST00000514723.1:76423-ENST00000513673.1:21201|2516
CKAAETTVVEVR
>FUSION-ENST00000514723.1:76423-ENST00000513673.1:21201|1006
CLWNNSMESFKGFYT
>FUSION-ENST00000502751.5:32702-ENST00000361084.10:7110|471
MESHSVTQAGVQ
>FUSION-ENST00000514723.1:76423-ENST00000513673.1:21201|139
MWNNSFILKPSPSPSLWKNCLP
>ENST00000155674.9|SNV-20250-C-T|4
MAFPLLDMVDLERWLK
>ENST00000551634.6|SNV-865684-C-T|3
DSDSAGEAGVQASSK
>ENST00000486752.5|SNV-38702-A-G|9
MTQNMSFSPYKKPFEQRVNSWENK
>FUSION-ENST00000502751.5:32702-ENST00000361084.10:7110|462
GSPPYSP
>FUSION-ENST00000514723.1:76423-ENST00000513673.1:21201|1782
MTIELHCKWQLAR
>ENST00000651154.1|SNV-12827-C-A|1
AQHNDSEQNQSPQQPGSRNRGR
>FUSION-ENST00000502751.5:32702-ENST00000361084.10:7110|1634
MALQLEGSR
>FUSION-ENST00000514723.1:76423-ENST00000513673.1:21201|2512
AAETTVVEVRGYF
>ENST00000321280.11|INDEL-68560-C-CA|1
HRPGWRGLQPVG
>ENST00000646253.1|INDEL-264264-C-CA|3
KTEGVKEAQAPCPGSTT
>FUSION-ENST00000502751.5:32702-ENST00000361084.10:7110|483
ERGLFLR
>FUSION-ENST00000502751.5:32702-ENST00000361084.10:7110|150
AYQKGPW
>FUSION-ENST00000502751.5:32702-ENST00000361084.10:7110|1567
GRVPTGPTSSLTHQQE
>ENST00000508814.5|MNV-304129-AAG-A|1
NITNSMTFATKSSNQNFIIFLE
>FUSION-ENST00000502751.5:32702-ENST00000361084.10:7110|1463
TLLSCLVHTHTQARLQGR
>FUSION-ENST00000514723.1:76423-ENST00000513673.1:21201|38
MQRQEQCQ
>ENST00000570049.5|INDEL-32956-C-CC|1
GHGQLQTVGIPSH
>FUSION-ENST00000502751.5:32702-ENST00000361084.10:7110|503
ERKPPFRRPGRPQQPHTHR
>FUSION-ENST00000514723.1:76423-ENST00000513673.1:21201|793
YQLEKPQTSGFLVVASGGA
>FUSION-ENST00000502751.5:32702-ENST00000361084.10:7110|1612
QKIQGRR
>FUSION-ENST00000502751.5:32702-ENST00000361084.10:7110|610
MGGQRIPLANPSLQALIR
>ENST00000478080.5|SNV-155666-A-C|4
WKDPLTQLPKWK
>ENST00000475698.1|INDEL-5996-T-TGC|4
ASSSSCALRGCGPTMGPKEK
>FUSION-ENST00000514723.1:76423-ENST00000513673.1:21201|674
LSFKLILK
>FUSION-ENST00000502751.5:32702-ENST00000361084.10:7110|1656
MDWEPRLPSGLGCEYSLG
>ENST00000343529.9|SNV-444497-G-T|1
IITKNPDFLKDDFEGQLESDR
>FUSION-ENST00000514723.1:76423-ENST00000513673.1:21201|691
MGESSSFFPVKFISAVIKYK
>ENST00000470363.5|SNV-1800-G-A|1
TPSLWRPDQQEMEPSR
>FUSION-ENST00000514723.1:76423-ENST00000513673.1:21201|1156
MKYVGFYSAYCSREMK
>FUSION-ENST00000502751.5:32702-ENST00000361084.10:7110|1417
MVSRSVTRLGR
>FUSION-ENST00000502751.5:32702-ENST00000361084.10:7110|342
APKSSFSKKPSFK
>FUSION-ENST00000502751.5:32702-ENST00000361084.10:7110|1340
MLPFSGKGSK
>FUSION-ENST00000502751.5:32702-ENST00000361084.10:7110|346
QFCKAPKSSFSK
>FUSION-ENST00000514723.1:76423-ENST00000513673.1:21201|1349
KHGSVLA
>FUSION-ENST00000514723.1:76423-ENST00000513673.1:21201|1991
PNDTVLKAVELIIFQEAIKR
>FUSION-ENST00000514723.1:76423-ENST00000513673.1:21201|2495
MGPAYKSLLILK
>FUSION-ENST00000502751.5:32702-ENST00000361084.10:7110|569
LGAHPAKRANGVLLWGGPVGWLR
>FUSION-ENST00000514723.1:76423-ENST00000513673.1:21201|1719
MIIHSVSATE
>FUSION-ENST00000582788.5:22568-ENST00000584632.5:39764|146
RPAPLLEGR
>FUSION-ENST00000514723.1:76423-ENST00000513673.1:21201|575
AEGKGEAGMSQGERER
>FUSION-ENST00000502751.5:32702-ENST00000361084.10:7110|725
LLQLPRKEGR
>ENST00000570785.1|SNV-85397-G-A|6
MALCPSQQPRMIR
>FUSION-ENST00000502751.5:32702-ENST00000361084.10:7110|168
MPLHSSLGERAR
>FUSION-ENST00000514723.1:76423-ENST00000513673.1:21201|2485
KSQDEFMYVESLENSKCVR
>ENST00000304372.6|INDEL-32956-C-CC|9
GWSWSERQGARANLQAILTPK
>FUSION-ENST00000502751.5:32702-ENST00000361084.10:7110|1356
ICPPWPPLHSSLGSK
>FUSION-ENST00000514723.1:76423-ENST00000513673.1:21201|2171
FLISFWFNLDR
>FUSION-ENST00000584601.5:28026-ENST00000310706.9:31499|9
TEKCLSWGSRGVTSCCTLR
>FUSION-ENST00000514723.1:76423-ENST00000513673.1:21201|1765
EVFSFLPYDSFALLNFYR
>FUSION-ENST00000502751.5:32702-ENST00000361084.10:7110|675
MNPSISTLERAEFSPTRGVPQWAER
>FUSION-ENST00000514723.1:76423-ENST00000513673.1:21201|2109
SHCIQPKLYTFTSPLCFLTFCFS
>FUSION-ENST00000502751.5:32702-ENST00000361084.10:7110|1622
VSFSGVT
>FUSION-ENST00000514723.1:76423-ENST00000513673.1:21201|576
AEGKGEAGMSQGER
>ENST00000220244.7|SNV-162544-G-C|1
QKFAFCSMKGCER
>ENST00000622132.5|SNV-192506-A-G|2
TVVSLTQEQR
>FUSION-ENST00000502751.5:32702-ENST00000361084.10:7110|382
CVCVCVHIYIYIHTHIYM
>ENST00000635945.1|SNV-118654-T-C|12
MMLCFVATAQMQASVLKDTSVRR
>FUSION-ENST00000502751.5:32702-ENST00000361084.10:7110|1534
MSLIFIMVPNPSCPEPSMQPCPEQR
>FUSION-ENST00000514723.1:76423-ENST00000513673.1:21201|2009
MAICFSK
>FUSION-ENST00000514723.1:76423-ENST00000513673.1:21201|1551
LSIRNPL
>FUSION-ENST00000514723.1:76423-ENST00000513673.1:21201|171
VNMPSMYYQPVQVVFWKSVLFSL
>FUSION-ENST00000514723.1:76423-ENST00000513673.1:21201|164
MYYQPVQVVFWKSVLFSL
>FUSION-ENST00000514723.1:76423-ENST00000513673.1:21201|1346
RLKAFYACHLD
>ENST00000346299.10|SNV-67747-T-G|5
EVFPENGWKLYDPLVEYR
>ENST00000533856.5|SNV-1718-A-T|2
MLVSGLCHPSSSVSKAGTR
>FUSION-ENST00000502751.5:32702-ENST00000361084.10:7110|1524
MQPCPEQRLNRGMLSVTAFLK
>ENST00000510970.1|SNV-60573-A-G|6
MGLSITLSCPLDLTLFPMDTQRCK
>FUSION-ENST00000514723.1:76423-ENST00000513673.1:21201|2326
MMTLRHREVK
>ENST00000558315.1|SNV-2277-G-A|3
DRNWAPPWASMEHPMRPLQLPR
>FUSION-ENST00000514723.1:76423-ENST00000513673.1:21201|2222
TLGCCLPCV
>FUSION-ENST00000514723.1:76423-ENST00000513673.1:21201|1292
ISWCGGACL
>ENST00000318351.2|MNV-6952-CA-C|11
WLHSLLLHCTSPGRCCPTAPR
>FUSION-ENST00000502751.5:32702-ENST00000361084.10:7110|1053
MSGRARIGTQASLTLYHAWEGPESR
>FUSION-ENST00000502751.5:32702-ENST00000361084.10:7110|792
MQAEPRSRR
>ENST00000251127.11|SNV-39526-T-G|1
IRAFRIYFR
>FUSION-ENST00000514723.1:76423-ENST00000513673.1:21201|1154
YVGFYSAYCSR
>FUSION-ENST00000514723.1:76423-ENST00000513673.1:21201|1897
ILCKKFVYPAVVAAIF
>ENST00000636805.1|INDEL-100868-C-CA|2
IESSCGR
>FUSION-ENST00000508557.5:76423-ENST00000513673.1:21201|20
QVSKYGDLANWMIPMEFR
>FUSION-ENST00000502751.5:32702-ENST00000361084.10:7110|1559
STLRVPLGLQTNFLHSRCEPGTWR
>ENST00000373886.8|INDEL-286345-C-CA|19
KNLCCFK
>FUSION-ENST00000514723.1:76423-ENST00000513673.1:21201|270
MIFQESCFLGSLIKLCFTNNIGR
>ENST00000343529.9|SNV-444497-G-T|4
CICDPGYSGPTCKIITK
>FUSION-ENST00000514723.1:76423-ENST00000513673.1:21201|2383
LARRGGMCLSPSYPGAEV
>FUSION-ENST00000514723.1:76423-ENST00000513673.1:21201|1353
KSKVNCEGR
>ENST00000496728.1|INDEL-4936-T-TGGT|1
LAISGGHLDSDDDSGSGSLVGIDNK
>FUSION-ENST00000502751.5:32702-ENST00000361084.10:7110|1281
MSGSWCWR
>FUSION-ENST00000514723.1:76423-ENST00000513673.1:21201|1499
NVKNYSNINQK
>FUSION-ENST00000502751.5:32702-ENST00000361084.10:7110|1068
MELPLSLFYQRGNSQPGPR
>FUSION-ENST00000514723.1:76423-ENST00000513673.1:21201|1728
RLRMSLK
>FUSION-ENST00000502751.5:32702-ENST00000361084.10:7110|1071
HISLISLIAHNSPMELPLSLFYQR
>ENST00000268919.6|SNV-1587-T-C|5
SLLALKECILALGQNKPHTPLR
>ENST00000602622.5|SNV-2029-A-C|2
LCTLSPAPCCASLR
>FUSION-ENST00000502751.5:32702-ENST00000361084.10:7110|1646
KGWHCSLRAR
>ENST00000673621.1|SNV-181067-T-C|3
YAECMEMLHEAQEEPK
>FUSION-ENST00000502751.5:32702-ENST00000361084.10:7110|785
MNLVPATQEAEAGGSLEPMNFGLQ
>FUSION-ENST00000514723.1:76423-ENST00000513673.1:21201|842
QFSSSSI
>FUSION-ENST00000514723.1:76423-ENST00000513673.1:21201|2307
KCFHVIYQWML
>FUSION-ENST00000514723.1:76423-ENST00000513673.1:21201|2110
MSHCIQPKLYTFTSPLCFLTFCFS
>ENST00000368653.7|SNV-24977-G-T|1
VAEDSGGQKSAKVLMQNQK
>FUSION-ENST00000514723.1:76423-ENST00000513673.1:21201|977
LLCEGLGQR
>ENST00000371447.4|SNV-33509-G-C|2
TLLQDQSLNIFQNLNK
>FUSION-ENST00000502751.5:32702-ENST00000361084.10:7110|1367
RFSCLSLLSTWDYRR
>ENST00000557706.5|SNV-10876-C-T|2
DGQSPKSSLYHEEALDQV
>ENST00000481939.5|INDEL-13855-A-AA|1
TEAVGMQSNQRSRWATE
>ENST00000296674.13|MNV-2243-TCT-T|7
VANVSFGPIQRQEGK
>ENST00000478080.5|SNV-155666-A-C|1
DPLTQLPKWKESSHQGAAPR
>FUSION-ENST00000502751.5:32702-ENST00000361084.10:7110|596
GLPPPSF
>ENST00000373886.8|INDEL-286345-C-CA|11
YKIWCNIHFITWRK
>FUSION-ENST00000582788.5:22568-ENST00000584632.5:39764|151
IAFSPPWGIWGLFK
>FUSION-ENST00000514723.1:76423-ENST00000513673.1:21201|1158
MKYVGFYSAYCSR
>FUSION-ENST00000582788.5:22568-ENST00000584632.5:39764|4
MQGVGTLPGTALLPLAHQGK
>FUSION-ENST00000514723.1:76423-ENST00000513673.1:21201|922
VANSLVAPQLFSLCAFPYR
>FUSION-ENST00000514723.1:76423-ENST00000513673.1:21201|1149
MPGRYFGFGTSISFTHGRFQSLSE
>ENST00000357232.10|SNV-254919-A-C|1
GNSQNNFHVETKFFHSEYPYK
>FUSION-ENST00000502751.5:32702-ENST00000361084.10:7110|529
GPSPPAPVLELWR
>ENST00000380412.7|SNV-1632-A-G|4
HQRTHTGERPCKCPR
>FUSION-ENST00000514723.1:76423-ENST00000513673.1:21201|423
MAGIWFAYS
>ENST00000514253.2|MNV-304129-AAG-A|3
GHYYATGPKETLATLTTLK
>ENST00000635945.1|SNV-118654-T-C|13
MLCFVATAQMQASVLKDTSVR
>FUSION-ENST00000502751.5:32702-ENST00000361084.10:7110|1351
SQTPSKK
>FUSION-ENST00000514723.1:76423-ENST00000513673.1:21201|535
MVSFILLSPGKDIAFAFPILIR
>FUSION-ENST00000514723.1:76423-ENST00000513673.1:21201|720
GEIRIIMSLVVLSLL
>ENST00000459850.5|SNV-5938-C-T|16
SRSCLSAWTAWWRK
>FUSION-ENST00000514723.1:76423-ENST00000513673.1:21201|141
MWNNSFILKPSPSPSLWK
>FUSION-ENST00000514723.1:76423-ENST00000513673.1:21201|453
KNEIFHVVKFFIK
>FUSION-ENST00000514723.1:76423-ENST00000513673.1:21201|905
VFVTSFSKYLEA
>FUSION-ENST00000502751.5:32702-ENST00000361084.10:7110|1375
SCSVAQAGMQWCDLGSLQPLTPGFK
>FUSION-ENST00000514723.1:76423-ENST00000513673.1:21201|2276
MDLYWPMVC
>FUSION-ENST00000502751.5:32702-ENST00000361084.10:7110|991
RWTPRPLASLPALPYASPTLIRR
>FUSION-ENST00000502751.5:32702-ENST00000361084.10:7110|1143
MSLPGSLHR
>FUSION-ENST00000502751.5:32702-ENST00000361084.10:7110|1338
MLPFSGKGSKR
>FUSION-ENST00000514723.1:76423-ENST00000513673.1:21201|2188
ASLRDSKGLPK
>ENST00000645624.1|SNV-55926-G-A|4
REGIIQLVHHSAIQKSTK
>FUSION-ENST00000502751.5:32702-ENST00000361084.10:7110|693
GWEQRQGWRQR
>FUSION-ENST00000502751.5:32702-ENST00000361084.10:7110|1503
MRAEGLT
>FUSION-ENST00000502751.5:32702-ENST00000361084.10:7110|845
SITNQNIQDFGHLQF
>FUSION-ENST00000502751.5:32702-ENST00000361084.10:7110|1383
IHLPQSPKVLIL
>FUSION-ENST00000502751.5:32702-ENST00000361084.10:7110|1098
FQALGLGGRLSLTPPR
>ENST00000486752.5|SNV-38702-A-G|7
MSFSPYKKPFEQRVNSWENK
>FUSION-ENST00000502751.5:32702-ENST00000361084.10:7110|1553
CEPGTWRAK
>FUSION-ENST00000502751.5:32702-ENST00000361084.10:7110|33
ALSGTPAPR
>FUSION-ENST00000502751.5:32702-ENST00000361084.10:7110|998
MRVRGWFRPQR
>FUSION-ENST00000514723.1:76423-ENST00000513673.1:21201|147
VCKPLVQITQIWFITLFKAYSR
>FUSION-ENST00000502751.5:32702-ENST00000361084.10:7110|1602
MLLPPSKSER
>FUSION-ENST00000514723.1:76423-ENST00000513673.1:21201|274
YWMFKNAEN
>FUSION-ENST00000502751.5:32702-ENST00000361084.10:7110|557
GCSSGAGLWAGLGIADR
>FUSION-ENST00000514723.1:76423-ENST00000513673.1:21201|2051
MVTPAPFTSPSLCLLPPLIDLK
>FUSION-ENST00000502751.5:32702-ENST00000361084.10:7110|1217
MSIFFFFFFFFR
>FUSION-ENST00000514723.1:76423-ENST00000513673.1:21201|2338
PIMLATIQAFMMY
>FUSION-ENST00000514723.1:76423-ENST00000513673.1:21201|434
LLKKLTN
>FUSION-ENST00000514723.1:76423-ENST00000513673.1:21201|1795
MLHAHLNPSR
>FUSION-ENST00000502751.5:32702-ENST00000361084.10:7110|742
ESLWEGETMGAEAR
>ENST00000636298.1|SNV-727902-C-G|9
TGQMAGDHTRLEFHKIETGIITER
>ENST00000402918.7|SNV-53923-G-T|5
SAKVFSLDVPDHPAATGLAKGYSK
>FUSION-ENST00000502751.5:32702-ENST00000361084.10:7110|495
SRLRQHQPSGPR
>FUSION-ENST00000514723.1:76423-ENST00000513673.1:21201|234
MEGDIDGKVSFRER
>FUSION-ENST00000502751.5:32702-ENST00000361084.10:7110|166
MPLHSSLGERARLNLK
>ENST00000370435.5|INDEL-12978-C-CA|3
DRQAQPR
>FUSION-ENST00000502751.5:32702-ENST00000361084.10:7110|1089
QGRKWWSPGK
>FUSION-ENST00000514723.1:76423-ENST00000513673.1:21201|1685
VKLECEEPCYLFCAFCEKDLGDSFK
>FUSION-ENST00000514723.1:76423-ENST00000513673.1:21201|641
MWHIIQR
>ENST00000477645.1|SNV-548-G-C|1
HYTFLELQESQTHHDAHI
>FUSION-ENST00000514723.1:76423-ENST00000513673.1:21201|2360
HYHCRKFYWTK
>FUSION-ENST00000514723.1:76423-ENST00000513673.1:21201|298
MPILQVPAHFSSPNPTVAQK
>FUSION-ENST00000582788.5:22568-ENST00000584632.5:39764|109
AAVHMSIWT
>ENST00000466387.5|MNV-1370576-CA-C|11
VIPSSMLRWRTMK
>FUSION-ENST00000514723.1:76423-ENST00000513673.1:21201|2329
MSHSLGGTRRDPQR
>ENST00000380647.8|SNV-329632-T-C|4
VNLESNKSFSEMLQNPDKK
>FUSION-ENST00000502751.5:32702-ENST00000361084.10:7110|1050
EKVGLVSAGPAGGARACR
>FUSION-ENST00000502751.5:32702-ENST00000361084.10:7110|771
ARSCLKR
>FUSION-ENST00000502751.5:32702-ENST00000361084.10:7110|1488
VVHTCNR
>FUSION-ENST00000514723.1:76423-ENST00000513673.1:21201|1351
SKVNCEGR
>FUSION-ENST00000502751.5:32702-ENST00000361084.10:7110|443
VVVPATR
>FUSION-ENST00000502751.5:32702-ENST00000361084.10:7110|1637
EEGMALQLEGSR
>ENST00000544257.5|SNV-72345-T-G|2
IRHEAPYLFQK
>ENST00000559882.1|SNV-1608-C-A|13
NLLSPQRPRGAEMCCDYMAKQR
>FUSION-ENST00000502751.5:32702-ENST00000361084.10:7110|641
MVAPLRRR
>FUSION-ENST00000514723.1:76423-ENST00000513673.1:21201|723
ICSFSGCLRGEIR
>FUSION-ENST00000502751.5:32702-ENST00000361084.10:7110|1348
KVFGTRR
>ENST00000475698.1|INDEL-5996-T-TGC|10
MKASSSSCALR
>FUSION-ENST00000502751.5:32702-ENST00000361084.10:7110|983
VRNSWPDCLPCYIR
>ENST00000394886.7|SNV-21066-A-C|2
APQLRPNDSR
>FUSION-ENST00000514723.1:76423-ENST00000513673.1:21201|2365
WLVITVLISTSK
>FUSION-ENST00000502751.5:32702-ENST00000361084.10:7110|1344
ATEVGGER
>FUSION-ENST00000514723.1:76423-ENST00000513673.1:21201|1167
MSSDFKSSTFFISYCLFF
>ENST00000570785.1|SNV-85397-G-A|3
ALCPSQQPRMIRCSR
>FUSION-ENST00000514723.1:76423-ENST00000513673.1:21201|785
KLCLDLVFSVETFFDGTK
>FUSION-ENST00000514723.1:76423-ENST00000513673.1:21201|1083
MNKVKLF
>FUSION-ENST00000445658.6:22568-ENST00000584632.5:39764|19
SCGQSRRSGQPGPGALGR
>FUSION-ENST00000514723.1:76423-ENST00000513673.1:21201|1094
PSDPGCIATLLSRVRMI
>FUSION-ENST00000514723.1:76423-ENST00000513673.1:21201|1059
MCCLVFTCFFFPK
>FUSION-ENST00000514723.1:76423-ENST00000513673.1:21201|2195
GRLTQPLK
>FUSION-ENST00000514723.1:76423-ENST00000513673.1:21201|1567
MNCWRLMWTSLR
>FUSION-ENST00000502751.5:32702-ENST00000361084.10:7110|740
ESLWEGETMGAEARVEAERLVGR
>FUSION-ENST00000514723.1:76423-ENST00000513673.1:21201|323
MYVVFDRVHIHDNMK
>ENST00000674468.1|SNV-166380-C-A|4
QPLSTAESCG
>FUSION-ENST00000514723.1:76423-ENST00000513673.1:21201|659
MTLILIKLSISSY
>ENST00000488337.5|SNV-234723-C-T|5
RFSDGAASIQAFKAYLEK
>FUSION-ENST00000514723.1:76423-ENST00000513673.1:21201|1371
ASSYTHR
>FUSION-ENST00000514723.1:76423-ENST00000513673.1:21201|805
MYKHIFK
>FUSION-ENST00000514723.1:76423-ENST00000513673.1:21201|657
MFDCSELSVLK
>FUSION-ENST00000502751.5:32702-ENST00000361084.10:7110|1557
VPLGLQTNFLHSR
>FUSION-ENST00000502751.5:32702-ENST00000361084.10:7110|1645
GWHCSLR
>FUSION-ENST00000502751.5:32702-ENST00000361084.10:7110|225
WDGHGGSHL
>ENST00000488337.5|SNV-234723-C-T|4
FSDGAASIQAFKAYLEK
>FUSION-ENST00000514723.1:76423-ENST00000513673.1:21201|176
MLIPQSLCLSDLQ
>ENST00000582788.5|SNV-27585-C-G|3
SQVTYTSQHGRTACLTSASCRTCK
>FUSION-ENST00000502751.5:32702-ENST00000361084.10:7110|1118
MMWNVSSGR
>ENST00000533571.1|SNV-80-G-T|28
MTGSPGRLVAPSVCPSAR
>ENST00000247815.9|SNV-21711-A-G|2
LCNGEIFFVTNDVTDVTFGKR
>FUSION-ENST00000502751.5:32702-ENST00000361084.10:7110|1501
VSGGKSR
>FUSION-ENST00000514723.1:76423-ENST00000513673.1:21201|1045
SEAWDAK
>ENST00000645724.1|SNV-39991-G-C|4
VRGGDSGLDGLGGPGLQLGSPDKK
>FUSION-ENST00000502751.5:32702-ENST00000361084.10:7110|1132
NKGCVSPKPSI
>FUSION-ENST00000502751.5:32702-ENST00000361084.10:7110|1619
MGVLEPELRISEGR
>ENST00000521959.5|INDEL-61668-C-CA|11
MLTTPPRTPIPRSR
>ENST00000432829.6|SNV-97228-C-T|5
RLENLLQQVSVEDFEK
>FUSION-ENST00000502751.5:32702-ENST00000361084.10:7110|1298
GDNDATSRFLTRDEHPGS
>ENST00000414563.6|SNV-291854-C-T|1
DEHMGHQFLTPDEVPSPPR
>FUSION-ENST00000514723.1:76423-ENST00000513673.1:21201|2065
DHGYVCHPAK
>ENST00000420886.6|SNV-55063-C-T|2
FLNRILGMEVHQQNALF
>FUSION-ENST00000502751.5:32702-ENST00000361084.10:7110|1635
EEGMALQLEGSRSDLKK
>FUSION-ENST00000514723.1:76423-ENST00000513673.1:21201|2141
MSLTFLPEKSVSAENGVWK
>FUSION-ENST00000514723.1:76423-ENST00000513673.1:21201|2268
CSRPRAPTLRPWTCTGPWSVR
>FUSION-ENST00000514723.1:76423-ENST00000513673.1:21201|206
IFSSSEPHYEM
>FUSION-ENST00000514723.1:76423-ENST00000513673.1:21201|712
MLSLVFLDPCSFELFYVDRKIVF
>FUSION-ENST00000514723.1:76423-ENST00000513673.1:21201|681
VTRKLILSPQQC
>FUSION-ENST00000514723.1:76423-ENST00000513673.1:21201|2146
SLLGSFCSAD
>FUSION-ENST00000514723.1:76423-ENST00000513673.1:21201|2183
MFACKRIA
>FUSION-ENST00000514723.1:76423-ENST00000513673.1:21201|2004
YQCFRDLGHHASCFR
>FUSION-ENST00000514723.1:76423-ENST00000513673.1:21201|2275
DLYWPMVC
>ENST00000427191.6|SNV-147419-G-A|3
GILVFEVHNGVR
>FUSION-ENST00000582788.5:22568-ENST00000584632.5:39764|232
AHACNPSTLGGR
>FUSION-ENST00000502751.5:32702-ENST00000361084.10:7110|651
GGNLKDGGQMVAPLR
>FUSION-ENST00000582788.5:22568-ENST00000584632.5:39764|269
GGLQAHFCH
>FUSION-ENST00000514723.1:76423-ENST00000513673.1:21201|1188
MPYVQWFFLMALYLRPLSVLH
>FUSION-ENST00000514723.1:76423-ENST00000513673.1:21201|1393
LPERLINCLFLFPCRICDR
>FUSION-ENST00000502751.5:32702-ENST00000361084.10:7110|1116
MMWNVSSGRTQSGPPATQD
>FUSION-ENST00000514723.1:76423-ENST00000513673.1:21201|1505
MRIVANMVDINPTK
>ENST00000381638.7|SNV-40651-G-T|3
YGKPLQLTLQACDFK
>FUSION-ENST00000514723.1:76423-ENST00000513673.1:21201|193
MLKINLASK
>FUSION-ENST00000514723.1:76423-ENST00000513673.1:21201|78
MRCKSWEMSFQGDLLEVNLR
>FUSION-ENST00000514723.1:76423-ENST00000513673.1:21201|1623
LKNQQLFLDPSED
>FUSION-ENST00000502751.5:32702-ENST00000361084.10:7110|1425
MLPYPANF
>FUSION-ENST00000502751.5:32702-ENST00000361084.10:7110|324
MGKPCVY
>FUSION-ENST00000502751.5:32702-ENST00000361084.10:7110|214
KERGGLGQEGLSVV
>FUSION-ENST00000514723.1:76423-ENST00000513673.1:21201|266
LCFTNNIGR
>FUSION-ENST00000514723.1:76423-ENST00000513673.1:21201|466
NSMLLLFQFLYQQGVVSTKLS
>FUSION-ENST00000514723.1:76423-ENST00000513673.1:21201|2407
MTCPWHTTIALLKK
>FUSION-ENST00000514723.1:76423-ENST00000513673.1:21201|1737
MDTFTRARFL
>ENST00000526104.5|SNV-1966-C-T|2
RLAELLVSVLEQGLPPSHRVIWL
>FUSION-ENST00000514723.1:76423-ENST00000513673.1:21201|1573
MGTSPGVEK
>FUSION-ENST00000514723.1:76423-ENST00000513673.1:21201|991
MMISNFIHVPTKDMNSSFFMAA
>ENST00000636041.1|SNV-29898-C-T|10
KELMPHLTFNGNGKINVNLIMEGLK
>FUSION-ENST00000514723.1:76423-ENST00000513673.1:21201|566
RCQAPLDNQLVCK
>FUSION-ENST00000514723.1:76423-ENST00000513673.1:21201|1435
KCHYTPIR
>FUSION-ENST00000502751.5:32702-ENST00000361084.10:7110|263
MTSGVQS
>ENST00000393847.6|INDEL-8633-C-CC|1
GWPLAGQ
>ENST00000636041.1|SNV-29898-C-T|8
ELMPHLTFNGNGKINVNLIMEGLKK
>FUSION-ENST00000514723.1:76423-ENST00000513673.1:21201|1865
LITLFFPHQFSK
>FUSION-ENST00000502751.5:32702-ENST00000361084.10:7110|1438
MPSLSVLVS
>FUSION-ENST00000514723.1:76423-ENST00000513673.1:21201|1743
MTLEGNIMDTFTRAR
>FUSION-ENST00000514723.1:76423-ENST00000513673.1:21201|101
MLGIEYPAHC
>FUSION-ENST00000514723.1:76423-ENST00000513673.1:21201|2129
MRLEKTVL
>FUSION-ENST00000502751.5:32702-ENST00000361084.10:7110|1478
FILTHHRSLEVTSR
>FUSION-ENST00000514723.1:76423-ENST00000513673.1:21201|1297
MWRNPVSTKNTK
>FUSION-ENST00000514723.1:76423-ENST00000513673.1:21201|1511
AEKELYEK
>FUSION-ENST00000502751.5:32702-ENST00000361084.10:7110|1248
MEKPGLY
>FUSION-ENST00000514723.1:76423-ENST00000513673.1:21201|549
MSHRKFSYQ
>ENST00000513024.5|SNV-290818-C-T|3
VSVNGEMVHR
>FUSION-ENST00000502751.5:32702-ENST00000361084.10:7110|1318
DLGEQGTGSKKHIFK
>FUSION-ENST00000502751.5:32702-ENST00000361084.10:7110|624
SIPWCSFR
>FUSION-ENST00000582788.5:22568-ENST00000584632.5:39764|118
PRVEVRR
>FUSION-ENST00000502751.5:32702-ENST00000361084.10:7110|948
AEAHRRGAIFLR
>ENST00000674468.1|SNV-166380-C-A|6
TRSSSSLPWSLRQPLSTAESCG
>ENST00000514253.2|MNV-304129-AAG-A|9
MRLLQGPWDTITQQGQKK
>FUSION-ENST00000502751.5:32702-ENST00000361084.10:7110|392
MPLESLLASSLG
>FUSION-ENST00000514723.1:76423-ENST00000513673.1:21201|2412
YMLLSTEAWWFLLQWLYIF
>ENST00000394886.7|SNV-21066-A-C|3
RAPQLRPNDSRMLVALGECYEK
>ENST00000373917.7|SNV-7434-G-A|2
MEGTPSDPNPNDPRAR
>FUSION-ENST00000514723.1:76423-ENST00000513673.1:21201|1338
MSINILR
>FUSION-ENST00000514723.1:76423-ENST00000513673.1:21201|908
MVFVTSFSK
>FUSION-ENST00000514723.1:76423-ENST00000513673.1:21201|476
LIGRIEPTPLSSNHHHSCFDHLRK
>ENST00000313342.8|SNV-59996-G-C|2
SGQVVKR
>FUSION-ENST00000502751.5:32702-ENST00000361084.10:7110|1532
MVPNPSCPEPSMQPCPEQR
>FUSION-ENST00000582788.5:22568-ENST00000584632.5:39764|158
VWWWWDSK
>ENST00000468630.5|SNV-5649-G-C|7
YKYFQRPFLPFFQQMPFNVVYAVSK
>FUSION-ENST00000514723.1:76423-ENST00000513673.1:21201|1400
MLVGMLPERLINCLFLFPCR
>FUSION-ENST00000514723.1:76423-ENST00000513673.1:21201|2416
MKCAIFKLLK
>FUSION-ENST00000502751.5:32702-ENST00000361084.10:7110|1607
TLTEEPGRVLELGK
>FUSION-ENST00000514723.1:76423-ENST00000513673.1:21201|1996
MPNDTVLK
>ENST00000266551.8|SNV-59983-T-C|5
KCPFADQALFRR
>FUSION-ENST00000582788.5:22568-ENST00000584632.5:39764|107
HLSHCLSLVLSSGHPCSPMCK
>ENST00000481743.2|INDEL-12997-G-GC|4
ALGQPPHRLPLESQPLLQDVHPPR
>ENST00000304372.6|INDEL-32956-C-CC|15
EGSRTTGR
>ENST00000409418.9|SNV-2201-C-T|2
VIQELKNIQVEQMTK
>ENST00000354567.7|SNV-236623-G-A|2
LLREELASESER
>FUSION-ENST00000514723.1:76423-ENST00000513673.1:21201|700
PLYPVVQLGCR
>ENST00000462791.1|SNV-727902-C-G|1
AGDHTRLEFHKI
>FUSION-ENST00000514723.1:76423-ENST00000513673.1:21201|762
MCYHCIVELQFVK
>FUSION-ENST00000584601.5:28026-ENST00000310706.9:31499|4
GVTSCCTLRLQR
>FUSION-ENST00000502751.5:32702-ENST00000361084.10:7110|1286
MARCGGSPL
>FUSION-ENST00000502751.5:32702-ENST00000361084.10:7110|141
HAQLWYLF
>ENST00000240499.8|MNV-6031-CCCTG-C|5
MELLTFRDVAIEFSPEEWKCLDTSR
>FUSION-ENST00000502751.5:32702-ENST00000361084.10:7110|511
KEGDVTAEFLLNFLLPAARFLFDWQ
>ENST00000394886.7|SNV-21066-A-C|4
RAPQLRPNDSR
>FUSION-ENST00000502751.5:32702-ENST00000361084.10:7110|323
DSNSKKIR
>FUSION-ENST00000584601.5:28026-ENST00000310706.9:31499|3
GVTSCCTLRLQRSSVGSFLG
>FUSION-ENST00000514723.1:76423-ENST00000513673.1:21201|1989
AVELIIFQEAIKR
>ENST00000346299.10|SNV-67747-T-G|4
EVFPENGWKLYDPLVEYRR
>FUSION-ENST00000514723.1:76423-ENST00000513673.1:21201|1742
TLEGNIMDTFTRAR
>FUSION-ENST00000514723.1:76423-ENST00000513673.1:21201|1663
TQKKISSLLPNSGEYR
>FUSION-ENST00000514723.1:76423-ENST00000513673.1:21201|1914
MLYRTFFFLCNIGSQLLLTRIDK
>FUSION-ENST00000502751.5:32702-ENST00000361084.10:7110|1358
TPDFMICPPWPPLHSSLGSK
>ENST00000635945.1|SNV-118654-T-C|8
MQASVLKDTSVR
>FUSION-ENST00000502751.5:32702-ENST00000361084.10:7110|1193
MLYCNCMFTLLFPQYTGSSLR
>FUSION-ENST00000514723.1:76423-ENST00000513673.1:21201|961
MVRNNSLDCK
>FUSION-ENST00000502751.5:32702-ENST00000361084.10:7110|848
PMCHPRSITNQNIQDFGHLQF
>FUSION-ENST00000514723.1:76423-ENST00000513673.1:21201|1912
TFFFLCNIGSQLLLTR
>FUSION-ENST00000514723.1:76423-ENST00000513673.1:21201|332
MIKIQNNNITISKDLF
>FUSION-ENST00000514723.1:76423-ENST00000513673.1:21201|239
LINIPQQPGQFPYPLELTSPNAQ
>FUSION-ENST00000502751.5:32702-ENST00000361084.10:7110|1275
CPGRLAG
>FUSION-ENST00000514723.1:76423-ENST00000513673.1:21201|2196
KGRLTQPLK
>FUSION-ENST00000445658.6:22568-ENST00000584632.5:39764|25
WGLLLALLPPGAASTQGGSGVGR
>ENST00000486752.5|SNV-38702-A-G|4
KPFEQRVNSWENKLK
>FUSION-ENST00000514723.1:76423-ENST00000513673.1:21201|1003
KEDSFYLFIYFYYYTLSFR
>FUSION-ENST00000514723.1:76423-ENST00000513673.1:21201|433
MSHCPGLH
>ENST00000558634.5|SNV-1608-C-A|11
GAEMCCDYMAKQR
>FUSION-ENST00000502751.5:32702-ENST00000361084.10:7110|607
GGQRIPLANPSLQALIRAGR
>FUSION-ENST00000514723.1:76423-ENST00000513673.1:21201|105
MEKLAFGKDLR
>FUSION-ENST00000502751.5:32702-ENST00000361084.10:7110|210
VAHICNPR
>FUSION-ENST00000582788.5:22568-ENST00000584632.5:39764|259
MSPVHLLQPLSLSHLQQKK
>FUSION-ENST00000514723.1:76423-ENST00000513673.1:21201|1510
AEKELYEKD
>FUSION-ENST00000502751.5:32702-ENST00000361084.10:7110|546
SPLSGQAR
>ENST00000559882.1|SNV-1608-C-A|15
YGRNLLSPQRPRGAEMCCDYMAK
>ENST00000336735.9|SNV-7121-G-C|1
KPPLTAIEGTAHGEPCHFPFLFLDK
>FUSION-ENST00000582788.5:22568-ENST00000584632.5:39764|218
MPIIPATWEG
>ENST00000519067.5|SNV-89846-G-A|2
DTLGGYTRVDTKPSATSSSMR
>FUSION-ENST00000514723.1:76423-ENST00000513673.1:21201|1229
LNFFLVRSHNNQK
>ENST00000348261.11|SNV-42368-G-A|1
CNILEAFDAFIFAFFAVEIVIK
>ENST00000673243.1|SNV-48868-C-T|1
MGHQPPLPTQQHSITDNSLSLK
>FUSION-ENST00000514723.1:76423-ENST00000513673.1:21201|469
MVQTHIGEK
>FUSION-ENST00000514723.1:76423-ENST00000513673.1:21201|179
GICITSEESQGCSLKYR
>ENST00000296674.13|MNV-2243-TCT-T|9
VVKVANVSFGPIQRQEGK
>FUSION-ENST00000514723.1:76423-ENST00000513673.1:21201|1580
NDSNVIRDK
>FUSION-ENST00000514723.1:76423-ENST00000513673.1:21201|1362
MGRHFLHGTK
>ENST00000562841.1|INDEL-32956-C-CC|1
DAAPHAPPAKSHFNWR
>FUSION-ENST00000502751.5:32702-ENST00000361084.10:7110|1480
RFILTHHRSLEVTSR
>FUSION-ENST00000514723.1:76423-ENST00000513673.1:21201|1103
LAFLGKQKMLAAGHSGACL
>FUSION-ENST00000502751.5:32702-ENST00000361084.10:7110|759
EGITVGR
>FUSION-ENST00000502751.5:32702-ENST00000361084.10:7110|1064
MSPLEGHSQGLLPLRTSLDAPTGK
>FUSION-ENST00000514723.1:76423-ENST00000513673.1:21201|474
MTNVSIL
>FUSION-ENST00000502751.5:32702-ENST00000361084.10:7110|812
MSQGMERA
>FUSION-ENST00000502751.5:32702-ENST00000361084.10:7110|1254
MHHHTGQIFVFLVEMGFR
>ENST00000373886.8|INDEL-286345-C-CA|12
YKIWCNIHFITWR
>FUSION-ENST00000514723.1:76423-ENST00000513673.1:21201|1024
MLTEQRR
>FUSION-ENST00000514723.1:76423-ENST00000513673.1:21201|1806
SSGTNPEEAYLFSFHFFFEQNMRLR
>ENST00000524089.1|SNV-11911-G-A|6
MTTGQPSCRRHSLAACWR
>FUSION-ENST00000502751.5:32702-ENST00000361084.10:7110|1520
GMLSVTAFLK
>ENST00000459850.5|SNV-5938-C-T|18
ASETSSASCSTPTPRSR
>FUSION-ENST00000502751.5:32702-ENST00000361084.10:7110|884
MVPLHSSLGDK
>ENST00000533571.1|SNV-80-G-T|26
MTGSPGRLVAPSVCPSARGCHHGGR
>ENST00000534326.5|SNV-8419-C-T|6
QALAAGEGPSGTGICGFSYAR
>FUSION-ENST00000502751.5:32702-ENST00000361084.10:7110|250
IQKLAGRGGTR
>FUSION-ENST00000502751.5:32702-ENST00000361084.10:7110|226
IRWDGHGGSHL
>FUSION-ENST00000514723.1:76423-ENST00000513673.1:21201|471
KTIQQPHLTL
>FUSION-ENST00000514723.1:76423-ENST00000513673.1:21201|1620
FSLIFPLWFMFLMYK
>ENST00000648836.1|SNV-111877-A-C|2
VWQCGGTVEILPCSR
>FUSION-ENST00000514723.1:76423-ENST00000513673.1:21201|1409
EQRDLRENMEVSWLDFL
>ENST00000427191.6|SNV-147419-G-A|5
KSQTGILLGVCSKGILVFEVHNGVR
>FUSION-ENST00000514723.1:76423-ENST00000513673.1:21201|1189
AKMPYVQWFFLMALYLRPLSVLH
>ENST00000327044.7|SNV-12863-C-G|3
VQENSAYICR
>FUSION-ENST00000514723.1:76423-ENST00000513673.1:21201|330
IQNNNITISK
>FUSION-ENST00000582788.5:22568-ENST00000584632.5:39764|2
QGVGTLPGTALLPLAHQGK
>FUSION-ENST00000514723.1:76423-ENST00000513673.1:21201|229
MEISLNTK
>FUSION-ENST00000514723.1:76423-ENST00000513673.1:21201|34
MPLCQPY
>FUSION-ENST00000514723.1:76423-ENST00000513673.1:21201|2498
TAFFFVLEMDPFYLNI
>FUSION-ENST00000502751.5:32702-ENST00000361084.10:7110|235
TEVQRIQ
>FUSION-ENST00000502751.5:32702-ENST00000361084.10:7110|439
VVVPATREAEAGESLEFRR
>FUSION-ENST00000502751.5:32702-ENST00000361084.10:7110|224
MRTFLVPLP
>FUSION-ENST00000502751.5:32702-ENST00000361084.10:7110|1504
AMRAEGLT
>FUSION-ENST00000582788.5:22568-ENST00000584632.5:39764|23
GWAPCLVLPYCPWHTRAK
>FUSION-ENST00000514723.1:76423-ENST00000513673.1:21201|621
ISNIGKYIST
>FUSION-ENST00000514723.1:76423-ENST00000513673.1:21201|1382
AIRYTNVK
>ENST00000510970.1|SNV-60573-A-G|2
MSLSAWGYLLLFHALWT
>ENST00000514442.5|SNV-35895-A-G|16
MTQMASRRQSPNGQQACCPLK
>FUSION-ENST00000514723.1:76423-ENST00000513673.1:21201|227
MEISLNTKSYVSGYNWYDK
>FUSION-ENST00000514723.1:76423-ENST00000513673.1:21201|1640
MKTTIATTSVYTMHLHVKHFIVTQ
>FUSION-ENST00000514723.1:76423-ENST00000513673.1:21201|309
MFNIPGPLPCPLCTSR
>FUSION-ENST00000514723.1:76423-ENST00000513673.1:21201|2371
QVDRLSLDVQGQHGETLCLQK
>ENST00000577097.5|INDEL-68560-C-CA|1
GGESVASGK
>ENST00000370435.5|INDEL-12978-C-CA|7
TAEDKKSGTK
>FUSION-ENST00000514723.1:76423-ENST00000513673.1:21201|1915
LYRTFFFLCNIGSQLLLTR
>FUSION-ENST00000502751.5:32702-ENST00000361084.10:7110|236
NKTFYCLGS
>FUSION-ENST00000502751.5:32702-ENST00000361084.10:7110|680
SGRPLTLGPVPGPRLP
>FUSION-ENST00000514723.1:76423-ENST00000513673.1:21201|1064
MTLFTEK
>ENST00000379328.9|INDEL-12997-G-GC|28
LPGPIAVHPRLGR
>FUSION-ENST00000514723.1:76423-ENST00000513673.1:21201|1329
MPPYSFNSISLTRDIEYFSYIY
>FUSION-ENST00000514723.1:76423-ENST00000513673.1:21201|1385
MFSSGSDCMCVPV
>FUSION-ENST00000502751.5:32702-ENST00000361084.10:7110|473
RNLLSCATSGQLQPR
>FUSION-ENST00000502751.5:32702-ENST00000361084.10:7110|1246
AKPRLYK
>FUSION-ENST00000502751.5:32702-ENST00000361084.10:7110|377
CHHPQLIFFLR
>FUSION-ENST00000514723.1:76423-ENST00000513673.1:21201|480
RDMTNVSIL
>FUSION-ENST00000502751.5:32702-ENST00000361084.10:7110|871
AKTLQSLLK
>FUSION-ENST00000514723.1:76423-ENST00000513673.1:21201|824
ILDIIACCLFFFFSFWQKKFPPK
>FUSION-ENST00000514723.1:76423-ENST00000513673.1:21201|1555
FFSPQLK
>FUSION-ENST00000514723.1:76423-ENST00000513673.1:21201|868
EKSGLFLATSLPS
>FUSION-ENST00000514723.1:76423-ENST00000513673.1:21201|36
MESMPLCQPY
>FUSION-ENST00000502751.5:32702-ENST00000361084.10:7110|1141
MSLPGSLHRLLR
>FUSION-ENST00000502751.5:32702-ENST00000361084.10:7110|806
MGEDTHTQTMSQTV
>FUSION-ENST00000514723.1:76423-ENST00000513673.1:21201|675
LIEKLSFKLILK
>ENST00000370225.4|SNV-43449-A-G|2
YLECLVLDK
>FUSION-ENST00000502751.5:32702-ENST00000361084.10:7110|1138
SLPGSLHRLLRGMDWLQL
>FUSION-ENST00000514723.1:76423-ENST00000513673.1:21201|1054
MVELYSDPR
>FUSION-ENST00000508557.5:76423-ENST00000513673.1:21201|9
MEFRSCCPGR
>FUSION-ENST00000502751.5:32702-ENST00000361084.10:7110|1072
MHISLISLIAHNSPMELPLSLFYQR
>FUSION-ENST00000514723.1:76423-ENST00000513673.1:21201|2387
MVKPCVYKK
>FUSION-ENST00000514723.1:76423-ENST00000513673.1:21201|773
FKSPDLTRLFNPPIAPSLLFSR
>FUSION-ENST00000514723.1:76423-ENST00000513673.1:21201|2475
MYVESLENSKCVRR
>ENST00000370193.3|SNV-1247-G-A|3
ALLSQTSPLCALEKLASKTFK
>FUSION-ENST00000502751.5:32702-ENST00000361084.10:7110|287
MPVIPAL
>FUSION-ENST00000502751.5:32702-ENST00000361084.10:7110|1548
DMCANAVRCVAWCTCESVCCR
>ENST00000638141.2|SNV-29555-A-C|12
MLLVTCTRSCR
>FUSION-ENST00000514723.1:76423-ENST00000513673.1:21201|865
EVLQSSSFISPFVILSF
>FUSION-ENST00000582788.5:22568-ENST00000584632.5:39764|8
HSALILPFAQQ
>FUSION-ENST00000514723.1:76423-ENST00000513673.1:21201|2401
MVATSHM
>FUSION-ENST00000502751.5:32702-ENST00000361084.10:7110|1603
MLLPPSK
>FUSION-ENST00000514723.1:76423-ENST00000513673.1:21201|461
MKNDLYFWQEF
>FUSION-ENST00000514723.1:76423-ENST00000513673.1:21201|312
QISSMQVSSLISSPSLCY
>FUSION-ENST00000582788.5:22568-ENST00000584632.5:39764|214
SCHCTPAWATRVK
>ENST00000459850.5|SNV-5938-C-T|14
SCLSAWTAWWRK
>FUSION-ENST00000514723.1:76423-ENST00000513673.1:21201|1705
SSPLMSKTRVYLLWFSFFK
>ENST00000514442.5|SNV-35895-A-G|15
TQMASRRQSPNGQQACCPLK
>FUSION-ENST00000514723.1:76423-ENST00000513673.1:21201|1414
MGWGDTFCMEQRDLR
>FUSION-ENST00000514723.1:76423-ENST00000513673.1:21201|1516
MYIANSSVTKK
>ENST00000300504.7|SNV-7903-C-T|1
TEWDSFFDESGHLVKSR
>FUSION-ENST00000508557.5:76423-ENST00000513673.1:21201|12
IPMEFRSCCPGR
>FUSION-ENST00000514723.1:76423-ENST00000513673.1:21201|2459
AILVVTY
>FUSION-ENST00000514723.1:76423-ENST00000513673.1:21201|2255
MTRSSKDS
>ENST00000557793.1|SNV-60918-A-G|1
DRIVVMVG
>ENST00000312006.5|SNV-6323-C-T|5
AGRACVEREACELR
>FUSION-ENST00000502751.5:32702-ENST00000361084.10:7110|1008
TLEIFQSGSLVLK
>FUSION-ENST00000514723.1:76423-ENST00000513673.1:21201|2487
KSQDEFMYVESLENSK
>ENST00000357232.10|SNV-254919-A-C|4
ENTYVEYSIIR
>FUSION-ENST00000582788.5:22568-ENST00000584632.5:39764|145
RPAPLLEGRR
>FUSION-ENST00000514723.1:76423-ENST00000513673.1:21201|199
SREFRPNEIKELGGSFFSICVF
>FUSION-ENST00000514723.1:76423-ENST00000513673.1:21201|2112
MSHCIQPK
>FUSION-ENST00000514723.1:76423-ENST00000513673.1:21201|1436
MKCHYTPIR
>FUSION-ENST00000502751.5:32702-ENST00000361084.10:7110|390
MKTCNNYK
>ENST00000254846.9|SNV-8232-A-G|2
NTSGSFRRPESPRPR
>ENST00000642291.1|SNV-55926-G-A|1
EGMEKRNMQTPEEQMK
>ENST00000555122.1|SNV-30156-T-C|5
LQMPSFKTPKVDLK
>FUSION-ENST00000514723.1:76423-ENST00000513673.1:21201|452
NEIFHVVK
>FUSION-ENST00000514723.1:76423-ENST00000513673.1:21201|146
MLDKLMWNNSFILKPSPSPSLWK
>FUSION-ENST00000514723.1:76423-ENST00000513673.1:21201|1132
CLLTSNPVLSLYHTVFFFNYRK
>ENST00000481939.5|INDEL-13855-A-AA|3
TEAVGMQSNQR
>FUSION-ENST00000502751.5:32702-ENST00000361084.10:7110|1111
ASCHSGLAWMHPQGRR
>FUSION-ENST00000514723.1:76423-ENST00000513673.1:21201|1969
FIHTQTSLTYGGIFIR
>FUSION-ENST00000514723.1:76423-ENST00000513673.1:21201|508
MKICFLKSSLNEE
>FUSION-ENST00000514723.1:76423-ENST00000513673.1:21201|738
EDSFYPPCPCLFQLFVSIAQ
>ENST00000304372.6|INDEL-32956-C-CC|16
GCFPAQHLSCLESPFHSLREGSR
>FUSION-ENST00000514723.1:76423-ENST00000513673.1:21201|2285
LLISRLCK
>FUSION-ENST00000514723.1:76423-ENST00000513673.1:21201|1138
MTLGDSCKNIVLDDVRAETTNR
>FUSION-ENST00000514723.1:76423-ENST00000513673.1:21201|2351
GVIVGWMIISWSLKCNI
>FUSION-ENST00000514723.1:76423-ENST00000513673.1:21201|2223
MTLGCCLPCV
>FUSION-ENST00000514723.1:76423-ENST00000513673.1:21201|1697
TRVYLLWFSFFKFNDNTQCFCH
>ENST00000309880.6|INDEL-1457-C-CG|2
RNNVGLWGPPCSCAFIPP
>FUSION-ENST00000502751.5:32702-ENST00000361084.10:7110|192
LSPLREDKVGR
>FUSION-ENST00000502751.5:32702-ENST00000361084.10:7110|172
LPEVGSLRPVWPTW
>ENST00000475698.1|INDEL-5996-T-TGC|5
ASSSSCALRGCGPTMGPK
>FUSION-ENST00000514723.1:76423-ENST00000513673.1:21201|1095
MPSDPGCIATLLSRVRMI
>FUSION-ENST00000502751.5:32702-ENST00000361084.10:7110|1208
MHTPPLSHR
>FUSION-ENST00000502751.5:32702-ENST00000361084.10:7110|1492
VARSCNPSTLGGQGG
>ENST00000467560.5|SNV-18055-G-A|5
VLTLGLIDLRLTVEQAMLLSR
>ENST00000549687.5|SNV-59553-A-T|1
WFVLDVILPFLQQIPSK
>ENST00000367482.8|SNV-10898-C-T|2
EPAPTVPKKPAPTTPK
>FUSION-ENST00000514723.1:76423-ENST00000513673.1:21201|2284
MLLISRLCKR
>FUSION-ENST00000502751.5:32702-ENST00000361084.10:7110|230
MGPRPQCCHLLERIR
>FUSION-ENST00000514723.1:76423-ENST00000513673.1:21201|321
VHIHDNMK
>FUSION-ENST00000502751.5:32702-ENST00000361084.10:7110|838
IMTLPCSPPR
>FUSION-ENST00000514723.1:76423-ENST00000513673.1:21201|311
MQVSSLISSPSLCY
>FUSION-ENST00000502751.5:32702-ENST00000361084.10:7110|247
MIAYSLSYSGG
>FUSION-ENST00000582788.5:22568-ENST00000584632.5:39764|71
LPTYNPVPAR
>ENST00000447241.6|MNV-78653-CC-C|1
NTEVSVPETLESK
>FUSION-ENST00000514723.1:76423-ENST00000513673.1:21201|2281
RETLVLFGK
>FUSION-ENST00000502751.5:32702-ENST00000361084.10:7110|492
QHQPSGPR
>FUSION-ENST00000502751.5:32702-ENST00000361084.10:7110|965
LGVQDLWSKWAV
>FUSION-ENST00000514723.1:76423-ENST00000513673.1:21201|2451
IMFHEVSTVYFETIK
>FUSION-ENST00000502751.5:32702-ENST00000361084.10:7110|1085
WWSPGKGANLRGWGS
>ENST00000303177.8|INDEL-61668-C-CA|10
HKRCIPASLDAYYSSQDPNSK
>ENST00000508185.5|MNV-26965-CT-C|6
TQKGDLPVISINLLQHR
>FUSION-ENST00000514723.1:76423-ENST00000513673.1:21201|2087
MSVAFFKCR
>ENST00000533571.1|SNV-80-G-T|25
TGSPGRLVAPSVCPSARGCHHGGR
>ENST00000489457.1|MNV-26965-CT-C|8
TYWKWIQFK
>ENST00000367468.10|SNV-1312-G-A|1
GFWNIVNNIPFLRNAIMSYVLTSR
>FUSION-ENST00000502751.5:32702-ENST00000361084.10:7110|466
SQNLYITSTSSDPPPK
>FUSION-ENST00000514723.1:76423-ENST00000513673.1:21201|106
EKLAFGK
>FUSION-ENST00000514723.1:76423-ENST00000513673.1:21201|1660
ISSLLPNSGEYR
>FUSION-ENST00000514723.1:76423-ENST00000513673.1:21201|2501
DNNDSFFFCFGNGSILSKYIIVK
>FUSION-ENST00000514723.1:76423-ENST00000513673.1:21201|1576
DKCWGYHVLRYLHYL
>FUSION-ENST00000514723.1:76423-ENST00000513673.1:21201|717
SLVVLSLL
>FUSION-ENST00000502751.5:32702-ENST00000361084.10:7110|1067
ELPLSLFYQRGNSQPGPR
>FUSION-ENST00000514723.1:76423-ENST00000513673.1:21201|1472
SLCWLECFLK
>FUSION-ENST00000502751.5:32702-ENST00000361084.10:7110|894
EGKSCLVGLR
>FUSION-ENST00000502751.5:32702-ENST00000361084.10:7110|760
QDPVSKGEREGR
>FUSION-ENST00000514723.1:76423-ENST00000513673.1:21201|1812
MVVTQVQMDILL
>ENST00000638141.2|SNV-29555-A-C|2
FSMRQEWPAGWSEVTPTLSR
>FUSION-ENST00000502751.5:32702-ENST00000361084.10:7110|1535
GGPGWAP
>FUSION-ENST00000514723.1:76423-ENST00000513673.1:21201|1542
KVGAVVLISDK
>FUSION-ENST00000514723.1:76423-ENST00000513673.1:21201|1852
MPPIPKILVHDQKTK
>FUSION-ENST00000514723.1:76423-ENST00000513673.1:21201|761
CYHCIVELQFVK
>FUSION-ENST00000502751.5:32702-ENST00000361084.10:7110|1518
GMLSVTAFLKLHGVRR
>FUSION-ENST00000502751.5:32702-ENST00000361084.10:7110|1235
VMLSGQDNIVRPHLYKK
>FUSION-ENST00000514723.1:76423-ENST00000513673.1:21201|713
LSLVFLDPCSFELFYVDRK
>ENST00000638141.2|SNV-29555-A-C|3
EAPSWAAPLIQSFRFSMR
>FUSION-ENST00000514723.1:76423-ENST00000513673.1:21201|1517
YIANSSVTK
>FUSION-ENST00000514723.1:76423-ENST00000513673.1:21201|1668
FWKSFADTDK
>FUSION-ENST00000502751.5:32702-ENST00000361084.10:7110|1239
MVMLSGQDNIVRPHLYK
>ENST00000526104.5|SNV-1966-C-T|1
LAELLVSVLEQGLPPSHRVIWL
>FUSION-ENST00000502751.5:32702-ENST00000361084.10:7110|23
MDLGLPL
>FUSION-ENST00000514723.1:76423-ENST00000513673.1:21201|1869
NSVGETLRMVR
>ENST00000313164.10|MNV-26965-CT-C|2
CEDSERRPSCDIDKPPPT
>FUSION-ENST00000514723.1:76423-ENST00000513673.1:21201|1638
TTIATTSVYTMHLHVK
>FUSION-ENST00000514723.1:76423-ENST00000513673.1:21201|293
NNCMFQISGFSL
>FUSION-ENST00000502751.5:32702-ENST00000361084.10:7110|92
GASLEPTVLSR
>FUSION-ENST00000514723.1:76423-ENST00000513673.1:21201|2078
MATTTGTVVGQA
>FUSION-ENST00000514723.1:76423-ENST00000513673.1:21201|345
MGQVAVISLSSSTK
>ENST00000029410.10|SNV-129-G-C|1
AAQLPWEDGTSGLLSGGLPRK
>FUSION-ENST00000514723.1:76423-ENST00000513673.1:21201|1581
MNDSNVIRDK
>FUSION-ENST00000514723.1:76423-ENST00000513673.1:21201|618
DPVTEIVHPWGHSR
>FUSION-ENST00000514723.1:76423-ENST00000513673.1:21201|1131
CLLTSNPVLSLYHTVFFFNYRKAQ
>FUSION-ENST00000514723.1:76423-ENST00000513673.1:21201|2375
AQWLRPNLSQHFGRLR
>FUSION-ENST00000502751.5:32702-ENST00000361084.10:7110|627
VCLISWDPFPLLPGDLCCCR
>ENST00000409845.1|SNV-49-T-A|2
MAGAPPPASLPPCS
>FUSION-ENST00000502751.5:32702-ENST00000361084.10:7110|357
PLGRSEHTQLFPTSAPLHRLPPAR
>FUSION-ENST00000514723.1:76423-ENST00000513673.1:21201|2481
SQDEFMYVESLENSKCVR
>FUSION-ENST00000514723.1:76423-ENST00000513673.1:21201|2279
ETLVLFGK
>ENST00000514442.5|SNV-35895-A-G|13
ASRRQSPNGQQACCPLK
>FUSION-ENST00000514723.1:76423-ENST00000513673.1:21201|1199
MAIVNYK
>FUSION-ENST00000514723.1:76423-ENST00000513673.1:21201|449
FFIKFFYFNSF
>FUSION-ENST00000445658.6:22568-ENST00000584632.5:39764|10
QRLEMAHPRDWR
>FUSION-ENST00000514723.1:76423-ENST00000513673.1:21201|454
MKNEIFHVVKFFIK
>FUSION-ENST00000502751.5:32702-ENST00000361084.10:7110|847
MCHPRSITNQNIQDFGHLQF
>FUSION-ENST00000514723.1:76423-ENST00000513673.1:21201|115
GYVITEPLMFQTVWNELSHR
>FUSION-ENST00000514723.1:76423-ENST00000513673.1:21201|2156
CHCFKIFKFLWIHSR
>ENST00000319449.9|SNV-194-G-A|3
AAKGWSAPILTLARR
>FUSION-ENST00000502751.5:32702-ENST00000361084.10:7110|677
MNPSISTLERAEFSPTR
>FUSION-ENST00000502751.5:32702-ENST00000361084.10:7110|915
MYVRGTRSVVK
>FUSION-ENST00000514723.1:76423-ENST00000513673.1:21201|1056
CCLVFTCFFFPKDDLK
>FUSION-ENST00000502751.5:32702-ENST00000361084.10:7110|1409
MLARMVCIS
>ENST00000486752.5|SNV-38702-A-G|1
VNSWENKLKLTQEVLEEWLNCQR
>ENST00000466387.5|MNV-1370576-CA-C|10
WRTMKLGFILR
>ENST00000510970.1|SNV-60573-A-G|3
EMSLSAWGYLLLFHALWT
>ENST00000472649.2|SNV-243-G-A|2
TGGHWTTKDYCRILL
>ENST00000454000.6|SNV-41487-C-T|2
LSRELLEVVEPEDLQDSLDR
>FUSION-ENST00000502751.5:32702-ENST00000361084.10:7110|582
SPADSPPPSWLGVHFPS
>FUSION-ENST00000502751.5:32702-ENST00000361084.10:7110|1649
MVADACSPSYSGG
>FUSION-ENST00000514723.1:76423-ENST00000513673.1:21201|122
WTSVHHDTLR
>FUSION-ENST00000514723.1:76423-ENST00000513673.1:21201|613
SVHHFASFHYSR
>ENST00000300504.7|SNV-7903-C-T|4
KPPIDKTEWDSFFDESGHLVK
>FUSION-ENST00000514723.1:76423-ENST00000513673.1:21201|1190
KAKMPYVQWFFLMALYLRPLSVLH
>FUSION-ENST00000514723.1:76423-ENST00000513673.1:21201|688
FISAVIKYK
>FUSION-ENST00000502751.5:32702-ENST00000361084.10:7110|827
GGSEGGACRR
>FUSION-ENST00000502751.5:32702-ENST00000361084.10:7110|989
PCEKKVR
>FUSION-ENST00000502751.5:32702-ENST00000361084.10:7110|658
RAPSMPLLCAGPSHFLCLGLL
>FUSION-ENST00000514723.1:76423-ENST00000513673.1:21201|1692
VYLLWFSFFK
>ENST00000346299.10|SNV-67747-T-G|3
LYDPLVEYR
>ENST00000240499.8|MNV-6031-CCCTG-C|2
DVAIEFSPEEWKCLDTSRICIEM
>FUSION-ENST00000514723.1:76423-ENST00000513673.1:21201|2214
MGRDESASLR
>FUSION-ENST00000502751.5:32702-ENST00000361084.10:7110|140
MEGAVPGSYSWLSLGDFFR
>FUSION-ENST00000502751.5:32702-ENST00000361084.10:7110|16
MIAWRSTSTVCAR
>FUSION-ENST00000514723.1:76423-ENST00000513673.1:21201|1874
KNSVGETLR
>FUSION-ENST00000514723.1:76423-ENST00000513673.1:21201|2231
QCYFWTSLSLSEGEVFPDKLYKFK
>ENST00000373231.9|MNV-10381-CC-C|1
ASTSPSSPSAPWASATT
>FUSION-ENST00000502751.5:32702-ENST00000361084.10:7110|542
GQETETILANTVKPRLYLKK
>FUSION-ENST00000502751.5:32702-ENST00000361084.10:7110|1327
MHSFYRGD
>FUSION-ENST00000502751.5:32702-ENST00000361084.10:7110|364
MYVTLFSYCTSPFYR
>FUSION-ENST00000502751.5:32702-ENST00000361084.10:7110|1608
TLTEEPGR
>FUSION-ENST00000502751.5:32702-ENST00000361084.10:7110|1148
HHARLPANFCIFIR
>FUSION-ENST00000514723.1:76423-ENST00000513673.1:21201|1255
GIEDMLRGMELKSCFAFNR
>FUSION-ENST00000514723.1:76423-ENST00000513673.1:21201|586
YIDFFPPWCLTLKY
>FUSION-ENST00000502751.5:32702-ENST00000361084.10:7110|1323
MDLGEQGTGSK
>FUSION-ENST00000514723.1:76423-ENST00000513673.1:21201|2463
TQGRNRGLYQNR
>FUSION-ENST00000582788.5:22568-ENST00000584632.5:39764|262
IMSPVHLLQPLSLSHLQQKKGLVR
>FUSION-ENST00000514723.1:76423-ENST00000513673.1:21201|953
EKLTLYDCGIK
>FUSION-ENST00000514723.1:76423-ENST00000513673.1:21201|1276
MIFESLSQQVQNIHNTLQA
>FUSION-ENST00000514723.1:76423-ENST00000513673.1:21201|80
FTLFFLFLSQWTRRSDNAR
>FUSION-ENST00000514723.1:76423-ENST00000513673.1:21201|313
MQISSMQVSSLISSPSLCY
>ENST00000247815.9|SNV-21711-A-G|3
LCNGEIFFVTNDVTDVTFGK
>FUSION-ENST00000514723.1:76423-ENST00000513673.1:21201|1485
YLIKDWCQTYAKTIK
>FUSION-ENST00000514723.1:76423-ENST00000513673.1:21201|120
KYLYIYK
>ENST00000263629.9|SNV-6981-T-A|5
KVVEVRIGMTIEELAR
>FUSION-ENST00000502751.5:32702-ENST00000361084.10:7110|353
LPPARVAEDR
>FUSION-ENST00000514723.1:76423-ENST00000513673.1:21201|306
FNIPGPLPCPLCTSRFQWGGV
>FUSION-ENST00000514723.1:76423-ENST00000513673.1:21201|394
MYSQFKINNDPER
>FUSION-ENST00000514723.1:76423-ENST00000513673.1:21201|2517
MCKAAETTVVEVR
>FUSION-ENST00000514723.1:76423-ENST00000513673.1:21201|1701
ENFLNEIHSQEIGAVK
>FUSION-ENST00000502751.5:32702-ENST00000361084.10:7110|1653
MTGGRRDQDGLGTQASFRPGL
>ENST00000533571.1|SNV-80-G-T|29
MTGSPGR
>FUSION-ENST00000502751.5:32702-ENST00000361084.10:7110|438
EAEAGESLEFR
>FUSION-ENST00000502751.5:32702-ENST00000361084.10:7110|1127
MQITAHL
>FUSION-ENST00000514723.1:76423-ENST00000513673.1:21201|1411
MEQRDLR
>FUSION-ENST00000502751.5:32702-ENST00000361084.10:7110|491
QHQPSGPRCPPAGCGVGR
>FUSION-ENST00000514723.1:76423-ENST00000513673.1:21201|2179
MIRYLVHTNIYCSLCGL
>FUSION-ENST00000502751.5:32702-ENST00000361084.10:7110|465
MSQNLYITSTSSDPPPKSR
>FUSION-ENST00000502751.5:32702-ENST00000361084.10:7110|990
MPCEKKVR
>FUSION-ENST00000514723.1:76423-ENST00000513673.1:21201|280
MDSILGYLFLFR
>ENST00000233242.5|MNV-38213-AA-A|2
ISSYQSMTR
>FUSION-ENST00000502751.5:32702-ENST00000361084.10:7110|1613
GVVGAVGTLQGFFSFARQKIQGR
>FUSION-ENST00000514723.1:76423-ENST00000513673.1:21201|881
MNSYPSLSFK
>FUSION-ENST00000514723.1:76423-ENST00000513673.1:21201|2021
TNFFHCMVIGCGVLR
>FUSION-ENST00000502751.5:32702-ENST00000361084.10:7110|818
ELIISWRDLS
>FUSION-ENST00000502751.5:32702-ENST00000361084.10:7110|1283
MVAHTCNPSYSGG
>FUSION-ENST00000514723.1:76423-ENST00000513673.1:21201|2470
CQKKFMILL
>FUSION-ENST00000582788.5:22568-ENST00000584632.5:39764|119
MPRVEVRR
>ENST00000557372.1|SNV-7121-G-C|2
KPHKEYDECTSDGR
>FUSION-ENST00000502751.5:32702-ENST00000361084.10:7110|158
MRGGEWK
>FUSION-ENST00000514723.1:76423-ENST00000513673.1:21201|271
IFQESCFLGSLIK
>FUSION-ENST00000502751.5:32702-ENST00000361084.10:7110|304
VKPHLYSKYKN
>FUSION-ENST00000502751.5:32702-ENST00000361084.10:7110|44
TYTSQPRSR
>FUSION-ENST00000502751.5:32702-ENST00000361084.10:7110|1573
GKGLAER
>FUSION-ENST00000514723.1:76423-ENST00000513673.1:21201|2282
LCKRETLVLFGK
>FUSION-ENST00000514723.1:76423-ENST00000513673.1:21201|610
ATLPELLS
>FUSION-ENST00000502751.5:32702-ENST00000361084.10:7110|1292
MDLVSLLHMKGPEVQRG
>FUSION-ENST00000582788.5:22568-ENST00000584632.5:39764|242
LGLSNCR
>FUSION-ENST00000514723.1:76423-ENST00000513673.1:21201|149
NVKVCKPLVQITQIWFITLFKAYSR
>FUSION-ENST00000514723.1:76423-ENST00000513673.1:21201|2494
GPAYKSLLILK
>FUSION-ENST00000582788.5:22568-ENST00000584632.5:39764|203
EGRAPVRSL
>FUSION-ENST00000502751.5:32702-ENST00000361084.10:7110|683
ILKSGRPLTLGPVPGPR
>FUSION-ENST00000514723.1:76423-ENST00000513673.1:21201|1340
MSDYLTTFLEVDFLYMSINILRFWK
>FUSION-ENST00000514723.1:76423-ENST00000513673.1:21201|2271
MNITFIFLK
>ENST00000380647.8|SNV-329632-T-C|3
SFSEMLQNPDK
>FUSION-ENST00000514723.1:76423-ENST00000513673.1:21201|1746
SIGHLLSYSAFEV
>ENST00000259746.13|SNV-8419-C-T|2
LALVTDADRLWRQER
>FUSION-ENST00000502751.5:32702-ENST00000361084.10:7110|676
NPSISTLERAEFSPTR
>FUSION-ENST00000514723.1:76423-ENST00000513673.1:21201|1593
RTFTFRK
>FUSION-ENST00000514723.1:76423-ENST00000513673.1:21201|2341
LVSEVQHLRGIFR
>FUSION-ENST00000514723.1:76423-ENST00000513673.1:21201|2335
MCIILNSHNSPMR
>FUSION-ENST00000514723.1:76423-ENST00000513673.1:21201|1310
VFFPTSNIDLVYKY
>ENST00000407775.7|SNV-1211953-A-C|4
ISFNKVETYLAHK
>FUSION-ENST00000502751.5:32702-ENST00000361084.10:7110|446
PPRPADFLYFW
>ENST00000504293.5|MNV-2243-TCT-T|2
FLLALYKGKK
>FUSION-ENST00000502751.5:32702-ENST00000361084.10:7110|1168
LLARPCLSSRALHTLFPLPR
>FUSION-ENST00000514723.1:76423-ENST00000513673.1:21201|1826
MTHFISFYTLAQK
>FUSION-ENST00000502751.5:32702-ENST00000361084.10:7110|277
GRSGQTQWLTPIIPALWK
>FUSION-ENST00000502751.5:32702-ENST00000361084.10:7110|1489
MVVHTCNR
>FUSION-ENST00000514723.1:76423-ENST00000513673.1:21201|1105
RLAFLGKQK
>ENST00000327582.5|SNV-1640-C-T|1
STGCAFAVSPNLRPMQQVVP
>FUSION-ENST00000502751.5:32702-ENST00000361084.10:7110|598
GSWTSSPVSPLR
>FUSION-ENST00000514723.1:76423-ENST00000513673.1:21201|1633
DFKITKLVGGR
>FUSION-ENST00000514723.1:76423-ENST00000513673.1:21201|2270
NITFIFLK
>FUSION-ENST00000502751.5:32702-ENST00000361084.10:7110|688
LRNHSWSGNTWGRLLR
>FUSION-ENST00000514723.1:76423-ENST00000513673.1:21201|1082
MRHCREEGLFLFCNEIH
>FUSION-ENST00000502751.5:32702-ENST00000361084.10:7110|957
MEGVVGEYL
>FUSION-ENST00000514723.1:76423-ENST00000513673.1:21201|1873
KNSVGETLRMVR
>FUSION-ENST00000502751.5:32702-ENST00000361084.10:7110|1257
GQAEETGI
>ENST00000373231.9|MNV-10381-CC-C|4
CSSPTWR
>ENST00000646253.1|INDEL-264264-C-CA|4
LAVKPKKTEGVK
>FUSION-ENST00000514723.1:76423-ENST00000513673.1:21201|2373
AQWLRPNLSQHFGRLRQVDR
>FUSION-ENST00000514723.1:76423-ENST00000513673.1:21201|644
VINQFFFFFYK
>ENST00000320005.5|SNV-167642-G-C|2
RKENEDK
>FUSION-ENST00000514723.1:76423-ENST00000513673.1:21201|2240
LERCFSFQSR
>FUSION-ENST00000502751.5:32702-ENST00000361084.10:7110|1329
LSWGREGEAVNMSFLGC
>ENST00000544257.5|SNV-72345-T-G|7
DKHHLADLSHR
>FUSION-ENST00000514723.1:76423-ENST00000513673.1:21201|304
SEDIFDCHTWGSNI
>FUSION-ENST00000514723.1:76423-ENST00000513673.1:21201|1447
MQKQLKLNNK
>ENST00000357232.10|SNV-254919-A-C|2
GNSQNNFHVETK
>ENST00000590602.5|SNV-6622-G-A|2
STWPSLR
>FUSION-ENST00000502751.5:32702-ENST00000361084.10:7110|1280
SGSWCWR
>ENST00000602622.5|SNV-2029-A-C|3
EKLCTLSPAPCCASLRMTS
>FUSION-ENST00000502751.5:32702-ENST00000361084.10:7110|310
PVISHFGRLR
>FUSION-ENST00000582788.5:22568-ENST00000584632.5:39764|234
RPGAMAHACNPSTLGGRGGQIT
>ENST00000366774.4|SNV-136-A-C|1
EQRGRGVK
>FUSION-ENST00000502751.5:32702-ENST00000361084.10:7110|861
RAHYHQCGWKQVPLHSLR
>ENST00000394886.7|SNV-21065-C-A|5
MPFYCLYYYRRANQLRPNDSR
>FUSION-ENST00000514723.1:76423-ENST00000513673.1:21201|2155
IFKFLWIHSR
>FUSION-ENST00000514723.1:76423-ENST00000513673.1:21201|886
MFAKQSQTHCHQGMNSYPSLSFK
>FUSION-ENST00000582788.5:22568-ENST00000584632.5:39764|271
MGCVCVSAKSCALLPA
>FUSION-ENST00000514723.1:76423-ENST00000513673.1:21201|283
LITLLPKYEK
>FUSION-ENST00000502751.5:32702-ENST00000361084.10:7110|1390
MCHHNWLLVFVIFSR
>ENST00000489457.1|MNV-26965-CT-C|3
TSCCHRYERAMCFPNMFLDGK
>FUSION-ENST00000514723.1:76423-ENST00000513673.1:21201|291
FQISGFSL
>FUSION-ENST00000514723.1:76423-ENST00000513673.1:21201|1653
MLTFLSNLQSPYLQAHRPLAD
>FUSION-ENST00000514723.1:76423-ENST00000513673.1:21201|2314
MDALNSWK
>FUSION-ENST00000514723.1:76423-ENST00000513673.1:21201|543
MKMCLHFC
>FUSION-ENST00000514723.1:76423-ENST00000513673.1:21201|960
VRNNSLDCK
>ENST00000645624.1|SNV-55926-G-A|5
REGIIQLVHHSAIQK
>FUSION-ENST00000502751.5:32702-ENST00000361084.10:7110|1509
KEQVSKDK
>FUSION-ENST00000502751.5:32702-ENST00000361084.10:7110|663
MCLCTCSVIHGGGTVEWR
>FUSION-ENST00000502751.5:32702-ENST00000361084.10:7110|724
GGREGGR
>FUSION-ENST00000514723.1:76423-ENST00000513673.1:21201|806
VVFNSLL
>FUSION-ENST00000582788.5:22568-ENST00000584632.5:39764|189
RRQSPGR
>ENST00000466387.5|MNV-1370576-CA-C|1
LQNCFLKQ
>ENST00000428314.5|SNV-52609-G-A|1
NQDVLSTDILTLVYSSKNKFLR
>FUSION-ENST00000514723.1:76423-ENST00000513673.1:21201|72
MSFQGDLLEVNLR
>FUSION-ENST00000502751.5:32702-ENST00000361084.10:7110|515
MVLACAPQRNLRR
>ENST00000493537.5|SNV-27954-C-T|2
MTLKFLRQEIV
>FUSION-ENST00000514723.1:76423-ENST00000513673.1:21201|2226
HVLSEKVV
>FUSION-ENST00000502751.5:32702-ENST00000361084.10:7110|1031
VQTPEEMDPK
>ENST00000318351.2|MNV-6952-CA-C|10
WLHSLLLHCTSPGRCCPTAPRR
>FUSION-ENST00000502751.5:32702-ENST00000361084.10:7110|980
NSWPDCLPCYIR
>ENST00000317147.10|INDEL-30625-G-GG|5
KNYRSQPAGNTAYCESAR
>FUSION-ENST00000508557.5:76423-ENST00000513673.1:21201|10
IPMEFRSCCPGRSAMAR
>FUSION-ENST00000514723.1:76423-ENST00000513673.1:21201|1802
LRFVSHYFCNLRQMTLESR
>FUSION-ENST00000514723.1:76423-ENST00000513673.1:21201|810
MATPCLFDHFPIADIK
>FUSION-ENST00000514723.1:76423-ENST00000513673.1:21201|711
LSLVFLDPCSFELFYVDRKIVF
>FUSION-ENST00000502751.5:32702-ENST00000361084.10:7110|540
MPGMELLGR
>ENST00000449576.6|SNV-117872-C-T|2
AHSTGEQPLQLSLATR
>FUSION-ENST00000502751.5:32702-ENST00000361084.10:7110|278
MGRSGQTQWLTPIIPALWK
>ENST00000399138.5|SNV-1176-G-T|2
MAASSGYTDLREKLK
>FUSION-ENST00000502751.5:32702-ENST00000361084.10:7110|608
MGGQRIPLANPSLQALIRAGR
>FUSION-ENST00000514723.1:76423-ENST00000513673.1:21201|1625
FALKMFSLIFPLWFMFLMYK
>FUSION-ENST00000514723.1:76423-ENST00000513673.1:21201|61
MGQESTDESEK
>FUSION-ENST00000514723.1:76423-ENST00000513673.1:21201|921
MKPKNIFTFLLLWIFSLHLNL
>FUSION-ENST00000514723.1:76423-ENST00000513673.1:21201|1513
YIANSSVTKKAEK
>FUSION-ENST00000514723.1:76423-ENST00000513673.1:21201|1937
MPLSSQNFGAIFYSLYRDPK
>FUSION-ENST00000502751.5:32702-ENST00000361084.10:7110|721
EGGREGGSEGITMVYRGER
>FUSION-ENST00000502751.5:32702-ENST00000361084.10:7110|156
RGGEWKAYQK
>FUSION-ENST00000514723.1:76423-ENST00000513673.1:21201|1323
VKMCALEPGTLD
>FUSION-ENST00000514723.1:76423-ENST00000513673.1:21201|1130
MHVLNNFK
>FUSION-ENST00000502751.5:32702-ENST00000361084.10:7110|732
VEAERLVGR
>FUSION-ENST00000514723.1:76423-ENST00000513673.1:21201|1172
CKLYGLVIECLGTSIDLTVMQVLGR
>FUSION-ENST00000582788.5:22568-ENST00000584632.5:39764|215
SCHCTPAWATR
>FUSION-ENST00000514723.1:76423-ENST00000513673.1:21201|519
MGDYWEKRLPK
>FUSION-ENST00000514723.1:76423-ENST00000513673.1:21201|2140
SLTFLPEKSVSAENGVWK
>FUSION-ENST00000502751.5:32702-ENST00000361084.10:7110|1592
VFALWTR
>FUSION-ENST00000502751.5:32702-ENST00000361084.10:7110|194
LSPLREDK
>FUSION-ENST00000582788.5:22568-ENST00000584632.5:39764|70
LPTYNPVPARHCPSR
>FUSION-ENST00000582788.5:22568-ENST00000584632.5:39764|231
MAHACNPSTLGGRGGQIT
>FUSION-ENST00000514723.1:76423-ENST00000513673.1:21201|1666
SFADTDK
>FUSION-ENST00000502751.5:32702-ENST00000361084.10:7110|1130
MPPFPLKS
>FUSION-ENST00000514723.1:76423-ENST00000513673.1:21201|665
YHHAMRFSRLCLLGFYCPNL
>FUSION-ENST00000514723.1:76423-ENST00000513673.1:21201|843
MQFSSSSI
>FUSION-ENST00000514723.1:76423-ENST00000513673.1:21201|2189
MASLRDSKGLPK
>FUSION-ENST00000514723.1:76423-ENST00000513673.1:21201|1066
MVFGIFLSCLIVFVLVVS
>FUSION-ENST00000502751.5:32702-ENST00000361084.10:7110|164
ARLNLKK
>FUSION-ENST00000502751.5:32702-ENST00000361084.10:7110|1494
LLILPLWGVIYC
>ENST00000254846.9|SNV-8232-A-G|1
NTSGSFRRPESPRPRVSFPK
>FUSION-ENST00000514723.1:76423-ENST00000513673.1:21201|2295
LHLLNLSSPW
>FUSION-ENST00000514723.1:76423-ENST00000513673.1:21201|1805
MRLRFVSHYFCNLR
>FUSION-ENST00000502751.5:32702-ENST00000361084.10:7110|341
VSLICKAGK
>FUSION-ENST00000514723.1:76423-ENST00000513673.1:21201|2393
FKGNMVKPCVYKK
>FUSION-ENST00000514723.1:76423-ENST00000513673.1:21201|1359
GRHFLHGTKR
>FUSION-ENST00000502751.5:32702-ENST00000361084.10:7110|1568
WGGRGRVPTGPTSSLTHQQE
>FUSION-ENST00000502751.5:32702-ENST00000361084.10:7110|1456
LGEEWGG
>FUSION-ENST00000514723.1:76423-ENST00000513673.1:21201|500
MLKPEILVDPSHIVKSELLHK
>ENST00000505174.1|SNV-19151-T-C|1
LVSFTTGPYGFSEPKRQ
>FUSION-ENST00000514723.1:76423-ENST00000513673.1:21201|1624
FALKMFSLIFPLWFMFLMYKVIFYM
>FUSION-ENST00000582788.5:22568-ENST00000584632.5:39764|135
MDNSLLPGSRFVLVAGVVVVGLK
>FUSION-ENST00000502751.5:32702-ENST00000361084.10:7110|1287
KGPEVQRG
>FUSION-ENST00000582788.5:22568-ENST00000584632.5:39764|9
VWCPGRHSALILPFAQQ
>FUSION-ENST00000514723.1:76423-ENST00000513673.1:21201|495
SELLHKVPKLIFLFIMIK
>FUSION-ENST00000514723.1:76423-ENST00000513673.1:21201|672
MVYASVQADSALSSQDMYHHAMR
>FUSION-ENST00000582788.5:22568-ENST00000584632.5:39764|138
EAEGDRRGK
>FUSION-ENST00000582788.5:22568-ENST00000584632.5:39764|165
GLSFRLHSLLTTK
>FUSION-ENST00000514723.1:76423-ENST00000513673.1:21201|2015
VIGCGVLRELTFLR
>FUSION-ENST00000502751.5:32702-ENST00000361084.10:7110|321
IRNTECLLCAR
>ENST00000302000.10|SNV-39991-G-C|1
VSSHGGDSGLDGLGGPGLQLGSPDK
>ENST00000401669.7|SNV-727902-C-G|4
LEFHKIETGIITER
>ENST00000551956.2|SNV-96-G-A|5
IARQQCVRGGPQGFSCGSAIVGGGK
>FUSION-ENST00000582788.5:22568-ENST00000584632.5:39764|17
MLMRVWCPGR
>FUSION-ENST00000502751.5:32702-ENST00000361084.10:7110|964
MQEHSSGPHHLFPCSR
>FUSION-ENST00000514723.1:76423-ENST00000513673.1:21201|269
IFQESCFLGSLIKLCFTNNIGR
>ENST00000471692.1|SNV-21066-A-C|3
MPFYCLYYYRRAPQLR
>FUSION-ENST00000514723.1:76423-ENST00000513673.1:21201|706
SSCLSSGYWINV
>FUSION-ENST00000502751.5:32702-ENST00000361084.10:7110|601
RKGSWTSSPVSPLR
>ENST00000673621.1|SNV-181067-T-C|5
ELEDKYAECMEMLHEAQEEPK
>FUSION-ENST00000514723.1:76423-ENST00000513673.1:21201|1522
TSLMSFRSTSTGCLLSLPVGV
>ENST00000229270.8|SNV-390-G-A|2
MAEDGEEAEFHFAALYINGQWPRLR
>FUSION-ENST00000514723.1:76423-ENST00000513673.1:21201|1020
MRYIRLK
>FUSION-ENST00000582788.5:22568-ENST00000584632.5:39764|247
MGPHAWFVK
>FUSION-ENST00000514723.1:76423-ENST00000513673.1:21201|258
NYQLYSFTWLR
>FUSION-ENST00000514723.1:76423-ENST00000513673.1:21201|1486
MYLIKDWCQTYAKTIK
>FUSION-ENST00000514723.1:76423-ENST00000513673.1:21201|2000
DLGHHASCFREMK
>ENST00000265922.8|SNV-201675-T-G|4
NRMDVIHMVIGMSMR
>FUSION-ENST00000514723.1:76423-ENST00000513673.1:21201|915
IDLYVFRVPVII
>FUSION-ENST00000514723.1:76423-ENST00000513673.1:21201|2445
MMAGVVCGIF
>FUSION-ENST00000514723.1:76423-ENST00000513673.1:21201|504
YQTCNLGCSVLK
>FUSION-ENST00000502751.5:32702-ENST00000361084.10:7110|290
MVAGTRDPSTLGG
>FUSION-ENST00000514723.1:76423-ENST00000513673.1:21201|784
MKLCLDLVFSVETFFDGTKR
>ENST00000673243.1|SNV-48868-C-T|2
NRMGHQPPLPTQQHSITDNSLSLK
>ENST00000533571.1|SNV-80-G-T|27
TGSPGRLVAPSVCPSAR
>FUSION-ENST00000514723.1:76423-ENST00000513673.1:21201|1669
VLFSFEFHFKFWKSFADTDK
>ENST00000489457.1|MNV-26965-CT-C|1
AMCFPNMFLDGK
>ENST00000602622.5|SNV-2029-A-C|1
LCTLSPAPCCASLRMTS
>FUSION-ENST00000514723.1:76423-ENST00000513673.1:21201|1794
LHAHLNPSR
>FUSION-ENST00000514723.1:76423-ENST00000513673.1:21201|855
HIFLAEHAFLLGLFSLDIVECLLA
>FUSION-ENST00000502751.5:32702-ENST00000361084.10:7110|463
MGSPPYSP
>FUSION-ENST00000514723.1:76423-ENST00000513673.1:21201|1901
MTAILWDWFWGFYEGKILCK
>ENST00000402558.6|SNV-51688-G-A|3
QSKLTQVLKDSFISNAK
>FUSION-ENST00000514723.1:76423-ENST00000513673.1:21201|2148
MFCRSLLGSFCSAD
>ENST00000358039.9|INDEL-78766-A-AA|2
GASFVHPFHSR
>FUSION-ENST00000502751.5:32702-ENST00000361084.10:7110|1146
LPANFCIFIR
>FUSION-ENST00000514723.1:76423-ENST00000513673.1:21201|136
AIIKGDVYK
>FUSION-ENST00000514723.1:76423-ENST00000513673.1:21201|216
AFCLAVPFK
>FUSION-ENST00000514723.1:76423-ENST00000513673.1:21201|726
MICSFSGCLR
>FUSION-ENST00000514723.1:76423-ENST00000513673.1:21201|1299
MWRNPVSTK
>FUSION-ENST00000502751.5:32702-ENST00000361084.10:7110|380
MSRIWTRLPGPSSALGLLLTA
>FUSION-ENST00000502751.5:32702-ENST00000361084.10:7110|820
ELIISWR
>ENST00000489277.5|SNV-29223-A-G|1
GNDKGRK
>FUSION-ENST00000514723.1:76423-ENST00000513673.1:21201|893
KNKIELLCFFLSSAQAVVIIIFK
>ENST00000341375.12|SNV-291854-C-T|12
PRKDEHMGHQFLTPDEVPSPPR
>FUSION-ENST00000514723.1:76423-ENST00000513673.1:21201|1309
MAYINDLSK
>FUSION-ENST00000514723.1:76423-ENST00000513673.1:21201|142
LMWNNSFILKPSPSPSLWKNCLP
>FUSION-ENST00000514723.1:76423-ENST00000513673.1:21201|2153
FLWIHSR
>FUSION-ENST00000514723.1:76423-ENST00000513673.1:21201|1124
MLNSNQIC
>FUSION-ENST00000514723.1:76423-ENST00000513673.1:21201|2014
MVIGCGVLRELTFLRIMAICFSK
>ENST00000650162.1|SNV-35895-A-G|8
DDPDGKQEAKPQR
>FUSION-ENST00000502751.5:32702-ENST00000361084.10:7110|620
MSQSRGK
>FUSION-ENST00000514723.1:76423-ENST00000513673.1:21201|1627
NKLKNQQLFLDPSED
>FUSION-ENST00000514723.1:76423-ENST00000513673.1:21201|422
AGIWFAYS
>FUSION-ENST00000514723.1:76423-ENST00000513673.1:21201|116
IRGYVITEPLMFQTVWNELSHR
>ENST00000582788.5|SNV-27585-C-G|5
RSQVTYTSQHGRTACLTSASCR
>ENST00000367409.9|INDEL-41884-A-AGAA|1
EELRKYIYIR
>ENST00000489457.1|MNV-26965-CT-C|9
GDLPVISINLLQHRTYWKWIQFK
>ENST00000562841.1|INDEL-32956-C-CC|5
TRVPRDAAPHAPPAK
>ENST00000602945.5|SNV-2029-A-C|10
CKATSSCPTGRSCVHCPQLHAVHL
>FUSION-ENST00000502751.5:32702-ENST00000361084.10:7110|1293
DLVSLLHMKGPEVQR
>FUSION-ENST00000502751.5:32702-ENST00000361084.10:7110|619
MSQSRGKAWQPR
>ENST00000650162.1|SNV-35895-A-G|3
AAGMLSPK
>FUSION-ENST00000502751.5:32702-ENST00000361084.10:7110|424
TLPQELTIKR
>FUSION-ENST00000514723.1:76423-ENST00000513673.1:21201|2232
QCYFWTSLSLSEGEVFPDKLYK
>ENST00000394886.7|SNV-21066-A-C|1
APQLRPNDSRMLVALGECYEK
>FUSION-ENST00000514723.1:76423-ENST00000513673.1:21201|971
LVTYVYM
>ENST00000240499.8|MNV-6031-CCCTG-C|4
ELLTFRDVAIEFSPEEWKCLDTSR
>FUSION-ENST00000514723.1:76423-ENST00000513673.1:21201|603
MVDTVKPYLK
>FUSION-ENST00000502751.5:32702-ENST00000361084.10:7110|189
NECMHSSGICFKLSIKISTVLGEK
>FUSION-ENST00000502751.5:32702-ENST00000361084.10:7110|1202
MLARLVRTPDFR
>ENST00000249601.8|SNV-196513-C-T|2
GLTEEGLFRMLGQANLVR
>FUSION-ENST00000514723.1:76423-ENST00000513673.1:21201|1626
MFALKMFSLIFPLWFMFLMYK
>FUSION-ENST00000502751.5:32702-ENST00000361084.10:7110|1661
LGGELVHVLLLGGGGREGGGVMK
>FUSION-ENST00000502751.5:32702-ENST00000361084.10:7110|949
NLPVWFSCFEGVKAEAHRR
>FUSION-ENST00000502751.5:32702-ENST00000361084.10:7110|1506
EIISQGLAGHGGSFL
>FUSION-ENST00000514723.1:76423-ENST00000513673.1:21201|683
MFVCVRVTRK
>FUSION-ENST00000514723.1:76423-ENST00000513673.1:21201|361
MTKIKEEMQMK
>ENST00000522045.5|SNV-55926-G-A|1
EGMEKRNMQTPE
>FUSION-ENST00000502751.5:32702-ENST00000361084.10:7110|955
DGGWKDLR
>FUSION-ENST00000514723.1:76423-ENST00000513673.1:21201|1010
MGVDRCLWNNSMESFKGFYT
>ENST00000533561.5|SNV-1718-A-T|1
LVSGLCHPSSSD
>FUSION-ENST00000502751.5:32702-ENST00000361084.10:7110|381
MSRIWTR
>FUSION-ENST00000514723.1:76423-ENST00000513673.1:21201|1
MVTWLTG
>ENST00000409678.8|MNV-5162-TTGGCTACAAGGT-T|3
CRRQFQEGEEWNCFFYPTLR
>ENST00000447769.1|SNV-57512-G-T|1
IIGLWNCVLCL
>FUSION-ENST00000502751.5:32702-ENST00000361084.10:7110|1651
RDQDGLGTQASFRPGL
>FUSION-ENST00000514723.1:76423-ENST00000513673.1:21201|1655
SYEIKNEFESFGVI
>FUSION-ENST00000502751.5:32702-ENST00000361084.10:7110|243
SSVPVFDSHSTHTTGKK
>FUSION-ENST00000502751.5:32702-ENST00000361084.10:7110|1044
IGTQASLTLYHAWEGPESRK
>FUSION-ENST00000514723.1:76423-ENST00000513673.1:21201|1819
IHIFWFGMKIK
>FUSION-ENST00000502751.5:32702-ENST00000361084.10:7110|518
VLACAPQR
>FUSION-ENST00000514723.1:76423-ENST00000513673.1:21201|560
TEGELLHFQGMALSQFIR
>FUSION-ENST00000514723.1:76423-ENST00000513673.1:21201|1303
MWVRFPER
>FUSION-ENST00000514723.1:76423-ENST00000513673.1:21201|1684
LECEEPCYLFCAFCEK
>FUSION-ENST00000502751.5:32702-ENST00000361084.10:7110|667
GVPQWAER
>ENST00000459850.5|SNV-5938-C-T|8
GPAWAQSSRPYASIWRPSVRARAPR
>FUSION-ENST00000502751.5:32702-ENST00000361084.10:7110|1334
MQSGTDELTAYSIELECQSWTR
>FUSION-ENST00000502751.5:32702-ENST00000361084.10:7110|1578
YVSVGRVQLLNGEGAG
>FUSION-ENST00000502751.5:32702-ENST00000361084.10:7110|69
YYRGAVGALLVFDLTKHQTYAVVER
>ENST00000396862.2|SNV-6253-A-G|2
SAVFNWAK
>FUSION-ENST00000502751.5:32702-ENST00000361084.10:7110|1485
MNFHSFVHSFSQPLPIELLGCAR
>ENST00000650596.1|SNV-6528-C-T|6
KEKLSPWPVDLEK
>FUSION-ENST00000502751.5:32702-ENST00000361084.10:7110|887
RLGQEDCLSPGVLRLQ
>FUSION-ENST00000502751.5:32702-ENST00000361084.10:7110|313
MPVISHFGR
>ENST00000321280.11|INDEL-68560-C-CA|11
SNLVISDPIPGAKAPAGAPRAGTVR
>FUSION-ENST00000502751.5:32702-ENST00000361084.10:7110|1473
SRLAEIR
>FUSION-ENST00000514723.1:76423-ENST00000513673.1:21201|885
FAKQSQTHCHQGMNSYPSLSFK
>FUSION-ENST00000502751.5:32702-ENST00000361084.10:7110|425
TLPQELTIK
>FUSION-ENST00000514723.1:76423-ENST00000513673.1:21201|1947
MTIYTQK
>FUSION-ENST00000514723.1:76423-ENST00000513673.1:21201|1268
NWQINWPCK
>FUSION-ENST00000514723.1:76423-ENST00000513673.1:21201|792
MSLPFSAICEHCTISK
>FUSION-ENST00000582788.5:22568-ENST00000584632.5:39764|184
RPQKIGKR
>FUSION-ENST00000502751.5:32702-ENST00000361084.10:7110|1041
ACRSLPLATSLALAHLMPRR
>FUSION-ENST00000514723.1:76423-ENST00000513673.1:21201|1223
SHNNQKRLSQHH
>FUSION-ENST00000514723.1:76423-ENST00000513673.1:21201|1507
VAHACNSGYLGG
>FUSION-ENST00000514723.1:76423-ENST00000513673.1:21201|2403
KGLQHSLK
>FUSION-ENST00000514723.1:76423-ENST00000513673.1:21201|1534
IKRSVLHK
>FUSION-ENST00000514723.1:76423-ENST00000513673.1:21201|1895
FVYPAVVAAIF
>FUSION-ENST00000514723.1:76423-ENST00000513673.1:21201|2012
ELTFLRIMAICFSK
>FUSION-ENST00000502751.5:32702-ENST00000361084.10:7110|1314
FGARLCSGLFRLDVIVFTIL
>FUSION-ENST00000514723.1:76423-ENST00000513673.1:21201|177
FMLIPQSLCLSDLQ
>FUSION-ENST00000514723.1:76423-ENST00000513673.1:21201|1332
VLRNHSLER
>FUSION-ENST00000502751.5:32702-ENST00000361084.10:7110|803
SGKISQK
>FUSION-ENST00000514723.1:76423-ENST00000513673.1:21201|1496
NYSNINQK
>ENST00000465337.2|SNV-18055-G-A|2
MLLSRLEEEYQKSK
>FUSION-ENST00000502751.5:32702-ENST00000361084.10:7110|1401
TQRTWVSRIK
>FUSION-ENST00000514723.1:76423-ENST00000513673.1:21201|2288
FIVNLKENQIVLDVTYF
>ENST00000308192.13|SNV-34753-A-C|2
VVGGCVAHPHSWPWHVSLR
>ENST00000379328.9|INDEL-12997-G-GC|24
LGPAGRER
>FUSION-ENST00000502751.5:32702-ENST00000361084.10:7110|1204
LLGSSNSPASASQVAR
>FUSION-ENST00000502751.5:32702-ENST00000361084.10:7110|1413
LGRSGTISAHCNLR
>FUSION-ENST00000502751.5:32702-ENST00000361084.10:7110|995
VRGWFRPQRR
>FUSION-ENST00000514723.1:76423-ENST00000513673.1:21201|2431
MKSVQCILK
>FUSION-ENST00000514723.1:76423-ENST00000513673.1:21201|1227
LNFFLVRSHNNQKR
>FUSION-ENST00000514723.1:76423-ENST00000513673.1:21201|924
MSSHLLGFNDYATICTTILK
>FUSION-ENST00000502751.5:32702-ENST00000361084.10:7110|366
MNEFSVYKAVL
>FUSION-ENST00000502751.5:32702-ENST00000361084.10:7110|988
WTPRPLASLPALPYASPTLIR
>FUSION-ENST00000502751.5:32702-ENST00000361084.10:7110|256
GHLRSGVRDQPGQHGETSSLLK
>ENST00000486562.1|SNV-56437-G-A|4
MFSNLGIWK
>FUSION-ENST00000502751.5:32702-ENST00000361084.10:7110|1123
NDVECLLWK
>ENST00000315870.10|SNV-18442-A-G|1
KSRNNNK
>FUSION-ENST00000514723.1:76423-ENST00000513673.1:21201|970
MFNSLCAGG
>FUSION-ENST00000514723.1:76423-ENST00000513673.1:21201|1014
VLSPTLRLDSKQR
>FUSION-ENST00000502751.5:32702-ENST00000361084.10:7110|1662
LGGELVHVLLLGGGGR
>FUSION-ENST00000514723.1:76423-ENST00000513673.1:21201|1568
GTSPGVEKLKL
>FUSION-ENST00000514723.1:76423-ENST00000513673.1:21201|71
SFQGDLLEVNLR
>ENST00000465337.2|SNV-18055-G-A|1
LLSRLEEEYQKSK
>FUSION-ENST00000582788.5:22568-ENST00000584632.5:39764|274
AGEKGGLQAHFCH
>FUSION-ENST00000514723.1:76423-ENST00000513673.1:21201|927
QYRVISRL
>FUSION-ENST00000502751.5:32702-ENST00000361084.10:7110|567
RANGVLLWGGPVGWLRDSR
>FUSION-ENST00000514723.1:76423-ENST00000513673.1:21201|2093
LFQSVKFI
>ENST00000380647.8|SNV-329632-T-C|1
SFSEMLQNPDKKVK
>FUSION-ENST00000514723.1:76423-ENST00000513673.1:21201|1345
LKAFYACHLD
>FUSION-ENST00000514723.1:76423-ENST00000513673.1:21201|1973
NFIRSHFK
>FUSION-ENST00000502751.5:32702-ENST00000361084.10:7110|362
YWDYGCEPPCSASALYFYFHSSYR
>FUSION-ENST00000514723.1:76423-ENST00000513673.1:21201|1661
KISSLLPNSGEYRLTIK
>FUSION-ENST00000502751.5:32702-ENST00000361084.10:7110|1210
AQKGSLSMHTPPLSHR
>ENST00000642197.1|SNV-63028-T-C|2
LVDSGVSAQLTSTRHR
>FUSION-ENST00000582788.5:22568-ENST00000584632.5:39764|229
MPVIPALWEAEADR
>FUSION-ENST00000514723.1:76423-ENST00000513673.1:21201|1057
MCCLVFTCFFFPKDDLK
>FUSION-ENST00000514723.1:76423-ENST00000513673.1:21201|503
TPAHNGISILMCSVHY
>FUSION-ENST00000514723.1:76423-ENST00000513673.1:21201|2380
MCLSPSYPGAEV
>ENST00000569916.1|INDEL-30625-G-GG|2
NYRSQPAGNTACK
>FUSION-ENST00000502751.5:32702-ENST00000361084.10:7110|986
WTPRPLASLPALPYASPTLIRRK
>ENST00000650162.1|SNV-35895-A-G|4
QEAKPQRAAGMLSPKTGGK
>FUSION-ENST00000514723.1:76423-ENST00000513673.1:21201|1550
MQKRVESK
>ENST00000492260.5|SNV-5938-C-T|19
STHPSPAHPVSDIR
>FUSION-ENST00000502751.5:32702-ENST00000361084.10:7110|1391
LARLVSNS
>FUSION-ENST00000502751.5:32702-ENST00000361084.10:7110|618
SQSRGKAWQPR
>FUSION-ENST00000514723.1:76423-ENST00000513673.1:21201|230
ERLENLRI
>ENST00000313342.8|SNV-59996-G-C|5
GPPVQSQIWTSGEKVPFVQTYSLR
>FUSION-ENST00000502751.5:32702-ENST00000361084.10:7110|660
VWFRWCE
>ENST00000247815.9|SNV-21711-A-G|1
LCNGEIFFVTNDVTDVTFGKRR
>FUSION-ENST00000502751.5:32702-ENST00000361084.10:7110|636
MCIFQTFR
>FUSION-ENST00000514723.1:76423-ENST00000513673.1:21201|1559
WTSLRVRLQSGLVLGGASYFCEFYV
>FUSION-ENST00000514723.1:76423-ENST00000513673.1:21201|92
RIFSDYFSVSMELIY
>FUSION-ENST00000514723.1:76423-ENST00000513673.1:21201|2199
LCLLQAAWHARAVR
>FUSION-ENST00000514723.1:76423-ENST00000513673.1:21201|1047
TNMSEAWDAK
>FUSION-ENST00000514723.1:76423-ENST00000513673.1:21201|488
IKYLIFPLK
>FUSION-ENST00000514723.1:76423-ENST00000513673.1:21201|2123
MLIISCVSMCAYYYQ
>FUSION-ENST00000502751.5:32702-ENST00000361084.10:7110|538
MPGMELLGRL
>FUSION-ENST00000502751.5:32702-ENST00000361084.10:7110|568
RANGVLLWGGPVGWLR
>FUSION-ENST00000514723.1:76423-ENST00000513673.1:21201|1423
MAKSQNTNNQMLTR
>FUSION-ENST00000502751.5:32702-ENST00000361084.10:7110|1457
GDTVESPGFLWRLGEEWGG
>FUSION-ENST00000514723.1:76423-ENST00000513673.1:21201|770
SHETGTEVSPFNS
>FUSION-ENST00000514723.1:76423-ENST00000513673.1:21201|1312
VFFPTSNIDLVYK
>ENST00000341594.9|SNV-193284-T-G|4
EIVKNALEELISGSK
>FUSION-ENST00000514723.1:76423-ENST00000513673.1:21201|786
MKLCLDLVFSVETFFDGTK
>FUSION-ENST00000514723.1:76423-ENST00000513673.1:21201|138
WNNSFILKPSPSPSLWKNCLP
>FUSION-ENST00000514723.1:76423-ENST00000513673.1:21201|2081
NFLGYQVETAVLFPYFPPNK
>FUSION-ENST00000514723.1:76423-ENST00000513673.1:21201|1757
ISFCFWMEYFK
>FUSION-ENST00000514723.1:76423-ENST00000513673.1:21201|906
MVFVTSFSKYLEA
>FUSION-ENST00000502751.5:32702-ENST00000361084.10:7110|354
SEHTQLFPTSAPLHRLPPARVAEDR
>FUSION-ENST00000514723.1:76423-ENST00000513673.1:21201|248
FSYFNIQYFK
>FUSION-ENST00000514723.1:76423-ENST00000513673.1:21201|1137
TLGDSCKNIVLDDVRAETTNR
>FUSION-ENST00000502751.5:32702-ENST00000361084.10:7110|254
SGVRDQPGQHGETSSLLKIQK
>ENST00000590311.5|SNV-26969-C-A|3
DQLQSIIK
>ENST00000497170.5|SNV-39526-T-G|5
MLRIPRPLIRIR
>FUSION-ENST00000502751.5:32702-ENST00000361084.10:7110|1466
MPGEQRTLLSCLVHTHTQARLQGR
>ENST00000652107.1|SNV-104324-G-A|1
SSLSCSLQEGLIPSSQFWDASKTLR
>ENST00000533856.5|SNV-1718-A-T|5
VLGAPVALGLWSLCWSLAFATPLPP
>FUSION-ENST00000514723.1:76423-ENST00000513673.1:21201|1476
QNATASFAVWCFLIQINK
>FUSION-ENST00000514723.1:76423-ENST00000513673.1:21201|2321
MLSINGCFK
>FUSION-ENST00000502751.5:32702-ENST00000361084.10:7110|723
GGREGGREGGSEGITMVYR
>ENST00000313342.8|SNV-59996-G-C|3
IEALQCSHRSGQVVKR
>FUSION-ENST00000514723.1:76423-ENST00000513673.1:21201|2091
FVGVWALK
>FUSION-ENST00000514723.1:76423-ENST00000513673.1:21201|1262
MDIASTQVQRGIEDMLR
>FUSION-ENST00000502751.5:32702-ENST00000361084.10:7110|1541
CVAWCTCESVCCR
>FUSION-ENST00000514723.1:76423-ENST00000513673.1:21201|1032
MKILVLDCFYFLFF
>ENST00000379328.9|INDEL-12997-G-GC|13
LRMQVQAQGPVQHR
>FUSION-ENST00000502751.5:32702-ENST00000361084.10:7110|1285
ARCGGSPL
>FUSION-ENST00000514723.1:76423-ENST00000513673.1:21201|951
LTLYDCGIK
>FUSION-ENST00000502751.5:32702-ENST00000361084.10:7110|370
LSLCFIFLFP
>FUSION-ENST00000502751.5:32702-ENST00000361084.10:7110|1197
MDFLSGLWPVLSSSAIP
>FUSION-ENST00000514723.1:76423-ENST00000513673.1:21201|489
MIKYLIFPLK
>FUSION-ENST00000502751.5:32702-ENST00000361084.10:7110|1387
CHHNWLLVFVIFSRDGVSPC
>FUSION-ENST00000502751.5:32702-ENST00000361084.10:7110|1079
KAVFGTQMVLSK
>FUSION-ENST00000502751.5:32702-ENST00000361084.10:7110|1277
MSGSWCWRCPGRLAG
>FUSION-ENST00000514723.1:76423-ENST00000513673.1:21201|1145
KTWRTFK
>FUSION-ENST00000502751.5:32702-ENST00000361084.10:7110|433
MNKTLPQELTIKR
>FUSION-ENST00000514723.1:76423-ENST00000513673.1:21201|1339
SDYLTTFLEVDFLYMSINILRFWK
>FUSION-ENST00000514723.1:76423-ENST00000513673.1:21201|201
KSREFRPNEIK
>FUSION-ENST00000514723.1:76423-ENST00000513673.1:21201|1919
CSLAMCSGSCL
>FUSION-ENST00000514723.1:76423-ENST00000513673.1:21201|2381
GGMCLSPSYPGAEV
>FUSION-ENST00000502751.5:32702-ENST00000361084.10:7110|629
QQSFGCQLGPSSPR
>FUSION-ENST00000514723.1:76423-ENST00000513673.1:21201|2211
GRDESASLRR
>ENST00000470363.5|SNV-1800-G-A|2
TRPRTPSLWRPDQQEMEPSR
>ENST00000558634.5|SNV-1608-C-A|16
MLCRGAEMCCDYMAK
>FUSION-ENST00000514723.1:76423-ENST00000513673.1:21201|1296
WRNPVSTKNTK
>FUSION-ENST00000502751.5:32702-ENST00000361084.10:7110|319
NTECLLCAR
>FUSION-ENST00000502751.5:32702-ENST00000361084.10:7110|1294
MDLVSLLHMKGPEVQR
>ENST00000371372.6|SNV-301-C-T|2
QSIVQRAR
>ENST00000518067.5|SNV-19118-G-A|3
GVWGNKQDHRGAFLIDQ
>FUSION-ENST00000514723.1:76423-ENST00000513673.1:21201|1506
MMRIVANMVDINPTK
>FUSION-ENST00000514723.1:76423-ENST00000513673.1:21201|1843
MLIPYIKQK
>FUSION-ENST00000514723.1:76423-ENST00000513673.1:21201|395
SYFFTSCMTF
>ENST00000459850.5|SNV-5938-C-T|13
SCLSAWTAWWRKATCLTQR
>FUSION-ENST00000514723.1:76423-ENST00000513673.1:21201|2077
ATTTGTVVGQA
>FUSION-ENST00000514723.1:76423-ENST00000513673.1:21201|1320
MFVILPPERLLNK
>FUSION-ENST00000502751.5:32702-ENST00000361084.10:7110|246
IAYSLSYSGG
>FUSION-ENST00000514723.1:76423-ENST00000513673.1:21201|789
SSVSPGILAL
>FUSION-ENST00000514723.1:76423-ENST00000513673.1:21201|161
GMARGWR
>FUSION-ENST00000502751.5:32702-ENST00000361084.10:7110|1530
MVPNPSCPEPSMQPCPEQRLNR
>FUSION-ENST00000514723.1:76423-ENST00000513673.1:21201|1813
VISCLKLACAE
>FUSION-ENST00000514723.1:76423-ENST00000513673.1:21201|1859
MWRAWIEER
>FUSION-ENST00000502751.5:32702-ENST00000361084.10:7110|661
MVWFRWCE
>FUSION-ENST00000514723.1:76423-ENST00000513673.1:21201|945
NRAIRMK
>FUSION-ENST00000502751.5:32702-ENST00000361084.10:7110|63
VVAPPPFRGGPIR
>ENST00000577097.5|INDEL-68560-C-CA|2
AGTVRGGESVASGK
>FUSION-ENST00000502751.5:32702-ENST00000361084.10:7110|902
LRMWPLK
>FUSION-ENST00000514723.1:76423-ENST00000513673.1:21201|630
KLKMFTLSFH
>ENST00000327044.7|SNV-12863-C-G|1
VQENSAYICRRR
>FUSION-ENST00000514723.1:76423-ENST00000513673.1:21201|565
RCQAPLDNQLVCKR
>FUSION-ENST00000582788.5:22568-ENST00000584632.5:39764|205
YREGRAPVR
>FUSION-ENST00000582788.5:22568-ENST00000584632.5:39764|197
CPPTIIFLDHIRIW
>ENST00000226730.5|SNV-548-G-C|2
LTTMLTFKFYMPK
>FUSION-ENST00000514723.1:76423-ENST00000513673.1:21201|1792
LHAHLNPSRCFD
>FUSION-ENST00000514723.1:76423-ENST00000513673.1:21201|1295
NPVSTKNTK
>FUSION-ENST00000502751.5:32702-ENST00000361084.10:7110|68
SFPLLTTPAPTPNGSGTAPLR
>FUSION-ENST00000502751.5:32702-ENST00000361084.10:7110|1288
MKGPEVQRG
>ENST00000324341.2|SNV-563-G-T|2
YAPMFDSDFIQISKR
>ENST00000323206.2|SNV-816-C-T|2
DPRFPPQAELLLLCGGIR
>FUSION-ENST00000514723.1:76423-ENST00000513673.1:21201|1044
MRSHLKK
>ENST00000557372.1|SNV-7121-G-C|1
KPHKEYDECTSDGREDGR
>ENST00000497170.5|SNV-39526-T-G|11
MSPWGMLRIPRPLIR
>FUSION-ENST00000582788.5:22568-ENST00000584632.5:39764|178
MQAGFLPPLG
>ENST00000394886.7|SNV-21065-C-A|2
ANQLRPNDSR
>ENST00000312006.5|SNV-6323-C-T|4
ACVEREACELR
>FUSION-ENST00000514723.1:76423-ENST00000513673.1:21201|2173
IIGLFRFLISFWFNLDRLYMSR
>FUSION-ENST00000502751.5:32702-ENST00000361084.10:7110|622
GAAAELGTLSLQLLWPTLQPWR
>FUSION-ENST00000584601.5:28026-ENST00000310706.9:31499|7
CLSWGSRGVTSCCTLR
>FUSION-ENST00000502751.5:32702-ENST00000361084.10:7110|1025
VAPPPFSLCPGPRGR
>FUSION-ENST00000514723.1:76423-ENST00000513673.1:21201|944
MSVRLSSLLEK
>FUSION-ENST00000514723.1:76423-ENST00000513673.1:21201|2210
DESASLR
>FUSION-ENST00000502751.5:32702-ENST00000361084.10:7110|197
MQADGTQASMLSPLREDKVGR
>FUSION-ENST00000502751.5:32702-ENST00000361084.10:7110|778
IAPMHSSLLDDKARSCLK
>FUSION-ENST00000514723.1:76423-ENST00000513673.1:21201|111
FQTVWNELSHRLSVLAR
>FUSION-ENST00000514723.1:76423-ENST00000513673.1:21201|1212
SHPSLPFALDIPTA
>FUSION-ENST00000502751.5:32702-ENST00000361084.10:7110|745
GGRESLWEGETMGAEARVEAER
>FUSION-ENST00000514723.1:76423-ENST00000513673.1:21201|1767
MAAGKAHPL
>FUSION-ENST00000514723.1:76423-ENST00000513673.1:21201|1665
SFADTDKTQK
>FUSION-ENST00000514723.1:76423-ENST00000513673.1:21201|1474
LLPNNPAITLLGIKSLCWLECFLK
>FUSION-ENST00000502751.5:32702-ENST00000361084.10:7110|931
MSSGTEIELPCSAKVRGKP
>ENST00000409678.8|MNV-5162-TTGGCTACAAGGT-T|1
QFQEGEEWNCFFYPTLR
>ENST00000522659.1|SNV-2670-C-G|1
WLGWPNLT
>FUSION-ENST00000514723.1:76423-ENST00000513673.1:21201|612
SVHHFASFHYSRH
>FUSION-ENST00000514723.1:76423-ENST00000513673.1:21201|1451
ICYIRHCDCFR
>FUSION-ENST00000514723.1:76423-ENST00000513673.1:21201|1879
MSLIFHLYHQHLRR
>FUSION-ENST00000502751.5:32702-ENST00000361084.10:7110|1090
SSLTRQGRK
>ENST00000557372.1|SNV-7121-G-C|4
KVRKPHK
>FUSION-ENST00000514723.1:76423-ENST00000513673.1:21201|1283
PVIPATQEAEAGESLEPGRRR
>FUSION-ENST00000502751.5:32702-ENST00000361084.10:7110|535
MCRGVSYGAR
>FUSION-ENST00000514723.1:76423-ENST00000513673.1:21201|307
MFNIPGPLPCPLCTSRFQWGGV
>FUSION-ENST00000502751.5:32702-ENST00000361084.10:7110|13
IAWRSTSTVCARWK
>FUSION-ENST00000514723.1:76423-ENST00000513673.1:21201|1159
LLFFINHSYSSFNHHT
>FUSION-ENST00000502751.5:32702-ENST00000361084.10:7110|590
TEGTMAKR
>FUSION-ENST00000502751.5:32702-ENST00000361084.10:7110|632
RWEGSAYP
>FUSION-ENST00000502751.5:32702-ENST00000361084.10:7110|479
AQGPPGSGLGGSTR
>FUSION-ENST00000514723.1:76423-ENST00000513673.1:21201|2395
FKGNMVKPCVYK
>FUSION-ENST00000514723.1:76423-ENST00000513673.1:21201|1878
SLIFHLYHQHLRR
>FUSION-ENST00000514723.1:76423-ENST00000513673.1:21201|752
HEIMRSLNIMSA
>ENST00000638141.2|SNV-29555-A-C|9
LLVTCTRSCRKPSR
>FUSION-ENST00000514723.1:76423-ENST00000513673.1:21201|1191
FYGFYLIDIILPWSKKAK
>FUSION-ENST00000514723.1:76423-ENST00000513673.1:21201|1480
TQQQENHPITK
>FUSION-ENST00000582788.5:22568-ENST00000584632.5:39764|101
CWGESSEDCQSR
>FUSION-ENST00000514723.1:76423-ENST00000513673.1:21201|2464
GLDNSAAFPGLRTQGRNR
>FUSION-ENST00000514723.1:76423-ENST00000513673.1:21201|2441
LEFCSFLGK
>FUSION-ENST00000502751.5:32702-ENST00000361084.10:7110|1527
QPCPEQR
>FUSION-ENST00000514723.1:76423-ENST00000513673.1:21201|386
MIYIWIK
>FUSION-ENST00000502751.5:32702-ENST00000361084.10:7110|687
NHSWSGNTWGR
>FUSION-ENST00000514723.1:76423-ENST00000513673.1:21201|1721
VQNVSYVEGSVFFSSL
>FUSION-ENST00000514723.1:76423-ENST00000513673.1:21201|1368
MGHNGMGR
>FUSION-ENST00000514723.1:76423-ENST00000513673.1:21201|58
GQESTDESEKER
>FUSION-ENST00000514723.1:76423-ENST00000513673.1:21201|1677
DTSFAMYCEKVLFSFEFHFK
>FUSION-ENST00000514723.1:76423-ENST00000513673.1:21201|440
KVVNSSMLNK
>FUSION-ENST00000514723.1:76423-ENST00000513673.1:21201|2061
MNIYNSKQR
>FUSION-ENST00000514723.1:76423-ENST00000513673.1:21201|1652
LTFLSNLQSPYLQAHRPLAD
>FUSION-ENST00000514723.1:76423-ENST00000513673.1:21201|1001
MFPFLCPCVLIVQFPPMSENMR
>FUSION-ENST00000514723.1:76423-ENST00000513673.1:21201|617
MHLNNKSVHHFASFHYSR
>FUSION-ENST00000502751.5:32702-ENST00000361084.10:7110|217
ILPPHSSLGDRPRFSK
>FUSION-ENST00000514723.1:76423-ENST00000513673.1:21201|421
MHMENVFTIQNK
>FUSION-ENST00000514723.1:76423-ENST00000513673.1:21201|1741
MTLEGNIMDTFTRARFL
>ENST00000519067.5|SNV-89846-G-A|3
DTLGGYTR
>ENST00000638141.2|SNV-29555-A-C|16
YKIMQKAIER
>FUSION-ENST00000514723.1:76423-ENST00000513673.1:21201|392
MYSQFKINNDPERIVDTD
>FUSION-ENST00000502751.5:32702-ENST00000361084.10:7110|703
EGGREGARESLWFIEEK
>FUSION-ENST00000514723.1:76423-ENST00000513673.1:21201|1197
CHQLFCNCLPYYCA
>ENST00000534326.5|SNV-8419-C-T|7
CRQALAAGEGPSGTGICGFSYAR
>FUSION-ENST00000514723.1:76423-ENST00000513673.1:21201|2121
MCAYYYQ
>FUSION-ENST00000514723.1:76423-ENST00000513673.1:21201|780
LCLDLVFSVETFFDGTKRK
>ENST00000308744.10|SNV-115431-C-G|1
IYTTVLFANIYVAPLSLIVIMYGR
>ENST00000459850.5|SNV-5938-C-T|1
WPETRRSSGVS
>FUSION-ENST00000514723.1:76423-ENST00000513673.1:21201|1823
THFISFYTLAQKIHIFWFGMK
>FUSION-ENST00000502751.5:32702-ENST00000361084.10:7110|333
MEGRGCSEPR
>FUSION-ENST00000514723.1:76423-ENST00000513673.1:21201|854
MTMQPYVPPF
>FUSION-ENST00000502751.5:32702-ENST00000361084.10:7110|553
SITFAKR
>ENST00000347486.8|SNV-34857-T-G|3
VSDGIYQHVDVREEGKENAFSR
>FUSION-ENST00000514723.1:76423-ENST00000513673.1:21201|1537
VDFRARK
>ENST00000570785.1|SNV-85397-G-A|4
MALCPSQQPRMIRCSR
>FUSION-ENST00000502751.5:32702-ENST00000361084.10:7110|502
KPPFRRPGRPQQPHTHR
>FUSION-ENST00000582788.5:22568-ENST00000584632.5:39764|265
MIMSPVHLLQPLSLSHLQQKK
>FUSION-ENST00000502751.5:32702-ENST00000361084.10:7110|1136
GMDWLQL
>FUSION-ENST00000514723.1:76423-ENST00000513673.1:21201|1763
IMKISFCFWMEYFK
>FUSION-ENST00000514723.1:76423-ENST00000513673.1:21201|1558
VRLQSGLVLGGASYFCEFYV
>FUSION-ENST00000514723.1:76423-ENST00000513673.1:21201|2165
SRNLFISSR
>FUSION-ENST00000502751.5:32702-ENST00000361084.10:7110|1242
GAERFEVANLER
>FUSION-ENST00000502751.5:32702-ENST00000361084.10:7110|1648
VADACSPSYSGG
>FUSION-ENST00000502751.5:32702-ENST00000361084.10:7110|1289
KGPEVQR
>FUSION-ENST00000514723.1:76423-ENST00000513673.1:21201|1898
TAILWDWFWGFYEGKILCKK
>ENST00000493217.1|INDEL-4936-T-TGGT|1
LAISGGHLDSDDDR
>FUSION-ENST00000502751.5:32702-ENST00000361084.10:7110|996
VRGWFRPQR
>FUSION-ENST00000514723.1:76423-ENST00000513673.1:21201|1115
MYFNSFG
>ENST00000305364.9|SNV-23686-C-G|3
ICRLHISVK
>FUSION-ENST00000502751.5:32702-ENST00000361084.10:7110|889
RLGQEDCLSPGVLR
>FUSION-ENST00000502751.5:32702-ENST00000361084.10:7110|1039
SLPLATSLALAHLMPRR
>ENST00000399138.5|SNV-1176-G-T|3
AASSGYTDLREK
>FUSION-ENST00000514723.1:76423-ENST00000513673.1:21201|439
MKVVNSSMLNKIK
>ENST00000558634.5|SNV-1608-C-A|4
CCDYMAKQRSNQMG
>FUSION-ENST00000514723.1:76423-ENST00000513673.1:21201|808
MATPCLFDHFPIADIKVVFNSLL
>FUSION-ENST00000514723.1:76423-ENST00000513673.1:21201|1187
PYVQWFFLMALYLRPLSVLH
>ENST00000481939.5|INDEL-13855-A-AA|5
KTEAVGMQSNQR
>ENST00000367034.5|SNV-7517-T-C|3
VIRTQHHVEALAEHQNGK
>FUSION-ENST00000502751.5:32702-ENST00000361084.10:7110|1032
MVQTPEEMDPK
>FUSION-ENST00000514723.1:76423-ENST00000513673.1:21201|1175
GVLSLVLFGLSNYL
>ENST00000648836.1|SNV-111877-A-C|3
VERVWQCGGTVEILPCSRIAHLER
>FUSION-ENST00000514723.1:76423-ENST00000513673.1:21201|363
MLVSYLQNE
>ENST00000558315.1|SNV-2277-G-A|2
NWAPPWASMEHPMR
>FUSION-ENST00000514723.1:76423-ENST00000513673.1:21201|1634
KDFKITK
>FUSION-ENST00000502751.5:32702-ENST00000361084.10:7110|602
VGRWWPP
>ENST00000347486.8|SNV-34857-T-G|2
EEGKENAFSR
>ENST00000648836.1|SNV-111877-A-C|4
VERVWQCGGTVEILPCSR
>ENST00000325602.6|SNV-1330-C-T|3
VPYIHSQTNNK
>FUSION-ENST00000514723.1:76423-ENST00000513673.1:21201|89
MPVLKPRAHTGWPYNPTI
>FUSION-ENST00000514723.1:76423-ENST00000513673.1:21201|2039
MVYLDNR
>FUSION-ENST00000514723.1:76423-ENST00000513673.1:21201|66
SQVILLVLWGVDDLENLFQL
>ENST00000379328.9|INDEL-12997-G-GC|31
QPAPLHLPAHPAEGR
>FUSION-ENST00000514723.1:76423-ENST00000513673.1:21201|240
MLINIPQQPGQFPYPLELTSPNAQ
>FUSION-ENST00000514723.1:76423-ENST00000513673.1:21201|1177
RDSDLKGVLSLVLFGLSNYL
>ENST00000557991.5|SNV-1608-C-A|1
DVLRLYG
>ENST00000488337.5|SNV-234723-C-T|1
AYLEKMGNNSSIKQLQQECEQLQK
>FUSION-ENST00000502751.5:32702-ENST00000361084.10:7110|1538
SCRRVPR
>FUSION-ENST00000514723.1:76423-ENST00000513673.1:21201|496
SELLHKVPK
>FUSION-ENST00000514723.1:76423-ENST00000513673.1:21201|2469
TVNVSEEVHDLTVIDFVISLR
>FUSION-ENST00000502751.5:32702-ENST00000361084.10:7110|882
MVPLHSSLGDKK
>FUSION-ENST00000514723.1:76423-ENST00000513673.1:21201|424
LDLNIFFFQLIWA
>ENST00000448984.1|SNV-4321-A-C|1
TMASLARK
>FUSION-ENST00000514723.1:76423-ENST00000513673.1:21201|2443
AGVVCGIF
>ENST00000370225.4|SNV-43449-A-G|6
DIFNITDRTLRLVNR
>FUSION-ENST00000502751.5:32702-ENST00000361084.10:7110|1160
MNERNKMTM
>FUSION-ENST00000502751.5:32702-ENST00000361084.10:7110|4
TQGCAFASPSLKRWSAAR
>FUSION-ENST00000502751.5:32702-ENST00000361084.10:7110|1019
STPPTTITPILQLLL
>FUSION-ENST00000502751.5:32702-ENST00000361084.10:7110|927
MMLTPPTPILGRER
>FUSION-ENST00000514723.1:76423-ENST00000513673.1:21201|1011
GVDRCLWNNSMESFK
>FUSION-ENST00000514723.1:76423-ENST00000513673.1:21201|2337
MLATIQAFMMY
>ENST00000402918.7|SNV-53923-G-T|2
GYSKYIEK
>FUSION-ENST00000514723.1:76423-ENST00000513673.1:21201|2290
MFIVNLK
>FUSION-ENST00000514723.1:76423-ENST00000513673.1:21201|256
KPCYTNWETEVQK
>FUSION-ENST00000514723.1:76423-ENST00000513673.1:21201|388
MLYLLLLAFSLTEM
>FUSION-ENST00000502751.5:32702-ENST00000361084.10:7110|187
HSSGICFK
>FUSION-ENST00000514723.1:76423-ENST00000513673.1:21201|698
PLYPVVQLGCRHIF
>FUSION-ENST00000514723.1:76423-ENST00000513673.1:21201|1509
MNMVKRR
>FUSION-ENST00000582788.5:22568-ENST00000584632.5:39764|221
MVAHAYNPSYLGRLR
>FUSION-ENST00000502751.5:32702-ENST00000361084.10:7110|508
MGRGGPLLQLQSWSCGASVCFLGNR
>FUSION-ENST00000582788.5:22568-ENST00000584632.5:39764|250
EMSVKRL
>ENST00000519067.5|SNV-89846-G-A|4
VPNGSGSPTKDTLGGYTR
>FUSION-ENST00000514723.1:76423-ENST00000513673.1:21201|1378
YTNVKDLLHKTL
>FUSION-ENST00000514723.1:76423-ENST00000513673.1:21201|254
KPCYTNWETEVQKIEVMGSR
>ENST00000341375.12|SNV-291854-C-T|7
MRCPRPPGYWR
>FUSION-ENST00000514723.1:76423-ENST00000513673.1:21201|247
MLFKSPC
>FUSION-ENST00000514723.1:76423-ENST00000513673.1:21201|2327
MMTLRHR
>ENST00000513024.5|SNV-290818-C-T|5
VDGKVSVNGEMVHR
>FUSION-ENST00000502751.5:32702-ENST00000361084.10:7110|1268
YFLVVIITAKKDKPGYGGR
>FUSION-ENST00000514723.1:76423-ENST00000513673.1:21201|2433
ALHFLNLKWIVWLTLSV
>FUSION-ENST00000502751.5:32702-ENST00000361084.10:7110|404
SYMVKSR
>FUSION-ENST00000514723.1:76423-ENST00000513673.1:21201|1198
MCHQLFCNCLPYYCA
>ENST00000505407.1|SNV-18794-T-C|2
VCSFLLFNRTWITFMCFPIH
>FUSION-ENST00000514723.1:76423-ENST00000513673.1:21201|1965
MLHALCCTLEFTWLKLSISVSYVE
>FUSION-ENST00000502751.5:32702-ENST00000361084.10:7110|22
RTCRSSMIAWR
>FUSION-ENST00000514723.1:76423-ENST00000513673.1:21201|1908
MSRNDCNFVGLVLGLL
>FUSION-ENST00000514723.1:76423-ENST00000513673.1:21201|2256
CMTRSSKDS
>ENST00000367482.8|MNV-10305-AACT-A|3
ETTVETKETTTNKQTSTDGK
>FUSION-ENST00000502751.5:32702-ENST00000361084.10:7110|1618
GVLEPELRISEGR
>ENST00000497170.5|SNV-39526-T-G|4
LRIPRPLIRIR
>ENST00000373115.5|SNV-43334-G-A|2
SLCEDPICTPFVKK
>ENST00000370435.5|INDEL-12978-C-CA|6
SGTKRACGR
>FUSION-ENST00000514723.1:76423-ENST00000513673.1:21201|1072
MCSHCSIPTYE
>FUSION-ENST00000514723.1:76423-ENST00000513673.1:21201|1619
FSLIFPLWFMFLMYKVIFYM
>FUSION-ENST00000502751.5:32702-ENST00000361084.10:7110|74
ELKARYYR
>FUSION-ENST00000514723.1:76423-ENST00000513673.1:21201|284
LITLLPK
>FUSION-ENST00000514723.1:76423-ENST00000513673.1:21201|279
DSILGYLFLFR
>ENST00000371372.6|SNV-300-G-T|2
QSISQRAR
>FUSION-ENST00000514723.1:76423-ENST00000513673.1:21201|1288
MPVIPATQEAEAGESLEPGR
>FUSION-ENST00000514723.1:76423-ENST00000513673.1:21201|1081
RHCREEGLFLFCNEIH
>FUSION-ENST00000514723.1:76423-ENST00000513673.1:21201|783
KLCLDLVFSVETFFDGTKR
>FUSION-ENST00000514723.1:76423-ENST00000513673.1:21201|1245
ELKSCFAFNRYVQ
>FUSION-ENST00000514723.1:76423-ENST00000513673.1:21201|2259
MCMTRSSK
>FUSION-ENST00000514723.1:76423-ENST00000513673.1:21201|1562
LMWTSLRVR
>FUSION-ENST00000502751.5:32702-ENST00000361084.10:7110|1465
PGEQRTLLSCLVHTHTQARLQGR
>FUSION-ENST00000582788.5:22568-ENST00000584632.5:39764|78
QPDPSRKLPTYNPVPAR
>FUSION-ENST00000514723.1:76423-ENST00000513673.1:21201|2382
RGGMCLSPSYPGAEV
