# Supplementary material for: Identification of non-canonical peptides with moPepGen
Source: Nat Biotechnol. 2025 Jun 16;44(4):568–73. doi: 10.1038/s41587-025-02701-0 (PMC12680078; doi:10.1038/s41587-025-02701-0)
Supplement: Supplementary file 4 — Supplementary Data: Cancer cell line variant peptide database. Custom peptide database FASTA file for each of the 376 cell lines from the Cancer Cell Line Encyclopedia with proteomics characterization or used in the reference channel. Variant peptide FASTA files were produced by moPepGen as the result of cell-line-specific publicly available mutations and fusions. [file 41587_2025_2701_MOESM4_ESM.zip › ACH-000429.fasta]

>ENST00000410066.7|SNV-378243-C-T|1
ALDAMKNKPKMVPSK
>ENST00000418265.1|SNV-30877-A-C|2
TMELLQKYASETLQAQSEEAR
>ENST00000503445.5|SNV-3273-G-C|1
ALENPTATEIQDVCSAVGLNVFLER
>ENST00000373970.4|MNV-670-TGC-T|1
YQTIDNYQPYPCAEDEEWH
>ENST00000357460.7|SNV-23019-G-A|1
DKPPPITLIASSCK
>ENST00000497410.5|SNV-27305-C-T|2
TCTKYRR
>ENST00000256474.3|SNV-8085-T-A|1
LDNVRSLYEDLEDHPNVQKDLER
>ENST00000274093.8|SNV-170060-G-A|1
ASLPKVSYIK
>ENST00000335350.10|SNV-86563-C-A|1
YLNYFANK
>ENST00000592114.1|SNV-324945-G-C|9
MMGFRYRCQHCHNYQLCQDCFWR
>ENST00000606712.1|SNV-181494-G-A|6
MTYGSALPAEINR
>ENST00000490075.5|SNV-3478-G-T|2
CLRSLTTSSTPTIATR
>ENST00000264669.10|SNV-2029-G-A|1
IAAVCLTLDPEVVCRVMEYCSR
>ENST00000522677.7|SNV-48050-G-T|1
FTTSLLMIPLL
>ENST00000367462.5|SNV-196831-C-T|5
KYGTHFLLFATLGGEESLTIFVDK
>ENST00000304031.8|SNV-10003-G-A|2
LSSHYAAASLPPLPR
>ENST00000524817.5|SNV-64052-T-G|2
VCTKTQHNCLLCE
>ENST00000518936.5|SNV-12852-C-A|13
MRMLMKGSTIWIGVPNR
>ENST00000439768.2|SNV-14276-A-T|5
TEKAINVFFR
>ENST00000282849.10|SNV-115139-G-A|1
RLYAPGPTNETLVFEILMQGK
>ENST00000246646.4|SNV-2728-G-A|1
FGTELTQMQSLISNVEEQLSEIR
>ENST00000380122.10|SNV-41676-G-A|4
KYADLLEESKSVQK
>ENST00000535398.5|MNV-67544-GG-G|4
EGALADDFDTPR
>ENST00000646100.2|MNV-33822-TG-T|1
NTYGFWADTWFTYRLKK
>ENST00000404249.8|SNV-19398-C-A|1
EGFPITSMREINTILK
>ENST00000552612.5|SNV-75251-A-G|4
QESKRAVPGR
>ENST00000345330.9|SNV-36960-A-G|2
VTVNTAYGSDGVSVLR
>ENST00000615910.4|SNV-12315-T-G|SNV-12342-T-C|1
DSPALNKMFRQLAK
>ENST00000409039.8|SNV-169777-G-A|1
ALAGEVGISNELDDVAR
>ENST00000503805.5|SNV-30033-G-C|2
LQTFIIEKENTLTLKDLVST
>ENST00000356239.8|INDEL-155921-C-CA|2
QLLNESQQKNRITENAI
>ENST00000552612.5|SNV-75251-A-G|2
AVPGRADAGGK
>ENST00000046794.10|SNV-47037-A-T|4
VYNIQIRFQK
>ENST00000525971.6|SNV-88200-A-T|7
EVVMTNSLLRNHQNIEPSVKM
>ENST00000584208.5|SNV-138-A-T|4
QKDGTEFKCIYSLDK
>ENST00000505330.5|SNV-288-T-A|4
KYPLHANRR
>ENST00000413681.7|SNV-48007-G-A|2
MLRGINDCDLTQLGIPAAEEYFR
>ENST00000240423.9|SNV-8367-C-T|1
DAPSLEEVEGHVADGSATEMGTIKK
>ENST00000496856.6|MNV-11155-CTG-C|4
LFKYARILQAFK
>ENST00000413465.6|SNV-12315-T-G|SNV-12342-T-C|1
SVTCTDSPALNKMFRQLAK
>ENST00000477409.1|SNV-8367-C-T|10
GTIKKAVKPK
>ENST00000588375.1|SNV-17079-G-C|7
TCLLGRHRPQEAFREALHMDR
>ENST00000638411.1|SNV-10660-C-T|2
DGCEERHCPLLPLCCR
>ENST00000457167.9|SNV-20815-A-C|1
EAATFKEQGNAYYAKK
>ENST00000482152.1|INDEL-3056-A-AA|1
QGLAQAHPHAMPQLMAYIPMPGR
>ENST00000342992.10|SNV-147983-G-A|3
AYTLEEEAVSVQREEEYEK
>ENST00000672388.1|SNV-287-G-A|2
MEQLRPHRPGARRQSGAR
>ENST00000261778.2|SNV-84261-A-G|1
IEEQQQTSR
>ENST00000280481.9|SNV-2393-C-T|2
LPPELGSGCPFRMVVQESQLTPLR
>ENST00000585241.5|SNV-33531-C-G|2
MNQSGPRPPPR
>ENST00000382333.2|SNV-2694-G-A|1
CVEDPDMANQRK
>ENST00000262848.6|MNV-38975-CCGCCTAAAGCAGGAGC-C|3
HFFALKVMSIPDVINTYTMRSLS
>ENST00000420911.2|SNV-2235-A-G|1
GYFPPGDFPGPPHAPFAMRNIYPPR
>ENST00000515755.1|SNV-3273-G-C|1
ALENPTATEIQDVCSAVGLNVFLEV
>ENST00000520381.5|SNV-116244-T-C|1
QLPMKFLEKGELANFR
>ENST00000352251.8|SNV-9828-T-C|2
VNMPEKK
>ENST00000262442.9|SNV-38199-C-T|2
LLVARDTSDK
>ENST00000514944.5|SNV-12315-T-G|SNV-12342-T-C|2
LLPENNVLDSPALNKMFR
>ENST00000443785.5|SNV-16543-C-T|6
RQDDIKDESLEFSSHSSQSILK
>ENST00000590886.7|SNV-20815-A-C|3
GLSREAATFKEQGNAYYAK
>ENST00000616033.4|SNV-105617-G-A|2
DWQSAVECITVLGKTLNK
>ENST00000498997.3|SNV-8751-G-A|3
GNQPRGK
>ENST00000563983.5|SNV-2979-C-T|6
DMRPAAGPCPTFRGHCPPSTVASSR
>ENST00000590886.7|SNV-20815-A-C|5
LLRGLSREAATFK
>ENST00000262160.11|SNV-34478-G-A|8
KSAGGSGGAGR
>ENST00000429436.7|SNV-113137-G-C|5
FIKTLPTEYER
>ENST00000638771.1|SNV-10660-C-T|2
ADGCEERHCPLLPLCCR
>ENST00000334414.10|SNV-61005-A-G|3
LYTVTVTTR
>ENST00000466398.5|SNV-378243-C-T|4
MKNKPKMVPSK
>ENST00000326427.11|SNV-12866-C-G|1
EALGSFIYHLWNGKDTYRLR
>ENST00000343813.10|SNV-75-C-G|2
MAGCGARAPPGSEAR
>ENST00000461419.6|SNV-4046-C-A|5
WEMWSSGAALPWSWVLARGWWA
>ENST00000466096.5|SNV-21520-A-G|5
MVFDITKQWTFNYILR
>ENST00000367478.9|SNV-61023-T-G|5
RVRLQTTVR
>ENST00000468924.5|SNV-763-T-C|4
MSQPMCLLFHFMSI
>ENST00000173527.6|SNV-226-G-C|2
FVLQLFAEEWGQYVDLPK
>ENST00000398761.8|SNV-257930-G-A|3
LMRGLEKPKDMGFTHLMQAMWK
>ENST00000331351.6|SNV-1003-G-T|1
RAANGSS
>ENST00000623821.1|SNV-1419-C-T|1
STCQAQGLCTGLPPLRGCLPR
>ENST00000280481.9|SNV-2393-C-T|3
LPPELGSGCPFR
>ENST00000472264.1|SNV-120-G-A|1
AALVALCLLPALVLLAR
>ENST00000382909.5|SNV-24935-G-A|3
TQNTRNIICKK
>ENST00000549226.5|SNV-10488-C-T|2
STAMTGGLGG
>ENST00000439768.2|SNV-14276-A-T|6
KTEKAINVFFR
>ENST00000496856.6|MNV-11155-CTG-C|2
YARILQAFKFTFI
>ENST00000262160.11|SNV-34478-G-A|4
SAGGSGGAGRGEQNGQEEKWCEK
>ENST00000396045.7|SNV-578823-A-C|3
AVVTGKDCPPMKEK
>ENST00000590348.6|SNV-20815-A-C|6
MSTTGWEAATFK
>ENST00000436901.3|SNV-38144-C-G|6
GSSSAAKVGAQAEEAR
>ENST00000549231.5|SNV-3627-C-G|3
ELGALWPHLSPSAGSAVCER
>ENST00000547776.6|SNV-178227-G-C|2
NGHKAVVQVLLDAGMDVSCQTEK
>ENST00000529052.5|SNV-4722-C-T|3
CYSEASDFK
>ENST00000548887.5|SNV-3627-C-G|2
MNGGNESSGAER
>ENST00000672277.1|SNV-354948-A-G|9
NKMHQSQEESAVAISK
>ENST00000361283.4|SNV-10781-G-T|4
TSPASLDFPESQKSSRCGSPDLWK
>ENST00000439768.2|SNV-14276-A-T|3
AINVFFR
>ENST00000570827.6|SNV-84211-C-A|5
EAVHWACHKGLFQGSRILMAPFR
>ENST00000358337.9|MNV-4741-AC-A|1
REDHCGL
>ENST00000369443.10|SNV-17550-A-G|2
EQSVSSVGFCVINSAK
>ENST00000518778.5|SNV-8519-A-C|2
LFNTSVEVLPFDHPQSDK
>ENST00000262435.14|SNV-81493-C-G|3
HRNYMSRTHLHSPPDLPEGYEQR
>ENST00000477409.1|SNV-8367-C-T|8
LLMEVLLKWEQSK
>ENST00000330503.12|SNV-4602-A-T|2
SGITGIATTFINK
>ENST00000466096.5|SNV-21520-A-G|10
MALDAEFLDVYKNCNGVVMVFDITK
>ENST00000381937.9|SNV-734-C-T|2
VVVVAKTTRYEFEQ
>ENST00000509150.1|SNV-288-T-A|5
MQIGDIYRR
>ENST00000638411.1|SNV-10660-C-T|3
LQEEAEGQGQGLQAEGRDGCEER
>ENST00000393217.7|SNV-88200-A-T|1
NHQNIEPSVKIMAAVVIQSYWR
>ENST00000334414.10|SNV-61005-A-G|4
ECSFSSLTPGRLYTVTVTTRSGK
>ENST00000361473.9|SNV-112475-A-G|3
NLKALYVVRPTSFIK
>ENST00000371197.9|SNV-26640-G-A|3
TWSREGNEQCLR
>ENST00000376259.7|SNV-24821-C-A|4
CSSDQVETQACTREQKR
>ENST00000506496.1|SNV-4511-A-G|1
YGAVASFLHSLIIQNEPR
>ENST00000460351.1|SNV-4955-G-C|1
STHTWQCPLGDLCPSHQLGGQLCRK
>ENST00000545712.7|MNV-16459-TCT-T|2
LSDYLHASQICSHEGGESR
>ENST00000356770.8|INDEL-68551-T-TTT|1
IILSITSAMTNMLVKRE
>ENST00000470305.1|SNV-10242-C-G|3
MYLPPNLSLNLAHWTFLNCKVQR
>ENST00000474953.5|SNV-166983-T-A|3
KCPEPGSASWRAAAVWESME
>ENST00000367462.5|SNV-196831-C-T|2
YGTHFLLFATLGGEESLTIFVDKR
>ENST00000674481.1|SNV-20815-A-C|6
MAATEPELLDDQEAKREAATFK
>ENST00000650330.1|INDEL-145103-C-CT|2
LIICFFCDSCDR
>ENST00000382909.5|SNV-24935-G-A|4
TQNTRNIICK
>ENST00000406961.5|SNV-247543-A-G|1
QAVLNQFAATAPVGINMR
>ENST00000264669.10|SNV-1972-G-T|4
RVLESFIYFGHHDTFFTK
>ENST00000409532.5|SNV-57560-G-T|1
LCMEETLWLQDNIRDK
>ENST00000580306.7|SNV-4878-G-C|1
QQILEILMLEQFLTILPGEIQMWVR
>ENST00000471502.1|SNV-29097-A-G|5
ALDAEFLDVYKNCNGVVMV
>ENST00000303991.5|SNV-11575-C-G|3
NVDPMSSGKVDRVSLGK
>ENST00000672277.1|SNV-354948-A-G|8
MNKMHQSQEESAVAISKDITGGDVK
>ENST00000507404.1|SNV-17887-A-G|3
CYRYLSVALRLV
>ENST00000537312.5|SNV-222-A-C|2
VTRIQSLNYGTIK
>ENST00000563983.5|SNV-2979-C-T|9
GPAPPSEDTVLRVLWRHPGR
>ENST00000293889.10|INDEL-3056-A-AA|15
CILGPDPPEAPGLLPQHPELERER
>ENST00000267953.4|INDEL-10107-T-TT|3
ICEMLFSPEAILLTR
>ENST00000280481.9|SNV-2393-C-T|5
FVIRIHPVDRLPPELGSGCPFR
>ENST00000531902.1|SNV-20788-C-G|2
PRLPHLVLGCHVQQWEQ
>ENST00000612955.5|SNV-280489-G-A|3
SGLHPPGYSR
>ENST00000261778.2|SNV-84261-A-G|3
KDLEGKIEEQQQTSR
>ENST00000579925.5|SNV-22655-G-C|2
EGVKSPVSSSHSNGHCTGPGGK
>ENST00000389413.7|SNV-395345-G-A|3
HSIGSER
>ENST00000648725.1|INDEL-145103-C-CT|2
VQGRNADNMLFL
>ENST00000389394.8|SNV-72396-G-A|2
LQAQDPQILDISTDQDK
>ENST00000490075.5|SNV-3478-G-T|6
MTWTRCLR
>ENST00000368086.5|SNV-4955-G-C|1
SVPEPPVGRSTLQEVVGIR
>ENST00000330503.12|SNV-4602-A-T|4
IGRTGRSGITGIATTFINK
>ENST00000380911.4|SNV-560-T-C|1
TVPLSQTITHEGCEK
>ENST00000590847.2|SNV-20815-A-C|2
QGSSDFQGTRK
>ENST00000392547.6|SNV-110501-C-T|2
STANRDNDSGGSRPPLLLPGGR
>ENST00000483567.1|SNV-451-G-A|11
QEEVVPGPLLGYDQQLRTR
>ENST00000570827.6|SNV-84211-C-A|6
TVPGEQDSYGTFQRVKYHTLSLGR
>ENST00000532206.1|SNV-3669-G-C|6
MGFDGGRAWFSLSR
>ENST00000367167.4|INDEL-640-A-AA|2
LETRQEALFWVEGPSS
>ENST00000650330.1|INDEL-145103-C-CT|3
MLIICFFCDSCDR
>ENST00000483234.5|SNV-27305-C-T|4
LLQDLHEVQAER
>ENST00000518936.5|SNV-12852-C-A|9
LMKGSTIWIGVPNR
>ENST00000340635.11|SNV-1306315-G-T|2
ESFLYRSDSDYDLSPKSISR
>ENST00000646385.1|SNV-37901-G-A|3
LEDVPVHFFK
>ENST00000619213.1|SNV-6869-G-A|1
IQEQEEKMWRQEEK
>ENST00000504669.5|SNV-146042-T-C|4
QSLKLLIPLR
>ENST00000066544.8|SNV-31139-A-C|2
TDRLAQGSECYQK
>ENST00000638604.1|SNV-10660-C-T|5
SPGRGQRWM
>ENST00000518504.5|SNV-17832-A-G|4
MELFSPSTTPHARAKTGAR
>ENST00000340058.6|MNV-34348-CA-C|1
RPLGRPRPSCL
>ENST00000343253.11|SNV-56367-A-T|2
VSSAEKLR
>ENST00000466096.5|SNV-21520-A-G|9
ALDAEFLDVYKNCNGVVMVFDITK
>ENST00000518504.5|SNV-17832-A-G|2
AKTGARK
>ENST00000649645.1|INDEL-145103-C-CT|3
LYYRIICFFCDSCDR
>ENST00000347708.5|SNV-1278-G-A|1
QQEPDADIRK
>ENST00000487799.5|SNV-37171-G-C|4
QLEKNQFEK
>ENST00000382909.5|SNV-24935-G-A|2
NIICKKDASTK
>ENST00000237283.9|SNV-63-C-G|2
AASGACSVSAEETEK
>ENST00000564273.4|SNV-1143-T-G|5
MPPCPSARESSGNSRSQR
>ENST00000546266.5|SNV-17682-A-G|1
EEGSVHVTQRK
>ENST00000518936.5|SNV-12852-C-A|11
MLMKGSTIWIGVPNR
>ENST00000527070.5|SNV-3669-G-C|4
GEERGSASHDEEERASVLLGHSPGK
>ENST00000413465.6|SNV-12315-T-G|SNV-12342-T-C|2
SVTCTDSPALNKMFR
>ENST00000261778.2|SNV-84261-A-G|2
DLEGKIEEQQQTSR
>ENST00000295824.14|INDEL-27075-A-AA|5
KVFQLQISTCWSRK
>ENST00000505330.5|SNV-288-T-A|5
KYPLHANR
>ENST00000436074.6|SNV-144532-G-A|1
VVWTEHGEHPGAGEGGTAHAFP
>ENST00000525971.6|SNV-88200-A-T|9
IPFKEVVMTNSLLRNHQNIEPSVK
>ENST00000674214.1|SNV-20815-A-C|4
MSIGTCCFPGTNREAATFK
>ENST00000413465.6|SNV-12342-T-C|7
LGFLHSGTAKSVTCTYSPALNKMFR
>FUSION-ENST00000599944.1:47604-ENST00000196551.8:6971|1
DCETTGCGCVPPAPCEPGHLAAVHR
>ENST00000468924.5|SNV-763-T-C|3
SQPMCLLFHFMSI
>ENST00000392955.7|SNV-276256-G-A|7
HYHPSCARCSRCNQMFTEGEK
>ENST00000313599.7|SNV-73124-G-C|1
IQGTWGTVCHHKWNNAAADVVCK
>ENST00000471502.1|SNV-29097-A-G|1
TATGWSWC
>ENST00000461595.5|SNV-23354-C-T|2
GAVSMSASTSR
>ENST00000395135.7|SNV-38659-C-T|1
AVSPPHLDGLPSPR
>ENST00000389413.7|SNV-395345-G-A|1
HSIGSERRYSR
>ENST00000345851.8|SNV-17900-T-C|1
NGTYELAYTAR
>ENST00000278590.8|SNV-71867-T-A|1
SSCPGDNPSPPSSAHSKAPHLGR
>ENST00000532982.5|SNV-20788-C-G|3
GPQPTVKPDLVGKLSRCGHVYHI
>ENST00000173527.6|SNV-226-G-C|3
KFVLQLFAEEWGQYVDLPK
>ENST00000466846.5|SNV-16543-C-T|1
NLWSFQAIQVSPS
>ENST00000392952.7|SNV-276256-G-A|7
MFTEGEKMYLQGSTVWHPDCK
>ENST00000325083.12|SNV-34829-C-G|1
SSVVDEHPEDAEFEQKINRLMAAK
>ENST00000356239.8|INDEL-155921-C-CA|4
NLQLNLLLEQQKQLLNESQQKNR
>ENST00000462109.1|INDEL-45044-A-AA|4
TSALGQRIALTPHSPAALTMDDNR
>ENST00000525971.6|SNV-88200-A-T|6
MTNSLLRNHQNIEPSVK
>ENST00000474337.5|SNV-49108-G-C|2
TEFHMHFSYKP
>ENST00000337623.7|SNV-29961-G-A|3
VLADLHYSKATKLFQLLK
>ENST00000389934.7|SNV-93017-T-C|1
TSLWATSREFTNAYK
>ENST00000441152.3|SNV-1245-G-A|1
SGTTVLHTYLQTLSSPASHQ
>ENST00000367462.5|SNV-196831-C-T|3
YGTHFLLFATLGGEESLTIFVDK
>ENST00000466846.5|SNV-16543-C-T|5
DDKMILKMNLWSFQAIQVSPS
>ENST00000512334.5|SNV-4602-A-T|6
MGQRLCPSLCSTPDWPHRALGNHR
>ENST00000624473.1|MNV-895-ATACACA-A|3
MYTHIYTHTHIYTHTYVYTYIY
>ENST00000371671.9|SNV-21520-A-G|2
NCNGVVMVFDITK
>ENST00000369443.10|SNV-17550-A-G|3
NVLQLAKEQSVSSVGFCVINSAKR
>ENST00000525971.6|SNV-88200-A-T|3
TNSLLRNHQNIEPSVKM
>ENST00000504290.5|SNV-12342-T-C|3
FRQLAKTCPVQLWVDSTPPPGTR
>ENST00000498997.3|SNV-8751-G-A|1
GNQPRGKMEA
>ENST00000329798.5|SNV-277-G-C|1
DLVIGVQPGHRCEVTVLDALPRLK
>ENST00000466846.5|SNV-16543-C-T|4
MILKMNLWSFQAIQVSPS
>ENST00000262160.11|SNV-34478-G-A|6
SAGGSGGAGR
>ENST00000505290.1|SNV-3224-G-C|3
NVKELLCSSMEEYQQSQMLLLETLK
>ENST00000463539.5|INDEL-3056-A-AA|7
KETRWSLPGGNIR
>ENST00000564568.1|SNV-9757-C-T|2
LSSVKSPRFALFR
>ENST00000466846.5|SNV-16543-C-T|3
ILKMNLWSFQAIQVSPS
>ENST00000331351.6|SNV-1003-G-T|2
EAQESSTTDEDLAGRRAANGSS
>ENST00000340058.6|MNV-34348-CA-C|SNV-34355-C-A|4
RPKCAELHYMVVATDRR
>ENST00000545712.7|MNV-16459-TCT-T|1
LSDYLHASQICSHEGGESRENIHEK
>ENST00000616033.4|SNV-105617-G-A|4
NYKDWQSAVECITVLGKTLNK
>ENST00000275732.5|SNV-7267-C-G|4
CGFEEGGAGPRKEHGR
>ENST00000518936.5|SNV-12852-C-A|6
KGSTIWIGVPNR
>ENST00000256474.3|SNV-8085-T-A|2
LDNVRSLYEDLEDHPNVQK
>ENST00000323110.2|SNV-775-G-A|6
QHRGHKCGMFLLNGPEWR
>ENST00000525971.6|SNV-88200-A-T|2
NHQNIEPSVK
>ENST00000361473.9|SNV-112475-A-G|4
KNLKALYVVRPTSFIK
>ENST00000654051.1|SNV-1489-C-A|5
KFAKEDEAWAFVR
>ENST00000506496.1|SNV-4511-A-G|2
MYGAVASFLHSLIIQNEPR
>ENST00000483567.1|SNV-451-G-A|6
SLGKHFDENSLVSYTGK
>ENST00000513973.6|SNV-17887-A-G|1
VPVCCTKTGVKHLHHK
>ENST00000361762.3|SNV-1025-C-T|2
LRMRIAGWAR
>ENST00000477409.1|SNV-8367-C-T|3
MEVLLKWEQSKR
>ENST00000563314.5|SNV-10272-C-G|2
VGLIKGEDK
>ENST00000570827.6|SNV-84211-C-A|7
TVPGEQDSYGTFQRVK
>ENST00000643759.2|SNV-48514-C-T|3
DLNTLAEDLFSSGTFNVDQIVK
>ENST00000537113.5|SNV-19964-G-T|2
MPPICPPHSSCWSSTAMR
>ENST00000278612.9|SNV-30472-A-G|5
TKETSNNVPAVMSSLWK
>ENST00000429436.7|SNV-113137-G-C|6
NMSFRFIKTLPTEYER
>ENST00000329468.5|SNV-695-T-C|2
SQGTQGDVASSR
>ENST00000342992.10|SNV-147983-G-A|1
YEEYDYK
>ENST00000237283.9|SNV-63-C-G|5
EAKAAPKR
>ENST00000405201.5|SNV-231966-G-C|2
TQSKPFSIQELELRSLGYHR
>ENST00000490075.5|SNV-3478-G-T|4
MTWTRCLRSLTTSSTPTIATR
>ENST00000347708.5|SNV-1278-G-A|3
LPVDLQYLPPDKQQEPDADIRK
>ENST00000382723.5|SNV-629-G-C|2
LPEDALLKAESPEKPER
>ENST00000505583.5|SNV-125-T-C|1
IIFVLLSSGNFEHSAEGPSWLPLRR
>ENST00000463539.5|INDEL-3056-A-AA|5
ETRWSLPGGNIRATGPGR
>ENST00000482152.1|INDEL-3056-A-AA|3
CILGPDPPEAPGLLPQHPGRR
>ENST00000360151.9|SNV-17147-C-T|1
LFYPLPPSADDNLK
>ENST00000615910.4|SNV-12315-T-G|4
LSCKDSPALNK
>ENST00000340058.6|SNV-34355-C-A|MNV-34348-CA-C|1
TLGRPRPSCL
>ENST00000568064.5|SNV-2979-C-T|1
GHCPPSTVASSRSCGAATR
>ENST00000513973.6|SNV-17887-A-G|3
VPVCCTK
>ENST00000472264.1|SNV-120-G-A|4
VPSEAPGAGVERRWLR
>ENST00000392547.6|SNV-110501-C-T|3
LRSTANRDNDSGGSRPPLLLPGGR
>ENST00000487799.5|SNV-37171-G-C|3
QLEKNQFEKIQK
>ENST00000555783.1|SNV-103034-G-A|2
KLAHLLNAMTDAL
>ENST00000329314.6|SNV-7683-C-T|4
MEFVTVLADLR
>ENST00000512334.5|SNV-4602-A-T|7
ESQASPLPSSTKRVMSQC
>ENST00000512334.5|SNV-4602-A-T|3
LCPSLCSTPDWPHRALGNHRHR
>ENST00000376259.7|SNV-24821-C-A|1
RICTCRPGWYCALSKQEGCR
>ENST00000295824.14|INDEL-27075-A-AA|7
LITPPEAKKVFQLQISTCWSR
>ENST00000382333.2|SNV-2694-G-A|4
APKCVEDPDMANQR
>ENST00000461595.5|SNV-23354-C-T|3
MGAVSMSASTSR
>ENST00000606712.1|SNV-181494-G-A|4
MTYGSALPAEINRSFLSFK
>ENST00000639914.1|SNV-49300-G-A|2
LRQANDEDLLMYLLQLVQALK
>ENST00000415912.6|SNV-120289-T-C|1
HTLGENTADNGGLKAAYRAYQNWVK
>ENST00000570827.6|SNV-84211-C-A|1
ILMAPFRESNITLFL
>ENST00000564322.1|SNV-52356-T-G|1
LCFLITTSYTTAR
>ENST00000632154.1|MNV-895-ATACACA-A|3
YTHIYIDIHTHIFFVCLFVCLR
>ENST00000483567.1|SNV-451-G-A|1
CLINRRSMK
>ENST00000418265.1|SNV-30877-A-C|6
RKTMELLQK
>ENST00000474337.5|SNV-49108-G-C|3
LQISQEISAHRTEFHMHFSYKP
>ENST00000262210.9|SNV-91653-C-G|3
GNVFGERPTELQIK
>ENST00000513973.6|SNV-17887-A-G|5
YLEEVMKVPVCCTK
>ENST00000409532.5|SNV-57560-G-T|5
QKQKLCMEETLWLQDNIR
>ENST00000505081.5|SNV-4602-A-T|7
MYTGLAAPGARESQASPLPSSTK
>ENST00000419197.6|MNV-19520-GA-G|1
VIVVWVGTNNHEIQQKK
>ENST00000418587.6|SNV-8398-G-A|5
SNSRKKPDQSFGDGK
>ENST00000361473.9|SNV-112475-A-G|2
ALYVVRPTSFIK
>ENST00000512334.5|SNV-4602-A-T|4
LCPSLCSTPDWPHRALGNHR
>ENST00000344417.10|SNV-1660-A-T|1
LNSLQELQLLVIMCNYFQEQTK
>ENST00000532982.5|SNV-20788-C-G|2
LSRCGHVYHI
>ENST00000396045.7|SNV-578823-A-C|4
AVVTGKDCPPMK
>ENST00000343470.9|SNV-22241-A-G|1
LLRDKVK
>ENST00000570827.6|SNV-84211-C-A|11
SQRTVPGEQDSYGTFQR
>ENST00000585241.5|SNV-33531-C-G|5
PMGPGGMNQSGPRPPPR
>ENST00000420911.2|SNV-2235-A-G|2
GYFPPGDFPGPPHAPFAMR
>FUSION-ENST00000599944.1:47604-ENST00000196551.8:6971|6
MDPSAGPGER
>ENST00000573100.1|SNV-228-T-A|2
KFGHAGRGT
>ENST00000496856.6|MNV-11155-CTG-C|1
ILQAFKFTFI
>ENST00000618192.4|SNV-622150-G-A|3
KADILNVVGMLYVGGLPINYTTRR
>ENST00000347708.5|SNV-1278-G-A|4
LPVDLQYLPPDKQQEPDADIR
>ENST00000549226.5|SNV-10488-C-T|4
IFCTLKRSTAMTGGLGG
>ENST00000443785.5|SNV-16543-C-T|3
DESLEFSSHSSQSILK
>ENST00000046794.10|SNV-47037-A-T|5
DKVYNIQIRFQK
>ENST00000592114.1|SNV-324945-G-C|2
MPTLSQLPALSGLLLEGTCRWFS
>ENST00000564273.4|SNV-1143-T-G|6
PPCPSARESSGNSR
>ENST00000396045.7|SNV-578823-A-C|5
LPVADIKAVVTGKDCPPMK
>ENST00000410066.7|SNV-378243-C-T|5
KVKALDAMK
>ENST00000545054.6|SNV-9578-T-A|4
GAQLPRIYHVNWFRR
>ENST00000540317.5|INDEL-9210-A-AA|12
WLRSLLK
>ENST00000477409.1|SNV-8367-C-T|6
LLMEVLLKWEQSKR
>ENST00000334414.10|SNV-61005-A-G|2
LYTVTVTTRSGK
>ENST00000570827.6|SNV-84211-C-A|8
TVPGEQDSYGTFQR
>ENST00000267953.4|INDEL-10107-T-TT|1
DTPYCETGLIFLTDMETIANTYFYF
>ENST00000470305.1|SNV-10242-C-G|4
MYLPPNLSLNLAHWTFLNCK
>ENST00000546266.5|SNV-17682-A-G|3
SKEEGSVHVTQRK
>ENST00000343813.10|SNV-75-C-G|1
AGCGARAPPGSEAR
>ENST00000463539.5|INDEL-3056-A-AA|6
ETRWSLPGGNIR
>ENST00000558787.1|SNV-113137-G-C|6
SFRFIKTLPTEYER
>ENST00000389934.7|SNV-93017-T-C|2
TSLWATSR
>ENST00000278612.9|SNV-30472-A-G|1
ETSNNVPAVMSSLWKKLDHTLSQIR
>ENST00000552659.1|SNV-3627-C-G|2
ESSGAERAGGPVATSVPIGWQR
>ENST00000356937.7|SNV-19398-C-A|1
REINTILKAQHPNIVTVR
>ENST00000650225.1|SNV-195945-A-G|1
GSLVSHPLPTSLGHLVTRGRQGYLA
>ENST00000570827.6|SNV-84211-C-A|2
ILMAPFR
>ENST00000367167.4|INDEL-640-A-AA|3
KLETRQEALFWVEGPSS
>ENST00000325083.12|SNV-34829-C-G|3
SSVVDEHPEDAEFEQK
>ENST00000572933.5|SNV-79285-C-T|1
MHYLFNL
>ENST00000306601.9|SNV-1704-C-T|1
GLQYLVLLSHAYSRECSLVPGLR
>ENST00000404249.8|SNV-19398-C-A|3
EKEGFPITSMREINTILK
>ENST00000506679.5|SNV-125-T-C|7
MYGKIIFVLLSSGDGANPENSGR
>ENST00000382723.5|SNV-629-G-C|1
LPEDALLKAESPEKPERTPWMQSPR
>ENST00000570827.6|SNV-84211-C-A|13
GSALGMSQRTVPGEQDSYGTFQRVK
>ENST00000343470.9|SNV-22241-A-G|2
NPTFKLLRDK
>ENST00000530069.6|SNV-17883-A-G|4
FTFDTFSHRR
>ENST00000337623.7|SNV-29961-G-A|1
ATKLFQLLKDAPCELLR
>FUSION-ENST00000447193.2:131-ENST00000533701.1:130|11
ISTVVSSEEVNKFQMAYSNLLR
>ENST00000463539.5|INDEL-3056-A-AA|3
WSLPGGNIRATGPGR
>ENST00000299314.12|SNV-69335-A-C|1
QVPAHMPHMIDR
>ENST00000463539.5|INDEL-3056-A-AA|2
CILGPDPPEAPGLLPQHPGR
>ENST00000564568.1|SNV-9757-C-T|1
SPRFALFR
>ENST00000463539.5|INDEL-3056-A-AA|4
WSLPGGNIR
>ENST00000477070.6|SNV-1704-C-T|3
PEPLPPKGLQYLVLLSHAYSR
>ENST00000355311.10|SNV-99584-C-T|1
LDPSEGTASSYLENATPCIK
>ENST00000377524.8|SNV-51009-C-T|1
VCAIYDFEAAEDNELTFK
>ENST00000323110.2|SNV-775-G-A|1
CGMFLLNGPEWRFNRLR
>ENST00000505583.5|SNV-125-T-C|2
IIFVLLSSGNFEHSAEGPSWLPLR
>ENST00000618192.4|SNV-622150-G-A|4
KADILNVVGMLYVGGLPINYTTR
>ENST00000590348.6|SNV-20815-A-C|2
MSTTGWEAATFKEQGNAYYAKK
>ENST00000660555.1|SNV-532-G-A|3
HQPRAHPAIR
>ENST00000514231.1|SNV-1306315-G-T|9
TSLQSLFPGTPPLPVICK
>ENST00000340058.6|MNV-34348-CA-C|3
CAELHYMVVATDR
>ENST00000604348.5|SNV-12342-T-C|4
LGFLHSGTAKSVTCTMFR
>ENST00000234677.7|SNV-149-A-C|5
VDKGGDPALIRETQETR
>ENST00000299314.12|SNV-69335-A-C|2
FGFTSRQVPAHMPHMIDR
>ENST00000645461.1|SNV-80238-C-T|7
LNVSLAETGAPACRTGATCPT
>ENST00000616230.1|SNV-1098-C-T|2
DADNQGSVGLR
>ENST00000315368.7|SNV-30033-G-C|1
YFNVERLGQYLK
>ENST00000474953.5|SNV-166983-T-A|2
CPEPGSASWRAAAVWESME
>ENST00000345330.9|SNV-36960-A-G|1
VTVNTAYGSDGVSVLRITR
>ENST00000392952.7|SNV-276256-G-A|6
FTEGEKMYLQGSTVWHPDCK
>ENST00000518936.5|SNV-12852-C-A|15
IYQTGVMRMLMK
>ENST00000592114.1|SNV-324945-G-C|8
MGFRYRCQHCHNYQLCQDCFWR
>ENST00000306402.10|SNV-150680-G-T|1
SQDSSPLLNEVSSSLI
>ENST00000632154.1|MNV-895-ATACACA-A|2
MYTHIYTHTHIYTHTYVYTYIYR
>ENST00000552612.5|SNV-75251-A-G|3
RAVPGRADAGGK
>ENST00000457167.9|SNV-20815-A-C|3
REAATFKEQGNAYYAK
>ENST00000439768.2|SNV-14276-A-T|2
AINVFFRTEGAEK
>ENST00000410066.7|SNV-378243-C-T|4
VKALDAMK
>ENST00000331923.9|SNV-16543-C-T|2
DESLEFSSHSNK
>ENST00000330503.12|SNV-4602-A-T|1
SGITGIATTFINKACDESVLMDLK
>ENST00000392955.7|SNV-276256-G-A|5
CNQMFTEGEK
>ENST00000490075.5|SNV-3478-G-T|1
CLRSLTTSSTPTIATRSVR
>ENST00000552659.1|SNV-3627-C-G|3
ESSGAER
>ENST00000518936.5|SNV-12852-C-A|2
GSTIWIGVPNRR
>ENST00000242592.9|SNV-12169-C-T|1
AWITNAWEALAAVVFASTDRALQNK
>ENST00000518504.5|SNV-17832-A-G|1
TGARKDNSPTTSHMSR
>ENST00000320270.4|SNV-702-G-A|3
LRNLAHAHK
>ENST00000444177.1|SNV-1131-G-A|4
ACSPAASEITGLSTAVLAAHR
>ENST00000295824.14|INDEL-27075-A-AA|2
VFQLQISTCWSRKSILR
>ENST00000329468.5|SNV-695-T-C|1
SQGTQGDVASSRCSPGPLEGNVYHK
>ENST00000612955.5|SNV-280489-G-A|4
SNLPKSGLHPPGYSRLPAAK
>ENST00000323110.2|SNV-775-G-A|5
GHKCGMFLLNGPEWR
>ENST00000447399.6|SNV-64052-T-G|6
KNWTERWFVLKPNIIAYYVSEDLK
>ENST00000367478.9|SNV-61023-T-G|2
LQTTVRQGVR
>ENST00000496856.6|MNV-11155-CTG-C|3
YARILQAFK
>ENST00000477969.1|SNV-58932-C-T|1
LSVGCTTCTLPLSSSPFLSSLSWSS
>ENST00000512334.5|SNV-4602-A-T|5
GQRLCPSLCSTPDWPHRALGNHR
>ENST00000366923.8|SNV-57897-C-A|5
VLFDKVASK
>ENST00000440884.7|SNV-113137-G-C|2
TRNVSAEQK
>ENST00000522493.5|SNV-22190-A-T|1
VFVRFLLAT
>ENST00000592114.1|SNV-324945-G-C|7
GFRYRCQHCHNYQLCQDCFWR
>ENST00000375478.4|SNV-13220-C-G|1
SEGVSALWSARNQGYDR
>ENST00000303991.5|SNV-11575-C-G|2
VDRVSLGK
>ENST00000295824.14|INDEL-27075-A-AA|1
SILRKSK
>ENST00000471502.1|SNV-29097-A-G|4
NCNGVVMV
>ENST00000471502.1|SNV-29097-A-G|3
MLSSWTCTRTATGWSWC
>ENST00000461387.5|SNV-36801-C-T|2
QPRFSDPCSWLPQLLTDESTR
>ENST00000509150.1|SNV-288-T-A|7
MQIGDIYR
>ENST00000331923.9|SNV-16543-C-T|4
RQDDIKDESLEFSSHSNK
>ENST00000413465.6|SNV-12315-T-G|1
SVTCTDSPALNKMFCQLAK
>ENST00000507404.1|SNV-17887-A-G|2
YLSVALR
>ENST00000368799.2|SNV-14114-C-T|2
HSGSRHHEAASWADSSRHSQVG
>ENST00000275732.5|SNV-7267-C-G|3
KEHGRSDSENWR
>ENST00000510679.1|SNV-21109-T-C|1
LIPWYMSGYHTGYYMGFRQNQKEGR
>ENST00000529052.5|SNV-4722-C-T|1
CYSEASDFKVIHWNSPKK
>ENST00000221086.8|SNV-31864-C-T|3
EWLQAGYPFQQR
>ENST00000400454.6|SNV-659917-G-A|1
IEIKDVKAR
>ENST00000466096.5|SNV-21520-A-G|2
VFDITKQWTFNYILRELPK
>ENST00000313599.7|SNV-73124-G-C|2
IQGTWGTVCHHK
>ENST00000570827.6|SNV-84211-C-A|3
GLFQGSRILMAPFRESNITLFL
>ENST00000505330.5|SNV-288-T-A|2
YPLHANRR
>ENST00000512334.5|SNV-4602-A-T|8
ESQASPLPSSTKR
>ENST00000371321.9|SNV-80238-C-T|1
GHMPYIDAVVHEVQR
>ENST00000413465.6|SNV-12342-T-C|2
QLAKTCPVQLWVDSTPPPGTR
>ENST00000375044.5|SNV-13359-C-G|3
DSKLTRLLQDSLGGNSK
>ENST00000340058.6|MNV-34348-CA-C|4
RPKCAELHYMVVATDR
>ENST00000381937.9|SNV-734-C-T|1
TTRYEFEQ
>ENST00000383467.2|SNV-417-G-T|1
VLFVNMNCLTEVPA
>ENST00000525971.6|SNV-88199-G-T|5
IPFKEVVMTNSLLRNHQNIEPS
>ENST00000553351.1|SNV-10094-C-T|2
MSDMLGSPN
>ENST00000606712.1|SNV-181494-G-A|2
MTYGSALPAEINRSFLSFKSGK
>ENST00000299698.12|SNV-1124-G-A|6
RHLHCISFLVPPPAGGTK
>ENST00000320270.4|SNV-702-G-A|2
NLAHAHK
>ENST00000278612.9|SNV-30472-A-G|2
ETSNNVPAVMSSLWKK
>ENST00000340635.11|SNV-1306315-G-T|1
SDSDYDLSPKSISR
>ENST00000371321.9|SNV-80238-C-T|3
NRSPCMQDRGHMPYIDAVVHEVQR
>ENST00000367478.9|SNV-61023-T-G|1
LQTTVRQGVRGR
>ENST00000366923.8|SNV-57897-C-A|1
GEVVRKLK
>ENST00000255289.5|SNV-280489-G-A|4
LQNPISRNLVSILPDTHVSR
>ENST00000465489.1|SNV-150680-G-T|4
VPVMELDIEKDSSPLLNEVSSSLI
>ENST00000398155.4|SNV-41676-G-A|3
QKLEESKSVQK
>ENST00000584208.5|SNV-138-A-T|3
DGTEFKCIYSLDK
>ENST00000221200.9|SNV-22190-A-T|1
VFVRFLLATPTKSELR
>ENST00000409039.8|SNV-152210-C-G|2
VKLLGDCLLCGAFLSYEGAFTWEFR
>ENST00000563983.5|SNV-2979-C-T|4
RPAAGPCPTFRGHCPPSTVASSR
>ENST00000255289.5|SNV-280489-G-A|5
MLQNPISRNLVSILPDTHVSR
>ENST00000413681.7|SNV-48007-G-A|1
LRGINDCDLTQLGIPAAEEYFR
>FUSION-ENST00000429644.7:271-ENST00000434027.2:1948|1
SCVFRSSGAP
>ENST00000652044.1|SNV-5304-G-A|4
ERNQYGEVIVR
>ENST00000299698.12|SNV-1124-G-A|5
RHLHCISFLVPPPAGGTKEVATIR
>ENST00000484212.5|SNV-49108-G-C|1
TEFHMHFSYKPVLHR
>ENST00000461419.6|SNV-4046-C-A|2
MWSSGAALPWSWVLARGWWA
>ENST00000352251.8|SNV-9827-G-A|1
VNISEKKR
>ENST00000366923.8|SNV-57897-C-A|4
VLFDKVASKGEVVR
>ENST00000590847.2|SNV-20815-A-C|7
MLFSWNKQGSSDFQGTRK
>ENST00000518936.5|SNV-12852-C-A|16
IRIYQTGVMRMLMK
>ENST00000262160.11|SNV-34478-G-A|9
LLGWKKSAGGSGGAGR
>ENST00000590348.6|SNV-20815-A-C|1
STTGWEAATFKEQGNAYYAKK
>ENST00000645461.1|SNV-80238-C-T|4
QDRGHMPYIDAVVHEVQR
>ENST00000477409.1|SNV-8367-C-T|11
MGTIKKAVKPK
>ENST00000343470.9|SNV-22241-A-G|3
NPTFKLLR
>ENST00000513128.5|SNV-125-T-C|1
IIFVLLSSGETGQLVHR
>ENST00000234677.7|SNV-149-A-C|2
ETQETRFK
>ENST00000514944.5|SNV-12315-T-G|2
LLPENNVLDSPALNK
>ENST00000398155.4|SNV-41676-G-A|1
LEESKSVQKQMK
>ENST00000471502.1|SNV-29097-A-G|6
MALDAEFLDVYKNCNGVVMV
>ENST00000295824.14|INDEL-27075-A-AA|4
VFQLQISTCWSR
>ENST00000439768.2|SNV-14276-A-T|4
TEKAINVFFRTEGAEK
>ENST00000513021.1|SNV-424968-A-G|6
MVILCHPWMR
>ENST00000242592.9|SNV-12169-C-T|2
AWITNAWEALAAVVFASTDR
>ENST00000389413.7|SNV-395345-G-A|4
RPEASSPARPSKHSIGSERR
>ENST00000632154.1|MNV-895-ATACACA-A|4
MYTHIYIDIHTHIFFVCLFVCLR
>ENST00000329468.5|SNV-695-T-C|3
TPLSSGEASSTSRSQGTQGDVASSR
>FUSION-ENST00000569282.2:949-ENST00000411546.3:46693|1
GETAASETQLGS
>ENST00000558787.1|SNV-113137-G-C|7
MSFRFIKTLPTEYER
>ENST00000564273.4|SNV-1143-T-G|7
MPPCPSARESSGNSR
>ENST00000352251.8|SNV-9828-T-C|1
VNMPEKKR
>ENST00000510679.1|SNV-21109-T-C|3
MLIPWYMSGYHTGYYMGFRQNQK
>ENST00000612955.5|SNV-280489-G-A|5
SNLPKSGLHPPGYSR
>ENST00000345330.9|SNV-36960-A-G|4
RVTVNTAYGSDGVSVLR
>ENST00000585241.5|SNV-33531-C-G|3
GPGGMNQSGPRPPPR
>ENST00000299698.12|SNV-1124-G-A|4
HLHCISFLVPPPAGGTK
>ENST00000592114.1|SNV-324945-G-C|4
MPTLSQLPALSGLLLEGTCR
>ENST00000643759.2|SNV-48514-C-T|2
DLNTLAEDLFSSGTFNVDQIVKK
>ENST00000616033.4|SNV-105617-G-A|6
LFYNFDKNYKDWQSAVECITVLGK
>ENST00000638411.1|SNV-10660-C-T|4
RLQEEAEGQGQGLQAEGRDGCEER
>ENST00000646100.2|MNV-33822-TG-T|2
NTYGFWADTWFTYRLK
>ENST00000672277.1|SNV-354948-A-G|1
HQSQEESAVAISKDITGGDVKTVR
>ENST00000382909.5|SNV-24935-G-A|1
DQLTSFALPPAFLPSLINVLKTHET
>ENST00000623821.1|SNV-1419-C-T|3
RSTCQAQGLCTGLPPLRGCLPR
>ENST00000397701.9|SNV-763-T-C|3
IYRDRNVPTDVPSFPFHEHLK
>ENST00000382333.2|SNV-2694-G-A|3
APKCVEDPDMANQRK
>ENST00000463539.5|INDEL-3056-A-AA|1
AGTGAGTAAGPGHDG
>FUSION-ENST00000447193.2:131-ENST00000533701.1:130|3
KTKAAAAAATAA
>ENST00000461419.6|SNV-4046-C-A|3
WSSGAALPWSWVLAR
>ENST00000367167.4|INDEL-640-A-AA|1
QEALFWVEGPSS
>ENST00000461419.6|SNV-4046-C-A|1
WSSGAALPWSWVLARGWWA
>ENST00000356770.8|INDEL-68551-T-TTT|3
IILSITSAMTNMLVK
>ENST00000590847.2|SNV-20815-A-C|3
QGSSDFQGTR
>ENST00000545054.6|SNV-9578-T-A|2
IYHVNWFRR
>ENST00000498997.3|SNV-8751-G-A|2
MGNQPRGKMEA
>ENST00000409039.8|SNV-169777-G-A|2
SLAELQRALAGEVGISNELDDVAR
>ENST00000272091.8|INDEL-14039-A-AA|3
KMSIIRADSYLFIVSTIYNLHNVDS
>ENST00000340381.11|SNV-8107-G-T|5
RCNHHQTTNIK
>ENST00000481804.5|INDEL-3056-A-AA|2
WSLPGGNIRATVSALMGVGEACGG
>ENST00000461419.6|SNV-4046-C-A|6
WEMWSSGAALPWSWVLAR
>ENST00000237283.9|SNV-63-C-G|7
EAKAAPK
>ENST00000570827.6|SNV-84211-C-A|9
SQRTVPGEQDSYGTFQRVK
>ENST00000439768.2|SNV-14276-A-T|1
AINVFFRTEGAEKLQK
>FUSION-ENST00000447193.2:131-ENST00000533701.1:130|16
KKISTVVSSEEVNK
>ENST00000392952.7|SNV-276256-G-A|8
MFTEGEK
>ENST00000382909.5|SNV-24935-G-A|5
RTQNTRNIICK
>ENST00000514944.5|SNV-12342-T-C|4
LLPENNVLYSPALNKMFR
>ENST00000356937.7|SNV-19398-C-A|2
MREINTILKAQHPNIVTVR
>ENST00000624473.1|MNV-895-ATACACA-A|1
MYTHIYI
>ENST00000520448.5|SNV-17324-A-G|1
EITTSPQIMDDCYYQGHILSEK
>ENST00000444177.1|SNV-1131-G-A|1
RQCFDDNLANLLLAFLRR
>ENST00000505330.5|SNV-288-T-A|6
FSYFKKYPLHANR
>ENST00000283365.13|SNV-324945-G-C|1
CQHCHNYQLCQDCFWR
>ENST00000360151.9|SNV-17147-C-T|2
TPSERLFYPLPPSADDNLK
>ENST00000369443.10|SNV-17550-A-G|1
EQSVSSVGFCVINSAKR
>ENST00000496856.6|MNV-11155-CTG-C|5
IFPHVCDDWERLFKYAR
>ENST00000624473.1|MNV-895-ATACACA-A|2
YTHIYTHTHIYTHTYVYTYIY
>ENST00000337623.7|SNV-29961-G-A|2
ATKLFQLLK
>ENST00000570049.5|SNV-30512-G-A|9
CSMSGQQR
>ENST00000556336.5|SNV-63249-A-G|1
VSLQAAAVLHAIYEEMTEDLFS
>ENST00000342992.10|SNV-147983-G-A|4
ERAYTLEEEAVSVQREEEYEK
>ENST00000474953.5|SNV-166983-T-A|1
AAAVWESME
>ENST00000329314.6|SNV-7683-C-T|1
EFVTVLADLRAEASCPICLDYLK
>ENST00000368086.5|SNV-4955-G-C|4
TSTQKHTHLAVSFGRSVPEPPVGR
>ENST00000604348.5|SNV-12342-T-C|3
LGFLHSGTAKSVTCTMFRQLAK
>ENST00000530069.6|SNV-17883-A-G|5
FTFDTFSHR
>ENST00000513677.5|SNV-125-T-C|1
IIFVLLSSGETGQLVHRFTVPGMR
>ENST00000376259.7|SNV-24821-C-A|2
RICTCRPGWYCALSK
>ENST00000642603.2|SNV-31548-T-A|1
LENLDILYFHLRVPHLQILILNQNR
>ENST00000615910.4|SNV-12342-T-C|6
YSPALNKMFR
>ENST00000263339.4|SNV-9230-A-G|2
TQLYVTAQDEDQPVLLKEVPEIPK
>ENST00000507404.1|SNV-17887-A-G|4
MCYRYLSVALRLV
>ENST00000382333.2|SNV-2694-G-A|6
GKETTPSSLAVTQTMATKAPK
>ENST00000461419.6|SNV-4046-C-A|7
GDVELRGR
>ENST00000623765.1|INDEL-830-G-GT|1
AAPKKTWIGF
>ENST00000361283.4|SNV-10781-G-T|2
CGSPDLWK
>ENST00000237283.9|SNV-63-C-G|1
AASGACSVSAEETEKWMEEAMHMAK
>ENST00000520987.1|SNV-3902-T-C|1
STLKLQARA
>ENST00000340058.6|MNV-34348-CA-C|SNV-34355-C-A|2
CAELHYMVVATDRRTLGRPRPSCL
>ENST00000672277.1|SNV-354948-A-G|7
NKMHQSQEESAVAISKDITGGDVK
>ENST00000299314.12|SNV-69335-A-C|3
ILNSKFGFTSRQVPAHMPHMIDR
>ENST00000405201.5|SNV-230549-G-A|1
VTRPERPRADTGHAFLAKPPAR
>ENST00000295824.14|INDEL-27075-A-AA|6
KVFQLQISTCWSR
>ENST00000380911.4|SNV-560-T-C|2
SHEVHWETCRTVPLSQTITHEGCEK
>ENST00000590847.2|SNV-20815-A-C|9
MLFSWNKQGSSDFQGTR
>ENST00000649645.1|INDEL-145103-C-CT|4
MLYYRIICFFCDSCDR
>ENST00000616033.4|SNV-105617-G-A|5
NYKDWQSAVECITVLGK
>ENST00000221200.9|SNV-22190-A-T|3
KVFVRFLLATPTK
>ENST00000342992.10|SNV-261718-A-G|1
VTAENEYGVGLPAQTADPIK
>ENST00000483567.1|SNV-451-G-A|4
HFDENSLVSYTGK
>ENST00000481358.5|SNV-13855-G-A|1
TLCQVSLLCQKPMAI
>ENST00000426130.6|INDEL-9210-A-AA|9
SLLKTYPR
>ENST00000263339.4|SNV-9230-A-G|1
EVPEIPK
>ENST00000506679.5|SNV-125-T-C|3
IIFVLLSSGDGANPENSGR
>FUSION-ENST00000447193.2:131-ENST00000533701.1:130|15
KISTVVSSEEVNK
>ENST00000546266.5|SNV-17682-A-G|2
EEGSVHVTQR
>ENST00000221086.8|SNV-31864-C-T|5
TIRGFEALIEREWLQAGYPFQQR
>ENST00000505081.5|SNV-4602-A-T|5
MYTGLAAPGARESQASPLPSSTKR
>ENST00000369443.10|SNV-17550-A-G|4
NVLQLAKEQSVSSVGFCVINSAK
>ENST00000340058.6|SNV-34355-C-A|2
RPKCAELHYMVVATDQQNSR
>ENST00000619213.1|SNV-6869-G-A|3
EQEEKIQEQEEKMWR
>ENST00000477853.6|SNV-7519-G-A|1
TGEILWHHVDK
>ENST00000660555.1|SNV-532-G-A|4
QQPKHQPRAHPAIR
>ENST00000436901.3|SNV-38144-C-G|1
RASEGSEDCQHAVTSH
>ENST00000396045.7|SNV-578823-A-C|2
DCPPMKEK
>ENST00000300589.6|SNV-3669-G-C|3
MGEERGSASHDEEER
>ENST00000556275.5|SNV-103034-G-A|2
KLAHLLNAMTDALVWVIAK
>ENST00000457167.9|SNV-20815-A-C|2
EAATFKEQGNAYYAK
>ENST00000376259.7|SNV-24821-C-A|3
EQKRICTCRPGWYCALSK
>FUSION-ENST00000429644.7:271-ENST00000434027.2:1948|3
LLEIDPYLKPYAVDFQRRSCVFR
>ENST00000368799.2|SNV-14114-C-T|1
HHEAASWADSSRHSQVG
>ENST00000340413.7|SNV-13045-A-G|3
IWDFRQQGNEPSQILSLAGDR
>ENST00000323110.2|SNV-775-G-A|4
GHKCGMFLLNGPEWRFNR
>ENST00000258711.7|SNV-30149-C-G|1
SYRNRTASSWEEDWFAK
>ENST00000394264.7|SNV-723-T-A|2
ETEYQPK
>ENST00000366923.8|SNV-57897-C-A|2
VASKGEVVRK
>ENST00000358337.9|MNV-4741-AC-A|2
KREDHCGL
>ENST00000400454.6|SNV-659917-G-A|2
IEIKDVK
>ENST00000570049.5|SNV-30512-G-A|1
SGQQRSLCIPHNRSSK
>ENST00000367167.4|INDEL-640-A-AA|5
CDVQLVKK
>ENST00000300589.6|SNV-3669-G-C|2
GEERGSASHDEEER
>ENST00000518936.5|SNV-12852-C-A|12
RMLMKGSTIWIGVPNR
>ENST00000371197.9|SNV-26640-G-A|1
EGNEQCLRYIANLISCFPSVCVR
>ENST00000262442.9|SNV-38199-C-T|4
LLDIAGNLLERLLVAR
>ENST00000436901.3|SNV-38144-C-G|4
VGAQAEEAR
>ENST00000440884.7|SNV-113137-G-C|3
FIKTRNVSAEQK
>ENST00000478028.1|SNV-17682-A-G|5
DCCVDIKSKEEGSVHVTQR
>ENST00000616230.1|SNV-1098-C-T|4
LRPCNRDADNQGSVGLR
>ENST00000623821.1|SNV-1419-C-T|5
ACGDGHRRSTCQAQGLCTGLPPLR
>ENST00000623821.1|SNV-1419-C-T|4
RSTCQAQGLCTGLPPLR
>ENST00000514231.1|SNV-1306315-G-T|1
SISRNSSIASDM
>ENST00000529052.5|SNV-4722-C-T|2
CYSEASDFKVIHWNSPK
>ENST00000525971.6|SNV-88199-G-T|1
NHQNIEPS
>ENST00000436901.3|SNV-38144-C-G|2
VGAQAEEARRASEGSEDCQHAVTSH
>ENST00000392955.7|SNV-276256-G-A|4
CNQMFTEGEKMYLQGSTVWHPDCK
>ENST00000616704.4|MNV-11668-TT-T|1
PQPLPLT
>ENST00000520381.5|INDEL-116244-T-TCA|1
VGCNPNEDVAIFAVDSLRQLSQ
>ENST00000540317.5|INDEL-9210-A-AA|11
MWLRSLLKTYPR
>ENST00000366923.8|SNV-57897-C-A|3
VASKGEVVR
>ENST00000505081.5|SNV-4602-A-T|8
TMYTGLAAPGARESQASPLPSSTKR
>ENST00000514044.5|SNV-3224-G-C|2
ENVKELLCSSMEEYQQSQVK
>ENST00000436901.3|SNV-38144-C-G|5
GSSSAAKVGAQAEEARR
>FUSION-ENST00000599944.1:47604-ENST00000196551.8:6971|2
HHQQWSPGGLHTHWARR
>ENST00000531902.1|SNV-20788-C-G|4
RPRLPHLVLGCHVQQWEQ
>ENST00000340381.11|SNV-8107-G-T|1
CNHHQTTNIKQLAAFAPREEGR
>ENST00000615910.4|SNV-12315-T-G|2
DSPALNK
>ENST00000278612.9|SNV-30472-A-G|4
TKETSNNVPAVMSSLWKK
>ENST00000584208.5|SNV-138-A-T|1
CIYSLDKLYPESQGSDTAWR
>ENST00000649645.1|INDEL-145103-C-CT|2
IICFFCDSCDR
>ENST00000632154.1|MNV-895-ATACACA-A|1
YTHIYTHTHIYTHTYVYTYIYR
>ENST00000299698.12|SNV-1124-G-A|2
EVATIRVSGVGNNISFEEK
>ENST00000343813.10|SNV-75-C-G|3
MAGCGAR
>ENST00000382333.2|SNV-2694-G-A|5
ETTPSSLAVTQTMATKAPK
>ENST00000340381.11|SNV-8107-G-T|3
CNHHQTTNIK
>ENST00000447399.6|SNV-64052-T-G|3
WFVLKPNIIAYYVSEDLK
>ENST00000615910.4|SNV-12315-T-G|3
LSCKDSPALNKMFCQLAK
>ENST00000520381.5|SNV-116244-T-C|3
VGCNPNEDVAIFAVDSLRQLPMK
>ENST00000641131.1|INDEL-3840-A-AAA|1
LNATFLQPWPMIDTWPFVGPSTTL
>ENST00000612955.5|SNV-280489-G-A|6
ASSSNAAKSNLPKSGLHPPGYSR
>ENST00000280481.9|SNV-2393-C-T|1
LPPELGSGCPFRMVVQESQLTPLRK
>ENST00000337623.7|SNV-29961-G-A|5
QHRVLADLHYSKATK
>ENST00000237283.9|SNV-63-C-G|8
MEAKAAPK
>ENST00000325083.12|SNV-34829-C-G|2
SSVVDEHPEDAEFEQKINR
>ENST00000510679.1|SNV-21109-T-C|2
LIPWYMSGYHTGYYMGFRQNQK
>ENST00000329798.5|SNV-277-G-C|2
DLVIGVQPGHRCEVTVLDALPR
>ENST00000361762.3|SNV-1025-C-T|3
MLRMRIAGWAR
>ENST00000461595.5|SNV-23354-C-T|4
TTTMGAVSMSASTSR
>ENST00000548887.5|SNV-3627-C-G|1
NGGNESSGAER
>ENST00000394264.7|SNV-723-T-A|4
CEKETEYQPK
>ENST00000540317.5|INDEL-9210-A-AA|10
WLRSLLKTYPR
>ENST00000654051.1|SNV-1489-C-A|3
FAKEDEAWAFVRK
>ENST00000474337.5|SNV-49108-G-C|1
MHFSYKP
>ENST00000545054.6|SNV-9578-T-A|6
KGAQLPRIYHVNWFR
>ENST00000382723.5|SNV-629-G-C|3
LPEDALLK
>ENST00000409592.7|SNV-166247-C-T|2
LRKYVFELK
>ENST00000340413.7|SNV-13045-A-G|1
QQGNEPSQILSLAGDRVPLHCVDR
>ENST00000419197.6|MNV-19520-GA-G|2
VIVVWVGTNNHEIQQK
>ENST00000255289.5|SNV-280489-G-A|1
NLVSILPDTHVSRQPNWR
>ENST00000368693.6|SNV-83613-C-G|2
MEPQKIMPP
>ENST00000413465.6|SNV-13360-G-T|1
RPILTIITL
>ENST00000418265.1|SNV-30877-A-C|5
KTMELLQK
>ENST00000513973.6|SNV-17887-A-G|4
YLEEVMKVPVCCTKTGVK
>ENST00000329314.6|SNV-7683-C-T|2
MEFVTVLADLRAEASCPICLDYLK
>ENST00000429436.7|SNV-113137-G-C|2
TLPTEYERNGR
>FUSION-ENST00000447193.2:131-ENST00000533701.1:130|7
ALSLQTTSVC
>ENST00000356770.8|INDEL-68551-T-TTT|4
IILEPMDLKIILSITSAMTNMLVKR
>ENST00000505330.5|SNV-288-T-A|1
YPLHANRRYLSTLR
>ENST00000046794.10|SNV-47037-A-T|3
VYNIQIRFQKESQVYLLGTGLR
>ENST00000046794.10|SNV-47037-A-T|2
FQKESQVYLLGTGLR
>ENST00000432403.5|SNV-37901-G-A|5
MLCFIQEACRLEDVPVHFFKLHK
>ENST00000546266.5|SNV-17682-A-G|4
SKEEGSVHVTQR
>ENST00000590886.7|SNV-20815-A-C|4
GLSREAATFK
>ENST00000389413.7|SNV-395345-G-A|6
TYLRRPEASSPARPSKHSIGSER
>ENST00000512884.5|SNV-58351-C-G|1
SDTSGDYEITLLKMCGGDD
>ENST00000547776.6|SNV-178227-G-C|1
AVVQVLLDAGMDVSCQTEK
>ENST00000405201.5|SNV-231966-G-C|1
SSYSPEGVEPVSPVSSPSLTHDK
>ENST00000326427.11|SNV-12866-C-G|2
EALGSFIYHLWNGKDTYR
>ENST00000231130.3|SNV-1966-G-T|1
VVAVDGDSCQNAWLSYQLLK
>ENST00000467199.5|MNV-6816-AT-A|2
MAPKPQGSGTSIMTGSSACA
>ENST00000303991.5|SNV-11575-C-G|1
VSLGKMDPMCSGKPELLSPGQAER
>ENST00000506679.5|SNV-125-T-C|1
IIFVLLSSGDGANPENSGRRGQK
>ENST00000483567.1|SNV-451-G-A|9
VWKLRLR
>ENST00000415912.6|SNV-120289-T-C|2
HTLGENTADNGGLKAAYR
>ENST00000614352.4|SNV-5212-C-T|1
TLPTAVMHGFNSTNDPPSMSITR
>ENST00000518936.5|SNV-12852-C-A|19
MNDQDLPNWSNENVDER
>ENST00000563983.5|SNV-2979-C-T|5
MRPAAGPCPTFRGHCPPSTVASSR
>ENST00000510679.1|SNV-21109-T-C|4
LIPWYMSGYHTGYYMGFR
>ENST00000505330.5|SNV-288-T-A|3
YPLHANR
>ENST00000315368.7|SNV-30033-G-C|2
GKYFNVERLGQYLK
>ENST00000481358.5|SNV-13855-G-A|2
LKTLCQVSLLCQKPMAI
>ENST00000464700.5|SNV-5441-G-C|1
SSSSSVSFILTGT
>ENST00000505459.6|SNV-3273-G-C|1
ALENPTATEIQDVCSAVGLNVFLEK
>ENST00000381683.10|SNV-21330-C-T|6
ELYYRHIYAKVSFQSFSQYCCK
>ENST00000272091.8|INDEL-14039-A-AA|2
MSIIRADSYLFIVSTIYNLHNVDS
>ENST00000518936.5|SNV-12852-C-A|5
MKGSTIWIGVPNRR
>ENST00000258711.7|SNV-30149-C-G|3
QLRFPRSYR
>FUSION-ENST00000599944.1:47604-ENST00000196551.8:6971|5
DPSAGPGER
>ENST00000389413.7|SNV-395345-G-A|5
RPEASSPARPSKHSIGSER
>FUSION-ENST00000429644.7:271-ENST00000434027.2:1948|2
RSCVFRSSGAP
>ENST00000483567.1|SNV-451-G-A|16
MLRQEEVVPGPLLGYDQQLR
>FUSION-ENST00000447193.2:131-ENST00000533701.1:130|1
AAAAAATAA
>ENST00000643759.2|SNV-48514-C-T|1
DLNTLAEDLFSSGTFNVDQIVKKK
>ENST00000445971.1|SNV-651-T-G|2
LGQLRFFFQLVVQGYALQLHQLQGR
>ENST00000334414.10|SNV-61005-A-G|1
LYTVTVTTRSGKYENHSFSQER
>ENST00000506679.5|SNV-125-T-C|4
YGKIIFVLLSSGDGANPENSGRR
>ENST00000418587.6|SNV-8398-G-A|2
KPDQSFGDGK
>ENST00000638771.1|SNV-10660-C-T|3
ADGCEER
>ENST00000334414.10|SNV-61005-A-G|5
ECSFSSLTPGRLYTVTVTTR
>ENST00000282849.10|SNV-115139-G-A|2
SFNRPKR
>ENST00000356770.8|INDEL-68551-T-TTT|2
IILSITSAMTNMLVKR
>ENST00000368086.5|SNV-4955-G-C|2
SVPEPPVGR
>ENST00000563983.5|SNV-2979-C-T|10
GPAPPSEDTVLRVLWR
>ENST00000672277.1|SNV-354948-A-G|11
FETRPLDSMNKMHQSQEESAVAISK
>ENST00000447399.6|SNV-64052-T-G|2
WFVLKPNIIAYYVSEDLKDK
>ENST00000519836.5|SNV-8519-A-C|1
APGGQALQHVCGGAALRPPSVR
>ENST00000532982.5|SNV-20788-C-G|1
CGHVYHI
>ENST00000462109.1|INDEL-45044-A-AA|1
IALTPHSPAALTMDDNRR
>ENST00000477409.1|SNV-8367-C-T|7
MLLMEVLLKWEQSKR
>ENST00000313599.7|SNV-73124-G-C|3
VELKIQGTWGTVCHHK
>ENST00000674411.1|SNV-20815-A-C|5
KREAATFK
>ENST00000388820.5|SNV-10973-C-G|1
VEAGGSFLSYELWPRALRK
>ENST00000352251.8|SNV-9827-G-A|2
VNISEKK
>ENST00000570827.6|SNV-84211-C-A|4
GLFQGSRILMAPFR
>ENST00000466096.5|SNV-21520-A-G|4
VFDITKQWTFNYILR
>ENST00000262435.14|SNV-81493-C-G|2
NYMSRTHLHSPPDLPEGYEQR
>ENST00000394264.7|SNV-723-T-A|5
KCEKETEYQPK
>ENST00000356937.7|SNV-19398-C-A|3
REINTILK
>ENST00000568064.5|SNV-2979-C-T|3
PAAGPCPTFRGHCPPSTVASSR
>ENST00000436918.6|SNV-120289-T-C|1
HTLGENTADNGGLKAAYRVWCSVR
>ENST00000514231.1|SNV-1306315-G-T|6
MTSLQSLFPGTPPLPVICKYKGR
>ENST00000506679.5|SNV-125-T-C|2
IIFVLLSSGDGANPENSGRR
>ENST00000445409.6|SNV-4384-A-C|3
EGEFSTCFTELQSDFLK
>ENST00000615910.4|SNV-12342-T-C|5
YSPALNKMFRQLAK
>ENST00000234677.7|SNV-149-A-C|4
GGDPALIRETQETR
>ENST00000619213.1|SNV-6869-G-A|4
EQEEKIQEQEEK
>ENST00000650225.1|SNV-195945-A-G|3
GSLVSHPLPTSLGHLVTR
>ENST00000507404.1|SNV-17887-A-G|1
YLSVALRLV
>ENST00000461419.6|SNV-4046-C-A|4
MWSSGAALPWSWVLAR
>ENST00000358965.10|SNV-64617-T-C|1
QQLSSLITDLQSSIPNLSQAK
>ENST00000418587.6|SNV-8398-G-A|3
KKPDQSFGDGKSSSQSEPNSNLEK
>ENST00000672277.1|SNV-354948-A-G|2
HQSQEESAVAISKDITGGDVK
>ENST00000570049.5|SNV-30512-G-A|4
MSGQQRSLCIPHNR
>ENST00000570217.1|SNV-12011-G-A|4
EQRPGCPCEDERRNDWR
>ENST00000615910.4|SNV-12315-T-G|1
DSPALNKMFCQLAK
>ENST00000512334.5|SNV-4602-A-T|9
ESQASPLPSSTK
>FUSION-ENST00000447193.2:131-ENST00000533701.1:130|2
TKAAAAAATAA
>ENST00000371671.9|SNV-21520-A-G|1
NCNGVVMVFDITKQWTFNYILR
>ENST00000392952.7|SNV-276256-G-A|3
MYLQGSTVWHPDCK
>ENST00000293889.10|INDEL-3056-A-AA|16
CILGPDPPEAPGLLPQHPELER
>ENST00000413465.6|SNV-12342-T-C|4
MFRQLAK
>ENST00000483567.1|SNV-451-G-A|2
HFDENSLVSYTGKCLINRR
>ENST00000413465.6|SNV-12315-T-G|SNV-12342-T-C|3
LGFLHSGTAKSVTCTDSPALNKMFR
>ENST00000496856.6|MNV-11155-CTG-C|6
IFPHVCDDWERLFK
>ENST00000340058.6|MNV-34348-CA-C|5
ALRRPKCAELHYMVVATDR
>ENST00000356937.7|SNV-19398-C-A|9
EKEKEGFPITSMR
>ENST00000237283.9|SNV-63-C-G|4
AAPKRAASGACSVSAEETEK
>ENST00000445971.1|SNV-651-T-G|1
FFFQLVVQGYALQLHQLQGR
>ENST00000537312.5|SNV-222-A-C|1
IQSLNYGTIK
>ENST00000323110.2|SNV-775-G-A|3
CGMFLLNGPEWR
>ENST00000570827.6|SNV-84211-C-A|10
MSQRTVPGEQDSYGTFQRVK
>ENST00000494263.5|SNV-651-T-G|1
FFFQLVVQGYALQLHQLQVLYKAK
>ENST00000525971.6|SNV-88200-A-T|4
MTNSLLRNHQNIEPSVKM
>ENST00000545054.6|SNV-9578-T-A|5
GAQLPRIYHVNWFR
>ENST00000645461.1|SNV-80238-C-T|1
PYIDAVVHEVQR
>ENST00000477409.1|SNV-8367-C-T|1
WEQSKRL
>ENST00000555483.5|SNV-103034-G-A|2
MTDALVWVIAKSGISSQQQSMR
>ENST00000513128.5|SNV-125-T-C|3
MYGKIIFVLLSSGETGQLVHR
>ENST00000257359.7|SNV-528-G-T|3
LSPDDSFLAPEFK
>ENST00000513128.5|SNV-125-T-C|2
YGKIIFVLLSSGETGQLVHR
>ENST00000443785.5|SNV-16543-C-T|4
QDDIKDESLEFSSHSSQSILKTK
>ENST00000382745.9|SNV-9757-C-T|1
QSPRFALFR
>ENST00000553351.1|SNV-10094-C-T|1
SDMLGSPN
>ENST00000319420.4|SNV-1258-C-T|1
FDGGDATICCGSCALCYCCSSAEAR
>ENST00000367478.9|SNV-61023-T-G|3
VRLQTTVRQGVR
>ENST00000369153.2|SNV-12244-G-T|2
VCLCQGSAVSGAIGPVEAAIR
>ENST00000413465.6|SNV-12342-T-C|3
MFRQLAKTCPVQLWVDSTPPPGTR
>ENST00000579925.5|SNV-22655-G-C|1
SPVSSSHSNGHCTGPGGK
>FUSION-ENST00000447193.2:131-ENST00000533701.1:130|13
KVLWRALSLQTTSVC
>ENST00000642603.2|SNV-31548-T-A|2
LENLDILYFHLR
>ENST00000392955.7|SNV-276256-G-A|6
CSRCNQMFTEGEK
>ENST00000514044.5|SNV-3224-G-C|1
ELLCSSMEEYQQSQVK
>ENST00000432403.5|SNV-37901-G-A|7
MLCFIQEACRLEDVPVHFFK
>ENST00000366923.8|SNV-57897-C-A|6
NSEPAGLETPEAKVLFDKVASK
>ENST00000461510.1|SNV-10035-C-T|1
SLEMCLAWTLAPPQPSSPPSLPRR
>ENST00000639914.1|SNV-49300-G-A|1
QANDEDLLMYLLQLVQALK
>ENST00000570827.6|SNV-84211-C-A|14
GSALGMSQRTVPGEQDSYGTFQR
>ENST00000654051.1|SNV-1489-C-A|2
EDEAWAFVR
>ENST00000262210.9|SNV-91653-C-G|1
GNVFGERPTELQIKQQELYKNFLR
>ENST00000397701.9|SNV-763-T-C|2
DRNVPTDVPSFPFHEHLK
>ENST00000585241.5|SNV-33531-C-G|1
NQSGPRPPPR
>ENST00000564273.4|SNV-1143-T-G|4
PPCPSARESSGNSRSQR
>ENST00000413465.6|SNV-12315-T-G|3
LGFLHSGTAKSVTCTDSPALNK
>ENST00000443785.5|SNV-16543-C-T|1
DESLEFSSHSSQSILKTKL
>ENST00000615910.4|SNV-12315-T-G|5
TYQGSYGFRLSCKDSPALNK
>ENST00000646385.1|SNV-37901-G-A|1
LEDVPVHFFKLHKDK
>ENST00000556275.5|SNV-103034-G-A|1
LAHLLNAMTDALVWVIAK
>ENST00000343470.9|SNV-22241-A-G|4
ISKNPTFKLLR
>ENST00000340381.11|SNV-8107-G-T|2
CNHHQTTNIKQLAAFAPR
>ENST00000514944.5|SNV-12315-T-G|SNV-12342-T-C|1
LLPENNVLDSPALNKMFRQLAK
>ENST00000672277.1|SNV-354948-A-G|3
HQSQEESAVAISK
>ENST00000262442.9|SNV-38199-C-T|5
LLDIAGNLLER
>ENST00000509150.1|SNV-288-T-A|4
QIGDIYRR
>ENST00000549231.5|SNV-3627-C-G|6
GAMRAVEQR
>ENST00000672277.1|SNV-354948-A-G|10
MNKMHQSQEESAVAISK
>ENST00000329798.5|SNV-277-G-C|3
DLVIGVQPGHR
>ENST00000590847.2|SNV-20815-A-C|8
LFSWNKQGSSDFQGTR
>ENST00000376259.7|SNV-24821-C-A|5
CSSDQVETQACTREQK
>ENST00000367478.9|SNV-61023-T-G|4
VRLQTTVR
>ENST00000518936.5|SNV-12852-C-A|8
LMKGSTIWIGVPNRR
>ENST00000570049.5|SNV-30512-G-A|8
MCSMSGQQRSLCIPHNR
>ENST00000525971.6|SNV-88199-G-T|4
EVVMTNSLLRNHQNIEPS
>ENST00000606712.1|SNV-181494-G-A|3
TYGSALPAEINRSFLSFK
>ENST00000482152.1|INDEL-3056-A-AA|2
RQGLAQAHPHAMPQLMAYIPMPGR
>ENST00000326427.11|SNV-12866-C-G|3
EALGSFIYHLWNGK
>ENST00000520322.1|SNV-47037-A-T|7
FTTSRSVFR
>ENST00000481804.5|INDEL-3056-A-AA|1
ATVSALMGVGEACGG
>ENST00000649645.1|INDEL-145103-C-CT|1
IICFFCDSCDRGFHMECCDPPLSR
>ENST00000257359.7|SNV-528-G-T|5
GFVLRLSPDDSFLAPEFK
>ENST00000300589.6|SNV-3669-G-C|1
GSASHDEEER
>ENST00000400454.6|SNV-659917-G-A|4
GIIQLTVQEPPDPPKIEIK
>ENST00000299698.12|SNV-1124-G-A|7
KRHLHCISFLVPPPAGGTK
>ENST00000490075.5|SNV-3478-G-T|7
ASMTWTRCLRSLTTSSTPTIATR
>ENST00000477409.1|SNV-8367-C-T|9
MLLMEVLLKWEQSK
>ENST00000459892.5|SNV-29764-A-G|1
MEQGSQR
>ENST00000461992.1|SNV-21520-A-G|1
TTCVTSSTTWTDLQVPPTSAMLSLP
>ENST00000381683.10|SNV-21330-C-T|5
HIYAKVSFQSFSQYCCK
>ENST00000342992.10|SNV-147983-G-A|2
EEEYEKYEEYDYK
>ENST00000380122.10|SNV-41676-G-A|3
YADLLEESK
>ENST00000379442.7|SNV-29394-C-T|1
SITSGLVGESTPSR
>ENST00000497410.5|SNV-27305-C-T|1
YRRSAAALGR
>ENST00000504669.5|SNV-146042-T-C|2
LLIPLRTLEMK
>ENST00000221086.8|SNV-31864-C-T|1
EWLQAGYPFQQRCAQSAYCNTKQK
>ENST00000409532.5|SNV-57560-G-T|3
QKLCMEETLWLQDNIRDK
>ENST00000585393.1|SNV-31353-G-A|1
VARPSASSASTVPGYSEDSGALR
>ENST00000555783.1|SNV-103034-G-A|1
LAHLLNAMTDAL
>ENST00000509150.1|SNV-288-T-A|6
QIGDIYR
>ENST00000514944.5|SNV-12342-T-C|3
LLPENNVLYSPALNKMFRQLAK
>ENST00000381683.10|SNV-21330-C-T|1
VSFQSFSQYCCKTAKK
>ENST00000513021.1|SNV-424968-A-G|4
MVILCHPWMRK
>ENST00000513973.6|SNV-17887-A-G|2
VPVCCTKTGVK
>ENST00000483567.1|SNV-451-G-A|13
LRQEEVVPGPLLGYDQQLRTR
>ENST00000672388.1|SNV-287-G-A|1
EQLRPHRPGARRQSGAR
>ENST00000525971.6|SNV-88200-A-T|8
EVVMTNSLLRNHQNIEPSVK
>ENST00000436901.3|SNV-38144-C-G|3
VGAQAEEARR
>ENST00000409039.8|SNV-152210-C-G|1
LLGDCLLCGAFLSYEGAFTWEFR
>ENST00000405201.5|SNV-230549-G-A|2
VTRPERPR
>ENST00000355311.10|SNV-99584-C-T|3
ARRLDPSEGTASSYLENATPCIK
>ENST00000563983.5|SNV-2979-C-T|8
VLWRHPGR
>ENST00000409195.6|SNV-354948-A-G|3
MHQSQEESAVAISK
>ENST00000652044.1|SNV-5304-G-A|5
KERNQYGEVIVR
>ENST00000367167.4|INDEL-640-A-AA|6
YAQEYDSGTYRCDVQLVKK
>ENST00000274520.2|SNV-1718-G-A|2
RLSQMTNTTMQTR
>ENST00000398761.8|SNV-257930-G-A|1
DMGFTHLMQAMWK
>ENST00000504669.5|SNV-146042-T-C|3
QSLKLLIPLRTLEMK
>ENST00000518504.5|SNV-17832-A-G|3
ELFSPSTTPHARAKTGAR
>ENST00000531902.1|SNV-20788-C-G|5
MRPRLPHLVLGCHVQQWEQ
>ENST00000234677.7|SNV-149-A-C|1
ETQETRFKDPGLVDQLVK
>ENST00000460351.1|SNV-4955-G-C|2
STHTWQCPLGDLCPSHQLGGQLCR
>ENST00000506679.5|SNV-125-T-C|5
MYGKIIFVLLSSGDGANPENSGRR
>ENST00000540317.5|INDEL-9210-A-AA|13
MWLRSLLK
>ENST00000570217.1|SNV-12011-G-A|1
NDWRVPEDLTRVPPAGPLPGSD
>ENST00000496856.6|MNV-11155-CTG-C|8
HVAIEHTKIFPHVCDDWERLFK
>ENST00000505081.5|SNV-4602-A-T|6
YTGLAAPGARESQASPLPSSTK
>FUSION-ENST00000447193.2:131-ENST00000533701.1:130|12
ISTVVSSEEVNK
>ENST00000409532.5|SNV-57560-G-T|2
LCMEETLWLQDNIR
>ENST00000380122.10|SNV-41676-G-A|2
YADLLEESKSVQK
>ENST00000380122.10|SNV-41676-G-A|6
LAALCKKYADLLEESK
>ENST00000652107.1|SNV-105617-G-A|1
DWQSAVECITVLDVLLCLANYSR
>ENST00000623821.1|SNV-1419-C-T|2
STCQAQGLCTGLPPLR
>ENST00000466096.5|SNV-21520-A-G|6
MVFDITK
>ENST00000367167.4|INDEL-640-A-AA|4
CDVQLVKKLETR
>ENST00000447399.6|SNV-64052-T-G|4
NWTERWFVLKPNIIAYYVSEDLKDK
>ENST00000638771.1|SNV-10660-C-T|1
ADGCEERHCPLLPLCCRR
>ENST00000530069.6|SNV-17883-A-G|1
RTCLLAPSGLEKLK
>ENST00000461419.6|SNV-4046-C-A|9
MGDVELR
>ENST00000320270.4|SNV-702-G-A|1
NLAHAHKMQLPSAAGLHPTGHQSK
>ENST00000540755.5|INDEL-9210-A-AA|3
NLSTSFLEPPSSLCPSHPSFR
>ENST00000431180.5|INDEL-40245-A-AA|1
ISLSCKKNR
>ENST00000255289.5|SNV-280489-G-A|2
NLVSILPDTHVSR
>ENST00000380122.10|SNV-41676-G-A|1
YADLLEESKSVQKQMK
>ENST00000616230.1|SNV-1098-C-T|5
AATIRLRPCNRDADNQGSVGLR
>ENST00000549231.5|SNV-3627-C-G|5
MRAVEQR
>ENST00000514231.1|SNV-1306315-G-T|2
SDSDYDLSPKSISRNSSIASDM
>ENST00000585241.5|SNV-33531-C-G|4
MGPGGMNQSGPRPPPR
>ENST00000570049.5|SNV-30512-G-A|3
SGQQRSLCIPHNR
>ENST00000555483.5|SNV-103034-G-A|3
TDALVWVIAK
>ENST00000409532.5|SNV-57560-G-T|4
QKLCMEETLWLQDNIR
>FUSION-ENST00000599944.1:47604-ENST00000196551.8:6971|7
RMDPSAGPGER
>ENST00000221086.8|SNV-31864-C-T|4
GFEALIEREWLQAGYPFQQR
>ENST00000429436.7|SNV-113137-G-C|3
TLPTEYER
>ENST00000641131.1|INDEL-3840-A-AAA|2
KPFLLQDASFRPTSSTPWER
>ENST00000470305.1|SNV-10242-C-G|2
YLPPNLSLNLAHWTFLNCK
>ENST00000556336.5|SNV-63249-A-G|2
LKVSLQAAAVLHAIYEEMTEDLFS
>ENST00000461595.5|SNV-23354-C-T|5
MTTTMGAVSMSASTSR
>ENST00000046794.10|SNV-47037-A-T|1
FQKESQVYLLGTGLRGK
>ENST00000303991.5|SNV-11575-C-G|4
NVDPMSSGKVDR
>ENST00000278590.8|SNV-71867-T-A|2
SSCPGDNPSPPSSAHSK
>ENST00000530069.6|SNV-17883-A-G|3
FTFDTFSHRRTCLLAPSGLEK
>ENST00000381683.10|SNV-21330-C-T|2
VSFQSFSQYCCKTAK
>ENST00000549226.5|SNV-10488-C-T|1
MTGGLGG
>ENST00000638411.1|SNV-10660-C-T|1
DGCEERHCPLLPLCCRR
>ENST00000418587.6|SNV-8398-G-A|4
KKPDQSFGDGK
>ENST00000648725.1|INDEL-145103-C-CT|3
TCSACRVQGRNADNMLFL
>ENST00000481358.5|SNV-13855-G-A|3
MLKTLCQVSLLCQKPMAI
>ENST00000264669.10|SNV-2029-G-A|3
ALEHRIAAVCLTLDPEVVCR
>ENST00000525971.6|SNV-88199-G-T|2
TNSLLRNHQNIEPS
>FUSION-ENST00000447193.2:131-ENST00000533701.1:130|10
VLWRALSLQTTSVC
>ENST00000432403.5|SNV-37901-G-A|6
LCFIQEACRLEDVPVHFFK
>ENST00000477409.1|SNV-8367-C-T|5
MEVLLKWEQSK
>ENST00000524817.5|SNV-64052-T-G|1
TQHNCLLCE
>ENST00000520987.1|SNV-3902-T-C|2
MSTLKLQARA
>ENST00000449340.1|SNV-6588-G-C|1
STSCVLSSAVHSQCVTGLLFSPHR
>ENST00000514044.5|SNV-3224-G-C|3
DRENVKELLCSSMEEYQQSQVK
>ENST00000615910.4|SNV-12315-T-G|SNV-12342-T-C|3
LSCKDSPALNKMFR
>ENST00000471502.1|SNV-29097-A-G|2
LSSWTCTRTATGWSWC
>ENST00000343253.11|SNV-56367-A-T|5
LEQELQKQRVSSAEK
>ENST00000592114.1|SNV-324945-G-C|1
PTLSQLPALSGLLLEGTCRWFS
>ENST00000343253.11|SNV-56367-A-T|1
VSSAEKLRK
>ENST00000491123.5|SNV-28434-G-A|1
EINPALSIGGDPFNGTDFIDCLK
>ENST00000505081.5|SNV-4602-A-T|4
YTGLAAPGARESQASPLPSSTKR
>ENST00000478028.1|SNV-17682-A-G|6
MDCCVDIKSKEEGSVHVTQR
>ENST00000564273.4|SNV-1143-T-G|1
ESSGNSRSQRTTSMCQTWAR
>ENST00000527070.5|SNV-3669-G-C|2
GSASHDEEERASVLLGHSPGK
>ENST00000505081.5|SNV-4602-A-T|9
TMYTGLAAPGARESQASPLPSSTK
>ENST00000444177.1|SNV-1131-G-A|2
RQCFDDNLANLLLAFLR
>ENST00000645461.1|SNV-80238-C-T|5
MQDRGHMPYIDAVVHEVQR
>ENST00000404249.8|SNV-19398-C-A|5
MEKEKEGFPITSMR
>ENST00000496856.6|MNV-11155-CTG-C|9
HVAIEHTKIFPHVCDDWER
>ENST00000616033.4|SNV-105617-G-A|1
DWQSAVECITVLGKTLNKLVLR
>ENST00000356239.8|INDEL-155921-C-CA|1
NRITENAI
>ENST00000304031.8|SNV-10003-G-A|1
LSSHYAAASLPPLPRK
>ENST00000256474.3|SNV-8085-T-A|3
RLDNVRSLYEDLEDHPNVQK
>ENST00000382333.2|SNV-2694-G-A|2
CVEDPDMANQR
>ENST00000466096.5|SNV-21520-A-G|3
MVFDITKQWTFNYILRELPK
>ENST00000237596.7|SNV-211-G-A|1
LMAGCAAVGTSLAAPGGLCEQR
>ENST00000329798.5|SNV-277-G-C|4
SLWLDPLRDLVIGVQPGHR
>ENST00000645461.1|SNV-80238-C-T|8
RLNVSLAETGAPACRTGATCPT
>ENST00000443785.5|SNV-16543-C-T|2
DESLEFSSHSSQSILKTK
>ENST00000641131.1|INDEL-3840-A-AAA|3
KKPFLLQDASFRPTSSTPWER
>ENST00000400454.6|SNV-659917-G-A|3
GIIQLTVQEPPDPPKIEIKDVK
>ENST00000299698.12|SNV-1124-G-A|1
EVATIRVSGVGNNISFEEKK
>ENST00000328236.9|SNV-40557-G-A|1
IADLSYTVTLENYGLVKMR
>ENST00000507404.1|SNV-17887-A-G|6
MCYRYLSVALR
>ENST00000483567.1|SNV-451-G-A|12
QEEVVPGPLLGYDQQLR
>ENST00000650225.1|SNV-195945-A-G|2
GSLVSHPLPTSLGHLVTRGR
>ENST00000503805.5|SNV-30033-G-C|1
ENTLTLKDLVST
>ENST00000445409.6|SNV-4384-A-C|2
EGEFSTCFTELQSDFLKQRPTK
>ENST00000413465.6|SNV-12342-T-C|1
QLAKTCPVQLWVDSTPPPGTRVR
>ENST00000465489.1|SNV-150680-G-T|3
MELDIEKDSSPLLNEVSSSLI
>ENST00000404249.8|SNV-19398-C-A|2
EGFPITSMR
>ENST00000520322.1|SNV-47037-A-T|8
IKFTTSRSVFR
>ENST00000258711.7|SNV-30149-C-G|2
FPRSYRNR
>ENST00000570217.1|SNV-12011-G-A|2
NDWRVPEDLTR
>ENST00000510679.1|SNV-21109-T-C|5
MLIPWYMSGYHTGYYMGFR
>ENST00000487799.5|SNV-37171-G-C|5
EQAATGKQLEKNQFEK
>ENST00000399004.7|SNV-15416-A-G|1
VENPWSLVTVDLMGPFHASNR
>ENST00000545054.6|SNV-9578-T-A|1
IYHVNWFRRDEAGHFLWPGFGENAR
>ENST00000375478.4|SNV-13220-C-G|2
SEGVSALWSAR
>ENST00000394264.7|SNV-723-T-A|1
ETEYQPKR
>ENST00000237283.9|SNV-63-C-G|3
RAASGACSVSAEETEK
>ENST00000340058.6|MNV-34348-CA-C|SNV-34355-C-A|3
CAELHYMVVATDRR
>ENST00000496856.6|MNV-11155-CTG-C|7
IFPHVCDDWER
>ENST00000443785.5|SNV-16543-C-T|5
QDDIKDESLEFSSHSSQSILK
>ENST00000295824.14|INDEL-27075-A-AA|3
VFQLQISTCWSRK
>ENST00000394264.7|SNV-723-T-A|3
CEKETEYQPKR
>ENST00000540755.5|INDEL-9210-A-AA|2
NLSTSFLEPPSSLCPSHPSFRALMR
>ENST00000304031.8|SNV-10003-G-A|3
YSEIEEFYQKLSSHYAAASLPPLPR
>ENST00000444177.1|SNV-1131-G-A|3
ACSPAASEITGLSTAVLAAHRR
>ENST00000513021.1|SNV-424968-A-G|5
VILCHPWMR
>ENST00000612955.5|SNV-280489-G-A|2
SGLHPPGYSRLPAAK
>ENST00000398155.4|SNV-41676-G-A|2
LEESKSVQK
>ENST00000483567.1|SNV-451-G-A|10
QEEVVPGPLLGYDQQLRTRR
>ENST00000518936.5|SNV-12852-C-A|3
GSTIWIGVPNR
>ENST00000461419.6|SNV-4046-C-A|8
MGDVELRGR
>ENST00000652044.1|SNV-5304-G-A|3
ERNQYGEVIVRFSTYFFR
>ENST00000518936.5|SNV-12852-C-A|18
NDQDLPNWSNENVDER
>ENST00000340058.6|MNV-34348-CA-C|2
CAELHYMVVATDRRPLGRPRPSCL
>ENST00000262848.6|MNV-38975-CCGCCTAAAGCAGGAGC-C|2
VMSIPDVINTYTMR
>ENST00000572933.5|SNV-79285-C-T|2
FLPTPTKMHYLFNL
>ENST00000465489.1|SNV-150680-G-T|2
ELDIEKDSSPLLNEVSSSLI
>ENST00000514231.1|SNV-1306315-G-T|10
MTSLQSLFPGTPPLPVICK
>ENST00000535398.5|MNV-67544-GG-G|5
ALQHQEGREGALADDFDTPR
>ENST00000355311.10|SNV-99584-C-T|2
RLDPSEGTASSYLENATPCIK
>ENST00000223357.8|SNV-7250-A-G|1
IYAVEISDNPGEHELGEPEFR
>ENST00000440884.7|SNV-113137-G-C|4
NMSFRFIKTR
>ENST00000518936.5|SNV-12852-C-A|4
KGSTIWIGVPNRR
>ENST00000472264.1|SNV-120-G-A|2
WLRAALVALCLLPALVLLAR
>ENST00000472264.1|SNV-120-G-A|3
RWLRAALVALCLLPALVLLAR
>ENST00000506679.5|SNV-125-T-C|6
YGKIIFVLLSSGDGANPENSGR
>ENST00000221200.9|SNV-22190-A-T|4
NSQPPEDHSPISRKVFVR
>ENST00000531902.1|SNV-20788-C-G|1
LPHLVLGCHVQQWEQ
>ENST00000525971.6|SNV-88200-A-T|1
NHQNIEPSVKM
>ENST00000299698.12|SNV-1124-G-A|3
HLHCISFLVPPPAGGTKEVATIR
>ENST00000527070.5|SNV-3669-G-C|1
GSASHDEEERASVLLGHSPGKR
>ENST00000340058.6|MNV-34348-CA-C|SNV-34355-C-A|1
RTLGRPRPSCL
>ENST00000584208.5|SNV-138-A-T|2
CIYSLDK
>ENST00000389934.7|SNV-93017-T-C|3
EQEERTSLWATSREFTNAYK
>ENST00000520987.1|SNV-3902-T-C|3
STLKLQAR
>ENST00000514231.1|SNV-1306315-G-T|5
TSLQSLFPGTPPLPVICKYKGR
>ENST00000476955.5|SNV-21330-C-T|1
TVSVIQSVLL
>ENST00000415912.6|SNV-120289-T-C|3
HTLGENTADNGGLK
>ENST00000371321.9|SNV-80238-C-T|2
SPCMQDRGHMPYIDAVVHEVQR
>ENST00000287667.12|SNV-32935-C-A|1
SLEVEVLEDDMSAVEFRQTG
>ENST00000262848.6|MNV-38975-CCGCCTAAAGCAGGAGC-C|4
HFFALKVMSIPDVINTYTMR
>ENST00000367462.5|SNV-196831-C-T|4
KYGTHFLLFATLGGEESLTIFVDKR
>ENST00000377524.8|SNV-51009-C-T|2
KVCAIYDFEAAEDNELTFK
>ENST00000345330.9|SNV-36960-A-G|5
RRVTVNTAYGSDGVSVLR
>ENST00000173527.6|SNV-226-G-C|1
FVLQLFAEEWGQYVDLPKGFAVSER
>ENST00000405201.5|SNV-230549-G-A|3
EAPRVTRPERPR
>ENST00000313599.7|SNV-73124-G-C|4
CMGRVELKIQGTWGTVCHHK
>ENST00000660555.1|SNV-532-G-A|2
HQPRAHPAIRILSIFSCCCCYCSF
>ENST00000524817.5|SNV-64052-T-G|3
MVCTKTQHNCLLCE
>ENST00000445409.6|SNV-4384-A-C|1
EGEFSTCFTELQSDFLKQRPTKLK
>ENST00000426130.6|INDEL-9210-A-AA|8
SLLKTYPRLFWSR
>ENST00000361762.3|SNV-1025-C-T|1
MRIAGWAR
>ENST00000619213.1|SNV-6869-G-A|2
IQEQEEKMWR
>ENST00000491123.5|SNV-28434-G-A|2
KEINPALSIGGDPFNGTDFIDCLK
>ENST00000392952.7|SNV-276256-G-A|5
MFTEGEKMYLQGSTVWHPDCKQSTK
>ENST00000392952.7|SNV-276256-G-A|2
MYLQGSTVWHPDCKQSTK
>ENST00000347708.5|SNV-1278-G-A|2
QQEPDADIR
>ENST00000518778.5|SNV-8519-A-C|1
LFNTSVEVLPFDHPQSDKEALQEGR
>ENST00000512334.5|SNV-4602-A-T|2
ALGNHRHR
>ENST00000483567.1|SNV-451-G-A|14
MLRQEEVVPGPLLGYDQQLRTR
>ENST00000343253.11|SNV-56367-A-T|4
QRVSSAEK
>ENST00000464700.5|SNV-5441-G-C|2
MSSSSSVSFILTGT
>ENST00000361473.9|SNV-112475-A-G|1
ALYVVRPTSFIKVLWNILKPLISHK
>ENST00000474337.5|SNV-49108-G-C|4
RLQISQEISAHRTEFHMHFSYKP
>ENST00000462109.1|INDEL-45044-A-AA|3
TSALGQRIALTPHSPAALTMDDNRR
>ENST00000274520.2|SNV-1718-G-A|1
RLSQMTNTTMQTRYPLIFSR
>ENST00000570827.6|SNV-84211-C-A|12
MSQRTVPGEQDSYGTFQR
>ENST00000258711.7|SNV-30149-C-G|4
LETLDEDAAQLLQLLQVDRQLRFPR
>ENST00000323110.2|SNV-775-G-A|2
CGMFLLNGPEWRFNR
>ENST00000392547.6|SNV-110501-C-T|1
DNDSGGSRPPLLLPGGR
>ENST00000616704.4|MNV-11668-TT-T|2
LPPWKPQPLPLT
>ENST00000461595.5|SNV-23354-C-T|1
MSASTSR
>ENST00000490075.5|SNV-3478-G-T|3
TWTRCLRSLTTSSTPTIATR
>ENST00000518936.5|SNV-12852-C-A|14
IYQTGVMRMLMKGSTIWIGVPNR
>ENST00000388820.5|SNV-10973-C-G|4
AALDIVHPVRVEAGGSFLSYELWPR
>ENST00000392952.7|SNV-276256-G-A|1
MYLQGSTVWHPDCKQSTKTEEK
>ENST00000505290.1|SNV-3224-G-C|1
ELLCSSMEEYQQSQMLLLETLKVK
>ENST00000652044.1|SNV-5304-G-A|1
NQYGEVIVRFSTYFFR
>ENST00000483567.1|SNV-451-G-A|8
LRLRSLGK
>ENST00000650330.1|INDEL-145103-C-CT|1
LIICFFCDSCDRGFHMECCDPPLSR
>ENST00000660555.1|SNV-532-G-A|1
AHPAIRILSIFSCCCCYCSF
>ENST00000514231.1|SNV-1306315-G-T|8
MTSLQSLFPGTPPLPVICKYK
>ENST00000518936.5|SNV-12852-C-A|10
MLMKGSTIWIGVPNRR
>ENST00000512334.5|SNV-4602-A-T|1
ALGNHRHRHYLHQQSV
>ENST00000468924.5|SNV-763-T-C|2
MCLLFHFMSI
>ENST00000371197.9|SNV-26640-G-A|2
EGNEQCLR
>ENST00000234677.7|SNV-149-A-C|3
GGDPALIRETQETRFK
>ENST00000264669.10|SNV-1972-G-T|2
VLESFIYFGHHDTFFTK
>ENST00000616230.1|SNV-1098-C-T|1
DADNQGSVGLRGHQTP
>ENST00000545054.6|SNV-9578-T-A|3
IYHVNWFR
>ENST00000389934.7|SNV-93017-T-C|4
EQEERTSLWATSR
>ENST00000272091.8|INDEL-14039-A-AA|4
KKMSIIR
>ENST00000368086.5|SNV-4955-G-C|3
HTHLAVSFGRSVPEPPVGR
>ENST00000340381.11|SNV-8107-G-T|4
RCNHHQTTNIKQLAAFAPR
>ENST00000289416.10|MNV-175858-AGG-A|1
TGLDIYEGYGQTETVLICGNFKNEN
>ENST00000356937.7|SNV-19398-C-A|4
MREINTILK
>ENST00000646385.1|SNV-37901-G-A|2
LEDVPVHFFKLHK
>ENST00000612955.5|SNV-280489-G-A|1
SGLHPPGYSRLPAAKLAAFGFVR
>ENST00000361283.4|SNV-10781-G-T|3
SSRCGSPDLWK
>ENST00000511232.5|MNV-4741-AC-A|1
MWPLPGQ
>ENST00000549231.5|SNV-3627-C-G|4
AVEQRELGALWPHLSPSAGSAVCER
>ENST00000262160.11|SNV-34478-G-A|7
KSAGGSGGAGRGEQNGQEEK
>ENST00000525971.6|SNV-88199-G-T|3
MTNSLLRNHQNIEPS
>ENST00000555483.5|SNV-103034-G-A|4
MTDALVWVIAK
>ENST00000344417.10|SNV-1660-A-T|2
RLNSLQELQLLVIMCNYFQEQTK
>ENST00000303991.5|SNV-11575-C-G|5
TDLTSLKNVDPMSSGKVDR
>ENST00000410059.6|SNV-1338692-G-C|1
EQCTYFDASFSPMNQHFLLFSEGPR
>ENST00000637741.1|SNV-425300-G-T|1
TACLQASLLFFRL
>ENST00000262160.11|SNV-34478-G-A|5
SAGGSGGAGRGEQNGQEEK
>ENST00000590348.6|SNV-20815-A-C|4
MSTTGWEAATFKEQGNAYYAK
>ENST00000522493.5|SNV-22190-A-T|2
KVFVRFLLAT
>ENST00000645461.1|SNV-80238-C-T|2
MPYIDAVVHEVQR
>ENST00000275732.5|SNV-7267-C-G|1
EHGRSDSENWRSLR
>ENST00000490075.5|SNV-3478-G-T|5
TWTRCLR
>ENST00000467199.5|MNV-6816-AT-A|1
APKPQGSGTSIMTGSSACA
>ENST00000406175.3|SNV-148123-A-G|2
MTTLFTSV
>ENST00000331923.9|SNV-16543-C-T|3
QDDIKDESLEFSSHSNK
>ENST00000429436.7|SNV-113137-G-C|1
TLPTEYERNGRYEGSSR
>ENST00000520322.1|SNV-47037-A-T|6
FTTSRSVFRR
>ENST00000637741.1|SNV-425300-G-T|2
TACLQASLLFFR
>ENST00000357780.5|SNV-1674-C-T|2
LEPYADQLCTQVSTQAEQLR
>ENST00000483567.1|SNV-451-G-A|5
SLGKHFDENSLVSYTGKCLINR
>ENST00000477409.1|SNV-8367-C-T|2
EVLLKWEQSKR
>ENST00000654051.1|SNV-1489-C-A|1
EDEAWAFVRK
>ENST00000272091.8|INDEL-14039-A-AA|1
ADSYLFIVSTIYNLHNVDS
>ENST00000461387.5|SNV-36801-C-T|1
FSDPCSWLPQLLTDESTR
>ENST00000356770.8|INDEL-68551-T-TTT|5
IILEPMDLKIILSITSAMTNMLVK
>ENST00000514231.1|SNV-1306315-G-T|7
TSLQSLFPGTPPLPVICKYK
>ENST00000383467.2|SNV-417-G-T|2
EVSLLQCLKVLFVNMNCLTEVPA
>ENST00000518936.5|SNV-12852-C-A|1
GSTIWIGVPNRRK
>ENST00000570217.1|SNV-12011-G-A|3
RNDWRVPEDLTR
>ENST00000306601.9|SNV-1704-C-T|2
GLQYLVLLSHAYSR
>ENST00000345851.8|SNV-17900-T-C|2
LPVPVVDHKNGTYELAYTAR
>FUSION-ENST00000447193.2:131-ENST00000533701.1:130|14
KISTVVSSEEVNKFQMAYSNLLR
>ENST00000616230.1|SNV-1098-C-T|3
LRPCNRDADNQGSVGLRGHQTP
>ENST00000262435.14|SNV-81493-C-G|1
THLHSPPDLPEGYEQR
>ENST00000367409.9|SNV-45788-A-C|1
SKPQYEAVQSEGVMIQEWYK
>ENST00000405053.7|SNV-1306315-G-T|1
TSLQSLFPGTPPLPVIYTEMT
>ENST00000538086.5|SNV-20976-G-A|2
SQFLSTYICDIGVLR
>ENST00000494263.5|SNV-651-T-G|2
FFFQLVVQGYALQLHQLQVLYK
>ENST00000513021.1|SNV-424968-A-G|2
MVILCHPWMRKI
>ENST00000537113.5|SNV-19964-G-T|1
PPICPPHSSCWSSTAMR
>ENST00000483567.1|SNV-451-G-A|3
HFDENSLVSYTGKCLINR
>ENST00000490075.5|SNV-3478-G-T|8
ASMTWTRCLR
>ENST00000564273.4|SNV-1143-T-G|2
ESSGNSRSQR
>ENST00000654051.1|SNV-1489-C-A|4
FAKEDEAWAFVR
>ENST00000261200.8|SNV-69813-G-T|1
IPTGQLTIIVGQVGCGK
>ENST00000447399.6|SNV-64052-T-G|5
NWTERWFVLKPNIIAYYVSEDLK
>ENST00000223357.8|SNV-7250-A-G|2
GLKIYAVEISDNPGEHELGEPEFR
>ENST00000604348.5|SNV-12342-T-C|2
SVTCTMFR
>ENST00000340058.6|SNV-34355-C-A|3
ALRRPKCAELHYMVVATDQQNSR
>ENST00000618192.4|SNV-622150-G-A|2
ADILNVVGMLYVGGLPINYTTR
>ENST00000388820.5|SNV-10973-C-G|2
VEAGGSFLSYELWPRALR
>ENST00000369153.2|SNV-12244-G-T|1
VCLCQGSAVSGAIGPVEAAIRTK
>ENST00000418265.1|SNV-30877-A-C|1
TMELLQKYASETLQAQSEEARR
>ENST00000520381.5|SNV-116244-T-C|2
QLPMKFLEK
>ENST00000257359.7|SNV-528-G-T|4
GFVLRLSPDDSFLAPEFKIER
>ENST00000262848.6|MNV-38975-CCGCCTAAAGCAGGAGC-C|1
VMSIPDVINTYTMRSLS
>ENST00000466398.5|SNV-378243-C-T|3
KNKPKMVPSK
>ENST00000525971.6|SNV-88200-A-T|5
TNSLLRNHQNIEPSVK
>FUSION-ENST00000599944.1:47604-ENST00000196551.8:6971|4
DPSAGPGERHHQQWSPGGLHTHWAR
>ENST00000405201.5|SNV-231966-G-C|3
EKTQSKPFSIQELELRSLGYHR
>ENST00000398155.4|SNV-41676-G-A|5
SPRQKLEESK
>ENST00000590847.2|SNV-20815-A-C|6
LFSWNKQGSSDFQGTRK
>ENST00000262848.6|MNV-38975-CCGCCTAAAGCAGGAGC-C|5
TAKHFFALKVMSIPDVINTYTMR
>ENST00000398155.4|SNV-41676-G-A|4
QKLEESK
>ENST00000397701.9|SNV-763-T-C|1
NVPTDVPSFPFHEHLK
>ENST00000388820.5|SNV-10973-C-G|3
VEAGGSFLSYELWPR
>ENST00000504669.5|SNV-146042-T-C|6
MRQSLKLLIPLR
>ENST00000409195.6|SNV-354948-A-G|2
MHQSQEESAVAISKDITGGDVK
>ENST00000552612.5|SNV-75251-A-G|1
AVPGRADAGGKEQPQGR
>ENST00000340413.7|SNV-13045-A-G|2
QQGNEPSQILSLAGDR
>ENST00000549231.5|SNV-3627-C-G|7
MGAMRAVEQR
>ENST00000468924.5|SNV-763-T-C|1
CLLFHFMSI
>ENST00000466096.5|SNV-21520-A-G|1
CPPTCQCACWETTGTWASTESSCR
>ENST00000546266.5|SNV-17682-A-G|5
LISQLMDCCVDIKSKEEGSVHVTQR
>ENST00000400454.6|SNV-659917-G-A|5
GIIQLTVQEPPDPPK
>ENST00000264669.10|SNV-1972-G-T|SNV-2029-G-A|1
VLESFIYFGHHDTFFTKALEHR
>ENST00000361283.4|SNV-10781-G-T|1
CGSPDLWKSSFFIEPQKPVFPETR
>ENST00000585241.5|SNV-33531-C-G|6
MPMGPGGMNQSGPRPPPR
>ENST00000368693.6|SNV-83613-C-G|1
EPQKIMPP
>ENST00000555483.5|SNV-103034-G-A|1
TDALVWVIAKSGISSQQQSMR
>ENST00000380122.10|SNV-41676-G-A|5
KYADLLEESK
>ENST00000328236.9|SNV-40557-G-A|2
IADLSYTVTLENYGLVK
>ENST00000573100.1|SNV-228-T-A|1
FGHAGRGT
>ENST00000329798.5|SNV-277-G-C|5
VPLGRSLWLDPLRDLVIGVQPGHR
>ENST00000483567.1|SNV-451-G-A|7
LRSLGKHFDENSLVSYTGK
>ENST00000497410.5|SNV-27305-C-T|3
SSCRTCTKYR
>ENST00000440487.6|SNV-4062-G-A|2
MSQHPHHLHLSHAGAASSAGGQP
>ENST00000262442.9|SNV-38199-C-T|3
LLDIAGNLLERLLVARDTSDK
>ENST00000237283.9|SNV-63-C-G|6
MEAKAAPKR
>ENST00000392952.7|SNV-276256-G-A|4
FTEGEKMYLQGSTVWHPDCKQSTK
>ENST00000461387.5|SNV-36801-C-T|3
WRQPRFSDPCSWLPQLLTDESTR
>ENST00000432403.5|SNV-37901-G-A|4
LCFIQEACRLEDVPVHFFKLHK
>ENST00000320270.4|SNV-702-G-A|4
NELNRLRNLAHAHK
>ENST00000532206.1|SNV-3669-G-C|5
GFDGGRAWFSLSR
>ENST00000532206.1|SNV-3669-G-C|4
AWFSLSR
>ENST00000440487.6|SNV-4062-G-A|1
SQHPHHLHLSHAGAASSAGGQP
>ENST00000406175.3|SNV-148123-A-G|1
TTLFTSV
>ENST00000389394.8|SNV-72396-G-A|1
LQAQDPQILDISTDQDKIR
>ENST00000483567.1|SNV-451-G-A|15
LRQEEVVPGPLLGYDQQLR
>ENST00000275732.5|SNV-7267-C-G|2
EHGRSDSENWR
>ENST00000530069.6|SNV-17883-A-G|2
RTCLLAPSGLEK
>ENST00000287667.12|SNV-32935-C-A|2
NKSLEVEVLEDDMSAVEFRQTG
>ENST00000375643.7|SNV-64747-G-A|1
NTELAVFHNETEIQNQTDLLSLSGK
>ENST00000357780.5|SNV-1674-C-T|1
LEPYADQLCTQVSTQAEQLRR
>ENST00000619213.1|SNV-6869-G-A|5
IREQEEKIQEQEEK
>ENST00000446148.6|INDEL-1829-A-AA|1
NDEVPGVSIIQGCGCGFHPGGVAAT
>ENST00000477409.1|SNV-8367-C-T|4
EVLLKWEQSK
>ENST00000465489.1|SNV-150680-G-T|1
DSSPLLNEVSSSLI
>ENST00000615910.4|SNV-12315-T-G|SNV-12342-T-C|2
DSPALNKMFR
>ENST00000356239.8|INDEL-155921-C-CA|3
QLLNESQQKNR
>ENST00000264669.10|SNV-1972-G-T|SNV-2029-G-A|2
RVLESFIYFGHHDTFFTKALEHR
>ENST00000568064.5|SNV-2979-C-T|2
GHCPPSTVASSR
>ENST00000413465.6|SNV-12342-T-C|5
SVTCTYSPALNKMFRQLAK
>ENST00000418587.6|SNV-8398-G-A|1
KPDQSFGDGKSSSQSEPNSNLEK
>ENST00000606712.1|SNV-181494-G-A|1
TYGSALPAEINRSFLSFKSGK
>ENST00000335350.10|SNV-86563-C-A|3
MLAQKLSMDRYLNYFANK
>ENST00000335350.10|SNV-86563-C-A|2
LSMDRYLNYFANK
>ENST00000447399.6|SNV-64052-T-G|1
WFVLKPNIIAYYVSEDLKDKK
>ENST00000334414.10|SNV-61005-A-G|6
SVRECSFSSLTPGRLYTVTVTTR
>ENST00000590348.6|SNV-20815-A-C|3
STTGWEAATFKEQGNAYYAK
>ENST00000331923.9|SNV-16543-C-T|1
DESLEFSSHSNKALMAPNLDSFGR
>ENST00000504669.5|SNV-146042-T-C|5
RQSLKLLIPLR
>ENST00000552659.1|SNV-3627-C-G|1
ESSGAERAGGPVATSVPIGWQRCVR
>ENST00000405053.7|SNV-1306315-G-T|2
MTSLQSLFPGTPPLPVIYTEMT
>ENST00000477853.6|SNV-7519-G-A|2
NVIAALNSRTGEILWHHVDK
>ENST00000498997.3|SNV-8751-G-A|4
MGNQPRGK
>ENST00000646385.1|SNV-37901-G-A|5
EAMLCFIQEACRLEDVPVHFFK
>ENST00000381683.10|SNV-21330-C-T|3
VSFQSFSQYCCK
>ENST00000410066.7|SNV-378243-C-T|2
ALDAMKNKPK
>ENST00000487799.5|SNV-37171-G-C|2
NQFEKIQK
>ENST00000588375.1|SNV-17079-G-C|8
TCLLGRHRPQEAFR
>ENST00000520987.1|SNV-3902-T-C|4
MSTLKLQAR
>ENST00000505290.1|SNV-3224-G-C|2
ELLCSSMEEYQQSQMLLLETLK
>ENST00000221200.9|SNV-22190-A-T|2
VFVRFLLATPTK
>ENST00000513021.1|SNV-424968-A-G|3
VILCHPWMRK
>ENST00000367462.5|SNV-196831-C-T|1
YGTHFLLFATLGGEESLTIFVDKRK
>ENST00000671916.1|SNV-139584-G-T|1
VTLIVLLWVNNHFNDFEGDPAMTR
>ENST00000429436.7|SNV-113137-G-C|4
FIKTLPTEYERNGR
>ENST00000563314.5|SNV-10272-C-G|1
VGLIKGEDKDEGPVAEQVK
>ENST00000570049.5|SNV-30512-G-A|2
MSGQQRSLCIPHNRSSK
>ENST00000518936.5|SNV-12852-C-A|7
MKGSTIWIGVPNR
>ENST00000330503.12|SNV-4602-A-T|3
TGRSGITGIATTFINK
>ENST00000470305.1|SNV-10242-C-G|1
YLPPNLSLNLAHWTFLNCKVQR
>ENST00000256474.3|SNV-8085-T-A|4
SLVKPENYRRLDNVR
>ENST00000616033.4|SNV-105617-G-A|3
DWQSAVECITVLGK
>ENST00000264669.10|SNV-2029-G-A|2
IAAVCLTLDPEVVCR
>ENST00000283365.13|SNV-324945-G-C|2
YRCQHCHNYQLCQDCFWR
>ENST00000337623.7|SNV-29961-G-A|4
VLADLHYSKATK
>ENST00000646385.1|SNV-37901-G-A|4
EAMLCFIQEACRLEDVPVHFFKLHK
>ENST00000278612.9|SNV-30472-A-G|3
ETSNNVPAVMSSLWK
>ENST00000570049.5|SNV-30512-G-A|10
MCSMSGQQR
>ENST00000674214.1|SNV-20815-A-C|3
SIGTCCFPGTNREAATFK
>ENST00000369325.7|SNV-42467-C-T|1
IAATTAYSKPKRGHCK
>ENST00000418265.1|SNV-30877-A-C|3
TMELLQK
>ENST00000413465.6|SNV-12315-T-G|2
SVTCTDSPALNK
>ENST00000513228.1|SNV-17832-A-G|1
TGARKAR
>ENST00000479606.5|SNV-12842-C-T|1
SLEMCLAWTLAPPQPSSPPSLPR
>ENST00000564273.4|SNV-1143-T-G|3
ESSGNSR
>ENST00000389413.7|SNV-395345-G-A|2
HSIGSERR
>ENST00000357780.5|SNV-1674-C-T|3
ELQQRLEPYADQLCTQVSTQAEQLR
>ENST00000466846.5|SNV-16543-C-T|2
MNLWSFQAIQVSPS
>ENST00000409195.6|SNV-354948-A-G|1
MHQSQEESAVAISKDITGGDVKTVR
>ENST00000262442.9|SNV-38199-C-T|1
LLVARDTSDKYLVLIQMFNK
>ENST00000221086.8|SNV-31864-C-T|2
EWLQAGYPFQQRCAQSAYCNTK
>ENST00000440884.7|SNV-113137-G-C|1
TRNVSAEQKDENK
>ENST00000549226.5|SNV-10488-C-T|3
RSTAMTGGLGG
>ENST00000538086.5|SNV-20976-G-A|1
SQFLSTYICDIGVLRNCC
>ENST00000518936.5|SNV-12852-C-A|17
MIRIYQTGVMRMLMK
>ENST00000462109.1|INDEL-45044-A-AA|2
IALTPHSPAALTMDDNR
>ENST00000604348.5|SNV-12342-T-C|1
SVTCTMFRQLAK
>ENST00000615910.4|SNV-12342-T-C|7
LSCKYSPALNKMFR
>ENST00000590348.6|SNV-20815-A-C|5
STTGWEAATFK
>ENST00000329314.6|SNV-7683-C-T|3
EFVTVLADLR
>ENST00000398761.8|SNV-257930-G-A|2
GLEKPKDMGFTHLMQAMWK
>ENST00000513021.1|SNV-424968-A-G|1
VILCHPWMRKI
>ENST00000570049.5|SNV-30512-G-A|7
CSMSGQQRSLCIPHNR
>ENST00000476955.5|SNV-21330-C-T|5
SRTSMRTVSVIQSVLL
>ENST00000257359.7|SNV-528-G-T|1
LSPDDSFLAPEFKIERLGGSGR
>ENST00000646100.2|MNV-33822-TG-T|3
NTYGFWADTWFTYR
>ENST00000606712.1|SNV-181494-G-A|5
TYGSALPAEINR
>ENST00000618192.4|SNV-622150-G-A|1
ADILNVVGMLYVGGLPINYTTRR
>ENST00000457167.9|SNV-20815-A-C|4
REAATFK
>ENST00000652044.1|SNV-5304-G-A|2
NQYGEVIVR
>ENST00000257359.7|SNV-528-G-T|2
LSPDDSFLAPEFKIER
>FUSION-ENST00000599944.1:47604-ENST00000196551.8:6971|3
HHQQWSPGGLHTHWAR
>ENST00000463539.5|INDEL-3056-A-AA|8
EDQHGGPGALLSSPKKETR
>ENST00000530069.6|SNV-17883-A-G|7
YHGKFTFDTFSHR
>ENST00000570049.5|SNV-30512-G-A|6
MCSMSGQQRSLCIPHNRSSK
>ENST00000396045.7|SNV-578823-A-C|1
DCPPMKEKGALK
>ENST00000487799.5|SNV-37171-G-C|1
NQFEKIQKETALLQELEDLELGI
>ENST00000648725.1|INDEL-145103-C-CT|1
NADNMLFL
>ENST00000267953.4|INDEL-10107-T-TT|2
ICEMLFSPEAILLTRK
>ENST00000255289.5|SNV-280489-G-A|3
LQNPISRNLVSILPDTHVSRQPNWR
>ENST00000564273.4|SNV-1143-T-G|8
LFDAPLSISKREQR
>ENST00000404249.8|SNV-19398-C-A|4
EKEGFPITSMR
>ENST00000476955.5|SNV-21330-C-T|3
MRTVSVIQSVLL
>ENST00000645461.1|SNV-80238-C-T|6
TGATCPT
>ENST00000530069.6|SNV-17883-A-G|6
YHGKFTFDTFSHRR
>ENST00000340058.6|SNV-34355-C-A|1
CAELHYMVVATDQQNSR
>ENST00000545712.7|MNV-16459-TCT-T|3
FLNRLSDYLHASQICSHEGGESR
>ENST00000066544.8|SNV-31139-A-C|1
LAQGSECYQK
>ENST00000623765.1|INDEL-830-G-GT|2
MAAPKKTWIGF
>ENST00000531066.6|INDEL-219773-C-CC|1
AVPTSPTPAEESDIPPSVTN
>ENST00000590847.2|SNV-20815-A-C|1
QGSSDFQGTRKCILCQER
>ENST00000389934.7|SNV-93017-T-C|5
QKEQEERTSLWATSR
>ENST00000610253.5|SNV-30472-A-G|6
KTKETSNNVPAVMSSLWK
>ENST00000504669.5|SNV-146042-T-C|1
LLIPLRTLEMKLISST
>ENST00000413465.6|SNV-12342-T-C|6
SVTCTYSPALNKMFR
>ENST00000280481.9|SNV-2393-C-T|4
IHPVDRLPPELGSGCPFR
>ENST00000476955.5|SNV-21330-C-T|2
RTVSVIQSVLL
>ENST00000563983.5|SNV-2979-C-T|7
VLWRHPGRVGLRPGPR
>ENST00000343253.11|SNV-56367-A-T|3
QRVSSAEKLR
>ENST00000296812.6|SNV-4511-A-G|1
SSRPMYGAVASFLHSLIIQNEPR
>ENST00000361835.8|SNV-36801-C-T|1
VASTPVFGSLFLASSAPHR
>ENST00000570049.5|SNV-30512-G-A|5
CSMSGQQRSLCIPHNRSSK
>ENST00000240423.9|SNV-8367-C-T|2
DAPSLEEVEGHVADGSATEMGTIK
>ENST00000345330.9|SNV-36960-A-G|3
RVTVNTAYGSDGVSVLRITR
>ENST00000410066.7|SNV-378243-C-T|3
VKALDAMKNKPK
>ENST00000540755.5|INDEL-9210-A-AA|1
ALMRSFSSV
>ENST00000610253.5|SNV-30472-A-G|7
MKTKETSNNVPAVMSSLWK
>ENST00000476955.5|SNV-21330-C-T|4
TSMRTVSVIQSVLL
>ENST00000381683.10|SNV-21330-C-T|4
HIYAKVSFQSFSQYCCKTAK
>ENST00000592114.1|SNV-324945-G-C|3
PTLSQLPALSGLLLEGTCR
>ENST00000674481.1|SNV-20815-A-C|5
AATEPELLDDQEAKREAATFK
>ENST00000262210.9|SNV-91653-C-G|2
GNVFGERPTELQIKQQELYK
>ENST00000418265.1|SNV-30877-A-C|4
KTMELLQKYASETLQAQSEEAR
>ENST00000514944.5|SNV-12315-T-G|1
LLPENNVLDSPALNKMFCQLAK
>ENST00000409592.7|SNV-166247-C-T|1
KYVFELK
>ENST00000507404.1|SNV-17887-A-G|5
CYRYLSVALR
