# Supplementary material for: Identification of non-canonical peptides with moPepGen
Source: Nat Biotechnol. 2025 Jun 16;44(4):568–73. doi: 10.1038/s41587-025-02701-0 (PMC12680078; doi:10.1038/s41587-025-02701-0)
Supplement: Supplementary file 4 — Supplementary Data: Cancer cell line variant peptide database. Custom peptide database FASTA file for each of the 376 cell lines from the Cancer Cell Line Encyclopedia with proteomics characterization or used in the reference channel. Variant peptide FASTA files were produced by moPepGen as the result of cell-line-specific publicly available mutations and fusions. [file 41587_2025_2701_MOESM4_ESM.zip › ACH-000430.fasta]

>FUSION-ENST00000466801.5:5622-ENST00000322723.9:22077|15
ASGQLKMMRMTMTMR
>FUSION-ENST00000569282.2:949-ENST00000309865.11:34620|75
KLLMTWALEVAVVMKK
>ENST00000494122.1|SNV-3855-C-A|7
TWTQEIVELIQNEGDVEKSKR
>ENST00000614467.4|SNV-118052-C-T|4
EPLKASQCSSGPEGHRK
>ENST00000395011.5|SNV-81289-C-A|1
FDMLMSPEGARAPIP
>ENST00000398187.6|SNV-4206-C-T|1
CTNLEKKYGPPQTCEQCK
>ENST00000619186.4|SNV-12463-G-A|4
AIYKQSQHMTEVVRHCPHHER
>ENST00000409404.6|SNV-438054-C-A|6
FRIDPRTGVLYTAER
>ENST00000376636.7|SNV-137208-A-T|1
IATPRMIGLTVGFDKK
>ENST00000359988.4|SNV-12175-G-T|1
ANQLASQVEYNRGHDERISR
>ENST00000565726.2|SNV-18611-C-T|1
MWPIQEMEFYMRTFRHMR
>ENST00000462546.5|SNV-18159-C-T|4
LTDVGTSSQVSSLR
>FUSION-ENST00000569282.2:949-ENST00000309865.11:34620|69
SETYAPLFCLPSFHKFCK
>ENST00000545763.5|MNV-129217-GA-G|8
KLMILLMK
>ENST00000460695.1|INDEL-43902-A-AA|2
KNVSIEDYY
>ENST00000491062.5|MNV-44581-CG-C|3
YIQEQMTKSHVGGGWLKFG
>ENST00000249883.9|SNV-9146-A-G|5
TMRNEMDSEMR
>ENST00000574684.1|SNV-12463-G-A|1
HCPHHERCSDSDGWL
>ENST00000565726.2|SNV-18611-C-T|6
GVHRELESCPPKMWPIQEMEFYMR
>ENST00000392857.10|SNV-66219-G-A|2
VFGSFTENLSFLLEALKK
>ENST00000489424.5|SNV-181-G-A|4
LLPAEGGDRQWQAPLAR
>ENST00000358350.9|SNV-217359-G-T|1
DYQCDTVILLNLILFKAADSSR
>ENST00000497339.6|SNV-7079-G-A|2
HISKAVLICLAQLGEPELR
>ENST00000328086.12|SNV-17833-C-T|2
CVDCEKSFNNCTRF
>ENST00000392011.7|SNV-89841-C-T|1
ALLDPLLELNSDRSCSISPVLEVK
>ENST00000456584.5|SNV-57885-C-T|5
VCSPNERLFWLFSK
>ENST00000377411.5|SNV-24669-A-C|1
APAPSKPGESQESQGTPGDLPST
>ENST00000409150.8|SNV-20251-G-A|1
TCSYMRWKMEQWFTSK
>FUSION-ENST00000641145.1:67841-ENST00000334293.10:26324|28
ERGCAFLTYCAR
>ENST00000359988.4|SNV-12175-G-T|6
AKKANQLASQVEYNR
>ENST00000647318.1|SNV-23340-C-A|1
LTDGCAQSMAKLLACRQNFLALR
>ENST00000395876.6|SNV-559-A-C|2
EELASDRMPTLER
>ENST00000494122.1|SNV-3855-C-A|10
AGKTWTQEIVELIQNEGDVEKSK
>ENST00000549898.5|SNV-1736-A-C|6
QDLVEDFKNTYEDEINK
>ENST00000649554.1|INDEL-40479-A-AA|3
MEKKSCK
>ENST00000397909.7|SNV-854969-C-T|2
LMDIRLEALSSAHHLDQIR
>ENST00000371756.4|SNV-15436-G-A|6
VDEAALRQLTK
>ENST00000367187.7|SNV-47256-T-C|2
KPKDIMQK
>ENST00000278853.9|SNV-1997-G-C|2
FHLRLFMEAVLPNGR
>ENST00000311128.10|SNV-183-G-A|1
EAPALVAAGGAPEDNEEDDGRGR
>ENST00000359988.4|SNV-12175-G-T|5
KANQLASQVEYNR
>ENST00000303635.12|SNV-951982-G-A|4
LAECLEHLQRDEQAQLR
>ENST00000381323.7|SNV-104866-A-G|1
ISNMHLDIENEVNNEMANR
>ENST00000302035.11|SNV-27477-A-G|4
GKTNHYQTTVGK
>FUSION-ENST00000238789.10:569-ENST00000446425.2:12255|7
QPGFVHIVSTGR
>ENST00000569733.6|SNV-25901-G-T|1
SLGLRTA
>ENST00000622330.4|SNV-25378-C-A|2
STPYLTTKAVLLVR
>ENST00000249883.9|SNV-9146-A-G|6
EALEKTMRNEMDSEMR
>ENST00000637795.1|SNV-930896-G-A|2
AQRMSPWPQDSHGLYNSTDSLDSNK
>ENST00000517520.1|SNV-61341-C-T|6
IEIVGDHSKLYLKNP
>ENST00000369535.5|SNV-646-G-A|3
MTEYKLVVVGADGVGK
>ENST00000302035.11|SNV-27477-A-G|3
GKTNHYQTTVGKK
>ENST00000382844.2|MNV-3655-CAT-C|1
EEEEVHQGGDKE
>ENST00000373825.7|SNV-33306-G-A|2
SAEHYTETALDEIQLLK
>FUSION-ENST00000238789.10:569-ENST00000446425.2:12255|10
EAQGELLHSSPVKSR
>ENST00000486477.1|SNV-13851-G-A|2
GTVEGSVQKVQEEK
>FUSION-ENST00000466801.5:5622-ENST00000322723.9:22077|8
MTMTMRK
>ENST00000512471.1|SNV-25378-C-A|1
STPYLTTKAVLLSEQSGRR
>ENST00000521168.5|MNV-96157-GAGAA-G|2
ERGGAKAK
>ENST00000399080.2|SNV-485-G-A|2
AEVSQLLPSTSIHDIHGIRNENR
>ENST00000491062.5|MNV-44581-CG-C|7
GSNGLSTRYIQEQMTK
>ENST00000282369.7|SNV-49850-G-T|1
HFLAFRVEPYSYLVKVGVASSDK
>ENST00000396444.7|SNV-69759-C-T|5
GEVAEEFGIIMKALWIGQYR
>ENST00000361558.7|SNV-12978-A-G|6
AIRIFMGR
>ENST00000451604.7|SNV-999156-C-A|1
VSTIGYLNDNDAVTKAIQEARQMK
>ENST00000491674.1|MNV-44581-CG-C|2
GSNGLSTRPFKHPSK
>ENST00000361488.7|SNV-152102-G-A|1
NIINNSEGSSSGSGHKHSSR
>ENST00000262519.14|SNV-3537-G-C|6
DFSLPVPKFKLDEFYIGHIPLK
>ENST00000248104.11|SNV-48400-A-T|1
QCVACRVR
>ENST00000278849.4|SNV-21088-T-G|4
RRLEEGK
>ENST00000282369.7|SNV-49850-G-T|2
HFLAFRVEPYSYLVK
>ENST00000651372.2|MNV-170450-TAAC-T|3
LKKVLQEASSPVPQETNSNTDKPYK
>ENST00000520434.1|SNV-71323-C-T|1
DHLYHAQKTTMFRLGIR
>ENST00000541522.5|SNV-1768-G-C|4
ERTEEQMEDYRGR
>ENST00000487556.6|INDEL-25891-G-GA|15
MMEEKNTAPLVICSELHK
>ENST00000254657.8|SNV-36432-A-G|2
NTSGMDSPWKK
>ENST00000515482.1|SNV-327-C-G|1
RAYCRLSLMTVK
>ENST00000357559.9|MNV-44581-CG-C|4
IIGNQNARFHLMK
>ENST00000533084.1|SNV-7926-G-A|2
MTRPVPSQPQPAWSRRSWL
>ENST00000303635.12|SNV-951982-G-A|2
DEQAQLR
>ENST00000435307.2|SNV-2264-A-G|2
METMVPAWK
>ENST00000361377.8|SNV-1490-C-G|3
SETISVPEEIK
>ENST00000569733.6|SNV-25901-G-T|9
TMMFLGTGLQAARSLGLR
>ENST00000527921.1|SNV-172353-A-G|2
TQNINQPEHRSR
>ENST00000538290.2|SNV-27477-A-G|4
RTITRQQWEK
>ENST00000371756.4|SNV-15436-G-A|3
QLTKMGFPENRATK
>ENST00000393567.7|SNV-309905-C-T|2
ECTEKER
>ENST00000361377.8|SNV-1490-C-G|5
SAEITGVRSETISVPEEIK
>ENST00000373207.2|SNV-2099-G-A|2
LSDYGVTVPYSTDFR
>FUSION-ENST00000357387.8:112085-ENST00000512982.4:120924|1
DEQLHRY
>ENST00000381669.8|SNV-12593-A-G|2
MERERDK
>ENST00000367187.7|SNV-47256-T-C|4
EEDQRKPK
>ENST00000509612.1|SNV-121102-G-A|2
MILNSPDNQILSGLSIEEYKTTL
>ENST00000519372.5|SNV-57696-C-G|5
MAWGSRQTR
>ENST00000549898.5|SNV-1736-A-C|7
MQDLVEDFKNTYEDEINK
>ENST00000574684.1|SNV-12463-G-A|4
MTEVVRHCPHHERCSDSDGWL
>ENST00000409439.6|SNV-5559-C-T|4
EAARSGAVRPPTGKRPLPPVPLVR
>ENST00000504590.1|SNV-35950-C-T|1
LNFLIFQRKIFK
>ENST00000473185.1|SNV-5468-G-T|7
EPVVGPQAITVPCSEVR
>ENST00000262113.9|SNV-61341-C-T|6
SYEEISDDERFKIEIVGDHSK
>ENST00000566288.1|MNV-129217-GA-G|9
DIFRVTYCYLGTDTTK
>ENST00000388922.9|SNV-13875-G-T|2
LAADPVLSGLAQIMR
>ENST00000509702.5|SNV-108172-C-A|8
QFFKSNYADLDSK
>ENST00000225823.6|SNV-1149025-C-T|1
ECVEPALGLLAEKDSNYCLCR
>ENST00000497339.6|SNV-7079-G-A|3
HTPLPQQRHISK
>ENST00000262648.8|SNV-32397-A-G|2
ISAFFQHFQNSGSLVWCQNHK
>ENST00000580162.1|SNV-103624-C-T|3
TSYQEYVSDHKTTAKECGGGNETA
>ENST00000567108.2|SNV-1303-G-A|5
HGQWSATPFRITGLPRTK
>ENST00000506561.5|SNV-813-C-G|2
CGPCGASGGAQASGPR
>ENST00000360104.7|SNV-287802-C-T|2
AFFPVGYEASRLYWSTR
>ENST00000566552.1|SNV-12943-A-G|12
SLGCPPLYPRRGALLAR
>ENST00000548841.5|SNV-17905-T-C|1
QTEAVWKTEVASSSYAIEKK
>ENST00000483222.5|SNV-181-G-A|9
FCALPPRPVPAAR
>ENST00000647318.1|SNV-23340-C-A|2
LTDGCAQSMAKLLACR
>ENST00000523447.5|SNV-19576-C-T|6
MQQGILFLLLKDFLLMLGK
>ENST00000297866.9|SNV-179-T-C|5
GSLVPRDMDSSGRDTQLR
>ENST00000278849.4|SNV-21088-T-G|1
LEEGKLKR
>ENST00000491674.1|MNV-44581-CG-C|5
MAELTVEVRGSNGLSTRPFKHPSK
>ENST00000495532.1|SNV-2118-C-T|1
LSLREWP
>ENST00000374619.1|SNV-613-C-T|1
SLNATETSEAWDPRTL
>ENST00000288513.9|MNV-71246-AAGA-A|1
LVEPVLEKGRFADLLDAK
>ENST00000420595.2|SNV-4732-C-T|1
LFLFLSHCHFLVCLARM
>ENST00000389120.8|SNV-16916-C-A|1
VELIERDEVSLHKK
>ENST00000491674.1|MNV-44581-CG-C|4
AELTVEVRGSNGLSTRPFKHPSK
>ENST00000367763.7|SNV-27-T-C|4
MSRAAVLAVAAARFGHFWGCR
>ENST00000376636.7|SNV-137208-A-T|3
RPHVKIATPRMIGLTVGFDK
>ENST00000256190.12|SNV-295850-T-A|1
TDVHELLDVIIADMDGGTIK
>ENST00000491062.5|MNV-44581-CG-C|4
YIQEQMTKSHVGGGWLK
>ENST00000439040.5|SNV-64581-G-A|1
TIMVTGDSMLTAVSVAR
>ENST00000547407.5|SNV-11374-C-T|4
LQREWVGQHGLEAGHRWGPR
>ENST00000495027.5|SNV-91399-G-A|2
YYWENENAQVR
>ENST00000486477.1|SNV-13851-G-A|3
GTVEGSVQK
>ENST00000361377.8|SNV-1490-C-G|4
SAEITGVRSETISVPEEIKALQLWK
>ENST00000473185.1|SNV-5468-G-T|3
TYDFHGACR
>ENST00000380390.5|SNV-284771-C-T|2
KESPLLIQETQTQLLQQFHR
>ENST00000369535.5|SNV-2863-C-A|4
KQVVIDGETCLLDILDTAGK
>ENST00000477737.6|SNV-130811-G-C|3
RFQEIPIYTISFNYNDDIANRFLK
>ENST00000373207.2|SNV-2099-G-A|3
TPELHLSGKLSDYGVTVPYSTDFR
>ENST00000367137.4|SNV-16795-G-A|1
MAVFTPVINGVGGNLVAVQASR
>ENST00000443314.5|SNV-36265-C-T|2
LIHLNKIDPHAPNEMLYG
>ENST00000303635.12|SNV-951982-G-A|3
LAECLEHLQRDEQAQLRQNPR
>ENST00000486477.1|SNV-13851-G-A|1
VQEEKEAEAGTSVVQEESS
>ENST00000549898.5|SNV-1736-A-C|5
MQDLVEDFKNTYEDEINKR
>ENST00000437901.6|MNV-30327-TTTTTAA-T|1
IIRQETKEAQLYAAQAHLK
>ENST00000651151.1|SNV-111602-C-T|2
NYMYLFEGKDYSK
>ENST00000405093.8|SNV-14446-G-T|2
VNEMNERLEDEEEMNAELTAK
>ENST00000401722.7|SNV-7894-G-A|2
MPESLKK
>ENST00000504590.1|SNV-35950-C-T|3
LNFLIFQR
>ENST00000262109.8|SNV-22244-C-G|3
HAEPLRDTGSETPTARR
>ENST00000271588.9|SNV-354323-A-G|3
LQIARSQHSDSGNYTCIASNVEGK
>ENST00000288513.9|MNV-71246-AAGA-A|3
SVMPEGKLVEPVLEKGR
>ENST00000215727.10|INDEL-10114-C-CA|2
KHDKQNSR
>ENST00000249883.9|SNV-9146-A-G|1
NEMDSEMRRLQDFNR
>ENST00000497339.6|SNV-7079-G-A|1
HISKAVLICLAQLGEPELRDSR
>ENST00000367109.7|SNV-12708-A-G|3
HHGRGSTKVIDFGSSCFEYQK
>ENST00000489424.5|SNV-181-G-A|3
LLPAEGGDRQWQAPLARAFGNPG
>ENST00000373825.7|SNV-33306-G-A|5
FVAMKVVKSAEHYTETALDEIQLLK
>ENST00000409439.6|SNV-5559-C-T|5
EAARSGAVRPPTGK
>FUSION-ENST00000569282.2:949-ENST00000309865.11:34620|35
TFLYTNR
>ENST00000367763.7|SNV-27-T-C|3
SRAAVLAVAAARFGHFWGCR
>ENST00000503432.5|SNV-67542-C-G|4
SFQRTTLTLK
>ENST00000330722.7|SNV-1736-A-C|6
LDSELRGMQDLVEDFKNTYEDEINK
>ENST00000491674.1|MNV-44581-CG-C|6
AELTVEVRGSNGLSTRPFK
>ENST00000545763.5|MNV-129217-GA-G|1
LWMLFLTTRVRR
>ENST00000614467.4|SNV-118052-C-T|6
REPLKASQCSSGPEGHR
>ENST00000370056.9|SNV-347576-G-T|1
NLASGEV
>ENST00000491062.5|MNV-44581-CG-C|1
SHVGGGWLKFG
>ENST00000337537.8|SNV-167349-G-A|1
RNGIIPT
>ENST00000233242.5|SNV-24205-G-T|2
TDVIPPLIENR
>FUSION-ENST00000238789.10:569-ENST00000446425.2:12255|13
SPCREAQGELLHSSPVK
>ENST00000397386.7|SNV-63816-G-T|2
HYCESLLPR
>ENST00000545763.5|MNV-129217-GA-G|13
VGEAVLTSLFWIWKKMMK
>ENST00000367607.8|SNV-129362-G-A|1
RLKAQEASLIK
>ENST00000379263.8|SNV-32210-C-T|2
ELVEMVKVKK
>ENST00000464111.1|MNV-8591-GGAG-G|1
ELTPLPPQEKSSSPSPLPTLGPLW
>ENST00000361558.7|SNV-12978-A-G|5
AIRIFMGRTELK
>ENST00000379705.8|SNV-86519-G-A|4
NVNAPYRDHIPLR
>ENST00000409439.6|SNV-5559-C-T|3
SGAVRPPTGK
>ENST00000393567.7|SNV-368616-G-C|1
IQNFKVK
>ENST00000409261.6|SNV-786106-G-A|4
VMLCIQENVK
>ENST00000562122.1|SNV-18611-C-T|1
SSQDVAHSGDGVLHADLQTYAPR
>ENST00000490976.5|SNV-103943-C-T|5
RHSGPHQFPIPGVTSLTQPLR
>ENST00000405093.8|SNV-14446-G-T|4
IQLEAKVNEMNER
>ENST00000468067.5|SNV-37696-C-T|3
LCRRAFCWSPVSSPSCSPSSCLTAR
>ENST00000649554.1|INDEL-40479-A-AA|4
SDFGTQPYEQWAIQMEKKSCK
>ENST00000395876.6|SNV-559-A-C|7
MTQEPFREELASDR
>ENST00000424526.5|SNV-235084-A-G|1
ISSSSEVHWIQLDTGEDVGCEEK
>ENST00000473185.1|SNV-5468-G-T|2
MTYDFHGACRGTTGHHSPLFR
>ENST00000496811.6|INDEL-43902-A-AA|3
SLHKNRWPGCCSS
>ENST00000555447.5|SNV-158906-G-A|2
DEFSGIVNK
>ENST00000567108.2|SNV-1303-G-A|1
TKNCSLKCWR
>ENST00000367109.7|SNV-12708-A-G|2
GSTKVIDFGSSCFEYQK
>ENST00000242315.3|SNV-13851-G-A|1
VQEEKEAEAGTSVVQEESSAGR
>FUSION-ENST00000569282.2:949-ENST00000309865.11:34620|99
EKEVVAVAR
>ENST00000369501.2|SNV-22301-C-T|2
SKDLRYAFR
>FUSION-ENST00000238789.10:569-ENST00000446425.2:12255|12
SPCREAQGELLHSSPVKSR
>ENST00000371756.4|SNV-15436-G-A|5
VDEAALRQLTKMGFPENR
>ENST00000341757.9|SNV-65497-C-G|2
DEVTTSAFLTVQLDR
>ENST00000490976.5|SNV-103943-C-T|1
HSGPHQFPIPGVTSLTQPLRALL
>ENST00000398187.6|SNV-4206-C-T|2
CTNLEKK
>ENST00000489424.5|SNV-181-G-A|7
QVPGLRLLPAEGGDR
>ENST00000513367.1|SNV-33306-G-A|2
SAEHYTETALDEIQLLKSVSIR
>ENST00000523593.6|MNV-972-TCCT-T|1
SCVALVLAAAVSCAVAQHAPPR
>ENST00000545763.5|MNV-129217-GA-G|21
GNGHFQGHLLLPGNRYNQSK
>ENST00000396444.7|SNV-69759-C-T|2
ALWIGQYRYISPK
>ENST00000485901.1|SNV-2118-C-T|2
TSMTARWSTGAWMR
>ENST00000473185.1|SNV-5468-G-T|8
MEPVVGPQAITVPCSEVR
>ENST00000475315.5|MNV-44581-CG-C|2
DLSKMFMK
>ENST00000271857.6|MNV-5084-GC-G|1
ASTPAPCLTHCTFWTRL
>ENST00000494122.1|SNV-3855-C-A|3
TCLFLPILKQEKHGLR
>ENST00000389138.7|SNV-24674-G-A|1
KPVARNRMVHSK
>ENST00000374466.4|SNV-17062-T-A|2
EQAPSELLEFLHSQIDK
>ENST00000360104.7|SNV-287802-C-T|1
AFFPVGYEASRLYWSTRYANR
>ENST00000401722.7|SNV-7894-G-A|3
LPRPPPPKMPESLKK
>ENST00000369124.5|SNV-1796-G-A|2
FCRKGIFR
>ENST00000523447.5|SNV-19576-C-T|3
QQGILFLLLKDFLLMLGKL
>ENST00000263997.11|SNV-9622-G-A|1
YPLDMQKEFGYDSPHDLDSD
>ENST00000381142.3|MNV-16972-TACAA-T|1
LLFIPTLQFPKHSGRLQ
>ENST00000311895.8|SNV-24674-G-A|2
DETNLDLVRGTASADVSTDTQK
>ENST00000357559.9|MNV-44581-CG-C|7
TPLQLFLKIIGNQNAR
>ENST00000566552.1|SNV-12943-A-G|13
SLGCPPLYPRR
>ENST00000518203.5|SNV-61341-C-T|5
MMRGLKLK
>ENST00000496811.6|INDEL-43902-A-AA|1
WPGCCSS
>ENST00000523170.5|SNV-37648-C-T|2
FLLYFGLGSHMVCLEVS
>ENST00000371756.4|SNV-15436-G-A|4
QLTKMGFPENR
>ENST00000485887.1|SNV-97311-C-T|6
MVLPAPTR
>ENST00000503432.5|SNV-67542-C-G|2
TTLTLKR
>ENST00000589582.5|SNV-24103-C-T|1
ASWRRMWSMG
>ENST00000375023.3|SNV-22851-G-A|3
DMVYPYPGARTEEKLGGTR
>ENST00000604203.1|MNV-128906-TAAG-T|1
EFETAGLKLFSEFVLALVK
>ENST00000381142.3|MNV-16972-TACAA-T|4
LVYLTRLLFIPTLQFPKHSGR
>ENST00000497129.1|SNV-13465-G-A|3
MRASWTPSHPGSLQL
>ENST00000373892.4|SNV-9081-T-C|1
FTVSDNGQNPQRGYSTNVASLRQEL
>ENST00000392857.10|SNV-66219-G-A|3
VFGSFTENLSFLLEALK
>ENST00000303635.12|SNV-951982-G-A|5
GHVKLAECLEHLQRDEQAQLR
>ENST00000409150.8|SNV-20251-G-A|2
TCSYMRWK
>ENST00000566288.1|MNV-129217-GA-G|6
VTYCYLGTDTTK
>ENST00000513874.5|SNV-4661-T-G|4
ESAKIVYDSINK
>ENST00000397909.7|SNV-854969-C-T|4
ELKLMDIR
>ENST00000539282.5|SNV-47266-A-G|1
QDCSNGCSAECTGEGGSREVVGTFK
>ENST00000515482.1|SNV-327-C-G|3
WWLRTGGGKR
>ENST00000286713.7|SNV-21130-C-T|2
LLAQTTLRNVLGIKNLSQILSDR
>ENST00000474612.1|SNV-22851-G-A|1
TEEKLGGTRDPTYQER
>FUSION-ENST00000569282.2:949-ENST00000309865.11:34620|17
SASLKHCLNGESR
>ENST00000377252.5|SNV-230685-G-A|3
IYGPSDSTSR
>ENST00000324856.13|MNV-3437-GCGGCGGCGGGC-G|2
GAGPEELERER
>ENST00000369124.5|SNV-1796-G-A|1
KGIFREIWK
>ENST00000357559.9|MNV-44581-CG-C|9
MFMKTPLQLFLKIIGNQNAR
>ENST00000509702.5|SNV-108172-C-A|3
SDDFDPASTK
>ENST00000215727.10|INDEL-10114-C-CA|4
VVERWQKK
>ENST00000409261.6|SNV-786106-G-A|1
KGQVQTKPTSVEAK
>ENST00000503432.5|SNV-67542-C-G|1
TTLTLKRR
>ENST00000520434.1|SNV-71323-C-T|8
NATSLNIAMDHLYHAQK
>ENST00000435307.2|SNV-2264-A-G|3
IPSQMETMVPAWK
>ENST00000443314.5|SNV-36265-C-T|1
IDPHAPNEMLYG
>FUSION-ENST00000489770.1:67939-ENST00000557576.5:68119|2
MCNHTNGLIPHPPTSGNWRAK
>ENST00000474612.1|SNV-22851-G-A|3
VYPYPGARTEEKLGGTR
>ENST00000399788.7|SNV-103779-G-A|1
QRPVSPGPAPPPSFIMSYK
>ENST00000496811.6|INDEL-43902-A-AA|7
LNLGKKK
>ENST00000566552.1|SNV-12943-A-G|6
RLGHGACGGR
>ENST00000548841.5|SNV-17905-T-C|3
QTEAVWK
>ENST00000299481.5|SNV-26207-C-T|1
IIHCWQDLCSVLHTNEHLR
>ENST00000545763.5|MNV-129217-GA-G|22
GNGHFQGHLLLPGNR
>ENST00000215727.10|INDEL-10114-C-CA|3
WQKKHDK
>ENST00000548948.5|SNV-854969-C-T|7
DIRLEALSSAHHLDQIR
>ENST00000262519.14|SNV-3537-G-C|5
FKLDEFYIGHIPLK
>ENST00000329905.6|SNV-3235-G-A|1
SVRPCFTQATFLKSKYWSHYIDIER
>ENST00000517520.1|SNV-57696-C-G|20
VRPMSSGSGQSMQMAWGSR
>ENST00000381669.8|SNV-12593-A-G|3
CMSELWRMERER
>ENST00000496811.6|INDEL-43902-A-AA|4
NGKSLHKNR
>ENST00000474612.1|SNV-22851-G-A|5
VYPYPGARTEEK
>ENST00000224950.8|SNV-711-C-A|1
ESSQVPGVFLYNGHPIK
>ENST00000297866.9|SNV-179-T-C|4
DMDSSGRDTQLR
>ENST00000508305.5|SNV-26600-A-G|3
GDDSGATLLSASQTLR
>ENST00000528815.5|SNV-69350-G-A|1
SVDVNGGPEPAPASTSAMVCL
>ENST00000389138.7|SNV-24674-G-A|6
MFPLTLRKPVAR
>ENST00000413465.6|SNV-12463-G-A|2
HCPHHER
>ENST00000494122.1|SNV-3855-C-A|12
IWNFQAKPDDLLISTYPKAGK
>ENST00000408926.8|SNV-64787-T-G|1
IVVGFILIFTVFNIKGQNTK
>ENST00000261192.12|SNV-47266-A-G|2
DCSNGCSAECTGEGGSR
>ENST00000399080.2|SNV-485-G-A|4
SNSSKAEVSQLLPSTSIHDIHGIR
>ENST00000637977.1|SNV-143771-G-A|1
SQEITTLANNQCMATESVDHEVLNR
>ENST00000311895.8|SNV-24674-G-A|3
EGRDETNLDLVRGTASADVSTDTQK
>ENST00000268138.12|SNV-48267-C-T|5
ISHTPQTPLYTPERLQKSLAK
>ENST00000373207.2|SNV-2099-G-A|1
LSDYGVTVPYSTDFRGR
>ENST00000489424.5|SNV-181-G-A|5
LLPAEGGDR
>ENST00000424808.6|SNV-37648-C-T|6
MQSVLWSRKPYGLSRSIVR
>ENST00000450564.1|SNV-35662-C-T|1
AQCVAEAHDPDSVAEVLVGQAR
>ENST00000673693.1|SNV-52571-G-A|1
SFGLIYLYCPIHR
>ENST00000474414.5|SNV-7926-G-A|2
MTRPVPSQPQPAWSRRSWLQNHR
>ENST00000395876.6|SNV-559-A-C|5
MTQEPFREELASDRMPTLER
>ENST00000435030.6|SNV-108502-G-T|1
ATEILNLLLKDLG
>ENST00000475315.5|MNV-44581-CG-C|4
GSNGLSTRDLSK
>ENST00000375023.3|SNV-22851-G-A|5
DGRDMVYPYPGARTEEK
>ENST00000551848.1|SNV-639-C-G|2
LTVKQQYDELEAEYDSLK
>ENST00000233242.5|SNV-24205-G-T|1
TDVIPPLIENRQSWSVCK
>ENST00000520434.1|SNV-71323-C-T|4
MDHLYHAQKTTMFR
>ENST00000538954.5|SNV-21130-C-T|1
NVLGIKNLSQISSLRL
>ENST00000614467.4|SNV-118052-C-T|3
ASQCSSGPEGHR
>ENST00000576985.6|SNV-7726-G-C|1
DQELAAVLECLTFEDVPQNK
>ENST00000473185.1|SNV-5468-G-T|6
MEPVVGPQAITVPCSEVRR
>ENST00000456584.5|SNV-57885-C-T|3
LFWLFSK
>ENST00000545763.5|MNV-129217-GA-G|24
SSRGNGHFQGHLLLPGNR
>FUSION-ENST00000569282.2:949-ENST00000309865.11:34620|19
SVLTLASAGCKSASLK
>ENST00000328908.9|SNV-186010-C-A|3
SRTAVDGFQRESPEK
>ENST00000262109.8|SNV-22244-C-G|1
DTGSETPTARR
>ENST00000523222.5|SNV-37648-C-T|1
KPYGLSRSIVRK
>ENST00000506326.1|SNV-9146-A-G|4
RNEMDSEMRR
>ENST00000548948.5|SNV-854969-C-T|8
MDIRLEALSSAHHLDQIR
>ENST00000494122.1|SNV-3855-C-A|2
QEKHGLR
>ENST00000562122.1|SNV-18611-C-T|4
WPIQEMEFYMRTFR
>ENST00000468067.5|SNV-37696-C-T|1
AFCWSPVSSPSCSPSSCLTAR
>ENST00000224950.8|SNV-711-C-A|2
DILDMKESSQVPGVFLYNGHPIK
>ENST00000541522.5|SNV-1768-G-C|6
GGRERTEEQMEDYR
>ENST00000545763.5|MNV-129217-GA-G|19
YNQSKRR
>ENST00000225823.6|SNV-1149025-C-T|2
ECVEPALGLLAEK
>ENST00000399788.7|SNV-103779-G-A|2
KQRPVSPGPAPPPSFIMSYK
>ENST00000561933.1|SNV-9622-G-A|7
WSKYPLDMQK
>FUSION-ENST00000569282.2:949-ENST00000309865.11:34620|23
HLLWINSVAQQAEGR
>FUSION-ENST00000641145.1:67841-ENST00000334293.10:26324|29
ELDLYLAYFVRERGCAFLTYCAR
>ENST00000397909.7|SNV-854969-C-T|1
LMDIRLEALSSAHHLDQIREAMNR
>ENST00000389138.7|SNV-24674-G-A|3
FPLTLRKPVARNR
>ENST00000392857.10|SNV-66219-G-A|1
VFGSFTENLSFLLEALKKGDR
>FUSION-ENST00000569282.2:949-ENST00000309865.11:34620|83
HFSIILNLLGMLLK
>ENST00000477737.6|SNV-130811-G-C|1
FQEIPIYTISFNYNDDIANRFLK
>ENST00000262109.8|SNV-22244-C-G|2
DTGSETPTAR
>ENST00000278849.4|SNV-21088-T-G|3
RLEEGKLK
>ENST00000262519.14|SNV-3537-G-C|2
LDEFYIGHIPLKEVTFAR
>ENST00000358350.9|SNV-217359-G-T|3
AIANVFQNRDYQCDTVILLNLILFK
>ENST00000266542.9|SNV-12734-G-A|1
HSVCQGDSGSVYVVWDNHAHH
>ENST00000523170.5|SNV-37648-C-T|5
MKIKFLLYFGLGSHMVCLEVS
>ENST00000361488.7|SNV-152102-G-A|4
LEILKNIINNSEGSSSGSGHK
>ENST00000533084.1|SNV-7926-G-A|1
TRPVPSQPQPAWSRRSWL
>ENST00000494122.1|SNV-3855-C-A|8
TWTQEIVELIQNEGDVEKSK
>ENST00000545763.5|MNV-129217-GA-G|7
KLMILLMKLWMLFLTTR
>ENST00000395876.6|SNV-559-A-C|4
TQEPFREELASDRMPTLER
>ENST00000566288.1|MNV-129217-GA-G|8
MDIFRVTYCYLGTDTTKAR
>FUSION-ENST00000569282.2:949-ENST00000309865.11:34620|34
TFLYTNRQTCQDWLTR
>ENST00000489424.5|SNV-181-G-A|8
LRPRQVPGLRLLPAEGGDR
>ENST00000370185.7|SNV-42481-G-A|4
TVACNRSNNQPR
>ENST00000403734.2|SNV-5089-C-G|2
NGEDLGVAFWISKDSVADR
>ENST00000545763.5|MNV-129217-GA-G|2
LWMLFLTTRVR
>ENST00000561933.1|SNV-9622-G-A|5
WSKYPLDMQKEFGYDSPHDLDSD
>ENST00000566552.1|SNV-12943-A-G|8
GALLARRR
>ENST00000513367.1|SNV-33306-G-A|1
SAEHYTETALDEIQLLKSVSIRLYV
>ENST00000538290.2|SNV-27477-A-G|3
TITRQQWEK
>ENST00000369303.9|SNV-172720-T-G|5
AERPKFEQIVGILDKR
>ENST00000369303.9|SNV-172720-T-G|4
FEQIVGILDKR
>ENST00000652107.1|INDEL-111313-T-TTTGA|2
EVCLASERSTVDAEAVHKLLTLID
>ENST00000552943.5|SNV-11374-C-T|4
LQREWVGQHGLEAGHR
>ENST00000311128.10|SNV-183-G-A|2
EAPALVAAGGAPEDNEEDDGR
>ENST00000379705.8|SNV-86519-G-A|2
DHIPLRIVR
>ENST00000381142.3|MNV-16972-TACAA-T|7
MSLSAWKLVYLTRLLFIPTLQFPK
>ENST00000268138.12|SNV-48267-C-T|4
LQKSLAK
>ENST00000475559.1|SNV-3154-C-T|8
MQDIGTLTVPMFIRMNMK
>ENST00000355527.8|SNV-17211-A-T|5
CLIWGRKPKVIECSFTSADGQR
>ENST00000348261.11|SNV-51225-A-C|3
AAPGEPGWLGR
>ENST00000366756.4|SNV-18094-G-A|1
LISHLATQR
>ENST00000567108.2|SNV-1303-G-A|8
MHGQWSATPFRITGLPR
>ENST00000405093.8|SNV-14446-G-T|1
VNEMNERLEDEEEMNAELTAKK
>ENST00000379263.8|SNV-32210-C-T|4
YKELVEMVKVK
>ENST00000389138.7|SNV-24674-G-A|4
MFPLTLRKPVARNR
>ENST00000517520.1|SNV-57696-C-G|21
SLTCSKVRPMSSGSGQSMQMAWGSR
>ENST00000262109.8|SNV-22244-C-G|6
VSQKHAEPLR
>ENST00000504590.1|SNV-35950-C-T|2
LNFLIFQRK
>ENST00000262109.8|SNV-22244-C-G|5
VSQKHAEPLRDTGSETPTAR
>ENST00000271588.9|SNV-354323-A-G|2
SQHSDSGNYTCIASNVEGK
>ENST00000475559.1|SNV-3154-C-T|6
MQDIGTLTVPMFIRMNMKWGKPSK
>ENST00000485887.1|SNV-97311-C-T|1
VLPAPTRKTSPR
>FUSION-ENST00000569282.2:949-ENST00000309865.11:34620|22
HLLWINSVAQQAEGRFEK
>ENST00000487163.5|MNV-2603-CCTT-C|1
LYSDLPGSSHTPGLWSCWPSKPGK
>ENST00000506561.5|SNV-813-C-G|4
MWTRPARCGPCGASGGAQASGPR
>ENST00000483222.5|SNV-181-G-A|8
FCALPPRPVPAARLRPR
>ENST00000614467.4|SNV-118052-C-T|2
ASQCSSGPEGHRK
>ENST00000367662.5|SNV-306588-C-A|2
RCSIYCVPPAK
>ENST00000523447.5|SNV-19576-C-T|2
DFLLMLGK
>ENST00000438447.2|SNV-448011-C-A|1
SSDLISSPGKKGAAHPDPSK
>ENST00000512390.1|SNV-26600-A-G|5
MPLLPIRGDDSGATLLSASQTLRR
>ENST00000409404.6|SNV-438054-C-A|4
IDPRTGVLYTAERLDHEAQDK
>ENST00000286713.7|SNV-21130-C-T|3
LLAQTTLRNVLGIK
>ENST00000566552.1|SNV-12943-A-G|9
GALLARR
>ENST00000483222.5|SNV-181-G-A|15
MPSARLGSRSLPR
>ENST00000513120.2|SNV-59762-G-A|2
NTRISVK
>ENST00000452346.6|MNV-13059-AC-A|2
LSIKSIQIEADNVSLTP
>ENST00000283921.5|SNV-6573-C-A|4
GPPPDGCALGTSR
>FUSION-ENST00000238789.10:569-ENST00000446425.2:12255|9
SRQPGFVHIVSTGR
>ENST00000271588.9|SNV-131397-G-C|1
THIAYKVYEEIASTSSGQVFHLDKK
>ENST00000513120.2|SNV-59762-G-A|4
FGKPVKNTR
>ENST00000562122.1|SNV-18611-C-T|5
WPIQEMEFYMR
>FUSION-ENST00000466801.5:5622-ENST00000322723.9:22077|2
LHQPKERK
>ENST00000508982.1|INDEL-142-G-GA|3
KRAGSSSGGVPGER
>ENST00000271588.9|SNV-131397-G-C|3
QSQVVFVLTGDCDDRTHIAYK
>ENST00000473186.5|SNV-287802-C-T|7
MQAFHSPKAFFPVGYEASR
>ENST00000519372.5|SNV-57696-C-G|11
MQMAWGSR
>ENST00000395876.6|SNV-559-A-C|1
EELASDRMPTLERGR
>ENST00000475559.1|SNV-3154-C-T|10
MQDIGTLTVPMFIR
>FUSION-ENST00000569282.2:949-ENST00000309865.11:34620|76
KLLMTWALEVAVVMK
>FUSION-ENST00000569282.2:949-ENST00000309865.11:34620|98
EKEVVAVARAVYQAVLSLK
>FUSION-ENST00000569282.2:949-ENST00000309865.11:34620|95
AVYQAVLSLK
>ENST00000336596.7|SNV-234314-C-G|1
QCEPCSPNVRFLAR
>FUSION-ENST00000569282.2:949-ENST00000309865.11:34620|110
VMRCVTAANQVFFSEAVLTAANER
>ENST00000490976.5|SNV-103943-C-T|2
HSGPHQFPIPGVTSLTQPLR
>ENST00000538118.5|SNV-47266-A-G|2
MDCSNGCSAECTGEGGSREVVGTFK
>ENST00000263997.11|SNV-9622-G-A|2
YPLDMQK
>ENST00000478681.1|SNV-156501-C-T|1
VSGDSPASQVCLG
>ENST00000649554.1|INDEL-40479-A-AA|7
MSPMSDFGTQPYEQWAIQMEKKSCK
>ENST00000496811.6|INDEL-43902-A-AA|6
KNGKSLHK
>ENST00000356128.4|SNV-48657-G-A|2
SDSVTEIGITFLKK
>ENST00000523447.5|SNV-19576-C-T|5
QQGILFLLLKDFLLMLGK
>ENST00000566288.1|MNV-129217-GA-G|4
VTYCYLGTDTTKAREEGWEK
>ENST00000301729.9|SNV-12311-G-A|1
SLQMYLERLKEK
>ENST00000268138.12|SNV-48267-C-T|3
LQKSLAKMTPTK
>FUSION-ENST00000466801.5:5622-ENST00000322723.9:22077|4
LWRLHQPKER
>ENST00000320095.12|SNV-5655-A-T|2
TSGFQYELVRR
>ENST00000495532.1|SNV-2118-C-T|3
MAKLSLREWP
>ENST00000369303.9|SNV-172720-T-G|2
RIRNPNSLK
>ENST00000487556.6|INDEL-25891-G-GA|14
MEEKNTAPLVICSELHK
>ENST00000482917.1|SNV-124248-G-C|1
PSGHNSTLTSPQPLGLLPTK
>ENST00000525137.1|SNV-17211-A-T|3
MGAASSGAGSPRSSSAPSHPPMGR
>FUSION-ENST00000569282.2:949-ENST00000309865.11:34620|33
TFLYTNRQTCQDWLTRIR
>ENST00000519372.5|SNV-57696-C-G|4
AWGSRQTR
>ENST00000528195.5|SNV-69350-G-A|1
STPSPSADLLGLGAAPP
>ENST00000371117.8|SNV-62978-G-C|1
GSASSALVFTSR
>ENST00000513874.5|SNV-4661-T-G|5
ESGIPIKESAKIVYDSINK
>ENST00000393567.7|SNV-309905-C-T|5
ERLEKECTEK
>ENST00000468057.5|SNV-16795-G-A|3
MAISSVGGLILDKTVSDPNFAR
>ENST00000357559.9|MNV-44581-CG-C|2
FHLMKLDYHHHLI
>ENST00000359568.10|SNV-87580-C-T|2
EATIAERNLEIDALNQWK
>ENST00000482917.1|SNV-124248-G-C|2
MPSGHNSTLTSPQPLGLLPTK
>ENST00000521168.5|MNV-96157-GAGAA-G|3
KERGGAK
>ENST00000328405.7|SNV-246635-G-A|4
TVRLLHLLR
>ENST00000644917.1|SNV-97606-G-C|3
DLTSVNRMFAK
>ENST00000541522.5|SNV-1768-G-C|5
ERTEEQMEDYR
>ENST00000372517.8|INDEL-25891-G-GA|9
KHSTSSHLFRTTQIR
>ENST00000485887.1|SNV-97311-C-T|7
STPMVLPAPTRKTSPR
>ENST00000475315.5|MNV-44581-CG-C|1
DLSKMFMKTPLQLFLK
>ENST00000325888.12|SNV-26786-G-A|1
ALSVTIDGPSKVQLDCR
>ENST00000485887.1|SNV-97311-C-T|5
VLPAPTR
>ENST00000299427.12|SNV-2677-C-T|2
LFGGNFAHQASVACVVGQQGR
>ENST00000389120.8|SNV-16916-C-A|5
TLLHGTRGTHQHKVELIER
>ENST00000508305.5|SNV-26600-A-G|2
GDDSGATLLSASQTLRR
>ENST00000371756.4|SNV-15436-G-A|2
MGFPENR
>ENST00000522919.5|SNV-67852-G-A|2
MATDVDNR
>ENST00000409404.6|SNV-438054-C-A|5
IDPRTGVLYTAER
>ENST00000362003.9|INDEL-55639-C-CA|1
KTQPFIL
>ENST00000622527.1|SNV-1712-C-T|1
DQGSSALSANVSLR
>ENST00000477737.6|SNV-130811-G-C|2
FQEIPIYTISFNYNDDIANR
>ENST00000438447.2|SNV-448011-C-A|3
SSDLISSPGK
>FUSION-ENST00000569282.2:949-ENST00000309865.11:34620|78
DNQDTRK
>ENST00000545763.5|MNV-129217-GA-G|6
LMILLMK
>ENST00000397386.7|SNV-63816-G-T|1
HYCESLLPRCSGCDEIIFAEDYQR
>ENST00000355700.9|SNV-37696-C-T|1
SLLLVPSVLSLLLALLLPHCQK
>ENST00000649554.1|INDEL-40479-A-AA|2
MGHSNGKKK
>ENST00000249883.9|SNV-9146-A-G|4
TMRNEMDSEMRR
>ENST00000473186.5|SNV-272680-G-A|5
NVYENSKRDNGSNSCK
>ENST00000262519.14|SNV-3537-G-C|1
LDEFYIGHIPLKEVTFARLNDNVR
>ENST00000373825.7|SNV-33306-G-A|4
VVKSAEHYTETALDEIQLLK
>ENST00000644971.2|SNV-30818-C-T|1
LAVITSLDPGRKYK
>ENST00000413465.6|SNV-12463-G-A|3
QSQHMTEVVRHCPHHER
>ENST00000495532.1|SNV-2118-C-T|2
AKLSLREWP
>ENST00000369400.2|SNV-2466-A-G|4
TKTGQEESEAKTGQEESEAK
>ENST00000496811.6|INDEL-43902-A-AA|5
NGKSLHK
>FUSION-ENST00000238789.10:569-ENST00000446425.2:12255|2
GEELEFRGSGPDLVTANDGGILES
>ENST00000527921.1|SNV-172353-A-G|1
TQNINQPEHRSRMK
>ENST00000325888.12|SNV-26786-G-A|2
ALSVTIDGPSK
>ENST00000649046.1|SNV-176762-G-A|1
TCQQNSNIEPYLIFSNRYYLR
>ENST00000566552.1|SNV-12943-A-G|18
FGVCLRRWR
>ENST00000495027.5|SNV-91399-G-A|1
YYWENENAQVRIINCNVK
>ENST00000483222.5|SNV-181-G-A|2
LLPAEAPSAR
>ENST00000399080.2|SNV-485-G-A|3
AEVSQLLPSTSIHDIHGIR
>ENST00000502402.5|SNV-7895-G-A|5
DEVEEKSKDVINFTAK
>ENST00000428314.5|SNV-95047-C-G|5
LAAQEGQFTEPRR
>ENST00000538954.5|SNV-21130-C-T|3
LLAQTTLRNVLGIKNLSQISSLR
>ENST00000372517.8|INDEL-25891-G-GA|10
KHSTSSHLFR
>ENST00000409261.6|SNV-786106-G-A|3
VMLCIQENVKK
>ENST00000561933.1|SNV-9622-G-A|2
MQKEFGYDSPHDLDSD
>ENST00000440639.2|SNV-327-C-G|1
RAYCRLR
>ENST00000519372.5|SNV-57696-C-G|15
MSSGSGQSMQMAWGSRQTR
>ENST00000580162.1|SNV-103624-C-T|2
TTAKECGGGNETA
>ENST00000372731.8|SNV-41781-G-A|2
EAALTSEEVGADLEQVKVLQKK
>ENST00000496811.6|INDEL-43902-A-AA|2
NRWPGCCSS
>ENST00000369535.5|SNV-2863-C-A|2
EEYSAMR
>ENST00000368366.5|SNV-7546-G-T|7
DISRCPGACVAGLAERASTFAAAEI
>ENST00000487143.5|SNV-184067-T-C|3
MKTTEKLLPVP
>ENST00000357559.9|MNV-44581-CG-C|8
TPLQLFLK
>ENST00000644971.2|SNV-30818-C-T|3
LAVITSLDPGR
>ENST00000328405.7|SNV-246635-G-A|2
LLHLLRLLQK
>ENST00000483222.5|SNV-181-G-A|3
QVPGLRLLPAEAPSARSSVLSA
>ENST00000408926.8|SNV-64787-T-G|2
IVVGFILIFTVFNIK
>ENST00000509612.1|SNV-121102-G-A|1
ILNSPDNQILSGLSIEEYKTTL
>ENST00000506561.5|SNV-813-C-G|1
CGPCGASGGAQASGPRCHTAR
>ENST00000533371.6|SNV-2677-C-T|4
MRLFGGNFAHQASVACVVGQQGRGR
>ENST00000262113.9|SNV-61341-C-T|1
IEIVGDHSKLYLKNPDK
>ENST00000489172.5|SNV-33779-C-T|2
YEIWLRR
>ENST00000396954.8|SNV-7895-G-A|4
SKDVINFTAK
>ENST00000487143.5|SNV-184067-T-C|1
TTEKLLPVP
>ENST00000504590.1|SNV-35950-C-T|4
KLNFLIFQRK
>ENST00000523447.5|SNV-19576-C-T|4
MQQGILFLLLKDFLLMLGKL
>ENST00000566552.1|SNV-12943-A-G|3
LGHGACGGRR
>ENST00000330722.7|SNV-1736-A-C|3
NTYEDEINK
>ENST00000565726.2|SNV-18611-C-T|2
MWPIQEMEFYMRTFR
>ENST00000361488.7|SNV-152102-G-A|5
ENLKLEILKNIINNSEGSSSGSGHK
>ENST00000286096.9|SNV-10184-C-T|1
EQFLVLGRPVILKGVADHWPCMQK
>ENST00000571903.5|SNV-7726-G-C|1
MCHRIRR
>ENST00000428314.5|SNV-95047-C-G|7
KLAAQEGQFTEPRR
>ENST00000644844.1|SNV-45822-G-A|1
ANAAFLIGAYTVIYLKKTPEEAYR
>ENST00000566552.1|SNV-12943-A-G|7
RRLGHGACGGR
>ENST00000428314.5|SNV-95047-C-G|1
EEPPKEKLHTLEEFSYEFFR
>ENST00000397909.7|SNV-854969-C-T|5
EKELKLMDIR
>ENST00000483222.5|SNV-181-G-A|14
PSARLGSRSLPR
>ENST00000566552.1|SNV-12943-A-G|2
LGHGACGGRRMR
>ENST00000519372.5|SNV-57696-C-G|17
MSSGSGQSMQMAWGSR
>FUSION-ENST00000569282.2:949-ENST00000309865.11:34620|37
VIRTFLYTNR
>ENST00000538290.2|SNV-27477-A-G|1
QQWEKKALR
>ENST00000369535.5|SNV-646-G-A|2
TEYKLVVVGADGVGK
>ENST00000328908.9|SNV-186010-C-A|4
SRTAVDGFQR
>ENST00000489424.5|SNV-181-G-A|6
QVPGLRLLPAEGGDRQWQAPLAR
>ENST00000333129.4|SNV-124248-G-C|1
MQWTPEHAQWPQQHFDITSTTR
>ENST00000490976.5|SNV-103943-C-T|4
MRHSGPHQFPIPGVTSLTQPLRALL
>ENST00000474414.5|SNV-7926-G-A|5
TRPVPSQPQPAWSR
>ENST00000369501.2|SNV-22301-C-T|1
DLRYAFR
>ENST00000637923.2|SNV-385224-C-T|1
QAILPPNQQPALSLALSSCK
>ENST00000428314.5|SNV-95047-C-G|6
LAAQEGQFTEPR
>ENST00000566552.1|SNV-12943-A-G|14
SLGCPPLYPR
>ENST00000369400.2|SNV-2466-A-G|3
TGQEESEAKTGQEESEAK
>ENST00000569733.6|SNV-25901-G-T|8
TMMFLGTGLQAARSLGLRTA
>FUSION-ENST00000569282.2:949-ENST00000309865.11:34620|46
TDAILWQWAIWEAAQFTVLSK
>ENST00000303407.12|SNV-34909-C-T|1
LSSSSSSESGSSSFSGSSSDSSDSE
>ENST00000283921.5|SNV-6573-C-A|3
GPPPDGCALGTSRGVPVPGYFR
>ENST00000372731.8|SNV-41781-G-A|3
EAALTSEEVGADLEQVKVLQK
>ENST00000494122.1|SNV-3855-C-A|6
MTCLFLPILKQEK
>ENST00000483222.5|SNV-181-G-A|11
SLPRFCALPPRPVPAAR
>ENST00000517520.1|SNV-57696-C-G|19
VRPMSSGSGQSMQMAWGSRQTR
>ENST00000299427.12|SNV-2677-C-T|1
LFGGNFAHQASVACVVGQQGRGR
>ENST00000545763.5|MNV-129217-GA-G|10
MMKMIMRK
>ENST00000367763.7|SNV-27-T-C|1
AAVLAVAAARFGHFWGCR
>ENST00000485887.1|SNV-97311-C-T|9
STPMVLPAPTRK
>ENST00000509702.5|SNV-108172-C-A|6
SNYADLDSK
>ENST00000382844.2|MNV-3655-CAT-C|6
LWALQLIFVSTPALLVAMHVAYRRR
>ENST00000399080.2|SNV-485-G-A|1
AEVSQLLPSTSIHDIHGIRNENRK
>ENST00000297866.9|SNV-179-T-C|1
DTQLRVIPAEVKFLDTMAGR
>ENST00000271857.6|MNV-5084-GC-G|6
KFGWQMR
>ENST00000369400.2|SNV-2466-A-G|1
TGQEESEAKTGQEESKANIESK
>ENST00000371220.5|SNV-24961-C-A|3
DFHGEIGFTCNK
>ENST00000655597.2|SNV-68421-C-T|2
EEPKEGESLSMTLPR
>ENST00000519372.5|SNV-57696-C-G|12
SSGSGQSMQMAWGSRQTRR
>ENST00000651372.2|MNV-170450-TAAC-T|2
KVLQEASSPVPQETNSNTDKPYK
>ENST00000356128.4|SNV-48657-G-A|4
LKSDSVTEIGITFLKK
>ENST00000322263.8|SNV-9081-T-C|3
SNLLGNRFTVSDNGQNPQR
>ENST00000519372.5|SNV-57696-C-G|6
QMAWGSRQTRR
>ENST00000373825.7|SNV-33306-G-A|3
VVKSAEHYTETALDEIQLLKSVR
>ENST00000348261.11|SNV-51225-A-C|1
AAPGEPGWLGRLWVTFSGKLR
>ENST00000495912.5|SNV-41026-G-C|2
MEPEINCSEFCDSFPGQELDR
>ENST00000513876.4|SNV-521-G-A|3
SQPLFVTRTRGFGSAVG
>ENST00000483222.5|SNV-181-G-A|7
FCALPPRPVPAARLRPRQVPGLR
>ENST00000517520.1|SNV-57696-C-G|18
VRPMSSGSGQSMQMAWGSRQTRR
>ENST00000409439.6|SNV-5559-C-T|2
SGAVRPPTGKRPLPPVPLVR
>ENST00000462546.5|SNV-18159-C-T|5
MLTDVGTSSQVSSLR
>ENST00000393567.7|SNV-309905-C-T|4
LEKECTEK
>FUSION-ENST00000466801.5:5622-ENST00000322723.9:22077|9
RMTMTMRK
>ENST00000533371.6|SNV-2677-C-T|6
MRLFGGNFAHQASVACVVGQQGR
>FUSION-ENST00000569282.2:949-ENST00000309865.11:34620|65
VQLVHRGTCIRQAFGK
>ENST00000274710.4|SNV-18496-C-T|1
LACRLYHLEGFQRCDVAR
>ENST00000647318.1|SNV-23340-C-A|4
LALFNNKLTDGCAQSMAKLLACR
>ENST00000475315.5|MNV-44581-CG-C|8
AELTVEVRGSNGLSTR
>ENST00000467850.1|SNV-112883-C-T|2
RAGCTPWIPSSSPSLP
>ENST00000509612.1|SNV-121102-G-A|3
ILNSPDNQILSGLSIEEYK
>ENST00000322263.8|SNV-9081-T-C|2
FTVSDNGQNPQR
>ENST00000491674.1|MNV-44581-CG-C|1
GSNGLSTRPFKHPSKK
>FUSION-ENST00000569282.2:949-ENST00000309865.11:34620|18
SVLTLASAGCKSASLKHCLNGESR
>ENST00000372517.8|INDEL-25891-G-GA|7
HSTSSHLFRTTQIR
>ENST00000283921.5|SNV-6573-C-A|2
GVPVPGYFR
>ENST00000495912.5|SNV-41026-G-C|1
EPEINCSEFCDSFPGQELDR
>ENST00000644917.1|SNV-97606-G-C|1
MFAKLKR
>ENST00000520434.1|SNV-71323-C-T|6
MDHLYHAQK
>ENST00000438447.2|SNV-448011-C-A|4
AASELGQQPMTELDRSSDLISSPGK
>ENST00000322263.8|SNV-9081-T-C|4
LRSNLLGNRFTVSDNGQNPQR
>ENST00000508982.1|INDEL-142-G-GA|6
RDPEEPEKNR
>ENST00000311895.8|SNV-24674-G-A|1
GTASADVSTDTQK
>ENST00000478681.1|SNV-156501-C-T|2
EIPEQSQPKVSGDSPASQVCLG
>ENST00000428314.5|SNV-95047-C-G|4
LAAQEGQFTEPRREEPPK
>ENST00000409404.6|SNV-531136-G-A|6
SNLDKIVDGLGGK
>ENST00000215727.10|INDEL-10114-C-CA|1
HDKQNSR
>ENST00000424808.6|SNV-37648-C-T|5
QSVLWSRKPYGLSRSIVR
>ENST00000399246.3|SNV-8624-G-A|3
IPPDSKATLVLVGR
>ENST00000278849.4|SNV-21088-T-G|2
LEEGKLK
>ENST00000424808.6|SNV-37648-C-T|8
MQSVLWSRKPYGLSR
>ENST00000580162.1|SNV-103624-C-T|1
ECGGGNETA
>ENST00000530073.5|MNV-30327-TTTTTAA-T|6
MLDLAKIIR
>ENST00000520434.1|SNV-71323-C-T|7
NATSLNIAMDHLYHAQKTTMFR
>ENST00000625107.1|SNV-1544-C-A|3
AEPQRICRALWLTQWPSLILK
>ENST00000473186.5|SNV-272680-G-A|4
RDNGSNSCK
>ENST00000566552.1|SNV-12943-A-G|17
RWRSLGCPPLYPR
>ENST00000350210.6|SNV-7546-G-T|4
QVPRSLCGRPGR
>ENST00000019103.8|SNV-51840-C-G|1
EKRHSYLLK
>ENST00000530876.5|SNV-7926-G-A|2
MTRPVPSQPQPAWSRRSWLR
>ENST00000456584.5|SNV-57885-C-T|2
LFWLFSKR
>ENST00000475559.1|SNV-3154-C-T|5
QDIGTLTVPMFIRMNMKWGKPSK
>ENST00000538047.5|SNV-4206-C-T|1
CTNLEKKYGP
>ENST00000370185.7|SNV-42481-G-A|2
SNNQPRIMQVIAMSK
>ENST00000508982.1|INDEL-142-G-GA|2
RAGSSSGGVPGER
>ENST00000382844.2|MNV-3655-CAT-C|4
REEEEVHQGGDK
>ENST00000368366.5|SNV-7546-G-T|3
CPGACVAGLAERASTFAAAEI
>FUSION-ENST00000569282.2:949-ENST00000309865.11:34620|111
GETAASETQVLYRVMR
>ENST00000561933.1|SNV-9622-G-A|1
QKEFGYDSPHDLDSD
>ENST00000357308.9|SNV-28840-A-G|4
FLESKGYDFESETDTETIARLVK
>FUSION-ENST00000569282.2:949-ENST00000309865.11:34620|85
KHFSIILNLLGMLLK
>ENST00000393567.7|SNV-309905-C-T|1
ECTEKERLER
>ENST00000389120.8|SNV-16916-C-A|6
TLLHGTRGTHQHK
>ENST00000392011.7|SNV-89841-C-T|2
ALLDPLLELNSDR
>ENST00000567108.2|SNV-1303-G-A|3
ITGLPRTKNCSLK
>ENST00000397944.8|SNV-189471-C-T|1
NSVGSESKEMTQTGSGSAVWKK
>ENST00000644844.1|SNV-45822-G-A|5
RANAAFLIGAYTVIYLK
>ENST00000362003.9|INDEL-55639-C-CA|2
FIAKKTQPFIL
>ENST00000389138.7|SNV-24674-G-A|7
MFPLTLR
>FUSION-ENST00000569282.2:949-ENST00000309865.11:34620|13
KSVLSKPTDSSPEVINYLGNK
>ENST00000367763.7|SNV-27-T-C|5
SRAAVLAVAAAR
>FUSION-ENST00000238789.10:569-ENST00000446425.2:12255|14
AVDEEGCSLAAAEARSPCR
>ENST00000487143.5|SNV-184067-T-C|4
LMKTTEKLLPVP
>ENST00000395876.6|SNV-559-A-C|6
TQEPFREELASDR
>ENST00000324856.13|MNV-3437-GCGGCGGCGGGC-G|6
ELQDGAESNGGGGGGGAGSRR
>ENST00000644917.1|SNV-97606-G-C|4
SDDPGKDLTSVNRMFAK
>ENST00000473186.5|SNV-272680-G-A|1
DNGSNSCKR
>ENST00000515482.1|SNV-327-C-G|4
WWLRTGGGK
>ENST00000456584.5|SNV-57885-C-T|4
VCSPNERLFWLFSKR
>FUSION-ENST00000569282.2:949-ENST00000309865.11:34620|20
SVLTLASAGCK
>ENST00000360375.8|SNV-5727-C-T|3
LNVSYNHIDDLSGLILLHGIK
>ENST00000357308.9|SNV-28840-A-G|5
FLESKGYDFESETDTETIAR
>FUSION-ENST00000489770.1:67939-ENST00000557576.5:68119|1
CNHTNGLIPHPPTSGNWRAK
>ENST00000673693.1|SNV-52571-G-A|3
MVILKSFGLIYLYCPIHR
>ENST00000483222.5|SNV-181-G-A|13
LGSRSLPR
>ENST00000473186.5|SNV-287802-C-T|5
MQAFHSPKAFFPVGYEASRLYWSTR
>ENST00000552943.5|SNV-11374-C-T|5
RLQREWVGQHGLEAGHR
>ENST00000566552.1|SNV-12943-A-G|4
LGHGACGGR
>FUSION-ENST00000569282.2:949-ENST00000309865.11:34620|67
CVDVCRVQLVHRGTCIR
>ENST00000359988.4|SNV-12175-G-T|3
ANQLASQVEYNR
>FUSION-ENST00000569282.2:949-ENST00000309865.11:34620|73
LLMTWALEVAVVMKK
>ENST00000519372.5|SNV-57696-C-G|1
QTRRSLCW
>ENST00000286713.7|SNV-21130-C-T|1
NVLGIKNLSQILSDR
>ENST00000428314.5|SNV-95047-C-G|8
KLAAQEGQFTEPR
>ENST00000419830.2|SNV-69759-C-T|5
MKALWIGQYRYISPK
>ENST00000350210.6|SNV-7546-G-T|2
SLCGRPGR
>FUSION-ENST00000569282.2:949-ENST00000309865.11:34620|79
KDNQDTRK
>ENST00000520434.1|SNV-71323-C-T|5
DHLYHAQK
>ENST00000522917.5|SNV-171602-T-G|2
THVLKPPGK
>FUSION-ENST00000238789.10:569-ENST00000446425.2:12255|15
AVDEEGCSLAAAEAR
>ENST00000274710.4|SNV-18496-C-T|2
LACRLYHLEGFQR
>ENST00000504590.1|SNV-35950-C-T|7
MKLNFLIFQR
>ENST00000475315.5|MNV-44581-CG-C|6
AELTVEVRGSNGLSTRDLSK
>ENST00000356128.4|SNV-48657-G-A|5
LKSDSVTEIGITFLK
>ENST00000367662.5|SNV-306588-C-A|3
FLKRCSIYCVPPAK
>ENST00000382844.2|MNV-3655-CAT-C|3
REEEEVHQGGDKE
>ENST00000566288.1|MNV-129217-GA-G|7
DIFRVTYCYLGTDTTKAR
>ENST00000398187.6|SNV-4206-C-T|3
CQRCTNLEKK
>ENST00000369303.9|SNV-172720-T-G|1
IRNPNSLK
>ENST00000271857.6|MNV-5084-GC-G|2
ASTPAPCLTHCTFWTR
>ENST00000388918.10|MNV-16972-TACAA-T|1
ESMTLLFEVFTIWLIYS
>ENST00000490976.5|SNV-103943-C-T|3
RHSGPHQFPIPGVTSLTQPLRALL
>ENST00000495781.1|SNV-9081-T-C|4
LYPACRSNLLGNRFTVSDNGQNPQR
>ENST00000275732.5|MNV-8591-GGAG-G|1
ELTPLPPQEK
>ENST00000519372.5|SNV-57696-C-G|9
MQMAWGSRQTR
>ENST00000486477.1|SNV-13851-G-A|6
TGELPGSRRGTVEGSVQK
>ENST00000376636.7|SNV-137208-A-T|2
IATPRMIGLTVGFDK
>ENST00000530073.5|MNV-30327-TTTTTAA-T|4
MLDLAKIIRQETK
>ENST00000381142.3|MNV-16972-TACAA-T|2
LLFIPTLQFPKHSGR
>ENST00000308893.9|SNV-12943-A-G|1
HGSLVDEEVWGLPEEMEELR
>ENST00000409439.6|SNV-5559-C-T|1
SGAVRPPTGKRPLPPVPLVRTR
>ENST00000393567.7|SNV-309905-C-T|3
LEKECTEKER
>ENST00000522917.5|SNV-171602-T-G|3
IKTHVLKPPGKRPAGWSVQAK
>ENST00000261192.12|SNV-47266-A-G|3
KDCSNGCSAECTGEGGSREVVGTFK
>FUSION-ENST00000641145.1:67841-ENST00000334293.10:26324|27
ERGCAFLTYCARDSAIK
>ENST00000419830.2|SNV-69759-C-T|6
KALWIGQYR
>FUSION-ENST00000489770.1:67939-ENST00000557576.5:68119|4
MCNHTNGLIPHPPTSGNWR
>ENST00000522917.5|SNV-171602-T-G|1
THVLKPPGKRPAGWSVQAK
>ENST00000484014.5|MNV-5084-GC-G|1
QLYTHVSENLHLMPGPDSSGSR
>ENST00000655597.2|SNV-68421-C-T|1
EGESLSMTLPR
>ENST00000466828.5|SNV-711-C-A|3
MKESSQVPGVFLYNGHPIK
>FUSION-ENST00000489770.1:67939-ENST00000557576.5:68119|3
CNHTNGLIPHPPTSGNWR
>ENST00000398187.6|SNV-4206-C-T|4
CQRCTNLEK
>ENST00000372517.8|INDEL-25891-G-GA|6
HSTSSHLFRTTQIRGINCPQAR
>ENST00000341757.9|SNV-65497-C-G|1
DEVTTSAFLTVQLDRSLGGQAVQIR
>ENST00000409404.6|SNV-531136-G-A|3
HQEMTTFHPESPR
>ENST00000438447.2|SNV-448011-C-A|5
AASELGQQPMTELDR
>ENST00000522919.5|SNV-67852-G-A|1
ATDVDNR
>ENST00000361558.7|SNV-12978-A-G|2
ASPAPRPSGSSWGGR
>ENST00000328086.12|SNV-17833-C-T|1
SFNNCTRF
>ENST00000467850.1|SNV-112883-C-T|1
AGCTPWIPSSSPSLP
>ENST00000377252.5|SNV-230685-G-A|2
IYGPSDSTSRDLWVNIDQMEK
>FUSION-ENST00000569282.2:949-ENST00000309865.11:34620|72
KSETYAPLFCLPSFHK
>ENST00000513367.1|SNV-33306-G-A|4
VVKSAEHYTETALDEIQLLKSVSIR
>ENST00000519372.5|SNV-57696-C-G|16
SSGSGQSMQMAWGSR
>ENST00000471540.5|SNV-22283-G-A|3
MPWLDSVWFFIGTSISTFSFR
>ENST00000527921.1|SNV-172353-A-G|3
KTQNINQPEHRSR
>ENST00000485887.1|SNV-97311-C-T|10
MSTPMVLPAPTRK
>ENST00000435307.2|SNV-2264-A-G|1
ETMVPAWK
>ENST00000271857.6|MNV-5084-GC-G|3
FGWQMRASTPAPCLTHCTFWTRL
>ENST00000473186.5|SNV-272680-G-A|2
DNGSNSCK
>ENST00000255381.2|SNV-16689-A-T|5
AKRILEGDLK
>ENST00000523447.5|SNV-19576-C-T|1
DFLLMLGKL
>ENST00000509702.5|SNV-108172-C-A|7
QFFKSNYADLDSKSDDFDPASTK
>ENST00000369535.5|SNV-646-G-A|1
LVVVGADGVGK
>ENST00000539282.5|SNV-47266-A-G|3
SAAALARQDCSNGCSAECTGEGGSR
>ENST00000494122.1|SNV-3855-C-A|11
AGKTWTQEIVELIQNEGDVEK
>FUSION-ENST00000238789.10:569-ENST00000446425.2:12255|11
EAQGELLHSSPVK
>ENST00000644971.2|SNV-30818-C-T|4
DGQPQVVPVEGPQRLAVITSLDPGR
>FUSION-ENST00000569282.2:949-ENST00000309865.11:34620|14
HCLNGESRK
>ENST00000360375.8|SNV-5727-C-T|1
LNVSYNHIDDLSGLILLHGIKHKLR
>ENST00000371220.5|SNV-24961-C-A|1
DFHGEIGFTCNKKK
>ENST00000346162.10|SNV-33306-G-A|6
MKVVKSAEHYTETALDEIQLLK
>ENST00000548948.5|SNV-854969-C-T|6
MDIRLEALSSAHHLDQIREAMNR
>ENST00000255381.2|SNV-16689-A-T|3
RILEGDLKLAQESTMDTENDK
>ENST00000271588.9|SNV-131397-G-C|2
THIAYKVYEEIASTSSGQVFHLDK
>ENST00000486477.1|SNV-13851-G-A|5
RGTVEGSVQK
>FUSION-ENST00000569282.2:949-ENST00000309865.11:34620|45
TDAILWQWAIWEAAQFTVLSKLR
>ENST00000547407.5|SNV-11374-C-T|1
EWVGQHGLEAGHRWGPRAYPHPQPR
>ENST00000541522.5|SNV-1768-G-C|2
TEEQMEDYRGR
>ENST00000397909.7|SNV-854969-C-T|3
ELKLMDIRLEALSSAHHLDQIR
>ENST00000525137.1|SNV-17211-A-T|1
SSSAPSHPPMGRGTTASCWCR
>ENST00000489172.5|SNV-33779-C-T|3
DVRYEIWLRR
>ENST00000420595.2|SNV-4732-C-T|4
MLFLFLSHCHFLVCLAR
>ENST00000495272.5|MNV-12619-TAAG-T|2
NLKLQDLSFSPNLYLLW
>ENST00000456584.5|SNV-57885-C-T|6
VRVCSPNERLFWLFSK
>ENST00000533444.1|SNV-1311-G-A|1
ELAAEVEVQNGPNEDGEMFMRPGK
>ENST00000552943.5|SNV-11374-C-T|2
EWVGQHGLEAGHR
>ENST00000523593.6|MNV-972-TCCT-T|2
PGRSCVALVLAAAVSCAVAQHAPPR
>ENST00000254657.8|SNV-36432-A-G|4
TAPGLRNTSGMDSPWKK
>ENST00000533770.5|SNV-295850-T-A|1
MDGGTIK
>ENST00000475559.1|SNV-3154-C-T|2
MFIRMNMKWGKPSK
>ENST00000420595.2|SNV-4732-C-T|3
LFLFLSHCHFLVCLAR
>ENST00000614467.4|SNV-118052-C-T|5
EPLKASQCSSGPEGHR
>ENST00000361488.7|SNV-152102-G-A|3
LEILKNIINNSEGSSSGSGHKHSSR
>ENST00000569733.6|SNV-25901-G-T|6
MFLGTGLQAARSLGLR
>ENST00000349485.9|SNV-22283-G-A|2
FFIGTSISTFSFR
>ENST00000625107.1|SNV-1544-C-A|2
ICRALWLTQWPSLILK
>ENST00000349485.9|SNV-22283-G-A|1
FFIGTSISTFSFRIHEER
>ENST00000487556.6|INDEL-25891-G-GA|13
EEKNTAPLVICSELHK
>ENST00000508982.1|INDEL-142-G-GA|4
DPEEPEKNRTQR
>ENST00000467850.1|SNV-112883-C-T|3
KRAGCTPWIPSSSPSLP
>ENST00000382844.2|MNV-3655-CAT-C|2
EEEEVHQGGDK
>ENST00000413465.6|SNV-12463-G-A|1
HCPHHERCSDSDGLAPPQHLIR
>ENST00000492950.5|MNV-2603-CCTT-C|2
SSEPFYSDDKMAHHTLLGSGHVGLR
>FUSION-ENST00000466801.5:5622-ENST00000322723.9:22077|14
MMRMTMTMR
>ENST00000567108.2|SNV-1303-G-A|2
TKNCSLK
>ENST00000371237.9|SNV-214-G-A|3
MKNSRTWTWR
>ENST00000254657.8|SNV-36432-A-G|5
TAPGLRNTSGMDSPWK
>ENST00000468057.5|SNV-16795-G-A|1
TVSDPNFAR
>ENST00000622330.4|SNV-25378-C-A|3
STPYLTTK
>ENST00000474414.5|SNV-7926-G-A|3
TRPVPSQPQPAWSRR
>ENST00000330722.7|SNV-1736-A-C|1
NTYEDEINKRTAAENEFVTLK
>ENST00000379757.9|SNV-20-C-T|1
MPVRPGR
>ENST00000359568.10|SNV-87580-C-T|3
AKEATIAERNLEIDALNQWK
>ENST00000487143.5|SNV-184067-T-C|2
KTTEKLLPVP
>ENST00000644844.1|SNV-45822-G-A|3
ANAAFLIGAYTVIYLK
>ENST00000489172.5|SNV-33779-C-T|5
NYNPQAKDVRYEIWLR
>ENST00000504590.1|SNV-35950-C-T|5
MKLNFLIFQRK
>ENST00000649755.1|MNV-147-CT-C|1
LPPGLRPS
>ENST00000513874.5|SNV-4661-T-G|1
IVYDSINKEHVLK
>ENST00000637795.1|SNV-930896-G-A|1
MSPWPQDSHGLYNSTDSLDSNK
>ENST00000396954.8|SNV-7895-G-A|3
SKDVINFTAKK
>ENST00000350210.6|SNV-7546-G-T|3
QVPRSLCGRPGRESLHLR
>ENST00000545763.5|MNV-129217-GA-G|17
RVGEAVLTSLFWIWK
>ENST00000282369.7|SNV-49850-G-T|3
GKHFLAFRVEPYSYLVK
>ENST00000509612.1|SNV-121102-G-A|4
MILNSPDNQILSGLSIEEYK
>ENST00000644844.1|SNV-45822-G-A|4
RANAAFLIGAYTVIYLKK
>ENST00000397386.7|SNV-63816-G-T|3
DGAPWCGRHYCESLLPR
>ENST00000249883.9|SNV-9146-A-G|2
NEMDSEMRR
>ENST00000520434.1|SNV-71323-C-T|9
ECVGLPLKNATSLNIAMDHLYHAQK
>ENST00000379263.8|SNV-32210-C-T|3
ELVEMVKVK
>ENST00000409460.5|SNV-130811-G-C|2
MMTLQTGF
>ENST00000528815.5|SNV-69350-G-A|3
RDRSVDVNGGPEPAPASTSAMVCL
>ENST00000459892.5|SNV-33370-G-A|2
RLCGANGVWGPVHSSCTDAR
>ENST00000379705.8|SNV-86519-G-A|3
NVNAPYRDHIPLRIVR
>ENST00000356128.4|SNV-48657-G-A|3
SDSVTEIGITFLK
>ENST00000502402.5|SNV-7895-G-A|6
MDEVEEKSKDVINFTAK
>FUSION-ENST00000569282.2:949-ENST00000309865.11:34620|36
VIRTFLYTNRQTCQDWLTR
>ENST00000350210.6|SNV-7546-G-T|1
SLCGRPGRESLHLR
>ENST00000489424.5|SNV-181-G-A|1
QWQAPLARAFGNPG
>ENST00000330722.7|SNV-1736-A-C|4
GMQDLVEDFKNTYEDEINKR
>ENST00000551848.1|SNV-639-C-G|1
LTVKQQYDELEAEYDSLKQELEQLK
>ENST00000401722.7|SNV-7894-G-A|1
MPESLKKK
>ENST00000512471.1|SNV-25378-C-A|2
STPYLTTKAVLLSEQSGR
>ENST00000528815.5|SNV-69350-G-A|2
DRSVDVNGGPEPAPASTSAMVCL
>ENST00000475315.5|MNV-44581-CG-C|7
MAELTVEVRGSNGLSTRDLSK
>ENST00000448983.1|SNV-1149025-C-T|1
PLFVPLSSTRSV
>ENST00000513120.2|SNV-59762-G-A|3
FGKPVKNTRISVK
>ENST00000545763.5|MNV-129217-GA-G|16
RVGEAVLTSLFWIWKK
>FUSION-ENST00000569282.2:949-ENST00000309865.11:34620|12
SVLSKPTDSSPEVINYLGNK
>ENST00000569733.6|SNV-25901-G-T|4
MFLGTGLQAARSLGLRTA
>ENST00000491674.1|MNV-44581-CG-C|7
MAELTVEVRGSNGLSTRPFK
>ENST00000262519.14|SNV-3537-G-C|3
LDEFYIGHIPLK
>ENST00000409404.6|SNV-438054-C-A|2
TGVLYTAERLDHEAQDK
>ENST00000566552.1|SNV-12943-A-G|19
EELRVPSLVPQER
>ENST00000483222.5|SNV-181-G-A|6
LRPRQVPGLR
>ENST00000409404.6|SNV-531136-G-A|1
HQEMTTFHPESPRILTARR
>ENST00000262304.9|SNV-24608-C-A|1
SLHVLVLVLEVLR
>ENST00000567108.2|SNV-1303-G-A|4
ITGLPRTK
>ENST00000483222.5|SNV-181-G-A|16
PSARLGSR
>ENST00000562122.1|SNV-18611-C-T|2
MSSQDVAHSGDGVLHADLQTYAPR
>ENST00000565726.2|SNV-18611-C-T|4
ELESCPPKMWPIQEMEFYMRTFR
>ENST00000359988.4|SNV-12175-G-T|2
ANQLASQVEYNRGHDER
>ENST00000401722.7|SNV-7894-G-A|7
VYFRLPRPPPPK
>ENST00000379263.8|SNV-32210-C-T|1
VKKAAQEQVLNASR
>ENST00000438447.2|SNV-448011-C-A|2
SSDLISSPGKK
>ENST00000452346.6|MNV-13059-AC-A|1
SIQIEADNVSLTP
>ENST00000397944.8|SNV-189471-C-T|2
NSVGSESKEMTQTGSGSAVWK
>ENST00000248104.11|SNV-48400-A-T|2
AKQCVACRVR
>ENST00000278853.9|SNV-1997-G-C|3
DGRFHLRLFMEAVLPNGR
>ENST00000419830.2|SNV-69759-C-T|7
MKALWIGQYR
>ENST00000360104.7|SNV-287802-C-T|3
AFFPVGYEASR
>ENST00000518659.5|SNV-842157-G-T|1
QTAVTETDGCPDLCNGNGR
>ENST00000562122.1|SNV-18611-C-T|3
WPIQEMEFYMRTFRHMR
>ENST00000348261.11|SNV-51225-A-C|2
AAPGEPGWLGRLWVTFSGK
>FUSION-ENST00000569282.2:949-ENST00000309865.11:34620|47
NLLKTDAILWQWAIWEAAQFTVLSK
>FUSION-ENST00000238789.10:569-ENST00000446425.2:12255|3
GEELEFR
>ENST00000357308.9|SNV-28840-A-G|3
GYDFESETDTETIAR
>ENST00000485901.1|SNV-2118-C-T|3
MAKLSLR
>ENST00000622330.4|SNV-25378-C-A|4
SPLSNVVCEWGPRSTPYLTTK
>ENST00000566288.1|MNV-129217-GA-G|3
AREEGWEK
>FUSION-ENST00000238789.10:569-ENST00000446425.2:12255|1
GSGPDLVTANDGGILES
>ENST00000513874.5|SNV-4661-T-G|2
IVYDSINK
>ENST00000381142.3|MNV-16972-TACAA-T|5
LVYLTRLLFIPTLQFPK
>ENST00000485887.1|SNV-97311-C-T|3
VLPAPTRK
>ENST00000372731.8|SNV-41781-G-A|1
VLQKKFDDFQK
>ENST00000567108.2|SNV-1303-G-A|7
HGQWSATPFRITGLPR
>ENST00000401722.7|SNV-7894-G-A|4
LPRPPPPKMPESLK
>ENST00000451604.7|SNV-999156-C-A|3
VSTIGYLNDNDAVTK
>ENST00000622330.4|SNV-25378-C-A|5
KSPLSNVVCEWGPRSTPYLTTK
>ENST00000548841.5|SNV-17905-T-C|5
QQGKQTEAVWK
>ENST00000262113.9|SNV-61341-C-T|5
FKIEIVGDHSK
>ENST00000255381.2|SNV-16689-A-T|2
ILEGDLK
>FUSION-ENST00000569282.2:949-ENST00000309865.11:34620|66
VQLVHRGTCIR
>FUSION-ENST00000569282.2:949-ENST00000309865.11:34620|80
KDNQDTR
>ENST00000320095.12|SNV-5655-A-T|1
TSGFQYELVRRHR
>ENST00000311303.7|SNV-50693-G-A|1
MTCEPQGNR
>ENST00000545763.5|MNV-129217-GA-G|3
LWMLFLTTR
>ENST00000409404.6|SNV-438054-C-A|7
KFRIDPR
>ENST00000396444.7|SNV-69759-C-T|3
ALWIGQYR
>ENST00000261192.12|SNV-47266-A-G|4
KDCSNGCSAECTGEGGSR
>ENST00000324856.13|MNV-3437-GCGGCGGCGGGC-G|4
RGAGPEELERER
>ENST00000355527.8|SNV-17211-A-T|1
VIECSFTSADGQRHHSK
>ENST00000379705.8|SNV-86519-G-A|5
RNVNAPYRDHIPLR
>ENST00000328908.9|SNV-186010-C-A|2
TAVDGFQR
>ENST00000367206.7|SNV-1019186-A-T|1
EVLESQSQVFIGNPEGVVAMNPT
>ENST00000625107.1|SNV-1544-C-A|1
ALWLTQWPSLILK
>FUSION-ENST00000569282.2:949-ENST00000309865.11:34620|68
CVDVCRVQLVHR
>ENST00000371220.5|SNV-24961-C-A|2
DFHGEIGFTCNKK
>ENST00000545763.5|MNV-129217-GA-G|5
LMILLMKLWMLFLTTR
>ENST00000497339.6|SNV-7079-G-A|4
ELLETWGSSSAIRHTPLPQQRHISK
>ENST00000565726.2|SNV-18611-C-T|3
MWPIQEMEFYMR
>ENST00000389120.8|SNV-16916-C-A|7
AHLDEARTLLHGTRGTHQHK
>ENST00000261192.12|SNV-47266-A-G|1
DCSNGCSAECTGEGGSREVVGTFK
>ENST00000311303.7|SNV-50693-G-A|2
GSRMTCEPQGNR
>ENST00000350210.6|SNV-7546-G-T|5
APDPSGTGAHGHKQVPRSLCGRPGR
>ENST00000545763.5|MNV-129217-GA-G|15
VGEAVLTSLFWIWK
>ENST00000651151.1|SNV-111602-C-T|3
NYMYLFEGK
>ENST00000460695.1|INDEL-43902-A-AA|3
KKNVSIEDYY
>ENST00000512390.1|SNV-26600-A-G|4
PLLPIRGDDSGATLLSASQTLRR
>ENST00000395011.5|SNV-81289-C-A|2
VIAPPLIKFDMLMSPEGARAPIP
>ENST00000367657.7|SNV-132500-G-T|3
SWMDLTPGSDNAK
>FUSION-ENST00000238789.10:569-ENST00000446425.2:12255|6
QPGFVHIVSTGRSANYLR
>ENST00000569733.6|SNV-25901-G-T|5
MMFLGTGLQAARSLGLRTA
>ENST00000647318.1|SNV-23340-C-A|3
LTDGCAQSMAK
>ENST00000396954.8|SNV-7895-G-A|2
DVINFTAK
>ENST00000491062.5|MNV-44581-CG-C|6
GSNGLSTRYIQEQMTKSHVGGGWLK
>ENST00000283921.5|SNV-6573-C-A|1
GVPVPGYFRLSQAYGTAK
>ENST00000495272.5|MNV-12619-TAAG-T|3
RNLKLQDLSFSPNLYLLW
>ENST00000478681.1|SNV-156501-C-T|3
EQKEIPEQSQPKVSGDSPASQVCLG
>ENST00000320095.12|SNV-5655-A-T|4
RTSGFQYELVRR
>ENST00000530876.5|SNV-7926-G-A|1
TRPVPSQPQPAWSRRSWLR
>ENST00000449018.7|SNV-41785-A-T|2
CRVPPVPLLQLE
>ENST00000518203.5|SNV-61341-C-T|3
GLKLKSWGITPSCT
>ENST00000405093.8|SNV-14446-G-T|5
NKIQLEAKVNEMNER
>ENST00000566552.1|SNV-12943-A-G|10
RGALLARR
>ENST00000367109.7|SNV-12708-A-G|5
IIHCDLKPENILLKHHGRGSTK
>FUSION-ENST00000569282.2:949-ENST00000309865.11:34620|112
GETAASETQVLYR
>ENST00000548841.5|SNV-17905-T-C|4
QQGKQTEAVWKTEVASSSYAIEK
>ENST00000302035.11|SNV-27477-A-G|1
TNHYQTTVGKK
>ENST00000468057.5|SNV-16795-G-A|2
AISSVGGLILDKTVSDPNFAR
>ENST00000261192.12|SNV-47266-A-G|5
MKDCSNGCSAECTGEGGSR
>ENST00000263997.11|SNV-9622-G-A|3
MWSKYPLDMQKEFGYDSPHDLDSD
>FUSION-ENST00000569282.2:949-ENST00000309865.11:34620|84
KHFSIILNLLGMLLKK
>ENST00000509702.5|SNV-108172-C-A|4
SNYADLDSKSDDFDPASTKSK
>ENST00000521168.5|MNV-96157-GAGAA-G|1
GGAKAKK
>ENST00000473186.5|SNV-272680-G-A|3
RDNGSNSCKR
>ENST00000403734.2|SNV-5089-C-G|1
DSVADRALLPHVLCK
>ENST00000370185.7|SNV-42481-G-A|5
AAEKTVACNRSNNQPR
>ENST00000263997.11|SNV-9622-G-A|5
QRMWSKYPLDMQK
>ENST00000459892.5|SNV-33370-G-A|1
LCGANGVWGPVHSSCTDAR
>ENST00000519372.5|SNV-57696-C-G|7
MQMAWGSRQTRR
>ENST00000471540.5|SNV-22283-G-A|2
PWLDSVWFFIGTSISTFSFR
>ENST00000367657.7|SNV-132500-G-T|2
SWMDLTPGSDNAKLSLMNK
>ENST00000520434.1|SNV-71323-C-T|3
DHLYHAQKTTMFR
>ENST00000477737.6|SNV-130811-G-C|4
RFQEIPIYTISFNYNDDIANR
>ENST00000508982.1|INDEL-142-G-GA|8
KKTELSER
>ENST00000376636.7|SNV-137208-A-T|5
NCILDDKRPHVKIATPR
>ENST00000513876.4|SNV-521-G-A|2
TRGFGSAVG
>ENST00000377252.5|SNV-230685-G-A|1
IYGPSDSTSRDLWVNIDQMEKDK
>ENST00000368366.5|SNV-7546-G-T|4
CPGACVAGLAER
>ENST00000370056.9|SNV-347576-G-T|2
GDAHSLFWQGRNLASGEV
>ENST00000504590.1|SNV-35950-C-T|6
KLNFLIFQR
>FUSION-ENST00000466801.5:5622-ENST00000322723.9:22077|5
LWRLHQPK
>ENST00000262109.8|SNV-22244-C-G|7
VTSEKVSQKHAEPLR
>ENST00000541522.5|SNV-1768-G-C|1
TEEQMEDYRGRTTFVSK
>ENST00000523222.5|SNV-37648-C-T|4
MVFQQVGVSMQSVLWSRKPYGLSR
>ENST00000649979.2|INDEL-40479-A-AA|3
SQRTCLCR
>ENST00000388922.9|SNV-13875-G-T|1
LAADPVLSGLAQIMRECWYPNPSAR
>ENST00000328405.7|SNV-246635-G-A|3
TVRLLHLLRLLQK
>ENST00000508305.5|SNV-26600-A-G|1
GDDSGATLLSASQTLRRLHNR
>ENST00000255409.8|SNV-5468-G-T|1
ISQHLDFISIMTYDFHGACR
>ENST00000348261.11|SNV-51225-A-C|6
RAQQRAAPGEPGWLGR
>ENST00000649935.1|MNV-7197-AAGAACATGATAA-A|2
DVSTWMQSNHSCHWAKGLR
>ENST00000485023.1|SNV-14980-G-T|1
WTPVLHLPCGADNVFI
>ENST00000367657.7|SNV-132500-G-T|1
SWMDLTPGSDNAKLSLMNKYK
>ENST00000566552.1|SNV-12943-A-G|11
RGALLAR
>ENST00000636569.1|SNV-73197-G-A|4
EKIEGCHICTSVTPGKPQVFLGK
>ENST00000673693.1|SNV-52571-G-A|2
VILKSFGLIYLYCPIHR
>ENST00000474414.5|SNV-7926-G-A|6
MTRPVPSQPQPAWSR
>ENST00000271857.6|MNV-5084-GC-G|9
SLWPPQRPSNSR
>ENST00000367662.5|SNV-306588-C-A|1
CSIYCVPPAK
>FUSION-ENST00000569282.2:949-ENST00000309865.11:34620|109
CVTAANQVFFSEAVLTAANER
>ENST00000508982.1|INDEL-142-G-GA|5
DPEEPEKNR
>ENST00000381142.3|MNV-16972-TACAA-T|6
SLSAWKLVYLTRLLFIPTLQFPK
>ENST00000569733.6|SNV-25901-G-T|11
MKTMMFLGTGLQAARSLGLR
>ENST00000329905.6|SNV-3235-G-A|2
SVRPCFTQATFLKSK
>ENST00000282369.7|SNV-49850-G-T|4
GKHFLAFR
>ENST00000483222.5|SNV-181-G-A|12
LGSRSLPRFCALPPRPVPAAR
>ENST00000405093.8|SNV-14446-G-T|3
VNEMNER
>ENST00000426126.6|SNV-45472-G-A|1
SAIVDQLGGDLNSTPLHWATR
>ENST00000485901.1|SNV-2118-C-T|1
TSMTARWSTGAWMRHSSGIGVR
>ENST00000367109.7|SNV-12708-A-G|4
HHGRGSTK
>ENST00000456584.5|SNV-57885-C-T|1
LFWLFSKRSTTENFFLK
>ENST00000357559.9|MNV-44581-CG-C|5
IIGNQNAR
>ENST00000338492.9|SNV-16860-G-A|1
GLYDGPIHEVMVPAKPGSGAPAR
>ENST00000271857.6|MNV-5084-GC-G|8
SLWPPQRPSNSRK
>ENST00000372517.8|INDEL-25891-G-GA|5
TTQIRGINCPQAR
>ENST00000574684.1|SNV-12463-G-A|5
TEVVRHCPHHER
>ENST00000518203.5|SNV-61341-C-T|1
SWGITPSCT
>ENST00000619186.4|SNV-12463-G-A|5
MAIYKQSQHMTEVVRHCPHHER
>ENST00000357308.9|SNV-28840-A-G|1
GYDFESETDTETIARLVKYMYDNR
>FUSION-ENST00000569282.2:949-ENST00000309865.11:34620|71
KSETYAPLFCLPSFHKFCK
>ENST00000513874.5|SNV-4661-T-G|3
ESAKIVYDSINKEHVLK
>ENST00000475315.5|MNV-44581-CG-C|5
GSNGLSTR
>ENST00000545763.5|MNV-129217-GA-G|11
MMKMIMR
>ENST00000566552.1|SNV-12943-A-G|5
RLGHGACGGRR
>ENST00000515482.1|SNV-327-C-G|5
KWWLRTGGGK
>ENST00000545763.5|MNV-129217-GA-G|20
GNGHFQGHLLLPGNRYNQSKR
>ENST00000359568.10|SNV-87580-C-T|1
NLEIDALNQWK
>ENST00000328405.7|SNV-246635-G-A|1
LLHLLRLLQKLDR
>ENST00000523170.5|SNV-37648-C-T|3
IKFLLYFGLGSHMVCLEVS
>ENST00000566288.1|MNV-129217-GA-G|10
MDIFRVTYCYLGTDTTK
>ENST00000513876.4|SNV-521-G-A|1
GFGSAVG
>ENST00000566552.1|SNV-12943-A-G|16
WRSLGCPPLYPR
>ENST00000541522.5|SNV-1768-G-C|3
TEEQMEDYR
>ENST00000320095.12|SNV-5655-A-T|5
RTSGFQYELVR
>ENST00000369303.9|SNV-172720-T-G|3
FEQIVGILDKRIR
>ENST00000494122.1|SNV-3855-C-A|9
TWTQEIVELIQNEGDVEK
>ENST00000389120.8|SNV-16916-C-A|2
VELIERDEVSLHK
>ENST00000372517.8|INDEL-25891-G-GA|2
GINCPQARR
>FUSION-ENST00000569282.2:949-ENST00000309865.11:34620|81
HFSIILNLLGMLLKKDNQDTR
>ENST00000489424.5|SNV-181-G-A|2
QWQAPLAR
>ENST00000523170.5|SNV-37648-C-T|4
KIKFLLYFGLGSHMVCLEVS
>ENST00000263997.11|SNV-9622-G-A|4
MWSKYPLDMQK
>FUSION-ENST00000569282.2:949-ENST00000309865.11:34620|63
GTCIRQAFGKLLK
>ENST00000329905.6|SNV-3235-G-A|3
SVRPCFTQATFLK
>ENST00000375023.3|SNV-22851-G-A|4
DMVYPYPGARTEEK
>ENST00000471163.1|SNV-15436-G-A|5
LDEDEDERVDEAALRQLTK
>ENST00000569733.6|SNV-25901-G-T|2
FLGTGLQAARSLGLRTA
>FUSION-ENST00000238789.10:569-ENST00000446425.2:12255|8
SRQPGFVHIVSTGRSANYLR
>ENST00000401722.7|SNV-7894-G-A|6
VYFRLPRPPPPKMPESLK
>ENST00000369400.2|SNV-2466-A-G|2
TGQEESEAKTGQEESEAKTGQEESK
>ENST00000389120.8|SNV-16916-C-A|4
GTHQHKVELIER
>ENST00000376636.7|SNV-137208-A-T|4
RPHVKIATPR
>ENST00000409404.6|SNV-531136-G-A|2
HQEMTTFHPESPRILTAR
>ENST00000262113.9|SNV-61341-C-T|4
FKIEIVGDHSKLYLK
>ENST00000545763.5|MNV-129217-GA-G|9
MIMRKLMILLMK
>FUSION-ENST00000238789.10:569-ENST00000446425.2:12255|4
SANYLRGEELEFR
>ENST00000409404.6|SNV-531136-G-A|4
IVDGLGGKHQEMTTFHPESPR
>ENST00000487143.5|SNV-184067-T-C|5
MLMKTTEKLLPVP
>ENST00000396444.7|SNV-69759-C-T|1
ALWIGQYRYISPKDFK
>ENST00000649554.1|INDEL-40479-A-AA|5
MSDFGTQPYEQWAIQMEKKSCK
>ENST00000278853.9|SNV-1997-G-C|1
LFMEAVLPNGR
>ENST00000468067.5|SNV-37696-C-T|2
RAFCWSPVSSPSCSPSSCLTAR
>ENST00000286096.9|SNV-10184-C-T|3
LHRPSLQHFREQFLVLGRPVILK
>ENST00000508982.1|INDEL-142-G-GA|1
AGSSSGGVPGER
>ENST00000330722.7|SNV-1736-A-C|5
GMQDLVEDFKNTYEDEINK
>ENST00000389138.7|SNV-24674-G-A|5
FPLTLRKPVAR
>ENST00000533371.6|SNV-2677-C-T|5
RLFGGNFAHQASVACVVGQQGR
>ENST00000346162.10|SNV-33306-G-A|5
KVVKSAEHYTETALDEIQLLK
>ENST00000566552.1|SNV-12943-A-G|1
RMRVFWMR
>ENST00000566288.1|MNV-129217-GA-G|2
AREEGWEKQC
>FUSION-ENST00000569282.2:949-ENST00000309865.11:34620|77
DNQDTRKLLMTWALEVAVVMK
>ENST00000372517.8|INDEL-25891-G-GA|4
TTQIRGINCPQARR
>ENST00000435030.6|SNV-108502-G-T|2
RATEILNLLLKDLG
>FUSION-ENST00000466801.5:5622-ENST00000322723.9:22077|3
LHQPKER
>ENST00000522917.5|SNV-171602-T-G|5
HCGKIKTHVLKPPGK
>ENST00000644844.1|SNV-45822-G-A|6
KRANAAFLIGAYTVIYLK
>ENST00000506326.1|SNV-9146-A-G|7
MRNEMDSEMR
>ENST00000288513.9|MNV-71246-AAGA-A|2
LVEPVLEKGR
>ENST00000397944.8|SNV-189471-C-T|4
EPNSKNSVGSESK
>ENST00000622527.1|SNV-1712-C-T|2
AFELTLQARDQGSSALSANVSLR
>ENST00000369535.5|SNV-2863-C-A|1
EEYSAMRDQYMR
>ENST00000649979.2|INDEL-40479-A-AA|2
SQRTCLCRTFEEVQ
>ENST00000655597.2|SNV-68421-C-T|3
VKEEPKEGESLSMTLPR
>ENST00000548841.5|SNV-17905-T-C|2
QTEAVWKTEVASSSYAIEK
>ENST00000297866.9|SNV-179-T-C|3
DMDSSGRDTQLRVIPAEVK
>ENST00000471540.5|SNV-22283-G-A|1
PWLDSVWFFIGTSISTFSFRIHEER
>ENST00000409460.5|SNV-130811-G-C|1
MTLQTGF
>ENST00000428314.5|SNV-95047-C-G|9
RKLAAQEGQFTEPR
>ENST00000428314.5|SNV-95047-C-G|2
EEPPKEK
>ENST00000565726.2|SNV-18611-C-T|5
ELESCPPKMWPIQEMEFYMR
>ENST00000409404.6|SNV-438054-C-A|1
TGVLYTAERLDHEAQDKHILNIMVR
>ENST00000262113.9|SNV-61341-C-T|2
IEIVGDHSKLYLK
>ENST00000523170.5|SNV-37648-C-T|1
MVCLEVS
>ENST00000361377.8|SNV-1490-C-G|2
SETISVPEEIKALQLWK
>ENST00000473186.5|SNV-287802-C-T|4
QAFHSPKAFFPVGYEASRLYWSTR
>ENST00000533371.6|SNV-2677-C-T|3
RLFGGNFAHQASVACVVGQQGRGR
>ENST00000302035.11|SNV-27477-A-G|2
TNHYQTTVGK
>ENST00000388918.10|MNV-16972-TACAA-T|2
VTVTPRESMTLLFEVFTIWLIYS
>ENST00000320095.12|SNV-5655-A-T|3
TSGFQYELVR
>ENST00000485887.1|SNV-97311-C-T|8
MSTPMVLPAPTRKTSPR
>ENST00000547407.5|SNV-11374-C-T|2
EWVGQHGLEAGHRWGPR
>ENST00000468990.1|SNV-214-G-A|4
DLEGAGGAISSLCCPGLSQFAWLQR
>ENST00000566288.1|MNV-129217-GA-G|5
VTYCYLGTDTTKAR
>ENST00000474414.5|SNV-7926-G-A|1
TRPVPSQPQPAWSRRSWLQNHR
>ENST00000357559.9|MNV-44581-CG-C|10
MFMKTPLQLFLK
>ENST00000355527.8|SNV-17211-A-T|3
KPKVIECSFTSADGQRHHSK
>ENST00000538954.5|SNV-21130-C-T|2
NVLGIKNLSQISSLR
>ENST00000367763.7|SNV-27-T-C|6
MSRAAVLAVAAAR
>ENST00000254657.8|SNV-36432-A-G|1
NTSGMDSPWKKTGK
>ENST00000480426.5|SNV-37036-T-G|1
GAFYPGSGFAFYSLDYMR
>ENST00000552943.5|SNV-11374-C-T|3
LQREWVGQHGLEAGHRLLCLHVRP
>ENST00000428314.5|SNV-95047-C-G|3
REEPPKEK
>ENST00000355527.8|SNV-17211-A-T|2
VIECSFTSADGQR
>ENST00000652107.1|INDEL-111313-T-TTTGA|1
STVDAEAVHKLLTLID
>FUSION-ENST00000569282.2:949-ENST00000309865.11:34620|1
IDMKKLLR
>ENST00000506326.1|SNV-9146-A-G|6
RNEMDSEMR
>ENST00000372517.8|INDEL-25891-G-GA|3
GINCPQAR
>ENST00000471163.1|SNV-15436-G-A|6
MLDEDEDERVDEAALRQLTK
>ENST00000336596.7|SNV-234314-C-G|2
CGWNIKQCEPCSPNVRFLAR
>ENST00000491674.1|MNV-44581-CG-C|3
GSNGLSTRPFK
>ENST00000271857.6|MNV-5084-GC-G|7
SLWPPQRPSNSRKFGWQMR
>ENST00000355527.8|SNV-17211-A-T|4
KPKVIECSFTSADGQR
>ENST00000357559.9|MNV-44581-CG-C|3
IIGNQNARFHLMKLDYHHHLI
>ENST00000483222.5|SNV-181-G-A|10
SLPRFCALPPRPVPAARLRPR
>ENST00000374466.4|SNV-17062-T-A|1
EQAPSELLEFLHSQIDKAEVSIGAK
>ENST00000271857.6|MNV-5084-GC-G|5
KFGWQMRASTPAPCLTHCTFWTR
>ENST00000370185.7|SNV-42481-G-A|1
SNNQPRIMQVIAMSKQQGVLQSSPK
>ENST00000548948.5|SNV-854969-C-T|5
DIRLEALSSAHHLDQIREAMNR
>ENST00000574684.1|SNV-12463-G-A|3
TEVVRHCPHHERCSDSDGWL
>ENST00000552943.5|SNV-11374-C-T|1
EWVGQHGLEAGHRLLCLHVRP
>ENST00000491062.5|MNV-44581-CG-C|9
AELTVEVRGSNGLSTRYIQEQMTK
>ENST00000485887.1|SNV-97311-C-T|12
MSTPMVLPAPTR
>ENST00000475559.1|SNV-3154-C-T|7
QDIGTLTVPMFIRMNMK
>ENST00000519372.5|SNV-57696-C-G|10
QMAWGSR
>ENST00000523222.5|SNV-37648-C-T|2
KPYGLSRSIVR
>ENST00000490976.5|SNV-103943-C-T|6
MRHSGPHQFPIPGVTSLTQPLR
>ENST00000373825.7|SNV-33306-G-A|1
SAEHYTETALDEIQLLKSVR
>ENST00000651151.1|SNV-111602-C-T|4
DQEEGKNYMYLFEGKDYSK
>ENST00000367187.7|SNV-47256-T-C|5
YEFGSLREEDQRKPK
>ENST00000361488.7|SNV-152102-G-A|2
NIINNSEGSSSGSGHK
>ENST00000249883.9|SNV-9146-A-G|3
NEMDSEMR
>ENST00000420595.2|SNV-4732-C-T|2
MLFLFLSHCHFLVCLARM
>ENST00000651151.1|SNV-111602-C-T|5
DQEEGKNYMYLFEGK
>ENST00000567108.2|SNV-1303-G-A|6
MHGQWSATPFRITGLPRTK
>ENST00000255381.2|SNV-16689-A-T|1
ILEGDLKLAQESTMDTENDK
>ENST00000361377.8|SNV-1490-C-G|1
SETISVPEEIKALQLWKEIETR
>FUSION-ENST00000466801.5:5622-ENST00000322723.9:22077|11
MRMTMTMRK
>ENST00000328908.9|SNV-186010-C-A|1
TAVDGFQRESPEK
>ENST00000371237.9|SNV-214-G-A|1
NSRTWTWR
>ENST00000483222.5|SNV-181-G-A|17
MPSARLGSR
>ENST00000519372.5|SNV-57696-C-G|14
SSGSGQSMQMAWGSRQTR
>ENST00000395876.6|SNV-559-A-C|3
EELASDR
>ENST00000369124.5|SNV-1796-G-A|3
VGWVRKFCR
>FUSION-ENST00000569282.2:949-ENST00000309865.11:34620|61
SIPLGVFLSDNNHTEIQEISLALR
>ENST00000485887.1|SNV-97311-C-T|2
MVLPAPTRKTSPR
>ENST00000474612.1|SNV-22851-G-A|2
TEEKLGGTR
>ENST00000506561.5|SNV-813-C-G|3
WTRPARCGPCGASGGAQASGPR
>ENST00000389138.7|SNV-24674-G-A|2
KPVARNR
>ENST00000358350.9|SNV-217359-G-T|2
DYQCDTVILLNLILFK
>ENST00000409404.6|SNV-531136-G-A|5
IVDGLGGK
>ENST00000649554.1|INDEL-40479-A-AA|6
SPMSDFGTQPYEQWAIQMEKKSCK
>ENST00000448983.1|SNV-1149025-C-T|2
MPLFVPLSSTRSV
>ENST00000649979.2|INDEL-40479-A-AA|1
TCLCRTFEEVQ
>ENST00000649046.1|SNV-176762-G-A|2
TCQQNSNIEPYLIFSNR
>ENST00000254657.8|SNV-36432-A-G|3
NTSGMDSPWK
>ENST00000271588.9|SNV-354323-A-G|1
SQHSDSGNYTCIASNVEGKAQK
>ENST00000492950.5|MNV-2603-CCTT-C|1
MAHHTLLGSGHVGLR
>ENST00000489172.5|SNV-33779-C-T|4
DVRYEIWLR
>FUSION-ENST00000569282.2:949-ENST00000309865.11:34620|70
SETYAPLFCLPSFHK
>ENST00000485440.1|SNV-51840-C-G|1
EKREAPLHSQLHPHAPVR
>ENST00000382844.2|MNV-3655-CAT-C|5
RREEEEVHQGGDK
>ENST00000485887.1|SNV-97311-C-T|11
STPMVLPAPTR
>ENST00000337537.8|SNV-167349-G-A|2
GLRRNGIIPT
>ENST00000409561.1|SNV-31116-A-G|1
NENEDLDEIK
>ENST00000324856.13|MNV-3437-GCGGCGGCGGGC-G|5
RGAGPEELER
>ENST00000381669.8|SNV-12593-A-G|1
ERDKNVR
>ENST00000297866.9|SNV-179-T-C|2
DTQLRVIPAEVK
>ENST00000396954.8|SNV-7895-G-A|1
DVINFTAKK
>ENST00000519372.5|SNV-57696-C-G|3
MAWGSRQTRR
>ENST00000399246.3|SNV-8624-G-A|2
ATLVLVGR
>ENST00000361558.7|SNV-12978-A-G|3
TSPVALRASPAPRPSGSSWGGRS
>ENST00000372517.8|INDEL-25891-G-GA|1
GINCPQARRERPC
>ENST00000370185.7|SNV-42481-G-A|3
TVACNRSNNQPRIMQVIAMSK
>FUSION-ENST00000466801.5:5622-ENST00000322723.9:22077|10
RMTMTMR
>ENST00000649935.1|MNV-7197-AAGAACATGATAA-A|3
DVSTWMQSNHSCHWAK
>FUSION-ENST00000466801.5:5622-ENST00000322723.9:22077|6
KLWRLHQPK
>ENST00000518203.5|SNV-61341-C-T|2
LKSWGITPSCT
>ENST00000513120.2|SNV-59762-G-A|5
GVVTDKFGKPVKNTR
>ENST00000555447.5|SNV-158906-G-A|1
DEFSGIVNKGDNQILQHHVLTR
>ENST00000399246.3|SNV-8624-G-A|1
ATLVLVGRADFLEQPVLGFVR
>ENST00000396444.7|SNV-69759-C-T|4
GEVAEEFGIIMKALWIGQYRYISPK
>ENST00000361558.7|SNV-12978-A-G|1
ASPAPRPSGSSWGGRS
>ENST00000512390.1|SNV-26600-A-G|7
MPLLPIRGDDSGATLLSASQTLR
>ENST00000262113.9|SNV-61341-C-T|3
IEIVGDHSK
>ENST00000569733.6|SNV-25901-G-T|3
FLGTGLQAARSLGLR
>ENST00000473185.1|SNV-5468-G-T|1
TYDFHGACRGTTGHHSPLFR
>ENST00000475559.1|SNV-3154-C-T|1
FIRMNMKWGKPSK
>ENST00000451604.7|SNV-999156-C-A|2
VSTIGYLNDNDAVTKAIQEAR
>ENST00000545763.5|MNV-129217-GA-G|18
RRVGEAVLTSLFWIWK
>ENST00000367657.7|SNV-132500-G-T|4
TLDSLQGCNEKSWMDLTPGSDNAK
>ENST00000473185.1|SNV-5468-G-T|5
EPVVGPQAITVPCSEVRR
>ENST00000397944.8|SNV-189471-C-T|5
GVKEPNSKNSVGSESK
>FUSION-ENST00000569282.2:949-ENST00000309865.11:34620|94
AVYQAVLSLKNIPVLETAYK
>ENST00000523222.5|SNV-37648-C-T|3
KPYGLSR
>ENST00000519372.5|SNV-57696-C-G|13
MSSGSGQSMQMAWGSRQTRR
>ENST00000474612.1|SNV-22851-G-A|4
MVYPYPGARTEEKLGGTR
>ENST00000361558.7|SNV-12978-A-G|4
TSPVALRASPAPRPSGSSWGGR
>ENST00000649935.1|MNV-7197-AAGAACATGATAA-A|1
DVSTWMQSNHSCHWAKGLRFMQMVR
>ENST00000503432.5|SNV-67542-C-G|3
SFQRTTLTLKR
>ENST00000262462.9|SNV-489242-C-G|1
LLCDVFKKGDV
>FUSION-ENST00000238789.10:569-ENST00000446425.2:12255|5
QPGFVHIVSTGRSANYLRGEELEFR
>ENST00000328908.9|SNV-186010-C-A|5
SPVKSRTAVDGFQR
>ENST00000545763.5|MNV-129217-GA-G|23
SSRGNGHFQGHLLLPGNRYNQSK
>FUSION-ENST00000569282.2:949-ENST00000309865.11:34620|96
EVVAVARAVYQAVLSLK
>ENST00000371237.9|SNV-214-G-A|2
KNSRTWTWR
>ENST00000483222.5|SNV-181-G-A|4
QVPGLRLLPAEAPSAR
>FUSION-ENST00000569282.2:949-ENST00000309865.11:34620|16
SASLKHCLNGESRK
>ENST00000371117.8|SNV-62978-G-C|2
GYDCIRGSASSALVFTSR
>ENST00000473186.5|SNV-287802-C-T|6
QAFHSPKAFFPVGYEASR
>ENST00000482917.1|SNV-124248-G-C|3
QWTPEHAQWPQQHFDITSTTR
>ENST00000491062.5|MNV-44581-CG-C|5
YIQEQMTK
>ENST00000513878.5|SNV-26600-A-G|1
GDDSGATLLSASQTLPMK
>ENST00000337623.7|SNV-43936-C-T|1
INVIVHLLGQLAAGSAVSSNAVQ
>ENST00000518203.5|SNV-61341-C-T|4
MRGLKLK
>ENST00000409404.6|SNV-438054-C-A|3
TGVLYTAER
>ENST00000519372.5|SNV-57696-C-G|8
QMAWGSRQTR
>ENST00000651372.2|MNV-170450-TAAC-T|1
VLQEASSPVPQETNSNTDKPYK
>ENST00000381142.3|MNV-16972-TACAA-T|3
LLFIPTLQFPK
>ENST00000435307.2|SNV-2264-A-G|4
MIPSQMETMVPAWK
>ENST00000372517.8|INDEL-25891-G-GA|8
HSTSSHLFR
>ENST00000286096.9|SNV-10184-C-T|2
EQFLVLGRPVILK
>ENST00000409439.6|SNV-5559-C-T|7
MSPGCGCAGREAARSGAVRPPTGK
>ENST00000262109.8|SNV-22244-C-G|4
HAEPLRDTGSETPTAR
>ENST00000515482.1|SNV-327-C-G|2
TGGGKRR
>ENST00000649046.1|SNV-176762-G-A|3
EPDGKTCQQNSNIEPYLIFSNR
>ENST00000644971.2|SNV-30818-C-T|2
LAVITSLDPGRK
>ENST00000356128.4|SNV-48657-G-A|1
SDSVTEIGITFLKKR
>ENST00000380390.5|SNV-284771-C-T|1
ESPLLIQETQTQLLQQFHR
>ENST00000381323.7|SNV-104866-A-G|3
TISRNRISNMHLDIENEVNNEMANR
>ENST00000509702.5|SNV-108172-C-A|1
SDDFDPASTKSKYDSLDFDSLLK
>ENST00000474414.5|SNV-7926-G-A|4
MTRPVPSQPQPAWSRR
>ENST00000460695.1|INDEL-43902-A-AA|1
NVSIEDYY
>ENST00000538290.2|SNV-27477-A-G|2
TITRQQWEKK
>ENST00000470909.1|MNV-16972-TACAA-T|1
LLFIPTLQFPKHSGRQ
>ENST00000484014.5|MNV-5084-GC-G|2
MQLYTHVSENLHLMPGPDSSGSR
>ENST00000508982.1|INDEL-142-G-GA|7
KTELSER
>FUSION-ENST00000466801.5:5622-ENST00000322723.9:22077|1
KLQKLFL
>ENST00000396954.8|SNV-7895-G-A|5
DMDEVEEKSKDVINFTAK
>ENST00000459892.5|SNV-33370-G-A|3
GIVRRLCGANGVWGPVHSSCTDAR
>ENST00000491062.5|MNV-44581-CG-C|10
MAELTVEVRGSNGLSTRYIQEQMTK
>ENST00000525137.1|SNV-17211-A-T|2
SSSAPSHPPMGR
>ENST00000473185.1|SNV-5468-G-T|4
MTYDFHGACR
>FUSION-ENST00000569282.2:949-ENST00000309865.11:34620|97
EVVAVAR
>ENST00000644844.1|SNV-45822-G-A|2
ANAAFLIGAYTVIYLKK
>ENST00000533444.1|SNV-1311-G-A|2
ELAAEVEVQNGPNEDGEMFMR
>ENST00000367187.7|SNV-47256-T-C|3
EEDQRKPKDIMQK
>ENST00000566552.1|SNV-12943-A-G|20
MEELRVPSLVPQER
>FUSION-ENST00000569282.2:949-ENST00000309865.11:34620|11
ACECYISTADWAAVQEWQNAIHDLK
>ENST00000357559.9|MNV-44581-CG-C|1
LDYHHHLI
>ENST00000539282.5|SNV-47266-A-G|2
QDCSNGCSAECTGEGGSR
>ENST00000520434.1|SNV-71323-C-T|2
MDHLYHAQKTTMFRLGIR
>ENST00000437901.6|MNV-30327-TTTTTAA-T|2
IIRQETK
>ENST00000494122.1|SNV-3855-C-A|1
QEKHGLRR
>ENST00000474612.1|SNV-22851-G-A|6
MVYPYPGARTEEK
>ENST00000371756.4|SNV-15436-G-A|1
MGFPENRATK
>ENST00000409439.6|SNV-5559-C-T|6
SPGCGCAGREAARSGAVRPPTGK
>ENST00000419830.2|SNV-69759-C-T|4
KALWIGQYRYISPK
>ENST00000444294.7|SNV-41785-A-T|1
LPPVPLLQLE
>ENST00000527921.1|SNV-172353-A-G|4
MKTQNINQPEHRSR
>FUSION-ENST00000569282.2:949-ENST00000309865.11:34620|100
YHKEKEVVAVAR
>ENST00000497129.1|SNV-13465-G-A|2
RASWTPSHPGSLQL
>ENST00000368366.5|SNV-7546-G-T|9
MDISRCPGACVAGLAER
>ENST00000475559.1|SNV-3154-C-T|4
MFIRMNMK
>ENST00000330722.7|SNV-1736-A-C|2
NTYEDEINKR
>ENST00000549898.5|SNV-1736-A-C|4
QDLVEDFKNTYEDEINKR
>ENST00000644917.1|SNV-97606-G-C|2
DLTSVNRMFAKLK
>ENST00000509702.5|SNV-108172-C-A|5
SNYADLDSKSDDFDPASTK
>ENST00000381323.7|SNV-104866-A-G|2
NRISNMHLDIENEVNNEMANR
>ENST00000651151.1|SNV-111602-C-T|1
NYMYLFEGKDYSKEPSK
>ENST00000413465.6|SNV-12463-G-A|4
AMAIYKQSQHMTEVVRHCPHHER
>ENST00000486477.1|SNV-13851-G-A|4
RGTVEGSVQKVQEEK
>ENST00000475315.5|MNV-44581-CG-C|9
MAELTVEVRGSNGLSTR
>ENST00000495272.5|MNV-12619-TAAG-T|1
LQDLSFSPNLYLLW
>ENST00000262648.8|SNV-32397-A-G|1
ISAFFQHFQNSGSLVWCQNHKQCSK
>ENST00000569733.6|SNV-25901-G-T|10
KTMMFLGTGLQAARSLGLR
>ENST00000348261.11|SNV-51225-A-C|4
AQQRAAPGEPGWLGRLWVTFSGK
>ENST00000324856.13|MNV-3437-GCGGCGGCGGGC-G|3
GAGPEELER
>ENST00000497129.1|SNV-13465-G-A|1
ASWTPSHPGSLQL
>ENST00000483222.5|SNV-181-G-A|5
LRPRQVPGLRLLPAEAPSAR
>ENST00000268138.12|SNV-48267-C-T|2
SLAKMTPTK
>ENST00000494122.1|SNV-3855-C-A|4
MTCLFLPILKQEKHGLR
>ENST00000324856.13|MNV-3437-GCGGCGGCGGGC-G|7
ELQDGAESNGGGGGGGAGSR
>FUSION-ENST00000466801.5:5622-ENST00000322723.9:22077|13
MMRMTMTMRK
>ENST00000357308.9|SNV-28840-A-G|6
KFLESKGYDFESETDTETIAR
>ENST00000548841.5|SNV-17905-T-C|6
ACVPLQMARQQGKQTEAVWK
>ENST00000485887.1|SNV-97311-C-T|4
MVLPAPTRK
>ENST00000449018.7|SNV-41785-A-T|1
VPPVPLLQLE
>ENST00000369535.5|SNV-2863-C-A|3
QVVIDGETCLLDILDTAGK
>ENST00000509702.5|SNV-108172-C-A|9
KQFFKSNYADLDSK
>ENST00000636569.1|SNV-73197-G-A|2
IEGCHICTSVTPGKPQVFLGK
>ENST00000519372.5|SNV-57696-C-G|2
AWGSRQTRR
>ENST00000636569.1|SNV-73197-G-A|3
EKIEGCHICTSVTPGKPQVFLGKDK
>ENST00000622330.4|SNV-25378-C-A|1
STPYLTTKAVLLVRK
>ENST00000522917.5|SNV-171602-T-G|4
IKTHVLKPPGK
>ENST00000462484.5|SNV-143771-G-A|1
SQEITTLANNQCMATESVDHELGR
>ENST00000489172.5|SNV-33779-C-T|1
YEIWLRRMQEHIVCLTDEIR
>ENST00000466828.5|SNV-711-C-A|2
KESSQVPGVFLYNGHPIK
>FUSION-ENST00000569282.2:949-ENST00000309865.11:34620|82
HFSIILNLLGMLLKK
>ENST00000475559.1|SNV-3154-C-T|3
FIRMNMK
>ENST00000302035.11|SNV-27477-A-G|5
RGKTNHYQTTVGK
>FUSION-ENST00000466801.5:5622-ENST00000322723.9:22077|12
MRMTMTMR
>ENST00000255381.2|SNV-16689-A-T|4
RILEGDLK
>ENST00000268138.12|SNV-48267-C-T|1
SLAKMTPTKQAAFK
>ENST00000324856.13|MNV-3437-GCGGCGGCGGGC-G|1
GAGPEELERERGP
>ENST00000439040.5|SNV-64581-G-A|2
ANIRTIMVTGDSMLTAVSVAR
>ENST00000513120.2|SNV-59762-G-A|1
NTRISVKGIR
>FUSION-ENST00000569282.2:949-ENST00000309865.11:34620|15
HCLNGESR
>ENST00000372731.8|SNV-41781-G-A|4
EAALTSEEVGADLEQVK
>ENST00000530073.5|MNV-30327-TTTTTAA-T|5
LDLAKIIR
>ENST00000551848.1|SNV-639-C-G|3
IQAAEYGLVVLEEKLTVK
>ENST00000509702.5|SNV-108172-C-A|2
SDDFDPASTKSK
>ENST00000494122.1|SNV-3855-C-A|5
TCLFLPILKQEK
>ENST00000360375.8|SNV-5727-C-T|2
LNVSYNHIDDLSGLILLHGIKHK
>ENST00000530073.5|MNV-30327-TTTTTAA-T|3
LDLAKIIRQETK
>ENST00000389120.8|SNV-16916-C-A|3
GTHQHKVELIERDEVSLHK
>FUSION-ENST00000569282.2:949-ENST00000309865.11:34620|64
GTCIRQAFGK
>ENST00000475559.1|SNV-3154-C-T|9
QDIGTLTVPMFIR
>ENST00000424808.6|SNV-37648-C-T|7
QSVLWSRKPYGLSR
>ENST00000649979.2|INDEL-40479-A-AA|4
KSQRTCLCR
>ENST00000636569.1|SNV-73197-G-A|1
IEGCHICTSVTPGKPQVFLGKDK
>FUSION-ENST00000357387.8:112085-ENST00000512982.4:120924|2
NYKDEQLHRY
>ENST00000359988.4|SNV-12175-G-T|4
KANQLASQVEYNRGHDER
>ENST00000409261.6|SNV-786106-G-A|2
VMLCIQENVKKGQVQTKPTSVEAK
>ENST00000367714.4|SNV-21112-A-G|1
DLHVGIELSYDILGSIVFGYWCAK
>ENST00000367763.7|SNV-27-T-C|2
AAVLAVAAAR
>ENST00000545763.5|MNV-129217-GA-G|25
AAKSSRGNGHFQGHLLLPGNR
>ENST00000262519.14|SNV-3537-G-C|4
FKLDEFYIGHIPLKEVTFAR
>ENST00000506326.1|SNV-9146-A-G|5
MRNEMDSEMRR
>ENST00000424808.6|SNV-37648-C-T|9
VFQQVGVSMQSVLWSRKPYGLSR
>FUSION-ENST00000466801.5:5622-ENST00000322723.9:22077|7
MTMTMRKMTLK
>ENST00000649554.1|INDEL-40479-A-AA|1
GHSNGKKK
>ENST00000483222.5|SNV-181-G-A|1
LLPAEAPSARSSVLSA
>ENST00000357559.9|MNV-44581-CG-C|6
TPLQLFLKIIGNQNARFHLMK
>ENST00000254657.8|SNV-36432-A-G|6
GQPSERTAPGLRNTSGMDSPWK
>ENST00000569733.6|SNV-25901-G-T|7
MMFLGTGLQAARSLGLR
>ENST00000367109.7|SNV-12708-A-G|1
GSTKVIDFGSSCFEYQKLYTYIQSR
>ENST00000475315.5|MNV-44581-CG-C|3
GSNGLSTRDLSKMFMK
>ENST00000371756.4|SNV-15436-G-A|7
ANAMLDEDEDERVDEAALRQLTK
>ENST00000538118.5|SNV-47266-A-G|4
MDCSNGCSAECTGEGGSR
>ENST00000303635.12|SNV-951982-G-A|1
DEQAQLRQNPR
>ENST00000401722.7|SNV-7894-G-A|5
LPRPPPPK
>ENST00000491062.5|MNV-44581-CG-C|2
SHVGGGWLK
>ENST00000614467.4|SNV-118052-C-T|1
ASQCSSGPEGHRKTSSR
>ENST00000271857.6|MNV-5084-GC-G|4
FGWQMRASTPAPCLTHCTFWTR
>ENST00000528195.5|SNV-69350-G-A|2
MSTPSPSADLLGLGAAPP
>ENST00000545763.5|MNV-129217-GA-G|12
KMMKMIMR
>ENST00000379705.8|SNV-86519-G-A|1
DHIPLRIVRAESELSPSEK
>ENST00000574684.1|SNV-12463-G-A|6
MTEVVRHCPHHER
>ENST00000545763.5|MNV-129217-GA-G|14
VGEAVLTSLFWIWKK
>ENST00000322263.8|SNV-9081-T-C|1
FTVSDNGQNPQRGYSTNVASLR
>ENST00000348261.11|SNV-51225-A-C|5
AQQRAAPGEPGWLGR
>ENST00000367187.7|SNV-47256-T-C|1
KPKDIMQKESLYWLTDADK
>FUSION-ENST00000569282.2:949-ENST00000309865.11:34620|74
LLMTWALEVAVVMK
>ENST00000545763.5|MNV-129217-GA-G|4
LMILLMKLWMLFLTTRVR
>ENST00000512390.1|SNV-26600-A-G|6
PLLPIRGDDSGATLLSASQTLR
>ENST00000647318.1|SNV-23340-C-A|5
LALFNNKLTDGCAQSMAK
>ENST00000566552.1|SNV-12943-A-G|15
WRSLGCPPLYPRR
>ENST00000357308.9|SNV-28840-A-G|2
GYDFESETDTETIARLVK
>ENST00000566288.1|MNV-129217-GA-G|1
EEGWEKQC
>ENST00000368366.5|SNV-7546-G-T|8
DISRCPGACVAGLAER
>ENST00000649755.1|MNV-147-CT-C|2
MLPPGLRPS
