# Supplementary material for: Identification of non-canonical peptides with moPepGen
Source: Nat Biotechnol. 2025 Jun 16;44(4):568–73. doi: 10.1038/s41587-025-02701-0 (PMC12680078; doi:10.1038/s41587-025-02701-0)
Supplement: Supplementary file 4 — Supplementary Data: Cancer cell line variant peptide database. Custom peptide database FASTA file for each of the 376 cell lines from the Cancer Cell Line Encyclopedia with proteomics characterization or used in the reference channel. Variant peptide FASTA files were produced by moPepGen as the result of cell-line-specific publicly available mutations and fusions. [file 41587_2025_2701_MOESM4_ESM.zip › ACH-000440.fasta]

>ENST00000534167.5|SNV-3466-C-T|1
FTNLHGAASLR
>ENST00000311413.5|SNV-1593-C-T|4
RQDTLPEAGCRSEAEEEEAR
>ENST00000493119.5|SNV-5349-G-T|1
NAAFLGPGLLQATR
>ENST00000256785.5|SNV-31117-A-G|3
AMISSPPFRAICQEGKFEYPVCE
>ENST00000398559.7|SNV-17292-G-A|4
KEDYLHHEIGELQQR
>ENST00000375377.2|SNV-67882-G-C|3
GHVTDSESR
>ENST00000355849.10|SNV-124539-C-T|1
GLLIPRAR
>ENST00000472897.5|SNV-1963-A-G|2
MGVVAAALEVVGTR
>ENST00000435100.1|SNV-163-T-C|2
YAAKCFHK
>ENST00000393167.7|INDEL-14142-C-CA|5
IDDINVTQKKLQFCQEVLPAPVFR
>FUSION-ENST00000517291.1:1190-ENST00000390559.6:1|9
VVENQGVHPPQPFSPSSPVR
>ENST00000409842.5|INDEL-14142-C-CA|6
HTATVDGKTILVADINVTQKK
>ENST00000630152.1|SNV-33761-A-G|1
AESEEGIFAHLGLDYIEPWERNA
>ENST00000445409.6|MNV-10779-AC-A|10
QLTKPRPVILDRR
>ENST00000230122.4|SNV-16752-C-T|3
KPFSCSECNLQFAR
>ENST00000381312.6|SNV-495340-G-A|2
CISGEHLSDQGLVVNDCHAEVMAR
>ENST00000323205.10|INDEL-8749-G-GA|2
VQISAVHSEER
>ENST00000323662.9|SNV-3466-C-T|2
FTNLHGAASLSEALSLIHRR
>ENST00000511718.5|SNV-53826-G-T|9
FSMTSWNHKTINLNKPLESK
>ENST00000313342.8|SNV-59988-G-A|5
WYPERVTQQLFLVTLKIEALQCSHK
>ENST00000355585.9|SNV-96314-A-G|2
TAGELSLLDSDLDVDTK
>ENST00000673384.1|SNV-58318-A-G|4
LVALLDCAHDSTKPARSSLYEAR
>ENST00000361946.8|SNV-80216-A-G|2
FPCRKVQVAPPL
>ENST00000520180.1|SNV-1396-C-T|7
ICLGEKAK
>ENST00000532073.5|INDEL-12429-G-GA|1
SNIVLLSAEEKKR
>ENST00000672942.1|SNV-194-G-C|7
MHSEAAALRSCTLAAEGPK
>ENST00000651626.1|SNV-5123-G-C|2
CHVSTHHHNYAAPPSTRK
>ENST00000399273.5|SNV-45884-T-C|2
LSQLQSENTLLRQQLDDAHK
>ENST00000377791.3|SNV-177-G-T|5
SSRAGLQFPVGLVHR
>ENST00000520201.5|SNV-51140-C-T|7
MNEDEKTVVWLQEK
>ENST00000524871.6|SNV-1287446-A-G|2
ATGVSVSEILVAWK
>ENST00000477218.1|INDEL-14142-C-CA|3
SYLLSTADINVTQKK
>ENST00000515320.5|SNV-78840-G-A|3
LQSTFVFEEIGRHLKDIGPEVVK
>ENST00000355235.7|SNV-36351-A-G|3
SVVRAIPVDVGFSIEELEDLYMVFK
>ENST00000674190.1|SNV-357082-G-A|3
DLNRQDHPCHLILLLGAR
>ENST00000467212.5|SNV-1580-C-A|5
ALPSGCDGGWGPVPCGWRTRRPTR
>ENST00000515564.5|SNV-59569-G-A|3
INIDQIRETLPELPSVTREK
>ENST00000308683.3|SNV-12675-G-C|5
VGHRSLMTYYK
>ENST00000409874.9|SNV-96140-C-T|2
VNVDFQKQMVDPMQVSFNTSDR
>ENST00000560136.5|SNV-73347-C-T|8
GIDKLDVR
>ENST00000552443.5|SNV-12122-A-G|1
NDVMSLGIHRVWKDLLLWK
>ENST00000397885.3|SNV-17003-G-A|2
VFLDFFTYTPPKLR
>ENST00000565932.5|SNV-46899-C-T|2
ATCAAVATASSSLR
>ENST00000262457.7|INDEL-201410-C-CA|5
QNKTLTAYGGR
>ENST00000560136.5|SNV-73347-C-T|6
GIDKLDVRFVIHASLPK
>ENST00000355585.9|SNV-96314-A-G|3
HPFDKTAGELSLLDSDLDVDTKVR
>ENST00000396634.5|SNV-2150-T-C|2
SWTAADTAAQITKR
>ENST00000587974.1|SNV-12198-A-G|1
SNEESLTCNTEPPK
>ENST00000257189.5|SNV-13497-G-A|1
DSQYSAHIEENILSSELLR
>ENST00000399273.5|SNV-45884-T-C|4
QESVEERLSQLQSENTLLR
>ENST00000369755.4|MNV-36096-TTCC-T|4
EKKEIVSIK
>ENST00000520180.1|SNV-1396-C-T|5
ICLGEKAKEEMHR
>ENST00000645161.1|SNV-188601-G-A|2
SKPAPMFLDDSFHKWAR
>ENST00000486434.1|SNV-28392-C-T|1
VIYNVAVSTDPMALTL
>ENST00000490915.5|SNV-86073-C-T|4
QKTEVTMPLCTLGSGA
>ENST00000557540.7|MNV-8763-AGAG-A|1
EVLKLYKNLLYLGR
>ENST00000517951.5|SNV-62304-A-C|5
NRRDQDATQHK
>ENST00000304514.11|INDEL-158-C-CC|11
AYGERYR
>ENST00000486083.6|SNV-31149-A-G|1
MWQRRIK
>ENST00000561281.4|SNV-8618-C-T|2
LFVFELCSLTR
>ENST00000355235.7|SNV-36351-A-G|1
AIPVDVGFSIEELEDLYMVFKAK
>ENST00000361297.7|MNV-243696-GA-G|8
TPPPTKRSLSGR
>ENST00000435100.1|SNV-163-T-C|3
YLPHSAGRYAAKCFHK
>ENST00000308683.3|SNV-12675-G-C|1
SLMTYYKQRFGLSR
>ENST00000427197.2|SNV-213-C-T|2
CWLCLSLPCCSRTEPEAK
>ENST00000506668.5|SNV-6214-C-T|5
MGSVPWKPVIPECKYQHLAK
>ENST00000614258.1|SNV-239-T-C|5
GSLGSRLLLLWLLLAYRK
>ENST00000259523.10|SNV-2998-C-T|SNV-3008-C-A|1
FELLSTPHLSPSRR
>ENST00000356443.9|SNV-43872-C-T|3
VTWYKNQVPINVHANSGKYIIESR
>ENST00000456556.5|SNV-135694-C-T|2
EDLLHENCLMQDEIARLR
>ENST00000486434.1|SNV-28392-C-T|2
MVIYNVAVSTDPMALTL
>ENST00000304514.11|INDEL-158-C-CC|8
RLGAGLRPVASK
>ENST00000560136.5|SNV-73347-C-T|3
MAVRLSVLQLHLEWGLTNWTCDL
>ENST00000285013.11|SNV-7501-G-A|3
NICRAETQETFLREK
>ENST00000262457.7|INDEL-201410-C-CA|2
TLTAYGGRLCSGELA
>ENST00000517951.5|SNV-62304-A-C|1
DQDATQHKLIEIANYVDK
>ENST00000645901.1|SNV-19660-G-T|1
LVNTLVDYYLETSSQPALHILTTLQ
>ENST00000581923.5|SNV-155662-T-C|3
GSSPRSGCTSTANCLVGLELLSPK
>ENST00000586808.1|SNV-66-G-A|11
ALQQAAACKRGPGR
>ENST00000304514.11|INDEL-158-C-CC|10
AYGERYRR
>ENST00000369968.6|SNV-28580-C-T|1
ETGGILGEGTLK
>ENST00000457054.6|SNV-55334-T-G|1
KQSNNEANLREEVLK
>ENST00000517291.1|SNV-2842-G-A|2
LDFFRVVENQPPATMPLNISFTNR
>ENST00000374633.5|SNV-24172-C-G|1
NALNVINVGKHFTINQTSLNIR
>ENST00000371270.6|SNV-11047-A-G|2
VLENVALTRSYIR
>ENST00000348993.9|SNV-12025-G-A|1
CWCQQGAQRSTQSHTCR
>ENST00000587974.1|SNV-12198-A-G|3
FDVPLTSLTMSNEESLTCNTEPPK
>ENST00000488334.1|SNV-28392-C-T|2
MVIYNVAVLCLITAPVTMI
>ENST00000372374.7|SNV-188601-G-A|1
LFSKPAPMFLDDSFHKWARIR
>ENST00000310232.11|SNV-20656-C-T|2
QLTNCIQELERELQTALTR
>ENST00000377791.3|SNV-177-G-T|3
AGLQFPVGLVHR
>ENST00000477922.3|SNV-77639-G-A|1
DKSLSSK
>ENST00000310232.11|SNV-20656-C-T|3
QLTNCIQELER
>ENST00000302609.8|SNV-24172-C-G|8
CFYQKSALTVHQRTHTGEK
>ENST00000505073.5|SNV-181145-C-T|5
ITRSLIEDFER
>ENST00000357450.9|SNV-23850-G-A|2
DCIQFLK
>ENST00000486634.2|SNV-19470-C-T|1
GQHSLVACPCHTQTLPLMWT
>ENST00000449309.2|MNV-11327-CC-C|5
SNRPSYYMFQHYCNTSK
>ENST00000488216.5|SNV-1963-A-G|1
GVVAAALE
>ENST00000304514.11|INDEL-158-C-CC|3
EVNERILFCK
>ENST00000468800.5|SNV-20264-C-G|1
AYSPVVVTQWYRAPELL
>ENST00000361946.8|SNV-80216-A-G|3
IVSWSRFPCRK
>ENST00000614258.1|SNV-239-T-C|3
LLLLWLLLAYRK
>FUSION-ENST00000517291.1:1190-ENST00000390559.6:1|3
AAWPLAASHRTSFPTPSLSPGNTR
>ENST00000355849.10|SNV-124539-C-T|4
GPVSRGRGLLIPR
>ENST00000432471.6|SNV-31151-T-C|1
SSGNSPTPVPR
>ENST00000673384.1|SNV-58318-A-G|2
SSLYEARDVEVAR
>ENST00000505674.5|SNV-3217-C-T|6
NYKGRYEITVEDSQEK
>ENST00000591490.5|SNV-4634-G-A|7
MHPCARRQCGCSWR
>ENST00000449309.2|MNV-11327-CC-C|4
SNRPSYYMFQHYCNTSKR
>ENST00000586808.1|SNV-66-G-A|5
AAEARRATQSK
>ENST00000275230.6|SNV-24040-C-T|5
DHFKGISSYSR
>ENST00000486434.1|SNV-28392-C-T|4
INDHRAVGMVIYNVAVSTDPMALTL
>ENST00000462659.1|SNV-55017-G-C|5
KTFLIFR
>ENST00000614258.1|SNV-239-T-C|6
GSLGSRLLLLWLLLAYR
>ENST00000539295.3|SNV-34251-G-A|3
LASRTQGRAQMGPK
>ENST00000445409.6|MNV-10779-AC-A|1
VGGSWHKRLRPG
>ENST00000259523.10|SNV-3008-C-A|2
FELLPTPHLSPSR
>ENST00000261994.9|SNV-7087-A-G|4
LDQKYEMHELLRQMGVR
>ENST00000493800.1|SNV-41099-G-A|2
QFAKNYWACALGTGIIENHLCNDR
>ENST00000621592.7|SNV-2842-G-A|1
VVENQQPPATMPLNISFTNR
>ENST00000530812.5|SNV-2563-C-T|5
EPEGPWRGSSSSRCLSQVDAVAGR
>ENST00000373304.4|SNV-54909-A-G|2
HSLSSVTYVPGKK
>ENST00000520810.6|SNV-51140-C-T|4
VEEVVSLMNEDEKTVVWLQEKR
>ENST00000259467.9|SNV-1851-A-G|2
LQYYCSSSEDEDSDHEDKDR
>ENST00000283233.10|MNV-98303-AA-A|2
LASASAKLRSEK
>ENST00000437756.5|SNV-11616-C-T|3
MEDLRFKHR
>ENST00000559088.5|SNV-8618-C-T|7
VLPSCDLARCYGLR
>ENST00000557540.7|MNV-8763-AGAG-A|5
KMANSLREVLK
>ENST00000530812.5|SNV-2563-C-T|3
GSSSSRCLSQVDAVAGRWG
>ENST00000496841.5|SNV-93997-C-A|5
MACLYTIPK
>ENST00000311413.5|SNV-1593-C-T|2
QDTLPEAGCRSEAEEEEAR
>ENST00000285013.11|SNV-7501-G-A|1
AETQETFLREK
>ENST00000351393.10|SNV-3835-G-A|1
VVVTNLNGHTAQVNCIQWICK
>FUSION-ENST00000649528.2:385788-ENST00000487747.5:12646|4
GKGCLRR
>ENST00000567785.5|SNV-16971-C-T|6
MSQVDVENPDLEK
>ENST00000360876.9|SNV-18649-G-C|4
ETIIAFAWEPNGSKFAVLHGDAPR
>ENST00000375400.7|SNV-186172-T-A|1
ATRQAHDLSPAAESSSTFSFSGR
>ENST00000494334.1|SNV-10756-C-T|4
LVPKVLMALLAKMVSVV
>ENST00000496337.1|SNV-77639-G-A|5
MLNNPPYMPYLESRDKSLSSK
>ENST00000323205.10|INDEL-8749-G-GA|3
IRVQISAVHSEERH
>ENST00000461375.2|SNV-188601-G-A|16
TAIFPRFSKPAPMFLDDSFHKWAR
>ENST00000506668.5|SNV-6214-C-T|8
TPPPSDMGSVPWKPVIPECK
>ENST00000673384.1|SNV-58318-A-G|3
SSLYEAR
>ENST00000552443.5|SNV-12122-A-G|6
MNDVMSLGIHR
>ENST00000586808.1|SNV-66-G-A|9
GPGRTGWVR
>ENST00000541190.5|SNV-3835-G-A|6
VTPPKSIAYSGFVNR
>ENST00000542384.5|SNV-71702-G-T|2
RSQYHRFTYLPANVNEIIR
>ENST00000530812.5|SNV-2563-C-T|10
SREPEGPWR
>ENST00000667863.2|SNV-584-C-T|3
GLIRGHYEVRASWLELDIEILMT
>FUSION-ENST00000649528.2:385788-ENST00000487747.5:12646|7
QGKDGGK
>ENST00000511718.5|SNV-53826-G-T|3
TINLNKPLESK
>ENST00000333360.12|SNV-37223-T-C|2
CSSLAVPGKINTSCSGEPVFGTVCK
>ENST00000616552.4|SNV-12440-G-C|1
IVSAAFMKKYIHVAK
>ENST00000468592.5|INDEL-39651-C-CA|1
NGLLFSRI
>FUSION-ENST00000517291.1:1190-ENST00000390559.6:1|1
TTLTSAAPGASHQS
>ENST00000586808.1|SNV-66-G-A|18
MLNGRRQSCPR
>ENST00000461375.2|SNV-188601-G-A|3
TPFTSGLESGSSCRLLGSK
>ENST00000616552.4|SNV-12440-G-C|4
EKIVSAAFMKK
>ENST00000297540.5|SNV-3217-C-T|2
YEITVEDSQEKVADEISFR
>ENST00000375377.2|SNV-67882-G-C|2
GHVTDSESRR
>ENST00000409842.5|INDEL-14142-C-CA|5
TILVADINVTQKK
>ENST00000397885.3|SNV-17003-G-A|5
HSLVHKVFLDFFTYTPPK
>ENST00000488010.5|SNV-17292-G-A|2
EDYLHHEIGELQQLR
>ENST00000356577.10|SNV-11026-G-T|1
VIEFTTASTLSLVNK
>ENST00000638025.2|SNV-59222-C-A|2
MPPLSLLPTRSGVLTIPQNHKFPK
>ENST00000302609.8|SNV-24172-C-G|7
SALTVHQRTHTGEK
>ENST00000560136.5|SNV-73347-C-T|1
LSVLQLHLEWGLTNWTCDL
>ENST00000404249.8|SNV-20264-C-G|3
EYGSPLKAYSPVVVTQWYR
>ENST00000567785.5|SNV-16971-C-T|1
SQVDVENPDLEKFPKFAK
>ENST00000496418.5|SNV-56758-C-T|1
TESDVASSDATNIECSIQR
>ENST00000520751.1|SNV-2991-G-A|SNV-3008-C-A|5
RPARISGRNSNCCPPR
>ENST00000288607.3|SNV-3175-C-A|1
VLLGQDEPLIHVFEK
>ENST00000517951.5|SNV-62304-A-C|2
DQDATQHK
>ENST00000672942.1|SNV-194-G-C|4
HSEAAALRSCTLAAEGPKK
>ENST00000269383.8|SNV-267-C-T|2
DPGPDSGPGPDPAAR
>ENST00000449309.2|MNV-11327-CC-C|2
RTLLMKTA
>ENST00000421182.5|SNV-59423-C-T|3
RACVTDATETTITISWRTK
>ENST00000490915.5|SNV-86073-C-T|5
IVWSKQKTEVTMPLCTLGSGA
>FUSION-ENST00000649528.2:385788-ENST00000487747.5:12646|5
DGGKGKGCLR
>ENST00000311413.5|SNV-1593-C-T|1
QDTLPEAGCRSEAEEEEARTIR
>ENST00000376759.8|SNV-1963-A-G|2
GRSCSRGGGDQGYGSGR
>ENST00000486429.1|SNV-4419-A-C|3
GQEPGVAKSR
>ENST00000285013.11|SNV-7501-G-A|5
NFISDRNICRAETQETFLR
>ENST00000008876.7|SNV-3458-C-T|3
AALPSCPWAPTTPTASTSR
>ENST00000520751.1|SNV-2991-G-A|1
NSNCCPPRPCPLAAAPGSA
>ENST00000564397.5|SNV-5185-C-T|1
PSTWMGVALPPLCSTGPWPVTR
>ENST00000361946.8|SNV-80216-A-G|1
KVQVAPPL
>ENST00000259523.10|SNV-2998-C-T|SNV-3008-C-A|4
KFELLSTPHLSPSR
>FUSION-ENST00000517291.1:1190-ENST00000390559.6:1|6
RIRAAWPLAASHR
>ENST00000591490.5|SNV-4634-G-A|3
QCGCSWR
>ENST00000477817.1|SNV-45336-G-A|1
LETLAGANSLRNFTSRF
>ENST00000399273.5|SNV-45884-T-C|5
YIAKQESVEERLSQLQSENTLLR
>ENST00000457054.6|SNV-55334-T-G|3
RKQSNNEANLR
>ENST00000259467.9|SNV-1851-A-G|1
LQYYCSSSEDEDSDHEDKDRGR
>ENST00000520810.6|SNV-51140-C-T|1
TVVWLQEKRQK
>ENST00000488216.5|SNV-1963-A-G|3
QASLLGEPEEVALGPMGVVAAALE
>ENST00000311413.5|SNV-1593-C-T|5
RQDTLPEAGCR
>ENST00000409874.9|SNV-96140-C-T|1
QMVDPMQVSFNTSDR
>ENST00000251973.10|SNV-11616-C-T|3
DQYLQEMEDLRFK
>ENST00000525150.5|SNV-3466-C-T|2
SQESLTSAQLQRFTNLHGAASLR
>ENST00000402410.2|SNV-3424-C-G|3
KVFITHIALTATKIYFR
>ENST00000651626.1|SNV-5123-G-C|1
CHVSTHHHNYAAPPSTRKDYPAAK
>ENST00000520751.1|SNV-2991-G-A|SNV-3008-C-A|2
NSNCCPPR
>ENST00000304514.11|INDEL-158-C-CC|2
EVNERILFCKAVL
>ENST00000486083.6|SNV-31149-A-G|11
MLRNGTSMTNVAK
>ENST00000339362.9|INDEL-64972-C-CT|4
IEWKKDGTFFK
>ENST00000382500.3|SNV-319-C-G|2
EHIEGGGGPSEPSEFGTEFR
>ENST00000253247.9|SNV-8700-C-T|1
NGVALTALDQDHVAVLGSSLAASK
>ENST00000400256.5|SNV-165607-C-T|1
GEPGPPGPVGERGPIGPAGPPGER
>ENST00000311413.5|SNV-1593-C-T|6
TRRQDTLPEAGCR
>ENST00000402410.2|SNV-3424-C-G|2
VFITHIALTATK
>ENST00000672942.1|SNV-194-G-C|3
SCTLAAEGPK
>ENST00000380835.6|SNV-15878-C-T|3
ISTRRPETLGEFQKLGIK
>ENST00000457054.6|SNV-55334-T-G|6
QEGLLKNIQVSHQEFSKR
>ENST00000462659.1|SNV-55017-G-C|3
KTFLIFRR
>ENST00000358371.9|SNV-59222-C-A|2
FLMPPLSLLPTR
>ENST00000673384.1|SNV-58318-A-G|5
LVALLDCAHDSTKPAR
>ENST00000356239.8|SNV-104335-A-G|4
SEAEASVKSCVREEHTR
>ENST00000480514.6|SNV-19443-G-A|4
METSSRELQATEYLEKHQIK
>ENST00000515564.5|SNV-59569-G-A|7
INIDQIR
>ENST00000355585.9|SNV-96314-A-G|5
KHPFDKTAGELSLLDSDLDVDTK
>ENST00000511718.5|SNV-53826-G-T|13
DHFDKKQVFYDILEPQNH
>ENST00000297540.5|SNV-3217-C-T|6
LGNRPEMNYKGRYEITVEDSQEK
>ENST00000450791.7|SNV-20662-C-T|5
ASTLAMTKEYSFLRTSVSR
>ENST00000339362.9|INDEL-64972-C-CT|3
KDGTFFK
>ENST00000263946.7|SNV-45336-G-A|1
NMLETLAGANSLRNFTSRF
>ENST00000339362.9|INDEL-64972-C-CT|2
KDGTFFKLSIR
>ENST00000377791.3|SNV-177-G-T|1
AGLQFPVGLVHRLLRK
>ENST00000259523.10|SNV-2842-G-A|1
PLNISFTNR
>ENST00000261994.9|SNV-7087-A-G|2
YEMHELLRQMGVRR
>ENST00000219406.11|SNV-1580-C-A|3
RVGPSAMRLEDEAADQALIGGR
>ENST00000520201.5|SNV-51140-C-T|5
MNEDEKTVVWLQEKR
>ENST00000400375.1|MNV-413-AG-A|5
APARPAEASAQAR
>ENST00000361297.7|MNV-243696-GA-G|3
RTIQMAWQGSKAETGAG
>ENST00000511718.5|SNV-53826-G-T|12
KQVFYDILEPQNH
>ENST00000256785.5|SNV-31117-A-G|1
FEYPVCE
>ENST00000396634.5|SNV-2150-T-C|4
DYIALNEDLRSWTAADTAAQITKR
>ENST00000358371.9|SNV-59222-C-A|3
SIKFLMPPLSLLPTR
>ENST00000396634.5|SNV-2150-T-C|1
SWTAADTAAQITKRK
>ENST00000672942.1|SNV-194-G-C|6
HSEAAALRSCTLAAEGPK
>ENST00000561281.4|SNV-8618-C-T|6
MLWPSGCGRPPRPR
>ENST00000468115.1|SNV-20634-T-G|3
MVILLTR
>ENST00000354370.5|SNV-135948-T-A|1
NTTDNGVNSLCAICGDRATGK
>ENST00000468800.5|SNV-20264-C-G|3
EYGSPLKAYSPVVVTQWYRAPELL
>ENST00000477218.1|INDEL-14142-C-CA|2
MSYLLSTADINVTQKKLQF
>ENST00000393167.7|INDEL-14142-C-CA|2
LQFCQEVLPAPVFR
>ENST00000304514.11|INDEL-158-C-CC|12
SCSKAYGERYR
>ENST00000354370.5|SNV-135948-T-A|3
NTTDNGVNSLCAICGDR
>ENST00000552443.5|SNV-12122-A-G|3
NDVMSLGIHRVWK
>ENST00000262457.7|INDEL-201410-C-CA|7
NFSYNLQSATQPKKQNK
>ENST00000450791.7|SNV-20662-C-T|2
TSVSRGPK
>ENST00000379380.9|SNV-11325-A-G|1
NNRSETSSKK
>ENST00000261839.12|SNV-72185-A-G|4
VVHLSQEINHLR
>FUSION-ENST00000649528.2:385788-ENST00000487747.5:12646|1
HSYRISYLGK
>ENST00000477817.1|SNV-45336-G-A|4
MLETLAGANSLRNFTSR
>ENST00000375377.2|SNV-67882-G-C|1
GHVTDSESRRSTPR
>ENST00000587974.1|SNV-12198-A-G|2
MSNEESLTCNTEPPK
>ENST00000361297.7|MNV-243696-GA-G|1
TIQMAWQGSKAETGAG
>ENST00000488010.5|SNV-17292-G-A|1
EDYLHHEIGELQQLRENVQLQK
>ENST00000361297.7|MNV-243696-GA-G|7
RSLSGRR
>ENST00000241071.11|SNV-16150-G-A|1
ELLGCDCGAGGRLPGWPKGSASFVK
>ENST00000534719.1|SNV-2138-G-A|3
SYYFDRNDVALKNFAK
>ENST00000376759.8|SNV-1963-A-G|1
SCSRGGGDQGYGSGR
>ENST00000400256.5|SNV-153415-A-G|2
AISTSSELSTFRSDILDLR
>ENST00000461375.2|SNV-188601-G-A|12
MFLDDSFHK
>ENST00000357736.9|SNV-5124-G-A|2
VAATSVITIVKSKTDAQS
>ENST00000586808.1|SNV-66-G-A|7
TGWVRAAEAR
>ENST00000441561.5|SNV-31149-A-G|1
DIYDKCGK
>ENST00000667863.2|SNV-584-C-T|1
ASWLELDIEILMT
>ENST00000323662.9|SNV-3466-C-T|1
FTNLHGAASLSEALSLIHRRR
>ENST00000369755.4|MNV-36096-TTCC-T|2
KEIVSIKK
>ENST00000261839.12|SNV-72185-A-G|3
VVHLSQEINHLRK
>ENST00000586808.1|SNV-66-G-A|17
LNGRRQSCPR
>ENST00000557540.7|MNV-8763-AGAG-A|6
MKMANSLREVLK
>ENST00000486634.2|SNV-19470-C-T|2
MGQHSLVACPCHTQTLPLMWT
>ENST00000216286.10|SNV-9008-C-T|2
ESYNVQLQLPAWVGFCR
>ENST00000515320.5|SNV-78840-G-A|5
TPSEGGKLQSTFVFEEIGRHLK
>ENST00000467212.5|SNV-1580-C-A|4
TRRPTRR
>ENST00000375252.3|SNV-32386-G-A|1
GPHFLDSHQTTMETS
>ENST00000490915.5|SNV-86073-C-T|1
PLCTLGSGA
>ENST00000468592.5|INDEL-39651-C-CA|7
DNSLAKK
>ENST00000461375.2|SNV-188601-G-A|19
MTAIFPRFSKPAPMFLDDSFHK
>ENST00000561281.4|SNV-8618-C-T|5
LWPSGCGRPPRPR
>ENST00000261839.12|SNV-72185-A-G|6
EIEALNFKVVHLSQEINHLR
>ENST00000545383.5|SNV-24682-C-G|4
ENSSDENINSLNSHR
>ENST00000253506.9|SNV-71702-G-T|3
KRSQYHR
>ENST00000234798.4|SNV-2588-G-A|3
CWVTGWSYTR
>ENST00000493800.1|SNV-41099-G-A|3
TTGHVLWGPVLSR
>ENST00000506054.5|SNV-234723-G-T|3
MRPQEETVAALIDLK
>ENST00000259569.6|SNV-2057-C-A|2
NSGLEAKATACQMLVYYAK
>ENST00000400256.5|SNV-153415-A-G|4
KAISTSSELSTFRSDILDLR
>ENST00000539295.3|SNV-34251-G-A|2
TQGRAQMGPK
>ENST00000586808.1|SNV-66-G-A|12
ALQQAAACKR
>ENST00000494334.1|SNV-10756-C-T|5
MLVPKVLMALLAKMVSVV
>ENST00000356239.8|SNV-104335-A-G|6
SQSSASLIWRSEAEASVKSCVR
>ENST00000445409.6|MNV-10779-AC-A|3
VGGSWHK
>ENST00000554266.6|MNV-8763-AGAG-A|1
EVLKLYKNVSNYVANFIK
>ENST00000504887.1|SNV-523714-A-G|1
YFCITSVQRNYLR
>ENST00000402410.2|SNV-3424-C-G|5
IRKVFITHIALTATK
>ENST00000531159.6|SNV-28743-A-G|1
QSILSSLSRGKK
>ENST00000530019.5|SNV-2138-G-A|1
NDVALKNFAKYFLHQSHEER
>ENST00000288532.11|SNV-12122-A-G|4
KYDVMNDVMSLGIHRVWK
>ENST00000393165.7|INDEL-14142-C-CA|6
IDADINVTQKK
>ENST00000534719.1|SNV-2138-G-A|5
SYYFDRNDVALK
>ENST00000367545.7|SNV-162056-A-G|6
INSDSEELTQRWDSLVR
>ENST00000263946.7|SNV-45336-G-A|3
NMLETLAGANSLR
>ENST00000421182.5|SNV-59423-C-T|4
RACVTDATETTITISWR
>ENST00000506668.5|SNV-6214-C-T|7
MGSVPWKPVIPECK
>ENST00000462659.1|SNV-55017-G-C|6
MKTFLIFR
>ENST00000506668.5|SNV-6214-C-T|1
PVIPECKYQHLAKA
>ENST00000230122.4|SNV-16752-C-T|5
RHCILHTGKKPFSCSECNLQFAR
>ENST00000506668.5|SNV-6214-C-T|4
GSVPWKPVIPECKYQHLAK
>ENST00000234798.4|SNV-2588-G-A|2
CWVTGWSYTREGEPLPPPYSLR
>ENST00000515320.5|SNV-78840-G-A|1
HLKDIGPEVVKK
>ENST00000658678.1|SNV-59222-C-A|4
MPPLSLLPTRSGVLTIPQNHKF
>ENST00000367545.7|SNV-162056-A-G|3
WDSLVRRLEDSSNQVTQAVAK
>ENST00000310232.11|SNV-20656-C-T|6
TRVKQLTNCIQELER
>ENST00000397885.3|SNV-17003-G-A|1
VFLDFFTYTPPKLRSEMIEAIR
>ENST00000428314.5|SNV-93997-C-A|5
TGKTGLVPMACLYTIPK
>ENST00000468592.5|INDEL-39651-C-CA|6
DNSLAKKWDPR
>ENST00000504887.1|SNV-523714-A-G|4
LSTDPGIRYFCITSVQR
>ENST00000477218.1|INDEL-14142-C-CA|1
SYLLSTADINVTQKKLQF
>ENST00000400375.1|MNV-413-AG-A|1
TGPRVSPVLR
>ENST00000674190.1|SNV-357082-G-A|4
MDLNRQDHPCHLILLLGAR
>ENST00000259523.10|SNV-3008-C-A|4
KFELLPTPHLSPSR
>ENST00000486541.1|SNV-235-C-G|6
MNHCYSRLREVVPGVPR
>ENST00000462659.1|SNV-55017-G-C|2
TFLIFRR
>ENST00000468115.1|SNV-20634-T-G|2
MVILLTRGPPR
>ENST00000367545.7|SNV-162056-A-G|7
KINSDSEELTQRWDSLVR
>ENST00000480514.6|SNV-19443-G-A|2
ELQATEYLEK
>ENST00000375377.2|SNV-67882-G-C|5
TSAGKGHVTDSESR
>ENST00000334062.8|SNV-111176-G-C|2
FGDEFLGELSIPLK
>ENST00000339362.9|INDEL-64972-C-CT|1
DGTFFKLSIR
>ENST00000591490.5|SNV-4634-G-A|4
RQCGCSWRCR
>ENST00000373304.4|SNV-54909-A-G|6
LSTFRKHSLSSVTYVPGK
>FUSION-ENST00000517291.1:1190-ENST00000390559.6:1|4
AAWPLAASHR
>ENST00000367545.7|SNV-162056-A-G|4
WDSLVRR
>ENST00000461375.2|SNV-188601-G-A|6
MTPFTSGLESGSSCR
>ENST00000418814.6|INDEL-111661-C-CA|1
KINKTEL
>ENST00000486083.6|SNV-31149-A-G|9
LRNGTSMTNVAK
>ENST00000372348.7|SNV-170977-G-A|3
GQGESDPLDHEPAMSPLLPR
>ENST00000477817.1|SNV-45336-G-A|7
VSIGTCWKP
>ENST00000520751.1|SNV-2991-G-A|2
ISGRNSNCCPPRPCPLAAAPGSA
>ENST00000464083.5|SNV-22330-C-A|5
MRAHTSIPMLGYQVTVGPQGDPR
>ENST00000445409.6|MNV-10779-AC-A|11
QLTKPRPVILDR
>ENST00000262457.7|INDEL-201410-C-CA|8
NFSYNLQSATQPKK
>ENST00000486434.1|SNV-28392-C-T|3
AVGMVIYNVAVSTDPMALTL
>ENST00000581923.5|SNV-155662-T-C|1
SGCTSTANCLVGLELLSPKYFM
>ENST00000504887.1|SNV-523714-A-G|2
YFCITSVQR
>ENST00000230640.10|SNV-58810-A-C|2
VEAINPEYMLEK
>ENST00000445409.6|MNV-10779-AC-A|7
RTLQETWVVETQRVGGSWHK
>ENST00000285013.11|SNV-7501-G-A|4
NICRAETQETFLR
>ENST00000445409.6|MNV-10779-AC-A|8
RTLQETWVVETQR
>ENST00000539295.3|SNV-34251-G-A|4
LASRTQGR
>ENST00000288532.11|SNV-12122-A-G|6
VYQVFESVAKKYDVMNDVMSLGIHR
>ENST00000310232.11|SNV-20656-C-T|4
VKQLTNCIQELERELQTALTR
>ENST00000525150.5|SNV-3466-C-T|3
MSQESLTSAQLQRFTNLHGAASLR
>ENST00000367545.7|SNV-162056-A-G|1
RLEDSSNQVTQAVAKLGMSQIPQK
>ENST00000445409.6|MNV-10779-AC-A|9
QLTKPRPVILDRRTLQETWVVETQR
>ENST00000515564.5|SNV-59569-G-A|8
MINIDQIR
>ENST00000404249.8|SNV-20264-C-G|2
AYSPVVVTQWYR
>ENST00000222390.11|SNV-65014-G-T|2
GKVTLNESEICSGAEK
>ENST00000367112.1|SNV-96314-A-G|6
MEPLRVAGELSLLDSDLDVDTK
>ENST00000616552.4|SNV-12440-G-C|6
KEKIVSAAFMK
>ENST00000431110.1|INDEL-39651-C-CA|7
LMFVPSASGYKAKK
>ENST00000486429.1|SNV-4419-A-C|1
SRRAQLAGVLLILLGK
>ENST00000586808.1|SNV-66-G-A|20
EGGRAAQGAGDVHGCR
>ENST00000638025.2|SNV-59222-C-A|6
MPPLSLLPTR
>ENST00000477806.5|MNV-10511-AGAT-A|2
EKKMMMMK
>ENST00000269383.8|SNV-267-C-T|1
DPGPDSGPGPDPAARCPR
>ENST00000261994.9|SNV-7087-A-G|1
QMGVRRIFSPFADLSELSATGR
>ENST00000379380.9|SNV-11325-A-G|5
IKINEEFKNNR
>ENST00000210313.8|SNV-24880-A-G|4
LMFNSPGFVEYVVDRSVEHDR
>ENST00000374561.6|SNV-235-C-G|4
LREVVPGVPR
>ENST00000582147.1|SNV-165607-C-T|3
ERRGSLDHLALWVR
>ENST00000253506.9|SNV-71702-G-T|2
RSQYHRFTYLPANVPIIK
>ENST00000374633.5|SNV-24172-C-G|2
NALNVINVGK
>ENST00000591490.5|SNV-4634-G-A|1
QCGCSWRCRR
>ENST00000461375.2|SNV-188601-G-A|10
MFLDDSFHKWAR
>ENST00000462659.1|SNV-55017-G-C|1
TFLIFRRWK
>FUSION-ENST00000649528.2:385788-ENST00000487747.5:12646|10
GQTEHDEVK
>ENST00000486634.2|SNV-19470-C-T|4
MASMGQHSLVACPCHTQTLPLMWT
>ENST00000222390.11|SNV-49691-A-G|2
RHIFWEPDASK
>ENST00000557540.7|MNV-8763-AGAG-A|2
EVLKLYK
>ENST00000509918.5|SNV-28257-A-G|1
WQWLTIV
>ENST00000506668.5|SNV-6214-C-T|9
MTPPPSDMGSVPWKPVIPECK
>ENST00000480514.6|SNV-19443-G-A|5
ETSSRELQATEYLEK
>ENST00000506054.5|SNV-234723-G-T|2
RPQEETVAALIDLK
>ENST00000399273.5|SNV-45884-T-C|1
LSQLQSENTLLRQQLDDAHKK
>ENST00000259523.10|SNV-2998-C-T|2
FELLSTPPLSPSR
>ENST00000545683.1|SNV-211-G-A|3
ESYSVYVYKVLKQVHPDTDISSK
>ENST00000431110.1|INDEL-39651-C-CA|6
AKKWDPR
>ENST00000357450.9|SNV-23850-G-A|5
FITAIVVASEKVAKDCIQFLK
>ENST00000373304.4|SNV-54909-A-G|1
HSLSSVTYVPGKKASLPEK
>ENST00000404249.8|SNV-20264-C-G|1
AYSPVVVTQWYRAPELLLGAK
>ENST00000262113.9|SNV-99886-C-G|2
IPDMAPPQEAKPK
>ENST00000437756.5|SNV-11616-C-T|2
EDLRFKHR
>ENST00000464083.5|SNV-22330-C-A|1
LGYQVTVGPQGDPR
>ENST00000586539.6|SNV-22124-C-G|1
DHTADCYETNEDVYCEVSVFWK
>ENST00000288532.11|SNV-12122-A-G|2
YDVMNDVMSLGIHRVWK
>ENST00000241071.11|SNV-16150-G-A|3
ELLGCDCGAGGR
>ENST00000356239.8|SNV-104335-A-G|1
EEHTRVTDESIPSYSGSDMPR
>ENST00000520751.1|SNV-3008-C-A|3
NSSCCPPR
>ENST00000445409.6|MNV-10779-AC-A|4
TLQETWVVETQRVGGSWHKR
>ENST00000511718.5|SNV-53826-G-T|4
TSWNHKTINLNKPLESKLISK
>ENST00000396634.5|SNV-2150-T-C|3
SWTAADTAAQITK
>ENST00000253008.3|INDEL-3720-G-GGT|1
NEQEQNLEVVQIGTSIFYKAIEV
>ENST00000581923.5|SNV-155662-T-C|4
MGSSPRSGCTSTANCLVGLELLSPK
>ENST00000586808.1|SNV-66-G-A|2
ATQSKGPEPGRNPR
>ENST00000630152.1|SNV-33761-A-G|3
IFLKAESEEGIFAHLGLDYIEPWER
>ENST00000262457.7|INDEL-201410-C-CA|9
SKNFSYNLQSATQPKK
>ENST00000565932.5|SNV-46899-C-T|1
RPTELSTLFPAWAIQP
>ENST00000530019.5|SNV-2138-G-A|2
NDVALKNFAK
>ENST00000367545.7|SNV-162056-A-G|5
INSDSEELTQRWDSLVRR
>ENST00000309180.6|SNV-3846-T-C|2
MTNSSLFCPVYK
>ENST00000372374.7|SNV-188601-G-A|3
LFSKPAPMFLDDSFHK
>ENST00000591490.5|SNV-4634-G-A|2
QCGCSWRCR
>ENST00000421182.5|SNV-59423-C-T|1
ACVTDATETTITISWRTK
>ENST00000504887.1|SNV-523714-A-G|5
VCQVLADRLSTDPGIRYFCITSVQR
>ENST00000645161.1|SNV-188601-G-A|1
SKPAPMFLDDSFHKWARIR
>ENST00000333360.12|SNV-37223-T-C|1
INTSCSGEPVFGTVCK
>ENST00000471373.5|SNV-4419-A-C|1
SRRAQLAGVLLILLVR
>ENST00000586808.1|SNV-66-G-A|13
ALQQAAACK
>ENST00000297540.5|SNV-3217-C-T|3
YEITVEDSQEK
>ENST00000355849.10|SNV-124539-C-T|2
GRGLLIPRAR
>ENST00000673384.1|SNV-58318-A-G|6
QHGGITKLVALLDCAHDSTKPAR
>ENST00000259523.10|SNV-2998-C-T|SNV-3008-C-A|2
FELLSTPHLSPSR
>ENST00000361946.8|SNV-80216-A-G|5
DGSCSTVGGVGYGVRIVSWSRFPCR
>ENST00000561281.4|SNV-8618-C-T|3
LWPSGCGRPPRPRLFVFELCSLTR
>ENST00000008876.7|SNV-3458-C-T|2
AALPSCPWAPTTPTASTSRGR
>ENST00000464083.5|SNV-22330-C-A|2
MLGYQVTVGPQGDPR
>ENST00000302609.8|SNV-24172-C-G|2
FECNKCGK
>ENST00000468115.1|SNV-20634-T-G|4
HILVVHAMVILLTRGPPR
>ENST00000313342.8|SNV-59988-G-A|2
IEALQCSHKSGEVVK
>FUSION-ENST00000649528.2:385788-ENST00000487747.5:12646|2
EKHSYRISYLGK
>FUSION-ENST00000517291.1:1190-ENST00000390559.6:1|8
VVENQGVHPPQPFSPSSPVRIPR
>ENST00000591814.5|SNV-71702-G-T|2
RSQYHRFTYLPANGNAIFLTVSR
>ENST00000456556.5|SNV-135694-C-T|3
EDLLHENCLMQDEIAR
>ENST00000374561.6|SNV-235-C-G|SNV-265-C-T|2
LREVVPGVPRGTQFSQVEILQR
>ENST00000222390.11|SNV-49691-A-G|5
SGLTCSMWDKNMEDLRR
>ENST00000372348.7|SNV-170977-G-A|1
GQGESDPLDHEPAMSPLLPRKER
>ENST00000400375.1|MNV-413-AG-A|2
WLPPPRTGPRVSPVLR
>ENST00000477806.5|MNV-10511-AGAT-A|1
KMMMMKR
>ENST00000393167.7|INDEL-14142-C-CA|1
LQFCQEVLPAPVFRLGC
>ENST00000672942.1|SNV-194-G-C|2
SCTLAAEGPKK
>ENST00000348993.9|SNV-12025-G-A|2
CWCQQGAQR
>ENST00000275884.10|SNV-72344-G-A|1
SLENMYRGSEGSPTKPFINPLPKPR
>ENST00000582147.1|SNV-165607-C-T|2
RGSLDHLALWVR
>ENST00000361297.7|MNV-243696-GA-G|2
TIQMAWQGSK
>ENST00000517291.1|SNV-2842-G-A|1
VVENQPPATMPLNISFTNR
>ENST00000400375.1|MNV-413-AG-A|4
SPAADGHPPWASWAQFLTWVR
>ENST00000533108.1|SNV-3466-C-T|1
SQESLTSAQLQRFTNLH
>ENST00000428314.5|SNV-93997-C-A|3
VTKPSAQLLSLLAMSPEK
>ENST00000369755.4|MNV-36096-TTCC-T|3
KEIVSIK
>ENST00000397885.3|SNV-17003-G-A|3
VFLDFFTYTPPK
>ENST00000461375.2|SNV-188601-G-A|18
TAIFPRFSKPAPMFLDDSFHK
>ENST00000259523.10|SNV-2998-C-T|1
FELLSTPPLSPSRR
>ENST00000520180.1|SNV-1396-C-T|8
MICLGEKAK
>ENST00000486083.6|SNV-31149-A-G|7
NGTSMTNVAK
>ENST00000399273.5|SNV-45884-T-C|3
LSQLQSENTLLR
>ENST00000520751.1|SNV-2991-G-A|SNV-3008-C-A|4
ISGRNSNCCPPR
>ENST00000468592.5|INDEL-39651-C-CA|2
NGLLFSR
>ENST00000304514.11|INDEL-158-C-CC|9
YRRLGAGLRPVASK
>ENST00000396634.5|SNV-1355-C-G|1
TLLLLLSGALALTETWAGSHSMR
>ENST00000496337.1|SNV-77639-G-A|3
MPYLESRDKSLSSK
>ENST00000336498.8|SNV-234723-G-T|1
PQEETVAALIDLK
>ENST00000275884.10|SNV-72344-G-A|2
SLENMYR
>ENST00000515564.5|SNV-59569-G-A|5
INIDQIRETLPELPSVTR
>ENST00000376759.8|SNV-1963-A-G|3
GGGFGAHGRGRSCSR
>ENST00000517951.5|SNV-62304-A-C|3
RDQDATQHKLIEIANYVDK
>ENST00000480514.6|SNV-19443-G-A|6
METSSRELQATEYLEK
>ENST00000672942.1|SNV-194-G-C|1
SCTLAAEGPKKEELLEEK
>ENST00000560136.5|SNV-73347-C-T|7
MGIDKLDVRFVIHASLPK
>ENST00000262457.7|INDEL-201410-C-CA|3
TLTAYGGR
>ENST00000375252.3|SNV-32386-G-A|2
YAWPSDPGVRGPHFLDSHQTTMETS
>ENST00000310232.11|SNV-20656-C-T|1
QLTNCIQELERELQTALTRLSAK
>ENST00000461375.2|SNV-188601-G-A|2
MTPFTSGLESGSSCRLLGSKVK
>ENST00000302609.8|SNV-24172-C-G|4
THTGEKRFECNK
>ENST00000486429.1|SNV-4419-A-C|2
GQEPGVAKSRR
>ENST00000356239.8|SNV-104335-A-G|2
SCVREEHTRVTDESIPSYSGSDMPR
>ENST00000380835.6|SNV-15878-C-T|2
RPETLGEFQK
>ENST00000336314.9|SNV-101079-A-G|2
SVVAGGGGGEGRK
>ENST00000304514.11|INDEL-158-C-CC|13
MSCSKAYGERYR
>ENST00000379380.9|SNV-11325-A-G|2
NNRSETSSK
>ENST00000435100.1|SNV-163-T-C|1
YAAKCFHKAQCPIVER
>ENST00000382500.3|SNV-319-C-G|1
EHIEGGGGPSEPSEFGTEFRAPPR
>ENST00000524871.6|SNV-1287446-A-G|1
ATGVSVSEILVAWKHIK
>ENST00000638025.2|SNV-59222-C-A|5
PPLSLLPTR
>ENST00000442166.2|SNV-4076-C-T|1
RPPAPQSQPSSSLLNSELWLSTR
>ENST00000605679.5|SNV-213-C-T|3
GRCWLCLSLPCCSRTEPATLL
>ENST00000509918.5|SNV-28257-A-G|3
MRWQWLTIV
>ENST00000552443.5|SNV-12122-A-G|2
MNDVMSLGIHRVWKDLLLWK
>ENST00000457054.6|SNV-55334-T-G|2
KQSNNEANLR
>ENST00000288532.11|SNV-12122-A-G|5
KYDVMNDVMSLGIHR
>ENST00000614258.1|SNV-239-T-C|1
KAGSGQLHYSIPEEAKHGTFVGR
>ENST00000487569.1|SNV-23356-G-A|2
NLLQIQDKVWSQACLGTCAPHLEEK
>ENST00000336273.8|SNV-62554-C-G|3
SQEPIRDDQKVSDDDK
>ENST00000515564.5|SNV-59569-G-A|4
MINIDQIRETLPELPSVTREK
>ENST00000488216.5|SNV-1963-A-G|2
MGVVAAALE
>ENST00000461375.2|SNV-188601-G-A|4
MTPFTSGLESGSSCRLLGSK
>ENST00000586808.1|SNV-66-G-A|10
RGPGRTGWVR
>ENST00000371270.6|SNV-11047-A-G|3
VLENVALTR
>ENST00000445409.6|MNV-10779-AC-A|2
VGGSWHKR
>ENST00000398559.7|SNV-17292-G-A|1
EDYLHHEIGELQQRLQEAENR
>ENST00000275230.6|SNV-24040-C-T|4
DHFKGISSYSRSSLMPLR
>ENST00000567785.5|SNV-16971-C-T|5
SQVDVENPDLEK
>ENST00000336314.9|SNV-101079-A-G|6
RRSVVAGGGGGEGR
>ENST00000449309.2|MNV-11327-CC-C|1
TLLMKTA
>ENST00000354370.5|SNV-135948-T-A|2
MNTTDNGVNSLCAICGDRATGK
>ENST00000651626.1|SNV-5123-G-C|4
RCHVSTHHHNYAAPPSTRK
>ENST00000374633.5|SNV-24172-C-G|3
SQPSQYISELTQGRNALNVINVGK
>ENST00000488010.5|SNV-17292-G-A|4
KEDYLHHEIGELQQLR
>ENST00000336273.8|SNV-62554-C-G|4
SQEPIRDDQK
>ENST00000367339.7|MNV-3084-GG-G|1
NFLSYDCGSDKSYLWVT
>ENST00000545683.1|SNV-211-G-A|2
VLKQVHPDTDISSK
>ENST00000445409.6|MNV-10779-AC-A|14
YLRRQLTKPRPVILDR
>ENST00000531159.6|SNV-28743-A-G|2
QSILSSLSRGK
>ENST00000356443.9|SNV-43872-C-T|4
VTWYKNQVPINVHANSGK
>ENST00000486634.2|SNV-19470-C-T|3
ASMGQHSLVACPCHTQTLPLMWT
>ENST00000259523.10|SNV-3008-C-A|3
KFELLPTPHLSPSRR
>ENST00000555711.6|MNV-8763-AGAG-A|1
EVLKLYKNK
>ENST00000261994.9|SNV-7087-A-G|3
YEMHELLRQMGVR
>ENST00000486083.6|SNV-31149-A-G|12
CCRMLRNGTSMTNVAK
>ENST00000355112.8|SNV-73347-C-T|2
LDVRFVIHASLPK
>ENST00000398559.7|SNV-17292-G-A|2
EDYLHHEIGELQQR
>FUSION-ENST00000517291.1:1190-ENST00000390559.6:1|10
LDFFRVVENQGVHPPQPFSPSSPVR
>ENST00000304514.11|INDEL-158-C-CC|1
ILFCKAVL
>ENST00000336273.8|SNV-62554-C-G|1
DDQKVSDDDKEK
>FUSION-ENST00000649528.2:385788-ENST00000487747.5:12646|9
GQTEHDEVKQGK
>ENST00000355585.9|SNV-96314-A-G|4
HPFDKTAGELSLLDSDLDVDTK
>ENST00000262457.7|INDEL-201410-C-CA|1
LCSGELA
>ENST00000234798.4|SNV-2588-G-A|1
CWVTGWSYTREGEPLPPPYSLREVK
>ENST00000545383.5|SNV-24682-C-G|1
KNKTSQMSESSLVNNR
>ENST00000545383.5|SNV-24682-C-G|3
ENSSDENINSLNSHRK
>ENST00000241071.11|SNV-16150-G-A|2
ELLGCDCGAGGRLPGWPK
>ENST00000400256.5|SNV-165607-C-T|4
GQKGEKGEPGPPGPVGER
>ENST00000614258.1|SNV-239-T-C|2
KAGSGQLHYSIPEEAK
>ENST00000449309.2|MNV-11327-CC-C|6
LKSNRPSYYMFQHYCNTSKR
>ENST00000219406.11|SNV-1580-C-A|2
VGPSAMRLEDEAADQALIGGR
>ENST00000520751.1|SNV-3008-C-A|2
NSSCCPPRTCPLAAAPGSA
>ENST00000253506.9|SNV-71702-G-T|1
SQYHRFTYLPANVPIIK
>ENST00000643597.1|SNV-188601-G-A|2
FSKPAPMFLDDSFHKWAR
>ENST00000434634.7|SNV-10869-C-T|1
TLLSATNDASLHVWDWVDLCAPC
>ENST00000461375.2|SNV-188601-G-A|7
FLDDSFHKWARIR
>ENST00000274963.13|SNV-22330-C-A|1
AHTSIPMLGYQVTVGPQGDPR
>ENST00000486715.6|SNV-1748-A-G|2
DVSINIIDTPGHVDFTIEVER
>ENST00000298569.9|SNV-6214-C-T|2
PVIPECK
>ENST00000361297.7|MNV-243696-GA-G|5
RRTIQMAWQGSK
>ENST00000450791.7|SNV-20662-C-T|3
EYSFLRTSVSRGPK
>ENST00000643597.1|SNV-188601-G-A|1
FSKPAPMFLDDSFHKWARIR
>ENST00000336314.9|SNV-101079-A-G|1
SVVAGGGGGEGRKR
>ENST00000275358.8|SNV-44322-T-G|1
NPTSPCLIGRPKISR
>ENST00000533108.1|SNV-3466-C-T|2
MSQESLTSAQLQRFTNLH
>ENST00000275230.6|SNV-24040-C-T|1
GISSYSRSSLMPLRNDVDK
>ENST00000297540.5|SNV-3217-C-T|4
GRYEITVEDSQEKVADEISFR
>ENST00000517951.5|SNV-62304-A-C|4
RDQDATQHK
>ENST00000222390.11|SNV-49691-A-G|3
NMEDLRRHIFWEPDASK
>ENST00000331495.8|SNV-24232-A-G|1
TAQEAFESVVEYFGENPR
>ENST00000460957.1|SNV-23715-C-T|1
ELPAFNPIVHPSAITQVLLLANPQK
>ENST00000586808.1|SNV-66-G-A|1
GPEPGRNPR
>ENST00000313342.8|SNV-59988-G-A|1
IEALQCSHKSGEVVKR
>ENST00000375400.7|SNV-186172-T-A|2
GQELRATR
>ENST00000445409.6|MNV-10779-AC-A|12
RQLTKPRPVILDRR
>ENST00000468592.5|INDEL-39651-C-CA|8
GVFHICALKDNSLAKK
>ENST00000530812.5|SNV-2563-C-T|7
EPEGPWR
>ENST00000526640.5|SNV-2138-G-A|6
MTTASTSQSYYFDRNDVALK
>ENST00000445409.6|MNV-10779-AC-A|13
RQLTKPRPVILDR
>ENST00000355112.8|SNV-73347-C-T|1
LDVRFVIHASLPKSVEGYYQESGR
>ENST00000586808.1|SNV-66-G-A|8
GPGRTGWVRAAEAR
>ENST00000355112.8|SNV-73347-C-T|3
WINQDGCQVICATIAFGMGIDK
>ENST00000262113.9|SNV-99886-C-G|3
HGEKIPDMAPPQEAKPK
>ENST00000515564.5|SNV-59569-G-A|10
QDYRCRPTANDQY
>ENST00000616552.4|SNV-12440-G-C|2
IVSAAFMKK
>ENST00000373304.4|SNV-54909-A-G|3
HSLSSVTYVPGK
>ENST00000520751.1|SNV-3008-C-A|5
ISGRNSSCCPPR
>ENST00000545683.1|SNV-211-G-A|1
QVHPDTDISSK
>ENST00000520751.1|SNV-3008-C-A|4
ISGRNSSCCPPRTCPLAAAPGSA
>ENST00000591490.5|SNV-4634-G-A|5
RQCGCSWR
>ENST00000496418.5|SNV-56758-C-T|2
MTESDVASSDATNIECSIQR
>ENST00000262457.7|INDEL-201410-C-CA|4
QNKTLTAYGGRLCSGELA
>ENST00000461375.2|SNV-188601-G-A|17
MTAIFPRFSKPAPMFLDDSFHKWAR
>ENST00000380835.6|SNV-15878-C-T|4
ISTRRPETLGEFQK
>ENST00000464083.5|SNV-22330-C-A|4
RAHTSIPMLGYQVTVGPQGDPR
>ENST00000281703.11|SNV-93919-G-A|1
VRLIGEMPQEDLHAVVK
>ENST00000505073.5|SNV-181145-C-T|2
SLIEDFEREK
>ENST00000348993.9|SNV-12025-G-A|6
MERCWCQQGAQR
>ENST00000308683.3|SNV-12675-G-C|2
SLMTYYKQR
>ENST00000269383.8|SNV-267-C-T|4
AGPARDPGPDSGPGPDPAAR
>ENST00000351393.10|SNV-3835-G-A|2
RVVVTNLNGHTAQVNCIQWICK
>ENST00000207870.8|SNV-23356-G-A|1
VWSQACLGTCAPHLEEK
>ENST00000230640.10|SNV-58810-A-C|1
VEAINPEYMLEKSFYQFQHYR
>FUSION-ENST00000517291.1:1190-ENST00000390559.6:1|7
VVENQGVHPPQPFSPSSPVRIPRR
>ENST00000582147.1|SNV-165607-C-T|1
GSLDHLALWVR
>ENST00000567785.5|SNV-16971-C-T|4
MSQVDVENPDLEKFPK
>ENST00000560136.5|SNV-73347-C-T|9
MGIDKLDVR
>ENST00000586808.1|SNV-66-G-A|15
AAQGAGDVHGCRALQQAAACK
>ENST00000427197.2|SNV-213-C-T|4
GRCWLCLSLPCCSRTEPEAK
>ENST00000505073.5|SNV-181145-C-T|1
SLIEDFEREKEHSTNK
>ENST00000539295.3|SNV-34251-G-A|5
VFNPAQTAAKLASRTQGR
>ENST00000310421.5|SNV-2003-A-G|2
STGGKCGCGFRHFWDGK
>ENST00000520298.5|SNV-99886-C-G|2
MAPPQEAKPKLIPASASAAGQ
>ENST00000586808.1|SNV-66-G-A|16
AAQGAGDVHGCR
>ENST00000651626.1|SNV-5123-G-C|3
CHVSTHHHNYAAPPSTR
>ENST00000259467.9|SNV-1851-A-G|3
LQYYCSSSEDEDSDHEDK
>ENST00000520751.1|SNV-2991-G-A|SNV-3008-C-A|3
ISGRNSNCCPPRTCPLAAAPGSA
>ENST00000526640.5|SNV-2138-G-A|5
TTASTSQSYYFDRNDVALK
>ENST00000520751.1|SNV-3008-C-A|1
TCPLAAAPGSA
>ENST00000586808.1|SNV-66-G-A|14
AAQGAGDVHGCRALQQAAACKR
>ENST00000402410.2|SNV-3424-C-G|4
KVFITHIALTATK
>ENST00000400256.5|SNV-153415-A-G|5
KAISTSSELSTFR
>ENST00000269383.8|SNV-267-C-T|3
AGPARDPGPDSGPGPDPAARCPR
>ENST00000450791.7|SNV-20662-C-T|4
EYSFLRTSVSR
>ENST00000509918.5|SNV-28257-A-G|2
RWQWLTIV
>ENST00000261839.12|SNV-72185-A-G|5
EIEALNFKVVHLSQEINHLRK
>ENST00000367112.1|SNV-96314-A-G|5
EPLRVAGELSLLDSDLDVDTK
>ENST00000520298.5|SNV-99886-C-G|4
MAPPQEAKPK
>ENST00000377791.3|SNV-177-G-T|2
AGLQFPVGLVHRLLR
>ENST00000486541.1|SNV-235-C-G|5
NHCYSRLREVVPGVPR
>ENST00000480514.6|SNV-19443-G-A|1
ELQATEYLEKHQIK
>ENST00000262457.7|INDEL-201410-C-CA|6
KQNKTLTAYGGR
>ENST00000477817.1|SNV-45336-G-A|6
MLETLAGANSLR
>ENST00000323205.10|INDEL-8749-G-GA|4
IRVQISAVHSEER
>ENST00000468592.5|INDEL-39651-C-CA|4
WDPRNGLLFSR
>ENST00000340058.6|SNV-37575-G-A|1
RPTQAFPVSYSSSGAR
>ENST00000402410.2|SNV-3424-C-G|1
VFITHIALTATKIYFR
>ENST00000506668.5|SNV-6214-C-T|6
GSVPWKPVIPECK
>ENST00000259569.6|SNV-2057-C-A|1
NSGLEAKATACQMLVYYAKELR
>ENST00000381913.8|SNV-25025-A-G|5
GNNILHALVTVAEDFKAQNDFVK
>ENST00000400375.1|MNV-413-AG-A|3
WLPPPRTGPR
>ENST00000437756.5|SNV-11616-C-T|4
MEDLRFK
>ENST00000374561.6|SNV-235-C-G|1
EVVPGVPRGTQLSQVEILQR
>ENST00000311413.5|SNV-1593-C-T|3
QDTLPEAGCR
>ENST00000541190.5|SNV-3835-G-A|7
MVTPPKSIAYSGFVNR
>ENST00000259523.10|SNV-2998-C-T|4
KFELLSTPPLSPSR
>ENST00000301618.8|SNV-56540-G-A|1
GNCPLTMPLPFDLIYTDYHGLQQMK
>FUSION-ENST00000649528.2:385788-ENST00000487747.5:12646|6
QGKDGGKGK
>ENST00000323205.10|INDEL-8749-G-GA|1
VQISAVHSEERH
>ENST00000361297.7|MNV-243696-GA-G|6
SLSGRRR
>ENST00000565932.5|SNV-46899-C-T|3
RATCAAVATASSSLR
>ENST00000361249.4|SNV-20250-G-A|1
FGGTICSGDIWDQASCSSSTTYVR
>ENST00000275230.6|SNV-24040-C-T|3
GISSYSR
>ENST00000421182.5|SNV-59423-C-T|2
ACVTDATETTITISWR
>ENST00000515320.5|SNV-78840-G-A|4
LQSTFVFEEIGRHLK
>ENST00000519371.1|SNV-214629-T-C|2
MNIGPSIEWSPVWTGPSSTLS
>ENST00000381913.8|SNV-25025-A-G|4
GNNILHALVTVAEDFKAQNDFVKR
>ENST00000358371.9|SNV-59222-C-A|4
YSGRSIKFLMPPLSLLPTR
>ENST00000520125.5|SNV-1396-C-T|3
LLLHMICLGEK
>ENST00000008876.7|SNV-3458-C-T|4
ANPRAALPSCPWAPTTPTASTSRGR
>ENST00000530812.5|SNV-2563-C-T|9
MSREPEGPWRGSSSSR
>ENST00000400256.5|SNV-153415-A-G|6
LGDQTGKKAISTSSELSTFR
>ENST00000526640.5|SNV-2138-G-A|4
MTTASTSQSYYFDRNDVALKNFAK
>ENST00000257527.9|SNV-62304-A-C|1
DQDATQHKLIEIANYVDKFYR
>ENST00000505073.5|SNV-181145-C-T|3
SLIEDFER
>ENST00000496841.5|SNV-93997-C-A|4
ACLYTIPK
>ENST00000361297.7|MNV-243696-GA-G|4
RTIQMAWQGSK
>ENST00000355585.9|SNV-96314-A-G|1
TAGELSLLDSDLDVDTKVR
>ENST00000371270.6|SNV-11047-A-G|1
VLENVALTRSYIREK
>FUSION-ENST00000517291.1:1190-ENST00000390559.6:1|5
IRAAWPLAASHR
>ENST00000494334.1|SNV-10756-C-T|1
ALLAKMVSVV
>ENST00000467212.5|SNV-1580-C-A|1
LEDEAADQALIGGR
>ENST00000397272.7|SNV-2190-G-A|1
ANCYVQLWLPTASPSPAQTR
>ENST00000357450.9|SNV-23850-G-A|1
DCIQFLKEER
>ENST00000259467.9|SNV-1851-A-G|4
LLGEKLQYYCSSSEDEDSDHEDKDR
>ENST00000308683.3|SNV-12675-G-C|4
VGHRSLMTYYKQR
>ENST00000400256.5|SNV-153415-A-G|3
AISTSSELSTFR
>ENST00000520201.5|SNV-51140-C-T|6
NEDEKTVVWLQEK
>ENST00000381312.6|SNV-495340-G-A|1
CISGEHLSDQGLVVNDCHAEVMARR
>ENST00000336314.9|SNV-101079-A-G|4
RSVVAGGGGGEGRK
>ENST00000496337.1|SNV-77639-G-A|2
PYLESRDKSLSSK
>ENST00000484801.5|SNV-452-G-A|1
AWSLSPGTSCQPHVVPCPLLAMAR
>ENST00000540367.5|SNV-36813-G-A|1
NVVSGMLFGTGLWVALIVTMRYSLK
>ENST00000586808.1|SNV-66-G-A|21
MEGGRAAQGAGDVHGCR
>ENST00000520180.1|SNV-1396-C-T|6
MICLGEKAKEEMHR
>ENST00000643597.1|SNV-188601-G-A|3
FSKPAPMFLDDSFHK
>ENST00000448656.5|MNV-98303-AA-A|4
LASASAKLRCK
>ENST00000304514.11|INDEL-158-C-CC|5
LGAGLRPVASKEVNER
>ENST00000515320.5|SNV-78840-G-A|2
HLKDIGPEVVK
>ENST00000520201.5|SNV-51140-C-T|4
NEDEKTVVWLQEKR
>ENST00000467212.5|SNV-1580-C-A|2
RLEDEAADQALIGGR
>ENST00000222390.11|SNV-65014-G-T|3
CSQHHRGKVTLNESEICSGAEK
>ENST00000354181.8|MNV-104131-TCCTACT-T|2
NPEGDENYMEFLEVLTEGLERVVR
>ENST00000263946.7|SNV-45336-G-A|2
NMLETLAGANSLRNFTSR
>ENST00000348993.9|SNV-12025-G-A|5
ERCWCQQGAQR
>ENST00000461375.2|SNV-188601-G-A|5
TPFTSGLESGSSCR
>ENST00000461375.2|SNV-188601-G-A|1
TPFTSGLESGSSCRLLGSKVK
>ENST00000511718.5|SNV-53826-G-T|11
QVFYDILEPQNH
>ENST00000261839.12|SNV-72185-A-G|2
VVHLSQEINHLRKLFR
>ENST00000222390.11|SNV-49691-A-G|6
SGLTCSMWDKNMEDLR
>ENST00000210313.8|SNV-24880-A-G|2
SVEHDRASK
>ENST00000486083.6|SNV-31149-A-G|6
NGTSMTNVAKK
>ENST00000567785.5|SNV-16971-C-T|3
SQVDVENPDLEKFPK
>ENST00000567785.5|SNV-16971-C-T|8
MTRTFSIT
>ENST00000256509.7|SNV-185513-T-A|1
LTWEAGADHNSNNSEYIVEFEGNK
>ENST00000251973.10|SNV-11616-C-T|2
DQYLQEMEDLRFKHR
>ENST00000393167.7|INDEL-14142-C-CA|6
IDDINVTQKK
>ENST00000418814.6|INDEL-111661-C-CA|2
SENTKKINK
>ENST00000548931.6|SNV-10449-C-T|1
HWLQRNVASLAWK
>ENST00000428314.5|SNV-93997-C-A|1
VTKPSAQLLSLLAMSPEKRK
>ENST00000265602.11|SNV-41998-C-T|1
GFDESPKVILFFEILDFLSVDEIK
>ENST00000561281.4|SNV-8618-C-T|1
VRPGLAGLLPALLPPCAQVDYCPLH
>ENST00000472897.5|SNV-1963-A-G|1
GVVAAALEVVGTR
>ENST00000530812.5|SNV-2563-C-T|8
SREPEGPWRGSSSSR
>ENST00000381913.8|SNV-25025-A-G|3
AQNDFVK
>ENST00000354181.8|MNV-104131-TCCTACT-T|1
VVRGGGSEVITIYS
>ENST00000008876.7|SNV-3458-C-T|1
AALPSCPWAPTTPTASTSRGRSR
>ENST00000064724.8|SNV-4419-A-C|2
MGQEPGVAKSR
>ENST00000526640.5|SNV-2138-G-A|3
TTASTSQSYYFDRNDVALKNFAK
>ENST00000490915.5|SNV-86073-C-T|6
MIVWSKQKTEVTMPLCTLGSGA
>ENST00000531837.2|SNV-23837-C-T|1
IFLTGGCKGKCC
>ENST00000310421.5|SNV-2003-A-G|1
CGCGFRHFWDGK
>ENST00000295569.12|SNV-68117-C-T|2
MRFPRMR
>ENST00000488334.1|SNV-28392-C-T|1
VIYNVAVLCLITAPVTMI
>ENST00000652332.1|MNV-7589-CGAC-C|1
ENAIEDEEEEEEEDDDEEEDLEVK
>ENST00000259523.10|SNV-2998-C-T|SNV-3008-C-A|3
KFELLSTPHLSPSRR
>ENST00000230122.4|SNV-16752-C-T|1
KPFSCSECNLQFARLDNLKAHLK
>ENST00000372374.7|SNV-188601-G-A|2
LFSKPAPMFLDDSFHKWAR
>ENST00000467212.5|SNV-1580-C-A|3
MRLEDEAADQALIGGR
>ENST00000381913.8|SNV-25025-A-G|1
AQNDFVKRMYDMILLR
>ENST00000486715.6|SNV-1748-A-G|1
DVSINIIDTPGHVDFTIEVERALR
>ENST00000310421.5|SNV-2003-A-G|3
STGGKCGCGFR
>ENST00000520810.6|SNV-51140-C-T|2
TVVWLQEKR
>ENST00000541190.5|SNV-3835-G-A|5
MVTPPKSIAYSGFVNRMAPLLLN
>ENST00000456556.5|SNV-135694-C-T|1
EDLLHENCLMQDEIARLRLEK
>ENST00000672942.1|SNV-194-G-C|5
MHSEAAALRSCTLAAEGPKK
>ENST00000302609.8|SNV-24172-C-G|6
SALTVHQRTHTGEKR
>ENST00000530812.5|SNV-2563-C-T|2
CLSQVDAVAGR
>ENST00000259523.10|SNV-2842-G-A|2
MPLNISFTNR
>ENST00000505073.5|SNV-181145-C-T|6
KITRSLIEDFER
>ENST00000448656.5|MNV-98303-AA-A|1
SLLNEENIGNECLCDLTNFG
>ENST00000360876.9|SNV-18649-G-C|1
FAVLHGDAPRISVSFYHVKNNGK
>ENST00000313342.8|SNV-59988-G-A|3
IEALQCSHK
>ENST00000373304.4|SNV-54909-A-G|4
KHSLSSVTYVPGKK
>ENST00000614258.1|SNV-239-T-C|7
RGSLGSRLLLLWLLLAYR
>ENST00000511718.5|SNV-53826-G-T|6
TSWNHKTINLNKPLESK
>ENST00000477817.1|SNV-45336-G-A|3
LETLAGANSLRNFTSR
>ENST00000605679.5|SNV-213-C-T|1
CWLCLSLPCCSRTEPATLL
>ENST00000374561.6|SNV-265-C-T|2
ELVPGVPRGTQFSQVEILQR
>ENST00000468592.5|INDEL-39651-C-CA|5
KWDPRNGLLFSR
>ENST00000542384.5|SNV-71702-G-T|1
SQYHRFTYLPANVNEIIR
>ENST00000490915.5|SNV-86073-C-T|2
MPLCTLGSGA
>ENST00000367112.1|SNV-96314-A-G|1
VAGELSLLDSDLDVDTKVR
>ENST00000630152.1|SNV-33761-A-G|2
AESEEGIFAHLGLDYIEPWER
>ENST00000336273.8|SNV-62554-C-G|5
ASLLKSQEPIRDDQK
>ENST00000320005.5|SNV-164453-G-A|1
QTANVVAHGFANLLTLDKK
>ENST00000064724.8|SNV-4419-A-C|1
MGQEPGVAKSRR
>ENST00000586808.1|SNV-66-G-A|3
ATQSKGPEPGR
>ENST00000619831.4|SNV-641517-C-T|1
SYAYIQAAYVTTSDPTR
>ENST00000427197.2|SNV-213-C-T|1
CWLCLSLPCCSRTEPEAKK
>ENST00000511718.5|SNV-53826-G-T|5
MTSWNHKTINLNKPLESKLISK
>ENST00000334062.8|SNV-111176-G-C|1
FGDEFLGELSIPLKVLR
>ENST00000372348.7|SNV-170977-G-A|2
GQGESDPLDHEPAMSPLLPRK
>ENST00000428314.5|SNV-93997-C-A|4
TGLVPMACLYTIPK
>ENST00000230122.4|SNV-16752-C-T|2
KPFSCSECNLQFARLDNLK
>ENST00000658678.1|SNV-59222-C-A|3
PPLSLLPTRSGVLTIPQNHKF
>ENST00000358371.9|SNV-59222-C-A|1
FLMPPLSLLPTRSGVLTIPQNHK
>ENST00000428314.5|SNV-93997-C-A|2
VTKPSAQLLSLLAMSPEKR
>ENST00000323662.9|SNV-3466-C-T|3
FTNLHGAASLSEALSLIHR
>ENST00000511718.5|SNV-53826-G-T|10
NKFSMTSWNHKTINLNKPLESK
>ENST00000530812.5|SNV-2563-C-T|6
EPEGPWRGSSSSR
>ENST00000475622.5|SNV-53105-C-G|1
ECVVALSVVCRPAGTLDTIQLAFK
>ENST00000449309.2|MNV-11327-CC-C|3
SNRPSYYMFQHYCNTSKRTLLMK
>ENST00000275884.10|SNV-72344-G-A|4
GSCRRPWDRSLENMYR
>ENST00000357736.9|SNV-5124-G-A|1
SKTDAQS
>ENST00000393165.7|INDEL-14142-C-CA|5
IDADINVTQKKLQFCQEVLPAPVFR
>ENST00000541190.5|SNV-3835-G-A|4
VTPPKSIAYSGFVNRMAPLLLN
>ENST00000616552.4|SNV-12440-G-C|3
IVSAAFMK
>ENST00000477817.1|SNV-45336-G-A|5
LETLAGANSLR
>ENST00000302609.8|SNV-24172-C-G|1
FECNKCGKTFYYK
>ENST00000586539.6|SNV-22124-C-G|2
EHKDHTADCYETNEDVYCEVSVFWK
>ENST00000309180.6|SNV-3846-T-C|1
TNSSLFCPVYK
>ENST00000445409.6|MNV-10779-AC-A|5
TLQETWVVETQRVGGSWHK
>ENST00000548931.6|SNV-10449-C-T|2
VYNASSTIVPSLKHWLQR
>ENST00000261839.12|SNV-72185-A-G|1
KLFREENDINESIR
>ENST00000674190.1|SNV-357082-G-A|1
QDHPCHLILLLGARCMLESVAFSR
>ENST00000297540.5|SNV-3217-C-T|5
GRYEITVEDSQEK
>ENST00000398559.7|SNV-17292-G-A|3
KEDYLHHEIGELQQRLQEAENR
>ENST00000531159.6|SNV-28743-A-G|3
QSILSSLSR
>ENST00000496337.1|SNV-77639-G-A|4
LNNPPYMPYLESRDKSLSSK
>ENST00000361946.8|SNV-80216-A-G|4
IVSWSRFPCR
>ENST00000486083.6|SNV-31149-A-G|10
MLRNGTSMTNVAKK
>ENST00000638025.2|SNV-59222-C-A|3
PPLSLLPTRSGVLTIPQNHK
>ENST00000486975.1|SNV-4419-A-C|1
SRRAQLAGVLLILLGCQLLWAK
>ENST00000275230.6|SNV-24040-C-T|2
GISSYSRSSLMPLR
>ENST00000371408.7|SNV-213-C-T|4
GRCWLCLSLPCCSRTEPAK
>ENST00000265843.9|SNV-82021-T-G|2
TTSTFSVSGDEDNVKCLEVVSI
>ENST00000334062.8|SNV-111176-G-C|3
VDLWNASNLKFGDEFLGELSIPLK
>ENST00000520751.1|SNV-2991-G-A|SNV-3008-C-A|1
NSNCCPPRTCPLAAAPGSA
>ENST00000638025.2|SNV-59222-C-A|4
MPPLSLLPTRSGVLTIPQNHK
>ENST00000567785.5|SNV-16971-C-T|2
MSQVDVENPDLEKFPKFAK
>ENST00000374561.6|SNV-265-C-T|1
GTQFSQVEILQR
>ENST00000494334.1|SNV-10756-C-T|2
MALLAKMVSVV
>ENST00000542825.5|SNV-17097-C-T|2
LKDPQGLHRPLLPE
>ENST00000645644.1|SNV-188601-G-A|13
GSPSQHPCSWMTPFTSGLESGSSCR
>ENST00000511718.5|SNV-53826-G-T|7
MTSWNHKTINLNKPLESK
>ENST00000283233.10|MNV-98303-AA-A|1
LRSEKQC
>ENST00000375400.7|SNV-186172-T-A|3
RGQELRATR
>ENST00000400256.5|SNV-165607-C-T|3
GEKGEPGPPGPVGER
>ENST00000567785.5|SNV-16971-C-T|7
TRTFSIT
>ENST00000377791.3|SNV-177-G-T|4
SSRAGLQFPVGLVHRLLR
>ENST00000356443.9|SNV-43872-C-T|2
NQVPINVHANSGK
>ENST00000265602.11|SNV-41998-C-T|2
GFDESPK
>ENST00000336273.8|SNV-62554-C-G|6
ASLLKSQEPIR
>ENST00000262113.9|SNV-99886-C-G|1
IPDMAPPQEAKPKLIPASASAAGQ
>ENST00000304514.11|INDEL-158-C-CC|4
LGAGLRPVASKEVNERILFCK
>ENST00000379380.9|SNV-11325-A-G|3
INEEFKNNRSETSSK
>ENST00000216286.10|SNV-9008-C-T|1
ESYNVQLQLPAWVGFCRGEADDLK
>ENST00000520751.1|SNV-3008-C-A|6
RPARISGRNSSCCPPR
>ENST00000591814.5|SNV-71702-G-T|1
SQYHRFTYLPANGNAIFLTVSR
>ENST00000468115.1|SNV-20634-T-G|1
VILLTRGPPR
>ENST00000393165.7|INDEL-14142-C-CA|7
EFRPEIPCIVVANKIDADINVTQKK
>ENST00000520810.6|SNV-51140-C-T|5
VEEVVSLMNEDEKTVVWLQEK
>ENST00000259523.10|SNV-2998-C-T|3
KFELLSTPPLSPSRR
>ENST00000542825.5|SNV-17097-C-T|1
DPQGLHRPLLPE
>ENST00000259569.6|SNV-2057-C-A|3
NSGLEAK
>ENST00000449309.2|MNV-11327-CC-C|7
LKSNRPSYYMFQHYCNTSK
>ENST00000369968.6|SNV-28580-C-T|2
SPVLDTKPKETGGILGEGTLK
>ENST00000285013.11|SNV-7501-G-A|2
AETQETFLR
>ENST00000404767.8|SNV-20634-T-G|1
WSSGETATMHILVVHAMVILLTR
>ENST00000393167.7|INDEL-14142-C-CA|7
EFRPEIPCIVVANKIDDINVTQKK
>ENST00000534719.1|SNV-2138-G-A|6
MSYYFDRNDVALK
>ENST00000265843.9|SNV-82021-T-G|1
CLEVVSI
>ENST00000488010.5|SNV-17292-G-A|3
KEDYLHHEIGELQQLRENVQLQK
>ENST00000461375.2|SNV-188601-G-A|8
MFLDDSFHKWARIR
>ENST00000658678.1|SNV-59222-C-A|1
SGVLTIPQNHKF
>ENST00000477817.1|SNV-45336-G-A|2
MLETLAGANSLRNFTSRF
>ENST00000511718.5|SNV-53826-G-T|1
TINLNKPLESKLISKK
>ENST00000591490.5|SNV-4634-G-A|6
HPCARRQCGCSWR
>FUSION-ENST00000649528.2:385788-ENST00000487747.5:12646|3
REKHSYR
>ENST00000505674.5|SNV-3217-C-T|7
MNYKGRYEITVEDSQEK
>ENST00000486083.6|SNV-31149-A-G|2
TNVAKKD
>ENST00000265843.9|SNV-82021-T-G|3
VKTTSTFSVSGDEDNVKCLEVVSI
>ENST00000621592.7|SNV-2842-G-A|2
LDFFRVVENQQPPATMPLNISFTNR
>ENST00000540367.5|SNV-36813-G-A|2
NVVSGMLFGTGLWVALIVTMR
>ENST00000552443.5|SNV-12122-A-G|5
NDVMSLGIHR
>ENST00000673384.1|SNV-58318-A-G|1
SSLYEARDVEVARCGALALWSCSK
>ENST00000371408.7|SNV-213-C-T|1
CWLCLSLPCCSRTEPAKK
>ENST00000409874.9|SNV-96140-C-T|3
NTRVNVDFQKQMVDPMQVSFNTSDR
>ENST00000259523.10|SNV-3008-C-A|1
FELLPTPHLSPSRR
>ENST00000288532.11|SNV-12122-A-G|1
YDVMNDVMSLGIHRVWKDLLLWK
>ENST00000371408.7|SNV-213-C-T|2
CWLCLSLPCCSRTEPAK
>ENST00000377791.3|SNV-177-G-T|6
SRSSRAGLQFPVGLVHR
>ENST00000468115.1|SNV-20634-T-G|5
MHILVVHAMVILLTRGPPR
>ENST00000369755.4|MNV-36096-TTCC-T|1
EIVSIKK
>ENST00000230122.4|SNV-16752-C-T|4
HCILHTGKKPFSCSECNLQFAR
>ENST00000302609.8|SNV-24172-C-G|3
RFECNKCGK
>ENST00000210313.8|SNV-24880-A-G|1
SVEHDRASKDAK
>ENST00000420886.6|INDEL-43144-A-AA|1
STKSRWPYW
>ENST00000297540.5|SNV-3217-C-T|1
YEITVEDSQEKVADEISFRLQEPK
>ENST00000494334.1|SNV-10756-C-T|3
VLMALLAKMVSVV
>ENST00000488010.5|SNV-17292-G-A|5
TEQAAARKEDYLHHEIGELQQLR
>ENST00000283233.10|MNV-98303-AA-A|4
KLASASAKLR
>ENST00000541190.5|SNV-3835-G-A|2
SIAYSGFVNR
>ENST00000283233.10|MNV-98303-AA-A|3
LASASAKLR
>ENST00000381913.8|SNV-25025-A-G|2
AQNDFVKR
>ENST00000261839.12|SNV-72185-A-G|7
DCYEKEIEALNFKVVHLSQEINHLR
>ENST00000367112.1|SNV-96314-A-G|3
EPLRVAGELSLLDSDLDVDTKVR
>ENST00000486083.6|SNV-31149-A-G|3
MTNVAKKD
>ENST00000393167.7|INDEL-14142-C-CA|4
KLQFCQEVLPAPVFR
>ENST00000336273.8|SNV-62554-C-G|2
DDQKVSDDDK
>ENST00000398559.7|SNV-17292-G-A|5
TEQAAARKEDYLHHEIGELQQR
>ENST00000581923.5|SNV-155662-T-C|2
SGCTSTANCLVGLELLSPK
>ENST00000511718.5|SNV-53826-G-T|8
FSMTSWNHKTINLNKPLESKLISK
>ENST00000397885.3|SNV-17003-G-A|4
HSLVHKVFLDFFTYTPPKLR
>ENST00000336314.9|SNV-101079-A-G|7
VDPPMGEEGNHKRR
>ENST00000400256.5|SNV-153415-A-G|1
AISTSSELSTFRSDILDLRQQLR
>ENST00000400256.5|SNV-165607-C-T|2
GEPGPPGPVGER
>ENST00000336314.9|SNV-101079-A-G|5
RSVVAGGGGGEGR
>ENST00000356239.8|SNV-104335-A-G|3
SCVREEHTR
>ENST00000645161.1|SNV-188601-G-A|3
SKPAPMFLDDSFHK
>ENST00000457054.6|SNV-55334-T-G|5
NIQVSHQEFSKR
>ENST00000441561.5|SNV-31149-A-G|2
RDIYDKCGK
>ENST00000281703.11|SNV-93919-G-A|2
AARVRLIGEMPQEDLHAVVK
>FUSION-ENST00000517291.1:1190-ENST00000390559.6:1|2
TSFPTPSLSPGNTR
>ENST00000490915.5|SNV-86073-C-T|3
TEVTMPLCTLGSGA
>ENST00000486083.6|SNV-31149-A-G|8
LRNGTSMTNVAKK
>ENST00000298569.9|SNV-6214-C-T|1
PVIPECKYQHLAK
>ENST00000380835.6|SNV-15878-C-T|1
RPETLGEFQKLGIK
>ENST00000222390.11|SNV-49691-A-G|4
NMEDLRR
>FUSION-ENST00000649528.2:385788-ENST00000487747.5:12646|8
GQTEHDEVKQGKDGGK
>ENST00000530812.5|SNV-2563-C-T|4
GSSSSRCLSQVDAVAGR
>ENST00000360876.9|SNV-18649-G-C|3
FAVLHGDAPR
>ENST00000586808.1|SNV-66-G-A|6
TGWVRAAEARR
>ENST00000457054.6|SNV-55334-T-G|4
NIQVSHQEFSKRK
>ENST00000310421.5|SNV-2003-A-G|4
TNSRSTGGKCGCGFR
>ENST00000259467.9|SNV-1851-A-G|5
LLGEKLQYYCSSSEDEDSDHEDK
>ENST00000564397.5|SNV-5185-C-T|3
GQCHQPGWGWLCHLCAQR
>ENST00000360876.9|SNV-18649-G-C|2
FAVLHGDAPRISVSFYHVK
>ENST00000519371.1|SNV-214629-T-C|3
MMNIGPSIEWSPVWTGPSSTLS
>ENST00000450791.7|SNV-20662-C-T|1
TSVSRGPKVGSLGLPAHPR
>ENST00000638025.2|SNV-59222-C-A|1
PPLSLLPTRSGVLTIPQNHKFPK
>ENST00000379380.9|SNV-11325-A-G|4
INEEFKNNR
>ENST00000493800.1|SNV-41099-G-A|1
NYWACALGTGIIENHLCNDR
>ENST00000304514.11|INDEL-158-C-CC|7
RLGAGLRPVASKEVNER
>ENST00000565932.5|SNV-46899-C-T|4
MRATCAAVATASSSLR
>ENST00000367112.1|SNV-96314-A-G|2
VAGELSLLDSDLDVDTK
>ENST00000008876.7|SNV-3458-C-T|5
ANPRAALPSCPWAPTTPTASTSR
>ENST00000561281.4|SNV-8618-C-T|4
MLWPSGCGRPPRPRLFVFELCSLTR
>ENST00000674190.1|SNV-357082-G-A|2
QDHPCHLILLLGAR
>ENST00000539295.3|SNV-34251-G-A|1
TQGRAQMGPKK
>ENST00000564397.5|SNV-5185-C-T|2
MPSTWMGVALPPLCSTGPWPVTR
>ENST00000586808.1|SNV-66-G-A|19
EGGRAAQGAGDVHGCRALQQAAACK
>ENST00000263946.7|SNV-45336-G-A|4
QQGFDRNMLETLAGANSLRNFTSR
>ENST00000488216.5|SNV-1963-A-G|4
MQASLLGEPEEVALGPMGVVAAALE
>ENST00000374561.6|SNV-235-C-G|3
LREVVPGVPRGTQLSQVEILQR
>ENST00000559847.7|SNV-146726-G-C|1
GITHPSAFIPTAESNSFQPQVK
>ENST00000462659.1|SNV-55017-G-C|4
MKTFLIFRR
>ENST00000275884.10|SNV-72344-G-A|3
RPWDRSLENMYR
>ENST00000336314.9|SNV-101079-A-G|3
SVVAGGGGGEGR
>ENST00000222390.11|SNV-65014-G-T|1
VTLNESEICSGAEK
>ENST00000461375.2|SNV-188601-G-A|9
FLDDSFHKWAR
>ENST00000534719.1|SNV-2138-G-A|4
MSYYFDRNDVALKNFAK
>ENST00000477218.1|INDEL-14142-C-CA|4
MSYLLSTADINVTQKK
>ENST00000348993.9|SNV-12025-G-A|4
MERCWCQQGAQRSTQSHTCR
>ENST00000530812.5|SNV-2563-C-T|1
CLSQVDAVAGRWG
>ENST00000251973.10|SNV-11616-C-T|1
FKHRTLQK
>ENST00000520180.1|SNV-1396-C-T|9
MICLGEK
>ENST00000520125.5|SNV-1396-C-T|2
LLLHMICLGEKAK
>ENST00000313342.8|SNV-59988-G-A|4
VTQQLFLVTLKIEALQCSHK
>ENST00000520125.5|SNV-1396-C-T|5
QSCRLLLHMICLGEK
>ENST00000591490.5|SNV-4634-G-A|8
AMHPCARRQCGCSWR
>ENST00000308683.3|SNV-12675-G-C|3
SLMTYYK
>ENST00000396634.5|SNV-2150-T-C|5
DYIALNEDLRSWTAADTAAQITK
>ENST00000320005.5|SNV-164453-G-A|2
QTANVVAHGFANLLTLDK
>ENST00000468115.1|SNV-20634-T-G|7
MHILVVHAMVILLTR
>ENST00000614258.1|SNV-239-T-C|4
LLLLWLLLAYR
>ENST00000520125.5|SNV-1396-C-T|4
QSCRLLLHMICLGEKAK
>ENST00000651626.1|SNV-5123-G-C|5
RCHVSTHHHNYAAPPSTR
>ENST00000323205.10|INDEL-8749-G-GA|5
ARIRVQISAVHSEER
>ENST00000619831.4|SNV-641517-C-T|2
FKSYAYIQAAYVTTSDPTR
>ENST00000304514.11|INDEL-158-C-CC|6
LGAGLRPVASK
>ENST00000367545.7|SNV-162056-A-G|2
RLEDSSNQVTQAVAK
>ENST00000295569.12|SNV-68117-C-T|1
FPRMRVCAK
>ENST00000520298.5|SNV-99886-C-G|3
APPQEAKPK
>ENST00000288532.11|SNV-12122-A-G|3
YDVMNDVMSLGIHR
>ENST00000445409.6|MNV-10779-AC-A|6
TLQETWVVETQR
>ENST00000357450.9|SNV-23850-G-A|4
VAKDCIQFLK
>ENST00000310232.11|SNV-20656-C-T|5
VKQLTNCIQELER
>ENST00000468592.5|INDEL-39651-C-CA|3
WDPRNGLLFSRI
>ENST00000505073.5|SNV-181145-C-T|4
ITRSLIEDFEREK
>ENST00000400445.7|SNV-156013-C-A|1
QLNDSQVETTVCDTLLAFLVELLK
>ENST00000461375.2|SNV-188601-G-A|11
FLDDSFHK
>ENST00000486083.6|SNV-31149-A-G|4
MTNVAKK
>ENST00000275358.8|SNV-44322-T-G|2
NPTSPCLIGRPK
>ENST00000375377.2|SNV-67882-G-C|6
KTSAGKGHVTDSESR
>ENST00000587974.1|SNV-12198-A-G|4
MFDVPLTSLTMSNEESLTCNTEPPK
>ENST00000389394.8|SNV-12631-G-A|1
IIHENEHLGFLYMIPAVPR
>ENST00000477817.1|SNV-45336-G-A|8
VSIGTCWK
>ENST00000515564.5|SNV-59569-G-A|6
MINIDQIRETLPELPSVTR
>ENST00000515564.5|SNV-59569-G-A|11
EGKQDYRCRPTANDQY
>ENST00000371408.7|SNV-213-C-T|3
CWLCLSLPCCSR
>ENST00000374561.6|SNV-235-C-G|2
EVVPGVPR
>ENST00000373304.4|SNV-54909-A-G|5
KHSLSSVTYVPGK
>ENST00000530812.5|SNV-2563-C-T|11
MSREPEGPWR
>ENST00000371408.7|SNV-213-C-T|5
GRCWLCLSLPCCSR
>ENST00000393167.7|INDEL-14142-C-CA|3
KLQFCQEVLPAPVFRLGC
>ENST00000357450.9|SNV-23850-G-A|3
VAKDCIQFLKEER
>ENST00000586808.1|SNV-66-G-A|4
RATQSKGPEPGR
>ENST00000520125.5|SNV-1396-C-T|1
LLLHMICLGEKAKEEMHR
>ENST00000355235.7|SNV-36351-A-G|2
AIPVDVGFSIEELEDLYMVFK
>ENST00000355849.10|SNV-124539-C-T|3
GRGLLIPR
>ENST00000560136.5|SNV-73347-C-T|2
AVRLSVLQLHLEWGLTNWTCDL
>ENST00000256785.5|SNV-31117-A-G|2
AICQEGKFEYPVCE
>ENST00000504887.1|SNV-523714-A-G|3
LSTDPGIRYFCITSVQRNYLR
>ENST00000486083.6|SNV-31149-A-G|5
NGTSMTNVAKKD
>ENST00000354370.5|SNV-135948-T-A|4
MNTTDNGVNSLCAICGDR
>ENST00000263946.7|SNV-45336-G-A|5
QQGFDRNMLETLAGANSLR
>ENST00000511718.5|SNV-53826-G-T|2
TINLNKPLESKLISK
>ENST00000375377.2|SNV-67882-G-C|4
TSAGKGHVTDSESRR
>ENST00000520298.5|SNV-99886-C-G|1
APPQEAKPKLIPASASAAGQ
>ENST00000367112.1|SNV-96314-A-G|4
MEPLRVAGELSLLDSDLDVDTKVR
>ENST00000356239.8|SNV-104335-A-G|5
SEAEASVKSCVR
>ENST00000541190.5|SNV-3835-G-A|1
SIAYSGFVNRMAPLLLN
>ENST00000557540.7|MNV-8763-AGAG-A|3
MANSLREVLKLYK
>ENST00000222390.11|SNV-49691-A-G|1
RHIFWEPDASKLNENYCR
>ENST00000557540.7|MNV-8763-AGAG-A|4
MANSLREVLK
>ENST00000480514.6|SNV-19443-G-A|3
ETSSRELQATEYLEKHQIK
>ENST00000348993.9|SNV-12025-G-A|3
ERCWCQQGAQRSTQSHTCR
>ENST00000374561.6|SNV-265-C-T|3
LRELVPGVPRGTQFSQVEILQR
>ENST00000420886.6|INDEL-43144-A-AA|2
EAKKSTK
>ENST00000520810.6|SNV-51140-C-T|3
TVVWLQEK
>ENST00000468115.1|SNV-20634-T-G|6
HILVVHAMVILLTR
>ENST00000616552.4|SNV-12440-G-C|5
EKIVSAAFMK
>ENST00000210313.8|SNV-24880-A-G|3
LMFNSPGFVEYVVDRSVEHDRASK
>ENST00000552443.5|SNV-12122-A-G|4
MNDVMSLGIHRVWK
>ENST00000519371.1|SNV-214629-T-C|1
NIGPSIEWSPVWTGPSSTLS
>ENST00000331495.8|SNV-24232-A-G|2
LLADSKTAQEAFESVVEYFGENPR
>ENST00000515564.5|SNV-59569-G-A|9
CRPTANDQY
>ENST00000356443.9|SNV-43872-C-T|1
NQVPINVHANSGKYIIESR
>ENST00000397885.3|SNV-17003-G-A|6
EAVIKHSLVHKVFLDFFTYTPPK
>ENST00000545383.5|SNV-24682-C-G|2
ENSSDENINSLNSHRKNK
>ENST00000448656.5|MNV-98303-AA-A|3
LRCKMESEIK
>ENST00000667863.2|SNV-584-C-T|2
GHYEVRASWLELDIEILMT
>ENST00000374561.6|SNV-235-C-G|SNV-265-C-T|1
EVVPGVPRGTQFSQVEILQR
