# Supplementary material for: Identification of non-canonical peptides with moPepGen
Source: Nat Biotechnol. 2025 Jun 16;44(4):568–73. doi: 10.1038/s41587-025-02701-0 (PMC12680078; doi:10.1038/s41587-025-02701-0)
Supplement: Supplementary file 4 — Supplementary Data: Cancer cell line variant peptide database. Custom peptide database FASTA file for each of the 376 cell lines from the Cancer Cell Line Encyclopedia with proteomics characterization or used in the reference channel. Variant peptide FASTA files were produced by moPepGen as the result of cell-line-specific publicly available mutations and fusions. [file 41587_2025_2701_MOESM4_ESM.zip › ACH-000441.fasta]

>ENST00000607367.5|MNV-43897-TCCT-T|1
STANGNLEPR
>FUSION-ENST00000669842.1:19260-ENST00000520272.6:34822|550
LTGIQIYGVWGILNSFVSPFVK
>FUSION-ENST00000669842.1:19260-ENST00000520272.6:34822|246
AWPELLVLSLK
>ENST00000545968.6|SNV-14045-C-T|3
LLCETEGWVR
>ENST00000635853.1|SNV-52545-A-G|13
DVISPVSRPCNASMR
>FUSION-ENST00000669842.1:9856-ENST00000520272.6:34822|5
STKPRVSSLISLYSK
>ENST00000275884.10|SNV-86249-C-T|1
SYEFEDLLQSFSESSRVDWYAQTK
>ENST00000491045.1|MNV-145102-TCTC-T|1
HLVLVQNAPIVEMVVFLHI
>ENST00000583241.1|SNV-16471-C-T|2
MPQSQCSSWRDRR
>ENST00000491325.5|SNV-80052-G-C|2
LKNCFKGNMLKP
>ENST00000674223.1|SNV-145069-C-T|4
MPTALPRSR
>FUSION-ENST00000669842.1:19260-ENST00000520272.6:34822|602
LNRSAARHSCILFFF
>FUSION-ENST00000669842.1:19260-ENST00000520272.6:34822|40
HTHTIHTPSLETGQK
>FUSION-ENST00000669842.1:19260-ENST00000520272.6:34822|101
MHSYMSLSFHMGSTENPDSK
>ENST00000261405.9|SNV-171186-G-A|1
ENNTGECCGRCLPTACTIQLR
>ENST00000372731.8|SNV-52545-A-G|4
NQALNTDNYGRDLASVQALQRK
>ENST00000475776.1|SNV-9003-A-G|1
WGSPSPCAAALHRPCRNNA
>FUSION-ENST00000669842.1:19260-ENST00000520272.6:34822|295
MTRTLASTTPLSK
>FUSION-ENST00000669842.1:19260-ENST00000520272.6:34822|284
IYSIIASSFWSLDTTYQH
>FUSION-ENST00000669842.1:19260-ENST00000520272.6:34822|115
VAAIGRCTVICL
>ENST00000526328.6|SNV-182248-T-A|1
DPAGCLQVVEETLSESVSDQQ
>ENST00000342992.10|SNV-231458-G-T|2
DDGGSNITNYVIEKR
>FUSION-ENST00000669842.1:19260-ENST00000520272.6:34822|382
ITVRPYMAKADNQLNATGGSNER
>FUSION-ENST00000669842.1:19260-ENST00000520272.6:34822|380
AKADNQLNATGGSNER
>ENST00000635853.1|SNV-52545-A-G|9
DVISPVSRPCNASMRASRGTLR
>FUSION-ENST00000654202.1:9856-ENST00000520272.6:34822|62
QSAYHNAENILSI
>ENST00000418342.5|INDEL-84217-A-AA|3
KNEPRLYK
>ENST00000316059.7|SNV-32624-G-A|5
EIKVEVEVKVK
>ENST00000525123.6|INDEL-47782-A-AA|8
ICFYSAK
>FUSION-ENST00000669842.1:19260-ENST00000520272.6:34822|270
MVGPEENQSILPQNIFL
>FUSION-ENST00000669842.1:19260-ENST00000520272.6:34822|121
RGVISQEPR
>ENST00000471101.5|SNV-45533-T-C|5
MPRAWTTVK
>ENST00000525123.6|INDEL-47782-A-AA|12
VNRRYLR
>ENST00000309539.8|SNV-5313-G-A|7
QQAEEASQESENELKK
>FUSION-ENST00000669842.1:19260-ENST00000520272.6:34822|167
NLSPKSSTSTM
>FUSION-ENST00000669842.1:19260-ENST00000520272.6:34822|66
GSGVGYDASLYVSRINVNTDFR
>ENST00000511934.5|SNV-72700-G-A|2
CSQFDQPICRVTRQR
>FUSION-ENST00000669842.1:19260-ENST00000520272.6:34822|78
SFALVPK
>FUSION-ENST00000654202.1:9856-ENST00000520272.6:34822|63
MQSAYHNAENILSI
>ENST00000589666.6|SNV-28347-G-T|2
QGYSCPYYHNSKDR
>FUSION-ENST00000654202.1:9856-ENST00000520272.6:34822|72
LSIVLFIFIHFFHGR
>ENST00000380310.6|SNV-2705-C-T|1
GESGPSALLTPPMLSSSRGPGAGAR
>FUSION-ENST00000654202.1:9856-ENST00000520272.6:34822|126
MFVSPQNPK
>ENST00000524796.6|SNV-182248-T-A|1
HCPNQYQINSESFKQHDITGRALLR
>FUSION-ENST00000669842.1:19260-ENST00000520272.6:34822|62
SNRNILQPILPEALLPEGFLCK
>ENST00000402061.7|SNV-25043-C-G|4
GLFKFIPSTDPLQKALR
>ENST00000525123.6|INDEL-47782-A-AA|6
ICFYSAKAANLFQKLR
>ENST00000372731.8|SNV-52545-A-G|2
DLASVQALQRK
>ENST00000511388.1|SNV-342147-G-A|1
EQARPSQSSPGGWFYLHQPRRDTR
>ENST00000628166.1|SNV-418236-C-A|8
DGRQTRR
>ENST00000378122.4|SNV-2024-T-C|1
DGGSPPLWATAR
>FUSION-ENST00000669842.1:19260-ENST00000520272.6:34822|547
MCAFYLCSKSFT
>ENST00000502916.5|SNV-171115-C-T|1
FWRQLLIYMKMGLSIVISNQR
>ENST00000261700.8|SNV-14915-A-C|3
LLHIEELRELPTK
>FUSION-ENST00000669842.1:19260-ENST00000520272.6:34822|126
IRDNVCKTLGTW
>FUSION-ENST00000669842.1:19260-ENST00000520272.6:34822|517
GSSFQIPSFALLTL
>ENST00000357489.7|INDEL-60576-C-CA|2
ESSSLECIAIPKKEDEFK
>ENST00000446378.3|SNV-48771-G-A|2
IWGKFGTICR
>FUSION-ENST00000669842.1:19260-ENST00000520272.6:34822|515
NKSLLLGV
>ENST00000448228.6|MNV-10435-TGGGAT-T|2
NPETCQLFTTELGRDQMGSGSSS
>ENST00000557538.5|SNV-31963-T-A|3
EGIALHRPQSR
>FUSION-ENST00000669842.1:19260-ENST00000520272.6:34822|357
RCELNVAIEAALGNTGCENMR
>FUSION-ENST00000669842.1:19260-ENST00000520272.6:34822|384
GRLVESTVSYIILNKI
>ENST00000524974.5|SNV-216369-G-T|2
ALRGQLEQSIQWNNCLR
>ENST00000674223.1|SNV-145069-C-T|2
MPTALPRSRNASM
>ENST00000299608.7|SNV-1214-G-C|4
AAWKSWTALRLCATVVLLDMVVCK
>FUSION-ENST00000669842.1:19260-ENST00000520272.6:34822|97
SLSFHMGSTENPDSK
>FUSION-ENST00000669842.1:19260-ENST00000520272.6:34822|345
MSTPVIKNQTQETI
>FUSION-ENST00000669842.1:19260-ENST00000520272.6:34822|243
MAWPELLVLSLKKLWPEEVT
>FUSION-ENST00000669842.1:19260-ENST00000520272.6:34822|461
QTHTSSHGGRKEK
>FUSION-ENST00000669842.1:19260-ENST00000520272.6:34822|63
INVNTDFRSNR
>FUSION-ENST00000669842.1:19260-ENST00000520272.6:34822|558
LGLDFFPMDVCILFMFK
>FUSION-ENST00000669842.1:19260-ENST00000520272.6:34822|76
AGVQWHDLCSLQPPPPGFKQFSCLR
>FUSION-ENST00000669842.1:19260-ENST00000520272.6:34822|189
MQNTWHMVNIC
>ENST00000607367.5|MNV-43897-TCCT-T|3
RTLFASPPAKSTANGNLEPR
>ENST00000554843.5|SNV-32251-C-T|1
SLGCCKYAKR
>FUSION-ENST00000669842.1:19260-ENST00000520272.6:34822|586
MNHDAGPR
>ENST00000545968.6|SNV-14045-C-T|5
KLLCETEGWVR
>ENST00000643759.2|SNV-43751-T-A|4
VLDRWKAHK
>ENST00000554843.5|SNV-32251-C-T|4
MRSLGCCKYAK
>ENST00000589666.6|SNV-28347-G-T|1
QGYSCPYYHNSKDRR
>FUSION-ENST00000669842.1:19260-ENST00000520272.6:34822|122
MRGVISQEPR
>ENST00000481875.1|SNV-129666-T-G|9
CLRPWTFWFAEQTKEK
>ENST00000524796.6|SNV-182248-T-A|4
KHCPNQYQINSESFKQHDITGR
>ENST00000471101.5|SNV-45533-T-C|14
QQKYTVMIDSEGRQMPR
>ENST00000504169.2|SNV-2527-C-T|1
ATLDVFFVPLKELADLP
>FUSION-ENST00000654202.1:9856-ENST00000520272.6:34822|27
GGEKAGGEGDGTGRGTEW
>ENST00000409460.5|SNV-203425-G-A|2
EIQQKKPNQK
>FUSION-ENST00000669842.1:19260-ENST00000520272.6:34822|42
LDVISRLN
>ENST00000524631.5|SNV-2049-A-G|1
AAMKALTRLHQLK
>ENST00000457021.1|SNV-499467-A-G|8
TMMTQLTGKMVLIFSSATILLWR
>FUSION-ENST00000669842.1:19260-ENST00000520272.6:34822|38
HTHTIHTPSLETGQKTR
>ENST00000372348.7|INDEL-172125-G-GC|15
QAVGDPHQPSPR
>ENST00000442098.5|MNV-2162-GATATACAGACTGA-G|2
VPLFQGPLPPPGSLGLPFPPGPQK
>ENST00000586076.1|SNV-117-G-A|2
SATATLCTGR
>FUSION-ENST00000669842.1:19260-ENST00000520272.6:34822|320
MIHPPWHPKVLGLQA
>FUSION-ENST00000669842.1:19260-ENST00000520272.6:34822|289
TLASTTPLSKRK
>ENST00000372348.7|INDEL-172125-G-GC|16
ATVRQAVGDPHQPSPR
>ENST00000512840.5|SNV-62338-C-A|3
RTVGEQK
>ENST00000484840.5|SNV-80052-G-C|1
LKNCFKG
>ENST00000674223.1|SNV-145069-C-T|1
PTALPRSRNASM
>FUSION-ENST00000669842.1:19260-ENST00000520272.6:34822|452
MIQLSPPGFFHNMWGLWK
>FUSION-ENST00000669842.1:19260-ENST00000520272.6:34822|156
GSKHHAQE
>FUSION-ENST00000669842.1:19260-ENST00000520272.6:34822|609
RLGRSVR
>FUSION-ENST00000669842.1:19260-ENST00000520272.6:34822|335
LNRSGVILAHCNLR
>ENST00000406787.7|SNV-5272-A-G|3
EQTDQTQAQELHRSQGR
>FUSION-ENST00000669842.1:19260-ENST00000520272.6:34822|554
DVCILFMFKIIYLNYYLQYA
>FUSION-ENST00000669842.1:19260-ENST00000520272.6:34822|364
RKTEEVR
>FUSION-ENST00000654202.1:9856-ENST00000520272.6:34822|58
MDYFKNKHAR
>FUSION-ENST00000654202.1:9856-ENST00000520272.6:34822|115
MVAYKSKEEAPE
>FUSION-ENST00000619039.4:22440-ENST00000614158.1:6109|2
RDVEGILSSR
>ENST00000525123.6|INDEL-47782-A-AA|9
GRICFYSAKAANLFQK
>FUSION-ENST00000669842.1:19260-ENST00000520272.6:34822|326
MASENIDELFRFVR
>ENST00000483602.1|SNV-9735-C-T|11
MRQGSSCSESSLPGESPLGER
>ENST00000254816.6|SNV-2094-C-T|3
SVAVAER
>FUSION-ENST00000669842.1:19260-ENST00000520272.6:34822|229
SSTGLFSHPTFFQWSSSYR
>ENST00000450127.1|SNV-5975-A-G|1
EELGDHEDEFNEEDERAIEMYRR
>ENST00000283225.2|SNV-892-G-A|3
DIKSTLSKVLWNVR
>FUSION-ENST00000669842.1:9856-ENST00000520272.6:34822|17
LGDFQTSLESWHLGMKKSSSGSLK
>FUSION-ENST00000654202.1:9856-ENST00000520272.6:34822|45
VKHKSAR
>FUSION-ENST00000654202.1:9856-ENST00000520272.6:34822|39
RVSWGWWLTPIILTLWEAK
>ENST00000463959.1|SNV-55088-C-T|1
SECALGPTICL
>FUSION-ENST00000669842.1:9856-ENST00000520272.6:34822|9
IQYCSSSK
>ENST00000374708.8|SNV-26855-G-A|1
EIEQMRRPTGTQDSPARTCQDLK
>FUSION-ENST00000669842.1:19260-ENST00000520272.6:34822|463
QTHTSSHGGR
>ENST00000505753.1|SNV-71413-C-T|3
MKTACLTLLQSTGSMGEV
>FUSION-ENST00000669842.1:19260-ENST00000520272.6:34822|177
DKNLSPK
>FUSION-ENST00000669842.1:19260-ENST00000520272.6:34822|424
MIYILKDLTPK
>FUSION-ENST00000669842.1:19260-ENST00000520272.6:34822|498
GNPSEMFLIRHLFKVK
>ENST00000509408.5|SNV-171115-C-T|5
PLNKFWR
>ENST00000639473.1|SNV-163388-C-T|2
MVYCVQEPLERSSCANITVRR
>ENST00000473043.5|SNV-248228-G-A|7
GPDAHMRMILRKPPDQR
>ENST00000507544.3|SNV-194-A-G|1
DLPLAPVPASGAK
>ENST00000510207.5|INDEL-16142-G-GA|1
TAINSWKCRL
>ENST00000481804.5|INDEL-3056-A-AA|2
WSLPGGNIRATVSALMGVGEACGG
>ENST00000418031.2|SNV-16928-G-A|2
RSDADVAQAGFLLK
>ENST00000504442.5|SNV-62338-C-A|5
CTELSIPLARKR
>FUSION-ENST00000654202.1:9856-ENST00000520272.6:34822|127
TYKGEAQVN
>ENST00000252797.6|SNV-3048-T-C|1
CLRQSSEMAAHRR
>FUSION-ENST00000654202.1:9856-ENST00000520272.6:34822|129
KERGVID
>FUSION-ENST00000669842.1:19260-ENST00000520272.6:34822|411
MPNTNIDKQSAIKLVDSR
>ENST00000338891.12|SNV-142930-T-A|3
ETKDALINVEGELEQER
>FUSION-ENST00000669842.1:19260-ENST00000520272.6:34822|118
GVISQEPR
>FUSION-ENST00000669842.1:19260-ENST00000520272.6:34822|456
EKNECLAK
>ENST00000469297.1|SNV-481848-C-T|1
LFSGVLDCGNCS
>ENST00000644049.1|INDEL-302601-G-GA|4
IKYEEGKK
>ENST00000446378.3|SNV-48771-G-A|4
DDSYQPIAAEGKIWGK
>ENST00000471351.2|SNV-69724-C-T|1
TSSLSGRNRELCR
>ENST00000649148.1|INDEL-444794-G-GA|1
EPSHYMLSRICRI
>ENST00000217515.11|SNV-13249-C-G|2
FSMRGCGPCLR
>ENST00000399096.2|SNV-26112-G-A|3
EKEPEPEPIVLPSVVPLVPADTVAK
>ENST00000316059.7|SNV-32624-G-A|3
VEVEVKVKEEENEIR
>ENST00000416255.5|SNV-5975-A-G|2
TLEELGDHEDEFNEEDERAIEMYR
>ENST00000361362.7|SNV-36333-C-T|1
FFSQSTYLIEHQR
>FUSION-ENST00000669842.1:19260-ENST00000520272.6:34822|237
MTHLGKSCTGVLWIQCGFWK
>ENST00000275884.10|SNV-86249-C-T|2
SYEFEDLLQSFSESSR
>FUSION-ENST00000669842.1:19260-ENST00000520272.6:34822|437
MRTNSLS
>ENST00000628166.1|SNV-418532-C-T|1
NWTSRLPQWW
>ENST00000483602.1|SNV-9735-C-T|8
RQGSSCSESSLPGESPLGERNR
>ENST00000333891.14|SNV-207358-G-A|1
IEQQQRKSSSK
>FUSION-ENST00000669842.1:19260-ENST00000520272.6:34822|247
MAWPELLVLSLK
>ENST00000457021.1|SNV-499467-A-G|5
TQLTGKMVLIFSSATILLWR
>ENST00000479942.5|SNV-55091-C-T|7
MKKTLGGGKPGCR
>ENST00000635853.1|SNV-52545-A-G|10
MDVISPVSRPCNASMRASRGTLR
>FUSION-ENST00000654202.1:9856-ENST00000520272.6:34822|101
VFCYGSLSR
>FUSION-ENST00000654202.1:9856-ENST00000520272.6:34822|109
SAQRDDGCLQVERR
>ENST00000444273.6|INDEL-60576-C-CA|2
NLAHWSALPFQKKK
>ENST00000299608.7|SNV-1214-G-C|1
LCATVVLLDMVVCKGFVEDLDESFK
>FUSION-ENST00000669842.1:19260-ENST00000520272.6:34822|308
MDPSFCKR
>ENST00000509408.5|SNV-171115-C-T|1
FWRQLLLQEYSKIHR
>ENST00000494738.5|SNV-9735-C-T|8
GAAGTLPHTPPTPASPSRSPR
>FUSION-ENST00000669842.1:19260-ENST00000520272.6:34822|2
MLIVAIFFPLKGTLGLS
>ENST00000481875.1|SNV-129666-T-G|8
MCLRPWTFWFAEQTKEKMLASLSSG
>ENST00000554843.5|SNV-32251-C-T|6
MRSLGCCK
>ENST00000525123.6|INDEL-47782-A-AA|11
KGRICFYSAK
>FUSION-ENST00000669842.1:9856-ENST00000520272.6:34822|18
MLGDFQTSLESWHLGMKKSSSGSLK
>ENST00000515078.5|SNV-47516-A-G|2
MTNLTKPVHSQCGGYSGRWRK
>ENST00000288861.5|SNV-11895-G-T|1
LCPPWKYYKEATLTMDQVSSLPALR
>FUSION-ENST00000669842.1:19260-ENST00000520272.6:34822|505
VRQSSYSRH
>ENST00000530508.1|MNV-10435-TGGGAT-T|7
WGKARMLHTPTLCGELGQRPAGIR
>FUSION-ENST00000669842.1:19260-ENST00000520272.6:34822|33
QQSCHWFSTHISFI
>FUSION-ENST00000669842.1:19260-ENST00000520272.6:34822|137
FPLCAHKFINY
>ENST00000368195.4|SNV-18093-G-A|1
ELRPSFRLLSFYYSPECRGAR
>FUSION-ENST00000669842.1:19260-ENST00000520272.6:34822|319
IHPPWHPKVLGLQA
>FUSION-ENST00000669842.1:19260-ENST00000520272.6:34822|342
MTPKSTSLNRPFY
>FUSION-ENST00000669842.1:19260-ENST00000520272.6:34822|409
QSAIKLVDSR
>ENST00000367657.7|SNV-207198-T-A|1
EELMTSSSFDSLEVLLDTFGPVR
>ENST00000061240.7|SNV-170062-A-T|2
INEGQIQSPNYPDDYRPMK
>ENST00000583241.1|SNV-16471-C-T|4
MPQSQCSSWRDR
>ENST00000372827.8|SNV-24063-C-A|2
LYVETEDGHSVDTGLAGLLGQR
>ENST00000418609.5|SNV-332212-G-C|3
NPSSELDYCSTYR
>ENST00000360110.9|SNV-26859-C-T|4
ELIERISELNK
>ENST00000457021.1|SNV-499467-A-G|2
GLCQIFVMLTVSIR
>ENST00000571940.1|SNV-13583-C-T|3
RAVPAVTSRCS
>ENST00000230792.7|SNV-11919-C-T|2
AIAHQLIKHWIRINSNL
>FUSION-ENST00000669842.1:19260-ENST00000520272.6:34822|123
SFFLSQGF
>ENST00000471379.1|SNV-21303-C-T|4
MMMLPKILMK
>ENST00000341184.7|SNV-30378-G-A|1
LFLMFCIAGLCLISFLHFFK
>ENST00000489332.1|SNV-10272-C-T|2
QTSLRILWTLISV
>ENST00000572980.5|SNV-43820-T-C|3
VLLLLPLDFWSVKNVTGR
>FUSION-ENST00000669842.1:19260-ENST00000520272.6:34822|449
IQLSPPGFFHNMWGLWKLQFK
>FUSION-ENST00000654202.1:9856-ENST00000520272.6:34822|98
MVFCYGSLSRLRR
>ENST00000513101.1|SNV-37074-C-T|2
MTPSTSSSPRRVPETA
>FUSION-ENST00000669842.1:19260-ENST00000520272.6:34822|347
SFLAKEKQ
>FUSION-ENST00000669842.1:19260-ENST00000520272.6:34822|489
KNNLVRNWECHII
>ENST00000402061.7|SNV-25043-C-G|6
ILDVMLKGLFKFIPSTDPLQK
>FUSION-ENST00000669842.1:19260-ENST00000520272.6:34822|317
EARKGQR
>FUSION-ENST00000669842.1:19260-ENST00000520272.6:34822|387
MGRLVESTVSYIILNK
>ENST00000372348.7|INDEL-172125-G-GC|3
GPGQHRGAVPR
>FUSION-ENST00000654202.1:9856-ENST00000520272.6:34822|1
AQAEVQSGD
>FUSION-ENST00000669842.1:19260-ENST00000520272.6:34822|534
MCLFFKF
>ENST00000372731.8|SNV-52545-A-G|7
EWIEEKNQALNTDNYGR
>FUSION-ENST00000669842.1:19260-ENST00000520272.6:34822|606
AQGTGFSCG
>FUSION-ENST00000669842.1:19260-ENST00000520272.6:34822|376
LVESTVSYIILNKI
>ENST00000524631.5|SNV-2049-A-G|2
AAMKALTR
>ENST00000446378.3|SNV-48771-G-A|7
VGKDDSYQPIAAEGK
>ENST00000555233.5|SNV-341577-C-T|6
MSCWTTRVTVNWQTLECAR
>FUSION-ENST00000669842.1:19260-ENST00000520272.6:34822|73
FPRGWDYR
>FUSION-ENST00000669842.1:19260-ENST00000520272.6:34822|523
GRSTGTGRQMGIA
>ENST00000237163.9|MNV-84693-ACTCT-A|1
SGLFLYL
>FUSION-ENST00000669842.1:19260-ENST00000520272.6:34822|196
SEMECPRKFLLTAGY
>ENST00000338891.12|SNV-142930-T-A|4
DSLKETKDALINVEGELEQER
>ENST00000580218.5|SNV-1117-C-T|4
EEKGCTSQEGGTTPTFSIQKQR
>ENST00000512840.5|SNV-62338-C-A|1
TVGEQKELLNK
>FUSION-ENST00000669842.1:19260-ENST00000520272.6:34822|447
IQLSPPGFFHNMWGLWKLQFKMR
>FUSION-ENST00000669842.1:19260-ENST00000520272.6:34822|214
IQLLQRIQAPCPGIGWVSSCKTER
>FUSION-ENST00000669842.1:19260-ENST00000520272.6:34822|128
RIRDNVCK
>ENST00000356860.8|SNV-358965-G-A|1
EEDPSLL
>FUSION-ENST00000669842.1:19260-ENST00000520272.6:34822|422
MIYILKDLTPKR
>FUSION-ENST00000669842.1:19260-ENST00000520272.6:34822|328
MASENIDELFR
>FUSION-ENST00000669842.1:19260-ENST00000520272.6:34822|353
CELNVAIEAALGNTGCENMRYWK
>ENST00000394409.7|SNV-494690-T-G|2
VCGGGKR
>ENST00000409460.5|SNV-203425-G-A|4
NCKEIQQK
>ENST00000601538.5|SNV-157955-G-A|4
ALKNSGAHLDFRAK
>ENST00000471101.5|SNV-45533-T-C|7
QMPRAWTTVK
>FUSION-ENST00000654202.1:9856-ENST00000520272.6:34822|122
MFVSPQNPKIYLLKLQSLM
>FUSION-ENST00000669842.1:19260-ENST00000520272.6:34822|522
STGTGRQMGIA
>FUSION-ENST00000669842.1:19260-ENST00000520272.6:34822|174
PRNRLGLFM
>ENST00000525123.6|INDEL-47782-A-AA|4
AANLFQKLR
>ENST00000442098.5|MNV-2162-GATATACAGACTGA-G|1
VPLFQGPLPPPGSLGLPFPPGPQKR
>FUSION-ENST00000669842.1:19260-ENST00000520272.6:34822|136
MQFYQRGVGK
>ENST00000368195.4|SNV-18093-G-A|5
LRPSFTHILDSIQK
>ENST00000650145.1|SNV-344778-G-A|4
IPGTNRQGIFPVSYVEVIKK
>ENST00000446378.3|SNV-48771-G-A|1
IWGKFGTICREK
>ENST00000439140.6|SNV-17328-G-A|4
HFMPKISLQHYANLFIHISINKAVK
>ENST00000493058.1|SNV-9735-C-T|8
QGSSCSESSLPGESPLGPR
>FUSION-ENST00000669842.1:19260-ENST00000520272.6:34822|218
DWHFLYEDLCDET
>FUSION-ENST00000669842.1:19260-ENST00000520272.6:34822|486
MVAGRRR
>FUSION-ENST00000669842.1:19260-ENST00000520272.6:34822|4
MLIVAIFFPLK
>ENST00000338891.12|SNV-142930-T-A|1
DALINVEGELEQERQQHEETIAAMK
>FUSION-ENST00000669842.1:19260-ENST00000520272.6:34822|351
MRYWKGK
>FUSION-ENST00000669842.1:19260-ENST00000520272.6:34822|27
PITYCGEWK
>FUSION-ENST00000669842.1:19260-ENST00000520272.6:34822|192
QQSWSQIPFWN
>FUSION-ENST00000669842.1:19260-ENST00000520272.6:34822|624
PVDYLGYCSGK
>FUSION-ENST00000669842.1:19260-ENST00000520272.6:34822|466
SHYLGNIYYK
>FUSION-ENST00000669842.1:19260-ENST00000520272.6:34822|44
MLDVISR
>FUSION-ENST00000669842.1:19260-ENST00000520272.6:34822|516
MNKSLLLGV
>FUSION-ENST00000654202.1:9856-ENST00000520272.6:34822|48
PEKKQPNTCYPSVTLGGCALMK
>ENST00000372731.8|SNV-52545-A-G|8
DADETKEWIEEKNQALNTDNYGR
>FUSION-ENST00000669842.1:19260-ENST00000520272.6:34822|576
MSDMLPYHQK
>FUSION-ENST00000669842.1:9856-ENST00000520272.6:34822|7
IQYCSSSKRSTKPR
>FUSION-ENST00000669842.1:19260-ENST00000520272.6:34822|199
MSEMECPRK
>ENST00000589666.6|SNV-28347-G-T|3
QGYSCPYYHNSK
>ENST00000494738.5|SNV-9735-C-T|12
RRGAAGTLPHTPPTPASPSR
>FUSION-ENST00000669842.1:19260-ENST00000520272.6:34822|153
LIVARKRPESCNSMIY
>ENST00000530508.1|MNV-10435-TGGGAT-T|2
AEAGRDQMGSGSSS
>FUSION-ENST00000669842.1:19260-ENST00000520272.6:34822|369
MKESMMNELFS
>FUSION-ENST00000669842.1:19260-ENST00000520272.6:34822|471
VGEASGNLQSWQKGK
>FUSION-ENST00000669842.1:19260-ENST00000520272.6:34822|265
PTPIFPPPTFRCLTFLGQTNK
>FUSION-ENST00000654202.1:9856-ENST00000520272.6:34822|70
LSIVLFIFIHFFHGRLIYLLR
>FUSION-ENST00000669842.1:19260-ENST00000520272.6:34822|571
SDMLPYHQKMPRTIPEK
>ENST00000498327.5|SNV-2785-T-C|2
CAPGGELQRHQLTLLSLSSGSFRR
>FUSION-ENST00000669842.1:19260-ENST00000520272.6:34822|117
GVISQEPRVAAIGR
>FUSION-ENST00000331758.8:121-ENST00000253003.7:4104|15
EPKTDQDEEHCRK
>FUSION-ENST00000669842.1:19260-ENST00000520272.6:34822|267
PTPIFPPPTFR
>ENST00000341594.9|SNV-501005-C-T|4
LKELQKAVDYR
>FUSION-ENST00000654202.1:9856-ENST00000520272.6:34822|44
HKSARISAIVR
>ENST00000489332.1|SNV-10272-C-T|1
ILWTLISV
>ENST00000568777.5|SNV-19809-C-T|4
MAYTGEECVGCLCSHTWM
>FUSION-ENST00000654202.1:9856-ENST00000520272.6:34822|65
GRLDRGLTA
>ENST00000525123.6|INDEL-47782-A-AA|18
NEQYQKKK
>ENST00000478884.5|MNV-42562-CAT-C|6
QNFRKPNS
>ENST00000562798.1|SNV-2705-C-T|1
LSSSRGPGAGARR
>ENST00000639473.1|SNV-163388-C-T|4
MVYCVQEPLERSSCANITVR
>ENST00000285679.10|SNV-94123-C-T|1
IHNKLEFP
>FUSION-ENST00000669842.1:19260-ENST00000520272.6:34822|573
SDMLPYHQKMPR
>ENST00000637305.1|SNV-299982-C-T|1
FVGHATALIQSLDFSRRQYQEK
>ENST00000325212.11|SNV-35456-A-G|4
RLISQDAR
>ENST00000506538.6|SNV-33898-A-G|4
SDFCLKLEEGLVNNKYDAALNLLK
>ENST00000628166.1|SNV-418236-C-A|12
MYQQVSHQARDGR
>FUSION-ENST00000669842.1:19260-ENST00000520272.6:34822|222
MEFQLPSLLLP
>ENST00000471101.5|SNV-45533-T-C|2
PRAWTTVKN
>ENST00000406787.7|SNV-5272-A-G|1
SQGRDFETMAK
>FUSION-ENST00000669842.1:19260-ENST00000520272.6:34822|67
GSGVGYDASLYVSR
>ENST00000372348.7|INDEL-172125-G-GC|21
GPQKARAPGHSK
>ENST00000534715.1|SNV-241-T-A|2
LKNVFLANFLVSIAGLLYALVQLAK
>ENST00000555233.5|SNV-341577-C-T|3
SCWTTRVTVNWQTLECARR
>FUSION-ENST00000669842.1:19260-ENST00000520272.6:34822|497
MFLIRHLFK
>ENST00000498327.5|SNV-2785-T-C|1
HQLTLLSLSSGSFRR
>ENST00000479942.5|SNV-55091-C-T|4
KTLGGGKPGCRK
>ENST00000650145.1|SNV-344778-G-A|2
QGIFPVSYVEVIKK
>FUSION-ENST00000669842.1:19260-ENST00000520272.6:34822|583
FFSYGCVHFIYVQNHLLK
>FUSION-ENST00000669842.1:19260-ENST00000520272.6:34822|372
PQVEAMK
>FUSION-ENST00000669842.1:19260-ENST00000520272.6:34822|306
MDPSFCKRFPK
>ENST00000356371.9|SNV-47516-A-G|1
RLLWEVEEMLFEGK
>FUSION-ENST00000669842.1:19260-ENST00000520272.6:34822|53
GKGMHIYK
>FUSION-ENST00000669842.1:19260-ENST00000520272.6:34822|301
WKILVVNQR
>ENST00000562798.1|SNV-2705-C-T|3
LSSSRGPGAGAR
>ENST00000472748.5|SNV-143986-C-T|1
FHVHSGFSVV
>ENST00000493058.1|SNV-9735-C-T|10
MRQGSSCSESSLPGESPLGPRGWK
>FUSION-ENST00000669842.1:19260-ENST00000520272.6:34822|95
SLSFHMGSTENPDSKISTEEP
>ENST00000265983.8|SNV-5065-G-A|2
WLGHYYCFQGNQFLR
>FUSION-ENST00000654202.1:9856-ENST00000520272.6:34822|54
YLLSFSHSGR
>FUSION-ENST00000669842.1:19260-ENST00000520272.6:34822|356
MRCELNVAIEAALGNTGCENMRYWK
>ENST00000531563.1|MNV-19682-GAGTTAAGGAAGGGCATGGTGGGGAAAGATGGTGGAAGCCAAAGGAGGCAAACAGGACGGGACCCCTGTGCACTGAGTGATCCGGTATCTTACCTCTTTTGTCACTCACAGGTG-G|1
CGMTFKATRSIMVPRPCTCL
>ENST00000615421.4|SNV-24363-T-A|3
VLVHTQER
>ENST00000252797.6|SNV-3048-T-C|3
THTGEKPYPCPDCGRCLR
>FUSION-ENST00000669842.1:19260-ENST00000520272.6:34822|433
METTIQDEIWVGTQPR
>FUSION-ENST00000669842.1:19260-ENST00000520272.6:34822|84
STQTLGLIETFYNLFFLKPYYLK
>ENST00000379915.4|SNV-19370-C-T|1
DLLFGSGSWPRPYLTGKWHTLEK
>ENST00000464585.1|MNV-5612-AG-A|3
LRATMARQH
>FUSION-ENST00000669842.1:19260-ENST00000520272.6:34822|618
WVMRHHAEQKCC
>ENST00000471101.5|SNV-45533-T-C|15
MQQKYTVMIDSEGRQMPR
>FUSION-ENST00000669842.1:19260-ENST00000520272.6:34822|453
TAPMIQLSPPGFFHNMWGLWKLQFK
>FUSION-ENST00000669842.1:19260-ENST00000520272.6:34822|51
HTHTICTHTQYTHPH
>FUSION-ENST00000669842.1:19260-ENST00000520272.6:34822|55
NSYRPNSNKGK
>ENST00000217515.11|SNV-13249-C-G|4
LAVVKFSMR
>ENST00000371268.4|SNV-5657-C-T|1
FVSFVCCGAGGLLLLIGLLWSVK
>ENST00000484282.1|MNV-84693-ACTCT-A|7
MLSPAMETANITPSVYSVHALTLLR
>ENST00000317869.7|SNV-1209-G-A|2
DQGDDQLELIKDDEK
>FUSION-ENST00000669842.1:19260-ENST00000520272.6:34822|419
KRGWGKPPL
>ENST00000333891.14|SNV-207358-G-A|3
KIEQQQRK
>ENST00000464585.1|MNV-5612-AG-A|2
ATMARQH
>ENST00000372348.7|INDEL-172125-G-GC|6
RHHQGRGPGQHR
>ENST00000571940.1|SNV-13583-C-T|5
VVPAPWAVERRAVPAVTSR
>FUSION-ENST00000669842.1:19260-ENST00000520272.6:34822|133
QFYQRGVGKG
>ENST00000448367.5|SNV-6775-C-T|2
ATSQESFAPSSRSLHR
>ENST00000372348.7|INDEL-172125-G-GC|14
QAVGDPHQPSPRSLHVAISILGPGR
>ENST00000637305.1|SNV-299982-C-T|7
IVGATCYAMFVGHATALIQSLDFSR
>FUSION-ENST00000669842.1:19260-ENST00000520272.6:34822|383
ITVRPYMAK
>ENST00000491045.1|MNV-145102-TCTC-T|3
TPTAMHLVLVQNAPIVEMVVFLHI
>FUSION-ENST00000669842.1:19260-ENST00000520272.6:34822|564
MPRTIPEKYI
>FUSION-ENST00000654202.1:9856-ENST00000520272.6:34822|117
MVAYKSK
>ENST00000265983.8|SNV-5065-G-A|1
WLGHYYCFQGNQFLRFDPVR
>FUSION-ENST00000669842.1:19260-ENST00000520272.6:34822|373
MPQVEAMK
>FUSION-ENST00000669842.1:19260-ENST00000520272.6:34822|25
PITYCGEWKEQR
>ENST00000674223.1|SNV-145069-C-T|5
MPTALPR
>ENST00000261700.8|SNV-14915-A-C|2
ELPTKINEAIVAVQAIIADPK
>ENST00000496379.5|SNV-6775-C-T|1
ATSQESFAPSSRTCTDWKGK
>ENST00000444273.6|INDEL-60576-C-CA|3
NLAHWSALPFQKK
>FUSION-ENST00000669842.1:19260-ENST00000520272.6:34822|346
MSTPVIK
>ENST00000489892.1|SNV-1074-C-T|2
VCLTQHVEKASASGVFCCL
>ENST00000483602.1|SNV-9735-C-T|2
AVLLALRGHRPFQGR
>ENST00000435213.6|SNV-129666-T-G|4
TLPVKQMHVLETLDLLVRR
>FUSION-ENST00000669842.1:19260-ENST00000520272.6:34822|396
APDSSLR
>FUSION-ENST00000669842.1:19260-ENST00000520272.6:34822|56
NSYRPNSNK
>ENST00000317869.7|SNV-1209-G-A|3
DQGDDQLELIK
>FUSION-ENST00000669842.1:19260-ENST00000520272.6:34822|514
MVEWYVNQAILDTK
>FUSION-ENST00000669842.1:19260-ENST00000520272.6:34822|224
SKLEPCTVCSAVQ
>ENST00000521244.1|INDEL-3082-A-AT|8
LYKHQHYIGQDLAHR
>ENST00000560511.5|SNV-92178-C-T|4
MELPCGQCGGK
>FUSION-ENST00000669842.1:19260-ENST00000520272.6:34822|359
YENHCKAIYGKS
>ENST00000275884.10|SNV-86249-C-T|4
KSYEFEDLLQSFSESSR
>ENST00000525123.6|INDEL-47782-A-AA|16
KFDAEVK
>ENST00000562798.1|SNV-2705-C-T|2
MLSSSRGPGAGARR
>ENST00000494738.5|SNV-9735-C-T|15
GSGGPCSYGVLGESAR
>ENST00000509408.5|SNV-171115-C-T|10
MLQMPLNKFWR
>FUSION-ENST00000669842.1:19260-ENST00000520272.6:34822|570
MLPYHQK
>ENST00000545968.6|SNV-14045-C-T|1
LLCETEGWVRVETTKDR
>ENST00000245503.10|SNV-20664-G-T|1
SSRAKAEK
>FUSION-ENST00000669842.1:19260-ENST00000520272.6:34822|234
SCTGVLWIQCGFWK
>ENST00000526328.6|SNV-182248-T-A|2
MDPAGCLQVVEETLSESVSDQQ
>FUSION-ENST00000669842.1:19260-ENST00000520272.6:34822|435
RSGWGHSQDISHI
>FUSION-ENST00000669842.1:19260-ENST00000520272.6:34822|504
QSSYSRH
>FUSION-ENST00000669842.1:19260-ENST00000520272.6:34822|125
DNVCKTLGTW
>ENST00000372348.7|INDEL-172125-G-GC|17
APGHSKATVRQAVGDPHQPSPR
>ENST00000531563.1|MNV-19682-GAGTTAAGGAAGGGCATGGTGGGGAAAGATGGTGGAAGCCAAAGGAGGCAAACAGGACGGGACCCCTGTGCACTGAGTGATCCGGTATCTTACCTCTTTTGTCACTCACAGGTG-G|2
CGMTFKATR
>ENST00000299608.7|SNV-1214-G-C|5
MAAWKSWTALRLCATVVLLDMVVCK
>ENST00000341165.10|INDEL-23958-C-CA|1
QLGEVTEQTEGTAACIPQKAKK
>FUSION-ENST00000654202.1:9856-ENST00000520272.6:34822|60
MDYFKNK
>ENST00000471101.5|SNV-45533-T-C|3
MPRAWTTVKN
>FUSION-ENST00000669842.1:19260-ENST00000520272.6:34822|282
NKTDSVAIR
>FUSION-ENST00000654202.1:9856-ENST00000520272.6:34822|55
ATKYLLSFSHSGR
>ENST00000285679.10|SNV-94123-C-T|2
FEFNQALGRPEKIHNKLEFP
>ENST00000580030.1|SNV-1117-C-T|5
QEEEEKGCTSQEGGTTPTFSIQK
>ENST00000491325.5|SNV-80052-G-C|1
NCFKGNMLKP
>FUSION-ENST00000654202.1:9856-ENST00000520272.6:34822|106
DDGCLQVERRGPR
>ENST00000277905.6|SNV-336-G-C|2
ESRQSKGAEGNLPAAFLK
>FUSION-ENST00000654202.1:9856-ENST00000520272.6:34822|136
MRLCLKK
>ENST00000483856.1|SNV-13689-C-A|4
IYKQSFFQSLLKATAK
>FUSION-ENST00000669842.1:19260-ENST00000520272.6:34822|367
ESMMNELFS
>FUSION-ENST00000654202.1:9856-ENST00000520272.6:34822|104
MKAIWLVP
>ENST00000233242.5|SNV-5992-G-A|4
YELKLAIPEEKQVFLYPEK
>ENST00000572980.5|SNV-43820-T-C|1
VLLLLPLDFWSVKNVTGRLLVGLR
>FUSION-ENST00000654202.1:9856-ENST00000520272.6:34822|59
MMDYFKNKHAR
>ENST00000348564.11|SNV-113881-A-G|1
SSTCTLRVFELRHSK
>ENST00000493058.1|SNV-9735-C-T|3
TPTAAAGAAAELR
>FUSION-ENST00000669842.1:19260-ENST00000520272.6:34822|161
PESSSCR
>FUSION-ENST00000654202.1:9856-ENST00000520272.6:34822|29
QKGGEKAGGEGDGTGR
>ENST00000628166.1|SNV-418236-C-A|2
GTCTLGEEPDQRGVGGPVR
>ENST00000639785.2|SNV-78024-G-A|2
WNWVGTIAADDDYERPGIEK
>ENST00000671355.1|SNV-78163-C-A|1
DPCLPVSFSFLNYIVCNIRPTIIFR
>FUSION-ENST00000669842.1:19260-ENST00000520272.6:34822|110
RSLTQPYER
>ENST00000496384.7|SNV-171593-T-A|3
SNNIFLHEDLTVKIGDFGLATEKSR
>ENST00000628166.1|SNV-418236-C-A|6
RGQRGTCTLGEEPDQR
>FUSION-ENST00000669842.1:19260-ENST00000520272.6:34822|594
TFNFLASIELHCSSFLIY
>FUSION-ENST00000654202.1:9856-ENST00000520272.6:34822|105
GPRMKAIWLVP
>ENST00000463539.5|INDEL-3056-A-AA|7
KETRWSLPGGNIR
>FUSION-ENST00000654202.1:9856-ENST00000520272.6:34822|149
MVKPCLY
>ENST00000372348.7|INDEL-172125-G-GC|10
LHPSHINPSVSSENPPASR
>ENST00000571940.1|SNV-13583-C-T|2
AVPAVTSR
>ENST00000483415.5|SNV-20626-C-G|4
VHSDRTTPVGWVFMGR
>ENST00000586076.1|SNV-117-G-A|4
LTLSRSATATLCTGR
>ENST00000512840.5|SNV-62338-C-A|5
SLNSMCTELSIPLARKR
>ENST00000525123.6|INDEL-47782-A-AA|5
AANLFQK
>ENST00000265293.8|SNV-177330-G-A|2
EKMAFFTRPQMNIPALSADDV
>ENST00000518204.1|SNV-177330-G-A|4
RWHFSPGLR
>ENST00000233242.5|SNV-5992-G-A|3
LAIPEEK
>FUSION-ENST00000669842.1:19260-ENST00000520272.6:34822|291
TLASTTPLSK
>FUSION-ENST00000669842.1:19260-ENST00000520272.6:34822|203
MLAVGSGGLGERQR
>ENST00000513101.1|SNV-37074-C-T|1
TPSTSSSPRRVPETA
>FUSION-ENST00000669842.1:19260-ENST00000520272.6:34822|613
HHAEQKCC
>FUSION-ENST00000669842.1:19260-ENST00000520272.6:34822|344
STPVIKNQTQETI
>FUSION-ENST00000669842.1:19260-ENST00000520272.6:34822|287
MTGIRGRIYSIIASSFWSLDTTYQH
>ENST00000560511.5|SNV-92178-C-T|1
ELPCGQCGGKADGRPSEQNPLQ
>FUSION-ENST00000669842.1:19260-ENST00000520272.6:34822|127
IRDNVCK
>FUSION-ENST00000654202.1:9856-ENST00000520272.6:34822|46
QPNTCYPSVTLGGCALMK
>ENST00000457021.1|SNV-499467-A-G|4
MVLIFSSATILLWR
>FUSION-ENST00000669842.1:19260-ENST00000520272.6:34822|130
GFMRIRDNVCK
>FUSION-ENST00000669842.1:19260-ENST00000520272.6:34822|186
AWKKIGIFYMR
>FUSION-ENST00000669842.1:19260-ENST00000520272.6:34822|94
MGSTENPDSK
>ENST00000359530.7|SNV-71432-A-C|6
STERETRQAYALAMIQCK
>ENST00000334801.7|SNV-23676-C-T|1
FSGNQIQR
>ENST00000463959.1|SNV-55088-C-T|2
QTQKSECALGPTICL
>ENST00000456101.6|SNV-13689-C-A|1
QSFFQSLLKATGQGPSC
>FUSION-ENST00000669842.1:19260-ENST00000520272.6:34822|59
MEKNSYRPNSNKGK
>ENST00000522284.5|SNV-142930-T-A|2
ETKDALINVELLVAPGILGIR
>ENST00000518659.5|SNV-963130-C-T|3
RASYKTNLGHHLQYFYSDLHNPMR
>ENST00000396634.5|SNV-2926-G-T|1
CLALGFYPAEITLTWQR
>ENST00000491666.5|SNV-9003-A-G|2
LLDELSR
>ENST00000650807.1|SNV-80052-G-C|4
KQVEELFQRK
>FUSION-ENST00000669842.1:19260-ENST00000520272.6:34822|77
AGVQWHDLCSLQPPPPGFK
>ENST00000333479.12|SNV-48643-A-G|6
LLRGYGIREVNLLNEEIMR
>ENST00000483415.5|SNV-20626-C-G|5
AAATGSRVHSDRTTPVGWVFMGR
>ENST00000497505.5|MNV-42562-CAT-C|2
MIHIGIGDRISGRILSTVEK
>ENST00000457021.1|SNV-499467-A-G|1
GLCQIFVMLTVSIRCIWK
>ENST00000217515.11|SNV-13249-C-G|1
FSMRGCGPCLRIAPAFSSMSNK
>ENST00000400664.2|SNV-1024-G-A|2
GTAERAASPQTGPWPSTR
>FUSION-ENST00000669842.1:19260-ENST00000520272.6:34822|82
NLSLHNPSSYPR
>ENST00000615421.4|SNV-24363-T-A|6
QAEELRQYKVLVHTQER
>ENST00000435213.6|SNV-129666-T-G|2
QMHVLETLDLLVRR
>FUSION-ENST00000669842.1:19260-ENST00000520272.6:34822|52
MHTHTICTHTQYTHPH
>ENST00000580218.5|SNV-1117-C-T|3
GCTSQEGGTTPTFSIQK
>ENST00000494738.5|SNV-9735-C-T|13
GSGGPCSYGVLGESARRR
>FUSION-ENST00000669842.1:19260-ENST00000520272.6:34822|253
CLSVTSVSLK
>FUSION-ENST00000669842.1:19260-ENST00000520272.6:34822|72
CPPPCLANFCIFSGDGVSPCWLG
>ENST00000521244.1|INDEL-3082-A-AT|12
LSFSCPKPK
>ENST00000628166.1|SNV-418236-C-A|5
GQRGTCTLGEEPDQR
>FUSION-ENST00000669842.1:19260-ENST00000520272.6:34822|178
KIGIFYMRTYVMK
>ENST00000628166.1|SNV-418236-C-A|10
MYQQVSHQARDGRQTR
>FUSION-ENST00000669842.1:19260-ENST00000520272.6:34822|451
IQLSPPGFFHNMWGLWK
>FUSION-ENST00000669842.1:19260-ENST00000520272.6:34822|568
LPYHQKMPR
>ENST00000358577.7|SNV-13689-C-A|1
QSFFQSLLKATGIDLENIVYYK
>ENST00000525123.6|INDEL-47782-A-AA|13
FDAEVKVNRR
>ENST00000394409.7|SNV-494690-T-G|3
KVCGGGKR
>FUSION-ENST00000669842.1:19260-ENST00000520272.6:34822|91
GSTENPDSKISTEEP
>FUSION-ENST00000669842.1:19260-ENST00000520272.6:34822|226
KMSKLEPCTVCSAVQ
>FUSION-ENST00000654202.1:9856-ENST00000520272.6:34822|30
MQKGGEKAGGEGDGTGR
>FUSION-ENST00000669842.1:19260-ENST00000520272.6:34822|307
DPSFCKR
>FUSION-ENST00000669842.1:19260-ENST00000520272.6:34822|292
TRTLASTTPLSKR
>ENST00000505753.1|SNV-71413-C-T|1
TACLTLLQSTGSMGEV
>FUSION-ENST00000654202.1:9856-ENST00000520272.6:34822|114
VAYKSKEEAPE
>FUSION-ENST00000669842.1:19260-ENST00000520272.6:34822|375
ADNQLNATGGSNER
>ENST00000368195.4|SNV-18093-G-A|4
LRPSFTHILDSIQKELRPSFR
>ENST00000316059.7|SNV-32624-G-A|4
VEVEVKVK
>FUSION-ENST00000669842.1:19260-ENST00000520272.6:34822|470
VGEASGNLQSWQKGKQTHTSSHGGR
>ENST00000320474.10|SNV-19161-G-T|1
WVTDFCPNAKYVMK
>FUSION-ENST00000669842.1:19260-ENST00000520272.6:34822|607
SVRAQGTGFSCG
>FUSION-ENST00000669842.1:19260-ENST00000520272.6:34822|79
ISFIFVFVFLRSFALVPK
>ENST00000356517.4|SNV-11692-G-A|2
ILTKYEVDPTR
>ENST00000379915.4|SNV-19370-C-T|2
YRDLLFGSGSWPRPYLTGKWHTLEK
>ENST00000635853.1|SNV-52545-A-G|12
MDVISPVSRPCNASMRASR
>ENST00000233242.5|SNV-5992-G-A|2
LAIPEEKQVFLYPEK
>ENST00000250024.9|SNV-10906-T-A|3
GKPNFTRHPTLIKLVK
>ENST00000333479.12|SNV-48643-A-G|5
GYGIREVNLLNEEIMR
>ENST00000575135.5|SNV-43820-T-C|1
SFVGCFVMVLLLLPLDFWSVK
>FUSION-ENST00000669842.1:19260-ENST00000520272.6:34822|61
MEKNSYRPNSNK
>FUSION-ENST00000669842.1:19260-ENST00000520272.6:34822|10
EGAKDVVRFFYLLNR
>FUSION-ENST00000669842.1:19260-ENST00000520272.6:34822|577
QSYVERNGN
>ENST00000569488.1|SNV-21007-C-T|2
MTLHRPPLPRLTWLTGSGSSVTAAA
>ENST00000589666.6|SNV-28347-G-T|6
KPPRLCRQGYSCPYYHNSK
>ENST00000557677.3|INDEL-109129-C-CA|2
IRGSSSEAKK
>ENST00000380310.6|SNV-2705-C-T|2
GESGPSALLTPPMLSSSR
>ENST00000509408.5|SNV-171115-C-T|4
MPLNKFWRQLLLQEYSK
>FUSION-ENST00000669842.1:19260-ENST00000520272.6:34822|31
SSSPICSLTVCIHR
>FUSION-ENST00000669842.1:19260-ENST00000520272.6:34822|102
KMHSYMSLSFHMGSTENPDSK
>ENST00000300441.8|SNV-37074-C-T|2
GATLSHYNIVNNSNILGECLK
>ENST00000510207.5|INDEL-16142-G-GA|2
TAINSWKCR
>FUSION-ENST00000669842.1:19260-ENST00000520272.6:34822|528
MLVKGRSTGTGR
>ENST00000275884.10|SNV-86249-C-T|5
SSADHRKSYEFEDLLQSFSESSR
>ENST00000647672.1|INDEL-444794-G-GA|1
YFPFLGITCQVTYF
>ENST00000427191.6|SNV-140424-C-A|1
FFMDDVSLIQNTLTCHQYYLQLRK
>FUSION-ENST00000654202.1:9856-ENST00000520272.6:34822|41
ISAIVRR
>ENST00000628166.1|SNV-418236-C-A|16
MTLSATPSAEEGHVPTGLTSSTGR
>FUSION-ENST00000669842.1:19260-ENST00000520272.6:34822|13
MEGAKDVVR
>ENST00000361362.7|SNV-36333-C-T|2
CGKFFSQSTYLIEHQR
>ENST00000493058.1|SNV-9735-C-T|12
MRQGSSCSESSLPGESPLGPR
>ENST00000506360.5|SNV-55536-G-A|1
WSLTKRPSTT
>ENST00000366577.10|SNV-94004-C-T|2
YLNRGFPK
>FUSION-ENST00000669842.1:19260-ENST00000520272.6:34822|603
MLNRSAARHSCILFFF
>ENST00000361255.7|SNV-125088-C-A|1
DSLLSLDSQVGHLQDLSALTVDTMK
>ENST00000348564.11|SNV-113881-A-G|5
DTDKSSTCTLR
>FUSION-ENST00000669842.1:19260-ENST00000520272.6:34822|511
GASGQDLCFLSK
>ENST00000372731.8|SNV-52545-A-G|6
NQALNTDNYGR
>FUSION-ENST00000669842.1:9856-ENST00000520272.6:34822|13
KSSSGSLKIQYCSSSK
>ENST00000493058.1|SNV-9735-C-T|7
QGSSCSESSLPGESPLGPRGWK
>FUSION-ENST00000669842.1:19260-ENST00000520272.6:34822|434
SGWGHSQDISHI
>FUSION-ENST00000669842.1:19260-ENST00000520272.6:34822|601
SAARHSCILFFF
>ENST00000524796.6|SNV-182248-T-A|6
WLKKHCPNQYQINSESFK
>ENST00000515078.5|SNV-47516-A-G|4
MTNLTKPVHSQCGGYSGRWR
>ENST00000342992.10|SNV-231458-G-T|1
DDGGSNITNYVIEKREANR
>FUSION-ENST00000669842.1:19260-ENST00000520272.6:34822|615
MRHHAEQKCC
>FUSION-ENST00000669842.1:19260-ENST00000520272.6:34822|98
MSLSFHMGSTENPDSK
>FUSION-ENST00000669842.1:19260-ENST00000520272.6:34822|338
MEGKEIDII
>ENST00000253934.9|SNV-26260-G-A|3
EDCMAPQVIVISR
>ENST00000639785.2|SNV-78024-G-A|1
WNWVGTIAADDDYERPGIEKFR
>FUSION-ENST00000669842.1:9856-ENST00000520272.6:34822|1
NDPSMAA
>FUSION-ENST00000669842.1:19260-ENST00000520272.6:34822|355
RCELNVAIEAALGNTGCENMRYWK
>FUSION-ENST00000654202.1:9856-ENST00000520272.6:34822|74
VLIIMQRTY
>ENST00000511934.5|SNV-72700-G-A|6
CRCSQFDQPICR
>ENST00000394143.6|SNV-44273-C-A|1
IAFTVHSLTLQTRLIETTPAPR
>ENST00000250024.9|SNV-10906-T-A|1
HPTLIKLVKSIESDR
>FUSION-ENST00000669842.1:19260-ENST00000520272.6:34822|540
LREMAIKLIK
>ENST00000392712.7|SNV-34664-C-T|1
EGEVALEELWSNNADCQAEREK
>ENST00000620466.4|SNV-67218-A-G|2
FSIKRICQIDI
>ENST00000356860.8|SNV-358965-G-A|3
KNREEDPSLL
>FUSION-ENST00000669842.1:19260-ENST00000520272.6:34822|440
LQFKMRSGWGHSQDISHI
>FUSION-ENST00000669842.1:19260-ENST00000520272.6:34822|524
GRSTGTGR
>ENST00000253934.9|SNV-26260-G-A|4
REDCMAPQVIVISRSLTAR
>FUSION-ENST00000669842.1:19260-ENST00000520272.6:34822|120
MRGVISQEPRVAAIGR
>FUSION-ENST00000669842.1:19260-ENST00000520272.6:34822|93
GSTENPDSK
>ENST00000392328.6|SNV-91727-T-A|2
ENSPAGRAQPVPCETHTDPSR
>FUSION-ENST00000654202.1:9856-ENST00000520272.6:34822|81
MYILNNTCK
>ENST00000491666.5|SNV-9003-A-G|4
EQRLLDELSR
>ENST00000296452.5|SNV-98418-C-T|1
QAVEMEELHR
>FUSION-ENST00000669842.1:19260-ENST00000520272.6:34822|499
MGNPSEMFLIRHLFKVK
>ENST00000334746.10|INDEL-90218-A-AA|3
HQRKSTGISGFL
>ENST00000465440.1|SNV-31925-C-T|2
RCTPAPQEHFFSETQL
>FUSION-ENST00000669842.1:19260-ENST00000520272.6:34822|617
MRHHAEQK
>FUSION-ENST00000669842.1:19260-ENST00000520272.6:34822|65
GSGVGYDASLYVSRINVNTDFRSNR
>FUSION-ENST00000669842.1:19260-ENST00000520272.6:34822|365
MRKTEEVR
>FUSION-ENST00000669842.1:19260-ENST00000520272.6:34822|438
GEAPIKPSDLMRTNSLS
>FUSION-ENST00000669842.1:19260-ENST00000520272.6:34822|371
MPQVEAMKESMMNELFS
>ENST00000473043.5|SNV-248228-G-A|5
RMILRKPPDQR
>ENST00000479942.5|SNV-55091-C-T|6
KKTLGGGKPGCR
>ENST00000327946.12|SNV-227942-C-T|1
AILLFSPQGAHSFINEAVETNLASK
>ENST00000525123.6|INDEL-47782-A-AA|2
LREFQFFTNEK
>FUSION-ENST00000669842.1:19260-ENST00000520272.6:34822|119
RGVISQEPRVAAIGR
>FUSION-ENST00000669842.1:9856-ENST00000520272.6:34822|12
SSSGSLK
>ENST00000515078.5|SNV-47516-A-G|3
TNLTKPVHSQCGGYSGRWR
>ENST00000253934.9|SNV-26260-G-A|5
REDCMAPQVIVISR
>FUSION-ENST00000669842.1:19260-ENST00000520272.6:34822|334
MLNRSGVILAHCNLRLLASR
>ENST00000471101.5|SNV-45533-T-C|8
IDSEGRQMPRAWTTVK
>ENST00000484298.5|SNV-67218-A-G|3
EKPDVFYQK
>FUSION-ENST00000669842.1:19260-ENST00000520272.6:34822|215
IQLLQRIQAPCPGIGWVSSCK
>ENST00000522284.5|SNV-142930-T-A|3
DSLKETKDALINVELLVAPGILGIR
>ENST00000361362.7|SNV-36333-C-T|3
CNKCGKFFSQSTYLIEHQR
>ENST00000478884.5|MNV-42562-CAT-C|7
NWRQNFRKPNS
>ENST00000524796.6|SNV-182248-T-A|3
HCPNQYQINSESFK
>ENST00000372731.8|SNV-52545-A-G|3
DLASVQALQR
>FUSION-ENST00000669842.1:19260-ENST00000520272.6:34822|138
FPLCAHK
>ENST00000491666.5|SNV-9003-A-G|3
EQRLLDELSRAQAWSGPSR
>FUSION-ENST00000669842.1:19260-ENST00000520272.6:34822|358
MRCELNVAIEAALGNTGCENMR
>FUSION-ENST00000669842.1:19260-ENST00000520272.6:34822|423
IYILKDLTPK
>FUSION-ENST00000654202.1:9856-ENST00000520272.6:34822|92
STEVKLTGCVIAPDAK
>ENST00000348564.11|SNV-113881-A-G|4
DTDKSSTCTLRVFELR
>ENST00000524631.5|SNV-2049-A-G|5
LKHTAFATFPNEKAAMK
>ENST00000293889.10|INDEL-3056-A-AA|15
CILGPDPPEAPGLLPQHPELERER
>ENST00000652134.1|SNV-19161-G-T|4
MAFRWVTDFCPNAKYVMK
>ENST00000309539.8|SNV-5313-G-A|4
KMIETLARK
>ENST00000323865.5|SNV-1695-G-A|1
HLPLPSEAGPTPCAPASFERKNER
>FUSION-ENST00000669842.1:19260-ENST00000520272.6:34822|311
TLFPCLIVWLELSVPC
>FUSION-ENST00000654202.1:9856-ENST00000520272.6:34822|56
KATKYLLSFSHSGR
>ENST00000446378.3|SNV-48771-G-A|3
DDSYQPIAAEGKIWGKFGTICR
>ENST00000392328.6|SNV-91727-T-A|1
AQPVPCETHTDPSR
>FUSION-ENST00000669842.1:19260-ENST00000520272.6:34822|591
QEFIQIDFLMSNQLTS
>ENST00000261405.9|SNV-171186-G-A|6
TTCNPCPLGYKK
>ENST00000450127.1|SNV-5975-A-G|2
EELGDHEDEFNEEDERAIEMYR
>ENST00000394409.7|SNV-494690-T-G|1
VCGGGKRR
>ENST00000380310.6|SNV-2705-C-T|3
VPGKGESGPSALLTPPMLSSSR
>FUSION-ENST00000669842.1:19260-ENST00000520272.6:34822|64
INVNTDFR
>ENST00000493058.1|SNV-9735-C-T|6
GWKEPGR
>ENST00000245503.10|SNV-20664-G-T|3
IEELEEEIEAERSSR
>FUSION-ENST00000669842.1:19260-ENST00000520272.6:34822|310
MMLRYGV
>ENST00000554843.5|SNV-32251-C-T|2
SLGCCKYAK
>ENST00000615421.4|SNV-24363-T-A|1
VLVHTQERELTQLKEK
>FUSION-ENST00000654202.1:9856-ENST00000520272.6:34822|51
LCTYEVILQLTVKLHLGVGL
>ENST00000628166.1|SNV-418236-C-A|13
YQQVSHQAR
>ENST00000434013.6|SNV-9662-C-T|1
AVVHGILMGVPVPFPISEPDGCK
>ENST00000478884.5|MNV-42562-CAT-C|3
MIHIGIGDRISGSQIPEGFLR
>ENST00000540871.5|SNV-32251-C-T|1
SLGCCMILIGIDEEQGPQVYK
>ENST00000463539.5|INDEL-3056-A-AA|1
AGTGAGTAAGPGHDG
>ENST00000402061.7|SNV-25043-C-G|2
FIPSTDPLQKALR
>FUSION-ENST00000654202.1:9856-ENST00000520272.6:34822|135
LNPGCRGCSEQR
>FUSION-ENST00000669842.1:19260-ENST00000520272.6:34822|508
MVRQSSYSR
>ENST00000320474.10|SNV-19161-G-T|2
WVTDFCPNAK
>ENST00000524974.5|SNV-216369-G-T|1
GQLEQSIQWNNCLR
>ENST00000554843.5|SNV-32251-C-T|5
RSLGCCK
>FUSION-ENST00000669842.1:19260-ENST00000520272.6:34822|496
FLIRHLFK
>FUSION-ENST00000669842.1:19260-ENST00000520272.6:34822|318
MQLISGY
>FUSION-ENST00000669842.1:19260-ENST00000520272.6:34822|220
MEKDWHFLYEDLCDET
>ENST00000583241.1|SNV-16471-C-T|1
PQSQCSSWRDRR
>FUSION-ENST00000654202.1:9856-ENST00000520272.6:34822|118
MMVAYKSK
>ENST00000649225.1|INDEL-444794-G-GA|2
EPSHYMLSRICRIK
>ENST00000531563.1|MNV-19682-GAGTTAAGGAAGGGCATGGTGGGGAAAGATGGTGGAAGCCAAAGGAGGCAAACAGGACGGGACCCCTGTGCACTGAGTGATCCGGTATCTTACCTCTTTTGTCACTCACAGGTG-G|5
SICLAKGRCGMTFK
>ENST00000417545.5|SNV-3535-C-G|4
ACENQRNLNVETTRISQWK
>ENST00000609518.5|SNV-6145-G-A|3
MKLVTFRDVAIEFSPEEWK
>FUSION-ENST00000669842.1:19260-ENST00000520272.6:34822|11
MEGAKDVVRFFYLLNR
>ENST00000577940.6|SNV-26986-G-A|2
KIINPLPPIDHSETNFE
>FUSION-ENST00000669842.1:19260-ENST00000520272.6:34822|264
MPTPIFPPPTFRCLTFLGQTNKYLK
>ENST00000502916.5|SNV-171115-C-T|7
LQMPLNKFWRQLLIYMK
>ENST00000628166.1|SNV-418236-C-A|4
GQRGTCTLGEEPDQRGVGGPVR
>ENST00000392712.7|SNV-34664-C-T|2
EGEVALEELWSNNADCQAER
>ENST00000394329.8|SNV-134116-G-A|2
EDPFISEILENLSPQK
>FUSION-ENST00000669842.1:19260-ENST00000520272.6:34822|209
MAMLAVGSGGLGER
>ENST00000356860.8|SNV-481848-C-T|1
LFSGVLDCGNCSRIFHGEK
>FUSION-ENST00000669842.1:19260-ENST00000520272.6:34822|501
MGNPSEMFLIRHLFK
>ENST00000497505.5|MNV-42562-CAT-C|1
IHIGIGDRISGRILSTVEK
>ENST00000348564.11|SNV-113881-A-G|2
SSTCTLRVFELR
>FUSION-ENST00000669842.1:19260-ENST00000520272.6:34822|233
SCTGVLWIQCGFWKEVCVVS
>ENST00000325212.11|SNV-35456-A-G|5
ALSHDRRLISQDAR
>FUSION-ENST00000669842.1:19260-ENST00000520272.6:34822|493
HLFKVKER
>ENST00000261405.9|SNV-171186-G-A|3
KENNTGECCGRCLPTACTIQLR
>ENST00000318217.10|SNV-112299-A-T|1
DAFAMAIYERLFCWIVTR
>ENST00000316059.7|SNV-32624-G-A|7
KEIKVEVEVK
>FUSION-ENST00000669842.1:19260-ENST00000520272.6:34822|163
QSALRMNP
>ENST00000622647.3|SNV-19873-G-A|5
HQRTHQGEQPPRPVVPR
>ENST00000402061.7|SNV-25043-C-G|3
FIPSTDPLQK
>ENST00000583241.1|SNV-16471-C-T|6
MPQSQCSSWR
>ENST00000409003.5|SNV-182248-T-A|2
HCPNQYQINRR
>ENST00000456101.6|SNV-13689-C-A|4
IYKQSFFQSLLK
>ENST00000530508.1|MNV-10435-TGGGAT-T|5
MLHTPTLCGELGQRPAGIR
>ENST00000483602.1|SNV-9735-C-T|4
NRAVLLALRGHRPFQGR
>ENST00000474933.6|MNV-2162-GATATACAGACTGA-G|4
GAWGFPSLQDHR
>ENST00000537604.5|SNV-7337-C-T|3
RTDCDSSTTSLCSFSVANVSLTK
>ENST00000643759.2|SNV-43751-T-A|3
WKAHKAQLIDER
>ENST00000515078.5|SNV-47516-A-G|1
TNLTKPVHSQCGGYSGRWRK
>FUSION-ENST00000669842.1:19260-ENST00000520272.6:34822|340
STSLNRPFY
>ENST00000580218.5|SNV-1117-C-T|1
GCTSQEGGTTPTFSIQKQRK
>FUSION-ENST00000669842.1:19260-ENST00000520272.6:34822|26
MPITYCGEWKEQR
>ENST00000402696.9|SNV-13138-C-T|1
EGTCSEAPTDECKPVKWCALSHHER
>FUSION-ENST00000669842.1:19260-ENST00000520272.6:34822|157
PESSSCRGSKHHAQE
>ENST00000545968.6|SNV-14045-C-T|4
KLLCETEGWVRVETTK
>ENST00000674223.1|SNV-145069-C-T|3
PTALPRSR
>FUSION-ENST00000669842.1:19260-ENST00000520272.6:34822|70
MGSGVGYDASLYVSR
>FUSION-ENST00000669842.1:19260-ENST00000520272.6:34822|619
MWVMRHHAEQKCC
>FUSION-ENST00000669842.1:19260-ENST00000520272.6:34822|510
GASGQDLCFLSKHGASWINLT
>ENST00000372731.8|SNV-52545-A-G|5
NQALNTDNYGRDLASVQALQR
>ENST00000254816.6|SNV-2094-C-T|6
RTVALIKSVAVAER
>ENST00000509408.5|SNV-171115-C-T|6
MPLNKFWR
>ENST00000569488.1|SNV-21007-C-T|4
MTLHRPPLPR
>ENST00000652134.1|SNV-19161-G-T|5
AFRWVTDFCPNAK
>FUSION-ENST00000331758.8:121-ENST00000253003.7:4104|17
GEVTQQTIQKEPKTDQDEEHCR
>ENST00000502916.5|SNV-171115-C-T|8
MLQMPLNKFWRQLLIYMK
>ENST00000497505.5|MNV-42562-CAT-C|5
IHIGIGDR
>ENST00000650145.1|SNV-344778-G-A|5
IPGTNRQGIFPVSYVEVIK
>ENST00000234739.8|SNV-78309-C-T|1
GMAPYPNMPGSQMR
>ENST00000264254.11|SNV-5975-A-G|1
TYEDMTLEELGDHEDEFNEEDER
>FUSION-ENST00000669842.1:19260-ENST00000520272.6:34822|569
MLPYHQKMPR
>ENST00000265293.8|SNV-177330-G-A|1
MAFFTRPQMNIPALSADDV
>ENST00000623995.1|SNV-199-G-A|1
KLICRQSIK
>FUSION-ENST00000669842.1:19260-ENST00000520272.6:34822|187
MAWKKIGIFYMR
>ENST00000317869.7|SNV-1209-G-A|4
MESEGGAEDSAEEGDPLDDDVNK
>FUSION-ENST00000669842.1:19260-ENST00000520272.6:34822|6
MTLLRERQS
>FUSION-ENST00000654202.1:9856-ENST00000520272.6:34822|68
LIYLLRLFEIYKGR
>FUSION-ENST00000669842.1:19260-ENST00000520272.6:34822|526
MLSLSPLQIHFVK
>ENST00000442697.7|SNV-45533-T-C|3
ADASSMDNCK
>FUSION-ENST00000669842.1:19260-ENST00000520272.6:34822|350
MSFLAKEK
>ENST00000568777.5|SNV-19809-C-T|3
AYTGEECVGCLCSHTWM
>ENST00000418609.5|SNV-332212-G-C|1
NPSSELDYCSTYRQHLDVPRDSPR
>FUSION-ENST00000669842.1:19260-ENST00000520272.6:34822|172
IGIFYMRTYVMK
>ENST00000359530.7|SNV-71432-A-C|2
QAYALAMIQCKVLK
>FUSION-ENST00000669842.1:19260-ENST00000520272.6:34822|105
SLTQPYERGNFSGAPGGSHRK
>ENST00000418342.5|INDEL-84217-A-AA|4
LEQNKKNEPR
>FUSION-ENST00000669842.1:19260-ENST00000520272.6:34822|467
MSHYLGNIYYK
>FUSION-ENST00000669842.1:19260-ENST00000520272.6:34822|109
MRSLTQPYERGNFSGAPGGSHR
>FUSION-ENST00000654202.1:9856-ENST00000520272.6:34822|67
LFEIYKGR
>FUSION-ENST00000654202.1:9856-ENST00000520272.6:34822|143
HGGRHLQSQLLGRLR
>ENST00000233242.5|SNV-5992-G-A|1
LAIPEEKQVFLYPEKDEPTYILNIK
>ENST00000652134.1|SNV-19161-G-T|6
MAFRWVTDFCPNAK
>FUSION-ENST00000669842.1:19260-ENST00000520272.6:34822|543
MLREMAIK
>ENST00000359530.7|SNV-71432-A-C|1
QAYALAMIQCKVLKQLENLEQQK
>ENST00000571643.5|SNV-52232-G-A|3
GHEFVLTEELDKALACFQNAIR
>FUSION-ENST00000669842.1:19260-ENST00000520272.6:34822|200
SEMECPR
>ENST00000416255.5|SNV-5975-A-G|3
MTLEELGDHEDEFNEEDERAIEMYR
>ENST00000394705.3|SNV-5768-C-T|3
TSKFHLCLPMSSLIAGKGK
>ENST00000237163.9|MNV-84693-ACTCT-A|4
FWLIFWIWFSIVMKR
>FUSION-ENST00000669842.1:19260-ENST00000520272.6:34822|87
QGPLLTVNHK
>ENST00000320474.10|SNV-19161-G-T|3
TIMAFRWVTDFCPNAKYVMK
>ENST00000623995.1|SNV-199-G-A|4
NNGGQQEAHLQTKH
>ENST00000423048.5|SNV-65944-C-A|1
QDLPDSELTQEALKVSAVPQPADQK
>ENST00000637305.1|SNV-299982-C-T|2
MFVGHATALIQSLDFSRRQYQEK
>ENST00000481875.1|SNV-129666-T-G|2
MHVLETLDLLVRRADK
>FUSION-ENST00000669842.1:19260-ENST00000520272.6:34822|444
MWGLWKLQFKMR
>ENST00000530508.1|MNV-10435-TGGGAT-T|6
ARMLHTPTLCGELGQRPAGIR
>ENST00000615421.4|SNV-24363-T-A|4
QYKVLVHTQERELTQLK
>ENST00000523387.5|SNV-1789375-G-C|1
LPVEASTPDQKG
>FUSION-ENST00000669842.1:19260-ENST00000520272.6:34822|12
EGAKDVVR
>ENST00000484282.1|MNV-84693-ACTCT-A|6
LSPAMETANITPSVYSVHALTLLR
>FUSION-ENST00000669842.1:19260-ENST00000520272.6:34822|213
IQAPCPGIGWVSSCK
>FUSION-ENST00000669842.1:19260-ENST00000520272.6:34822|552
FKIIYLNYYLQYA
>ENST00000554843.5|SNV-32251-C-T|9
RIADISQVYTQNAEMRSLGCCK
>FUSION-ENST00000669842.1:19260-ENST00000520272.6:34822|236
THLGKSCTGVLWIQCGFWK
>FUSION-ENST00000669842.1:19260-ENST00000520272.6:34822|164
MQSALRMNP
>ENST00000472748.5|SNV-143986-C-T|2
CSRFHVHSGFSVV
>ENST00000318217.10|SNV-112299-A-T|3
QHTEQEASYGRDAFAMAIYER
>FUSION-ENST00000669842.1:19260-ENST00000520272.6:34822|542
LREMAIK
>ENST00000518659.5|SNV-963130-C-T|1
TNLGHHLQYFYSDLHNPMR
>ENST00000586076.1|SNV-117-G-A|3
LTLSRSATATLCTGRQ
>ENST00000392712.7|SNV-34664-C-T|4
VREGEVALEELWSNNADCQAER
>ENST00000577940.6|SNV-26986-G-A|1
IINPLPPIDHSETNFE
>FUSION-ENST00000669842.1:19260-ENST00000520272.6:34822|45
VVSNFNHGKEQL
>FUSION-ENST00000654202.1:9856-ENST00000520272.6:34822|73
MLSIVLFIFIHFFHGR
>FUSION-ENST00000654202.1:9856-ENST00000520272.6:34822|128
MTYKGEAQVN
>ENST00000494738.5|SNV-9735-C-T|17
QGSSCSESSLPGESPLAPSGQWPR
>ENST00000622647.3|SNV-19873-G-A|3
THQGEQPPRPVVPR
>FUSION-ENST00000669842.1:19260-ENST00000520272.6:34822|269
VGPEENQSILPQNIFL
>ENST00000622647.3|SNV-19873-G-A|1
THQGEQPPRPVVPRRQPSR
>ENST00000523387.5|SNV-1789375-G-C|9
MGNPPGTKCCPPAMLPVEASTPDQK
>FUSION-ENST00000669842.1:19260-ENST00000520272.6:34822|370
PQVEAMKESMMNELFS
>FUSION-ENST00000669842.1:19260-ENST00000520272.6:34822|472
VGEASGNLQSWQK
>FUSION-ENST00000669842.1:19260-ENST00000520272.6:34822|592
MQEFIQIDFLMSNQLTS
>FUSION-ENST00000669842.1:9856-ENST00000520272.6:34822|14
KSSSGSLK
>FUSION-ENST00000654202.1:9856-ENST00000520272.6:34822|35
MVAVACNSSYSGD
>FUSION-ENST00000669842.1:19260-ENST00000520272.6:34822|393
MLLEWNTGWQNCNLG
>FUSION-ENST00000669842.1:19260-ENST00000520272.6:34822|323
ASENIDELFRFVRK
>FUSION-ENST00000669842.1:19260-ENST00000520272.6:34822|201
MSEMECPR
>FUSION-ENST00000669842.1:19260-ENST00000520272.6:34822|191
KFLLTAGY
>ENST00000555233.5|SNV-341577-C-T|1
VTVNWQTLECARR
>FUSION-ENST00000654202.1:9856-ENST00000520272.6:34822|107
DDGCLQVERR
>FUSION-ENST00000669842.1:19260-ENST00000520272.6:34822|588
GSPYIAQAGLELLGSSKPLTSAFQR
>ENST00000524631.5|SNV-2049-A-G|3
HTAFATFPNEKAAMKALTR
>ENST00000409460.5|SNV-203425-G-A|1
EIQQKKPNQKDQIPSK
>ENST00000378660.5|SNV-184846-T-C|2
YTKSQPLFCIQQHIF
>ENST00000628166.1|SNV-418236-C-A|9
YQQVSHQARDGRQTR
>FUSION-ENST00000669842.1:19260-ENST00000520272.6:34822|231
KSKSSTGLFSHPTFFQWSSSYR
>ENST00000509408.5|SNV-171115-C-T|3
PLNKFWRQLLLQEYSK
>ENST00000446378.3|SNV-48771-G-A|5
DDSYQPIAAEGK
>ENST00000382722.10|SNV-33802-A-G|1
GSLCNQAIMLISDGAVEDYEPVFEK
>FUSION-ENST00000669842.1:19260-ENST00000520272.6:34822|182
LCNFINEVWERDK
>FUSION-ENST00000669842.1:19260-ENST00000520272.6:34822|100
HSYMSLSFHMGSTENPDSK
>ENST00000496384.7|SNV-171593-T-A|4
SNNIFLHEDLTVKIGDFGLATEK
>FUSION-ENST00000669842.1:19260-ENST00000520272.6:34822|254
MCLSVTSVSLK
>ENST00000483856.1|SNV-13689-C-A|1
QSFFQSLLKATAKEK
>ENST00000482152.1|INDEL-3056-A-AA|2
RQGLAQAHPHAMPQLMAYIPMPGR
>FUSION-ENST00000669842.1:19260-ENST00000520272.6:34822|244
AWPELLVLSLKK
>ENST00000509408.5|SNV-171115-C-T|7
LQMPLNKFWRQLLLQEYSK
>FUSION-ENST00000669842.1:19260-ENST00000520272.6:34822|626
SSSGESEQSFLTCLADTLS
>ENST00000589666.6|SNV-28347-G-T|5
LCRQGYSCPYYHNSK
>ENST00000471101.5|SNV-45533-T-C|4
PRAWTTVK
>ENST00000418342.5|INDEL-84217-A-AA|2
NEPRLYK
>FUSION-ENST00000669842.1:19260-ENST00000520272.6:34822|288
MTGIRGR
>ENST00000288861.5|SNV-11895-G-T|2
LCPPWKYYK
>FUSION-ENST00000654202.1:9856-ENST00000520272.6:34822|140
HLQSQLLGRLRQDNR
>FUSION-ENST00000669842.1:19260-ENST00000520272.6:34822|406
EHRLAELQFR
>FUSION-ENST00000669842.1:19260-ENST00000520272.6:34822|410
PNTNIDKQSAIKLVDSR
>ENST00000325212.11|SNV-35456-A-G|1
LISQDARK
>FUSION-ENST00000669842.1:19260-ENST00000520272.6:34822|9
DVVRFFYLLNR
>ENST00000484298.5|SNV-67218-A-G|4
TVLPTALPSSFSHREKPDVFYQK
>FUSION-ENST00000654202.1:9856-ENST00000520272.6:34822|103
KAIWLVP
>ENST00000372348.7|INDEL-172125-G-GC|13
SLHVAISILGPGR
>FUSION-ENST00000669842.1:19260-ENST00000520272.6:34822|158
MPESSSCRGSKHHAQE
>FUSION-ENST00000669842.1:19260-ENST00000520272.6:34822|195
MECPRKFLLTAGY
>FUSION-ENST00000669842.1:9856-ENST00000520272.6:34822|11
SSSGSLKIQYCSSSK
>ENST00000334801.7|SNV-23676-C-T|2
GGPPFPGPRFSGNQIQR
>FUSION-ENST00000654202.1:9856-ENST00000520272.6:34822|123
FVSPQNPKIYLLK
>ENST00000315765.10|SNV-79853-C-T|1
EEHLELLGPMIYAEVGNTVLIIFK
>ENST00000649279.2|SNV-272242-C-T|1
INDTMTK
>FUSION-ENST00000669842.1:19260-ENST00000520272.6:34822|14
QLNCMHSS
>FUSION-ENST00000669842.1:19260-ENST00000520272.6:34822|391
MRITVRPYMAK
>FUSION-ENST00000654202.1:9856-ENST00000520272.6:34822|88
LVLIVTVM
>FUSION-ENST00000669842.1:19260-ENST00000520272.6:34822|582
LLFTVCLVFF
>ENST00000448367.5|SNV-6775-C-T|6
WRSLRATSQESFAPSSR
>ENST00000481875.1|SNV-129666-T-G|4
MHVLETLDLLVRR
>ENST00000463959.1|SNV-55088-C-T|3
QQKQTQKSECALGPTICL
>FUSION-ENST00000669842.1:9856-ENST00000520272.6:34822|8
IQYCSSSKR
>ENST00000510207.5|INDEL-16142-G-GA|6
EKKTAINSWK
>ENST00000471101.5|SNV-45533-T-C|6
QMPRAWTTVKN
>ENST00000325212.11|SNV-35456-A-G|6
ALSHDRR
>FUSION-ENST00000654202.1:9856-ENST00000520272.6:34822|111
SAQRDDGCLQVER
>FUSION-ENST00000654202.1:9856-ENST00000520272.6:34822|131
MVFGGGVWGGNYS
>FUSION-ENST00000669842.1:19260-ENST00000520272.6:34822|251
MAKFFNLSGLSHK
>FUSION-ENST00000669842.1:19260-ENST00000520272.6:34822|450
MIQLSPPGFFHNMWGLWKLQFK
>FUSION-ENST00000669842.1:19260-ENST00000520272.6:34822|257
PHAHPHLSPTYF
>FUSION-ENST00000669842.1:19260-ENST00000520272.6:34822|274
CSEPHWPCQVIPNLGKINV
>ENST00000408927.8|SNV-156056-C-T|1
VLSWIPLNNHQLQLAGALAIANFAR
>FUSION-ENST00000654202.1:9856-ENST00000520272.6:34822|49
MPEKKQPNTCYPSVTLGGCALMK
>FUSION-ENST00000654202.1:9856-ENST00000520272.6:34822|91
STEVKLTGCVIAPDAKLVLIVTVM
>FUSION-ENST00000654202.1:9856-ENST00000520272.6:34822|31
MMQKGGEKAGGEGDGTGR
>ENST00000254816.6|SNV-2094-C-T|5
TVALIKSVAVAER
>FUSION-ENST00000669842.1:19260-ENST00000520272.6:34822|8
FFYLLNR
>ENST00000457021.1|SNV-499467-A-G|7
MMTQLTGKMVLIFSSATILLWR
>FUSION-ENST00000669842.1:19260-ENST00000520272.6:34822|261
CLTFLGQTNKYLK
>FUSION-ENST00000669842.1:19260-ENST00000520272.6:34822|245
MAWPELLVLSLKK
>FUSION-ENST00000669842.1:19260-ENST00000520272.6:34822|612
MIFVVVFF
>ENST00000482152.1|INDEL-3056-A-AA|1
QGLAQAHPHAMPQLMAYIPMPGR
>FUSION-ENST00000669842.1:19260-ENST00000520272.6:34822|221
EFQLPSLLLP
>ENST00000230792.7|SNV-11919-C-T|1
HWIRINSNL
>ENST00000356371.9|SNV-47516-A-G|3
DDEFDEASSQSVR
>ENST00000645242.1|SNV-71120-C-A|1
LSLQRLIDMSAQIAEGMAYIER
>ENST00000463539.5|INDEL-3056-A-AA|4
WSLPGGNIR
>FUSION-ENST00000669842.1:19260-ENST00000520272.6:34822|140
KFPLCAHK
>ENST00000372348.7|INDEL-172125-G-GC|8
LHPSHINPSVSSENPPASRADRQR
>FUSION-ENST00000669842.1:19260-ENST00000520272.6:34822|5
TLLRERQS
>ENST00000471379.1|SNV-21303-C-T|3
MMLPKILMK
>ENST00000482152.1|INDEL-3056-A-AA|3
CILGPDPPEAPGLLPQHPGRR
>FUSION-ENST00000669842.1:19260-ENST00000520272.6:34822|18
WLDSSTYLIDK
>ENST00000253934.9|SNV-26260-G-A|1
EDCMAPQVIVISRSLTARFR
>FUSION-ENST00000669842.1:19260-ENST00000520272.6:34822|474
GLIDSHFCRVGEASGNLQSWQK
>ENST00000289272.3|INDEL-2533-G-GA|2
EEDSECLKRATTAQP
>FUSION-ENST00000619039.4:22440-ENST00000614158.1:6109|1
DVEGILSSR
>FUSION-ENST00000669842.1:19260-ENST00000520272.6:34822|533
LIKFSVG
>FUSION-ENST00000669842.1:19260-ENST00000520272.6:34822|585
NHDAGPR
>ENST00000358577.7|SNV-13689-C-A|3
IYKQSFFQSLLKATGIDLENIVYYK
>ENST00000317869.7|SNV-1209-G-A|1
DQGDDQLELIKDDEKEAEEGEDDR
>ENST00000366577.10|SNV-94004-C-T|1
YLNRGFPKIFNDK
>ENST00000497505.5|MNV-42562-CAT-C|8
NWRQNFRTNP
>ENST00000471101.5|SNV-45533-T-C|10
IDSEGRQMPR
>FUSION-ENST00000669842.1:19260-ENST00000520272.6:34822|300
ILVVNQR
>ENST00000442697.7|SNV-45533-T-C|5
KADASSMDNCK
>ENST00000445055.6|SNV-41396-G-A|1
YTPLTYNKKYTYP
>ENST00000323110.2|SNV-175-G-C|1
QQGYEHLHLEMHQTFQELGPIFR
>FUSION-ENST00000669842.1:19260-ENST00000520272.6:34822|625
MPVDYLGYCSGK
>FUSION-ENST00000669842.1:19260-ENST00000520272.6:34822|180
LCNFINEVWERDKNLSPK
>ENST00000372348.7|INDEL-172125-G-GC|20
ARAPGHSK
>FUSION-ENST00000669842.1:19260-ENST00000520272.6:34822|413
MPNTNIDKQSAIK
>FUSION-ENST00000654202.1:9856-ENST00000520272.6:34822|76
YILNNTCKVLIIMQRTY
>FUSION-ENST00000669842.1:19260-ENST00000520272.6:34822|262
CLTFLGQTNK
>FUSION-ENST00000669842.1:19260-ENST00000520272.6:34822|159
PESSSCRGSK
>FUSION-ENST00000669842.1:19260-ENST00000520272.6:34822|556
DVCILFMFK
>FUSION-ENST00000654202.1:9856-ENST00000520272.6:34822|77
MYILNNTCKVLIIMQRTY
>ENST00000491045.1|MNV-145102-TCTC-T|6
MHSDDDANSDASSACSERSYS
>FUSION-ENST00000669842.1:19260-ENST00000520272.6:34822|563
PRTIPEK
>FUSION-ENST00000669842.1:19260-ENST00000520272.6:34822|402
LAELQFRVNGETGGVNC
>FUSION-ENST00000654202.1:9856-ENST00000520272.6:34822|71
MLSIVLFIFIHFFHGRLIYLLR
>FUSION-ENST00000654202.1:9856-ENST00000520272.6:34822|137
QDNRLNPGCRGCSEQR
>FUSION-ENST00000669842.1:19260-ENST00000520272.6:34822|390
RITVRPYMAK
>FUSION-ENST00000669842.1:19260-ENST00000520272.6:34822|611
IFVVVFF
>ENST00000341594.9|SNV-501005-C-T|2
ELQKAVDYRK
>ENST00000368195.4|SNV-18093-G-A|6
CWQPNPRLRPSFTHILDSIQK
>ENST00000456101.6|SNV-13689-C-A|3
IYKQSFFQSLLKATGQGPSC
>ENST00000463047.1|SNV-26859-C-T|6
MDTYKELIERISELNK
>FUSION-ENST00000669842.1:19260-ENST00000520272.6:34822|415
MPNTNIDK
>FUSION-ENST00000669842.1:19260-ENST00000520272.6:34822|241
FFNLSGLSHK
>ENST00000521244.1|INDEL-3082-A-AT|6
HQHYIGQDLAHR
>ENST00000360110.9|SNV-26859-C-T|2
ISELNKVAR
>FUSION-ENST00000669842.1:19260-ENST00000520272.6:34822|204
LAVGSGGLGER
>FUSION-ENST00000669842.1:19260-ENST00000520272.6:34822|188
QNTWHMVNIC
>ENST00000418609.5|SNV-332212-G-C|5
GGDDSKICPSLCSYSGLNR
>ENST00000623995.1|SNV-199-G-A|5
NNGGQQEAHLQTK
>FUSION-ENST00000669842.1:19260-ENST00000520272.6:34822|329
GFHHVGQEGLDLLTS
>ENST00000471101.5|SNV-45533-T-C|13
YTVMIDSEGRQMPR
>FUSION-ENST00000654202.1:9856-ENST00000520272.6:34822|99
VFCYGSLSRLR
>FUSION-ENST00000669842.1:19260-ENST00000520272.6:34822|256
MSDLSGPNQ
>ENST00000423048.5|SNV-65944-C-A|2
QDLPDSELTQEALK
>ENST00000405837.5|SNV-7337-C-T|2
TDCDSSTTSLCSFSVANVSLTK
>ENST00000494738.5|SNV-9735-C-T|18
RQGSSCSESSLPGESPLAPSGQWPR
>FUSION-ENST00000669842.1:19260-ENST00000520272.6:34822|561
TIPEKYI
>FUSION-ENST00000669842.1:19260-ENST00000520272.6:34822|404
EHRLAELQFRVNGETGGVNC
>FUSION-ENST00000669842.1:19260-ENST00000520272.6:34822|144
MNCFGSTDVNCSQKKTR
>FUSION-ENST00000654202.1:9856-ENST00000520272.6:34822|102
MVFCYGSLSR
>ENST00000316059.7|SNV-32624-G-A|1
VKEEENEIREDEEPPR
>ENST00000635853.1|SNV-52545-A-G|11
DVISPVSRPCNASMRASR
>ENST00000289272.3|INDEL-2533-G-GA|1
RATTAQP
>ENST00000348564.11|SNV-113881-A-G|6
QTYGDIEVDLKDTDKSSTCTLR
>ENST00000255784.5|SNV-25043-C-G|2
TEFIPSTDPLQKALR
>ENST00000609518.5|SNV-6145-G-A|1
LVTFRDVAIEFSPEEWK
>ENST00000575153.5|SNV-24516-G-A|4
SMPIASSRGDVESVHR
>FUSION-ENST00000669842.1:19260-ENST00000520272.6:34822|169
MRTYVMKHE
>ENST00000650145.1|SNV-344778-G-A|3
QGIFPVSYVEVIK
>FUSION-ENST00000654202.1:9856-ENST00000520272.6:34822|34
VAVACNSSYSGD
>ENST00000225296.8|SNV-24516-G-A|2
MSMPIASSRGDVESVHR
>ENST00000457021.1|SNV-499467-A-G|6
MTQLTGKMVLIFSSATILLWR
>FUSION-ENST00000654202.1:9856-ENST00000520272.6:34822|36
VGGSPEVQGSRPAWPTW
>FUSION-ENST00000669842.1:19260-ENST00000520272.6:34822|294
TRTLASTTPLSK
>FUSION-ENST00000669842.1:19260-ENST00000520272.6:34822|142
MGSKKFPLCAHK
>FUSION-ENST00000669842.1:19260-ENST00000520272.6:34822|17
WLDSSTYLIDKCPGASETEF
>FUSION-ENST00000669842.1:19260-ENST00000520272.6:34822|176
DKNLSPKSSTSTM
>ENST00000569488.1|SNV-21007-C-T|6
MTTMTLHRPPLPR
>ENST00000494738.5|SNV-9735-C-T|14
GSGGPCSYGVLGESARR
>FUSION-ENST00000669842.1:19260-ENST00000520272.6:34822|620
WVMRHHAEQK
>FUSION-ENST00000669842.1:19260-ENST00000520272.6:34822|488
ERAHFSHR
>FUSION-ENST00000669842.1:19260-ENST00000520272.6:34822|600
HSCILFFF
>ENST00000483602.1|SNV-9735-C-T|7
QGSSCSESSLPGESPLGER
>ENST00000479942.5|SNV-55091-C-T|1
TLGGGKPGCRKSLQK
>FUSION-ENST00000669842.1:19260-ENST00000520272.6:34822|476
ERGLIDSHFCRVGEASGNLQSWQK
>ENST00000617769.1|INDEL-2533-G-GA|1
EEDSECLKRGK
>FUSION-ENST00000669842.1:19260-ENST00000520272.6:34822|230
SKSSTGLFSHPTFFQWSSSYR
>ENST00000497505.5|MNV-42562-CAT-C|6
MIHIGIGDR
>FUSION-ENST00000669842.1:19260-ENST00000520272.6:34822|116
GVISQEPRVAAIGRCTVICL
>FUSION-ENST00000669842.1:19260-ENST00000520272.6:34822|312
MTLFPCLIVWLELSVPC
>FUSION-ENST00000669842.1:19260-ENST00000520272.6:34822|325
ASENIDELFRFVR
>FUSION-ENST00000669842.1:19260-ENST00000520272.6:34822|134
MQFYQRGVGKG
>ENST00000502916.5|SNV-171115-C-T|2
FWRQLLIYMK
>FUSION-ENST00000669842.1:19260-ENST00000520272.6:34822|432
ETTIQDEIWVGTQPR
>ENST00000275884.10|SNV-86249-C-T|3
KSYEFEDLLQSFSESSRVDWYAQTK
>ENST00000416255.5|SNV-5975-A-G|1
TLEELGDHEDEFNEEDERAIEMYRR
>ENST00000639473.1|SNV-163388-C-T|6
MVYCVQEPLER
>ENST00000554843.5|SNV-32251-C-T|8
IADISQVYTQNAEMRSLGCCK
>FUSION-ENST00000669842.1:9856-ENST00000520272.6:34822|4
STKPRVSSLISLYSKNDPSMAA
>FUSION-ENST00000654202.1:9856-ENST00000520272.6:34822|147
VAGTCNPSYLGG
>ENST00000238831.9|SNV-20337-T-C|1
VVPWIITIWIFGSLTIFLLAR
>ENST00000557677.3|INDEL-109129-C-CA|1
GSSSEAKK
>ENST00000439140.6|SNV-17328-G-A|5
HFMPKISLQHYANLFIHISINK
>ENST00000372348.7|INDEL-172125-G-GC|12
SLHVAISILGPGRGPAVFHR
>ENST00000628166.1|SNV-418236-C-A|1
GVGGPVR
>FUSION-ENST00000669842.1:19260-ENST00000520272.6:34822|468
GKQTHTSSHGGRK
>ENST00000628166.1|SNV-418236-C-A|7
QTRRGQR
>ENST00000474933.6|MNV-2162-GATATACAGACTGA-G|6
ALCLPRGAWGFPSLQDHR
>ENST00000473043.5|SNV-248228-G-A|2
ILRKPPDQRTVDDLEIIYEELLHIK
>ENST00000530508.1|MNV-10435-TGGGAT-T|3
GTRAEAGRDQMGSGSSS
>FUSION-ENST00000669842.1:19260-ENST00000520272.6:34822|431
METTIQDEIWVGTQPRHITYIT
>ENST00000628166.1|SNV-418236-C-A|11
YQQVSHQARDGR
>FUSION-ENST00000669842.1:19260-ENST00000520272.6:34822|429
MAEGEANTYFFTWWQEGEE
>FUSION-ENST00000669842.1:19260-ENST00000520272.6:34822|628
KKSSSGESEQSFLTCLADTLS
>FUSION-ENST00000669842.1:19260-ENST00000520272.6:34822|24
MPITYCGEWKEQRMWLDSSTYLIDK
>FUSION-ENST00000669842.1:19260-ENST00000520272.6:34822|197
MSEMECPRKFLLTAGY
>ENST00000481875.1|SNV-129666-T-G|7
CLRPWTFWFAEQTKEKMLASLSSG
>FUSION-ENST00000669842.1:19260-ENST00000520272.6:34822|518
MGSSFQIPSFALLTL
>FUSION-ENST00000669842.1:19260-ENST00000520272.6:34822|487
ERAHFSHRWWNGTSIK
>ENST00000281881.7|SNV-207198-T-A|4
MTSSSFDSLEVLLDTFGPVR
>FUSION-ENST00000669842.1:19260-ENST00000520272.6:34822|378
AKADNQLNATGGSNERINDE
>FUSION-ENST00000669842.1:19260-ENST00000520272.6:34822|49
LARVVSNFNHGK
>FUSION-ENST00000669842.1:19260-ENST00000520272.6:34822|477
MERGLIDSHFCRVGEASGNLQSWQK
>FUSION-ENST00000654202.1:9856-ENST00000520272.6:34822|124
MFVSPQNPKIYLLK
>FUSION-ENST00000669842.1:19260-ENST00000520272.6:34822|421
IYILKDLTPKR
>ENST00000372348.7|INDEL-172125-G-GC|23
ATSLVDAVNSDAAKPSQPGR
>FUSION-ENST00000654202.1:9856-ENST00000520272.6:34822|96
RQELIAKPEAFLYSLLSLTGLFVGR
>FUSION-ENST00000669842.1:19260-ENST00000520272.6:34822|206
AMLAVGSGGLGERQR
>FUSION-ENST00000669842.1:19260-ENST00000520272.6:34822|183
MLCNFINEVWERDK
>ENST00000409003.5|SNV-182248-T-A|1
HCPNQYQINRRALLR
>FUSION-ENST00000669842.1:19260-ENST00000520272.6:34822|565
MPRTIPEK
>FUSION-ENST00000669842.1:19260-ENST00000520272.6:34822|315
GQRVWRFEGAHAGCE
>ENST00000283225.2|SNV-892-G-A|2
STLSKVLWNVR
>FUSION-ENST00000669842.1:19260-ENST00000520272.6:34822|392
LLEWNTGWQNCNLG
>ENST00000066544.8|SNV-52232-G-A|1
ALACFQNAIRVNPR
>ENST00000418342.5|INDEL-84217-A-AA|1
NEPRLYKECF
>FUSION-ENST00000654202.1:9856-ENST00000520272.6:34822|61
MMDYFKNK
>FUSION-ENST00000654202.1:9856-ENST00000520272.6:34822|120
IYLLKLQSLM
>FUSION-ENST00000669842.1:19260-ENST00000520272.6:34822|614
RHHAEQKCC
>FUSION-ENST00000669842.1:19260-ENST00000520272.6:34822|155
MLIVARK
>ENST00000609104.5|SNV-147963-C-T|1
KPLGQLPPELQFWGVHHLSNGQR
>ENST00000283225.2|SNV-892-G-A|1
STLSKVLWNVRSSGVMK
>FUSION-ENST00000669842.1:19260-ENST00000520272.6:34822|574
MSDMLPYHQKMPR
>FUSION-ENST00000669842.1:19260-ENST00000520272.6:34822|549
MCAFYLCSK
>FUSION-ENST00000669842.1:19260-ENST00000520272.6:34822|460
KPNYISC
>ENST00000457021.1|SNV-499467-A-G|9
RTMMTQLTGKMVLIFSSATILLWR
>ENST00000330753.6|SNV-91439-C-T|1
SWLIIFLGLYSQVSKLLACPSVCR
>ENST00000239444.4|SNV-258-G-A|2
EASRKLICR
>FUSION-ENST00000669842.1:19260-ENST00000520272.6:34822|47
LARVVSNFNHGKEQL
>ENST00000650807.1|SNV-80052-G-C|2
QVEELFQRK
>ENST00000378660.5|SNV-184846-T-C|4
MCAKYTKSQPLFCIQQHIF
>FUSION-ENST00000669842.1:19260-ENST00000520272.6:34822|587
AGITGMNHDAGPR
>FUSION-ENST00000669842.1:19260-ENST00000520272.6:34822|559
MLGLDFFPMDVCILFMFK
>ENST00000333479.12|SNV-48643-A-G|4
GYGIREVNLLNEEIMRVVR
>FUSION-ENST00000654202.1:9856-ENST00000520272.6:34822|33
MMQKGGEK
>ENST00000417545.5|SNV-3535-C-G|3
NLNVETTRISQWK
>FUSION-ENST00000669842.1:19260-ENST00000520272.6:34822|185
MLCNFINEVWER
>FUSION-ENST00000669842.1:19260-ENST00000520272.6:34822|135
QFYQRGVGK
>FUSION-ENST00000669842.1:19260-ENST00000520272.6:34822|593
MTFDHTG
>FUSION-ENST00000669842.1:19260-ENST00000520272.6:34822|71
MMGSGVGYDASLYVSR
>FUSION-ENST00000669842.1:19260-ENST00000520272.6:34822|240
FFNLSGLSHKS
>FUSION-ENST00000669842.1:19260-ENST00000520272.6:34822|439
GEAPIKPSDLMR
>ENST00000442697.7|SNV-45533-T-C|4
KADASSMDNCKELER
>ENST00000261405.9|SNV-171186-G-A|2
ENNTGECCGR
>FUSION-ENST00000669842.1:19260-ENST00000520272.6:34822|425
SKNDLYP
>FUSION-ENST00000669842.1:19260-ENST00000520272.6:34822|104
GNFSGAPGGSHR
>FUSION-ENST00000669842.1:19260-ENST00000520272.6:34822|217
MTANARIQLLQR
>FUSION-ENST00000654202.1:9856-ENST00000520272.6:34822|43
SARISAIVR
>ENST00000402685.7|SNV-167-G-T|2
GFALERFAESVDPALECK
>FUSION-ENST00000669842.1:19260-ENST00000520272.6:34822|527
LVKGRSTGTGR
>ENST00000644269.2|SNV-37258-T-C|3
VQFPSWNGLGSIPSTDIHK
>FUSION-ENST00000669842.1:19260-ENST00000520272.6:34822|352
CELNVAIEAALGNTGCENMRYWKGK
>ENST00000518204.1|SNV-177330-G-A|2
AFFTRPQMNIPALSADDV
>ENST00000525123.6|INDEL-47782-A-AA|10
GRICFYSAK
>ENST00000636805.1|SNV-103883-A-G|1
DSSKPQGIAHIDTLNR
>FUSION-ENST00000669842.1:19260-ENST00000520272.6:34822|273
MSQIHFR
>ENST00000521043.5|SNV-174310-A-C|1
ELAFKGKEILR
>ENST00000261700.8|SNV-14915-A-C|1
ELPTKINEAIVAVQAIIADPKTDHR
>ENST00000478884.5|MNV-42562-CAT-C|1
IHIGIGDRISGSQIPEGFLRHISIR
>ENST00000636222.1|SNV-145440-C-T|1
SDAGHWNALCLGGK
>ENST00000320474.10|SNV-19161-G-T|4
TIMAFRWVTDFCPNAK
>ENST00000341184.7|SNV-30378-G-A|2
YKLFLMFCIAGLCLISFLHFFK
>ENST00000333479.12|SNV-48643-A-G|1
EVNLLNEEIMRVVRYILK
>FUSION-ENST00000669842.1:19260-ENST00000520272.6:34822|560
MMLGLDFFPMDVCILFMFK
>ENST00000372731.8|SNV-52545-A-G|1
DLASVQALQRKHEGFER
>FUSION-ENST00000669842.1:19260-ENST00000520272.6:34822|322
MIHPPWHPK
>FUSION-ENST00000669842.1:19260-ENST00000520272.6:34822|225
MSKLEPCTVCSAVQ
>FUSION-ENST00000669842.1:19260-ENST00000520272.6:34822|448
MIQLSPPGFFHNMWGLWKLQFKMR
>FUSION-ENST00000669842.1:19260-ENST00000520272.6:34822|544
LSFLLNF
>ENST00000366497.6|SNV-7893-C-T|2
TKTCESPVSLIK
>ENST00000313447.1|SNV-265-C-T|1
VLANFVVD
>ENST00000380310.6|SNV-2705-C-T|4
GMKVPGKGESGPSALLTPPMLSSSR
>ENST00000511934.5|SNV-72700-G-A|4
CSQFDQPICR
>ENST00000409460.5|SNV-203425-G-A|3
NCKEIQQKKPNQK
>FUSION-ENST00000669842.1:19260-ENST00000520272.6:34822|403
LAELQFR
>FUSION-ENST00000669842.1:19260-ENST00000520272.6:34822|538
EMAIKLIKFSVG
>FUSION-ENST00000669842.1:19260-ENST00000520272.6:34822|107
SLTQPYER
>ENST00000299608.7|SNV-1214-G-C|3
SWTALRLCATVVLLDMVVCK
>ENST00000333891.14|SNV-207358-G-A|6
EQEKQRK
>ENST00000635853.1|SNV-52545-A-G|14
MDVISPVSRPCNASMR
>ENST00000589666.6|SNV-28347-G-T|4
LCRQGYSCPYYHNSKDR
>ENST00000409460.5|SNV-203425-G-A|5
ESNRNCKEIQQK
>ENST00000554843.5|SNV-32251-C-T|7
IADISQVYTQNAEMRSLGCCKYAK
>FUSION-ENST00000669842.1:19260-ENST00000520272.6:34822|302
CRWKILVVNQR
>FUSION-ENST00000669842.1:19260-ENST00000520272.6:34822|623
MPVDYLGYCSGKNWEGS
>FUSION-ENST00000669842.1:19260-ENST00000520272.6:34822|149
IGNAAELESNPILELTIHPF
>ENST00000372731.8|SNV-27116-G-A|1
STDESGQALLAAGHYASDEVREK
>FUSION-ENST00000669842.1:19260-ENST00000520272.6:34822|407
MEHRLAELQFR
>FUSION-ENST00000669842.1:19260-ENST00000520272.6:34822|19
MWLDSSTYLIDKCPGASETEF
>ENST00000334746.10|INDEL-90218-A-AA|1
STGISGFL
>FUSION-ENST00000654202.1:9856-ENST00000520272.6:34822|38
VSWGWWLTPIILTLWEAK
>ENST00000360110.9|SNV-26859-C-T|3
ELIERISELNKVAR
>ENST00000562798.1|SNV-2705-C-T|4
MLSSSRGPGAGAR
>FUSION-ENST00000654202.1:9856-ENST00000520272.6:34822|125
FVSPQNPK
>FUSION-ENST00000669842.1:19260-ENST00000520272.6:34822|420
MKRGWGKPPL
>ENST00000288861.5|SNV-11895-G-T|3
NEILCIHDTFLKLCPPWKYYK
>ENST00000296739.6|SNV-1423-A-G|1
DVSETLGNNGVGFQTQPNNEVSAK
>FUSION-ENST00000669842.1:19260-ENST00000520272.6:34822|181
MLCNFINEVWERDKNLSPK
>ENST00000603139.1|INDEL-5730-T-TT|2
SLHTLVGQPFFSK
>FUSION-ENST00000654202.1:9856-ENST00000520272.6:34822|139
LRQDNRLNPGCR
>ENST00000649225.1|INDEL-444794-G-GA|4
EPSHYMLSR
>FUSION-ENST00000669842.1:19260-ENST00000520272.6:34822|331
SGVILAHCNLRLLASR
>FUSION-ENST00000669842.1:19260-ENST00000520272.6:34822|417
RGWGKPPL
>ENST00000643759.2|SNV-43751-T-A|1
AHKAQLIDERTK
>ENST00000615421.4|SNV-24363-T-A|5
QYKVLVHTQER
>ENST00000261405.9|SNV-171186-G-A|5
TTCNPCPLGYKKENNTGECCGR
>FUSION-ENST00000669842.1:19260-ENST00000520272.6:34822|296
QGVSENEM
>ENST00000586076.1|SNV-117-G-A|1
SATATLCTGRQ
>ENST00000511934.5|SNV-72700-G-A|1
VTRQRTTDHTTPSTSSR
>ENST00000607367.5|MNV-43897-TCCT-T|2
TLFASPPAKSTANGNLEPR
>FUSION-ENST00000669842.1:19260-ENST00000520272.6:34822|608
LGRSVRAQGTGFSCG
>FUSION-ENST00000654202.1:9856-ENST00000520272.6:34822|53
YLLSFSHSGRLCTYEVILQLTVK
>ENST00000539841.1|SNV-21156-C-T|1
GVEEFGVNLYIFQIIFGGVDVPAK
>FUSION-ENST00000669842.1:19260-ENST00000520272.6:34822|32
MSSSPICSLTVCIHR
>ENST00000649225.1|INDEL-444794-G-GA|8
DLFEEKNQK
>ENST00000471101.5|SNV-45533-T-C|12
YTVMIDSEGRQMPRAWTTVK
>ENST00000255784.5|SNV-25043-C-G|1
TEFIPSTDPLQKALREEEK
>ENST00000395052.8|MNV-5612-AG-A|1
FFNWTYVSTVASEGDYGETALRPLS
>ENST00000601538.5|SNV-157955-G-A|3
NSGAHLDFR
>FUSION-ENST00000669842.1:19260-ENST00000520272.6:34822|446
MWGLWKLQFK
>ENST00000254816.6|SNV-2094-C-T|1
SVAVAERERVSR
>FUSION-ENST00000654202.1:9856-ENST00000520272.6:34822|64
LDRGLTA
>ENST00000497505.5|MNV-42562-CAT-C|3
IHIGIGDRISGR
>FUSION-ENST00000669842.1:19260-ENST00000520272.6:34822|259
MTWKPHAHPHLSPTYF
>FUSION-ENST00000669842.1:19260-ENST00000520272.6:34822|151
RPESCNSMIY
>ENST00000474933.6|MNV-2162-GATATACAGACTGA-G|5
ALCLPRGAWGFPSLQDHRR
>FUSION-ENST00000669842.1:19260-ENST00000520272.6:34822|75
QFSCLRFPR
>ENST00000372348.7|INDEL-172125-G-GC|2
GPGQHRGAVPRHL
>ENST00000382978.5|SNV-111752-C-T|1
VQFFSSNLSK
>FUSION-ENST00000669842.1:19260-ENST00000520272.6:34822|252
CIKPSCNPTTLGVCAQNLTGLAK
>FUSION-ENST00000669842.1:19260-ENST00000520272.6:34822|483
AHFSHRWWNGTSIKLF
>ENST00000531563.1|MNV-19682-GAGTTAAGGAAGGGCATGGTGGGGAAAGATGGTGGAAGCCAAAGGAGGCAAACAGGACGGGACCCCTGTGCACTGAGTGATCCGGTATCTTACCTCTTTTGTCACTCACAGGTG-G|3
GRCGMTFKATR
>FUSION-ENST00000669842.1:19260-ENST00000520272.6:34822|445
WGLWKLQFK
>FUSION-ENST00000669842.1:19260-ENST00000520272.6:34822|469
GKQTHTSSHGGR
>FUSION-ENST00000669842.1:19260-ENST00000520272.6:34822|212
IQAPCPGIGWVSSCKTER
>FUSION-ENST00000669842.1:19260-ENST00000520272.6:34822|131
MGFMRIRDNVCK
>ENST00000612016.1|SNV-171186-G-A|6
MQGYKKENNTGECCGR
>ENST00000603139.1|INDEL-5730-T-TT|1
SLHTLVGQPFFSKTSVSD
>FUSION-ENST00000669842.1:19260-ENST00000520272.6:34822|506
MVRQSSYSRH
>FUSION-ENST00000669842.1:19260-ENST00000520272.6:34822|604
LNRSAAR
>ENST00000620466.4|SNV-67218-A-G|3
MFSIKRICQIDI
>FUSION-ENST00000654202.1:9856-ENST00000520272.6:34822|148
MVAGTCNPSYLGG
>ENST00000644049.1|INDEL-302601-G-GA|3
YEEGKKQDWSESFAYQWLL
>ENST00000366497.6|SNV-7893-C-T|3
EQELLAIGKTKTCESPVSLIK
>FUSION-ENST00000654202.1:9856-ENST00000520272.6:34822|32
MQKGGEK
>FUSION-ENST00000669842.1:19260-ENST00000520272.6:34822|388
RITVRPYMAKADNQLNATGGSNER
>FUSION-ENST00000669842.1:19260-ENST00000520272.6:34822|519
TEPSSFISPVILHSI
>ENST00000491666.5|SNV-9003-A-G|5
LREQRLLDELSR
>ENST00000523387.5|SNV-1789375-G-C|5
CCPPAMLPVEASTPDQKG
>FUSION-ENST00000669842.1:19260-ENST00000520272.6:34822|263
PTPIFPPPTFRCLTFLGQTNKYLK
>ENST00000448367.5|SNV-6775-C-T|3
ATSQESFAPSSR
>FUSION-ENST00000669842.1:19260-ENST00000520272.6:34822|166
NRLGLFM
>FUSION-ENST00000669842.1:19260-ENST00000520272.6:34822|290
TLASTTPLSKR
>FUSION-ENST00000669842.1:19260-ENST00000520272.6:34822|530
IIRNYVMSAN
>ENST00000523387.5|SNV-1789375-G-C|4
MLPVEASTPDQK
>ENST00000481875.1|SNV-129666-T-G|3
HVLETLDLLVRR
>FUSION-ENST00000669842.1:19260-ENST00000520272.6:34822|442
NECLAKGEAPIKPSDLMR
>ENST00000359530.7|SNV-71432-A-C|5
ETRQAYALAMIQCK
>FUSION-ENST00000654202.1:9856-ENST00000520272.6:34822|95
QELIAKPEAFLYSLLSLTGLFVGR
>ENST00000456101.6|SNV-13689-C-A|2
QSFFQSLLK
>FUSION-ENST00000669842.1:19260-ENST00000520272.6:34822|379
MAKADNQLNATGGSNERINDE
>ENST00000483602.1|SNV-9735-C-T|6
QGSSCSESSLPGESPLGERNR
>FUSION-ENST00000654202.1:9856-ENST00000520272.6:34822|141
HLQSQLLGRLR
>ENST00000261405.9|SNV-171186-G-A|4
KENNTGECCGR
>ENST00000611284.4|SNV-310538-C-T|5
SPRSPLWR
>ENST00000237163.9|MNV-84693-ACTCT-A|5
FWLIFWIWFSIVMK
>ENST00000607124.1|SNV-113-A-G|1
AVTKARK
>FUSION-ENST00000669842.1:9856-ENST00000520272.6:34822|10
SSSGSLKIQYCSSSKR
>FUSION-ENST00000669842.1:19260-ENST00000520272.6:34822|29
NFMPITYCGEWKEQR
>FUSION-ENST00000669842.1:19260-ENST00000520272.6:34822|494
FLIRHLFKVK
>ENST00000300441.8|SNV-37074-C-T|1
GATLSHYNIVNNSNILGECLKLHEK
>FUSION-ENST00000669842.1:19260-ENST00000520272.6:34822|545
MLSFLLNF
>FUSION-ENST00000669842.1:19260-ENST00000520272.6:34822|85
MSTQTLGLIETFYNLFFLKPYYLK
>ENST00000628166.1|SNV-418236-C-A|3
GTCTLGEEPDQR
>ENST00000496379.5|SNV-6775-C-T|4
SLRATSQESFAPSSRTCTDWK
>FUSION-ENST00000669842.1:19260-ENST00000520272.6:34822|405
MEHRLAELQFRVNGETGGVNC
>ENST00000497505.5|MNV-42562-CAT-C|9
NWRQNFR
>FUSION-ENST00000669842.1:19260-ENST00000520272.6:34822|83
ASSANKNLSLHNPSSYPR
>FUSION-ENST00000669842.1:19260-ENST00000520272.6:34822|124
MSFFLSQGF
>FUSION-ENST00000669842.1:19260-ENST00000520272.6:34822|113
MCGFIMRSLTQPYER
>FUSION-ENST00000669842.1:19260-ENST00000520272.6:34822|481
WWNGTSIK
>FUSION-ENST00000669842.1:19260-ENST00000520272.6:34822|154
MLIVARKRPESCNSMIY
>FUSION-ENST00000669842.1:19260-ENST00000520272.6:34822|250
AKFFNLSGLSHK
>FUSION-ENST00000669842.1:19260-ENST00000520272.6:34822|553
MFKIIYLNYYLQYA
>ENST00000601538.5|SNV-157955-G-A|2
NSGAHLDFRAK
>ENST00000255784.5|SNV-25043-C-G|4
IDRTEFIPSTDPLQKALR
>ENST00000456101.6|SNV-13689-C-A|5
TVEETQVPEISGVARIYK
>FUSION-ENST00000654202.1:9856-ENST00000520272.6:34822|94
LKSTEVK
>FUSION-ENST00000669842.1:19260-ENST00000520272.6:34822|316
KGQRVWR
>ENST00000639473.1|SNV-163388-C-T|3
VYCVQEPLERSSCANITVR
>ENST00000524796.6|SNV-182248-T-A|2
HCPNQYQINSESFKQHDITGR
>FUSION-ENST00000669842.1:19260-ENST00000520272.6:34822|507
VRQSSYSR
>FUSION-ENST00000669842.1:19260-ENST00000520272.6:34822|242
AWPELLVLSLKKLWPEEVT
>ENST00000418609.5|SNV-332212-G-C|6
AKGGDDSKICPSLCSYSGLNR
>ENST00000186436.10|SNV-198458-G-A|1
NSAHPLQSSTEFMEGLSR
>ENST00000521244.1|INDEL-3082-A-AT|5
HQHYIGQDLAHRLGAGAAFSMR
>ENST00000530508.1|MNV-10435-TGGGAT-T|4
LHTPTLCGELGQRPAGIR
>ENST00000356517.4|SNV-11692-G-A|1
YEVDPTR
>ENST00000417545.5|SNV-3535-C-G|1
ISQWKAFGDILYR
>ENST00000402685.7|SNV-167-G-T|1
FAESVDPALECK
>ENST00000557538.5|SNV-31963-T-A|1
EGIALHRPQSRI
>ENST00000374708.8|SNV-26855-G-A|4
KEIEQMR
>FUSION-ENST00000669842.1:19260-ENST00000520272.6:34822|627
KSSSGESEQSFLTCLADTLS
>ENST00000310864.11|SNV-39562-C-T|1
LHQAACLIQAYWKGF
>ENST00000334746.10|INDEL-90218-A-AA|2
KSTGISGFL
>ENST00000493058.1|SNV-9735-C-T|5
GWKEPGRTPTAAAGAAAELR
>FUSION-ENST00000669842.1:19260-ENST00000520272.6:34822|23
PITYCGEWKEQRMWLDSSTYLIDK
>ENST00000418609.5|SNV-332212-G-C|4
ICPSLCSYSGLNR
>ENST00000628166.1|SNV-418532-C-T|2
TTPCRNWTSRLPQWW
>FUSION-ENST00000669842.1:19260-ENST00000520272.6:34822|286
TGIRGRIYSIIASSFWSLDTTYQH
>ENST00000359530.7|SNV-71432-A-C|4
ETRQAYALAMIQCKVLK
>FUSION-ENST00000669842.1:19260-ENST00000520272.6:34822|281
MNKTDSVAIRH
>ENST00000523387.5|SNV-1789375-G-C|2
MLPVEASTPDQKG
>ENST00000649279.2|SNV-272242-C-T|2
GRPAKINDTMTK
>FUSION-ENST00000669842.1:19260-ENST00000520272.6:34822|162
MPESSSCR
>ENST00000474933.6|MNV-2162-GATATACAGACTGA-G|3
GAWGFPSLQDHRR
>ENST00000583241.1|SNV-16471-C-T|3
PQSQCSSWRDR
>FUSION-ENST00000669842.1:19260-ENST00000520272.6:34822|41
MHTHTIHTPSLETGQK
>ENST00000484298.5|SNV-67218-A-G|1
EKPDVFYQKDLPDRHLTEDALK
>FUSION-ENST00000669842.1:19260-ENST00000520272.6:34822|88
VGRQGPLLTVNHK
>ENST00000504087.6|INDEL-43311-A-AA|1
SGSAGKKSETK
>FUSION-ENST00000669842.1:19260-ENST00000520272.6:34822|152
KRPESCNSMIY
>ENST00000309539.8|SNV-5313-G-A|8
LEGQISARQQAEEASQESENELKK
>FUSION-ENST00000654202.1:9856-ENST00000520272.6:34822|75
VLIIMQR
>FUSION-ENST00000669842.1:19260-ENST00000520272.6:34822|332
SGVILAHCNLR
>ENST00000394143.6|SNV-44273-C-A|2
IAFTVHSLTLQTR
>ENST00000572980.5|SNV-43820-T-C|5
VLLLLPLDFWSVK
>FUSION-ENST00000669842.1:19260-ENST00000520272.6:34822|313
FEGAHAGCE
>ENST00000372348.7|INDEL-172125-G-GC|7
QRRHHQGR
>ENST00000522284.5|SNV-142930-T-A|1
DALINVELLVAPGILGIR
>ENST00000545968.6|SNV-14045-C-T|2
LLCETEGWVRVETTK
>ENST00000571940.1|SNV-13583-C-T|1
AVPAVTSRCS
>ENST00000521244.1|INDEL-3082-A-AT|3
LGAGAAFSMR
>ENST00000578681.5|SNV-26986-G-A|1
IINPLPPIDHSEIDYPPFEK
>ENST00000394409.7|SNV-494690-T-G|4
KVCGGGK
>ENST00000277905.6|SNV-336-G-C|3
NAHKESRQSK
>FUSION-ENST00000669842.1:19260-ENST00000520272.6:34822|616
RHHAEQK
>FUSION-ENST00000669842.1:19260-ENST00000520272.6:34822|339
MIDIRSL
>FUSION-ENST00000654202.1:9856-ENST00000520272.6:34822|84
LCMYILNNTCKVLIIMQR
>ENST00000637305.1|SNV-299982-C-T|4
MFVGHATALIQSLDFSRR
>FUSION-ENST00000654202.1:9856-ENST00000520272.6:34822|79
MYILNNTCKVLIIMQR
>FUSION-ENST00000669842.1:19260-ENST00000520272.6:34822|579
MQSYVER
>ENST00000409003.5|SNV-182248-T-A|4
KHCPNQYQINRR
>ENST00000406787.7|SNV-5272-A-G|4
EYEAREQTDQTQAQELHRSQGR
>FUSION-ENST00000669842.1:19260-ENST00000520272.6:34822|395
APDSSLRFGR
>ENST00000628166.1|SNV-418236-C-A|14
MYQQVSHQAR
>ENST00000498327.5|SNV-2785-T-C|3
MCAPGGELQRHQLTLLSLSSGSFRR
>ENST00000283225.2|SNV-892-G-A|5
NKDIKSTLSK
>ENST00000254816.6|SNV-2094-C-T|4
TVALIKSVAVAERER
>ENST00000374708.8|SNV-26855-G-A|3
KEIEQMRRPTGTQDSPAR
>ENST00000423656.5|SNV-81863-G-A|1
DGSLLLTSATWSQPLSALWEMK
>ENST00000225296.8|SNV-24516-G-A|1
GDVESVHR
>ENST00000448367.5|SNV-6775-C-T|4
SLRATSQESFAPSSRSLHR
>ENST00000511934.5|SNV-72700-G-A|3
CSQFDQPICRVTR
>FUSION-ENST00000669842.1:19260-ENST00000520272.6:34822|401
VNGETGGVNC
>FUSION-ENST00000669842.1:19260-ENST00000520272.6:34822|314
VWRFEGAHAGCE
>FUSION-ENST00000669842.1:19260-ENST00000520272.6:34822|81
NLSLHNPSSYPRISFIFVFVFLR
>ENST00000368195.4|SNV-18093-G-A|2
ELRPSFRLLSFYYSPECR
>FUSION-ENST00000669842.1:19260-ENST00000520272.6:34822|15
MQLNCMHSS
>ENST00000239444.4|SNV-258-G-A|1
KLICRQR
>FUSION-ENST00000669842.1:19260-ENST00000520272.6:34822|168
RTYVMKHE
>FUSION-ENST00000669842.1:19260-ENST00000520272.6:34822|139
KFPLCAHKFINY
>ENST00000521244.1|INDEL-3082-A-AT|2
LGAGAAFSMRR
>FUSION-ENST00000669842.1:19260-ENST00000520272.6:34822|397
AEWSKAPDSSLRFGR
>FUSION-ENST00000669842.1:19260-ENST00000520272.6:34822|520
KTEPSSFISPVILHSI
>FUSION-ENST00000654202.1:9856-ENST00000520272.6:34822|82
LCMYILNNTCKVLIIMQRTY
>FUSION-ENST00000669842.1:9856-ENST00000520272.6:34822|16
MKKSSSGSLK
>ENST00000409003.5|SNV-182248-T-A|3
HCPNQYQINR
>ENST00000402696.9|SNV-13138-C-T|3
NLREGTCSEAPTDECKPVK
>FUSION-ENST00000669842.1:19260-ENST00000520272.6:34822|16
CPGASETEF
>FUSION-ENST00000669842.1:19260-ENST00000520272.6:34822|551
IIYLNYYLQYA
>FUSION-ENST00000669842.1:19260-ENST00000520272.6:34822|605
MLNRSAAR
>ENST00000521244.1|INDEL-3082-A-AT|4
HQHYIGQDLAHRLGAGAAFSMRR
>FUSION-ENST00000331758.8:121-ENST00000253003.7:4104|16
EPKTDQDEEHCR
>ENST00000494738.5|SNV-9735-C-T|10
RGAAGTLPHTPPTPASPSRSPR
>ENST00000524631.5|SNV-2049-A-G|4
HTAFATFPNEKAAMK
>ENST00000471351.2|SNV-69724-C-T|2
MTSSLSGRNRELCR
>ENST00000372348.7|INDEL-172125-G-GC|9
LHPSHINPSVSSENPPASRADR
>ENST00000572980.5|SNV-43820-T-C|2
MVLLLLPLDFWSVKNVTGRLLVGLR
>ENST00000333891.14|SNV-207358-G-A|5
QRKIEQQQR
>FUSION-ENST00000669842.1:19260-ENST00000520272.6:34822|457
GKTAPMIQLSPPGFFHNMWGLWK
>ENST00000578681.5|SNV-26986-G-A|2
KIINPLPPIDHSEIDYPPFEK
>FUSION-ENST00000669842.1:19260-ENST00000520272.6:34822|299
MSCLGLSGR
>FUSION-ENST00000669842.1:19260-ENST00000520272.6:34822|513
VEWYVNQAILDTK
>ENST00000512840.5|SNV-62338-C-A|4
KRTVGEQK
>FUSION-ENST00000669842.1:19260-ENST00000520272.6:34822|46
VVSNFNHGK
>ENST00000511388.1|SNV-342147-G-A|3
EQARPSQSSPGGWFYLHQPR
>ENST00000489892.1|SNV-1074-C-T|1
ASASGVFCCL
>ENST00000338891.12|SNV-142930-T-A|2
DALINVEGELEQER
>ENST00000469297.1|SNV-481848-C-T|2
AALLNKPSISSITTVNYSVVY
>FUSION-ENST00000654202.1:9856-ENST00000520272.6:34822|87
MLCMYILNNTCK
>ENST00000521244.1|INDEL-3082-A-AT|11
LSFSCPKPKNK
>FUSION-ENST00000669842.1:19260-ENST00000520272.6:34822|575
SDMLPYHQK
>ENST00000521043.5|SNV-174310-A-C|3
EVQHLHENISALTKELAFKGK
>ENST00000483602.1|SNV-9735-C-T|3
AVLLALR
>ENST00000446378.3|SNV-48771-G-A|6
VGKDDSYQPIAAEGKIWGK
>FUSION-ENST00000669842.1:19260-ENST00000520272.6:34822|525
LSLSPLQIHFVK
>ENST00000649225.1|INDEL-444794-G-GA|7
DLFEEKNQKEPSHYMLSR
>FUSION-ENST00000669842.1:19260-ENST00000520272.6:34822|268
MPTPIFPPPTFR
>ENST00000402685.7|SNV-167-G-T|3
MGFALERFAESVDPALECK
>ENST00000372348.7|INDEL-172125-G-GC|22
ATSLVDAVNSDAAKPSQPGRGPQK
>ENST00000239444.4|SNV-258-G-A|3
MEASRKLICR
>ENST00000484840.5|SNV-80052-G-C|3
MLASLIYVNKLKNCFK
>ENST00000521244.1|INDEL-3082-A-AT|9
NKLYKHQHYIGQDLAHR
>ENST00000325212.11|SNV-35456-A-G|7
DSETLSRALSHDRR
>ENST00000323865.5|SNV-1695-G-A|6
QGDDGAALEVIEVHRVGNSKK
>ENST00000609518.5|SNV-6145-G-A|2
KLVTFRDVAIEFSPEEWK
>ENST00000250024.9|SNV-10906-T-A|5
NLFSTRGKPNFTRHPTLIK
>ENST00000484298.5|SNV-65944-C-A|1
EKPIVFYQQDLPDSELTQEALK
>FUSION-ENST00000669842.1:19260-ENST00000520272.6:34822|194
ECPRKFLLTAGY
>ENST00000483602.1|SNV-9735-C-T|1
GHRPFQGR
>ENST00000611284.4|SNV-310538-C-T|1
SPLWRFERR
>FUSION-ENST00000669842.1:19260-ENST00000520272.6:34822|173
IGIFYMR
>FUSION-ENST00000669842.1:19260-ENST00000520272.6:34822|567
MLPYHQKMPRTIPEK
>ENST00000539841.1|SNV-21156-C-T|2
MGVEEFGVNLYIFQIIFGGVDVPAK
>ENST00000237163.9|MNV-84693-ACTCT-A|3
FWLIFWIWFSIVMKRSGLFLYL
>FUSION-ENST00000669842.1:9856-ENST00000520272.6:34822|6
RSTKPRVSSLISLYSK
>ENST00000356371.9|SNV-47516-A-G|5
GSVYSWRDDEFDEASSQSVR
>FUSION-ENST00000669842.1:19260-ENST00000520272.6:34822|539
EMAIKLIK
>FUSION-ENST00000669842.1:19260-ENST00000520272.6:34822|584
NHDAGPRFFSYGCVHFIYVQNHLLK
>FUSION-ENST00000669842.1:19260-ENST00000520272.6:34822|80
ISFIFVFVFLR
>ENST00000506538.6|SNV-33898-A-G|1
YDAALNLLKESGPSGIETELR
>ENST00000378660.5|SNV-184846-T-C|3
CAKYTKSQPLFCIQQHIF
>FUSION-ENST00000669842.1:19260-ENST00000520272.6:34822|232
MKSKSSTGLFSHPTFFQWSSSYR
>FUSION-ENST00000669842.1:19260-ENST00000520272.6:34822|129
MRIRDNVCK
>ENST00000557538.5|SNV-31963-T-A|4
MEGIALHRPQSR
>FUSION-ENST00000669842.1:19260-ENST00000520272.6:34822|348
MSFLAKEKQ
>ENST00000611284.4|SNV-310538-C-T|2
SPLWRFER
>ENST00000611284.4|SNV-310538-C-T|4
MSPRSPLWRFER
>FUSION-ENST00000669842.1:19260-ENST00000520272.6:34822|266
MPTPIFPPPTFRCLTFLGQTNK
>FUSION-ENST00000654202.1:9856-ENST00000520272.6:34822|134
LNPGCRGCSEQRSHHCTPAWATE
>FUSION-ENST00000669842.1:19260-ENST00000520272.6:34822|321
IHPPWHPK
>ENST00000612016.1|SNV-171186-G-A|5
QGYKKENNTGECCGR
>ENST00000293889.10|INDEL-3056-A-AA|16
CILGPDPPEAPGLLPQHPELER
>ENST00000323865.5|SNV-1695-G-A|5
KHLPLPSEAGPTPCAPASFER
>ENST00000645242.1|SNV-71120-C-A|3
GCLLDFLKTDEGSRLSLQR
>FUSION-ENST00000654202.1:9856-ENST00000520272.6:34822|25
AGGEGDGTGRGTEW
>FUSION-ENST00000669842.1:19260-ENST00000520272.6:34822|436
MRSGWGHSQDISHI
>ENST00000260702.4|SNV-8767-A-G|1
EVWDLKMRDPK
>ENST00000525123.6|INDEL-47782-A-AA|1
EFQFFTNEK
>FUSION-ENST00000669842.1:19260-ENST00000520272.6:34822|148
MNCFGSTDVNCSQK
>ENST00000521244.1|INDEL-3082-A-AT|10
LSFSCPKPKNKLYK
>ENST00000523387.5|SNV-1789375-G-C|6
CCPPAMLPVEASTPDQK
>ENST00000496379.5|SNV-6775-C-T|2
ATSQESFAPSSRTCTDWK
>ENST00000603139.1|INDEL-5730-T-TT|3
EVLYEIFRSLHTLVGQPFFSK
>ENST00000405837.5|SNV-7337-C-T|1
TDCDSSTTSLCSFSVANVSLTKGGR
>ENST00000489332.1|SNV-10272-C-T|3
TWRQTSLRILWTLISV
>ENST00000649225.1|INDEL-444794-G-GA|1
ICRIKHI
>FUSION-ENST00000669842.1:19260-ENST00000520272.6:34822|298
SCLGLSGR
>FUSION-ENST00000669842.1:19260-ENST00000520272.6:34822|503
MGNPSEMFLIR
>ENST00000281881.7|SNV-207198-T-A|3
TSSSFDSLEVLLDTFGPVR
>ENST00000439140.6|SNV-17328-G-A|3
ISLQHYANLFIHISINK
>ENST00000397081.8|SNV-248228-G-A|2
MILRKPPDQR
>ENST00000330753.6|SNV-91439-C-T|3
WPSHGAFFLKSWLIIFLGLYSQVSK
>ENST00000217515.11|SNV-13249-C-G|3
LAVVKFSMRGCGPCLR
>ENST00000641451.1|SNV-1913-G-A|1
YSSESMEQGK
>ENST00000448367.5|SNV-6775-C-T|1
ATSQESFAPSSRSLHRCSSFR
>ENST00000394409.7|SNV-494690-T-G|5
AILKPRKVCGGGK
>FUSION-ENST00000669842.1:19260-ENST00000520272.6:34822|394
APDSSLRFGRS
>ENST00000463539.5|INDEL-3056-A-AA|6
ETRWSLPGGNIR
>ENST00000371372.6|SNV-240949-C-T|2
RGPDGEPQPGLESQG
>FUSION-ENST00000669842.1:19260-ENST00000520272.6:34822|343
NQTQETI
>ENST00000652134.1|SNV-19161-G-T|3
AFRWVTDFCPNAKYVMK
>FUSION-ENST00000669842.1:19260-ENST00000520272.6:34822|482
NWECHII
>FUSION-ENST00000669842.1:19260-ENST00000520272.6:34822|428
AEGEANTYFFTWWQEGEE
>ENST00000261405.9|SNV-171186-G-A|7
KTTCNPCPLGYKK
>ENST00000509408.5|SNV-171115-C-T|8
MLQMPLNKFWRQLLLQEYSK
>ENST00000334746.10|INDEL-90218-A-AA|5
HTLEQKNR
>FUSION-ENST00000654202.1:9856-ENST00000520272.6:34822|113
SKEEAPE
>FUSION-ENST00000669842.1:19260-ENST00000520272.6:34822|473
GLIDSHFCRVGEASGNLQSWQKGK
>FUSION-ENST00000669842.1:19260-ENST00000520272.6:34822|475
GLIDSHFCR
>ENST00000435213.6|SNV-129666-T-G|5
TLPVKQMHVLETLDLLVR
>FUSION-ENST00000669842.1:19260-ENST00000520272.6:34822|7
MTLLRER
>ENST00000435213.6|SNV-129666-T-G|1
QMHVLETLDLLVRRADK
>ENST00000397938.6|SNV-20626-C-G|1
MGVYGQESGGFSGPGENR
>FUSION-ENST00000669842.1:19260-ENST00000520272.6:34822|532
MDKIIRNYVMSAN
>FUSION-ENST00000669842.1:19260-ENST00000520272.6:34822|529
NYVMSAN
>ENST00000649225.1|INDEL-444794-G-GA|6
NQKEPSHYMLSR
>FUSION-ENST00000669842.1:19260-ENST00000520272.6:34822|414
PNTNIDK
>ENST00000416255.5|SNV-5975-A-G|4
TLEELGDHEDEFNEEDER
>FUSION-ENST00000669842.1:19260-ENST00000520272.6:34822|360
YENHCKAIYGK
>FUSION-ENST00000669842.1:19260-ENST00000520272.6:34822|103
GNFSGAPGGSHRK
>FUSION-ENST00000669842.1:19260-ENST00000520272.6:34822|535
AIKLIKFSVG
>FUSION-ENST00000669842.1:19260-ENST00000520272.6:34822|238
LWPEEVT
>FUSION-ENST00000669842.1:19260-ENST00000520272.6:34822|216
TANARIQLLQR
>FUSION-ENST00000669842.1:19260-ENST00000520272.6:34822|179
KIGIFYMR
>FUSION-ENST00000669842.1:19260-ENST00000520272.6:34822|114
MCGFIMR
>ENST00000649279.2|SNV-272242-C-T|3
RGRPAKINDTMTK
>FUSION-ENST00000669842.1:19260-ENST00000520272.6:34822|145
NCFGSTDVNCSQKK
>FUSION-ENST00000669842.1:19260-ENST00000520272.6:34822|598
TNSDMMHFF
>FUSION-ENST00000654202.1:9856-ENST00000520272.6:34822|132
SHHCTPAWATE
>FUSION-ENST00000669842.1:19260-ENST00000520272.6:34822|30
NFMPITYCGEWK
>FUSION-ENST00000669842.1:19260-ENST00000520272.6:34822|349
SFLAKEK
>ENST00000448367.5|SNV-6775-C-T|5
SLRATSQESFAPSSR
>FUSION-ENST00000669842.1:19260-ENST00000520272.6:34822|283
MNKTDSVAIR
>ENST00000333891.14|SNV-207358-G-A|2
IEQQQRK
>ENST00000361470.4|INDEL-2357-C-CT|1
AFAEGWQALPHFRRPFF
>FUSION-ENST00000669842.1:19260-ENST00000520272.6:34822|333
LNRSGVILAHCNLRLLASR
>ENST00000628166.1|SNV-418236-C-A|15
TLSATPSAEEGHVPTGLTSSTGR
>FUSION-ENST00000669842.1:19260-ENST00000520272.6:34822|54
NSYRPNSNKGKGMHIYK
>ENST00000644049.1|INDEL-302601-G-GA|2
KQDWSESFAYQWLL
>ENST00000473043.5|SNV-248228-G-A|9
LLLSQMGPDAHMRMILRKPPDQR
>ENST00000446378.3|SNV-48771-G-A|8
RVGKDDSYQPIAAEGK
>ENST00000442697.7|SNV-45533-T-C|1
ADASSMDNCKELERLTSLYK
>ENST00000283225.2|SNV-892-G-A|4
DIKSTLSK
>ENST00000534715.1|SNV-241-T-A|1
NVFLANFLVSIAGLLYALVQLAK
>FUSION-ENST00000669842.1:19260-ENST00000520272.6:34822|478
ERGLIDSHFCR
>FUSION-ENST00000669842.1:19260-ENST00000520272.6:34822|399
AEWSKAPDSSLR
>FUSION-ENST00000654202.1:9856-ENST00000520272.6:34822|50
LHLGVGL
>FUSION-ENST00000669842.1:19260-ENST00000520272.6:34822|175
MPRNRLGLFM
>FUSION-ENST00000669842.1:19260-ENST00000520272.6:34822|485
NNLVRNWECHII
>FUSION-ENST00000669842.1:19260-ENST00000520272.6:34822|336
MLNRSGVILAHCNLR
>ENST00000506360.5|SNV-55536-G-A|3
SATRRWSLTK
>ENST00000473043.5|SNV-248228-G-A|3
ILRKPPDQR
>ENST00000496384.7|SNV-171593-T-A|2
IGDFGLATEK
>ENST00000330753.6|SNV-91439-C-T|2
SWLIIFLGLYSQVSK
>ENST00000245503.10|SNV-20664-G-T|2
IEELEEEIEAERSSRAK
>FUSION-ENST00000669842.1:9856-ENST00000520272.6:34822|2
VSSLISLYSKNDPSMAA
>FUSION-ENST00000669842.1:19260-ENST00000520272.6:34822|228
HSCSPSFCLFVCLFVCFKPTSK
>ENST00000479942.5|SNV-55091-C-T|3
TLGGGKPGCR
>ENST00000333479.12|SNV-48643-A-G|3
EVNLLNEEIMR
>ENST00000334746.10|INDEL-90218-A-AA|6
KHTLEQKNR
>ENST00000348564.11|SNV-113881-A-G|3
SSTCTLR
>FUSION-ENST00000669842.1:19260-ENST00000520272.6:34822|597
MAMTFNFLASIELHCSSFLIY
>FUSION-ENST00000669842.1:19260-ENST00000520272.6:34822|337
EGKEIDII
>ENST00000569488.1|SNV-21007-C-T|3
TLHRPPLPR
>FUSION-ENST00000654202.1:9856-ENST00000520272.6:34822|2
MAQAEVQSGD
>FUSION-ENST00000669842.1:19260-ENST00000520272.6:34822|219
EKDWHFLYEDLCDET
>FUSION-ENST00000669842.1:19260-ENST00000520272.6:34822|170
MRTYVMK
>FUSION-ENST00000669842.1:19260-ENST00000520272.6:34822|279
TDSVAIR
>ENST00000496384.7|SNV-171593-T-A|1
IGDFGLATEKSR
>FUSION-ENST00000669842.1:19260-ENST00000520272.6:34822|74
QFSCLRFPRGWDYR
>FUSION-ENST00000669842.1:19260-ENST00000520272.6:34822|366
MMNELFS
>ENST00000510207.5|INDEL-16142-G-GA|5
KTAINSWK
>ENST00000309539.8|SNV-5313-G-A|5
KMIETLAR
>FUSION-ENST00000669842.1:19260-ENST00000520272.6:34822|462
QTHTSSHGGRK
>FUSION-ENST00000654202.1:9856-ENST00000520272.6:34822|40
ISAIVRRVSWGWWLTPIILTLWEAK
>ENST00000396581.6|SNV-1074-C-T|1
ASASGVFCCLLCR
>FUSION-ENST00000669842.1:19260-ENST00000520272.6:34822|260
CLTFLGQTNKYLKYIN
>FUSION-ENST00000669842.1:19260-ENST00000520272.6:34822|68
MGSGVGYDASLYVSRINVNTDFR
>ENST00000580218.5|SNV-1117-C-T|2
GCTSQEGGTTPTFSIQKQR
>ENST00000372348.7|INDEL-172125-G-GC|4
HHQGRGPGQHRGAVPR
>ENST00000400664.2|SNV-1024-G-A|1
GTAERAASPQTGPWPSTRGFSR
>ENST00000245503.10|SNV-20664-G-T|4
ELQARIEELEEEIEAERSSR
>ENST00000611284.4|SNV-310538-C-T|3
SPRSPLWRFER
>FUSION-ENST00000669842.1:19260-ENST00000520272.6:34822|193
MQQSWSQIPFWN
>ENST00000525123.6|INDEL-47782-A-AA|15
KFDAEVKVNR
>FUSION-ENST00000669842.1:19260-ENST00000520272.6:34822|464
SHYLGNIYYKKPNYISC
>FUSION-ENST00000654202.1:9856-ENST00000520272.6:34822|133
GCSEQRSHHCTPAWATE
>FUSION-ENST00000654202.1:9856-ENST00000520272.6:34822|85
MLCMYILNNTCKVLIIMQR
>FUSION-ENST00000669842.1:19260-ENST00000520272.6:34822|546
CAFYLCSKSFT
>FUSION-ENST00000669842.1:19260-ENST00000520272.6:34822|108
RSLTQPYERGNFSGAPGGSHR
>FUSION-ENST00000669842.1:19260-ENST00000520272.6:34822|132
MGFMRIR
>ENST00000418031.2|SNV-16928-G-A|1
SDADVAQAGFLLK
>ENST00000254816.6|SNV-2094-C-T|2
SVAVAERER
>FUSION-ENST00000654202.1:9856-ENST00000520272.6:34822|21
LGDFQTSLESWHLGMKK
>FUSION-ENST00000654202.1:9856-ENST00000520272.6:34822|24
MLGDFQTSLESWHLGMK
>ENST00000650807.1|SNV-80052-G-C|1
QVEELFQRKYAQAIK
>ENST00000427191.6|SNV-140424-C-A|3
IKFFMDDVSLIQNTLTCHQYYLQLR
>ENST00000457021.1|SNV-499467-A-G|3
VLIFSSATILLWR
>ENST00000378660.5|SNV-184846-T-C|1
SQPLFCIQQHIF
>ENST00000607124.1|SNV-113-A-G|2
KAVTKAR
>ENST00000252797.6|SNV-3048-T-C|4
HVRTHTGEKPYPCPDCGRCLR
>ENST00000555233.5|SNV-341577-C-T|4
MSCWTTRVTVNWQTLECARR
>ENST00000481875.1|SNV-129666-T-G|6
MHVLETLDLLVR
>ENST00000494738.5|SNV-9735-C-T|16
TPPPGQPCLR
>ENST00000518204.1|SNV-177330-G-A|1
WHFSPGLR
>ENST00000509408.5|SNV-171115-C-T|9
LQMPLNKFWR
>FUSION-ENST00000669842.1:19260-ENST00000520272.6:34822|578
MQSYVERNGN
>FUSION-ENST00000654202.1:9856-ENST00000520272.6:34822|130
VFGGGVWGGNYS
>ENST00000481875.1|SNV-129666-T-G|1
HVLETLDLLVRRADK
>ENST00000368195.4|SNV-18093-G-A|3
ELRPSFR
>FUSION-ENST00000654202.1:9856-ENST00000520272.6:34822|145
HGGRHLQSQLLGR
>ENST00000439140.6|SNV-17328-G-A|6
NCRHFMPKISLQHYANLFIHISINK
>ENST00000444273.6|INDEL-60576-C-CA|4
EPCLLKNLAHWSALPFQKK
>FUSION-ENST00000669842.1:19260-ENST00000520272.6:34822|566
LPYHQKMPRTIPEK
>FUSION-ENST00000669842.1:19260-ENST00000520272.6:34822|258
TWKPHAHPHLSPTYF
>ENST00000439140.6|SNV-17328-G-A|2
ISLQHYANLFIHISINKAVK
>FUSION-ENST00000669842.1:19260-ENST00000520272.6:34822|548
CAFYLCSK
>ENST00000622647.3|SNV-19873-G-A|6
IKHQRTHQGEQPPRPVVPR
>ENST00000494738.5|SNV-9735-C-T|11
RGAAGTLPHTPPTPASPSR
>FUSION-ENST00000669842.1:19260-ENST00000520272.6:34822|330
MGFHHVGQEGLDLLTS
>FUSION-ENST00000669842.1:19260-ENST00000520272.6:34822|490
VKERAHFSHR
>FUSION-ENST00000669842.1:19260-ENST00000520272.6:34822|160
MPESSSCRGSK
>FUSION-ENST00000654202.1:9856-ENST00000520272.6:34822|26
AGGEGDGTGR
>ENST00000427191.6|SNV-140424-C-A|2
FFMDDVSLIQNTLTCHQYYLQLR
>FUSION-ENST00000669842.1:19260-ENST00000520272.6:34822|43
MLDVISRLN
>ENST00000341184.7|SNV-30378-G-A|3
RYKLFLMFCIAGLCLISFLHFFK
>ENST00000318217.10|SNV-112299-A-T|2
DAFAMAIYER
>ENST00000394329.8|SNV-134116-G-A|1
EDPFISEILENLSPQKILTVSAMDK
>FUSION-ENST00000669842.1:19260-ENST00000520272.6:34822|443
WGLWKLQFKMR
>ENST00000442697.7|SNV-45533-T-C|6
RKADASSMDNCK
>ENST00000504442.5|SNV-62338-C-A|6
MCTELSIPLARKR
>FUSION-ENST00000669842.1:9856-ENST00000520272.6:34822|15
KKSSSGSLK
>ENST00000366577.10|SNV-94004-C-T|3
GKYLNRGFPK
>FUSION-ENST00000654202.1:9856-ENST00000520272.6:34822|23
LGDFQTSLESWHLGMK
>ENST00000521043.5|SNV-174310-A-C|4
EVQHLHENISALTKELAFK
>FUSION-ENST00000669842.1:19260-ENST00000520272.6:34822|531
DKIIRNYVMSAN
>FUSION-ENST00000669842.1:19260-ENST00000520272.6:34822|271
SQIHFRLYG
>ENST00000463539.5|INDEL-3056-A-AA|2
CILGPDPPEAPGLLPQHPGR
>ENST00000515078.5|SNV-47516-A-G|6
MTNLTKPVHSQCGGYSGR
>FUSION-ENST00000669842.1:19260-ENST00000520272.6:34822|211
IQAPCPGIGWVSSCKTERGR
>ENST00000644269.2|SNV-37258-T-C|1
VQFPSWNGLGSIPSTDIHKSTKNYK
>ENST00000615421.4|SNV-24363-T-A|2
VLVHTQERELTQLK
>FUSION-ENST00000669842.1:19260-ENST00000520272.6:34822|580
QSQLTAALTSQVQAILPPQPPM
>ENST00000360110.9|SNV-26859-C-T|1
ISELNKVARAAAEVAGQFVIK
>ENST00000560511.5|SNV-92178-C-T|2
MELPCGQCGGKADGRPSEQNPLQ
>FUSION-ENST00000669842.1:19260-ENST00000520272.6:34822|39
MHTHTIHTPSLETGQKTR
>ENST00000491666.5|SNV-9003-A-G|6
DLLQRLREQR
>FUSION-ENST00000669842.1:19260-ENST00000520272.6:34822|541
MLREMAIKLIK
>FUSION-ENST00000669842.1:19260-ENST00000520272.6:34822|412
PNTNIDKQSAIK
>FUSION-ENST00000669842.1:19260-ENST00000520272.6:34822|293
MTRTLASTTPLSKR
>ENST00000316059.7|SNV-32624-G-A|2
VKEEENEIR
>ENST00000580030.1|SNV-1117-C-T|4
QEEEEKGCTSQEGGTTPTFSIQKQR
>FUSION-ENST00000669842.1:19260-ENST00000520272.6:34822|309
MDPSFCK
>ENST00000555233.5|SNV-341577-C-T|2
VTVNWQTLECAR
>ENST00000450127.1|SNV-5975-A-G|3
EELGDHEDEFNEEDER
>ENST00000371372.6|SNV-240949-C-T|1
GPDGEPQPGLESQG
>FUSION-ENST00000669842.1:19260-ENST00000520272.6:34822|386
GRLVESTVSYIILNK
>ENST00000644049.1|INDEL-302601-G-GA|1
QDWSESFAYQWLL
>ENST00000313447.1|SNV-265-C-T|2
HLAFVDLGNSTVICPKVLANFVVD
>FUSION-ENST00000669842.1:19260-ENST00000520272.6:34822|590
MSNQLTS
>ENST00000524796.6|SNV-182248-T-A|5
KHCPNQYQINSESFK
>FUSION-ENST00000669842.1:19260-ENST00000520272.6:34822|111
MRSLTQPYER
>ENST00000370869.7|SNV-19005-C-T|1
FCLGTLPPSPMLLSMNEMTE
>FUSION-ENST00000669842.1:19260-ENST00000520272.6:34822|35
TRRQQSCHWFSTHISFI
>ENST00000356860.8|SNV-481848-C-T|2
LFSGVLDCGNCSR
>ENST00000639473.1|SNV-163388-C-T|5
VYCVQEPLER
>FUSION-ENST00000669842.1:19260-ENST00000520272.6:34822|536
MAIKLIKFSVG
>ENST00000525123.6|INDEL-47782-A-AA|17
KKFDAEVK
>FUSION-ENST00000669842.1:19260-ENST00000520272.6:34822|143
NCFGSTDVNCSQKKTR
>ENST00000333891.14|SNV-207358-G-A|4
KIEQQQR
>ENST00000388995.11|SNV-26112-G-A|1
EPEPEPIVLPSVVPLVPADTVAKK
>ENST00000366577.10|SNV-94004-C-T|4
PFFDVWQLRGKYLNR
>ENST00000494738.5|SNV-9735-C-T|9
GAAGTLPHTPPTPASPSR
>FUSION-ENST00000669842.1:19260-ENST00000520272.6:34822|146
MNCFGSTDVNCSQKK
>ENST00000497505.5|MNV-42562-CAT-C|4
MIHIGIGDRISGR
>ENST00000512840.5|SNV-62338-C-A|2
RTVGEQKELLNK
>ENST00000502916.5|SNV-171115-C-T|4
MPLNKFWRQLLIYMK
>ENST00000417545.5|SNV-3535-C-G|2
NLNVETTRISQWKAFGDILYR
>ENST00000650807.1|SNV-80052-G-C|6
ITDLRKQVEELFQR
>FUSION-ENST00000669842.1:19260-ENST00000520272.6:34822|28
MPITYCGEWK
>FUSION-ENST00000669842.1:19260-ENST00000520272.6:34822|629
MKKSSSGESEQSFLTCLADTLS
>ENST00000416255.5|SNV-5975-A-G|5
MTLEELGDHEDEFNEEDER
>ENST00000609518.5|SNV-6145-G-A|4
MKLVTFR
>FUSION-ENST00000669842.1:19260-ENST00000520272.6:34822|521
MKTEPSSFISPVILHSI
>ENST00000479942.5|SNV-55091-C-T|5
KTLGGGKPGCR
>ENST00000471379.1|SNV-21303-C-T|1
LPKILMK
>ENST00000327423.11|SNV-34079-G-A|1
QSTALLLPSPEFDYRPESEK
>FUSION-ENST00000669842.1:19260-ENST00000520272.6:34822|610
MRLGRSVR
>ENST00000601538.5|SNV-157955-G-A|1
NSGAHLDFRAKDGMTALHK
>FUSION-ENST00000654202.1:9856-ENST00000520272.6:34822|78
YILNNTCKVLIIMQR
>ENST00000382722.10|SNV-33802-A-G|2
QFQEAKR
>FUSION-ENST00000669842.1:19260-ENST00000520272.6:34822|198
SEMECPRK
>ENST00000518204.1|SNV-177330-G-A|6
FSLSGRRWHFSPGLR
>ENST00000510207.5|INDEL-16142-G-GA|4
KTAINSWKCR
>FUSION-ENST00000654202.1:9856-ENST00000520272.6:34822|116
MMVAYKSKEEAPE
>FUSION-ENST00000654202.1:9856-ENST00000520272.6:34822|119
MHREEVT
>ENST00000472748.5|SNV-143986-C-T|3
MCSRFHVHSGFSVV
>ENST00000568777.5|SNV-19809-C-T|2
MAGWPHQAYPVFLGKWHTLEK
>ENST00000471101.5|SNV-45533-T-C|1
AWTTVKN
>ENST00000471379.1|SNV-21303-C-T|2
MLPKILMK
>ENST00000382722.10|SNV-33802-A-G|3
EAFQILKQFQEAKR
>FUSION-ENST00000654202.1:9856-ENST00000520272.6:34822|47
KQPNTCYPSVTLGGCALMK
>ENST00000356517.4|SNV-11692-G-A|3
FFLLEKILTKYEVDPTR
>FUSION-ENST00000669842.1:19260-ENST00000520272.6:34822|430
ETTIQDEIWVGTQPRHITYIT
>FUSION-ENST00000669842.1:19260-ENST00000520272.6:34822|441
NECLAKGEAPIKPSDLMRTNSLS
>ENST00000258243.7|INDEL-8907-T-TAT|1
QPEGAVVAQLFEVIHLALGHYIS
>ENST00000521244.1|INDEL-3082-A-AT|1
LGAGAAFSMRRMNRPSGR
>ENST00000637305.1|SNV-299982-C-T|6
MFVGHATALIQSLDFSR
>ENST00000493058.1|SNV-9735-C-T|11
RQGSSCSESSLPGESPLGPR
>FUSION-ENST00000654202.1:9856-ENST00000520272.6:34822|86
LCMYILNNTCK
>ENST00000647672.1|INDEL-444794-G-GA|2
ICRYFPFLGITCQVTYF
>ENST00000394705.3|SNV-5768-C-T|1
FHLCLPMSSLIAGKGK
>ENST00000620466.4|SNV-67218-A-G|1
RICQIDI
>ENST00000645242.1|SNV-71120-C-A|2
TDEGSRLSLQR
>FUSION-ENST00000669842.1:19260-ENST00000520272.6:34822|363
KTEEVRYENHCK
>ENST00000525123.6|INDEL-47782-A-AA|3
AANLFQKLREFQFFTNEK
>FUSION-ENST00000669842.1:19260-ENST00000520272.6:34822|37
MHTHTIHTPSLETGQKTRR
>ENST00000481804.5|INDEL-3056-A-AA|1
ATVSALMGVGEACGG
>ENST00000372348.7|INDEL-172125-G-GC|18
APGHSKATVR
>ENST00000493058.1|SNV-9735-C-T|4
EPGRTPTAAAGAAAELR
>ENST00000061240.7|SNV-170062-A-T|1
INEGQIQSPNYPDDYRPMKECVWK
>ENST00000650145.1|SNV-344778-G-A|1
QGIFPVSYVEVIKKNTK
>ENST00000611284.4|SNV-310538-C-T|6
MSPRSPLWR
>ENST00000523387.5|SNV-1789375-G-C|8
GNPPGTKCCPPAMLPVEASTPDQK
>ENST00000275358.8|SNV-23245-G-A|1
QLAASLPPPPAERPEVLVELIESR
>FUSION-ENST00000669842.1:19260-ENST00000520272.6:34822|150
MIGNAAELESNPILELTIHPF
>ENST00000478884.5|MNV-42562-CAT-C|2
IHIGIGDRISGSQIPEGFLR
>ENST00000575153.5|SNV-24516-G-A|2
PIASSRGDVESVHR
>FUSION-ENST00000669842.1:19260-ENST00000520272.6:34822|361
TEEVRYENHCKAIYGK
>ENST00000650807.1|SNV-80052-G-C|5
KQVEELFQR
>FUSION-ENST00000669842.1:19260-ENST00000520272.6:34822|500
GNPSEMFLIRHLFK
>FUSION-ENST00000654202.1:9856-ENST00000520272.6:34822|121
FVSPQNPKIYLLKLQSLM
>ENST00000260702.4|SNV-8767-A-G|2
EVWDLKMR
>ENST00000281881.7|SNV-207198-T-A|1
TSSSFDSLEVLLDTFGPVRDCSK
>ENST00000463539.5|INDEL-3056-A-AA|8
EDQHGGPGALLSSPKKETR
>ENST00000497505.5|MNV-42562-CAT-C|7
QNFRTNP
>ENST00000481875.1|SNV-129666-T-G|5
HVLETLDLLVR
>ENST00000372731.8|SNV-27116-G-A|2
STDESGQALLAAGHYASDEVR
>ENST00000560511.5|SNV-92178-C-T|3
ELPCGQCGGK
>FUSION-ENST00000669842.1:19260-ENST00000520272.6:34822|34
RQQSCHWFSTHISFI
>ENST00000397081.8|SNV-248228-G-A|1
KPPDQRTVDDLEIIYEELLHIK
>ENST00000277905.6|SNV-336-G-C|1
QSKGAEGNLPAAFLK
>FUSION-ENST00000654202.1:9856-ENST00000520272.6:34822|37
MVKTHLY
>ENST00000649225.1|INDEL-444794-G-GA|3
EPSHYMLSRICR
>FUSION-ENST00000669842.1:19260-ENST00000520272.6:34822|3
LIVAIFFPLK
>ENST00000333479.12|SNV-48643-A-G|2
EVNLLNEEIMRVVR
>ENST00000323865.5|SNV-1695-G-A|3
HLPLPSEAGPTPCAPASFER
>FUSION-ENST00000669842.1:19260-ENST00000520272.6:34822|208
AMLAVGSGGLGER
>FUSION-ENST00000654202.1:9856-ENST00000520272.6:34822|89
LTGCVIAPDAKLVLIVTVM
>ENST00000066544.8|SNV-52232-G-A|2
ALACFQNAIR
>FUSION-ENST00000669842.1:19260-ENST00000520272.6:34822|491
RKNNLVR
>FUSION-ENST00000669842.1:19260-ENST00000520272.6:34822|272
MSQIHFRLYG
>FUSION-ENST00000669842.1:19260-ENST00000520272.6:34822|248
AKFFNLSGLSHKS
>ENST00000483602.1|SNV-9735-C-T|10
RQGSSCSESSLPGESPLGER
>ENST00000554961.5|SNV-32251-C-T|1
SLGCYCNYMPVYCSIN
>ENST00000372348.7|INDEL-172125-G-GC|19
ARAPGHSKATVR
>ENST00000601538.5|SNV-157955-G-A|5
ALKNSGAHLDFR
>FUSION-ENST00000669842.1:19260-ENST00000520272.6:34822|381
MAKADNQLNATGGSNER
>ENST00000372827.8|SNV-24063-C-A|1
LYVETEDGHSVDTGLAGLLGQRAPR
>ENST00000255784.5|SNV-25043-C-G|6
DSNFQNPFKIDRTEFIPSTDPLQK
>FUSION-ENST00000669842.1:19260-ENST00000520272.6:34822|227
FSVTRKMSK
>FUSION-ENST00000669842.1:9856-ENST00000520272.6:34822|3
VSSLISLYSK
>FUSION-ENST00000669842.1:19260-ENST00000520272.6:34822|479
MERGLIDSHFCR
>ENST00000502916.5|SNV-171115-C-T|3
PLNKFWRQLLIYMK
>FUSION-ENST00000669842.1:19260-ENST00000520272.6:34822|324
MASENIDELFRFVRK
>FUSION-ENST00000669842.1:19260-ENST00000520272.6:34822|141
GSKKFPLCAHK
>ENST00000471101.5|SNV-45533-T-C|11
MIDSEGRQMPR
>ENST00000575153.5|SNV-24516-G-A|3
MPIASSRGDVESVHR
>ENST00000342992.10|SNV-231458-G-T|3
DDGGSNITNYVIEK
>FUSION-ENST00000669842.1:19260-ENST00000520272.6:34822|276
CSEPHWPCQVIPNLGK
>ENST00000484840.5|SNV-80052-G-C|2
LASLIYVNKLKNCFK
>ENST00000356371.9|SNV-47516-A-G|4
GSVYSWRDDEFDEASSQSVRR
>ENST00000525000.5|SNV-7337-C-T|4
RRTDCDSSTTSLCSFSVANVSLTK
>ENST00000493058.1|SNV-9735-C-T|2
GGLHSDHR
>ENST00000334746.10|INDEL-90218-A-AA|4
HTLEQKNRHQR
>FUSION-ENST00000669842.1:19260-ENST00000520272.6:34822|502
GNPSEMFLIR
>ENST00000569488.1|SNV-21007-C-T|5
TTMTLHRPPLPR
>ENST00000298351.5|SNV-132759-C-T|1
HLTDCYNMYYSFAPTK
>ENST00000397938.6|SNV-20626-C-G|2
QDHPSRMGVYGQESGGFSGPGENR
>ENST00000356860.8|SNV-358965-G-A|2
NREEDPSLL
>FUSION-ENST00000669842.1:19260-ENST00000520272.6:34822|20
MWLDSSTYLIDK
>ENST00000359530.7|SNV-71432-A-C|3
QAYALAMIQCK
>FUSION-ENST00000669842.1:19260-ENST00000520272.6:34822|21
EQRMWLDSSTYLIDKCPGASETEF
>ENST00000250024.9|SNV-10906-T-A|4
GKPNFTRHPTLIK
>FUSION-ENST00000669842.1:19260-ENST00000520272.6:34822|572
MSDMLPYHQKMPRTIPEK
>ENST00000481875.1|SNV-129666-T-G|11
CLRPWTFWFAEQTK
>FUSION-ENST00000654202.1:9856-ENST00000520272.6:34822|57
DYFKNKHAR
>FUSION-ENST00000669842.1:19260-ENST00000520272.6:34822|509
HGASWINLT
>ENST00000233242.5|SNV-5992-G-A|5
YELKLAIPEEK
>ENST00000374708.8|SNV-26855-G-A|2
EIEQMRRPTGTQDSPAR
>ENST00000465440.1|SNV-31925-C-T|1
CTPAPQEHFFSETQL
>FUSION-ENST00000654202.1:9856-ENST00000520272.6:34822|83
MLCMYILNNTCKVLIIMQRTY
>ENST00000580218.5|SNV-1117-C-T|5
EEKGCTSQEGGTTPTFSIQK
>ENST00000637305.1|SNV-299982-C-T|5
FVGHATALIQSLDFSR
>ENST00000483415.5|SNV-20626-C-G|3
TTPVGWVFMGR
>ENST00000394705.3|SNV-5768-C-T|2
FHLCLPMSSLIAGK
>FUSION-ENST00000669842.1:19260-ENST00000520272.6:34822|22
EQRMWLDSSTYLIDK
>ENST00000549234.1|INDEL-302601-G-GA|2
EKNKIGLNR
>ENST00000402061.7|SNV-25043-C-G|5
GLFKFIPSTDPLQK
>FUSION-ENST00000669842.1:19260-ENST00000520272.6:34822|622
PVDYLGYCSGKNWEGS
>ENST00000491045.1|MNV-145102-TCTC-T|4
MTPTAMHLVLVQNAPIVEMVVFLHI
>FUSION-ENST00000669842.1:19260-ENST00000520272.6:34822|58
EKNSYRPNSNKGK
>ENST00000650807.1|SNV-80052-G-C|3
QVEELFQR
>FUSION-ENST00000669842.1:19260-ENST00000520272.6:34822|362
TEEVRYENHCK
>ENST00000483415.5|SNV-20626-C-G|1
TTPVGWVFMGRSLEDFPDQERTGA
>ENST00000572980.5|SNV-43820-T-C|6
MVLLLLPLDFWSVK
>ENST00000409003.5|SNV-182248-T-A|5
KHCPNQYQINR
>ENST00000506360.5|SNV-55536-G-A|2
RWSLTKRPSTT
>FUSION-ENST00000669842.1:19260-ENST00000520272.6:34822|57
NILQPILPEALLPEGFLCK
>FUSION-ENST00000654202.1:9856-ENST00000520272.6:34822|108
DDGCLQVER
>FUSION-ENST00000669842.1:19260-ENST00000520272.6:34822|285
GRIYSIIASSFWSLDTTYQH
>FUSION-ENST00000654202.1:9856-ENST00000520272.6:34822|100
MVFCYGSLSRLR
>FUSION-ENST00000669842.1:19260-ENST00000520272.6:34822|555
MDVCILFMFKIIYLNYYLQYA
>ENST00000281881.7|SNV-207198-T-A|2
MTSSSFDSLEVLLDTFGPVRDCSK
>ENST00000531563.1|MNV-19682-GAGTTAAGGAAGGGCATGGTGGGGAAAGATGGTGGAAGCCAAAGGAGGCAAACAGGACGGGACCCCTGTGCACTGAGTGATCCGGTATCTTACCTCTTTTGTCACTCACAGGTG-G|4
GRCGMTFK
>ENST00000572980.5|SNV-43820-T-C|4
MVLLLLPLDFWSVKNVTGR
>FUSION-ENST00000669842.1:19260-ENST00000520272.6:34822|205
MLAVGSGGLGER
>ENST00000409003.5|SNV-182248-T-A|6
WLKKHCPNQYQINR
>FUSION-ENST00000669842.1:19260-ENST00000520272.6:34822|596
AMTFNFLASIELHCSSFLIY
>FUSION-ENST00000669842.1:19260-ENST00000520272.6:34822|562
PRTIPEKYI
>ENST00000392712.7|SNV-34664-C-T|3
VREGEVALEELWSNNADCQAEREK
>ENST00000484282.1|MNV-84693-ACTCT-A|4
ETANITPSVYSVHALTLLR
>ENST00000649225.1|INDEL-444794-G-GA|5
NQKEPSHYMLSRICR
>ENST00000473043.5|SNV-248228-G-A|8
MGPDAHMRMILRKPPDQR
>FUSION-ENST00000669842.1:19260-ENST00000520272.6:34822|1
LIVAIFFPLKGTLGLS
>ENST00000253934.9|SNV-26260-G-A|2
EDCMAPQVIVISRSLTAR
>FUSION-ENST00000654202.1:9856-ENST00000520272.6:34822|146
MHGGRHLQSQLLGR
>ENST00000255784.5|SNV-25043-C-G|3
TEFIPSTDPLQK
>ENST00000484298.5|SNV-67218-A-G|2
EKPDVFYQKDLPDR
>ENST00000402061.7|SNV-25043-C-G|1
FIPSTDPLQKALREEEK
>ENST00000337138.9|SNV-31963-T-A|1
VLHCTGHNHVYDTNSNQPQCGYK
>ENST00000252797.6|SNV-3048-T-C|2
CLRQSSEMAAHR
>FUSION-ENST00000669842.1:19260-ENST00000520272.6:34822|454
TAPMIQLSPPGFFHNMWGLWK
>ENST00000572428.5|SNV-43820-T-C|1
VMVLLLLPLDFWSVKNVTGR
>FUSION-ENST00000669842.1:19260-ENST00000520272.6:34822|400
MAEWSKAPDSSLR
>FUSION-ENST00000669842.1:19260-ENST00000520272.6:34822|277
MCSEPHWPCQVIPNLGK
>ENST00000233242.5|SNV-5992-G-A|6
NSEEFAAAMSRYELKLAIPEEK
>FUSION-ENST00000669842.1:19260-ENST00000520272.6:34822|207
MAMLAVGSGGLGERQR
>ENST00000325212.11|SNV-35456-A-G|3
RLISQDARK
>ENST00000569488.1|SNV-21007-C-T|1
TLHRPPLPRLTWLTGSGSSVTAAA
>ENST00000515078.5|SNV-47516-A-G|5
TNLTKPVHSQCGGYSGR
>FUSION-ENST00000669842.1:19260-ENST00000520272.6:34822|374
ADNQLNATGGSNERINDE
>FUSION-ENST00000669842.1:19260-ENST00000520272.6:34822|385
MGRLVESTVSYIILNKI
>ENST00000356371.9|SNV-47516-A-G|2
DDEFDEASSQSVRR
>ENST00000493058.1|SNV-9735-C-T|1
GGLHSDHRNQD
>FUSION-ENST00000654202.1:9856-ENST00000520272.6:34822|66
LFEIYKGRLDR
>FUSION-ENST00000669842.1:19260-ENST00000520272.6:34822|418
DLTPKREGNT
>FUSION-ENST00000669842.1:19260-ENST00000520272.6:34822|480
WWNGTSIKLF
>FUSION-ENST00000669842.1:19260-ENST00000520272.6:34822|581
MQSQLTAALTSQVQAILPPQPPM
>ENST00000554843.5|SNV-32251-C-T|3
RSLGCCKYAK
>FUSION-ENST00000669842.1:19260-ENST00000520272.6:34822|86
MGFHHAG
>FUSION-ENST00000669842.1:19260-ENST00000520272.6:34822|354
CELNVAIEAALGNTGCENMR
>FUSION-ENST00000669842.1:19260-ENST00000520272.6:34822|621
MWVMRHHAEQK
>ENST00000509408.5|SNV-171115-C-T|2
FWRQLLLQEYSK
>FUSION-ENST00000669842.1:19260-ENST00000520272.6:34822|96
MSLSFHMGSTENPDSKISTEEP
>FUSION-ENST00000669842.1:19260-ENST00000520272.6:34822|408
QSAIKLVDSRN
>FUSION-ENST00000669842.1:19260-ENST00000520272.6:34822|165
TYVMKHE
>FUSION-ENST00000669842.1:19260-ENST00000520272.6:34822|184
LCNFINEVWER
>FUSION-ENST00000669842.1:19260-ENST00000520272.6:34822|484
AHFSHRWWNGTSIK
>FUSION-ENST00000669842.1:19260-ENST00000520272.6:34822|368
KESMMNELFS
>ENST00000479942.5|SNV-55091-C-T|2
TLGGGKPGCRK
>ENST00000448228.6|MNV-10435-TGGGAT-T|1
DQMGSGSSS
>ENST00000378122.4|SNV-2024-T-C|2
ESVSAYELVVTARDGGSPPLWATAR
>ENST00000555233.5|SNV-341577-C-T|5
SCWTTRVTVNWQTLECAR
>FUSION-ENST00000669842.1:19260-ENST00000520272.6:34822|455
EKNECLAKGEAPIKPSDLMR
>ENST00000649225.1|INDEL-444794-G-GA|9
KDLFEEKNQK
>ENST00000463047.1|SNV-26859-C-T|5
DTYKELIERISELNK
>FUSION-ENST00000669842.1:19260-ENST00000520272.6:34822|106
SLTQPYERGNFSGAPGGSHR
>FUSION-ENST00000669842.1:19260-ENST00000520272.6:34822|303
LARKVSIS
>FUSION-ENST00000654202.1:9856-ENST00000520272.6:34822|93
LKSTEVKLTGCVIAPDAK
>ENST00000439140.6|SNV-17328-G-A|1
ISLQHYANLFIHISINKAVKCTK
>FUSION-ENST00000669842.1:19260-ENST00000520272.6:34822|389
MRITVRPYMAKADNQLNATGGSNER
>ENST00000483602.1|SNV-9735-C-T|9
MRQGSSCSESSLPGESPLGERNR
>FUSION-ENST00000669842.1:19260-ENST00000520272.6:34822|275
MCSEPHWPCQVIPNLGKINV
>ENST00000471101.5|SNV-45533-T-C|9
MIDSEGRQMPRAWTTVK
>ENST00000394705.3|SNV-5768-C-T|4
TSKFHLCLPMSSLIAGK
>ENST00000506538.6|SNV-33898-A-G|2
YDAALNLLK
>FUSION-ENST00000669842.1:19260-ENST00000520272.6:34822|99
HSYMSLSFHMGSTENPDSKISTEEP
>ENST00000225296.8|SNV-24516-G-A|3
DICLKMSMPIASSRGDVESVHR
>ENST00000622647.3|SNV-19873-G-A|2
THQGEQPPRPVVPRR
>ENST00000491045.1|MNV-145102-TCTC-T|5
HSDDDANSDASSACSERSYS
>ENST00000473043.5|SNV-248228-G-A|10
MLLLSQMGPDAHMRMILRKPPDQR
>FUSION-ENST00000669842.1:19260-ENST00000520272.6:34822|495
MFLIRHLFKVK
>FUSION-ENST00000669842.1:19260-ENST00000520272.6:34822|92
MGSTENPDSKISTEEP
>ENST00000481875.1|SNV-129666-T-G|10
MCLRPWTFWFAEQTKEK
>FUSION-ENST00000654202.1:9856-ENST00000520272.6:34822|90
LTGCVIAPDAK
>ENST00000511388.1|SNV-342147-G-A|2
EQARPSQSSPGGWFYLHQPRR
>ENST00000321871.10|SNV-342147-G-A|1
NKPGLRR
>FUSION-ENST00000669842.1:19260-ENST00000520272.6:34822|255
SDLSGPNQ
>FUSION-ENST00000654202.1:9856-ENST00000520272.6:34822|42
SARISAIVRR
>ENST00000521244.1|INDEL-3082-A-AT|7
LYKHQHYIGQDLAHRLGAGAAFSMR
>ENST00000357489.7|INDEL-60576-C-CA|1
KEDEFKR
>ENST00000299608.7|SNV-1214-G-C|2
LCATVVLLDMVVCK
>ENST00000483602.1|SNV-9735-C-T|5
NRAVLLALR
>ENST00000341594.9|SNV-501005-C-T|3
ELQKAVDYR
>ENST00000505753.1|SNV-71413-C-T|2
KTACLTLLQSTGSMGEV
>ENST00000510207.5|INDEL-16142-G-GA|3
TAINSWK
>FUSION-ENST00000669842.1:19260-ENST00000520272.6:34822|278
TDSVAIRH
>FUSION-ENST00000669842.1:19260-ENST00000520272.6:34822|90
MRVGRQGPLLTVNHK
>FUSION-ENST00000669842.1:19260-ENST00000520272.6:34822|416
GWGKPPL
>ENST00000639473.1|SNV-163388-C-T|1
VYCVQEPLERSSCANITVRR
>ENST00000264870.8|SNV-169200-C-T|1
MFCEIRPNSTVQWEEVCRPWVSGHR
>FUSION-ENST00000654202.1:9856-ENST00000520272.6:34822|112
MSAQRDDGCLQVER
>FUSION-ENST00000669842.1:19260-ENST00000520272.6:34822|589
MLLWFTL
>ENST00000372348.7|INDEL-172125-G-GC|11
GPAVFHR
>ENST00000463184.1|SNV-16319-C-T|1
IWPDCFLEVADEATGALASAVSGYV
>ENST00000643759.2|SNV-43751-T-A|2
AHKAQLIDER
>FUSION-ENST00000669842.1:19260-ENST00000520272.6:34822|147
NCFGSTDVNCSQK
>ENST00000583241.1|SNV-16471-C-T|5
PQSQCSSWR
>ENST00000323865.5|SNV-1695-G-A|2
HLPLPSEAGPTPCAPASFERK
>FUSION-ENST00000654202.1:9856-ENST00000520272.6:34822|80
YILNNTCK
>ENST00000325212.11|SNV-35456-A-G|2
LISQDAR
>FUSION-ENST00000654202.1:9856-ENST00000520272.6:34822|138
QDNRLNPGCR
>ENST00000484282.1|MNV-84693-ACTCT-A|5
METANITPSVYSVHALTLLR
>ENST00000316059.7|SNV-32624-G-A|6
EIKVEVEVK
>FUSION-ENST00000669842.1:19260-ENST00000520272.6:34822|48
MLARVVSNFNHGKEQL
>ENST00000557538.5|SNV-31963-T-A|2
MEGIALHRPQSRI
>FUSION-ENST00000331758.8:121-ENST00000253003.7:4104|19
GKGEVTQQTIQKEPK
>FUSION-ENST00000669842.1:19260-ENST00000520272.6:34822|327
ASENIDELFR
>FUSION-ENST00000669842.1:19260-ENST00000520272.6:34822|50
MLARVVSNFNHGK
>ENST00000372348.7|INDEL-172125-G-GC|24
TKATSLVDAVNSDAAKPSQPGR
>FUSION-ENST00000669842.1:19260-ENST00000520272.6:34822|60
EKNSYRPNSNK
>ENST00000289272.3|INDEL-2533-G-GA|3
EEDSECLKR
>FUSION-ENST00000669842.1:19260-ENST00000520272.6:34822|599
MTNSDMMHFF
>ENST00000442697.7|SNV-45533-T-C|2
ADASSMDNCKELER
>ENST00000572428.5|SNV-43820-T-C|2
VMVLLLLPLDFWSVK
>FUSION-ENST00000669842.1:19260-ENST00000520272.6:34822|190
FLLTAGY
>ENST00000612946.4|SNV-680870-G-A|1
LSTLVLTPSMDGNPASSK
>ENST00000372348.7|INDEL-172125-G-GC|1
GAVPRHL
>ENST00000622647.3|SNV-19873-G-A|4
HQRTHQGEQPPRPVVPRR
>FUSION-ENST00000669842.1:19260-ENST00000520272.6:34822|557
MDVCILFMFK
>ENST00000366497.6|SNV-7893-C-T|1
TCESPVSLIK
>ENST00000463539.5|INDEL-3056-A-AA|5
ETRWSLPGGNIRATGPGR
>ENST00000523387.5|SNV-1789375-G-C|7
GNPPGTKCCPPAMLPVEASTPDQKG
>FUSION-ENST00000669842.1:19260-ENST00000520272.6:34822|512
VEWYVNQAILDTKGASGQDLCFLSK
>ENST00000406787.7|SNV-5272-A-G|2
EQTDQTQAQELHRSQGRDFETMAK
>FUSION-ENST00000669842.1:19260-ENST00000520272.6:34822|223
LEPCTVCSAVQ
>ENST00000483856.1|SNV-13689-C-A|2
QSFFQSLLKATAK
>ENST00000481875.1|SNV-129666-T-G|12
MCLRPWTFWFAEQTK
>FUSION-ENST00000669842.1:19260-ENST00000520272.6:34822|249
MAKFFNLSGLSHKS
>ENST00000255784.5|SNV-25043-C-G|5
IDRTEFIPSTDPLQK
>FUSION-ENST00000669842.1:19260-ENST00000520272.6:34822|36
HTHTIHTPSLETGQKTRR
>ENST00000388995.11|SNV-26112-G-A|2
EPEPEPIVLPSVVPLVPADTVAK
>FUSION-ENST00000669842.1:19260-ENST00000520272.6:34822|239
KLWPEEVT
>ENST00000525123.6|INDEL-47782-A-AA|14
FDAEVKVNR
>ENST00000237163.9|MNV-84693-ACTCT-A|2
RSGLFLYL
>FUSION-ENST00000669842.1:19260-ENST00000520272.6:34822|69
MMGSGVGYDASLYVSRINVNTDFR
>FUSION-ENST00000669842.1:19260-ENST00000520272.6:34822|458
MGKTAPMIQLSPPGFFHNMWGLWK
>ENST00000506538.6|SNV-33898-A-G|3
LEEGLVNNKYDAALNLLK
>ENST00000288861.5|SNV-11895-G-T|4
NEILCIHDTFLKLCPPWK
>ENST00000511934.5|SNV-72700-G-A|5
CRCSQFDQPICRVTR
>FUSION-ENST00000654202.1:9856-ENST00000520272.6:34822|142
HLQSQLLGR
>FUSION-ENST00000669842.1:19260-ENST00000520272.6:34822|297
MQGVSENEM
>ENST00000644269.2|SNV-37258-T-C|2
VQFPSWNGLGSIPSTDIHKSTK
>ENST00000323865.5|SNV-1695-G-A|4
KHLPLPSEAGPTPCAPASFERK
>FUSION-ENST00000669842.1:19260-ENST00000520272.6:34822|341
TPKSTSLNRPFY
>ENST00000341594.9|SNV-501005-C-T|1
AVDYRKAIILSINLCSPEFTQADSK
>FUSION-ENST00000669842.1:19260-ENST00000520272.6:34822|398
MAEWSKAPDSSLRFGR
>ENST00000637305.1|SNV-299982-C-T|3
FVGHATALIQSLDFSRR
>ENST00000518659.5|SNV-963130-C-T|2
ASYKTNLGHHLQYFYSDLHNPMR
>ENST00000483415.5|SNV-20626-C-G|2
TTPVGWVFMGRSLEDFPDQER
>FUSION-ENST00000669842.1:19260-ENST00000520272.6:34822|595
MTFNFLASIELHCSSFLIY
>ENST00000309539.8|SNV-5313-G-A|6
QQAEEASQESENELKKMIETLAR
>FUSION-ENST00000654202.1:9856-ENST00000520272.6:34822|97
VFCYGSLSRLRR
>FUSION-ENST00000654202.1:9856-ENST00000520272.6:34822|52
LCTYEVILQLTVK
>FUSION-ENST00000669842.1:19260-ENST00000520272.6:34822|171
IGIFYMRTYVMKHE
>FUSION-ENST00000669842.1:19260-ENST00000520272.6:34822|304
MLARKVSIS
>ENST00000435213.6|SNV-129666-T-G|3
QMHVLETLDLLVR
>ENST00000372348.7|INDEL-172125-G-GC|5
HHQGRGPGQHR
>ENST00000580030.1|SNV-1117-C-T|6
RQEEEEKGCTSQEGGTTPTFSIQK
>ENST00000250024.9|SNV-10906-T-A|2
HPTLIKLVK
>ENST00000418609.5|SNV-332212-G-C|2
NPSSELDYCSTYRQHLDVPR
>ENST00000586076.1|SNV-117-G-A|5
AAAASANSRLTLSRSATATLCTGR
>ENST00000571940.1|SNV-13583-C-T|4
RAVPAVTSR
>FUSION-ENST00000669842.1:19260-ENST00000520272.6:34822|465
MSHYLGNIYYKKPNYISC
>FUSION-ENST00000669842.1:19260-ENST00000520272.6:34822|459
KEKNECLAK
>FUSION-ENST00000669842.1:19260-ENST00000520272.6:34822|202
LAVGSGGLGERQR
>FUSION-ENST00000654202.1:9856-ENST00000520272.6:34822|110
MSAQRDDGCLQVERR
>FUSION-ENST00000654202.1:9856-ENST00000520272.6:34822|22
MLGDFQTSLESWHLGMKK
>ENST00000523387.5|SNV-1789375-G-C|3
LPVEASTPDQK
>ENST00000568777.5|SNV-19809-C-T|1
AGWPHQAYPVFLGKWHTLEK
>FUSION-ENST00000669842.1:19260-ENST00000520272.6:34822|537
MAIKLIK
>ENST00000473043.5|SNV-248228-G-A|6
MRMILRKPPDQR
>FUSION-ENST00000669842.1:19260-ENST00000520272.6:34822|305
DPSFCKRFPK
>FUSION-ENST00000619039.4:22440-ENST00000614158.1:6109|3
LKRDVEGILSSR
>ENST00000521244.1|INDEL-3082-A-AT|13
SVSSPSLLQFWCCLSRLSFSCPKPK
>FUSION-ENST00000669842.1:19260-ENST00000520272.6:34822|210
TERGREA
>ENST00000491666.5|SNV-9003-A-G|1
LLDELSRAQAWSGPSR
>ENST00000521043.5|SNV-174310-A-C|2
ELAFKGK
>FUSION-ENST00000669842.1:19260-ENST00000520272.6:34822|235
THLGKSCTGVLWIQCGFWKEVCVVS
>FUSION-ENST00000669842.1:19260-ENST00000520272.6:34822|89
RVGRQGPLLTVNHK
>FUSION-ENST00000669842.1:19260-ENST00000520272.6:34822|377
LVESTVSYIILNK
>FUSION-ENST00000669842.1:19260-ENST00000520272.6:34822|112
CGFIMRSLTQPYER
>ENST00000493058.1|SNV-9735-C-T|9
RQGSSCSESSLPGESPLGPRGWK
>ENST00000463539.5|INDEL-3056-A-AA|3
WSLPGGNIRATGPGR
>ENST00000402696.9|SNV-13138-C-T|2
EGTCSEAPTDECKPVK
>FUSION-ENST00000669842.1:19260-ENST00000520272.6:34822|492
MRKNNLVR
>FUSION-ENST00000654202.1:9856-ENST00000520272.6:34822|69
LIYLLRLFEIYK
>FUSION-ENST00000654202.1:9856-ENST00000520272.6:34822|144
MHGGRHLQSQLLGRLR
>ENST00000525123.6|INDEL-47782-A-AA|7
ICFYSAKAANLFQK
>FUSION-ENST00000669842.1:19260-ENST00000520272.6:34822|426
MSKNDLYP
>ENST00000491045.1|MNV-145102-TCTC-T|2
MHLVLVQNAPIVEMVVFLHI
>FUSION-ENST00000654202.1:9856-ENST00000520272.6:34822|28
GGEKAGGEGDGTGR
>ENST00000396581.6|SNV-1074-C-T|2
VCLTQHVEKASASGVFCCLLCR
>FUSION-ENST00000331758.8:121-ENST00000253003.7:4104|18
GEVTQQTIQKEPK
>FUSION-ENST00000669842.1:19260-ENST00000520272.6:34822|280
NKTDSVAIRH
>FUSION-ENST00000669842.1:19260-ENST00000520272.6:34822|427
MMSKNDLYP
