# Supplementary material for: Identification of non-canonical peptides with moPepGen
Source: Nat Biotechnol. 2025 Jun 16;44(4):568–73. doi: 10.1038/s41587-025-02701-0 (PMC12680078; doi:10.1038/s41587-025-02701-0)
Supplement: Supplementary file 4 — Supplementary Data: Cancer cell line variant peptide database. Custom peptide database FASTA file for each of the 376 cell lines from the Cancer Cell Line Encyclopedia with proteomics characterization or used in the reference channel. Variant peptide FASTA files were produced by moPepGen as the result of cell-line-specific publicly available mutations and fusions. [file 41587_2025_2701_MOESM4_ESM.zip › ACH-000442.fasta]

>ENST00000465864.2|SNV-11036-A-G|1
VEYGEMDESLANLSEDEYYSEEER
>ENST00000469965.1|SNV-11170-C-T|7
GPPRPVTDSL
>ENST00000485540.5|SNV-29612-C-G|3
WASAASPGSQGNSRSRGPGPLIWPW
>ENST00000333190.5|SNV-575954-T-A|2
VRPMKSNSGNISCLLK
>ENST00000297258.11|SNV-3425-G-C|1
KLVVECVMNNVTCTRIYEK
>ENST00000478355.5|SNV-1793-C-A|1
ASAWSGSTDTWRTGRR
>ENST00000643695.2|SNV-116901-C-G|1
YVIPDAVITYIKDHGLYTKGSTWK
>ENST00000348993.9|SNV-14093-C-T|8
SSSGSGLGMDTGHWTELTGWQR
>ENST00000268164.8|SNV-44572-C-G|3
ESTMNVSQNLYELLPR
>ENST00000316793.7|SNV-16524-T-C|3
FLCCPASYLK
>ENST00000257860.9|SNV-1981-G-C|2
AAFSSTSYR
>ENST00000294008.4|SNV-5079-G-A|2
HASEECSLEATR
>ENST00000545145.6|SNV-16242-G-A|5
QALKCNREYIGGR
>ENST00000471618.5|SNV-217726-G-T|1
YLCIRGKLH
>ENST00000473362.1|SNV-1394218-T-G|5
MPQLALK
>ENST00000312371.8|SNV-29612-C-G|3
FSGEFPKSGPR
>ENST00000492950.5|SNV-1585-A-T|1
GSGELGAALSRLALRPEPPTLRR
>ENST00000257860.9|SNV-1981-G-C|3
SHHPSGLRAAFSSTSYRR
>ENST00000478998.5|SNV-84474-G-A|5
MKNWPWMRLFFK
>ENST00000167586.7|INDEL-3006-G-GTG|4
NHEEEMNALRGQVGGEMSMWR
>ENST00000537309.1|SNV-406-T-C|2
GESQATSR
>ENST00000481002.5|SNV-303594-T-C|1
SPDQRSSQ
>ENST00000510738.2|SNV-145201-A-C|9
QQLEQWIKIQQGR
>ENST00000450923.5|SNV-8923-C-T|1
SPETRTDPELEKEAEGS
>ENST00000452236.3|INDEL-42415-T-TT|1
QASLDFFCQEKTCLF
>ENST00000376545.7|SNV-6973-C-T|2
LSVPTSDEEDEVPAPKPCGGKK
>FUSION-ENST00000367103.4:604-ENST00000581977.7:20343|4
FALKGLATTRSR
>ENST00000273353.4|SNV-84474-G-A|5
ILEERDALILIQWNIRAFMAMK
>ENST00000313599.7|SNV-46461-C-A|4
HGKIWLDDVSCYGNESALWECK
>ENST00000367723.8|SNV-53518-A-C|1
ISENATATAAPK
>ENST00000496741.5|SNV-27900-G-T|3
IFGILSSNNDVKK
>ENST00000338086.9|SNV-88990-A-G|1
FPNLQLGDLIGHIVEFSQDQHGSR
>ENST00000312371.8|SNV-29612-C-G|2
SGPRAPDLALVEAAADGPEAPLQDR
>ENST00000264229.11|SNV-266108-C-A|3
VNLSPVTTAK
>ENST00000476662.1|INDEL-3006-G-GTG|MNV-3010-TGT-T|2
NALRGQVGGEINVEMDAAPGVDLSR
>ENST00000393747.3|SNV-36660-C-A|1
SHLTLMT
>ENST00000496741.5|SNV-27900-G-T|1
IFGILSSNNDVKKLLR
>ENST00000268603.9|SNV-178489-C-A|1
ETFDDDS
>ENST00000508244.5|SNV-1762-C-T|4
EIRLEILTSIGIKQK
>ENST00000348993.9|SNV-14093-C-T|4
MDTGHWTELTGWQRSR
>ENST00000582029.1|SNV-2465-A-T|2
CKDSITFCG
>ENST00000338581.10|SNV-85227-A-G|1
VSLAQVDRPRVDIECAGK
>ENST00000477241.1|SNV-29925-T-C|2
SFGAAVRSMR
>ENST00000508274.5|SNV-4895-C-G|4
QYKQSIGLDFFLR
>ENST00000478998.5|SNV-84474-G-A|11
MAMKNWPWMR
>ENST00000539962.6|SNV-31216-A-G|3
FSLAATRSSDPVAIAFADMLKVNK
>ENST00000167586.7|MNV-3010-TGT-T|7
GQVGGDQCGDGR
>ENST00000453514.5|INDEL-28994-C-CT|3
LFFGWVLFK
>ENST00000374875.5|SNV-128575-C-A|6
KAKSFEGNNNYDKPELR
>ENST00000489744.1|INDEL-35695-C-CT|9
DAVPDKVHFFNSFFS
>ENST00000313599.7|SNV-46461-C-A|2
IWLDDVSCYGNESALWECK
>ENST00000623461.3|SNV-100476-T-C|4
GVGQAATR
>ENST00000298198.5|INDEL-27506-T-TT|1
QWIQGLLGNWCSDHISS
>ENST00000418501.5|SNV-102264-C-T|4
RVQEQELRR
>ENST00000619381.4|MNV-948-GAAAG-G|3
LRQMRFSK
>ENST00000476662.1|SNV-3255-C-T|2
VLHQDRGAEPRGGHQQ
>ENST00000525448.5|SNV-12553-G-A|1
SGNLPVSSSDGQGHGHPWRGSCL
>ENST00000264414.9|SNV-78453-T-G|6
LFSRVPNGLKTMWECMSSYLR
>ENST00000374875.5|SNV-128575-C-A|2
SFEGNNNYDKPELRTFPALSTR
>ENST00000403733.8|SNV-108720-A-G|2
TTQIEDPGKQWR
>ENST00000635792.1|SNV-21677-G-C|2
GHEVTLQALPK
>ENST00000473362.1|SNV-1394218-T-G|6
LEIVCLSLL
>ENST00000638419.1|SNV-148623-T-C|1
VSAPLVLLPAWLVTVACSPHSLR
>ENST00000507242.5|SNV-116901-C-G|3
RALGQGQSVKYVIPDAVITYI
>ENST00000367033.4|SNV-205537-C-T|6
ILDAVYKNVPYSQRLR
>ENST00000273353.4|SNV-84474-G-A|4
DALILIQWNIRAFMAMK
>ENST00000360900.11|SNV-529-A-G|1
EQIWGYVESQNLADFPRPVHHR
>ENST00000454943.6|SNV-21042-A-C|2
SEKSFEIVIMVLK
>ENST00000461603.5|SNV-164543-C-T|1
FGVSCCYGSPSY
>ENST00000646274.1|SNV-200584-T-C|2
ALQSHLKNSDSIASLPQSDR
>ENST00000359933.6|SNV-47951-A-G|4
ILSDKSESSTK
>ENST00000477622.1|SNV-44367-G-C|1
HGHQEGDSQGEPGPGEGAAVSLSDR
>ENST00000312371.8|SNV-29612-C-G|1
APDLALVEAAADGPEAPLQDR
>ENST00000489744.1|INDEL-35695-C-CT|1
FTSSTAFFHRQLVTKGYNGVK
>ENST00000294179.8|SNV-4691-C-A|1
MEKLTILAKR
>ENST00000467374.1|SNV-900-G-C|2
MDIPFLGEIPAEVGGSS
>ENST00000485587.1|SNV-5058-C-A|1
ANLLPPSSALSSNPPSSRPTRTSRR
>ENST00000492950.5|SNV-1585-A-T|3
GSGELGAALSR
>ENST00000228887.5|SNV-11363-G-A|1
LSPQQDAEGV
>ENST00000263967.4|SNV-70190-G-A|4
DPLSEITKQEK
>ENST00000278829.7|SNV-825-C-T|4
VYDISRWVQR
>ENST00000488940.1|SNV-176846-C-T|4
NDAPIRGYGR
>ENST00000264952.2|MNV-739-GT-G|4
YFTEFRVLGKGGLGR
>ENST00000376545.7|SNV-6973-C-T|3
LSVPTSDEEDEVPAPKPCGGK
>ENST00000539962.6|SNV-31216-A-G|5
KFSLAATRSSDPVAIAFADMLK
>ENST00000409937.1|SNV-49760-C-A|2
MCCPWSPQTWLT
>ENST00000469965.1|SNV-11170-C-T|8
MGPPRPVTDSL
>ENST00000619381.4|MNV-948-GAAAG-G|8
QEEQEPTGEEPAVLGGDKAQGR
>ENST00000348993.9|SNV-14093-C-T|1
DTGHWTELTGWQRSRGSR
>ENST00000484081.1|SNV-78453-T-G|4
MWECMSSYLREQGK
>ENST00000316793.7|SNV-16524-T-C|2
FLCCPASYLKGR
>ENST00000488940.1|SNV-176846-C-T|3
NDAPIRGYGRDVGNR
>ENST00000524395.5|SNV-1625-C-T|5
SQRVCRPCSIWR
>ENST00000367033.4|SNV-205537-C-T|8
EKILDAVYKNVPYSQR
>ENST00000371372.6|SNV-77972-C-T|3
AFLKLCRQQQIER
>ENST00000651865.1|SNV-23664-T-C|5
IEDLLQSEENKNLDLEPRTGFQR
>ENST00000342992.10|SNV-56550-C-G|8
QNLTVKDVTKEDQGEYR
>ENST00000227349.7|INDEL-74771-G-GA|4
EYNMKTLSILSKPQTEKNSK
>ENST00000497106.5|SNV-102264-C-T|4
RWPGGCR
>ENST00000557727.1|INDEL-70291-A-ACCATCACCA|2
MLHHHHHHPHPHHHHHHHHHHPGLR
>ENST00000434457.6|SNV-141365-G-A|5
QRSLYREILFLSLVSLR
>ENST00000367033.4|SNV-205537-C-T|2
LRAVDMDLEWR
>ENST00000397063.8|SNV-158466-G-C|2
QDIHLGVSREVFDFSQR
>ENST00000492369.5|SNV-156288-G-T|2
LPSGVEER
>ENST00000278550.12|SNV-764847-G-T|1
CQVTVFGRRLR
>ENST00000469789.1|SNV-18236-A-T|7
VHPSFNELFQDSWTPELKLK
>ENST00000418501.5|SNV-102264-C-T|2
VQEQELRR
>ENST00000348261.11|SNV-56299-T-C|4
IDSHREDAAELDDDPEDSCCLR
>ENST00000263650.12|SNV-44367-G-C|3
ECVSPTATVTK
>ENST00000583088.6|SNV-39110-T-G|1
GRNRFVK
>ENST00000263666.9|SNV-241206-C-T|2
LLWERALK
>ENST00000542540.5|SNV-24233-G-A|1
RPTVESHHISITGLCAAESVYPEG
>ENST00000458470.5|SNV-294331-G-A|5
RDHADSVTIDNNK
>ENST00000453514.5|INDEL-28994-C-CT|1
WIWYPEQ
>ENST00000508244.5|SNV-1762-C-T|5
MEIRLEILTSIGIKQK
>ENST00000470182.1|SNV-95024-A-G|5
MGNLGVLIQRVGFYNK
>ENST00000543715.1|SNV-156288-G-T|11
PFLQDTTSHSSSKWGGGAGGTGVFK
>ENST00000453514.5|INDEL-28994-C-CT|5
TQLQREIQLLFPQSRLFFGWVLFK
>ENST00000380647.8|SNV-195769-C-A|3
LSENIYANK
>ENST00000376828.6|SNV-1793-C-A|6
RAYLEGKCVEWLHR
>ENST00000483071.1|SNV-3620-G-A|2
IAASETIALLFELARDLEVR
>ENST00000471618.5|SNV-217726-G-T|6
KPTGEVLRLIFKNVLVY
>ENST00000264414.9|SNV-78453-T-G|4
VPNGLKTMWECMSSYLREQGK
>ENST00000167586.7|MNV-3010-TGT-T|1
GPEPHSERDA
>ENST00000554879.5|SNV-54869-C-G|1
CLSSSERPDPQLVAVPEILMPV
>ENST00000396625.5|SNV-157044-C-G|2
ADLQFSCAPAPDTLKESQAQR
>ENST00000374875.5|SNV-128575-C-A|4
AKSFEGNNNYDKPELRTFPALSTR
>ENST00000539925.5|SNV-15087-T-A|1
RPQGEGPNPEAGSWEPPK
>ENST00000271857.6|MNV-5084-GC-G|7
SLWPPQRPSNSRKFGWQMR
>ENST00000488940.1|SNV-176846-C-T|1
TPPYAAMGVTWAIAPA
>ENST00000458470.5|SNV-294331-G-A|1
DHADSVTIDNNKQILKQR
>ENST00000401419.7|SNV-5058-C-A|1
AQLEPAFIKTYEDIKENLESR
>ENST00000418501.5|SNV-102264-C-T|1
VQEQELRRK
>ENST00000539925.5|SNV-15087-T-A|2
RRPQGEGPNPEAGSWEPPK
>ENST00000262464.9|SNV-383088-A-T|2
NTEGCYQCSCPRGYVLQEDGK
>ENST00000279783.4|SNV-575-G-A|1
VLWVLVIVPYLYSTFMSLFLTIK
>ENST00000318803.6|SNV-176846-C-T|2
MNDAPIRGYGR
>ENST00000489744.1|INDEL-35695-C-CT|6
QSQTKFTSSTAFFHR
>ENST00000374875.5|SNV-128575-C-A|3
SFEGNNNYDKPELR
>ENST00000367723.8|SNV-53518-A-C|2
RISENATATAAPK
>ENST00000343063.8|SNV-29925-T-C|1
QIADPQLRRR
>ENST00000360375.8|SNV-38253-A-G|1
IEQLAFALNEIQQDM
>ENST00000374998.3|SNV-4472-C-T|4
TSLGGQFSARCLGDSPFTIR
>ENST00000290759.9|SNV-1689-G-C|1
AAAASPRSPGPLPGAR
>ENST00000481485.5|SNV-21042-A-C|2
WGREEITYDTPFKSEK
>FUSION-ENST00000263966.8:112809-ENST00000532406.1:50977|1
VKDGSGN
>ENST00000450923.5|SNV-8923-C-T|2
SPETRTDPELEK
>ENST00000393747.3|SNV-36660-C-A|3
MRSHLTLMT
>ENST00000371730.6|SNV-74367-A-C|4
GIDPPHVLTPEMIPPSDRAR
>ENST00000263666.9|SNV-241206-C-T|5
RPVRDRLLWER
>ENST00000484081.1|SNV-78453-T-G|5
WECMSSYLR
>ENST00000658072.1|SNV-116119-C-G|9
QRTGSALLLPRELR
>ENST00000376545.7|SNV-6973-C-T|6
LKKLSVPTSDEEDEVPAPKPCGGK
>ENST00000409983.7|SNV-27900-G-T|3
NATMIFGILSSNNDVK
>ENST00000561300.1|SNV-31216-A-G|5
FSLAATRSSDPVAIVSK
>ENST00000204604.5|SNV-8923-C-T|4
RSAPETR
>ENST00000619381.4|MNV-948-GAAAG-G|1
FSKSWRK
>ENST00000334068.3|SNV-109-C-A|2
NFSSRSFGGYLY
>ENST00000243082.4|SNV-2063-C-G|1
RPAHPQEALPLFEIPDPGTGAR
>ENST00000408931.4|SNV-4092-G-C|2
QLWDKFHELGTEMIITK
>ENST00000393747.3|SNV-36660-C-A|2
RSHLTLMT
>ENST00000167586.7|SNV-3271-G-A|4
TEELNREVATNSELVQSSK
>ENST00000342992.10|SNV-56550-C-G|1
FVIDGKKTTCK
>ENST00000658072.1|SNV-116119-C-G|12
CLQVALAVAARGKHK
>ENST00000418501.5|SNV-102264-C-T|5
RVQEQELR
>FUSION-ENST00000367103.4:604-ENST00000581977.7:20343|2
GLATTRSRFTSWIR
>ENST00000338581.10|SNV-85227-A-G|2
VSLAQVDRPR
>ENST00000497106.5|SNV-102264-C-T|5
KRWPGGCR
>ENST00000271857.6|MNV-5084-GC-G|5
KFGWQMRASTPAPCLTHCTFWTR
>ENST00000425427.6|SNV-139003-G-C|1
SPPELVAEIVLVDDFSHREHLK
>ENST00000314191.7|SNV-80596-G-C|3
RVLQQLIVAHFPMQSREFPPGTPR
>ENST00000393957.7|SNV-3169-G-C|5
AKTRGAVDR
>ENST00000651865.1|SNV-23664-T-C|3
NLDLEPRTGFQR
>ENST00000508803.6|SNV-107460-G-C|3
TEKPPPEPGNPK
>ENST00000623461.3|SNV-100476-T-C|5
TVESVRLPPGGLWPKGIVWLML
>ENST00000293756.5|SNV-11581-A-G|3
FCESLPLAMK
>ENST00000343508.7|SNV-1181567-G-T|1
IFIYQSEVSFSCNFPFILVGSSTR
>ENST00000568462.5|SNV-61976-A-G|7
MAWTGTR
>ENST00000167586.7|MNV-3010-TGT-T|5
GQVGGDQCGDGRCTWRGPEPHSER
>ENST00000499527.6|SNV-127988-G-A|4
MEGSVQNGLPKSR
>ENST00000538004.5|SNV-162473-G-A|3
RPDITYVYDVAK
>ENST00000478355.5|SNV-1793-C-A|5
GEPTWRASAWSGSTDTWR
>ENST00000560428.1|SNV-6662-G-A|1
GWTATATANWPSTSSR
>ENST00000454943.6|SNV-21042-A-C|3
EEITYDTPFKSEKSFEIVIMVLK
>ENST00000658072.1|SNV-116119-C-G|15
TEVVDQYNLGDQLWRR
>ENST00000396604.5|SNV-35998-C-T|1
LHTGDRPYQCEHAGCGK
>ENST00000510738.2|SNV-145201-A-C|4
EQIQCSSWNSGLKSSR
>ENST00000508803.6|SNV-107460-G-C|2
TEKPPPEPGNPKGK
>ENST00000519541.1|SNV-3705-G-C|3
VKFLVMNDEGPLAETKWSSDTR
>ENST00000519541.1|SNV-3705-G-C|4
VKFLVMNDEGPLAETK
>ENST00000434457.6|SNV-141365-G-A|4
SLYREILFLSLVSLR
>ENST00000623461.3|SNV-100476-T-C|2
LPPGGLWPK
>ENST00000290759.9|SNV-1689-G-C|2
AAAASPR
>ENST00000332582.5|SNV-28701-G-A|1
MFYTITLLFLLLWSPYIVACYWR
>ENST00000513324.1|SNV-17977-C-T|6
MLVYPKEFHLNRGNHEDHMVNL
>ENST00000488437.1|SNV-8455-G-A|17
PRLVLADSGFWECRVSTSGGQDSR
>ENST00000379611.10|SNV-21287-A-T|2
FLQQSGGRQGAWDDYDHQNFVK
>FUSION-ENST00000394142.7:6479-ENST00000314073.9:105134|3
RGPAAIDLPRLR
>ENST00000595437.5|SNV-252733-G-T|1
LGKEPKVSAGEPGSHPSPAPR
>ENST00000377661.2|SNV-139003-G-C|2
SPPELVAEIVLVDDFSHRDR
>ENST00000348261.11|SNV-56299-T-C|3
IDSHREDAAELDDDPEDSCCLRLHK
>ENST00000478998.5|SNV-84474-G-A|10
AMKNWPWMR
>ENST00000566821.1|SNV-6038-A-G|1
PILSLLTI
>ENST00000469965.1|SNV-11170-C-T|1
LPVGGGVAKIR
>ENST00000565212.5|SNV-11624-C-T|4
MSACCPSSSSSRPPTRTSYWLLQR
>ENST00000338581.10|SNV-85227-A-G|5
DLKRVSLAQVDRPR
>ENST00000658072.1|SNV-116119-C-G|18
MTEVVDQYNLGDQLWR
>ENST00000623461.3|SNV-100476-T-C|8
MTVESVRLPPGGLWPK
>ENST00000568462.5|SNV-61976-A-G|6
MAWTGTRTASTFLLPPVK
>ENST00000508540.6|SNV-342-G-T|2
AMPNLVSLHLHHCQIR
>ENST00000393957.7|SNV-3169-G-C|4
TRGAVDR
>ENST00000538004.5|SNV-162473-G-A|2
RPDITYVYDVAKR
>ENST00000508274.5|SNV-4895-C-G|3
QYKQSIGLDFFLRR
>ENST00000401419.7|SNV-5058-C-A|2
AQLEPAFIKTYEDIK
>ENST00000478998.5|SNV-84474-G-A|4
KNWPWMRLFFK
>ENST00000534491.5|SNV-44367-G-C|3
NVCPPPPR
>ENST00000359933.6|SNV-47951-A-G|1
SESSTKEFLIAVGLKGATLQHR
>ENST00000268603.9|SNV-178489-C-A|2
LADLYGSKETFDDDS
>ENST00000469965.1|SNV-11170-C-T|6
FPKVISALDGPSTASDR
>ENST00000417626.6|SNV-3620-G-A|1
IAASETIALLFELAR
>ENST00000649046.1|SNV-121341-A-G|2
TCPSSYFHCDSGNCIHR
>ENST00000409592.7|SNV-156288-G-T|2
WGGGAGGTGVFK
>ENST00000477241.1|SNV-29925-T-C|3
SFGAAVR
>ENST00000659121.1|SNV-253071-G-C|3
TNLYSPWSSLVTSLTVR
>ENST00000489744.1|INDEL-35695-C-CT|11
YGELIMDAVPDKVHFFNSFFS
>ENST00000470566.1|SNV-25401-C-T|2
WSTVSAVQRTSSPYQGFLGLET
>ENST00000469965.1|SNV-11170-C-T|3
VISALDGPSTASDRLPVGGGVAKIR
>ENST00000484081.1|SNV-78453-T-G|6
MWECMSSYLR
>ENST00000476662.1|SNV-3271-G-A|4
GAEPRGGHQQRAGAEQQER
>ENST00000478998.5|SNV-84474-G-A|9
MAMKNWPWMRLFFK
>ENST00000492369.5|SNV-156288-G-T|5
MKIPLPTRLPSGVEER
>ENST00000397063.8|SNV-158466-G-C|1
QDIHLGVSREVFDFSQRR
>ENST00000545145.6|SNV-16242-G-A|3
CNREYIGGRYIEVFR
>ENST00000263967.4|SNV-70190-G-A|8
EQLKAISTRDPLSEITK
>ENST00000393747.3|SNV-36660-C-A|5
AMMRSHLTLMT
>ENST00000396625.5|SNV-157044-C-G|4
YSFWLTTVKADLQFSCAPAPDTLK
>ENST00000510738.2|SNV-145201-A-C|7
QQLEQWIKIQQGRGHEEETR
>ENST00000476662.1|INDEL-3006-G-GTG|5
NALRGQVGGEMSMWR
>ENST00000637236.2|SNV-56299-T-C|2
EDAAELDDDPEDVSAWPWAHR
>ENST00000368804.5|MNV-2631-AGAA-A|4
DRQLEEPGQRR
>ENST00000561300.1|SNV-31216-A-G|3
SSDPVAIVSK
>ENST00000460627.5|SNV-8923-C-T|10
MLFPLHGPPAVSPR
>ENST00000510738.2|SNV-145201-A-C|2
SSRGGVMK
>ENST00000535524.1|SNV-24233-G-A|1
RPTVESHHISITGSDQRHR
>ENST00000470182.1|SNV-95024-A-G|3
MGNLGVLIQRVGFYNKYVFSWHI
>ENST00000506538.6|INDEL-12526-C-CA|6
KINQPNEKCTLYSNCR
>ENST00000476662.1|MNV-3010-TGT-T|8
NALRGQVGGDQCGDGRCTWR
>ENST00000478998.5|SNV-84474-G-A|1
SFHGYEELALDEALLQDQASC
>FUSION-ENST00000287546.8:128101-ENST00000470610.6:52244|2
FLRSLLDPSCVA
>ENST00000452236.3|INDEL-42415-T-TT|4
VGDWMAKQASLDFFCQEK
>ENST00000506538.6|INDEL-12526-C-CA|1
CTLYSNCRTDISP
>ENST00000271857.6|MNV-5084-GC-G|8
SLWPPQRPSNSRK
>ENST00000478998.5|SNV-84474-G-A|6
KNWPWMR
>ENST00000499527.6|SNV-127988-G-A|2
MEGSVQNGLPKSRLGNNEGHSR
>ENST00000543715.1|SNV-156288-G-T|7
LLCLSYRIPLPTRLPSGVEER
>ENST00000477241.1|SNV-29925-T-C|9
SRLQTRSFGAAVR
>ENST00000471618.5|SNV-217726-G-T|5
LIFKNVLVY
>ENST00000481695.1|SNV-3425-G-C|1
KLVVVSVK
>ENST00000334304.10|SNV-127988-G-A|3
LTVLREYAYDVPTSMEGSVQNGLPK
>ENST00000290759.9|SNV-1689-G-C|3
ADHGLLLERAAAASPRSPGPLPGAR
>ENST00000308251.5|SNV-16765-T-C|2
KCYYIFTVETICVAWFSLEFCLR
>ENST00000489744.1|INDEL-35695-C-CT|3
FTSSTAFFHR
>ENST00000537309.1|SNV-406-T-C|1
GESQATSRQV
>ENST00000261655.8|SNV-273640-A-G|2
YLYVYGDMDEDGFYEGELLDGRR
>ENST00000623461.3|SNV-100476-T-C|3
GVGQAATRGLVAEGHR
>ENST00000290759.9|SNV-1689-G-C|4
ADHGLLLERAAAASPR
>FUSION-ENST00000372836.5:6479-ENST00000314073.9:105134|95
FAKAQKK
>FUSION-ENST00000328735.10:775-ENST00000505603.5:35887|2
GYYLEMLIGTPPQKGQTFASACPGV
>ENST00000342992.10|SNV-56550-C-G|5
EDQGEYR
>ENST00000473362.1|SNV-1394218-T-G|1
PQLALKDTLGCHLRK
>ENST00000525448.5|SNV-12553-G-A|2
SGNLPVSSSDGQGHGHPWR
>ENST00000375377.2|SNV-87800-A-G|3
QLFGRFLLKPVSR
>ENST00000529058.1|SNV-17730-G-C|2
WPRERASAR
>ENST00000543715.1|SNV-156288-G-T|9
AVMLLCLSYRIPLPTRLPSGVEER
>ENST00000334068.3|SNV-109-C-A|1
SFGGYLY
>ENST00000376828.6|SNV-1793-C-A|5
AYLEGKCVEWLHR
>ENST00000586052.5|SNV-110676-C-T|4
AAGTSQKVPSCGQLHGHRLVP
>ENST00000638419.1|SNV-148623-T-C|2
PRVSAPLVLLPAWLVTVACSPHSLR
>ENST00000618367.4|SNV-11624-C-T|2
TSYWLLQR
>ENST00000372600.8|SNV-25087-G-A|2
IPVTELRYFANTQPAYR
>ENST00000470182.1|SNV-95024-A-G|6
GNLGVLIQR
>ENST00000451137.7|SNV-700-T-A|1
CAPGVGLVRDGCGC
>ENST00000348993.9|SNV-14093-C-T|3
DTGHWTELTGWQRSR
>ENST00000375377.2|SNV-87800-A-G|1
FLLKPVSRRPWDLISQLESFNK
>ENST00000215730.12|SNV-28807-G-A|1
LDVNIKSTKR
>ENST00000458470.5|SNV-294331-G-A|2
DHADSVTIDNNKQILK
>ENST00000485587.1|SNV-5058-C-A|3
ANLLPPSSALSSNPPSSRPTR
>ENST00000375377.2|SNV-87800-A-G|6
EVVKGEPTGPCNSKQLFGR
>ENST00000574163.1|SNV-34663-C-T|10
NTSESWSKQMMTWK
>ENST00000204604.5|SNV-8923-C-T|3
RSAPETRTDPELEK
>ENST00000470973.1|SNV-20337-C-T|1
AIQTLEDLVILELLFLMYTVLVK
>ENST00000619831.4|SNV-993431-G-C|4
ELLQRGDNLQQRITHER
>ENST00000440650.6|SNV-2944-C-G|2
IANNCMFIVIHR
>ENST00000290759.9|SNV-1689-G-C|5
EHELLCRADHGLLLERAAAASPR
>ENST00000372371.8|SNV-29458-T-C|1
GFVANSFYSGLTPTELFFHTMAGR
>ENST00000572732.1|SNV-50915-C-T|5
LQCWSPWPWKCWHSCQTR
>ENST00000574163.1|SNV-34663-C-T|4
MMTWKEPSAPRSCLSK
>ENST00000497106.5|SNV-102264-C-T|3
RWPGGCRNR
>ENST00000334304.10|SNV-127988-G-A|2
EYAYDVPTSMEGSVQNGLPK
>ENST00000314191.7|SNV-80596-G-C|1
VLQQLIVAHFPMQSREFPPGTPR
>ENST00000271857.6|MNV-5084-GC-G|2
ASTPAPCLTHCTFWTR
>ENST00000672717.1|SNV-248371-A-T|4
FRLPLKLICLPGQPSITASHK
>ENST00000334068.3|SNV-109-C-A|4
MSYNCCSRNFSSRSFGGYLY
>ENST00000651865.1|SNV-23664-T-C|6
IEDLLQSEENKNLDLEPR
>ENST00000234739.8|SNV-80906-T-C|1
TSKFAMPSSTPLYHDAIK
>ENST00000505271.5|SNV-64391-A-G|1
GRGFEEELEQSATWHLKLSIMK
>ENST00000263967.4|SNV-70190-G-A|7
AISTRDPLSEITK
>ENST00000204604.5|SNV-8923-C-T|5
CTAHRRSAPETR
>ENST00000505956.6|SNV-177-A-G|1
DDDCEAYHSLFLSLLGLCPSK
>ENST00000342526.8|MNV-171157-TATT-T|3
YCIDKNYAGVLIWDK
>ENST00000519541.1|SNV-3705-G-C|2
FLVMNDEGPLAETK
>ENST00000278829.7|SNV-825-C-T|2
WVQRHPGGSR
>ENST00000403733.8|SNV-108720-A-G|1
TTQIEDPGKQWRGEQEK
>ENST00000505271.5|SNV-64391-A-G|4
IVDTSGFQTSVWPQRSQKGR
>ENST00000296805.8|SNV-21357-T-G|1
LLGNCNSNDGKDFER
>ENST00000574163.1|SNV-34663-C-T|2
TWKEPSAPR
>ENST00000445299.6|INDEL-35695-C-CT|1
VHFFNSFFS
>ENST00000532826.5|SNV-21042-A-C|4
MTRLSKAK
>ENST00000376828.6|SNV-1792-A-G|4
RAYLEGACVEWLHRYLENGK
>ENST00000623461.3|SNV-100476-T-C|10
IEQAQRWIDNPTVDDRGVGQAATR
>ENST00000300128.9|INDEL-17267-T-TT|1
ELEQFSIWNFFFLLFKREIE
>ENST00000348993.9|SNV-14093-C-T|2
MDTGHWTELTGWQRSRGSR
>ENST00000467483.5|SNV-26938-G-A|1
KKCVFQI
>ENST00000373491.3|SNV-24561-G-A|4
LEKFHQLLSSQNTDLDELRK
>ENST00000300128.9|INDEL-17267-T-TT|4
LKELEQFSIWNFFFLLFKR
>ENST00000493790.1|SNV-162473-G-A|4
CINPDPEKRPDITYVYDVAKR
>ENST00000375377.2|SNV-87800-A-G|2
FLLKPVSR
>ENST00000461603.5|SNV-164543-C-T|3
GKKFGVSCCYGSPSY
>ENST00000263650.12|SNV-44367-G-C|6
VPPAEYRLCNGSDKECVSPTATVTK
>ENST00000298097.7|SNV-31041-G-A|1
STSFQVYIMAFDIKSEDMLK
>ENST00000296043.7|SNV-303594-T-C|1
SSQGSMESLEPSGAYPPCHLSPAK
>ENST00000371372.6|SNV-77972-C-T|1
LCRQQQIERELNGYLEWIFK
>ENST00000555000.5|MNV-17241-CTCTGGGAGT-C|1
IIASDNPISASMLLDAELFK
>ENST00000458470.5|SNV-294331-G-A|4
RDHADSVTIDNNKQILK
>ENST00000485540.5|SNV-29612-C-G|1
GPGPLIWPW
>ENST00000619381.4|MNV-948-GAAAG-G|5
AWTAVTQSCLAKLR
>ENST00000476662.1|SNV-3255-C-T|3
MVLHQDRGAEPRGGHQQ
>ENST00000623461.3|SNV-100476-T-C|9
WIDNPTVDDRGVGQAATR
>ENST00000541965.1|SNV-11711-C-A|1
VIIGGQENPNK
>ENST00000325888.12|SNV-21081-G-A|3
DAGEGSLSLAVEGPSK
>ENST00000393957.7|SNV-3169-G-C|3
TRGAVDRLTDTSR
>ENST00000506538.6|INDEL-12526-C-CA|5
INQPNEK
>ENST00000478355.5|SNV-1793-C-A|6
WLNKGEPTWRASAWSGSTDTWR
>ENST00000362061.4|SNV-20459-C-T|1
VLRPLWLVSGVPSLQVVLNSIFK
>ENST00000658072.1|SNV-116119-C-G|2
VWLTANPTSSPVFR
>ENST00000482746.1|SNV-11220-G-A|2
MLQGAVIIFTGLFSVAFLGRR
>ENST00000568584.6|SNV-26731-G-T|2
YLTAAAIFRGLMPMR
>ENST00000651865.1|SNV-23664-T-C|1
TGFQRKLIYQTLSWK
>ENST00000586052.5|SNV-110676-C-T|3
VPSCGQLHGHRLVP
>ENST00000263967.4|SNV-70190-G-A|1
QEKDFLWSHRHYCVTIPEILPK
>ENST00000263967.4|SNV-70190-G-A|3
DPLSEITKQEKDFLWSHR
>ENST00000289921.8|SNV-9042-G-A|2
DTTSHGDKDCSHDGAPARPQLDR
>ENST00000357162.6|SNV-858404-A-C|1
QNNLLTVQLTQPRVACDVEVDGVR
>ENST00000379611.10|SNV-21287-A-T|3
FLQQSGGR
>ENST00000574163.1|SNV-34663-C-T|3
MTWKEPSAPRSCLSK
>ENST00000477241.1|SNV-29925-T-C|8
LQTRSFGAAVR
>ENST00000012134.7|SNV-182905-G-T|2
GGYHGSFEESLGGPMK
>ENST00000376828.6|SNV-1792-A-G|1
AYLEGACVEWLHRYLENGKEMLQR
>ENST00000458470.5|SNV-294331-G-A|3
DHADSVTIDNNK
>ENST00000554879.5|SNV-54869-C-G|3
SEFIREARPPVGCSSR
>ENST00000469789.1|SNV-18236-A-T|5
VHPSFNELFQDSWTPELKLKLIK
>ENST00000504248.5|MNV-19470-AC-A|1
ASTRPAAH
>ENST00000473362.1|SNV-1394218-T-G|7
GCTYHRLEIVCLSLL
>ENST00000535524.1|SNV-24233-G-A|4
LPRRPTVESHHISITGSDQR
>ENST00000568462.5|SNV-61976-A-G|3
AWTGTRTASTFLLPPVKTIL
>ENST00000586052.5|SNV-110676-C-T|2
MSGRKMR
>ENST00000506538.6|INDEL-12526-C-CA|4
INQPNEKCTLYSNCR
>ENST00000264414.9|SNV-78453-T-G|2
TMWECMSSYLREQGK
>ENST00000373491.3|SNV-24561-G-A|2
FHQLLSSQNTDLDELRK
>ENST00000496741.5|SNV-27900-G-T|4
MIFGILSSNNDVKK
>ENST00000393747.3|SNV-36660-C-A|6
LRAMMRSHLTLMT
>ENST00000574163.1|SNV-34663-C-T|7
QMMTWKEPSAPRSCLSK
>ENST00000260126.9|SNV-2622-C-A|1
VDLSKTF
>ENST00000298229.7|SNV-6719-A-G|4
VQNKLGVVFEREK
>ENST00000393957.7|SNV-3169-G-C|1
GAVDRLTDTSRYTGSHK
>ENST00000264952.2|MNV-739-GT-G|1
GGLGRYVPSR
>ENST00000334414.10|SNV-77817-C-T|1
TVPSPPSLMSFADIANTSLAITWK
>ENST00000372669.8|SNV-74984-C-T|1
VAGIIGAAECRPAAVYPFSPACIR
>ENST00000300128.9|INDEL-17267-T-TT|5
LKELEQFSIWNFFFLLFK
>ENST00000477241.1|SNV-29925-T-C|1
SFGAAVRSMRVSWAGWR
>ENST00000372476.8|SNV-8455-G-A|2
TTAEFEMPR
>ENST00000318803.6|SNV-176846-C-T|4
QGSQIDQTECVIRMNDAPIRGYGR
>ENST00000278829.7|SNV-825-C-T|3
VYDISRWVQRHPGGSR
>ENST00000535524.1|SNV-24233-G-A|3
LPRRPTVESHHISITGSDQRHR
>ENST00000643695.2|SNV-116901-C-G|2
YVIPDAVITYIKDHGLYTK
>ENST00000508244.5|SNV-1762-C-T|6
EIRLEILTSIGIK
>ENST00000372476.8|SNV-8455-G-A|3
AIVEPEKTTAEFEMPR
>ENST00000484014.5|MNV-5084-GC-G|2
MQLYTHVSENLHLMPGPDSSGSR
>ENST00000167586.7|MNV-3010-TGT-T|8
NHEEEMNALRGQVGGDQCGDGR
>ENST00000300128.9|INDEL-17267-T-TT|3
ELEQFSIWNFFFLLFK
>ENST00000489744.1|INDEL-35695-C-CT|10
MDAVPDKVHFFNSFFS
>ENST00000554879.5|SNV-54869-C-G|4
MSEFIREARPPVGCSSR
>ENST00000497106.5|SNV-102264-C-T|1
WPGGCRNRNFEENGR
>ENST00000367033.4|SNV-205537-C-T|4
NVPYSQRLR
>ENST00000298198.5|INDEL-27506-T-TT|3
ICSYTFCTICSSEAQSSCR
>ENST00000409508.8|SNV-235961-G-C|2
LASQEADLQLR
>ENST00000367033.4|SNV-205537-C-T|5
NVPYSQR
>ENST00000672717.1|SNV-248371-A-T|1
LICLPGQPSITASHKITIDTNK
>ENST00000294008.4|SNV-5079-G-A|3
LRHASEECSLEATREENVPK
>ENST00000393957.7|SNV-3169-G-C|6
EPANVGVTKAKTR
>ENST00000167586.7|MNV-3010-TGT-T|3
CTWRGPEPHSERDA
>ENST00000401419.7|SNV-5058-C-A|3
AQLEPAFIK
>ENST00000574163.1|SNV-34663-C-T|5
MTWKEPSAPR
>ENST00000296805.8|SNV-21357-T-G|4
EKLLGNCNSNDGK
>ENST00000658072.1|SNV-116119-C-G|19
GWEAGWDGSYLDD
>ENST00000643695.2|SNV-116901-C-G|3
YVIPDAVITYIK
>ENST00000444472.5|INDEL-28765-A-AA|1
IIGAETQPSVKPCGASTGVQPV
>ENST00000471618.5|SNV-217726-G-T|4
MYLCIRGK
>ENST00000375377.2|SNV-87800-A-G|4
GEPTGPCNSKQLFGRFLLKPVSR
>ENST00000265085.10|SNV-56702-C-T|1
GDQPLHSGLGSSHCFSHQNGERVER
>ENST00000469789.1|SNV-18236-A-T|4
MPFLLFPTLWCTPHLMNSSR
>ENST00000370859.7|SNV-374078-C-G|2
LLDAKSVGLKVFEDYAR
>ENST00000294179.8|SNV-4691-C-A|2
MEKLTILAK
>ENST00000574163.1|SNV-34663-C-T|6
MMTWKEPSAPR
>ENST00000473362.1|SNV-1394218-T-G|9
MWIRGCTYHRLEIVCLSLL
>ENST00000651382.1|SNV-145998-A-G|1
GEGSLVVEEIQEQLCQQLALFLK
>ENST00000566821.1|SNV-6038-A-G|2
MPILSLLTI
>ENST00000394440.8|SNV-11694-G-C|2
VSNSGITTVEKAK
>ENST00000373491.3|SNV-24561-G-A|1
FHQLLSSQNTDLDELRKCSWPGVPR
>ENST00000215095.11|SNV-17450-G-T|2
IEYNVEHSVDYLERAVSDTK
>ENST00000409983.7|SNV-27900-G-T|2
NATMIFGILSSNNDVKK
>ENST00000424419.6|SNV-74984-C-T|1
PASCSISV
>ENST00000572732.1|SNV-50915-C-T|2
CWHSCQTR
>ENST00000484081.1|SNV-78453-T-G|2
MWECMSSYLREQGKALVSEEGEGK
>ENST00000507242.5|SNV-116901-C-G|2
ALGQGQSVKYVIPDAVITYI
>ENST00000619831.4|SNV-993431-G-C|3
GDNLQQRITHER
>ENST00000293756.5|SNV-11581-A-G|5
EQRFCESLPLAMK
>ENST00000505303.5|INDEL-12526-C-CA|3
AAGSPCGHIGLWDLEDKKINQPNEK
>ENST00000360507.10|SNV-4707-C-T|1
GWYTYTDLCVLLE
>ENST00000539962.6|SNV-31216-A-G|1
SSDPVAIAFADMLKVNK
>ENST00000470182.1|SNV-95024-A-G|7
MGNLGVLIQR
>ENST00000492961.1|SNV-4092-G-C|6
MAKIACSLETKQLWDK
>ENST00000371730.6|SNV-74367-A-C|2
ARLQKNIIGSSPVADFSAIK
>ENST00000371730.6|SNV-74367-A-C|1
LQKNIIGSSPVADFSAIK
>ENST00000288513.9|MNV-73099-GG-G|1
DLVCGSKSDSAVV
>ENST00000457318.5|SNV-14163-G-C|1
YLTDVSEVDTR
>ENST00000649046.1|SNV-121341-A-G|1
TCPSSYFHCDSGNCIHRAWLCDR
>ENST00000469965.1|SNV-11170-C-T|5
VISALDGPSTASDR
>ENST00000658072.1|SNV-116119-C-G|4
HRVWLTANPTSSPVFR
>ENST00000619831.4|SNV-993431-G-C|2
GDNLQQRITHERK
>ENST00000409983.7|SNV-27900-G-T|4
RNATMIFGILSSNNDVKK
>ENST00000510738.2|SNV-145201-A-C|10
MQQLEQWIKIQQGR
>ENST00000396625.5|SNV-157044-C-G|3
ADLQFSCAPAPDTLK
>ENST00000416109.2|SNV-46461-C-A|1
HREWGSHNCYHGEDVGVNCYGK
>ENST00000647724.1|SNV-1625-C-T|1
VCRPCSIWRAKATLDMPDEEFSP
>ENST00000409983.7|SNV-27900-G-T|1
NATMIFGILSSNNDVKKLLR
>ENST00000503790.6|MNV-1267-GAGA-G|4
DIDVVIQKSRAEDCLFADFR
>ENST00000478998.5|SNV-84474-G-A|8
AMKNWPWMRLFFK
>ENST00000508244.5|SNV-1762-C-T|2
LEILTSIGIKQK
>ENST00000380647.8|SNV-195769-C-A|5
IANEKLSENIYANK
>ENST00000298097.7|SNV-31041-G-A|5
ALSRKSTSFQVYIMAFDIK
>ENST00000376545.7|SNV-6973-C-T|5
KLSVPTSDEEDEVPAPKPCGGK
>ENST00000294008.4|SNV-5079-G-A|4
LRHASEECSLEATR
>ENST00000658072.1|SNV-116119-C-G|17
TEVVDQYNLGDQLWR
>ENST00000470566.1|SNV-25401-C-T|3
MWSTVSAVQRTSSPYQGFLGLET
>ENST00000301618.8|SNV-4472-C-T|2
CLGDSPFTIRTEVMGGPESR
>ENST00000396625.5|SNV-157044-C-G|1
ADLQFSCAPAPDTLKESQAQRQK
>ENST00000508540.6|SNV-342-G-T|1
AMPNLVSLHLHHCQIREVAAGAFR
>ENST00000262464.9|SNV-383088-A-T|3
NTEGCYQCSCPR
>ENST00000409592.7|SNV-156288-G-T|3
DEDTTSHSSSKWGGGAGGTGVFK
>ENST00000263650.12|SNV-44367-G-C|4
LCNGSDKECVSPTATVTKK
>ENST00000489744.1|INDEL-35695-C-CT|5
MQSQTKFTSSTAFFHRQLVTK
>ENST00000534491.5|SNV-44367-G-C|1
NVCPPPPRSPRR
>ENST00000651629.1|SNV-12392-C-T|1
IIIFEQENFQGHLHELNGPCPNLK
>ENST00000368804.5|MNV-2631-AGAA-A|1
QLEEPGQRRR
>ENST00000503888.5|MNV-1267-GAGA-G|1
AEDCLFAVYPTQYMYLKITQLL
>ENST00000519541.1|SNV-3705-G-C|1
FLVMNDEGPLAETKWSSDTR
>ENST00000367723.8|SNV-53518-A-C|4
TEDLTEGNKR
>ENST00000410059.6|SNV-1394218-T-G|2
LYASACSER
>ENST00000543715.1|SNV-156288-G-T|8
MLLCLSYRIPLPTRLPSGVEER
>ENST00000312371.8|SNV-29612-C-G|4
FLPGHEVGVCSFARFSGEFPKSGPR
>ENST00000434457.6|SNV-141365-G-A|2
EILFLSLVSLR
>ENST00000257860.9|SNV-1981-G-C|5
SHHPSGLRAAFSSTSYR
>ENST00000359933.6|SNV-47951-A-G|2
SESSTKEFLIAVGLK
>ENST00000506538.6|INDEL-12526-C-CA|2
CTLYSNCR
>ENST00000461603.5|SNV-164543-C-T|4
MGKKFGVSCCYGSPSY
>ENST00000476662.1|SNV-3271-G-A|3
GGHQQRAGAEQQER
>ENST00000376828.6|SNV-1793-C-A|4
AYLEGKCVEWLHRYLENGK
>ENST00000658072.1|SNV-116119-C-G|21
KHRGWEAGWDGSYLDD
>ENST00000409508.8|SNV-235961-G-C|5
TTASQVGDLKARLASQEADLQLR
>ENST00000534350.5|SNV-1625-C-T|1
GLQALLYMESQSHSGHA
>ENST00000379611.10|SNV-21287-A-T|1
FLQQSGGRQGAWDDYDHQNFVKVR
>ENST00000508244.5|SNV-1762-C-T|7
MEIRLEILTSIGIK
>ENST00000493790.1|SNV-162473-G-A|6
CINPDPEKRPDITYVYDVAK
>ENST00000227349.7|INDEL-74771-G-GA|2
NSKEICYPSAEGFGIR
>ENST00000376545.7|SNV-6973-C-T|4
KLSVPTSDEEDEVPAPKPCGGKK
>FUSION-ENST00000367103.4:604-ENST00000581977.7:20343|1
SRFTSWIR
>ENST00000278550.12|SNV-764847-G-T|3
CQVTVFGR
>ENST00000376828.6|SNV-1792-A-G|6
CEAANVAEQRRAYLEGACVEWLHR
>ENST00000496741.5|SNV-27900-G-T|5
IFGILSSNNDVK
>ENST00000492369.5|SNV-156288-G-T|1
LPSGVEEREELVFSSPAGSTR
>ENST00000641895.1|SNV-5044-C-T|1
VNLTSMSGFLLMGFSDECK
>ENST00000482746.1|SNV-11220-G-A|3
LQGAVIIFTGLFSVAFLGR
>ENST00000300128.9|INDEL-17267-T-TT|2
ELEQFSIWNFFFLLFKR
>ENST00000392783.7|SNV-187328-G-A|2
RKVTDER
>ENST00000271857.6|MNV-5084-GC-G|3
FGWQMRASTPAPCLTHCTFWTRL
>ENST00000523582.5|SNV-17841-A-T|1
SPLILATASASWYIVNLLLSK
>ENST00000457318.5|SNV-14163-G-C|3
IRLRPRYLTDVSEVDTR
>ENST00000508803.6|SNV-107460-G-C|1
TEKPPPEPGNPKGKR
>ENST00000572732.1|SNV-50915-C-T|3
LQCWSPWPWKCWHSCQTRQR
>ENST00000408931.4|SNV-4092-G-C|3
IACSLETKQLWDKFHELGTEMIITK
>ENST00000492369.5|SNV-156288-G-T|3
IPLPTRLPSGVEER
>ENST00000440650.6|SNV-2944-C-G|1
IANNCMFIVIHRSTTSQTIK
>ENST00000481002.5|SNV-303594-T-C|2
RSPDQRSSQ
>ENST00000409508.8|SNV-235961-G-C|3
ARLASQEADLQLRNHDAEALITK
>ENST00000659121.1|SNV-253071-G-C|1
TNLYSPWSSLVTSLTVRF
>ENST00000215095.11|SNV-17450-G-T|3
IEYNVEHSVDYLER
>ENST00000623461.3|SNV-100476-T-C|6
MTVESVRLPPGGLWPKGIVWLML
>ENST00000263967.4|SNV-70190-G-A|5
DPLSEITK
>ENST00000359543.8|SNV-47559-C-T|1
FVLTSIIQLMSCLCVMIVASIYTDR
>ENST00000401419.7|SNV-5058-C-A|5
SQPAPAEFRAQLEPAFIK
>ENST00000499527.6|SNV-127988-G-A|6
MEGSVQNGLPK
>ENST00000376828.6|SNV-1792-A-G|5
RAYLEGACVEWLHR
>ENST00000397063.8|SNV-158466-G-C|5
DLIDILWRQDIHLGVSR
>ENST00000444472.5|INDEL-28765-A-AA|2
SSRIIGAETQPSVKPCGASTGVQPV
>ENST00000513324.1|SNV-17977-C-T|2
MIWLHQGSDE
>ENST00000635792.1|SNV-21677-G-C|1
GHEVTLQALPKDVLLSK
>ENST00000215730.12|SNV-28807-G-A|3
VDKLDVNIKSTK
>ENST00000567887.5|SNV-353106-C-T|3
IESLIQQYEAISLLNSER
>ENST00000298229.7|SNV-6719-A-G|6
SQRVQNKLGVVFER
>ENST00000503888.5|MNV-1267-GAGA-G|3
SRAEDCLFAVYPTQYMYLKITQLL
>ENST00000264414.9|SNV-78453-T-G|3
TMWECMSSYLR
>ENST00000289921.8|SNV-9042-G-A|1
DCSHDGAPARPQLDR
>ENST00000227349.7|INDEL-74771-G-GA|1
EICYPSAEGFGIR
>ENST00000343433.7|MNV-30720-GG-G|1
QPAAVPKTQGK
>ENST00000264668.6|SNV-35442-C-T|1
GATLLQHIPAGCSLQFIFTWCLEIR
>ENST00000535524.1|SNV-24233-G-A|2
RPTVESHHISITGSDQR
>ENST00000318803.6|SNV-176846-C-T|3
MNDAPIR
>ENST00000271857.6|MNV-5084-GC-G|1
ASTPAPCLTHCTFWTRL
>ENST00000478998.5|SNV-84474-G-A|7
MKNWPWMR
>ENST00000513324.1|SNV-17977-C-T|1
IWLHQGSDE
>ENST00000263967.4|SNV-70190-G-A|6
AISTRDPLSEITKQEK
>ENST00000658072.1|SNV-116119-C-G|10
QRTGSALLLPR
>ENST00000360507.10|SNV-4707-C-T|2
WRGWYTYTDLCVLLE
>ENST00000314191.7|SNV-80596-G-C|2
VLQQLIVAHFPMQSR
>ENST00000261655.8|SNV-273640-A-G|1
RGLVPSNFVDFVQDNESR
>ENST00000296805.8|SNV-21357-T-G|2
LLGNCNSNDGK
>ENST00000641895.1|SNV-5044-C-T|2
MVNLTSMSGFLLMGFSDECK
>ENST00000534491.5|SNV-44367-G-C|2
NVCPPPPRSPR
>ENST00000374875.5|SNV-128575-C-A|5
AKSFEGNNNYDKPELR
>ENST00000672717.1|SNV-248371-A-T|2
LICLPGQPSITASHK
>ENST00000263650.12|SNV-44367-G-C|5
LCNGSDKECVSPTATVTK
>ENST00000380647.8|SNV-195769-C-A|4
IANEKLSENIYANKGFSR
>ENST00000643695.2|SNV-116901-C-G|5
RALGQGQSVKYVIPDAVITYIK
>ENST00000476662.1|INDEL-3006-G-GTG|4
MNALRGQVGGEMSMWRWTLHLAWT
>ENST00000409983.7|SNV-27900-G-T|5
RNATMIFGILSSNNDVK
>ENST00000567970.2|SNV-11624-C-T|1
FQQLQAPYQDQLLAPAAR
>ENST00000342992.10|SNV-56550-C-G|6
DVTKEDQGEYRFVIDGK
>ENST00000434457.6|SNV-141365-G-A|1
EILFLSLVSLRR
>ENST00000532826.5|SNV-21042-A-C|1
AKSLLRS
>ENST00000294179.8|SNV-4691-C-A|4
DLSNTFAKMEK
>ENST00000503790.6|MNV-1267-GAGA-G|1
AEDCLFADFRYSDSTFTFTYVGGPR
>ENST00000658072.1|SNV-116119-C-G|23
QMKHRGWEAGWDGSYLDD
>ENST00000380647.8|SNV-195769-C-A|1
LSENIYANKGFSRK
>ENST00000568462.5|SNV-61976-A-G|4
MAWTGTRTASTFLLPPVKTIL
>ENST00000360375.8|SNV-38253-A-G|3
KTMEAKIEQLAFALNEIQQDM
>ENST00000167586.7|MNV-3010-TGT-T|9
KNHEEEMNALRGQVGGDQCGDGR
>ENST00000361328.7|SNV-18842-A-G|3
AKSSHPPGTCPFYEELEALVGAR
>ENST00000478998.5|SNV-84474-G-A|3
MEHKSFHGYEELALDEALLQDQASC
>ENST00000658072.1|SNV-116119-C-G|16
MTEVVDQYNLGDQLWRR
>ENST00000471618.5|SNV-217726-G-T|3
YLCIRGK
>ENST00000524395.5|SNV-1625-C-T|2
VCRPCSIWRAK
>ENST00000561300.1|SNV-31216-A-G|4
FSLAATRSSDPVAIVSKILR
>ENST00000342526.8|MNV-171157-TATT-T|1
NYAGVLIWDKIFGTFEAENEK
>ENST00000291574.9|SNV-65430-A-G|3
HYLDLSHATIEMYTSIGRVR
>ENST00000257860.9|SNV-1981-G-C|4
MSHHPSGLRAAFSSTSYRR
>ENST00000496741.5|SNV-27900-G-T|6
MIFGILSSNNDVK
>ENST00000264952.2|MNV-739-GT-G|3
VLGKGGLGR
>ENST00000534491.5|SNV-44367-G-C|4
QSTGCATGQTRNVCPPPPRSPR
>ENST00000475148.1|SNV-133720-A-T|2
QHFSPHPWTSASISCR
>ENST00000672717.1|SNV-248371-A-T|3
LPLKLICLPGQPSITASHK
>ENST00000393747.3|SNV-36660-C-A|4
MMRSHLTLMT
>ENST00000359933.6|SNV-47951-A-G|3
ILSDKSESSTKEFLIAVGLK
>ENST00000377661.2|SNV-139003-G-C|1
SPPELVAEIVLVDDFSHRDRIAR
>ENST00000618367.4|SNV-11624-C-T|1
TSYWLLQRVCCPSAS
>ENST00000460627.5|SNV-8923-C-T|9
LFPLHGPPAVSPR
>ENST00000505271.5|SNV-64391-A-G|2
GRGFEEELEQSATWHLK
>ENST00000376828.6|SNV-1793-C-A|8
CEAANVAEQRRAYLEGK
>ENST00000372600.8|SNV-25087-G-A|3
MIPVTELRYFANTQPAYR
>ENST00000568462.5|SNV-61976-A-G|5
AWTGTRTASTFLLPPVK
>ENST00000313599.7|SNV-46461-C-A|3
HGKIWLDDVSCYGNESALWECKHR
>ENST00000268603.9|SNV-178478-G-T|3
KLADLYCSKDTFDDDS
>ENST00000488743.6|SNV-8444-G-A|1
CPSAWAASLAWSCSHITRSIP
>ENST00000308251.5|SNV-16765-T-C|1
CYYIFTVETICVAWFSLEFCLR
>ENST00000457318.5|SNV-14163-G-C|2
LRPRYLTDVSEVDTR
>ENST00000473362.1|SNV-1394218-T-G|3
PQLALKDTLGCHLR
>ENST00000298097.7|SNV-31041-G-A|4
KSTSFQVYIMAFDIK
>ENST00000012134.7|SNV-182905-G-T|1
GGYHGSFEESLGGPMKVPILIIPK
>ENST00000397063.8|SNV-158466-G-C|3
QDIHLGVSR
>ENST00000508274.5|SNV-4895-C-G|1
QSIGLDFFLRR
>ENST00000273353.4|SNV-84474-G-A|3
DALILIQWNIRAFMAMKNWPWMR
>ENST00000460627.5|SNV-8923-C-T|7
LFPLHGPPAVSPRDQN
>ENST00000563623.5|SNV-45084-G-A|4
MPNATLESSAGAELSFILPR
>ENST00000659121.1|SNV-253071-G-C|2
MTNLYSPWSSLVTSLTVRF
>ENST00000574163.1|SNV-34663-C-T|9
NTSESWSKQMMTWKEPSAPR
>ENST00000488940.1|SNV-176846-C-T|2
MTPPYAAMGVTWAIAPA
>ENST00000658072.1|SNV-116119-C-G|14
CLQVALAVAAR
>ENST00000372129.3|SNV-1490-G-T|1
LSSEVSGSGSGNFGEEGNPHGK
>ENST00000532826.5|SNV-21042-A-C|5
SPMTRLSKAK
>ENST00000469789.1|SNV-18236-A-T|10
MVHPSFNELFQDSWTPELK
>ENST00000493790.1|SNV-162473-G-A|7
MCINPDPEKRPDITYVYDVAK
>ENST00000264229.11|SNV-266108-C-A|4
QILFPKVNLSPVTTAK
>ENST00000348993.9|SNV-14093-C-T|6
MDTGHWTELTGWQR
>ENST00000469789.1|SNV-18236-A-T|8
MVHPSFNELFQDSWTPELKLK
>ENST00000488437.1|SNV-8455-G-A|18
MPRLVLADSGFWECRVSTSGGQDSR
>ENST00000373491.3|SNV-24561-G-A|3
FHQLLSSQNTDLDELR
>ENST00000560428.1|SNV-6662-G-A|3
MCLPRGWTATATANWPSTSSR
>ENST00000488437.1|SNV-8455-G-A|20
MPRLVLADSGFWECR
>ENST00000478355.5|SNV-1793-C-A|3
ASAWSGSTDTWR
>ENST00000493790.1|SNV-162473-G-A|5
MCINPDPEKRPDITYVYDVAKR
>ENST00000257860.9|SNV-1981-G-C|1
AAFSSTSYRR
>ENST00000342526.8|MNV-171157-TATT-T|4
NRYCIDKNYAGVLIWDK
>ENST00000561300.1|SNV-31216-A-G|1
SSDPVAIVSKILRNIT
>ENST00000524395.5|SNV-1625-C-T|3
VCRPCSIWR
>FUSION-ENST00000367103.4:604-ENST00000581977.7:20343|5
FALKGLATTR
>ENST00000408931.4|SNV-4092-G-C|1
QLWDKFHELGTEMIITKSGR
>ENST00000499527.6|SNV-127988-G-A|5
EGSVQNGLPK
>ENST00000278829.7|SNV-825-C-T|1
WVQRHPGGSRLIGHHGAEDATDAFR
>ENST00000281092.9|MNV-135630-TAGAGA-T|1
EEAVLELEN
>ENST00000374998.3|SNV-4472-C-T|5
MTSLGGQFSARCLGDSPFTIR
>ENST00000545145.6|SNV-16242-G-A|2
EYIGGRYIEVFR
>ENST00000338581.10|SNV-85227-A-G|3
RVSLAQVDRPRVDIECAGK
>ENST00000481695.1|SNV-3425-G-C|2
DRKLVVVSVK
>ENST00000226382.4|SNV-2534-C-A|2
SDSSRDDESKEDK
>ENST00000368804.5|MNV-2631-AGAA-A|2
QLEEPGQRR
>ENST00000397063.8|SNV-158466-G-C|4
DLIDILWRQDIHLGVSREVFDFSQR
>ENST00000619381.4|MNV-948-GAAAG-G|4
AWTAVTQSCLAKLRQMR
>ENST00000291574.9|SNV-65430-A-G|2
HYLDLSHATIEMYTSIGRVRSAK
>ENST00000506538.6|INDEL-12526-C-CA|3
INQPNEKCTLYSNCRTDISP
>ENST00000574163.1|SNV-34663-C-T|11
TNCRNTSESWSKQMMTWK
>ENST00000298198.5|INDEL-27506-T-TT|4
DVPVYLFFK
>ENST00000268164.8|SNV-44572-C-G|2
ESTMNVSQNLYELLPRTSPLK
>ENST00000380647.8|SNV-195769-C-A|6
LKIANEKLSENIYANK
>ENST00000555000.5|MNV-17241-CTCTGGGAGT-C|2
VKIIASDNPISASMLLDAELFK
>ENST00000226382.4|SNV-2534-C-A|1
DDESKEDK
>ENST00000529058.1|SNV-17730-G-C|1
ERASARR
>ENST00000215730.12|SNV-28807-G-A|2
LDVNIKSTK
>ENST00000376828.6|SNV-1793-C-A|2
CVEWLHRYLENGK
>ENST00000658072.1|SNV-116119-C-G|8
TGSALLLPR
>ENST00000560428.1|SNV-6662-G-A|2
CLPRGWTATATANWPSTSSR
>ENST00000488437.1|SNV-8455-G-A|19
PRLVLADSGFWECR
>ENST00000478355.5|SNV-1793-C-A|4
GEPTWRASAWSGSTDTWRTGR
>ENST00000293756.5|SNV-11581-A-G|4
EQRFCESLPLAMKR
>ENST00000333190.5|SNV-575954-T-A|1
SNSGNISCLLK
>ENST00000561300.1|SNV-31216-A-G|6
KFSLAATRSSDPVAIVSK
>ENST00000429027.6|SNV-145201-A-C|1
IQQGRGHEEETRGVISYQTLPR
>ENST00000298229.7|SNV-6719-A-G|5
VQNKLGVVFER
>ENST00000370859.7|SNV-374078-C-G|1
SVGLKVFEDYAR
>ENST00000401419.7|SNV-5058-C-A|4
SQPAPAEFRAQLEPAFIKTYEDIK
>ENST00000481272.6|SNV-87437-C-T|2
TNTSWCIHVNNWLQNIFAAK
>ENST00000477241.1|SNV-29925-T-C|11
MTWSTWRSRLQTR
>ENST00000426958.1|SNV-85227-A-G|5
KRVSLAQVDRPR
>ENST00000294008.4|SNV-5079-G-A|1
HASEECSLEATREENVPK
>ENST00000476662.1|SNV-3271-G-A|2
AGAEQQER
>ENST00000508471.5|SNV-145464-G-A|1
TLFEVMATKPETDDKKK
>ENST00000338581.10|SNV-85227-A-G|4
RVSLAQVDRPR
>ENST00000257215.10|SNV-63195-T-C|2
LPSPVVAAAAR
>ENST00000167586.7|INDEL-3006-G-GTG|5
KNHEEEMNALRGQVGGEMSMWR
>ENST00000566821.1|SNV-6038-A-G|4
MFLAGGEMPILSLLTI
>ENST00000643695.2|SNV-116901-C-G|4
ALGQGQSVKYVIPDAVITYIK
>ENST00000658072.1|SNV-116119-C-G|5
ELRHRVWLTANPTSSPVFR
>ENST00000393957.7|SNV-3169-G-C|2
GAVDRLTDTSR
>ENST00000586052.5|SNV-110676-C-T|1
KMRWCPSAPASWR
>ENST00000485587.1|SNV-5058-C-A|2
ANLLPPSSALSSNPPSSRPTRTSR
>ENST00000368804.5|MNV-2631-AGAA-A|5
DRQLEEPGQR
>ENST00000503790.6|MNV-1267-GAGA-G|2
AEDCLFADFR
>ENST00000227349.7|INDEL-74771-G-GA|3
TLSILSKPQTEKNSK
>ENST00000367033.4|SNV-205537-C-T|1
LRAVDMDLEWRQGR
>ENST00000492369.5|SNV-156288-G-T|4
KIPLPTRLPSGVEER
>ENST00000371372.6|SNV-77972-C-T|4
AFLKLCR
>ENST00000489744.1|INDEL-35695-C-CT|12
MYGELIMDAVPDKVHFFNSFFS
>ENST00000450923.5|SNV-8923-C-T|4
CTAHRRSPETR
>ENST00000278550.12|SNV-764847-G-T|6
KEQARCQVTVFGR
>ENST00000582029.1|SNV-2465-A-T|3
DNHKCKDSITFCG
>ENST00000167586.7|INDEL-3006-G-GTG|1
WTLHLAWT
>ENST00000257215.10|SNV-63195-T-C|1
LPSPVVAAAARQDPVELLLLSTQER
>ENST00000568462.5|SNV-61976-A-G|2
TASTFLLPPVK
>ENST00000513255.1|SNV-350-C-T|1
LTSSSWLDDSMSTVIALSMSPCSTR
>FUSION-ENST00000287546.8:128101-ENST00000470610.6:52244|1
SLLDPSCVA
>ENST00000204604.5|SNV-8923-C-T|2
SAPETRTDPELEK
>ENST00000343063.8|SNV-29925-T-C|2
QIADPQLRR
>ENST00000507242.5|SNV-116930-C-T|1
MLSSRTL
>ENST00000454943.6|SNV-21042-A-C|1
SEKSFEIVIMVLKDK
>ENST00000658072.1|SNV-116119-C-G|11
GRQRTGSALLLPR
>ENST00000505271.5|SNV-64391-A-G|5
MIVDTSGFQTSVWPQRSQKGR
>ENST00000476662.1|MNV-3010-TGT-T|9
MNALRGQVGGDQCGDGRCTWR
>ENST00000372476.8|SNV-8455-G-A|1
TTAEFEMPRLVLADSGFWECR
>ENST00000418501.5|SNV-102264-C-T|6
SELDELQEEVARRVQEQELR
>ENST00000299663.8|SNV-4788-G-A|1
EFFIGLSDQVVEGQWQWVNGTPLTK
>ENST00000348993.9|SNV-14093-C-T|7
SSSGSGLGMDTGHWTELTGWQRSR
>ENST00000268603.9|SNV-178478-G-T|SNV-178489-C-A|4
KLADLYCSK
>ENST00000262464.9|SNV-383088-A-T|1
NTEGCYQCSCPRGYVLQEDGKTCK
>ENST00000296805.8|SNV-21357-T-G|5
GVVDVVMKEKLLGNCNSNDGK
>ENST00000583088.6|SNV-39818-A-G|1
IFLVSPITILHEIDEAGPLFGISR
>ENST00000619381.4|MNV-948-GAAAG-G|9
KQEEQEPTGEEPAVLGGDKAQGR
>ENST00000375377.2|SNV-87800-A-G|5
GEPTGPCNSKQLFGR
>ENST00000563623.5|SNV-45084-G-A|2
MPNATLESSAGAELSFILPRESTHR
>ENST00000485540.5|SNV-29612-C-G|2
SRGPGPLIWPW
>ENST00000492961.1|SNV-4092-G-C|5
AKIACSLETKQLWDK
>ENST00000450923.5|SNV-8923-C-T|3
RSPETRTDPELEK
>ENST00000461603.5|SNV-164543-C-T|2
KFGVSCCYGSPSY
>ENST00000408931.4|SNV-4092-G-C|4
IACSLETKQLWDK
>ENST00000539925.5|SNV-15087-T-A|3
LGSLLKRRPQGEGPNPEAGSWEPPK
>ENST00000619381.4|MNV-948-GAAAG-G|6
AWTAVTQSCLAK
>ENST00000489744.1|INDEL-35695-C-CT|4
QSQTKFTSSTAFFHRQLVTK
>ENST00000469965.1|SNV-11170-C-T|9
SGKFPKVISALDGPSTASDR
>ENST00000554879.5|SNV-54869-C-G|2
EARPPVGCSSR
>ENST00000503915.5|SNV-5866-C-T|1
GCFSDWYMLSLFGTGAILMR
>ENST00000574163.1|SNV-34663-C-T|8
QMMTWKEPSAPR
>ENST00000291574.9|SNV-65430-A-G|1
VRSAKFVGK
>ENST00000263666.9|SNV-241206-C-T|1
LLWERALKIR
>ENST00000532826.5|SNV-21042-A-C|2
LSKAKSLLR
>ENST00000268603.9|SNV-178489-C-A|3
KLADLYGSKETFDDDS
>ENST00000567887.5|SNV-353106-C-T|4
TVLQEKIESLIQQYEAISLLNSER
>ENST00000634393.1|INDEL-28765-A-AA|1
GKKAAGLLEQKPSHR
>ENST00000371372.6|SNV-77972-C-T|2
LCRQQQIER
>ENST00000268603.9|SNV-178478-G-T|SNV-178489-C-A|1
LADLYCSKETFDDDS
>ENST00000567887.5|SNV-353106-C-T|1
IESLIQQYEAISLLNSERYARLER
>ENST00000513324.1|SNV-17977-C-T|5
LVYPKEFHLNRGNHEDHMVNL
>ENST00000371730.6|SNV-74367-A-C|3
GIDPPHVLTPEMIPPSDRARLQK
>ENST00000264952.2|MNV-739-GT-G|2
VLGKGGLGRYVPSR
>FUSION-ENST00000287546.8:128101-ENST00000470610.6:52244|3
LQNQVLLFKFLRSLLDPSCVA
>ENST00000429027.6|SNV-145201-A-C|3
TNSMQQLEQWIKIQQGRGHEEETR
>ENST00000271857.6|MNV-5084-GC-G|4
FGWQMRASTPAPCLTHCTFWTR
>ENST00000524395.5|SNV-1625-C-T|6
KSQRVCRPCSIWR
>ENST00000545145.6|SNV-16242-G-A|4
CNREYIGGR
>ENST00000434634.7|SNV-8801-G-A|1
DLCHPVSSVQCPVSIPSPDPELLR
>ENST00000376828.6|SNV-1793-C-A|3
CVEWLHR
>ENST00000478355.5|SNV-1793-C-A|2
ASAWSGSTDTWRTGR
>ENST00000268164.8|SNV-44572-C-G|1
ESTMNVSQNLYELLPRTSPLKNK
>ENST00000273353.4|SNV-84474-G-A|1
AFMAMKNWPWMRLFFK
>ENST00000478998.5|SNV-84474-G-A|2
EHKSFHGYEELALDEALLQDQASC
>ENST00000296805.8|SNV-21357-T-G|3
EKLLGNCNSNDGKDFER
>ENST00000370859.7|SNV-374078-C-G|4
SVVELGIAANGINKLLDAKSVGLK
>ENST00000264414.9|SNV-78453-T-G|1
TMWECMSSYLREQGKALVSEEGEGK
>ENST00000508274.5|SNV-4895-C-G|2
QSIGLDFFLR
>ENST00000298229.7|SNV-6719-A-G|1
LGVVFEREKDR
>ENST00000472776.1|SNV-284311-C-T|2
MTTWSSFETCPLTILTWWLTF
>ENST00000499527.6|SNV-127988-G-A|1
EGSVQNGLPKSRLGNNEGHSR
>FUSION-ENST00000372836.5:6479-ENST00000314073.9:105134|96
TGSNRFAKAQK
>ENST00000298198.5|INDEL-27506-T-TT|2
CDDYCLSQPQGR
>ENST00000167586.7|SNV-3271-G-A|1
EVATNSELVQSSKSEISELRR
>ENST00000508803.6|SNV-107460-G-C|5
STKTEKPPPEPGNPK
>ENST00000313599.7|SNV-46461-C-A|1
IWLDDVSCYGNESALWECKHR
>ENST00000293756.5|SNV-11581-A-G|1
FCESLPLAMKRFTPQYK
>ENST00000418501.5|SNV-102264-C-T|3
VQEQELR
>ENST00000484014.5|MNV-5084-GC-G|1
QLYTHVSENLHLMPGPDSSGSR
>ENST00000506538.6|INDEL-12526-C-CA|7
KINQPNEK
>ENST00000294179.8|SNV-4691-C-A|3
DLSNTFAKMEKLTILAK
>ENST00000658072.1|SNV-116119-C-G|20
HRGWEAGWDGSYLDD
>ENST00000508471.5|SNV-145464-G-A|2
TLFEVMATKPETDDKK
>ENST00000372600.8|SNV-25087-G-A|1
YFANTQPAYR
>ENST00000440650.6|SNV-2944-C-G|4
KIANNCMFIVIHR
>ENST00000254231.4|SNV-585-C-T|1
VAEEAPEEAPEDAAR
>ENST00000508244.5|SNV-1762-C-T|3
LEILTSIGIK
>ENST00000377504.8|SNV-217726-G-T|1
CTCVLEGNCIDSQYYCNCDADR
>ENST00000348993.9|SNV-14093-C-T|5
DTGHWTELTGWQR
>ENST00000563623.5|SNV-45084-G-A|1
PNATLESSAGAELSFILPRESTHR
>ENST00000261655.8|SNV-273640-A-G|3
YLYVYGDMDEDGFYEGELLDGR
>ENST00000424728.6|SNV-51874-G-T|1
SSNYISNTTK
>ENST00000301618.8|SNV-4472-C-T|3
CLGDSPFTIR
>ENST00000286719.12|SNV-17977-C-T|1
GNHEDHMVNL
>ENST00000651865.1|SNV-23664-T-C|2
NLDLEPRTGFQRK
>ENST00000167586.7|SNV-3271-G-A|3
EVATNSELVQSSK
>ENST00000394440.8|SNV-11694-G-C|3
VSNSGITTVEK
>ENST00000325888.12|SNV-21081-G-A|2
DAGEGSLSLAVEGPSKAEITCK
>ENST00000473362.1|SNV-1394218-T-G|10
LYASACSERYLGMPSKEESTYQAAS
>ENST00000293756.5|SNV-11581-A-G|2
FCESLPLAMKR
>ENST00000563623.5|SNV-45084-G-A|3
PNATLESSAGAELSFILPR
>ENST00000236979.2|SNV-55-A-C|2
LKRHGMR
>ENST00000342785.8|SNV-48080-C-T|1
EEVLQSTIGVSHYATDSWDGVVEDK
>ENST00000619381.4|MNV-948-GAAAG-G|7
GPGERPQGMEATQQALAGGTFGLR
>ENST00000482746.1|SNV-11220-G-A|1
LQGAVIIFTGLFSVAFLGRR
>ENST00000334068.3|SNV-109-C-A|3
SYNCCSRNFSSRSFGGYLY
>ENST00000167586.7|MNV-3010-TGT-T|2
GPEPHSER
>ENST00000543715.1|SNV-156288-G-T|12
RWLSCYYAFPTGYHFPLVFQVGWR
>ENST00000469789.1|SNV-18236-A-T|9
VHPSFNELFQDSWTPELK
>ENST00000264229.11|SNV-266108-C-A|2
VNLSPVTTAKDTGLTAAPQEPK
>ENST00000476662.1|INDEL-3006-G-GTG|6
MNALRGQVGGEMSMWR
>ENST00000567887.5|SNV-353106-C-T|2
IESLIQQYEAISLLNSERYAR
>ENST00000263650.12|SNV-44367-G-C|2
ECVSPTATVTKK
>ENST00000469789.1|SNV-18236-A-T|1
MNSSRIPGLQS
>ENST00000470182.1|SNV-95024-A-G|2
GNLGVLIQRVGFYNKYVFSWHI
>ENST00000167586.7|INDEL-3006-G-GTG|2
GQVGGEMSMWRWTLHLAWT
>ENST00000281092.9|MNV-135630-TAGAGA-T|2
TLAEELMQTQQMLLNKEEAVLELEN
>ENST00000552077.5|SNV-63697-C-A|1
LSNYLWGGAVPEGCRPGPCGVLVFR
>ENST00000478355.5|SNV-1793-C-A|7
MWLNKGEPTWRASAWSGSTDTWR
>ENST00000532826.5|SNV-21042-A-C|3
TRLSKAK
>ENST00000658072.1|SNV-116119-C-G|7
TGSALLLPRELR
>ENST00000561300.1|SNV-31216-A-G|2
SSDPVAIVSKILR
>ENST00000472776.1|SNV-284311-C-T|1
TTWSSFETCPLTILTWWLTF
>ENST00000409508.8|SNV-235961-G-C|4
ARLASQEADLQLR
>ENST00000572732.1|SNV-50915-C-T|1
CWHSCQTRQR
>ENST00000409937.1|SNV-49760-C-A|1
CCPWSPQTWLT
>ENST00000264229.11|SNV-266108-C-A|1
VNLSPVTTAKDTGLTAAPQEPKAPK
>ENST00000348261.11|SNV-56299-T-C|2
EDAAELDDDPEDSCCLR
>FUSION-ENST00000372836.5:6479-ENST00000314073.9:105134|94
AQKKCLNQTSPISAPK
>ENST00000376828.6|SNV-1793-C-A|7
RAYLEGK
>ENST00000367723.8|SNV-53518-A-C|3
TEDLTEGNKRISENATATAAPK
>ENST00000646274.1|SNV-200584-T-C|1
NSDSIASLPQSDR
>ENST00000539962.6|SNV-31216-A-G|2
SSDPVAIAFADMLK
>ENST00000342992.10|SNV-56550-C-G|3
EDQGEYRFVIDGKK
>ENST00000471618.5|SNV-217726-G-T|2
MYLCIRGKLH
>ENST00000493220.5|SNV-165457-T-C|2
MQHAGFSLIQHLIVLQVMQ
>ENST00000534491.5|SNV-44367-G-C|6
CHRQSTGCATGQTRNVCPPPPR
>ENST00000304141.5|SNV-11084-A-G|2
VRYEGSCALTSEEAER
>ENST00000481272.6|SNV-87437-C-T|1
TNTSWCIHVNNWLQNIFAAKHNNK
>ENST00000470182.1|SNV-95024-A-G|4
GNLGVLIQRVGFYNK
>ENST00000658072.1|SNV-116119-C-G|1
VWLTANPTSSPVFRE
>ENST00000543715.1|SNV-156288-G-T|6
WLSCYYAFPTGYHFPLVFQVGWR
>ENST00000304141.5|SNV-11084-A-G|1
YEGSCALTSEEAER
>ENST00000510738.2|SNV-145201-A-C|3
EQIQCSSWNSGLKSSRGGVMK
>ENST00000361328.7|SNV-18842-A-G|2
SSHPPGTCPFYEELEALVGAR
>ENST00000376828.6|SNV-1792-A-G|2
AYLEGACVEWLHRYLENGK
>ENST00000538004.5|SNV-162473-G-A|1
RPDITYVYDVAKRMHACTASS
>ENST00000484081.1|SNV-78453-T-G|3
WECMSSYLREQGK
>ENST00000325888.12|SNV-21081-G-A|1
DAGEGSLSLAVEGPSKAEITCKDNK
>ENST00000568584.6|SNV-26731-G-T|3
HGRYLTAAAIFRGLMPMR
>ENST00000488743.6|SNV-8444-G-A|2
CPSAWAASLAWSCSHITR
>ENST00000489744.1|INDEL-35695-C-CT|2
FTSSTAFFHRQLVTK
>ENST00000360375.8|SNV-38253-A-G|2
TMEAKIEQLAFALNEIQQDM
>ENST00000298198.5|INDEL-27506-T-TT|6
LAKLTAAVLLAKDVPVYLFFK
>ENST00000342992.10|SNV-56550-C-G|7
DVTKEDQGEYR
>ENST00000271857.6|MNV-5084-GC-G|6
KFGWQMR
>ENST00000371372.6|SNV-77972-C-T|5
RAFLKLCR
>ENST00000334304.10|SNV-127988-G-A|1
EYAYDVPTSMEGSVQNGLPKSR
>ENST00000619831.4|SNV-993431-G-C|1
ITHERKR
>ENST00000507242.5|SNV-116901-C-G|1
YVIPDAVITYI
>ENST00000469789.1|SNV-18236-A-T|2
PFLLFPTLWCTPHLMNSSRIPGLQS
>ENST00000568584.6|SNV-26731-G-T|1
GLMPMREVDEQMFNIQDK
>ENST00000565212.5|SNV-11624-C-T|3
SACCPSSSSSRPPTRTSYWLLQR
>ENST00000452236.3|INDEL-42415-T-TT|2
QASLDFFCQEK
>ENST00000524395.5|SNV-1625-C-T|4
SQRVCRPCSIWRAK
>ENST00000409983.7|SNV-27900-G-T|6
IVRRNATMIFGILSSNNDVK
>ENST00000534491.5|SNV-44367-G-C|7
HGHQEGDSQGAEGELPAGEEAR
>ENST00000481485.5|SNV-21042-A-C|1
EEITYDTPFKSEK
>ENST00000555000.5|MNV-17238-AAT-A|1
IIASDTLGVHLCIHAP
>ENST00000470182.1|SNV-95024-A-G|1
VGFYNKYVFSWHI
>ENST00000204604.5|SNV-8923-C-T|1
SAPETRTDPELEKEAEGS
>ENST00000534350.5|SNV-1625-C-T|2
EEPKGLQALLYMESQSHSGHA
>ENST00000368804.5|MNV-2631-AGAA-A|3
QLEEPGQR
>ENST00000264414.9|SNV-78453-T-G|5
VPNGLKTMWECMSSYLR
>ENST00000510738.2|SNV-145201-A-C|8
MQQLEQWIKIQQGRGHEEETR
>ENST00000290567.14|SNV-90037-G-A|1
SAGAISVSSLILSPMAKGLFHK
>ENST00000568462.5|SNV-61976-A-G|1
TASTFLLPPVKTIL
>ENST00000342992.10|SNV-56550-C-G|2
FVIDGKK
>ENST00000541965.1|SNV-11711-C-A|2
MVIIGGQENPNK
>ENST00000167586.7|SNV-3271-G-A|2
EVATNSELVQSSKSEISELR
>ENST00000380647.8|SNV-195769-C-A|2
LSENIYANKGFSR
>ENST00000476662.1|INDEL-3006-G-GTG|3
NALRGQVGGEMSMWRWTLHLAWT
>ENST00000497106.5|SNV-102264-C-T|2
WPGGCRNR
>ENST00000477241.1|SNV-29925-T-C|7
LQTRSFGAAVRSMR
>ENST00000257215.10|SNV-63195-T-C|3
SQSEMSLEGFSEGRLPSPVVAAAAR
>ENST00000545145.6|SNV-16242-G-A|1
EYIGGRYIEVFREK
>ENST00000410059.6|SNV-1394218-T-G|4
LFKCGSVVAPITDLKLYASACSER
>ENST00000268603.9|SNV-178478-G-T|5
FKKLADLYCSK
>ENST00000510738.2|SNV-145201-A-C|1
SSRGGVMKK
>ENST00000658072.1|SNV-116119-C-G|6
TGSALLLPRELRHR
>ENST00000473362.1|SNV-1394218-T-G|2
MPQLALKDTLGCHLRK
>ENST00000290567.14|SNV-90037-G-A|3
NIEFFGGDPSSVTIFGK
>ENST00000429027.6|SNV-145201-A-C|5
VIQRTNSMQQLEQWIKIQQGR
>ENST00000286719.12|SNV-17977-C-T|2
EFHLNRGNHEDHMVNL
>ENST00000376828.6|SNV-1792-A-G|3
AYLEGACVEWLHR
>ENST00000301618.8|SNV-4472-C-T|1
CLGDSPFTIRTEVMGGPESRGVLR
>ENST00000297258.11|SNV-3425-G-C|3
DRKLVVECVMNNVTCTR
>ENST00000658072.1|SNV-116119-C-G|22
MKHRGWEAGWDGSYLDD
>ENST00000361328.7|SNV-18842-A-G|1
SSHPPGTCPFYEELEALVGARTAIR
>ENST00000619381.4|MNV-948-GAAAG-G|2
QMRFSKSWR
>ENST00000215095.11|SNV-17450-G-T|1
IEYNVEHSVDYLERAVSDTKK
>ENST00000476662.1|SNV-3255-C-T|1
GAEPRGGHQQ
>ENST00000348261.11|SNV-56299-T-C|1
EDAAELDDDPEDSCCLRLHK
>ENST00000373491.3|SNV-24561-G-A|6
TRLEKFHQLLSSQNTDLDELR
>FUSION-ENST00000421182.5:56817-ENST00000225964.10:14869|2
FTQVTPTSLSAQWTPPSR
>ENST00000659121.1|SNV-253071-G-C|4
MTNLYSPWSSLVTSLTVR
>ENST00000389202.3|SNV-17430-G-C|1
DSYLGYSTELALWNGVQNLVLGAPR
>ENST00000367033.4|SNV-205537-C-T|7
ILDAVYKNVPYSQR
>ENST00000452236.3|INDEL-42415-T-TT|3
VGDWMAKQASLDFFCQEKTCLF
>ENST00000429027.6|SNV-145201-A-C|4
TNSMQQLEQWIKIQQGR
>FUSION-ENST00000394142.7:6479-ENST00000314073.9:105134|2
GPAAIDLPRLR
>ENST00000582029.1|SNV-2465-A-T|1
DSITFCG
>ENST00000476662.1|MNV-3010-TGT-T|10
NALRGQVGGDQCGDGR
>ENST00000505271.5|SNV-64391-A-G|3
SQKGRGFEEELEQSATWHLK
>ENST00000342526.8|MNV-171157-TATT-T|2
NYAGVLIWDK
>ENST00000298198.5|INDEL-27506-T-TT|5
LTAAVLLAKDVPVYLFFK
>ENST00000278550.12|SNV-764847-G-T|4
EQARCQVTVFGRR
>ENST00000572732.1|SNV-50915-C-T|6
MLQCWSPWPWKCWHSCQTR
>ENST00000538004.5|SNV-162473-G-A|4
QLVNMCINPDPEKRPDITYVYDVAK
>ENST00000476662.1|MNV-3010-TGT-T|11
MNALRGQVGGDQCGDGR
>ENST00000429027.6|SNV-145201-A-C|2
IQQGRGHEEETR
>ENST00000290567.14|SNV-90037-G-A|2
SAGAISVSSLILSPMAK
>ENST00000508244.5|SNV-1762-C-T|1
LEILTSIGIKQKKPWPR
>ENST00000268603.9|SNV-178478-G-T|1
LADLYCSKDTFDDDS
>ENST00000471618.5|SNV-217726-G-T|7
CTCVLEGNCIDSQYYCNCDADRNEW
>ENST00000505956.6|SNV-177-A-G|2
MDDDCEAYHSLFLSLLGLCPSK
>ENST00000651865.1|SNV-23664-T-C|4
NLDLEPR
>ENST00000361328.7|SNV-18842-A-G|4
KAKSSHPPGTCPFYEELEALVGAR
>ENST00000489744.1|INDEL-35695-C-CT|7
MQSQTKFTSSTAFFHR
>ENST00000440650.6|SNV-2944-C-G|3
KIANNCMFIVIHRSTTSQTIK
>ENST00000204604.5|SNV-8923-C-T|6
CCSRCTAHRR
>ENST00000637236.2|SNV-56299-T-C|1
EDAAELDDDPEDVSAWPWAHRR
>ENST00000473362.1|SNV-1394218-T-G|8
WIRGCTYHRLEIVCLSLL
>ENST00000392783.7|SNV-187328-G-A|1
KVTDERELR
>ENST00000273353.4|SNV-84474-G-A|2
AFMAMKNWPWMR
>ENST00000483071.1|SNV-3620-G-A|1
IAASETIALLFELARDLEVRGTR
>ENST00000371730.6|SNV-74367-A-C|5
LIKGIDPPHVLTPEMIPPSDRAR
>FUSION-ENST00000367103.4:604-ENST00000581977.7:20343|3
GLATTRSR
>ENST00000543715.1|SNV-156288-G-T|10
MAVMLLCLSYRIPLPTRLPSGVEER
>ENST00000482746.1|SNV-11220-G-A|4
MLQGAVIIFTGLFSVAFLGR
>ENST00000453514.5|INDEL-28994-C-CT|2
LFFGWVLFKWIWYPEQ
>ENST00000271857.6|MNV-5084-GC-G|9
SLWPPQRPSNSR
>ENST00000477241.1|SNV-29925-T-C|10
TWSTWRSRLQTR
>ENST00000469965.1|SNV-11170-C-T|2
LPVGGGVAK
>ENST00000263650.12|SNV-44367-G-C|1
ECVSPTATVTKKETLK
>ENST00000236979.2|SNV-55-A-C|1
HGMRRSK
>ENST00000539962.6|SNV-31216-A-G|4
FSLAATRSSDPVAIAFADMLK
>ENST00000268603.9|SNV-178478-G-T|SNV-178489-C-A|3
KLADLYCSKETFDDDS
>ENST00000623461.3|SNV-100476-T-C|1
LPPGGLWPKGIVWLML
>ENST00000343063.8|SNV-29925-T-C|3
QIADPQLR
>ENST00000318803.6|SNV-176846-C-T|1
MNDAPIRGYGRDVGNR
>ENST00000508803.6|SNV-107460-G-C|4
STKTEKPPPEPGNPKGK
>ENST00000658072.1|SNV-116119-C-G|3
HRVWLTANPTSSPVFRE
>ENST00000396604.5|SNV-35998-C-T|2
VHERLHTGDRPYQCEHAGCGK
>ENST00000475148.1|SNV-133720-A-T|1
QHFSPHPWTSASISCRNPGGTLPK
>ENST00000298229.7|SNV-6719-A-G|2
LGVVFEREK
>ENST00000374875.5|SNV-128575-C-A|1
SFEGNNNYDKPELRTFPALSTRFIR
>ENST00000508471.5|SNV-145464-G-A|3
SILKTLFEVMATKPETDDKK
>ENST00000257860.9|SNV-1981-G-C|6
MSHHPSGLRAAFSSTSYR
>ENST00000368234.7|SNV-900-G-C|1
MDIPFLGEIPAELQGR
>ENST00000467374.1|SNV-900-G-C|1
DIPFLGEIPAEVGGSS
>ENST00000370859.7|SNV-374078-C-G|3
LLDAKSVGLK
>ENST00000409592.7|SNV-156288-G-T|1
WGGGAGGTGVFKSGWLYK
>ENST00000469789.1|SNV-18236-A-T|3
PFLLFPTLWCTPHLMNSSR
>ENST00000314191.7|SNV-80596-G-C|4
RVLQQLIVAHFPMQSR
>ENST00000367033.4|SNV-205537-C-T|3
NVPYSQRLRAVDMDLEWR
>ENST00000294179.8|SNV-4691-C-A|5
IGKDLSNTFAKMEK
>ENST00000167586.7|MNV-3010-TGT-T|6
GQVGGDQCGDGRCTWR
>ENST00000623461.3|SNV-100476-T-C|7
TVESVRLPPGGLWPK
>ENST00000373491.3|SNV-24561-G-A|5
LEKFHQLLSSQNTDLDELR
>ENST00000470973.1|SNV-20337-C-T|2
MAIQTLEDLVILELLFLMYTVLVK
>ENST00000298097.7|SNV-31041-G-A|3
KSTSFQVYIMAFDIKSEDMLK
>ENST00000493220.5|SNV-165457-T-C|1
QHAGFSLIQHLIVLQVMQ
>ENST00000379611.10|SNV-21287-A-T|4
VTPSTLPEEVLDFEKFLQQSGGR
>ENST00000268603.9|SNV-178478-G-T|SNV-178489-C-A|2
LADLYCSK
>ENST00000424419.6|SNV-74984-C-T|2
MPASCSISV
>ENST00000167586.7|INDEL-3006-G-GTG|3
GQVGGEMSMWR
>ENST00000294008.4|SNV-5079-G-A|5
ADPERLRHASEECSLEATR
>ENST00000488743.6|SNV-8444-G-A|3
QCSPSSRCPSAWAASLAWSCSHITR
>ENST00000503790.6|MNV-1267-GAGA-G|3
SRAEDCLFADFR
>ENST00000403733.8|SNV-108720-A-G|3
TTQIEDPGK
>ENST00000298097.7|SNV-31041-G-A|2
STSFQVYIMAFDIK
>ENST00000574163.1|SNV-34663-C-T|1
TWKEPSAPRSCLSK
>ENST00000470566.1|SNV-25401-C-T|1
TSSPYQGFLGLET
>ENST00000297258.11|SNV-3425-G-C|2
KLVVECVMNNVTCTR
>ENST00000484081.1|SNV-78453-T-G|1
WECMSSYLREQGKALVSEEGEGK
>ENST00000410059.6|SNV-1394218-T-G|1
LYASACSERYLGMPSK
>ENST00000503888.5|MNV-1267-GAGA-G|4
SRAEDCLFAVYPTQYMYLK
>ENST00000318803.6|SNV-176846-C-T|5
QGSQIDQTECVIRMNDAPIR
>FUSION-ENST00000367103.4:604-ENST00000581977.7:20343|6
TQEKFALKGLATTR
>ENST00000397063.8|SNV-158466-G-C|6
MDLIDILWRQDIHLGVSR
>ENST00000503888.5|MNV-1267-GAGA-G|2
AEDCLFAVYPTQYMYLK
>ENST00000167586.7|MNV-3010-TGT-T|4
CTWRGPEPHSER
>ENST00000492950.5|SNV-1585-A-T|2
GSGELGAALSRLALRPEPPTLR
>ENST00000376545.7|SNV-6973-C-T|1
LSVPTSDEEDEVPAPKPCGGKKTK
>FUSION-ENST00000394142.7:6479-ENST00000314073.9:105134|1
GPAAIDLPRLRK
>ENST00000265085.10|SNV-56702-C-T|2
GDQPLHSGLGSSHCFSHQNGER
>ENST00000376828.6|SNV-1793-C-A|1
CVEWLHRYLENGKEMLQR
>ENST00000524395.5|SNV-1625-C-T|1
VCRPCSIWRAKATLDMPDEEFR
>ENST00000496741.5|SNV-27900-G-T|2
MIFGILSSNNDVKKLLR
>ENST00000473362.1|SNV-1394218-T-G|4
MPQLALKDTLGCHLR
>ENST00000278829.7|SNV-825-C-T|5
RVYDISRWVQR
>ENST00000342992.10|SNV-56550-C-G|4
EDQGEYRFVIDGK
>ENST00000278550.12|SNV-764847-G-T|2
CQVTVFGRR
>ENST00000566821.1|SNV-6038-A-G|3
FLAGGEMPILSLLTI
>ENST00000460627.5|SNV-8923-C-T|8
MLFPLHGPPAVSPRDQN
>ENST00000476662.1|SNV-3271-G-A|1
AGAEQQERDLGAPAHHAEPGD
>ENST00000394440.8|SNV-11694-G-C|1
VSNSGITTVEKAKIGLIQFCLSAPK
>ENST00000453514.5|INDEL-28994-C-CT|4
EIQLLFPQSRLFFGWVLFK
>ENST00000263666.9|SNV-241206-C-T|4
DRLLWER
>ENST00000658072.1|SNV-116119-C-G|13
CLQVALAVAARGK
>ENST00000572732.1|SNV-50915-C-T|4
MLQCWSPWPWKCWHSCQTRQR
>ENST00000410059.6|SNV-1394218-T-G|3
CGSVVAPITDLKLYASACSER
>ENST00000409508.8|SNV-235961-G-C|1
LASQEADLQLRNHDAEALITK
>ENST00000298229.7|SNV-6719-A-G|3
LGVVFER
>ENST00000555000.5|MNV-17238-AAT-A|2
VKIIASDTLGVHLCIHAP
>ENST00000316793.7|SNV-16524-T-C|1
FLCCPASYLKGRR
>ENST00000534491.5|SNV-44367-G-C|5
QSTGCATGQTRNVCPPPPR
>ENST00000469789.1|SNV-18236-A-T|6
MVHPSFNELFQDSWTPELKLKLIK
>ENST00000278550.12|SNV-764847-G-T|5
EQARCQVTVFGR
>ENST00000357162.6|SNV-858404-A-C|2
QNNLLTVQLTQPR
>ENST00000434457.6|SNV-141365-G-A|3
SLYREILFLSLVSLRR
>ENST00000499527.6|SNV-127988-G-A|3
EGSVQNGLPKSR
>FUSION-ENST00000421182.5:56817-ENST00000225964.10:14869|1
FTQVTPTSLSAQWTPPSRA
>ENST00000425427.6|SNV-139003-G-C|2
SPPELVAEIVLVDDFSHR
>ENST00000263967.4|SNV-70190-G-A|2
QEKDFLWSHR
>ENST00000557727.1|INDEL-70291-A-ACCATCACCA|1
LHHHHHHPHPHHHHHHHHHHPGLR
>ENST00000263666.9|SNV-241206-C-T|3
DRLLWERALK
>ENST00000469965.1|SNV-11170-C-T|4
VISALDGPSTASDRLPVGGGVAK
>ENST00000368804.5|MNV-2631-AGAA-A|6
FEPRDRQLEEPGQR
