# Supplementary material for: Identification of non-canonical peptides with moPepGen
Source: Nat Biotechnol. 2025 Jun 16;44(4):568–73. doi: 10.1038/s41587-025-02701-0 (PMC12680078; doi:10.1038/s41587-025-02701-0)
Supplement: Supplementary file 4 — Supplementary Data: Cancer cell line variant peptide database. Custom peptide database FASTA file for each of the 376 cell lines from the Cancer Cell Line Encyclopedia with proteomics characterization or used in the reference channel. Variant peptide FASTA files were produced by moPepGen as the result of cell-line-specific publicly available mutations and fusions. [file 41587_2025_2701_MOESM4_ESM.zip › ACH-000447.fasta]

>FUSION-ENST00000484767.5:338863-ENST00000426809.5:340402|1824
GKGNEYSQIN
>FUSION-ENST00000484767.5:338863-ENST00000426809.5:340402|3181
MAFEFPR
>FUSION-ENST00000551425.1:10651-ENST00000541515.3:4141|100
WAAAAAETSGPPR
>ENST00000540831.1|SNV-52979-G-A|13
MLMLSPGSK
>FUSION-ENST00000484767.5:338863-ENST00000426809.5:340402|1076
DPPVLASQSVGITGMSHR
>FUSION-ENST00000484767.5:338863-ENST00000426809.5:340402|235
NAHLQYLLSVDVARLGK
>ENST00000539008.6|SNV-52979-G-A|1
EDEAHEGCSRENLGR
>FUSION-ENST00000484767.5:338863-ENST00000426809.5:340402|1647
VAEYPEIRLER
>FUSION-ENST00000484767.5:338863-ENST00000426809.5:340402|2700
MPLYFDIILHLQK
>FUSION-ENST00000551425.1:10651-ENST00000541515.3:4141|111
QQRAGPPGKPPSPRR
>FUSION-ENST00000484767.5:338863-ENST00000426809.5:340402|1847
HLYSEPLEK
>ENST00000341594.9|SNV-264755-C-T|5
EDWKNFHSNLHQKEFALENLK
>FUSION-ENST00000484767.5:338863-ENST00000426809.5:340402|1198
YIHLQCLHLSC
>ENST00000361924.6|SNV-83589-G-A|2
ALENRLESESAAK
>ENST00000618853.5|SNV-12033-G-C|5
RAFPPYGLHGGEPGAR
>FUSION-ENST00000551425.1:10651-ENST00000541515.3:4141|587
RVTAPRGGGSER
>ENST00000485653.1|SNV-49771-A-G|6
LIIVVSGSSGWGKLWK
>FUSION-ENST00000551425.1:10651-ENST00000541515.3:4141|595
LRNGSGGNSHGGGRR
>FUSION-ENST00000484767.5:338863-ENST00000426809.5:340402|3304
EGVWVVILK
>ENST00000449076.6|SNV-21001-A-C|2
IEMEAPCLMLASR
>FUSION-ENST00000484767.5:338863-ENST00000426809.5:340402|3294
EWHLAQASWLFCHGSCTPVCR
>FUSION-ENST00000484767.5:338863-ENST00000426809.5:340402|947
VKDAEVLFFPSGLPTRENHHFSR
>FUSION-ENST00000484767.5:338863-ENST00000426809.5:340402|1827
CSLSAWNCCAGRKMGK
>FUSION-ENST00000484767.5:338863-ENST00000426809.5:340402|3539
WNLVPAKML
>FUSION-ENST00000484767.5:338863-ENST00000426809.5:340402|565
TTIMTCIRNLR
>FUSION-ENST00000484767.5:338863-ENST00000426809.5:340402|2213
MHTVFWRHSRK
>ENST00000525599.1|SNV-1222-A-G|2
EPAELPARGR
>ENST00000265870.7|SNV-43965-A-G|12
RDTMKYVCGHHGIR
>FUSION-ENST00000484767.5:338863-ENST00000426809.5:340402|2898
MKNTGKSYWR
>FUSION-ENST00000484767.5:338863-ENST00000426809.5:340402|1716
SLRNRHTDFHNG
>FUSION-ENST00000484767.5:338863-ENST00000426809.5:340402|1819
LPELEQAFLPFPMCPFSTR
>FUSION-ENST00000484767.5:338863-ENST00000426809.5:340402|2364
EIPQKKFK
>FUSION-ENST00000484767.5:338863-ENST00000426809.5:340402|2693
SCKNTSTKIFHLPFIK
>FUSION-ENST00000484767.5:338863-ENST00000426809.5:340402|2957
MHFLIPHVWGALRKPK
>FUSION-ENST00000484767.5:338863-ENST00000426809.5:340402|2218
MDLLIDADWTVDRVAM
>FUSION-ENST00000484767.5:338863-ENST00000426809.5:340402|464
MVCLTLPFMLMVKSS
>FUSION-ENST00000484767.5:338863-ENST00000426809.5:340402|1256
LYNKNSSFR
>FUSION-ENST00000484767.5:338863-ENST00000426809.5:340402|1594
MSRLQKFSPML
>FUSION-ENST00000551425.1:10651-ENST00000541515.3:4141|351
TTHSNEKSWIMTGRPK
>FUSION-ENST00000484767.5:338863-ENST00000426809.5:340402|1144
LFRLYHIDQLLVTLSLRHSQ
>FUSION-ENST00000484767.5:338863-ENST00000426809.5:340402|3131
MDDTVPAFEQSNCVYWSKECIDMKK
>FUSION-ENST00000484767.5:338863-ENST00000426809.5:340402|723
MSLVLRHVEFEVLAGHPR
>FUSION-ENST00000484767.5:338863-ENST00000426809.5:340402|1417
QEQTHSKASRR
>FUSION-ENST00000551425.1:10651-ENST00000541515.3:4141|118
LPSAAARATR
>FUSION-ENST00000484767.5:338863-ENST00000426809.5:340402|1509
GYFNTPLSTLDRSTR
>ENST00000372396.4|SNV-42129-C-T|2
ASEDWMCSRCSANALEEDCCLCSL
>FUSION-ENST00000484767.5:338863-ENST00000426809.5:340402|1637
IDLAMRAVFWFHMNFK
>ENST00000515144.5|SNV-263262-C-T|4
MAAASLIRFPSPHGR
>ENST00000647821.1|SNV-35622-G-A|6
RETRDIHNYIK
>FUSION-ENST00000484767.5:338863-ENST00000426809.5:340402|3119
MPIPEDWE
>FUSION-ENST00000484767.5:338863-ENST00000426809.5:340402|2605
KLEDLISHPDCSDSCMALKQSSHR
>ENST00000504376.6|SNV-877969-G-A|1
LHSNLDKGEGTVK
>ENST00000317025.13|INDEL-52642-C-CT|4
RPRSVLNTQPEQTNAGEVASSLSK
>FUSION-ENST00000484767.5:338863-ENST00000426809.5:340402|438
GVQSVGQEACFGVLCLVLDNDSR
>FUSION-ENST00000551425.1:10651-ENST00000541515.3:4141|599
GGEGAGRGGPR
>FUSION-ENST00000484767.5:338863-ENST00000426809.5:340402|1120
SEMEIKTLR
>FUSION-ENST00000484767.5:338863-ENST00000426809.5:340402|465
VCLTLPFMLMVK
>ENST00000471347.5|SNV-133470-T-C|2
AFATQGSAQPRRSQGR
>FUSION-ENST00000484767.5:338863-ENST00000426809.5:340402|2214
HTVFWRHSR
>FUSION-ENST00000551425.1:10651-ENST00000541515.3:4141|441
MQNMFKVWVL
>ENST00000368799.2|SNV-11474-G-A|1
QARSSPGERHGSGHQQSADSSR
>FUSION-ENST00000484767.5:338863-ENST00000426809.5:340402|375
MCPVKPRD
>FUSION-ENST00000484767.5:338863-ENST00000426809.5:340402|1634
RAVFWFHMNFK
>ENST00000609923.6|SNV-43965-A-G|1
YVCGHHGIRKGLYR
>ENST00000295962.8|INDEL-33424-C-CA|2
HLHGWPGGWGVCCLLPIGCLQPVSR
>FUSION-ENST00000484767.5:338863-ENST00000426809.5:340402|409
SWWIFQCTPWTEGRFCMPPVPL
>FUSION-ENST00000484767.5:338863-ENST00000426809.5:340402|1025
ARMCARACVCER
>ENST00000525599.1|SNV-1222-A-G|5
LPPREPAELPAR
>FUSION-ENST00000484767.5:338863-ENST00000426809.5:340402|1436
TTGYITK
>FUSION-ENST00000484767.5:338863-ENST00000426809.5:340402|1187
MPSPQLLIKILIRAR
>FUSION-ENST00000484767.5:338863-ENST00000426809.5:340402|2260
MAVCFSFLCL
>FUSION-ENST00000484767.5:338863-ENST00000426809.5:340402|2255
TLIGAVK
>FUSION-ENST00000484767.5:338863-ENST00000426809.5:340402|2319
WWSKTGVGNMR
>FUSION-ENST00000484767.5:338863-ENST00000426809.5:340402|2143
LSSSDLLRSLCSR
>ENST00000618425.4|SNV-18114-A-C|4
THTGEKPYRCSPCER
>FUSION-ENST00000484767.5:338863-ENST00000426809.5:340402|2913
MLTFTMSR
>FUSION-ENST00000484767.5:338863-ENST00000426809.5:340402|376
MCPVKPR
>FUSION-ENST00000484767.5:338863-ENST00000426809.5:340402|902
KTKIHCYTK
>FUSION-ENST00000484767.5:338863-ENST00000426809.5:340402|887
SLQIFEKVSNG
>FUSION-ENST00000484767.5:338863-ENST00000426809.5:340402|2560
RTLTFAFPDSFYMNNANVKR
>FUSION-ENST00000551425.1:10651-ENST00000541515.3:4141|56
LFQRALAPSARPRG
>FUSION-ENST00000484767.5:338863-ENST00000426809.5:340402|1914
MLYQFSFHSLLGK
>FUSION-ENST00000484767.5:338863-ENST00000426809.5:340402|1681
VMPRFSSRVFMVLGLTFK
>FUSION-ENST00000484767.5:338863-ENST00000426809.5:340402|815
LEPEWGTLEEEEVGGRGLGGR
>FUSION-ENST00000484767.5:338863-ENST00000426809.5:340402|1261
MYISLVSHYGCLEPGKGGR
>FUSION-ENST00000484767.5:338863-ENST00000426809.5:340402|868
AVSRQVR
>ENST00000635925.1|SNV-89832-G-A|1
KESIQAKLTLAFLYLLLYLEDQQK
>FUSION-ENST00000484767.5:338863-ENST00000426809.5:340402|3202
FMSGDPGESLTGK
>FUSION-ENST00000484767.5:338863-ENST00000426809.5:340402|3628
NFSGLDRRSNQSQYFLKPK
>ENST00000495172.1|SNV-108828-C-T|2
MGYRGGLDTK
>FUSION-ENST00000484767.5:338863-ENST00000426809.5:340402|1429
TLHWVLKFVSVTQR
>FUSION-ENST00000484767.5:338863-ENST00000426809.5:340402|3154
EMDILINHFSLR
>ENST00000525979.5|SNV-155209-T-C|3
KRSHLQGSIFTPAI
>FUSION-ENST00000484767.5:338863-ENST00000426809.5:340402|2544
EKLRSYVEWPYQLLWGK
>FUSION-ENST00000484767.5:338863-ENST00000426809.5:340402|3358
TVTVPRGQVYK
>ENST00000260731.5|SNV-20303-C-T|4
SGAVDKRVR
>FUSION-ENST00000484767.5:338863-ENST00000426809.5:340402|2849
AHSTNAK
>ENST00000399975.7|SNV-6050-C-A|1
DCKTDNKVK
>ENST00000269499.10|SNV-41588-G-C|5
RSLSSINKNK
>ENST00000378802.5|SNV-17640-G-A|7
DPRYFPNPEEFQPERFFPK
>FUSION-ENST00000484767.5:338863-ENST00000426809.5:340402|2404
SFRIPRALE
>FUSION-ENST00000484767.5:338863-ENST00000426809.5:340402|1055
FNTIQHLS
>FUSION-ENST00000484767.5:338863-ENST00000426809.5:340402|1011
HHITPPSHSFPKFSR
>ENST00000378714.7|SNV-19042-G-C|5
KVTPHSVNSGK
>FUSION-ENST00000551425.1:10651-ENST00000541515.3:4141|436
WRFLGPSQDTPLCRFPHPQLTVSSK
>FUSION-ENST00000484767.5:338863-ENST00000426809.5:340402|1497
IDHIVGSKALLSK
>ENST00000526148.5|SNV-8188-A-T|1
KPPPSMEELLK
>FUSION-ENST00000484767.5:338863-ENST00000426809.5:340402|1060
ACSILNHITHPQR
>FUSION-ENST00000484767.5:338863-ENST00000426809.5:340402|394
YVVMDSVGPFPGICIKHLCSPGVSD
>ENST00000672586.1|SNV-7105-A-G|6
RLKELIGATAGELHTGR
>ENST00000533169.1|SNV-35949-A-G|5
AALLLMVNGKILRDFLFVTMWMFHR
>ENST00000521971.5|SNV-5731-C-T|5
HPEKLATVLFGACDGEVGDDK
>FUSION-ENST00000551425.1:10651-ENST00000541515.3:4141|270
AGGPEPARR
>FUSION-ENST00000484767.5:338863-ENST00000426809.5:340402|1362
TGLCSPKHNTTDPTSPELGCGSQKK
>FUSION-ENST00000551425.1:10651-ENST00000541515.3:4141|192
AESGTEQPPR
>FUSION-ENST00000484767.5:338863-ENST00000426809.5:340402|357
MSDAVVRTQR
>FUSION-ENST00000484767.5:338863-ENST00000426809.5:340402|3442
RKQISVCIMALLCISR
>FUSION-ENST00000484767.5:338863-ENST00000426809.5:340402|3012
VNSAHCCKT
>FUSION-ENST00000484767.5:338863-ENST00000426809.5:340402|3296
WPFFRQTAPQLDR
>FUSION-ENST00000484767.5:338863-ENST00000426809.5:340402|2681
CTSQDICIFAV
>FUSION-ENST00000551425.1:10651-ENST00000541515.3:4141|89
TEPPMTLR
>FUSION-ENST00000484767.5:338863-ENST00000426809.5:340402|1748
MLSLPPPRR
>FUSION-ENST00000551425.1:10651-ENST00000541515.3:4141|451
LDRDILDR
>ENST00000492125.1|SNV-5112-G-A|6
SLTDAHGKGVSGVLQEVIS
>ENST00000437750.2|SNV-76925-C-A|2
HIDCHTTYISDLEFSSDFTLK
>FUSION-ENST00000484767.5:338863-ENST00000426809.5:340402|1188
PSPQLLIKILIR
>FUSION-ENST00000484767.5:338863-ENST00000426809.5:340402|1310
DGGGGKK
>FUSION-ENST00000551425.1:10651-ENST00000541515.3:4141|596
LRNGSGGNSHGGGR
>FUSION-ENST00000484767.5:338863-ENST00000426809.5:340402|2589
VADVLSRAK
>FUSION-ENST00000484767.5:338863-ENST00000426809.5:340402|2266
ASVIGCLIPRLPTSR
>ENST00000322937.10|SNV-1089-G-A|1
IPLFKIK
>FUSION-ENST00000484767.5:338863-ENST00000426809.5:340402|3571
PANIAFILQPMYQGVILIFKPYYLR
>FUSION-ENST00000484767.5:338863-ENST00000426809.5:340402|1513
RGVCSIL
>FUSION-ENST00000484767.5:338863-ENST00000426809.5:340402|3664
MRPCLKIEK
>FUSION-ENST00000484767.5:338863-ENST00000426809.5:340402|1597
LLISLRRFWAETMGFSR
>FUSION-ENST00000484767.5:338863-ENST00000426809.5:340402|1932
YISPACR
>FUSION-ENST00000551425.1:10651-ENST00000541515.3:4141|316
MQPRAESEADPLR
>FUSION-ENST00000484767.5:338863-ENST00000426809.5:340402|216
MSLAQFHFLWNYVCNYIAS
>FUSION-ENST00000484767.5:338863-ENST00000426809.5:340402|598
NKANAILDPQLAQDSSYSG
>FUSION-ENST00000551425.1:10651-ENST00000541515.3:4141|590
MEGLVRR
>ENST00000361924.6|SNV-83589-G-A|1
ALENRLESESAAKLAELK
>FUSION-ENST00000484767.5:338863-ENST00000426809.5:340402|3735
TLLSHALPTSIVFLVVLR
>ENST00000570076.5|SNV-13050-C-T|2
IGVVGGLDFEKVQEQLGNDER
>FUSION-ENST00000484767.5:338863-ENST00000426809.5:340402|909
LSTVQKKGCSLLHTPPPPLDVFN
>FUSION-ENST00000484767.5:338863-ENST00000426809.5:340402|3227
LPFSCPLAFFFPSPFLSFR
>FUSION-ENST00000484767.5:338863-ENST00000426809.5:340402|1943
GKWGSPAFPASVEYIER
>FUSION-ENST00000484767.5:338863-ENST00000426809.5:340402|874
CSWLLVGRSGSIQHSSYVLPK
>FUSION-ENST00000484767.5:338863-ENST00000426809.5:340402|1558
MSMECSSICLYPLLFP
>FUSION-ENST00000484767.5:338863-ENST00000426809.5:340402|3667
MFDVIISIVSGRHEPQSYK
>ENST00000525364.5|SNV-558-A-G|1
ATGSPVSIFVYDVKPGAEEQAQVAK
>ENST00000515144.5|SNV-263262-C-T|6
MAAASLIR
>FUSION-ENST00000484767.5:338863-ENST00000426809.5:340402|2031
ACSMLAGSLIAALIMVLRQC
>ENST00000310454.10|SNV-147591-G-A|1
IPIPVDRSCGGL
>FUSION-ENST00000484767.5:338863-ENST00000426809.5:340402|2387
RGSSYSSFTSQF
>FUSION-ENST00000484767.5:338863-ENST00000426809.5:340402|3501
MEARPSSSK
>ENST00000319653.14|MNV-108867-GAGAACGGGCCTCCAGA-G|1
NAQMLSRRK
>FUSION-ENST00000484767.5:338863-ENST00000426809.5:340402|2499
MKLSVSALKK
>FUSION-ENST00000484767.5:338863-ENST00000426809.5:340402|1628
AVFWFHMNFKVVFSNSVK
>FUSION-ENST00000484767.5:338863-ENST00000426809.5:340402|573
MTVEEGSTINRR
>FUSION-ENST00000484767.5:338863-ENST00000426809.5:340402|2467
MSMPVICRPLF
>FUSION-ENST00000484767.5:338863-ENST00000426809.5:340402|1325
MLHKLQPETCPKI
>ENST00000457545.7|INDEL-28669-C-CGTG|4
LSDEEMATILSFNRNWRAFDVFK
>FUSION-ENST00000551425.1:10651-ENST00000541515.3:4141|454
VCLLANAKLDRDILDR
>FUSION-ENST00000484767.5:338863-ENST00000426809.5:340402|3384
LSRGAYASIQVR
>ENST00000287777.5|SNV-690-G-T|4
EEAVFEAVMRWAVSGDAEAQAERQR
>FUSION-ENST00000484767.5:338863-ENST00000426809.5:340402|2227
MQLLCVGDVHIRRMPYLF
>ENST00000521168.5|SNV-110039-G-C|6
RKGIPWIYLIWLDIACK
>ENST00000361654.8|SNV-81116-C-T|1
LEVTCTDHQREITSLKEHFGAR
>ENST00000259989.7|SNV-6535-G-A|3
LHHACQGAPVLRPSVCRK
>FUSION-ENST00000484767.5:338863-ENST00000426809.5:340402|1933
MYISPACR
>FUSION-ENST00000484767.5:338863-ENST00000426809.5:340402|2280
MSSALYGAALSLFPWK
>FUSION-ENST00000484767.5:338863-ENST00000426809.5:340402|2748
RLMAVVHPGFPGKLLLSSSLFK
>FUSION-ENST00000551425.1:10651-ENST00000541515.3:4141|459
MVCLLANAK
>ENST00000341594.9|SNV-416374-G-C|1
EVNIRWNNLLEEIAEQLQSSK
>FUSION-ENST00000484767.5:338863-ENST00000426809.5:340402|1829
CSLSAWNCCAGR
>FUSION-ENST00000484767.5:338863-ENST00000426809.5:340402|3330
ESGKAAQG
>FUSION-ENST00000484767.5:338863-ENST00000426809.5:340402|3104
VIVSTGVK
>FUSION-ENST00000551623.1:10651-ENST00000541515.3:4141|7
ETRSDKAR
>FUSION-ENST00000484767.5:338863-ENST00000426809.5:340402|2484
TFPPIHEMKLQSCYIPSLLPR
>FUSION-ENST00000484767.5:338863-ENST00000426809.5:340402|1921
MHFTGLSVSLHQDVK
>FUSION-ENST00000484767.5:338863-ENST00000426809.5:340402|1838
PFLEVTKK
>FUSION-ENST00000484767.5:338863-ENST00000426809.5:340402|240
KNVLNIFLLDLFNTLAH
>FUSION-ENST00000484767.5:338863-ENST00000426809.5:340402|393
MDSVGPFPGICIK
>FUSION-ENST00000484767.5:338863-ENST00000426809.5:340402|806
LSLRSWQDIQGETWAVVRCLAIGYR
>FUSION-ENST00000484767.5:338863-ENST00000426809.5:340402|566
TTIMTCIR
>FUSION-ENST00000484767.5:338863-ENST00000426809.5:340402|2489
MASCVLCSITLFCLSLVIW
>ENST00000485653.1|SNV-49771-A-G|7
LIIVVSGSSGWGK
>FUSION-ENST00000484767.5:338863-ENST00000426809.5:340402|479
FNSQAPHFLSVDASLLFPFLSSKR
>FUSION-ENST00000484767.5:338863-ENST00000426809.5:340402|3289
EVSCSQQVSAS
>ENST00000226382.4|SNV-2434-C-T|1
FCKQERAAAAAAAAAK
>FUSION-ENST00000484767.5:338863-ENST00000426809.5:340402|3393
MHILARDSSVCR
>FUSION-ENST00000484767.5:338863-ENST00000426809.5:340402|137
HVLLIIPRCCG
>FUSION-ENST00000484767.5:338863-ENST00000426809.5:340402|1130
LDDCECLQVQMNSIEMSEMEIK
>FUSION-ENST00000551425.1:10651-ENST00000541515.3:4141|340
AGFYTGSSSLS
>ENST00000435213.6|SNV-108828-C-T|2
FLNLLGDTITLKGWMGYRGGLDTK
>FUSION-ENST00000484767.5:338863-ENST00000426809.5:340402|2481
MKLQSCYIPSLLPRFALVW
>FUSION-ENST00000484767.5:338863-ENST00000426809.5:340402|2372
MESSMEIPQK
>ENST00000310454.10|SNV-147591-G-A|4
RIPIPVDR
>FUSION-ENST00000484767.5:338863-ENST00000426809.5:340402|1163
DGFRHVGQAGLK
>FUSION-ENST00000484767.5:338863-ENST00000426809.5:340402|1156
AVMSARRGTVVK
>FUSION-ENST00000484767.5:338863-ENST00000426809.5:340402|1146
SDIPVLEGPCVCARLFR
>FUSION-ENST00000484767.5:338863-ENST00000426809.5:340402|3204
VVGLCMVN
>FUSION-ENST00000484767.5:338863-ENST00000426809.5:340402|1750
MLSLPPPR
>FUSION-ENST00000484767.5:338863-ENST00000426809.5:340402|2063
MIIIGLLLSSKNRGK
>FUSION-ENST00000484767.5:338863-ENST00000426809.5:340402|1996
VCILLACLSLSTRMLNCEKVR
>FUSION-ENST00000484767.5:338863-ENST00000426809.5:340402|3066
PVLCRANEASGVVEK
>FUSION-ENST00000484767.5:338863-ENST00000426809.5:340402|3178
MAFEFPRRSATFSLGR
>FUSION-ENST00000551425.1:10651-ENST00000541515.3:4141|145
HRQQQPPREQR
>FUSION-ENST00000484767.5:338863-ENST00000426809.5:340402|2917
STSHLAPCK
>ENST00000447579.5|SNV-18615-C-A|1
ASGTKDACPEPQGP
>FUSION-ENST00000551623.1:10651-ENST00000541515.3:4141|2
GKGGQGKK
>ENST00000503204.1|SNV-750100-G-T|9
YGRHKQTCISSCPVK
>FUSION-ENST00000484767.5:338863-ENST00000426809.5:340402|2306
TQTSLRNC
>ENST00000471975.2|SNV-60710-C-T|2
MSGHHDSNCQVT
>ENST00000379935.8|INDEL-31582-G-GA|6
ETRVSTLGKK
>ENST00000379935.8|INDEL-31582-G-GA|7
METRVSTLGKK
>FUSION-ENST00000484767.5:338863-ENST00000426809.5:340402|969
MPVQNTDII
>FUSION-ENST00000484767.5:338863-ENST00000426809.5:340402|2196
MKSQIDGLDLKTK
>ENST00000271588.9|SNV-455391-G-T|2
EAETYLMR
>FUSION-ENST00000484767.5:338863-ENST00000426809.5:340402|3362
KYSGQGAISIEAVIKTVTVPR
>ENST00000399975.7|SNV-6050-C-A|3
ALVNVEWNICKDCKTDNK
>FUSION-ENST00000551425.1:10651-ENST00000541515.3:4141|480
LNQGRHQ
>FUSION-ENST00000484767.5:338863-ENST00000426809.5:340402|2256
MTLIGAVK
>FUSION-ENST00000484767.5:338863-ENST00000426809.5:340402|432
HCFCYSFSFSLVESTRSSQIGLQCQ
>ENST00000418766.5|INDEL-78730-C-CA|6
EAKKVSTR
>FUSION-ENST00000551425.1:10651-ENST00000541515.3:4141|598
GGEGAGRGGPRLR
>FUSION-ENST00000484767.5:338863-ENST00000426809.5:340402|3636
TSGFDSPQFCEH
>FUSION-ENST00000484767.5:338863-ENST00000426809.5:340402|2413
MATIKKLK
>FUSION-ENST00000484767.5:338863-ENST00000426809.5:340402|2736
LLLSSSLFKFQTNCEAR
>FUSION-ENST00000484767.5:338863-ENST00000426809.5:340402|3356
MERAECSYMGR
>FUSION-ENST00000484767.5:338863-ENST00000426809.5:340402|987
GAEQAASLGLWK
>ENST00000388934.5|SNV-1040-G-C|2
LHALDPRFIVDYSR
>FUSION-ENST00000484767.5:338863-ENST00000426809.5:340402|3533
MTTKDSEYYLNLMK
>FUSION-ENST00000484767.5:338863-ENST00000426809.5:340402|3291
IAWSDGIAGGAR
>FUSION-ENST00000551425.1:10651-ENST00000541515.3:4141|344
RQIGGSLSPDHPSR
>ENST00000271588.9|SNV-455391-G-T|1
EAETYLMRVR
>FUSION-ENST00000484767.5:338863-ENST00000426809.5:340402|1767
WQSVGFIK
>ENST00000533228.1|SNV-19446-C-A|9
FILDHALRLWNIK
>ENST00000487874.1|SNV-39437-C-T|4
NKGILCKPVTQTK
>FUSION-ENST00000551425.1:10651-ENST00000541515.3:4141|104
EPARPAGAAGIRWLFLQ
>FUSION-ENST00000484767.5:338863-ENST00000426809.5:340402|3230
EALRKVLSV
>FUSION-ENST00000484767.5:338863-ENST00000426809.5:340402|3404
RKNLGEQLR
>FUSION-ENST00000484767.5:338863-ENST00000426809.5:340402|578
MEVETCKIHRGISCGFLFTL
>FUSION-ENST00000484767.5:338863-ENST00000426809.5:340402|1361
HNTTDPTSPELGCGSQK
>FUSION-ENST00000484767.5:338863-ENST00000426809.5:340402|1426
IDTLTSQLK
>ENST00000431162.6|SNV-30624-G-A|4
EQSYKNAVTNYKLAWK
>FUSION-ENST00000484767.5:338863-ENST00000426809.5:340402|1167
MSHHANFYIFYRDGFR
>FUSION-ENST00000402711.6:95599-ENST00000389048.8:698058|2
LKILLKILFCPS
>FUSION-ENST00000484767.5:338863-ENST00000426809.5:340402|203
RQSHLVSEHFVQNPVVGYK
>ENST00000473629.6|SNV-7630-C-G|2
PLSALLQMLVMQNC
>ENST00000553432.5|SNV-140441-C-T|3
EDPLLTPVLASENPFR
>ENST00000301744.7|INDEL-6355-A-AA|1
IHSGEKKT
>FUSION-ENST00000551425.1:10651-ENST00000541515.3:4141|102
RQHGLGW
>FUSION-ENST00000551425.1:10651-ENST00000541515.3:4141|39
WLPSSDHKYCRK
>FUSION-ENST00000484767.5:338863-ENST00000426809.5:340402|2780
IVLHQVSTH
>FUSION-ENST00000551425.1:10651-ENST00000541515.3:4141|411
VLNSVDK
>FUSION-ENST00000484767.5:338863-ENST00000426809.5:340402|291
MKNNEFLLIGRWTCR
>FUSION-ENST00000484767.5:338863-ENST00000426809.5:340402|981
LGSHQIINARYLHPR
>FUSION-ENST00000484767.5:338863-ENST00000426809.5:340402|2886
GSISCYEVGLTVNIAISYSLLIPLK
>FUSION-ENST00000484767.5:338863-ENST00000426809.5:340402|3467
EILCERK
>FUSION-ENST00000551425.1:10651-ENST00000541515.3:4141|311
AESEADPLRAHSLPFPSR
>FUSION-ENST00000484767.5:338863-ENST00000426809.5:340402|3600
KQPSTGR
>FUSION-ENST00000484767.5:338863-ENST00000426809.5:340402|2733
FQTNCEAR
>ENST00000361762.3|SNV-3766-G-A|7
NGYEAGKKDHK
>FUSION-ENST00000484767.5:338863-ENST00000426809.5:340402|1878
SPISGRRK
>FUSION-ENST00000484767.5:338863-ENST00000426809.5:340402|607
NEHGHWEADSLR
>FUSION-ENST00000484767.5:338863-ENST00000426809.5:340402|1315
LHAQVRGR
>FUSION-ENST00000484767.5:338863-ENST00000426809.5:340402|3454
MHLLVSSETWQEYRTGKSLK
>FUSION-ENST00000484767.5:338863-ENST00000426809.5:340402|3109
IQFQPLSK
>FUSION-ENST00000484767.5:338863-ENST00000426809.5:340402|1264
FLSPQTLVQ
>FUSION-ENST00000484767.5:338863-ENST00000426809.5:340402|130
ILSSGTGWLWGSKRILR
>ENST00000635749.1|SNV-526955-G-A|1
TYLITLIL
>FUSION-ENST00000484767.5:338863-ENST00000426809.5:340402|983
LGSHQIINAR
>FUSION-ENST00000484767.5:338863-ENST00000426809.5:340402|3478
MDSNFERSSTVNEMLSHSIPCYR
>FUSION-ENST00000484767.5:338863-ENST00000426809.5:340402|3524
MKQHQGLREWTLILK
>ENST00000367990.7|SNV-594-G-A|3
KLLAATVLLLTICSLEGALVQRQAK
>ENST00000478311.1|SNV-5897-G-T|9
TLMICNVSGENILR
>FUSION-ENST00000354725.8:338863-ENST00000426809.5:340402|73
EMRSVSRVFK
>FUSION-ENST00000484767.5:338863-ENST00000426809.5:340402|3352
AECSYMGR
>FUSION-ENST00000484767.5:338863-ENST00000426809.5:340402|245
LVTVRIK
>FUSION-ENST00000484767.5:338863-ENST00000426809.5:340402|997
VEREQGTK
>FUSION-ENST00000484767.5:338863-ENST00000426809.5:340402|3463
MEPAQSTDHLGWSFPAEFF
>ENST00000539008.6|SNV-52979-G-A|2
EDEAHEGCSR
>FUSION-ENST00000484767.5:338863-ENST00000426809.5:340402|1859
CPFLSTWTWEV
>FUSION-ENST00000484767.5:338863-ENST00000426809.5:340402|335
SQGLGEESQK
>FUSION-ENST00000484767.5:338863-ENST00000426809.5:340402|1818
LPELEQAFLPFPMCPFSTRINQCK
>ENST00000503204.1|SNV-750100-G-T|13
MHLQLPCQRACWLK
>ENST00000409021.9|SNV-135680-A-C|2
TDRPPATPEEDLDDATAR
>ENST00000232974.11|SNV-10204-A-G|4
SHMSIHIGHKQFMCQWCGKDFSMK
>ENST00000301740.13|SNV-13466-C-T|1
SCTSPAPWKRSR
>FUSION-ENST00000551425.1:10651-ENST00000541515.3:4141|54
LFFTFNQKGR
>ENST00000512921.4|SNV-116382-G-A|5
GQILNLTQALRDR
>FUSION-ENST00000484767.5:338863-ENST00000426809.5:340402|2180
LNTPLIFN
>ENST00000486481.1|SNV-7914-G-T|1
LINRKSL
>FUSION-ENST00000484767.5:338863-ENST00000426809.5:340402|755
MGNACFIWSEGIGPDLRRPR
>FUSION-ENST00000551425.1:10651-ENST00000541515.3:4141|130
LPGPGSAETR
>FUSION-ENST00000484767.5:338863-ENST00000426809.5:340402|3583
EYFKPFVETYCSEKK
>FUSION-ENST00000484767.5:338863-ENST00000426809.5:340402|1826
KMGKGNEYSQIN
>FUSION-ENST00000484767.5:338863-ENST00000426809.5:340402|1960
TPSPHKTYTLENTLWR
>FUSION-ENST00000484767.5:338863-ENST00000426809.5:340402|2896
NTGKSYWR
>ENST00000530384.5|SNV-6032-G-C|4
TRWSWYTPLYPASRCR
>ENST00000378802.5|SNV-17640-G-A|2
NAQGRHPYAYVPFSAGPR
>FUSION-ENST00000484767.5:338863-ENST00000426809.5:340402|3650
CSDCSTH
>FUSION-ENST00000551425.1:10651-ENST00000541515.3:4141|120
ARSPQQRQQR
>FUSION-ENST00000484767.5:338863-ENST00000426809.5:340402|2282
MEQAQGAGKHKR
>FUSION-ENST00000484767.5:338863-ENST00000426809.5:340402|2198
MKSQIDGLDLK
>ENST00000513811.5|INDEL-58828-C-CA|3
NLISLSIPSKKTINEYK
>FUSION-ENST00000551425.1:10651-ENST00000541515.3:4141|370
LTNVNKGR
>FUSION-ENST00000551425.1:10651-ENST00000541515.3:4141|234
AKASHKK
>FUSION-ENST00000551425.1:10651-ENST00000541515.3:4141|224
RGVVPCKSLSLPFSYK
>FUSION-ENST00000484767.5:338863-ENST00000426809.5:340402|2108
MLASFGTR
>FUSION-ENST00000484767.5:338863-ENST00000426809.5:340402|2608
MLNGPTSFFGASCLFGIHPLLK
>FUSION-ENST00000484767.5:338863-ENST00000426809.5:340402|575
MTVEEGSTINR
>FUSION-ENST00000484767.5:338863-ENST00000426809.5:340402|482
MFNSQAPHFLSVDASLLFPFLSSK
>FUSION-ENST00000484767.5:338863-ENST00000426809.5:340402|3061
VSPVSFSLGVPFRALLLPSYFK
>FUSION-ENST00000551425.1:10651-ENST00000541515.3:4141|410
VLNSVDKIINGPR
>FUSION-ENST00000484767.5:338863-ENST00000426809.5:340402|1164
SHHANFYIFYRDGFRHVGQAGLK
>FUSION-ENST00000484767.5:338863-ENST00000426809.5:340402|1833
MMCSLSAWNCCAGRK
>ENST00000310396.10|SNV-75579-G-T|4
ANRLPEIQQPLCIKEGLCQIVR
>FUSION-ENST00000484767.5:338863-ENST00000426809.5:340402|1228
PIIPALWEAWVR
>FUSION-ENST00000484767.5:338863-ENST00000426809.5:340402|978
TCEGCEAGR
>FUSION-ENST00000484767.5:338863-ENST00000426809.5:340402|1029
MFLPFVRGQGG
>ENST00000467672.5|INDEL-48075-G-GGACCTG|2
LPSGGPTAWPWTWTCRK
>FUSION-ENST00000484767.5:338863-ENST00000426809.5:340402|915
MQSLHTPPPFIQQSSTFHCERFRSR
>FUSION-ENST00000484767.5:338863-ENST00000426809.5:340402|3491
MIEIAKELELEVEPGDK
>FUSION-ENST00000551425.1:10651-ENST00000541515.3:4141|575
GTLAPRRPALEPAR
>ENST00000357063.7|SNV-2865-C-T|6
KDIILRTEQNLGR
>FUSION-ENST00000484767.5:338863-ENST00000426809.5:340402|2846
MESHRICFIFSLHLLTR
>FUSION-ENST00000484767.5:338863-ENST00000426809.5:340402|2428
LSDTSQSQDK
>FUSION-ENST00000551425.1:10651-ENST00000541515.3:4141|455
MVCLLANAKLDRDILDR
>FUSION-ENST00000484767.5:338863-ENST00000426809.5:340402|1949
KLCLLHFER
>FUSION-ENST00000484767.5:338863-ENST00000426809.5:340402|2059
NRGKLQFR
>FUSION-ENST00000484767.5:338863-ENST00000426809.5:340402|2682
MCTSQDICIFAV
>FUSION-ENST00000484767.5:338863-ENST00000426809.5:340402|681
MSSVKSVGR
>FUSION-ENST00000484767.5:338863-ENST00000426809.5:340402|719
HVEFEVLAGHPR
>ENST00000272342.6|SNV-5918-G-C|5
LKTQTQEEELMK
>FUSION-ENST00000484767.5:338863-ENST00000426809.5:340402|2516
RTGSGASPHLV
>FUSION-ENST00000484767.5:338863-ENST00000426809.5:340402|8
ESPSARK
>FUSION-ENST00000484767.5:338863-ENST00000426809.5:340402|3644
QPYCLYGK
>FUSION-ENST00000484767.5:338863-ENST00000426809.5:340402|391
MDSVGPFPGICIKHLCSPGVSD
>ENST00000008391.4|SNV-15442-G-A|3
HLSPPECLNASLLGGILR
>ENST00000409509.5|SNV-18615-C-A|4
SRPELEHK
>ENST00000485653.1|SNV-49771-A-G|3
LRCSLLLCQEAVAGASCGK
>FUSION-ENST00000484767.5:338863-ENST00000426809.5:340402|1968
QVSVLKARGHEDTK
>FUSION-ENST00000484767.5:338863-ENST00000426809.5:340402|994
EQGTKVSEK
>FUSION-ENST00000484767.5:338863-ENST00000426809.5:340402|2904
MRLLTPLIYQFAH
>FUSION-ENST00000551425.1:10651-ENST00000541515.3:4141|293
SPSLRHSQNHVLLKR
>ENST00000532757.5|SNV-21001-A-C|1
IEMEAPCLMLASFLHHHNSMWSDR
>FUSION-ENST00000484767.5:338863-ENST00000426809.5:340402|295
GMKNNEFLLIGR
>FUSION-ENST00000484767.5:338863-ENST00000426809.5:340402|3107
IQFQPLSKVIVSTGVK
>FUSION-ENST00000484767.5:338863-ENST00000426809.5:340402|1573
FASILLR
>FUSION-ENST00000484767.5:338863-ENST00000426809.5:340402|1069
CVFWQGRAA
>FUSION-ENST00000484767.5:338863-ENST00000426809.5:340402|886
MDKGSRAGSQPGALEDM
>FUSION-ENST00000484767.5:338863-ENST00000426809.5:340402|2953
ELLFVSVLWSVPR
>FUSION-ENST00000484767.5:338863-ENST00000426809.5:340402|2109
CCICVCQMNR
>FUSION-ENST00000484767.5:338863-ENST00000426809.5:340402|1477
TEIITNYLSDHSAIKLELR
>ENST00000562886.1|SNV-57592-C-G|3
TSASTSLCTLVLGQATAFKRDGAQ
>FUSION-ENST00000484767.5:338863-ENST00000426809.5:340402|2773
TCDHRAR
>FUSION-ENST00000484767.5:338863-ENST00000426809.5:340402|939
MKAGMEAVEAGNLCWDRLHLPYMVS
>FUSION-ENST00000484767.5:338863-ENST00000426809.5:340402|3474
SSTVNEMLSHSIPCYREILCERK
>FUSION-ENST00000484767.5:338863-ENST00000426809.5:340402|14
DAICEPSL
>FUSION-ENST00000484767.5:338863-ENST00000426809.5:340402|516
GGMGKYRNGTN
>ENST00000317802.9|SNV-436-A-G|1
NGFPGEEAHGLGGEKALETCGAGR
>FUSION-ENST00000484767.5:338863-ENST00000426809.5:340402|604
PQKGKGLVNQ
>FUSION-ENST00000484767.5:338863-ENST00000426809.5:340402|1356
GPGRAHIVCFCPQLPK
>ENST00000462861.1|SNV-47790-G-C|2
MQRKWTSTLWG
>FUSION-ENST00000484767.5:338863-ENST00000426809.5:340402|639
MEQWREHT
>ENST00000467672.5|INDEL-48075-G-GGACCTG|4
LPSGGPTAWPWTWTCR
>FUSION-ENST00000551425.1:10651-ENST00000541515.3:4141|510
MQLIASTKK
>FUSION-ENST00000551425.1:10651-ENST00000541515.3:4141|487
VSSFVIAT
>FUSION-ENST00000484767.5:338863-ENST00000426809.5:340402|1530
MGVVGKNVFAEITMEQISK
>FUSION-ENST00000551425.1:10651-ENST00000541515.3:4141|70
RGPAGAAASAGEMPR
>FUSION-ENST00000484767.5:338863-ENST00000426809.5:340402|3099
AVTDLGAK
>FUSION-ENST00000484767.5:338863-ENST00000426809.5:340402|657
VGELFLERGK
>FUSION-ENST00000484767.5:338863-ENST00000426809.5:340402|1666
ESFPHCLFFSGLSK
>ENST00000397063.8|SNV-158473-G-C|4
DLIDILWRQDIDLAVSREVFDFSQR
>FUSION-ENST00000484767.5:338863-ENST00000426809.5:340402|1229
MPIIPALWEAWVR
>FUSION-ENST00000484767.5:338863-ENST00000426809.5:340402|3177
AFEFPRRSATFSLGR
>FUSION-ENST00000484767.5:338863-ENST00000426809.5:340402|2427
MLSDTSQSQDKYCMIPVTR
>FUSION-ENST00000484767.5:338863-ENST00000426809.5:340402|2197
KSQIDGLDLK
>FUSION-ENST00000484767.5:338863-ENST00000426809.5:340402|2977
ETTSQISHPFQPDLTGFKK
>FUSION-ENST00000551425.1:10651-ENST00000541515.3:4141|217
REGWRSQR
>FUSION-ENST00000551425.1:10651-ENST00000541515.3:4141|46
SMWLPSSDHKYCR
>ENST00000357063.7|SNV-2865-C-T|5
DIILRTEQNLGR
>FUSION-ENST00000484767.5:338863-ENST00000426809.5:340402|1774
CYLSMKKK
>ENST00000392934.7|SNV-112154-T-C|1
AVNDLGTVETECKLEVKGGLSFCR
>ENST00000307441.13|SNV-44349-A-G|2
STLSEPHGVSMKHYDCGESGNNFR
>FUSION-ENST00000484767.5:338863-ENST00000426809.5:340402|1931
MYISPACRTMPGTW
>ENST00000618853.5|SNV-12033-G-C|1
AFPPYGLHGGEPGARGLNLLIRK
>FUSION-ENST00000484767.5:338863-ENST00000426809.5:340402|3247
VRQAGNGCQSPCMELIVQTI
>FUSION-ENST00000484767.5:338863-ENST00000426809.5:340402|2515
TGSGASPHLV
>FUSION-ENST00000484767.5:338863-ENST00000426809.5:340402|1472
NLTQSRSTTWK
>FUSION-ENST00000551425.1:10651-ENST00000541515.3:4141|140
QQQPPREQRQLR
>FUSION-ENST00000484767.5:338863-ENST00000426809.5:340402|1028
FLPFVRGQGG
>FUSION-ENST00000484767.5:338863-ENST00000426809.5:340402|2834
MHMLKPVLQCHLPRDYTAK
>ENST00000655603.1|SNV-2681-C-G|2
CALQVEWPSGAYFDCPRVPSLVVVN
>FUSION-ENST00000551425.1:10651-ENST00000541515.3:4141|471
MQDPIAEITEMNGVPPSKR
>FUSION-ENST00000484767.5:338863-ENST00000426809.5:340402|489
MFQNWSTR
>FUSION-ENST00000484767.5:338863-ENST00000426809.5:340402|2650
RGPSRWR
>ENST00000540831.1|SNV-52979-G-A|11
MLMLSPGSKEDEAHEGCSR
>ENST00000472866.6|SNV-30624-G-A|9
MGFIMEKEQSYKNAVTNYK
>FUSION-ENST00000484767.5:338863-ENST00000426809.5:340402|2691
IFHLPFIK
>ENST00000429027.6|SNV-236348-A-C|1
GNHTMAVK
>FUSION-ENST00000484767.5:338863-ENST00000426809.5:340402|985
GAEQAASLGLWKTCEGCEAGRSLQK
>FUSION-ENST00000484767.5:338863-ENST00000426809.5:340402|1336
SARNVISAFM
>FUSION-ENST00000484767.5:338863-ENST00000426809.5:340402|2347
MLSSLREKK
>FUSION-ENST00000484767.5:338863-ENST00000426809.5:340402|2554
NNANVKR
>FUSION-ENST00000484767.5:338863-ENST00000426809.5:340402|2616
GKLIMESLVNK
>FUSION-ENST00000484767.5:338863-ENST00000426809.5:340402|2230
QLLCVGDVHIR
>FUSION-ENST00000551425.1:10651-ENST00000541515.3:4141|47
SMWLPSSDHK
>FUSION-ENST00000484767.5:338863-ENST00000426809.5:340402|2845
ESHRICFIFSLHLLTR
>FUSION-ENST00000484767.5:338863-ENST00000426809.5:340402|933
MEAVEAGNLCWDRLHLPYMVS
>FUSION-ENST00000484767.5:338863-ENST00000426809.5:340402|2304
FFLVHSTSNHFHLDLK
>FUSION-ENST00000484767.5:338863-ENST00000426809.5:340402|3053
WHLCASLSRASYN
>FUSION-ENST00000484767.5:338863-ENST00000426809.5:340402|1581
MILAVGLP
>FUSION-ENST00000484767.5:338863-ENST00000426809.5:340402|2523
MCIHTEKVSLQL
>FUSION-ENST00000484767.5:338863-ENST00000426809.5:340402|340
QDPARHFLNWLGR
>FUSION-ENST00000484767.5:338863-ENST00000426809.5:340402|1595
FWAETMGFSR
>FUSION-ENST00000484767.5:338863-ENST00000426809.5:340402|1678
PRFSSRVFMVLGLTFK
>FUSION-ENST00000484767.5:338863-ENST00000426809.5:340402|354
SDAVVRTQRACSR
>FUSION-ENST00000484767.5:338863-ENST00000426809.5:340402|3489
MIEIAKELELEVEPGDKTELLK
>FUSION-ENST00000484767.5:338863-ENST00000426809.5:340402|2789
GEWPASTVIPSLSWPKLSH
>FUSION-ENST00000484767.5:338863-ENST00000426809.5:340402|2954
KPKELLFVSVLWSVPRFCCR
>ENST00000301740.13|SNV-13466-C-T|4
SRSCTSPAPWKR
>FUSION-ENST00000484767.5:338863-ENST00000426809.5:340402|3333
STRLNSEEKESGK
>ENST00000008391.4|SNV-15442-G-A|4
RHLSPPECLNASLLGGILRR
>FUSION-ENST00000484767.5:338863-ENST00000426809.5:340402|2542
GLELGQR
>FUSION-ENST00000484767.5:338863-ENST00000426809.5:340402|2674
FQEIMSQKYGKIIHFIYTSK
>FUSION-ENST00000484767.5:338863-ENST00000426809.5:340402|616
MPSCSFC
>FUSION-ENST00000484767.5:338863-ENST00000426809.5:340402|3676
VAMNHSHIRW
>FUSION-ENST00000551425.1:10651-ENST00000541515.3:4141|23
APHDAQIRR
>FUSION-ENST00000484767.5:338863-ENST00000426809.5:340402|2948
AAKHWPMR
>FUSION-ENST00000484767.5:338863-ENST00000426809.5:340402|2330
CMWTGPVSLCVR
>ENST00000447579.5|SNV-18615-C-A|2
GFFPQSRPELEHKASGTK
>FUSION-ENST00000484767.5:338863-ENST00000426809.5:340402|1366
KTGLCSPK
>ENST00000443996.6|SNV-131220-G-A|1
MEKFNDLVSSAHMLQVNR
>FUSION-ENST00000484767.5:338863-ENST00000426809.5:340402|2181
IRLNTPLIFN
>FUSION-ENST00000484767.5:338863-ENST00000426809.5:340402|1419
QEQTHSK
>FUSION-ENST00000484767.5:338863-ENST00000426809.5:340402|1540
VPVPPCTSGR
>FUSION-ENST00000484767.5:338863-ENST00000426809.5:340402|1836
PFLEVTKKK
>FUSION-ENST00000484767.5:338863-ENST00000426809.5:340402|147
QLEQCRMR
>ENST00000616836.4|SNV-5731-C-T|4
HPEKLATVLFGACDGEVRIWNLTQR
>FUSION-ENST00000484767.5:338863-ENST00000426809.5:340402|3661
HEPQSYKMVNLIDK
>FUSION-ENST00000484767.5:338863-ENST00000426809.5:340402|1112
MNVISSKHHT
>FUSION-ENST00000484767.5:338863-ENST00000426809.5:340402|2701
CPRRSTI
>FUSION-ENST00000484767.5:338863-ENST00000426809.5:340402|3710
ESCHFTSTTTPTPPSHPCTHK
>FUSION-ENST00000484767.5:338863-ENST00000426809.5:340402|2446
YLQSPVHCSTYSQ
>FUSION-ENST00000484767.5:338863-ENST00000426809.5:340402|2368
MESSMEIPQKKFK
>FUSION-ENST00000551425.1:10651-ENST00000541515.3:4141|569
MPTDSGAWVAATLTEMGDQPSA
>FUSION-ENST00000484767.5:338863-ENST00000426809.5:340402|2023
VALRCAELGLA
>FUSION-ENST00000551425.1:10651-ENST00000541515.3:4141|606
GSRASTLARTPGPPPPRPAPR
>FUSION-ENST00000484767.5:338863-ENST00000426809.5:340402|2668
IIHFIYTSK
>FUSION-ENST00000484767.5:338863-ENST00000426809.5:340402|361
QVLHASCATVMSDAVVR
>ENST00000464286.1|SNV-74163-C-G|1
ERQKMFW
>FUSION-ENST00000551425.1:10651-ENST00000541515.3:4141|560
GQRGFWSSGRGGG
>FUSION-ENST00000484767.5:338863-ENST00000426809.5:340402|307
MLRNFWDFFLSVVFCLLLCLLK
>FUSION-ENST00000484767.5:338863-ENST00000426809.5:340402|2443
MWYIPTMECYLALGKK
>ENST00000672586.1|SNV-7105-A-G|2
ELIGATAGELHTGRSR
>FUSION-ENST00000484767.5:338863-ENST00000426809.5:340402|3527
DSEYYLNLMKQHQGLREWTLILK
>ENST00000437750.2|SNV-76925-C-A|1
HIDCHTTYISDLEFSSDFTLKITR
>ENST00000524810.5|SNV-2632-G-A|1
CITCKLCEAICPAQGETLR
>FUSION-ENST00000484767.5:338863-ENST00000426809.5:340402|766
KQNKQPER
>ENST00000423312.6|SNV-37701-G-T|2
WASAAQTIHSSLPLKPR
>FUSION-ENST00000484767.5:338863-ENST00000426809.5:340402|2464
PVICRPLF
>ENST00000529035.1|SNV-29023-G-C|1
QLQRMGNAILPCLETPTGK
>FUSION-ENST00000484767.5:338863-ENST00000426809.5:340402|251
GMDVNGCLLIST
>FUSION-ENST00000551425.1:10651-ENST00000541515.3:4141|213
KSGTHWR
>FUSION-ENST00000484767.5:338863-ENST00000426809.5:340402|2053
EPPHPANFLYF
>FUSION-ENST00000484767.5:338863-ENST00000426809.5:340402|377
ANPVTNNIPFTIVE
>FUSION-ENST00000484767.5:338863-ENST00000426809.5:340402|3713
ETGVMLAASCQIALASFS
>FUSION-ENST00000484767.5:338863-ENST00000426809.5:340402|1924
SLLCEETG
>FUSION-ENST00000484767.5:338863-ENST00000426809.5:340402|3638
LSPGVADQPGQHNETLSQNR
>ENST00000344862.9|INDEL-3782-A-AA|3
SVLRRWK
>FUSION-ENST00000484767.5:338863-ENST00000426809.5:340402|1346
NPGAGFLKGSTK
>FUSION-ENST00000551425.1:10651-ENST00000541515.3:4141|20
GCSLEGESVCR
>FUSION-ENST00000484767.5:338863-ENST00000426809.5:340402|21
SPKPPRLGAGR
>FUSION-ENST00000551425.1:10651-ENST00000541515.3:4141|30
SPRCSSHAAARLYDR
>ENST00000233057.9|SNV-47790-G-C|1
YMSPEQISSQDYAK
>ENST00000008391.4|SNV-15442-G-A|2
HLSPPECLNASLLGGILRR
>FUSION-ENST00000484767.5:338863-ENST00000426809.5:340402|1492
MLITMLWGRK
>FUSION-ENST00000484767.5:338863-ENST00000426809.5:340402|3681
LLFQLFRVAMNHSHIR
>FUSION-ENST00000551425.1:10651-ENST00000541515.3:4141|551
MGGRLWK
>FUSION-ENST00000484767.5:338863-ENST00000426809.5:340402|3316
MHPPLCKCGILLEMSLCSK
>FUSION-ENST00000484767.5:338863-ENST00000426809.5:340402|1576
CCWIRFASILLR
>FUSION-ENST00000484767.5:338863-ENST00000426809.5:340402|1812
INQCKCQCPLPR
>FUSION-ENST00000484767.5:338863-ENST00000426809.5:340402|2292
LSFFSWTYLDLHVAKSTLLHKK
>ENST00000570134.5|SNV-13050-C-T|1
IGVVGGLDFEKVQEQLGNDEYSK
>FUSION-ENST00000484767.5:338863-ENST00000426809.5:340402|1557
SMECSSICLYPLLFP
>FUSION-ENST00000484767.5:338863-ENST00000426809.5:340402|1664
MIYSPLGIYPVMGWLGQMVFLVLDP
>ENST00000357063.7|SNV-2865-C-T|3
TEQNLGR
>ENST00000455725.6|SNV-23316-G-A|1
NLFHIPPSYKSTVTLSWKPVQK
>ENST00000378756.8|SNV-10632-C-G|1
NGTLVAGRFIEARLGKPSLVR
>ENST00000307441.13|SNV-44349-A-G|4
FLCVKSTLSEPHGVSMK
>FUSION-ENST00000484767.5:338863-ENST00000426809.5:340402|2472
YIGLQTLKK
>FUSION-ENST00000484767.5:338863-ENST00000426809.5:340402|435
GPSAVYRKER
>FUSION-ENST00000484767.5:338863-ENST00000426809.5:340402|757
MGNACFIWSEGIGPDLR
>FUSION-ENST00000484767.5:338863-ENST00000426809.5:340402|231
MFSQFNHLVVSR
>FUSION-ENST00000484767.5:338863-ENST00000426809.5:340402|1729
MPVGNRKQDVYGFSVFR
>FUSION-ENST00000484767.5:338863-ENST00000426809.5:340402|1830
MCSLSAWNCCAGRKMGK
>FUSION-ENST00000551425.1:10651-ENST00000541515.3:4141|326
VRLEVSA
>FUSION-ENST00000484767.5:338863-ENST00000426809.5:340402|3493
MEEVTADMIEIAKELELEVEPGDK
>FUSION-ENST00000484767.5:338863-ENST00000426809.5:340402|331
SQGLGEESQKGITKMVR
>FUSION-ENST00000484767.5:338863-ENST00000426809.5:340402|3021
MAGPGCRRGSVNGLVI
>ENST00000379935.8|INDEL-31582-G-GA|2
LETMKTEFLHVK
>FUSION-ENST00000484767.5:338863-ENST00000426809.5:340402|587
HYARLIFFFFVFLVETGFHR
>ENST00000457545.7|INDEL-28669-C-CGTG|3
NWRAFDVFK
>FUSION-ENST00000484767.5:338863-ENST00000426809.5:340402|3674
MNHSHIRW
>FUSION-ENST00000484767.5:338863-ENST00000426809.5:340402|2710
MHLSQNGMTMASKCPRR
>ENST00000588072.6|MNV-21376-GA-G|4
GINFVMVNSVALNGVAVASALKQK
>FUSION-ENST00000484767.5:338863-ENST00000426809.5:340402|3689
KFLGSELLLESWR
>FUSION-ENST00000551425.1:10651-ENST00000541515.3:4141|273
ASPGLSGDRAGGPEPAR
>FUSION-ENST00000436857.5:230-ENST00000479267.2:74466|6
YKEQLNR
>FUSION-ENST00000484767.5:338863-ENST00000426809.5:340402|2966
MFGRHLR
>ENST00000337836.9|SNV-79973-C-T|2
TDFYKDLTSLGHNENQQGSFSS
>FUSION-ENST00000484767.5:338863-ENST00000426809.5:340402|3009
MEWETSR
>ENST00000405460.9|SNV-261791-G-A|1
SITWFSVYANDDPHGVFALYSNR
>FUSION-ENST00000484767.5:338863-ENST00000426809.5:340402|2094
MRTWPCVR
>FUSION-ENST00000484767.5:338863-ENST00000426809.5:340402|132
ILSSGTGWLWGSK
>ENST00000265870.7|SNV-43965-A-G|9
MKYVCGHHGIR
>FUSION-ENST00000551425.1:10651-ENST00000541515.3:4141|466
NGVPPSK
>FUSION-ENST00000484767.5:338863-ENST00000426809.5:340402|1263
MYISLVSHYGCLEPGK
>FUSION-ENST00000484767.5:338863-ENST00000426809.5:340402|2716
MSLLPSLSSVFPPISE
>FUSION-ENST00000484767.5:338863-ENST00000426809.5:340402|2247
PVKHLLSIESQPFFHSVGDCSTSK
>FUSION-ENST00000484767.5:338863-ENST00000426809.5:340402|968
PVQNTDII
>FUSION-ENST00000551425.1:10651-ENST00000541515.3:4141|168
SPQVPGAREAR
>FUSION-ENST00000484767.5:338863-ENST00000426809.5:340402|2564
CSVGFLTVAMR
>ENST00000295962.8|INDEL-33424-C-CA|3
KTFPPGR
>FUSION-ENST00000484767.5:338863-ENST00000426809.5:340402|2763
MLTVSAK
>ENST00000337836.9|SNV-79973-C-T|1
DLTSLGHNENQQGSFSS
>ENST00000548135.1|SNV-20749-A-C|2
FIRSWYSRR
>FUSION-ENST00000551425.1:10651-ENST00000541515.3:4141|488
MVSSFVIAT
>FUSION-ENST00000484767.5:338863-ENST00000426809.5:340402|2952
ELLFVSVLWSVPRFCCR
>FUSION-ENST00000484767.5:338863-ENST00000426809.5:340402|597
GYSHAGLIVIFCTSSI
>FUSION-ENST00000484767.5:338863-ENST00000426809.5:340402|1270
VLWAAFTQSLR
>FUSION-ENST00000484767.5:338863-ENST00000426809.5:340402|3121
DAKSLSMPIPEDWE
>FUSION-ENST00000484767.5:338863-ENST00000426809.5:340402|1990
AKSYTVALLALAIQYIFWVFQSR
>FUSION-ENST00000484767.5:338863-ENST00000426809.5:340402|1520
GMYPFLLDFLVYLRRGVCSIL
>ENST00000278856.8|SNV-8163-C-G|2
VYLKSQLNCVLLSGR
>FUSION-ENST00000484767.5:338863-ENST00000426809.5:340402|1108
MSMIWEEEALKLPEVR
>FUSION-ENST00000484767.5:338863-ENST00000426809.5:340402|2618
MFGFCYLMAL
>FUSION-ENST00000551425.1:10651-ENST00000541515.3:4141|36
LQLAAPLPNSAHTASPHAMEMR
>FUSION-ENST00000484767.5:338863-ENST00000426809.5:340402|2402
MEGDRERFCFLK
>ENST00000463938.5|SNV-60710-C-T|2
MSGHHDSNCQVTMRRISGLR
>FUSION-ENST00000484767.5:338863-ENST00000426809.5:340402|1303
IKYAKTHQEDYPL
>FUSION-ENST00000484767.5:338863-ENST00000426809.5:340402|666
TGKWTFIEQGSGEKG
>FUSION-ENST00000551425.1:10651-ENST00000541515.3:4141|361
DICSIGTEKGGDVR
>FUSION-ENST00000484767.5:338863-ENST00000426809.5:340402|3535
DAVNIVEMTTK
>ENST00000400960.7|SNV-113347-C-T|1
DDQVGVWSSPPPWCISTNK
>FUSION-ENST00000484767.5:338863-ENST00000426809.5:340402|1761
CRHACWQQKAGCVWLFCL
>FUSION-ENST00000631211.1:415-ENST00000433655.5:11571|2
GLRMSWK
>FUSION-ENST00000484767.5:338863-ENST00000426809.5:340402|2083
HGGPEMRRTR
>FUSION-ENST00000484767.5:338863-ENST00000426809.5:340402|1370
EHTGCNCVSQSQFLFWLR
>FUSION-ENST00000484767.5:338863-ENST00000426809.5:340402|3445
FCLLSSK
>FUSION-ENST00000484767.5:338863-ENST00000426809.5:340402|1800
MAFLSLGMPMFPMFLTIFLASI
>ENST00000511489.1|SNV-282336-A-G|2
EKTVLIVMNVQLPTCV
>FUSION-ENST00000484767.5:338863-ENST00000426809.5:340402|64
AGISVGEGAISVR
>FUSION-ENST00000484767.5:338863-ENST00000426809.5:340402|3097
AVTDLGAKTLK
>ENST00000517378.1|SNV-877969-G-A|3
ASVCGKAPFQLRQGR
>FUSION-ENST00000484767.5:338863-ENST00000426809.5:340402|3553
MLNLLCLCSVKGTAKPV
>FUSION-ENST00000484767.5:338863-ENST00000426809.5:340402|2865
MSAGWLVALVPSTQ
>FUSION-ENST00000484767.5:338863-ENST00000426809.5:340402|3544
MKWNLVPAK
>ENST00000258415.9|SNV-32954-G-A|1
IQHPFGSVPFGYGVQACLGRR
>ENST00000264639.9|MNV-345-GAGCACTCCC-G|3
TAAAAAER
>FUSION-ENST00000484767.5:338863-ENST00000426809.5:340402|3466
QDPPAAK
>FUSION-ENST00000551425.1:10651-ENST00000541515.3:4141|75
SAGAAVSRASPCAAATR
>FUSION-ENST00000484767.5:338863-ENST00000426809.5:340402|2091
RTWPCVRYSQLDGPIVVGVFLMN
>FUSION-ENST00000484767.5:338863-ENST00000426809.5:340402|1006
FSRADLLCIKWSLCPNCLCF
>FUSION-ENST00000484767.5:338863-ENST00000426809.5:340402|2572
FFQGLKCHDLMNPAPYYLTF
>ENST00000242310.4|MNV-4141-AAT-A|INDEL-4147-C-CGG|5
IVFGKQLIESADEVR
>ENST00000394705.3|INDEL-6407-T-TT|6
DSTSSHGKR
>FUSION-ENST00000484767.5:338863-ENST00000426809.5:340402|2738
HVIIEQERAGQTCGMGL
>FUSION-ENST00000551425.1:10651-ENST00000541515.3:4141|403
LLEYINPFIHLYSAKLAK
>ENST00000319653.14|MNV-108867-GAGAACGGGCCTCCAGA-G|12
NTGSRMLK
>FUSION-ENST00000484767.5:338863-ENST00000426809.5:340402|3013
VNSAHCCK
>FUSION-ENST00000484767.5:338863-ENST00000426809.5:340402|1117
MEIKTLR
>FUSION-ENST00000484767.5:338863-ENST00000426809.5:340402|1755
MYTCAMLVRCTH
>FUSION-ENST00000484767.5:338863-ENST00000426809.5:340402|2479
LQSCYIPSLLPR
>FUSION-ENST00000402711.6:95379-ENST00000389048.8:698058|80
DVIINQVYRR
>FUSION-ENST00000484767.5:338863-ENST00000426809.5:340402|914
QSLHTPPPFIQQSSTFHCERFRSR
>FUSION-ENST00000484767.5:338863-ENST00000426809.5:340402|3655
MVNLIDK
>FUSION-ENST00000484767.5:338863-ENST00000426809.5:340402|430
MRYSCLLFLSPLSTPYICTEHPFIC
>FUSION-ENST00000484767.5:338863-ENST00000426809.5:340402|3693
SPWPPFPRRHR
>FUSION-ENST00000484767.5:338863-ENST00000426809.5:340402|1742
RCLVFCSCDSLLRMMVSNFIHVPTK
>FUSION-ENST00000484767.5:338863-ENST00000426809.5:340402|510
ASLISERVFFFSP
>FUSION-ENST00000631211.1:415-ENST00000433655.5:11571|7
NRERAINLSILSVSGPGEDEAAR
>FUSION-ENST00000484767.5:338863-ENST00000426809.5:340402|2346
LSSLREKK
>ENST00000265870.7|SNV-43965-A-G|2
MSVDTMEFEK
>ENST00000366773.8|MNV-25000-GA-G|2
CGLASGRTTCVCGVVSDYCPLCSA
>ENST00000341165.10|SNV-15833-G-A|1
APPPVVGAKRLAAR
>ENST00000509092.5|SNV-38313-G-T|7
GFIEIKPTFSQFEAVNLHEVK
>FUSION-ENST00000484767.5:338863-ENST00000426809.5:340402|3137
MKPPITPGLFSSLHHESSPE
>FUSION-ENST00000484767.5:338863-ENST00000426809.5:340402|173
WCIPFVRPWGSER
>FUSION-ENST00000484767.5:338863-ENST00000426809.5:340402|3080
ASACQYLK
>FUSION-ENST00000484767.5:338863-ENST00000426809.5:340402|711
IRAGDRG
>FUSION-ENST00000551425.1:10651-ENST00000541515.3:4141|116
SPQQRQQR
>ENST00000330899.5|INDEL-1684-T-TGGA|1
EGGAGGGFGSPMDIFDMFFGGGGGR
>FUSION-ENST00000484767.5:338863-ENST00000426809.5:340402|1970
QVSVLKAR
>FUSION-ENST00000484767.5:338863-ENST00000426809.5:340402|2193
SQIDGLDLKTK
>FUSION-ENST00000484767.5:338863-ENST00000426809.5:340402|3585
EYFKPFVETYCSEK
>FUSION-ENST00000484767.5:338863-ENST00000426809.5:340402|209
YTCKTNGLTQR
>FUSION-ENST00000484767.5:338863-ENST00000426809.5:340402|1291
MLLFFKEYFKLFSFNLPLR
>FUSION-ENST00000484767.5:338863-ENST00000426809.5:340402|1719
AGSNGISSSRSLR
>FUSION-ENST00000484767.5:338863-ENST00000426809.5:340402|770
MTEGNSKK
>FUSION-ENST00000484767.5:338863-ENST00000426809.5:340402|1763
ECGWWLSTQR
>FUSION-ENST00000484767.5:338863-ENST00000426809.5:340402|2068
WSFALVVQAGVQWLNLGSLQPPPPR
>FUSION-ENST00000484767.5:338863-ENST00000426809.5:340402|3249
GGTAVSLRNYRVR
>FUSION-ENST00000484767.5:338863-ENST00000426809.5:340402|753
RPRMSDCGVLILFGSK
>FUSION-ENST00000484767.5:338863-ENST00000426809.5:340402|2239
CFSSFIPPAIIFTWI
>ENST00000378802.5|SNV-17640-G-A|5
YFPNPEEFQPERFFPKNAQGR
>ENST00000514271.2|SNV-81116-C-T|5
MSLSLLQEISSLQEKLEVTCTDHQR
>FUSION-ENST00000484767.5:338863-ENST00000426809.5:340402|3613
ERSHLHNIK
>FUSION-ENST00000484767.5:338863-ENST00000426809.5:340402|2978
METTSQISHPFQPDLTGFKK
>FUSION-ENST00000484767.5:338863-ENST00000426809.5:340402|3459
NLCDLLYCNIHFIAVVWN
>ENST00000512921.4|SNV-116382-G-A|2
KSPFQLVQIPCVIVER
>FUSION-ENST00000484767.5:338863-ENST00000426809.5:340402|343
TAIGGNMQDPAR
>FUSION-ENST00000484767.5:338863-ENST00000426809.5:340402|2219
DLLIDADWTVDR
>FUSION-ENST00000484767.5:338863-ENST00000426809.5:340402|2160
TLLACLPCTR
>ENST00000361762.3|SNV-3766-G-A|6
KDHKDFFTPQQHDK
>FUSION-ENST00000484767.5:338863-ENST00000426809.5:340402|313
CTSCSKAD
>ENST00000317025.13|INDEL-52642-C-CT|1
SVLNTQPEQTNAGEVASSLSKY
>ENST00000006015.4|SNV-542-G-A|2
NLASSDYPGDK
>FUSION-ENST00000484767.5:338863-ENST00000426809.5:340402|429
RYSCLLFLSPLSTPYICTEHPFIC
>FUSION-ENST00000484767.5:338863-ENST00000426809.5:340402|633
MQVSSFYIWLPGVCQNTSWKWRLAR
>FUSION-ENST00000484767.5:338863-ENST00000426809.5:340402|3145
STRFLQAQIK
>FUSION-ENST00000484767.5:338863-ENST00000426809.5:340402|3183
WHLSFREDLLHFLWADWV
>FUSION-ENST00000484767.5:338863-ENST00000426809.5:340402|1640
MPPALFFWLRIDLAMR
>FUSION-ENST00000484767.5:338863-ENST00000426809.5:340402|1764
MECGWWLSTQR
>FUSION-ENST00000484767.5:338863-ENST00000426809.5:340402|3075
IGLWISFGWVGQ
>ENST00000476866.5|SNV-186065-A-G|3
MEELTLK
>FUSION-ENST00000484767.5:338863-ENST00000426809.5:340402|1794
MFLTIFLASI
>FUSION-ENST00000484767.5:338863-ENST00000426809.5:340402|953
SAMLHQWKVKDAEVLFFPSGLPTR
>FUSION-ENST00000484767.5:338863-ENST00000426809.5:340402|3130
DDTVPAFEQSNCVYWSKECIDMKK
>FUSION-ENST00000484767.5:338863-ENST00000426809.5:340402|1483
RTEIITNYLSDHSAIK
>ENST00000673490.1|SNV-111386-C-A|1
WDCMEVAGK
>FUSION-ENST00000551425.1:10651-ENST00000541515.3:4141|220
SLSLPFSYKR
>FUSION-ENST00000484767.5:338863-ENST00000426809.5:340402|2539
LRSYVEWPYQLLWGK
>ENST00000436031.6|SNV-131228-G-A|4
MIYISFLKWKNLMIWSVQPTCCR
>FUSION-ENST00000551425.1:10651-ENST00000541515.3:4141|523
RTIWVGGCGRHPQTCFPAPGR
>FUSION-ENST00000484767.5:338863-ENST00000426809.5:340402|2805
NDRVCAK
>FUSION-ENST00000484767.5:338863-ENST00000426809.5:340402|3682
MLLFQLFRVAMNHSHIR
>FUSION-ENST00000484767.5:338863-ENST00000426809.5:340402|1031
NIGFSSLVTLGETASI
>FUSION-ENST00000484767.5:338863-ENST00000426809.5:340402|750
MTIRFFK
>FUSION-ENST00000484767.5:338863-ENST00000426809.5:340402|2832
MHMLKPVLQCHLPRDYTAKK
>ENST00000515144.5|SNV-263262-C-T|5
AAASLIR
>FUSION-ENST00000484767.5:338863-ENST00000426809.5:340402|1448
AVCRGKFIALNAHK
>ENST00000341413.8|SNV-2039-G-C|5
QRLMVTGACGHSR
>FUSION-ENST00000551425.1:10651-ENST00000541515.3:4141|358
GGDVRESGELK
>FUSION-ENST00000484767.5:338863-ENST00000426809.5:340402|849
MAAKIKTR
>FUSION-ENST00000484767.5:338863-ENST00000426809.5:340402|1512
MGYFNTPLSTLDR
>ENST00000388934.5|SNV-1040-G-C|5
AENVLLTVLERLHALDPR
>FUSION-ENST00000484767.5:338863-ENST00000426809.5:340402|773
IRLENEK
>ENST00000368799.2|SNV-11474-G-A|6
HAETSSRGQTASSHKQAR
>FUSION-ENST00000551425.1:10651-ENST00000541515.3:4141|323
TCMWQPPEPEDMQPR
>FUSION-ENST00000484767.5:338863-ENST00000426809.5:340402|423
ELIESRGKK
>FUSION-ENST00000484767.5:338863-ENST00000426809.5:340402|3163
LGLIHLGRRSWPVSDLR
>FUSION-ENST00000484767.5:338863-ENST00000426809.5:340402|3546
ESYFMKWNLVPAK
>ENST00000295962.8|INDEL-33424-C-CA|4
LNKKTFPPGR
>FUSION-ENST00000484767.5:338863-ENST00000426809.5:340402|500
GVHSFLSGKLLQHSCLGS
>FUSION-ENST00000551425.1:10651-ENST00000541515.3:4141|163
CTGTEWSSGLPR
>FUSION-ENST00000484767.5:338863-ENST00000426809.5:340402|3653
VNLIDKCCMCSDCSTH
>FUSION-ENST00000484767.5:338863-ENST00000426809.5:340402|3532
TTKDSEYYLNLMK
>FUSION-ENST00000484767.5:338863-ENST00000426809.5:340402|2533
FPDDVNASDLQTPLLRRK
>ENST00000612828.4|SNV-235509-A-C|2
ENESKVSKTEEC
>ENST00000341594.9|SNV-264755-C-T|4
NFHSNLHQKEFALENLK
>FUSION-ENST00000484767.5:338863-ENST00000426809.5:340402|3477
DSNFERSSTVNEMLSHSIPCYR
>FUSION-ENST00000484767.5:338863-ENST00000426809.5:340402|2390
LQNLHCYIKR
>FUSION-ENST00000484767.5:338863-ENST00000426809.5:340402|2685
TRRFWSDCFSHP
>ENST00000526220.1|SNV-24019-C-T|2
MWKRFCR
>ENST00000535867.1|SNV-1414-G-C|1
AQLLTSQLSLPDKRTQFN
>ENST00000487874.1|SNV-39437-C-T|5
LLKNKGILCKPVTQTK
>FUSION-ENST00000484767.5:338863-ENST00000426809.5:340402|2722
MGPMQPL
>FUSION-ENST00000484767.5:338863-ENST00000426809.5:340402|615
MPFLTHSWPR
>ENST00000431162.6|SNV-30624-G-A|1
NAVTNYKLAWKYSHHANPAIGFK
>ENST00000533169.1|SNV-35949-A-G|4
MVNGKILR
>ENST00000465063.5|INDEL-14135-A-AA|2
MSYLLSTADINVTQKK
>ENST00000485653.1|SNV-49771-A-G|4
MLRCSLLLCQEAVAGASCGK
>FUSION-ENST00000551425.1:10651-ENST00000541515.3:4141|2
GRLLAGKR
>FUSION-ENST00000484767.5:338863-ENST00000426809.5:340402|1697
MSFAHFLMGLFVFFL
>FUSION-ENST00000484767.5:338863-ENST00000426809.5:340402|2483
MKLQSCYIPSLLPR
>ENST00000339615.9|SNV-6710-G-A|5
GIFITQNPR
>FUSION-ENST00000484767.5:338863-ENST00000426809.5:340402|492
MHPELLEK
>ENST00000374861.7|INDEL-9899-C-CA|3
LSTYLIQHQKNSHWR
>FUSION-ENST00000484767.5:338863-ENST00000426809.5:340402|3125
KEQLSKA
>FUSION-ENST00000551425.1:10651-ENST00000541515.3:4141|383
LNSYSRYLLGTAEALP
>FUSION-ENST00000484767.5:338863-ENST00000426809.5:340402|3105
IQFQPLSKVIVSTGVKNVLT
>FUSION-ENST00000484767.5:338863-ENST00000426809.5:340402|2522
CIHTEKVSLQL
>FUSION-ENST00000551425.1:10651-ENST00000541515.3:4141|460
VGVMCKPD
>ENST00000618425.4|SNV-18114-A-C|5
KTHTGEKPYRCSPCER
>ENST00000647821.1|SNV-35622-G-A|5
ETRDIHNYIK
>FUSION-ENST00000484767.5:338863-ENST00000426809.5:340402|2707
TMASKCPR
>FUSION-ENST00000484767.5:338863-ENST00000426809.5:340402|3738
KLALSPSCLQVSLMCYMLL
>ENST00000409198.5|SNV-170661-G-C|4
YIPIVGAKHADLVNTELKYK
>FUSION-ENST00000484767.5:338863-ENST00000426809.5:340402|662
MQHASERVGELFLER
>FUSION-ENST00000484767.5:338863-ENST00000426809.5:340402|1308
MYSLPDFPAVVCSSCFTNFSQK
>FUSION-ENST00000484767.5:338863-ENST00000426809.5:340402|1179
MSLFPVAQFLCCWGGHQPFYK
>FUSION-ENST00000484767.5:338863-ENST00000426809.5:340402|312
VRQKPLFT
>FUSION-ENST00000484767.5:338863-ENST00000426809.5:340402|1040
REVSFLAC
>ENST00000367990.7|SNV-594-G-A|2
LLAATVLLLTICSLEGALVQR
>FUSION-ENST00000484767.5:338863-ENST00000426809.5:340402|2919
RSTSHLAPCKISL
>ENST00000319653.14|MNV-108867-GAGAACGGGCCTCCAGA-G|11
NTGSRMLKQNLNLLFQK
>FUSION-ENST00000551425.1:10651-ENST00000541515.3:4141|21
RGCSLEGESVCR
>FUSION-ENST00000551425.1:10651-ENST00000541515.3:4141|600
GGEGAGR
>FUSION-ENST00000484767.5:338863-ENST00000426809.5:340402|2385
MLLSGKAFAL
>FUSION-ENST00000484767.5:338863-ENST00000426809.5:340402|1571
FASILLRIFASMFIKDIGLK
>FUSION-ENST00000551425.1:10651-ENST00000541515.3:4141|53
LFFTFNQKGRER
>FUSION-ENST00000484767.5:338863-ENST00000426809.5:340402|1740
CLVFCSCDSLLRMMVSNFIHVPTK
>FUSION-ENST00000484767.5:338863-ENST00000426809.5:340402|1449
TNLICPL
>ENST00000570076.5|SNV-13050-C-T|1
IGVVGGLDFEKVQEQLGNDERK
>FUSION-ENST00000484767.5:338863-ENST00000426809.5:340402|2441
MWYIPTMECYLALGKKK
>FUSION-ENST00000484767.5:338863-ENST00000426809.5:340402|1357
IKGPGRAHIVCFCPQLPK
>FUSION-ENST00000484767.5:338863-ENST00000426809.5:340402|1421
ELEKQEQTHSK
>FUSION-ENST00000484767.5:338863-ENST00000426809.5:340402|2477
MVSSWCSFCSSTSGSLIHICFP
>ENST00000366773.8|MNV-25000-GA-G|4
QWVEGRCGLASGR
>ENST00000310454.10|SNV-147591-G-A|3
RIPIPVDRSCGGL
>FUSION-ENST00000484767.5:338863-ENST00000426809.5:340402|3001
AFLCWIISKNSTCLVGCA
>FUSION-ENST00000484767.5:338863-ENST00000426809.5:340402|2699
PLYFDIILHLQK
>FUSION-ENST00000551425.1:10651-ENST00000541515.3:4141|586
VTAPRGGGSER
>ENST00000504835.1|SNV-124164-G-A|1
MQSCHAK
>FUSION-ENST00000484767.5:338863-ENST00000426809.5:340402|912
SRLSTVQK
>FUSION-ENST00000484767.5:338863-ENST00000426809.5:340402|470
VYPKKLEL
>FUSION-ENST00000484767.5:338863-ENST00000426809.5:340402|1337
LIERHISNGALVAFGWNISSLWR
>FUSION-ENST00000484767.5:338863-ENST00000426809.5:340402|761
HVLYGPK
>FUSION-ENST00000484767.5:338863-ENST00000426809.5:340402|3215
MNQAVIVVVFAR
>FUSION-ENST00000484767.5:338863-ENST00000426809.5:340402|3479
MDSNFER
>FUSION-ENST00000484767.5:338863-ENST00000426809.5:340402|3373
STIKSNTKVR
>FUSION-ENST00000551425.1:10651-ENST00000541515.3:4141|578
QLAGAAAAAGK
>ENST00000301740.13|SNV-13466-C-T|2
SCTSPAPWKR
>FUSION-ENST00000484767.5:338863-ENST00000426809.5:340402|850
AQVNTSCMAAKIKTR
>ENST00000455725.6|SNV-23316-G-A|4
ITNNINVLIKNLFHIPPSYK
>FUSION-ENST00000484767.5:338863-ENST00000426809.5:340402|1713
TIRLSGFVDEETAQR
>FUSION-ENST00000484767.5:338863-ENST00000426809.5:340402|1541
MVPVPPCTSGR
>FUSION-ENST00000402711.6:95599-ENST00000389048.8:698058|5
DVIINQGK
>FUSION-ENST00000484767.5:338863-ENST00000426809.5:340402|3497
MEARPSSSKKIMTH
>FUSION-ENST00000484767.5:338863-ENST00000426809.5:340402|444
LQCHCVLHSMLSAGKIKI
>FUSION-ENST00000484767.5:338863-ENST00000426809.5:340402|3126
MKEQLSKA
>FUSION-ENST00000484767.5:338863-ENST00000426809.5:340402|3717
MVPTLPFLLVSCCLSTSYIELLNR
>FUSION-ENST00000484767.5:338863-ENST00000426809.5:340402|2488
ASCVLCSITLFCLSLVIW
>FUSION-ENST00000551425.1:10651-ENST00000541515.3:4141|467
MNGVPPSK
>FUSION-ENST00000484767.5:338863-ENST00000426809.5:340402|3084
MLRASACQYLK
>FUSION-ENST00000484767.5:338863-ENST00000426809.5:340402|1463
MDLALTTPPFPLSPFQGLR
>FUSION-ENST00000484767.5:338863-ENST00000426809.5:340402|1757
MYTCAMLVR
>FUSION-ENST00000551425.1:10651-ENST00000541515.3:4141|157
VHFRLSPPTFSSLL
>FUSION-ENST00000484767.5:338863-ENST00000426809.5:340402|702
MFSFLLPSRSHDHK
>FUSION-ENST00000484767.5:338863-ENST00000426809.5:340402|525
CSGAFYNFVLFFGGKK
>FUSION-ENST00000484767.5:338863-ENST00000426809.5:340402|1775
MCYLSMKKK
>FUSION-ENST00000484767.5:338863-ENST00000426809.5:340402|3462
EPAQSTDHLGWSFPAEFF
>FUSION-ENST00000484767.5:338863-ENST00000426809.5:340402|3256
PCLHFLSVK
>FUSION-ENST00000484767.5:338863-ENST00000426809.5:340402|2147
PNEQRLSSSDLLR
>FUSION-ENST00000484767.5:338863-ENST00000426809.5:340402|3359
YSGQGAISIEAVIKTVTVPRGQVYK
>FUSION-ENST00000484767.5:338863-ENST00000426809.5:340402|2279
SSALYGAALSLFPWK
>FUSION-ENST00000484767.5:338863-ENST00000426809.5:340402|1054
KSSFFIALCNFQR
>FUSION-ENST00000484767.5:338863-ENST00000426809.5:340402|581
MEVETCK
>FUSION-ENST00000484767.5:338863-ENST00000426809.5:340402|1880
LRVFKGLYQVLQCYSEIEMK
>FUSION-ENST00000551425.1:10651-ENST00000541515.3:4141|79
CGIQGRR
>FUSION-ENST00000484767.5:338863-ENST00000426809.5:340402|923
SNSAWPHREK
>FUSION-ENST00000484767.5:338863-ENST00000426809.5:340402|1985
MAAVILFICLCIYLFL
>FUSION-ENST00000484767.5:338863-ENST00000426809.5:340402|977
TCEGCEAGRSLQK
>FUSION-ENST00000484767.5:338863-ENST00000426809.5:340402|3502
RLKQQPA
>FUSION-ENST00000402711.6:95379-ENST00000389048.8:698058|84
TADKHKDVIINQVYR
>FUSION-ENST00000484767.5:338863-ENST00000426809.5:340402|1368
EHTGCNCVSQSQFLFWLRIKSSR
>ENST00000341394.9|SNV-44923-G-C|1
APANGFR
>ENST00000454349.7|INDEL-221681-C-CA|2
KQQLGKFCK
>FUSION-ENST00000484767.5:338863-ENST00000426809.5:340402|2985
HLSVQCGQHVQACSPAGLEEAS
>ENST00000520262.6|SNV-113098-G-A|3
VIQTMGKDLTPITPSSGFTIK
>FUSION-ENST00000484767.5:338863-ENST00000426809.5:340402|155
MHPPPDLHHFRFLCL
>FUSION-ENST00000551425.1:10651-ENST00000541515.3:4141|604
ASTLARTPGPPPPRPAPRGGEGAGR
>ENST00000566983.5|SNV-13050-C-T|1
IGVVGGLDFEKVQEQLGNDVVEK
>FUSION-ENST00000484767.5:338863-ENST00000426809.5:340402|2454
VQLLWKVVWRFLK
>FUSION-ENST00000484767.5:338863-ENST00000426809.5:340402|1717
AGSNGISSSRSLRNR
>FUSION-ENST00000484767.5:338863-ENST00000426809.5:340402|3308
SLCSKEGVWVVILK
>FUSION-ENST00000484767.5:338863-ENST00000426809.5:340402|1619
VVFSNSVK
>FUSION-ENST00000551425.1:10651-ENST00000541515.3:4141|165
EARCTGTEWSSGLPR
>FUSION-ENST00000484767.5:338863-ENST00000426809.5:340402|965
KHFSCFCFSLGC
>FUSION-ENST00000551425.1:10651-ENST00000541515.3:4141|627
APCSSGGAGTR
>FUSION-ENST00000484767.5:338863-ENST00000426809.5:340402|1945
LCLLHFERGK
>FUSION-ENST00000484767.5:338863-ENST00000426809.5:340402|1381
LKPNLVDIVK
>FUSION-ENST00000551425.1:10651-ENST00000541515.3:4141|42
MWLPSSDHKYCR
>FUSION-ENST00000484767.5:338863-ENST00000426809.5:340402|3083
LRASACQYLK
>FUSION-ENST00000484767.5:338863-ENST00000426809.5:340402|2424
LSDTSQSQDKYCMIPVTRGN
>FUSION-ENST00000484767.5:338863-ENST00000426809.5:340402|1241
SHHCIPSWAAEQDSVSKTK
>FUSION-ENST00000484767.5:338863-ENST00000426809.5:340402|493
IEHLTTHSPLSPENK
>ENST00000438448.6|INDEL-24189-T-TGG|7
TWRQILFAR
>FUSION-ENST00000551425.1:10651-ENST00000541515.3:4141|518
HPQTCFPAPGR
>FUSION-ENST00000484767.5:338863-ENST00000426809.5:340402|3342
SASCALLEL
>FUSION-ENST00000484767.5:338863-ENST00000426809.5:340402|1821
KAERLPELEQAFLPFPMCPFSTR
>FUSION-ENST00000484767.5:338863-ENST00000426809.5:340402|3162
RSWPVSDLR
>FUSION-ENST00000484767.5:338863-ENST00000426809.5:340402|1570
IFASMFIK
>ENST00000375254.8|MNV-85704-CGTGGTTTTACT-C|5
AGDIPPGKCGYSQLR
>FUSION-ENST00000484767.5:338863-ENST00000426809.5:340402|530
RTACDLQSPSQTHLQR
>FUSION-ENST00000484767.5:338863-ENST00000426809.5:340402|588
HSPASASQVAGTTGARHYAR
>ENST00000435118.5|INDEL-14135-A-AA|4
KLQFCQEVLPAPVFR
>FUSION-ENST00000484767.5:338863-ENST00000426809.5:340402|2871
MKAVLTNNSIK
>FUSION-ENST00000484767.5:338863-ENST00000426809.5:340402|2787
VAGTCSPSYLVG
>ENST00000522246.5|SNV-6612-A-G|5
MKLPKPR
>ENST00000521716.1|SNV-5731-C-T|1
LATVLFGACDGEASVNLDDIFN
>ENST00000465063.5|INDEL-14135-A-AA|7
ASILPRSSPCPCISSR
>FUSION-ENST00000484767.5:338863-ENST00000426809.5:340402|1468
LNNLLLNDYWVHNEMKAEIK
>FUSION-ENST00000484767.5:338863-ENST00000426809.5:340402|3368
NRLFVWFWNIHENVQAQQRSLR
>FUSION-ENST00000551425.1:10651-ENST00000541515.3:4141|24
APHDAQIR
>FUSION-ENST00000484767.5:338863-ENST00000426809.5:340402|3618
PVLPATQQAEPRSCR
>FUSION-ENST00000484767.5:338863-ENST00000426809.5:340402|1936
QHAGGFTDCCSYYGSK
>FUSION-ENST00000551425.1:10651-ENST00000541515.3:4141|198
MVQRVAEEHKK
>FUSION-ENST00000484767.5:338863-ENST00000426809.5:340402|658
VGELFLER
>FUSION-ENST00000484767.5:338863-ENST00000426809.5:340402|3122
NKDAKSLSMPIPEDWE
>FUSION-ENST00000484767.5:338863-ENST00000426809.5:340402|149
LWDRQLEQCR
>FUSION-ENST00000484767.5:338863-ENST00000426809.5:340402|1044
CLRRGVQPA
>FUSION-ENST00000484767.5:338863-ENST00000426809.5:340402|1106
MIWEEEALK
>FUSION-ENST00000484767.5:338863-ENST00000426809.5:340402|2883
MHSHRSWICD
>FUSION-ENST00000484767.5:338863-ENST00000426809.5:340402|2720
MAQTKRK
>FUSION-ENST00000484767.5:338863-ENST00000426809.5:340402|2199
PVAFSLFIITSQNLV
>FUSION-ENST00000484767.5:338863-ENST00000426809.5:340402|2283
EQAQGAGKHK
>FUSION-ENST00000484767.5:338863-ENST00000426809.5:340402|1503
DTQELNSALHQADLIDIYR
>FUSION-ENST00000484767.5:338863-ENST00000426809.5:340402|3156
SCLKEMDILINHFSLR
>ENST00000307441.13|INDEL-45499-G-GCCA|5
THTQEKPYKCNECGKSFCHVK
>ENST00000432321.6|SNV-2632-G-A|1
CITCKLCEAICPAQVSPCPNRPPR
>FUSION-ENST00000484767.5:338863-ENST00000426809.5:340402|2835
HMLKPVLQCHLPR
>ENST00000525244.5|SNV-19446-C-A|6
MEYQDGHSGGNIWR
>FUSION-ENST00000484767.5:338863-ENST00000426809.5:340402|3274
GRLSHIFGNYLALK
>FUSION-ENST00000484767.5:338863-ENST00000426809.5:340402|3538
MESSPGK
>FUSION-ENST00000484767.5:338863-ENST00000426809.5:340402|3515
KCYPTAFHATEKYFVK
>FUSION-ENST00000484767.5:338863-ENST00000426809.5:340402|1217
PFIIPVI
>FUSION-ENST00000484767.5:338863-ENST00000426809.5:340402|962
RVCWVPDFLPHCPPSFQLK
>FUSION-ENST00000484767.5:338863-ENST00000426809.5:340402|952
MLHQWKVK
>FUSION-ENST00000484767.5:338863-ENST00000426809.5:340402|1281
NYKIVHFLLF
>FUSION-ENST00000484767.5:338863-ENST00000426809.5:340402|712
TKIRAGDR
>FUSION-ENST00000484767.5:338863-ENST00000426809.5:340402|1895
DQVAIYIQIFPVLYFRR
>FUSION-ENST00000484767.5:338863-ENST00000426809.5:340402|3552
LNLLCLCSVK
>ENST00000521971.5|SNV-5731-C-T|4
HPEKLATVLFGACDGEVGDDKTVK
>ENST00000529035.1|SNV-29023-G-C|2
GKQLQRMGNAILPCLETPTGK
>FUSION-ENST00000484767.5:338863-ENST00000426809.5:340402|708
MHLWEDSGNKIE
>ENST00000265310.6|SNV-25160-A-G|2
RNTLGHLNLGLNLSEGDGEEVYHF
>FUSION-ENST00000484767.5:338863-ENST00000426809.5:340402|182
STPPLQAGTEVPGMR
>FUSION-ENST00000484767.5:338863-ENST00000426809.5:340402|3233
MTKEALR
>ENST00000506538.6|SNV-13597-C-T|1
YYGQNGQQILSASQDGTL
>FUSION-ENST00000484767.5:338863-ENST00000426809.5:340402|557
MDNKEKPRK
>FUSION-ENST00000484767.5:338863-ENST00000426809.5:340402|1447
GKFIALNAHK
>FUSION-ENST00000484767.5:338863-ENST00000426809.5:340402|3361
YSGQGAISIEAVIK
>FUSION-ENST00000484767.5:338863-ENST00000426809.5:340402|1608
MSIFPCVFWLHKCLLLR
>FUSION-ENST00000484767.5:338863-ENST00000426809.5:340402|1105
IWEEEALK
>ENST00000503204.1|SNV-750100-G-T|1
QTCISSCPVKERAG
>ENST00000438448.6|MNV-24190-CAT-C|3
KHGELWVRDSPASLALLFTVI
>FUSION-ENST00000484767.5:338863-ENST00000426809.5:340402|424
MELIESRGKK
>ENST00000431162.6|SNV-30624-G-A|3
NAVTNYK
>FUSION-ENST00000484767.5:338863-ENST00000426809.5:340402|922
EKTDMQSLHTPPPFIQQSSTFHCER
>FUSION-ENST00000484767.5:338863-ENST00000426809.5:340402|570
TVEEGSTINRRTTIMTCIR
>FUSION-ENST00000484767.5:338863-ENST00000426809.5:340402|2518
MAKRTGSGASPHLV
>FUSION-ENST00000484767.5:338863-ENST00000426809.5:340402|1853
LSAPALCIT
>ENST00000484312.1|SNV-23736-C-T|2
DWRLHFSLFG
>FUSION-ENST00000551425.1:10651-ENST00000541515.3:4141|603
TPGPPPPRPAPR
>FUSION-ENST00000484767.5:338863-ENST00000426809.5:340402|1552
MLVIFVH
>ENST00000449076.6|SNV-21001-A-C|3
RIEMEAPCLMLASRFK
>FUSION-ENST00000484767.5:338863-ENST00000426809.5:340402|1203
FVLSCDMYIK
>FUSION-ENST00000484767.5:338863-ENST00000426809.5:340402|704
MFSFLLPSR
>FUSION-ENST00000484767.5:338863-ENST00000426809.5:340402|445
LQCHCVLHSMLSAGKIK
>ENST00000344862.9|INDEL-3782-A-AA|1
KPRSSYFD
>FUSION-ENST00000484767.5:338863-ENST00000426809.5:340402|3651
MCSDCSTH
>FUSION-ENST00000551425.1:10651-ENST00000541515.3:4141|548
LWKTPTDLFSCTWER
>FUSION-ENST00000484767.5:338863-ENST00000426809.5:340402|38
MALRRQNGWDISR
>FUSION-ENST00000484767.5:338863-ENST00000426809.5:340402|1533
HKFVAGMGVVGKNVFAEITMEQISK
>FUSION-ENST00000484767.5:338863-ENST00000426809.5:340402|2022
CAELGLA
>ENST00000276594.3|SNV-12919-G-T|4
YYRDNHLK
>FUSION-ENST00000484767.5:338863-ENST00000426809.5:340402|3102
MICSVPIPE
>FUSION-ENST00000484767.5:338863-ENST00000426809.5:340402|2074
YLLNGKK
>ENST00000199936.9|SNV-56003-G-A|2
IASIQPGGFLTNIAGTSDKWEK
>FUSION-ENST00000484767.5:338863-ENST00000426809.5:340402|2571
CHDLMNPAPYYLTF
>FUSION-ENST00000484767.5:338863-ENST00000426809.5:340402|2734
AGQTCGMGL
>FUSION-ENST00000484767.5:338863-ENST00000426809.5:340402|1469
LNNLLLNDYWVHNEMK
>FUSION-ENST00000484767.5:338863-ENST00000426809.5:340402|2992
LKVNALK
>FUSION-ENST00000484767.5:338863-ENST00000426809.5:340402|3540
WNLVPAK
>ENST00000618853.5|SNV-12033-G-C|4
RAFPPYGLHGGEPGARGLNLLIR
>FUSION-ENST00000484767.5:338863-ENST00000426809.5:340402|649
AVIDSKYMWPCSNKTSFIDTEI
>FUSION-ENST00000484767.5:338863-ENST00000426809.5:340402|2408
DSKYEQEPIYYFF
>FUSION-ENST00000484767.5:338863-ENST00000426809.5:340402|3494
EEVTADMIEIAK
>FUSION-ENST00000551425.1:10651-ENST00000541515.3:4141|266
IRLPTYSAPAARAR
>ENST00000409198.5|SNV-170661-G-C|5
YIPIVGAKHADLVNTELK
>FUSION-ENST00000484767.5:338863-ENST00000426809.5:340402|803
SWQDIQGETWAVVRCLAIGYRAR
>ENST00000375254.8|MNV-85704-CGTGGTTTTACT-C|16
ITDTNSRIPPPVFDHSSLR
>ENST00000588072.6|MNV-21376-GA-G|2
QKQSSLKFLTD
>FUSION-ENST00000484767.5:338863-ENST00000426809.5:340402|2844
MESHRICFIFSLHLLTRWR
>FUSION-ENST00000484767.5:338863-ENST00000426809.5:340402|411
SWWIFQCTPWTEGR
>FUSION-ENST00000484767.5:338863-ENST00000426809.5:340402|898
EAHTNHTAFQTPQISLQGRAAHR
>FUSION-ENST00000484767.5:338863-ENST00000426809.5:340402|2453
VVWRFLK
>ENST00000410080.7|SNV-54878-G-C|5
EREKEEAPK
>FUSION-ENST00000484767.5:338863-ENST00000426809.5:340402|507
MTPGDQVQSIERR
>FUSION-ENST00000484767.5:338863-ENST00000426809.5:340402|1548
ILFFGCVSARLWYQNDAGLIK
>FUSION-ENST00000551425.1:10651-ENST00000541515.3:4141|414
FAIPCISGRVLNSVDK
>ENST00000366773.8|MNV-25000-GA-G|6
HRQWVEGR
>FUSION-ENST00000484767.5:338863-ENST00000426809.5:340402|379
QHIGQMANPVTNNIPFTIVE
>FUSION-ENST00000484767.5:338863-ENST00000426809.5:340402|3626
RSNQSQYFLKPKSNPEK
>ENST00000528180.5|SNV-19446-C-A|3
DHALRLWNIKTDTLVAIFGGVEGHR
>FUSION-ENST00000484767.5:338863-ENST00000426809.5:340402|473
HQTLQNPNNLIKVYPK
>FUSION-ENST00000484767.5:338863-ENST00000426809.5:340402|1234
KNSSFVNSVIYSFLR
>FUSION-ENST00000484767.5:338863-ENST00000426809.5:340402|1709
MIAILTGVR
>FUSION-ENST00000484767.5:338863-ENST00000426809.5:340402|1644
LERHISFLFFFLIIL
>ENST00000372022.6|SNV-4241-G-T|5
KKAALAER
>ENST00000319653.14|MNV-108867-GAGAACGGGCCTCCAGA-G|5
LPKNAQMLSR
>FUSION-ENST00000484767.5:338863-ENST00000426809.5:340402|2070
MYLFIFVR
>FUSION-ENST00000484767.5:338863-ENST00000426809.5:340402|3048
MCQEKIDVDLPLLLDDRPVD
>ENST00000355870.8|SNV-1913-C-T|1
ASATESVSFSGIV
>ENST00000473980.5|SNV-158755-A-G|6
MKVDPAHGITAK
>FUSION-ENST00000484767.5:338863-ENST00000426809.5:340402|2011
TVLAPCWHHLELGK
>FUSION-ENST00000484767.5:338863-ENST00000426809.5:340402|3562
DLKEVDSKPPG
>FUSION-ENST00000484767.5:338863-ENST00000426809.5:340402|1736
MVSNFIHVPTKDMNSSFFMAA
>FUSION-ENST00000484767.5:338863-ENST00000426809.5:340402|501
GVHSFLSGK
>FUSION-ENST00000484767.5:338863-ENST00000426809.5:340402|3707
YSFTCKR
>FUSION-ENST00000484767.5:338863-ENST00000426809.5:340402|3696
NSYLIGGLWFYFC
>ENST00000410115.5|SNV-49771-A-G|2
MLIIVVSGSSGWGKLWK
>FUSION-ENST00000551425.1:10651-ENST00000541515.3:4141|14
ASGRGRAGR
>FUSION-ENST00000484767.5:338863-ENST00000426809.5:340402|2909
MLTFTMSRKIFK
>FUSION-ENST00000484767.5:338863-ENST00000426809.5:340402|3349
MGREDTVR
>FUSION-ENST00000484767.5:338863-ENST00000426809.5:340402|1172
PPRPANFFVFLVETRFHR
>ENST00000528180.5|SNV-19446-C-A|2
LWNIKTDTLVAIFGGVEGHR
>FUSION-ENST00000484767.5:338863-ENST00000426809.5:340402|210
TTVSGKYTCKTNGLTQR
>FUSION-ENST00000484767.5:338863-ENST00000426809.5:340402|652
MKAVIDSKYMWPCSNK
>FUSION-ENST00000484767.5:338863-ENST00000426809.5:340402|667
TGKWTFIEQGSGEK
>FUSION-ENST00000551425.1:10651-ENST00000541515.3:4141|93
GIEKFKPSLWSWEERAV
>FUSION-ENST00000484767.5:338863-ENST00000426809.5:340402|1975
WKQICSSSCWPFVSGTYRVARPI
>ENST00000433608.6|SNV-30987-G-A|3
KDMRGWQQK
>FUSION-ENST00000484767.5:338863-ENST00000426809.5:340402|118
MGIAKSDNDDTDNINNRI
>FUSION-ENST00000484767.5:338863-ENST00000426809.5:340402|1292
LLFFKEYFK
>ENST00000277225.10|SNV-140239-G-C|3
EEEINSK
>FUSION-ENST00000484767.5:338863-ENST00000426809.5:340402|1302
LLCICQETIVAK
>FUSION-ENST00000484767.5:338863-ENST00000426809.5:340402|897
FSINLGVFEQATCLHPSIELSVVGR
>FUSION-ENST00000484767.5:338863-ENST00000426809.5:340402|2286
MEQAQGAGK
>ENST00000435213.6|SNV-108828-C-T|3
FLNLLGDTITLKGWMGYR
>FUSION-ENST00000484767.5:338863-ENST00000426809.5:340402|242
IKSLKNAHLQYLLSVDVAR
>ENST00000263408.5|SNV-139670-G-C|1
ISEGLPALEFPNEKYSCWLL
>FUSION-ENST00000484767.5:338863-ENST00000426809.5:340402|1246
VAGTCSPSYLLGRLR
>FUSION-ENST00000484767.5:338863-ENST00000426809.5:340402|3654
MVNLIDKCCMCSDCSTH
>ENST00000307441.13|SNV-44349-A-G|1
STLSEPHGVSMKHYDCGESGNNFRR
>FUSION-ENST00000484767.5:338863-ENST00000426809.5:340402|310
WLHLAFSSNDN
>FUSION-ENST00000484767.5:338863-ENST00000426809.5:340402|2415
SSEEGKGASLSLCQH
>ENST00000265310.6|SNV-25160-A-G|1
NTLGHLNLGLNLSEGDGEEVYHF
>ENST00000310396.10|SNV-75579-G-T|1
LPEIQQPLCIKEGLCQIVRR
>FUSION-ENST00000484767.5:338863-ENST00000426809.5:340402|1328
FPPCSQWVLHSH
>FUSION-ENST00000484767.5:338863-ENST00000426809.5:340402|2242
EKCFSSFIPPAIIFTWI
>ENST00000503204.1|SNV-750100-G-T|18
AQANMHLQLPCQR
>FUSION-ENST00000551425.1:10651-ENST00000541515.3:4141|502
ISGWYSG
>ENST00000517752.5|SNV-6612-A-G|4
MQALPMGALPQGPVQNATK
>FUSION-ENST00000484767.5:338863-ENST00000426809.5:340402|2995
ECKWFGNLKLK
>FUSION-ENST00000484767.5:338863-ENST00000426809.5:340402|927
ELSLAAACFLEEKSNSAWPHR
>FUSION-ENST00000551425.1:10651-ENST00000541515.3:4141|22
APHDAQIRRGCSLEGESVCR
>FUSION-ENST00000484767.5:338863-ENST00000426809.5:340402|3325
MLFMLWDCSPGQR
>FUSION-ENST00000484767.5:338863-ENST00000426809.5:340402|560
TCIRNLRHV
>FUSION-ENST00000484767.5:338863-ENST00000426809.5:340402|3100
MAVTDLGAK
>ENST00000265870.7|SNV-43965-A-G|1
SVDTMEFEK
>FUSION-ENST00000484767.5:338863-ENST00000426809.5:340402|3371
VRIGFRNR
>FUSION-ENST00000484767.5:338863-ENST00000426809.5:340402|3691
NLITAQLCRPSEGTH
>ENST00000410080.7|SNV-54878-G-C|3
EKEEAPKMK
>FUSION-ENST00000484767.5:338863-ENST00000426809.5:340402|1903
VFTYIFSSLQIK
>ENST00000205061.9|SNV-150443-G-A|2
VRLQPKCK
>FUSION-ENST00000484767.5:338863-ENST00000426809.5:340402|1704
GRVQQVVHFGWNVDGG
>FUSION-ENST00000484767.5:338863-ENST00000426809.5:340402|2624
LLLLGTAGHTQCSR
>FUSION-ENST00000484767.5:338863-ENST00000426809.5:340402|2498
KLSVSALKK
>ENST00000470300.5|SNV-81711-A-G|8
LRSTNLDASENTGNKQDGK
>FUSION-ENST00000484767.5:338863-ENST00000426809.5:340402|2430
NLQVIMLSDTSQSQDKYCMIPVTR
>FUSION-ENST00000484767.5:338863-ENST00000426809.5:340402|3401
NLGEQLR
>FUSION-ENST00000484767.5:338863-ENST00000426809.5:340402|2654
DSTEMRGPSR
>FUSION-ENST00000484767.5:338863-ENST00000426809.5:340402|1348
NPGAGFLK
>ENST00000638998.1|SNV-727-G-A|1
LLETRVLSQEEIEIVKCENATVMDK
>FUSION-ENST00000484767.5:338863-ENST00000426809.5:340402|3376
MSTIKSNTK
>ENST00000262644.9|SNV-27567-A-G|2
SSYSEKTPR
>FUSION-ENST00000484767.5:338863-ENST00000426809.5:340402|845
CGSVGYLIFSLTALLLFN
>FUSION-ENST00000484767.5:338863-ENST00000426809.5:340402|3377
GAYASIQVREPSA
>FUSION-ENST00000484767.5:338863-ENST00000426809.5:340402|2122
MIRVYTSAR
>FUSION-ENST00000484767.5:338863-ENST00000426809.5:340402|2994
WFGNLKLK
>FUSION-ENST00000551425.1:10651-ENST00000541515.3:4141|541
GGSKYLIIGSLR
>FUSION-ENST00000484767.5:338863-ENST00000426809.5:340402|771
MTEGNSK
>ENST00000319653.14|MNV-108867-GAGAACGGGCCTCCAGA-G|27
TLLEKLFSQQEK
>ENST00000543688.5|SNV-8163-C-G|1
SQLNCVLLSGRDNWE
>FUSION-ENST00000551425.1:10651-ENST00000541515.3:4141|115
SPQQRQQRAGPPGKPPSPR
>FUSION-ENST00000484767.5:338863-ENST00000426809.5:340402|846
TRCGSVGYLIFSLTALLLFN
>FUSION-ENST00000484767.5:338863-ENST00000426809.5:340402|2971
HSFSPGTGQGH
>FUSION-ENST00000484767.5:338863-ENST00000426809.5:340402|975
SLQKGWLLSFALA
>FUSION-ENST00000551425.1:10651-ENST00000541515.3:4141|255
ASWRGVTWPPELR
>FUSION-ENST00000484767.5:338863-ENST00000426809.5:340402|3179
AFEFPRR
>FUSION-ENST00000484767.5:338863-ENST00000426809.5:340402|1653
MWMVAEYPEIRLER
>ENST00000388914.7|SNV-42539-G-A|3
QLSDLESTVSQLHSELR
>FUSION-ENST00000484767.5:338863-ENST00000426809.5:340402|671
GKYASVGGQWE
>FUSION-ENST00000484767.5:338863-ENST00000426809.5:340402|2310
MQIDGTSSGSRKTQTSLR
>FUSION-ENST00000484767.5:338863-ENST00000426809.5:340402|3052
MGNFQKSDGFSLLDYFQK
>FUSION-ENST00000484767.5:338863-ENST00000426809.5:340402|2476
VSSWCSFCSSTSGSLIHICFP
>FUSION-ENST00000484767.5:338863-ENST00000426809.5:340402|2313
QIDGTSSGSR
>FUSION-ENST00000484767.5:338863-ENST00000426809.5:340402|511
ASLISER
>FUSION-ENST00000484767.5:338863-ENST00000426809.5:340402|2261
GLVLDLFSVP
>ENST00000503204.1|SNV-750100-G-T|11
MHLQLPCQRACWLKSQTK
>FUSION-ENST00000484767.5:338863-ENST00000426809.5:340402|261
ETVSITYTDIYN
>FUSION-ENST00000484767.5:338863-ENST00000426809.5:340402|2263
LPTSRSANGSRGLVLDLFSVP
>FUSION-ENST00000484767.5:338863-ENST00000426809.5:340402|896
HSGEALLVFVCVGAR
>ENST00000435118.5|INDEL-14135-A-AA|1
LQFCQEVLPAPVFRLGC
>FUSION-ENST00000484767.5:338863-ENST00000426809.5:340402|457
LQPQVSLT
>ENST00000341413.8|SNV-2039-G-C|7
RVGGEGTGFGVGGALRQR
>ENST00000272342.6|SNV-5918-G-C|6
ISCTKLKTQTQEEELMK
>FUSION-ENST00000484767.5:338863-ENST00000426809.5:340402|2637
MDFMASCFIGPR
>FUSION-ENST00000484767.5:338863-ENST00000426809.5:340402|1001
WSLCPNCLCF
>FUSION-ENST00000631211.1:415-ENST00000433655.5:11571|5
ERAINLSILSVSGPGEDEAARGLR
>FUSION-ENST00000484767.5:338863-ENST00000426809.5:340402|2140
MCLFNTLLK
>FUSION-ENST00000484767.5:338863-ENST00000426809.5:340402|2939
MVSVSSLCVFWMQPLC
>ENST00000374884.3|SNV-1196-C-T|2
RTGIFIHQVVAKPFVYFIK
>FUSION-ENST00000484767.5:338863-ENST00000426809.5:340402|2249
TSSRFSC
>FUSION-ENST00000551425.1:10651-ENST00000541515.3:4141|222
GVVPCKSLSLPFSYKR
>FUSION-ENST00000484767.5:338863-ENST00000426809.5:340402|1230
DALYCIHFTCEF
>FUSION-ENST00000484767.5:338863-ENST00000426809.5:340402|865
AVFRKFTPPLR
>FUSION-ENST00000484767.5:338863-ENST00000426809.5:340402|1388
MVLRSQFK
>FUSION-ENST00000484767.5:338863-ENST00000426809.5:340402|1111
NVISSKHHT
>ENST00000609923.6|SNV-43965-A-G|6
CLTMRDTMKYVCGHHGIR
>FUSION-ENST00000484767.5:338863-ENST00000426809.5:340402|1711
LSGFVDEETAQR
>FUSION-ENST00000484767.5:338863-ENST00000426809.5:340402|2688
LLTYCPTSYLCIFR
>FUSION-ENST00000484767.5:338863-ENST00000426809.5:340402|1151
GTVVKGKFGK
>ENST00000261435.11|INDEL-63570-C-CA|3
KQIDFGKVPK
>FUSION-ENST00000484767.5:338863-ENST00000426809.5:340402|3716
VPTLPFLLVSCCLSTSYIELLNR
>FUSION-ENST00000484767.5:338863-ENST00000426809.5:340402|991
VSEKAQTSQHLPKSAGWTK
>FUSION-ENST00000484767.5:338863-ENST00000426809.5:340402|543
MSYYRSEK
>FUSION-ENST00000484767.5:338863-ENST00000426809.5:340402|1731
NSSFFMAA
>FUSION-ENST00000551425.1:10651-ENST00000541515.3:4141|513
LPPFLSFLPPWGGEIQKN
>FUSION-ENST00000484767.5:338863-ENST00000426809.5:340402|362
RQVLHASCATVMSDAVVRTQR
>ENST00000319653.14|MNV-108867-GAGAACGGGCCTCCAGA-G|17
MQLRLIK
>FUSION-ENST00000484767.5:338863-ENST00000426809.5:340402|2831
HMLKPVLQCHLPRDYTAKK
>ENST00000534397.5|SNV-17290-G-T|5
KLVDTLPQKPREIIIK
>FUSION-ENST00000484767.5:338863-ENST00000426809.5:340402|3379
QWTLRVTGRY
>FUSION-ENST00000484767.5:338863-ENST00000426809.5:340402|2421
MIPVTRGN
>FUSION-ENST00000484767.5:338863-ENST00000426809.5:340402|2049
LVSNSLPQAFHLPRPPK
>FUSION-ENST00000484767.5:338863-ENST00000426809.5:340402|2806
MNDRVCAK
>FUSION-ENST00000484767.5:338863-ENST00000426809.5:340402|2463
MRCAYTLR
>FUSION-ENST00000551425.1:10651-ENST00000541515.3:4141|318
MWQPPEPEDMQPRAESEADPLR
>FUSION-ENST00000484767.5:338863-ENST00000426809.5:340402|974
KVNLEWFGSNLVLEDSFMLLL
>FUSION-ENST00000484767.5:338863-ENST00000426809.5:340402|197
PVSATMLFLWLCGK
>FUSION-ENST00000484767.5:338863-ENST00000426809.5:340402|2692
NTSTKIFHLPFIK
>ENST00000341165.10|SNV-15833-G-A|2
APPPVVGAKR
>FUSION-ENST00000484767.5:338863-ENST00000426809.5:340402|1124
MNSIEMSEMEIKTLRVISL
>FUSION-ENST00000484767.5:338863-ENST00000426809.5:340402|1902
MVFTYIFSSLQIKLYDSK
>FUSION-ENST00000484767.5:338863-ENST00000426809.5:340402|817
LEPEWGTLEEEEVGGR
>ENST00000431162.6|SNV-30624-G-A|5
EQSYKNAVTNYK
>FUSION-ENST00000484767.5:338863-ENST00000426809.5:340402|1851
IVRSRSR
>FUSION-ENST00000484767.5:338863-ENST00000426809.5:340402|1282
MNYKIVHFLLF
>FUSION-ENST00000551425.1:10651-ENST00000541515.3:4141|547
TPTDLFSCTWER
>FUSION-ENST00000484767.5:338863-ENST00000426809.5:340402|1265
QNQLARFLSPQTLVQ
>FUSION-ENST00000484767.5:338863-ENST00000426809.5:340402|2766
MRKLRPGK
>FUSION-ENST00000484767.5:338863-ENST00000426809.5:340402|2887
AYYTLIIWGNSILSLLR
>FUSION-ENST00000484767.5:338863-ENST00000426809.5:340402|851
MAQVNTSCMAAKIKTR
>FUSION-ENST00000484767.5:338863-ENST00000426809.5:340402|713
MTKIRAGDR
>FUSION-ENST00000484767.5:338863-ENST00000426809.5:340402|3517
KCYPTAFHATEK
>FUSION-ENST00000484767.5:338863-ENST00000426809.5:340402|2043
MNHSSELC
>ENST00000251496.7|SNV-14486-C-T|3
EALENCITLQDFNRALELKEEIK
>FUSION-ENST00000484767.5:338863-ENST00000426809.5:340402|3336
FEILRSTR
>FUSION-ENST00000484767.5:338863-ENST00000426809.5:340402|3607
HQIFSVDETAFYWK
>FUSION-ENST00000484767.5:338863-ENST00000426809.5:340402|2988
SGNGQRQGEQCTLL
>FUSION-ENST00000484767.5:338863-ENST00000426809.5:340402|2317
WWSKTGVGNMRLN
>ENST00000512257.1|SNV-376-G-A|1
GGTQGQEPQMKETIMNQEKLAK
>FUSION-ENST00000484767.5:338863-ENST00000426809.5:340402|2528
SPRYLCK
>FUSION-ENST00000402711.6:95599-ENST00000389048.8:698058|4
DVIINQGKLK
>FUSION-ENST00000484767.5:338863-ENST00000426809.5:340402|2819
KQPQLTAIHPPDYIPLYHSL
>FUSION-ENST00000551425.1:10651-ENST00000541515.3:4141|615
AGGAGRAPGPWSRVGCAAWAR
>FUSION-ENST00000484767.5:338863-ENST00000426809.5:340402|3078
ASACQYLKIGSRN
>FUSION-ENST00000484767.5:338863-ENST00000426809.5:340402|2339
VVARVWEPWETGSCCLTGLK
>ENST00000521168.5|SNV-110039-G-C|4
KGIPWIYLIWLDIACKLLSEDSPLR
>FUSION-ENST00000484767.5:338863-ENST00000426809.5:340402|1480
GCSYLHLTSENTKALR
>FUSION-ENST00000484767.5:338863-ENST00000426809.5:340402|223
FTYFHLK
>ENST00000635749.1|SNV-526955-G-A|6
VQKLMRMTYLITLIL
>FUSION-ENST00000484767.5:338863-ENST00000426809.5:340402|2754
MILFQLKRR
>FUSION-ENST00000484767.5:338863-ENST00000426809.5:340402|1350
CLLKSRWSK
>ENST00000261699.8|SNV-44460-G-A|2
REGYRPFDFSATDVIDIIINSGLIK
>FUSION-ENST00000484767.5:338863-ENST00000426809.5:340402|2457
MVQLLWKVVWR
>FUSION-ENST00000484767.5:338863-ENST00000426809.5:340402|2532
LLVWDSPIAQMSPR
>FUSION-ENST00000551425.1:10651-ENST00000541515.3:4141|121
ARSPQQR
>FUSION-ENST00000484767.5:338863-ENST00000426809.5:340402|1474
IKNLTQSR
>FUSION-ENST00000484767.5:338863-ENST00000426809.5:340402|1470
STTWKLNNLLLNDYWVHNEMKAEIK
>FUSION-ENST00000484767.5:338863-ENST00000426809.5:340402|1542
EKTLMPP
>FUSION-ENST00000484767.5:338863-ENST00000426809.5:340402|2065
MIIIGLLLSSKNR
>ENST00000343411.8|SNV-57592-C-G|1
VLEAHLGDPKPRPLPACAR
>ENST00000261435.11|INDEL-63570-C-CA|5
QKKQIDFGK
>ENST00000470300.5|SNV-81711-A-G|7
STNLDASENTGNKQDGK
>FUSION-ENST00000484767.5:338863-ENST00000426809.5:340402|685
MLSPVLITKHQV
>ENST00000399881.8|INDEL-126701-A-AC|2
SHHGNPHHR
>FUSION-ENST00000484767.5:338863-ENST00000426809.5:340402|2037
MRACSMLAGSLIAALIMVLR
>FUSION-ENST00000484767.5:338863-ENST00000426809.5:340402|1685
SLPTPMS
>FUSION-ENST00000484767.5:338863-ENST00000426809.5:340402|253
ELFIFLSDDFVLA
>FUSION-ENST00000484767.5:338863-ENST00000426809.5:340402|731
GNSGRGGGR
>FUSION-ENST00000484767.5:338863-ENST00000426809.5:340402|228
FSQFNHLVVSRIQGSNCNL
>FUSION-ENST00000484767.5:338863-ENST00000426809.5:340402|3702
RESCLLPPARSPWPPFPR
>FUSION-ENST00000484767.5:338863-ENST00000426809.5:340402|3199
MSGDPGESLTGK
>FUSION-ENST00000484767.5:338863-ENST00000426809.5:340402|2077
ASLSHFAPPFSVRIGRNV
>FUSION-ENST00000484767.5:338863-ENST00000426809.5:340402|554
KNELLGTNWSAISLFLWAILGMWK
>FUSION-ENST00000484767.5:338863-ENST00000426809.5:340402|1396
MPTRESRK
>FUSION-ENST00000484767.5:338863-ENST00000426809.5:340402|3417
MSLLCWGRGVGGDAHSS
>FUSION-ENST00000484767.5:338863-ENST00000426809.5:340402|119
GIAKSDNDDTDNINNR
>FUSION-ENST00000484767.5:338863-ENST00000426809.5:340402|993
EQGTKVSEKAQTSQHLPK
>FUSION-ENST00000402711.6:95599-ENST00000389048.8:698058|8
TADKHKDVIINQGK
>ENST00000609923.6|SNV-43965-A-G|3
YVCGHHGIR
>ENST00000397412.8|SNV-55776-G-A|1
LSPPDVSALLDISLPGPPK
>FUSION-ENST00000484767.5:338863-ENST00000426809.5:340402|1746
MSENMRCLVFCSCDSLLR
>FUSION-ENST00000484767.5:338863-ENST00000426809.5:340402|3614
FKERSHLHNIK
>FUSION-ENST00000484767.5:338863-ENST00000426809.5:340402|2678
MLYSFRFQEIMSQKYGK
>FUSION-ENST00000484767.5:338863-ENST00000426809.5:340402|721
SLVLRHVEFEVLAGHPR
>FUSION-ENST00000484767.5:338863-ENST00000426809.5:340402|706
MSAASGHFP
>FUSION-ENST00000484767.5:338863-ENST00000426809.5:340402|1114
TLRVISL
>ENST00000277225.10|SNV-140239-G-C|1
EEEINSKAEDRELMR
>ENST00000394705.3|INDEL-6407-T-TT|4
REPRSQQK
>FUSION-ENST00000484767.5:338863-ENST00000426809.5:340402|629
SIGVFPVAFSSPCSK
>FUSION-ENST00000551425.1:10651-ENST00000541515.3:4141|99
NVAMEGAGSDSPAAAAAAAAAAPAV
>ENST00000368799.2|SNV-11474-G-A|2
QARSSPGER
>ENST00000376098.4|SNV-2313-G-T|1
EHLEHLLSCLK
>FUSION-ENST00000484767.5:338863-ENST00000426809.5:340402|3017
MGSARVNSAHCCK
>FUSION-ENST00000484767.5:338863-ENST00000426809.5:340402|675
SVGRLSLQEVVCCSLL
>ENST00000394705.3|INDEL-6407-T-TT|2
EPRSQQKQILPS
>FUSION-ENST00000484767.5:338863-ENST00000426809.5:340402|3110
MIQFQPLSK
>FUSION-ENST00000484767.5:338863-ENST00000426809.5:340402|215
SLAQFHFLWNYVCNYIAS
>FUSION-ENST00000484767.5:338863-ENST00000426809.5:340402|2008
MLTSRVPVPYETLPAPF
>FUSION-ENST00000484767.5:338863-ENST00000426809.5:340402|3141
QAHCHPLVM
>FUSION-ENST00000484767.5:338863-ENST00000426809.5:340402|3410
LGLSKFILVDALK
>FUSION-ENST00000484767.5:338863-ENST00000426809.5:340402|3235
MVPVNQILFS
>FUSION-ENST00000484767.5:338863-ENST00000426809.5:340402|2069
YLFIFVR
>FUSION-ENST00000484767.5:338863-ENST00000426809.5:340402|2709
HLSQNGMTMASKCPRR
>ENST00000624887.1|SNV-1795-G-A|1
GSPALSSKALVR
>ENST00000543688.5|SNV-8163-C-G|3
VPHLLQVYLKSQLNCVLLSGRDNWE
>ENST00000379935.8|INDEL-31582-G-GA|1
LETMKTEFLHVKR
>FUSION-ENST00000551425.1:10651-ENST00000541515.3:4141|418
PVLPGLCCRPLIYSFVELGAASH
>FUSION-ENST00000551425.1:10651-ENST00000541515.3:4141|128
LPGPGSAETRRAPSDPAAAAALR
>FUSION-ENST00000484767.5:338863-ENST00000426809.5:340402|138
HVLLIIPR
>FUSION-ENST00000484767.5:338863-ENST00000426809.5:340402|593
MLRLPGSRHSPASASQVAGTTGAR
>FUSION-ENST00000484767.5:338863-ENST00000426809.5:340402|418
SEAKHFCYAPASGLSDIAGQC
>ENST00000392842.5|SNV-99121-G-C|4
IIRQQFPQLTTTRLGTR
>FUSION-ENST00000484767.5:338863-ENST00000426809.5:340402|576
IHRGISCGFLFTL
>FUSION-ENST00000484767.5:338863-ENST00000426809.5:340402|1739
MMVSNFIHVPTK
>FUSION-ENST00000484767.5:338863-ENST00000426809.5:340402|1849
SRHLYSEPLEK
>ENST00000520262.6|SNV-113098-G-A|1
LASAFTVVIASNIGLPVSTTHCK
>FUSION-ENST00000484767.5:338863-ENST00000426809.5:340402|2382
CISENLLR
>FUSION-ENST00000484767.5:338863-ENST00000426809.5:340402|3612
SHLHNIK
>FUSION-ENST00000551425.1:10651-ENST00000541515.3:4141|325
GFATEMTCMWQPPEPEDMQPR
>FUSION-ENST00000484767.5:338863-ENST00000426809.5:340402|2545
TLGFGDSTREKLR
>FUSION-ENST00000484767.5:338863-ENST00000426809.5:340402|378
MANPVTNNIPFTIVE
>FUSION-ENST00000484767.5:338863-ENST00000426809.5:340402|830
MLPGGKVQLCLATQR
>FUSION-ENST00000484767.5:338863-ENST00000426809.5:340402|333
SQGLGEESQKGITK
>FUSION-ENST00000551425.1:10651-ENST00000541515.3:4141|620
AADGGASPERR
>FUSION-ENST00000484767.5:338863-ENST00000426809.5:340402|1098
LARLVSSSWDQVIPCLGLMKCWDYR
>FUSION-ENST00000484767.5:338863-ENST00000426809.5:340402|2635
MDFMASCFIGPRDDK
>ENST00000301740.13|SNV-13466-C-T|3
SCTSPAPWK
>FUSION-ENST00000484767.5:338863-ENST00000426809.5:340402|964
HFSCFCFSLGC
>FUSION-ENST00000551425.1:10651-ENST00000541515.3:4141|29
CSSHAAAR
>FUSION-ENST00000484767.5:338863-ENST00000426809.5:340402|1115
EIKTLRVISL
>FUSION-ENST00000484767.5:338863-ENST00000426809.5:340402|1514
YPFLLDFLVYLRRGVCSIL
>FUSION-ENST00000484767.5:338863-ENST00000426809.5:340402|3284
MASHFYLK
>FUSION-ENST00000484767.5:338863-ENST00000426809.5:340402|1008
LTPLVCVCVCVREIDSPR
>FUSION-ENST00000484767.5:338863-ENST00000426809.5:340402|2638
SWHRPKGR
>FUSION-ENST00000484767.5:338863-ENST00000426809.5:340402|298
MANHSYPRKSR
>FUSION-ENST00000551425.1:10651-ENST00000541515.3:4141|189
EVLHARR
>FUSION-ENST00000484767.5:338863-ENST00000426809.5:340402|3161
RSWPVSDLRK
>FUSION-ENST00000484767.5:338863-ENST00000426809.5:340402|2801
LSFSLLFSALYCGACSMAPLWRR
>ENST00000577827.5|SNV-820335-C-T|2
MDIGWCSNSSSWVGR
>FUSION-ENST00000551425.1:10651-ENST00000541515.3:4141|431
MRGKQCG
>FUSION-ENST00000484767.5:338863-ENST00000426809.5:340402|3519
EWTLILKEVLQ
>FUSION-ENST00000551425.1:10651-ENST00000541515.3:4141|613
APGPWSRVGCAAWAR
>ENST00000503204.1|SNV-750100-G-T|15
MHLQLPCQR
>ENST00000199936.9|SNV-56003-G-A|3
IASIQPGGFLTNIAGTSDK
>FUSION-ENST00000484767.5:338863-ENST00000426809.5:340402|3185
FSSGRWHLSFR
>FUSION-ENST00000484767.5:338863-ENST00000426809.5:340402|2042
NHSSELC
>FUSION-ENST00000484767.5:338863-ENST00000426809.5:340402|2206
SPPSLSQQWGFVWRCCTK
>FUSION-ENST00000484767.5:338863-ENST00000426809.5:340402|2000
VCILLACLSLSTR
>FUSION-ENST00000484767.5:338863-ENST00000426809.5:340402|3427
LSNSKGIA
>FUSION-ENST00000484767.5:338863-ENST00000426809.5:340402|1045
MCLRRGVQPA
>ENST00000397063.8|SNV-158473-G-C|3
QDIDLAVSR
>FUSION-ENST00000484767.5:338863-ENST00000426809.5:340402|1728
PVGNRKQDVYGFSVFR
>FUSION-ENST00000484767.5:338863-ENST00000426809.5:340402|1708
IAILTGVR
>FUSION-ENST00000484767.5:338863-ENST00000426809.5:340402|918
QSLHTPPPFIQQSSTFHCER
>FUSION-ENST00000484767.5:338863-ENST00000426809.5:340402|1939
MSTQVEALTSLSPEFSAHIESVT
>FUSION-ENST00000484767.5:338863-ENST00000426809.5:340402|3670
QPFVPFYQGFYTHEVSW
>FUSION-ENST00000484767.5:338863-ENST00000426809.5:340402|3698
ESCLLPPARSPWPPFPR
>ENST00000476522.5|SNV-32145-G-C|7
MKAQLEHHSK
>ENST00000512194.2|SNV-146158-G-T|3
TFLIPLLFNNYITAALK
>FUSION-ENST00000484767.5:338863-ENST00000426809.5:340402|1107
SMIWEEEALKLPEVR
>ENST00000379310.8|INDEL-261948-T-TT|1
SGFFVDFF
>FUSION-ENST00000484767.5:338863-ENST00000426809.5:340402|2864
SAGWLVALVPSTQ
>ENST00000566983.5|SNV-13050-C-T|2
IGVVGGLDFEK
>FUSION-ENST00000484767.5:338863-ENST00000426809.5:340402|1938
STQVEALTSLSPEFSAHIESVT
>FUSION-ENST00000551425.1:10651-ENST00000541515.3:4141|190
MEVLHARR
>FUSION-ENST00000484767.5:338863-ENST00000426809.5:340402|1835
MMCSLSAWNCCAGR
>FUSION-ENST00000484767.5:338863-ENST00000426809.5:340402|765
QNKQPER
>FUSION-ENST00000484767.5:338863-ENST00000426809.5:340402|1067
AAKACSILNHITHPQR
>FUSION-ENST00000551425.1:10651-ENST00000541515.3:4141|423
MQGSMLCFLSSS
>FUSION-ENST00000484767.5:338863-ENST00000426809.5:340402|1978
FPLVPLLPLVCYLFLPRWKR
>ENST00000514262.5|SNV-77060-G-T|1
TFGSTLVTNPNGGFLAFGPLYAYR
>ENST00000521971.5|SNV-5731-C-T|3
LATVLFGACDGEVGDDK
>FUSION-ENST00000484767.5:338863-ENST00000426809.5:340402|726
KKMSLVLR
>ENST00000615012.1|SNV-13328-C-G|1
ASTSQLPFAEAPAERRR
>FUSION-ENST00000484767.5:338863-ENST00000426809.5:340402|2659
QMDSTEMRGPSR
>FUSION-ENST00000484767.5:338863-ENST00000426809.5:340402|2050
LARLVSNSLPQAFHLPRPPK
>FUSION-ENST00000484767.5:338863-ENST00000426809.5:340402|447
FSELFFTNIHSTFIER
>FUSION-ENST00000484767.5:338863-ENST00000426809.5:340402|2906
KIFKSTG
>FUSION-ENST00000484767.5:338863-ENST00000426809.5:340402|1196
VAHAYNPSTLGGLGER
>FUSION-ENST00000551425.1:10651-ENST00000541515.3:4141|114
ATREAPR
>FUSION-ENST00000551425.1:10651-ENST00000541515.3:4141|492
FLGGTPDKLLPQVHGVPK
>ENST00000251496.7|SNV-14486-C-T|4
EALENCITLQDFNRALELK
>FUSION-ENST00000484767.5:338863-ENST00000426809.5:340402|1718
MAGSNGISSSRSLRNR
>FUSION-ENST00000484767.5:338863-ENST00000426809.5:340402|1482
RTEIITNYLSDHSAIKLELR
>FUSION-ENST00000484767.5:338863-ENST00000426809.5:340402|542
SYYRSEK
>FUSION-ENST00000484767.5:338863-ENST00000426809.5:340402|2179
MSLRNVPI
>FUSION-ENST00000484767.5:338863-ENST00000426809.5:340402|1942
GKWGSPAFPASVEYIERGELQK
>FUSION-ENST00000484767.5:338863-ENST00000426809.5:340402|1966
ARGHEDTKQTI
>FUSION-ENST00000484767.5:338863-ENST00000426809.5:340402|2914
NDVVCAGNAEITLLRP
>FUSION-ENST00000551425.1:10651-ENST00000541515.3:4141|386
MVAHWLELSRLNSYSR
>ENST00000361685.6|SNV-112154-T-C|1
AVNDLGTVETECKLEVKVIAQ
>ENST00000519078.6|SNV-13599-G-A|2
SPEVLLR
>FUSION-ENST00000484767.5:338863-ENST00000426809.5:340402|756
GNACFIWSEGIGPDLR
>FUSION-ENST00000551425.1:10651-ENST00000541515.3:4141|456
VCLLANAKLDR
>FUSION-ENST00000551425.1:10651-ENST00000541515.3:4141|378
MNFTWKGEMEHSAVAS
>FUSION-ENST00000551425.1:10651-ENST00000541515.3:4141|37
KLQLAAPLPNSAHTASPHAMEMRR
>ENST00000317025.13|INDEL-52642-C-CT|3
RPRSVLNTQPEQTNAGEVASSLSKY
>FUSION-ENST00000484767.5:338863-ENST00000426809.5:340402|2799
MAPLWRRVAEWR
>FUSION-ENST00000484767.5:338863-ENST00000426809.5:340402|859
SSQIPVSDLGHCDSCYVPPWAYT
>ENST00000463938.5|SNV-60710-C-T|9
FPGPNQMSGHHDSNCQVTMR
>FUSION-ENST00000484767.5:338863-ENST00000426809.5:340402|1231
SFIHELV
>ENST00000242310.4|INDEL-4147-C-CGG|5
MRFAENLWFSSFLNSSFLQRR
>FUSION-ENST00000484767.5:338863-ENST00000426809.5:340402|637
MQVSSFYIWLPGVCQNTSWK
>FUSION-ENST00000484767.5:338863-ENST00000426809.5:340402|2941
SKNNPQKFVSCLEGI
>FUSION-ENST00000484767.5:338863-ENST00000426809.5:340402|3076
MIGLWISFGWVGQ
>FUSION-ENST00000484767.5:338863-ENST00000426809.5:340402|2114
MRIQSKLYETK
>ENST00000423676.7|SNV-9277-G-A|3
GRWGPKER
>ENST00000368799.2|SNV-11474-G-A|4
GQTASSHKQAR
>ENST00000355360.8|SNV-11999-G-A|1
QSRRLETESR
>ENST00000548135.1|SNV-20749-A-C|4
FIRSWYSR
>FUSION-ENST00000484767.5:338863-ENST00000426809.5:340402|508
TPGDQVQSIER
>ENST00000310454.10|SNV-147591-G-A|5
TAEENLDRRIPIPVDR
>FUSION-ENST00000484767.5:338863-ENST00000426809.5:340402|1550
LPVFAHSV
>FUSION-ENST00000484767.5:338863-ENST00000426809.5:340402|1071
CVFWQGR
>FUSION-ENST00000551425.1:10651-ENST00000541515.3:4141|392
MWWMVAHWLELSR
>FUSION-ENST00000484767.5:338863-ENST00000426809.5:340402|839
IITSVEQSFPEFCK
>FUSION-ENST00000484767.5:338863-ENST00000426809.5:340402|3350
AECSYMGREDTVRAVR
>FUSION-ENST00000551425.1:10651-ENST00000541515.3:4141|43
WLPSSDHK
>FUSION-ENST00000484767.5:338863-ENST00000426809.5:340402|1496
IDHIVGSKALLSKR
>FUSION-ENST00000484767.5:338863-ENST00000426809.5:340402|3231
TKEALRK
>FUSION-ENST00000484767.5:338863-ENST00000426809.5:340402|3322
LFMLWDCSPGQRLSC
>ENST00000483591.6|SNV-238849-C-T|2
MCCFHRVFLTSL
>FUSION-ENST00000484767.5:338863-ENST00000426809.5:340402|2466
SMPVICRPLF
>ENST00000354869.7|INDEL-14135-A-AA|7
EFRPEIPCIVVANKIDADINVTQKK
>FUSION-ENST00000551425.1:10651-ENST00000541515.3:4141|94
MGIEKFKPSLWSWEERAV
>FUSION-ENST00000551425.1:10651-ENST00000541515.3:4141|345
MRQIGGSLSPDHPSR
>ENST00000543688.5|SNV-8163-C-G|4
VPHLLQVYLKSQLNCVLLSGR
>FUSION-ENST00000484767.5:338863-ENST00000426809.5:340402|1805
MIAQQIKLNSLIKCLPL
>FUSION-ENST00000484767.5:338863-ENST00000426809.5:340402|1899
VFTYIFSSLQIKLYDSKI
>FUSION-ENST00000484767.5:338863-ENST00000426809.5:340402|3166
SATFSLGRLGLIHLGRR
>ENST00000434116.6|SNV-12758-C-T|1
WLFRTKR
>ENST00000367577.7|SNV-481-C-T|2
VSWPETEPQPER
>ENST00000536324.4|SNV-16937-A-C|2
FPCLLCSKR
>FUSION-ENST00000436857.5:230-ENST00000479267.2:74466|27
QTQSNLTIEK
>FUSION-ENST00000484767.5:338863-ENST00000426809.5:340402|869
MAVSRQVR
>FUSION-ENST00000484767.5:338863-ENST00000426809.5:340402|1457
MFFETNENKDTTYQNLWDTFKAVCR
>FUSION-ENST00000484767.5:338863-ENST00000426809.5:340402|3251
GGTAVSLR
>ENST00000344862.9|INDEL-3782-A-AA|8
ISEIQLEPNNFPKKTK
>ENST00000521168.5|SNV-110039-G-C|5
KGIPWIYLIWLDIACK
>FUSION-ENST00000484767.5:338863-ENST00000426809.5:340402|384
MYNFFNR
>FUSION-ENST00000484767.5:338863-ENST00000426809.5:340402|1165
MSHHANFYIFYRDGFRHVGQAGLK
>ENST00000528180.5|SNV-19446-C-A|5
DPNLLLSVSKDHALRLWNIK
>FUSION-ENST00000484767.5:338863-ENST00000426809.5:340402|2032
ACSMLAGSLIAALIMVLR
>FUSION-ENST00000551425.1:10651-ENST00000541515.3:4141|346
SHSHASAMRQIGGSLSPDHPSR
>FUSION-ENST00000484767.5:338863-ENST00000426809.5:340402|2007
LTSRVPVPYETLPAPF
>FUSION-ENST00000484767.5:338863-ENST00000426809.5:340402|673
LSLQEVVCCSLL
>FUSION-ENST00000484767.5:338863-ENST00000426809.5:340402|2084
MHGGPEMRRTR
>FUSION-ENST00000484767.5:338863-ENST00000426809.5:340402|3627
RSNQSQYFLKPK
>FUSION-ENST00000484767.5:338863-ENST00000426809.5:340402|1184
ARYGGSCL
>ENST00000301740.13|SNV-13466-C-T|5
SRSCTSPAPWK
>FUSION-ENST00000484767.5:338863-ENST00000426809.5:340402|3030
MLSCFNTDETRGENILDRK
>FUSION-ENST00000484767.5:338863-ENST00000426809.5:340402|1053
KSSFFIALCNFQRSL
>FUSION-ENST00000484767.5:338863-ENST00000426809.5:340402|3536
ESSPGKDAVNIVEMTTK
>FUSION-ENST00000484767.5:338863-ENST00000426809.5:340402|3418
SLLCWGR
>FUSION-ENST00000484767.5:338863-ENST00000426809.5:340402|3412
MLRLGLSKFILVDALK
>FUSION-ENST00000484767.5:338863-ENST00000426809.5:340402|2510
SCILKNTLPSADQK
>FUSION-ENST00000402711.6:95379-ENST00000389048.8:698058|83
HKDVIINQVYR
>ENST00000530384.5|SNV-6032-G-C|8
MVLVHTTLPSQQVQALLEGTGR
>FUSION-ENST00000484767.5:338863-ENST00000426809.5:340402|2901
MMSYVQGMQK
>FUSION-ENST00000484767.5:338863-ENST00000426809.5:340402|372
STKCFHH
>FUSION-ENST00000484767.5:338863-ENST00000426809.5:340402|2895
MCIVVRQAQILQLIETIFISPLSP
>FUSION-ENST00000484767.5:338863-ENST00000426809.5:340402|1355
GPGRAHIVCFCPQLPKSLASFYCK
>FUSION-ENST00000551425.1:10651-ENST00000541515.3:4141|612
APGPWSRVGCAAWARER
>FUSION-ENST00000484767.5:338863-ENST00000426809.5:340402|328
MVRFCVQR
>ENST00000473980.5|SNV-158755-A-G|7
QLMKVDPAHGITAK
>FUSION-ENST00000402711.6:95599-ENST00000389048.8:698058|1
ILLKILFCPS
>ENST00000357063.7|SNV-2865-C-T|2
TEQNLGRTILIK
>ENST00000511906.5|SNV-17142-G-A|1
VLTLLMMN
>FUSION-ENST00000484767.5:338863-ENST00000426809.5:340402|3205
MVVGLCMVN
>FUSION-ENST00000484767.5:338863-ENST00000426809.5:340402|2225
MKFQHSV
>FUSION-ENST00000484767.5:338863-ENST00000426809.5:340402|3011
MQGCLACLPPGGHWGMEWETSR
>FUSION-ENST00000551425.1:10651-ENST00000541515.3:4141|319
WQPPEPEDMQPR
>FUSION-ENST00000484767.5:338863-ENST00000426809.5:340402|2369
ESSMEIPQKK
>FUSION-ENST00000484767.5:338863-ENST00000426809.5:340402|3005
NLMAFLCWIISKNSTCLVGCA
>FUSION-ENST00000484767.5:338863-ENST00000426809.5:340402|2062
IIIGLLLSSKNRGK
>FUSION-ENST00000484767.5:338863-ENST00000426809.5:340402|148
LWDRQLEQCRMR
>FUSION-ENST00000484767.5:338863-ENST00000426809.5:340402|3421
MIISLGGHQRTPP
>FUSION-ENST00000484767.5:338863-ENST00000426809.5:340402|124
IQIILIIGYSK
>FUSION-ENST00000484767.5:338863-ENST00000426809.5:340402|3428
QSDHSTLHQPVPVCIWHYFKLSNSK
>ENST00000476522.5|SNV-32145-G-C|8
SSLARMKAQLEHHSK
>ENST00000375254.8|MNV-85704-CGTGGTTTTACT-C|6
AGDIPPGK
>FUSION-ENST00000484767.5:338863-ENST00000426809.5:340402|1145
LFRLYHIDQLLVTLSLR
>FUSION-ENST00000484767.5:338863-ENST00000426809.5:340402|1213
PLFKKCLIQCPTQQK
>FUSION-ENST00000484767.5:338863-ENST00000426809.5:340402|452
WDVCSYGFCWPLSWYLHK
>FUSION-ENST00000484767.5:338863-ENST00000426809.5:340402|585
LIFFFFVFLVETGFHR
>ENST00000319653.14|MNV-108867-GAGAACGGGCCTCCAGA-G|7
QNLNLLFQKLPK
>FUSION-ENST00000551425.1:10651-ENST00000541515.3:4141|212
KSGTHWRTIQHAVIIGAGLGMR
>FUSION-ENST00000551425.1:10651-ENST00000541515.3:4141|571
RPALEPARTPRGAGHPG
>FUSION-ENST00000551425.1:10651-ENST00000541515.3:4141|103
RRQHGLGW
>FUSION-ENST00000484767.5:338863-ENST00000426809.5:340402|2314
MQIDGTSSGSR
>FUSION-ENST00000484767.5:338863-ENST00000426809.5:340402|1864
MRFSIQLYSVALGLSVAEKIDIK
>FUSION-ENST00000484767.5:338863-ENST00000426809.5:340402|2606
KLEDLISHPDCSDSCMALK
>FUSION-ENST00000484767.5:338863-ENST00000426809.5:340402|1409
AISTIVGS
>FUSION-ENST00000484767.5:338863-ENST00000426809.5:340402|2097
MLMRTWPCVR
>FUSION-ENST00000484767.5:338863-ENST00000426809.5:340402|3064
ANEASGVVEK
>FUSION-ENST00000484767.5:338863-ENST00000426809.5:340402|167
LRSLSSESPIYSLFPFF
>FUSION-ENST00000484767.5:338863-ENST00000426809.5:340402|2836
MHMLKPVLQCHLPR
>FUSION-ENST00000484767.5:338863-ENST00000426809.5:340402|1695
MGLFVFFL
>FUSION-ENST00000484767.5:338863-ENST00000426809.5:340402|2448
GNEISILNR
>FUSION-ENST00000484767.5:338863-ENST00000426809.5:340402|3523
KQHQGLREWTLILK
>ENST00000638998.1|SNV-727-G-A|6
QFIRSVGEGTINGLLGK
>FUSION-ENST00000551425.1:10651-ENST00000541515.3:4141|274
ASPGLSGDR
>FUSION-ENST00000484767.5:338863-ENST00000426809.5:340402|1547
LWYQNDAGLIK
>FUSION-ENST00000484767.5:338863-ENST00000426809.5:340402|2894
CIVVRQAQILQLIETIFISPLSP
>ENST00000378623.6|SNV-41323-C-G|1
TCSPGMNSFLMFARRIDIR
>FUSION-ENST00000484767.5:338863-ENST00000426809.5:340402|2294
LSFFSWTYLDLHVAKSTLLHK
>FUSION-ENST00000484767.5:338863-ENST00000426809.5:340402|1976
WKQICSSSCWPFVSGTYR
>FUSION-ENST00000484767.5:338863-ENST00000426809.5:340402|1546
MNCRMFTP
>FUSION-ENST00000484767.5:338863-ENST00000426809.5:340402|398
CQFKDQWGKR
>FUSION-ENST00000484767.5:338863-ENST00000426809.5:340402|416
MYYFLTLCNI
>FUSION-ENST00000484767.5:338863-ENST00000426809.5:340402|2708
MTMASKCPR
>FUSION-ENST00000484767.5:338863-ENST00000426809.5:340402|509
MTPGDQVQSIER
>ENST00000367990.7|SNV-594-G-A|4
KLLAATVLLLTICSLEGALVQR
>FUSION-ENST00000484767.5:338863-ENST00000426809.5:340402|3403
KNLGEQLR
>ENST00000367455.8|SNV-37129-G-A|3
NQMLIEEK
>FUSION-ENST00000484767.5:338863-ENST00000426809.5:340402|3722
CVLPYLFW
>FUSION-ENST00000551425.1:10651-ENST00000541515.3:4141|542
MGGSKYLIIGSLR
>FUSION-ENST00000484767.5:338863-ENST00000426809.5:340402|2782
DLVCLVTAEPTITLPR
>ENST00000372022.6|SNV-4241-G-T|3
KAALAERR
>FUSION-ENST00000484767.5:338863-ENST00000426809.5:340402|1158
AVMSARR
>ENST00000319653.14|MNV-108867-GAGAACGGGCCTCCAGA-G|14
GSFLGEFHPWGHHPNLPMR
>FUSION-ENST00000484767.5:338863-ENST00000426809.5:340402|3044
IDVDLPLLLDDRPVD
>FUSION-ENST00000484767.5:338863-ENST00000426809.5:340402|1243
QENSVNPGGGACSELR
>FUSION-ENST00000551425.1:10651-ENST00000541515.3:4141|482
ECPSCKTRGFR
>ENST00000521971.5|SNV-5731-C-T|1
LATVLFGACDGEVGDDKTVKQWK
>FUSION-ENST00000484767.5:338863-ENST00000426809.5:340402|734
MLQSVLASFF
>FUSION-ENST00000484767.5:338863-ENST00000426809.5:340402|4
LHFSPRNWCCSER
>FUSION-ENST00000484767.5:338863-ENST00000426809.5:340402|3098
MAVTDLGAKTLK
>FUSION-ENST00000551425.1:10651-ENST00000541515.3:4141|536
STLSGKLICFHHLR
>FUSION-ENST00000484767.5:338863-ENST00000426809.5:340402|2559
TLTFAFPDSFYMNNANVK
>FUSION-ENST00000484767.5:338863-ENST00000426809.5:340402|1792
KQHKEMEWHCHSYR
>FUSION-ENST00000484767.5:338863-ENST00000426809.5:340402|1613
MFFHLFVSSFISLSSGL
>FUSION-ENST00000484767.5:338863-ENST00000426809.5:340402|937
AGMEAVEAGNLCWDR
>FUSION-ENST00000484767.5:338863-ENST00000426809.5:340402|2779
MSTDVSWLTF
>FUSION-ENST00000484767.5:338863-ENST00000426809.5:340402|2861
RASLDLVEEMSGTLET
>ENST00000438448.6|MNV-24190-CAT-C|2
HGELWVRDSPASLALLFTVI
>FUSION-ENST00000484767.5:338863-ENST00000426809.5:340402|1149
FGKSDIPVLEGPCVCAR
>FUSION-ENST00000484767.5:338863-ENST00000426809.5:340402|3678
HRHIQVYCTSFYCASDIAFFL
>ENST00000566983.5|SNV-13050-C-T|5
QKIKIGVVGGLDFEK
>FUSION-ENST00000484767.5:338863-ENST00000426809.5:340402|144
MRSSCSSYLEGSFRHVLLIIPR
>ENST00000488265.1|SNV-9969-G-C|1
YLDCISHLRQK
>FUSION-ENST00000484767.5:338863-ENST00000426809.5:340402|701
FSFLLPSRSHDHK
>FUSION-ENST00000484767.5:338863-ENST00000426809.5:340402|1177
MSLFPVAQFLCCWGGHQPFYKS
>FUSION-ENST00000484767.5:338863-ENST00000426809.5:340402|3444
FCLLSSKLPEWSR
>FUSION-ENST00000484767.5:338863-ENST00000426809.5:340402|2768
MSWGIYG
>FUSION-ENST00000484767.5:338863-ENST00000426809.5:340402|2645
HGWQLVPEDSGR
>FUSION-ENST00000484767.5:338863-ENST00000426809.5:340402|2501
MKLSVSALK
>FUSION-ENST00000484767.5:338863-ENST00000426809.5:340402|275
CSVLSSFVFIKTK
>FUSION-ENST00000484767.5:338863-ENST00000426809.5:340402|1631
MCTLCRLVTYVYMCHAGALHPLTR
>FUSION-ENST00000484767.5:338863-ENST00000426809.5:340402|2504
LFRPLHTCGILR
>ENST00000477451.5|SNV-14976-G-A|1
VNKAREELM
>ENST00000232974.11|SNV-10204-A-G|3
QFMCQWCGKDFSMK
>ENST00000319653.14|MNV-108867-GAGAACGGGCCTCCAGA-G|8
QNLNLLFQK
>ENST00000262644.9|SNV-27567-A-G|1
SSYSEKTPRIVVSR
>ENST00000375254.8|MNV-85704-CGTGGTTTTACT-C|3
CGYSQLR
>FUSION-ENST00000484767.5:338863-ENST00000426809.5:340402|3149
DILINHFSLRFCIGV
>FUSION-ENST00000484767.5:338863-ENST00000426809.5:340402|2921
RSTSHLAPCK
>FUSION-ENST00000484767.5:338863-ENST00000426809.5:340402|1545
NCRMFTP
>ENST00000503204.1|SNV-750100-G-T|5
HKQTCISSCPVKER
>FUSION-ENST00000484767.5:338863-ENST00000426809.5:340402|3530
TTKDSEYYLNLMKQHQGLR
>FUSION-ENST00000551425.1:10651-ENST00000541515.3:4141|391
WWMVAHWLELSR
>FUSION-ENST00000484767.5:338863-ENST00000426809.5:340402|540
SYYRSEKQWHELIWLCMLFK
>FUSION-ENST00000484767.5:338863-ENST00000426809.5:340402|3309
MSLCSKEGVWVVILK
>ENST00000533169.1|SNV-35949-A-G|8
AALLLMVNGK
>FUSION-ENST00000551425.1:10651-ENST00000541515.3:4141|511
QLIASTK
>ENST00000570134.5|SNV-13050-C-T|3
IKIGVVGGLDFEKVQEQLGNDEYSK
>ENST00000379935.8|INDEL-31582-G-GA|4
VSTLGKKLETMK
>ENST00000536324.4|SNV-16937-A-C|6
EKKFPCLLCSK
>FUSION-ENST00000484767.5:338863-ENST00000426809.5:340402|3711
LAASCQIALASFS
>FUSION-ENST00000484767.5:338863-ENST00000426809.5:340402|1479
GCSYLHLTSENTKALRGY
>FUSION-ENST00000484767.5:338863-ENST00000426809.5:340402|2233
AGGLLDPRSSRPALAI
>FUSION-ENST00000484767.5:338863-ENST00000426809.5:340402|656
MLARLVLNS
>FUSION-ENST00000484767.5:338863-ENST00000426809.5:340402|476
MHQTLQNPNNLIK
>FUSION-ENST00000484767.5:338863-ENST00000426809.5:340402|2028
MLAGSLIAALIMVLRQC
>FUSION-ENST00000484767.5:338863-ENST00000426809.5:340402|1446
GKFIALNAHKR
>FUSION-ENST00000551425.1:10651-ENST00000541515.3:4141|314
MQPRAESEADPLRAHSLPFPSR
>ENST00000334463.4|INDEL-30448-A-AA|5
VLSRIQKNTGSLGGVGR
>FUSION-ENST00000484767.5:338863-ENST00000426809.5:340402|484
KSQFTGLGSSL
>FUSION-ENST00000484767.5:338863-ENST00000426809.5:340402|2936
MLYLYHCLLHE
>ENST00000361924.6|SNV-83589-G-A|5
SKEEELKALENR
>FUSION-ENST00000484767.5:338863-ENST00000426809.5:340402|467
FLVYELLQV
>FUSION-ENST00000484767.5:338863-ENST00000426809.5:340402|2797
MPKAKNPTLR
>ENST00000375254.8|MNV-85704-CGTGGTTTTACT-C|14
EVPPAPGFAHPGLSR
>FUSION-ENST00000551425.1:10651-ENST00000541515.3:4141|611
VGCAAWAR
>FUSION-ENST00000484767.5:338863-ENST00000426809.5:340402|456
MQNLCFTSKPFSTNCSLIS
>FUSION-ENST00000484767.5:338863-ENST00000426809.5:340402|813
LEPEWGTLEEEEVGGRGLGGRR
>FUSION-ENST00000484767.5:338863-ENST00000426809.5:340402|613
MPFLTHSWPRIQATQDR
>FUSION-ENST00000484767.5:338863-ENST00000426809.5:340402|2656
MDSTEMR
>FUSION-ENST00000484767.5:338863-ENST00000426809.5:340402|2902
LLTPLIYQFAH
>FUSION-ENST00000484767.5:338863-ENST00000426809.5:340402|1741
CLVFCSCDSLLR
>FUSION-ENST00000484767.5:338863-ENST00000426809.5:340402|3584
MEYFKPFVETYCSEKK
>FUSION-ENST00000484767.5:338863-ENST00000426809.5:340402|2240
RNLQSEERGWLQWLTPVIPALWEAK
>FUSION-ENST00000484767.5:338863-ENST00000426809.5:340402|514
GKYRNGTN
>FUSION-ENST00000551425.1:10651-ENST00000541515.3:4141|16
GHPRPHGCWGLTGRVRASGR
>FUSION-ENST00000551425.1:10651-ENST00000541515.3:4141|625
APCSSGGAGTRGRGTPR
>FUSION-ENST00000484767.5:338863-ENST00000426809.5:340402|193
MILFLLSLQI
>FUSION-ENST00000551425.1:10651-ENST00000541515.3:4141|287
MVPCPPASLKYK
>ENST00000423759.5|SNV-31057-A-G|1
DDGTASVTSLNSSATGRCLKIYR
>FUSION-ENST00000484767.5:338863-ENST00000426809.5:340402|3182
EDLLHFLWADWV
>ENST00000673149.1|SNV-7105-A-G|3
EELIGATAGELHTGR
>FUSION-ENST00000484767.5:338863-ENST00000426809.5:340402|3088
MVWPPDWGVQPLPSTGFYVPRK
>ENST00000261435.11|INDEL-63570-C-CA|6
AFGKQKK
>FUSION-ENST00000551425.1:10651-ENST00000541515.3:4141|564
EKGQRGFWSSGR
>ENST00000307355.11|SNV-37736-T-A|4
VFKQSPTHTKHQIIYTGEEPYK
>FUSION-ENST00000484767.5:338863-ENST00000426809.5:340402|1577
MCCWIRFASILLR
>ENST00000528856.5|SNV-44923-G-C|3
MNGYRAPANGFR
>FUSION-ENST00000484767.5:338863-ENST00000426809.5:340402|1585
LNRSGERGHPCLVPVFK
>FUSION-ENST00000484767.5:338863-ENST00000426809.5:340402|506
TPGDQVQSIERR
>FUSION-ENST00000484767.5:338863-ENST00000426809.5:340402|802
CLAIGYR
>FUSION-ENST00000484767.5:338863-ENST00000426809.5:340402|777
MFNPEKIR
>ENST00000326317.11|SNV-10416-G-A|2
DQLAKWQWETHDPWVCAPDSVLEEK
>ENST00000435213.6|SNV-108828-C-T|1
GWMGYRGGLDTK
>FUSION-ENST00000484767.5:338863-ENST00000426809.5:340402|980
MLGSHQIINARYLHPRK
>FUSION-ENST00000484767.5:338863-ENST00000426809.5:340402|283
MLPFVWSPLYQWTAYFLLCSLVP
>FUSION-ENST00000484767.5:338863-ENST00000426809.5:340402|386
AVFPIAGLTAHLLPLK
>FUSION-ENST00000484767.5:338863-ENST00000426809.5:340402|3129
ECIDMKK
>FUSION-ENST00000484767.5:338863-ENST00000426809.5:340402|2546
TLGFGDSTREK
>FUSION-ENST00000484767.5:338863-ENST00000426809.5:340402|2468
DSGLHTH
>FUSION-ENST00000484767.5:338863-ENST00000426809.5:340402|2090
TWPCVRYSQLDGPIVVGVFLMN
>FUSION-ENST00000551425.1:10651-ENST00000541515.3:4141|572
RPALEPARTPR
>FUSION-ENST00000484767.5:338863-ENST00000426809.5:340402|1075
MSHRTWPFYPTVVYEIHPCYWM
>ENST00000576258.1|SNV-13770-C-T|2
MCGVWEKL
>FUSION-ENST00000484767.5:338863-ENST00000426809.5:340402|630
LARSIGVFPVAFSSPCSK
>FUSION-ENST00000551425.1:10651-ENST00000541515.3:4141|302
KLAMCGAV
>FUSION-ENST00000551425.1:10651-ENST00000541515.3:4141|159
DYLHRPSYCDAAFALEQISKVHFR
>FUSION-ENST00000484767.5:338863-ENST00000426809.5:340402|3173
RLSWSCSSSLLLKISL
>FUSION-ENST00000484767.5:338863-ENST00000426809.5:340402|1599
NACDFCTLILYPETLLKLLISLRR
>FUSION-ENST00000484767.5:338863-ENST00000426809.5:340402|3268
LQAQFRK
>FUSION-ENST00000484767.5:338863-ENST00000426809.5:340402|3737
LALSPSCLQVSLMCYMLL
>FUSION-ENST00000484767.5:338863-ENST00000426809.5:340402|3024
MAGPGCR
>FUSION-ENST00000484767.5:338863-ENST00000426809.5:340402|3723
MCVLPYLFW
>ENST00000525244.5|SNV-19446-C-A|1
EYQDGHSGGNIWRRR
>ENST00000375254.8|MNV-85704-CGTGGTTTTACT-C|17
KITDTNSRIPPPVFDHSSLR
>FUSION-ENST00000484767.5:338863-ENST00000426809.5:340402|2308
KTQTSLR
>FUSION-ENST00000484767.5:338863-ENST00000426809.5:340402|895
HSGEALLVFVCVGARACAHAR
>ENST00000524959.5|SNV-21001-A-C|2
MEAPCLMLASRFK
>FUSION-ENST00000484767.5:338863-ENST00000426809.5:340402|446
LQCHCVLHSMLSAGK
>FUSION-ENST00000354725.8:338863-ENST00000426809.5:340402|74
EMRSVSR
>ENST00000522246.5|SNV-6612-A-G|4
MKLPKPRAECHQVWQHDR
>FUSION-ENST00000484767.5:338863-ENST00000426809.5:340402|2447
GNEISILNRYLQSPVHCSTYSQ
>ENST00000512194.2|SNV-146158-G-T|6
GRKTFLIPLLFNNYITAALK
>FUSION-ENST00000484767.5:338863-ENST00000426809.5:340402|1669
SLIHLELIFV
>FUSION-ENST00000484767.5:338863-ENST00000426809.5:340402|2990
VNALKSGNGQR
>ENST00000525979.5|SNV-155209-T-C|2
RSHLQGSIFTPAI
>FUSION-ENST00000484767.5:338863-ENST00000426809.5:340402|2288
MYILIYKFIA
>FUSION-ENST00000484767.5:338863-ENST00000426809.5:340402|3067
QGEKTSWIENEACPMQS
>FUSION-ENST00000484767.5:338863-ENST00000426809.5:340402|3319
MLWDCSPGQRLSC
>ENST00000342213.3|MNV-763-TC-T|2
GQLPISVTCIADEMALAGTNSR
>FUSION-ENST00000484767.5:338863-ENST00000426809.5:340402|184
IRSTPPLQAGTEVPGMR
>ENST00000673735.1|SNV-51280-C-T|2
ILSLLRLLRLLR
>FUSION-ENST00000484767.5:338863-ENST00000426809.5:340402|2086
MHGGPEMRR
>FUSION-ENST00000484767.5:338863-ENST00000426809.5:340402|1359
HNTTDPTSPELGCGSQKKIK
>FUSION-ENST00000484767.5:338863-ENST00000426809.5:340402|2400
ERFCFLK
>FUSION-ENST00000484767.5:338863-ENST00000426809.5:340402|2816
CFLKYTGALCK
>FUSION-ENST00000484767.5:338863-ENST00000426809.5:340402|176
MPDLLYVPLRLFVNKR
>ENST00000503204.1|SNV-750100-G-T|3
QTCISSCPVK
>FUSION-ENST00000484767.5:338863-ENST00000426809.5:340402|1192
NLYESISQSLIFC
>FUSION-ENST00000484767.5:338863-ENST00000426809.5:340402|3426
MCAHSYGSTIEIVTYPLLEINQEK
>FUSION-ENST00000484767.5:338863-ENST00000426809.5:340402|3409
FILVDALK
>FUSION-ENST00000551425.1:10651-ENST00000541515.3:4141|496
CVPVVTQLPSTR
>ENST00000478311.1|SNV-5897-G-T|8
MTLMICNVSGENILRWLTGR
>FUSION-ENST00000484767.5:338863-ENST00000426809.5:340402|3511
YFVKGRAS
>FUSION-ENST00000484767.5:338863-ENST00000426809.5:340402|3136
KPPITPGLFSSLHHESSPE
>ENST00000465063.5|INDEL-14135-A-AA|5
SSPCPCISSR
>ENST00000529035.1|SNV-29023-G-C|3
LFQSTVLGFFYIYCTFYLSSQRGK
>ENST00000367696.7|SNV-78769-G-C|1
LVLHREANTLAGQSQPPPPPPPK
>ENST00000476522.5|SNV-32145-G-C|4
KAQLEHHSKMISSK
>FUSION-ENST00000484767.5:338863-ENST00000426809.5:340402|2257
TVNNNLDYL
>FUSION-ENST00000484767.5:338863-ENST00000426809.5:340402|1019
MCARACVCERLTPLVCVCVCVR
>FUSION-ENST00000484767.5:338863-ENST00000426809.5:340402|281
MIEKENAQEFLGFFFK
>ENST00000221166.10|SNV-4037-C-G|3
SPVPKSAVEEKGK
>FUSION-ENST00000484767.5:338863-ENST00000426809.5:340402|1575
MCCWIRFASILLRIFASMFIK
>ENST00000375254.8|MNV-85704-CGTGGTTTTACT-C|10
AWDQEAARR
>ENST00000436031.6|SNV-131228-G-A|3
IYISFLKWKNLMIWSVQPTCCR
>ENST00000329138.9|SNV-10233-A-G|1
ATSTTELPPEYLTGPLSQQSQLPPK
>FUSION-ENST00000484767.5:338863-ENST00000426809.5:340402|2514
MCLCVKSCILK
>FUSION-ENST00000484767.5:338863-ENST00000426809.5:340402|1437
MTTGYITK
>FUSION-ENST00000484767.5:338863-ENST00000426809.5:340402|3190
MIHKLVG
>ENST00000341413.8|SNV-2039-G-C|3
LMVTGACGHSR
>FUSION-ENST00000484767.5:338863-ENST00000426809.5:340402|2670
YGKIIHFIYTSK
>FUSION-ENST00000551425.1:10651-ENST00000541515.3:4141|490
LLPQVHGVPK
>FUSION-ENST00000484767.5:338863-ENST00000426809.5:340402|3719
SQSFMKPQP
>FUSION-ENST00000484767.5:338863-ENST00000426809.5:340402|2268
KASVIGCLIPRLPTSR
>ENST00000464236.1|SNV-79919-C-T|6
EKFLIWVENWCAK
>ENST00000252245.6|SNV-6044-T-G|2
MNIKLALDVEIATYR
>FUSION-ENST00000551425.1:10651-ENST00000541515.3:4141|327
MVRLEVSA
>ENST00000205061.9|SNV-150443-G-A|3
RVRLQPK
>FUSION-ENST00000484767.5:338863-ENST00000426809.5:340402|946
DAEVLFFPSGLPTR
>ENST00000618975.1|SNV-5731-C-T|1
LATVLFGACDGELVMTKL
>FUSION-ENST00000484767.5:338863-ENST00000426809.5:340402|1347
MNPGAGFLKGSTK
>FUSION-ENST00000551425.1:10651-ENST00000541515.3:4141|495
MCVPVVTQLPSTRL
>FUSION-ENST00000551425.1:10651-ENST00000541515.3:4141|235
ACVRAKASHK
>FUSION-ENST00000484767.5:338863-ENST00000426809.5:340402|1610
MSIFPCVFWLHK
>FUSION-ENST00000484767.5:338863-ENST00000426809.5:340402|834
NRLLVTTPPGSPQCLGLLLRDR
>FUSION-ENST00000551425.1:10651-ENST00000541515.3:4141|134
QLRLPGPGSAETRR
>FUSION-ENST00000484767.5:338863-ENST00000426809.5:340402|1010
HHITPPSHSFPKFSRADLLCIK
>FUSION-ENST00000484767.5:338863-ENST00000426809.5:340402|799
ARITCLSSA
>FUSION-ENST00000484767.5:338863-ENST00000426809.5:340402|1384
SQFKLKPNLVDIVK
>FUSION-ENST00000551425.1:10651-ENST00000541515.3:4141|530
YLIIGSLRS
>FUSION-ENST00000484767.5:338863-ENST00000426809.5:340402|265
LPTLVVLGLNCWEVD
>FUSION-ENST00000551425.1:10651-ENST00000541515.3:4141|343
RQIGGSLSPDHPSRAGFYTGSSSLS
>FUSION-ENST00000484767.5:338863-ENST00000426809.5:340402|3621
MPVLPATQQAEPR
>FUSION-ENST00000551425.1:10651-ENST00000541515.3:4141|52
ALAPSARPR
>ENST00000449076.6|SNV-21001-A-C|4
RIEMEAPCLMLASR
>FUSION-ENST00000484767.5:338863-ENST00000426809.5:340402|1897
DQVAIYIQIFPVLYFR
>FUSION-ENST00000484767.5:338863-ENST00000426809.5:340402|3318
LWDCSPGQRLSC
>ENST00000540651.5|SNV-14976-G-A|5
HYFQNTQGLIFVVDSNDRERVNK
>FUSION-ENST00000484767.5:338863-ENST00000426809.5:340402|1817
MCPFSTR
>FUSION-ENST00000484767.5:338863-ENST00000426809.5:340402|2774
AKTCDHRAR
>ENST00000617139.4|SNV-62622-C-T|1
LECTLPDGTGRRVI
>FUSION-ENST00000484767.5:338863-ENST00000426809.5:340402|1874
GLYQVLQCYSEIEMK
>ENST00000262133.11|INDEL-31582-G-GA|1
PESPLWEKN
>FUSION-ENST00000484767.5:338863-ENST00000426809.5:340402|1018
CARACVCER
>FUSION-ENST00000551425.1:10651-ENST00000541515.3:4141|246
HTEFCKKK
>FUSION-ENST00000484767.5:338863-ENST00000426809.5:340402|403
WPHNFPRIEHRS
>ENST00000319653.14|MNV-108867-GAGAACGGGCCTCCAGA-G|4
LPKNAQMLSRR
>FUSION-ENST00000551425.1:10651-ENST00000541515.3:4141|136
QQRPPCEQQQR
>ENST00000672586.1|SNV-7105-A-G|3
ELIGATAGELHTGR
>FUSION-ENST00000551425.1:10651-ENST00000541515.3:4141|468
QDPIAEITEMNGVPPSKRK
>FUSION-ENST00000484767.5:338863-ENST00000426809.5:340402|497
LLQHSCLGS
>FUSION-ENST00000484767.5:338863-ENST00000426809.5:340402|2610
ESLVNKK
>FUSION-ENST00000484767.5:338863-ENST00000426809.5:340402|2932
ECRNNSSK
>FUSION-ENST00000484767.5:338863-ENST00000426809.5:340402|410
MSWWIFQCTPWTEGRFCMPPVPL
>FUSION-ENST00000484767.5:338863-ENST00000426809.5:340402|1524
MCRGMYPFLLDFLVYLRR
>ENST00000376718.8|SNV-59534-G-T|1
ESSSSLLLK
>FUSION-ENST00000484767.5:338863-ENST00000426809.5:340402|546
MLFSHLGEIVWCLKLTINQIQ
>FUSION-ENST00000484767.5:338863-ENST00000426809.5:340402|226
IQGSNCNL
>ENST00000447579.5|SNV-18615-C-A|6
NLRSKGFFPQSRPELEHK
>FUSION-ENST00000484767.5:338863-ENST00000426809.5:340402|2665
HVWILLFNGTMRISVFSW
>FUSION-ENST00000484767.5:338863-ENST00000426809.5:340402|3730
QTAHAMLVVGRPQR
>FUSION-ENST00000484767.5:338863-ENST00000426809.5:340402|2584
MTPPFLAFALLLPPLLSMIL
>ENST00000570076.5|SNV-13050-C-T|4
IKIGVVGGLDFEKVQEQLGNDER
>FUSION-ENST00000484767.5:338863-ENST00000426809.5:340402|3433
AQTILAGVFLQNSSSFTLLRHK
>FUSION-ENST00000484767.5:338863-ENST00000426809.5:340402|1896
MDQVAIYIQIFPVLYFRR
>FUSION-ENST00000551425.1:10651-ENST00000541515.3:4141|86
TEPPMTLRSAGAAVSRASPCAAATR
>FUSION-ENST00000484767.5:338863-ENST00000426809.5:340402|2435
MECYLALGKKK
>FUSION-ENST00000551425.1:10651-ENST00000541515.3:4141|282
MYYGASGTSVR
>FUSION-ENST00000484767.5:338863-ENST00000426809.5:340402|3142
MQAHCHPLVM
>FUSION-ENST00000484767.5:338863-ENST00000426809.5:340402|2794
AKNPTLR
>ENST00000471347.5|SNV-133470-T-C|6
AFATQGSAQPR
>FUSION-ENST00000484767.5:338863-ENST00000426809.5:340402|355
MSDAVVRTQRACSR
>FUSION-ENST00000484767.5:338863-ENST00000426809.5:340402|966
MKHFSCFCFSLGC
>FUSION-ENST00000484767.5:338863-ENST00000426809.5:340402|369
MESRGLLDELVDFSVYPVDR
>FUSION-ENST00000551425.1:10651-ENST00000541515.3:4141|442
GEGRMQNMFKVWVL
>FUSION-ENST00000551425.1:10651-ENST00000541515.3:4141|216
KKSGTHWR
>FUSION-ENST00000484767.5:338863-ENST00000426809.5:340402|1266
SKQNQLARFLSPQTLVQ
>ENST00000319653.14|MNV-108867-GAGAACGGGCCTCCAGA-G|26
TLLEKLFSQQEKQR
>FUSION-ENST00000551425.1:10651-ENST00000541515.3:4141|233
GIREKGGGAFLNGSIACEK
>FUSION-ENST00000484767.5:338863-ENST00000426809.5:340402|3018
GSVNGLVI
>FUSION-ENST00000484767.5:338863-ENST00000426809.5:340402|2406
MSFRIPR
>FUSION-ENST00000484767.5:338863-ENST00000426809.5:340402|700
MFSFLLPSRSHDHKVF
>FUSION-ENST00000484767.5:338863-ENST00000426809.5:340402|3488
IEIAKELELEVEPGDKTELLK
>ENST00000553432.5|SNV-140441-C-T|2
EDPLLTPVLASENPFREK
>ENST00000355870.8|SNV-1913-C-T|3
MWVQGHSSRASATESVSFSGIV
>FUSION-ENST00000484767.5:338863-ENST00000426809.5:340402|1652
WMVAEYPEIRLER
>FUSION-ENST00000484767.5:338863-ENST00000426809.5:340402|3525
KQHQGLR
>FUSION-ENST00000484767.5:338863-ENST00000426809.5:340402|1444
SEQCCFFSK
>FUSION-ENST00000484767.5:338863-ENST00000426809.5:340402|1280
IVHFLLF
>FUSION-ENST00000484767.5:338863-ENST00000426809.5:340402|3306
SLCSKEGVWVVILKGK
>FUSION-ENST00000484767.5:338863-ENST00000426809.5:340402|1867
GGVQKFC
>FUSION-ENST00000484767.5:338863-ENST00000426809.5:340402|3589
MTAHLVTAWFMEYFKPFVETYCSEK
>FUSION-ENST00000484767.5:338863-ENST00000426809.5:340402|852
AQVNTSCMAAKIK
>FUSION-ENST00000484767.5:338863-ENST00000426809.5:340402|2144
LSSSDLLR
>FUSION-ENST00000484767.5:338863-ENST00000426809.5:340402|913
FRSRLSTVQK
>FUSION-ENST00000484767.5:338863-ENST00000426809.5:340402|3041
WLCLNASVLSPFLWLSQRNTFQCR
>FUSION-ENST00000551425.1:10651-ENST00000541515.3:4141|230
GGGAFLNGSIACEK
>FUSION-ENST00000484767.5:338863-ENST00000426809.5:340402|2837
ADCCQSLLILLSWCLRGGR
>FUSION-ENST00000484767.5:338863-ENST00000426809.5:340402|1879
SPISGRR
>FUSION-ENST00000551425.1:10651-ENST00000541515.3:4141|525
ELDINNKEPQWVALNI
>FUSION-ENST00000484767.5:338863-ENST00000426809.5:340402|471
HQTLQNPNNLIKVYPKK
>FUSION-ENST00000484767.5:338863-ENST00000426809.5:340402|3380
MQWTLRVTGRY
>FUSION-ENST00000484767.5:338863-ENST00000426809.5:340402|2475
MYIGLQTLK
>FUSION-ENST00000484767.5:338863-ENST00000426809.5:340402|3244
ELIVQTI
>FUSION-ENST00000484767.5:338863-ENST00000426809.5:340402|1286
LFSFNLPLRQVLYPSAGK
>FUSION-ENST00000551425.1:10651-ENST00000541515.3:4141|61
GAACAGLSPSLCTRLFFTFNQK
>ENST00000592447.5|MNV-21376-GA-G|1
VNSVALNGVAVASALKQKQSSLK
>FUSION-ENST00000551425.1:10651-ENST00000541515.3:4141|429
WVRIYLER
>FUSION-ENST00000551425.1:10651-ENST00000541515.3:4141|440
QNMFKVWVL
>FUSION-ENST00000484767.5:338863-ENST00000426809.5:340402|1955
AIPLRSVSLADCIAVIFIYTFLHM
>ENST00000527372.6|SNV-69965-G-A|2
SLCIQIKLQVDALIDTIK
>ENST00000495172.1|SNV-108828-C-T|1
GYRGGLDTK
>FUSION-ENST00000484767.5:338863-ENST00000426809.5:340402|720
SLVLRHVEFEVLAGHPRGDVGSC
>FUSION-ENST00000484767.5:338863-ENST00000426809.5:340402|760
MHVLYGPKELDQILEGLGCQIVEF
>FUSION-ENST00000484767.5:338863-ENST00000426809.5:340402|2943
RSKNNPQK
>FUSION-ENST00000484767.5:338863-ENST00000426809.5:340402|2781
DLVCLVTAEPTITLPRIVLHQVSTH
>FUSION-ENST00000551425.1:10651-ENST00000541515.3:4141|537
MSTLSGKLICFHHLR
>FUSION-ENST00000551425.1:10651-ENST00000541515.3:4141|172
CTHTERSPQVPGAR
>FUSION-ENST00000484767.5:338863-ENST00000426809.5:340402|3659
PCLKIEK
>FUSION-ENST00000484767.5:338863-ENST00000426809.5:340402|3286
MNHDTWPHIFT
>FUSION-ENST00000551425.1:10651-ENST00000541515.3:4141|148
MWQWKAQGLTPRQRPRPQR
>FUSION-ENST00000484767.5:338863-ENST00000426809.5:340402|440
LSAGKIKI
>FUSION-ENST00000484767.5:338863-ENST00000426809.5:340402|49
TKPLLHFSHYLCLRLR
>FUSION-ENST00000484767.5:338863-ENST00000426809.5:340402|19
LGAGRRALQR
>FUSION-ENST00000551425.1:10651-ENST00000541515.3:4141|209
LPRSRGCTHWVAYLGGLSTLVSCC
>FUSION-ENST00000484767.5:338863-ENST00000426809.5:340402|833
LLVTTPPGSPQCLGLLLR
>FUSION-ENST00000484767.5:338863-ENST00000426809.5:340402|2278
MSSALYGAALSLFPWKLR
>FUSION-ENST00000551425.1:10651-ENST00000541515.3:4141|105
EPARPAGAAGIR
>FUSION-ENST00000484767.5:338863-ENST00000426809.5:340402|2490
NSVIVISRSSL
>FUSION-ENST00000551425.1:10651-ENST00000541515.3:4141|380
YLLGTAEALP
>ENST00000242310.4|INDEL-4147-C-CGG|8
QLIENVR
>FUSION-ENST00000494614.5:93615-ENST00000273666.10:410403|2
MVLTTLILILVCAWHWRNRFN
>FUSION-ENST00000484767.5:338863-ENST00000426809.5:340402|1465
AEIKMFFETNENK
>FUSION-ENST00000484767.5:338863-ENST00000426809.5:340402|1285
LFSFNLPLRQVLYPSAGKL
>FUSION-ENST00000484767.5:338863-ENST00000426809.5:340402|3451
TGKSLKR
>FUSION-ENST00000484767.5:338863-ENST00000426809.5:340402|2033
RACSMLAGSLIAALIMVLRQC
>FUSION-ENST00000484767.5:338863-ENST00000426809.5:340402|285
AEKETSGNGLPA
>FUSION-ENST00000484767.5:338863-ENST00000426809.5:340402|854
AQVNTSCMAAK
>FUSION-ENST00000484767.5:338863-ENST00000426809.5:340402|1855
PVSTPSPDL
>FUSION-ENST00000551425.1:10651-ENST00000541515.3:4141|195
VAEEHKK
>FUSION-ENST00000484767.5:338863-ENST00000426809.5:340402|736
ENNGIKR
>FUSION-ENST00000484767.5:338863-ENST00000426809.5:340402|1645
VAEYPEIRLERHISFLFFFLIIL
>FUSION-ENST00000484767.5:338863-ENST00000426809.5:340402|1084
NGITILVYLFFLRQSLALSPR
>FUSION-ENST00000551425.1:10651-ENST00000541515.3:4141|524
RTIWVGGCGR
>FUSION-ENST00000551425.1:10651-ENST00000541515.3:4141|244
MNPASGHL
>ENST00000576024.1|SNV-14014-C-T|3
SPQPKKKPLDGEYFTL
>ENST00000515144.5|SNV-263262-C-T|13
MERIWTAKEMAAASLIR
>FUSION-ENST00000484767.5:338863-ENST00000426809.5:340402|535
NMGIGKR
>FUSION-ENST00000551425.1:10651-ENST00000541515.3:4141|348
SHSHASAMR
>FUSION-ENST00000484767.5:338863-ENST00000426809.5:340402|3282
MASHFYLKAPSGCGVFVLLL
>FUSION-ENST00000484767.5:338863-ENST00000426809.5:340402|1502
DTQELNSALHQADLIDIYRTLHPR
>FUSION-ENST00000402711.6:95379-ENST00000389048.8:698058|81
DVIINQVYR
>FUSION-ENST00000551425.1:10651-ENST00000541515.3:4141|64
RGAACAGLSPSLCTR
>FUSION-ENST00000484767.5:338863-ENST00000426809.5:340402|586
HYARLIFFFFVFLVETGFHRFSR
>FUSION-ENST00000551425.1:10651-ENST00000541515.3:4141|499
MLYGVILCYCNLKFLGGTPDK
>FUSION-ENST00000484767.5:338863-ENST00000426809.5:340402|2573
MFFQGLKCHDLMNPAPYYLTF
>FUSION-ENST00000484767.5:338863-ENST00000426809.5:340402|2120
MIRVYTSARVHVCIIFCYLLP
>FUSION-ENST00000484767.5:338863-ENST00000426809.5:340402|2156
ETILRHISAHIMPCL
>FUSION-ENST00000401738.3:95599-ENST00000389048.8:698058|81
EKNSQVYRR
>FUSION-ENST00000484767.5:338863-ENST00000426809.5:340402|3591
ILVAREKSVPAF
>FUSION-ENST00000551425.1:10651-ENST00000541515.3:4141|256
AHRASWRGVTWPPELR
>FUSION-ENST00000484767.5:338863-ENST00000426809.5:340402|1778
MCYLSMK
>FUSION-ENST00000484767.5:338863-ENST00000426809.5:340402|1476
TEIITNYLSDHSAIKLELRIK
>FUSION-ENST00000484767.5:338863-ENST00000426809.5:340402|2401
EGDRERFCFLK
>FUSION-ENST00000484767.5:338863-ENST00000426809.5:340402|3243
MWITAGDL
>FUSION-ENST00000484767.5:338863-ENST00000426809.5:340402|2431
MNLQVIMLSDTSQSQDKYCMIPVTR
>FUSION-ENST00000484767.5:338863-ENST00000426809.5:340402|867
MAVSRQVRLHSAFFLR
>FUSION-ENST00000484767.5:338863-ENST00000426809.5:340402|832
LLVTTPPGSPQCLGLLLRDR
>FUSION-ENST00000484767.5:338863-ENST00000426809.5:340402|2818
WHSAHSFGNV
>ENST00000634891.1|SNV-239259-C-T|2
LWHLTTGHYLALTEDQGLILQDR
>FUSION-ENST00000484767.5:338863-ENST00000426809.5:340402|1319
MLFRIQSIL
>FUSION-ENST00000551425.1:10651-ENST00000541515.3:4141|415
MFAIPCISGRVLNSVDK
>FUSION-ENST00000484767.5:338863-ENST00000426809.5:340402|1920
HFTGLSVSLHQDVK
>FUSION-ENST00000484767.5:338863-ENST00000426809.5:340402|857
MCFVESCVQEVYSSSP
>FUSION-ENST00000484767.5:338863-ENST00000426809.5:340402|843
TVEILVLWCTVATL
>FUSION-ENST00000484767.5:338863-ENST00000426809.5:340402|1147
SDIPVLEGPCVCAR
>FUSION-ENST00000484767.5:338863-ENST00000426809.5:340402|3257
MPCLHFLSVK
>ENST00000549917.1|SNV-411803-G-T|3
NVANSGRKIIYR
>FUSION-ENST00000484767.5:338863-ENST00000426809.5:340402|2323
GFYMDYTLNLP
>FUSION-ENST00000551425.1:10651-ENST00000541515.3:4141|97
EGAGSDSPAAAAAAAAAAPAV
>FUSION-ENST00000484767.5:338863-ENST00000426809.5:340402|2374
MQASTISEQI
>FUSION-ENST00000484767.5:338863-ENST00000426809.5:340402|3596
QPSTGRRCHSR
>ENST00000464515.1|SNV-15828-T-C|2
TTLIAGAGGAWSVMAR
>ENST00000334463.4|INDEL-30448-A-AA|3
IQKNTGSLGGVGRTGR
>ENST00000316629.8|SNV-13599-G-A|5
VVTLWYRSPEVLLR
>FUSION-ENST00000484767.5:338863-ENST00000426809.5:340402|2727
MLSGVKEPK
>FUSION-ENST00000484767.5:338863-ENST00000426809.5:340402|2202
IYTLFILLASLPTFPHHPLFLSR
>FUSION-ENST00000484767.5:338863-ENST00000426809.5:340402|466
MVCLTLPFMLMVK
>FUSION-ENST00000484767.5:338863-ENST00000426809.5:340402|1694
GLFVFFL
>FUSION-ENST00000484767.5:338863-ENST00000426809.5:340402|1248
VAGTCSPSYLLGR
>ENST00000370944.9|SNV-79919-C-T|1
VPHLGRELVCKESK
>ENST00000476866.5|SNV-186065-A-G|1
EELTLKQT
>FUSION-ENST00000354725.8:338863-ENST00000426809.5:340402|75
ELVLQREMRSVSR
>FUSION-ENST00000551425.1:10651-ENST00000541515.3:4141|50
RERSMWLPSSDHK
>FUSION-ENST00000484767.5:338863-ENST00000426809.5:340402|3548
MSRESYFMKWNLVPAK
>FUSION-ENST00000484767.5:338863-ENST00000426809.5:340402|2962
HNCILSVILFHH
>FUSION-ENST00000484767.5:338863-ENST00000426809.5:340402|185
SLLLSFTKIRSTPPLQAGTEVPGMR
>ENST00000509092.5|SNV-38313-G-T|3
SNPPSASLK
>FUSION-ENST00000551425.1:10651-ENST00000541515.3:4141|164
EARCTGTEWSSGLPRSTR
>ENST00000473980.5|SNV-158755-A-G|8
SVLKQLMKVDPAHGITAK
>ENST00000665223.1|SNV-145642-C-T|2
IHVFLLDLILPVYGMMQSVHER
>FUSION-ENST00000551425.1:10651-ENST00000541515.3:4141|15
VRASGRGR
>FUSION-ENST00000484767.5:338863-ENST00000426809.5:340402|2998
MQERECKWFGNLK
>ENST00000673149.1|SNV-7105-A-G|4
MEELIGATAGELHTGR
>FUSION-ENST00000484767.5:338863-ENST00000426809.5:340402|3587
TAHLVTAWFMEYFKPFVETYCSEKK
>FUSION-ENST00000484767.5:338863-ENST00000426809.5:340402|2379
MCISENLLRGCSTSRNEDCI
>FUSION-ENST00000484767.5:338863-ENST00000426809.5:340402|903
MKTKIHCYTK
>FUSION-ENST00000484767.5:338863-ENST00000426809.5:340402|257
SQKQTEHLF
>FUSION-ENST00000484767.5:338863-ENST00000426809.5:340402|170
MWCIPFVRPWGSERKLR
>FUSION-ENST00000484767.5:338863-ENST00000426809.5:340402|2755
ILFQLKR
>FUSION-ENST00000484767.5:338863-ENST00000426809.5:340402|3728
MLVVGRPQR
>FUSION-ENST00000484767.5:338863-ENST00000426809.5:340402|1235
VVKHIFSRSFIHELV
>FUSION-ENST00000484767.5:338863-ENST00000426809.5:340402|323
RPCISFIL
>FUSION-ENST00000484767.5:338863-ENST00000426809.5:340402|824
MVMLEPEWGTLEEEEVGGR
>FUSION-ENST00000484767.5:338863-ENST00000426809.5:340402|1602
IWLSVCLLLVYR
>FUSION-ENST00000484767.5:338863-ENST00000426809.5:340402|2101
KAARLAFH
>FUSION-ENST00000484767.5:338863-ENST00000426809.5:340402|855
MAQVNTSCMAAK
>ENST00000260731.5|SNV-20303-C-T|3
RVREAGNINQSLLTLGR
>FUSION-ENST00000484767.5:338863-ENST00000426809.5:340402|1221
SLRPAWATKRDPVSINK
>FUSION-ENST00000484767.5:338863-ENST00000426809.5:340402|2291
STLLHKK
>ENST00000276594.3|SNV-12919-G-T|5
VFTYKYYRDNHLK
>FUSION-ENST00000551425.1:10651-ENST00000541515.3:4141|124
APSDPAAAAALR
>FUSION-ENST00000484767.5:338863-ENST00000426809.5:340402|1273
MQLCFTKPVPFLA
>FUSION-ENST00000484767.5:338863-ENST00000426809.5:340402|2188
SIPSICSGILPIKNLLPALLLALV
>FUSION-ENST00000484767.5:338863-ENST00000426809.5:340402|2318
MWWSKTGVGNMRLN
>FUSION-ENST00000551425.1:10651-ENST00000541515.3:4141|112
QQRAGPPGKPPSPR
>FUSION-ENST00000402711.6:95599-ENST00000389048.8:698058|3
DVIINQGKLKILLK
>FUSION-ENST00000484767.5:338863-ENST00000426809.5:340402|2869
AVLTNNSIK
>FUSION-ENST00000484767.5:338863-ENST00000426809.5:340402|319
ASNEFSLPKLYR
>ENST00000497571.6|SNV-5112-G-A|3
FARSDKLTR
>ENST00000242310.4|INDEL-4147-C-CGG|6
MRFAENLWFSSFLNSSFLQR
>FUSION-ENST00000484767.5:338863-ENST00000426809.5:340402|551
LSAQCHCVT
>FUSION-ENST00000484767.5:338863-ENST00000426809.5:340402|1240
SHHCIPSWAAEQDSVSKTKQNK
>FUSION-ENST00000484767.5:338863-ENST00000426809.5:340402|3416
SLLCWGRGVGGDAHSS
>FUSION-ENST00000484767.5:338863-ENST00000426809.5:340402|643
TSFIDTEI
>FUSION-ENST00000484767.5:338863-ENST00000426809.5:340402|3529
DSEYYLNLMK
>FUSION-ENST00000484767.5:338863-ENST00000426809.5:340402|2047
YSPISSAHAGVR
>FUSION-ENST00000484767.5:338863-ENST00000426809.5:340402|513
GKASLISER
>ENST00000635293.1|SNV-14014-C-T|3
ALPNNTSSSPQPKKKPLDGEYFTL
>FUSION-ENST00000484767.5:338863-ENST00000426809.5:340402|2099
AARLAFH
>ENST00000366773.8|MNV-25000-GA-G|5
HRQWVEGRCGLASGR
>FUSION-ENST00000484767.5:338863-ENST00000426809.5:340402|191
MVLAVTSSCCPVAVFLLA
>FUSION-ENST00000484767.5:338863-ENST00000426809.5:340402|2381
MCISENLLRGCSTSR
>FUSION-ENST00000551425.1:10651-ENST00000541515.3:4141|203
SRGCTHWVAYLGGLSTLVSCC
>FUSION-ENST00000484767.5:338863-ENST00000426809.5:340402|936
AGMEAVEAGNLCWDRLHLPYMVS
>FUSION-ENST00000484767.5:338863-ENST00000426809.5:340402|1982
FPLVPLLPLVCYLFLPR
>ENST00000341594.9|SNV-264755-C-T|3
NFHSNLHQKEFALENLKIQMK
>FUSION-ENST00000484767.5:338863-ENST00000426809.5:340402|1376
CLRNYNRTCWR
>FUSION-ENST00000484767.5:338863-ENST00000426809.5:340402|1487
LWGRKGCSYLHLTSENTK
>FUSION-ENST00000484767.5:338863-ENST00000426809.5:340402|3597
QPSTGRR
>ENST00000624868.1|SNV-875-C-T|1
MVAVFYTVITAILNLVIYSLR
>FUSION-ENST00000484767.5:338863-ENST00000426809.5:340402|2130
LTATSTSQVQAIPLPQPPK
>FUSION-ENST00000484767.5:338863-ENST00000426809.5:340402|2329
MCMWTGPVSLCVRGFYMDYTLNLP
>FUSION-ENST00000551425.1:10651-ENST00000541515.3:4141|469
MQDPIAEITEMNGVPPSKRK
>FUSION-ENST00000484767.5:338863-ENST00000426809.5:340402|1276
ITGTVSNSGYALYNPRDLGQLA
>FUSION-ENST00000551425.1:10651-ENST00000541515.3:4141|395
CVVWPWIFVVLEQRR
>FUSION-ENST00000484767.5:338863-ENST00000426809.5:340402|3528
DSEYYLNLMKQHQGLR
>FUSION-ENST00000551425.1:10651-ENST00000541515.3:4141|419
MPVLPGLCCRPLIYSFVELGAASH
>FUSION-ENST00000484767.5:338863-ENST00000426809.5:340402|1485
KGCSYLHLTSENTK
>ENST00000252245.6|SNV-6044-T-G|3
EYQERMNIKLALDVEIATYR
>ENST00000590800.6|SNV-369775-G-T|1
HDGLLCDVLLVVQEQ
>FUSION-ENST00000484767.5:338863-ENST00000426809.5:340402|3108
MIQFQPLSKVIVSTGVK
>FUSION-ENST00000551425.1:10651-ENST00000541515.3:4141|277
YYGASGTSVRAGWARASPGLSGDR
>ENST00000566983.5|SNV-13050-C-T|3
IKIGVVGGLDFEKVQEQLGNDVVEK
>FUSION-ENST00000551425.1:10651-ENST00000541515.3:4141|133
LVCQPEPEPEQPAASSVLASR
>FUSION-ENST00000484767.5:338863-ENST00000426809.5:340402|2809
MSTWLWARTWYWNLA
>FUSION-ENST00000484767.5:338863-ENST00000426809.5:340402|142
RSSCSSYLEGSFRHVLLIIPR
>FUSION-ENST00000484767.5:338863-ENST00000426809.5:340402|2264
LPTSRSANGSR
>FUSION-ENST00000484767.5:338863-ENST00000426809.5:340402|187
MSLLLSFTKIR
>FUSION-ENST00000551425.1:10651-ENST00000541515.3:4141|384
VAHWLELSRLNSYSRYLLGTAEALP
>FUSION-ENST00000551425.1:10651-ENST00000541515.3:4141|608
ERGSRASTLAR
>FUSION-ENST00000551425.1:10651-ENST00000541515.3:4141|508
MQLIASTKKDNALWCHPLLLQLK
>FUSION-ENST00000484767.5:338863-ENST00000426809.5:340402|212
TTVSGKYTCK
>FUSION-ENST00000484767.5:338863-ENST00000426809.5:340402|2178
SLRNVPI
>ENST00000465063.5|INDEL-14135-A-AA|4
SSPCPCISSRLLMVPML
>ENST00000646262.1|SNV-333039-C-G|3
NIDRKHYR
>FUSION-ENST00000484767.5:338863-ENST00000426809.5:340402|286
MAEKETSGNGLPA
>FUSION-ENST00000484767.5:338863-ENST00000426809.5:340402|2732
FQTNCEARGLFGSK
>FUSION-ENST00000484767.5:338863-ENST00000426809.5:340402|1216
MMPLFKK
>FUSION-ENST00000484767.5:338863-ENST00000426809.5:340402|2827
LKPVLQCHLPRDYTAK
>ENST00000447579.5|SNV-18615-C-A|4
SKGFFPQSRPELEHKASGTK
>FUSION-ENST00000484767.5:338863-ENST00000426809.5:340402|550
MRLLFWYG
>FUSION-ENST00000484767.5:338863-ENST00000426809.5:340402|1572
FASILLRIFASMFIK
>FUSION-ENST00000484767.5:338863-ENST00000426809.5:340402|925
ELSLAAACFLEEKSNSAWPHREK
>ENST00000342213.3|MNV-763-TC-T|1
AMCCVPAPGGTSVLANAQSSLTA
>FUSION-ENST00000484767.5:338863-ENST00000426809.5:340402|908
KGCSLLHTPPPPLDVFN
>ENST00000360564.5|SNV-208-G-A|2
GSCAAPAPAPR
>FUSION-ENST00000551425.1:10651-ENST00000541515.3:4141|281
YYGASGTSVR
>ENST00000399975.7|SNV-6050-C-A|8
GLEQGNLKKALVNVEWNICK
>FUSION-ENST00000484767.5:338863-ENST00000426809.5:340402|3193
FLISFFSFK
>FUSION-ENST00000551425.1:10651-ENST00000541515.3:4141|544
RPSSSLFILSSSLGRRNTK
>FUSION-ENST00000484767.5:338863-ENST00000426809.5:340402|809
LPVAHSTTPIGRF
>ENST00000457545.7|INDEL-28669-C-CGTG|1
AFDVFKEFSHLEDFPFDAEY
>FUSION-ENST00000484767.5:338863-ENST00000426809.5:340402|2307
KTQTSLRNC
>FUSION-ENST00000551425.1:10651-ENST00000541515.3:4141|91
FKPSLWSWEERAV
>FUSION-ENST00000484767.5:338863-ENST00000426809.5:340402|2241
RNLQSEER
>FUSION-ENST00000484767.5:338863-ENST00000426809.5:340402|2702
ASKCPRR
>ENST00000463938.5|SNV-60710-C-T|1
SGHHDSNCQVTMRRISGLR
>ENST00000394636.9|SNV-2327-C-T|2
EPPLEGR
>FUSION-ENST00000484767.5:338863-ENST00000426809.5:340402|1181
VISMSLFPVAQFLCCWGGHQPFYK
>FUSION-ENST00000484767.5:338863-ENST00000426809.5:340402|348
LSEKTAIGGNMQDPAR
>FUSION-ENST00000484767.5:338863-ENST00000426809.5:340402|1037
MTVSVCRSR
>FUSION-ENST00000484767.5:338863-ENST00000426809.5:340402|2625
RLLLLGTAGHTQCSRVEVGNLIQGE
>ENST00000672388.1|SNV-10632-C-G|4
MARLSPAASSR
>FUSION-ENST00000484767.5:338863-ENST00000426809.5:340402|1330
TSVSHPR
>FUSION-ENST00000484767.5:338863-ENST00000426809.5:340402|1916
IWKSMLYQFSFHSLLGK
>FUSION-ENST00000625598.1:415-ENST00000187830.2:18650|2
ERAINLSILSVSGPGEVSLCCPGWS
>FUSION-ENST00000484767.5:338863-ENST00000426809.5:340402|431
SSQIGLQCQ
>FUSION-ENST00000551425.1:10651-ENST00000541515.3:4141|80
MCGIQGRR
>FUSION-ENST00000551425.1:10651-ENST00000541515.3:4141|597
GGPRLRNGSGGNSHGGGR
>FUSION-ENST00000484767.5:338863-ENST00000426809.5:340402|2208
QNKSPPSLSQQWGFVWRCCTK
>FUSION-ENST00000484767.5:338863-ENST00000426809.5:340402|3516
MKCYPTAFHATEKYFVK
>FUSION-ENST00000484767.5:338863-ENST00000426809.5:340402|3331
LNSEEKESGKAAQG
>FUSION-ENST00000484767.5:338863-ENST00000426809.5:340402|2817
QPQLTAIHPPDYIPLYHSL
>ENST00000589222.5|SNV-312748-G-A|1
CSPVPDLSSSPSGSPLHGK
>FUSION-ENST00000484767.5:338863-ENST00000426809.5:340402|3686
FLGSELLLESWR
>FUSION-ENST00000484767.5:338863-ENST00000426809.5:340402|296
KGMKNNEFLLIGR
>ENST00000503204.1|SNV-750100-G-T|10
HLQLPCQRACWLKSQTK
>FUSION-ENST00000484767.5:338863-ENST00000426809.5:340402|686
LSPVLITK
>FUSION-ENST00000484767.5:338863-ENST00000426809.5:340402|3556
MMLNLLCLCSVK
>FUSION-ENST00000484767.5:338863-ENST00000426809.5:340402|2182
WYTWKIRLNTPLIFN
>FUSION-ENST00000484767.5:338863-ENST00000426809.5:340402|664
WTFIEQGSGEKG
>FUSION-ENST00000484767.5:338863-ENST00000426809.5:340402|3293
MIAWSDGIAGGAR
>ENST00000646262.1|SNV-333039-C-G|2
KHYRTLR
>FUSION-ENST00000484767.5:338863-ENST00000426809.5:340402|670
YASVGGQWE
>FUSION-ENST00000484767.5:338863-ENST00000426809.5:340402|763
LQVSSNI
>FUSION-ENST00000484767.5:338863-ENST00000426809.5:340402|1389
IDRAAYF
>ENST00000301740.13|SNV-13466-C-T|6
RSRSCTSPAPWK
>ENST00000483591.6|SNV-238849-C-T|1
CCFHRVFLTSL
>FUSION-ENST00000484767.5:338863-ENST00000426809.5:340402|1733
DMNSSFFMAA
>FUSION-ENST00000551425.1:10651-ENST00000541515.3:4141|60
GAACAGLSPSLCTRLFFTFNQKGR
>FUSION-ENST00000551425.1:10651-ENST00000541515.3:4141|55
LFFTFNQK
>FUSION-ENST00000484767.5:338863-ENST00000426809.5:340402|536
MNMGIGKR
>FUSION-ENST00000484767.5:338863-ENST00000426809.5:340402|1312
GRDGGGGK
>FUSION-ENST00000484767.5:338863-ENST00000426809.5:340402|2627
SARRLLLLGTAGHTQCSR
>FUSION-ENST00000484767.5:338863-ENST00000426809.5:340402|990
AQTSQHLPK
>ENST00000392842.5|SNV-99121-G-C|5
IIRQQFPQLTTTR
>FUSION-ENST00000631211.1:415-ENST00000433655.5:11571|6
ERAINLSILSVSGPGEDEAAR
>FUSION-ENST00000484767.5:338863-ENST00000426809.5:340402|1967
ARGHEDTK
>FUSION-ENST00000484767.5:338863-ENST00000426809.5:340402|541
MSYYRSEKQWHELIWLCMLFK
>FUSION-ENST00000484767.5:338863-ENST00000426809.5:340402|956
MSAMLHQWKVK
>FUSION-ENST00000484767.5:338863-ENST00000426809.5:340402|2236
GWLQWLTPVIPALWEAK
>FUSION-ENST00000484767.5:338863-ENST00000426809.5:340402|3006
NLMAFLCWIISK
>FUSION-ENST00000551425.1:10651-ENST00000541515.3:4141|489
LLPQVHGVPKL
>FUSION-ENST00000484767.5:338863-ENST00000426809.5:340402|2215
MHTVFWRHSR
>FUSION-ENST00000484767.5:338863-ENST00000426809.5:340402|1908
KEVETDLFF
>FUSION-ENST00000484767.5:338863-ENST00000426809.5:340402|2757
MILFQLK
>ENST00000530384.5|SNV-6032-G-C|6
CTWRTRWSWYTPLYPASR
>FUSION-ENST00000484767.5:338863-ENST00000426809.5:340402|995
VEREQGTKVSEK
>FUSION-ENST00000484767.5:338863-ENST00000426809.5:340402|428
YSCLLFLSPLSTPYICTEHPFIC
>FUSION-ENST00000484767.5:338863-ENST00000426809.5:340402|892
ACAHARVYVRD
>FUSION-ENST00000551425.1:10651-ENST00000541515.3:4141|186
RLALSEAAPKPR
>ENST00000265870.7|SNV-43965-A-G|7
MKYVCGHHGIRK
>FUSION-ENST00000484767.5:338863-ENST00000426809.5:340402|217
GTEAPYFGFLLLSC
>FUSION-ENST00000484767.5:338863-ENST00000426809.5:340402|3128
ECIDMKKK
>FUSION-ENST00000551425.1:10651-ENST00000541515.3:4141|366
FYFIVIIWII
>FUSION-ENST00000484767.5:338863-ENST00000426809.5:340402|831
LLVTTPPGSPQCLGLLLRDRE
>FUSION-ENST00000484767.5:338863-ENST00000426809.5:340402|239
SLKNAHLQYLLSVDVAR
>ENST00000341413.8|SNV-2039-G-C|6
VGGEGTGFGVGGALRQR
>ENST00000475973.1|MNV-85704-CGTGGTTTTACT-C|1
IPPPVFDHSSLRGK
>FUSION-ENST00000484767.5:338863-ENST00000426809.5:340402|1268
SKQNQLAR
>FUSION-ENST00000484767.5:338863-ENST00000426809.5:340402|1521
GMYPFLLDFLVYLRR
>FUSION-ENST00000484767.5:338863-ENST00000426809.5:340402|3234
VPVNQILFS
>FUSION-ENST00000484767.5:338863-ENST00000426809.5:340402|1406
IRAELKEIETQK
>FUSION-ENST00000484767.5:338863-ENST00000426809.5:340402|3457
HLLVSSETWQEYR
>FUSION-ENST00000484767.5:338863-ENST00000426809.5:340402|211
MTTVSGKYTCKTNGLTQR
>FUSION-ENST00000484767.5:338863-ENST00000426809.5:340402|460
SENCFPPLACQK
>ENST00000540831.1|SNV-52979-G-A|8
LMLSPGSKEDEAHEGCSRENLGR
>ENST00000418434.5|MNV-24190-CAT-C|3
GEKHGELWVRDSPASLALLFTVI
>ENST00000399151.3|SNV-124813-A-C|2
RQAFAVFSGELDQYHLSLPLIQER
>FUSION-ENST00000484767.5:338863-ENST00000426809.5:340402|273
DVYLFPLEK
>FUSION-ENST00000484767.5:338863-ENST00000426809.5:340402|967
ATVVSLAPPPPCSPFLSYSPPYFLG
>FUSION-ENST00000484767.5:338863-ENST00000426809.5:340402|11
CNACFTGGVR
>FUSION-ENST00000484767.5:338863-ENST00000426809.5:340402|715
MITVNGEGENG
>ENST00000487874.1|SNV-39437-C-T|2
GILCKPVTQTK
>FUSION-ENST00000484767.5:338863-ENST00000426809.5:340402|1471
STTWKLNNLLLNDYWVHNEMK
>FUSION-ENST00000484767.5:338863-ENST00000426809.5:340402|2285
EQAQGAGK
>FUSION-ENST00000484767.5:338863-ENST00000426809.5:340402|1651
WMVAEYPEIRLERHISFLFFFLIIL
>FUSION-ENST00000484767.5:338863-ENST00000426809.5:340402|18
RALQRGSYTFHQGTGAAAR
>FUSION-ENST00000484767.5:338863-ENST00000426809.5:340402|3672
HIQVYCTSFYCASDIAFFL
>FUSION-ENST00000551425.1:10651-ENST00000541515.3:4141|258
EPGARAHRASWR
>FUSION-ENST00000484767.5:338863-ENST00000426809.5:340402|128
MIQIILIIGYSK
>ENST00000588072.6|MNV-21376-GA-G|5
GINFVMVNSVALNGVAVASALK
>FUSION-ENST00000484767.5:338863-ENST00000426809.5:340402|619
MKNKEQGS
>FUSION-ENST00000484767.5:338863-ENST00000426809.5:340402|727
GGGRWQRFR
>FUSION-ENST00000551425.1:10651-ENST00000541515.3:4141|1
LLAGKRR
>FUSION-ENST00000484767.5:338863-ENST00000426809.5:340402|2878
LTFKTSHEK
>FUSION-ENST00000484767.5:338863-ENST00000426809.5:340402|2885
MFDTALYISFDSINHCNNFLPGIY
>FUSION-ENST00000484767.5:338863-ENST00000426809.5:340402|292
KNNEFLLIGR
>FUSION-ENST00000484767.5:338863-ENST00000426809.5:340402|1687
MKSLPTPMS
>ENST00000339615.9|SNV-6710-G-A|1
IPGRSSQESI
>FUSION-ENST00000484767.5:338863-ENST00000426809.5:340402|3276
CVPFYFSILSRGR
>FUSION-ENST00000484767.5:338863-ENST00000426809.5:340402|2159
MTLLACLPCTRETILR
>FUSION-ENST00000484767.5:338863-ENST00000426809.5:340402|3299
VGWTLSIFMWPFFR
>FUSION-ENST00000484767.5:338863-ENST00000426809.5:340402|3093
DEFLPSCFLINYFR
>FUSION-ENST00000484767.5:338863-ENST00000426809.5:340402|1334
NVISAFM
>ENST00000242310.4|INDEL-4147-C-CGG|3
FAENLWFSSFLNSSFLQRR
>ENST00000307355.11|SNV-37736-T-A|2
QSPTHTKHQIIYTGEEPYK
>FUSION-ENST00000484767.5:338863-ENST00000426809.5:340402|1317
MLHAQVR
>FUSION-ENST00000484767.5:338863-ENST00000426809.5:340402|3031
LSCFNTDETRGENILDR
>FUSION-ENST00000484767.5:338863-ENST00000426809.5:340402|878
AGSQPGALEDM
>FUSION-ENST00000484767.5:338863-ENST00000426809.5:340402|921
TDMQSLHTPPPFIQQSSTFHCER
>FUSION-ENST00000484767.5:338863-ENST00000426809.5:340402|2891
VTVTCSC
>FUSION-ENST00000551425.1:10651-ENST00000541515.3:4141|406
VKLLEYINPFIHLYSAK
>FUSION-ENST00000484767.5:338863-ENST00000426809.5:340402|2662
MQMDSTEMR
>FUSION-ENST00000484767.5:338863-ENST00000426809.5:340402|2243
MEKCFSSFIPPAIIFTWI
>FUSION-ENST00000484767.5:338863-ENST00000426809.5:340402|1672
VLGLTFK
>FUSION-ENST00000484767.5:338863-ENST00000426809.5:340402|284
ETSGNGLPA
>FUSION-ENST00000484767.5:338863-ENST00000426809.5:340402|1813
CPFSTRINQCKCQCPLPR
>FUSION-ENST00000484767.5:338863-ENST00000426809.5:340402|1329
TSVSHPRFPPCSQWVLHSH
>FUSION-ENST00000551425.1:10651-ENST00000541515.3:4141|95
GIEKFKPSLWSWEER
>FUSION-ENST00000551425.1:10651-ENST00000541515.3:4141|194
VAEEHKKAESGTEQPPR
>ENST00000524959.5|SNV-21001-A-C|4
MEAPCLMLASR
>FUSION-ENST00000484767.5:338863-ENST00000426809.5:340402|3645
IRKPNKAWCSGACLYSQLLSR
>FUSION-ENST00000551425.1:10651-ENST00000541515.3:4141|68
GPAGAAASAGEMPR
>FUSION-ENST00000484767.5:338863-ENST00000426809.5:340402|1166
SHHANFYIFYRDGFR
>FUSION-ENST00000484767.5:338863-ENST00000426809.5:340402|811
LPVAHSTTPIGR
>FUSION-ENST00000484767.5:338863-ENST00000426809.5:340402|2217
DLLIDADWTVDRVAM
>FUSION-ENST00000551425.1:10651-ENST00000541515.3:4141|31
MSPRCSSHAAARLYDR
>FUSION-ENST00000484767.5:338863-ENST00000426809.5:340402|382
YNFFNRMIAP
>FUSION-ENST00000551425.1:10651-ENST00000541515.3:4141|76
SAGAAVSR
>FUSION-ENST00000484767.5:338863-ENST00000426809.5:340402|3549
SRESYFMK
>FUSION-ENST00000484767.5:338863-ENST00000426809.5:340402|1563
DIGLKFSFLVVSLPGFGIRMMLAS
>FUSION-ENST00000484767.5:338863-ENST00000426809.5:340402|288
NNEFLLIGRWTCR
>FUSION-ENST00000484767.5:338863-ENST00000426809.5:340402|1135
METRLERAQMR
>FUSION-ENST00000484767.5:338863-ENST00000426809.5:340402|1500
STEYTFFSAPHHTYSK
>FUSION-ENST00000484767.5:338863-ENST00000426809.5:340402|2276
LRLHPCDHSPR
>ENST00000509092.5|SNV-38313-G-T|2
SNPPSASLKLSTCMK
>FUSION-ENST00000484767.5:338863-ENST00000426809.5:340402|3045
SDGFSLLDYFQKQHLSR
>FUSION-ENST00000484767.5:338863-ENST00000426809.5:340402|2093
RTWPCVR
>ENST00000418766.5|INDEL-78730-C-CA|1
NGGGLKRK
>FUSION-ENST00000484767.5:338863-ENST00000426809.5:340402|2445
MWYIPTMECYLALGK
>ENST00000553432.5|SNV-140441-C-T|1
EDPLLTPVLASENPFREKK
>ENST00000534564.5|SNV-19446-C-A|7
TDTLVAIFGGVEGHRDEVLSAVSWK
>FUSION-ENST00000551425.1:10651-ENST00000541515.3:4141|375
MEHSAVAS
>FUSION-ENST00000484767.5:338863-ENST00000426809.5:340402|3471
MLSHSIPCYREILCER
>FUSION-ENST00000484767.5:338863-ENST00000426809.5:340402|303
QNSLFLKGLCQR
>ENST00000503204.1|SNV-750100-G-T|22
MAEVWKAQANMHLQLPCQR
>ENST00000232564.8|SNV-36548-G-A|1
TKEGNVRVSR
>FUSION-ENST00000484767.5:338863-ENST00000426809.5:340402|2983
CKLALLLALR
>FUSION-ENST00000484767.5:338863-ENST00000426809.5:340402|162
ILLSRIHPELRGEAYLK
>FUSION-ENST00000484767.5:338863-ENST00000426809.5:340402|3498
EARPSSSKK
>FUSION-ENST00000484767.5:338863-ENST00000426809.5:340402|1901
VFTYIFSSLQIKLYDSK
>FUSION-ENST00000551425.1:10651-ENST00000541515.3:4141|265
LPTYSAPAAR
>FUSION-ENST00000484767.5:338863-ENST00000426809.5:340402|2879
MLTFKTSHEK
>FUSION-ENST00000484767.5:338863-ENST00000426809.5:340402|2761
LTVSAKK
>FUSION-ENST00000551425.1:10651-ENST00000541515.3:4141|272
ASPGLSGDRAGGPEPARR
>ENST00000528180.5|SNV-19446-C-A|1
TDTLVAIFGGVEGHR
>FUSION-ENST00000484767.5:338863-ENST00000426809.5:340402|2744
LMAVVHPGFPGKLLLSSSLFK
>FUSION-ENST00000484767.5:338863-ENST00000426809.5:340402|2724
LSGVKEPKSIIAFK
>FUSION-ENST00000484767.5:338863-ENST00000426809.5:340402|2067
MIIIGLLLSSK
>ENST00000379645.8|SNV-69651-T-C|2
YQQIMKRLTK
>FUSION-ENST00000484767.5:338863-ENST00000426809.5:340402|3366
LFVWFWNIHENVQAQQRSLR
>FUSION-ENST00000484767.5:338863-ENST00000426809.5:340402|2747
AWLRHVIIEQER
>FUSION-ENST00000484767.5:338863-ENST00000426809.5:340402|545
LFSHLGEIVWCLKLTINQIQ
>FUSION-ENST00000551425.1:10651-ENST00000541515.3:4141|137
EQRQLRLPGPGSAETR
>FUSION-ENST00000484767.5:338863-ENST00000426809.5:340402|123
IQIILIIGYSKR
>FUSION-ENST00000484767.5:338863-ENST00000426809.5:340402|2689
IFHLPFIKLLTYCPTSYLCIFRTR
>FUSION-ENST00000484767.5:338863-ENST00000426809.5:340402|812
MLPVAHSTTPIGR
>ENST00000461125.1|SNV-23736-C-T|5
DWRLHFSLFGYLSTDVDFQAR
>FUSION-ENST00000484767.5:338863-ENST00000426809.5:340402|2287
YILIYKFIA
>FUSION-ENST00000484767.5:338863-ENST00000426809.5:340402|2597
MALKQSSHRYLPPLL
>FUSION-ENST00000551425.1:10651-ENST00000541515.3:4141|107
AGPPGKPPSPRR
>FUSION-ENST00000484767.5:338863-ENST00000426809.5:340402|555
MKNELLGTNWSAISLFLWAILGMWK
>FUSION-ENST00000484767.5:338863-ENST00000426809.5:340402|655
LARLVLNS
>FUSION-ENST00000484767.5:338863-ENST00000426809.5:340402|2410
LGQNFLICPLE
>FUSION-ENST00000484767.5:338863-ENST00000426809.5:340402|2655
MDSTEMRGPSR
>ENST00000540831.1|SNV-52979-G-A|9
MLMLSPGSKEDEAHEGCSRENLGR
>ENST00000592447.5|MNV-21376-GA-G|4
MVNSVALNGVAVASALKQK
>FUSION-ENST00000484767.5:338863-ENST00000426809.5:340402|2915
MNDVVCAGNAEITLLRP
>ENST00000540831.1|SNV-52979-G-A|7
MLSPGSK
>ENST00000512921.4|SNV-116382-G-A|1
KSPFQLVQIPCVIVERSQGGSQGR
>FUSION-ENST00000484767.5:338863-ENST00000426809.5:340402|3245
MELIVQTI
>ENST00000319653.14|MNV-108867-GAGAACGGGCCTCCAGA-G|15
INFIPGLQLVNPHTHWTIQK
>FUSION-ENST00000484767.5:338863-ENST00000426809.5:340402|1679
MPRFSSRVFMVLGLTFK
>FUSION-ENST00000484767.5:338863-ENST00000426809.5:340402|1803
LNSLIKCLPL
>FUSION-ENST00000484767.5:338863-ENST00000426809.5:340402|3155
SCLKEMDILINHFSLRFCIGV
>FUSION-ENST00000484767.5:338863-ENST00000426809.5:340402|3014
GSARVNSAHCCKT
>FUSION-ENST00000484767.5:338863-ENST00000426809.5:340402|1051
SSFFIALCNFQRSL
>FUSION-ENST00000484767.5:338863-ENST00000426809.5:340402|3436
MALLCISR
>FUSION-ENST00000551425.1:10651-ENST00000541515.3:4141|142
AQGLTPRQRPRPQRQQRPPCEQQQR
>FUSION-ENST00000551425.1:10651-ENST00000541515.3:4141|208
TIQHAVIIGAGLGMR
>FUSION-ENST00000484767.5:338863-ENST00000426809.5:340402|689
MKNRVATLAFSR
>FUSION-ENST00000551425.1:10651-ENST00000541515.3:4141|626
APCSSGGAGTRGR
>FUSION-ENST00000484767.5:338863-ENST00000426809.5:340402|1201
FVLSCDMYIKYIHLQCLHLSC
>FUSION-ENST00000484767.5:338863-ENST00000426809.5:340402|502
RGVHSFLSGKLLQHSCLGS
>FUSION-ENST00000484767.5:338863-ENST00000426809.5:340402|366
ESRGLLDELVDFSVYPVDRR
>FUSION-ENST00000551425.1:10651-ENST00000541515.3:4141|214
EGWRSQRLPR
>ENST00000251496.7|SNV-14486-C-T|5
LIEAKEALENCITLQDFNRALELK
>FUSION-ENST00000484767.5:338863-ENST00000426809.5:340402|1505
QKVNKDTQELNSALHQADLIDIYR
>ENST00000319653.14|MNV-108867-GAGAACGGGCCTCCAGA-G|6
QNLNLLFQKLPKNAQMLSR
>ENST00000361762.3|SNV-3766-G-A|5
DHKDFFTPQQHDK
>FUSION-ENST00000484767.5:338863-ENST00000426809.5:340402|3369
NRLFVWFWNIHENVQAQQR
>ENST00000376098.4|SNV-2313-G-T|3
KISNIKEHLEHLLSCLK
>FUSION-ENST00000484767.5:338863-ENST00000426809.5:340402|2924
MYFSLFFSKLLFLFYS
>FUSION-ENST00000551425.1:10651-ENST00000541515.3:4141|622
GTPRAADGGASPERR
>ENST00000277225.10|SNV-140239-G-C|6
EKMESSSSDDEDKEEEINSK
>FUSION-ENST00000484767.5:338863-ENST00000426809.5:340402|2870
KAVLTNNSIK
>FUSION-ENST00000484767.5:338863-ENST00000426809.5:340402|3731
EFSELAFITHLK
>ENST00000343218.10|SNV-85151-C-T|2
LLIKGGRIVNDD
>FUSION-ENST00000484767.5:338863-ENST00000426809.5:340402|483
SQFTGLGSSL
>FUSION-ENST00000484767.5:338863-ENST00000426809.5:340402|3073
RQGEKTSWIENEACPMQS
>FUSION-ENST00000484767.5:338863-ENST00000426809.5:340402|614
PFLTHSWPR
>FUSION-ENST00000484767.5:338863-ENST00000426809.5:340402|3238
NFILSVLIVIPLLDLR
>FUSION-ENST00000484767.5:338863-ENST00000426809.5:340402|1390
KDPKLTP
>FUSION-ENST00000484767.5:338863-ENST00000426809.5:340402|3561
AAINSDSSDGSGK
>ENST00000511489.1|SNV-282336-A-G|3
MEKTVLIVMNVQLPTCV
>ENST00000540831.1|SNV-52979-G-A|10
LMLSPGSKEDEAHEGCSR
>FUSION-ENST00000484767.5:338863-ENST00000426809.5:340402|3016
GSARVNSAHCCK
>FUSION-ENST00000551425.1:10651-ENST00000541515.3:4141|509
QLIASTKK
>FUSION-ENST00000484767.5:338863-ENST00000426809.5:340402|60
GPSVGAVQDEEFLLILLGR
>FUSION-ENST00000551425.1:10651-ENST00000541515.3:4141|614
APGPWSR
>FUSION-ENST00000484767.5:338863-ENST00000426809.5:340402|1494
MLITMLWGR
>FUSION-ENST00000484767.5:338863-ENST00000426809.5:340402|20
SPKPPRLGAGRR
>FUSION-ENST00000484767.5:338863-ENST00000426809.5:340402|3272
SCFYFLLSFSFFSCFFSWR
>FUSION-ENST00000484767.5:338863-ENST00000426809.5:340402|684
LSPVLITKHQV
>ENST00000616836.4|SNV-5731-C-T|1
LATVLFGACDGEVRIWNLTQRNCIR
>FUSION-ENST00000436857.5:230-ENST00000479267.2:74466|31
YQAQQNSPSSTGSGNTEHSCSSQK
>FUSION-ENST00000551425.1:10651-ENST00000541515.3:4141|275
AGWARASPGLSGDRAGGPEPAR
>ENST00000435118.5|INDEL-14135-A-AA|7
EFRPEIPCIVVANKIDDINVTQKK
>FUSION-ENST00000484767.5:338863-ENST00000426809.5:340402|3643
KPNKAWCSGACLYSQLLSR
>FUSION-ENST00000484767.5:338863-ENST00000426809.5:340402|3569
YQGVILIFKPYYLR
>FUSION-ENST00000484767.5:338863-ENST00000426809.5:340402|1127
NSIEMSEMEIK
>FUSION-ENST00000484767.5:338863-ENST00000426809.5:340402|2676
FQEIMSQK
>ENST00000577827.5|SNV-820335-C-T|4
MPPDPKMDIGWCSNSSSWVGR
>FUSION-ENST00000484767.5:338863-ENST00000426809.5:340402|1912
HHPAEEFIDVPSGSPVASR
>FUSION-ENST00000484767.5:338863-ENST00000426809.5:340402|699
FSFLLPSRSHDHKVF
>FUSION-ENST00000484767.5:338863-ENST00000426809.5:340402|2862
MRASLDLVEEMSGTLET
>FUSION-ENST00000484767.5:338863-ENST00000426809.5:340402|1567
FIKDIGLK
>FUSION-ENST00000551425.1:10651-ENST00000541515.3:4141|127
RAPSDPAAAAALR
>ENST00000009530.12|SNV-6612-A-G|1
MATPLLMQALPMGALPQGPVQNATK
>FUSION-ENST00000484767.5:338863-ENST00000426809.5:340402|2250
MTSSRFSC
>FUSION-ENST00000484767.5:338863-ENST00000426809.5:340402|1591
MSSANRDNLTSSFPN
>ENST00000520262.6|SNV-113098-G-A|2
DLTPITPSSGFTIK
>FUSION-ENST00000484767.5:338863-ENST00000426809.5:340402|2839
WRADCCQSLLILLSWCLRGGR
>ENST00000635925.1|SNV-89832-G-A|2
MKESIQAKLTLAFLYLLLYLEDQQK
>FUSION-ENST00000484767.5:338863-ENST00000426809.5:340402|192
ILFLLSLQI
>FUSION-ENST00000484767.5:338863-ENST00000426809.5:340402|3415
GVGGDAHSS
>FUSION-ENST00000484767.5:338863-ENST00000426809.5:340402|1126
MNSIEMSEMEIKTLR
>FUSION-ENST00000484767.5:338863-ENST00000426809.5:340402|1702
ASDDEHFSMCVLAA
>ENST00000515144.5|SNV-263262-C-T|3
AAASLIRFPSPHGR
>FUSION-ENST00000484767.5:338863-ENST00000426809.5:340402|1925
MSLLCEETG
>FUSION-ENST00000484767.5:338863-ENST00000426809.5:340402|272
MDVYLFPLEKGHR
>ENST00000512194.2|SNV-146158-G-T|1
TFLIPLLFNNYITAALKLLEKLYK
>FUSION-ENST00000484767.5:338863-ENST00000426809.5:340402|3624
SNQSQYFLKPKSNPEK
>FUSION-ENST00000484767.5:338863-ENST00000426809.5:340402|3077
MLIYPCC
>ENST00000418766.5|INDEL-78730-C-CA|4
KNGGGLK
>FUSION-ENST00000484767.5:338863-ENST00000426809.5:340402|2124
GFHHVGQAGLK
>ENST00000221166.10|SNV-4037-C-G|1
SAVEEKGKSPVPK
>ENST00000247833.11|SNV-56626-C-T|2
STSSAMSGSHQDFSVIQPIVK
>ENST00000438448.6|INDEL-24189-T-TGG|10
DSPASLALASLHSHLR
>ENST00000266732.8|INDEL-17811-T-TA|1
SHISDQSPLSSKKESTR
>FUSION-ENST00000484767.5:338863-ENST00000426809.5:340402|577
EVETCKIHRGISCGFLFTL
>FUSION-ENST00000484767.5:338863-ENST00000426809.5:340402|1313
LHAQVRGRDGGGGK
>FUSION-ENST00000484767.5:338863-ENST00000426809.5:340402|2989
VNALKSGNGQRQGEQCTLL
>FUSION-ENST00000551425.1:10651-ENST00000541515.3:4141|517
HPQTCFPAPGREDR
>FUSION-ENST00000484767.5:338863-ENST00000426809.5:340402|3059
ALLLPSYFK
>FUSION-ENST00000551425.1:10651-ENST00000541515.3:4141|433
FPHPQLTVSSK
>FUSION-ENST00000551425.1:10651-ENST00000541515.3:4141|317
WQPPEPEDMQPRAESEADPLR
>FUSION-ENST00000484767.5:338863-ENST00000426809.5:340402|2170
MQSINLITAGALIITCLGK
>FUSION-ENST00000484767.5:338863-ENST00000426809.5:340402|2162
HIISNPWGL
>FUSION-ENST00000551425.1:10651-ENST00000541515.3:4141|448
DILDRER
>FUSION-ENST00000484767.5:338863-ENST00000426809.5:340402|2521
YLCKIWTPA
>FUSION-ENST00000484767.5:338863-ENST00000426809.5:340402|1918
HFTGLSVSLHQDVKLR
>FUSION-ENST00000484767.5:338863-ENST00000426809.5:340402|955
SAMLHQWKVK
>FUSION-ENST00000484767.5:338863-ENST00000426809.5:340402|2121
IRVYTSAR
>ENST00000265071.3|SNV-124164-G-A|1
VCACDHHGNMQSCHAK
>FUSION-ENST00000484767.5:338863-ENST00000426809.5:340402|888
SLQIFEK
>FUSION-ENST00000551425.1:10651-ENST00000541515.3:4141|555
MRCVSTYLVRSCLK
>FUSION-ENST00000484767.5:338863-ENST00000426809.5:340402|2562
RTLTFAFPDSFYMNNANVK
>FUSION-ENST00000484767.5:338863-ENST00000426809.5:340402|3642
ILVVWIEDQTSHNISLSQSLIQR
>FUSION-ENST00000484767.5:338863-ENST00000426809.5:340402|1508
MGYFNTPLSTLDRSTRQK
>FUSION-ENST00000484767.5:338863-ENST00000426809.5:340402|3387
RMFKLSR
>ENST00000344862.9|INDEL-3782-A-AA|2
WKKPRSSYFD
>FUSION-ENST00000484767.5:338863-ENST00000426809.5:340402|1065
AAKACSILNHITHPQRFNTIQHLS
>FUSION-ENST00000484767.5:338863-ENST00000426809.5:340402|1886
KHSLEVDTVPPCR
>ENST00000536324.4|SNV-16937-A-C|1
FPCLLCSKRFTR
>ENST00000355360.8|SNV-11999-G-A|4
RYIACVYLESNADTTSQGRQSR
>FUSION-ENST00000484767.5:338863-ENST00000426809.5:340402|940
KAGMEAVEAGNLCWDR
>FUSION-ENST00000484767.5:338863-ENST00000426809.5:340402|1250
GGQITRSGDRDQPG
>FUSION-ENST00000484767.5:338863-ENST00000426809.5:340402|2344
KGDPAIYDNMDESAGHYAK
>FUSION-ENST00000484767.5:338863-ENST00000426809.5:340402|998
MVEREQGTK
>FUSION-ENST00000484767.5:338863-ENST00000426809.5:340402|2345
EKKGDPAIYDNMDESAGHYAK
>FUSION-ENST00000484767.5:338863-ENST00000426809.5:340402|1453
EKTNLICPL
>FUSION-ENST00000551425.1:10651-ENST00000541515.3:4141|268
RIRLPTYSAPAAR
>FUSION-ENST00000484767.5:338863-ENST00000426809.5:340402|3140
FLQAQIK
>FUSION-ENST00000484767.5:338863-ENST00000426809.5:340402|1374
NYNRTCWRK
>ENST00000392842.5|SNV-99121-G-C|2
QQFPQLTTTRLGTR
>ENST00000376098.4|SNV-2313-G-T|2
ISNIKEHLEHLLSCLK
>FUSION-ENST00000484767.5:338863-ENST00000426809.5:340402|2715
SLLPSLSSVFPPISE
>FUSION-ENST00000551425.1:10651-ENST00000541515.3:4141|539
GGSKYLIIGSLRS
>FUSION-ENST00000484767.5:338863-ENST00000426809.5:340402|1068
MAAKACSILNHITHPQR
>FUSION-ENST00000551425.1:10651-ENST00000541515.3:4141|73
APRRGPAGAAASAGEMPR
>FUSION-ENST00000484767.5:338863-ENST00000426809.5:340402|3581
EYFKPFVETYCSEKKR
>FUSION-ENST00000551425.1:10651-ENST00000541515.3:4141|62
GAACAGLSPSLCTR
>ENST00000467672.5|INDEL-48075-G-GGACCTG|3
MLPSGGPTAWPWTWTCRK
>FUSION-ENST00000484767.5:338863-ENST00000426809.5:340402|2623
LLLLGTAGHTQCSRVEVGNLIQGE
>FUSION-ENST00000484767.5:338863-ENST00000426809.5:340402|276
CSVLSSFVFIK
>FUSION-ENST00000484767.5:338863-ENST00000426809.5:340402|3456
MHLLVSSETWQEYRTGK
>ENST00000476522.5|SNV-32145-G-C|5
KAQLEHHSK
>FUSION-ENST00000484767.5:338863-ENST00000426809.5:340402|1574
CCWIRFASILLRIFASMFIK
>ENST00000503204.1|SNV-750100-G-T|21
AEVWKAQANMHLQLPCQR
>FUSION-ENST00000484767.5:338863-ENST00000426809.5:340402|1926
EIYVVSVFISLITG
>ENST00000635749.1|SNV-526955-G-A|5
LMRMTYLITLIL
>FUSION-ENST00000484767.5:338863-ENST00000426809.5:340402|1636
IDLAMRAVFWFHMNFKVVFSNSVK
>FUSION-ENST00000484767.5:338863-ENST00000426809.5:340402|2439
MECYLALGK
>FUSION-ENST00000484767.5:338863-ENST00000426809.5:340402|2503
MLFRPLHTCGILRVHL
>FUSION-ENST00000484767.5:338863-ENST00000426809.5:340402|1862
FSIQLYSVALGLSVAEK
>ENST00000547405.5|SNV-112154-T-C|2
AVNDLGTVETECK
>FUSION-ENST00000484767.5:338863-ENST00000426809.5:340402|2073
MYLLNGKKLYR
>FUSION-ENST00000484767.5:338863-ENST00000426809.5:340402|676
VATLAFSRFELMESML
>FUSION-ENST00000484767.5:338863-ENST00000426809.5:340402|3623
SNQSQYFLKPKSNPEKDLWI
>FUSION-ENST00000484767.5:338863-ENST00000426809.5:340402|2858
MTESVQR
>ENST00000347454.9|SNV-5897-G-T|2
RGEHFALANWQNHASLR
>FUSION-ENST00000484767.5:338863-ENST00000426809.5:340402|3056
MWHLCASLSR
>ENST00000264639.9|MNV-345-GAGCACTCCC-G|4
EEAATGGGSTGEADGKTAAAAAER
>FUSION-ENST00000484767.5:338863-ENST00000426809.5:340402|692
WREAVIMKNR
>FUSION-ENST00000484767.5:338863-ENST00000426809.5:340402|2586
MLVCVLVLIDYVSFALTQLCFPTHQ
>FUSION-ENST00000551425.1:10651-ENST00000541515.3:4141|527
LICFHHLRRTIWVGGCGR
>FUSION-ENST00000551425.1:10651-ENST00000541515.3:4141|330
GSGGWGVGR
>ENST00000464236.1|SNV-79919-C-T|2
FLIWVENWCAKR
>FUSION-ENST00000484767.5:338863-ENST00000426809.5:340402|3685
FLGSELLLESWRHR
>FUSION-ENST00000484767.5:338863-ENST00000426809.5:340402|2117
VHVCIIFCYLLP
>FUSION-ENST00000484767.5:338863-ENST00000426809.5:340402|934
EAVEAGNLCWDR
>FUSION-ENST00000551425.1:10651-ENST00000541515.3:4141|147
WQWKAQGLTPRQRPRPQR
>FUSION-ENST00000484767.5:338863-ENST00000426809.5:340402|2096
LMRTWPCVR
>FUSION-ENST00000484767.5:338863-ENST00000426809.5:340402|2056
GKLQFRAHYLLVIPGLSAMVGIV
>FUSION-ENST00000484767.5:338863-ENST00000426809.5:340402|2336
VWEPWETGSCCLTGLKFQLCETIKF
>FUSION-ENST00000484767.5:338863-ENST00000426809.5:340402|1133
LERAQMR
>FUSION-ENST00000484767.5:338863-ENST00000426809.5:340402|351
MEQEVGQAFVLPASPVPALVEVS
>FUSION-ENST00000484767.5:338863-ENST00000426809.5:340402|436
GPSAVYRK
>FUSION-ENST00000484767.5:338863-ENST00000426809.5:340402|1911
LLSILAQVEK
>FUSION-ENST00000484767.5:338863-ENST00000426809.5:340402|1715
NRHTDFHNG
>FUSION-ENST00000484767.5:338863-ENST00000426809.5:340402|399
MCQFKDQWGKR
>FUSION-ENST00000484767.5:338863-ENST00000426809.5:340402|30
QNGWDISR
>FUSION-ENST00000484767.5:338863-ENST00000426809.5:340402|668
RTGKWTFIEQGSGEK
>ENST00000521168.5|SNV-110039-G-C|2
GIPWIYLIWLDIACKLLSEDSPLR
>FUSION-ENST00000484767.5:338863-ENST00000426809.5:340402|3706
NKLLHFFAAGK
>FUSION-ENST00000551425.1:10651-ENST00000541515.3:4141|33
MSPRCSSHAAAR
>ENST00000319653.14|MNV-108867-GAGAACGGGCCTCCAGA-G|13
GSFLGEFHPWGHHPNLPMRNTGSR
>FUSION-ENST00000484767.5:338863-ENST00000426809.5:340402|2164
MLCSTCPPVPFLRHIISNPWGL
>FUSION-ENST00000484767.5:338863-ENST00000426809.5:340402|1934
QHAGGFTDCCSYYGSKAVLN
>FUSION-ENST00000484767.5:338863-ENST00000426809.5:340402|2970
MGGSEEAQGAALR
>FUSION-ENST00000484767.5:338863-ENST00000426809.5:340402|2238
NLQSEER
>FUSION-ENST00000484767.5:338863-ENST00000426809.5:340402|2617
FGFCYLMAL
>FUSION-ENST00000484767.5:338863-ENST00000426809.5:340402|56
LLSPCALDNSQMLWLR
>FUSION-ENST00000551425.1:10651-ENST00000541515.3:4141|7
DSPALTPPFCFVPR
>ENST00000511906.5|SNV-17142-G-A|3
AAVKVNRVLTLLMMN
>FUSION-ENST00000484767.5:338863-ENST00000426809.5:340402|2420
IPVTRGN
>FUSION-ENST00000551425.1:10651-ENST00000541515.3:4141|379
CVWCGHGYL
>ENST00000424120.5|INDEL-58828-C-CA|1
NAVQTGLDPEKPHQSLDTIQKNHQ
>FUSION-ENST00000484767.5:338863-ENST00000426809.5:340402|950
MLHQWKVKDAEVLFFPSGLPTR
>ENST00000534397.5|SNV-17290-G-T|3
LVDTLPQKPREIIIKLMEK
>FUSION-ENST00000484767.5:338863-ENST00000426809.5:340402|797
MEKVRMDRPAK
>FUSION-ENST00000484767.5:338863-ENST00000426809.5:340402|2224
MVVCTCSTSYLGG
>FUSION-ENST00000484767.5:338863-ENST00000426809.5:340402|873
SGSIQHSSYVLPK
>ENST00000232974.11|SNV-10204-A-G|1
DFSMKQYFDEHMK
>FUSION-ENST00000551425.1:10651-ENST00000541515.3:4141|607
GSRASTLAR
>FUSION-ENST00000484767.5:338863-ENST00000426809.5:340402|1670
VLGLTFKSLIHLELIFV
>FUSION-ENST00000484767.5:338863-ENST00000426809.5:340402|1923
MSSSLGTILF
>ENST00000269499.10|SNV-41588-G-C|3
SLSSINKNKGKPQTEK
>FUSION-ENST00000551425.1:10651-ENST00000541515.3:4141|269
AGGPEPARRIR
>FUSION-ENST00000484767.5:338863-ENST00000426809.5:340402|1193
MNLYESISQSLIFC
>FUSION-ENST00000484767.5:338863-ENST00000426809.5:340402|3705
LLHFFAAGK
>ENST00000463938.5|SNV-60710-C-T|6
MSGHHDSNCQVTMR
>FUSION-ENST00000484767.5:338863-ENST00000426809.5:340402|1587
LNRSGER
>FUSION-ENST00000484767.5:338863-ENST00000426809.5:340402|165
MILLSRIHPELR
>FUSION-ENST00000484767.5:338863-ENST00000426809.5:340402|2759
MTPIGTYLR
>FUSION-ENST00000484767.5:338863-ENST00000426809.5:340402|2777
MAKTCDHR
>ENST00000463938.5|SNV-60710-C-T|7
FPGPNQMSGHHDSNCQVTMRR
>FUSION-ENST00000551425.1:10651-ENST00000541515.3:4141|337
MHIKADNAYKCK
>FUSION-ENST00000484767.5:338863-ENST00000426809.5:340402|2003
MFLQPSSLK
>FUSION-ENST00000436857.5:230-ENST00000479267.2:74466|22
ISALENSKNSDLEKR
>FUSION-ENST00000484767.5:338863-ENST00000426809.5:340402|2838
ADCCQSLLILLSWCLR
>FUSION-ENST00000484767.5:338863-ENST00000426809.5:340402|1663
IYSPLGIYPVMGWLGQMVFLVLDP
>FUSION-ENST00000484767.5:338863-ENST00000426809.5:340402|3004
MAFLCWIISK
>FUSION-ENST00000484767.5:338863-ENST00000426809.5:340402|1033
NSCLLRVGEFK
>FUSION-ENST00000551425.1:10651-ENST00000541515.3:4141|193
KAESGTEQPPR
>FUSION-ENST00000484767.5:338863-ENST00000426809.5:340402|2986
RHLSVQCGQHVQACSPAGLEEAS
>FUSION-ENST00000484767.5:338863-ENST00000426809.5:340402|1498
IDHIVGSK
>FUSION-ENST00000484767.5:338863-ENST00000426809.5:340402|1402
EIETQKTLQKINESR
>FUSION-ENST00000484767.5:338863-ENST00000426809.5:340402|924
SNSAWPHR
>FUSION-ENST00000484767.5:338863-ENST00000426809.5:340402|222
MFTYFHLKK
>FUSION-ENST00000484767.5:338863-ENST00000426809.5:340402|2145
PNEQRLSSSDLLRSLCSR
>FUSION-ENST00000436857.5:230-ENST00000479267.2:74466|32
MYQAQQNSPSSTGSGNTEHSCSSQK
>FUSION-ENST00000484767.5:338863-ENST00000426809.5:340402|2273
LHPCDHSPRALCLCWQK
>ENST00000269499.10|SNV-41588-G-C|4
SLSSINKNK
>FUSION-ENST00000484767.5:338863-ENST00000426809.5:340402|3510
MPLRTFVIHGR
>FUSION-ENST00000484767.5:338863-ENST00000426809.5:340402|1413
YVMLGKAISTIVGS
>FUSION-ENST00000551425.1:10651-ENST00000541515.3:4141|350
SWIMTGRPK
>FUSION-ENST00000484767.5:338863-ENST00000426809.5:340402|1777
MCYLSMKK
>FUSION-ENST00000484767.5:338863-ENST00000426809.5:340402|1464
AEIKMFFETNENKDTTYQNLWDTFK
>FUSION-ENST00000484767.5:338863-ENST00000426809.5:340402|169
WCIPFVRPWGSERKLR
>FUSION-ENST00000484767.5:338863-ENST00000426809.5:340402|2657
QMDSTEMRGPSRWR
>ENST00000367577.7|SNV-481-C-T|1
VSWPETEPQPERSSVSDAPR
>FUSION-ENST00000484767.5:338863-ENST00000426809.5:340402|3207
DICKVGYSFSWDIPV
>FUSION-ENST00000484767.5:338863-ENST00000426809.5:340402|1535
MHKFVAGMGVVGK
>FUSION-ENST00000484767.5:338863-ENST00000426809.5:340402|1766
WQSVGFIKCR
>ENST00000221166.10|SNV-4037-C-G|5
GKSPVPKSAVEEK
>FUSION-ENST00000484767.5:338863-ENST00000426809.5:340402|1032
VGEFKNIGFSSLVTLGETASI
>FUSION-ENST00000484767.5:338863-ENST00000426809.5:340402|2550
RTLGFGDSTR
>ENST00000527372.6|SNV-69965-G-A|4
KSLCIQIKLQVDALIDTIK
>ENST00000503204.1|SNV-750100-G-T|14
HLQLPCQR
>FUSION-ENST00000484767.5:338863-ENST00000426809.5:340402|2377
GCSTSRNEDCI
>FUSION-ENST00000484767.5:338863-ENST00000426809.5:340402|2353
DKENVVYTYNGMLSSLREK
>FUSION-ENST00000484767.5:338863-ENST00000426809.5:340402|1427
TLHWVLKFVSVTQRSAVCVV
>FUSION-ENST00000484767.5:338863-ENST00000426809.5:340402|1795
FPMFLTIFLASI
>FUSION-ENST00000551425.1:10651-ENST00000541515.3:4141|594
NGSGGNSHGGGR
>ENST00000672388.1|SNV-10632-C-G|2
MARLSPAASSRLGWGSRP
>FUSION-ENST00000484767.5:338863-ENST00000426809.5:340402|3101
ICSVPIPE
>FUSION-ENST00000484767.5:338863-ENST00000426809.5:340402|221
FTYFHLKK
>FUSION-ENST00000484767.5:338863-ENST00000426809.5:340402|2812
YTGALCKLLYKL
>FUSION-ENST00000484767.5:338863-ENST00000426809.5:340402|3446
ILPLAKS
>FUSION-ENST00000551425.1:10651-ENST00000541515.3:4141|393
CVVWPWIFVVLEQRREEM
>ENST00000465804.5|SNV-79622-G-T|2
QSSTDSSGCHPGPR
>FUSION-ENST00000484767.5:338863-ENST00000426809.5:340402|1834
MCSLSAWNCCAGR
>FUSION-ENST00000484767.5:338863-ENST00000426809.5:340402|252
MGMDVNGCLLIST
>FUSION-ENST00000484767.5:338863-ENST00000426809.5:340402|2487
MTFPPIHEMK
>FUSION-ENST00000484767.5:338863-ENST00000426809.5:340402|2437
MECYLALGKK
>FUSION-ENST00000484767.5:338863-ENST00000426809.5:340402|609
VTLLQLLLIAIPK
>FUSION-ENST00000484767.5:338863-ENST00000426809.5:340402|3543
KWNLVPAK
>FUSION-ENST00000484767.5:338863-ENST00000426809.5:340402|2141
SLCSRLLAL
>ENST00000366773.8|MNV-25000-GA-G|7
VSSQVTVASELRHRQWVEGR
>FUSION-ENST00000484767.5:338863-ENST00000426809.5:340402|2890
MLIIQVQMIH
>FUSION-ENST00000484767.5:338863-ENST00000426809.5:340402|1665
ESFPHCLFFSGLSKIR
>FUSION-ENST00000484767.5:338863-ENST00000426809.5:340402|3057
ALLLPSYFKARSV
>FUSION-ENST00000484767.5:338863-ENST00000426809.5:340402|2742
AVVHPGFPGK
>FUSION-ENST00000551425.1:10651-ENST00000541515.3:4141|117
LPSAAARATREAPR
>FUSION-ENST00000484767.5:338863-ENST00000426809.5:340402|680
SSVKSVGR
>FUSION-ENST00000484767.5:338863-ENST00000426809.5:340402|3447
MILPLAKS
>FUSION-ENST00000484767.5:338863-ENST00000426809.5:340402|724
KMSLVLRHVEFEVLAGHPR
>FUSION-ENST00000484767.5:338863-ENST00000426809.5:340402|318
MASNEFSLPKLYRVR
>FUSION-ENST00000484767.5:338863-ENST00000426809.5:340402|2859
MSGTLET
>FUSION-ENST00000484767.5:338863-ENST00000426809.5:340402|3228
RLPFSCPLAFFFPSPFLSFR
>FUSION-ENST00000551425.1:10651-ENST00000541515.3:4141|38
KLQLAAPLPNSAHTASPHAMEMR
>FUSION-ENST00000484767.5:338863-ENST00000426809.5:340402|2823
MVWQQAPR
>FUSION-ENST00000551425.1:10651-ENST00000541515.3:4141|85
MTLRSAGAAVSR
>ENST00000443996.6|SNV-131220-G-A|4
IFGHRIITVNFAINDLYFFSKMEK
>FUSION-ENST00000484767.5:338863-ENST00000426809.5:340402|3547
SRESYFMKWNLVPAK
>ENST00000367166.5|SNV-29254-G-A|2
QRSHLSVMAQYLCNVR
>ENST00000307441.13|INDEL-45499-G-GCCA|2
SFCHVKSGLIFHER
>ENST00000256797.9|SNV-17947-G-A|3
EVQLLQESDRHPNMLRYFCTER
>ENST00000455725.6|SNV-23316-G-A|3
NLFHIPPSYK
>FUSION-ENST00000484767.5:338863-ENST00000426809.5:340402|1342
SLASFYCKHLEQNQQPPPQLCLR
>ENST00000378714.7|SNV-19042-G-C|1
VTPHSVNSGKTFSIWKLNDLR
>FUSION-ENST00000484767.5:338863-ENST00000426809.5:340402|3165
LGLIHLGR
>FUSION-ENST00000484767.5:338863-ENST00000426809.5:340402|2529
MSPRYLCK
>FUSION-ENST00000484767.5:338863-ENST00000426809.5:340402|1877
VFKGLYQVLQCYSEIEMK
>FUSION-ENST00000484767.5:338863-ENST00000426809.5:340402|2717
TLIFFNFAHSYHICSSHPL
>FUSION-ENST00000484767.5:338863-ENST00000426809.5:340402|882
MFYMVRRNWTR
>FUSION-ENST00000484767.5:338863-ENST00000426809.5:340402|3660
HEPQSYKMVNLIDKCCMCSDCSTH
>FUSION-ENST00000551425.1:10651-ENST00000541515.3:4141|420
LCFLSSS
>FUSION-ENST00000551425.1:10651-ENST00000541515.3:4141|584
GGGSERAR
>FUSION-ENST00000484767.5:338863-ENST00000426809.5:340402|3211
LLSLIKQLQGLLILMNSFQML
>FUSION-ENST00000484767.5:338863-ENST00000426809.5:340402|383
MYNFFNRMIAP
>ENST00000646262.1|SNV-333039-C-G|4
CNIFKNIDRK
>FUSION-ENST00000484767.5:338863-ENST00000426809.5:340402|3509
PLRTFVIHGR
>FUSION-ENST00000551425.1:10651-ENST00000541515.3:4141|291
HSQNHVLLKR
>FUSION-ENST00000484767.5:338863-ENST00000426809.5:340402|1290
LLFFKEYFKLFSFNLPLR
>ENST00000520113.6|SNV-11372-C-T|1
YLWNIDGEAWVANESFYPVFTPPVK
>ENST00000520535.1|SNV-51143-C-T|1
LPLGALSK
>FUSION-ENST00000484767.5:338863-ENST00000426809.5:340402|3521
QHQGLREWTLILKEVLQ
>FUSION-ENST00000484767.5:338863-ENST00000426809.5:340402|853
MAQVNTSCMAAKIK
>FUSION-ENST00000484767.5:338863-ENST00000426809.5:340402|2993
WFGNLKLKVNALK
>FUSION-ENST00000484767.5:338863-ENST00000426809.5:340402|180
MPDLLYVPLR
>ENST00000561648.5|SNV-220630-C-T|1
LLASANSISNGEYPCNQCDLK
>FUSION-ENST00000484767.5:338863-ENST00000426809.5:340402|871
SHHGLIHESSALR
>FUSION-ENST00000484767.5:338863-ENST00000426809.5:340402|3091
QTGLLILV
>FUSION-ENST00000551425.1:10651-ENST00000541515.3:4141|187
EVLHARRLALSEAAPKPR
>ENST00000472866.6|SNV-30624-G-A|8
GFIMEKEQSYKNAVTNYK
>FUSION-ENST00000484767.5:338863-ENST00000426809.5:340402|163
MILLSRIHPELRGEAYLK
>FUSION-ENST00000484767.5:338863-ENST00000426809.5:340402|1160
MAVMSAR
>ENST00000438448.6|INDEL-24189-T-TGG|5
QILFARSTR
>FUSION-ENST00000484767.5:338863-ENST00000426809.5:340402|2997
QERECKWFGNLK
>ENST00000378024.9|SNV-36865-G-A|1
SPSLDVTVPEAELNLETPEISVGSK
>FUSION-ENST00000551425.1:10651-ENST00000541515.3:4141|58
LFQRALAPSARPR
>ENST00000461125.1|SNV-23736-C-T|1
LHFSLFGYLSTDVDFQARI
>FUSION-ENST00000484767.5:338863-ENST00000426809.5:340402|2298
MCGSLSK
>FUSION-ENST00000484767.5:338863-ENST00000426809.5:340402|1152
GTVVKGK
>ENST00000399975.7|SNV-6050-C-A|5
ALVNVEWNICK
>FUSION-ENST00000484767.5:338863-ENST00000426809.5:340402|1403
EIETQKTLQK
>FUSION-ENST00000484767.5:338863-ENST00000426809.5:340402|2575
PSIQFSEEQLGP
>FUSION-ENST00000484767.5:338863-ENST00000426809.5:340402|3504
TFVIHGRRLK
>FUSION-ENST00000484767.5:338863-ENST00000426809.5:340402|2325
MWTGPVSLCVRGFYMDYTLNLP
>FUSION-ENST00000484767.5:338863-ENST00000426809.5:340402|2426
LSDTSQSQDKYCMIPVTR
>ENST00000368799.2|SNV-11474-G-A|8
QSGTRHAETSSRGQTASSHK
>FUSION-ENST00000484767.5:338863-ENST00000426809.5:340402|315
MCTSCSK
>ENST00000615012.1|SNV-13328-C-G|2
ASTSQLPFAEAPAERR
>FUSION-ENST00000484767.5:338863-ENST00000426809.5:340402|989
AQTSQHLPKSAGWTK
>FUSION-ENST00000484767.5:338863-ENST00000426809.5:340402|3089
VWPPDWGVQPLPSTGFYVPR
>FUSION-ENST00000484767.5:338863-ENST00000426809.5:340402|131
ILSSGTGWLWGSKR
>FUSION-ENST00000484767.5:338863-ENST00000426809.5:340402|1561
FSFLVVSLPGFGIRMMLAS
>ENST00000526517.1|SNV-158755-A-G|4
MKVDPAHGITAKELLDNQWLTTESR
>FUSION-ENST00000484767.5:338863-ENST00000426809.5:340402|3560
EVDSKPPG
>FUSION-ENST00000484767.5:338863-ENST00000426809.5:340402|904
TMKTKIHCYTK
>ENST00000519078.6|SNV-13599-G-A|3
VYTHEVVTLWYRSPEVLLRSAR
>FUSION-ENST00000484767.5:338863-ENST00000426809.5:340402|2959
MHFLIPHVWGALR
>FUSION-ENST00000484767.5:338863-ENST00000426809.5:340402|1528
NVFAEITMEQISK
>ENST00000476522.5|SNV-32145-G-C|6
MKAQLEHHSKMISSK
>FUSION-ENST00000484767.5:338863-ENST00000426809.5:340402|3258
SIAGIKAWCL
>FUSION-ENST00000484767.5:338863-ENST00000426809.5:340402|3582
MEYFKPFVETYCSEKKR
>FUSION-ENST00000484767.5:338863-ENST00000426809.5:340402|2677
LYSFRFQEIMSQKYGK
>FUSION-ENST00000551425.1:10651-ENST00000541515.3:4141|342
QIGGSLSPDHPSR
>FUSION-ENST00000484767.5:338863-ENST00000426809.5:340402|648
YMWPCSNK
>FUSION-ENST00000484767.5:338863-ENST00000426809.5:340402|3033
LSCFNTDETR
>FUSION-ENST00000551425.1:10651-ENST00000541515.3:4141|267
IRLPTYSAPAAR
>FUSION-ENST00000484767.5:338863-ENST00000426809.5:340402|3132
DDTVPAFEQSNCVYWSKECIDMK
>FUSION-ENST00000484767.5:338863-ENST00000426809.5:340402|3601
MKQPSTGR
>FUSION-ENST00000484767.5:338863-ENST00000426809.5:340402|3724
SQDTLPL
>FUSION-ENST00000484767.5:338863-ENST00000426809.5:340402|389
HLCSPGVSD
>FUSION-ENST00000484767.5:338863-ENST00000426809.5:340402|556
DNKEKPRK
>FUSION-ENST00000484767.5:338863-ENST00000426809.5:340402|2267
ASVIGCLIPR
>FUSION-ENST00000551425.1:10651-ENST00000541515.3:4141|577
QLAGAAAAAGKGTLAPR
>ENST00000372022.6|SNV-4241-G-T|4
KAALAER
>FUSION-ENST00000484767.5:338863-ENST00000426809.5:340402|3135
MDDTVPAFEQSNCVYWSK
>FUSION-ENST00000484767.5:338863-ENST00000426809.5:340402|2690
IFHLPFIKLLTYCPTSYLCIFR
>FUSION-ENST00000484767.5:338863-ENST00000426809.5:340402|2493
KNSVIVISR
>FUSION-ENST00000484767.5:338863-ENST00000426809.5:340402|1090
MSKLPLFLKQP
>ENST00000517752.5|SNV-6612-A-G|1
GALPQGPVQNATK
>FUSION-ENST00000484767.5:338863-ENST00000426809.5:340402|481
FNSQAPHFLSVDASLLFPFLSSK
>FUSION-ENST00000484767.5:338863-ENST00000426809.5:340402|299
ANHSYPRK
>FUSION-ENST00000484767.5:338863-ENST00000426809.5:340402|1442
SEQCCFFSKNILSFSVSIFH
>FUSION-ENST00000484767.5:338863-ENST00000426809.5:340402|3206
VGYSFSWDIPV
>FUSION-ENST00000484767.5:338863-ENST00000426809.5:340402|1063
RFIHVTGCSR
>FUSION-ENST00000484767.5:338863-ENST00000426809.5:340402|725
KMSLVLR
>ENST00000549917.1|SNV-411803-G-T|1
IIYRVAC
>FUSION-ENST00000484767.5:338863-ENST00000426809.5:340402|3303
EGVWVVILKGK
>FUSION-ENST00000484767.5:338863-ENST00000426809.5:340402|3300
IIIGSSPLCAALINPSLLESLLYFK
>FUSION-ENST00000484767.5:338863-ENST00000426809.5:340402|262
RETVSITYTDIYN
>FUSION-ENST00000484767.5:338863-ENST00000426809.5:340402|538
QWHELIWLCMLFK
>FUSION-ENST00000484767.5:338863-ENST00000426809.5:340402|1206
MSLLSLSFPF
>FUSION-ENST00000484767.5:338863-ENST00000426809.5:340402|2081
TRASLSHFAPPFSVR
>FUSION-ENST00000484767.5:338863-ENST00000426809.5:340402|1016
ERHHITPPSHSFPK
>FUSION-ENST00000484767.5:338863-ENST00000426809.5:340402|2438
ECYLALGK
>FUSION-ENST00000484767.5:338863-ENST00000426809.5:340402|198
MPVSATMLFLWLCGK
>ENST00000343537.12|SNV-39068-C-T|1
MDLTLAELQEMASRQ
>FUSION-ENST00000484767.5:338863-ENST00000426809.5:340402|1947
KLCLLHFERGK
>ENST00000473980.5|SNV-158755-A-G|3
KVDPAHGITAKELLDNQWLTGNK
>FUSION-ENST00000484767.5:338863-ENST00000426809.5:340402|205
TNGLTQRKK
>FUSION-ENST00000484767.5:338863-ENST00000426809.5:340402|1233
HIFSRSFIHELV
>FUSION-ENST00000631211.1:415-ENST00000433655.5:11571|3
AINLSILSVSGPGEDEAARGLR
>FUSION-ENST00000484767.5:338863-ENST00000426809.5:340402|1110
MSMIWEEEALK
>ENST00000517378.1|SNV-877969-G-A|5
GLRASVCGKAPFQLR
>FUSION-ENST00000484767.5:338863-ENST00000426809.5:340402|2034
RACSMLAGSLIAALIMVLR
>FUSION-ENST00000484767.5:338863-ENST00000426809.5:340402|2139
CLFNTLLK
>FUSION-ENST00000551425.1:10651-ENST00000541515.3:4141|90
MTEPPMTLR
>FUSION-ENST00000484767.5:338863-ENST00000426809.5:340402|2104
MLASFGTRKAAR
>FUSION-ENST00000484767.5:338863-ENST00000426809.5:340402|3692
MNLITAQLCRPSEGTH
>FUSION-ENST00000484767.5:338863-ENST00000426809.5:340402|2626
RLLLLGTAGHTQCSR
>ENST00000361924.6|SNV-83589-G-A|4
EEELKALENR
>FUSION-ENST00000484767.5:338863-ENST00000426809.5:340402|1692
VVSFAVQK
>FUSION-ENST00000484767.5:338863-ENST00000426809.5:340402|591
LPGSRHSPASASQVAGTTGAR
>FUSION-ENST00000484767.5:338863-ENST00000426809.5:340402|3195
MKFLISFFSFK
>FUSION-ENST00000484767.5:338863-ENST00000426809.5:340402|352
TQRACSRHR
>FUSION-ENST00000484767.5:338863-ENST00000426809.5:340402|2020
VIAAAHEFR
>FUSION-ENST00000484767.5:338863-ENST00000426809.5:340402|1272
QLCFTKPVPFLA
>ENST00000266732.8|INDEL-17811-T-TA|2
SHISDQSPLSSKK
>FUSION-ENST00000484767.5:338863-ENST00000426809.5:340402|1385
VLRSQFKLKPNLVDIVK
>ENST00000521168.5|SNV-110039-G-C|3
GIPWIYLIWLDIACK
>FUSION-ENST00000484767.5:338863-ENST00000426809.5:340402|1898
MDQVAIYIQIFPVLYFR
>FUSION-ENST00000484767.5:338863-ENST00000426809.5:340402|660
MQHASERVGELFLERGK
>FUSION-ENST00000551425.1:10651-ENST00000541515.3:4141|434
FLGPSQDTPLCRFPHPQLTVSSK
>ENST00000366773.8|MNV-25000-GA-G|1
TTCVCGVVSDYCPLCSA
>ENST00000355360.8|SNV-11999-G-A|3
YIACVYLESNADTTSQGRQSR
>FUSION-ENST00000484767.5:338863-ENST00000426809.5:340402|1852
MIVRSRSR
>FUSION-ENST00000484767.5:338863-ENST00000426809.5:340402|200
QSHLVSEHFVQNPVVGYKK
>FUSION-ENST00000484767.5:338863-ENST00000426809.5:340402|9
KESPSARK
>ENST00000465804.5|SNV-79622-G-T|1
QSSTDSSGCHPGPRLAGGAQHVR
>ENST00000260731.5|SNV-20303-C-T|1
VREAGNINQSLLTLGRVITALVER
>ENST00000409021.9|SNV-135680-A-C|1
TDRPPATPEEDLDDATAREEADLR
>ENST00000463938.5|SNV-60710-C-T|8
MFPGPNQMSGHHDSNCQVTMRR
>FUSION-ENST00000484767.5:338863-ENST00000426809.5:340402|1210
CLIQCPTQQK
>FUSION-ENST00000484767.5:338863-ENST00000426809.5:340402|2185
NLLPALLLALV
>FUSION-ENST00000484767.5:338863-ENST00000426809.5:340402|3209
MNSFQML
>FUSION-ENST00000484767.5:338863-ENST00000426809.5:340402|3240
THGLTFLPK
>FUSION-ENST00000484767.5:338863-ENST00000426809.5:340402|2080
TRASLSHFAPPFSVRIGR
>FUSION-ENST00000484767.5:338863-ENST00000426809.5:340402|883
MFYMVRR
>FUSION-ENST00000484767.5:338863-ENST00000426809.5:340402|1606
SIFPCVFWLHKCLLLR
>FUSION-ENST00000484767.5:338863-ENST00000426809.5:340402|567
RTTIMTCIRNLR
>ENST00000534397.5|SNV-17290-G-T|2
EIIIKLMEK
>FUSION-ENST00000484767.5:338863-ENST00000426809.5:340402|2244
HLLSIESQPFFHSVGDCSTSKR
>ENST00000488265.1|SNV-9969-G-C|4
MYLDCISHLR
>FUSION-ENST00000484767.5:338863-ENST00000426809.5:340402|3703
RESCLLPPAR
>FUSION-ENST00000484767.5:338863-ENST00000426809.5:340402|1725
QDVYGFSVFR
>ENST00000464515.1|SNV-15828-T-C|1
TTLIAGAGGAWSVMARSTSAVR
>FUSION-ENST00000484767.5:338863-ENST00000426809.5:340402|3690
MKFLGSELLLESWR
>FUSION-ENST00000484767.5:338863-ENST00000426809.5:340402|1863
RFSIQLYSVALGLSVAEKIDIK
>ENST00000307441.13|INDEL-45499-G-GCCA|1
SFCHVKSGLIFHERK
>FUSION-ENST00000484767.5:338863-ENST00000426809.5:340402|1414
MYVMLGKAISTIVGS
>FUSION-ENST00000484767.5:338863-ENST00000426809.5:340402|1601
NACDFCTLILYPETLLK
>FUSION-ENST00000484767.5:338863-ENST00000426809.5:340402|346
LSEKTAIGGNMQDPARHFLNWLGR
>FUSION-ENST00000484767.5:338863-ENST00000426809.5:340402|3153
EMDILINHFSLRFCIGV
>FUSION-ENST00000484767.5:338863-ENST00000426809.5:340402|345
MPGLLVVE
>ENST00000341165.10|SNV-15833-G-A|3
APPPVVGAK
>ENST00000553299.5|SNV-140441-C-T|5
MAYCEAHAKEDPLLTPVLASENPFR
>FUSION-ENST00000484767.5:338863-ENST00000426809.5:340402|125
MIQIILIIGYSKRLHVAGIVLNNLS
>FUSION-ENST00000484767.5:338863-ENST00000426809.5:340402|1432
MTLHWVLK
>FUSION-ENST00000484767.5:338863-ENST00000426809.5:340402|1383
MLPVGVAQSLDLLVGW
>FUSION-ENST00000484767.5:338863-ENST00000426809.5:340402|230
FSQFNHLVVSR
>ENST00000360104.7|SNV-273599-G-A|1
TESCPGQEEPKLEEQNGSK
>ENST00000339615.9|SNV-6710-G-A|6
TYICKPDSGCQGRGIFITQNPR
>ENST00000533228.1|SNV-19446-C-A|10
MFILDHALRLWNIK
>ENST00000471347.5|SNV-133470-T-C|4
AFATQGSAQPRR
>ENST00000525599.1|SNV-1222-A-G|4
LPPREPAELPARGR
>FUSION-ENST00000484767.5:338863-ENST00000426809.5:340402|2556
MNNANVK
>FUSION-ENST00000484767.5:338863-ENST00000426809.5:340402|2660
MQMDSTEMRGPSR
>FUSION-ENST00000484767.5:338863-ENST00000426809.5:340402|602
MGRIIKGYSHAGLIVIFCTSSI
>FUSION-ENST00000551425.1:10651-ENST00000541515.3:4141|602
TPGPPPPRPAPRGGEGAGR
>FUSION-ENST00000551425.1:10651-ENST00000541515.3:4141|243
NPASGHL
>FUSION-ENST00000551425.1:10651-ENST00000541515.3:4141|472
QDPIAEITEMNGVPPSK
>ENST00000339615.9|SNV-6710-G-A|3
DVASSLPKIPGR
>FUSION-ENST00000484767.5:338863-ENST00000426809.5:340402|320
MASNEFSLPKLYR
>ENST00000375337.4|SNV-26490-G-C|6
KGKIYSLNQGYAK
>FUSION-ENST00000484767.5:338863-ENST00000426809.5:340402|3468
LSHSIPCYREILCERK
>ENST00000263461.11|SNV-38700-A-G|1
LIAMYNDGAEVWDTEEVQMVSSLR
>FUSION-ENST00000484767.5:338863-ENST00000426809.5:340402|1565
FIKDIGLKFSFLVVSLPGFGIR
>FUSION-ENST00000484767.5:338863-ENST00000426809.5:340402|2517
AKRTGSGASPHLV
>FUSION-ENST00000484767.5:338863-ENST00000426809.5:340402|1825
MGKGNEYSQIN
>FUSION-ENST00000484767.5:338863-ENST00000426809.5:340402|1024
MCVPIFHNDLCGFLK
>ENST00000464286.1|SNV-74163-C-G|2
TVGRKER
>FUSION-ENST00000551425.1:10651-ENST00000541515.3:4141|197
VQRVAEEHKK
>ENST00000634891.1|SNV-239259-C-T|1
LWHLTTGHYLALTEDQGLILQDRAK
>ENST00000378714.7|SNV-19042-G-C|4
KVTPHSVNSGKTFSIWK
>ENST00000503204.1|SNV-750100-G-T|12
HLQLPCQRACWLK
>ENST00000517752.5|SNV-6612-A-G|2
MGALPQGPVQNATK
>FUSION-ENST00000551425.1:10651-ENST00000541515.3:4141|377
NFTWKGEMEHSAVAS
>FUSION-ENST00000484767.5:338863-ENST00000426809.5:340402|3198
SGDPGESLTGK
>FUSION-ENST00000551425.1:10651-ENST00000541515.3:4141|363
DICSIGTEK
>FUSION-ENST00000484767.5:338863-ENST00000426809.5:340402|3051
GNFQKSDGFSLLDYFQK
>ENST00000464951.1|SNV-2537-C-T|1
ASRLLHRHI
>FUSION-ENST00000484767.5:338863-ENST00000426809.5:340402|3200
FMSGDPGESLTGKN
>FUSION-ENST00000484767.5:338863-ENST00000426809.5:340402|2612
MESLVNK
>ENST00000522246.5|SNV-6612-A-G|1
AECHQVWQHDRGPCDAPAPEC
>FUSION-ENST00000484767.5:338863-ENST00000426809.5:340402|3321
MLWDCSPGQR
>FUSION-ENST00000484767.5:338863-ENST00000426809.5:340402|3029
LSCFNTDETRGENILDRK
>ENST00000514439.1|SNV-750100-G-T|1
HASPAALSK
>FUSION-ENST00000484767.5:338863-ENST00000426809.5:340402|1928
VFPYDMEIYVVSVFISLITG
>FUSION-ENST00000551425.1:10651-ENST00000541515.3:4141|478
MPIFLINLLLQQWVK
>FUSION-ENST00000484767.5:338863-ENST00000426809.5:340402|2302
FFLVHSTSNHFHLDLKVLENK
>FUSION-ENST00000484767.5:338863-ENST00000426809.5:340402|2804
MLSFSLLFSALYCGACSMAPLWR
>ENST00000494263.5|SNV-32954-G-A|4
MGSRPAWAAGLQSWR
>FUSION-ENST00000551425.1:10651-ENST00000541515.3:4141|206
RAGPPSICCSLRPR
>FUSION-ENST00000484767.5:338863-ENST00000426809.5:340402|3455
HLLVSSETWQEYRTGK
>FUSION-ENST00000484767.5:338863-ENST00000426809.5:340402|2741
MAVVHPGFPGKLLLSSSLFK
>FUSION-ENST00000551425.1:10651-ENST00000541515.3:4141|286
VPCPPASLKYK
>FUSION-ENST00000484767.5:338863-ENST00000426809.5:340402|1043
MPVISIHAR
>FUSION-ENST00000484767.5:338863-ENST00000426809.5:340402|2252
MTLIGAVKEMSSKK
>FUSION-ENST00000484767.5:338863-ENST00000426809.5:340402|792
MVRNQNSR
>FUSION-ENST00000484767.5:338863-ENST00000426809.5:340402|3435
ALLCISR
>FUSION-ENST00000484767.5:338863-ENST00000426809.5:340402|2728
LSILAALGWGFCQAEMLSGVKEPK
>FUSION-ENST00000484767.5:338863-ENST00000426809.5:340402|1806
IAQQIKLNSLIK
>FUSION-ENST00000484767.5:338863-ENST00000426809.5:340402|774
FNPEKIRLENEK
>FUSION-ENST00000484767.5:338863-ENST00000426809.5:340402|3399
NLGEQLRGKR
>FUSION-ENST00000551425.1:10651-ENST00000541515.3:4141|200
MVQRVAEEHK
>FUSION-ENST00000484767.5:338863-ENST00000426809.5:340402|2590
MVADVLSRAK
>FUSION-ENST00000484767.5:338863-ENST00000426809.5:340402|458
MLQPQVSLT
>FUSION-ENST00000484767.5:338863-ENST00000426809.5:340402|143
RSSCSSYLEGSFR
>ENST00000526517.1|SNV-158755-A-G|3
KVDPAHGITAKELLDNQWLTTESR
>FUSION-ENST00000484767.5:338863-ENST00000426809.5:340402|2530
LLVWDSPIAQMSPRYLCKIWTPA
>FUSION-ENST00000484767.5:338863-ENST00000426809.5:340402|1139
DPFDCCMETR
>FUSION-ENST00000484767.5:338863-ENST00000426809.5:340402|2452
VVWRFLKK
>ENST00000252245.6|SNV-6044-T-G|4
EYQERMNIK
>ENST00000375254.8|MNV-85704-CGTGGTTTTACT-C|2
CGYSQLRLR
>ENST00000464236.1|SNV-79919-C-T|1
FLIWVENWCAKRVR
>FUSION-ENST00000484767.5:338863-ENST00000426809.5:340402|2568
MWYIKGSPLATAN
>FUSION-ENST00000484767.5:338863-ENST00000426809.5:340402|2474
YIGLQTLK
>FUSION-ENST00000484767.5:338863-ENST00000426809.5:340402|2579
KPCSLLNHFEW
>FUSION-ENST00000484767.5:338863-ENST00000426809.5:340402|3027
LTSYCATHQNSSPVGESIWSD
>FUSION-ENST00000484767.5:338863-ENST00000426809.5:340402|2945
HWPMRSKNNPQK
>FUSION-ENST00000484767.5:338863-ENST00000426809.5:340402|1207
KMSLLSLSFPF
>FUSION-ENST00000551425.1:10651-ENST00000541515.3:4141|253
MNIHRAHLK
>ENST00000344646.10|SNV-46391-C-T|4
LLSPLRCFAPMSLHNSLVKPERQSK
>FUSION-ENST00000484767.5:338863-ENST00000426809.5:340402|1091
SKLPLFLK
>FUSION-ENST00000484767.5:338863-ENST00000426809.5:340402|1527
ECNFCFHVTITCCHPCCIFQGA
>FUSION-ENST00000484767.5:338863-ENST00000426809.5:340402|496
CIKHYKIR
>FUSION-ENST00000484767.5:338863-ENST00000426809.5:340402|195
LFLWLCGK
>FUSION-ENST00000484767.5:338863-ENST00000426809.5:340402|1662
MGWLGQMVFLVLDP
>FUSION-ENST00000484767.5:338863-ENST00000426809.5:340402|1224
GSLEPRSLRPAWATKR
>ENST00000322937.10|SNV-1089-G-A|3
MSASKIPLFKIK
>FUSION-ENST00000484767.5:338863-ENST00000426809.5:340402|65
MAGISVGEGAISVR
>FUSION-ENST00000484767.5:338863-ENST00000426809.5:340402|1686
KSLPTPMS
>ENST00000242310.4|INDEL-4147-C-CGG|2
RNGELEPLFIVTI
>FUSION-ENST00000551425.1:10651-ENST00000541515.3:4141|13
GRAGRDSPALTPPFCFVPR
>FUSION-ENST00000484767.5:338863-ENST00000426809.5:340402|2478
LQSCYIPSLLPRFALVW
>FUSION-ENST00000551425.1:10651-ENST00000541515.3:4141|567
MGDQPSA
>FUSION-ENST00000484767.5:338863-ENST00000426809.5:340402|380
MQHIGQMANPVTNNIPFTIVE
>ENST00000199936.9|SNV-56003-G-A|4
WGIKIASIQPGGFLTNIAGTSDK
>FUSION-ENST00000484767.5:338863-ENST00000426809.5:340402|1837
MPFLEVTKKK
>FUSION-ENST00000484767.5:338863-ENST00000426809.5:340402|305
NFWDFFLSVVFCLLLCLLK
>FUSION-ENST00000484767.5:338863-ENST00000426809.5:340402|3388
MRMFKLSR
>FUSION-ENST00000484767.5:338863-ENST00000426809.5:340402|10
KESPSAR
>FUSION-ENST00000484767.5:338863-ENST00000426809.5:340402|455
QNLCFTSKPFSTNCSLIS
>FUSION-ENST00000484767.5:338863-ENST00000426809.5:340402|1590
SSANRDNLTSSFPN
>FUSION-ENST00000551425.1:10651-ENST00000541515.3:4141|475
LLSFFFMQDPIAEITEMNGVPPSK
>FUSION-ENST00000484767.5:338863-ENST00000426809.5:340402|1696
SFAHFLMGLFVFFL
>FUSION-ENST00000484767.5:338863-ENST00000426809.5:340402|1944
LCLLHFERGKWGSPAFPASVEYIER
>FUSION-ENST00000484767.5:338863-ENST00000426809.5:340402|861
LHSAFFLR
>FUSION-ENST00000484767.5:338863-ENST00000426809.5:340402|1103
IWEEEALKLPEVR
>FUSION-ENST00000484767.5:338863-ENST00000426809.5:340402|1526
MCRGMYPFLLDFLVYLR
>FUSION-ENST00000551425.1:10651-ENST00000541515.3:4141|349
MSHSHASAMR
>FUSION-ENST00000484767.5:338863-ENST00000426809.5:340402|3295
QTAPQLDR
>FUSION-ENST00000484767.5:338863-ENST00000426809.5:340402|154
HPPPDLHHFRFLCL
>FUSION-ENST00000551425.1:10651-ENST00000541515.3:4141|540
MGGSKYLIIGSLRS
>FUSION-ENST00000484767.5:338863-ENST00000426809.5:340402|838
VNSGQWFGFAVPFYPLKPSE
>FUSION-ENST00000484767.5:338863-ENST00000426809.5:340402|3259
MSIAGIKAWCL
>FUSION-ENST00000484767.5:338863-ENST00000426809.5:340402|54
LWLRAPIHWCCCDSVGFFHLER
>FUSION-ENST00000484767.5:338863-ENST00000426809.5:340402|1099
LARLVSSSWDQVIPCLGLMK
>FUSION-ENST00000484767.5:338863-ENST00000426809.5:340402|1300
YAKTHQEDYPL
>FUSION-ENST00000484767.5:338863-ENST00000426809.5:340402|3615
SCRSAWAT
>FUSION-ENST00000484767.5:338863-ENST00000426809.5:340402|1589
DNLTSSFPN
>FUSION-ENST00000484767.5:338863-ENST00000426809.5:340402|3656
CLSHLVIFTFQTLLLLYLLW
>FUSION-ENST00000484767.5:338863-ENST00000426809.5:340402|2696
MPLYFDIILHLQKSCKNTSTK
>FUSION-ENST00000484767.5:338863-ENST00000426809.5:340402|324
FCVQRRPCISFIL
>FUSION-ENST00000484767.5:338863-ENST00000426809.5:340402|1205
SLLSLSFPF
>FUSION-ENST00000484767.5:338863-ENST00000426809.5:340402|196
MLFLWLCGK
>ENST00000271588.9|SNV-455391-G-T|3
GVVYTTRPLREAETYLMRVR
>FUSION-ENST00000484767.5:338863-ENST00000426809.5:340402|2712
MHLSQNGMTMASKCPR
>FUSION-ENST00000484767.5:338863-ENST00000426809.5:340402|2254
MTLIGAVKEMSSK
>FUSION-ENST00000484767.5:338863-ENST00000426809.5:340402|308
GDLSLFWHTP
>FUSION-ENST00000551425.1:10651-ENST00000541515.3:4141|238
MFVCVRARACVR
>ENST00000435118.5|INDEL-14135-A-AA|2
LQFCQEVLPAPVFR
>FUSION-ENST00000551425.1:10651-ENST00000541515.3:4141|298
MLPACFPSFRSPSLR
>FUSION-ENST00000484767.5:338863-ENST00000426809.5:340402|499
MLLFSSPSFLQR
>FUSION-ENST00000484767.5:338863-ENST00000426809.5:340402|2592
MVADVLSR
>FUSION-ENST00000484767.5:338863-ENST00000426809.5:340402|524
MCSGAFYNFVLFFGGKKGGMGK
>FUSION-ENST00000484767.5:338863-ENST00000426809.5:340402|1735
VSNFIHVPTK
>FUSION-ENST00000484767.5:338863-ENST00000426809.5:340402|631
WRLARSIGVFPVAFSSPCSK
>FUSION-ENST00000551425.1:10651-ENST00000541515.3:4141|514
LPPFLSFLPPWGGEIQK
>FUSION-ENST00000484767.5:338863-ENST00000426809.5:340402|1014
ACVCERLTPLVCVCVCVR
>FUSION-ENST00000484767.5:338863-ENST00000426809.5:340402|1462
DLALTTPPFPLSPFQGLR
>FUSION-ENST00000484767.5:338863-ENST00000426809.5:340402|1259
MVKSRLY
>FUSION-ENST00000484767.5:338863-ENST00000426809.5:340402|1698
CLFMSFAHFLMGLFVFFL
>ENST00000388914.7|SNV-42539-G-A|1
QLSDLESTVSQLHSELREAKR
>ENST00000473629.6|SNV-7630-C-G|5
MTPRMPLSALLQMLVMQNC
>FUSION-ENST00000551425.1:10651-ENST00000541515.3:4141|242
MAFPNVLAFLFNFPFCLS
>FUSION-ENST00000484767.5:338863-ENST00000426809.5:340402|2451
FLKKNLNIITIGSSNSASGYISK
>FUSION-ENST00000484767.5:338863-ENST00000426809.5:340402|1023
CVPIFHNDLCGFLK
>FUSION-ENST00000484767.5:338863-ENST00000426809.5:340402|2698
MPLYFDIILHLQKSCK
>FUSION-ENST00000484767.5:338863-ENST00000426809.5:340402|1616
KVIGSLMGMALNL
>FUSION-ENST00000484767.5:338863-ENST00000426809.5:340402|1398
INESRSWFFERINK
>FUSION-ENST00000484767.5:338863-ENST00000426809.5:340402|1199
YIKYIHLQCLHLSC
>ENST00000008391.4|SNV-15442-G-A|5
RHLSPPECLNASLLGGILR
>FUSION-ENST00000484767.5:338863-ENST00000426809.5:340402|2520
KGLDFPPPFFFL
>ENST00000456971.3|SNV-131220-G-A|3
IFGHRIITVNFAINDLYFFSKME
>ENST00000199936.9|SNV-56003-G-A|1
IASIQPGGFLTNIAGTSDKWEKLEK
>FUSION-ENST00000484767.5:338863-ENST00000426809.5:340402|1869
QALNYSHLEKGGVQK
>ENST00000375254.8|MNV-85704-CGTGGTTTTACT-C|8
RAGDIPPGK
>FUSION-ENST00000484767.5:338863-ENST00000426809.5:340402|2176
RTGQWIGWLCEHLSVK
>ENST00000344646.10|SNV-46391-C-T|1
CFAPMSLHNSLVKPERQSKCFEFGK
>ENST00000341594.9|SNV-264755-C-T|1
EFALENLKIQMK
>FUSION-ENST00000484767.5:338863-ENST00000426809.5:340402|2965
MFGRHLRHNCILSVILFHH
>FUSION-ENST00000551425.1:10651-ENST00000541515.3:4141|320
MWQPPEPEDMQPR
>FUSION-ENST00000551425.1:10651-ENST00000541515.3:4141|616
AGGAGRAPGPWSR
>ENST00000410115.5|SNV-49771-A-G|4
FFHSLLGTNAKMLIIVVSGSSGWGK
>FUSION-ENST00000484767.5:338863-ENST00000426809.5:340402|1948
MKLCLLHFERGK
>ENST00000527372.6|SNV-69965-G-A|3
SLCIQIK
>ENST00000395591.5|INDEL-14135-A-AA|6
HTATVDGRTILVADINVTQKK
>FUSION-ENST00000484767.5:338863-ENST00000426809.5:340402|1788
EMEWHCHSYRLCEWQNR
>FUSION-ENST00000551425.1:10651-ENST00000541515.3:4141|66
MPRRGAACAGLSPSLCTR
>FUSION-ENST00000484767.5:338863-ENST00000426809.5:340402|2847
AHSTNAKG
>FUSION-ENST00000484767.5:338863-ENST00000426809.5:340402|2480
KLQSCYIPSLLPRFALVW
>ENST00000526517.1|SNV-158755-A-G|1
VDPAHGITAKELLDNQWLTTESR
>FUSION-ENST00000484767.5:338863-ENST00000426809.5:340402|3120
SLSMPIPEDWE
>FUSION-ENST00000484767.5:338863-ENST00000426809.5:340402|1047
EQPCLRR
>FUSION-ENST00000484767.5:338863-ENST00000426809.5:340402|916
QSLHTPPPFIQQSSTFHCERFR
>FUSION-ENST00000551425.1:10651-ENST00000541515.3:4141|387
VAHWLELSR
>FUSION-ENST00000484767.5:338863-ENST00000426809.5:340402|1773
KKTEECISPK
>FUSION-ENST00000484767.5:338863-ENST00000426809.5:340402|2092
MRTWPCVRYSQLDGPIVVGVFLMN
>FUSION-ENST00000484767.5:338863-ENST00000426809.5:340402|1461
MDLALTTPPFPLSPFQGLREK
>FUSION-ENST00000484767.5:338863-ENST00000426809.5:340402|818
MLEPEWGTLEEEEVGGR
>FUSION-ENST00000484767.5:338863-ENST00000426809.5:340402|786
LMRTLEMFNPEK
>FUSION-ENST00000484767.5:338863-ENST00000426809.5:340402|2576
MPSIQFSEEQLGP
>FUSION-ENST00000484767.5:338863-ENST00000426809.5:340402|1887
EIRTRLR
>FUSION-ENST00000484767.5:338863-ENST00000426809.5:340402|561
MTCIRNLRHV
>ENST00000339615.9|SNV-6710-G-A|4
DVASSLPK
>FUSION-ENST00000484767.5:338863-ENST00000426809.5:340402|365
GLLDELVDFSVYPVDR
>FUSION-ENST00000484767.5:338863-ENST00000426809.5:340402|1927
MEIYVVSVFISLITG
>ENST00000609923.6|SNV-43965-A-G|4
DTMKYVCGHHGIRK
>FUSION-ENST00000484767.5:338863-ENST00000426809.5:340402|2930
NNSSKALMYFSLFFSK
>FUSION-ENST00000484767.5:338863-ENST00000426809.5:340402|618
KNKEQGS
>FUSION-ENST00000484767.5:338863-ENST00000426809.5:340402|1997
MVCILLACLSLSTRMLNCEKVR
>FUSION-ENST00000484767.5:338863-ENST00000426809.5:340402|2422
YCMIPVTRGN
>FUSION-ENST00000551425.1:10651-ENST00000541515.3:4141|41
WLPSSDHKYCR
>FUSION-ENST00000484767.5:338863-ENST00000426809.5:340402|139
SSCSSYLEGSFRHVLLIIPRCCG
>FUSION-ENST00000484767.5:338863-ENST00000426809.5:340402|3448
MILPLAK
>FUSION-ENST00000484767.5:338863-ENST00000426809.5:340402|3420
IISLGGHQRTPP
>ENST00000344862.9|INDEL-3782-A-AA|10
TIDEPIFKISEIQLEPNNFPKK
>ENST00000503204.1|SNV-750100-G-T|16
AQANMHLQLPCQRACWLKSQTK
>ENST00000514439.1|SNV-750100-G-T|2
NFKHASPAALSK
>FUSION-ENST00000551425.1:10651-ENST00000541515.3:4141|605
ASTLARTPGPPPPRPAPR
>ENST00000388914.7|SNV-42539-G-A|4
NQNSMYMRQLSDLESTVSQLHSELR
>FUSION-ENST00000484767.5:338863-ENST00000426809.5:340402|2603
CLPDICARSGPLHSPTLFR
>FUSION-ENST00000484767.5:338863-ENST00000426809.5:340402|3106
MIQFQPLSKVIVSTGVKNVLT
>FUSION-ENST00000484767.5:338863-ENST00000426809.5:340402|3043
QHLSRWLCLNASVLSPFLWLSQR
>FUSION-ENST00000551425.1:10651-ENST00000541515.3:4141|408
IINGPRVK
>ENST00000569958.5|SNV-13050-C-T|4
IKIGVVGGLDFEKVQEQLGNDENIR
>FUSION-ENST00000551425.1:10651-ENST00000541515.3:4141|504
DNALWCHPLLLQLK
>FUSION-ENST00000484767.5:338863-ENST00000426809.5:340402|61
MGPSVGAVQDEEFLLILLGR
>FUSION-ENST00000484767.5:338863-ENST00000426809.5:340402|2642
WPYMSWHRPK
>FUSION-ENST00000484767.5:338863-ENST00000426809.5:340402|206
TNGLTQRK
>ENST00000513811.5|INDEL-58828-C-CA|4
NLISLSIPSKK
>FUSION-ENST00000484767.5:338863-ENST00000426809.5:340402|2853
VHLDGVAAGT
>FUSION-ENST00000551425.1:10651-ENST00000541515.3:4141|45
SMWLPSSDHKYCRK
>ENST00000307355.11|SNV-37736-T-A|1
QSPTHTKHQIIYTGEEPYKCEECGK
>ENST00000465063.5|INDEL-14135-A-AA|8
KASILPRSSPCPCISSR
>FUSION-ENST00000484767.5:338863-ENST00000426809.5:340402|2661
QMDSTEMR
>FUSION-ENST00000484767.5:338863-ENST00000426809.5:340402|3103
VIVSTGVKNVLT
>FUSION-ENST00000484767.5:338863-ENST00000426809.5:340402|2535
FPDDVNASDLQTPLLR
>ENST00000548135.1|SNV-20749-A-C|5
MFIRSWYSR
>ENST00000306749.4|SNV-5353-A-G|1
VYAAILNAGTNTDGFK
>FUSION-ENST00000484767.5:338863-ENST00000426809.5:340402|606
SPVPFPNTPPETAW
>FUSION-ENST00000484767.5:338863-ENST00000426809.5:340402|3679
LLFQLFRVAMNHSHIRW
>FUSION-ENST00000484767.5:338863-ENST00000426809.5:340402|1816
MCPFSTRINQCK
>FUSION-ENST00000484767.5:338863-ENST00000426809.5:340402|258
AAKSQKQTEHLF
>FUSION-ENST00000484767.5:338863-ENST00000426809.5:340402|3196
SGDPGESLTGKN
>ENST00000478311.1|SNV-5897-G-T|7
TLMICNVSGENILRWLTGR
>ENST00000592447.5|MNV-21376-GA-G|5
VNSVALNGVAVASALK
>ENST00000251496.7|SNV-14486-C-T|1
ALELKEEIKALEDAR
>ENST00000382119.1|SNV-4963-C-A|2
KKQYPEK
>FUSION-ENST00000484767.5:338863-ENST00000426809.5:340402|3641
ILVVWIEDQTSHNISLSQSLIQRK
>FUSION-ENST00000484767.5:338863-ENST00000426809.5:340402|3580
RFFCKILLLIHSSAASWSPK
>FUSION-ENST00000551425.1:10651-ENST00000541515.3:4141|382
MSFLKCVWCGHGYL
>FUSION-ENST00000484767.5:338863-ENST00000426809.5:340402|2664
MRISVFSW
>ENST00000355870.8|SNV-1913-C-T|2
WVQGHSSRASATESVSFSGIV
>FUSION-ENST00000551425.1:10651-ENST00000541515.3:4141|424
EGSMQGSMLCFLSSS
>FUSION-ENST00000484767.5:338863-ENST00000426809.5:340402|2290
STLLHKKR
>FUSION-ENST00000484767.5:338863-ENST00000426809.5:340402|3197
MSGDPGESLTGKN
>ENST00000527372.6|SNV-69965-G-A|6
KKSLCIQIK
>FUSION-ENST00000484767.5:338863-ENST00000426809.5:340402|371
MNFLFLNYTESGR
>FUSION-ENST00000484767.5:338863-ENST00000426809.5:340402|1382
LPVGVAQSLDLLVGW
>FUSION-ENST00000484767.5:338863-ENST00000426809.5:340402|3335
FEILRSTRLNSEEK
>FUSION-ENST00000551425.1:10651-ENST00000541515.3:4141|498
LYGVILCYCNLKFLGGTPDK
>FUSION-ENST00000484767.5:338863-ENST00000426809.5:340402|599
MNKANAILDPQLAQDSSYSG
>FUSION-ENST00000484767.5:338863-ENST00000426809.5:340402|2537
ICISSKFPDDVNASDLQTPLLRR
>FUSION-ENST00000551425.1:10651-ENST00000541515.3:4141|4
WDYAAPPFSALG
>FUSION-ENST00000484767.5:338863-ENST00000426809.5:340402|2316
TGVGNMR
>ENST00000399975.7|SNV-6050-C-A|4
ALVNVEWNICKDCK
>FUSION-ENST00000551425.1:10651-ENST00000541515.3:4141|435
FLGPSQDTPLCR
>FUSION-ENST00000551425.1:10651-ENST00000541515.3:4141|191
MEVLHAR
>FUSION-ENST00000484767.5:338863-ENST00000426809.5:340402|1057
FIHVTGCSRK
>ENST00000532757.5|SNV-21001-A-C|2
RIEMEAPCLMLASFLHHHNSMWSDR
>FUSION-ENST00000551425.1:10651-ENST00000541515.3:4141|48
ERSMWLPSSDHKYCR
>ENST00000438448.6|INDEL-24189-T-TGG|2
NSSHASRNILAAAT
>FUSION-ENST00000484767.5:338863-ENST00000426809.5:340402|698
SHDHKVF
>FUSION-ENST00000551425.1:10651-ENST00000541515.3:4141|132
LVCQPEPEPEQPAASSVLASRAPR
>FUSION-ENST00000484767.5:338863-ENST00000426809.5:340402|1802
MCMAFLSLGMPMFPMFLTIFLASI
>FUSION-ENST00000484767.5:338863-ENST00000426809.5:340402|202
RQSHLVSEHFVQNPVVGYKK
>FUSION-ENST00000484767.5:338863-ENST00000426809.5:340402|1846
HLYSEPLEKQAET
>FUSION-ENST00000484767.5:338863-ENST00000426809.5:340402|2187
MLRRWYTWK
>FUSION-ENST00000551425.1:10651-ENST00000541515.3:4141|303
MKLAMCGAV
>FUSION-ENST00000484767.5:338863-ENST00000426809.5:340402|2100
SRAPVCHLLQLPLHL
>ENST00000399975.7|SNV-6050-C-A|7
KALVNVEWNICK
>ENST00000435118.5|INDEL-14135-A-AA|5
IDDINVTQKKLQFCQEVLPAPVFR
>FUSION-ENST00000484767.5:338863-ENST00000426809.5:340402|3226
MPLNEVPHFLLFL
>ENST00000527432.5|INDEL-47457-C-CA|1
DKKTGPR
>ENST00000532399.1|SNV-2632-G-A|4
GGALHYLQALR
>FUSION-ENST00000484767.5:338863-ENST00000426809.5:340402|1811
INQCKCQCPLPRQTFET
>ENST00000418766.5|INDEL-78730-C-CA|2
NGGGLKR
>FUSION-ENST00000484767.5:338863-ENST00000426809.5:340402|1872
KQALNYSHLEK
>FUSION-ENST00000484767.5:338863-ENST00000426809.5:340402|1518
YPFLLDFLVYLR
>FUSION-ENST00000484767.5:338863-ENST00000426809.5:340402|3188
EKFSSGR
>FUSION-ENST00000484767.5:338863-ENST00000426809.5:340402|2667
IIHFIYTSKHVWILLFNGTMR
>ENST00000367455.8|SNV-37129-G-A|2
NQMLIEEKVQK
>FUSION-ENST00000484767.5:338863-ENST00000426809.5:340402|3071
MRPVLCRANEASGVVEK
>FUSION-ENST00000484767.5:338863-ENST00000426809.5:340402|2228
QLLCVGDVHIRR
>FUSION-ENST00000484767.5:338863-ENST00000426809.5:340402|679
MSSVKSVGRLSLQEVVCCSLL
>FUSION-ENST00000551425.1:10651-ENST00000541515.3:4141|568
PTDSGAWVAATLTEMGDQPSA
>FUSION-ENST00000551425.1:10651-ENST00000541515.3:4141|570
TPRGAGHPG
>FUSION-ENST00000484767.5:338863-ENST00000426809.5:340402|3598
KQPSTGRR
>ENST00000447579.5|SNV-18615-C-A|3
GFFPQSRPELEHK
>FUSION-ENST00000484767.5:338863-ENST00000426809.5:340402|2440
WYIPTMECYLALGKKK
>FUSION-ENST00000551425.1:10651-ENST00000541515.3:4141|88
MTEPPMTLRSAGAAVSR
>FUSION-ENST00000484767.5:338863-ENST00000426809.5:340402|1964
MFTNAVTCFIVNYLI
>ENST00000568456.1|SNV-11076-C-G|1
EVVVGNHLESILLVMGYCEQDLA
>FUSION-ENST00000484767.5:338863-ENST00000426809.5:340402|2106
MLASFGTRK
>FUSION-ENST00000484767.5:338863-ENST00000426809.5:340402|2209
QNKSPPSLSQQWGFVWR
>FUSION-ENST00000484767.5:338863-ENST00000426809.5:340402|2752
RRLMAVVHPGFPGK
>ENST00000488265.1|SNV-9969-G-C|3
YLDCISHLR
>ENST00000310396.10|SNV-75579-G-T|3
LPEIQQPLCIK
>FUSION-ENST00000484767.5:338863-ENST00000426809.5:340402|1604
SVCSCPSPTF
>FUSION-ENST00000484767.5:338863-ENST00000426809.5:340402|2015
MLSLLLLNHGNNK
>FUSION-ENST00000551425.1:10651-ENST00000541515.3:4141|522
EPQWVALNI
>FUSION-ENST00000551425.1:10651-ENST00000541515.3:4141|8
AGLVCWLLNLGLHR
>FUSION-ENST00000551425.1:10651-ENST00000541515.3:4141|355
ESGELKASALKTTHSNEK
>FUSION-ENST00000484767.5:338863-ENST00000426809.5:340402|244
MLVTVRIKSLK
>FUSION-ENST00000484767.5:338863-ENST00000426809.5:340402|2852
MALGTFIW
>FUSION-ENST00000551425.1:10651-ENST00000541515.3:4141|501
MLYGVILCYCNLK
>FUSION-ENST00000484767.5:338863-ENST00000426809.5:340402|1583
GHPCLVPVFK
>FUSION-ENST00000484767.5:338863-ENST00000426809.5:340402|1820
AERLPELEQAFLPFPMCPFSTR
>FUSION-ENST00000484767.5:338863-ENST00000426809.5:340402|617
MSQIFFF
>FUSION-ENST00000484767.5:338863-ENST00000426809.5:340402|334
MSQGLGEESQKGITK
>FUSION-ENST00000551425.1:10651-ENST00000541515.3:4141|336
HIKADNAYKCK
>FUSION-ENST00000551425.1:10651-ENST00000541515.3:4141|156
KQSPGPSSHR
>FUSION-ENST00000484767.5:338863-ENST00000426809.5:340402|1309
DGGGGKKCVC
>FUSION-ENST00000484767.5:338863-ENST00000426809.5:340402|2937
FVSCLEGI
>FUSION-ENST00000484767.5:338863-ENST00000426809.5:340402|3364
SLRKYSGQGAISIEAVIK
>FUSION-ENST00000484767.5:338863-ENST00000426809.5:340402|2449
NLNIITIGSSNSASGYISK
>FUSION-ENST00000484767.5:338863-ENST00000426809.5:340402|1614
MGMALNL
>FUSION-ENST00000484767.5:338863-ENST00000426809.5:340402|3147
NHPQNEPHHTCGSFNYMVI
>ENST00000577827.5|SNV-820335-C-T|1
DIGWCSNSSSWVGR
>FUSION-ENST00000484767.5:338863-ENST00000426809.5:340402|2609
ESLVNKKLEDLISHPDCSDSCMALK
>FUSION-ENST00000551425.1:10651-ENST00000541515.3:4141|557
MRCVSTYLVR
>FUSION-ENST00000484767.5:338863-ENST00000426809.5:340402|2840
WRADCCQSLLILLSWCLR
>FUSION-ENST00000551425.1:10651-ENST00000541515.3:4141|505
KDNALWCHPLLLQLKISGWYSG
>FUSION-ENST00000484767.5:338863-ENST00000426809.5:340402|1143
MLLDVAESHLFSLHYVIFK
>FUSION-ENST00000484767.5:338863-ENST00000426809.5:340402|2636
DFMASCFIGPR
>ENST00000409509.5|SNV-18615-C-A|2
ASGTKDACPEPQGPSLLTLR
>ENST00000618975.1|SNV-5731-C-T|4
HPEKLATVLFGACDGELVMTK
>FUSION-ENST00000484767.5:338863-ENST00000426809.5:340402|2899
SYVQGMQK
>FUSION-ENST00000484767.5:338863-ENST00000426809.5:340402|2767
MEVKGLN
>FUSION-ENST00000484767.5:338863-ENST00000426809.5:340402|3490
IEIAKELELEVEPGDK
>FUSION-ENST00000484767.5:338863-ENST00000426809.5:340402|1770
TEECISPK
>FUSION-ENST00000484767.5:338863-ENST00000426809.5:340402|3167
SATFSLGRLGLIHLGR
>FUSION-ENST00000484767.5:338863-ENST00000426809.5:340402|2800
MAPLWRR
>FUSION-ENST00000484767.5:338863-ENST00000426809.5:340402|2675
FQEIMSQKYGK
>FUSION-ENST00000484767.5:338863-ENST00000426809.5:340402|2165
LCSTCPPVPFLR
>FUSION-ENST00000484767.5:338863-ENST00000426809.5:340402|2713
HLSQNGMTMASK
>FUSION-ENST00000484767.5:338863-ENST00000426809.5:340402|3408
MNICMDLGNHIALVTGGV
>ENST00000536324.4|SNV-16937-A-C|4
KFPCLLCSKR
>FUSION-ENST00000484767.5:338863-ENST00000426809.5:340402|3134
DDTVPAFEQSNCVYWSK
>FUSION-ENST00000484767.5:338863-ENST00000426809.5:340402|364
GLLDELVDFSVYPVDRR
>FUSION-ENST00000484767.5:338863-ENST00000426809.5:340402|819
VMLEPEWGTLEEEEVGGRGLGGRR
>FUSION-ENST00000484767.5:338863-ENST00000426809.5:340402|3407
NICMDLGNHIALVTGGV
>FUSION-ENST00000484767.5:338863-ENST00000426809.5:340402|1935
MQHAGGFTDCCSYYGSKAVLN
>FUSION-ENST00000484767.5:338863-ENST00000426809.5:340402|1661
GWLGQMVFLVLDP
>FUSION-ENST00000484767.5:338863-ENST00000426809.5:340402|3578
FFCKILLLIHSSAASWSPKSSER
>FUSION-ENST00000401738.3:95599-ENST00000389048.8:698058|83
MSTREKNSQVYR
>FUSION-ENST00000484767.5:338863-ENST00000426809.5:340402|553
NELLGTNWSAISLFLWAILGMWK
>FUSION-ENST00000484767.5:338863-ENST00000426809.5:340402|2750
RAWLRHVIIEQER
>ENST00000233057.9|SNV-47790-G-C|3
SKGTLRYMSPEQISSQDYAK
>ENST00000256797.9|SNV-17947-G-A|2
HPNMLRYFCTER
>FUSION-ENST00000401738.3:95599-ENST00000389048.8:698058|82
EKNSQVYR
>FUSION-ENST00000484767.5:338863-ENST00000426809.5:340402|2739
HVIIEQER
>FUSION-ENST00000484767.5:338863-ENST00000426809.5:340402|2856
CGGGWLNGGVSGLPLLSFPPSVGLN
>FUSION-ENST00000484767.5:338863-ENST00000426809.5:340402|1769
TEECISPKWQSVGFIK
>FUSION-ENST00000484767.5:338863-ENST00000426809.5:340402|3184
FSSGRWHLSFREDLLHFLWADWV
>FUSION-ENST00000484767.5:338863-ENST00000426809.5:340402|1667
ASQFSQHHLLNR
>FUSION-ENST00000484767.5:338863-ENST00000426809.5:340402|1814
MCPFSTRINQCKCQCPLPR
>ENST00000006015.4|SNV-542-G-A|1
NLASSDYPGDKSAEK
>FUSION-ENST00000484767.5:338863-ENST00000426809.5:340402|527
CSGAFYNFVLFFGGK
>FUSION-ENST00000551425.1:10651-ENST00000541515.3:4141|40
MWLPSSDHKYCRK
>FUSION-ENST00000484767.5:338863-ENST00000426809.5:340402|1030
MFLPFVR
>FUSION-ENST00000551425.1:10651-ENST00000541515.3:4141|108
AGPPGKPPSPR
>ENST00000432321.6|SNV-2632-G-A|2
YPSGEERCITCK
>FUSION-ENST00000484767.5:338863-ENST00000426809.5:340402|3558
QIENFLEWIHHFKCH
>FUSION-ENST00000484767.5:338863-ENST00000426809.5:340402|1142
LLDVAESHLFSLHYVIFK
>FUSION-ENST00000484767.5:338863-ENST00000426809.5:340402|804
SWQDIQGETWAVVRCLAIGYR
>FUSION-ENST00000484767.5:338863-ENST00000426809.5:340402|3460
PWETKNLCDLLYCNIHFIAVVWN
>FUSION-ENST00000484767.5:338863-ENST00000426809.5:340402|2006
VPVPYETLPAPF
>FUSION-ENST00000484767.5:338863-ENST00000426809.5:340402|2598
ALKQSSHR
>FUSION-ENST00000484767.5:338863-ENST00000426809.5:340402|3169
LSWSCSSSLLLKISL
>FUSION-ENST00000484767.5:338863-ENST00000426809.5:340402|1277
ITGTVSNSGYALYNPR
>FUSION-ENST00000484767.5:338863-ENST00000426809.5:340402|3189
MEKFSSGR
>ENST00000371847.8|SNV-60710-C-T|1
DFMFPGPNQMSGHHDSNCQVTMRR
>FUSION-ENST00000484767.5:338863-ENST00000426809.5:340402|1223
SLRPAWATK
>FUSION-ENST00000484767.5:338863-ENST00000426809.5:340402|3002
MAFLCWIISKNSTCLVGCA
>FUSION-ENST00000484767.5:338863-ENST00000426809.5:340402|1271
MVLWAAFTQSLR
>FUSION-ENST00000484767.5:338863-ENST00000426809.5:340402|321
ASNEFSLPK
>FUSION-ENST00000484767.5:338863-ENST00000426809.5:340402|1706
QSMGRVQQVVHFGWNVDGG
>FUSION-ENST00000484767.5:338863-ENST00000426809.5:340402|3469
MLSHSIPCYREILCERK
>FUSION-ENST00000484767.5:338863-ENST00000426809.5:340402|1913
LYQFSFHSLLGK
>FUSION-ENST00000484767.5:338863-ENST00000426809.5:340402|1002
VCVCVCVCVCVR
>FUSION-ENST00000484767.5:338863-ENST00000426809.5:340402|494
MIEHLTTHSPLSPENK
>FUSION-ENST00000484767.5:338863-ENST00000426809.5:340402|1189
MPSPQLLIKILIR
>FUSION-ENST00000484767.5:338863-ENST00000426809.5:340402|2553
MNNANVKRFEGEG
>FUSION-ENST00000484767.5:338863-ENST00000426809.5:340402|2432
NLQVIMLSDTSQSQDK
>FUSION-ENST00000484767.5:338863-ENST00000426809.5:340402|1021
CVPIFHNDLCGFLKER
>FUSION-ENST00000484767.5:338863-ENST00000426809.5:340402|1079
MHYHTWLIFVFLVETGFHR
>FUSION-ENST00000484767.5:338863-ENST00000426809.5:340402|269
DVYLFPLEKGHRSTLLR
>FUSION-ENST00000484767.5:338863-ENST00000426809.5:340402|864
QVRLHSAFFLR
>ENST00000512921.4|SNV-116382-G-A|4
GQILNLTQALRDRK
>FUSION-ENST00000551425.1:10651-ENST00000541515.3:4141|443
GEGRMQNMFK
>FUSION-ENST00000551425.1:10651-ENST00000541515.3:4141|623
GTPRAADGGASPER
>FUSION-ENST00000484767.5:338863-ENST00000426809.5:340402|443
MLSAGKIK
>ENST00000525244.5|SNV-19446-C-A|2
MEYQDGHSGGNIWRRR
>FUSION-ENST00000484767.5:338863-ENST00000426809.5:340402|3609
ITGEGGYTKHQIFSVDETAFYWK
>FUSION-ENST00000484767.5:338863-ENST00000426809.5:340402|1554
METEQPAPE
>FUSION-ENST00000484767.5:338863-ENST00000426809.5:340402|584
LIFFFFVFLVETGFHRFSR
>FUSION-ENST00000484767.5:338863-ENST00000426809.5:340402|3677
VAMNHSHIR
>FUSION-ENST00000484767.5:338863-ENST00000426809.5:340402|3020
AGPGCRRGSVNGLVI
>FUSION-ENST00000551425.1:10651-ENST00000541515.3:4141|328
MFKTFRN
>FUSION-ENST00000484767.5:338863-ENST00000426809.5:340402|2855
MKVHLDGVAAGT
>FUSION-ENST00000551425.1:10651-ENST00000541515.3:4141|591
RSSHFHA
>FUSION-ENST00000484767.5:338863-ENST00000426809.5:340402|2726
LSGVKEPK
>ENST00000561648.5|SNV-220630-C-T|3
RQRLLASANSISNGEYPCNQCDLK
>FUSION-ENST00000484767.5:338863-ENST00000426809.5:340402|1984
AAVILFICLCIYLFL
>FUSION-ENST00000484767.5:338863-ENST00000426809.5:340402|2311
QIDGTSSGSRK
>FUSION-ENST00000484767.5:338863-ENST00000426809.5:340402|1134
ETRLERAQMR
>ENST00000635293.1|SNV-14014-C-T|1
KPLDGEYFTL
>ENST00000533169.1|SNV-35949-A-G|2
MVNGKILRDFLFVTMWMFHR
>FUSION-ENST00000484767.5:338863-ENST00000426809.5:340402|1354
AHIVCFCPQLPK
>FUSION-ENST00000484767.5:338863-ENST00000426809.5:340402|3520
EWTLILK
>ENST00000319653.14|MNV-108867-GAGAACGGGCCTCCAGA-G|24
LFSQQEKQR
>FUSION-ENST00000484767.5:338863-ENST00000426809.5:340402|3431
MILQHVCT
>ENST00000472866.6|SNV-30624-G-A|6
EKEQSYKNAVTNYK
>ENST00000307355.11|SNV-37736-T-A|6
CEQCGKVFKQSPTHTK
>FUSION-ENST00000484767.5:338863-ENST00000426809.5:340402|1082
QSLALSPRGPISAR
>ENST00000672586.1|SNV-7105-A-G|5
LKELIGATAGELHTGR
>FUSION-ENST00000484767.5:338863-ENST00000426809.5:340402|2765
RKLRPGK
>FUSION-ENST00000484767.5:338863-ENST00000426809.5:340402|526
MCSGAFYNFVLFFGGKK
>FUSION-ENST00000484767.5:338863-ENST00000426809.5:340402|2929
NNSSKALMYFSLFFSKLLFLFYS
>ENST00000256389.5|SNV-10851-C-G|1
QSCFVGWWTHQRFVELVVVVDNIR
>ENST00000319653.14|MNV-108867-GAGAACGGGCCTCCAGA-G|23
QRSFAPGSLPWVFSFLLVIASGNR
>FUSION-ENST00000484767.5:338863-ENST00000426809.5:340402|3357
TVTVPRGQVYKE
>FUSION-ENST00000551623.1:10651-ENST00000541515.3:4141|4
SGGRGKGGQGK
>FUSION-ENST00000484767.5:338863-ENST00000426809.5:340402|1220
RDPVSINK
>FUSION-ENST00000551425.1:10651-ENST00000541515.3:4141|113
ATREAPREPARPAGAAGIR
>FUSION-ENST00000484767.5:338863-ENST00000426809.5:340402|2024
MVALRCAELGLA
>FUSION-ENST00000484767.5:338863-ENST00000426809.5:340402|3439
LRAQTILAGVFLQNSSSFTLLR
>FUSION-ENST00000484767.5:338863-ENST00000426809.5:340402|1673
MVLGLTFK
>FUSION-ENST00000484767.5:338863-ENST00000426809.5:340402|1138
DPFDCCMETRLER
>ENST00000374861.7|INDEL-9899-C-CA|1
NSHWREAFSLY
>FUSION-ENST00000484767.5:338863-ENST00000426809.5:340402|420
LLGACGL
>FUSION-ENST00000484767.5:338863-ENST00000426809.5:340402|3492
EEVTADMIEIAKELELEVEPGDK
>FUSION-ENST00000484767.5:338863-ENST00000426809.5:340402|2527
MSPRYLCKIWTPA
>FUSION-ENST00000551425.1:10651-ENST00000541515.3:4141|236
ARACVRAK
>FUSION-ENST00000551425.1:10651-ENST00000541515.3:4141|174
VLFFLLPSHLLNQGAAAAAAR
>FUSION-ENST00000484767.5:338863-ENST00000426809.5:340402|1377
CLRNYNR
>FUSION-ENST00000484767.5:338863-ENST00000426809.5:340402|2565
MCSVGFLTVAMR
>ENST00000256509.7|SNV-169275-C-T|4
LHMLELHCESKCDLHLK
>ENST00000360104.7|SNV-273599-G-A|5
LEKAKTESCPGQEEPK
>ENST00000476522.5|SNV-32145-G-C|10
LPGQDESTAGTSQQNDILKVVEK
>ENST00000527372.6|SNV-69965-G-A|5
KSLCIQIK
>ENST00000006015.4|SNV-542-G-A|3
NGVLPQAFDQFFETAYGTPK
>FUSION-ENST00000484767.5:338863-ENST00000426809.5:340402|3082
MLRASACQYLKIGSR
>FUSION-ENST00000484767.5:338863-ENST00000426809.5:340402|762
MHVLYGPK
>FUSION-ENST00000484767.5:338863-ENST00000426809.5:340402|504
TPGDQVQSIERRGVHSFLSGK
>FUSION-ENST00000484767.5:338863-ENST00000426809.5:340402|2087
HGGPEMR
>FUSION-ENST00000484767.5:338863-ENST00000426809.5:340402|3386
MFKLSRGAYASIQVR
>ENST00000367990.7|SNV-594-G-A|5
MKLLAATVLLLTICSLEGALVQR
>FUSION-ENST00000484767.5:338863-ENST00000426809.5:340402|188
SLLLSFTK
>FUSION-ENST00000484767.5:338863-ENST00000426809.5:340402|2079
ASLSHFAPPFSVR
>ENST00000561936.1|SNV-57592-C-G|3
TSASTSLCTLVLGQATAFKRDGA
>FUSION-ENST00000484767.5:338863-ENST00000426809.5:340402|875
CSWLLVGR
>FUSION-ENST00000484767.5:338863-ENST00000426809.5:340402|3570
MYQGVILIFKPYYLR
>ENST00000239462.9|SNV-50836-A-C|2
YVVHYPSANGETR
>FUSION-ENST00000484767.5:338863-ENST00000426809.5:340402|2719
RKTLIFFNFAHSYHICSSHPL
>FUSION-ENST00000551425.1:10651-ENST00000541515.3:4141|526
ELDINNK
>FUSION-ENST00000484767.5:338863-ENST00000426809.5:340402|2790
GEWPASTVIPSLSWPK
>ENST00000310396.10|SNV-75579-G-T|6
EVMCQLGLHQKANRLPEIQQPLCIK
>FUSION-ENST00000484767.5:338863-ENST00000426809.5:340402|569
GISCGFLFTL
>FUSION-ENST00000484767.5:338863-ENST00000426809.5:340402|3015
MGSARVNSAHCCKT
>FUSION-ENST00000484767.5:338863-ENST00000426809.5:340402|1600
NACDFCTLILYPETLLKLLISLR
>FUSION-ENST00000484767.5:338863-ENST00000426809.5:340402|791
VRNQNSR
>ENST00000361654.8|SNV-81116-C-T|3
LEVTCTDHQR
>FUSION-ENST00000484767.5:338863-ENST00000426809.5:340402|1408
QEITKIR
>ENST00000319653.14|MNV-108867-GAGAACGGGCCTCCAGA-G|22
SFAPGSLPWVFSFLLVIASGNR
>ENST00000375337.4|SNV-26490-G-C|3
IYSLNQGYAK
>FUSION-ENST00000484767.5:338863-ENST00000426809.5:340402|3563
FCKPKAAINSDSSDGSGK
>FUSION-ENST00000484767.5:338863-ENST00000426809.5:340402|388
FQKETLIGSPGICHFYLNR
>ENST00000470300.5|SNV-81711-A-G|4
QDGKSSDKQLR
>FUSION-ENST00000484767.5:338863-ENST00000426809.5:340402|2186
LRRWYTWK
>FUSION-ENST00000484767.5:338863-ENST00000426809.5:340402|2585
LVCVLVLIDYVSFALTQLCFPTHQ
>ENST00000503204.1|SNV-750100-G-T|8
MEGTSKHASPAALSK
>FUSION-ENST00000484767.5:338863-ENST00000426809.5:340402|3324
LFMLWDCSPGQR
>FUSION-ENST00000484767.5:338863-ENST00000426809.5:340402|2220
MDLLIDADWTVDR
>FUSION-ENST00000484767.5:338863-ENST00000426809.5:340402|3344
EDTVRAVRQS
>ENST00000674083.1|SNV-534611-C-A|1
FQVEACNSK
>FUSION-ENST00000484767.5:338863-ENST00000426809.5:340402|1890
NDTQPTQNVHIR
>FUSION-ENST00000484767.5:338863-ENST00000426809.5:340402|3118
PIPEDWE
>ENST00000471347.5|SNV-133470-T-C|7
MAFATQGSAQPR
>FUSION-ENST00000484767.5:338863-ENST00000426809.5:340402|1747
LSLPPPRR
>ENST00000435118.5|INDEL-14135-A-AA|3
KLQFCQEVLPAPVFRLGC
>FUSION-ENST00000484767.5:338863-ENST00000426809.5:340402|3555
MLNLLCLCSVK
>FUSION-ENST00000484767.5:338863-ENST00000426809.5:340402|2920
MRSTSHLAPCKISL
>FUSION-ENST00000484767.5:338863-ENST00000426809.5:340402|840
SFSFPQVSQPGK
>FUSION-ENST00000436857.5:230-ENST00000479267.2:74466|7
MLEKYKEQLNR
>ENST00000615012.1|SNV-13328-C-G|3
ASTSQLPFAEAPAER
>FUSION-ENST00000484767.5:338863-ENST00000426809.5:340402|745
ESRGCSNHWVMWIE
>FUSION-ENST00000484767.5:338863-ENST00000426809.5:340402|2370
MESSMEIPQKK
>FUSION-ENST00000484767.5:338863-ENST00000426809.5:340402|1493
LITMLWGR
>FUSION-ENST00000484767.5:338863-ENST00000426809.5:340402|1298
MLKLIRK
>FUSION-ENST00000551425.1:10651-ENST00000541515.3:4141|486
MECPSCK
>FUSION-ENST00000551425.1:10651-ENST00000541515.3:4141|506
KDNALWCHPLLLQLK
>FUSION-ENST00000484767.5:338863-ENST00000426809.5:340402|860
FTPPLRNQSSPLPPLPHPY
>FUSION-ENST00000484767.5:338863-ENST00000426809.5:340402|1056
FIHVTGCSRKSSFFIALCNFQR
>ENST00000242310.4|INDEL-4147-C-CGG|4
FAENLWFSSFLNSSFLQR
>FUSION-ENST00000484767.5:338863-ENST00000426809.5:340402|3301
VVHAVFIFTCHVCPILL
>ENST00000461125.1|SNV-23736-C-T|4
MDWRLHFSLFGYLSTDVDFQARI
>ENST00000592447.5|MNV-21376-GA-G|3
VNSVALNGVAVASALKQK
>FUSION-ENST00000484767.5:338863-ENST00000426809.5:340402|2963
HLRHNCILSVILFHH
>FUSION-ENST00000484767.5:338863-ENST00000426809.5:340402|3270
MLQAQFR
>FUSION-ENST00000484767.5:338863-ENST00000426809.5:340402|1707
MQSMGRVQQVVHFGWNVDGG
>FUSION-ENST00000484767.5:338863-ENST00000426809.5:340402|1095
MKCWDYR
>FUSION-ENST00000484767.5:338863-ENST00000426809.5:340402|751
SDCGVLILFGSK
>FUSION-ENST00000484767.5:338863-ENST00000426809.5:340402|2745
LMAVVHPGFPGK
>FUSION-ENST00000484767.5:338863-ENST00000426809.5:340402|3327
MHGERGLRE
>ENST00000503204.1|SNV-750100-G-T|19
AEVWKAQANMHLQLPCQRACWLK
>ENST00000252245.6|SNV-6044-T-G|6
LLREYQER
>FUSION-ENST00000484767.5:338863-ENST00000426809.5:340402|1222
SLRPAWATKR
>FUSION-ENST00000484767.5:338863-ENST00000426809.5:340402|2151
LHLCMPNEQRLSSSDLLR
>FUSION-ENST00000484767.5:338863-ENST00000426809.5:340402|480
MFNSQAPHFLSVDASLLFPFLSSKR
>FUSION-ENST00000484767.5:338863-ENST00000426809.5:340402|3138
FLQAQIKKSSLQ
>FUSION-ENST00000484767.5:338863-ENST00000426809.5:340402|1753
MLVRCTH
>FUSION-ENST00000484767.5:338863-ENST00000426809.5:340402|938
KAGMEAVEAGNLCWDRLHLPYMVS
>FUSION-ENST00000484767.5:338863-ENST00000426809.5:340402|3726
MLVVGRPQRSQDTLPL
>FUSION-ENST00000484767.5:338863-ENST00000426809.5:340402|2328
CMWTGPVSLCVRGFYMDYTLNLP
>ENST00000341413.8|SNV-2039-G-C|1
LMVTGACGHSRRGMR
>FUSION-ENST00000484767.5:338863-ENST00000426809.5:340402|972
VNLEWFGSNLVLEDSFMLLL
>ENST00000423759.5|SNV-31057-A-G|2
DDGTASVTSLNSSATGRCLK
>FUSION-ENST00000551425.1:10651-ENST00000541515.3:4141|353
ASALKTTHSNEKSWIMTGRPK
>FUSION-ENST00000484767.5:338863-ENST00000426809.5:340402|2925
YFSLFFSK
>FUSION-ENST00000484767.5:338863-ENST00000426809.5:340402|3564
MFCKPKAAINSDSSDGSGK
>FUSION-ENST00000484767.5:338863-ENST00000426809.5:340402|3485
ELELEVEPGDKTELLKSHEK
>FUSION-ENST00000484767.5:338863-ENST00000426809.5:340402|1369
EHTGCNCVSQSQFLFWLRIK
>ENST00000504376.6|SNV-877969-G-A|2
LHSNLDK
>FUSION-ENST00000551425.1:10651-ENST00000541515.3:4141|556
RCVSTYLVR
>FUSION-ENST00000484767.5:338863-ENST00000426809.5:340402|490
QVVVTGLVYLLLLDFLLSGIHVAN
>FUSION-ENST00000484767.5:338863-ENST00000426809.5:340402|3047
CQEKIDVDLPLLLDDRPVD
>FUSION-ENST00000484767.5:338863-ENST00000426809.5:340402|358
MSDAVVR
>ENST00000548316.1|SNV-379502-C-T|1
AGWKMKGMNF
>FUSION-ENST00000436857.5:230-ENST00000479267.2:74466|5
YKEQLNRCVTMSK
>FUSION-ENST00000389048.8:646488-ENST00000262539.7:40914|4
NPNKELKPGENSPRQTPIFDPTETR
>ENST00000378756.8|SNV-10632-C-G|3
NGTLVAGR
>FUSION-ENST00000484767.5:338863-ENST00000426809.5:340402|2614
LIMESLVNK
>FUSION-ENST00000484767.5:338863-ENST00000426809.5:340402|2127
MQRDFGGKII
>FUSION-ENST00000484767.5:338863-ENST00000426809.5:340402|175
PDLLYVPLRLFVNKR
>FUSION-ENST00000484767.5:338863-ENST00000426809.5:340402|3567
YQGVILIFKPYYLRNMFCKPK
>FUSION-ENST00000484767.5:338863-ENST00000426809.5:340402|907
GCSLLHTPPPPLDVFN
>ENST00000618425.4|SNV-18114-A-C|2
CSPCERGFTK
>FUSION-ENST00000484767.5:338863-ENST00000426809.5:340402|1287
LFSFNLPLR
>ENST00000268489.10|SNV-1093940-C-T|3
LKRALQESATG
>FUSION-ENST00000484767.5:338863-ENST00000426809.5:340402|826
VQLCLATQR
>FUSION-ENST00000484767.5:338863-ENST00000426809.5:340402|3389
DSSVCRVVEV
>FUSION-ENST00000551425.1:10651-ENST00000541515.3:4141|465
MNGVPPSKR
>FUSION-ENST00000484767.5:338863-ENST00000426809.5:340402|115
SDNDDTDNINNR
>FUSION-ENST00000484767.5:338863-ENST00000426809.5:340402|1762
CRHACWQQK
>FUSION-ENST00000551425.1:10651-ENST00000541515.3:4141|143
AQGLTPRQRPRPQR
>FUSION-ENST00000484767.5:338863-ENST00000426809.5:340402|3464
QDPPAAKRL
>FUSION-ENST00000484767.5:338863-ENST00000426809.5:340402|3712
MLAASCQIALASFS
>FUSION-ENST00000484767.5:338863-ENST00000426809.5:340402|1752
MFLTCLFEMTPL
>FUSION-ENST00000484767.5:338863-ENST00000426809.5:340402|3250
GGTAVSLRNYR
>FUSION-ENST00000484767.5:338863-ENST00000426809.5:340402|2583
TPPFLAFALLLPPLLSMIL
>FUSION-ENST00000484767.5:338863-ENST00000426809.5:340402|2235
GWLQWLTPVIPALWEAKAGGLLDPR
>FUSION-ENST00000484767.5:338863-ENST00000426809.5:340402|899
EAHTNHTAFQTPQISLQGR
>ENST00000272091.8|INDEL-14039-A-AA|3
KMSIIRADSYLFIVSTIYNLHNVDS
>FUSION-ENST00000551425.1:10651-ENST00000541515.3:4141|28
CSSHAAARLYDR
>ENST00000316610.7|SNV-795-G-A|3
VAVHHAEAK
>FUSION-ENST00000551425.1:10651-ENST00000541515.3:4141|463
MNGVPPSKRK
>FUSION-ENST00000484767.5:338863-ENST00000426809.5:340402|2348
LSSLREK
>ENST00000354869.7|INDEL-14135-A-AA|6
IDADINVTQKK
>FUSION-ENST00000484767.5:338863-ENST00000426809.5:340402|1012
HHITPPSHSFPK
>FUSION-ENST00000484767.5:338863-ENST00000426809.5:340402|1671
MVLGLTFKSLIHLELIFV
>FUSION-ENST00000484767.5:338863-ENST00000426809.5:340402|3273
LSHIFGNYLALK
>FUSION-ENST00000484767.5:338863-ENST00000426809.5:340402|788
NQNSRLMR
>FUSION-ENST00000484767.5:338863-ENST00000426809.5:340402|1768
TEECISPKWQSVGFIKCR
>FUSION-ENST00000484767.5:338863-ENST00000426809.5:340402|520
QPGEVGYSLLLGCHRKGK
>FUSION-ENST00000484767.5:338863-ENST00000426809.5:340402|986
GAEQAASLGLWKTCEGCEAGR
>FUSION-ENST00000551425.1:10651-ENST00000541515.3:4141|280
MYYGASGTSVRAGWAR
>FUSION-ENST00000484767.5:338863-ENST00000426809.5:340402|264
MVNRRETVSITYTDIYN
>FUSION-ENST00000484767.5:338863-ENST00000426809.5:340402|3312
CGILLEMSLCSK
>ENST00000492125.1|SNV-5112-G-A|5
GVSGVLQEVIS
>FUSION-ENST00000484767.5:338863-ENST00000426809.5:340402|2152
MLHLCMPNEQRLSSSDLLR
>FUSION-ENST00000484767.5:338863-ENST00000426809.5:340402|2221
MENRTLS
>FUSION-ENST00000551425.1:10651-ENST00000541515.3:4141|144
AQGLTPR
>ENST00000344862.9|INDEL-3782-A-AA|4
SSKSVLRR
>FUSION-ENST00000484767.5:338863-ENST00000426809.5:340402|2505
MLFRPLHTCGILR
>FUSION-ENST00000484767.5:338863-ENST00000426809.5:340402|663
MQHASER
>ENST00000366773.8|MNV-25000-GA-G|3
CGLASGR
>ENST00000512194.2|SNV-146158-G-T|4
KTFLIPLLFNNYITAALKLLEK
>FUSION-ENST00000484767.5:338863-ENST00000426809.5:340402|784
MRTLEMFNPEK
>FUSION-ENST00000484767.5:338863-ENST00000426809.5:340402|2175
TGQWIGWLCEHLSVK
>FUSION-ENST00000484767.5:338863-ENST00000426809.5:340402|233
LGKFLILR
>ENST00000533169.1|SNV-35949-A-G|3
VNGKILR
>FUSION-ENST00000484767.5:338863-ENST00000426809.5:340402|156
HPPPDLHHFR
>FUSION-ENST00000484767.5:338863-ENST00000426809.5:340402|3123
MNKDAKSLSMPIPEDWE
>ENST00000465063.5|INDEL-14135-A-AA|3
LLMVPML
>FUSION-ENST00000484767.5:338863-ENST00000426809.5:340402|1255
LYNKNSSFRLGAVTHACNPSTLGGR
>FUSION-ENST00000484767.5:338863-ENST00000426809.5:340402|236
NAHLQYLLSVDVAR
>ENST00000242310.4|INDEL-4147-C-CGG|7
QLIENVRMR
>FUSION-ENST00000484767.5:338863-ENST00000426809.5:340402|3483
TELLKSHEKNLNR
>FUSION-ENST00000484767.5:338863-ENST00000426809.5:340402|847
IKTRCGSVGYLIFSLTALLLFN
>FUSION-ENST00000484767.5:338863-ENST00000426809.5:340402|387
ETLIGSPGICHFYLNR
>FUSION-ENST00000551425.1:10651-ENST00000541515.3:4141|409
VLNSVDKIINGPRVK
>FUSION-ENST00000484767.5:338863-ENST00000426809.5:340402|3281
ASHFYLKAPSGCGVFVLLL
>ENST00000347454.9|SNV-5897-G-T|1
GEHFALANWQNHASLR
>FUSION-ENST00000484767.5:338863-ENST00000426809.5:340402|1989
VRILVCFVHCYVYLPSM
>ENST00000409509.5|SNV-18615-C-A|3
SRPELEHKASGTK
>FUSION-ENST00000484767.5:338863-ENST00000426809.5:340402|2354
MDKENVVYTYNGMLSSLREK
>FUSION-ENST00000484767.5:338863-ENST00000426809.5:340402|425
ELIESRGK
>FUSION-ENST00000484767.5:338863-ENST00000426809.5:340402|3261
WPCWMSIAGIKAWCL
>ENST00000647821.1|SNV-35622-G-A|4
ETRDIHNYIKHLGHMGSK
>FUSION-ENST00000484767.5:338863-ENST00000426809.5:340402|2343
GDPAIYDNMDESAGHYAK
>FUSION-ENST00000484767.5:338863-ENST00000426809.5:340402|1787
MEWHCHSYR
>FUSION-ENST00000484767.5:338863-ENST00000426809.5:340402|2538
ICISSKFPDDVNASDLQTPLLR
>FUSION-ENST00000484767.5:338863-ENST00000426809.5:340402|2107
LASFGTR
>FUSION-ENST00000484767.5:338863-ENST00000426809.5:340402|2967
FMFGRHLRHNCILSVILFHH
>FUSION-ENST00000551425.1:10651-ENST00000541515.3:4141|310
AESEADPLRAHSLPFPSRIPSSK
>ENST00000471347.5|SNV-133470-T-C|3
MAFATQGSAQPRRSQGR
>FUSION-ENST00000484767.5:338863-ENST00000426809.5:340402|891
NRCCKSLQIFEK
>FUSION-ENST00000484767.5:338863-ENST00000426809.5:340402|1395
PTRESRK
>FUSION-ENST00000484767.5:338863-ENST00000426809.5:340402|1132
MNLKSTR
>FUSION-ENST00000484767.5:338863-ENST00000426809.5:340402|1730
MPVGNRK
>FUSION-ENST00000484767.5:338863-ENST00000426809.5:340402|2495
LSVSALKKWR
>FUSION-ENST00000551425.1:10651-ENST00000541515.3:4141|534
STLSGKLICFHHLRR
>FUSION-ENST00000484767.5:338863-ENST00000426809.5:340402|3000
NSTCLVGCA
>FUSION-ENST00000484767.5:338863-ENST00000426809.5:340402|1682
MVMPRFSSRVFMVLGLTFK
>FUSION-ENST00000484767.5:338863-ENST00000426809.5:340402|963
MRVCWVPDFLPHCPPSFQLK
>FUSION-ENST00000484767.5:338863-ENST00000426809.5:340402|3046
SDGFSLLDYFQK
>FUSION-ENST00000484767.5:338863-ENST00000426809.5:340402|2167
TVPPPFLLELCFSLIK
>FUSION-ENST00000484767.5:338863-ENST00000426809.5:340402|2756
MILFQLKR
>FUSION-ENST00000551425.1:10651-ENST00000541515.3:4141|171
CTHTERSPQVPGAREAR
>FUSION-ENST00000484767.5:338863-ENST00000426809.5:340402|2996
ECKWFGNLK
>FUSION-ENST00000484767.5:338863-ENST00000426809.5:340402|1974
QICSSSCWPFVSGTYR
>FUSION-ENST00000484767.5:338863-ENST00000426809.5:340402|949
LHQWKVKDAEVLFFPSGLPTR
>ENST00000410080.7|SNV-54878-G-C|4
EKEEAPK
>ENST00000316610.7|SNV-795-G-A|1
ALARGDNFETVTWLSDSEVVR
>ENST00000447579.5|SNV-18615-C-A|5
SKGFFPQSRPELEHK
>ENST00000465063.5|INDEL-14135-A-AA|10
DPKKASILPR
>FUSION-ENST00000484767.5:338863-ENST00000426809.5:340402|2509
SCILKNTLPSADQKSSLLVLNIT
>ENST00000242310.4|MNV-4141-AAT-A|INDEL-4147-C-CGG|6
VEGTKIVFGKQLIESADEVR
>FUSION-ENST00000484767.5:338863-ENST00000426809.5:340402|2324
WTGPVSLCVRGFYMDYTLNLP
>ENST00000375254.8|MNV-85704-CGTGGTTTTACT-C|9
AWDQEAARRAGDIPPGK
>FUSION-ENST00000484767.5:338863-ENST00000426809.5:340402|2393
MLQNLHCYIK
>FUSION-ENST00000484767.5:338863-ENST00000426809.5:340402|2940
NNPQKFVSCLEGI
>FUSION-ENST00000484767.5:338863-ENST00000426809.5:340402|2725
MLSGVKEPKSIIAFK
>FUSION-ENST00000484767.5:338863-ENST00000426809.5:340402|829
LPGGKVQLCLATQR
>ENST00000368799.2|SNV-11474-G-A|3
GQTASSHKQARSSPGER
>FUSION-ENST00000484767.5:338863-ENST00000426809.5:340402|973
GWLLSFALA
>ENST00000252245.6|SNV-6044-T-G|1
MNIKLALDVEIATYRK
>FUSION-ENST00000484767.5:338863-ENST00000426809.5:340402|3201
MFMSGDPGESLTGKN
>ENST00000341594.9|SNV-264755-C-T|2
EFALENLK
>FUSION-ENST00000484767.5:338863-ENST00000426809.5:340402|1422
FVSVTQRSAVCVV
>FUSION-ENST00000484767.5:338863-ENST00000426809.5:340402|1727
KQDVYGFSVFR
>FUSION-ENST00000484767.5:338863-ENST00000426809.5:340402|2383
MCISENLLR
>FUSION-ENST00000484767.5:338863-ENST00000426809.5:340402|3032
MLSCFNTDETRGENILDR
>FUSION-ENST00000484767.5:338863-ENST00000426809.5:340402|177
PDLLYVPLRLFVNK
>FUSION-ENST00000551425.1:10651-ENST00000541515.3:4141|445
ERRGEGR
>FUSION-ENST00000484767.5:338863-ENST00000426809.5:340402|1026
CGRARMCAR
>ENST00000470495.1|SNV-54013-A-G|1
YEKDQKAK
>FUSION-ENST00000484767.5:338863-ENST00000426809.5:340402|1940
WGSPAFPASVEYIERGELQK
>FUSION-ENST00000551425.1:10651-ENST00000541515.3:4141|240
MFVCVRAR
>ENST00000465804.5|SNV-79622-G-T|3
EPDSGSHSRQSSTDSSGCHPGPR
>FUSION-ENST00000402711.6:95599-ENST00000389048.8:698058|6
HKDVIINQGKLK
>ENST00000388934.5|SNV-1040-G-C|1
LHALDPRFIVDYSRGLEAFQFALR
>FUSION-ENST00000484767.5:338863-ENST00000426809.5:340402|37
ALRRQNGWDISR
>FUSION-ENST00000484767.5:338863-ENST00000426809.5:340402|278
ENAQEFLGFFFKCSVLSSFVFIK
>ENST00000436031.6|SNV-131228-G-A|5
IYISFLKWK
>ENST00000471975.2|SNV-60710-C-T|1
SGHHDSNCQVT
>FUSION-ENST00000484767.5:338863-ENST00000426809.5:340402|2905
VLFLTSIYIALQYSIYLNINIECK
>FUSION-ENST00000484767.5:338863-ENST00000426809.5:340402|1946
LCLLHFER
>FUSION-ENST00000551425.1:10651-ENST00000541515.3:4141|553
CVSTYLVR
>FUSION-ENST00000484767.5:338863-ENST00000426809.5:340402|1058
FIHVTGCSR
>FUSION-ENST00000484767.5:338863-ENST00000426809.5:340402|330
GITKMVR
>ENST00000367696.7|SNV-78769-G-C|2
GLEAVSNRLVLHR
>FUSION-ENST00000484767.5:338863-ENST00000426809.5:340402|2460
RCAYTLRK
>FUSION-ENST00000484767.5:338863-ENST00000426809.5:340402|1349
MNPGAGFLK
>ENST00000266732.8|INDEL-17811-T-TA|3
SGIQPLCPERSHISDQSPLSSKK
>FUSION-ENST00000484767.5:338863-ENST00000426809.5:340402|3568
MYQGVILIFKPYYLRNMFCKPK
>FUSION-ENST00000484767.5:338863-ENST00000426809.5:340402|370
NFLFLNYTESGR
>FUSION-ENST00000484767.5:338863-ENST00000426809.5:340402|238
SLKNAHLQYLLSVDVARLGK
>ENST00000399151.3|SNV-124813-A-C|1
QAFAVFSGELDQYHLSLPLIQER
>FUSION-ENST00000484767.5:338863-ENST00000426809.5:340402|2039
VEGTGMMR
>FUSION-ENST00000551425.1:10651-ENST00000541515.3:4141|292
HSQNHVLLK
>FUSION-ENST00000484767.5:338863-ENST00000426809.5:340402|1009
LTPLVCVCVCVR
>ENST00000540831.1|SNV-52979-G-A|6
MLSPGSKEDEAHEGCSR
>FUSION-ENST00000484767.5:338863-ENST00000426809.5:340402|1062
MRFIHVTGCSRK
>FUSION-ENST00000551425.1:10651-ENST00000541515.3:4141|92
FKPSLWSWEER
>FUSION-ENST00000484767.5:338863-ENST00000426809.5:340402|1048
KEQPCLRR
>FUSION-ENST00000484767.5:338863-ENST00000426809.5:340402|3496
EARPSSSKKIMTH
>ENST00000361762.3|SNV-3766-G-A|2
DFFTPQQHDKSK
>ENST00000394705.3|INDEL-6407-T-TT|1
SQQKQILPS
>FUSION-ENST00000551425.1:10651-ENST00000541515.3:4141|155
LSPPTFSSLL
>ENST00000485653.1|SNV-49771-A-G|2
CSLLLCQEAVAGASCGK
>FUSION-ENST00000484767.5:338863-ENST00000426809.5:340402|2223
VVCTCSTSYLGG
>FUSION-ENST00000484767.5:338863-ENST00000426809.5:340402|2436
ECYLALGKK
>FUSION-ENST00000484767.5:338863-ENST00000426809.5:340402|2177
MRTGQWIGWLCEHLSVK
>FUSION-ENST00000551425.1:10651-ENST00000541515.3:4141|67
GPAGAAASAGEMPRR
>FUSION-ENST00000484767.5:338863-ENST00000426809.5:340402|1579
MISHSGFDLHFSDGQ
>FUSION-ENST00000484767.5:338863-ENST00000426809.5:340402|3348
GREDTVR
>FUSION-ENST00000551425.1:10651-ENST00000541515.3:4141|531
YLIIGSLR
>FUSION-ENST00000484767.5:338863-ENST00000426809.5:340402|2969
GGSEEAQGAALR
>FUSION-ENST00000484767.5:338863-ENST00000426809.5:340402|1386
MVLRSQFKLKPNLVDIVK
>FUSION-ENST00000484767.5:338863-ENST00000426809.5:340402|1603
MIWLSVCLLLVYR
>FUSION-ENST00000484767.5:338863-ENST00000426809.5:340402|2190
SIPSICSGILPIK
>FUSION-ENST00000484767.5:338863-ENST00000426809.5:340402|1180
VISMSLFPVAQFLCCWGGHQPFYKS
>FUSION-ENST00000484767.5:338863-ENST00000426809.5:340402|2910
LTFTMSRK
>FUSION-ENST00000484767.5:338863-ENST00000426809.5:340402|876
CSAEHATPFFSLLHSTLTPPQR
>FUSION-ENST00000484767.5:338863-ENST00000426809.5:340402|2149
LHLCMPNEQRLSSSDLLRSLCSR
>ENST00000520262.6|SNV-113098-G-A|4
RVIQTMGKDLTPITPSSGFTIK
>FUSION-ENST00000484767.5:338863-ENST00000426809.5:340402|2433
MNLQVIMLSDTSQSQDK
>ENST00000358897.8|SNV-133470-T-C|2
FGSATEKSGK
>FUSION-ENST00000484767.5:338863-ENST00000426809.5:340402|3604
KMPFQDFGS
>FUSION-ENST00000484767.5:338863-ENST00000426809.5:340402|2045
MKQKASR
>FUSION-ENST00000484767.5:338863-ENST00000426809.5:340402|1036
TVSVCRSR
>FUSION-ENST00000484767.5:338863-ENST00000426809.5:340402|3345
EDTVRAVR
>FUSION-ENST00000484767.5:338863-ENST00000426809.5:340402|737
RENNGIKR
>FUSION-ENST00000484767.5:338863-ENST00000426809.5:340402|1979
MFPLVPLLPLVCYLFLPRWKR
>FUSION-ENST00000484767.5:338863-ENST00000426809.5:340402|601
GRIIKGYSHAGLIVIFCTSSI
>FUSION-ENST00000484767.5:338863-ENST00000426809.5:340402|623
VGPHTLS
>ENST00000503204.1|SNV-750100-G-T|7
EGTSKHASPAALSK
>ENST00000256797.9|SNV-17947-G-A|5
REVQLLQESDRHPNMLR
>FUSION-ENST00000484767.5:338863-ENST00000426809.5:340402|2150
MLHLCMPNEQRLSSSDLLRSLCSR
>FUSION-ENST00000484767.5:338863-ENST00000426809.5:340402|472
MHQTLQNPNNLIKVYPKK
>FUSION-ENST00000484767.5:338863-ENST00000426809.5:340402|1617
VVFSNSVKKVIGSLMGMALNL
>FUSION-ENST00000484767.5:338863-ENST00000426809.5:340402|589
HSPASASQVAGTTGAR
>ENST00000379442.7|SNV-21828-C-T|1
DTSPAPSGTTLAFVK
>ENST00000536324.4|SNV-16937-A-C|5
KFPCLLCSK
>FUSION-ENST00000551425.1:10651-ENST00000541515.3:4141|450
LDRDILDRER
>FUSION-ENST00000484767.5:338863-ENST00000426809.5:340402|1784
EWHCHSYRLCEWQNR
>FUSION-ENST00000484767.5:338863-ENST00000426809.5:340402|3400
NLGEQLRGK
>FUSION-ENST00000484767.5:338863-ENST00000426809.5:340402|190
VLAVTSSCCPVAVFLLA
>ENST00000438448.6|INDEL-24189-T-TGG|1
NILAAAT
>FUSION-ENST00000484767.5:338863-ENST00000426809.5:340402|682
NRVATLAFSRFELMESML
>FUSION-ENST00000484767.5:338863-ENST00000426809.5:340402|3151
DILINHFSLR
>FUSION-ENST00000551425.1:10651-ENST00000541515.3:4141|546
RPSSSLFILSSSLGR
>FUSION-ENST00000484767.5:338863-ENST00000426809.5:340402|651
KAVIDSKYMWPCSNK
>FUSION-ENST00000484767.5:338863-ENST00000426809.5:340402|1917
MIWKSMLYQFSFHSLLGK
>FUSION-ENST00000551425.1:10651-ENST00000541515.3:4141|390
MWWMVAHWLELSRLNSYSR
>FUSION-ENST00000484767.5:338863-ENST00000426809.5:340402|3279
MCVPFYFSILSR
>FUSION-ENST00000484767.5:338863-ENST00000426809.5:340402|1516
YPFLLDFLVYLRR
>FUSION-ENST00000484767.5:338863-ENST00000426809.5:340402|2373
QASTISEQI
>FUSION-ENST00000484767.5:338863-ENST00000426809.5:340402|3351
AECSYMGREDTVR
>FUSION-ENST00000484767.5:338863-ENST00000426809.5:340402|1668
MASQFSQHHLLNR
>FUSION-ENST00000484767.5:338863-ENST00000426809.5:340402|2458
MVQLLWK
>FUSION-ENST00000484767.5:338863-ENST00000426809.5:340402|1881
HSLEVDTVPPCRSPISGRR
>FUSION-ENST00000484767.5:338863-ENST00000426809.5:340402|1626
MNFKVVFSNSVK
>FUSION-ENST00000484767.5:338863-ENST00000426809.5:340402|1254
NSSFRLGAVTHACNPSTLGGR
>FUSION-ENST00000484767.5:338863-ENST00000426809.5:340402|1785
MEWHCHSYRLCEWQNR
>FUSION-ENST00000484767.5:338863-ENST00000426809.5:340402|3254
PCLHFLSVKGGTAVSLR
>FUSION-ENST00000484767.5:338863-ENST00000426809.5:340402|341
MQDPARHFLNWLGR
>FUSION-ENST00000484767.5:338863-ENST00000426809.5:340402|1438
NILSFSVSIFH
>ENST00000461125.1|SNV-23736-C-T|2
LHFSLFGYLSTDVDFQAR
>FUSION-ENST00000484767.5:338863-ENST00000426809.5:340402|1490
MLITMLWGRKGCSYLHLTSENTK
>FUSION-ENST00000551425.1:10651-ENST00000541515.3:4141|201
AGPPSICCSLRPRCL
>FUSION-ENST00000484767.5:338863-ENST00000426809.5:340402|1185
ILIRARYGGSCL
>FUSION-ENST00000484767.5:338863-ENST00000426809.5:340402|2821
MVWQQAPRWHSAHSFGNV
>FUSION-ENST00000401738.3:95599-ENST00000389048.8:698058|80
NSQVYRR
>FUSION-ENST00000484767.5:338863-ENST00000426809.5:340402|2367
ESSMEIPQKKFK
>FUSION-ENST00000484767.5:338863-ENST00000426809.5:340402|1459
MFFETNENK
>FUSION-ENST00000484767.5:338863-ENST00000426809.5:340402|2686
LLTYCPTSYLCIFRTRR
>FUSION-ENST00000484767.5:338863-ENST00000426809.5:340402|954
MSAMLHQWKVKDAEVLFFPSGLPTR
>FUSION-ENST00000484767.5:338863-ENST00000426809.5:340402|1410
RQEITKIR
>FUSION-ENST00000551425.1:10651-ENST00000541515.3:4141|96
MGIEKFKPSLWSWEER
>FUSION-ENST00000484767.5:338863-ENST00000426809.5:340402|2066
IIIGLLLSSK
>FUSION-ENST00000484767.5:338863-ENST00000426809.5:340402|1804
IAQQIKLNSLIKCLPL
>FUSION-ENST00000551425.1:10651-ENST00000541515.3:4141|129
LPGPGSAETRR
>FUSION-ENST00000484767.5:338863-ENST00000426809.5:340402|2038
MMRACSMLAGSLIAALIMVLR
>FUSION-ENST00000484767.5:338863-ENST00000426809.5:340402|1655
MWMVAEYPEIR
>FUSION-ENST00000551425.1:10651-ENST00000541515.3:4141|51
ALAPSARPRG
>FUSION-ENST00000484767.5:338863-ENST00000426809.5:340402|3263
QQVHATTPG
>FUSION-ENST00000484767.5:338863-ENST00000426809.5:340402|2362
FKYNYHR
>FUSION-ENST00000484767.5:338863-ENST00000426809.5:340402|3367
LFVWFWNIHENVQAQQR
>FUSION-ENST00000484767.5:338863-ENST00000426809.5:340402|3550
MSRESYFMK
>FUSION-ENST00000484767.5:338863-ENST00000426809.5:340402|2485
MTFPPIHEMKLQSCYIPSLLPR
>FUSION-ENST00000484767.5:338863-ENST00000426809.5:340402|1646
MVAEYPEIRLERHISFLFFFLIIL
>FUSION-ENST00000484767.5:338863-ENST00000426809.5:340402|1034
MNSCLLRVGEFK
>ENST00000394636.9|SNV-2327-C-T|1
EPPLEGRLDALQGPPR
>FUSION-ENST00000484767.5:338863-ENST00000426809.5:340402|1042
PVISIHAR
>FUSION-ENST00000551425.1:10651-ENST00000541515.3:4141|135
QLRLPGPGSAETR
>FUSION-ENST00000484767.5:338863-ENST00000426809.5:340402|1593
SRLQKFSPML
>FUSION-ENST00000484767.5:338863-ENST00000426809.5:340402|151
MAQAARLWDRQLEQCR
>FUSION-ENST00000484767.5:338863-ENST00000426809.5:340402|268
GHRSTLLR
>FUSION-ENST00000484767.5:338863-ENST00000426809.5:340402|2723
EPKSIIAFK
>FUSION-ENST00000484767.5:338863-ENST00000426809.5:340402|1537
MVPVPPCTSGRIRL
>FUSION-ENST00000551425.1:10651-ENST00000541515.3:4141|304
QAILKSL
>FUSION-ENST00000484767.5:338863-ENST00000426809.5:340402|1378
CYVHIVCTQSLNNYLFRCLRNYNR
>ENST00000436031.6|SNV-131228-G-A|6
MIYISFLKWK
>FUSION-ENST00000484767.5:338863-ENST00000426809.5:340402|1760
HACWQQK
>FUSION-ENST00000551425.1:10651-ENST00000541515.3:4141|333
KADHRGSGGWGVGR
>FUSION-ENST00000484767.5:338863-ENST00000426809.5:340402|2331
MCMWTGPVSLCVR
>FUSION-ENST00000484767.5:338863-ENST00000426809.5:340402|3599
MKQPSTGRR
>ENST00000343537.12|SNV-39068-C-T|2
ENGVNSPRMDLTLAELQEMASRQ
>ENST00000589222.5|SNV-312748-G-A|2
QGGRCSPVPDLSSSPSGSPLHGK
>FUSION-ENST00000484767.5:338863-ENST00000426809.5:340402|1635
MRAVFWFHMNFK
>FUSION-ENST00000484767.5:338863-ENST00000426809.5:340402|1892
MPLAAHRPTPAIATTK
>FUSION-ENST00000551425.1:10651-ENST00000541515.3:4141|32
SPRCSSHAAAR
>FUSION-ENST00000484767.5:338863-ENST00000426809.5:340402|3381
QWTLRVTGR
>FUSION-ENST00000484767.5:338863-ENST00000426809.5:340402|3551
LNLLCLCSVKGTAKPV
>FUSION-ENST00000484767.5:338863-ENST00000426809.5:340402|3383
LSRGAYASIQVREPSA
>FUSION-ENST00000551425.1:10651-ENST00000541515.3:4141|400
LAKLHWILKTHLV
>FUSION-ENST00000484767.5:338863-ENST00000426809.5:340402|3734
MTLLSHALPTSIVFLVVLRLTC
>FUSION-ENST00000484767.5:338863-ENST00000426809.5:340402|2802
MLSFSLLFSALYCGACSMAPLWRR
>FUSION-ENST00000484767.5:338863-ENST00000426809.5:340402|2289
MYILIYK
>FUSION-ENST00000484767.5:338863-ENST00000426809.5:340402|1274
LCSYSLHTESE
>ENST00000319653.14|MNV-108867-GAGAACGGGCCTCCAGA-G|2
NAQMLSRR
>ENST00000375254.8|MNV-85704-CGTGGTTTTACT-C|7
RAGDIPPGKCGYSQLR
>ENST00000276594.3|SNV-12919-G-T|1
DNHLKYTPCVDKGDR
>FUSION-ENST00000484767.5:338863-ENST00000426809.5:340402|787
NQNSRLMRTLEMFNPEK
>FUSION-ENST00000484767.5:338863-ENST00000426809.5:340402|2922
MRSTSHLAPCK
>FUSION-ENST00000484767.5:338863-ENST00000426809.5:340402|772
IRLENEKK
>ENST00000476522.5|SNV-32145-G-C|11
LPGQDESTAGTSQQNDILK
>FUSION-ENST00000484767.5:338863-ENST00000426809.5:340402|1937
MQHAGGFTDCCSYYGSK
>FUSION-ENST00000484767.5:338863-ENST00000426809.5:340402|3611
VQGEAASADVEAATSYSEDPAK
>ENST00000497571.6|SNV-5112-G-A|2
SDKLTRHFR
>FUSION-ENST00000484767.5:338863-ENST00000426809.5:340402|1288
EYFKLFSFNLPLRQVLYPSAGK
>FUSION-ENST00000484767.5:338863-ENST00000426809.5:340402|2389
MLQNLHCYIKRGSSYSSFTSQF
>ENST00000388934.5|SNV-1040-G-C|6
AQDFQRAENVLLTVLERLHALDPR
>ENST00000478311.1|SNV-5897-G-T|6
MICNVSGENILR
>ENST00000478311.1|SNV-5897-G-T|10
MTLMICNVSGENILR
>FUSION-ENST00000484767.5:338863-ENST00000426809.5:340402|2398
FCFLKVISSCE
>FUSION-ENST00000484767.5:338863-ENST00000426809.5:340402|3573
MDLGSKLK
>FUSION-ENST00000484767.5:338863-ENST00000426809.5:340402|3283
ASHFYLK
>FUSION-ENST00000484767.5:338863-ENST00000426809.5:340402|793
MDRPAKG
>FUSION-ENST00000484767.5:338863-ENST00000426809.5:340402|3049
GNFQKSDGFSLLDYFQKQHLSR
>FUSION-ENST00000402711.6:95379-ENST00000389048.8:698058|82
HKDVIINQVYRR
>FUSION-ENST00000484767.5:338863-ENST00000426809.5:340402|2679
LYSFRFQEIMSQK
>FUSION-ENST00000551425.1:10651-ENST00000541515.3:4141|106
AGPPGKPPSPRRR
>FUSION-ENST00000484767.5:338863-ENST00000426809.5:340402|2363
KFKYNYHR
>FUSION-ENST00000551425.1:10651-ENST00000541515.3:4141|158
STRKQSPGPSSHR
>FUSION-ENST00000484767.5:338863-ENST00000426809.5:340402|1627
AVFWFHMNFKVVFSNSVKK
>FUSION-ENST00000484767.5:338863-ENST00000426809.5:340402|571
MTVEEGSTINRRTTIMTCIR
>FUSION-ENST00000484767.5:338863-ENST00000426809.5:340402|1995
MLNCEKVR
>FUSION-ENST00000551425.1:10651-ENST00000541515.3:4141|260
GVREPGARAHR
>FUSION-ENST00000551425.1:10651-ENST00000541515.3:4141|521
TIWVGGCGR
>FUSION-ENST00000484767.5:338863-ENST00000426809.5:340402|3733
TLLSHALPTSIVFLVVLRLTC
>FUSION-ENST00000436857.5:230-ENST00000479267.2:74466|19
REGRIDDLLR
>FUSION-ENST00000484767.5:338863-ENST00000426809.5:340402|2183
WYTWKIR
>ENST00000375337.4|SNV-26490-G-C|4
GKIYSLNQGYAKYFDAATTEYVQK
>FUSION-ENST00000484767.5:338863-ENST00000426809.5:340402|537
MNMGIGK
>ENST00000374884.3|SNV-1196-C-T|1
TGIFIHQVVAKPFVYFIK
>FUSION-ENST00000484767.5:338863-ENST00000426809.5:340402|306
LRNFWDFFLSVVFCLLLCLLK
>FUSION-ENST00000484767.5:338863-ENST00000426809.5:340402|1952
MTHLSLTILPHFHPCLRPECLSLMK
>FUSION-ENST00000484767.5:338863-ENST00000426809.5:340402|1481
GCSYLHLTSENTK
>ENST00000496336.1|SNV-7105-A-G|1
ELIGATAGELHTGRSRNDQVL
>ENST00000316629.8|SNV-13599-G-A|4
VVTLWYRSPEVLLRSAR
>ENST00000463938.5|SNV-60710-C-T|10
MFPGPNQMSGHHDSNCQVTMR
>FUSION-ENST00000484767.5:338863-ENST00000426809.5:340402|2570
MNPAPYYLTF
>ENST00000232564.8|SNV-36548-G-A|2
TKEGNVR
>FUSION-ENST00000484767.5:338863-ENST00000426809.5:340402|2548
RTLGFGDSTREK
>FUSION-ENST00000484767.5:338863-ENST00000426809.5:340402|3671
MQPFVPFYQGFYTHEVSW
>FUSION-ENST00000484767.5:338863-ENST00000426809.5:340402|1848
SRHLYSEPLEKQAET
>FUSION-ENST00000551425.1:10651-ENST00000541515.3:4141|12
MDRAGLVCWLLNLGLHR
>FUSION-ENST00000484767.5:338863-ENST00000426809.5:340402|1703
MASDDEHFSMCVLAA
>FUSION-ENST00000484767.5:338863-ENST00000426809.5:340402|3534
DAVNIVEMTTKDSEYYLNLMK
>FUSION-ENST00000484767.5:338863-ENST00000426809.5:340402|1625
NFKVVFSNSVK
>FUSION-ENST00000484767.5:338863-ENST00000426809.5:340402|3438
LRAQTILAGVFLQNSSSFTLLRHK
>FUSION-ENST00000484767.5:338863-ENST00000426809.5:340402|3252
PCLHFLSVKGGTAVSLRNYR
>FUSION-ENST00000484767.5:338863-ENST00000426809.5:340402|2035
MRACSMLAGSLIAALIMVLRQC
>FUSION-ENST00000484767.5:338863-ENST00000426809.5:340402|1333
TSHELQDVYPLASLPK
>FUSION-ENST00000551425.1:10651-ENST00000541515.3:4141|549
GGRLWKTPTDLFSCTWER
>FUSION-ENST00000484767.5:338863-ENST00000426809.5:340402|3285
NHDTWPHIFT
>ENST00000672388.1|SNV-10632-C-G|3
ARLSPAASSR
>FUSION-ENST00000551425.1:10651-ENST00000541515.3:4141|421
MLCFLSSS
>FUSION-ENST00000484767.5:338863-ENST00000426809.5:340402|2269
KASVIGCLIPR
>FUSION-ENST00000484767.5:338863-ENST00000426809.5:340402|3565
NMFCKPKAAINSDSSDGSGK
>FUSION-ENST00000484767.5:338863-ENST00000426809.5:340402|2872
EVILEVNVHCC
>FUSION-ENST00000484767.5:338863-ENST00000426809.5:340402|694
KWREAVIMK
>FUSION-ENST00000484767.5:338863-ENST00000426809.5:340402|740
IQRNNYRR
>FUSION-ENST00000484767.5:338863-ENST00000426809.5:340402|805
SWQDIQGETWAVVR
>FUSION-ENST00000484767.5:338863-ENST00000426809.5:340402|2740
AVVHPGFPGKLLLSSSLFK
>ENST00000569958.5|SNV-13050-C-T|1
IGVVGGLDFEKVQEQLGNDENIRQK
>ENST00000497571.6|SNV-5112-G-A|4
CSWEGCEWRFARSDK
>FUSION-ENST00000484767.5:338863-ENST00000426809.5:340402|2596
ALKQSSHRYLPPLL
>ENST00000341165.10|SNV-15833-G-A|4
QGNQLQMQVHEGHHVVDK
>ENST00000673149.1|SNV-7105-A-G|2
MEELIGATAGELHTGRSR
>FUSION-ENST00000484767.5:338863-ENST00000426809.5:340402|890
CCKSLQIFEK
>FUSION-ENST00000484767.5:338863-ENST00000426809.5:340402|2205
DLICENIYLYSPQNAVYKPHYCR
>FUSION-ENST00000484767.5:338863-ENST00000426809.5:340402|729
GNSGRGGGRWQR
>FUSION-ENST00000484767.5:338863-ENST00000426809.5:340402|3065
TSWIENEACPMQS
>FUSION-ENST00000484767.5:338863-ENST00000426809.5:340402|2075
MYLLNGKK
>FUSION-ENST00000484767.5:338863-ENST00000426809.5:340402|427
MELIESR
>ENST00000449076.6|SNV-21001-A-C|5
SQVRRIEMEAPCLMLASR
>FUSION-ENST00000484767.5:338863-ENST00000426809.5:340402|1279
MHFTVFISHVNFR
>FUSION-ENST00000484767.5:338863-ENST00000426809.5:340402|350
EQEVGQAFVLPASPVPALVEVS
>FUSION-ENST00000484767.5:338863-ENST00000426809.5:340402|450
TPLFSRCVR
>ENST00000438448.6|INDEL-24189-T-TGG|12
KHGELWVRDSPASLALASLHSHLR
>FUSION-ENST00000484767.5:338863-ENST00000426809.5:340402|1562
FSFLVVSLPGFGIR
>FUSION-ENST00000484767.5:338863-ENST00000426809.5:340402|2134
MDRSWSYDIYFCWLGH
>ENST00000341594.9|SNV-416374-G-C|2
ECHPPVTETLTNTLKEVNIR
>FUSION-ENST00000389048.8:646488-ENST00000262539.7:40914|1
HWPGSSGYGAQPPGCD
>FUSION-ENST00000484767.5:338863-ENST00000426809.5:340402|2001
MVCILLACLSLSTR
>FUSION-ENST00000484767.5:338863-ENST00000426809.5:340402|3697
ESCLLPPARSPWPPFPRR
>FUSION-ENST00000484767.5:338863-ENST00000426809.5:340402|2826
MLKPVLQCHLPRDYTAKK
>FUSION-ENST00000484767.5:338863-ENST00000426809.5:340402|2850
MAHSTNAK
>FUSION-ENST00000484767.5:338863-ENST00000426809.5:340402|2558
TLTFAFPDSFYMNNANVKR
>FUSION-ENST00000484767.5:338863-ENST00000426809.5:340402|3514
CYPTAFHATEK
>FUSION-ENST00000484767.5:338863-ENST00000426809.5:340402|1568
MFIKDIGLK
>FUSION-ENST00000484767.5:338863-ENST00000426809.5:340402|1059
ACSILNHITHPQRFNTIQHLS
>FUSION-ENST00000551425.1:10651-ENST00000541515.3:4141|405
VKLLEYINPFIHLYSAKLAK
>ENST00000410080.7|SNV-54878-G-C|1
EEAPKMKR
>ENST00000484312.1|SNV-23736-C-T|3
MDWRLHFSLFG
>FUSION-ENST00000484767.5:338863-ENST00000426809.5:340402|1868
QALNYSHLEKGGVQKFC
>FUSION-ENST00000484767.5:338863-ENST00000426809.5:340402|580
MEVETCKIHR
>FUSION-ENST00000484767.5:338863-ENST00000426809.5:340402|3537
MESSPGKDAVNIVEMTTK
>ENST00000378802.5|SNV-17640-G-A|1
NAQGRHPYAYVPFSAGPRNCIGQK
>ENST00000672388.1|SNV-10632-C-G|1
ARLSPAASSRLGWGSRP
>ENST00000638998.1|SNV-727-G-A|3
SVGEGTINGLLGKLLETR
>FUSION-ENST00000484767.5:338863-ENST00000426809.5:340402|181
STPPLQAGTEVPGMRQPW
>FUSION-ENST00000484767.5:338863-ENST00000426809.5:340402|2884
FDTALYISFDSINHCNNFLPGIY
>FUSION-ENST00000484767.5:338863-ENST00000426809.5:340402|1225
GSLEPRSLRPAWATK
>FUSION-ENST00000484767.5:338863-ENST00000426809.5:340402|22
PQRSPKPPRLGAGR
>FUSION-ENST00000484767.5:338863-ENST00000426809.5:340402|3473
MLSHSIPCYR
>ENST00000471347.5|SNV-133470-T-C|5
MAFATQGSAQPRR
>ENST00000391878.6|SNV-39068-C-T|1
DLTLAELQEMASRQ
>FUSION-ENST00000484767.5:338863-ENST00000426809.5:340402|958
MSAMLHQWK
>FUSION-ENST00000484767.5:338863-ENST00000426809.5:340402|294
GMKNNEFLLIGRWTCR
>FUSION-ENST00000484767.5:338863-ENST00000426809.5:340402|159
GEAYLKR
>FUSION-ENST00000484767.5:338863-ENST00000426809.5:340402|3095
TLKDEFLPSCFLINYFR
>FUSION-ENST00000484767.5:338863-ENST00000426809.5:340402|2764
KLRPGKVNSLTK
>ENST00000382038.7|SNV-7195-C-T|1
INLTVLLDCLSIFGSSPMPGTLTAL
>ENST00000344646.10|SNV-46391-C-T|2
CFAPMSLHNSLVKPERQSK
>FUSION-ENST00000551425.1:10651-ENST00000541515.3:4141|519
TIWVGGCGRHPQTCFPAPGREDR
>FUSION-ENST00000484767.5:338863-ENST00000426809.5:340402|2931
ECRNNSSKALMYFSLFFSK
>FUSION-ENST00000484767.5:338863-ENST00000426809.5:340402|1399
INESRSWFFER
>FUSION-ENST00000484767.5:338863-ENST00000426809.5:340402|459
LNISAMLQPQVSLT
>FUSION-ENST00000484767.5:338863-ENST00000426809.5:340402|1046
EQPCLRRL
>FUSION-ENST00000484767.5:338863-ENST00000426809.5:340402|3328
HGERGLR
>FUSION-ENST00000484767.5:338863-ENST00000426809.5:340402|3248
NYRVRQAGNGCQSPCMELIVQTI
>FUSION-ENST00000484767.5:338863-ENST00000426809.5:340402|758
ELDQILEGLGCQIVEF
>FUSION-ENST00000484767.5:338863-ENST00000426809.5:340402|3212
NQAVIVVVFARLLSLIK
>FUSION-ENST00000551425.1:10651-ENST00000541515.3:4141|301
LAMCGAV
>FUSION-ENST00000484767.5:338863-ENST00000426809.5:340402|3443
FCLLSSKLPEWSRLR
>FUSION-ENST00000484767.5:338863-ENST00000426809.5:340402|2072
YLLNGKKLYR
>FUSION-ENST00000484767.5:338863-ENST00000426809.5:340402|979
LGSHQIINARYLHPRK
>FUSION-ENST00000484767.5:338863-ENST00000426809.5:340402|3092
DEFLPSCFLINYFRQTGLLILV
>FUSION-ENST00000551425.1:10651-ENST00000541515.3:4141|512
MQLIASTK
>ENST00000287777.5|SNV-690-G-T|5
EEAVFEAVMRWAVSGDAEAQAER
>FUSION-ENST00000551425.1:10651-ENST00000541515.3:4141|308
AHSLPFPSRIPSSK
>ENST00000473980.5|SNV-158755-A-G|1
VDPAHGITAKELLDNQWLTGNK
>ENST00000515144.5|SNV-263262-C-T|10
IWTAKEMAAASLIRFPSPHGR
>FUSION-ENST00000484767.5:338863-ENST00000426809.5:340402|3146
MSTRFLQAQIK
>FUSION-ENST00000551425.1:10651-ENST00000541515.3:4141|371
MLTNVNKGR
>FUSION-ENST00000484767.5:338863-ENST00000426809.5:340402|2646
QLQRHGWQLVPEDSGR
>FUSION-ENST00000484767.5:338863-ENST00000426809.5:340402|1473
IKNLTQSRSTTWK
>FUSION-ENST00000484767.5:338863-ENST00000426809.5:340402|3559
QIENFLEWIHHFK
>FUSION-ENST00000484767.5:338863-ENST00000426809.5:340402|1971
MQVSVLKAR
>ENST00000470300.5|SNV-81711-A-G|1
VNPVTSSCVLNMLEGSEGEKLVHQM
>ENST00000358897.8|SNV-133470-T-C|3
FGSATEK
>ENST00000524959.5|SNV-21001-A-C|1
EAPCLMLASRFK
>FUSION-ENST00000484767.5:338863-ENST00000426809.5:340402|2536
SYVEWPYQLLWGK
>ENST00000360104.7|SNV-273599-G-A|6
TEEIKLEKAK
>FUSION-ENST00000484767.5:338863-ENST00000426809.5:340402|2867
MFHFFITFVNPLEG
>ENST00000525599.1|SNV-1222-A-G|6
RLPPREPAELPAR
>FUSION-ENST00000484767.5:338863-ENST00000426809.5:340402|2798
APLWRRVAEWR
>ENST00000313468.10|SNV-2632-G-A|1
CITCKLCEAICPAQAITIEAEPR
>FUSION-ENST00000484767.5:338863-ENST00000426809.5:340402|1182
SFFPAPSHPLQTDCFAGVQHR
>FUSION-ENST00000484767.5:338863-ENST00000426809.5:340402|322
MASNEFSLPK
>FUSION-ENST00000484767.5:338863-ENST00000426809.5:340402|1700
MSSFEKCLFMSFAHFLMGLFVFFL
>FUSION-ENST00000484767.5:338863-ENST00000426809.5:340402|2184
RWYTWKIR
>ENST00000463938.5|SNV-60710-C-T|5
SGHHDSNCQVTMR
>FUSION-ENST00000551425.1:10651-ENST00000541515.3:4141|278
MYYGASGTSVRAGWARASPGLSGDR
>FUSION-ENST00000484767.5:338863-ENST00000426809.5:340402|1128
MNSIEMSEMEIK
>FUSION-ENST00000484767.5:338863-ENST00000426809.5:340402|2166
MLCSTCPPVPFLR
>ENST00000517378.1|SNV-877969-G-A|4
ASVCGKAPFQLR
>FUSION-ENST00000484767.5:338863-ENST00000426809.5:340402|3658
PCLKIEKK
>FUSION-ENST00000484767.5:338863-ENST00000426809.5:340402|1865
RFSIQLYSVALGLSVAEK
>FUSION-ENST00000484767.5:338863-ENST00000426809.5:340402|152
AQAARLWDR
>ENST00000540651.5|SNV-14976-G-A|3
VNKAREELMR
>ENST00000618975.1|SNV-5731-C-T|3
HPEKLATVLFGACDGELVMTKL
>FUSION-ENST00000484767.5:338863-ENST00000426809.5:340402|2272
ALCLCWQK
>FUSION-ENST00000484767.5:338863-ENST00000426809.5:340402|2563
MRTLTFAFPDSFYMNNANVK
>ENST00000372396.4|SNV-42129-C-T|1
CSANALEEDCCLCSL
>FUSION-ENST00000484767.5:338863-ENST00000426809.5:340402|687
MLSPVLITK
>FUSION-ENST00000484767.5:338863-ENST00000426809.5:340402|579
EVETCKIHR
>FUSION-ENST00000484767.5:338863-ENST00000426809.5:340402|314
MCTSCSKAD
>FUSION-ENST00000484767.5:338863-ENST00000426809.5:340402|1125
NSIEMSEMEIKTLR
>FUSION-ENST00000551425.1:10651-ENST00000541515.3:4141|6
DSPALTPPFCFVPRGR
>ENST00000635749.1|SNV-526955-G-A|4
MRMTYLITLIL
>FUSION-ENST00000484767.5:338863-ENST00000426809.5:340402|2578
MLMPSIQFSEEQLGP
>ENST00000665223.1|SNV-145642-C-T|1
IHVFLLDLILPVYGMMQSVHERK
>FUSION-ENST00000484767.5:338863-ENST00000426809.5:340402|3221
SSKCLGFDKWWWACAW
>FUSION-ENST00000484767.5:338863-ENST00000426809.5:340402|1371
KEHTGCNCVSQSQFLFWLRIK
>FUSION-ENST00000484767.5:338863-ENST00000426809.5:340402|451
WDVCSYGFCWPLSWYLHKTPLFSR
>ENST00000394705.3|INDEL-6407-T-TT|3
EPRSQQK
>FUSION-ENST00000484767.5:338863-ENST00000426809.5:340402|1615
VIGSLMGMALNL
>ENST00000366756.4|SNV-20315-C-A|2
TGECKCR
>ENST00000344862.9|INDEL-3782-A-AA|6
TRSSKSVLR
>FUSION-ENST00000484767.5:338863-ENST00000426809.5:340402|1959
TYTLENTLWR
>FUSION-ENST00000484767.5:338863-ENST00000426809.5:340402|1801
CMAFLSLGMPMFPMFLTIFLASI
>ENST00000276594.3|SNV-12919-G-T|2
DNHLKYTPCVDK
>FUSION-ENST00000484767.5:338863-ENST00000426809.5:340402|2089
YSQLDGPIVVGVFLMN
>FUSION-ENST00000625598.1:415-ENST00000187830.2:18650|1
AINLSILSVSGPGEVSLCCPGWS
>FUSION-ENST00000484767.5:338863-ENST00000426809.5:340402|1973
QICSSSCWPFVSGTYRVARPI
>FUSION-ENST00000551425.1:10651-ENST00000541515.3:4141|477
PIFLINLLLQQWVK
>FUSION-ENST00000484767.5:338863-ENST00000426809.5:340402|905
IKTMKTK
>FUSION-ENST00000484767.5:338863-ENST00000426809.5:340402|112
RSVSRVFK
>FUSION-ENST00000484767.5:338863-ENST00000426809.5:340402|2200
MPVAFSLFIITSQNLV
>FUSION-ENST00000484767.5:338863-ENST00000426809.5:340402|862
KFTPPLRNQSSPLPPLPHPY
>FUSION-ENST00000484767.5:338863-ENST00000426809.5:340402|926
MELSLAAACFLEEKSNSAWPHREK
>FUSION-ENST00000484767.5:338863-ENST00000426809.5:340402|1367
SSRKTGLCSPK
>FUSION-ENST00000484767.5:338863-ENST00000426809.5:340402|2613
LIMESLVNKK
>FUSION-ENST00000484767.5:338863-ENST00000426809.5:340402|1822
MKAERLPELEQAFLPFPMCPFSTR
>FUSION-ENST00000484767.5:338863-ENST00000426809.5:340402|1532
FVAGMGVVGK
>ENST00000561648.5|SNV-220630-C-T|2
QRLLASANSISNGEYPCNQCDLK
>FUSION-ENST00000484767.5:338863-ENST00000426809.5:340402|3522
QHQGLREWTLILK
>ENST00000375254.8|MNV-85704-CGTGGTTTTACT-C|11
AWDQEAAR
>FUSION-ENST00000484767.5:338863-ENST00000426809.5:340402|2
NWCCSER
>FUSION-ENST00000484767.5:338863-ENST00000426809.5:340402|1341
SRWSKSAR
>ENST00000467672.5|INDEL-48075-G-GGACCTG|1
VLVNASLGWPNGLALDLDLQEGK
>FUSION-ENST00000551425.1:10651-ENST00000541515.3:4141|365
NNIIAGNVALACISNEANWGQPQP
>FUSION-ENST00000484767.5:338863-ENST00000426809.5:340402|3180
MAFEFPRR
>FUSION-ENST00000484767.5:338863-ENST00000426809.5:340402|2301
MFFLVHSTSNHFHLDLKVLENKSC
>ENST00000378756.8|SNV-10632-C-G|2
NGTLVAGRFIEAR
>ENST00000517752.5|SNV-6612-A-G|3
QALPMGALPQGPVQNATK
>FUSION-ENST00000484767.5:338863-ENST00000426809.5:340402|858
NQSSPLPPLPHPY
>ENST00000388934.5|SNV-1040-G-C|4
AENVLLTVLERLHALDPRFIVDYSR
>FUSION-ENST00000484767.5:338863-ENST00000426809.5:340402|2749
RLMAVVHPGFPGK
>FUSION-ENST00000484767.5:338863-ENST00000426809.5:340402|2253
TLIGAVKEMSSK
>FUSION-ENST00000436857.5:230-ENST00000479267.2:74466|4
EQLNRCVTMSK
>ENST00000672586.1|SNV-7105-A-G|1
ELIGATAGELHTGRSRNDQVVTDLR
>ENST00000529035.1|SNV-29023-G-C|5
DQVEVLEEEVVEEVSWGR
>FUSION-ENST00000484767.5:338863-ENST00000426809.5:340402|1701
VQQVVHFGWNVDGG
>FUSION-ENST00000551425.1:10651-ENST00000541515.3:4141|161
CTGTEWSSGLPRSTRK
>FUSION-ENST00000484767.5:338863-ENST00000426809.5:340402|3297
MWPFFRQTAPQLDR
>ENST00000465654.5|SNV-111396-G-C|1
ATCHQRGCCWNPQGAVSVPWCYYSK
>FUSION-ENST00000484767.5:338863-ENST00000426809.5:340402|1884
TRLRVFK
>FUSION-ENST00000484767.5:338863-ENST00000426809.5:340402|2591
VADVLSR
>FUSION-ENST00000484767.5:338863-ENST00000426809.5:340402|2380
CISENLLRGCSTSR
>FUSION-ENST00000484767.5:338863-ENST00000426809.5:340402|728
GGGRWQR
>ENST00000511906.5|SNV-17142-G-A|2
VNRVLTLLMMN
>FUSION-ENST00000484767.5:338863-ENST00000426809.5:340402|961
VCWVPDFLPHCPPSFQLK
>FUSION-ENST00000484767.5:338863-ENST00000426809.5:340402|3394
PGLFLVRSGGWC
>FUSION-ENST00000484767.5:338863-ENST00000426809.5:340402|3171
RSATFSLGRLGLIHLGR
>FUSION-ENST00000551425.1:10651-ENST00000541515.3:4141|413
MFAIPCISGRVLNSVDKIINGPR
>ENST00000533169.1|SNV-35949-A-G|7
MAALLLMVNGKILR
>FUSION-ENST00000551425.1:10651-ENST00000541515.3:4141|84
TLRSAGAAVSR
>ENST00000616836.4|SNV-5731-C-T|2
LATVLFGACDGEVRIWNLTQR
>FUSION-ENST00000484767.5:338863-ENST00000426809.5:340402|836
NRLLVTTPPGSPQCLGLLLR
>FUSION-ENST00000484767.5:338863-ENST00000426809.5:340402|1689
LLSLIRSHLSILAFVAIAFGVLDMK
>FUSION-ENST00000484767.5:338863-ENST00000426809.5:340402|885
DKGSRAGSQPGALEDM
>FUSION-ENST00000551425.1:10651-ENST00000541515.3:4141|566
MLREKGQR
>FUSION-ENST00000484767.5:338863-ENST00000426809.5:340402|1345
MNPGAGFLKGSTKLIER
>FUSION-ENST00000484767.5:338863-ENST00000426809.5:340402|790
MVRNQNSRLMR
>ENST00000485564.3|SNV-11372-C-T|1
YLWNIDGEAWVANESFYPVRPIPTG
>FUSION-ENST00000484767.5:338863-ENST00000426809.5:340402|992
VSEKAQTSQHLPK
>ENST00000647821.1|SNV-35622-G-A|1
DIHNYIKHLGHMGSKASLR
>FUSION-ENST00000484767.5:338863-ENST00000426809.5:340402|2419
MWVRSSEEGK
>FUSION-ENST00000484767.5:338863-ENST00000426809.5:340402|250
MDVNGCLLIST
>ENST00000399975.7|SNV-6050-C-A|2
DCKTDNK
>FUSION-ENST00000484767.5:338863-ENST00000426809.5:340402|3072
MRPVLCR
>ENST00000339615.9|SNV-6710-G-A|7
ARTYICKPDSGCQGRGIFITQNPR
>ENST00000454349.7|INDEL-221681-C-CA|5
QPNQGWSSGKNGWGEEVDQTKK
>FUSION-ENST00000484767.5:338863-ENST00000426809.5:340402|3398
GKRIVEV
>FUSION-ENST00000484767.5:338863-ENST00000426809.5:340402|1963
FTNAVTCFIVNYLI
>FUSION-ENST00000484767.5:338863-ENST00000426809.5:340402|1699
SSFEKCLFMSFAHFLMGLFVFFL
>ENST00000438448.6|MNV-24190-CAT-C|1
DSPASLALLFTVI
>FUSION-ENST00000484767.5:338863-ENST00000426809.5:340402|3475
SSTVNEMLSHSIPCYREILCER
>ENST00000319653.14|MNV-108867-GAGAACGGGCCTCCAGA-G|9
MLKQNLNLLFQKLPK
>FUSION-ENST00000484767.5:338863-ENST00000426809.5:340402|3074
MRQGEKTSWIENEACPMQS
>ENST00000272091.8|INDEL-14039-A-AA|2
MSIIRADSYLFIVSTIYNLHNVDS
>FUSION-ENST00000484767.5:338863-ENST00000426809.5:340402|2803
LSFSLLFSALYCGACSMAPLWR
>ENST00000515144.5|SNV-263262-C-T|7
EMAAASLIRFPSPHGRLR
>ENST00000444064.6|SNV-158755-A-G|1
VDPAHGITAKELLDNQWLTSTAYEK
>ENST00000464236.1|SNV-79919-C-T|5
MEKFLIWVENWCAKR
>FUSION-ENST00000484767.5:338863-ENST00000426809.5:340402|234
NAHLQYLLSVDVARLGKFLILR
>FUSION-ENST00000484767.5:338863-ENST00000426809.5:340402|3242
WITAGDL
>FUSION-ENST00000484767.5:338863-ENST00000426809.5:340402|2473
MYIGLQTLKK
>ENST00000268489.10|SNV-1093940-C-T|2
RALQESATG
>FUSION-ENST00000484767.5:338863-ENST00000426809.5:340402|3329
MHGERGLR
>FUSION-ENST00000484767.5:338863-ENST00000426809.5:340402|1238
MVVKHIFSR
>FUSION-ENST00000484767.5:338863-ENST00000426809.5:340402|3070
RPVLCRANEASGVVEK
>ENST00000635925.1|SNV-89832-G-A|4
MKESIQAK
>FUSION-ENST00000484767.5:338863-ENST00000426809.5:340402|844
MTVEILVLWCTVATL
>ENST00000515144.5|SNV-263262-C-T|2
MAAASLIRFPSPHGRLR
>FUSION-ENST00000484767.5:338863-ENST00000426809.5:340402|2088
MHGGPEMR
>FUSION-ENST00000484767.5:338863-ENST00000426809.5:340402|642
MIFVTNIHGTTLALYYESSHR
>FUSION-ENST00000484767.5:338863-ENST00000426809.5:340402|397
DQWGKRV
>FUSION-ENST00000484767.5:338863-ENST00000426809.5:340402|2631
MASCFIGPRDDK
>FUSION-ENST00000484767.5:338863-ENST00000426809.5:340402|271
DVYLFPLEKGHR
>ENST00000395591.5|INDEL-14135-A-AA|5
TILVADINVTQKK
>FUSION-ENST00000551623.1:10651-ENST00000541515.3:4141|1
GGQGKKR
>FUSION-ENST00000484767.5:338863-ENST00000426809.5:340402|2113
RIQSKLYETK
>FUSION-ENST00000484767.5:338863-ENST00000426809.5:340402|2248
MPVKHLLSIESQPFFHSVGDCSTSK
>FUSION-ENST00000551425.1:10651-ENST00000541515.3:4141|245
MSHSRFK
>FUSION-ENST00000484767.5:338863-ENST00000426809.5:340402|1623
NFKVVFSNSVKK
>FUSION-ENST00000484767.5:338863-ENST00000426809.5:340402|647
YMWPCSNKTSFIDTEI
>FUSION-ENST00000484767.5:338863-ENST00000426809.5:340402|3260
MSIAGIK
>FUSION-ENST00000484767.5:338863-ENST00000426809.5:340402|872
MSHHGLIHESSALR
>FUSION-ENST00000484767.5:338863-ENST00000426809.5:340402|866
AVSRQVRLHSAFFLR
>FUSION-ENST00000484767.5:338863-ENST00000426809.5:340402|3117
MLGIQKWMIQFQPLSK
>ENST00000397063.8|SNV-158473-G-C|2
QDIDLAVSREVFDFSQR
>FUSION-ENST00000484767.5:338863-ENST00000426809.5:340402|1215
MMPLFKKCLIQCPTQQK
>FUSION-ENST00000484767.5:338863-ENST00000426809.5:340402|2470
YIGLQTLKKDSGLHTH
>FUSION-ENST00000484767.5:338863-ENST00000426809.5:340402|1650
MVAEYPEIR
>FUSION-ENST00000484767.5:338863-ENST00000426809.5:340402|2136
MEFRSCCPGWSAVAQSR
>FUSION-ENST00000551425.1:10651-ENST00000541515.3:4141|237
FVCVRARACVR
>FUSION-ENST00000484767.5:338863-ENST00000426809.5:340402|653
KAVIDSK
>ENST00000464236.1|SNV-79919-C-T|3
FLIWVENWCAK
>FUSION-ENST00000484767.5:338863-ENST00000426809.5:340402|2703
MASKCPRR
>ENST00000514271.2|SNV-81116-C-T|4
SLSLLQEISSLQEKLEVTCTDHQR
>FUSION-ENST00000484767.5:338863-ENST00000426809.5:340402|2210
KQNKSPPSLSQQWGFVWR
>FUSION-ENST00000551425.1:10651-ENST00000541515.3:4141|185
LALSEAAPKPR
>FUSION-ENST00000484767.5:338863-ENST00000426809.5:340402|1551
MLPVFAHSV
>ENST00000562886.1|SNV-57592-C-G|4
TSASTSLCTLVLGQATAFKR
>FUSION-ENST00000484767.5:338863-ENST00000426809.5:340402|3382
MQWTLRVTGR
>FUSION-ENST00000484767.5:338863-ENST00000426809.5:340402|3150
MDILINHFSLRFCIGV
>FUSION-ENST00000484767.5:338863-ENST00000426809.5:340402|2658
MQMDSTEMRGPSRWR
>FUSION-ENST00000551425.1:10651-ENST00000541515.3:4141|223
GVVPCKSLSLPFSYK
>FUSION-ENST00000484767.5:338863-ENST00000426809.5:340402|821
VMLEPEWGTLEEEEVGGRGLGGR
>FUSION-ENST00000484767.5:338863-ENST00000426809.5:340402|1320
QAFSSYSAPYPCWLILTPAMLFR
>ENST00000367166.5|SNV-29254-G-A|3
LAANTGSKQRSHLSVMAQYLCNVR
>FUSION-ENST00000551425.1:10651-ENST00000541515.3:4141|369
MLTNVNKGRLIR
>FUSION-ENST00000484767.5:338863-ENST00000426809.5:340402|3423
MIISLGGHQR
>FUSION-ENST00000484767.5:338863-ENST00000426809.5:340402|2116
MEAEILVCFSPCHILST
>FUSION-ENST00000551425.1:10651-ENST00000541515.3:4141|347
MSHSHASAMRQIGGSLSPDHPSR
>FUSION-ENST00000484767.5:338863-ENST00000426809.5:340402|174
MWCIPFVRPWGSER
>FUSION-ENST00000484767.5:338863-ENST00000426809.5:340402|2907
MSRKIFK
>FUSION-ENST00000484767.5:338863-ENST00000426809.5:340402|521
QPGEVGYSLLLGCHRK
>ENST00000378802.5|SNV-17640-G-A|4
FFPKNAQGR
>FUSION-ENST00000484767.5:338863-ENST00000426809.5:340402|1965
GHEDTKQTI
>FUSION-ENST00000484767.5:338863-ENST00000426809.5:340402|1953
CGLSSLCFVSSL
>ENST00000252245.6|SNV-6044-T-G|7
QDMARLLREYQER
>FUSION-ENST00000484767.5:338863-ENST00000426809.5:340402|2394
CLLSGDTAFV
>FUSION-ENST00000484767.5:338863-ENST00000426809.5:340402|2009
QPGWHFTN
>FUSION-ENST00000484767.5:338863-ENST00000426809.5:340402|356
SDAVVRTQR
>ENST00000423312.6|SNV-37701-G-T|3
EPQAGPSRWASAAQTIHSSLPLKPR
>FUSION-ENST00000484767.5:338863-ENST00000426809.5:340402|1343
SLASFYCK
>ENST00000566196.5|SNV-13050-C-T|1
IGVVGGLDFEKVQEQLGNDVHFWSY
>ENST00000268489.10|SNV-1093940-C-T|1
ALQESATG
>FUSION-ENST00000551425.1:10651-ENST00000541515.3:4141|315
QPRAESEADPLR
>FUSION-ENST00000484767.5:338863-ENST00000426809.5:340402|1776
CYLSMKK
>FUSION-ENST00000484767.5:338863-ENST00000426809.5:340402|1495
ALLSKRK
>FUSION-ENST00000484767.5:338863-ENST00000426809.5:340402|2507
NTLPSADQKSSLLVLNIT
>FUSION-ENST00000484767.5:338863-ENST00000426809.5:340402|2142
LSSSDLLRSLCSRLLAL
>FUSION-ENST00000484767.5:338863-ENST00000426809.5:340402|249
DVNGCLLIST
>FUSION-ENST00000484767.5:338863-ENST00000426809.5:340402|2030
MLAGSLIAALIMVLR
>ENST00000310396.10|SNV-75579-G-T|2
LPEIQQPLCIKEGLCQIVR
>FUSION-ENST00000484767.5:338863-ENST00000426809.5:340402|919
MQSLHTPPPFIQQSSTFHCER
>FUSION-ENST00000484767.5:338863-ENST00000426809.5:340402|2582
MRRQGAGK
>FUSION-ENST00000484767.5:338863-ENST00000426809.5:340402|2526
SPRYLCKIWTPA
>FUSION-ENST00000484767.5:338863-ENST00000426809.5:340402|1061
RFIHVTGCSRK
>FUSION-ENST00000484767.5:338863-ENST00000426809.5:340402|574
TVEEGSTINR
>FUSION-ENST00000484767.5:338863-ENST00000426809.5:340402|13
MEVRCNACFTGGVR
>FUSION-ENST00000484767.5:338863-ENST00000426809.5:340402|982
MLGSHQIINARYLHPR
>FUSION-ENST00000484767.5:338863-ENST00000426809.5:340402|776
FNPEKIR
>FUSION-ENST00000484767.5:338863-ENST00000426809.5:340402|820
MVMLEPEWGTLEEEEVGGRGLGGRR
>FUSION-ENST00000551425.1:10651-ENST00000541515.3:4141|561
GQRGFWSSGR
>ENST00000474835.5|SNV-6050-C-A|3
MEYLQRL
>FUSION-ENST00000484767.5:338863-ENST00000426809.5:340402|1050
RKEQPCLR
>ENST00000525244.5|SNV-19446-C-A|4
MEYQDGHSGGNIWRR
>FUSION-ENST00000484767.5:338863-ENST00000426809.5:340402|2912
LTFTMSR
>FUSION-ENST00000484767.5:338863-ENST00000426809.5:340402|3313
RAKVVHAVFIFTCHVCPILL
>FUSION-ENST00000551425.1:10651-ENST00000541515.3:4141|352
TTHSNEK
>FUSION-ENST00000484767.5:338863-ENST00000426809.5:340402|2893
QAQILQLIETIFISPLSP
>FUSION-ENST00000484767.5:338863-ENST00000426809.5:340402|3450
TLKFCLLSSK
>ENST00000410080.7|SNV-54878-G-C|2
EEAPKMK
>FUSION-ENST00000484767.5:338863-ENST00000426809.5:340402|404
MWPHNFPRIEHRS
>FUSION-ENST00000551425.1:10651-ENST00000541515.3:4141|154
QSPGPSSHR
>FUSION-ENST00000484767.5:338863-ENST00000426809.5:340402|3634
KEIEAALLLIWKNFSGLDR
>FUSION-ENST00000484767.5:338863-ENST00000426809.5:340402|3311
CGILLEMSLCSKEGVWVVILK
>FUSION-ENST00000551425.1:10651-ENST00000541515.3:4141|372
MLTNVNK
>FUSION-ENST00000484767.5:338863-ENST00000426809.5:340402|2055
REPPHPANFLYF
>FUSION-ENST00000484767.5:338863-ENST00000426809.5:340402|2246
PVKHLLSIESQPFFHSVGDCSTSKR
>FUSION-ENST00000484767.5:338863-ENST00000426809.5:340402|810
MLPVAHSTTPIGRF
>FUSION-ENST00000484767.5:338863-ENST00000426809.5:340402|1171
VAQAGLELLSSDSPPASASQSAR
>FUSION-ENST00000484767.5:338863-ENST00000426809.5:340402|1909
LLSILAQVEKKEVETDLFF
>FUSION-ENST00000436857.5:230-ENST00000479267.2:74466|28
QISIQHRQTQSNLTIEKISALENSK
>FUSION-ENST00000484767.5:338863-ENST00000426809.5:340402|1351
MCLLKSRWSK
>FUSION-ENST00000484767.5:338863-ENST00000426809.5:340402|635
MQVSSFYIWLPGVCQNTSWKWR
>FUSION-ENST00000484767.5:338863-ENST00000426809.5:340402|1658
MVELVYSPTNSVK
>ENST00000418931.7|SNV-72-C-T|1
MVLQVFAAPR
>FUSION-ENST00000484767.5:338863-ENST00000426809.5:340402|1744
MRCLVFCSCDSLLR
>FUSION-ENST00000551425.1:10651-ENST00000541515.3:4141|364
MDICSIGTEK
>FUSION-ENST00000484767.5:338863-ENST00000426809.5:340402|1294
YFPLDAYYNAVG
>FUSION-ENST00000484767.5:338863-ENST00000426809.5:340402|2110
LYETKGQ
>FUSION-ENST00000484767.5:338863-ENST00000426809.5:340402|1358
KIKGPGR
>FUSION-ENST00000551425.1:10651-ENST00000541515.3:4141|538
MSTLSGK
>ENST00000374884.3|SNV-1196-C-T|3
DDGSKRTGIFIHQVVAKPFVYFIK
>FUSION-ENST00000484767.5:338863-ENST00000426809.5:340402|746
MESRGCSNHWVMWIE
>FUSION-ENST00000484767.5:338863-ENST00000426809.5:340402|2574
MFFQGLK
>FUSION-ENST00000551425.1:10651-ENST00000541515.3:4141|259
EPGARAHR
>FUSION-ENST00000484767.5:338863-ENST00000426809.5:340402|2375
NQFIIFFNPQTFDMQASTISEQI
>FUSION-ENST00000484767.5:338863-ENST00000426809.5:340402|2444
WYIPTMECYLALGK
>ENST00000478311.1|SNV-5897-G-T|3
ICNVSGENILRWLTGR
>ENST00000618425.4|SNV-18114-A-C|1
CSPCERGFTKNSALTR
>ENST00000638998.1|SNV-727-G-A|4
SVGEGTINGLLGK
>FUSION-ENST00000484767.5:338863-ENST00000426809.5:340402|1297
LIRKIILCK
>ENST00000522246.5|SNV-6612-A-G|3
LPKPRAECHQVWQHDR
>FUSION-ENST00000484767.5:338863-ENST00000426809.5:340402|942
ENHHFSRTIFP
>ENST00000307355.11|SNV-37736-T-A|3
QSPTHTK
>FUSION-ENST00000484767.5:338863-ENST00000426809.5:340402|837
MNRLLVTTPPGSPQCLGLLLR
>ENST00000265343.10|SNV-77232-C-A|1
NYLAPDATAADKRLTVL
>FUSION-ENST00000551425.1:10651-ENST00000541515.3:4141|153
EPSSQSPSSPSSSSWSR
>ENST00000435118.5|INDEL-14135-A-AA|6
IDDINVTQKK
>FUSION-ENST00000484767.5:338863-ENST00000426809.5:340402|1299
THQEDYPL
>FUSION-ENST00000551425.1:10651-ENST00000541515.3:4141|562
FKMMLACG
>FUSION-ENST00000551425.1:10651-ENST00000541515.3:4141|359
DICSIGTEKGGDVRESGELK
>FUSION-ENST00000551425.1:10651-ENST00000541515.3:4141|119
LPSAAAR
>FUSION-ENST00000484767.5:338863-ENST00000426809.5:340402|2711
HLSQNGMTMASKCPR
>ENST00000360564.5|SNV-208-G-A|1
GSCAAPAPAPRAEDLSLGVEWLSR
>FUSION-ENST00000484767.5:338863-ENST00000426809.5:340402|3729
QTAHAMLVVGRPQRSQDTLPL
>FUSION-ENST00000484767.5:338863-ENST00000426809.5:340402|1379
CYVHIVCTQSLNNYLFRCLR
>FUSION-ENST00000484767.5:338863-ENST00000426809.5:340402|2555
MNNANVKR
>ENST00000476866.5|SNV-186065-A-G|2
MEELTLKQT
>ENST00000512288.5|SNV-127775-C-T|1
NELLSESVQLPTLPQKPLPNKPSPT
>ENST00000295962.8|INDEL-33424-C-CA|1
VSCWPAVLN
>FUSION-ENST00000484767.5:338863-ENST00000426809.5:340402|1633
MRAVFWFHMNFKVVFSNSVK
>FUSION-ENST00000484767.5:338863-ENST00000426809.5:340402|1905
MRIFFIQ
>FUSION-ENST00000551425.1:10651-ENST00000541515.3:4141|422
QGSMLCFLSSS
>FUSION-ENST00000484767.5:338863-ENST00000426809.5:340402|454
MGKWDVCSYGFCWPLSWYLHK
>FUSION-ENST00000484767.5:338863-ENST00000426809.5:340402|3666
FDVIISIVSGRHEPQSYK
>FUSION-ENST00000551425.1:10651-ENST00000541515.3:4141|331
ADHRGSGGWGVGRLR
>FUSION-ENST00000551425.1:10651-ENST00000541515.3:4141|550
MGGRLWKTPTDLFSCTWER
>ENST00000370944.9|SNV-79919-C-T|2
VPHLGRELVCK
>ENST00000522246.5|SNV-6612-A-G|6
LTVTSQNLQLENLRMKLPKPR
>FUSION-ENST00000484767.5:338863-ENST00000426809.5:340402|3721
MPLRSQSFMKPQP
>FUSION-ENST00000484767.5:338863-ENST00000426809.5:340402|326
VRFCVQR
>ENST00000526148.5|SNV-8188-A-T|2
TSKKPPPSMEELLK
>FUSION-ENST00000484767.5:338863-ENST00000426809.5:340402|1910
LLSILAQVEKK
>FUSION-ENST00000484767.5:338863-ENST00000426809.5:340402|2326
WTGPVSLCVR
>FUSION-ENST00000484767.5:338863-ENST00000426809.5:340402|3026
GENILDR
>FUSION-ENST00000484767.5:338863-ENST00000426809.5:340402|2615
GKLIMESLVNKK
>FUSION-ENST00000484767.5:338863-ENST00000426809.5:340402|3115
MLGIQKWMIQFQPLSKVIVSTGVK
>FUSION-ENST00000484767.5:338863-ENST00000426809.5:340402|1293
MLLFFKEYFK
>ENST00000641874.1|SNV-2010-G-T|2
MEEENATLLTDFVLTGFLYQPQWK
>ENST00000540831.1|SNV-52979-G-A|5
LSPGSKEDEAHEGCSR
>FUSION-ENST00000484767.5:338863-ENST00000426809.5:340402|327
MVRFCVQRRPCISFIL
>FUSION-ENST00000484767.5:338863-ENST00000426809.5:340402|1247
MVAGTCSPSYLLGRLR
>FUSION-ENST00000389048.8:646488-ENST00000262539.7:40914|2
QTPIFDPTETR
>FUSION-ENST00000484767.5:338863-ENST00000426809.5:340402|1451
DTTYQNLWDTFKAVCR
>FUSION-ENST00000484767.5:338863-ENST00000426809.5:340402|3709
MHSRNKLLHFFAAGK
>FUSION-ENST00000484767.5:338863-ENST00000426809.5:340402|3405
DLGNHIALVTGGV
>ENST00000284885.8|SNV-172883-G-A|2
FRIQSIWHTACAK
>FUSION-ENST00000484767.5:338863-ENST00000426809.5:340402|3262
WPCWMSIAGIK
>FUSION-ENST00000484767.5:338863-ENST00000426809.5:340402|1789
EMEWHCHSYR
>ENST00000646262.1|SNV-333039-C-G|1
HYRTLRQAIIDMVLATEMTK
>ENST00000548135.1|SNV-20749-A-C|1
SWYSRRSR
>ENST00000258415.9|SNV-32954-G-A|2
IQHPFGSVPFGYGVQACLGR
>FUSION-ENST00000484767.5:338863-ENST00000426809.5:340402|2154
MLHLCMPNEQR
>FUSION-ENST00000484767.5:338863-ENST00000426809.5:340402|3617
MPVLPATQQAEPRSCRSAWAT
>FUSION-ENST00000484767.5:338863-ENST00000426809.5:340402|3159
SWPVSDLRK
>FUSION-ENST00000484767.5:338863-ENST00000426809.5:340402|297
ANHSYPRKSR
>ENST00000366756.4|SNV-20315-C-A|3
GPYCTEPICLPGCDEQHGFCDK
>ENST00000497571.6|SNV-5112-G-A|1
LTRHFRK
>FUSION-ENST00000484767.5:338863-ENST00000426809.5:340402|1173
MPPRPANFFVFLVETRFHR
>ENST00000368799.2|SNV-11474-G-A|7
HAETSSRGQTASSHK
>FUSION-ENST00000484767.5:338863-ENST00000426809.5:340402|795
VRMDRPAK
>FUSION-ENST00000484767.5:338863-ENST00000426809.5:340402|158
GEAYLKRK
>FUSION-ENST00000484767.5:338863-ENST00000426809.5:340402|1212
KCLIQCPTQQK
>ENST00000418766.5|INDEL-78730-C-CA|3
KNGGGLKR
>FUSION-ENST00000484767.5:338863-ENST00000426809.5:340402|2760
LRPGKVNSLTK
>ENST00000470300.5|SNV-81711-A-G|6
STNLDASENTGNKQDGKSSDK
>FUSION-ENST00000484767.5:338863-ENST00000426809.5:340402|1159
MAVMSARR
>FUSION-ENST00000484767.5:338863-ENST00000426809.5:340402|3063
ANEASGVVEKVSPVSFSLGVPFR
>FUSION-ENST00000484767.5:338863-ENST00000426809.5:340402|3220
MRGGKGR
>FUSION-ENST00000551425.1:10651-ENST00000541515.3:4141|59
MLFQRALAPSARPR
>FUSION-ENST00000484767.5:338863-ENST00000426809.5:340402|1915
SMLYQFSFHSLLGK
>FUSION-ENST00000484767.5:338863-ENST00000426809.5:340402|3470
LSHSIPCYREILCER
>FUSION-ENST00000484767.5:338863-ENST00000426809.5:340402|693
WREAVIMK
>FUSION-ENST00000484767.5:338863-ENST00000426809.5:340402|2157
TLLACLPCTRETILRHISAHIMPCL
>FUSION-ENST00000551425.1:10651-ENST00000541515.3:4141|205
MRAGPPSICCSLRPRCL
>FUSION-ENST00000484767.5:338863-ENST00000426809.5:340402|2833
HMLKPVLQCHLPRDYTAK
>FUSION-ENST00000484767.5:338863-ENST00000426809.5:340402|539
SEKQWHELIWLCMLFK
>FUSION-ENST00000484767.5:338863-ENST00000426809.5:340402|1219
DPVSINK
>FUSION-ENST00000551425.1:10651-ENST00000541515.3:4141|563
MFKMMLACG
>FUSION-ENST00000484767.5:338863-ENST00000426809.5:340402|645
MWPCSNKTSFIDTEI
>FUSION-ENST00000484767.5:338863-ENST00000426809.5:340402|1123
NSIEMSEMEIKTLRVISL
>FUSION-ENST00000484767.5:338863-ENST00000426809.5:340402|3133
MDDTVPAFEQSNCVYWSKECIDMK
>FUSION-ENST00000484767.5:338863-ENST00000426809.5:340402|1566
MFIKDIGLKFSFLVVSLPGFGIR
>FUSION-ENST00000484767.5:338863-ENST00000426809.5:340402|1592
LQKFSPML
>FUSION-ENST00000551425.1:10651-ENST00000541515.3:4141|162
CTGTEWSSGLPRSTR
>FUSION-ENST00000484767.5:338863-ENST00000426809.5:340402|3266
LQAQFRKWPCWMSIAGIK
>FUSION-ENST00000484767.5:338863-ENST00000426809.5:340402|1102
MLIFIFFIETGFAMLAR
>FUSION-ENST00000484767.5:338863-ENST00000426809.5:340402|3246
QAGNGCQSPCMELIVQTI
>FUSION-ENST00000551425.1:10651-ENST00000541515.3:4141|82
TLRSAGAAVSRASPCAAATR
>FUSION-ENST00000484767.5:338863-ENST00000426809.5:340402|1612
FFHLFVSSFISLSSGL
>FUSION-ENST00000484767.5:338863-ENST00000426809.5:340402|2705
TMASKCPRR
>ENST00000485653.1|SNV-49771-A-G|1
CSLLLCQEAVAGASCGKSTDHAFPR
>FUSION-ENST00000484767.5:338863-ENST00000426809.5:340402|3574
VVQEDCTCLLT
>FUSION-ENST00000484767.5:338863-ENST00000426809.5:340402|2161
MTLLACLPCTR
>FUSION-ENST00000484767.5:338863-ENST00000426809.5:340402|2587
VADVLSRAKMP
>ENST00000641874.1|SNV-2010-G-T|1
EEENATLLTDFVLTGFLYQPQWK
>FUSION-ENST00000484767.5:338863-ENST00000426809.5:340402|122
IQIILIIGYSKRLHVAGIVLNNLS
>FUSION-ENST00000484767.5:338863-ENST00000426809.5:340402|3213
MNQAVIVVVFARLLSLIK
>FUSION-ENST00000484767.5:338863-ENST00000426809.5:340402|1751
FLTCLFEMTPL
>FUSION-ENST00000484767.5:338863-ENST00000426809.5:340402|1168
SHHANFYIFYR
>FUSION-ENST00000551425.1:10651-ENST00000541515.3:4141|479
MRLINVD
>FUSION-ENST00000484767.5:338863-ENST00000426809.5:340402|1791
QHKEMEWHCHSYR
>ENST00000339615.9|SNV-6710-G-A|2
DVASSLPKIPGRSSQESI
>FUSION-ENST00000484767.5:338863-ENST00000426809.5:340402|1844
WVHCMFFHSPSILS
>ENST00000618853.5|SNV-12033-G-C|2
AFPPYGLHGGEPGARGLNLLIR
>FUSION-ENST00000484767.5:338863-ENST00000426809.5:340402|1522
GMYPFLLDFLVYLR
>FUSION-ENST00000484767.5:338863-ENST00000426809.5:340402|3239
MNFILSVLIVIPLLDLR
>FUSION-ENST00000551425.1:10651-ENST00000541515.3:4141|252
NIHRAHLK
>FUSION-ENST00000484767.5:338863-ENST00000426809.5:340402|2649
GPSRWRFPR
>FUSION-ENST00000484767.5:338863-ENST00000426809.5:340402|2148
MPNEQRLSSSDLLR
>FUSION-ENST00000484767.5:338863-ENST00000426809.5:340402|2411
MLGQNFLICPLE
>FUSION-ENST00000484767.5:338863-ENST00000426809.5:340402|2296
LSFFSWTYLDLHVAK
>FUSION-ENST00000484767.5:338863-ENST00000426809.5:340402|3139
FLQAQIKK
>FUSION-ENST00000484767.5:338863-ENST00000426809.5:340402|1857
SVSTMIPLC
>FUSION-ENST00000551425.1:10651-ENST00000541515.3:4141|125
RARSPQQR
>FUSION-ENST00000551425.1:10651-ENST00000541515.3:4141|101
MWAAAAAETSGPPR
>ENST00000635925.1|SNV-89832-G-A|3
KESIQAK
>FUSION-ENST00000484767.5:338863-ENST00000426809.5:340402|2349
MLSSLREK
>FUSION-ENST00000484767.5:338863-ENST00000426809.5:340402|1375
NYNRTCWR
>FUSION-ENST00000484767.5:338863-ENST00000426809.5:340402|3
LHFSPRNWCCSERCDL
>ENST00000409509.5|SNV-18615-C-A|1
GSIPAGLPQPGPLLFIEVTPRAGA
>ENST00000588072.6|MNV-21376-GA-G|1
QSSLKFLTD
>FUSION-ENST00000484767.5:338863-ENST00000426809.5:340402|929
ELSLAAACFLEEK
>FUSION-ENST00000484767.5:338863-ENST00000426809.5:340402|2010
TVLAPCWHHLELGKQPGWHFTN
>FUSION-ENST00000484767.5:338863-ENST00000426809.5:340402|3036
LFNTILSTCGHFPAAT
>ENST00000247833.11|SNV-56626-C-T|1
STSSAMSGSHQDFSVIQPIVKDCK
>ENST00000553299.5|SNV-140441-C-T|4
AYCEAHAKEDPLLTPVLASENPFR
>FUSION-ENST00000484767.5:338863-ENST00000426809.5:340402|241
MKNVLNIFLLDLFNTLAH
>FUSION-ENST00000484767.5:338863-ENST00000426809.5:340402|3170
LSWSCSSSLLLK
>FUSION-ENST00000484767.5:338863-ENST00000426809.5:340402|3476
SSTVNEMLSHSIPCYR
>ENST00000375254.8|MNV-85704-CGTGGTTTTACT-C|4
AGDIPPGKCGYSQLRLR
>ENST00000465063.5|INDEL-14135-A-AA|6
ASILPRSSPCPCISSRLLMVPML
>ENST00000394705.3|INDEL-6407-T-TT|10
RKVLWCLQYIGLGFFLLQTK
>FUSION-ENST00000484767.5:338863-ENST00000426809.5:340402|1722
MAGSNGISSSR
>ENST00000463938.5|SNV-60710-C-T|3
SGHHDSNCQVTMRR
>FUSION-ENST00000484767.5:338863-ENST00000426809.5:340402|2358
IQQFCFWVYIQR
>ENST00000360003.7|SNV-35149-G-T|1
DVAECGPQQELDLNSPLNTTLER
>FUSION-ENST00000484767.5:338863-ENST00000426809.5:340402|1815
CPFSTRINQCK
>FUSION-ENST00000484767.5:338863-ENST00000426809.5:340402|3430
ILQHVCT
>ENST00000418931.7|SNV-72-C-T|2
MMVLQVFAAPR
>FUSION-ENST00000484767.5:338863-ENST00000426809.5:340402|2338
VWEPWETGSCCLTGLK
>FUSION-ENST00000484767.5:338863-ENST00000426809.5:340402|1122
MSEMEIK
>ENST00000524959.5|SNV-21001-A-C|3
EAPCLMLASR
>FUSION-ENST00000484767.5:338863-ENST00000426809.5:340402|1314
MLHAQVRGRDGGGGK
>ENST00000624887.1|SNV-1795-G-A|3
VGATDRGSPALSSKALVR
>ENST00000436031.6|SNV-131228-G-A|1
WKNLMIWSVQPTCCRSTGHIMR
>FUSION-ENST00000484767.5:338863-ENST00000426809.5:340402|674
FELMESML
>FUSION-ENST00000484767.5:338863-ENST00000426809.5:340402|2566
GSPLATAN
>FUSION-ENST00000484767.5:338863-ENST00000426809.5:340402|1629
AVFWFHMNFK
>FUSION-ENST00000551425.1:10651-ENST00000541515.3:4141|232
EKGGGAFLNGSIACEK
>ENST00000473629.6|SNV-7630-C-G|6
LFLKMTPRMPLSALLQMLVMQNC
>FUSION-ENST00000484767.5:338863-ENST00000426809.5:340402|3339
MRFEILR
>FUSION-ENST00000484767.5:338863-ENST00000426809.5:340402|696
MVSRLVRK
>FUSION-ENST00000551425.1:10651-ENST00000541515.3:4141|241
AFPNVLAFLFNFPFCLS
>FUSION-ENST00000484767.5:338863-ENST00000426809.5:340402|3164
LGLIHLGRR
>FUSION-ENST00000484767.5:338863-ENST00000426809.5:340402|1620
CHAGALHPLTR
>FUSION-ENST00000484767.5:338863-ENST00000426809.5:340402|2455
MVQLLWKVVWRFLK
>FUSION-ENST00000484767.5:338863-ENST00000426809.5:340402|2265
ASVIGCLIPRLPTSRSANGSR
>FUSION-ENST00000551425.1:10651-ENST00000541515.3:4141|309
AHSLPFPSR
>ENST00000512257.1|SNV-376-G-A|3
GGTQGQEPQMK
>FUSION-ENST00000484767.5:338863-ENST00000426809.5:340402|1405
AELKEIETQK
>ENST00000638998.1|SNV-727-G-A|7
KQFIRSVGEGTINGLLGK
>ENST00000259989.7|SNV-6535-G-A|2
KAGPQAHMQQVTSSLK
>FUSION-ENST00000484767.5:338863-ENST00000426809.5:340402|948
VKDAEVLFFPSGLPTR
>FUSION-ENST00000484767.5:338863-ENST00000426809.5:340402|2683
FWSDCFSHP
>FUSION-ENST00000484767.5:338863-ENST00000426809.5:340402|683
NRVATLAFSR
>FUSION-ENST00000551425.1:10651-ENST00000541515.3:4141|532
NTKELDINNKEPQWVALNI
>FUSION-ENST00000551425.1:10651-ENST00000541515.3:4141|425
IYLEREGSMQGSMLCFLSSS
>FUSION-ENST00000551425.1:10651-ENST00000541515.3:4141|251
ATPPHFTTSLDFSLLPVPLQFNPV
>FUSION-ENST00000551425.1:10651-ENST00000541515.3:4141|628
VSAASAAAADATSPR
>FUSION-ENST00000436857.5:230-ENST00000479267.2:74466|21
NSDLEKR
>FUSION-ENST00000484767.5:338863-ENST00000426809.5:340402|339
HFLNWLGR
>ENST00000360104.7|SNV-273599-G-A|3
AKTESCPGQEEPKLEEQNGSK
>FUSION-ENST00000551425.1:10651-ENST00000541515.3:4141|207
MRAGPPSICCSLRPR
>FUSION-ENST00000484767.5:338863-ENST00000426809.5:340402|3172
RSATFSLGR
>FUSION-ENST00000484767.5:338863-ENST00000426809.5:340402|367
MESRGLLDELVDFSVYPVDRR
>ENST00000262644.9|SNV-27567-A-G|3
ARSSYSEKTPR
>ENST00000272091.8|INDEL-14039-A-AA|1
ADSYLFIVSTIYNLHNVDS
>FUSION-ENST00000484767.5:338863-ENST00000426809.5:340402|2320
MWWSKTGVGNMR
>FUSION-ENST00000484767.5:338863-ENST00000426809.5:340402|822
MVMLEPEWGTLEEEEVGGRGLGGR
>ENST00000319653.14|MNV-108867-GAGAACGGGCCTCCAGA-G|3
NAQMLSR
>FUSION-ENST00000484767.5:338863-ENST00000426809.5:340402|1456
FFETNENK
>FUSION-ENST00000484767.5:338863-ENST00000426809.5:340402|2746
AWLRHVIIEQERAGQTCGMGL
>FUSION-ENST00000484767.5:338863-ENST00000426809.5:340402|3669
MFDVIISIVSGR
>FUSION-ENST00000484767.5:338863-ENST00000426809.5:340402|1227
MPIIPALWEAWVRGSLEPR
>FUSION-ENST00000484767.5:338863-ENST00000426809.5:340402|1797
PMFPMFLTIFLASI
>FUSION-ENST00000436857.5:230-ENST00000479267.2:74466|29
QISIQHRQTQSNLTIEK
>FUSION-ENST00000484767.5:338863-ENST00000426809.5:340402|625
ARAHLNEGGEGAGSPYCCVVSLSAR
>FUSION-ENST00000484767.5:338863-ENST00000426809.5:340402|1891
PLAAHRPTPAIATTK
>FUSION-ENST00000484767.5:338863-ENST00000426809.5:340402|2312
MQIDGTSSGSRK
>FUSION-ENST00000484767.5:338863-ENST00000426809.5:340402|2371
ESSMEIPQK
>ENST00000434116.6|SNV-12758-C-T|4
MGPQERWLFRTK
>ENST00000375337.4|SNV-26490-G-C|5
GKIYSLNQGYAK
>FUSION-ENST00000484767.5:338863-ENST00000426809.5:340402|2174
MDGLELQQIPK
>FUSION-ENST00000484767.5:338863-ENST00000426809.5:340402|1683
VMPRFSSR
>ENST00000473629.6|SNV-7630-C-G|1
MLVMQNC
>FUSION-ENST00000484767.5:338863-ENST00000426809.5:340402|1922
SSSLGTILF
>ENST00000487874.1|SNV-39437-C-T|3
NKGILCKPVTQTKATSCKPHTQHK
>FUSION-ENST00000484767.5:338863-ENST00000426809.5:340402|3343
MSASCALLEL
>FUSION-ENST00000484767.5:338863-ENST00000426809.5:340402|2811
MSTWLWAR
>FUSION-ENST00000484767.5:338863-ENST00000426809.5:340402|1077
VGQAGLELLTSR
>FUSION-ENST00000484767.5:338863-ENST00000426809.5:340402|959
LCVQHDS
>FUSION-ENST00000551425.1:10651-ENST00000541515.3:4141|139
QRPRPQR
>FUSION-ENST00000484767.5:338863-ENST00000426809.5:340402|487
MFQNWSTRSYLP
>ENST00000374861.7|INDEL-9899-C-CA|4
AFRLSTYLIQHQKNSHWR
>FUSION-ENST00000389048.8:646488-ENST00000262539.7:40914|3
ELKPGENSPRQTPIFDPTETR
>FUSION-ENST00000551425.1:10651-ENST00000541515.3:4141|583
GGGSERARGSR
>FUSION-ENST00000484767.5:338863-ENST00000426809.5:340402|2731
MDKLNFSPE
>FUSION-ENST00000484767.5:338863-ENST00000426809.5:340402|3512
CYPTAFHATEKYFVKGR
>ENST00000434116.6|SNV-12758-C-T|2
GPQERWLFRTK
>FUSION-ENST00000484767.5:338863-ENST00000426809.5:340402|1392
ESRKDPK
>ENST00000344646.10|SNV-46391-C-T|5
LLSPLRCFAPMSLHNSLVKPER
>FUSION-ENST00000484767.5:338863-ENST00000426809.5:340402|1013
ACVCERLTPLVCVCVCVREIDSPR
>FUSION-ENST00000484767.5:338863-ENST00000426809.5:340402|754
GNACFIWSEGIGPDLRRPR
>FUSION-ENST00000551425.1:10651-ENST00000541515.3:4141|360
MDICSIGTEKGGDVRESGELK
>ENST00000484312.1|SNV-23736-C-T|1
LHFSLFG
>ENST00000478311.1|SNV-5897-G-T|5
ICNVSGENILR
>FUSION-ENST00000484767.5:338863-ENST00000426809.5:340402|2999
MQERECK
>FUSION-ENST00000484767.5:338863-ENST00000426809.5:340402|2987
QGEQCTLL
>FUSION-ENST00000484767.5:338863-ENST00000426809.5:340402|2275
LRLHPCDHSPRALCLCWQK
>ENST00000530384.5|SNV-6032-G-C|7
VLVHTTLPSQQVQALLEGTGR
>FUSION-ENST00000551425.1:10651-ENST00000541515.3:4141|248
HTEFCKK
>FUSION-ENST00000551425.1:10651-ENST00000541515.3:4141|528
LICFHHLRR
>FUSION-ENST00000484767.5:338863-ENST00000426809.5:340402|1781
GFIHWTFSSTTCNQA
>FUSION-ENST00000484767.5:338863-ENST00000426809.5:340402|1458
MFFETNENKDTTYQNLWDTFK
>FUSION-ENST00000484767.5:338863-ENST00000426809.5:340402|2641
WPYMSWHRPKGR
>FUSION-ENST00000484767.5:338863-ENST00000426809.5:340402|3375
STIKSNTK
>FUSION-ENST00000484767.5:338863-ENST00000426809.5:340402|311
MWLHLAFSSNDN
>FUSION-ENST00000484767.5:338863-ENST00000426809.5:340402|2405
MSFRIPRALE
>FUSION-ENST00000484767.5:338863-ENST00000426809.5:340402|3111
WMIQFQPLSKVIVSTGVKNVLT
>FUSION-ENST00000484767.5:338863-ENST00000426809.5:340402|3365
LFVWFWNIHENVQAQQRSLRK
>FUSION-ENST00000484767.5:338863-ENST00000426809.5:340402|2519
GLDFPPPFFFL
>FUSION-ENST00000551425.1:10651-ENST00000541515.3:4141|71
APTAVGGSPGGCAQAGVGARAATPR
>FUSION-ENST00000484767.5:338863-ENST00000426809.5:340402|417
HFCYAPASGLSDIAGQC
>FUSION-ENST00000484767.5:338863-ENST00000426809.5:340402|2158
TLLACLPCTRETILR
>FUSION-ENST00000484767.5:338863-ENST00000426809.5:340402|716
SEFCMITVNGEGENG
>FUSION-ENST00000484767.5:338863-ENST00000426809.5:340402|2753
ILFQLKRR
>FUSION-ENST00000484767.5:338863-ENST00000426809.5:340402|2295
MLSFFSWTYLDLHVAKSTLLHK
>FUSION-ENST00000484767.5:338863-ENST00000426809.5:340402|1296
KIILCKY
>ENST00000637849.1|SNV-76229-T-C|1
FLCQPRNSIGSVR
>FUSION-ENST00000484767.5:338863-ENST00000426809.5:340402|703
FSFLLPSR
>FUSION-ENST00000551425.1:10651-ENST00000541515.3:4141|44
MWLPSSDHK
>FUSION-ENST00000484767.5:338863-ENST00000426809.5:340402|945
DAEVLFFPSGLPTRENHHFSR
>FUSION-ENST00000484767.5:338863-ENST00000426809.5:340402|1559
VVCISVGSVVISPLSFFIVSI
>FUSION-ENST00000484767.5:338863-ENST00000426809.5:340402|932
EAVEAGNLCWDRLHLPYMVS
>ENST00000638998.1|SNV-727-G-A|5
QFIRSVGEGTINGLLGKLLETR
>FUSION-ENST00000484767.5:338863-ENST00000426809.5:340402|1506
STRQKVNK
>FUSION-ENST00000484767.5:338863-ENST00000426809.5:340402|160
IHPELRGEAYLKR
>FUSION-ENST00000551425.1:10651-ENST00000541515.3:4141|65
PRRGAACAGLSPSLCTR
>ENST00000252245.6|SNV-6044-T-G|5
LLREYQERMNIK
>FUSION-ENST00000484767.5:338863-ENST00000426809.5:340402|3265
KWPCWMSIAGIK
>FUSION-ENST00000484767.5:338863-ENST00000426809.5:340402|1531
FVAGMGVVGKNVFAEITMEQISK
>FUSION-ENST00000484767.5:338863-ENST00000426809.5:340402|1052
SSFFIALCNFQR
>ENST00000344646.10|SNV-46391-C-T|6
NRLLSPLRCFAPMSLHNSLVKPER
>FUSION-ENST00000484767.5:338863-ENST00000426809.5:340402|3374
MSTIKSNTKVR
>FUSION-ENST00000484767.5:338863-ENST00000426809.5:340402|1954
SVSLADCIAVIFIYTFLHM
>FUSION-ENST00000484767.5:338863-ENST00000426809.5:340402|920
TDMQSLHTPPPFIQQSSTFHCERFR
>ENST00000515144.5|SNV-263262-C-T|1
AAASLIRFPSPHGRLR
>FUSION-ENST00000484767.5:338863-ENST00000426809.5:340402|610
MVTLLQLLLIAIPK
>FUSION-ENST00000484767.5:338863-ENST00000426809.5:340402|2005
MALSLWGCF
>FUSION-ENST00000484767.5:338863-ENST00000426809.5:340402|1893
DQVAIYIQIFPVLYFRREIR
>FUSION-ENST00000551425.1:10651-ENST00000541515.3:4141|210
SGTHWRTIQHAVIIGAGLGMR
>FUSION-ENST00000484767.5:338863-ENST00000426809.5:340402|433
HCFCYSFSFSLVESTR
>FUSION-ENST00000484767.5:338863-ENST00000426809.5:340402|1543
ESREKTLMPP
>FUSION-ENST00000484767.5:338863-ENST00000426809.5:340402|3675
MNHSHIR
>FUSION-ENST00000484767.5:338863-ENST00000426809.5:340402|2888
MAYYTLIIWGNSILSLLR
>ENST00000310454.10|SNV-147591-G-A|2
IPIPVDR
>FUSION-ENST00000484767.5:338863-ENST00000426809.5:340402|3595
RCHSRILVAR
>FUSION-ENST00000484767.5:338863-ENST00000426809.5:340402|401
MCQFKDQWGK
>FUSION-ENST00000484767.5:338863-ENST00000426809.5:340402|287
NNEFLLIGRWTCRV
>FUSION-ENST00000484767.5:338863-ENST00000426809.5:340402|293
MKNNEFLLIGR
>FUSION-ENST00000484767.5:338863-ENST00000426809.5:340402|3425
CAHSYGSTIEIVTYPLLEINQEK
>ENST00000272091.8|INDEL-14039-A-AA|4
KKMSIIR
>ENST00000378802.5|SNV-17640-G-A|6
YFPNPEEFQPERFFPK
>FUSION-ENST00000484767.5:338863-ENST00000426809.5:340402|2102
DCHLVISCEVSAPASLLYDHTCSLK
>FUSION-ENST00000484767.5:338863-ENST00000426809.5:340402|3481
MPVYIHLILCSVASHLLL
>FUSION-ENST00000551425.1:10651-ENST00000541515.3:4141|19
GCSLEGESVCRGHPRPHGCWGLTGR
>FUSION-ENST00000484767.5:338863-ENST00000426809.5:340402|1321
MQAFSSYSAPYPCWLILTPAMLFR
>FUSION-ENST00000484767.5:338863-ENST00000426809.5:340402|3633
EIEAALLLIWK
>FUSION-ENST00000484767.5:338863-ENST00000426809.5:340402|1039
EVSFLAC
>FUSION-ENST00000484767.5:338863-ENST00000426809.5:340402|2351
ENVVYTYNGMLSSLREK
>FUSION-ENST00000484767.5:338863-ENST00000426809.5:340402|2212
HTVFWRHSRK
>FUSION-ENST00000484767.5:338863-ENST00000426809.5:340402|116
LHVAGIVLNNLS
>FUSION-ENST00000551425.1:10651-ENST00000541515.3:4141|87
TEPPMTLRSAGAAVSR
>FUSION-ENST00000484767.5:338863-ENST00000426809.5:340402|1258
MRKLYNK
>FUSION-ENST00000484767.5:338863-ENST00000426809.5:340402|3194
KFLISFFSFK
>ENST00000509092.5|SNV-38313-G-T|4
VSLKSNPPSASLKLSTCMK
>FUSION-ENST00000484767.5:338863-ENST00000426809.5:340402|381
GCLLSEGCVLLSPVIELSTTFCQ
>FUSION-ENST00000484767.5:338863-ENST00000426809.5:340402|3701
MQKNSYLIGGLWFYFC
>FUSION-ENST00000484767.5:338863-ENST00000426809.5:340402|3314
MRAKVVHAVFIFTCHVCPILL
>FUSION-ENST00000484767.5:338863-ENST00000426809.5:340402|1962
MTPSPHK
>FUSION-ENST00000484767.5:338863-ENST00000426809.5:340402|2880
RAESELW
>FUSION-ENST00000551425.1:10651-ENST00000541515.3:4141|592
NGSGGNSHGGGRRSSHFHA
>FUSION-ENST00000484767.5:338863-ENST00000426809.5:340402|2776
AKTCDHR
>FUSION-ENST00000484767.5:338863-ENST00000426809.5:340402|2251
TLIGAVKEMSSKK
>FUSION-ENST00000551425.1:10651-ENST00000541515.3:4141|3
GRLLAGK
>FUSION-ENST00000484767.5:338863-ENST00000426809.5:340402|274
MDVYLFPLEK
>ENST00000334463.4|INDEL-30448-A-AA|1
NTGSLGGVGRTGR
>FUSION-ENST00000484767.5:338863-ENST00000426809.5:340402|3085
VWPPDWGVQPLPSTGFYVPRKDR
>ENST00000526220.1|SNV-24019-C-T|1
FCRDRNQITYR
>FUSION-ENST00000484767.5:338863-ENST00000426809.5:340402|2775
MAKTCDHRAR
>FUSION-ENST00000484767.5:338863-ENST00000426809.5:340402|2118
VYTSARVHVCIIFCYLLP
>ENST00000539008.6|SNV-52979-G-A|3
SSVSDLVNSLTSEMLMLSPGSK
>FUSION-ENST00000484767.5:338863-ENST00000426809.5:340402|1
NWCCSERCDL
>FUSION-ENST00000484767.5:338863-ENST00000426809.5:340402|3203
MFMSGDPGESLTGK
>FUSION-ENST00000484767.5:338863-ENST00000426809.5:340402|749
MTIRFFKYYFYLL
>FUSION-ENST00000484767.5:338863-ENST00000426809.5:340402|877
MRLSSVR
>FUSION-ENST00000551425.1:10651-ENST00000541515.3:4141|78
MCGIQGRRAPR
>FUSION-ENST00000551425.1:10651-ENST00000541515.3:4141|621
AADGGASPER
>FUSION-ENST00000484767.5:338863-ENST00000426809.5:340402|620
NRAGDQG
>FUSION-ENST00000551425.1:10651-ENST00000541515.3:4141|426
NASAPGFVL
>FUSION-ENST00000484767.5:338863-ENST00000426809.5:340402|1560
MVVCISVGSVVISPLSFFIVSI
>FUSION-ENST00000484767.5:338863-ENST00000426809.5:340402|2299
VLENKSC
>FUSION-ENST00000484767.5:338863-ENST00000426809.5:340402|3008
MEWETSRNLMAFLCWIISK
>FUSION-ENST00000551425.1:10651-ENST00000541515.3:4141|437
WRFLGPSQDTPLCR
>FUSION-ENST00000484767.5:338863-ENST00000426809.5:340402|1096
LVSSSWDQVIPCLGLMKCWDYR
>FUSION-ENST00000484767.5:338863-ENST00000426809.5:340402|672
MGKYASVGGQWE
>FUSION-ENST00000484767.5:338863-ENST00000426809.5:340402|1242
SHHCIPSWAAEQDSVSK
>FUSION-ENST00000484767.5:338863-ENST00000426809.5:340402|1799
AFLSLGMPMFPMFLTIFLASI
>FUSION-ENST00000484767.5:338863-ENST00000426809.5:340402|419
MSEAKHFCYAPASGLSDIAGQC
>FUSION-ENST00000484767.5:338863-ENST00000426809.5:340402|1411
LGKAISTIVGS
>ENST00000375337.4|SNV-26490-G-C|1
IYSLNQGYAKYFDAATTEYVQKK
>ENST00000358897.8|SNV-133470-T-C|5
IEILAPQNGLCNARFGSATEK
>FUSION-ENST00000484767.5:338863-ENST00000426809.5:340402|3413
LRLGLSK
>FUSION-ENST00000484767.5:338863-ENST00000426809.5:340402|1632
RAVFWFHMNFKVVFSNSVK
>FUSION-ENST00000484767.5:338863-ENST00000426809.5:340402|2540
GLELGQRICISSK
>FUSION-ENST00000484767.5:338863-ENST00000426809.5:340402|801
CLAIGYRAR
>FUSION-ENST00000484767.5:338863-ENST00000426809.5:340402|1460
DLALTTPPFPLSPFQGLREK
>FUSION-ENST00000484767.5:338863-ENST00000426809.5:340402|2054
LQFRAHYLLVIPGLSAMVGIV
>ENST00000443996.6|SNV-131220-G-A|3
IITVNFAINDLYFFSK
>FUSION-ENST00000484767.5:338863-ENST00000426809.5:340402|1507
GYFNTPLSTLDRSTRQK
>FUSION-ENST00000484767.5:338863-ENST00000426809.5:340402|505
MTPGDQVQSIERRGVHSFLSGK
>FUSION-ENST00000484767.5:338863-ENST00000426809.5:340402|1743
RCLVFCSCDSLLR
>FUSION-ENST00000484767.5:338863-ENST00000426809.5:340402|2194
SQIDGLDLK
>FUSION-ENST00000484767.5:338863-ENST00000426809.5:340402|2673
MSQKYGK
>FUSION-ENST00000551425.1:10651-ENST00000541515.3:4141|452
LSKRIPIAFGNT
>FUSION-ENST00000484767.5:338863-ENST00000426809.5:340402|2795
RVAEWRGEWPASTVIPSLSWPK
>FUSION-ENST00000484767.5:338863-ENST00000426809.5:340402|1316
MLHAQVRGR
>ENST00000464951.1|SNV-2537-C-T|2
MASRLLHRHI
>FUSION-ENST00000484767.5:338863-ENST00000426809.5:340402|738
RENNGIK
>FUSION-ENST00000484767.5:338863-ENST00000426809.5:340402|3480
PVYIHLILCSVASHLLL
>FUSION-ENST00000484767.5:338863-ENST00000426809.5:340402|2807
TWYWNLA
>ENST00000272342.6|SNV-5918-G-C|4
LKTQTQEEELMKLAK
>FUSION-ENST00000551425.1:10651-ENST00000541515.3:4141|446
IPIAFGNT
>FUSION-ENST00000484767.5:338863-ENST00000426809.5:340402|3210
QLQGLLILMNSFQML
>ENST00000360104.7|SNV-273599-G-A|2
TESCPGQEEPK
>FUSION-ENST00000484767.5:338863-ENST00000426809.5:340402|3175
RLSWSCSSSLLLK
>FUSION-ENST00000484767.5:338863-ENST00000426809.5:340402|1714
HTDFHNG
>ENST00000618853.5|SNV-12033-G-C|3
AFPPYGLHGGEPGAR
>ENST00000394705.3|INDEL-6407-T-TT|9
KVLWCLQYIGLGFFLLQTK
>FUSION-ENST00000484767.5:338863-ENST00000426809.5:340402|16
GSYTFHQGTGAAAR
>FUSION-ENST00000551425.1:10651-ENST00000541515.3:4141|407
IINGPRVKLLEYINPFIHLYSAK
>FUSION-ENST00000484767.5:338863-ENST00000426809.5:340402|778
TLEMFNPEKIRLENEK
>FUSION-ENST00000484767.5:338863-ENST00000426809.5:340402|2569
NPAPYYLTF
>FUSION-ENST00000484767.5:338863-ENST00000426809.5:340402|1373
TCWRKEHTGCNCVSQSQFLFWLR
>FUSION-ENST00000551425.1:10651-ENST00000541515.3:4141|394
MCVVWPWIFVVLEQRREEM
>FUSION-ENST00000484767.5:338863-ENST00000426809.5:340402|1253
LGAVTHACNPSTLGGR
>FUSION-ENST00000484767.5:338863-ENST00000426809.5:340402|3663
RPCLKIEK
>FUSION-ENST00000484767.5:338863-ENST00000426809.5:340402|3396
PGLFLVR
>FUSION-ENST00000484767.5:338863-ENST00000426809.5:340402|2403
MEGDRER
>FUSION-ENST00000484767.5:338863-ENST00000426809.5:340402|2132
SCCPGWSAVAQSR
>ENST00000465654.5|SNV-111396-G-C|2
INCIPDQPPTKATCHQR
>FUSION-ENST00000484767.5:338863-ENST00000426809.5:340402|2171
DGLELQQIPKSCFLHCQ
>ENST00000615012.1|SNV-13328-C-G|4
RASTSQLPFAEAPAERR
>FUSION-ENST00000484767.5:338863-ENST00000426809.5:340402|1443
MSEQCCFFSKNILSFSVSIFH
>FUSION-ENST00000484767.5:338863-ENST00000426809.5:340402|145
MRSSCSSYLEGSFR
>ENST00000278856.8|SNV-8163-C-G|3
GLEHKVYLKSQLNCVLLSGR
>FUSION-ENST00000484767.5:338863-ENST00000426809.5:340402|2600
LEDLISHPDCSDSCMALKQSSHR
>FUSION-ENST00000484767.5:338863-ENST00000426809.5:340402|3632
EIEAALLLIWKNFSGLDR
>FUSION-ENST00000484767.5:338863-ENST00000426809.5:340402|254
MELFIFLSDDFVLA
>FUSION-ENST00000551425.1:10651-ENST00000541515.3:4141|63
RGAACAGLSPSLCTRLFFTFNQK
>FUSION-ENST00000484767.5:338863-ENST00000426809.5:340402|2386
GSSYSSFTSQF
>FUSION-ENST00000484767.5:338863-ENST00000426809.5:340402|2541
MGLELGQRICISSK
>FUSION-ENST00000484767.5:338863-ENST00000426809.5:340402|1786
EWHCHSYR
>FUSION-ENST00000354725.8:338863-ENST00000426809.5:340402|76
ELVLQREMR
>FUSION-ENST00000484767.5:338863-ENST00000426809.5:340402|2429
MLSDTSQSQDK
>ENST00000272342.6|SNV-5918-G-C|3
TQTQEEELMK
>FUSION-ENST00000484767.5:338863-ENST00000426809.5:340402|3575
SSERVVQEDCTCLLT
>ENST00000256797.9|SNV-17947-G-A|1
HPNMLRYFCTERGPQFHYIALELCR
>FUSION-ENST00000551425.1:10651-ENST00000541515.3:4141|447
DILDRERR
>FUSION-ENST00000484767.5:338863-ENST00000426809.5:340402|2669
YGKIIHFIYTSKHVWILLFNGTMR
>ENST00000472866.6|SNV-30624-G-A|7
MEKEQSYKNAVTNYK
>FUSION-ENST00000484767.5:338863-ENST00000426809.5:340402|848
AAKIKTR
>FUSION-ENST00000551425.1:10651-ENST00000541515.3:4141|428
MWVRIYLEREGSMQGSMLCFLSSS
>FUSION-ENST00000551425.1:10651-ENST00000541515.3:4141|202
AGPPSICCSLRPR
>FUSION-ENST00000484767.5:338863-ENST00000426809.5:340402|996
MVEREQGTKVSEK
>FUSION-ENST00000484767.5:338863-ENST00000426809.5:340402|219
FTYFHLKKGTEAPYFGFLLLSC
>FUSION-ENST00000551425.1:10651-ENST00000541515.3:4141|388
MVAHWLELSR
>FUSION-ENST00000484767.5:338863-ENST00000426809.5:340402|186
SLLLSFTKIR
>FUSION-ENST00000484767.5:338863-ENST00000426809.5:340402|1431
TLHWVLK
>FUSION-ENST00000484767.5:338863-ENST00000426809.5:340402|3449
TLKFCLLSSKLPEWSR
>ENST00000341413.8|SNV-2039-G-C|2
LMVTGACGHSRR
>ENST00000409198.5|SNV-170661-G-C|1
HADLVNTELKYKETYEK
>FUSION-ENST00000484767.5:338863-ENST00000426809.5:340402|1251
GGQITRSGDR
>FUSION-ENST00000551425.1:10651-ENST00000541515.3:4141|109
EAPREPARPAGAAGIRWLFLQ
>FUSION-ENST00000484767.5:338863-ENST00000426809.5:340402|1318
LFRIQSIL
>FUSION-ENST00000484767.5:338863-ENST00000426809.5:340402|415
YYFLTLCNI
>FUSION-ENST00000484767.5:338863-ENST00000426809.5:340402|2416
WVRSSEEGKGASLSLCQH
>ENST00000242310.4|INDEL-4147-C-CGG|1
NGELEPLFIVTI
>FUSION-ENST00000551425.1:10651-ENST00000541515.3:4141|149
WQWKAQGLTPR
>FUSION-ENST00000484767.5:338863-ENST00000426809.5:340402|3187
MEKFSSGRWHLSFR
>FUSION-ENST00000484767.5:338863-ENST00000426809.5:340402|2376
SKNQFIIFFNPQTFDMQASTISEQI
>ENST00000361654.8|SNV-81116-C-T|2
LEVTCTDHQREITSLK
>ENST00000256509.7|SNV-169275-C-T|1
CDLHLKHSLKLSWSK
>FUSION-ENST00000551623.1:10651-ENST00000541515.3:4141|5
RSGGRGK
>FUSION-ENST00000484767.5:338863-ENST00000426809.5:340402|1137
DPFDCCMETRLERAQMR
>FUSION-ENST00000484767.5:338863-ENST00000426809.5:340402|3657
MCLSHLVIFTFQTLLLLYLLW
>FUSION-ENST00000484767.5:338863-ENST00000426809.5:340402|2607
LNGPTSFFGASCLFGIHPLLK
>FUSION-ENST00000484767.5:338863-ENST00000426809.5:340402|3486
ELELEVEPGDKTELLK
>FUSION-ENST00000484767.5:338863-ENST00000426809.5:340402|166
SLSSESPIYSLFPFF
>FUSION-ENST00000484767.5:338863-ENST00000426809.5:340402|2842
ICFIFSLHLLTR
>FUSION-ENST00000484767.5:338863-ENST00000426809.5:340402|3025
GENILDRK
>FUSION-ENST00000484767.5:338863-ENST00000426809.5:340402|1439
FIALNAHKRK
>FUSION-ENST00000484767.5:338863-ENST00000426809.5:340402|1335
HISNGALVAFGWNISSLWR
>FUSION-ENST00000484767.5:338863-ENST00000426809.5:340402|2082
RTRASLSHFAPPFSVR
>FUSION-ENST00000484767.5:338863-ENST00000426809.5:340402|2889
LIIQVQMIH
>FUSION-ENST00000484767.5:338863-ENST00000426809.5:340402|1779
IAFCLIYFSLSC
>FUSION-ENST00000484767.5:338863-ENST00000426809.5:340402|2934
MCRECRNNSSK
>FUSION-ENST00000484767.5:338863-ENST00000426809.5:340402|1260
YISLVSHYGCLEPGKGGR
>FUSION-ENST00000484767.5:338863-ENST00000426809.5:340402|2513
CLCVKSCILK
>FUSION-ENST00000484767.5:338863-ENST00000426809.5:340402|3034
MLSCFNTDETR
>FUSION-ENST00000484767.5:338863-ENST00000426809.5:340402|1020
MCARACVCER
>FUSION-ENST00000484767.5:338863-ENST00000426809.5:340402|1269
MSKQNQLAR
>FUSION-ENST00000484767.5:338863-ENST00000426809.5:340402|626
SLATWTVDSNFSLYQLTWNKKDQE
>FUSION-ENST00000484767.5:338863-ENST00000426809.5:340402|2694
SCKNTSTK
>FUSION-ENST00000551425.1:10651-ENST00000541515.3:4141|494
CVPVVTQLPSTRL
>FUSION-ENST00000484767.5:338863-ENST00000426809.5:340402|3168
SATFSLGR
>FUSION-ENST00000484767.5:338863-ENST00000426809.5:340402|2684
RFWSDCFSHP
>FUSION-ENST00000484767.5:338863-ENST00000426809.5:340402|3736
MTLLSHALPTSIVFLVVLR
>FUSION-ENST00000484767.5:338863-ENST00000426809.5:340402|183
IRSTPPLQAGTEVPGMRQPW
>FUSION-ENST00000484767.5:338863-ENST00000426809.5:340402|2497
LSVSALK
>ENST00000223210.5|SNV-9969-G-C|1
AELEDPGGDGAIPAMYLDCISHLR
>FUSION-ENST00000484767.5:338863-ENST00000426809.5:340402|2792
VAEWRGEWPASTVIPSLSWPK
>ENST00000448257.6|SNV-13599-G-A|5
VYTHEAITLWYRSPEVLLR
>FUSION-ENST00000484767.5:338863-ENST00000426809.5:340402|2494
WRKNSVIVISR
>ENST00000306749.4|SNV-5353-A-G|2
RVYAAILNAGTNTDGFK
>ENST00000369701.8|SNV-201554-G-C|1
LYDFNLGSVTQSSLWR
>FUSION-ENST00000484767.5:338863-ENST00000426809.5:340402|3003
AFLCWIISK
>FUSION-ENST00000484767.5:338863-ENST00000426809.5:340402|1712
TIRLSGFVDEETAQRNGVALS
>ENST00000242310.4|INDEL-4147-C-CGG|11
VEGTKIVFGKQLIENVR
>FUSION-ENST00000484767.5:338863-ENST00000426809.5:340402|3232
MTKEALRK
>FUSION-ENST00000484767.5:338863-ENST00000426809.5:340402|2813
YTGALCKLLYK
>FUSION-ENST00000484767.5:338863-ENST00000426809.5:340402|1136
METRLER
>ENST00000533169.1|SNV-35949-A-G|6
AALLLMVNGKILR
>FUSION-ENST00000484767.5:338863-ENST00000426809.5:340402|1842
FFHSPSILS
>FUSION-ENST00000484767.5:338863-ENST00000426809.5:340402|519
KGGMGKYR
>FUSION-ENST00000551425.1:10651-ENST00000541515.3:4141|334
MKKADHR
>FUSION-ENST00000484767.5:338863-ENST00000426809.5:340402|3315
HPPLCKCGILLEMSLCSK
>FUSION-ENST00000484767.5:338863-ENST00000426809.5:340402|1445
MSEQCCFFSK
>ENST00000342992.10|SNV-300288-C-T|1
INNLTESDQGEYVCEISGEGGMSK
>FUSION-ENST00000484767.5:338863-ENST00000426809.5:340402|2388
LQNLHCYIKRGSSYSSFTSQF
>FUSION-ENST00000484767.5:338863-ENST00000426809.5:340402|1455
FFETNENKDTTYQNLWDTFK
>FUSION-ENST00000484767.5:338863-ENST00000426809.5:340402|120
MGIAKSDNDDTDNINNR
>FUSION-ENST00000484767.5:338863-ENST00000426809.5:340402|1850
SRSRHLYSEPLEK
>FUSION-ENST00000484767.5:338863-ENST00000426809.5:340402|2057
QFPCPSLPSSWDYRR
>FUSION-ENST00000484767.5:338863-ENST00000426809.5:340402|3360
YSGQGAISIEAVIKTVTVPR
>FUSION-ENST00000484767.5:338863-ENST00000426809.5:340402|1129
LDDCECLQVQMNSIEMSEMEIKTLR
>FUSION-ENST00000484767.5:338863-ENST00000426809.5:340402|2900
MSYVQGMQK
>FUSION-ENST00000484767.5:338863-ENST00000426809.5:340402|2640
MSWHRPK
>FUSION-ENST00000484767.5:338863-ENST00000426809.5:340402|917
MQSLHTPPPFIQQSSTFHCERFR
>FUSION-ENST00000484767.5:338863-ENST00000426809.5:340402|2630
ASCFIGPRDDK
>ENST00000471975.2|SNV-60710-C-T|4
MFPGPNQMSGHHDSNCQVT
>ENST00000515144.5|SNV-263262-C-T|12
ERIWTAKEMAAASLIR
>ENST00000566838.2|SNV-56003-G-A|2
IASIQPGGFLTSR
>FUSION-ENST00000484767.5:338863-ENST00000426809.5:340402|3157
KSCLKEMDILINHFSLR
>FUSION-ENST00000551425.1:10651-ENST00000541515.3:4141|516
EDRLPPFLSFLPPWGGEIQK
>FUSION-ENST00000484767.5:338863-ENST00000426809.5:340402|1239
QNKKNSSFVNSVIYSFLR
>FUSION-ENST00000484767.5:338863-ENST00000426809.5:340402|2459
CAYTLRK
>FUSION-ENST00000484767.5:338863-ENST00000426809.5:340402|559
MDNKEKPR
>FUSION-ENST00000484767.5:338863-ENST00000426809.5:340402|2897
KNTGKSYWR
>FUSION-ENST00000484767.5:338863-ENST00000426809.5:340402|1641
PPALFFWLR
>ENST00000540651.5|SNV-14976-G-A|1
AREELMRMLAEDELR
>ENST00000454349.7|INDEL-221681-C-CA|3
NGWGEEVDQTKKQQLGK
>FUSION-ENST00000484767.5:338863-ENST00000426809.5:340402|1951
THLSLTILPHFHPCLRPECLSLMK
>FUSION-ENST00000484767.5:338863-ENST00000426809.5:340402|3186
EKFSSGRWHLSFR
>FUSION-ENST00000484767.5:338863-ENST00000426809.5:340402|1226
PIIPALWEAWVRGSLEPR
>ENST00000366756.4|SNV-20315-C-A|1
TGECKCRVGWQGR
>FUSION-ENST00000484767.5:338863-ENST00000426809.5:340402|2793
AKNPTLRE
>FUSION-ENST00000484767.5:338863-ENST00000426809.5:340402|1218
MPFIIPVI
>FUSION-ENST00000484767.5:338863-ENST00000426809.5:340402|3700
QKNSYLIGGLWFYFC
>FUSION-ENST00000484767.5:338863-ENST00000426809.5:340402|2822
VWQQAPR
>FUSION-ENST00000484767.5:338863-ENST00000426809.5:340402|1064
MRFIHVTGCSR
>FUSION-ENST00000484767.5:338863-ENST00000426809.5:340402|931
LHLPYMVS
>FUSION-ENST00000484767.5:338863-ENST00000426809.5:340402|3378
GAYASIQVR
>FUSION-ENST00000484767.5:338863-ENST00000426809.5:340402|3458
MHLLVSSETWQEYR
>FUSION-ENST00000484767.5:338863-ENST00000426809.5:340402|1980
FPLVPLLPLVCYLFLPRWK
>FUSION-ENST00000484767.5:338863-ENST00000426809.5:340402|2771
ARESRSDLWDGFMSWGIYG
>FUSION-ENST00000484767.5:338863-ENST00000426809.5:340402|1538
VPVPPCTSGRIR
>ENST00000536324.4|SNV-16937-A-C|3
FPCLLCSK
>FUSION-ENST00000484767.5:338863-ENST00000426809.5:340402|400
CQFKDQWGK
>ENST00000478311.1|SNV-5897-G-T|2
MICNVSGENILRWLTGRTTHPYGC
>FUSION-ENST00000484767.5:338863-ENST00000426809.5:340402|3225
PLNEVPHFLLFL
>FUSION-ENST00000484767.5:338863-ENST00000426809.5:340402|2173
DGLELQQIPK
>ENST00000528180.5|SNV-19446-C-A|4
DHALRLWNIK
>FUSION-ENST00000484767.5:338863-ENST00000426809.5:340402|2714
MHLSQNGMTMASK
>FUSION-ENST00000484767.5:338863-ENST00000426809.5:340402|1119
MSEMEIKTLRVISL
>ENST00000375254.8|MNV-85704-CGTGGTTTTACT-C|1
CGYSQLRLRLAI
>FUSION-ENST00000484767.5:338863-ENST00000426809.5:340402|3116
LGIQKWMIQFQPLSK
>FUSION-ENST00000484767.5:338863-ENST00000426809.5:340402|359
QVLHASCATVMSDAVVRTQRACSR
>ENST00000423312.6|SNV-37701-G-T|1
WASAAQTIHSSLPLKPRTASATTR
>ENST00000473629.6|SNV-7630-C-G|3
MPLSALLQMLVMQNC
>FUSION-ENST00000551425.1:10651-ENST00000541515.3:4141|279
YYGASGTSVRAGWAR
>FUSION-ENST00000551425.1:10651-ENST00000541515.3:4141|416
FAIPCISGR
>FUSION-ENST00000484767.5:338863-ENST00000426809.5:340402|3287
PPHLANIVLFFVETGSQLCCPGWS
>FUSION-ENST00000484767.5:338863-ENST00000426809.5:340402|1401
TLQKINESR
>FUSION-ENST00000484767.5:338863-ENST00000426809.5:340402|935
MEAVEAGNLCWDR
>FUSION-ENST00000484767.5:338863-ENST00000426809.5:340402|2486
TFPPIHEMK
>FUSION-ENST00000484767.5:338863-ENST00000426809.5:340402|2567
WYIKGSPLATAN
>FUSION-ENST00000551425.1:10651-ENST00000541515.3:4141|215
EGWRSQR
>FUSION-ENST00000484767.5:338863-ENST00000426809.5:340402|3050
MGNFQKSDGFSLLDYFQKQHLSR
>FUSION-ENST00000484767.5:338863-ENST00000426809.5:340402|688
KNRVATLAFSR
>ENST00000242310.4|MNV-4141-AAT-A|2
VEGTKIVFGKQLIESA
>ENST00000264639.9|MNV-345-GAGCACTCCC-G|1
TAAAAAERELDTVTLEDIKEHVK
>FUSION-ENST00000484767.5:338863-ENST00000426809.5:340402|2085
HGGPEMRR
>ENST00000378714.7|SNV-19042-G-C|3
VTPHSVNSGK
>ENST00000256509.7|SNV-169275-C-T|3
LHMLELHCESKCDLHLKHSLK
>FUSION-ENST00000551425.1:10651-ENST00000541515.3:4141|397
CVVWPWIFVVLEQR
>FUSION-ENST00000484767.5:338863-ENST00000426809.5:340402|260
MAAKSQK
>FUSION-ENST00000484767.5:338863-ENST00000426809.5:340402|2784
MLEGRDLVCLVTAEPTITLPR
>FUSION-ENST00000484767.5:338863-ENST00000426809.5:340402|2418
WVRSSEEGK
>FUSION-ENST00000484767.5:338863-ENST00000426809.5:340402|2027
LAGSLIAALIMVLRQC
>ENST00000471975.2|SNV-60710-C-T|3
FPGPNQMSGHHDSNCQVT
>FUSION-ENST00000484767.5:338863-ENST00000426809.5:340402|227
FLILRHSDIIKPVLLSWP
>FUSION-ENST00000484767.5:338863-ENST00000426809.5:340402|3704
EKRESCLLPPAR
>ENST00000486481.1|SNV-7914-G-T|2
MLINRKSL
>ENST00000343411.8|SNV-57592-C-G|2
YSKVLEAHLGDPKPRPLPACAR
>FUSION-ENST00000631211.1:415-ENST00000433655.5:11571|1
GLRMSWKE
>ENST00000638998.1|SNV-727-G-A|2
LLETRVLSQEEIEIVK
>FUSION-ENST00000484767.5:338863-ENST00000426809.5:340402|2462
RCAYTLR
>FUSION-ENST00000484767.5:338863-ENST00000426809.5:340402|3241
MTHGLTFLPK
>FUSION-ENST00000484767.5:338863-ENST00000426809.5:340402|3069
MNSCPPAS
>FUSION-ENST00000484767.5:338863-ENST00000426809.5:340402|3158
SWPVSDLRKSCLK
>FUSION-ENST00000551425.1:10651-ENST00000541515.3:4141|271
AGGPEPAR
>ENST00000316610.7|SNV-795-G-A|2
VAVHHAEAKALAR
>ENST00000261435.11|INDEL-63570-C-CA|1
QIDFGKVPKT
>FUSION-ENST00000484767.5:338863-ENST00000426809.5:340402|1072
MCVFWQGR
>FUSION-ENST00000484767.5:338863-ENST00000426809.5:340402|759
HVLYGPKELDQILEGLGCQIVEF
>FUSION-ENST00000551425.1:10651-ENST00000541515.3:4141|250
MHTEFCK
>FUSION-ENST00000551425.1:10651-ENST00000541515.3:4141|362
MDICSIGTEKGGDVR
>FUSION-ENST00000484767.5:338863-ENST00000426809.5:340402|3668
FDVIISIVSGR
>FUSION-ENST00000484767.5:338863-ENST00000426809.5:340402|730
MGNSGRGGGRWQR
>FUSION-ENST00000484767.5:338863-ENST00000426809.5:340402|3332
LNSEEKESGK
>FUSION-ENST00000484767.5:338863-ENST00000426809.5:340402|3292
MIAWSDGIAGGAREVSCSQQVSAS
>FUSION-ENST00000484767.5:338863-ENST00000426809.5:340402|1027
MCGRARMCAR
>FUSION-ENST00000484767.5:338863-ENST00000426809.5:340402|2226
QLLCVGDVHIRRMPYLF
>FUSION-ENST00000484767.5:338863-ENST00000426809.5:340402|533
NMGIGKRTACDLQSPSQTHLQR
>ENST00000432129.1|SNV-2561-A-C|1
HCHVGSFPCGCPHDLVLGVDGR
>FUSION-ENST00000484767.5:338863-ENST00000426809.5:340402|2629
MLPLDMPGAL
>FUSION-ENST00000484767.5:338863-ENST00000426809.5:340402|218
KGTEAPYFGFLLLSC
>FUSION-ENST00000484767.5:338863-ENST00000426809.5:340402|2979
ETTSQISHPFQPDLTGFK
>FUSION-ENST00000484767.5:338863-ENST00000426809.5:340402|779
TLEMFNPEKIR
>FUSION-ENST00000484767.5:338863-ENST00000426809.5:340402|1674
VFMVLGLTFKSLIHLELIFV
>FUSION-ENST00000484767.5:338863-ENST00000426809.5:340402|1407
QEITKIRAELK
>FUSION-ENST00000484767.5:338863-ENST00000426809.5:340402|1983
MFPLVPLLPLVCYLFLPR
>FUSION-ENST00000484767.5:338863-ENST00000426809.5:340402|2060
FKQFPCPSLPSSWDYRR
>FUSION-ENST00000551623.1:10651-ENST00000541515.3:4141|6
SDKARGR
>FUSION-ENST00000484767.5:338863-ENST00000426809.5:340402|3720
PLRSQSFMKPQP
>FUSION-ENST00000484767.5:338863-ENST00000426809.5:340402|1618
VVFSNSVKK
>FUSION-ENST00000484767.5:338863-ENST00000426809.5:340402|1793
FLTIFLASI
>FUSION-ENST00000551425.1:10651-ENST00000541515.3:4141|497
MCVPVVTQLPSTR
>FUSION-ENST00000484767.5:338863-ENST00000426809.5:340402|3606
HQIFSVDETAFYWKK
>FUSION-ENST00000484767.5:338863-ENST00000426809.5:340402|884
GSRAGSQPGALEDM
>FUSION-ENST00000484767.5:338863-ENST00000426809.5:340402|3370
IGFRNRLFVWFWNIHENVQAQQR
>FUSION-ENST00000551425.1:10651-ENST00000541515.3:4141|619
AADGGASPERRAGGAGR
>FUSION-ENST00000484767.5:338863-ENST00000426809.5:340402|3326
HGERGLRE
>ENST00000637849.1|SNV-76229-T-C|5
KMFLCQPR
>FUSION-ENST00000484767.5:338863-ENST00000426809.5:340402|1186
PSPQLLIKILIRAR
>FUSION-ENST00000484767.5:338863-ENST00000426809.5:340402|1007
FSRADLLCIK
>FUSION-ENST00000551425.1:10651-ENST00000541515.3:4141|484
ECPSCKTR
>ENST00000269499.10|SNV-41588-G-C|1
NKGKPQTEKEK
>FUSION-ENST00000484767.5:338863-ENST00000426809.5:340402|2547
TLGFGDSTR
>FUSION-ENST00000484767.5:338863-ENST00000426809.5:340402|347
MLSEKTAIGGNMQDPARHFLNWLGR
>FUSION-ENST00000484767.5:338863-ENST00000426809.5:340402|1015
ERHHITPPSHSFPKFSR
>ENST00000399881.8|INDEL-126701-A-AC|1
SHHGNPHHRILAN
>FUSION-ENST00000551425.1:10651-ENST00000541515.3:4141|261
GVREPGAR
>FUSION-ENST00000484767.5:338863-ENST00000426809.5:340402|709
HLWEDSGNK
>ENST00000221166.10|SNV-4037-C-G|2
SAVEEKGK
>FUSION-ENST00000484767.5:338863-ENST00000426809.5:340402|407
WPHNFPR
>FUSION-ENST00000484767.5:338863-ENST00000426809.5:340402|1771
KTEECISPKWQSVGFIK
>ENST00000509092.5|SNV-38313-G-T|1
SNPPSASLKLSTCMKSNILL
>FUSION-ENST00000484767.5:338863-ENST00000426809.5:340402|796
EKVRMDRPAK
>ENST00000624887.1|SNV-1795-G-A|2
GSPALSSK
>FUSION-ENST00000484767.5:338863-ENST00000426809.5:340402|3684
MLLFQLFR
>FUSION-ENST00000484767.5:338863-ENST00000426809.5:340402|2229
MQLLCVGDVHIRR
>FUSION-ENST00000484767.5:338863-ENST00000426809.5:340402|863
KFTPPLR
>FUSION-ENST00000484767.5:338863-ENST00000426809.5:340402|2928
ALMYFSLFFSK
>ENST00000361762.3|SNV-3766-G-A|1
DFFTPQQHDKSKKPK
>FUSION-ENST00000484767.5:338863-ENST00000426809.5:340402|300
MANHSYPRK
>ENST00000525979.5|SNV-155209-T-C|1
SHLQGSIFTPAI
>ENST00000509092.5|SNV-38313-G-T|6
KVSLKSNPPSASLK
>FUSION-ENST00000484767.5:338863-ENST00000426809.5:340402|1870
QALNYSHLEK
>FUSION-ENST00000484767.5:338863-ENST00000426809.5:340402|2103
LASFGTRKAAR
>FUSION-ENST00000484767.5:338863-ENST00000426809.5:340402|1630
CTLCRLVTYVYMCHAGALHPLTR
>FUSION-ENST00000484767.5:338863-ENST00000426809.5:340402|332
MSQGLGEESQKGITKMVR
>FUSION-ENST00000484767.5:338863-ENST00000426809.5:340402|2718
KTLIFFNFAHSYHICSSHPL
>ENST00000316629.8|SNV-13599-G-A|1
SARYSTPVDIWSIGTIFAELATK
>ENST00000470300.5|SNV-81711-A-G|3
MVNPVTSSCVLNMLEGSEGEK
>FUSION-ENST00000484767.5:338863-ENST00000426809.5:340402|825
VQLCLATQRED
>FUSION-ENST00000484767.5:338863-ENST00000426809.5:340402|1782
LCEWQNRGFIHWTFSSTTCNQA
>ENST00000361924.6|SNV-83589-G-A|3
EEELKALENRLESESAAK
>FUSION-ENST00000484767.5:338863-ENST00000426809.5:340402|2126
QRDFGGKII
>FUSION-ENST00000484767.5:338863-ENST00000426809.5:340402|3081
LRASACQYLKIGSR
>FUSION-ENST00000484767.5:338863-ENST00000426809.5:340402|414
MASRFYFP
>ENST00000515144.5|SNV-263262-C-T|11
IWTAKEMAAASLIR
>FUSION-ENST00000484767.5:338863-ENST00000426809.5:340402|3039
GRSVRSFLPPEFSD
>FUSION-ENST00000484767.5:338863-ENST00000426809.5:340402|3353
ERAECSYMGREDTVR
>FUSION-ENST00000484767.5:338863-ENST00000426809.5:340402|3307
MSLCSKEGVWVVILKGK
>FUSION-ENST00000484767.5:338863-ENST00000426809.5:340402|3542
MKWNLVPAKML
>FUSION-ENST00000484767.5:338863-ENST00000426809.5:340402|596
ANAILDPQLAQDSSYSG
>FUSION-ENST00000484767.5:338863-ENST00000426809.5:340402|889
CCKSLQIFEKVSNG
>FUSION-ENST00000484767.5:338863-ENST00000426809.5:340402|1140
LYHIDQLLVTLSLRHSQ
>FUSION-ENST00000484767.5:338863-ENST00000426809.5:340402|3395
MPGLFLVRSGGWC
>FUSION-ENST00000484767.5:338863-ENST00000426809.5:340402|2810
STWLWAR
>FUSION-ENST00000484767.5:338863-ENST00000426809.5:340402|634
QVSSFYIWLPGVCQNTSWKWR
>FUSION-ENST00000484767.5:338863-ENST00000426809.5:340402|2634
DFMASCFIGPRDDK
>ENST00000433608.6|SNV-30987-G-A|2
DMRGWQQK
>ENST00000283943.9|SNV-125524-G-A|1
LCTATEQLNLQVDGGAECLVEIR
>FUSION-ENST00000484767.5:338863-ENST00000426809.5:340402|2355
DKENVVYTYNGMLSSLR
>FUSION-ENST00000484767.5:338863-ENST00000426809.5:340402|3086
MVWPPDWGVQPLPSTGFYVPRKDR
>FUSION-ENST00000484767.5:338863-ENST00000426809.5:340402|2469
KDSGLHTH
>FUSION-ENST00000484767.5:338863-ENST00000426809.5:340402|1365
KTGLCSPKHNTTDPTSPELGCGSQK
>ENST00000515144.5|SNV-263262-C-T|8
EMAAASLIRFPSPHGR
>FUSION-ENST00000484767.5:338863-ENST00000426809.5:340402|1845
MWVHCMFFHSPSILS
>FUSION-ENST00000484767.5:338863-ENST00000426809.5:340402|3554
MMLNLLCLCSVKGTAKPV
>FUSION-ENST00000484767.5:338863-ENST00000426809.5:340402|544
LTINQIQ
>FUSION-ENST00000484767.5:338863-ENST00000426809.5:340402|1049
KEQPCLR
>FUSION-ENST00000484767.5:338863-ENST00000426809.5:340402|304
QNSLFLK
>FUSION-ENST00000551425.1:10651-ENST00000541515.3:4141|226
RGVVPCK
>FUSION-ENST00000551425.1:10651-ENST00000541515.3:4141|10
AGRDSPALTPPFCFVPR
>ENST00000476522.5|SNV-32145-G-C|2
AQLEHHSKMISSK
>FUSION-ENST00000484767.5:338863-ENST00000426809.5:340402|3429
QSDHSTLHQPVPVCIWHYFK
>FUSION-ENST00000484767.5:338863-ENST00000426809.5:340402|478
RAAVSIAL
>FUSION-ENST00000484767.5:338863-ENST00000426809.5:340402|659
QHASERVGELFLERGK
>FUSION-ENST00000484767.5:338863-ENST00000426809.5:340402|1435
QERSKIDTLTSQLK
>FUSION-ENST00000484767.5:338863-ENST00000426809.5:340402|114
SDNDDTDNINNRI
>FUSION-ENST00000484767.5:338863-ENST00000426809.5:340402|2259
AVCFSFLCL
>FUSION-ENST00000551425.1:10651-ENST00000541515.3:4141|74
ASPCAAATR
>ENST00000378802.5|SNV-17640-G-A|3
FFPKNAQGRHPYAYVPFSAGPR
>FUSION-ENST00000484767.5:338863-ENST00000426809.5:340402|1654
WMVAEYPEIR
>ENST00000278856.8|SNV-8163-C-G|1
SQLNCVLLSGR
>FUSION-ENST00000484767.5:338863-ENST00000426809.5:340402|1523
CRGMYPFLLDFLVYLRR
>FUSION-ENST00000551425.1:10651-ENST00000541515.3:4141|322
MTCMWQPPEPEDMQPRAESEADPLR
>FUSION-ENST00000484767.5:338863-ENST00000426809.5:340402|7
ESPSARKLHFSPR
>ENST00000512921.4|SNV-116382-G-A|6
ATFESQMSVMRGQILNLTQALRDR
>FUSION-ENST00000484767.5:338863-ENST00000426809.5:340402|564
TTIMTCIRNLRHV
>FUSION-ENST00000551425.1:10651-ENST00000541515.3:4141|227
MRGVVPCK
>FUSION-ENST00000484767.5:338863-ENST00000426809.5:340402|2933
CRECRNNSSK
>FUSION-ENST00000484767.5:338863-ENST00000426809.5:340402|2129
MQRDFGGK
>FUSION-ENST00000484767.5:338863-ENST00000426809.5:340402|2946
HWPMRSK
>FUSION-ENST00000484767.5:338863-ENST00000426809.5:340402|3042
WLCLNASVLSPFLWLSQR
>FUSION-ENST00000436857.5:230-ENST00000479267.2:74466|20
NSDLEKREGR
>ENST00000334463.4|INDEL-30448-A-AA|4
IQKNTGSLGGVGR
>FUSION-ENST00000484767.5:338863-ENST00000426809.5:340402|3680
MLLFQLFRVAMNHSHIRW
>FUSION-ENST00000484767.5:338863-ENST00000426809.5:340402|1987
ILVCFVHCYVYLPSM
>FUSION-ENST00000484767.5:338863-ENST00000426809.5:340402|2359
YNYHRIQQFCFWVYIQRK
>FUSION-ENST00000484767.5:338863-ENST00000426809.5:340402|743
MLKIQRNNYR
>ENST00000517378.1|SNV-877969-G-A|1
APFQLRQGRGHCEIHPLR
>FUSION-ENST00000551425.1:10651-ENST00000541515.3:4141|462
NGVPPSKRK
>FUSION-ENST00000551425.1:10651-ENST00000541515.3:4141|552
CVSTYLVRSCLK
>ENST00000276594.3|SNV-12919-G-T|3
YYRDNHLKYTPCVDK
>FUSION-ENST00000484767.5:338863-ENST00000426809.5:340402|12
EVRCNACFTGGVR
>ENST00000375337.4|SNV-26490-G-C|2
IYSLNQGYAKYFDAATTEYVQK
>FUSION-ENST00000484767.5:338863-ENST00000426809.5:340402|2051
MLARLVSNSLPQAFHLPRPPK
>ENST00000647821.1|SNV-35622-G-A|3
DIHNYIK
>FUSION-ENST00000484767.5:338863-ENST00000426809.5:340402|405
WPHNFPRIEHR
>FUSION-ENST00000484767.5:338863-ENST00000426809.5:340402|3594
CHSRILVAR
>FUSION-ENST00000484767.5:338863-ENST00000426809.5:340402|1080
GPISARR
>ENST00000277225.10|SNV-140239-G-C|5
MESSSSDDEDKEEEINSK
>FUSION-ENST00000484767.5:338863-ENST00000426809.5:340402|1720
MAGSNGISSSRSLR
>FUSION-ENST00000484767.5:338863-ENST00000426809.5:340402|3229
MRLPFSCPLAFFFPSPFLSFR
>FUSION-ENST00000484767.5:338863-ENST00000426809.5:340402|2808
STWLWARTWYWNLA
>FUSION-ENST00000484767.5:338863-ENST00000426809.5:340402|3320
LWDCSPGQR
>FUSION-ENST00000484767.5:338863-ENST00000426809.5:340402|1823
GNEYSQIN
>ENST00000394705.3|INDEL-6407-T-TT|5
DSTSSHGKREPR
>FUSION-ENST00000484767.5:338863-ENST00000426809.5:340402|928
MELSLAAACFLEEKSNSAWPHR
>FUSION-ENST00000484767.5:338863-ENST00000426809.5:340402|2964
FGRHLRHNCILSVILFHH
>FUSION-ENST00000484767.5:338863-ENST00000426809.5:340402|1275
MLCSYSLHTESE
>FUSION-ENST00000484767.5:338863-ENST00000426809.5:340402|1549
ILFFGCVSAR
>ENST00000319653.14|MNV-108867-GAGAACGGGCCTCCAGA-G|18
RMQLRLIK
>FUSION-ENST00000484767.5:338863-ENST00000426809.5:340402|3434
AQTILAGVFLQNSSSFTLLR
>FUSION-ENST00000551425.1:10651-ENST00000541515.3:4141|529
LICFHHLR
>FUSION-ENST00000484767.5:338863-ENST00000426809.5:340402|2973
RRHSFSPGTGQGH
>FUSION-ENST00000484767.5:338863-ENST00000426809.5:340402|2561
MRTLTFAFPDSFYMNNANVKR
>ENST00000618975.1|SNV-5731-C-T|2
LATVLFGACDGELVMTK
>FUSION-ENST00000484767.5:338863-ENST00000426809.5:340402|1998
VCILLACLSLSTRMLNCEK
>FUSION-ENST00000484767.5:338863-ENST00000426809.5:340402|3545
ESYFMKWNLVPAKML
>FUSION-ENST00000484767.5:338863-ENST00000426809.5:340402|1780
MIAFCLIYFSLSC
>FUSION-ENST00000484767.5:338863-ENST00000426809.5:340402|1986
MMAAVILFICLCIYLFL
>FUSION-ENST00000484767.5:338863-ENST00000426809.5:340402|1085
NGITILVYLFFLR
>FUSION-ENST00000551425.1:10651-ENST00000541515.3:4141|141
QQQPPREQR
>ENST00000256509.7|SNV-169275-C-T|2
CDLHLKHSLK
>FUSION-ENST00000484767.5:338863-ENST00000426809.5:340402|1972
MQVSVLK
>ENST00000392842.5|SNV-99121-G-C|3
QQFPQLTTTR
>FUSION-ENST00000484767.5:338863-ENST00000426809.5:340402|225
HSDIIKPVLLSWP
>FUSION-ENST00000484767.5:338863-ENST00000426809.5:340402|2892
MVTVTCSC
>ENST00000530384.5|SNV-6032-G-C|2
WSWYTPLYPASRCR
>ENST00000569958.5|SNV-13050-C-T|2
IGVVGGLDFEKVQEQLGNDENIR
>FUSION-ENST00000484767.5:338863-ENST00000426809.5:340402|2014
LSLLLLNHGNNK
>ENST00000374861.7|INDEL-9899-C-CA|2
LSTYLIQHQKNSHWREAFSLY
>FUSION-ENST00000484767.5:338863-ENST00000426809.5:340402|1828
CSLSAWNCCAGRK
>FUSION-ENST00000484767.5:338863-ENST00000426809.5:340402|3649
KLKQPYCLYGK
>ENST00000326317.11|SNV-10416-G-A|1
WQWETHDPWVCAPDSVLEEK
>FUSION-ENST00000484767.5:338863-ENST00000426809.5:340402|2557
TLTFAFPDSFYMNNANVKRFEGEG
>FUSION-ENST00000484767.5:338863-ENST00000426809.5:340402|1517
MYPFLLDFLVYLRR
>FUSION-ENST00000484767.5:338863-ENST00000426809.5:340402|360
QVLHASCATVMSDAVVRTQR
>FUSION-ENST00000484767.5:338863-ENST00000426809.5:340402|2064
IIIGLLLSSKNR
>FUSION-ENST00000484767.5:338863-ENST00000426809.5:340402|3219
CLGFDKWWWACAW
>ENST00000284885.8|SNV-172883-G-A|1
IQSIWHTACAK
>FUSION-ENST00000484767.5:338863-ENST00000426809.5:340402|2013
MTVLAPCWHHLELGK
>FUSION-ENST00000484767.5:338863-ENST00000426809.5:340402|2552
NNANVKRFEGEG
>ENST00000262644.9|SNV-27567-A-G|4
ARSSYSEK
>FUSION-ENST00000484767.5:338863-ENST00000426809.5:340402|2058
QFPCPSLPSSWDYR
>FUSION-ENST00000484767.5:338863-ENST00000426809.5:340402|1322
LQPETCPKI
>FUSION-ENST00000551425.1:10651-ENST00000541515.3:4141|624
GRGTPRAADGGASPER
>ENST00000635293.1|SNV-14014-C-T|2
KKPLDGEYFTL
>ENST00000616836.4|SNV-5731-C-T|5
HPEKLATVLFGACDGEVR
>FUSION-ENST00000484767.5:338863-ENST00000426809.5:340402|523
CSGAFYNFVLFFGGKKGGMGK
>FUSION-ENST00000484767.5:338863-ENST00000426809.5:340402|2025
NTPLEATFVWGFLLLLLNWLI
>FUSION-ENST00000484767.5:338863-ENST00000426809.5:340402|1404
AELKEIETQKTLQK
>FUSION-ENST00000484767.5:338863-ENST00000426809.5:340402|2824
DYTAKKQPQLTAIHPPDYIPLYHSL
>FUSION-ENST00000551425.1:10651-ENST00000541515.3:4141|263
LPTYSAPAARARGVR
>FUSION-ENST00000484767.5:338863-ENST00000426809.5:340402|583
FSRDGLDLLTS
>ENST00000517378.1|SNV-877969-G-A|2
APFQLRQGR
>ENST00000635749.1|SNV-526955-G-A|3
RMTYLITLIL
>FUSION-ENST00000484767.5:338863-ENST00000426809.5:340402|1141
LYHIDQLLVTLSLR
>FUSION-ENST00000484767.5:338863-ENST00000426809.5:340402|2270
KKASVIGCLIPR
>FUSION-ENST00000484767.5:338863-ENST00000426809.5:340402|2018
VIAAAHEFRR
>FUSION-ENST00000484767.5:338863-ENST00000426809.5:340402|462
MLMVKSS
>FUSION-ENST00000484767.5:338863-ENST00000426809.5:340402|2706
MTMASKCPRR
>FUSION-ENST00000484767.5:338863-ENST00000426809.5:340402|1415
MYVMLGK
>FUSION-ENST00000484767.5:338863-ENST00000426809.5:340402|1038
MTVSVCR
>ENST00000641575.1|SNV-111386-C-A|1
VLCGEWIETMWDCMEVAGK
>FUSION-ENST00000484767.5:338863-ENST00000426809.5:340402|705
SAASGHFP
>FUSION-ENST00000484767.5:338863-ENST00000426809.5:340402|1621
MCHAGALHPLTR
>FUSION-ENST00000484767.5:338863-ENST00000426809.5:340402|3023
MAGPGCRR
>FUSION-ENST00000484767.5:338863-ENST00000426809.5:340402|3079
ASACQYLKIGSR
>FUSION-ENST00000484767.5:338863-ENST00000426809.5:340402|2262
SANGSRGLVLDLFSVP
>FUSION-ENST00000484767.5:338863-ENST00000426809.5:340402|2297
MLSFFSWTYLDLHVAK
>FUSION-ENST00000484767.5:338863-ENST00000426809.5:340402|1176
SLFPVAQFLCCWGGHQPFYKS
>FUSION-ENST00000484767.5:338863-ENST00000426809.5:340402|767
TEGNSKKQNK
>FUSION-ENST00000484767.5:338863-ENST00000426809.5:340402|2981
CKLALLLALRR
>FUSION-ENST00000551425.1:10651-ENST00000541515.3:4141|396
MCVVWPWIFVVLEQRR
>ENST00000319653.14|MNV-108867-GAGAACGGGCCTCCAGA-G|25
LFSQQEK
>FUSION-ENST00000484767.5:338863-ENST00000426809.5:340402|691
EAVIMKNR
>FUSION-ENST00000484767.5:338863-ENST00000426809.5:340402|2619
YFRGKLIMESLVNK
>FUSION-ENST00000484767.5:338863-ENST00000426809.5:340402|3288
MPPHLANIVLFFVETGSQLCCPGWS
>FUSION-ENST00000494614.5:93615-ENST00000273666.10:410403|1
VLTTLILILVCAWHWRNRFN
>FUSION-ENST00000484767.5:338863-ENST00000426809.5:340402|3727
LVVGRPQR
>FUSION-ENST00000484767.5:338863-ENST00000426809.5:340402|612
PFLTHSWPRIQATQDR
>ENST00000277225.10|SNV-140239-G-C|4
MESSSSDDEDKEEEINSKAEDR
>ENST00000637849.1|SNV-76229-T-C|4
KMFLCQPRNSIGSVR
>ENST00000540651.5|SNV-14976-G-A|2
AREELMR
>FUSION-ENST00000484767.5:338863-ENST00000426809.5:340402|2815
CFLKYTGALCKLLYK
>FUSION-ENST00000484767.5:338863-ENST00000426809.5:340402|1195
MVAHAYNPSTLGGLGERIT
>FUSION-ENST00000484767.5:338863-ENST00000426809.5:340402|2942
SKNNPQK
>FUSION-ENST00000484767.5:338863-ENST00000426809.5:340402|1190
PSPQLLIK
>FUSION-ENST00000484767.5:338863-ENST00000426809.5:340402|2021
MVIAAAHEFR
>FUSION-ENST00000484767.5:338863-ENST00000426809.5:340402|632
QVSSFYIWLPGVCQNTSWKWRLAR
>ENST00000592447.5|MNV-21376-GA-G|6
MVNSVALNGVAVASALK
>ENST00000355703.3|SNV-10276-G-A|2
KQLPWFCLSQPVLKPLEYSQYEMR
>FUSION-ENST00000551425.1:10651-ENST00000541515.3:4141|35
LQLAAPLPNSAHTASPHAMEMRR
>ENST00000529035.1|SNV-29023-G-C|4
LFQSTVLGFFYIYCTFYLSSQR
>FUSION-ENST00000551425.1:10651-ENST00000541515.3:4141|257
AHRASWR
>FUSION-ENST00000484767.5:338863-ENST00000426809.5:340402|2737
LLLSSSLFK
>ENST00000503204.1|SNV-750100-G-T|2
QTCISSCPVKER
>FUSION-ENST00000484767.5:338863-ENST00000426809.5:340402|55
MLWLRAPIHWCCCDSVGFFHLER
>FUSION-ENST00000484767.5:338863-ENST00000426809.5:340402|2131
SWSYDIYFCWLGH
>ENST00000355703.3|SNV-10276-G-A|1
QLPWFCLSQPVLKPLEYSQYEMR
>FUSION-ENST00000484767.5:338863-ENST00000426809.5:340402|1202
MFVLSCDMYIKYIHLQCLHLSC
>FUSION-ENST00000484767.5:338863-ENST00000426809.5:340402|442
LSAGKIK
>FUSION-ENST00000484767.5:338863-ENST00000426809.5:340402|1534
HKFVAGMGVVGK
>ENST00000361762.3|SNV-3766-G-A|3
DFFTPQQHDK
>FUSION-ENST00000484767.5:338863-ENST00000426809.5:340402|549
RLLFWYG
>FUSION-ENST00000551425.1:10651-ENST00000541515.3:4141|399
LHWILKTHLV
>FUSION-ENST00000484767.5:338863-ENST00000426809.5:340402|213
MTTVSGKYTCK
>FUSION-ENST00000484767.5:338863-ENST00000426809.5:340402|449
CVRLNLISALRPDSSSTISFSVCLR
>FUSION-ENST00000551425.1:10651-ENST00000541515.3:4141|610
VGCAAWARER
>FUSION-ENST00000402711.6:95379-ENST00000389048.8:698058|79
DVIINQVYRRK
>FUSION-ENST00000484767.5:338863-ENST00000426809.5:340402|881
FYMVRRNWTR
>FUSION-ENST00000484767.5:338863-ENST00000426809.5:340402|2456
VQLLWKVVWR
>FUSION-ENST00000484767.5:338863-ENST00000426809.5:340402|3208
MDICKVGYSFSWDIPV
>FUSION-ENST00000484767.5:338863-ENST00000426809.5:340402|1425
IDTLTSQLKELEK
>FUSION-ENST00000484767.5:338863-ENST00000426809.5:340402|2357
IQQFCFWVYIQRK
>FUSION-ENST00000551425.1:10651-ENST00000541515.3:4141|545
RPSSSLFILSSSLGRR
>FUSION-ENST00000484767.5:338863-ENST00000426809.5:340402|1894
MDQVAIYIQIFPVLYFRREIR
>FUSION-ENST00000484767.5:338863-ENST00000426809.5:340402|1843
MFFHSPSILS
>FUSION-ENST00000484767.5:338863-ENST00000426809.5:340402|344
PGLLVVE
>ENST00000566983.5|SNV-13050-C-T|4
IKIGVVGGLDFEK
>FUSION-ENST00000551425.1:10651-ENST00000541515.3:4141|432
FPHPQLTVSSKNASAPGFVL
>FUSION-ENST00000551425.1:10651-ENST00000541515.3:4141|464
NGVPPSKR
>FUSION-ENST00000551425.1:10651-ENST00000541515.3:4141|357
GGDVRESGELKASALK
>FUSION-ENST00000484767.5:338863-ENST00000426809.5:340402|439
MGVQSVGQEACFGVLCLVLDNDSR
>FUSION-ENST00000484767.5:338863-ENST00000426809.5:340402|1094
MKCWDYRCEPQHLALSLNFR
>FUSION-ENST00000484767.5:338863-ENST00000426809.5:340402|1491
LITMLWGRK
>FUSION-ENST00000484767.5:338863-ENST00000426809.5:340402|3160
SWPVSDLR
>FUSION-ENST00000551425.1:10651-ENST00000541515.3:4141|520
TIWVGGCGRHPQTCFPAPGR
>ENST00000548135.1|SNV-20749-A-C|3
MFIRSWYSRR
>FUSION-ENST00000484767.5:338863-ENST00000426809.5:340402|2648
FPRRQLQR
>FUSION-ENST00000484767.5:338863-ENST00000426809.5:340402|270
MDVYLFPLEKGHRSTLLR
>FUSION-ENST00000484767.5:338863-ENST00000426809.5:340402|1150
GKFGKSDIPVLEGPCVCAR
>FUSION-ENST00000484767.5:338863-ENST00000426809.5:340402|3732
MEFSELAFITHLK
>FUSION-ENST00000484767.5:338863-ENST00000426809.5:340402|1489
LITMLWGRKGCSYLHLTSENTK
>FUSION-ENST00000484767.5:338863-ENST00000426809.5:340402|1087
LPLFLKQP
>FUSION-ENST00000551425.1:10651-ENST00000541515.3:4141|576
QLAGAAAAAGKGTLAPRRPALEPAR
>ENST00000457545.7|INDEL-28669-C-CGTG|2
NWRAFDVFKEFSHLEDFPFDAEY
>FUSION-ENST00000484767.5:338863-ENST00000426809.5:340402|2814
YTGALCK
>ENST00000317802.9|SNV-436-A-G|2
NGFPGEEAHGLGGEK
>FUSION-ENST00000484767.5:338863-ENST00000426809.5:340402|2508
NTLPSADQK
>FUSION-ENST00000551425.1:10651-ENST00000541515.3:4141|558
GFWSSGRGGG
>FUSION-ENST00000484767.5:338863-ENST00000426809.5:340402|229
MFSQFNHLVVSRIQGSNCNL
>ENST00000521971.5|SNV-5731-C-T|2
LATVLFGACDGEVGDDKTVK
>FUSION-ENST00000484767.5:338863-ENST00000426809.5:340402|714
ITVNGEGENG
>ENST00000528856.5|SNV-44923-G-C|2
NGYRAPANGFR
>FUSION-ENST00000551425.1:10651-ENST00000541515.3:4141|533
NTKELDINNK
>ENST00000540831.1|SNV-52979-G-A|12
LMLSPGSK
>ENST00000361762.3|SNV-3766-G-A|4
DHKDFFTPQQHDKSK
>FUSION-ENST00000484767.5:338863-ENST00000426809.5:340402|1236
MVVKHIFSRSFIHELV
>FUSION-ENST00000484767.5:338863-ENST00000426809.5:340402|3662
HEPQSYK
>FUSION-ENST00000484767.5:338863-ENST00000426809.5:340402|2594
SGPLHSPTLFRSQFSSC
>ENST00000616836.4|SNV-5731-C-T|3
LATVLFGACDGEVR
>FUSION-ENST00000436857.5:230-ENST00000479267.2:74466|3
EQLNRCVTMSKK
>FUSION-ENST00000484767.5:338863-ENST00000426809.5:340402|309
MGDLSLFWHTP
>FUSION-ENST00000484767.5:338863-ENST00000426809.5:340402|2721
MKLALKC
>FUSION-ENST00000484767.5:338863-ENST00000426809.5:340402|893
ACAHARVYVR
>FUSION-ENST00000484767.5:338863-ENST00000426809.5:340402|266
STLLRLPTLVVLGLNCWEVD
>FUSION-ENST00000551425.1:10651-ENST00000541515.3:4141|458
VCLLANAK
>FUSION-ENST00000551425.1:10651-ENST00000541515.3:4141|381
SFLKCVWCGHGYL
>ENST00000376718.8|SNV-59534-G-T|2
VINPVEQSDANVEFRESSSSLLLK
>FUSION-ENST00000551425.1:10651-ENST00000541515.3:4141|152
EPSSQSPSSPSSSSWSRHR
>FUSION-ENST00000484767.5:338863-ENST00000426809.5:340402|3346
GREDTVRAVR
>FUSION-ENST00000484767.5:338863-ENST00000426809.5:340402|3526
MKQHQGLR
>FUSION-ENST00000484767.5:338863-ENST00000426809.5:340402|1078
HYHTWLIFVFLVETGFHR
>FUSION-ENST00000484767.5:338863-ENST00000426809.5:340402|3302
EGVWVVILKGKVK
>FUSION-ENST00000484767.5:338863-ENST00000426809.5:340402|2697
PLYFDIILHLQKSCK
>FUSION-ENST00000484767.5:338863-ENST00000426809.5:340402|2211
HSRKQNK
>FUSION-ENST00000551425.1:10651-ENST00000541515.3:4141|122
APSDPAAAAALRLPSAAARATR
>FUSION-ENST00000484767.5:338863-ENST00000426809.5:340402|3317
MHPPLCK
>FUSION-ENST00000484767.5:338863-ENST00000426809.5:340402|1691
MVVSFAVQKLLSLIR
>FUSION-ENST00000484767.5:338863-ENST00000426809.5:340402|1301
LLCICQETIVAKK
>FUSION-ENST00000484767.5:338863-ENST00000426809.5:340402|1154
SARRGTVVK
>ENST00000525244.5|SNV-19446-C-A|3
EYQDGHSGGNIWRR
>FUSION-ENST00000484767.5:338863-ENST00000426809.5:340402|3499
MEARPSSSKK
>FUSION-ENST00000484767.5:338863-ENST00000426809.5:340402|1858
IDIKSVSTMIPLC
>FUSION-ENST00000484767.5:338863-ENST00000426809.5:340402|2956
HFLIPHVWGALRKPK
>FUSION-ENST00000484767.5:338863-ENST00000426809.5:340402|1428
MTLHWVLKFVSVTQRSAVCVV
>FUSION-ENST00000484767.5:338863-ENST00000426809.5:340402|2955
KPKELLFVSVLWSVPR
>ENST00000566838.2|SNV-56003-G-A|3
WGIKIASIQPGGFLTSRFLSPR
>FUSION-ENST00000484767.5:338863-ENST00000426809.5:340402|638
EQWREHT
>FUSION-ENST00000484767.5:338863-ENST00000426809.5:340402|2137
CLFNTLLKALFST
>FUSION-ENST00000484767.5:338863-ENST00000426809.5:340402|317
ASNEFSLPKLYRVR
>FUSION-ENST00000484767.5:338863-ENST00000426809.5:340402|628
SLATWTVDSNFSLYQLTWNK
>FUSION-ENST00000484767.5:338863-ENST00000426809.5:340402|2769
SDLWDGFMSWGIYG
>ENST00000517752.5|SNV-6612-A-G|5
ATPLLMQALPMGALPQGPVQNATK
>FUSION-ENST00000484767.5:338863-ENST00000426809.5:340402|695
VSRLVRK
>FUSION-ENST00000484767.5:338863-ENST00000426809.5:340402|3337
RFEILRSTR
>ENST00000624887.1|SNV-1795-G-A|4
VGATDRGSPALSSK
>FUSION-ENST00000484767.5:338863-ENST00000426809.5:340402|1638
PPALFFWLRIDLAMRAVFWFHMNFK
>ENST00000521168.5|SNV-110039-G-C|1
GIPWIYLIWLDIACKLLSEDSPLRA
>FUSION-ENST00000484767.5:338863-ENST00000426809.5:340402|2019
MVIAAAHEFRR
>FUSION-ENST00000484767.5:338863-ENST00000426809.5:340402|2875
TSHEKYR
>FUSION-ENST00000551425.1:10651-ENST00000541515.3:4141|290
HSQNHVLLKRSEF
>FUSION-ENST00000484767.5:338863-ENST00000426809.5:340402|1070
MCVFWQGRAA
>FUSION-ENST00000484767.5:338863-ENST00000426809.5:340402|3037
SVRSFLPPEFSD
>FUSION-ENST00000484767.5:338863-ENST00000426809.5:340402|654
MKAVIDSK
>FUSION-ENST00000484767.5:338863-ENST00000426809.5:340402|2680
MLYSFRFQEIMSQK
>FUSION-ENST00000484767.5:338863-ENST00000426809.5:340402|3007
EWETSRNLMAFLCWIISK
>FUSION-ENST00000484767.5:338863-ENST00000426809.5:340402|1363
TGLCSPKHNTTDPTSPELGCGSQK
>FUSION-ENST00000484767.5:338863-ENST00000426809.5:340402|463
VCLTLPFMLMVKSS
>FUSION-ENST00000484767.5:338863-ENST00000426809.5:340402|984
MLGSHQIINAR
>ENST00000634658.1|SNV-51280-C-T|1
LLRLIRYIHQWEEVR
>FUSION-ENST00000484767.5:338863-ENST00000426809.5:340402|3590
EKSVPAF
>ENST00000265310.6|SNV-25160-A-G|3
GWEILRR
>FUSION-ENST00000551425.1:10651-ENST00000541515.3:4141|299
LPACFPSFR
>FUSION-ENST00000484767.5:338863-ENST00000426809.5:340402|491
HPELLEK
>FUSION-ENST00000484767.5:338863-ENST00000426809.5:340402|782
MRTLEMFNPEKIR
>ENST00000576258.1|SNV-13770-C-T|1
CGVWEKL
>FUSION-ENST00000484767.5:338863-ENST00000426809.5:340402|2232
SSRPALAI
>FUSION-ENST00000484767.5:338863-ENST00000426809.5:340402|2138
MCLFNTLLKALFST
>FUSION-ENST00000484767.5:338863-ENST00000426809.5:340402|127
MMIQIILIIGYSKR
>FUSION-ENST00000484767.5:338863-ENST00000426809.5:340402|608
VTLLQLLLIAIPKNEHGHWEADSLR
>ENST00000397063.8|SNV-158473-G-C|5
DLIDILWRQDIDLAVSR
>FUSION-ENST00000551425.1:10651-ENST00000541515.3:4141|98
MEGAGSDSPAAAAAAAAAAPAV
>FUSION-ENST00000484767.5:338863-ENST00000426809.5:340402|827
LPGGKVQLCLATQRED
>ENST00000456971.3|SNV-131220-G-A|1
IITVNFAINDLYFFSKME
>FUSION-ENST00000484767.5:338863-ENST00000426809.5:340402|1723
NAHVSYVSYHFSG
>FUSION-ENST00000484767.5:338863-ENST00000426809.5:340402|911
SRLSTVQKK
>FUSION-ENST00000484767.5:338863-ENST00000426809.5:340402|621
NKNRAGDQG
>ENST00000242310.4|INDEL-4147-C-CGG|9
IVFGKQLIENVRMR
>FUSION-ENST00000484767.5:338863-ENST00000426809.5:340402|199
QSHLVSEHFVQNPVVGYKKR
>FUSION-ENST00000484767.5:338863-ENST00000426809.5:340402|259
MAAKSQKQTEHLF
>FUSION-ENST00000551425.1:10651-ENST00000541515.3:4141|184
MHTLGCLPGWSLYFGELLLSS
>ENST00000615012.1|SNV-13328-C-G|6
EQEKRASTSQLPFAEAPAER
>FUSION-ENST00000484767.5:338863-ENST00000426809.5:340402|2622
VEVGNLIQGE
>FUSION-ENST00000551425.1:10651-ENST00000541515.3:4141|438
MWRFLGPSQDTPLCR
>FUSION-ENST00000551425.1:10651-ENST00000541515.3:4141|312
AESEADPLR
>FUSION-ENST00000484767.5:338863-ENST00000426809.5:340402|3419
MSLLCWGR
>FUSION-ENST00000484767.5:338863-ENST00000426809.5:340402|2961
MWAACASLLSCWP
>FUSION-ENST00000484767.5:338863-ENST00000426809.5:340402|207
TNGLTQR
>FUSION-ENST00000484767.5:338863-ENST00000426809.5:340402|1393
SWFFERINKIDR
>FUSION-ENST00000484767.5:338863-ENST00000426809.5:340402|2873
YREVILEVNVHCC
>ENST00000256389.5|SNV-10851-C-G|2
QSCFVGWWTHQR
>FUSION-ENST00000484767.5:338863-ENST00000426809.5:340402|2947
AAKHWPMRSK
>FUSION-ENST00000484767.5:338863-ENST00000426809.5:340402|1131
MLDDCECLQVQMNSIEMSEMEIK
>FUSION-ENST00000484767.5:338863-ENST00000426809.5:340402|3222
SSKCLGFDK
>FUSION-ENST00000484767.5:338863-ENST00000426809.5:340402|3062
VSPVSFSLGVPFR
>FUSION-ENST00000484767.5:338863-ENST00000426809.5:340402|1344
NPGAGFLKGSTKLIER
>FUSION-ENST00000551425.1:10651-ENST00000541515.3:4141|283
YKKANMQN
>FUSION-ENST00000484767.5:338863-ENST00000426809.5:340402|3622
SNPEKDLWI
>FUSION-ENST00000484767.5:338863-ENST00000426809.5:340402|2730
DKLNFSPE
>ENST00000464236.1|SNV-79919-C-T|7
MEKFLIWVENWCAK
>ENST00000242310.4|MNV-4141-AAT-A|INDEL-4147-C-CGG|4
IVFGKQLIESADEVRR
>FUSION-ENST00000551425.1:10651-ENST00000541515.3:4141|288
VPCPPASLK
>FUSION-ENST00000484767.5:338863-ENST00000426809.5:340402|752
MSDCGVLILFGSK
>FUSION-ENST00000484767.5:338863-ENST00000426809.5:340402|1536
VPVPPCTSGRIRL
>FUSION-ENST00000551425.1:10651-ENST00000541515.3:4141|582
ARGSRCR
>FUSION-ENST00000484767.5:338863-ENST00000426809.5:340402|2234
AGGLLDPR
>FUSION-ENST00000484767.5:338863-ENST00000426809.5:340402|2300
FFLVHSTSNHFHLDLKVLENKSC
>FUSION-ENST00000484767.5:338863-ENST00000426809.5:340402|422
GKKLLGACGL
>FUSION-ENST00000484767.5:338863-ENST00000426809.5:340402|498
LLFSSPSFLQR
>FUSION-ENST00000484767.5:338863-ENST00000426809.5:340402|1352
MCLLKSR
>ENST00000488265.1|SNV-9969-G-C|2
MYLDCISHLRQK
>FUSION-ENST00000484767.5:338863-ENST00000426809.5:340402|2391
MLQNLHCYIKR
>ENST00000378714.7|SNV-19042-G-C|2
VTPHSVNSGKTFSIWK
>ENST00000455725.6|SNV-23316-G-A|5
VVALKITNNINVLIKNLFHIPPSYK
>FUSION-ENST00000484767.5:338863-ENST00000426809.5:340402|469
KYKFLVYELLQV
>FUSION-ENST00000484767.5:338863-ENST00000426809.5:340402|2471
MYIGLQTLKKDSGLHTH
>FUSION-ENST00000484767.5:338863-ENST00000426809.5:340402|3411
LRLGLSKFILVDALK
>FUSION-ENST00000484767.5:338863-ENST00000426809.5:340402|548
MLFSHLGEIVWCLK
>ENST00000431162.6|SNV-30624-G-A|6
AYEYMGFIMEKEQSYKNAVTNYK
>ENST00000438448.6|INDEL-24189-T-TGG|8
DSPASLALASLHSHLRTWRQILFAR
>FUSION-ENST00000484767.5:338863-ENST00000426809.5:340402|3500
EARPSSSK
>ENST00000529035.1|SNV-29023-G-C|6
HLQRPKDQVEVLEEEVVEEVSWGR
>FUSION-ENST00000484767.5:338863-ENST00000426809.5:340402|1073
TWPFYPTVVYEIHPCYWM
>FUSION-ENST00000484767.5:338863-ENST00000426809.5:340402|1957
LILFLLADLQSLVEESKH
>FUSION-ENST00000484767.5:338863-ENST00000426809.5:340402|1906
MVGIGST
>FUSION-ENST00000484767.5:338863-ENST00000426809.5:340402|3714
ICYGERETGVMLAASCQIALASFS
>ENST00000530384.5|SNV-6032-G-C|5
TRWSWYTPLYPASR
>FUSION-ENST00000484767.5:338863-ENST00000426809.5:340402|3040
MGRSVRSFLPPEFSD
>FUSION-ENST00000551425.1:10651-ENST00000541515.3:4141|618
RAGGAGR
>ENST00000473629.6|SNV-7630-C-G|4
TPRMPLSALLQMLVMQNC
>FUSION-ENST00000484767.5:338863-ENST00000426809.5:340402|842
MQKSFSFPQVSQPGK
>FUSION-ENST00000484767.5:338863-ENST00000426809.5:340402|1734
VSNFIHVPTKDMNSSFFMAA
>FUSION-ENST00000484767.5:338863-ENST00000426809.5:340402|243
LVTVRIKSLK
>FUSION-ENST00000484767.5:338863-ENST00000426809.5:340402|2341
DESAGHYAK
>FUSION-ENST00000484767.5:338863-ENST00000426809.5:340402|1511
GYFNTPLSTLDR
>ENST00000251496.7|SNV-14486-C-T|2
ALELKEEIK
>ENST00000465063.5|INDEL-14135-A-AA|9
KASILPR
>FUSION-ENST00000551425.1:10651-ENST00000541515.3:4141|204
RAGPPSICCSLRPRCL
>FUSION-ENST00000484767.5:338863-ENST00000426809.5:340402|2935
LYLYHCLLHE
>FUSION-ENST00000484767.5:338863-ENST00000426809.5:340402|3402
KNLGEQLRGK
>FUSION-ENST00000484767.5:338863-ENST00000426809.5:340402|1307
YSLPDFPAVVCSSCFTNFSQK
>FUSION-ENST00000551425.1:10651-ENST00000541515.3:4141|219
SLSLPFSYKRK
>FUSION-ENST00000484767.5:338863-ENST00000426809.5:340402|1339
HLEQNQQPPPQLCLR
>FUSION-ENST00000484767.5:338863-ENST00000426809.5:340402|2974
LALLLALRRR
>FUSION-ENST00000484767.5:338863-ENST00000426809.5:340402|1104
MIWEEEALKLPEVR
>FUSION-ENST00000484767.5:338863-ENST00000426809.5:340402|3090
MVWPPDWGVQPLPSTGFYVPR
>FUSION-ENST00000484767.5:338863-ENST00000426809.5:340402|1553
ETEQPAPE
>FUSION-ENST00000484767.5:338863-ENST00000426809.5:340402|179
PDLLYVPLR
>FUSION-ENST00000484767.5:338863-ENST00000426809.5:340402|2868
SHGIPQNMFHFFITFVNPLEG
>FUSION-ENST00000484767.5:338863-ENST00000426809.5:340402|353
TQRACSR
>FUSION-ENST00000484767.5:338863-ENST00000426809.5:340402|2112
IQSKLYETK
>FUSION-ENST00000484767.5:338863-ENST00000426809.5:340402|1994
MLNCEKVRILVCFVHCYVYLPSM
>FUSION-ENST00000484767.5:338863-ENST00000426809.5:340402|1866
MRFSIQLYSVALGLSVAEK
>FUSION-ENST00000484767.5:338863-ENST00000426809.5:340402|2203
MIYTLFILLASLPTFPHHPLFLSR
>FUSION-ENST00000484767.5:338863-ENST00000426809.5:340402|1478
TEIITNYLSDHSAIK
>ENST00000295962.8|INDEL-33424-C-CA|5
IHQFVECLKLNKK
>FUSION-ENST00000551425.1:10651-ENST00000541515.3:4141|228
GCPEAEDAHTGLPTWVVSLLW
>ENST00000540651.5|SNV-14976-G-A|4
ERVNKAR
>FUSION-ENST00000484767.5:338863-ENST00000426809.5:340402|3648
LKQPYCLYGK
>FUSION-ENST00000484767.5:338863-ENST00000426809.5:340402|910
LSTVQKK
>FUSION-ENST00000484767.5:338863-ENST00000426809.5:340402|280
IEKENAQEFLGFFFK
>FUSION-ENST00000484767.5:338863-ENST00000426809.5:340402|172
MWCIPFVRPWGSERK
>FUSION-ENST00000484767.5:338863-ENST00000426809.5:340402|2743
MAVVHPGFPGK
>FUSION-ENST00000484767.5:338863-ENST00000426809.5:340402|141
SSCSSYLEGSFR
>FUSION-ENST00000484767.5:338863-ENST00000426809.5:340402|2417
MWVRSSEEGKGASLSLCQH
>FUSION-ENST00000484767.5:338863-ENST00000426809.5:340402|2950
FCCRAAK
>FUSION-ENST00000484767.5:338863-ENST00000426809.5:340402|2874
TSHEKYREVILEVNVHCC
>FUSION-ENST00000484767.5:338863-ENST00000426809.5:340402|246
MLVTVRIK
>ENST00000379935.8|INDEL-31582-G-GA|5
VSTLGKK
>FUSION-ENST00000484767.5:338863-ENST00000426809.5:340402|247
NTFHPSLAGRH
>FUSION-ENST00000551425.1:10651-ENST00000541515.3:4141|177
MERVLFFLLPSHLLNQGAAAAAAR
>ENST00000512194.2|SNV-146158-G-T|5
KTFLIPLLFNNYITAALK
>ENST00000341394.9|SNV-44923-G-C|3
GARGLMNGYRAPANGFR
>FUSION-ENST00000484767.5:338863-ENST00000426809.5:340402|1394
SWFFERINK
>ENST00000443996.6|SNV-131220-G-A|5
IFGHRIITVNFAINDLYFFSK
>FUSION-ENST00000484767.5:338863-ENST00000426809.5:340402|2012
MTVLAPCWHHLELGKQPGWHFTN
>FUSION-ENST00000484767.5:338863-ENST00000426809.5:340402|1900
MVFTYIFSSLQIKLYDSKI
>ENST00000514439.1|SNV-750100-G-T|3
DIVQFVPFRNFKHASPAALSK
>FUSION-ENST00000484767.5:338863-ENST00000426809.5:340402|2577
LMPSIQFSEEQLGP
>FUSION-ENST00000484767.5:338863-ENST00000426809.5:340402|841
QKSFSFPQVSQPGK
>ENST00000399881.8|INDEL-126701-A-AC|3
HRSHHGNPHHRILAN
>FUSION-ENST00000484767.5:338863-ENST00000426809.5:340402|2976
LALLLALR
>FUSION-ENST00000484767.5:338863-ENST00000426809.5:340402|552
MLSAQCHCVT
>FUSION-ENST00000484767.5:338863-ENST00000426809.5:340402|2222
MTFISVG
>FUSION-ENST00000484767.5:338863-ENST00000426809.5:340402|204
KRQSHLVSEHFVQNPVVGYK
>FUSION-ENST00000484767.5:338863-ENST00000426809.5:340402|3278
CVPFYFSILSR
>FUSION-ENST00000484767.5:338863-ENST00000426809.5:340402|325
VRFCVQRRPCISFIL
>ENST00000475973.1|MNV-85704-CGTGGTTTTACT-C|3
ITDTNSRIPPPVFDHSSLRGK
>ENST00000378623.6|SNV-41323-C-G|2
TCSPGMNSFLMFARR
>FUSION-ENST00000484767.5:338863-ENST00000426809.5:340402|2496
LSVSALKK
>FUSION-ENST00000484767.5:338863-ENST00000426809.5:340402|2903
RLLTPLIYQFAH
>ENST00000438448.6|INDEL-24189-T-TGG|6
TWRQILFARSTR
>FUSION-ENST00000484767.5:338863-ENST00000426809.5:340402|1153
RGTVVKGK
>FUSION-ENST00000484767.5:338863-ENST00000426809.5:340402|2960
WAACASLLSCWP
>FUSION-ENST00000551425.1:10651-ENST00000541515.3:4141|500
LYGVILCYCNLK
>FUSION-ENST00000484767.5:338863-ENST00000426809.5:340402|547
LFSHLGEIVWCLK
>FUSION-ENST00000484767.5:338863-ENST00000426809.5:340402|2980
METTSQISHPFQPDLTGFK
>FUSION-ENST00000484767.5:338863-ENST00000426809.5:340402|2628
LPLDMPGAL
>FUSION-ENST00000551425.1:10651-ENST00000541515.3:4141|589
MEGLVRRVTAPR
>FUSION-ENST00000484767.5:338863-ENST00000426809.5:340402|248
NTFHPSLAGR
>FUSION-ENST00000484767.5:338863-ENST00000426809.5:340402|3094
TLKDEFLPSCFLINYFRQTGLLILV
>FUSION-ENST00000484767.5:338863-ENST00000426809.5:340402|2927
ALMYFSLFFSKLLFLFYS
>FUSION-ENST00000484767.5:338863-ENST00000426809.5:340402|2293
MLSFFSWTYLDLHVAKSTLLHKK
>FUSION-ENST00000551425.1:10651-ENST00000541515.3:4141|427
WVRIYLEREGSMQGSMLCFLSSS
>ENST00000559471.6|SNV-13442-G-C|2
NVATQKETNAAGPDSPSK
>FUSION-ENST00000484767.5:338863-ENST00000426809.5:340402|2491
NSVIVISR
>FUSION-ENST00000551425.1:10651-ENST00000541515.3:4141|307
AHSLPFPSRIPSSKQAILK
>FUSION-ENST00000484767.5:338863-ENST00000426809.5:340402|3592
ILVAREK
>FUSION-ENST00000551425.1:10651-ENST00000541515.3:4141|188
MEVLHARRLALSEAAPKPR
>FUSION-ENST00000484767.5:338863-ENST00000426809.5:340402|1237
VVKHIFSR
>FUSION-ENST00000484767.5:338863-ENST00000426809.5:340402|1191
MPSPQLLIK
>FUSION-ENST00000484767.5:338863-ENST00000426809.5:340402|1017
CARACVCERLTPLVCVCVCVR
>ENST00000310396.10|SNV-75579-G-T|5
ANRLPEIQQPLCIK
>FUSION-ENST00000484767.5:338863-ENST00000426809.5:340402|532
MGIGKRTACDLQSPSQTHLQR
>FUSION-ENST00000484767.5:338863-ENST00000426809.5:340402|1066
MAAKACSILNHITHPQRFNTIQHLS
>FUSION-ENST00000484767.5:338863-ENST00000426809.5:340402|534
MNMGIGKRTACDLQSPSQTHLQR
>FUSION-ENST00000484767.5:338863-ENST00000426809.5:340402|823
VMLEPEWGTLEEEEVGGR
>ENST00000277225.10|SNV-140239-G-C|2
EEEINSKAEDR
>FUSION-ENST00000484767.5:338863-ENST00000426809.5:340402|3363
KYSGQGAISIEAVIK
>FUSION-ENST00000484767.5:338863-ENST00000426809.5:340402|157
MHPPPDLHHFR
>FUSION-ENST00000484767.5:338863-ENST00000426809.5:340402|3114
LGIQKWMIQFQPLSKVIVSTGVK
>FUSION-ENST00000484767.5:338863-ENST00000426809.5:340402|1556
MECSSICLYPLLFP
>FUSION-ENST00000484767.5:338863-ENST00000426809.5:340402|3305
AKVVHAVFIFTCHVCPILL
>FUSION-ENST00000331920.11:10651-ENST00000541515.3:4141|1
AANLETNVEELWVEGHQ
>FUSION-ENST00000484767.5:338863-ENST00000426809.5:340402|2397
MCLRSGSIA
>FUSION-ENST00000551425.1:10651-ENST00000541515.3:4141|474
LLSFFFMQDPIAEITEMNGVPPSKR
>FUSION-ENST00000484767.5:338863-ENST00000426809.5:340402|2414
GASLSLCQH
>FUSION-ENST00000484767.5:338863-ENST00000426809.5:340402|622
MNKNRAGDQG
>FUSION-ENST00000484767.5:338863-ENST00000426809.5:340402|3566
NMFCKPK
>ENST00000527372.6|SNV-69965-G-A|1
SLCIQIKLQVDALIDTIKK
>FUSION-ENST00000484767.5:338863-ENST00000426809.5:340402|2796
PKAKNPTLR
>FUSION-ENST00000484767.5:338863-ENST00000426809.5:340402|134
DRILSSGTGWLWGSK
>FUSION-ENST00000551425.1:10651-ENST00000541515.3:4141|404
LLEYINPFIHLYSAK
>FUSION-ENST00000484767.5:338863-ENST00000426809.5:340402|3513
CYPTAFHATEKYFVK
>FUSION-ENST00000484767.5:338863-ENST00000426809.5:340402|392
DSVGPFPGICIK
>FUSION-ENST00000484767.5:338863-ENST00000426809.5:340402|2284
MEQAQGAGKHK
>FUSION-ENST00000551425.1:10651-ENST00000541515.3:4141|324
MTCMWQPPEPEDMQPR
>ENST00000307441.13|INDEL-45499-G-GCCA|3
CNECGKSFCHVKSGLIFHER
>FUSION-ENST00000484767.5:338863-ENST00000426809.5:340402|1433
SKIDTLTSQLKELEK
>FUSION-ENST00000484767.5:338863-ENST00000426809.5:340402|1854
MLSAPALCIT
>FUSION-ENST00000551425.1:10651-ENST00000541515.3:4141|218
MREGWRSQR
>FUSION-ENST00000484767.5:338863-ENST00000426809.5:340402|2155
HISAHIMPCL
>FUSION-ENST00000484767.5:338863-ENST00000426809.5:340402|3035
SFLPPEFSD
>FUSION-ENST00000551425.1:10651-ENST00000541515.3:4141|17
GHPRPHGCWGLTGRVR
>FUSION-ENST00000484767.5:338863-ENST00000426809.5:340402|1074
SHRTWPFYPTVVYEIHPCYWM
>FUSION-ENST00000551425.1:10651-ENST00000541515.3:4141|574
GTLAPRRPALEPARTPR
>FUSION-ENST00000484767.5:338863-ENST00000426809.5:340402|1116
MEIKTLRVISL
>ENST00000344423.10|SNV-51143-C-T|1
AQSSGPEHPGPESSLPLGALSK
>FUSION-ENST00000484767.5:338863-ENST00000426809.5:340402|562
TCIRNLR
>FUSION-ENST00000484767.5:338863-ENST00000426809.5:340402|2786
MHIHICIC
>FUSION-ENST00000484767.5:338863-ENST00000426809.5:340402|1289
EYFKLFSFNLPLR
>FUSION-ENST00000484767.5:338863-ENST00000426809.5:340402|2851
ALGTFIW
>ENST00000436031.6|SNV-131228-G-A|2
WKNLMIWSVQPTCCR
>ENST00000577827.5|SNV-820335-C-T|3
PPDPKMDIGWCSNSSSWVGR
>FUSION-ENST00000484767.5:338863-ENST00000426809.5:340402|2041
MRVEGTGMMR
>FUSION-ENST00000484767.5:338863-ENST00000426809.5:340402|781
RTLEMFNPEKIR
>FUSION-ENST00000484767.5:338863-ENST00000426809.5:340402|3602
PFQDFGS
>FUSION-ENST00000484767.5:338863-ENST00000426809.5:340402|592
LRLPGSRHSPASASQVAGTTGAR
>FUSION-ENST00000484767.5:338863-ENST00000426809.5:340402|529
TACDLQSPSQTHLQR
>FUSION-ENST00000484767.5:338863-ENST00000426809.5:340402|2599
MALKQSSHR
>ENST00000533169.1|SNV-35949-A-G|9
MAALLLMVNGK
>FUSION-ENST00000484767.5:338863-ENST00000426809.5:340402|789
VRNQNSRLMR
>ENST00000242310.4|MNV-4141-AAT-A|1
IVFGKQLIESA
>FUSION-ENST00000484767.5:338863-ENST00000426809.5:340402|1170
IIGVSHHAWPA
>FUSION-ENST00000484767.5:338863-ENST00000426809.5:340402|3593
CHSRILVAREK
>FUSION-ENST00000484767.5:338863-ENST00000426809.5:340402|1391
INKIDRAAYF
>FUSION-ENST00000484767.5:338863-ENST00000426809.5:340402|3214
NQAVIVVVFAR
>FUSION-ENST00000484767.5:338863-ENST00000426809.5:340402|957
SAMLHQWK
>FUSION-ENST00000484767.5:338863-ENST00000426809.5:340402|3267
MLQAQFRKWPCWMSIAGIK
>FUSION-ENST00000484767.5:338863-ENST00000426809.5:340402|1504
VNKDTQELNSALHQADLIDIYR
>FUSION-ENST00000551425.1:10651-ENST00000541515.3:4141|491
FLGGTPDKLLPQVHGVPKL
>FUSION-ENST00000484767.5:338863-ENST00000426809.5:340402|880
MVRRNWTR
>FUSION-ENST00000484767.5:338863-ENST00000426809.5:340402|2189
MSIPSICSGILPIKNLLPALLLALV
>ENST00000344862.9|INDEL-3782-A-AA|9
ISEIQLEPNNFPKK
>ENST00000448257.6|SNV-13599-G-A|4
VYTHEAITLWYRSPEVLLRSAR
>FUSION-ENST00000484767.5:338863-ENST00000426809.5:340402|1598
LLISLRR
>ENST00000287777.5|SNV-690-G-T|1
WAVSGDAEAQAERQRALPTVFESVR
>ENST00000511489.1|SNV-282336-A-G|1
TVLIVMNVQLPTCV
>ENST00000609923.6|SNV-43965-A-G|2
YVCGHHGIRK
>FUSION-ENST00000484767.5:338863-ENST00000426809.5:340402|2231
MQLLCVGDVHIR
>FUSION-ENST00000484767.5:338863-ENST00000426809.5:340402|2866
FHFFITFVNPLEG
>FUSION-ENST00000484767.5:338863-ENST00000426809.5:340402|1338
WSKSARNVISAFM
>FUSION-ENST00000484767.5:338863-ENST00000426809.5:340402|1888
NDTQPTQNVHIRKHSLEVDTVPPCR
>FUSION-ENST00000484767.5:338863-ENST00000426809.5:340402|764
MLQVSSNI
>ENST00000272342.6|SNV-5918-G-C|2
TQTQEEELMKLAK
>FUSION-ENST00000484767.5:338863-ENST00000426809.5:340402|2643
HGWQLVPEDSGRWPYMSWHRPKGR
>FUSION-ENST00000484767.5:338863-ENST00000426809.5:340402|2652
DSTEMRGPSRWR
>FUSION-ENST00000484767.5:338863-ENST00000426809.5:340402|503
RGVHSFLSGK
>FUSION-ENST00000484767.5:338863-ENST00000426809.5:340402|2425
MLSDTSQSQDKYCMIPVTRGN
>ENST00000221166.10|SNV-4037-C-G|4
SPVPKSAVEEK
>FUSION-ENST00000484767.5:338863-ENST00000426809.5:340402|1332
SCSTLLQSETLR
>FUSION-ENST00000484767.5:338863-ENST00000426809.5:340402|3687
KFLGSELLLESWRHR
>FUSION-ENST00000484767.5:338863-ENST00000426809.5:340402|590
LPGSRHSPASASQVAGTTGARHYAR
>FUSION-ENST00000484767.5:338863-ENST00000426809.5:340402|2502
LFRPLHTCGILRVHL
>FUSION-ENST00000484767.5:338863-ENST00000426809.5:340402|3472
LSHSIPCYR
>FUSION-ENST00000484767.5:338863-ENST00000426809.5:340402|2029
LAGSLIAALIMVLR
>FUSION-ENST00000484767.5:338863-ENST00000426809.5:340402|1372
KEHTGCNCVSQSQFLFWLR
>FUSION-ENST00000484767.5:338863-ENST00000426809.5:340402|1000
EIDSPLLAPQSSQQSE
>FUSION-ENST00000484767.5:338863-ENST00000426809.5:340402|2434
ECYLALGKKK
>ENST00000371847.8|SNV-60710-C-T|2
DFMFPGPNQMSGHHDSNCQVTMR
>FUSION-ENST00000484767.5:338863-ENST00000426809.5:340402|1657
VELVYSPTNSVK
>ENST00000272342.6|SNV-5918-G-C|1
TQTQEEELMKLAKQFDK
>FUSION-ENST00000551425.1:10651-ENST00000541515.3:4141|573
RPALEPAR
>FUSION-ENST00000484767.5:338863-ENST00000426809.5:340402|3453
HLLVSSETWQEYRTGKSLK
>FUSION-ENST00000551425.1:10651-ENST00000541515.3:4141|401
LAKLHWILK
>FUSION-ENST00000484767.5:338863-ENST00000426809.5:340402|2334
FQLCETIKF
>FUSION-ENST00000484767.5:338863-ENST00000426809.5:340402|2111
IQSKLYETKGQ
>ENST00000367166.5|SNV-29254-G-A|1
SHLSVMAQYLCNVR
>ENST00000470495.1|SNV-54013-A-G|2
MKYEKDQK
>FUSION-ENST00000484767.5:338863-ENST00000426809.5:340402|3603
MPFQDFGS
>FUSION-ENST00000484767.5:338863-ENST00000426809.5:340402|3637
LSPGVADQPGQHNETLSQNRK
>FUSION-ENST00000551425.1:10651-ENST00000541515.3:4141|138
QRPRPQRQQRPPCEQQQR
>FUSION-ENST00000484767.5:338863-ENST00000426809.5:340402|2841
ICFIFSLHLLTRWR
>ENST00000464286.1|SNV-74163-C-G|3
MTVGRKER
>FUSION-ENST00000484767.5:338863-ENST00000426809.5:340402|402
FCMPPVPL
>FUSION-ENST00000484767.5:338863-ENST00000426809.5:340402|2340
MVVARVWEPWETGSCCLTGLK
>FUSION-ENST00000484767.5:338863-ENST00000426809.5:340402|3264
KWPCWMSIAGIKAWCL
>FUSION-ENST00000484767.5:338863-ENST00000426809.5:340402|488
FQNWSTR
>FUSION-ENST00000484767.5:338863-ENST00000426809.5:340402|2040
RVEGTGMMR
>FUSION-ENST00000484767.5:338863-ENST00000426809.5:340402|1041
KREVSFLAC
>FUSION-ENST00000484767.5:338863-ENST00000426809.5:340402|140
SSCSSYLEGSFRHVLLIIPR
>FUSION-ENST00000484767.5:338863-ENST00000426809.5:340402|636
QVSSFYIWLPGVCQNTSWK
>FUSION-ENST00000484767.5:338863-ENST00000426809.5:340402|1101
LIFIFFIETGFAMLAR
>FUSION-ENST00000484767.5:338863-ENST00000426809.5:340402|2595
SGPLHSPTLFR
>FUSION-ENST00000484767.5:338863-ENST00000426809.5:340402|624
AHLNEGGEGAGSPYCCVVSLSAR
>FUSION-ENST00000484767.5:338863-ENST00000426809.5:340402|178
MPDLLYVPLRLFVNK
>FUSION-ENST00000484767.5:338863-ENST00000426809.5:340402|316
LYRVRQKPLFT
>FUSION-ENST00000484767.5:338863-ENST00000426809.5:340402|2785
HIHICIC
>ENST00000473980.5|SNV-158755-A-G|2
VDPAHGITAK
>FUSION-ENST00000484767.5:338863-ENST00000426809.5:340402|1798
MPMFPMFLTIFLASI
>FUSION-ENST00000484767.5:338863-ENST00000426809.5:340402|3224
GGIEKSSK
>FUSION-ENST00000484767.5:338863-ENST00000426809.5:340402|785
LMRTLEMFNPEKIR
>FUSION-ENST00000484767.5:338863-ENST00000426809.5:340402|3688
MKFLGSELLLESWRHR
>ENST00000637849.1|SNV-76229-T-C|7
MPISKKMFLCQPR
>FUSION-ENST00000551425.1:10651-ENST00000541515.3:4141|374
EHSAVAS
>FUSION-ENST00000484767.5:338863-ENST00000426809.5:340402|1208
MKMSLLSLSFPF
>ENST00000368799.2|SNV-11474-G-A|5
GQTASSHK
>FUSION-ENST00000484767.5:338863-ENST00000426809.5:340402|1796
MFPMFLTIFLASI
>FUSION-ENST00000551623.1:10651-ENST00000541515.3:4141|3
GKGGQGK
>FUSION-ENST00000484767.5:338863-ENST00000426809.5:340402|879
VRRNWTR
>FUSION-ENST00000484767.5:338863-ENST00000426809.5:340402|129
MMIQIILIIGYSK
>FUSION-ENST00000484767.5:338863-ENST00000426809.5:340402|1991
MAKSYTVALLALAIQYIFWVFQSR
>FUSION-ENST00000484767.5:338863-ENST00000426809.5:340402|2534
FPDDVNASDLQTPLLRR
>FUSION-ENST00000484767.5:338863-ENST00000426809.5:340402|2611
MESLVNKK
>FUSION-ENST00000484767.5:338863-ENST00000426809.5:340402|800
CLAIGYRARITCLSSA
>FUSION-ENST00000551425.1:10651-ENST00000541515.3:4141|83
MTLRSAGAAVSRASPCAAATR
>FUSION-ENST00000484767.5:338863-ENST00000426809.5:340402|3191
ISSLANPHWNINCLFQ
>ENST00000454349.7|INDEL-221681-C-CA|1
QQLGKFCK
>FUSION-ENST00000484767.5:338863-ENST00000426809.5:340402|568
RTTIMTCIR
>ENST00000261435.11|INDEL-63570-C-CA|4
KQIDFGK
>FUSION-ENST00000484767.5:338863-ENST00000426809.5:340402|1475
LELRIKNLTQSR
>FUSION-ENST00000484767.5:338863-ENST00000426809.5:340402|2044
QKASRIC
>FUSION-ENST00000484767.5:338863-ENST00000426809.5:340402|2342
MDESAGHYAK
>FUSION-ENST00000484767.5:338863-ENST00000426809.5:340402|477
AAVSIAL
>FUSION-ENST00000551425.1:10651-ENST00000541515.3:4141|264
LPTYSAPAARAR
>ENST00000307441.13|INDEL-45499-G-GCCA|4
CNECGKSFCHVK
>FUSION-ENST00000484767.5:338863-ENST00000426809.5:340402|1262
YISLVSHYGCLEPGK
>FUSION-ENST00000551425.1:10651-ENST00000541515.3:4141|123
APSDPAAAAALRLPSAAAR
>FUSION-ENST00000484767.5:338863-ENST00000426809.5:340402|2309
QIDGTSSGSRKTQTSLR
>FUSION-ENST00000484767.5:338863-ENST00000426809.5:340402|495
HYKIRTT
>FUSION-ENST00000484767.5:338863-ENST00000426809.5:340402|2105
LASFGTRK
>FUSION-ENST00000551425.1:10651-ENST00000541515.3:4141|276
AGWARASPGLSGDR
>FUSION-ENST00000551425.1:10651-ENST00000541515.3:4141|196
GCTHWVAYLGGLSTLVSCC
>FUSION-ENST00000484767.5:338863-ENST00000426809.5:340402|733
LQSVLASFF
>ENST00000418766.5|INDEL-78730-C-CA|5
VSTRKNGGGLK
>FUSION-ENST00000484767.5:338863-ENST00000426809.5:340402|3506
TFVIHGR
>FUSION-ENST00000484767.5:338863-ENST00000426809.5:340402|385
GHVLKSIAAR
>FUSION-ENST00000484767.5:338863-ENST00000426809.5:340402|1930
YISPACRTMPGTW
>ENST00000432321.6|SNV-2632-G-A|3
RYPSGEERCITCK
>ENST00000344862.9|INDEL-3782-A-AA|5
SSKSVLR
>ENST00000262464.9|SNV-282336-A-G|1
DECTTTNMCLNGMCINEDGSFK
>FUSION-ENST00000484767.5:338863-ENST00000426809.5:340402|2337
VWEPWETGSCCLTGLKFQLCETIK
>FUSION-ENST00000484767.5:338863-ENST00000426809.5:340402|3124
MRTAQIL
>FUSION-ENST00000484767.5:338863-ENST00000426809.5:340402|627
SLATWTVDSNFSLYQLTWNKK
>ENST00000423676.7|SNV-9277-G-A|4
QKGRWGPK
>FUSION-ENST00000484767.5:338863-ENST00000426809.5:340402|2944
MRSKNNPQK
>FUSION-ENST00000484767.5:338863-ENST00000426809.5:340402|1387
VLRSQFK
>FUSION-ENST00000484767.5:338863-ENST00000426809.5:340402|1092
MSKLPLFLK
>FUSION-ENST00000484767.5:338863-ENST00000426809.5:340402|1555
ECSSICLYPLLFP
>FUSION-ENST00000484767.5:338863-ENST00000426809.5:340402|279
ENAQEFLGFFFK
>FUSION-ENST00000484767.5:338863-ENST00000426809.5:340402|531
GIGKRTACDLQSPSQTHLQR
>FUSION-ENST00000484767.5:338863-ENST00000426809.5:340402|2968
FMFGRHLR
>FUSION-ENST00000484767.5:338863-ENST00000426809.5:340402|434
MHCFCYSFSFSLVESTR
>ENST00000360104.7|SNV-273599-G-A|4
AKTESCPGQEEPK
>FUSION-ENST00000484767.5:338863-ENST00000426809.5:340402|1745
SENMRCLVFCSCDSLLR
>FUSION-ENST00000484767.5:338863-ENST00000426809.5:340402|164
ILLSRIHPELR
>FUSION-ENST00000484767.5:338863-ENST00000426809.5:340402|2644
HGWQLVPEDSGRWPYMSWHRPK
>FUSION-ENST00000551425.1:10651-ENST00000541515.3:4141|183
HTLGCLPGWSLYFGELLLSS
>FUSION-ENST00000484767.5:338863-ENST00000426809.5:340402|336
MSQGLGEESQK
>ENST00000264639.9|MNV-345-GAGCACTCCC-G|2
TAAAAAERELDTVTLEDIK
>FUSION-ENST00000484767.5:338863-ENST00000426809.5:340402|2672
MSQKYGKIIHFIYTSK
>FUSION-ENST00000484767.5:338863-ENST00000426809.5:340402|1501
TLHPRSTEYTFFSAPHHTYSK
>FUSION-ENST00000484767.5:338863-ENST00000426809.5:340402|3452
RTLKFCLLSSK
>FUSION-ENST00000484767.5:338863-ENST00000426809.5:340402|2666
HVWILLFNGTMR
>FUSION-ENST00000484767.5:338863-ENST00000426809.5:340402|3096
AVTDLGAKTLKDEFLPSCFLINYFR
>FUSION-ENST00000484767.5:338863-ENST00000426809.5:340402|2048
VLGLQACATAPSLAAVNWAVITK
>FUSION-ENST00000484767.5:338863-ENST00000426809.5:340402|1586
MLNRSGERGHPCLVPVFK
>FUSION-ENST00000484767.5:338863-ENST00000426809.5:340402|1950
MKLCLLHFER
>FUSION-ENST00000484767.5:338863-ENST00000426809.5:340402|603
GKGLVNQ
>ENST00000410115.5|SNV-49771-A-G|1
MLIIVVSGSSGWGKLWKK
>FUSION-ENST00000484767.5:338863-ENST00000426809.5:340402|2052
AHYLLVIPGLSAMVGIV
>ENST00000494263.5|SNV-32954-G-A|3
GSRPAWAAGLQSWR
>ENST00000379935.8|INDEL-31582-G-GA|3
KLETMKTEFLHVK
>FUSION-ENST00000484767.5:338863-ENST00000426809.5:340402|2098
APVCHLLQLPLHL
>FUSION-ENST00000484767.5:338863-ENST00000426809.5:340402|1284
QVLYPSAGK
>FUSION-ENST00000484767.5:338863-ENST00000426809.5:340402|1252
LGAVTHACNPSTLGGRGGQITR
>FUSION-ENST00000484767.5:338863-ENST00000426809.5:340402|1305
HVLRSRR
>ENST00000540831.1|SNV-52979-G-A|4
MLSPGSKEDEAHEGCSRENLGR
>ENST00000319653.14|MNV-108867-GAGAACGGGCCTCCAGA-G|10
MLKQNLNLLFQK
>FUSION-ENST00000484767.5:338863-ENST00000426809.5:340402|2820
VWQQAPRWHSAHSFGNV
>FUSION-ENST00000551425.1:10651-ENST00000541515.3:4141|81
MCGIQGR
>FUSION-ENST00000484767.5:338863-ENST00000426809.5:340402|189
MSLLLSFTK
>ENST00000397063.8|SNV-158473-G-C|6
MDLIDILWRQDIDLAVSR
>FUSION-ENST00000484767.5:338863-ENST00000426809.5:340402|2378
CISENLLRGCSTSRNEDCI
>FUSION-ENST00000484767.5:338863-ENST00000426809.5:340402|1420
ELEKQEQTHSKASR
>FUSION-ENST00000484767.5:338863-ENST00000426809.5:340402|3255
MPCLHFLSVKGGTAVSLR
>FUSION-ENST00000551425.1:10651-ENST00000541515.3:4141|5
DSPALTPPFCFVPRGRLLAGK
>ENST00000308436.11|SNV-15486-G-C|1
EGQALPVPGGLPSNLWEGLR
>FUSION-ENST00000484767.5:338863-ENST00000426809.5:340402|894
HSGEALLVFVCVGARACAHARVYVR
>FUSION-ENST00000551425.1:10651-ENST00000541515.3:4141|150
MWQWKAQGLTPR
>FUSION-ENST00000484767.5:338863-ENST00000426809.5:340402|3148
MNHPQNEPHHTCGSFNYMVI
>FUSION-ENST00000484767.5:338863-ENST00000426809.5:340402|1331
SCSTLLQSETLRTSVSHPR
>FUSION-ENST00000484767.5:338863-ENST00000426809.5:340402|1680
MPRFSSR
>FUSION-ENST00000484767.5:338863-ENST00000426809.5:340402|2581
RRQGAGK
>FUSION-ENST00000551425.1:10651-ENST00000541515.3:4141|199
VQRVAEEHK
>ENST00000519078.6|SNV-13599-G-A|4
VYTHEVVTLWYRSPEVLLR
>FUSION-ENST00000484767.5:338863-ENST00000426809.5:340402|1450
DTTYQNLWDTFKAVCRGK
>FUSION-ENST00000484767.5:338863-ENST00000426809.5:340402|1005
EIDSPRVCVCVCVCVCVR
>FUSION-ENST00000484767.5:338863-ENST00000426809.5:340402|1969
MQVSVLKARGHEDTK
>ENST00000454349.7|INDEL-221681-C-CA|4
NGWGEEVDQTKK
>FUSION-ENST00000484767.5:338863-ENST00000426809.5:340402|1200
MYIKYIHLQCLHLSC
>FUSION-ENST00000484767.5:338863-ENST00000426809.5:340402|2882
HSHRSWICD
>ENST00000512921.4|SNV-116382-G-A|3
DRKSPFQLVQIPCVIVER
>FUSION-ENST00000484767.5:338863-ENST00000426809.5:340402|2396
CLRSGSIA
>FUSION-ENST00000484767.5:338863-ENST00000426809.5:340402|3218
WWWACAW
>FUSION-ENST00000484767.5:338863-ENST00000426809.5:340402|1499
STEYTFFSAPHHTYSKIDHIVGSK
>ENST00000443996.6|SNV-131220-G-A|6
RIFGHRIITVNFAINDLYFFSK
>FUSION-ENST00000484767.5:338863-ENST00000426809.5:340402|2848
MAHSTNAKG
>FUSION-ENST00000484767.5:338863-ENST00000426809.5:340402|951
LHQWKVK
>FUSION-ENST00000484767.5:338863-ENST00000426809.5:340402|1772
KTEECISPK
>FUSION-ENST00000484767.5:338863-ENST00000426809.5:340402|2207
SPPSLSQQWGFVWR
>ENST00000341165.10|SNV-15833-G-A|5
MAVKQGNQLQMQVHEGHHVVDK
>ENST00000375254.8|MNV-85704-CGTGGTTTTACT-C|12
EVPPAPGFAHPGLSRAWDQEAARR
>FUSION-ENST00000484767.5:338863-ENST00000426809.5:340402|2938
VSVSSLCVFWMQPLC
>FUSION-ENST00000551425.1:10651-ENST00000541515.3:4141|535
MSTLSGKLICFHHLRR
>FUSION-ENST00000484767.5:338863-ENST00000426809.5:340402|2860
ASLDLVEEMSGTLET
>FUSION-ENST00000484767.5:338863-ENST00000426809.5:340402|595
MLRLPGSR
>FUSION-ENST00000484767.5:338863-ENST00000426809.5:340402|25
MPQRSPKPPR
>ENST00000357063.7|SNV-2865-C-T|4
DIILRTEQNLGRTILIK
>FUSION-ENST00000484767.5:338863-ENST00000426809.5:340402|2506
SSLLVLNIT
>FUSION-ENST00000484767.5:338863-ENST00000426809.5:340402|1178
SLFPVAQFLCCWGGHQPFYK
>FUSION-ENST00000484767.5:338863-ENST00000426809.5:340402|1839
MPFLEVTKK
>FUSION-ENST00000484767.5:338863-ENST00000426809.5:340402|976
TCEGCEAGRSLQKGWLLSFALA
>FUSION-ENST00000551425.1:10651-ENST00000541515.3:4141|338
HIKADNAYK
>FUSION-ENST00000484767.5:338863-ENST00000426809.5:340402|329
GITKMVRFCVQR
>FUSION-ENST00000484767.5:338863-ENST00000426809.5:340402|2633
MASCFIGPR
>FUSION-ENST00000484767.5:338863-ENST00000426809.5:340402|739
NNYRRENNGIK
>ENST00000343218.10|SNV-85151-C-T|1
GGRIVNDD
>FUSION-ENST00000484767.5:338863-ENST00000426809.5:340402|475
HQTLQNPNNLIK
>FUSION-ENST00000551425.1:10651-ENST00000541515.3:4141|300
MLPACFPSFR
>FUSION-ENST00000484767.5:338863-ENST00000426809.5:340402|900
IHCYTKEAHTNHTAFQTPQISLQGR
>FUSION-ENST00000484767.5:338863-ENST00000426809.5:340402|2395
MCLLSGDTAFV
>FUSION-ENST00000484767.5:338863-ENST00000426809.5:340402|1584
SGERGHPCLVPVFK
>ENST00000399975.7|SNV-6050-C-A|6
KALVNVEWNICKDCK
>FUSION-ENST00000484767.5:338863-ENST00000426809.5:340402|3338
MRFEILRSTR
>FUSION-ENST00000484767.5:338863-ENST00000426809.5:340402|3355
ERAECSYMGR
>FUSION-ENST00000484767.5:338863-ENST00000426809.5:340402|2651
MRGPSRWR
>FUSION-ENST00000484767.5:338863-ENST00000426809.5:340402|3441
LPEWSRLR
>ENST00000443996.6|SNV-131220-G-A|2
IITVNFAINDLYFFSKMEK
>FUSION-ENST00000484767.5:338863-ENST00000426809.5:340402|735
ENNGIKRM
>FUSION-ENST00000551425.1:10651-ENST00000541515.3:4141|473
MQDPIAEITEMNGVPPSK
>ENST00000355360.8|SNV-11999-G-A|2
YIACVYLESNADTTSQGRQSRR
>FUSION-ENST00000551425.1:10651-ENST00000541515.3:4141|367
MFYFIVIIWII
>FUSION-ENST00000484767.5:338863-ENST00000426809.5:340402|1907
EVETDLFF
>FUSION-ENST00000551425.1:10651-ENST00000541515.3:4141|313
QPRAESEADPLRAHSLPFPSR
>FUSION-ENST00000484767.5:338863-ENST00000426809.5:340402|748
TIRFFKYYFYLL
>ENST00000637849.1|SNV-76229-T-C|6
PISKKMFLCQPR
>FUSION-ENST00000484767.5:338863-ENST00000426809.5:340402|1424
IDTLTSQLKELEKQEQTHSK
>ENST00000636213.3|SNV-121233-C-T|1
HVDVVSDQAAL
>ENST00000462861.1|SNV-47790-G-C|1
QRKWTSTLWG
>FUSION-ENST00000484767.5:338863-ENST00000426809.5:340402|3152
MDILINHFSLR
>FUSION-ENST00000484767.5:338863-ENST00000426809.5:340402|1810
CQCPLPR
>ENST00000438448.6|INDEL-24189-T-TGG|3
NSSHASR
>FUSION-ENST00000484767.5:338863-ENST00000426809.5:340402|665
WTFIEQGSGEK
>ENST00000344862.9|INDEL-3782-A-AA|7
TKTRSSK
>FUSION-ENST00000484767.5:338863-ENST00000426809.5:340402|3647
MIRKPNK
>FUSION-ENST00000484767.5:338863-ENST00000426809.5:340402|363
RQVLHASCATVMSDAVVR
>FUSION-ENST00000484767.5:338863-ENST00000426809.5:340402|2384
LLSGKAFAL
>FUSION-ENST00000484767.5:338863-ENST00000426809.5:340402|1326
LHKLQPETCPK
>ENST00000410115.5|SNV-49771-A-G|3
MLIIVVSGSSGWGK
>FUSION-ENST00000484767.5:338863-ENST00000426809.5:340402|1605
CLLLRSVCSCPSPTF
>ENST00000539658.1|SNV-6181-G-A|1
LPNLAFQTRRK
>FUSION-ENST00000484767.5:338863-ENST00000426809.5:340402|816
MLEPEWGTLEEEEVGGRGLGGR
>FUSION-ENST00000484767.5:338863-ENST00000426809.5:340402|1245
SGDRDQPG
>FUSION-ENST00000484767.5:338863-ENST00000426809.5:340402|2593
QSSHRYLPPLL
>FUSION-ENST00000551425.1:10651-ENST00000541515.3:4141|9
AGRDSPALTPPFCFVPRGR
>FUSION-ENST00000484767.5:338863-ENST00000426809.5:340402|3176
MRLSWSCSSSLLLK
>FUSION-ENST00000551425.1:10651-ENST00000541515.3:4141|579
CRQLAGAAAAAGKGTLAPR
>FUSION-ENST00000484767.5:338863-ENST00000426809.5:340402|2360
YNYHRIQQFCFWVYIQR
>FUSION-ENST00000484767.5:338863-ENST00000426809.5:340402|808
MLSLRSWQDIQGETWAVVR
>FUSION-ENST00000551425.1:10651-ENST00000541515.3:4141|476
MLLSFFFMQDPIAEITEMNGVPPSK
>FUSION-ENST00000484767.5:338863-ENST00000426809.5:340402|3143
STRFLQAQIKK
>FUSION-ENST00000484767.5:338863-ENST00000426809.5:340402|1732
MNSSFFMAA
>FUSION-ENST00000484767.5:338863-ENST00000426809.5:340402|2191
MSIPSICSGILPIK
>FUSION-ENST00000484767.5:338863-ENST00000426809.5:340402|1113
MNVISSK
>FUSION-ENST00000484767.5:338863-ENST00000426809.5:340402|1257
KLYNKNSSFR
>ENST00000592447.5|MNV-21376-GA-G|2
MVNSVALNGVAVASALKQKQSSLK
>FUSION-ENST00000484767.5:338863-ENST00000426809.5:340402|1871
KQALNYSHLEKGGVQK
>FUSION-ENST00000484767.5:338863-ENST00000426809.5:340402|1724
QDVYGFSVFRNAHVSYVSYHFSG
>FUSION-ENST00000484767.5:338863-ENST00000426809.5:340402|2863
MKSRLQT
>FUSION-ENST00000484767.5:338863-ENST00000426809.5:340402|3390
HILARDSSVCRVVEV
>FUSION-ENST00000484767.5:338863-ENST00000426809.5:340402|2123
DFGGKII
>FUSION-ENST00000484767.5:338863-ENST00000426809.5:340402|3557
MQLVTLS
>FUSION-ENST00000631211.1:415-ENST00000433655.5:11571|4
AINLSILSVSGPGEDEAAR
>FUSION-ENST00000484767.5:338863-ENST00000426809.5:340402|1278
HFTVFISHVNFR
>FUSION-ENST00000484767.5:338863-ENST00000426809.5:340402|1582
GNASSFCPFSMILAVGLP
>FUSION-ENST00000484767.5:338863-ENST00000426809.5:340402|3620
PVLPATQQAEPR
>FUSION-ENST00000484767.5:338863-ENST00000426809.5:340402|2352
ENVVYTYNGMLSSLR
>FUSION-ENST00000484767.5:338863-ENST00000426809.5:340402|960
VCWVPDFLPHCPPSFQLKLCVQHDS
>FUSION-ENST00000484767.5:338863-ENST00000426809.5:340402|1430
MTLHWVLKFVSVTQR
>FUSION-ENST00000484767.5:338863-ENST00000426809.5:340402|2778
STDVSWLTF
>FUSION-ENST00000484767.5:338863-ENST00000426809.5:340402|641
IFVTNIHGTTLALYYESSHR
>FUSION-ENST00000484767.5:338863-ENST00000426809.5:340402|732
MGNSGRGGGR
>FUSION-ENST00000484767.5:338863-ENST00000426809.5:340402|1089
SKLPLFLKQP
>ENST00000487874.1|SNV-39437-C-T|1
GILCKPVTQTKATSCKPHTQHK
>FUSION-ENST00000484767.5:338863-ENST00000426809.5:340402|2695
PLYFDIILHLQKSCKNTSTK
>FUSION-ENST00000484767.5:338863-ENST00000426809.5:340402|2525
RKGLDFPPPFFFL
>FUSION-ENST00000484767.5:338863-ENST00000426809.5:340402|1311
GRDGGGGKK
>FUSION-ENST00000484767.5:338863-ENST00000426809.5:340402|2168
SCFLHCQ
>FUSION-ENST00000484767.5:338863-ENST00000426809.5:340402|2602
CLPDICARSGPLHSPTLFRSQFSSC
>FUSION-ENST00000551425.1:10651-ENST00000541515.3:4141|585
VTAPRGGGSERAR
>ENST00000372022.6|SNV-4241-G-T|1
AALAERRLLR
>FUSION-ENST00000484767.5:338863-ENST00000426809.5:340402|1749
LSLPPPR
>FUSION-ENST00000484767.5:338863-ENST00000426809.5:340402|2758
TPIGTYLR
>FUSION-ENST00000484767.5:338863-ENST00000426809.5:340402|3699
ESCLLPPAR
>ENST00000261435.11|INDEL-63570-C-CA|2
QIDFGKVPK
>FUSION-ENST00000484767.5:338863-ENST00000426809.5:340402|1209
CLIQCPTQQKGNFTL
>FUSION-ENST00000484767.5:338863-ENST00000426809.5:340402|168
KLRSLSSESPIYSLFPFF
>FUSION-ENST00000484767.5:338863-ENST00000426809.5:340402|1809
CQCPLPRQTFET
>ENST00000394705.3|INDEL-6407-T-TT|8
VLWCLQYIGLGFFLLQTK
>FUSION-ENST00000484767.5:338863-ENST00000426809.5:340402|1883
HSLEVDTVPPCR
>FUSION-ENST00000484767.5:338863-ENST00000426809.5:340402|3437
QISVCIMALLCISR
>FUSION-ENST00000484767.5:338863-ENST00000426809.5:340402|2972
RHSFSPGTGQGH
>FUSION-ENST00000484767.5:338863-ENST00000426809.5:340402|1148
FGKSDIPVLEGPCVCARLFR
>FUSION-ENST00000484767.5:338863-ENST00000426809.5:340402|2601
LEDLISHPDCSDSCMALK
>FUSION-ENST00000484767.5:338863-ENST00000426809.5:340402|2830
MLKPVLQCHLPR
>FUSION-ENST00000551425.1:10651-ENST00000541515.3:4141|11
DRAGLVCWLLNLGLHR
>ENST00000358897.8|SNV-133470-T-C|1
FGSATEKSGKMDVAEALELSEK
>ENST00000515144.5|SNV-263262-C-T|9
EMAAASLIR
>FUSION-ENST00000551425.1:10651-ENST00000541515.3:4141|126
RAPSDPAAAAALRLPSAAAR
>ENST00000525244.5|SNV-19446-C-A|5
EYQDGHSGGNIWR
>ENST00000271588.9|SNV-455391-G-T|4
GVVYTTRPLREAETYLMR
>FUSION-ENST00000484767.5:338863-ENST00000426809.5:340402|1081
QSLALSPRGPISARR
>FUSION-ENST00000551425.1:10651-ENST00000541515.3:4141|439
MFKVWVL
>FUSION-ENST00000484767.5:338863-ENST00000426809.5:340402|2857
DSVCFPSAFYSQPSIVAPAQWPR
>FUSION-ENST00000484767.5:338863-ENST00000426809.5:340402|1569
IFASMFIKDIGLK
>FUSION-ENST00000484767.5:338863-ENST00000426809.5:340402|2128
QRDFGGK
>ENST00000256509.7|SNV-169275-C-T|5
IPKLHMLELHCESKCDLHLK
>FUSION-ENST00000484767.5:338863-ENST00000426809.5:340402|2399
ERFCFLKVISSCE
>FUSION-ENST00000484767.5:338863-ENST00000426809.5:340402|1875
RKQALNYSHLEK
>FUSION-ENST00000484767.5:338863-ENST00000426809.5:340402|1639
PPALFFWLRIDLAMR
>FUSION-ENST00000484767.5:338863-ENST00000426809.5:340402|999
MICVELF
>FUSION-ENST00000484767.5:338863-ENST00000426809.5:340402|1790
QHKEMEWHCHSYRLCEWQNR
>FUSION-ENST00000484767.5:338863-ENST00000426809.5:340402|814
MLEPEWGTLEEEEVGGRGLGGRR
>ENST00000508305.5|SNV-12487-G-A|1
IQHFGTDGANSLEAWTSAVGK
>FUSION-ENST00000484767.5:338863-ENST00000426809.5:340402|3640
AWCSGACLYSQLLSR
>FUSION-ENST00000484767.5:338863-ENST00000426809.5:340402|2620
WKYFRGK
>FUSION-ENST00000484767.5:338863-ENST00000426809.5:340402|1675
VFMVLGLTFK
>FUSION-ENST00000484767.5:338863-ENST00000426809.5:340402|3635
KEIEAALLLIWK
>FUSION-ENST00000484767.5:338863-ENST00000426809.5:340402|368
ESRGLLDELVDFSVYPVDR
>FUSION-ENST00000484767.5:338863-ENST00000426809.5:340402|15
GSYTFHQGTGAAARDAICEPSL
>FUSION-ENST00000484767.5:338863-ENST00000426809.5:340402|611
IQATQDR
>FUSION-ENST00000484767.5:338863-ENST00000426809.5:340402|1204
MFVLSCDMYIK
>FUSION-ENST00000551425.1:10651-ENST00000541515.3:4141|151
EPSSQSPSSPSSSSWSRHRQQQPPR
>FUSION-ENST00000484767.5:338863-ENST00000426809.5:340402|1611
MMSIFPCVFWLHK
>FUSION-ENST00000484767.5:338863-ENST00000426809.5:340402|374
CPVKPRD
>FUSION-ENST00000484767.5:338863-ENST00000426809.5:340402|1841
MPFLEVTK
>ENST00000438448.6|INDEL-24189-T-TGG|9
DSPASLALASLHSHLRTWR
>FUSION-ENST00000484767.5:338863-ENST00000426809.5:340402|1214
MPLFKKCLIQCPTQQK
>ENST00000344646.10|SNV-46391-C-T|3
CFAPMSLHNSLVKPER
>FUSION-ENST00000484767.5:338863-ENST00000426809.5:340402|3629
NFSGLDRR
>FUSION-ENST00000484767.5:338863-ENST00000426809.5:340402|2908
LTFTMSRKIFK
>FUSION-ENST00000484767.5:338863-ENST00000426809.5:340402|2918
LLFLFYS
>FUSION-ENST00000484767.5:338863-ENST00000426809.5:340402|3269
MLQAQFRK
>FUSION-ENST00000484767.5:338863-ENST00000426809.5:340402|697
MVSRLVR
>FUSION-ENST00000484767.5:338863-ENST00000426809.5:340402|769
TEGNSKK
>FUSION-ENST00000484767.5:338863-ENST00000426809.5:340402|485
MKSQFTGLGSSL
>FUSION-ENST00000484767.5:338863-ENST00000426809.5:340402|988
SAGWTKGAEQAASLGLWK
>FUSION-ENST00000484767.5:338863-ENST00000426809.5:340402|2926
MYFSLFFSK
>FUSION-ENST00000551425.1:10651-ENST00000541515.3:4141|229
GGGAFLNGSIACEKVGALR
>FUSION-ENST00000484767.5:338863-ENST00000426809.5:340402|1977
KWKQICSSSCWPFVSGTYR
>FUSION-ENST00000484767.5:338863-ENST00000426809.5:340402|289
NNEFLLIGR
>FUSION-ENST00000484767.5:338863-ENST00000426809.5:340402|1525
CRGMYPFLLDFLVYLR
>ENST00000256797.9|SNV-17947-G-A|4
EVQLLQESDRHPNMLR
>FUSION-ENST00000484767.5:338863-ENST00000426809.5:340402|2392
LQNLHCYIK
>FUSION-ENST00000484767.5:338863-ENST00000426809.5:340402|600
IIKGYSHAGLIVIFCTSSI
>FUSION-ENST00000484767.5:338863-ENST00000426809.5:340402|2335
FQLCETIK
>FUSION-ENST00000484767.5:338863-ENST00000426809.5:340402|1705
MGRVQQVVHFGWNVDGG
>FUSION-ENST00000484767.5:338863-ENST00000426809.5:340402|2762
MLTVSAKK
>ENST00000409198.5|SNV-170661-G-C|2
HADLVNTELKYK
>FUSION-ENST00000484767.5:338863-ENST00000426809.5:340402|3414
MLRLGLSK
>FUSION-ENST00000484767.5:338863-ENST00000426809.5:340402|2465
MPVICRPLF
>FUSION-ENST00000484767.5:338863-ENST00000426809.5:340402|2829
LKPVLQCHLPR
>FUSION-ENST00000484767.5:338863-ENST00000426809.5:340402|2119
IRVYTSARVHVCIIFCYLLP
>FUSION-ENST00000484767.5:338863-ENST00000426809.5:340402|2604
CLPDICAR
>FUSION-ENST00000484767.5:338863-ENST00000426809.5:340402|1759
HACWQQKAGCVWLFCL
>FUSION-ENST00000484767.5:338863-ENST00000426809.5:340402|2172
MDGLELQQIPKSCFLHCQ
>FUSION-ENST00000484767.5:338863-ENST00000426809.5:340402|3277
MCVPFYFSILSRGR
>FUSION-ENST00000484767.5:338863-ENST00000426809.5:340402|3217
MDASHLAWNS
>FUSION-ENST00000484767.5:338863-ENST00000426809.5:340402|2500
KLSVSALK
>FUSION-ENST00000484767.5:338863-ENST00000426809.5:340402|3280
APSGCGVFVLLL
>FUSION-ENST00000484767.5:338863-ENST00000426809.5:340402|1783
LCEWQNR
>ENST00000566838.2|SNV-56003-G-A|5
LELSKWGIKIASIQPGGFLTSR
>FUSION-ENST00000484767.5:338863-ENST00000426809.5:340402|2549
MRTLGFGDSTREK
>FUSION-ENST00000484767.5:338863-ENST00000426809.5:340402|1643
HISFLFFFLIIL
>FUSION-ENST00000484767.5:338863-ENST00000426809.5:340402|2984
MCKLALLLALR
>ENST00000476522.5|SNV-32145-G-C|1
AQLEHHSKMISSKWWK
>FUSION-ENST00000551425.1:10651-ENST00000541515.3:4141|515
EDRLPPFLSFLPPWGGEIQKN
>ENST00000265310.6|SNV-25160-A-G|4
TASQSSSHRGWEILRR
>ENST00000615012.1|SNV-13328-C-G|5
RASTSQLPFAEAPAER
>FUSION-ENST00000484767.5:338863-ENST00000426809.5:340402|710
MHLWEDSGNK
>FUSION-ENST00000484767.5:338863-ENST00000426809.5:340402|3397
MPGLFLVR
>FUSION-ENST00000551425.1:10651-ENST00000541515.3:4141|77
CGIQGRRAPR
>FUSION-ENST00000484767.5:338863-ENST00000426809.5:340402|1097
LVSSSWDQVIPCLGLMK
>FUSION-ENST00000551425.1:10651-ENST00000541515.3:4141|146
HRQQQPPR
>FUSION-ENST00000484767.5:338863-ENST00000426809.5:340402|2854
KVHLDGVAAGT
>FUSION-ENST00000484767.5:338863-ENST00000426809.5:340402|669
MIRRTGK
>ENST00000461125.1|SNV-23736-C-T|3
DWRLHFSLFGYLSTDVDFQARI
>ENST00000431162.6|SNV-30624-G-A|2
NAVTNYKLAWK
>FUSION-ENST00000484767.5:338863-ENST00000426809.5:340402|2322
MDYTLNLP
>FUSION-ENST00000484767.5:338863-ENST00000426809.5:340402|3354
MERAECSYMGREDTVR
>FUSION-ENST00000484767.5:338863-ENST00000426809.5:340402|1035
MNSCLLR
>ENST00000265870.7|SNV-43965-A-G|6
KYVCGHHGIRK
>FUSION-ENST00000436857.5:230-ENST00000479267.2:74466|25
QTQSNLTIEKISALENSKNSDLEK
>FUSION-ENST00000484767.5:338863-ENST00000426809.5:340402|1452
DTTYQNLWDTFK
>FUSION-ENST00000484767.5:338863-ENST00000426809.5:340402|301
ANHSYPR
>FUSION-ENST00000551425.1:10651-ENST00000541515.3:4141|341
QIGGSLSPDHPSRAGFYTGSSSLS
>FUSION-ENST00000551425.1:10651-ENST00000541515.3:4141|249
MHTEFCKK
>ENST00000647821.1|SNV-35622-G-A|2
DIHNYIKHLGHMGSK
>FUSION-ENST00000484767.5:338863-ENST00000426809.5:340402|390
DSVGPFPGICIKHLCSPGVSD
>FUSION-ENST00000484767.5:338863-ENST00000426809.5:340402|2512
MCLCVKSCILKNTLPSADQK
>FUSION-ENST00000484767.5:338863-ENST00000426809.5:340402|1860
MCPFLSTWTWEV
>FUSION-ENST00000484767.5:338863-ENST00000426809.5:340402|2195
KSQIDGLDLKTK
>FUSION-ENST00000551425.1:10651-ENST00000541515.3:4141|297
LPACFPSFRSPSLR
>ENST00000509092.5|SNV-38313-G-T|5
VSLKSNPPSASLK
>FUSION-ENST00000484767.5:338863-ENST00000426809.5:340402|828
MLPGGKVQLCLATQRED
>FUSION-ENST00000484767.5:338863-ENST00000426809.5:340402|1380
CYVHIVCTQSLNNYLFR
>FUSION-ENST00000551425.1:10651-ENST00000541515.3:4141|398
MCVVWPWIFVVLEQR
>ENST00000388914.7|SNV-42539-G-A|2
QLSDLESTVSQLHSELREAK
>FUSION-ENST00000484767.5:338863-ENST00000426809.5:340402|768
MTEGNSKKQNK
>FUSION-ENST00000484767.5:338863-ENST00000426809.5:340402|2204
SPYYYLLG
>FUSION-ENST00000484767.5:338863-ENST00000426809.5:340402|2016
VIAAAHEFRRR
>FUSION-ENST00000484767.5:338863-ENST00000426809.5:340402|1434
SKIDTLTSQLK
>FUSION-ENST00000484767.5:338863-ENST00000426809.5:340402|3495
MEEVTADMIEIAK
>FUSION-ENST00000484767.5:338863-ENST00000426809.5:340402|1400
TLQKINESRSWFFER
>FUSION-ENST00000551425.1:10651-ENST00000541515.3:4141|49
ERSMWLPSSDHK
>FUSION-ENST00000484767.5:338863-ENST00000426809.5:340402|448
LNLISALRPDSSSTISFSVCLR
>ENST00000269499.10|SNV-41588-G-C|2
NKGKPQTEK
>FUSION-ENST00000484767.5:338863-ENST00000426809.5:340402|1624
MNFKVVFSNSVKK
>ENST00000358897.8|SNV-133470-T-C|4
IEILAPQNGLCNARFGSATEKSGK
>FUSION-ENST00000484767.5:338863-ENST00000426809.5:340402|3482
SHEKNLNR
>FUSION-ENST00000484767.5:338863-ENST00000426809.5:340402|2002
FLQPSSLK
>FUSION-ENST00000484767.5:338863-ENST00000426809.5:340402|2735
LLLSSSLFKFQTNCEARGLFGSK
>FUSION-ENST00000484767.5:338863-ENST00000426809.5:340402|3508
MPLRTFVIHGRR
>FUSION-ENST00000484767.5:338863-ENST00000426809.5:340402|3290
IAWSDGIAGGAREVSCSQQVSAS
>FUSION-ENST00000484767.5:338863-ENST00000426809.5:340402|302
MANHSYPR
>ENST00000485653.1|SNV-49771-A-G|5
LIIVVSGSSGWGKLWKK
>ENST00000354869.7|INDEL-14135-A-AA|5
IDADINVTQKKLQFCQEVLPAPVFR
>FUSION-ENST00000484767.5:338863-ENST00000426809.5:340402|3610
ITGEGGYTK
>FUSION-ENST00000484767.5:338863-ENST00000426809.5:340402|780
TLEMFNPEK
>FUSION-ENST00000551425.1:10651-ENST00000541515.3:4141|601
TPGPPPPRPAPRGGEGAGRGGPR
>FUSION-ENST00000484767.5:338863-ENST00000426809.5:340402|1690
VVSFAVQKLLSLIR
>FUSION-ENST00000484767.5:338863-ENST00000426809.5:340402|971
MSPLFMPVQNTDII
>FUSION-ENST00000484767.5:338863-ENST00000426809.5:340402|2923
YFSLFFSKLLFLFYS
>FUSION-ENST00000551425.1:10651-ENST00000541515.3:4141|27
CSSHAAARLYDRAPHDAQIR
>FUSION-ENST00000484767.5:338863-ENST00000426809.5:340402|3391
MHILARDSSVCRVVEV
>FUSION-ENST00000484767.5:338863-ENST00000426809.5:340402|24
PQRSPKPPR
>ENST00000265870.7|SNV-43965-A-G|8
KYVCGHHGIR
>FUSION-ENST00000484767.5:338863-ENST00000426809.5:340402|1327
MLHKLQPETCPK
>FUSION-ENST00000484767.5:338863-ENST00000426809.5:340402|1622
LVTYVYMCHAGALHPLTR
>ENST00000434116.6|SNV-12758-C-T|6
LIRMGPQERWLFR
>FUSION-ENST00000484767.5:338863-ENST00000426809.5:340402|1607
SIFPCVFWLHK
>FUSION-ENST00000484767.5:338863-ENST00000426809.5:340402|1249
MVAGTCSPSYLLGR
>FUSION-ENST00000551425.1:10651-ENST00000541515.3:4141|332
ADHRGSGGWGVGR
>FUSION-ENST00000484767.5:338863-ENST00000426809.5:340402|6
KLHFSPR
>ENST00000367455.8|SNV-37129-G-A|1
NQMLIEEKVQKLK
>FUSION-ENST00000484767.5:338863-ENST00000426809.5:340402|522
QPGEVGYSLLLGCHR
>FUSION-ENST00000484767.5:338863-ENST00000426809.5:340402|3236
YQGMVPVNQILFS
>FUSION-ENST00000551425.1:10651-ENST00000541515.3:4141|485
MECPSCKTR
>FUSION-ENST00000484767.5:338863-ENST00000426809.5:340402|3323
MLFMLWDCSPGQRLSC
>FUSION-ENST00000484767.5:338863-ENST00000426809.5:340402|1609
MMSIFPCVFWLHKCLLLR
>FUSION-ENST00000484767.5:338863-ENST00000426809.5:340402|1423
FVSVTQR
>FUSION-ENST00000484767.5:338863-ENST00000426809.5:340402|1588
MLNRSGER
>ENST00000271588.9|SNV-455391-G-T|5
DENLKGVVYTTRPLREAETYLMR
>FUSION-ENST00000484767.5:338863-ENST00000426809.5:340402|3577
ILLLIHSSAASWSPK
>FUSION-ENST00000484767.5:338863-ENST00000426809.5:340402|1919
MHFTGLSVSLHQDVKLR
>FUSION-ENST00000484767.5:338863-ENST00000426809.5:340402|661
QHASERVGELFLER
>FUSION-ENST00000484767.5:338863-ENST00000426809.5:340402|1677
FSSRVFMVLGLTFK
>FUSION-ENST00000484767.5:338863-ENST00000426809.5:340402|338
HFLNWLGRTSAAPVISHFIFTV
>ENST00000287777.5|SNV-690-G-T|2
WAVSGDAEAQAERQR
>ENST00000640109.1|SNV-98161-C-T|1
IWTLLIFSQTQLLFFHLLFMNLT
>ENST00000434116.6|SNV-12758-C-T|5
MGPQERWLFR
>FUSION-ENST00000484767.5:338863-ENST00000426809.5:340402|512
GKASLISERVFFFSP
>FUSION-ENST00000484767.5:338863-ENST00000426809.5:340402|161
IHPELRGEAYLK
>ENST00000618425.4|SNV-18114-A-C|3
THTGEKPYRCSPCERGFTK
>FUSION-ENST00000484767.5:338863-ENST00000426809.5:340402|3028
MLTSYCATHQNSSPVGESIWSD
>FUSION-ENST00000551425.1:10651-ENST00000541515.3:4141|430
MWVRIYLER
>FUSION-ENST00000484767.5:338863-ENST00000426809.5:340402|2482
KLQSCYIPSLLPR
>FUSION-ENST00000484767.5:338863-ENST00000426809.5:340402|572
TVEEGSTINRR
>FUSION-ENST00000484767.5:338863-ENST00000426809.5:340402|1756
YTCAMLVR
>FUSION-ENST00000484767.5:338863-ENST00000426809.5:340402|1993
LNCEKVR
>FUSION-ENST00000551425.1:10651-ENST00000541515.3:4141|356
ESGELKASALK
>FUSION-ENST00000484767.5:338863-ENST00000426809.5:340402|1484
KGCSYLHLTSENTKALR
>ENST00000367990.7|SNV-594-G-A|1
LLAATVLLLTICSLEGALVQRQAK
>FUSION-ENST00000484767.5:338863-ENST00000426809.5:340402|1693
MVVSFAVQK
>ENST00000525599.1|SNV-1222-A-G|3
EPAELPAR
>ENST00000512194.2|SNV-146158-G-T|2
TFLIPLLFNNYITAALKLLEK
>FUSION-ENST00000484767.5:338863-ENST00000426809.5:340402|3503
MLQRNTL
>ENST00000409198.5|SNV-170661-G-C|3
HADLVNTELK
>FUSION-ENST00000484767.5:338863-ENST00000426809.5:340402|2551
MRTLGFGDSTR
>FUSION-ENST00000484767.5:338863-ENST00000426809.5:340402|1183
MSFFPAPSHPLQTDCFAGVQHR
>FUSION-ENST00000551425.1:10651-ENST00000541515.3:4141|321
TCMWQPPEPEDMQPRAESEADPLR
>FUSION-ENST00000484767.5:338863-ENST00000426809.5:340402|1840
PFLEVTK
>FUSION-ENST00000484767.5:338863-ENST00000426809.5:340402|742
LKIQRNNYR
>FUSION-ENST00000484767.5:338863-ENST00000426809.5:340402|3673
NHSHIRW
>ENST00000513811.5|INDEL-58828-C-CA|5
LALIQKNLISLSIPSKK
>FUSION-ENST00000551425.1:10651-ENST00000541515.3:4141|26
LYDRAPHDAQIR
>ENST00000399881.8|INDEL-126701-A-AC|4
HRSHHGNPHHR
>FUSION-ENST00000484767.5:338863-ENST00000426809.5:340402|1244
LRQENSVNPGGGACSELR
>ENST00000562886.1|SNV-57592-C-G|5
TSASTSLCTLVLGQATAFK
>FUSION-ENST00000484767.5:338863-ENST00000426809.5:340402|52
APIHWCCCDSVGFFHLER
>FUSION-ENST00000484767.5:338863-ENST00000426809.5:340402|677
VATLAFSR
>FUSION-ENST00000551425.1:10651-ENST00000541515.3:4141|221
SLSLPFSYK
>FUSION-ENST00000484767.5:338863-ENST00000426809.5:340402|2135
EFRSCCPGWSAVAQSR
>FUSION-ENST00000484767.5:338863-ENST00000426809.5:340402|1118
SEMEIKTLRVISL
>FUSION-ENST00000484767.5:338863-ENST00000426809.5:340402|3683
LLFQLFR
>FUSION-ENST00000484767.5:338863-ENST00000426809.5:340402|2825
LKPVLQCHLPRDYTAKK
>ENST00000423676.7|SNV-9277-G-A|2
WGPKERK
>FUSION-ENST00000484767.5:338863-ENST00000426809.5:340402|640
QQIHVAMF
>FUSION-ENST00000484767.5:338863-ENST00000426809.5:340402|1197
MVAHAYNPSTLGGLGER
>ENST00000540831.1|SNV-52979-G-A|3
LSPGSKEDEAHEGCSRENLGR
>ENST00000319653.14|MNV-108867-GAGAACGGGCCTCCAGA-G|19
MPRRMQLR
>FUSION-ENST00000484767.5:338863-ENST00000426809.5:340402|2543
MGLELGQR
>ENST00000449076.6|SNV-21001-A-C|1
IEMEAPCLMLASRFK
>ENST00000494263.5|SNV-32954-G-A|1
GSRPAWAAGLQSWRCSYSSQG
>ENST00000341413.8|SNV-2039-G-C|4
QRLMVTGACGHSRR
>ENST00000433608.6|SNV-30987-G-A|1
DMRGWQQKQQQK
>FUSION-ENST00000551425.1:10651-ENST00000541515.3:4141|503
DNALWCHPLLLQLKISGWYSG
>ENST00000530384.5|SNV-6032-G-C|3
WSWYTPLYPASR
>FUSION-ENST00000484767.5:338863-ENST00000426809.5:340402|408
MWPHNFPR
>FUSION-ENST00000484767.5:338863-ENST00000426809.5:340402|2729
LSILAALGWGFCQAEMLSGVK
>ENST00000260731.5|SNV-20303-C-T|2
VREAGNINQSLLTLGR
>FUSION-ENST00000551425.1:10651-ENST00000541515.3:4141|285
MVPCPPASLKYKK
>FUSION-ENST00000484767.5:338863-ENST00000426809.5:340402|794
VRMDRPAKG
>FUSION-ENST00000484767.5:338863-ENST00000426809.5:340402|2412
ATIKKLK
>FUSION-ENST00000484767.5:338863-ENST00000426809.5:340402|3665
FDVIISIVSGRHEPQSYKMVNLIDK
>FUSION-ENST00000484767.5:338863-ENST00000426809.5:340402|2071
CLASLGYTVHILGLPEQDFSGFLD
>FUSION-ENST00000551425.1:10651-ENST00000541515.3:4141|470
QDPIAEITEMNGVPPSKR
>FUSION-ENST00000484767.5:338863-ENST00000426809.5:340402|1155
MSARRGTVVK
>FUSION-ENST00000484767.5:338863-ENST00000426809.5:340402|3725
LVVGRPQRSQDTLPL
>FUSION-ENST00000484767.5:338863-ENST00000426809.5:340402|421
KLLGACGL
>FUSION-ENST00000484767.5:338863-ENST00000426809.5:340402|282
LPFVWSPLYQWTAYFLLCSLVP
>FUSION-ENST00000484767.5:338863-ENST00000426809.5:340402|396
MYVVMDSVGPFPGICIK
>ENST00000612828.4|SNV-235509-A-C|1
VSKTEEC
>FUSION-ENST00000551425.1:10651-ENST00000541515.3:4141|329
GSGGWGVGRLR
>FUSION-ENST00000484767.5:338863-ENST00000426809.5:340402|3253
MPCLHFLSVKGGTAVSLRNYR
>FUSION-ENST00000484767.5:338863-ENST00000426809.5:340402|23
MPQRSPKPPRLGAGR
>FUSION-ENST00000484767.5:338863-ENST00000426809.5:340402|3019
RGSVNGLVI
>FUSION-ENST00000484767.5:338863-ENST00000426809.5:340402|150
AQAARLWDRQLEQCR
>FUSION-ENST00000551425.1:10651-ENST00000541515.3:4141|368
LTNVNKGRLIR
>FUSION-ENST00000484767.5:338863-ENST00000426809.5:340402|2687
LLTYCPTSYLCIFRTR
>FUSION-ENST00000484767.5:338863-ENST00000426809.5:340402|2356
MDKENVVYTYNGMLSSLR
>ENST00000247833.11|SNV-56626-C-T|3
NKSTSSAMSGSHQDFSVIQPIVK
>ENST00000549917.1|SNV-411803-G-T|2
KIIYRVAC
>FUSION-ENST00000484767.5:338863-ENST00000426809.5:340402|486
FQNWSTRSYLP
>ENST00000233057.9|SNV-47790-G-C|2
GTLRYMSPEQISSQDYAK
>FUSION-ENST00000484767.5:338863-ENST00000426809.5:340402|741
IQRNNYR
>FUSION-ENST00000484767.5:338863-ENST00000426809.5:340402|3572
DLGSKLK
>ENST00000392842.5|SNV-99121-G-C|1
QQFPQLTTTRLGTRGQSK
>ENST00000262133.11|INDEL-31582-G-GA|2
HLNQIEEQILDHLAWKPESPLWEKN
>FUSION-ENST00000484767.5:338863-ENST00000426809.5:340402|1416
ASRRQEITK
>FUSION-ENST00000484767.5:338863-ENST00000426809.5:340402|2783
LEGRDLVCLVTAEPTITLPR
>ENST00000673735.1|SNV-51280-C-T|1
LLRLLRLIR
>FUSION-ENST00000484767.5:338863-ENST00000426809.5:340402|1093
KCWDYRCEPQHLALSLNFR
>FUSION-ENST00000436857.5:230-ENST00000479267.2:74466|26
QTQSNLTIEKISALENSK
>FUSION-ENST00000484767.5:338863-ENST00000426809.5:340402|263
VNRRETVSITYTDIYN
>ENST00000473980.5|SNV-158755-A-G|4
MKVDPAHGITAKELLDNQWLTGNK
>ENST00000205061.9|SNV-150443-G-A|1
LQPKCKK
>ENST00000394375.7|SNV-9190-G-A|1
IFYPHNFFNQFLATEVCSR
>FUSION-ENST00000484767.5:338863-ENST00000426809.5:340402|2258
MTVNNNLDYL
>FUSION-ENST00000484767.5:338863-ENST00000426809.5:340402|3216
DASHLAWNS
>ENST00000503204.1|SNV-750100-G-T|17
AQANMHLQLPCQRACWLK
>FUSION-ENST00000484767.5:338863-ENST00000426809.5:340402|517
GGMGKYR
>FUSION-ENST00000484767.5:338863-ENST00000426809.5:340402|1418
QEQTHSKASR
>FUSION-ENST00000484767.5:338863-ENST00000426809.5:340402|3422
IISLGGHQR
>FUSION-ENST00000484767.5:338863-ENST00000426809.5:340402|34
RQNGWDISR
>ENST00000388934.5|SNV-1040-G-C|3
LHALDPR
>FUSION-ENST00000484767.5:338863-ENST00000426809.5:340402|3127
MKEQLSK
>FUSION-ENST00000484767.5:338863-ENST00000426809.5:340402|194
IVQWNCLFFSLMILFLLSLQI
>FUSION-ENST00000484767.5:338863-ENST00000426809.5:340402|2004
ALSLWGCF
>FUSION-ENST00000484767.5:338863-ENST00000426809.5:340402|2991
LKVNALKSGNGQR
>ENST00000559471.6|SNV-13442-G-C|3
RPLVKNVATQKETNAAGPDSPSK
>FUSION-ENST00000484767.5:338863-ENST00000426809.5:340402|3465
QDPPAAKR
>FUSION-ENST00000484767.5:338863-ENST00000426809.5:340402|2531
LLVWDSPIAQMSPRYLCK
>ENST00000289788.4|SNV-7914-G-T|1
ELDDPGEQVLSHAH
>FUSION-ENST00000484767.5:338863-ENST00000426809.5:340402|426
MELIESRGK
>FUSION-ENST00000484767.5:338863-ENST00000426809.5:340402|1807
MIAQQIKLNSLIK
>FUSION-ENST00000484767.5:338863-ENST00000426809.5:340402|3440
KQISVCIMALLCISR
>FUSION-ENST00000484767.5:338863-ENST00000426809.5:340402|2621
MRWKYFR
>FUSION-ENST00000484767.5:338863-ENST00000426809.5:340402|135
KDRILSSGTGWLWGSK
>FUSION-ENST00000484767.5:338863-ENST00000426809.5:340402|717
MSEFCMITVNGEGENG
>FUSION-ENST00000484767.5:338863-ENST00000426809.5:340402|1988
SYTVALLALAIQYIFWVFQSR
>FUSION-ENST00000484767.5:338863-ENST00000426809.5:340402|2153
LHLCMPNEQR
>FUSION-ENST00000484767.5:338863-ENST00000426809.5:340402|437
GPSAVYR
>FUSION-ENST00000484767.5:338863-ENST00000426809.5:340402|1659
VFLVLDP
>ENST00000378714.7|SNV-19042-G-C|6
LEEIDWVTFGVILKKVTPHSVNSGK
>FUSION-ENST00000484767.5:338863-ENST00000426809.5:340402|718
HVEFEVLAGHPRGDVGSC
>FUSION-ENST00000484767.5:338863-ENST00000426809.5:340402|3461
MPWETKNLCDLLYCNIHFIAVVWN
>FUSION-ENST00000484767.5:338863-ENST00000426809.5:340402|113
MRSVSRVFK
>FUSION-ENST00000484767.5:338863-ENST00000426809.5:340402|3271
QGLTLLPR
>FUSION-ENST00000484767.5:338863-ENST00000426809.5:340402|1088
CWDYRCEPQHLALSLNFR
>FUSION-ENST00000484767.5:338863-ENST00000426809.5:340402|2492
KNSVIVISRSSL
>FUSION-ENST00000484767.5:338863-ENST00000426809.5:340402|944
DAEVLFFPSGLPTRENHHFSRTIFP
>FUSION-ENST00000484767.5:338863-ENST00000426809.5:340402|50
TKPLLHFSHYLCLR
>FUSION-ENST00000551425.1:10651-ENST00000541515.3:4141|554
RCVSTYLVRSCLK
>FUSION-ENST00000484767.5:338863-ENST00000426809.5:340402|3424
ELCQPSSD
>ENST00000423759.5|SNV-31057-A-G|3
DDGTASVTSLNSSATGR
>ENST00000261699.8|SNV-44460-G-A|1
EGYRPFDFSATDVIDIIINSGLIK
>FUSION-ENST00000484767.5:338863-ENST00000426809.5:340402|3616
PVLPATQQAEPRSCRSAWAT
>FUSION-ENST00000484767.5:338863-ENST00000426809.5:340402|2588
MVADVLSRAKMP
>FUSION-ENST00000484767.5:338863-ENST00000426809.5:340402|3144
MSTRFLQAQIKK
>ENST00000519078.6|SNV-13599-G-A|1
SPEVLLRSAR
>FUSION-ENST00000484767.5:338863-ENST00000426809.5:340402|2026
MNTPLEATFVWGFLLLLLNWLI
>FUSION-ENST00000484767.5:338863-ENST00000426809.5:340402|153
MAQAARLWDR
>FUSION-ENST00000484767.5:338863-ENST00000426809.5:340402|1174
PPRPANFFVFLVETR
>FUSION-ENST00000484767.5:338863-ENST00000426809.5:340402|1958
LILFLLADLQSLVEESK
>FUSION-ENST00000484767.5:338863-ENST00000426809.5:340402|1656
VFLFLHILSSTCCFLTF
>ENST00000461125.1|SNV-23736-C-T|6
MDWRLHFSLFGYLSTDVDFQAR
>FUSION-ENST00000484767.5:338863-ENST00000426809.5:340402|2201
IYTLFILLASLPTFPHHPLFLSRST
>ENST00000637849.1|SNV-76229-T-C|2
MFLCQPRNSIGSVR
>FUSION-ENST00000484767.5:338863-ENST00000426809.5:340402|3576
ILLLIHSSAASWSPKSSER
>ENST00000655603.1|SNV-2681-C-G|1
VPSLVVVN
>FUSION-ENST00000551425.1:10651-ENST00000541515.3:4141|110
EAPREPARPAGAAGIR
>FUSION-ENST00000484767.5:338863-ENST00000426809.5:340402|5
KLHFSPRNWCCSER
>FUSION-ENST00000402711.6:95599-ENST00000389048.8:698058|7
HKDVIINQGK
>FUSION-ENST00000484767.5:338863-ENST00000426809.5:340402|1529
GVVGKNVFAEITMEQISK
>FUSION-ENST00000484767.5:338863-ENST00000426809.5:340402|2639
MSWHRPKGR
>FUSION-ENST00000484767.5:338863-ENST00000426809.5:340402|2095
LMRTWPCVRYSQLDGPIVVGVFLMN
>FUSION-ENST00000484767.5:338863-ENST00000426809.5:340402|644
WPCSNKTSFIDTEI
>FUSION-ENST00000484767.5:338863-ENST00000426809.5:340402|136
MKDRILSSGTGWLWGSK
>FUSION-ENST00000484767.5:338863-ENST00000426809.5:340402|605
MPQKGKGLVNQ
>FUSION-ENST00000484767.5:338863-ENST00000426809.5:340402|2647
RQLQRHGWQLVPEDSGR
>ENST00000559471.6|SNV-13442-G-C|1
ETNAAGPDSPSK
>FUSION-ENST00000484767.5:338863-ENST00000426809.5:340402|1649
VAEYPEIR
>FUSION-ENST00000484767.5:338863-ENST00000426809.5:340402|3334
STRLNSEEK
>FUSION-ENST00000551425.1:10651-ENST00000541515.3:4141|453
MLSKRIPIAFGNT
>FUSION-ENST00000484767.5:338863-ENST00000426809.5:340402|2791
VAEWRGEWPASTVIPSLSWPKLSH
>FUSION-ENST00000484767.5:338863-ENST00000426809.5:340402|1109
SMIWEEEALK
>FUSION-ENST00000484767.5:338863-ENST00000426809.5:340402|413
ASRFYFP
>FUSION-ENST00000551425.1:10651-ENST00000541515.3:4141|543
RNTKELDINNK
>FUSION-ENST00000484767.5:338863-ENST00000426809.5:340402|2303
MFFLVHSTSNHFHLDLKVLENK
>FUSION-ENST00000484767.5:338863-ENST00000426809.5:340402|2274
LHPCDHSPR
>FUSION-ENST00000484767.5:338863-ENST00000426809.5:340402|678
SSVKSVGRLSLQEVVCCSLL
>ENST00000434116.6|SNV-12758-C-T|3
GPQERWLFR
>FUSION-ENST00000484767.5:338863-ENST00000426809.5:340402|1956
MAIPLRSVSLADCIAVIFIYTFLHM
>FUSION-ENST00000484767.5:338863-ENST00000426809.5:340402|1121
MSEMEIKTLR
>FUSION-ENST00000551425.1:10651-ENST00000541515.3:4141|581
GSRCRQLAGAAAAAGK
>FUSION-ENST00000484767.5:338863-ENST00000426809.5:340402|2975
LALLLALRR
>FUSION-ENST00000484767.5:338863-ENST00000426809.5:340402|201
QSHLVSEHFVQNPVVGYK
>FUSION-ENST00000484767.5:338863-ENST00000426809.5:340402|1992
LNCEKVRILVCFVHCYVYLPSM
>FUSION-ENST00000484767.5:338863-ENST00000426809.5:340402|3505
TFVIHGRR
>ENST00000566838.2|SNV-56003-G-A|4
WGIKIASIQPGGFLTSR
>FUSION-ENST00000551425.1:10651-ENST00000541515.3:4141|295
LPACFPSFRSPSLRHSQNHVLLK
>FUSION-ENST00000484767.5:338863-ENST00000426809.5:340402|2125
MGFHHVGQAGLK
>FUSION-ENST00000551425.1:10651-ENST00000541515.3:4141|335
ADNAYKCK
>FUSION-ENST00000484767.5:338863-ENST00000426809.5:340402|870
LTHTPWLSQAPGTLVGECALWR
>FUSION-ENST00000484767.5:338863-ENST00000426809.5:340402|3630
NFSGLDR
>FUSION-ENST00000484767.5:338863-ENST00000426809.5:340402|373
MSTKCFHH
>ENST00000307441.13|SNV-44349-A-G|3
STLSEPHGVSMK
>FUSION-ENST00000551425.1:10651-ENST00000541515.3:4141|296
MLPACFPSFRSPSLRHSQNHVLLK
>ENST00000473980.5|SNV-158755-A-G|5
KVDPAHGITAK
>FUSION-ENST00000484767.5:338863-ENST00000426809.5:340402|1726
KQDVYGFSVFRNAHVSYVSYHFSG
>FUSION-ENST00000484767.5:338863-ENST00000426809.5:340402|474
MHQTLQNPNNLIKVYPK
>FUSION-ENST00000484767.5:338863-ENST00000426809.5:340402|901
TKIHCYTK
>FUSION-ENST00000484767.5:338863-ENST00000426809.5:340402|835
MNRLLVTTPPGSPQCLGLLLRDR
>FUSION-ENST00000484767.5:338863-ENST00000426809.5:340402|2772
TCDHRARESR
>FUSION-ENST00000484767.5:338863-ENST00000426809.5:340402|256
MWQDCSMELFIFLSDDFVLA
>ENST00000673149.1|SNV-7105-A-G|1
EELIGATAGELHTGRSR
>FUSION-ENST00000484767.5:338863-ENST00000426809.5:340402|2770
ESRSDLWDGFMSWGIYG
>FUSION-ENST00000484767.5:338863-ENST00000426809.5:340402|1340
GSTKLIER
>ENST00000322937.10|SNV-1089-G-A|2
SASKIPLFKIK
>FUSION-ENST00000551425.1:10651-ENST00000541515.3:4141|402
LLEYINPFIHLYSAKLAKLHWILK
>FUSION-ENST00000484767.5:338863-ENST00000426809.5:340402|2361
FKYNYHRIQQFCFWVYIQR
>FUSION-ENST00000484767.5:338863-ENST00000426809.5:340402|744
GCSNHWVMWIE
>FUSION-ENST00000551425.1:10651-ENST00000541515.3:4141|565
LREKGQR
>ENST00000463938.5|SNV-60710-C-T|4
MSGHHDSNCQVTMRR
>FUSION-ENST00000484767.5:338863-ENST00000426809.5:340402|1004
ADLLCIK
>FUSION-ENST00000551425.1:10651-ENST00000541515.3:4141|131
LVCQPEPEPEQPAASSVLASRAPRR
>FUSION-ENST00000484767.5:338863-ENST00000426809.5:340402|2315
TGVGNMRLN
>ENST00000478311.1|SNV-5897-G-T|1
ICNVSGENILRWLTGRTTHPYGC
>FUSION-ENST00000484767.5:338863-ENST00000426809.5:340402|2704
MASKCPR
>ENST00000438448.6|INDEL-24189-T-TGG|4
QILFARSTRR
>ENST00000566838.2|SNV-56003-G-A|1
IASIQPGGFLTSRFLSPR
>FUSION-ENST00000484767.5:338863-ENST00000426809.5:340402|1360
HNTTDPTSPELGCGSQKK
>FUSION-ENST00000484767.5:338863-ENST00000426809.5:340402|1642
MPPALFFWLR
>FUSION-ENST00000484767.5:338863-ENST00000426809.5:340402|1710
LSGFVDEETAQRNGVALS
>FUSION-ENST00000484767.5:338863-ENST00000426809.5:340402|3022
AGPGCRR
>FUSION-ENST00000551425.1:10651-ENST00000541515.3:4141|211
SQRLPRSR
>ENST00000503204.1|SNV-750100-G-T|6
HKQTCISSCPVK
>ENST00000478311.1|SNV-5897-G-T|4
MICNVSGENILRWLTGR
>FUSION-ENST00000484767.5:338863-ENST00000426809.5:340402|2663
RISVFSW
>FUSION-ENST00000484767.5:338863-ENST00000426809.5:340402|3372
SNTKVRIGFR
>FUSION-ENST00000484767.5:338863-ENST00000426809.5:340402|3588
TAHLVTAWFMEYFKPFVETYCSEK
>ENST00000476522.5|SNV-32145-G-C|3
AQLEHHSK
>FUSION-ENST00000484767.5:338863-ENST00000426809.5:340402|1580
ILAVGLP
>FUSION-ENST00000484767.5:338863-ENST00000426809.5:340402|1684
MVMPRFSSR
>FUSION-ENST00000484767.5:338863-ENST00000426809.5:340402|807
LSLRSWQDIQGETWAVVR
>FUSION-ENST00000484767.5:338863-ENST00000426809.5:340402|2881
MRAESELW
>FUSION-ENST00000484767.5:338863-ENST00000426809.5:340402|783
RTLEMFNPEK
>FUSION-ENST00000484767.5:338863-ENST00000426809.5:340402|1267
MSKQNQLARFLSPQTLVQ
>ENST00000465063.5|INDEL-14135-A-AA|1
SYLLSTADINVTQKK
>FUSION-ENST00000551425.1:10651-ENST00000541515.3:4141|239
FVCVRAR
>ENST00000534397.5|SNV-17290-G-T|1
EIIIKLMEKIAQSSLCN
>ENST00000265870.7|SNV-43965-A-G|13
MRDTMKYVCGHHGIR
>ENST00000334463.4|INDEL-30448-A-AA|2
NTGSLGGVGR
>ENST00000319653.14|MNV-108867-GAGAACGGGCCTCCAGA-G|21
SFAPGSLPWVFSFLLVIASGNRVIR
>FUSION-ENST00000551425.1:10651-ENST00000541515.3:4141|559
GFWSSGR
>FUSION-ENST00000484767.5:338863-ENST00000426809.5:340402|1175
MPPRPANFFVFLVETR
>FUSION-ENST00000484767.5:338863-ENST00000426809.5:340402|1648
MVAEYPEIRLER
>FUSION-ENST00000484767.5:338863-ENST00000426809.5:340402|3579
FFCKILLLIHSSAASWSPK
>FUSION-ENST00000484767.5:338863-ENST00000426809.5:340402|2305
MFFLVHSTSNHFHLDLK
>FUSION-ENST00000484767.5:338863-ENST00000426809.5:340402|2442
WYIPTMECYLALGKK
>FUSION-ENST00000484767.5:338863-ENST00000426809.5:340402|856
CFVESCVQEVYSSSP
>FUSION-ENST00000484767.5:338863-ENST00000426809.5:340402|747
FFKYYFYLL
>FUSION-ENST00000484767.5:338863-ENST00000426809.5:340402|2788
MVAGTCSPSYLVG
>FUSION-ENST00000484767.5:338863-ENST00000426809.5:340402|2982
MCKLALLLALRR
>FUSION-ENST00000484767.5:338863-ENST00000426809.5:340402|970
SPLFMPVQNTDII
>ENST00000341394.9|SNV-44923-G-C|2
GLMNGYRAPANGFR
>FUSION-ENST00000484767.5:338863-ENST00000426809.5:340402|1232
NSSFVNSVIYSFLR
>FUSION-ENST00000484767.5:338863-ENST00000426809.5:340402|2076
MYLLNGK
>FUSION-ENST00000484767.5:338863-ENST00000426809.5:340402|1157
MAVMSARRGTVVK
>FUSION-ENST00000484767.5:338863-ENST00000426809.5:340402|3112
WMIQFQPLSKVIVSTGVK
>ENST00000301740.13|SNV-11352-C-G|1
FQSDSSSYPTVDWNSLLGQSR
>FUSION-ENST00000484767.5:338863-ENST00000426809.5:340402|1003
ADLLCIKWSLCPNCLCF
>ENST00000372022.6|SNV-4241-G-T|2
AALAERR
>FUSION-ENST00000484767.5:338863-ENST00000426809.5:340402|2423
YCMIPVTR
>FUSION-ENST00000484767.5:338863-ENST00000426809.5:340402|3310
CGILLEMSLCSKEGVWVVILKGK
>FUSION-ENST00000551425.1:10651-ENST00000541515.3:4141|461
RVGVMCKPD
>FUSION-ENST00000484767.5:338863-ENST00000426809.5:340402|3385
FKLSRGAYASIQVR
>FUSION-ENST00000551425.1:10651-ENST00000541515.3:4141|306
IPSSKQAILK
>FUSION-ENST00000484767.5:338863-ENST00000426809.5:340402|2321
DYTLNLP
>FUSION-ENST00000484767.5:338863-ENST00000426809.5:340402|3113
WMIQFQPLSK
>ENST00000470300.5|SNV-81711-A-G|2
VNPVTSSCVLNMLEGSEGEK
>FUSION-ENST00000484767.5:338863-ENST00000426809.5:340402|1441
FIALNAHK
>FUSION-ENST00000484767.5:338863-ENST00000426809.5:340402|3625
SNQSQYFLKPK
>FUSION-ENST00000484767.5:338863-ENST00000426809.5:340402|2949
FCCRAAKHWPMR
>ENST00000476522.5|SNV-32145-G-C|9
LPGQDESTAGTSQQNDILKVVEKR
>FUSION-ENST00000484767.5:338863-ENST00000426809.5:340402|267
GHRSTLLRLPTLVVLGLNCWEVD
>ENST00000394636.9|SNV-2327-C-T|3
ETEGSLSDSDFKEPPLEGR
>ENST00000533169.1|SNV-35949-A-G|1
VNGKILRDFLFVTMWMFHR
>FUSION-ENST00000484767.5:338863-ENST00000426809.5:340402|1466
KAEIKMFFETNENK
>FUSION-ENST00000484767.5:338863-ENST00000426809.5:340402|1397
MPTRESR
>FUSION-ENST00000484767.5:338863-ENST00000426809.5:340402|3010
QGCLACLPPGGHWGMEWETSR
>FUSION-ENST00000484767.5:338863-ENST00000426809.5:340402|2450
KNLNIITIGSSNSASGYISK
>FUSION-ENST00000484767.5:338863-ENST00000426809.5:340402|1454
FFETNENKDTTYQNLWDTFKAVCR
>FUSION-ENST00000484767.5:338863-ENST00000426809.5:340402|468
YKFLVYELLQV
>ENST00000008391.4|SNV-15442-G-A|1
HLSPPECLNASLLGGILRRAK
>FUSION-ENST00000484767.5:338863-ENST00000426809.5:340402|1283
QVLYPSAGKL
>FUSION-ENST00000484767.5:338863-ENST00000426809.5:340402|3694
SPWPPFPRR
>FUSION-ENST00000484767.5:338863-ENST00000426809.5:340402|3054
MWHLCASLSRASYN
>FUSION-ENST00000484767.5:338863-ENST00000426809.5:340402|2133
DRSWSYDIYFCWLGH
>FUSION-ENST00000484767.5:338863-ENST00000426809.5:340402|2169
QSINLITAGALIITCLGK
>FUSION-ENST00000551425.1:10651-ENST00000541515.3:4141|289
MVPCPPASLK
>ENST00000317025.13|INDEL-52642-C-CT|2
SVLNTQPEQTNAGEVASSLSK
>ENST00000319653.14|MNV-108867-GAGAACGGGCCTCCAGA-G|16
LIKINFIPGLQLVNPHTHWTIQK
>FUSION-ENST00000484767.5:338863-ENST00000426809.5:340402|1765
WQSVGFIKCRHACWQQK
>FUSION-ENST00000484767.5:338863-ENST00000426809.5:340402|3708
HSRNKLLHFFAAGK
>FUSION-ENST00000484767.5:338863-ENST00000426809.5:340402|3718
HMVPTLPFLLVSCCLSTSYIELLNR
>FUSION-ENST00000484767.5:338863-ENST00000426809.5:340402|1861
FSIQLYSVALGLSVAEKIDIK
>FUSION-ENST00000484767.5:338863-ENST00000426809.5:340402|3060
VSPVSFSLGVPFRALLLPSYFKAR
>FUSION-ENST00000484767.5:338863-ENST00000426809.5:340402|3068
NSCPPAS
>FUSION-ENST00000484767.5:338863-ENST00000426809.5:340402|3392
HILARDSSVCR
>FUSION-ENST00000484767.5:338863-ENST00000426809.5:340402|2632
ASCFIGPR
>ENST00000319653.14|MNV-108867-GAGAACGGGCCTCCAGA-G|20
VIRMPRR
>FUSION-ENST00000551425.1:10651-ENST00000541515.3:4141|449
RIPIAFGNT
>FUSION-ENST00000551425.1:10651-ENST00000541515.3:4141|481
MLNQGRHQ
>FUSION-ENST00000484767.5:338863-ENST00000426809.5:340402|3518
MKCYPTAFHATEK
>FUSION-ENST00000551425.1:10651-ENST00000541515.3:4141|231
EKGGGAFLNGSIACEKVGALR
>FUSION-ENST00000484767.5:338863-ENST00000426809.5:340402|1304
MIKYAKTHQEDYPL
>ENST00000534397.5|SNV-17290-G-T|4
LVDTLPQKPREIIIK
>FUSION-ENST00000551425.1:10651-ENST00000541515.3:4141|176
ERVLFFLLPSHLLNQGAAAAAAR
>FUSION-ENST00000551425.1:10651-ENST00000541515.3:4141|284
VPCPPASLKYKK
>FUSION-ENST00000551425.1:10651-ENST00000541515.3:4141|247
MHTEFCKKK
>FUSION-ENST00000484767.5:338863-ENST00000426809.5:340402|117
GIAKSDNDDTDNINNRI
>FUSION-ENST00000484767.5:338863-ENST00000426809.5:340402|208
YTCKTNGLTQRK
>FUSION-ENST00000484767.5:338863-ENST00000426809.5:340402|3087
VWPPDWGVQPLPSTGFYVPRK
>FUSION-ENST00000551425.1:10651-ENST00000541515.3:4141|25
LYDRAPHDAQIRR
>FUSION-ENST00000484767.5:338863-ENST00000426809.5:340402|1904
MVFTYIFSSLQIK
>FUSION-ENST00000484767.5:338863-ENST00000426809.5:340402|277
ENAQEFLGFFFKCSVLSSFVFIKTK
>FUSION-ENST00000484767.5:338863-ENST00000426809.5:340402|1876
VFKGLYQVLQCYSEIEMKTQLL
>ENST00000530384.5|SNV-6032-G-C|1
WSWYTPLYPASRCRLSWK
>FUSION-ENST00000484767.5:338863-ENST00000426809.5:340402|1981
MFPLVPLLPLVCYLFLPRWK
>FUSION-ENST00000484767.5:338863-ENST00000426809.5:340402|395
YVVMDSVGPFPGICIK
>FUSION-ENST00000484767.5:338863-ENST00000426809.5:340402|1440
FIALNAHKR
>FUSION-ENST00000484767.5:338863-ENST00000426809.5:340402|3298
VGWTLSIFMWPFFRQTAPQLDR
>FUSION-ENST00000484767.5:338863-ENST00000426809.5:340402|707
HLWEDSGNKIE
>FUSION-ENST00000484767.5:338863-ENST00000426809.5:340402|2511
CLCVKSCILKNTLPSADQK
>FUSION-ENST00000484767.5:338863-ENST00000426809.5:340402|690
EAVIMKNRVATLAFSR
>FUSION-ENST00000484767.5:338863-ENST00000426809.5:340402|3531
MTTKDSEYYLNLMKQHQGLR
>FUSION-ENST00000484767.5:338863-ENST00000426809.5:340402|1808
MIAQQIK
>FUSION-ENST00000484767.5:338863-ENST00000426809.5:340402|232
LGKFLILRHSDIIKPVLLSWP
>FUSION-ENST00000484767.5:338863-ENST00000426809.5:340402|3695
SPWPPFPR
>ENST00000514262.5|SNV-77060-G-T|2
MTFGSTLVTNPNGGFLAFGPLYAYR
>FUSION-ENST00000484767.5:338863-ENST00000426809.5:340402|1832
MCSLSAWNCCAGRK
>FUSION-ENST00000484767.5:338863-ENST00000426809.5:340402|2277
SSALYGAALSLFPWKLR
>FUSION-ENST00000484767.5:338863-ENST00000426809.5:340402|722
MSLVLRHVEFEVLAGHPRGDVGSC
>ENST00000242310.4|INDEL-4147-C-CGG|10
IVFGKQLIENVR
>FUSION-ENST00000484767.5:338863-ENST00000426809.5:340402|3058
ALLLPSYFKAR
>FUSION-ENST00000484767.5:338863-ENST00000426809.5:340402|3237
YQGHAAGTVQEVALLDEHSR
>FUSION-ENST00000401738.3:95599-ENST00000389048.8:698058|79
NSQVYRRK
>FUSION-ENST00000484767.5:338863-ENST00000426809.5:340402|2216
MHTVFWR
>FUSION-ENST00000551425.1:10651-ENST00000541515.3:4141|389
WWMVAHWLELSRLNSYSR
>FUSION-ENST00000484767.5:338863-ENST00000426809.5:340402|1564
DIGLKFSFLVVSLPGFGIR
>ENST00000635749.1|SNV-526955-G-A|2
MTYLITLIL
>FUSION-ENST00000484767.5:338863-ENST00000426809.5:340402|412
MSWWIFQCTPWTEGR
>FUSION-ENST00000484767.5:338863-ENST00000426809.5:340402|1856
MPVSTPSPDL
>FUSION-ENST00000484767.5:338863-ENST00000426809.5:340402|126
MIQIILIIGYSKR
>FUSION-ENST00000484767.5:338863-ENST00000426809.5:340402|133
DRILSSGTGWLWGSKR
>FUSION-ENST00000484767.5:338863-ENST00000426809.5:340402|2192
SQIDGLDLKTKSR
>FUSION-ENST00000551425.1:10651-ENST00000541515.3:4141|72
APTAVGGSPGGCAQAGVGAR
>FUSION-ENST00000484767.5:338863-ENST00000426809.5:340402|2916
STSHLAPCKISL
>FUSION-ENST00000484767.5:338863-ENST00000426809.5:340402|2163
LCSTCPPVPFLRHIISNPWGL
>ENST00000513811.5|INDEL-58828-C-CA|2
KTINEYK
>ENST00000588072.6|MNV-21376-GA-G|3
QKQSSLK
>FUSION-ENST00000484767.5:338863-ENST00000426809.5:340402|582
DGLDLLTS
>ENST00000673490.1|SNV-111386-C-A|2
MWDCMEVAGK
>FUSION-ENST00000484767.5:338863-ENST00000426809.5:340402|1885
KHSLEVDTVPPCRSPISGR
>FUSION-ENST00000484767.5:338863-ENST00000426809.5:340402|3275
CVPFYFSILSRGRLSHIFGNYLALK
>FUSION-ENST00000484767.5:338863-ENST00000426809.5:340402|2751
MRAWLRHVIIEQER
>ENST00000287777.5|SNV-690-G-T|3
WAVSGDAEAQAER
>FUSION-ENST00000551425.1:10651-ENST00000541515.3:4141|34
LQLAAPLPNSAHTASPHAMEMRRE
>FUSION-ENST00000484767.5:338863-ENST00000426809.5:340402|1539
MVPVPPCTSGRIR
>FUSION-ENST00000551425.1:10651-ENST00000541515.3:4141|305
IPSSKQAILKSL
>FUSION-ENST00000484767.5:338863-ENST00000426809.5:340402|2461
MRCAYTLRK
>FUSION-ENST00000484767.5:338863-ENST00000426809.5:340402|453
GKWDVCSYGFCWPLSWYLHK
>FUSION-ENST00000484767.5:338863-ENST00000426809.5:340402|2580
MKPCSLLNHFEW
>FUSION-ENST00000484767.5:338863-ENST00000426809.5:340402|1306
YSLPDFPAVVCSSCFTNFSQKHVLR
>FUSION-ENST00000484767.5:338863-ENST00000426809.5:340402|646
MWPCSNK
>ENST00000525599.1|SNV-1222-A-G|1
EPAELPARGRTLFSSAK
>FUSION-ENST00000551425.1:10651-ENST00000541515.3:4141|588
EGLVRRVTAPR
>FUSION-ENST00000551425.1:10651-ENST00000541515.3:4141|629
MVSAASAAAADATSPR
>FUSION-ENST00000484767.5:338863-ENST00000426809.5:340402|2671
SQKYGKIIHFIYTSK
>FUSION-ENST00000484767.5:338863-ENST00000426809.5:340402|337
TSAAPVISHFIFTV
>FUSION-ENST00000484767.5:338863-ENST00000426809.5:340402|3192
FLISFFSFKISSLANPHWNINCLFQ
>FUSION-ENST00000484767.5:338863-ENST00000426809.5:340402|1721
AGSNGISSSR
>FUSION-ENST00000484767.5:338863-ENST00000426809.5:340402|3484
TELLKSHEK
>FUSION-ENST00000484767.5:338863-ENST00000426809.5:340402|1831
MMCSLSAWNCCAGRKMGK
>ENST00000513811.5|INDEL-58828-C-CA|1
KTINEYKSEIR
>FUSION-ENST00000484767.5:338863-ENST00000426809.5:340402|406
MWPHNFPRIEHR
>FUSION-ENST00000484767.5:338863-ENST00000426809.5:340402|3507
PLRTFVIHGRR
>FUSION-ENST00000484767.5:338863-ENST00000426809.5:340402|650
AVIDSKYMWPCSNK
>FUSION-ENST00000484767.5:338863-ENST00000426809.5:340402|220
MFTYFHLKKGTEAPYFGFLLLSC
>FUSION-ENST00000484767.5:338863-ENST00000426809.5:340402|1211
KCLIQCPTQQKGNFTL
>FUSION-ENST00000484767.5:338863-ENST00000426809.5:340402|2951
ELLFVSVLWSVPRFCCRAAK
>FUSION-ENST00000484767.5:338863-ENST00000426809.5:340402|3487
ELELEVEPGDK
>ENST00000259989.7|SNV-6535-G-A|1
AGPQAHMQQVTSSLK
>FUSION-ENST00000484767.5:338863-ENST00000426809.5:340402|2958
HFLIPHVWGALR
>FUSION-ENST00000484767.5:338863-ENST00000426809.5:340402|2409
LKDSKYEQEPIYYFF
>ENST00000637849.1|SNV-76229-T-C|3
MFLCQPR
>FUSION-ENST00000484767.5:338863-ENST00000426809.5:340402|1412
MLGKAISTIVGS
>FUSION-ENST00000484767.5:338863-ENST00000426809.5:340402|2078
ASLSHFAPPFSVRIGR
>FUSION-ENST00000484767.5:338863-ENST00000426809.5:340402|2146
MPNEQRLSSSDLLRSLCSR
>ENST00000379645.8|SNV-69651-T-C|1
LTKRYVLK
>FUSION-ENST00000484767.5:338863-ENST00000426809.5:340402|930
MELSLAAACFLEEK
>FUSION-ENST00000551425.1:10651-ENST00000541515.3:4141|57
MLFQRALAPSARPRG
>FUSION-ENST00000484767.5:338863-ENST00000426809.5:340402|2843
ESHRICFIFSLHLLTRWR
>FUSION-ENST00000484767.5:338863-ENST00000426809.5:340402|1754
YTCAMLVRCTH
>FUSION-ENST00000484767.5:338863-ENST00000426809.5:340402|3432
HKQSDHSTLHQPVPVCIWHYFK
>FUSION-ENST00000551425.1:10651-ENST00000541515.3:4141|18
GHPRPHGCWGLTGR
>ENST00000231004.5|SNV-910-G-A|1
YSNDNPYYNYYDTYERPRPGGR
>ENST00000525599.1|SNV-1222-A-G|7
LPARRLPPR
>FUSION-ENST00000484767.5:338863-ENST00000426809.5:340402|255
WQDCSMELFIFLSDDFVLA
>ENST00000307355.11|SNV-37736-T-A|5
VFKQSPTHTK
>FUSION-ENST00000551425.1:10651-ENST00000541515.3:4141|254
GVTWPPELR
>FUSION-ENST00000484767.5:338863-ENST00000426809.5:340402|17
ALQRGSYTFHQGTGAAAR
>FUSION-ENST00000484767.5:338863-ENST00000426809.5:340402|3639
KTSGFDSPQFCEH
>FUSION-ENST00000484767.5:338863-ENST00000426809.5:340402|1544
MESREKTLMPP
>FUSION-ENST00000484767.5:338863-ENST00000426809.5:340402|2017
MVIAAAHEFRRR
>FUSION-ENST00000484767.5:338863-ENST00000426809.5:340402|1999
MVCILLACLSLSTRMLNCEK
>ENST00000512257.1|SNV-376-G-A|2
GGTQGQEPQMKETIMNQEK
>ENST00000378623.6|SNV-41323-C-G|3
TCSPGMNSFLMFAR
>ENST00000465445.6|SNV-2393-C-T|1
HHGGTPAGTHSPDSGDNGILHR
>FUSION-ENST00000551425.1:10651-ENST00000541515.3:4141|339
MHIKADNAYK
>FUSION-ENST00000484767.5:338863-ENST00000426809.5:340402|2407
YEQEPIYYFF
>FUSION-ENST00000551425.1:10651-ENST00000541515.3:4141|262
ARGVREPGAR
>ENST00000455725.6|SNV-23316-G-A|2
NLFHIPPSYKSTVTLSWK
>ENST00000397063.8|SNV-158473-G-C|1
QDIDLAVSREVFDFSQRR
>FUSION-ENST00000484767.5:338863-ENST00000426809.5:340402|1758
AGCVWLFCL
>FUSION-ENST00000484767.5:338863-ENST00000426809.5:340402|1100
MLARLVSSSWDQVIPCLGLMK
>FUSION-ENST00000484767.5:338863-ENST00000426809.5:340402|2876
LTFKTSHEKYR
>FUSION-ENST00000484767.5:338863-ENST00000426809.5:340402|2327
MWTGPVSLCVR
>FUSION-ENST00000551425.1:10651-ENST00000541515.3:4141|417
MFAIPCISGR
>FUSION-ENST00000484767.5:338863-ENST00000426809.5:340402|146
QLEQCRMRSSCSSYLEGSFR
>FUSION-ENST00000551425.1:10651-ENST00000541515.3:4141|225
MRGVVPCKSLSLPFSYK
>ENST00000375254.8|MNV-85704-CGTGGTTTTACT-C|13
EVPPAPGFAHPGLSRAWDQEAAR
>FUSION-ENST00000484767.5:338863-ENST00000426809.5:340402|1486
KRTEIITNYLSDHSAIK
>ENST00000306749.4|SNV-5353-A-G|3
SLARRVYAAILNAGTNTDGFK
>FUSION-ENST00000484767.5:338863-ENST00000426809.5:340402|214
MTTVSGK
>FUSION-ENST00000551425.1:10651-ENST00000541515.3:4141|457
MVCLLANAKLDR
>FUSION-ENST00000484767.5:338863-ENST00000426809.5:340402|121
RLHVAGIVLNNLS
>FUSION-ENST00000484767.5:338863-ENST00000426809.5:340402|1161
LLGSSDPLSWPHEVLGLQV
>FUSION-ENST00000484767.5:338863-ENST00000426809.5:340402|3586
MEYFKPFVETYCSEK
>FUSION-ENST00000484767.5:338863-ENST00000426809.5:340402|1323
LQPETCPK
>FUSION-ENST00000484767.5:338863-ENST00000426809.5:340402|1688
SHLSILAFVAIAFGVLDMK
>ENST00000226382.4|SNV-2434-C-T|2
AKFCKQER
>FUSION-ENST00000484767.5:338863-ENST00000426809.5:340402|515
MGKYRNGTN
>FUSION-ENST00000551425.1:10651-ENST00000541515.3:4141|580
CRQLAGAAAAAGK
>ENST00000672586.1|SNV-7105-A-G|4
LKELIGATAGELHTGRSR
>FUSION-ENST00000551425.1:10651-ENST00000541515.3:4141|617
RAGGAGRAPGPWSR
>FUSION-ENST00000484767.5:338863-ENST00000426809.5:340402|1676
FSSRVFMVLGLTFKSLIHLELIFV
>FUSION-ENST00000484767.5:338863-ENST00000426809.5:340402|2332
VTPLHSSLGDK
>FUSION-ENST00000484767.5:338863-ENST00000426809.5:340402|518
KGKASLISER
>FUSION-ENST00000551425.1:10651-ENST00000541515.3:4141|167
SPQVPGAREARCTGTEWSSGLPR
>FUSION-ENST00000484767.5:338863-ENST00000426809.5:340402|171
WCIPFVRPWGSERK
>FUSION-ENST00000484767.5:338863-ENST00000426809.5:340402|2350
ENVVYTYNGMLSSLREKK
>FUSION-ENST00000484767.5:338863-ENST00000426809.5:340402|3174
MRLSWSCSSSLLLKISL
>FUSION-ENST00000551425.1:10651-ENST00000541515.3:4141|169
SPQVPGAR
>ENST00000239462.9|SNV-50836-A-C|1
YVVHYPSANGETREVPVGK
>FUSION-ENST00000551425.1:10651-ENST00000541515.3:4141|294
SPSLRHSQNHVLLK
>ENST00000394375.7|SNV-9190-G-A|2
FIFGDKIFYPHNFFNQFLATEVCSR
>FUSION-ENST00000484767.5:338863-ENST00000426809.5:340402|943
ENHHFSR
>FUSION-ENST00000484767.5:338863-ENST00000426809.5:340402|2877
MLTFKTSHEKYR
>FUSION-ENST00000484767.5:338863-ENST00000426809.5:340402|1660
MVFLVLDP
>FUSION-ENST00000484767.5:338863-ENST00000426809.5:340402|563
MTCIRNLR
>FUSION-ENST00000484767.5:338863-ENST00000426809.5:340402|1488
MLWGRKGCSYLHLTSENTK
>FUSION-ENST00000484767.5:338863-ENST00000426809.5:340402|1324
LHKLQPETCPKI
>FUSION-ENST00000484767.5:338863-ENST00000426809.5:340402|2036
MMRACSMLAGSLIAALIMVLRQC
>FUSION-ENST00000484767.5:338863-ENST00000426809.5:340402|1737
MVSNFIHVPTK
>FUSION-ENST00000484767.5:338863-ENST00000426809.5:340402|2365
MEIPQKKFK
>FUSION-ENST00000551425.1:10651-ENST00000541515.3:4141|69
RGPAGAAASAGEMPRR
>FUSION-ENST00000484767.5:338863-ENST00000426809.5:340402|349
MLSEKTAIGGNMQDPAR
>FUSION-ENST00000484767.5:338863-ENST00000426809.5:340402|2115
EAEILVCFSPCHILST
>FUSION-ENST00000484767.5:338863-ENST00000426809.5:340402|1929
MVFPYDMEIYVVSVFISLITG
>FUSION-ENST00000484767.5:338863-ENST00000426809.5:340402|2828
MLKPVLQCHLPRDYTAK
>FUSION-ENST00000484767.5:338863-ENST00000426809.5:340402|1873
GLYQVLQCYSEIEMKTQLL
>FUSION-ENST00000484767.5:338863-ENST00000426809.5:340402|290
KNNEFLLIGRWTCR
>FUSION-ENST00000484767.5:338863-ENST00000426809.5:340402|2333
MVTPLHSSLGDK
>FUSION-ENST00000484767.5:338863-ENST00000426809.5:340402|1941
WGSPAFPASVEYIER
>ENST00000609923.6|SNV-43965-A-G|5
DTMKYVCGHHGIR
>FUSION-ENST00000484767.5:338863-ENST00000426809.5:340402|2245
HLLSIESQPFFHSVGDCSTSK
>ENST00000382119.1|SNV-4963-C-A|1
KQYPEKR
>FUSION-ENST00000551425.1:10651-ENST00000541515.3:4141|385
VAHWLELSRLNSYSR
>ENST00000360564.5|SNV-208-G-A|3
LPLPLLLLLALGTRGSCAAPAPAPR
>FUSION-ENST00000484767.5:338863-ENST00000426809.5:340402|3715
MLLSLLT
>FUSION-ENST00000484767.5:338863-ENST00000426809.5:340402|461
MSENCFPPLACQK
>ENST00000494263.5|SNV-32954-G-A|2
MGSRPAWAAGLQSWRCSYSSQG
>FUSION-ENST00000484767.5:338863-ENST00000426809.5:340402|3406
MDLGNHIALVTGGV
>FUSION-ENST00000484767.5:338863-ENST00000426809.5:340402|3631
EIEAALLLIWKNFSGLDRR
>ENST00000469120.1|SNV-72-C-T|1
VLQVFAAPR
>FUSION-ENST00000484767.5:338863-ENST00000426809.5:340402|3223
GGIEKSSKCLGFDK
>FUSION-ENST00000551425.1:10651-ENST00000541515.3:4141|507
QLIASTKKDNALWCHPLLLQLK
>FUSION-ENST00000551425.1:10651-ENST00000541515.3:4141|593
NGSGGNSHGGGRR
>ENST00000438448.6|INDEL-24189-T-TGG|11
HGELWVRDSPASLALASLHSHLR
>FUSION-ENST00000484767.5:338863-ENST00000426809.5:340402|3652
CCMCSDCSTH
>FUSION-ENST00000484767.5:338863-ENST00000426809.5:340402|3605
HQIFSVDETAFYWKKMPFQDFGS
>ENST00000232974.11|SNV-10204-A-G|2
QFMCQWCGKDFSMKQYFDEHMK
>FUSION-ENST00000484767.5:338863-ENST00000426809.5:340402|2366
MEIPQKK
>FUSION-ENST00000484767.5:338863-ENST00000426809.5:340402|237
NVLNIFLLDLFNTLAH
>ENST00000467672.5|INDEL-48075-G-GGACCTG|5
MLPSGGPTAWPWTWTCR
>FUSION-ENST00000484767.5:338863-ENST00000426809.5:340402|3341
MRCMENVV
>FUSION-ENST00000484767.5:338863-ENST00000426809.5:340402|1515
MYPFLLDFLVYLRRGVCSIL
>ENST00000360003.7|SNV-35149-G-T|2
YRDVAECGPQQELDLNSPLNTTLER
>FUSION-ENST00000484767.5:338863-ENST00000426809.5:340402|1022
MCVPIFHNDLCGFLKER
>FUSION-ENST00000484767.5:338863-ENST00000426809.5:340402|941
MKAGMEAVEAGNLCWDR
>FUSION-ENST00000484767.5:338863-ENST00000426809.5:340402|3619
MPVLPATQQAEPRSCR
>ENST00000394705.3|INDEL-6407-T-TT|7
DSTSSHGK
>FUSION-ENST00000551425.1:10651-ENST00000541515.3:4141|373
MTIYALR
>FUSION-ENST00000484767.5:338863-ENST00000426809.5:340402|3608
ITGEGGYTKHQIFSVDETAFYWKK
>ENST00000375254.8|MNV-85704-CGTGGTTTTACT-C|15
IPPPVFDHSSLR
>FUSION-ENST00000484767.5:338863-ENST00000426809.5:340402|3038
NTFQCRLFNTILSTCGHFPAAT
>FUSION-ENST00000551425.1:10651-ENST00000541515.3:4141|493
FLGGTPDK
>FUSION-ENST00000551425.1:10651-ENST00000541515.3:4141|609
VGCAAWARERGSR
>FUSION-ENST00000484767.5:338863-ENST00000426809.5:340402|2653
MDSTEMRGPSRWR
>FUSION-ENST00000484767.5:338863-ENST00000426809.5:340402|2046
YSPISSAHAGVRVEG
>FUSION-ENST00000484767.5:338863-ENST00000426809.5:340402|1596
RFWAETMGFSR
>FUSION-ENST00000484767.5:338863-ENST00000426809.5:340402|1961
MTPSPHKTYTLENTLWR
>FUSION-ENST00000551425.1:10651-ENST00000541515.3:4141|412
FAIPCISGRVLNSVDKIINGPR
>FUSION-ENST00000484767.5:338863-ENST00000426809.5:340402|3340
RCMENVV
>FUSION-ENST00000484767.5:338863-ENST00000426809.5:340402|775
MFNPEKIRLENEK
>FUSION-ENST00000484767.5:338863-ENST00000426809.5:340402|1889
NDTQPTQNVHIRK
>FUSION-ENST00000484767.5:338863-ENST00000426809.5:340402|528
MCSGAFYNFVLFFGGK
>FUSION-ENST00000484767.5:338863-ENST00000426809.5:340402|1519
MYPFLLDFLVYLR
>ENST00000398484.6|SNV-2572-C-A|1
TPSPLLMLLLPPLLLGAFPPAAAAR
>ENST00000259989.7|SNV-6535-G-A|4
RLHHACQGAPVLRPSVCRK
>ENST00000522246.5|SNV-6612-A-G|2
AECHQVWQHDR
>FUSION-ENST00000484767.5:338863-ENST00000426809.5:340402|906
MIKTMKTK
>FUSION-ENST00000484767.5:338863-ENST00000426809.5:340402|3055
WHLCASLSR
>FUSION-ENST00000484767.5:338863-ENST00000426809.5:340402|1194
VAHAYNPSTLGGLGERIT
>FUSION-ENST00000484767.5:338863-ENST00000426809.5:340402|3541
KWNLVPAKML
>FUSION-ENST00000551425.1:10651-ENST00000541515.3:4141|483
MECPSCKTRGFR
>FUSION-ENST00000484767.5:338863-ENST00000426809.5:340402|1295
MYFPLDAYYNAVG
>FUSION-ENST00000551425.1:10651-ENST00000541515.3:4141|444
RGEGRMQNMFK
>FUSION-ENST00000484767.5:338863-ENST00000426809.5:340402|342
TAIGGNMQDPARHFLNWLGR
>ENST00000471347.5|SNV-133470-T-C|1
RSQGRWMWLR
>FUSION-ENST00000484767.5:338863-ENST00000426809.5:340402|3347
MGREDTVRAVR
>ENST00000547405.5|SNV-112154-T-C|1
AVNDLGTVETECKLEVK
>FUSION-ENST00000484767.5:338863-ENST00000426809.5:340402|1169
MSHHANFYIFYR
>ENST00000357063.7|SNV-2865-C-T|1
TEQNLGRTILIKAVTEK
>FUSION-ENST00000484767.5:338863-ENST00000426809.5:340402|1353
AHIVCFCPQLPKSLASFYCK
>FUSION-ENST00000484767.5:338863-ENST00000426809.5:340402|441
MLSAGKIKI
>ENST00000464236.1|SNV-79919-C-T|4
EKFLIWVENWCAKR
>ENST00000263408.5|SNV-139670-G-C|2
QKISEGLPALEFPNEKYSCWLL
>FUSION-ENST00000484767.5:338863-ENST00000426809.5:340402|1882
HSLEVDTVPPCRSPISGR
>FUSION-ENST00000484767.5:338863-ENST00000426809.5:340402|3646
MIRKPNKAWCSGACLYSQLLSR
>FUSION-ENST00000484767.5:338863-ENST00000426809.5:340402|1738
MMVSNFIHVPTKDMNSSFFMAA
>FUSION-ENST00000484767.5:338863-ENST00000426809.5:340402|1467
MKAEIKMFFETNENK
>FUSION-ENST00000484767.5:338863-ENST00000426809.5:340402|1086
CEPQHLALSLNFR
>FUSION-ENST00000484767.5:338863-ENST00000426809.5:340402|558
DNKEKPR
>ENST00000269260.7|SNV-7373-G-A|1
VQFAPEKPGPQPSAETTHHFLMSDR
>FUSION-ENST00000551425.1:10651-ENST00000541515.3:4141|376
GEMEHSAVAS
>FUSION-ENST00000484767.5:338863-ENST00000426809.5:340402|1510
MGYFNTPLSTLDRSTR
>FUSION-ENST00000484767.5:338863-ENST00000426809.5:340402|2911
MLTFTMSRK
>FUSION-ENST00000484767.5:338863-ENST00000426809.5:340402|2237
NLQSEERGWLQWLTPVIPALWEAK
>ENST00000503204.1|SNV-750100-G-T|20
MAEVWKAQANMHLQLPCQRACWLK
>FUSION-ENST00000484767.5:338863-ENST00000426809.5:340402|2061
FKQFPCPSLPSSWDYR
>FUSION-ENST00000484767.5:338863-ENST00000426809.5:340402|798
ITCLSSA
>FUSION-ENST00000484767.5:338863-ENST00000426809.5:340402|2271
LGSGEQYFLQINCQSNYIVK
>FUSION-ENST00000484767.5:338863-ENST00000426809.5:340402|1578
ISHSGFDLHFSDGQ
>ENST00000470300.5|SNV-81711-A-G|5
QDGKSSDK
>FUSION-ENST00000484767.5:338863-ENST00000426809.5:340402|1364
TGLCSPK
>FUSION-ENST00000484767.5:338863-ENST00000426809.5:340402|224
MFTYFHLK
>FUSION-ENST00000484767.5:338863-ENST00000426809.5:340402|2281
EQAQGAGKHKR
>FUSION-ENST00000551425.1:10651-ENST00000541515.3:4141|354
ASALKTTHSNEK
>FUSION-ENST00000484767.5:338863-ENST00000426809.5:340402|2524
MCIHTEK
