# Supplementary material for: Identification of non-canonical peptides with moPepGen
Source: Nat Biotechnol. 2025 Jun 16;44(4):568–73. doi: 10.1038/s41587-025-02701-0 (PMC12680078; doi:10.1038/s41587-025-02701-0)
Supplement: Supplementary file 4 — Supplementary Data: Cancer cell line variant peptide database. Custom peptide database FASTA file for each of the 376 cell lines from the Cancer Cell Line Encyclopedia with proteomics characterization or used in the reference channel. Variant peptide FASTA files were produced by moPepGen as the result of cell-line-specific publicly available mutations and fusions. [file 41587_2025_2701_MOESM4_ESM.zip › ACH-000448.fasta]

>ENST00000368178.3|SNV-30248-C-A|5
SGACSSQKAQQTSGQFWR
>ENST00000332043.1|SNV-391-C-A|5
MMEPAVLLAMSLDRFIAI
>ENST00000550906.2|SNV-75251-C-A|5
LPHPVTAKISEENR
>ENST00000613512.4|SNV-6202-G-T|6
EANIPGLNIR
>ENST00000513016.5|SNV-65640-C-G|2
LCPRTQK
>FUSION-ENST00000606221.1:749-ENST00000656150.1:58480|1
HRPGSWKGVVKR
>ENST00000618556.4|SNV-320870-A-C|2
STSHGATFLPHVRSSR
>ENST00000474507.1|SNV-24739-A-G|5
NLAEKSTVHMGK
>ENST00000314520.6|SNV-1084-T-A|1
DRRFGILSNCNHSFCIR
>ENST00000368281.1|SNV-12924-C-G|6
EQQFQQKRAVWGGQEVK
>ENST00000262410.9|SNV-102062-G-A|2
SGYSSPSSPGTPGSR
>ENST00000380559.7|SNV-800461-C-G|13
ISTSCMTGSMRGSR
>ENST00000650064.2|SNV-2034-G-A|1
LTNYYEPLLKNNSTAYSTRGNR
>ENST00000532957.5|SNV-28155-G-T|2
SCGATSSWPSWLWGGGR
>ENST00000458420.7|SNV-623662-T-A|5
GVTLFPDIKIVSTFAKTEAPGDEK
>ENST00000590353.1|SNV-109265-G-A|4
FLLLHPTQWLKVGGDEVLSALKSTR
>ENST00000409509.5|SNV-19378-G-A|3
MWPRALASTWPPSDASKPNCPR
>ENST00000498818.6|SNV-11434-G-T|6
MRRWQPYSASTETGVPVTCCSK
>ENST00000218099.7|SNV-30995-T-A|1
FGTGYVSGWGRVFHKGR
>ENST00000513016.5|SNV-65640-C-G|4
MGSISLRLCPRTQK
>ENST00000369689.5|SNV-441-T-A|2
AGADSGYAGYWRPWVDAGGK
>ENST00000455756.6|SNV-412566-A-T|2
YVVTDGYQREAVGGITIK
>ENST00000639375.1|MNV-53817-GG-G|1
GENGLSLHLLFMG
>ENST00000020945.4|SNV-1512-G-A|1
NHSGSESPISDEEERLQSK
>ENST00000628124.2|SNV-391551-G-T|6
NSAISFDNSGIQYRKQSMPLEGHGR
>ENST00000512123.4|SNV-479831-G-T|1
DGYVPFFDPTGTIYNEGPQY
>ENST00000325599.13|MNV-44630-TTGAT-T|8
ACRQVCYSLISFWHIAMKPVSLK
>ENST00000374861.7|INDEL-9899-C-CA|3
LSTYLIQHQKNSHWR
>ENST00000290607.12|SNV-118010-A-G|2
TTIGVQGRLLPPPLR
>ENST00000267918.9|SNV-36438-G-T|10
MCSSSSRNSHISTAMTGTTRSPLTR
>ENST00000439140.6|SNV-83150-C-G|3
LKDNYPSILKADSSVSEVAFSPK
>ENST00000474191.6|SNV-20290-T-A|5
LAFATMINSSEQSQKAL
>ENST00000333003.10|SNV-48425-C-T|5
FQEKVYVEFQDYITK
>ENST00000519480.5|INDEL-38522-C-CA|1
TSIFEMSDFSCVGKKNQNS
>ENST00000480349.1|SNV-56281-G-T|3
SPITWTWCGSR
>ENST00000330883.9|SNV-27955-C-G|4
GFPECLQADICLHLK
>ENST00000417172.5|SNV-206225-C-T|4
MPEDGLSDDKKSFK
>ENST00000523175.6|INDEL-3706-A-ATTCA|4
GSCSLFIHMPKWHCLDQWNPR
>ENST00000639375.1|MNV-53817-GG-G|2
MGENGLSLHLLFMG
>ENST00000657951.1|SNV-50667-A-G|15
RTVVLVR
>ENST00000380559.7|SNV-800461-C-G|10
TGSMRGSR
>ENST00000262410.9|SNV-102062-G-A|3
SGDRSGYSSPSSPGTPGSRSR
>ENST00000330883.9|SNV-27955-C-G|1
RSLLQHCKPFRGATK
>ENST00000416899.7|SNV-28575-C-G|2
IAVLECGSLRIHNVQK
>ENST00000325599.13|MNV-44630-TTGAT-T|9
RACRQVCYSLISFWHIAMKPVSLK
>ENST00000374861.7|INDEL-9899-C-CA|4
AFRLSTYLIQHQKNSHWR
>ENST00000290573.7|SNV-55165-G-C|6
FLSQIESDCLALLQVRAILQHLR
>ENST00000515644.1|SNV-512305-A-G|4
MGSESLFHLGSVLLQR
>ENST00000262457.7|INDEL-201410-C-CA|8
NFSYNLQSATQPKK
>ENST00000489716.1|SNV-538691-C-A|2
MQEKAPVSS
>ENST00000341594.9|SNV-431539-G-A|1
QLLLSADSGAEATLQAELAEIQEK
>ENST00000580729.2|SNV-4497-C-G|3
KREGQIQGGIHTQCI
>ENST00000322527.4|SNV-26783-G-C|1
NIASWTKDVSGIFIRSLSISIMR
>ENST00000479991.1|SNV-382-T-A|6
MSEASGKLNSLR
>ENST00000453153.7|SNV-16622-G-A|3
QALAVLGAMGDMESR
>ENST00000340652.5|SNV-2045-G-T|4
SGRWLAGR
>ENST00000453153.7|SNV-16622-G-A|6
KQLKSTMLLMSEDLTGK
>ENST00000264156.3|SNV-19604-C-T|4
ATLNARTSILAAANLISGHYDRSK
>ENST00000374316.9|SNV-42182-T-G|5
GGDVVRLVHAEQEK
>ENST00000416899.7|SNV-28575-C-G|3
IAVLECGSLR
>ENST00000328046.8|SNV-38909-C-A|1
CFHKMIS
>ENST00000613512.4|SNV-6202-G-T|3
ERRTFLASTSATK
>ENST00000265734.8|SNV-110828-C-G|4
DMMFQLLRGLDFLHSQR
>ENST00000369849.9|SNV-120-C-T|3
SFGSEHYLCSSSSYCK
>ENST00000580729.2|SNV-4497-C-G|2
REGQIQGGIHTQCI
>ENST00000534996.5|SNV-185-C-A|8
HVSGLAR
>ENST00000592447.5|SNV-14849-G-T|1
ADGESVPDSSVVAAAGSLLHPGGYL
>ENST00000309041.11|INDEL-12268-A-AA|3
FRRVCTGNGEDD
>ENST00000335080.6|MNV-24817-TC-T|6
SPAQLHHPPLVHLHR
>ENST00000294383.7|SNV-68345-A-G|4
FLAFFLREATLYLGWNR
>ENST00000325083.12|SNV-49818-A-C|3
RNSPQLKSR
>ENST00000167586.7|INDEL-3006-G-GTG|1
WTLHLAWT
>ENST00000216181.11|INDEL-86403-G-GTT|12
RCSLSSWQRNCSCR
>ENST00000498818.6|SNV-11434-G-T|3
RWQPYSASTETGVPVTCCSKWHGVN
>ENST00000433915.5|SNV-19379-C-A|2
FQAQMPQVSCV
>ENST00000534996.5|SNV-185-C-A|1
VANSLLTARKK
>ENST00000487017.5|SNV-19770-C-A|1
GERGDPGPQGPPGLALGER
>ENST00000320785.10|SNV-24261-G-T|2
LCGLPSSGKR
>ENST00000416899.7|SNV-28575-C-G|1
IAVLECGSLRIHNVQKEDAGQYR
>ENST00000370620.5|SNV-108849-C-T|2
DSIPQVLLSEEEK
>ENST00000304636.9|SNV-20202-C-G|5
GGAGEPGKNGAKGEAGPR
>ENST00000258383.4|SNV-9565-C-T|2
ETLRAEKSITVS
>ENST00000369301.3|SNV-50193-G-T|4
MVSVLPIFRSENAVVDCPFLVEKQK
>ENST00000330883.9|SNV-26535-G-C|3
LLRLVRVPR
>ENST00000380437.8|SNV-93965-C-T|2
MQNFIPFYPKHRFLFVSLK
>ENST00000496384.7|SNV-143318-G-T|2
IGSVSFGTVYKGK
>ENST00000460320.1|SNV-755-T-G|6
MPGSLPLLNSGFASCWAPWK
>ENST00000409509.5|SNV-19378-G-A|2
WPRALASTWPPSDASKPNCPR
>ENST00000372829.8|SNV-2518-C-A|8
DENEKIWDEDEESK
>ENST00000368799.2|SNV-11338-G-T|3
NHHGSAWEHSR
>ENST00000490944.1|SNV-485-G-A|1
LLSCLILLCQVQDEISLPLALGSL
>ENST00000455756.6|SNV-412566-A-T|1
YVVTDGYQREAVGGITIKLQSPDVK
>ENST00000561844.5|SNV-4423-A-G|3
SHSSEAGR
>ENST00000389887.9|SNV-3096-G-T|5
KSPPLLSPCLSLK
>ENST00000449105.8|SNV-33712-T-A|3
VKFMKTIPGTALVEMGEEYAVER
>ENST00000613512.4|SNV-6202-G-T|2
RTFLASTSATK
>ENST00000261208.8|SNV-2536-G-A|3
TVVYSITTGFGK
>ENST00000261731.4|SNV-857-G-T|4
FLLNVLDRACHIK
>ENST00000674074.1|SNV-182915-G-A|6
IGENVDK
>ENST00000651180.1|SNV-59094-T-A|3
MINSSEQSQKGGLSVAVPGEIR
>ENST00000281881.7|SNV-103809-C-A|10
MALCFFTFITKMVHQAFLDK
>ENST00000369301.3|SNV-50193-G-T|2
SENAVVDCPFLVEKQK
>ENST00000657951.1|SNV-50667-A-G|8
QISTSAVKPCTNEEVESFENLR
>FUSION-ENST00000356956.5:297-ENST00000603042.1:2|1
AGGNNAIWEAHNIGSTVEHKKVR
>ENST00000556560.5|SNV-124468-G-C|3
TLSCWTMGFTR
>ENST00000619831.4|SNV-1371030-C-A|3
TDASIIQEK
>ENST00000613512.4|SNV-6202-G-T|9
KQLSSDISSDGEREANIPGLNIR
>ENST00000308919.12|SNV-5563-C-A|1
LLPPPGVSPDSLDTTPARAFTMRPR
>FUSION-ENST00000616617.4:478-ENST00000356956.5:22085|4
SETVIHGKLLIPK
>ENST00000167586.7|INDEL-3006-G-GTG|3
GQVGGEMSMWR
>ENST00000267918.9|SNV-36438-G-T|8
NSHISTAMTGTTRSPLTR
>ENST00000533649.1|SNV-49237-A-C|7
RDAFQMAPRLSK
>ENST00000657951.1|SNV-50667-A-G|4
KALVTIEKEPDFHCFVT
>ENST00000483725.8|SNV-12924-C-G|5
RAVWGGQEVK
>ENST00000290607.12|SNV-118010-A-G|3
TTIGVQGR
>ENST00000557275.5|SNV-85-C-T|2
TQQPQDDFDRSVEDAQAWMKAV
>ENST00000437685.6|SNV-14882-G-T|1
LEEEIVDQTMRRR
>ENST00000550906.2|SNV-75251-C-A|12
MLTCTDASPSGHSKDLR
>ENST00000335080.6|MNV-24817-TC-T|7
SPGLLLSTALR
>ENST00000368178.3|SNV-30248-C-A|11
QQPESSANIRTILENK
>ENST00000305815.10|SNV-62862-C-A|5
EIDEIFNTEAMELANRRLLSAK
>ENST00000335730.6|SNV-87688-A-T|4
SLGPARILESTSSSMGINLTPSS
>ENST00000423059.9|SNV-453063-C-G|3
TSRAVHATQPSSNPAGRGR
>ENST00000374316.9|SNV-42182-T-G|6
DHLEEVLKGGDVVRLVHAEQEK
>ENST00000369849.9|SNV-120-C-T|2
MSFGSEHYLCSSSSYCKVFGDGSR
>ENST00000409509.5|SNV-19379-C-A|1
CPRCPVSSPASWEGLT
>ENST00000415191.6|SNV-37729-T-G|6
MKSSPETSR
>ENST00000417172.5|SNV-206225-C-T|3
KSFKCFTPK
>ENST00000433067.5|SNV-20269-G-A|5
ARSWPANGHVHTQAGQGMR
>ENST00000409508.8|SNV-244538-T-G|1
CYEVYCDVEPKR
>ENST00000433067.5|SNV-20269-G-A|2
SWPANGHVHTQAGQGMRGYEDR
>ENST00000373672.8|SNV-7257-G-T|1
ALRDTQSNELIEINPQSEGKVYTR
>ENST00000476662.1|MNV-3010-TGT-T|10
NALRGQVGGDQCGDGR
>ENST00000304636.9|SNV-20202-C-G|3
NGAKGEAGPRGER
>ENST00000435990.5|SNV-37731-C-G|1
GLVPLGPESSGHTTLSLLTKAK
>ENST00000552612.5|SNV-75356-T-C|3
RPQLHTR
>ENST00000656981.1|SNV-462-A-T|5
GSASPLLSCLRRPPRVSSSLR
>ENST00000635833.1|MNV-126481-TG-T|1
MMCPRGAGPA
>ENST00000389887.9|SNV-3096-G-T|1
SPPLLSPCLSLKR
>ENST00000674367.1|SNV-637330-G-T|3
IVISQLNPYTLRFEATLETVYDKR
>ENST00000489018.1|SNV-22829-G-A|1
GGCTSPTETRPALCTAPVAQAR
>ENST00000495045.1|SNV-122857-C-T|4
MDRSLSSLWIQPSPTTLP
>ENST00000408005.2|SNV-453063-C-G|4
QPNPPVTQQDGEGPGFYSHLGQMGD
>ENST00000534996.5|SNV-185-C-A|9
MHVSGLAR
>ENST00000549489.6|SNV-122857-C-T|1
LVIIVDPAISNNSSLSKPYGPYDR
>ENST00000657951.1|SNV-50667-A-G|12
TVVLVRVTVK
>ENST00000287538.10|SNV-1565-G-T|1
VHTGEKPFPCPFPCCGKIFAR
>ENST00000546491.1|SNV-63399-A-T|9
LKQEVDVVFQENEVMVLAVDLIRR
>ENST00000546491.1|SNV-63399-A-T|1
VLAVDLIRRLQLINGR
>ENST00000216181.11|INDEL-86403-G-GTT|20
VREKQLAAENSCSR
>ENST00000610913.2|SNV-5273-C-T|1
GMSTCHMQWPEPAVAWR
>ENST00000312298.1|SNV-479-C-T|2
CVELVTGSWIGGIVNTLIHIISLR
>ENST00000368926.6|SNV-345-C-G|1
LAGPAAGELLAATVSTGFSR
>ENST00000376248.1|SNV-2403-A-C|3
EQGPLWRFCK
>FUSION-ENST00000491486.5:57580-ENST00000290244.9:12369|53
TMTILTRAQTRSLTSTAASGAR
>ENST00000389887.9|SNV-3096-G-T|3
KSPPLLSPCLSLKR
>ENST00000325599.13|MNV-44630-TTGAT-T|3
ERRMLNLHGISGN
>ENST00000657951.1|SNV-50667-A-G|3
ALVTIEK
>ENST00000664149.1|INDEL-217536-G-GTAT|2
MYYSPLCLTQDEFHPFIEALLPHVR
>ENST00000475540.1|SNV-65151-A-T|5
AASSHLR
>ENST00000296424.9|SNV-7180-C-T|1
LQELEKYPGI
>ENST00000332043.1|SNV-391-C-A|6
FSIHSLSMMEPAVLLAMSLDRFIAI
>FUSION-ENST00000546766.5:545-ENST00000547010.5:737790|111
IHFISMGKENNVK
>ENST00000370620.5|SNV-108849-C-T|3
KDSIPQVLLSEEEKLIIEETR
>ENST00000320785.10|SNV-24261-G-T|4
EQLPPTTVQTIVKLCGLPSSGKR
>ENST00000312298.1|SNV-479-C-T|1
CVELVTGSWIGGIVNTLIHIISLRR
>ENST00000320785.10|SNV-24261-G-T|3
LCGLPSSGK
>ENST00000635925.1|MNV-111303-CG-C|9
DESTLAPLWKR
>ENST00000673510.1|SNV-182915-G-A|3
VMIGENVDK
>ENST00000278616.8|SNV-93398-G-T|3
SIGEPDSLYGCVGGK
>ENST00000635925.1|MNV-111303-CG-C|2
NQHWHLFGKGCEAKLLFSL
>ENST00000399799.3|SNV-103654-C-G|5
RNLESTVCQIEK
>ENST00000380559.7|SNV-800461-C-G|1
SAPSPVEEVSRRLW
>ENST00000400906.1|SNV-11502-C-T|5
LRGHMDMEAELEDMR
>ENST00000264318.4|SNV-734-G-A|2
ILDSLLDGYDNK
>ENST00000262410.9|SNV-102062-G-A|4
SGDRSGYSSPSSPGTPGSR
>ENST00000366558.7|SNV-17567-C-T|6
NFQIDVYEAREDTRVATFTCGR
>ENST00000325599.13|MNV-44630-TTGAT-T|4
QVCYSLISFWHIAMKPVSLKERR
>ENST00000380559.7|SNV-800461-C-G|2
SAPSPVEEVSRR
>ENST00000581479.1|SNV-46289-G-T|1
FICIGLGELGSHLRSLGSGGRR
>ENST00000367245.5|SNV-24073-G-C|3
SNLSLATLTFQR
>ENST00000167586.7|SNV-3058-T-C|SNV-3061-G-C|MNV-3010-TGT-T|1
GPEPHPQRDA
>ENST00000644971.2|SNV-19353-A-C|1
TCPSTCHGRGRCEEGR
>ENST00000543831.5|SNV-4577-G-T|1
ACQDVSVFIHTACIIDVFGVTHR
>ENST00000216181.11|INDEL-86403-G-GTT|6
SSSRQKPSCVPR
>ENST00000657951.1|SNV-50667-A-G|2
ALVTIEKEPDFHCFVT
>ENST00000648836.1|SNV-123354-G-T|6
AAKNRLHIYWDFKPGGAFINR
>ENST00000274629.9|SNV-10782-G-T|2
AKFQEQQVFYCFSAPRGN
>ENST00000287275.6|SNV-64668-C-A|2
SIHESIKVYGAIFNIK
>ENST00000381127.6|SNV-59719-C-T|1
GHVQLGGWNGIYKGGK
>ENST00000326047.9|INDEL-76619-C-CA|2
ERGSRTEEE
>ENST00000381127.6|SNV-70796-G-T|1
AHYVTPVFQPPASGGCYVTSLCRCF
>ENST00000332043.1|SNV-391-C-A|1
SLDRFIAI
>ENST00000435990.5|SNV-37731-C-G|2
GLVPLGPESSGHTTLSLLTK
>ENST00000427358.3|SNV-728-A-C|1
LQLWLKVNGELR
>ENST00000264156.3|SNV-19604-C-T|5
ATLNARTSILAAANLISGHYDR
>ENST00000483725.8|SNV-12924-C-G|4
RAVWGGQEVKQGIDPK
>ENST00000449105.8|SNV-33712-T-A|1
TIPGTALVEMGEEYAVER
>ENST00000369689.5|SNV-441-T-A|4
RAGADSGYAGYWRPWVDAGGK
>ENST00000255381.2|SNV-14357-A-C|4
ASEKLLGSIEIAHTQYKFGHTK
>ENST00000268296.9|SNV-4679-C-A|1
AVISQLQRPSTQFSLMQFSNK
>ENST00000415893.1|SNV-5563-C-A|1
TPWTPRPPGLLP
>ENST00000392784.6|SNV-61917-C-A|1
TQIFMNGA
>ENST00000418766.5|INDEL-78730-C-CA|5
VSTRKNGGGLK
>ENST00000334126.11|SNV-37729-T-G|6
NAMVISAMKSSPETSR
>ENST00000325083.12|SNV-49818-A-C|1
NSPQLKSRVK
>ENST00000378988.5|SNV-3605-G-T|1
VDLTDEESLLSSLDFPRRK
>ENST00000665223.1|SNV-145778-C-A|3
SMMVSGSRPR
>FUSION-ENST00000546766.5:545-ENST00000547010.5:737790|99
SVWQTVLCLSSSLQ
>FUSION-ENST00000401722.7:545-ENST00000547010.5:737790|108
NLAAAAVEDDLSR
>ENST00000347486.8|SNV-34857-T-G|1
GATLWINSEEFEDLDEIVAR
>ENST00000367807.7|SNV-8925-A-G|3
ELSEVKSVLEKLK
>ENST00000259154.9|SNV-34632-T-G|2
GSIYYIDMQKFPLR
>ENST00000647563.2|SNV-314-A-G|2
FYEGPAEAEEK
>ENST00000287275.6|SNV-64668-C-A|1
SIHESIKVYGAIFNIKDK
>ENST00000581479.1|SNV-46289-G-T|10
KWMFICIGLGELGSHLRSLGSGGR
>ENST00000326317.11|SNV-10425-G-A|3
WQWETHDPWVCAPDGVLK
>ENST00000216181.11|INDEL-86403-G-GTT|7
NCSCRSSSRQKPSCVPR
>ENST00000359358.9|SNV-85860-T-C|6
HSTNFVSRYDPRFNSWIQLPPTQER
>ENST00000369732.4|SNV-4105-A-T|1
THVFDGLDLFFLYPGLRGSPMHDR
>FUSION-ENST00000373664.8:55845-ENST00000474775.1:87550|1
VLAFDLQQMVGD
>ENST00000290573.7|SNV-55165-G-C|5
AILQHLR
>ENST00000368178.3|SNV-30248-C-A|10
TILENKDSQVIYSSVK
>ENST00000314520.6|SNV-1084-T-A|3
VCGICMEVVYEKANPKDR
>ENST00000556560.5|SNV-124468-G-C|5
RTLSCWTMGFTR
>ENST00000450242.1|SNV-83150-C-G|4
DNYPSILKADSSVSEVNLR
>ENST00000216181.11|INDEL-86403-G-GTT|9
CSLSSWQRNCSCRSSSR
>ENST00000466132.5|SNV-1599-C-A|5
AAVSELMQLFPRGLFEDALTPIVLR
>ENST00000461159.6|SNV-557747-C-A|4
FCPLPLMPSKWFHSNAL
>ENST00000399820.8|MNV-46006-AGCAC-A|1
FLLLINLCCYIMES
>ENST00000476662.1|INDEL-3006-G-GTG|MNV-3010-TGT-T|2
NALRGQVGGEINVEMDAAPGVDLSR
>ENST00000474191.6|SNV-20290-T-A|7
EVAPRLAFATMINSSEQSQKAL
>ENST00000325974.9|SNV-24739-A-G|4
EPQFKFIYFNHMNLAEKSTVHMGK
>ENST00000485893.5|SNV-24904-C-A|9
FVGLGTLPMQAPELEVK
>ENST00000336596.7|SNV-102490-T-C|1
SREHQFTK
>ENST00000335211.9|SNV-19292-T-A|3
DGLGGSGEMGSENEAGYR
>ENST00000577730.5|SNV-219407-C-A|1
GPFKDTETVK
>ENST00000322527.4|SNV-26783-G-C|2
NIASWTKDVSGIFIR
>FUSION-ENST00000373664.8:55845-ENST00000474775.1:87550|2
LSVDFKVLAFDLQQMVGD
>ENST00000650064.2|SNV-2034-G-A|3
LTNYYEPLLK
>ENST00000278616.8|SNV-93398-G-T|1
SIGEPDSLYGCVGGKMLQPITRLR
>ENST00000357242.10|SNV-37466-G-C|3
TRHLVVR
>ENST00000512095.5|MNV-46006-AGCAC-A|3
TLYKEPRLFWLVQSSFCS
>ENST00000414117.5|INDEL-7041-C-CT|9
YKDSLSLGEQR
>ENST00000665223.1|SNV-145778-C-A|7
MLPRRSMMVSGSRPR
>ENST00000389887.9|SNV-3096-G-T|6
MKSPPLLSPCLSLK
>ENST00000417172.5|SNV-206225-C-T|5
MPEDGLSDDKK
>ENST00000487017.5|SNV-19770-C-A|3
EGPIGFPGERGLKGER
>ENST00000294383.7|SNV-68345-A-G|6
EYLEAHLKFLAFFLREATLYLGWNR
>ENST00000648836.1|SNV-123354-G-T|4
NRLHIYWDFKPGGAFINRDTK
>ENST00000304636.9|SNV-20202-C-G|2
GEAGPRGER
>ENST00000368799.2|SNV-11338-G-T|2
NHHGSAWEHSRDGSR
>ENST00000481597.5|SNV-3051-A-G|6
WPAMTSWPGCGLRARPSSRLSAWTR
>ENST00000375254.8|SNV-11432-G-T|5
LDRTEIITFTAMMKSSK
>ENST00000651180.1|SNV-59094-T-A|6
LAFATMINSSEQSQK
>ENST00000380559.7|SNV-800461-C-G|14
GSLVACRISTSCMTGSMRGSR
>ENST00000408005.2|SNV-453063-C-G|2
RCENQSGCTCNPTLQ
>ENST00000409509.5|SNV-19379-C-A|9
MPQVSCVQSRFVGGADLTLTL
>ENST00000287275.6|SNV-64668-C-A|3
SIHESIK
>ENST00000482470.5|SNV-206225-C-T|5
PEDGLSDDKK
>ENST00000312298.1|SNV-479-C-T|3
KCVELVTGSWIGGIVNTLIHIISLR
>ENST00000325599.13|MNV-44630-TTGAT-T|6
QVCYSLISFWHIAMKPVSLK
>ENST00000311862.10|SNV-1983-T-A|3
RCYRGNLVSNHNFNINYR
>ENST00000476662.1|INDEL-3006-G-GTG|3
NALRGQVGGEMSMWRWTLHLAWT
>ENST00000628166.1|MNV-417807-CTCC-C|1
SPWTSASPPSTASSVTCTANSPSR
>ENST00000508628.6|SNV-129328-G-T|4
LKNPQTQTEERFRPQLSLR
>ENST00000408939.4|SNV-2008-G-A|4
NTVTYESRQLKALIYK
>ENST00000167586.7|MNV-3010-TGT-T|3
CTWRGPEPHSERDA
>ENST00000290607.12|SNV-118010-A-G|1
TTIGVQGRLLPPPLRHR
>ENST00000375254.8|SNV-11432-G-T|3
TEIITFTAMMKSSKLPQTVK
>ENST00000294383.7|SNV-68345-A-G|1
EATLYLGWNRAK
>ENST00000325974.9|SNV-24739-A-G|1
STVHMGKTPSVSLTSVHPDLMK
>ENST00000374861.7|INDEL-9899-C-CA|1
NSHWREAFSLY
>ENST00000335080.6|MNV-24817-TC-T|3
LSTRQMADVVVVALLRN
>ENST00000167586.7|MNV-3010-TGT-T|5
GQVGGDQCGDGRCTWRGPEPHSER
>ENST00000370620.5|SNV-108849-C-T|4
KDSIPQVLLSEEEK
>ENST00000619831.4|SNV-990995-C-A|4
LLEPLEAEIQKGVNLK
>ENST00000261208.8|SNV-2536-G-A|6
EVIDSIIKEKTVVYSITTGFGK
>ENST00000340652.5|SNV-2045-G-T|2
WLAGREPWSK
>ENST00000551944.1|SNV-39297-G-T|1
DIVLQFRQNLANMKGK
>ENST00000489018.1|SNV-22829-G-A|2
MGGCTSPTETRPALCTAPVAQAR
>ENST00000550906.2|SNV-75251-C-A|2
ISEENRGSALCGR
>ENST00000226207.6|SNV-13120-A-G|6
KASEKLLGSIDVDHTQYK
>ENST00000369534.8|SNV-34682-G-C|3
KDNLIPCKEAGLNFATGDIIQIINK
>ENST00000476662.1|INDEL-3006-G-GTG|5
NALRGQVGGEMSMWR
>ENST00000368755.2|SNV-96-G-T|1
FPEPCPPPKCPQPCPPQQCQQK
>ENST00000528530.1|SNV-10853-G-C|2
MASSWVSGPTSANTATTSSSGSSM
>ENST00000545828.1|SNV-43795-T-G|4
KGRVPLCC
>FUSION-ENST00000615911.4:2335-ENST00000280481.9:193207|27
FDKCLEEFYALCDQLELCLVALGR
>ENST00000582766.5|SNV-46289-G-T|2
MFICIGLGVPFPIIVAWAIGK
>ENST00000216181.11|INDEL-86403-G-GTT|16
QLAAENSCSRR
>ENST00000644971.2|SNV-19353-A-C|3
TCPSTCHGR
>ENST00000550906.2|SNV-75251-C-A|1
ISEENRGSALCGRHTGLTTELYSR
>ENST00000577730.5|SNV-219407-C-A|2
FSGRGPFKDTETVK
>ENST00000498426.5|SNV-186155-T-A|6
MTLRPVLFSVAVEK
>ENST00000628124.2|SNV-391551-G-T|2
QSMPLEGHGRFLGDR
>ENST00000167586.7|INDEL-3006-G-GTG|4
NHEEEMNALRGQVGGEMSMWR
>ENST00000475540.1|SNV-65151-A-T|1
AASSHLRLTEQHFIELDENRQR
>ENST00000648836.1|SNV-123354-G-T|2
LHIYWDFKPGGAFINRDTK
>ENST00000164640.8|SNV-26339-G-T|2
ITPLLVEPLPESPLR
>ENST00000649446.1|SNV-16021-C-T|1
LLLNTGPILSLQK
>ENST00000261208.8|SNV-2536-G-A|4
EKTVVYSITTGFGKFAR
>ENST00000618050.4|SNV-15651-G-C|2
LSYYEYDFERR
>ENST00000376962.10|SNV-9203-T-C|6
CGNLFCGLHRYSDKHNCPHDYK
>ENST00000373091.8|SNV-143430-C-A|1
IGGILEYADGPNAQVMNAEEHAFR
>ENST00000167586.7|MNV-3010-TGT-T|9
KNHEEEMNALRGQVGGDQCGDGR
>ENST00000498818.6|SNV-11434-G-T|7
NWSACNVLQ
>ENST00000621676.4|SNV-1574-G-A|1
LQVTHLYQLK
>ENST00000229214.9|SNV-3286-G-A|1
GLLEESSFTTLFPKYREAYLK
>ENST00000264156.3|SNV-19604-C-T|2
TSILAAANLISGHYDRSK
>ENST00000613512.4|SNV-6202-G-T|1
TFLASTSATK
>ENST00000264156.3|SNV-19604-C-T|3
TSILAAANLISGHYDR
>ENST00000546491.1|SNV-63399-A-T|2
MVLAVDLIRRLQLINGR
>ENST00000369732.4|SNV-4105-A-T|2
THVFDGLDLFFLYPGLR
>ENST00000474507.1|SNV-24739-A-G|6
MNLAEKSTVHMGK
>ENST00000369301.3|SNV-50193-G-T|3
SENAVVDCPFLVEK
>ENST00000437685.6|SNV-14882-G-T|6
RTRLEEEIVDQTMR
>ENST00000167586.7|SNV-3058-T-C|MNV-3010-TGT-T|2
GPEPHPER
>ENST00000651180.1|SNV-59094-T-A|8
EVAPRLAFATMINSSEQSQK
>ENST00000550906.2|SNV-75251-C-A|8
MLPHPVTAK
>ENST00000372829.8|SNV-2518-C-A|2
DTSEIGVETVKGAK
>ENST00000543831.5|SNV-4577-G-T|2
RACQDVSVFIHTACIIDVFGVTHR
>ENST00000634540.1|SNV-210225-G-T|2
KWMFICIGLGVPFPIIVAWAIGK
>ENST00000262178.7|SNV-108897-C-T|1
FYLEDTGCWDTNDHSVPWWVIR
>ENST00000533649.1|SNV-49237-A-C|1
APRLSKFFSLER
>ENST00000359988.4|SNV-59445-C-G|2
ADALQSELRYK
>ENST00000217939.7|SNV-21719-C-T|2
KDKAYEGG
>ENST00000496384.7|SNV-143318-G-T|3
IGSVSFGTVYK
>ENST00000376248.1|SNV-2403-A-C|12
TCCRRVMEQGPLWR
>ENST00000496435.1|SNV-11434-G-T|1
WQPYSASTETGVPVTCCNPLIWK
>ENST00000216181.11|INDEL-86403-G-GTT|11
CSLSSWQR
>ENST00000369534.8|SNV-34682-G-C|2
DNLIPCKEAGLNFATGDIIQIINK
>ENST00000563739.5|SNV-41617-G-T|1
TVMCWWVWPRT
>ENST00000480349.1|SNV-56281-G-T|5
MESTQRSPITWTWCGSRWAYHK
>ENST00000635925.1|MNV-111303-CG-C|8
DESTLAPLWKRM
>ENST00000260956.9|MNV-16951-TAGA-T|6
QEQEAKQKLEDAEMK
>ENST00000368281.1|SNV-12924-C-G|7
MEQQFQQKRAVWGGQEVK
>ENST00000635925.1|MNV-111303-CG-C|11
LHQERDESTLAPLWKR
>ENST00000525144.7|SNV-540220-G-A|7
RESIVSTLFISPGDVK
>ENST00000262457.7|INDEL-201410-C-CA|7
NFSYNLQSATQPKKQNK
>ENST00000533649.1|SNV-49237-A-C|3
MAPRLSK
>ENST00000544227.5|SNV-211356-C-A|1
QCTHTALFLRLTQGK
>ENST00000326317.11|SNV-10425-G-A|5
DQLAKWQWETHDPWVCAPDGVLK
>ENST00000368799.2|SNV-11338-G-T|4
HSGSASRNHHGSAWEHSRDGSR
>FUSION-ENST00000373664.8:55845-ENST00000474775.1:87550|11
TDSGSLRRGAALGQSHEAR
>ENST00000513016.5|SNV-65640-C-G|5
GSISLRLCPR
>ENST00000674367.1|SNV-637330-G-T|5
IVISQLNPYTLRFEATLETVYDK
>ENST00000294383.7|SNV-68345-A-G|5
FLAFFLR
>ENST00000290573.7|SNV-55165-G-C|4
AILQHLRLESTCDDSIIVK
>ENST00000480349.1|SNV-56281-G-T|8
VSNYVDLVWEQMGLPQSVVEPQVER
>ENST00000415893.1|SNV-5563-C-A|4
GTACCPRLASVR
>ENST00000476662.1|MNV-3010-TGT-T|8
NALRGQVGGDQCGDGRCTWR
>ENST00000534996.5|SNV-185-C-A|4
HVSGLARVANSLLTARK
>FUSION-ENST00000546766.5:545-ENST00000547010.5:737790|113
NMILGNLQACSMDPLQPVSPLK
>ENST00000399820.8|MNV-46006-AGCAC-A|3
VILAGTK
>ENST00000314520.6|SNV-1084-T-A|4
VCGICMEVVYEKANPK
>ENST00000368281.1|SNV-12924-C-G|9
MEQQFQQKR
>ENST00000369235.1|MNV-892-AATC-A|1
FEEKISTGPLGDLSR
>ENST00000466132.5|SNV-1599-C-A|4
MQLFPRGLFEDALTPIVLR
>ENST00000446231.7|SNV-88047-G-A|6
MTQNIETALGVTGVEGVFRLSCK
>ENST00000376248.1|SNV-2403-A-C|11
RVMEQGPLWR
>ENST00000498818.6|SNV-11434-G-T|1
WQPYSASTETGVPVTCCSKWHGVN
>ENST00000441493.7|SNV-213852-G-T|1
LHLAQIIQRQLQQVEERQR
>ENST00000532957.5|SNV-27955-C-G|6
MNAVLKGFPECLQADICLHLKR
>ENST00000263674.4|SNV-47931-C-T|4
DLLKHTPEDHLDHPLLLEAQRNIK
>ENST00000532183.6|SNV-13154-G-T|3
GSSFQTLSALFR
>ENST00000336838.10|SNV-102622-G-A|3
VEQEKILLENKNHETVAAEYK
>ENST00000488902.5|SNV-1371030-C-A|1
PVLYRKNWEA
>ENST00000581479.1|SNV-46289-G-T|12
LRKWMFICIGLGELGSHLR
>ENST00000372829.8|SNV-2518-C-A|4
IWDEDEESKDTSEIGVETVKGAK
>ENST00000628124.2|SNV-391551-G-T|5
KQSMPLEGHGR
>ENST00000376248.1|SNV-2403-A-C|7
VMEQGPLWRFCKML
>ENST00000485893.5|SNV-24904-C-A|10
RFVGLGTLPMQAPELEVKEMER
>ENST00000167586.7|SNV-3058-T-C|SNV-3061-G-C|MNV-3010-TGT-T|2
GPEPHPQR
>ENST00000378988.5|SNV-3605-G-T|2
VDLTDEESLLSSLDFPRR
>ENST00000546491.1|SNV-63399-A-T|10
MLKQEVDVVFQENEVMVLAVDLIRR
>ENST00000642875.1|SNV-143318-G-T|5
ELDLYHLEQSTRESGMTR
>ENST00000651222.1|SNV-116068-G-T|2
SKTFDWAEFRPIHQALAQER
>ENST00000320785.10|SNV-24261-G-T|5
EQLPPTTVQTIVKLCGLPSSGK
>ENST00000619831.4|SNV-990995-C-A|5
LLEPLEAEIQK
>ENST00000167586.7|SNV-3058-T-C|MNV-3010-TGT-T|3
CTWRGPEPHPERDA
>ENST00000273347.10|SNV-22205-G-T|2
MEEDSLLAALHRQFPDVGPVPFVK
>ENST00000537592.6|SNV-14697-A-G|4
CPSTVCGVCGKPFACKSALEVHYR
>ENST00000333003.10|SNV-48425-C-T|4
FQEKVYVEFQDYITKTYPDDTYR
>ENST00000656981.1|SNV-462-A-T|1
VSSSLRICGIGEHKAR
>ENST00000461159.6|SNV-557747-C-A|3
MPSKWFHSNAL
>ENST00000323011.7|SNV-59666-A-G|SNV-59674-G-T|1
LTNKPVEPESEFVIEIHDINDNEPK
>ENST00000305815.10|SNV-62862-C-A|3
LLSAKIASYQR
>FUSION-ENST00000599417.2:336-ENST00000280481.9:193207|30
YKMLIPQLKESLQVALGR
>ENST00000373542.9|SNV-48147-A-T|2
LEIITKLQGR
>ENST00000573897.5|MNV-8180-CC-C|3
MKVSLQAALQPL
>ENST00000537592.6|SNV-14697-A-G|2
SALEVHYRSHTK
>ENST00000490944.1|SNV-485-G-A|2
MLLSCLILLCQVQDEISLPLALGSL
>FUSION-ENST00000616617.4:478-ENST00000356956.5:22085|7
GGDGAVRSETVIHGK
>ENST00000265742.8|MNV-140641-GA-G|1
YEVIQHVGSNPRK
>ENST00000538872.6|SNV-102271-C-G|5
IEWELEKQQGR
>ENST00000414117.5|INDEL-7041-C-CT|1
QNATPAICLFWPLCPMLRT
>ENST00000378677.6|SNV-1371030-C-A|4
TLNATGEEIIQQSSKTDASIIQEK
>FUSION-ENST00000606221.1:749-ENST00000656150.1:58480|5
REPLPFQLETSTGILEGCG
>ENST00000336596.7|SNV-102490-T-C|2
ETFNLYYMESDDDHGVKSREHQFTK
>ENST00000498818.6|SNV-11434-G-T|4
RWQPYSASTETGVPVTCCSK
>ENST00000458420.7|SNV-623662-T-A|1
TEAPGDEKTTDPK
>ENST00000335211.9|SNV-19292-T-A|4
AGFRDGLGGSGEMGSENEAGYRK
>ENST00000414117.5|INDEL-7041-C-CT|2
QNATPAICLFWPLCPMLR
>ENST00000550906.2|SNV-75251-C-A|7
LPHPVTAK
>ENST00000433915.5|SNV-19379-C-A|3
RFQAQMPQVSCV
>ENST00000673510.1|SNV-182915-G-A|1
KHLPTLDHPIIPADYVAIK
>ENST00000369849.9|SNV-120-C-T|1
SFGSEHYLCSSSSYCKVFGDGSR
>ENST00000372045.5|SNV-114332-C-T|2
KIALETERPPQVEVHVWTI
>ENST00000674074.1|SNV-182915-G-A|7
MIGENVDK
>ENST00000314520.6|SNV-1084-T-A|5
GMDKVCGICMEVVYEKANPK
>ENST00000536736.5|SNV-87688-A-T|4
SDTIKLVLLVSDNNLKDYFER
>ENST00000415191.6|SNV-37729-T-G|7
VISAMKSSPETSR
>ENST00000226207.6|SNV-13120-A-G|3
LLGSIDVDHTQYK
>ENST00000427358.3|SNV-728-A-C|4
EKIPDPHKLQLWLK
>ENST00000433067.5|SNV-20269-G-A|1
SWPANGHVHTQAGQGMRGYEDRDR
>ENST00000216181.11|INDEL-86403-G-GTT|15
QLAAENSCSRRWR
>ENST00000546491.1|SNV-63399-A-T|3
VLAVDLIRR
>ENST00000167586.7|INDEL-3006-G-GTG|2
GQVGGEMSMWRWTLHLAWT
>ENST00000437685.6|SNV-14882-G-T|3
LEEEIVDQTMR
>ENST00000461159.6|SNV-557747-C-A|1
WFHSNAL
>ENST00000265310.6|SNV-25125-G-T|3
ASLALPTSSLSRTASHSSSHR
>ENST00000537235.2|SNV-13927-G-T|1
GDSEEASGAEEEVVTVAAAATAGK
>ENST00000361368.6|SNV-106933-T-G|4
EYVRLYVNWRVMR
>ENST00000408005.2|SNV-453063-C-G|1
CENQSGCTCNPTLQ
>ENST00000380437.8|SNV-93965-C-T|3
QNFIPFYPKHR
>ENST00000359988.4|SNV-59445-C-G|6
MAWAKKADALQSELR
>ENST00000490842.5|SNV-34810-C-T|1
VLHQRPMAPSAAEAPPHTYMQGR
>ENST00000376962.10|SNV-9203-T-C|4
YSDKHNCPHDYKAEAAAK
>ENST00000532957.5|SNV-28155-G-T|1
SCGATSSWPSWLWGGGRALDWK
>ENST00000433067.5|SNV-20269-G-A|3
SWPANGHVHTQAGQGMR
>ENST00000461159.6|SNV-557747-C-A|2
PSKWFHSNAL
>ENST00000359358.9|SNV-85860-T-C|1
FNSWIQLPPTQERRASFYACR
>ENST00000498426.5|SNV-186155-T-A|2
MTLRPVLFSVAVEKWIGHHLITKQF
>ENST00000294383.7|SNV-68345-A-G|3
FLAFFLREATLYLGWNRAK
>ENST00000429976.5|SNV-88678-G-T|4
FHVYWEKSEQAGSPLLAKQVWLK
>ENST00000441525.4|SNV-758-G-T|1
LASSCDDLRVIVWDWVR
>ENST00000336838.10|SNV-102622-G-A|1
ILLENKNHETVAAEYKK
>ENST00000264318.4|SNV-734-G-A|3
LCTENFTRILDSLLDGYDNK
>ENST00000325599.13|MNV-44630-TTGAT-T|2
RMLNLHGISGN
>ENST00000639375.1|MNV-53817-GG-G|4
MTIPLPSMGENGLSLHLLFMG
>ENST00000646334.1|SNV-143318-G-T|3
LQWDKELDLYHLEQSTRESGMVSM
>ENST00000518476.6|SNV-487277-G-T|1
ESFVEISVLLQVPFTCTIITKK
>ENST00000261208.8|SNV-2536-G-A|5
EKTVVYSITTGFGK
>ENST00000642875.1|SNV-143318-G-T|1
IGSVSFGTVYKGKWHDK
>ENST00000367137.4|SNV-3384-A-T|1
DVHQLNGTGPSASPCSSVGPGR
>ENST00000380437.8|SNV-93965-C-T|4
MQNFIPFYPKHR
>ENST00000581479.1|SNV-46289-G-T|8
WMFICIGLGELGSHLRSLGSGGR
>ENST00000367265.9|SNV-52026-G-C|2
EFWRLVSTIQEDVTVEYGADIASK
>ENST00000257901.7|SNV-5140-C-A|4
AKQDMACLIK
>ENST00000366558.7|SNV-17567-C-T|5
EDTRVATFTCGR
>ENST00000368178.3|SNV-30248-C-A|1
AQQTSGQFWRTRTPK
>ENST00000254579.11|SNV-49237-A-C|3
DAFQMAPR
>ENST00000257901.7|SNV-5140-C-A|1
QDMACLIKEYQEVMNSK
>ENST00000167586.7|MNV-3010-TGT-T|7
GQVGGDQCGDGR
>ENST00000409509.5|SNV-19379-C-A|15
AAVRRFQAQMPQVSCVQSR
>ENST00000371929.7|SNV-28281-G-T|2
WVNYSFLDQAR
>ENST00000371929.7|SNV-28281-G-T|3
GPCSVSCGAGLRWVNYSFLDQARK
>ENST00000515644.1|SNV-512305-A-G|3
GSESLFHLGSVLLQR
>FUSION-ENST00000546766.5:545-ENST00000547010.5:737790|101
MKSVWQTVLCLSSSLQ
>ENST00000323011.7|SNV-59674-G-T|2
LTNKPVEPESEFVIKIHDINDNEPK
>FUSION-ENST00000401722.7:545-ENST00000547010.5:737790|110
RPRNLAAAAVEDDLSR
>ENST00000330883.9|SNV-27955-C-G|3
GFPECLQADICLHLKR
>FUSION-ENST00000373664.8:55845-ENST00000474775.1:87550|9
RGAALGQSHEARATFK
>ENST00000262457.7|INDEL-201410-C-CA|1
LCSGELA
>ENST00000418766.5|INDEL-78730-C-CA|1
NGGGLKRK
>ENST00000432791.6|MNV-53817-GG-G|2
ALTSSALHGVKWEDLNLGT
>ENST00000233099.6|INDEL-51715-A-AA|1
YRGQREQ
>ENST00000415893.1|SNV-5563-C-A|2
LASVRTPWTPRPPGLLP
>ENST00000481597.5|SNV-3051-A-G|1
LSAWTRHLLPPAMAATL
>ENST00000274629.9|SNV-10782-G-T|1
FQEQQVFYCFSAPRGN
>ENST00000372829.8|SNV-2518-C-A|9
LAWGRDENEKIWDEDEESK
>FUSION-ENST00000606221.1:749-ENST00000656150.1:58480|3
GGGGSLCLFNWRHRPGSWKGVVK
>ENST00000287275.6|SNV-64668-C-A|4
SLEKSIHESIKVYGAIFNIK
>ENST00000304636.9|SNV-20202-C-G|1
GEAGPRGERGEAGIPGVPGAK
>ENST00000635832.1|SNV-391551-G-T|3
PLEGHGRFLGDR
>ENST00000260956.9|MNV-16951-TAGA-T|4
QKLEDAEMKSLEEK
>ENST00000552861.5|SNV-48425-C-T|6
EQIEKFQEKVYVEFQDYITK
>ENST00000340058.6|SNV-42488-G-T|2
QVNHPHVIKLYGACSQDGPLLLIV
>ENST00000216181.11|INDEL-86403-G-GTT|5
SSSRQKPSCVPRLR
>ENST00000515644.1|SNV-512305-A-G|2
MGSESLFHLGSVLLQRESP
>ENST00000309041.11|INDEL-12268-A-AA|1
VCTGNGEDD
>ENST00000299084.9|SNV-98389-G-T|1
SDYLYSCGD
>ENST00000359579.5|SNV-11434-G-T|1
NWSACNVLQSSHLEDYPFNAEY
>ENST00000546491.1|SNV-63399-A-T|6
MVLAVDLIR
>ENST00000635925.1|MNV-111303-CG-C|10
DESTLAPLWK
>ENST00000335211.9|SNV-19292-T-A|1
DGLGGSGEMGSENEAGYRKDLGAPK
>ENST00000261731.4|SNV-857-G-T|2
ACHIKCVQCCECK
>ENST00000376248.1|SNV-2403-A-C|1
EQGPLWRFCKML
>ENST00000453153.7|SNV-16622-G-A|1
QALAVLGAMGDMESRNSCLIKR
>ENST00000557275.5|SNV-85-C-T|1
SVEDAQAWMKAV
>ENST00000634540.1|SNV-210225-G-T|1
WMFICIGLGVPFPIIVAWAIGK
>FUSION-ENST00000366919.6:357-ENST00000491176.1:27912|2
LYNWKQK
>FUSION-ENST00000447016.6:57580-ENST00000290244.9:12369|48
YSCKRCQVTMK
>ENST00000233099.6|INDEL-51715-A-AA|4
QLAQREAAEVCEYAMSLAKK
>ENST00000550906.2|SNV-75251-C-A|14
MLTCTDASPSGHSK
>ENST00000369534.8|SNV-34682-G-C|1
EAGLNFATGDIIQIINK
>ENST00000433067.5|SNV-20269-G-A|4
ARSWPANGHVHTQAGQGMRGYEDR
>ENST00000368281.1|SNV-12924-C-G|13
MLQMEQQFQQKR
>ENST00000455756.6|SNV-412566-A-T|3
YVVTDGYQR
>ENST00000460320.1|SNV-755-T-G|4
MPGSLPLLNSGFASCWAPWKAAK
>ENST00000372829.8|SNV-2518-C-A|7
DENEKIWDEDEESKDTSEIGVETVK
>ENST00000368799.2|SNV-11338-G-T|1
NHHGSAWEHSRDGSRHPR
>ENST00000264318.4|SNV-734-G-A|4
EEKLCTENFTRILDSLLDGYDNK
>ENST00000409509.5|SNV-19379-C-A|14
RFQAQMPQVSCVQSR
>ENST00000580729.2|SNV-4497-C-G|1
EGQIQGGIHTQCI
>ENST00000309041.11|INDEL-12268-A-AA|2
RVCTGNGEDD
>ENST00000330883.9|SNV-27955-C-G|2
RSLLQHCKPFR
>ENST00000281881.7|SNV-103809-C-A|1
VHQAFLDKTPLKNPNMSR
>ENST00000635832.1|SNV-391551-G-T|5
PLEGHGR
>ENST00000561844.5|SNV-4423-A-G|1
SHSSEAGRKDVSGPLR
>FUSION-ENST00000546766.5:545-ENST00000547010.5:737790|110
IHFISMGKENNVKK
>ENST00000619831.4|SNV-990995-C-A|6
ELEQFNSDIQKLLEPLEAEIQK
>ENST00000644120.1|SNV-143318-G-T|5
ELDLYHLEQSTR
>ENST00000308919.12|SNV-5563-C-A|4
YRLLPPPGVSPDSLDTTPARAFTMR
>ENST00000359358.9|SNV-85860-T-C|2
FNSWIQLPPTQERR
>ENST00000296933.10|SNV-137142-G-T|2
TFVEHSGR
>ENST00000376962.10|SNV-9203-T-C|1
HNCPHDYKAEAAAKIR
>ENST00000495045.1|SNV-122857-C-T|2
SLSSLWIQPSPTTLP
>ENST00000167586.7|MNV-3010-TGT-T|SNV-3058-T-C|SNV-3061-G-C|1
GQVGGDQCGDGRCTWRGPEPHPQR
>ENST00000335730.6|SNV-87688-A-T|5
MSLGPARILESTSSSMGINLTPSS
>ENST00000326047.9|INDEL-76619-C-CA|7
KTLGAAAVCPGR
>ENST00000651180.1|SNV-59094-T-A|5
MINSSEQSQK
>ENST00000372989.5|SNV-30850-G-A|5
ATGDWFYDQKVNRFTYR
>ENST00000512095.5|MNV-46006-AGCAC-A|2
EPRLFWLVQSSFCS
>ENST00000665223.1|SNV-145778-C-A|2
SMMVSGSRPRVPLR
>ENST00000269141.8|SNV-29363-C-T|1
TLLPLLAALLQASVEAFGEIALCK
>ENST00000331664.6|SNV-1864-C-G|3
LQAQEMILK
>ENST00000485893.5|SNV-24904-C-A|11
RFVGLGTLPMQAPELEVK
>ENST00000532183.6|SNV-13154-G-T|5
KGSSFQTLSALFR
>ENST00000325599.13|MNV-44630-TTGAT-T|5
QVCYSLISFWHIAMKPVSLKER
>ENST00000571252.3|SNV-501-G-T|2
SPNCVTNLDILLEDTVK
>ENST00000616887.1|SNV-917-G-T|3
FWKINEKQSLLFQLNENTVEISTAK
>ENST00000644120.1|SNV-143318-G-T|4
ELDLYHLEQSTRESGMVMWQ
>ENST00000308919.12|SNV-5563-C-A|3
LLPPPGVSPDSLDTTPAR
>ENST00000368178.3|SNV-30248-C-A|2
AQQTSGQFWRTR
>ENST00000613512.4|SNV-6202-G-T|5
EANIPGLNIRNK
>ENST00000398505.7|SNV-17605-C-T|1
TEPSSPLLDPSDIIR
>ENST00000508628.6|SNV-129328-G-T|3
NPQTQTEERFRPQLSLR
>ENST00000523175.6|INDEL-3706-A-ATTCA|5
GSCSLFIHMPK
>ENST00000340652.5|SNV-2045-G-T|5
SKSGRWLAGR
>ENST00000635833.1|MNV-126481-TG-T|4
RVANFFQIKMMCPR
>ENST00000193322.8|SNV-121036-C-T|1
SSISFANIQENSN
>ENST00000372829.8|SNV-2518-C-A|5
IWDEDEESKDTSEIGVETVK
>ENST00000619831.4|SNV-990995-C-A|3
LLEPLEAEIQKGVNLKEEDFNK
>ENST00000302555.10|INDEL-9439-A-AA|1
MALFQRPELHESLRRGCS
>ENST00000370563.3|SNV-13279-C-A|3
KQNEYGPQGKLFVHEWAHLR
>ENST00000523175.6|INDEL-3706-A-ATTCA|2
WHCLDQWNPRHLSEGHTL
>ENST00000515644.1|SNV-512305-A-G|6
MQTQWAPNHYSTSEVYCSNASHL
>ENST00000373672.8|SNV-7257-G-T|2
ALRDTQSNELIEINPQSEGK
>ENST00000245503.10|SNV-13154-G-T|1
GSSFQTLSALFRENLNKLMTNLR
>ENST00000302555.10|INDEL-9439-A-AA|2
MALFQRPELHESLRR
>ENST00000367588.9|SNV-3318-G-A|1
TGSGTASPVEGTSAVE
>ENST00000320785.10|SNV-24261-G-T|1
LCGLPSSGKRR
>ENST00000167586.7|SNV-3061-G-C|MNV-3010-TGT-T|3
CTWRGPEPHSQRDA
>ENST00000409509.5|SNV-19379-C-A|2
ALASTWPPSDASKPRCPR
>ENST00000432791.6|MNV-53817-GG-G|4
RALTSSALHGVKWEDLNLGT
>ENST00000609686.3|MNV-417807-CTCC-C|4
SISKKPLDIGLPSKHSQLSDLYGK
>ENST00000619831.4|SNV-1371030-C-A|5
QKTGEEIIQQSSKTDASIIQEK
>ENST00000450242.1|SNV-83150-C-G|3
ADSSVSEVNLR
>ENST00000528530.1|SNV-10853-G-C|1
ASSWVSGPTSANTATTSSSGSSM
>ENST00000441493.7|SNV-213852-G-T|3
LHLAQIIQR
>FUSION-ENST00000491486.5:57580-ENST00000290244.9:12369|49
AQTRSLTSTAASGAR
>ENST00000656981.1|SNV-462-A-T|3
RPPRVSSSLRICGIGEHK
>ENST00000429976.5|SNV-88678-G-T|2
SEQAGSPLLAKQVWLK
>ENST00000261731.4|SNV-857-G-T|3
FLLNVLDRACHIKCVQCCECK
>ENST00000325083.12|SNV-49818-A-C|2
NSPQLKSR
>ENST00000622309.4|SNV-1574-G-A|1
SGSCHVPYSLQASKPTNYR
>ENST00000369235.1|MNV-892-AATC-A|2
IVSHYFPLTEVGMVETSPLPAKPFK
>ENST00000490842.5|SNV-34810-C-T|2
SRVLHQRPMAPSAAEAPPHTYMQGR
>ENST00000372829.8|SNV-2518-C-A|3
DTSEIGVETVK
>ENST00000644971.2|SNV-19353-A-C|2
TCPSTCHGRGR
>ENST00000481597.5|SNV-3051-A-G|5
MTSWPGCGLRARPSSRLSAWTR
>ENST00000414117.5|INDEL-7041-C-CT|8
YKDSLSLGEQRGPAVATGSVK
>ENST00000536736.5|SNV-87688-A-T|6
LYGDKSDTIKLVLLVSDNNLK
>ENST00000481597.5|SNV-3051-A-G|3
ARPSSRLSAWTR
>ENST00000335080.6|MNV-24817-TC-T|2
QMADVVVVALLR
>ENST00000216181.11|INDEL-86403-G-GTT|18
EKQLAAENSCSRR
>FUSION-ENST00000616617.4:478-ENST00000356956.5:22085|1
STSVEVWILSSAGHQVLFVCTT
>ENST00000367807.7|SNV-8925-A-G|1
SVLEKLKNSER
>ENST00000296933.10|SNV-137142-G-T|3
APASTLCLRTFVEHSGRVFR
>ENST00000519968.5|MNV-37495-CAAG-C|1
QLADYNMLVDK
>ENST00000325974.9|SNV-24739-A-G|2
STVHMGK
>ENST00000498818.6|SNV-11434-G-T|8
ATILSFNRNWSACNVLQ
>ENST00000483083.3|SNV-11742-G-A|4
TIEVEEQQEGNDAEAQRHEIELLRR
>ENST00000380559.7|SNV-800461-C-G|8
TGSMRGSRSAPSPVEEVSR
>ENST00000257901.7|SNV-5140-C-A|5
LAELEGALQKAKQDMACLIK
>ENST00000479219.5|SNV-61917-C-A|1
APDPHLYCQRCQRR
>ENST00000331664.6|SNV-1864-C-G|1
LQAQEMILKMKESISER
>ENST00000260956.9|MNV-16951-TAGA-T|5
QKLEDAEMK
>ENST00000427358.3|SNV-728-A-C|3
IPDPHKLQLWLK
>ENST00000476662.1|INDEL-3006-G-GTG|6
MNALRGQVGGEMSMWR
>ENST00000674367.1|SNV-637330-G-T|4
MIVISQLNPYTLRFEATLETVYDKR
>ENST00000372045.5|SNV-114332-C-T|1
IALETERPPQVEVHVWTI
>ENST00000546491.1|SNV-63399-A-T|4
MVLAVDLIRR
>ENST00000508628.6|SNV-129328-G-T|2
FRPQLSLR
>ENST00000616887.1|SNV-917-G-T|2
INEKQSLLFQLNENTVEISTAK
>ENST00000262518.9|SNV-11742-G-A|3
HEIELLR
>ENST00000460320.1|SNV-755-T-G|5
PGSLPLLNSGFASCWAPWK
>ENST00000550906.2|SNV-75251-C-A|3
LPHPVTAKISEENRGSALCGR
>ENST00000370056.9|SNV-260578-C-A|1
EHKECLGRVDNCGR
>ENST00000380437.8|SNV-93965-C-T|1
QNFIPFYPKHRFLFVSLK
>ENST00000525144.7|SNV-540220-G-A|3
NGQSIVCR
>ENST00000551964.6|SNV-63399-A-T|1
QEVDVVFQENEVMVLAVDLIRR
>ENST00000474507.1|SNV-24739-A-G|1
GKTPSVSLTSVHPDLMK
>ENST00000657951.1|SNV-50667-A-G|9
STKQISTSAVKPCTNEEVESFENLR
>ENST00000480349.1|SNV-56281-G-T|4
ESTQRSPITWTWCGSRWAYHK
>FUSION-ENST00000616617.4:478-ENST00000356956.5:22085|3
SETVIHGKLLIPKIMYFIK
>ENST00000446231.7|SNV-88047-G-A|5
LSCKQVLHIMR
>ENST00000441493.7|SNV-213852-G-T|4
RLHLAQIIQRQLQQVEER
>ENST00000218099.7|SNV-30995-T-A|5
EYTNIFLKFGTGYVSGWGR
>ENST00000519968.5|MNV-37495-CAAG-C|4
AETLAVEIKELR
>ENST00000359088.9|SNV-16292-C-A|2
LFLPNLTLFLDYR
>ENST00000523175.6|INDEL-3706-A-ATTCA|1
HLSEGHTL
>ENST00000416899.7|SNV-28575-C-G|5
ENSRIAVLECGSLR
>ENST00000409509.5|SNV-19379-C-A|11
MPQVSCVQSR
>ENST00000532183.6|SNV-13154-G-T|6
KKGSSFQTLSALFR
>ENST00000433915.5|SNV-19379-C-A|7
ALASTWPPSDASKPRCPRCPVS
>ENST00000322527.4|SNV-26783-G-C|3
NIASWTK
>ENST00000485893.5|SNV-24904-C-A|5
QAPELEVK
>ENST00000519968.5|MNV-37495-CAAG-C|3
AETLAVEIKELRQLADYNMLVDK
>ENST00000524792.5|SNV-93398-G-T|3
MAVLEGR
>ENST00000331664.6|SNV-1864-C-G|2
LQAQEMILKMK
>ENST00000525144.7|SNV-540220-G-A|4
ESIVSTLFISPGDVKNGQSIVCR
>ENST00000325250.2|SNV-1148-C-A|3
RASEHMELALGVDLKEVDTIR
>ENST00000216181.11|INDEL-86403-G-GTT|3
QKPSCVPRLR
>ENST00000264318.4|SNV-734-G-A|1
ILDSLLDGYDNKLRPGFGGPVTEVK
>ENST00000216181.11|INDEL-86403-G-GTT|10
CSLSSWQRNCSCR
>ENST00000287538.10|SNV-1565-G-T|3
LVNHIRVHTGEKPFPCPFPCCGK
>ENST00000376248.1|SNV-2403-A-C|10
RVMEQGPLWRFCK
>ENST00000302516.10|SNV-41617-G-T|1
FSNTGEDCYVLVGVAKDLILNPR
>ENST00000635833.1|MNV-126481-TG-T|3
VANFFQIKMMCPR
>ENST00000485885.1|SNV-13305-C-A|2
MLTLFVLVNNSDPHFLRVP
>ENST00000414117.5|INDEL-7041-C-CT|7
DSLSLGEQR
>FUSION-ENST00000599417.2:336-ENST00000280481.9:193207|26
ESLQVALGREWYIHTIYTVRSK
>ENST00000376888.6|SNV-13305-C-A|1
TFDPHFLRVP
>ENST00000544227.5|SNV-211356-C-A|5
VHLTRFLHLQDLYRQCTHTALFLR
>ENST00000381127.6|SNV-59719-C-T|4
RGHVQLGGWNGIYK
>ENST00000255381.2|SNV-14357-A-C|3
LLGSIEIAHTQYK
>ENST00000674074.1|SNV-182915-G-A|2
MLIRNIFQHWTIP
>ENST00000466132.5|SNV-1599-C-A|1
GLFEDALTPIVLRSQVYSLVPDR
>ENST00000581479.1|SNV-46289-G-T|4
MFICIGLGELGSHLRSLGSGGR
>ENST00000460320.1|SNV-755-T-G|1
PGSLPLLNSGFASCWAPWKAAKR
>ENST00000609686.3|MNV-417807-CTCC-C|5
SISKKPLDIGLPSK
>ENST00000416899.7|SNV-28575-C-G|4
ENSRIAVLECGSLRIHNVQK
>ENST00000496435.1|SNV-11434-G-T|2
RWQPYSASTETGVPVTCCNPLIWK
>ENST00000357799.9|SNV-61121-G-A|5
TSLMSEMRNAQSIGRK
>ENST00000370563.3|SNV-13279-C-A|4
KQNEYGPQGK
>ENST00000381127.6|SNV-59719-C-T|3
RGHVQLGGWNGIYKGGK
>ENST00000167586.7|INDEL-3006-G-GTG|5
KNHEEEMNALRGQVGGEMSMWR
>ENST00000415191.6|SNV-37729-T-G|5
KSSPETSR
>ENST00000334126.11|SNV-37729-T-G|1
LLDQVHPPINEDSLRASTQIRAFSR
>ENST00000635832.1|SNV-391551-G-T|4
MPLEGHGRFLGDR
>ENST00000581479.1|SNV-46289-G-T|7
WMFICIGLGELGSHLRSLGSGGRR
>ENST00000482470.5|SNV-206225-C-T|4
PEDGLSDDKKSFK
>ENST00000263087.9|SNV-55295-A-T|1
EALLNFTLVVDVGKQRR
>ENST00000164133.7|SNV-10853-G-C|1
HCNHIFLR
>ENST00000557275.5|SNV-85-C-T|3
MTQQPQDDFDRSVEDAQAWMKAV
>FUSION-ENST00000616617.4:478-ENST00000356956.5:22085|6
GGDGAVRSETVIHGKLLIPK
>ENST00000366558.7|SNV-17567-C-T|1
VATFTCGRSINLALSHRGR
>ENST00000281881.7|SNV-103809-C-A|5
MVHQAFLDKTPLK
>ENST00000229214.9|SNV-3286-G-A|3
GLLEESSFTTLFPK
>ENST00000635832.1|SNV-391551-G-T|6
MPLEGHGR
>ENST00000551944.1|SNV-39297-G-T|2
DIVLQFRQNLANMK
>ENST00000657951.1|SNV-50667-A-G|1
EPDFHCFVT
>ENST00000368799.2|SNV-11338-G-T|5
HSGSASRNHHGSAWEHSR
>ENST00000450242.1|SNV-83150-C-G|5
LKDNYPSILKADSSVSEVNLR
>ENST00000649786.1|SNV-383-G-T|3
MAALPAATLAWSLLLLSSALLR
>ENST00000534996.5|SNV-185-C-A|7
MHVSGLARVANSLLTAR
>ENST00000532183.6|SNV-13154-G-T|2
GSSFQTLSALFREEQSNTNLAK
>ENST00000356239.8|INDEL-155921-C-CA|4
NLQLNLLLEQQKQLLNESQQKNR
>ENST00000409190.8|SNV-19536-C-G|1
SLEEADAPTSQAGGMETQSQGAV
>ENST00000336838.10|SNV-102622-G-A|5
MLKVEQEKILLENK
>ENST00000389672.9|SNV-778107-C-G|1
AGFLNSIQGPHPVPGGGSLPPR
>ENST00000370056.9|SNV-260578-C-A|4
CGAREHK
>ENST00000423059.9|SNV-453063-C-G|1
AVHATQPSSNPAGRGR
>ENST00000480349.1|SNV-56281-G-T|6
ESTQRSPITWTWCGSR
>ENST00000331664.6|SNV-1864-C-G|6
LRRLQAQEMILK
>ENST00000376248.1|SNV-2403-A-C|5
EQGPLWR
>ENST00000370563.3|SNV-13279-C-A|2
QNEYGPQGK
>ENST00000254579.11|SNV-49237-A-C|2
DAFQMAPRLSK
>ENST00000378850.4|SNV-23349-G-A|1
TLNSKNYKTSSVPSY
>ENST00000616887.1|SNV-917-G-T|1
QSLLFQLNENTVEISTAK
>ENST00000359988.4|SNV-59445-C-G|3
ADALQSELR
>ENST00000399799.3|SNV-103654-C-G|1
NLESTVCQIEKEKMLLQHR
>ENST00000480349.1|SNV-56281-G-T|1
SPITWTWCGSRWAYHKVLWSPR
>ENST00000287275.6|SNV-64668-C-A|5
SLEKSIHESIK
>ENST00000302555.10|INDEL-9439-A-AA|3
MALFQRPELHESLR
>ENST00000494236.1|MNV-37495-CAAG-C|3
ELRQLADYNMLVDKLNTNT
>ENST00000375254.8|SNV-11432-G-T|2
SSKLPQTVK
>ENST00000399799.3|SNV-103654-C-G|2
NLESTVCQIEKEK
>ENST00000581479.1|SNV-46289-G-T|9
WMFICIGLGELGSHLR
>FUSION-ENST00000356956.5:297-ENST00000603042.1:2|5
MGRTHSGR
>ENST00000569228.6|MNV-44286-TC-T|1
IQMEGQYPCQPESKAWFPRCYR
>ENST00000326317.11|SNV-10425-G-A|2
WQWETHDPWVCAPDGVLKEK
>ENST00000299575.5|SNV-7802-C-T|1
IANPIAGEPISIGVQVNFGK
>ENST00000400906.1|SNV-11502-C-T|6
RLRGHMDMEAELEDMR
>ENST00000357799.9|SNV-61121-G-A|4
NAQSIGRK
>ENST00000408005.2|SNV-453063-C-G|3
RRCENQSGCTCNPTLQ
>ENST00000375254.8|SNV-11432-G-T|4
TEIITFTAMMKSSK
>ENST00000458420.7|SNV-623662-T-A|2
TEAPGDEK
>ENST00000556560.5|SNV-124468-G-C|4
RTLSCWTMGFTRCSR
>ENST00000325974.9|SNV-24739-A-G|3
FIYFNHMNLAEKSTVHMGK
>ENST00000432103.6|SNV-143317-G-C|3
QPSPAPWTTRPAARSPGTQR
>ENST00000458420.7|SNV-623662-T-A|3
IVSTFAKTEAPGDEKTTDPK
>ENST00000649786.1|SNV-383-G-T|1
AALPAATLAWSLLLLSSALLREGCR
>ENST00000437685.6|SNV-14882-G-T|5
TRLEEEIVDQTMR
>ENST00000409508.8|SNV-244538-T-G|2
CYEVYCDVEPK
>ENST00000376248.1|SNV-2403-A-C|8
VMEQGPLWRFCK
>ENST00000432791.6|MNV-53817-GG-G|1
WEDLNLGT
>ENST00000418766.5|INDEL-78730-C-CA|6
EAKKVSTR
>ENST00000409509.5|SNV-19379-C-A|4
WPRALASTWPPSDASKPRCPR
>ENST00000441525.4|SNV-758-G-T|3
GTRLASSCDDLRVIVWDWVR
>ENST00000545828.1|SNV-43795-T-G|2
YNILPEKEEFPFAV
>ENST00000361368.6|SNV-106933-T-G|1
VMRGIEAQFLALQK
>ENST00000432791.6|MNV-53817-GG-G|3
ALTSSALHGVK
>ENST00000370563.3|SNV-13279-C-A|5
GEYIHFTPDLLLGKKQNEYGPQGK
>ENST00000359988.4|SNV-59445-C-G|4
KADALQSELRYK
>ENST00000609686.3|MNV-417807-CTCC-C|3
KPLDIGLPSK
>ENST00000398505.7|SNV-17605-C-T|2
IKTEPSSPLLDPSDIIR
>ENST00000534996.5|SNV-185-C-A|5
MHVSGLARVANSLLTARK
>ENST00000261208.8|SNV-2536-G-A|1
TVVYSITTGFGKFARTVIPINK
>ENST00000326317.11|SNV-10425-G-A|4
DQLAKWQWETHDPWVCAPDGVLKEK
>ENST00000368281.1|SNV-12924-C-G|8
EQQFQQKR
>ENST00000674367.1|SNV-637330-G-T|6
MIVISQLNPYTLRFEATLETVYDK
>ENST00000657951.1|SNV-50667-A-G|6
EKKALVTIEK
>ENST00000488902.5|SNV-1371030-C-A|2
MPVLYRKNWEA
>ENST00000229214.9|SNV-3286-G-A|5
EDNPRGLLEESSFTTLFPK
>ENST00000294383.7|SNV-68345-A-G|8
YTYREYLEAHLKFLAFFLR
>ENST00000532183.6|SNV-13154-G-T|1
GSSFQTLSALFREEQSNTNLAKFR
>ENST00000518476.6|SNV-487277-G-T|2
ESFVEISVLLQVPFTCTIITK
>ENST00000483725.8|SNV-12924-C-G|1
AVWGGQEVKQGIDPKK
>ENST00000370056.9|SNV-260578-C-A|2
EHKECLGR
>ENST00000441493.7|SNV-213852-G-T|5
RLHLAQIIQR
>ENST00000441525.4|SNV-758-G-T|2
LASSCDDLR
>ENST00000644120.1|SNV-143318-G-T|8
GRLQWDKELDLYHLEQSTR
>ENST00000569228.6|MNV-44286-TC-T|4
DFYQEVTKPIEER
>ENST00000519968.5|MNV-37495-CAAG-C|5
RAETLAVEIKELR
>ENST00000433915.5|SNV-19379-C-A|6
CPRCPVS
>ENST00000218099.7|SNV-30995-T-A|2
FGTGYVSGWGRVFHK
>ENST00000647563.2|SNV-314-A-G|1
FYEGPAEAEEKTSK
>ENST00000164133.7|SNV-10853-G-C|3
AYIRKHCNHIFLR
>FUSION-ENST00000546766.5:545-ENST00000547010.5:737790|118
TSPDRMTMIPQK
>ENST00000399820.8|MNV-46006-AGCAC-A|5
VYTYVFHKDTIQGAKVILAGTK
>ENST00000376248.1|SNV-2403-A-C|6
MEQGPLWR
>FUSION-ENST00000373664.8:55845-ENST00000474775.1:87550|10
RGAALGQSHEAR
>ENST00000427358.3|SNV-728-A-C|2
IPDPHKLQLWLKVNGELR
>ENST00000265734.8|SNV-110828-C-G|2
GLDFLHSQR
>ENST00000474191.6|SNV-20290-T-A|2
MINSSEQSQKAL
>ENST00000509316.1|SNV-734-G-A|5
ILDSLLDGYDNKLRPGFGGMNDFKR
>ENST00000167586.7|SNV-3061-G-C|MNV-3010-TGT-T|1
GPEPHSQRDA
>ENST00000618556.4|SNV-320870-A-C|3
STSHGATFLPHVR
>ENST00000537592.6|SNV-14697-A-G|1
SALEVHYRSHTKERPFVCALCR
>ENST00000466132.5|SNV-1599-C-A|3
QLFPRGLFEDALTPIVLR
>ENST00000367245.5|SNV-24073-G-C|1
SNLSLATLTFQRQASLEQANSFPRK
>ENST00000374316.9|SNV-42182-T-G|3
LVHAEQEK
>ENST00000167586.7|MNV-3010-TGT-T|6
GQVGGDQCGDGRCTWR
>ENST00000286614.11|SNV-211356-C-A|2
IPPPTRPLPTVHPHRSIPPADPR
>ENST00000400906.1|SNV-11502-C-T|2
GHMDMEAELEDMRAEAR
>ENST00000485893.5|SNV-24904-C-A|6
MQAPELEVK
>ENST00000299084.9|SNV-98389-G-T|2
KSDYLYSCGD
>ENST00000485893.5|SNV-24904-C-A|7
FVGLGTLPMQAPELEVKEMERCVK
>ENST00000267918.9|SNV-36438-G-T|5
TGTTRSPLTR
>ENST00000287538.10|SNV-1565-G-T|2
VHTGEKPFPCPFPCCGK
>ENST00000502484.6|SNV-533546-A-C|1
QLEQADLTSESENIQRPTSLPLK
>ENST00000550906.2|SNV-75251-C-A|6
MLPHPVTAKISEENR
>ENST00000651180.1|SNV-59094-T-A|1
WPPGWPLPP
>ENST00000513016.5|SNV-65640-C-G|1
LCPRTQKLQK
>FUSION-ENST00000401722.7:545-ENST00000547010.5:737790|109
RPRNLAAAAVEDDLSRQDDNDPPK
>ENST00000524792.5|SNV-93398-G-T|2
MAVLEGRCYNPLLDYEHMNTK
>ENST00000533649.1|SNV-49237-A-C|9
RDAFQMAPR
>ENST00000649446.1|SNV-16021-C-T|2
MLLLNTGPILSLQK
>ENST00000546491.1|SNV-63399-A-T|5
VLAVDLIR
>ENST00000556560.5|SNV-124468-G-C|6
ERRTLSCWTMGFTR
>ENST00000329956.11|MNV-44286-TC-T|2
TTLCGHCCCLLGLQNTERFLPR
>ENST00000563739.5|SNV-41617-G-T|3
QLLVWLCAGFPTLVKTVMCWWVWPR
>ENST00000338957.4|SNV-136012-C-A|1
QGTHKQSVPHLALHAQHPSTGTR
>ENST00000380559.7|SNV-800461-C-G|12
ISTSCMTGSMRGSRSAPSPVEEVSR
>ENST00000479991.1|SNV-382-T-A|3
SEASGKLNSLRMANVALR
>ENST00000415893.1|SNV-5563-C-A|3
GTACCPRLASVRTPWTPRPPGLLP
>ENST00000399799.3|SNV-103654-C-G|4
RNLESTVCQIEKEK
>ENST00000536736.5|SNV-87688-A-T|1
LVLLVSDNNLKDYFERGR
>ENST00000325083.12|SNV-49818-A-C|5
KRNSPQLK
>ENST00000233099.6|INDEL-51715-A-AA|2
EAAEVCEYAMSLAKKYR
>ENST00000258383.4|SNV-9565-C-T|1
AEKSITVS
>ENST00000326047.9|INDEL-76619-C-CA|3
TDQEGSPDSGTSAQAKPKERGSR
>ENST00000335080.6|MNV-24817-TC-T|1
QMADVVVVALLRN
>ENST00000370721.5|SNV-637330-G-T|2
FEATLETVYDK
>ENST00000309041.11|INDEL-12268-A-AA|4
IEVQNQEMRKK
>ENST00000538872.6|SNV-102271-C-G|6
ESIAEVTELEQIRIEWELEKQQGR
>ENST00000334126.11|SNV-37729-T-G|3
LLDQVHPPINEDSLR
>ENST00000329956.11|MNV-44286-TC-T|3
TTLCGHCCCLLGLQNTER
>ENST00000305815.10|SNV-62862-C-A|4
RLLSAKIASYQR
>ENST00000167586.7|MNV-3010-TGT-T|SNV-3058-T-C|1
GQVGGDQCGDGRCTWRGPEPHPER
>ENST00000216181.11|INDEL-86403-G-GTT|19
EKQLAAENSCSR
>ENST00000344290.9|SNV-102062-G-A|5
GEPPKSGDRSGYSSPSSPGTPGSR
>ENST00000265310.6|SNV-25125-G-T|1
TASHSSSHRGWEILR
>ENST00000369849.9|SNV-120-C-T|4
MSFGSEHYLCSSSSYCK
>ENST00000552612.5|SNV-75356-T-C|6
DVSVLDRQKRPQLHTR
>ENST00000433915.5|SNV-19379-C-A|4
AAVRRFQAQMPQVSCV
>ENST00000533649.1|SNV-49237-A-C|10
MRDAFQMAPR
>ENST00000498426.5|SNV-186155-T-A|5
TLRPVLFSVAVEK
>FUSION-ENST00000606221.1:749-ENST00000656150.1:58480|4
EPLPFQLETSTGILEGCG
>ENST00000450242.1|SNV-83150-C-G|2
ADSSVSEVNLRSICINPK
>ENST00000408939.4|SNV-2008-G-A|2
QLKALIYKIIGWNI
>ENST00000245503.10|SNV-13154-G-T|2
GSSFQTLSALFRENLNK
>ENST00000264709.7|SNV-60022-C-T|1
SEPQPEEGSPVGGQK
>ENST00000356239.8|INDEL-155921-C-CA|3
QLLNESQQKNR
>ENST00000485893.5|SNV-24904-C-A|3
QAPELEVKEMER
>ENST00000325083.12|SNV-49818-A-C|4
RNSPQLK
>ENST00000167586.7|SNV-3058-T-C|SNV-3061-G-C|MNV-3010-TGT-T|3
CTWRGPEPHPQRDA
>FUSION-ENST00000606221.1:749-ENST00000656150.1:58480|2
HRPGSWKGVVK
>ENST00000673737.1|INDEL-7041-C-CT|4
LCCPAGTFGPSCLPCPWGNR
>ENST00000193322.8|SNV-121036-C-T|3
RLKSSISFANIQENSN
>ENST00000332043.1|SNV-391-C-A|4
MEPAVLLAMSLDRFIAI
>ENST00000483083.3|SNV-11742-G-A|5
TIEVEEQQEGNDAEAQRHEIELLR
>ENST00000254579.11|SNV-49237-A-C|1
DAFQMAPRLSKFFSLER
>ENST00000635833.1|MNV-126481-TG-T|2
VANFFQIKMMCPRGAGPA
>ENST00000665223.1|SNV-145778-C-A|5
RSMMVSGSRPR
>ENST00000648836.1|SNV-123354-G-T|5
NRLHIYWDFKPGGAFINR
>ENST00000263674.4|SNV-47931-C-T|2
HTPEDHLDHPLLLEAQRNIK
>ENST00000496435.1|SNV-11434-G-T|4
RRWQPYSASTETGVPVTCCNPLIWK
>ENST00000399820.8|MNV-46006-AGCAC-A|2
VILAGTKFLLLINLCCYIMES
>ENST00000551944.1|SNV-39297-G-T|5
KDIVLQFR
>ENST00000267918.9|SNV-36438-G-T|2
SPLTRMLR
>ENST00000651222.1|SNV-116068-G-T|3
EGRSKTFDWAEFRPIHQALAQER
>ENST00000315289.6|MNV-84515-TT-T|1
FLSHSFSNTSLEPV
>ENST00000538872.6|SNV-102271-C-G|3
QQGRKTLSFKPCGAQGDPQSK
>ENST00000509316.1|SNV-734-G-A|4
MVMTTSCVLDLGV
>ENST00000425468.6|SNV-7959-G-A|2
IHTGERPYEYNECGK
>ENST00000476662.1|MNV-3010-TGT-T|11
MNALRGQVGGDQCGDGR
>ENST00000370563.3|SNV-13279-C-A|1
QNEYGPQGKLFVHEWAHLR
>ENST00000537592.6|SNV-14697-A-G|3
SALEVHYR
>ENST00000265742.8|MNV-140641-GA-G|4
CTRYEVIQHVGSNPR
>ENST00000229214.9|SNV-3286-G-A|4
EDNPRGLLEESSFTTLFPKYR
>ENST00000238561.10|SNV-124468-G-C|1
ADIVLLDHGLYQMLTEEFR
>ENST00000265742.8|MNV-140641-GA-G|3
CTRYEVIQHVGSNPRK
>ENST00000635925.1|MNV-111303-CG-C|4
NQHWHLFGKGCEAK
>ENST00000298699.7|SNV-39297-G-T|1
QLEKPLENGSELQEGYSLTVPTK
>ENST00000673510.1|SNV-182915-G-A|5
TLGVDFIDVATKVMIGENVDK
>ENST00000475540.1|SNV-65151-A-T|2
MAASSHLRLTEQHFIELDENRQR
>ENST00000374316.9|SNV-42182-T-G|1
LVHAEQEKFLTCDEYKGK
>ENST00000525144.7|SNV-540220-G-A|1
NGQSIVCRATNKAIPGGK
>ENST00000167586.7|MNV-3010-TGT-T|8
NHEEEMNALRGQVGGDQCGDGR
>ENST00000218099.7|SNV-30995-T-A|4
EYTNIFLKFGTGYVSGWGRVFHK
>ENST00000673510.1|SNV-182915-G-A|4
TLGVDFIDVATKVMIGENVDKK
>ENST00000216181.11|SNV-86403-G-T|1
QLAAENMLTEMETLQSQLMAEK
>ENST00000417172.5|SNV-206225-C-T|2
SFKCFTPK
>ENST00000361368.6|SNV-106933-T-G|2
LYVNWRVMRGIEAQFLALQK
>ENST00000664149.1|INDEL-217536-G-GTAT|1
YYSPLCLTQDEFHPFIEALLPHVR
>ENST00000357242.10|SNV-37466-G-C|4
KTRHLVVR
>ENST00000651180.1|SNV-59094-T-A|4
INSSEQSQK
>FUSION-ENST00000674190.1:308886-ENST00000392385.2:115126|1
ASENFFS
>FUSION-ENST00000599417.2:336-ENST00000280481.9:193207|28
ESLQVALGR
>ENST00000370721.5|SNV-637330-G-T|1
FEATLETVYDKR
>ENST00000260956.9|MNV-16951-TAGA-T|1
LEDAEMKSLEEKIGCLLK
>ENST00000647532.1|SNV-234061-A-T|3
IALHPHMILTHDLPR
>ENST00000326047.9|INDEL-76619-C-CA|5
TDQEGSPDSGTSAQAKPK
>ENST00000357799.9|SNV-61121-G-A|3
NAQSIGRKWEKPSPSNVTER
>ENST00000536736.5|SNV-87688-A-T|5
SDTIKLVLLVSDNNLK
>ENST00000245503.10|SNV-13154-G-T|4
KGSSFQTLSALFRENLNK
>FUSION-ENST00000546766.5:545-ENST00000547010.5:737790|119
MTSPDRMTMIPQK
>ENST00000649446.1|SNV-16021-C-T|4
MLPGSQFLMLLLNTGPILSLQK
>ENST00000498426.5|SNV-186155-T-A|4
MTLRPVLFSVAVEKWIGHHLITK
>ENST00000546491.1|SNV-63399-A-T|12
MLKQEVDVVFQENEVMVLAVDLIR
>ENST00000641068.1|SNV-6107-C-G|1
MYFFLSHLAIVDISYASNYVPK
>ENST00000571252.3|SNV-501-G-T|3
EELCDRSPNCVTNLDILLEDTVK
>ENST00000299084.9|SNV-98389-G-T|3
DDADSSIQFSKPDSKKSDYLYSCGD
>ENST00000479991.1|SNV-382-T-A|4
MSEASGKLNSLRMANVALR
>ENST00000673510.1|SNV-182915-G-A|2
VMIGENVDKK
>ENST00000287275.6|SNV-64668-C-A|6
LQILYKSLEKSIHESIK
>ENST00000261208.8|SNV-2536-G-A|2
TVVYSITTGFGKFAR
>ENST00000423059.9|SNV-453063-C-G|2
AVHATQPSSNPAGR
>ENST00000370056.9|SNV-260578-C-A|5
GTFYQGYLCFKCGAREHK
>ENST00000361368.6|SNV-106933-T-G|3
LYVNWRVMR
>ENST00000265742.8|MNV-140641-GA-G|5
HSSSTGGYYRCTRYEVIQHVGSNPR
>ENST00000367807.7|SNV-8925-A-G|4
ELSEVKSVLEK
>FUSION-ENST00000546766.5:545-ENST00000547010.5:737790|108
ENNVKKDK
>ENST00000485893.5|SNV-24904-C-A|2
MQAPELEVKEMERCVK
>ENST00000369301.3|SNV-50193-G-T|5
MVSVLPIFRSENAVVDCPFLVEK
>ENST00000423059.9|SNV-453063-C-G|4
TSRAVHATQPSSNPAGR
>ENST00000485893.5|SNV-24904-C-A|4
MQAPELEVKEMER
>ENST00000479219.5|SNV-61917-C-A|3
APDPHLYCQRCQR
>ENST00000347486.8|SNV-34857-T-G|2
EEGKENAFSR
>ENST00000368178.3|SNV-30248-C-A|9
TILENKDSQVIYSSVKK
>ENST00000545828.1|SNV-43795-T-G|3
GRVPLCC
>ENST00000262457.7|INDEL-201410-C-CA|5
QNKTLTAYGGR
>ENST00000020945.4|SNV-1512-G-A|2
NHSGSESPISDEEER
>ENST00000281881.7|SNV-103809-C-A|3
VHQAFLDK
>ENST00000532957.5|SNV-27955-C-G|7
NAVLKGFPECLQADICLHLK
>ENST00000446231.7|SNV-88047-G-A|3
QVLHIMR
>ENST00000581479.1|SNV-46289-G-T|2
MFICIGLGELGSHLRSLGSGGRR
>ENST00000552612.5|SNV-75356-T-C|4
QKRPQLHTRSILR
>ENST00000544227.5|SNV-211356-C-A|3
FLHLQDLYRQCTHTALFLRLTQGK
>ENST00000262457.7|INDEL-201410-C-CA|3
TLTAYGGR
>ENST00000335730.6|SNV-87688-A-T|3
ILESTSSSMGINLTPSS
>ENST00000267918.9|SNV-36438-G-T|7
NSHISTAMTGTTRSPLTRMLR
>ENST00000273347.10|SNV-22205-G-T|1
QFPDVGPVPFVK
>ENST00000262457.7|INDEL-201410-C-CA|2
TLTAYGGRLCSGELA
>ENST00000399820.8|MNV-46006-AGCAC-A|4
DTIQGAKVILAGTK
>ENST00000368026.11|SNV-21938-A-G|1
AKKGTSSK
>ENST00000414117.5|INDEL-7041-C-CT|4
GPAVATGSVK
>ENST00000474191.6|SNV-20290-T-A|1
INSSEQSQKAL
>ENST00000642875.1|SNV-143318-G-T|4
ELDLYHLEQSTRESGMTRSR
>ENST00000563739.5|SNV-41617-G-T|2
TVMCWWVWPR
>ENST00000525144.7|SNV-540220-G-A|5
ESIVSTLFISPGDVK
>ENST00000290573.7|SNV-55165-G-C|2
LESTCDDSIIVKEVCTVVAR
>ENST00000323011.7|SNV-59666-A-G|1
LTNKPVEPESEFVIEIQDINDNEPK
>ENST00000552612.5|SNV-75356-T-C|2
RPQLHTRSILR
>ENST00000635925.1|MNV-111303-CG-C|6
NQHWHLFGK
>ENST00000302516.10|SNV-41617-G-T|2
FSNTGEDCYVLVGVAK
>ENST00000218099.7|SNV-30995-T-A|3
FGTGYVSGWGR
>ENST00000368026.11|SNV-21938-A-G|3
GHFDRAK
>ENST00000495045.1|SNV-122857-C-T|3
DRSLSSLWIQPSPTTLP
>ENST00000437685.6|SNV-14882-G-T|4
TRLEEEIVDQTMRR
>ENST00000525144.7|SNV-540220-G-A|2
NGQSIVCRATNK
>ENST00000302555.10|MNV-8180-CC-C|1
VSLQAALQPL
>ENST00000216181.11|INDEL-86403-G-GTT|1
LRSSGPA
>ENST00000628124.2|SNV-391551-G-T|4
KQSMPLEGHGRFLGDR
>ENST00000569228.6|MNV-44286-TC-T|3
IQMEGQYPCQPESK
>ENST00000308919.12|SNV-5563-C-A|5
YRLLPPPGVSPDSLDTTPAR
>ENST00000518476.6|SNV-487277-G-T|5
LKEKESFVEISVLLQVPFTCTIITK
>ENST00000619831.4|SNV-990995-C-A|1
GVNLKEEDFNKDMNEDNEGTVK
>ENST00000473965.1|SNV-320870-A-C|6
GPPSCLT
>ENST00000265734.8|SNV-110828-C-G|1
GLDFLHSQRVVHR
>ENST00000294383.7|SNV-68345-A-G|2
EATLYLGWNR
>ENST00000657951.1|SNV-50667-A-G|10
VTVKSTK
>ENST00000646334.1|SNV-143318-G-T|8
IGSVSFGTVYKGKWHGK
>ENST00000551944.1|SNV-39297-G-T|3
DIVLQFR
>ENST00000334126.11|SNV-37729-T-G|2
LLDQVHPPINEDSLRASTQIR
>ENST00000409509.5|SNV-19379-C-A|3
ALASTWPPSDASKPR
>ENST00000367245.5|SNV-24073-G-C|4
RSNLSLATLTFQRQASLEQANSFPR
>ENST00000647532.1|SNV-234061-A-T|4
QILHQHQNKIALHPHMILTHDLPR
>ENST00000331664.6|SNV-1864-C-G|4
RLQAQEMILKMK
>ENST00000588870.1|SNV-7326-G-T|2
MANHTSISSLF
>ENST00000480349.1|SNV-56281-G-T|2
SPITWTWCGSRWAYHK
>ENST00000193322.8|SNV-121036-C-T|2
LKSSISFANIQENSN
>ENST00000545828.1|SNV-43795-T-G|1
EEFPFAV
>ENST00000267918.9|SNV-36438-G-T|6
MTGTTRSPLTR
>ENST00000613512.4|SNV-6202-G-T|4
EANIPGLNIRNKEFNYLHNR
>ENST00000498818.6|SNV-11434-G-T|2
WQPYSASTETGVPVTCCSK
>ENST00000581479.1|SNV-46289-G-T|5
FICIGLGELGSHLR
>ENST00000373542.9|SNV-48147-A-T|1
LEIITKLQGRYGCCR
>ENST00000674074.1|SNV-182915-G-A|4
IGENVDKK
>ENST00000335211.9|SNV-19292-T-A|5
AGFRDGLGGSGEMGSENEAGYR
>ENST00000548814.1|MNV-3724-ACCTTCTTGGAGAG-A|1
LFCSGPVSSATVVLLT
>ENST00000260956.9|MNV-16951-TAGA-T|3
LEDAEMK
>ENST00000642875.1|SNV-143318-G-T|7
LQWDKELDLYHLEQSTRESGMTR
>ENST00000418766.5|INDEL-78730-C-CA|4
KNGGGLK
>ENST00000368178.3|SNV-30248-C-A|7
MWFILRSGACSSQKAQQTSGQFWR
>ENST00000378850.4|SNV-23349-G-A|3
RTLNSKNYK
>ENST00000581479.1|SNV-46289-G-T|6
MFICIGLGELGSHLR
>ENST00000369689.5|SNV-441-T-A|1
AGADSGYAGYWRPWVDAGGKK
>ENST00000267918.9|SNV-36438-G-T|4
MTGTTRSPLTRMLR
>ENST00000473965.1|SNV-320870-A-C|7
MGPPSCLT
>ENST00000167586.7|SNV-3058-T-C|MNV-3010-TGT-T|4
CTWRGPEPHPER
>ENST00000551964.6|SNV-63399-A-T|2
QEVDVVFQENEVMVLAVDLIR
>ENST00000254579.11|SNV-49237-A-C|5
QVAELTLLGAGMRDAFQMAPR
>ENST00000534996.5|SNV-185-C-A|3
VANSLLTAR
>ENST00000325599.13|MNV-44630-TTGAT-T|1
MLNLHGISGN
>ENST00000439140.6|SNV-83150-C-G|1
ADSSVSEVAFSPK
>ENST00000550906.2|SNV-75251-C-A|11
LTCTDASPSGHSKDLR
>ENST00000582766.5|SNV-46289-G-T|1
FICIGLGVPFPIIVAWAIGK
>ENST00000378850.4|SNV-23349-G-A|4
SRPVESIMTLNVRRTLNSK
>ENST00000164640.8|SNV-26339-G-T|1
ITPLLVEPLPESPLRR
>ENST00000447913.5|SNV-6202-G-T|4
ADISSDGEREANIPGLNIRNK
>ENST00000322527.4|SNV-26783-G-C|4
LKNIASWTKDVSGIFIR
>ENST00000216181.11|SNV-86403-G-T|2
EKQLAAENMLTEMETLQSQLMAEK
>ENST00000263087.9|SNV-55295-A-T|3
EALLNFTLVVDVGK
>ENST00000333861.5|SNV-1453-C-G|1
NFLDSFHIEGAGALYNHVAGELDPK
>ENST00000305815.10|SNV-62862-C-A|1
IASYQRQYR
>ENST00000290573.7|SNV-55165-G-C|1
LESTCDDSIIVKEVCTVVARR
>ENST00000359988.4|SNV-59445-C-G|1
ADALQSELRYKSDLIGMK
>ENST00000460320.1|SNV-755-T-G|2
MPGSLPLLNSGFASCWAPWKAAKR
>ENST00000357242.10|SNV-37466-G-C|2
TRHLVVRGIPETLR
>ENST00000367265.9|SNV-52026-G-C|1
LVSTIQEDVTVEYGADIASK
>ENST00000512095.5|MNV-46006-AGCAC-A|1
LFWLVQSSFCS
>ENST00000590353.1|SNV-109265-G-A|2
VGGDEVLSALKSTR
>FUSION-ENST00000546766.5:545-ENST00000547010.5:737790|105
DKMKSVWQTVLCLSSSLQ
>ENST00000267918.9|SNV-36438-G-T|3
TGTTRSPLTRMLR
>ENST00000326047.9|INDEL-76619-C-CA|1
GSRTEEE
>ENST00000335080.6|MNV-24817-TC-T|5
SPAQLHHPPLVHLHRLSTR
>ENST00000305815.10|SNV-62862-C-A|2
LLSAKIASYQRQYR
>ENST00000376248.1|SNV-2403-A-C|4
MEQGPLWRFCK
>ENST00000536736.5|SNV-87688-A-T|2
LVLLVSDNNLKDYFER
>ENST00000425468.6|SNV-7959-G-A|3
HQRIHTGERPYEYNECGKAFSR
>ENST00000378164.7|SNV-72210-G-A|2
ITALEAVVDYTK
>ENST00000525144.7|SNV-540220-G-A|6
RESIVSTLFISPGDVKNGQSIVCR
>FUSION-ENST00000616617.4:478-ENST00000356956.5:22085|5
SETVIHGK
>ENST00000657951.1|SNV-50667-A-G|11
TVVLVRVTVKSTK
>ENST00000376962.10|SNV-9203-T-C|2
HNCPHDYKAEAAAK
>ENST00000674074.1|SNV-182915-G-A|1
LIRNIFQHWTIP
>ENST00000261731.4|SNV-857-G-T|1
ACHIKCVQCCECKTNLSEK
>ENST00000330883.9|SNV-26535-G-C|1
VPRKLDR
>ENST00000257901.7|SNV-5140-C-A|2
QDMACLIK
>ENST00000556560.5|SNV-124468-G-C|1
TLSCWTMGFTRCSRK
>ENST00000616318.1|SNV-199-C-T|1
PMAETVSTQVGTEGGLRASH
>ENST00000409509.5|SNV-19379-C-A|8
PQVSCVQSRFVGGADLTLTL
>ENST00000446231.7|SNV-88047-G-A|4
LSCKQVLHIMRR
>ENST00000290573.7|SNV-55165-G-C|3
LESTCDDSIIVK
>ENST00000380817.8|SNV-14987-C-T|3
DYQCLGLGTLSSSLSR
>ENST00000590353.1|SNV-109265-G-A|1
VGGDEVLSALKSTRR
>ENST00000217939.7|SNV-21719-C-T|1
DKAYEGG
>ENST00000657951.1|SNV-50667-A-G|5
KALVTIEK
>ENST00000581479.1|SNV-46289-G-T|3
FICIGLGELGSHLRSLGSGGR
>ENST00000674083.1|SNV-101535-G-T|1
CLFSQESFTEGLHCDR
>FUSION-ENST00000599417.2:336-ENST00000280481.9:193207|29
MLIPQLKESLQVALGR
>ENST00000216181.11|INDEL-86403-G-GTT|8
NCSCRSSSR
>ENST00000368178.3|SNV-30248-C-A|6
WFILRSGACSSQKAQQTSGQFWR
>ENST00000336596.7|SNV-102490-T-C|3
ETFNLYYMESDDDHGVKSR
>ENST00000551944.1|SNV-39297-G-T|4
KDIVLQFRQNLANMK
>ENST00000665223.1|SNV-145778-C-A|6
LPRRSMMVSGSRPR
>ENST00000622309.4|SNV-1574-G-A|3
ARSGSCHVPYSLQASKPTNYR
>ENST00000409509.5|SNV-19379-C-A|10
PQVSCVQSR
>ENST00000435990.5|SNV-37731-C-G|4
LKGLVPLGPESSGHTTLSLLTK
>ENST00000389887.9|SNV-3096-G-T|4
MKSPPLLSPCLSLKR
>ENST00000376888.6|SNV-13305-C-A|2
AEIENLHRTFDPHFLRVP
>ENST00000331664.6|SNV-1864-C-G|5
RLQAQEMILK
>ENST00000356239.8|INDEL-155921-C-CA|1
NRITENAI
>ENST00000441525.4|SNV-758-G-T|4
GTRLASSCDDLR
>ENST00000542326.5|SNV-298437-T-C|1
MRMTKIN
>ENST00000509316.1|SNV-734-G-A|1
TTSCVLDLGV
>ENST00000509316.1|SNV-734-G-A|6
ILDSLLDGYDNKLRPGFGGMNDFK
>ENST00000479219.5|SNV-61917-C-A|4
MAPDPHLYCQRCQR
>ENST00000575282.5|SNV-10425-G-A|6
LRDQLAKWQWETHDPWVCAPDGVLK
>ENST00000506521.5|SNV-7180-C-T|1
YPVPLVLFFRYLNSCP
>ENST00000380817.8|SNV-14987-C-T|2
DYQCLGLGTLSSSLSRAK
>ENST00000647563.2|SNV-314-A-G|3
YLQDLGPGPALNGGR
>ENST00000359358.9|SNV-85860-T-C|4
YDPRFNSWIQLPPTQERR
>ENST00000368755.2|SNV-96-G-T|3
CPEPCPPPKFPEPCPPPK
>ENST00000252172.9|SNV-10765-G-A|1
YAAWIIYTYSGLFCVTVNPYK
>ENST00000483725.8|SNV-12924-C-G|3
AVWGGQEVK
>ENST00000164133.7|SNV-10853-G-C|2
KHCNHIFLR
>ENST00000262518.9|SNV-11742-G-A|1
HEIELLRREGELPLEELLR
>ENST00000409509.5|SNV-19379-C-A|16
MAAVRRFQAQMPQVSCVQSR
>ENST00000414117.5|INDEL-7041-C-CT|3
GPAVATGSVKEK
>ENST00000479219.5|SNV-61917-C-A|6
MAPDPHLYCQR
>ENST00000332043.1|SNV-391-C-A|3
EPAVLLAMSLDRFIAI
>ENST00000335080.6|MNV-24817-TC-T|4
LSTRQMADVVVVALLR
>ENST00000534996.5|SNV-185-C-A|6
HVSGLARVANSLLTAR
>ENST00000618050.4|SNV-15651-G-C|3
LFLLTVHKLSYYEYDFERR
>ENST00000415191.6|SNV-37729-T-G|3
KSSPETSRLLDQVHPPINEDSLR
>ENST00000509316.1|SNV-734-G-A|2
MTTSCVLDLGV
>ENST00000264709.7|SNV-60022-C-T|2
RSEPQPEEGSPVGGQK
>ENST00000556560.5|SNV-124468-G-C|2
TLSCWTMGFTRCSR
>ENST00000359988.4|SNV-59445-C-G|5
KADALQSELR
>ENST00000475540.1|SNV-65151-A-T|3
AASSHLRLTEQHFIELDENR
>ENST00000429976.5|SNV-88678-G-T|3
SEQAGSPLLAK
>ENST00000216181.11|INDEL-86403-G-GTT|13
RCSLSSWQR
>ENST00000368178.3|SNV-30248-C-A|12
MQQPESSANIRTILENK
>ENST00000373517.4|SNV-1572-G-T|1
SLLFFSGDALESQQEGVVR
>ENST00000326317.11|SNV-10425-G-A|1
EKLSPQCQPLHNEL
>ENST00000480349.1|SNV-56281-G-T|7
MESTQRSPITWTWCGSR
>ENST00000262457.7|INDEL-201410-C-CA|6
KQNKTLTAYGGR
>ENST00000628124.2|SNV-391551-G-T|3
QSMPLEGHGR
>ENST00000481597.5|SNV-3051-A-G|2
ARPSSRLSAWTRHLLPPAMAATL
>ENST00000447913.5|SNV-6202-G-T|5
MADISSDGEREANIPGLNIRNK
>ENST00000644120.1|SNV-143318-G-T|6
LQWDKELDLYHLEQSTRESGMVMWQ
>ENST00000226207.6|SNV-13120-A-G|5
ASEKLLGSIDVDHTQYK
>ENST00000461159.6|SNV-557747-C-A|5
LRFCPLPLMPSKWFHSNAL
>ENST00000376962.10|SNV-9203-T-C|5
YSDKHNCPHDYK
>ENST00000380559.7|SNV-800461-C-G|7
MRGSRSAPSPVEEVSR
>ENST00000446231.7|SNV-88047-G-A|1
QVLHIMRRGR
>ENST00000334126.11|SNV-37729-T-G|4
SSPETSRLLDQVHPPINEDSLR
>ENST00000479991.1|SNV-382-T-A|5
SEASGKLNSLR
>ENST00000569228.6|MNV-44286-TC-T|2
IQMEGQYPCQPESKAWFPR
>ENST00000590353.1|SNV-109265-G-A|3
VGGDEVLSALK
>ENST00000325599.13|MNV-44630-TTGAT-T|7
ACRQVCYSLISFWHIAMKPVSLKER
>ENST00000322527.4|SNV-26783-G-C|5
LKNIASWTK
>ENST00000265742.8|MNV-140641-GA-G|2
YEVIQHVGSNPR
>ENST00000167586.7|SNV-3061-G-C|MNV-3010-TGT-T|2
GPEPHSQR
>ENST00000674074.1|SNV-182915-G-A|5
MIGENVDKK
>ENST00000609686.3|MNV-417807-CTCC-C|1
KPLDIGLPSKHSQLSDLYGKFSFK
>ENST00000205557.11|SNV-40686-G-T|1
SSLLSALLGDLSK
>ENST00000336838.10|SNV-102622-G-A|4
VEQEKILLENK
>ENST00000466132.5|SNV-1599-C-A|2
GLFEDALTPIVLR
>ENST00000366558.7|SNV-17567-C-T|4
EDTRVATFTCGRSINLALSHR
>ENST00000380817.8|SNV-14987-C-T|4
ACCRDYQCLGLGTLSSSLSRAK
>ENST00000306177.9|SNV-41277-C-T|1
ASNGFWYQMNDSIVSTSDIR
>ENST00000525144.7|SNV-540220-G-A|8
DGKRESIVSTLFISPGDVK
>FUSION-ENST00000491486.5:57580-ENST00000290244.9:12369|47
SLTSTAASGAR
>ENST00000255381.2|SNV-14357-A-C|6
KASEKLLGSIEIAHTQYK
>ENST00000460320.1|SNV-755-T-G|3
PGSLPLLNSGFASCWAPWKAAK
>FUSION-ENST00000491486.5:57580-ENST00000290244.9:12369|52
MTILTRAQTRSLTSTAASGAR
>ENST00000544227.5|SNV-211356-C-A|2
QCTHTALFLR
>ENST00000432103.6|SNV-143317-G-C|2
SPGTQRSSWCPR
>ENST00000281881.7|SNV-103809-C-A|4
MVHQAFLDKTPLKNPNMSR
>ENST00000374875.5|SNV-143905-A-T|1
TFCLWEHDNHVQLKWSVLTSK
>ENST00000498426.5|SNV-186155-T-A|3
TLRPVLFSVAVEKWIGHHLITK
>ENST00000389887.9|SNV-3096-G-T|2
SPPLLSPCLSLK
>FUSION-ENST00000366919.6:357-ENST00000491176.1:27912|1
LYNWKQKI
>ENST00000536736.5|SNV-87688-A-T|3
LVLLVSDNNLK
>ENST00000380437.8|SNV-93965-C-T|6
MQNFIPFYPK
>ENST00000453153.7|SNV-16622-G-A|4
STMLLMSEDLTGK
>ENST00000296933.10|SNV-137142-G-T|4
APASTLCLRTFVEHSGR
>ENST00000498818.6|SNV-11434-G-T|5
RRWQPYSASTETGVPVTCCSK
>ENST00000432103.6|SNV-143317-G-C|1
SPGTQRSSWCPRTPWPR
>ENST00000376962.10|SNV-9203-T-C|3
HNCPHDYK
>ENST00000267918.9|SNV-36438-G-T|9
CSSSSRNSHISTAMTGTTRSPLTR
>ENST00000372989.5|SNV-30850-G-A|1
FTYRTGSEIIRMSLR
>ENST00000538872.6|SNV-102271-C-G|1
KTLSFKPCGAQGDPQSKQGSPTAK
>ENST00000571252.3|SNV-501-G-T|1
SPNCVTNLDILLEDTVKILR
>ENST00000368281.1|SNV-12924-C-G|10
LQMEQQFQQKRAVWGGQEVK
>FUSION-ENST00000615911.4:2335-ENST00000280481.9:193207|26
CLEEFYALCDQLELCLVALGR
>ENST00000647532.1|SNV-234061-A-T|5
KQILHQHQNKIALHPHMILTHDLPR
>ENST00000359358.9|SNV-85860-T-C|3
FNSWIQLPPTQER
>ENST00000473965.1|SNV-320870-A-C|1
STSHGATFLPHVRSSRTDS
>ENST00000343508.7|SNV-944429-T-A|1
RALPSCHAPCGSR
>ENST00000433915.5|SNV-19378-G-A|3
WPRALASTWPPSDASKPNCPRCPVS
>ENST00000264156.3|SNV-19604-C-T|1
TSILAAANLISGHYDRSKSLK
>ENST00000380817.8|SNV-14987-C-T|1
DYQCLGLGTLSSSLSRAKSEPFR
>ENST00000409509.5|SNV-19378-G-A|1
ALASTWPPSDASKPNCPR
>FUSION-ENST00000674190.1:308886-ENST00000392385.2:115126|3
PRYTFLAMFLLVVIMEVAFVSFSHK
>ENST00000368178.3|SNV-30248-C-A|8
WMWFILRSGACSSQKAQQTSGQFWR
>ENST00000439140.6|SNV-83150-C-G|2
DNYPSILKADSSVSEVAFSPK
>ENST00000429976.5|SNV-88678-G-T|6
KFHVYWEKSEQAGSPLLAK
>ENST00000474507.1|SNV-24739-A-G|2
MGKTPSVSLTSVHPDLMK
>ENST00000324447.7|SNV-17213-C-T|1
DLYAIVTHNVCEQK
>ENST00000263966.8|SNV-37262-G-T|1
IFLYLDTDDDLNSDDYEYEDEAK
>ENST00000372829.8|SNV-2518-C-A|6
IWDEDEESK
>ENST00000635832.1|SNV-391551-G-T|1
PLEGHGRFLGDRSLPHK
>ENST00000278616.8|SNV-93398-G-T|2
SIGEPDSLYGCVGGKMLQPITR
>ENST00000515644.1|SNV-512305-A-G|5
QTQWAPNHYSTSEVYCSNASHL
>ENST00000251412.8|SNV-7326-G-T|1
VSGLMMANHTSISSLF
>ENST00000255381.2|SNV-14357-A-C|5
ASEKLLGSIEIAHTQYK
>ENST00000255381.2|SNV-14357-A-C|1
LLGSIEIAHTQYKFGHTKVFFK
>ENST00000335730.6|SNV-87688-A-T|2
MGINLTPSS
>ENST00000380437.8|SNV-93965-C-T|5
QNFIPFYPK
>ENST00000380559.7|SNV-800461-C-G|4
GSRSAPSPVEEVSRR
>ENST00000409509.5|SNV-19379-C-A|5
MWPRALASTWPPSDASKPRCPR
>ENST00000380559.7|SNV-800461-C-G|9
MTGSMRGSRSAPSPVEEVSR
>ENST00000481597.5|SNV-3051-A-G|4
TSWPGCGLRARPSSRLSAWTR
>ENST00000368755.2|SNV-96-G-T|2
FPEPCPPPK
>ENST00000376248.1|SNV-2403-A-C|9
VMEQGPLWR
>ENST00000619831.4|SNV-1371030-C-A|1
TDASIIQEKLGSLNLRWQEVCK
>ENST00000415191.6|SNV-37729-T-G|4
MKSSPETSRLLDQVHPPINEDSLR
>ENST00000513016.5|SNV-65640-C-G|7
MGSISLR
>ENST00000613512.4|SNV-6202-G-T|7
QLSSDISSDGEREANIPGLNIRNK
>ENST00000532957.5|SNV-27955-C-G|8
MNAVLKGFPECLQADICLHLK
>ENST00000370056.9|SNV-260578-C-A|3
CGAREHKECLGR
>ENST00000304514.11|SNV-44393-G-T|1
LNQSGTSFGTDEESDVTQEEER
>ENST00000281881.7|SNV-103809-C-A|9
ALCFFTFITKMVHQAFLDK
>ENST00000651222.1|SNV-116068-G-T|1
TFDWAEFRPIHQALAQER
>ENST00000400906.1|SNV-11502-C-T|1
GHMDMEAELEDMRAEARAER
>ENST00000336838.10|SNV-102622-G-A|2
ILLENKNHETVAAEYK
>ENST00000374861.7|INDEL-9899-C-CA|2
LSTYLIQHQKNSHWREAFSLY
>ENST00000475540.1|SNV-65151-A-T|4
MAASSHLRLTEQHFIELDENR
>ENST00000267918.9|SNV-36438-G-T|1
SPLTRMLRATWR
>ENST00000634540.1|SNV-210225-G-T|3
LRKWMFICIGLGVPFPIIVAWAIGK
>ENST00000333003.10|SNV-48425-C-T|1
VYVEFQDYITKTYPDDTYRLSR
>ENST00000552612.5|SNV-75356-T-C|1
RPQLHTRSILRSSAEPHGR
>ENST00000515644.1|SNV-512305-A-G|1
GSESLFHLGSVLLQRESP
>ENST00000618556.4|SNV-320870-A-C|5
DSAHSTPVRSTSHGATFLPHVR
>ENST00000657951.1|SNV-50667-A-G|16
MRTVVLVR
>ENST00000532957.5|SNV-27955-C-G|5
NAVLKGFPECLQADICLHLKR
>ENST00000645571.1|SNV-102622-G-A|5
LKVEQEKILLENK
>ENST00000619831.4|SNV-990995-C-A|2
GVNLKEEDFNK
>ENST00000332043.1|SNV-391-C-A|2
MSLDRFIAI
>ENST00000544227.5|SNV-211356-C-A|6
MVHLTRFLHLQDLYRQCTHTALFLR
>ENST00000290607.12|SNV-118010-A-G|4
LQFSFLGQHPQQLQPRTTIGVQGR
>ENST00000647532.1|SNV-234061-A-T|1
ILTHDLPR
>ENST00000657951.1|SNV-50667-A-G|13
RTVVLVRVTVK
>ENST00000378164.7|SNV-72210-G-A|1
ITALEAVVDYTKVDR
>ENST00000519968.5|MNV-37495-CAAG-C|2
ELRQLADYNMLVDK
>ENST00000552861.5|SNV-48425-C-T|7
MEQIEKFQEKVYVEFQDYITK
>ENST00000657951.1|SNV-50667-A-G|14
MRTVVLVRVTVK
>ENST00000334126.11|SNV-37729-T-G|5
SSPETSR
>ENST00000399799.3|SNV-103654-C-G|6
ELDEEGNQRRNLESTVCQIEK
>ENST00000409556.5|SNV-41904-G-T|1
SPQGLTIKPSILGFDTPHYWLCDNR
>ENST00000375254.8|SNV-11432-G-T|1
SSKLPQTVKTLSDVEDQK
>ENST00000361138.7|SNV-65151-A-T|1
LESDYMAASSHLR
>ENST00000651180.1|SNV-59094-T-A|9
LRSSTPARWPPGWPLPP
>ENST00000538872.6|SNV-102271-C-G|4
IEWELEKQQGRK
>ENST00000618556.4|SNV-320870-A-C|1
STSHGATFLPHVRSSRTDSNER
>ENST00000226207.6|SNV-13120-A-G|1
LLGSIDVDHTQYKFGHTKVFFK
>ENST00000334126.11|SNV-37729-T-G|7
LRNAMVISAMKSSPETSR
>ENST00000409509.5|SNV-19379-C-A|12
FQAQMPQVSCVQSRFVGGADLTLTL
>ENST00000368026.11|SNV-21938-A-G|2
GHFDRAKK
>ENST00000380559.7|SNV-800461-C-G|3
SAPSPVEEVSR
>ENST00000552612.5|SNV-75356-T-C|5
QKRPQLHTR
>ENST00000281881.7|SNV-103809-C-A|2
VHQAFLDKTPLK
>ENST00000371929.7|SNV-28281-G-T|4
GPCSVSCGAGLRWVNYSFLDQAR
>FUSION-ENST00000356956.5:297-ENST00000603042.1:2|2
AGGNNAIWEAHNIGSTVEHKK
>ENST00000450242.1|SNV-83150-C-G|1
ADSSVSEVNLRSICINPKSR
>ENST00000287538.10|SNV-1565-G-T|4
YKLVNHIRVHTGEKPFPCPFPCCGK
>ENST00000433915.5|SNV-19379-C-A|1
MPQVSCV
>ENST00000333003.10|SNV-48425-C-T|2
VYVEFQDYITKTYPDDTYR
>FUSION-ENST00000491486.5:57580-ENST00000290244.9:12369|51
TILTRAQTRSLTSTAASGAR
>ENST00000408939.4|SNV-2008-G-A|1
ALIYKIIGWNI
>ENST00000369689.5|SNV-441-T-A|3
RAGADSGYAGYWRPWVDAGGKK
>ENST00000367245.5|SNV-24073-G-C|2
SNLSLATLTFQRQASLEQANSFPR
>ENST00000509316.1|SNV-734-G-A|3
VMTTSCVLDLGV
>ENST00000262126.9|INDEL-119836-G-GA|1
HLMEKKK
>ENST00000326047.9|INDEL-76619-C-CA|4
TDQEGSPDSGTSAQAKPKER
>ENST00000359088.9|SNV-16292-C-A|1
LFLPNLTLFLDYRHFNQSEWDR
>FUSION-ENST00000546766.5:545-ENST00000547010.5:737790|112
IHFISMGK
>FUSION-ENST00000546766.5:545-ENST00000547010.5:737790|115
MTMIPQK
>FUSION-ENST00000447016.6:57580-ENST00000290244.9:12369|47
RCQVTMK
>ENST00000372989.5|SNV-30850-G-A|4
VNRFTYR
>ENST00000330883.9|SNV-26535-G-C|2
LVRVPRK
>ENST00000167586.7|MNV-3010-TGT-T|1
GPEPHSERDA
>ENST00000476662.1|MNV-3010-TGT-T|9
MNALRGQVGGDQCGDGRCTWR
>ENST00000506521.5|SNV-7180-C-T|2
LQELEKYPVPLVLFFRYLNSCP
>ENST00000609686.3|MNV-417807-CTCC-C|2
KPLDIGLPSKHSQLSDLYGK
>ENST00000262518.9|SNV-11742-G-A|2
HEIELLRR
>ENST00000359358.9|SNV-85860-T-C|5
YDPRFNSWIQLPPTQER
>ENST00000314520.6|SNV-1084-T-A|2
ANPKDRR
>ENST00000369301.3|SNV-50193-G-T|1
SENAVVDCPFLVEKQKTLPK
>ENST00000281881.7|SNV-103809-C-A|8
MALCFFTFITKMVHQAFLDKTPLK
>ENST00000487017.5|SNV-19770-C-A|2
GLKGERGDPGPQGPPGLALGER
>ENST00000262457.7|INDEL-201410-C-CA|9
SKNFSYNLQSATQPKK
>ENST00000361138.7|SNV-65151-A-T|2
NKLESDYMAASSHLR
>ENST00000417172.5|SNV-206225-C-T|6
QKMPEDGLSDDKK
>ENST00000367245.5|SNV-24073-G-C|5
RSNLSLATLTFQR
>ENST00000648836.1|SNV-123354-G-T|3
LHIYWDFKPGGAFINR
>ENST00000561844.5|SNV-4423-A-G|2
SHSSEAGRK
>ENST00000523175.6|INDEL-3706-A-ATTCA|3
WHCLDQWNPR
>ENST00000243077.8|SNV-34394-G-A|1
CQVNNGGCSSLCLATPGSR
>ENST00000458420.7|SNV-623662-T-A|4
IVSTFAKTEAPGDEK
>ENST00000368178.3|SNV-30248-C-A|3
AQQTSGQFWR
>ENST00000485893.5|SNV-24904-C-A|1
QAPELEVKEMERCVK
>ENST00000595972.1|SNV-198235-G-C|1
VGLHVQPDWFSHLLFCPPWWVIPPR
>ENST00000437685.6|SNV-14882-G-T|2
LEEEIVDQTMRR
>ENST00000378164.7|SNV-72210-G-A|3
SYAEYGHFVDIRITALEAVVDYTK
>ENST00000416899.7|SNV-28575-C-G|6
GDSPLRENSRIAVLECGSLR
>ENST00000650907.1|SNV-5221-A-C|1
ISIISNIIVLGIFIKYQELR
>ENST00000359088.9|SNV-16292-C-A|3
SLWLQKLFLPNLTLFLDYR
>ENST00000216181.11|INDEL-86403-G-GTT|4
QKPSCVPR
>ENST00000590353.1|SNV-109265-G-A|5
FLLLHPTQWLKVGGDEVLSALK
>ENST00000588870.1|SNV-7326-G-T|1
ANHTSISSLF
>ENST00000537824.2|SNV-1240979-G-T|2
NCLRLHFTSDSNHR
>ENST00000370620.5|SNV-108849-C-T|1
DSIPQVLLSEEEKLIIEETR
>ENST00000167586.7|MNV-3010-TGT-T|2
GPEPHSER
>ENST00000226207.6|SNV-13120-A-G|4
ASEKLLGSIDVDHTQYKFGHTK
>ENST00000325250.2|SNV-1148-C-A|2
ASEHMELALGVDLKEVDTIR
>ENST00000357799.9|SNV-61121-G-A|2
KWEKPSPSNVTER
>ENST00000673737.1|INDEL-7041-C-CT|3
LCCPAGTFGPSCLPCPWGNREALR
>ENST00000372989.5|SNV-30850-G-A|2
FTYRTGSEIIR
>ENST00000257901.7|SNV-5140-C-A|3
AKQDMACLIKEYQEVMNSK
>ENST00000650064.2|SNV-2034-G-A|2
LTNYYEPLLKNNSTAYSTR
>ENST00000528530.1|SNV-10853-G-C|5
KHCNHIFLRFIYE
>ENST00000378850.4|SNV-23349-G-A|2
TLNSKNYK
>ENST00000498818.6|SNV-11434-G-T|9
MATILSFNRNWSACNVLQ
>ENST00000326047.9|INDEL-76619-C-CA|6
TLGAAAVCPGR
>ENST00000414117.5|INDEL-7041-C-CT|6
DSLSLGEQRGPAVATGSVK
>ENST00000550906.2|SNV-75251-C-A|9
LTCTDASPSGHSKDLRGK
>ENST00000529653.1|SNV-72210-G-A|3
YAEYGHFVDIRITALEAVVDYTK
>ENST00000651180.1|SNV-59094-T-A|2
INSSEQSQKGGLSVAVPGEIR
>ENST00000311862.10|SNV-1983-T-A|2
CYRGNLVSNHNFNINYR
>ENST00000251412.8|SNV-7326-G-T|2
SPYLPSAHRVSGLMMANHTSISSLF
>ENST00000366558.7|SNV-17567-C-T|2
VATFTCGRSINLALSHR
>ENST00000265310.6|SNV-25125-G-T|2
TASHSSSHR
>ENST00000619831.4|SNV-1371030-C-A|4
TGEEIIQQSSKTDASIIQEK
>ENST00000588870.1|SNV-7326-G-T|3
MMANHTSISSLF
>ENST00000435990.5|SNV-37731-C-G|3
LKGLVPLGPESSGHTTLSLLTKAK
>ENST00000533649.1|SNV-49237-A-C|2
MAPRLSKFFSLER
>ENST00000259154.9|SNV-34632-T-G|1
GSIYYIDMQKFPLRMK
>ENST00000479991.1|SNV-382-T-A|1
LNSLRMANVALREELNALR
>ENST00000644120.1|SNV-143318-G-T|10
FLMGRLQWDKELDLYHLEQSTR
>ENST00000532183.6|SNV-13154-G-T|4
KGSSFQTLSALFREEQSNTNLAK
>ENST00000513016.5|SNV-65640-C-G|6
MGSISLRLCPR
>ENST00000528530.1|SNV-10853-G-C|3
HCNHIFLRFIYE
>ENST00000281881.7|SNV-103809-C-A|7
ALCFFTFITKMVHQAFLDKTPLK
>ENST00000374316.9|SNV-42182-T-G|4
GGDVVRLVHAEQEKFLTCDEYK
>ENST00000524792.5|SNV-93398-G-T|1
AVLEGRCYNPLLDYEHMNTK
>ENST00000647532.1|SNV-234061-A-T|2
MILTHDLPR
>ENST00000537824.2|SNV-1240979-G-T|1
NCLRLHFTSDSNHRR
>ENST00000376248.1|SNV-2403-A-C|2
MEQGPLWRFCKML
>ENST00000447913.5|SNV-6202-G-T|6
ADISSDGEREANIPGLNIR
>FUSION-ENST00000401722.7:545-ENST00000547010.5:737790|107
NLAAAAVEDDLSRQDDNDPPK
>ENST00000340652.5|SNV-2045-G-T|3
SGRWLAGREPWSK
>ENST00000665223.1|SNV-145778-C-A|1
SMMVSGSRPRVPLRVF
>ENST00000635925.1|MNV-111303-CG-C|5
MNQHWHLFGKGCEAK
>FUSION-ENST00000625598.1:415-ENST00000449880.6:6401|229
AINLSILSVSGPGEER
>ENST00000494236.1|MNV-37495-CAAG-C|1
QLADYNMLVDKLNTNT
>ENST00000573815.1|SNV-24261-G-T|1
SRPLSNSVVCPAVASAGPLAGFIR
>FUSION-ENST00000356956.5:297-ENST00000603042.1:2|3
AGGNNAIWEAHNIGSTVEHK
>ENST00000340058.6|SNV-42488-G-T|1
LYGACSQDGPLLLIV
>ENST00000296933.10|SNV-137142-G-T|1
TFVEHSGRVFR
>ENST00000498426.5|SNV-186155-T-A|1
TLRPVLFSVAVEKWIGHHLITKQF
>ENST00000650064.2|SNV-2034-G-A|5
NRLTNYYEPLLK
>ENST00000347486.8|SNV-34857-T-G|3
VSDGIYQHVDVREEGKENAFSR
>ENST00000373517.4|SNV-1572-G-T|2
TYIIPRSLLFFSGDALESQQEGVVR
>ENST00000433915.5|SNV-19378-G-A|1
ALASTWPPSDASKPNCPRCPVS
>ENST00000635925.1|MNV-111303-CG-C|3
MNQHWHLFGKGCEAKLLFSL
>ENST00000259154.9|SNV-34632-T-G|3
GSIYYIDMQK
>ENST00000380559.7|SNV-800461-C-G|6
RGSRSAPSPVEEVSR
>ENST00000367807.7|SNV-8925-A-G|2
SVLEKLK
>ENST00000340652.5|SNV-2045-G-T|1
WLAGREPWSKLK
>ENST00000294383.7|SNV-68345-A-G|7
EYLEAHLKFLAFFLR
>FUSION-ENST00000625598.1:415-ENST00000449880.6:6401|231
NRERAINLSILSVSGPGEER
>ENST00000304636.9|SNV-20202-C-G|4
NGAKGEAGPR
>ENST00000550906.2|SNV-75251-C-A|10
MLTCTDASPSGHSKDLRGK
>ENST00000665223.1|SNV-145778-C-A|4
RSMMVSGSRPRVPLR
>ENST00000254579.11|SNV-49237-A-C|4
QVAELTLLGAGMRDAFQMAPRLSK
>ENST00000167586.7|MNV-3010-TGT-T|SNV-3061-G-C|1
GQVGGDQCGDGRCTWRGPEPHSQR
>ENST00000356239.8|INDEL-155921-C-CA|2
QLLNESQQKNRITENAI
>ENST00000408939.4|SNV-2008-G-A|3
QLKALIYK
>ENST00000322527.4|SNV-26783-G-C|6
LEYDVKLKNIASWTK
>ENST00000260956.9|MNV-16951-TAGA-T|2
LEDAEMKSLEEK
>ENST00000618556.4|SNV-320870-A-C|4
DSAHSTPVRSTSHGATFLPHVRSSR
>ENST00000263087.9|SNV-55295-A-T|2
EALLNFTLVVDVGKQR
>ENST00000534996.5|SNV-185-C-A|2
VANSLLTARK
>ENST00000446231.7|SNV-88047-G-A|2
QVLHIMRR
>ENST00000252172.9|SNV-10765-G-A|2
ERYAAWIIYTYSGLFCVTVNPYK
>ENST00000263674.4|SNV-47931-C-T|1
HTPEDHLDHPLLLEAQRNIKQVAER
>ENST00000415191.6|SNV-37729-T-G|8
MVISAMKSSPETSR
>ENST00000550906.2|SNV-75251-C-A|13
LTCTDASPSGHSK
>ENST00000357242.10|SNV-37466-G-C|1
HLVVRGIPETLR
>ENST00000479991.1|SNV-382-T-A|2
LNSLRMANVALR
>ENST00000335730.6|SNV-87688-A-T|1
GINLTPSS
>ENST00000418766.5|INDEL-78730-C-CA|3
KNGGGLKR
>ENST00000544227.5|SNV-211356-C-A|4
FLHLQDLYRQCTHTALFLR
>ENST00000359088.9|SNV-16292-C-A|4
ASKSLWLQKLFLPNLTLFLDYR
>ENST00000651180.1|SNV-59094-T-A|7
SSTPARWPPGWPLPP
>ENST00000374875.5|SNV-143905-A-T|2
TFCLWEHDNHVQLK
>ENST00000538872.6|SNV-102271-C-G|2
KTLSFKPCGAQGDPQSK
>ENST00000380559.7|SNV-800461-C-G|16
QMGSLVACRISTSCMTGSMRGSR
>ENST00000371126.3|SNV-879-G-T|1
DGTVALWRMDPYK
>ENST00000167586.7|SNV-3058-T-C|MNV-3010-TGT-T|1
GPEPHPERDA
>ENST00000479219.5|SNV-61917-C-A|2
MAPDPHLYCQRCQRR
>ENST00000372989.5|SNV-30850-G-A|3
VNRFTYRTGSEIIR
>ENST00000367245.5|SNV-24073-G-C|6
HSGCERRSNLSLATLTFQR
>ENST00000262410.9|SNV-102062-G-A|1
SGYSSPSSPGTPGSRSR
>FUSION-ENST00000674190.1:308886-ENST00000392385.2:115126|2
YTFLAMFLLVVIMEVAFVSFSHK
>ENST00000286614.11|SNV-211356-C-A|4
IYGPPDKIPPPTRPLPTVHPHR
>ENST00000590353.1|SNV-109265-G-A|6
RFLLLHPTQWLKVGGDEVLSALK
>FUSION-ENST00000616617.4:478-ENST00000356956.5:22085|2
LLIPKIMYFIK
>ENST00000646334.1|SNV-143318-G-T|1
ELDLYHLEQSTRESGMVSM
>ENST00000216181.11|INDEL-86403-G-GTT|14
WRRCSLSSWQR
>ENST00000229214.9|SNV-3286-G-A|6
EPAFSKEDNPRGLLEESSFTTLFPK
>ENST00000496384.7|SNV-143318-G-T|1
IGSVSFGTVYKGKWHGDVAVK
>ENST00000333003.10|SNV-48425-C-T|3
VYVEFQDYITK
>ENST00000546491.1|SNV-63399-A-T|11
LKQEVDVVFQENEVMVLAVDLIR
>ENST00000649786.1|SNV-383-G-T|2
AALPAATLAWSLLLLSSALLR
>ENST00000328046.8|SNV-38909-C-A|2
MNYARCFHKMIS
>ENST00000296424.9|SNV-7180-C-T|2
VIATDINESKLQELEKYPGI
>ENST00000409509.5|SNV-19379-C-A|6
WPRALASTWPPSDASKPR
>ENST00000378988.5|SNV-3605-G-T|3
VDLTDEESLLSSLDFPR
>ENST00000551944.1|SNV-39297-G-T|6
AVNCKKDIVLQFR
>ENST00000441493.7|SNV-213852-G-T|2
LHLAQIIQRQLQQVEER
>ENST00000315289.6|MNV-84515-TT-T|2
LPATSKFLSHSFSNTSLEPV
>ENST00000573897.5|MNV-8180-CC-C|2
KVSLQAALQPL
>ENST00000286614.11|SNV-211356-C-A|1
IPPPTRPLPTVHPHRSIPPADPRK
>FUSION-ENST00000625598.1:415-ENST00000449880.6:6401|230
ERAINLSILSVSGPGEER
>ENST00000656981.1|SNV-462-A-T|2
VSSSLRICGIGEHK
>ENST00000372829.8|SNV-2518-C-A|1
DTSEIGVETVKGAKTNAGAGSGAK
>FUSION-ENST00000356956.5:297-ENST00000603042.1:2|4
THSGRAGGNNAIWEAHNIGSTVEHK
>ENST00000226207.6|SNV-13120-A-G|2
LLGSIDVDHTQYKFGHTK
>ENST00000649446.1|SNV-16021-C-T|3
LPGSQFLMLLLNTGPILSLQK
>ENST00000315616.12|SNV-199-C-T|1
GPMAETVSTQVGTEGGLRASH
>ENST00000311862.10|SNV-1983-T-A|1
GNLVSNHNFNINYR
>ENST00000357799.9|SNV-61121-G-A|1
KWEKPSPSNVTERK
>ENST00000619831.4|SNV-1371030-C-A|2
TDASIIQEKLGSLNLR
>ENST00000628124.2|SNV-391551-G-T|1
QSMPLEGHGRFLGDRSLPHK
>ENST00000513016.5|SNV-65640-C-G|3
GSISLRLCPRTQK
>ENST00000479219.5|SNV-61917-C-A|5
APDPHLYCQR
>ENST00000238561.10|SNV-124468-G-C|2
HPGTGKADIVLLDHGLYQMLTEEFR
>ENST00000432791.6|MNV-53817-GG-G|5
RALTSSALHGVK
>ENST00000588072.6|SNV-14849-G-T|1
AFQTALWLLQPEVFFILGDIFDEGK
>ENST00000650064.2|SNV-2034-G-A|4
NRLTNYYEPLLKNNSTAYSTR
>ENST00000483725.8|SNV-12924-C-G|2
AVWGGQEVKQGIDPK
>ENST00000368281.1|SNV-12924-C-G|12
LQMEQQFQQKR
>ENST00000423059.9|SNV-453063-C-G|5
GDVKTSRAVHATQPSSNPAGR
>ENST00000400906.1|SNV-11502-C-T|3
GHMDMEAELEDMR
>ENST00000508628.6|SNV-129328-G-T|1
FRPQLSLRDTLVSYMQTK
>ENST00000644120.1|SNV-143318-G-T|9
MGRLQWDKELDLYHLEQSTR
>ENST00000414117.5|INDEL-7041-C-CT|5
DSLSLGEQRGPAVATGSVKEK
>ENST00000233099.6|INDEL-51715-A-AA|3
EAAEVCEYAMSLAKK
>ENST00000441493.7|SNV-213852-G-T|6
QEELKRLHLAQIIQR
>FUSION-ENST00000606221.1:749-ENST00000656150.1:58480|6
GRREPLPFQLETSTGILEGCG
>ENST00000338957.4|SNV-136012-C-A|2
VQSYGPEDSKQGTHK
>ENST00000325250.2|SNV-1148-C-A|1
EVDTIRHYYAFFSK
>ENST00000648836.1|SNV-123354-G-T|1
LHIYWDFKPGGAFINRDTKR
>ENST00000381127.6|SNV-59719-C-T|2
GHVQLGGWNGIYK
>ENST00000400906.1|SNV-11502-C-T|4
LRGHMDMEAELEDMRAEAR
>ENST00000560303.1|SNV-36438-G-T|1
ESPDSDAEGYVEGLDDEEEDEDGG
>ENST00000399799.3|SNV-103654-C-G|3
NLESTVCQIEK
>ENST00000453153.7|SNV-16622-G-A|5
QLKSTMLLMSEDLTGK
>ENST00000590353.1|SNV-109265-G-A|7
MRFLLLHPTQWLKVGGDEVLSALK
>FUSION-ENST00000599417.2:336-ENST00000280481.9:193207|27
ESLQVALGREWYIHTIYTVR
>ENST00000550906.2|SNV-75251-C-A|4
MLPHPVTAKISEENRGSALCGR
>ENST00000425468.6|SNV-7959-G-A|4
HQRIHTGERPYEYNECGK
>ENST00000447913.5|SNV-6202-G-T|7
MADISSDGEREANIPGLNIR
>ENST00000639375.1|MNV-53817-GG-G|3
TIPLPSMGENGLSLHLLFMG
>ENST00000265734.8|SNV-110828-C-G|3
DMMFQLLRGLDFLHSQRVVHR
>ENST00000518476.6|SNV-487277-G-T|3
EKESFVEISVLLQVPFTCTIITKK
>ENST00000656981.1|SNV-462-A-T|4
RPPRVSSSLR
>ENST00000644120.1|SNV-143318-G-T|7
LQWDKELDLYHLEQSTR
>ENST00000425468.6|SNV-7959-G-A|1
IHTGERPYEYNECGKAFSR
>ENST00000263674.4|SNV-47931-C-T|5
DLLKHTPEDHLDHPLLLEAQR
>ENST00000635925.1|MNV-111303-CG-C|12
LHQERDESTLAPLWK
>ENST00000475540.1|SNV-65151-A-T|6
MAASSHLR
>ENST00000216181.11|INDEL-86403-G-GTT|17
QLAAENSCSR
>ENST00000380817.8|SNV-14987-C-T|5
ACCRDYQCLGLGTLSSSLSR
>ENST00000650907.1|SNV-5221-A-C|2
MISIISNIIVLGIFIKYQELR
>ENST00000569228.6|MNV-44286-TC-T|5
TQKDFYQEVTKPIEER
>ENST00000495928.1|INDEL-86403-G-GTT|21
EAAGCGEQLLTEMETLQSQLMAEK
>ENST00000433915.5|SNV-19379-C-A|5
MAAVRRFQAQMPQVSCV
>ENST00000409509.5|SNV-19379-C-A|7
MWPRALASTWPPSDASKPR
>ENST00000167586.7|SNV-3061-G-C|MNV-3010-TGT-T|4
CTWRGPEPHSQR
>ENST00000308919.12|SNV-5563-C-A|2
LLPPPGVSPDSLDTTPARAFTMR
>ENST00000335211.9|SNV-19292-T-A|2
DGLGGSGEMGSENEAGYRK
>ENST00000167586.7|MNV-3010-TGT-T|4
CTWRGPEPHSER
>ENST00000229214.9|SNV-3286-G-A|2
GLLEESSFTTLFPKYR
>ENST00000635925.1|MNV-111303-CG-C|7
MNQHWHLFGK
>ENST00000417172.5|SNV-206225-C-T|1
SFKCFTPKGSSLK
>ENST00000613512.4|SNV-6202-G-T|8
QLSSDISSDGEREANIPGLNIR
>ENST00000518476.6|SNV-487277-G-T|4
EKESFVEISVLLQVPFTCTIITK
>ENST00000485893.5|SNV-24904-C-A|8
FVGLGTLPMQAPELEVKEMER
>ENST00000449105.8|SNV-33712-T-A|2
FMKTIPGTALVEMGEEYAVER
>ENST00000551944.1|SNV-39297-G-T|7
MAVNCKKDIVLQFR
>ENST00000618050.4|SNV-15651-G-C|1
LSYYEYDFERRR
>ENST00000368178.3|SNV-30248-C-A|4
SGACSSQKAQQTSGQFWRTR
>ENST00000380559.7|SNV-800461-C-G|5
GSRSAPSPVEEVSR
>ENST00000422095.1|MNV-140641-GA-G|1
SFNTWGAIQGNDCGG
>ENST00000533649.1|SNV-49237-A-C|8
MRDAFQMAPRLSK
>ENST00000485885.1|SNV-13305-C-A|1
LTLFVLVNNSDPHFLRVP
>ENST00000476662.1|INDEL-3006-G-GTG|4
MNALRGQVGGEMSMWRWTLHLAWT
>ENST00000453153.7|SNV-16622-G-A|2
QALAVLGAMGDMESRNSCLIK
>ENST00000262457.7|INDEL-201410-C-CA|4
QNKTLTAYGGRLCSGELA
>ENST00000429976.5|SNV-88678-G-T|5
FHVYWEKSEQAGSPLLAK
>ENST00000621676.4|SNV-1574-G-A|2
SLQLTGFQAYKLQVTHLYQLK
>ENST00000380559.7|SNV-800461-C-G|11
MTGSMRGSR
>ENST00000286614.11|SNV-211356-C-A|3
IPPPTRPLPTVHPHR
>ENST00000635832.1|SNV-391551-G-T|2
MPLEGHGRFLGDRSLPHK
>ENST00000581479.1|SNV-46289-G-T|11
KWMFICIGLGELGSHLR
>ENST00000329956.11|MNV-44286-TC-T|1
TTLCGHCCCLLGLQNTERFLPRGH
>ENST00000495928.1|SNV-86403-G-T|1
MLTEMETLQSQLMAEK
>ENST00000495928.1|SNV-86403-G-T|4
EAAGCGEHAHGDGDAAVSAHGR
>ENST00000263674.4|SNV-47931-C-T|3
HTPEDHLDHPLLLEAQR
>ENST00000429976.5|SNV-88678-G-T|1
SEQAGSPLLAKQVWLKR
>ENST00000409509.5|SNV-19379-C-A|13
FQAQMPQVSCVQSR
>ENST00000167586.7|SNV-3058-T-C|SNV-3061-G-C|MNV-3010-TGT-T|4
CTWRGPEPHPQR
>ENST00000255381.2|SNV-14357-A-C|2
LLGSIEIAHTQYKFGHTK
>ENST00000366558.7|SNV-17567-C-T|3
VATFTCGR
>ENST00000380559.7|SNV-800461-C-G|15
MGSLVACRISTSCMTGSMRGSR
>ENST00000216181.11|INDEL-86403-G-GTT|2
QKPSCVPRLRSSGPA
>ENST00000368281.1|SNV-12924-C-G|11
MLQMEQQFQQKRAVWGGQEVK
>ENST00000418766.5|INDEL-78730-C-CA|2
NGGGLKR
>ENST00000281881.7|SNV-103809-C-A|6
MVHQAFLDK
>ENST00000374316.9|SNV-42182-T-G|2
LVHAEQEKFLTCDEYK
>FUSION-ENST00000546766.5:545-ENST00000547010.5:737790|122
ASPAALATWQPPPWKMTSPDR
>ENST00000488902.5|SNV-1371030-C-A|3
MPVLYRK
>ENST00000371929.7|SNV-28281-G-T|1
WVNYSFLDQARK
>ENST00000635925.1|MNV-111303-CG-C|1
GCEAKLLFSL
>ENST00000318602.12|SNV-43795-T-G|1
EEFPFAVGVQTLPQTCDEPK
>ENST00000479991.1|SNV-382-T-A|7
MSEASGK
>ENST00000489716.1|SNV-538691-C-A|1
QEKAPVSS
>ENST00000657951.1|SNV-50667-A-G|7
QISTSAVKPCTNEEVESFENLRQLK
