# Supplementary material for: Identification of non-canonical peptides with moPepGen
Source: Nat Biotechnol. 2025 Jun 16;44(4):568–73. doi: 10.1038/s41587-025-02701-0 (PMC12680078; doi:10.1038/s41587-025-02701-0)
Supplement: Supplementary file 4 — Supplementary Data: Cancer cell line variant peptide database. Custom peptide database FASTA file for each of the 376 cell lines from the Cancer Cell Line Encyclopedia with proteomics characterization or used in the reference channel. Variant peptide FASTA files were produced by moPepGen as the result of cell-line-specific publicly available mutations and fusions. [file 41587_2025_2701_MOESM4_ESM.zip › ACH-000463.fasta]

>ENST00000549335.5|SNV-60922-C-A|1
ASTGHALDCFEVCRTVCESRLSK
>ENST00000326047.9|SNV-68286-G-C|2
VVADLMNQIQDLR
>FUSION-ENST00000537545.1:2640-ENST00000585994.1:51101|37
SPLLPPPLSGGSQEVR
>ENST00000366933.5|SNV-150909-C-T|4
DITEVLEQRYRPLEPMLR
>FUSION-ENST00000537545.1:2618-ENST00000585994.1:44207|15
SHGPGTGDIQGRGHRVLSGR
>ENST00000341460.6|SNV-738-C-T|4
VRENRVLSVSPDQR
>ENST00000304801.6|SNV-883-G-C|1
VLNNMEIGASLFDEEAAKIVK
>ENST00000331920.11|INDEL-10547-A-AA|3
GGAVGGSWR
>ENST00000566021.1|SNV-5582-C-G|1
AFNRSSPDVKFVCQEFHI
>FUSION-ENST00000537545.1:2640-ENST00000585994.1:51101|40
GGGETRRR
>ENST00000357947.4|SNV-116676-G-T|1
IPEPLVSTDSLLWVEFRSSSNILGK
>ENST00000345382.6|SNV-20778-C-G|1
NSLNLASSEN
>ENST00000503716.5|SNV-524760-G-T|7
MENGCSQRYDQSFLFVIFCKIQPWR
>ENST00000537011.6|SNV-11141-C-A|2
LDPLGPLASEVCQQPVYIQKK
>FUSION-ENST00000537545.1:2640-ENST00000585994.1:51101|130
MDVGIRGMFLR
>ENST00000286827.7|MNV-424009-GG-G|6
NQSWQHSSSKLLWSLCIK
>ENST00000379719.8|INDEL-46326-C-CTTAGTG|1
AVTAMGILNTIDTLLSVSVVEDHK
>ENST00000503716.5|SNV-524760-G-T|6
ENGCSQRYDQSFLFVIFCKIQPWR
>FUSION-ENST00000578649.1:1561-ENST00000430157.6:3173|9
MAALFLTTTSRRSRPCTWSCV
>ENST00000409584.5|MNV-31593-TGCCGTCCTGTGGCA-T|1
EVEIGTQFLAA
>ENST00000367723.8|SNV-36794-A-T|6
VMEVEKEKCQSMHASSNGGSHATK
>ENST00000650303.1|SNV-1476-G-A|2
RAAPAAPLR
>ENST00000403963.5|SNV-636161-G-A|6
MHGGSNLWR
>ENST00000490468.5|SNV-22058-A-G|5
MRLACVR
>FUSION-ENST00000537545.1:2640-ENST00000585994.1:51101|8
SPRHAVRR
>FUSION-ENST00000537545.1:2640-ENST00000585994.1:51101|77
KTSVFLFFSSYIR
>ENST00000674501.1|SNV-284390-A-T|5
SILTPASSSSRRWLLCDR
>ENST00000276127.9|SNV-6213-G-T|1
EVSDTAGNAHK
>ENST00000382751.4|SNV-68426-G-C|1
FQEQSQLLYLLHVVRNGIRTQDMR
>ENST00000566525.5|MNV-794-GC-G|28
RERAAGGAR
>FUSION-ENST00000466801.5:5622-ENST00000322723.9:22077|3
LHQPKER
>ENST00000216127.5|SNV-11105-C-T|5
VKEMDAYGMVSPFVR
>ENST00000275053.8|SNV-49304-G-A|1
PNIAIVTILWEYYSK
>ENST00000457545.7|INDEL-28669-C-CGTG|4
LSDEEMATILSFNRNWRAFDVFK
>FUSION-ENST00000537545.1:2640-ENST00000585994.1:51101|47
RVTATCGR
>ENST00000252713.9|MNV-2159-AG-A|3
DSLGMERPEK
>ENST00000299314.12|SNV-73654-G-C|5
NKYRFQIMGEEEIAFK
>ENST00000375445.7|SNV-15081-A-G|4
GLAQSRQQQQNVEDAVK
>FUSION-ENST00000537545.1:2640-ENST00000585994.1:51101|97
CTIVFLDFNLK
>FUSION-ENST00000537545.1:2640-ENST00000585994.1:51101|53
LLDFFPQSSQTTLSILSALGR
>ENST00000570137.7|MNV-119798-AA-A|4
GIQASPLQEVTGPPR
>FUSION-ENST00000537545.1:2640-ENST00000585994.1:51101|60
KIEVVEHK
>ENST00000277165.11|SNV-91630-A-C|3
EWPCPNLK
>ENST00000494573.6|SNV-4897-T-G|9
KDLADELALGDVIEDK
>ENST00000458381.6|INDEL-56514-C-CA|12
EDENYYQKK
>ENST00000452187.6|SNV-259404-G-T|1
SILTLAWLS
>ENST00000381496.7|INDEL-217195-G-GTT|12
WTPTPLQIPLLAQKMK
>ENST00000457545.7|INDEL-28669-C-CGTG|2
NWRAFDVFKEFSHLEDFPFDAEY
>ENST00000566525.5|MNV-794-GC-G|42
CGRCCSSPASGACR
>ENST00000513200.7|SNV-148533-A-G|1
YQEFINALQFQVTNYCVR
>ENST00000447419.6|INDEL-1312-G-GG|4
QAGCSGGAAARGPPWHCSPR
>FUSION-ENST00000537545.1:2640-ENST00000585994.1:51101|74
LQLPQDLSAFPCTLCYLLLWSKGK
>ENST00000550590.5|SNV-11609-G-T|5
CFAGCGGYKSTQKPGLALCLK
>ENST00000241256.3|SNV-328-C-A|3
FRELRTTTNLYLSSMAFSDLLIFL
>ENST00000566021.1|SNV-5582-C-G|9
KPSIDPHQMSNLFVRNSIFKSGR
>ENST00000513021.1|SNV-524760-G-T|2
ENGCSQRYDQSFLFVIF
>ENST00000320583.9|MNV-2159-AG-A|9
TPTWNRDSLGLHLFLRCLLFPVR
>ENST00000425818.2|SNV-50019-A-G|1
SAAMARSVSAWSTWMEVLWIKS
>ENST00000399907.5|SNV-386371-T-A|2
QTQPTNSTSGTTLSTDLECGK
>ENST00000449833.6|SNV-767257-G-C|4
EKLAKPGEGLDSPMGAKSASLPPR
>ENST00000566525.5|MNV-794-GC-G|20
KNGGSGLWR
>ENST00000637788.1|MNV-87062-CCTGATT-C|13
SCIALWCASSVTER
>ENST00000494813.5|SNV-1050-G-C|2
MSCPKWKR
>ENST00000340645.9|SNV-57931-G-T|3
DQLIQEAAADNNK
>ENST00000485064.1|SNV-123-C-G|3
TLPETLDPAEYNISPETRGAQAER
>ENST00000490468.5|SNV-22058-A-G|8
QSQRPFLRR
>ENST00000473051.1|SNV-18572-G-T|6
QSSGMCKMIISPTSGTTAGR
>ENST00000511168.5|SNV-1301-A-G|3
STHIWLFVRGLRGK
>ENST00000308197.9|SNV-3380-G-C|3
QNVAAFQR
>ENST00000308482.14|MNV-131201-GAGA-G|2
EVVMLKEELK
>ENST00000345382.6|SNV-20778-C-G|2
DLRNSLNLASSEN
>FUSION-ENST00000537545.1:2640-ENST00000585994.1:51101|32
HPGFRAVRGAASGLGQR
>ENST00000284548.16|INDEL-74097-C-CGG|2
TWSCAVSCHGR
>ENST00000469772.5|INDEL-28150-C-CA|3
RCTHTFGKV
>ENST00000329697.10|SNV-33274-G-A|2
ADNIINSSGYR
>ENST00000529787.2|SNV-88060-G-T|3
STAWRARFR
>ENST00000260302.8|SNV-270-A-G|2
SYYHPTDLAGILKENAASSMTER
>ENST00000284548.16|INDEL-74097-C-CGG|3
QGRTWSCAVSCHGRERPCTG
>ENST00000532255.5|SNV-75195-G-T|1
IEYIVQQCSLPPEQEPEKPGPGSK
>ENST00000401392.5|SNV-259404-G-T|1
IHLVNQFQKYPDTR
>ENST00000268876.9|SNV-22308-A-G|1
WLCDMSIDTRTRR
>ENST00000490468.5|SNV-22058-A-G|7
QSQRPFLRRRPCMALSWR
>ENST00000319675.5|SNV-79-C-G|7
MESKRPRLLEEGDK
>FUSION-ENST00000537545.1:2640-ENST00000585994.1:51101|82
MFFVILVALLFKTYISIMK
>ENST00000399766.7|SNV-58395-G-T|2
LKEDQIR
>ENST00000564000.5|MNV-794-GC-G|4
WSTCCRCCEDAPEK
>ENST00000554395.1|SNV-16602-G-T|3
NRPLLIKLNTQTSTEYFLEACSR
>ENST00000394684.8|SNV-71175-A-G|6
GTKKYPDYIQVAMPTESR
>FUSION-ENST00000537545.1:2640-ENST00000585994.1:51101|65
YFKSDWVLK
>ENST00000372113.7|SNV-436-T-C|2
TPQCTSVSLGKIPGNLSEEFK
>ENST00000320583.9|MNV-2159-AG-A|3
CLLFPVREAQETRQLR
>ENST00000650592.1|SNV-53733-C-T|3
PLGSPTR
>FUSION-ENST00000537545.1:2640-ENST00000585994.1:51101|119
MWFVSSLYK
>ENST00000394150.5|SNV-3043-A-G|3
ALEAEAVGSMPQAGR
>ENST00000560869.6|SNV-9934-C-A|4
LPEFSELQGCFREELMEDLHLHLVK
>ENST00000484747.5|SNV-3044-G-A|1
QPEMAPQSEPREGSHNAQEQMSSSR
>ENST00000265922.8|SNV-202324-C-G|3
VNHALDLYNTEILKQWDQMTAKLC
>ENST00000444310.4|SNV-40-G-A|1
SFSLTFTELANITIPQCGVLNFK
>ENST00000671877.1|SNV-462257-C-A|2
TGQIKSTKPKR
>FUSION-ENST00000537545.1:2640-ENST00000585994.1:51101|18
HGDVRSWGR
>ENST00000260045.8|SNV-28351-C-A|5
QKKIDETYEQEQK
>ENST00000493277.5|MNV-2159-AG-A|6
DSLGDFQFPSLMGSPSWNR
>ENST00000494813.5|SNV-1050-G-C|6
LWGMSCPK
>FUSION-ENST00000537545.1:2640-ENST00000585994.1:51101|84
MFFVILVALLFK
>ENST00000410075.5|SNV-72876-C-T|1
YLDEQLTPENMPLILRDIRMR
>ENST00000287814.5|INDEL-138-G-GG|1
LLALLRAPGAG
>FUSION-ENST00000537545.1:2640-ENST00000585994.1:51101|61
SDWVLKKIEVVEHK
>ENST00000537296.5|SNV-4897-T-G|10
MSFRTWQMNLLLVMSSK
>ENST00000539068.5|SNV-148377-G-T|2
YIQAVIQYGK
>ENST00000447419.6|INDEL-1312-G-GG|8
AHKAQRGRPAGLTGTPGGPRPQPGR
>ENST00000361226.8|INDEL-65069-G-GC|4
APPQPFPALQPLR
>ENST00000556496.2|SNV-544645-G-A|4
CRMLRVSSPPVHR
>ENST00000445281.5|SNV-19633-G-A|3
LLLLDELVSLENDVIK
>ENST00000317647.11|INDEL-56514-C-CA|3
HTRELLPEHSGAGEGKNSTFMQ
>ENST00000564785.5|SNV-7438-C-T|6
MQGSVEEVLKTVVNNR
>ENST00000428314.5|SNV-57001-C-A|1
KPLLFERELCLRQLR
>FUSION-ENST00000578649.1:1561-ENST00000430157.6:3173|11
MAALFLTTTSRR
>ENST00000536736.5|SNV-90815-C-T|1
LVIGHDSTGMHVSWFLGSVQIRVPR
>ENST00000262056.13|SNV-21693-C-T|4
DGYRDGPCR
>FUSION-ENST00000256689.10:1596-ENST00000468027.5:1653|5
QAALKSHLCIVPHPPPCSPQPPPPR
>ENST00000519318.5|SNV-14146-T-A|4
VKALVLIVDAKSK
>ENST00000473051.1|SNV-18571-G-T|9
WETLSPKSTQAPASKQSSGMLK
>ENST00000560869.6|SNV-9934-C-A|3
EELMEDLHLHLVK
>ENST00000361226.8|INDEL-65069-G-GC|2
GTAGIHSPSHWQR
>ENST00000473051.1|SNV-18572-G-T|7
QSSGMCK
>FUSION-ENST00000487510.1:12014-ENST00000531552.1:84185|1
NLNLKSLKMF
>ENST00000546815.6|SNV-35091-C-T|1
DSITVFVSNLPYSMQEPDMK
>ENST00000311601.6|SNV-115714-C-T|3
SVPVPLQEAPQQRPVVPPRRPPPSK
>ENST00000567344.1|SNV-3879-G-T|1
CACTGTCSPACDSSW
>ENST00000637788.1|MNV-87062-CCTGATT-C|4
GTAWQLVPLQCRR
>ENST00000565950.1|SNV-97796-A-G|4
MDLPGTTVTAVMRMMQR
>ENST00000335730.6|SNV-90815-C-T|11
HVSWFLGSVQIRVPR
>ENST00000367048.5|SNV-15398-G-A|1
IVSWSQVGVEPSIMGIGPIPTIK
>ENST00000287907.3|SNV-1306-G-A|2
AVEVKDSAK
>ENST00000475031.5|SNV-65050-G-T|1
IVFLRNIL
>ENST00000566998.5|SNV-33274-G-A|2
GISSLWDGQIISLTPAGTGLDPR
>ENST00000470188.5|INDEL-138400-G-GC|2
WPPPYYK
>FUSION-ENST00000466801.5:5622-ENST00000322723.9:22077|2
LHQPKERK
>ENST00000361686.8|SNV-43319-G-T|2
AIMVAAHEPSPPGGLDAR
>ENST00000493277.5|MNV-2159-AG-A|7
TPTWNRDSLGDFQFPSLMGSPSWNR
>ENST00000251089.8|SNV-16824-G-A|1
GLAQSSLALLIDNPGEENAASEDR
>ENST00000612661.2|INDEL-2639-T-TCGCC|4
EALFLQEVFQAERLLLQEEQEGGWR
>ENST00000381496.7|INDEL-217195-G-GTT|2
AGAAGLPTGWRTSWLRPT
>ENST00000238508.8|MNV-38061-TC-T|6
TNTILFYGRLCSPK
>ENST00000424728.6|SNV-22265-C-G|2
NSASVVYEADVQDNGINQK
>ENST00000462662.1|SNV-71-G-A|2
MSFVAGSFCAGA
>ENST00000264963.8|SNV-5570-T-G|2
DWELQGHFKIHGQGK
>FUSION-ENST00000537545.1:2640-ENST00000585994.1:51101|100
NACIVSDVLRR
>ENST00000548425.1|INDEL-47815-A-AAACA|1
AVKTNRQHY
>ENST00000329697.10|SNV-33274-G-A|1
ADNIINSSGYRIGPSEVENALMK
>ENST00000360597.8|SNV-29846-G-T|3
RDGSHPGTSFWLWPMMKS
>ENST00000566525.5|MNV-794-GC-G|15
RQDRAGGPQVRPPPGR
>ENST00000327442.6|SNV-4352-C-T|5
RRNIMSFCPDTPSEK
>ENST00000480896.5|SNV-22058-A-G|1
LACVRVRPCMALSWRR
>ENST00000284548.16|SNV-5499-C-A|1
RLWASAKYGIEEEGTER
>ENST00000486758.5|SNV-304524-G-C|3
ATIDENGNQNGSGRPR
>ENST00000375445.7|SNV-15081-A-G|3
GLAQSRQQQQNVEDAVKEMQKPLAR
>ENST00000447095.5|SNV-192522-T-A|1
SEGQATVIQQLEQTIEDQRTK
>ENST00000450525.7|SNV-31069-G-T|5
LLMKVTDLRMIGSCHASR
>ENST00000319675.5|SNV-79-C-G|3
LLEEGDK
>ENST00000566525.5|MNV-794-GC-G|3
GDFSSGSSR
>ENST00000375011.4|SNV-38377-G-T|1
YNTHQPEGCIAV
>ENST00000566525.5|MNV-794-GC-G|46
RLGALELLQAAAGSGLAATR
>ENST00000507638.1|SNV-81402-T-C|2
RPLPATLPQR
>ENST00000379198.5|SNV-904-G-T|2
GCSNQYLVTHKQSLEDML
>ENST00000566525.5|MNV-794-GC-G|6
AEPLAGGAGAAARLEGRLCR
>ENST00000460405.5|SNV-4897-T-G|9
VLGLQMTWQMNLLLVMSSKTN
>ENST00000381496.7|INDEL-217195-G-GTT|3
AGAAGLPTGWR
>ENST00000414716.8|SNV-28292-C-T|2
EELVQRIPEASLNF
>ENST00000303177.8|INDEL-61668-C-CA|9
RCIPASLDAYYSSQDPNSK
>ENST00000566998.5|SNV-33274-G-A|5
KMGISSLWDGQIISLTPAGTGLDPR
>ENST00000325885.6|SNV-58045-G-T|2
AIEVVVNSYEHIRWNTK
>ENST00000425490.5|SNV-8682-G-T|3
ILKGFNEMRVILYNEEQR
>ENST00000308482.14|MNV-131201-GAGA-G|4
DDLREVVMLK
>ENST00000381496.7|INDEL-217195-G-GTT|18
RLWPNTK
>ENST00000529901.1|SNV-28351-C-A|3
LMSRNKNIK
>ENST00000643684.1|SNV-22041-G-A|4
MNGPARRWK
>ENST00000422422.5|MNV-2159-AG-A|6
QLPWCILLRLPTTR
>FUSION-ENST00000537545.1:2618-ENST00000585994.1:44207|26
NQSRSNSSK
>ENST00000381496.7|INDEL-217195-G-GTT|16
LWPNTKSGR
>ENST00000505998.5|SNV-81451-T-A|6
QNRNVQSGMMMSQYK
>ENST00000469772.5|INDEL-28150-C-CA|2
CTHTFGK
>ENST00000637788.1|MNV-87062-CCTGATT-C|12
SCIALWCASSVTERTR
>ENST00000544301.7|SNV-6492-G-T|5
SKFADLSEAANRNNDSLR
>ENST00000511168.5|SNV-1301-A-G|4
STHIWLFVRGLR
>ENST00000564113.6|SNV-5582-C-G|10
MFSRKPSIDPHQMSNLFVRAPALTF
>FUSION-ENST00000537545.1:2640-ENST00000585994.1:51101|16
SWGRGDAAAAVAVAAAR
>ENST00000417172.5|SNV-203345-C-A|1
SRRGETESEEFEK
>ENST00000425818.2|SNV-50019-A-G|6
MVRSAAMAR
>ENST00000425490.5|SNV-8682-G-T|2
GFNEMRVILYNEEQR
>ENST00000450525.7|SNV-31069-G-T|2
MIGSCHASR
>ENST00000308197.9|SNV-3380-G-C|2
QNVAAFQRR
>ENST00000484291.5|SNV-55-C-T|1
LEVPGPSDGCELSNPSASR
>ENST00000473051.1|SNV-18571-G-T|1
LKMIISPTSGTTAGRR
>ENST00000372591.1|SNV-20593-G-A|3
ARPLPGRPEPR
>ENST00000457021.1|SNV-499389-C-T|6
MGNLTLLLK
>ENST00000466781.5|SNV-19166-G-C|5
MWNPWPGPPQIPHPLTKLVHMAGRR
>ENST00000268489.10|SNV-1104620-C-A|1
SDGQASPVEGPKDPSCPK
>ENST00000532191.2|MNV-550-TCT-T|3
GLTLLFASGDSGAGCWSVWK
>ENST00000360597.8|SNV-29846-G-T|2
DGSHPGTSFWLWPMMK
>ENST00000424542.7|SNV-1733-A-G|1
GEQGYGFHLHGGKGRR
>ENST00000567344.1|SNV-3879-G-T|3
VSPGSGGSPAALSHWGSSRTSPR
>ENST00000454349.7|INDEL-221681-C-CA|3
NGWGEEVDQTKKQQLGK
>ENST00000551911.5|SNV-3380-G-C|5
LSNRMLLPFSVGQPPSLVQK
>ENST00000573295.5|SNV-10022-G-T|8
RGPSSCAWSRDSLFAGMELVAFPR
>ENST00000286398.11|INDEL-20523-G-GAATT|6
DTSATTALELISGWR
>ENST00000331920.11|INDEL-10547-A-AA|18
LLFKLGCYIQKK
>ENST00000361924.6|MNV-82256-TGAA-T|3
TTDEFQSLK
>ENST00000544301.7|SNV-6492-G-T|2
NNDSLRQAK
>FUSION-ENST00000537545.1:2640-ENST00000585994.1:51101|23
VVLLARTASCDAR
>ENST00000523547.1|SNV-12915-A-T|3
NFMTLFSHCLT
>ENST00000444310.4|SNV-40-G-A|2
MSFSLTFTELANITIPQCGVLNFK
>ENST00000648685.1|SNV-64582-T-G|1
LQVPNCIEDPVSPIVLR
>ENST00000345382.6|SNV-20778-C-G|3
DKDLRNSLNLASSEN
>ENST00000577161.5|SNV-310684-C-A|2
LRALELLGR
>FUSION-ENST00000466801.5:5974-ENST00000322723.9:22819|3
SCKSCSCESQERG
>ENST00000254508.7|SNV-32008-G-T|3
ARIQDAVYKNVRPAEVR
>ENST00000359273.8|SNV-3898-C-T|1
LNHLLSVAPQQSLVLLEDVDAAFLS
>ENST00000428314.5|SNV-57001-C-A|3
KPLLFER
>ENST00000553109.1|INDEL-47815-A-AAACA|3
RTNPFGETEDESFPEAEVKTNR
>ENST00000537031.5|SNV-115996-C-G|1
TCWLQLAELRKVGDR
>ENST00000419189.1|SNV-15081-A-G|4
EPATATKCGGCSERDAK
>ENST00000602986.5|SNV-36096-A-G|1
IYLNYVNLKSENKLSGK
>ENST00000320583.9|MNV-2159-AG-A|12
MEKYQPRK
>ENST00000311601.6|SNV-115714-C-T|2
RPPPSKK
>ENST00000567344.1|SNV-3879-G-T|7
KSHLEAVEVLRL
>ENST00000320583.9|MNV-2159-AG-A|5
CLLFPVR
>ENST00000343439.9|INDEL-211541-A-AA|28
EAKKTTSNNAAEEK
>ENST00000614960.4|SNV-67225-A-T|2
VEHQQSKSSGIDGSK
>ENST00000668514.1|SNV-319922-G-A|4
EFTTPPARGTQSGK
>ENST00000511717.6|SNV-15229-G-A|4
RLMGLTQPEHLQGIEYAK
>ENST00000458470.5|SNV-185290-C-G|7
REFRQSQSPR
>ENST00000276616.3|SNV-40099-G-T|4
SHYSHKSMHMWSKR
>ENST00000252713.9|MNV-2159-AG-A|1
DSLGMERPEKRTSC
>ENST00000357947.4|SNV-116676-G-T|2
IPEPLVSTDSLLWVEFR
>ENST00000566525.5|MNV-794-GC-G|18
NGGSGLWR
>ENST00000562477.1|SNV-820-T-C|2
GPAARDLVAAAAPPGAEPHAR
>ENST00000252713.9|MNV-2159-AG-A|5
TPTWNRDSLGMERPEK
>ENST00000508237.5|SNV-51051-C-G|2
YQVRSHMSIHIGHK
>ENST00000276185.8|SNV-80143-A-G|1
DELSCSIPMKILPGMK
>ENST00000381496.7|SNV-217195-G-T|5
YHRRLSSGSR
>ENST00000391880.6|SNV-9852-G-A|1
FWAGQIASTSFSMLSLQATLLLK
>FUSION-ENST00000537545.1:2640-ENST00000585994.1:51101|49
SSLNPQILALAQSV
>FUSION-ENST00000537545.1:2640-ENST00000585994.1:51101|35
MHPGFRAVR
>ENST00000425818.2|SNV-50019-A-G|3
VRSAAMARSVSAWSTWMEVLWIK
>ENST00000466781.5|SNV-19166-G-C|7
MWNPWPGPPQIPHPLTKLVHMAGR
>ENST00000549335.5|SNV-60922-C-A|5
EECCVFGSRQYLSAK
>ENST00000311601.6|SNV-115714-C-T|1
RPPPSKKTSSSSRPLPEVR
>ENST00000317647.11|INDEL-56514-C-CA|1
ELLPEHSGAGEGKNSTFMQ
>ENST00000484747.5|SNV-3044-G-A|2
QPEMAPQSEPR
>FUSION-ENST00000537545.1:2640-ENST00000585994.1:51101|43
VTATCGRGGGETR
>ENST00000527278.5|SNV-57679-G-T|3
GYNGLNQCLTTTHSK
>ENST00000283875.6|INDEL-28150-C-CA|6
CTFCHTEVEEDESAMPKKR
>ENST00000303177.8|INDEL-61668-C-CA|5
GQAEHCPGHR
>FUSION-ENST00000537545.1:2640-ENST00000585994.1:51101|71
DSKPWAQTFPK
>ENST00000325885.6|SNV-58045-G-T|3
AIEVVVNSYEHIR
>ENST00000320583.9|MNV-2159-AG-A|13
MEKYQPR
>ENST00000615386.4|SNV-9206-C-T|4
MELTSGPRTPWETQCYTSSSSSPTK
>ENST00000464728.5|SNV-4293-G-T|4
CWVLAGSPTAWSSMRSTVPPWWAP
>ENST00000566525.5|MNV-794-GC-G|13
QDRAGGPQVRPPPGRGLR
>ENST00000284984.8|SNV-678-C-G|1
APGHGTTGLR
>ENST00000492310.5|SNV-208012-G-T|5
YLIDEFLSENFLDYKNRGVNGSHR
>ENST00000646100.2|MNV-33894-AT-A|1
YMVHLSFEEITKIVL
>ENST00000557649.5|SNV-8157-G-A|4
TSRHVWFR
>ENST00000674501.1|SNV-284390-A-T|2
WLLCDRGFR
>ENST00000461159.6|SNV-560907-G-T|1
VFLCLCSMEAASRHLPATLMLL
>ENST00000566525.5|MNV-794-GC-G|37
CGCRCGAGPGR
>ENST00000539068.5|SNV-148377-G-T|1
YIQAVIQYGKIVSWLEMEYGLSEK
>ENST00000410009.5|SNV-2119-C-G|5
SDLEKASALNTKMR
>ENST00000286827.7|MNV-424009-GG-G|8
RNQSWQHSSSKLLWSLCIK
>ENST00000425042.7|SNV-18909-C-T|3
ALQRRWR
>ENST00000566525.5|MNV-794-GC-G|35
CGAGPGR
>ENST00000393567.7|SNV-420753-G-T|1
AVETFGRLTLHNTDLGYYQYELYLK
>ENST00000454784.9|SNV-90366-C-T|2
SGTGIPSVGEIR
>ENST00000494813.5|SNV-1050-G-C|1
SCPKWKR
>ENST00000577161.5|SNV-310684-C-A|1
ALELLGR
>ENST00000565365.1|SNV-820-T-C|4
QETWVFLVYGVGVGLRLVISSLPRR
>ENST00000562753.1|MNV-119798-AA-A|4
RVFRQALFR
>ENST00000672277.1|SNV-358636-C-A|2
LLNALKKLQIK
>ENST00000428609.6|SNV-3919-G-T|5
MITYKNFTHPSGVVER
>ENST00000265433.8|SNV-32025-G-C|3
QIFKAKTFIFLNAK
>ENST00000281172.10|SNV-260914-C-G|1
SELQEIMRRR
>ENST00000266754.9|SNV-26704-G-T|2
MQPAIQVLFGEDLPLSPRSPLTPR
>ENST00000340645.9|SNV-57931-G-T|5
HLSIILEKDQLIQEAAADNNK
>ENST00000470188.5|INDEL-138400-G-GC|3
MWPPPYYK
>ENST00000614258.1|SNV-383-G-T|4
GRWDLLEVNLQNGILFVNSR
>ENST00000488141.5|SNV-23997-T-C|3
CLPPSRHRGPR
>ENST00000361226.8|INDEL-65069-G-GC|5
ARAPPQPFPALQPLR
>ENST00000373656.4|SNV-12707-C-A|3
HLKQLNGK
>ENST00000494573.6|SNV-4897-T-G|8
MKDLADELALGDVIEDKLK
>ENST00000565365.1|SNV-820-T-C|1
LVISSLPRRR
>ENST00000522684.5|SNV-342540-T-C|2
ETEMAQKLLNSDLGELINK
>ENST00000565365.1|SNV-820-T-C|5
QETWVFLVYGVGVGLRLVISSLPR
>FUSION-ENST00000537545.1:2640-ENST00000585994.1:51101|91
SFTNYVNLKK
>ENST00000545653.5|SNV-69020-G-A|5
GDKISQDSMMK
>ENST00000370460.7|SNV-462257-C-A|6
RNVSGNNGPFGQDKNIAMTGQIK
>FUSION-ENST00000537545.1:2640-ENST00000585994.1:51101|70
DSKPWAQTFPKSYGFPLVNNK
>ENST00000471202.5|SNV-4293-G-T|2
RSTVPPWPPSTSS
>ENST00000466948.1|SNV-3043-A-G|4
MVEDLTERALEAEAVPCHR
>ENST00000492310.5|SNV-208012-G-T|3
SSCPKTFWTIK
>ENST00000461159.6|SNV-560907-G-T|5
RLGKVFLCLCSMEAASR
>ENST00000493763.7|SNV-6364-C-G|3
IVEPYVTWGFRNLK
>ENST00000645331.1|MNV-3404-TCT-T|3
MNATLGLSQVTVGPGVGLSGR
>FUSION-ENST00000537545.1:2640-ENST00000585994.1:51101|103
IIFFALVLSPLVDSLLSLR
>ENST00000564000.5|MNV-794-GC-G|3
WSTCCRCCEDAPEKR
>ENST00000381496.7|INDEL-217195-G-GTT|20
CLQGHEMSAIGQTSTRKLSR
>ENST00000511086.1|SNV-99621-C-G|9
YTEYKEPHESRTNSDIVEVR
>ENST00000669375.1|SNV-47477-C-T|4
MGVLTICFVCLAYSIPGRK
>FUSION-ENST00000537545.1:2640-ENST00000585994.1:51101|138
YAADAGG
>ENST00000651760.1|SNV-5582-C-G|1
KPSIDPHQMSNLFVRAPALTF
>ENST00000340645.9|SNV-57931-G-T|4
HLSIILEKDQLIQEAAADNNKLK
>ENST00000490468.5|SNV-22058-A-G|6
AAVKMRLACVR
>ENST00000263967.4|SNV-70190-G-A|1
QEKDFLWSHRHYCVTIPEILPK
>ENST00000512944.6|SNV-10494-A-C|3
IIEREENIDRR
>ENST00000490468.5|SNV-22058-A-G|2
LACVRVR
>ENST00000413644.6|SNV-13514-C-G|2
STFDAGSFIGGIVLVLEIR
>ENST00000361686.8|SNV-43319-G-T|4
QRAIMVAAHEPSPPGGLDAR
>ENST00000511717.6|SNV-15229-G-A|3
RLMGLTQPEHLQGIEYAKQTK
>ENST00000674501.1|SNV-284390-A-T|4
RWLLCDR
>ENST00000325885.6|SNV-58045-G-T|4
VIQACHSCPKAIEVVVNSYEHIR
>ENST00000261800.5|SNV-26639-C-A|3
TLDADISEQNRK
>ENST00000537031.5|SNV-115996-C-G|4
CHGVSGSCSLKTCWLQLAELRK
>ENST00000284548.16|SNV-5499-C-A|3
EEKRLWASAK
>ENST00000506307.5|SNV-170761-A-C|3
ISCFQSTVKVGSPHRR
>ENST00000492310.5|SNV-208012-G-T|10
MYLIDEFLSENFLDYK
>ENST00000260045.8|SNV-28351-C-A|2
IDETYEQEQK
>ENST00000260302.8|SNV-270-A-G|4
YLRSYYHPTDLAGILK
>ENST00000650592.1|SNV-53733-C-T|4
MPLGSPTR
>ENST00000253928.13|SNV-21271-C-T|2
WEKAVGDK
>ENST00000570137.7|MNV-119798-AA-A|7
INPPLAKPKKGIQASPLQEVTGPPR
>ENST00000457021.1|SNV-499389-C-T|3
GNLTLLLKR
>ENST00000396625.5|SNV-131008-G-T|1
GPSGSPGLNGLH
>ENST00000265922.8|SNV-120474-G-T|3
KYGTHLLISATLVGEEALTMYMDK
>ENST00000447752.2|INDEL-154387-G-GC|10
MPHPAPGARSNASSR
>ENST00000394150.5|SNV-3043-A-G|1
ALEAEAVGSMPQAGRAGGNSTLQRR
>ENST00000313654.13|MNV-155675-TA-T|3
APCLVSATPLGPPALTAALR
>ENST00000521959.5|INDEL-61668-C-CA|9
TPIPRSR
>ENST00000460763.5|SNV-9852-G-A|1
GIILNFPGGPTYDFGQDK
>ENST00000573295.5|SNV-10022-G-T|1
GAATPCLLAWSWWPFPAWWGLGLLR
>FUSION-ENST00000537545.1:2618-ENST00000585994.1:44207|29
IQRNQSRSNSSK
>ENST00000335730.6|SNV-90815-C-T|5
TALACMSAGSWAAFRSVCPVK
>ENST00000497565.2|INDEL-11418-T-TC|7
VVLCSRQARR
>ENST00000231368.10|SNV-62643-G-A|2
ELSSYEDFLDAQFKTMK
>ENST00000392783.7|INDEL-211541-A-AA|3
EAKKTTSNNGC
>ENST00000262113.9|SNV-12701-A-C|2
MSVKLCFPVQGFPTPVVQWYK
>ENST00000409198.5|SNV-83755-G-C|1
TNFSSPVDMLGVVLAKK
>ENST00000475031.5|SNV-65050-G-T|5
MHQKIVFLR
>ENST00000238558.4|SNV-471-G-C|1
LGYNNYFYR
>ENST00000380149.5|SNV-4086-C-A|2
TCVDQGDSSGNR
>ENST00000513021.1|SNV-524760-G-T|3
MENGCSQRYDQSFLFVIF
>FUSION-ENST00000537545.1:2640-ENST00000585994.1:51101|92
MSFTNYVNLKK
>FUSION-ENST00000322723.9:22973-ENST00000468027.5:5557|8
RAAEDDEVGSGLR
>ENST00000615386.4|SNV-9206-C-T|3
ELTSGPRTPWETQCYTSSSSSPTK
>ENST00000302079.10|SNV-433894-C-G|3
KGNVPTRESIHMYYQNHIMNLCR
>ENST00000321731.8|SNV-37207-C-G|1
HEDYMQDEFTVYQGTVEKDK
>ENST00000469390.5|SNV-12964-C-A|1
WGQQCDKPCSCGNNSSCDPK
>FUSION-ENST00000461347.5:22973-ENST00000468027.5:5557|4
LSQLRASGQLKMMR
>ENST00000276127.9|SNV-6213-G-T|3
MSYPTKEVSDTAGNAHK
>ENST00000479285.5|SNV-5276-A-G|4
MCLRTLR
>ENST00000334003.11|SNV-41283-C-A|1
FEVPLDISLSN
>ENST00000286827.7|MNV-424009-GG-G|9
RNQSWQHSSSK
>ENST00000545653.5|SNV-69020-G-A|6
LIGIDDVPDARGDKISQDSMMK
>ENST00000490468.5|SNV-22058-A-G|4
MRLACVRVR
>FUSION-ENST00000537545.1:2640-ENST00000585994.1:51101|13
GDAAAAVAVAAARAR
>ENST00000381496.7|INDEL-217195-G-GTT|5
RAGAAGLPTGWR
>ENST00000262442.9|SNV-91182-G-A|1
SASLFEVNVPDYKQLRQCR
>ENST00000287907.3|SNV-1306-G-A|6
KTNSVSPISKAVEVK
>ENST00000425042.7|SNV-18909-C-T|1
WRTPEPLSR
>ENST00000466781.5|SNV-19166-G-C|10
AWTTPDPTSPDEACPHGR
>ENST00000265922.8|SNV-202324-C-G|1
QWDQMTAKLC
>ENST00000321196.8|SNV-374897-G-A|1
QANLNEAAEKYYDLAAR
>ENST00000253928.13|SNV-21271-C-T|4
TCYGGSFLVHESFLYKWEK
>ENST00000276185.8|SNV-80143-A-G|4
KCDMADDASDGKDELSCSIPMK
>ENST00000602986.5|SNV-36096-A-G|4
IDVSELNKIYLNYVNLKSENK
>ENST00000261800.5|SNV-26639-C-A|2
KVTCYITEGDPLGQFGISQVGDEWR
>ENST00000424542.7|SNV-1733-A-G|3
GEQGYGFHLHGGK
>ENST00000286398.11|INDEL-20523-G-GAATT|3
TTLQCCSR
>ENST00000331920.11|INDEL-10547-A-AA|13
LRQVLGCGPPHIWGLRGGIK
>ENST00000505998.5|SNV-81451-T-A|1
TEMYKVE
>ENST00000305242.10|SNV-11644-T-G|2
IRSFGQLSRL
>ENST00000668514.1|SNV-319922-G-A|2
GTQSGKSGR
>ENST00000555875.1|SNV-1821-G-T|3
TDVLWKTLTR
>ENST00000614258.1|SNV-383-G-T|1
WDLLEVNLQNGILFVNSRIDR
>ENST00000566525.5|MNV-794-GC-G|27
ERAAGGAR
>FUSION-ENST00000537545.1:2640-ENST00000585994.1:51101|9
SPRHAVR
>ENST00000381496.7|INDEL-217195-G-GTT|23
RCLQGHEMSAIGQTSTRK
>ENST00000319675.5|SNV-79-C-G|1
LLEEGDKQKK
>ENST00000494573.6|SNV-4897-T-G|12
MACAISILMKDLADELALGDVIEDK
>ENST00000551911.5|SNV-3380-G-C|9
RLSNRMLLPFSVGQPPSLVQK
>ENST00000433861.6|INDEL-11418-T-TC|1
EQGGAVLPPGPAPGRKNGH
>ENST00000507638.1|SNV-81402-T-C|4
QVHSIIRRPLPATLPQR
>ENST00000428609.6|SNV-3919-G-T|4
ITYKNFTHPSGVVER
>ENST00000461159.6|SNV-560907-G-T|4
LGKVFLCLCSMEAASR
>ENST00000231368.10|SNV-62643-G-A|4
IFKELSSYEDFLDAQFKTMK
>ENST00000315872.11|SNV-146221-A-T|1
QVADGQMKELQDQLEAEQYFSTLYK
>ENST00000564000.5|MNV-794-GC-G|7
ARGRWSTCCR
>ENST00000473051.1|SNV-18571-G-T|6
QSSGMLKMIISPTSGTTAGR
>ENST00000466781.5|SNV-19166-G-C|8
AWTTPDPTSPDEACPHGRK
>ENST00000673477.1|SNV-23977-G-T|1
ICSWMGTGLFPGPLSPR
>ENST00000260045.8|SNV-28351-C-A|4
KIDETYEQEQK
>ENST00000523435.1|SNV-342540-T-C|1
LDTTPVGDSFTEMAQK
>ENST00000458381.6|INDEL-56514-C-CA|4
ELLPGNPQHLPICLLGQK
>ENST00000308197.9|SNV-3380-G-C|1
QNVAAFQRRAATK
>ENST00000378183.8|SNV-16664-T-C|2
NEILSDSETMK
>ENST00000367797.9|SNV-62760-C-A|1
LAEEFASKPWIQVDMQK
>FUSION-ENST00000537545.1:2640-ENST00000585994.1:51101|96
SFTSLPGNIEVIIIMSFTNYVNLK
>ENST00000443120.5|SNV-4440-G-C|1
NGHYPVCQFLLESGAK
>ENST00000458381.6|INDEL-56514-C-CA|3
ELLPGNPQHLPICLLGQKSLGK
>ENST00000253928.13|SNV-21271-C-T|3
TCYGGSFLVHESFLYKWEKAVGDK
>ENST00000573295.5|SNV-10022-G-T|3
MELVAFPRLVGAGAAAGESCPDAPR
>FUSION-ENST00000537545.1:2640-ENST00000585994.1:51101|39
DSRSGIAAAAAAAATPGLAPSLLR
>ENST00000491959.5|SNV-353760-C-A|1
INFCTVLFSGY
>ENST00000566525.5|MNV-794-GC-G|43
LGALELLQAAAGSGLAATRCGR
>ENST00000506532.5|SNV-29846-G-T|1
QQEGTGHTPAHPSGCGQ
>ENST00000282516.13|SNV-81451-T-A|2
SMQNRNVQSGMMMSQYK
>ENST00000381496.7|INDEL-217195-G-GTT|8
AQCRGTPRAPPPPAR
>ENST00000638858.1|SNV-85975-A-C|3
YVVYSPQSSLLR
>ENST00000614258.1|SNV-383-G-T|3
GRWDLLEVNLQNGILFVNSRIDR
>ENST00000331920.11|INDEL-10547-A-AA|4
DQRGGAVGGSWRTSK
>ENST00000668514.1|SNV-319922-G-A|1
GTQSGKSGRSR
>ENST00000537031.5|SNV-115996-C-G|3
TCWLQLAELR
>FUSION-ENST00000466801.5:5974-ENST00000322723.9:22819|5
KSCKSCSCESQER
>ENST00000497565.2|INDEL-11418-T-TC|9
TPSSTGQQCGFVSRVVLCSRQAR
>ENST00000532026.5|SNV-25903-C-T|4
ALTLQDLVDMASVHMK
>ENST00000447752.2|INDEL-154387-G-GC|8
MPHPAPGARSNASSRSNSTQLGAGR
>ENST00000287667.12|SNV-32913-T-C|3
NKSLEVEVLEDDMSAAEFR
>ENST00000469598.1|SNV-116676-G-T|5
SRSPSSPRTACSGWSSAAAATSWAR
>ENST00000231368.10|SNV-62643-G-A|3
ELSSYEDFLDAQFK
>ENST00000650303.1|SNV-1476-G-A|3
RRAAPAAPLR
>ENST00000479285.5|SNV-5276-A-G|1
TLRRLPSLP
>ENST00000381496.7|INDEL-217195-G-GTT|17
RLWPNTKSGR
>ENST00000556496.2|SNV-544645-G-A|8
QNAAGVKSSCSQMSAKQCDSYPCK
>ENST00000495706.1|SNV-2620-T-G|1
ISIGVSMFLLSSGPEPR
>ENST00000450525.7|SNV-31069-G-T|3
VTDLRMIGSCHASRFLHMK
>ENST00000581106.5|MNV-3569-CTG-C|2
EGAVRGLEALLADPQQKIETYL
>ENST00000492310.5|SNV-208012-G-T|6
MYLIDEFLSENFLDYKNRGVNGSHR
>ENST00000331920.11|INDEL-10547-A-AA|8
GGIKSSEPRDQR
>ENST00000373855.5|SNV-69167-C-A|5
LATAELTIAKDK
>ENST00000490468.5|SNV-22058-A-G|9
QSQRPFLR
>ENST00000522663.5|SNV-14146-T-A|6
WMEQNLERLMVKALVLIVDAK
>ENST00000282516.13|SNV-81451-T-A|3
EKSMQNRNVQSGMMMSQYK
>ENST00000373855.5|SNV-69167-C-A|4
LATAELTIAKDKLK
>ENST00000306999.7|SNV-36066-C-T|1
LDTLIKSLLKG
>FUSION-ENST00000537545.1:2640-ENST00000585994.1:51101|79
TYISIMKTSVFLFFSSYIR
>ENST00000402198.7|SNV-73277-G-T|4
GSLSPGGERACEGFPSAPQNPPQRK
>ENST00000511168.5|SNV-1301-A-G|5
KSTHIWLFVRGLR
>ENST00000492747.2|SNV-150909-C-T|3
LRVAEPIDELK
>ENST00000464728.5|SNV-4293-G-T|1
STVPPWWAP
>FUSION-ENST00000466801.5:5622-ENST00000322723.9:22077|14
MMRMTMTMR
>ENST00000259963.4|SNV-801-C-G|4
SPRETGR
>ENST00000532026.5|SNV-25903-C-T|2
ALTLQDLVDMASVHMKTK
>ENST00000263967.4|SNV-70190-G-A|3
DPLSEITKQEKDFLWSHR
>ENST00000310323.12|SNV-866977-A-T|1
EELGSNSPPQRNW
>ENST00000359240.7|SNV-146036-G-A|1
GMTPPGWLSYILPFGSQKHIIHIK
>FUSION-ENST00000466801.5:5622-ENST00000322723.9:22077|12
MRMTMTMR
>ENST00000241256.3|SNV-328-C-A|2
ELRTTTNLYLSSMAFSDLLIFL
>ENST00000261800.5|SNV-26639-C-A|1
VTCYITEGDPLGQFGISQVGDEWR
>ENST00000357864.6|MNV-2159-AG-A|2
TPTWNRDSLGAYFSAFPPPGFIV
>ENST00000402198.7|SNV-73277-G-T|3
ACEGFPSAPQNPPQR
>ENST00000555875.1|SNV-1821-G-T|2
MTDVLWKTLTRTTGPYFLALETK
>ENST00000512944.6|SNV-10494-A-C|2
EENIDRR
>FUSION-ENST00000537545.1:2640-ENST00000585994.1:51101|44
VTATCGR
>ENST00000373855.5|SNV-69167-C-A|1
LKSLHGTVMKINQER
>ENST00000566998.5|SNV-33274-G-A|9
GRADNIINSSGYR
>ENST00000529415.7|SNV-4534-C-G|1
VAYEIHC
>FUSION-ENST00000322723.9:22973-ENST00000468027.5:5557|7
RAAEDDEVGSGLRR
>ENST00000375445.7|SNV-15081-A-G|2
QQQQNVEDAVK
>ENST00000566525.5|MNV-794-GC-G|4
LEGRLCRQR
>ENST00000261381.7|SNV-332579-C-A|1
HIVDWCGCSPNDLKPQDFHR
>ENST00000562753.1|MNV-119798-AA-A|6
GPPINGSELTLPWPSQKR
>ENST00000471038.6|SNV-8754-G-A|6
TLMSSSCASPSTALTAWKTFLK
>ENST00000507638.1|SNV-81402-T-C|1
RPLPATLPQRNDS
>FUSION-ENST00000537545.1:2640-ENST00000585994.1:51101|54
MLLDFFPQSSQTTLSILSALGR
>ENST00000381496.7|INDEL-217195-G-GTT|7
GTPRAPPPPAR
>ENST00000389793.7|SNV-128054-C-T|1
NCGFSLLANQLYLHR
>ENST00000341460.6|SNV-738-C-T|3
ENRVLSVSPDQR
>ENST00000566525.5|MNV-794-GC-G|33
AGELGCR
>ENST00000489320.1|MNV-2159-AG-A|2
NMVPRGR
>ENST00000674501.1|SNV-284390-A-T|3
RWLLCDRGFR
>ENST00000319675.5|SNV-79-C-G|4
RPRLLEEGDKQK
>FUSION-ENST00000537545.1:2640-ENST00000585994.1:51101|141
MERTEILRYAADAGG
>ENST00000471038.6|SNV-8754-G-A|3
MSSSCASPSTALTAWKTFLKSGPQR
>FUSION-ENST00000537545.1:2640-ENST00000585994.1:51101|107
QERLEIFEESLFKK
>ENST00000473051.1|SNV-18572-G-T|3
CKMIISPTSGTTAGR
>FUSION-ENST00000537545.1:2618-ENST00000585994.1:44207|20
SNSSKSHGPGTGDIQGRGHR
>ENST00000404917.6|MNV-31593-TGCCGTCCTGTGGCA-T|1
GTQFLAA
>ENST00000409195.6|SNV-358636-C-A|1
KTEILKK
>ENST00000230449.9|SNV-160563-A-G|2
ITQVSMASLKELDQGLFENYIELK
>ENST00000570137.7|MNV-119798-AA-A|5
KGIQASPLQEVTGPPRR
>ENST00000359240.7|SNV-146036-G-A|3
ITGTTRGMTPPGWLSYILPFGSQK
>ENST00000460405.5|SNV-4897-T-G|6
MTWQMNLLLVMSSKTN
>ENST00000300650.9|SNV-48718-C-T|2
STPPTLETVCSKQEWETR
>ENST00000399132.6|SNV-413026-C-G|1
GDAGSSAAGIKGEPGESGRPGQK
>ENST00000238508.8|MNV-38061-TC-T|2
SCISLNK
>ENST00000317647.11|INDEL-56514-C-CA|4
HTRELLPEHSGAGEGK
>ENST00000319675.5|SNV-79-C-G|6
ESKRPRLLEEGDK
>ENST00000551911.5|SNV-3380-G-C|14
MFFDEVVKQNVAAFQR
>ENST00000230449.9|SNV-60151-A-G|4
NDKGDIIVTTKSGGGGTSTVSFK
>ENST00000437198.7|SNV-5582-C-G|1
AFNRSSPDVK
>ENST00000410009.5|SNV-2119-C-G|2
MRALQGSLENMSK
>FUSION-ENST00000322723.9:22973-ENST00000468027.5:5557|3
RRGVWHLGLPTCL
>ENST00000286398.11|INDEL-20523-G-GAATT|5
DTSATTALELISGWRTTLQCCSR
>ENST00000381496.7|INDEL-217195-G-GTT|1
TSWLRPT
>ENST00000294794.7|SNV-25619-G-A|1
HSTAVTSDLNAR
>ENST00000367723.8|SNV-36794-A-T|5
EKCQSMHASSNGGSHATK
>FUSION-ENST00000537545.1:2640-ENST00000585994.1:51101|129
DVGIRGMFLR
>ENST00000449833.6|SNV-767257-G-C|3
LAKPGEGLDSPMGAKSASLPPR
>ENST00000281172.10|SNV-260914-C-G|2
SELQEIMRR
>ENST00000409195.6|SNV-358636-C-A|3
AIECLEKATNKK
>FUSION-ENST00000537545.1:2640-ENST00000585994.1:51101|115
HQELAVVICEWDQGNR
>ENST00000380149.5|SNV-4086-C-A|3
TKTCVDQGDSSGNRYLPGFPMK
>ENST00000573295.5|SNV-10022-G-T|2
ELVAFPRLVGAGAAAGESCPDAPR
>ENST00000399132.6|SNV-413026-C-G|3
GDTGEKGDAGSSAAGIK
>ENST00000503716.5|SNV-524760-G-T|2
YDQSFLFVIFCKIQPWRSLWQTELL
>ENST00000458381.6|INDEL-56514-C-CA|13
LEKEDENYYQKK
>ENST00000342992.10|SNV-288372-C-G|2
DGHRPGWLPVSESVTRSTFK
>ENST00000503716.5|SNV-524760-G-T|3
YDQSFLFVIFCKIQPWR
>ENST00000475381.7|SNV-75142-G-A|1
LIPKVYFPEQIHDVVRATK
>ENST00000260818.11|SNV-35910-A-C|1
EPLEFEHYLNLRFGK
>ENST00000260045.8|SNV-28351-C-A|1
IDETYEQEQKHK
>ENST00000305242.10|SNV-11652-G-T|3
SFGQLSRLLLISKTGK
>ENST00000437198.7|SNV-5582-C-G|4
SFNFYVFPK
>ENST00000401392.5|SNV-259404-G-T|2
IDGSVSSSERIHLVNQFQKYPDTR
>FUSION-ENST00000537545.1:2640-ENST00000585994.1:51101|57
IEVVEHKS
>ENST00000553109.1|INDEL-47815-A-AAACA|2
TNPFGETEDESFPEAEVKTNR
>ENST00000454349.7|INDEL-221681-C-CA|4
NGWGEEVDQTKK
>FUSION-ENST00000537545.1:2640-ENST00000585994.1:51101|12
GDAAAAVAVAAARARFQK
>ENST00000529787.2|SNV-88060-G-T|1
FRRPTSIGSWTN
>ENST00000417172.5|SNV-203345-C-A|3
LEELRSR
>FUSION-ENST00000578649.1:1561-ENST00000430157.6:3173|46
MGFLFRESCGFGFVFSLPNTVLR
>ENST00000551911.5|SNV-3380-G-C|2
LLPFSVGQPPSLVQK
>ENST00000612661.2|INDEL-2639-T-TCGCC|6
KEALFLQEVFQAER
>ENST00000605286.5|SNV-8856-G-A|5
KDGSPWPTR
>ENST00000545653.5|SNV-69020-G-A|1
ISQDSMMKLKGMAAAGR
>ENST00000343439.9|INDEL-211541-A-AA|27
KTTSNNAAEEK
>ENST00000425818.2|SNV-50019-A-G|2
SAAMARSVSAWSTWMEVLWIK
>ENST00000308482.14|MNV-131201-GAGA-G|5
SERDDLREVVMLK
>ENST00000489320.1|MNV-2159-AG-A|10
HFRLGEWECGGAPEGAPGPGLR
>ENST00000424173.6|SNV-99621-C-G|2
EPHESRTNSDIVEALNK
>ENST00000637788.1|MNV-87062-CCTGATT-C|1
AVSATSWAS
>ENST00000480395.5|SNV-8682-G-T|6
MRVILYNEEQR
>ENST00000389793.7|SNV-128054-C-T|2
FLKNCGFSLLANQLYLHR
>ENST00000473051.1|SNV-18571-G-T|4
MLKMIISPTSGTTAGR
>ENST00000454349.7|INDEL-221681-C-CA|2
KQQLGKFCK
>ENST00000490635.1|SNV-37695-G-T|3
VKRSSTLSAQQMPI
>ENST00000560869.6|SNV-9934-C-A|1
EELMEDLHLHLVKEYIIQLSKGR
>ENST00000512944.6|SNV-10494-A-C|1
EENIDRRILDR
>FUSION-ENST00000578649.1:1561-ENST00000430157.6:3173|34
AVLFLTTTSRRSRPCTWSCV
>ENST00000303177.8|INDEL-61668-C-CA|1
AVAVSSRCHP
>ENST00000343439.9|INDEL-211541-A-AA|26
KTTSNNAAEEKR
>ENST00000265342.12|SNV-299881-G-T|1
EFYIAFQVVQLSLAPEDR
>ENST00000413644.6|SNV-13514-C-G|4
KSTFDAGSFIGGIVLVLEIR
>ENST00000511717.6|SNV-15229-G-A|1
LMGLTQPEHLQGIEYAKQTK
>ENST00000415861.2|SNV-13514-C-G|1
QAVSLEELSWSWVCRL
>ENST00000570137.7|MNV-119798-AA-A|6
KGIQASPLQEVTGPPR
>ENST00000359568.10|SNV-22058-A-G|1
QSQAVHGLELEALR
>ENST00000262442.9|SNV-41848-C-T|2
NMPTVAGGLCWAQELR
>ENST00000556496.2|SNV-544645-G-A|2
LRVSSPPVHR
>ENST00000262442.9|SNV-91182-G-A|4
HIEIQQMESTMASISK
>ENST00000527278.5|SNV-57679-G-T|5
RGYNGLNQCLTTTHSK
>FUSION-ENST00000537545.1:2618-ENST00000585994.1:44207|42
DTRTLHLSKR
>ENST00000471038.6|SNV-8754-G-A|5
MSSSCASPSTALTAWKTFLK
>ENST00000287907.3|SNV-1306-G-A|1
AVEVKDSAKQPQMVFTVR
>ENST00000494813.5|SNV-1050-G-C|10
MGRLWGMSCPK
>ENST00000437198.7|SNV-5582-C-G|7
YDYTDSKYITKSFNFYVFPK
>ENST00000544301.7|SNV-6492-G-T|4
FADLSEAANRNNDSLR
>ENST00000566525.5|MNV-794-GC-G|22
VVAAARTPRK
>ENST00000527278.5|SNV-57678-A-T|2
GYNGLNQCLTTTLSKIFQCDK
>ENST00000433861.6|INDEL-11418-T-TC|5
LREQGGAVLPPGPAPGR
>ENST00000381496.7|INDEL-217195-G-GTT|19
LSRRLWPNTK
>ENST00000511086.1|SNV-99621-C-G|6
MPAPTWTKCFSSTRSTR
>ENST00000424173.6|SNV-99621-C-G|1
EPHESRTNSDIVEALNKK
>ENST00000372591.1|SNV-20593-G-A|1
ARPLPGRPEPRHVQREPR
>ENST00000262056.13|SNV-21693-C-T|2
DGPCRDMDR
>FUSION-ENST00000537545.1:2640-ENST00000585994.1:51101|127
DVGIRGMFLRCSGQGQWQHPQ
>ENST00000651760.1|SNV-5582-C-G|2
KPSIDPHQMSNLFVR
>ENST00000362003.9|INDEL-55639-C-CA|2
FIAKKTQPFIL
>ENST00000276185.8|SNV-80143-A-G|3
CDMADDASDGKDELSCSIPMK
>ENST00000260818.11|SNV-35910-A-C|5
IRKEPLEFEHYLNLR
>ENST00000381496.7|INDEL-217195-G-GTT|24
RCLQGHEMSAIGQTSTR
>ENST00000567344.1|SNV-3879-G-T|6
LADHEKVSPGSGGSPAALSHWGSSR
>FUSION-ENST00000537545.1:2640-ENST00000585994.1:51101|116
WFVSSLYKHQELAVVICEWDQGNR
>ENST00000521959.5|INDEL-61668-C-CA|11
MLTTPPRTPIPRSR
>ENST00000286835.12|SNV-60460-G-T|2
ERYSRDR
>ENST00000511086.1|SNV-99621-C-G|2
STRSRMR
>ENST00000447419.6|INDEL-1312-G-GG|7
AQRGRPAGLTGTPGGPRPQPGR
>ENST00000308197.9|SNV-3380-G-C|4
SLLHSQLATMFFDEVVKQNVAAFQR
>ENST00000634499.1|SNV-544645-G-A|4
QLAEMQNAAGVKSSCSQMSAK
>ENST00000303177.8|INDEL-61668-C-CA|3
GQAEHCPGHRAVAVSSRCHP
>ENST00000230449.9|SNV-60151-A-G|1
SGGGGTSTVSFKLLKPEK
>ENST00000453190.7|SNV-105595-C-T|1
GVENSSYFVALDKLNPYTLYTFRIR
>FUSION-ENST00000537545.1:2640-ENST00000585994.1:51101|5
RAPGTGDIQGRGHR
>ENST00000380149.5|SNV-4086-C-A|5
FALTKTKTCVDQGDSSGNR
>ENST00000433861.6|INDEL-11418-T-TC|6
AAVRLREQGGAVLPPGPAPGR
>ENST00000272117.7|MNV-90646-CACG-C|3
YPWIQLAGPGSFK
>FUSION-ENST00000537545.1:2640-ENST00000585994.1:51101|14
GDAAAAVAVAAAR
>ENST00000564000.5|MNV-794-GC-G|2
CCEDAPEK
>ENST00000615384.1|SNV-2078-G-A|3
TARALSDRDAVR
>ENST00000320583.9|MNV-2159-AG-A|2
EAQETRQLR
>FUSION-ENST00000537545.1:2640-ENST00000585994.1:51101|136
LEVREFY
>ENST00000494573.6|SNV-4897-T-G|10
MKDLADELALGDVIEDK
>ENST00000452187.6|SNV-259404-G-T|2
EYIWLISFKSILTLAWLS
>ENST00000276616.3|SNV-40099-G-T|2
SMHMWSKR
>ENST00000430799.7|MNV-87062-CCTGATT-C|2
LSIQDNNVDLATPPFSR
>ENST00000264414.9|SNV-81598-C-T|4
GVKGLTEQEVEIILDKAMVLFR
>ENST00000403437.2|SNV-3042-G-A|1
EHYAAWMIYTYSGLFCVTVNPYK
>ENST00000507638.1|SNV-81402-T-C|5
LDVYRQVHSIIRRPLPATLPQR
>FUSION-ENST00000466801.5:5622-ENST00000322723.9:22077|6
KLWRLHQPK
>ENST00000473051.1|SNV-18572-G-T|1
CKMIISPTSGTTAGRR
>ENST00000377906.2|SNV-15229-G-A|1
ATAIVLLLALTLATMFSIEYAKQTK
>FUSION-ENST00000537545.1:2640-ENST00000585994.1:51101|86
MPVLFLMC
>ENST00000366933.5|SNV-150909-C-T|5
QCQGPFRDITEVLEQRYRPLEPMLR
>ENST00000356878.5|SNV-1416-C-A|1
ESVSAYELVVTER
>ENST00000612661.2|INDEL-2639-T-TCGCC|2
LLLQEEQEGGWRR
>ENST00000444498.5|SNV-5305-C-T|4
GTTVSPRTATSSVR
>ENST00000313654.13|MNV-155675-TA-T|9
SLEFITNCGKNSFSLTPRQPPDSVR
>ENST00000335730.6|SNV-90815-C-T|1
SAGSWAAFRSVCPVK
>ENST00000566525.5|MNV-794-GC-G|29
AAGGAGAASGLSPPPGPGALRRR
>FUSION-ENST00000537545.1:2640-ENST00000585994.1:51101|95
SFTSLPGNIEVIIIMSFTNYVNLKK
>ENST00000564000.5|MNV-794-GC-G|5
GRWSTCCRCCEDAPEK
>ENST00000532191.2|MNV-550-TCT-T|5
KAAARGLTLLFASGDSGAGCWSVWK
>ENST00000604104.1|INDEL-276-G-GT|1
NLPQFFLNVTTQFK
>ENST00000566525.5|MNV-794-GC-G|44
LGALELLQAAAGSGLAATR
>ENST00000264499.9|SNV-24982-C-T|1
DDASYSLILEVQTAIDNVLI
>ENST00000518235.5|SNV-14146-T-A|1
QVQKLNLLQGQVSELPLR
>ENST00000641585.1|MNV-2736-CGC-C|2
YLAISYPLRYTNMMTGLVCPPGHR
>ENST00000331251.3|SNV-1839-T-C|1
LIVAIDQYNTSSSLYFLTVMSADR
>ENST00000570137.7|MNV-119798-AA-A|3
GIQASPLQEVTGPPRR
>FUSION-ENST00000261778.2:86765-ENST00000608730.1:74|2
YPCISSAEFGEGRR
>ENST00000409195.6|SNV-358636-C-A|5
QPDAIPGDIEKAIECLEKATNK
>FUSION-ENST00000578649.1:1561-ENST00000430157.6:3173|42
MTNFVLSDLAL
>ENST00000494813.5|SNV-1050-G-C|7
GRLWGMSCPKWK
>ENST00000532191.2|MNV-550-TCT-T|2
TPVPPYLPCLQPLCHHSGR
>ENST00000268876.9|SNV-22308-A-G|3
WLCDMSIDTR
>ENST00000566525.5|MNV-794-GC-G|26
ERAAGGARVVAAAR
>ENST00000447752.2|INDEL-154387-G-GC|6
SNASSRSNSTQLGAGR
>ENST00000276616.3|SNV-40099-G-T|1
SMHMWSKRNLR
>ENST00000409837.5|SNV-3727-A-T|1
NAEEFVLTNIDMVQCDVCLLSNR
>ENST00000320583.9|MNV-2159-AG-A|11
EKYQPRK
>ENST00000540419.5|SNV-47096-G-A|1
IVSGVCMWKRTSASC
>ENST00000381496.7|INDEL-217195-G-GTT|10
MKAQCRGTPR
>ENST00000282516.13|SNV-81451-T-A|1
NVQSGMMMSQYK
>ENST00000508237.5|SNV-51051-C-G|1
YQVRSHMSIHIGHKQFMCQWCGK
>ENST00000508237.5|SNV-51051-C-G|4
FQYKYQVR
>ENST00000262442.9|SNV-91182-G-A|2
SASLFEVNVPDYKQLR
>ENST00000420141.2|SNV-32008-G-T|4
MLSTRMYALQK
>FUSION-ENST00000537545.1:2640-ENST00000585994.1:51101|117
WFVSSLYK
>ENST00000669375.1|SNV-47477-C-T|5
GVLTICFVCLAYSIPGR
>ENST00000489320.1|MNV-2159-AG-A|1
NMVPRGRNER
>ENST00000555875.1|SNV-1821-G-T|1
TDVLWKTLTRTTGPYFLALETK
>FUSION-ENST00000537545.1:2640-ENST00000585994.1:51101|50
DTRSSLNPQILALAQSV
>ENST00000439485.6|SNV-22114-G-C|1
LFTAIAVLFPSVILVSLPWVR
>ENST00000637788.1|MNV-87062-CCTGATT-C|10
TRCAGRWLWYCWPTWLR
>ENST00000449833.6|SNV-767257-G-C|1
SASLPPRSPEIMSTISGTR
>FUSION-ENST00000256689.10:1596-ENST00000468027.5:1653|3
ASSAAADSGSFIAR
>FUSION-ENST00000461347.5:22973-ENST00000468027.5:5557|7
MRKLSQLR
>ENST00000420141.2|SNV-32008-G-T|2
MLSTRMYALQKSGC
>ENST00000392825.8|SNV-370244-G-T|2
SPHYLLSDVILVDDASER
>ENST00000668514.1|SNV-319922-G-A|3
EFTTPPARGTQSGKSGR
>ENST00000442181.5|SNV-3727-A-T|2
NRNAEEFVLTNIDMVQCDVCLLSNR
>ENST00000549335.5|SNV-60922-C-A|2
ASTGHALDCFEVCRTVCESR
>ENST00000449260.6|SNV-11609-G-T|1
NQDWLCVSRQLRTK
>ENST00000259963.4|SNV-801-C-G|3
SPRETGRQAGR
>ENST00000537296.5|SNV-4897-T-G|8
MSFRTWQMNLLLVMSSKTN
>ENST00000361924.6|MNV-82256-TGAA-T|5
LKTTDEFQSLK
>ENST00000394684.8|SNV-71175-A-G|5
KYPDYIQVAMPTESR
>ENST00000604104.1|INDEL-276-G-GT|3
RRPTTKNLPQFFLNVTTQFK
>ENST00000410075.5|SNV-72876-C-T|3
YLDEQLTPENMPLILR
>ENST00000409195.6|SNV-358636-C-A|2
ATNKKTEILK
>ENST00000488141.5|SNV-23997-T-C|2
MPAPQPAPRPPQ
>FUSION-ENST00000537545.1:2640-ENST00000585994.1:51101|80
TYISIMK
>ENST00000295759.12|SNV-5873-C-T|2
SVSAVIK
>ENST00000238508.8|MNV-38061-TC-T|7
HNKTNTILFYGRLCSPK
>FUSION-ENST00000537545.1:2640-ENST00000585994.1:51101|69
DSKPWAQTFPKSYGFPLVNNKNFDS
>ENST00000325885.6|SNV-58045-G-T|1
AIEVVVNSYEHIRWNTKWR
>ENST00000449260.6|SNV-11609-G-T|5
VPRNQDWLCVSR
>ENST00000367723.8|SNV-36794-A-T|1
CQSMHASSNGGSHATKKVQK
>ENST00000637788.1|MNV-87062-CCTGATT-C|16
TTMWTWPHPPSAAWR
>ENST00000419189.1|SNV-15081-A-G|1
CGGCSERDAKASGPLY
>ENST00000551911.5|SNV-3380-G-C|4
MLLPFSVGQPPSLVQK
>ENST00000569482.5|SNV-7438-C-T|2
TVVNNRDK
>ENST00000573295.5|SNV-10022-G-T|4
ELVAFPR
>ENST00000614258.1|SNV-383-G-T|5
VASKGRWDLLEVNLQNGILFVNSR
>ENST00000469598.1|SNV-116676-G-T|2
TACSGWSSAAAATSWARASLQR
>ENST00000367723.8|SNV-36794-A-T|4
EKCQSMHASSNGGSHATKK
>ENST00000548425.1|INDEL-47815-A-AAACA|2
MAVKTNRQHY
>ENST00000379153.4|SNV-718-C-G|2
SRGLQLLLLSCAYSLAPATAEVK
>ENST00000545653.5|SNV-69020-G-A|4
GDKISQDSMMKLK
>ENST00000511086.1|SNV-99621-C-G|8
EPHESRTNSDIVEVR
>ENST00000473051.1|SNV-18572-G-T|5
QSSGMCKMIISPTSGTTAGRR
>ENST00000299314.12|SNV-73654-G-C|4
YRFQIMGEEEIAFK
>ENST00000273261.7|SNV-120951-C-T|1
ACDASPESTPLTG
>ENST00000231368.10|SNV-62643-G-A|1
ELSSYEDFLDAQFKTMKK
>ENST00000252713.9|MNV-2159-AG-A|2
DSLGMERPEKR
>ENST00000378183.8|SNV-16664-T-C|3
KNEILSDSETMKLAVMQAYDPEINK
>ENST00000521299.5|SNV-14146-T-A|1
QVQKLNLLQGQVSELPLRK
>ENST00000450525.7|SNV-31069-G-T|4
VTDLRMIGSCHASR
>ENST00000327442.6|SNV-4352-C-T|1
NIMSFCPDTPSEKTAK
>ENST00000614960.4|SNV-67225-A-T|1
VEHQQSKSSGIDGSKNK
>ENST00000668514.1|SNV-319922-G-A|5
KEFTTPPARGTQSGK
>ENST00000424728.6|SNV-22265-C-G|4
KNSASVVYEADVQDNGINQK
>ENST00000433861.6|INDEL-11418-T-TC|4
LREQGGAVLPPGPAPGRK
>FUSION-ENST00000537545.1:2640-ENST00000585994.1:51101|135
MWGSGECSSGAQVR
>ENST00000394152.7|SNV-3043-A-G|3
ALAAMVEDLTERALEAEAVPCHR
>ENST00000313654.13|MNV-155675-TA-T|4
IPPGPWWPFTTR
>ENST00000573295.5|SNV-10022-G-T|6
DSLFAGMELVAFPR
>ENST00000564000.5|MNV-794-GC-G|10
CGCRCPTSARAR
>ENST00000343439.9|INDEL-211541-A-AA|3
KEEAANAKLLEA
>ENST00000458381.6|INDEL-56514-C-CA|1
SLGKVCE
>ENST00000381496.7|INDEL-217195-G-GTT|4
RAGAAGLPTGWRTSWLRPT
>ENST00000543711.5|SNV-75142-G-A|4
MAEELNAVIVSIEYRLIPK
>ENST00000373207.2|SNV-79706-C-T|3
RCNQHSCSQPVWVTEEWGACSR
>ENST00000566525.5|MNV-794-GC-G|31
AAGGAGAASGLSPPPGPGALR
>ENST00000299608.7|SNV-27392-A-G|3
ERFRNYLAMDGFLLYELGDTGK
>FUSION-ENST00000537545.1:2640-ENST00000585994.1:51101|118
MWFVSSLYKHQELAVVICEWDQGNR
>ENST00000335730.6|SNV-90815-C-T|8
MTALACMSAGSWAAFR
>ENST00000303177.8|INDEL-61668-C-CA|8
CIPASLDAYYSSQDPNSK
>ENST00000458470.5|SNV-185290-C-G|5
EFRQSQSPRFR
>ENST00000489320.1|MNV-2159-AG-A|11
KHFRLGEWECGGAPEGAPGPGLR
>ENST00000567344.1|SNV-3879-G-T|5
SHLEAVEVLRL
>ENST00000473051.1|SNV-18571-G-T|3
LKMIISPTSGTTAGR
>ENST00000264963.8|SNV-5570-T-G|1
DWELQGHFKIHGQGKK
>ENST00000238508.8|MNV-38061-TC-T|1
SCISLNKQDHLTV
>ENST00000521959.5|INDEL-61668-C-CA|12
LTTPPRTPIPR
>FUSION-ENST00000466801.5:5974-ENST00000322723.9:22819|4
SCKSCSCESQER
>ENST00000637788.1|MNV-87062-CCTGATT-C|9
CAGRWLWYCWPTWLR
>ENST00000527278.5|SNV-57678-A-T|6
VHKRGYNGLNQCLTTTLSK
>FUSION-ENST00000466801.5:5622-ENST00000322723.9:22077|10
RMTMTMR
>ENST00000489320.1|MNV-2159-AG-A|13
DSLGVRQR
>ENST00000605286.5|SNV-8856-G-A|2
DGSPWPTRK
>ENST00000425818.2|SNV-50019-A-G|9
MSATLRTSWASMVRSAAMAR
>ENST00000484291.5|SNV-55-C-T|2
MLEVPGPSDGCELSNPSASR
>ENST00000637788.1|MNV-87062-CCTGATT-C|3
GTAWQLVPLQCRRAVSATSWAS
>ENST00000320583.9|MNV-2159-AG-A|6
DSLGLHLFLRCLLFPVREAQETR
>ENST00000238508.8|MNV-38061-TC-T|5
TNTILFYGRLCSPKSCISLNK
>ENST00000612661.2|INDEL-2639-T-TCGCC|9
GHALAQQRDPEK
>ENST00000410059.6|SNV-866977-A-T|2
TIKELGSNSPPQRNW
>FUSION-ENST00000487510.1:12014-ENST00000531552.1:84185|3
TFEISWVEIKNLNLKSLK
>ENST00000445281.5|SNV-19633-G-A|2
LLLLDELVSLENDVIKTK
>ENST00000458470.5|SNV-185290-C-G|4
QSQSPRFR
>ENST00000320583.9|MNV-2159-AG-A|4
CLLFPVREAQETR
>FUSION-ENST00000537545.1:2618-ENST00000585994.1:44207|16
SHGPGTGDIQGRGHR
>ENST00000566525.5|MNV-794-GC-G|39
CCSSPASGACRCGCR
>ENST00000634499.1|SNV-544645-G-A|5
NIRQLAEMQNAAGVKSSCSQMSAK
>ENST00000296358.4|SNV-367-C-A|1
SAHRRLFR
>ENST00000410075.5|SNV-72876-C-T|2
YLDEQLTPENMPLILRDIR
>FUSION-ENST00000466801.5:5622-ENST00000322723.9:22077|13
MMRMTMTMRK
>ENST00000506307.5|SNV-170761-A-C|1
VGSPHRRITR
>FUSION-ENST00000537545.1:2640-ENST00000585994.1:51101|133
MWGSGECSSGAQVRDSGNILNS
>FUSION-ENST00000537545.1:2640-ENST00000585994.1:51101|126
GMFLRCSGQGQWQHPQ
>FUSION-ENST00000487510.1:12014-ENST00000531552.1:84185|4
TFEISWVEIKNLNLK
>ENST00000417172.5|SNV-203345-C-A|4
RLEELRSR
>ENST00000381496.7|SNV-217195-G-T|1
LSSGSRDERYR
>ENST00000494573.6|SNV-4897-T-G|2
MNLLLVMSSKTN
>ENST00000494573.6|SNV-4897-T-G|11
ACAISILMKDLADELALGDVIEDK
>FUSION-ENST00000537545.1:2640-ENST00000585994.1:51101|48
MRVTATCGR
>ENST00000566525.5|MNV-794-GC-G|19
KNGGSGLWRR
>ENST00000340645.9|SNV-57931-G-T|2
DQLIQEAAADNNKLK
>ENST00000473051.1|SNV-18571-G-T|2
MLKMIISPTSGTTAGRR
>ENST00000537031.5|SNV-115996-C-G|2
TCWLQLAELRK
>ENST00000377906.2|SNV-15229-G-A|4
MRATAIVLLLALTLATMFSIEYAK
>ENST00000555875.1|SNV-1821-G-T|4
MTDVLWKTLTR
>ENST00000494813.5|SNV-1050-G-C|11
TRMGRLWGMSCPK
>ENST00000264414.9|SNV-81598-C-T|2
GLTEQEVEIILDKAMVLFR
>ENST00000602986.5|SNV-36096-A-G|5
IDVSELNKIYLNYVNLK
>ENST00000493277.5|MNV-2159-AG-A|5
DSLGDFQFPSLMGSPSWNRIYR
>ENST00000381496.7|SNV-217195-G-T|3
RLSSGSRDER
>ENST00000461845.1|SNV-44-C-A|1
ESYFDEHDCEPSDPEQETR
>ENST00000331920.11|INDEL-10547-A-AA|10
QVLGCGPPHIWGLRGGIKSSEPR
>ENST00000575922.5|SNV-364-C-A|2
TLPQQPQPPPGGERPPAPCQQTR
>ENST00000466781.5|SNV-19166-G-C|11
MAWTTPDPTSPDEACPHGR
>ENST00000479285.5|SNV-5276-A-G|2
CLRTLRR
>ENST00000645285.1|MNV-3404-TCT-T|2
QFPGILVEDLPLCHHSGR
>FUSION-ENST00000536769.1:3873-ENST00000494756.1:1460|2
AKIQDKEGK
>ENST00000645291.2|MNV-87191-TT-T|2
RFTYSQDYLSAMVEPLD
>ENST00000263967.4|SNV-70190-G-A|2
QEKDFLWSHR
>ENST00000369303.9|MNV-172731-CC-C|2
FEQIVGILDKMIRNQIV
>ENST00000519318.5|SNV-14146-T-A|7
MVKALVLIVDAK
>FUSION-ENST00000537545.1:2640-ENST00000585994.1:51101|104
KIIFFALVLSPLVDSLLSLR
>ENST00000343439.9|INDEL-211541-A-AA|1
EEAANAKLLEA
>ENST00000548156.1|SNV-382517-C-A|1
HQYAAMENWGLSIFVEQR
>ENST00000566525.5|MNV-794-GC-G|36
CGCRCGAGPGRAGELGCR
>ENST00000643342.1|MNV-3404-TCT-T|2
LLTISVVVASAMCSHGLHTRR
>ENST00000490635.1|SNV-37695-G-T|1
SSTLSAQQMPI
>ENST00000344592.9|SNV-21271-C-T|5
FLRTCYGGSFLVHESFLYKWEK
>ENST00000489320.1|MNV-2159-AG-A|8
LGEWECGGAPEGAPGPGLR
>ENST00000231368.10|SNV-62643-G-A|5
IFKELSSYEDFLDAQFK
>ENST00000381496.7|INDEL-217195-G-GTT|9
AQCRGTPR
>FUSION-ENST00000537545.1:2640-ENST00000585994.1:51101|63
YFKSDWVLKK
>ENST00000373855.5|SNV-69167-C-A|3
DKLKSLHGTVMK
>ENST00000527278.5|SNV-57679-G-T|4
RGYNGLNQCLTTTHSKIFQCDK
>ENST00000294794.7|SNV-25619-G-A|3
RPAATRQRHSTAVTSDLNAR
>ENST00000370435.5|INDEL-12978-C-CA|7
TAEDKKSGTK
>ENST00000300650.9|SNV-48718-C-T|1
STPPTLETVCSKQEWETRLNGVR
>ENST00000514998.1|SNV-299881-G-T|2
FDDYNSDSSLTLREFYIAFQESW
>ENST00000643342.1|MNV-3404-TCT-T|5
TPVPPYLPCLQWEAHPSR
>ENST00000484298.5|SNV-66601-G-C|1
TEKPSVISQQELPDSHLTEEALK
>ENST00000263967.4|SNV-70190-G-A|6
AISTRDPLSEITKQEK
>ENST00000484747.5|SNV-3044-G-A|3
ETLEALSSLGFSVRQPEMAPQSEPR
>ENST00000313654.13|MNV-155675-TA-T|10
SLEFITNCGKNSFSLTPR
>ENST00000566998.5|SNV-33274-G-A|1
GISSLWDGQIISLTPAGTGLDPRR
>ENST00000551911.5|SNV-3380-G-C|12
MFFDEVVKQNVAAFQRR
>ENST00000457545.7|INDEL-28669-C-CGTG|1
AFDVFKEFSHLEDFPFDAEY
>FUSION-ENST00000461347.5:22973-ENST00000468027.5:5557|6
KLSQLRASGQLK
>ENST00000447419.6|INDEL-1312-G-GG|1
AGPGPNPNPA
>FUSION-ENST00000537545.1:2640-ENST00000585994.1:51101|98
RCTIVFLDFNLK
>ENST00000444498.5|SNV-5305-C-T|2
TATSSVR
>ENST00000264963.8|SNV-5570-T-G|3
DWELQGHFK
>ENST00000439485.6|SNV-22114-G-C|2
KLFTAIAVLFPSVILVSLPWVR
>ENST00000475031.5|SNV-65050-G-T|2
HQKIVFLRNIL
>ENST00000616727.4|SNV-37371-G-T|1
SDDKFVNVTIVTILAETTSDNEK
>ENST00000564000.5|MNV-794-GC-G|6
GRWSTCCR
>ENST00000460405.5|SNV-4897-T-G|10
VLGLQMTWQMNLLLVMSSK
>ENST00000624712.1|SNV-6564-C-A|6
FTSRRSQRPLDATR
>ENST00000287907.3|SNV-1306-G-A|4
TNSVSPISKAVEVK
>ENST00000381496.7|INDEL-217195-G-GTT|22
CLQGHEMSAIGQTSTR
>ENST00000454349.7|INDEL-221681-C-CA|1
QQLGKFCK
>ENST00000566525.5|MNV-794-GC-G|14
QDRAGGPQVRPPPGR
>ENST00000310323.12|SNV-866977-A-T|2
GEGGREELGSNSPPQRNW
>FUSION-ENST00000537545.1:2618-ENST00000585994.1:44207|30
IQRNQSR
>FUSION-ENST00000537545.1:2640-ENST00000585994.1:51101|28
GAASGLGQRGCAR
>ENST00000315872.11|SNV-146221-A-T|2
QVADGQMK
>ENST00000493763.7|SNV-6364-C-G|6
MLRIVEPYVTWGFR
>ENST00000458381.6|INDEL-56514-C-CA|11
EDENYYQKKHGGLFYQTEMGK
>ENST00000472052.1|SNV-15398-G-A|1
GIGPIPTIKQAVTK
>ENST00000545747.1|SNV-115996-C-G|8
LGVLQPQDLLAAAGRVAQGR
>ENST00000447752.2|INDEL-154387-G-GC|3
SNSTQLGAGRGLPGMTLQIRD
>ENST00000489320.1|MNV-2159-AG-A|14
TPTWNRDSLGVRQR
>ENST00000422422.5|MNV-2159-AG-A|7
QLPWCILLR
>ENST00000231198.12|SNV-3228-A-C|1
DYFEAQPLLYPPGFDGR
>ENST00000369144.8|SNV-11312-C-G|3
SGNALFHASRLHRLYHLSR
>ENST00000373109.7|SNV-21960-A-G|1
DSIGWVFSK
>ENST00000494813.5|SNV-1050-G-C|12
IVGYVLPK
>ENST00000566525.5|MNV-794-GC-G|34
CGAGPGRAGELGCR
>ENST00000369303.9|MNV-172731-CC-C|1
MIRNQIV
>ENST00000506307.5|SNV-170761-A-C|2
VGSPHRR
>ENST00000624712.1|SNV-6564-C-A|2
SQRPLDATRNR
>ENST00000605286.5|SNV-8856-G-A|3
DGSPWPTR
>ENST00000473074.1|SNV-4755-G-A|2
STQKTFLKSGPQR
>ENST00000485064.1|SNV-123-C-G|2
GAQAERLAIR
>FUSION-ENST00000537545.1:2640-ENST00000585994.1:51101|2
APGTGDIQGRGHRVLSGR
>ENST00000331920.11|INDEL-10547-A-AA|1
GGAVGGSWRTSKS
>ENST00000419189.1|SNV-15081-A-G|3
CGGCSER
>FUSION-ENST00000578649.1:1561-ENST00000430157.6:3173|38
AVLFLTTTSR
>ENST00000444498.5|SNV-5305-C-T|1
TATSSVRTCCGTK
>ENST00000402198.7|SNV-73277-G-T|2
ACEGFPSAPQNPPQRK
>ENST00000549233.2|SNV-11609-G-T|6
EFPQTVKVPRNQDWLCVSR
>ENST00000562477.1|SNV-820-T-C|5
RGRGPAAR
>FUSION-ENST00000466801.5:5622-ENST00000322723.9:22077|1
KLQKLFL
>ENST00000382751.4|SNV-68426-G-C|3
FQEQSQLLYLLHVVR
>ENST00000522663.5|SNV-14146-T-A|3
ALVLIVDAK
>ENST00000555875.1|SNV-1821-G-T|5
MTDVLWK
>ENST00000260818.11|SNV-35910-A-C|3
KEPLEFEHYLNLRFGK
>ENST00000567344.1|SNV-3879-G-T|4
VSPGSGGSPAALSHWGSSR
>ENST00000464728.5|SNV-4293-G-T|3
MRSTVPPWWAP
>ENST00000674259.1|SNV-284390-A-T|8
VIFAGKELRNDWTVQMFYTFSEK
>ENST00000366933.5|SNV-150909-C-T|3
YRPLEPMLR
>ENST00000264963.8|SNV-5570-T-G|5
VPCFLRDWELQGHFK
>ENST00000522663.5|SNV-14146-T-A|2
ALVLIVDAKSK
>ENST00000262442.9|SNV-41848-C-T|1
NMPTVAGGLCWAQELRQR
>ENST00000466948.1|SNV-3043-A-G|3
VEDLTERALEAEAVPCHR
>ENST00000527278.5|SNV-57678-A-T|1
GYNGLNQCLTTTLSKIFQCDKYVK
>ENST00000281172.10|SNV-260914-C-G|7
VYSQITVQKAALEDSSGR
>ENST00000480896.5|SNV-22058-A-G|3
RLACVRVRPCMALSWR
>FUSION-ENST00000461347.5:22973-ENST00000468027.5:5557|2
ASGQLKMMRWVLA
>ENST00000674501.1|SNV-284390-A-T|6
MRQGVPADQLRVIFAGK
>ENST00000469598.1|SNV-116676-G-T|3
TACSGWSSAAAATSWAR
>ENST00000473051.1|SNV-18572-G-T|10
MWETLSPKSTQAPASKQSSGMCK
>ENST00000671877.1|SNV-462257-C-A|3
MTGQIKSTKPKR
>ENST00000417172.5|SNV-203345-C-A|2
LEELRSRR
>ENST00000260302.8|SNV-270-A-G|3
SYYHPTDLAGILK
>ENST00000566525.5|MNV-794-GC-G|23
VVAAARTPR
>ENST00000392825.8|SNV-370244-G-T|1
SPHYLLSDVILVDDASERDFLK
>FUSION-ENST00000466801.5:5974-ENST00000322723.9:22819|2
SCSCESQER
>ENST00000277165.11|SNV-91630-A-C|4
SPQTPELVEALAFREWPCPNLKR
>ENST00000505998.5|SNV-81451-T-A|3
ACRTEMYK
>ENST00000357864.6|MNV-2159-AG-A|1
DSLGAYFSAFPPPGFIV
>FUSION-ENST00000578649.1:1561-ENST00000430157.6:3173|37
MAVLFLTTTSRR
>ENST00000518235.5|SNV-14146-T-A|3
QSFLQAYGEGSGADCRRQVQK
>ENST00000475031.5|SNV-65050-G-T|4
HQKIVFLR
>ENST00000565950.1|SNV-97796-A-G|1
DLPGTTVTAVMRMMQRQQEMHR
>ENST00000573295.5|SNV-10022-G-T|5
MELVAFPR
>ENST00000437198.7|SNV-5582-C-G|6
YITKSFNFYVFPK
>ENST00000424173.6|SNV-99621-C-G|3
YTEYKEPHESRTNSDIVEALNK
>ENST00000342694.6|SNV-726-C-G|2
TGPSAPKLGEFVVTLQGHFNWTAR
>ENST00000284548.16|SNV-5499-C-A|5
ESATFLCEVPQPSTEAAWFKEEK
>ENST00000327442.6|SNV-4352-C-T|3
RNIMSFCPDTPSEKTAK
>ENST00000287667.12|SNV-32913-T-C|2
SLEVEVLEDDMSAAEFR
>FUSION-ENST00000537545.1:2640-ENST00000585994.1:51101|66
MYFKSDWVLK
>ENST00000261448.5|SNV-50894-G-T|1
LRPEEMFETWEDYLNGIHIVAFAEK
>ENST00000522663.5|SNV-14146-T-A|5
LMVKALVLIVDAK
>ENST00000230449.9|SNV-60151-A-G|2
SGGGGTSTVSFK
>FUSION-ENST00000466801.5:5622-ENST00000322723.9:22077|11
MRMTMTMRK
>ENST00000557649.5|SNV-8157-G-A|3
TSRHVWFREPPAVTVHYIADK
>ENST00000425818.2|SNV-50019-A-G|7
TSWASMVRSAAMAR
>ENST00000545653.5|SNV-69020-G-A|3
ISQDSMMK
>ENST00000461845.1|SNV-44-C-A|2
MESYFDEHDCEPSDPEQETR
>ENST00000302079.10|SNV-433894-C-G|1
ESIHMYYQNHIMNLCR
>ENST00000373656.4|SNV-12707-C-A|4
KHLKQLNGK
>ENST00000469772.5|INDEL-28150-C-CA|5
KRCTHTFGK
>ENST00000403963.5|SNV-636161-G-A|5
HGGSNLWR
>ENST00000507638.1|SNV-81402-T-C|3
QVHSIIRRPLPATLPQRNDS
>ENST00000457545.7|INDEL-28669-C-CGTG|3
NWRAFDVFK
>ENST00000287907.3|SNV-1306-G-A|5
TNSVSPISK
>ENST00000264414.9|SNV-81598-C-T|1
GLTEQEVEIILDKAMVLFRFMQEK
>ENST00000548733.1|SNV-34270-G-A|3
LEMYSSSTTCSPVLWR
>ENST00000447419.6|INDEL-1312-G-GG|5
QAGCSGGAAAR
>ENST00000299608.7|SNV-27392-A-G|1
NYLAMDGFLLYELGDTGK
>ENST00000320583.9|MNV-2159-AG-A|1
EAQETRQLRS
>FUSION-ENST00000537545.1:2640-ENST00000585994.1:51101|31
AVRGAASGLGQR
>ENST00000522663.5|SNV-14146-T-A|1
ALVLIVDAKSKS
>ENST00000532191.2|MNV-550-TCT-T|4
AAARGLTLLFASGDSGAGCWSVWK
>ENST00000566525.5|MNV-794-GC-G|40
CCSSPASGACR
>ENST00000393147.6|SNV-866977-A-T|1
ASQAQPADQELGSNSPPQRNW
>FUSION-ENST00000537545.1:2640-ENST00000585994.1:51101|29
GAASGLGQR
>ENST00000564113.6|SNV-5582-C-G|9
FSRKPSIDPHQMSNLFVRAPALTF
>ENST00000473051.1|SNV-18571-G-T|8
STQAPASKQSSGMLK
>ENST00000381496.7|INDEL-217195-G-GTT|13
WTPTPLQIPLLAQK
>ENST00000284548.16|SNV-5499-C-A|2
RLWASAK
>ENST00000565365.1|SNV-820-T-C|3
LVISSLPR
>FUSION-ENST00000578649.1:1561-ENST00000430157.6:3173|49
MGEVKVEASWGWVGR
>ENST00000286835.12|SNV-60460-G-T|1
YSRDRESR
>ENST00000381496.7|INDEL-217195-G-GTT|11
WTPTPLQIPLLAQKMKAQCR
>ENST00000469772.5|INDEL-28150-C-CA|1
CTHTFGKV
>ENST00000511086.1|SNV-99621-C-G|4
CFSSTRSTR
>ENST00000484747.5|SNV-3044-G-A|6
MRETLEALSSLGFSVR
>ENST00000284548.16|SNV-5499-C-A|4
ESATFLCEVPQPSTEAAWFKEEKR
>ENST00000303177.8|INDEL-61668-C-CA|10
HKRCIPASLDAYYSSQDPNSK
>ENST00000254508.7|SNV-32008-G-T|5
LKARIQDAVYK
>ENST00000650592.1|SNV-53734-G-T|2
CFSALPSYIRSTVHSSR
>ENST00000566998.5|SNV-33274-G-A|4
MGISSLWDGQIISLTPAGTGLDPR
>ENST00000564000.5|MNV-794-GC-G|1
CCEDAPEKR
>ENST00000567344.1|SNV-3879-G-T|2
TSPRCACTGTCSPACDSSW
>ENST00000506307.5|SNV-170761-A-C|5
QVQRISCFQSTVKVGSPHR
>ENST00000305242.10|SNV-11652-G-T|1
LLLISKTGKLK
>ENST00000262209.5|SNV-3797-C-G|2
RCDDMDSFFLHYAAAEGQIELMEK
>ENST00000372591.1|SNV-20593-G-A|4
RARPLPGRPEPRHVQR
>ENST00000521959.5|INDEL-61668-C-CA|10
LTTPPRTPIPRSR
>ENST00000305242.10|SNV-11644-T-G|1
SFGQLSRL
>ENST00000455905.1|MNV-1870-AG-A|1
LGPLQFSVLWPYYVLGFGIFLFIVA
>ENST00000566021.1|SNV-5582-C-G|10
KPSIDPHQMSNLFVRNSIFK
>ENST00000403963.5|SNV-636161-G-A|1
HGGSNLWRESKK
>ENST00000649046.1|SNV-142059-A-G|2
KTLIANDGTALGVGFPIGVTVDPAR
>ENST00000281172.10|SNV-260914-C-G|3
SELQEIMR
>ENST00000537296.5|SNV-4897-T-G|5
TWQMNLLLVMSSKTN
>ENST00000341460.6|SNV-738-C-T|1
VLSVSPDQRITLTDLFENAYGSSMK
>ENST00000474879.7|SNV-4299-G-A|1
DSGAASEQATAAPNPCSSSSRTTQR
>ENST00000300036.6|SNV-109319-C-A|2
ALELEPNLYRIGQSK
>ENST00000399766.7|SNV-58395-G-T|1
LKEDQIRELELK
>FUSION-ENST00000537545.1:2640-ENST00000585994.1:51101|72
GKDSKPWAQTFPKSYGFPLVNNK
>ENST00000410059.6|SNV-866977-A-T|1
ELGSNSPPQRNW
>ENST00000286827.7|MNV-424009-GG-G|5
NQSWQHSSSKLLWSLCIKMVPNR
>FUSION-ENST00000461347.5:22973-ENST00000468027.5:5557|1
MMRWVLA
>ENST00000624712.1|SNV-6564-C-A|5
RSQRPLDATR
>ENST00000248901.11|SNV-31457-G-A|2
VPFYDLVSTQKK
>ENST00000643342.1|MNV-3404-TCT-T|1
LLTISVVVASAMCSHGLHTRRK
>ENST00000422422.5|MNV-2159-AG-A|8
DSLGWEAGISQAVVLLGSISGVCR
>ENST00000287907.3|SNV-1306-G-A|7
KTNSVSPISK
>ENST00000402198.7|SNV-73277-G-T|1
ACEGFPSAPQNPPQRKK
>ENST00000527278.5|SNV-57678-A-T|5
RGYNGLNQCLTTTLSK
>ENST00000504921.7|SNV-99621-C-G|7
LFQYASTDMDKVLLKYTEYK
>ENST00000313654.13|MNV-155675-TA-T|11
SMDKSLEFITNCGKNSFSLTPR
>ENST00000409198.5|SNV-83755-G-C|3
WKTNFSSPVDMLGVVLAKK
>ENST00000519318.5|SNV-14146-T-A|5
MVKALVLIVDAKSK
>ENST00000399766.7|SNV-58395-G-T|5
KLTMDMKLK
>FUSION-ENST00000537545.1:2640-ENST00000585994.1:51101|58
IEVVEHK
>ENST00000286398.11|INDEL-20523-G-GAATT|4
DTSATTALELISGWRTTLQCCSRHR
>ENST00000490468.5|SNV-22058-A-G|11
EDEAGLRQSQRPFLR
>ENST00000491313.5|SNV-59848-G-T|2
WGRAPQLPGSQGGPTSPGHSAR
>ENST00000381496.7|INDEL-217195-G-GTT|25
RRCLQGHEMSAIGQTSTR
>ENST00000492310.5|SNV-208012-G-T|1
SSCPKTFWTIKTVESMVLIGAR
>ENST00000645285.1|MNV-3404-TCT-T|3
SLVWDTAPIVPFR
>ENST00000539068.5|SNV-148377-G-T|4
GTVYFKGGKYIQAVIQYGK
>ENST00000413644.6|SNV-13514-C-G|1
STFDAGSFIGGIVLVLEIRCHTR
>ENST00000265361.8|MNV-173340-AA-A|3
AYRMQLK
>ENST00000399766.7|SNV-58395-G-T|3
LTMDMKLKEDQIR
>ENST00000493763.7|SNV-6364-C-G|5
MLRIVEPYVTWGFRNLK
>ENST00000296358.4|SNV-367-C-A|2
SDLLCFLTALMLLQLLWMLWYVGRR
>ENST00000327475.11|SNV-110869-A-T|2
LALSFEAKAWK
>ENST00000564785.5|SNV-7438-C-T|5
QGSVEEVLKTVVNNR
>ENST00000529415.7|SNV-4534-C-G|2
VPPRVAYEIHC
>ENST00000392783.7|INDEL-211541-A-AA|1
TTSNNGC
>ENST00000257626.12|SNV-41283-C-A|1
CIQFYADESYNLMFEVPLDISLSN
>ENST00000379198.5|SNV-904-G-T|1
QSLEDML
>ENST00000308482.14|MNV-131201-GAGA-G|3
DDLREVVMLKEELK
>ENST00000469598.1|SNV-116676-G-T|1
TACSGWSSAAAATSWARASLQRTK
>ENST00000420141.2|SNV-32008-G-T|1
LSTRMYALQKSGC
>FUSION-ENST00000537545.1:2640-ENST00000585994.1:51101|140
ERTEILRYAADAGG
>FUSION-ENST00000487510.1:12014-ENST00000531552.1:84185|2
NLNLKSLK
>ENST00000511086.1|SNV-99621-C-G|1
SRMRAGQTQTSWR
>ENST00000674259.1|SNV-284390-A-T|7
ELRNDWTVQMFYTFSEK
>ENST00000373656.4|SNV-12707-C-A|1
QLNGKNSFDNANER
>ENST00000493763.7|SNV-6364-C-G|7
VTPQNLKMLRIVEPYVTWGFR
>ENST00000370435.5|INDEL-12978-C-CA|1
QAQPRAQQ
>ENST00000276127.9|SNV-6213-G-T|2
SYPTKEVSDTAGNAHK
>ENST00000612661.2|INDEL-2639-T-TCGCC|3
LLLQEEQEGGWR
>ENST00000556496.2|SNV-544645-G-A|3
MLRVSSPPVHR
>ENST00000637788.1|MNV-87062-CCTGATT-C|8
WLWYCWPTWLR
>ENST00000657820.1|SNV-104-G-T|1
FSSLNHAASVDGWGTSHR
>ENST00000404917.6|MNV-31593-TGCCGTCCTGTGGCA-T|2
NANLTCSACFGKGTQFLAA
>ENST00000394152.7|SNV-3043-A-G|2
ALEAEAVPCHR
>ENST00000556496.2|SNV-544645-G-A|10
QNAAGVKSSCSQMSAK
>ENST00000284548.16|INDEL-74097-C-CGG|7
GRPPSSSPWKTSGWRQGR
>FUSION-ENST00000537545.1:2640-ENST00000585994.1:51101|64
MYFKSDWVLKK
>ENST00000551911.5|SNV-3380-G-C|13
FFDEVVKQNVAAFQR
>ENST00000475381.7|SNV-75142-G-A|2
LIPKVYFPEQIHDVVR
>FUSION-ENST00000537545.1:2640-ENST00000585994.1:51101|122
MVSLSFIWFSTR
>ENST00000566525.5|MNV-794-GC-G|8
AEPLAGGAGAAAR
>ENST00000562753.1|MNV-119798-AA-A|5
GPPINGSELTLPWPSQKRVFR
>FUSION-ENST00000537545.1:2640-ENST00000585994.1:51101|59
KIEVVEHKS
>ENST00000645331.1|MNV-3404-TCT-T|2
NATLGLSQVTVGPGVGLSGR
>ENST00000277165.11|SNV-91630-A-C|1
EWPCPNLKRLWLGK
>ENST00000484747.5|SNV-3044-G-A|4
ETLEALSSLGFSVR
>ENST00000637788.1|MNV-87062-CCTGATT-C|7
WLWYCWPTWLRGTAWQLVPLQCR
>ENST00000313654.13|MNV-155675-TA-T|5
QPPDSVRIPPGPWWPFTTR
>ENST00000569482.5|SNV-7438-C-T|1
TVVNNRDKGR
>ENST00000369144.8|SNV-11312-C-G|5
SGNALFHASR
>ENST00000615384.1|SNV-2078-G-A|1
ALSDRDAVRQR
>ENST00000370435.5|INDEL-12978-C-CA|4
ACGRDRQAQPR
>ENST00000372113.7|SNV-436-T-C|3
TPQCTSVSLGK
>ENST00000403963.5|SNV-636161-G-A|4
MHGGSNLWRESK
>ENST00000369144.8|SNV-11312-C-G|7
VSTVFWKSGNALFHASR
>FUSION-ENST00000537545.1:2640-ENST00000585994.1:51101|11
WLPRSPR
>ENST00000430799.7|MNV-87062-CCTGATT-C|3
LVLETLSKLSIQDNNVDLATPPFSR
>ENST00000556496.2|SNV-544645-G-A|9
MQNAAGVKSSCSQMSAKQCDSYPCK
>ENST00000469562.1|SNV-13645-G-C|4
MCPGHLHPQSAVLGV
>ENST00000527278.5|SNV-57679-G-T|6
VHKRGYNGLNQCLTTTHSK
>ENST00000447419.6|INDEL-1312-G-GG|6
GRPAGLTGTPGGPRPQPGR
>ENST00000331920.11|INDEL-10547-A-AA|12
QVLGCGPPHIWGLR
>ENST00000461159.6|SNV-560907-G-T|2
VFLCLCSMEAASR
>ENST00000281172.10|SNV-260914-C-G|6
AALEDSSGR
>ENST00000493763.7|SNV-6364-C-G|4
IVEPYVTWGFR
>ENST00000412636.5|MNV-2159-AG-A|1
TPTWNRDSLGVS
>ENST00000566525.5|MNV-794-GC-G|24
AAGGARVVAAARTPR
>ENST00000495706.1|SNV-2620-T-G|3
RSYEHWEYLTATR
>ENST00000490468.5|SNV-22058-A-G|12
EDEAGLR
>ENST00000548733.1|SNV-34270-G-A|5
MLEMYSSSTTCSPVLWRSSASGR
>ENST00000414716.8|SNV-28292-C-T|1
IPEASLNF
>ENST00000521959.5|INDEL-61668-C-CA|8
TPIPRSRFYTVISHYSVAK
>ENST00000466781.5|SNV-19166-G-C|2
LVHMAGRR
>ENST00000414897.5|SNV-8682-G-T|1
VILYNEEQRELQKLEEGCQHAHLR
>ENST00000458381.6|INDEL-56514-C-CA|7
HGGLFYQTEMGKHTR
>ENST00000389297.8|SNV-65050-G-T|2
AVKIVDAPKNSIPT
>ENST00000424728.6|SNV-22265-C-G|3
KNSASVVYEADVQDNGINQKR
>ENST00000373855.5|SNV-69167-C-A|2
LKSLHGTVMK
>ENST00000469598.1|SNV-116676-G-T|4
SPSSPRTACSGWSSAAAATSWAR
>FUSION-ENST00000537545.1:2640-ENST00000585994.1:51101|90
MSFTNYVNLKKLYFQCKPLLGGN
>ENST00000643684.1|SNV-22041-G-A|1
WKSGTPFPFWWLA
>ENST00000419189.1|SNV-15081-A-G|5
EPATATKCGGCSER
>ENST00000447752.2|INDEL-154387-G-GC|7
PHPAPGARSNASSRSNSTQLGAGR
>ENST00000231134.8|SNV-1757-G-T|1
LASLVSINADNCHLFALR
>ENST00000361924.6|MNV-82256-TGAA-T|2
TTDEFQSLKSSHEK
>ENST00000539068.5|SNV-148377-G-T|3
GGKYIQAVIQYGK
>ENST00000458470.5|SNV-185290-C-G|3
QSQSPRFRLGNPEEGQR
>ENST00000392783.7|INDEL-211541-A-AA|2
KTTSNNGC
>ENST00000566021.1|SNV-5582-C-G|13
MFSRKPSIDPHQMSNLFVRNSIFK
>ENST00000281172.10|SNV-260914-C-G|4
AALEDSSGRSELQEIMRR
>ENST00000254508.7|SNV-32008-G-T|2
IQDAVYK
>ENST00000424542.7|SNV-1733-A-G|5
LVRGEQGYGFHLHGGK
>ENST00000580833.1|MNV-3569-CTG-C|2
VRGLEALLADPQQKIETYL
>ENST00000605286.5|SNV-8856-G-A|4
KDGSPWPTRK
>ENST00000551911.5|SNV-3380-G-C|11
FFDEVVKQNVAAFQRR
>ENST00000262056.13|SNV-21693-C-T|5
DGYRDGYRDGPCR
>ENST00000272117.7|MNV-90646-CACG-C|6
KKYPWIQLAGPGSFK
>ENST00000624712.1|SNV-6564-C-A|3
SQRPLDATR
>FUSION-ENST00000537545.1:2640-ENST00000585994.1:51101|110
MQERLEIFEESLFK
>FUSION-ENST00000461347.5:22973-ENST00000468027.5:5557|9
RMEMKMR
>ENST00000524068.5|SNV-14146-T-A|6
GWLTRLMVKALVLIVDAK
>ENST00000474626.5|SNV-4105-C-T|1
HPLPPPLNPGLSQWSGQQAP
>FUSION-ENST00000537545.1:2640-ENST00000585994.1:51101|89
SFTNYVNLKKLYFQCKPLLGGN
>ENST00000637788.1|MNV-87062-CCTGATT-C|6
WLWYCWPTWLRGTAWQLVPLQCRR
>ENST00000329697.10|SNV-33274-G-A|4
GIKDEDGYFQFMGRADNIINSSGYR
>ENST00000370460.7|SNV-462257-C-A|5
NVSGNNGPFGQDKNIAMTGQIK
>ENST00000669375.1|SNV-47477-C-T|2
MGVLTICFVCLAYSIPGRKTK
>ENST00000654939.1|SNV-767257-G-C|1
SASLPPSVVSSHSICHFHLLP
>FUSION-ENST00000466801.5:5622-ENST00000322723.9:22077|4
LWRLHQPKER
>ENST00000604104.1|INDEL-276-G-GT|4
MRRPTTKNLPQFFLNVTTQFK
>ENST00000319675.5|SNV-79-C-G|2
LLEEGDKQK
>ENST00000394684.8|SNV-71175-A-G|2
YPDYIQVAMPTESRNK
>FUSION-ENST00000537545.1:2640-ENST00000585994.1:51101|56
MTCGKLLTHSG
>ENST00000454349.7|INDEL-221681-C-CA|5
QPNQGWSSGKNGWGEEVDQTKK
>ENST00000426253.5|SNV-5946-A-G|2
TGSEEQTR
>ENST00000300036.6|SNV-109319-C-A|4
QACILMIKALELEPNLYRIGQSK
>ENST00000460763.5|SNV-9852-G-A|2
YRGIILNFPGGPTYDFGQDK
>ENST00000473074.1|SNV-4755-G-A|3
MSTQKTFLKSGPQR
>ENST00000489320.1|MNV-2159-AG-A|15
TPTWNRDSLGVR
>FUSION-ENST00000537545.1:2640-ENST00000585994.1:51101|51
LLDFFPQSSQTTLSILSALGRDTR
>ENST00000494573.6|SNV-4897-T-G|4
MNLLLVMSSK
>FUSION-ENST00000537545.1:2618-ENST00000585994.1:44207|3
HADSALVQEKNPEK
>ENST00000447752.2|INDEL-154387-G-GC|12
MPHPAPGAR
>ENST00000467680.5|MNV-2159-AG-A|14
VIVLQSSDGEIPAQEAAGSPR
>ENST00000511717.6|SNV-15229-G-A|2
LMGLTQPEHLQGIEYAK
>ENST00000397415.7|SNV-6364-C-G|5
LRIVEPYVTWGFRNLK
>ENST00000370435.5|INDEL-12978-C-CA|3
DRQAQPR
>FUSION-ENST00000537545.1:2640-ENST00000585994.1:51101|3
APGTGDIQGRGHR
>ENST00000366933.5|SNV-150909-C-T|2
YRPLEPMLRVAEPIDELK
>FUSION-ENST00000578649.1:1561-ENST00000430157.6:3173|48
GEVKVEASWGWVGR
>ENST00000489320.1|MNV-2159-AG-A|5
EAKNWNKNMVPR
>ENST00000216127.5|SNV-11105-C-T|4
VKEMDAYGMVSPFVRRPSVNSDLK
>ENST00000566525.5|MNV-794-GC-G|25
AAGGARVVAAAR
>ENST00000527278.5|SNV-57679-G-T|1
GYNGLNQCLTTTHSKIFQCDKYVK
>ENST00000614960.4|SNV-67225-A-T|3
VEHQQSK
>ENST00000480395.5|SNV-8682-G-T|5
RVILYNEEQR
>ENST00000639059.1|SNV-80099-G-T|1
IVSLFHTVIFPLMNPMIYTLR
>ENST00000362003.9|INDEL-55639-C-CA|1
KTQPFIL
>ENST00000529901.1|SNV-28351-C-A|4
KLMSRNK
>ENST00000238508.8|MNV-38061-TC-T|3
LCSPKSCISLNKQDHLTV
>ENST00000302079.10|SNV-433894-C-G|2
GNVPTRESIHMYYQNHIMNLCR
>ENST00000327442.6|SNV-4352-C-T|4
RNIMSFCPDTPSEK
>ENST00000377906.2|SNV-15229-G-A|2
ATAIVLLLALTLATMFSIEYAK
>ENST00000428609.6|SNV-3919-G-T|2
NFTHPSGVVER
>ENST00000544301.7|SNV-6492-G-T|3
FADLSEAANRNNDSLRQAK
>ENST00000566021.1|SNV-5582-C-G|12
FSRKPSIDPHQMSNLFVRNSIFK
>ENST00000379153.4|SNV-718-C-G|3
MSRGLQLLLLSCAYSLAPATAEVK
>ENST00000361924.6|MNV-82256-TGAA-T|1
TTDEFQSLKSSHEKSNK
>ENST00000492310.5|SNV-208012-G-T|2
MSSCPKTFWTIKTVESMVLIGAR
>FUSION-ENST00000578649.1:1561-ENST00000430157.6:3173|36
AVLFLTTTSRR
>ENST00000651943.2|SNV-524760-G-T|1
SIFSLRYLLQNTALEIFMANR
>ENST00000370460.7|SNV-462257-C-A|3
NIAMTGQIKSTKPK
>ENST00000265361.8|MNV-173340-AA-A|1
MQLKLSSME
>ENST00000638858.1|SNV-85975-A-C|1
YVVYSPQSSLLRK
>ENST00000610913.2|SNV-5273-C-T|1
GMSTCHMQWPEPAVAWR
>FUSION-ENST00000537545.1:2640-ENST00000585994.1:51101|7
RRAPGTGDIQGR
>ENST00000471038.6|SNV-8754-G-A|4
SSSCASPSTALTAWKTFLK
>ENST00000284548.16|INDEL-74097-C-CGG|4
QGRTWSCAVSCHGR
>ENST00000260045.8|SNV-28351-C-A|3
KIDETYEQEQKHK
>FUSION-ENST00000537545.1:2640-ENST00000585994.1:51101|38
SGIAAAAAAAATPGLAPSLLR
>ENST00000480896.5|SNV-22058-A-G|4
MRLACVRVRPCMALSWR
>ENST00000523547.1|SNV-12915-A-T|4
PLLYLKNFMTLFSHCLT
>ENST00000489320.1|MNV-2159-AG-A|9
HFRLGEWECGGAPEGAPGPGLREAK
>ENST00000216127.5|SNV-11105-C-T|2
EMDAYGMVSPFVRRPSVNSDLK
>ENST00000294794.7|SNV-25619-G-A|5
HNGLMTSVTRRPAATRQR
>ENST00000424542.7|SNV-1733-A-G|4
LVRGEQGYGFHLHGGKGR
>ENST00000286398.11|INDEL-20523-G-GAATT|7
GLVASLISVKDTSATTALELISGWR
>ENST00000557649.5|SNV-8157-G-A|5
SRPEHHRPEAKPQRTSRHVWFR
>ENST00000649716.1|SNV-1306-G-A|1
AVEVTVILWHPPVLT
>ENST00000369144.8|SNV-11312-C-G|1
LHRLYHLSREMR
>ENST00000326047.9|SNV-68286-G-C|4
KVVADLMNQIQDLR
>ENST00000410009.5|SNV-2119-C-G|3
ASALNTKMRALQGSLENMSK
>ENST00000264414.9|SNV-81598-C-T|3
GLTEQEVEIILDK
>ENST00000536736.5|SNV-90815-C-T|2
LVIGHDSTGMHVSWFLGSVQIR
>ENST00000331920.11|INDEL-10547-A-AA|17
LGCYIQKK
>ENST00000379887.9|SNV-97796-A-G|2
CNEDDAKAAR
>ENST00000614258.1|SNV-383-G-T|2
WDLLEVNLQNGILFVNSR
>ENST00000458381.6|INDEL-56514-C-CA|9
KHGGLFYQTEMGKHTR
>ENST00000296043.7|SNV-304524-G-C|1
FAFCQPLEHDLLSPVEKKPEATAK
>ENST00000419189.1|SNV-15081-A-G|6
QLDSKEPATATKCGGCSER
>FUSION-ENST00000536769.1:3873-ENST00000494756.1:1460|1
IQDKEGK
>ENST00000415861.2|SNV-13514-C-G|2
MQAVSLEELSWSWVCRL
>FUSION-ENST00000537545.1:2640-ENST00000585994.1:51101|68
SYGFPLVNNK
>ENST00000370460.7|SNV-462257-C-A|1
STKPKRTEGK
>ENST00000488141.5|SNV-23997-T-C|6
AQQLLEVQEKCLPPSR
>ENST00000305242.10|SNV-11652-G-T|5
IRSFGQLSRLLLISK
>ENST00000360597.8|SNV-29846-G-T|4
RDGSHPGTSFWLWPMMK
>ENST00000523547.1|SNV-12915-A-T|5
MPLLYLKNFMTLFSHCLT
>ENST00000445281.5|SNV-19633-G-A|1
LLLLDELVSLENDVIKTKK
>ENST00000473074.1|SNV-4755-G-A|5
MSTQKTFLK
>FUSION-ENST00000537545.1:2618-ENST00000585994.1:44207|17
SHGPGTGDIQGR
>FUSION-ENST00000537545.1:2640-ENST00000585994.1:51101|46
MRVTATCGRGGGETR
>ENST00000265922.8|SNV-120474-G-T|1
YGTHLLISATLVGEEALTMYMDKSR
>ENST00000449260.6|SNV-11609-G-T|4
VPRNQDWLCVSRQLR
>ENST00000543445.5|SNV-4897-T-G|1
DLADELALGDVIEDKLK
>ENST00000489320.1|MNV-2159-AG-A|4
NWNKNMVPR
>ENST00000449260.6|SNV-11609-G-T|2
NQDWLCVSRQLR
>FUSION-ENST00000578649.1:1561-ENST00000430157.6:3173|45
GFLFRESCGFGFVFSLPNTVLR
>ENST00000238508.8|MNV-38061-TC-T|4
LCSPKSCISLNK
>FUSION-ENST00000537545.1:2618-ENST00000585994.1:44207|33
RIQRNQSR
>FUSION-ENST00000537545.1:2618-ENST00000585994.1:44207|39
TLHLSKR
>FUSION-ENST00000537545.1:2640-ENST00000585994.1:51101|24
RVVLLARTASCDAR
>ENST00000566525.5|MNV-794-GC-G|7
AEPLAGGAGAAARLEGR
>ENST00000474122.1|SNV-62643-G-A|7
MEYFSLEKIFKELSSYEDFLDAQFK
>ENST00000536178.3|SNV-15695-C-A|1
SVLVAGPTTR
>ENST00000529901.1|SNV-28351-C-A|5
MKLMSRNK
>ENST00000331920.11|INDEL-10547-A-AA|5
DQRGGAVGGSWR
>ENST00000618562.2|SNV-81402-T-C|2
QVHSIIRRPLPATLPQCQAANK
>ENST00000315872.11|SNV-146221-A-T|4
KERQVADGQMK
>ENST00000488141.5|SNV-23997-T-C|4
CLPPSRHR
>FUSION-ENST00000461347.5:22973-ENST00000468027.5:5557|8
MEMKMRK
>FUSION-ENST00000537545.1:2618-ENST00000585994.1:44207|43
DTRTLHLSK
>ENST00000268876.9|SNV-22308-A-G|2
WLCDMSIDTRTR
>FUSION-ENST00000537545.1:2640-ENST00000585994.1:51101|15
SWGRGDAAAAVAVAAARAR
>FUSION-ENST00000537545.1:2640-ENST00000585994.1:51101|20
TASCDARHGDVR
>ENST00000313654.13|MNV-155675-TA-T|1
AAVVGAFVKR
>ENST00000231423.7|SNV-144229-G-T|1
ETFTCWWRPVTDGGLPTNYSLTYHR
>ENST00000299314.12|SNV-73654-G-C|2
FQIMGEEEIAFK
>ENST00000409198.5|SNV-83755-G-C|5
DFEKWKTNFSSPVDMLGVVLAK
>ENST00000300036.6|SNV-109319-C-A|6
GFMDGKQACILMIKALELEPNLYR
>ENST00000602986.5|SNV-36096-A-G|3
IYLNYVNLK
>ENST00000489320.1|MNV-2159-AG-A|7
LGEWECGGAPEGAPGPGLREAK
>ENST00000671877.1|SNV-462257-C-A|4
TGQIKSTKPK
>FUSION-ENST00000537545.1:2640-ENST00000585994.1:51101|106
LEIFEESLFK
>ENST00000321196.8|SNV-374897-G-A|2
QANLNEAAEK
>ENST00000559088.5|SNV-8791-C-T|2
RYGLRDVDGR
>ENST00000537296.5|SNV-4897-T-G|7
SFRTWQMNLLLVMSSKTN
>ENST00000551911.5|SNV-3380-G-C|3
MLLPFSVGQPPSLVQKQPSPVN
>ENST00000650592.1|SNV-53733-C-T|2
MPLGSPTRW
>ENST00000565950.1|SNV-97796-A-G|3
DLPGTTVTAVMRMMQR
>ENST00000553109.1|INDEL-47815-A-AAACA|1
TNPFGETEDESFPEAEVKTNRQHY
>ENST00000262056.13|SNV-21693-C-T|3
DGYRDGPCRDMDR
>ENST00000296043.7|SNV-304524-G-C|2
FAFCQPLEHDLLSPVEK
>ENST00000303177.8|INDEL-61668-C-CA|7
KPLLHSHQPLQR
>ENST00000447419.6|INDEL-1312-G-GG|2
GPPWHCSPRAGPGPNPNPA
>ENST00000643342.1|MNV-3404-TCT-T|4
NLSSSQMK
>ENST00000608804.1|SNV-36794-A-T|10
MEVEKEKCQSMHASSNGGSHATK
>ENST00000415861.2|SNV-13514-C-G|4
MQAVSLEELSWSWVCR
>ENST00000651943.2|SNV-524760-G-T|3
ILAYTEGLHGKWLFTEIRSIFSLR
>ENST00000366898.6|SNV-284390-A-T|2
EVVAMRQGVPADQLR
>ENST00000299608.7|SNV-27392-A-G|4
DETYFVYDEYEDGDLSSWINRERFR
>ENST00000317647.11|INDEL-56514-C-CA|2
ELLPEHSGAGEGK
>ENST00000564000.5|MNV-794-GC-G|8
CPTSARARGR
>FUSION-ENST00000537545.1:2640-ENST00000585994.1:51101|113
HQELAVVICEWDQGNREQDVKL
>ENST00000497565.2|INDEL-11418-T-TC|10
TPSSTGQQCGFVSRVVLCSR
>ENST00000524924.2|MNV-3404-TCT-T|1
GCHESCLDEEVEGQGFCSGPGWDPV
>ENST00000335730.6|SNV-90815-C-T|13
HVSWFLGSVQIR
>ENST00000399907.5|SNV-386371-T-A|1
QTQPTNSTSGTTLSTDLECGKLIR
>ENST00000471202.5|SNV-4293-G-T|3
MRSTVPPWPPSTSS
>ENST00000428609.6|SNV-3919-G-T|3
ITYKNFTHPSGVVERCDTPANLLAK
>ENST00000284548.16|INDEL-74097-C-CGG|1
TWSCAVSCHGRERPCTG
>ENST00000473051.1|SNV-18572-G-T|4
MCKMIISPTSGTTAGR
>ENST00000409198.5|SNV-83755-G-C|2
TNFSSPVDMLGVVLAK
>ENST00000457021.1|SNV-499389-C-T|1
GNLTLLLKRTMMTQLTGK
>ENST00000331920.11|INDEL-10547-A-AA|6
SSEPRDQRGGAVGGSWR
>ENST00000334003.11|SNV-41283-C-A|2
MFEVPLDISLSN
>ENST00000458470.5|SNV-185290-C-G|1
FRLGNPEEGQRMR
>ENST00000344995.9|SNV-24538-A-C|1
TVMGQLQR
>ENST00000377906.2|SNV-15229-G-A|3
RATAIVLLLALTLATMFSIEYAK
>ENST00000437198.7|SNV-5582-C-G|2
SFNFYVFPKAFNRSSPDVK
>ENST00000492310.5|SNV-208012-G-T|4
MSSCPKTFWTIK
>ENST00000466781.5|SNV-19166-G-C|6
WNPWPGPPQIPHPLTKLVHMAGR
>ENST00000327475.11|SNV-110869-A-T|1
LALSFEAKAWKMLLCR
>ENST00000548425.1|INDEL-47815-A-AAACA|6
FIVRFLGSMAVKTNR
>ENST00000634499.1|SNV-544645-G-A|1
SSCSQMSAKQCDSYPCKNNAVCK
>ENST00000493763.7|SNV-6364-C-G|2
IVEPYVTWGFRNLKSVR
>ENST00000481424.5|SNV-3043-A-G|2
ALEAEAVGEEGIQVWRPWR
>ENST00000467680.5|MNV-2159-AG-A|15
MVIVLQSSDGEIPAQEAAGSPR
>ENST00000548425.1|INDEL-47815-A-AAACA|3
MAVKTNR
>ENST00000389793.7|SNV-128054-C-T|3
DKFLKNCGFSLLANQLYLHR
>ENST00000602986.5|SNV-36096-A-G|2
IYLNYVNLKSENK
>ENST00000511086.1|SNV-99621-C-G|3
CFSSTRSTRSR
>ENST00000532255.5|SNV-75195-G-T|2
MIEYIVQQCSLPPEQEPEKPGPGSK
>ENST00000345136.7|SNV-54863-G-A|1
DALDGPAAEAEPEHSFDGLQRK
>ENST00000361226.8|INDEL-65069-G-GC|6
QLAKARAPPQPFPALQPLR
>ENST00000447752.2|INDEL-154387-G-GC|1
GLPGMTLQIRD
>ENST00000426253.5|SNV-5946-A-G|3
GIDGVSVTSFSARTGSEEQTR
>ENST00000434700.5|SNV-9852-G-A|1
FWAGQIASTSFSTCEFLGGR
>ENST00000433861.6|INDEL-11418-T-TC|2
EQGGAVLPPGPAPGRK
>ENST00000565365.1|SNV-820-T-C|2
LVISSLPRR
>ENST00000313654.13|MNV-155675-TA-T|6
QPPDSVR
>ENST00000216446.9|SNV-16602-G-T|2
LNTQTSTEYFLEACSR
>ENST00000260818.11|SNV-35910-A-C|2
EPLEFEHYLNLR
>ENST00000503716.5|SNV-524760-G-T|8
ENGCSQRYDQSFLFVIFCK
>ENST00000674501.1|SNV-284390-A-T|1
WLLCDRGFRLTSCV
>ENST00000305242.10|SNV-11652-G-T|4
SFGQLSRLLLISK
>ENST00000311127.9|SNV-53734-G-T|1
STVHSSR
>ENST00000300036.6|SNV-109319-C-A|3
ALELEPNLYR
>FUSION-ENST00000537545.1:2618-ENST00000585994.1:44207|2
HADSALVQEKNPEKSEQVK
>ENST00000230449.9|SNV-160563-A-G|1
ELDQGLFENYIELK
>ENST00000331920.11|INDEL-10547-A-AA|16
LGCYIQKKLR
>ENST00000326047.9|SNV-68286-G-C|3
KVVADLMNQIQDLRTSVCEK
>ENST00000671877.1|SNV-462257-C-A|5
MTGQIKSTKPK
>FUSION-ENST00000567699.2:72278-ENST00000585860.2:3258|2
ESVLGCLWGVPGPDLPPDSSPPLR
>ENST00000449260.6|SNV-11609-G-T|3
NQDWLCVSR
>ENST00000472052.1|SNV-15398-G-A|2
MGIGPIPTIKQAVTK
>ENST00000503716.5|SNV-524760-G-T|9
MENGCSQRYDQSFLFVIFCK
>FUSION-ENST00000537545.1:2640-ENST00000585994.1:51101|87
LYFQCKPLLGGN
>ENST00000424728.6|SNV-69807-C-G|1
IYQVVDSVYSNILQQSGSNK
>FUSION-ENST00000466801.5:5622-ENST00000322723.9:22077|8
MTMTMRK
>ENST00000370460.7|SNV-462257-C-A|4
NIAMTGQIK
>ENST00000425847.6|SNV-1301-A-G|5
RTHIWLFVRGLR
>FUSION-ENST00000537545.1:2640-ENST00000585994.1:51101|83
FFVILVALLFK
>ENST00000426253.5|SNV-5946-A-G|1
TGSEEQTRINLNCTQK
>ENST00000370435.5|INDEL-12978-C-CA|2
DRQAQPRAQQ
>ENST00000335730.6|SNV-90815-C-T|9
HVSWFLGSVQIRVPRQGK
>FUSION-ENST00000537545.1:2640-ENST00000585994.1:51101|45
RVTATCGRGGGETR
>ENST00000567890.1|SNV-34270-G-A|2
MLEMYSSSTTCSPVL
>FUSION-ENST00000537545.1:2618-ENST00000585994.1:44207|21
SNSSKSHGPGTGDIQGR
>FUSION-ENST00000537545.1:2640-ENST00000585994.1:51101|94
MSFTNYVNLK
>ENST00000472052.1|SNV-15398-G-A|3
GIGPIPTIK
>ENST00000549335.5|SNV-60922-C-A|6
MEECCVFGSRQYLSAK
>ENST00000272117.7|MNV-90646-CACG-C|2
YPWIQLAGPGSFKAAANGR
>ENST00000262209.5|SNV-3797-C-G|1
CDDMDSFFLHYAAAEGQIELMEK
>ENST00000343439.9|INDEL-211541-A-AA|24
TTSNNAAEEKR
>ENST00000637788.1|MNV-87062-CCTGATT-C|11
SCIALWCASSVTERTRCAGR
>ENST00000544301.7|SNV-6492-G-T|1
NNDSLRQAKQESTEYR
>ENST00000566525.5|MNV-794-GC-G|12
AGGPQVRPPPGR
>FUSION-ENST00000537545.1:2640-ENST00000585994.1:51101|139
TEILRYAADAGG
>ENST00000570137.7|MNV-119798-AA-A|2
RCLTGLPPVVCK
>FUSION-ENST00000537545.1:2640-ENST00000585994.1:51101|123
CSGQGQWQHPQ
>ENST00000287907.3|SNV-1306-G-A|3
TNSVSPISKAVEVKDSAK
>FUSION-ENST00000537545.1:2640-ENST00000585994.1:51101|33
MHPGFRAVRGAASGLGQR
>ENST00000299314.12|SNV-73654-G-C|1
FQIMGEEEIAFKMIR
>ENST00000424728.6|SNV-22265-C-G|1
NSASVVYEADVQDNGINQKR
>ENST00000548733.1|SNV-34270-G-A|2
LEMYSSSTTCSPVLWRSSASGR
>ENST00000215885.4|SNV-1810-C-A|2
NYRLHTISHCDCDTR
>ENST00000216127.5|SNV-11105-C-T|3
EMDAYGMVSPFVR
>FUSION-ENST00000537545.1:2640-ENST00000585994.1:51101|67
SYGFPLVNNKNFDS
>ENST00000487694.7|SNV-1644155-C-A|1
EGSQNLLFPNQPQQHNSR
>FUSION-ENST00000537545.1:2640-ENST00000585994.1:51101|52
MLLDFFPQSSQTTLSILSALGRDTR
>ENST00000264995.8|SNV-1301-A-G|4
THIWLFVRGLR
>ENST00000458470.5|SNV-185290-C-G|6
EFRQSQSPR
>FUSION-ENST00000537545.1:2640-ENST00000585994.1:51101|78
MKTSVFLFFSSYIR
>FUSION-ENST00000567699.2:72278-ENST00000585860.2:3258|3
MESVLGCLWGVPGPDLPPDSSPPLR
>ENST00000409195.6|SNV-358636-C-A|4
AIECLEKATNK
>ENST00000399766.7|SNV-58395-G-T|4
LTMDMKLK
>ENST00000489320.1|MNV-2159-AG-A|3
NWNKNMVPRGR
>FUSION-ENST00000537545.1:2640-ENST00000585994.1:51101|125
MFLRCSGQGQWQHPQ
>ENST00000304801.6|SNV-883-G-C|2
VLNNMEIGASLFDEEAAK
>FUSION-ENST00000261778.2:86765-ENST00000608730.1:74|3
YPCISSAEFGEGR
>ENST00000282928.5|SNV-16988-C-A|1
EFLFRNR
>ENST00000320583.9|MNV-2159-AG-A|10
TPTWNRDSLGLHLFLR
>ENST00000319675.5|SNV-79-C-G|5
RPRLLEEGDK
>ENST00000490468.5|SNV-22058-A-G|1
LACVRVRGLFSAAGR
>ENST00000265922.8|SNV-120474-G-T|2
YGTHLLISATLVGEEALTMYMDK
>ENST00000299608.7|SNV-27392-A-G|2
FRNYLAMDGFLLYELGDTGK
>ENST00000469772.5|INDEL-28150-C-CA|4
RCTHTFGK
>FUSION-ENST00000537545.1:2640-ENST00000585994.1:51101|137
MLEVREFY
>ENST00000264995.8|SNV-1301-A-G|1
GKSGTWWDEHLSEENVPFIK
>ENST00000379965.8|SNV-8682-G-T|3
GFNEMRVILYNEEQRELQK
>FUSION-ENST00000537545.1:2640-ENST00000585994.1:51101|6
RAPGTGDIQGR
>ENST00000375445.7|SNV-15081-A-G|1
QQQQNVEDAVKEMQKPLAR
>ENST00000549335.5|SNV-60922-C-A|3
ASTGHALDCFEVCR
>ENST00000264995.8|SNV-1301-A-G|5
LGDGLGAALGPGNRTHIWLFVRGLR
>ENST00000608804.1|SNV-36794-A-T|1
MSVDACIF
>ENST00000253928.13|SNV-21271-C-T|1
WEKAVGDKVYWTCR
>ENST00000266754.9|SNV-26704-G-T|4
MQPAIQVLFGEDLPLSPR
>ENST00000513021.1|SNV-524760-G-T|4
GCMENGCSQRYDQSFLFVIF
>ENST00000373207.2|SNV-79706-C-T|2
CNQHSCSQPVWVTEEWGACSR
>ENST00000545747.1|SNV-115996-C-G|4
VAQGRGPAEGEVRQR
>ENST00000295454.8|SNV-432254-T-A|1
MFFPITLSLFNVVYWLYYVH
>ENST00000612661.2|INDEL-2639-T-TCGCC|8
GHALAQQRDPEKK
>FUSION-ENST00000578649.1:1561-ENST00000430157.6:3173|31
RSRPCTWSCV
>FUSION-ENST00000578649.1:1561-ENST00000430157.6:3173|47
VEASWGWVGR
>ENST00000458381.6|INDEL-56514-C-CA|6
HTRELLPGNPQHLPICLLGQK
>ENST00000529901.1|SNV-28351-C-A|1
SRNKNIK
>ENST00000508237.5|SNV-51051-C-G|3
FQYKYQVRSHMSIHIGHK
>ENST00000674501.1|SNV-284390-A-T|7
MRQGVPADQLR
>ENST00000264414.9|SNV-81598-C-T|5
GVKGLTEQEVEIILDK
>ENST00000259963.4|SNV-801-C-G|6
VGSAAPSRSPR
>ENST00000394143.6|SNV-56785-T-C|1
EGQEMATISYAPYSCVCQVIIK
>FUSION-ENST00000537545.1:2640-ENST00000585994.1:51101|81
FFVILVALLFKTYISIMK
>ENST00000575922.5|SNV-364-C-A|1
TLPQQPQPPPGGERPPAPCQQTRSR
>ENST00000378183.8|SNV-16664-T-C|4
KNEILSDSETMK
>ENST00000650303.1|SNV-1476-G-A|1
AAPAAPLR
>ENST00000335730.6|SNV-90815-C-T|6
MTALACMSAGSWAAFRSVCPVK
>ENST00000456329.7|INDEL-25893-A-AA|1
NESVTTVNKKTEN
>ENST00000361226.8|INDEL-65069-G-GC|3
LQPYTAACPTGCPCCSSLSPSSLR
>ENST00000248901.11|SNV-31457-G-A|3
VPFYDLVSTQK
>ENST00000263967.4|SNV-70190-G-A|7
AISTRDPLSEITK
>ENST00000447752.2|INDEL-154387-G-GC|4
SNSTQLGAGRGLPGMTLQIR
>ENST00000566525.5|MNV-794-GC-G|11
AGGPQVRPPPGRGLR
>FUSION-ENST00000537545.1:2618-ENST00000585994.1:44207|4
HADSALVQEK
>ENST00000381496.7|SNV-217195-G-T|2
LSSGSRDER
>ENST00000637788.1|MNV-87062-CCTGATT-C|15
MWTWPHPPSAAWR
>ENST00000394684.8|SNV-71175-A-G|4
KYPDYIQVAMPTESRNK
>ENST00000378183.8|SNV-16664-T-C|1
NEILSDSETMKLAVMQAYDPEINK
>ENST00000548733.1|SNV-34270-G-A|7
KMLEMYSSSTTCSPVLWRSSASGR
>ENST00000491313.5|SNV-59848-G-T|3
GRWGRAPQLPGSQGGPTSPGHSAR
>ENST00000641585.1|MNV-2736-CGC-C|1
YTNMMTGLVCPPGHR
>ENST00000373656.4|SNV-12707-C-A|2
HLKQLNGKNSFDNANER
>FUSION-ENST00000537545.1:2640-ENST00000585994.1:51101|132
WGSGECSSGAQVRDSGNILNS
>ENST00000506307.5|SNV-170761-A-C|4
ISCFQSTVKVGSPHR
>ENST00000406420.7|SNV-13645-G-C|1
LSGACALGISTLSLQFSGYKAGVCK
>ENST00000453190.7|SNV-105595-C-T|2
GVENSSYFVALDKLNPYTLYTFR
>ENST00000361686.8|SNV-43319-G-T|3
QRAIMVAAHEPSPPGGLDARQALPR
>ENST00000264995.8|SNV-1301-A-G|2
GLRGKSGTWWDEHLSEENVPFIK
>ENST00000261381.7|SNV-332579-C-A|2
CQYKHIVDWCGCSPNDLKPQDFHR
>ENST00000369144.8|SNV-11312-C-G|2
LHRLYHLSR
>ENST00000262442.9|SNV-91182-G-A|3
SASLFEVNVPDYK
>ENST00000369679.4|SNV-49378-T-G|4
AAGSDGTELFDQVHRWVNYEAMLK
>ENST00000409198.5|SNV-83755-G-C|4
WKTNFSSPVDMLGVVLAK
>ENST00000300650.9|SNV-48718-C-T|3
STPPTLETVCSK
>ENST00000562477.1|SNV-820-T-C|3
GRGPAARDLVAAAAPPGAEPHAR
>FUSION-ENST00000261778.2:86765-ENST00000608730.1:74|1
YPCISSAEFGEGRRHSPH
>ENST00000505998.5|SNV-81451-T-A|4
KACRTEMYK
>FUSION-ENST00000537545.1:2640-ENST00000585994.1:51101|99
NACIVSDVLRRCTIVFLDFNLK
>ENST00000284548.16|INDEL-74097-C-CGG|5
TSGWRQGRTWSCAVSCHGR
>FUSION-ENST00000537545.1:2618-ENST00000585994.1:44207|25
NQSRSNSSKSHGPGTGDIQGR
>ENST00000286827.7|MNV-424009-GG-G|1
MVPNRRR
>ENST00000241256.3|SNV-328-C-A|1
TTTNLYLSSMAFSDLLIFL
>ENST00000464728.5|SNV-4293-G-T|2
RSTVPPWWAP
>ENST00000565365.1|SNV-820-T-C|7
EVQKQETWVFLVYGVGVGLR
>ENST00000590972.1|SNV-64645-A-T|2
MSIAPITDFEYSQEFFDHVK
>ENST00000548425.1|INDEL-47815-A-AAACA|7
MFIVRFLGSMAVKTNR
>ENST00000263967.4|SNV-70190-G-A|5
DPLSEITK
>FUSION-ENST00000578649.1:1561-ENST00000430157.6:3173|8
AALFLTTTSRRSRPCTWSCV
>ENST00000537296.5|SNV-4897-T-G|6
TWQMNLLLVMSSK
>ENST00000425818.2|SNV-50019-A-G|4
MVRSAAMARSVSAWSTWMEVLWIK
>ENST00000268876.9|SNV-22308-A-G|4
KWLCDMSIDTRTR
>ENST00000637788.1|MNV-87062-CCTGATT-C|2
RAVSATSWAS
>ENST00000566525.5|MNV-794-GC-G|1
TSCGQSCLLGPAWCLGASHSPPGSL
>ENST00000394684.8|SNV-71175-A-G|3
YPDYIQVAMPTESR
>ENST00000566525.5|MNV-794-GC-G|32
SGSQGLGVAGVSSAPPCGSSGR
>ENST00000403963.5|SNV-636161-G-A|2
MHGGSNLWRESKK
>ENST00000295454.8|SNV-432254-T-A|2
WSRMFFPITLSLFNVVYWLYYVH
>ENST00000367078.8|SNV-11068-T-C|1
AKLLQHYS
>ENST00000480395.5|SNV-8682-G-T|4
MRVILYNEEQRELQK
>ENST00000263967.4|SNV-70190-G-A|8
EQLKAISTRDPLSEITK
>ENST00000295759.12|SNV-5873-C-T|1
SVSAVIKGLENMLK
>ENST00000562753.1|MNV-119798-AA-A|2
VFRQALFRR
>ENST00000615386.4|SNV-9206-C-T|1
TPWETQCYTSSSSSPTKLLPAR
>ENST00000511086.1|SNV-99621-C-G|13
DKVLLKYTEYK
>ENST00000511086.1|SNV-99621-C-G|14
MDKVLLKYTEYK
>ENST00000287814.5|INDEL-138-G-GG|2
PGSPRPAPSWVLLLRLLALLR
>ENST00000469390.5|SNV-12964-C-A|2
MWGQQCDKPCSCGNNSSCDPK
>FUSION-ENST00000537545.1:2640-ENST00000585994.1:51101|134
WGSGECSSGAQVR
>ENST00000634499.1|SNV-544645-G-A|2
SSCSQMSAKQCDSYPCK
>ENST00000425818.2|SNV-50019-A-G|8
SATLRTSWASMVRSAAMAR
>ENST00000272117.7|MNV-90646-CACG-C|5
KYPWIQLAGPGSFK
>ENST00000373855.5|SNV-69167-C-A|6
AVATSDKLATAELTIAKDK
>ENST00000669375.1|SNV-47477-C-T|3
GVLTICFVCLAYSIPGRK
>ENST00000508237.5|SNV-51051-C-G|5
CENCDERFQYKYQVR
>ENST00000669375.1|SNV-47477-C-T|6
MGVLTICFVCLAYSIPGR
>ENST00000354377.8|SNV-8840-A-G|4
SFNQSSHFITHQRIHLGDRPCR
>ENST00000473051.1|SNV-18571-G-T|7
QSSGMLK
>ENST00000335730.6|SNV-90815-C-T|10
MHVSWFLGSVQIRVPRQGK
>ENST00000410009.5|SNV-2119-C-G|1
MRALQGSLENMSKLLK
>ENST00000505998.5|SNV-81451-T-A|2
ACRTEMYKVE
>ENST00000262113.9|SNV-12701-A-C|1
LCFPVQGFPTPVVQWYK
>ENST00000343439.9|INDEL-211541-A-AA|25
TTSNNAAEEK
>ENST00000437198.7|SNV-5582-C-G|3
SFNFYVFPKAFNR
>ENST00000669375.1|SNV-47477-C-T|1
GVLTICFVCLAYSIPGRKTK
>ENST00000215885.4|SNV-1810-C-A|1
LHTISHCDCDTR
>ENST00000258530.8|INDEL-47815-A-AAACA|2
FLGSMAVKTNR
>ENST00000565950.1|SNV-97796-A-G|2
MDLPGTTVTAVMRMMQRQQEMHR
>ENST00000458381.6|INDEL-56514-C-CA|2
ELLPGNPQHLPICLLGQKSLGKVCE
>ENST00000399132.6|SNV-413026-C-G|2
GDAGSSAAGIK
>ENST00000645285.1|MNV-3404-TCT-T|4
TPVPPYLPCLQVPGPK
>ENST00000294794.7|SNV-25619-G-A|2
QRHSTAVTSDLNAR
>ENST00000564000.5|MNV-794-GC-G|9
CPTSARAR
>ENST00000466781.5|SNV-19166-G-C|3
LVHMAGR
>FUSION-ENST00000537545.1:2618-ENST00000585994.1:44207|6
SPRHADSALVQEK
>ENST00000299314.12|SNV-73654-G-C|3
YRFQIMGEEEIAFKMIR
>ENST00000481135.1|SNV-81598-C-T|1
LYNCYIILILQLTEQEVEIILDK
>FUSION-ENST00000537545.1:2640-ENST00000585994.1:51101|22
VVLLARTASCDARHGDVR
>ENST00000566998.5|SNV-33274-G-A|10
MGRADNIINSSGYR
>ENST00000275053.8|SNV-49304-G-A|2
MYLHCCLTLCDFWK
>ENST00000372591.1|SNV-20593-G-A|5
RARPLPGRPEPR
>ENST00000527278.5|SNV-57679-G-T|2
GYNGLNQCLTTTHSKIFQCDK
>ENST00000566525.5|MNV-794-GC-G|9
GLRAEPLAGGAGAAARLEGR
>ENST00000473051.1|SNV-18571-G-T|5
QSSGMLKMIISPTSGTTAGRR
>ENST00000566525.5|MNV-794-GC-G|38
CCSSPASGACRCGCRCGAGPGR
>ENST00000268876.9|SNV-22308-A-G|6
QCRKWLCDMSIDTR
>ENST00000445281.5|SNV-19633-G-A|4
SATDLTAKLLLLDELVSLENDVIK
>ENST00000514998.1|SNV-299881-G-T|1
EFYIAFQESW
>ENST00000331920.11|INDEL-10547-A-AA|11
QVLGCGPPHIWGLRGGIK
>ENST00000573295.5|SNV-10022-G-T|7
GPSSCAWSRDSLFAGMELVAFPR
>ENST00000264963.8|SNV-5570-T-G|4
VPCFLRDWELQGHFKIHGQGK
>ENST00000469562.1|SNV-13645-G-C|3
CPGHLHPQSAVLGV
>ENST00000410009.5|SNV-2119-C-G|4
ASALNTKMR
>ENST00000444498.5|SNV-5305-C-T|5
RPTWRGTTVSPRTATSSVR
>ENST00000503716.5|SNV-524760-G-T|4
YDQSFLFVIFCK
>FUSION-ENST00000537545.1:2640-ENST00000585994.1:51101|27
GAASGLGQRGCARR
>ENST00000605286.5|SNV-8856-G-A|1
DGSPWPTRKAQAGLSLHDR
>FUSION-ENST00000537545.1:2640-ENST00000585994.1:51101|111
LARLVLNS
>ENST00000608804.1|SNV-36794-A-T|3
RKMSVDACIF
>ENST00000311127.9|SNV-53734-G-T|2
TLNMCFSALPSYIRSTVHSSR
>ENST00000252713.9|MNV-2159-AG-A|4
TPTWNRDSLGMERPEKR
>ENST00000375011.4|SNV-38377-G-T|2
EIRYNTHQPEGCIAV
>FUSION-ENST00000537545.1:2640-ENST00000585994.1:51101|42
VTATCGRGGGETRR
>FUSION-ENST00000537545.1:2640-ENST00000585994.1:51101|121
VSLSFIWFSTR
>ENST00000265433.8|SNV-32025-G-C|4
KQIFKAK
>ENST00000379965.8|SNV-8682-G-T|1
VILYNEEQRELQK
>ENST00000473074.1|SNV-4755-G-A|4
STQKTFLK
>ENST00000612661.2|INDEL-2639-T-TCGCC|5
EALFLQEVFQAER
>ENST00000548733.1|SNV-34270-G-A|4
MLEMYSSSTTCSPVLWRSSASGRR
>ENST00000557649.5|SNV-8157-G-A|2
HVWFREPPAVTVHYIADK
>ENST00000519318.5|SNV-14146-T-A|8
QVQKLNLLQGQVSELPLRYSCLR
>ENST00000287907.3|SNV-1306-G-A|8
VGSRKTNSVSPISK
>ENST00000340645.9|SNV-57931-G-T|1
DQLIQEAAADNNKLKEEIR
>ENST00000373207.2|SNV-79706-C-T|1
CNQHSCSQPVWVTEEWGACSRSCGK
>ENST00000368802.8|SNV-109461-A-T|1
NIFDLSNHLSLVAQNTQISSGMSSK
>ENST00000415861.2|SNV-13514-C-G|3
QAVSLEELSWSWVCR
>FUSION-ENST00000537545.1:2640-ENST00000585994.1:51101|21
TASCDAR
>FUSION-ENST00000537545.1:2640-ENST00000585994.1:51101|26
GCARRVVLLAR
>ENST00000378183.8|SNV-16664-T-C|5
LQHTLDQKKNEILSDSETMK
>ENST00000480395.5|SNV-8682-G-T|3
RVILYNEEQRELQK
>FUSION-ENST00000537545.1:2640-ENST00000585994.1:51101|75
LQLPQDLSAFPCTLCYLLLWSK
>FUSION-ENST00000578649.1:1561-ENST00000430157.6:3173|43
FEADWSSVGGV
>ENST00000447752.2|INDEL-154387-G-GC|2
GLPGMTLQIR
>ENST00000518235.5|SNV-14146-T-A|2
RQVQKLNLLQGQVSELPLR
>ENST00000248901.11|SNV-31457-G-A|4
ASITRVPFYDLVSTQKK
>ENST00000497565.2|INDEL-11418-T-TC|8
VVLCSRQAR
>ENST00000485064.1|SNV-123-C-G|1
GAQAERLAIRAQLK
>ENST00000453190.7|SNV-105595-C-T|4
NVTIKGVENSSYFVALDK
>ENST00000649716.1|SNV-1306-G-A|4
KTNSVSPISKAVEVTVILWHPPVLT
>ENST00000590972.1|SNV-64645-A-T|1
MSIAPITDFEYSQEFFDHVKK
>ENST00000360597.8|SNV-29846-G-T|5
ETTRRDGSHPGTSFWLWPMMK
>ENST00000428314.5|SNV-57001-C-A|2
KPLLFERELCLR
>ENST00000504921.7|SNV-99621-C-G|6
VLLKYTEYK
>ENST00000259963.4|SNV-801-C-G|1
ETGRQAGREYVIPSLAHR
>ENST00000397415.7|SNV-6364-C-G|7
LRIVEPYVTWGFR
>ENST00000425042.7|SNV-18909-C-T|2
RWRTPEPLSR
>ENST00000262056.13|SNV-21693-C-T|1
DGPCRDMDRYGGR
>ENST00000381496.7|INDEL-217195-G-GTT|14
WQCLCLPNAGPWSCRPR
>ENST00000494573.6|SNV-4897-T-G|7
KDLADELALGDVIEDKLK
>ENST00000231423.7|SNV-144228-G-T|1
ETFTCWWRPWTDGGLPTNYSLTYHR
>ENST00000286398.11|INDEL-20523-G-GAATT|1
TTLQCCSRHRSYW
>ENST00000504921.7|SNV-99621-C-G|2
EPHESRTNSDIVETLR
>ENST00000345136.7|SNV-54863-G-A|2
DALDGPAAEAEPEHSFDGLQR
>FUSION-ENST00000537545.1:2640-ENST00000585994.1:51101|73
GKDSKPWAQTFPK
>ENST00000645291.2|MNV-87191-TT-T|3
KRFTYSQDYLSAMVEPLD
>ENST00000550590.5|SNV-11609-G-T|1
STQKPGLALCLK
>ENST00000413644.6|SNV-13514-C-G|3
KSTFDAGSFIGGIVLVLEIRCHTR
>ENST00000394684.8|SNV-71175-A-G|1
YPDYIQVAMPTESRNKFPLEWWK
>ENST00000300036.6|SNV-109319-C-A|1
ALELEPNLYRIGQSKIFFR
>ENST00000266754.9|SNV-26704-G-T|3
QPAIQVLFGEDLPLSPR
>FUSION-ENST00000537545.1:2640-ENST00000585994.1:51101|101
NACIVSDVLR
>ENST00000545747.1|SNV-115996-C-G|9
RLGVLQPQDLLAAAGRVAQGR
>ENST00000344995.9|SNV-24538-A-C|2
ESRTVMGQLQR
>ENST00000566525.5|MNV-794-GC-G|16
NGGSGLWRRQDR
>ENST00000369144.8|SNV-11312-C-G|4
SGNALFHASRLHR
>FUSION-ENST00000537545.1:2618-ENST00000585994.1:44207|5
SPRHADSALVQEKNPEK
>ENST00000264995.8|SNV-1301-A-G|3
THIWLFVRGLRGK
>ENST00000649716.1|SNV-1306-G-A|2
TNSVSPISKAVEVTVILWHPPVLT
>FUSION-ENST00000537545.1:2640-ENST00000585994.1:51101|25
RVVLLAR
>ENST00000272117.7|MNV-90646-CACG-C|1
YPWIQLAGPGSFKAAANGRILK
>ENST00000366898.6|SNV-284390-A-T|1
EVVAMRQGVPADQLRVIFAGK
>FUSION-ENST00000537545.1:2640-ENST00000585994.1:51101|88
KLYFQCKPLLGGN
>ENST00000462927.5|SNV-31457-G-A|1
NVTSGSSPSEPASPVSPSTTWSLLR
>ENST00000537296.5|SNV-4897-T-G|9
SFRTWQMNLLLVMSSK
>ENST00000369679.4|SNV-49378-T-G|1
WVNYEAMLKECLVGRMAIKPAVLK
>ENST00000266754.9|SNV-26704-G-T|1
QPAIQVLFGEDLPLSPRSPLTPR
>ENST00000565950.1|SNV-97796-A-G|5
DLPGTTVTAVMR
>ENST00000566525.5|MNV-794-GC-G|45
RLGALELLQAAAGSGLAATRCGR
>ENST00000562477.1|SNV-820-T-C|1
GPAARDLVAAAAPPGAEPHARR
>ENST00000615384.1|SNV-2078-G-A|5
TGEVRTARALSDR
>FUSION-ENST00000537545.1:2640-ENST00000585994.1:51101|4
APGTGDIQGR
>FUSION-ENST00000466801.5:5622-ENST00000322723.9:22077|15
ASGQLKMMRMTMTMR
>ENST00000564785.5|SNV-7438-C-T|4
MQGSVEEVLKTVVNNRDK
>ENST00000471038.6|SNV-8754-G-A|2
SSSCASPSTALTAWKTFLKSGPQR
>ENST00000230449.9|SNV-60151-A-G|3
GDIIVTTKSGGGGTSTVSFK
>FUSION-ENST00000537545.1:2640-ENST00000585994.1:51101|108
MQERLEIFEESLFKK
>ENST00000286398.11|INDEL-20523-G-GAATT|2
TTLQCCSRHR
>FUSION-ENST00000256689.10:1596-ENST00000468027.5:1653|4
SHLCIVPHPPPCSPQPPPPR
>ENST00000650592.1|SNV-53734-G-T|3
MCFSALPSYIRSTVHSSR
>ENST00000321731.8|SNV-37207-C-G|4
KHEDYMQDEFTVYQGTVEK
>ENST00000381496.7|INDEL-217195-G-GTT|15
SGRWQCLCLPNAGPWSCRPR
>ENST00000643684.1|SNV-22041-G-A|2
RWKSGTPFPFWWLA
>ENST00000492747.2|SNV-150909-C-T|2
MLRVAEPIDELKLAR
>ENST00000466781.5|SNV-19166-G-C|1
LVHMAGRRTDACLAMIWR
>ENST00000370460.7|SNV-462257-C-A|2
NIAMTGQIKSTKPKR
>FUSION-ENST00000578649.1:1561-ENST00000430157.6:3173|28
SRPCTWSCV
>ENST00000504921.7|SNV-99621-C-G|3
YTEYKEPHESRTNSDIVETLR
>ENST00000523547.1|SNV-12915-A-T|1
TLFSHCLT
>FUSION-ENST00000537545.1:2640-ENST00000585994.1:51101|124
FLRCSGQGQWQHPQ
>ENST00000313654.13|MNV-155675-TA-T|7
NSFSLTPRQPPDSVR
>ENST00000492310.5|SNV-208012-G-T|9
YLIDEFLSENFLDYK
>ENST00000284548.16|INDEL-74097-C-CGG|6
TSGWRQGR
>ENST00000512944.6|SNV-10494-A-C|5
DPTLLVSVVRIIEREENIDR
>ENST00000615384.1|SNV-2078-G-A|4
TARALSDR
>ENST00000608804.1|SNV-36794-A-T|2
KMSVDACIF
>ENST00000504921.7|SNV-99621-C-G|5
VLLKYTEYKEPHESR
>ENST00000522684.5|SNV-342540-T-C|1
ETEMAQKLLNSDLGELINKMK
>ENST00000331920.11|INDEL-10547-A-AA|14
LRQVLGCGPPHIWGLR
>ENST00000556496.2|SNV-544645-G-A|11
MQNAAGVKSSCSQMSAK
>ENST00000373207.2|SNV-79706-C-T|4
RRCNQHSCSQPVWVTEEWGACSR
>ENST00000494573.6|SNV-4897-T-G|1
NLLLVMSSKTN
>ENST00000458381.6|INDEL-56514-C-CA|10
KHGGLFYQTEMGK
>ENST00000354377.8|SNV-8840-A-G|2
IHLGDRPCRCPECGK
>FUSION-ENST00000537545.1:2640-ENST00000585994.1:51101|76
TSVFLFFSSYIR
>ENST00000537011.6|SNV-11141-C-A|3
LDPLGPLASEVCQQPVYIQK
>ENST00000380149.5|SNV-4086-C-A|1
TCVDQGDSSGNRYLPGFPMK
>ENST00000522684.5|SNV-342540-T-C|3
ETEMAQK
>ENST00000287814.5|INDEL-138-G-GG|3
MPGSPRPAPSWVLLLRLLALLR
>FUSION-ENST00000578649.1:1561-ENST00000430157.6:3173|44
ESCGFGFVFSLPNTVLR
>ENST00000343439.9|INDEL-211541-A-AA|23
TTSNNAAEEKRK
>ENST00000425490.5|SNV-8682-G-T|1
VILYNEEQR
>ENST00000359240.7|SNV-146036-G-A|2
GMTPPGWLSYILPFGSQK
>ENST00000397146.7|MNV-29585-TT-T|1
ASAVIPSKDKAAFS
>ENST00000447752.2|INDEL-154387-G-GC|9
PHPAPGARSNASSR
>ENST00000320583.9|MNV-2159-AG-A|7
DSLGLHLFLRCLLFPVR
>ENST00000301740.13|SNV-14771-C-T|1
TSTAPAVNLAGAR
>ENST00000537011.6|SNV-11141-C-A|1
LDPLGPLASEVCQQPVYIQKKAASK
>ENST00000380149.5|SNV-4086-C-A|4
TKTCVDQGDSSGNR
>ENST00000259963.4|SNV-801-C-G|2
ETGRQAGR
>ENST00000492747.2|SNV-150909-C-T|1
LRVAEPIDELKLAR
>ENST00000510373.5|SNV-10730-A-G|1
VSTYLVAYIVCDFHSLSGFTSSGVK
>ENST00000556496.2|SNV-544645-G-A|1
VSSPPVHR
>ENST00000612661.2|INDEL-2639-T-TCGCC|11
GRGHALAQQRDPEK
>ENST00000367723.8|SNV-36794-A-T|3
CQSMHASSNGGSHATK
>ENST00000519318.5|SNV-14146-T-A|6
VKALVLIVDAK
>ENST00000566525.5|MNV-794-GC-G|47
ERRLGALELLQAAAGSGLAATR
>ENST00000308482.14|MNV-131201-GAGA-G|1
EVVMLKEELKK
>ENST00000369679.4|SNV-49378-T-G|2
WVNYEAMLKECLVGR
>ENST00000612661.2|INDEL-2639-T-TCGCC|7
KKEALFLQEVFQAER
>ENST00000615386.4|SNV-9206-C-T|2
TPWETQCYTSSSSSPTK
>ENST00000527278.5|SNV-57678-A-T|4
RGYNGLNQCLTTTLSKIFQCDK
>FUSION-ENST00000537545.1:2640-ENST00000585994.1:51101|55
TCGKLLTHSG
>ENST00000335730.6|SNV-90815-C-T|14
MHVSWFLGSVQIR
>ENST00000493763.7|SNV-6364-C-G|1
NLKSVRELILK
>FUSION-ENST00000537545.1:2618-ENST00000585994.1:44207|48
SPLLPPPLSGGSQEVRDTRTLHLSK
>ENST00000440465.1|INDEL-1057-A-AA|2
MKQKNVEY
>FUSION-ENST00000537545.1:2640-ENST00000585994.1:51101|36
SPLLPPPLSGGSQEVRDTR
>ENST00000428314.5|SNV-57001-C-A|4
CIKPNEYKKPLLFERELCLR
>ENST00000616727.4|SNV-37371-G-T|2
SEMRSDDK
>ENST00000488141.5|SNV-23997-T-C|7
GTVPNYQRAQQLLEVQEKCLPPSR
>ENST00000494813.5|SNV-1050-G-C|4
LWGMSCPKWKR
>ENST00000437198.7|SNV-5582-C-G|5
YITKSFNFYVFPKAFNR
>FUSION-ENST00000487510.1:12014-ENST00000531552.1:84185|5
ISFQFQRTFEISWVEIKNLNLK
>ENST00000275216.2|SNV-681-C-A|1
ISGVLTFMTSFYIPGSIMLCVY
>ENST00000265922.8|SNV-202324-C-G|2
QWDQMTAK
>ENST00000329697.10|SNV-33274-G-A|3
DEDGYFQFMGRADNIINSSGYR
>FUSION-ENST00000537545.1:2640-ENST00000585994.1:51101|109
QERLEIFEESLFK
>ENST00000565022.1|SNV-1692-G-T|1
MLCTVRS
>ENST00000643684.1|SNV-22041-G-A|3
NGPARRWK
>ENST00000424542.7|SNV-1733-A-G|6
LCRLVRGEQGYGFHLHGGK
>ENST00000651943.2|SNV-524760-G-T|2
WLFTEIRSIFSLR
>FUSION-ENST00000537545.1:2640-ENST00000585994.1:51101|105
LEIFEESLFKK
>ENST00000428609.6|SNV-3919-G-T|1
NFTHPSGVVERCDTPANLLAK
>ENST00000472194.6|SNV-23977-G-T|1
GTGLFPGPLSPR
>ENST00000504921.7|SNV-99621-C-G|1
EPHESRTNSDIVETLRK
>ENST00000403017.2|SNV-259404-G-T|1
YPDTRVAILSIQAAGQDLYDK
>ENST00000634499.1|SNV-544645-G-A|3
SSCSQMSAK
>FUSION-ENST00000461347.5:22973-ENST00000468027.5:5557|5
LSQLRASGQLK
>ENST00000543445.5|SNV-4897-T-G|2
DLADELALGDVIEDK
>ENST00000361924.6|MNV-82256-TGAA-T|6
VSELTSKLKTTDEFQSLK
>ENST00000457021.1|SNV-499389-C-T|2
MGNLTLLLKRTMMTQLTGK
>ENST00000527278.5|SNV-57678-A-T|3
GYNGLNQCLTTTLSK
>ENST00000565950.1|SNV-97796-A-G|6
MDLPGTTVTAVMR
>ENST00000521959.5|INDEL-61668-C-CA|13
MLTTPPRTPIPR
>FUSION-ENST00000578649.1:1561-ENST00000430157.6:3173|10
AALFLTTTSRR
>ENST00000481424.5|SNV-3043-A-G|1
ALEAEAVGEEGIQVWRPWRGQGMLK
>ENST00000277165.11|SNV-91630-A-C|5
SPQTPELVEALAFREWPCPNLK
>ENST00000545747.1|SNV-115996-C-G|5
VAQGRGPAEGEVR
>ENST00000564785.5|SNV-7438-C-T|3
QGSVEEVLKTVVNNRDK
>ENST00000320583.9|MNV-2159-AG-A|8
DSLGLHLFLR
>ENST00000457021.1|SNV-499389-C-T|5
GNLTLLLK
>ENST00000216127.5|SNV-11105-C-T|6
RVKEMDAYGMVSPFVR
>ENST00000649046.1|SNV-142059-A-G|1
TLIANDGTALGVGFPIGVTVDPAR
>ENST00000264499.9|SNV-24982-C-T|2
FTLNKDDASYSLILEVQTAIDNVLI
>ENST00000548733.1|SNV-34270-G-A|1
LEMYSSSTTCSPVLWRSSASGRR
>ENST00000471202.5|SNV-4293-G-T|1
STVPPWPPSTSS
>ENST00000551911.5|SNV-3380-G-C|1
LLPFSVGQPPSLVQKQPSPVN
>ENST00000562753.1|MNV-119798-AA-A|3
VFRQALFR
>ENST00000494813.5|SNV-1050-G-C|3
MSCPKWK
>ENST00000460763.5|SNV-9852-G-A|3
EKYRGIILNFPGGPTYDFGQDK
>ENST00000380149.5|SNV-4086-C-A|7
KFALTKTK
>ENST00000367723.8|SNV-36794-A-T|2
CQSMHASSNGGSHATKK
>ENST00000566525.5|MNV-794-GC-G|41
CGRCCSSPASGACRCGCR
>ENST00000286827.7|MNV-424009-GG-G|2
LLWSLCIKMVPNRR
>ENST00000335730.6|SNV-90815-C-T|4
MSAGSWAAFR
>ENST00000335730.6|SNV-90815-C-T|3
SAGSWAAFR
>ENST00000562477.1|SNV-820-T-C|4
GRGPAAR
>ENST00000258530.8|INDEL-47815-A-AAACA|1
FLGSMAVKTNRQHY
>ENST00000566998.5|SNV-33274-G-A|3
MGISSLWDGQIISLTPAGTGLDPRR
>ENST00000331920.11|INDEL-10547-A-AA|15
KLRQVLGCGPPHIWGLR
>ENST00000303177.8|INDEL-61668-C-CA|6
KPLLHSHQPLQRGQAEHCPGHR
>ENST00000425818.2|SNV-50019-A-G|5
VRSAAMAR
>ENST00000473051.1|SNV-18571-G-T|10
MWETLSPKSTQAPASKQSSGMLK
>ENST00000394150.5|SNV-3043-A-G|2
ALEAEAVGSMPQAGRAGGNSTLQR
>ENST00000522663.5|SNV-14146-T-A|4
LMVKALVLIVDAKSK
>ENST00000570137.7|MNV-119798-AA-A|1
CLTGLPPVVCK
>ENST00000472052.1|SNV-15398-G-A|4
MGIGPIPTIK
>ENST00000335730.6|SNV-90815-C-T|2
MSAGSWAAFRSVCPVK
>FUSION-ENST00000261778.2:86765-ENST00000608730.1:74|4
IFLENLEHEDTFVYLSAIQALIK
>ENST00000260818.11|SNV-35910-A-C|4
KEPLEFEHYLNLR
>ENST00000453190.7|SNV-105595-C-T|3
GVENSSYFVALDK
>FUSION-ENST00000537545.1:2640-ENST00000585994.1:51101|17
HGDVRSWGRGDAAAAVAVAAAR
>ENST00000286827.7|MNV-424009-GG-G|4
LLWSLCIK
>ENST00000428314.5|SNV-57001-C-A|5
CIKPNEYKKPLLFER
>ENST00000321731.8|SNV-37207-C-G|2
HEDYMQDEFTVYQGTVEK
>ENST00000608804.1|SNV-36794-A-T|9
EVEKEKCQSMHASSNGGSHATK
>ENST00000287667.12|SNV-32913-T-C|1
SLEVEVLEDDMSAAEFRQTGYMLR
>ENST00000566998.5|SNV-33274-G-A|8
GRADNIINSSGYRIGPSEVENALMK
>ENST00000523547.1|SNV-12915-A-T|2
MTLFSHCLT
>ENST00000504921.7|SNV-99621-C-G|4
YTEYKEPHESR
>ENST00000461159.6|SNV-560907-G-T|3
LGKVFLCLCSMEAASRHLPATLMLL
>FUSION-ENST00000322723.9:22973-ENST00000468027.5:5557|6
AAEDDEVGSGLR
>ENST00000458381.6|INDEL-56514-C-CA|8
HGGLFYQTEMGK
>FUSION-ENST00000537545.1:2640-ENST00000585994.1:51101|128
MDVGIRGMFLRCSGQGQWQHPQ
>ENST00000488141.5|SNV-23997-T-C|5
AQQLLEVQEKCLPPSRHR
>ENST00000372591.1|SNV-20593-G-A|6
AAGRRARPLPGRPEPR
>ENST00000480896.5|SNV-22058-A-G|2
LACVRVRPCMALSWR
>ENST00000637788.1|MNV-87062-CCTGATT-C|5
GTAWQLVPLQCR
>ENST00000489320.1|MNV-2159-AG-A|6
EAKNWNK
>ENST00000566525.5|MNV-794-GC-G|21
TPRKNGGSGLWR
>ENST00000638858.1|SNV-85975-A-C|4
MYVVYSPQSSLLR
>ENST00000326047.9|SNV-68286-G-C|1
VVADLMNQIQDLRTSVCEK
>ENST00000566525.5|MNV-794-GC-G|17
NGGSGLWRR
>ENST00000473074.1|SNV-4755-G-A|1
TFLKSGPQR
>ENST00000494813.5|SNV-1050-G-C|5
LWGMSCPKWK
>ENST00000360597.8|SNV-29846-G-T|1
DGSHPGTSFWLWPMMKS
>ENST00000321731.8|SNV-37207-C-G|3
KHEDYMQDEFTVYQGTVEKDK
>ENST00000381496.7|INDEL-217195-G-GTT|6
APPPPAR
>ENST00000342694.6|SNV-726-C-G|1
LGEFVVTLQGHFNWTAR
>ENST00000335730.6|SNV-90815-C-T|7
TALACMSAGSWAAFR
>ENST00000264963.8|SNV-5570-T-G|6
QGALWNRVPCFLRDWELQGHFK
>ENST00000452187.6|SNV-259404-G-T|3
EVFHLQKEYIWLISFKSILTLAWLS
>ENST00000492747.2|SNV-150909-C-T|4
MLRVAEPIDELK
>ENST00000419189.1|SNV-15081-A-G|2
CGGCSERDAK
>ENST00000433861.6|INDEL-11418-T-TC|3
EQGGAVLPPGPAPGR
>ENST00000259963.4|SNV-801-C-G|5
VGSAAPSRSPRETGR
>ENST00000492310.5|SNV-208012-G-T|7
YLIDEFLSENFLDYKNR
>ENST00000567890.1|SNV-34270-G-A|1
LEMYSSSTTCSPVL
>ENST00000369679.4|SNV-49378-T-G|3
WVNYEAMLK
>ENST00000379153.4|SNV-718-C-G|1
GLQLLLLSCAYSLAPATAEVK
>ENST00000564113.6|SNV-5582-C-G|11
FSRKPSIDPHQMSNLFVR
>ENST00000334049.11|SNV-64645-A-T|1
SDYIMSIAPITDFEYSQEFFDHVKK
>ENST00000491959.5|SNV-353760-C-A|2
DISVYCGVQAITMKINFCTVLFSGY
>ENST00000372113.7|SNV-436-T-C|1
TPQCTSVSLGKIPGNLSEEFKQVR
>ENST00000357947.4|SNV-116676-G-T|3
FCGDKIPEPLVSTDSLLWVEFR
>ENST00000341460.6|SNV-738-C-T|2
VLSVSPDQR
>FUSION-ENST00000537545.1:2640-ENST00000585994.1:51101|131
DSGNILNS
>FUSION-ENST00000537545.1:2640-ENST00000585994.1:51101|93
SFTNYVNLK
>ENST00000624712.1|SNV-6564-C-A|4
RSQRPLDATRNR
>ENST00000369144.8|SNV-11312-C-G|6
VSTVFWKSGNALFHASRLHR
>ENST00000373109.7|SNV-21960-A-G|2
SLGASCKDSIGWVFSK
>ENST00000263967.4|SNV-70190-G-A|4
DPLSEITKQEK
>FUSION-ENST00000567699.2:72278-ENST00000585860.2:3258|1
SSSAEFTDDH
>ENST00000367078.8|SNV-11068-T-C|2
AELKAKLLQHYS
>ENST00000564000.5|MNV-794-GC-G|12
CCSSPASGACRCGCRCPTSAR
>ENST00000366933.5|SNV-150909-C-T|1
YRPLEPMLRVAEPIDELKLAR
>ENST00000359568.10|SNV-22058-A-G|2
EDEAGLRQSQAVHGLELEALR
>ENST00000479285.5|SNV-5276-A-G|3
MCLRTLRR
>ENST00000564113.6|SNV-5582-C-G|12
MFSRKPSIDPHQMSNLFVR
>ENST00000472194.6|SNV-23977-G-T|2
MGTGLFPGPLSPR
>ENST00000490468.5|SNV-22058-A-G|10
EDEAGLRQSQRPFLRR
>ENST00000379887.9|SNV-97796-A-G|1
CNEDDAKAARDAQER
>ENST00000277165.11|SNV-91630-A-C|6
GKSPQTPELVEALAFREWPCPNLK
>FUSION-ENST00000466801.5:5622-ENST00000322723.9:22077|7
MTMTMRKMTLK
>ENST00000393567.7|SNV-420753-G-T|2
AVETFGR
>ENST00000286827.7|MNV-424009-GG-G|3
LLWSLCIKMVPNR
>ENST00000342992.10|SNV-288372-C-G|1
DGHRPGWLPVSESVTRSTFKFTR
>ENST00000276616.3|SNV-40099-G-T|3
SMHMWSK
>ENST00000460405.5|SNV-4897-T-G|8
MTWQMNLLLVMSSK
>ENST00000612661.2|INDEL-2639-T-TCGCC|10
GHALAQQR
>ENST00000331920.11|INDEL-10547-A-AA|7
SSEPRDQR
>FUSION-ENST00000537545.1:2640-ENST00000585994.1:51101|19
TASCDARHGDVRSWGR
>ENST00000566525.5|MNV-794-GC-G|30
AAGGAGAASGLSPPPGPGALRR
>ENST00000264414.9|SNV-81598-C-T|6
KGVKGLTEQEVEIILDK
>ENST00000327475.11|SNV-110869-A-T|3
LALSFEAK
>ENST00000462662.1|SNV-71-G-A|1
SFVAGSFCAGA
>ENST00000566525.5|MNV-794-GC-G|5
LEGRLCR
>ENST00000645291.2|MNV-87191-TT-T|1
FTYSQDYLSAMVEPLD
>ENST00000402198.7|SNV-73277-G-T|5
GSLSPGGERACEGFPSAPQNPPQR
>ENST00000560869.6|SNV-9934-C-A|2
EELMEDLHLHLVKEYIIQLSK
>ENST00000265361.8|MNV-173340-AA-A|4
GFNLKAYRMQLK
>ENST00000381496.7|SNV-217195-G-T|4
RLSSGSR
>ENST00000382751.4|SNV-68426-G-C|2
FQEQSQLLYLLHVVRNGIR
>ENST00000549335.5|SNV-60922-C-A|4
QYLSAKASTGHALDCFEVCR
>ENST00000492310.5|SNV-208012-G-T|8
MYLIDEFLSENFLDYKNR
>ENST00000494813.5|SNV-1050-G-C|8
GRLWGMSCPK
>ENST00000674259.1|SNV-284390-A-T|6
NDWTVQMFYTFSEK
>FUSION-ENST00000537545.1:2640-ENST00000585994.1:51101|30
AVRGAASGLGQRGCAR
>ENST00000612661.2|INDEL-2639-T-TCGCC|12
GRGHALAQQR
>ENST00000529787.2|SNV-88060-G-T|2
ARFRRPTSIGSWTN
>ENST00000265433.8|SNV-32025-G-C|1
AKTFIFLNAKQHK
>ENST00000315872.11|SNV-146221-A-T|3
ERQVADGQMK
>ENST00000454784.9|SNV-90366-C-T|1
SGTGIPSVGEIRTTSTSVEESR
>ENST00000532026.5|SNV-25903-C-T|3
MALTLQDLVDMASVHMKTK
>ENST00000413927.5|SNV-28384-C-T|1
LSGVSQIVFTFLLIPCCLTLNFR
>ENST00000447095.5|SNV-192522-T-A|3
EVVDMKSEGQATVIQQLEQTIEDQR
>ENST00000259963.4|SNV-801-C-G|7
ATPVTRVGSAAPSRSPR
>ENST00000581106.5|MNV-3569-CTG-C|1
GLEALLADPQQKIETYL
>FUSION-ENST00000537545.1:2640-ENST00000585994.1:51101|114
HQELAVVICEWDQGNREQDVK
>ENST00000618562.2|SNV-81402-T-C|1
RPLPATLPQCQAANK
>ENST00000370435.5|INDEL-12978-C-CA|5
RACGRDR
>ENST00000216127.5|SNV-11105-C-T|1
EMDAYGMVSPFVRRPSVNSDLKYIK
>ENST00000612661.2|INDEL-2639-T-TCGCC|1
LLLQEEQEGGWRRR
>ENST00000615384.1|SNV-2078-G-A|2
ALSDRDAVR
>ENST00000216446.9|SNV-16602-G-T|1
LNTQTSTEYFLEACSREER
>ENST00000272117.7|MNV-90646-CACG-C|4
KYPWIQLAGPGSFKAAANGR
>ENST00000612439.4|SNV-229614-C-T|1
SLALNRIVYCTMEVEGGEK
>FUSION-ENST00000466801.5:5974-ENST00000322723.9:22819|1
SCSCESQERG
>FUSION-ENST00000256689.10:1596-ENST00000468027.5:1653|1
VPELSLSF
>FUSION-ENST00000578649.1:1561-ENST00000430157.6:3173|35
MAVLFLTTTSRRSRPCTWSCV
>ENST00000268489.10|SNV-1104620-C-A|2
SDGQASPVEGPK
>ENST00000484747.5|SNV-3044-G-A|5
RETLEALSSLGFSVR
>ENST00000268876.9|SNV-22308-A-G|5
KWLCDMSIDTR
>ENST00000447752.2|INDEL-154387-G-GC|11
PHPAPGAR
>ENST00000331920.11|INDEL-10547-A-AA|2
GGAVGGSWRTSK
>ENST00000529901.1|SNV-28351-C-A|2
MSRNKNIK
>ENST00000361226.8|INDEL-65069-G-GC|1
GTAGIHSPSHWQRCQESWV
>ENST00000361686.8|SNV-43319-G-T|1
AIMVAAHEPSPPGGLDARQALPR
>ENST00000447752.2|INDEL-154387-G-GC|5
SNSTQLGAGR
>ENST00000444498.5|SNV-5305-C-T|3
GTTVSPRTATSSVRTCCGTK
>ENST00000324341.2|SNV-1006-C-A|1
AILAGNTLDSYVLEEVQR
>ENST00000265433.8|SNV-32025-G-C|2
AKTFIFLNAK
>ENST00000637788.1|MNV-87062-CCTGATT-C|17
PSANSASRTTMWTWPHPPSAAWR
>FUSION-ENST00000537545.1:2640-ENST00000585994.1:51101|34
HPGFRAVR
>ENST00000638858.1|SNV-85975-A-C|2
MYVVYSPQSSLLRK
>ENST00000466781.5|SNV-19166-G-C|4
WNPWPGPPQIPHPLTKLVHMAGRR
>ENST00000543711.5|SNV-75142-G-A|3
AEELNAVIVSIEYRLIPK
>ENST00000473051.1|SNV-18572-G-T|9
WETLSPKSTQAPASKQSSGMCK
>ENST00000536178.3|SNV-15695-C-A|2
HFAANFLDVFGEEVRSVLVAGPTTR
>FUSION-ENST00000537545.1:2640-ENST00000585994.1:51101|41
GGGETRR
>ENST00000254508.7|SNV-32008-G-T|4
ARIQDAVYK
>ENST00000566525.5|MNV-794-GC-G|10
GLRAEPLAGGAGAAAR
>FUSION-ENST00000537545.1:2640-ENST00000585994.1:51101|1
GHRVLSGR
>FUSION-ENST00000461347.5:22973-ENST00000468027.5:5557|3
ASGQLKMMR
>FUSION-ENST00000322723.9:22973-ENST00000468027.5:5557|5
AAEDDEVGSGLRR
>ENST00000281172.10|SNV-260914-C-G|5
AALEDSSGRSELQEIMR
>ENST00000565365.1|SNV-820-T-C|6
QETWVFLVYGVGVGLR
>ENST00000473051.1|SNV-18572-G-T|8
STQAPASKQSSGMCK
>ENST00000490635.1|SNV-37695-G-T|2
RSSTLSAQQMPI
>ENST00000424542.7|SNV-1733-A-G|2
GEQGYGFHLHGGKGR
>ENST00000505998.5|SNV-81451-T-A|7
MQNRNVQSGMMMSQYK
>ENST00000406420.7|SNV-13645-G-C|2
LSGACALGISTLSLQFSGYK
>ENST00000392766.6|SNV-75436-C-A|1
AETSNTDFDNIVDHDVYSSDIEK
>FUSION-ENST00000322723.9:22973-ENST00000468027.5:5557|2
RGVWHLGLPTCL
>FUSION-ENST00000537545.1:2618-ENST00000585994.1:44207|7
WLPRSPRHADSALVQEK
>ENST00000559088.5|SNV-8791-C-T|1
YGLRDVDGR
>ENST00000254508.7|SNV-32008-G-T|1
IQDAVYKNVRPAEVR
>ENST00000331920.11|INDEL-10547-A-AA|9
GGIKSSEPR
>ENST00000450525.7|SNV-31069-G-T|1
MIGSCHASRFLHMK
>ENST00000457021.1|SNV-499389-C-T|4
MGNLTLLLKR
>ENST00000458470.5|SNV-185290-C-G|2
FRLGNPEEGQR
>ENST00000403963.5|SNV-636161-G-A|3
HGGSNLWRESK
>FUSION-ENST00000537545.1:2640-ENST00000585994.1:51101|85
PVLFLMC
>ENST00000296043.7|SNV-304524-G-C|3
MATIDENGNQNGSGRPR
>ENST00000548733.1|SNV-34270-G-A|8
KMLEMYSSSTTCSPVLWR
>ENST00000489320.1|MNV-2159-AG-A|12
DSLGVRQRK
>FUSION-ENST00000322723.9:22973-ENST00000468027.5:5557|1
GVWHLGLPTCL
>ENST00000494573.6|SNV-4897-T-G|3
NLLLVMSSK
>ENST00000495706.1|SNV-2620-T-G|2
SYEHWEYLTATR
>ENST00000624712.1|SNV-6564-C-A|1
SQRPLDATRNRR
>ENST00000511086.1|SNV-99621-C-G|5
PAPTWTKCFSSTRSTR
>ENST00000334049.11|SNV-64645-A-T|2
SDYIMSIAPITDFEYSQEFFDHVK
>ENST00000389297.8|SNV-65050-G-T|1
IVDAPKNSIPT
>ENST00000286827.7|MNV-424009-GG-G|7
NQSWQHSSSK
>ENST00000532026.5|SNV-25903-C-T|1
ALTLQDLVDMASVHMKTKNLPMQEK
>ENST00000491313.5|SNV-59848-G-T|1
APQLPGSQGGPTSPGHSAR
>FUSION-ENST00000537545.1:2640-ENST00000585994.1:51101|112
MLARLVLNS
>ENST00000284548.16|INDEL-74097-C-CGG|8
GRPPSSSPWKTSGWR
>ENST00000490468.5|SNV-22058-A-G|3
RLACVRVR
>ENST00000294794.7|SNV-25619-G-A|4
RPAATRQR
>ENST00000379198.5|SNV-904-G-T|3
SRGCSNQYLVTHKQSLEDML
>ENST00000447419.6|INDEL-1312-G-GG|3
GPPWHCSPR
>ENST00000394152.7|SNV-3043-A-G|1
ALEAEAVPCHRQGEQEETALCR
>ENST00000381496.7|INDEL-217195-G-GTT|21
CLQGHEMSAIGQTSTRK
>FUSION-ENST00000537545.1:2618-ENST00000585994.1:44207|38
TLHLSKRR
>ENST00000466781.5|SNV-19166-G-C|9
MAWTTPDPTSPDEACPHGRK
>ENST00000447095.5|SNV-192522-T-A|2
SEGQATVIQQLEQTIEDQR
>ENST00000495706.1|SNV-2620-T-G|4
LVSRRSYEHWEYLTATR
>ENST00000361924.6|MNV-82256-TGAA-T|4
LKTTDEFQSLKSSHEK
>ENST00000260302.8|SNV-270-A-G|1
SYYHPTDLAGILKENAASSMTERLR
>ENST00000276185.8|SNV-80143-A-G|2
DELSCSIPMK
>ENST00000470188.5|INDEL-138400-G-GC|1
YTVIIQVQDVAPPLL
>FUSION-ENST00000537545.1:2640-ENST00000585994.1:51101|62
SDWVLKK
>ENST00000672277.1|SNV-358636-C-A|1
LQIKRQK
>ENST00000537031.5|SNV-115996-C-G|5
CHGVSGSCSLKTCWLQLAELR
>ENST00000513021.1|SNV-524760-G-T|1
YDQSFLFVIF
>ENST00000286835.12|SNV-60460-G-T|3
DRERYSR
>ENST00000430799.7|MNV-87062-CCTGATT-C|1
LSIQDNNVDLATPPFSRLEK
>ENST00000303177.8|INDEL-61668-C-CA|2
AVAVSSR
>ENST00000276616.3|SNV-40099-G-T|5
SHYSHKSMHMWSK
>ENST00000248901.11|SNV-31457-G-A|5
ASITRVPFYDLVSTQK
>ENST00000354377.8|SNV-8840-A-G|1
IHLGDRPCRCPECGKTFNQR
>ENST00000354377.8|SNV-8840-A-G|3
IHLGDRPCR
>ENST00000494813.5|SNV-1050-G-C|9
MGRLWGMSCPKWK
>ENST00000248901.11|SNV-31457-G-A|6
DQWIESIRASITRVPFYDLVSTQK
>ENST00000248901.11|SNV-31457-G-A|1
VPFYDLVSTQKKK
>ENST00000327442.6|SNV-4352-C-T|2
NIMSFCPDTPSEK
>ENST00000604104.1|INDEL-276-G-GT|2
RPTTKNLPQFFLNVTTQFK
>ENST00000305242.10|SNV-11652-G-T|2
LLLISKTGK
>FUSION-ENST00000537545.1:2640-ENST00000585994.1:51101|10
WLPRSPRHAVR
>ENST00000557649.5|SNV-8157-G-A|1
HVWFREPPAVTVHYIADKNATATVR
>ENST00000532026.5|SNV-25903-C-T|5
MALTLQDLVDMASVHMK
>ENST00000488141.5|SNV-23997-T-C|1
PAPQPAPRPPQ
>ENST00000404917.6|MNV-31593-TGCCGTCCTGTGGCA-T|3
EVEIGKNANLTCSACFGKGTQFLAA
>FUSION-ENST00000537545.1:2640-ENST00000585994.1:51101|120
MMWFVSSLYK
>ENST00000265922.8|SNV-202324-C-G|4
VNHALDLYNTEILKQWDQMTAK
>FUSION-ENST00000537545.1:2640-ENST00000585994.1:51101|102
ILYFLSLFYVSWYNGSNSQSR
>ENST00000379887.9|SNV-97796-A-G|3
CNEDDAK
>ENST00000474122.1|SNV-62643-G-A|6
EYFSLEKIFKELSSYEDFLDAQFK
>ENST00000473051.1|SNV-18572-G-T|2
MCKMIISPTSGTTAGRR
>ENST00000284548.16|SNV-5499-C-A|6
EKESATFLCEVPQPSTEAAWFKEEK
>FUSION-ENST00000322723.9:22973-ENST00000468027.5:5557|4
AAEDDEVGSGLRRR
>ENST00000650592.1|SNV-53733-C-T|1
PLGSPTRW
>FUSION-ENST00000466801.5:5622-ENST00000322723.9:22077|5
LWRLHQPK
>ENST00000313654.13|MNV-155675-TA-T|8
NSFSLTPR
>ENST00000284548.16|INDEL-74097-C-CGG|9
GRPPSSSPWK
>ENST00000420141.2|SNV-32008-G-T|3
LSTRMYALQK
>ENST00000380149.5|SNV-4086-C-A|6
FALTKTK
>ENST00000511086.1|SNV-99621-C-G|7
EPHESRTNSDIVEVREHAW
>ENST00000566525.5|MNV-794-GC-G|2
GDFSSGSSRCWR
>ENST00000326047.9|SNV-68286-G-C|5
DSDKKVVADLMNQIQDLR
>ENST00000637788.1|MNV-87062-CCTGATT-C|14
WTWPHPPSAAWR
>ENST00000643342.1|MNV-3404-TCT-T|3
LLTISVVVASAMCSHGLHTR
>ENST00000564000.5|MNV-794-GC-G|11
CGCRCPTSAR
>ENST00000458381.6|INDEL-56514-C-CA|5
HTRELLPGNPQHLPICLLGQKSLGK
>ENST00000545653.5|SNV-69020-G-A|2
ISQDSMMKLK
>ENST00000277165.11|SNV-91630-A-C|2
EWPCPNLKR
>FUSION-ENST00000256689.10:1596-ENST00000468027.5:1653|2
ASSAAADSGSFIARVPELSLSF
>ENST00000370435.5|INDEL-12978-C-CA|6
SGTKRACGR
>FUSION-ENST00000466801.5:5622-ENST00000322723.9:22077|9
RMTMTMRK
>ENST00000562753.1|MNV-119798-AA-A|7
ARGPPINGSELTLPWPSQKR
>FUSION-ENST00000537545.1:2618-ENST00000585994.1:44207|1
NPEKSEQVK
>FUSION-ENST00000578649.1:1561-ENST00000430157.6:3173|39
MAVLFLTTTSR
>ENST00000512944.6|SNV-10494-A-C|4
IIEREENIDR
>ENST00000440465.1|INDEL-1057-A-AA|1
KQKNVEY
>ENST00000303177.8|INDEL-61668-C-CA|4
GQAEHCPGHRAVAVSSR
>ENST00000335730.6|SNV-90815-C-T|12
MHVSWFLGSVQIRVPR
>ENST00000490468.5|SNV-22058-A-G|13
ECEQECELAITDLESGREDEAGLR
>ENST00000548733.1|SNV-34270-G-A|6
MLEMYSSSTTCSPVLWR
>ENST00000342992.10|SNV-288372-C-G|3
DGHRPGWLPVSESVTR
>ENST00000300036.6|SNV-109319-C-A|5
QACILMIKALELEPNLYR
>ENST00000313654.13|MNV-155675-TA-T|2
AAVVGAFVK
>ENST00000475031.5|SNV-65050-G-T|3
MHQKIVFLRNIL
>ENST00000300650.9|SNV-48718-C-T|4
EAELHLTYLKSTPPTLETVCSK
>ENST00000265361.8|MNV-173340-AA-A|2
AYRMQLKLSSME
>ENST00000551911.5|SNV-3380-G-C|10
MRLSNRMLLPFSVGQPPSLVQK
>FUSION-ENST00000578649.1:1561-ENST00000430157.6:3173|41
TNFVLSDLAL
>ENST00000372591.1|SNV-20593-G-A|2
ARPLPGRPEPRHVQR
