# Supplementary material for: Identification of non-canonical peptides with moPepGen
Source: Nat Biotechnol. 2025 Jun 16;44(4):568–73. doi: 10.1038/s41587-025-02701-0 (PMC12680078; doi:10.1038/s41587-025-02701-0)
Supplement: Supplementary file 4 — Supplementary Data: Cancer cell line variant peptide database. Custom peptide database FASTA file for each of the 376 cell lines from the Cancer Cell Line Encyclopedia with proteomics characterization or used in the reference channel. Variant peptide FASTA files were produced by moPepGen as the result of cell-line-specific publicly available mutations and fusions. [file 41587_2025_2701_MOESM4_ESM.zip › ACH-000467.fasta]

>ENST00000483028.1|SNV-138178-G-C|7
MLLPHPPDNRIWSPPSTWYTR
>ENST00000504466.1|SNV-13936-C-T|2
MTFFPACVSLVLELSWESR
>ENST00000409871.6|SNV-34289-C-T|3
TGFYRDYDIPFTQCGHISGSYITSK
>FUSION-ENST00000520201.5:51193-ENST00000545027.1:176728|580
ARAGVSDQMCR
>ENST00000647682.1|SNV-20018-G-C|4
MNPPQELSIYQDQEQR
>ENST00000551294.5|SNV-15703-G-A|2
VDEQMVVLMDPMEDPDNILRAHR
>FUSION-ENST00000520201.5:51193-ENST00000545027.1:176728|83
HHKLLFEILICFHVK
>ENST00000399422.4|SNV-19000-T-C|1
GQEIKPGSTGK
>FUSION-ENST00000520201.5:51193-ENST00000545027.1:176728|675
IFIPLYSGTLR
>ENST00000469844.5|SNV-11162-G-A|11
KLLEKCAMTTLSSK
>FUSION-ENST00000520201.5:51193-ENST00000545027.1:176728|706
MRMSFTLVTLCTGMFCR
>FUSION-ENST00000520201.5:51193-ENST00000545027.1:176728|142
MFKTSLNSGSGWDMHVEVQCDG
>ENST00000469844.5|SNV-11162-G-A|6
CAMTTLSSKLISQQKAFFAK
>FUSION-ENST00000520201.5:51193-ENST00000545027.1:176728|434
TAAGWDDG
>ENST00000638052.1|INDEL-549663-A-ATGCTT|11
VLLLMLCFR
>ENST00000520997.1|SNV-53209-G-A|1
NPECLLGSLCLLFTLVQFNWTF
>FUSION-ENST00000520201.5:51193-ENST00000545027.1:176728|498
ILGLGKGNER
>ENST00000163416.7|SNV-22007-A-C|8
EKLINSLKEGSGFEGLDSR
>ENST00000647232.1|SNV-29473-C-A|3
LRISFRHGNQECYDNFLQSGETAK
>FUSION-ENST00000630357.1:18609-ENST00000535921.1:238|5
SRSSHPDSEPAREA
>ENST00000398138.4|MNV-6460-GG-G|3
VAMIEPGYFKTAVTSKR
>FUSION-ENST00000520201.5:51193-ENST00000545027.1:176728|571
HPRLAWGF
>ENST00000366930.9|SNV-95980-A-T|2
FEQLSNMIVKSCK
>ENST00000646723.1|INDEL-4951-A-AC|2
KQNPNTKDHGYTTLATSVTLLK
>ENST00000428847.3|SNV-11454-G-T|4
KFYITQLKTDSEWAVLNVEDAATR
>ENST00000466676.5|SNV-72944-A-G|6
KVLVASGTISEWLAGR
>ENST00000569044.1|SNV-55368-C-T|10
MRVLTMVSSFFQTAYTK
>ENST00000483722.2|SNV-2830-G-A|1
NRVEGKV
>ENST00000637088.1|SNV-195-C-G|3
SPSPAWLPSSCRK
>FUSION-ENST00000520201.5:51193-ENST00000545027.1:176728|514
VEDALRSIANLHSNLTNEELSGK
>ENST00000564166.1|SNV-33214-G-T|3
NCFQHLQSPLFK
>ENST00000641575.1|SNV-97418-A-G|1
NVTVNYNGTLINETVFEFDWK
>ENST00000261776.10|SNV-113195-G-A|1
RGDHLDRR
>FUSION-ENST00000520201.5:51193-ENST00000545027.1:176728|145
MGRSQFTQSFLNP
>ENST00000578999.1|MNV-37331-GGGCT-G|5
MPTMLSGAAAGR
>ENST00000372027.10|SNV-25509-C-A|3
KAISRVQDSAVAR
>ENST00000404249.8|SNV-2671-G-A|1
NSLEEGELRDHCMEITIRNSPYR
>FUSION-ENST00000520201.5:51193-ENST00000545027.1:176728|492
QEQMCFLDLRQIFK
>FUSION-ENST00000520201.5:51193-ENST00000545027.1:176728|692
MFCRLCR
>FUSION-ENST00000520201.5:51193-ENST00000545027.1:176728|421
MKVVLIFQLTPAR
>ENST00000421025.3|MNV-38225-AG-A|2
NPTNVNNVIK
>ENST00000224949.9|SNV-21479-G-C|1
ALELRSQQSKPQDASCLPALK
>ENST00000217939.7|MNV-35176-GG-G|8
NKVGDDYVVLKVDVVMKPPR
>FUSION-ENST00000533146.5:522-ENST00000559995.2:118679|39
SEPPTRIPGAR
>FUSION-ENST00000520201.5:51193-ENST00000545027.1:176728|183
MTQYTGPTR
>ENST00000251343.9|SNV-2662-G-C|4
SSALLGAQCQGVRAPPTDGR
>FUSION-ENST00000573026.1:39131-ENST00000570984.7:26934|3
QLAGREAGATGWRSWL
>ENST00000492816.6|SNV-65644-C-T|1
NPYSLGFLELLPVPL
>FUSION-ENST00000520201.5:51193-ENST00000545027.1:176728|86
MFYFIGTLQRSREP
>FUSION-ENST00000520201.5:51193-ENST00000545027.1:176728|419
MKVVLIFQLTPARHR
>ENST00000368799.2|SNV-11958-C-T|3
GHPGSSRGGRQGSHHEQLVNR
>ENST00000366966.6|SNV-15780-C-T|2
MRPLSGLMETAKEMT
>ENST00000370571.7|SNV-186697-T-G|2
GTQGEEGPIGAVGELGPR
>FUSION-ENST00000520201.5:51193-ENST00000545027.1:176728|474
TLIGIRRK
>ENST00000473483.1|SNV-35013-C-A|8
VGDTVRVPVSFEHARR
>FUSION-ENST00000520201.5:51193-ENST00000545027.1:176728|32
IICEKSSIVTHF
>ENST00000533425.5|SNV-184869-A-G|6
MPMRILWEICPRR
>FUSION-ENST00000520201.5:51193-ENST00000545027.1:176728|285
EAEWPAQNQMLIHGR
>FUSION-ENST00000520201.5:51193-ENST00000545027.1:176728|100
VHNNKSQR
>FUSION-ENST00000520201.5:51193-ENST00000545027.1:176728|331
WKSGEDCSR
>ENST00000163416.7|SNV-22007-A-C|2
TASSMELEELRHEK
>ENST00000469836.1|SNV-297649-G-A|1
QLVALLLVVL
>ENST00000381571.6|SNV-74-C-T|1
EPEEGTLLWRLQKLPAELGPQLLHK
>FUSION-ENST00000520201.5:51193-ENST00000545027.1:176728|220
QQTSLGFCENYMR
>ENST00000317025.13|INDEL-52572-C-CC|5
ICAEYSARTDQCRGGGLLTLK
>FUSION-ENST00000520201.5:51193-ENST00000545027.1:176728|555
VPLGSSLK
>FUSION-ENST00000520201.5:51193-ENST00000545027.1:176728|295
LVLSACMLNYR
>ENST00000557627.1|INDEL-10083-T-TGT|4
MEPPFSHRCVFQGT
>FUSION-ENST00000520201.5:51193-ENST00000545027.1:176728|77
MSVSRIK
>ENST00000261441.9|SNV-252-C-A|3
AVEAQEEPDK
>FUSION-ENST00000520201.5:51193-ENST00000545027.1:176728|348
TKQGRDNCPHCVEGYK
>ENST00000355610.9|INDEL-15085-A-AA|2
RHSCSHLEHPQK
>ENST00000421025.3|MNV-38225-AG-A|3
VCILERNPTNVNNVIKSSLQTL
>FUSION-ENST00000520201.5:51193-ENST00000545027.1:176728|425
MCIILLYTSFMSSENCISTLSMIQ
>ENST00000329106.2|SNV-137-C-A|1
HDDLILATYPK
>ENST00000393167.7|INDEL-14142-C-CA|7
EFRPEIPCIVVANKIDDINVTQKK
>ENST00000496087.5|SNV-36976-C-T|3
SISWTTMFSAPPTAALWSPSPGR
>ENST00000388975.4|SNV-18043-A-G|2
SIRQGFTFNILCVGEAGIGK
>ENST00000336078.8|MNV-56043-GTGACAC-G|3
DGAKSLKGDVPASEVK
>FUSION-ENST00000520201.5:51193-ENST00000545027.1:176728|244
MSKYSVMDKSTDSGTR
>ENST00000556833.1|SNV-61-C-T|8
LQIVSSPCFSEFVDSVK
>ENST00000416796.5|SNV-46813-A-T|3
ALHVLFERGNIVEVLMSGNVR
>ENST00000524317.1|SNV-112301-C-G|4
RTNAPSPSPPGQR
>FUSION-ENST00000520201.5:51193-ENST00000545027.1:176728|665
FCESCKSCR
>FUSION-ENST00000520201.5:51193-ENST00000545027.1:176728|319
RLQQAGMMVK
>ENST00000448182.7|SNV-118488-C-A|4
SFEWFVR
>ENST00000471950.1|SNV-34042-T-C|1
QEIQQDTPGAAQGHPLP
>ENST00000530298.5|SNV-60905-C-T|4
MWHGDLNRFLR
>FUSION-ENST00000520201.5:51193-ENST00000545027.1:176728|473
MAKKPKLFNFFLSPMK
>ENST00000533608.7|SNV-29205-G-A|5
HGKSVLVLDK
>FUSION-ENST00000520201.5:51193-ENST00000545027.1:176728|349
MTKQGRDNCPHCVEGYK
>FUSION-ENST00000520201.5:51193-ENST00000545027.1:176728|174
HAMRTGNSII
>FUSION-ENST00000520201.5:51193-ENST00000545027.1:176728|226
TKPCFLLN
>FUSION-ENST00000520201.5:51193-ENST00000545027.1:176728|537
HNSESFGLLLKMKS
>ENST00000488146.5|SNV-19291-T-G|3
DYLLLCQRTHTVSRLVLR
>FUSION-ENST00000520201.5:51193-ENST00000545027.1:176728|715
SDLPLGPYVYFLRSVHVK
>ENST00000540267.5|SNV-12146-T-C|3
FIIMATIWSAVFLNCK
>ENST00000477218.1|INDEL-14142-C-CA|1
SYLLSTADINVTQKKLQF
>FUSION-ENST00000520201.5:51193-ENST00000545027.1:176728|403
SALPFPG
>ENST00000539295.3|SNV-73235-C-G|7
SGLAMDPACGAKLRQGFSK
>FUSION-ENST00000520201.5:51193-ENST00000545027.1:176728|67
MLISNDFQCPVVLFLVHYK
>ENST00000649792.1|SNV-110715-G-A|4
RILIVVPEIFLPIENDCGDYLVMR
>ENST00000251343.9|SNV-2662-G-C|1
APPTDGRESLDTGSMGPGDCRGAR
>ENST00000415740.6|SNV-170767-G-A|5
KCTPWPSLKSLK
>ENST00000485223.1|INDEL-2408-G-GCC|3
MQPRSSATPNTTAEDSEQ
>ENST00000491498.5|SNV-26493-C-T|3
TMVTLSRKY
>ENST00000525003.1|SNV-4014-G-A|2
VSAALCQSSSCPLSSPTEPHGGTRK
>ENST00000620438.1|SNV-231-A-G|2
AMGIMNSFVNDVFER
>ENST00000448182.7|SNV-118488-C-A|7
VDFIWINRDQRSFEWFVR
>ENST00000314400.10|SNV-11468-C-A|2
CSQSRIKTTK
>FUSION-ENST00000520201.5:51193-ENST00000545027.1:176728|481
NRCVFLT
>FUSION-ENST00000466227.6:39131-ENST00000570984.7:26934|1
HLIPAANTGESKVFYYKM
>FUSION-ENST00000520201.5:51193-ENST00000545027.1:176728|395
TSQGRELR
>FUSION-ENST00000520201.5:51193-ENST00000545027.1:176728|138
HVEVQCDG
>FUSION-ENST00000520201.5:51193-ENST00000545027.1:176728|494
GNERQEQMCFLDLRQIFK
>ENST00000323699.9|SNV-13840-A-G|2
REILAKYPEIR
>ENST00000348261.11|SNV-53939-A-G|4
FSLKADTGDTVPDR
>FUSION-ENST00000520201.5:51193-ENST00000545027.1:176728|254
MRQHGMLGKVR
>ENST00000366930.9|SNV-95980-A-T|5
TPKFEQLSNMIVK
>ENST00000653583.1|SNV-213698-G-T|5
MLHQMVRAMRSE
>ENST00000224949.9|SNV-21479-G-C|2
QQIYEKALELR
>ENST00000282499.10|SNV-323787-C-T|4
MWTYMRSAEPLVFTRTTAEGVAR
>FUSION-ENST00000520201.5:51193-ENST00000545027.1:176728|109
MCPLMGTPCVKERK
>ENST00000312614.4|SNV-5101-C-G|3
DCIVLIHHLCINR
>FUSION-ENST00000520201.5:51193-ENST00000545027.1:176728|326
MILSPAR
>ENST00000398138.4|MNV-6460-GG-G|2
TAVTSKR
>FUSION-ENST00000520201.5:51193-ENST00000545027.1:176728|479
YWGYSLISSIFK
>ENST00000329106.2|SNV-137-C-A|2
VCNFQAKHDDLILATYPK
>ENST00000469844.5|SNV-11162-G-A|1
TTLSSKLISQQKAFFAK
>FUSION-ENST00000520201.5:51193-ENST00000545027.1:176728|203
ADLGIKSRLLSPNMFVIISLR
>ENST00000511685.6|SNV-648330-G-A|3
QYIFKYDMWDRLSAITMPSVAR
>ENST00000367433.9|SNV-282342-C-G|1
SWQHNYYEDAKAYGFKNK
>ENST00000263733.5|SNV-38252-C-T|3
HCHPWGR
>ENST00000549820.1|SNV-4351-C-T|1
GVHRPAERG
>ENST00000530298.5|SNV-60905-C-T|5
WHGDLNR
>FUSION-ENST00000520201.5:51193-ENST00000545027.1:176728|29
PSRTFHLR
>FUSION-ENST00000520201.5:51193-ENST00000545027.1:176728|622
MTIQSPPQSTVLGLIAPAR
>ENST00000563062.1|INDEL-3758-C-CTCCTCC|2
SASSSSSSSTFSLR
>FUSION-ENST00000520201.5:51193-ENST00000545027.1:176728|548
QAEVRRCSVGTEQYSGSAARPGLP
>FUSION-ENST00000520201.5:51193-ENST00000545027.1:176728|175
RHAMRTGNSII
>FUSION-ENST00000520201.5:51193-ENST00000545027.1:176728|99
VHNNKSQRHSCSK
>ENST00000565642.5|SNV-55368-C-T|1
MAGSYVR
>ENST00000379802.8|SNV-41050-A-T|2
FQKQALEASNRIQES
>ENST00000342315.8|SNV-8750-G-A|2
SQHDILDKTGDK
>FUSION-ENST00000520201.5:51193-ENST00000545027.1:176728|541
MVYYSSFP
>ENST00000359939.10|SNV-15703-G-A|15
VVLMDPMEDPDNILRAHR
>ENST00000261609.13|SNV-120683-A-G|4
RADFLGNDDYAVYVR
>ENST00000396662.5|SNV-1637-G-C|4
VTLGNSKTVTFHFWDVGGQQK
>ENST00000519295.5|SNV-138389-C-T|1
LLQMQPVQHGEIIKHMAK
>FUSION-ENST00000520201.5:51193-ENST00000545027.1:176728|367
MELPDKIQDRFSNIHVTSGR
>FUSION-ENST00000520201.5:51193-ENST00000545027.1:176728|103
GTPCVKERK
>ENST00000473483.1|SNV-35013-C-A|6
VPVSFEHARRTLGPSTCR
>FUSION-ENST00000573026.1:39131-ENST00000570984.7:26934|1
EAGATGWRSWL
>FUSION-ENST00000520201.5:51193-ENST00000545027.1:176728|547
RCSVGTEQYSGSAARPGLP
>ENST00000260947.9|SNV-40375-G-A|1
GNIPSVEYLLQNGSDPNVK
>ENST00000300128.9|INDEL-17267-T-TT|3
ELEQFSIWNFFFLLFK
>FUSION-ENST00000520201.5:51193-ENST00000545027.1:176728|210
QLNELISIHIK
>FUSION-ENST00000520201.5:51193-ENST00000545027.1:176728|476
TLIGIRR
>ENST00000353578.8|SNV-55633-A-T|1
GDNGPRGEKGER
>ENST00000396662.5|SNV-1637-G-C|2
TVTFHFWDVGGQQKLRPLWK
>ENST00000491541.1|SNV-67280-G-T|2
KEPPGEGHLPFLQSHACLTPWESR
>ENST00000512132.5|SNV-11926-C-T|5
STHPGRTPHTCDECGKAFFLSR
>FUSION-ENST00000520201.5:51193-ENST00000545027.1:176728|490
MCFLDLR
>ENST00000289388.4|SNV-11019-C-G|2
ASSPALGSSHRPNPFR
>ENST00000322263.8|SNV-233-C-T|1
EVWASDSGHEEESLSLEAPRRPK
>ENST00000309863.11|SNV-36469-C-G|2
QETLQEEITSLQSSVQEYEEK
>ENST00000299980.8|SNV-55368-C-T|1
VLTMAGSYVR
>ENST00000486271.5|SNV-11468-C-A|4
MFSIQNKDNQVFFSESDR
>FUSION-ENST00000520201.5:51193-ENST00000545027.1:176728|394
MTSQGRELRGVK
>ENST00000550859.5|SNV-2366-G-A|6
MSAMHHSLNCRSNVS
>FUSION-ENST00000573026.1:39131-ENST00000570984.7:26934|16
LRAWPGGLGSGSRK
>ENST00000674243.1|SNV-4398-C-T|7
TTMDYRVNVFLRQQWNDLR
>ENST00000281513.10|MNV-99547-AT-A|2
LLTYLDRLATYEET
>ENST00000563576.5|SNV-75661-C-A|3
LCKEGRPPKNTGK
>ENST00000529857.5|SNV-3668-C-T|4
KRPLSACPNPLFVRWLTEWR
>ENST00000305202.8|SNV-33214-G-T|1
HLQSPLFKAFRHVK
>FUSION-ENST00000520201.5:51193-ENST00000545027.1:176728|12
MLSPTGLQPIYWSR
>ENST00000480906.5|SNV-97744-C-T|1
INFHTILFDQIQRSIKAQLQNFVK
>FUSION-ENST00000520201.5:51193-ENST00000545027.1:176728|690
FCRLCRAPEMVR
>FUSION-ENST00000520201.5:51193-ENST00000545027.1:176728|534
MRKHLVMF
>ENST00000359939.10|SNV-15703-G-A|1
EDPDNILRAHRSR
>ENST00000289388.4|SNV-11019-C-G|3
QPEDVVTFAAEFFGPFDPWR
>FUSION-ENST00000520201.5:51193-ENST00000545027.1:176728|700
MDKLEVVYKL
>FUSION-ENST00000520201.5:51193-ENST00000545027.1:176728|125
GPGHFPGHLSRLFPTSAGRK
>FUSION-ENST00000520201.5:51193-ENST00000545027.1:176728|116
MSIFFHR
>ENST00000616856.1|SNV-219925-G-C|9
MTTPLPKMVRQHIPSHCR
>FUSION-ENST00000520201.5:51193-ENST00000545027.1:176728|743
MLSSKRMNNVK
>FUSION-ENST00000520201.5:51193-ENST00000545027.1:176728|134
DVQNQSQFWIWMGHACRSTV
>ENST00000525537.2|SNV-105196-G-A|2
ISEGLWQLVSRNVLR
>FUSION-ENST00000520201.5:51193-ENST00000545027.1:176728|162
MSAWEQVACEGR
>FUSION-ENST00000520201.5:51193-ENST00000545027.1:176728|645
MSYLPQPSLGPER
>FUSION-ENST00000520201.5:51193-ENST00000545027.1:176728|545
MLRHNSESFGLLLK
>ENST00000261776.10|SNV-113195-G-A|2
RGDHLDR
>ENST00000361488.7|SNV-151835-G-A|4
ILNKGPDYFHRQAEPNPK
>FUSION-ENST00000520201.5:51193-ENST00000545027.1:176728|41
IANSILMQTYFKIYFPKPK
>FUSION-ENST00000520201.5:51193-ENST00000545027.1:176728|647
NSSLYSISPCIAK
>ENST00000615845.4|MNV-37331-GGGCT-G|5
WTWAASMVTSSPARCTPGVR
>ENST00000340941.11|SNV-56568-T-C|1
IFGYPVGIAGNNGVLFSESAKK
>ENST00000544440.7|SNV-243951-G-T|1
VCEHPLSDIVISGEAAHPLPHTFHR
>ENST00000336078.8|MNV-56043-GTGACAC-G|1
GDVPASEVK
>ENST00000535379.1|SNV-187585-C-T|12
ATNASTRVRNPMSAMAVAR
>ENST00000524317.1|SNV-112301-C-G|3
RTNAPSPSPPGQRSCGFSSSPMK
>ENST00000512091.6|SNV-836541-T-C|3
STESSTGSGK
>FUSION-ENST00000520201.5:51193-ENST00000545027.1:176728|696
MSFTLVTLCTGMFCRLCRAPEMVR
>ENST00000421025.3|MNV-38225-AG-A|1
NPTNVNNVIKSSLQTL
>ENST00000542747.5|SNV-34967-A-C|3
SSNLISSVYIVK
>ENST00000217939.7|MNV-35176-GG-G|3
VDVVMKPPRLNTRR
>ENST00000590602.5|SNV-18855-G-T|2
EREESSR
>ENST00000426455.5|SNV-26493-C-T|2
EILTRAR
>ENST00000261636.13|SNV-4827-C-A|1
LQVGEVVTTIPNIGFNVETVTYK
>ENST00000530298.5|SNV-60905-C-T|12
MVFEYMWHGDLNR
>FUSION-ENST00000520201.5:51193-ENST00000545027.1:176728|488
CFLDLRQIFK
>ENST00000530267.5|SNV-21838-G-C|4
QRPREGPQAELGSSRVR
>FUSION-ENST00000573026.1:39131-ENST00000570984.7:26934|12
KWPGSSR
>FUSION-ENST00000520201.5:51193-ENST00000545027.1:176728|521
LTLNTCT
>ENST00000284548.16|SNV-134077-G-T|1
LALPVWRPPDFEE
>ENST00000415128.6|SNV-66015-T-G|5
HVSFSSDVSIQK
>ENST00000469141.6|INDEL-79446-C-CG|4
GRVHVPEIKYQPQVGP
>ENST00000653583.1|SNV-213698-G-T|25
MLLMLLMMNGGKPGMLHQMVRAMR
>ENST00000644917.1|SNV-92990-G-A|1
VDALEHESQQLMDSHPEQKEDIGQR
>ENST00000258526.9|SNV-78618-C-T|3
TSGGGRSK
>ENST00000530298.5|SNV-60905-C-T|7
VFEYMWHGDLNRFLRSHGPDAK
>ENST00000423531.3|SNV-97744-C-T|8
TVFSILFTASFSNMKILFDQIQR
>ENST00000314400.10|SNV-11468-C-A|1
IKTTKYSSQK
>ENST00000421025.3|MNV-38225-AG-A|4
VCILERNPTNVNNVIK
>ENST00000339514.8|SNV-118661-C-G|1
VNGVDESKIKDK
>ENST00000486271.5|SNV-11468-C-A|3
FSIQNKDNQVFFSESDR
>FUSION-ENST00000520201.5:51193-ENST00000545027.1:176728|30
MPSRTFHLR
>FUSION-ENST00000520201.5:51193-ENST00000545027.1:176728|576
CRGGEGCQSQTAELAQMWTA
>FUSION-ENST00000520201.5:51193-ENST00000545027.1:176728|443
VLPSQPYTICTLSVTCGGDR
>ENST00000343257.7|SNV-23427-G-A|1
IMAMLFPDGILFDDIIYK
>ENST00000359546.8|SNV-82616-G-A|6
DFVMKQALGGATKDMR
>ENST00000312428.11|MNV-184191-AA-A|5
TRNTFKLQSGTEQTSSR
>ENST00000367433.9|SNV-282342-C-G|2
SWQHNYYEDAKAYGFK
>FUSION-ENST00000337530.10:88405-ENST00000488101.5:73933|2
DSLSDDVVKATQAIYLFELS
>ENST00000271776.4|SNV-15780-C-T|5
VNGNSKRNDLR
>FUSION-ENST00000520201.5:51193-ENST00000545027.1:176728|260
YVPPSFCPCSFCSICSCEPCK
>ENST00000476412.5|SNV-252-C-A|7
MAAQVGAVRVVRAVEAQEEPDK
>ENST00000468045.5|SNV-2429-C-T|1
SSPALMSVNPAPS
>FUSION-ENST00000520810.6:51193-ENST00000545027.1:176728|1
MKSTFEES
>FUSION-ENST00000520201.5:51193-ENST00000545027.1:176728|677
AGGERIFIPLYSGTLR
>FUSION-ENST00000520201.5:51193-ENST00000545027.1:176728|374
NKTANLMELPDK
>FUSION-ENST00000520201.5:51193-ENST00000545027.1:176728|158
MCLPHSAHAASVPFAAVSR
>ENST00000519295.5|SNV-138389-C-T|2
LLQMQPVQHGEIIK
>ENST00000397292.8|SNV-18850-C-G|3
GHKNTVCSLSCGK
>ENST00000529857.5|SNV-3668-C-T|5
KRPLSACPNPLFVR
>FUSION-ENST00000520201.5:51193-ENST00000545027.1:176728|330
WKSGEDCSRLG
>FUSION-ENST00000520201.5:51193-ENST00000545027.1:176728|206
MADLGIKSR
>FUSION-ENST00000573026.1:39131-ENST00000570984.7:26934|29
LAEQAERYDGELGGQR
>FUSION-ENST00000520201.5:51193-ENST00000545027.1:176728|81
HHKLLFEILICFHVKK
>ENST00000393167.7|INDEL-14142-C-CA|5
IDDINVTQKKLQFCQEVLPAPVFR
>ENST00000322263.8|SNV-233-C-T|3
DETLREVWASDSGHEEESLSLEAPR
>ENST00000411426.1|SNV-17859-G-C|4
DGETKHVEHSR
>ENST00000615845.4|MNV-37331-GGGCT-G|2
CTPGVRGKR
>FUSION-ENST00000630357.1:18609-ENST00000535921.1:238|7
TEAPEAVGFAQGHTARSR
>ENST00000369367.8|SNV-58893-G-A|2
FIEASEISALIRQK
>ENST00000367139.8|MNV-5052-AG-A|9
VLIEKMMKIPQK
>FUSION-ENST00000520201.5:51193-ENST00000545027.1:176728|695
SFTLVTLCTGMFCR
>FUSION-ENST00000520201.5:51193-ENST00000545027.1:176728|108
CPLMGTPCVKERK
>ENST00000432161.5|SNV-114310-C-A|1
ENFQVARSY
>ENST00000496843.1|SNV-47936-A-G|1
AKLGEKVI
>ENST00000532091.1|SNV-4899-C-G|8
MKATVEDEKLEGK
>FUSION-ENST00000520201.5:51193-ENST00000545027.1:176728|432
MYIMDEKAT
>FUSION-ENST00000520201.5:51193-ENST00000545027.1:176728|506
IAEGENKNMILGLGK
>FUSION-ENST00000520201.5:51193-ENST00000545027.1:176728|533
RKHLVMF
>FUSION-ENST00000520201.5:51193-ENST00000545027.1:176728|681
MCLCILKGGLFMNSG
>ENST00000567003.1|SNV-5260-C-T|2
RETVSLVLIHSD
>ENST00000506240.1|SNV-85872-T-A|3
MTCCCAQPTGGWHSAATPWPP
>FUSION-ENST00000520201.5:51193-ENST00000545027.1:176728|749
HPVTYLWPWKGR
>FUSION-ENST00000520201.5:51193-ENST00000545027.1:176728|193
MFVIISLRTSQKV
>FUSION-ENST00000520201.5:51193-ENST00000545027.1:176728|468
MKENDCQTETGSANIDR
>ENST00000530298.5|SNV-60905-C-T|10
MVFEYMWHGDLNRFLR
>FUSION-ENST00000520201.5:51193-ENST00000545027.1:176728|477
MTLIGIRR
>ENST00000530267.5|SNV-21838-G-C|6
DTAYVLFYRQRPREGPQAELGSSR
>FUSION-ENST00000520201.5:51193-ENST00000545027.1:176728|62
TLGCNQISSESEDPPTTLTR
>FUSION-ENST00000520201.5:51193-ENST00000545027.1:176728|668
VSMFCESCKSCRIFMFSVPHPFLLR
>ENST00000421025.3|MNV-38225-AG-A|11
GFILERNPTNVKNVTK
>ENST00000549283.1|SNV-4827-C-A|1
LLLLYLTLDLM
>ENST00000653583.1|SNV-213698-G-T|13
MNGGKPGMLHQMVRAMR
>ENST00000512091.6|SNV-836541-T-C|6
CLRTHCCSGKSTESSTGSGK
>ENST00000674243.1|SNV-4398-C-T|1
QQWNDLRLSYR
>FUSION-ENST00000520201.5:51193-ENST00000545027.1:176728|115
MSIFFHRI
>FUSION-ENST00000520201.5:51193-ENST00000545027.1:176728|316
LQQAGMMVKNNK
>ENST00000422222.5|SNV-6782-A-G|1
ARNTVNTSLVGKQKPHK
>ENST00000323853.10|SNV-16483-C-T|6
TRRDEPTGEVLFLVGK
>FUSION-ENST00000520201.5:51193-ENST00000545027.1:176728|773
NDDGPKGVR
>ENST00000564166.1|SNV-33214-G-T|4
GTTGVRNCFQHLQSPLFKAFR
>FUSION-ENST00000520201.5:51193-ENST00000545027.1:176728|460
ELKPEMGELIVK
>ENST00000413464.6|SNV-15504-G-A|1
SPSPHRRSDR
>FUSION-ENST00000520201.5:51193-ENST00000545027.1:176728|440
MPIYLLTVL
>FUSION-ENST00000520201.5:51193-ENST00000545027.1:176728|69
SSSALEHSFFRR
>ENST00000448182.7|SNV-118488-C-A|SNV-118534-G-A|1
LLTKLEMDQAEEAQYSR
>ENST00000505675.1|SNV-143909-A-G|1
CKTALRDK
>ENST00000638052.1|INDEL-549663-A-ATGCTT|2
RPAGTSTRR
>FUSION-ENST00000520201.5:51193-ENST00000545027.1:176728|353
CPKTRVFR
>FUSION-ENST00000520201.5:51193-ENST00000545027.1:176728|96
HSCSKVTPLTVR
>ENST00000448507.5|SNV-84986-C-G|5
EYEDKAGRPSKPPSR
>ENST00000471950.1|SNV-34042-T-C|6
ILMVTHGSITPGNPTGYTR
>FUSION-ENST00000520201.5:51193-ENST00000545027.1:176728|694
SFTLVTLCTGMFCRLCR
>ENST00000422222.5|SNV-6782-A-G|3
EISPATPNMQKARNTVNTSLVGK
>FUSION-ENST00000520201.5:51193-ENST00000545027.1:176728|255
RQHGMLGK
>ENST00000549196.1|SNV-9730-C-T|6
MKDDLERVCQLGHALLVR
>FUSION-ENST00000520201.5:51193-ENST00000545027.1:176728|612
MLTFALRGK
>ENST00000636035.2|SNV-2095-C-T|1
GSWMNGLPSPTHSAHCSFYRTR
>FUSION-ENST00000520201.5:51193-ENST00000545027.1:176728|172
RTGNSII
>ENST00000244534.7|SNV-376-C-T|1
FNKKAASGEGKPK
>ENST00000379802.8|SNV-41050-A-T|1
QALEASNRIQES
>ENST00000428847.3|SNV-11454-G-T|3
FYITQLKTDSEWAVLNVEDAATR
>ENST00000359546.8|SNV-82616-G-A|1
KMLGGEEEKDPDAQK
>ENST00000532091.1|SNV-4899-C-G|1
NLKARLTMR
>FUSION-ENST00000573196.5:39131-ENST00000570984.7:26934|1
LLCHHPPLSTV
>ENST00000317025.13|INDEL-52572-C-CC|9
TPTTKICAEYSAR
>ENST00000380249.5|SNV-223748-G-T|1
QPGLKPGLACGMLFCYDVSMYQSK
>ENST00000556833.1|SNV-61-C-T|15
EVPGLAQNKQR
>ENST00000642395.2|SNV-52447-A-G|1
AICEYNEDPK
>ENST00000261609.13|SNV-120683-A-G|3
RADFLGNDDYAVYVRENIQVGMMVR
>ENST00000389394.8|SNV-184800-G-A|1
QYYTTPTSYLELINLYLSMLSEKRK
>FUSION-ENST00000520201.5:51193-ENST00000545027.1:176728|483
MRRYWGYSLISSIFK
>FUSION-ENST00000520201.5:51193-ENST00000545027.1:176728|22
MAGRSSLFLHSICCK
>FUSION-ENST00000520201.5:51193-ENST00000545027.1:176728|713
SVHVKVQHLFR
>ENST00000448182.7|SNV-118488-C-A|3
SFEWFVRLLTK
>ENST00000646421.1|INDEL-4951-A-AC|1
QNPNTKGASSRGFVNLFQNHSLMS
>ENST00000261441.9|SNV-252-C-A|4
VVRAVEAQEEPDKEGK
>ENST00000535379.1|SNV-187585-C-T|8
NPMSAMAVARSSASSISWR
>ENST00000488146.5|SNV-19291-T-G|1
THTVSRLVLRSLMSK
>FUSION-ENST00000520810.6:51193-ENST00000545027.1:176728|3
IACHRMK
>ENST00000469844.5|SNV-11162-G-A|7
CAMTTLSSKLISQQK
>ENST00000488146.5|SNV-19291-T-G|6
MDYLLLCQRTHTVSR
>FUSION-ENST00000520201.5:51193-ENST00000545027.1:176728|60
KGILVLRGLPQV
>ENST00000637088.1|SNV-195-C-G|5
SPSPAWLPSSCR
>ENST00000426907.5|MNV-151333-AT-A|2
EYVHLVCQR
>FUSION-ENST00000520201.5:51193-ENST00000545027.1:176728|701
DKLEVVYK
>FUSION-ENST00000520201.5:51193-ENST00000545027.1:176728|216
QAVMLIIAIARL
>FUSION-ENST00000630357.1:18609-ENST00000535921.1:238|4
SSHPDSEPAR
>ENST00000541977.5|SNV-288965-G-T|4
MRSVRDHLW
>FUSION-ENST00000520201.5:51193-ENST00000545027.1:176728|275
MAPPLPSLCATVFSSVKK
>ENST00000372141.7|SNV-1110237-G-A|2
ILLETVQEQIQILTDAR
>FUSION-ENST00000520201.5:51193-ENST00000545027.1:176728|284
EAEWPAQNQMLIHGRSGNK
>ENST00000327155.10|SNV-195093-G-A|4
QEKSQGNETSKNK
>ENST00000511560.1|SNV-5263-C-T|2
QMSARIFW
>FUSION-ENST00000520201.5:51193-ENST00000545027.1:176728|214
LIIAIAR
>ENST00000519295.5|SNV-138389-C-T|4
KLLQMQPVQHGEIIK
>ENST00000046087.7|SNV-63337-A-G|4
LQLKYAMYAYR
>ENST00000496087.5|SNV-36976-C-T|1
FSAPPTAALWSPSPGR
>FUSION-ENST00000520201.5:51193-ENST00000545027.1:176728|608
GKYYSGLHLTAGETDSDA
>ENST00000532091.1|SNV-4899-C-G|7
KATVEDEKLEGK
>ENST00000593044.5|SNV-15070-C-G|6
MYLNIQVVR
>ENST00000546795.5|SNV-11317-C-A|1
GEIPVDFSKQ
>FUSION-ENST00000520201.5:51193-ENST00000545027.1:176728|462
RELKPEMGELIVK
>ENST00000565642.5|SNV-55368-C-T|4
MRVLTMAGSYVR
>ENST00000629650.2|SNV-56436-G-T|4
KYLMGEHGQSFAKMLVNR
>ENST00000419755.3|SNV-6466-G-A|1
EDQIDPLTLKEMLESIR
>FUSION-ENST00000520201.5:51193-ENST00000545027.1:176728|543
MLRHNSESFGLLLKMK
>ENST00000367433.9|SNV-282342-C-G|5
LDKSWQHNYYEDAK
>FUSION-ENST00000520201.5:51193-ENST00000545027.1:176728|411
GLDGVTSANGKETK
>FUSION-ENST00000520201.5:51193-ENST00000545027.1:176728|120
MLKEEQRR
>ENST00000448182.7|SNV-118534-G-A|1
LEMDQAEEAQYSR
>FUSION-ENST00000520201.5:51193-ENST00000545027.1:176728|152
VRLSRPSTHECLGASSL
>FUSION-ENST00000520201.5:51193-ENST00000545027.1:176728|25
KNESEKGK
>FUSION-ENST00000520201.5:51193-ENST00000545027.1:176728|369
MELPDKIQDR
>ENST00000423158.4|SNV-62834-G-C|1
IHTSCVCALSRKIGR
>ENST00000558180.2|SNV-1440-T-C|8
MLAIITKMTLTQVSTWSANARR
>FUSION-ENST00000520201.5:51193-ENST00000545027.1:176728|42
IANSILMQTYFK
>FUSION-ENST00000520201.5:51193-ENST00000545027.1:176728|11
LSPTGLQPIYWSR
>FUSION-ENST00000520201.5:51193-ENST00000545027.1:176728|751
RHPVTYLWPWKGR
>ENST00000508803.6|SNV-107417-T-C|2
SYCCEHDLGAASAR
>ENST00000473483.1|SNV-35013-C-A|1
TLGPSTCRRTCLGR
>ENST00000278198.2|SNV-1343947-C-T|1
LTTIPNGAFVYLSKLKELWL
>ENST00000535379.1|SNV-187585-C-T|6
MSAMAVAR
>ENST00000261609.13|SNV-120683-A-G|2
ADFLGNDDYAVYVR
>FUSION-ENST00000520201.5:51193-ENST00000545027.1:176728|740
MNNVKSQVG
>ENST00000524317.1|SNV-112301-C-G|2
TNAPSPSPPGQR
>FUSION-ENST00000520201.5:51193-ENST00000545027.1:176728|499
MILGLGKGNER
>ENST00000593044.5|SNV-15070-C-G|7
ENTFFVFLVSALLLAVMYLNIQVVR
>FUSION-ENST00000520201.5:51193-ENST00000545027.1:176728|416
VVLIFQLTPARHR
>FUSION-ENST00000520201.5:51193-ENST00000545027.1:176728|35
IYFPKPK
>ENST00000535379.1|SNV-187585-C-T|9
NPMSAMAVAR
>ENST00000257901.7|SNV-155-A-G|1
NFSSCSAVAPETGNRCCISAAPYR
>ENST00000649792.1|SNV-110715-G-A|2
ILIVVPEIFLPIENDCGDYLVMR
>ENST00000421025.3|MNV-38225-AG-A|15
CKNVGKPLPSPQLLILIRGFILER
>ENST00000355610.9|INDEL-15085-A-AA|1
HSCSHLEHPQK
>FUSION-ENST00000573026.1:39131-ENST00000570984.7:26934|22
GREQETK
>ENST00000551118.6|SNV-6398-A-C|3
QMLIGTVLHEVFQKAINNSFAPAK
>ENST00000338205.9|SNV-112973-G-A|3
TLQSQSWK
>FUSION-ENST00000520810.6:51193-ENST00000545027.1:176728|5
ELWNLLKIACHR
>ENST00000559362.5|SNV-200377-C-G|2
TPPPGQDSQQFHEKSISADCAK
>ENST00000393167.7|INDEL-14142-C-CA|6
IDDINVTQKK
>FUSION-ENST00000520201.5:51193-ENST00000545027.1:176728|680
CLCILKGGLFMNSG
>FUSION-ENST00000520201.5:51193-ENST00000545027.1:176728|375
WVRNKTANLMELPDK
>FUSION-ENST00000520201.5:51193-ENST00000545027.1:176728|559
EQAGGEGKGGRK
>FUSION-ENST00000520201.5:51193-ENST00000545027.1:176728|366
ELPDKIQDRFSNIHVTSGR
>FUSION-ENST00000520201.5:51193-ENST00000545027.1:176728|503
NMILGLGK
>ENST00000558995.5|SNV-6474-G-A|6
RLLDGDNGPLR
>FUSION-ENST00000520201.5:51193-ENST00000545027.1:176728|66
LISNDFQCPVVLFLVHYK
>ENST00000426455.5|SNV-26493-C-T|1
EILTRARQIDR
>ENST00000616856.1|SNV-219925-G-C|7
MVRQHIPSHCR
>FUSION-ENST00000520201.5:51193-ENST00000545027.1:176728|78
LLFEILICFHVKKK
>ENST00000361488.7|SNV-151835-G-A|2
GPDYFHRQAEPNPK
>FUSION-ENST00000520201.5:51193-ENST00000545027.1:176728|157
CLPHSAHAASVPFAAVSR
>ENST00000469141.6|INDEL-79446-C-CG|6
GRGRVHVPEIK
>FUSION-ENST00000520201.5:51193-ENST00000545027.1:176728|712
RLFKISQENR
>ENST00000415740.6|SNV-170767-G-A|4
CTPWPSLKSLK
>ENST00000639280.1|SNV-25518-G-A|5
QVEEATGQAAGRHR
>FUSION-ENST00000520201.5:51193-ENST00000545027.1:176728|606
MLHGSHHIGLATQK
>FUSION-ENST00000520201.5:51193-ENST00000545027.1:176728|760
MSSERRNK
>ENST00000282499.10|SNV-323787-C-T|2
SAEPLVFTRTTAEGVAR
>ENST00000472828.1|SNV-213027-G-C|6
GKCFLEKR
>FUSION-ENST00000520201.5:51193-ENST00000545027.1:176728|590
MDAEASGNVLNCTELSVLTIKAR
>FUSION-ENST00000520201.5:51193-ENST00000545027.1:176728|361
VEDIITLEPAICSSSSLLIFFNK
>ENST00000460838.5|SNV-6782-A-G|4
MQKARNTVNTSLVGK
>ENST00000653583.1|SNV-213698-G-T|9
NGGKPGMLHQMVRAMR
>FUSION-ENST00000520201.5:51193-ENST00000545027.1:176728|755
ISSCLCVTAVCPAKC
>ENST00000549196.1|SNV-9730-C-T|7
DLSYSMKDDLERVCQLGHALLVR
>ENST00000485223.1|INDEL-2408-G-GCC|2
QPRSSATPNTTAEDSEQ
>ENST00000530298.5|SNV-60905-C-T|1
WHGDLNRFLRSHGPDAK
>ENST00000421025.3|MNV-38225-AG-A|12
GFILERNPTNVK
>ENST00000512091.6|SNV-836541-T-C|5
THCCSGKSTESSTGSGK
>FUSION-ENST00000520201.5:51193-ENST00000545027.1:176728|720
MLWRCCRSDLPLGPYVYFLR
>ENST00000342315.8|SNV-8750-G-A|4
RSQHDILDKTGDK
>FUSION-ENST00000573026.1:39131-ENST00000570984.7:26934|13
AWPGGLGSGSRKWPGSSR
>FUSION-ENST00000520201.5:51193-ENST00000545027.1:176728|73
QKTFYPYFALLLPEASLMVSQR
>ENST00000469844.5|SNV-11162-G-A|2
MTTLSSKLISQQKAFFAK
>FUSION-ENST00000520201.5:51193-ENST00000545027.1:176728|716
SDLPLGPYVYFLR
>FUSION-ENST00000520201.5:51193-ENST00000545027.1:176728|771
NDDGPKGVRAPTSCHSYHPASR
>FUSION-ENST00000520201.5:51193-ENST00000545027.1:176728|251
QHGMLGKVR
>FUSION-ENST00000520201.5:51193-ENST00000545027.1:176728|570
MFWNFQFPSDR
>ENST00000421025.3|MNV-38225-AG-A|6
LLSGPQVLLIIR
>FUSION-ENST00000520201.5:51193-ENST00000545027.1:176728|235
MDKSTDSGTR
>ENST00000629650.2|SNV-56436-G-T|5
KYLMGEHGQSFAK
>ENST00000615845.4|MNV-37331-GGGCT-G|9
GLPAPYPRPSSSGQRPMRRPAWR
>ENST00000529857.5|SNV-3668-C-T|1
RPLSACPNPLFVRWLTEWRDEATR
>ENST00000468877.2|SNV-114310-C-A|4
FVELLMWRDHTEYPFHDEY
>ENST00000224949.9|SNV-21479-G-C|3
VEALSPGDRQQIYEKALELR
>ENST00000312428.11|MNV-184191-AA-A|1
LQSGTEQTSSRH
>FUSION-ENST00000520201.5:51193-ENST00000545027.1:176728|392
MGIIPVLQDCCR
>ENST00000353578.8|SNV-55633-A-T|2
GDNGPRGEK
>ENST00000468045.5|SNV-2429-C-T|2
KSSPALMSVNPAPS
>ENST00000524317.1|SNV-112301-C-G|5
KPARRTNAPSPSPPGQR
>FUSION-ENST00000573196.5:39131-ENST00000570984.7:26934|2
QMVRLLCHHPPLSTV
>ENST00000530267.5|SNV-21838-G-C|2
EGPQAELGSSRVR
>ENST00000490491.5|SNV-20731-C-T|3
IVEEGKVCK
>ENST00000630384.2|SNV-27995-A-G|2
QGVPMYTDSEPR
>ENST00000424728.6|SNV-53031-A-T|5
SKAKPVAPVSSNTPSTK
>ENST00000486271.5|SNV-11468-C-A|5
MFSIQNK
>FUSION-ENST00000520201.5:51193-ENST00000545027.1:176728|441
MMPIYLLTVL
>ENST00000261776.10|SNV-113195-G-A|4
HLEVRHQRSR
>FUSION-ENST00000520201.5:51193-ENST00000545027.1:176728|418
KVVLIFQLTPARHR
>ENST00000381571.6|SNV-74-C-T|5
MEPEEGTLLWR
>ENST00000525163.5|SNV-118488-C-A|1
LLTKLEMDQAEEAQY
>FUSION-ENST00000520201.5:51193-ENST00000545027.1:176728|586
MSITFRPPLGNLVLRYR
>ENST00000163416.7|SNV-22007-A-C|4
EGSGFEGLDSRTASSMELEELRHEK
>ENST00000396662.5|SNV-1637-G-C|3
TVTFHFWDVGGQQK
>FUSION-ENST00000520201.5:51193-ENST00000545027.1:176728|511
VEMIAEGENKNMILGLGK
>FUSION-ENST00000520201.5:51193-ENST00000545027.1:176728|21
AGRSSLFLHSICCK
>FUSION-ENST00000520201.5:51193-ENST00000545027.1:176728|619
AVMHLPR
>ENST00000392302.6|SNV-60905-C-T|1
FFGVCTEGRPLLMVFEYMWHGDLNR
>FUSION-ENST00000520201.5:51193-ENST00000545027.1:176728|345
DNCPHCVEGYK
>ENST00000529857.5|SNV-3668-C-T|2
RPLSACPNPLFVRWLTEWR
>FUSION-ENST00000520201.5:51193-ENST00000545027.1:176728|723
MQVTDRSGPSSE
>ENST00000533608.7|SNV-29205-G-A|4
HGKSVLVLDKCTNLSEGVLSVR
>FUSION-ENST00000520201.5:51193-ENST00000545027.1:176728|363
HYHFGASHLLLILSPHLL
>ENST00000550859.5|SNV-2366-G-A|4
MHHSLNCR
>FUSION-ENST00000520201.5:51193-ENST00000545027.1:176728|106
MGTPCVKER
>ENST00000323929.8|SNV-29735-T-C|1
DITHFFRHREQK
>FUSION-ENST00000520201.5:51193-ENST00000545027.1:176728|446
GVNNLISIRPK
>FUSION-ENST00000573026.1:39131-ENST00000570984.7:26934|21
GREQETKWR
>ENST00000472828.1|SNV-213027-G-C|3
MLPREEIKSTSAK
>FUSION-ENST00000520201.5:51193-ENST00000545027.1:176728|552
GSEDTWFSFEGQSTQGRTLSKPCPR
>ENST00000367139.8|MNV-5052-AG-A|3
SFKSLPFGCPPDNFIKYI
>ENST00000381571.6|SNV-74-C-T|4
EPEEGTLLWR
>FUSION-ENST00000573026.1:39131-ENST00000570984.7:26934|26
YDGELGGQRGAGILGPSAAAHRGR
>FUSION-ENST00000520201.5:51193-ENST00000545027.1:176728|194
FVIISLRTSQK
>ENST00000483028.1|SNV-138178-G-C|4
LLPHPPDNRIWSPPSTWYTRR
>ENST00000405093.8|SNV-20084-G-T|4
LQNEIEDLMVDVERSNAAASALDKK
>ENST00000488146.5|SNV-19291-T-G|7
DYLLLCQR
>FUSION-ENST00000520201.5:51193-ENST00000545027.1:176728|661
IFMFSVPHPFLLR
>ENST00000369042.5|SNV-44945-G-T|2
GCIACGFAAKR
>FUSION-ENST00000520201.5:51193-ENST00000545027.1:176728|426
KHIKESF
>ENST00000317025.13|INDEL-52572-C-CC|7
ICAEYSAR
>ENST00000647682.1|SNV-20018-G-C|3
NPPQELSIYQDQEQR
>ENST00000512091.6|SNV-836541-T-C|1
STESSTGSGKTSGSRTPGR
>ENST00000615845.4|MNV-37331-GGGCT-G|7
RPAWRWTWAASMVTSSPARCTPGVR
>ENST00000471950.1|SNV-34042-T-C|9
MVSMILMVTHGSITPGNPTGYTR
>ENST00000431922.1|MNV-15439-TT-T|4
LLLANLVISCCASCPTTAR
>ENST00000563576.5|SNV-75661-C-A|5
LKLCKEGRPPK
>FUSION-ENST00000520201.5:51193-ENST00000545027.1:176728|729
MKKNFQYVSNDVYNN
>ENST00000307961.11|SNV-23041-C-A|3
AWNDIKKVYASK
>ENST00000566786.5|SNV-1902-C-A|2
HLHALAFDR
>ENST00000524317.1|SNV-112301-C-G|1
TNAPSPSPPGQRSCGFSSSPMK
>ENST00000283891.6|SNV-641-C-T|1
SGPSGPDNV
>FUSION-ENST00000520201.5:51193-ENST00000545027.1:176728|334
NRWKSGEDCSR
>FUSION-ENST00000520201.5:51193-ENST00000545027.1:176728|666
MFCESCKSCR
>FUSION-ENST00000520201.5:51193-ENST00000545027.1:176728|711
LFKISQENR
>FUSION-ENST00000520201.5:51193-ENST00000545027.1:176728|47
SFCLYGL
>ENST00000638052.1|INDEL-549663-A-ATGCTT|8
MLCFRRAK
>ENST00000359939.10|SNV-15703-G-A|7
DPMEDPDNILRAHRSR
>ENST00000260600.9|SNV-81365-A-C|1
NTATQNGLNGSALPNGAPASSK
>ENST00000472828.1|SNV-213027-G-C|2
LPREEIKSTSAK
>ENST00000443758.6|SNV-213027-G-C|4
GYQRQMLPR
>ENST00000298573.9|SNV-85603-A-C|1
QQHLTKSAGLGLK
>ENST00000428847.3|SNV-11454-G-T|2
TDSEWAVLNVEDAATR
>ENST00000658548.1|SNV-4177-C-T|4
MLSSISFRVKGSIWSCDNVGR
>FUSION-ENST00000573026.1:39131-ENST00000570984.7:26934|19
EQETKWRHR
>ENST00000674243.1|SNV-4398-C-T|5
DYRVNVFLRQQWNDLR
>ENST00000637088.1|SNV-195-C-G|1
SPSPAWLPSSCRKSR
>ENST00000369367.8|SNV-58893-G-A|1
FIEASEISALIRQKR
>ENST00000556833.1|SNV-61-C-T|20
MLPGKEVPGLAQNK
>ENST00000224721.12|SNV-388721-G-A|3
ERAFFINATTGIITVNRPLDRER
>ENST00000261441.9|SNV-252-C-A|5
VVRAVEAQEEPDK
>ENST00000415654.5|SNV-55412-C-G|6
MIISRHLPRVSSLPFHPQQMIISR
>FUSION-ENST00000520201.5:51193-ENST00000545027.1:176728|357
MDELGKCPK
>FUSION-ENST00000520201.5:51193-ENST00000545027.1:176728|486
CFLDLRQIFKM
>FUSION-ENST00000520201.5:51193-ENST00000545027.1:176728|64
LISNDFQCPVVLFLVHYKK
>FUSION-ENST00000520201.5:51193-ENST00000545027.1:176728|187
WPWLLQGLGCGR
>ENST00000589933.1|SNV-15070-C-G|3
ENTFFVFLVSALLLAVMYLNIQVV
>FUSION-ENST00000520201.5:51193-ENST00000545027.1:176728|26
TFHLRKNESEK
>FUSION-ENST00000520201.5:51193-ENST00000545027.1:176728|376
MWVRNKTANLMELPDK
>ENST00000261441.9|SNV-252-C-A|1
AVEAQEEPDKEGKEKPHAGVSPR
>ENST00000537691.5|SNV-6474-G-A|1
LLDGDNGPLRCPRGVPAAR
>FUSION-ENST00000573026.1:39131-ENST00000570984.7:26934|25
GAGILGPSAAAHR
>FUSION-ENST00000520201.5:51193-ENST00000545027.1:176728|550
TLSKPCPRQAEVR
>ENST00000573001.5|SNV-3350-G-C|2
EKFTTPIEETGGQGCPAVALIQ
>ENST00000415654.5|SNV-55412-C-G|1
VSSLPFHPQQMIISRHLPSVCGGR
>ENST00000497613.2|SNV-2128-G-A|1
CPGVCAHHEEAVHGERVLR
>FUSION-ENST00000520201.5:51193-ENST00000545027.1:176728|747
GRRGSLCGGV
>ENST00000530298.5|SNV-60905-C-T|11
VFEYMWHGDLNR
>FUSION-ENST00000520201.5:51193-ENST00000545027.1:176728|262
LVLFLLLRLGIEAT
>ENST00000583241.1|SNV-16686-G-A|2
MSETINSV
>ENST00000486271.5|SNV-11468-C-A|1
FSIQNKDNQVFFSESDRNSSCQK
>ENST00000471950.1|SNV-34042-T-C|3
MEVLRQEIQQDTPGAAQGHPLP
>ENST00000477218.1|INDEL-14142-C-CA|4
MSYLLSTADINVTQKK
>FUSION-ENST00000520201.5:51193-ENST00000545027.1:176728|253
RQHGMLGKVR
>FUSION-ENST00000520201.5:51193-ENST00000545027.1:176728|148
STSPGIYR
>ENST00000527315.5|SNV-118534-G-A|2
MDQAEEAQYSRFLELHMYMTSALGK
>ENST00000603552.1|SNV-223748-G-T|2
YETNKQPGLKPGLA
>ENST00000500704.6|SNV-17889-T-C|3
LPTHCNK
>FUSION-ENST00000520201.5:51193-ENST00000545027.1:176728|611
LTFALRGK
>ENST00000653583.1|SNV-213698-G-T|18
MLLMMNGGKPGMLHQMVRAMRSE
>FUSION-ENST00000520201.5:51193-ENST00000545027.1:176728|112
CPLMGTPCVK
>FUSION-ENST00000520201.5:51193-ENST00000545027.1:176728|355
MDELGKCPKTR
>FUSION-ENST00000520201.5:51193-ENST00000545027.1:176728|629
QALGQFCCQQVFC
>FUSION-ENST00000520201.5:51193-ENST00000545027.1:176728|620
TIQSPPQSTVLGLIAPARAVMHLPR
>ENST00000359939.10|SNV-15703-G-A|2
MEDPDNILRAHRSR
>ENST00000451522.6|SNV-84986-C-G|7
MEYEDKAGRPSKPPSR
>FUSION-ENST00000520201.5:51193-ENST00000545027.1:176728|519
YLTIHNFISQK
>ENST00000382751.4|INDEL-71075-A-AA|4
NRAEVGVWR
>ENST00000563576.5|SNV-75661-C-A|1
EGRPPKNTGKSLISTK
>ENST00000360110.9|INDEL-8037-G-GAA|2
TECERLEQEPSLQ
>FUSION-ENST00000520201.5:51193-ENST00000545027.1:176728|475
MTLIGIRRK
>ENST00000539295.3|SNV-73235-C-G|11
VLVATNEVPTKSGLAMDPACGAK
>ENST00000423531.3|SNV-97744-C-T|6
KILFDQIQR
>FUSION-ENST00000520201.5:51193-ENST00000545027.1:176728|389
GIIPVLQDCCRD
>FUSION-ENST00000520201.5:51193-ENST00000545027.1:176728|759
SSERRNK
>ENST00000558180.2|SNV-1440-T-C|9
LAIITKMTLTQVSTWSANAR
>ENST00000480906.5|SNV-97744-C-T|3
INFHTILFDQIQRSIK
>FUSION-ENST00000520201.5:51193-ENST00000545027.1:176728|772
MNDDGPKGVRAPTSCHSYHPASR
>FUSION-ENST00000520201.5:51193-ENST00000545027.1:176728|456
GELIVKAN
>ENST00000471950.1|SNV-34042-T-C|4
VTHGSITPGNPTGYTR
>ENST00000448927.1|SNV-1987-C-T|1
THLCPARPGTAHSGVGTGSQAPGWR
>FUSION-ENST00000520201.5:51193-ENST00000545027.1:176728|722
QVTDRSGPSSE
>ENST00000367139.8|MNV-5052-AG-A|1
SLPFGCPPDNFIKYI
>ENST00000415740.6|SNV-170767-G-A|2
SLKSSWK
>ENST00000593044.5|SNV-15070-C-G|4
MYLNIQVVRGQR
>ENST00000476412.5|SNV-252-C-A|6
AAQVGAVRVVRAVEAQEEPDK
>ENST00000342315.8|SNV-8750-G-A|1
SQHDILDKTGDKLK
>ENST00000421025.3|MNV-38225-AG-A|16
CKNVGKPLPSPQLLILIR
>FUSION-ENST00000520201.5:51193-ENST00000545027.1:176728|51
MPLLCLSY
>FUSION-ENST00000520201.5:51193-ENST00000545027.1:176728|382
MSYICKAFR
>ENST00000641698.1|MNV-4518-CCTT-C|2
IISIFYAIVTPLNPFIYCLRNR
>FUSION-ENST00000520201.5:51193-ENST00000545027.1:176728|45
NLASKIANSILMQTYFK
>ENST00000563576.5|SNV-75661-C-A|4
LCKEGRPPK
>ENST00000565642.5|SNV-55368-C-T|3
RVLTMAGSYVR
>ENST00000398204.8|SNV-194486-A-T|3
NVDEETK
>ENST00000512132.5|SNV-11926-C-T|4
TPHTCDECGKAFFLSR
>ENST00000518526.5|SNV-8087-G-T|1
IHHELNQFCSVHTLQEVYI
>ENST00000326793.11|SNV-97744-C-T|1
FSDSLQEMINFHTILFDQIQRSIK
>ENST00000483028.1|SNV-138178-G-C|6
LLPHPPDNRIWSPPSTWYTR
>FUSION-ENST00000520201.5:51193-ENST00000545027.1:176728|359
VALSVVVAVFQDIRK
>ENST00000525809.5|SNV-4939-G-A|1
DQIDPLTLKEMLESIR
>ENST00000382751.4|INDEL-71075-A-AA|6
VPGFYQFFYSSDFEQKNR
>ENST00000468877.2|SNV-114310-C-A|1
DHTEYPFHDEY
>FUSION-ENST00000520201.5:51193-ENST00000545027.1:176728|75
SVSRIKR
>FUSION-ENST00000520201.5:51193-ENST00000545027.1:176728|756
MISSCLCVTAVCPAKC
>ENST00000369528.9|SNV-89-C-A|5
MSCNIEK
>FUSION-ENST00000520201.5:51193-ENST00000545027.1:176728|302
IFNSQDESCPHFSVDTSK
>ENST00000497742.6|SNV-207-C-G|3
SPSPAWLPSRK
>ENST00000620057.4|SNV-40375-G-A|2
LRNLLHDNELSGQHTFC
>FUSION-ENST00000520201.5:51193-ENST00000545027.1:176728|736
MLNQQQPR
>ENST00000578692.1|SNV-27380-C-G|2
TFSWRAYQK
>ENST00000471950.1|SNV-34042-T-C|5
MVTHGSITPGNPTGYTR
>FUSION-ENST00000520201.5:51193-ENST00000545027.1:176728|635
MRRTLLSHVCEAER
>ENST00000393165.7|INDEL-14142-C-CA|5
IDADINVTQKKLQFCQEVLPAPVFR
>ENST00000353578.8|SNV-55633-A-T|3
RGDNGPRGEK
>ENST00000605852.1|SNV-223748-G-T|1
MWYVILL
>FUSION-ENST00000520201.5:51193-ENST00000545027.1:176728|560
EQAGGEGKGGR
>ENST00000327475.11|SNV-148613-G-C|2
IQLPVLSVAAQQIYIVLTARK
>ENST00000539295.3|SNV-73235-C-G|1
DPACGAKLRQGFSK
>FUSION-ENST00000520201.5:51193-ENST00000545027.1:176728|439
PIYLLTVL
>ENST00000369528.9|SNV-89-C-A|4
MSCNIEKILTDAK
>FUSION-ENST00000520201.5:51193-ENST00000545027.1:176728|178
TQYTGPTRERGEVQ
>FUSION-ENST00000520201.5:51193-ENST00000545027.1:176728|278
IQAPVSQHVCHH
>ENST00000490222.1|SNV-125021-T-A|3
KKTGCCIYL
>FUSION-ENST00000520201.5:51193-ENST00000545027.1:176728|205
ADLGIKSR
>ENST00000360526.8|SNV-16376-A-G|1
MEFLSLDLQGDPR
>FUSION-ENST00000520201.5:51193-ENST00000545027.1:176728|277
MAPPLPSLCATVFSSVK
>ENST00000431922.1|MNV-15439-TT-T|5
TVRLLLANLVISCCASCPTTARWR
>FUSION-ENST00000520201.5:51193-ENST00000545027.1:176728|87
FYFIGTLQRSR
>ENST00000360526.8|SNV-16376-A-G|2
TEEELLETTLKMEFLSLDLQGDPR
>FUSION-ENST00000520201.5:51193-ENST00000545027.1:176728|280
LIHGRSGNKIQAPVSQHVCHH
>ENST00000530267.5|SNV-21838-G-C|5
QRPREGPQAELGSSR
>FUSION-ENST00000520201.5:51193-ENST00000545027.1:176728|177
MALKRHAMR
>ENST00000615845.4|MNV-37331-GGGCT-G|14
LCVSTASCRPWAGPNSR
>ENST00000524913.3|MNV-7723-GT-G|4
KGLTPPGPGLR
>ENST00000539295.3|SNV-73235-C-G|2
MDPACGAKLRQGFSK
>ENST00000500704.6|SNV-17889-T-C|2
LPTHCNKK
>FUSION-ENST00000520201.5:51193-ENST00000545027.1:176728|352
TRVFRWIDH
>ENST00000263174.9|SNV-47936-A-G|1
MAKLGEKVI
>ENST00000505753.1|SNV-71401-C-T|2
KTVCLTSLQSTGSMGEV
>ENST00000421025.3|MNV-38225-AG-A|9
NPTNVKNVTKLLSGPQVLLIIR
>FUSION-ENST00000520201.5:51193-ENST00000545027.1:176728|217
MQAVMLIIAIARL
>ENST00000653583.1|SNV-213698-G-T|7
MLHQMVR
>FUSION-ENST00000520201.5:51193-ENST00000545027.1:176728|699
DKLEVVYKL
>ENST00000421025.3|MNV-38225-AG-A|10
NPTNVKNVTK
>ENST00000535379.1|SNV-187585-C-T|1
SAMAVARSSASSISWRR
>ENST00000317025.13|INDEL-52572-C-CC|2
GGGLLTLK
>ENST00000525537.2|SNV-105196-G-A|5
TYIHRISEGLWQLVSR
>ENST00000641698.1|MNV-4518-CCTT-C|3
IISIFYAIVTPLNPFIYCLR
>ENST00000217939.7|MNV-35176-GG-G|7
VGDDYVVLKVDVVMKPPR
>FUSION-ENST00000520201.5:51193-ENST00000545027.1:176728|578
AGVSDQMCR
>ENST00000520997.1|SNV-53209-G-A|2
MLLSEVK
>ENST00000366966.6|SNV-15780-C-T|1
PLSGLMETAKEMT
>ENST00000373647.9|SNV-135866-T-C|3
FFRVQPPK
>ENST00000530298.5|SNV-60905-C-T|6
MWHGDLNR
>ENST00000566072.1|SNV-1444-G-A|2
MNTGSLLKFHIT
>ENST00000524317.1|SNV-112301-C-G|6
MKPARRTNAPSPSPPGQR
>ENST00000370888.6|SNV-125021-T-A|1
LLHLPLTLTALKLK
>ENST00000424728.6|SNV-53031-A-T|3
AKPVAPVSSNTPSTK
>FUSION-ENST00000520201.5:51193-ENST00000545027.1:176728|324
ILSPARR
>FUSION-ENST00000520201.5:51193-ENST00000545027.1:176728|135
MDVQNQSQFWIWMGHACRSTV
>ENST00000431922.1|MNV-15439-TT-T|6
TVRLLLANLVISCCASCPTTAR
>ENST00000523207.2|SNV-399863-G-A|1
VVCPQEQLAVAQTEVIVDMK
>FUSION-ENST00000520201.5:51193-ENST00000545027.1:176728|259
MYVPPSFCPCSFCSICSCEPCKTLK
>ENST00000359939.10|SNV-15703-G-A|18
MVVLMDPMEDPDNILR
>FUSION-ENST00000520201.5:51193-ENST00000545027.1:176728|211
MQLNELISIHIK
>FUSION-ENST00000520201.5:51193-ENST00000545027.1:176728|633
RTLLSHVCEAER
>ENST00000520434.1|SNV-71331-C-T|1
LRKPLCSDWASVWTESMDLYR
>ENST00000615845.4|MNV-37331-GGGCT-G|10
GLPAPYPRPSSSGQRPMR
>ENST00000309863.11|SNV-36469-C-G|3
QKQETLQEEITSLQSSVQEYEEK
>FUSION-ENST00000520201.5:51193-ENST00000545027.1:176728|769
APTSCHSYHPASR
>FUSION-ENST00000520201.5:51193-ENST00000545027.1:176728|415
VVLIFQLTPARHREVK
>ENST00000492634.6|SNV-87413-C-T|2
TESGSPSWPSRMR
>FUSION-ENST00000520201.5:51193-ENST00000545027.1:176728|600
MALTTLGLLPRSK
>ENST00000323929.8|SNV-29735-T-C|4
VANPKDITHFFRHR
>FUSION-ENST00000520201.5:51193-ENST00000545027.1:176728|643
MSYLPQPSLGPERAPPSAFFPPTSP
>FUSION-ENST00000520201.5:51193-ENST00000545027.1:176728|442
CLAKPQMT
>FUSION-ENST00000520201.5:51193-ENST00000545027.1:176728|68
RTLGCNQISSESEDPPTTLTR
>ENST00000525809.5|SNV-4939-G-A|2
DQIDPLTLK
>ENST00000258526.9|SNV-78618-C-T|2
TSGGGRSKENK
>FUSION-ENST00000520201.5:51193-ENST00000545027.1:176728|687
LCRAPEMVRVR
>ENST00000272203.8|SNV-131975-C-G|3
QIQKEMWRIQDVMEGLR
>ENST00000294383.7|SNV-118413-G-A|4
DRQGCGK
>FUSION-ENST00000520201.5:51193-ENST00000545027.1:176728|136
DVQNQSQFWIWMGHACR
>ENST00000360752.4|MNV-6460-GG-G|4
MIEPGYFKTAVTSKR
>ENST00000323853.10|SNV-16483-C-T|2
DEPTGEVLFLVGKLEGTR
>ENST00000564166.1|SNV-33214-G-T|2
NCFQHLQSPLFKAFR
>ENST00000397354.7|SNV-103296-G-A|2
DVTNKPLDLSSKVVDVDASK
>ENST00000245121.9|SNV-149539-C-A|4
ELAAVVSRDIYIHNPNIK
>ENST00000326793.11|SNV-97744-C-T|2
FSDSLQEMINFHTILFDQIQR
>FUSION-ENST00000520201.5:51193-ENST00000545027.1:176728|241
MATVAEKLELSVAQINK
>FUSION-ENST00000520201.5:51193-ENST00000545027.1:176728|582
MNIECSCSWTLG
>ENST00000450180.5|SNV-56609-A-G|2
MPGRNTSR
>ENST00000370910.5|SNV-297649-G-A|1
LSLIMQLVALLLVVL
>FUSION-ENST00000520201.5:51193-ENST00000545027.1:176728|504
IAEGENKNMILGLGKGNER
>ENST00000527315.5|SNV-118534-G-A|1
DQAEEAQYSRFLELHMYMTSALGK
>ENST00000281513.10|MNV-99547-AT-A|3
KLLTYLDRLATYEET
>FUSION-ENST00000520201.5:51193-ENST00000545027.1:176728|404
MSALPFPG
>ENST00000638052.1|INDEL-549663-A-ATGCTT|10
VLLLMLCFRR
>ENST00000615845.4|MNV-37331-GGGCT-G|4
WTWAASMVTSSPARCTPGVRGK
>FUSION-ENST00000520201.5:51193-ENST00000545027.1:176728|386
GVKDKPLAVILQGCGKWK
>ENST00000320139.5|SNV-20731-C-T|2
VCKEPAWCEAQR
>ENST00000276211.10|SNV-25518-G-A|3
HLELTATMQVEEATGQAAGRHR
>FUSION-ENST00000520201.5:51193-ENST00000545027.1:176728|221
MQQTSLGFCENYMR
>FUSION-ENST00000520201.5:51193-ENST00000545027.1:176728|383
DKPLAVILQGCGKWKLY
>ENST00000653583.1|SNV-213698-G-T|6
MLHQMVRAMR
>ENST00000496843.1|SNV-47936-A-G|4
RMAKLGEK
>ENST00000322263.8|SNV-233-C-T|2
EVWASDSGHEEESLSLEAPR
>ENST00000634891.1|SNV-162516-G-T|2
TEDEVVLQCIATIHNEQR
>ENST00000314888.10|SNV-19317-G-C|3
KAPGHPGDPESQQRLAQVAK
>ENST00000638052.1|SNV-550189-G-C|9
TTLTQPLMLLK
>ENST00000495666.5|INDEL-136058-A-AA|3
MPEMQKNAR
>FUSION-ENST00000520201.5:51193-ENST00000545027.1:176728|424
CIILLYTSFMSSENCISTLSMIQ
>ENST00000556833.1|SNV-61-C-T|3
LAYAEVIWCGAHYISKEFHHLPLKT
>ENST00000272203.8|SNV-131975-C-G|1
EMWRIQDVMEGLRK
>FUSION-ENST00000520201.5:51193-ENST00000545027.1:176728|70
SSSALEHSFFR
>ENST00000639280.1|SNV-25518-G-A|4
MQVEEATGQAAGRHRGNVVR
>ENST00000480906.5|SNV-97744-C-T|4
MINFHTILFDQIQRSIK
>ENST00000359939.10|SNV-15703-G-A|6
MEDPDNILR
>FUSION-ENST00000520201.5:51193-ENST00000545027.1:176728|565
FWNFQFPSDRICLQKAALVR
>ENST00000540335.1|MNV-15439-TT-T|2
WRSTGCCGASWWRPACLP
>FUSION-ENST00000520201.5:51193-ENST00000545027.1:176728|58
GILVLRGLPQV
>FUSION-ENST00000520201.5:51193-ENST00000545027.1:176728|264
LVLFLLLR
>ENST00000653583.1|SNV-213698-G-T|20
MLLMMNGGKPGMLHQMVRAMR
>ENST00000566072.1|SNV-1444-G-A|6
MIFNYGYLTWEWTER
>ENST00000314888.10|SNV-19317-G-C|1
APGHPGDPESQQRLAQVAK
>ENST00000653583.1|SNV-213698-G-T|22
MLLMMNGGKPGMLHQMVR
>FUSION-ENST00000520201.5:51193-ENST00000545027.1:176728|754
MRHPVTYLWPWK
>ENST00000639280.1|SNV-25518-G-A|6
MQVEEATGQAAGRHR
>ENST00000272203.8|SNV-131975-C-G|2
EMWRIQDVMEGLR
>ENST00000359939.10|SNV-15703-G-A|9
DPMEDPDNILRAHR
>ENST00000471950.1|SNV-34042-T-C|8
VSMILMVTHGSITPGNPTGYTR
>ENST00000244534.7|SNV-376-C-T|2
GTGASGSFKFNKK
>FUSION-ENST00000520201.5:51193-ENST00000545027.1:176728|55
MKGNFFQDQTEGHFYNTLVKSS
>ENST00000389394.8|SNV-184800-G-A|3
QYYTTPTSYLELINLYLSMLSEK
>ENST00000263733.5|SNV-38252-C-T|1
HCHPWGRTYREGK
>ENST00000264956.11|SNV-85872-T-A|1
SAHRRLALR
>ENST00000564166.1|SNV-33214-G-T|1
NCFQHLQSPLFKAFRHVK
>FUSION-ENST00000520201.5:51193-ENST00000545027.1:176728|636
SIITEEGTFPI
>FUSION-ENST00000520201.5:51193-ENST00000545027.1:176728|168
VSLLLSFFSFS
>ENST00000411426.1|SNV-17859-G-C|2
HVEHSREQILPPQDLSHYIK
>FUSION-ENST00000573026.1:39131-ENST00000570984.7:26934|18
HRLRAWPGGLGSGSR
>FUSION-ENST00000533146.5:522-ENST00000559995.2:118679|41
MSAFGTSGRSEPPTRIPGAR
>ENST00000230173.10|SNV-66015-T-G|1
GLSFNSSANEMHVSFSSDVSIQKK
>ENST00000533425.5|SNV-184869-A-G|7
PMRILWEICPR
>ENST00000263174.9|SNV-47936-A-G|2
MAKLGEK
>ENST00000415128.6|SNV-66015-T-G|3
HVSFSSDVSIQKK
>ENST00000282499.10|SNV-323787-C-T|3
SAEPLVFTR
>FUSION-ENST00000520201.5:51193-ENST00000545027.1:176728|459
ELKPEMGELIVKAN
>FUSION-ENST00000520201.5:51193-ENST00000545027.1:176728|741
RMNNVKSQVG
>ENST00000616856.1|SNV-219925-G-C|2
QHIPSHCRTSSLCSPSASPR
>ENST00000329734.4|SNV-1440-T-C|3
MTLTQVSTWSANAR
>ENST00000426907.5|MNV-151333-AT-A|1
EYVHLVCQRE
>ENST00000443758.6|SNV-213027-G-C|5
FQSGTSRGYQRQMLPR
>ENST00000646723.1|INDEL-4951-A-AC|1
QNPNTKDHGYTTLATSVTLLK
>ENST00000355610.9|INDEL-15085-A-AA|4
ENDLLAQFDAIPGKKR
>FUSION-ENST00000520201.5:51193-ENST00000545027.1:176728|233
MDKSTDSGTRLPGFR
>ENST00000535379.1|SNV-187585-C-T|11
VRNPMSAMAVAR
>FUSION-ENST00000520201.5:51193-ENST00000545027.1:176728|338
ATDDVKLQSIDARNR
>ENST00000466676.5|SNV-72944-A-G|7
MKVLVASGTISEWLAGR
>FUSION-ENST00000520201.5:51193-ENST00000545027.1:176728|653
MTFLPCSIGNAALMPLCFR
>FUSION-ENST00000520201.5:51193-ENST00000545027.1:176728|626
MLTSPYIFCINFDF
>FUSION-ENST00000520201.5:51193-ENST00000545027.1:176728|257
TLKTKHP
>ENST00000506240.1|SNV-85872-T-A|2
TCCCAQPTGGWHSAATPWPP
>ENST00000570546.5|SNV-40664-C-A|2
MQDLLFSLGPQPLVAADEVFSHILK
>ENST00000266718.5|SNV-7256-C-T|3
IKHLRLDGNCISETSLPPDMYECLR
>FUSION-ENST00000520201.5:51193-ENST00000545027.1:176728|733
LNQQQPRQPFGGG
>ENST00000566072.1|SNV-1444-G-A|4
MIFNYGYLTWEWTERLR
>ENST00000616856.1|SNV-219925-G-C|6
MVRQHIPSHCRTSSLCSPSASPR
>ENST00000541977.5|SNV-288965-G-T|2
SVRDHLW
>ENST00000415654.5|SNV-55412-C-G|3
HLPRVSSLPFHPQQMIISR
>ENST00000487273.7|SNV-105011-G-C|1
EVPIYANTFAVPTYAAK
>ENST00000228289.9|SNV-23093-C-T|1
AFCWKSQLIMH
>ENST00000638052.1|INDEL-549663-A-ATGCTT|9
VLLLMLCFRRAK
>ENST00000518526.5|SNV-8087-G-T|2
ALIFNKIHHELNQFCSVHTLQEVYI
>ENST00000448182.7|SNV-118488-C-A|SNV-118534-G-A|2
SFEWFVRLLTKLEMDQAEEAQYSR
>FUSION-ENST00000520201.5:51193-ENST00000545027.1:176728|309
MPDIGLCVSYHHHVYNFTLH
>FUSION-ENST00000520201.5:51193-ENST00000545027.1:176728|497
MILGLGKGNERQEQMCFLDLR
>ENST00000469844.5|SNV-11162-G-A|10
LLEKCAMTTLSSK
>ENST00000346964.6|SNV-213698-G-T|1
HVTPDGESDEVGVIPSKRR
>FUSION-ENST00000520201.5:51193-ENST00000545027.1:176728|719
LWRCCRSDLPLGPYVYFLR
>ENST00000549196.1|SNV-9730-C-T|8
MDLSYSMKDDLERVCQLGHALLVR
>ENST00000281513.10|MNV-99547-AT-A|1
LATYEET
>ENST00000389934.7|SNV-70373-A-G|2
LVCSPSWCGGLVQGNPNGSPNR
>ENST00000466676.5|SNV-72944-A-G|1
VLVASGTISEWLAGRFHRIVSAALK
>FUSION-ENST00000520201.5:51193-ENST00000545027.1:176728|663
FCESCKSCRIFMFSVPHPFLLR
>FUSION-ENST00000520201.5:51193-ENST00000545027.1:176728|702
MDKLEVVYK
>ENST00000533608.7|SNV-29205-G-A|6
EDLEALQVKHGKSVLVLDK
>ENST00000469141.6|INDEL-79446-C-CG|5
GRVHVPEIK
>ENST00000381055.8|SNV-29783-G-T|1
LIVLTEYQPNLEINHHADK
>ENST00000278616.8|SNV-105196-G-A|3
KLDASCAANNPSLKLTYTEYLR
>ENST00000276211.10|SNV-25518-G-A|2
HRGNVVR
>ENST00000497613.2|SNV-2128-G-A|2
CPGVCAHHEEAVHGER
>FUSION-ENST00000520201.5:51193-ENST00000545027.1:176728|117
GSEKRNCCA
>FUSION-ENST00000520201.5:51193-ENST00000545027.1:176728|770
GVRAPTSCHSYHPASR
>FUSION-ENST00000520201.5:51193-ENST00000545027.1:176728|430
MKKQLNEK
>ENST00000415654.5|SNV-55412-C-G|4
IISRHLPRVSSLPFHPQQMIISR
>ENST00000615845.4|MNV-37331-GGGCT-G|16
GCCWPPASVALHLPR
>FUSION-ENST00000520201.5:51193-ENST00000545027.1:176728|240
ATVAEKLELSVAQINK
>ENST00000530298.5|SNV-60905-C-T|3
WHGDLNRFLR
>ENST00000511560.1|SNV-5263-C-T|3
MQMSARIFW
>ENST00000491498.5|SNV-26493-C-T|6
MFSNTTTSSTMTMVTLSRKY
>FUSION-ENST00000520201.5:51193-ENST00000545027.1:176728|337
LQSIDAR
>ENST00000497742.6|SNV-207-C-G|1
SPSPAWLPSRKSR
>ENST00000359546.8|SNV-82616-G-A|7
MDFVMKQALGGATKDMR
>ENST00000539055.5|SNV-4827-C-A|3
DIGFNVETVTYK
>ENST00000497613.2|SNV-2128-G-A|3
GPALPGYALLGR
>ENST00000327155.10|SNV-195093-G-A|6
FSAIQRQEKSQGNETSK
>ENST00000539295.3|SNV-73235-C-G|6
MDPACGAK
>FUSION-ENST00000520201.5:51193-ENST00000545027.1:176728|731
QILQDLYVLCTPSISAEDYK
>FUSION-ENST00000520201.5:51193-ENST00000545027.1:176728|139
MHVEVQCDG
>ENST00000339514.8|SNV-118661-C-G|3
VNGVDESK
>FUSION-ENST00000520201.5:51193-ENST00000545027.1:176728|119
LKEEQRR
>ENST00000323929.8|SNV-29735-T-C|2
DITHFFRHR
>ENST00000466676.5|SNV-72944-A-G|2
VLVASGTISEWLAGRFHR
>ENST00000488146.5|SNV-19291-T-G|5
DYLLLCQRTHTVSR
>ENST00000409871.6|SNV-34289-C-T|2
DYDIPFTQCGHISGSYITSK
>ENST00000317025.13|INDEL-52572-C-CC|1
GGGLLTLKY
>ENST00000653583.1|SNV-213698-G-T|3
VASQACYTR
>ENST00000265077.8|SNV-65399-G-A|3
ENKTGRMNDLSVIGHPIDSESK
>FUSION-ENST00000520201.5:51193-ENST00000545027.1:176728|589
DAEASGNVLNCTELSVLTIKAR
>ENST00000559362.5|SNV-200377-C-G|3
TPPPGQDSQQFHEK
>FUSION-ENST00000526635.2:522-ENST00000559995.2:118679|38
SEPPTRIPGARNDIFVFLLSTR
>ENST00000271776.4|SNV-15780-C-T|3
NDLRVLAYQMP
>ENST00000329106.2|SNV-137-C-A|3
VCNFQAK
>ENST00000415210.5|SNV-13840-A-G|1
VSPQLAKYPEIR
>ENST00000300128.9|INDEL-17267-T-TT|4
LKELEQFSIWNFFFLLFKR
>ENST00000524913.3|MNV-7723-GT-G|1
GLTPPGPGLRAQN
>FUSION-ENST00000520201.5:51193-ENST00000545027.1:176728|90
MFYFIGTLQR
>ENST00000616856.1|SNV-219925-G-C|1
QHIPSHCRTSSLCSPSASPRETSA
>ENST00000650488.1|SNV-13046-G-T|2
MSNSGRWTPSRPEGCSSATCR
>FUSION-ENST00000520201.5:51193-ENST00000545027.1:176728|155
CLPHSAHAASVPFAAVSRVR
>ENST00000329734.4|SNV-1440-T-C|1
MTLTQVSTWSANARRR
>ENST00000532091.1|SNV-4899-C-G|2
MRNLKAR
>ENST00000527315.5|SNV-118534-G-A|3
DQAEEAQYSR
>FUSION-ENST00000573026.1:39131-ENST00000570984.7:26934|30
EDLVYQAKLAEQAERYDGELGGQR
>ENST00000578692.1|SNV-27380-C-G|4
RPRTFSWR
>ENST00000257901.7|SNV-155-A-G|2
NFSSCSAVAPETGNR
>FUSION-ENST00000520201.5:51193-ENST00000545027.1:176728|605
LHGSHHIGLATQK
>ENST00000163416.7|SNV-22007-A-C|6
EGSGFEGLDSR
>FUSION-ENST00000520201.5:51193-ENST00000545027.1:176728|219
MQAVMLIIAIAR
>FUSION-ENST00000520201.5:51193-ENST00000545027.1:176728|341
MLSKATDDVKLQSIDAR
>ENST00000342315.8|SNV-8750-G-A|6
QFQDQKRSQHDILDK
>ENST00000525537.2|SNV-105196-G-A|3
ISEGLWQLVSR
>ENST00000615845.4|MNV-37331-GGGCT-G|1
GKRWLETF
>ENST00000646421.1|INDEL-4951-A-AC|6
MVKKQNPNTK
>ENST00000468045.5|SNV-2429-C-T|3
MKSSPALMSVNPAPS
>ENST00000556833.1|SNV-61-C-T|11
SAPNTSQGSCLISVCCILPSQRR
>ENST00000569375.5|INDEL-3180-T-TGGAGGA|5
EKVEEEEEEEAER
>FUSION-ENST00000520201.5:51193-ENST00000545027.1:176728|422
SSENCISTLSMIQ
>ENST00000374045.5|SNV-211-C-G|1
AEGEACVQFQALK
>ENST00000557627.1|INDEL-10083-T-TGT|1
MCFPRYIGFLREEQR
>ENST00000368276.8|SNV-20731-C-T|1
VCKEPACNGTPCGAMCRNR
>ENST00000233809.9|SNV-31271-G-T|2
GDPECHLFYNEQQEARGVHTQRIQ
>ENST00000569044.1|SNV-55368-C-T|3
VSSFFQTAYTK
>ENST00000271776.4|SNV-15780-C-T|4
RNDLRVLAYQMP
>ENST00000507843.1|SNV-11926-C-T|2
MNVEKLFS
>FUSION-ENST00000520201.5:51193-ENST00000545027.1:176728|644
SYLPQPSLGPER
>ENST00000535379.1|SNV-187585-C-T|10
VRNPMSAMAVARSSASSISWR
>FUSION-ENST00000520201.5:51193-ENST00000545027.1:176728|649
MPLCFRNSSLYSISPCIAKLPHCT
>ENST00000629650.2|SNV-56436-G-T|3
YLMGEHGQSFAK
>ENST00000480024.1|SNV-65644-C-T|2
MLSLCFGCTDNCSLGFLELLPVPL
>ENST00000569375.5|INDEL-3180-T-TGGAGGA|3
VEEEEEEEAER
>FUSION-ENST00000520201.5:51193-ENST00000545027.1:176728|82
MHHKLLFEILICFHVKK
>ENST00000338205.9|SNV-112973-G-A|4
LYLQELITITQKTLQSQSWKMK
>ENST00000646421.1|INDEL-4951-A-AC|5
VKKQNPNTK
>ENST00000629650.2|SNV-56436-G-T|1
YLMGEHGQSFAKMLVNRALGR
>FUSION-ENST00000520201.5:51193-ENST00000545027.1:176728|568
MFWNFQFPSDRICLQK
>FUSION-ENST00000520201.5:51193-ENST00000545027.1:176728|304
YESTLSTLKYYPDASSYVDYCHS
>FUSION-ENST00000520201.5:51193-ENST00000545027.1:176728|33
IYFPKPKIICEKSSIVTHF
>ENST00000576985.6|SNV-7211-G-A|2
LPPSSKQPLSPRPQK
>ENST00000366930.9|SNV-95980-A-T|4
TPKFEQLSNMIVKSCK
>ENST00000533425.5|SNV-184869-A-G|5
PMRILWEICPRR
>FUSION-ENST00000520201.5:51193-ENST00000545027.1:176728|732
MQILQDLYVLCTPSISAEDYK
>ENST00000486171.5|INDEL-2408-G-GCC|5
IIRHPQYDSR
>ENST00000646421.1|INDEL-4951-A-AC|3
KQNPNTKGASSR
>ENST00000304613.8|SNV-64581-A-G|2
FSGADISTLAAGSR
>ENST00000348261.11|SNV-53939-A-G|3
FSLKADTGDTVPDRK
>ENST00000355095.8|SNV-41282-G-A|3
CEECNKTYRWFSDLAK
>FUSION-ENST00000520201.5:51193-ENST00000545027.1:176728|356
DELGKCPK
>ENST00000556833.1|SNV-61-C-T|18
MLPGKEVPGLAQNKQR
>ENST00000653583.1|SNV-213698-G-T|2
MVASQACYTRW
>FUSION-ENST00000520201.5:51193-ENST00000545027.1:176728|335
LQSIDARNRWK
>ENST00000382751.4|INDEL-71075-A-AA|2
AEVGVWR
>FUSION-ENST00000520201.5:51193-ENST00000545027.1:176728|569
FWNFQFPSDR
>ENST00000234739.8|INDEL-78239-T-TG|2
GPPPPYQMTPSEGWAPGGYR
>ENST00000540267.5|SNV-12146-T-C|2
MATIWSAVFLNCK
>FUSION-ENST00000520201.5:51193-ENST00000545027.1:176728|387
GVKDKPLAVILQGCGK
>ENST00000569375.5|INDEL-3180-T-TGGAGGA|6
EVLREKVEEEEEEEAER
>ENST00000305202.8|SNV-33214-G-T|3
HLQSPLFK
>FUSION-ENST00000520201.5:51193-ENST00000545027.1:176728|630
TLLSHVCEAERQALGQFCCQQVFC
>ENST00000393167.7|INDEL-14142-C-CA|1
LQFCQEVLPAPVFRLGC
>ENST00000505014.5|SNV-12607-G-C|4
MSAAQIAMVWPLLSILSQWK
>ENST00000367433.9|SNV-282342-C-G|4
LDKSWQHNYYEDAKAYGFK
>ENST00000486271.5|SNV-11468-C-A|2
MFSIQNKDNQVFFSESDRNSSCQK
>FUSION-ENST00000520201.5:51193-ENST00000545027.1:176728|563
MWSLSECIQGWPGGFEQICR
>ENST00000469141.6|INDEL-79446-C-CG|1
YQPQVGP
>ENST00000530298.5|SNV-60905-C-T|9
VFEYMWHGDLNRFLR
>FUSION-ENST00000520201.5:51193-ENST00000545027.1:176728|650
PLCFRNSSLYSISPCIAK
>ENST00000426455.5|SNV-26493-C-T|4
FYNDYGDIIKEILTR
>ENST00000305202.8|SNV-33214-G-T|4
RHLQSPLFKAFR
>ENST00000639280.1|SNV-25518-G-A|3
QVEEATGQAAGRHRGNVVR
>FUSION-ENST00000630357.1:18609-ENST00000535921.1:238|1
HPWHLDQDQQ
>FUSION-ENST00000520201.5:51193-ENST00000545027.1:176728|267
MLILVNGPQEARYAHRE
>FUSION-ENST00000520201.5:51193-ENST00000545027.1:176728|242
MATVAEK
>ENST00000636035.2|SNV-2095-C-T|3
NMRGSWMNGLPSPTHSAHCSFYRTR
>ENST00000615845.4|MNV-37331-GGGCT-G|11
ARGLPAPYPRPSSSGQRPMRRPAWR
>FUSION-ENST00000520201.5:51193-ENST00000545027.1:176728|360
VALSVVVAVFQDIR
>FUSION-ENST00000520201.5:51193-ENST00000545027.1:176728|362
LRVEDIITLEPAICSSSSLLIFFNK
>ENST00000432519.5|INDEL-136058-A-AA|2
RTWGSRVTGE
>ENST00000448182.7|SNV-118488-C-A|5
DQRSFEWFVRLLTK
>ENST00000638052.1|SNV-550189-G-C|1
LLKHIHYKSTT
>FUSION-ENST00000520201.5:51193-ENST00000545027.1:176728|186
WPWLLQGLGCGRH
>ENST00000397473.6|SNV-6759-G-C|1
QFQAPVISVMLYRNYLRSMR
>ENST00000424459.7|SNV-88786-C-G|1
NSTFKPTTENDDTETSSSDT
>ENST00000396451.4|SNV-12146-T-C|1
FIIMATIWSAVFLN
>FUSION-ENST00000520201.5:51193-ENST00000545027.1:176728|664
MFCESCKSCRIFMFSVPHPFLLR
>FUSION-ENST00000520201.5:51193-ENST00000545027.1:176728|532
MEIFGCTVWH
>ENST00000562435.6|INDEL-11971-A-AA|2
YWNQAYSCNPVWHLGSNQQWR
>ENST00000300128.9|INDEL-17267-T-TT|5
LKELEQFSIWNFFFLLFK
>FUSION-ENST00000573026.1:39131-ENST00000570984.7:26934|6
LYALECDPFAVLNCK
>FUSION-ENST00000520201.5:51193-ENST00000545027.1:176728|165
ASYVCASLILPMQLLFHLQL
>ENST00000367433.9|SNV-282342-C-G|3
SWQHNYYEDAK
>ENST00000643853.1|SNV-263104-G-A|5
NPRQWNHISESAK
>FUSION-ENST00000520201.5:51193-ENST00000545027.1:176728|201
SRLLSPNMFVIISLRTSQK
>ENST00000480024.1|SNV-65644-C-T|1
LSLCFGCTDNCSLGFLELLPVPL
>ENST00000533425.5|SNV-184869-A-G|3
RILWEICPR
>FUSION-ENST00000520201.5:51193-ENST00000545027.1:176728|407
IVRLKQVVQTLTEGN
>ENST00000388887.7|SNV-67996-G-A|2
LEPTFESNNEQTIMTILQPRYSK
>FUSION-ENST00000520201.5:51193-ENST00000545027.1:176728|604
MLHGSHHIGLATQKQK
>ENST00000469141.6|INDEL-79446-C-CG|3
VHVPEIK
>FUSION-ENST00000520201.5:51193-ENST00000545027.1:176728|358
VALSVVVAVFQDIRKAFR
>ENST00000562435.6|INDEL-11971-A-AA|3
WTKYWNQAYSCNPVWHLGSNQQWR
>ENST00000180173.10|SNV-113390-C-T|1
HSGFFTSDNSIANTPQDYSGNMK
>FUSION-ENST00000520201.5:51193-ENST00000545027.1:176728|351
MSKNQSI
>FUSION-ENST00000520201.5:51193-ENST00000545027.1:176728|542
LRHNSESFGLLLKMK
>FUSION-ENST00000520201.5:51193-ENST00000545027.1:176728|346
QGRDNCPHCVEGYKIGVGH
>ENST00000355095.8|SNV-41282-G-A|4
CEECNKTYR
>ENST00000634891.1|SNV-352656-G-T|1
VEAIVSFGDIYVSKLQANQKFR
>ENST00000469844.5|SNV-11162-G-A|3
TTLSSKLISQQK
>ENST00000323853.10|SNV-16483-C-T|3
DEPTGEVLFLVGK
>ENST00000542747.5|SNV-34967-A-C|1
SSNLISSVYIVKNN
>ENST00000443758.6|SNV-213027-G-C|1
QMLPREEIKSTSAK
>FUSION-ENST00000520201.5:51193-ENST00000545027.1:176728|344
DNCPHCVEGYKIGVGH
>FUSION-ENST00000520201.5:51193-ENST00000545027.1:176728|682
MCLCILK
>FUSION-ENST00000520201.5:51193-ENST00000545027.1:176728|693
SFTLVTLCTGMFCRLCRAPEMVR
>ENST00000644347.1|SNV-263104-G-A|4
MNPRQWNHISESAKDLVR
>ENST00000644347.1|SNV-263104-G-A|5
MNPRQWNHISESAK
>ENST00000505014.5|SNV-12607-G-C|3
SAAQIAMVWPLLSILSQWK
>FUSION-ENST00000520201.5:51193-ENST00000545027.1:176728|553
GSEDTWFSFEGQSTQGR
>ENST00000448507.5|SNV-84986-C-G|1
AGRPSKPPSRKQNVR
>ENST00000277817.10|SNV-152363-T-G|1
RSKLIQAIDHNEGFSLI
>ENST00000472828.1|SNV-213027-G-C|4
LPREEIK
>ENST00000359939.10|SNV-15703-G-A|14
MVVLMDPMEDPDNILRAHRSR
>FUSION-ENST00000520201.5:51193-ENST00000545027.1:176728|412
MGLDGVTSANGKETK
>ENST00000539055.5|SNV-4827-C-A|4
MDIGFNVETVTYK
>FUSION-ENST00000520201.5:51193-ENST00000545027.1:176728|523
DMLTLNTCT
>FUSION-ENST00000520201.5:51193-ENST00000545027.1:176728|527
CQAPCANHCKIPFSYMHGHVNS
>FUSION-ENST00000520201.5:51193-ENST00000545027.1:176728|286
SLSHREAEWPAQNQMLIHGRSGNK
>ENST00000368799.2|SNV-11958-C-T|1
QGSHHEQLVNR
>FUSION-ENST00000520201.5:51193-ENST00000545027.1:176728|204
MADLGIKSRLLSPNMFVIISLR
>ENST00000638052.1|SNV-550189-G-C|5
TTLTQPLMLLKHIHYKSTT
>FUSION-ENST00000520201.5:51193-ENST00000545027.1:176728|757
ISSCLCVTAVCPAK
>ENST00000550859.5|SNV-2366-G-A|2
MHHSLNCRSNVS
>ENST00000615845.4|MNV-37331-GGGCT-G|15
ASTSTFSSLCLIMGGMASR
>FUSION-ENST00000520201.5:51193-ENST00000545027.1:176728|320
EIWRRLQQAGMMVK
>ENST00000359546.8|SNV-82616-G-A|4
QALGGATKDMRK
>ENST00000620057.4|SNV-40375-G-A|1
NLLHDNELSGQHTFC
>ENST00000638052.1|INDEL-549663-A-ATGCTT|6
RAKRPAGTSTR
>ENST00000261776.10|SNV-113195-G-A|3
SRRGDHLDR
>FUSION-ENST00000520201.5:51193-ENST00000545027.1:176728|380
MSYICKAFRMTPGT
>FUSION-ENST00000520201.5:51193-ENST00000545027.1:176728|581
NIECSCSWTLG
>FUSION-ENST00000520201.5:51193-ENST00000545027.1:176728|616
HLPRMLAPASAAPGSC
>ENST00000264370.9|SNV-19211-C-G|1
NVLQLINQIPTFPILCFTHWEK
>FUSION-ENST00000520201.5:51193-ENST00000545027.1:176728|312
MVKNNKIK
>FUSION-ENST00000520201.5:51193-ENST00000545027.1:176728|761
SLGVSDKPRDKA
>ENST00000531121.5|SNV-1663-C-T|1
HHNPYPRPATPLPTFR
>ENST00000535379.1|SNV-187585-C-T|4
MSAMAVARSSASSISWR
>ENST00000317025.13|INDEL-52572-C-CC|4
TDQCRGGGLLTLK
>FUSION-ENST00000520201.5:51193-ENST00000545027.1:176728|328
SGEDCSR
>FUSION-ENST00000520201.5:51193-ENST00000545027.1:176728|774
MNDDGPKGVR
>ENST00000566072.1|SNV-1444-G-A|3
IFNYGYLTWEWTERLR
>ENST00000393167.7|INDEL-14142-C-CA|2
LQFCQEVLPAPVFR
>ENST00000323853.10|SNV-16483-C-T|1
DEPTGEVLFLVGKLEGTRMGDK
>ENST00000404249.8|SNV-2671-G-A|6
DSKRNSLEEGELR
>ENST00000368276.8|SNV-20731-C-T|2
VCKEPACNGTPCGAMCR
>FUSION-ENST00000520201.5:51193-ENST00000545027.1:176728|697
MSFTLVTLCTGMFCRLCR
>ENST00000374383.1|SNV-112973-G-A|4
TITQKTLQSQSWKMK
>ENST00000405093.8|SNV-20084-G-T|2
SNAAASALDKK
>FUSION-ENST00000573026.1:39131-ENST00000570984.7:26934|28
YDGELGGQR
>ENST00000469141.6|INDEL-79446-C-CG|2
VHVPEIKYQPQVGP
>FUSION-ENST00000520201.5:51193-ENST00000545027.1:176728|150
AESHLHLPPLPIYKSTSPGIYR
>FUSION-ENST00000520201.5:51193-ENST00000545027.1:176728|232
DKSTDSGTRLPGFR
>FUSION-ENST00000520201.5:51193-ENST00000545027.1:176728|36
QTYFKIYFPKPKIICEK
>ENST00000397292.8|SNV-18850-C-G|2
NTVCSLSCGK
>ENST00000312614.4|SNV-5101-C-G|6
CQQILRDCIVLIHHLCINR
>ENST00000576629.5|INDEL-28689-C-CA|1
LILNHNPLTNC
>ENST00000558180.2|SNV-1440-T-C|3
TLTQVSTWSANAR
>FUSION-ENST00000520201.5:51193-ENST00000545027.1:176728|279
SGNKIQAPVSQHVCHH
>FUSION-ENST00000520201.5:51193-ENST00000545027.1:176728|748
HPVTYLWPWKGRR
>ENST00000393167.7|INDEL-14142-C-CA|4
KLQFCQEVLPAPVFR
>ENST00000398204.8|SNV-194486-A-T|6
RYPRNVDEETK
>ENST00000466676.5|SNV-72944-A-G|3
VLVASGTISEWLAGR
>ENST00000367139.8|MNV-5052-AG-A|5
ISCLCPPK
>FUSION-ENST00000520201.5:51193-ENST00000545027.1:176728|721
MLWRCCR
>ENST00000342992.10|SNV-99360-A-C|2
GSLPITVTWLKDSDEITEDDHIR
>ENST00000469844.5|SNV-11162-G-A|5
MTTLSSK
>FUSION-ENST00000520201.5:51193-ENST00000545027.1:176728|461
RELKPEMGELIVKAN
>FUSION-ENST00000520201.5:51193-ENST00000545027.1:176728|238
ATVAEKLELSVAQINKIT
>FUSION-ENST00000573026.1:39131-ENST00000570984.7:26934|11
KWPGSSRGDGR
>ENST00000046087.7|SNV-63337-A-G|1
YAMYAYREPHYYYQFTAR
>ENST00000404249.8|SNV-2671-G-A|5
RNSLEEGELR
>ENST00000261207.9|SNV-113333-G-C|1
VGQTAFDVADEDILGYLEELQNK
>ENST00000370910.5|SNV-292257-C-T|1
TLDRPGEGAIMLK
>FUSION-ENST00000520201.5:51193-ENST00000545027.1:176728|489
MCFLDLRQIFK
>ENST00000519295.5|SNV-138389-C-T|3
KLLQMQPVQHGEIIKHMAK
>ENST00000619149.4|SNV-19014-C-T|3
QEEELCGQIR
>FUSION-ENST00000520201.5:51193-ENST00000545027.1:176728|631
TLLSHVCEAER
>ENST00000539295.3|SNV-73235-C-G|10
VLVATNEVPTKSGLAMDPACGAKLR
>ENST00000638052.1|INDEL-549663-A-ATGCTT|7
LCFRRAK
>ENST00000404249.8|SNV-2671-G-A|2
NSLEEGELRDHCMEITIR
>ENST00000630384.2|SNV-27995-A-G|3
QEVPMYTDSEPRQGVPMYTDSEPR
>ENST00000421025.3|MNV-38225-AG-A|13
NVGKPLPSPQLLILIRGFILER
>ENST00000046087.7|SNV-63337-A-G|5
RLQLKYAMYAYR
>FUSION-ENST00000520201.5:51193-ENST00000545027.1:176728|229
STDSGTR
>FUSION-ENST00000520201.5:51193-ENST00000545027.1:176728|752
MRHPVTYLWPWKGR
>ENST00000278616.8|SNV-105196-G-A|1
LTYTEYLR
>FUSION-ENST00000630357.1:18609-ENST00000535921.1:238|11
GSSCILGTWIRTNSK
>ENST00000418664.2|SNV-41050-A-T|1
ASNRIQES
>ENST00000491498.5|SNV-26493-C-T|1
VTLSRKY
>FUSION-ENST00000520201.5:51193-ENST00000545027.1:176728|97
SQRHSCSKVTPLTVR
>ENST00000540267.5|SNV-12146-T-C|4
GIRFIIMATIWSAVFLNCK
>ENST00000312614.4|SNV-5101-C-G|2
DCIVLIHHLCINRK
>ENST00000361420.8|SNV-292257-C-T|1
TLDRPGEGAIMLKTFTVLLFCIR
>FUSION-ENST00000520201.5:51193-ENST00000545027.1:176728|79
LLFEILICFHVKK
>FUSION-ENST00000520201.5:51193-ENST00000545027.1:176728|406
LKQVVQTLTEGN
>FUSION-ENST00000520201.5:51193-ENST00000545027.1:176728|129
MPRGPGHFPGHLSRLFPTSAGR
>ENST00000556833.1|SNV-61-C-T|13
QRSAPNTSQGSCLISVCCILPSQRR
>ENST00000556833.1|SNV-61-C-T|19
LPGKEVPGLAQNK
>FUSION-ENST00000520201.5:51193-ENST00000545027.1:176728|247
VRGSGAG
>FUSION-ENST00000520201.5:51193-ENST00000545027.1:176728|437
LEIDGNLEK
>FUSION-ENST00000520201.5:51193-ENST00000545027.1:176728|448
MSLENVQKPEYLDGLIIEQLFPK
>ENST00000556833.1|SNV-61-C-T|17
LPGKEVPGLAQNKQR
>ENST00000535379.1|SNV-187585-C-T|7
NPMSAMAVARSSASSISWRR
>ENST00000653583.1|SNV-213698-G-T|1
VASQACYTRW
>FUSION-ENST00000520201.5:51193-ENST00000545027.1:176728|564
ICLQKAALVR
>ENST00000543095.7|SNV-96777-T-C|1
DVLAASADFTAVTCVDTTQEEEGDK
>FUSION-ENST00000520201.5:51193-ENST00000545027.1:176728|364
FSNIHVTSGR
>ENST00000490491.5|SNV-20731-C-T|1
VCKEPAWRPSGIPEK
>FUSION-ENST00000520201.5:51193-ENST00000545027.1:176728|266
LILVNGPQEARYAHRE
>ENST00000311936.8|SNV-5587-G-T|1
LVVVGAVGVGK
>FUSION-ENST00000520201.5:51193-ENST00000545027.1:176728|496
ILGLGKGNERQEQMCFLDLR
>FUSION-ENST00000520201.5:51193-ENST00000545027.1:176728|72
TFYPYFALLLPEASLMVSQR
>FUSION-ENST00000520201.5:51193-ENST00000545027.1:176728|317
LQQAGMMVK
>ENST00000547776.6|SNV-738072-C-T|1
TIFHKKSN
>ENST00000490491.5|SNV-20731-C-T|4
EEGNLEAVLNALDKIVEEGKVCK
>ENST00000515397.1|SNV-65399-G-A|1
NDLSVIGHPIDSESK
>FUSION-ENST00000520201.5:51193-ENST00000545027.1:176728|562
WSLSECIQGWPGGFEQICR
>FUSION-ENST00000520201.5:51193-ENST00000545027.1:176728|378
AFRMTPGT
>ENST00000583241.1|SNV-16686-G-A|4
MLIALMSETINSV
>ENST00000382751.4|INDEL-71075-A-AA|1
AEVGVWRSAAGDP
>FUSION-ENST00000520201.5:51193-ENST00000545027.1:176728|10
MLSPTGLQPIYWSRDDVAQWLK
>ENST00000245121.9|SNV-149539-C-A|2
DIYIHNPNIKWNDIIGLDAAK
>ENST00000244534.7|SNV-376-C-T|4
GTLVQTKGTGASGSFKFNK
>ENST00000234739.8|INDEL-78239-T-TG|1
GPPPPYQMTPSEGWAPGGYRAIF
>ENST00000359546.8|SNV-82616-G-A|3
DMRKMLGGEEEK
>ENST00000564700.1|SNV-81-T-C|3
FFLSGTVSPVSAFR
>ENST00000558995.5|SNV-6474-G-A|4
RLLDGDNGPLRCPR
>ENST00000327155.10|SNV-195093-G-A|2
SQGNETSKNK
>FUSION-ENST00000520201.5:51193-ENST00000545027.1:176728|49
METPKSFCLYGL
>ENST00000343200.9|SNV-65399-G-A|2
RMNDLSVIGHPIDSESK
>FUSION-ENST00000520201.5:51193-ENST00000545027.1:176728|153
TLFLDALKAESHLHLPPLPIYK
>ENST00000343846.7|SNV-71688-T-A|1
HLNGTLGWIPSDNSICVQEDCR
>ENST00000320717.8|SNV-50751-T-G|1
GIHFCHDLVSLCNFQNYDNLRHFAK
>FUSION-ENST00000520201.5:51193-ENST00000545027.1:176728|529
CQAPCANHCK
>ENST00000653583.1|SNV-213698-G-T|8
NGGKPGMLHQMVRAMRSE
>FUSION-ENST00000520201.5:51193-ENST00000545027.1:176728|596
SKNEKNSSK
>FUSION-ENST00000520201.5:51193-ENST00000545027.1:176728|765
SLGVSDKPR
>ENST00000558995.5|SNV-6474-G-A|7
MRLLDGDNGPLR
>ENST00000382751.4|INDEL-71075-A-AA|3
NRAEVGVWRSAAGDP
>FUSION-ENST00000520201.5:51193-ENST00000545027.1:176728|118
MGSEKRNCCA
>ENST00000511560.1|SNV-5263-C-T|5
QIYRAPGSSNMQMSARIFW
>FUSION-ENST00000520201.5:51193-ENST00000545027.1:176728|535
TWMRKHLVMF
>ENST00000653583.1|SNV-213698-G-T|26
LLMLLMMNGGKPGMLHQMVR
>FUSION-ENST00000520201.5:51193-ENST00000545027.1:176728|399
QGSWPGQMTSQGRELR
>FUSION-ENST00000520201.5:51193-ENST00000545027.1:176728|182
TQYTGPTR
>FUSION-ENST00000520201.5:51193-ENST00000545027.1:176728|305
MYESTLSTLKYYPDASSYVDYCHS
>FUSION-ENST00000520201.5:51193-ENST00000545027.1:176728|413
GLDGVTSANGK
>FUSION-ENST00000520201.5:51193-ENST00000545027.1:176728|200
LLSPNMFVIISLR
>ENST00000644347.1|SNV-263104-G-A|1
QWNHISESAKDLVRR
>ENST00000410017.5|SNV-25840-C-G|1
DVPLLNLITTAFFWLPTSRRH
>FUSION-ENST00000520201.5:51193-ENST00000545027.1:176728|63
LISNDFQCPVVLFLVHYKKGILVLR
>FUSION-ENST00000520201.5:51193-ENST00000545027.1:176728|250
QHGMLGKVRGSGAG
>FUSION-ENST00000520201.5:51193-ENST00000545027.1:176728|13
LILLTIQRPSPFIPAV
>ENST00000576985.6|SNV-7211-G-A|1
QPLSPRPQK
>ENST00000298573.9|SNV-85603-A-C|3
SGSVEDNYHTSFLFGLSTR
>ENST00000537691.5|SNV-6474-G-A|2
LLDGDNGPLRCPR
>ENST00000311936.8|SNV-5587-G-T|3
MTEYKLVVVGAVGVGK
>FUSION-ENST00000520201.5:51193-ENST00000545027.1:176728|141
FKTSLNSGSGWDMHVEVQCDG
>ENST00000619149.4|SNV-19014-C-T|4
RQEEELCGQIREEK
>ENST00000472828.1|SNV-213027-G-C|5
MLPREEIK
>FUSION-ENST00000520201.5:51193-ENST00000545027.1:176728|131
MPRGPGHFPGHLSR
>ENST00000527315.5|SNV-118534-G-A|4
MDQAEEAQYSR
>ENST00000355095.8|SNV-41282-G-A|1
TYRWFSDLAKHK
>ENST00000282499.10|SNV-323787-C-T|1
SAEPLVFTRTTAEGVARVR
>ENST00000634891.1|SNV-232762-C-T|1
LFHGHDECLTIPSTDQNDFQHRR
>ENST00000643853.1|SNV-263104-G-A|4
NPRQWNHISESAKDLVR
>ENST00000392054.7|SNV-245316-C-T|1
EDVFPANALLEIWPFQVWLHHLDHK
>FUSION-ENST00000520201.5:51193-ENST00000545027.1:176728|646
NSSLYSISPCIAKLPHCT
>ENST00000468887.1|MNV-5052-AG-A|8
MKIPQKISCLCPPK
>ENST00000539295.3|SNV-73235-C-G|8
SGLAMDPACGAKLR
>ENST00000305202.8|SNV-33214-G-T|5
RHLQSPLFK
>ENST00000431922.1|MNV-15439-TT-T|2
WRSTGCCGASWWRPACLPAIACAGC
>FUSION-ENST00000520201.5:51193-ENST00000545027.1:176728|400
MQGSWPGQMTSQGRELR
>FUSION-ENST00000520201.5:51193-ENST00000545027.1:176728|431
YIMDEKAT
>FUSION-ENST00000520201.5:51193-ENST00000545027.1:176728|470
LFNFFLSPMK
>ENST00000329734.4|SNV-1440-T-C|2
MTLTQVSTWSANARR
>ENST00000564166.1|SNV-33214-G-T|5
GTTGVRNCFQHLQSPLFK
>ENST00000416796.5|SNV-46813-A-T|2
GNIVEVLMSGNVR
>ENST00000245121.9|SNV-149539-C-A|1
DIYIHNPNIKWNDIIGLDAAKQLVK
>ENST00000267082.10|SNV-9730-C-T|1
VCQLGHALLVRLQEVTHSVR
>ENST00000369367.8|SNV-58893-G-A|5
AYCTKFIEASEISALIR
>ENST00000415654.5|SNV-55412-C-G|8
FHPQRMIISRHLPR
>ENST00000525163.5|SNV-118488-C-A|2
SFEWFVRLLTKLEMDQAEEAQY
>FUSION-ENST00000520201.5:51193-ENST00000545027.1:176728|484
DKNRCVFLT
>ENST00000367139.8|MNV-5052-AG-A|8
MMKIPQK
>ENST00000549162.5|SNV-58893-G-A|7
MFSSVSHSGESSFTYRAYCTK
>ENST00000564439.5|SNV-23041-C-A|3
RYAICSALAASALPALVMSKGLCL
>FUSION-ENST00000520201.5:51193-ENST00000545027.1:176728|727
KNFQYVSNDVYNN
>ENST00000564700.1|SNV-81-T-C|4
ESKFFLSGTVSPVSAFRLNLQPK
>FUSION-ENST00000520201.5:51193-ENST00000545027.1:176728|698
MSFTLVTLCTGMFCR
>FUSION-ENST00000520201.5:51193-ENST00000545027.1:176728|342
LSKATDDVK
>ENST00000638052.1|SNV-550189-G-C|7
TTLTQPLMLLKHIHYK
>FUSION-ENST00000520201.5:51193-ENST00000545027.1:176728|705
MRMSFTLVTLCTGMFCRLCR
>ENST00000475668.6|SNV-168414-C-A|2
KVYILCEFSVTQNHLEVTISQSTYK
>ENST00000264956.11|SNV-85872-T-A|2
CVLQGHDLLLRSAHRR
>FUSION-ENST00000520201.5:51193-ENST00000545027.1:176728|310
NNKIKCNIN
>ENST00000566786.5|SNV-1902-C-A|4
VRPTLADLHSFLKEGRHLHALAFDR
>FUSION-ENST00000520201.5:51193-ENST00000545027.1:176728|410
ETKTVQLLSLSHEGE
>FUSION-ENST00000520201.5:51193-ENST00000545027.1:176728|591
DAEASGNVLNCTELSVLTIK
>ENST00000564700.1|SNV-81-T-C|1
FFLSGTVSPVSAFRLNLQPKR
>ENST00000620438.1|SNV-231-A-G|1
AMGIMNSFVNDVFERIASEASR
>ENST00000329106.2|SNV-137-C-A|4
EWWEKVCNFQAKHDDLILATYPK
>ENST00000411426.1|SNV-17859-G-C|1
HVEHSREQILPPQDLSHYIKDK
>FUSION-ENST00000520201.5:51193-ENST00000545027.1:176728|556
VSGKVPLGSSLK
>FUSION-ENST00000520201.5:51193-ENST00000545027.1:176728|517
YLTIHNFISQKVEDALR
>ENST00000674243.1|SNV-4398-C-T|3
VNVFLRQQWNDLRLSYR
>ENST00000346964.6|SNV-213698-G-T|2
HVTPDGESDEVGVIPSKR
>FUSION-ENST00000520201.5:51193-ENST00000545027.1:176728|288
KSLSHREAEWPAQNQMLIHGR
>FUSION-ENST00000520201.5:51193-ENST00000545027.1:176728|91
FPISHPVLFPVSA
>FUSION-ENST00000520201.5:51193-ENST00000545027.1:176728|248
LGKVRGSGAG
>ENST00000556935.5|INDEL-10083-T-TGT|1
GMEPPFSHRCVFQGT
>ENST00000359939.10|SNV-15703-G-A|11
DPMEDPDNILR
>ENST00000491498.5|SNV-26493-C-T|8
MQPQMFSNTTTSSTMTMVTLSRKY
>ENST00000353578.8|SNV-55633-A-T|4
RGDNGPR
>FUSION-ENST00000520201.5:51193-ENST00000545027.1:176728|730
HSCTNFPPAVSISQ
>ENST00000421025.3|MNV-38225-AG-A|8
NVTKLLSGPQVLLIIR
>ENST00000530791.5|SNV-1663-C-T|3
RHHNPYPRPATPLPTFRAPR
>ENST00000397354.7|SNV-103296-G-A|1
DVTNKPLDLSSKVVDVDASKADHMK
>ENST00000525537.2|SNV-105196-G-A|4
TYIHRISEGLWQLVSRNVLR
>FUSION-ENST00000520201.5:51193-ENST00000545027.1:176728|579
YRLTLRTEIGNVLELPIP
>FUSION-ENST00000520201.5:51193-ENST00000545027.1:176728|234
DKSTDSGTR
>FUSION-ENST00000520201.5:51193-ENST00000545027.1:176728|208
QLNELISIHIKCLEQY
>ENST00000367139.8|MNV-5052-AG-A|11
NINEAMRVLIEKMMK
>FUSION-ENST00000520201.5:51193-ENST00000545027.1:176728|495
GNERQEQMCFLDLR
>ENST00000338205.9|SNV-112973-G-A|5
LYLQELITITQKTLQSQSWK
>ENST00000360104.7|SNV-259719-C-G|1
ERPLLLEEQPLLLEDLLDQER
>FUSION-ENST00000520201.5:51193-ENST00000545027.1:176728|618
AVMHLPRMLAPASAAPGSC
>ENST00000370571.7|SNV-186697-T-G|1
GTQGEEGPIGAVGELGPRGKPGQK
>ENST00000468887.1|MNV-5052-AG-A|14
MRVLIEKMMK
>ENST00000421025.3|MNV-38225-AG-A|5
LLSGPQVLLIIRVCILER
>FUSION-ENST00000520201.5:51193-ENST00000545027.1:176728|525
MHGHVNS
>ENST00000366930.9|SNV-95980-A-T|3
FEQLSNMIVK
>ENST00000485223.1|INDEL-2408-G-GCC|4
SSSSMQPRSSATPNTTAEDSEQ
>ENST00000374383.1|SNV-112973-G-A|5
TITQKTLQSQSWK
>FUSION-ENST00000520201.5:51193-ENST00000545027.1:176728|368
ELPDKIQDR
>FUSION-ENST00000520201.5:51193-ENST00000545027.1:176728|538
HNSESFGLLLKMK
>FUSION-ENST00000520201.5:51193-ENST00000545027.1:176728|584
MSITFRPPLGNLVLRYRLTLR
>FUSION-ENST00000520201.5:51193-ENST00000545027.1:176728|161
SAWEQVACEGR
>FUSION-ENST00000630357.1:18609-ENST00000535921.1:238|3
SSHPDSEPAREA
>FUSION-ENST00000573026.1:39131-ENST00000570984.7:26934|24
GAGILGPSAAAHRGR
>ENST00000418814.6|SNV-143909-A-G|1
IEMCKTALRDK
>FUSION-ENST00000520201.5:51193-ENST00000545027.1:176728|313
MMVKNNKIK
>FUSION-ENST00000520201.5:51193-ENST00000545027.1:176728|603
LHGSHHIGLATQKQK
>ENST00000649792.1|SNV-110715-G-A|3
RILIVVPEIFLPIENDCGDYLVMRK
>ENST00000653583.1|SNV-213698-G-T|16
MMNGGKPGMLHQMVR
>ENST00000358511.10|SNV-13623-A-T|1
VVCEIDK
>ENST00000327475.11|SNV-148613-G-C|3
IQLPVLSVAAQQIYIVLTAR
>FUSION-ENST00000573026.1:39131-ENST00000570984.7:26934|5
LYALECDPFAVLNCKQLAGR
>ENST00000483028.1|SNV-138178-G-C|5
MLLPHPPDNRIWSPPSTWYTRR
>ENST00000556833.1|SNV-61-C-T|5
LAYAEVIWCGAHYISK
>ENST00000590602.5|SNV-18855-G-T|3
KEREESSR
>ENST00000317025.13|INDEL-52572-C-CC|3
TDQCRGGGLLTLKY
>ENST00000323853.10|SNV-16483-C-T|4
RDEPTGEVLFLVGKLEGTR
>FUSION-ENST00000520201.5:51193-ENST00000545027.1:176728|321
MEIWRRLQQAGMMVK
>ENST00000368799.2|SNV-11958-C-T|2
GGRQGSHHEQLVNR
>FUSION-ENST00000520201.5:51193-ENST00000545027.1:176728|74
RQKTFYPYFALLLPEASLMVSQR
>ENST00000646421.1|INDEL-4951-A-AC|4
KQNPNTK
>ENST00000368887.7|SNV-28374-C-T|1
ARPAPSQWKLL
>ENST00000353578.8|SNV-55633-A-T|5
GNPGRRGDNGPR
>ENST00000304613.8|SNV-64581-A-G|1
FSGADISTLAAGSRANFHQVSSEK
>FUSION-ENST00000509193.5:153-ENST00000525119.5:110242|6
SAQCCAGQCLIVGGGPCGLR
>FUSION-ENST00000520201.5:51193-ENST00000545027.1:176728|311
VKNNKIK
>FUSION-ENST00000520201.5:51193-ENST00000545027.1:176728|101
KVHNNKSQR
>FUSION-ENST00000520201.5:51193-ENST00000545027.1:176728|318
RLQQAGMMVKNNK
>ENST00000634891.1|SNV-232762-C-T|2
LFHGHDECLTIPSTDQNDFQHR
>ENST00000468877.2|SNV-114310-C-A|5
NVRFVELLMWRDHTEYPFHDEY
>FUSION-ENST00000520201.5:51193-ENST00000545027.1:176728|744
MMTGRRE
>ENST00000469844.5|SNV-11162-G-A|9
LLEKCAMTTLSSKLISQQK
>ENST00000472828.1|SNV-213027-G-C|8
ASGFNQAPAGAIRGKCFLEK
>ENST00000550859.5|SNV-2366-G-A|7
SAMHHSLNCR
>ENST00000424728.6|SNV-53031-A-T|6
EETKSKAKPVAPVSSNTPSTK
>FUSION-ENST00000520201.5:51193-ENST00000545027.1:176728|124
LFPTSAGR
>ENST00000556833.1|SNV-61-C-T|7
LQIVSSPCFSEFVDSVKDSQPR
>ENST00000647232.1|SNV-29473-C-A|4
RLRISFR
>ENST00000251343.9|SNV-2662-G-C|3
APPTDGR
>ENST00000418814.6|SNV-143909-A-G|2
IEMCKTALR
>ENST00000556833.1|SNV-61-C-T|4
LAYAEVIWCGAHYISKEFHHLPLK
>FUSION-ENST00000520201.5:51193-ENST00000545027.1:176728|166
AVNKASYVCASLILPMQLLFHLQL
>ENST00000549283.1|SNV-4827-C-A|2
WEKLLLLYLTLDLM
>ENST00000372141.7|SNV-1110237-G-A|1
ILLETVQEQIQILTDARR
>ENST00000578692.1|SNV-27380-C-G|3
RPRTFSWRAYQK
>FUSION-ENST00000520201.5:51193-ENST00000545027.1:176728|391
GIIPVLQDCCR
>FUSION-ENST00000520201.5:51193-ENST00000545027.1:176728|735
LNQQQPR
>FUSION-ENST00000520201.5:51193-ENST00000545027.1:176728|53
GNFFQDQTEGHFYNTLVK
>ENST00000413464.6|SNV-15504-G-A|2
SPSPHRR
>ENST00000535379.1|SNV-187585-C-T|2
MSAMAVARSSASSISWRR
>ENST00000397473.6|SNV-6759-G-C|3
QFQAPVISVMLYR
>ENST00000361204.9|SNV-67280-G-T|1
AIFHSCRAMHASLPGK
>ENST00000637088.1|SNV-195-C-G|6
MSPSPAWLPSSCR
>ENST00000367139.8|MNV-5052-AG-A|2
SLPFGCPPDNFIK
>FUSION-ENST00000520201.5:51193-ENST00000545027.1:176728|737
NVLRKEE
>ENST00000647682.1|SNV-20018-G-C|1
NPPQELSIYQDQEQRILK
>FUSION-ENST00000520201.5:51193-ENST00000545027.1:176728|704
RMSFTLVTLCTGMFCR
>ENST00000644917.1|SNV-92990-G-A|2
VDALEHESQQLMDSHPEQK
>ENST00000373647.9|SNV-135866-T-C|4
DDLLLTDFEGALKFFRVQPPK
>ENST00000558180.2|SNV-1440-T-C|1
TLTQVSTWSANARRR
>ENST00000339514.8|SNV-118661-C-G|2
VNGVDESKIK
>ENST00000483028.1|SNV-138178-G-C|1
IWSPPSTWYTRRQPNR
>ENST00000539295.3|SNV-73235-C-G|5
DPACGAK
>ENST00000431922.1|MNV-15439-TT-T|3
LLLANLVISCCASCPTTARWR
>FUSION-ENST00000520201.5:51193-ENST00000545027.1:176728|372
TANLMELPDK
>ENST00000309863.11|SNV-36469-C-G|1
QETLQEEITSLQSSVQEYEEKNTK
>FUSION-ENST00000520201.5:51193-ENST00000545027.1:176728|132
GHACRSTV
>ENST00000674243.1|SNV-4398-C-T|6
MDYRVNVFLRQQWNDLR
>ENST00000415654.5|SNV-55412-C-G|5
IISRHLPR
>ENST00000638052.1|SNV-550189-G-C|2
MLLKHIHYKSTT
>ENST00000274382.9|SNV-45939-C-T|1
ALRETKCS
>FUSION-ENST00000520201.5:51193-ENST00000545027.1:176728|659
FSVPHPFLLR
>FUSION-ENST00000520201.5:51193-ENST00000545027.1:176728|46
MNLASKIANSILMQTYFK
>ENST00000573001.5|SNV-3350-G-C|3
REKFTTPIEETGGQGCPAVALIQ
>ENST00000512033.1|SNV-187457-G-A|1
LEENGNLYLAV
>ENST00000333003.10|SNV-16009-G-A|1
STGLLDSEMFMNIHPSGVK
>ENST00000265077.8|SNV-65399-G-A|2
TGRMNDLSVIGHPIDSESK
>ENST00000424728.6|SNV-53031-A-T|1
AKPVAPVSSNTPSTKEMHPNKLK
>FUSION-ENST00000520201.5:51193-ENST00000545027.1:176728|551
TLSKPCPR
>FUSION-ENST00000520201.5:51193-ENST00000545027.1:176728|574
GGEGCQSQTAELAQMWTA
>ENST00000421025.3|MNV-38225-AG-A|7
NVTKLLSGPQVLLIIRVCILER
>ENST00000342315.8|SNV-8750-G-A|5
RSQHDILDK
>FUSION-ENST00000520201.5:51193-ENST00000545027.1:176728|594
NEKNSSKSR
>FUSION-ENST00000520201.5:51193-ENST00000545027.1:176728|227
MTKPCFLLN
>FUSION-ENST00000520201.5:51193-ENST00000545027.1:176728|445
GVNNLISIRPKGGDWCVTR
>FUSION-ENST00000520201.5:51193-ENST00000545027.1:176728|513
SIANLHSNLTNEELSGK
>FUSION-ENST00000520201.5:51193-ENST00000545027.1:176728|270
LILVNGPQEAR
>FUSION-ENST00000520201.5:51193-ENST00000545027.1:176728|549
TLSKPCPRQAEVRR
>ENST00000472828.1|SNV-213027-G-C|1
CFLEKRLK
>ENST00000641698.1|MNV-4518-CCTT-C|1
IISIFYAIVTPLNPFIYCLRNREVK
>ENST00000511685.6|SNV-648330-G-A|7
TWSYTYLEKSMVLLLHSQRQYIFK
>ENST00000589933.1|SNV-15070-C-G|1
YLNIQVV
>ENST00000539055.5|SNV-4827-C-A|2
MDIGFNVETVTYKNLK
>ENST00000404249.8|SNV-2671-G-A|4
RNSLEEGELRDHCMEITIR
>ENST00000471784.2|SNV-3562-G-A|2
SCLEHTGPATTSTATK
>ENST00000569044.1|SNV-55368-C-T|5
VLTMVSSFFQTAYTKCWDILMLS
>ENST00000483028.1|SNV-138178-G-C|3
IWSPPSTWYTR
>ENST00000373647.9|SNV-135866-T-C|1
VQPPKRYR
>ENST00000486171.5|INDEL-2408-G-GCC|2
HPQYDSRR
>ENST00000163416.7|SNV-30290-C-A|2
TKNTLKSR
>ENST00000531121.5|SNV-1663-C-T|3
RRHHNPYPRPATPLPTFR
>FUSION-ENST00000520201.5:51193-ENST00000545027.1:176728|745
GSLCGGV
>ENST00000448507.5|SNV-84986-C-G|6
IQKEYEDKAGRPSKPPSR
>ENST00000360467.7|SNV-183638-A-G|1
GGKGAPGR
>ENST00000389394.8|SNV-184800-G-A|5
RQYYTTPTSYLELINLYLSMLSEK
>FUSION-ENST00000520201.5:51193-ENST00000545027.1:176728|401
QGSWPGQMTSQGR
>ENST00000564700.1|SNV-81-T-C|6
AHSRESKFFLSGTVSPVSAFR
>FUSION-ENST00000520201.5:51193-ENST00000545027.1:176728|764
MSLGVSDKPRDK
>ENST00000567003.1|SNV-5260-C-T|3
GHLFHRRETVSLVLIHSD
>ENST00000653583.1|SNV-213698-G-T|19
LLMMNGGKPGMLHQMVRAMR
>ENST00000478920.1|SNV-194486-A-T|2
MKKPNTLN
>ENST00000616856.1|SNV-219925-G-C|3
QHIPSHCR
>ENST00000423158.4|SNV-62834-G-C|5
WIRIHTSCVCALSR
>FUSION-ENST00000520201.5:51193-ENST00000545027.1:176728|291
LNYRETFSF
>ENST00000653583.1|SNV-213698-G-T|14
MMNGGKPGMLHQMVRAMR
>ENST00000329734.4|SNV-1440-T-C|5
IMLAIITKMTLTQVSTWSANAR
>ENST00000396662.5|SNV-1637-G-C|5
IKVTLGNSKTVTFHFWDVGGQQK
>FUSION-ENST00000520201.5:51193-ENST00000545027.1:176728|457
MGELIVKAN
>ENST00000480906.5|SNV-97744-C-T|2
MINFHTILFDQIQRSIKAQLQNFVK
>FUSION-ENST00000520201.5:51193-ENST00000545027.1:176728|71
LSELLFLEEVSGNISLFGSSGR
>ENST00000369528.9|SNV-89-C-A|2
MSCNIEKILTDAKTLLER
>ENST00000361204.9|SNV-67280-G-T|4
IPKALEVTESPLVKAIFHSCR
>ENST00000449802.5|SNV-111803-G-A|1
NMQLLQQMYQYLLFDFHIWNR
>ENST00000469886.5|SNV-12693-G-A|1
KRAGWPR
>ENST00000619149.4|SNV-19014-C-T|5
RQEEELCGQIR
>ENST00000448182.7|SNV-118534-G-A|2
SFEWFVSLLTKLEMDQAEEAQYSR
>ENST00000566072.1|SNV-1444-G-A|5
IFNYGYLTWEWTER
>FUSION-ENST00000520201.5:51193-ENST00000545027.1:176728|294
MLVLSACMLNYRETFSF
>FUSION-ENST00000520201.5:51193-ENST00000545027.1:176728|261
MYVPPSFCPCSFCSICSCEPCK
>FUSION-ENST00000520201.5:51193-ENST00000545027.1:176728|598
MALTTLGLLPRSKNEK
>ENST00000443758.6|SNV-213027-G-C|3
GYQRQMLPREEIK
>ENST00000217939.7|MNV-35176-GG-G|1
TTTKSSTGVT
>ENST00000224721.12|SNV-388721-G-A|1
AFFINATTGIITVNRPLDRER
>ENST00000163416.7|SNV-30290-C-A|1
NTLKSRIK
>ENST00000409842.5|INDEL-14142-C-CA|5
TILVADINVTQKK
>ENST00000377765.8|SNV-94954-A-C|1
SDSSSICLSAAK
>FUSION-ENST00000520201.5:51193-ENST00000545027.1:176728|180
TQYTGPTRER
>ENST00000524803.6|INDEL-104-G-GAGGAGG|1
EEEEEEEVAGGDCIGSTVYSK
>FUSION-ENST00000520201.5:51193-ENST00000545027.1:176728|655
ITNILAPTFLQQFRFLNK
>ENST00000644036.2|INDEL-4951-A-AC|1
IVASSHGKKTKP
>ENST00000360110.9|INDEL-8037-G-GAA|3
GVEPKTECERLEQEPSLQ
>ENST00000393165.7|INDEL-14142-C-CA|6
IDADINVTQKK
>ENST00000327475.11|SNV-148613-G-C|1
IQLPVLSVAAQQIYIVLTARKER
>ENST00000556833.1|SNV-61-C-T|1
EFHHLPLKT
>ENST00000438926.6|SNV-1902-C-A|3
QEGRHLHALAFDR
>ENST00000359939.10|SNV-15703-G-A|17
VVLMDPMEDPDNILR
>ENST00000653583.1|SNV-213698-G-T|21
LLMMNGGKPGMLHQMVR
>FUSION-ENST00000520201.5:51193-ENST00000545027.1:176728|192
FVIISLRTSQKV
>FUSION-ENST00000520201.5:51193-ENST00000545027.1:176728|287
SLSHREAEWPAQNQMLIHGR
>FUSION-ENST00000520201.5:51193-ENST00000545027.1:176728|314
MMVKNNK
>FUSION-ENST00000520201.5:51193-ENST00000545027.1:176728|191
MTAGITTVSPVTCWVPLVHKPR
>ENST00000577865.2|SNV-16686-G-A|1
ALMSETINSVATDSWSIWKLQK
>FUSION-ENST00000573026.1:39131-ENST00000570984.7:26934|9
WPGSSRGDGRLYALECDPFAVLNCK
>ENST00000372027.10|SNV-25509-C-A|6
SFNQSLHSLTQAIRNLSLDVEANRK
>FUSION-ENST00000520201.5:51193-ENST00000545027.1:176728|303
MIFNSQDESCPHFSVDTSK
>ENST00000340941.11|SNV-56568-T-C|2
IFGYPVGIAGNNGVLFSESAK
>FUSION-ENST00000520201.5:51193-ENST00000545027.1:176728|213
MLIIAIARL
>ENST00000346964.6|SNV-213698-G-T|3
HVTPDGESDEVGVIPSK
>FUSION-ENST00000520201.5:51193-ENST00000545027.1:176728|444
GGDWCVTR
>ENST00000389394.8|SNV-184800-G-A|2
QYYTTPTSYLELINLYLSMLSEKR
>ENST00000367139.8|MNV-5052-AG-A|7
MMKIPQKISCLCPPK
>ENST00000551294.5|SNV-15703-G-A|1
VDEQMVVLMDPMEDPDNILRAHRSR
>ENST00000630384.2|SNV-27995-A-G|1
QGVPMYTDSEPRQEVPMYTGSEPR
>FUSION-ENST00000520201.5:51193-ENST00000545027.1:176728|65
MLISNDFQCPVVLFLVHYKK
>FUSION-ENST00000520201.5:51193-ENST00000545027.1:176728|508
IAEGENK
>FUSION-ENST00000520201.5:51193-ENST00000545027.1:176728|621
TIQSPPQSTVLGLIAPAR
>FUSION-ENST00000520201.5:51193-ENST00000545027.1:176728|670
VSMFCESCK
>ENST00000653583.1|SNV-213698-G-T|23
LLMLLMMNGGKPGMLHQMVRAMRSE
>ENST00000492634.6|SNV-87413-C-T|1
TESGSPSWPSRMRWR
>ENST00000539055.5|SNV-4827-C-A|1
DIGFNVETVTYKNLK
>FUSION-ENST00000520201.5:51193-ENST00000545027.1:176728|539
HNSESFGLLLK
>ENST00000381571.6|SNV-74-C-T|3
MEPEEGTLLWRLQK
>ENST00000533608.7|SNV-29205-G-A|7
EDLEALQVKHGK
>ENST00000569044.1|SNV-55368-C-T|7
RVLTMVSSFFQTAYTKCWDILMLS
>ENST00000535379.1|SNV-187585-C-T|3
SAMAVARSSASSISWR
>ENST00000637088.1|SNV-195-C-G|4
MSPSPAWLPSSCRK
>ENST00000398204.8|SNV-194486-A-T|4
YPRNVDEETKYIELMIVNDHLMFK
>ENST00000358511.10|SNV-13623-A-T|2
GIFSDVTASVCNSSKVVCEIDK
>ENST00000421025.3|MNV-38225-AG-A|14
NVGKPLPSPQLLILIR
>FUSION-ENST00000520201.5:51193-ENST00000545027.1:176728|724
TAQTFHCTPTSK
>FUSION-ENST00000520201.5:51193-ENST00000545027.1:176728|573
TEIGNVLELPIP
>FUSION-ENST00000520201.5:51193-ENST00000545027.1:176728|236
YSVMDKSTDSGTRLPGFR
>FUSION-ENST00000520201.5:51193-ENST00000545027.1:176728|159
SAWEQVACEGRTLFLDALK
>FUSION-ENST00000520201.5:51193-ENST00000545027.1:176728|170
IINIYIL
>ENST00000475668.6|SNV-168414-C-A|1
VYILCEFSVTQNHLEVTISQSTYK
>FUSION-ENST00000520201.5:51193-ENST00000545027.1:176728|739
NNVKSQVG
>FUSION-ENST00000520201.5:51193-ENST00000545027.1:176728|56
KGNFFQDQTEGHFYNTLVK
>ENST00000163416.7|SNV-30290-C-A|3
QEFHYIEEDLYRTKNTLK
>FUSION-ENST00000520201.5:51193-ENST00000545027.1:176728|558
GGRKVSGK
>ENST00000532636.5|SNV-4899-C-G|1
LEGKINDEDKQK
>ENST00000488146.5|SNV-19291-T-G|2
THTVSRLVLR
>FUSION-ENST00000520201.5:51193-ENST00000545027.1:176728|544
LRHNSESFGLLLK
>FUSION-ENST00000520201.5:51193-ENST00000545027.1:176728|402
MQGSWPGQMTSQGR
>ENST00000558995.5|SNV-6474-G-A|5
MRLLDGDNGPLRCPR
>FUSION-ENST00000520201.5:51193-ENST00000545027.1:176728|237
YSVMDKSTDSGTR
>FUSION-ENST00000520201.5:51193-ENST00000545027.1:176728|639
LAMMSIITEEGTFPI
>ENST00000496087.5|SNV-36976-C-T|2
MFSAPPTAALWSPSPGR
>FUSION-ENST00000573026.1:39131-ENST00000570984.7:26934|27
YDGELGGQRGAGILGPSAAAHR
>ENST00000497219.5|SNV-28374-C-T|2
MEIALTGTVEVPGILLDGCH
>FUSION-ENST00000520201.5:51193-ENST00000545027.1:176728|179
MTQYTGPTRERGEVQ
>FUSION-ENST00000520201.5:51193-ENST00000545027.1:176728|181
MTQYTGPTRER
>ENST00000264370.9|SNV-19211-C-G|2
MNVLQLINQIPTFPILCFTHWEK
>ENST00000359939.10|SNV-15703-G-A|4
MEDPDNILRAHR
>FUSION-ENST00000520201.5:51193-ENST00000545027.1:176728|583
SITFRPPLGNLVLRYRLTLR
>ENST00000393165.7|INDEL-14142-C-CA|7
EFRPEIPCIVVANKIDADINVTQKK
>ENST00000578999.1|MNV-37331-GGGCT-G|1
LPQWLCTFPVLQQVPSQVCV
>FUSION-ENST00000520201.5:51193-ENST00000545027.1:176728|637
MSIITEEGTFPI
>FUSION-ENST00000520201.5:51193-ENST00000545027.1:176728|230
LELSVAQINKIT
>ENST00000567003.1|SNV-5260-C-T|1
ETVSLVLIHSD
>FUSION-ENST00000520201.5:51193-ENST00000545027.1:176728|140
TSLNSGSGWDMHVEVQCDG
>FUSION-ENST00000520201.5:51193-ENST00000545027.1:176728|133
MGHACRSTV
>ENST00000342315.8|SNV-8750-G-A|3
SQHDILDK
>FUSION-ENST00000520201.5:51193-ENST00000545027.1:176728|52
GNFFQDQTEGHFYNTLVKSS
>ENST00000361204.9|SNV-67280-G-T|3
ALEVTESPLVKAIFHSCR
>ENST00000272203.8|SNV-131975-C-G|4
QIQKEMWR
>FUSION-ENST00000520201.5:51193-ENST00000545027.1:176728|466
MKENDCQTETGSANIDRR
>ENST00000299980.8|SNV-55368-C-T|2
WHIDTIMRVLTMAGSYVR
>FUSION-ENST00000520201.5:51193-ENST00000545027.1:176728|154
TLFLDALK
>ENST00000566786.5|SNV-1902-C-A|3
EGRHLHALAFDR
>ENST00000312614.4|SNV-5101-C-G|1
DCIVLIHHLCINRKK
>ENST00000497742.6|SNV-207-C-G|5
SPSPAWLPSR
>ENST00000312614.4|SNV-5101-C-G|7
MCQQILRDCIVLIHHLCINR
>ENST00000512033.1|SNV-187457-G-A|3
SLRLFQKLEENGNLYLAV
>ENST00000533608.7|SNV-29205-G-A|2
SVLVLDKCTNLSEGVLSVR
>FUSION-ENST00000520201.5:51193-ENST00000545027.1:176728|728
KKNFQYVSNDVYNN
>ENST00000327155.10|SNV-195093-G-A|1
SQGNETSKNKFR
>FUSION-ENST00000520201.5:51193-ENST00000545027.1:176728|144
GRSQFTQSFLNP
>ENST00000473483.1|SNV-35013-C-A|2
TLGPSTCRR
>ENST00000298573.9|SNV-85603-A-C|2
SGSVEDNYHTSFLFGLSTRQQHLTK
>FUSION-ENST00000520201.5:51193-ENST00000545027.1:176728|623
KNIIRGN
>FUSION-ENST00000520201.5:51193-ENST00000545027.1:176728|450
LLAALIFYHRYCQ
>ENST00000653583.1|SNV-213698-G-T|10
NGGKPGMLHQMVR
>ENST00000307961.11|SNV-23041-C-A|1
VYASKRMR
>FUSION-ENST00000520201.5:51193-ENST00000545027.1:176728|554
VPLGSSLKGSEDTWFSFEGQSTQGR
>ENST00000372027.10|SNV-25509-C-A|1
AISRVQDSAVARADFQELGAK
>ENST00000615845.4|MNV-37331-GGGCT-G|8
RPAWRWTWAASMVTSSPAR
>ENST00000362002.3|SNV-5171-G-T|1
SGWGFPGTPLR
>ENST00000405093.8|SNV-20084-G-T|3
SNAAASALDK
>ENST00000511685.6|SNV-648330-G-A|2
YDMWDRLSAITMPSVAR
>FUSION-ENST00000520201.5:51193-ENST00000545027.1:176728|742
LSSKRMNNVK
>ENST00000524803.6|INDEL-104-G-GAGGAGG|2
DKEEEEEEEVAGGDCIGSTVYSK
>ENST00000339514.8|SNV-118661-C-G|5
LGNIEFKPESRVNGVDESK
>FUSION-ENST00000520201.5:51193-ENST00000545027.1:176728|599
ALTTLGLLPRSK
>ENST00000528652.2|SNV-4014-G-A|1
AFVTSPTEPHGGTRKS
>ENST00000556833.1|SNV-61-C-T|10
RLQIVSSPCFSEFVDSVK
>FUSION-ENST00000520201.5:51193-ENST00000545027.1:176728|283
MLIHGRSGNK
>ENST00000305202.8|SNV-33214-G-T|2
HLQSPLFKAFR
>FUSION-ENST00000520201.5:51193-ENST00000545027.1:176728|758
MISSCLCVTAVCPAK
>FUSION-ENST00000520201.5:51193-ENST00000545027.1:176728|509
MIAEGENK
>FUSION-ENST00000520201.5:51193-ENST00000545027.1:176728|306
YESTLSTLK
>FUSION-ENST00000520201.5:51193-ENST00000545027.1:176728|381
SYICKAFR
>FUSION-ENST00000520201.5:51193-ENST00000545027.1:176728|207
MADLGIK
>ENST00000359939.10|SNV-15703-G-A|10
MDPMEDPDNILRAHR
>ENST00000533425.5|SNV-184869-A-G|4
MRILWEICPR
>FUSION-ENST00000630357.1:18609-ENST00000535921.1:238|6
SRSSHPDSEPAR
>ENST00000372027.10|SNV-25509-C-A|2
AISRVQDSAVAR
>FUSION-ENST00000520201.5:51193-ENST00000545027.1:176728|282
LIHGRSGNK
>ENST00000323929.8|SNV-29735-T-C|3
DITHFFR
>FUSION-ENST00000533146.5:522-ENST00000559995.2:118679|40
SAFGTSGRSEPPTRIPGAR
>ENST00000578692.1|SNV-27380-C-G|1
AYQKYLYWLMCLVYLLSWMTQFLT
>ENST00000638052.1|INDEL-549663-A-ATGCTT|3
RPAGTSTR
>FUSION-ENST00000520201.5:51193-ENST00000545027.1:176728|775
MNDDGPK
>ENST00000261441.9|SNV-252-C-A|2
AVEAQEEPDKEGK
>ENST00000492816.6|SNV-65644-C-T|2
KNPYSLGFLELLPVPL
>FUSION-ENST00000520201.5:51193-ENST00000545027.1:176728|624
FIRKNIIR
>ENST00000622044.1|SNV-789-G-A|1
NPELVLEGSLDQEK
>ENST00000532636.5|SNV-4899-C-G|4
ATVEDEKLEGK
>ENST00000569044.1|SNV-55368-C-T|4
MVSSFFQTAYTK
>ENST00000426907.5|MNV-151333-AT-A|3
KEYVHLVCQRE
>ENST00000653583.1|SNV-213698-G-T|11
MNGGKPGMLHQMVRAMRSE
>ENST00000224721.12|SNV-388721-G-A|2
AFFINATTGIITVNRPLDR
>ENST00000281589.4|SNV-453-G-A|1
FSPAGPILSIQICR
>ENST00000267082.10|SNV-9730-C-T|4
DDLERVCQLGHALLVR
>FUSION-ENST00000520201.5:51193-ENST00000545027.1:176728|642
SYLPQPSLGPERAPPSAFFPPTSP
>ENST00000550859.5|SNV-2366-G-A|8
MSAMHHSLNCR
>ENST00000323853.10|SNV-16483-C-T|5
RDEPTGEVLFLVGK
>ENST00000356711.7|SNV-545187-G-A|2
SVLQKSAAGR
>FUSION-ENST00000520201.5:51193-ENST00000545027.1:176728|110
CPLMGTPCVKER
>ENST00000486171.5|INDEL-2408-G-GCC|3
HPQYDSR
>ENST00000369042.5|SNV-44945-G-T|3
GCIACGFAAK
>ENST00000268171.8|SNV-12151-C-A|1
STLLAARPHDYSADGFNDWAFMK
>FUSION-ENST00000520201.5:51193-ENST00000545027.1:176728|502
NMILGLGKGNER
>FUSION-ENST00000573196.5:39131-ENST00000570984.7:26934|4
EYRQMVR
>ENST00000450180.5|SNV-56609-A-G|1
PGRNTSR
>ENST00000367433.9|SNV-282342-C-G|6
VPFCCLRLDKSWQHNYYEDAK
>FUSION-ENST00000520201.5:51193-ENST00000545027.1:176728|572
MHPRLAWGF
>ENST00000370440.5|INDEL-84767-A-AA|1
NGLDYALSLRL
>ENST00000359939.10|SNV-15703-G-A|3
EDPDNILRAHR
>ENST00000415654.5|SNV-55412-C-G|7
MIISRHLPR
>ENST00000276211.10|SNV-25518-G-A|4
KHLELTATMQVEEATGQAAGRHR
>FUSION-ENST00000520201.5:51193-ENST00000545027.1:176728|185
MWLPIKAWN
>ENST00000569044.1|SNV-55368-C-T|8
MRVLTMVSSFFQTAYTKCWDILMLS
>ENST00000452443.3|SNV-14918-G-T|1
GSVAILQQWSASGGQPVK
>ENST00000405093.8|SNV-20084-G-T|1
SNAAASALDKKQR
>FUSION-ENST00000520201.5:51193-ENST00000545027.1:176728|169
MVSLLLSFFSFS
>FUSION-ENST00000520201.5:51193-ENST00000545027.1:176728|684
MVRVRFK
>ENST00000550859.5|SNV-2366-G-A|5
SAMHHSLNCRSNVS
>ENST00000550353.5|SNV-9648-C-T|1
VPESYVETSVSGGTVYQDTWMK
>ENST00000528330.2|SNV-970-A-T|1
ISIPVNTLVGTR
>ENST00000474783.2|SNV-24222-A-T|2
KTEESEKSGQQHT
>ENST00000343257.7|SNV-23427-G-A|2
LVGKIMAMLFPDGILFDDIIYK
>FUSION-ENST00000520810.6:51193-ENST00000545027.1:176728|4
ELWNLLKIACHRMK
>FUSION-ENST00000520201.5:51193-ENST00000545027.1:176728|507
MIAEGENKNMILGLGK
>FUSION-ENST00000520201.5:51193-ENST00000545027.1:176728|164
MQLLFHLQL
>ENST00000634891.1|SNV-352656-G-T|2
VEAIVSFGDIYVSKLQANQK
>FUSION-ENST00000520201.5:51193-ENST00000545027.1:176728|597
ALTTLGLLPRSKNEK
>FUSION-ENST00000520201.5:51193-ENST00000545027.1:176728|610
MLTFALRGKYYSGLHLTAGETDSDA
>ENST00000528652.2|SNV-4014-G-A|2
AFVTSPTEPHGGTRK
>ENST00000233809.9|SNV-31271-G-T|1
GVHTQRIQ
>FUSION-ENST00000520201.5:51193-ENST00000545027.1:176728|651
MPLCFRNSSLYSISPCIAK
>FUSION-ENST00000630357.1:18609-ENST00000535921.1:238|2
MHPWHLDQDQQ
>ENST00000368474.9|SNV-20018-G-C|1
NPPQGYSLSGYYTHPFQGYEHRQLR
>ENST00000528652.2|SNV-4014-G-A|3
SLGRAFVTSPTEPHGGTRK
>ENST00000271776.4|SNV-15780-C-T|1
ETAKEMT
>ENST00000418814.6|SNV-143909-A-G|3
YVPYHSARIEMCKTALR
>FUSION-ENST00000520201.5:51193-ENST00000545027.1:176728|688
LCRAPEMVR
>ENST00000284548.16|SNV-134077-G-T|2
EICGIQQRLALPVWRPPDFEE
>ENST00000556833.1|SNV-61-C-T|2
EFHHLPLK
>ENST00000537691.5|SNV-6474-G-A|3
LLDGDNGPLR
>ENST00000505753.1|SNV-71401-C-T|3
MKTVCLTSLQSTGSMGEV
>ENST00000551118.6|SNV-6398-A-C|2
AINNSFAPAK
>FUSION-ENST00000520201.5:51193-ENST00000545027.1:176728|627
LMLTSPYIFCINFDF
>FUSION-ENST00000520201.5:51193-ENST00000545027.1:176728|323
MILSPARRT
>ENST00000409842.5|INDEL-14142-C-CA|6
HTATVDGKTILVADINVTQKK
>ENST00000217939.7|MNV-35176-GG-G|4
VDVVMKPPRLNTR
>ENST00000415128.6|SNV-66015-T-G|1
HVSFSSDVSIQKKGFNASYIR
>ENST00000278616.8|SNV-105196-G-A|2
LDASCAANNPSLKLTYTEYLR
>ENST00000312614.4|SNV-5101-C-G|5
MCQQILRDCIVLIHHLCINRK
>ENST00000320139.5|SNV-20731-C-T|3
IVEEGKVCKEPAWCEAQR
>ENST00000569044.1|SNV-55368-C-T|1
VSSFFQTAYTKCWDILMLS
>FUSION-ENST00000520201.5:51193-ENST00000545027.1:176728|471
KPKLFNFFLSPMK
>ENST00000530298.5|SNV-60905-C-T|8
MVFEYMWHGDLNRFLRSHGPDAK
>FUSION-ENST00000520201.5:51193-ENST00000545027.1:176728|343
MLSKATDDVK
>FUSION-ENST00000520201.5:51193-ENST00000545027.1:176728|678
GGLFMNSG
>FUSION-ENST00000520201.5:51193-ENST00000545027.1:176728|307
MYESTLSTLK
>ENST00000524913.3|MNV-7723-GT-G|3
KGLTPPGPGLRAQN
>ENST00000344138.9|SNV-69973-C-T|1
LGLFPVNYVAPMTR
>FUSION-ENST00000520201.5:51193-ENST00000545027.1:176728|122
LFPTSAGRKSSPI
>FUSION-ENST00000520201.5:51193-ENST00000545027.1:176728|249
MLGKVRGSGAG
>ENST00000432519.5|INDEL-136058-A-AA|1
TWGSRVTGE
>FUSION-ENST00000520201.5:51193-ENST00000545027.1:176728|776
KSTFEES
>ENST00000370440.5|INDEL-84767-A-AA|2
NGLDYALSLR
>FUSION-ENST00000520201.5:51193-ENST00000545027.1:176728|685
APEMVRVRFK
>ENST00000636035.2|SNV-2095-C-T|2
GSWMNGLPSPTHSAHCSFYR
>FUSION-ENST00000520201.5:51193-ENST00000545027.1:176728|209
MQLNELISIHIKCLEQY
>FUSION-ENST00000520201.5:51193-ENST00000545027.1:176728|268
LILVNGPQEARYAHR
>ENST00000562435.6|INDEL-11971-A-AA|4
VLLITVLVVEGIAVAQKNPRWTK
>ENST00000411426.1|SNV-17859-G-C|5
KDGETKHVEHSR
>ENST00000511685.6|SNV-648330-G-A|5
SMVLLLHSQRQYIFKYDMWDR
>ENST00000398138.4|MNV-6460-GG-G|1
TAVTSKRDS
>FUSION-ENST00000520201.5:51193-ENST00000545027.1:176728|113
MCPLMGTPCVK
>ENST00000348261.11|SNV-53939-A-G|2
ADTGDTVPDR
>ENST00000311127.9|SNV-42227-A-G|1
ISNSSHSEYSSFFRAQTER
>ENST00000473483.1|SNV-35013-C-A|4
RTLGPSTCRR
>ENST00000511685.6|SNV-648330-G-A|4
QYIFKYDMWDR
>FUSION-ENST00000520201.5:51193-ENST00000545027.1:176728|501
NMILGLGKGNERQEQMCFLDLR
>ENST00000525537.2|SNV-105196-G-A|1
ISEGLWQLVSRNVLRK
>ENST00000525003.1|SNV-4014-G-A|3
SPTGGQGRADTPEVL
>ENST00000505014.5|SNV-12607-G-C|1
VWPLLSILSQWK
>ENST00000448182.7|SNV-118488-C-A|1
LLTKLEMDQAEEAQYGR
>ENST00000507843.1|SNV-11926-C-T|1
NVEKLFS
>ENST00000653583.1|SNV-213698-G-T|17
LLMMNGGKPGMLHQMVRAMRSE
>ENST00000046087.7|SNV-63337-A-G|3
LQLKYAMYAYREPHYYYQFTAR
>FUSION-ENST00000520201.5:51193-ENST00000545027.1:176728|85
FYFIGTLQRSREP
>ENST00000674243.1|SNV-4398-C-T|2
QQWNDLR
>FUSION-ENST00000520201.5:51193-ENST00000545027.1:176728|377
MEAVLKE
>FUSION-ENST00000520201.5:51193-ENST00000545027.1:176728|225
LPGFRSPLLSLLGLCDLGQVP
>ENST00000217939.7|MNV-35176-GG-G|6
VGDDYVVLKVDVVMKPPRLNTR
>FUSION-ENST00000520201.5:51193-ENST00000545027.1:176728|657
FSVPHPFLLRITNILAPTFLQQFR
>ENST00000267082.10|SNV-9730-C-T|3
DDLERVCQLGHALLVRLQEVTHSVR
>FUSION-ENST00000520201.5:51193-ENST00000545027.1:176728|256
MRQHGMLGK
>ENST00000338205.9|SNV-112973-G-A|2
TLQSQSWKMK
>ENST00000448507.5|SNV-84986-C-G|4
EYEDKAGRPSKPPSRK
>ENST00000338205.9|SNV-112973-G-A|1
TLQSQSWKMKAQGAIAMASIAK
>ENST00000511685.6|SNV-648330-G-A|6
SMVLLLHSQRQYIFK
>ENST00000443758.6|SNV-213027-G-C|2
QMLPREEIK
>FUSION-ENST00000520201.5:51193-ENST00000545027.1:176728|585
SITFRPPLGNLVLRYR
>ENST00000644347.1|SNV-263104-G-A|2
QWNHISESAKDLVR
>FUSION-ENST00000520201.5:51193-ENST00000545027.1:176728|638
MMSIITEEGTFPI
>ENST00000590602.5|SNV-18855-G-T|1
EESSRVGTTEEAAAPPALLTDEQDA
>ENST00000578999.1|MNV-37331-GGGCT-G|2
LSGAAAGR
>FUSION-ENST00000520201.5:51193-ENST00000545027.1:176728|587
SITFRPPLGNLVLR
>FUSION-ENST00000520201.5:51193-ENST00000545027.1:176728|435
LEIDGNLEKTAAGWDDG
>ENST00000473483.1|SNV-35013-C-A|7
VPVSFEHARR
>ENST00000533608.7|SNV-29205-G-A|1
SVLVLDKCTNLSEGVLSVRK
>FUSION-ENST00000520201.5:51193-ENST00000545027.1:176728|725
MTAQTFHCTPTSK
>ENST00000480906.5|SNV-97744-C-T|5
INFHTILFDQIQR
>ENST00000348261.11|SNV-53939-A-G|1
ADTGDTVPDRK
>ENST00000603552.1|SNV-223748-G-T|1
QPGLKPGLA
>ENST00000615845.4|MNV-37331-GGGCT-G|13
LCVSTASCRPWAGPNSRAR
>ENST00000629650.2|SNV-56436-G-T|2
YLMGEHGQSFAKMLVNR
>ENST00000556833.1|SNV-61-C-T|14
QRSAPNTSQGSCLISVCCILPSQR
>ENST00000647821.1|SNV-36311-C-G|1
QTTTHYADATPLWQSQSDFFTAK
>FUSION-ENST00000520201.5:51193-ENST00000545027.1:176728|515
NTYSSSCYWLH
>FUSION-ENST00000573026.1:39131-ENST00000570984.7:26934|20
EQETKWR
>FUSION-ENST00000520201.5:51193-ENST00000545027.1:176728|703
RMSFTLVTLCTGMFCRLCR
>ENST00000469886.5|SNV-12693-G-A|2
STASRVRK
>FUSION-ENST00000520201.5:51193-ENST00000545027.1:176728|231
LELSVAQINK
>ENST00000562435.6|INDEL-11971-A-AA|5
VLLITVLVVEGIAVAQKNPR
>ENST00000327155.10|SNV-195093-G-A|5
QEKSQGNETSK
>ENST00000424728.6|SNV-53031-A-T|4
SKAKPVAPVSSNTPSTKEMHPNK
>ENST00000508803.6|SNV-107417-T-C|1
SYCCEHDLGAASARSTK
>FUSION-ENST00000520201.5:51193-ENST00000545027.1:176728|609
LTFALRGKYYSGLHLTAGETDSDA
>ENST00000432161.5|SNV-114310-C-A|2
IKENFQVARSY
>ENST00000423531.3|SNV-97744-C-T|2
ILFDQIQRSIK
>ENST00000506240.1|SNV-85872-T-A|4
GMTCCCAQPTGGWHSAATPWPP
>ENST00000373647.9|SNV-135866-T-C|2
FFRVQPPKR
>FUSION-ENST00000520201.5:51193-ENST00000545027.1:176728|567
FWNFQFPSDRICLQK
>ENST00000564439.5|SNV-23041-C-A|2
YAICSALAASALPALVMSKGLCL
>ENST00000282499.10|SNV-323787-C-T|5
MWTYMRSAEPLVFTR
>ENST00000491498.5|SNV-26493-C-T|9
WMQPQMFSNTTTSSTMTMVTLSRKY
>FUSION-ENST00000573026.1:39131-ENST00000570984.7:26934|7
GDGRLYALECDPFAVLNCKQLAGR
>ENST00000505675.1|SNV-143909-A-G|2
MCKTALRDK
>ENST00000634891.1|SNV-162516-G-T|1
TEDEVVLQCIATIHNEQRK
>FUSION-ENST00000520201.5:51193-ENST00000545027.1:176728|526
IPFSYMHGHVNS
>ENST00000497219.5|SNV-28374-C-T|1
EIALTGTVEVPGILLDGCH
>ENST00000512132.5|SNV-11926-C-T|2
AFFLSRTLISHK
>ENST00000644347.1|SNV-263104-G-A|3
QWNHISESAK
>FUSION-ENST00000520201.5:51193-ENST00000545027.1:176728|763
SLGVSDKPRDK
>ENST00000488146.5|SNV-19291-T-G|8
MDYLLLCQR
>ENST00000448182.7|SNV-118488-C-A|6
DQRSFEWFVR
>ENST00000491498.5|SNV-26493-C-T|5
FSNTTTSSTMTMVTLSRKY
>ENST00000511560.1|SNV-5263-C-T|1
MSARIFW
>FUSION-ENST00000520201.5:51193-ENST00000545027.1:176728|44
MNLASKIANSILMQTYFKIYFPKPK
>ENST00000525003.1|SNV-4014-G-A|1
ADTPEVL
>FUSION-ENST00000520201.5:51193-ENST00000545027.1:176728|767
TPATYLGVCP
>FUSION-ENST00000520201.5:51193-ENST00000545027.1:176728|332
GCWEKSGDQGQVDPESVS
>ENST00000619149.4|SNV-19014-C-T|6
KRQEEELCGQIR
>FUSION-ENST00000520201.5:51193-ENST00000545027.1:176728|57
MKGNFFQDQTEGHFYNTLVK
>ENST00000593044.5|SNV-15070-C-G|1
YLNIQVVRGQRK
>FUSION-ENST00000520201.5:51193-ENST00000545027.1:176728|19
AGRSSLFLHSICCKITSYAF
>ENST00000535379.1|SNV-187585-C-T|5
SAMAVAR
>ENST00000491498.5|SNV-26493-C-T|7
QPQMFSNTTTSSTMTMVTLSRKY
>ENST00000413464.6|SNV-15504-G-A|3
SRSPSPHRR
>ENST00000564166.1|SNV-33214-G-T|6
QYLRGTTGVRNCFQHLQSPLFK
>ENST00000556833.1|SNV-61-C-T|6
DSQPRLAYAEVIWCGAHYISK
>FUSION-ENST00000520201.5:51193-ENST00000545027.1:176728|239
MATVAEKLELSVAQINKIT
>ENST00000589933.1|SNV-15070-C-G|4
MENTFFVFLVSALLLAVMYLNIQVV
>ENST00000578692.1|SNV-27380-C-G|5
NCGALPKRPRTFSWR
>ENST00000396662.5|SNV-1637-G-C|1
TVTFHFWDVGGQQKLRPLWKSYTR
>ENST00000423158.4|SNV-62834-G-C|4
WIRIHTSCVCALSRK
>FUSION-ENST00000520201.5:51193-ENST00000545027.1:176728|427
QLNEKKHIK
>ENST00000300128.9|INDEL-17267-T-TT|2
ELEQFSIWNFFFLLFKR
>ENST00000615845.4|MNV-37331-GGGCT-G|12
ARGLPAPYPRPSSSGQRPMR
>ENST00000539295.3|SNV-73235-C-G|4
MDPACGAKLR
>ENST00000251343.9|SNV-2662-G-C|2
APPTDGRESLDTGSMGPGDCR
>FUSION-ENST00000520201.5:51193-ENST00000545027.1:176728|111
MCPLMGTPCVKER
>FUSION-ENST00000520201.5:51193-ENST00000545027.1:176728|676
AGGERIFIPLYSGTLRR
>ENST00000637088.1|SNV-195-C-G|2
MSPSPAWLPSSCRKSR
>ENST00000570546.5|SNV-40664-C-A|1
QDLLFSLGPQPLVAADEVFSHILK
>ENST00000533425.5|SNV-184869-A-G|8
MPMRILWEICPR
>ENST00000558180.2|SNV-1440-T-C|2
TLTQVSTWSANARR
>ENST00000526820.5|SNV-46-G-C|1
AAALARLLLLLGLSAGGPAPAGAAK
>ENST00000323699.9|SNV-13840-A-G|1
EILAKYPEIR
>ENST00000423531.3|SNV-97744-C-T|4
KILFDQIQRSIK
>ENST00000569044.1|SNV-55368-C-T|9
RVLTMVSSFFQTAYTK
>FUSION-ENST00000573026.1:39131-ENST00000570984.7:26934|2
EAGATGWR
>ENST00000423531.3|SNV-97744-C-T|1
ILFDQIQRSIKAQLQNFVK
>ENST00000264956.11|SNV-85872-T-A|4
LGGLTEESTRCVLQGHDLLLRSAHR
>ENST00000512091.6|SNV-836541-T-C|2
STESSTGSGKTSGSR
>FUSION-ENST00000520201.5:51193-ENST00000545027.1:176728|196
FVIISLR
>ENST00000469844.5|SNV-11162-G-A|8
CAMTTLSSK
>ENST00000444197.3|SNV-1411-G-A|1
IPSVAGRHK
>ENST00000638052.1|SNV-550189-G-C|3
LLKHIHYK
>ENST00000261800.5|SNV-431-G-A|1
VVVHILNQNDLKPLFSPPSYR
>ENST00000638052.1|SNV-550189-G-C|10
MTTLTQPLMLLK
>FUSION-ENST00000520201.5:51193-ENST00000545027.1:176728|531
EIFGCTVWH
>ENST00000317025.13|INDEL-52572-C-CC|11
TEVKKTPTTK
>FUSION-ENST00000520201.5:51193-ENST00000545027.1:176728|753
RHPVTYLWPWK
>FUSION-ENST00000573026.1:39131-ENST00000570984.7:26934|15
AWPGGLGSGSR
>ENST00000300128.9|INDEL-17267-T-TT|1
ELEQFSIWNFFFLLFKREIE
>ENST00000619149.4|SNV-19014-C-T|1
QEEELCGQIREEKAR
>FUSION-ENST00000520201.5:51193-ENST00000545027.1:176728|602
MALTTLGLLPR
>FUSION-ENST00000264335.13:39131-ENST00000570984.7:26934|1
ACRSPHG
>FUSION-ENST00000520201.5:51193-ENST00000545027.1:176728|398
MQGSWPGQMTSQGRELRGVK
>FUSION-ENST00000520201.5:51193-ENST00000545027.1:176728|726
NFQYVSNDVYNN
>ENST00000529857.5|SNV-3668-C-T|3
RPLSACPNPLFVR
>ENST00000422222.5|SNV-6782-A-G|5
DCLHIQKEISPATPNMQKAR
>ENST00000522566.5|SNV-26113-C-T|1
LQYCDETVPVTFDPHTEFLGP
>ENST00000411426.1|SNV-17859-G-C|3
DGETKHVEHSREQILPPQDLSHYIK
>FUSION-ENST00000520201.5:51193-ENST00000545027.1:176728|48
ETPKSFCLYGL
>ENST00000339514.8|SNV-118661-C-G|4
LGNIEFKPESRVNGVDESKIK
>ENST00000323929.8|SNV-29735-T-C|5
VANPKDITHFFR
>FUSION-ENST00000520201.5:51193-ENST00000545027.1:176728|370
TANLMELPDKIQDRFSNIHVTSGR
>FUSION-ENST00000520201.5:51193-ENST00000545027.1:176728|417
VVLIFQLTPAR
>ENST00000488146.5|SNV-19291-T-G|4
MDYLLLCQRTHTVSRLVLR
>ENST00000636035.2|SNV-2095-C-T|4
NMRGSWMNGLPSPTHSAHCSFYR
>ENST00000556833.1|SNV-61-C-T|16
EVPGLAQNK
>FUSION-ENST00000520201.5:51193-ENST00000545027.1:176728|707
SQFRMRMSFTLVTLCTGMFCR
>FUSION-ENST00000520201.5:51193-ENST00000545027.1:176728|714
SDLPLGPYVYFLRSVHVKVQHLFR
>ENST00000389934.7|SNV-70373-A-G|1
LVCSPSWCGGLVQGNPNGSPNRLLK
>FUSION-ENST00000520201.5:51193-ENST00000545027.1:176728|505
MIAEGENKNMILGLGKGNER
>FUSION-ENST00000520201.5:51193-ENST00000545027.1:176728|202
SRLLSPNMFVIISLR
>ENST00000423059.9|SNV-386069-C-A|2
ECGQGYSYQAMACYDQNGR
>FUSION-ENST00000520201.5:51193-ENST00000545027.1:176728|738
MNVLRKEE
>ENST00000397354.7|SNV-103296-G-A|5
QTVTKDVTNKPLDLSSK
>ENST00000415740.6|SNV-170767-G-A|3
CTPWPSLKSLKSSWK
>FUSION-ENST00000520201.5:51193-ENST00000545027.1:176728|463
ENDCQTETGSANIDRR
>FUSION-ENST00000520201.5:51193-ENST00000545027.1:176728|428
KQLNEKK
>ENST00000397292.8|SNV-18850-C-G|1
NTVCSLSCGKFGTLLSGSWDTTAK
>FUSION-ENST00000520201.5:51193-ENST00000545027.1:176728|522
MLTLNTCT
>FUSION-ENST00000634938.1:46167-ENST00000372075.2:83777|9
GDIFFMEINVTTVR
>ENST00000413465.6|SNV-12607-G-C|1
CSDSDGLAPPQHLIPVEGNLR
>ENST00000388887.7|SNV-67996-G-A|3
LEPTFESNNEQTIMTILQPR
>FUSION-ENST00000520201.5:51193-ENST00000545027.1:176728|128
PRGPGHFPGHLSRLFPTSAGR
>FUSION-ENST00000520201.5:51193-ENST00000545027.1:176728|409
TVQLLSLSHEGE
>FUSION-ENST00000573026.1:39131-ENST00000570984.7:26934|10
WPGSSRGDGR
>ENST00000511685.6|SNV-648330-G-A|1
YDMWDRLSAITMPSVARHTMQTIR
>ENST00000282499.10|SNV-323787-C-T|6
IAVYEKMWTYMRSAEPLVFTR
>ENST00000477218.1|INDEL-14142-C-CA|2
MSYLLSTADINVTQKKLQF
>ENST00000314888.10|SNV-19317-G-C|4
KAPGHPGDPESQQR
>ENST00000545851.5|SNV-187585-C-T|1
ATNASTRVRNPM
>ENST00000415128.6|SNV-66015-T-G|2
MHVSFSSDVSIQKKGFNASYIR
>ENST00000483028.1|SNV-138178-G-C|2
IWSPPSTWYTRR
>FUSION-ENST00000520201.5:51193-ENST00000545027.1:176728|269
MLILVNGPQEARYAHR
>ENST00000263733.5|SNV-38252-C-T|2
HCHPWGRTYR
>FUSION-ENST00000520201.5:51193-ENST00000545027.1:176728|632
RTLLSHVCEAERQALGQFCCQQVFC
>ENST00000448507.5|SNV-84986-C-G|3
AGRPSKPPSR
>ENST00000541977.5|SNV-288965-G-T|3
RSVRDHLW
>ENST00000304613.8|SNV-64581-A-G|4
QRIARFSGADISTLAAGSR
>FUSION-ENST00000520201.5:51193-ENST00000545027.1:176728|281
MLIHGRSGNKIQAPVSQHVCHH
>ENST00000471950.1|SNV-34042-T-C|2
EVLRQEIQQDTPGAAQGHPLP
>ENST00000569044.1|SNV-55368-C-T|2
MVSSFFQTAYTKCWDILMLS
>FUSION-ENST00000520201.5:51193-ENST00000545027.1:176728|640
MLAMMSIITEEGTFPI
>FUSION-ENST00000573026.1:39131-ENST00000570984.7:26934|4
QLAGREAGATGWR
>FUSION-ENST00000520201.5:51193-ENST00000545027.1:176728|433
MYIMDEK
>ENST00000468877.2|SNV-114310-C-A|3
MWRDHTEYPFHDEY
>ENST00000478920.1|SNV-194486-A-T|1
KKPNTLN
>FUSION-ENST00000520201.5:51193-ENST00000545027.1:176728|388
ELRGVKDKPLAVILQGCGK
>ENST00000367139.8|MNV-5052-AG-A|4
SFKSLPFGCPPDNFIK
>FUSION-ENST00000520201.5:51193-ENST00000545027.1:176728|766
MSLGVSDKPR
>FUSION-ENST00000520201.5:51193-ENST00000545027.1:176728|40
IANSILMQTYFKIYFPKPKIICEK
>ENST00000529857.5|SNV-3668-C-T|6
LGRKRPLSACPNPLFVR
>ENST00000638052.1|INDEL-549663-A-ATGCTT|4
AKRPAGTSTRR
>FUSION-ENST00000520201.5:51193-ENST00000545027.1:176728|215
MLIIAIAR
>FUSION-ENST00000520201.5:51193-ENST00000545027.1:176728|297
YYPDASSYVDYCHS
>ENST00000261609.13|SNV-120683-A-G|5
KRADFLGNDDYAVYVR
>FUSION-ENST00000520201.5:51193-ENST00000545027.1:176728|137
MDVQNQSQFWIWMGHACR
>ENST00000276211.10|SNV-25518-G-A|1
HRGNVVRR
>ENST00000342992.10|SNV-99360-A-C|1
DSDEITEDDHIR
>FUSION-ENST00000520201.5:51193-ENST00000545027.1:176728|491
QEQMCFLDLRQIFKM
>ENST00000336078.8|MNV-56043-GTGACAC-G|2
SLKGDVPASEVK
>ENST00000217939.7|MNV-35176-GG-G|2
RTTTKSSTGVT
>ENST00000277817.10|SNV-152363-T-G|3
YTEKETR
>ENST00000512132.5|SNV-11926-C-T|1
AFFLSRTLISHKR
>FUSION-ENST00000520201.5:51193-ENST00000545027.1:176728|76
MSVSRIKR
>ENST00000415128.6|SNV-66015-T-G|6
MHVSFSSDVSIQK
>FUSION-ENST00000520201.5:51193-ENST00000545027.1:176728|17
SSLFLHSICCKITSYAF
>FUSION-ENST00000520201.5:51193-ENST00000545027.1:176728|127
GPGHFPGHLSR
>FUSION-ENST00000520201.5:51193-ENST00000545027.1:176728|327
SGEDCSRLG
>FUSION-ENST00000520201.5:51193-ENST00000545027.1:176728|276
APPLPSLCATVFSSVK
>ENST00000556833.1|SNV-61-C-T|9
RLQIVSSPCFSEFVDSVKDSQPR
>FUSION-ENST00000520201.5:51193-ENST00000545027.1:176728|575
LTLRTEIGNVLELPIP
>ENST00000615845.4|MNV-37331-GGGCT-G|6
WTWAASMVTSSPAR
>ENST00000466676.5|SNV-72944-A-G|5
MKVLVASGTISEWLAGRFHR
>ENST00000616856.1|SNV-219925-G-C|8
TTPLPKMVRQHIPSHCR
>ENST00000491498.5|SNV-26493-C-T|4
MTMVTLSRKY
>ENST00000505014.5|SNV-12607-G-C|2
MVWPLLSILSQWK
>FUSION-ENST00000573026.1:39131-ENST00000570984.7:26934|14
AWPGGLGSGSRK
>ENST00000314400.10|SNV-11468-C-A|3
CSQSRIK
>ENST00000658548.1|SNV-4177-C-T|2
VKGSIWSCDNVGR
>FUSION-ENST00000520201.5:51193-ENST00000545027.1:176728|34
IYFPKPKIICEK
>ENST00000398204.8|SNV-194486-A-T|5
YPRNVDEETK
>ENST00000491541.1|SNV-67280-G-T|1
EPPGEGHLPFLQSHACLTPWESR
>ENST00000566072.1|SNV-1444-G-A|1
NTGSLLKFHIT
>ENST00000505753.1|SNV-71401-C-T|1
TVCLTSLQSTGSMGEV
>ENST00000530267.5|SNV-21838-G-C|1
EGPQAELGSSRVRTEPTLHK
>ENST00000359939.10|SNV-15703-G-A|13
VVLMDPMEDPDNILRAHRSR
>FUSION-ENST00000520201.5:51193-ENST00000545027.1:176728|438
MLEIDGNLEK
>ENST00000356711.7|SNV-545187-G-A|1
SVLQKSAAGRK
>FUSION-ENST00000520201.5:51193-ENST00000545027.1:176728|746
RGSLCGGV
>FUSION-ENST00000520201.5:51193-ENST00000545027.1:176728|184
WLPIKAWN
>ENST00000415654.5|SNV-55412-C-G|2
VSSLPFHPQQMIISR
>FUSION-ENST00000520201.5:51193-ENST00000545027.1:176728|190
TAGITTVSPVTCWVPLVHKPR
>ENST00000418664.2|SNV-41050-A-T|2
EYENELAKASNRIQES
>ENST00000404249.8|SNV-2671-G-A|3
NSLEEGELR
>ENST00000469836.1|SNV-297649-G-A|2
MQLVALLLVVL
>ENST00000486171.5|INDEL-2408-G-GCC|1
HPQYDSRRL
>FUSION-ENST00000520201.5:51193-ENST00000545027.1:176728|493
QEQMCFLDLR
>ENST00000549162.5|SNV-58893-G-A|6
FSSVSHSGESSFTYRAYCTK
>ENST00000530267.5|SNV-21838-G-C|3
EGPQAELGSSR
>ENST00000359939.10|SNV-15703-G-A|8
MDPMEDPDNILRAHRSR
>FUSION-ENST00000520201.5:51193-ENST00000545027.1:176728|536
MTWMRKHLVMF
>ENST00000277817.10|SNV-152363-T-G|2
YTEKETRR
>FUSION-ENST00000520201.5:51193-ENST00000545027.1:176728|447
SLENVQKPEYLDGLIIEQLFPK
>ENST00000556833.1|SNV-61-C-T|12
SAPNTSQGSCLISVCCILPSQR
>FUSION-ENST00000520201.5:51193-ENST00000545027.1:176728|107
MGTPCVK
>FUSION-ENST00000520201.5:51193-ENST00000545027.1:176728|188
AFASVPGEGVSTRWPWLLQGLGCGR
>ENST00000530791.5|SNV-1663-C-T|1
HHNPYPRPATPLPTFRAPR
>FUSION-ENST00000520201.5:51193-ENST00000545027.1:176728|273
MAPPLPSLCATVFSSVKKE
>FUSION-ENST00000520201.5:51193-ENST00000545027.1:176728|94
VTPLTVR
>FUSION-ENST00000520201.5:51193-ENST00000545027.1:176728|197
MFVIISLR
>ENST00000294383.7|SNV-118413-G-A|1
QGCGKGKWYK
>ENST00000416796.5|SNV-46813-A-T|1
GNIVEVLMSGNVRCYNIVVEAMK
>ENST00000264956.11|SNV-85872-T-A|3
CVLQGHDLLLRSAHR
>FUSION-ENST00000520201.5:51193-ENST00000545027.1:176728|615
MLAPASAAPGSC
>FUSION-ENST00000520201.5:51193-ENST00000545027.1:176728|528
MCQAPCANHCKIPFSYMHGHVNS
>ENST00000650488.1|SNV-13046-G-T|4
MIAWLGARPPHSVIDYE
>FUSION-ENST00000520201.5:51193-ENST00000545027.1:176728|592
MDAEASGNVLNCTELSVLTIK
>FUSION-ENST00000630357.1:18609-ENST00000535921.1:238|9
TNSKTEAPEAVGFAQGHTARSR
>FUSION-ENST00000520201.5:51193-ENST00000545027.1:176728|641
APPSAFFPPTSP
>FUSION-ENST00000520201.5:51193-ENST00000545027.1:176728|149
LSRPSTHECLGASSL
>FUSION-ENST00000520201.5:51193-ENST00000545027.1:176728|102
ERKVHNNK
>FUSION-ENST00000520201.5:51193-ENST00000545027.1:176728|451
MLLAALIFYHRYCQ
>FUSION-ENST00000520201.5:51193-ENST00000545027.1:176728|274
APPLPSLCATVFSSVKK
>ENST00000312428.11|MNV-184191-AA-A|2
LQSGTEQTSSR
>FUSION-ENST00000520201.5:51193-ENST00000545027.1:176728|393
TSQGRELRGVK
>FUSION-ENST00000520201.5:51193-ENST00000545027.1:176728|709
ISQENRDTR
>ENST00000533425.5|SNV-184869-A-G|1
RILWEICPRR
>FUSION-ENST00000520201.5:51193-ENST00000545027.1:176728|385
DKPLAVILQGCGK
>ENST00000312428.11|MNV-184191-AA-A|3
NTFKLQSGTEQTSSRH
>FUSION-ENST00000520201.5:51193-ENST00000545027.1:176728|464
ENDCQTETGSANIDR
>ENST00000448182.7|SNV-118488-C-A|2
SFEWFVRLLTKLEMDQAEEAQYGR
>FUSION-ENST00000509193.5:153-ENST00000525119.5:110242|7
MSAQCCAGQCLIVGGGPCGLR
>FUSION-ENST00000520201.5:51193-ENST00000545027.1:176728|114
SIFFHRI
>ENST00000294383.7|SNV-118413-G-A|2
QGCGKGK
>FUSION-ENST00000520201.5:51193-ENST00000545027.1:176728|98
SQRHSCSK
>FUSION-ENST00000520201.5:51193-ENST00000545027.1:176728|414
MGLDGVTSANGK
>FUSION-ENST00000520201.5:51193-ENST00000545027.1:176728|648
PLCFRNSSLYSISPCIAKLPHCT
>ENST00000616856.1|SNV-219925-G-C|4
VRQHIPSHCRTSSLCSPSASPR
>ENST00000533608.7|SNV-29205-G-A|3
SVLVLDK
>FUSION-ENST00000520201.5:51193-ENST00000545027.1:176728|469
LFNFFLSPMKENDCQTETGSANIDR
>FUSION-ENST00000573026.1:39131-ENST00000570984.7:26934|17
LRAWPGGLGSGSR
>ENST00000422222.5|SNV-6782-A-G|2
ARNTVNTSLVGK
>FUSION-ENST00000520201.5:51193-ENST00000545027.1:176728|593
NSSKSRL
>ENST00000258526.9|SNV-78618-C-T|1
SKENKGNR
>ENST00000524913.3|MNV-7723-GT-G|5
RKGLTPPGPGLR
>ENST00000444197.3|SNV-1411-G-A|2
ILVTIFRIPSVAGRHK
>ENST00000539295.3|SNV-73235-C-G|9
SGLAMDPACGAK
>FUSION-ENST00000520201.5:51193-ENST00000545027.1:176728|28
MPSRTFHLRK
>ENST00000638052.1|SNV-550189-G-C|8
MTTLTQPLMLLKHIHYK
>FUSION-ENST00000520201.5:51193-ENST00000545027.1:176728|465
KENDCQTETGSANIDRR
>ENST00000361420.8|SNV-292257-C-T|2
MTLDRPGEGAIMLKTFTVLLFCIR
>ENST00000658548.1|SNV-4177-C-T|1
GSIWSCDNVGR
>ENST00000441037.7|SNV-442927-G-C|1
ALLYHLSSIGRSPVVFCDFHGHSQK
>ENST00000504466.1|SNV-13936-C-T|1
TFFPACVSLVLELSWESR
>ENST00000217939.7|MNV-35176-GG-G|5
VDVVMKPPR
>FUSION-ENST00000520201.5:51193-ENST00000545027.1:176728|453
MLLAALIFYHR
>ENST00000622044.1|SNV-789-G-A|3
GRTDGAKNPELVLEGSLDQEK
>FUSION-ENST00000520201.5:51193-ENST00000545027.1:176728|557
KVSGKVPLGSSLK
>FUSION-ENST00000520201.5:51193-ENST00000545027.1:176728|405
QVVQTLTEGN
>FUSION-ENST00000520201.5:51193-ENST00000545027.1:176728|89
FYFIGTLQR
>FUSION-ENST00000520201.5:51193-ENST00000545027.1:176728|614
LAPASAAPGSC
>FUSION-ENST00000520201.5:51193-ENST00000545027.1:176728|93
VTPLTVRS
>ENST00000564700.1|SNV-81-T-C|7
MAHSRESKFFLSGTVSPVSAFR
>FUSION-ENST00000520201.5:51193-ENST00000545027.1:176728|546
CSVGTEQYSGSAARPGLP
>ENST00000647682.1|SNV-20018-G-C|2
MNPPQELSIYQDQEQRILK
>FUSION-ENST00000520201.5:51193-ENST00000545027.1:176728|673
IFIPLYSGTLRRVSMFCESCK
>ENST00000046087.7|SNV-63337-A-G|2
YAMYAYR
>ENST00000559362.5|SNV-200377-C-G|1
TPPPGQDSQQFHEKSISADCAKDK
>ENST00000615845.4|MNV-37331-GGGCT-G|3
CTPGVRGK
>FUSION-ENST00000520201.5:51193-ENST00000545027.1:176728|628
MLMLTSPYIFCINFDF
>ENST00000413464.6|SNV-15504-G-A|4
SRSPSPHR
>ENST00000474783.2|SNV-24222-A-T|1
TEESEKSGQQHT
>ENST00000307961.11|SNV-23041-C-A|2
KVYASKR
>ENST00000426455.5|SNV-26493-C-T|3
FYNDYGDIIKEILTRAR
>FUSION-ENST00000520201.5:51193-ENST00000545027.1:176728|350
VFRWIDH
>FUSION-ENST00000520201.5:51193-ENST00000545027.1:176728|561
EQAGGEGK
>ENST00000525003.1|SNV-4014-G-A|5
ALHVLFPVLRSPTGGQGRADTPEVL
>FUSION-ENST00000520201.5:51193-ENST00000545027.1:176728|272
APPLPSLCATVFSSVKKE
>ENST00000569375.5|INDEL-3180-T-TGGAGGA|7
MEVLREKVEEEEEEEAER
>ENST00000314888.10|SNV-19317-G-C|5
ASSLIEEAKKAPGHPGDPESQQR
>ENST00000368474.9|SNV-20018-G-C|2
NPPQGYSLSGYYTHPFQGYEHR
>FUSION-ENST00000520201.5:51193-ENST00000545027.1:176728|397
QGSWPGQMTSQGRELRGVK
>ENST00000329734.4|SNV-1440-T-C|6
GEKIMLAIITKMTLTQVSTWSANAR
>ENST00000490222.1|SNV-125021-T-A|1
TGCCIYL
>ENST00000557627.1|INDEL-10083-T-TGT|2
MCFPRYIGFLR
>ENST00000497742.6|SNV-207-C-G|2
MSPSPAWLPSRKSR
>ENST00000550859.5|SNV-2366-G-A|3
HHSLNCR
>ENST00000497742.6|SNV-207-C-G|6
MSPSPAWLPSR
>ENST00000650488.1|SNV-13046-G-T|3
IAWLGARPPHSVIDYE
>FUSION-ENST00000520201.5:51193-ENST00000545027.1:176728|449
MKDSSTY
>ENST00000490491.5|SNV-20731-C-T|2
IVEEGKVCKEPAWRPSGIPEK
>FUSION-ENST00000520201.5:51193-ENST00000545027.1:176728|408
MIVRLKQVVQTLTEGN
>FUSION-ENST00000520201.5:51193-ENST00000545027.1:176728|452
LLAALIFYHR
>FUSION-ENST00000520201.5:51193-ENST00000545027.1:176728|160
MSAWEQVACEGRTLFLDALK
>FUSION-ENST00000520201.5:51193-ENST00000545027.1:176728|156
MCLPHSAHAASVPFAAVSRVR
>ENST00000329734.4|SNV-1440-T-C|4
IMLAIITKMTLTQVSTWSANARR
>FUSION-ENST00000520201.5:51193-ENST00000545027.1:176728|679
RAGGERIFIPLYSGTLR
>FUSION-ENST00000520201.5:51193-ENST00000545027.1:176728|121
MLKEEQR
>FUSION-ENST00000520201.5:51193-ENST00000545027.1:176728|54
KGNFFQDQTEGHFYNTLVKSS
>ENST00000473483.1|SNV-35013-C-A|3
TLGPSTCR
>ENST00000369367.8|SNV-58893-G-A|4
AYCTKFIEASEISALIRQK
>ENST00000658548.1|SNV-4177-C-T|3
LSSISFRVKGSIWSCDNVGR
>FUSION-ENST00000520201.5:51193-ENST00000545027.1:176728|95
HSCSKVTPLTVRS
>ENST00000511560.1|SNV-5263-C-T|6
MQIYRAPGSSNMQMSARIFW
>FUSION-ENST00000520201.5:51193-ENST00000545027.1:176728|467
KENDCQTETGSANIDR
>ENST00000369528.9|SNV-89-C-A|3
SCNIEKILTDAK
>FUSION-ENST00000520201.5:51193-ENST00000545027.1:176728|298
IFNSQDESCPHFSVDTSKTQRG
>ENST00000525003.1|SNV-4014-G-A|6
ALHVLFPVLRSPTGGQGR
>ENST00000492816.6|SNV-65644-C-T|3
MKNPYSLGFLELLPVPL
>ENST00000369042.5|SNV-44945-G-T|1
GCIACGFAAKRK
>FUSION-ENST00000520201.5:51193-ENST00000545027.1:176728|43
NLASKIANSILMQTYFKIYFPKPK
>FUSION-ENST00000520201.5:51193-ENST00000545027.1:176728|510
VEMIAEGENKNMILGLGKGNER
>FUSION-ENST00000520201.5:51193-ENST00000545027.1:176728|224
SPLLSLLGLCDLGQVP
>FUSION-ENST00000520201.5:51193-ENST00000545027.1:176728|607
YYSGLHLTAGETDSDA
>FUSION-ENST00000630357.1:18609-ENST00000535921.1:238|10
TNSKTEAPEAVGFAQGHTAR
>FUSION-ENST00000520201.5:51193-ENST00000545027.1:176728|671
RVSMFCESCKSCR
>FUSION-ENST00000520201.5:51193-ENST00000545027.1:176728|333
MGCWEKSGDQGQVDPESVS
>ENST00000638052.1|INDEL-549663-A-ATGCTT|1
RPAGTSTRRYGD
>ENST00000344138.9|SNV-69973-C-T|2
LHNKLGLFPVNYVAPMTR
>FUSION-ENST00000520201.5:51193-ENST00000545027.1:176728|308
PDIGLCVSYHHHVYNFTLH
>ENST00000368276.8|SNV-20731-C-T|3
IVEEGKVCKEPACNGTPCGAMCR
>ENST00000649792.1|SNV-110715-G-A|1
ILIVVPEIFLPIENDCGDYLVMRK
>ENST00000224721.12|SNV-388721-G-A|4
ERAFFINATTGIITVNRPLDR
>ENST00000252172.9|SNV-45252-T-G|1
NDLQWQVQSETENLMDAEER
>ENST00000505675.1|SNV-143909-A-G|3
MCKTALR
>ENST00000533425.5|SNV-184869-A-G|2
MRILWEICPRR
>ENST00000532636.5|SNV-4899-C-G|5
NSLESYAFNMKATVEDEKLEGK
>ENST00000511560.1|SNV-5263-C-T|4
APGSSNMQMSARIFW
>ENST00000431922.1|MNV-15439-TT-T|1
STGCCGASWWRPACLPAIACAGC
>ENST00000258526.9|SNV-78618-C-T|5
NQEQCPVAVEKTSGGGR
>ENST00000642395.2|SNV-52447-A-G|2
ANLEERAICEYNEDPK
>ENST00000619214.4|INDEL-2408-G-GCC|6
LGEHNINAAKIIRHPQYDSR
>ENST00000419755.3|SNV-6466-G-A|2
EDQIDPLTLK
>FUSION-ENST00000520201.5:51193-ENST00000545027.1:176728|296
MLVLSACMLNYR
>ENST00000534730.5|SNV-4939-G-A|1
TFGTRPKRTK
>ENST00000524913.3|MNV-7723-GT-G|2
GLTPPGPGLR
>ENST00000369528.9|SNV-89-C-A|1
SCNIEKILTDAKTLLER
>ENST00000468887.1|MNV-5052-AG-A|7
KIPQKISCLCPPK
>ENST00000638052.1|SNV-550189-G-C|4
MLLKHIHYK
>FUSION-ENST00000520201.5:51193-ENST00000545027.1:176728|339
ATDDVKLQSIDAR
>ENST00000674243.1|SNV-4398-C-T|4
VNVFLRQQWNDLR
>ENST00000263174.9|SNV-47936-A-G|3
MRMAKLGEK
>FUSION-ENST00000630357.1:18609-ENST00000535921.1:238|12
MGSSCILGTWIRTNSK
>FUSION-ENST00000520201.5:51193-ENST00000545027.1:176728|708
EGWEQAQLSHTKPSLLHASDGQIR
>ENST00000289388.4|SNV-11019-C-G|1
ASSPALGSSHRPNPFRSLEPEGDAR
>ENST00000317025.13|INDEL-52572-C-CC|6
ICAEYSARTDQCR
>FUSION-ENST00000520201.5:51193-ENST00000545027.1:176728|455
MYTYYFSI
>FUSION-ENST00000520201.5:51193-ENST00000545027.1:176728|37
MQTYFKIYFPKPKIICEK
>FUSION-ENST00000520201.5:51193-ENST00000545027.1:176728|660
MFSVPHPFLLR
>ENST00000491541.1|SNV-67280-G-T|3
MKEPPGEGHLPFLQSHACLTPWESR
>ENST00000653583.1|SNV-213698-G-T|4
MVASQACYTR
>ENST00000370888.6|SNV-125021-T-A|2
LLHLPLTLTALK
>ENST00000583241.1|SNV-16686-G-A|3
LIALMSETINSV
>FUSION-ENST00000520201.5:51193-ENST00000545027.1:176728|171
MIINIYIL
>ENST00000647232.1|SNV-29473-C-A|1
HGNQECYDNFLQSGETAK
>FUSION-ENST00000520201.5:51193-ENST00000545027.1:176728|354
DELGKCPKTR
>ENST00000432519.5|INDEL-136058-A-AA|3
KRTWGSR
>ENST00000397354.7|SNV-103296-G-A|3
DVTNKPLDLSSK
>ENST00000230173.10|SNV-66015-T-G|2
GLSFNSSANEMHVSFSSDVSIQK
>ENST00000415654.5|SNV-55412-C-G|10
TPSEGQLTALPPSADDNIK
>ENST00000163416.7|SNV-22007-A-C|5
EGSGFEGLDSRTASSMELEELR
>ENST00000267082.10|SNV-9730-C-T|2
VCQLGHALLVR
>ENST00000413464.6|SNV-15504-G-A|5
SRSRSPSPHR
>FUSION-ENST00000526635.2:522-ENST00000559995.2:118679|37
IPGARNDIFVFLLSTR
>ENST00000314400.10|SNV-11468-C-A|4
ATQETSFDFKCSQSRIK
>ENST00000343200.9|SNV-65399-G-A|3
RRMNDLSVIGHPIDSESK
>ENST00000505868.1|SNV-143909-A-G|1
TALRDKQSGNGIK
>ENST00000491498.5|SNV-26493-C-T|2
MVTLSRKY
>ENST00000393167.7|INDEL-14142-C-CA|3
KLQFCQEVLPAPVFRLGC
>ENST00000642395.2|SNV-52447-A-G|3
EKANLEERAICEYNEDPK
>FUSION-ENST00000520201.5:51193-ENST00000545027.1:176728|167
MAVNKASYVCASLILPMQLLFHLQL
>ENST00000564700.1|SNV-81-T-C|2
FFLSGTVSPVSAFRLNLQPK
>ENST00000469844.5|SNV-11162-G-A|4
MTTLSSKLISQQK
>ENST00000542747.5|SNV-34967-A-C|2
MSSNLISSVYIVKNN
>FUSION-ENST00000520201.5:51193-ENST00000545027.1:176728|222
MKAPYQL
>FUSION-ENST00000520201.5:51193-ENST00000545027.1:176728|198
LLSPNMFVIISLRTSQKV
>ENST00000327155.10|SNV-195093-G-A|3
SQGNETSK
>FUSION-ENST00000520201.5:51193-ENST00000545027.1:176728|59
VIVLSPCGCCGHPGTAPGTGQGR
>FUSION-ENST00000520201.5:51193-ENST00000545027.1:176728|223
MRWASVS
>FUSION-ENST00000520201.5:51193-ENST00000545027.1:176728|104
MGTPCVKERK
>FUSION-ENST00000520201.5:51193-ENST00000545027.1:176728|512
VEMIAEGENK
>FUSION-ENST00000520201.5:51193-ENST00000545027.1:176728|480
RYWGYSLISSIFK
>ENST00000424728.6|SNV-53031-A-T|2
AKPVAPVSSNTPSTKEMHPNK
>FUSION-ENST00000520201.5:51193-ENST00000545027.1:176728|520
MYLTIHNFISQK
>ENST00000423531.3|SNV-97744-C-T|3
ILFDQIQR
>FUSION-ENST00000520201.5:51193-ENST00000545027.1:176728|14
WRLILLTIQRPSPFIPAV
>ENST00000577865.2|SNV-16686-G-A|2
ALMSETINSVATDSWSIWK
>FUSION-ENST00000520201.5:51193-ENST00000545027.1:176728|195
MFVIISLRTSQK
>FUSION-ENST00000520201.5:51193-ENST00000545027.1:176728|482
RRYWGYSLISSIFK
>FUSION-ENST00000520201.5:51193-ENST00000545027.1:176728|485
MRNCLEK
>ENST00000304613.8|SNV-64581-A-G|3
IARFSGADISTLAAGSR
>ENST00000507843.1|SNV-11926-C-T|3
VPTLAGHPIHVMNVEKLFS
>ENST00000428847.3|SNV-11454-G-T|1
TDSEWAVLNVEDAATRLQLLNR
>ENST00000388887.7|SNV-67996-G-A|4
AMDKLEPTFESNNEQTIMTILQPR
>FUSION-ENST00000520201.5:51193-ENST00000545027.1:176728|123
LFPTSAGRK
>FUSION-ENST00000520201.5:51193-ENST00000545027.1:176728|126
GPGHFPGHLSRLFPTSAGR
>FUSION-ENST00000520201.5:51193-ENST00000545027.1:176728|518
MYLTIHNFISQKVEDALR
>ENST00000312428.11|MNV-184191-AA-A|4
NTFKLQSGTEQTSSR
>ENST00000558180.2|SNV-1440-T-C|7
LAIITKMTLTQVSTWSANARR
>FUSION-ENST00000520201.5:51193-ENST00000545027.1:176728|396
MTSQGRELR
>ENST00000244534.7|SNV-376-C-T|3
GTGASGSFKFNK
>FUSION-ENST00000520201.5:51193-ENST00000545027.1:176728|588
MSITFRPPLGNLVLR
>FUSION-ENST00000520201.5:51193-ENST00000545027.1:176728|23
MGPKITF
>FUSION-ENST00000520201.5:51193-ENST00000545027.1:176728|189
AFASVPGEGVSTR
>ENST00000638052.1|INDEL-549663-A-ATGCTT|5
AKRPAGTSTR
>ENST00000368474.9|SNV-20018-G-C|3
MNPPQGYSLSGYYTHPFQGYEHR
>FUSION-ENST00000520201.5:51193-ENST00000545027.1:176728|38
QTYFKIYFPKPK
>FUSION-ENST00000520201.5:51193-ENST00000545027.1:176728|500
MILGLGK
>ENST00000583241.1|SNV-16686-G-A|1
SETINSV
>FUSION-ENST00000520201.5:51193-ENST00000545027.1:176728|717
CCRSDLPLGPYVYFLRSVHVK
>FUSION-ENST00000520201.5:51193-ENST00000545027.1:176728|16
MTRCFTS
>FUSION-ENST00000520201.5:51193-ENST00000545027.1:176728|691
MFCRLCRAPEMVR
>FUSION-ENST00000520201.5:51193-ENST00000545027.1:176728|656
ITNILAPTFLQQFR
>ENST00000228289.9|SNV-23093-C-T|2
CTECGKAFCWKSQLIMH
>FUSION-ENST00000520201.5:51193-ENST00000545027.1:176728|143
SQFTQSFLNP
>ENST00000471784.2|SNV-3562-G-A|1
SCLEHTGPATTSTATKA
>ENST00000473483.1|SNV-35013-C-A|5
RTLGPSTCR
>ENST00000370910.5|SNV-292257-C-T|2
MTLDRPGEGAIMLK
>ENST00000382751.4|INDEL-71075-A-AA|5
VPGFYQFFYSSDFEQKNRAEVGVWR
>ENST00000388887.7|SNV-67996-G-A|1
LEPTFESNNEQTIMTILQPRYSKFR
>FUSION-ENST00000520201.5:51193-ENST00000545027.1:176728|734
MLNQQQPRQPFGGG
>ENST00000423531.3|SNV-97744-C-T|5
MKILFDQIQRSIK
>FUSION-ENST00000520201.5:51193-ENST00000545027.1:176728|634
RRTLLSHVCEAER
>FUSION-ENST00000520201.5:51193-ENST00000545027.1:176728|454
YTYYFSI
>ENST00000569375.5|INDEL-3180-T-TGGAGGA|4
EKVEEEEEEEAEREEAAEWAEWAR
>ENST00000569044.1|SNV-55368-C-T|6
VLTMVSSFFQTAYTK
>ENST00000388975.4|SNV-18043-A-G|1
QGFTFNILCVGEAGIGK
>ENST00000409871.6|SNV-34289-C-T|1
DYDIPFTQCGHISGSYITSKK
>FUSION-ENST00000520201.5:51193-ENST00000545027.1:176728|252
QHGMLGK
>FUSION-ENST00000520201.5:51193-ENST00000545027.1:176728|478
MTLIGIR
>FUSION-ENST00000520810.6:51193-ENST00000545027.1:176728|2
IACHRMKSTFEES
>ENST00000653583.1|SNV-213698-G-T|15
MNGGKPGMLHQMVR
>ENST00000381571.6|SNV-74-C-T|2
EPEEGTLLWRLQK
>ENST00000311936.8|SNV-5587-G-T|2
TEYKLVVVGAVGVGK
>ENST00000369367.8|SNV-58893-G-A|3
FIEASEISALIR
>FUSION-ENST00000520201.5:51193-ENST00000545027.1:176728|163
QLLFHLQL
>ENST00000163416.7|SNV-22007-A-C|3
TASSMELEELR
>ENST00000311127.9|SNV-42227-A-G|2
ISNSSHSEYSSFFR
>ENST00000163416.7|SNV-22007-A-C|7
LINSLKEGSGFEGLDSR
>ENST00000367139.8|MNV-5052-AG-A|10
VLIEKMMK
>ENST00000362002.3|SNV-5171-G-T|2
FINSRSGWGFPGTPLR
>FUSION-ENST00000520201.5:51193-ENST00000545027.1:176728|92
MFPISHPVLFPVSA
>ENST00000539295.3|SNV-73235-C-G|3
DPACGAKLR
>FUSION-ENST00000520201.5:51193-ENST00000545027.1:176728|577
MCRGGEGCQSQTAELAQMWTA
>ENST00000262715.10|INDEL-10083-T-TGT|2
RPPRSPGMEPPFSHRCVFQGT
>FUSION-ENST00000520201.5:51193-ENST00000545027.1:176728|365
IQDRFSNIHVTSGR
>FUSION-ENST00000520201.5:51193-ENST00000545027.1:176728|625
LTSPYIFCINFDF
>ENST00000415740.6|SNV-170767-G-A|1
SLKSSWKQIIASCPMVFTQLQSSVR
>FUSION-ENST00000520201.5:51193-ENST00000545027.1:176728|147
STSPGIYRFFGYIFSLLII
>FUSION-ENST00000520201.5:51193-ENST00000545027.1:176728|289
MKSLSHREAEWPAQNQMLIHGR
>ENST00000426455.5|SNV-26493-C-T|5
HYNKFYNDYGDIIKEILTR
>ENST00000424459.7|SNV-88786-C-G|2
FGPWKNSTFKPTTENDDTETSSSDT
>FUSION-ENST00000520201.5:51193-ENST00000545027.1:176728|613
MLTFALR
>ENST00000266718.5|SNV-7256-C-T|2
HLRLDGNCISETSLPPDMYECLR
>ENST00000359546.8|SNV-82616-G-A|5
QALGGATKDMR
>ENST00000360110.9|INDEL-8037-G-GAA|1
LEQEPSLQ
>FUSION-ENST00000520201.5:51193-ENST00000545027.1:176728|9
LSPTGLQPIYWSRDDVAQWLK
>ENST00000593044.5|SNV-15070-C-G|5
YLNIQVVR
>FUSION-ENST00000520201.5:51193-ENST00000545027.1:176728|15
MWRLILLTIQRPSPFIPAV
>ENST00000426907.5|MNV-151333-AT-A|4
KEYVHLVCQR
>ENST00000557627.1|INDEL-10083-T-TGT|3
EPPFSHRCVFQGT
>ENST00000451522.6|SNV-84986-C-G|5
MEYEDKAGRPSKPPSRK
>ENST00000650488.1|SNV-13046-G-T|1
SNSGRWTPSRPEGCSSATCR
>ENST00000486171.5|INDEL-2408-G-GCC|4
IIRHPQYDSRR
>ENST00000540267.5|SNV-12146-T-C|5
MGIRFIIMATIWSAVFLNCK
>ENST00000360752.4|MNV-6460-GG-G|3
IEPGYFKTAVTSKR
>ENST00000550859.5|SNV-2366-G-A|1
HHSLNCRSNVS
>FUSION-ENST00000520201.5:51193-ENST00000545027.1:176728|20
MAGRSSLFLHSICCKITSYAF
>ENST00000578999.1|MNV-37331-GGGCT-G|4
PTMLSGAAAGR
>FUSION-ENST00000520201.5:51193-ENST00000545027.1:176728|347
QGRDNCPHCVEGYK
>FUSION-ENST00000520201.5:51193-ENST00000545027.1:176728|423
MSSENCISTLSMIQ
>FUSION-ENST00000520201.5:51193-ENST00000545027.1:176728|373
NKTANLMELPDKIQDR
>ENST00000653583.1|SNV-213698-G-T|12
MMNGGKPGMLHQMVRAMRSE
>ENST00000530298.5|SNV-60905-C-T|2
MWHGDLNRFLRSHGPDAK
>ENST00000564700.1|SNV-81-T-C|5
ESKFFLSGTVSPVSAFR
>ENST00000468887.1|MNV-5052-AG-A|13
RVLIEKMMK
>FUSION-ENST00000520201.5:51193-ENST00000545027.1:176728|652
TFLPCSIGNAALMPLCFR
>ENST00000372027.10|SNV-25509-C-A|4
NLSLDVEANRKAISR
>ENST00000355095.8|SNV-41282-G-A|2
TYRWFSDLAK
>ENST00000569375.5|INDEL-3180-T-TGGAGGA|1
VEEEEEEEAEREEAAEWAEWARMEK
>ENST00000593044.5|SNV-15070-C-G|3
YLNIQVVRGQR
>FUSION-ENST00000520201.5:51193-ENST00000545027.1:176728|24
NESEKGK
>ENST00000234739.8|INDEL-78239-T-TG|3
GVVRGPPPPYQMTPSEGWAPGGYR
>ENST00000485223.1|INDEL-2408-G-GCC|5
MSSSSMQPRSSATPNTTAEDSEQ
>FUSION-ENST00000520810.6:51193-ENST00000545027.1:176728|6
QKELWNLLKIACHR
>ENST00000532636.5|SNV-4899-C-G|2
LEGKINDEDK
>ENST00000262715.10|INDEL-10083-T-TGT|1
SPGMEPPFSHRCVFQGT
>FUSION-ENST00000520201.5:51193-ENST00000545027.1:176728|88
MFYFIGTLQRSR
>ENST00000619149.4|SNV-19014-C-T|2
QEEELCGQIREEK
>ENST00000397473.6|SNV-6759-G-C|2
QFQAPVISVMLYRNYLR
>ENST00000653583.1|SNV-213698-G-T|27
MLLMLLMMNGGKPGMLHQMVR
>ENST00000525003.1|SNV-4014-G-A|4
SPTGGQGR
>ENST00000372027.10|SNV-25509-C-A|5
NLSLDVEANRK
>FUSION-ENST00000520201.5:51193-ENST00000545027.1:176728|315
LQQAGMMVKNNKIK
>ENST00000492634.6|SNV-87413-C-T|3
RTESGSPSWPSRMR
>ENST00000389394.8|SNV-184800-G-A|4
RQYYTTPTSYLELINLYLSMLSEKR
>FUSION-ENST00000520201.5:51193-ENST00000545027.1:176728|31
SSIVTHF
>ENST00000566786.5|SNV-1902-C-A|1
RPSHEMTDGLVEGEAGTSSEK
>FUSION-ENST00000520201.5:51193-ENST00000545027.1:176728|290
MKSLSHR
>FUSION-ENST00000520201.5:51193-ENST00000545027.1:176728|458
MGELIVK
>FUSION-ENST00000520201.5:51193-ENST00000545027.1:176728|420
KVVLIFQLTPAR
>FUSION-ENST00000573026.1:39131-ENST00000570984.7:26934|8
GDGRLYALECDPFAVLNCK
>FUSION-ENST00000520201.5:51193-ENST00000545027.1:176728|173
MRTGNSII
>ENST00000490222.1|SNV-125021-T-A|2
KTGCCIYL
>ENST00000423158.4|SNV-62834-G-C|3
IHTSCVCALSR
>ENST00000398204.8|SNV-194486-A-T|1
NVDEETKYIELMIVNDHLMFKK
>ENST00000616856.1|SNV-219925-G-C|5
VRQHIPSHCR
>ENST00000531121.5|SNV-1663-C-T|2
RHHNPYPRPATPLPTFR
>FUSION-ENST00000520201.5:51193-ENST00000545027.1:176728|669
VSMFCESCKSCR
>FUSION-ENST00000520201.5:51193-ENST00000545027.1:176728|762
MSLGVSDKPRDKA
>ENST00000261609.13|SNV-120683-A-G|1
ADFLGNDDYAVYVRENIQVGMMVR
>FUSION-ENST00000520201.5:51193-ENST00000545027.1:176728|263
MLVLFLLLRLGIEAT
>ENST00000562435.6|INDEL-11971-A-AA|1
SFCFAKLS
>FUSION-ENST00000520201.5:51193-ENST00000545027.1:176728|299
MIFNSQDESCPHFSVDTSKTQRG
>FUSION-ENST00000520201.5:51193-ENST00000545027.1:176728|601
ALTTLGLLPR
>ENST00000569375.5|INDEL-3180-T-TGGAGGA|2
VEEEEEEEAEREEAAEWAEWAR
>FUSION-ENST00000520201.5:51193-ENST00000545027.1:176728|540
VYYSSFP
>FUSION-ENST00000520201.5:51193-ENST00000545027.1:176728|516
MNTYSSSCYWLH
>FUSION-ENST00000520201.5:51193-ENST00000545027.1:176728|667
MFCESCK
>FUSION-ENST00000520201.5:51193-ENST00000545027.1:176728|472
AKKPKLFNFFLSPMK
>ENST00000423158.4|SNV-62834-G-C|6
LVGWRWIRIHTSCVCALSR
>FUSION-ENST00000520201.5:51193-ENST00000545027.1:176728|617
MHLPRMLAPASAAPGSC
>FUSION-ENST00000520201.5:51193-ENST00000545027.1:176728|750
HPVTYLWPWK
>ENST00000460838.5|SNV-6782-A-G|3
QKARNTVNTSLVGK
>ENST00000625275.2|SNV-20147-G-A|1
CENEPLLDPVGPEPLRPESQSGK
>FUSION-ENST00000520201.5:51193-ENST00000545027.1:176728|293
LVLSACMLNYRETFSF
>FUSION-ENST00000520201.5:51193-ENST00000545027.1:176728|322
ILSPARRT
>FUSION-ENST00000520201.5:51193-ENST00000545027.1:176728|258
YVPPSFCPCSFCSICSCEPCKTLK
>ENST00000549196.1|SNV-9730-C-T|5
KDDLERVCQLGHALLVR
>ENST00000520434.1|SNV-71331-C-T|2
MLRKPLCSDWASVWTESMDLYR
>FUSION-ENST00000520201.5:51193-ENST00000545027.1:176728|212
LIIAIARL
>FUSION-ENST00000520201.5:51193-ENST00000545027.1:176728|300
IFNSQDESCPHFSVDTSKTQR
>FUSION-ENST00000573196.5:39131-ENST00000570984.7:26934|3
EYRQMVRLLCHHPPLSTV
>FUSION-ENST00000520201.5:51193-ENST00000545027.1:176728|146
FFGYIFSLLII
>FUSION-ENST00000520201.5:51193-ENST00000545027.1:176728|18
SSLFLHSICCK
>FUSION-ENST00000520201.5:51193-ENST00000545027.1:176728|689
LEVVYKL
>ENST00000359939.10|SNV-15703-G-A|12
MDPMEDPDNILR
>ENST00000317025.13|INDEL-52572-C-CC|10
KTPTTKICAEYSAR
>ENST00000622044.1|SNV-789-G-A|2
TDGAKNPELVLEGSLDQEK
>FUSION-ENST00000520201.5:51193-ENST00000545027.1:176728|487
MCFLDLRQIFKM
>ENST00000471950.1|SNV-34042-T-C|7
MILMVTHGSITPGNPTGYTR
>ENST00000266718.5|SNV-7256-C-T|1
LDGNCISETSLPPDMYECLR
>ENST00000532636.5|SNV-4899-C-G|3
ATVEDEKLEGKINDEDK
>FUSION-ENST00000520201.5:51193-ENST00000545027.1:176728|429
KKQLNEK
>FUSION-ENST00000520201.5:51193-ENST00000545027.1:176728|768
APTSCHSYHPASRTPATYLGVCP
>ENST00000512132.5|SNV-11926-C-T|3
TPHTCDECGKAFFLSRTLISHK
>ENST00000323929.8|SNV-29735-T-C|6
FVDRVANPKDITHFFR
>ENST00000634891.1|SNV-352656-G-T|3
VEAIVSFGDIYVSK
>ENST00000422222.5|SNV-6782-A-G|4
EISPATPNMQKAR
>ENST00000361488.7|SNV-151835-G-A|1
GPDYFHRQAEPNPKR
>ENST00000415128.6|SNV-66015-T-G|4
MHVSFSSDVSIQKK
>FUSION-ENST00000520201.5:51193-ENST00000545027.1:176728|199
LLSPNMFVIISLRTSQK
>ENST00000314888.10|SNV-19317-G-C|2
APGHPGDPESQQR
>ENST00000294383.7|SNV-118413-G-A|3
DRQGCGKGK
>FUSION-ENST00000520201.5:51193-ENST00000545027.1:176728|530
MCQAPCANHCK
>ENST00000163416.7|SNV-22007-A-C|1
TASSMELEELRHEKEMQR
>FUSION-ENST00000520201.5:51193-ENST00000545027.1:176728|710
LFKISQENRDTR
>ENST00000320139.5|SNV-20731-C-T|1
VCKEPAWCEAQRCR
>ENST00000415210.5|SNV-13840-A-G|2
MVSPQLAKYPEIR
>FUSION-ENST00000337530.10:88405-ENST00000488101.5:73933|1
ATQAIYLFELS
>FUSION-ENST00000520201.5:51193-ENST00000545027.1:176728|672
RVSMFCESCK
>ENST00000416796.5|SNV-46813-A-T|4
LGCKALHVLFERGNIVEVLMSGNVR
>ENST00000398204.8|SNV-194486-A-T|2
NVDEETKYIELMIVNDHLMFK
>ENST00000649792.1|SNV-110715-G-A|5
RRILIVVPEIFLPIENDCGDYLVMR
>ENST00000405093.8|SNV-20084-G-T|5
LQNEIEDLMVDVERSNAAASALDK
>ENST00000472828.1|SNV-213027-G-C|7
GKCFLEK
>FUSION-ENST00000520201.5:51193-ENST00000545027.1:176728|658
MFSVPHPFLLRITNILAPTFLQQFR
>FUSION-ENST00000573026.1:39131-ENST00000570984.7:26934|23
GAGILGPSAAAHRGREQETK
>ENST00000256447.5|SNV-10786-G-C|1
VITSWDQMCIEKQANK
>ENST00000312614.4|SNV-5101-C-G|4
CQQILRDCIVLIHHLCINRK
>FUSION-ENST00000520201.5:51193-ENST00000545027.1:176728|50
PLLCLSY
>ENST00000257901.7|SNV-155-A-G|3
ISSGCGVTRNFSSCSAVAPETGNR
>ENST00000245121.9|SNV-149539-C-A|3
DIYIHNPNIK
>ENST00000495666.5|INDEL-136058-A-AA|2
PEMQKNAR
>ENST00000423059.9|SNV-386069-C-A|1
ECGQGYSYQAMACYDQNGRLVETSR
>FUSION-ENST00000520201.5:51193-ENST00000545027.1:176728|436
MLEIDGNLEKTAAGWDDG
>ENST00000431922.1|MNV-15439-TT-T|7
KTVRLLLANLVISCCASCPTTAR
>ENST00000359939.10|SNV-15703-G-A|16
MVVLMDPMEDPDNILRAHR
>FUSION-ENST00000520201.5:51193-ENST00000545027.1:176728|61
KGILVLR
>ENST00000258526.9|SNV-78618-C-T|4
NQEQCPVAVEKTSGGGRSK
>ENST00000551294.5|SNV-15703-G-A|3
VDEQMVVLMDPMEDPDNILR
>ENST00000564439.5|SNV-23041-C-A|1
MSKGLCL
>FUSION-ENST00000520201.5:51193-ENST00000545027.1:176728|686
APEMVRVR
>ENST00000563062.1|INDEL-3758-C-CTCCTCC|1
SASSSSSSSTFSLRTSILER
>ENST00000603552.1|SNV-223748-G-T|3
MYETNKQPGLKPGLA
>ENST00000366930.9|SNV-95980-A-T|1
FEQLSNMIVKSCKCS
>ENST00000644347.1|SNV-263104-G-A|6
YKMNPRQWNHISESAK
>FUSION-ENST00000520201.5:51193-ENST00000545027.1:176728|271
MLILVNGPQEAR
>FUSION-ENST00000520201.5:51193-ENST00000545027.1:176728|384
DKPLAVILQGCGKWK
>ENST00000512033.1|SNV-187457-G-A|2
LFQKLEENGNLYLAV
>ENST00000578999.1|MNV-37331-GGGCT-G|3
MLSGAAAGR
>ENST00000589933.1|SNV-15070-C-G|2
MYLNIQVV
>FUSION-ENST00000630357.1:18609-ENST00000535921.1:238|8
TEAPEAVGFAQGHTAR
>ENST00000271776.4|SNV-15780-C-T|2
METAKEMT
>ENST00000497742.6|SNV-207-C-G|4
MSPSPAWLPSRK
>ENST00000361488.7|SNV-151835-G-A|3
GPDYFHR
>ENST00000558180.2|SNV-1440-T-C|10
MLAIITKMTLTQVSTWSANAR
>FUSION-ENST00000520201.5:51193-ENST00000545027.1:176728|325
MILSPARR
>ENST00000329106.2|SNV-137-C-A|5
EWWEKVCNFQAK
>FUSION-ENST00000520201.5:51193-ENST00000545027.1:176728|718
CCRSDLPLGPYVYFLR
>FUSION-ENST00000520201.5:51193-ENST00000545027.1:176728|390
MGIIPVLQDCCRD
>FUSION-ENST00000520201.5:51193-ENST00000545027.1:176728|336
LQSIDARNR
>FUSION-ENST00000520201.5:51193-ENST00000545027.1:176728|80
LLFEILICFHVK
>FUSION-ENST00000573196.5:39131-ENST00000570984.7:26934|5
MIREYRQMVR
>FUSION-ENST00000520201.5:51193-ENST00000545027.1:176728|292
MLNYRETFSF
>ENST00000361488.7|SNV-151835-G-A|5
ILNKGPDYFHR
>ENST00000448507.5|SNV-84986-C-G|2
AGRPSKPPSRK
>ENST00000466676.5|SNV-72944-A-G|4
KVLVASGTISEWLAGRFHR
>ENST00000646421.1|INDEL-4951-A-AC|2
QNPNTKGASSR
>FUSION-ENST00000520201.5:51193-ENST00000545027.1:176728|379
SYICKAFRMTPGT
>ENST00000647232.1|SNV-29473-C-A|2
ISFRHGNQECYDNFLQSGETAK
>ENST00000542747.5|SNV-34967-A-C|4
MSSNLISSVYIVK
>ENST00000355095.8|SNV-41282-G-A|5
IHTGEKPYKCEECNKTYR
>ENST00000423158.4|SNV-62834-G-C|2
IHTSCVCALSRK
>ENST00000415654.5|SNV-55412-C-G|9
TPSEGQLTALPPSADDNIKTPAER
>ENST00000480906.5|SNV-97744-C-T|6
MINFHTILFDQIQR
>FUSION-ENST00000520201.5:51193-ENST00000545027.1:176728|683
FKRAGGER
>ENST00000500704.6|SNV-17889-T-C|1
LPTHCNKKVLAQIVDFLQK
>FUSION-ENST00000520201.5:51193-ENST00000545027.1:176728|84
MHHKLLFEILICFHVK
>FUSION-ENST00000520201.5:51193-ENST00000545027.1:176728|301
MIFNSQDESCPHFSVDTSKTQR
>FUSION-ENST00000337530.10:88405-ENST00000488101.5:73933|4
IVKDSLSDDVVKATQAIYLFELS
>ENST00000477218.1|INDEL-14142-C-CA|3
SYLLSTADINVTQKK
>FUSION-ENST00000520201.5:51193-ENST00000545027.1:176728|130
PRGPGHFPGHLSR
>ENST00000563576.5|SNV-75661-C-A|2
EGRPPKNTGK
>FUSION-ENST00000520201.5:51193-ENST00000545027.1:176728|228
STDSGTRLPGFR
>ENST00000540335.1|MNV-15439-TT-T|1
STGCCGASWWRPACLP
>ENST00000241014.6|SNV-14494-C-A|1
DTLSLRPPSAGLLSAGGGGAGSR
>ENST00000540267.5|SNV-12146-T-C|1
ATIWSAVFLNCK
>FUSION-ENST00000520201.5:51193-ENST00000545027.1:176728|265
MLVLFLLLR
>ENST00000397354.7|SNV-103296-G-A|4
QTVTKDVTNKPLDLSSKVVDVDASK
>FUSION-ENST00000520201.5:51193-ENST00000545027.1:176728|371
TANLMELPDKIQDR
>ENST00000423531.3|SNV-97744-C-T|7
MKILFDQIQR
>ENST00000373235.4|SNV-15109-T-G|1
DSLVGGITNPGEVFGSVPGR
>ENST00000551118.6|SNV-6398-A-C|1
AINNSFAPAKLQELAFQTIQEIR
>ENST00000512091.6|SNV-836541-T-C|4
THCCSGKSTESSTGSGKTSGSR
>ENST00000468877.2|SNV-114310-C-A|2
WRDHTEYPFHDEY
>ENST00000320717.8|SNV-50751-T-G|2
GIHFCHDLVSLCNFQNYDNLR
>ENST00000355610.9|INDEL-15085-A-AA|3
KRHSCSHLEHPQK
>ENST00000638052.1|SNV-550189-G-C|6
MTTLTQPLMLLKHIHYKSTT
>ENST00000485223.1|INDEL-2408-G-GCC|1
SSATPNTTAEDSEQ
>ENST00000359546.8|SNV-82616-G-A|2
KMLGGEEEK
>ENST00000299980.8|SNV-55368-C-T|3
RWHIDTIMRVLTMAGSYVR
>ENST00000361204.9|SNV-67280-G-T|2
AIFHSCR
>ENST00000256343.8|SNV-155852-G-T|1
SGNVYKLTLDSQVVQALFEDTDIEK
>ENST00000573001.5|SNV-3350-G-C|1
FTTPIEETGGQGCPAVALIQ
>ENST00000359939.10|SNV-15703-G-A|5
EDPDNILR
>ENST00000593044.5|SNV-15070-C-G|2
MYLNIQVVRGQRK
>FUSION-ENST00000520201.5:51193-ENST00000545027.1:176728|218
QAVMLIIAIAR
>FUSION-ENST00000520201.5:51193-ENST00000545027.1:176728|595
NEKNSSK
>FUSION-ENST00000520201.5:51193-ENST00000545027.1:176728|151
AESHLHLPPLPIYK
>FUSION-ENST00000520201.5:51193-ENST00000545027.1:176728|566
MFWNFQFPSDRICLQKAALVR
>FUSION-ENST00000520201.5:51193-ENST00000545027.1:176728|524
MDMLTLNTCT
>ENST00000362002.3|SNV-5171-G-T|3
RFINSRSGWGFPGTPLR
>FUSION-ENST00000520201.5:51193-ENST00000545027.1:176728|105
GTPCVKER
>FUSION-ENST00000520201.5:51193-ENST00000545027.1:176728|329
SGDQGQVDPESVS
>FUSION-ENST00000520201.5:51193-ENST00000545027.1:176728|340
LSKATDDVKLQSIDAR
>FUSION-ENST00000520201.5:51193-ENST00000545027.1:176728|662
SCRIFMFSVPHPFLLR
>ENST00000317025.13|INDEL-52572-C-CC|8
TPTTKICAEYSARTDQCR
>ENST00000343200.9|SNV-65399-G-A|1
MNDLSVIGHPIDSESK
>ENST00000541977.5|SNV-288965-G-T|1
QGPPLVGQQSQPSAGDGNQDDGPQ
>FUSION-ENST00000520201.5:51193-ENST00000545027.1:176728|654
ITNILAPTFLQQFRFLNKSV
>FUSION-ENST00000520201.5:51193-ENST00000545027.1:176728|27
PSRTFHLRK
>FUSION-ENST00000520201.5:51193-ENST00000545027.1:176728|39
MQTYFKIYFPKPK
>ENST00000423059.9|SNV-386069-C-A|3
VQGDIKECGQGYSYQAMACYDQNGR
>FUSION-ENST00000520201.5:51193-ENST00000545027.1:176728|243
SKYSVMDKSTDSGTR
>FUSION-ENST00000520201.5:51193-ENST00000545027.1:176728|246
MSKYSVMDK
>FUSION-ENST00000520201.5:51193-ENST00000545027.1:176728|245
SKYSVMDK
>ENST00000653583.1|SNV-213698-G-T|24
LLMLLMMNGGKPGMLHQMVRAMR
>FUSION-ENST00000520201.5:51193-ENST00000545027.1:176728|674
IFIPLYSGTLRR
>FUSION-ENST00000520201.5:51193-ENST00000545027.1:176728|176
ALKRHAMR
>ENST00000367139.8|MNV-5052-AG-A|6
IPQKISCLCPPK
>ENST00000441037.7|SNV-442927-G-C|2
ALLYHLSSIGR
