# Supplementary material for: Identification of non-canonical peptides with moPepGen
Source: Nat Biotechnol. 2025 Jun 16;44(4):568–73. doi: 10.1038/s41587-025-02701-0 (PMC12680078; doi:10.1038/s41587-025-02701-0)
Supplement: Supplementary file 4 — Supplementary Data: Cancer cell line variant peptide database. Custom peptide database FASTA file for each of the 376 cell lines from the Cancer Cell Line Encyclopedia with proteomics characterization or used in the reference channel. Variant peptide FASTA files were produced by moPepGen as the result of cell-line-specific publicly available mutations and fusions. [file 41587_2025_2701_MOESM4_ESM.zip › ACH-000473.fasta]

>ENST00000378795.8|SNV-493-C-A|3
EQTTGLVGLAVCNTTHER
>FUSION-ENST00000513726.5:71173-ENST00000345167.10:20942|278
MEPAEIFSVIPDPKSCISK
>FUSION-ENST00000513726.5:68386-ENST00000345167.10:20942|479
GCLQVLTLQGCYHRNR
>FUSION-ENST00000579099.1:3628-ENST00000479677.6:10490|14
KLIDYGLSGYQGTAAWDPTMARR
>ENST00000592456.1|SNV-3182-G-A|1
VGSPTHLYPAVLPLQSVLASLAYQR
>FUSION-ENST00000513726.5:68386-ENST00000345167.10:20942|118
MDIGLFQVFGCVNSVAGNIGVQIPV
>FUSION-ENST00000513726.5:68386-ENST00000345167.10:20942|136
MMKYYIYK
>ENST00000493220.5|SNV-132640-T-C|3
QQSQSLTIQKPKWK
>FUSION-ENST00000513726.5:68386-ENST00000345167.10:20942|144
LPDSSDSLPQPPK
>ENST00000514888.5|SNV-23751-A-T|1
ASILNTWFSLKQADKK
>ENST00000425518.5|SNV-75611-C-A|1
NQLMLERGNIRLR
>FUSION-ENST00000540235.5:636-ENST00000547613.1:2635|11
SCGACRMWWR
>ENST00000504643.5|SNV-23960-G-A|12
AEWKLAELFTSWIFNKGK
>ENST00000511249.5|SNV-23960-G-A|1
DFQQGKNLR
>ENST00000557520.1|SNV-28094-C-T|5
NSCLMGDVG
>ENST00000602633.1|SNV-6801-G-T|1
MGLPELLPEQLLQDAFTRLRDMR
>FUSION-ENST00000513726.5:68386-ENST00000345167.10:20942|414
MRQENHLNLGGGGCSELRLR
>ENST00000261275.4|MNV-433652-CCC-C|1
VHLHTVH
>ENST00000461137.5|INDEL-74763-A-AA|22
ERNTRPLK
>FUSION-ENST00000513726.5:68386-ENST00000345167.10:20942|320
GTGQFSATPFR
>ENST00000453904.2|INDEL-17759-A-AA|5
MQKNGFARCTAAEIQR
>ENST00000534917.1|SNV-133199-C-T|1
SLNQPKMNWHF
>ENST00000367007.5|SNV-450074-G-A|3
EEEEHMK
>FUSION-ENST00000513726.5:68386-ENST00000345167.10:20942|179
YCLVAFQTVFYARFKK
>FUSION-ENST00000513726.5:71173-ENST00000345167.10:20942|271
MKHFIIIR
>FUSION-ENST00000513726.5:71173-ENST00000345167.10:20942|258
SHSVHHVPYMKTFK
>FUSION-ENST00000513726.5:68386-ENST00000345167.10:20942|451
MCYMSIKSQQFIK
>ENST00000459970.1|INDEL-7671-A-AG|4
NPCGSKACR
>FUSION-ENST00000513726.5:68386-ENST00000345167.10:20942|4
IIAVFVTSNR
>FUSION-ENST00000513726.5:68386-ENST00000345167.10:20942|126
MWSFVTGFFYVA
>ENST00000461137.5|INDEL-74763-A-AA|14
QKNDAIKSELK
>ENST00000519588.1|SNV-1888-G-A|2
MDIQGAVDAAVPTNIIAAKR
>ENST00000645190.1|SNV-25184-C-T|1
AFATGQFAVFYKGDECLGSGKILR
>ENST00000323853.10|SNV-22328-G-T|1
CTLSANLVASGELISSKKK
>FUSION-ENST00000513726.5:68386-ENST00000345167.10:20942|477
NRWCVALQENR
>ENST00000618996.4|SNV-4096-A-G|6
FPILIRRVAAASHFR
>ENST00000552632.5|SNV-149935-T-C|2
LKDTQRR
>FUSION-ENST00000582161.5:3628-ENST00000479677.6:10490|1
DFLSPPLLPGEASDE
>ENST00000357214.6|SNV-2184-G-C|4
ALAEIAKAQLDDTPMRGR
>ENST00000456447.5|SNV-3917-A-C|3
VKVTAATKK
>ENST00000497547.2|SNV-8566-G-C|1
GDALSQNRSEKPPAGSICR
>ENST00000502655.5|SNV-32196-G-C|4
MKKWDQFYSEVLGRPTTLSDTMAK
>ENST00000264951.8|SNV-115622-C-T|4
NEIKQIANEISVSSNRR
>FUSION-ENST00000513726.5:68386-ENST00000345167.10:20942|275
MALFFLFCMRCLTGF
>FUSION-ENST00000540235.5:636-ENST00000547613.1:2635|18
HCRWMGAAWR
>FUSION-ENST00000513726.5:68386-ENST00000345167.10:20942|217
LFFLEFHVCFK
>ENST00000361339.9|SNV-86059-G-T|5
RHDLLNKFYQSAGR
>FUSION-ENST00000513726.5:68386-ENST00000345167.10:20942|190
MTEPIIVCR
>ENST00000483051.5|SNV-27373-C-T|3
MGRGCVPQGPQQEPEAISSSSVQR
>ENST00000358901.11|SNV-9555-G-C|1
AIGVKPPTGILLYGPPGTGKTLIAR
>ENST00000474523.5|SNV-16915-G-A|2
LDQSPRRVIR
>ENST00000434837.8|MNV-50192-TGTT-T|1
GQLLPPPPVPAAAEAPDHAELR
>ENST00000285071.9|SNV-17991-G-A|SNV-18003-T-A|3
LADLEEKSESRDNSEAEEEEK
>FUSION-ENST00000513726.5:68386-ENST00000345167.10:20942|9
ILFVCFLSLCFTQKRIIAVFVTSNR
>ENST00000560932.1|SNV-25756-G-A|9
LSDYNMQTSQGAILQALR
>FUSION-ENST00000513726.5:68386-ENST00000345167.10:20942|150
MISAHCK
>FUSION-ENST00000540235.5:636-ENST00000547613.1:2635|14
WMGAAWRRSCGACR
>ENST00000456447.5|SNV-3917-A-C|4
MVKVTAATKK
>ENST00000467112.5|SNV-8566-G-C|4
CPRTGLR
>ENST00000461137.5|INDEL-74763-A-AA|9
GQRGNVCQK
>ENST00000285071.9|SNV-18003-T-A|3
LADLEEESESRDNSEAEEEEK
>ENST00000505281.1|SNV-97668-T-G|3
KHHPLEEDCPPVLSHRSLDFGQSQR
>FUSION-ENST00000513726.5:68386-ENST00000345167.10:20942|461
MPLHSSLGDTARFCLK
>ENST00000627468.2|INDEL-36681-C-CA|4
NGYEIGTIKLFYSAKK
>FUSION-ENST00000513726.5:68386-ENST00000345167.10:20942|16
WWTVMILFVCFLSLCFTQK
>ENST00000302432.3|SNV-103-G-T|7
REISQGVQLR
>FUSION-ENST00000513726.5:71173-ENST00000345167.10:20942|257
SHSVHHVPYMKTFKLLGLFH
>FUSION-ENST00000513726.5:68386-ENST00000345167.10:20942|235
GFIVQFVCFCLCSDFSMIES
>FUSION-ENST00000513726.5:71173-ENST00000345167.10:20942|263
MHRSHSVHHVPYMK
>FUSION-ENST00000513726.5:71173-ENST00000345167.10:20942|294
KGHLQFQR
>FUSION-ENST00000513726.5:68386-ENST00000345167.10:20942|438
MVPMHVEDVSPFPSV
>ENST00000318217.10|INDEL-116572-T-TT|4
DAFAKAIYERLFLLDR
>ENST00000372591.1|SNV-20826-T-A|1
GPLSSHPDTR
>FUSION-ENST00000513726.5:68386-ENST00000345167.10:20942|280
SQAGNVVSALSFLASGCPGWAGWVG
>FUSION-ENST00000513726.5:68386-ENST00000345167.10:20942|187
TEPIIVCRR
>ENST00000646748.1|SNV-975-T-A|9
GNGKRIPLTSNWK
>ENST00000509990.5|SNV-43882-G-A|5
GRVETSRVVHIMDFQQGK
>ENST00000619186.4|SNV-12463-G-A|5
MAIYKQSQHMTEVVRHCPHHER
>FUSION-ENST00000578649.1:1158-ENST00000430157.6:1619|32
MGEVKVEASWGWVGR
>FUSION-ENST00000513726.5:68386-ENST00000345167.10:20942|480
GCLQVLTLQGCYHR
>ENST00000506736.1|SNV-4469-A-G|5
IYSSHAKKAAVDADDVR
>FUSION-ENST00000513726.5:68386-ENST00000345167.10:20942|386
ENTSHILLRCK
>FUSION-ENST00000513726.5:68386-ENST00000345167.10:20942|139
FPFSFLIHL
>ENST00000602321.5|SNV-6801-G-T|1
MGLPELLPEQLLQDAFTRLR
>ENST00000324093.8|SNV-33180-G-T|2
RLSDVAHGVWIGVVACEPLPDR
>FUSION-ENST00000513726.5:68386-ENST00000345167.10:20942|161
MSLRSQIQKAGCGGSRP
>ENST00000382723.5|SNV-3234-C-T|2
IWFQNCRAK
>FUSION-ENST00000513726.5:68386-ENST00000345167.10:20942|292
RPEQALTRPWRQPPRSR
>ENST00000543216.5|MNV-210413-TC-T|5
VQGAEHQVIR
>FUSION-ENST00000513726.5:71173-ENST00000345167.10:20942|356
MLRLHKR
>FUSION-ENST00000513726.5:71173-ENST00000345167.10:20942|229
MTKACEGINVI
>ENST00000254480.10|SNV-75611-C-A|1
ESANARKR
>FUSION-ENST00000513726.5:68386-ENST00000345167.10:20942|36
NWIVFLLLRYKISFYVLDIR
>FUSION-ENST00000513726.5:71173-ENST00000345167.10:20942|303
FGHTGEKAVRIIY
>ENST00000491630.1|SNV-47666-G-A|2
MGKGQQHH
>ENST00000382723.5|SNV-3234-C-T|5
AEFSSSLSLTETQVKIWFQNCR
>ENST00000381340.8|INDEL-434285-A-AA|1
DNLFHLWT
>ENST00000537040.6|SNV-62-C-T|4
MAGSPSRVAGR
>ENST00000366574.7|SNV-548520-G-C|5
VTQKSFR
>FUSION-ENST00000513726.5:68386-ENST00000345167.10:20942|85
MPLHSSLDDR
>ENST00000483051.5|SNV-27373-C-T|1
GCVPQGPQQEPEAISSSSVQR
>ENST00000426895.9|SNV-27373-C-T|4
VDGARLCTPGSTAR
>ENST00000327475.11|SNV-183059-C-G|5
GTSLDLVFFKDAMTDLIK
>ENST00000383472.8|SNV-130125-C-T|1
TSGSMPDDASLNSTTLFDASQDK
>ENST00000304698.10|SNV-67574-A-C|2
SQLFNAQNSSYSPQKK
>FUSION-ENST00000513726.5:68386-ENST00000345167.10:20942|490
MVCCSAR
>FUSION-ENST00000513726.5:71173-ENST00000345167.10:20942|269
MKHFIIIRLK
>ENST00000285071.9|SNV-17991-G-A|1
SESWDNSEAEEEEKAPVLPESTEGR
>ENST00000290349.11|SNV-2712-A-G|4
EGWPSSAYGVTKIGVAVLSRIHAR
>ENST00000531294.5|SNV-130125-C-T|1
TNDASLNSTTLFDASQDK
>FUSION-ENST00000513726.5:68386-ENST00000345167.10:20942|374
RSNGVLSLQIWVL
>FUSION-ENST00000513726.5:68386-ENST00000345167.10:20942|425
PVISATR
>ENST00000316399.10|SNV-692975-G-C|1
MPEQIQREQQQQQPHGVDGK
>FUSION-ENST00000513726.5:63870-ENST00000345167.10:28644|7
DSGRTSTVFGRQNMK
>FUSION-ENST00000513726.5:71173-ENST00000345167.10:20942|227
ACEGINVI
>ENST00000489044.1|SNV-67874-C-T|3
LSEHARER
>ENST00000543216.5|MNV-210413-TC-T|1
ITTSVQLT
>ENST00000265018.4|SNV-142372-A-G|2
LAALEAGLK
>ENST00000467117.5|SNV-493-C-A|5
AGVLKKTTGLVGLAVCNTTHEK
>ENST00000566786.5|SNV-21838-C-T|3
IKAFYLDVIAEDLRR
>ENST00000541017.5|SNV-433735-A-G|1
GFMETEAAAQESLGLGRLGTQAEK
>ENST00000485422.4|SNV-55447-T-G|4
MVFTCCFFIMFSPVATETDR
>ENST00000467117.5|SNV-493-C-A|4
KTTGLVGLAVCNTTHEK
>ENST00000223023.5|SNV-56627-C-G|1
DALLEQIRQGIQLK
>ENST00000333003.10|SNV-51234-G-C|3
LSTLLLR
>FUSION-ENST00000513726.5:68386-ENST00000345167.10:20942|326
SGKSFPGQR
>ENST00000489978.5|INDEL-39366-A-AT|1
ETFYSCLECSNRSVFDKI
>FUSION-ENST00000513726.5:68386-ENST00000345167.10:20942|113
GIINYVVFCDRLFLR
>ENST00000461137.5|INDEL-74763-A-AA|16
NCGEASERQKNDAIK
>FUSION-ENST00000513726.5:71173-ENST00000345167.10:20942|306
MFGHTGEKAVR
>ENST00000470004.1|MNV-4151-AAT-A|1
VATGWNVL
>FUSION-ENST00000311208.13:636-ENST00000547613.1:2635|39
LASYLDKVRFLEQQNK
>ENST00000487694.7|SNV-1616205-C-T|1
MEASATLTV
>FUSION-ENST00000513726.5:68386-ENST00000345167.10:20942|77
MTHAGNLSTLASQGR
>FUSION-ENST00000540235.5:636-ENST00000547613.1:2635|27
SRSRPRAAASQTSLRPR
>ENST00000618996.4|SNV-4096-A-G|8
YSPVLSRFPILIRR
>FUSION-ENST00000513726.5:68386-ENST00000345167.10:20942|196
IPFIRCYSFLSSMFVSNIL
>FUSION-ENST00000440486.7:13642-ENST00000651472.1:26811|78
QLVEDLDRVLTVTSTDVKATQEENR
>FUSION-ENST00000311208.13:636-ENST00000547613.1:2635|9
KVSGKDR
>ENST00000371694.7|SNV-13648-C-T|1
TTFLHIFKTPQENGATAGSGVQPAQ
>ENST00000355285.10|SNV-30966-G-T|1
ADLTIGLHGEWVSQRCEVRP
>ENST00000371269.9|SNV-33065-G-A|2
LTQGETLHK
>ENST00000378024.9|SNV-30205-G-T|3
GEGPDVDVNLPKADIYVSGPK
>FUSION-ENST00000513726.5:68386-ENST00000345167.10:20942|176
KLLSQAGRSGSR
>FUSION-ENST00000513726.5:68386-ENST00000345167.10:20942|194
MFVSNIL
>ENST00000495736.1|SNV-131-A-T|2
SPHGYFWCCAVLRPGPWCPR
>FUSION-ENST00000513726.5:68386-ENST00000345167.10:20942|240
MFRFFHDR
>ENST00000393974.7|MNV-4151-AAT-A|INDEL-4156-G-GGG|4
MTGTRSRPQPAQSGTTANTSRPLK
>FUSION-ENST00000440486.7:13642-ENST00000651472.1:26811|75
VLTVTSTDVKATQEENRELR
>ENST00000262844.10|SNV-241634-G-A|4
SEKMTLSYAKYLAHR
>ENST00000290349.11|SNV-2712-A-G|5
EGWPSSAYGVTKIGVAVLSR
>FUSION-ENST00000513726.5:68386-ENST00000345167.10:20942|466
MVACTCNPSYSRG
>ENST00000371269.9|SNV-33065-G-A|4
YLFGWMVPPKISLLKLTQGETLHK
>ENST00000478232.1|SNV-30872-G-C|4
VLRRTAYPPSSPGCLLSPR
>ENST00000489044.1|SNV-67874-C-T|2
MLSEHARERK
>ENST00000400004.6|SNV-3324-G-C|3
EAMLKVINTKYK
>ENST00000549592.1|SNV-33132-C-T|4
NAPKGQTGNFSRGPGDGGNR
>FUSION-ENST00000513726.5:68386-ENST00000345167.10:20942|237
FRFFHDRK
>ENST00000567189.5|MNV-15701-CATGGGTGTGCATGTGGGTGCAGCCCTGGG-C|5
RGSPGSTVVLPHR
>FUSION-ENST00000579099.1:3628-ENST00000479677.6:10490|16
KLIDYGLSGYQGTAAWDPTMAR
>FUSION-ENST00000513726.5:68386-ENST00000345167.10:20942|219
LGWYIWHDTIH
>ENST00000489044.1|SNV-67874-C-T|4
MLSEHARER
>FUSION-ENST00000513726.5:68386-ENST00000345167.10:20942|272
MSNWTFER
>FUSION-ENST00000513726.5:68386-ENST00000345167.10:20942|366
IHIKWLVMFY
>ENST00000426895.9|SNV-27373-C-T|2
LCTPGSTAR
>FUSION-ENST00000513726.5:68386-ENST00000345167.10:20942|142
VSFLDYGWGR
>FUSION-ENST00000513726.5:68386-ENST00000345167.10:20942|106
LSKYFILFCW
>ENST00000489098.1|SNV-620-G-A|4
RLWRWCGSK
>ENST00000262189.11|SNV-250437-G-A|2
TPYVQKAR
>ENST00000506736.1|SNV-4469-A-G|4
KAAVDADDVR
>ENST00000366574.7|SNV-548520-G-C|1
SQNSNTDIMFYRLSMPIECAEVFSK
>FUSION-ENST00000513726.5:68386-ENST00000345167.10:20942|178
FKKLLSQAGR
>FUSION-ENST00000579099.1:3628-ENST00000479677.6:10490|11
LIDYGLSGYQGTAAWDPTMARRASR
>FUSION-ENST00000513726.5:68386-ENST00000345167.10:20942|428
GILNRLCRK
>FUSION-ENST00000513726.5:68386-ENST00000345167.10:20942|239
FRFFHDR
>ENST00000326291.11|MNV-191463-TTAAA-T|9
DSKIDSLTESIAQLEKDVSNLK
>FUSION-ENST00000513726.5:71173-ENST00000345167.10:20942|344
MHFMALVL
>ENST00000319675.5|SNV-748-T-A|2
TPLLFNGCR
>ENST00000312561.9|SNV-22929-C-T|3
LSLKQIAK
>FUSION-ENST00000513726.5:71173-ENST00000345167.10:20942|304
MFGHTGEKAVRIIY
>ENST00000545381.5|SNV-133199-C-T|4
STKDELAFLKEQLEEK
>FUSION-ENST00000513726.5:63870-ENST00000345167.10:28644|2
LPMMRTEVIVDCQS
>ENST00000563542.5|SNV-219666-T-G|2
VQTLQDGRIGLLTTE
>ENST00000461137.5|INDEL-74763-A-AA|10
SELKGQRGNVCQK
>ENST00000254043.8|INDEL-4156-G-GGG|15
QTPTSPECGTTANTSRPLKSSGTR
>FUSION-ENST00000513726.5:68386-ENST00000345167.10:20942|55
NNDVEHIFMCLWVICKLLEK
>ENST00000263967.4|SNV-86189-G-C|1
GWTTKMDWIFHTIKQHALN
>FUSION-ENST00000513726.5:68386-ENST00000345167.10:20942|418
DEAGESLEPGRR
>FUSION-ENST00000513726.5:68386-ENST00000345167.10:20942|202
NPLDFLICSYKVGC
>FUSION-ENST00000513726.5:68386-ENST00000345167.10:20942|148
ISAHCKLR
>FUSION-ENST00000513726.5:68386-ENST00000345167.10:20942|338
VSCLFRFGFYKPEPNHI
>ENST00000285071.9|SNV-18003-T-A|4
LADLEEESESR
>ENST00000485422.4|SNV-55447-T-G|3
MVFTCCFFIMFSPVATETDRCK
>ENST00000289893.8|SNV-360924-G-A|3
MRQTETLYENH
>FUSION-ENST00000513726.5:68386-ENST00000345167.10:20942|403
MWTPYHLPYFFKLVFVVER
>FUSION-ENST00000359445.7:48018-ENST00000652379.1:25317|1
VEVISNF
>ENST00000398958.6|SNV-30872-G-C|2
AEYGRLGLGEGAEENSIPTLISR
>ENST00000537309.1|SNV-35-G-T|3
IEGGGQVSCIFAAPTR
>FUSION-ENST00000513726.5:71173-ENST00000345167.10:20942|316
KDGVCLSCFHSLEECRPSSAGR
>FUSION-ENST00000513726.5:71173-ENST00000345167.10:20942|230
LHTCMTKACEGINVI
>ENST00000325680.12|SNV-36142-G-A|5
EKQDYVPDR
>FUSION-ENST00000513726.5:71173-ENST00000345167.10:20942|319
MGPVFVMFMRR
>ENST00000333003.10|SNV-51234-G-C|1
LSTLLLRLPALRLMNATITEELFFK
>FUSION-ENST00000513726.5:68386-ENST00000345167.10:20942|458
PLHSSLGDTARFCLKK
>FUSION-ENST00000513726.5:68386-ENST00000345167.10:20942|192
MLPRLVLNS
>FUSION-ENST00000513726.5:71173-ENST00000345167.10:20942|285
YIEGFDLE
>FUSION-ENST00000540235.5:636-ENST00000547613.1:2635|33
CGFWSSRTSCWRPSGR
>ENST00000543111.5|SNV-33397-G-C|2
TNFLQKMATYAK
>ENST00000531294.5|SNV-130125-C-T|3
ELPRVIKTNDASLNSTTLFDASQDK
>FUSION-ENST00000513726.5:68386-ENST00000345167.10:20942|18
GCSERRLYR
>FUSION-ENST00000513726.5:71173-ENST00000345167.10:20942|228
TKACEGINVI
>FUSION-ENST00000513726.5:68386-ENST00000345167.10:20942|460
PLHSSLGDTARFCLK
>ENST00000509990.5|SNV-43882-G-A|4
VETSRVVHIMDFQQGK
>ENST00000382723.5|SNV-3234-C-T|4
AEFSSSLSLTETQVKIWFQNCRAK
>FUSION-ENST00000513726.5:68386-ENST00000345167.10:20942|484
QTSKCFE
>ENST00000366574.7|SNV-548520-G-C|4
VTQKSFRSQNSNTDIMFYR
>ENST00000398958.6|SNV-30872-G-C|1
LGLGEGAEENSIPTLISR
>FUSION-ENST00000513726.5:71173-ENST00000345167.10:20942|226
MKKTDNK
>FUSION-ENST00000513726.5:68386-ENST00000345167.10:20942|302
DDLCVEHISKGR
>ENST00000255390.10|SNV-11566-A-C|3
LVGLTGPR
>FUSION-ENST00000513726.5:71173-ENST00000345167.10:20942|347
MEEAKDFFVLMHFMALVL
>FUSION-ENST00000513726.5:68386-ENST00000345167.10:20942|175
LLSQAGR
>ENST00000557520.1|SNV-28094-C-T|2
MWVDDGPGAMEWALRGR
>ENST00000215790.12|SNV-34268-C-T|1
AILDAEPGPRPALQPSSSIR
>FUSION-ENST00000513726.5:71173-ENST00000345167.10:20942|232
LKLHTCMTKACEGINVI
>FUSION-ENST00000513726.5:68386-ENST00000345167.10:20942|463
MPLHSSLGDTAR
>FUSION-ENST00000311208.13:636-ENST00000547613.1:2635|8
VSGKDRLEEGCLK
>FUSION-ENST00000513726.5:68386-ENST00000345167.10:20942|102
PVISALWQAK
>ENST00000478232.1|SNV-30872-G-C|1
TAYPPSSPGCLLSPRWLVGPLWGML
>FUSION-ENST00000513726.5:71173-ENST00000345167.10:20942|261
MHRSHSVHHVPYMKTFK
>ENST00000393974.7|MNV-4151-AAT-A|INDEL-4156-G-GGG|3
TGTRSRPQPAQSGTTANTSRPLK
>ENST00000465082.5|SNV-15193-C-A|1
IITAVVSI
>ENST00000503541.1|INDEL-1297-C-CT|9
KCLFLCGSSSMGTFFR
>ENST00000290349.11|SNV-2712-A-G|3
IGVAVLSR
>FUSION-ENST00000513726.5:68386-ENST00000345167.10:20942|5
LYRCPPAWATEEGDCLKQTTTTTTR
>ENST00000468421.1|SNV-3234-C-T|5
MVPELPR
>ENST00000484732.1|MNV-210413-TC-T|13
MNTVQLYMKVQGAEHQVIR
>ENST00000497129.1|SNV-10844-T-A|1
IIGCIQVLGR
>FUSION-ENST00000513726.5:68386-ENST00000345167.10:20942|188
MTEPIIVCRR
>FUSION-ENST00000513726.5:68386-ENST00000345167.10:20942|266
NNCQKNKR
>ENST00000483107.5|SNV-11964-G-A|5
VVRTDVCVVGIDDADQCPR
>FUSION-ENST00000513726.5:71173-ENST00000345167.10:20942|282
MSFSVIIILVRLFT
>FUSION-ENST00000513726.5:71173-ENST00000345167.10:20942|231
LHTCMTK
>FUSION-ENST00000513726.5:71173-ENST00000345167.10:20942|265
MSEVDRLLNTFI
>ENST00000545759.5|SNV-25666-C-T|4
RGVPTTWTR
>ENST00000545381.5|SNV-133199-C-T|6
LKSTKDELAFLK
>FUSION-ENST00000513726.5:68386-ENST00000345167.10:20942|257
YLFDPLLKKSYLLQLLIK
>ENST00000504666.5|SNV-165811-C-T|1
AACFTFCLSH
>ENST00000618996.4|SNV-4096-A-G|2
VAAASHFRSTILHESK
>FUSION-ENST00000513726.5:68386-ENST00000345167.10:20942|52
MCLWVICKLLEK
>FUSION-ENST00000513726.5:68386-ENST00000345167.10:20942|200
IWQKKWS
>FUSION-ENST00000481110.6:13642-ENST00000651472.1:26811|1
GDTGGEPGAEEQV
>ENST00000645190.1|SNV-25184-C-T|2
AFATGQFAVFYKGDECLGSGK
>FUSION-ENST00000513726.5:68386-ENST00000345167.10:20942|107
MLSKYFILFCW
>ENST00000461137.5|INDEL-74763-A-AA|21
ERNTRPLKNCGEASER
>ENST00000469712.1|MNV-191463-TTAAA-T|7
QLKEKSALLQTK
>ENST00000572218.5|SNV-186195-C-T|5
HKLVSSFLTTAKLSHHQTWPDR
>ENST00000263967.4|SNV-86189-G-C|4
QMNDAHHRGWTTK
>ENST00000503366.5|SNV-566894-G-A|2
EGNRCTWYK
>ENST00000223023.5|SNV-56627-C-G|2
DALLEQIR
>FUSION-ENST00000513726.5:71173-ENST00000345167.10:20942|309
VGLGLLYSLIRVDN
>FUSION-ENST00000513726.5:68386-ENST00000345167.10:20942|391
SRQALRHFSGPQNILLGHLP
>ENST00000461137.5|INDEL-74763-A-AA|5
GKERCFALK
>ENST00000472820.1|SNV-12659-C-T|1
CPLSPWCTLPSPPSTTPRR
>ENST00000456447.5|SNV-3917-A-C|8
MATPLDNCLRPFPDPMVKVTAATKK
>FUSION-ENST00000513726.5:68386-ENST00000345167.10:20942|212
INSPYIFMIPLR
>ENST00000504643.5|SNV-23960-G-A|13
AEWKLAELFTSWIFNK
>ENST00000451139.6|SNV-16489-C-T|1
VRPCYCS
>ENST00000281772.14|INDEL-17759-A-AA|3
WLCTVYSCGNPKICIFCYRAVVSC
>ENST00000400004.6|SNV-3324-G-C|2
VINTKYK
>FUSION-ENST00000513726.5:68386-ENST00000345167.10:20942|295
ETQSLTKRPEQALTRPWRQPPR
>ENST00000281772.14|INDEL-17759-A-AA|6
KWLCTVYSCGNPKICIFCYR
>FUSION-ENST00000513726.5:68386-ENST00000345167.10:20942|389
MENTSHILLRCK
>FUSION-ENST00000513726.5:71173-ENST00000345167.10:20942|243
LLQVAYHRTHSVTFLSQSFYGR
>FUSION-ENST00000513726.5:71173-ENST00000345167.10:20942|354
RSIGAHCQCR
>FUSION-ENST00000513726.5:68386-ENST00000345167.10:20942|496
QVSVHPAPSRLVFSRR
>FUSION-ENST00000513726.5:68386-ENST00000345167.10:20942|131
MPYNLSI
>ENST00000560932.1|SNV-25756-G-A|2
MQTSQGAILQALRTALKHR
>FUSION-ENST00000513726.5:68386-ENST00000345167.10:20942|384
QALRHFSGPQNILLGHLP
>FUSION-ENST00000513726.5:68386-ENST00000345167.10:20942|432
WCHSFQLSQMSG
>FUSION-ENST00000513726.5:68386-ENST00000345167.10:20942|119
YSSVALSWILR
>FUSION-ENST00000513726.5:68386-ENST00000345167.10:20942|174
LLSQAGRSGSR
>FUSION-ENST00000513726.5:68386-ENST00000345167.10:20942|278
VPVATVNSVTLQYPDPLHVS
>ENST00000266754.9|SNV-50756-C-T|2
TSSKTIATGLGTQSQPSDGAP
>ENST00000489098.1|SNV-620-G-A|2
MVWIQGSGCGPSGVHQPPPGNTTR
>FUSION-ENST00000513726.5:68386-ENST00000345167.10:20942|203
NPLDFLICSYK
>ENST00000361339.9|SNV-86059-G-T|1
FYQSAGRWQEALQVAEHHDRVHLR
>ENST00000504643.5|SNV-23960-G-A|10
LAELFTSWIFNKGK
>FUSION-ENST00000513726.5:68386-ENST00000345167.10:20942|129
SLPVPDISYK
>FUSION-ENST00000513726.5:68386-ENST00000345167.10:20942|357
LGTVPSAFSCR
>FUSION-ENST00000513726.5:68386-ENST00000345167.10:20942|184
RNTVKYCLVAFQTVFYAR
>ENST00000243300.14|SNV-76051-T-A|1
LVDIGVSAQVSRTNGRR
>FUSION-ENST00000513726.5:68386-ENST00000345167.10:20942|332
TAAGLGVAPPTSPS
>ENST00000478645.1|SNV-9474-C-T|2
MATFYLCKPNTS
>ENST00000281772.14|INDEL-17759-A-AA|7
KWLCTVYSCGNPK
>FUSION-ENST00000513726.5:68386-ENST00000345167.10:20942|363
MILWIPPHR
>ENST00000280333.9|SNV-520540-G-T|2
VTEALRPFHESMEACFKQLK
>FUSION-ENST00000513726.5:68386-ENST00000345167.10:20942|163
MSLRSQIQK
>FUSION-ENST00000513726.5:68386-ENST00000345167.10:20942|316
MTYVWNTFPK
>FUSION-ENST00000513726.5:68386-ENST00000345167.10:20942|66
SVPIFYPF
>FUSION-ENST00000513726.5:68386-ENST00000345167.10:20942|67
MSVPIFYPF
>ENST00000509990.5|SNV-43882-G-A|3
VETSRVVHIMDFQQGKNLR
>ENST00000478645.1|SNV-9474-C-T|9
MAPPNGHVLPVQAK
>ENST00000546954.2|SNV-103-G-T|3
GYSSGDPCTDLFK
>FUSION-ENST00000513726.5:68386-ENST00000345167.10:20942|120
MYSSVALSWILR
>FUSION-ENST00000513726.5:71173-ENST00000345167.10:20942|247
FVFPPFHHICLK
>ENST00000367007.5|SNV-450074-G-A|6
ISDVKREEEEHMK
>FUSION-ENST00000513726.5:71173-ENST00000345167.10:20942|284
MSFSVIIILVR
>FUSION-ENST00000513726.5:68386-ENST00000345167.10:20942|473
HPNALSNTCFLDWTKLSLK
>ENST00000503541.1|INDEL-1297-C-CT|5
CLFLCGSSSMGTFFRFWMKWLLR
>ENST00000489978.5|INDEL-39366-A-AT|6
VYLLSKTCSTSNLSK
>ENST00000299596.8|INDEL-28166-T-TT|1
TSFFCSH
>ENST00000223023.5|SNV-56627-C-G|3
VEQNSRPVSCSGRDALLEQIR
>FUSION-ENST00000540235.5:636-ENST00000547613.1:2635|7
TSRISTK
>ENST00000470004.1|MNV-4151-AAT-A|2
DKVATGWNVL
>ENST00000514888.5|SNV-23751-A-T|5
LRASILNTWFSLK
>ENST00000503541.1|INDEL-1297-C-CT|1
GTFFRFWMKWLLR
>ENST00000493220.5|SNV-132640-T-C|4
QQSQSLTIQKPK
>ENST00000243300.14|SNV-76051-T-A|2
LVDIGVSAQVSRTNGR
>ENST00000285071.9|SNV-17991-G-A|SNV-18003-T-A|2
SESRDNSEAEEEEK
>ENST00000474031.5|INDEL-4156-G-GGG|7
MRDYSQYFKTIEELR
>ENST00000472820.1|SNV-12659-C-T|2
CPLSPWCTLPSPPSTTPR
>FUSION-ENST00000513726.5:71173-ENST00000345167.10:20942|353
RSIGAHCQCRCFR
>ENST00000489098.1|SNV-620-G-A|3
LWRWCGSK
>FUSION-ENST00000513726.5:68386-ENST00000345167.10:20942|288
MCGTHFQR
>FUSION-ENST00000513726.5:68386-ENST00000345167.10:20942|310
MIPSPISCFSQL
>FUSION-ENST00000513726.5:68386-ENST00000345167.10:20942|478
GCLQVLTLQGCYHRNRWCVALQENR
>ENST00000397622.7|SNV-22560-C-G|1
DEADLSCKQAAEEVWARVAMNR
>ENST00000263967.4|SNV-86189-G-C|7
TEQEALEYFMKQMNDAHHR
>ENST00000489044.1|SNV-67874-C-T|16
LAPRTSSTNRCSASMPGSGR
>FUSION-ENST00000513726.5:68386-ENST00000345167.10:20942|242
MDRATLAPG
>ENST00000326291.11|MNV-191463-TTAAA-T|2
SQLYYRR
>FUSION-ENST00000513726.5:68386-ENST00000345167.10:20942|362
ILWIPPHR
>ENST00000375715.5|SNV-225147-C-G|1
EISLCAVRFMEELGEDRFGK
>ENST00000233242.5|SNV-33738-A-G|2
LSQLQTYVIQFDQYIK
>ENST00000489098.1|SNV-620-G-A|1
VWIQGSGCGPSGVHQPPPGNTTR
>FUSION-ENST00000513726.5:68386-ENST00000345167.10:20942|116
MGIINYVVFCDR
>ENST00000616559.4|SNV-266962-C-T|2
AKTLVMLTQCFEKGWIR
>ENST00000304698.10|SNV-67574-A-C|3
SQLFNAQNSSYSPQK
>FUSION-ENST00000508803.6:68386-ENST00000345167.10:20942|1
VVVVKNGRR
>ENST00000393974.7|MNV-4151-AAT-A|3
SRPQPAQSDYSQYFKTIEELRDK
>ENST00000366574.7|SNV-548520-G-C|6
IDGTIDSSPCLKVTQKSFR
>FUSION-ENST00000513726.5:68386-ENST00000345167.10:20942|286
MCGTHFQRK
>FUSION-ENST00000513726.5:71173-ENST00000345167.10:20942|301
KRQILYK
>ENST00000316399.10|SNV-692975-G-C|3
KMPEQIQREQQQQQPHGVDGK
>ENST00000467112.5|SNV-8566-G-C|2
TGLRSRPQAPSAGLNLR
>FUSION-ENST00000513726.5:68386-ENST00000345167.10:20942|269
MKNNCQKNK
>FUSION-ENST00000513726.5:68386-ENST00000345167.10:20942|390
MENTSHILLR
>ENST00000368802.8|SNV-108869-G-T|3
IGKTSRSR
>ENST00000314994.5|SNV-975-T-A|2
ANTLDLKLEVLR
>ENST00000397622.7|SNV-22560-C-G|4
SQAPCANKDEADLSCKQAAEEVWAR
>ENST00000646748.1|SNV-975-T-A|4
RIPLTSNWKCYDDLK
>FUSION-ENST00000513726.5:68386-ENST00000345167.10:20942|58
MNNDVEHIFMCLWVICK
>FUSION-ENST00000513726.5:68386-ENST00000345167.10:20942|145
LRLPDSSDSLPQPPK
>FUSION-ENST00000513726.5:68386-ENST00000345167.10:20942|284
MCGTHFQRKK
>ENST00000483107.5|SNV-11964-G-A|4
VVRTDVCVVGIDDADQCPRR
>FUSION-ENST00000513726.5:68386-ENST00000345167.10:20942|360
ILWIPPHRILSHWLWFQAGG
>FUSION-ENST00000513726.5:68386-ENST00000345167.10:20942|443
SQQFIKGNEPR
>FUSION-ENST00000513726.5:68386-ENST00000345167.10:20942|429
MGILNRLCRK
>FUSION-ENST00000513726.5:68386-ENST00000345167.10:20942|93
YSEAELLARR
>ENST00000643759.2|SNV-72420-G-T|2
CVSEETLKEFSTIYK
>ENST00000524871.6|SNV-1053303-A-G|3
DQEVVIECKPQGSPKPTVSWK
>ENST00000355749.7|SNV-493-C-A|4
KTTGLVGLAVCNTTHERLR
>FUSION-ENST00000513726.5:68386-ENST00000345167.10:20942|135
MKYYIYK
>ENST00000537040.6|SNV-62-C-T|3
AGSPSRVAGR
>ENST00000459970.1|INDEL-7671-A-AG|13
LGMSVRNPCGSK
>FUSION-ENST00000513726.5:68386-ENST00000345167.10:20942|110
LFLRSIMLSK
>ENST00000481212.5|SNV-72420-G-T|2
FFFFLSGTSNV
>FUSION-ENST00000513726.5:68386-ENST00000345167.10:20942|83
MPLHSSLDDRVR
>ENST00000323662.9|SNV-4393-C-T|1
VTVPIPPTHCRVHSKASQLLAR
>FUSION-ENST00000513726.5:71173-ENST00000345167.10:20942|345
DFFVLMHFMALVL
>ENST00000366676.5|SNV-23411-G-A|1
LQEDSYNYLIHYLQSDNNTALCK
>FUSION-ENST00000513726.5:68386-ENST00000345167.10:20942|180
YCLVAFQTVFYARFK
>FUSION-ENST00000513726.5:68386-ENST00000345167.10:20942|125
WSFVTGFFYVA
>FUSION-ENST00000540235.5:636-ENST00000547613.1:2635|26
SRPRAAASQTSLRPR
>ENST00000471770.5|SNV-493-C-A|4
MPYRVGQTTGLVGLAVCNTTHERLR
>FUSION-ENST00000513726.5:68386-ENST00000345167.10:20942|51
CLWVICKLLEK
>FUSION-ENST00000513726.5:68386-ENST00000345167.10:20942|398
LVFVVERSR
>FUSION-ENST00000540235.5:636-ENST00000547613.1:2635|28
CCRSRSRPR
>ENST00000355703.3|INDEL-2731-G-GTGCGGCCCAAGGACTTGGCCC|2
DLALRPKDLALLRPSK
>ENST00000468832.5|SNV-167019-G-A|4
MHTQQPLGNR
>FUSION-ENST00000513726.5:63870-ENST00000345167.10:28644|4
QNMKLPMMR
>FUSION-ENST00000513726.5:68386-ENST00000345167.10:20942|475
WCVALQENRHPNALSNTCFLDWTK
>FUSION-ENST00000513726.5:68386-ENST00000345167.10:20942|481
CQCTQLLPGWYSAEGLHFLQNPIEK
>ENST00000478645.1|SNV-9474-C-T|8
APPNGHVLPVQAK
>FUSION-ENST00000513726.5:68386-ENST00000345167.10:20942|34
YKISFYVLDIRCLTDK
>FUSION-ENST00000513726.5:68386-ENST00000345167.10:20942|53
CLWVICK
>ENST00000258412.8|SNV-15193-C-A|1
AVIIAMIITAVVSI
>FUSION-ENST00000540235.5:636-ENST00000547613.1:2635|22
AAASQTSLRPRLLAFGVSLRHCR
>FUSION-ENST00000513726.5:68386-ENST00000345167.10:20942|255
KSYLLQLLIKR
>FUSION-ENST00000513726.5:68386-ENST00000345167.10:20942|416
MRQENHLNLGGGGCSELR
>ENST00000281772.14|INDEL-17759-A-AA|5
WLCTVYSCGNPK
>FUSION-ENST00000513726.5:68386-ENST00000345167.10:20942|277
MALFFLFCMR
>FUSION-ENST00000513726.5:71173-ENST00000345167.10:20942|296
LFFLFPFFLVQVQVKILEN
>FUSION-ENST00000540235.5:636-ENST00000547613.1:2635|29
TSCWRPSGRCCRSR
>ENST00000477921.1|SNV-1649-G-C|3
CPSSSLHMSHRERTWPPPAMSPYWR
>FUSION-ENST00000540235.5:636-ENST00000547613.1:2635|3
MKLTTAQLLRMSLWC
>FUSION-ENST00000513726.5:63870-ENST00000345167.10:28644|6
TSTVFGRQNMK
>FUSION-ENST00000513726.5:68386-ENST00000345167.10:20942|97
SLKPAWPT
>FUSION-ENST00000513726.5:68386-ENST00000345167.10:20942|13
MILFVCFLSLCFTQK
>ENST00000316399.10|SNV-692975-G-C|2
MPEQIQR
>ENST00000262056.13|SNV-33132-C-T|1
GQTGNFSRGPGDGGNRDHWK
>ENST00000545759.5|SNV-25666-C-T|2
GVPTTWTR
>ENST00000567189.5|MNV-15701-CATGGGTGTGCATGTGGGTGCAGCCCTGGG-C|3
GSPGSTVVLPHR
>ENST00000393974.7|INDEL-4156-G-GGG|1
SRPQPAQNAGLQPILQDH
>FUSION-ENST00000513726.5:68386-ENST00000345167.10:20942|157
MIFRKGLVR
>FUSION-ENST00000513726.5:68386-ENST00000345167.10:20942|193
MHVLKNY
>FUSION-ENST00000513726.5:68386-ENST00000345167.10:20942|112
MGIINYVVFCDRLFLRSIMLSK
>ENST00000519588.1|SNV-1888-G-A|5
MTKMDIQGAVDAAVPTNIIAAKR
>ENST00000546954.2|SNV-103-G-T|4
FLKGYSSGDPCTDLFKR
>ENST00000360028.4|SNV-1375-G-A|1
QHQQNIRPLCSREGGTGVR
>FUSION-ENST00000513726.5:68386-ENST00000345167.10:20942|133
MKYYIYKN
>FUSION-ENST00000513726.5:68386-ENST00000345167.10:20942|420
MVKPHLY
>ENST00000259523.10|SNV-3073-C-T|2
RSGLCSPSYVAVTPFSFR
>ENST00000333003.10|SNV-51234-G-C|2
LSTLLLRLPALR
>ENST00000382723.5|SNV-3234-C-T|3
IWFQNCR
>ENST00000308624.10|SNV-308586-T-C|2
AERTYHLCEVLFKAHK
>ENST00000459970.1|INDEL-7671-A-AG|7
DFFCSGAMSEPAGDVRQEPMR
>ENST00000537040.6|SNV-62-C-T|2
MAGSPSRVAGRR
>ENST00000375715.5|SNV-225147-C-G|3
EISLCAVR
>ENST00000459970.1|INDEL-7671-A-AG|3
NPCGSKACRR
>FUSION-ENST00000359445.7:48018-ENST00000652379.1:25317|2
ELEYLEEVPPGNVLGVISR
>FUSION-ENST00000513726.5:71173-ENST00000345167.10:20942|337
YTSVLMQFHSS
>FUSION-ENST00000513726.5:68386-ENST00000345167.10:20942|293
RPEQALTRPWRQPPR
>FUSION-ENST00000513726.5:71173-ENST00000345167.10:20942|323
MGCASVVSTH
>ENST00000302475.8|SNV-386894-G-A|2
GVLGRDLYPNLAEER
>ENST00000474031.5|INDEL-4156-G-GGG|6
RDYSQYFKTIEELR
>ENST00000552943.5|SNV-7116-C-T|2
CPGCTTCWLVPTPPR
>FUSION-ENST00000513726.5:68386-ENST00000345167.10:20942|156
IFRKGLVR
>ENST00000468421.1|SNV-3234-C-T|2
MVPELPRQGKETTR
>ENST00000483107.5|SNV-11964-G-A|1
TDVCVVGIDDADQCPRRVCSWR
>FUSION-ENST00000513726.5:68386-ENST00000345167.10:20942|494
RLAFLTEPH
>ENST00000551118.6|SNV-39708-G-C|2
FMENTFVSKK
>ENST00000615513.4|INDEL-7671-A-AG|5
QEPMRQQGLPPPLRPSGQR
>ENST00000545381.5|SNV-133199-C-T|5
STKDELAFLK
>FUSION-ENST00000513726.5:68386-ENST00000345167.10:20942|436
MHVEDVSPFPSV
>ENST00000478232.1|SNV-30872-G-C|2
TAYPPSSPGCLLSPR
>ENST00000643759.2|SNV-72420-G-T|1
CVSEETLKEFSTIYKHFDENLTGR
>ENST00000327475.11|SNV-183059-C-G|1
DAMTDLIKISRIIR
>ENST00000483107.5|SNV-11964-G-A|3
TDVCVVGIDDADQCPR
>ENST00000456447.5|SNV-3917-A-C|1
VTAATKKISEVSSYVSANNK
>FUSION-ENST00000513726.5:71173-ENST00000345167.10:20942|297
LFFLFPFFLVQVQVK
>FUSION-ENST00000513726.5:68386-ENST00000345167.10:20942|168
MVYQCNRILCNCK
>ENST00000358307.6|SNV-206561-A-C|4
KIVVLAPPTTVKR
>ENST00000356577.10|SNV-6613-C-T|2
QPEESESKMK
>ENST00000635739.1|SNV-106632-C-T|1
WLPEGSS
>FUSION-ENST00000513726.5:68386-ENST00000345167.10:20942|397
LVFVVERSRQALR
>ENST00000262844.10|SNV-241634-G-A|5
SEKMTLSYAK
>ENST00000322764.10|SNV-8598-C-G|6
CSVCSER
>FUSION-ENST00000513726.5:68386-ENST00000345167.10:20942|158
AGCGGSRP
>ENST00000477921.1|SNV-1649-G-C|4
CPSSSLHMSHRER
>ENST00000451139.6|SNV-16489-C-T|2
THKVRPCYCS
>FUSION-ENST00000513726.5:71173-ENST00000345167.10:20942|315
KDGVCLSCFHSLEECRPSSAGRSGT
>FUSION-ENST00000578649.1:1158-ENST00000430157.6:1619|30
VEASWGWVGR
>FUSION-ENST00000513726.5:68386-ENST00000345167.10:20942|324
SFPGQRCSSAMGTGQFSATPFR
>ENST00000289893.8|SNV-360924-G-A|1
QTETLYENH
>ENST00000561301.5|SNV-20152-A-G|4
QFKQFLCSMGSFCLIDLCM
>ENST00000470754.1|SNV-3917-A-C|1
QQQRKSQR
>ENST00000489978.5|INDEL-39366-A-AT|7
LCVVQPVHLTSWLLIFFYSK
>ENST00000502798.7|SNV-202462-C-T|3
AWGQPEK
>FUSION-ENST00000513726.5:71173-ENST00000345167.10:20942|236
MVLHHPEEENKLKLHTCMTK
>ENST00000484732.1|MNV-210413-TC-T|12
NTVQLYMKVQGAEHQVIR
>ENST00000615513.4|INDEL-7671-A-AG|3
QQGLPPPLRPSGQR
>FUSION-ENST00000513726.5:68386-ENST00000345167.10:20942|29
ISFYVLDIRCLTDKQENR
>ENST00000366779.5|SNV-67874-C-T|3
QMLSEHAR
>ENST00000463743.5|SNV-120804-C-A|2
PAEDTYTDANGDKAASPR
>ENST00000262189.11|SNV-250437-G-A|3
ASSQERTPYVQKAR
>FUSION-ENST00000513726.5:71173-ENST00000345167.10:20942|339
MYRYTSVLMQFHSS
>ENST00000423180.2|SNV-10844-T-A|1
VLGEICLRG
>ENST00000534917.1|SNV-133199-C-T|2
KSLNQPKMNWHF
>ENST00000572218.5|SNV-186195-C-T|3
LVSSFLTTAKLSHHQTWPDRTHR
>FUSION-ENST00000513726.5:68386-ENST00000345167.10:20942|249
TKPWGGEWQWLCFSCFA
>ENST00000545381.5|SNV-133199-C-T|2
DELAFLKEQLEEK
>FUSION-ENST00000311208.13:636-ENST00000547613.1:2635|3
LEEGCLKTWDKGPQDPLT
>ENST00000254480.10|SNV-75611-C-A|3
KESANARK
>FUSION-ENST00000513726.5:68386-ENST00000345167.10:20942|376
MIKRSNGVLSLQIWVL
>ENST00000254480.10|SNV-75611-C-A|2
ESANARK
>ENST00000318217.10|INDEL-116572-T-TT|3
AIYERLFLLDR
>ENST00000636805.1|INDEL-100868-C-CA|2
IESSCGR
>FUSION-ENST00000513726.5:68386-ENST00000345167.10:20942|195
CYSFLSSMFVSNIL
>ENST00000377942.7|SNV-1487-C-T|1
DSGANGQVCCALYGHEHFR
>FUSION-ENST00000513726.5:68386-ENST00000345167.10:20942|276
ALFFLFCMR
>ENST00000461137.5|INDEL-74763-A-AA|8
GQRGNVCQKGK
>ENST00000323662.9|SNV-4393-C-T|3
VTVPIPPTHCR
>ENST00000243300.14|SNV-76051-T-A|3
LVDIGVSAQVSR
>ENST00000551118.6|SNV-39708-G-C|4
NCDIDTPLGNLSKFMENTFVSKK
>FUSION-ENST00000513726.5:68386-ENST00000345167.10:20942|406
HCTPAWVTEGDSISKKK
>FUSION-ENST00000513726.5:68386-ENST00000345167.10:20942|241
DRATLAPG
>FUSION-ENST00000513726.5:68386-ENST00000345167.10:20942|121
NIHVLGF
>ENST00000472820.1|SNV-12659-C-T|3
HRCPLSPWCTLPSPPSTTPRR
>ENST00000543111.5|SNV-33397-G-C|3
QRTNFLQKMATYAK
>ENST00000549592.1|SNV-33132-C-T|7
MNAPKGQTGNFSR
>ENST00000546416.5|SNV-51234-G-C|3
LSTLLLRLPALRLMNATITEELF
>ENST00000356056.10|SNV-219666-T-G|2
GYGSLEIQGSDPSGWEDWSFDNR
>FUSION-ENST00000513726.5:68386-ENST00000345167.10:20942|19
LNPGGRGCSERR
>ENST00000299575.5|SNV-5545-G-C|4
LQDGIVNPTIRKHLK
>FUSION-ENST00000513726.5:68386-ENST00000345167.10:20942|46
MMLSIFSCAYGSFVNF
>FUSION-ENST00000513726.5:68386-ENST00000345167.10:20942|309
IPSPISCFSQL
>FUSION-ENST00000513726.5:68386-ENST00000345167.10:20942|8
RLYRCPPAWATEEGDCLK
>ENST00000470754.1|SNV-3917-A-C|3
QNCCKEKQQQR
>ENST00000367007.5|SNV-450074-G-A|1
EEEEHMKRK
>ENST00000265018.4|SNV-142372-A-G|1
LAALEAGLKDSGEKPGK
>ENST00000366779.5|SNV-67874-C-T|4
QHKQMLSEHARER
>ENST00000338432.11|SNV-143970-C-T|2
QYKQPILIYILPYAELR
>ENST00000552632.5|SNV-149935-T-C|3
RLKDTQR
>FUSION-ENST00000513726.5:68386-ENST00000345167.10:20942|413
RQENHLNLGGGGCSELRLR
>ENST00000478645.1|SNV-9474-C-T|1
ATFYLCKPNTS
>FUSION-ENST00000513726.5:68386-ENST00000345167.10:20942|486
VCCSARKQTSK
>FUSION-ENST00000513726.5:68386-ENST00000345167.10:20942|297
ETQSLTK
>ENST00000618945.4|SNV-493-C-A|2
TTGLVGLAVCNTTHEEPDVK
>ENST00000506580.5|SNV-32196-G-C|5
MLFLQMLFSPLEDPLRYLTQWQK
>FUSION-ENST00000513726.5:68386-ENST00000345167.10:20942|410
LRHCTPAWVTEGDSISK
>ENST00000399167.6|SNV-11964-G-A|2
VVRTDVCVVGIGAVPATGFLR
>ENST00000263967.4|SNV-86189-G-C|6
TEQEALEYFMKQMNDAHHRGWTTK
>ENST00000366574.7|SNV-548520-G-C|3
SFRSQNSNTDIMFYR
>FUSION-ENST00000513726.5:68386-ENST00000345167.10:20942|82
PLHSSLDDRVR
>FUSION-ENST00000513726.5:68386-ENST00000345167.10:20942|115
GIINYVVFCDR
>ENST00000377503.6|SNV-91885-C-T|2
MCSVPVPASLSMHMAIAAEPR
>FUSION-ENST00000508803.6:63870-ENST00000345167.10:28644|113
KAEYEVADDEDR
>FUSION-ENST00000513726.5:68386-ENST00000345167.10:20942|189
TEPIIVCR
>FUSION-ENST00000513726.5:68386-ENST00000345167.10:20942|408
HCTPAWVTEGDSISK
>ENST00000360375.8|SNV-28588-C-A|1
QETAANLQNQINNLEILIEDDKQK
>FUSION-ENST00000513726.5:68386-ENST00000345167.10:20942|254
SYLLQLLIK
>ENST00000533854.6|SNV-50054-A-G|2
MNSNYPALLK
>ENST00000636805.1|INDEL-100868-C-CA|1
IESSCGRTDNS
>FUSION-ENST00000513726.5:68386-ENST00000345167.10:20942|87
VKPVSTKITK
>ENST00000361339.9|SNV-86059-G-T|2
FYQSAGRWQEALQVAEHHDR
>ENST00000468421.1|SNV-3234-C-T|3
VPELPRQGK
>FUSION-ENST00000540235.5:636-ENST00000547613.1:2635|12
RSCGACRMWWR
>FUSION-ENST00000513726.5:68386-ENST00000345167.10:20942|455
KPPNTITSL
>ENST00000389175.9|SNV-73147-G-C|2
YAQANSELSANR
>ENST00000503541.1|INDEL-1297-C-CT|8
KCLFLCGSSSMGTFFRFWMK
>ENST00000366779.5|SNV-67874-C-T|6
ARPENKQHKQMLSEHAR
>ENST00000409558.8|SNV-98105-A-T|1
EHTSSSAIPGGVDIMVSEVMK
>ENST00000389175.9|SNV-73147-G-C|1
YAQANSELSANRVHLQQADAHLK
>ENST00000254043.8|MNV-4151-AAT-A|4
IHDWYQKQTPTSPERLQPILQDH
>FUSION-ENST00000513726.5:68386-ENST00000345167.10:20942|262
GNYTSFYLLVIFLK
>ENST00000489978.5|INDEL-39366-A-AT|3
ETFYSCLECSNR
>ENST00000358350.9|SNV-218831-G-C|2
AYPQLTLAIFSEISQR
>FUSION-ENST00000513726.5:68386-ENST00000345167.10:20942|400
WTPYHLPYFFKLVFVVERSR
>ENST00000487694.7|SNV-1616205-C-T|2
VGKMEASATLTV
>FUSION-ENST00000513726.5:71173-ENST00000345167.10:20942|328
VHDSKIKPFGAAACHHCNMTLR
>ENST00000505281.1|SNV-97668-T-G|4
KHHPLEEDCPPVLSHR
>FUSION-ENST00000513726.5:68386-ENST00000345167.10:20942|238
MFRFFHDRK
>FUSION-ENST00000513726.5:68386-ENST00000345167.10:20942|296
ETQSLTKRPEQALTRPWR
>ENST00000548387.1|SNV-198565-C-T|2
CHPQSHIWRICFQRIK
>ENST00000503541.1|INDEL-1297-C-CT|3
GTFFRFWMK
>ENST00000295190.9|SNV-22743-G-A|6
NMCALRILKTVSWLTMK
>FUSION-ENST00000513726.5:68386-ENST00000345167.10:20942|162
SLRSQIQK
>ENST00000369400.2|SNV-2305-G-A|1
LILLILSVVFVFFQQVIGNHLKPK
>ENST00000394835.7|SNV-150886-A-G|3
ALMQDAEARGNK
>ENST00000560932.1|SNV-25756-G-A|10
LLRLSDYNMQTSQGAILQALRTALK
>FUSION-ENST00000311208.13:636-ENST00000547613.1:2635|2
TWDKGPQDPLT
>FUSION-ENST00000513726.5:68386-ENST00000345167.10:20942|60
MCSVASHLSQRF
>ENST00000367007.5|SNV-450074-G-A|5
REEEEHMK
>FUSION-ENST00000513726.5:68386-ENST00000345167.10:20942|27
IIRQILFLTFTVSSENCKA
>ENST00000514888.5|SNV-23751-A-T|2
ASILNTWFSLKQADK
>ENST00000358307.6|SNV-206561-A-C|5
KIVVLAPPTTVK
>ENST00000291576.12|SNV-23250-C-G|2
LCSWNHYNMEYALAVSKQR
>ENST00000366779.5|SNV-67874-C-T|1
QMLSEHARERK
>ENST00000326291.11|MNV-191463-TTAAA-T|7
IDSLTESIAQLEKDVSNLKK
>FUSION-ENST00000513726.5:68386-ENST00000345167.10:20942|38
NWIVFLLLR
>ENST00000359530.7|SNV-1888-G-A|4
MTKMDIQGAVDAAVPTNIIAAK
>FUSION-ENST00000513726.5:68386-ENST00000345167.10:20942|42
CLFQSFIRFK
>ENST00000502798.7|SNV-202462-C-T|2
AWGQPEKVFTVNK
>ENST00000474523.5|SNV-16915-G-A|5
MSWVPLLQMLDQSPRRVIR
>ENST00000467112.5|SNV-8566-G-C|5
VVSVETRCPRTGLR
>ENST00000325888.12|SNV-14879-G-A|1
VSGPGVEPHSVLREVTTEFTVDAR
>ENST00000278550.12|SNV-782751-G-C|4
ARVLELARHR
>FUSION-ENST00000311208.13:636-ENST00000547613.1:2635|4
LEEGCLKTWDK
>ENST00000322764.10|SNV-8598-C-G|7
QYAPRCSVCSERIMPEPGR
>ENST00000285071.9|SNV-17991-G-A|5
LLEGAPTEDTLVQMEKLADLEEK
>FUSION-ENST00000513726.5:71173-ENST00000345167.10:20942|268
KHFIIIRLK
>ENST00000648712.1|SNV-33065-G-A|5
MVPPKISLLKLTQGETLHK
>FUSION-ENST00000513726.5:68386-ENST00000345167.10:20942|462
PLHSSLGDTAR
>FUSION-ENST00000513726.5:71173-ENST00000345167.10:20942|251
MFPMLNAC
>FUSION-ENST00000513726.5:68386-ENST00000345167.10:20942|382
HFSGPQNILLGHLP
>ENST00000290349.11|SNV-2712-A-G|6
GVHQKEGWPSSAYGVTKIGVAVLSR
>ENST00000310454.10|SNV-147560-G-A|4
VSGSRLAILIK
>FUSION-ENST00000513726.5:71173-ENST00000345167.10:20942|291
GHLQFQR
>ENST00000399167.6|SNV-11964-G-A|1
TDVCVVGIGAVPATGFLR
>FUSION-ENST00000513726.5:68386-ENST00000345167.10:20942|282
MEAASSLK
>FUSION-ENST00000513726.5:71173-ENST00000345167.10:20942|260
HRSHSVHHVPYMKTFK
>ENST00000468421.1|SNV-3234-C-T|4
MVPELPRQGK
>FUSION-ENST00000513726.5:68386-ENST00000345167.10:20942|303
MDDLCVEHISKGR
>ENST00000463743.5|SNV-132519-A-G|2
TPNFPSSVLFVK
>ENST00000506580.5|SNV-32196-G-C|3
MLFSPLEDPLRYLTQWQK
>FUSION-ENST00000579099.1:3628-ENST00000479677.6:10490|13
LIDYGLSGYQGTAAWDPTMAR
>ENST00000504666.5|SNV-165811-C-T|2
MAACFTFCLSH
>ENST00000615513.4|INDEL-7671-A-AG|1
QQGLPPPLRPSGQRAAEPRL
>ENST00000295190.9|SNV-22743-G-A|2
TVSWLTMKVR
>FUSION-ENST00000513726.5:71173-ENST00000345167.10:20942|233
LKLHTCMTK
>FUSION-ENST00000513726.5:68386-ENST00000345167.10:20942|256
KSYLLQLLIK
>FUSION-ENST00000513726.5:68386-ENST00000345167.10:20942|88
MVKPVSTKITK
>ENST00000549592.1|SNV-33132-C-T|6
NAPKGQTGNFSR
>ENST00000408953.4|SNV-5159-G-C|2
ERQIVEEFLFCEPLQLSMK
>ENST00000254480.10|SNV-75611-C-A|4
KESANAR
>FUSION-ENST00000513726.5:68386-ENST00000345167.10:20942|11
MILFVCFLSLCFTQKR
>ENST00000393974.7|INDEL-4156-G-GGG|3
MTGTRSRPQPAQNAGLQPILQDH
>ENST00000382723.5|SNV-3234-C-T|1
IWFQNCRAKAK
>ENST00000561301.5|SNV-20152-A-G|5
QLKQFKQFLCSMGSFCLIDLCM
>FUSION-ENST00000513726.5:68386-ENST00000345167.10:20942|10
ILFVCFLSLCFTQKR
>FUSION-ENST00000513726.5:71173-ENST00000345167.10:20942|322
GCASVVSTH
>FUSION-ENST00000513726.5:68386-ENST00000345167.10:20942|307
EEVSATKLFSNLCSFT
>ENST00000413465.6|SNV-12463-G-A|SNV-12487-C-G|1
HCPHHERC
>FUSION-ENST00000513726.5:68386-ENST00000345167.10:20942|236
MGFIVQFVCFCLCSDFSMIES
>FUSION-ENST00000513726.5:68386-ENST00000345167.10:20942|231
DKGIQKIHL
>FUSION-ENST00000513726.5:68386-ENST00000345167.10:20942|483
MGAHMRCR
>FUSION-ENST00000513726.5:68386-ENST00000345167.10:20942|96
MYSEAELLAR
>FUSION-ENST00000513726.5:68386-ENST00000345167.10:20942|79
IGPGAMTHAGNLSTLASQGR
>ENST00000574684.1|SNV-12463-G-A|SNV-12487-C-G|3
MTEVVRHCPHHERC
>ENST00000541017.5|SNV-433735-A-G|4
ARLGQLRGFMETEAAAQESLGLGR
>ENST00000478232.1|SNV-30872-G-C|3
RTAYPPSSPGCLLSPR
>FUSION-ENST00000513726.5:71173-ENST00000345167.10:20942|326
IKPFGAAACHHCNMTLRLYYQT
>ENST00000325680.12|SNV-36142-G-A|4
EKQDYVPDRMDWER
>ENST00000486003.1|SNV-11964-G-A|2
TDVCVVGIGELVCGQAGTK
>FUSION-ENST00000540235.5:636-ENST00000547613.1:2635|35
TSMTAWPPTWTRCGFWSSR
>ENST00000323662.9|SNV-4393-C-T|2
VTVPIPPTHCRVHSK
>ENST00000263967.4|SNV-86189-G-C|3
QMNDAHHRGWTTKMDWIFHTIK
>ENST00000463743.5|SNV-120804-C-A|1
ELTCPPGWEWEDDAWSYDINR
>FUSION-ENST00000513726.5:68386-ENST00000345167.10:20942|345
FILCFGFSGESRCMFNKTR
>FUSION-ENST00000540235.5:636-ENST00000547613.1:2635|1
LTTAQLLRMSLWC
>ENST00000233242.5|SNV-33738-A-G|1
LSQLQTYVIQFDQYIKDSYDLHDLK
>FUSION-ENST00000513726.5:68386-ENST00000345167.10:20942|301
GRSFCHETFQQPVFIHMR
>ENST00000552943.5|SNV-7116-C-T|1
CPGCTTCWLVPTPPRCWPSPWSR
>ENST00000223023.5|SNV-56627-C-G|4
KVEQNSRPVSCSGRDALLEQIR
>FUSION-ENST00000513726.5:68386-ENST00000345167.10:20942|70
KEVESYGNSVFNFLRNAR
>FUSION-ENST00000513726.5:68386-ENST00000345167.10:20942|290
MWSAPFPSWLLGAQAGLGGWAESVK
>FUSION-ENST00000513726.5:68386-ENST00000345167.10:20942|228
DEMICLGFASE
>ENST00000397766.4|SNV-478-C-T|1
KRSILMR
>FUSION-ENST00000513726.5:68386-ENST00000345167.10:20942|447
MSIKSQQFIK
>ENST00000485422.4|SNV-55447-T-G|1
VFTCCFFIMFSPVATETDRCK
>ENST00000453904.2|INDEL-17759-A-AA|6
MMQKNGFARCTAAEIQR
>ENST00000361339.9|SNV-86059-G-T|4
HDLLNKFYQSAGR
>ENST00000280333.9|SNV-520540-G-T|3
VTEALRPFHESMEACFK
>FUSION-ENST00000513726.5:68386-ENST00000345167.10:20942|270
MKNNCQK
>FUSION-ENST00000513726.5:68386-ENST00000345167.10:20942|215
HFMINSPYIFMIPLRK
>ENST00000502798.7|SNV-202462-C-T|4
LIHDTNMRAWGQPEKVFTVNK
>ENST00000393974.7|MNV-4151-AAT-A|4
SRPQPAQSDYSQYFKTIEELR
>FUSION-ENST00000513726.5:68386-ENST00000345167.10:20942|153
DGVEHFLFFFQCFLFLF
>FUSION-ENST00000513726.5:68386-ENST00000345167.10:20942|279
MVPVATVNSVTLQYPDPLHVS
>FUSION-ENST00000508803.6:68386-ENST00000345167.10:20942|4
SSSPSASLTENEEDMAKKVVVVK
>FUSION-ENST00000540235.5:636-ENST00000547613.1:2635|23
AAASQTSLRPRLLAFGVSLR
>ENST00000481014.6|SNV-61579-A-G|3
MRTSVLFASVAESYCAVTAAPK
>ENST00000504643.5|SNV-23960-G-A|11
LAELFTSWIFNK
>ENST00000512583.5|SNV-32196-G-C|2
KWDQFYSEVLGRPTTLSDTMAK
>ENST00000563542.5|SNV-219666-T-G|1
IGLLTTE
>FUSION-ENST00000540235.5:636-ENST00000547613.1:2635|5
ISTKMKLTTAQLLR
>ENST00000323853.10|SNV-22328-G-T|3
CTLSANLVASGELISSK
>ENST00000463743.5|SNV-132519-A-G|3
KTPNFPSSVLFVKVFLPK
>ENST00000355749.7|SNV-493-C-A|7
MAGVLKKTTGLVGLAVCNTTHER
>FUSION-ENST00000513726.5:71173-ENST00000345167.10:20942|338
YRYTSVLMQFHSS
>ENST00000514888.5|SNV-23751-A-T|4
LRASILNTWFSLKQADK
>ENST00000325680.12|SNV-36142-G-A|2
QDYVPDRMDWER
>ENST00000567189.5|MNV-15701-CATGGGTGTGCATGTGGGTGCAGCCCTGGG-C|2
GSPGSTVVLPHRSPGGPGP
>ENST00000425518.5|SNV-75611-C-A|5
EEIEKNQLMLER
>ENST00000545759.5|SNV-25666-C-T|5
SWRPQAGRRGVPTTWTR
>FUSION-ENST00000513726.5:68386-ENST00000345167.10:20942|346
MFILCFGFSGESRCMFNKTR
>ENST00000381340.8|INDEL-434285-A-AA|2
NSKDNLFHLWT
>ENST00000467112.5|SNV-8566-G-C|3
CPRTGLRSRPQAPSAGLNLR
>FUSION-ENST00000513726.5:68386-ENST00000345167.10:20942|267
NNCQKNK
>ENST00000615513.4|INDEL-7671-A-AG|7
MSEPAGDVRQEPMR
>ENST00000366779.5|SNV-67874-C-T|5
QHKQMLSEHAR
>ENST00000357214.6|SNV-2184-G-C|6
LESRALAEIAKAQLDDTPMR
>ENST00000535784.6|SNV-47768-C-T|2
ANGGGALVENTTTGISRDTQMLKR
>ENST00000495736.1|SNV-131-A-T|4
KSPHGYFWCCAVLRPGPWCPR
>ENST00000301998.5|SNV-27157-A-G|2
HEGFRTFDIEEK
>FUSION-ENST00000513726.5:68386-ENST00000345167.10:20942|274
ALFFLFCMRCLTGF
>ENST00000543216.5|MNV-210413-TC-T|3
VQGAEHQVIRKITTSVQLT
>FUSION-ENST00000513726.5:68386-ENST00000345167.10:20942|89
VKPVSTK
>ENST00000314994.5|SNV-975-T-A|6
ERKANTLDLK
>ENST00000322764.10|SNV-8598-C-G|3
IMPEPGR
>ENST00000541017.5|SNV-433735-A-G|3
LGQLRGFMETEAAAQESLGLGR
>FUSION-ENST00000513726.5:68386-ENST00000345167.10:20942|149
MISAHCKLR
>ENST00000503541.1|INDEL-1297-C-CT|2
MGTFFRFWMKWLLR
>ENST00000289893.8|SNV-360924-G-A|2
RQTETLYENH
>FUSION-ENST00000513726.5:71173-ENST00000345167.10:20942|239
VLHHPEEENK
>ENST00000318217.10|INDEL-116572-T-TT|2
AIYERLFLLDRYSHQ
>ENST00000543216.5|MNV-210413-TC-T|4
VQGAEHQVIRK
>ENST00000497129.1|SNV-10844-T-A|3
MPSRIIGCIQVLGR
>ENST00000479279.5|SNV-10459-C-T|2
TSSCPLHWMPPCASGPLR
>FUSION-ENST00000513726.5:71173-ENST00000345167.10:20942|264
SEVDRLLNTFI
>FUSION-ENST00000513726.5:71173-ENST00000345167.10:20942|299
QILYKLFFLFPFFLVQVQVK
>FUSION-ENST00000513726.5:68386-ENST00000345167.10:20942|220
MLGWYIWHDTIH
>ENST00000618945.4|SNV-493-C-A|3
KTTGLVGLAVCNTTHEEPDVKK
>FUSION-ENST00000513726.5:68386-ENST00000345167.10:20942|449
MCYMSIKSQQFIKGNEPR
>ENST00000360375.8|SNV-28588-C-A|3
LKQETAANLQNQINNLEILIEDDK
>ENST00000369400.2|SNV-306-G-A|1
SLGEDVIFHPEGEFDSYEITIPEK
>FUSION-ENST00000513726.5:71173-ENST00000345167.10:20942|245
LLQVAYHR
>ENST00000566786.5|SNV-21838-C-T|2
AFYLDVIAEDLR
>FUSION-ENST00000513726.5:71173-ENST00000345167.10:20942|238
MVLHHPEEENKLK
>FUSION-ENST00000513726.5:68386-ENST00000345167.10:20942|337
TRIRCLNHMTAAGLGVAPPTSPS
>ENST00000461137.5|INDEL-74763-A-AA|15
QKNDAIK
>FUSION-ENST00000582161.5:3628-ENST00000479677.6:10490|4
VSPATREQRHGILPWQEELR
>FUSION-ENST00000540235.5:636-ENST00000547613.1:2635|37
RPPCRTSMTAWPPTWTRCGFWSSR
>FUSION-ENST00000513726.5:68386-ENST00000345167.10:20942|152
MPLLILVVVSIFNIC
>FUSION-ENST00000513726.5:71173-ENST00000345167.10:20942|248
MFVFPPFHHICLK
>FUSION-ENST00000513726.5:71173-ENST00000345167.10:20942|348
ASWLTQIHEMDK
>FUSION-ENST00000513726.5:68386-ENST00000345167.10:20942|6
LYRCPPAWATEEGDCLK
>ENST00000453904.2|INDEL-17759-A-AA|4
QKNGFAR
>FUSION-ENST00000513726.5:68386-ENST00000345167.10:20942|323
CSSAMGTGQFSATPFR
>FUSION-ENST00000513726.5:71173-ENST00000345167.10:20942|270
KHFIIIR
>FUSION-ENST00000513726.5:68386-ENST00000345167.10:20942|352
MEGSIFLMFILCFGFSGESRCMFNK
>FUSION-ENST00000513726.5:68386-ENST00000345167.10:20942|353
EGSIFLMFILCFGFSGESR
>FUSION-ENST00000513726.5:68386-ENST00000345167.10:20942|422
MPVISATRDEAGESLEPGRR
>FUSION-ENST00000513726.5:68386-ENST00000345167.10:20942|183
NTVKYCLVAFQTVFYAR
>ENST00000291576.12|SNV-23250-C-G|4
HLDDLSKLCSWNHYNMEYALAVSK
>ENST00000300527.9|SNV-22419-G-C|2
GDPGPQGPRGLAGEVGNK
>FUSION-ENST00000513726.5:68386-ENST00000345167.10:20942|356
LVHDPLDSTSPHPVSLALVPGR
>ENST00000368802.8|SNV-108869-G-T|1
SRAQIKK
>FUSION-ENST00000513726.5:71173-ENST00000345167.10:20942|272
SCISKALI
>FUSION-ENST00000513726.5:68386-ENST00000345167.10:20942|134
MMKYYIYKN
>ENST00000312561.9|SNV-22929-C-T|2
LSLKQIAKIQSGPQITPVMPENAER
>ENST00000358307.6|SNV-206561-A-C|2
IVVLAPPTTVKR
>FUSION-ENST00000513726.5:68386-ENST00000345167.10:20942|468
MVACTCNPSYSR
>ENST00000393974.7|MNV-4151-AAT-A|5
SRPQPAQSDYSQYFK
>FUSION-ENST00000513726.5:71173-ENST00000345167.10:20942|249
MRQSVVL
>FUSION-ENST00000513726.5:68386-ENST00000345167.10:20942|399
LVFVVER
>ENST00000463743.5|SNV-120804-C-A|3
YPGGDWKPAEDTYTDANGDKAASPR
>ENST00000254043.8|MNV-4151-AAT-A|INDEL-4156-G-GGG|3
QTPTSPER
>ENST00000643759.2|SNV-72420-G-T|5
DIKCVSEETLK
>ENST00000418259.5|SNV-18385-G-A|2
QHHVLMEIQLSKVSFQHK
>ENST00000636805.1|INDEL-100868-C-CA|5
TNGTLNSAQEDKKIESSCGR
>ENST00000299596.8|INDEL-28166-T-TT|5
VFFYWYFSR
>ENST00000254043.8|MNV-4151-AAT-A|2
QTPTSPERLQPILQDH
>FUSION-ENST00000440486.7:13642-ENST00000651472.1:26811|77
VLTVTSTDVK
>ENST00000415914.4|SNV-3844-C-A|5
RDSWVPSKYQFLCSDHFTPDSIDIR
>FUSION-ENST00000513726.5:68386-ENST00000345167.10:20942|80
PLHSSLDDRVRLCLK
>ENST00000225972.8|SNV-9425-C-G|4
VLQHMKAVQADEERER
>FUSION-ENST00000513726.5:68386-ENST00000345167.10:20942|137
AWPSVSFFHTEVLVFL
>FUSION-ENST00000513726.5:68386-ENST00000345167.10:20942|226
ICLGFASE
>ENST00000325888.12|SNV-15689-C-T|1
SLTATGGNHVMARVLNPSGAK
>FUSION-ENST00000513726.5:68386-ENST00000345167.10:20942|248
MSGICFR
>FUSION-ENST00000513726.5:68386-ENST00000345167.10:20942|201
MRRIWQK
>FUSION-ENST00000513726.5:68386-ENST00000345167.10:20942|368
MTLDTQNTKIHIKWLVMFY
>ENST00000255390.10|SNV-11566-A-C|2
LVGLTGPREEVDQVAR
>ENST00000313050.11|SNV-24278-G-C|1
GLLDAAHFCYLMAQAGFGVYTNK
>FUSION-ENST00000513726.5:68386-ENST00000345167.10:20942|305
MDDLCVEHISK
>ENST00000314994.5|SNV-975-T-A|5
KANTLDLK
>FUSION-ENST00000513726.5:68386-ENST00000345167.10:20942|437
VPMHVEDVSPFPSV
>ENST00000471770.5|SNV-493-C-A|3
PYRVGQTTGLVGLAVCNTTHERLR
>ENST00000312561.9|SNV-22929-C-T|1
QIAKIQSGPQITPVMPENAER
>ENST00000469712.1|MNV-191463-TTAAA-T|8
MQLKEKSALLQTK
>FUSION-ENST00000513726.5:68386-ENST00000345167.10:20942|41
CLFQSFIRFKNWIVFLLLR
>FUSION-ENST00000513726.5:68386-ENST00000345167.10:20942|492
MLCDSWCHCFPAWEHT
>ENST00000394835.7|SNV-150886-A-G|4
ALMQDAEAR
>FUSION-ENST00000513726.5:68386-ENST00000345167.10:20942|285
CGTHFQRK
>ENST00000263805.8|SNV-39240-C-T|3
QDEPSNSNQEINSDDRR
>FUSION-ENST00000513726.5:68386-ENST00000345167.10:20942|476
WCVALQENR
>ENST00000355749.7|SNV-493-C-A|3
TTGLVGLAVCNTTHER
>FUSION-ENST00000513726.5:71173-ENST00000345167.10:20942|292
KGHLQFQRR
>ENST00000005260.9|SNV-93266-A-C|1
QQVKTIFPHTAGSNK
>FUSION-ENST00000513726.5:68386-ENST00000345167.10:20942|453
NWHQSPLEICVTCQ
>ENST00000493995.6|SNV-37144-G-A|2
IGAQSHGDNSCGIEIVCKDIRNLR
>FUSION-ENST00000513726.5:68386-ENST00000345167.10:20942|233
KLSQKDK
>ENST00000243300.14|SNV-76051-T-A|4
GQNVLLTHNAEVKLVDIGVSAQVSR
>ENST00000627468.2|INDEL-36681-C-CA|3
LFYSAKK
>ENST00000503541.1|INDEL-1297-C-CT|4
MGTFFRFWMK
>FUSION-ENST00000481110.6:13642-ENST00000651472.1:26811|3
RKGDTGGEPGAEEQV
>ENST00000327475.11|SNV-183059-C-G|6
QFNEIIRGTSLDLVFFKDAMTDLIK
>FUSION-ENST00000513726.5:68386-ENST00000345167.10:20942|341
FNKTRIR
>FUSION-ENST00000513726.5:71173-ENST00000345167.10:20942|290
GHLQFQRR
>ENST00000259523.10|SNV-3073-C-T|1
SGLCSPSYVAVTPFSFR
>FUSION-ENST00000513726.5:68386-ENST00000345167.10:20942|456
QTKKPPNTITSL
>ENST00000299596.8|INDEL-28166-T-TT|3
VFFYWYFSRCRTSFFCSH
>ENST00000426895.9|SNV-27373-C-T|6
QVKYLGLDSIAVGGSRVDGAR
>FUSION-ENST00000513726.5:68386-ENST00000345167.10:20942|141
TFPFFFSMFPFSFLIHL
>ENST00000378024.9|SNV-30205-G-T|1
ADIYVSGPKVDVECPDVNIEGPEGK
>ENST00000451139.6|SNV-16489-C-T|5
KTILTGTAPGSVPHTQSAALLLFLR
>ENST00000323853.10|SNV-22328-G-T|2
CTLSANLVASGELISSKK
>ENST00000567189.5|MNV-15701-CATGGGTGTGCATGTGGGTGCAGCCCTGGG-C|6
RRGSPGSTVVLPHR
>ENST00000262844.10|SNV-241634-G-A|2
MTLSYAKYLAHR
>ENST00000560932.1|SNV-25756-G-A|1
QTSQGAILQALRTALKHR
>ENST00000618996.4|SNV-4096-A-G|1
VAAASHFRSTILHESKMLLK
>FUSION-ENST00000513726.5:68386-ENST00000345167.10:20942|358
MLGTVPSAFSCR
>FUSION-ENST00000513726.5:68386-ENST00000345167.10:20942|380
MGFHHVGQAGLK
>FUSION-ENST00000513726.5:68386-ENST00000345167.10:20942|369
TLDTQNTKIHIK
>ENST00000574684.1|SNV-12463-G-A|5
TEVVRHCPHHER
>ENST00000325680.12|SNV-36142-G-A|6
GDTWREKQDYVPDR
>FUSION-ENST00000513726.5:71173-ENST00000345167.10:20942|352
SIGAHCQCR
>FUSION-ENST00000513726.5:71173-ENST00000345167.10:20942|334
MITGGPFGTG
>FUSION-ENST00000513726.5:71173-ENST00000345167.10:20942|330
MTPVFWTCRVHDSK
>ENST00000531443.5|SNV-347142-T-C|1
SSGAPSESVQTVNQAEVESLTVK
>ENST00000514888.5|SNV-23751-A-T|3
ASILNTWFSLK
>ENST00000537309.1|SNV-35-G-T|2
MIEGGGQVSCIFAAPTRLCR
>ENST00000643759.2|SNV-72420-G-T|4
DIKCVSEETLKEFSTIYK
>ENST00000471770.5|SNV-493-C-A|1
VGQTTGLVGLAVCNTTHERLR
>ENST00000367498.8|SNV-11727-C-T|1
LLDGNLLDGQAEVFGSDDDHI
>FUSION-ENST00000513726.5:68386-ENST00000345167.10:20942|191
LPRLVLNS
>ENST00000483107.5|SNV-11964-G-A|6
SSKVVRTDVCVVGIDDADQCPR
>FUSION-ENST00000493253.5:636-ENST00000547613.1:2635|74
TAWPPTWTRCGFWSSRTSCWRPSGR
>FUSION-ENST00000513726.5:68386-ENST00000345167.10:20942|98
AGGSSEVRSLKPAWPT
>FUSION-ENST00000513726.5:68386-ENST00000345167.10:20942|24
QILFLTFTVSSENCK
>ENST00000466109.1|SNV-26272-G-A|1
GPQIPIAPAGTTPEQMPAQETGTLK
>FUSION-ENST00000513726.5:71173-ENST00000345167.10:20942|351
SIGAHCQCRCFR
>ENST00000486003.1|SNV-11964-G-A|1
TDVCVVGIGELVCGQAGTKQPSR
>FUSION-ENST00000311208.13:636-ENST00000547613.1:2635|1
GPQDPLT
>FUSION-ENST00000513726.5:71173-ENST00000345167.10:20942|350
SIGAHCQCRCFRASWLTQIHEMDK
>ENST00000497129.1|SNV-10844-T-A|2
PSRIIGCIQVLGR
>FUSION-ENST00000513726.5:71173-ENST00000345167.10:20942|314
DGVCLSCFHSLEECRPSSAGR
>FUSION-ENST00000513726.5:68386-ENST00000345167.10:20942|367
TLDTQNTKIHIKWLVMFY
>ENST00000319675.5|SNV-748-T-A|1
TPLLFNGCRSGEIFGIDLR
>FUSION-ENST00000513726.5:68386-ENST00000345167.10:20942|271
SNWTFER
>ENST00000503366.5|SNV-566894-G-A|1
EGNRCTWYKIPK
>ENST00000468832.5|SNV-167019-G-A|3
HTQQPLGNR
>ENST00000254043.8|MNV-4151-AAT-A|1
LQPILQDH
>ENST00000621425.1|SNV-51120-C-T|2
ERVTACTPSDGLGGGAAA
>FUSION-ENST00000513726.5:68386-ENST00000345167.10:20942|450
CYMSIKSQQFIK
>FUSION-ENST00000513726.5:68386-ENST00000345167.10:20942|17
MWWTVMILFVCFLSLCFTQK
>ENST00000560932.1|SNV-25756-G-A|6
MQTSQGAILQALR
>FUSION-ENST00000513726.5:71173-ENST00000345167.10:20942|342
MKWTNSALC
>FUSION-ENST00000513726.5:68386-ENST00000345167.10:20942|76
THAGNLSTLASQGR
>FUSION-ENST00000578649.1:1158-ENST00000430157.6:1619|24
TNFVLSDLAL
>ENST00000425518.5|SNV-75611-C-A|3
NQLMLER
>ENST00000225777.7|SNV-3182-G-A|1
AAITFSFFSIFSWSVLASLAYQRYK
>ENST00000357214.6|SNV-2184-G-C|3
AQLDDTPMR
>FUSION-ENST00000508803.6:63870-ENST00000345167.10:28644|112
KAEYEVADDEDRSDCGLSILDR
>ENST00000374280.4|SNV-13403-G-C|2
FYPYSTIRTDAILSLHAR
>ENST00000537040.6|SNV-62-C-T|1
AGSPSRVAGRR
>ENST00000375715.5|SNV-225147-C-G|5
LKEISLCAVR
>FUSION-ENST00000513726.5:71173-ENST00000345167.10:20942|259
SHSVHHVPYMK
>ENST00000372591.1|SNV-20826-T-A|3
LRAPRPVPRGPLSSHPDTR
>FUSION-ENST00000513726.5:71173-ENST00000345167.10:20942|331
TPVFWTCR
>FUSION-ENST00000513726.5:71173-ENST00000345167.10:20942|298
QILYKLFFLFPFFLVQVQVKILEN
>FUSION-ENST00000513726.5:63870-ENST00000345167.10:28644|3
QNMKLPMMRTEVIVDCQS
>ENST00000589168.1|SNV-3182-G-A|1
YLVIGDLLFSECAGLPGLPALQGWR
>ENST00000264951.8|SNV-115622-C-T|3
QIANEISVSSNR
>FUSION-ENST00000513726.5:68386-ENST00000345167.10:20942|169
MVYQCNR
>ENST00000477921.1|SNV-1649-G-C|7
VGTIRPVRCPSSSLHMSHR
>ENST00000472820.1|SNV-12716-C-T|4
RSSLLQEQSQCRCWK
>FUSION-ENST00000513726.5:68386-ENST00000345167.10:20942|260
GNYTSFYLLVIFLKYLFDPLLKK
>ENST00000355749.7|SNV-493-C-A|1
TTGLVGLAVCNTTHERLRILYTK
>ENST00000495736.1|SNV-131-A-T|5
FLNKKSPHGYFWCCAVLRPGPWCPR
>ENST00000262056.13|SNV-33132-C-T|4
VDGMNAPKGQTGNFSRGPGDGGNR
>FUSION-ENST00000513726.5:71173-ENST00000345167.10:20942|244
MLLQVAYHRTHSVTFLSQSFYGR
>FUSION-ENST00000513726.5:68386-ENST00000345167.10:20942|378
QPFAGNHTETGCFEIFV
>ENST00000571252.3|SNV-281-C-A|1
LLQICLLLGVLVEIRAEQILY
>ENST00000504666.5|SNV-165811-C-T|5
APLGMLLGLLMAACFTFCLSH
>ENST00000368802.8|SNV-108869-G-T|2
TSRSRAQIK
>ENST00000033079.7|SNV-97668-T-G|1
HHPLEEDCPPVLSHRSLDFGQSQR
>ENST00000262844.10|SNV-241634-G-A|1
YLAHRQHHHFQNGIGHPLPPYNHYS
>ENST00000266754.9|SNV-50756-C-T|1
TIATGLGTQSQPSDGAP
>ENST00000302475.8|SNV-386894-G-A|5
HIEQLTTASEHCDLAIKTVEEIK
>ENST00000300527.9|SNV-22419-G-C|4
GEKGDPGPQGPRGLAGEVGNK
>FUSION-ENST00000513726.5:68386-ENST00000345167.10:20942|491
LCDSWCHCFPAWEHT
>ENST00000470754.1|SNV-3917-A-C|2
EKQQQRK
>ENST00000478645.1|SNV-9474-C-T|4
WRHLMATFYLCKPNTS
>FUSION-ENST00000513726.5:68386-ENST00000345167.10:20942|472
LSLKITSLAGCGGLR
>ENST00000549592.1|SNV-33132-C-T|5
MNAPKGQTGNFSRGPGDGGNR
>ENST00000296786.8|SNV-6654-C-G|4
GKPAENDVKLGAVK
>ENST00000477921.1|SNV-1649-G-C|5
CPSSSLHMSHR
>FUSION-ENST00000513726.5:71173-ENST00000345167.10:20942|327
IKPFGAAACHHCNMTLR
>ENST00000295190.9|SNV-22743-G-A|1
TVSWLTMKVRK
>ENST00000301998.5|SNV-27157-A-G|3
LGLVPEKHEGFRTFDIEEK
>ENST00000378795.8|SNV-493-C-A|2
EQTTGLVGLAVCNTTHERLR
>ENST00000285071.9|SNV-17991-G-A|SNV-18003-T-A|4
LADLEEKSESR
>ENST00000371269.9|SNV-33065-G-A|3
ISLLKLTQGETLHK
>ENST00000280333.9|SNV-520540-G-T|1
VTEALRPFHESMEACFKQLKEK
>FUSION-ENST00000513726.5:68386-ENST00000345167.10:20942|35
YKISFYVLDIR
>ENST00000366574.7|SNV-548520-G-C|2
SQNSNTDIMFYR
>ENST00000393974.7|MNV-4151-AAT-A|8
MTGTRSRPQPAQSDYSQYFK
>FUSION-ENST00000513726.5:68386-ENST00000345167.10:20942|424
MPVISATRDEAGESLEPGR
>FUSION-ENST00000540235.5:636-ENST00000547613.1:2635|13
RSCGACR
>FUSION-ENST00000513726.5:68386-ENST00000345167.10:20942|167
VYQCNRILCNCK
>FUSION-ENST00000513726.5:68386-ENST00000345167.10:20942|488
VCCSARK
>FUSION-ENST00000513726.5:68386-ENST00000345167.10:20942|371
TLDTQNTK
>ENST00000618945.4|SNV-493-C-A|1
TTGLVGLAVCNTTHEEPDVKK
>FUSION-ENST00000513726.5:68386-ENST00000345167.10:20942|181
YCLVAFQTVFYAR
>ENST00000484732.1|MNV-210413-TC-T|6
KVQGAEHQVIRK
>ENST00000302432.3|SNV-103-G-T|6
EISQGVQLR
>FUSION-ENST00000513726.5:71173-ENST00000345167.10:20942|252
FVMFPMLNAC
>ENST00000506580.5|SNV-32196-G-C|1
YLTQWQK
>ENST00000560928.5|MNV-15701-CATGGGTGTGCATGTGGGTGCAGCCCTGGG-C|3
RRGSPGSTVVLPHS
>FUSION-ENST00000513726.5:68386-ENST00000345167.10:20942|304
DDLCVEHISK
>ENST00000561301.5|SNV-20152-A-G|2
MGSFCLIDLCM
>FUSION-ENST00000540235.5:636-ENST00000547613.1:2635|31
TSCWRPSGR
>ENST00000459970.1|INDEL-7671-A-AG|10
SVRNPCGSK
>FUSION-ENST00000513726.5:68386-ENST00000345167.10:20942|464
MVIPRLY
>ENST00000465082.5|SNV-15193-C-A|4
YQTKAVIIAMIITAVVSI
>ENST00000495736.1|SNV-131-A-T|3
KSPHGYFWCCAVLRPGPWCPRK
>ENST00000498708.1|SNV-72420-G-T|6
QHNLEQQIQAKDIKCVSEETLK
>ENST00000466962.1|SNV-10459-C-T|1
TSSCPLHWMPPCASGPL
>FUSION-ENST00000513726.5:68386-ENST00000345167.10:20942|95
YSEAELLAR
>FUSION-ENST00000513726.5:68386-ENST00000345167.10:20942|49
CLWVICKLLEKCLFQSFIR
>ENST00000280772.7|SNV-566894-G-A|1
EGEDAMTGDTDKYLGPQDLK
>ENST00000355703.3|INDEL-2731-G-GTGCGGCCCAAGGACTTGGCCC|3
DLALRPK
>FUSION-ENST00000540235.5:636-ENST00000547613.1:2635|34
CGFWSSR
>ENST00000524871.6|SNV-1053303-A-G|2
DQEVVIECKPQGSPKPTVSWKK
>ENST00000506736.1|SNV-4469-A-G|2
AAVDADDVR
>FUSION-ENST00000513726.5:68386-ENST00000345167.10:20942|14
WWTVMILFVCFLSLCFTQKR
>ENST00000263805.8|SNV-39240-C-T|4
EQSRQDEPSNSNQEINSDDRR
>FUSION-ENST00000513726.5:68386-ENST00000345167.10:20942|103
MPVISALWQAK
>ENST00000300527.9|SNV-22419-G-C|5
GEKGDPGPQGPR
>FUSION-ENST00000513726.5:68386-ENST00000345167.10:20942|430
GILNRLCR
>FUSION-ENST00000513726.5:68386-ENST00000345167.10:20942|151
PLLILVVVSIFNIC
>FUSION-ENST00000540235.5:636-ENST00000547613.1:2635|9
MWWRTSR
>FUSION-ENST00000540235.5:636-ENST00000547613.1:2635|8
MWWRTSRISTK
>FUSION-ENST00000513726.5:68386-ENST00000345167.10:20942|206
KKNPLDFLICSYK
>ENST00000327475.11|SNV-183059-C-G|3
DAMTDLIK
>FUSION-ENST00000578649.1:1158-ENST00000430157.6:1619|28
GFLFRESCGFGFVFSLPNTVLR
>FUSION-ENST00000493253.5:636-ENST00000547613.1:2635|75
TAWPPTWTRCGFWSSR
>FUSION-ENST00000513726.5:68386-ENST00000345167.10:20942|471
LSLKITSLAGCGGLRL
>FUSION-ENST00000513726.5:68386-ENST00000345167.10:20942|59
CSVASHLSQRF
>FUSION-ENST00000513726.5:68386-ENST00000345167.10:20942|253
SYLLQLLIKR
>ENST00000470004.1|MNV-4151-AAT-A|3
TIEELRDKVATGWNVL
>ENST00000618996.4|SNV-4096-A-G|4
RVAAASHFRSTILHESK
>FUSION-ENST00000513726.5:71173-ENST00000345167.10:20942|305
FGHTGEKAVR
>ENST00000408953.4|SNV-5159-G-C|1
QIVEEFLFCEPLQLSMK
>FUSION-ENST00000508803.6:63870-ENST00000345167.10:28644|111
AEYEVADDEDR
>ENST00000295190.9|SNV-22743-G-A|5
ILKTVSWLTMK
>ENST00000646748.1|SNV-975-T-A|2
IPLTSNWKCYDDLK
>ENST00000413465.6|SNV-12463-G-A|2
HCPHHER
>FUSION-ENST00000513726.5:68386-ENST00000345167.10:20942|75
MTHAGNLSTLASQGRWII
>ENST00000554453.5|SNV-7098-G-C|1
AQAGSGLSASSGISSWGPW
>ENST00000263967.4|SNV-86189-G-C|2
GWTTKMDWIFHTIK
>ENST00000557520.1|SNV-28094-C-T|1
WVDDGPGAMEWALRGR
>FUSION-ENST00000513726.5:68386-ENST00000345167.10:20942|245
SGICFRIIWQGDVEPGMDRATLAPG
>ENST00000413465.6|SNV-12463-G-A|3
QSQHMTEVVRHCPHHER
>FUSION-ENST00000513726.5:68386-ENST00000345167.10:20942|31
ISFYVLDIR
>ENST00000356175.7|SNV-232836-G-T|1
WELSQPDSIPQHTNIRPK
>FUSION-ENST00000513726.5:68386-ENST00000345167.10:20942|434
MKWCHSFQLSQMSG
>FUSION-ENST00000513726.5:68386-ENST00000345167.10:20942|452
MCYMSIK
>ENST00000468832.5|SNV-167019-G-A|2
MHTQQPLGNRVTFPENHPLTISPLK
>ENST00000280772.7|SNV-566894-G-A|4
KANAPEMLSDGEYISDVK
>ENST00000225972.8|SNV-9425-C-G|5
VLQHMKAVQADEER
>ENST00000567189.5|MNV-15701-CATGGGTGTGCATGTGGGTGCAGCCCTGGG-C|4
RGSPGSTVVLPHRSPGGPGP
>ENST00000477921.1|SNV-1649-G-C|8
GRVGTIRPVRCPSSSLHMSHR
>FUSION-ENST00000513726.5:68386-ENST00000345167.10:20942|375
IKRSNGVLSLQIWVL
>ENST00000285071.9|SNV-17991-G-A|SNV-18003-T-A|1
SESRDNSEAEEEEKAPVLPESTEGR
>ENST00000355749.7|SNV-493-C-A|2
TTGLVGLAVCNTTHERLR
>FUSION-ENST00000540235.5:636-ENST00000547613.1:2635|16
WMGAAWR
>ENST00000615513.4|INDEL-7671-A-AG|6
SEPAGDVRQEPMR
>ENST00000624458.1|SNV-555-G-T|3
LTPIVGK
>ENST00000567189.5|MNV-15701-CATGGGTGTGCATGTGGGTGCAGCCCTGGG-C|1
SPGGPGP
>ENST00000301998.5|SNV-27157-A-G|4
LGLVPEKHEGFR
>ENST00000310454.10|SNV-147560-G-A|1
LAILIKTAEENLDRR
>FUSION-ENST00000513726.5:68386-ENST00000345167.10:20942|355
LVHDPLDSTSPHPVSLALVPGRWVR
>ENST00000459970.1|INDEL-7671-A-AG|9
MSVRNPCGSKACR
>FUSION-ENST00000513726.5:68386-ENST00000345167.10:20942|127
SLPVPDISYKWES
>ENST00000461137.5|INDEL-74763-A-AA|13
NDAIKSELK
>ENST00000295190.9|SNV-22743-G-A|3
TVSWLTMK
>FUSION-ENST00000513726.5:71173-ENST00000345167.10:20942|224
CDNLFLLVLINTYNEENR
>ENST00000358307.6|SNV-206561-A-C|3
IVVLAPPTTVK
>ENST00000400004.6|SNV-3324-G-C|1
VINTKYKQHFPEILR
>ENST00000423180.2|SNV-10844-T-A|2
AFVPPDLKVLGEICLRG
>FUSION-ENST00000513726.5:68386-ENST00000345167.10:20942|108
SIMLSKYFILFCW
>FUSION-ENST00000513726.5:68386-ENST00000345167.10:20942|487
MVCCSARKQTSK
>ENST00000643759.2|SNV-72420-G-T|3
CVSEETLK
>FUSION-ENST00000513726.5:68386-ENST00000345167.10:20942|317
ISALEKSFMIPSPISCFSQL
>ENST00000291576.12|SNV-23250-C-G|1
LCSWNHYNMEYALAVSKQRGTK
>ENST00000459970.1|INDEL-7671-A-AG|12
LGMSVRNPCGSKACR
>ENST00000324093.8|SNV-33180-G-T|1
LSDVAHGVWIGVVACEPLPDR
>FUSION-ENST00000513726.5:68386-ENST00000345167.10:20942|43
CLFQSFIR
>ENST00000461137.5|INDEL-74763-A-AA|6
GNVCQKGKER
>FUSION-ENST00000513726.5:68386-ENST00000345167.10:20942|402
WTPYHLPYFFKLVFVVER
>ENST00000299575.5|SNV-5545-G-C|1
HLKTGPKFYCCPIEGCPR
>ENST00000503541.1|INDEL-1297-C-CT|7
CLFLCGSSSMGTFFR
>FUSION-ENST00000513726.5:71173-ENST00000345167.10:20942|310
MVGLGLLYSLIRVDN
>ENST00000467117.5|SNV-493-C-A|6
MAGVLKKTTGLVGLAVCNTTHEK
>ENST00000543111.5|SNV-33397-G-C|4
QRTNFLQK
>ENST00000290349.11|SNV-2712-A-G|1
IGVAVLSRIHARK
>ENST00000464378.1|SNV-2717-G-A|1
GFLNPIEVTSTTLFGSSPPVPDTSR
>FUSION-ENST00000540235.5:636-ENST00000547613.1:2635|21
LLAFGVSLR
>ENST00000262189.11|SNV-250437-G-A|1
TPYVQKARDNR
>ENST00000511908.5|SNV-6400-A-T|5
RKELILLLLPVMMDMSSSGK
>FUSION-ENST00000513726.5:68386-ENST00000345167.10:20942|234
FFHDRKLSQK
>FUSION-ENST00000513726.5:71173-ENST00000345167.10:20942|241
THSVTFLSQSFYGRCVIICFYWY
>FUSION-ENST00000513726.5:71173-ENST00000345167.10:20942|346
EEAKDFFVLMHFMALVL
>ENST00000495736.1|SNV-131-A-T|1
SPHGYFWCCAVLRPGPWCPRK
>FUSION-ENST00000513726.5:68386-ENST00000345167.10:20942|1
QTTTTTTR
>ENST00000566786.5|SNV-21838-C-T|1
AFYLDVIAEDLRR
>ENST00000300527.9|SNV-22419-G-C|1
GDPGPQGPRGLAGEVGNKGAK
>ENST00000405799.3|SNV-17448-G-T|1
GYVSNISNPANFHIQLADNESVIIR
>FUSION-ENST00000513726.5:71173-ENST00000345167.10:20942|329
TPVFWTCRVHDSK
>FUSION-ENST00000508803.6:63870-ENST00000345167.10:28644|114
HSLRKAEYEVADDEDR
>FUSION-ENST00000513726.5:68386-ENST00000345167.10:20942|23
QILFLTFTVSSENCKA
>ENST00000574684.1|SNV-12487-C-G|1
SAAEIAMVGSDCTTIHYNY
>FUSION-ENST00000513726.5:68386-ENST00000345167.10:20942|409
LRHCTPAWVTEGDSISKK
>ENST00000472820.1|SNV-12716-C-T|3
SSLLQEQSQCR
>FUSION-ENST00000513726.5:68386-ENST00000345167.10:20942|426
MPVISATR
>FUSION-ENST00000582161.5:3628-ENST00000479677.6:10490|6
VSPATREQR
>FUSION-ENST00000513726.5:68386-ENST00000345167.10:20942|159
SQIQKAGCGGSRP
>FUSION-ENST00000513726.5:68386-ENST00000345167.10:20942|500
QVSVHPAPSR
>ENST00000511249.5|SNV-23960-G-A|2
MDFQQGKNLR
>FUSION-ENST00000513726.5:68386-ENST00000345167.10:20942|155
MRVSYRS
>ENST00000472820.1|SNV-13648-C-T|3
RTTFLHIFK
>FUSION-ENST00000513726.5:71173-ENST00000345167.10:20942|308
MFGHTGEK
>FUSION-ENST00000540235.5:636-ENST00000547613.1:2635|15
WMGAAWRR
>ENST00000425518.5|SNV-75611-C-A|6
SQSEVQKEEIEKNQLMLER
>ENST00000484732.1|MNV-210413-TC-T|8
KVQGAEHQVIR
>FUSION-ENST00000578649.1:1158-ENST00000430157.6:1619|25
MTNFVLSDLAL
>ENST00000619186.4|SNV-12463-G-A|4
AIYKQSQHMTEVVRHCPHHER
>ENST00000566786.5|SNV-21838-C-T|5
KIKAFYLDVIAEDLR
>FUSION-ENST00000513726.5:68386-ENST00000345167.10:20942|404
WTPYHLPYFFK
>ENST00000302475.8|SNV-386894-G-A|3
TVEEIKGVLGRDLYPNLAEER
>ENST00000627468.2|INDEL-36681-C-CA|2
LFYSAKKYQR
>ENST00000574684.1|SNV-12463-G-A|1
HCPHHERCSDSDGWL
>FUSION-ENST00000513726.5:68386-ENST00000345167.10:20942|329
EYECRSGK
>ENST00000415914.4|SNV-3844-C-A|4
DSWVPSKYQFLCSDHFTPDSIDIR
>FUSION-ENST00000513726.5:71173-ENST00000345167.10:20942|246
MLLQVAYHR
>ENST00000616559.4|SNV-266962-C-T|1
TLVMLTQCFEKGWIR
>ENST00000358307.6|SNV-206561-A-C|6
RKIVVLAPPTTVK
>FUSION-ENST00000513726.5:68386-ENST00000345167.10:20942|198
EGDTDTASCQPVQ
>FUSION-ENST00000513726.5:71173-ENST00000345167.10:20942|225
MCDNLFLLVLINTYNEENR
>FUSION-ENST00000513726.5:68386-ENST00000345167.10:20942|90
MVKPVSTK
>ENST00000299575.5|SNV-5545-G-C|3
KHLKTGPK
>ENST00000512583.5|SNV-32196-G-C|1
WDQFYSEVLGRPTTLSDTMAK
>ENST00000281772.14|INDEL-17759-A-AA|1
ICIFCYRAVVSC
>FUSION-ENST00000508803.6:68386-ENST00000345167.10:20942|2
VVVVKNGR
>FUSION-ENST00000513726.5:68386-ENST00000345167.10:20942|315
TYVWNTFPK
>ENST00000262056.13|SNV-33132-C-T|2
GQTGNFSRGPGDGGNR
>ENST00000461137.5|INDEL-74763-A-AA|11
SELKGQR
>FUSION-ENST00000513726.5:68386-ENST00000345167.10:20942|465
VACTCNPSYSRG
>ENST00000333003.10|SNV-51234-G-C|4
TYPDDTYRLSTLLLRLPALR
>FUSION-ENST00000513726.5:71173-ENST00000345167.10:20942|289
GHLQFQRRILNIFHLS
>ENST00000572218.5|SNV-186195-C-T|2
LSHHQTWPDR
>FUSION-ENST00000513726.5:68386-ENST00000345167.10:20942|130
MSLPVPDISYK
>ENST00000372591.1|SNV-20826-T-A|2
APRPVPRGPLSSHPDTR
>ENST00000552861.5|SNV-51234-G-C|6
TPTGYPHYYSDCQL
>ENST00000356175.7|SNV-232836-G-T|2
TRWELSQPDSIPQHTNIRPK
>FUSION-ENST00000513726.5:68386-ENST00000345167.10:20942|283
CGTHFQRKK
>ENST00000497547.2|SNV-8566-G-C|2
GDALSQNR
>FUSION-ENST00000513726.5:68386-ENST00000345167.10:20942|372
MTLDTQNTK
>FUSION-ENST00000513726.5:71173-ENST00000345167.10:20942|267
HFIIIRLK
>FUSION-ENST00000578649.1:1158-ENST00000430157.6:1619|26
FEADWSSVGGV
>FUSION-ENST00000513726.5:71173-ENST00000345167.10:20942|256
MKTFKLLGLFH
>ENST00000389175.9|SNV-73147-G-C|3
YLQTKYAQANSELSANR
>ENST00000574684.1|SNV-12487-C-G|2
MSAAEIAMVGSDCTTIHYNY
>ENST00000560932.1|SNV-25756-G-A|4
MQTSQGAILQALRTALK
>ENST00000546954.2|SNV-103-G-T|5
FLKGYSSGDPCTDLFK
>ENST00000481212.5|SNV-72420-G-T|1
ENSCFFFFFQGHQMCE
>ENST00000624458.1|SNV-555-G-T|7
EDLHPADPHSGEGVPPNRKNTK
>ENST00000484732.1|MNV-210413-TC-T|11
MNTVQLYMKVQGAEHQVIRK
>ENST00000502798.7|SNV-202462-C-T|6
HDEAWMILKLIHDTNMRAWGQPEK
>ENST00000322764.10|SNV-8598-C-G|8
QYAPRCSVCSER
>FUSION-ENST00000513726.5:68386-ENST00000345167.10:20942|412
QENHLNLGGGGCSELR
>FUSION-ENST00000513726.5:63870-ENST00000345167.10:28644|5
TSTVFGRQNMKLPMMR
>FUSION-ENST00000513726.5:68386-ENST00000345167.10:20942|84
PLHSSLDDR
>ENST00000367007.5|SNV-450074-G-A|2
EEEEHMKR
>ENST00000537309.1|SNV-35-G-T|1
IEGGGQVSCIFAAPTRLCR
>ENST00000566786.5|SNV-21838-C-T|4
IKAFYLDVIAEDLR
>FUSION-ENST00000513726.5:68386-ENST00000345167.10:20942|104
MDISHFI
>FUSION-ENST00000540235.5:636-ENST00000547613.1:2635|32
CGFWSSRTSCWRPSGRCCR
>ENST00000506580.5|SNV-32196-G-C|4
LFLQMLFSPLEDPLRYLTQWQK
>ENST00000467117.5|SNV-493-C-A|1
TTGLVGLAVCNTTHEKFK
>ENST00000254043.8|INDEL-4156-G-GGG|MNV-4151-AAT-A|3
DYSQYFK
>ENST00000389175.9|SNV-73147-G-C|4
MNKYLQTKYAQANSELSANR
>FUSION-ENST00000513726.5:68386-ENST00000345167.10:20942|388
MENTSHILLRCKYVDTISFTLFL
>ENST00000478645.1|SNV-9474-C-T|6
APPNGHVLPVQAKYILK
>FUSION-ENST00000513726.5:68386-ENST00000345167.10:20942|336
FGFYKPEPNHI
>FUSION-ENST00000513726.5:68386-ENST00000345167.10:20942|92
MYSEAELLARRSGSR
>FUSION-ENST00000513726.5:68386-ENST00000345167.10:20942|73
VRLCLKK
>ENST00000415914.4|SNV-3844-C-A|1
YQFLCSDHFTPDSIDIRWGIRYLK
>ENST00000280772.7|SNV-566894-G-A|3
ANAPEMLSDGEYISDVK
>ENST00000358307.6|SNV-206561-A-C|1
IVVLAPPTTVKRK
>ENST00000560928.5|MNV-15701-CATGGGTGTGCATGTGGGTGCAGCCCTGGG-C|2
RGSPGSTVVLPHS
>ENST00000367007.5|SNV-450074-G-A|4
REEEEHMKR
>ENST00000378795.8|SNV-493-C-A|1
EQTTGLVGLAVCNTTHERLRILYTK
>FUSION-ENST00000513726.5:71173-ENST00000345167.10:20942|287
ILNIFHLS
>ENST00000285071.9|SNV-17991-G-A|3
LADLEEKSESWDNSEAEEEEK
>FUSION-ENST00000513726.5:68386-ENST00000345167.10:20942|21
QENRLNPGGRGCSER
>ENST00000493995.6|SNV-37144-G-A|4
VEKIGAQSHGDNSCGIEIVCKDIR
>ENST00000489044.1|SNV-67874-C-T|14
TSSTNRCSASMPGSGRCL
>ENST00000618996.4|SNV-4096-A-G|5
RVAAASHFR
>ENST00000621425.1|SNV-51120-C-T|3
EATARERVTACTPSDGLGGGAAA
>FUSION-ENST00000513726.5:71173-ENST00000345167.10:20942|279
EPAEIFSVIPDPK
>ENST00000262844.10|SNV-241634-G-A|3
MTLSYAK
>ENST00000314358.10|SNV-26957-G-C|1
IYQPEGEEAWLYGVVSHQDSITR
>FUSION-ENST00000513726.5:68386-ENST00000345167.10:20942|128
MSLPVPDISYKWES
>FUSION-ENST00000513726.5:71173-ENST00000345167.10:20942|325
MTLRLYYQT
>ENST00000262189.11|SNV-250437-G-A|5
KASSQERTPYVQK
>ENST00000344642.7|SNV-9186-G-T|1
VPSPVPSQTGSTDAHTSR
>FUSION-ENST00000513726.5:68386-ENST00000345167.10:20942|441
GNEPRFYLVY
>ENST00000393974.7|MNV-4151-AAT-A|INDEL-4156-G-GGG|1
SRPQPAQSGTTANTSRPLKSSGTR
>FUSION-ENST00000513726.5:68386-ENST00000345167.10:20942|313
TYVWNTFPKEEVSATK
>ENST00000478645.1|SNV-9474-C-T|5
SLALIRWRHLMATFYLCKPNTS
>ENST00000552861.5|SNV-51234-G-C|7
MTPTGYPHYYSDCQL
>ENST00000397622.7|SNV-22560-C-G|3
DEADLSCK
>ENST00000294353.7|SNV-44922-C-G|2
LSGLRALSITNVLFYNEDLAEVA
>FUSION-ENST00000513726.5:68386-ENST00000345167.10:20942|65
MVILCLTF
>ENST00000264951.8|SNV-115622-C-T|2
QIANEISVSSNRR
>ENST00000318217.10|INDEL-116572-T-TT|1
LFLLDRYSHQ
>FUSION-ENST00000513726.5:68386-ENST00000345167.10:20942|124
MNNAAMNIHVLGF
>ENST00000507766.1|SNV-139871-G-A|2
MNQDLPPLPNPGEDVDPSLNLR
>FUSION-ENST00000513726.5:71173-ENST00000345167.10:20942|313
DGVCLSCFHSLEECRPSSAGRSGT
>FUSION-ENST00000513726.5:68386-ENST00000345167.10:20942|415
RQENHLNLGGGGCSELR
>FUSION-ENST00000513726.5:68386-ENST00000345167.10:20942|489
MVCCSARK
>ENST00000543111.5|SNV-33397-G-C|5
KQRTNFLQK
>FUSION-ENST00000513726.5:68386-ENST00000345167.10:20942|318
GTGQFSATPFRISALEK
>ENST00000551118.6|SNV-39708-G-C|1
FMENTFVSKKLR
>ENST00000546954.2|SNV-103-G-T|1
GYSSGDPCTDLFKRYQQCVQK
>FUSION-ENST00000513726.5:68386-ENST00000345167.10:20942|339
MVSCLFRFGFYKPEPNHI
>ENST00000263805.8|SNV-39240-C-T|1
SQWRREDR
>ENST00000493220.5|SNV-132640-T-C|5
QNGNKQQSQSLTIQKPKWK
>ENST00000375715.5|SNV-225147-C-G|4
LKEISLCAVRFMEELGEDR
>FUSION-ENST00000513726.5:71173-ENST00000345167.10:20942|240
MVLHHPEEENK
>FUSION-ENST00000540235.5:636-ENST00000547613.1:2635|38
RPPCRTSMTAWPPTWTR
>FUSION-ENST00000540235.5:636-ENST00000547613.1:2635|17
HCRWMGAAWRR
>ENST00000618996.4|SNV-4096-A-G|7
FPILIRR
>ENST00000255390.10|SNV-11566-A-C|5
EFSPKLVGLTGPR
>ENST00000546954.2|SNV-103-G-T|2
GYSSGDPCTDLFKR
>ENST00000465082.5|SNV-15193-C-A|6
TGTISSMYQTKAVIIAMIITAVVSI
>ENST00000474523.5|SNV-16915-G-A|4
SWVPLLQMLDQSPRRVIR
>ENST00000360028.4|SNV-1375-G-A|2
QHQQNIRPLCSR
>ENST00000371694.7|SNV-13648-C-T|2
TTFLHIFK
>ENST00000263967.4|SNV-86189-G-C|5
QMNDAHHR
>ENST00000357214.6|SNV-2184-G-C|5
ALAEIAKAQLDDTPMR
>ENST00000254043.8|INDEL-4156-G-GGG|MNV-4151-AAT-A|2
DYSQYFKTIEELR
>ENST00000560932.1|SNV-25756-G-A|8
LSDYNMQTSQGAILQALRTALK
>ENST00000624458.1|SNV-555-G-T|2
LTPIVGKGSHLIGR
>FUSION-ENST00000513726.5:71173-ENST00000345167.10:20942|273
SQGSSVSLA
>ENST00000278550.12|SNV-782751-G-C|2
VLELARHRAVR
>FUSION-ENST00000513726.5:68386-ENST00000345167.10:20942|306
LFSNLCSFT
>FUSION-ENST00000513726.5:68386-ENST00000345167.10:20942|164
ILCNCKE
>ENST00000474031.5|INDEL-4156-G-GGG|9
MRDYSQYFK
>ENST00000281772.14|INDEL-17759-A-AA|8
LWDDAKKWLCTVYSCGNPK
>FUSION-ENST00000582161.5:3628-ENST00000479677.6:10490|3
EQRHGILPWQEELR
>ENST00000489044.1|SNV-67874-C-T|12
CSASMPGSGRCL
>ENST00000415914.4|SNV-3844-C-A|3
YQFLCSDHFTPDSIDIR
>ENST00000299596.8|INDEL-28166-T-TT|4
VFFYWYFSRCR
>FUSION-ENST00000440486.7:13642-ENST00000651472.1:26811|76
VLTVTSTDVKATQEENR
>FUSION-ENST00000513726.5:68386-ENST00000345167.10:20942|381
YVDTISFTLFL
>ENST00000280772.7|SNV-566894-G-A|2
EGEDAMTGDTDK
>FUSION-ENST00000513726.5:68386-ENST00000345167.10:20942|247
MSGICFRIIWQGDVEPGMDR
>ENST00000636805.1|INDEL-100868-C-CA|4
KIESSCGR
>FUSION-ENST00000513726.5:68386-ENST00000345167.10:20942|401
MWTPYHLPYFFKLVFVVERSR
>FUSION-ENST00000513726.5:68386-ENST00000345167.10:20942|68
EVESYGNSVFNFLRNAR
>FUSION-ENST00000513726.5:71173-ENST00000345167.10:20942|295
MKGHLQFQR
>FUSION-ENST00000513726.5:68386-ENST00000345167.10:20942|173
LLSQAGRSGSRL
>ENST00000316399.10|SNV-692975-G-C|5
AIQEARKMPEQIQR
>ENST00000302475.8|SNV-386894-G-A|1
GVLGRDLYPNLAEERSR
>FUSION-ENST00000513726.5:71173-ENST00000345167.10:20942|311
VGLGLLYSLIR
>ENST00000356577.10|SNV-6613-C-T|3
RQPEESESKMK
>FUSION-ENST00000513726.5:68386-ENST00000345167.10:20942|213
MINSPYIFMIPLR
>ENST00000408953.4|SNV-5159-G-C|3
YIKERQIVEEFLFCEPLQLSMK
>FUSION-ENST00000513726.5:68386-ENST00000345167.10:20942|501
MQVSVHPAPSR
>ENST00000481014.6|SNV-61579-A-G|1
TSVLFASVAESYCAVTAAPK
>FUSION-ENST00000513726.5:68386-ENST00000345167.10:20942|446
SIKSQQFIK
>ENST00000254043.8|MNV-4151-AAT-A|INDEL-4156-G-GGG|2
QTPTSPERDYSQYFK
>ENST00000502655.5|SNV-32196-G-C|3
KKWDQFYSEVLGRPTTLSDTMAK
>FUSION-ENST00000513726.5:68386-ENST00000345167.10:20942|379
GFHHVGQAGLK
>FUSION-ENST00000513726.5:71173-ENST00000345167.10:20942|317
VPRKDGVCLSCFHSLEECRPSSAGR
>ENST00000349139.6|SNV-21131-A-G|1
FFLSLCGHK
>FUSION-ENST00000513726.5:71173-ENST00000345167.10:20942|300
RQILYKLFFLFPFFLVQVQVK
>ENST00000461137.5|INDEL-74763-A-AA|19
NTRPLKNCGEASERQK
>FUSION-ENST00000513726.5:68386-ENST00000345167.10:20942|281
EAASSLK
>ENST00000399167.6|SNV-11964-G-A|3
SSKVVRTDVCVVGIGAVPATGFLR
>ENST00000493220.5|SNV-132640-T-C|2
QQSQSLTIQKPKWKMAR
>ENST00000393974.7|MNV-4151-AAT-A|INDEL-4156-G-GGG|2
SRPQPAQSGTTANTSRPLK
>ENST00000300527.9|SNV-22419-G-C|6
GSPGSDGPKGEKGDPGPQGPR
>FUSION-ENST00000513726.5:68386-ENST00000345167.10:20942|207
MIPLRKK
>ENST00000564113.6|SNV-39384-G-T|1
LLYVMHTVHQFYCPLPADLSEFK
>ENST00000479279.5|SNV-10459-C-T|3
MTSSCPLHWMPPCASGPLR
>ENST00000461137.5|INDEL-74763-A-AA|1
NWLQKKR
>FUSION-ENST00000513726.5:68386-ENST00000345167.10:20942|359
ILSHWLWFQAGG
>FUSION-ENST00000513726.5:71173-ENST00000345167.10:20942|262
HRSHSVHHVPYMK
>FUSION-ENST00000513726.5:68386-ENST00000345167.10:20942|299
SFCHETFQQPVFIHMR
>ENST00000461137.5|INDEL-74763-A-AA|3
MKNWLQKK
>FUSION-ENST00000513726.5:68386-ENST00000345167.10:20942|166
MVYQCNRILCNCKE
>ENST00000310454.10|SNV-147560-G-A|2
LAILIKTAEENLDR
>FUSION-ENST00000481110.6:13642-ENST00000651472.1:26811|2
KGDTGGEPGAEEQV
>ENST00000295190.9|SNV-22743-G-A|4
ILKTVSWLTMKVR
>FUSION-ENST00000508803.6:68386-ENST00000345167.10:20942|5
SSSPSASLTENEEDMAKK
>FUSION-ENST00000513726.5:68386-ENST00000345167.10:20942|377
MLYLKNT
>ENST00000456447.5|SNV-3917-A-C|5
VKVTAATK
>FUSION-ENST00000513726.5:68386-ENST00000345167.10:20942|177
KLLSQAGR
>ENST00000357214.6|SNV-2184-G-C|2
AQLDDTPMRGR
>ENST00000485422.4|SNV-55447-T-G|2
VFTCCFFIMFSPVATETDR
>FUSION-ENST00000513726.5:68386-ENST00000345167.10:20942|259
YLFDPLLK
>ENST00000434837.8|MNV-50192-TGTT-T|2
FKGQLLPPPPVPAAAEAPDHAELR
>ENST00000358901.11|SNV-9555-G-C|2
AIGVKPPTGILLYGPPGTGK
>FUSION-ENST00000540235.5:636-ENST00000547613.1:2635|30
TSCWRPSGRCCR
>ENST00000645190.1|SNV-25184-C-T|3
AFATGQFAVFYK
>ENST00000572218.5|SNV-186195-C-T|1
LSHHQTWPDRTHR
>ENST00000377503.6|SNV-91885-C-T|1
CSVPVPASLSMHMAIAAEPR
>ENST00000506580.5|SNV-32196-G-C|2
LFSPLEDPLRYLTQWQK
>ENST00000624458.1|SNV-555-G-T|10
TSVDASKEDLHPADPHSGEGVPPNR
>ENST00000463743.5|SNV-132519-A-G|1
TPNFPSSVLFVKVFLPK
>ENST00000413465.6|SNV-12463-G-A|4
AMAIYKQSQHMTEVVRHCPHHER
>FUSION-ENST00000513726.5:68386-ENST00000345167.10:20942|250
KTKPWGGEWQWLCFSCFA
>FUSION-ENST00000513726.5:68386-ENST00000345167.10:20942|230
GIQKIHL
>ENST00000481014.6|SNV-61579-A-G|2
RTSVLFASVAESYCAVTAAPK
>ENST00000285071.9|SNV-18003-T-A|1
DNSEAEEEEKAPVLPESTEGR
>ENST00000502798.7|SNV-202462-C-T|5
LIHDTNMRAWGQPEK
>ENST00000560928.5|MNV-15701-CATGGGTGTGCATGTGGGTGCAGCCCTGGG-C|1
GSPGSTVVLPHS
>FUSION-ENST00000513726.5:68386-ENST00000345167.10:20942|268
KNNCQKNK
>ENST00000404991.2|SNV-267-C-T|1
MPFPVTTQGPPQPALPPNR
>FUSION-ENST00000513726.5:68386-ENST00000345167.10:20942|385
ENTSHILLRCKYVDTISFTLFL
>ENST00000305513.12|SNV-30241-G-C|1
TQCPLGGLLLTLGVFCHIALR
>FUSION-ENST00000513726.5:71173-ENST00000345167.10:20942|307
FGHTGEK
>ENST00000255390.10|SNV-11566-A-C|1
LVGLTGPREEVDQVARAYR
>ENST00000484732.1|MNV-210413-TC-T|9
MKVQGAEHQVIR
>ENST00000540114.5|SNV-133199-C-T|4
WESLKDELAFLKEQLEEK
>ENST00000428655.5|INDEL-17759-A-AA|8
DDAKKWLCTVYSCGNPK
>ENST00000355703.3|INDEL-2731-G-GTGCGGCCCAAGGACTTGGCCC|1
DLALRPKDLALLRPSKR
>ENST00000215790.12|SNV-34268-C-T|2
LHGAKAILDAEPGPRPALQPSSSIR
>ENST00000453904.2|INDEL-17759-A-AA|7
MQKNGFAR
>ENST00000546954.2|SNV-103-G-T|6
WFAEKFLKGYSSGDPCTDLFK
>FUSION-ENST00000513726.5:68386-ENST00000345167.10:20942|54
MCLWVICK
>ENST00000486003.1|SNV-11964-G-A|3
VVRTDVCVVGIGELVCGQAGTK
>ENST00000505014.5|SNV-12487-C-G|1
SAAEIAMVWPLLSILSEWK
>ENST00000474871.5|SNV-36030-C-T|2
MDLPFYVDGLYS
>ENST00000463743.5|SNV-132519-A-G|5
NLKKTPNFPSSVLFVK
>ENST00000291576.12|SNV-23250-C-G|3
LCSWNHYNMEYALAVSK
>ENST00000503366.5|SNV-566894-G-A|5
KANAPEMLSDGEYISDVKEGNR
>FUSION-ENST00000540235.5:636-ENST00000547613.1:2635|36
TSMTAWPPTWTR
>ENST00000456447.5|SNV-3917-A-C|6
MVKVTAATK
>ENST00000474871.5|SNV-36030-C-T|1
DLPFYVDGLYS
>ENST00000264951.8|SNV-115622-C-T|5
NEIKQIANEISVSSNR
>ENST00000294353.7|SNV-44922-C-G|1
ALSITNVLFYNEDLAEVA
>FUSION-ENST00000311208.13:636-ENST00000547613.1:2635|10
TAAENEFVVLKKVSGK
>FUSION-ENST00000513726.5:68386-ENST00000345167.10:20942|37
NWIVFLLLRYK
>ENST00000327475.11|SNV-183059-C-G|2
DAMTDLIKISR
>FUSION-ENST00000578649.1:1158-ENST00000430157.6:1619|27
ESCGFGFVFSLPNTVLR
>FUSION-ENST00000513726.5:68386-ENST00000345167.10:20942|44
LSIFSCAYGSFVNF
>FUSION-ENST00000513726.5:68386-ENST00000345167.10:20942|348
MFILCFGFSGESRCMFNK
>FUSION-ENST00000513726.5:68386-ENST00000345167.10:20942|469
ITSLAGCGGLRL
>FUSION-ENST00000540235.5:636-ENST00000547613.1:2635|10
SCGACRMWWRTSR
>FUSION-ENST00000540235.5:636-ENST00000547613.1:2635|6
TSRISTKMK
>ENST00000225972.8|SNV-9425-C-G|3
AVQADEER
>ENST00000478645.1|SNV-9474-C-T|7
MAPPNGHVLPVQAKYILK
>FUSION-ENST00000513726.5:71173-ENST00000345167.10:20942|250
FPMLNAC
>FUSION-ENST00000513726.5:68386-ENST00000345167.10:20942|383
CKYVDTISFTLFL
>ENST00000543216.5|MNV-210413-TC-T|2
KITTSVQLT
>ENST00000627468.2|INDEL-36681-C-CA|1
KYQRTPV
>FUSION-ENST00000513726.5:68386-ENST00000345167.10:20942|214
HFMINSPYIFMIPLRKK
>ENST00000543111.5|SNV-33397-G-C|1
TNFLQKMATYAKTIEIR
>ENST00000304698.10|SNV-67574-A-C|4
AEDKSQLFNAQNSSYSPQKK
>ENST00000467117.5|SNV-493-C-A|3
KTTGLVGLAVCNTTHEKFK
>ENST00000322764.10|SNV-8598-C-G|4
CSVCSERIMPEPGRDETVR
>ENST00000425518.5|SNV-75611-C-A|2
NQLMLERGNIR
>ENST00000278550.12|SNV-782751-G-C|1
HRAVRQAWAR
>ENST00000472820.1|SNV-12716-C-T|1
SSLLQEQSQCRCWKPSPPAASLR
>FUSION-ENST00000513726.5:71173-ENST00000345167.10:20942|280
MEPAEIFSVIPDPK
>ENST00000461137.5|INDEL-74763-A-AA|18
NCGEASER
>ENST00000254043.8|INDEL-4156-G-GGG|16
QTPTSPECGTTANTSRPLK
>ENST00000246515.2|SNV-1173-C-G|1
SCCSSCVATDPDSIGAAHLIFCCFR
>FUSION-ENST00000513726.5:68386-ENST00000345167.10:20942|25
CLTDKQENRLNPGGR
>ENST00000467117.5|SNV-493-C-A|2
TTGLVGLAVCNTTHEK
>ENST00000545759.5|SNV-25666-C-T|1
GVPTTWTRTR
>ENST00000524871.6|SNV-1053303-A-G|1
DQEVVIECKPQGSPKPTVSWKKGDR
>FUSION-ENST00000513726.5:68386-ENST00000345167.10:20942|354
MEGSIFLMFILCFGFSGESR
>ENST00000254043.8|MNV-4151-AAT-A|INDEL-4156-G-GGG|4
IHDWYQKQTPTSPERDYSQYFK
>ENST00000375715.5|SNV-225147-C-G|2
EISLCAVRFMEELGEDR
>FUSION-ENST00000513726.5:68386-ENST00000345167.10:20942|204
KNPLDFLICSYKVGC
>FUSION-ENST00000513726.5:68386-ENST00000345167.10:20942|225
MAKKVVVVK
>FUSION-ENST00000513726.5:68386-ENST00000345167.10:20942|417
DEAGESLEPGRRR
>ENST00000304698.10|SNV-67574-A-C|5
AEDKSQLFNAQNSSYSPQK
>FUSION-ENST00000513726.5:68386-ENST00000345167.10:20942|64
VILCLTF
>FUSION-ENST00000513726.5:68386-ENST00000345167.10:20942|105
YFILFCW
>FUSION-ENST00000513726.5:68386-ENST00000345167.10:20942|47
LLEKCLFQSFIRFK
>ENST00000326291.11|MNV-191463-TTAAA-T|5
DVSNLKKSQLYYR
>ENST00000551118.6|SNV-39708-G-C|5
NCDIDTPLGNLSKFMENTFVSK
>FUSION-ENST00000513726.5:71173-ENST00000345167.10:20942|318
GPVFVMFMRR
>ENST00000615513.4|INDEL-7671-A-AG|4
QEPMRQQGLPPPLRPSGQRAAEPR
>ENST00000560932.1|SNV-25756-G-A|11
LLRLSDYNMQTSQGAILQALR
>ENST00000451139.6|SNV-16489-C-T|4
TILTGTAPGSVPHTQSAALLLFLR
>ENST00000564113.6|SNV-39384-G-T|2
MLLYVMHTVHQFYCPLPADLSEFK
>FUSION-ENST00000513726.5:71173-ENST00000345167.10:20942|255
KTFKLLGLFH
>ENST00000466962.1|SNV-10459-C-T|2
MTSSCPLHWMPPCASGPL
>FUSION-ENST00000513726.5:68386-ENST00000345167.10:20942|470
ITSLAGCGGLR
>FUSION-ENST00000513726.5:68386-ENST00000345167.10:20942|263
RGNYTSFYLLVIFLKYLFDPLLK
>FUSION-ENST00000513726.5:71173-ENST00000345167.10:20942|321
MGPVFVMFMR
>ENST00000477921.1|SNV-1649-G-C|1
SHRERTWPPPAMSPYWR
>FUSION-ENST00000513726.5:68386-ENST00000345167.10:20942|94
MYSEAELLARR
>ENST00000374280.4|SNV-13403-G-C|1
TDAILSLHAR
>FUSION-ENST00000513726.5:71173-ENST00000345167.10:20942|302
MKRQILYK
>ENST00000636805.1|INDEL-100868-C-CA|3
KIESSCGRTDNS
>FUSION-ENST00000513726.5:68386-ENST00000345167.10:20942|61
CSVASHLSQR
>FUSION-ENST00000513726.5:68386-ENST00000345167.10:20942|199
MEGDTDTASCQPVQ
>FUSION-ENST00000513726.5:68386-ENST00000345167.10:20942|74
THAGNLSTLASQGRWII
>ENST00000491630.1|SNV-47666-G-A|1
GKGQQHH
>FUSION-ENST00000513726.5:68386-ENST00000345167.10:20942|265
NKRGNYTSFYLLVIFLK
>FUSION-ENST00000513726.5:68386-ENST00000345167.10:20942|340
MVSCLFR
>ENST00000533854.6|SNV-50054-A-G|3
SPSDISSEASLRMNSNYPALLK
>ENST00000316399.10|SNV-692975-G-C|4
KMPEQIQR
>ENST00000310454.10|SNV-147560-G-A|3
VSGSRLAILIKTAEENLDR
>ENST00000393974.7|MNV-4151-AAT-A|1
TIEELRDKV
>ENST00000557520.1|SNV-28094-C-T|4
MWVDDGPGAMEWALR
>FUSION-ENST00000513726.5:68386-ENST00000345167.10:20942|331
MREREVR
>FUSION-ENST00000513726.5:68386-ENST00000345167.10:20942|143
MVSFLDYGWGR
>ENST00000377503.6|SNV-91885-C-T|3
LIPPHPVPTAAALGYVFRARPCIP
>ENST00000338432.11|SNV-143970-C-T|1
QPILIYILPYAELR
>FUSION-ENST00000513726.5:71173-ENST00000345167.10:20942|312
MVGLGLLYSLIR
>ENST00000561301.5|SNV-20152-A-G|1
GSFCLIDLCM
>FUSION-ENST00000513726.5:68386-ENST00000345167.10:20942|351
EGSIFLMFILCFGFSGESRCMFNK
>ENST00000483051.5|SNV-27373-C-T|2
GRGCVPQGPQQEPEAISSSSVQR
>ENST00000477921.1|SNV-1649-G-C|2
MSHRERTWPPPAMSPYWR
>FUSION-ENST00000513726.5:68386-ENST00000345167.10:20942|311
SFMIPSPISCFSQL
>FUSION-ENST00000513726.5:68386-ENST00000345167.10:20942|448
CYMSIKSQQFIKGNEPR
>ENST00000264951.8|SNV-115622-C-T|1
QIANEISVSSNRRDEYGLPSQPK
>FUSION-ENST00000513726.5:71173-ENST00000345167.10:20942|286
MYIEGFDLE
>ENST00000314994.5|SNV-975-T-A|3
ANTLDLK
>ENST00000646748.1|SNV-975-T-A|1
IPLTSNWKCYDDLKR
>ENST00000325680.12|SNV-36142-G-A|1
QDYVPDRMDWERER
>ENST00000254480.10|SNV-75611-C-A|5
DRKESANAR
>FUSION-ENST00000582161.5:3628-ENST00000479677.6:10490|7
MVSPATREQR
>ENST00000233242.5|SNV-33738-A-G|3
INFNEKLSQLQTYVIQFDQYIK
>FUSION-ENST00000513726.5:68386-ENST00000345167.10:20942|405
MWTPYHLPYFFK
>FUSION-ENST00000513726.5:68386-ENST00000345167.10:20942|172
MVAHTCR
>FUSION-ENST00000513726.5:71173-ENST00000345167.10:20942|324
TLRLYYQT
>FUSION-ENST00000579099.1:3628-ENST00000479677.6:10490|17
MKLIDYGLSGYQGTAAWDPTMAR
>ENST00000356577.10|SNV-6613-C-T|1
MKSHDDGNIDLESDSFLK
>FUSION-ENST00000513726.5:63870-ENST00000345167.10:28644|1
TEVIVDCQS
>FUSION-ENST00000513726.5:71173-ENST00000345167.10:20942|320
GPVFVMFMR
>ENST00000262844.10|SNV-241634-G-A|6
YRSEKMTLSYAK
>ENST00000489044.1|SNV-67874-C-T|15
TSSTNRCSASMPGSGR
>FUSION-ENST00000513726.5:68386-ENST00000345167.10:20942|48
LLEKCLFQSFIR
>FUSION-ENST00000508803.6:68386-ENST00000345167.10:20942|6
SSSPSASLTENEEDMAK
>FUSION-ENST00000513726.5:68386-ENST00000345167.10:20942|350
MFILCFGFSGESR
>FUSION-ENST00000513726.5:68386-ENST00000345167.10:20942|45
MLSIFSCAYGSFVNF
>FUSION-ENST00000513726.5:68386-ENST00000345167.10:20942|216
HFMINSPYIFMIPLR
>ENST00000484732.1|MNV-210413-TC-T|10
NTVQLYMKVQGAEHQVIRK
>ENST00000461137.5|INDEL-74763-A-AA|24
LNEELAAKKER
>FUSION-ENST00000513726.5:68386-ENST00000345167.10:20942|387
ENTSHILLR
>ENST00000624458.1|SNV-555-G-T|5
TCTRLTPIVGK
>ENST00000618945.4|SNV-493-C-A|4
KTTGLVGLAVCNTTHEEPDVK
>FUSION-ENST00000513726.5:68386-ENST00000345167.10:20942|86
ITKIGPGAMTHAGNLSTLASQGR
>FUSION-ENST00000513726.5:68386-ENST00000345167.10:20942|298
SFCHETFQQPVFIHMRR
>ENST00000413465.6|SNV-12487-C-G|1
CPHHERC
>FUSION-ENST00000513726.5:68386-ENST00000345167.10:20942|445
MSIKSQQFIKGNEPR
>ENST00000426895.9|SNV-27373-C-T|1
LCTPGSTARA
>ENST00000254043.8|MNV-4151-AAT-A|5
IHDWYQKQTPTSPER
>ENST00000493220.5|SNV-132640-T-C|7
QNGNKQQSQSLTIQKPK
>ENST00000493995.6|SNV-37144-G-A|1
DIRNLRLAYK
>FUSION-ENST00000513726.5:68386-ENST00000345167.10:20942|186
MTEPIIVCRRNTVK
>FUSION-ENST00000513726.5:68386-ENST00000345167.10:20942|433
KWCHSFQLSQMSG
>ENST00000302432.3|SNV-103-G-T|8
VRPVLQSLVRREISQGVQLR
>ENST00000296786.8|SNV-6654-C-G|1
LGAVKLKPNTKIMMMGTR
>FUSION-ENST00000513726.5:68386-ENST00000345167.10:20942|81
MPLHSSLDDRVRLCLK
>ENST00000301998.5|SNV-27157-A-G|1
HEGFRTFDIEEKNK
>FUSION-ENST00000513726.5:68386-ENST00000345167.10:20942|224
AKKVVVVK
>ENST00000005260.9|SNV-93266-A-C|3
SVSVATGLNMMKKQQVK
>FUSION-ENST00000311208.13:636-ENST00000547613.1:2635|6
DRLEEGCLKTWDK
>ENST00000521335.1|SNV-1888-G-A|2
DIQGAVDAAVPTNIIAAK
>FUSION-ENST00000513726.5:68386-ENST00000345167.10:20942|439
LLFTEWEY
>ENST00000325888.12|SNV-15689-C-T|SNV-14879-G-A|1
EVTTEFTVDARSLTATGGNHVMAR
>ENST00000374840.8|SNV-51244-C-T|1
DSKYWRDQAQETLK
>ENST00000326291.11|MNV-191463-TTAAA-T|8
IDSLTESIAQLEKDVSNLK
>ENST00000537309.1|SNV-35-G-T|4
MIEGGGQVSCIFAAPTR
>FUSION-ENST00000513726.5:71173-ENST00000345167.10:20942|242
THSVTFLSQSFYGR
>FUSION-ENST00000513726.5:68386-ENST00000345167.10:20942|261
GNYTSFYLLVIFLKYLFDPLLK
>ENST00000374840.8|SNV-51244-C-T|2
EKDSKYWR
>FUSION-ENST00000513726.5:68386-ENST00000345167.10:20942|258
YLFDPLLKK
>ENST00000378024.9|SNV-30205-G-T|2
ADIYVSGPK
>ENST00000272233.6|SNV-531-G-A|3
DEFPEVYVPTVFENYVADIK
>ENST00000545759.5|SNV-25666-C-T|3
RGVPTTWTRTR
>ENST00000646748.1|SNV-975-T-A|5
RIPLTSNWK
>ENST00000394835.7|SNV-150886-A-G|2
ALMQDAEARGNKK
>FUSION-ENST00000513726.5:68386-ENST00000345167.10:20942|442
SQQFIKGNEPRFYLVY
>ENST00000504643.5|SNV-23960-G-A|9
LAELFTSWIFNKGKT
>ENST00000299596.8|INDEL-28166-T-TT|2
CRTSFFCSH
>FUSION-ENST00000513726.5:71173-ENST00000345167.10:20942|235
VLHHPEEENKLKLHTCMTK
>ENST00000359530.7|SNV-1888-G-A|1
MDIQGAVDAAVPTNIIAAKAAEVR
>ENST00000280333.9|SNV-520540-G-T|5
IHGDKVTEALRPFHESMEACFK
>ENST00000033079.7|SNV-97668-T-G|3
MKHHPLEEDCPPVLSHR
>FUSION-ENST00000513726.5:68386-ENST00000345167.10:20942|246
SGICFRIIWQGDVEPGMDR
>FUSION-ENST00000513726.5:68386-ENST00000345167.10:20942|467
VACTCNPSYSR
>ENST00000511908.5|SNV-6400-A-T|2
ELILLLLPVMMDMSSSGK
>ENST00000263805.8|SNV-39240-C-T|2
QDEPSNSNQEINSDDRRSQWR
>ENST00000635739.1|SNV-106632-C-T|2
MWLPEGSS
>FUSION-ENST00000513726.5:68386-ENST00000345167.10:20942|30
ISFYVLDIRCLTDK
>ENST00000548387.1|SNV-198565-C-T|1
ICFQRIK
>FUSION-ENST00000513726.5:68386-ENST00000345167.10:20942|210
INSPYIFMIPLRK
>ENST00000484112.5|SNV-11446-G-A|1
TVASANTVPSAGTGTHGESSV
>FUSION-ENST00000513726.5:68386-ENST00000345167.10:20942|229
MDEMICLGFASE
>ENST00000471770.5|SNV-493-C-A|5
PYRVGQTTGLVGLAVCNTTHER
>ENST00000519588.1|SNV-1888-G-A|1
MDIQGAVDAAVPTNIIAAKRCFK
>ENST00000467112.5|SNV-8566-G-C|1
TGLRSRPQAPSAGLNLRLVR
>FUSION-ENST00000513726.5:71173-ENST00000345167.10:20942|234
CVIICFYWY
>ENST00000563542.5|SNV-219666-T-G|3
FRVQTLQDGRIGLLTTE
>ENST00000472820.1|SNV-13648-C-T|4
MRTTFLHIFK
>FUSION-ENST00000513726.5:68386-ENST00000345167.10:20942|15
MWWTVMILFVCFLSLCFTQKR
>ENST00000541017.5|SNV-433735-A-G|2
GFMETEAAAQESLGLGR
>FUSION-ENST00000513726.5:68386-ENST00000345167.10:20942|431
MGILNRLCR
>ENST00000453904.2|INDEL-17759-A-AA|3
QKNGFARCTAAEIQR
>FUSION-ENST00000513726.5:68386-ENST00000345167.10:20942|2
CPPAWATEEGDCLKQTTTTTTR
>ENST00000325888.12|SNV-14879-G-A|2
VSGPGVEPHSVLR
>ENST00000468421.1|SNV-3234-C-T|1
VPELPRQGKETTR
>FUSION-ENST00000311208.13:636-ENST00000547613.1:2635|5
LEEGCLK
>FUSION-ENST00000513726.5:68386-ENST00000345167.10:20942|333
MTAAGLGVAPPTSPS
>ENST00000540402.1|SNV-25666-C-T|1
GVPTTWTRTRSGSGSSACG
>ENST00000489978.5|INDEL-39366-A-AT|4
TCSTSNLSKETFYSCLECSNR
>FUSION-ENST00000513726.5:71173-ENST00000345167.10:20942|237
VLHHPEEENKLK
>ENST00000314994.5|SNV-975-T-A|1
ANTLDLKLEVLRR
>ENST00000413465.6|SNV-12463-G-A|SNV-12487-C-G|2
QSQHMTEVVRHCPHHERC
>FUSION-ENST00000513726.5:68386-ENST00000345167.10:20942|56
MNNDVEHIFMCLWVICKLLEK
>FUSION-ENST00000311208.13:636-ENST00000547613.1:2635|7
DRLEEGCLK
>ENST00000375820.10|SNV-143676-G-C|1
GEIGPAGPTGPR
>FUSION-ENST00000513726.5:68386-ENST00000345167.10:20942|3
CPPAWATEEGDCLK
>FUSION-ENST00000513726.5:68386-ENST00000345167.10:20942|457
KQTKKPPNTITSL
>ENST00000262056.13|SNV-33132-C-T|6
DENKVDGMNAPKGQTGNFSR
>FUSION-ENST00000513726.5:68386-ENST00000345167.10:20942|312
TYVWNTFPKEEVSATKLFSNLCSFT
>FUSION-ENST00000513726.5:68386-ENST00000345167.10:20942|50
MCLWVICKLLEKCLFQSFIR
>ENST00000262056.13|SNV-33132-C-T|3
GQTGNFSR
>ENST00000461137.5|INDEL-74763-A-AA|20
NTRPLKNCGEASER
>ENST00000507766.1|SNV-139871-G-A|1
NQDLPPLPNPGEDVDPSLNLR
>FUSION-ENST00000508803.6:68386-ENST00000345167.10:20942|3
KVVVVKNGR
>ENST00000341124.9|SNV-16915-G-A|1
LPSLYHVLGPTAADAGPESEKGDK
>ENST00000413465.6|SNV-12463-G-A|1
HCPHHERCSDSDGLAPPQHLIR
>ENST00000326291.11|MNV-191463-TTAAA-T|6
DVSNLKK
>ENST00000302475.8|SNV-386894-G-A|4
TVEEIKGVLGR
>FUSION-ENST00000513726.5:68386-ENST00000345167.10:20942|342
MFNKTRIR
>FUSION-ENST00000513726.5:68386-ENST00000345167.10:20942|291
QPPRSRAR
>FUSION-ENST00000513726.5:68386-ENST00000345167.10:20942|485
KQTSKCFE
>ENST00000371694.7|SNV-13648-C-T|3
AMRTTFLHIFK
>ENST00000489978.5|INDEL-39366-A-AT|2
ETFYSCLECSNRSVFDK
>ENST00000326291.11|MNV-191463-TTAAA-T|4
KSQLYYR
>ENST00000225972.8|SNV-9425-C-G|1
AVQADEERERQR
>FUSION-ENST00000540235.5:636-ENST00000547613.1:2635|19
LLAFGVSLRHCRWMGAAWR
>FUSION-ENST00000513726.5:68386-ENST00000345167.10:20942|335
IRCLNHMTAAGLGVAPPTSPS
>ENST00000574684.1|SNV-12463-G-A|3
TEVVRHCPHHERCSDSDGWL
>ENST00000465082.5|SNV-15193-C-A|5
MYQTKAVIIAMIITAVVSI
>ENST00000533854.6|SNV-50054-A-G|5
GRSPSDISSEASLRMNSNYPALLK
>ENST00000304698.10|SNV-67574-A-C|6
VALKAEDKSQLFNAQNSSYSPQK
>ENST00000325888.12|SNV-15689-C-T|2
SLTATGGNHVMAR
>FUSION-ENST00000513726.5:68386-ENST00000345167.10:20942|138
VSISCPCDPPTSASQSAGITDLSHR
>ENST00000465082.5|SNV-15193-C-A|2
MIITAVVSI
>ENST00000285071.9|SNV-17991-G-A|4
LADLEEK
>FUSION-ENST00000513726.5:68386-ENST00000345167.10:20942|7
RIIAVFVTSNR
>FUSION-ENST00000513726.5:68386-ENST00000345167.10:20942|287
CGTHFQR
>ENST00000531294.5|SNV-130125-C-T|2
VIKTNDASLNSTTLFDASQDK
>ENST00000308624.10|SNV-308586-T-C|1
TYHLCEVLFKAHK
>FUSION-ENST00000513726.5:68386-ENST00000345167.10:20942|154
MDGVEHFLFFFQCFLFLF
>FUSION-ENST00000513726.5:68386-ENST00000345167.10:20942|370
MTLDTQNTKIHIK
>ENST00000281772.14|INDEL-17759-A-AA|9
LWDDAKK
>FUSION-ENST00000513726.5:68386-ENST00000345167.10:20942|294
RPEQALTRPWR
>FUSION-ENST00000513726.5:68386-ENST00000345167.10:20942|122
MNIHVLGF
>ENST00000225972.8|SNV-9425-C-G|6
QCANKVLQHMKAVQADEER
>FUSION-ENST00000513726.5:68386-ENST00000345167.10:20942|33
MKIIRQILFLTFTVSSENCK
>ENST00000375715.5|SNV-225147-C-G|6
QAKLKEISLCAVR
>FUSION-ENST00000513726.5:68386-ENST00000345167.10:20942|252
SYLLQLLIKRK
>FUSION-ENST00000513726.5:71173-ENST00000345167.10:20942|277
EPAEIFSVIPDPKSCISK
>ENST00000397622.7|SNV-22560-C-G|5
SQAPCANKDEADLSCK
>FUSION-ENST00000513726.5:68386-ENST00000345167.10:20942|140
MFPFSFLIHL
>FUSION-ENST00000513726.5:68386-ENST00000345167.10:20942|273
MRCLTGF
>ENST00000506736.1|SNV-4469-A-G|3
KAAVDADDVRLAIQCR
>FUSION-ENST00000513726.5:68386-ENST00000345167.10:20942|197
MIPFIRCYSFLSSMFVSNIL
>ENST00000359530.7|SNV-1888-G-A|3
TKMDIQGAVDAAVPTNIIAAK
>ENST00000461137.5|INDEL-74763-A-AA|23
KERNTRPLK
>ENST00000506736.1|SNV-4469-A-G|1
AAVDADDVRLAIQCR
>ENST00000560932.1|SNV-25756-G-A|7
LSDYNMQTSQGAILQALRTALKHR
>FUSION-ENST00000513726.5:68386-ENST00000345167.10:20942|454
MNWHQSPLEICVTCQ
>ENST00000263967.4|SNV-86189-G-C|8
TLALDKTEQEALEYFMKQMNDAHHR
>FUSION-ENST00000513726.5:68386-ENST00000345167.10:20942|328
MEYECRSGKSFPGQR
>FUSION-ENST00000540235.5:636-ENST00000547613.1:2635|24
AAASQTSLRPR
>FUSION-ENST00000513726.5:68386-ENST00000345167.10:20942|321
MGTGQFSATPFR
>FUSION-ENST00000513726.5:71173-ENST00000345167.10:20942|349
CFRASWLTQIHEMDK
>FUSION-ENST00000513726.5:68386-ENST00000345167.10:20942|427
LCRKSAA
>FUSION-ENST00000579099.1:3628-ENST00000479677.6:10490|12
LIDYGLSGYQGTAAWDPTMARR
>FUSION-ENST00000513726.5:68386-ENST00000345167.10:20942|493
LAFLTEPH
>FUSION-ENST00000513726.5:68386-ENST00000345167.10:20942|319
MGTGQFSATPFRISALEK
>FUSION-ENST00000513726.5:68386-ENST00000345167.10:20942|160
SLRSQIQKAGCGGSRP
>ENST00000478800.1|INDEL-7671-A-AG|9
QAPCQNRLGMSVRNPCGSK
>ENST00000479279.5|SNV-10459-C-T|1
TSSCPLHWMPPCASGPLRMVAASER
>ENST00000355749.7|SNV-493-C-A|6
AGVLKKTTGLVGLAVCNTTHER
>FUSION-ENST00000513726.5:68386-ENST00000345167.10:20942|114
MGIINYVVFCDRLFLR
>ENST00000533854.6|SNV-50054-A-G|6
GRSPSDISSEASLR
>ENST00000489044.1|SNV-67874-C-T|13
CSASMPGSGR
>ENST00000033079.7|SNV-97668-T-G|4
SWQEDSESGEAQLSPQAGRMK
>FUSION-ENST00000513726.5:68386-ENST00000345167.10:20942|444
SIKSQQFIKGNEPR
>ENST00000456447.5|SNV-3917-A-C|9
ATPLDNCLRPFPDPMVKVTAATK
>ENST00000624458.1|SNV-555-G-T|9
EDLHPADPHSGEGVPPNR
>ENST00000319217.11|SNV-93278-C-T|1
EDSFLYPPHSCEEVGLADKPLFR
>ENST00000456447.5|SNV-3917-A-C|2
VTAATKK
>FUSION-ENST00000513726.5:71173-ENST00000345167.10:20942|355
LHKRSIGAHCQCR
>FUSION-ENST00000513726.5:68386-ENST00000345167.10:20942|308
EEVSATK
>ENST00000557520.1|SNV-28094-C-T|6
MNSCLMGDVG
>ENST00000361339.9|SNV-86059-G-T|3
FYQSAGR
>ENST00000574684.1|SNV-12463-G-A|SNV-12487-C-G|2
TEVVRHCPHHERC
>FUSION-ENST00000513726.5:68386-ENST00000345167.10:20942|72
KKEVESYGNSVFNFLR
>FUSION-ENST00000513726.5:71173-ENST00000345167.10:20942|288
RILNIFHLS
>ENST00000225972.8|SNV-9425-C-G|2
AVQADEERER
>ENST00000461137.5|INDEL-74763-A-AA|7
GNVCQKGK
>ENST00000394817.7|SNV-165811-C-T|1
MAPLGMLLGLLMAACFTFCLSH
>ENST00000356175.7|SNV-132640-T-C|1
WEQATKPILNYPKAK
>ENST00000474031.5|INDEL-4156-G-GGG|8
RDYSQYFK
>FUSION-ENST00000582161.5:3628-ENST00000479677.6:10490|5
MVSPATREQRHGILPWQEELR
>FUSION-ENST00000508803.6:63870-ENST00000345167.10:28644|110
AEYEVADDEDRSDCGLSILDR
>ENST00000468832.5|SNV-167019-G-A|1
HTQQPLGNRVTFPENHPLTISPLK
>ENST00000415914.4|SNV-3844-C-A|2
YQFLCSDHFTPDSIDIRWGIR
>ENST00000418259.5|SNV-18385-G-A|3
TQGGSGRQHHVLMEIQLSKVSFQHK
>ENST00000472820.1|SNV-12659-C-T|4
HRCPLSPWCTLPSPPSTTPR
>FUSION-ENST00000513726.5:68386-ENST00000345167.10:20942|440
MLLFTEWEY
>FUSION-ENST00000513726.5:68386-ENST00000345167.10:20942|147
MISAHCKLRLPDSSDSLPQPPK
>FUSION-ENST00000513726.5:71173-ENST00000345167.10:20942|266
HFIIIRLKF
>FUSION-ENST00000513726.5:68386-ENST00000345167.10:20942|495
LVFSRRLAFLTEPH
>ENST00000503541.1|INDEL-1297-C-CT|6
CLFLCGSSSMGTFFRFWMK
>FUSION-ENST00000513726.5:71173-ENST00000345167.10:20942|340
WTNSALC
>FUSION-ENST00000513726.5:71173-ENST00000345167.10:20942|281
SFSVIIILVRLFT
>ENST00000552943.5|SNV-7116-C-T|3
ATWASWTRCPGCTTCWLVPTPPR
>ENST00000504666.5|SNV-165811-C-T|4
MLLGLLMAACFTFCLSH
>ENST00000314994.5|SNV-975-T-A|4
KANTLDLKLEVLR
>ENST00000574684.1|SNV-12463-G-A|6
MTEVVRHCPHHER
>ENST00000451139.6|SNV-16489-C-T|3
GVCRTHKVRPCYCS
>ENST00000615513.4|INDEL-7671-A-AG|2
QQGLPPPLRPSGQRAAEPR
>ENST00000474523.5|SNV-16915-G-A|1
VIRKSVSQLCPLLRPHPPLSSK
>ENST00000476083.1|SNV-28800-G-T|1
VVESNFPNQEYTLGSEFQFYLHKI
>ENST00000425518.5|SNV-75611-C-A|4
EEIEKNQLMLERGNIR
>ENST00000304698.10|SNV-67574-A-C|1
SQLFNAQNSSYSPQKKEPSK
>FUSION-ENST00000513726.5:68386-ENST00000345167.10:20942|343
CMFNKTRIR
>ENST00000489044.1|SNV-67874-C-T|1
LSEHARERK
>FUSION-ENST00000578649.1:1158-ENST00000430157.6:1619|31
GEVKVEASWGWVGR
>ENST00000471770.5|SNV-493-C-A|6
MPYRVGQTTGLVGLAVCNTTHER
>FUSION-ENST00000540235.5:636-ENST00000547613.1:2635|25
SRPRAAASQTSLRPRLLAFGVSLR
>ENST00000486003.1|SNV-11964-G-A|4
SSKVVRTDVCVVGIGELVCGQAGTK
>FUSION-ENST00000513726.5:68386-ENST00000345167.10:20942|71
KEVESYGNSVFNFLR
>ENST00000503836.5|SNV-32196-G-C|1
FFALLHVSSTNGLGRPTTLSDTMAK
>ENST00000272233.6|SNV-531-G-A|2
DEFPEVYVPTVFENYVADIKVDGK
>FUSION-ENST00000513726.5:71173-ENST00000345167.10:20942|283
SFSVIIILVR
>FUSION-ENST00000513726.5:68386-ENST00000345167.10:20942|459
MPLHSSLGDTARFCLKK
>FUSION-ENST00000513726.5:68386-ENST00000345167.10:20942|146
ISAHCKLRLPDSSDSLPQPPK
>FUSION-ENST00000513726.5:71173-ENST00000345167.10:20942|293
MKGHLQFQRR
>ENST00000033079.7|SNV-97668-T-G|2
HHPLEEDCPPVLSHR
>ENST00000624458.1|SNV-555-G-T|1
LTPIVGKGSHLIGRTPR
>FUSION-ENST00000513726.5:68386-ENST00000345167.10:20942|123
NNAAMNIHVLGF
>FUSION-ENST00000493253.5:636-ENST00000547613.1:2635|76
MTAWPPTWTRCGFWSSR
>FUSION-ENST00000513726.5:68386-ENST00000345167.10:20942|373
SNGVLSLQIWVL
>FUSION-ENST00000513726.5:68386-ENST00000345167.10:20942|423
PVISATRDEAGESLEPGR
>ENST00000471770.5|SNV-493-C-A|2
VGQTTGLVGLAVCNTTHER
>FUSION-ENST00000513726.5:68386-ENST00000345167.10:20942|117
DIGLFQVFGCVNSVAGNIGVQIPV
>ENST00000333003.10|SNV-51234-G-C|5
TYPDDTYRLSTLLLR
>FUSION-ENST00000513726.5:68386-ENST00000345167.10:20942|20
LNPGGRGCSER
>ENST00000504666.5|SNV-165811-C-T|3
LLGLLMAACFTFCLSH
>ENST00000624458.1|SNV-555-G-T|8
EDLHPADPHSGEGVPPNRK
>ENST00000463743.5|SNV-132519-A-G|4
KTPNFPSSVLFVK
>FUSION-ENST00000579099.1:3628-ENST00000479677.6:10490|15
MKLIDYGLSGYQGTAAWDPTMARR
>ENST00000557520.1|SNV-28094-C-T|3
WVDDGPGAMEWALR
>ENST00000269385.9|INDEL-7034-T-TT|1
ESNTDQGFF
>ENST00000540114.5|SNV-133199-C-T|6
MEQKWESLKDELAFLK
>FUSION-ENST00000513726.5:71173-ENST00000345167.10:20942|335
EVSLRWF
>FUSION-ENST00000513726.5:68386-ENST00000345167.10:20942|12
ILFVCFLSLCFTQK
>FUSION-ENST00000513726.5:68386-ENST00000345167.10:20942|63
MKYLTVF
>ENST00000296786.8|SNV-6654-C-G|2
LGAVKLKPNTK
>ENST00000314358.10|SNV-26957-G-C|2
VKIYQPEGEEAWLYGVVSHQDSITR
>ENST00000404991.2|SNV-267-C-T|2
MMPFPVTTQGPPQPALPPNR
>ENST00000281772.14|INDEL-17759-A-AA|4
WLCTVYSCGNPKICIFCYR
>ENST00000489044.1|SNV-67874-C-T|5
MLSEHAR
>FUSION-ENST00000513726.5:68386-ENST00000345167.10:20942|392
LFLFQRMENTSHILLRCK
>ENST00000472820.1|SNV-12716-C-T|5
RSSLLQEQSQCR
>ENST00000371269.9|SNV-33065-G-A|1
LTQGETLHKLYEQHHVVQDMLVPMK
>FUSION-ENST00000513726.5:71173-ENST00000345167.10:20942|254
TFKLLGLFH
>FUSION-ENST00000513726.5:68386-ENST00000345167.10:20942|40
FKNWIVFLLLR
>ENST00000519588.1|SNV-1888-G-A|4
TKMDIQGAVDAAVPTNIIAAKR
>FUSION-ENST00000513726.5:68386-ENST00000345167.10:20942|251
RKTKPWGGEWQWLCFSCFA
>ENST00000618996.4|SNV-4096-A-G|3
VAAASHFR
>ENST00000299575.5|SNV-5545-G-C|2
HLKTGPK
>FUSION-ENST00000513726.5:68386-ENST00000345167.10:20942|300
GRSFCHETFQQPVFIHMRR
>FUSION-ENST00000513726.5:71173-ENST00000345167.10:20942|341
KWTNSALC
>ENST00000505014.5|SNV-12487-C-G|2
MSAAEIAMVWPLLSILSEWK
>FUSION-ENST00000513726.5:71173-ENST00000345167.10:20942|332
MTPVFWTCR
>ENST00000483107.5|SNV-11964-G-A|2
TDVCVVGIDDADQCPRR
>ENST00000357214.6|SNV-2184-G-C|1
AQLDDTPMRGRQLR
>FUSION-ENST00000513726.5:68386-ENST00000345167.10:20942|394
LFLFQRMENTSHILLR
>ENST00000484112.5|SNV-11446-G-A|2
MTVASANTVPSAGTGTHGESSV
>ENST00000461137.5|INDEL-74763-A-AA|2
KNWLQKK
>FUSION-ENST00000513726.5:68386-ENST00000345167.10:20942|69
EVESYGNSVFNFLR
>ENST00000254043.8|MNV-4151-AAT-A|INDEL-4156-G-GGG|1
QTPTSPERDYSQYFKTIEELR
>ENST00000533854.6|SNV-50054-A-G|1
MNSNYPALLKCPDYDQMSSSPC
>ENST00000533854.6|SNV-50054-A-G|4
SPSDISSEASLR
>ENST00000262056.13|SNV-33132-C-T|5
VDGMNAPKGQTGNFSR
>FUSION-ENST00000513726.5:68386-ENST00000345167.10:20942|325
SGKSFPGQRCSSAMGTGQFSATPFR
>ENST00000551118.6|SNV-39708-G-C|3
FMENTFVSK
>ENST00000468916.1|SNV-16915-G-A|1
VIRKSVSQLCPL
>FUSION-ENST00000513726.5:68386-ENST00000345167.10:20942|232
LSQKDKGIQK
>ENST00000478645.1|SNV-9474-C-T|3
HLMATFYLCKPNTS
>ENST00000545381.5|SNV-133199-C-T|3
DELAFLK
>FUSION-ENST00000513726.5:68386-ENST00000345167.10:20942|498
QVSVHPAPSRLVFSR
>FUSION-ENST00000513726.5:68386-ENST00000345167.10:20942|208
INSPYIFMIPLRKK
>ENST00000502798.7|SNV-202462-C-T|1
AWGQPEKVFTVNKIK
>FUSION-ENST00000513726.5:68386-ENST00000345167.10:20942|182
NTVKYCLVAFQTVFYARFK
>FUSION-ENST00000513726.5:68386-ENST00000345167.10:20942|396
MLFLFQR
>ENST00000278550.12|SNV-782751-G-C|3
VLELARHR
>ENST00000325680.12|SNV-36142-G-A|3
QDYVPDR
>FUSION-ENST00000513726.5:68386-ENST00000345167.10:20942|314
MTYVWNTFPKEEVSATK
>FUSION-ENST00000513726.5:71173-ENST00000345167.10:20942|343
HFMALVL
>ENST00000504643.5|SNV-23960-G-A|14
KAEWKLAELFTSWIFNK
>FUSION-ENST00000513726.5:68386-ENST00000345167.10:20942|218
MLFFLEFHVCFK
>ENST00000459970.1|INDEL-7671-A-AG|11
MSVRNPCGSK
>ENST00000561301.5|SNV-20152-A-G|3
QFLCSMGSFCLIDLCM
>FUSION-ENST00000513726.5:68386-ENST00000345167.10:20942|364
LARLVSNS
>FUSION-ENST00000513726.5:68386-ENST00000345167.10:20942|185
TEPIIVCRRNTVK
>FUSION-ENST00000540235.5:636-ENST00000547613.1:2635|4
MKLTTAQLLR
>FUSION-ENST00000513726.5:68386-ENST00000345167.10:20942|32
KIIRQILFLTFTVSSENCK
>ENST00000280333.9|SNV-520540-G-T|4
IHGDKVTEALRPFHESMEACFKQLK
>ENST00000453904.2|INDEL-17759-A-AA|8
MMQKNGFAR
>ENST00000461137.5|INDEL-74763-A-AA|4
ERCFALK
>FUSION-ENST00000513726.5:68386-ENST00000345167.10:20942|330
MEYECRSGK
>ENST00000503366.5|SNV-566894-G-A|3
ANAPEMLSDGEYISDVKEGNR
>ENST00000266754.9|SNV-50756-C-T|3
MTKTSSKTIATGLGTQSQPSDGAP
>ENST00000456447.5|SNV-3917-A-C|10
MATPLDNCLRPFPDPMVKVTAATK
>ENST00000509990.5|SNV-43882-G-A|2
VVHIMDFQQGK
>ENST00000459970.1|INDEL-7671-A-AG|8
SVRNPCGSKACR
>ENST00000456447.5|SNV-3917-A-C|7
ATPLDNCLRPFPDPMVKVTAATKK
>ENST00000356056.10|SNV-219666-T-G|1
GYGSLEIQGSDPSGWEDWSFDNRIK
>FUSION-ENST00000513726.5:68386-ENST00000345167.10:20942|395
MLFLFQRMENTSHILLR
>ENST00000400004.6|SNV-3324-G-C|4
EAMLKVINTK
>FUSION-ENST00000513726.5:68386-ENST00000345167.10:20942|109
LFLRSIMLSKYFILFCW
>FUSION-ENST00000582161.5:3628-ENST00000479677.6:10490|2
HGILPWQEELR
>FUSION-ENST00000513726.5:68386-ENST00000345167.10:20942|349
FILCFGFSGESR
>ENST00000393974.7|INDEL-4156-G-GGG|2
TGTRSRPQPAQNAGLQPILQDH
>ENST00000545381.5|SNV-133199-C-T|1
DELAFLKEQLEEKESEVK
>FUSION-ENST00000513726.5:68386-ENST00000345167.10:20942|407
HCTPAWVTEGDSISKK
>ENST00000484732.1|MNV-210413-TC-T|7
MKVQGAEHQVIRK
>ENST00000648712.1|SNV-33065-G-A|4
VPPKISLLKLTQGETLHK
>ENST00000322764.10|SNV-8598-C-G|5
CSVCSERIMPEPGR
>ENST00000255390.10|SNV-11566-A-C|4
EFSPKLVGLTGPREEVDQVAR
>FUSION-ENST00000513726.5:68386-ENST00000345167.10:20942|57
NNDVEHIFMCLWVICK
>FUSION-ENST00000513726.5:68386-ENST00000345167.10:20942|419
DEAGESLEPGR
>FUSION-ENST00000513726.5:68386-ENST00000345167.10:20942|170
VAHTCRCTYLGG
>FUSION-ENST00000513726.5:68386-ENST00000345167.10:20942|165
VYQCNRILCNCKE
>FUSION-ENST00000513726.5:68386-ENST00000345167.10:20942|264
RGNYTSFYLLVIFLK
>ENST00000521335.1|SNV-1888-G-A|1
DIQGAVDAAVPTNIIAAKAAEVR
>ENST00000511249.5|SNV-23960-G-A|3
MDFQQGK
>ENST00000296786.8|SNV-6654-C-G|3
GKPAENDVKLGAVKLKPNTK
>FUSION-ENST00000513726.5:68386-ENST00000345167.10:20942|171
MVAHTCRCTYLGG
>FUSION-ENST00000513726.5:71173-ENST00000345167.10:20942|333
ITGGPFGTG
>ENST00000481212.5|SNV-72420-G-T|3
MFFFFLSGTSNV
>ENST00000540114.5|SNV-133199-C-T|5
WESLKDELAFLK
>FUSION-ENST00000513726.5:68386-ENST00000345167.10:20942|227
MICLGFASE
>ENST00000377503.6|SNV-91885-C-T|4
LIPPHPVPTAAALGYVFR
>ENST00000624458.1|SNV-555-G-T|6
KTCTRLTPIVGK
>ENST00000296786.8|SNV-6654-C-G|5
VKGKPAENDVKLGAVK
>FUSION-ENST00000513726.5:71173-ENST00000345167.10:20942|275
EPAEIFSVIPDPKSCISKALI
>FUSION-ENST00000513726.5:68386-ENST00000345167.10:20942|322
CSSAMGTGQFSATPFRISALEK
>FUSION-ENST00000513726.5:68386-ENST00000345167.10:20942|243
IIWQGDVEPGMDRATLAPG
>FUSION-ENST00000513726.5:68386-ENST00000345167.10:20942|101
MPVISALWQAKAGGSSEVR
>ENST00000413465.6|SNV-12487-C-G|2
RCPHHERC
>FUSION-ENST00000513726.5:68386-ENST00000345167.10:20942|482
GAHMRCR
>ENST00000393974.7|MNV-4151-AAT-A|6
TGTRSRPQPAQSDYSQYFKTIEELR
>ENST00000349139.6|SNV-21131-A-G|2
IFYVDTLKFFLSLCGHK
>FUSION-ENST00000513726.5:68386-ENST00000345167.10:20942|132
KYYIYKN
>ENST00000397622.7|SNV-22560-C-G|2
DEADLSCKQAAEEVWAR
>ENST00000397622.7|SNV-22560-C-G|6
FQYQLACRSQAPCANKDEADLSCK
>ENST00000310454.10|SNV-147560-G-A|5
GRVSGSRLAILIK
>ENST00000322764.10|SNV-8598-C-G|2
IMPEPGRDETVR
>ENST00000552632.5|SNV-149935-T-C|1
DTQRRHNEFR
>ENST00000461137.5|INDEL-74763-A-AA|12
NDAIKSELKGQR
>FUSION-ENST00000513726.5:68386-ENST00000345167.10:20942|289
WSAPFPSWLLGAQAGLGGWAESVK
>FUSION-ENST00000513726.5:71173-ENST00000345167.10:20942|253
MFVMFPMLNAC
>ENST00000272233.6|SNV-531-G-A|1
VDGKQVELALWDTAGQEDYDR
>FUSION-ENST00000513726.5:68386-ENST00000345167.10:20942|421
PVISATRDEAGESLEPGRR
>FUSION-ENST00000513726.5:68386-ENST00000345167.10:20942|78
IGPGAMTHAGNLSTLASQGRWII
>ENST00000493220.5|SNV-132640-T-C|1
WKMARLLK
>ENST00000493995.6|SNV-37144-G-A|3
IGAQSHGDNSCGIEIVCKDIR
>FUSION-ENST00000540235.5:636-ENST00000547613.1:2635|2
LTTAQLLR
>ENST00000374280.4|SNV-13403-G-C|3
VSDRFYPYSTIRTDAILSLHAR
>FUSION-ENST00000578649.1:1158-ENST00000430157.6:1619|29
MGFLFRESCGFGFVFSLPNTVLR
>ENST00000255390.10|SNV-11566-A-C|6
EAIANYVKEFSPKLVGLTGPR
>FUSION-ENST00000513726.5:68386-ENST00000345167.10:20942|344
CMFNKTR
>ENST00000621425.1|SNV-51120-C-T|1
VTACTPSDGLGGGAAA
>FUSION-ENST00000513726.5:68386-ENST00000345167.10:20942|347
FILCFGFSGESRCMFNK
>ENST00000359530.7|SNV-1888-G-A|2
MDIQGAVDAAVPTNIIAAK
>ENST00000472820.1|SNV-12716-C-T|2
SSLLQEQSQCRCWK
>ENST00000574684.1|SNV-12463-G-A|4
MTEVVRHCPHHERCSDSDGWL
>ENST00000281772.14|INDEL-17759-A-AA|10
CTEIKPEVNTLTAENKLWDDAKK
>ENST00000426895.9|SNV-27373-C-T|3
VDGARLCTPGSTARA
>ENST00000355749.7|SNV-493-C-A|5
KTTGLVGLAVCNTTHER
>FUSION-ENST00000513726.5:68386-ENST00000345167.10:20942|100
PVISALWQAKAGGSSEVR
>FUSION-ENST00000513726.5:71173-ENST00000345167.10:20942|274
MSQGSSVSLA
>ENST00000572218.5|SNV-186195-C-T|4
LVSSFLTTAKLSHHQTWPDR
>FUSION-ENST00000513726.5:68386-ENST00000345167.10:20942|497
MQVSVHPAPSRLVFSRR
>ENST00000493220.5|SNV-132640-T-C|8
MQNGNKQQSQSLTIQKPK
>ENST00000461137.5|INDEL-74763-A-AA|17
NCGEASERQK
>ENST00000511908.5|SNV-6400-A-T|3
KELILLLLPVMMDMSSSGKK
>ENST00000646748.1|SNV-975-T-A|3
IPLTSNWK
>FUSION-ENST00000540235.5:636-ENST00000547613.1:2635|20
LLAFGVSLRHCR
>ENST00000262189.11|SNV-250437-G-A|4
ASSQERTPYVQK
>FUSION-ENST00000513726.5:68386-ENST00000345167.10:20942|111
GIINYVVFCDRLFLRSIMLSK
>FUSION-ENST00000513726.5:68386-ENST00000345167.10:20942|334
CLNHMTAAGLGVAPPTSPS
>ENST00000493220.5|SNV-132640-T-C|6
MQNGNKQQSQSLTIQKPKWK
>ENST00000489978.5|INDEL-39366-A-AT|5
TCSTSNLSK
>FUSION-ENST00000513726.5:68386-ENST00000345167.10:20942|435
HVEDVSPFPSV
>ENST00000511908.5|SNV-6400-A-T|1
ELILLLLPVMMDMSSSGKK
>ENST00000269385.9|INDEL-7034-T-TT|2
VVVTDVTSNFLTVTIKESNTDQGFF
>ENST00000393974.7|MNV-4151-AAT-A|7
TGTRSRPQPAQSDYSQYFK
>ENST00000560932.1|SNV-25756-G-A|3
QTSQGAILQALRTALK
>FUSION-ENST00000513726.5:68386-ENST00000345167.10:20942|499
MQVSVHPAPSRLVFSR
>ENST00000312561.9|SNV-22929-C-T|4
MTNTSYSEPAQNSKLSLKQIAK
>ENST00000326291.11|MNV-191463-TTAAA-T|1
SQLYYRRR
>ENST00000400004.6|SNV-3324-G-C|5
EPITREAMLKVINTK
>ENST00000285071.9|SNV-17991-G-A|2
SESWDNSEAEEEEK
>ENST00000300527.9|SNV-22419-G-C|3
GDPGPQGPR
>FUSION-ENST00000513726.5:68386-ENST00000345167.10:20942|39
FKNWIVFLLLRYK
>FUSION-ENST00000440486.7:13642-ENST00000651472.1:26811|79
QLVEDLDRVLTVTSTDVK
>ENST00000602321.5|SNV-6801-G-T|2
MGLPELLPEQLLQDAFTR
>FUSION-ENST00000513726.5:68386-ENST00000345167.10:20942|244
IIWQGDVEPGMDR
>ENST00000624458.1|SNV-555-G-T|4
TCTRLTPIVGKGSHLIGR
>FUSION-ENST00000513726.5:68386-ENST00000345167.10:20942|205
KNPLDFLICSYK
>FUSION-ENST00000513726.5:68386-ENST00000345167.10:20942|91
YSEAELLARRSGSR
>ENST00000322764.10|SNV-8598-C-G|1
IMPEPGRDETVRVVALDK
>ENST00000511908.5|SNV-6400-A-T|4
KELILLLLPVMMDMSSSGK
>FUSION-ENST00000513726.5:68386-ENST00000345167.10:20942|365
MLARLVSNS
>ENST00000394835.7|SNV-150886-A-G|1
GNKKISAHISLLEENLLLPEK
>ENST00000525150.5|SNV-4393-C-T|1
VTVPIPPTHCRVHSKASQIPLLPK
>ENST00000254043.8|INDEL-4156-G-GGG|MNV-4151-AAT-A|1
DYSQYFKTIEELRDK
>ENST00000281772.14|INDEL-17759-A-AA|2
ICIFCYR
>ENST00000560932.1|SNV-25756-G-A|5
QTSQGAILQALR
>FUSION-ENST00000513726.5:71173-ENST00000345167.10:20942|276
MEPAEIFSVIPDPKSCISKALI
>ENST00000358350.9|SNV-218831-G-C|1
AYPQLTLAIFSEISQRIQTAHPAGR
>ENST00000360375.8|SNV-28588-C-A|2
QETAANLQNQINNLEILIEDDK
>FUSION-ENST00000513726.5:71173-ENST00000345167.10:20942|336
MEVSLRWF
>ENST00000005260.9|SNV-93266-A-C|2
KQQVKTIFPHTAGSNK
>ENST00000326291.11|MNV-191463-TTAAA-T|3
KSQLYYRR
>ENST00000477921.1|SNV-1649-G-C|6
VGTIRPVRCPSSSLHMSHRER
>ENST00000225777.7|SNV-3182-G-A|2
AAITFSFFSIFSWSVLASLAYQR
>FUSION-ENST00000513726.5:68386-ENST00000345167.10:20942|361
MILWIPPHRILSHWLWFQAGG
>FUSION-ENST00000513726.5:68386-ENST00000345167.10:20942|393
MLFLFQRMENTSHILLRCK
>ENST00000426895.9|SNV-27373-C-T|5
YLGLDSIAVGGSRVDGAR
>ENST00000503541.1|INDEL-1297-C-CT|10
KKCLFLCGSSSMGTFFR
>ENST00000290349.11|SNV-2712-A-G|2
IGVAVLSRIHAR
>ENST00000356175.7|SNV-132640-T-C|2
WEQATKPILNYPK
>FUSION-ENST00000513726.5:68386-ENST00000345167.10:20942|62
MCSVASHLSQR
>ENST00000474523.5|SNV-16915-G-A|3
MLDQSPRRVIR
>ENST00000327475.11|SNV-183059-C-G|4
GTSLDLVFFKDAMTDLIKISR
>ENST00000381340.8|INDEL-434285-A-AA|3
RNSKDNLFHLWT
>FUSION-ENST00000513726.5:68386-ENST00000345167.10:20942|211
MINSPYIFMIPLRK
>FUSION-ENST00000513726.5:68386-ENST00000345167.10:20942|209
MINSPYIFMIPLRKK
>ENST00000535784.6|SNV-47768-C-T|1
DTQMLKR
>ENST00000643759.2|SNV-72420-G-T|6
MQHNLEQQIQAKDIKCVSEETLK
>ENST00000509990.5|SNV-43882-G-A|1
VVHIMDFQQGKNLR
>FUSION-ENST00000513726.5:68386-ENST00000345167.10:20942|327
EYECRSGKSFPGQR
>ENST00000535784.6|SNV-47768-C-T|3
ANGGGALVENTTTGISRDTQMLK
>ENST00000506580.5|SNV-32196-G-C|6
FDVVLADAVFPFGRPTTLSDTMAK
>ENST00000366779.5|SNV-67874-C-T|2
QMLSEHARER
>FUSION-ENST00000513726.5:68386-ENST00000345167.10:20942|26
CLTDKQENR
>FUSION-ENST00000513726.5:68386-ENST00000345167.10:20942|28
IIRQILFLTFTVSSENCK
>ENST00000285071.9|SNV-18003-T-A|2
DNSEAEEEEK
>FUSION-ENST00000513726.5:68386-ENST00000345167.10:20942|411
QENHLNLGGGGCSELRLR
>ENST00000418259.5|SNV-18385-G-A|1
VYPAEPATGPAAPSQELEERPLSR
>FUSION-ENST00000513726.5:68386-ENST00000345167.10:20942|474
HPNALSNTCFLDWTK
