# Supplementary material for: Identification of non-canonical peptides with moPepGen
Source: Nat Biotechnol. 2025 Jun 16;44(4):568–73. doi: 10.1038/s41587-025-02701-0 (PMC12680078; doi:10.1038/s41587-025-02701-0)
Supplement: Supplementary file 4 — Supplementary Data: Cancer cell line variant peptide database. Custom peptide database FASTA file for each of the 376 cell lines from the Cancer Cell Line Encyclopedia with proteomics characterization or used in the reference channel. Variant peptide FASTA files were produced by moPepGen as the result of cell-line-specific publicly available mutations and fusions. [file 41587_2025_2701_MOESM4_ESM.zip › ACH-000475.fasta]

>FUSION-ENST00000472876.5:101219-ENST00000173229.7:199658|3958
SHCAWLLCI
>FUSION-ENST00000472876.5:101219-ENST00000173229.7:199658|4561
IRPPWPPK
>FUSION-ENST00000472876.5:101219-ENST00000173229.7:199658|5030
MLYIVFWCKK
>FUSION-ENST00000472876.5:101219-ENST00000173229.7:199658|1132
CTFLFCWFSDLNGLASSASQCLLCL
>FUSION-ENST00000472876.5:101219-ENST00000173229.7:199658|3076
ITEIYYLSESPEITEMVFISLIK
>FUSION-ENST00000521467.5:16256-ENST00000521040.5:92270|576
KSLWQSLSSTVKSR
>FUSION-ENST00000472876.5:101219-ENST00000173229.7:199658|3545
WSLCYAESRLQGTR
>ENST00000544691.6|SNV-2711-G-A|7
LSLGDSMPSCCWRAR
>FUSION-ENST00000472876.5:101219-ENST00000173229.7:199658|1085
IIQRGHPSLVFR
>FUSION-ENST00000472876.5:101219-ENST00000173229.7:199658|3587
MGMGFSLNI
>FUSION-ENST00000472876.5:101219-ENST00000173229.7:199658|2389
LSMKRFI
>FUSION-ENST00000472876.5:101219-ENST00000173229.7:199658|2247
VPHGESPR
>ENST00000297875.7|SNV-115652-C-G|8
EAKNLTAVKSGGTSDR
>FUSION-ENST00000521467.5:16256-ENST00000521040.5:92270|295
FFQQTKVK
>FUSION-ENST00000472876.5:101219-ENST00000173229.7:199658|3326
LAVDILQGK
>ENST00000258991.7|SNV-69741-C-T|2
SSGVSGGKLAPVFLAPGLLPAHSR
>ENST00000262320.8|MNV-38065-CAACC-C|22
TAAWMGSPHTGSVSSTAGRCR
>FUSION-ENST00000472876.5:101219-ENST00000173229.7:199658|2222
MQEQTGCLPHLLSSKIAIK
>FUSION-ENST00000472876.5:101219-ENST00000173229.7:199658|4984
MINFLFL
>FUSION-ENST00000472876.5:101219-ENST00000173229.7:199658|4382
MQCVMIESG
>FUSION-ENST00000472876.5:101219-ENST00000173229.7:199658|2147
MSKVLWREPPTR
>FUSION-ENST00000472876.5:101219-ENST00000173229.7:199658|3544
MWSLCYAESRLQGTRLGGGK
>ENST00000468395.1|MNV-1946-GA-G|8
QVPEVSPQQEKHK
>ENST00000468630.5|SNV-23178-G-T|1
GLPAGQADVEMIERAREK
>FUSION-ENST00000472876.5:101219-ENST00000173229.7:199658|4229
MPPCLANFCIFSR
>FUSION-ENST00000472876.5:101219-ENST00000173229.7:199658|536
MIGLEGRSSRK
>FUSION-ENST00000472876.5:101219-ENST00000173229.7:199658|1851
ENHRKMGTGNHNQWEQK
>FUSION-ENST00000472876.5:101219-ENST00000173229.7:199658|80
YLLLLGADLGMGLLSHRELCVLT
>ENST00000637410.1|SNV-402680-C-T|2
MWGSCASSGPLSPS
>FUSION-ENST00000472876.5:101219-ENST00000173229.7:199658|1214
MPGGCPWEGLTNKER
>FUSION-ENST00000472876.5:101219-ENST00000173229.7:199658|497
AVNSFLHLCGIER
>FUSION-ENST00000472876.5:101219-ENST00000173229.7:199658|3000
FPSQGDGR
>FUSION-ENST00000521467.5:16256-ENST00000521040.5:92270|227
LEFQAGFFRHSGSL
>FUSION-ENST00000472876.5:101219-ENST00000173229.7:199658|1159
NFTLEFFF
>FUSION-ENST00000472876.5:101219-ENST00000173229.7:199658|1070
IFYISMDFHLHSCAK
>FUSION-ENST00000472876.5:101219-ENST00000173229.7:199658|2704
TLMAGESENGHTTK
>FUSION-ENST00000472876.5:101219-ENST00000173229.7:199658|2844
NVILPLR
>FUSION-ENST00000472876.5:101219-ENST00000173229.7:199658|4932
CSVLVDTSKQFSVPVAPTYLPQK
>FUSION-ENST00000472876.5:101219-ENST00000173229.7:199658|2483
MYSAFAYRLREASPTLFR
>FUSION-ENST00000521467.5:16256-ENST00000521040.5:92270|688
MYSRNSSVK
>FUSION-ENST00000503042.5:14820-ENST00000637938.1:21100|248
GPCSTCSRKPVPGTGVWSSCTQAGR
>FUSION-ENST00000472876.5:101219-ENST00000173229.7:199658|188
VSNSFSLLR
>FUSION-ENST00000472876.5:101219-ENST00000173229.7:199658|4502
TRKTLNK
>ENST00000547733.1|SNV-140417-C-A|9
WDLTQKELLQQVPNAHK
>FUSION-ENST00000472876.5:101219-ENST00000173229.7:199658|2785
FQIHKLFCLCLYFK
>ENST00000513347.1|SNV-2997-G-A|4
MGLFCLMVAFLILFTM
>FUSION-ENST00000472876.5:101219-ENST00000173229.7:199658|1168
LYGNLFFSLFTGKESEAIGMIFHLK
>FUSION-ENST00000521467.5:16256-ENST00000521040.5:92270|784
GFFFKKPNFQAASFSNPR
>FUSION-ENST00000521467.5:16256-ENST00000521040.5:92270|718
YLLRSNK
>FUSION-ENST00000472876.5:101219-ENST00000173229.7:199658|3963
MGFHHVGQAGLKLLTL
>FUSION-ENST00000521467.5:16256-ENST00000521040.5:92270|370
MYPISHTAIMYP
>FUSION-ENST00000472876.5:101219-ENST00000173229.7:199658|2354
HRCLSHLVIDIFK
>FUSION-ENST00000520220.6:119715-ENST00000518287.6:107008|1
SSALFTGTVADMCSR
>FUSION-ENST00000472876.5:101219-ENST00000173229.7:199658|2963
MPLMFLDV
>FUSION-ENST00000472876.5:101219-ENST00000173229.7:199658|2860
MAVGTCSPSYSRG
>FUSION-ENST00000472876.5:101219-ENST00000173229.7:199658|1029
MKPKMLRK
>FUSION-ENST00000472876.5:101219-ENST00000173229.7:199658|731
MDLRCRLI
>FUSION-ENST00000472876.5:101219-ENST00000173229.7:199658|683
IARCTPAAVCLCLLLPLPGK
>FUSION-ENST00000521467.5:16256-ENST00000521040.5:92270|761
MRYLLALKFCGFMILR
>FUSION-ENST00000472876.5:101219-ENST00000173229.7:199658|2144
LVLSPWNVLESSPLGGDQHCSVPCR
>FUSION-ENST00000472876.5:101219-ENST00000173229.7:199658|5043
MIIYFSQFFCFFK
>FUSION-ENST00000521467.5:16256-ENST00000521040.5:92270|327
MQTPWVPTNEYAEFTLK
>FUSION-ENST00000472876.5:101219-ENST00000173229.7:199658|1679
WGVRVNHGR
>ENST00000262320.8|MNV-38065-CAACC-C|19
ACRSMGGCPYLTFPAR
>FUSION-ENST00000521467.5:16256-ENST00000521040.5:92270|374
MYVKYCMYVNVYVK
>FUSION-ENST00000472876.5:101219-ENST00000173229.7:199658|3600
QINFQGR
>FUSION-ENST00000472876.5:101219-ENST00000173229.7:199658|3291
MSVFQLDQESH
>FUSION-ENST00000472876.5:101219-ENST00000173229.7:199658|3824
MFLKNLVCPPLFFSFCLVFL
>FUSION-ENST00000472876.5:101219-ENST00000173229.7:199658|4509
KTKQTQK
>FUSION-ENST00000521467.5:16256-ENST00000521040.5:92270|597
MSLCSGESHIGIWDRFK
>FUSION-ENST00000472876.5:101219-ENST00000173229.7:199658|4184
IHIKFTILIIK
>FUSION-ENST00000472876.5:101219-ENST00000173229.7:199658|1835
LKGLNLCFRK
>ENST00000461023.5|MNV-38065-CAACC-C|7
AAEPVQRCR
>FUSION-ENST00000472876.5:101219-ENST00000173229.7:199658|988
SHSPSVKCHHFYLK
>FUSION-ENST00000521467.5:16256-ENST00000521040.5:92270|416
YICRPFGRPIDK
>ENST00000584010.5|SNV-43302-G-C|9
MDRGNNNVMSNYEPYKPSTGAMGDR
>FUSION-ENST00000521467.5:16256-ENST00000521040.5:92270|835
LPGLCAERHPGGAGLQGAP
>ENST00000673735.1|SNV-392682-G-A|1
EEIVNFNCQK
>FUSION-ENST00000472876.5:101219-ENST00000173229.7:199658|1372
CQEHNGEQGR
>ENST00000470300.5|SNV-82315-A-G|1
QRFQGKQK
>FUSION-ENST00000472876.5:101219-ENST00000173229.7:199658|4760
TQHVVYSRL
>ENST00000486752.5|SNV-56724-G-A|5
QWMDHGGWYDHKIIGAFK
>FUSION-ENST00000472876.5:101219-ENST00000173229.7:199658|1618
IMPLLSSLGNR
>FUSION-ENST00000521467.5:16256-ENST00000521040.5:92270|12
ADPARRPGAPWVSPGCSPESLR
>FUSION-ENST00000477661.1:5134-ENST00000432950.1:6455|2
MQDWPSPSGCPTSTAGNWK
>FUSION-ENST00000472876.5:101219-ENST00000173229.7:199658|3357
LTLSGYESSFVFPVHSAMII
>FUSION-ENST00000472876.5:101219-ENST00000173229.7:199658|3383
MNWPNLGSHLITSC
>FUSION-ENST00000472876.5:101219-ENST00000173229.7:199658|2743
MSHHTRSKFHV
>FUSION-ENST00000472876.5:101219-ENST00000173229.7:199658|2792
ASGQFGFSVLFGDLDQEQR
>ENST00000641805.1|SNV-3348-C-T|15
MKPEETAASTPAWRAVPAVAVR
>ENST00000243347.5|SNV-6364-G-T|3
AAVVYHR
>FUSION-ENST00000472876.5:101219-ENST00000173229.7:199658|2617
DGEGHRASTPSLGALPSR
>FUSION-ENST00000472876.5:101219-ENST00000173229.7:199658|218
MIVNKSQEV
>FUSION-ENST00000472876.5:101219-ENST00000173229.7:199658|393
RLKMYVQPLVGFW
>FUSION-ENST00000472876.5:101219-ENST00000173229.7:199658|1121
MKLRPEITSPTQAPKAAI
>FUSION-ENST00000472876.5:101219-ENST00000173229.7:199658|3833
PFSCLRLPSSWDYR
>FUSION-ENST00000521467.5:16256-ENST00000521040.5:92270|273
MVDKEKAGLR
>FUSION-ENST00000472876.5:101219-ENST00000173229.7:199658|2714
MQTQLGGSVMLGQPKEEQLGAR
>FUSION-ENST00000472876.5:101219-ENST00000173229.7:199658|3242
FFDTSYFK
>FUSION-ENST00000521467.5:16256-ENST00000521040.5:92270|384
YHFFESIILTNM
>FUSION-ENST00000472876.5:101219-ENST00000173229.7:199658|1254
RSIFWVQSCGSSWVEFRGSK
>FUSION-ENST00000472876.5:101219-ENST00000173229.7:199658|3935
SNESEHPCFVPDR
>FUSION-ENST00000521467.5:16256-ENST00000521040.5:92270|388
CKRNGILETWVLGITFPFI
>ENST00000467156.1|SNV-20328-C-T|7
REDLFIVSKVWPTFFER
>FUSION-ENST00000472876.5:101219-ENST00000173229.7:199658|4765
CLVYCFGDR
>FUSION-ENST00000472876.5:101219-ENST00000173229.7:199658|3613
MGCPRLTIFIS
>FUSION-ENST00000472876.5:101219-ENST00000173229.7:199658|945
IINLLSVIQNFK
>FUSION-ENST00000472876.5:101219-ENST00000173229.7:199658|618
MPLWEAEVDGSPEVRSSRPA
>FUSION-ENST00000472876.5:101219-ENST00000173229.7:199658|4071
MRLGGAKQTISKPLTP
>FUSION-ENST00000521467.5:16256-ENST00000521040.5:92270|461
TWRSSQCDDNGDNNTNRLAFAK
>FUSION-ENST00000472876.5:101219-ENST00000173229.7:199658|3809
RYRNLYFPHL
>FUSION-ENST00000521467.5:16256-ENST00000521040.5:92270|773
IQFHFPYL
>FUSION-ENST00000472876.5:101219-ENST00000173229.7:199658|174
WEVERPLQSSLRR
>FUSION-ENST00000503042.5:14820-ENST00000637938.1:21100|252
CSGSCSAWPR
>FUSION-ENST00000472876.5:101219-ENST00000173229.7:199658|3917
SLRSFVSILMK
>FUSION-ENST00000472876.5:101219-ENST00000173229.7:199658|1808
GKICVDRWPFEFR
>FUSION-ENST00000472876.5:101219-ENST00000173229.7:199658|746
RECVLLWFSPPPIPLVSK
>FUSION-ENST00000472876.5:101219-ENST00000173229.7:199658|4917
NLHCFGTLSFSHISK
>FUSION-ENST00000472876.5:101219-ENST00000173229.7:199658|4519
LWFSEIAYEQEF
>FUSION-ENST00000521467.5:16256-ENST00000521040.5:92270|533
SQKCCFSCK
>FUSION-ENST00000472876.5:101219-ENST00000173229.7:199658|3030
IIKKLIILVLYL
>FUSION-ENST00000416188.3:25232-ENST00000270115.8:12375|2
VKGLGHVSGPPAGAVAGSLWPR
>FUSION-ENST00000472876.5:101219-ENST00000173229.7:199658|3738
CNGGISAHRNLHLLSSSDSPASAS
>ENST00000361232.7|INDEL-7887-G-GA|1
VEENPVHGSWREVFGLS
>ENST00000623565.3|SNV-862-C-T|3
NQFFTIFFFLSVEFGKEGTCK
>FUSION-ENST00000472876.5:101219-ENST00000173229.7:199658|664
MSYPQETF
>FUSION-ENST00000472876.5:101219-ENST00000173229.7:199658|4580
PFSCLNLLSSWDYWCPPLR
>FUSION-ENST00000472876.5:101219-ENST00000173229.7:199658|635
LALAGRGGIVL
>FUSION-ENST00000472876.5:101219-ENST00000173229.7:199658|2479
YELLLHTLYNLYFPPK
>FUSION-ENST00000472876.5:101219-ENST00000173229.7:199658|4221
MCQNFIPF
>FUSION-ENST00000521467.5:16256-ENST00000521040.5:92270|366
MYVNVYVK
>FUSION-ENST00000472876.5:101219-ENST00000173229.7:199658|1504
RQSPSLRDHLGK
>FUSION-ENST00000472876.5:101219-ENST00000173229.7:199658|252
MFLIKCFK
>ENST00000519494.1|SNV-25539-A-G|4
DEEASQESSSHGNVHD
>FUSION-ENST00000521467.5:16256-ENST00000521040.5:92270|307
GTDEINFQRIKDINYYK
>ENST00000264144.5|SNV-57046-C-G|3
QQRGQLHLLETSIDGILADVK
>FUSION-ENST00000521467.5:16256-ENST00000521040.5:92270|512
SDSEWSGIGPSAPA
>FUSION-ENST00000472876.5:101219-ENST00000173229.7:199658|2944
FIQLGTVAHACNPSTLGGQGRRIT
>FUSION-ENST00000521467.5:16256-ENST00000521040.5:92270|717
YLLRSNKNDQLF
>FUSION-ENST00000472876.5:101219-ENST00000173229.7:199658|1534
MNISVTDVCVNTNFISLG
>ENST00000584600.5|SNV-4426-C-T|2
VSGDVLQLMVELLK
>FUSION-ENST00000472876.5:101219-ENST00000173229.7:199658|2330
AASVHSFCQVWDV
>FUSION-ENST00000472876.5:101219-ENST00000173229.7:199658|189
HLSVLLGRVSNSFSLLRK
>FUSION-ENST00000472876.5:101219-ENST00000173229.7:199658|3782
SLTMMYFGVDFIGLFIWGSAFRIYR
>FUSION-ENST00000472876.5:101219-ENST00000173229.7:199658|768
FSLPLPPTHQQTR
>FUSION-ENST00000521467.5:16256-ENST00000521040.5:92270|539
YFTLYSLTPSMSQK
>ENST00000429002.6|SNV-103747-C-T|3
IYSAERFLIVTGERPRYLGIPGDK
>FUSION-ENST00000472876.5:101219-ENST00000173229.7:199658|2059
MYVFLETGSLLSPR
>FUSION-ENST00000472876.5:101219-ENST00000173229.7:199658|3221
RVLAPSLMLSLAMK
>FUSION-ENST00000472876.5:101219-ENST00000173229.7:199658|2781
LFCLCLYFKLFCGR
>ENST00000303375.10|SNV-44009-G-A|3
VECKPSWQPFQGHCYR
>FUSION-ENST00000472876.5:101219-ENST00000173229.7:199658|1595
PCSSCIVSRGNR
>FUSION-ENST00000472876.5:101219-ENST00000173229.7:199658|5094
RDVLACPARPGAVGPVPQVAAAGGR
>FUSION-ENST00000472876.5:101219-ENST00000173229.7:199658|1243
NGRPREESKMTEVLSLEEQEK
>FUSION-ENST00000472876.5:101219-ENST00000173229.7:199658|2332
EALWVLISSSVEIIFPSRVNR
>FUSION-ENST00000521467.5:16256-ENST00000521040.5:92270|680
MKNDDSCSEDI
>FUSION-ENST00000521467.5:16256-ENST00000521040.5:92270|736
AHPLFRVNS
>ENST00000461023.5|MNV-38065-CAACC-C|11
LCPGPSHQCQRQRAAEPVQR
>ENST00000518659.5|SNV-777308-A-C|3
VPWSLKNSSIDSGEADVGRR
>FUSION-ENST00000472876.5:101219-ENST00000173229.7:199658|96
MKHSIFTIKSIK
>FUSION-ENST00000472876.5:101219-ENST00000173229.7:199658|3519
LVHPSSQHVPPTEPRLGR
>ENST00000339986.8|SNV-20583-T-G|1
WLSYLTQHRRIHTGEK
>FUSION-ENST00000472876.5:101219-ENST00000173229.7:199658|2358
EPKVMHRCLSHLVIDIFK
>FUSION-ENST00000472876.5:101219-ENST00000173229.7:199658|1907
VVLVCLVAHNKVTQTVGLK
>ENST00000394518.7|SNV-346521-T-C|6
DQKYIFASLDQKSTVISSK
>FUSION-ENST00000521467.5:49-ENST00000521040.5:92270|9
MSVNLSLK
>ENST00000457545.7|SNV-20328-C-T|5
EDLFIVSKVWPTFFERSLVR
>FUSION-ENST00000472876.5:101219-ENST00000173229.7:199658|2765
TLEAEGV
>FUSION-ENST00000472876.5:101219-ENST00000173229.7:199658|4303
VRFYLYK
>FUSION-ENST00000472876.5:101219-ENST00000173229.7:199658|3215
LVPLGPLR
>FUSION-ENST00000472876.5:101219-ENST00000173229.7:199658|2808
MLARLAWNS
>FUSION-ENST00000472876.5:101219-ENST00000173229.7:199658|1607
TSLHLNYHLK
>FUSION-ENST00000521467.5:16256-ENST00000521040.5:92270|428
MRKLLALTA
>ENST00000488221.5|SNV-7266-G-A|2
TQMPGPPAGRCGVGTR
>ENST00000481170.1|SNV-5268-T-G|1
NPAHLSVTSSTAASTSCLLKP
>FUSION-ENST00000472876.5:101219-ENST00000173229.7:199658|240
QLLSLFFFGGGAGDR
>FUSION-ENST00000472876.5:101219-ENST00000173229.7:199658|3395
MMARACSPSYSGG
>FUSION-ENST00000521467.5:16256-ENST00000521040.5:92270|501
SLVRVHVLNHHPR
>FUSION-ENST00000472876.5:101219-ENST00000173229.7:199658|2263
MTLSLRDKHC
>FUSION-ENST00000472876.5:101219-ENST00000173229.7:199658|4043
EHKNCSK
>FUSION-ENST00000472876.5:101219-ENST00000173229.7:199658|1966
MGIKLIIVSIP
>FUSION-ENST00000472876.5:101219-ENST00000173229.7:199658|3596
QINFQGRRVF
>ENST00000567542.5|SNV-13708-A-C|1
SSFECKILPRYPGCR
>FUSION-ENST00000472876.5:101219-ENST00000173229.7:199658|3668
MSSNKGSLVSGPRVCFYLK
>FUSION-ENST00000472876.5:101219-ENST00000173229.7:199658|3461
LVFFHVFHGFCSL
>ENST00000562221.1|SNV-3388-G-A|3
DCVKVRGR
>ENST00000641805.1|SNV-3348-C-T|1
AWTPSGMRDSGRR
>ENST00000374825.9|INDEL-5956-G-GTA|10
ALRAPQWLR
>FUSION-ENST00000472876.5:101219-ENST00000173229.7:199658|527
SENMQCLVFCSCVSLLR
>FUSION-ENST00000472876.5:101219-ENST00000173229.7:199658|2679
LKMYQRIVTCKPTNFLFLAMYLQK
>FUSION-ENST00000472876.5:101219-ENST00000173229.7:199658|2821
MVQNRKR
>FUSION-ENST00000472876.5:101219-ENST00000173229.7:199658|3547
WSLCYAESR
>FUSION-ENST00000521467.5:16256-ENST00000521040.5:92270|180
FYKENVAFKR
>FUSION-ENST00000304987.4:17954-ENST00000529167.5:10098|1
VSLCHPE
>FUSION-ENST00000472876.5:101219-ENST00000173229.7:199658|3689
MILNENFNDLGITLSDSRPYLNLF
>ENST00000544691.6|SNV-2711-G-A|4
MPSCCWRAR
>FUSION-ENST00000472876.5:101219-ENST00000173229.7:199658|1574
GLNASQLLVGPLICLSF
>FUSION-ENST00000472876.5:101219-ENST00000173229.7:199658|4328
MVSFPAQR
>FUSION-ENST00000472876.5:101219-ENST00000173229.7:199658|3777
YFGVDFIGLFIWGSAFR
>FUSION-ENST00000472876.5:101219-ENST00000173229.7:199658|4178
MYICVCVYTHTR
>FUSION-ENST00000472876.5:101219-ENST00000173229.7:199658|1626
MGSDLHC
>FUSION-ENST00000472876.5:101219-ENST00000173229.7:199658|3486
YRRGSEEAR
>FUSION-ENST00000472876.5:101219-ENST00000173229.7:199658|2490
MFVSSCH
>ENST00000379516.7|SNV-28509-C-T|4
LASKYLHVGYIVLPAPEKSIVGMTK
>FUSION-ENST00000521467.5:16256-ENST00000521040.5:92270|682
MNLPLPILKLYILK
>FUSION-ENST00000472876.5:101219-ENST00000173229.7:199658|2579
LFLVSLCNIPSFRV
>ENST00000558116.5|SNV-106968-G-A|5
RTLCECKETANK
>FUSION-ENST00000472876.5:101219-ENST00000173229.7:199658|3483
GSEEARAAR
>FUSION-ENST00000472876.5:101219-ENST00000173229.7:199658|4877
MESCSVTQAGSVA
>FUSION-ENST00000472876.5:101219-ENST00000173229.7:199658|2974
CNFFYSM
>ENST00000557004.6|SNV-8021-C-T|1
ATLDVDEAGTEAAAATSFVIK
>FUSION-ENST00000472876.5:101219-ENST00000173229.7:199658|4813
DQSVLCK
>ENST00000623565.3|SNV-862-C-T|1
EGTCKNFYLLLSIGHYGRK
>FUSION-ENST00000521467.5:16256-ENST00000521040.5:92270|417
SKYICRPFGRPIDKIVFIENQ
>FUSION-ENST00000472876.5:101219-ENST00000173229.7:199658|3740
CNGGISAHR
>FUSION-ENST00000472876.5:101219-ENST00000173229.7:199658|1176
VSGSLLYCSFYSVYFALDHFTLFQK
>FUSION-ENST00000472876.5:101219-ENST00000173229.7:199658|4196
LPRPPKVLAL
>FUSION-ENST00000472876.5:101219-ENST00000173229.7:199658|4667
MLEKAIAWHVLSSLERVSVR
>FUSION-ENST00000472876.5:101219-ENST00000173229.7:199658|440
TCLMFYCTLWNPRCIAFIFPK
>FUSION-ENST00000472876.5:101219-ENST00000173229.7:199658|230
VWLCPQPK
>FUSION-ENST00000472876.5:101219-ENST00000173229.7:199658|1692
MAQAVLFEGRG
>FUSION-ENST00000472876.5:101219-ENST00000173229.7:199658|1746
DPFPGWAGGAR
>ENST00000645361.2|MNV-243-CC-C|5
RWSCSMGWRPCAR
>ENST00000554914.1|SNV-13679-A-G|4
NRVHCMK
>FUSION-ENST00000472876.5:101219-ENST00000173229.7:199658|2036
WSRRHAWGCSDHK
>FUSION-ENST00000521467.5:16256-ENST00000521040.5:92270|523
EIAVMVPNSYLLVSFRLGGLDAKGK
>FUSION-ENST00000472876.5:101219-ENST00000173229.7:199658|4243
LISSSRPQVICVPQPPKVLGLQA
>FUSION-ENST00000472876.5:101219-ENST00000173229.7:199658|1273
RKMMNMVPVS
>FUSION-ENST00000472876.5:101219-ENST00000173229.7:199658|3524
EMLVDGTRLI
>FUSION-ENST00000521467.5:16256-ENST00000521040.5:92270|671
MRSRQGPCFQALCL
>FUSION-ENST00000521467.5:16256-ENST00000521040.5:92270|801
AEGVGRV
>FUSION-ENST00000472876.5:101219-ENST00000173229.7:199658|52
SGTDCDSYCKASK
>FUSION-ENST00000472876.5:101219-ENST00000173229.7:199658|4772
IQSTISK
>FUSION-ENST00000472876.5:101219-ENST00000173229.7:199658|1994
AVSGRFRSG
>FUSION-ENST00000521467.5:16256-ENST00000521040.5:92270|64
MAMSVNQKER
>FUSION-ENST00000472876.5:101219-ENST00000173229.7:199658|3647
MGSYCLNVFHLIRLSPSWSFG
>FUSION-ENST00000503042.5:14820-ENST00000637938.1:21100|268
GRSLPCTHR
>FUSION-ENST00000521467.5:16256-ENST00000521040.5:92270|840
MLKKNCHFK
>FUSION-ENST00000472876.5:101219-ENST00000173229.7:199658|4535
MIHSFQPFLDR
>FUSION-ENST00000472876.5:101219-ENST00000173229.7:199658|3190
LREANCQMGR
>FUSION-ENST00000472876.5:101219-ENST00000173229.7:199658|2625
VNNMVICLYLHK
>FUSION-ENST00000472876.5:101219-ENST00000173229.7:199658|5074
IPGQLGRR
>FUSION-ENST00000472876.5:101219-ENST00000173229.7:199658|1561
MHQFMYPLTVEGELGCLTFAVTK
>FUSION-ENST00000472876.5:101219-ENST00000173229.7:199658|3180
MFQQCYR
>FUSION-ENST00000472876.5:101219-ENST00000173229.7:199658|1399
MGLHIIPYSLWVSR
>FUSION-ENST00000472876.5:101219-ENST00000173229.7:199658|2822
CLSGLQFSSSQ
>FUSION-ENST00000472876.5:101219-ENST00000173229.7:199658|4715
MCLTPRGRSCDNACEMLSTR
>FUSION-ENST00000472876.5:101219-ENST00000173229.7:199658|4660
EHRGTTQPFK
>ENST00000467156.1|SNV-19150-A-G|3
RWGKPSKR
>FUSION-ENST00000472876.5:101219-ENST00000173229.7:199658|2603
MVTGCNFLRDSPNCFSQWLYFFTFT
>FUSION-ENST00000472876.5:101219-ENST00000173229.7:199658|1515
TASFIGSAEKSPVWLR
>FUSION-ENST00000472876.5:101219-ENST00000173229.7:199658|1611
YSEQREGQWTW
>FUSION-ENST00000472876.5:101219-ENST00000173229.7:199658|2608
YTLYLSIQQLMATGFFLLYGYCD
>FUSION-ENST00000472876.5:101219-ENST00000173229.7:199658|3056
MLKSLIVHDCSAT
>FUSION-ENST00000472876.5:101219-ENST00000173229.7:199658|875
SSAVSCWFEQFSFHK
>ENST00000368174.5|SNV-64870-T-A|3
EDQVVSK
>FUSION-ENST00000521467.5:16256-ENST00000521040.5:92270|145
MRDVHLC
>ENST00000296839.5|SNV-998-G-A|1
RPKPPYSYIALIAMTIRDSAGGR
>FUSION-ENST00000485629.1:4419-ENST00000271532.2:8627|11
ESDSDLQWISVLCNR
>FUSION-ENST00000472876.5:101219-ENST00000173229.7:199658|1716
MGGAPGQEGGTAAFLNWLGMLR
>FUSION-ENST00000521467.5:16256-ENST00000521040.5:92270|648
EFKLKSSNNYFLSR
>FUSION-ENST00000472876.5:101219-ENST00000173229.7:199658|1263
MGFEEQCMADGWVQNGRPCPGKQ
>FUSION-ENST00000472876.5:101219-ENST00000173229.7:199658|3106
DLVASLK
>ENST00000498378.5|SNV-27159-C-G|6
MKPSASQNR
>FUSION-ENST00000472876.5:101219-ENST00000173229.7:199658|3024
LFRLAVPNLFGTRDWFCGR
>ENST00000472831.5|SNV-6203-C-T|6
TSSLQHQEKGACRSFWDTLR
>FUSION-ENST00000472876.5:101219-ENST00000173229.7:199658|1407
KHVGRAHR
>ENST00000512584.5|SNV-53040-C-G|14
MFQNGHVR
>FUSION-ENST00000472876.5:101219-ENST00000173229.7:199658|402
PPCPLCLRKTESWPLL
>FUSION-ENST00000472876.5:101219-ENST00000173229.7:199658|2982
MTTAHCSLDLLGSSSPPTSASR
>FUSION-ENST00000472876.5:101219-ENST00000173229.7:199658|4557
MVSAHCNLR
>FUSION-ENST00000472876.5:101219-ENST00000173229.7:199658|2644
TPLGSTNLLEQLTK
>FUSION-ENST00000521467.5:16256-ENST00000521040.5:92270|531
SQKCCFSCKSIP
>FUSION-ENST00000472876.5:101219-ENST00000173229.7:199658|416
YYTGDLMDGLR
>FUSION-ENST00000472876.5:101219-ENST00000173229.7:199658|2114
DSVSLWFCFRVAVFHFL
>FUSION-ENST00000472876.5:101219-ENST00000173229.7:199658|1155
EICSFPYLLGKNLR
>FUSION-ENST00000521467.5:16256-ENST00000521040.5:92270|165
QDPTLKTGLCECHTCLKYPPLR
>FUSION-ENST00000521467.5:16256-ENST00000521040.5:92270|601
MIHPPRPPKVLGLQA
>ENST00000303052.13|SNV-142134-A-T|1
QGYKKEHVIHIIDFGLAK
>FUSION-ENST00000472876.5:101219-ENST00000173229.7:199658|3590
FCLCGEE
>FUSION-ENST00000472876.5:101219-ENST00000173229.7:199658|3976
MCLLLVHR
>FUSION-ENST00000472876.5:101219-ENST00000173229.7:199658|2217
LCEDAHIILELPEFK
>FUSION-ENST00000472876.5:101219-ENST00000173229.7:199658|4964
MAGFCLIS
>FUSION-ENST00000472876.5:101219-ENST00000173229.7:199658|3104
YLVLPVESCGFQEISAVHLWAYFR
>FUSION-ENST00000472876.5:101219-ENST00000173229.7:199658|53
SGTDCDSYCK
>FUSION-ENST00000521467.5:16256-ENST00000521040.5:92270|184
TPSWAVVCVVLSFTLF
>FUSION-ENST00000472876.5:101219-ENST00000173229.7:199658|1024
KGSVGSRR
>FUSION-ENST00000472876.5:101219-ENST00000173229.7:199658|2424
IMTSSSIHVPIK
>FUSION-ENST00000521467.5:16256-ENST00000521040.5:92270|349
MDIASNCEHSLI
>FUSION-ENST00000472876.5:101219-ENST00000173229.7:199658|1558
YPLTVEGELGCLTFAVTK
>FUSION-ENST00000472876.5:101219-ENST00000173229.7:199658|2839
ESLCGFYNYFR
>FUSION-ENST00000472876.5:101219-ENST00000173229.7:199658|582
QKQPWQSDK
>FUSION-ENST00000472876.5:101219-ENST00000173229.7:199658|3711
TSTIWVLRYQTLDLI
>FUSION-ENST00000472876.5:101219-ENST00000173229.7:199658|4412
LPSLWYFVPVVLGK
>FUSION-ENST00000521467.5:16256-ENST00000521040.5:92270|681
NLPLPILKLYILK
>ENST00000566129.1|INDEL-14503-A-AA|1
QIMTTLQQTHSLRLSPGGGW
>FUSION-ENST00000472876.5:101219-ENST00000173229.7:199658|3724
NANKFPR
>FUSION-ENST00000472876.5:101219-ENST00000173229.7:199658|4455
MVVTPMLFKCGRK
>FUSION-ENST00000472876.5:101219-ENST00000173229.7:199658|297
CFLHFRIEELQHQYLGHIGRK
>FUSION-ENST00000472876.5:101219-ENST00000173229.7:199658|4368
TGFHSSLMAE
>FUSION-ENST00000521467.5:16256-ENST00000521040.5:92270|691
CHSLGCIGGHRQGSR
>FUSION-ENST00000472876.5:101219-ENST00000173229.7:199658|605
LDTSPIDRFMFWKLVPK
>FUSION-ENST00000521467.5:16256-ENST00000521040.5:92270|758
YLLALKFCGFMILRNLYHR
>ENST00000265104.4|SNV-173629-C-A|1
CMGSFQDGVAEKCVDYFQRFR
>FUSION-ENST00000521467.5:16256-ENST00000521040.5:92270|578
KSLWQSLSSTVK
>FUSION-ENST00000472876.5:101219-ENST00000173229.7:199658|1652
QGKGTLK
>FUSION-ENST00000521467.5:16256-ENST00000521040.5:92270|537
YFTLYSLTPSMSQKCCFSCK
>FUSION-ENST00000472876.5:101219-ENST00000173229.7:199658|258
MNILLRDLCTCFSWVR
>FUSION-ENST00000472876.5:101219-ENST00000173229.7:199658|4548
MVMEWVDSALRTQ
>FUSION-ENST00000472876.5:101219-ENST00000173229.7:199658|3762
FGKFSAIIF
>ENST00000568463.1|SNV-44809-A-G|3
CGSTRAAASPSPGRS
>FUSION-ENST00000472876.5:101219-ENST00000173229.7:199658|3333
MYQYQTF
>ENST00000331434.7|SNV-219-C-A|1
LPGPVSSDR
>FUSION-ENST00000472876.5:101219-ENST00000173229.7:199658|4769
GKGAWGQVQR
>FUSION-ENST00000472876.5:101219-ENST00000173229.7:199658|3067
KKQFFPHFK
>FUSION-ENST00000472876.5:101219-ENST00000173229.7:199658|912
KKNPQNI
>FUSION-ENST00000472876.5:101219-ENST00000173229.7:199658|4345
IVTFVCLPLRMFIQIFCPYK
>FUSION-ENST00000472876.5:101219-ENST00000173229.7:199658|4585
GWSCCLGGSRSGRK
>ENST00000586680.1|SNV-121-A-T|4
EKLTPVQLHSMRQAELAQWQK
>ENST00000513347.1|SNV-2997-G-A|2
MVAFLILFTM
>FUSION-ENST00000472876.5:101219-ENST00000173229.7:199658|3295
IAGGSQNLPR
>FUSION-ENST00000472876.5:101219-ENST00000173229.7:199658|519
ASSFIHVPAK
>ENST00000567542.5|SNV-13708-A-C|2
MSSFECKILPRYPGCR
>FUSION-ENST00000472876.5:101219-ENST00000173229.7:199658|3683
EGRLFLGLFNLCPLVF
>FUSION-ENST00000472876.5:101219-ENST00000173229.7:199658|4348
MIVTFVCLPLR
>FUSION-ENST00000472876.5:101219-ENST00000173229.7:199658|3886
LIFLSSCSISC
>FUSION-ENST00000472876.5:101219-ENST00000173229.7:199658|1913
STSYPSFR
>FUSION-ENST00000472876.5:101219-ENST00000173229.7:199658|793
HRARQSAWIPWVGR
>FUSION-ENST00000521467.5:16256-ENST00000521040.5:92270|223
FQNYSAESVSFQIFILGRVCGR
>FUSION-ENST00000472876.5:101219-ENST00000173229.7:199658|4432
MATCQPRR
>FUSION-ENST00000472876.5:101219-ENST00000173229.7:199658|3135
LVLSSWPQAIHLPWPPK
>FUSION-ENST00000521467.5:16256-ENST00000521040.5:92270|381
YLLPYPTYT
>FUSION-ENST00000472876.5:101219-ENST00000173229.7:199658|2435
TSSLAVLLGK
>FUSION-ENST00000472876.5:101219-ENST00000173229.7:199658|3851
TYNSMAFFIFVELR
>ENST00000557327.1|SNV-134360-T-A|12
MDYETSESRIHTSLIGCK
>FUSION-ENST00000472876.5:101219-ENST00000173229.7:199658|4145
VREEARDGGK
>FUSION-ENST00000472876.5:101219-ENST00000173229.7:199658|3037
ACSPSYSGSLGGR
>FUSION-ENST00000521467.5:16256-ENST00000521040.5:92270|519
VPNSYLLVSFRLGGLDAK
>FUSION-ENST00000472876.5:101219-ENST00000173229.7:199658|1304
FICWNLKPHVIGLRGGAFGK
>FUSION-ENST00000472876.5:101219-ENST00000173229.7:199658|4167
LVSNSWSQVIACLGLPKCWHYR
>FUSION-ENST00000304987.4:17954-ENST00000529167.5:10098|3
NGEIFDK
>FUSION-ENST00000472876.5:101219-ENST00000173229.7:199658|4863
MFLGLVLQVTNLIFR
>FUSION-ENST00000472876.5:101219-ENST00000173229.7:199658|1001
MGLDSAASERATCQPWKGGCVFVR
>FUSION-ENST00000521467.5:16256-ENST00000521040.5:92270|109
NKSPRQSCQK
>FUSION-ENST00000472876.5:101219-ENST00000173229.7:199658|3736
YFNSCFIIHYCHVFLEIVPR
>FUSION-ENST00000472876.5:101219-ENST00000173229.7:199658|1123
MKLRPEITSPTQAPK
>FUSION-ENST00000472876.5:101219-ENST00000173229.7:199658|2834
MRFLQLFQK
>FUSION-ENST00000472876.5:101219-ENST00000173229.7:199658|4399
MFSFFWL
>ENST00000506873.5|SNV-97083-G-A|1
STLGTAVLNDLLYAVGGFDGSTGK
>FUSION-ENST00000472876.5:101219-ENST00000173229.7:199658|1726
AELLNVV
>FUSION-ENST00000472876.5:101219-ENST00000173229.7:199658|1903
MGTKISKAFLYGK
>FUSION-ENST00000472876.5:101219-ENST00000173229.7:199658|3861
YNPHTICFTHLKR
>ENST00000358350.9|SNV-204112-A-G|1
LQLLSPQVDINSPISAKK
>FUSION-ENST00000472876.5:101219-ENST00000173229.7:199658|4088
MYIFFFFEVESHFVAQAGVQWR
>FUSION-ENST00000472876.5:101219-ENST00000173229.7:199658|904
DQAAPCSGITVPVPAGQSR
>FUSION-ENST00000472876.5:101219-ENST00000173229.7:199658|2460
FIYRCYCK
>FUSION-ENST00000472876.5:101219-ENST00000173229.7:199658|1549
MTNDVKHFFMCLFAIQISCVVK
>FUSION-ENST00000472876.5:101219-ENST00000173229.7:199658|3029
KLIILVLYL
>FUSION-ENST00000472876.5:101219-ENST00000173229.7:199658|1673
KPAFYSKGHR
>FUSION-ENST00000472876.5:101219-ENST00000173229.7:199658|3599
MQINFQGRR
>ENST00000492336.5|SNV-81-C-T|2
MVAQPPRGIRLSALCPK
>FUSION-ENST00000472876.5:101219-ENST00000173229.7:199658|1154
MEICSFPYLLGKNLRLLG
>FUSION-ENST00000472876.5:101219-ENST00000173229.7:199658|1240
MQDFEQK
>FUSION-ENST00000472876.5:101219-ENST00000173229.7:199658|1422
CKGPEPGLDKYGSR
>FUSION-ENST00000394936.8:16954-ENST00000498818.6:10024|1
LLQSTKKPQPRF
>FUSION-ENST00000472876.5:101219-ENST00000173229.7:199658|2548
VPAKDVLGRV
>FUSION-ENST00000472876.5:101219-ENST00000173229.7:199658|1076
MQYFRKVNMIFYISMDFHLHSCAK
>ENST00000480110.5|INDEL-7887-G-GA|5
NKPKRYPTQAENLSPWLACPSLK
>FUSION-ENST00000521467.5:16256-ENST00000521040.5:92270|772
MISSSRQTGASPR
>ENST00000473125.5|INDEL-54598-G-GGAGGAGAGGCTTCAGGAGCAG|2
LQEQEERLQEQQER
>FUSION-ENST00000472876.5:101219-ENST00000173229.7:199658|4129
YIFERQLCR
>FUSION-ENST00000472876.5:101219-ENST00000173229.7:199658|166
MWSWARRGGPR
>FUSION-ENST00000472876.5:101219-ENST00000173229.7:199658|4104
VCHILLR
>ENST00000354611.9|SNV-22523-A-C|1
TDTYGNNDPTAASRAAQILDRALK
>FUSION-ENST00000472876.5:101219-ENST00000173229.7:199658|1279
MTAATSQGSQK
>ENST00000566650.5|SNV-10875-G-A|4
MEKASTGLGIR
>FUSION-ENST00000472876.5:101219-ENST00000173229.7:199658|3352
MFEPNSWSSPCLFVYSCTNIKPFKI
>FUSION-ENST00000472876.5:101219-ENST00000173229.7:199658|2805
MSQESGRLNQTISFVNK
>FUSION-ENST00000472876.5:101219-ENST00000173229.7:199658|4673
SATSLPAFPR
>FUSION-ENST00000521467.5:16256-ENST00000521040.5:92270|5
SHSGPPATAAAGERCNWK
>FUSION-ENST00000472876.5:101219-ENST00000173229.7:199658|4922
NSKYMNTLVHVFC
>FUSION-ENST00000472876.5:101219-ENST00000173229.7:199658|3679
MGWGTPVAAGWLWVFWFPTWPP
>FUSION-ENST00000472876.5:101219-ENST00000173229.7:199658|140
MGFHHVDK
>FUSION-ENST00000472876.5:101219-ENST00000173229.7:199658|3400
YTYVINLHVVHTYPR
>FUSION-ENST00000472876.5:101219-ENST00000173229.7:199658|1665
MGSVQGGVVTGALLWSFLPASPL
>FUSION-ENST00000472876.5:101219-ENST00000173229.7:199658|2569
KSTLSSLSLLTSAFDVISKK
>FUSION-ENST00000472876.5:101219-ENST00000173229.7:199658|224
MPVYTSTHR
>FUSION-ENST00000472876.5:101219-ENST00000173229.7:199658|143
LNVPAPQK
>FUSION-ENST00000472876.5:101219-ENST00000173229.7:199658|3238
RWSLVPFLTNGIRQK
>FUSION-ENST00000472876.5:101219-ENST00000173229.7:199658|2998
FPSQGDGRQ
>FUSION-ENST00000472876.5:101219-ENST00000173229.7:199658|1367
ALSALSHSWRLVIIF
>FUSION-ENST00000472876.5:101219-ENST00000173229.7:199658|1867
SFVRSFVRSFVR
>FUSION-ENST00000472876.5:101219-ENST00000173229.7:199658|3463
ADSRGQDWEEGKVLTIAGKPGER
>FUSION-ENST00000472876.5:101219-ENST00000173229.7:199658|3760
MLCSSHITR
>FUSION-ENST00000472876.5:101219-ENST00000173229.7:199658|4695
VGGSLEARNLRLAWPIQK
>FUSION-ENST00000472876.5:101219-ENST00000173229.7:199658|3691
MGSILLASAC
>FUSION-ENST00000472876.5:101219-ENST00000173229.7:199658|138
MGFHHVDKACLK
>FUSION-ENST00000472876.5:101219-ENST00000173229.7:199658|3468
DPEGTWGGGWEGLCRPVRTGGL
>FUSION-ENST00000472876.5:101219-ENST00000173229.7:199658|1125
MGLVPCVTP
>FUSION-ENST00000472876.5:101219-ENST00000173229.7:199658|2043
VDFQMWDYWVK
>FUSION-ENST00000472876.5:101219-ENST00000173229.7:199658|3062
MCRKEIQGFFDCASR
>ENST00000358371.9|INDEL-25717-A-AA|5
HAESLLDICHDTNSSPTDLMTVTKK
>FUSION-ENST00000472876.5:101219-ENST00000173229.7:199658|5016
MTLISVFYLST
>FUSION-ENST00000472876.5:101219-ENST00000173229.7:199658|1153
EICSFPYLLGKNLRLLG
>FUSION-ENST00000472876.5:101219-ENST00000173229.7:199658|4057
MLSCVIIWIK
>ENST00000621523.1|SNV-172-G-C|3
AYSLSTSAAEAR
>FUSION-ENST00000521467.5:16256-ENST00000521040.5:92270|396
IPKFLEINFFIR
>ENST00000471138.5|SNV-23595-A-G|4
QGKFEVTVFDLGGGIRIR
>FUSION-ENST00000521467.5:16256-ENST00000521040.5:92270|673
HAHMRSR
>FUSION-ENST00000472876.5:101219-ENST00000173229.7:199658|1056
MLLKAPRA
>FUSION-ENST00000521467.5:16256-ENST00000521040.5:92270|359
FLKHFDGKGGII
>FUSION-ENST00000472876.5:101219-ENST00000173229.7:199658|1436
RPSQTRR
>FUSION-ENST00000472876.5:101219-ENST00000173229.7:199658|3757
LCSSHITRR
>FUSION-ENST00000472876.5:101219-ENST00000173229.7:199658|3885
MIYFILLISTNICWYI
>FUSION-ENST00000472876.5:101219-ENST00000173229.7:199658|2270
STCLGLPKCWDYR
>FUSION-ENST00000472876.5:101219-ENST00000173229.7:199658|1107
ISILFLCQP
>FUSION-ENST00000521467.5:16256-ENST00000521040.5:92270|387
RNGILETWVLGITFPFI
>ENST00000314852.2|SNV-8776-C-G|2
ASAALVDK
>FUSION-ENST00000472876.5:101219-ENST00000173229.7:199658|1801
LFSLSIVHLKYILFVCVLFIHFYC
>FUSION-ENST00000472876.5:101219-ENST00000173229.7:199658|1080
MNWLQRAR
>FUSION-ENST00000521467.5:16256-ENST00000521040.5:92270|643
SSNNYFLSR
>ENST00000404826.7|SNV-668075-A-G|3
ENHILASGSVRIPRFMLLESGGLR
>ENST00000367588.9|SNV-3750-C-G|3
LPRPPAPGREYCKR
>FUSION-ENST00000521467.5:16256-ENST00000521040.5:92270|350
FLTQRNNKCLR
>FUSION-ENST00000472876.5:101219-ENST00000173229.7:199658|3969
FIIYPES
>FUSION-ENST00000472876.5:101219-ENST00000173229.7:199658|4520
FQLESNIDYFRH
>FUSION-ENST00000472876.5:101219-ENST00000173229.7:199658|1513
SPVWLRCR
>ENST00000379516.7|SNV-28509-C-T|5
LASKYLHVGYIVLPAPEK
>FUSION-ENST00000472876.5:101219-ENST00000173229.7:199658|2386
MYACKKEK
>FUSION-ENST00000472876.5:101219-ENST00000173229.7:199658|586
MEKPQARQK
>FUSION-ENST00000521467.5:16256-ENST00000521040.5:92270|159
KWFPLPLDFL
>ENST00000238789.10|SNV-93104-G-T|1
GEIFVIGATNRLDSIDPALRRPGR
>FUSION-ENST00000472876.5:101219-ENST00000173229.7:199658|2118
LLSLNFSVPQSYYL
>ENST00000513347.1|SNV-2997-G-A|3
GLFCLMVAFLILFTM
>FUSION-ENST00000472876.5:101219-ENST00000173229.7:199658|2162
VFCISFNTARLNIFYMLVYKLYFLF
>FUSION-ENST00000472876.5:101219-ENST00000173229.7:199658|3016
MSVFALTDQSGYAFRLNMDVEILVK
>FUSION-ENST00000472876.5:101219-ENST00000173229.7:199658|3499
YAYLSQFIDLRKK
>ENST00000303375.10|SNV-44009-G-A|4
WANVKVECKPSWQPFQGHCYR
>FUSION-ENST00000521467.5:16256-ENST00000521040.5:92270|278
PVYHLEHTLVMVDK
>FUSION-ENST00000611981.1:4466-ENST00000551071.5:79075|28
ARVQLNPCLELP
>ENST00000472755.1|MNV-7129-CCCTGCTACCTGC-C|3
TGPCCHCWTPSSSTASTHR
>FUSION-ENST00000472876.5:101219-ENST00000173229.7:199658|5045
HFWIVHINK
>FUSION-ENST00000472876.5:101219-ENST00000173229.7:199658|4337
YNKLLVTILALQFYR
>FUSION-ENST00000472876.5:101219-ENST00000173229.7:199658|1640
MPSPPVFTCQPPTHPSELY
>FUSION-ENST00000472876.5:101219-ENST00000173229.7:199658|1564
VNKGGKGPAITDLP
>FUSION-ENST00000472876.5:101219-ENST00000173229.7:199658|516
MNSFFFMAA
>FUSION-ENST00000472876.5:101219-ENST00000173229.7:199658|2866
SADSYLAK
>FUSION-ENST00000472876.5:101219-ENST00000173229.7:199658|1208
MPICAGEKGR
>FUSION-ENST00000472876.5:101219-ENST00000173229.7:199658|929
SGVQDQPDQHGEILSLPKKK
>FUSION-ENST00000472876.5:101219-ENST00000173229.7:199658|3774
IYRFMSLAK
>FUSION-ENST00000472876.5:101219-ENST00000173229.7:199658|3267
NLSIFGISYK
>ENST00000406785.6|SNV-181647-G-T|1
TEIEMYGK
>ENST00000309007.9|SNV-6203-C-T|1
LAASGEGGLQELLGHFENQK
>FUSION-ENST00000472876.5:101219-ENST00000173229.7:199658|3864
SVRYNPHTICFTHLK
>ENST00000283195.11|SNV-27308-A-G|3
LGQSGHMLLNLSR
>FUSION-ENST00000472876.5:101219-ENST00000173229.7:199658|1944
MYFYRVKHVILSLYGLR
>FUSION-ENST00000472876.5:101219-ENST00000173229.7:199658|3064
QFFPHFK
>FUSION-ENST00000472876.5:101219-ENST00000173229.7:199658|4945
MLVPHHSYYE
>FUSION-ENST00000521467.5:16256-ENST00000521040.5:92270|677
NDDSCSEDI
>FUSION-ENST00000472876.5:101219-ENST00000173229.7:199658|3312
LARLVLNS
>FUSION-ENST00000472876.5:101219-ENST00000173229.7:199658|3195
FIACWTFECLRHFK
>FUSION-ENST00000472876.5:101219-ENST00000173229.7:199658|2046
FLGCICR
>FUSION-ENST00000472876.5:101219-ENST00000173229.7:199658|1340
MKFTILTIFKWTVHDLCFEK
>FUSION-ENST00000472876.5:101219-ENST00000173229.7:199658|3767
MSLAKFGKFSAIIF
>FUSION-ENST00000472876.5:101219-ENST00000173229.7:199658|2395
MPISFWSSLNSK
>FUSION-ENST00000472876.5:101219-ENST00000173229.7:199658|4744
AHVYNPNTVGDQGGRIS
>FUSION-ENST00000472876.5:101219-ENST00000173229.7:199658|4134
MTQTPSNKAPPPVLGNKFQHETR
>FUSION-ENST00000521467.5:16256-ENST00000521040.5:92270|545
MQMYFTLYSLTPSMSQK
>FUSION-ENST00000472876.5:101219-ENST00000173229.7:199658|1016
CPQIFNTSPEGQPCPH
>FUSION-ENST00000521467.5:16256-ENST00000521040.5:92270|321
MNTPITLI
>FUSION-ENST00000521467.5:16256-ENST00000521040.5:92270|468
WFRHLVPSGTWLDFSHGR
>FUSION-ENST00000472876.5:101219-ENST00000173229.7:199658|3559
MYFGLISK
>ENST00000457545.7|SNV-26369-A-G|2
ALGVSNFSHFQIER
>ENST00000481412.5|SNV-3561-G-T|3
MLLVGWQNPLLKEVCSGGFLFR
>FUSION-ENST00000521467.5:16256-ENST00000521040.5:92270|843
GSRCCPGCVQSAILEEPGCR
>ENST00000303941.4|SNV-5764-A-G|2
IKFQHVVSIYGVCK
>FUSION-ENST00000472876.5:101219-ENST00000173229.7:199658|498
SDDFRAVNSFLHLCGIER
>FUSION-ENST00000472876.5:101219-ENST00000173229.7:199658|3537
VAVISGHYRCL
>FUSION-ENST00000472876.5:101219-ENST00000173229.7:199658|500
LLLLPAWRTTMESH
>FUSION-ENST00000521467.5:16256-ENST00000521040.5:92270|785
TRGFFFKKPNFQAASFSNPR
>FUSION-ENST00000472876.5:101219-ENST00000173229.7:199658|3568
MLYFLNFLFPKSNSCLG
>FUSION-ENST00000472876.5:101219-ENST00000173229.7:199658|4647
LVFLPQMAISSAHR
>ENST00000373547.8|SNV-31634-A-C|3
AKWPARITLLR
>ENST00000303941.4|SNV-5764-A-G|1
FQHVVSIYGVCK
>FUSION-ENST00000472876.5:101219-ENST00000173229.7:199658|2023
IYLPYFCQLFSPVYCLPL
>FUSION-ENST00000472876.5:101219-ENST00000173229.7:199658|1283
MGMTAATSQGSQKHER
>FUSION-ENST00000472876.5:101219-ENST00000173229.7:199658|4645
AISSAHR
>ENST00000452512.6|SNV-22523-A-C|10
MIKQIPMETTILQQHQELHK
>FUSION-ENST00000472876.5:101219-ENST00000173229.7:199658|681
CTPAAVCLCLLLPLPGK
>FUSION-ENST00000472876.5:101219-ENST00000173229.7:199658|2775
RSRPSWLAR
>FUSION-ENST00000472876.5:101219-ENST00000173229.7:199658|4875
MCTTIPS
>FUSION-ENST00000472876.5:101219-ENST00000173229.7:199658|2843
NVILPLRNNLVGLLK
>FUSION-ENST00000472876.5:101219-ENST00000173229.7:199658|958
GAGLSWNPGSATSPL
>FUSION-ENST00000472876.5:101219-ENST00000173229.7:199658|3419
ESHSVTQAGVQWR
>FUSION-ENST00000472876.5:101219-ENST00000173229.7:199658|3566
MGSRGVCR
>ENST00000467156.1|SNV-20328-C-T|8
MREDLFIVSKVWPTFFER
>FUSION-ENST00000472876.5:101219-ENST00000173229.7:199658|4517
MLYVSFLVGICVG
>FUSION-ENST00000472876.5:101219-ENST00000173229.7:199658|1609
DISHTGLGLNHMTSLHLNYHLK
>FUSION-ENST00000472876.5:101219-ENST00000173229.7:199658|2732
FCLTICILIMI
>FUSION-ENST00000521467.5:16256-ENST00000521040.5:92270|451
HCAKYFTSNIAFNLPNKAIR
>ENST00000646991.2|SNV-1196-G-A|3
RIKLGMTQADVGAALANLK
>ENST00000354212.9|SNV-1320620-C-A|1
IIPQEELNSHTSAPSSEK
>FUSION-ENST00000521467.5:16256-ENST00000521040.5:92270|696
FIDKCHSLGCIGGHRQGSR
>ENST00000495856.1|SNV-8031-C-T|1
SVNKINSFELDRADR
>ENST00000379959.8|SNV-38055-G-A|4
NTTKQVTPQPKEQK
>FUSION-ENST00000472876.5:101219-ENST00000173229.7:199658|918
VTLYLKK
>FUSION-ENST00000472876.5:101219-ENST00000173229.7:199658|1127
APAQYFQHVVHLR
>FUSION-ENST00000472876.5:101219-ENST00000173229.7:199658|1631
DTGTDWR
>FUSION-ENST00000472876.5:101219-ENST00000173229.7:199658|512
MFVGCINVFF
>FUSION-ENST00000472876.5:101219-ENST00000173229.7:199658|2164
MVFCISFNTARLNIFYMLVYK
>FUSION-ENST00000472876.5:101219-ENST00000173229.7:199658|4703
MSIIPTLWETK
>FUSION-ENST00000472876.5:101219-ENST00000173229.7:199658|721
VPAPFVLVFLDLEQTLLVK
>FUSION-ENST00000472876.5:101219-ENST00000173229.7:199658|4839
GDSVLAVLARSR
>FUSION-ENST00000472876.5:101219-ENST00000173229.7:199658|1793
VAVPFCISASNVLEFQLLHILAST
>ENST00000252172.9|SNV-54078-G-T|1
LEEASWATSAQIEMNKKR
>FUSION-ENST00000472876.5:101219-ENST00000173229.7:199658|4697
VGGSLEAR
>ENST00000481170.1|SNV-5268-T-G|3
MWRNPAHLSVTSSTAASTSCLLKP
>FUSION-ENST00000521467.5:16256-ENST00000521040.5:92270|59
SVNQKER
>FUSION-ENST00000472876.5:101219-ENST00000173229.7:199658|5047
MLLCSMH
>FUSION-ENST00000521467.5:16256-ENST00000521040.5:92270|452
HCAKYFTSNIAFNLPNK
>FUSION-ENST00000472876.5:101219-ENST00000173229.7:199658|952
MHSFIVAVETSNK
>FUSION-ENST00000472876.5:101219-ENST00000173229.7:199658|1355
LRELGAAHMKHSEQGR
>FUSION-ENST00000521467.5:16256-ENST00000521040.5:92270|538
MYFTLYSLTPSMSQKCCFSCK
>FUSION-ENST00000472876.5:101219-ENST00000173229.7:199658|4317
MLLVSCLRILCQT
>ENST00000297875.7|SNV-115652-C-G|3
SGGTSDRFVKGYLLPDDSK
>FUSION-ENST00000472876.5:101219-ENST00000173229.7:199658|3819
SAGITSVSHCTQPK
>FUSION-ENST00000472876.5:101219-ENST00000173229.7:199658|1840
LVKLFCMANL
>FUSION-ENST00000472876.5:101219-ENST00000173229.7:199658|4840
GDSVLAVLAR
>FUSION-ENST00000607161.5:6008-ENST00000551071.5:79075|2
SGLNPEILGRAELSIEFPEQ
>FUSION-ENST00000521467.5:16256-ENST00000521040.5:92270|127
SHLFKVSPFAEVVPSASGFPLVTSI
>FUSION-ENST00000472876.5:101219-ENST00000173229.7:199658|3727
VFRNANK
>ENST00000398505.7|INDEL-17508-C-CATC|4
DCSEKTALDDRPQVLQPHHR
>FUSION-ENST00000472876.5:101219-ENST00000173229.7:199658|358
MCTKCSDTDQ
>FUSION-ENST00000472876.5:101219-ENST00000173229.7:199658|584
MEKPQARQKQPWQSDK
>FUSION-ENST00000521467.5:16256-ENST00000521040.5:92270|729
FSLFLSLVKMEKSGSLVVGGK
>FUSION-ENST00000521467.5:16256-ENST00000521040.5:92270|382
KYLLPYPTYT
>FUSION-ENST00000472876.5:101219-ENST00000173229.7:199658|1421
GPEPGLDK
>ENST00000457545.7|INDEL-28669-C-CGTG|4
LSDEEMATILSFNRNWRAFDVFK
>ENST00000584010.5|SNV-43302-G-C|5
SNYEPYKPSTGAMGDR
>FUSION-ENST00000472876.5:101219-ENST00000173229.7:199658|1148
MLGGEAK
>FUSION-ENST00000472876.5:101219-ENST00000173229.7:199658|4736
MWCTHGCNLLQ
>FUSION-ENST00000472876.5:101219-ENST00000173229.7:199658|3897
CLLDPVVQWC
>FUSION-ENST00000521467.5:16256-ENST00000521040.5:92270|644
VLSVFTV
>FUSION-ENST00000472876.5:101219-ENST00000173229.7:199658|1554
AVRVFIW
>FUSION-ENST00000472876.5:101219-ENST00000173229.7:199658|1500
DHLGKGGGGGSHTGK
>FUSION-ENST00000472876.5:101219-ENST00000173229.7:199658|1904
MGTKISK
>FUSION-ENST00000472876.5:101219-ENST00000173229.7:199658|2385
YACKKEK
>FUSION-ENST00000472876.5:101219-ENST00000173229.7:199658|4805
EQSALCKMDQSAGYGCGQIRE
>ENST00000325643.6|SNV-3762-C-A|4
LGPDPRR
>FUSION-ENST00000472876.5:101219-ENST00000173229.7:199658|1492
MNGIVLVQNRLEELPCPFCHVR
>FUSION-ENST00000472876.5:101219-ENST00000173229.7:199658|3427
LQCSGEDCRWSAFFR
>FUSION-ENST00000472876.5:101219-ENST00000173229.7:199658|2838
MESLCGFYNYFRSFINAK
>FUSION-ENST00000472876.5:101219-ENST00000173229.7:199658|4004
LLTLGDPPALASQSAGITSVSHR
>ENST00000306434.8|SNV-3561-G-T|2
SLVKGGLFR
>ENST00000474503.1|SNV-49696-A-G|2
SQLQNPKDFLHLFEKNVIPER
>FUSION-ENST00000472876.5:101219-ENST00000173229.7:199658|3251
ISFFFFRG
>FUSION-ENST00000472876.5:101219-ENST00000173229.7:199658|4172
DPWVASTFWLL
>FUSION-ENST00000472876.5:101219-ENST00000173229.7:199658|1066
MDFHLHSCAK
>FUSION-ENST00000472876.5:101219-ENST00000173229.7:199658|3731
PCYFFLYF
>FUSION-ENST00000472876.5:101219-ENST00000173229.7:199658|3811
VASLSLGKG
>ENST00000339615.9|INDEL-6329-T-TC|21
MYKLYPSEYNIFPPHLVPPRR
>FUSION-ENST00000472876.5:101219-ENST00000173229.7:199658|3308
SQAFQVQH
>FUSION-ENST00000472876.5:101219-ENST00000173229.7:199658|4198
LLVSSDRLPRPPK
>FUSION-ENST00000472876.5:101219-ENST00000173229.7:199658|3665
GSLVSGPRVCFYLK
>FUSION-ENST00000521467.5:16256-ENST00000521040.5:92270|715
MGLIRGIK
>FUSION-ENST00000472876.5:101219-ENST00000173229.7:199658|756
VFNTVIK
>FUSION-ENST00000472876.5:101219-ENST00000173229.7:199658|2079
QHIGKNGKYE
>FUSION-ENST00000472876.5:101219-ENST00000173229.7:199658|3440
FEVFQIFAILIGKIDLKVLFCISC
>FUSION-ENST00000472876.5:101219-ENST00000173229.7:199658|2556
MNTSACHYSWSSYSVFTESRR
>ENST00000498378.5|SNV-27159-C-G|2
MKPSASQNRRSSDTGSK
>ENST00000408927.8|SNV-158702-A-T|2
SVMPPVQFK
>FUSION-ENST00000485629.1:4419-ENST00000271532.2:8627|13
PTQQQQLHTNL
>FUSION-ENST00000472876.5:101219-ENST00000173229.7:199658|2651
EMVWLSWKSSSS
>FUSION-ENST00000472876.5:101219-ENST00000173229.7:199658|3422
MCLVLVGLY
>FUSION-ENST00000472876.5:101219-ENST00000173229.7:199658|4865
ALSRLTASSASQVHAILLPQPPQ
>FUSION-ENST00000472876.5:101219-ENST00000173229.7:199658|742
RGSHRAKPSASLAALR
>FUSION-ENST00000472876.5:101219-ENST00000173229.7:199658|3831
LPSSWDYRCPPPCLAIFFCIFSR
>FUSION-ENST00000472876.5:101219-ENST00000173229.7:199658|2100
MEACLNR
>FUSION-ENST00000472876.5:101219-ENST00000173229.7:199658|2281
MGWTVYHLRLFSGRDSLIWNLK
>FUSION-ENST00000472876.5:101219-ENST00000173229.7:199658|4438
MGTHREKMM
>FUSION-ENST00000472876.5:101219-ENST00000173229.7:199658|3792
MKCCFTHCFQDVFSFRLFR
>FUSION-ENST00000472876.5:101219-ENST00000173229.7:199658|2413
MISPILWVIFSFSFF
>FUSION-ENST00000472876.5:101219-ENST00000173229.7:199658|3645
LSPSWSFG
>FUSION-ENST00000472876.5:101219-ENST00000173229.7:199658|461
MSFFSCLLAA
>ENST00000377770.8|SNV-165732-C-T|2
MALLYQRFTGKINTSR
>FUSION-ENST00000521467.5:16256-ENST00000521040.5:92270|72
SVEWGDLMQRVWSR
>FUSION-ENST00000472876.5:101219-ENST00000173229.7:199658|1022
GSVGSRRGMDEEHFLGAVMWE
>ENST00000645361.2|MNV-243-CC-C|4
RWSCSMGWRPCARR
>FUSION-ENST00000472876.5:101219-ENST00000173229.7:199658|3382
NWPNLGSHLITSC
>FUSION-ENST00000521467.5:16256-ENST00000521040.5:92270|293
VKDKSFLFFLPSR
>FUSION-ENST00000472876.5:101219-ENST00000173229.7:199658|2234
IIVNMGDSMSQRLCKPMPPAI
>FUSION-ENST00000472876.5:101219-ENST00000173229.7:199658|4803
MDQSAGYGCGQIRE
>FUSION-ENST00000521467.5:16256-ENST00000521040.5:92270|244
CSFSCLFVCVCFTDKR
>ENST00000265080.9|SNV-125465-A-T|1
YIITLLELLAHTPHEHVERK
>FUSION-ENST00000472876.5:101219-ENST00000173229.7:199658|3448
MMFEVFQIFAILIGK
>FUSION-ENST00000472876.5:101219-ENST00000173229.7:199658|749
FRLVPSFCY
>FUSION-ENST00000472876.5:101219-ENST00000173229.7:199658|479
LHPKSSDK
>FUSION-ENST00000472876.5:101219-ENST00000173229.7:199658|1998
HLFWPPK
>FUSION-ENST00000472876.5:101219-ENST00000173229.7:199658|4475
EDGRPGHGRAHNWAAGVGSR
>FUSION-ENST00000472876.5:101219-ENST00000173229.7:199658|2629
DTDEEKCRTK
>FUSION-ENST00000472876.5:101219-ENST00000173229.7:199658|1108
ENTPGTTSPTPPWVWGPR
>FUSION-ENST00000472876.5:101219-ENST00000173229.7:199658|2733
KSLLIIPIPTASQEP
>FUSION-ENST00000472876.5:101219-ENST00000173229.7:199658|654
MVKSCLYPK
>ENST00000527556.5|SNV-11174-A-T|2
GQSFLGPMR
>FUSION-ENST00000521467.5:16256-ENST00000521040.5:92270|335
MLSVMGRSLMKISP
>FUSION-ENST00000472876.5:101219-ENST00000173229.7:199658|4042
MEHKNCSKY
>ENST00000367771.11|SNV-27360-C-G|4
SEEEKREFFK
>FUSION-ENST00000472876.5:101219-ENST00000173229.7:199658|2022
MIFLDYLIIYR
>FUSION-ENST00000472876.5:101219-ENST00000173229.7:199658|2587
LPWVHYPPETSR
>FUSION-ENST00000472876.5:101219-ENST00000173229.7:199658|1585
CHFPLQHPLCSHTIAC
>FUSION-ENST00000472876.5:101219-ENST00000173229.7:199658|4808
MEQSALCKMDQSAGYGCGQIRE
>FUSION-ENST00000521467.5:16256-ENST00000521040.5:92270|470
DRPLSTCLKFVKR
>FUSION-ENST00000472876.5:101219-ENST00000173229.7:199658|4283
VLLTFLKIIWAGCGG
>ENST00000673901.1|SNV-1687-C-G|4
MVDSGISCKEELLLGR
>FUSION-ENST00000472876.5:101219-ENST00000173229.7:199658|1218
QMPGGCPWEGLTNKER
>FUSION-ENST00000472876.5:101219-ENST00000173229.7:199658|2560
YIYICIYIYLSVNHNNIPSDK
>FUSION-ENST00000472876.5:101219-ENST00000173229.7:199658|3644
MKSTFIYNR
>ENST00000639098.1|SNV-229083-G-A|5
ICHQEVMTK
>ENST00000544691.6|SNV-2711-G-A|9
QHAIMLLEGQKVIPQR
>FUSION-ENST00000472876.5:101219-ENST00000173229.7:199658|3487
MYRRGSEEAR
>FUSION-ENST00000472876.5:101219-ENST00000173229.7:199658|157
KAEVAVSRDR
>FUSION-ENST00000472876.5:101219-ENST00000173229.7:199658|4851
MAPLHSSLGDR
>FUSION-ENST00000472876.5:101219-ENST00000173229.7:199658|876
MSSAVSCWFEQFSFHK
>ENST00000450050.6|SNV-3796-G-A|2
ATTKDGDTVFTCIIFLLGETVGGNK
>FUSION-ENST00000472876.5:101219-ENST00000173229.7:199658|2847
CISFALR
>FUSION-ENST00000472876.5:101219-ENST00000173229.7:199658|5039
VNLIFSVFLENH
>ENST00000452512.6|SNV-22523-A-C|2
METTILQQHQELHKFWTEP
>FUSION-ENST00000472876.5:101219-ENST00000173229.7:199658|4610
MCIMYHILRIM
>ENST00000265080.9|SNV-125465-A-T|2
YIITLLELLAHTPHEHVER
>FUSION-ENST00000472876.5:101219-ENST00000173229.7:199658|357
CTKCSDTDQ
>FUSION-ENST00000472876.5:101219-ENST00000173229.7:199658|4323
MVSIFSYLLAILYLQGSQNSQNK
>FUSION-ENST00000472876.5:101219-ENST00000173229.7:199658|405
MPPCPLCLRK
>FUSION-ENST00000472876.5:101219-ENST00000173229.7:199658|4454
VVTPMLFKCGRK
>FUSION-ENST00000472876.5:101219-ENST00000173229.7:199658|1489
NGIVLVQNRLEELPCPFCHVRR
>FUSION-ENST00000472876.5:101219-ENST00000173229.7:199658|4616
SRTAWSWCVPILNITK
>FUSION-ENST00000394936.8:16954-ENST00000498818.6:10024|9
HCLQTVWNKPTVKTLPCWR
>FUSION-ENST00000472876.5:101219-ENST00000173229.7:199658|1337
FTILTIFKWTVHDLCFEK
>FUSION-ENST00000472876.5:101219-ENST00000173229.7:199658|3879
MGVETIDLK
>ENST00000377084.3|SNV-2517-A-G|2
LSLHNNYFMYLPVAGVLDR
>ENST00000479147.6|SNV-12447-A-G|6
ERIRINGQPISPELFAK
>FUSION-ENST00000521467.5:16256-ENST00000521040.5:92270|73
SVEWGDLMQR
>ENST00000371129.4|SNV-1268-T-C|2
QLNQQHSQTKEIENQLR
>FUSION-ENST00000472876.5:101219-ENST00000173229.7:199658|1525
MMSSIFSCAYLPSKYLVW
>FUSION-ENST00000472876.5:101219-ENST00000173229.7:199658|4670
MHRAGAY
>FUSION-ENST00000472876.5:101219-ENST00000173229.7:199658|464
MPGPLAVPQRQNSHCLR
>FUSION-ENST00000472876.5:101219-ENST00000173229.7:199658|2404
SQGFVIQIISSPR
>ENST00000367658.3|SNV-32006-G-A|1
LDLSELLTHIPKHKLNTFHVR
>ENST00000515342.4|SNV-862-C-T|1
FLPSSFNWTLWTEIQES
>FUSION-ENST00000472876.5:101219-ENST00000173229.7:199658|1889
TLIFSQYWK
>ENST00000409508.8|SNV-174752-G-T|3
AGILYVNPQDLGWNPYVASCIDR
>FUSION-ENST00000521467.5:16256-ENST00000521040.5:92270|769
MINQSRLLMR
>FUSION-ENST00000472876.5:101219-ENST00000173229.7:199658|1055
LLKAPRA
>FUSION-ENST00000472876.5:101219-ENST00000173229.7:199658|2095
GAPKAGEGVQNK
>ENST00000621523.1|SNV-172-G-C|2
AYSLSTSAAEARTR
>FUSION-ENST00000521467.5:16256-ENST00000521040.5:92270|376
MMELECS
>ENST00000635925.1|MNV-101718-GG-G|3
GDERTAVSLVTALPAGLRAVSQ
>ENST00000560626.6|SNV-240329-A-G|4
RGSVARK
>FUSION-ENST00000472876.5:101219-ENST00000173229.7:199658|3941
LCNRYLELTPPN
>FUSION-ENST00000472876.5:101219-ENST00000173229.7:199658|3614
STTCFSFVFK
>FUSION-ENST00000521467.5:16256-ENST00000521040.5:92270|427
RKLLALTA
>FUSION-ENST00000472876.5:101219-ENST00000173229.7:199658|3377
FNGEGGK
>FUSION-ENST00000521467.5:16256-ENST00000521040.5:92270|513
MSDSEWSGIGPSAPA
>FUSION-ENST00000472876.5:101219-ENST00000173229.7:199658|1332
TPVAAEWALSGRQEGARAEAK
>FUSION-ENST00000472876.5:101219-ENST00000173229.7:199658|3477
RARGVGGGK
>ENST00000297875.7|SNV-115652-C-G|1
FVKGYLLPDDSKATK
>FUSION-ENST00000472876.5:101219-ENST00000173229.7:199658|2638
ATLTYIDQFIIKDIAK
>ENST00000493668.1|SNV-146114-G-A|7
GVLGRPFPTPSPASLDVYVAR
>FUSION-ENST00000472876.5:101219-ENST00000173229.7:199658|217
IVNKSQEV
>ENST00000586680.1|SNV-121-A-T|2
LTPVQLHSMRQAELAQWQK
>FUSION-ENST00000472876.5:101219-ENST00000173229.7:199658|1740
PLFTVVAIVNYHYLLQFLK
>ENST00000562221.1|SNV-3388-G-A|1
GRHGTEVATAF
>FUSION-ENST00000472876.5:101219-ENST00000173229.7:199658|4677
MVVAHHPAQR
>FUSION-ENST00000521467.5:16256-ENST00000521040.5:92270|458
SSQCDDNGDNNTNRLAFAK
>FUSION-ENST00000472876.5:101219-ENST00000173229.7:199658|3575
KFKEMLYFLNFLFPK
>FUSION-ENST00000521467.5:16256-ENST00000521040.5:92270|722
SGSLVVGGKLFVPITHLSKYLLR
>FUSION-ENST00000472876.5:101219-ENST00000173229.7:199658|893
MGTGGVRVGAGR
>FUSION-ENST00000472876.5:101219-ENST00000173229.7:199658|1684
RAWGAGMWGVRVNHGR
>FUSION-ENST00000607161.5:6008-ENST00000551071.5:79075|6
ELVPSSDPIVFVVGAFAHGKVR
>FUSION-ENST00000472876.5:101219-ENST00000173229.7:199658|1687
NETVPSCLCKR
>FUSION-ENST00000472876.5:101219-ENST00000173229.7:199658|2729
LVCKMGLK
>FUSION-ENST00000472876.5:101219-ENST00000173229.7:199658|1120
KLRPEITSPTQAPKAAI
>FUSION-ENST00000472876.5:101219-ENST00000173229.7:199658|1916
MTRLSCICKK
>FUSION-ENST00000472876.5:101219-ENST00000173229.7:199658|1743
KLGSSEESLHR
>FUSION-ENST00000521467.5:16256-ENST00000521040.5:92270|849
SMGNFSR
>FUSION-ENST00000472876.5:101219-ENST00000173229.7:199658|3068
MKKQFFPHFK
>FUSION-ENST00000472876.5:101219-ENST00000173229.7:199658|2946
FIQLGTVAHACNPSTLGGQGR
>FUSION-ENST00000521467.5:16256-ENST00000521040.5:92270|332
MGRSLMKISP
>FUSION-ENST00000472876.5:101219-ENST00000173229.7:199658|2048
SHCTQPGLTNI
>FUSION-ENST00000472876.5:101219-ENST00000173229.7:199658|4027
LARLVSNS
>ENST00000536101.5|SNV-35522-G-A|3
DGLPAHIGSMAQRAYWALLNQQR
>FUSION-ENST00000472876.5:101219-ENST00000173229.7:199658|3469
DPEGTWGGGWEGLCRPVR
>FUSION-ENST00000472876.5:101219-ENST00000173229.7:199658|2793
MASGQFGFSVLFGDLDQEQR
>ENST00000302334.3|SNV-50373-G-C|3
IQWERDVENNR
>ENST00000479147.6|SNV-12447-A-G|3
INGQPISPELFAK
>FUSION-ENST00000472876.5:101219-ENST00000173229.7:199658|183
SCQHYRLWSFNIK
>FUSION-ENST00000472876.5:101219-ENST00000173229.7:199658|4672
SATSLPAFPRSHPDHPHPCWSFFPK
>FUSION-ENST00000472876.5:101219-ENST00000173229.7:199658|3188
LREANCQMGRMFQQCYR
>FUSION-ENST00000521467.5:16256-ENST00000521040.5:92270|631
MLTCDQGK
>FUSION-ENST00000472876.5:101219-ENST00000173229.7:199658|2401
MGLPCQARPALNSLLHSVH
>FUSION-ENST00000472876.5:101219-ENST00000173229.7:199658|2832
MRFLQLFQKLHK
>FUSION-ENST00000472876.5:101219-ENST00000173229.7:199658|4218
NMDVQITLQDPGFNPFGCIFLK
>FUSION-ENST00000472876.5:101219-ENST00000173229.7:199658|2231
MGDSMSQRLCKPMPPAI
>FUSION-ENST00000472876.5:101219-ENST00000173229.7:199658|1838
MLKGLNLCFR
>FUSION-ENST00000472876.5:101219-ENST00000173229.7:199658|229
FMLNFSSHNPHMSQEGSGGR
>FUSION-ENST00000472876.5:101219-ENST00000173229.7:199658|3372
RRLSSAPVP
>FUSION-ENST00000472876.5:101219-ENST00000173229.7:199658|344
MLTRLVSNS
>FUSION-ENST00000472876.5:101219-ENST00000173229.7:199658|3952
LTILVSNSRPQVFCSPQPPK
>FUSION-ENST00000472876.5:101219-ENST00000173229.7:199658|2576
MSSHHLALANK
>FUSION-ENST00000472876.5:101219-ENST00000173229.7:199658|4222
VFVLLWLAYFT
>FUSION-ENST00000521467.5:16256-ENST00000521040.5:92270|43
FTLEVGY
>FUSION-ENST00000521467.5:16256-ENST00000521040.5:92270|422
MIHRLLSY
>FUSION-ENST00000472876.5:101219-ENST00000173229.7:199658|3814
MGEEGGKVASLSLGKG
>FUSION-ENST00000472876.5:101219-ENST00000173229.7:199658|2768
HSVGGRYMTLEAEGV
>FUSION-ENST00000521467.5:16256-ENST00000521040.5:92270|22
MLFYRARPSLL
>FUSION-ENST00000472876.5:101219-ENST00000173229.7:199658|4707
LSTRETH
>FUSION-ENST00000472876.5:101219-ENST00000173229.7:199658|2335
KEALWVLISSSVEIIFPSR
>FUSION-ENST00000472876.5:101219-ENST00000173229.7:199658|3115
PIMYQKIYFFNL
>ENST00000377071.9|SNV-127723-C-T|2
LGPAFAVKLAANR
>FUSION-ENST00000472876.5:101219-ENST00000173229.7:199658|2475
IISYIFFLFSLLIFQDK
>FUSION-ENST00000472876.5:101219-ENST00000173229.7:199658|71
MGDHTRTCYDRNR
>FUSION-ENST00000472876.5:101219-ENST00000173229.7:199658|514
MIAILTGVR
>FUSION-ENST00000472876.5:101219-ENST00000173229.7:199658|1343
GGGQGQEA
>FUSION-ENST00000472876.5:101219-ENST00000173229.7:199658|3403
VLVLFSIGVLDSSVTFLQ
>FUSION-ENST00000472876.5:101219-ENST00000173229.7:199658|4437
GTHREKMM
>FUSION-ENST00000472876.5:101219-ENST00000173229.7:199658|1888
TLIFSQYWKQTLESK
>FUSION-ENST00000472876.5:101219-ENST00000173229.7:199658|3571
EMLYFLNFLFPKSNSCLG
>FUSION-ENST00000472876.5:101219-ENST00000173229.7:199658|1757
MNYITVMVAAKLPLGAVVESHRGR
>FUSION-ENST00000472876.5:101219-ENST00000173229.7:199658|3075
MVFISLIK
>FUSION-ENST00000472876.5:101219-ENST00000173229.7:199658|1850
KMGTGNHNQWEQK
>ENST00000381951.1|SNV-908-T-A|4
NWDMKAALQKLYSK
>FUSION-ENST00000521467.5:16256-ENST00000521040.5:92270|341
MQIFSTNKSKR
>FUSION-ENST00000472876.5:101219-ENST00000173229.7:199658|4564
SFPHVSTGIQYRLF
>FUSION-ENST00000472876.5:101219-ENST00000173229.7:199658|1951
FGHPLAILR
>FUSION-ENST00000472876.5:101219-ENST00000173229.7:199658|2024
LFIWEKGNVLGLDI
>FUSION-ENST00000472876.5:101219-ENST00000173229.7:199658|296
IEELQHQYLGHIGR
>FUSION-ENST00000472876.5:101219-ENST00000173229.7:199658|3185
EANCQMGRMFQQCYREAHLAMN
>FUSION-ENST00000472876.5:101219-ENST00000173229.7:199658|1476
MWTRHWAHR
>FUSION-ENST00000472876.5:101219-ENST00000173229.7:199658|1490
MNGIVLVQNRLEELPCPFCHVRR
>FUSION-ENST00000472876.5:101219-ENST00000173229.7:199658|1702
TAGRSGQK
>FUSION-ENST00000472876.5:101219-ENST00000173229.7:199658|210
HLCYHAR
>FUSION-ENST00000472876.5:101219-ENST00000173229.7:199658|2456
SYHAQPVWLLLFNIR
>FUSION-ENST00000472876.5:101219-ENST00000173229.7:199658|3657
MGSLLLPCRDK
>FUSION-ENST00000472876.5:101219-ENST00000173229.7:199658|857
EEMVVDK
>FUSION-ENST00000472876.5:101219-ENST00000173229.7:199658|3686
CSISLDCLLPGPLAR
>FUSION-ENST00000472876.5:101219-ENST00000173229.7:199658|1091
MYILGEHSDHSR
>FUSION-ENST00000472876.5:101219-ENST00000173229.7:199658|2325
MAEFQAII
>FUSION-ENST00000472876.5:101219-ENST00000173229.7:199658|4066
TLHPLMR
>FUSION-ENST00000472876.5:101219-ENST00000173229.7:199658|846
KASNFPSQYFTVTICKHTGR
>FUSION-ENST00000472876.5:101219-ENST00000173229.7:199658|466
MPGPLAVPQR
>FUSION-ENST00000472876.5:101219-ENST00000173229.7:199658|4986
NRLICSPLSVTTVP
>FUSION-ENST00000472876.5:101219-ENST00000173229.7:199658|3376
MFNGEGGKR
>ENST00000368557.6|SNV-13080-G-T|1
LREEAALAAQAKAK
>FUSION-ENST00000472876.5:101219-ENST00000173229.7:199658|603
FMFWKLVPKR
>ENST00000457545.7|SNV-20328-C-T|6
EDLFIVSKVWPTFFER
>ENST00000608391.1|SNV-402-G-A|2
AEAYPAGWLRHHLER
>ENST00000511434.1|SNV-50373-G-C|9
SEFSGREMLKTTGWR
>FUSION-ENST00000472876.5:101219-ENST00000173229.7:199658|2040
QSFNIFM
>ENST00000563496.2|INDEL-14503-A-AA|1
HSVSGEKNKS
>ENST00000367588.9|SNV-3750-C-G|4
LPRPPAPGREYCK
>FUSION-ENST00000521467.5:16256-ENST00000521040.5:92270|15
AGHSLDLGETK
>ENST00000238256.8|SNV-52788-C-G|3
SSLSGDEEDEVFK
>FUSION-ENST00000521467.5:16256-ENST00000521040.5:92270|88
GAFPIAGSLAMVSRPPCALLR
>FUSION-ENST00000472876.5:101219-ENST00000173229.7:199658|4568
LVIFLSFH
>FUSION-ENST00000472876.5:101219-ENST00000173229.7:199658|5007
YLYVLFLIQYFFWYLFSFFLIRLA
>ENST00000541522.5|MNV-5482-AG-A|2
ESPCLMQTASSWSPR
>FUSION-ENST00000472876.5:101219-ENST00000173229.7:199658|3970
MFIIYPES
>ENST00000467425.5|SNV-910253-G-A|1
LSHKPSDRPNSEAK
>FUSION-ENST00000472876.5:101219-ENST00000173229.7:199658|383
MWRAAAVSLGAWHPRR
>ENST00000550164.6|SNV-23981-A-G|1
QQHFQQMHQR
>FUSION-ENST00000472876.5:101219-ENST00000173229.7:199658|2782
LFCLCLYFK
>FUSION-ENST00000611981.1:4466-ENST00000551071.5:79075|29
MARVQLNPCLELP
>FUSION-ENST00000472876.5:101219-ENST00000173229.7:199658|2293
VCFSSSLLFCHSVK
>FUSION-ENST00000472876.5:101219-ENST00000173229.7:199658|4445
NKFFSSLLVQ
>ENST00000321725.10|SNV-90-G-A|2
MAGPQGLLPLCLLAFCLAGFSFVR
>FUSION-ENST00000472876.5:101219-ENST00000173229.7:199658|1535
WGCISLCIHSLLRES
>FUSION-ENST00000472876.5:101219-ENST00000173229.7:199658|448
TTSTHSAA
>FUSION-ENST00000472876.5:101219-ENST00000173229.7:199658|2658
MLQNKIK
>FUSION-ENST00000521467.5:16256-ENST00000521040.5:92270|660
DFPKSNHPR
>FUSION-ENST00000472876.5:101219-ENST00000173229.7:199658|1061
DFHLHSCAKGLEMLLKAPR
>FUSION-ENST00000472876.5:101219-ENST00000173229.7:199658|1106
FNCNSLIDVILCGVHEDFR
>FUSION-ENST00000472876.5:101219-ENST00000173229.7:199658|1902
GTKISKAFLYGK
>FUSION-ENST00000522519.5:16256-ENST00000521040.5:92270|7
APRNLSLKQSESLLTK
>FUSION-ENST00000472876.5:101219-ENST00000173229.7:199658|712
SQMEGGSRLR
>FUSION-ENST00000472876.5:101219-ENST00000173229.7:199658|3891
FPSLQFSQR
>ENST00000252172.9|SNV-54078-G-T|5
ELEEISERLEEASWATSAQIEMNK
>ENST00000567385.5|SNV-34053-G-A|1
LASLNLLQLSVFFVPIAVKGLTNSK
>FUSION-ENST00000472876.5:101219-ENST00000173229.7:199658|2102
MDYITYIHKKTYVFL
>FUSION-ENST00000507807.3:14820-ENST00000637938.1:21100|2
VRCMDLSSLPGCSWALSR
>FUSION-ENST00000472876.5:101219-ENST00000173229.7:199658|695
MVTTKNVPSDFQHIP
>ENST00000463683.1|SNV-5908-G-A|1
ESEQEGHLGH
>FUSION-ENST00000472876.5:101219-ENST00000173229.7:199658|1363
TENQWQIIDGSESLHLVIKALK
>FUSION-ENST00000472876.5:101219-ENST00000173229.7:199658|270
MVLHALLPK
>FUSION-ENST00000472876.5:101219-ENST00000173229.7:199658|4768
GAWGQVQR
>FUSION-ENST00000472876.5:101219-ENST00000173229.7:199658|4943
MTQHSVFR
>FUSION-ENST00000472876.5:101219-ENST00000173229.7:199658|463
PGPLAVPQRQNSHCLR
>FUSION-ENST00000472876.5:101219-ENST00000173229.7:199658|1568
MHVFSESQNLSIH
>ENST00000530639.6|SNV-135578-G-A|3
RLLKSELGSFITDYFQNQLLTK
>ENST00000414786.6|SNV-8976-C-T|3
SVTTTARQPSR
>FUSION-ENST00000472876.5:101219-ENST00000173229.7:199658|1987
RLSWGGSRVVLSLGA
>FUSION-ENST00000472876.5:101219-ENST00000173229.7:199658|1863
MSLNLCICIK
>FUSION-ENST00000521467.5:16256-ENST00000521040.5:92270|138
LRTFIRPPVMAFQEAR
>FUSION-ENST00000472876.5:101219-ENST00000173229.7:199658|2881
SHHTWPICFF
>FUSION-ENST00000472876.5:101219-ENST00000173229.7:199658|672
DCMLLFCTRLCP
>FUSION-ENST00000472876.5:101219-ENST00000173229.7:199658|311
SSRLSLLSS
>ENST00000447799.5|SNV-63255-T-C|1
FADTYMASLSCLLNYDVSHTFYPRR
>FUSION-ENST00000472876.5:101219-ENST00000173229.7:199658|5026
KTDSYISVCICMFSF
>FUSION-ENST00000472876.5:101219-ENST00000173229.7:199658|4018
HHILLIFVLLVETGFHYVDHSGLK
>FUSION-ENST00000472876.5:101219-ENST00000173229.7:199658|3323
EKHSIVGPK
>FUSION-ENST00000507807.3:14820-ENST00000637938.1:21100|12
EPLRQLWWDHQRLHGSGPPAAAQLR
>ENST00000402314.6|SNV-11823-C-A|3
AYLQTGK
>ENST00000519494.1|SNV-25539-A-G|6
FLTWVNKPMDEEASQESSSHGNVHD
>FUSION-ENST00000472876.5:101219-ENST00000173229.7:199658|3512
MLIFLSLST
>ENST00000344157.8|SNV-17952-A-T|2
SYNHENVSLAKAK
>FUSION-ENST00000472876.5:101219-ENST00000173229.7:199658|627
IFICYRYSWCLFNAYCVRHCYPK
>FUSION-ENST00000472876.5:101219-ENST00000173229.7:199658|650
SCLYPKK
>FUSION-ENST00000472876.5:101219-ENST00000173229.7:199658|2368
IMWFCPLFYY
>FUSION-ENST00000472876.5:101219-ENST00000173229.7:199658|1891
AFLYGKFIK
>FUSION-ENST00000521467.5:16256-ENST00000521040.5:92270|480
MVRDRPLSTCLK
>FUSION-ENST00000472876.5:101219-ENST00000173229.7:199658|585
EKPQARQK
>FUSION-ENST00000472876.5:101219-ENST00000173229.7:199658|2053
MISLLHFILSDRV
>FUSION-ENST00000521467.5:16256-ENST00000521040.5:92270|21
LFYRARPSLL
>FUSION-ENST00000503042.5:13301-ENST00000637938.1:21100|3
IGMSTKAGSGIS
>FUSION-ENST00000521467.5:16256-ENST00000521040.5:92270|399
KMIPKFLEINFFIR
>FUSION-ENST00000472876.5:101219-ENST00000173229.7:199658|671
MLLFCTR
>FUSION-ENST00000521467.5:16256-ENST00000521040.5:92270|787
TRGFFFK
>FUSION-ENST00000472876.5:101219-ENST00000173229.7:199658|879
VRDGPGR
>FUSION-ENST00000472876.5:101219-ENST00000173229.7:199658|778
DQNAQGQAERLDTLGWED
>FUSION-ENST00000472876.5:101219-ENST00000173229.7:199658|92
HSIFTIKSIK
>FUSION-ENST00000472876.5:101219-ENST00000173229.7:199658|1556
YPLTVEGELGCLTFAVTKSSCHEH
>FUSION-ENST00000472876.5:101219-ENST00000173229.7:199658|547
RILGAFCSPSRFLSSPGLILCR
>FUSION-ENST00000472876.5:101219-ENST00000173229.7:199658|972
QIAKSSYVFIK
>ENST00000263468.13|SNV-48238-G-T|2
IPLHDDSKTK
>FUSION-ENST00000472876.5:101219-ENST00000173229.7:199658|1197
PSLSLWAALAVRLEGGR
>FUSION-ENST00000472876.5:101219-ENST00000173229.7:199658|4207
MLQFSVRIQITLWGHLFSA
>FUSION-ENST00000521467.5:16256-ENST00000521040.5:92270|218
KPPEEYYSIYSFCLLFSTLYIVFLR
>FUSION-ENST00000472876.5:101219-ENST00000173229.7:199658|3971
DVVSLCCSGWSTAAIHR
>FUSION-ENST00000472876.5:101219-ENST00000173229.7:199658|2407
AGSVHCACCLLQGK
>FUSION-ENST00000472876.5:101219-ENST00000173229.7:199658|3362
MLLRLVSNSRPQVICPPWPPK
>FUSION-ENST00000472876.5:101219-ENST00000173229.7:199658|4313
NGLVDLFENHLGWMWWLMPIIAAL
>FUSION-ENST00000472876.5:101219-ENST00000173229.7:199658|3162
NLHTLFHSSCSILHSHK
>FUSION-ENST00000472876.5:101219-ENST00000173229.7:199658|2824
MNPVSDK
>FUSION-ENST00000472876.5:101219-ENST00000173229.7:199658|2755
MFPSVITSPCVLSYGKMSCFR
>ENST00000642119.1|SNV-7020-G-A|1
MVLFTTMAYDR
>FUSION-ENST00000472876.5:101219-ENST00000173229.7:199658|1764
GCYLYGR
>FUSION-ENST00000472876.5:101219-ENST00000173229.7:199658|1378
MADNRWQ
>FUSION-ENST00000521467.5:16256-ENST00000521040.5:92270|256
KITQNVNTTVK
>FUSION-ENST00000472876.5:101219-ENST00000173229.7:199658|2428
QYSVFCSCISWRLR
>FUSION-ENST00000521467.5:16256-ENST00000521040.5:92270|251
PGIGFFTETVEQSILEKVFFSS
>FUSION-ENST00000472876.5:101219-ENST00000173229.7:199658|2433
MWSGISQWLWFA
>FUSION-ENST00000472876.5:101219-ENST00000173229.7:199658|1281
MGMTAATSQGSQKHERR
>FUSION-ENST00000472876.5:101219-ENST00000173229.7:199658|990
SHSPSVK
>FUSION-ENST00000472876.5:101219-ENST00000173229.7:199658|1522
SSIFSCAYLPSKYLVW
>FUSION-ENST00000472876.5:101219-ENST00000173229.7:199658|4743
MLRSGGSLGR
>FUSION-ENST00000472876.5:101219-ENST00000173229.7:199658|1701
TAGRSGQKGAGA
>ENST00000673901.1|SNV-1687-C-G|1
VDSGISCKEELLLGRTSPSK
>FUSION-ENST00000472876.5:101219-ENST00000173229.7:199658|3179
MFQQCYREAHLAMN
>FUSION-ENST00000472876.5:101219-ENST00000173229.7:199658|699
VHFNKPFL
>FUSION-ENST00000472876.5:101219-ENST00000173229.7:199658|1354
ELGAAHMK
>FUSION-ENST00000472876.5:101219-ENST00000173229.7:199658|758
KEVCKVFNTVIK
>FUSION-ENST00000472876.5:101219-ENST00000173229.7:199658|4391
KDDVKTQGEDGHLPAK
>FUSION-ENST00000472876.5:101219-ENST00000173229.7:199658|4113
DTPSYHNHRK
>FUSION-ENST00000472876.5:101219-ENST00000173229.7:199658|1366
MTENQWQIIDGSESLHLVIK
>ENST00000511434.1|SNV-50373-G-C|3
LKTTGWRQEPCSK
>FUSION-ENST00000472876.5:101219-ENST00000173229.7:199658|4826
TCGPPCLSHPHLLGSCAAR
>FUSION-ENST00000472876.5:101219-ENST00000173229.7:199658|1239
MQDFEQKMTDPS
>FUSION-ENST00000472876.5:101219-ENST00000173229.7:199658|321
FEVEVTISWLVRYLTFTLGP
>ENST00000275815.4|SNV-17128-T-C|4
MTLRLPSLSGSDGIPHR
>FUSION-ENST00000472876.5:101219-ENST00000173229.7:199658|3667
SSNKGSLVSGPRVCFYLK
>FUSION-ENST00000472876.5:101219-ENST00000173229.7:199658|1706
IELSIPAAAGHLLCLGSKCK
>FUSION-ENST00000472876.5:101219-ENST00000173229.7:199658|3063
QFFPHFKYSSF
>FUSION-ENST00000472876.5:101219-ENST00000173229.7:199658|1228
EVRAEAGYSGFVLCPR
>ENST00000563496.2|INDEL-14503-A-AA|3
LYIGATGQFLKHSVSGEKNK
>ENST00000379516.7|SNV-28509-C-T|2
YLHVGYIVLPAPEKSIVGMTK
>FUSION-ENST00000472876.5:101219-ENST00000173229.7:199658|1096
METCFSFLLFCR
>FUSION-ENST00000521467.5:16256-ENST00000521040.5:92270|97
GLGQQPR
>FUSION-ENST00000472876.5:101219-ENST00000173229.7:199658|1654
ILSCYQSRQGKGTLK
>ENST00000374007.5|SNV-15341-A-G|2
IRYFGHSRK
>FUSION-ENST00000472876.5:101219-ENST00000173229.7:199658|4266
MWWLMPVIPALWEATVGGLLEPR
>FUSION-ENST00000472876.5:101219-ENST00000173229.7:199658|3393
ARACSPSYSGG
>FUSION-ENST00000472876.5:101219-ENST00000173229.7:199658|4966
MFNIYFSLNVVFLKLFYVLK
>FUSION-ENST00000472876.5:101219-ENST00000173229.7:199658|1555
MAVRVFIW
>FUSION-ENST00000521467.5:16256-ENST00000521040.5:92270|286
KAPAFICSTILLTISHK
>FUSION-ENST00000472876.5:101219-ENST00000173229.7:199658|3815
GEEGGKVASLSLGK
>FUSION-ENST00000472876.5:101219-ENST00000173229.7:199658|878
VRDGPGRSLLR
>FUSION-ENST00000472876.5:101219-ENST00000173229.7:199658|1472
HWAHRCGTTEE
>FUSION-ENST00000472876.5:101219-ENST00000173229.7:199658|2776
GGWIRRSRPSWLAR
>FUSION-ENST00000472876.5:101219-ENST00000173229.7:199658|4910
MHKQLFR
>FUSION-ENST00000472876.5:101219-ENST00000173229.7:199658|1175
KRALILFPSPFPTALAHSL
>FUSION-ENST00000472876.5:101219-ENST00000173229.7:199658|861
MGILLVDSG
>FUSION-ENST00000521467.5:16256-ENST00000521040.5:92270|770
QTGASPR
>FUSION-ENST00000521467.5:16256-ENST00000521040.5:92270|431
MAREGARER
>ENST00000508628.6|SNV-106968-G-A|2
ETANKTLSR
>FUSION-ENST00000472876.5:101219-ENST00000173229.7:199658|4312
MWWLMPIIAAL
>FUSION-ENST00000472876.5:101219-ENST00000173229.7:199658|1591
GNRIECNR
>ENST00000265983.8|SNV-11174-A-T|2
LHIMAGRRLWWLDL
>FUSION-ENST00000472876.5:101219-ENST00000173229.7:199658|4195
MQLLFKSFQR
>FUSION-ENST00000472876.5:101219-ENST00000173229.7:199658|3459
GQDWEEGKVLTIAGKPGER
>FUSION-ENST00000472876.5:101219-ENST00000173229.7:199658|2064
NYDLTTAFHSE
>ENST00000645621.1|SNV-68081-A-T|3
LIILLGCVVMAHMIVVL
>ENST00000379834.7|SNV-13029-C-T|4
YVSGEFRFCHGYCKGNPR
>FUSION-ENST00000472876.5:101219-ENST00000173229.7:199658|3159
HLGKCYVGLRPTLLVQGPA
>FUSION-ENST00000472876.5:101219-ENST00000173229.7:199658|914
MPGHTPPAGHCFNRVGN
>FUSION-ENST00000472876.5:101219-ENST00000173229.7:199658|3808
YRNLYFPHL
>FUSION-ENST00000472876.5:101219-ENST00000173229.7:199658|4153
MVYLFVVLFVFILLGIH
>FUSION-ENST00000521467.5:16256-ENST00000521040.5:92270|308
GTDEINFQRIK
>FUSION-ENST00000521467.5:16256-ENST00000521040.5:92270|503
DLKSLVR
>FUSION-ENST00000472876.5:101219-ENST00000173229.7:199658|3551
VVDIYVLPVVLKSWLICR
>FUSION-ENST00000472876.5:101219-ENST00000173229.7:199658|4536
ILTDCVHILSAVMIHSFQPFLDR
>FUSION-ENST00000472876.5:101219-ENST00000173229.7:199658|1086
STVELNLDQVHLIYSLGALQGAK
>FUSION-ENST00000472876.5:101219-ENST00000173229.7:199658|4416
ALPQGPQKEPALLTP
>FUSION-ENST00000472876.5:101219-ENST00000173229.7:199658|1810
GKICVDR
>ENST00000619656.4|MNV-83139-AT-A|1
GLQVMNLENEFSPLNN
>ENST00000554914.1|SNV-13679-A-G|3
NRVHCMKFTK
>ENST00000467655.1|SNV-2888-T-G|1
IGCGEGLKELVHLEWLNLAGNNLK
>FUSION-ENST00000472876.5:101219-ENST00000173229.7:199658|3454
MKFPLMSTLSTFNFQWAGLGLHFS
>FUSION-ENST00000472876.5:101219-ENST00000173229.7:199658|2440
EVRHDHMK
>ENST00000457545.7|INDEL-28669-C-CGTG|MNV-28671-TCAA-T|1
AFDVLEFSHLEDFPFDAEY
>ENST00000637923.2|SNV-389046-C-G|2
MAIRAVTLGAPPVG
>FUSION-ENST00000472876.5:101219-ENST00000173229.7:199658|1190
RMRCFLALGCCTFR
>FUSION-ENST00000472876.5:101219-ENST00000173229.7:199658|660
MEFLVEGAGEMKCSP
>FUSION-ENST00000472876.5:101219-ENST00000173229.7:199658|278
ASSTSAALGWWLGMEAVVGSPR
>FUSION-ENST00000472876.5:101219-ENST00000173229.7:199658|1316
MKLALITPSYWVKM
>FUSION-ENST00000472876.5:101219-ENST00000173229.7:199658|607
LDTSPIDRFMFWK
>FUSION-ENST00000472876.5:101219-ENST00000173229.7:199658|4559
IRPPWPPKVVGLQA
>FUSION-ENST00000472876.5:101219-ENST00000173229.7:199658|1765
HGVALITKGCYLYGRK
>FUSION-ENST00000507807.3:14820-ENST00000637938.1:21100|5
AWLRTLACMGSGSGLWRVR
>FUSION-ENST00000485629.1:4419-ENST00000271532.2:8627|5
VDPDPRK
>FUSION-ENST00000521467.5:16256-ENST00000521040.5:92270|706
AFLGSPTSVSPRSSSLFIFR
>FUSION-ENST00000472876.5:101219-ENST00000173229.7:199658|4918
MNLHCFGTLSFSHISK
>FUSION-ENST00000472876.5:101219-ENST00000173229.7:199658|530
MVLCCAYQPVI
>FUSION-ENST00000472876.5:101219-ENST00000173229.7:199658|2196
RETGRGHQNLGR
>ENST00000566129.1|INDEL-14503-A-AA|2
QIMTTLQQTHSLR
>FUSION-ENST00000472876.5:101219-ENST00000173229.7:199658|149
ITALQPGRQSETRVSK
>ENST00000401408.6|SNV-23083-G-A|3
KLQFCHQRLQIISQALNSWVK
>ENST00000497548.5|SNV-60501-T-A|4
MLCMEWWANEVGSFLSGLYEDG
>FUSION-ENST00000472876.5:101219-ENST00000173229.7:199658|299
ESYYVAQAGLGLLTSSDCLALAFK
>FUSION-ENST00000472876.5:101219-ENST00000173229.7:199658|1345
ARRGGGQGQEA
>FUSION-ENST00000521467.5:16256-ENST00000521040.5:92270|495
QINTLRFSKF
>FUSION-ENST00000472876.5:101219-ENST00000173229.7:199658|790
MCRTCRFVT
>FUSION-ENST00000472876.5:101219-ENST00000173229.7:199658|3012
LNMDVEILVKFFY
>FUSION-ENST00000472876.5:101219-ENST00000173229.7:199658|725
MQTDLNCVDDSTTVKAAAEGVTGLF
>FUSION-ENST00000472876.5:101219-ENST00000173229.7:199658|2445
AIPVDVEWHLPVALVCIMPND
>FUSION-ENST00000472876.5:101219-ENST00000173229.7:199658|1068
IFYISMDFHLHSCAKGLEMLLK
>FUSION-ENST00000472876.5:101219-ENST00000173229.7:199658|2735
LVSNFRFCLTICILIMI
>ENST00000412849.5|SNV-328334-G-A|1
QCSLDNLQTLCTVCHKERTAR
>FUSION-ENST00000472876.5:101219-ENST00000173229.7:199658|3054
SLIVHDCSAT
>FUSION-ENST00000472876.5:101219-ENST00000173229.7:199658|1977
SNIGKGSPPGFTCAACEPLLHGR
>FUSION-ENST00000472876.5:101219-ENST00000173229.7:199658|3098
MECQLAGSRMNSAMICAEK
>ENST00000579925.5|SNV-22637-G-A|3
QMRATGPCFGGQWAQREDVK
>FUSION-ENST00000521467.5:16256-ENST00000521040.5:92270|759
YLLALKFCGFMILR
>ENST00000467156.1|SNV-19150-A-G|6
MRWGKPSK
>FUSION-ENST00000472876.5:101219-ENST00000173229.7:199658|1664
GSVQGGVVTGALLWSFLPASPL
>FUSION-ENST00000472876.5:101219-ENST00000173229.7:199658|3472
QETRHKDPEGTWGGGWEGLCRPVR
>FUSION-ENST00000472876.5:101219-ENST00000173229.7:199658|2958
MEKQTLGLTVHTAC
>FUSION-ENST00000472876.5:101219-ENST00000173229.7:199658|4462
ESISADFTK
>ENST00000641805.1|SNV-3348-C-T|7
IVRDVPPR
>FUSION-ENST00000472876.5:101219-ENST00000173229.7:199658|3632
KSFIQSHILLFSF
>FUSION-ENST00000472876.5:101219-ENST00000173229.7:199658|1401
MQQNWPACCLGSCSPDITGLCPYPR
>ENST00000511434.1|SNV-50373-G-C|7
EMLKTTGWRQEPCSK
>ENST00000417368.7|SNV-58212-C-G|5
DSTKYAEIYGISSADTLLR
>FUSION-ENST00000521467.5:16256-ENST00000521040.5:92270|710
GIKGLISVKR
>FUSION-ENST00000472876.5:101219-ENST00000173229.7:199658|2086
FNLNNSHR
>FUSION-ENST00000472876.5:101219-ENST00000173229.7:199658|1403
GFAGWVGQHALQFLHCFQR
>FUSION-ENST00000521467.5:16256-ENST00000521040.5:92270|62
MAMSVNQKEREILER
>FUSION-ENST00000472876.5:101219-ENST00000173229.7:199658|1797
MDCICLIFKK
>FUSION-ENST00000472876.5:101219-ENST00000173229.7:199658|2321
MFSSAVQKVHTK
>ENST00000258991.7|SNV-69741-C-T|4
KSSGVSGGKLAPVFLAPGLLPAHSR
>ENST00000377084.3|SNV-2517-A-G|1
LTSIIQIDLHGNPWECSCTIVPFK
>FUSION-ENST00000472876.5:101219-ENST00000173229.7:199658|3170
LSSSCLSCSR
>ENST00000368799.2|SNV-16211-G-T|4
NHLGSAWEQSRDCSR
>ENST00000374825.9|INDEL-5956-G-GTA|11
KPSLLYMRALRAPQWLR
>FUSION-ENST00000472876.5:101219-ENST00000173229.7:199658|1824
MEEKLLY
>FUSION-ENST00000472876.5:101219-ENST00000173229.7:199658|1109
FILKISILFLCQP
>FUSION-ENST00000521467.5:16256-ENST00000521040.5:92270|144
MSVRTAGASR
>FUSION-ENST00000472876.5:101219-ENST00000173229.7:199658|2194
ETGRGHQNLGRAEPACFLSEALLK
>FUSION-ENST00000521467.5:16256-ENST00000521040.5:92270|67
VWSRSWGCCR
>ENST00000461023.5|MNV-38054-CGGGAGCCAG-C|MNV-38065-CAACC-C|3
DPGSLLCQCRLCPGPSHQCQR
>ENST00000361232.7|INDEL-7887-G-GA|4
RVEENPVHGSWR
>FUSION-ENST00000472876.5:101219-ENST00000173229.7:199658|337
MMLKMMRASNIYVLNK
>FUSION-ENST00000472876.5:101219-ENST00000173229.7:199658|3410
PFSCLSLPSSWDYRCLPPR
>FUSION-ENST00000472876.5:101219-ENST00000173229.7:199658|2921
MPPYSSLGNK
>ENST00000648542.1|SNV-15650-A-G|6
YSSSLYKHSRFHTGEKPYR
>FUSION-ENST00000472876.5:101219-ENST00000173229.7:199658|1220
LAVHRQMPGGCPWEGLTNKER
>FUSION-ENST00000472876.5:101219-ENST00000173229.7:199658|4600
YCQIAVKGGCTTTFPSSTQGFPRL
>FUSION-ENST00000521467.5:16256-ENST00000521040.5:92270|432
MAREGAR
>FUSION-ENST00000472876.5:101219-ENST00000173229.7:199658|1439
LQQSSVFPSFLPDVPKE
>FUSION-ENST00000472876.5:101219-ENST00000173229.7:199658|2655
KSSKEMVWLSWK
>FUSION-ENST00000472876.5:101219-ENST00000173229.7:199658|1183
ARSQDLINMAQDAAA
>FUSION-ENST00000472876.5:101219-ENST00000173229.7:199658|136
ACLKLLTSGDLPVLASQSAR
>FUSION-ENST00000521467.5:16256-ENST00000521040.5:92270|632
IPALKIFRIQ
>FUSION-ENST00000472876.5:101219-ENST00000173229.7:199658|946
MIINLLSVIQNFK
>FUSION-ENST00000472876.5:101219-ENST00000173229.7:199658|1886
RVAERNTCSTHTTK
>FUSION-ENST00000472876.5:101219-ENST00000173229.7:199658|4529
LIPFCQK
>FUSION-ENST00000472876.5:101219-ENST00000173229.7:199658|565
MRCWTLLPLIGSCFGNLFQR
>FUSION-ENST00000472876.5:101219-ENST00000173229.7:199658|3413
MPFSCLSLPSSWDYR
>FUSION-ENST00000472876.5:101219-ENST00000173229.7:199658|1496
VLWTHCGVEAGLCPDK
>FUSION-ENST00000472876.5:101219-ENST00000173229.7:199658|923
LQSAKSAPLHSSLGDR
>FUSION-ENST00000472876.5:101219-ENST00000173229.7:199658|3586
GMGFSLNI
>FUSION-ENST00000521467.5:16256-ENST00000521040.5:92270|714
GLIRGIK
>FUSION-ENST00000472876.5:101219-ENST00000173229.7:199658|4436
MHCAFRLYSVAEFTTF
>FUSION-ENST00000521467.5:16256-ENST00000521040.5:92270|338
MLSVMGR
>FUSION-ENST00000472876.5:101219-ENST00000173229.7:199658|2115
MDSVSLWFCFRVAVFHFL
>FUSION-ENST00000472876.5:101219-ENST00000173229.7:199658|69
TCYDRNR
>FUSION-ENST00000472876.5:101219-ENST00000173229.7:199658|4859
MFLEISIFFSQIFCLF
>FUSION-ENST00000472876.5:101219-ENST00000173229.7:199658|2660
RPTSLTTPCR
>FUSION-ENST00000472876.5:101219-ENST00000173229.7:199658|3205
AHFSGGI
>FUSION-ENST00000472876.5:101219-ENST00000173229.7:199658|3754
RHIVLWGLAGGHR
>FUSION-ENST00000472876.5:101219-ENST00000173229.7:199658|3786
LSFHSIWLLYFSILK
>ENST00000376215.10|SNV-64-C-A|2
GCSWKPAERSPGPGSPGR
>FUSION-ENST00000521467.5:16256-ENST00000521040.5:92270|748
FQFTHVFSFSVFGEDGK
>ENST00000244519.7|INDEL-7887-G-GA|1
EAPGGTQVEENPVHGSWREVFGLS
>FUSION-ENST00000472876.5:101219-ENST00000173229.7:199658|3050
QRHFIDVCIAVTSLKDK
>FUSION-ENST00000472876.5:101219-ENST00000173229.7:199658|385
MWRAAAVSLGAWHPR
>FUSION-ENST00000472876.5:101219-ENST00000173229.7:199658|6
VFFTHSLR
>FUSION-ENST00000521467.5:16256-ENST00000521040.5:92270|287
MKAPAFICSTILLTISHK
>FUSION-ENST00000472876.5:101219-ENST00000173229.7:199658|2426
MIDFSNVELLFTCLLATCIV
>FUSION-ENST00000472876.5:101219-ENST00000173229.7:199658|102
MTGKKAKPEQR
>FUSION-ENST00000472876.5:101219-ENST00000173229.7:199658|3140
AVKSLWG
>ENST00000397885.3|SNV-31830-C-T|1
VLLYLLSPRDPAHTV
>FUSION-ENST00000472876.5:101219-ENST00000173229.7:199658|940
KIIILGTK
>FUSION-ENST00000472876.5:101219-ENST00000173229.7:199658|439
MFYCTLWNPR
>ENST00000544562.5|SNV-5322-G-A|6
MVHGFGGGVGLWILNMDSLSAHR
>FUSION-ENST00000472876.5:101219-ENST00000173229.7:199658|1122
KLRPEITSPTQAPK
>FUSION-ENST00000521467.5:16256-ENST00000521040.5:92270|754
ILRNLYHR
>FUSION-ENST00000472876.5:101219-ENST00000173229.7:199658|2595
SVGQRMGK
>FUSION-ENST00000304987.4:17954-ENST00000529167.5:10098|5
SMLYLVTEYAKNGEIFDK
>FUSION-ENST00000477661.1:5134-ENST00000432950.1:6455|6
MEKYYLTQWISVPHGRPWRSVR
>FUSION-ENST00000472876.5:101219-ENST00000173229.7:199658|1697
MLLILEGSPKGLFLPAGSCAP
>FUSION-ENST00000472876.5:101219-ENST00000173229.7:199658|3795
EDPVNPSLGCSVGLKAPG
>FUSION-ENST00000521467.5:16256-ENST00000521040.5:92270|157
WFPLPLDFL
>FUSION-ENST00000521467.5:16256-ENST00000521040.5:92270|793
MTLNDKGIFF
>FUSION-ENST00000472876.5:101219-ENST00000173229.7:199658|4000
SSANRNSFISSLPICR
>FUSION-ENST00000521467.5:16256-ENST00000521040.5:92270|337
MLSVMGRSLMK
>ENST00000284669.2|SNV-574-G-A|2
LAISAREFVSDRFVQIYK
>ENST00000547405.5|SNV-102023-T-C|3
RAGEAVNLVIPFQGKPRPELTWKK
>FUSION-ENST00000521467.5:16256-ENST00000521040.5:92270|584
MWRSCFLPL
>FUSION-ENST00000472876.5:101219-ENST00000173229.7:199658|1812
CDIKLLFPVSPLEREVD
>ENST00000488221.5|SNV-7266-G-A|4
RTQMPGPPAGRCGVGTR
>FUSION-ENST00000521467.5:16256-ENST00000521040.5:92270|620
FLNSVLFQTCPFK
>FUSION-ENST00000472876.5:101219-ENST00000173229.7:199658|161
MVNVFNTTELCT
>FUSION-ENST00000472876.5:101219-ENST00000173229.7:199658|3161
NLHTLFHSSCSILHSHKQCTK
>FUSION-ENST00000472876.5:101219-ENST00000173229.7:199658|2381
DCERQERDGERPSELGESR
>FUSION-ENST00000472876.5:101219-ENST00000173229.7:199658|4192
QLLFKSFQRR
>FUSION-ENST00000472876.5:101219-ENST00000173229.7:199658|2158
LVYKLYFLF
>FUSION-ENST00000472876.5:101219-ENST00000173229.7:199658|3253
FIHAVACYRISFFFFRG
>FUSION-ENST00000472876.5:101219-ENST00000173229.7:199658|4574
LARMVSIS
>FUSION-ENST00000472876.5:101219-ENST00000173229.7:199658|1391
MGEGLSLPSSSLLCLPVNSAPI
>FUSION-ENST00000472876.5:101219-ENST00000173229.7:199658|2434
AFLSSEHLCLNDTSLGE
>FUSION-ENST00000472876.5:101219-ENST00000173229.7:199658|718
TLLELGKGHIVFMSQMEGGSRLR
>FUSION-ENST00000521467.5:16256-ENST00000521040.5:92270|821
VRTSSAVLNSHGENR
>ENST00000366676.5|SNV-11650-C-A|4
RQYVDSDGPMK
>FUSION-ENST00000472876.5:101219-ENST00000173229.7:199658|1297
GLCLCKTGLR
>FUSION-ENST00000472876.5:101219-ENST00000173229.7:199658|3629
RACVLCVFMMNK
>FUSION-ENST00000472876.5:101219-ENST00000173229.7:199658|2852
NVPLVCVCTFFFGL
>FUSION-ENST00000521467.5:16256-ENST00000521040.5:92270|610
MVEFPNEWQSFSILYCFK
>ENST00000484512.1|MNV-1946-GA-G|2
SSAGKTQTKFCSI
>FUSION-ENST00000521467.5:16256-ENST00000521040.5:92270|641
MNGKVSQFCTVSNLPF
>FUSION-ENST00000472876.5:101219-ENST00000173229.7:199658|3504
GFHRVSQDGLDLLTLWSPRLSL
>FUSION-ENST00000472876.5:101219-ENST00000173229.7:199658|3379
VPVSSHSHQHDDV
>FUSION-ENST00000472876.5:101219-ENST00000173229.7:199658|2877
GLYMSSICRLYVHWAVAIWWQGPW
>FUSION-ENST00000472876.5:101219-ENST00000173229.7:199658|4478
REQAITKEDGRPGHGR
>FUSION-ENST00000521467.5:16256-ENST00000521040.5:92270|479
VRDRPLSTCLK
>FUSION-ENST00000472876.5:101219-ENST00000173229.7:199658|5027
LYIVFWCKKTDSYISVCICMFSF
>FUSION-ENST00000472876.5:101219-ENST00000173229.7:199658|2699
SHSSDSLGLLFFPQISLTSALESKG
>FUSION-ENST00000472876.5:101219-ENST00000173229.7:199658|2160
LNIFYMLVYKLYFLF
>FUSION-ENST00000521467.5:16256-ENST00000521040.5:92270|815
VLGKLPSPGFLFCFVLFFIVK
>ENST00000374825.9|INDEL-5956-G-GTA|2
CPIPKSQDELPTSCNTYTR
>FUSION-ENST00000472876.5:101219-ENST00000173229.7:199658|5093
DVLACPARPGAVGPVPQVAAAGGR
>FUSION-ENST00000472876.5:101219-ENST00000173229.7:199658|2865
SADSYLAKR
>ENST00000374825.9|INDEL-5956-G-GTA|1
SQDELPTSCNTYTR
>FUSION-ENST00000472876.5:101219-ENST00000173229.7:199658|1301
GGAFGKSAMRASPS
>FUSION-ENST00000472876.5:101219-ENST00000173229.7:199658|408
DGLRGWRA
>FUSION-ENST00000472876.5:101219-ENST00000173229.7:199658|2352
HRCLSHLVIDIFKLFIVGFFFQR
>FUSION-ENST00000472876.5:101219-ENST00000173229.7:199658|1963
LAKFCIFSRGGVLQCWPGWSR
>FUSION-ENST00000472876.5:101219-ENST00000173229.7:199658|369
MNIKSVLGSVDK
>ENST00000226230.8|SNV-51-C-T|3
MGALATR
>ENST00000584600.5|SNV-4426-C-T|4
TKVSGDVLQLMVELLK
>FUSION-ENST00000472876.5:101219-ENST00000173229.7:199658|169
MIWFGCVPNQNSC
>FUSION-ENST00000472876.5:101219-ENST00000173229.7:199658|4390
DDVKTQGEDGHLPAK
>ENST00000284548.16|SNV-9112-G-A|1
DVGTRHRLVAATVTR
>FUSION-ENST00000472876.5:101219-ENST00000173229.7:199658|2313
VHTKFSWEMWLPPLLDR
>FUSION-ENST00000472876.5:101219-ENST00000173229.7:199658|3878
GVETIDLK
>FUSION-ENST00000472876.5:101219-ENST00000173229.7:199658|2057
LECSDEIIAHCSLNLLCSR
>FUSION-ENST00000472876.5:101219-ENST00000173229.7:199658|2664
MSSYSQTL
>FUSION-ENST00000472876.5:101219-ENST00000173229.7:199658|4601
YCQIAVKGGCTTTFPSSTQGFPR
>FUSION-ENST00000472876.5:101219-ENST00000173229.7:199658|3367
NESASLLTFSPT
>FUSION-ENST00000472876.5:101219-ENST00000173229.7:199658|3338
MCLVTYFELILLKEVR
>FUSION-ENST00000472876.5:101219-ENST00000173229.7:199658|2232
GDSMSQR
>FUSION-ENST00000472876.5:101219-ENST00000173229.7:199658|559
CWTLLPLIGSCFGNLFQRENVREK
>FUSION-ENST00000472876.5:101219-ENST00000173229.7:199658|848
LSQVILLKSDVRTSVMWICFSSLVK
>ENST00000361686.8|SNV-43751-T-G|5
LYSSMSRAFLYRR
>FUSION-ENST00000472876.5:101219-ENST00000173229.7:199658|998
PSSPSLSPSPNLLPQIFPFV
>ENST00000650641.1|SNV-5609-C-A|2
MGSTSRWRTR
>FUSION-ENST00000521467.5:16256-ENST00000521040.5:92270|326
QTPWVPTNEYAEFTLK
>ENST00000673901.1|SNV-1687-C-G|2
MVDSGISCKEELLLGRTSPSK
>FUSION-ENST00000472876.5:101219-ENST00000173229.7:199658|3150
VSETFSLADREFHISR
>FUSION-ENST00000472876.5:101219-ENST00000173229.7:199658|4890
FIFSEALQFFFFLLGVLK
>FUSION-ENST00000472876.5:101219-ENST00000173229.7:199658|3002
SSRAWWRAPIVPATR
>FUSION-ENST00000472876.5:101219-ENST00000173229.7:199658|1069
MIFYISMDFHLHSCAKGLEMLLK
>ENST00000492336.5|SNV-81-C-T|1
VAQPPRGIRLSALCPK
>ENST00000518659.5|SNV-777308-A-C|4
VPWSLKNSSIDSGEADVGR
>ENST00000361686.8|SNV-43751-T-G|1
WKGNVSSKMLNPR
>FUSION-ENST00000472876.5:101219-ENST00000173229.7:199658|368
NIKSVLGSVDK
>FUSION-ENST00000472876.5:101219-ENST00000173229.7:199658|3598
QINFQGRR
>FUSION-ENST00000472876.5:101219-ENST00000173229.7:199658|981
PPPFCALVLVLGTPESCHFSASTL
>ENST00000550164.6|SNV-23981-A-G|3
YAEMRARQQHFQQMHQR
>FUSION-ENST00000472876.5:101219-ENST00000173229.7:199658|88
FPFSPLNTFSVSDHLQNAWW
>FUSION-ENST00000503042.5:13301-ENST00000637938.1:21100|4
MIGMSTKAGSGIS
>ENST00000482457.4|SNV-785-G-T|5
AFPEKVDFVLPMR
>FUSION-ENST00000472876.5:101219-ENST00000173229.7:199658|2206
KIATNYWSLGVSDAYL
>FUSION-ENST00000521467.5:16256-ENST00000521040.5:92270|353
MFLTQRNNK
>FUSION-ENST00000472876.5:101219-ENST00000173229.7:199658|4048
LLLKEVQLWVCLLSASNDSDIDR
>FUSION-ENST00000472876.5:101219-ENST00000173229.7:199658|4555
MVSAHCNLRLLGSCHSPASTS
>FUSION-ENST00000472876.5:101219-ENST00000173229.7:199658|194
ACVIALRIPLTTVISLFHLR
>FUSION-ENST00000472876.5:101219-ENST00000173229.7:199658|587
MEKPQAR
>FUSION-ENST00000521467.5:16256-ENST00000521040.5:92270|347
MLVVTFHEIQN
>FUSION-ENST00000472876.5:101219-ENST00000173229.7:199658|3007
MGALRLFSCN
>FUSION-ENST00000521467.5:16256-ENST00000521040.5:92270|829
VDNLLAFSIFPMSRNHHFYK
>FUSION-ENST00000472876.5:101219-ENST00000173229.7:199658|1327
CVSLASFSLSHFQVK
>FUSION-ENST00000472876.5:101219-ENST00000173229.7:199658|4572
ASCSSLYSVS
>FUSION-ENST00000472876.5:101219-ENST00000173229.7:199658|3946
MFWSNIR
>ENST00000484928.5|MNV-1185-GC-G|5
MGTADSDEMAPEAHSTPTSMCTSTR
>FUSION-ENST00000472876.5:101219-ENST00000173229.7:199658|4403
PMYKFLCGYMFSFFWL
>ENST00000220676.2|SNV-118710-C-G|3
KHSSVDDFENCSLRK
>FUSION-ENST00000472876.5:101219-ENST00000173229.7:199658|4251
MEFCSCCPGWSAMAR
>FUSION-ENST00000472876.5:101219-ENST00000173229.7:199658|2948
MFIQLGTVAHACNPSTLGGQGRR
>ENST00000257901.7|SNV-3162-G-A|1
ATAENEFIVLKKDVDCAYLR
>FUSION-ENST00000472876.5:101219-ENST00000173229.7:199658|2649
MVWLSWKSSSS
>ENST00000557327.1|SNV-134360-T-A|2
DLRVSNTYFSHWL
>FUSION-ENST00000472876.5:101219-ENST00000173229.7:199658|2570
MKSTLSSLSLLTSAFDVISKK
>FUSION-ENST00000472876.5:101219-ENST00000173229.7:199658|4411
MHGIIICGHL
>FUSION-ENST00000521467.5:16256-ENST00000521040.5:92270|198
MDSLGLTRKWPLSFSSSFLK
>ENST00000354611.9|SNV-22523-A-C|4
HLPSECYDKTDTYGNNDPTAASR
>FUSION-ENST00000472876.5:101219-ENST00000173229.7:199658|4523
MFQLESNIDYFR
>FUSION-ENST00000472876.5:101219-ENST00000173229.7:199658|81
MYLLLLGADLGMGLLSHRELCVLT
>FUSION-ENST00000472876.5:101219-ENST00000173229.7:199658|3697
FIGPGQIIQCFR
>FUSION-ENST00000472876.5:101219-ENST00000173229.7:199658|983
IDAFVARD
>FUSION-ENST00000521467.5:16256-ENST00000521040.5:92270|106
QSCQKAVL
>FUSION-ENST00000472876.5:101219-ENST00000173229.7:199658|3173
MGRSYVLS
>ENST00000471138.5|SNV-23595-A-G|2
FEVTVFDLGGGIRIR
>FUSION-ENST00000472876.5:101219-ENST00000173229.7:199658|4127
YIFERQLCRI
>FUSION-ENST00000521467.5:16256-ENST00000521040.5:92270|683
NLPLPILK
>FUSION-ENST00000472876.5:101219-ENST00000173229.7:199658|2763
CHCAWLIFK
>FUSION-ENST00000472876.5:101219-ENST00000173229.7:199658|1671
GHRDRLEGFEQR
>FUSION-ENST00000472876.5:101219-ENST00000173229.7:199658|1398
GLHIIPYSLWVSR
>ENST00000511434.1|SNV-50373-G-C|8
EMLKTTGWR
>FUSION-ENST00000472876.5:101219-ENST00000173229.7:199658|2497
MRLGLPK
>ENST00000645361.2|MNV-243-CC-C|2
WSCSMGWRPCARR
>FUSION-ENST00000472876.5:101219-ENST00000173229.7:199658|1978
FKRFSCLSLSSSWDYR
>ENST00000506538.6|SNV-19132-A-G|2
GSVRGVAVDGLNQLTVTAGSEGLLK
>FUSION-ENST00000472876.5:101219-ENST00000173229.7:199658|5060
CLLFFFFFPK
>FUSION-ENST00000472876.5:101219-ENST00000173229.7:199658|2532
MQVIFPPWPAKVLRF
>FUSION-ENST00000472876.5:101219-ENST00000173229.7:199658|628
IFICYRYSWCLFNAYCVR
>FUSION-ENST00000472876.5:101219-ENST00000173229.7:199658|4607
YHILRIM
>FUSION-ENST00000472876.5:101219-ENST00000173229.7:199658|3890
MFPSLQFSQRCYVELVVILH
>FUSION-ENST00000472876.5:101219-ENST00000173229.7:199658|2189
AEPACFLSEALLKR
>FUSION-ENST00000472876.5:101219-ENST00000173229.7:199658|986
GTIHRIDAFVARD
>FUSION-ENST00000472876.5:101219-ENST00000173229.7:199658|674
SVFSWLESKPPADRDCMLLFCTR
>FUSION-ENST00000472876.5:101219-ENST00000173229.7:199658|2752
FPSVITSPCVLSYGKMSCFRTK
>FUSION-ENST00000472876.5:101219-ENST00000173229.7:199658|4446
RNKFFSSLLVQ
>FUSION-ENST00000521467.5:16256-ENST00000521040.5:92270|16
MAGHSLDLGETK
>FUSION-ENST00000521467.5:16256-ENST00000521040.5:92270|725
EKSGSLVVGGKLFVPITHLSK
>FUSION-ENST00000472876.5:101219-ENST00000173229.7:199658|978
RHFISGVTWADFGK
>FUSION-ENST00000472876.5:101219-ENST00000173229.7:199658|1451
EQKRNQPHSVI
>FUSION-ENST00000472876.5:101219-ENST00000173229.7:199658|77
GLLSHRELCVLT
>FUSION-ENST00000472876.5:101219-ENST00000173229.7:199658|677
MPLHTPACLRSVFSWLESKPPADR
>ENST00000584347.1|SNV-4426-C-T|1
VSGDVLQLMVELLKVFVVGEPR
>FUSION-ENST00000472876.5:101219-ENST00000173229.7:199658|2716
MQTQLGGSVMLGQPK
>FUSION-ENST00000521467.5:16256-ENST00000521040.5:92270|133
MAFQEAR
>ENST00000472732.5|SNV-80367-G-A|2
LCLESRR
>FUSION-ENST00000472876.5:101219-ENST00000173229.7:199658|4114
DTPSYHNHR
>ENST00000232975.8|SNV-2285-C-T|3
DDSKGKSEEELSDLFCMFDK
>FUSION-ENST00000521467.5:16256-ENST00000521040.5:92270|168
NCIIGFPSCYLLQKLQYK
>FUSION-ENST00000472876.5:101219-ENST00000173229.7:199658|4009
SCVFKLTDKIVCIYHVQHDVLE
>FUSION-ENST00000521467.5:16256-ENST00000521040.5:92270|721
LFVPITHLSK
>FUSION-ENST00000521467.5:16256-ENST00000521040.5:92270|111
LGSLDTQVPFNLLTLSCLLSLKRA
>ENST00000339986.8|SNV-20583-T-G|3
WLSYLTQHR
>FUSION-ENST00000472876.5:101219-ENST00000173229.7:199658|2111
SMDYITYIHK
>FUSION-ENST00000472876.5:101219-ENST00000173229.7:199658|1057
MLLKAPR
>FUSION-ENST00000472876.5:101219-ENST00000173229.7:199658|2249
TSLDLMV
>FUSION-ENST00000472876.5:101219-ENST00000173229.7:199658|949
HSFIVAVETSNKNR
>FUSION-ENST00000472876.5:101219-ENST00000173229.7:199658|1334
TPVAAEWALSGR
>FUSION-ENST00000472876.5:101219-ENST00000173229.7:199658|4434
LYSVAEFTTF
>FUSION-ENST00000521467.5:16256-ENST00000521040.5:92270|57
SVNQKEREILER
>FUSION-ENST00000472876.5:101219-ENST00000173229.7:199658|645
EVDDLLDVLLYSLESPLHCVHFS
>FUSION-ENST00000472876.5:101219-ENST00000173229.7:199658|3798
QKEDPVNPSLGCSVGLK
>FUSION-ENST00000472876.5:101219-ENST00000173229.7:199658|601
FWKLVPK
>FUSION-ENST00000472876.5:101219-ENST00000173229.7:199658|4418
IWTWAHTEKR
>ENST00000566338.5|INDEL-49640-A-ACTTCCAAGGAGA|1
NYFQGDFQGEIH
>FUSION-ENST00000472876.5:101219-ENST00000173229.7:199658|3288
RVDALFISFLLLFLR
>ENST00000283195.11|SNV-29453-A-G|2
LSQSGHMLLDLSRGK
>FUSION-ENST00000472876.5:101219-ENST00000173229.7:199658|1625
MSPRSEANE
>FUSION-ENST00000472876.5:101219-ENST00000173229.7:199658|4349
MRYRVII
>FUSION-ENST00000472876.5:101219-ENST00000173229.7:199658|4388
TQGEDGHLPAK
>FUSION-ENST00000472876.5:101219-ENST00000173229.7:199658|1381
LYIHIHGALILK
>FUSION-ENST00000472876.5:101219-ENST00000173229.7:199658|4028
MLARLVSNS
>FUSION-ENST00000503042.5:14820-ENST00000637938.1:21100|233
RGSSQLDWS
>FUSION-ENST00000472876.5:101219-ENST00000173229.7:199658|942
MIINLLSVIQNFKKIIILGTK
>FUSION-ENST00000472876.5:101219-ENST00000173229.7:199658|2436
LKTSSLAVLLGK
>FUSION-ENST00000472876.5:101219-ENST00000173229.7:199658|4881
SHCAWAPHWLKSGSLLFFLLSIW
>FUSION-ENST00000472876.5:101219-ENST00000173229.7:199658|1247
LQASDLLAWTAVNLRNGRPR
>FUSION-ENST00000521467.5:16256-ENST00000521040.5:92270|172
LVLICIHYK
>FUSION-ENST00000472876.5:101219-ENST00000173229.7:199658|3557
MYFGLISKSGITETK
>FUSION-ENST00000472876.5:101219-ENST00000173229.7:199658|3856
QLFHCPSKPSAITSELCFMAQGR
>ENST00000262320.8|MNV-38065-CAACC-C|21
TAAWMGSPHTGSVSSTAGRCRR
>ENST00000374825.9|INDEL-5956-G-GTA|13
KPSLLYMR
>FUSION-ENST00000521467.5:16256-ENST00000521040.5:92270|652
MILPPLKESK
>FUSION-ENST00000472876.5:101219-ENST00000173229.7:199658|4292
VRDRGLVLFFCISISSFPSIIY
>FUSION-ENST00000472876.5:101219-ENST00000173229.7:199658|3523
MLVDGTR
>FUSION-ENST00000472876.5:101219-ENST00000173229.7:199658|2182
VWFSSQASTKPR
>FUSION-ENST00000472876.5:101219-ENST00000173229.7:199658|3142
MIITSLSSHCFSLKAVKSLWG
>FUSION-ENST00000472876.5:101219-ENST00000173229.7:199658|2387
PTFEIPLVGSPEAPAVICFLVVAR
>FUSION-ENST00000521467.5:16256-ENST00000521040.5:92270|114
GVHNVTCTCSLILWQSLNFK
>FUSION-ENST00000472876.5:101219-ENST00000173229.7:199658|379
AAAVSLGAWHPRRSAPLSPQDVR
>FUSION-ENST00000521467.5:16256-ENST00000521040.5:92270|757
FCGFMILR
>FUSION-ENST00000472876.5:101219-ENST00000173229.7:199658|3919
MVYNYFYILLLLANILLRSLR
>FUSION-ENST00000472876.5:101219-ENST00000173229.7:199658|1026
LRKGSVGSR
>ENST00000303052.13|SNV-142134-A-T|2
DVKPENFLIGRQGYKK
>ENST00000518529.6|SNV-713-G-A|4
MRAGFSDFQLIRNQVLFLQDQAQR
>FUSION-ENST00000472876.5:101219-ENST00000173229.7:199658|51
SGTDCDSYCKASKGK
>FUSION-ENST00000472876.5:101219-ENST00000173229.7:199658|4092
MCMCIYTHAR
>ENST00000339615.9|INDEL-6329-T-TC|5
SPGDQAR
>ENST00000406785.6|SNV-181647-G-T|2
GMIIEHEGDRPSSKTEIEMYGK
>ENST00000645621.1|SNV-68081-A-T|8
MCGDGAYDCGALK
>FUSION-ENST00000472876.5:101219-ENST00000173229.7:199658|3538
MVAVISGHYRCL
>FUSION-ENST00000472876.5:101219-ENST00000173229.7:199658|4133
TQTPSNKAPPPVLGNKFQHETR
>FUSION-ENST00000472876.5:101219-ENST00000173229.7:199658|2212
IKYEKIYLER
>FUSION-ENST00000472876.5:101219-ENST00000173229.7:199658|1817
MADKTTRVN
>FUSION-ENST00000472876.5:101219-ENST00000173229.7:199658|4496
MNMVSSFGLDLGCRL
>FUSION-ENST00000472876.5:101219-ENST00000173229.7:199658|631
MIFICYRYSWCLFNAYCVR
>FUSION-ENST00000472876.5:101219-ENST00000173229.7:199658|885
GHLIQSCYVIDR
>FUSION-ENST00000472876.5:101219-ENST00000173229.7:199658|4977
ILVGVFVLFLCLIYIFL
>FUSION-ENST00000472876.5:101219-ENST00000173229.7:199658|2105
DYITYIHK
>FUSION-ENST00000472876.5:101219-ENST00000173229.7:199658|1100
MQQVQVMETCFSFLLFCR
>FUSION-ENST00000472876.5:101219-ENST00000173229.7:199658|925
RRLQSAK
>FUSION-ENST00000472876.5:101219-ENST00000173229.7:199658|3235
MDSREVWEQGSR
>FUSION-ENST00000472876.5:101219-ENST00000173229.7:199658|3574
FKEMLYFLNFLFPK
>FUSION-ENST00000472876.5:101219-ENST00000173229.7:199658|3113
YQKIYFFNL
>FUSION-ENST00000521467.5:16256-ENST00000521040.5:92270|679
KNDDSCSEDI
>FUSION-ENST00000472876.5:101219-ENST00000173229.7:199658|1019
MDEEHFLGAVMWE
>FUSION-ENST00000521467.5:16256-ENST00000521040.5:92270|214
LLSLIFSLIAVQSNRSNPK
>FUSION-ENST00000472876.5:101219-ENST00000173229.7:199658|3261
WSRAVFVFL
>FUSION-ENST00000503042.5:14820-ENST00000637938.1:21100|247
KPVPGTGVWSSCTQAGR
>FUSION-ENST00000472876.5:101219-ENST00000173229.7:199658|785
IEEGSKQTSGLSGQGRR
>FUSION-ENST00000472876.5:101219-ENST00000173229.7:199658|2554
MNTSACHYSWSSYSVFTESRRR
>FUSION-ENST00000521467.5:16256-ENST00000521040.5:92270|136
TFIRPPVMAFQEAR
>FUSION-ENST00000503042.5:14820-ENST00000637938.1:21100|258
LKPRQPRCSGSCSAWPR
>ENST00000515342.4|SNV-862-C-T|2
QKFLPSSFNWTLWTEIQES
>ENST00000373547.8|SNV-31634-A-C|4
GYYSLETFTYLLALKAKWPAR
>FUSION-ENST00000472876.5:101219-ENST00000173229.7:199658|4285
VLLTFLK
>FUSION-ENST00000472876.5:101219-ENST00000173229.7:199658|4940
TQHSVFRR
>FUSION-ENST00000472876.5:101219-ENST00000173229.7:199658|2851
MKCISFALR
>FUSION-ENST00000521467.5:16256-ENST00000521040.5:92270|288
SFLFFLPSRSTAKS
>FUSION-ENST00000472876.5:101219-ENST00000173229.7:199658|4494
MVSSFGLDLGCR
>ENST00000488442.1|MNV-243-CC-C|5
WTSEHTILLRPGEGGGPGGR
>FUSION-ENST00000472876.5:101219-ENST00000173229.7:199658|3199
GMFIACWTFECLRHFKFSIN
>FUSION-ENST00000472876.5:101219-ENST00000173229.7:199658|3447
MMMFEVFQIFAILIGKIDLK
>FUSION-ENST00000472876.5:101219-ENST00000173229.7:199658|4498
MNMVSSFGLDLGCR
>FUSION-ENST00000521467.5:16256-ENST00000521040.5:92270|802
YCTNIDEVELILQVKAEGVGRV
>FUSION-ENST00000472876.5:101219-ENST00000173229.7:199658|2550
RVPAKDVLGR
>FUSION-ENST00000472876.5:101219-ENST00000173229.7:199658|3548
MWSLCYAESR
>FUSION-ENST00000472876.5:101219-ENST00000173229.7:199658|3685
MCSISLDCLLPGPLAREGR
>FUSION-ENST00000521467.5:16256-ENST00000521040.5:92270|792
TLNDKGIFF
>FUSION-ENST00000472876.5:101219-ENST00000173229.7:199658|2255
AHALIRHFSK
>FUSION-ENST00000472876.5:101219-ENST00000173229.7:199658|2470
MVFCVWLLFFF
>ENST00000537756.2|SNV-81715-G-A|3
GLHDPALPRGEDRDR
>FUSION-ENST00000521467.5:16256-ENST00000521040.5:92270|603
MIHPPRPPK
>FUSION-ENST00000503042.5:14820-ENST00000637938.1:21100|249
GPCSTCSR
>FUSION-ENST00000472876.5:101219-ENST00000173229.7:199658|1798
DCICLIFK
>FUSION-ENST00000472876.5:101219-ENST00000173229.7:199658|563
MRCWTLLPLIGSCFGNLFQRENVR
>FUSION-ENST00000472876.5:101219-ENST00000173229.7:199658|2444
MREVRHDHMK
>ENST00000586680.1|SNV-121-A-T|6
IDPTREKLTPVQLHSMR
>FUSION-ENST00000472876.5:101219-ENST00000173229.7:199658|4484
TQIQSIQLNVWVGRQMREQAITK
>ENST00000361249.4|MNV-51995-TG-T|4
TKGPGRPWLWK
>FUSION-ENST00000472876.5:101219-ENST00000173229.7:199658|3498
KKSFGYTFLK
>FUSION-ENST00000472876.5:101219-ENST00000173229.7:199658|3271
MVPFFKK
>ENST00000401743.6|SNV-1782-C-G|2
WTLSVGVSGTLVLLQGAR
>FUSION-ENST00000472876.5:101219-ENST00000173229.7:199658|4587
GWSCCLGGSR
>ENST00000409404.6|SNV-3199-G-T|1
IGTIVLQVTARDEDSGR
>ENST00000527556.5|SNV-11174-A-T|4
AGRRLWWLDL
>FUSION-ENST00000472876.5:101219-ENST00000173229.7:199658|2031
HAWGCSDHKGMLFIWEKGNVLGLDI
>ENST00000547733.1|SNV-140417-C-A|3
RTSSASSKCT
>FUSION-ENST00000472876.5:101219-ENST00000173229.7:199658|4860
FLGLVLQVTNLIFRFVPSTL
>FUSION-ENST00000472876.5:101219-ENST00000173229.7:199658|1566
MVNKGGK
>ENST00000505854.5|SNV-28509-C-T|5
LVILCYQLQK
>FUSION-ENST00000472876.5:101219-ENST00000173229.7:199658|5025
TDSYISVCICMFSF
>FUSION-ENST00000472876.5:101219-ENST00000173229.7:199658|1926
MQIQILMTCHFPCNTLAK
>FUSION-ENST00000472876.5:101219-ENST00000173229.7:199658|209
HLCYHARSSCSASK
>FUSION-ENST00000472876.5:101219-ENST00000173229.7:199658|4904
MILILSHIKFLGFHTLCINSYLGK
>FUSION-ENST00000521467.5:16256-ENST00000521040.5:92270|369
YPISHTAIMYP
>FUSION-ENST00000472876.5:101219-ENST00000173229.7:199658|2971
GASEIPSL
>FUSION-ENST00000521467.5:16256-ENST00000521040.5:92270|587
IVTGRCPNLK
>FUSION-ENST00000472876.5:101219-ENST00000173229.7:199658|884
GHLIQSCYVIDRR
>FUSION-ENST00000472876.5:101219-ENST00000173229.7:199658|2403
MSQGFVIQIISSPRK
>FUSION-ENST00000472876.5:101219-ENST00000173229.7:199658|2849
MKCISFALRNVILPLR
>FUSION-ENST00000521467.5:16256-ENST00000521040.5:92270|299
RRFHVIHS
>FUSION-ENST00000472876.5:101219-ENST00000173229.7:199658|85
MFIFFYTCVTTTLSIC
>FUSION-ENST00000521467.5:16256-ENST00000521040.5:92270|93
MLFPVVVQPR
>FUSION-ENST00000472876.5:101219-ENST00000173229.7:199658|158
KAEVAVSR
>FUSION-ENST00000472876.5:101219-ENST00000173229.7:199658|1981
MRSNIGK
>FUSION-ENST00000472876.5:101219-ENST00000173229.7:199658|4658
GTTQPFK
>FUSION-ENST00000472876.5:101219-ENST00000173229.7:199658|3219
MQPQLTS
>FUSION-ENST00000472876.5:101219-ENST00000173229.7:199658|4273
FTRMFPSKSFTVVTLTFK
>FUSION-ENST00000472876.5:101219-ENST00000173229.7:199658|5062
EISVMCLLFFFFFPKEV
>FUSION-ENST00000472876.5:101219-ENST00000173229.7:199658|2241
PLHFTLGNIARPCLKKLK
>ENST00000583097.5|SNV-69741-C-T|6
KSSGVSGGKLGLLPAHSR
>FUSION-ENST00000472876.5:101219-ENST00000173229.7:199658|616
MNEMLDTSPIDR
>ENST00000508628.6|SNV-106968-G-A|4
TLCECKETANK
>FUSION-ENST00000472876.5:101219-ENST00000173229.7:199658|3912
MFSEYLK
>FUSION-ENST00000472876.5:101219-ENST00000173229.7:199658|2049
MSHCTQPGLTNI
>FUSION-ENST00000503042.5:14820-ENST00000637938.1:21100|246
KPVPGTGVWSSCTQAGRCAPMR
>FUSION-ENST00000472876.5:101219-ENST00000173229.7:199658|1346
HSEQGRVIRAR
>FUSION-ENST00000521467.5:16256-ENST00000521040.5:92270|80
AGKNLRGR
>FUSION-ENST00000521467.5:16256-ENST00000521040.5:92270|394
FLEINFFIR
>FUSION-ENST00000472876.5:101219-ENST00000173229.7:199658|472
SHSLPTLENK
>FUSION-ENST00000472876.5:101219-ENST00000173229.7:199658|1521
MDIICYF
>FUSION-ENST00000472876.5:101219-ENST00000173229.7:199658|1651
QGKGTLKASALQPAVLGLR
>FUSION-ENST00000472876.5:101219-ENST00000173229.7:199658|4714
CLTPRGRSCDNACEMLSTR
>FUSION-ENST00000521467.5:16256-ENST00000521040.5:92270|24
MQMLFYRARPSLL
>FUSION-ENST00000521467.5:16256-ENST00000521040.5:92270|814
LPSPGFLFCFVLFFIVK
>FUSION-ENST00000472876.5:101219-ENST00000173229.7:199658|4515
MNLLSFTF
>FUSION-ENST00000472876.5:101219-ENST00000173229.7:199658|1162
MGSMNFTLEFFF
>FUSION-ENST00000472876.5:101219-ENST00000173229.7:199658|2165
VFCISFNTAR
>FUSION-ENST00000472876.5:101219-ENST00000173229.7:199658|170
MKTSTIR
>FUSION-ENST00000472876.5:101219-ENST00000173229.7:199658|962
STPVFWRSDGTRGAWGR
>ENST00000414786.6|SNV-8976-C-T|9
RAVLVSCSSVELTGMSVTTTAR
>FUSION-ENST00000521467.5:16256-ENST00000521040.5:92270|356
QITIQLDK
>FUSION-ENST00000472876.5:101219-ENST00000173229.7:199658|318
YLTFTLGP
>FUSION-ENST00000472876.5:101219-ENST00000173229.7:199658|4599
GGCTTTFPSSTQGFPR
>FUSION-ENST00000472876.5:101219-ENST00000173229.7:199658|2052
ISLLHFILSDRV
>FUSION-ENST00000472876.5:101219-ENST00000173229.7:199658|2797
AEVESSA
>FUSION-ENST00000472876.5:101219-ENST00000173229.7:199658|823
FFFSALLQDRPTKSSMR
>FUSION-ENST00000472876.5:101219-ENST00000173229.7:199658|1082
GHPSLVFRCVGFGTNLNWI
>FUSION-ENST00000472876.5:101219-ENST00000173229.7:199658|3985
CNDSTPFNERHIFPR
>ENST00000649792.1|SNV-68721-G-T|4
EAPRGSVACECRPGFELSK
>FUSION-ENST00000472876.5:101219-ENST00000173229.7:199658|3778
MYFGVDFIGLFIWGSAFRIYR
>ENST00000648542.1|SNV-15650-A-G|4
HSRFHTGEKPYRCIICGK
>FUSION-ENST00000472876.5:101219-ENST00000173229.7:199658|663
SYPQETF
>FUSION-ENST00000521467.5:16256-ENST00000521040.5:92270|40
MAVTGVQCSERCK
>ENST00000480110.5|INDEL-7887-G-GA|1
ISPPFPP
>FUSION-ENST00000472876.5:101219-ENST00000173229.7:199658|3210
MWVSDPPSWCRGLLRAEPL
>FUSION-ENST00000472876.5:101219-ENST00000173229.7:199658|181
LWSFNIK
>FUSION-ENST00000472876.5:101219-ENST00000173229.7:199658|922
LQSAKSAPLHSSLGDRVTLYLK
>FUSION-ENST00000472876.5:101219-ENST00000173229.7:199658|2388
MPTFEIPLVGSPEAPAVICFLVVAR
>FUSION-ENST00000521467.5:16256-ENST00000521040.5:92270|753
MILRNLYHRFFPNCANSTSQILDG
>ENST00000283195.11|SNV-27308-A-G|2
LGQSGHMLLNLSRGK
>ENST00000536354.3|SNV-53040-C-G|3
EMFQNGHVR
>FUSION-ENST00000472876.5:101219-ENST00000173229.7:199658|1663
GHQRVFSFLLGHVPLE
>FUSION-ENST00000472876.5:101219-ENST00000173229.7:199658|488
MRLLGQMVFLVLDP
>FUSION-ENST00000472876.5:101219-ENST00000173229.7:199658|1507
MRQSPSLR
>ENST00000414786.6|SNV-8976-C-T|8
AVLVSCSSVELTGMSVTTTAR
>FUSION-ENST00000521467.5:16256-ENST00000521040.5:92270|807
MCVKYCTNIDEVELILQVKAEGVGR
>FUSION-ENST00000472876.5:101219-ENST00000173229.7:199658|3286
RVDALFISFLLLFLRI
>FUSION-ENST00000472876.5:101219-ENST00000173229.7:199658|4679
NFFAFSEERTHLY
>FUSION-ENST00000472876.5:101219-ENST00000173229.7:199658|4261
PVIPALWEATVGGLLEPR
>FUSION-ENST00000472876.5:101219-ENST00000173229.7:199658|1698
LLILEGSPK
>FUSION-ENST00000521467.5:16256-ENST00000521040.5:92270|385
MYHFFESIILTNM
>ENST00000326053.10|SNV-11689-T-C|2
SPEDLGK
>FUSION-ENST00000472876.5:101219-ENST00000173229.7:199658|3198
MFIACWTFECLR
>FUSION-ENST00000472876.5:101219-ENST00000173229.7:199658|1446
MTEIGKSGLKLVIQGLFCAPG
>FUSION-ENST00000472876.5:101219-ENST00000173229.7:199658|1373
MCQEHNGEQGR
>ENST00000525971.6|SNV-87878-G-C|2
KDQSEAQK
>FUSION-ENST00000472876.5:101219-ENST00000173229.7:199658|313
MAPCSLELQRSSRLSLLSS
>FUSION-ENST00000472876.5:101219-ENST00000173229.7:199658|438
FYCTLWNPR
>FUSION-ENST00000472876.5:101219-ENST00000173229.7:199658|4174
WSLTLLPR
>ENST00000368559.7|SNV-153364-A-C|3
QDIGEIRVLGVDSVLRK
>FUSION-ENST00000472876.5:101219-ENST00000173229.7:199658|4232
LIYIYKFERISQ
>ENST00000467425.5|SNV-910253-G-A|2
AVVTAATMSSRLSHKPSDRPNSEAK
>ENST00000488221.5|SNV-7266-G-A|6
RRTQMPGPPAGR
>FUSION-ENST00000472876.5:101219-ENST00000173229.7:199658|4822
RPVPSTTR
>FUSION-ENST00000521467.5:16256-ENST00000521040.5:92270|81
VSRPPCALLRAGKNLR
>FUSION-ENST00000472876.5:101219-ENST00000173229.7:199658|484
VFLVLDP
>FUSION-ENST00000472876.5:101219-ENST00000173229.7:199658|264
EDLDFVCK
>FUSION-ENST00000472876.5:101219-ENST00000173229.7:199658|2754
FPSVITSPCVLSYGKMSCFR
>ENST00000374825.9|INDEL-5956-G-GTA|15
IRKPSLLYMR
>ENST00000567385.5|SNV-34053-G-A|4
AFSMLASLNLLQLSVFFVPIAVK
>FUSION-ENST00000472876.5:101219-ENST00000173229.7:199658|4619
DLCENSLGFRPR
>FUSION-ENST00000472876.5:101219-ENST00000173229.7:199658|4457
MVVTPMLFKCGR
>FUSION-ENST00000472876.5:101219-ENST00000173229.7:199658|3270
MVPFFKKEFHR
>FUSION-ENST00000472876.5:101219-ENST00000173229.7:199658|3702
SAYCLPQCFHCHHGGRGRK
>FUSION-ENST00000472876.5:101219-ENST00000173229.7:199658|4983
MPLFSLYSR
>FUSION-ENST00000472876.5:101219-ENST00000173229.7:199658|1573
RIRVGTSS
>FUSION-ENST00000472876.5:101219-ENST00000173229.7:199658|3791
KCCFTHCFQDVFSFRLFR
>FUSION-ENST00000472876.5:101219-ENST00000173229.7:199658|4466
KNMESISADFTKLK
>FUSION-ENST00000472876.5:101219-ENST00000173229.7:199658|2523
TSGIMLTRSGESRETPLSSF
>FUSION-ENST00000472876.5:101219-ENST00000173229.7:199658|3881
GLSILLIFRRISTLFH
>FUSION-ENST00000472876.5:101219-ENST00000173229.7:199658|421
MLCLMILGL
>FUSION-ENST00000521467.5:16256-ENST00000521040.5:92270|436
CFLNKWLM
>ENST00000461023.5|MNV-38065-CAACC-C|19
AESSGMDPGGSQSLLCQCR
>FUSION-ENST00000472876.5:101219-ENST00000173229.7:199658|4763
CLVYCFGDRVLLCLPG
>FUSION-ENST00000472876.5:101219-ENST00000173229.7:199658|844
SDVRTSVMWICFSSLVKAVMEL
>FUSION-ENST00000521467.5:16256-ENST00000521040.5:92270|475
ISQLAGMAPLGSWGPK
>FUSION-ENST00000472876.5:101219-ENST00000173229.7:199658|331
MRASNIYVLNKML
>FUSION-ENST00000472876.5:101219-ENST00000173229.7:199658|5077
SRPFLAGVTGEGLGLRIPGQLGR
>FUSION-ENST00000472876.5:101219-ENST00000173229.7:199658|705
CALRFSTHPLRDSPVPIENHCSR
>ENST00000506873.5|SNV-97083-G-A|2
RSTLGTAVLNDLLYAVGGFDGSTGK
>FUSION-ENST00000472876.5:101219-ENST00000173229.7:199658|2580
LFLVSLCNIPSFR
>FUSION-ENST00000472876.5:101219-ENST00000173229.7:199658|3218
VLAPSLMLSLAMK
>ENST00000339615.9|INDEL-6329-T-TC|17
LYPSEYNIFPPHLVPPRR
>FUSION-ENST00000472876.5:101219-ENST00000173229.7:199658|2980
VAGITSICHHAWLIFFFFCR
>FUSION-ENST00000472876.5:101219-ENST00000173229.7:199658|414
YYTGDLMDGLRGWR
>FUSION-ENST00000521467.5:16256-ENST00000521040.5:92270|561
VCFETRTVLSTIISVLIWFPYNVEK
>FUSION-ENST00000472876.5:101219-ENST00000173229.7:199658|4477
EQAITKEDGRPGHGR
>ENST00000484512.1|MNV-1946-GA-G|1
TQTKFCSI
>FUSION-ENST00000472876.5:101219-ENST00000173229.7:199658|1277
MTAATSQGSQKHER
>FUSION-ENST00000521467.5:16256-ENST00000521040.5:92270|302
KKIKPFFF
>FUSION-ENST00000472876.5:101219-ENST00000173229.7:199658|4020
QWHPAHCNLCLPCSSNSR
>FUSION-ENST00000472876.5:101219-ENST00000173229.7:199658|1806
LLFPVSPLEREVD
>FUSION-ENST00000472876.5:101219-ENST00000173229.7:199658|3742
EFCSCCPGWSAMCNGGISAHR
>FUSION-ENST00000472876.5:101219-ENST00000173229.7:199658|1689
NETVPSCLCK
>FUSION-ENST00000521467.5:16256-ENST00000521040.5:92270|453
HLLCARHCAKYFTSNIAFNLPNK
>FUSION-ENST00000472876.5:101219-ENST00000173229.7:199658|648
MDLPKKSLR
>FUSION-ENST00000472876.5:101219-ENST00000173229.7:199658|871
IPIFIQK
>FUSION-ENST00000472876.5:101219-ENST00000173229.7:199658|282
TPTACALLSCVASSCHLTK
>FUSION-ENST00000472876.5:101219-ENST00000173229.7:199658|2290
MVCFSSSLLFCHSVKHEFGGRL
>FUSION-ENST00000521467.5:16256-ENST00000521040.5:92270|504
LRDLKSLVR
>FUSION-ENST00000472876.5:101219-ENST00000173229.7:199658|2269
STCLGLPKCWDYRR
>ENST00000297875.7|SNV-115652-C-G|5
SGGTSDR
>FUSION-ENST00000472876.5:101219-ENST00000173229.7:199658|3640
STFIYNR
>FUSION-ENST00000472876.5:101219-ENST00000173229.7:199658|3131
VSRFLIHSLIAFDSGK
>FUSION-ENST00000472876.5:101219-ENST00000173229.7:199658|3342
INKYLVLLQLLLVLGVR
>FUSION-ENST00000472876.5:101219-ENST00000173229.7:199658|1627
GVMGSDLHC
>FUSION-ENST00000472876.5:101219-ENST00000173229.7:199658|2796
MVEASLR
>FUSION-ENST00000472876.5:101219-ENST00000173229.7:199658|5065
GFPGGADLRACGSNDLLPQCPCK
>FUSION-ENST00000472876.5:101219-ENST00000173229.7:199658|474
VATFSCLF
>FUSION-ENST00000472876.5:101219-ENST00000173229.7:199658|2814
MKETIFYIFANSLISS
>ENST00000479147.6|SNV-12447-A-G|5
IRINGQPISPELFAK
>FUSION-ENST00000472876.5:101219-ENST00000173229.7:199658|1532
MICVLKR
>FUSION-ENST00000472876.5:101219-ENST00000173229.7:199658|3347
LCTRTLELKTIIK
>FUSION-ENST00000521467.5:16256-ENST00000521040.5:92270|301
KIKPFFF
>FUSION-ENST00000472876.5:101219-ENST00000173229.7:199658|2777
LFCGRAR
>FUSION-ENST00000472876.5:101219-ENST00000173229.7:199658|443
MTCLMFYCTLWNPR
>FUSION-ENST00000472876.5:101219-ENST00000173229.7:199658|4597
MSLVHVSLWTCVR
>FUSION-ENST00000472876.5:101219-ENST00000173229.7:199658|2647
MYGGFSIEVVDTS
>FUSION-ENST00000472876.5:101219-ENST00000173229.7:199658|745
ECVLLWFSPPPIPLVSK
>FUSION-ENST00000521467.5:16256-ENST00000521040.5:92270|806
CVKYCTNIDEVELILQVK
>ENST00000361232.7|INDEL-7887-G-GA|9
NGIRCNR
>FUSION-ENST00000472876.5:101219-ENST00000173229.7:199658|135
LLTSGDLPVLASQSAR
>ENST00000512584.5|SNV-53040-C-G|10
MFQNGHVRDERNMLK
>ENST00000314852.2|SNV-8776-C-G|5
DQFRVRASAALVDK
>FUSION-ENST00000472876.5:101219-ENST00000173229.7:199658|5011
ENLAHLFNQSCEQGKDF
>FUSION-ENST00000472876.5:101219-ENST00000173229.7:199658|248
CFKFLTK
>FUSION-ENST00000472876.5:101219-ENST00000173229.7:199658|639
KKLALAGR
>ENST00000488442.1|MNV-243-CC-C|6
MWTSEHTILLRPGEGGGPGGR
>FUSION-ENST00000521467.5:16256-ENST00000521040.5:92270|175
SLHNLHGLIGAY
>ENST00000467156.1|SNV-19150-A-G|9
RINMRWGKPSK
>FUSION-ENST00000472876.5:101219-ENST00000173229.7:199658|1677
WGVRVNHGRKPAFYSK
>FUSION-ENST00000472876.5:101219-ENST00000173229.7:199658|4967
FNIYFSLNVVFLK
>FUSION-ENST00000507807.3:14820-ENST00000637938.1:21100|9
QLWWDHQRLHGSGPPAAAQLRAWLR
>FUSION-ENST00000521467.5:16256-ENST00000521040.5:92270|698
FIDKCHSLGCIGGHR
>FUSION-ENST00000472876.5:101219-ENST00000173229.7:199658|2261
MWRPREVR
>FUSION-ENST00000472876.5:101219-ENST00000173229.7:199658|3275
FFTSPCLLIYSPSTSKHAYMVPFFK
>FUSION-ENST00000472876.5:101219-ENST00000173229.7:199658|2157
MLAFWGQFIWVR
>FUSION-ENST00000472876.5:101219-ENST00000173229.7:199658|2746
SHLKRWFGYHGSQVPLSR
>ENST00000567542.5|SNV-13708-A-C|4
MSSFECKILPR
>FUSION-ENST00000485629.1:4419-ENST00000271532.2:8627|2
HPRGSGIWTVQMPGPGLPTK
>FUSION-ENST00000521467.5:16256-ENST00000521040.5:92270|50
NDCLKPKQLSYANPRYS
>ENST00000488221.5|SNV-7266-G-A|1
TQMPGPPAGRCGVGTRAWR
>FUSION-ENST00000472876.5:101219-ENST00000173229.7:199658|1996
HLFWPPKVLGLQA
>FUSION-ENST00000472876.5:101219-ENST00000173229.7:199658|2373
IAGEEVLLL
>FUSION-ENST00000472876.5:101219-ENST00000173229.7:199658|1011
EAACSSGAPSTGSTHLLPEIKREV
>FUSION-ENST00000472876.5:101219-ENST00000173229.7:199658|1599
LVEHTEVLLGGWGSMPCSSCIVSR
>FUSION-ENST00000472876.5:101219-ENST00000173229.7:199658|4342
FIQIFCPYK
>FUSION-ENST00000472876.5:101219-ENST00000173229.7:199658|1385
MFSVKARI
>FUSION-ENST00000472876.5:101219-ENST00000173229.7:199658|1992
MIFSFYTSSFSII
>FUSION-ENST00000472876.5:101219-ENST00000173229.7:199658|1463
GQRKCCYITVSVPHAGNR
>FUSION-ENST00000472876.5:101219-ENST00000173229.7:199658|4705
QAPFAQHIPHSTLPEEK
>FUSION-ENST00000472876.5:101219-ENST00000173229.7:199658|975
HFISGVTWADFGKCR
>FUSION-ENST00000521467.5:16256-ENST00000521040.5:92270|183
MFYKENVAFK
>FUSION-ENST00000472876.5:101219-ENST00000173229.7:199658|1582
MVIPLCVPVS
>FUSION-ENST00000521467.5:16256-ENST00000521040.5:92270|675
EKRHAHMR
>ENST00000487909.5|SNV-81-C-T|2
MVAQPPRGIRLSAIMLMILM
>FUSION-ENST00000472876.5:101219-ENST00000173229.7:199658|2068
PLIPAFWEAETGRSLELR
>FUSION-ENST00000472876.5:101219-ENST00000173229.7:199658|1674
KPAFYSK
>ENST00000339877.8|SNV-598-A-G|3
NNGGEAEK
>FUSION-ENST00000472876.5:101219-ENST00000173229.7:199658|1005
MGLDSAASER
>FUSION-ENST00000521467.5:16256-ENST00000521040.5:92270|169
NCIIGFPSCYLLQK
>ENST00000477535.5|SNV-10302-C-T|3
MLPSLSLTVTDLEIKFQYWGRPPR
>ENST00000477957.1|SNV-11650-C-A|6
WSHEARTAAVTDC
>FUSION-ENST00000472876.5:101219-ENST00000173229.7:199658|2019
IFLDYLIIYRSNLFLR
>FUSION-ENST00000472876.5:101219-ENST00000173229.7:199658|2379
QERDGERPSELGESRAR
>FUSION-ENST00000472876.5:101219-ENST00000173229.7:199658|3406
CRKINSVWI
>FUSION-ENST00000472876.5:101219-ENST00000173229.7:199658|502
LLLLPAWR
>FUSION-ENST00000472876.5:101219-ENST00000173229.7:199658|1231
GCADDRNR
>FUSION-ENST00000472876.5:101219-ENST00000173229.7:199658|4666
LEKAIAWHVLSSLERVSVR
>ENST00000645361.2|MNV-243-CC-C|8
YPPGPLPLPGLGNLLHVDFR
>FUSION-ENST00000472876.5:101219-ENST00000173229.7:199658|4150
LIIFKYTVQ
>ENST00000265104.4|SNV-173629-C-A|2
CMGSFQDGVAEKCVDYFQR
>FUSION-ENST00000472876.5:101219-ENST00000173229.7:199658|1362
MTENQWQIIDGSESLHLVIKALKK
>FUSION-ENST00000472876.5:101219-ENST00000173229.7:199658|1163
TVGNNQL
>FUSION-ENST00000472876.5:101219-ENST00000173229.7:199658|738
DAVDYALHEGVR
>FUSION-ENST00000472876.5:101219-ENST00000173229.7:199658|3223
LKPGTGQEDKTAVCM
>FUSION-ENST00000472876.5:101219-ENST00000173229.7:199658|3258
SSRFIHAVACYR
>FUSION-ENST00000521467.5:16256-ENST00000521040.5:92270|556
LNTYHRNEESVAK
>ENST00000641805.1|SNV-3348-C-T|17
MKPEETAASTPAWR
>FUSION-ENST00000472876.5:101219-ENST00000173229.7:199658|4623
LNEPRTCLLMDLCENSLGFRPRSR
>FUSION-ENST00000521467.5:16256-ENST00000521040.5:92270|466
RTWRSSQCDDNGDNNTNR
>FUSION-ENST00000472876.5:101219-ENST00000173229.7:199658|4055
MLSCVIIWIKLASLLY
>FUSION-ENST00000472876.5:101219-ENST00000173229.7:199658|1265
MGFEEQCMADGWVQNGRPCPGK
>FUSION-ENST00000472876.5:101219-ENST00000173229.7:199658|3737
MYFNSCFIIHYCHVFLEIVPR
>FUSION-ENST00000472876.5:101219-ENST00000173229.7:199658|3626
MFYNSLLSCFS
>ENST00000493814.1|SNV-8104-C-T|3
MPFKGVR
>ENST00000361232.7|INDEL-7887-G-GA|12
ARDERNGIR
>FUSION-ENST00000472876.5:101219-ENST00000173229.7:199658|4426
TQNEPIK
>FUSION-ENST00000472876.5:101219-ENST00000173229.7:199658|4925
MWLLHILANSW
>ENST00000305533.10|MNV-7129-CCCTGCTACCTGC-C|2
WDQDYDRAVLPLLDAQQLYR
>FUSION-ENST00000472876.5:101219-ENST00000173229.7:199658|2251
TESEYGG
>FUSION-ENST00000472876.5:101219-ENST00000173229.7:199658|4339
MYAMCND
>FUSION-ENST00000472876.5:101219-ENST00000173229.7:199658|2790
ASGQFGFSVLFGDLDQEQRK
>FUSION-ENST00000472876.5:101219-ENST00000173229.7:199658|2037
MWSRRHAWGCSDHK
>FUSION-ENST00000472876.5:101219-ENST00000173229.7:199658|936
MDHLRSGVQDQPDQHGEILSLPKK
>ENST00000344157.8|SNV-17952-A-T|5
FFLIKSYNHENVSLAK
>FUSION-ENST00000472876.5:101219-ENST00000173229.7:199658|2188
AEPACFLSEALLKRSLPGPLR
>FUSION-ENST00000472876.5:101219-ENST00000173229.7:199658|435
HWLKLASAEK
>FUSION-ENST00000472876.5:101219-ENST00000173229.7:199658|862
REKEEMVVDK
>FUSION-ENST00000521467.5:16256-ENST00000521040.5:92270|104
MNLAPLRTDPWAVWR
>FUSION-ENST00000472876.5:101219-ENST00000173229.7:199658|4926
YMWLLHILANSW
>FUSION-ENST00000472876.5:101219-ENST00000173229.7:199658|1025
KGSVGSR
>ENST00000488442.1|MNV-243-CC-C|3
WTSEHTILLRPGEGGGPGGRQR
>ENST00000641805.1|SNV-3348-C-T|12
KPEETAASTPAWRAVPAVAVRAPK
>ENST00000412849.5|SNV-328334-G-A|3
QCSLDNLQTLCTVCHK
>FUSION-ENST00000472876.5:101219-ENST00000173229.7:199658|4360
TSDVEHLFVSLLANCI
>FUSION-ENST00000472876.5:101219-ENST00000173229.7:199658|971
SSYVFIK
>FUSION-ENST00000472876.5:101219-ENST00000173229.7:199658|702
DSPVPIENHCSR
>FUSION-ENST00000472876.5:101219-ENST00000173229.7:199658|114
DGGDGCTTW
>FUSION-ENST00000472876.5:101219-ENST00000173229.7:199658|3083
SRAFSIVLQGIRKPK
>FUSION-ENST00000472876.5:101219-ENST00000173229.7:199658|3874
MNIRNEYL
>FUSION-ENST00000472876.5:101219-ENST00000173229.7:199658|1691
AQAVLFEGRG
>FUSION-ENST00000472876.5:101219-ENST00000173229.7:199658|3408
LANFLYF
>FUSION-ENST00000521467.5:16256-ENST00000521040.5:92270|440
MPSCCLA
>FUSION-ENST00000472876.5:101219-ENST00000173229.7:199658|755
VLCPGLHGHPGSFAPSTALDR
>FUSION-ENST00000472876.5:101219-ENST00000173229.7:199658|1187
CFLALGCCTFR
>FUSION-ENST00000521467.5:16256-ENST00000521040.5:92270|398
MIPKFLEINFFIR
>FUSION-ENST00000521467.5:16256-ENST00000521040.5:92270|511
GKLRVCEF
>FUSION-ENST00000521467.5:16256-ENST00000521040.5:92270|665
MTTYLGWFQGMDFPKSNHPR
>FUSION-ENST00000472876.5:101219-ENST00000173229.7:199658|1741
MPLFTVVAIVNYHYLLQFLK
>FUSION-ENST00000472876.5:101219-ENST00000173229.7:199658|308
MVVQHGECI
>FUSION-ENST00000472876.5:101219-ENST00000173229.7:199658|2697
FIVDSVEK
>FUSION-ENST00000472876.5:101219-ENST00000173229.7:199658|995
ATCQPWKGGCVFVRGTIHR
>ENST00000470300.5|SNV-82315-A-G|5
MSLYFLQRQR
>FUSION-ENST00000521467.5:16256-ENST00000521040.5:92270|305
IKDINYYKQK
>FUSION-ENST00000472876.5:101219-ENST00000173229.7:199658|4308
FSTSSFIVLGLTFK
>ENST00000361232.7|INDEL-7887-G-GA|11
DERNGIR
>FUSION-ENST00000472876.5:101219-ENST00000173229.7:199658|3781
MMYFGVDFIGLFIWGSAFR
>ENST00000486752.5|SNV-56724-G-A|4
MDHGGWYDHK
>ENST00000003302.8|SNV-23053-A-G|2
VKEPSQDTVATEPSEVEGSAASK
>ENST00000282096.9|SNV-501-C-G|2
RCSPFCGAR
>FUSION-ENST00000472876.5:101219-ENST00000173229.7:199658|2303
WLPPLLDRMLRCCSSCR
>FUSION-ENST00000472876.5:101219-ENST00000173229.7:199658|2339
MTSIITFNGCIRLNYVDIP
>FUSION-ENST00000472876.5:101219-ENST00000173229.7:199658|4262
MPVIPALWEATVGGLLEPR
>FUSION-ENST00000472876.5:101219-ENST00000173229.7:199658|3189
MLREANCQMGRMFQQCYR
>ENST00000416188.3|SNV-32139-G-C|1
TRRSSSDR
>FUSION-ENST00000472876.5:101219-ENST00000173229.7:199658|2912
ETANFNRYK
>FUSION-ENST00000472876.5:101219-ENST00000173229.7:199658|4453
MLFKCGR
>FUSION-ENST00000472876.5:101219-ENST00000173229.7:199658|1545
HFFMCLFAIQISCVVKFLFK
>ENST00000519494.1|SNV-25539-A-G|3
KHHRNHLLMAMCTT
>FUSION-ENST00000472876.5:101219-ENST00000173229.7:199658|4712
GRSCDNACEMLSTR
>FUSION-ENST00000472876.5:101219-ENST00000173229.7:199658|3399
MYTYVINLHVVHTYPRT
>FUSION-ENST00000472876.5:101219-ENST00000173229.7:199658|2211
WWGVAEASG
>FUSION-ENST00000472876.5:101219-ENST00000173229.7:199658|1947
CPLNKLFCHCVTF
>FUSION-ENST00000472876.5:101219-ENST00000173229.7:199658|4122
WGQTNHIQTINTLTGLNPLCCSSR
>FUSION-ENST00000472876.5:101219-ENST00000173229.7:199658|3070
VFISLIKVMKK
>FUSION-ENST00000521467.5:16256-ENST00000521040.5:92270|850
MSMGNFSR
>FUSION-ENST00000472876.5:101219-ENST00000173229.7:199658|4675
MVVAHHPAQRSATSLPAFPR
>FUSION-ENST00000472876.5:101219-ENST00000173229.7:199658|3335
MSVCLFMYQYQTF
>FUSION-ENST00000472876.5:101219-ENST00000173229.7:199658|2806
MSQESGR
>FUSION-ENST00000472876.5:101219-ENST00000173229.7:199658|851
LSQVILLK
>FUSION-ENST00000472876.5:101219-ENST00000173229.7:199658|1842
GTGNHNQWEQKLVK
>FUSION-ENST00000521467.5:16256-ENST00000521040.5:92270|716
SNKNDQLF
>FUSION-ENST00000472876.5:101219-ENST00000173229.7:199658|2175
MSYRPSGSWCD
>FUSION-ENST00000380872.9:5134-ENST00000432950.1:6455|13
DENGKILFDTVDLCATWEALEKCK
>FUSION-ENST00000472876.5:101219-ENST00000173229.7:199658|832
VTWYVGCKV
>FUSION-ENST00000472876.5:101219-ENST00000173229.7:199658|3999
MSSANRNSFISSLPICRSFISLSYR
>FUSION-ENST00000472876.5:101219-ENST00000173229.7:199658|2066
SSRPAWAA
>FUSION-ENST00000472876.5:101219-ENST00000173229.7:199658|2593
MGKGIELPR
>ENST00000367771.11|SNV-27360-C-G|1
EFFKFLLDRVSCLSEELIASR
>FUSION-ENST00000521467.5:16256-ENST00000521040.5:92270|442
MAACCHLYSSGMPSCCLA
>FUSION-ENST00000472876.5:101219-ENST00000173229.7:199658|4084
CHHVQLILYF
>FUSION-ENST00000521467.5:16256-ENST00000521040.5:92270|697
MFIDKCHSLGCIGGHRQGSR
>FUSION-ENST00000521467.5:16256-ENST00000521040.5:92270|438
IKKCFLNK
>ENST00000635990.2|SNV-389046-C-G|2
AIRAVTLGAPPVG
>FUSION-ENST00000472876.5:101219-ENST00000173229.7:199658|2148
MSKVLWR
>ENST00000445299.6|MNV-18475-TACC-T|1
SNMFISETER
>ENST00000262320.8|MNV-38065-CAACC-C|1
GRPRRSWR
>FUSION-ENST00000472876.5:101219-ENST00000173229.7:199658|1584
MCVYIYIFTLYLHMVIPLCVPVS
>FUSION-ENST00000472876.5:101219-ENST00000173229.7:199658|4657
GTTQPFKIILK
>FUSION-ENST00000472876.5:101219-ENST00000173229.7:199658|1494
MNGIVLVQNR
>FUSION-ENST00000472876.5:101219-ENST00000173229.7:199658|3775
FPLKYVSIFLR
>FUSION-ENST00000472876.5:101219-ENST00000173229.7:199658|2480
LREASPTLFR
>FUSION-ENST00000472876.5:101219-ENST00000173229.7:199658|2168
HDFGGLKKDLKPTF
>FUSION-ENST00000472876.5:101219-ENST00000173229.7:199658|3535
LGGGKGADYCRK
>ENST00000262738.8|SNV-145797-A-C|1
ENYYQLLAQDTCLPCDCFPHGSHSR
>ENST00000515694.4|SNV-38811-C-T|5
WTSTRTNLQRLK
>FUSION-ENST00000472876.5:101219-ENST00000173229.7:199658|2467
YTTTPGLYFW
>FUSION-ENST00000472876.5:101219-ENST00000173229.7:199658|4791
FLHANTSK
>FUSION-ENST00000472876.5:101219-ENST00000173229.7:199658|3389
MWKMNFQVKLSEDSR
>ENST00000615358.4|SNV-173893-A-G|1
VFGMFAHTEGR
>ENST00000461023.5|MNV-38065-CAACC-C|12
LCPGPSHQCQRQR
>ENST00000584600.5|SNV-4426-C-T|1
VSGDVLQLMVELLKVFVVEAAVR
>FUSION-ENST00000472876.5:101219-ENST00000173229.7:199658|2465
NLGGDCNFLTR
>FUSION-ENST00000472876.5:101219-ENST00000173229.7:199658|2038
DDVKVNLNWL
>FUSION-ENST00000472876.5:101219-ENST00000173229.7:199658|3692
GGLIISGKRLSH
>FUSION-ENST00000521467.5:16256-ENST00000521040.5:92270|202
MDSLGLTR
>ENST00000646991.2|SNV-1196-G-A|2
IKLGMTQADVGAALANLK
>FUSION-ENST00000472876.5:101219-ENST00000173229.7:199658|1695
GLFLPAGSCAP
>FUSION-ENST00000472876.5:101219-ENST00000173229.7:199658|2287
MPSHPANFCIFSK
>FUSION-ENST00000472876.5:101219-ENST00000173229.7:199658|1004
GLDSAASER
>FUSION-ENST00000472876.5:101219-ENST00000173229.7:199658|2001
GATSGLPCCLLGKAVSGR
>ENST00000461023.5|MNV-38054-CGGGAGCCAG-C|MNV-38065-CAACC-C|4
MDPGSLLCQCRLCPGPSHQCQR
>FUSION-ENST00000472876.5:101219-ENST00000173229.7:199658|1164
IFHLKTVGNNQL
>FUSION-ENST00000472876.5:101219-ENST00000173229.7:199658|4992
VFRISILPQC
>FUSION-ENST00000472876.5:101219-ENST00000173229.7:199658|1660
RQSPAVCVNE
>FUSION-ENST00000472876.5:101219-ENST00000173229.7:199658|4138
MTQTPSNK
>FUSION-ENST00000521467.5:16256-ENST00000521040.5:92270|602
IHPPRPPK
>FUSION-ENST00000472876.5:101219-ENST00000173229.7:199658|2552
MWISSYSSIIC
>ENST00000249344.7|SNV-30275-C-G|5
HKEIIVKSISTLLLLLVK
>FUSION-ENST00000472876.5:101219-ENST00000173229.7:199658|4924
WLLHILANSW
>FUSION-ENST00000472876.5:101219-ENST00000173229.7:199658|1424
CKGPEPGLDK
>FUSION-ENST00000521467.5:16256-ENST00000521040.5:92270|409
MVSFLYIGRSLLQK
>FUSION-ENST00000521467.5:16256-ENST00000521040.5:92270|522
MVPNSYLLVSFR
>FUSION-ENST00000521467.5:16256-ENST00000521040.5:92270|329
MVNANNNTVR
>FUSION-ENST00000472876.5:101219-ENST00000173229.7:199658|4775
FENSFFPVLLGVACLL
>FUSION-ENST00000472876.5:101219-ENST00000173229.7:199658|4843
KVRGDSVLAVLAR
>FUSION-ENST00000472876.5:101219-ENST00000173229.7:199658|1734
ACLFILLTMSFEDHK
>FUSION-ENST00000472876.5:101219-ENST00000173229.7:199658|184
KSCQHYRLWSFNIK
>FUSION-ENST00000472876.5:101219-ENST00000173229.7:199658|2533
QVIFPPWPAKVLR
>FUSION-ENST00000472876.5:101219-ENST00000173229.7:199658|1854
FQHRENHR
>FUSION-ENST00000472876.5:101219-ENST00000173229.7:199658|1921
TCHFPCNTLAKMENMNNVPA
>ENST00000299140.8|SNV-925-A-G|1
GMKEKLSINHPSQGVR
>FUSION-ENST00000472876.5:101219-ENST00000173229.7:199658|789
CRTCRFVT
>FUSION-ENST00000472876.5:101219-ENST00000173229.7:199658|1299
MGLCLCK
>FUSION-ENST00000472876.5:101219-ENST00000173229.7:199658|2956
QTLGLTVHTAC
>FUSION-ENST00000472876.5:101219-ENST00000173229.7:199658|3200
MGMFIACWTFECLRHFKFSIN
>FUSION-ENST00000472876.5:101219-ENST00000173229.7:199658|3867
MCCPVFK
>ENST00000475650.1|SNV-12472-G-A|2
CVKRQMGPQAPMMVGTGPQPRPGR
>FUSION-ENST00000472876.5:101219-ENST00000173229.7:199658|4665
AIAWHVLSSLER
>ENST00000379933.7|SNV-122891-C-G|5
KPFECKECRAAFAAK
>FUSION-ENST00000472876.5:101219-ENST00000173229.7:199658|4491
VSSFGLDLGCRL
>FUSION-ENST00000611981.1:4466-ENST00000551071.5:79075|3
AKEEEVIVLAPTVYLGASNYRT
>FUSION-ENST00000472876.5:101219-ENST00000173229.7:199658|2092
AGEGVQNKQY
>FUSION-ENST00000472876.5:101219-ENST00000173229.7:199658|1988
MRLSWGGSRVVLSLGA
>FUSION-ENST00000485629.1:4419-ENST00000271532.2:8627|8
ENNMVSSALLGRKVDPDPR
>FUSION-ENST00000472876.5:101219-ENST00000173229.7:199658|1420
GPEPGLDKYGSR
>FUSION-ENST00000472876.5:101219-ENST00000173229.7:199658|4801
DQSAGYGCGQIRE
>FUSION-ENST00000472876.5:101219-ENST00000173229.7:199658|3298
MTDSGSKIP
>FUSION-ENST00000521467.5:16256-ENST00000521040.5:92270|277
MPVYHLEHTLVMVDKEK
>FUSION-ENST00000472876.5:101219-ENST00000173229.7:199658|360
ANLFNPQSNTLKWVP
>FUSION-ENST00000472876.5:101219-ENST00000173229.7:199658|256
MNILLRDLCTCFSWVRI
>ENST00000379834.7|SNV-13029-C-T|1
FCHGYCKGNPRK
>FUSION-ENST00000394936.8:16954-ENST00000498818.6:10024|7
TLPCWRIPR
>FUSION-ENST00000472876.5:101219-ENST00000173229.7:199658|1251
SIFWVQSCGSSWVEFRGSKR
>FUSION-ENST00000472876.5:101219-ENST00000173229.7:199658|2723
LFTFFTNGSVPFHPESLESPR
>FUSION-ENST00000472876.5:101219-ENST00000173229.7:199658|3233
MDSREVWEQGSRYAR
>FUSION-ENST00000521467.5:16256-ENST00000521040.5:92270|833
HPGGAGLQGAP
>FUSION-ENST00000472876.5:101219-ENST00000173229.7:199658|2633
YSLIFTAIK
>FUSION-ENST00000472876.5:101219-ENST00000173229.7:199658|633
MIFICYR
>FUSION-ENST00000521467.5:16256-ENST00000521040.5:92270|403
PRHLVVLVAYLR
>FUSION-ENST00000472876.5:101219-ENST00000173229.7:199658|3602
SQTHHFHFIVHT
>ENST00000541337.5|SNV-190379-G-C|1
LDPEQIQMADYISKNVPATDHVIRR
>FUSION-ENST00000472876.5:101219-ENST00000173229.7:199658|2176
MVLGVCC
>FUSION-ENST00000472876.5:101219-ENST00000173229.7:199658|3698
MFIGPGQIIQCFR
>FUSION-ENST00000472876.5:101219-ENST00000173229.7:199658|128
SHCARPCDPTSTKIFLK
>FUSION-ENST00000521467.5:16256-ENST00000521040.5:92270|247
MCSFSCLFVCVCFTDK
>FUSION-ENST00000472876.5:101219-ENST00000173229.7:199658|4427
MTQNEPIK
>FUSION-ENST00000521467.5:16256-ENST00000521040.5:92270|143
SVRTAGASR
>FUSION-ENST00000472876.5:101219-ENST00000173229.7:199658|4443
MIPTNFILQCSLSLSLAK
>FUSION-ENST00000472876.5:101219-ENST00000173229.7:199658|3197
FIACWTFECLR
>ENST00000394518.7|SNV-346521-T-C|5
YIFASLDQKSTVISSK
>FUSION-ENST00000507807.3:14820-ENST00000637938.1:21100|6
AWLRTLACMGSGSGLWR
>FUSION-ENST00000472876.5:101219-ENST00000173229.7:199658|2559
QFLSIPIF
>FUSION-ENST00000472876.5:101219-ENST00000173229.7:199658|2842
NNLVGLLK
>FUSION-ENST00000472876.5:101219-ENST00000173229.7:199658|1712
GTLLSVNSGR
>ENST00000495270.1|SNV-1899-C-G|2
MLSPSQWLQASCCSCLWDCSSPM
>FUSION-ENST00000472876.5:101219-ENST00000173229.7:199658|3317
MLIWFLSLKKNSTEISYSDL
>FUSION-ENST00000472876.5:101219-ENST00000173229.7:199658|1470
LEAIDADEG
>FUSION-ENST00000521467.5:16256-ENST00000521040.5:92270|76
TWCWSWGAR
>FUSION-ENST00000472876.5:101219-ENST00000173229.7:199658|180
LWSFNIKHVLYR
>FUSION-ENST00000472876.5:101219-ENST00000173229.7:199658|703
FSTHPLRDSPVPIENHCSR
>FUSION-ENST00000472876.5:101219-ENST00000173229.7:199658|1319
DLFSFHLYSFMKLALITPSYWVKM
>FUSION-ENST00000472876.5:101219-ENST00000173229.7:199658|2422
TSSSIHVPIK
>FUSION-ENST00000472876.5:101219-ENST00000173229.7:199658|1804
ICVDRWPFEFRLFSLSIVHLK
>FUSION-ENST00000472876.5:101219-ENST00000173229.7:199658|1227
EVRAEAGYSGFVLCPRLR
>FUSION-ENST00000472876.5:101219-ENST00000173229.7:199658|1681
AWGAGMWGVRVNHGRKPAFYSK
>FUSION-ENST00000380872.9:5134-ENST00000432950.1:6455|11
ILFDTVDLCATWEALEKCK
>FUSION-ENST00000472876.5:101219-ENST00000173229.7:199658|2581
PVSSRLFLVSLCNIPSFRV
>FUSION-ENST00000472876.5:101219-ENST00000173229.7:199658|1386
MFSVKAR
>FUSION-ENST00000472876.5:101219-ENST00000173229.7:199658|2421
DVILFFFMAACPFIFLIVSFEAK
>FUSION-ENST00000472876.5:101219-ENST00000173229.7:199658|4324
FFILVGTIYPILP
>FUSION-ENST00000472876.5:101219-ENST00000173229.7:199658|3911
MFSEYLKR
>FUSION-ENST00000472876.5:101219-ENST00000173229.7:199658|3907
RMFILLLLGR
>ENST00000263468.13|SNV-48238-G-T|3
IPLHDDSK
>FUSION-ENST00000472876.5:101219-ENST00000173229.7:199658|1763
GCYLYGRK
>FUSION-ENST00000521467.5:16256-ENST00000521040.5:92270|707
MAFLGSPTSVSPRSSSLFIFR
>FUSION-ENST00000472876.5:101219-ENST00000173229.7:199658|877
DGPGRSLLR
>ENST00000619922.1|SNV-6406-C-A|1
ILFCTENCPDHGDR
>ENST00000339986.8|SNV-20583-T-G|2
WLSYLTQHRR
>ENST00000547733.1|SNV-140417-C-A|7
MGLNSKR
>FUSION-ENST00000472876.5:101219-ENST00000173229.7:199658|4083
MLIRLVSNS
>FUSION-ENST00000472876.5:101219-ENST00000173229.7:199658|4209
STVSIIVVLL
>FUSION-ENST00000472876.5:101219-ENST00000173229.7:199658|427
ECTEQILRLPCHYERDK
>FUSION-ENST00000472876.5:101219-ENST00000173229.7:199658|455
MGGRWHSTGLQHIILILLSGK
>ENST00000292901.7|SNV-9247-A-G|1
VHLTPEGKTAVNALWGK
>ENST00000376215.10|SNV-64-C-A|4
RGCSWKPAER
>FUSION-ENST00000472876.5:101219-ENST00000173229.7:199658|1656
ILSCYQSRQGK
>FUSION-ENST00000503042.5:14820-ENST00000637938.1:21100|237
WWCSWRPCTESGSSPGTSTCRSRR
>FUSION-ENST00000472876.5:101219-ENST00000173229.7:199658|2369
MIMWFCPLFYY
>FUSION-ENST00000472876.5:101219-ENST00000173229.7:199658|1417
YGSRCCSLDRYESLWFPPIL
>FUSION-ENST00000472876.5:101219-ENST00000173229.7:199658|354
MGTSWLLLVFSLVLLWK
>FUSION-ENST00000472876.5:101219-ENST00000173229.7:199658|4294
YVCVFCQYHTVLITVAVS
>FUSION-ENST00000472876.5:101219-ENST00000173229.7:199658|279
NQPLMEGGR
>FUSION-ENST00000472876.5:101219-ENST00000173229.7:199658|779
MDQNAQGQAERLDTLGWED
>FUSION-ENST00000472876.5:101219-ENST00000173229.7:199658|3065
KQFFPHFKYSSF
>FUSION-ENST00000472876.5:101219-ENST00000173229.7:199658|624
HCYPKHTAWLTCLILR
>FUSION-ENST00000472876.5:101219-ENST00000173229.7:199658|3034
FYLEIKSSEEK
>FUSION-ENST00000472876.5:101219-ENST00000173229.7:199658|3509
MGTYPHVPSILLR
>ENST00000512584.5|SNV-53040-C-G|15
NSGLSKSSGSWILFERCFR
>FUSION-ENST00000521467.5:16256-ENST00000521040.5:92270|845
GNFSRGSR
>FUSION-ENST00000521467.5:16256-ENST00000521040.5:92270|724
SGSLVVGGK
>FUSION-ENST00000472876.5:101219-ENST00000173229.7:199658|2534
MQVIFPPWPAKVLR
>FUSION-ENST00000472876.5:101219-ENST00000173229.7:199658|2689
LHDLRHMNSPGTTVLFLKLK
>FUSION-ENST00000472876.5:101219-ENST00000173229.7:199658|5037
LWNRRIICSLK
>ENST00000366676.5|SNV-11650-C-A|5
RRQYVDSDGPMK
>FUSION-ENST00000472876.5:101219-ENST00000173229.7:199658|1910
LSCICKK
>FUSION-ENST00000472876.5:101219-ENST00000173229.7:199658|2311
FSWEMWLPPLLDR
>ENST00000476379.6|SNV-5609-C-A|2
MSSEFLAELHWEDGFDIPVANEENK
>ENST00000473311.5|SNV-3591-C-T|2
MPLPQTSSTCTASG
>FUSION-ENST00000472876.5:101219-ENST00000173229.7:199658|1151
SCAGWSR
>FUSION-ENST00000472876.5:101219-ENST00000173229.7:199658|2374
ENLRIAGEEVLLL
>ENST00000398505.7|INDEL-17508-C-CATC|3
DCSEKTALDDRPQVLQPHHRLR
>FUSION-ENST00000472876.5:101219-ENST00000173229.7:199658|3353
FEPNSWSSPCLFVYSCTNIKPFK
>FUSION-ENST00000472876.5:101219-ENST00000173229.7:199658|1364
MTENQWQIIDGSESLHLVIKALK
>FUSION-ENST00000472876.5:101219-ENST00000173229.7:199658|2598
MKRSVGQR
>FUSION-ENST00000472876.5:101219-ENST00000173229.7:199658|1018
DEEHFLGAVMWE
>FUSION-ENST00000472876.5:101219-ENST00000173229.7:199658|3669
SSNKGSLVSGPR
>FUSION-ENST00000472876.5:101219-ENST00000173229.7:199658|2416
AACPFIFLIVSFEAKGF
>ENST00000447799.5|SNV-63255-T-C|2
FADTYMASLSCLLNYDVSHTFYPR
>FUSION-ENST00000521467.5:16256-ENST00000521040.5:92270|163
TGLCECHTCLK
>FUSION-ENST00000472876.5:101219-ENST00000173229.7:199658|3112
MERGRGSGLFR
>FUSION-ENST00000472876.5:101219-ENST00000173229.7:199658|1778
LNLKVRMIGNEGR
>FUSION-ENST00000472876.5:101219-ENST00000173229.7:199658|3230
EVWEQGSRYAR
>FUSION-ENST00000472876.5:101219-ENST00000173229.7:199658|963
STPVFWRSDGTR
>FUSION-ENST00000472876.5:101219-ENST00000173229.7:199658|1387
CSFPFSFCFYHFFFSSDFC
>FUSION-ENST00000472876.5:101219-ENST00000173229.7:199658|4532
IHSFQPFLDRLIPFCQK
>FUSION-ENST00000472876.5:101219-ENST00000173229.7:199658|2630
DTDEEKCR
>FUSION-ENST00000472876.5:101219-ENST00000173229.7:199658|3443
MFEVFQIFAILIGKIDLKVLFCISC
>FUSION-ENST00000472876.5:101219-ENST00000173229.7:199658|4527
LIPFCQKKPNKPKK
>FUSION-ENST00000380872.9:5134-ENST00000432950.1:6455|3
VSNFNRRQLEMILNKPGLK
>FUSION-ENST00000472876.5:101219-ENST00000173229.7:199658|1528
LLWLLNGH
>FUSION-ENST00000472876.5:101219-ENST00000173229.7:199658|526
MQCLVFCSCVSLLR
>FUSION-ENST00000472876.5:101219-ENST00000173229.7:199658|4846
APLHSSLGDRERLHLK
>ENST00000494349.5|MNV-1185-GC-G|6
MRWPRRPTAHPHR
>FUSION-ENST00000472876.5:101219-ENST00000173229.7:199658|4961
QPISRIFSSYK
>ENST00000325643.6|SNV-3762-C-A|1
RDQGSGRTSVK
>ENST00000497548.5|SNV-60501-T-A|5
LMLCMEWWANEVGSFLSGLYEDG
>FUSION-ENST00000472876.5:101219-ENST00000173229.7:199658|1594
MPCSSCIVSRGNRIECNR
>FUSION-ENST00000521467.5:16256-ENST00000521040.5:92270|94
TFGNGVIQK
>FUSION-ENST00000472876.5:101219-ENST00000173229.7:199658|3416
DLGSLQAPSPR
>FUSION-ENST00000472876.5:101219-ENST00000173229.7:199658|1480
MAWLRLCSLRVGGNCPSLF
>ENST00000361249.4|MNV-51995-TG-T|3
GPGRPWLWK
>FUSION-ENST00000472876.5:101219-ENST00000173229.7:199658|251
FLIKCFK
>FUSION-ENST00000472876.5:101219-ENST00000173229.7:199658|2276
LFSGRDSLIWNLKC
>FUSION-ENST00000472876.5:101219-ENST00000173229.7:199658|4063
MRDISSPVEVF
>FUSION-ENST00000472876.5:101219-ENST00000173229.7:199658|1423
MCKGPEPGLDKYGSR
>ENST00000584600.5|SNV-4426-C-T|5
DDKTKVSGDVLQLMVELLK
>FUSION-ENST00000472876.5:101219-ENST00000173229.7:199658|2959
YFSMEKQTLGLTVHTAC
>FUSION-ENST00000472876.5:101219-ENST00000173229.7:199658|2604
VTGCNFLR
>ENST00000400256.5|SNV-165597-C-T|3
GEKGEPGPSGPAGER
>FUSION-ENST00000472876.5:101219-ENST00000173229.7:199658|2826
GPCYDAQASFK
>ENST00000257209.8|SNV-420409-G-C|5
VDVGCLDNRGSVKAFAQK
>ENST00000649792.1|SNV-68721-G-T|1
GSVACECRPGFELSKNQR
>ENST00000467156.1|SNV-19150-A-G|11
QNIATLTVPISMRINMRWGKPSK
>FUSION-ENST00000521467.5:16256-ENST00000521040.5:92270|264
ALGLKDFSGSTFTVVGER
>FUSION-ENST00000472876.5:101219-ENST00000173229.7:199658|4487
DKTQIQSIQLNVWVGRQMR
>FUSION-ENST00000472876.5:101219-ENST00000173229.7:199658|2427
LRIMTSSSIHVPIK
>FUSION-ENST00000472876.5:101219-ENST00000173229.7:199658|1675
VNHGRKPAFYSKGHR
>FUSION-ENST00000472876.5:101219-ENST00000173229.7:199658|3003
SSRAWWR
>ENST00000263666.9|SNV-233877-T-C|4
MNSQDKLGLTVR
>FUSION-ENST00000472876.5:101219-ENST00000173229.7:199658|457
MSSFEKCLNT
>FUSION-ENST00000472876.5:101219-ENST00000173229.7:199658|3080
AFSIVLQGIRKPKK
>FUSION-ENST00000521467.5:16256-ENST00000521040.5:92270|41
AVTGVQCSER
>FUSION-ENST00000472876.5:101219-ENST00000173229.7:199658|2312
VHTKFSWEMWLPPLLDRMLR
>FUSION-ENST00000472876.5:101219-ENST00000173229.7:199658|4676
VVAHHPAQR
>FUSION-ENST00000521467.5:16256-ENST00000521040.5:92270|161
TGLCECHTCLKYPPLRK
>ENST00000297875.7|SNV-115652-C-G|6
NLTAVKSGGTSDRFVK
>FUSION-ENST00000472876.5:101219-ENST00000173229.7:199658|3031
SSEEKKIIK
>ENST00000283195.11|SNV-27308-A-G|1
LGQSGHMLLNLSRGKQDFLK
>FUSION-ENST00000472876.5:101219-ENST00000173229.7:199658|283
GKTPTACALLSCVASSCHLTK
>ENST00000473125.5|INDEL-54598-G-GGAGGAGAGGCTTCAGGAGCAG|1
LQEQEERLQEQQERLR
>FUSION-ENST00000472876.5:101219-ENST00000173229.7:199658|3554
SGITETKVVDIYVLPVVLK
>FUSION-ENST00000380872.9:5134-ENST00000432950.1:6455|6
SIRVSNFNR
>FUSION-ENST00000472876.5:101219-ENST00000173229.7:199658|1703
CKTAGRSGQK
>FUSION-ENST00000472876.5:101219-ENST00000173229.7:199658|4311
WWLMPIIAAL
>ENST00000366676.5|SNV-11650-C-A|3
RQYVDSDGPMKQGLR
>FUSION-ENST00000472876.5:101219-ENST00000173229.7:199658|1603
TSLHLNYHLKDPLSKYSYILR
>FUSION-ENST00000472876.5:101219-ENST00000173229.7:199658|3273
HAYMVPFFKK
>FUSION-ENST00000472876.5:101219-ENST00000173229.7:199658|807
MKSSKSSTSLAFESR
>ENST00000408927.8|SNV-158702-A-T|4
FLKSVMPPVQFK
>FUSION-ENST00000472876.5:101219-ENST00000173229.7:199658|1138
LPCCRAPLWVTDV
>FUSION-ENST00000472876.5:101219-ENST00000173229.7:199658|3482
GSEEARAARVCR
>FUSION-ENST00000472876.5:101219-ENST00000173229.7:199658|3232
DSREVWEQGSRYAR
>FUSION-ENST00000472876.5:101219-ENST00000173229.7:199658|4584
SGRKSTCK
>ENST00000258991.7|SNV-69741-C-T|1
LAPVFLAPGLLPAHSR
>ENST00000471138.5|SNV-23595-A-G|1
FEVTVFDLGGGIRIRGIWK
>FUSION-ENST00000472876.5:101219-ENST00000173229.7:199658|4085
MCHHVQLILYF
>FUSION-ENST00000472876.5:101219-ENST00000173229.7:199658|235
MGSGKTITEFSKK
>FUSION-ENST00000472876.5:101219-ENST00000173229.7:199658|1821
QYKHIYVKNCMLK
>FUSION-ENST00000472876.5:101219-ENST00000173229.7:199658|2888
EDSDRSSGIRVS
>FUSION-ENST00000472876.5:101219-ENST00000173229.7:199658|1865
SFVRSFIHPSK
>ENST00000339615.9|INDEL-6329-T-TC|13
LWGLPVLRSSAK
>FUSION-ENST00000472876.5:101219-ENST00000173229.7:199658|1747
GRDPFPGWAGGARK
>FUSION-ENST00000472876.5:101219-ENST00000173229.7:199658|1408
SNARKHVGR
>FUSION-ENST00000472876.5:101219-ENST00000173229.7:199658|1003
MGLDSAASERATCQPWK
>FUSION-ENST00000472876.5:101219-ENST00000173229.7:199658|3490
KKTISIVILLHTSCTLISSFCDALR
>FUSION-ENST00000472876.5:101219-ENST00000173229.7:199658|4495
NMVSSFGLDLGCRL
>FUSION-ENST00000472876.5:101219-ENST00000173229.7:199658|1388
YKCSFPFSFCFYHFFFSSDFC
>FUSION-ENST00000472876.5:101219-ENST00000173229.7:199658|4356
ISDGEHFFILVGYFILARLPE
>FUSION-ENST00000472876.5:101219-ENST00000173229.7:199658|504
QVCYIGINVPWCFAVPINQSSRF
>FUSION-ENST00000472876.5:101219-ENST00000173229.7:199658|2906
HVHKHQCIHITKIYCVK
>FUSION-ENST00000472876.5:101219-ENST00000173229.7:199658|670
MLLFCTRLCP
>FUSION-ENST00000472876.5:101219-ENST00000173229.7:199658|1841
GTGNHNQWEQKLVKLFCMANL
>FUSION-ENST00000472876.5:101219-ENST00000173229.7:199658|2184
SLPGPLRVWFSSQASTKPR
>FUSION-ENST00000472876.5:101219-ENST00000173229.7:199658|3687
MCSISLDCLLPGPLAR
>FUSION-ENST00000472876.5:101219-ENST00000173229.7:199658|622
HTAWLTCLILR
>FUSION-ENST00000521467.5:16256-ENST00000521040.5:92270|591
GPSIETTTVYFEKSWRK
>ENST00000615358.4|SNV-173893-A-G|2
RVFGMFAHTEGR
>FUSION-ENST00000472876.5:101219-ENST00000173229.7:199658|3370
LSSAPVP
>FUSION-ENST00000472876.5:101219-ENST00000173229.7:199658|2042
MWDYWVK
>FUSION-ENST00000472876.5:101219-ENST00000173229.7:199658|2978
DRVLLCCSGWS
>FUSION-ENST00000472876.5:101219-ENST00000173229.7:199658|2927
LWEAEAGGLFEAR
>FUSION-ENST00000472876.5:101219-ENST00000173229.7:199658|1718
YLAGRGTLLSVNSGR
>FUSION-ENST00000472876.5:101219-ENST00000173229.7:199658|4560
MIRPPWPPKVVGLQA
>FUSION-ENST00000472876.5:101219-ENST00000173229.7:199658|4080
GESARLFLITSCCGN
>FUSION-ENST00000472876.5:101219-ENST00000173229.7:199658|2816
LLILTDININTYINTSAYILRK
>ENST00000262320.8|MNV-38065-CAACC-C|20
RACRSMGGCPYLTFPAR
>FUSION-ENST00000521467.5:16256-ENST00000521040.5:92270|701
RIAWCLACLQYEFASSNFK
>FUSION-ENST00000472876.5:101219-ENST00000173229.7:199658|3423
GHPLLSLCW
>FUSION-ENST00000472876.5:101219-ENST00000173229.7:199658|4659
EHRGTTQPFKIILK
>FUSION-ENST00000472876.5:101219-ENST00000173229.7:199658|3981
WSHYAAQAGAQQLFTGTIIVHYSLK
>FUSION-ENST00000472876.5:101219-ENST00000173229.7:199658|3336
ILGWSFYILLPWLLGNVENEFSGK
>ENST00000303052.13|SNV-142134-A-T|4
NLIYRDVKPENFLIGRQGYK
>FUSION-ENST00000472876.5:101219-ENST00000173229.7:199658|2047
MFLGCICR
>FUSION-ENST00000472876.5:101219-ENST00000173229.7:199658|2402
SQGFVIQIISSPRK
>FUSION-ENST00000472876.5:101219-ENST00000173229.7:199658|1219
QMPGGCPWEGLTNK
>FUSION-ENST00000521467.5:16256-ENST00000521040.5:92270|441
AACCHLYSSGMPSCCLA
>ENST00000642129.1|MNV-41-TT-T|2
QVGCSSLAVPSASLSQTLPK
>ENST00000586680.1|SNV-121-A-T|3
LTPVQLHSMR
>ENST00000512584.5|SNV-53040-C-G|16
MNSGLSKSSGSWILFERCFR
>FUSION-ENST00000472876.5:101219-ENST00000173229.7:199658|908
MLLTEETEALRG
>FUSION-ENST00000472876.5:101219-ENST00000173229.7:199658|3287
MRVDALFISFLLLFLRI
>FUSION-ENST00000472876.5:101219-ENST00000173229.7:199658|5017
NQLLLTRIY
>FUSION-ENST00000472876.5:101219-ENST00000173229.7:199658|3588
SVSCSISFPYFHLEKSVMVF
>ENST00000439068.6|SNV-9054-A-G|3
INNMIVR
>FUSION-ENST00000472876.5:101219-ENST00000173229.7:199658|2681
MNSPGTTVLFLKLKMYQR
>FUSION-ENST00000472876.5:101219-ENST00000173229.7:199658|1188
RCFLALGCCTFR
>FUSION-ENST00000472876.5:101219-ENST00000173229.7:199658|1983
MEFCSVAQAEVQWYNLVSPQPLPPR
>FUSION-ENST00000611981.1:4466-ENST00000551071.5:79075|2
EEEVIVLAPTVYLGASNYR
>FUSION-ENST00000472876.5:101219-ENST00000173229.7:199658|3868
ILEMCCPVFK
>FUSION-ENST00000472876.5:101219-ENST00000173229.7:199658|3479
RHVTRIR
>FUSION-ENST00000472876.5:101219-ENST00000173229.7:199658|2183
SLPGPLRVWFSSQASTKPRIEWLTC
>FUSION-ENST00000472876.5:101219-ENST00000173229.7:199658|3473
MQETRHKDPEGTWGGGWEGLCRPVR
>FUSION-ENST00000472876.5:101219-ENST00000173229.7:199658|2937
EGGSLESR
>FUSION-ENST00000472876.5:101219-ENST00000173229.7:199658|1985
LSWGGSRVVLSLGA
>FUSION-ENST00000472876.5:101219-ENST00000173229.7:199658|3516
LFYPVYQ
>FUSION-ENST00000472876.5:101219-ENST00000173229.7:199658|841
TSVMWICFSSLVK
>FUSION-ENST00000472876.5:101219-ENST00000173229.7:199658|599
FWKLVPKR
>FUSION-ENST00000472876.5:101219-ENST00000173229.7:199658|4849
MAPLHSSLGDRER
>FUSION-ENST00000472876.5:101219-ENST00000173229.7:199658|2063
MCTCSTSYSGG
>FUSION-ENST00000472876.5:101219-ENST00000173229.7:199658|4165
CEPPCLASCLIIFK
>ENST00000474507.1|SNV-24681-G-A|3
GCPGLRKNPNLSLSTSTT
>FUSION-ENST00000472876.5:101219-ENST00000173229.7:199658|3211
WVSDPPSWCRGLLR
>FUSION-ENST00000472876.5:101219-ENST00000173229.7:199658|101
TGKKAKPEQR
>FUSION-ENST00000472876.5:101219-ENST00000173229.7:199658|2280
GWTVYHLRLFSGRDSLIWNLK
>FUSION-ENST00000472876.5:101219-ENST00000173229.7:199658|4371
GSYHLCCYE
>FUSION-ENST00000472876.5:101219-ENST00000173229.7:199658|4577
LANFLCFQ
>FUSION-ENST00000472876.5:101219-ENST00000173229.7:199658|87
YTNLNLSYK
>ENST00000580170.5|SNV-729599-G-A|7
CAEGYGFKEEYESFFER
>FUSION-ENST00000521467.5:16256-ENST00000521040.5:92270|735
MVLGSDS
>FUSION-ENST00000521467.5:16256-ENST00000521040.5:92270|841
ELLEEPHPDL
>FUSION-ENST00000611981.1:4466-ENST00000551071.5:79075|24
VQLNPCLELP
>FUSION-ENST00000472876.5:101219-ENST00000173229.7:199658|4053
MVYFTLFK
>FUSION-ENST00000472876.5:101219-ENST00000173229.7:199658|162
ISGDGWW
>FUSION-ENST00000472876.5:101219-ENST00000173229.7:199658|3508
GTYPHVPSILLR
>FUSION-ENST00000472876.5:101219-ENST00000173229.7:199658|2662
MRRPTSLTTPCR
>FUSION-ENST00000472876.5:101219-ENST00000173229.7:199658|3501
YAYLSQFIDLR
>FUSION-ENST00000472876.5:101219-ENST00000173229.7:199658|739
MDAVDYALHEGVR
>FUSION-ENST00000472876.5:101219-ENST00000173229.7:199658|303
QSHSNEDINREK
>FUSION-ENST00000472876.5:101219-ENST00000173229.7:199658|3013
LNMDVEILVK
>ENST00000265104.4|SNV-173629-C-A|3
CMGSFQDGVAEK
>FUSION-ENST00000472876.5:101219-ENST00000173229.7:199658|2295
WESMVCFSSSLLFCHSVKHEFGGRL
>FUSION-ENST00000472876.5:101219-ENST00000173229.7:199658|4489
DKTQIQSIQLNVWVGR
>FUSION-ENST00000472876.5:101219-ENST00000173229.7:199658|4742
LRSGGSLGR
>FUSION-ENST00000503042.5:14820-ENST00000637938.1:21100|255
QPRCSGSCSAWPR
>FUSION-ENST00000472876.5:101219-ENST00000173229.7:199658|316
APCSLELQR
>FUSION-ENST00000472876.5:101219-ENST00000173229.7:199658|487
RLLGQMVFLVLDP
>FUSION-ENST00000472876.5:101219-ENST00000173229.7:199658|3812
VASLSLGK
>FUSION-ENST00000472876.5:101219-ENST00000173229.7:199658|2301
LRCCSSCR
>FUSION-ENST00000521467.5:16256-ENST00000521040.5:92270|63
AMSVNQKER
>FUSION-ENST00000472876.5:101219-ENST00000173229.7:199658|3690
GSILLASAC
>ENST00000494349.5|MNV-1185-GC-G|3
RPTAHPHR
>FUSION-ENST00000521467.5:16256-ENST00000521040.5:92270|435
MRALGSLQSW
>FUSION-ENST00000472876.5:101219-ENST00000173229.7:199658|722
MVPAPFVLVFLDLEQTLLVK
>FUSION-ENST00000472876.5:101219-ENST00000173229.7:199658|2905
HQCIHITK
>FUSION-ENST00000472876.5:101219-ENST00000173229.7:199658|2862
MAVGTCSPSYSR
>FUSION-ENST00000472876.5:101219-ENST00000173229.7:199658|2472
ISLRCPG
>ENST00000673901.1|SNV-1687-C-G|3
VDSGISCKEELLLGR
>FUSION-ENST00000472876.5:101219-ENST00000173229.7:199658|471
NKPCDAALTADSSPETPQP
>FUSION-ENST00000472876.5:101219-ENST00000173229.7:199658|1533
NISVTDVCVNTNFISLG
>ENST00000409508.8|SNV-174752-G-T|1
AGILYVNPQDLGWNPYVASCIDRRR
>FUSION-ENST00000472876.5:101219-ENST00000173229.7:199658|890
GTGGVRVGAGREPR
>FUSION-ENST00000472876.5:101219-ENST00000173229.7:199658|3887
MLIFLSSCSISC
>FUSION-ENST00000472876.5:101219-ENST00000173229.7:199658|2258
EMGGQVGEWCSQDGNSSLSQSR
>FUSION-ENST00000472876.5:101219-ENST00000173229.7:199658|2342
IFSHLFYLARKG
>FUSION-ENST00000472876.5:101219-ENST00000173229.7:199658|3780
MYFGVDFIGLFIWGSAFR
>FUSION-ENST00000472876.5:101219-ENST00000173229.7:199658|3047
HFIDVCIAVTSLKDKMR
>FUSION-ENST00000472876.5:101219-ENST00000173229.7:199658|685
SKSVTCPKPNLNAFLSISLTIP
>ENST00000482457.4|SNV-785-G-T|3
VDFVLPMR
>FUSION-ENST00000472876.5:101219-ENST00000173229.7:199658|4430
MATCQPRREAWDR
>FUSION-ENST00000472876.5:101219-ENST00000173229.7:199658|1303
FICWNLKPHVIGLRGGAFGKSAMR
>FUSION-ENST00000472876.5:101219-ENST00000173229.7:199658|2362
IIFVGYIPTNGIMEPKVMHR
>ENST00000354611.9|SNV-22523-A-C|2
TDTYGNNDPTAASRAAQILDR
>FUSION-ENST00000472876.5:101219-ENST00000173229.7:199658|1210
MPICAGEK
>ENST00000617500.4|SNV-3321-T-G|3
VFVPMAVPGSPEHQLQRLQVTR
>FUSION-ENST00000472876.5:101219-ENST00000173229.7:199658|4415
EPALLTP
>FUSION-ENST00000472876.5:101219-ENST00000173229.7:199658|1976
RFSCLSLSSSWDYR
>FUSION-ENST00000472876.5:101219-ENST00000173229.7:199658|5034
IICSLKFGR
>ENST00000262320.8|MNV-38065-CAACC-C|12
RSAWSLRSSR
>FUSION-ENST00000507807.3:14820-ENST00000637938.1:21100|11
QLWWDHQR
>FUSION-ENST00000472876.5:101219-ENST00000173229.7:199658|4169
LARLVSNSWSQVIACLGLPKCWHYR
>FUSION-ENST00000380872.9:5134-ENST00000432950.1:6455|7
DAGLAKSIRVSNFNR
>ENST00000272227.8|SNV-50669-A-G|5
MKFALLKGSFGEQGINEFLR
>FUSION-ENST00000472876.5:101219-ENST00000173229.7:199658|4361
MTSDVEHLFVSLLANCI
>ENST00000239449.6|SNV-644-T-C|3
KRQVLIFLVLLGLPR
>FUSION-ENST00000472876.5:101219-ENST00000173229.7:199658|2322
FSSAVQK
>FUSION-ENST00000472876.5:101219-ENST00000173229.7:199658|3368
LSAKNESASLLTFSPT
>FUSION-ENST00000521467.5:16256-ENST00000521040.5:92270|728
MEKSGSLVVGGK
>FUSION-ENST00000521467.5:16256-ENST00000521040.5:92270|617
THDDFAIHCLAR
>FUSION-ENST00000472876.5:101219-ENST00000173229.7:199658|2120
ILVKPIGTGGR
>ENST00000303375.10|SNV-44009-G-A|1
VECKPSWQPFQGHCYRLQAEKR
>FUSION-ENST00000472876.5:101219-ENST00000173229.7:199658|3246
MYIPHIVYPFIH
>ENST00000263468.13|SNV-48238-G-T|5
EESKIPLHDDSK
>FUSION-ENST00000472876.5:101219-ENST00000173229.7:199658|864
VILCFCEFFQVIHLCLF
>FUSION-ENST00000521467.5:16256-ENST00000521040.5:92270|300
MRRFHVIHS
>FUSION-ENST00000472876.5:101219-ENST00000173229.7:199658|1102
GIWWNAVSGHSAEK
>ENST00000447166.2|SNV-44530-A-C|5
SPSERSHHSPSEK
>FUSION-ENST00000472876.5:101219-ENST00000173229.7:199658|3364
MCHHAWLILYF
>FUSION-ENST00000472876.5:101219-ENST00000173229.7:199658|3944
MFWSNIRCAN
>FUSION-ENST00000472876.5:101219-ENST00000173229.7:199658|4617
DLCENSLGFRPRSR
>FUSION-ENST00000472876.5:101219-ENST00000173229.7:199658|413
MYYTGDLMDGLRGWRA
>ENST00000262320.8|MNV-38065-CAACC-C|4
SSSTAWRLCSARGRPR
>ENST00000544562.5|SNV-5322-G-A|3
DSLSAHR
>FUSION-ENST00000472876.5:101219-ENST00000173229.7:199658|766
TSMPGHEGIELAGGSGGPLGSRK
>FUSION-ENST00000472876.5:101219-ENST00000173229.7:199658|4396
MSQSKFGHGHTQRK
>FUSION-ENST00000472876.5:101219-ENST00000173229.7:199658|2609
MYTLYLSIQQLMATGFFLLYGYCD
>FUSION-ENST00000472876.5:101219-ENST00000173229.7:199658|1358
MLRELGAAHMK
>FUSION-ENST00000472876.5:101219-ENST00000173229.7:199658|4605
DTQVDSHSQ
>FUSION-ENST00000472876.5:101219-ENST00000173229.7:199658|1272
KMMNMVPVS
>ENST00000461023.5|MNV-38065-CAACC-C|16
MDPGGSQSLLCQCRLCPGPSHQCQR
>FUSION-ENST00000472876.5:101219-ENST00000173229.7:199658|2236
EVRIIVNMGDSMSQRLCKPMPPAI
>FUSION-ENST00000472876.5:101219-ENST00000173229.7:199658|714
SQMEGGSR
>FUSION-ENST00000472876.5:101219-ENST00000173229.7:199658|612
MNEMLDTSPIDRFMFWKLVPK
>ENST00000475650.1|SNV-12472-G-A|1
RQMGPQAPMMVGTGPQPRPGR
>FUSION-ENST00000472876.5:101219-ENST00000173229.7:199658|185
KSCQHYR
>FUSION-ENST00000472876.5:101219-ENST00000173229.7:199658|193
IPLTTVISLFHLR
>FUSION-ENST00000472876.5:101219-ENST00000173229.7:199658|2110
MSMDYITYIHKK
>FUSION-ENST00000472876.5:101219-ENST00000173229.7:199658|2262
TLSLRDKHC
>FUSION-ENST00000521467.5:16256-ENST00000521040.5:92270|723
SGSLVVGGKLFVPITHLSK
>FUSION-ENST00000521467.5:16256-ENST00000521040.5:92270|646
LKSSNNYFLSREIY
>FUSION-ENST00000472876.5:101219-ENST00000173229.7:199658|4738
SGGSLGRLSMWCTHGCNLLQ
>FUSION-ENST00000472876.5:101219-ENST00000173229.7:199658|4933
MCSVLVDTSKQFSVPVAPTYLPQK
>FUSION-ENST00000472876.5:101219-ENST00000173229.7:199658|2377
DGERPSELGESRAR
>FUSION-ENST00000472876.5:101219-ENST00000173229.7:199658|4098
MSHHDWPYRS
>FUSION-ENST00000472876.5:101219-ENST00000173229.7:199658|3046
MRSIQETLGESGSLPPNK
>FUSION-ENST00000472876.5:101219-ENST00000173229.7:199658|1014
QQTWAWTVLPQSGPPANPGK
>FUSION-ENST00000521467.5:16256-ENST00000521040.5:92270|285
MKAPAFICSTILLTISHKESQG
>FUSION-ENST00000472876.5:101219-ENST00000173229.7:199658|406
PPCPLCLR
>FUSION-ENST00000472876.5:101219-ENST00000173229.7:199658|4128
MYIFERQLCRI
>FUSION-ENST00000472876.5:101219-ENST00000173229.7:199658|1739
MPLFTVVAIVNYHYLLQFLKLT
>FUSION-ENST00000472876.5:101219-ENST00000173229.7:199658|3807
NLYFPHL
>FUSION-ENST00000472876.5:101219-ENST00000173229.7:199658|3699
KGGLIISGKR
>FUSION-ENST00000472876.5:101219-ENST00000173229.7:199658|4872
MGCILGCSLGWFCRSPI
>FUSION-ENST00000472876.5:101219-ENST00000173229.7:199658|2326
LNIWAIHTLC
>ENST00000249344.7|SNV-30275-C-G|4
EIIVKSISTLLLLLVK
>ENST00000282096.9|SNV-501-C-G|1
CSPFCGAR
>FUSION-ENST00000472876.5:101219-ENST00000173229.7:199658|2463
NLGGDCNFLTRFIYR
>FUSION-ENST00000472876.5:101219-ENST00000173229.7:199658|2071
MPLIPAFWEAETGR
>FUSION-ENST00000472876.5:101219-ENST00000173229.7:199658|2613
MEASLHR
>FUSION-ENST00000472876.5:101219-ENST00000173229.7:199658|2634
MYSLIFTAIK
>FUSION-ENST00000472876.5:101219-ENST00000173229.7:199658|1054
MESSCSALTWWK
>FUSION-ENST00000521467.5:16256-ENST00000521040.5:92270|678
LYILKYFTELSQYSSFSV
>ENST00000477957.1|SNV-11650-C-A|7
GLRWSHEARTAAVTDC
>ENST00000345136.7|SNV-51146-G-A|3
QAEAAERSQLRIEEEIR
>FUSION-ENST00000472876.5:101219-ENST00000173229.7:199658|2643
MTPLGSTNLLEQLTKLR
>FUSION-ENST00000472876.5:101219-ENST00000173229.7:199658|634
MMIFICYR
>FUSION-ENST00000472876.5:101219-ENST00000173229.7:199658|4747
MAHVYNPNTVGDQGGR
>FUSION-ENST00000521467.5:16256-ENST00000521040.5:92270|636
MIPALKIFR
>FUSION-ENST00000472876.5:101219-ENST00000173229.7:199658|4642
AISSAHRAFHHWLLCHWLLFRGFIG
>FUSION-ENST00000472876.5:101219-ENST00000173229.7:199658|1087
MSTVELNLDQVHLIYSLGALQGAK
>FUSION-ENST00000472876.5:101219-ENST00000173229.7:199658|554
QCNCRIHSCYTVSF
>FUSION-ENST00000472876.5:101219-ENST00000173229.7:199658|2218
QLVAMTK
>FUSION-ENST00000472876.5:101219-ENST00000173229.7:199658|2191
GHQNLGRAEPACFLSEALLKR
>FUSION-ENST00000472876.5:101219-ENST00000173229.7:199658|1073
VNMIFYISMDFHLHSCAK
>FUSION-ENST00000472876.5:101219-ENST00000173229.7:199658|1518
MRTASFIGSAEKSPVWLR
>FUSION-ENST00000521467.5:16256-ENST00000521040.5:92270|419
SKYICRPFGRPIDK
>FUSION-ENST00000472876.5:101219-ENST00000173229.7:199658|3255
FIHAVACYR
>ENST00000251691.5|SNV-101016-A-G|2
RVLSSEHAPWESGNER
>FUSION-ENST00000472876.5:101219-ENST00000173229.7:199658|5089
RDPGLRAR
>FUSION-ENST00000472876.5:101219-ENST00000173229.7:199658|943
IINLLSVIQNFKK
>FUSION-ENST00000472876.5:101219-ENST00000173229.7:199658|1827
MFLSKHKQYK
>FUSION-ENST00000472876.5:101219-ENST00000173229.7:199658|1434
RRFSGAER
>FUSION-ENST00000472876.5:101219-ENST00000173229.7:199658|1632
FIPRDTGTDWRALSR
>FUSION-ENST00000472876.5:101219-ENST00000173229.7:199658|4458
VVTPMLFK
>FUSION-ENST00000472876.5:101219-ENST00000173229.7:199658|4897
VNFLNPCMFK
>FUSION-ENST00000472876.5:101219-ENST00000173229.7:199658|2069
MPLIPAFWEAETGRSLELR
>ENST00000513347.1|SNV-2997-G-A|1
VAFLILFTM
>FUSION-ENST00000472876.5:101219-ENST00000173229.7:199658|1645
DIPCSVEGISTTTLGTHGGMQM
>FUSION-ENST00000472876.5:101219-ENST00000173229.7:199658|3843
MSIRSCCSVVLSSSQLHADFFV
>FUSION-ENST00000472876.5:101219-ENST00000173229.7:199658|1030
MKPKMLR
>ENST00000544691.6|SNV-2711-G-A|10
QHAIMLLEGQK
>FUSION-ENST00000472876.5:101219-ENST00000173229.7:199658|625
YSWCLFNAYCVRHCYPK
>FUSION-ENST00000472876.5:101219-ENST00000173229.7:199658|610
MLDTSPIDR
>FUSION-ENST00000472876.5:101219-ENST00000173229.7:199658|1628
ALSRGVMGSDLHC
>FUSION-ENST00000472876.5:101219-ENST00000173229.7:199658|667
SLLCVNPLVALPIHSE
>FUSION-ENST00000472876.5:101219-ENST00000173229.7:199658|3526
SKLVHPSSQHVPPTEPRLGR
>FUSION-ENST00000472876.5:101219-ENST00000173229.7:199658|4954
FIHVVACVR
>FUSION-ENST00000472876.5:101219-ENST00000173229.7:199658|116
GGARPLHIDIDLR
>FUSION-ENST00000521467.5:16256-ENST00000521040.5:92270|221
MMRERER
>FUSION-ENST00000472876.5:101219-ENST00000173229.7:199658|1655
MILSCYQSRQGKGTLK
>FUSION-ENST00000472876.5:101219-ENST00000173229.7:199658|3296
LFEVSSHHAFQLLSLLQQGVQPSK
>FUSION-ENST00000472876.5:101219-ENST00000173229.7:199658|4740
LRSGGSLGRLSMWCTHGCNLLQ
>FUSION-ENST00000472876.5:101219-ENST00000173229.7:199658|1898
LGTLKDK
>FUSION-ENST00000472876.5:101219-ENST00000173229.7:199658|122
MASYCLMSR
>ENST00000623565.3|SNV-862-C-T|2
EGTCKNFYLLLSIGHYGR
>FUSION-ENST00000472876.5:101219-ENST00000173229.7:199658|236
GSGKTITEFSK
>FUSION-ENST00000472876.5:101219-ENST00000173229.7:199658|458
TAVLCCLQLSSHQDLESQEPTPYGR
>FUSION-ENST00000472876.5:101219-ENST00000173229.7:199658|2582
MPVSSRLFLVSLCNIPSFRV
>ENST00000584010.5|SNV-43302-G-C|2
MSPTSLPQELWEID
>FUSION-ENST00000472876.5:101219-ENST00000173229.7:199658|4784
SCNTRREGLQLHS
>ENST00000479147.6|SNV-12447-A-G|1
INGQPISPELFAKYFWRLYHR
>FUSION-ENST00000472876.5:101219-ENST00000173229.7:199658|3608
MSICGHPYHSF
>FUSION-ENST00000472876.5:101219-ENST00000173229.7:199658|4183
IHIKFTILIIKHFLK
>ENST00000320743.7|SNV-349-T-A|3
AAGLGLLLCAVQGR
>FUSION-ENST00000472876.5:101219-ENST00000173229.7:199658|1586
VSVRCHFPLQHPLCSHTIAC
>FUSION-ENST00000472876.5:101219-ENST00000173229.7:199658|1922
MTCHFPCNTLAKMENMNNVPA
>FUSION-ENST00000472876.5:101219-ENST00000173229.7:199658|4729
YVLNSPRKEL
>FUSION-ENST00000472876.5:101219-ENST00000173229.7:199658|4015
SHCAWPK
>FUSION-ENST00000485629.1:4419-ENST00000271532.2:8627|3
KHPRGSGIWTVQMPGPGLPTK
>FUSION-ENST00000472876.5:101219-ENST00000173229.7:199658|3651
SPYSALVGVLGTLVRPHK
>ENST00000366698.7|SNV-5780-T-C|3
LLQAPETEEEETASR
>FUSION-ENST00000472876.5:101219-ENST00000173229.7:199658|4423
MTQNEPIKIWTWAHTEKR
>FUSION-ENST00000472876.5:101219-ENST00000173229.7:199658|613
NEMLDTSPIDRFMFWK
>FUSION-ENST00000521467.5:16256-ENST00000521040.5:92270|494
MADVKNLLDSMFWLSIAEYQR
>FUSION-ENST00000472876.5:101219-ENST00000173229.7:199658|2749
SCFRTKLK
>FUSION-ENST00000472876.5:101219-ENST00000173229.7:199658|4456
VVTPMLFKCGR
>FUSION-ENST00000472876.5:101219-ENST00000173229.7:199658|396
PYAQHTDLLSGRR
>FUSION-ENST00000521467.5:16256-ENST00000521040.5:92270|14
LAFSFPVPEPPPLSNSSQR
>ENST00000484512.1|MNV-1946-GA-G|6
QAGTRSKSSAGK
>FUSION-ENST00000472876.5:101219-ENST00000173229.7:199658|1995
AVSGRFR
>FUSION-ENST00000472876.5:101219-ENST00000173229.7:199658|2739
WFGYHGSQVPLSR
>ENST00000567385.5|SNV-34053-G-A|5
MAFSMLASLNLLQLSVFFVPIAVK
>FUSION-ENST00000472876.5:101219-ENST00000173229.7:199658|4646
MAISSAHR
>FUSION-ENST00000472876.5:101219-ENST00000173229.7:199658|1578
MLGSRHSRR
>FUSION-ENST00000472876.5:101219-ENST00000173229.7:199658|1873
MHTFDLS
>FUSION-ENST00000472876.5:101219-ENST00000173229.7:199658|3926
LFSALIDVIM
>FUSION-ENST00000472876.5:101219-ENST00000173229.7:199658|4151
MLIIFKYTVQ
>FUSION-ENST00000472876.5:101219-ENST00000173229.7:199658|4508
TKQTQKTMV
>FUSION-ENST00000521467.5:16256-ENST00000521040.5:92270|281
MESGECTDANTLGAHK
>FUSION-ENST00000521467.5:16256-ENST00000521040.5:92270|361
FLKHFDGK
>FUSION-ENST00000472876.5:101219-ENST00000173229.7:199658|3069
VMKKQFFPHFK
>FUSION-ENST00000472876.5:101219-ENST00000173229.7:199658|4431
ATCQPRR
>FUSION-ENST00000472876.5:101219-ENST00000173229.7:199658|2220
IAIKMQLVAMTK
>ENST00000314852.2|SNV-8776-C-G|3
VRASAALVDKLYALGLVPTR
>FUSION-ENST00000472876.5:101219-ENST00000173229.7:199658|3292
EISIEEVLRPN
>FUSION-ENST00000521467.5:16256-ENST00000521040.5:92270|738
MAHPLFR
>FUSION-ENST00000472876.5:101219-ENST00000173229.7:199658|3837
LVYLKQVSFLFFN
>FUSION-ENST00000472876.5:101219-ENST00000173229.7:199658|3171
MLSSSCLSCSR
>FUSION-ENST00000472876.5:101219-ENST00000173229.7:199658|1440
LQQSSVFPSFLPDVPK
>FUSION-ENST00000472876.5:101219-ENST00000173229.7:199658|590
GGTGMEKPQARQK
>FUSION-ENST00000472876.5:101219-ENST00000173229.7:199658|3229
EVWEQGSRYARMLKPGTGQEDK
>FUSION-ENST00000472876.5:101219-ENST00000173229.7:199658|2938
LVIPALWEAKEGGSLESRSLR
>FUSION-ENST00000472876.5:101219-ENST00000173229.7:199658|4190
EKICIVSVIVTE
>FUSION-ENST00000472876.5:101219-ENST00000173229.7:199658|3041
KNTFSNLWNQ
>FUSION-ENST00000472876.5:101219-ENST00000173229.7:199658|3779
MMYFGVDFIGLFIWGSAFRIYR
>ENST00000401408.6|SNV-23083-G-A|1
LQIISQALNSWVK
>ENST00000251691.5|SNV-101016-A-G|3
WQRRVLSSEHAPWESGNER
>ENST00000482457.4|SNV-785-G-T|1
VDFVLPMRIHTGEKPCKCVECGK
>FUSION-ENST00000472876.5:101219-ENST00000173229.7:199658|2589
GIELPRLPWVHYPPETSR
>FUSION-ENST00000472876.5:101219-ENST00000173229.7:199658|806
KSSKSSTSLAFESR
>ENST00000275815.4|SNV-17128-T-C|5
TIANFDPRMTLRLPSLSGSDGIPHR
>FUSION-ENST00000472876.5:101219-ENST00000173229.7:199658|863
SESRREK
>FUSION-ENST00000472876.5:101219-ENST00000173229.7:199658|409
MDGLRGWRA
>FUSION-ENST00000472876.5:101219-ENST00000173229.7:199658|1389
MYKCSFPFSFCFYHFFFSSDFC
>FUSION-ENST00000472876.5:101219-ENST00000173229.7:199658|4683
VMNFFAFSEERTHLY
>FUSION-ENST00000472876.5:101219-ENST00000173229.7:199658|4121
WGQTNHIQTINTLTGLNPLCCSSRR
>FUSION-ENST00000472876.5:101219-ENST00000173229.7:199658|3249
IFKYIHK
>FUSION-ENST00000472876.5:101219-ENST00000173229.7:199658|3562
MFSVHTLDFFFQK
>FUSION-ENST00000521467.5:16256-ENST00000521040.5:92270|263
ALGLKDFSGSTFTVVGERR
>FUSION-ENST00000472876.5:101219-ENST00000173229.7:199658|1310
LMYPPKFICWNLKPHVIGLR
>FUSION-ENST00000472876.5:101219-ENST00000173229.7:199658|4115
TVILIGLSS
>FUSION-ENST00000472876.5:101219-ENST00000173229.7:199658|1646
MDIPCSVEGISTTTLGTHGGMQM
>ENST00000376215.10|SNV-64-C-A|3
GCSWKPAER
>FUSION-ENST00000472876.5:101219-ENST00000173229.7:199658|3822
NLVCPPLFFSFCLVFL
>FUSION-ENST00000472876.5:101219-ENST00000173229.7:199658|291
PVIPPLWEAEAGGSPEVR
>FUSION-ENST00000472876.5:101219-ENST00000173229.7:199658|2880
MGLYMSSICR
>FUSION-ENST00000472876.5:101219-ENST00000173229.7:199658|4210
LSFIVSDERSTVSIIVVLL
>FUSION-ENST00000472876.5:101219-ENST00000173229.7:199658|5002
MCLLLISELFLYFFIFLKRCFVAGR
>FUSION-ENST00000521467.5:16256-ENST00000521040.5:92270|343
MQIFSTNKSK
>FUSION-ENST00000472876.5:101219-ENST00000173229.7:199658|1199
PSLSLWAALAVR
>FUSION-ENST00000521467.5:16256-ENST00000521040.5:92270|530
MVQLRPHPAQTPHFR
>FUSION-ENST00000472876.5:101219-ENST00000173229.7:199658|3346
TLELKTIIK
>FUSION-ENST00000472876.5:101219-ENST00000173229.7:199658|4180
FTILIIKHFLKSFVLS
>FUSION-ENST00000472876.5:101219-ENST00000173229.7:199658|1781
MLNLKVR
>FUSION-ENST00000472876.5:101219-ENST00000173229.7:199658|4096
MLHIYMCVCIYVYMCMCIYTHAR
>ENST00000297875.7|SNV-115652-C-G|7
NLTAVKSGGTSDR
>FUSION-ENST00000472876.5:101219-ENST00000173229.7:199658|4375
SSRFIHVAGMTGFHSSLMAE
>FUSION-ENST00000472876.5:101219-ENST00000173229.7:199658|2359
MEPKVMHRCLSHLVIDIFK
>ENST00000361232.7|INDEL-7887-G-GA|8
NGIRCNRAR
>FUSION-ENST00000521467.5:16256-ENST00000521040.5:92270|191
MLDWIPRAGSVPGYE
>FUSION-ENST00000472876.5:101219-ENST00000173229.7:199658|1872
QENCFIPGV
>ENST00000544691.6|SNV-2711-G-A|2
MPSCCWRARR
>FUSION-ENST00000521467.5:16256-ENST00000521040.5:92270|45
MEPRFTLEVGY
>FUSION-ENST00000472876.5:101219-ENST00000173229.7:199658|4346
MIVTFVCLPLRMFIQIFCPYK
>FUSION-ENST00000472876.5:101219-ENST00000173229.7:199658|277
MEAVVGSPR
>ENST00000512584.5|SNV-53040-C-G|3
CFRMAMSEMKGTCLR
>ENST00000273353.4|MNV-100579-GG-G|1
LEEVGGSSLLSWK
>FUSION-ENST00000521467.5:16256-ENST00000521040.5:92270|411
MVSFLYIGR
>FUSION-ENST00000472876.5:101219-ENST00000173229.7:199658|1598
MPCSSCIVSR
>FUSION-ENST00000472876.5:101219-ENST00000173229.7:199658|1229
NREVRAEAGYSGFVLCPR
>FUSION-ENST00000521467.5:16256-ENST00000521040.5:92270|762
RYLLALK
>FUSION-ENST00000472876.5:101219-ENST00000173229.7:199658|1572
IRVGTSS
>FUSION-ENST00000472876.5:101219-ENST00000173229.7:199658|3619
NSFIPSPFV
>FUSION-ENST00000472876.5:101219-ENST00000173229.7:199658|2495
RLGLPKCWDFR
>FUSION-ENST00000472876.5:101219-ENST00000173229.7:199658|382
WRAAAVSLGAWHPRR
>FUSION-ENST00000472876.5:101219-ENST00000173229.7:199658|1932
TWYIERQACG
>FUSION-ENST00000472876.5:101219-ENST00000173229.7:199658|302
MQSHSNEDINREKDLR
>FUSION-ENST00000472876.5:101219-ENST00000173229.7:199658|4257
FRLVSVLSIIFH
>FUSION-ENST00000521467.5:16256-ENST00000521040.5:92270|619
FLNSVLFQTCPFKF
>ENST00000608391.1|SNV-402-G-A|1
HHLERATKPGTASAATR
>FUSION-ENST00000472876.5:101219-ENST00000173229.7:199658|859
EKEEMVVDK
>FUSION-ENST00000521467.5:16256-ENST00000521040.5:92270|607
LALLNFSDKS
>FUSION-ENST00000472876.5:101219-ENST00000173229.7:199658|4226
PPCLANFCIFSRDR
>FUSION-ENST00000472876.5:101219-ENST00000173229.7:199658|4094
MCVCIYVYMCMCIYTHAR
>FUSION-ENST00000521467.5:49-ENST00000521040.5:92270|3
NDVHEPHLFHNPEEK
>FUSION-ENST00000521467.5:16256-ENST00000521040.5:92270|426
KLLALTA
>FUSION-ENST00000472876.5:101219-ENST00000173229.7:199658|2856
MFIINFGALLK
>FUSION-ENST00000521467.5:16256-ENST00000521040.5:92270|352
FLTQRNNK
>FUSION-ENST00000472876.5:101219-ENST00000173229.7:199658|7
MVFFTHSLR
>FUSION-ENST00000521467.5:16256-ENST00000521040.5:92270|812
MCDLVCLPAFT
>FUSION-ENST00000472876.5:101219-ENST00000173229.7:199658|4276
NSLSNLTSLRFTR
>ENST00000339615.9|INDEL-6329-T-TC|6
QWLSGTWHLHYPKSPGDQARR
>FUSION-ENST00000472876.5:101219-ENST00000173229.7:199658|4240
CVLTYQNILHIYNLILVRYQNVIPM
>FUSION-ENST00000521467.5:16256-ENST00000521040.5:92270|346
LVVTFHEIQN
>FUSION-ENST00000472876.5:101219-ENST00000173229.7:199658|3592
TFKSVSCSISFPYFHLEKSVMVF
>FUSION-ENST00000472876.5:101219-ENST00000173229.7:199658|647
DLPKKSLR
>FUSION-ENST00000472876.5:101219-ENST00000173229.7:199658|3532
KAGREMLVDGTR
>FUSION-ENST00000472876.5:101219-ENST00000173229.7:199658|1209
PICAGEK
>ENST00000339615.9|INDEL-6329-T-TC|8
QWLSGTWHLHYPK
>FUSION-ENST00000472876.5:101219-ENST00000173229.7:199658|3789
CCFTHCFQDVFSFRLFR
>FUSION-ENST00000472876.5:101219-ENST00000173229.7:199658|417
MYYTGDLMDGLR
>FUSION-ENST00000472876.5:101219-ENST00000173229.7:199658|1530
ICVLKRLLWLLNGH
>FUSION-ENST00000472876.5:101219-ENST00000173229.7:199658|525
QCLVFCSCVSLLR
>FUSION-ENST00000472876.5:101219-ENST00000173229.7:199658|4724
EARHKLPSILSQCSHTGCMCLTPR
>FUSION-ENST00000472876.5:101219-ENST00000173229.7:199658|787
QSAWIPWVGRIEEGSK
>ENST00000409508.8|SNV-174752-G-T|2
AGILYVNPQDLGWNPYVASCIDRR
>ENST00000339986.8|SNV-20583-T-G|6
CEECGKVFKWLSYLTQHR
>FUSION-ENST00000472876.5:101219-ENST00000173229.7:199658|1269
MESPSVTQAGVQ
>FUSION-ENST00000472876.5:101219-ENST00000173229.7:199658|4200
LEFSGAISTHCNLCLLGSSNSR
>FUSION-ENST00000472876.5:101219-ENST00000173229.7:199658|3799
KQKEDPVNPSLGCSVGLK
>FUSION-ENST00000472876.5:101219-ENST00000173229.7:199658|2005
AWGRGATSGLPCCLLGK
>FUSION-ENST00000472876.5:101219-ENST00000173229.7:199658|4511
MAGQDTGEHTIGQQGLGAGHVR
>ENST00000358371.9|INDEL-25717-A-AA|2
SKHHLAKHQQK
>FUSION-ENST00000521467.5:16256-ENST00000521040.5:92270|120
THRPDQRRSALK
>FUSION-ENST00000472876.5:101219-ENST00000173229.7:199658|2509
MSSCSVFIL
>ENST00000361175.8|SNV-85471-C-G|2
DPAGMPHAETKK
>ENST00000473125.5|INDEL-54598-G-GGAGGAGAGGCTTCAGGAGCAG|4
EQEERLQEQEERLQEQQER
>FUSION-ENST00000472876.5:101219-ENST00000173229.7:199658|653
VKSCLYPK
>FUSION-ENST00000472876.5:101219-ENST00000173229.7:199658|4761
TQHVVYSR
>FUSION-ENST00000472876.5:101219-ENST00000173229.7:199658|3204
MGMFIACWTFECLR
>FUSION-ENST00000521467.5:16256-ENST00000521040.5:92270|689
ALHFKVLY
>FUSION-ENST00000521467.5:16256-ENST00000521040.5:92270|467
WFRHLVPSGTWLDFSHGRIR
>FUSION-ENST00000472876.5:101219-ENST00000173229.7:199658|1392
VTISSYFTKHLLT
>FUSION-ENST00000472876.5:101219-ENST00000173229.7:199658|1792
MCSLSLVY
>FUSION-ENST00000521467.5:16256-ENST00000521040.5:92270|20
MFRTMQTDTEG
>ENST00000290607.12|INDEL-118946-T-TC|3
KAIETLQERAG
>FUSION-ENST00000472876.5:101219-ENST00000173229.7:199658|3653
DKSRSPYSALVGVLGTLVRPHK
>FUSION-ENST00000521467.5:16256-ENST00000521040.5:92270|635
MMIPALKIFRIQ
>FUSION-ENST00000472876.5:101219-ENST00000173229.7:199658|4588
RGWSCCLGGSRSGR
>FUSION-ENST00000472876.5:101219-ENST00000173229.7:199658|3977
FLILVPMCLLLVHRDTIFFFLNR
>ENST00000481170.1|SNV-5268-T-G|2
WRNPAHLSVTSSTAASTSCLLKP
>ENST00000650641.1|SNV-5609-C-A|3
GSTSRWR
>ENST00000475650.1|SNV-12472-G-A|5
LKAGSFRCVK
>ENST00000325643.6|SNV-3762-C-A|7
FSDKGCLGSKLGPDPR
>ENST00000463683.1|SNV-5908-G-A|4
LHGHSDALPKEAR
>ENST00000389693.3|SNV-135578-G-A|4
MRLLKSELGSFITDYFQNQLLTK
>ENST00000262320.8|MNV-38065-CAACC-C|15
SMGGCPYLTFPARTGCRR
>FUSION-ENST00000472876.5:101219-ENST00000173229.7:199658|4315
MEGPTSFFFSCDYLIIPDLFVEK
>FUSION-ENST00000472876.5:101219-ENST00000173229.7:199658|1256
RSIFWVQSCGSSWVEFR
>FUSION-ENST00000472876.5:101219-ENST00000173229.7:199658|694
VTTKNVPSDFQHIP
>FUSION-ENST00000472876.5:101219-ENST00000173229.7:199658|2199
EREIVRGR
>ENST00000649792.1|SNV-68721-G-T|2
GSVACECRPGFELSK
>FUSION-ENST00000472876.5:101219-ENST00000173229.7:199658|777
MCHGALLCLSTSHLDFKPR
>FUSION-ENST00000472876.5:101219-ENST00000173229.7:199658|858
EKEEMVVDKK
>FUSION-ENST00000472876.5:101219-ENST00000173229.7:199658|364
SVLGSVDKNQHV
>ENST00000389622.7|SNV-50083-C-A|2
GNLLEGQLEDSDCSK
>FUSION-ENST00000472876.5:101219-ENST00000173229.7:199658|4288
NRHPQPHLGF
>FUSION-ENST00000472876.5:101219-ENST00000173229.7:199658|3511
LIFLSLST
>FUSION-ENST00000472876.5:101219-ENST00000173229.7:199658|4956
MPSRFIHVVACVRIFFIFIAN
>FUSION-ENST00000472876.5:101219-ENST00000173229.7:199658|3192
HFKFSIN
>FUSION-ENST00000472876.5:101219-ENST00000173229.7:199658|2420
DVILFFFMAACPFIFLIVSFEAKGF
>FUSION-ENST00000472876.5:101219-ENST00000173229.7:199658|4717
MCLTPRGR
>FUSION-ENST00000472876.5:101219-ENST00000173229.7:199658|2734
MKSLLIIPIPTASQEP
>FUSION-ENST00000472876.5:101219-ENST00000173229.7:199658|4090
MCIYTHAR
>FUSION-ENST00000472876.5:101219-ENST00000173229.7:199658|3528
SKLVHPSSQHVPPTEPR
>FUSION-ENST00000472876.5:101219-ENST00000173229.7:199658|4821
RPVPSTTRGLR
>FUSION-ENST00000472876.5:101219-ENST00000173229.7:199658|3873
NIRNEYL
>FUSION-ENST00000472876.5:101219-ENST00000173229.7:199658|2502
MVYNPLYMFLGLVC
>FUSION-ENST00000472876.5:101219-ENST00000173229.7:199658|853
VVDKKASNFPSQYFTVTICK
>FUSION-ENST00000472876.5:101219-ENST00000173229.7:199658|4213
MLSFIVSDER
>FUSION-ENST00000472876.5:101219-ENST00000173229.7:199658|1031
GMKPKMLRK
>FUSION-ENST00000521467.5:16256-ENST00000521040.5:92270|392
MTPKLHK
>FUSION-ENST00000472876.5:101219-ENST00000173229.7:199658|837
MWICFSSLVKAVMEL
>FUSION-ENST00000472876.5:101219-ENST00000173229.7:199658|281
TPTACALLSCVASSCHLTKTLSPR
>FUSION-ENST00000472876.5:101219-ENST00000173229.7:199658|4082
LIRLVSNS
>FUSION-ENST00000472876.5:101219-ENST00000173229.7:199658|1238
QDFEQKMTDPS
>FUSION-ENST00000472876.5:101219-ENST00000173229.7:199658|1934
MQKTWYIERQACG
>FUSION-ENST00000472876.5:101219-ENST00000173229.7:199658|1953
YSSFFELAWDAERFGHPLAILR
>FUSION-ENST00000521467.5:16256-ENST00000521040.5:92270|577
MKSLWQSLSSTVKSR
>FUSION-ENST00000472876.5:101219-ENST00000173229.7:199658|4052
VYFTLFK
>FUSION-ENST00000472876.5:101219-ENST00000173229.7:199658|5085
GHARPRLLGLGSLPHPPCCALGVLR
>ENST00000283195.11|SNV-27308-A-G|SNV-29453-A-G|2
LGQSGHMLLDLSRGK
>FUSION-ENST00000472876.5:101219-ENST00000173229.7:199658|2087
MFNLNNSHR
>ENST00000463683.1|SNV-5908-G-A|2
EARESEQEGHLGH
>FUSION-ENST00000472876.5:101219-ENST00000173229.7:199658|139
GFHHVDK
>FUSION-ENST00000521467.5:16256-ENST00000521040.5:92270|760
RYLLALKFCGFMILR
>ENST00000650528.1|SNV-2961-T-A|2
GLSGREGPSTSR
>FUSION-ENST00000472876.5:101219-ENST00000173229.7:199658|873
SSAVSCWFEQFSFHKIL
>FUSION-ENST00000472876.5:101219-ENST00000173229.7:199658|513
IAILTGVR
>FUSION-ENST00000472876.5:101219-ENST00000173229.7:199658|1971
FSCLSLSSSWDYR
>FUSION-ENST00000472876.5:101219-ENST00000173229.7:199658|2910
ETANFNRYKHK
>FUSION-ENST00000472876.5:101219-ENST00000173229.7:199658|2310
FSWEMWLPPLLDRMLR
>ENST00000475728.5|SNV-3591-C-T|3
LPRPQLLECHCHRHHPPAQPAAR
>FUSION-ENST00000521467.5:16256-ENST00000521040.5:92270|655
FTSEKEFK
>ENST00000400960.7|SNV-92601-C-A|2
KSCGPPPEPFNGMVHINTDTQFG
>ENST00000398505.7|INDEL-17508-C-CATC|2
TALDDRPQVLQPHHR
>FUSION-ENST00000472876.5:101219-ENST00000173229.7:199658|2283
MGWTVYHLRLFSGR
>FUSION-ENST00000472876.5:101219-ENST00000173229.7:199658|1837
LKGLNLCFR
>FUSION-ENST00000472876.5:101219-ENST00000173229.7:199658|2142
LAEGLIMSQCSTSGQYIHCVRV
>FUSION-ENST00000472876.5:101219-ENST00000173229.7:199658|4158
YCIVGTLGIGFPLLEPLVLICLVTA
>ENST00000377770.8|SNV-165732-C-T|5
MALLYQR
>FUSION-ENST00000521467.5:16256-ENST00000521040.5:92270|476
MISQLAGMAPLGSWGPK
>FUSION-ENST00000472876.5:101219-ENST00000173229.7:199658|4878
SGSLLFFLLSIW
>FUSION-ENST00000472876.5:101219-ENST00000173229.7:199658|1290
ALPPRCPTS
>FUSION-ENST00000521467.5:16256-ENST00000521040.5:92270|116
LRLRGVHNVTCTCSLILWQSLNFK
>ENST00000547733.1|SNV-140417-C-A|4
RTSSASSK
>FUSION-ENST00000472876.5:101219-ENST00000173229.7:199658|4896
MVNFLNPCMFKQCFLFHFSM
>ENST00000544691.6|SNV-2711-G-A|1
PSCCWRARR
>FUSION-ENST00000472876.5:101219-ENST00000173229.7:199658|4170
LARLVSNSWSQVIACLGLPK
>FUSION-ENST00000472876.5:101219-ENST00000173229.7:199658|2286
PSHPANFCIFSK
>ENST00000594814.6|SNV-3733-A-G|4
TLDLHNNKITSVPNEALRCLK
>FUSION-ENST00000472876.5:101219-ENST00000173229.7:199658|1223
LRLAVHR
>FUSION-ENST00000472876.5:101219-ENST00000173229.7:199658|636
MNTYIPQ
>FUSION-ENST00000521467.5:16256-ENST00000521040.5:92270|141
SVRTAGASRLR
>ENST00000580170.5|SNV-729599-G-A|1
QSAPWDSAKKDENR
>FUSION-ENST00000472876.5:101219-ENST00000173229.7:199658|4778
IVTYQLLALYNVPLGLPKNI
>FUSION-ENST00000472876.5:101219-ENST00000173229.7:199658|2600
MYEGSSVTTSSPALVNVCSFG
>ENST00000424296.6|SNV-174676-A-G|1
DEGEMSGEEDEEQETDAIERLR
>ENST00000639098.1|SNV-229083-G-A|2
MICHQEVMTKHFASWDQMMRR
>FUSION-ENST00000472876.5:101219-ENST00000173229.7:199658|2203
ILHFVHVCM
>FUSION-ENST00000472876.5:101219-ENST00000173229.7:199658|2673
MFSQGGHDEPCLIAHEK
>FUSION-ENST00000472876.5:101219-ENST00000173229.7:199658|1577
LGSRHSRR
>ENST00000320743.7|SNV-349-T-A|5
ARAAGLGLLLCAVQGR
>FUSION-ENST00000472876.5:101219-ENST00000173229.7:199658|288
CSLHHSLGCLLPV
>ENST00000506538.6|SNV-19132-A-G|1
GVAVDGLNQLTVTAGSEGLLK
>FUSION-ENST00000472876.5:101219-ENST00000173229.7:199658|2198
EIVRGRR
>ENST00000471138.5|SNV-23595-A-G|6
INLRQGKFEVTVFDLGGGIR
>ENST00000479211.1|SNV-15494-C-T|1
VFTCSRRDGTLTR
>ENST00000374825.9|INDEL-5956-G-GTA|4
CLLCNLPLPTHHPRRCPIPK
>FUSION-ENST00000472876.5:101219-ENST00000173229.7:199658|226
MSQEGSGGR
>FUSION-ENST00000472876.5:101219-ENST00000173229.7:199658|4357
MISDGEHFFILVGYFILARLPE
>FUSION-ENST00000472876.5:101219-ENST00000173229.7:199658|4440
IPTNFILQCSLSLSLAKYG
>FUSION-ENST00000472876.5:101219-ENST00000173229.7:199658|4937
MGVKSLSFNR
>FUSION-ENST00000472876.5:101219-ENST00000173229.7:199658|4539
IRPPRPPKVLGLQV
>FUSION-ENST00000472876.5:101219-ENST00000173229.7:199658|1179
EAMLQVRE
>ENST00000361686.8|SNV-43751-T-G|4
AFLYRRWK
>FUSION-ENST00000472876.5:101219-ENST00000173229.7:199658|2875
SSICRLYVHWAVAIWWQGPW
>ENST00000274456.6|SNV-124388-A-T|4
LAILYRNNQFNQDELALLEKFK
>FUSION-ENST00000472876.5:101219-ENST00000173229.7:199658|2975
KCNFFYSM
>FUSION-ENST00000472876.5:101219-ENST00000173229.7:199658|4990
FLGSLFCHSAERK
>FUSION-ENST00000472876.5:101219-ENST00000173229.7:199658|3313
MLARLVLNS
>FUSION-ENST00000472876.5:101219-ENST00000173229.7:199658|2953
SAAFNDASIVVVFSFW
>FUSION-ENST00000472876.5:101219-ENST00000173229.7:199658|1511
CRVRGQR
>ENST00000447166.2|SNV-44530-A-C|3
SHHSPSEK
>ENST00000488442.1|MNV-243-CC-C|4
MWTSEHTILLRPGEGGGPGGRQR
>FUSION-ENST00000472876.5:101219-ENST00000173229.7:199658|3953
MLTILVSNSRPQVFCSPQPPK
>FUSION-ENST00000521467.5:16256-ENST00000521040.5:92270|259
DFSGSTFTVVGERR
>ENST00000470300.5|SNV-82315-A-G|4
SLYFLQRQR
>FUSION-ENST00000472876.5:101219-ENST00000173229.7:199658|4407
WCLHSTLWF
>FUSION-ENST00000472876.5:101219-ENST00000173229.7:199658|3009
MDVEILVKFFY
>FUSION-ENST00000472876.5:101219-ENST00000173229.7:199658|522
MMASSFIHVPAKDMNSFFFMAA
>FUSION-ENST00000472876.5:101219-ENST00000173229.7:199658|3715
KTSTIWVLR
>FUSION-ENST00000472876.5:101219-ENST00000173229.7:199658|1495
VLWTHCGVEAGLCPDKGL
>FUSION-ENST00000472876.5:101219-ENST00000173229.7:199658|2033
HAWGCSDHK
>FUSION-ENST00000472876.5:101219-ENST00000173229.7:199658|1982
EFCSVAQAEVQWYNLVSPQPLPPR
>FUSION-ENST00000521467.5:16256-ENST00000521040.5:92270|102
MNLAPLRTDPWAVWRGLGQQPR
>FUSION-ENST00000472876.5:101219-ENST00000173229.7:199658|100
KAKPEQR
>FUSION-ENST00000472876.5:101219-ENST00000173229.7:199658|4365
VHIFLQYTDFFPLDK
>FUSION-ENST00000472876.5:101219-ENST00000173229.7:199658|2278
DNISACCPGWPQTPDLRR
>FUSION-ENST00000472876.5:101219-ENST00000173229.7:199658|686
MSKSVTCPKPNLNAFLSISLTIP
>FUSION-ENST00000472876.5:101219-ENST00000173229.7:199658|4250
EFCSCCPGWSAMAR
>FUSION-ENST00000472876.5:101219-ENST00000173229.7:199658|3756
MLCSSHITRRHIVLWGLAGGHR
>ENST00000325643.6|SNV-3762-C-A|6
GCLGSKLGPDPR
>FUSION-ENST00000472876.5:101219-ENST00000173229.7:199658|3787
MLSFHSIWLLYFSILK
>ENST00000408927.8|SNV-158702-A-T|1
SVMPPVQFKLLGTLR
>FUSION-ENST00000472876.5:101219-ENST00000173229.7:199658|3378
MFNGEGGK
>ENST00000449290.6|MNV-2837-TA-T|2
KLVKISEI
>FUSION-ENST00000472876.5:101219-ENST00000173229.7:199658|2864
SADSYLAKRFHSAAS
>FUSION-ENST00000472876.5:101219-ENST00000173229.7:199658|3164
MLLHVIEFPFFFLEAE
>FUSION-ENST00000472876.5:101219-ENST00000173229.7:199658|707
VCGSWSSSLCK
>FUSION-ENST00000472876.5:101219-ENST00000173229.7:199658|1968
HPPPRLAK
>FUSION-ENST00000521467.5:16256-ENST00000521040.5:92270|797
VKTGILVLFLTLWGKAFSLSYWV
>FUSION-ENST00000472876.5:101219-ENST00000173229.7:199658|4947
YTPHFAYPYIYQRIFMLVPHHSYYE
>ENST00000466348.5|SNV-233877-T-C|4
NSQDKLGLTVR
>FUSION-ENST00000472876.5:101219-ENST00000173229.7:199658|3365
SQVLFSQFIQL
>ENST00000584010.5|SNV-43302-G-C|8
DRGNNNVMSNYEPYKPSTGAMGDR
>FUSION-ENST00000521467.5:16256-ENST00000521040.5:92270|491
NLLDSMFWLSIAEYQRTPNLVA
>FUSION-ENST00000472876.5:101219-ENST00000173229.7:199658|4766
MCLVYCFGDR
>FUSION-ENST00000472876.5:101219-ENST00000173229.7:199658|3957
MLYFIFFEMESHSVTR
>FUSION-ENST00000472876.5:101219-ENST00000173229.7:199658|3688
ILNENFNDLGITLSDSRPYLNLF
>FUSION-ENST00000521467.5:16256-ENST00000521040.5:92270|406
MIPSFFFYCCLFLFLLYLNCMPR
>ENST00000479211.1|SNV-15494-C-T|5
SRVFTCSR
>FUSION-ENST00000472876.5:101219-ENST00000173229.7:199658|954
MCNFVYYSIILD
>ENST00000547405.5|SNV-102023-T-C|4
RAGEAVNLVIPFQGKPRPELTWK
>ENST00000667837.1|INDEL-51430-T-TTCTCCTTGGAAG|1
NFSLEVSLEVILGH
>FUSION-ENST00000472876.5:101219-ENST00000173229.7:199658|827
VSLVKTGTLRQIH
>FUSION-ENST00000472876.5:101219-ENST00000173229.7:199658|2631
YSLIFTAIKFILLK
>FUSION-ENST00000472876.5:101219-ENST00000173229.7:199658|1590
TGLPVAWEAVLLTSQGCAHIPAWLR
>FUSION-ENST00000472876.5:101219-ENST00000173229.7:199658|3905
MFILLLLGR
>FUSION-ENST00000472876.5:101219-ENST00000173229.7:199658|314
APCSLELQRSSR
>FUSION-ENST00000503042.5:14820-ENST00000637938.1:21100|270
IWNLLMPVSRGRSLPCTHR
>FUSION-ENST00000472876.5:101219-ENST00000173229.7:199658|3178
FQQCYREAHLAMN
>FUSION-ENST00000472876.5:101219-ENST00000173229.7:199658|1186
FASPFHYKPCPHLCK
>FUSION-ENST00000472876.5:101219-ENST00000173229.7:199658|4538
MTLLDGCQHGSR
>FUSION-ENST00000472876.5:101219-ENST00000173229.7:199658|4024
VIHLPRPPK
>FUSION-ENST00000472876.5:101219-ENST00000173229.7:199658|2238
EVRIIVNMGDSMSQR
>FUSION-ENST00000472876.5:101219-ENST00000173229.7:199658|3903
MFILLLLGRVFRK
>ENST00000454349.7|INDEL-221681-C-CA|5
QPNQGWSSGKNGWGEEVDQTKK
>FUSION-ENST00000472876.5:101219-ENST00000173229.7:199658|4130
MYIFERQLCR
>FUSION-ENST00000472876.5:101219-ENST00000173229.7:199658|276
EAVVGSPR
>ENST00000374825.9|INDEL-5956-G-GTA|16
RIRKPSLLYMR
>FUSION-ENST00000472876.5:101219-ENST00000173229.7:199658|4710
SCDNACEMLSTR
>FUSION-ENST00000472876.5:101219-ENST00000173229.7:199658|1442
MIQVLFLHPLQLEK
>FUSION-ENST00000472876.5:101219-ENST00000173229.7:199658|5040
IIYFSQFFCFFKVNLIFSVFLENH
>FUSION-ENST00000521467.5:16256-ENST00000521040.5:92270|82
MVSRPPCALLRAGKNLR
>ENST00000429002.6|SNV-103747-C-T|4
IYSAERFLIVTGERPR
>FUSION-ENST00000472876.5:101219-ENST00000173229.7:199658|1036
MMGMKPKMLR
>ENST00000306434.8|SNV-3561-G-T|1
SLVKGGLFRR
>FUSION-ENST00000521467.5:16256-ENST00000521040.5:92270|344
QIFSTNK
>FUSION-ENST00000521467.5:16256-ENST00000521040.5:92270|105
MNLAPLR
>FUSION-ENST00000472876.5:101219-ENST00000173229.7:199658|2297
WESMVCFSSSLLFCHSVK
>FUSION-ENST00000472876.5:101219-ENST00000173229.7:199658|3510
MMGTYPHVPSILLR
>FUSION-ENST00000472876.5:101219-ENST00000173229.7:199658|4101
FCLFFFILFSFYFSFE
>FUSION-ENST00000472876.5:101219-ENST00000173229.7:199658|280
TLSPRNQPLMEGGR
>FUSION-ENST00000472876.5:101219-ENST00000173229.7:199658|1755
MVAAKLPLGAVVESHR
>FUSION-ENST00000472876.5:101219-ENST00000173229.7:199658|4148
SIEVYLSH
>FUSION-ENST00000472876.5:101219-ENST00000173229.7:199658|4817
SAGAGRGTGR
>FUSION-ENST00000472876.5:101219-ENST00000173229.7:199658|233
TITEFSK
>FUSION-ENST00000472876.5:101219-ENST00000173229.7:199658|1969
FSCLSLSSSWDYRHPPPRLAK
>FUSION-ENST00000472876.5:101219-ENST00000173229.7:199658|4902
MILILSHIKFLGFHTLCINSYLGKL
>FUSION-ENST00000472876.5:101219-ENST00000173229.7:199658|802
MSCSRFK
>FUSION-ENST00000521467.5:16256-ENST00000521040.5:92270|245
MCSFSCLFVCVCFTDKR
>FUSION-ENST00000521467.5:16256-ENST00000521040.5:92270|592
GPSIETTTVYFEKSWR
>FUSION-ENST00000472876.5:101219-ENST00000173229.7:199658|3803
FLDSFFHHFLVCCMIFLLPFL
>FUSION-ENST00000472876.5:101219-ENST00000173229.7:199658|3817
MGEEGGK
>FUSION-ENST00000472876.5:101219-ENST00000173229.7:199658|2713
QTQLGGSVMLGQPKEEQLGAR
>ENST00000368559.7|SNV-153364-A-C|1
VLGVDSVLRK
>ENST00000263666.9|SNV-233877-T-C|5
EELELEEVDLYRMNSQDKLGLTVR
>FUSION-ENST00000472876.5:101219-ENST00000173229.7:199658|191
HLSVLLGR
>FUSION-ENST00000472876.5:101219-ENST00000173229.7:199658|1553
MPASCWWGH
>ENST00000239449.6|SNV-644-T-C|2
RQVLIFLVLLGLPR
>FUSION-ENST00000472876.5:101219-ENST00000173229.7:199658|4217
MDVQITLQDPGFNPFGCIFLK
>ENST00000366698.7|SNV-5780-T-C|1
LLQAPETEEEETASRLRESVACLDR
>FUSION-ENST00000472876.5:101219-ENST00000173229.7:199658|290
ERCSLHHSLGCLLPV
>FUSION-ENST00000472876.5:101219-ENST00000173229.7:199658|3930
LELQGYVK
>ENST00000641805.1|SNV-3348-C-T|19
QREVLCATFHQEPSHGE
>FUSION-ENST00000472876.5:101219-ENST00000173229.7:199658|3572
EMLYFLNFLFPK
>FUSION-ENST00000521467.5:16256-ENST00000521040.5:92270|471
DRPLSTCLKFVK
>ENST00000477957.1|SNV-11650-C-A|9
ADSDGSVLLPQTPAVRGLRWSHEAR
>FUSION-ENST00000472876.5:101219-ENST00000173229.7:199658|4505
KGEEGEAG
>FUSION-ENST00000521467.5:16256-ENST00000521040.5:92270|122
THRPDQRR
>FUSION-ENST00000521467.5:16256-ENST00000521040.5:92270|348
DIASNCEHSLI
>FUSION-ENST00000472876.5:101219-ENST00000173229.7:199658|2177
TILMVLGVCC
>FUSION-ENST00000472876.5:101219-ENST00000173229.7:199658|847
KASNFPSQYFTVTICK
>FUSION-ENST00000472876.5:101219-ENST00000173229.7:199658|2786
MFQIHKLFCLCLYFK
>ENST00000639098.1|SNV-229083-G-A|9
SSGSYDK
>FUSION-ENST00000472876.5:101219-ENST00000173229.7:199658|3642
MKSTFIYNRILSEGIEPK
>FUSION-ENST00000472876.5:101219-ENST00000173229.7:199658|4622
TCLLMDLCENSLGFRPR
>FUSION-ENST00000472876.5:101219-ENST00000173229.7:199658|3764
MAGSRLTATSTS
>FUSION-ENST00000472876.5:101219-ENST00000173229.7:199658|5067
GARGFPGGADLR
>FUSION-ENST00000472876.5:101219-ENST00000173229.7:199658|4275
NSLSNLTSLRFTRMFPSK
>FUSION-ENST00000472876.5:101219-ENST00000173229.7:199658|3583
CVSSFADSATI
>FUSION-ENST00000472876.5:101219-ENST00000173229.7:199658|3848
MAFFIFVELRQHHHNQFWNIFIIPK
>FUSION-ENST00000472876.5:101219-ENST00000173229.7:199658|1450
RNQPHSVI
>FUSION-ENST00000472876.5:101219-ENST00000173229.7:199658|3929
MDIGFWQMLFSALIDVIM
>FUSION-ENST00000472876.5:101219-ENST00000173229.7:199658|4639
MFSERTTR
>ENST00000283195.11|SNV-29453-A-G|1
LSQSGHMLLDLSRGKQDFLK
>FUSION-ENST00000472876.5:101219-ENST00000173229.7:199658|4485
TQIQSIQLNVWVGRQMR
>FUSION-ENST00000472876.5:101219-ENST00000173229.7:199658|2943
MLVIPALWEAK
>FUSION-ENST00000472876.5:101219-ENST00000173229.7:199658|3636
ILSEGIEPKR
>ENST00000639098.1|SNV-229083-G-A|8
MSSGSYDKALR
>ENST00000244519.7|INDEL-7887-G-GA|5
NKPKREAPGGTQVEENPVHGSWR
>FUSION-ENST00000521467.5:16256-ENST00000521040.5:92270|44
EPRFTLEVGY
>ENST00000508628.6|SNV-106968-G-A|1
ETANKTLSRFGIQPCSICLGDAK
>FUSION-ENST00000521467.5:16256-ENST00000521040.5:92270|700
RIAWCLACLQYEFASSNFKALHFK
>FUSION-ENST00000472876.5:101219-ENST00000173229.7:199658|2400
GLPCQARPALNSLLHSVH
>FUSION-ENST00000472876.5:101219-ENST00000173229.7:199658|4282
IIWAGCGG
>FUSION-ENST00000472876.5:101219-ENST00000173229.7:199658|1857
RHLVQTPGLYYSLSPDHTNYI
>ENST00000486752.5|SNV-56724-G-A|3
DHGGWYDHK
>FUSION-ENST00000472876.5:101219-ENST00000173229.7:199658|1936
MQKTWYIER
>ENST00000480110.5|INDEL-7887-G-GA|3
YPTQAENLSPWLACPSLK
>FUSION-ENST00000472876.5:101219-ENST00000173229.7:199658|2640
LRATLTYIDQFIIKDIAK
>ENST00000262320.8|MNV-38065-CAACC-C|5
SSSTAWRLCSAR
>FUSION-ENST00000472876.5:101219-ENST00000173229.7:199658|4334
LLVTILALQFYR
>FUSION-ENST00000472876.5:101219-ENST00000173229.7:199658|1298
MGLCLCKTGLR
>FUSION-ENST00000472876.5:101219-ENST00000173229.7:199658|3855
MQLFHCPSKPSAITSELCFMAQGRV
>FUSION-ENST00000472876.5:101219-ENST00000173229.7:199658|4254
YVSFASTTQS
>FUSION-ENST00000472876.5:101219-ENST00000173229.7:199658|263
EDLDFVCKSK
>FUSION-ENST00000472876.5:101219-ENST00000173229.7:199658|2200
REREIVR
>FUSION-ENST00000521467.5:16256-ENST00000521040.5:92270|638
MMIPALK
>FUSION-ENST00000472876.5:101219-ENST00000173229.7:199658|2930
MSVIPMLWEAEAGGLFEARSSRPAR
>ENST00000400256.5|SNV-165597-C-T|4
GQKGEKGEPGPSGPAGER
>FUSION-ENST00000472876.5:101219-ENST00000173229.7:199658|221
PVYTSTHRA
>FUSION-ENST00000472876.5:101219-ENST00000173229.7:199658|1258
ADGWVQNGRPCPGKQ
>FUSION-ENST00000472876.5:101219-ENST00000173229.7:199658|1906
VVLVCLVAHNKVTQTVGLKQK
>FUSION-ENST00000472876.5:101219-ENST00000173229.7:199658|1890
AFLYGKFIKSIK
>ENST00000342992.10|SNV-209187-A-G|1
GDEEVIETGRYEILTEGRK
>FUSION-ENST00000472876.5:101219-ENST00000173229.7:199658|2767
YMTLEAEGV
>FUSION-ENST00000472876.5:101219-ENST00000173229.7:199658|4575
MLARMVSIS
>FUSION-ENST00000521467.5:16256-ENST00000521040.5:92270|621
AKFLNSVLFQTCPFKF
>FUSION-ENST00000472876.5:101219-ENST00000173229.7:199658|4540
MIRPPRPPKVLGLQV
>FUSION-ENST00000472876.5:101219-ENST00000173229.7:199658|68
TCYDRNRFV
>ENST00000498378.5|SNV-27159-C-G|3
KPSASQNRR
>FUSION-ENST00000472876.5:101219-ENST00000173229.7:199658|5106
GSGSPSWGHGTAFLGRR
>FUSION-ENST00000472876.5:101219-ENST00000173229.7:199658|4136
MTQTPSNKAPPPVLGNK
>FUSION-ENST00000472876.5:101219-ENST00000173229.7:199658|1950
FGHPLAILRR
>ENST00000650528.1|SNV-2961-T-A|1
EGPSTSR
>ENST00000374423.9|SNV-34617-G-T|4
SCDFFGSEVRFNCK
>FUSION-ENST00000472876.5:101219-ENST00000173229.7:199658|3484
RGSEEARAAR
>FUSION-ENST00000521467.5:16256-ENST00000521040.5:92270|500
VHVLNHHPR
>FUSION-ENST00000472876.5:101219-ENST00000173229.7:199658|2778
SLFQIILWPGTVAHVCNPSSLGGR
>FUSION-ENST00000521467.5:16256-ENST00000521040.5:92270|490
MFWLSIAEYQR
>FUSION-ENST00000472876.5:101219-ENST00000173229.7:199658|713
MSQMEGGSRLR
>FUSION-ENST00000472876.5:101219-ENST00000173229.7:199658|3591
MFCLCGEE
>FUSION-ENST00000472876.5:101219-ENST00000173229.7:199658|1246
MLQASDLLAWTAVNLRNGRPREESK
>FUSION-ENST00000521467.5:16256-ENST00000521040.5:92270|237
HLLSGKNL
>FUSION-ENST00000380872.9:5134-ENST00000432950.1:6455|1
HKPVCNQMSGISPLPQPKQTPGVL
>FUSION-ENST00000521467.5:16256-ENST00000521040.5:92270|783
GFFFKKPNFQAASFSNPRQMR
>FUSION-ENST00000472876.5:101219-ENST00000173229.7:199658|3350
MLCTRTLELK
>FUSION-ENST00000472876.5:101219-ENST00000173229.7:199658|1647
HPPPLLFSSAILHNFHRAR
>FUSION-ENST00000472876.5:101219-ENST00000173229.7:199658|3405
KINSVWI
>FUSION-ENST00000472876.5:101219-ENST00000173229.7:199658|5004
MCLLLISELFLYFFIFLKR
>FUSION-ENST00000472876.5:101219-ENST00000173229.7:199658|4413
FKLPSLWYFVPVVLGK
>ENST00000339615.9|INDEL-6329-T-TC|11
SSAKSPHIYLQAR
>FUSION-ENST00000472876.5:101219-ENST00000173229.7:199658|1048
GQTSSLR
>FUSION-ENST00000472876.5:101219-ENST00000173229.7:199658|3990
SFISLSYRFAQVRTSGLC
>ENST00000372771.5|INDEL-79024-C-CA|1
FSTPILDLFPTKKDR
>FUSION-ENST00000472876.5:101219-ENST00000173229.7:199658|4483
QMREQAITK
>ENST00000562221.1|SNV-3388-G-A|2
VRGRHGTEVATAF
>FUSION-ENST00000472876.5:101219-ENST00000173229.7:199658|2535
QVIFPPWPAK
>FUSION-ENST00000472876.5:101219-ENST00000173229.7:199658|4347
IVTFVCLPLR
>FUSION-ENST00000472876.5:101219-ENST00000173229.7:199658|3222
MRVLAPSLMLSLAMK
>FUSION-ENST00000472876.5:101219-ENST00000173229.7:199658|1551
MVSICIFLMTNDVK
>FUSION-ENST00000521467.5:16256-ENST00000521040.5:92270|313
MAKGTDEINFQR
>FUSION-ENST00000472876.5:101219-ENST00000173229.7:199658|3622
MMNKNSFIPSPFV
>FUSION-ENST00000521467.5:16256-ENST00000521040.5:92270|74
TWCWSWGARSVEWGDLMQRVWSR
>FUSION-ENST00000521467.5:16256-ENST00000521040.5:92270|135
TFIRPPVMAFQEARR
>FUSION-ENST00000472876.5:101219-ENST00000173229.7:199658|4586
GWSCCLGGSRSGR
>FUSION-ENST00000472876.5:101219-ENST00000173229.7:199658|4681
NFFAFSEER
>FUSION-ENST00000472876.5:101219-ENST00000173229.7:199658|4212
LSFIVSDER
>FUSION-ENST00000472876.5:101219-ENST00000173229.7:199658|881
NRGSERVR
>FUSION-ENST00000472876.5:101219-ENST00000173229.7:199658|2170
HDFGGLKK
>FUSION-ENST00000472876.5:101219-ENST00000173229.7:199658|418
HTVSDTVILSTLHG
>FUSION-ENST00000472876.5:101219-ENST00000173229.7:199658|5099
SPRRVSCPQPR
>ENST00000484928.5|MNV-1185-GC-G|2
CGPGPPRPGAAAGCWWPR
>ENST00000637441.1|SNV-1320620-C-A|1
LNSHTSAPSSEK
>FUSION-ENST00000472876.5:101219-ENST00000173229.7:199658|1475
WTRHWAHR
>FUSION-ENST00000472876.5:101219-ENST00000173229.7:199658|4464
NMESISADFTKLK
>FUSION-ENST00000472876.5:101219-ENST00000173229.7:199658|4847
MAPLHSSLGDRERLHLK
>FUSION-ENST00000472876.5:101219-ENST00000173229.7:199658|4105
MVCHILLR
>FUSION-ENST00000521467.5:16256-ENST00000521040.5:92270|190
LDWIPRAGSVPGYE
>FUSION-ENST00000472876.5:101219-ENST00000173229.7:199658|1325
MSVCLLP
>FUSION-ENST00000472876.5:101219-ENST00000173229.7:199658|1139
MLPCCRAPLWVTDV
>FUSION-ENST00000521467.5:16256-ENST00000521040.5:92270|413
MIQYLLPGPTSNIGDHISM
>FUSION-ENST00000472876.5:101219-ENST00000173229.7:199658|1257
MRSIFWVQSCGSSWVEFR
>FUSION-ENST00000472876.5:101219-ENST00000173229.7:199658|3492
SFGYTFLKK
>FUSION-ENST00000472876.5:101219-ENST00000173229.7:199658|1855
MFQHRENHR
>FUSION-ENST00000472876.5:101219-ENST00000173229.7:199658|2538
VLNSWMQVIFPPWPAKVLR
>ENST00000568463.1|SNV-44809-A-G|7
AGKLSPTRCGSTR
>FUSION-ENST00000472876.5:101219-ENST00000173229.7:199658|932
IIILGTKLRLIR
>ENST00000380588.4|SNV-20141-G-C|1
WWQTAVVDGSGSANEVIEGPQNAR
>FUSION-ENST00000521467.5:16256-ENST00000521040.5:92270|639
VSQFCTVSNLPF
>FUSION-ENST00000521467.5:16256-ENST00000521040.5:92270|820
TSSAVLNSHGENR
>FUSION-ENST00000472876.5:101219-ENST00000173229.7:199658|3420
MESHSVTQAGVQWR
>ENST00000484512.1|MNV-1946-GA-G|3
SSAGKTQTK
>ENST00000474627.8|SNV-10835-G-A|1
FYQNVSITQGEGSFEINLDHRKLK
>FUSION-ENST00000472876.5:101219-ENST00000173229.7:199658|3652
SRSPYSALVGVLGTLVRPHK
>FUSION-ENST00000472876.5:101219-ENST00000173229.7:199658|4655
IILKRQGSF
>FUSION-ENST00000472876.5:101219-ENST00000173229.7:199658|3703
SAYCLPQCFHCHHGGRGR
>FUSION-ENST00000472876.5:101219-ENST00000173229.7:199658|2011
TERGRDCR
>FUSION-ENST00000472876.5:101219-ENST00000173229.7:199658|3319
MLIWFLSLKK
>FUSION-ENST00000472876.5:101219-ENST00000173229.7:199658|4065
MTLHPLMRDISSPVEVF
>FUSION-ENST00000472876.5:101219-ENST00000173229.7:199658|2529
MHFLSFSCLIVQTK
>FUSION-ENST00000472876.5:101219-ENST00000173229.7:199658|315
MAPCSLELQRSSR
>FUSION-ENST00000472876.5:101219-ENST00000173229.7:199658|1711
GTLLSVNSGRTL
>FUSION-ENST00000472876.5:101219-ENST00000173229.7:199658|4955
PSRFIHVVACVRIFFIFIAN
>FUSION-ENST00000472876.5:101219-ENST00000173229.7:199658|2823
MCLSGLQFSSSQ
>FUSION-ENST00000472876.5:101219-ENST00000173229.7:199658|1249
LQASDLLAWTAVNLR
>FUSION-ENST00000472876.5:101219-ENST00000173229.7:199658|5013
ENLAHLFNQSCEQGK
>ENST00000583097.5|SNV-69741-C-T|2
LGLLPAHSRHNSPSGHLTHSR
>FUSION-ENST00000472876.5:101219-ENST00000173229.7:199658|591
MGGTGMEKPQARQK
>FUSION-ENST00000472876.5:101219-ENST00000173229.7:199658|3493
SFGYTFLK
>FUSION-ENST00000472876.5:101219-ENST00000173229.7:199658|4237
SINITNPTILLL
>ENST00000641805.1|SNV-3348-C-T|16
KPEETAASTPAWR
>FUSION-ENST00000472876.5:101219-ENST00000173229.7:199658|1610
MDISHTGLGLNHMTSLHLNYHLK
>FUSION-ENST00000472876.5:101219-ENST00000173229.7:199658|769
MFSLPLPPTHQQTR
>FUSION-ENST00000472876.5:101219-ENST00000173229.7:199658|1896
ISKAFLYGK
>FUSION-ENST00000472876.5:101219-ENST00000173229.7:199658|1925
QIQILMTCHFPCNTLAK
>FUSION-ENST00000472876.5:101219-ENST00000173229.7:199658|2392
PISFWSSLNSKLSMK
>ENST00000344338.7|SNV-38196-G-C|4
LVNGGDRCQGRVEVLYQGSWR
>FUSION-ENST00000472876.5:101219-ENST00000173229.7:199658|2815
LLILTDININTYINTSAYILRKYIV
>FUSION-ENST00000472876.5:101219-ENST00000173229.7:199658|2876
MSSICRLYVHWAVAIWWQGPW
>FUSION-ENST00000521467.5:16256-ENST00000521040.5:92270|233
LTNPVAK
>ENST00000511434.1|SNV-50373-G-C|1
TTGWRQEPCSKLSNR
>FUSION-ENST00000472876.5:101219-ENST00000173229.7:199658|2371
LVCECFELALYQVEEVPFYV
>FUSION-ENST00000521467.5:16256-ENST00000521040.5:92270|96
GLGQQPRVSLQS
>FUSION-ENST00000472876.5:101219-ENST00000173229.7:199658|90
ALLSSVFQPPR
>FUSION-ENST00000472876.5:101219-ENST00000173229.7:199658|4704
QEFSINHTII
>FUSION-ENST00000472876.5:101219-ENST00000173229.7:199658|4916
MNLHCFGTLSFSHISKHFFLLLLK
>ENST00000398505.7|INDEL-17508-C-CATC|5
SSLKDCSEKTALDDRPQVLQPHHR
>FUSION-ENST00000521467.5:16256-ENST00000521040.5:92270|70
MQRVWSR
>FUSION-ENST00000472876.5:101219-ENST00000173229.7:199658|788
QSAWIPWVGR
>FUSION-ENST00000472876.5:101219-ENST00000173229.7:199658|2676
IVTCKPTNFLFLAMYLQK
>FUSION-ENST00000472876.5:101219-ENST00000173229.7:199658|78
MGLLSHRELCVLT
>FUSION-ENST00000472876.5:101219-ENST00000173229.7:199658|3854
QLFHCPSKPSAITSELCFMAQGRV
>FUSION-ENST00000472876.5:101219-ENST00000173229.7:199658|3361
LLRLVSNSRPQVICPPWPPK
>FUSION-ENST00000472876.5:101219-ENST00000173229.7:199658|3033
MFYLEIKSSEEKK
>ENST00000232975.8|SNV-2285-C-T|1
SEEELSDLFCMFDK
>FUSION-ENST00000472876.5:101219-ENST00000173229.7:199658|1458
MLTKDRAYSR
>ENST00000406438.5|SNV-2553-T-A|1
TSLDNYSDTTSYVSSVASTSTDR
>FUSION-ENST00000472876.5:101219-ENST00000173229.7:199658|1848
MLAVEAQGWESE
>ENST00000366919.6|SNV-96124-G-A|1
HSDRARDSEDSWGTWEAQPVK
>FUSION-ENST00000472876.5:101219-ENST00000173229.7:199658|4739
SGGSLGR
>FUSION-ENST00000472876.5:101219-ENST00000173229.7:199658|4752
FPGASQGLTMLFMR
>FUSION-ENST00000472876.5:101219-ENST00000173229.7:199658|2819
WKLLILTDININTYINTSAYILR
>FUSION-ENST00000472876.5:101219-ENST00000173229.7:199658|1811
MGKICVDR
>FUSION-ENST00000472876.5:101219-ENST00000173229.7:199658|4678
MARAQQP
>FUSION-ENST00000472876.5:101219-ENST00000173229.7:199658|2859
AVGTCSPSYSRG
>FUSION-ENST00000472876.5:101219-ENST00000173229.7:199658|4722
HKLPSILSQCSHTGCMCLTPRGR
>FUSION-ENST00000472876.5:101219-ENST00000173229.7:199658|3580
MWHFNKGSK
>FUSION-ENST00000472876.5:101219-ENST00000173229.7:199658|751
SLQPPTIQL
>FUSION-ENST00000472876.5:101219-ENST00000173229.7:199658|1720
IRYLAGR
>FUSION-ENST00000472876.5:101219-ENST00000173229.7:199658|1776
MIGNEGR
>FUSION-ENST00000521467.5:16256-ENST00000521040.5:92270|275
MPVYHLEHTLVMVDKEKAGLR
>ENST00000226230.8|SNV-51-C-T|1
GALATRR
>FUSION-ENST00000472876.5:101219-ENST00000173229.7:199658|4470
MWQKIKK
>FUSION-ENST00000521467.5:16256-ENST00000521040.5:92270|262
CLRPVPTATHAQK
>FUSION-ENST00000472876.5:101219-ENST00000173229.7:199658|2167
KDLKPTF
>FUSION-ENST00000472876.5:101219-ENST00000173229.7:199658|2507
MQWHSHCSLYLQPPGLK
>FUSION-ENST00000472876.5:101219-ENST00000173229.7:199658|1727
KAELLNVV
>ENST00000367866.7|SNV-175426-G-A|3
RIKLGFTQGDVGLTMGK
>FUSION-ENST00000472876.5:101219-ENST00000173229.7:199658|3773
IYRFMSLAKFGK
>FUSION-ENST00000472876.5:101219-ENST00000173229.7:199658|3623
ACVLCVFMMNKNSFIPSPFV
>FUSION-ENST00000472876.5:101219-ENST00000173229.7:199658|5019
IILLILSKNQLLLTRIY
>FUSION-ENST00000472876.5:101219-ENST00000173229.7:199658|5101
AASSPRGPRSPR
>FUSION-ENST00000472876.5:101219-ENST00000173229.7:199658|176
LFTLRWEVERPLQSSLRR
>FUSION-ENST00000472876.5:101219-ENST00000173229.7:199658|4973
MVIQVFCILNLFFFSV
>FUSION-ENST00000472876.5:101219-ENST00000173229.7:199658|1291
TGLRSSLAPSAM
>FUSION-ENST00000472876.5:101219-ENST00000173229.7:199658|3354
MFEPNSWSSPCLFVYSCTNIKPFK
>FUSION-ENST00000472876.5:101219-ENST00000173229.7:199658|1365
TENQWQIIDGSESLHLVIK
>FUSION-ENST00000521467.5:16256-ENST00000521040.5:92270|17
MQTDTEG
>FUSION-ENST00000472876.5:101219-ENST00000173229.7:199658|2528
HFLSFSCLIVQTK
>ENST00000361175.8|SNV-85471-C-G|1
DPAGMPHAETKKDLYEPTHGGK
>ENST00000467156.1|SNV-19150-A-G|4
MRWGKPSKR
>FUSION-ENST00000472876.5:101219-ENST00000173229.7:199658|1245
LQASDLLAWTAVNLRNGRPREESK
>FUSION-ENST00000472876.5:101219-ENST00000173229.7:199658|1570
NVFKVVVLEGSIFTSMGLSS
>FUSION-ENST00000472876.5:101219-ENST00000173229.7:199658|1876
CYFGRLR
>ENST00000474507.1|SNV-24681-G-A|1
NPNLSLSTSTT
>FUSION-ENST00000472876.5:101219-ENST00000173229.7:199658|4451
LFKCGRK
>FUSION-ENST00000472876.5:101219-ENST00000173229.7:199658|1165
MIFHLKTVGNNQL
>FUSION-ENST00000472876.5:101219-ENST00000173229.7:199658|182
SCQHYRLWSFNIKHVLYR
>ENST00000502677.1|SNV-125465-A-T|3
FQIPRYIITLLELLAHTPHEHVERK
>FUSION-ENST00000472876.5:101219-ENST00000173229.7:199658|2282
GWTVYHLRLFSGR
>FUSION-ENST00000472876.5:101219-ENST00000173229.7:199658|2659
VWYVSLCNYFSLCTFLW
>FUSION-ENST00000472876.5:101219-ENST00000173229.7:199658|4341
FIQIFCPYKNQIICFFAVELF
>FUSION-ENST00000472876.5:101219-ENST00000173229.7:199658|3916
SFVSILMK
>FUSION-ENST00000472876.5:101219-ENST00000173229.7:199658|711
MEGGSRLR
>ENST00000358350.9|SNV-204112-A-G|2
LQLLSPQVDINSPISAK
>FUSION-ENST00000472876.5:101219-ENST00000173229.7:199658|1293
MRALPPRCPTS
>ENST00000637569.1|SNV-158471-A-C|1
ALALLADLVTKVVDVYKLMEK
>FUSION-ENST00000521467.5:16256-ENST00000521040.5:92270|640
NGKVSQFCTVSNLPF
>FUSION-ENST00000472876.5:101219-ENST00000173229.7:199658|453
MGGRWHSTGLQHIILILLSGKDR
>ENST00000299140.8|SNV-925-A-G|2
TEEEASRGMKEK
>FUSION-ENST00000472876.5:101219-ENST00000173229.7:199658|3042
RKNTFSNLWNQ
>ENST00000505854.5|SNV-28509-C-T|3
LVILCYQLQKR
>FUSION-ENST00000521467.5:16256-ENST00000521040.5:92270|447
MIIPITG
>ENST00000220676.2|SNV-118710-C-G|4
KHSSVDDFENCSLR
>FUSION-ENST00000472876.5:101219-ENST00000173229.7:199658|1456
DRAYSRH
>FUSION-ENST00000472876.5:101219-ENST00000173229.7:199658|3141
IITSLSSHCFSLKAVKSLWG
>FUSION-ENST00000472876.5:101219-ENST00000173229.7:199658|2516
MSWAGFNYFYE
>FUSION-ENST00000521467.5:16256-ENST00000521040.5:92270|364
MYVNVYVKIF
>ENST00000544691.6|SNV-2711-G-A|5
MPSCCWR
>FUSION-ENST00000472876.5:101219-ENST00000173229.7:199658|1786
SSFLSLGPLFPR
>FUSION-ENST00000472876.5:101219-ENST00000173229.7:199658|2742
SHHTRSKFHV
>FUSION-ENST00000472876.5:101219-ENST00000173229.7:199658|3248
MIFKYIHKFFDTSYFK
>FUSION-ENST00000472876.5:101219-ENST00000173229.7:199658|3257
MSSRFIHAVACYRISFFFFR
>FUSION-ENST00000472876.5:101219-ENST00000173229.7:199658|3643
KSTFIYNR
>FUSION-ENST00000472876.5:101219-ENST00000173229.7:199658|266
MVLHALLPKEDLDFVCKSK
>ENST00000262320.8|MNV-38065-CAACC-C|23
TAAWMGSPHTGSVSSTAGR
>FUSION-ENST00000472876.5:101219-ENST00000173229.7:199658|4833
AEECGRR
>FUSION-ENST00000472876.5:101219-ENST00000173229.7:199658|1035
MGMKPKMLR
>FUSION-ENST00000472876.5:101219-ENST00000173229.7:199658|2393
MPISFWSSLNSKLSMK
>FUSION-ENST00000521467.5:16256-ENST00000521040.5:92270|459
SSQCDDNGDNNTNR
>FUSION-ENST00000472876.5:101219-ENST00000173229.7:199658|856
EEMVVDKK
>FUSION-ENST00000472876.5:101219-ENST00000173229.7:199658|4633
CHHTWVILVFFVEMGFHCVGQADLK
>FUSION-ENST00000472876.5:101219-ENST00000173229.7:199658|2804
SQESGRLNQTISFVNK
>FUSION-ENST00000472876.5:101219-ENST00000173229.7:199658|4272
MFPSKSFTVVTLTFK
>FUSION-ENST00000472876.5:101219-ENST00000173229.7:199658|2970
MFLYIILQHFSVVFK
>FUSION-ENST00000472876.5:101219-ENST00000173229.7:199658|1505
MRQSPSLRDHLGK
>FUSION-ENST00000472876.5:101219-ENST00000173229.7:199658|4277
NSLSNLTSLR
>FUSION-ENST00000472876.5:101219-ENST00000173229.7:199658|3561
FSVHTLDFFFQK
>FUSION-ENST00000521467.5:16256-ENST00000521040.5:92270|590
KVKIVTGR
>FUSION-ENST00000472876.5:101219-ENST00000173229.7:199658|3158
MCVLFILSL
>FUSION-ENST00000472876.5:101219-ENST00000173229.7:199658|4551
GVSMAAEY
>ENST00000490672.1|SNV-201-A-G|4
TRFGSPFLAR
>FUSION-ENST00000521467.5:16256-ENST00000521040.5:92270|810
MKMCVKYCTNIDEVELILQVK
>FUSION-ENST00000472876.5:101219-ENST00000173229.7:199658|1523
SSIFSCAYLPSK
>FUSION-ENST00000472876.5:101219-ENST00000173229.7:199658|1787
MSSFLSLGPLFPR
>FUSION-ENST00000472876.5:101219-ENST00000173229.7:199658|2242
MPLHFTLGNIARPCLKKLK
>FUSION-ENST00000521467.5:16256-ENST00000521040.5:92270|303
DINYYKQKR
>FUSION-ENST00000472876.5:101219-ENST00000173229.7:199658|397
MPYAQHTDLLSGRR
>FUSION-ENST00000521467.5:16256-ENST00000521040.5:92270|420
MSKYICRPFGRPIDK
>FUSION-ENST00000472876.5:101219-ENST00000173229.7:199658|1053
ESSCSALTWWK
>FUSION-ENST00000472876.5:101219-ENST00000173229.7:199658|4530
IHSFQPFLDRLIPFCQKKPNKPK
>FUSION-ENST00000472876.5:101219-ENST00000173229.7:199658|5018
NQLLLTR
>FUSION-ENST00000472876.5:101219-ENST00000173229.7:199658|892
GTGGVRVGAGR
>ENST00000481769.1|MNV-38054-CGGGAGCCAG-C|3
ARVWILAQPLLCQCR
>FUSION-ENST00000472876.5:101219-ENST00000173229.7:199658|3284
VDALFISFLLLFLRI
>FUSION-ENST00000472876.5:101219-ENST00000173229.7:199658|1604
MTSLHLNYHLKDPLSKYSYILR
>FUSION-ENST00000472876.5:101219-ENST00000173229.7:199658|2493
LGLPKCWDFRR
>FUSION-ENST00000472876.5:101219-ENST00000173229.7:199658|2920
PPYSSLGNK
>ENST00000472755.1|MNV-7129-CCCTGCTACCTGC-C|1
TGPCCHCWTPSSSTASTHRMLR
>FUSION-ENST00000521467.5:16256-ENST00000521040.5:92270|23
QMLFYRARPSLL
>FUSION-ENST00000472876.5:101219-ENST00000173229.7:199658|249
FLIKCFKFLTK
>ENST00000358062.6|SNV-1861296-T-C|3
GSWQPVGDPLIDSLQDHLEK
>ENST00000650641.1|SNV-5610-C-A|3
GSQSRWR
>FUSION-ENST00000472876.5:101219-ENST00000173229.7:199658|829
WIDRVSLVKTGTLR
>FUSION-ENST00000472876.5:101219-ENST00000173229.7:199658|1193
MSHCAWTVIVISK
>FUSION-ENST00000472876.5:101219-ENST00000173229.7:199658|154
AEVAVSRDRITALQPGR
>FUSION-ENST00000472876.5:101219-ENST00000173229.7:199658|172
MANMKTSTIR
>ENST00000367658.3|SNV-32006-G-A|2
LDLSELLTHIPKHK
>FUSION-ENST00000472876.5:101219-ENST00000173229.7:199658|2028
GMLFIWEK
>FUSION-ENST00000472876.5:101219-ENST00000173229.7:199658|2380
QERDGERPSELGESR
>ENST00000439068.6|SNV-9054-A-G|6
DIDDLKRINNMIVR
>FUSION-ENST00000472876.5:101219-ENST00000173229.7:199658|447
MMKHWLK
>FUSION-ENST00000472876.5:101219-ENST00000173229.7:199658|1065
DFHLHSCAK
>FUSION-ENST00000521467.5:16256-ENST00000521040.5:92270|743
WITCCWWEIVCSYNSLK
>FUSION-ENST00000472876.5:101219-ENST00000173229.7:199658|3181
GRMFQQCYREAHLAMN
>ENST00000594814.6|SNV-3733-A-G|1
CLKNLAYLDLSSNR
>FUSION-ENST00000472876.5:101219-ENST00000173229.7:199658|1314
LALITPSYWVK
>ENST00000484928.5|MNV-1185-GC-G|3
SLPWPSSCSPAALR
>FUSION-ENST00000472876.5:101219-ENST00000173229.7:199658|3303
MVGFNKSTLK
>FUSION-ENST00000521467.5:16256-ENST00000521040.5:92270|542
QMYFTLYSLTPSMSQKCCFSCK
>FUSION-ENST00000472876.5:101219-ENST00000173229.7:199658|3722
FPREKSFLR
>FUSION-ENST00000472876.5:101219-ENST00000173229.7:199658|1615
MPLLSSLGNR
>FUSION-ENST00000472876.5:101219-ENST00000173229.7:199658|2789
KMSWQSLAGG
>FUSION-ENST00000472876.5:101219-ENST00000173229.7:199658|1203
GRAPTGNVAGI
>FUSION-ENST00000472876.5:101219-ENST00000173229.7:199658|4025
TPDRVIHLPRPPKVLGLQV
>FUSION-ENST00000607161.5:6008-ENST00000551071.5:79075|1
AELSIEFPEQ
>FUSION-ENST00000472876.5:101219-ENST00000173229.7:199658|1629
DTGTDWRALSRGVMGSDLHC
>FUSION-ENST00000472876.5:101219-ENST00000173229.7:199658|617
PLWEAEVDGSPEVRSSRPA
>ENST00000370482.6|MNV-8735-TC-T|1
QMDNPSHQMSTWSIP
>FUSION-ENST00000472876.5:101219-ENST00000173229.7:199658|3846
AFFIFVELRQHHHNQFWNIFIIPKR
>FUSION-ENST00000472876.5:101219-ENST00000173229.7:199658|1946
LFCHCVTF
>FUSION-ENST00000472876.5:101219-ENST00000173229.7:199658|3922
NGYWILANAFFCID
>FUSION-ENST00000472876.5:101219-ENST00000173229.7:199658|2720
TLILTAFAK
>FUSION-ENST00000472876.5:101219-ENST00000173229.7:199658|3351
FEPNSWSSPCLFVYSCTNIKPFKI
>FUSION-ENST00000472876.5:101219-ENST00000173229.7:199658|4268
SFTVVTLTFK
>FUSION-ENST00000472876.5:101219-ENST00000173229.7:199658|1114
MFDKFKENTPGTTSPTPPWVWGPR
>FUSION-ENST00000472876.5:101219-ENST00000173229.7:199658|1895
ISKAFLYGKFIK
>FUSION-ENST00000472876.5:101219-ENST00000173229.7:199658|255
NILLRDLCTCFSWVRI
>FUSION-ENST00000521467.5:16256-ENST00000521040.5:92270|630
LTCDQGK
>FUSION-ENST00000472876.5:101219-ENST00000173229.7:199658|499
MSDDFRAVNSFLHLCGIER
>ENST00000467672.5|SNV-50657-A-G|2
FTLLGDFICWTAWQHHSIKR
>FUSION-ENST00000472876.5:101219-ENST00000173229.7:199658|477
LHPKSSDKVR
>FUSION-ENST00000472876.5:101219-ENST00000173229.7:199658|3321
MLIWFLSLK
>ENST00000452512.6|SNV-22523-A-C|7
IKQIPMETTILQQHQELHKFWTEP
>FUSION-ENST00000521467.5:16256-ENST00000521040.5:92270|543
MQMYFTLYSLTPSMSQKCCFSCK
>FUSION-ENST00000521467.5:16256-ENST00000521040.5:92270|581
MFFHYNFYSGANQTQS
>FUSION-ENST00000472876.5:101219-ENST00000173229.7:199658|1710
DLGIPWPS
>FUSION-ENST00000472876.5:101219-ENST00000173229.7:199658|1044
MGVRFQHVHSGR
>FUSION-ENST00000472876.5:101219-ENST00000173229.7:199658|1715
GGAPGQEGGTAAFLNWLGMLR
>FUSION-ENST00000472876.5:101219-ENST00000173229.7:199658|1918
MTRLSCICK
>FUSION-ENST00000472876.5:101219-ENST00000173229.7:199658|2945
FIQLGTVAHACNPSTLGGQGRR
>FUSION-ENST00000472876.5:101219-ENST00000173229.7:199658|4611
CIMYHILR
>ENST00000274456.6|SNV-124388-A-T|3
NNQFNQDELALLEK
>FUSION-ENST00000472876.5:101219-ENST00000173229.7:199658|3014
SVFALTDQSGYAFRLNMDVEILVK
>FUSION-ENST00000521467.5:16256-ENST00000521040.5:92270|732
MFSLFLSLVKMEK
>FUSION-ENST00000472876.5:101219-ENST00000173229.7:199658|4367
MRVHIFLQYTDFFPLDK
>ENST00000457545.7|MNV-28671-TCAA-T|1
AFDLEFSHLEDFPFDAEY
>FUSION-ENST00000472876.5:101219-ENST00000173229.7:199658|3055
LKSLIVHDCSAT
>FUSION-ENST00000472876.5:101219-ENST00000173229.7:199658|1222
LRLAVHRQMPGGCPWEGLTNK
>FUSION-ENST00000521467.5:16256-ENST00000521040.5:92270|177
ENVAFKR
>FUSION-ENST00000472876.5:101219-ENST00000173229.7:199658|164
MVKISGDGWW
>FUSION-ENST00000472876.5:101219-ENST00000173229.7:199658|4465
NMESISADFTK
>FUSION-ENST00000472876.5:101219-ENST00000173229.7:199658|213
VLQLPVLSPRSLLLLHPCSYHDWR
>FUSION-ENST00000521467.5:16256-ENST00000521040.5:92270|778
QMRSQFPKIQFHFPYL
>FUSION-ENST00000472876.5:101219-ENST00000173229.7:199658|1255
MRSIFWVQSCGSSWVEFRGSK
>ENST00000488186.5|SNV-201748-G-A|1
RPGNSRS
>FUSION-ENST00000472876.5:101219-ENST00000173229.7:199658|3676
KLSFLWR
>FUSION-ENST00000472876.5:101219-ENST00000173229.7:199658|1541
CLFAIQISCVVKFLFK
>FUSION-ENST00000472876.5:101219-ENST00000173229.7:199658|1965
GIKLIIVSIP
>FUSION-ENST00000472876.5:101219-ENST00000173229.7:199658|2055
MISLLHFILSDR
>FUSION-ENST00000472876.5:101219-ENST00000173229.7:199658|5091
LLPSGPEGCRR
>FUSION-ENST00000472876.5:101219-ENST00000173229.7:199658|4168
LVSNSWSQVIACLGLPK
>FUSION-ENST00000472876.5:101219-ENST00000173229.7:199658|3001
MFPSQGDGR
>FUSION-ENST00000472876.5:101219-ENST00000173229.7:199658|2889
MEDSDRSSGIRVS
>FUSION-ENST00000472876.5:101219-ENST00000173229.7:199658|5
MVFFTHSLRHCSLK
>FUSION-ENST00000472876.5:101219-ENST00000173229.7:199658|3896
MNWEMFPSLQFSQR
>FUSION-ENST00000472876.5:101219-ENST00000173229.7:199658|3474
MQETRHK
>FUSION-ENST00000472876.5:101219-ENST00000173229.7:199658|611
NEMLDTSPIDRFMFWKLVPK
>FUSION-ENST00000472876.5:101219-ENST00000173229.7:199658|2225
PAVPATPEDHSYLGIQGYNEL
>ENST00000641805.1|SNV-3348-C-T|11
AVPAVAVR
>FUSION-ENST00000472876.5:101219-ENST00000173229.7:199658|1426
HCTCVPCLP
>FUSION-ENST00000507807.3:14820-ENST00000637938.1:21100|21
SMIGMSTKAGRPPER
>ENST00000357702.9|SNV-78187-A-G|1
YRNPWKAAYHHFQR
>FUSION-ENST00000521467.5:16256-ENST00000521040.5:92270|257
RKITQNVNTTVK
>FUSION-ENST00000472876.5:101219-ENST00000173229.7:199658|1991
IFSFYTSSFSII
>FUSION-ENST00000521467.5:16256-ENST00000521040.5:92270|28
LNWPSRSQSQNLHPFR
>FUSION-ENST00000472876.5:101219-ENST00000173229.7:199658|4409
MKWCLHSTLWF
>FUSION-ENST00000472876.5:101219-ENST00000173229.7:199658|2931
SVIPMLWEAEAGGLFEAR
>ENST00000534750.5|SNV-1120-G-A|2
ADAVNLAEQLAQFYGPEPALEVAR
>FUSION-ENST00000472876.5:101219-ENST00000173229.7:199658|915
PGHTPPAGHCFNR
>FUSION-ENST00000472876.5:101219-ENST00000173229.7:199658|3806
MYIYIYTHIYTHIFIYTYVCVCM
>FUSION-ENST00000472876.5:101219-ENST00000173229.7:199658|2015
SNLFLRHYR
>FUSION-ENST00000472876.5:101219-ENST00000173229.7:199658|3906
RMFILLLLGRVFR
>FUSION-ENST00000472876.5:101219-ENST00000173229.7:199658|4424
TQNEPIKIWTWAHTEK
>FUSION-ENST00000472876.5:101219-ENST00000173229.7:199658|2588
MWSFFSR
>FUSION-ENST00000472876.5:101219-ENST00000173229.7:199658|4563
MSPYGLV
>ENST00000393951.6|SNV-3280-G-C|2
ARGFPPGSCLSLYPK
>ENST00000637569.1|SNV-158471-A-C|6
LELIKTKALALLADLVTK
>FUSION-ENST00000472876.5:101219-ENST00000173229.7:199658|4842
VRGDSVLAVLAR
>FUSION-ENST00000472876.5:101219-ENST00000173229.7:199658|2911
METANFNRYKHK
>FUSION-ENST00000472876.5:101219-ENST00000173229.7:199658|5095
VSCPQPRR
>FUSION-ENST00000472876.5:101219-ENST00000173229.7:199658|1477
VGGNCPSLF
>FUSION-ENST00000472876.5:101219-ENST00000173229.7:199658|1128
FQKAPAQYFQHVVHLRSISC
>FUSION-ENST00000472876.5:101219-ENST00000173229.7:199658|2620
VICLYLHKVIQ
>FUSION-ENST00000472876.5:101219-ENST00000173229.7:199658|2453
MATVISAIVNICLQVLV
>FUSION-ENST00000472876.5:101219-ENST00000173229.7:199658|4653
SPCRVTCIELVPINVFGK
>FUSION-ENST00000521467.5:16256-ENST00000521040.5:92270|585
CPNLKRENSLDS
>FUSION-ENST00000472876.5:101219-ENST00000173229.7:199658|2499
MWIYHNLTN
>FUSION-ENST00000472876.5:101219-ENST00000173229.7:199658|1619
MIMPLLSSLGNR
>FUSION-ENST00000472876.5:101219-ENST00000173229.7:199658|2437
MLKTSSLAVLLGK
>FUSION-ENST00000472876.5:101219-ENST00000173229.7:199658|2488
PKCKYELLLHTLYNLYFPPK
>FUSION-ENST00000472876.5:101219-ENST00000173229.7:199658|2272
DSLIWNLKC
>FUSION-ENST00000472876.5:101219-ENST00000173229.7:199658|4521
MFQLESNIDYFRH
>FUSION-ENST00000472876.5:101219-ENST00000173229.7:199658|2923
LWEAEAGGLFEARSSRPARVTQ
>ENST00000474627.8|SNV-10835-G-A|3
FYQNVSITQGEGSFEINLDHR
>FUSION-ENST00000521467.5:16256-ENST00000521040.5:92270|690
CHSLGCIGGHRQGSRQP
>FUSION-ENST00000472876.5:101219-ENST00000173229.7:199658|3244
YIHKFFDTSYFK
>ENST00000554914.1|SNV-13679-A-G|2
VHCMKFTK
>FUSION-ENST00000472876.5:101219-ENST00000173229.7:199658|538
MIGLEGR
>FUSION-ENST00000472876.5:101219-ENST00000173229.7:199658|4166
CWHYRCEPPCLASCLIIFK
>FUSION-ENST00000472876.5:101219-ENST00000173229.7:199658|3355
AHVYLCNKPACCAHVP
>FUSION-ENST00000472876.5:101219-ENST00000173229.7:199658|1095
ETCFSFLLFCR
>FUSION-ENST00000472876.5:101219-ENST00000173229.7:199658|4809
MEQSALCKMDQSAGYGCGQIR
>FUSION-ENST00000472876.5:101219-ENST00000173229.7:199658|1324
MDLFSFHLYSFMK
>FUSION-ENST00000521467.5:16256-ENST00000521040.5:92270|42
MAVTGVQCSER
>ENST00000461023.5|MNV-38054-CGGGAGCCAG-C|MNV-38065-CAACC-C|5
DPGSLLCQCR
>FUSION-ENST00000472876.5:101219-ENST00000173229.7:199658|740
AKPSASLAALR
>FUSION-ENST00000472876.5:101219-ENST00000173229.7:199658|2081
QHIGKNGK
>ENST00000512584.5|SNV-53040-C-G|13
FQNGHVR
>ENST00000272227.8|SNV-50669-A-G|1
GSFGEQGINEFLRELSFGR
>FUSION-ENST00000472876.5:101219-ENST00000173229.7:199658|398
PYAQHTDLLSGR
>ENST00000342745.5|INDEL-47090-C-CACCCTGCT|2
SQRMVATSATPGPAETP
>FUSION-ENST00000472876.5:101219-ENST00000173229.7:199658|3398
YTYVINLHVVHTYPRT
>FUSION-ENST00000472876.5:101219-ENST00000173229.7:199658|469
TGATYVTMPGPLAVPQR
>FUSION-ENST00000472876.5:101219-ENST00000173229.7:199658|137
GFHHVDKACLK
>FUSION-ENST00000472876.5:101219-ENST00000173229.7:199658|3928
DIGFWQMLFSALIDVIM
>ENST00000641805.1|SNV-3348-C-T|5
DVPPRAWTPSGMR
>FUSION-ENST00000472876.5:101219-ENST00000173229.7:199658|508
PSFQRRI
>FUSION-ENST00000472876.5:101219-ENST00000173229.7:199658|560
CWTLLPLIGSCFGNLFQRENVR
>FUSION-ENST00000472876.5:101219-ENST00000173229.7:199658|4310
MPIIAAL
>FUSION-ENST00000472876.5:101219-ENST00000173229.7:199658|5042
IIYFSQFFCFFK
>ENST00000257209.8|SNV-420409-G-C|4
GSVKAFAQK
>FUSION-ENST00000472876.5:101219-ENST00000173229.7:199658|3993
FYRCISYV
>FUSION-ENST00000472876.5:101219-ENST00000173229.7:199658|1547
TNDVKHFFMCLFAIQISCVVKFLFK
>FUSION-ENST00000472876.5:101219-ENST00000173229.7:199658|4727
GPSPKEAR
>FUSION-ENST00000472876.5:101219-ENST00000173229.7:199658|606
MLDTSPIDRFMFWKLVPK
>ENST00000413465.6|SNV-11511-G-T|1
TYQGSYGFLLGFLHSGTAK
>FUSION-ENST00000472876.5:101219-ENST00000173229.7:199658|2605
MVTGCNFLR
>FUSION-ENST00000521467.5:16256-ENST00000521040.5:92270|481
ASSHSTRMISQLAGMAPLGSWGPK
>FUSION-ENST00000521467.5:16256-ENST00000521040.5:92270|557
LFSTFVRLNTYHRNEESVAK
>FUSION-ENST00000472876.5:101219-ENST00000173229.7:199658|3871
MNIFDPRMILEMCCPVFK
>FUSION-ENST00000472876.5:101219-ENST00000173229.7:199658|1262
GFEEQCMADGWVQNGRPCPGKQ
>FUSION-ENST00000472876.5:101219-ENST00000173229.7:199658|2601
DSPNCFSQWLYFFTFT
>FUSION-ENST00000611981.1:4466-ENST00000551071.5:79075|1
EEEVIVLAPTVYLGASNYRT
>ENST00000377071.9|SNV-127723-C-T|4
GKLGPAFAVKLAANR
>ENST00000568463.1|SNV-44809-A-G|4
CGSTRAAASPSPGR
>FUSION-ENST00000521467.5:16256-ENST00000521040.5:92270|79
NLRGRTWCWSWGAR
>FUSION-ENST00000472876.5:101219-ENST00000173229.7:199658|5041
MIIYFSQFFCFFKVNLIFSVFLENH
>FUSION-ENST00000472876.5:101219-ENST00000173229.7:199658|2254
AHALIRHFSKFR
>ENST00000400256.5|SNV-165597-C-T|1
GEPGPSGPAGERGPIGPAGPPGER
>FUSION-ENST00000472876.5:101219-ENST00000173229.7:199658|3844
QHHHNQFWNIFIIPKR
>FUSION-ENST00000472876.5:101219-ENST00000173229.7:199658|2306
MWLPPLLDRMLR
>FUSION-ENST00000472876.5:101219-ENST00000173229.7:199658|641
FIIIFSISNKQHINLDF
>ENST00000512584.5|SNV-53040-C-G|8
SSGSWILFERCFR
>FUSION-ENST00000472876.5:101219-ENST00000173229.7:199658|3684
CSISLDCLLPGPLAREGR
>FUSION-ENST00000472876.5:101219-ENST00000173229.7:199658|312
APCSLELQRSSRLSLLSS
>ENST00000541337.5|SNV-190379-G-C|4
SLANGPSHPRLDPEQIQMADYISK
>FUSION-ENST00000472876.5:101219-ENST00000173229.7:199658|366
NIKSVLGSVDKNQHV
>FUSION-ENST00000521467.5:16256-ENST00000521040.5:92270|649
ILPPLKESKSPE
>FUSION-ENST00000472876.5:101219-ENST00000173229.7:199658|298
CFLHFRIEELQHQYLGHIGR
>FUSION-ENST00000472876.5:101219-ENST00000173229.7:199658|4895
VNFLNPCMFKQCFLFHFSM
>FUSION-ENST00000521467.5:16256-ENST00000521040.5:92270|298
RFHVIHS
>FUSION-ENST00000521467.5:16256-ENST00000521040.5:92270|704
GLISVKRIAWCLACLQYEFASSNFK
>ENST00000327031.9|SNV-7266-G-A|2
QEENADARAPSGK
>ENST00000495856.1|SNV-8031-C-T|3
SVNKINSFELDR
>FUSION-ENST00000521467.5:16256-ENST00000521040.5:92270|611
GQWMVEFPNEWQSFSILYCFK
>FUSION-ENST00000472876.5:101219-ENST00000173229.7:199658|1924
MTCHFPCNTLAK
>FUSION-ENST00000472876.5:101219-ENST00000173229.7:199658|2425
IDFSNVELLFTCLLATCIV
>FUSION-ENST00000472876.5:101219-ENST00000173229.7:199658|2677
YQRIVTCKPTNFLFLAMYLQK
>FUSION-ENST00000472876.5:101219-ENST00000173229.7:199658|2243
PLHFTLGNIARPCLKK
>FUSION-ENST00000472876.5:101219-ENST00000173229.7:199658|1088
YILGEHSDHSRR
>FUSION-ENST00000521467.5:16256-ENST00000521040.5:92270|395
IPKFLEINFFIRII
>FUSION-ENST00000521467.5:16256-ENST00000521040.5:92270|755
MILRNLYHR
>FUSION-ENST00000472876.5:101219-ENST00000173229.7:199658|2076
YIKIHLIKSTGCVISNCCFLCHLWR
>FUSION-ENST00000472876.5:101219-ENST00000173229.7:199658|4003
AWPFSKCFIDVYLMFSP
>FUSION-ENST00000472876.5:101219-ENST00000173229.7:199658|944
MIINLLSVIQNFKK
>FUSION-ENST00000472876.5:101219-ENST00000173229.7:199658|1580
MLGSRHSR
>FUSION-ENST00000472876.5:101219-ENST00000173229.7:199658|927
AWWHSPVVPATWEAETGELLEPGR
>FUSION-ENST00000472876.5:101219-ENST00000173229.7:199658|2267
REPPHLAPIH
>FUSION-ENST00000472876.5:101219-ENST00000173229.7:199658|3521
LVDGTRLI
>FUSION-ENST00000472876.5:101219-ENST00000173229.7:199658|3103
AEYQNIHHNFK
>FUSION-ENST00000472876.5:101219-ENST00000173229.7:199658|2837
ESLCGFYNYFRSFINAK
>FUSION-ENST00000472876.5:101219-ENST00000173229.7:199658|1459
SHSSCCTCCSL
>FUSION-ENST00000472876.5:101219-ENST00000173229.7:199658|1635
MGGSLRFIPRDTGTDWR
>FUSION-ENST00000472876.5:101219-ENST00000173229.7:199658|4576
VYCFVCIYF
>FUSION-ENST00000472876.5:101219-ENST00000173229.7:199658|4281
MSKNSLSNLTSLR
>FUSION-ENST00000472876.5:101219-ENST00000173229.7:199658|1772
TLECGLEGMHGVALITKGCYLYGR
>ENST00000379834.7|SNV-13029-C-T|3
FCHGYCK
>FUSION-ENST00000507807.3:14820-ENST00000637938.1:21100|8
LHGSGPPAAAQLR
>FUSION-ENST00000472876.5:101219-ENST00000173229.7:199658|4985
LICSPLSVTTVP
>ENST00000492336.5|SNV-81-C-T|4
MVAQPPRGIR
>FUSION-ENST00000521467.5:16256-ENST00000521040.5:92270|485
VHLCYLSCK
>FUSION-ENST00000472876.5:101219-ENST00000173229.7:199658|3730
MCHHDWLILYF
>FUSION-ENST00000472876.5:101219-ENST00000173229.7:199658|4612
MCIMYHILR
>ENST00000339615.9|INDEL-6329-T-TC|10
SPHIYLQAR
>ENST00000470300.5|SNV-82315-A-G|7
TFLNQTMSLYFLQRQR
>FUSION-ENST00000472876.5:101219-ENST00000173229.7:199658|2166
MVFCISFNTAR
>FUSION-ENST00000472876.5:101219-ENST00000173229.7:199658|1156
MEICSFPYLLGKNLR
>FUSION-ENST00000522519.5:16256-ENST00000521040.5:92270|9
VGAQVQNPRAPRNLSLK
>FUSION-ENST00000472876.5:101219-ENST00000173229.7:199658|3883
GLSILLIFR
>ENST00000264538.4|SNV-3877-A-G|2
LKSGYGEHVCYVLDCFAEEALR
>FUSION-ENST00000472876.5:101219-ENST00000173229.7:199658|1376
SSSISGLCPVAPQVVTP
>FUSION-ENST00000472876.5:101219-ENST00000173229.7:199658|1134
MWFTYVLFPAESPGN
>FUSION-ENST00000521467.5:16256-ENST00000521040.5:92270|360
MFLKHFDGKGGII
>FUSION-ENST00000472876.5:101219-ENST00000173229.7:199658|1170
MLYGNLFFSLFTGK
>FUSION-ENST00000472876.5:101219-ENST00000173229.7:199658|1752
VAAKLPLGAVVESHRGR
>ENST00000541754.1|SNV-54666-C-T|5
ANNEGLFSLVVR
>FUSION-ENST00000472876.5:101219-ENST00000173229.7:199658|4046
EVQLWVCLLSASNDSDIDR
>FUSION-ENST00000472876.5:101219-ENST00000173229.7:199658|227
LNFSSHNPHMSQEGSGGR
>ENST00000620490.1|SNV-1916-T-C|2
MGFTKGVFCC
>ENST00000356297.5|SNV-400917-G-A|2
VLGDPGTRMLRDYR
>ENST00000475650.1|SNV-12472-G-A|3
AGSFRCVKR
>FUSION-ENST00000472876.5:101219-ENST00000173229.7:199658|3994
MFYRCISYV
>FUSION-ENST00000472876.5:101219-ENST00000173229.7:199658|3834
MPFSCLRLPSSWDYR
>FUSION-ENST00000472876.5:101219-ENST00000173229.7:199658|2564
MKFYSYIFFQELQSFSSCTLR
>FUSION-ENST00000521467.5:16256-ENST00000521040.5:92270|55
EREILERNDCLKPK
>FUSION-ENST00000472876.5:101219-ENST00000173229.7:199658|1235
MTEVLSLEEQEKGCADDRNR
>FUSION-ENST00000472876.5:101219-ENST00000173229.7:199658|989
MSHSPSVKCHHFYLK
>FUSION-ENST00000472876.5:101219-ENST00000173229.7:199658|2478
EASPTLFR
>FUSION-ENST00000472876.5:101219-ENST00000173229.7:199658|1233
TEVLSLEEQEKGCADDR
>FUSION-ENST00000472876.5:101219-ENST00000173229.7:199658|1637
MGGSLRFIPR
>FUSION-ENST00000521467.5:16256-ENST00000521040.5:92270|699
MFIDKCHSLGCIGGHR
>FUSION-ENST00000521467.5:16256-ENST00000521040.5:92270|240
CFFIFLTSR
>FUSION-ENST00000472876.5:101219-ENST00000173229.7:199658|762
PGHEGIELAGGSGGPLGSRK
>FUSION-ENST00000472876.5:101219-ENST00000173229.7:199658|1748
GRDPFPGWAGGAR
>ENST00000463683.1|SNV-5908-G-A|5
KLHGHSDALPKEAR
>FUSION-ENST00000472876.5:101219-ENST00000173229.7:199658|317
MAPCSLELQR
>FUSION-ENST00000472876.5:101219-ENST00000173229.7:199658|2292
MVCFSSSLLFCHSVKHEFGGR
>FUSION-ENST00000472876.5:101219-ENST00000173229.7:199658|95
KHSIFTIKSIK
>FUSION-ENST00000607161.5:6008-ENST00000551071.5:79075|3
SGLNPEILGR
>FUSION-ENST00000472876.5:101219-ENST00000173229.7:199658|4227
MPPCLANFCIFSRDR
>FUSION-ENST00000472876.5:101219-ENST00000173229.7:199658|3092
MNSAMICAEKRSR
>FUSION-ENST00000472876.5:101219-ENST00000173229.7:199658|4263
WWLMPVIPALWEATVGGLLEPRS
>FUSION-ENST00000472876.5:101219-ENST00000173229.7:199658|1777
VRMIGNEGR
>FUSION-ENST00000472876.5:101219-ENST00000173229.7:199658|2409
MPLAPQESGCSSVR
>FUSION-ENST00000472876.5:101219-ENST00000173229.7:199658|3720
SFLREDK
>ENST00000474627.8|SNV-10835-G-A|5
RFYQNVSITQGEGSFEINLDHR
>FUSION-ENST00000521467.5:16256-ENST00000521040.5:92270|100
TDPWAVWR
>ENST00000566338.5|INDEL-49640-A-ACTTCCAAGGAGA|3
MESSVTKNYFQGDFQGEIH
>ENST00000262320.8|MNV-38065-CAACC-C|3
LCSARGRPR
>FUSION-ENST00000472876.5:101219-ENST00000173229.7:199658|4795
MSCNTHLEGLQLHS
>FUSION-ENST00000503042.5:14820-ENST00000637938.1:21100|259
LKPRQPR
>FUSION-ENST00000472876.5:101219-ENST00000173229.7:199658|4160
MRGQLFLLLWFFYK
>ENST00000262320.8|MNV-38065-CAACC-C|17
SMGGCPYLTFPAR
>ENST00000489702.6|SNV-10302-C-T|1
FQYWGRPPRALTISNPHGCR
>FUSION-ENST00000472876.5:101219-ENST00000173229.7:199658|259
DASVAASLENHHGEPLGKQLQ
>FUSION-ENST00000472876.5:101219-ENST00000173229.7:199658|3478
HVTRIRR
>FUSION-ENST00000472876.5:101219-ENST00000173229.7:199658|2209
YEKIYLERK
>FUSION-ENST00000472876.5:101219-ENST00000173229.7:199658|1447
TEIGKSGLK
>FUSION-ENST00000521467.5:16256-ENST00000521040.5:92270|774
SQFPKIQFHFPYL
>FUSION-ENST00000472876.5:101219-ENST00000173229.7:199658|234
GSGKTITEFSKK
>ENST00000361175.8|SNV-85471-C-G|5
MIAGANFYIVGRDPAGMPHAETK
>ENST00000486752.5|SNV-56724-G-A|6
QWMDHGGWYDHK
>ENST00000650641.1|SNV-5610-C-A|2
MGSQSRWRTR
>ENST00000586680.1|SNV-121-A-T|5
EKLTPVQLHSMR
>ENST00000275815.4|SNV-17128-T-C|1
LPSLSGSDGIPHRTVSEWLESIRMK
>FUSION-ENST00000472876.5:101219-ENST00000173229.7:199658|2423
MTSSSIHVPIK
>FUSION-ENST00000472876.5:101219-ENST00000173229.7:199658|1267
MPQHSSLGNGVRPHL
>FUSION-ENST00000472876.5:101219-ENST00000173229.7:199658|2419
MAACPFIFLIVSFEAK
>FUSION-ENST00000521467.5:16256-ENST00000521040.5:92270|269
WISDCGYFLDLFR
>FUSION-ENST00000472876.5:101219-ENST00000173229.7:199658|5055
MSLMFLLFSLSSIDYSR
>FUSION-ENST00000472876.5:101219-ENST00000173229.7:199658|4814
MDQSVLCK
>FUSION-ENST00000521467.5:16256-ENST00000521040.5:92270|408
VSFLYIGRSLLQK
>FUSION-ENST00000472876.5:101219-ENST00000173229.7:199658|2134
FVKPRWQSFKQ
>FUSION-ENST00000472876.5:101219-ENST00000173229.7:199658|2530
DSFTFLPIWMHFLSFSCLIVQTK
>FUSION-ENST00000472876.5:101219-ENST00000173229.7:199658|4110
PWSIKIALNTNTIK
>ENST00000467156.1|SNV-19150-A-G|7
INMRWGKPSKR
>FUSION-ENST00000472876.5:101219-ENST00000173229.7:199658|2537
VLNSWMQVIFPPWPAKVLRF
>FUSION-ENST00000472876.5:101219-ENST00000173229.7:199658|1979
RSNIGKGSPPGFTCAACEPLLHGR
>ENST00000580170.5|SNV-729599-G-A|6
EEYESFFER
>FUSION-ENST00000472876.5:101219-ENST00000173229.7:199658|4021
MQWHPAHCNLCLPCSSNSR
>FUSION-ENST00000472876.5:101219-ENST00000173229.7:199658|3036
MFYLEIK
>FUSION-ENST00000472876.5:101219-ENST00000173229.7:199658|3441
FEVFQIFAILIGKIDLK
>FUSION-ENST00000521467.5:16256-ENST00000521040.5:92270|397
MIPKFLEINFFIRII
>FUSION-ENST00000472876.5:101219-ENST00000173229.7:199658|666
MEQEELGGVGLA
>FUSION-ENST00000472876.5:101219-ENST00000173229.7:199658|898
MDAQVPDIK
>ENST00000638815.1|SNV-10684-G-T|7
DALHISSSYTLLGLR
>FUSION-ENST00000472876.5:101219-ENST00000173229.7:199658|1589
MTRVSVR
>FUSION-ENST00000472876.5:101219-ENST00000173229.7:199658|4951
MCQNFLHFYC
>ENST00000452512.6|SNV-22523-A-C|8
MIKQIPMETTILQQHQELHKFWTEP
>FUSION-ENST00000521467.5:16256-ENST00000521040.5:92270|742
WITCCWWEIVCSYNSLKQVSIK
>FUSION-ENST00000472876.5:101219-ENST00000173229.7:199658|3998
SSANRNSFISSLPICRSFISLSYR
>FUSION-ENST00000472876.5:101219-ENST00000173229.7:199658|3
MTETGLCSFAFFHFTLSCYSK
>FUSION-ENST00000472876.5:101219-ENST00000173229.7:199658|2596
RSVGQRMGK
>FUSION-ENST00000472876.5:101219-ENST00000173229.7:199658|2855
MFIINFGALLKNVPLVCVCTFFFGL
>FUSION-ENST00000472876.5:101219-ENST00000173229.7:199658|3534
GADYCRK
>FUSION-ENST00000472876.5:101219-ENST00000173229.7:199658|3433
MCWVTFSPFWLSRQHSFVFR
>FUSION-ENST00000472876.5:101219-ENST00000173229.7:199658|3609
SCPVLPL
>FUSION-ENST00000472876.5:101219-ENST00000173229.7:199658|19
FIFYLKFLFR
>FUSION-ENST00000521467.5:16256-ENST00000521040.5:92270|662
TTYLGWFQGMDFPKSNHPRFTSEK
>FUSION-ENST00000472876.5:101219-ENST00000173229.7:199658|4471
AHNWAAGVGSRACQVRR
>ENST00000361232.7|INDEL-7887-G-GA|3
RVEENPVHGSWREVFGLS
>ENST00000374007.5|SNV-15341-A-G|3
IRYFGHSR
>FUSION-ENST00000472876.5:101219-ENST00000173229.7:199658|3387
MNFQVKLSEDSR
>FUSION-ENST00000472876.5:101219-ENST00000173229.7:199658|115
MDGGDGCTTW
>FUSION-ENST00000472876.5:101219-ENST00000173229.7:199658|351
MGTSSLGG
>FUSION-ENST00000472876.5:101219-ENST00000173229.7:199658|2145
VLWREPPTR
>FUSION-ENST00000472876.5:101219-ENST00000173229.7:199658|4602
YCQIAVK
>FUSION-ENST00000472876.5:101219-ENST00000173229.7:199658|152
DRITALQPGRQSETR
>FUSION-ENST00000521467.5:16256-ENST00000521040.5:92270|181
MFYKENVAFKR
>FUSION-ENST00000472876.5:101219-ENST00000173229.7:199658|2553
NTSACHYSWSSYSVFTESRRR
>FUSION-ENST00000521467.5:16256-ENST00000521040.5:92270|663
MTTYLGWFQGMDFPKSNHPRFTSEK
>FUSION-ENST00000472876.5:101219-ENST00000173229.7:199658|4398
MSQSKFGHGHTQR
>FUSION-ENST00000472876.5:101219-ENST00000173229.7:199658|4103
MVCHILLRFCLFFFILFSFYFSFE
>FUSION-ENST00000472876.5:101219-ENST00000173229.7:199658|3771
FMSLAKFGK
>ENST00000366919.6|SNV-96124-G-A|3
DSDDVLIDAYLLLTKHSDR
>FUSION-ENST00000472876.5:101219-ENST00000173229.7:199658|4594
ILWDLDPGVGLPGRGVCLYLI
>FUSION-ENST00000521467.5:16256-ENST00000521040.5:92270|112
LGSLDTQVPFNLLTLSCLLSLKR
>FUSION-ENST00000472876.5:101219-ENST00000173229.7:199658|1774
IGNEGRTLECGLEGMHGVALITK
>FUSION-ENST00000472876.5:101219-ENST00000173229.7:199658|485
MVFLVLDP
>FUSION-ENST00000507807.3:14820-ENST00000637938.1:21100|7
LHGSGPPAAAQLRAWLR
>FUSION-ENST00000472876.5:101219-ENST00000173229.7:199658|2273
DSLIWNLK
>FUSION-ENST00000472876.5:101219-ENST00000173229.7:199658|3927
MLFSALIDVIM
>FUSION-ENST00000472876.5:101219-ENST00000173229.7:199658|1606
MTSLHLNYHLKDPLSK
>FUSION-ENST00000472876.5:101219-ENST00000173229.7:199658|2210
YEKIYLER
>FUSION-ENST00000521467.5:16256-ENST00000521040.5:92270|124
THRPDQR
>ENST00000641805.1|SNV-3348-C-T|8
APKIVRDVPPR
>FUSION-ENST00000472876.5:101219-ENST00000173229.7:199658|2610
HHNHVEM
>FUSION-ENST00000472876.5:101219-ENST00000173229.7:199658|4708
MLSTRETH
>FUSION-ENST00000472876.5:101219-ENST00000173229.7:199658|1396
LHPILYGSSPSGRSP
>FUSION-ENST00000472876.5:101219-ENST00000173229.7:199658|4175
AHTHTHIYICIFFFFLRWSLTLLPR
>FUSION-ENST00000472876.5:101219-ENST00000173229.7:199658|715
MSQMEGGSR
>FUSION-ENST00000472876.5:101219-ENST00000173229.7:199658|1443
LVIQGLFCAPG
>FUSION-ENST00000521467.5:16256-ENST00000521040.5:92270|91
MLFPVVVQPRGK
>FUSION-ENST00000472876.5:101219-ENST00000173229.7:199658|604
FMFWKLVPK
>FUSION-ENST00000521467.5:16256-ENST00000521040.5:92270|85
VSRPPCALLR
>FUSION-ENST00000472876.5:101219-ENST00000173229.7:199658|1101
CDDVMQQVQVMETCFSFLLFCR
>FUSION-ENST00000472876.5:101219-ENST00000173229.7:199658|1374
PLHIATCPLGLELLL
>FUSION-ENST00000472876.5:101219-ENST00000173229.7:199658|2300
THWCGCFCSFTAQLHGLCVSVVLF
>FUSION-ENST00000472876.5:101219-ENST00000173229.7:199658|1063
DFHLHSCAKGLEMLLK
>FUSION-ENST00000472876.5:101219-ENST00000173229.7:199658|3139
MLLRLVLSSWPQAIHLPWPPK
>FUSION-ENST00000472876.5:101219-ENST00000173229.7:199658|1370
VWPLPLPSAYCACSR
>ENST00000461023.5|MNV-38065-CAACC-C|13
LCPGPSHQCQR
>FUSION-ENST00000472876.5:101219-ENST00000173229.7:199658|4185
SLFHLHFLPPSPFFCGKIHIK
>FUSION-ENST00000472876.5:101219-ENST00000173229.7:199658|1975
RFSCLSLSSSWDYRHPPPR
>FUSION-ENST00000472876.5:101219-ENST00000173229.7:199658|2724
KLFTFFTNGSVPFHPESLESPR
>FUSION-ENST00000472876.5:101219-ENST00000173229.7:199658|3089
NSAMICAEKRSR
>FUSION-ENST00000472876.5:101219-ENST00000173229.7:199658|475
VRVATFSCLF
>FUSION-ENST00000472876.5:101219-ENST00000173229.7:199658|4856
LSLSLWAAFWDVPWAGFAGHQSNI
>FUSION-ENST00000472876.5:101219-ENST00000173229.7:199658|2442
MYRYIIPFY
>ENST00000339615.9|INDEL-6329-T-TC|1
AYDLPAIHLQAPPH
>FUSION-ENST00000472876.5:101219-ENST00000173229.7:199658|2895
INYCVSSASIHFKLNDYIK
>ENST00000389622.7|SNV-50083-C-A|1
GNLLEGQLEDSDCSKTSFNK
>FUSION-ENST00000472876.5:101219-ENST00000173229.7:199658|4885
FVFLVQTGFHHVGLTDLK
>ENST00000243347.5|SNV-6364-G-T|5
DGIFHNSIWLERAAVVYHR
>FUSION-ENST00000472876.5:101219-ENST00000173229.7:199658|4177
YICVCVYTHTR
>FUSION-ENST00000472876.5:101219-ENST00000173229.7:199658|2027
GMLFIWEKGNVLGLDI
>FUSION-ENST00000472876.5:101219-ENST00000173229.7:199658|4541
IRPPRPPK
>FUSION-ENST00000472876.5:101219-ENST00000173229.7:199658|378
RSAPLSPQDVR
>FUSION-ENST00000472876.5:101219-ENST00000173229.7:199658|3039
MVVRACSPSYSGSLGGR
>FUSION-ENST00000472876.5:101219-ENST00000173229.7:199658|1221
LAVHRQMPGGCPWEGLTNK
>FUSION-ENST00000472876.5:101219-ENST00000173229.7:199658|2727
GLKIPHCFSSYWLLLDGLSIFSYV
>FUSION-ENST00000472876.5:101219-ENST00000173229.7:199658|3678
GWGTPVAAGWLWVFWFPTWPP
>FUSION-ENST00000472876.5:101219-ENST00000173229.7:199658|3810
MRYRNLYFPHL
>ENST00000505306.5|SNV-15354-G-A|1
DPEDQGNLYIGYTIQVGSFILHPK
>FUSION-ENST00000472876.5:101219-ENST00000173229.7:199658|4819
GLRSAGAGR
>FUSION-ENST00000472876.5:101219-ENST00000173229.7:199658|1195
PSLSLWAALAVRLEGGRGCV
>FUSION-ENST00000472876.5:101219-ENST00000173229.7:199658|2477
EASPTLFRIISYIFFLFSLLIFQDK
>FUSION-ENST00000472876.5:101219-ENST00000173229.7:199658|1700
SGQKGAGA
>FUSION-ENST00000472876.5:101219-ENST00000173229.7:199658|553
IHSCYTVSF
>FUSION-ENST00000521467.5:16256-ENST00000521040.5:92270|146
VRIGVCF
>FUSION-ENST00000472876.5:101219-ENST00000173229.7:199658|659
EFLVEGAGEMKCSP
>FUSION-ENST00000521467.5:16256-ENST00000521040.5:92270|306
IKDINYYK
>ENST00000394518.7|SNV-346521-T-C|3
STVISSK
>FUSION-ENST00000472876.5:101219-ENST00000173229.7:199658|564
RCWTLLPLIGSCFGNLFQR
>FUSION-ENST00000521467.5:16256-ENST00000521040.5:92270|89
GKGAFPIAGSLAMVSRPPCALLR
>FUSION-ENST00000472876.5:101219-ENST00000173229.7:199658|2223
QEQTGCLPHLLSSK
>FUSION-ENST00000472876.5:101219-ENST00000173229.7:199658|4117
YSFGCAYCQPQMTVILIGLSS
>FUSION-ENST00000472876.5:101219-ENST00000173229.7:199658|2503
CHTTTPG
>FUSION-ENST00000472876.5:101219-ENST00000173229.7:199658|891
MGTGGVRVGAGREPR
>ENST00000472831.5|SNV-6203-C-T|4
GACRSFWDTLRTR
>FUSION-ENST00000472876.5:101219-ENST00000173229.7:199658|1144
MHAWTHATSWSLFQ
>FUSION-ENST00000521467.5:16256-ENST00000521040.5:92270|779
QMRSQFPK
>FUSION-ENST00000472876.5:101219-ENST00000173229.7:199658|4533
MIHSFQPFLDRLIPFCQK
>FUSION-ENST00000472876.5:101219-ENST00000173229.7:199658|4428
REAWDRALPQGPQK
>FUSION-ENST00000472876.5:101219-ENST00000173229.7:199658|429
ECTEQILR
>FUSION-ENST00000472876.5:101219-ENST00000173229.7:199658|1296
MGLCLCKTGLRSSLAPSAM
>FUSION-ENST00000472876.5:101219-ENST00000173229.7:199658|1696
LLILEGSPKGLFLPAGSCAP
>FUSION-ENST00000472876.5:101219-ENST00000173229.7:199658|3467
MLRADSR
>FUSION-ENST00000472876.5:101219-ENST00000173229.7:199658|3961
MLVRLVSNS
>FUSION-ENST00000472876.5:101219-ENST00000173229.7:199658|3145
IITSLSSHCFSLK
>FUSION-ENST00000472876.5:101219-ENST00000173229.7:199658|1317
KLALITPSYWVK
>FUSION-ENST00000521467.5:16256-ENST00000521040.5:92270|375
VQPHKHM
>FUSION-ENST00000472876.5:101219-ENST00000173229.7:199658|4972
VIQVFCILNLFFFSV
>FUSION-ENST00000472876.5:101219-ENST00000173229.7:199658|3514
SFMAFAAFK
>FUSION-ENST00000472876.5:101219-ENST00000173229.7:199658|597
CQGKANTVIPWYPWGIGSR
>FUSION-ENST00000472876.5:101219-ENST00000173229.7:199658|3832
LPSSWDYR
>FUSION-ENST00000472876.5:101219-ENST00000173229.7:199658|3301
MGEPQVLLYSFP
>ENST00000400960.7|SNV-92601-C-A|1
SCGPPPEPFNGMVHINTDTQFG
>FUSION-ENST00000521467.5:16256-ENST00000521040.5:92270|33
VDSSSGK
>FUSION-ENST00000472876.5:101219-ENST00000173229.7:199658|4270
FPSKSFTVVTLTFK
>FUSION-ENST00000472876.5:101219-ENST00000173229.7:199658|2291
VCFSSSLLFCHSVKHEFGGR
>FUSION-ENST00000472876.5:101219-ENST00000173229.7:199658|710
EGGSRLR
>FUSION-ENST00000472876.5:101219-ENST00000173229.7:199658|2298
NIRWESMVCFSSSLLFCHSVK
>FUSION-ENST00000472876.5:101219-ENST00000173229.7:199658|3455
MRDILTW
>FUSION-ENST00000472876.5:101219-ENST00000173229.7:199658|2688
HMNSPGTTVLFLK
>ENST00000641805.1|SNV-3348-C-T|14
KPEETAASTPAWRAVPAVAVR
>FUSION-ENST00000416188.3:25232-ENST00000270115.8:12375|1
GLGHVSGPPAGAVAGSLWPR
>FUSION-ENST00000472876.5:101219-ENST00000173229.7:199658|3505
MGFHRVSQDGLDLLTLWSPRLSL
>FUSION-ENST00000472876.5:101219-ENST00000173229.7:199658|852
MLSQVILLK
>FUSION-ENST00000521467.5:16256-ENST00000521040.5:92270|48
QLSYANPRYS
>FUSION-ENST00000472876.5:101219-ENST00000173229.7:199658|2131
LVAFLGSYLLYGYLR
>FUSION-ENST00000472876.5:101219-ENST00000173229.7:199658|1202
HTYETVSD
>FUSION-ENST00000472876.5:101219-ENST00000173229.7:199658|2259
EVREMGGQVGEWCSQDGNSSLSQSR
>FUSION-ENST00000472876.5:101219-ENST00000173229.7:199658|3430
QHSFVFRLQCSGEDCR
>FUSION-ENST00000521467.5:16256-ENST00000521040.5:92270|390
TPKLHKCSS
>FUSION-ENST00000472876.5:101219-ENST00000173229.7:199658|987
GTIHRIDAFVAR
>FUSION-ENST00000472876.5:101219-ENST00000173229.7:199658|1524
MSSIFSCAYLPSKYLVW
>ENST00000474627.8|SNV-10835-G-A|4
RFYQNVSITQGEGSFEINLDHRK
>FUSION-ENST00000472876.5:101219-ENST00000173229.7:199658|1455
MCHQGHVACVACLS
>FUSION-ENST00000472876.5:101219-ENST00000173229.7:199658|1241
EESKMTEVLSLEEQEKGCADDR
>ENST00000515694.4|SNV-38811-C-T|4
TNLQRLK
>FUSION-ENST00000521467.5:16256-ENST00000521040.5:92270|334
LSVMGRSLMKISP
>FUSION-ENST00000472876.5:101219-ENST00000173229.7:199658|2939
MLVIPALWEAKEGGSLESRSLR
>FUSION-ENST00000472876.5:101219-ENST00000173229.7:199658|86
AHCMFIFFYTCVTTTLSIC
>FUSION-ENST00000472876.5:101219-ENST00000173229.7:199658|1038
FQHVHSGRTFRS
>ENST00000358062.6|SNV-1861296-T-C|2
GSWQPVGDPLIDSLQDHLEKVK
>FUSION-ENST00000472876.5:101219-ENST00000173229.7:199658|1205
PICAGEKGRAPTGNVAGI
>ENST00000379959.8|SNV-38055-G-A|2
QVTPQPKEQK
>FUSION-ENST00000472876.5:101219-ENST00000173229.7:199658|698
MSKTESQCLPLHLSHHPLTCSPK
>FUSION-ENST00000472876.5:101219-ENST00000173229.7:199658|4862
FLGLVLQVTNLIFR
>FUSION-ENST00000472876.5:101219-ENST00000173229.7:199658|1041
GVRFQHVHSGRTFR
>FUSION-ENST00000472876.5:101219-ENST00000173229.7:199658|2143
LAEGLIMSQCSTSGQYIHCVR
>ENST00000374825.9|INDEL-5956-G-GTA|6
CLLCNLPLPTHHPR
>FUSION-ENST00000472876.5:101219-ENST00000173229.7:199658|1224
AEAGYSGFVLCPRLRLAVHR
>FUSION-ENST00000472876.5:101219-ENST00000173229.7:199658|1984
VVLSLGA
>FUSION-ENST00000472876.5:101219-ENST00000173229.7:199658|4421
EAWDRALPQGPQK
>ENST00000498378.5|SNV-27159-C-G|5
KPSASQNR
>FUSION-ENST00000521467.5:16256-ENST00000521040.5:92270|642
SSNNYFLSREIY
>FUSION-ENST00000472876.5:101219-ENST00000173229.7:199658|3434
CWVTFSPFWLSR
>FUSION-ENST00000472876.5:101219-ENST00000173229.7:199658|1462
KCCYITVSVPHAGNR
>FUSION-ENST00000521467.5:16256-ENST00000521040.5:92270|371
YVKYCMYVNVYVKIF
>FUSION-ENST00000472876.5:101219-ENST00000173229.7:199658|3978
MFLILVPMCLLLVHRDTIFFFLNR
>FUSION-ENST00000472876.5:101219-ENST00000173229.7:199658|373
CVISSCAWCITGR
>FUSION-ENST00000521467.5:16256-ENST00000521040.5:92270|555
LNTYHRNEESVAKFIINSEIT
>FUSION-ENST00000472876.5:101219-ENST00000173229.7:199658|4696
VGGSLEARNLR
>ENST00000226230.8|SNV-51-C-T|2
MGALATRR
>FUSION-ENST00000472876.5:101219-ENST00000173229.7:199658|1952
YSSFFELAWDAERFGHPLAILRR
>FUSION-ENST00000472876.5:101219-ENST00000173229.7:199658|4137
TQTPSNK
>ENST00000637569.1|SNV-158471-A-C|5
TKALALLADLVTK
>FUSION-ENST00000472876.5:101219-ENST00000173229.7:199658|661
EFLVEGAGEMK
>FUSION-ENST00000472876.5:101219-ENST00000173229.7:199658|2408
PLAPQESGCSSVR
>FUSION-ENST00000521467.5:16256-ENST00000521040.5:92270|351
MFLTQRNNKCLR
>FUSION-ENST00000472876.5:101219-ENST00000173229.7:199658|2103
DYITYIHKK
>FUSION-ENST00000472876.5:101219-ENST00000173229.7:199658|473
MSHSLPTLENK
>FUSION-ENST00000472876.5:101219-ENST00000173229.7:199658|1491
NGIVLVQNRLEELPCPFCHVR
>ENST00000314852.2|SNV-8776-C-G|4
VRASAALVDK
>FUSION-ENST00000472876.5:101219-ENST00000173229.7:199658|5023
IILLILSK
>FUSION-ENST00000472876.5:101219-ENST00000173229.7:199658|449
DRTTSTHSAA
>FUSION-ENST00000472876.5:101219-ENST00000173229.7:199658|3475
GFVDQCALEGSDLGVDVVTLLC
>FUSION-ENST00000472876.5:101219-ENST00000173229.7:199658|3196
MFIACWTFECLRHFK
>FUSION-ENST00000472876.5:101219-ENST00000173229.7:199658|4974
VHNSCIFLVNCTFWE
>FUSION-ENST00000521467.5:16256-ENST00000521040.5:92270|289
SFLFFLPSRSTAK
>FUSION-ENST00000472876.5:101219-ENST00000173229.7:199658|3654
GSLLLPCRDKSR
>ENST00000512264.1|SNV-14917-G-A|2
KGTLRQVFLN
>FUSION-ENST00000472876.5:101219-ENST00000173229.7:199658|134
IIGMSHCARPCDPTSTK
>ENST00000487909.5|SNV-81-C-T|1
VAQPPRGIRLSAIMLMILM
>FUSION-ENST00000472876.5:101219-ENST00000173229.7:199658|1330
QEGARAEAKSQ
>FUSION-ENST00000472876.5:101219-ENST00000173229.7:199658|726
QTDLNCVDDSTTVK
>FUSION-ENST00000472876.5:101219-ENST00000173229.7:199658|3010
DVEILVK
>FUSION-ENST00000472876.5:101219-ENST00000173229.7:199658|1129
MFQKAPAQYFQHVVHLRSISC
>FUSION-ENST00000472876.5:101219-ENST00000173229.7:199658|2788
MSWQSLAGG
>FUSION-ENST00000472876.5:101219-ENST00000173229.7:199658|2883
FLTGYELGVGDP
>FUSION-ENST00000472876.5:101219-ENST00000173229.7:199658|1562
GPAITDLP
>ENST00000327031.9|SNV-7266-G-A|3
QEENADAR
>ENST00000472831.5|SNV-6203-C-T|8
APMTSSLQHQEKGACRSFWDTLR
>FUSION-ENST00000472876.5:101219-ENST00000173229.7:199658|1481
AWLRLCSLR
>ENST00000467156.1|SNV-19150-A-G|12
MQNIATLTVPISMRINMRWGKPSK
>FUSION-ENST00000472876.5:101219-ENST00000173229.7:199658|2690
MLHDLRHMNSPGTTVLFLKLK
>FUSION-ENST00000472876.5:101219-ENST00000173229.7:199658|4581
MPFSCLNLLSSWDYWCPPLR
>FUSION-ENST00000472876.5:101219-ENST00000173229.7:199658|2056
DLPTSAS
>FUSION-ENST00000472876.5:101219-ENST00000173229.7:199658|2812
ETIFYIFANSLISS
>FUSION-ENST00000521467.5:16256-ENST00000521040.5:92270|242
RCFFIFLTSR
>FUSION-ENST00000472876.5:101219-ENST00000173229.7:199658|5086
WLPTAAALEATPALAAVGQVR
>FUSION-ENST00000521467.5:16256-ENST00000521040.5:92270|816
MVLGKLPSPGFLFCFVLFFIVK
>FUSION-ENST00000472876.5:101219-ENST00000173229.7:199658|3213
WVSDPPSWCR
>FUSION-ENST00000485629.1:4419-ENST00000271532.2:8627|6
KVDPDPRK
>FUSION-ENST00000472876.5:101219-ENST00000173229.7:199658|130
SHCARPCDPTSTK
>FUSION-ENST00000472876.5:101219-ENST00000173229.7:199658|4002
CFIDVYLMFSP
>FUSION-ENST00000472876.5:101219-ENST00000173229.7:199658|1311
MLMYPPKFICWNLKPHVIGLR
>ENST00000355689.6|SNV-2019-A-T|2
QLKALIYEFIGWNK
>FUSION-ENST00000472876.5:101219-ENST00000173229.7:199658|4359
MISDGEHFFILVGYFILAR
>FUSION-ENST00000521467.5:16256-ENST00000521040.5:92270|319
MEHFPSA
>FUSION-ENST00000472876.5:101219-ENST00000173229.7:199658|3209
WVSDPPSWCRGLLRAEPL
>FUSION-ENST00000472876.5:101219-ENST00000173229.7:199658|2990
EAEAGEWREPGRQSLQ
>FUSION-ENST00000472876.5:101219-ENST00000173229.7:199658|1288
MKEDEGK
>FUSION-ENST00000472876.5:101219-ENST00000173229.7:199658|882
RNRGSER
>FUSION-ENST00000472876.5:101219-ENST00000173229.7:199658|1724
GERECIR
>FUSION-ENST00000472876.5:101219-ENST00000173229.7:199658|4109
MPWSIKIALNTNTIKFWLL
>ENST00000557327.1|SNV-134360-T-A|10
MDYETSESRIHTSLIGCKK
>FUSION-ENST00000472876.5:101219-ENST00000173229.7:199658|1182
MEAMLQVR
>FUSION-ENST00000472876.5:101219-ENST00000173229.7:199658|4800
MFGMRSYYCSLFGSALSI
>FUSION-ENST00000472876.5:101219-ENST00000173229.7:199658|1909
LSCICKKLGTLK
>FUSION-ENST00000472876.5:101219-ENST00000173229.7:199658|1699
MLLILEGSPK
>FUSION-ENST00000472876.5:101219-ENST00000173229.7:199658|4481
MREQAITK
>FUSION-ENST00000521467.5:16256-ENST00000521040.5:92270|137
LRTFIRPPVMAFQEARR
>FUSION-ENST00000521467.5:16256-ENST00000521040.5:92270|553
NEESVAKFIINSEIT
>FUSION-ENST00000472876.5:101219-ENST00000173229.7:199658|1204
ERHTYETVSD
>FUSION-ENST00000472876.5:101219-ENST00000173229.7:199658|1380
LYIHIHGALILKAVWGLYYFFSTI
>FUSION-ENST00000472876.5:101219-ENST00000173229.7:199658|843
ASNFPSQYFTVTICK
>FUSION-ENST00000472876.5:101219-ENST00000173229.7:199658|5052
SLMFLLFSLSSIDYSRCSVDY
>FUSION-ENST00000472876.5:101219-ENST00000173229.7:199658|1633
FIPRDTGTDWR
>FUSION-ENST00000472876.5:101219-ENST00000173229.7:199658|776
CHGALLCLSTSHLDFKPR
>FUSION-ENST00000472876.5:101219-ENST00000173229.7:199658|1803
WPFEFRLFSLSIVHLK
>FUSION-ENST00000472876.5:101219-ENST00000173229.7:199658|2347
MIFSHLFYLAR
>FUSION-ENST00000472876.5:101219-ENST00000173229.7:199658|376
IPRPLPPGTEIWTLSHCR
>FUSION-ENST00000521467.5:16256-ENST00000521040.5:92270|674
RHAHMRSR
>FUSION-ENST00000472876.5:101219-ENST00000173229.7:199658|1799
MDCICLIFK
>FUSION-ENST00000472876.5:101219-ENST00000173229.7:199658|1058
GLEMLLKAPRA
>FUSION-ENST00000472876.5:101219-ENST00000173229.7:199658|5061
MCLLFFFFFPK
>FUSION-ENST00000472876.5:101219-ENST00000173229.7:199658|545
ILGAFCSPSRFLSSPGLILCR
>FUSION-ENST00000472876.5:101219-ENST00000173229.7:199658|2992
EAEAGEWR
>FUSION-ENST00000472876.5:101219-ENST00000173229.7:199658|4524
KLWFSEIAYEQEF
>FUSION-ENST00000472876.5:101219-ENST00000173229.7:199658|2791
MASGQFGFSVLFGDLDQEQRK
>FUSION-ENST00000472876.5:101219-ENST00000173229.7:199658|4770
IQSTISKGKGAWGQVQR
>FUSION-ENST00000472876.5:101219-ENST00000173229.7:199658|5010
MYLYVLFLIQYFFWYLFSFFLIR
>FUSION-ENST00000472876.5:101219-ENST00000173229.7:199658|1527
MMSSIFSCAYLPSK
>FUSION-ENST00000472876.5:101219-ENST00000173229.7:199658|1707
MIELSIPAAAGHLLCLGSKCK
>FUSION-ENST00000472876.5:101219-ENST00000173229.7:199658|4141
DGGKCQAVFNNQLLWELRVR
>ENST00000447166.2|SNV-44530-A-C|2
SHHSPSEKSHHSPSER
>ENST00000452512.6|SNV-22523-A-C|6
QIPMETTILQQHQELHK
>FUSION-ENST00000472876.5:101219-ENST00000173229.7:199658|3615
SALSLELKSTTCFSFVFK
>FUSION-ENST00000521467.5:16256-ENST00000521040.5:92270|831
NCHFKVDNLLAFSIFPMSRNHHFYK
>FUSION-ENST00000472876.5:101219-ENST00000173229.7:199658|4386
ERGLGQSLASGPSER
>FUSION-ENST00000472876.5:101219-ENST00000173229.7:199658|662
MEFLVEGAGEMK
>FUSION-ENST00000472876.5:101219-ENST00000173229.7:199658|1973
GSPPGFTCAACEPLLHGRSPR
>FUSION-ENST00000472876.5:101219-ENST00000173229.7:199658|3011
MDVEILVK
>FUSION-ENST00000472876.5:101219-ENST00000173229.7:199658|4067
MTLHPLMR
>FUSION-ENST00000472876.5:101219-ENST00000173229.7:199658|108
MYLIPLNCALK
>FUSION-ENST00000472876.5:101219-ENST00000173229.7:199658|727
MQTDLNCVDDSTTVK
>FUSION-ENST00000472876.5:101219-ENST00000173229.7:199658|2984
GQEIKTILANTVKPHLY
>FUSION-ENST00000472876.5:101219-ENST00000173229.7:199658|1143
HAWTHATSWSLFQ
>FUSION-ENST00000472876.5:101219-ENST00000173229.7:199658|4422
TQNEPIKIWTWAHTEKR
>FUSION-ENST00000472876.5:101219-ENST00000173229.7:199658|797
LSRVWIKMHR
>FUSION-ENST00000472876.5:101219-ENST00000173229.7:199658|4958
MPSRFIHVVACVR
>FUSION-ENST00000521467.5:16256-ENST00000521040.5:92270|241
RCFFIFLTSRHLLSGK
>FUSION-ENST00000472876.5:101219-ENST00000173229.7:199658|2527
MHFLSFSCLIVQTKTSGIMLTR
>ENST00000463676.6|SNV-910253-G-A|2
SSRLSHKPSDRPNSEAK
>FUSION-ENST00000521467.5:16256-ENST00000521040.5:92270|225
FQNYSAESVSFQIFILGR
>FUSION-ENST00000472876.5:101219-ENST00000173229.7:199658|1020
GMDEEHFLGAVMWE
>FUSION-ENST00000472876.5:101219-ENST00000173229.7:199658|775
MCHGALLCLSTSHLDFKPRMH
>FUSION-ENST00000472876.5:101219-ENST00000173229.7:199658|3982
VNILALFLIVGESI
>FUSION-ENST00000472876.5:101219-ENST00000173229.7:199658|3240
FFDTSYFKRWSLVPFLTNGIR
>FUSION-ENST00000472876.5:101219-ENST00000173229.7:199658|774
CHGALLCLSTSHLDFKPRMH
>FUSION-ENST00000472876.5:101219-ENST00000173229.7:199658|4265
WWLMPVIPALWEATVGGLLEPR
>FUSION-ENST00000472876.5:101219-ENST00000173229.7:199658|2686
HMNSPGTTVLFLKLKMYQR
>ENST00000393951.6|SNV-3280-G-C|1
GFPPGSCLSLYPK
>FUSION-ENST00000472876.5:101219-ENST00000173229.7:199658|4573
MASCSSLYSVS
>FUSION-ENST00000472876.5:101219-ENST00000173229.7:199658|3741
MCNGGISAHR
>FUSION-ENST00000521467.5:16256-ENST00000521040.5:92270|782
KPNFQAASFSNPR
>ENST00000374007.5|SNV-15341-A-G|1
YFGHSRK
>FUSION-ENST00000472876.5:101219-ENST00000173229.7:199658|1989
RLSWGGSR
>FUSION-ENST00000472876.5:101219-ENST00000173229.7:199658|2772
MHSLIVSSHSLGGK
>FUSION-ENST00000472876.5:101219-ENST00000173229.7:199658|4264
MWWLMPVIPALWEATVGGLLEPRS
>FUSION-ENST00000472876.5:101219-ENST00000173229.7:199658|2803
MSQESGRLNQTISFVNKAEVESSA
>FUSION-ENST00000521467.5:16256-ENST00000521040.5:92270|340
QIFSTNKSKR
>ENST00000490672.1|SNV-201-A-G|3
TRFGSPFLARGAGWTHGR
>ENST00000263666.9|SNV-233877-T-C|1
YRTDDEDDIGIYISEIDPNSIAAK
>FUSION-ENST00000472876.5:101219-ENST00000173229.7:199658|3234
DSREVWEQGSR
>FUSION-ENST00000472876.5:101219-ENST00000173229.7:199658|1211
PGGCPWEGLTNKERHTYETVSD
>FUSION-ENST00000521467.5:16256-ENST00000521040.5:92270|414
IVFIENQ
>FUSION-ENST00000472876.5:101219-ENST00000173229.7:199658|4326
MVSFPAQRFFILVGTIYPILP
>FUSION-ENST00000503042.5:14820-ENST00000637938.1:21100|271
IWNLLMPVSRGR
>FUSION-ENST00000472876.5:101219-ENST00000173229.7:199658|580
QPWQSDK
>FUSION-ENST00000472876.5:101219-ENST00000173229.7:199658|3835
MPFSCLR
>FUSION-ENST00000472876.5:101219-ENST00000173229.7:199658|4280
SKNSLSNLTSLR
>FUSION-ENST00000521467.5:16256-ENST00000521040.5:92270|333
MGRSLMK
>FUSION-ENST00000472876.5:101219-ENST00000173229.7:199658|2518
SGESRETPLSSF
>FUSION-ENST00000472876.5:101219-ENST00000173229.7:199658|993
GGCVFVRGTIHR
>ENST00000439068.6|SNV-9054-A-G|2
INNMIVRR
>FUSION-ENST00000472876.5:101219-ENST00000173229.7:199658|4578
WTQAVQTCAIQGSRVYCFVCIYF
>FUSION-ENST00000472876.5:101219-ENST00000173229.7:199658|3078
VFWLRFR
>FUSION-ENST00000472876.5:101219-ENST00000173229.7:199658|741
GSHRAKPSASLAALR
>FUSION-ENST00000521467.5:16256-ENST00000521040.5:92270|580
FFHYNFYSGANQTQS
>FUSION-ENST00000472876.5:101219-ENST00000173229.7:199658|887
EPRGHLIQSCYVIDR
>ENST00000560626.6|SNV-240329-A-G|5
GFSNSTEHKRGSVAR
>FUSION-ENST00000521467.5:16256-ENST00000521040.5:92270|598
SLCSGESHIGIWDR
>FUSION-ENST00000472876.5:101219-ENST00000173229.7:199658|4569
MLVIFLSFH
>FUSION-ENST00000472876.5:101219-ENST00000173229.7:199658|1894
QKTLIFSQYWK
>FUSION-ENST00000472876.5:101219-ENST00000173229.7:199658|791
ARQSAWIPWVGRIEEGSK
>FUSION-ENST00000472876.5:101219-ENST00000173229.7:199658|4189
ICIVSVIVTE
>FUSION-ENST00000472876.5:101219-ENST00000173229.7:199658|4068
QTISKPLTP
>FUSION-ENST00000472876.5:101219-ENST00000173229.7:199658|578
QPWQSDKKGGR
>FUSION-ENST00000472876.5:101219-ENST00000173229.7:199658|2150
FICHIFVSYFPQSIVYLFKIFKK
>FUSION-ENST00000472876.5:101219-ENST00000173229.7:199658|2000
GATSGLPCCLLGKAVSGRFR
>FUSION-ENST00000472876.5:101219-ENST00000173229.7:199658|4297
NRKALTIDV
>FUSION-ENST00000472876.5:101219-ENST00000173229.7:199658|343
LTRLVSNS
>FUSION-ENST00000472876.5:101219-ENST00000173229.7:199658|3627
RACVLCVFMMNKNSFIPSPFV
>ENST00000638025.2|INDEL-25717-A-AA|6
MTVTKKSK
>FUSION-ENST00000472876.5:101219-ENST00000173229.7:199658|1839
LFCMANL
>FUSION-ENST00000472876.5:101219-ENST00000173229.7:199658|4301
VRFYLYKK
>FUSION-ENST00000472876.5:101219-ENST00000173229.7:199658|3462
MLVFFHVFHGFCSL
>FUSION-ENST00000521467.5:16256-ENST00000521040.5:92270|291
DKSFLFFLPSRSTAK
>FUSION-ENST00000472876.5:101219-ENST00000173229.7:199658|4820
RPVPSTTRGLRSAGAGR
>FUSION-ENST00000472876.5:101219-ENST00000173229.7:199658|2668
CHASEQN
>ENST00000367771.11|SNV-27360-C-G|3
REFFKFLLDR
>FUSION-ENST00000472876.5:101219-ENST00000173229.7:199658|3325
LAVDILQGKSY
>FUSION-ENST00000472876.5:101219-ENST00000173229.7:199658|2329
MIQCSSFYS
>FUSION-ENST00000472876.5:101219-ENST00000173229.7:199658|3536
LGGGKGADYCR
>ENST00000377770.8|SNV-165732-C-T|4
MALLYQRFTGK
>FUSION-ENST00000472876.5:101219-ENST00000173229.7:199658|2879
GLYMSSICR
>ENST00000339877.8|SNV-598-A-G|1
NNGGEAEKENTPSEANLQEEEVR
>ENST00000220676.2|SNV-118710-C-G|1
HSSVDDFENCSLRK
>ENST00000312358.12|SNV-27159-C-G|3
TPTMKPSASQNR
>FUSION-ENST00000472876.5:101219-ENST00000173229.7:199658|4302
MVRFYLYKK
>FUSION-ENST00000472876.5:101219-ENST00000173229.7:199658|73
MGDHTRTCYDR
>ENST00000518659.5|SNV-777308-A-C|2
NSSIDSGEADVGR
>FUSION-ENST00000472876.5:101219-ENST00000173229.7:199658|4035
HHDTRLIFYIFGRDGVSPCWPGWSR
>FUSION-ENST00000472876.5:101219-ENST00000173229.7:199658|4582
STCKWTQAVQTCAIQGSR
>ENST00000492336.5|SNV-81-C-T|3
VAQPPRGIR
>FUSION-ENST00000472876.5:101219-ENST00000173229.7:199658|2848
KCISFALRNVILPLR
>FUSION-ENST00000521467.5:16256-ENST00000521040.5:92270|224
MFQNYSAESVSFQIFILGRVCGR
>FUSION-ENST00000472876.5:101219-ENST00000173229.7:199658|3639
STFIYNRILSEGIEPK
>FUSION-ENST00000472876.5:101219-ENST00000173229.7:199658|1201
APTGNVAGI
>FUSION-ENST00000472876.5:101219-ENST00000173229.7:199658|1454
CHQGHVACVACLS
>FUSION-ENST00000521467.5:16256-ENST00000521040.5:92270|139
TAGASRLRTFIRPPVMAFQEAR
>FUSION-ENST00000472876.5:101219-ENST00000173229.7:199658|4173
MDPWVASTFWLL
>FUSION-ENST00000521467.5:16256-ENST00000521040.5:92270|3
CNWKPAGACPAWRA
>ENST00000357250.10|SNV-8708-A-C|3
INGQTQSVVFSYKGLDGR
>FUSION-ENST00000472876.5:101219-ENST00000173229.7:199658|3341
YLVLLQLLLVLGVR
>FUSION-ENST00000472876.5:101219-ENST00000173229.7:199658|1117
MRILGNHEINNR
>FUSION-ENST00000472876.5:101219-ENST00000173229.7:199658|4868
MVWFNVTCNSWTQAIPLPYHCAQRK
>FUSION-ENST00000472876.5:101219-ENST00000173229.7:199658|4901
ILILSHIKFLGFHTLCINSYLGKL
>FUSION-ENST00000472876.5:101219-ENST00000173229.7:199658|3120
CLGFLLARSLINSK
>FUSION-ENST00000472876.5:101219-ENST00000173229.7:199658|716
GHIVFMSQMEGGSRLR
>FUSION-ENST00000472876.5:101219-ENST00000173229.7:199658|4249
MARSWLTATSASWVQAILLPQLPE
>FUSION-ENST00000472876.5:101219-ENST00000173229.7:199658|1452
GALERSPR
>FUSION-ENST00000472876.5:101219-ENST00000173229.7:199658|1818
MADKTTR
>ENST00000479211.1|SNV-15494-C-T|2
VFTCSRR
>FUSION-ENST00000472876.5:101219-ENST00000173229.7:199658|2264
TLSLRDK
>ENST00000320743.7|SNV-349-T-A|6
SAPSLRARAAGLGLLLCAVQGR
>FUSION-ENST00000472876.5:101219-ENST00000173229.7:199658|594
THCGYQNPWMLKSLI
>ENST00000274456.6|SNV-124388-A-T|5
LAILYRNNQFNQDELALLEK
>FUSION-ENST00000472876.5:101219-ENST00000173229.7:199658|1488
LEELPCPFCHVR
>FUSION-ENST00000472876.5:101219-ENST00000173229.7:199658|4100
MSHHDWPYR
>ENST00000544562.5|SNV-5322-G-A|4
MDSLSAHR
>FUSION-ENST00000472876.5:101219-ENST00000173229.7:199658|1658
ILSCYQSR
>FUSION-ENST00000472876.5:101219-ENST00000173229.7:199658|1543
CLFAIQISCVVK
>FUSION-ENST00000472876.5:101219-ENST00000173229.7:199658|511
FVGCINVFF
>FUSION-ENST00000472876.5:101219-ENST00000173229.7:199658|3842
SIRSCCSVVLSSSQLHADFFV
>FUSION-ENST00000472876.5:101219-ENST00000173229.7:199658|1683
AWGAGMWGVR
>FUSION-ENST00000472876.5:101219-ENST00000173229.7:199658|2941
MLVIPALWEAKEGGSLESR
>FUSION-ENST00000472876.5:101219-ENST00000173229.7:199658|1791
CSLSLVY
>FUSION-ENST00000472876.5:101219-ENST00000173229.7:199658|4171
MLARLVSNSWSQVIACLGLPK
>FUSION-ENST00000472876.5:101219-ENST00000173229.7:199658|2702
AGESENGHTTK
>FUSION-ENST00000472876.5:101219-ENST00000173229.7:199658|246
MTGKKAK
>ENST00000580170.5|SNV-729599-G-A|4
EEYESFFERQSAPWDSAKK
>FUSION-ENST00000472876.5:101219-ENST00000173229.7:199658|3356
MAHVYLCNKPACCAHVP
>FUSION-ENST00000521467.5:16256-ENST00000521040.5:92270|811
CDLVCLPAFT
>FUSION-ENST00000521467.5:16256-ENST00000521040.5:92270|267
WISDCGYFLDLFRALGLK
>FUSION-ENST00000472876.5:101219-ENST00000173229.7:199658|5066
GFPGGADLR
>FUSION-ENST00000472876.5:101219-ENST00000173229.7:199658|3550
SWLICRAEDSSSQMT
>FUSION-ENST00000521467.5:16256-ENST00000521040.5:92270|685
YSRNSSVKW
>FUSION-ENST00000472876.5:101219-ENST00000173229.7:199658|1242
EESKMTEVLSLEEQEK
>FUSION-ENST00000472876.5:101219-ENST00000173229.7:199658|1282
GMTAATSQGSQKHER
>ENST00000457545.7|MNV-28671-TCAA-T|2
NWRAFDLEFSHLEDFPFDAEY
>ENST00000645361.2|MNV-243-CC-C|6
THHTASTSCGAASGTCSACSWPGRR
>FUSION-ENST00000472876.5:101219-ENST00000173229.7:199658|3865
FLKSVRYNPHTICFTHLK
>FUSION-ENST00000472876.5:101219-ENST00000173229.7:199658|4923
MNSKYMNTLVHVFC
>FUSION-ENST00000472876.5:101219-ENST00000173229.7:199658|2725
MKLFTFFTNGSVPFHPESLESPR
>FUSION-ENST00000472876.5:101219-ENST00000173229.7:199658|4913
HFFLLLLKDNLFM
>FUSION-ENST00000472876.5:101219-ENST00000173229.7:199658|3630
MRACVLCVFMMNK
>FUSION-ENST00000472876.5:101219-ENST00000173229.7:199658|3770
FMSLAKFGKFSAIIF
>ENST00000461023.5|MNV-38065-CAACC-C|1
GWDPPIQDP
>FUSION-ENST00000472876.5:101219-ENST00000173229.7:199658|1823
HKQYKHIYVK
>FUSION-ENST00000472876.5:101219-ENST00000173229.7:199658|3343
TIIKINKYLVLLQLLLVLGVR
>FUSION-ENST00000472876.5:101219-ENST00000173229.7:199658|4552
MGVSMAAEY
>FUSION-ENST00000472876.5:101219-ENST00000173229.7:199658|432
LASAEKECTEQILR
>ENST00000344338.7|SNV-38196-G-C|3
CQGRVEVLYQGSWR
>FUSION-ENST00000472876.5:101219-ENST00000173229.7:199658|1717
YLAGRGTLLSVNSGRTL
>FUSION-ENST00000380872.9:5134-ENST00000432950.1:6455|10
ILFDTVDLCATWEALEKCKDAGLAK
>FUSION-ENST00000521467.5:16256-ENST00000521040.5:92270|686
MYSRNSSVKW
>ENST00000404826.7|SNV-668075-A-G|1
FMLLESGGLR
>FUSION-ENST00000472876.5:101219-ENST00000173229.7:199658|2065
MNYDLTTAFHSE
>FUSION-ENST00000521467.5:16256-ENST00000521040.5:92270|666
TTYLGWFQGMDFPK
>FUSION-ENST00000472876.5:101219-ENST00000173229.7:199658|3094
MNSAMICAEK
>FUSION-ENST00000472876.5:101219-ENST00000173229.7:199658|3828
MLSRLVWNS
>FUSION-ENST00000472876.5:101219-ENST00000173229.7:199658|107
YLIPLNCALK
>FUSION-ENST00000472876.5:101219-ENST00000173229.7:199658|2607
MATGFFLLYGYCD
>FUSION-ENST00000472876.5:101219-ENST00000173229.7:199658|4883
SHCAWAPHWLK
>FUSION-ENST00000472876.5:101219-ENST00000173229.7:199658|2721
YPSLRTLILTAFAKISQTSV
>FUSION-ENST00000472876.5:101219-ENST00000173229.7:199658|3025
LFRLAVPNLFGTR
>FUSION-ENST00000472876.5:101219-ENST00000173229.7:199658|4853
MDHEVRRLRPSG
>FUSION-ENST00000472876.5:101219-ENST00000173229.7:199658|1639
PSPPVFTCQPPTHPSELY
>ENST00000472831.5|SNV-6203-C-T|7
MTSSLQHQEKGACRSFWDTLR
>FUSION-ENST00000472876.5:101219-ENST00000173229.7:199658|3801
IFLLPFL
>FUSION-ENST00000472876.5:101219-ENST00000173229.7:199658|1113
FDKFKENTPGTTSPTPPWVWGPR
>ENST00000371129.4|SNV-1268-T-C|3
QLNQQHSQTK
>FUSION-ENST00000472876.5:101219-ENST00000173229.7:199658|3914
LCRVGGNSSLNIW
>FUSION-ENST00000472876.5:101219-ENST00000173229.7:199658|3059
KEIQGFFDCASRD
>FUSION-ENST00000472876.5:101219-ENST00000173229.7:199658|2288
HEFGGRL
>FUSION-ENST00000472876.5:101219-ENST00000173229.7:199658|3920
VYNYFYILLLLANILLR
>FUSION-ENST00000472876.5:101219-ENST00000173229.7:199658|2412
ISPILWVIFSFSFF
>FUSION-ENST00000472876.5:101219-ENST00000173229.7:199658|3527
MSKLVHPSSQHVPPTEPRLGR
>FUSION-ENST00000522519.5:16256-ENST00000521040.5:92270|6
NLSLKQSESLLTK
>FUSION-ENST00000472876.5:101219-ENST00000173229.7:199658|1172
MGLHLLAGVHSFLLHYQSLFSGLR
>FUSION-ENST00000472876.5:101219-ENST00000173229.7:199658|415
MYYTGDLMDGLRGWR
>FUSION-ENST00000503042.5:14820-ENST00000637938.1:21100|279
RVLEPPLRIWNLLMPVSR
>FUSION-ENST00000472876.5:101219-ENST00000173229.7:199658|2010
GRDCRAFIYFV
>FUSION-ENST00000472876.5:101219-ENST00000173229.7:199658|5090
LLPSGPEGCRRDPGLR
>FUSION-ENST00000472876.5:101219-ENST00000173229.7:199658|2067
SLELRSSRPAWAA
>FUSION-ENST00000472876.5:101219-ENST00000173229.7:199658|1641
GRGGPGERGCGVCV
>FUSION-ENST00000472876.5:101219-ENST00000173229.7:199658|4980
PLFSLYSRILVSPCVFY
>FUSION-ENST00000521467.5:16256-ENST00000521040.5:92270|358
HFDGKGGII
>ENST00000401408.6|SNV-23083-G-A|2
LQFCHQRLQIISQALNSWVK
>FUSION-ENST00000472876.5:101219-ENST00000173229.7:199658|1685
RAWGAGMWGVR
>FUSION-ENST00000472876.5:101219-ENST00000173229.7:199658|3485
RGSEEAR
>FUSION-ENST00000472876.5:101219-ENST00000173229.7:199658|4656
GTTQPFKIILKR
>ENST00000257901.7|SNV-3162-G-A|5
YEEEVALRATAENEFIVLK
>FUSION-ENST00000472876.5:101219-ENST00000173229.7:199658|1897
LGTLKDKR
>FUSION-ENST00000472876.5:101219-ENST00000173229.7:199658|4593
GVCLYLI
>FUSION-ENST00000472876.5:101219-ENST00000173229.7:199658|2955
MCLYLFFWPLK
>FUSION-ENST00000472876.5:101219-ENST00000173229.7:199658|267
VLHALLPKEDLDFVCK
>FUSION-ENST00000472876.5:101219-ENST00000173229.7:199658|542
FLSSPGLILCRK
>ENST00000566129.1|INDEL-14503-A-AA|7
KKQIMTTLQQTHSLR
>FUSION-ENST00000472876.5:101219-ENST00000173229.7:199658|2693
FIVDSVEKCKK
>FUSION-ENST00000521467.5:16256-ENST00000521040.5:92270|623
AKFLNSVLFQTCPFK
>FUSION-ENST00000472876.5:101219-ENST00000173229.7:199658|675
SVFSWLESKPPADR
>ENST00000418139.5|SNV-3280-G-C|1
SFSPQDPASPCILSPS
>FUSION-ENST00000503042.5:14820-ENST00000637938.1:21100|280
RVLEPPLR
>FUSION-ENST00000472876.5:101219-ENST00000173229.7:199658|1862
SLNLCICIK
>FUSION-ENST00000472876.5:101219-ENST00000173229.7:199658|1064
MDFHLHSCAKGLEMLLK
>FUSION-ENST00000472876.5:101219-ENST00000173229.7:199658|4654
MSPCRVTCIELVPINVFGK
>FUSION-ENST00000472876.5:101219-ENST00000173229.7:199658|340
MMMLKMMR
>FUSION-ENST00000472876.5:101219-ENST00000173229.7:199658|400
TESWPLL
>FUSION-ENST00000521467.5:16256-ENST00000521040.5:92270|726
EKSGSLVVGGK
>ENST00000475728.5|SNV-3591-C-T|4
LPRPQLLECHCHR
>FUSION-ENST00000472876.5:101219-ENST00000173229.7:199658|1814
CDIKLLFPVSPLER
>ENST00000370205.6|SNV-66-C-G|1
VCVVVLAAAAGAVAVFLILR
>FUSION-ENST00000472876.5:101219-ENST00000173229.7:199658|3136
LLRLVLSSWPQAIHLPWPPKVLR
>FUSION-ENST00000472876.5:101219-ENST00000173229.7:199658|3464
ADSRGQDWEEGK
>FUSION-ENST00000472876.5:101219-ENST00000173229.7:199658|2070
PLIPAFWEAETGR
>ENST00000584010.5|SNV-43302-G-C|6
MSNYEPYKPSTGAMGDR
>FUSION-ENST00000521467.5:16256-ENST00000521040.5:92270|304
DINYYKQK
>FUSION-ENST00000472876.5:101219-ENST00000173229.7:199658|3436
LVFFHVVNACVLSCLSWLLQPLNNA
>ENST00000244519.7|INDEL-7887-G-GA|4
REAPGGTQVEENPVHGSWR
>FUSION-ENST00000472876.5:101219-ENST00000173229.7:199658|693
NVPSDFQHIP
>FUSION-ENST00000472876.5:101219-ENST00000173229.7:199658|506
QVCYIGINVPWCFAVPINQSSR
>ENST00000355689.6|SNV-2019-A-T|1
ALIYEFIGWNK
>FUSION-ENST00000521467.5:16256-ENST00000521040.5:92270|367
YCMYVNVYVKIF
>FUSION-ENST00000472876.5:101219-ENST00000173229.7:199658|3680
VLVFSLYLGDVCFFFC
>FUSION-ENST00000521467.5:16256-ENST00000521040.5:92270|551
MPRGNSESVNSNPGPASK
>FUSION-ENST00000521467.5:16256-ENST00000521040.5:92270|86
MVSRPPCALLR
>FUSION-ENST00000521467.5:16256-ENST00000521040.5:92270|324
QTPWVPTNEYAEFTLKGDMAT
>FUSION-ENST00000472876.5:101219-ENST00000173229.7:199658|1959
FCIFSRGGVLQCWPGWSRTPDLR
>FUSION-ENST00000472876.5:101219-ENST00000173229.7:199658|4592
MLSRLRGR
>ENST00000361249.4|MNV-51995-TG-T|7
KFGGGKTK
>FUSION-ENST00000472876.5:101219-ENST00000173229.7:199658|910
MLLTEETEALR
>ENST00000512584.5|SNV-53040-C-G|4
CFRMAMSEMK
>FUSION-ENST00000472876.5:101219-ENST00000173229.7:199658|4554
VSAHCNLRLLGSCHSPASTS
>FUSION-ENST00000521467.5:16256-ENST00000521040.5:92270|282
APAFICSTILLTISHKESQG
>FUSION-ENST00000521467.5:16256-ENST00000521040.5:92270|400
MKMIPKFLEINFFIR
>ENST00000496157.5|SNV-20575-G-A|1
WQWKLSDY
>FUSION-ENST00000472876.5:101219-ENST00000173229.7:199658|1357
LRELGAAHMK
>FUSION-ENST00000472876.5:101219-ENST00000173229.7:199658|1502
QSPSLRDHLGK
>FUSION-ENST00000472876.5:101219-ENST00000173229.7:199658|4608
MYHILRIM
>FUSION-ENST00000472876.5:101219-ENST00000173229.7:199658|4332
LLVTILALQFYRTLKLILLT
>FUSION-ENST00000472876.5:101219-ENST00000173229.7:199658|2265
MTLSLRDK
>FUSION-ENST00000472876.5:101219-ENST00000173229.7:199658|4380
MSLLVWADNILVYG
>FUSION-ENST00000521467.5:16256-ENST00000521040.5:92270|118
MTPILRKR
>FUSION-ENST00000472876.5:101219-ENST00000173229.7:199658|3129
FLIHSLIAFDSGKCFFISFCSISV
>FUSION-ENST00000472876.5:101219-ENST00000173229.7:199658|391
MYVQPLVGFW
>ENST00000344157.8|SNV-17952-A-T|3
SYNHENVSLAK
>FUSION-ENST00000472876.5:101219-ENST00000173229.7:199658|97
KHSIFTIK
>FUSION-ENST00000472876.5:101219-ENST00000173229.7:199658|2624
VNNMVICLYLHKVIQ
>FUSION-ENST00000472876.5:101219-ENST00000173229.7:199658|4828
PDPLGEASWAPESGGDLRTFMSS
>FUSION-ENST00000472876.5:101219-ENST00000173229.7:199658|2599
YEGSSVTTSSPALVNVCSFG
>FUSION-ENST00000472876.5:101219-ENST00000173229.7:199658|1323
DLFSFHLYSFMK
>FUSION-ENST00000472876.5:101219-ENST00000173229.7:199658|880
GSERVRDGPGR
>FUSION-ENST00000472876.5:101219-ENST00000173229.7:199658|1659
MILSCYQSR
>ENST00000249344.7|SNV-30275-C-G|3
EIIVKSISTLLLLLVKHFK
>ENST00000505854.5|SNV-28509-C-T|8
YLHVGYIVLPAPEKSIVGK
>FUSION-ENST00000472876.5:101219-ENST00000173229.7:199658|3517
MLFYPVYQ
>FUSION-ENST00000472876.5:101219-ENST00000173229.7:199658|2572
MKSTLSSLSLLTSAFDVISK
>FUSION-ENST00000472876.5:101219-ENST00000173229.7:199658|3714
MKTSTIWVLRYQTLDLI
>FUSION-ENST00000472876.5:101219-ENST00000173229.7:199658|2190
AEPACFLSEALLK
>FUSION-ENST00000521467.5:16256-ENST00000521040.5:92270|274
PVYHLEHTLVMVDKEKAGLR
>FUSION-ENST00000521467.5:16256-ENST00000521040.5:92270|434
RALGSLQSW
>ENST00000639098.1|SNV-229083-G-A|7
SSGSYDKALR
>FUSION-ENST00000472876.5:101219-ENST00000173229.7:199658|4395
SQSKFGHGHTQRK
>FUSION-ENST00000472876.5:101219-ENST00000173229.7:199658|1750
LPLGAVVESHRGR
>ENST00000377071.9|SNV-127723-C-T|1
LGPAFAVKLAANRTTAGAR
>FUSION-ENST00000472876.5:101219-ENST00000173229.7:199658|3902
FILLLLGR
>FUSION-ENST00000472876.5:101219-ENST00000173229.7:199658|556
IHGCSSP
>FUSION-ENST00000472876.5:101219-ENST00000173229.7:199658|520
MASSFIHVPAKDMNSFFFMAA
>FUSION-ENST00000472876.5:101219-ENST00000173229.7:199658|2246
MPLHFTLGNIARPCLK
>FUSION-ENST00000472876.5:101219-ENST00000173229.7:199658|2969
FLYIILQHFSVVFK
>FUSION-ENST00000472876.5:101219-ENST00000173229.7:199658|1390
GEGLSLPSSSLLCLPVNSAPI
>FUSION-ENST00000472876.5:101219-ENST00000173229.7:199658|3300
GEPQVLLYSFP
>FUSION-ENST00000472876.5:101219-ENST00000173229.7:199658|5105
GSGSPSWGHGTAFLGRRAASSPR
>ENST00000232766.6|SNV-60747-G-A|1
HGAASLGSKMFVCR
>FUSION-ENST00000472876.5:101219-ENST00000173229.7:199658|1770
MHGVALITK
>FUSION-ENST00000472876.5:101219-ENST00000173229.7:199658|4637
MFSERTTRR
>FUSION-ENST00000472876.5:101219-ENST00000173229.7:199658|4792
YLPKFLHANTSK
>FUSION-ENST00000472876.5:101219-ENST00000173229.7:199658|1800
YILFVCVLFIHFYC
>FUSION-ENST00000472876.5:101219-ENST00000173229.7:199658|345
LISNSPG
>FUSION-ENST00000472876.5:101219-ENST00000173229.7:199658|4987
IKNRLICSPLSVTTVP
>ENST00000472831.5|SNV-6203-C-T|3
SFWDTLR
>FUSION-ENST00000472876.5:101219-ENST00000173229.7:199658|4802
DQSAGYGCGQIR
>FUSION-ENST00000472876.5:101219-ENST00000173229.7:199658|3979
FLILVPMCLLLVHR
>ENST00000238256.8|SNV-52788-C-G|2
SSLSGDEEDEVFKGATLK
>ENST00000412849.5|SNV-328334-G-A|5
IRNPGEGHFWQVDHIKPVYGGGR
>FUSION-ENST00000472876.5:101219-ENST00000173229.7:199658|2901
IYCVKAVTCRTK
>FUSION-ENST00000472876.5:101219-ENST00000173229.7:199658|4909
AKKNLIMILILSHIK
>FUSION-ENST00000472876.5:101219-ENST00000173229.7:199658|82
YLLLLGADLGMGLLSHR
>FUSION-ENST00000472876.5:101219-ENST00000173229.7:199658|521
MASSFIHVPAK
>FUSION-ENST00000472876.5:101219-ENST00000173229.7:199658|5035
RIICSLKFGR
>FUSION-ENST00000472876.5:101219-ENST00000173229.7:199658|657
SPSPRGDRVS
>FUSION-ENST00000472876.5:101219-ENST00000173229.7:199658|4059
APNHSGGICHPHDSDTFQ
>FUSION-ENST00000472876.5:101219-ENST00000173229.7:199658|761
MPGHEGIELAGGSGGPLGSRKEVCK
>ENST00000472732.5|SNV-80367-G-A|3
CAVRLCLESRR
>FUSION-ENST00000472876.5:101219-ENST00000173229.7:199658|1271
MMNMVPVS
>FUSION-ENST00000472876.5:101219-ENST00000173229.7:199658|4089
CIYTHAR
>FUSION-ENST00000521467.5:16256-ENST00000521040.5:92270|192
MLDWIPR
>FUSION-ENST00000472876.5:101219-ENST00000173229.7:199658|1852
FQHRENHRK
>ENST00000283195.11|SNV-27308-A-G|SNV-29453-A-G|3
LGQSGHMLLDLSR
>FUSION-ENST00000472876.5:101219-ENST00000173229.7:199658|1079
NWLQRAR
>FUSION-ENST00000472876.5:101219-ENST00000173229.7:199658|2195
ETGRGHQNLGR
>FUSION-ENST00000521467.5:16256-ENST00000521040.5:92270|108
SPRQSCQK
>FUSION-ENST00000472876.5:101219-ENST00000173229.7:199658|2779
MSLFQIILWPGTVAHVCNPSSLGGR
>FUSION-ENST00000472876.5:101219-ENST00000173229.7:199658|3116
MPIMYQKIYFFNL
>ENST00000639098.1|SNV-229083-G-A|4
MICHQEVMTKHFASWDQMMR
>FUSION-ENST00000472876.5:101219-ENST00000173229.7:199658|2085
NANSNTHDVSFPMQHIGK
>FUSION-ENST00000472876.5:101219-ENST00000173229.7:199658|3449
MMMFEVFQIFAILIGK
>ENST00000449290.6|MNV-2837-TA-T|3
CSLYGKKLVK
>FUSION-ENST00000472876.5:101219-ENST00000173229.7:199658|2627
FILLKVNNMVICLYLHKVIQ
>FUSION-ENST00000472876.5:101219-ENST00000173229.7:199658|3710
YQTLDLI
>ENST00000461023.5|MNV-38065-CAACC-C|4
CRHPVPHGQQRGWDPPIQDP
>FUSION-ENST00000521467.5:16256-ENST00000521040.5:92270|1
PAGACPAWRA
>FUSION-ENST00000521467.5:16256-ENST00000521040.5:92270|520
MVPNSYLLVSFRLGGLDAK
>FUSION-ENST00000304987.4:17954-ENST00000529167.5:10098|4
SMLYLVTEYAKNGEIFDKVSLCHPE
>FUSION-ENST00000472876.5:101219-ENST00000173229.7:199658|4618
MDLCENSLGFRPRSR
>FUSION-ENST00000521467.5:16256-ENST00000521040.5:92270|752
ILRNLYHRFFPNCANSTSQILDG
>FUSION-ENST00000472876.5:101219-ENST00000173229.7:199658|2268
CWDYRREPPHLAPIH
>FUSION-ENST00000472876.5:101219-ENST00000173229.7:199658|3677
MKLSFLWR
>FUSION-ENST00000472876.5:101219-ENST00000173229.7:199658|1312
MLMYPPK
>FUSION-ENST00000472876.5:101219-ENST00000173229.7:199658|996
ATCQPWKGGCVFVR
>FUSION-ENST00000472876.5:101219-ENST00000173229.7:199658|642
MFIIIFSISNKQHINLDF
>FUSION-ENST00000472876.5:101219-ENST00000173229.7:199658|557
QIQSFLGILGGLVPGPTVDTK
>FUSION-ENST00000472876.5:101219-ENST00000173229.7:199658|2224
MQEQTGCLPHLLSSK
>FUSION-ENST00000472876.5:101219-ENST00000173229.7:199658|4126
MILSFPFLITLFFNSVDIFIMVTPK
>FUSION-ENST00000472876.5:101219-ENST00000173229.7:199658|4228
PPCLANFCIFSR
>FUSION-ENST00000472876.5:101219-ENST00000173229.7:199658|4794
SCNTHLEGLQLHS
>ENST00000308377.8|SNV-13418-G-C|1
ALEHKKELQQLLFSVPPGYLR
>FUSION-ENST00000472876.5:101219-ENST00000173229.7:199658|926
AWWHSPVVPATWEAETGELLEPGRR
>FUSION-ENST00000472876.5:101219-ENST00000173229.7:199658|163
VKISGDGWW
>ENST00000241453.12|SNV-50891-G-C|1
SKAVHVNHGFGLTWELENK
>FUSION-ENST00000472876.5:101219-ENST00000173229.7:199658|2669
VKCHASEQN
>FUSION-ENST00000472876.5:101219-ENST00000173229.7:199658|389
MLSLAYQEYSEM
>FUSION-ENST00000472876.5:101219-ENST00000173229.7:199658|982
MPPPFCALVLVLGTPESCHFSASTL
>FUSION-ENST00000472876.5:101219-ENST00000173229.7:199658|3237
WSLVPFLTNGIR
>FUSION-ENST00000472876.5:101219-ENST00000173229.7:199658|4299
MLFWLLLL
>FUSION-ENST00000472876.5:101219-ENST00000173229.7:199658|1103
MGIWWNAVSGHSAEK
>FUSION-ENST00000472876.5:101219-ENST00000173229.7:199658|3328
MLVSILLWLNKLAVDILQGKSY
>FUSION-ENST00000472876.5:101219-ENST00000173229.7:199658|4997
FCSWKVFR
>FUSION-ENST00000472876.5:101219-ENST00000173229.7:199658|1735
MACLFILLTMSFEDHK
>FUSION-ENST00000521467.5:16256-ENST00000521040.5:92270|516
LGGLDAK
>FUSION-ENST00000472876.5:101219-ENST00000173229.7:199658|2672
FSQGGHDEPCLIAHEK
>FUSION-ENST00000472876.5:101219-ENST00000173229.7:199658|2741
RWFGYHGSQVPLSR
>FUSION-ENST00000472876.5:101219-ENST00000173229.7:199658|4224
VLPCWPGWSQTPGLK
>FUSION-ENST00000472876.5:101219-ENST00000173229.7:199658|596
ANTVIPWYPWGIGSR
>FUSION-ENST00000472876.5:101219-ENST00000173229.7:199658|3577
CAVCVYDE
>FUSION-ENST00000472876.5:101219-ENST00000173229.7:199658|539
KMIGLEGRSSR
>FUSION-ENST00000472876.5:101219-ENST00000173229.7:199658|3723
NANKFPREK
>FUSION-ENST00000472876.5:101219-ENST00000173229.7:199658|412
YYTGDLMDGLRGWRA
>FUSION-ENST00000472876.5:101219-ENST00000173229.7:199658|4271
MFPSKSFTVVTLTFKSSIHF
>FUSION-ENST00000472876.5:101219-ENST00000173229.7:199658|529
VLCCAYQPVI
>FUSION-ENST00000472876.5:101219-ENST00000173229.7:199658|4235
MLIYIYKFER
>ENST00000344338.7|SNV-38196-G-C|1
TVCDDSWDTNDANVVCR
>FUSION-ENST00000472876.5:101219-ENST00000173229.7:199658|4029
DGVSPCWPGWSRTPDRVIHLPRPPK
>ENST00000284548.16|SNV-9112-G-A|2
DVGTRHR
>FUSION-ENST00000472876.5:101219-ENST00000173229.7:199658|1418
YGSRCCSLDR
>FUSION-ENST00000472876.5:101219-ENST00000173229.7:199658|1592
YSYILRH
>FUSION-ENST00000472876.5:101219-ENST00000173229.7:199658|3429
QHSFVFRLQCSGEDCRWSAFFR
>FUSION-ENST00000472876.5:101219-ENST00000173229.7:199658|2811
MKQDISDHNTFNISNL
>FUSION-ENST00000472876.5:101219-ENST00000173229.7:199658|1169
LYGNLFFSLFTGK
>FUSION-ENST00000472876.5:101219-ENST00000173229.7:199658|2989
EPGRQSLQ
>ENST00000368521.9|SNV-8104-C-T|2
NTSMPFKGVR
>FUSION-ENST00000521467.5:16256-ENST00000521040.5:92270|230
MLTNPVAKLEFQAGFFRHSGSL
>FUSION-ENST00000472876.5:101219-ENST00000173229.7:199658|1957
RYSSFFELAWDAERFGHPLAILR
>ENST00000481769.1|MNV-38054-CGGGAGCCAG-C|4
HHRARVWILAQPLLCQCR
>FUSION-ENST00000472876.5:101219-ENST00000173229.7:199658|2574
MSFHFLDSIF
>FUSION-ENST00000472876.5:101219-ENST00000173229.7:199658|1457
LTKDRAYSR
>ENST00000243347.5|SNV-6364-G-T|1
AAVVYHREARSGK
>FUSION-ENST00000521467.5:16256-ENST00000521040.5:92270|101
NLAPLRTDPWAVWRGLGQQPR
>FUSION-ENST00000472876.5:101219-ENST00000173229.7:199658|2762
MCHCAWLIFKNFF
>FUSION-ENST00000472876.5:101219-ENST00000173229.7:199658|1980
MRSNIGKGSPPGFTCAACEPLLHGR
>FUSION-ENST00000472876.5:101219-ENST00000173229.7:199658|4892
QCFLFHFSM
>FUSION-ENST00000521467.5:16256-ENST00000521040.5:92270|499
MQINTLR
>FUSION-ENST00000472876.5:101219-ENST00000173229.7:199658|387
MWNCESTKPLSFVNYPVLGMSLLAA
>FUSION-ENST00000472876.5:101219-ENST00000173229.7:199658|1575
RGLNASQLLVGPLICLSF
>FUSION-ENST00000472876.5:101219-ENST00000173229.7:199658|2800
LNQTISFVNKAEVESSA
>ENST00000649069.1|SNV-72569-C-T|1
LGDVSEEFGEVQPPK
>FUSION-ENST00000472876.5:101219-ENST00000173229.7:199658|5033
IICSLKFGRT
>FUSION-ENST00000472876.5:101219-ENST00000173229.7:199658|2616
ASTPSLGALPSR
>FUSION-ENST00000472876.5:101219-ENST00000173229.7:199658|3693
GGLIISGKR
>FUSION-ENST00000472876.5:101219-ENST00000173229.7:199658|3666
GSLVSGPR
>FUSION-ENST00000472876.5:101219-ENST00000173229.7:199658|159
IRKAEVAVSR
>FUSION-ENST00000472876.5:101219-ENST00000173229.7:199658|948
MHSFIVAVETSNKNRGLK
>ENST00000368799.2|SNV-16211-G-T|2
DCSRHPGSHHEDR
>FUSION-ENST00000472876.5:101219-ENST00000173229.7:199658|3123
MMCLGFLLARSLINSKS
>FUSION-ENST00000472876.5:101219-ENST00000173229.7:199658|1943
YFYRVKHVILSLYGLR
>FUSION-ENST00000521467.5:16256-ENST00000521040.5:92270|208
SLKENDERER
>ENST00000648542.1|SNV-15650-A-G|1
CIICGKAFGNTSVLVTHQR
>FUSION-ENST00000472876.5:101219-ENST00000173229.7:199658|2706
EGHCTSR
>FUSION-ENST00000472876.5:101219-ENST00000173229.7:199658|4882
MSHCAWAPHWLKSGSLLFFLLSIW
>FUSION-ENST00000472876.5:101219-ENST00000173229.7:199658|2773
SRPSWLAR
>FUSION-ENST00000472876.5:101219-ENST00000173229.7:199658|1071
MIFYISMDFHLHSCAK
>ENST00000550164.6|SNV-23981-A-G|2
ARQQHFQQMHQR
>FUSION-ENST00000472876.5:101219-ENST00000173229.7:199658|979
LGKRLTGK
>FUSION-ENST00000472876.5:101219-ENST00000173229.7:199658|772
RRTSMPGHEGIELAGGSGGPLGSR
>FUSION-ENST00000472876.5:101219-ENST00000173229.7:199658|4565
MSFPHVSTGIQYRLF
>ENST00000502943.1|SNV-50927-A-T|2
MLCPGAAVYFSDASGGVFLLYVSLL
>FUSION-ENST00000472876.5:101219-ENST00000173229.7:199658|2447
MPSLCGSFCST
>FUSION-ENST00000521467.5:16256-ENST00000521040.5:92270|49
QLSYANPR
>FUSION-ENST00000472876.5:101219-ENST00000173229.7:199658|4621
TCLLMDLCENSLGFRPRSR
>FUSION-ENST00000472876.5:101219-ENST00000173229.7:199658|202
MSENQIGEK
>FUSION-ENST00000472876.5:101219-ENST00000173229.7:199658|3853
MFHPLKTYNSMAFFIFVELR
>FUSION-ENST00000472876.5:101219-ENST00000173229.7:199658|2107
SMDYITYIHKKTYVFL
>FUSION-ENST00000472876.5:101219-ENST00000173229.7:199658|753
GRGHARSLQPPTIQL
>FUSION-ENST00000472876.5:101219-ENST00000173229.7:199658|2650
MVWLSWK
>FUSION-ENST00000521467.5:16256-ENST00000521040.5:92270|692
CHSLGCIGGHR
>FUSION-ENST00000472876.5:101219-ENST00000173229.7:199658|2156
LAFWGQFIWVR
>FUSION-ENST00000472876.5:101219-ENST00000173229.7:199658|2854
FIINFGALLK
>FUSION-ENST00000472876.5:101219-ENST00000173229.7:199658|1157
EICSFPYLLGK
>FUSION-ENST00000472876.5:101219-ENST00000173229.7:199658|4045
EVQLWVCLLSASNDSDIDRALFLNS
>FUSION-ENST00000472876.5:101219-ENST00000173229.7:199658|2710
MLGQPKEEQLGAREGHCTSR
>ENST00000262209.5|SNV-213-A-T|1
MWRPGVKK
>FUSION-ENST00000472876.5:101219-ENST00000173229.7:199658|1927
SFFPSMA
>FUSION-ENST00000472876.5:101219-ENST00000173229.7:199658|380
AAAVSLGAWHPRR
>FUSION-ENST00000472876.5:101219-ENST00000173229.7:199658|219
LLRLVLDS
>FUSION-ENST00000472876.5:101219-ENST00000173229.7:199658|3359
LVSNSRPQVICPPWPPKVLGLQV
>ENST00000455756.6|SNV-498150-C-G|3
DTPVVKSSSRELCYIILAGICLG
>FUSION-ENST00000472876.5:101219-ENST00000173229.7:199658|260
DASVAASLENHHGEPLGK
>ENST00000562221.1|SNV-3388-G-A|4
FPRDCVKVR
>ENST00000301466.8|MNV-12029-AG-A|1
RAWAVRC
>FUSION-ENST00000472876.5:101219-ENST00000173229.7:199658|4504
GEEGEAG
>FUSION-ENST00000472876.5:101219-ENST00000173229.7:199658|1081
CVGFGTNLNWI
>ENST00000274456.6|SNV-124388-A-T|6
TVIKLAILYRNNQFNQDELALLEK
>ENST00000414786.6|SNV-8976-C-T|7
AVLVSCSSVELTGMSVTTTARQPSR
>FUSION-ENST00000472876.5:101219-ENST00000173229.7:199658|2124
ENELCGVILR
>FUSION-ENST00000472876.5:101219-ENST00000173229.7:199658|4193
MQLLFKSFQRR
>FUSION-ENST00000472876.5:101219-ENST00000173229.7:199658|1826
FLSKHKQYK
>FUSION-ENST00000472876.5:101219-ENST00000173229.7:199658|3863
SVRYNPHTICFTHLKR
>FUSION-ENST00000521467.5:16256-ENST00000521040.5:92270|193
PQTPLMLDWIPRAGSVPGYE
>FUSION-ENST00000472876.5:101219-ENST00000173229.7:199658|1531
MICVLKRLLWLLNGH
>FUSION-ENST00000472876.5:101219-ENST00000173229.7:199658|2985
PVIPALWEAEAGGSRGQEIK
>FUSION-ENST00000472876.5:101219-ENST00000173229.7:199658|3446
MMFEVFQIFAILIGKIDLK
>FUSION-ENST00000472876.5:101219-ENST00000173229.7:199658|2922
SSRPARVTQ
>FUSION-ENST00000472876.5:101219-ENST00000173229.7:199658|964
STPVFWR
>ENST00000354611.9|SNV-22523-A-C|3
TDTYGNNDPTAASR
>FUSION-ENST00000472876.5:101219-ENST00000173229.7:199658|2947
MFIQLGTVAHACNPSTLGGQGRRIT
>FUSION-ENST00000521467.5:16256-ENST00000521040.5:92270|323
MFEVMNTPITLI
>FUSION-ENST00000472876.5:101219-ENST00000173229.7:199658|623
HCYPKHTAWLTCLILRATL
>ENST00000505854.5|SNV-28509-C-T|6
MLVILCYQLQK
>FUSION-ENST00000472876.5:101219-ENST00000173229.7:199658|1294
MRALPPR
>FUSION-ENST00000472876.5:101219-ENST00000173229.7:199658|4731
YVLNSPRK
>FUSION-ENST00000472876.5:101219-ENST00000173229.7:199658|2449
VPVSPHPHQHLLMSVLLAR
>ENST00000584010.5|SNV-43302-G-C|1
SPTSLPQELWEID
>FUSION-ENST00000472876.5:101219-ENST00000173229.7:199658|1010
MGGYKMEGLAQENNDGNEAEDAQER
>FUSION-ENST00000521467.5:16256-ENST00000521040.5:92270|365
YVNVYVK
>FUSION-ENST00000472876.5:101219-ENST00000173229.7:199658|3543
WSLCYAESRLQGTRLGGGK
>FUSION-ENST00000472876.5:101219-ENST00000173229.7:199658|4518
MNKSSKR
>ENST00000486022.1|SNV-9054-A-G|1
IVRRLNQLNQLDSEQN
>ENST00000494349.5|MNV-1185-GC-G|4
WPRRPTAHPHR
>FUSION-ENST00000503042.5:14820-ENST00000637938.1:21100|275
VLEPPLRIWNLLMPVSR
>ENST00000525971.6|SNV-87878-G-C|3
GDVTITKKDQSEAQK
>FUSION-ENST00000472876.5:101219-ENST00000173229.7:199658|3882
GLSILLIFRR
>FUSION-ENST00000472876.5:101219-ENST00000173229.7:199658|3392
ACSPSYSGG
>FUSION-ENST00000472876.5:101219-ENST00000173229.7:199658|3191
MLREANCQMGR
>FUSION-ENST00000472876.5:101219-ENST00000173229.7:199658|3996
NSFISSLPICRSFISLSYR
>FUSION-ENST00000472876.5:101219-ENST00000173229.7:199658|2632
MYSLIFTAIKFILLK
>FUSION-ENST00000472876.5:101219-ENST00000173229.7:199658|3132
MVSRFLIHSLIAFDSGK
>FUSION-ENST00000472876.5:101219-ENST00000173229.7:199658|3293
MEISIEEVLRPN
>FUSION-ENST00000472876.5:101219-ENST00000173229.7:199658|2794
VEASLRVHLVDP
>FUSION-ENST00000521467.5:16256-ENST00000521040.5:92270|243
CSFSCLFVCVCFTDKRCFFIFLTSR
>FUSION-ENST00000472876.5:101219-ENST00000173229.7:199658|717
GHIVFMSQMEGGSR
>FUSION-ENST00000472876.5:101219-ENST00000173229.7:199658|1178
SQDLINMAQDAAA
>FUSION-ENST00000472876.5:101219-ENST00000173229.7:199658|5097
RVSCPQPRR
>FUSION-ENST00000472876.5:101219-ENST00000173229.7:199658|1805
ICVDRWPFEFR
>FUSION-ENST00000472876.5:101219-ENST00000173229.7:199658|4387
TQGEDGHLPAKER
>FUSION-ENST00000472876.5:101219-ENST00000173229.7:199658|1769
HGVALITK
>FUSION-ENST00000472876.5:101219-ENST00000173229.7:199658|1605
TSLHLNYHLKDPLSK
>ENST00000468630.5|SNV-23178-G-T|3
GLPAGQADVEMIER
>ENST00000344338.7|SNV-38196-G-C|2
VEVLYQGSWR
>ENST00000461023.5|MNV-38065-CAACC-C|5
CRHPVPHGQQR
>ENST00000547405.5|SNV-102023-T-C|1
AGEAVNLVIPFQGKPRPELTWKK
>FUSION-ENST00000472876.5:101219-ENST00000173229.7:199658|1177
MAQDAAA
>FUSION-ENST00000521467.5:16256-ENST00000521040.5:92270|30
WLATPLIWEK
>ENST00000498378.5|SNV-27159-C-G|4
MKPSASQNRR
>FUSION-ENST00000472876.5:101219-ENST00000173229.7:199658|2318
FSSAVQKVHTKFSWEMWLPPLLDR
>FUSION-ENST00000380872.9:5134-ENST00000432950.1:6455|9
CKDAGLAKSIR
>ENST00000566650.5|SNV-10875-G-A|1
EKASTGLGIRW
>FUSION-ENST00000472876.5:101219-ENST00000173229.7:199658|750
MFRLVPSFCY
>FUSION-ENST00000472876.5:101219-ENST00000173229.7:199658|203
RADLFFI
>FUSION-ENST00000472876.5:101219-ENST00000173229.7:199658|2988
MPVIPALWEAEAGGSR
>ENST00000566129.1|INDEL-14503-A-AA|4
KQIMTTLQQTHSLR
>FUSION-ENST00000472876.5:101219-ENST00000173229.7:199658|4383
TSSADTLISES
>FUSION-ENST00000485629.1:4419-ENST00000271532.2:8627|16
MELAPAGMPTQQQQLHTNL
>FUSION-ENST00000472876.5:101219-ENST00000173229.7:199658|2520
MLTRSGESRETPLSSF
>FUSION-ENST00000472876.5:101219-ENST00000173229.7:199658|1037
MMGMKPK
>FUSION-ENST00000472876.5:101219-ENST00000173229.7:199658|1666
MMGSVQGGVVTGALLWSFLPASPL
>FUSION-ENST00000521467.5:16256-ENST00000521040.5:92270|574
SLWQSLSSTVKSR
>FUSION-ENST00000521467.5:16256-ENST00000521040.5:92270|569
DITDLLQNK
>ENST00000361232.7|INDEL-7887-G-GA|7
CNRARNKPK
>ENST00000463683.1|SNV-5908-G-A|3
LHGHSDALPKEARESEQEGHLGH
>FUSION-ENST00000472876.5:101219-ENST00000173229.7:199658|3072
VFISLIKVMK
>FUSION-ENST00000472876.5:101219-ENST00000173229.7:199658|1583
CVYIYIFTLYLHMVIPLCVPVS
>FUSION-ENST00000472876.5:101219-ENST00000173229.7:199658|4447
MRNKFFSSLLVQ
>FUSION-ENST00000472876.5:101219-ENST00000173229.7:199658|5087
ARWLPTAAALEATPALAAVGQVR
>ENST00000252172.9|SNV-54078-G-T|2
LEEASWATSAQIEMNKK
>FUSION-ENST00000472876.5:101219-ENST00000173229.7:199658|4353
MTHTSQFKNLYTNK
>ENST00000400960.7|SNV-92601-C-A|3
RKSCGPPPEPFNGMVHINTDTQFG
>ENST00000262320.8|MNV-38065-CAACC-C|9
SSRRSSSTAWR
>FUSION-ENST00000472876.5:101219-ENST00000173229.7:199658|2780
LFCLCLYFKLFCGRAR
>FUSION-ENST00000472876.5:101219-ENST00000173229.7:199658|782
QTSGLSGQGRRLPR
>FUSION-ENST00000472876.5:101219-ENST00000173229.7:199658|4938
TQHSVFRRG
>ENST00000557327.1|SNV-134360-T-A|9
DYETSESRIHTSLIGCKK
>FUSION-ENST00000472876.5:101219-ENST00000173229.7:199658|1295
GLCLCKTGLRSSLAPSAM
>FUSION-ENST00000472876.5:101219-ENST00000173229.7:199658|1028
KPKMLRK
>ENST00000457545.7|INDEL-28669-C-CGTG|1
AFDVFKEFSHLEDFPFDAEY
>FUSION-ENST00000472876.5:101219-ENST00000173229.7:199658|4596
SLVHVSLWTCVR
>FUSION-ENST00000521467.5:16256-ENST00000521040.5:92270|179
MHRSLHNLHGLIGAY
>FUSION-ENST00000472876.5:101219-ENST00000173229.7:199658|4482
QMREQAITKEDGRPGHGR
>FUSION-ENST00000472876.5:101219-ENST00000173229.7:199658|3110
GRGSGLFR
>FUSION-ENST00000472876.5:101219-ENST00000173229.7:199658|541
FLSSPGLILCRKMIGLEGR
>FUSION-ENST00000472876.5:101219-ENST00000173229.7:199658|4199
LLVSSDR
>FUSION-ENST00000472876.5:101219-ENST00000173229.7:199658|124
METLKNCANI
>FUSION-ENST00000521467.5:16256-ENST00000521040.5:92270|156
KMSVRLK
>FUSION-ENST00000472876.5:101219-ENST00000173229.7:199658|828
VSLVKTGTLR
>FUSION-ENST00000472876.5:101219-ENST00000173229.7:199658|4364
YPVVGLLDHMVVLFSVF
>FUSION-ENST00000472876.5:101219-ENST00000173229.7:199658|835
MVTWYVGCK
>FUSION-ENST00000472876.5:101219-ENST00000173229.7:199658|3268
MNLSIFGISYK
>ENST00000554947.5|SNV-2711-G-A|9
QHAIMLLEGQKVIPQRTLAT
>FUSION-ENST00000472876.5:101219-ENST00000173229.7:199658|3560
LAHTDYHKPILLLLEFVFT
>FUSION-ENST00000521467.5:16256-ENST00000521040.5:92270|78
GRTWCWSWGAR
>FUSION-ENST00000472876.5:101219-ENST00000173229.7:199658|430
NTPLLPPPPCLNLNLVFTG
>FUSION-ENST00000472876.5:101219-ENST00000173229.7:199658|2622
VICLYLHK
>ENST00000537756.2|SNV-81715-G-A|4
GLHDPALPRGEDR
>FUSION-ENST00000472876.5:101219-ENST00000173229.7:199658|5081
GAEDREALRPRRPPR
>FUSION-ENST00000472876.5:101219-ENST00000173229.7:199658|3081
AFSIVLQGIRKPK
>FUSION-ENST00000472876.5:101219-ENST00000173229.7:199658|3682
LFLGLFNLCPLVF
>FUSION-ENST00000521467.5:16256-ENST00000521040.5:92270|7
SRSHSGPPATAAAGERCNWK
>ENST00000327031.9|SNV-7266-G-A|4
KQEENADARAPSGK
>ENST00000648542.1|SNV-15650-A-G|2
FHTGEKPYRCIICGK
>FUSION-ENST00000472876.5:101219-ENST00000173229.7:199658|451
WHSTGLQHIILILLSGK
>FUSION-ENST00000472876.5:101219-ENST00000173229.7:199658|4448
DTGGWKF
>FUSION-ENST00000472876.5:101219-ENST00000173229.7:199658|3438
MLNPFKL
>ENST00000374825.9|INDEL-5956-G-GTA|3
RCPIPKSQDELPTSCNTYTR
>ENST00000461023.5|MNV-38065-CAACC-C|14
EPVPIMSMPAMPWPQPPVPTTASSR
>FUSION-ENST00000472876.5:101219-ENST00000173229.7:199658|1050
MESSCSALTWWKGQTSSLRH
>FUSION-ENST00000472876.5:101219-ENST00000173229.7:199658|3849
AFFIFVELR
>FUSION-ENST00000472876.5:101219-ENST00000173229.7:199658|1464
GHIHRGQRK
>FUSION-ENST00000521467.5:16256-ENST00000521040.5:92270|509
IMVTTILID
>ENST00000473125.5|INDEL-54598-G-GGAGGAGAGGCTTCAGGAGCAG|6
LREQEERLQEQEER
>FUSION-ENST00000472876.5:101219-ENST00000173229.7:199658|2872
MNIKHERC
>FUSION-ENST00000521467.5:16256-ENST00000521040.5:92270|614
IRNLVVIVAFTLAFITHIQSITQLI
>ENST00000262320.8|MNV-38065-CAACC-C|14
RRSAWSLR
>FUSION-ENST00000521467.5:16256-ENST00000521040.5:92270|549
MPRGNSESVNSNPGPASKQFWS
>FUSION-ENST00000472876.5:101219-ENST00000173229.7:199658|2893
LNDYIKNETGYQ
>FUSION-ENST00000472876.5:101219-ENST00000173229.7:199658|1318
MKLALITPSYWVK
>FUSION-ENST00000521467.5:16256-ENST00000521040.5:92270|462
TWRSSQCDDNGDNNTNR
>ENST00000477957.1|SNV-11650-C-A|8
GLRWSHEAR
>FUSION-ENST00000472876.5:101219-ENST00000173229.7:199658|2133
MIKLVAFLGSYLLYGYLR
>FUSION-ENST00000472876.5:101219-ENST00000173229.7:199658|866
KKVILCFCEFFQVIHLCLF
>FUSION-ENST00000507807.3:14820-ENST00000637938.1:21100|3
TLACMGSGSGLWRVR
>FUSION-ENST00000472876.5:101219-ENST00000173229.7:199658|175
WEVERPLQSSLR
>FUSION-ENST00000472876.5:101219-ENST00000173229.7:199658|5064
ACGSNDLLPQCPCK
>FUSION-ENST00000521467.5:16256-ENST00000521040.5:92270|402
HLVVLVAYLR
>FUSION-ENST00000472876.5:101219-ENST00000173229.7:199658|1321
DLFSFHLYSFMKLALITPSYWVK
>FUSION-ENST00000472876.5:101219-ENST00000173229.7:199658|2996
AWWRAPIVPATREAEAGEWR
>ENST00000495856.1|SNV-8031-C-T|2
MSVNKINSFELDRADR
>FUSION-ENST00000472876.5:101219-ENST00000173229.7:199658|2305
WLPPLLDRMLR
>FUSION-ENST00000472876.5:101219-ENST00000173229.7:199658|2591
GKGIELPR
>FUSION-ENST00000472876.5:101219-ENST00000173229.7:199658|4776
CSSSKFENSFFPVLLGVACLL
>FUSION-ENST00000472876.5:101219-ENST00000173229.7:199658|2014
HYRTVIAFVAFFCLFVLFFCF
>FUSION-ENST00000472876.5:101219-ENST00000173229.7:199658|592
GGTGMEKPQAR
>ENST00000326053.10|SNV-11689-T-C|3
QTKSPEDLGKE
>FUSION-ENST00000521467.5:16256-ENST00000521040.5:92270|270
MWISDCGYFLDLFR
>FUSION-ENST00000472876.5:101219-ENST00000173229.7:199658|771
RTSMPGHEGIELAGGSGGPLGSR
>FUSION-ENST00000472876.5:101219-ENST00000173229.7:199658|855
EEMVVDKKASNFPSQYFTVTICK
>ENST00000339615.9|INDEL-6329-T-TC|7
QWLSGTWHLHYPKSPGDQAR
>ENST00000367588.9|SNV-3750-C-G|2
EYCKRGSPWPPEAEWTLPDHDR
>ENST00000320743.7|SNV-349-T-A|4
ARAAGLGLLLCAVQGRAGR
>FUSION-ENST00000472876.5:101219-ENST00000173229.7:199658|1149
SCAGWSRSQCPR
>FUSION-ENST00000472876.5:101219-ENST00000173229.7:199658|2913
METANFNRYK
>FUSION-ENST00000472876.5:101219-ENST00000173229.7:199658|3015
SVFALTDQSGYAFR
>FUSION-ENST00000472876.5:101219-ENST00000173229.7:199658|2208
IYLERKK
>FUSION-ENST00000521467.5:16256-ENST00000521040.5:92270|315
MSFYKFQT
>ENST00000394518.7|SNV-346521-T-C|4
YIFASLDQKSTVISSKK
>FUSION-ENST00000472876.5:101219-ENST00000173229.7:199658|1880
SRCYFGR
>ENST00000450050.6|SNV-3796-G-A|1
DGDTVFTCIIFLLGETVGGNK
>FUSION-ENST00000521467.5:16256-ENST00000521040.5:92270|246
CSFSCLFVCVCFTDK
>FUSION-ENST00000472876.5:101219-ENST00000173229.7:199658|4636
FSERTTRR
>ENST00000533426.5|SNV-6985-C-G|1
EGQLAVVADDGITQYAVLGAGL
>FUSION-ENST00000521467.5:16256-ENST00000521040.5:92270|158
ITRKMSVR
>FUSION-ENST00000472876.5:101219-ENST00000173229.7:199658|482
VELIYTPTNSVK
>FUSION-ENST00000472876.5:101219-ENST00000173229.7:199658|2886
MLACLLLTSCCVAR
>FUSION-ENST00000472876.5:101219-ENST00000173229.7:199658|1040
FQHVHSGR
>FUSION-ENST00000472876.5:101219-ENST00000173229.7:199658|2907
HVHKHQCIHITK
>ENST00000613139.1|SNV-20411-C-G|1
QAIITPSPSSHKPVPIKPAPIQK
>FUSION-ENST00000472876.5:101219-ENST00000173229.7:199658|4161
SGLYIYIFWLETGLFR
>FUSION-ENST00000472876.5:101219-ENST00000173229.7:199658|3043
MRKNTFSNLWNQ
>FUSION-ENST00000472876.5:101219-ENST00000173229.7:199658|4991
FLGSLFCHSAER
>ENST00000394518.7|SNV-346521-T-C|2
STVISSKK
>FUSION-ENST00000472876.5:101219-ENST00000173229.7:199658|3314
NSTEISYSDL
>FUSION-ENST00000472876.5:101219-ENST00000173229.7:199658|2323
MFSSAVQK
>FUSION-ENST00000472876.5:101219-ENST00000173229.7:199658|1617
MIMPLLSSLGNRARPCLK
>ENST00000488442.1|MNV-243-CC-C|2
MWTSEHTILLRPGEGGGPGGRQRC
>FUSION-ENST00000472876.5:101219-ENST00000173229.7:199658|579
QPWQSDKK
>FUSION-ENST00000472876.5:101219-ENST00000173229.7:199658|395
MPYAQHTDLLSGRRLK
>FUSION-ENST00000472876.5:101219-ENST00000173229.7:199658|3788
LFRSLTMMYFGVDFIGLFIWGSAFR
>FUSION-ENST00000472876.5:101219-ENST00000173229.7:199658|3424
MGHPLLSLCW
>FUSION-ENST00000521467.5:16256-ENST00000521040.5:92270|803
YCTNIDEVELILQVKAEGVGR
>ENST00000461023.5|MNV-38054-CGGGAGCCAG-C|MNV-38065-CAACC-C|1
DPGSLLCQCRLCPGPSHQCQRQR
>ENST00000557327.1|SNV-134360-T-A|1
VSNTYFSHWL
>FUSION-ENST00000472876.5:101219-ENST00000173229.7:199658|4841
VRGDSVLAVLARSR
>FUSION-ENST00000472876.5:101219-ENST00000173229.7:199658|1887
TLIFSQYWKQTLESKSR
>FUSION-ENST00000472876.5:101219-ENST00000173229.7:199658|4852
DHEVRRLRPSG
>FUSION-ENST00000472876.5:101219-ENST00000173229.7:199658|2850
KCISFALR
>FUSION-ENST00000472876.5:101219-ENST00000173229.7:199658|3603
MSQTHHFHFIVHT
>FUSION-ENST00000472876.5:101219-ENST00000173229.7:199658|3892
MFPSLQFSQR
>FUSION-ENST00000472876.5:101219-ENST00000173229.7:199658|1047
GQTSSLRH
>FUSION-ENST00000472876.5:101219-ENST00000173229.7:199658|2919
MPPYSSLGNKVRPCI
>FUSION-ENST00000472876.5:101219-ENST00000173229.7:199658|3825
ICALTSFQVVLISVLS
>FUSION-ENST00000472876.5:101219-ENST00000173229.7:199658|4719
LPSILSQCSHTGCMCLTPR
>FUSION-ENST00000472876.5:101219-ENST00000173229.7:199658|3951
MYNMMFWSNIR
>FUSION-ENST00000472876.5:101219-ENST00000173229.7:199658|1336
WTVHDLCFEK
>FUSION-ENST00000472876.5:101219-ENST00000173229.7:199658|3593
MTFKSVSCSISFPYFHLEKSVMVF
>FUSION-ENST00000472876.5:101219-ENST00000173229.7:199658|1661
MRQSPAVCVNE
>FUSION-ENST00000521467.5:16256-ENST00000521040.5:92270|117
TPILRKR
>FUSION-ENST00000472876.5:101219-ENST00000173229.7:199658|1348
KHSEQGRVIR
>ENST00000412849.5|SNV-328334-G-A|4
NPGEGHFWQVDHIKPVYGGGR
>FUSION-ENST00000472876.5:101219-ENST00000173229.7:199658|2846
CISFALRNVILPLR
>FUSION-ENST00000472876.5:101219-ENST00000173229.7:199658|2228
SQRLCKPMPPAI
>FUSION-ENST00000521467.5:16256-ENST00000521040.5:92270|176
ENVAFKRTSR
>FUSION-ENST00000472876.5:101219-ENST00000173229.7:199658|2829
FLQLFQKLHK
>FUSION-ENST00000472876.5:101219-ENST00000173229.7:199658|2274
RSTCLGLPKCWDYR
>FUSION-ENST00000472876.5:101219-ENST00000173229.7:199658|1084
IIQRGHPSLVFRCVGFGTNLNWI
>FUSION-ENST00000472876.5:101219-ENST00000173229.7:199658|1638
GGPGERGCGVCV
>FUSION-ENST00000472876.5:101219-ENST00000173229.7:199658|3307
MLSFKMYV
>FUSION-ENST00000472876.5:101219-ENST00000173229.7:199658|2935
SLREDHLSPGFETSLGNMVRPPSL
>FUSION-ENST00000521467.5:16256-ENST00000521040.5:92270|92
LFPVVVQPR
>FUSION-ENST00000521467.5:16256-ENST00000521040.5:92270|38
MAVTGVQCSERCKQTR
>FUSION-ENST00000521467.5:16256-ENST00000521040.5:92270|616
MTHDDFAIHCLARIR
>FUSION-ENST00000472876.5:101219-ENST00000173229.7:199658|763
MPGHEGIELAGGSGGPLGSRK
>FUSION-ENST00000521467.5:16256-ENST00000521040.5:92270|215
LLSLIFSLIAVQSNR
>FUSION-ENST00000472876.5:101219-ENST00000173229.7:199658|1198
MPSLSLWAALAVRLEGGR
>FUSION-ENST00000472876.5:101219-ENST00000173229.7:199658|4056
LSCVIIWIK
>FUSION-ENST00000472876.5:101219-ENST00000173229.7:199658|757
EVCKVFNTVIK
>FUSION-ENST00000472876.5:101219-ENST00000173229.7:199658|1453
MGALERSPR
>ENST00000641805.1|SNV-3348-C-T|10
AVPAVAVRAPK
>FUSION-ENST00000472876.5:101219-ENST00000173229.7:199658|4061
DISSPVEVF
>FUSION-ENST00000521467.5:16256-ENST00000521040.5:92270|154
LKRYINI
>ENST00000275815.4|SNV-17128-T-C|3
LPSLSGSDGIPHR
>FUSION-ENST00000472876.5:101219-ENST00000173229.7:199658|423
MLSTSNDQIMLCLMILGL
>FUSION-ENST00000472876.5:101219-ENST00000173229.7:199658|888
VGAGREPRGHLIQSCYVIDR
>FUSION-ENST00000472876.5:101219-ENST00000173229.7:199658|3175
LPRLVSNSWA
>ENST00000408927.8|SNV-158702-A-T|5
MLSAGVTEAVLKFLKSVMPPVQFK
>ENST00000366574.7|SNV-742608-C-T|1
KPLEAALPFEDLTDLK
>FUSION-ENST00000472876.5:101219-ENST00000173229.7:199658|4968
MFNIYFSLNVVFLK
>FUSION-ENST00000521467.5:16256-ENST00000521040.5:92270|160
YPPLRKWFPLPLDFL
>ENST00000566129.1|INDEL-14503-A-AA|9
CYWSVSEAFCFWRKK
>FUSION-ENST00000472876.5:101219-ENST00000173229.7:199658|1344
RGGGQGQEA
>FUSION-ENST00000472876.5:101219-ENST00000173229.7:199658|5071
RGAVHLEGPGAARGAR
>FUSION-ENST00000472876.5:101219-ENST00000173229.7:199658|2215
LCEDAHIILELPEFKIKYEK
>FUSION-ENST00000472876.5:101219-ENST00000173229.7:199658|350
GTSSLGG
>ENST00000339615.9|INDEL-6329-T-TC|4
SPGDQARR
>FUSION-ENST00000472876.5:101219-ENST00000173229.7:199658|3224
LKPGTGQEDK
>ENST00000488221.5|SNV-7266-G-A|3
TQMPGPPAGR
>FUSION-ENST00000521467.5:16256-ENST00000521040.5:92270|69
MQRVWSRSWGCCR
>FUSION-ENST00000472876.5:101219-ENST00000173229.7:199658|1429
QTARDPPQPASSHAEATALSVVGSS
>FUSION-ENST00000521467.5:16256-ENST00000521040.5:92270|582
RENSLDS
>FUSION-ENST00000521467.5:16256-ENST00000521040.5:92270|255
KITQNVNTTVKGMNGEW
>FUSION-ENST00000521467.5:16256-ENST00000521040.5:92270|222
VCGRGFLFSLVESASLIIMLWSLK
>FUSION-ENST00000472876.5:101219-ENST00000173229.7:199658|3889
FPSLQFSQRCYVELVVILH
>FUSION-ENST00000472876.5:101219-ENST00000173229.7:199658|2104
MDYITYIHKK
>FUSION-ENST00000472876.5:101219-ENST00000173229.7:199658|1600
MLVEHTEVLLGGWGSMPCSSCIVSR
>FUSION-ENST00000472876.5:101219-ENST00000173229.7:199658|3118
SLINSKS
>FUSION-ENST00000472876.5:101219-ENST00000173229.7:199658|2140
SQCSTSGQYIHCVR
>FUSION-ENST00000472876.5:101219-ENST00000173229.7:199658|171
ANMKTSTIR
>FUSION-ENST00000472876.5:101219-ENST00000173229.7:199658|4425
MTQNEPIKIWTWAHTEK
>FUSION-ENST00000472876.5:101219-ENST00000173229.7:199658|1789
EGSFPWVGRR
>FUSION-ENST00000472876.5:101219-ENST00000173229.7:199658|3826
MICALTSFQVVLISVLS
>FUSION-ENST00000472876.5:101219-ENST00000173229.7:199658|1738
PLFTVVAIVNYHYLLQFLKLT
>FUSION-ENST00000521467.5:16256-ENST00000521040.5:92270|195
PQTPLMLDWIPR
>FUSION-ENST00000521467.5:16256-ENST00000521040.5:92270|444
GRLIPRR
>FUSION-ENST00000472876.5:101219-ENST00000173229.7:199658|3821
MGYYHVVQAGLELLTSGDPPALASR
>FUSION-ENST00000472876.5:101219-ENST00000173229.7:199658|341
SGGISMFVE
>FUSION-ENST00000521467.5:16256-ENST00000521040.5:92270|764
LLMRYLLALKFCGFMILR
>FUSION-ENST00000472876.5:101219-ENST00000173229.7:199658|2683
MNSPGTTVLFLKLK
>FUSION-ENST00000472876.5:101219-ENST00000173229.7:199658|760
PGHEGIELAGGSGGPLGSRKEVCK
>FUSION-ENST00000472876.5:101219-ENST00000173229.7:199658|4480
REQAITK
>ENST00000435803.6|SNV-100367-A-G|2
ALNFTKHLLMMEEK
>ENST00000232975.8|SNV-2285-C-T|2
GKSEEELSDLFCMFDK
>FUSION-ENST00000472876.5:101219-ENST00000173229.7:199658|3426
WSAFFRIMGHPLLSLCW
>FUSION-ENST00000472876.5:101219-ENST00000173229.7:199658|3105
DLVASLKEK
>FUSION-ENST00000304987.4:17954-ENST00000529167.5:10098|2
NGEIFDKVSLCHPE
>FUSION-ENST00000472876.5:101219-ENST00000173229.7:199658|2229
MSQRLCKPMPPAI
>FUSION-ENST00000472876.5:101219-ENST00000173229.7:199658|4764
MCLVYCFGDRVLLCLPG
>FUSION-ENST00000472876.5:101219-ENST00000173229.7:199658|4522
FQLESNIDYFR
>FUSION-ENST00000380872.9:5134-ENST00000432950.1:6455|4
VSNFNRR
>FUSION-ENST00000472876.5:101219-ENST00000173229.7:199658|3203
GMFIACWTFECLR
>FUSION-ENST00000472876.5:101219-ENST00000173229.7:199658|1092
PYLLIPQWGLGSNMYILGEHSDHSR
>FUSION-ENST00000472876.5:101219-ENST00000173229.7:199658|2245
PLHFTLGNIARPCLK
>FUSION-ENST00000472876.5:101219-ENST00000173229.7:199658|799
SSTSLAFESRLSRVWIK
>FUSION-ENST00000485629.1:4419-ENST00000271532.2:8627|10
ENNMVSSALLGR
>FUSION-ENST00000521467.5:16256-ENST00000521040.5:92270|524
EIAVMVPNSYLLVSFRLGGLDAK
>FUSION-ENST00000521467.5:16256-ENST00000521040.5:92270|465
HLVPSGTWLDFSHGR
>FUSION-ENST00000472876.5:101219-ENST00000173229.7:199658|1416
CCSLDRYESLWFPPIL
>FUSION-ENST00000472876.5:101219-ENST00000173229.7:199658|2555
NTSACHYSWSSYSVFTESRR
>FUSION-ENST00000472876.5:101219-ENST00000173229.7:199658|2149
IFKKHAVI
>ENST00000264144.5|SNV-57046-C-G|2
GQLHLLETSIDGILADVK
>FUSION-ENST00000521467.5:16256-ENST00000521040.5:92270|456
LAFAKHLLCAR
>FUSION-ENST00000380872.9:5134-ENST00000432950.1:6455|5
SIRVSNFNRR
>FUSION-ENST00000472876.5:101219-ENST00000173229.7:199658|3704
SAYCLPQCFHCHHGGR
>ENST00000497548.5|SNV-60501-T-A|3
LCMEWWANEVGSFLSGLYEDG
>ENST00000371129.4|SNV-1268-T-C|1
QLNQQHSQTKEIENQLRR
>FUSION-ENST00000472876.5:101219-ENST00000173229.7:199658|3939
MLNKSNESEHPCFVPDR
>FUSION-ENST00000472876.5:101219-ENST00000173229.7:199658|2670
MVKCHASEQN
>ENST00000400256.5|SNV-165597-C-T|2
GEPGPSGPAGER
>FUSION-ENST00000521467.5:16256-ENST00000521040.5:92270|526
ENSCREIAVMVPNSYLLVSFR
>FUSION-ENST00000472876.5:101219-ENST00000173229.7:199658|407
MPPCPLCLR
>FUSION-ENST00000521467.5:16256-ENST00000521040.5:92270|311
MAKGTDEINFQRIK
>FUSION-ENST00000472876.5:101219-ENST00000173229.7:199658|2916
IQPHYIYCSLYFFFFFFFF
>FUSION-ENST00000472876.5:101219-ENST00000173229.7:199658|3373
FNGEGGKRR
>FUSION-ENST00000472876.5:101219-ENST00000173229.7:199658|2999
MFPSQGDGRQ
>FUSION-ENST00000521467.5:16256-ENST00000521040.5:92270|445
LVKGRLIPR
>FUSION-ENST00000472876.5:101219-ENST00000173229.7:199658|2712
MLGQPKEEQLGAR
>ENST00000284669.2|SNV-574-G-A|1
EFVSDRFVQIYK
>ENST00000361232.7|INDEL-7887-G-GA|2
VEENPVHGSWR
>FUSION-ENST00000521467.5:16256-ENST00000521040.5:92270|808
MCVKYCTNIDEVELILQVK
>FUSION-ENST00000472876.5:101219-ENST00000173229.7:199658|4248
ARSWLTATSASWVQAILLPQLPE
>FUSION-ENST00000472876.5:101219-ENST00000173229.7:199658|4397
SQSKFGHGHTQR
>ENST00000484928.5|MNV-1185-GC-G|1
CGPGPPRPGAAAGCWWPRG
>FUSION-ENST00000472876.5:101219-ENST00000173229.7:199658|796
VWIKMHR
>ENST00000481769.1|MNV-38054-CGGGAGCCAG-C|2
VWILAQPLLCQCR
>ENST00000512264.1|SNV-14917-G-A|1
GTLRQVFLN
>FUSION-ENST00000472876.5:101219-ENST00000173229.7:199658|4463
MESISADFTK
>ENST00000368521.9|SNV-8104-C-T|6
NFRSYLLDLRNTSMPFK
>FUSION-ENST00000472876.5:101219-ENST00000173229.7:199658|4680
MNFFAFSEERTHLY
>FUSION-ENST00000472876.5:101219-ENST00000173229.7:199658|4591
LSRLRGR
>FUSION-ENST00000521467.5:16256-ENST00000521040.5:92270|532
MSQKCCFSCKSIP
>FUSION-ENST00000472876.5:101219-ENST00000173229.7:199658|600
MFWKLVPKR
>ENST00000639098.1|SNV-229083-G-A|10
MSSGSYDK
>FUSION-ENST00000472876.5:101219-ENST00000173229.7:199658|336
MLKMMRASNIYVLNK
>ENST00000547733.1|SNV-140417-C-A|2
TSSASSK
>ENST00000275815.4|SNV-17128-T-C|2
LPSLSGSDGIPHRTVSEWLESIR
>FUSION-ENST00000472876.5:101219-ENST00000173229.7:199658|3823
FLKNLVCPPLFFSFCLVFL
>FUSION-ENST00000472876.5:101219-ENST00000173229.7:199658|1052
MESSCSALTWWKGQTSSLR
>FUSION-ENST00000472876.5:101219-ENST00000173229.7:199658|1306
YPPKFICWNLKPHVIGLRGGAFGK
>FUSION-ENST00000472876.5:101219-ENST00000173229.7:199658|3656
GSLLLPCRDK
>ENST00000477391.6|SNV-6203-C-T|1
LAASGGGLQELLGHFENQK
>FUSION-ENST00000472876.5:101219-ENST00000173229.7:199658|1859
SFIHPSKNSTKR
>ENST00000249344.7|SNV-30275-C-G|1
SISTLLLLLVKHFK
>FUSION-ENST00000521467.5:16256-ENST00000521040.5:92270|579
MKSLWQSLSSTVK
>ENST00000567385.5|SNV-34053-G-A|3
MLASLNLLQLSVFFVPIAVK
>FUSION-ENST00000472876.5:101219-ENST00000173229.7:199658|1709
MIELSIPAAAGHLLCLGSK
>FUSION-ENST00000472876.5:101219-ENST00000173229.7:199658|2575
SSHHLALANK
>FUSION-ENST00000472876.5:101219-ENST00000173229.7:199658|2928
MLWEAEAGGLFEAR
>FUSION-ENST00000472876.5:101219-ENST00000173229.7:199658|4112
AHTHTHTYIYVYFFFF
>FUSION-ENST00000472876.5:101219-ENST00000173229.7:199658|4931
MNHCAELVHFILIAVYMPLYISLI
>FUSION-ENST00000472876.5:101219-ENST00000173229.7:199658|362
ANLFNPQSNTLK
>FUSION-ENST00000472876.5:101219-ENST00000173229.7:199658|1167
ESEAIGMIFHLK
>FUSION-ENST00000472876.5:101219-ENST00000173229.7:199658|4473
AHNWAAGVGSR
>FUSION-ENST00000472876.5:101219-ENST00000173229.7:199658|3324
MEKHSIVGPK
>FUSION-ENST00000472876.5:101219-ENST00000173229.7:199658|5051
MFLLFSLSSIDYSR
>FUSION-ENST00000472876.5:101219-ENST00000173229.7:199658|2314
LFIQSSFLSFSKA
>FUSION-ENST00000472876.5:101219-ENST00000173229.7:199658|1796
DCICLIFKK
>ENST00000638815.1|SNV-10684-G-T|2
MHCTSLLLTLCWGFGDVLAHSDGL
>FUSION-ENST00000472876.5:101219-ENST00000173229.7:199658|1438
MRPSQTR
>FUSION-ENST00000472876.5:101219-ENST00000173229.7:199658|131
MSHCARPCDPTSTK
>FUSION-ENST00000472876.5:101219-ENST00000173229.7:199658|1877
NTCSTHTTKSTTHNK
>FUSION-ENST00000472876.5:101219-ENST00000173229.7:199658|4975
CLKVHNSCIFLVNCTFWE
>FUSION-ENST00000521467.5:16256-ENST00000521040.5:92270|197
DSLGLTRKWPLSFSSSFLK
>FUSION-ENST00000472876.5:101219-ENST00000173229.7:199658|3128
CFFISFCSISV
>FUSION-ENST00000472876.5:101219-ENST00000173229.7:199658|583
EKPQARQKQPWQSDK
>ENST00000472732.5|SNV-80367-G-A|5
CAVRLCLESR
>ENST00000455756.6|SNV-498150-C-G|2
SSSRELCYIILAGICLG
>FUSION-ENST00000472876.5:101219-ENST00000173229.7:199658|2641
LRATLTYIDQFIIK
>ENST00000515694.4|SNV-38811-C-T|3
TNLQRLKSWVPLNASTLK
>FUSION-ENST00000472876.5:101219-ENST00000173229.7:199658|1576
HSRRGLNASQLLVGPLICLSF
>FUSION-ENST00000472876.5:101219-ENST00000173229.7:199658|1546
HFFMCLFAIQISCVVK
>FUSION-ENST00000472876.5:101219-ENST00000173229.7:199658|2051
MEFHYGSQAGLELLS
>FUSION-ENST00000472876.5:101219-ENST00000173229.7:199658|5075
IPGQLGR
>ENST00000637923.2|SNV-389046-C-G|1
AVTLGAPPVG
>FUSION-ENST00000472876.5:101219-ENST00000173229.7:199658|4830
PDPLGEASWAPESGGDLR
>FUSION-ENST00000472876.5:101219-ENST00000173229.7:199658|431
LASAEKECTEQILRLPCHYER
>FUSION-ENST00000472876.5:101219-ENST00000173229.7:199658|984
IDAFVAR
>ENST00000481412.5|SNV-3561-G-T|1
EVCSGGFLFR
>FUSION-ENST00000521467.5:16256-ENST00000521040.5:92270|515
LGGLDAKGK
>FUSION-ENST00000521467.5:16256-ENST00000521040.5:92270|817
GESFQSFILGLMLA
>FUSION-ENST00000472876.5:101219-ENST00000173229.7:199658|4787
RPLKSCNTR
>FUSION-ENST00000472876.5:101219-ENST00000173229.7:199658|65
MEQGFSLQPV
>ENST00000643816.1|SNV-112960-C-T|1
VFPLLSDLANC
>ENST00000369023.8|SNV-7539-A-G|1
TAENTFSK
>FUSION-ENST00000472876.5:101219-ENST00000173229.7:199658|2611
EASLHRHHNHVEM
>FUSION-ENST00000472876.5:101219-ENST00000173229.7:199658|3260
EFHRNFLL
>ENST00000496423.1|SNV-11823-C-A|1
AYLQTDGIFR
>ENST00000495270.1|SNV-1899-C-G|1
LSPSQWLQASCCSCLWDCSSPM
>FUSION-ENST00000472876.5:101219-ENST00000173229.7:199658|452
GGRWHSTGLQHIILILLSGKDR
>FUSION-ENST00000472876.5:101219-ENST00000173229.7:199658|1338
FTILTIFK
>ENST00000361686.8|SNV-43751-T-G|3
RWKGNVSSK
>ENST00000479147.6|SNV-12447-A-G|2
INGQPISPELFAKYFWR
>ENST00000449290.6|MNV-2837-TA-T|1
LVKISEI
>FUSION-ENST00000472876.5:101219-ENST00000173229.7:199658|1174
RALILFPSPFPTALAHSL
>ENST00000530639.6|SNV-135578-G-A|2
LLKSELGSFITDYFQNQLLTK
>FUSION-ENST00000472876.5:101219-ENST00000173229.7:199658|1871
MGKGYKK
>ENST00000370482.6|MNV-8735-TC-T|2
DFPWTWKQMDNPSHQMSTWSIP
>FUSION-ENST00000472876.5:101219-ENST00000173229.7:199658|4234
LIYIYKFER
>FUSION-ENST00000521467.5:16256-ENST00000521040.5:92270|121
MTHRPDQRRSALK
>FUSION-ENST00000472876.5:101219-ENST00000173229.7:199658|4920
MNTLVHVFC
>FUSION-ENST00000320895.10:13301-ENST00000637938.1:21100|2
KSMIGMSTKAGSGIS
>FUSION-ENST00000472876.5:101219-ENST00000173229.7:199658|2940
LVIPALWEAKEGGSLESR
>ENST00000368521.9|SNV-8104-C-T|1
NTSMPFKGVRK
>ENST00000511434.1|SNV-50373-G-C|6
MLKTTGWR
>FUSION-ENST00000472876.5:101219-ENST00000173229.7:199658|1225
AEAGYSGFVLCPRLR
>ENST00000645621.1|SNV-68081-A-T|1
AHMIVVL
>ENST00000615910.4|SNV-11511-G-T|1
TYQGSYGFLLSCKYSPALNK
>FUSION-ENST00000472876.5:101219-ENST00000173229.7:199658|4996
MFCSWKVFRISILPQC
>FUSION-ENST00000472876.5:101219-ENST00000173229.7:199658|372
MCVISSCAWCITGRHTMHFY
>FUSION-ENST00000521467.5:16256-ENST00000521040.5:92270|354
QITIQLDKE
>FUSION-ENST00000472876.5:101219-ENST00000173229.7:199658|934
IIILGTK
>FUSION-ENST00000472876.5:101219-ENST00000173229.7:199658|2802
SQESGRLNQTISFVNKAEVESSA
>FUSION-ENST00000472876.5:101219-ENST00000173229.7:199658|388
LSLAYQEYSEM
>FUSION-ENST00000472876.5:101219-ENST00000173229.7:199658|3818
SAGITSVSHCTQPKAGFL
>FUSION-ENST00000472876.5:101219-ENST00000173229.7:199658|1146
QICHVPAGLGASVPGLSFFLWK
>FUSION-ENST00000472876.5:101219-ENST00000173229.7:199658|4827
MTCGPPCLSHPHLLGSCAAR
>ENST00000544562.5|SNV-5322-G-A|5
VHGFGGGVGLWILNMDSLSAHR
>FUSION-ENST00000472876.5:101219-ENST00000173229.7:199658|2041
MQSFNIFM
>FUSION-ENST00000472876.5:101219-ENST00000173229.7:199658|3074
VFISLIK
>FUSION-ENST00000472876.5:101219-ENST00000173229.7:199658|2121
QHKILVKPIGTGGR
>FUSION-ENST00000472876.5:101219-ENST00000173229.7:199658|2934
EDHLSPGFETSLGNMVRPPSL
>FUSION-ENST00000472876.5:101219-ENST00000173229.7:199658|103
VNFILCLF
>FUSION-ENST00000472876.5:101219-ENST00000173229.7:199658|920
SAPLHSSLGDRVTLYLK
>FUSION-ENST00000472876.5:101219-ENST00000173229.7:199658|3228
YARMLKPGTGQEDK
>FUSION-ENST00000472876.5:101219-ENST00000173229.7:199658|491
IYIPLGIYPIMR
>FUSION-ENST00000472876.5:101219-ENST00000173229.7:199658|649
SCLYPKKK
>FUSION-ENST00000521467.5:16256-ENST00000521040.5:92270|709
MAFLGSPTSVSPR
>FUSION-ENST00000472876.5:101219-ENST00000173229.7:199658|4953
FIHVVACVRIFFIFIAN
>FUSION-ENST00000472876.5:101219-ENST00000173229.7:199658|3700
KGGLIISGK
>ENST00000447166.2|SNV-44530-A-C|4
SPSERSHHSPSEKSHHSPSER
>ENST00000566650.5|SNV-10875-G-A|3
EKASTGLGIR
>FUSION-ENST00000472876.5:101219-ENST00000173229.7:199658|4988
ISILPQC
>FUSION-ENST00000472876.5:101219-ENST00000173229.7:199658|4404
MPMYKFLCGYMFSFFWL
>FUSION-ENST00000472876.5:101219-ENST00000173229.7:199658|3066
KQFFPHFK
>FUSION-ENST00000521467.5:16256-ENST00000521040.5:92270|372
MYVKYCMYVNVYVKIF
>FUSION-ENST00000472876.5:101219-ENST00000173229.7:199658|1160
MNFTLEFFF
>FUSION-ENST00000521467.5:16256-ENST00000521040.5:92270|624
MAKFLNSVLFQTCPFK
>FUSION-ENST00000472876.5:101219-ENST00000173229.7:199658|4352
THTSQFKNLYTNK
>FUSION-ENST00000472876.5:101219-ENST00000173229.7:199658|4510
AGQDTGEHTIGQQGLGAGHVR
>FUSION-ENST00000472876.5:101219-ENST00000173229.7:199658|3157
CVLFILSL
>ENST00000511434.1|SNV-50373-G-C|5
LKTTGWR
>FUSION-ENST00000472876.5:101219-ENST00000173229.7:199658|2898
TKINYCVSSASIHFK
>FUSION-ENST00000521467.5:16256-ENST00000521040.5:92270|558
LFSTFVRLNTYHR
>FUSION-ENST00000472876.5:101219-ENST00000173229.7:199658|4111
MPWSIKIALNTNTIK
>FUSION-ENST00000472876.5:101219-ENST00000173229.7:199658|4406
MLSIFSCLYWPIVYSL
>FUSION-ENST00000320895.10:13301-ENST00000637938.1:21100|1
SMIGMSTKAGSGIS
>FUSION-ENST00000472876.5:101219-ENST00000173229.7:199658|1892
DKRVAER
>FUSION-ENST00000472876.5:101219-ENST00000173229.7:199658|146
RKCDYADI
>FUSION-ENST00000472876.5:101219-ENST00000173229.7:199658|4952
IFFIFIAN
>FUSION-ENST00000472876.5:101219-ENST00000173229.7:199658|3309
MSQAFQVQH
>ENST00000641805.1|SNV-3348-C-T|3
AWTPSGMR
>ENST00000541754.1|SNV-54666-C-T|1
ANNEGLFSLVVRKLSRPL
>FUSION-ENST00000472876.5:101219-ENST00000173229.7:199658|2201
VPRLVLNS
>ENST00000339615.9|INDEL-6329-T-TC|3
SPGDQARRAYDLPAIHLQAPPH
>FUSION-ENST00000472876.5:101219-ENST00000173229.7:199658|4287
HPQPHLGF
>FUSION-ENST00000472876.5:101219-ENST00000173229.7:199658|3415
FMPFSCLSLPSSWDYR
>FUSION-ENST00000472876.5:101219-ENST00000173229.7:199658|3732
MPCYFFLYF
>FUSION-ENST00000472876.5:101219-ENST00000173229.7:199658|4546
MEWVDSALR
>FUSION-ENST00000521467.5:16256-ENST00000521040.5:92270|142
MSVRTAGASRLR
>FUSION-ENST00000472876.5:101219-ENST00000173229.7:199658|3894
MNWEMFPSLQFSQRCYVELVVILH
>FUSION-ENST00000521467.5:16256-ENST00000521040.5:92270|800
MVKTGILVLFLTLWGK
>FUSION-ENST00000472876.5:101219-ENST00000173229.7:199658|2968
MFLYIILQHFSVVFKYANHVSK
>FUSION-ENST00000521467.5:16256-ENST00000521040.5:92270|554
NEESVAK
>FUSION-ENST00000472876.5:101219-ENST00000173229.7:199658|2508
SSCSVFIL
>ENST00000296839.5|SNV-998-G-A|2
RPKPPYSYIALIAMTIR
>FUSION-ENST00000472876.5:101219-ENST00000173229.7:199658|2498
WIYHNLTN
>FUSION-ENST00000472876.5:101219-ENST00000173229.7:199658|3739
MCNGGISAHRNLHLLSSSDSPASAS
>FUSION-ENST00000521467.5:16256-ENST00000521040.5:92270|391
MTPKLHKCSS
>ENST00000265104.4|SNV-173629-C-A|5
EVVKCMGSFQDGVAEK
>FUSION-ENST00000521467.5:16256-ENST00000521040.5:92270|330
SLMKISP
>FUSION-ENST00000472876.5:101219-ENST00000173229.7:199658|3518
MMLFYPVYQ
>FUSION-ENST00000472876.5:101219-ENST00000173229.7:199658|534
IGLEGRSSRK
>FUSION-ENST00000472876.5:101219-ENST00000173229.7:199658|4671
SHPDHPHPCWSFFPK
>FUSION-ENST00000472876.5:101219-ENST00000173229.7:199658|2857
KMFIINFGALLK
>FUSION-ENST00000472876.5:101219-ENST00000173229.7:199658|569
LLHPGPRL
>ENST00000257659.12|SNV-49696-A-G|1
DFLHLFEKNVIPER
>FUSION-ENST00000472876.5:101219-ENST00000173229.7:199658|3746
LDHIFLPVSNKLSVV
>FUSION-ENST00000472876.5:101219-ENST00000173229.7:199658|3149
VSETFSLADREFHISRVR
>FUSION-ENST00000472876.5:101219-ENST00000173229.7:199658|3311
MTIYGYVHCLLDI
>FUSION-ENST00000472876.5:101219-ENST00000173229.7:199658|1608
MTSLHLNYHLK
>ENST00000515694.4|SNV-38811-C-T|7
QLEQPESLRWTSTRTNLQR
>FUSION-ENST00000521467.5:16256-ENST00000521040.5:92270|657
SNHPRFTSEK
>FUSION-ENST00000472876.5:101219-ENST00000173229.7:199658|5000
RCFVAGR
>FUSION-ENST00000472876.5:101219-ENST00000173229.7:199658|2193
GHQNLGR
>FUSION-ENST00000472876.5:101219-ENST00000173229.7:199658|2410
GSHPDELGPCMPLAPQESGCSSVR
>FUSION-ENST00000521467.5:16256-ENST00000521040.5:92270|775
RSQFPKIQFHFPYL
>ENST00000376215.10|SNV-64-C-A|1
PAERSPGPGSPGR
>ENST00000519494.1|SNV-25539-A-G|1
NHLLMAMCTT
>FUSION-ENST00000472876.5:101219-ENST00000173229.7:199658|410
DGLRGWR
>FUSION-ENST00000472876.5:101219-ENST00000173229.7:199658|4147
MVREEAR
>ENST00000580170.5|SNV-729599-G-A|5
EEYESFFERQSAPWDSAK
>FUSION-ENST00000472876.5:101219-ENST00000173229.7:199658|2155
MINANFK
>FUSION-ENST00000472876.5:101219-ENST00000173229.7:199658|531
CSPPDLSSPGSVPLI
>FUSION-ENST00000472876.5:101219-ENST00000173229.7:199658|997
ATCQPWK
>FUSION-ENST00000472876.5:101219-ENST00000173229.7:199658|4649
VTCIELVPINVFGKNH
>FUSION-ENST00000472876.5:101219-ENST00000173229.7:199658|2541
RVLNSWMQVIFPPWPAK
>FUSION-ENST00000472876.5:101219-ENST00000173229.7:199658|4948
YTPHFAYPYIYQR
>ENST00000414786.6|SNV-8976-C-T|6
MSVTTTAR
>ENST00000429002.6|SNV-103747-C-T|1
FLIVTGERPRYLGIPGDK
>ENST00000367588.9|SNV-3750-C-G|5
DGGPRLPRPPAPGREYCK
>FUSION-ENST00000472876.5:101219-ENST00000173229.7:199658|5044
LASYLGFWYLSLAYSLPHFYLCS
>FUSION-ENST00000472876.5:101219-ENST00000173229.7:199658|4393
FGHGHTQRK
>FUSION-ENST00000472876.5:101219-ENST00000173229.7:199658|537
MIGLEGRSSR
>ENST00000361232.7|INDEL-7887-G-GA|6
ARNKPKR
>FUSION-ENST00000472876.5:101219-ENST00000173229.7:199658|2887
SSGIRVS
>FUSION-ENST00000472876.5:101219-ENST00000173229.7:199658|2398
TFCSFQCVDFPLTHTY
>FUSION-ENST00000521467.5:16256-ENST00000521040.5:92270|813
ECGILLNAFLCR
>FUSION-ENST00000472876.5:101219-ENST00000173229.7:199658|481
AFLFLHSLTSICCFLTF
>ENST00000229270.8|SNV-2171-C-T|2
VAHALVEGLGVIACIGEK
>FUSION-ENST00000472876.5:101219-ENST00000173229.7:199658|2355
MHRCLSHLVIDIFK
>FUSION-ENST00000472876.5:101219-ENST00000173229.7:199658|3316
LIWFLSLKKNSTEISYSDL
>FUSION-ENST00000472876.5:101219-ENST00000173229.7:199658|2299
MNIRWESMVCFSSSLLFCHSVK
>FUSION-ENST00000472876.5:101219-ENST00000173229.7:199658|4322
VSIFSYLLAILYLQGSQNSQNK
>FUSION-ENST00000521467.5:16256-ENST00000521040.5:92270|751
NLYHRFFPNCANSTSQILDG
>FUSION-ENST00000472876.5:101219-ENST00000173229.7:199658|5080
EALRPRRPPR
>FUSION-ENST00000472876.5:101219-ENST00000173229.7:199658|4579
WTQAVQTCAIQGSR
>FUSION-ENST00000472876.5:101219-ENST00000173229.7:199658|1478
LCSLRVGGNCPSLF
>ENST00000541337.5|SNV-190379-G-C|3
LDPEQIQMADYISK
>FUSION-ENST00000521467.5:16256-ENST00000521040.5:92270|605
MTLLFTVWPELETL
>FUSION-ENST00000472876.5:101219-ENST00000173229.7:199658|4982
PLFSLYSR
>FUSION-ENST00000521467.5:16256-ENST00000521040.5:92270|322
FEVMNTPITLI
>ENST00000263468.13|SNV-48238-G-T|6
KEESKIPLHDDSK
>FUSION-ENST00000472876.5:101219-ENST00000173229.7:199658|197
MACVIALR
>FUSION-ENST00000472876.5:101219-ENST00000173229.7:199658|994
GGCVFVR
>FUSION-ENST00000472876.5:101219-ENST00000173229.7:199658|2343
MIFSHLFYLARKG
>FUSION-ENST00000472876.5:101219-ENST00000173229.7:199658|3252
ISFFFFR
>FUSION-ENST00000472876.5:101219-ENST00000173229.7:199658|3491
SFGYTFLKKK
>FUSION-ENST00000472876.5:101219-ENST00000173229.7:199658|1284
GMTAATSQGSQK
>FUSION-ENST00000472876.5:101219-ENST00000173229.7:199658|4182
FTILIIK
>ENST00000473311.5|SNV-3591-C-T|1
PLPQTSSTCTASG
>FUSION-ENST00000472876.5:101219-ENST00000173229.7:199658|589
MGGTGMEKPQARQKQPWQSDK
>FUSION-ENST00000472876.5:101219-ENST00000173229.7:199658|2506
QWHSHCSLYLQPPGLK
>FUSION-ENST00000472876.5:101219-ENST00000173229.7:199658|1832
GLNLCFRKGSNPR
>FUSION-ENST00000472876.5:101219-ENST00000173229.7:199658|4590
KRGWSCCLGGSR
>FUSION-ENST00000472876.5:101219-ENST00000173229.7:199658|1361
TENQWQIIDGSESLHLVIKALKK
>FUSION-ENST00000472876.5:101219-ENST00000173229.7:199658|3337
CLVTYFELILLKEVR
>FUSION-ENST00000472876.5:101219-ENST00000173229.7:199658|2525
TSGIMLTR
>FUSION-ENST00000472876.5:101219-ENST00000173229.7:199658|2309
FSWEMWLPPLLDRMLRCCSSCR
>FUSION-ENST00000472876.5:101219-ENST00000173229.7:199658|2431
MQYSVFCSCISWR
>FUSION-ENST00000503042.5:14820-ENST00000637938.1:21100|239
WWCSWRPCTESGSSPGTSTCR
>FUSION-ENST00000503042.5:14820-ENST00000637938.1:21100|265
SLPCTHR
>FUSION-ENST00000472876.5:101219-ENST00000173229.7:199658|2661
RRPTSLTTPCR
>ENST00000645621.1|SNV-68081-A-T|7
CGDGAYDCGALK
>FUSION-ENST00000472876.5:101219-ENST00000173229.7:199658|1680
MWGVRVNHGR
>FUSION-ENST00000380872.9:5134-ENST00000432950.1:6455|2
HKPVCNQMSGISPLPQPK
>ENST00000342992.10|SNV-209187-A-G|2
GDEEVIETGRYEILTEGR
>FUSION-ENST00000472876.5:101219-ENST00000173229.7:199658|454
GGRWHSTGLQHIILILLSGK
>FUSION-ENST00000521467.5:16256-ENST00000521040.5:92270|528
CCFSCKSIP
>FUSION-ENST00000521467.5:16256-ENST00000521040.5:92270|27
SQSQNLHPFR
>FUSION-ENST00000503042.5:14820-ENST00000637938.1:21100|241
RWWCSWRPCTESGSSPGTSTCRSR
>FUSION-ENST00000472876.5:101219-ENST00000173229.7:199658|4969
GFCTISMFNIYFSLNVVFLK
>FUSION-ENST00000472876.5:101219-ENST00000173229.7:199658|4886
MFVFLVQTGFHHVGLTDLK
>FUSION-ENST00000472876.5:101219-ENST00000173229.7:199658|4156
MKLISPCLGSFVLL
>FUSION-ENST00000521467.5:16256-ENST00000521040.5:92270|563
MKVCFETR
>FUSION-ENST00000472876.5:101219-ENST00000173229.7:199658|2256
GGQVGEWCSQDGNSSLSQSR
>FUSION-ENST00000472876.5:101219-ENST00000173229.7:199658|4664
AIAWHVLSSLERVSVR
>ENST00000379516.7|SNV-28509-C-T|1
YLHVGYIVLPAPEKSIVGMTKVK
>FUSION-ENST00000472876.5:101219-ENST00000173229.7:199658|3972
DTIFFFLNR
>FUSION-ENST00000472876.5:101219-ENST00000173229.7:199658|334
MMRASNIYVLNK
>FUSION-ENST00000507807.3:14820-ENST00000637938.1:21100|1
CMDLSSLPGCSWALSR
>ENST00000568463.1|SNV-44809-A-G|5
LSPTRCGSTRAAASPSPGR
>ENST00000381951.1|SNV-908-T-A|1
LYSKRISS
>FUSION-ENST00000472876.5:101219-ENST00000173229.7:199658|609
LDTSPIDR
>ENST00000361175.8|SNV-85471-C-G|6
SRMIAGANFYIVGRDPAGMPHAETK
>FUSION-ENST00000472876.5:101219-ENST00000173229.7:199658|5088
DPGLRAR
>FUSION-ENST00000472876.5:101219-ENST00000173229.7:199658|3725
VFRNANKFPR
>FUSION-ENST00000472876.5:101219-ENST00000173229.7:199658|3813
GEEGGKVASLSLGKG
>FUSION-ENST00000521467.5:16256-ENST00000521040.5:92270|518
MVPNSYLLVSFRLGGLDAKGK
>FUSION-ENST00000472876.5:101219-ENST00000173229.7:199658|1945
MYFYRVK
>FUSION-ENST00000472876.5:101219-ENST00000173229.7:199658|493
CLFSGMIYIPLGIYPIMR
>FUSION-ENST00000472876.5:101219-ENST00000173229.7:199658|3340
MCLVTYFELILLK
>FUSION-ENST00000472876.5:101219-ENST00000173229.7:199658|690
MASDALR
>FUSION-ENST00000472876.5:101219-ENST00000173229.7:199658|1669
DRLEGFEQRSDGI
>FUSION-ENST00000472876.5:101219-ENST00000173229.7:199658|2302
MLRCCSSCR
>FUSION-ENST00000472876.5:101219-ENST00000173229.7:199658|3265
NLSIFGISYKWSR
>FUSION-ENST00000472876.5:101219-ENST00000173229.7:199658|1315
KLALITPSYWVKM
>FUSION-ENST00000521467.5:16256-ENST00000521040.5:92270|653
MILPPLK
>FUSION-ENST00000472876.5:101219-ENST00000173229.7:199658|254
DLCTCFSWVR
>ENST00000621523.1|SNV-172-G-C|5
VGTKPRAYSLSTSAAEAR
>FUSION-ENST00000472876.5:101219-ENST00000173229.7:199658|4013
SHCAWPKSCVFK
>FUSION-ENST00000394936.8:16954-ENST00000498818.6:10024|5
LRRLLQSTK
>FUSION-ENST00000472876.5:101219-ENST00000173229.7:199658|1940
MILEQTNE
>FUSION-ENST00000472876.5:101219-ENST00000173229.7:199658|4433
MATCQPR
>FUSION-ENST00000472876.5:101219-ENST00000173229.7:199658|4845
ERLHLKK
>FUSION-ENST00000472876.5:101219-ENST00000173229.7:199658|2240
LKIKISK
>FUSION-ENST00000472876.5:101219-ENST00000173229.7:199658|4402
MYKFLCGYMFSFFWL
>FUSION-ENST00000472876.5:101219-ENST00000173229.7:199658|4854
MDHEVRR
>ENST00000325643.6|SNV-3762-C-A|3
LGPDPRRDQGSGR
>FUSION-ENST00000472876.5:101219-ENST00000173229.7:199658|4793
MYLPKFLHANTSK
>FUSION-ENST00000472876.5:101219-ENST00000173229.7:199658|1723
MGERECIRIR
>FUSION-ENST00000472876.5:101219-ENST00000173229.7:199658|4934
CSVLVDTSK
>FUSION-ENST00000472876.5:101219-ENST00000173229.7:199658|2391
MPISFWSSLNSKLSMKR
>FUSION-ENST00000472876.5:101219-ENST00000173229.7:199658|3236
WSLVPFLTNGIRQK
>FUSION-ENST00000521467.5:16256-ENST00000521040.5:92270|386
NGILETWVLGITFPFI
>FUSION-ENST00000472876.5:101219-ENST00000173229.7:199658|2340
TSIITFNGCIR
>FUSION-ENST00000472876.5:101219-ENST00000173229.7:199658|2539
VLNSWMQVIFPPWPAK
>FUSION-ENST00000472876.5:101219-ENST00000173229.7:199658|2360
EPKVMHR
>FUSION-ENST00000472876.5:101219-ENST00000173229.7:199658|2122
ENELCGVILRQHKILVKPIGTGGR
>FUSION-ENST00000472876.5:101219-ENST00000173229.7:199658|3005
MQKSSRAWWR
>ENST00000472732.5|SNV-80367-G-A|1
LCLESRRTGCPAR
>FUSION-ENST00000503042.5:14820-ENST00000637938.1:21100|236
RRGSSQLDWS
>FUSION-ENST00000472876.5:101219-ENST00000173229.7:199658|2536
MQVIFPPWPAK
>FUSION-ENST00000472876.5:101219-ENST00000173229.7:199658|3712
TSTIWVLR
>FUSION-ENST00000521467.5:16256-ENST00000521040.5:92270|477
VRDRPLSTCLKFVK
>FUSION-ENST00000472876.5:101219-ENST00000173229.7:199658|3637
ILSEGIEPK
>ENST00000494349.5|MNV-1185-GC-G|8
MAPEAHSTPTSMCTSTR
>FUSION-ENST00000472876.5:101219-ENST00000173229.7:199658|5082
GAEDREALRPR
>FUSION-ENST00000472876.5:101219-ENST00000173229.7:199658|4449
MDTGGWKF
>FUSION-ENST00000472876.5:101219-ENST00000173229.7:199658|2327
MLNIWAIHTLC
>FUSION-ENST00000472876.5:101219-ENST00000173229.7:199658|3329
LVSILLWLNKLAVDILQGK
>FUSION-ENST00000472876.5:101219-ENST00000173229.7:199658|3707
RGRSAYCLPQCFHCHHGGR
>FUSION-ENST00000521467.5:16256-ENST00000521040.5:92270|151
MICLNTLSYLFLRQYSR
>FUSION-ENST00000472876.5:101219-ENST00000173229.7:199658|961
SDGTRGAWGR
>FUSION-ENST00000472876.5:101219-ENST00000173229.7:199658|3506
GFHRVSQDGLDLLTLWSPR
>FUSION-ENST00000472876.5:101219-ENST00000173229.7:199658|4549
VMEWVDSALR
>FUSION-ENST00000472876.5:101219-ENST00000173229.7:199658|4376
MSSRFIHVAGMTGFHSSLMAE
>FUSION-ENST00000472876.5:101219-ENST00000173229.7:199658|4197
LLVSSDRLPRPPKVLAL
>FUSION-ENST00000472876.5:101219-ENST00000173229.7:199658|220
MLLRLVLDS
>FUSION-ENST00000472876.5:101219-ENST00000173229.7:199658|3344
TIIKINK
>ENST00000519088.5|SNV-13716-A-G|1
VHCMKFTKGR
>FUSION-ENST00000472876.5:101219-ENST00000173229.7:199658|3964
GFHHVGQAGLK
>FUSION-ENST00000521467.5:16256-ENST00000521040.5:92270|765
LLMRYLLALK
>FUSION-ENST00000472876.5:101219-ENST00000173229.7:199658|4921
YMNTLVHVFC
>FUSION-ENST00000472876.5:101219-ENST00000173229.7:199658|1788
EGSFPWVGRRR
>FUSION-ENST00000472876.5:101219-ENST00000173229.7:199658|1212
MPGGCPWEGLTNKERHTYETVSD
>ENST00000481412.5|SNV-3561-G-T|2
LLVGWQNPLLKEVCSGGFLFR
>FUSION-ENST00000472876.5:101219-ENST00000173229.7:199658|2636
DIAKDTDEEK
>FUSION-ENST00000472876.5:101219-ENST00000173229.7:199658|2039
MDDVKVNLNWL
>FUSION-ENST00000472876.5:101219-ENST00000173229.7:199658|2219
MQLVAMTK
>FUSION-ENST00000472876.5:101219-ENST00000173229.7:199658|1935
QKTWYIER
>FUSION-ENST00000472876.5:101219-ENST00000173229.7:199658|4030
DGVSPCWPGWSRTPDR
>FUSION-ENST00000472876.5:101219-ENST00000173229.7:199658|271
AHRLPDS
>FUSION-ENST00000472876.5:101219-ENST00000173229.7:199658|3114
MYQKIYFFNL
>FUSION-ENST00000472876.5:101219-ENST00000173229.7:199658|4157
GQLFLLLWFFYK
>FUSION-ENST00000521467.5:16256-ENST00000521040.5:92270|588
VKIVTGRCPNLK
>FUSION-ENST00000472876.5:101219-ENST00000173229.7:199658|4960
MNLPILGTLHEYLI
>FUSION-ENST00000521467.5:16256-ENST00000521040.5:92270|239
CFFIFLTSRHLLSGK
>ENST00000461023.5|MNV-38065-CAACC-C|10
QRAAEPVQR
>FUSION-ENST00000472876.5:101219-ENST00000173229.7:199658|3274
HAYMVPFFK
>FUSION-ENST00000472876.5:101219-ENST00000173229.7:199658|2666
EVKFLLVEMSSYSQTL
>FUSION-ENST00000521467.5:16256-ENST00000521040.5:92270|355
MQITIQLDKE
>ENST00000361175.8|SNV-85471-C-G|3
DPAGMPHAETK
>FUSION-ENST00000472876.5:101219-ENST00000173229.7:199658|3937
MLNKSNESEHPCFVPDRR
>FUSION-ENST00000472876.5:101219-ENST00000173229.7:199658|2759
MPRLVSNS
>FUSION-ENST00000472876.5:101219-ENST00000173229.7:199658|322
MFEVEVTISWLVRYLTFTLGP
>FUSION-ENST00000521467.5:16256-ENST00000521040.5:92270|29
WLATPLIWEKLNWPSR
>FUSION-ENST00000472876.5:101219-ENST00000173229.7:199658|2628
FILLKVNNMVICLYLHK
>FUSION-ENST00000472876.5:101219-ENST00000173229.7:199658|3581
YYKHRTWPL
>FUSION-ENST00000472876.5:101219-ENST00000173229.7:199658|2703
MAGESENGHTTK
>FUSION-ENST00000472876.5:101219-ENST00000173229.7:199658|4034
LIFYIFGR
>FUSION-ENST00000472876.5:101219-ENST00000173229.7:199658|1779
MLNLKVRMIGNEGR
>FUSION-ENST00000472876.5:101219-ENST00000173229.7:199658|242
GTTLEIRQLLSLFFFGGGAGDR
>FUSION-ENST00000472876.5:101219-ENST00000173229.7:199658|4320
LEKQEQSVG
>FUSION-ENST00000472876.5:101219-ENST00000173229.7:199658|3048
HFIDVCIAVTSLKDK
>FUSION-ENST00000472876.5:101219-ENST00000173229.7:199658|1882
VAERNTCSTHTTK
>FUSION-ENST00000472876.5:101219-ENST00000173229.7:199658|4993
CFVAGRFLGSLFCHSAERK
>FUSION-ENST00000394936.8:16954-ENST00000498818.6:10024|2
LLQSTKKPQPR
>FUSION-ENST00000472876.5:101219-ENST00000173229.7:199658|2438
HDHMKGLII
>FUSION-ENST00000472876.5:101219-ENST00000173229.7:199658|2511
NLQIESDTVRIHNCCYA
>FUSION-ENST00000472876.5:101219-ENST00000173229.7:199658|4010
SCVFKLTDK
>FUSION-ENST00000472876.5:101219-ENST00000173229.7:199658|2991
EAEAGEWREPGR
>ENST00000263666.9|SNV-233877-T-C|2
LGLTVRYR
>FUSION-ENST00000472876.5:101219-ENST00000173229.7:199658|2831
RFLQLFQKLHK
>FUSION-ENST00000521467.5:16256-ENST00000521040.5:92270|250
ITQNVNTTVK
>ENST00000541754.1|SNV-54666-C-T|2
MANNEGLFSLVVRKLSRPL
>FUSION-ENST00000472876.5:101219-ENST00000173229.7:199658|2116
DSVSLWFCFR
>FUSION-ENST00000472876.5:101219-ENST00000173229.7:199658|991
MSHSPSVK
>FUSION-ENST00000472876.5:101219-ENST00000173229.7:199658|2405
MSQGFVIQIISSPR
>ENST00000257209.8|SNV-420409-G-C|1
AFAQKFNSGDLGRGSISPDAEPNDK
>FUSION-ENST00000521467.5:16256-ENST00000521040.5:92270|567
DITDLLQNKSKDT
>FUSION-ENST00000521467.5:16256-ENST00000521040.5:92270|818
MGESFQSFILGLMLA
>FUSION-ENST00000472876.5:101219-ENST00000173229.7:199658|1653
QSPAVCVNE
>FUSION-ENST00000521467.5:16256-ENST00000521040.5:92270|216
ERFGDACLPLRTHSSNGR
>ENST00000339615.9|INDEL-6329-T-TC|16
RLWGLPVLR
>FUSION-ENST00000472876.5:101219-ENST00000173229.7:199658|4825
ASLTAPPPAPR
>ENST00000508628.6|SNV-106968-G-A|3
TLCECKETANKTLSR
>FUSION-ENST00000521467.5:16256-ENST00000521040.5:92270|780
KPNFQAASFSNPRQMRSQFPK
>ENST00000461023.5|MNV-38065-CAACC-C|18
MDPGGSQSLLCQCR
>FUSION-ENST00000472876.5:101219-ENST00000173229.7:199658|2653
SSKEMVWLSWKSSSS
>FUSION-ENST00000472876.5:101219-ENST00000173229.7:199658|1405
AHRGFAGWVGQHALQFLHCFQR
>FUSION-ENST00000472876.5:101219-ENST00000173229.7:199658|820
SSMRSAAKPWNPAIRAGGHGPDR
>FUSION-ENST00000472876.5:101219-ENST00000173229.7:199658|3515
MSFMAFAAFK
>ENST00000367771.11|SNV-27360-C-G|2
EFFKFLLDR
>FUSION-ENST00000472876.5:101219-ENST00000173229.7:199658|4831
MPDPLGEASWAPESGGDLR
>FUSION-ENST00000472876.5:101219-ENST00000173229.7:199658|1565
MVNKGGKGPAITDLP
>FUSION-ENST00000472876.5:101219-ENST00000173229.7:199658|4884
MSHCAWAPHWLK
>FUSION-ENST00000472876.5:101219-ENST00000173229.7:199658|1402
GFAGWVGQHALQFLHCFQRK
>FUSION-ENST00000521467.5:16256-ENST00000521040.5:92270|669
SRQGPCFQALCL
>FUSION-ENST00000472876.5:101219-ENST00000173229.7:199658|3962
GFHHVGQAGLKLLTL
>FUSION-ENST00000472876.5:101219-ENST00000173229.7:199658|3327
LVSILLWLNKLAVDILQGKSY
>FUSION-ENST00000472876.5:101219-ENST00000173229.7:199658|3049
HFIDVCIAVTSLK
>FUSION-ENST00000472876.5:101219-ENST00000173229.7:199658|4771
IQSTISKGK
>ENST00000381951.1|SNV-908-T-A|3
AALQKLYSK
>ENST00000484512.1|MNV-1946-GA-G|9
MQAGTRSK
>FUSION-ENST00000472876.5:101219-ENST00000173229.7:199658|3513
MAFAAFK
>FUSION-ENST00000472876.5:101219-ENST00000173229.7:199658|2345
MIFSHLFYLARK
>FUSION-ENST00000472876.5:101219-ENST00000173229.7:199658|3502
VSQDGLDLLTLWSPRLSL
>FUSION-ENST00000472876.5:101219-ENST00000173229.7:199658|4832
AEECGRRAR
>FUSION-ENST00000472876.5:101219-ENST00000173229.7:199658|4550
MVMEWVDSALR
>FUSION-ENST00000472876.5:101219-ENST00000173229.7:199658|2952
MTVVRLK
>FUSION-ENST00000472876.5:101219-ENST00000173229.7:199658|1482
MAWLRLCSLR
>FUSION-ENST00000472876.5:101219-ENST00000173229.7:199658|3584
MCVSSFADSATI
>FUSION-ENST00000472876.5:101219-ENST00000173229.7:199658|3280
FIYSWSCFVEVLTEK
>ENST00000505854.5|SNV-28509-C-T|7
YLHVGYIVLPAPEKSIVGKHK
>FUSION-ENST00000472876.5:101219-ENST00000173229.7:199658|4214
NLYFFSLSTSNMLSFIVSDER
>FUSION-ENST00000472876.5:101219-ENST00000173229.7:199658|3769
MSLAKFGK
>FUSION-ENST00000521467.5:16256-ENST00000521040.5:92270|35
RVDSSSGK
>FUSION-ENST00000472876.5:101219-ENST00000173229.7:199658|2366
WFCPLFYY
>ENST00000488186.5|SNV-201748-G-A|4
CFGPQHSSWPPMRPGNSRS
>ENST00000299140.8|SNV-925-A-G|3
TEEEASRGMK
>FUSION-ENST00000521467.5:16256-ENST00000521040.5:92270|596
SLCSGESHIGIWDRFK
>FUSION-ENST00000472876.5:101219-ENST00000173229.7:199658|2619
TKDGEGHR
>FUSION-ENST00000472876.5:101219-ENST00000173229.7:199658|3924
LNQTCVSGISPT
>FUSION-ENST00000472876.5:101219-ENST00000173229.7:199658|1773
TLECGLEGMHGVALITK
>FUSION-ENST00000472876.5:101219-ENST00000173229.7:199658|3133
LVLSSWPQAIHLPWPPKVLRLQM
>FUSION-ENST00000472876.5:101219-ENST00000173229.7:199658|966
MMSTPVFWRSDGTRGAWGR
>ENST00000379933.7|SNV-122891-C-G|2
AAFAAKR
>FUSION-ENST00000472876.5:101219-ENST00000173229.7:199658|3152
GYLNRVSETFSLADREFHISR
>ENST00000642129.1|MNV-41-TT-T|1
QVGCSSLAVPSASLSQTLPKCP
>FUSION-ENST00000472876.5:101219-ENST00000173229.7:199658|3973
CLLLVHRDTIFFFLNR
>FUSION-ENST00000472876.5:101219-ENST00000173229.7:199658|503
MLLLLPAWR
>ENST00000257209.8|SNV-420409-G-C|3
GSVKAFAQKFNSGDLGR
>FUSION-ENST00000472876.5:101219-ENST00000173229.7:199658|842
ASNFPSQYFTVTICKHTGR
>FUSION-ENST00000472876.5:101219-ENST00000173229.7:199658|2722
YPSLRTLILTAFAK
>ENST00000370205.6|SNV-8031-C-T|3
HYVIADTDEMSVNK
>FUSION-ENST00000472876.5:101219-ENST00000173229.7:199658|3263
NLSIFGISYKWSRAVFVFL
>ENST00000271332.4|SNV-1662-G-A|1
EEVESYQLTVEASDQGQDPGPR
>FUSION-ENST00000472876.5:101219-ENST00000173229.7:199658|4247
SWLTATSASWVQAILLPQLPE
>FUSION-ENST00000472876.5:101219-ENST00000173229.7:199658|3569
LYFLNFLFPK
>FUSION-ENST00000472876.5:101219-ENST00000173229.7:199658|4630
MGFHCVGQADLKLLIL
>ENST00000492336.5|SNV-81-C-T|5
MVAQPPR
>FUSION-ENST00000472876.5:101219-ENST00000173229.7:199658|3755
LCSSHITRRHIVLWGLAGGHR
>ENST00000567542.5|SNV-13708-A-C|5
MSSFECK
>FUSION-ENST00000472876.5:101219-ENST00000173229.7:199658|1820
HIYVKNCMLK
>FUSION-ENST00000472876.5:101219-ENST00000173229.7:199658|305
QSHSNEDINR
>FUSION-ENST00000472876.5:101219-ENST00000173229.7:199658|2986
MPVIPALWEAEAGGSRGQEIK
>FUSION-ENST00000472876.5:101219-ENST00000173229.7:199658|486
LLGQMVFLVLDP
>FUSION-ENST00000472876.5:101219-ENST00000173229.7:199658|3655
MGSLLLPCRDKSR
>FUSION-ENST00000472876.5:101219-ENST00000173229.7:199658|2896
INYCVSSASIHFK
>FUSION-ENST00000472876.5:101219-ENST00000173229.7:199658|3529
MSKLVHPSSQHVPPTEPR
>FUSION-ENST00000521467.5:16256-ENST00000521040.5:92270|235
FLYFFNF
>FUSION-ENST00000472876.5:101219-ENST00000173229.7:199658|375
IPRPLPPGTEIWTLSHCRIH
>ENST00000637410.1|SNV-402680-C-T|1
WGSCASSGPLSPS
>FUSION-ENST00000521467.5:16256-ENST00000521040.5:92270|425
MLEIPRESVHVNSW
>FUSION-ENST00000521467.5:16256-ENST00000521040.5:92270|448
MEIISVR
>FUSION-ENST00000472876.5:101219-ENST00000173229.7:199658|4547
VMEWVDSALRTQ
>FUSION-ENST00000503151.5:10811-ENST00000637938.1:21100|271
MIWNLLMPVSRGR
>ENST00000583097.5|SNV-69741-C-T|4
SSGVSGGKLGLLPAHSR
>FUSION-ENST00000472876.5:101219-ENST00000173229.7:199658|4919
NTLVHVFC
>FUSION-ENST00000472876.5:101219-ENST00000173229.7:199658|4246
MLVRLISSSRPQVICVPQPPK
>FUSION-ENST00000472876.5:101219-ENST00000173229.7:199658|4058
MILSISM
>FUSION-ENST00000472876.5:101219-ENST00000173229.7:199658|3634
MKKSFIQSHILLFSF
>FUSION-ENST00000521467.5:16256-ENST00000521040.5:92270|228
LEFQAGFFR
>ENST00000358062.6|SNV-1861296-T-C|1
GSWQPVGDPLIDSLQDHLEKVKALR
>ENST00000401743.6|SNV-1782-C-G|1
WTLSVGVSGTLVLLQGARGFA
>FUSION-ENST00000472876.5:101219-ENST00000173229.7:199658|3852
FHPLKTYNSMAFFIFVELR
>FUSION-ENST00000521467.5:16256-ENST00000521040.5:92270|407
YLMIPSFFFYCCLFLFLLYLNCMPR
>FUSION-ENST00000472876.5:101219-ENST00000173229.7:199658|3533
GADYCRKAGR
>FUSION-ENST00000472876.5:101219-ENST00000173229.7:199658|2135
MFVKPRWQSFKQ
>FUSION-ENST00000472876.5:101219-ENST00000173229.7:199658|64
EQGFSLQPV
>FUSION-ENST00000472876.5:101219-ENST00000173229.7:199658|2257
MGGQVGEWCSQDGNSSLSQSR
>FUSION-ENST00000521467.5:16256-ENST00000521040.5:92270|446
MLVKGRLIPR
>FUSION-ENST00000472876.5:101219-ENST00000173229.7:199658|1961
RRYSSFFELAWDAER
>FUSION-ENST00000503042.5:13301-ENST00000637938.1:21100|2
MSTKAGSGIS
>FUSION-ENST00000472876.5:101219-ENST00000173229.7:199658|4604
TAWSWCVPILNITK
>FUSION-ENST00000472876.5:101219-ENST00000173229.7:199658|459
QNSHCLR
>FUSION-ENST00000472876.5:101219-ENST00000173229.7:199658|2317
MLFIQSSFLSFSK
>FUSION-ENST00000472876.5:101219-ENST00000173229.7:199658|2787
SWQSLAGG
>FUSION-ENST00000521467.5:16256-ENST00000521040.5:92270|284
KAPAFICSTILLTISHKESQG
>FUSION-ENST00000472876.5:101219-ENST00000173229.7:199658|3542
LQGTRLGGGK
>FUSION-ENST00000521467.5:16256-ENST00000521040.5:92270|53
EILERNDCLKPKQLSYANPR
>FUSION-ENST00000472876.5:101219-ENST00000173229.7:199658|4202
FLLNYFLVLLFVFVFVFSR
>FUSION-ENST00000521467.5:16256-ENST00000521040.5:92270|595
FKGPSIETTTVYFEK
>FUSION-ENST00000472876.5:101219-ENST00000173229.7:199658|2418
AACPFIFLIVSFEAK
>FUSION-ENST00000472876.5:101219-ENST00000173229.7:199658|4244
LISSSRPQVICVPQPPK
>FUSION-ENST00000472876.5:101219-ENST00000173229.7:199658|3565
GSRGVCR
>FUSION-ENST00000521467.5:16256-ENST00000521040.5:92270|110
MNKSPRQSCQK
>FUSION-ENST00000521467.5:16256-ENST00000521040.5:92270|583
WRSCFLPL
>FUSION-ENST00000472876.5:101219-ENST00000173229.7:199658|4238
MSINITNPTILLL
>ENST00000538243.1|SNV-127723-C-T|9
TRTGLWVGPRGSWARPSR
>FUSION-ENST00000472876.5:101219-ENST00000173229.7:199658|3606
MFFLKLFHAGQSELLLVHS
>FUSION-ENST00000472876.5:101219-ENST00000173229.7:199658|3797
QKEDPVNPSLGCSVGLKAPG
>ENST00000541337.5|SNV-190379-G-C|2
LDPEQIQMADYISKNVPATDHVIR
>FUSION-ENST00000472876.5:101219-ENST00000173229.7:199658|3437
VLFCISC
>FUSION-ENST00000521467.5:16256-ENST00000521040.5:92270|750
FFPNCANSTSQILDG
>ENST00000402314.6|SNV-11823-C-A|4
VKAYLQTGKQFLVTK
>FUSION-ENST00000472876.5:101219-ENST00000173229.7:199658|4888
FNYYLSR
>ENST00000402314.6|SNV-11823-C-A|1
AYLQTGKQFLVTKNVPCYK
>FUSION-ENST00000472876.5:101219-ENST00000173229.7:199658|3800
MKQKEDPVNPSLGCSVGLK
>FUSION-ENST00000472876.5:101219-ENST00000173229.7:199658|4159
RGQLFLLLWFFYK
>FUSION-ENST00000472876.5:101219-ENST00000173229.7:199658|93
HSIFTIK
>FUSION-ENST00000472876.5:101219-ENST00000173229.7:199658|1512
SPVWLRCRVR
>FUSION-ENST00000472876.5:101219-ENST00000173229.7:199658|1486
LEELPCPFCHVRRSK
>FUSION-ENST00000472876.5:101219-ENST00000173229.7:199658|3497
KSFGYTFLK
>FUSION-ENST00000472876.5:101219-ENST00000173229.7:199658|5036
RIICSLK
>FUSION-ENST00000472876.5:101219-ENST00000173229.7:199658|4442
IPTNFILQCSLSLSLAK
>FUSION-ENST00000472876.5:101219-ENST00000173229.7:199658|3610
VRSCPVLPL
>FUSION-ENST00000472876.5:101219-ENST00000173229.7:199658|367
MNIKSVLGSVDKNQHV
>FUSION-ENST00000472876.5:101219-ENST00000173229.7:199658|4713
NDFSQSDGHEFFCLL
>ENST00000674341.1|SNV-145797-A-C|2
MQGELLPAPSPGHLSALR
>FUSION-ENST00000472876.5:101219-ENST00000173229.7:199658|241
AKQEQRVLLSSIFQP
>FUSION-ENST00000521467.5:16256-ENST00000521040.5:92270|342
QIFSTNKSK
>FUSION-ENST00000472876.5:101219-ENST00000173229.7:199658|4338
MYNKLLVTILALQFYR
>FUSION-ENST00000521467.5:16256-ENST00000521040.5:92270|790
MPHHSCILGHIVLLITFL
>FUSION-ENST00000472876.5:101219-ENST00000173229.7:199658|4290
GLVLFFCISISSFPSIIY
>FUSION-ENST00000472876.5:101219-ENST00000173229.7:199658|3176
MLPRLVSNSWA
>ENST00000409960.6|SNV-16660-A-C|1
SRKRPTR
>FUSION-ENST00000472876.5:101219-ENST00000173229.7:199658|2761
CHCAWLIFKNFF
>FUSION-ENST00000472876.5:101219-ENST00000173229.7:199658|3748
KLDHIFLPVSNKLSVV
>FUSION-ENST00000472876.5:101219-ENST00000173229.7:199658|2694
MFIVDSVEKCKK
>FUSION-ENST00000472876.5:101219-ENST00000173229.7:199658|1232
TEVLSLEEQEKGCADDRNR
>FUSION-ENST00000472876.5:101219-ENST00000173229.7:199658|211
SLLLLHPCSYHDWRHLCYHAR
>FUSION-ENST00000472876.5:101219-ENST00000173229.7:199658|3077
MITEIYYLSESPEITEMVFISLIK
>FUSION-ENST00000472876.5:101219-ENST00000173229.7:199658|2972
KGASEIPSL
>FUSION-ENST00000472876.5:101219-ENST00000173229.7:199658|665
EQEELGGVGLA
>FUSION-ENST00000472876.5:101219-ENST00000173229.7:199658|2285
MGWTVYHLR
>ENST00000472755.1|MNV-7129-CCCTGCTACCTGC-C|2
MTGPCCHCWTPSSSTASTHRMLR
>ENST00000439068.6|SNV-9054-A-G|1
INNMIVRRLNQLNQLDSEQN
>FUSION-ENST00000472876.5:101219-ENST00000173229.7:199658|289
SLRPAWPTW
>FUSION-ENST00000472876.5:101219-ENST00000173229.7:199658|4798
MRSYYCSLFGSALSI
>FUSION-ENST00000472876.5:101219-ENST00000173229.7:199658|110
HCSSPEPSFMK
>ENST00000377770.8|SNV-165732-C-T|1
ALLYQRFTGKINTSR
>FUSION-ENST00000472876.5:101219-ENST00000173229.7:199658|1280
GMTAATSQGSQKHERR
>FUSION-ENST00000472876.5:101219-ENST00000173229.7:199658|112
MSDTLDSFGQLPSPVFR
>ENST00000360909.7|SNV-134360-T-A|6
TMDYETSESRIHTSLIGCK
>ENST00000635925.1|MNV-101718-GG-G|2
TAVSLVTALPAGLR
>FUSION-ENST00000472876.5:101219-ENST00000173229.7:199658|2415
MSSLRKYCLI
>FUSION-ENST00000521467.5:16256-ENST00000521040.5:92270|848
MSMGNFSRGSR
>FUSION-ENST00000472876.5:101219-ENST00000173229.7:199658|1503
GSAELRQAVI
>FUSION-ENST00000521467.5:16256-ENST00000521040.5:92270|410
VSFLYIGR
>FUSION-ENST00000472876.5:101219-ENST00000173229.7:199658|3277
MFFTSPCLLIYSPSTSK
>FUSION-ENST00000521467.5:16256-ENST00000521040.5:92270|676
YFTELSQYSSFSV
>FUSION-ENST00000521467.5:16256-ENST00000521040.5:92270|318
MIPDLQK
>FUSION-ENST00000521467.5:16256-ENST00000521040.5:92270|613
NLVVIVAFTLAFITHIQSITQLI
>FUSION-ENST00000472876.5:101219-ENST00000173229.7:199658|2487
MYSAFAYR
>ENST00000481320.5|SNV-7539-A-G|1
TAENTFSKTHTFHFL
>FUSION-ENST00000472876.5:101219-ENST00000173229.7:199658|3943
FWSNIRCAN
>FUSION-ENST00000521467.5:16256-ENST00000521040.5:92270|493
ADVKNLLDSMFWLSIAEYQR
>ENST00000265104.4|SNV-173629-C-A|6
KEVVKCMGSFQDGVAEK
>FUSION-ENST00000472876.5:101219-ENST00000173229.7:199658|2500
MFLGLVC
>FUSION-ENST00000472876.5:101219-ENST00000173229.7:199658|4979
ILVSPCVFY
>ENST00000466348.5|SNV-233877-T-C|3
NSQDKLGLTVRYR
>FUSION-ENST00000521467.5:16256-ENST00000521040.5:92270|187
WPLSFSSSFLK
>ENST00000357702.9|SNV-78187-A-G|2
RYRNPWK
>FUSION-ENST00000472876.5:101219-ENST00000173229.7:199658|5046
MHFWIVHINK
>ENST00000638815.1|SNV-10684-G-T|5
DALHISSSYTLLGLRR
>ENST00000320743.7|SNV-349-T-A|2
AAGLGLLLCAVQGRAGR
>FUSION-ENST00000472876.5:101219-ENST00000173229.7:199658|3794
MKCCFTHCFQDVFSFR
>FUSION-ENST00000472876.5:101219-ENST00000173229.7:199658|295
IEELQHQYLGHIGRK
>ENST00000495856.1|SNV-8031-C-T|4
MSVNKINSFELDR
>FUSION-ENST00000472876.5:101219-ENST00000173229.7:199658|2032
HAWGCSDHKGMLFIWEK
>ENST00000414786.6|SNV-8976-C-T|1
SVTTTARQPSRWPSSQGTLSLQR
>FUSION-ENST00000472876.5:101219-ENST00000173229.7:199658|2169
MHDFGGLKKDLKPTF
>FUSION-ENST00000472876.5:101219-ENST00000173229.7:199658|4891
MFIFSEALQFFFFLLGVLK
>FUSION-ENST00000472876.5:101219-ENST00000173229.7:199658|4556
VSAHCNLR
>FUSION-ENST00000472876.5:101219-ENST00000173229.7:199658|1579
LGSRHSR
>FUSION-ENST00000472876.5:101219-ENST00000173229.7:199658|4036
HHDTRLIFYIFGR
>FUSION-ENST00000472876.5:101219-ENST00000173229.7:199658|1893
QKTLIFSQYWKQTLESK
>FUSION-ENST00000472876.5:101219-ENST00000173229.7:199658|327
FELLHSCLCNR
>FUSION-ENST00000472876.5:101219-ENST00000173229.7:199658|5098
RVSCPQPR
>ENST00000667837.1|INDEL-51430-T-TTCTCCTTGGAAG|2
MNFSLEVSLEVILGH
>FUSION-ENST00000472876.5:101219-ENST00000173229.7:199658|3785
MLSFHSIWLLYFSILKFPLK
>FUSION-ENST00000472876.5:101219-ENST00000173229.7:199658|3285
VDALFISFLLLFLR
>FUSION-ENST00000472876.5:101219-ENST00000173229.7:199658|349
MVKSRLY
>ENST00000673901.1|SNV-1687-C-G|5
VDSGISCK
>FUSION-ENST00000472876.5:101219-ENST00000173229.7:199658|845
SDVRTSVMWICFSSLVK
>FUSION-ENST00000472876.5:101219-ENST00000173229.7:199658|1173
ALILFPSPFPTALAHSL
>FUSION-ENST00000472876.5:101219-ENST00000173229.7:199658|4785
PLKSCNTRR
>FUSION-ENST00000521467.5:16256-ENST00000521040.5:92270|312
AKGTDEINFQR
>FUSION-ENST00000472876.5:101219-ENST00000173229.7:199658|4873
GCILGCSLGWFCR
>ENST00000617500.4|SNV-3321-T-G|1
VFVPMAVPGSPEHQLQRLQVTRK
>FUSION-ENST00000521467.5:16256-ENST00000521040.5:92270|573
SLWQSLSSTVKSRR
>FUSION-ENST00000472876.5:101219-ENST00000173229.7:199658|2126
MICRENELCGVILRQHK
>FUSION-ENST00000521467.5:16256-ENST00000521040.5:92270|279
MPVYHLEHTLVMVDK
>ENST00000262209.5|SNV-213-A-T|3
KMWRPGVKK
>FUSION-ENST00000521467.5:16256-ENST00000521040.5:92270|606
MMTLLFTVWPELETL
>FUSION-ENST00000472876.5:101219-ENST00000173229.7:199658|2648
VWLSWKSSSS
>FUSION-ENST00000521467.5:16256-ENST00000521040.5:92270|234
MLTNPVAK
>FUSION-ENST00000521467.5:16256-ENST00000521040.5:92270|763
MRYLLALK
>FUSION-ENST00000472876.5:101219-ENST00000173229.7:199658|3641
KSTFIYNRILSEGIEPK
>FUSION-ENST00000472876.5:101219-ENST00000173229.7:199658|1948
MCPLNKLFCHCVTF
>FUSION-ENST00000472876.5:101219-ENST00000173229.7:199658|1730
MSFEDHKF
>FUSION-ENST00000472876.5:101219-ENST00000173229.7:199658|4293
MVRDRGLVLFFCISISSFPSIIY
>ENST00000637569.1|SNV-158471-A-C|4
TKALALLADLVTKVVDVYK
>FUSION-ENST00000472876.5:101219-ENST00000173229.7:199658|916
MPGHTPPAGHCFNR
>FUSION-ENST00000472876.5:101219-ENST00000173229.7:199658|4154
LISPCLGSFVLL
>FUSION-ENST00000521467.5:16256-ENST00000521040.5:92270|153
MICLNTLSYLFLR
>FUSION-ENST00000521467.5:16256-ENST00000521040.5:92270|712
GLIRGIKGLISVK
>FUSION-ENST00000521467.5:16256-ENST00000521040.5:92270|150
ICLNTLSYLFLRQYSR
>FUSION-ENST00000472876.5:101219-ENST00000173229.7:199658|570
MLLHPGPRL
>FUSION-ENST00000472876.5:101219-ENST00000173229.7:199658|4245
LVRLISSSRPQVICVPQPPK
>FUSION-ENST00000472876.5:101219-ENST00000173229.7:199658|3987
CNDSTPFNER
>FUSION-ENST00000472876.5:101219-ENST00000173229.7:199658|179
MLFTLRWEVERPLQSSLR
>ENST00000467156.1|SNV-19150-A-G|10
MRINMRWGKPSK
>FUSION-ENST00000472876.5:101219-ENST00000173229.7:199658|3254
FIHAVACYRISFFFFR
>FUSION-ENST00000472876.5:101219-ENST00000173229.7:199658|1567
HVFSESQNLSIH
>FUSION-ENST00000472876.5:101219-ENST00000173229.7:199658|1130
FQKAPAQYFQHVVHLR
>FUSION-ENST00000521467.5:16256-ENST00000521040.5:92270|650
MILPPLKESKSPE
>FUSION-ENST00000472876.5:101219-ENST00000173229.7:199658|3604
LFHAGQSELLLVHS
>FUSION-ENST00000472876.5:101219-ENST00000173229.7:199658|1597
PCSSCIVSR
>FUSION-ENST00000472876.5:101219-ENST00000173229.7:199658|2756
FPSVITSPCVLSYGK
>FUSION-ENST00000521467.5:49-ENST00000521040.5:92270|4
QSESLLTKNDVHEPHLFHNPEEK
>FUSION-ENST00000472876.5:101219-ENST00000173229.7:199658|1622
AAAIMSMTLK
>FUSION-ENST00000521467.5:16256-ENST00000521040.5:92270|804
YCTNIDEVELILQVK
>FUSION-ENST00000472876.5:101219-ENST00000173229.7:199658|1899
VTQTVGLKQKTLIFSQYWK
>FUSION-ENST00000472876.5:101219-ENST00000173229.7:199658|894
MGTGGVR
>ENST00000379933.7|SNV-122891-C-G|6
KPFECKECR
>ENST00000502677.1|SNV-125465-A-T|5
MFQIPRYIITLLELLAHTPHEHVER
>FUSION-ENST00000472876.5:101219-ENST00000173229.7:199658|4789
HIPTACSL
>FUSION-ENST00000472876.5:101219-ENST00000173229.7:199658|4632
MGFHCVGQADLK
>ENST00000265909.8|SNV-35849-G-T|2
FPRPVRTQEQKLAA
>FUSION-ENST00000521467.5:16256-ENST00000521040.5:92270|199
DSLGLTRK
>FUSION-ENST00000472876.5:101219-ENST00000173229.7:199658|4255
MYVSFASTTQS
>FUSION-ENST00000472876.5:101219-ENST00000173229.7:199658|3371
RLSSAPVP
>FUSION-ENST00000472876.5:101219-ENST00000173229.7:199658|870
MIPIFIQKK
>FUSION-ENST00000472876.5:101219-ENST00000173229.7:199658|957
MWVKHPMCNFVYYSIILD
>FUSION-ENST00000472876.5:101219-ENST00000173229.7:199658|4525
KPNKPKKLWFSEIAYEQEF
>FUSION-ENST00000472876.5:101219-ENST00000173229.7:199658|352
TPTPPECLPALSA
>ENST00000368799.2|SNV-16211-G-T|3
NHLGSAWEQSRDCSRHPGSHHEDR
>FUSION-ENST00000485629.1:4419-ENST00000271532.2:8627|15
ELAPAGMPTQQQQLHTNL
>FUSION-ENST00000472876.5:101219-ENST00000173229.7:199658|3522
MLVDGTRLI
>FUSION-ENST00000472876.5:101219-ENST00000173229.7:199658|2585
CSAVQTLSEL
>FUSION-ENST00000472876.5:101219-ENST00000173229.7:199658|1098
MQQVQVMETCFSFLLFCRTDPR
>ENST00000457545.7|SNV-26369-A-G|1
ALGVSNFSHFQIERLLNKPGLK
>FUSION-ENST00000472876.5:101219-ENST00000173229.7:199658|967
MSTPVFWRSDGTR
>FUSION-ENST00000472876.5:101219-ENST00000173229.7:199658|2929
SVIPMLWEAEAGGLFEARSSRPAR
>FUSION-ENST00000472876.5:101219-ENST00000173229.7:199658|4351
MWVVLIFFFFLFLLT
>ENST00000339615.9|INDEL-6329-T-TC|18
LYPSEYNIFPPHLVPPR
>FUSION-ENST00000472876.5:101219-ENST00000173229.7:199658|2983
TILANTVKPHLY
>ENST00000257209.8|SNV-420409-G-C|2
AFAQKFNSGDLGR
>FUSION-ENST00000472876.5:101219-ENST00000173229.7:199658|555
MQCNCRIHSCYTVSF
>FUSION-ENST00000472876.5:101219-ENST00000173229.7:199658|3243
YIHKFFDTSYFKR
>FUSION-ENST00000472876.5:101219-ENST00000173229.7:199658|4476
EDGRPGHGR
>FUSION-ENST00000472876.5:101219-ENST00000173229.7:199658|2443
REVRHDHMK
>FUSION-ENST00000472876.5:101219-ENST00000173229.7:199658|145
KCDYADI
>FUSION-ENST00000521467.5:16256-ENST00000521040.5:92270|822
MVRTSSAVLNSHGENR
>FUSION-ENST00000472876.5:101219-ENST00000173229.7:199658|567
MVWEEEKY
>FUSION-ENST00000472876.5:101219-ENST00000173229.7:199658|976
HFISGVTWADFGK
>FUSION-ENST00000472876.5:101219-ENST00000173229.7:199658|568
MVWEEEK
>FUSION-ENST00000472876.5:101219-ENST00000173229.7:199658|2646
YGGFSIEVVDTS
>FUSION-ENST00000472876.5:101219-ENST00000173229.7:199658|1784
SSFLSLGPLFPRF
>FUSION-ENST00000472876.5:101219-ENST00000173229.7:199658|2543
MLPRRVLNSWMQVIFPPWPAK
>FUSION-ENST00000472876.5:101219-ENST00000173229.7:199658|1126
APAQYFQHVVHLRSISC
>FUSION-ENST00000472876.5:101219-ENST00000173229.7:199658|4497
NMVSSFGLDLGCR
>FUSION-ENST00000521467.5:16256-ENST00000521040.5:92270|276
PVYHLEHTLVMVDKEK
>FUSION-ENST00000472876.5:101219-ENST00000173229.7:199658|4079
LFLITSCCGN
>FUSION-ENST00000472876.5:101219-ENST00000173229.7:199658|2584
MPVSSRLFLVSLCNIPSFR
>FUSION-ENST00000472876.5:101219-ENST00000173229.7:199658|4894
MFKQCFLFHFSM
>FUSION-ENST00000472876.5:101219-ENST00000173229.7:199658|1430
LEHTLEGGVEVSR
>FUSION-ENST00000472876.5:101219-ENST00000173229.7:199658|886
EPRGHLIQSCYVIDRR
>FUSION-ENST00000472876.5:101219-ENST00000173229.7:199658|5032
MLYIVFWCK
>ENST00000339615.9|INDEL-6329-T-TC|2
RAYDLPAIHLQAPPH
>FUSION-ENST00000472876.5:101219-ENST00000173229.7:199658|4081
MGESARLFLITSCCGN
>FUSION-ENST00000472876.5:101219-ENST00000173229.7:199658|1145
ALILPLEVSPPWHC
>FUSION-ENST00000472876.5:101219-ENST00000173229.7:199658|704
FSTHPLR
>FUSION-ENST00000472876.5:101219-ENST00000173229.7:199658|2505
QFSHLSLPSSWVYR
>ENST00000496423.1|SNV-11823-C-A|2
VKAYLQTDGIFR
>FUSION-ENST00000472876.5:101219-ENST00000173229.7:199658|1276
TAATSQGSQKHER
>FUSION-ENST00000472876.5:101219-ENST00000173229.7:199658|5021
IILLILSKNQLLLTR
>FUSION-ENST00000472876.5:101219-ENST00000173229.7:199658|2645
MTPLGSTNLLEQLTK
>FUSION-ENST00000521467.5:16256-ENST00000521040.5:92270|589
VKIVTGR
>FUSION-ENST00000472876.5:101219-ENST00000173229.7:199658|4746
AHVYNPNTVGDQGGR
>FUSION-ENST00000521467.5:16256-ENST00000521040.5:92270|767
MINQSRLLMRYLLALK
>FUSION-ENST00000521467.5:16256-ENST00000521040.5:92270|77
GRTWCWSWGARSVEWGDLMQR
>FUSION-ENST00000472876.5:101219-ENST00000173229.7:199658|2185
SLPGPLR
>ENST00000284548.16|SNV-9112-G-A|4
FLQKDVGTR
>FUSION-ENST00000521467.5:16256-ENST00000521040.5:92270|842
CCPGCVQSAILEEPGCR
>FUSION-ENST00000521467.5:16256-ENST00000521040.5:92270|626
LCVSELHKPLLSLSFQL
>ENST00000360909.7|SNV-134360-T-A|5
TMDYETSESRIHTSLIGCKK
>FUSION-ENST00000472876.5:101219-ENST00000173229.7:199658|2319
MFSSAVQKVHTKFSWEMWLPPLLDR
>FUSION-ENST00000472876.5:101219-ENST00000173229.7:199658|4544
MEWVDSALRTQ
>FUSION-ENST00000472876.5:101219-ENST00000173229.7:199658|363
MANLFNPQSNTLK
>FUSION-ENST00000472876.5:101219-ENST00000173229.7:199658|1760
NYITVMVAAK
>FUSION-ENST00000472876.5:101219-ENST00000173229.7:199658|1962
LIIVSIP
>FUSION-ENST00000472876.5:101219-ENST00000173229.7:199658|2936
EGGSLESRSLR
>FUSION-ENST00000472876.5:101219-ENST00000173229.7:199658|2817
LLILTDININTYINTSAYILR
>FUSION-ENST00000472876.5:101219-ENST00000173229.7:199658|117
MGGARPLHIDIDLR
>FUSION-ENST00000472876.5:101219-ENST00000173229.7:199658|4005
GLLHVDPAGLK
>FUSION-ENST00000472876.5:101219-ENST00000173229.7:199658|2192
GHQNLGRAEPACFLSEALLK
>FUSION-ENST00000521467.5:16256-ENST00000521040.5:92270|609
VEFPNEWQSFSILYCFK
>FUSION-ENST00000472876.5:101219-ENST00000173229.7:199658|4363
MVVLFSVF
>FUSION-ENST00000472876.5:101219-ENST00000173229.7:199658|3172
GRSYVLS
>FUSION-ENST00000472876.5:101219-ENST00000173229.7:199658|4503
MTRKTLNK
>FUSION-ENST00000472876.5:101219-ENST00000173229.7:199658|4417
ALPQGPQK
>FUSION-ENST00000472876.5:101219-ENST00000173229.7:199658|2054
ISLLHFILSDR
>ENST00000368557.6|SNV-13080-G-T|3
AKLREEAALAAQAK
>FUSION-ENST00000521467.5:16256-ENST00000521040.5:92270|13
LAFSFPVPEPPPLSNSSQRADPAR
>ENST00000461023.5|MNV-38065-CAACC-C|17
DPGGSQSLLCQCR
>FUSION-ENST00000472876.5:101219-ENST00000173229.7:199658|2614
NFQVFSCPDAL
>FUSION-ENST00000472876.5:101219-ENST00000173229.7:199658|4203
SLGPAHLSPPQQQSR
>FUSION-ENST00000394936.8:16954-ENST00000498818.6:10024|4
RLLQSTK
>ENST00000518529.6|SNV-713-G-A|1
NQVLFLQDQAQR
>FUSION-ENST00000521467.5:16256-ENST00000521040.5:92270|166
QDPTLKTGLCECHTCLK
>FUSION-ENST00000472876.5:101219-ENST00000173229.7:199658|91
HSIFTIKSIKYTNLNLSYK
>ENST00000357702.9|SNV-78187-A-G|3
YVPVRPRPPITLLRRYR
>ENST00000502943.1|SNV-50927-A-T|5
MKQGLFYAVSWGCCLFF
>ENST00000503581.6|INDEL-363163-T-TTT|2
RFVQMDAVV
>FUSION-ENST00000521467.5:16256-ENST00000521040.5:92270|194
MPQTPLMLDWIPRAGSVPGYE
>FUSION-ENST00000472876.5:101219-ENST00000173229.7:199658|3168
LSSSCLSCSRVFSHQK
>FUSION-ENST00000472876.5:101219-ENST00000173229.7:199658|2088
LSRLASNS
>FUSION-ENST00000472876.5:101219-ENST00000173229.7:199658|3850
MAFFIFVELR
>FUSION-ENST00000472876.5:101219-ENST00000173229.7:199658|386
WNCESTKPLSFVNYPVLGMSLLAA
>ENST00000417368.7|SNV-58212-C-G|2
YAEIYGISSADTLLRGTLR
>FUSION-ENST00000472876.5:101219-ENST00000173229.7:199658|342
MSGGISMFVE
>FUSION-ENST00000472876.5:101219-ENST00000173229.7:199658|4790
DRHIPTACSL
>ENST00000389793.7|SNV-53338-A-T|1
EEEEEETHLATLGQYLVHGR
>FUSION-ENST00000472876.5:101219-ENST00000173229.7:199658|1300
SAMRASPS
>FUSION-ENST00000472876.5:101219-ENST00000173229.7:199658|4135
TQTPSNKAPPPVLGNK
>ENST00000505854.5|SNV-28509-C-T|2
MLVILCYQLQKRV
>FUSION-ENST00000472876.5:101219-ENST00000173229.7:199658|4305
SSFENVYSDLLPI
>ENST00000536354.3|SNV-53040-C-G|2
EMFQNGHVRDER
>FUSION-ENST00000521467.5:16256-ENST00000521040.5:92270|164
LQYKWKK
>ENST00000373110.4|SNV-1899-C-G|1
AYAVAIPVAAGLLLLLFVGK
>FUSION-ENST00000472876.5:101219-ENST00000173229.7:199658|3910
FSEYLKR
>FUSION-ENST00000521467.5:16256-ENST00000521040.5:92270|379
LFWLKVQPHK
>FUSION-ENST00000472876.5:101219-ENST00000173229.7:199658|867
IPIFIQKKK
>ENST00000645621.1|SNV-68081-A-T|6
MCGDGAYDCGALKR
>FUSION-ENST00000472876.5:101219-ENST00000173229.7:199658|3439
IDLKVLFCISC
>ENST00000547405.5|SNV-102023-T-C|2
AGEAVNLVIPFQGKPRPELTWK
>FUSION-ENST00000472876.5:101219-ENST00000173229.7:199658|985
CHHFYLK
>FUSION-ENST00000472876.5:101219-ENST00000173229.7:199658|2161
LNIFYMLVYK
>FUSION-ENST00000472876.5:101219-ENST00000173229.7:199658|3696
MFIGPGQIIQCFRTCFSC
>FUSION-ENST00000472876.5:101219-ENST00000173229.7:199658|2430
QYSVFCSCISWR
>FUSION-ENST00000472876.5:101219-ENST00000173229.7:199658|4754
SKFPGASQGLTMLFMR
>FUSION-ENST00000472876.5:101219-ENST00000173229.7:199658|3097
ECQLAGSRMNSAMICAEK
>FUSION-ENST00000472876.5:101219-ENST00000173229.7:199658|3875
LFLFSNVNI
>FUSION-ENST00000472876.5:101219-ENST00000173229.7:199658|4441
MIPTNFILQCSLSLSLAKYG
>FUSION-ENST00000521467.5:16256-ENST00000521040.5:92270|412
IQYLLPGPTSNIGDHISM
>FUSION-ENST00000472876.5:101219-ENST00000173229.7:199658|4728
MGPSPKEAR
>ENST00000566129.1|INDEL-14503-A-AA|3
KQIMTTLQQTHSLRLSPGGGW
>ENST00000560626.6|SNV-240329-A-G|3
GSVARKVQEFNNCLNR
>FUSION-ENST00000472876.5:101219-ENST00000173229.7:199658|2348
LFIVGFFFQRFLIFR
>FUSION-ENST00000521467.5:16256-ENST00000521040.5:92270|534
MSQKCCFSCK
>FUSION-ENST00000472876.5:101219-ENST00000173229.7:199658|5108
ARGSGSPSWGHGTAFLGRR
>ENST00000257901.7|SNV-3162-G-A|3
ATAENEFIVLK
>FUSION-ENST00000472876.5:101219-ENST00000173229.7:199658|2458
LAQAGFK
>FUSION-ENST00000472876.5:101219-ENST00000173229.7:199658|4698
SIIPTLWETKVGGSLEARNLR
>FUSION-ENST00000472876.5:101219-ENST00000173229.7:199658|3119
CLGFLLARSLINSKS
>FUSION-ENST00000472876.5:101219-ENST00000173229.7:199658|1636
GGSLRFIPR
>FUSION-ENST00000521467.5:16256-ENST00000521040.5:92270|572
SRRDITDLLQNK
>FUSION-ENST00000472876.5:101219-ENST00000173229.7:199658|3552
VVDIYVLPVVLK
>ENST00000547733.1|SNV-140417-C-A|6
MGLNSKRTSSASSK
>ENST00000361249.4|MNV-51995-TG-T|2
TLFLGCEVAVLAGAVAWHR
>ENST00000367771.11|SNV-27360-C-G|5
SLTLKSEEEKR
>FUSION-ENST00000472876.5:101219-ENST00000173229.7:199658|3384
VFVLEYINMNWPNLGSHLITSC
>FUSION-ENST00000472876.5:101219-ENST00000173229.7:199658|2074
IHLIKSTGCVISNCCFLCHLWREK
>FUSION-ENST00000472876.5:101219-ENST00000173229.7:199658|4392
FGHGHTQRKDDVK
>FUSION-ENST00000472876.5:101219-ENST00000173229.7:199658|973
CRQIAKSSYVFIK
>FUSION-ENST00000472876.5:101219-ENST00000173229.7:199658|2519
LTRSGESRETPLSSF
>FUSION-ENST00000472876.5:101219-ENST00000173229.7:199658|1002
GLDSAASERATCQPWK
>FUSION-ENST00000472876.5:101219-ENST00000173229.7:199658|2308
MWLPPLLDR
>FUSION-ENST00000472876.5:101219-ENST00000173229.7:199658|4318
LLVSCLR
>FUSION-ENST00000472876.5:101219-ENST00000173229.7:199658|1097
QQVQVMETCFSFLLFCRTDPR
>FUSION-ENST00000472876.5:101219-ENST00000173229.7:199658|3435
MCWVTFSPFWLSR
>FUSION-ENST00000472876.5:101219-ENST00000173229.7:199658|5008
MYLYVLFLIQYFFWYLFSFFLIRLA
>FUSION-ENST00000472876.5:101219-ENST00000173229.7:199658|3247
IFKYIHKFFDTSYFK
>FUSION-ENST00000472876.5:101219-ENST00000173229.7:199658|732
QMDLRCRLI
>FUSION-ENST00000472876.5:101219-ENST00000173229.7:199658|2266
EPPHLAPIH
>FUSION-ENST00000472876.5:101219-ENST00000173229.7:199658|2384
RERDCER
>FUSION-ENST00000472876.5:101219-ENST00000173229.7:199658|286
LPCQVLLQCLK
>FUSION-ENST00000521467.5:16256-ENST00000521040.5:92270|37
AVTGVQCSERCKQTR
>FUSION-ENST00000472876.5:101219-ENST00000173229.7:199658|4963
AGFCLIS
>ENST00000418374.6|SNV-35522-G-A|3
AQRAYWALLNQQR
>FUSION-ENST00000472876.5:101219-ENST00000173229.7:199658|1732
ACLFILLTMSFEDHKF
>FUSION-ENST00000472876.5:101219-ENST00000173229.7:199658|4558
MTSHCCM
>FUSION-ENST00000472876.5:101219-ENST00000173229.7:199658|2993
APIVPATREAEAGEWREPGR
>FUSION-ENST00000472876.5:101219-ENST00000173229.7:199658|652
MVKSCLYPKK
>FUSION-ENST00000472876.5:101219-ENST00000173229.7:199658|4260
MPVIPALWEATVGGLLEPRS
>FUSION-ENST00000521467.5:16256-ENST00000521040.5:92270|488
MFWLSIAEYQRTPNLVA
>FUSION-ENST00000472876.5:101219-ENST00000173229.7:199658|1642
GRGGPGER
>FUSION-ENST00000472876.5:101219-ENST00000173229.7:199658|4274
FTRMFPSK
>FUSION-ENST00000472876.5:101219-ENST00000173229.7:199658|3908
FSEYLKRMFILLLLGR
>FUSION-ENST00000472876.5:101219-ENST00000173229.7:199658|566
VWEEEKY
>FUSION-ENST00000521467.5:16256-ENST00000521040.5:92270|249
ITQNVNTTVKGMNGEW
>FUSION-ENST00000472876.5:101219-ENST00000173229.7:199658|2758
PRLVSNS
>FUSION-ENST00000472876.5:101219-ENST00000173229.7:199658|4472
AHNWAAGVGSRACQVR
>FUSION-ENST00000472876.5:101219-ENST00000173229.7:199658|2370
ICWILSTAFSASIEMIMWFCPLFYY
>ENST00000502943.1|SNV-50927-A-T|4
KQGLFYAVSWGCCLFF
>FUSION-ENST00000472876.5:101219-ENST00000173229.7:199658|770
RTSMPGHEGIELAGGSGGPLGSRK
>ENST00000373547.8|SNV-31634-A-C|1
WPARITLLRGNHESR
>FUSION-ENST00000472876.5:101219-ENST00000173229.7:199658|54
LRSGTDCDSYCKASK
>FUSION-ENST00000472876.5:101219-ENST00000173229.7:199658|2082
MQHIGKNGK
>ENST00000342745.5|INDEL-47090-C-CACCCTGCT|1
MVATSATPGPAETP
>FUSION-ENST00000472876.5:101219-ENST00000173229.7:199658|3153
MGYLNRVSETFSLADREFHISR
>FUSION-ENST00000472876.5:101219-ENST00000173229.7:199658|3721
EKSFLREDK
>ENST00000484512.1|MNV-1946-GA-G|4
SKSSAGKTQTK
>FUSION-ENST00000472876.5:101219-ENST00000173229.7:199658|4181
FTILIIKHFLK
>FUSION-ENST00000472876.5:101219-ENST00000173229.7:199658|2336
FFRKEALWVLISSSVEIIFPSR
>FUSION-ENST00000472876.5:101219-ENST00000173229.7:199658|4047
SSLISFISVL
>FUSION-ENST00000472876.5:101219-ENST00000173229.7:199658|3276
FFTSPCLLIYSPSTSK
>FUSION-ENST00000472876.5:101219-ENST00000173229.7:199658|3220
MMQPQLTS
>ENST00000538243.1|SNV-127723-C-T|7
GSWARPSR
>FUSION-ENST00000472876.5:101219-ENST00000173229.7:199658|883
GHLIQSCYVIDRRNR
>ENST00000493668.1|SNV-146114-G-A|8
MGVLGRPFPTPSPASLDVYVAR
>FUSION-ENST00000472876.5:101219-ENST00000173229.7:199658|748
LVPSFCY
>FUSION-ENST00000521467.5:16256-ENST00000521040.5:92270|695
LATPCLHCWALQEYVIL
>FUSION-ENST00000521467.5:16256-ENST00000521040.5:92270|56
EREILER
>FUSION-ENST00000472876.5:101219-ENST00000173229.7:199658|4211
MLSFIVSDERSTVSIIVVLL
>ENST00000361232.7|INDEL-7887-G-GA|18
QQKEKNCSVQGDR
>FUSION-ENST00000472876.5:101219-ENST00000173229.7:199658|977
RHFISGVTWADFGKCR
>FUSION-ENST00000472876.5:101219-ENST00000173229.7:199658|3933
SNESEHPCFVPDRRGK
>FUSION-ENST00000472876.5:101219-ENST00000173229.7:199658|2514
MNLQIESDTVR
>FUSION-ENST00000472876.5:101219-ENST00000173229.7:199658|1866
SFVRSFVRSFIHPSK
>FUSION-ENST00000472876.5:101219-ENST00000173229.7:199658|1728
MKAELLNVV
>ENST00000635925.1|MNV-101718-GG-G|5
GDERTAVSLVTALPAGLR
>FUSION-ENST00000472876.5:101219-ENST00000173229.7:199658|411
MDGLRGWR
>FUSION-ENST00000521467.5:16256-ENST00000521040.5:92270|489
FWLSIAEYQR
>FUSION-ENST00000472876.5:101219-ENST00000173229.7:199658|2515
SWAGFNYFYE
>FUSION-ENST00000472876.5:101219-ENST00000173229.7:199658|2244
MPLHFTLGNIARPCLKK
>FUSION-ENST00000472876.5:101219-ENST00000173229.7:199658|2592
MGKGIELPRLPWVHYPPETSR
>ENST00000536101.5|SNV-35522-G-A|1
AYWALLNQQRDQSIVALGWSGAGK
>ENST00000264144.5|SNV-57046-C-G|1
GQLHLLETSIDGILADVKNLENIR
>FUSION-ENST00000472876.5:101219-ENST00000173229.7:199658|4077
ASLSASGEGFR
>ENST00000339877.8|SNV-598-A-G|4
MNNGGEAEK
>FUSION-ENST00000472876.5:101219-ENST00000173229.7:199658|4867
VWFNVTCNSWTQAIPLPYHCAQRK
>FUSION-ENST00000521467.5:49-ENST00000521040.5:92270|2
NDVHEPHLFHNPEEKENLFVENE
>FUSION-ENST00000521467.5:16256-ENST00000521040.5:92270|123
MTHRPDQRR
>FUSION-ENST00000472876.5:101219-ENST00000173229.7:199658|1901
VTQTVGLK
>FUSION-ENST00000472876.5:101219-ENST00000173229.7:199658|4513
MSGWGDR
>FUSION-ENST00000472876.5:101219-ENST00000173229.7:199658|4023
VIHLPRPPKVLGLQV
>FUSION-ENST00000472876.5:101219-ENST00000173229.7:199658|2547
MTVLHGHGMSVYLLDFFSFFNDIL
>ENST00000594814.6|SNV-3733-A-G|2
ITSVPNEALRCLKNLAYLDLSSNR
>ENST00000481320.5|SNV-7539-A-G|3
ITGRTAENTFSKTHTFHFL
>FUSION-ENST00000472876.5:101219-ENST00000173229.7:199658|3549
AEDSSSQMT
>FUSION-ENST00000472876.5:101219-ENST00000173229.7:199658|924
RLQSAKSAPLHSSLGDR
>FUSION-ENST00000472876.5:101219-ENST00000173229.7:199658|638
KLALAGR
>ENST00000568463.1|SNV-44809-A-G|2
AAASPSPGR
>ENST00000379933.7|SNV-122891-C-G|7
GRKPFECKECR
>FUSION-ENST00000472876.5:101219-ENST00000173229.7:199658|2715
QTQLGGSVMLGQPK
>FUSION-ENST00000472876.5:101219-ENST00000173229.7:199658|4758
MVGTLLKSK
>FUSION-ENST00000472876.5:101219-ENST00000173229.7:199658|2751
MSCFRTK
>FUSION-ENST00000472876.5:101219-ENST00000173229.7:199658|3766
SLAKFGKFSAIIF
>FUSION-ENST00000521467.5:16256-ENST00000521040.5:92270|805
CVKYCTNIDEVELILQVKAEGVGR
>ENST00000320743.7|SNV-349-T-A|1
AAGLGLLLCAVQGRAGRSDSGGR
>ENST00000479211.1|SNV-15494-C-T|3
SRVFTCSRR
>FUSION-ENST00000472876.5:101219-ENST00000173229.7:199658|643
FIIIFSISNK
>FUSION-ENST00000472876.5:101219-ENST00000173229.7:199658|275
MEAVVGSPRGFHFCSQ
>FUSION-ENST00000521467.5:16256-ENST00000521040.5:92270|162
TGLCECHTCLKYPPLR
>ENST00000641805.1|SNV-3348-C-T|2
AWTPSGMRDSGR
>FUSION-ENST00000472876.5:101219-ENST00000173229.7:199658|3503
VSQDGLDLLTLWSPR
>FUSION-ENST00000521467.5:16256-ENST00000521040.5:92270|155
MSVRLKR
>FUSION-ENST00000472876.5:101219-ENST00000173229.7:199658|1027
MLRKGSVGSR
>FUSION-ENST00000472876.5:101219-ENST00000173229.7:199658|4780
EGLQLHS
>FUSION-ENST00000472876.5:101219-ENST00000173229.7:199658|2364
IIFVGYIPTNGIMEPK
>FUSION-ENST00000472876.5:101219-ENST00000173229.7:199658|2841
RPSNFESDMESLCGFYNYFR
>FUSION-ENST00000472876.5:101219-ENST00000173229.7:199658|4648
MLVFLPQMAISSAHR
>FUSION-ENST00000521467.5:16256-ENST00000521040.5:92270|647
LKSSNNYFLSR
>FUSION-ENST00000472876.5:101219-ENST00000173229.7:199658|1725
MGERECIR
>FUSION-ENST00000472876.5:101219-ENST00000173229.7:199658|239
QEQRVLLSSIFQP
>FUSION-ENST00000472876.5:101219-ENST00000173229.7:199658|2197
GRRETGR
>ENST00000502943.1|SNV-50927-A-T|1
LCPGAAVYFSDASGGVFLLYVSLL
>FUSION-ENST00000485629.1:4419-ENST00000271532.2:8627|12
RESDSDLQWISVLCNR
>FUSION-ENST00000472876.5:101219-ENST00000173229.7:199658|4022
MSNLQKS
>FUSION-ENST00000472876.5:101219-ENST00000173229.7:199658|2394
PISFWSSLNSK
>FUSION-ENST00000472876.5:101219-ENST00000173229.7:199658|1870
GYKKAIPR
>FUSION-ENST00000472876.5:101219-ENST00000173229.7:199658|2237
MEVRIIVNMGDSMSQRLCKPMPPAI
>FUSION-ENST00000521467.5:16256-ENST00000521040.5:92270|766
INQSRLLMRYLLALK
>FUSION-ENST00000521467.5:16256-ENST00000521040.5:92270|203
ACPNSNTCTEACIIYMDSLGLTRK
>FUSION-ENST00000472876.5:101219-ENST00000173229.7:199658|2918
PPYSSLGNKVRPCI
>FUSION-ENST00000472876.5:101219-ENST00000173229.7:199658|3884
IYFILLISTNICWYI
>FUSION-ENST00000472876.5:101219-ENST00000173229.7:199658|3027
MKIRLFR
>FUSION-ENST00000472876.5:101219-ENST00000173229.7:199658|3934
SNESEHPCFVPDRR
>FUSION-ENST00000472876.5:101219-ENST00000173229.7:199658|2736
MLVSNFRFCLTICILIMI
>FUSION-ENST00000472876.5:101219-ENST00000173229.7:199658|620
MPLWEAEVDGSPEVR
>FUSION-ENST00000472876.5:101219-ENST00000173229.7:199658|1322
MDLFSFHLYSFMKLALITPSYWVK
>FUSION-ENST00000472876.5:101219-ENST00000173229.7:199658|3751
HIVLWGLAGGHRK
>ENST00000358371.9|INDEL-25717-A-AA|3
SKHHLAK
>FUSION-ENST00000472876.5:101219-ENST00000173229.7:199658|2711
LGQPKEEQLGAR
>FUSION-ENST00000472876.5:101219-ENST00000173229.7:199658|1253
SIFWVQSCGSSWVEFR
>FUSION-ENST00000472876.5:101219-ENST00000173229.7:199658|1766
MHGVALITKGCYLYGRK
>FUSION-ENST00000472876.5:101219-ENST00000173229.7:199658|3071
MVFISLIKVMKK
>FUSION-ENST00000472876.5:101219-ENST00000173229.7:199658|2367
MWFCPLFYY
>ENST00000303375.10|SNV-44009-G-A|2
VECKPSWQPFQGHCYRLQAEK
>FUSION-ENST00000521467.5:49-ENST00000521040.5:92270|5
QSESLLTK
>FUSION-ENST00000472876.5:101219-ENST00000173229.7:199658|3860
YNPHTICFTHLKRTIQWPFLYL
>ENST00000505854.5|SNV-28509-C-T|10
LASKYLHVGYIVLPAPEKSIVGK
>ENST00000489172.5|SNV-2888-T-G|3
GVAKLTLLRVLNLPHNSIGCGEGLK
>FUSION-ENST00000472876.5:101219-ENST00000173229.7:199658|3706
GRSAYCLPQCFHCHHGGR
>FUSION-ENST00000521467.5:16256-ENST00000521040.5:92270|130
MAFQEARRGEAAES
>FUSION-ENST00000472876.5:101219-ENST00000173229.7:199658|3750
HIVLWGLAGGHRKLDHIFLPVSNK
>FUSION-ENST00000472876.5:101219-ENST00000173229.7:199658|2316
LFIQSSFLSFSK
>FUSION-ENST00000472876.5:101219-ENST00000173229.7:199658|1189
MRCFLALGCCTFR
>FUSION-ENST00000472876.5:101219-ENST00000173229.7:199658|1762
GCYLYGRKGMY
>FUSION-ENST00000472876.5:101219-ENST00000173229.7:199658|1931
MQHTYHK
>FUSION-ENST00000472876.5:101219-ENST00000173229.7:199658|1034
MMGMKPKMLRK
>FUSION-ENST00000472876.5:101219-ENST00000173229.7:199658|4844
MKVRGDSVLAVLAR
>FUSION-ENST00000472876.5:101219-ENST00000173229.7:199658|4685
VMNFFAFSEER
>FUSION-ENST00000472876.5:101219-ENST00000173229.7:199658|2252
MTESEYGG
>ENST00000619922.1|SNV-6406-C-A|3
HPKRILFCTENCPDHGDR
>ENST00000641805.1|SNV-3348-C-T|13
MKPEETAASTPAWRAVPAVAVRAPK
>FUSION-ENST00000521467.5:16256-ENST00000521040.5:92270|258
DFSGSTFTVVGERRK
>FUSION-ENST00000472876.5:101219-ENST00000173229.7:199658|3101
AEYQNIHHNFKNKY
>ENST00000502677.1|SNV-125465-A-T|4
FQIPRYIITLLELLAHTPHEHVER
>FUSION-ENST00000472876.5:101219-ENST00000173229.7:199658|4140
CQAVFNNQLLWELR
>FUSION-ENST00000472876.5:101219-ENST00000173229.7:199658|2924
MLWEAEAGGLFEARSSRPARVTQ
>FUSION-ENST00000472876.5:101219-ENST00000173229.7:199658|1412
YGGSLFCVCAQQCGGR
>ENST00000339986.8|SNV-20583-T-G|5
VFKWLSYLTQHR
>ENST00000639098.1|SNV-229083-G-A|1
ICHQEVMTKHFASWDQMMRR
>FUSION-ENST00000472876.5:101219-ENST00000173229.7:199658|2109
SMDYITYIHKK
>ENST00000635925.1|MNV-101718-GG-G|4
MGDERTAVSLVTALPAGLRAVSQ
>FUSION-ENST00000472876.5:101219-ENST00000173229.7:199658|84
FIFFYTCVTTTLSIC
>ENST00000368521.9|SNV-8104-C-T|5
SYLLDLRNTSMPFK
>FUSION-ENST00000472876.5:101219-ENST00000173229.7:199658|3289
MRVDALFISFLLLFLR
>FUSION-ENST00000472876.5:101219-ENST00000173229.7:199658|1285
MGMTAATSQGSQK
>FUSION-ENST00000472876.5:101219-ENST00000173229.7:199658|2464
MNLGGDCNFLTRFIYR
>FUSION-ENST00000472876.5:101219-ENST00000173229.7:199658|1822
QYKHIYVK
>ENST00000488186.5|SNV-201748-G-A|7
MCFGPQHSSWPPMRPGNSR
>FUSION-ENST00000472876.5:101219-ENST00000173229.7:199658|4095
LHIYMCVCIYVYMCMCIYTHAR
>FUSION-ENST00000472876.5:101219-ENST00000173229.7:199658|2113
VAVFHFL
>FUSION-ENST00000472876.5:101219-ENST00000173229.7:199658|3021
LAVPNLFGTRDWFCGRIFP
>FUSION-ENST00000521467.5:16256-ENST00000521040.5:92270|844
GNFSRGSRCCPGCVQSAILEEPGCR
>FUSION-ENST00000472876.5:101219-ENST00000173229.7:199658|4078
MASLSASGEGFR
>FUSION-ENST00000472876.5:101219-ENST00000173229.7:199658|3193
FIACWTFECLRHFKFSIN
>FUSION-ENST00000472876.5:101219-ENST00000173229.7:199658|5076
SRPFLAGVTGEGLGLRIPGQLGRR
>FUSION-ENST00000521467.5:16256-ENST00000521040.5:92270|498
MQINTLRFSK
>FUSION-ENST00000521467.5:16256-ENST00000521040.5:92270|254
MPGIGFFTETVEQSILEK
>ENST00000537756.2|SNV-81715-G-A|1
DRALLHH
>FUSION-ENST00000472876.5:101219-ENST00000173229.7:199658|1993
MSNSYVF
>FUSION-ENST00000472876.5:101219-ENST00000173229.7:199658|3954
ESHSVTR
>FUSION-ENST00000472876.5:101219-ENST00000173229.7:199658|2173
MHDFGGLK
>FUSION-ENST00000472876.5:101219-ENST00000173229.7:199658|348
MHSIQIF
>FUSION-ENST00000521467.5:16256-ENST00000521040.5:92270|253
PGIGFFTETVEQSILEK
>ENST00000583097.5|SNV-69741-C-T|3
LGLLPAHSR
>FUSION-ENST00000472876.5:101219-ENST00000173229.7:199658|3184
MGRMFQQCYR
>ENST00000457545.7|INDEL-28669-C-CGTG|3
NWRAFDVFK
>FUSION-ENST00000472876.5:101219-ENST00000173229.7:199658|2766
MTLEAEGV
>FUSION-ENST00000472876.5:101219-ENST00000173229.7:199658|4139
CQAVFNNQLLWELRVR
>ENST00000637569.1|SNV-158471-A-C|2
ALALLADLVTKVVDVYK
>FUSION-ENST00000472876.5:101219-ENST00000173229.7:199658|1828
MFLSKHK
>FUSION-ENST00000472876.5:101219-ENST00000173229.7:199658|552
MSTVSAGS
>FUSION-ENST00000472876.5:101219-ENST00000173229.7:199658|2296
WESMVCFSSSLLFCHSVKHEFGGR
>FUSION-ENST00000472876.5:101219-ENST00000173229.7:199658|1942
VKHVILSLYGLR
>FUSION-ENST00000507807.3:14820-ENST00000637938.1:21100|4
TLACMGSGSGLWR
>ENST00000304636.9|SNV-33696-G-A|2
NGTSGHPGPIGPPGPRGNR
>ENST00000537756.2|SNV-81715-G-A|2
GEDRDRALLHH
>ENST00000673901.1|SNV-1687-C-G|6
MVDSGISCK
>ENST00000536101.5|SNV-35522-G-A|4
RDGLPAHIGSMAQRAYWALLNQQR
>FUSION-ENST00000503042.5:14820-ENST00000637938.1:21100|263
SLPCTHRLKPRQPR
>FUSION-ENST00000472876.5:101219-ENST00000173229.7:199658|4087
YIFFFFEVESHFVAQAGVQWR
>FUSION-ENST00000472876.5:101219-ENST00000173229.7:199658|2494
LGLPKCWDFR
>FUSION-ENST00000472876.5:101219-ENST00000173229.7:199658|307
VVQHGECI
>ENST00000262320.8|MNV-38065-CAACC-C|10
SAWSLRSSRR
>FUSION-ENST00000472876.5:101219-ENST00000173229.7:199658|1261
MADGWVQNGRPCPGK
>FUSION-ENST00000521467.5:16256-ENST00000521040.5:92270|54
EILERNDCLKPK
>ENST00000584010.5|SNV-43302-G-C|3
SNYEPYKPSTGAMGDRLTAMK
>FUSION-ENST00000472876.5:101219-ENST00000173229.7:199658|330
RASNIYVLNK
>FUSION-ENST00000472876.5:101219-ENST00000173229.7:199658|2718
MEKTTKR
>FUSION-ENST00000472876.5:101219-ENST00000173229.7:199658|1360
MVSQLPFYFLP
>FUSION-ENST00000472876.5:101219-ENST00000173229.7:199658|3784
LSFHSIWLLYFSILKFPLK
>FUSION-ENST00000472876.5:101219-ENST00000173229.7:199658|205
AKLPLLAHCCLVLPPAVISPRP
>FUSION-ENST00000507807.3:14820-ENST00000637938.1:21100|22
KSMIGMSTKAGRPPER
>FUSION-ENST00000472876.5:101219-ENST00000173229.7:199658|2567
STLSSLSLLTSAFDVISKK
>ENST00000468630.5|SNV-23178-G-T|2
GLPAGQADVEMIERAR
>FUSION-ENST00000472876.5:101219-ENST00000173229.7:199658|1207
PICAGEKGR
>FUSION-ENST00000472876.5:101219-ENST00000173229.7:199658|2136
FVKPRWQSFK
>FUSION-ENST00000472876.5:101219-ENST00000173229.7:199658|2289
VCFSSSLLFCHSVKHEFGGRL
>ENST00000639098.1|SNV-229083-G-A|6
MICHQEVMTK
>FUSION-ENST00000472876.5:101219-ENST00000173229.7:199658|2382
DCERQER
>FUSION-ENST00000472876.5:101219-ENST00000173229.7:199658|3650
TGSLGSLLSYCW
>ENST00000518529.6|SNV-713-G-A|3
RAGFSDFQLIRNQVLFLQDQAQR
>FUSION-ENST00000472876.5:101219-ENST00000173229.7:199658|2378
DGERPSELGESR
>FUSION-ENST00000472876.5:101219-ENST00000173229.7:199658|1313
LALITPSYWVKM
>FUSION-ENST00000472876.5:101219-ENST00000173229.7:199658|1264
GFEEQCMADGWVQNGRPCPGK
>ENST00000302334.3|SNV-50373-G-C|2
IQWERDVENNRVEAGALLQAK
>FUSION-ENST00000521467.5:16256-ENST00000521040.5:92270|232
MLTNPVAKLEFQAGFFR
>FUSION-ENST00000472876.5:101219-ENST00000173229.7:199658|4486
TQIQSIQLNVWVGR
>FUSION-ENST00000472876.5:101219-ENST00000173229.7:199658|4206
LQFSVRIQITLWGHLFSA
>FUSION-ENST00000472876.5:101219-ENST00000173229.7:199658|119
ASYCLMSRLYL
>FUSION-ENST00000472876.5:101219-ENST00000173229.7:199658|630
MMIFICYRYSWCLFNAYCVRHCYPK
>FUSION-ENST00000472876.5:101219-ENST00000173229.7:199658|2186
RSLPGPLRVWFSSQASTKPR
>FUSION-ENST00000472876.5:101219-ENST00000173229.7:199658|965
MSTPVFWRSDGTRGAWGR
>ENST00000461023.5|MNV-38065-CAACC-C|6
AAEPVQRCRHPVPHGQQR
>FUSION-ENST00000521467.5:16256-ENST00000521040.5:92270|272
VDKEKAGLR
>FUSION-ENST00000472876.5:101219-ENST00000173229.7:199658|3008
DVEILVKFFY
>FUSION-ENST00000472876.5:101219-ENST00000173229.7:199658|1397
LHPILYGSSPSGR
>ENST00000530639.6|SNV-135578-G-A|1
SELGSFITDYFQNQLLTK
>ENST00000361249.4|MNV-51995-TG-T|6
FGGGKTK
>FUSION-ENST00000472876.5:101219-ENST00000173229.7:199658|490
MIYIPLGIYPIMRLLGQMVFLVLDP
>FUSION-ENST00000472876.5:101219-ENST00000173229.7:199658|4718
LPSILSQCSHTGCMCLTPRGR
>FUSION-ENST00000472876.5:101219-ENST00000173229.7:199658|3345
TLELKTIIKINK
>FUSION-ENST00000472876.5:101219-ENST00000173229.7:199658|4307
SLIQSELIFLYGER
>ENST00000296839.5|SNV-998-G-A|3
SKPYTRRPKPPYSYIALIAMTIR
>FUSION-ENST00000472876.5:101219-ENST00000173229.7:199658|2341
MTSIITFNGCIR
>FUSION-ENST00000521467.5:16256-ENST00000521040.5:92270|622
MAKFLNSVLFQTCPFKF
>FUSION-ENST00000472876.5:101219-ENST00000173229.7:199658|728
VSHYGFDLHFSSDQ
>ENST00000371129.4|SNV-1268-T-C|4
DLLQTVEDQYKQLNQQHSQTK
>FUSION-ENST00000472876.5:101219-ENST00000173229.7:199658|4965
FNIYFSLNVVFLKLFYVLK
>FUSION-ENST00000521467.5:16256-ENST00000521040.5:92270|781
KPNFQAASFSNPRQMR
>FUSION-ENST00000472876.5:101219-ENST00000173229.7:199658|2492
CWDFRRELPRPT
>FUSION-ENST00000472876.5:101219-ENST00000173229.7:199658|897
DAQVPDIK
>ENST00000290607.12|INDEL-118946-T-TC|2
AIETLQER
>ENST00000488186.5|SNV-201748-G-A|3
MRPGNSR
>ENST00000512584.5|SNV-53040-C-G|9
FQNGHVRDERNMLK
>FUSION-ENST00000472876.5:101219-ENST00000173229.7:199658|2021
IFLDYLIIYR
>FUSION-ENST00000472876.5:101219-ENST00000173229.7:199658|2753
MFPSVITSPCVLSYGKMSCFRTK
>ENST00000411426.1|SNV-17307-T-C|2
NIIVHEEK
>ENST00000475650.1|SNV-12472-G-A|4
AGSFRCVK
>FUSION-ENST00000521467.5:16256-ENST00000521040.5:92270|612
MGQWMVEFPNEWQSFSILYCFK
>FUSION-ENST00000472876.5:101219-ENST00000173229.7:199658|2745
MSHHTRSK
>FUSION-ENST00000472876.5:101219-ENST00000173229.7:199658|1347
HSEQGRVIR
>FUSION-ENST00000472876.5:101219-ENST00000173229.7:199658|3904
MFILLLLGRVFR
>FUSION-ENST00000472876.5:101219-ENST00000173229.7:199658|1217
QMPGGCPWEGLTNKERHTYETVSD
>ENST00000339615.9|INDEL-6329-T-TC|19
YKLYPSEYNIFPPHLVPPRR
>FUSION-ENST00000472876.5:101219-ENST00000173229.7:199658|422
LSTSNDQIMLCLMILGL
>FUSION-ENST00000472876.5:101219-ENST00000173229.7:199658|2279
DNISACCPGWPQTPDLR
>FUSION-ENST00000472876.5:101219-ENST00000173229.7:199658|2127
ICRENELCGVILR
>FUSION-ENST00000472876.5:101219-ENST00000173229.7:199658|4749
LFMRLFK
>FUSION-ENST00000472876.5:101219-ENST00000173229.7:199658|1751
LPLGAVVESHR
>FUSION-ENST00000472876.5:101219-ENST00000173229.7:199658|2307
WLPPLLDR
>FUSION-ENST00000472876.5:101219-ENST00000173229.7:199658|3018
MMSVFALTDQSGYAFR
>FUSION-ENST00000521467.5:16256-ENST00000521040.5:92270|66
MAMSVNQK
>FUSION-ENST00000472876.5:101219-ENST00000173229.7:199658|831
KWIDRVSLVK
>ENST00000342992.10|SNV-209187-A-G|3
GDEEVIETGR
>FUSION-ENST00000472876.5:101219-ENST00000173229.7:199658|4767
KPGTSFQASSPSAVTQDVCA
>FUSION-ENST00000472876.5:101219-ENST00000173229.7:199658|148
QSETRVSK
>ENST00000498202.6|SNV-55133-C-T|1
GMYLQSIEKYDPDLNK
>ENST00000402314.6|SNV-11823-C-A|2
AYLQTGKQFLVTK
>FUSION-ENST00000472876.5:101219-ENST00000173229.7:199658|3671
QVVWWSVSWSEAVQFFPCD
>FUSION-ENST00000472876.5:101219-ENST00000173229.7:199658|2674
ALAFMFSQGGHDEPCLIAHEK
>FUSION-ENST00000472876.5:101219-ENST00000173229.7:199658|1830
GSNPRGMEEK
>FUSION-ENST00000472876.5:101219-ENST00000173229.7:199658|200
MSENQIGEKQNPPCMACVIALR
>FUSION-ENST00000472876.5:101219-ENST00000173229.7:199658|1133
WFTYVLFPAESPGN
>FUSION-ENST00000472876.5:101219-ENST00000173229.7:199658|3553
SGITETKVVDIYVLPVVLKSWLICR
>FUSION-ENST00000472876.5:101219-ENST00000173229.7:199658|390
YVQPLVGFW
>FUSION-ENST00000472876.5:101219-ENST00000173229.7:199658|4435
HCAFRLYSVAEFTTF
>FUSION-ENST00000472876.5:101219-ENST00000173229.7:199658|2663
SSYSQTL
>FUSION-ENST00000472876.5:101219-ENST00000173229.7:199658|1484
QSEPSPDTESAGALPWTSQPPK
>FUSION-ENST00000472876.5:101219-ENST00000173229.7:199658|3085
RSRAFSIVLQGIR
>FUSION-ENST00000472876.5:101219-ENST00000173229.7:199658|1704
IELSIPAAAGHLLCLGSKCKTAGR
>ENST00000496157.5|SNV-20575-G-A|3
MMWQWKLSDY
>FUSION-ENST00000472876.5:101219-ENST00000173229.7:199658|5020
MIILLILSKNQLLLTRIY
>FUSION-ENST00000521467.5:16256-ENST00000521040.5:92270|502
DLKSLVRVHVLNHHPR
>FUSION-ENST00000521467.5:16256-ENST00000521040.5:92270|836
MLPGLCAERHPGGAGLQGAP
>FUSION-ENST00000472876.5:101219-ENST00000173229.7:199658|1713
LRDLGIPWPS
>ENST00000525971.6|SNV-87878-G-C|1
DQSEAQK
>FUSION-ENST00000472876.5:101219-ENST00000173229.7:199658|3386
NFQVKLSEDSR
>FUSION-ENST00000472876.5:101219-ENST00000173229.7:199658|3214
MWVSDPPSWCR
>FUSION-ENST00000472876.5:101219-ENST00000173229.7:199658|2029
GKIYLPYFCQLFSPVYCLPL
>FUSION-ENST00000472876.5:101219-ENST00000173229.7:199658|3589
SVSCSISFPYFHLEK
>FUSION-ENST00000472876.5:101219-ENST00000173229.7:199658|4236
MLIYIYK
>FUSION-ENST00000472876.5:101219-ENST00000173229.7:199658|1307
MYPPKFICWNLKPHVIGLRGGAFGK
>FUSION-ENST00000521467.5:16256-ENST00000521040.5:92270|439
MIKKCFLNK
>FUSION-ENST00000472876.5:101219-ENST00000173229.7:199658|3166
LCSSLFCCCSCVSDLLK
>FUSION-ENST00000472876.5:101219-ENST00000173229.7:199658|1287
MPVIPAFWEA
>FUSION-ENST00000472876.5:101219-ENST00000173229.7:199658|1719
IRYLAGRGTLLSVNSGR
>FUSION-ENST00000472876.5:101219-ENST00000173229.7:199658|825
FFFSALLQDRPTK
>FUSION-ENST00000472876.5:101219-ENST00000173229.7:199658|3457
VLTIAGKPGER
>ENST00000526955.1|SNV-246173-C-G|1
DPEHTGECV
>FUSION-ENST00000472876.5:101219-ENST00000173229.7:199658|4253
MCLLPVPHSLDYCCCVVTFAIGK
>ENST00000398505.7|INDEL-17508-C-CATC|1
TALDDRPQVLQPHHRLR
>FUSION-ENST00000521467.5:16256-ENST00000521040.5:92270|236
MFLYFFNF
>FUSION-ENST00000472876.5:101219-ENST00000173229.7:199658|1941
VKHVILSLYGLRQPFM
>FUSION-ENST00000472876.5:101219-ENST00000173229.7:199658|4624
MLNEPRTCLLMDLCENSLGFRPRSR
>FUSION-ENST00000472876.5:101219-ENST00000173229.7:199658|3194
MFIACWTFECLRHFKFSIN
>FUSION-ENST00000472876.5:101219-ENST00000173229.7:199658|1152
MSCAGWSR
>FUSION-ENST00000472876.5:101219-ENST00000173229.7:199658|2932
MSVIPMLWEAEAGGLFEAR
>FUSION-ENST00000521467.5:16256-ENST00000521040.5:92270|368
YCMYVNVYVK
>FUSION-ENST00000472876.5:101219-ENST00000173229.7:199658|3091
NSAMICAEK
>FUSION-ENST00000472876.5:101219-ENST00000173229.7:199658|4152
VYLFVVLFVFILLGIH
>FUSION-ENST00000472876.5:101219-ENST00000173229.7:199658|614
MNEMLDTSPIDRFMFWK
>FUSION-ENST00000472876.5:101219-ENST00000173229.7:199658|1051
ESSCSALTWWKGQTSSLR
>ENST00000567385.5|SNV-34053-G-A|2
LASLNLLQLSVFFVPIAVK
>FUSION-ENST00000472876.5:101219-ENST00000173229.7:199658|1519
RTASFIGSAEK
>FUSION-ENST00000472876.5:101219-ENST00000173229.7:199658|3734
YFNSCFIIHYCHVFLEIVPRGAK
>ENST00000452512.6|SNV-22523-A-C|9
IKQIPMETTILQQHQELHK
>FUSION-ENST00000472876.5:101219-ENST00000173229.7:199658|3618
MSALSLELK
>FUSION-ENST00000472876.5:101219-ENST00000173229.7:199658|3898
KCLLDPVVQWC
>ENST00000472732.5|SNV-80367-G-A|4
MCAVRLCLESRR
>FUSION-ENST00000472876.5:101219-ENST00000173229.7:199658|4381
QCVMIESG
>ENST00000503581.6|INDEL-363163-T-TTT|3
AQKRFVQMDAVV
>FUSION-ENST00000472876.5:101219-ENST00000173229.7:199658|1869
KRNIEGQ
>FUSION-ENST00000472876.5:101219-ENST00000173229.7:199658|225
SQEGSGGR
>FUSION-ENST00000472876.5:101219-ENST00000173229.7:199658|206
SSCSASKAK
>FUSION-ENST00000521467.5:16256-ENST00000521040.5:92270|290
SFLFFLPSR
>FUSION-ENST00000472876.5:101219-ENST00000173229.7:199658|186
VSNSFSLLRKSCQHYR
>FUSION-ENST00000472876.5:101219-ENST00000173229.7:199658|4191
KEKICIVSVIVTE
>ENST00000631043.2|SNV-389046-C-G|5
QDGHQSSDPWSSSSGMNQPG
>FUSION-ENST00000472876.5:101219-ENST00000173229.7:199658|1158
MEICSFPYLLGK
>ENST00000489172.5|SNV-2888-T-G|2
LTLLRVLNLPHNSIGCGEGLK
>ENST00000441037.7|SNV-78994-C-A|1
VFASSVSMGAMLGINGDMELLFK
>ENST00000568463.1|SNV-44809-A-G|6
LSPTRCGSTR
>FUSION-ENST00000521467.5:16256-ENST00000521040.5:92270|317
MIPDLQKR
>FUSION-ENST00000472876.5:101219-ENST00000173229.7:199658|4512
MVMMFPR
>FUSION-ENST00000472876.5:101219-ENST00000173229.7:199658|2950
LKMFIQLGTVAHACNPSTLGGQGRR
>FUSION-ENST00000472876.5:101219-ENST00000173229.7:199658|1493
NGIVLVQNR
>FUSION-ENST00000521467.5:16256-ENST00000521040.5:92270|838
MLPGLCAER
>FUSION-ENST00000521467.5:16256-ENST00000521040.5:92270|474
MAPLGSWGPK
>FUSION-ENST00000472876.5:101219-ENST00000173229.7:199658|3670
MSSNKGSLVSGPR
>ENST00000527556.5|SNV-11174-A-T|5
MAGRRLWWLDL
>ENST00000618547.4|SNV-9797-G-A|1
HGCVRLIFQGPLD
>FUSION-ENST00000521467.5:16256-ENST00000521040.5:92270|201
DSLGLTR
>FUSION-ENST00000472876.5:101219-ENST00000173229.7:199658|3061
CRKEIQGFFDCASR
>FUSION-ENST00000472876.5:101219-ENST00000173229.7:199658|1557
MYPLTVEGELGCLTFAVTKSSCHEH
>FUSION-ENST00000472876.5:101219-ENST00000173229.7:199658|4039
LLRLEHSSYSQAQSLCITASNY
>FUSION-ENST00000472876.5:101219-ENST00000173229.7:199658|4379
SLLVWADNILVYG
>FUSION-ENST00000472876.5:101219-ENST00000173229.7:199658|1550
VSICIFLMTNDVK
>FUSION-ENST00000521467.5:16256-ENST00000521040.5:92270|174
TSRFKNCIIGFPSCYLLQK
>FUSION-ENST00000472876.5:101219-ENST00000173229.7:199658|273
GFHFCSQ
>FUSION-ENST00000394936.8:16954-ENST00000498818.6:10024|3
RLLQSTKKPQPR
>FUSION-ENST00000472876.5:101219-ENST00000173229.7:199658|4936
GVKSLSFNR
>FUSION-ENST00000472876.5:101219-ENST00000173229.7:199658|3453
KFPLMSTLSTFNFQWAGLGLHFS
>FUSION-ENST00000472876.5:101219-ENST00000173229.7:199658|4995
FCSWKVFRISILPQC
>FUSION-ENST00000472876.5:101219-ENST00000173229.7:199658|426
LPCHYER
>FUSION-ENST00000472876.5:101219-ENST00000173229.7:199658|682
IARCTPAAVCLCLLLPLPGKHLVPL
>FUSION-ENST00000521467.5:16256-ENST00000521040.5:92270|604
TLLFTVWPELETL
>ENST00000557327.1|SNV-134360-T-A|4
KALMNNSQGRAHVLAHS
>FUSION-ENST00000472876.5:101219-ENST00000173229.7:199658|900
SMDAQVPDIK
>FUSION-ENST00000472876.5:101219-ENST00000173229.7:199658|3206
MAHFSGGI
>FUSION-ENST00000472876.5:101219-ENST00000173229.7:199658|3991
SFISLSYRFAQVR
>FUSION-ENST00000472876.5:101219-ENST00000173229.7:199658|3713
KTSTIWVLRYQTLDLI
>FUSION-ENST00000472876.5:101219-ENST00000173229.7:199658|4220
CQNFIPF
>FUSION-ENST00000472876.5:101219-ENST00000173229.7:199658|4343
MFIQIFCPYKNQIICFFAVELF
>FUSION-ENST00000472876.5:101219-ENST00000173229.7:199658|3160
MHLGKCYVGLRPTLLVQGPA
>ENST00000345136.7|SNV-51146-G-A|5
ARQAEAAERSQLR
>FUSION-ENST00000472876.5:101219-ENST00000173229.7:199658|3816
MGEEGGKVASLSLGK
>FUSION-ENST00000472876.5:101219-ENST00000173229.7:199658|2060
GADLFHLLCLFSGFVQLRPHTR
>FUSION-ENST00000472876.5:101219-ENST00000173229.7:199658|2909
YKHKHVHK
>FUSION-ENST00000472876.5:101219-ENST00000173229.7:199658|3804
MFLDSFFHHFLVCCMIFLLPFL
>FUSION-ENST00000485629.1:4419-ENST00000271532.2:8627|14
MPTQQQQLHTNL
>ENST00000461023.5|MNV-38054-CGGGAGCCAG-C|MNV-38065-CAACC-C|6
MDPGSLLCQCR
>FUSION-ENST00000521467.5:16256-ENST00000521040.5:92270|310
AKGTDEINFQRIK
>FUSION-ENST00000472876.5:101219-ENST00000173229.7:199658|5073
IPGQLGRRGAVHLEGPGAAR
>FUSION-ENST00000472876.5:101219-ENST00000173229.7:199658|2840
MESLCGFYNYFR
>FUSION-ENST00000472876.5:101219-ENST00000173229.7:199658|691
AFNTLSG
>FUSION-ENST00000472876.5:101219-ENST00000173229.7:199658|4143
EEARDGGKCQAVFNNQLLWELR
>FUSION-ENST00000472876.5:101219-ENST00000173229.7:199658|3956
LYFIFFEMESHSVTR
>FUSION-ENST00000472876.5:101219-ENST00000173229.7:199658|2474
IISYIFFLFSLLIFQDKISLR
>FUSION-ENST00000472876.5:101219-ENST00000173229.7:199658|2277
LFSGRDSLIWNLK
>ENST00000366676.5|SNV-11650-C-A|1
QYVDSDGPMKQGLR
>FUSION-ENST00000472876.5:101219-ENST00000173229.7:199658|3701
GRKGGLIISGK
>FUSION-ENST00000472876.5:101219-ENST00000173229.7:199658|651
VKSCLYPKK
>FUSION-ENST00000472876.5:101219-ENST00000173229.7:199658|4689
TSPSQMVMNFFAFSEER
>ENST00000301466.8|MNV-12029-AG-A|2
RRAWAVR
>FUSION-ENST00000472876.5:101219-ENST00000173229.7:199658|111
SDTLDSFGQLPSPVFR
>FUSION-ENST00000521467.5:16256-ENST00000521040.5:92270|496
MQINTLRFSKF
>ENST00000263666.9|SNV-233877-T-C|3
MNSQDKLGLTVRYR
>FUSION-ENST00000521467.5:16256-ENST00000521040.5:92270|615
THDDFAIHCLARIR
>FUSION-ENST00000521467.5:16256-ENST00000521040.5:92270|656
SNHPRFTSEKEFK
>ENST00000327031.9|SNV-7266-G-A|1
QEENADARAPSGKVR
>FUSION-ENST00000472876.5:101219-ENST00000173229.7:199658|353
GTSWLLLVFSLVLLWK
>FUSION-ENST00000472876.5:101219-ENST00000173229.7:199658|3674
KLSFLWRGQASFFGEAK
>FUSION-ENST00000472876.5:101219-ENST00000173229.7:199658|3675
MKLSFLWRGQASFFGEAK
>ENST00000457545.7|INDEL-28669-C-CGTG|2
NWRAFDVFKEFSHLEDFPFDAEY
>FUSION-ENST00000472876.5:101219-ENST00000173229.7:199658|3899
VFRKCLLDPVVQWC
>FUSION-ENST00000472876.5:101219-ENST00000173229.7:199658|5111
MGGRARGSGSPSWGHGTAFLGR
>FUSION-ENST00000472876.5:101219-ENST00000173229.7:199658|284
LPCQVLLQCLKGK
>FUSION-ENST00000472876.5:101219-ENST00000173229.7:199658|4537
TLLDGCQHGSR
>FUSION-ENST00000472876.5:101219-ENST00000173229.7:199658|3020
DWFCGRIFP
>ENST00000381951.1|SNV-908-T-A|2
AALQKLYSKR
>FUSION-ENST00000472876.5:101219-ENST00000173229.7:199658|3154
GYLNRVSETFSLADR
>FUSION-ENST00000472876.5:101219-ENST00000173229.7:199658|4782
CSSNYLCLGLCSVDSVSLFHHTE
>FUSION-ENST00000472876.5:101219-ENST00000173229.7:199658|4216
DVQITLQDPGFNPFGCIFLK
>FUSION-ENST00000472876.5:101219-ENST00000173229.7:199658|425
LPCHYERDK
>FUSION-ENST00000472876.5:101219-ENST00000173229.7:199658|121
ASYCLMSR
>FUSION-ENST00000472876.5:101219-ENST00000173229.7:199658|55
LRSGTDCDSYCK
>FUSION-ENST00000472876.5:101219-ENST00000173229.7:199658|4914
HFFLLLLK
>FUSION-ENST00000472876.5:101219-ENST00000173229.7:199658|1341
KFTILTIFK
>FUSION-ENST00000477661.1:5134-ENST00000432950.1:6455|5
EKYYLTQWISVPHGRPWRSVR
>FUSION-ENST00000472876.5:101219-ENST00000173229.7:199658|4534
IHSFQPFLDR
>ENST00000490672.1|SNV-201-A-G|2
FGSPFLAR
>FUSION-ENST00000472876.5:101219-ENST00000173229.7:199658|3749
KLDHIFLPVSNK
>FUSION-ENST00000472876.5:101219-ENST00000173229.7:199658|3217
MLSLAMK
>FUSION-ENST00000472876.5:101219-ENST00000173229.7:199658|4716
CLTPRGR
>FUSION-ENST00000472876.5:101219-ENST00000173229.7:199658|798
LSRVWIK
>FUSION-ENST00000472876.5:101219-ENST00000173229.7:199658|4816
SAGAGRGTGRQLHLWH
>ENST00000408927.8|SNV-158702-A-T|3
FLKSVMPPVQFKLLGTLR
>FUSION-ENST00000472876.5:101219-ENST00000173229.7:199658|2030
MGKIYLPYFCQLFSPVYCLPL
>FUSION-ENST00000472876.5:101219-ENST00000173229.7:199658|4949
MYTPHFAYPYIYQR
>FUSION-ENST00000521467.5:16256-ENST00000521040.5:92270|744
KWITCCWWEIVCSYNSLKQVSIK
>ENST00000238789.10|SNV-93104-G-T|2
GEIFVIGATNRLDSIDPALR
>FUSION-ENST00000521467.5:16256-ENST00000521040.5:92270|415
YICRPFGRPIDKIVFIENQ
>FUSION-ENST00000472876.5:101219-ENST00000173229.7:199658|123
ETLKNCANI
>FUSION-ENST00000472876.5:101219-ENST00000173229.7:199658|4102
VCHILLRFCLFFFILFSFYFSFE
>FUSION-ENST00000472876.5:101219-ENST00000173229.7:199658|4355
MTHTSQFK
>FUSION-ENST00000472876.5:101219-ENST00000173229.7:199658|4099
SHHDWPYR
>FUSION-ENST00000472876.5:101219-ENST00000173229.7:199658|2450
RVPVSPHPHQHLLMSVLLAR
>FUSION-ENST00000472876.5:101219-ENST00000173229.7:199658|5110
GGRARGSGSPSWGHGTAFLGR
>FUSION-ENST00000472876.5:101219-ENST00000173229.7:199658|3555
SGITETK
>FUSION-ENST00000472876.5:101219-ENST00000173229.7:199658|496
MCMCLFSGMIYIPLGIYPIMR
>FUSION-ENST00000472876.5:101219-ENST00000173229.7:199658|460
SFFSCLLAA
>ENST00000262320.8|MNV-38065-CAACC-C|18
ACRSMGGCPYLTFPARTGCR
>FUSION-ENST00000472876.5:101219-ENST00000173229.7:199658|2128
MICRENELCGVILR
>FUSION-ENST00000472876.5:101219-ENST00000173229.7:199658|3053
MQRHFIDVCIAVTSLK
>FUSION-ENST00000472876.5:101219-ENST00000173229.7:199658|5072
RGAVHLEGPGAAR
>ENST00000243662.11|SNV-61439-G-A|2
VASCSSCAK
>ENST00000361175.8|SNV-85471-C-G|4
MIAGANFYIVGRDPAGMPHAETKK
>FUSION-ENST00000472876.5:101219-ENST00000173229.7:199658|1596
MPCSSCIVSRGNR
>ENST00000470300.5|SNV-82315-A-G|3
MSLYFLQRQRFQGK
>FUSION-ENST00000472876.5:101219-ENST00000173229.7:199658|2098
EACLNRGAPK
>FUSION-ENST00000472876.5:101219-ENST00000173229.7:199658|4994
CFVAGRFLGSLFCHSAER
>FUSION-ENST00000472876.5:101219-ENST00000173229.7:199658|3282
NCHSLMFIYSWSCFVEVLTEK
>ENST00000367658.3|SNV-32006-G-A|4
RLDLSELLTHIPKHK
>FUSION-ENST00000472876.5:101219-ENST00000173229.7:199658|2799
MQPLGTLNL
>ENST00000493814.1|SNV-8104-C-T|1
PFKGVRK
>ENST00000361232.7|INDEL-7887-G-GA|14
NCSVQGDRK
>FUSION-ENST00000472876.5:101219-ENST00000173229.7:199658|4011
SHCAWPKSCVFKLTDK
>FUSION-ENST00000472876.5:101219-ENST00000173229.7:199658|4420
EAWDRALPQGPQKEPALLTP
>ENST00000417368.7|SNV-58212-C-G|1
YAEIYGISSADTLLRGTLRYK
>FUSION-ENST00000521467.5:16256-ENST00000521040.5:92270|377
LFWLKVQPHKHM
>FUSION-ENST00000521467.5:16256-ENST00000521040.5:92270|789
PHHSCILGHIVLLITFL
>FUSION-ENST00000521467.5:16256-ENST00000521040.5:92270|628
LTCDQGKGPVSK
>FUSION-ENST00000472876.5:101219-ENST00000173229.7:199658|3322
HSIVGPK
>FUSION-ENST00000521467.5:16256-ENST00000521040.5:92270|684
MNLPLPILK
>FUSION-ENST00000472876.5:101219-ENST00000173229.7:199658|2665
FLLVEMSSYSQTL
>FUSION-ENST00000472876.5:101219-ENST00000173229.7:199658|494
MCLFSGMIYIPLGIYPIMR
>FUSION-ENST00000472876.5:101219-ENST00000173229.7:199658|356
MLTSSNWSCTQIILLM
>FUSION-ENST00000472876.5:101219-ENST00000173229.7:199658|1382
LTHQHECFQGSSAGR
>FUSION-ENST00000472876.5:101219-ENST00000173229.7:199658|4176
AHTHTHIYICIFFFFLR
>FUSION-ENST00000472876.5:101219-ENST00000173229.7:199658|4879
FFISLFHVNILDWV
>FUSION-ENST00000472876.5:101219-ENST00000173229.7:199658|3595
MTFKSVSCSISFPYFHLEK
>ENST00000490672.1|SNV-201-A-G|5
IANRTRFGSPFLAR
>FUSION-ENST00000472876.5:101219-ENST00000173229.7:199658|1997
MHLFWPPKVLGLQA
>ENST00000474627.8|SNV-10835-G-A|2
FYQNVSITQGEGSFEINLDHRK
>FUSION-ENST00000472876.5:101219-ENST00000173229.7:199658|573
AGIPFSLYS
>FUSION-ENST00000472876.5:101219-ENST00000173229.7:199658|3660
ASSLLGGSGSPGSPDTAGG
>FUSION-ENST00000472876.5:101219-ENST00000173229.7:199658|4942
TQHSVFR
>FUSION-ENST00000472876.5:101219-ENST00000173229.7:199658|450
WHSTGLQHIILILLSGKDR
>FUSION-ENST00000472876.5:101219-ENST00000173229.7:199658|724
QTDLNCVDDSTTVKAAAEGVTGLF
>FUSION-ENST00000472876.5:101219-ENST00000173229.7:199658|1986
LSWGGSR
>FUSION-ENST00000472876.5:101219-ENST00000173229.7:199658|1077
NWLQRARLR
>FUSION-ENST00000472876.5:101219-ENST00000173229.7:199658|1093
ETCFSFLLFCRTDPR
>FUSION-ENST00000472876.5:101219-ENST00000173229.7:199658|4701
MSIIPTLWETKVGGSLEAR
>FUSION-ENST00000521467.5:16256-ENST00000521040.5:92270|219
ERERFGDACLPLR
>FUSION-ENST00000472876.5:101219-ENST00000173229.7:199658|215
VLQLPVLSPR
>FUSION-ENST00000472876.5:101219-ENST00000173229.7:199658|2810
KQDISDHNTFNISNL
>FUSION-ENST00000472876.5:101219-ENST00000173229.7:199658|2216
LCEDAHIILELPEFKIK
>FUSION-ENST00000472876.5:101219-ENST00000173229.7:199658|2333
EALWVLISSSVEIIFPSR
>ENST00000303941.4|SNV-5764-A-G|3
KIKFQHVVSIYGVCK
>FUSION-ENST00000472876.5:101219-ENST00000173229.7:199658|4687
TSPSQMVMNFFAFSEERTHLY
>FUSION-ENST00000472876.5:101219-ENST00000173229.7:199658|3122
MCLGFLLARSLINSKS
>FUSION-ENST00000472876.5:101219-ENST00000173229.7:199658|2018
MIFLDYLIIYRSNLFLRHYR
>FUSION-ENST00000521467.5:16256-ENST00000521040.5:92270|514
LGGLDAKGKLR
>FUSION-ENST00000472876.5:101219-ENST00000173229.7:199658|1954
YSSFFELAWDAER
>FUSION-ENST00000380872.9:5134-ENST00000432950.1:6455|8
DAGLAKSIR
>FUSION-ENST00000472876.5:101219-ENST00000173229.7:199658|155
AEVAVSRDR
>FUSION-ENST00000472876.5:101219-ENST00000173229.7:199658|2284
GWTVYHLR
>FUSION-ENST00000521467.5:16256-ENST00000521040.5:92270|570
RDITDLLQNKSK
>ENST00000305533.10|MNV-7129-CCCTGCTACCTGC-C|1
AVLPLLDAQQLYR
>ENST00000461023.5|MNV-38054-CGGGAGCCAG-C|MNV-38065-CAACC-C|7
AESSGMDPGSLLCQCR
>ENST00000617500.4|SNV-3321-T-G|4
MVFVPMAVPGSPEHQLQRLQVTR
>FUSION-ENST00000472876.5:101219-ENST00000173229.7:199658|1744
DPFPGWAGGARKLGSSEESLHR
>FUSION-ENST00000472876.5:101219-ENST00000173229.7:199658|2512
MNLQIESDTVRIHNCCYA
>FUSION-ENST00000472876.5:101219-ENST00000173229.7:199658|1939
ILEQTNE
>FUSION-ENST00000472876.5:101219-ENST00000173229.7:199658|4614
VMCIMYHILR
>ENST00000488186.5|SNV-201748-G-A|6
CFGPQHSSWPPMRPGNSR
>FUSION-ENST00000472876.5:101219-ENST00000173229.7:199658|1970
FSCLSLSSSWDYRHPPPR
>FUSION-ENST00000472876.5:101219-ENST00000173229.7:199658|3983
RVNILALFLIVGESI
>ENST00000447166.2|SNV-44530-A-C|6
HRSPSERSHHSPSEK
>FUSION-ENST00000472876.5:101219-ENST00000173229.7:199658|780
DQNAQGQAER
>FUSION-ENST00000472876.5:101219-ENST00000173229.7:199658|2900
AVTCRTK
>FUSION-ENST00000472876.5:101219-ENST00000173229.7:199658|72
GDHTRTCYDR
>FUSION-ENST00000472876.5:101219-ENST00000173229.7:199658|4745
MAHVYNPNTVGDQGGRIS
>FUSION-ENST00000472876.5:101219-ENST00000173229.7:199658|2334
KEALWVLISSSVEIIFPSRVNR
>FUSION-ENST00000521467.5:16256-ENST00000521040.5:92270|294
FFQQTKVKDK
>FUSION-ENST00000472876.5:101219-ENST00000173229.7:199658|3137
MLLRLVLSSWPQAIHLPWPPKVLR
>FUSION-ENST00000521467.5:16256-ENST00000521040.5:92270|562
KVCFETR
>FUSION-ENST00000472876.5:101219-ENST00000173229.7:199658|3567
LYFLNFLFPKSNSCLG
>ENST00000557327.1|SNV-134360-T-A|11
DYETSESRIHTSLIGCK
>ENST00000263468.13|SNV-48238-G-T|4
EESKIPLHDDSKTK
>FUSION-ENST00000472876.5:101219-ENST00000173229.7:199658|3052
QRHFIDVCIAVTSLK
>FUSION-ENST00000521467.5:16256-ENST00000521040.5:92270|651
ILPPLKESK
>FUSION-ENST00000472876.5:101219-ENST00000173229.7:199658|826
MFFFSALLQDRPTK
>FUSION-ENST00000472876.5:101219-ENST00000173229.7:199658|2902
IYCVKAVTCR
>FUSION-ENST00000521467.5:16256-ENST00000521040.5:92270|618
MTHDDFAIHCLAR
>FUSION-ENST00000472876.5:101219-ENST00000173229.7:199658|4908
KNLIMILILSHIK
>ENST00000643816.1|SNV-112960-C-T|2
HQRPQLYKVFPLLSDLANC
>FUSION-ENST00000472876.5:101219-ENST00000173229.7:199658|794
MHRARQSAWIPWVGR
>FUSION-ENST00000521467.5:16256-ENST00000521040.5:92270|52
NDCLKPK
>FUSION-ENST00000472876.5:101219-ENST00000173229.7:199658|3082
AFSIVLQGIR
>FUSION-ENST00000472876.5:101219-ENST00000173229.7:199658|3163
LLHVIEFPFFFLEAE
>FUSION-ENST00000472876.5:101219-ENST00000173229.7:199658|901
YSHSLVSLGDWFQDPLWIPK
>FUSION-ENST00000472876.5:101219-ENST00000173229.7:199658|2795
MVEASLRVHLVDP
>ENST00000394518.7|SNV-346521-T-C|1
STVISSKKLIVR
>FUSION-ENST00000472876.5:101219-ENST00000173229.7:199658|1266
PQHSSLGNGVRPHL
>FUSION-ENST00000472876.5:101219-ENST00000173229.7:199658|1956
GGVLQCWPGWSR
>FUSION-ENST00000472876.5:101219-ENST00000173229.7:199658|3138
LLRLVLSSWPQAIHLPWPPK
>FUSION-ENST00000472876.5:101219-ENST00000173229.7:199658|1379
AVWGLYYFFSTI
>FUSION-ENST00000472876.5:101219-ENST00000173229.7:199658|309
VVMVVQHGECI
>FUSION-ENST00000472876.5:101219-ENST00000173229.7:199658|4204
MSLGPAHLSPPQQQSR
>FUSION-ENST00000472876.5:101219-ENST00000173229.7:199658|1623
MAAAIMSMTLK
>FUSION-ENST00000472876.5:101219-ENST00000173229.7:199658|1714
MLRDLGIPWPS
>FUSION-ENST00000521467.5:16256-ENST00000521040.5:92270|209
SLKENDER
>FUSION-ENST00000521467.5:16256-ENST00000521040.5:92270|711
GIKGLISVK
>FUSION-ENST00000472876.5:101219-ENST00000173229.7:199658|3967
HNHCALQPQTTDLKQSSFVQLN
>FUSION-ENST00000472876.5:101219-ENST00000173229.7:199658|1309
MYPPKFICWNLKPHVIGLR
>ENST00000519494.1|SNV-25539-A-G|5
MDEEASQESSSHGNVHD
>FUSION-ENST00000472876.5:101219-ENST00000173229.7:199658|3412
PFSCLSLPSSWDYR
>FUSION-ENST00000521467.5:16256-ENST00000521040.5:92270|687
YSRNSSVK
>FUSION-ENST00000472876.5:101219-ENST00000173229.7:199658|792
ARQSAWIPWVGR
>FUSION-ENST00000472876.5:101219-ENST00000173229.7:199658|222
MPVYTSTHRA
>ENST00000489172.5|SNV-2888-T-G|1
VLNLPHNSIGCGEGLK
>FUSION-ENST00000472876.5:101219-ENST00000173229.7:199658|1915
TRLSCICKK
>FUSION-ENST00000472876.5:101219-ENST00000173229.7:199658|361
MANLFNPQSNTLKWVP
>FUSION-ENST00000472876.5:101219-ENST00000173229.7:199658|1237
MTEVLSLEEQEK
>FUSION-ENST00000521467.5:16256-ENST00000521040.5:92270|325
MQTPWVPTNEYAEFTLKGDMAT
>FUSION-ENST00000472876.5:101219-ENST00000173229.7:199658|2891
MEDSDRSSGIR
>ENST00000356297.5|SNV-400917-G-A|1
DYRGYNPNVNAGIINSFATAAFR
>ENST00000473125.5|INDEL-54598-G-GGAGGAGAGGCTTCAGGAGCAG|5
EQEERLQEQEER
>FUSION-ENST00000472876.5:101219-ENST00000173229.7:199658|1043
GVRFQHVHSGR
>FUSION-ENST00000472876.5:101219-ENST00000173229.7:199658|4459
MVVTPMLFK
>FUSION-ENST00000472876.5:101219-ENST00000173229.7:199658|1668
LEGFEQR
>FUSION-ENST00000472876.5:101219-ENST00000173229.7:199658|544
ILGAFCSPSRFLSSPGLILCRK
>FUSION-ENST00000472876.5:101219-ENST00000173229.7:199658|3207
TCLYGSFL
>FUSION-ENST00000472876.5:101219-ENST00000173229.7:199658|3099
ECQLAGSR
>FUSION-ENST00000472876.5:101219-ENST00000173229.7:199658|4225
DRVLPCWPGWSQTPGLK
>FUSION-ENST00000472876.5:101219-ENST00000173229.7:199658|2476
YIVVIVPYHWIFCSITFSIEMP
>ENST00000290607.12|INDEL-118946-T-TC|4
KAIETLQER
>ENST00000461023.5|MNV-38065-CAACC-C|3
HPVPHGQQR
>FUSION-ENST00000472876.5:101219-ENST00000173229.7:199658|2337
LNYVDIP
>FUSION-ENST00000521467.5:16256-ENST00000521040.5:92270|777
MRSQFPK
>FUSION-ENST00000472876.5:101219-ENST00000173229.7:199658|2577
GVCPFILNH
>FUSION-ENST00000472876.5:101219-ENST00000173229.7:199658|2025
MLFIWEKGNVLGLDI
>FUSION-ENST00000507807.3:14820-ENST00000637938.1:21100|18
AGRPPERGPAQILCPR
>FUSION-ENST00000521467.5:16256-ENST00000521040.5:92270|125
MTHRPDQR
>FUSION-ENST00000472876.5:101219-ENST00000173229.7:199658|4595
ILWDLDPGVGLPGR
>FUSION-ENST00000521467.5:16256-ENST00000521040.5:92270|693
IAWCLACLQYEFASSNFKALHFK
>FUSION-ENST00000472876.5:101219-ENST00000173229.7:199658|933
IIILGTKLR
>FUSION-ENST00000472876.5:101219-ENST00000173229.7:199658|4786
PLKSCNTR
>FUSION-ENST00000472876.5:101219-ENST00000173229.7:199658|2146
SKVLWREPPTR
>FUSION-ENST00000472876.5:101219-ENST00000173229.7:199658|2457
MSYHAQPVWLLLFNIR
>FUSION-ENST00000472876.5:101219-ENST00000173229.7:199658|5014
MENLAHLFNQSCEQGK
>FUSION-ENST00000472876.5:101219-ENST00000173229.7:199658|719
TLLELGKGHIVFMSQMEGGSR
>FUSION-ENST00000472876.5:101219-ENST00000173229.7:199658|1878
NTCSTHTTK
>FUSION-ENST00000472876.5:101219-ENST00000173229.7:199658|3646
GSYCLNVFHLIRLSPSWSFG
>FUSION-ENST00000472876.5:101219-ENST00000173229.7:199658|2207
KKIATNYWSLGVSDAYL
>FUSION-ENST00000472876.5:101219-ENST00000173229.7:199658|492
MIYIPLGIYPIMR
>FUSION-ENST00000472876.5:101219-ENST00000173229.7:199658|1200
MPSLSLWAALAVR
>ENST00000359240.7|SNV-146271-C-T|2
LLAFSTTFEHLVYK
>FUSION-ENST00000472876.5:101219-ENST00000173229.7:199658|437
MFYCTLWNPRCIAFIFPK
>FUSION-ENST00000472876.5:101219-ENST00000173229.7:199658|4131
APPPVLGNKFQHETR
>FUSION-ENST00000472876.5:101219-ENST00000173229.7:199658|1049
ESSCSALTWWKGQTSSLRH
>FUSION-ENST00000472876.5:101219-ENST00000173229.7:199658|247
CFKFLTKGTTLEIR
>FUSION-ENST00000472876.5:101219-ENST00000173229.7:199658|1213
PGGCPWEGLTNKER
>FUSION-ENST00000521467.5:16256-ENST00000521040.5:92270|786
MTRGFFFKKPNFQAASFSNPR
>FUSION-ENST00000472876.5:101219-ENST00000173229.7:199658|4978
MILVGVFVLFLCLIYIFL
>FUSION-ENST00000472876.5:101219-ENST00000173229.7:199658|3915
MLCRVGGNSSLNIW
>FUSION-ENST00000472876.5:101219-ENST00000173229.7:199658|3121
CLGFLLAR
>FUSION-ENST00000472876.5:101219-ENST00000173229.7:199658|1191
MRMRCFLALGCCTFR
>ENST00000645361.2|MNV-243-CC-C|1
WSCSMGWRPCARRW
>FUSION-ENST00000521467.5:16256-ENST00000521040.5:92270|424
LEIPRESVHVNSW
>FUSION-ENST00000472876.5:101219-ENST00000173229.7:199658|2451
MRVPVSPHPHQHLLMSVLLAR
>FUSION-ENST00000472876.5:101219-ENST00000173229.7:199658|4944
LVPHHSYYE
>FUSION-ENST00000472876.5:101219-ENST00000173229.7:199658|3156
CYVGLRPTLLVQGPA
>FUSION-ENST00000472876.5:101219-ENST00000173229.7:199658|4662
VSVREHR
>FUSION-ENST00000521467.5:16256-ENST00000521040.5:92270|768
INQSRLLMR
>FUSION-ENST00000472876.5:101219-ENST00000173229.7:199658|2606
ATGFFLLYGYCD
>FUSION-ENST00000472876.5:101219-ENST00000173229.7:199658|2623
MVICLYLHK
>FUSION-ENST00000521467.5:16256-ENST00000521040.5:92270|443
LIPRRWIA
>FUSION-ENST00000472876.5:101219-ENST00000173229.7:199658|2965
YANHVSK
>ENST00000379959.8|SNV-38055-G-A|5
NTTKQVTPQPK
>ENST00000461023.5|MNV-38065-CAACC-C|9
QRAAEPVQRCR
>FUSION-ENST00000472876.5:101219-ENST00000173229.7:199658|3617
SALSLELK
>FUSION-ENST00000521467.5:16256-ENST00000521040.5:92270|205
FKACPNSNTCTEACIIYMDSLGLTR
>FUSION-ENST00000472876.5:101219-ENST00000173229.7:199658|822
TGTLRQIH
>FUSION-ENST00000472876.5:101219-ENST00000173229.7:199658|4723
HKLPSILSQCSHTGCMCLTPR
>FUSION-ENST00000472876.5:101219-ENST00000173229.7:199658|2172
HDFGGLK
>FUSION-ENST00000472876.5:101219-ENST00000173229.7:199658|2125
ICRENELCGVILRQHK
>FUSION-ENST00000472876.5:101219-ENST00000173229.7:199658|2226
MPAVPATPEDHSYLGIQGYNEL
>FUSION-ENST00000472876.5:101219-ENST00000173229.7:199658|2119
ILVKPIGTGGRLLSLNFSVPQSYYL
>FUSION-ENST00000472876.5:101219-ENST00000173229.7:199658|1226
AEAGYSGFVLCPR
>FUSION-ENST00000472876.5:101219-ENST00000173229.7:199658|3872
MNIFDPR
>FUSION-ENST00000472876.5:101219-ENST00000173229.7:199658|850
MLSQVILLKSDVR
>FUSION-ENST00000472876.5:101219-ENST00000173229.7:199658|3759
LCSSHITR
>FUSION-ENST00000521467.5:16256-ENST00000521040.5:92270|147
MVRIGVCF
>ENST00000637923.2|SNV-389046-C-G|3
QAILPPNQQPALSLAPSSCKMAIR
>FUSION-ENST00000472876.5:101219-ENST00000173229.7:199658|4258
MFRLVSVLSIIFH
>FUSION-ENST00000472876.5:101219-ENST00000173229.7:199658|896
MDAQVPDIKGVCI
>FUSION-ENST00000472876.5:101219-ENST00000173229.7:199658|1320
MDLFSFHLYSFMKLALITPSYWVKM
>FUSION-ENST00000472876.5:101219-ENST00000173229.7:199658|287
MLPCQVLLQCLK
>FUSION-ENST00000472876.5:101219-ENST00000173229.7:199658|930
SGVQDQPDQHGEILSLPKK
>FUSION-ENST00000472876.5:101219-ENST00000173229.7:199658|1274
TAATSQGSQKHERR
>FUSION-ENST00000472876.5:101219-ENST00000173229.7:199658|4333
LLVTILALQFYRTLK
>ENST00000417368.7|SNV-58212-C-G|3
YAEIYGISSADTLLR
>FUSION-ENST00000521467.5:16256-ENST00000521040.5:92270|283
APAFICSTILLTISHK
>FUSION-ENST00000472876.5:101219-ENST00000173229.7:199658|3375
FNGEGGKR
>FUSION-ENST00000472876.5:101219-ENST00000173229.7:199658|3829
CPPPCLAIFFCIFSRDGVSPC
>FUSION-ENST00000472876.5:101219-ENST00000173229.7:199658|2214
MARWWGVAEASG
>FUSION-ENST00000472876.5:101219-ENST00000173229.7:199658|2695
FIVDSVEKCK
>FUSION-ENST00000472876.5:101219-ENST00000173229.7:199658|3950
YNMMFWSNIR
>FUSION-ENST00000472876.5:101219-ENST00000173229.7:199658|1431
FSGAERLEHTLEGGVEVSR
>FUSION-ENST00000472876.5:101219-ENST00000173229.7:199658|4598
GGCTTTFPSSTQGFPRL
>FUSION-ENST00000472876.5:101219-ENST00000173229.7:199658|4444
FFSSLLVQ
>ENST00000392142.9|SNV-106683-G-A|1
SINSAHDTRGSSVPENDR
>FUSION-ENST00000521467.5:16256-ENST00000521040.5:92270|826
MSRNHHFYKFQNIVTIPN
>FUSION-ENST00000472876.5:101219-ENST00000173229.7:199658|3980
MFLILVPMCLLLVHR
>ENST00000357702.9|SNV-78187-A-G|4
YVPVRPRPPITLLRR
>FUSION-ENST00000521467.5:16256-ENST00000521040.5:92270|345
MQIFSTNK
>FUSION-ENST00000472876.5:101219-ENST00000173229.7:199658|4526
KPNKPKK
>FUSION-ENST00000472876.5:101219-ENST00000173229.7:199658|2748
TKLKSHLK
>FUSION-ENST00000472876.5:101219-ENST00000173229.7:199658|2363
MIIFVGYIPTNGIMEPKVMHR
>FUSION-ENST00000472876.5:101219-ENST00000173229.7:199658|4880
MFFISLFHVNILDWV
>FUSION-ENST00000521467.5:16256-ENST00000521040.5:92270|483
VHLCYLSCKASSHSTR
>FUSION-ENST00000472876.5:101219-ENST00000173229.7:199658|3877
MGVETIDLKLFLFSNVNI
>FUSION-ENST00000521467.5:16256-ENST00000521040.5:92270|457
SSQCDDNGDNNTNRLAFAKHLLCAR
>FUSION-ENST00000472876.5:101219-ENST00000173229.7:199658|2656
LQNKIKK
>ENST00000355689.6|SNV-2019-A-T|3
NTVTDESRQLKALIYEFIGWNK
>FUSION-ENST00000472876.5:101219-ENST00000173229.7:199658|1813
MCDIKLLFPVSPLEREVD
>ENST00000262320.8|MNV-38065-CAACC-C|2
LCSARGRPRR
>FUSION-ENST00000521467.5:16256-ENST00000521040.5:92270|469
FVKRTWR
>FUSION-ENST00000472876.5:101219-ENST00000173229.7:199658|4223
MVFVLLWLAYFT
>FUSION-ENST00000416188.3:25232-ENST00000270115.8:12375|3
KVKGLGHVSGPPAGAVAGSLWPR
>FUSION-ENST00000472876.5:101219-ENST00000173229.7:199658|5009
YLYVLFLIQYFFWYLFSFFLIR
>ENST00000461023.5|MNV-38054-CGGGAGCCAG-C|MNV-38065-CAACC-C|2
MDPGSLLCQCRLCPGPSHQCQRQR
>FUSION-ENST00000472876.5:101219-ENST00000173229.7:199658|3125
MMCLGFLLARSLINSK
>FUSION-ENST00000472876.5:101219-ENST00000173229.7:199658|784
QTSGLSGQGR
>FUSION-ENST00000472876.5:101219-ENST00000173229.7:199658|1733
MACLFILLTMSFEDHKF
>FUSION-ENST00000472876.5:101219-ENST00000173229.7:199658|4615
SRTAWSWCVPILNITKYCQIAVK
>FUSION-ENST00000472876.5:101219-ENST00000173229.7:199658|2730
MLVCKMGLK
>FUSION-ENST00000472876.5:101219-ENST00000173229.7:199658|2026
MLFIWEK
>FUSION-ENST00000472876.5:101219-ENST00000173229.7:199658|1612
PLLSSLGNRARPCLK
>FUSION-ENST00000472876.5:101219-ENST00000173229.7:199658|899
SMDAQVPDIKGVCI
>FUSION-ENST00000472876.5:101219-ENST00000173229.7:199658|265
VLHALLPKEDLDFVCKSK
>FUSION-ENST00000472876.5:101219-ENST00000173229.7:199658|4219
MNMDVQITLQDPGFNPFGCIFLK
>ENST00000541754.1|SNV-54666-C-T|6
MANNEGLFSLVVR
>FUSION-ENST00000472876.5:101219-ENST00000173229.7:199658|2597
KRSVGQR
>FUSION-ENST00000521467.5:16256-ENST00000521040.5:92270|564
TSVTFAPNS
>FUSION-ENST00000472876.5:101219-ENST00000173229.7:199658|243
GTTLEIR
>FUSION-ENST00000472876.5:101219-ENST00000173229.7:199658|2594
SVGQRMGKGIELPR
>FUSION-ENST00000472876.5:101219-ENST00000173229.7:199658|3269
VPFFKKEFHR
>FUSION-ENST00000472876.5:101219-ENST00000173229.7:199658|4627
HLLVYLFIPFYPTLILFSL
>FUSION-ENST00000521467.5:16256-ENST00000521040.5:92270|791
MSMKMIV
>ENST00000345136.7|SNV-51146-G-A|2
SQLRIEEEIR
>FUSION-ENST00000472876.5:101219-ENST00000173229.7:199658|467
TGATYVTMPGPLAVPQRQNSHCLR
>FUSION-ENST00000472876.5:101219-ENST00000173229.7:199658|4514
NLLSFTF
>ENST00000304636.9|SNV-33696-G-A|3
NGTSGHPGPIGPPGPR
>ENST00000373110.4|SNV-1899-C-G|2
YFLPRAYAVAIPVAAGLLLLLFVGK
>FUSION-ENST00000472876.5:101219-ENST00000173229.7:199658|2089
MLSRLASNS
>FUSION-ENST00000472876.5:101219-ENST00000173229.7:199658|4543
EWVDSALRTQ
>FUSION-ENST00000521467.5:16256-ENST00000521040.5:92270|2
PAGACPAWR
>FUSION-ENST00000472876.5:101219-ENST00000173229.7:199658|192
SHLGSFQSFKPELIFIWGPGR
>FUSION-ENST00000472876.5:101219-ENST00000173229.7:199658|2899
AVTCRTKINYCVSSASIHFK
>FUSION-ENST00000472876.5:101219-ENST00000173229.7:199658|2012
MTERGRDCR
>ENST00000645361.2|MNV-243-CC-C|9
WAARYPPGPLPLPGLGNLLHVDFR
>ENST00000360909.7|SNV-134360-T-A|1
KALMNNSQGR
>FUSION-ENST00000472876.5:101219-ENST00000173229.7:199658|2496
MRLGLPKCWDFR
>ENST00000374825.9|INDEL-5956-G-GTA|8
APQWLRCLLCNLPLPTHHPR
>FUSION-ENST00000472876.5:101219-ENST00000173229.7:199658|1501
QSPSLRDHLGKGGGGGSHTGK
>FUSION-ENST00000472876.5:101219-ENST00000173229.7:199658|4603
TAWSWCVPILNITKYCQIAVK
>FUSION-ENST00000472876.5:101219-ENST00000173229.7:199658|2621
MVICLYLHKVIQ
>FUSION-ENST00000472876.5:101219-ENST00000173229.7:199658|2485
MYSAFAYRLR
>FUSION-ENST00000472876.5:101219-ENST00000173229.7:199658|759
VCDVPLPVSICSHCSTPTYE
>FUSION-ENST00000472876.5:101219-ENST00000173229.7:199658|1510
VRGQRGSAELR
>FUSION-ENST00000472876.5:101219-ENST00000173229.7:199658|1469
MCLCHKGHIHR
>FUSION-ENST00000472876.5:101219-ENST00000173229.7:199658|3995
NSFISSLPICRSFISLSYRFAQVR
>FUSION-ENST00000472876.5:101219-ENST00000173229.7:199658|4788
MRPLKSCNTR
>FUSION-ENST00000472876.5:101219-ENST00000173229.7:199658|4810
MEQSALCK
>FUSION-ENST00000472876.5:101219-ENST00000173229.7:199658|1180
MEAMLQVRE
>FUSION-ENST00000521467.5:16256-ENST00000521040.5:92270|132
MAFQEARR
>FUSION-ENST00000472876.5:101219-ENST00000173229.7:199658|2058
YVFLETGSLLSPR
>FUSION-ENST00000521467.5:16256-ENST00000521040.5:92270|719
LFVPITHLSKYLLRSNK
>FUSION-ENST00000472876.5:101219-ENST00000173229.7:199658|4358
ISDGEHFFILVGYFILAR
>FUSION-ENST00000472876.5:101219-ENST00000173229.7:199658|4439
MGTHREK
>FUSION-ENST00000472876.5:101219-ENST00000173229.7:199658|4876
ESCSVTQAGSVA
>FUSION-ENST00000472876.5:101219-ENST00000173229.7:199658|4205
IQITLWGHLFSA
>FUSION-ENST00000472876.5:101219-ENST00000173229.7:199658|4373
LFTCSSDDGHMGSYHLCCYE
>FUSION-ENST00000521467.5:16256-ENST00000521040.5:92270|586
IVTGRCPNLKR
>FUSION-ENST00000539196.2:4466-ENST00000551071.5:79075|1
AADGPQKLLKVR
>FUSION-ENST00000472876.5:101219-ENST00000173229.7:199658|644
MFIIIFSISNK
>ENST00000641805.1|SNV-3348-C-T|6
IVRDVPPRAWTPSGMR
>FUSION-ENST00000521467.5:16256-ENST00000521040.5:92270|380
MLFWLKVQPHK
>ENST00000304636.9|SNV-33696-G-A|1
NGTSGHPGPIGPPGPRGNRGER
>FUSION-ENST00000472876.5:101219-ENST00000173229.7:199658|3306
LSFKMYV
>ENST00000321725.10|SNV-90-G-A|1
AGPQGLLPLCLLAFCLAGFSFVR
>FUSION-ENST00000521467.5:16256-ENST00000521040.5:92270|297
MITCGFLTVATFWTFLEPWV
>FUSION-ENST00000472876.5:101219-ENST00000173229.7:199658|1630
DTGTDWRALSR
>FUSION-ENST00000472876.5:101219-ENST00000173229.7:199658|3045
RSIQETLGESGSLPPNK
>ENST00000518659.5|SNV-777308-A-C|1
NSSIDSGEADVGRR
>FUSION-ENST00000472876.5:101219-ENST00000173229.7:199658|3836
QVSFLFFN
>FUSION-ENST00000472876.5:101219-ENST00000173229.7:199658|4684
MVMNFFAFSEERTHLY
>ENST00000480110.5|INDEL-7887-G-GA|2
YPTQAENLSPWLACPSLKISPPFPP
>FUSION-ENST00000472876.5:101219-ENST00000173229.7:199658|3747
LDHIFLPVSNK
>FUSION-ENST00000521467.5:16256-ENST00000521040.5:92270|99
TDPWAVWRGLGQQPR
>FUSION-ENST00000472876.5:101219-ENST00000173229.7:199658|2013
TVIAFVAFFCLFVLFFCF
>FUSION-ENST00000472876.5:101219-ENST00000173229.7:199658|83
MYLLLLGADLGMGLLSHR
>FUSION-ENST00000472876.5:101219-ENST00000173229.7:199658|574
MAGIPFSLYS
>FUSION-ENST00000472876.5:101219-ENST00000173229.7:199658|2338
TSIITFNGCIRLNYVDIP
>FUSION-ENST00000521467.5:16256-ENST00000521040.5:92270|182
FYKENVAFK
>FUSION-ENST00000472876.5:101219-ENST00000173229.7:199658|4155
KLISPCLGSFVLL
>FUSION-ENST00000472876.5:101219-ENST00000173229.7:199658|2684
NSPGTTVLFLK
>FUSION-ENST00000472876.5:101219-ENST00000173229.7:199658|294
IEELQHQYLGHIGRKK
>FUSION-ENST00000607161.5:6008-ENST00000551071.5:79075|5
VRSGLNPEILGR
>FUSION-ENST00000521467.5:16256-ENST00000521040.5:92270|484
MVHLCYLSCKASSHSTR
>FUSION-ENST00000472876.5:101219-ENST00000173229.7:199658|4989
FLGSLFCHSAERKTK
>FUSION-ENST00000472876.5:101219-ENST00000173229.7:199658|2558
MNTSACHYSWSSYSVFTESR
>FUSION-ENST00000521467.5:16256-ENST00000521040.5:92270|670
RSRQGPCFQALCL
>FUSION-ENST00000472876.5:101219-ENST00000173229.7:199658|4162
MSGLYIYIFWLETGLFR
>FUSION-ENST00000472876.5:101219-ENST00000173229.7:199658|3717
VLNYSSYS
>FUSION-ENST00000472876.5:101219-ENST00000173229.7:199658|3032
FYLEIKSSEEKK
>FUSION-ENST00000472876.5:101219-ENST00000173229.7:199658|1094
METCFSFLLFCRTDPR
>FUSION-ENST00000472876.5:101219-ENST00000173229.7:199658|2174
SYRPSGSWCD
>ENST00000554914.1|SNV-13679-A-G|5
ISKNRVHCMK
>FUSION-ENST00000472876.5:101219-ENST00000173229.7:199658|3225
MLKPGTGQEDKTAVCM
>FUSION-ENST00000472876.5:101219-ENST00000173229.7:199658|723
AAAEGVTGLF
>FUSION-ENST00000472876.5:101219-ENST00000173229.7:199658|1013
EAACSSGAPSTGSTHLLPEIK
>FUSION-ENST00000472876.5:101219-ENST00000173229.7:199658|546
ILGAFCSPSR
>ENST00000579925.5|SNV-22637-G-A|1
EDVKSPVCSSHSNGHCTGPGGK
>ENST00000541754.1|SNV-54666-C-T|3
ANNEGLFSLVVRK
>FUSION-ENST00000472876.5:101219-ENST00000173229.7:199658|2903
HQCIHITKIYCVKAVTCR
>FUSION-ENST00000472876.5:101219-ENST00000173229.7:199658|4756
MVGTLLKSKFPGASQGLTMLFMR
>ENST00000494349.5|MNV-1185-GC-G|1
AAGGTPHLQPQQHSLPASL
>FUSION-ENST00000521467.5:16256-ENST00000521040.5:92270|4
CNWKPAGACPAWR
>FUSION-ENST00000472876.5:101219-ENST00000173229.7:199658|2050
EFHYGSQAGLELLS
>ENST00000392870.3|SNV-247443-T-G|1
TSLNHHINSNHVSSNSTGSS
>FUSION-ENST00000472876.5:101219-ENST00000173229.7:199658|3208
GLLRAEPL
>FUSION-ENST00000472876.5:101219-ENST00000173229.7:199658|2202
MVPRLVLNS
>FUSION-ENST00000472876.5:101219-ENST00000173229.7:199658|1286
PVIPAFWEA
>FUSION-ENST00000472876.5:101219-ENST00000173229.7:199658|3726
MVFRNANKFPR
>FUSION-ENST00000472876.5:101219-ENST00000173229.7:199658|517
DMNSFFFMAA
>FUSION-ENST00000472876.5:101219-ENST00000173229.7:199658|4215
DSFVVYR
>FUSION-ENST00000472876.5:101219-ENST00000173229.7:199658|1039
FQHVHSGRTFR
>ENST00000475650.1|SNV-12472-G-A|6
QKADGPPGPHDGGDRPSAEAR
>ENST00000502943.1|SNV-50927-A-T|3
QGLFYAVSWGCCLFF
>FUSION-ENST00000472876.5:101219-ENST00000173229.7:199658|1960
FCIFSRGGVLQCWPGWSR
>FUSION-ENST00000472876.5:101219-ENST00000173229.7:199658|1485
SKKAPSVR
>ENST00000262209.5|SNV-213-A-T|5
SLRKMWRPGVK
>FUSION-ENST00000472876.5:101219-ENST00000173229.7:199658|1509
GQRGSAELR
>FUSION-ENST00000472876.5:101219-ENST00000173229.7:199658|1074
KVNMIFYISMDFHLHSCAK
>FUSION-ENST00000521467.5:16256-ENST00000521040.5:92270|9
AAPLPGSLGARSR
>ENST00000457545.7|INDEL-28669-C-CGTG|MNV-28671-TCAA-T|2
NWRAFDVLEFSHLEDFPFDAEY
>FUSION-ENST00000472876.5:101219-ENST00000173229.7:199658|1089
MYILGEHSDHSRR
>FUSION-ENST00000472876.5:101219-ENST00000173229.7:199658|1351
MKHSEQGR
>FUSION-ENST00000472876.5:101219-ENST00000173229.7:199658|4331
TLKLILLT
>ENST00000414786.6|SNV-8976-C-T|4
MSVTTTARQPSR
>FUSION-ENST00000472876.5:101219-ENST00000173229.7:199658|2960
MYFSMEKQTLGLTVHTAC
>FUSION-ENST00000472876.5:101219-ENST00000173229.7:199658|1657
MILSCYQSRQGK
>ENST00000003302.8|SNV-23053-A-G|1
EPSQDTVATEPSEVEGSAASK
>ENST00000368521.9|SNV-8104-C-T|4
SYLLDLRNTSMPFKGVR
>FUSION-ENST00000472876.5:101219-ENST00000173229.7:199658|478
MLHPKSSDKVR
>FUSION-ENST00000544451.2:67743-ENST00000524607.6:333648|1
NDNGKPDSVGLHQ
>FUSION-ENST00000472876.5:101219-ENST00000173229.7:199658|2914
ETANFNR
>FUSION-ENST00000472876.5:101219-ENST00000173229.7:199658|3866
CVKFLKSVR
>ENST00000580170.5|SNV-729599-G-A|2
QSAPWDSAKK
>FUSION-ENST00000472876.5:101219-ENST00000173229.7:199658|2353
MHRCLSHLVIDIFKLFIVGFFFQR
>FUSION-ENST00000472876.5:101219-ENST00000173229.7:199658|2491
RELPRPT
>FUSION-ENST00000521467.5:16256-ENST00000521040.5:92270|525
EIAVMVPNSYLLVSFR
>FUSION-ENST00000472876.5:101219-ENST00000173229.7:199658|355
LTSSNWSCTQIILLM
>ENST00000620490.1|SNV-1916-T-C|1
GFTKGVFCC
>ENST00000374825.9|INDEL-5956-G-GTA|7
APQWLRCLLCNLPLPTHHPRR
>ENST00000366872.10|SNV-46305-C-T|1
QFSWLEICNLSPDSLSSEEVHK
>FUSION-ENST00000472876.5:101219-ENST00000173229.7:199658|5048
FLLFSLSSIDYSRCSVDY
>ENST00000366574.7|SNV-742608-C-T|2
GDGEEGERKPLEAALPFEDLTDLK
>FUSION-ENST00000472876.5:101219-ENST00000173229.7:199658|1425
MCKGPEPGLDK
>FUSION-ENST00000472876.5:101219-ENST00000173229.7:199658|120
MASYCLMSRLYL
>FUSION-ENST00000472876.5:101219-ENST00000173229.7:199658|1410
GFVPFLPGPHRSNAR
>FUSION-ENST00000503042.5:14820-ENST00000637938.1:21100|229
GSSQLDWS
>FUSION-ENST00000472876.5:101219-ENST00000173229.7:199658|4835
CLLSLSAHSGR
>FUSION-ENST00000472876.5:101219-ENST00000173229.7:199658|1537
WGCISLCIHSLLR
>FUSION-ENST00000472876.5:101219-ENST00000173229.7:199658|4278
SKNSLSNLTSLRFTR
>FUSION-ENST00000472876.5:101219-ENST00000173229.7:199658|1075
QYFRKVNMIFYISMDFHLHSCAK
>ENST00000379834.7|SNV-13029-C-T|2
FCHGYCKGNPR
>FUSION-ENST00000472876.5:101219-ENST00000173229.7:199658|5100
GPRSPRR
>FUSION-ENST00000472876.5:101219-ENST00000173229.7:199658|4674
VVAHHPAQRSATSLPAFPR
>ENST00000361232.7|INDEL-7887-G-GA|15
NCSVQGDR
>FUSION-ENST00000472876.5:101219-ENST00000173229.7:199658|228
MLNFSSHNPHMSQEGSGGR
>FUSION-ENST00000472876.5:101219-ENST00000173229.7:199658|4959
NLPILGTLHEYLI
>FUSION-ENST00000472876.5:101219-ENST00000173229.7:199658|5029
LYIVFWCKK
>FUSION-ENST00000472876.5:101219-ENST00000173229.7:199658|1616
IMPLLSSLGNRARPCLK
>FUSION-ENST00000521467.5:16256-ENST00000521040.5:92270|733
FSLFLSLVK
>FUSION-ENST00000472876.5:101219-ENST00000173229.7:199658|98
MKHSIFTIK
>FUSION-ENST00000472876.5:101219-ENST00000173229.7:199658|2884
LACLLLTSCCVARFLTGYELGVGDP
>FUSION-ENST00000472876.5:101219-ENST00000173229.7:199658|4410
HGIIICGHL
>FUSION-ENST00000521467.5:16256-ENST00000521040.5:92270|547
GNSESVNSNPGPASK
>FUSION-ENST00000472876.5:101219-ENST00000173229.7:199658|3520
LVHPSSQHVPPTEPR
>FUSION-ENST00000472876.5:101219-ENST00000173229.7:199658|3334
SVCLFMYQYQTF
>FUSION-ENST00000472876.5:101219-ENST00000173229.7:199658|5079
RPPRSRPFLAGVTGEGLGLR
>FUSION-ENST00000472876.5:101219-ENST00000173229.7:199658|4492
MVSSFGLDLGCRL
>FUSION-ENST00000472876.5:101219-ENST00000173229.7:199658|285
MLPCQVLLQCLKGK
>FUSION-ENST00000472876.5:101219-ENST00000173229.7:199658|621
HTAWLTCLILRATL
>FUSION-ENST00000472876.5:101219-ENST00000173229.7:199658|1270
MNMVPVS
>FUSION-ENST00000521467.5:16256-ENST00000521040.5:92270|771
ISSSRQTGASPR
>FUSION-ENST00000472876.5:101219-ENST00000173229.7:199658|3728
MVFRNANK
>ENST00000379933.7|SNV-122891-C-G|4
ECRAAFAAK
>FUSION-ENST00000472876.5:101219-ENST00000173229.7:199658|3418
MESHSVTQAGVQWRDLGSLQAPSPR
>ENST00000418374.6|SNV-35522-G-A|4
MAQRAYWALLNQQR
>ENST00000457545.7|SNV-20328-C-T|2
VWPTFFERSLVRK
>ENST00000536354.3|SNV-53040-C-G|5
QILWELDSVREMFQNGHVR
>FUSION-ENST00000472876.5:101219-ENST00000173229.7:199658|3026
IRLFRLAVPNLFGTR
>FUSION-ENST00000472876.5:101219-ENST00000173229.7:199658|3201
GMFIACWTFECLRHFK
>FUSION-ENST00000472876.5:101219-ENST00000173229.7:199658|697
SKTESQCLPLHLSHHPLTCSPK
>FUSION-ENST00000472876.5:101219-ENST00000173229.7:199658|535
IGLEGRSSR
>ENST00000538243.1|SNV-127723-C-T|8
TGLWVGPRGSWARPSR
>FUSION-ENST00000503151.5:10811-ENST00000637938.1:21100|273
MIWNLLMPVSR
>ENST00000417368.7|SNV-58212-C-G|4
DSTKYAEIYGISSADTLLRGTLR
>FUSION-ENST00000472876.5:101219-ENST00000173229.7:199658|833
MVTWYVGCKV
>FUSION-ENST00000472876.5:101219-ENST00000173229.7:199658|2350
CLSHLVIDIFKLFIVGFFFQR
>ENST00000486022.1|SNV-9054-A-G|2
MIVRRLNQLNQLDSEQN
>ENST00000345136.7|SNV-51146-G-A|4
QAEAAERSQLR
>FUSION-ENST00000472876.5:101219-ENST00000173229.7:199658|684
SVTCPKPNLNAFLSISLTIP
>FUSION-ENST00000472876.5:101219-ENST00000173229.7:199658|1928
MSFFPSMA
>FUSION-ENST00000472876.5:101219-ENST00000173229.7:199658|4231
MSPLLFLILVI
>ENST00000641805.1|SNV-3348-C-T|18
EVLCATFHQEPSHGE
>FUSION-ENST00000472876.5:101219-ENST00000173229.7:199658|505
MQVCYIGINVPWCFAVPINQSSRF
>FUSION-ENST00000472876.5:101219-ENST00000173229.7:199658|3611
MVRSCPVLPL
>FUSION-ENST00000472876.5:101219-ENST00000173229.7:199658|2346
IFSHLFYLAR
>FUSION-ENST00000472876.5:101219-ENST00000173229.7:199658|3226
MLKPGTGQEDK
>FUSION-ENST00000472876.5:101219-ENST00000173229.7:199658|1990
MRLSWGGSR
>FUSION-ENST00000472876.5:101219-ENST00000173229.7:199658|2180
MELSLCFWVVSVG
>FUSION-ENST00000472876.5:101219-ENST00000173229.7:199658|3432
CWVTFSPFWLSRQHSFVFR
>FUSION-ENST00000472876.5:101219-ENST00000173229.7:199658|268
MVLHALLPKEDLDFVCK
>FUSION-ENST00000472876.5:101219-ENST00000173229.7:199658|1244
NGRPREESK
>FUSION-ENST00000472876.5:101219-ENST00000173229.7:199658|854
MVVDKKASNFPSQYFTVTICK
>FUSION-ENST00000472876.5:101219-ENST00000173229.7:199658|2691
LHDLRHMNSPGTTVLFLK
>ENST00000368521.9|SNV-8104-C-T|3
NTSMPFK
>FUSION-ENST00000521467.5:16256-ENST00000521040.5:92270|433
ALGSLQSW
>FUSION-ENST00000472876.5:101219-ENST00000173229.7:199658|2615
ASTPSLGALPSRNFQVFSCPDAL
>ENST00000389793.7|SNV-53338-A-T|2
VEAREEEEEETHLATLGQYLVHGR
>FUSION-ENST00000521467.5:16256-ENST00000521040.5:92270|316
IPDLQKR
>FUSION-ENST00000472876.5:101219-ENST00000173229.7:199658|1124
GLVPCVTP
>FUSION-ENST00000472876.5:101219-ENST00000173229.7:199658|4686
MVMNFFAFSEER
>FUSION-ENST00000472876.5:101219-ENST00000173229.7:199658|3966
QSSFVQLN
>ENST00000674341.1|SNV-145797-A-C|1
QGELLPAPSPGHLSALR
>FUSION-ENST00000472876.5:101219-ENST00000173229.7:199658|737
DAVDYALHEGVRSPLVFSSPHPFGL
>FUSION-ENST00000472876.5:101219-ENST00000173229.7:199658|4871
GCILGCSLGWFCRSPI
>FUSION-ENST00000472876.5:101219-ENST00000173229.7:199658|3305
MVVSDWLHTSI
>FUSION-ENST00000472876.5:101219-ENST00000173229.7:199658|509
MPSFQRRI
>FUSION-ENST00000472876.5:101219-ENST00000173229.7:199658|4606
MDTQVDSHSQ
>FUSION-ENST00000521467.5:16256-ENST00000521040.5:92270|492
NLLDSMFWLSIAEYQR
>FUSION-ENST00000503042.5:14820-ENST00000637938.1:21100|276
VLEPPLR
>FUSION-ENST00000472876.5:101219-ENST00000173229.7:199658|2845
CISFALRNVILPLRNNLVGLLK
>FUSION-ENST00000472876.5:101219-ENST00000173229.7:199658|3997
NSFISSLPICR
>FUSION-ENST00000472876.5:101219-ENST00000173229.7:199658|5092
LLPSGPEGCR
>FUSION-ENST00000521467.5:16256-ENST00000521040.5:92270|84
MVSRPPCALLRAGK
>ENST00000308377.8|SNV-13418-G-C|2
KALEHKK
>FUSION-ENST00000521467.5:16256-ENST00000521040.5:92270|148
NFQGAVQHSLYM
>ENST00000406785.6|SNV-181647-G-T|3
QRGMIIEHEGDRPSSKTEIEMYGK
>FUSION-ENST00000472876.5:101219-ENST00000173229.7:199658|3318
LIWFLSLKK
>ENST00000367658.3|SNV-32006-G-A|5
RLDLSELLTHIPK
>FUSION-ENST00000472876.5:101219-ENST00000173229.7:199658|4626
MLNEPRTCLLMDLCENSLGFRPR
>FUSION-ENST00000472876.5:101219-ENST00000173229.7:199658|1972
GSPPGFTCAACEPLLHGRSPRTR
>FUSION-ENST00000472876.5:101219-ENST00000173229.7:199658|3100
MECQLAGSR
>ENST00000326053.10|SNV-11689-T-C|4
QTKSPEDLGK
>FUSION-ENST00000472876.5:101219-ENST00000173229.7:199658|1849
KMGTGNHNQWEQKLVK
>FUSION-ENST00000521467.5:16256-ENST00000521040.5:92270|437
KCFLNKWLM
>FUSION-ENST00000472876.5:101219-ENST00000173229.7:199658|1062
MDFHLHSCAKGLEMLLKAPR
>FUSION-ENST00000472876.5:101219-ENST00000173229.7:199658|4493
VSSFGLDLGCR
>FUSION-ENST00000521467.5:16256-ENST00000521040.5:92270|401
EINLYYHEQIYLSAIWQTYR
>FUSION-ENST00000472876.5:101219-ENST00000173229.7:199658|4241
CVLTYQNILHIYNLILVR
>ENST00000467156.1|SNV-19150-A-G|2
WGKPSKR
>FUSION-ENST00000472876.5:101219-ENST00000173229.7:199658|4857
MLSLSLWAAFWDVPWAGFAGHQSNI
>FUSION-ENST00000472876.5:101219-ENST00000173229.7:199658|1465
GHIHRGQR
>FUSION-ENST00000472876.5:101219-ENST00000173229.7:199658|3489
KTISIVILLHTSCTLISSFCDALR
>FUSION-ENST00000472876.5:101219-ENST00000173229.7:199658|2863
RFHSAAS
>ENST00000449290.6|MNV-2837-TA-T|4
CSLYGKK
>FUSION-ENST00000521467.5:16256-ENST00000521040.5:92270|328
VNANNNTVR
>FUSION-ENST00000521467.5:16256-ENST00000521040.5:92270|847
SMGNFSRGSR
>FUSION-ENST00000472876.5:101219-ENST00000173229.7:199658|1428
DPPQPASSHAEATALSVVGSS
>FUSION-ENST00000472876.5:101219-ENST00000173229.7:199658|4848
APLHSSLGDRER
>FUSION-ENST00000472876.5:101219-ENST00000173229.7:199658|4737
LSMWCTHGCNLLQ
[truncated: 138,327 more chars]
