# Supplementary material for: Identification of non-canonical peptides with moPepGen
Source: Nat Biotechnol. 2025 Jun 16;44(4):568–73. doi: 10.1038/s41587-025-02701-0 (PMC12680078; doi:10.1038/s41587-025-02701-0)
Supplement: Supplementary file 4 — Supplementary Data: Cancer cell line variant peptide database. Custom peptide database FASTA file for each of the 376 cell lines from the Cancer Cell Line Encyclopedia with proteomics characterization or used in the reference channel. Variant peptide FASTA files were produced by moPepGen as the result of cell-line-specific publicly available mutations and fusions. [file 41587_2025_2701_MOESM4_ESM.zip › ACH-000476.fasta]

>ENST00000416188.3|SNV-21082-C-T|4
ATVNRNRIFTAR
>ENST00000624945.1|SNV-39739-C-A|5
KLKYISAFNTLYK
>FUSION-ENST00000650964.1:977664-ENST00000520422.5:132614|314
FTHPTHYMFICICGLFGSVCI
>FUSION-ENST00000650964.1:977664-ENST00000520422.5:132614|303
LSFKRLI
>ENST00000634495.2|SNV-212561-A-C|3
YCTPFPLDGRAHGELHEQFK
>ENST00000397147.7|SNV-15071-G-A|3
WRKISATLPY
>ENST00000314675.11|SNV-16644-G-A|3
VPLPSEPMNPGK
>FUSION-ENST00000650866.1:977664-ENST00000520422.5:132614|6
ISVSTEGANTSSYACSLVQEASR
>ENST00000421459.2|SNV-6500-C-T|3
TPCVRQSR
>ENST00000466773.5|SNV-787-G-T|6
VTNPHYHGQDGCQSPR
>ENST00000313654.13|SNV-186864-G-A|2
IALAVEICACPPAYAGDSCQGCSPR
>ENST00000489142.5|SNV-17579-G-A|4
WIWKSEK
>ENST00000338779.11|SNV-11573-C-T|1
GGGAPWLGGAQTYSPSSTCRYR
>ENST00000650831.1|SNV-15132-G-C|1
INYSSEPSDSNEDDLFEDKQENR
>FUSION-ENST00000651175.1:977664-ENST00000520422.5:132614|18
QIQVAWK
>FUSION-ENST00000650964.1:977664-ENST00000520422.5:132614|200
EEQFHFLQPKSRK
>FUSION-ENST00000651175.1:977664-ENST00000520422.5:132614|55
MVCLILM
>FUSION-ENST00000650964.1:977664-ENST00000520422.5:132614|518
SPVYYSLK
>FUSION-ENST00000650964.1:977664-ENST00000520422.5:132614|161
MELDSVTTHSIIK
>ENST00000340700.9|SNV-63441-C-T|1
SATNGQPPAPAPTPTLRLSISSR
>ENST00000402696.9|SNV-29547-C-G|2
DKEGCVHKILR
>ENST00000650831.1|SNV-15132-G-C|2
INYSSEPSDSNEDDLFEDK
>ENST00000266041.9|SNV-13793-C-T|2
ETLFLVMPGLK
>FUSION-ENST00000650964.1:977664-ENST00000520422.5:132614|515
CKSHLKFI
>FUSION-ENST00000650964.1:977664-ENST00000520422.5:132614|210
MALLDISR
>ENST00000484976.6|SNV-16655-A-G|3
RIRGSHSLNVCMHNWCNK
>ENST00000382303.5|SNV-242344-A-G|1
TNLNLREVR
>FUSION-ENST00000650964.1:977664-ENST00000520422.5:132614|167
TVPFQKC
>ENST00000361069.9|SNV-76489-T-G|6
QAERMLGNAAPR
>ENST00000554282.5|SNV-2672-G-C|2
SSPRCLSGCDFR
>ENST00000453349.5|SNV-3419-C-T|2
MWDGGKYSLEQRGVLQK
>ENST00000293604.10|SNV-4376-G-A|5
WRLVGLPIHLLFLR
>FUSION-ENST00000427015.1:286817-ENST00000367469.5:117830|6
LPVQLWNRKWCFIFIASGSVDLSGR
>ENST00000636809.2|SNV-22959-C-T|1
WWTARPRRP
>ENST00000389420.8|SNV-99592-A-G|3
SCNTDSCPKGTRDFR
>ENST00000545180.5|SNV-10393-A-T|1
LFSVLSLAWGFIADVDLESVKYRR
>ENST00000374530.7|SNV-638501-T-G|5
KPSKLFEEDEHEK
>ENST00000342992.10|SNV-62750-A-G|4
AMFECEVSEPDITVR
>FUSION-ENST00000650964.1:977664-ENST00000520422.5:132614|170
IYIIASLHLSRLHKTVPFQK
>ENST00000393792.3|SNV-49497-G-A|1
KDEFWDTAPAFEGRK
>ENST00000484414.5|SNV-5346-G-A|1
VHLPEIFAKCIR
>ENST00000479711.5|SNV-123681-C-T|7
CCSELQAATLRSLPSWRQSLLWLR
>ENST00000502921.5|SNV-146480-C-G|4
MLLISAFIAKDNPKETTGVAVFVR
>FUSION-ENST00000650964.1:977664-ENST00000520422.5:132614|476
RSSWNILSK
>ENST00000342992.10|SNV-62750-A-G|3
AMFECEVSEPDITVRWMK
>ENST00000368535.2|SNV-2378-G-A|4
METGSRRTISSSPCP
>ENST00000421459.2|SNV-6500-C-T|8
NGTNPSLLTSLRLPTGTMTPCVR
>ENST00000460284.5|SNV-23483-G-A|4
MKYKSER
>ENST00000583454.1|SNV-509-C-T|4
MELEPEPAAVEVPAGR
>ENST00000535622.6|SNV-122373-T-C|1
TVTDKEPDR
>ENST00000583173.5|SNV-509-C-T|1
ELEPEPAAVEVPAGRVLR
>ENST00000479711.5|SNV-123681-C-T|5
QSLLWLR
>FUSION-ENST00000650964.1:977664-ENST00000520422.5:132614|160
ELDSVTTHSIIK
>FUSION-ENST00000651175.1:977664-ENST00000520422.5:132614|71
MPLGKKELLHLYGTYLGK
>ENST00000651241.1|MNV-5463-AGGTTGTGTTAACAAACGTTGGGAATTCCGTTTTTGTGGCACAATGTCACCTCCTAAGTCTCCTTTTATCTTATCCCAGGTA-A|59
TTQIQSI
>ENST00000446231.7|SNV-66825-C-T|1
SSVCLATALNPIE
>FUSION-ENST00000650964.1:977664-ENST00000520422.5:132614|159
MELDSVTTHSIIKAVR
>ENST00000514086.5|SNV-32855-T-G|5
ESSTWWIVK
>ENST00000467264.1|SNV-273391-C-A|5
LPPEKPPDHLFLLLRPLQKLSN
>FUSION-ENST00000651175.1:977664-ENST00000520422.5:132614|1
MFYRVSH
>FUSION-ENST00000427015.1:286817-ENST00000367469.5:117830|5
KWCFIFIASGSVDLSGR
>FUSION-ENST00000650964.1:977664-ENST00000520422.5:132614|398
NQGRRCTETLFLR
>FUSION-ENST00000650964.1:977664-ENST00000520422.5:132614|344
IPCDSLK
>FUSION-ENST00000650964.1:977664-ENST00000520422.5:132614|334
LGCNSGHTYTVFK
>FUSION-ENST00000650964.1:977664-ENST00000520422.5:132614|313
MFICICGLFGSVCI
>FUSION-ENST00000519301.6:977664-ENST00000520422.5:132614|10
YLRYSVPQSVTR
>FUSION-ENST00000650964.1:977664-ENST00000520422.5:132614|380
ILVGCCNLIILIFSYAEDSL
>ENST00000545227.6|SNV-49160-C-T|2
MECALLSDER
>ENST00000389420.8|SNV-99592-A-G|4
SCNTDSCPKGTR
>FUSION-ENST00000651175.1:977664-ENST00000520422.5:132614|68
KELLHLYGTYLGKLTITIIS
>ENST00000633556.3|SNV-159389-G-C|1
SFVLPVETTQDVSSQVIPESSEVR
>FUSION-ENST00000650964.1:977664-ENST00000520422.5:132614|604
CKVISKLGNDSASANITIVESNGK
>ENST00000354728.5|INDEL-703-T-TA|INDEL-708-T-TC|2
NHIMHLEEHLLCHRIFPK
>ENST00000550670.1|SNV-64098-G-A|3
VEEITGR
>ENST00000437669.5|SNV-32855-T-G|3
YLVDCEK
>ENST00000369415.9|SNV-44081-A-G|1
GLIDYDFHCFRKAIHEVFEVR
>FUSION-ENST00000650964.1:977664-ENST00000520422.5:132614|293
VSILSTLFINFK
>FUSION-ENST00000651175.1:977664-ENST00000520422.5:132614|76
MAGTLLKL
>ENST00000382224.5|SNV-137565-C-T|4
EKNESLQYETLNPTVQLK
>ENST00000371806.4|SNV-4305-G-A|1
GDTGQSQSCATGPRNCKDLLDR
>FUSION-ENST00000650964.1:977664-ENST00000520422.5:132614|285
FPQEQLGL
>ENST00000394156.7|MNV-133166-GA-G|9
LVYSILEGNPIFR
>FUSION-ENST00000650964.1:977664-ENST00000520422.5:132614|194
MAISVFK
>ENST00000510633.5|SNV-38341-A-G|1
KACWQAR
>FUSION-ENST00000650964.1:977664-ENST00000520422.5:132614|277
CILLHNYI
>ENST00000657244.1|SNV-28332-C-A|3
IFFMEGFPYEYSWR
>FUSION-ENST00000651175.1:977664-ENST00000520422.5:132614|69
KELLHLYGTYLGK
>FUSION-ENST00000650964.1:977664-ENST00000520422.5:132614|191
MAISVFKDDYISNKVFYSIINR
>ENST00000361070.9|SNV-34237-A-C|1
MLSTANLKSSQYIPMHGKQIR
>ENST00000355689.6|MNV-834-AGA-A|2
AAIEYQLK
>ENST00000393004.6|SNV-180456-G-T|5
KSFHEENHIMSNLR
>ENST00000361069.9|SNV-76489-T-G|1
SSSAKKK
>ENST00000503304.1|SNV-38341-A-G|5
MTHCPRWTLMWPSTSLTTSSGR
>ENST00000634891.1|SNV-530987-G-A|3
EEEQAEYLWTEMTK
>ENST00000475190.1|SNV-2196-G-T|4
MILSTSPVML
>ENST00000437669.5|SNV-32855-T-G|5
SEVELVQIVIDGVKYLVDCEK
>FUSION-ENST00000650964.1:977664-ENST00000520422.5:132614|341
RDGEVGGDIR
>ENST00000371785.5|SNV-764-G-C|6
MATSSAALPRILRAGAR
>FUSION-ENST00000651175.1:977664-ENST00000520422.5:132614|47
VFGSRLW
>FUSION-ENST00000650964.1:977664-ENST00000520422.5:132614|483
MSLFYLAR
>ENST00000481869.1|SNV-287-A-G|6
MAGAPASASRTPDKPRGAAEHR
>ENST00000368535.2|SNV-2378-G-A|2
RTISSSPCP
>FUSION-ENST00000650964.1:977664-ENST00000520422.5:132614|366
MYFQEAHGYSFENFYTGFLDE
>FUSION-ENST00000650964.1:977664-ENST00000520422.5:132614|447
STHLELPKCWDYR
>ENST00000375026.7|SNV-1524-C-T|2
LKQGQSMYFSSYR
>ENST00000426191.2|SNV-14645-G-C|6
GGAPQCTRGHVSPQLLR
>ENST00000578034.1|SNV-49160-C-T|4
MECALLSDESELGGR
>ENST00000389420.8|SNV-99592-A-G|1
DFREKQCSDFNGK
>ENST00000506464.5|SNV-38341-A-G|13
MTHCPRWTLMWPSTSLTTSSGRK
>FUSION-ENST00000650964.1:977664-ENST00000520422.5:132614|540
ALNYCLYKICHLLYNQA
>ENST00000342992.10|SNV-62750-A-G|6
RAMFECEVSEPDITVR
>FUSION-ENST00000650964.1:977664-ENST00000520422.5:132614|207
ALLDISREGHTLCISNIVSLR
>ENST00000426191.2|SNV-14645-G-C|8
ISAATTDRPTQALA
>ENST00000541930.5|SNV-6115-C-T|4
MCGMTGWTCGFPSGTR
>ENST00000483926.5|SNV-7418-C-A|3
RGESRSR
>FUSION-ENST00000650964.1:977664-ENST00000520422.5:132614|557
YYICIIYITYIICIHI
>FUSION-ENST00000650964.1:977664-ENST00000520422.5:132614|498
MVSDLQD
>ENST00000389420.8|SNV-99592-A-G|2
GTRDFREK
>ENST00000404377.3|SNV-9251-G-C|3
FAPLPSK
>ENST00000615966.2|SNV-88-C-T|4
MPEPSKSAPALKK
>FUSION-ENST00000650964.1:977664-ENST00000520422.5:132614|575
LYRPEIYIYFLQK
>FUSION-ENST00000650964.1:977664-ENST00000520422.5:132614|265
MLEISQYWETTCSYVEKHVKYVL
>ENST00000475012.5|SNV-716038-C-T|3
GYYRSNEFIITQHPLPHTMKDFWR
>ENST00000423955.7|SNV-56409-C-A|6
CEEMKATVIRHGETLSR
>ENST00000437669.5|SNV-32855-T-G|7
IGRSEVELVQIVIDGVKYLVDCEK
>FUSION-ENST00000651175.1:977664-ENST00000520422.5:132614|97
VPFLLQK
>ENST00000416188.3|SNV-21082-C-T|3
NRIFTAR
>ENST00000416649.6|SNV-3419-C-T|1
AIEAVHNTAMWDGGKYSLEQR
>ENST00000209884.5|SNV-42102-G-C|3
YDPQTNESR
>ENST00000404590.1|SNV-51963-T-A|1
NISGSIEIVKQG
>FUSION-ENST00000650964.1:977664-ENST00000520422.5:132614|453
FNYVAHCGTPEFK
>ENST00000426174.6|SNV-19445-C-T|2
KAYFTIPQVSLAGQCM
>ENST00000325551.9|SNV-70695-A-T|6
LLKKLQLENNGWVSVTNK
>ENST00000479711.5|SNV-123681-C-T|1
ESLSLAQTTMGMSSSRSWILCSRGR
>ENST00000487009.5|SNV-1452-A-C|5
KWKHLCSVVQDCIFLGFK
>FUSION-ENST00000650964.1:977664-ENST00000520422.5:132614|197
KLVGAASETDIFILPIRNILFLA
>FUSION-ENST00000650964.1:977664-ENST00000520422.5:132614|473
SSWNILSKSFLNNQQK
>FUSION-ENST00000650964.1:977664-ENST00000520422.5:132614|472
SSWNILSKSFLNNQQKFFQK
>FUSION-ENST00000650964.1:977664-ENST00000520422.5:132614|129
AWTFLTPLQYFLPLHLTFSSK
>ENST00000377890.6|SNV-32249-G-A|3
GQSEDPDSLLSLFR
>ENST00000421459.2|SNV-6500-C-T|5
LPTGTMTPCVRQSRSPLSTGDR
>ENST00000374690.9|SNV-142050-A-G|1
RNCPSCRLR
>ENST00000409047.2|SNV-4059-G-A|5
MERLSVDYSKK
>FUSION-ENST00000650964.1:977664-ENST00000520422.5:132614|320
PFNPYFIQN
>ENST00000393792.3|SNV-49497-G-A|4
SDYPMTDGQLRSKK
>FUSION-ENST00000650964.1:977664-ENST00000520422.5:132614|203
LHFLKEEQFHFLQPKSR
>ENST00000479711.5|SNV-123681-C-T|16
GGRAPEQFLHHKPDGCAAANSR
>ENST00000561480.1|MNV-10602-GG-G|5
MQRAAAPGAYMSGRLK
>ENST00000467264.1|SNV-273391-C-A|7
LPPEKPPDHLFLLLRPLQK
>FUSION-ENST00000650964.1:977664-ENST00000520422.5:132614|322
HISTYAIC
>ENST00000357716.9|SNV-970366-C-T|3
TELCENVDPNSPAVK
>FUSION-ENST00000651175.1:977664-ENST00000520422.5:132614|131
PASTEGAYVSSGKENKPGKFY
>FUSION-ENST00000651175.1:977664-ENST00000520422.5:132614|66
ELLHLYGTYLGKLTITIIS
>ENST00000296657.7|SNV-85301-G-A|1
RPCPEQFWEKYRPELPPPPEAAR
>ENST00000375431.9|SNV-39641-C-T|2
ESCRAWLLAQG
>ENST00000615966.2|SNV-88-C-T|5
PEPSKSAPALK
>FUSION-ENST00000651175.1:977664-ENST00000520422.5:132614|64
MKTHPFHAFFGMSHIFHSLCT
>FUSION-ENST00000650964.1:977664-ENST00000520422.5:132614|422
MQLTWACGLAGTMIDKASFLYIR
>FUSION-ENST00000650866.1:977664-ENST00000520422.5:132614|5
ISVSTEGANTSSYACSLVQEASRTR
>ENST00000437669.5|SNV-32855-T-G|6
SEVELVQIVIDGVK
>FUSION-ENST00000650964.1:977664-ENST00000520422.5:132614|166
MIILVIK
>ENST00000394156.7|MNV-133166-GA-G|8
LVYSILEGNPIFRWK
>FUSION-ENST00000651175.1:977664-ENST00000520422.5:132614|118
MVLAVSSNLGLRNIHE
>FUSION-ENST00000650964.1:977664-ENST00000520422.5:132614|450
KSTHLELPK
>ENST00000370898.7|SNV-7592-G-T|1
DVEDMITYREQIFL
>ENST00000616349.4|SNV-18228-C-T|2
EWRVEWLSTTK
>FUSION-ENST00000650964.1:977664-ENST00000520422.5:132614|330
HLENNTVKHFANLHFR
>ENST00000368804.5|SNV-7052-G-A|4
KFMEDEQQLHRQEGQQQLR
>FUSION-ENST00000651175.1:977664-ENST00000520422.5:132614|77
MAGTLLK
>ENST00000464047.1|SNV-165648-C-A|6
MSVVSSTKSRLALK
>FUSION-ENST00000650964.1:977664-ENST00000520422.5:132614|573
LYRPEIYIYFLQKDFNKAMNGR
>FUSION-ENST00000651175.1:977664-ENST00000520422.5:132614|98
MVPFLLQK
>ENST00000559889.5|SNV-30157-C-T|1
RMSDHVSLSKAIKPLTPM
>ENST00000283195.11|SNV-16265-T-A|2
NIALRSSLEWNSCDVQTLK
>ENST00000483685.5|SNV-10846-C-T|1
AAAPIWT
>ENST00000545180.5|SNV-10393-A-T|2
LFSVLSLAWGFIADVDLESVKYR
>FUSION-ENST00000650866.1:977664-ENST00000520422.5:132614|2
TTATHGDGCPTGR
>FUSION-ENST00000651175.1:977664-ENST00000520422.5:132614|100
MVIWFCMVPFLLQKFLNFI
>FUSION-ENST00000519301.6:977664-ENST00000520422.5:132614|15
VISKLGNDSASANITIVESNGKR
>ENST00000361069.9|SNV-76489-T-G|3
MLGNAAPRSSSAK
>ENST00000392133.7|SNV-23483-G-A|1
KCFSVLGFCKSSQVQR
>ENST00000368804.5|SNV-5437-G-A|6
ERQYREEEELQQEEEQLLGEK
>ENST00000304952.11|SNV-287-A-G|1
GAAEHRKSSKPVMEK
>FUSION-ENST00000650964.1:977664-ENST00000520422.5:132614|307
MQSANYFWDNVKLTKTSWVFI
>ENST00000533507.5|SNV-17056-C-G|10
AANWYEREIWDMFGVFFANHPDVR
>ENST00000615648.2|SNV-6067-G-A|1
YLEGTSSVAGVVLLPEGHKK
>FUSION-ENST00000650964.1:977664-ENST00000520422.5:132614|456
MECCYVAHSGTPR
>ENST00000426174.6|SNV-19445-C-T|1
AYFTIPQVSLAGQCM
>ENST00000283195.11|SNV-16265-T-A|1
SSLEWNSCDVQTLK
>ENST00000553142.5|SNV-4424-G-A|1
IGYGLSSPVSTASTQR
>ENST00000554282.5|SNV-2672-G-C|3
RSSPRCLSGCDFR
>FUSION-ENST00000650964.1:977664-ENST00000520422.5:132614|204
LHFLKEEQFHFLQPK
>ENST00000554282.5|SNV-2672-G-C|1
SSPRCLSGCDFRSEAQAVWTR
>FUSION-ENST00000650964.1:977664-ENST00000520422.5:132614|541
MALNYCLYKICHLLYNQA
>ENST00000483926.5|SNV-7418-C-A|5
TRSWSPRR
>ENST00000615329.4|SNV-190484-A-G|3
LLEAPDVLCLRLSTEQCQAHEER
>ENST00000361539.5|SNV-110429-G-A|5
VNQLSPPGKVQLDLFSCLLR
>ENST00000464748.1|SNV-20248-C-A|3
VGDFGLAREYGSTLKA
>FUSION-ENST00000650964.1:977664-ENST00000520422.5:132614|346
MQRIPCDSLK
>ENST00000532206.1|SNV-6147-C-T|3
VLGPVRSSSRLSK
>ENST00000369522.8|SNV-126556-G-A|4
LDSKAVPSQTVSQNFTSVDHGISK
>ENST00000462275.5|INDEL-180654-C-CT|1
AFFNKLIRNVIALR
>FUSION-ENST00000650964.1:977664-ENST00000520422.5:132614|490
MKLEVFLIMSLFYLAR
>ENST00000572933.5|SNV-76973-C-T|5
TVISPRLRSCFNIINMTFPTK
>FUSION-ENST00000650964.1:977664-ENST00000520422.5:132614|249
MFTCLFSISCSAVFSF
>FUSION-ENST00000650964.1:977664-ENST00000520422.5:132614|182
LEKILRK
>ENST00000560334.5|SNV-43921-G-A|3
LRLSTCNSCTSLSTISCAR
>ENST00000441335.6|SNV-1628-C-T|3
RDTGHIHDDDILKTYEEELLYEIK
>ENST00000540180.5|SNV-29351-C-T|1
EHVLRLYSEND
>FUSION-ENST00000650964.1:977664-ENST00000520422.5:132614|340
RDGEVGGDIRWK
>FUSION-ENST00000650964.1:977664-ENST00000520422.5:132614|287
RFKFPQEQLGL
>FUSION-ENST00000650964.1:977664-ENST00000520422.5:132614|507
MLPETHIKK
>ENST00000248899.11|SNV-15071-G-A|1
DIAVEEDLSNTPLLKDLLELTRR
>ENST00000393004.6|SNV-180456-G-T|4
KSFHEENHIMSNLRQVGLK
>ENST00000561480.1|MNV-10602-GG-G|4
QRAAAPGAYMSGRLK
>FUSION-ENST00000651175.1:977664-ENST00000520422.5:132614|20
FMQIQVAWKYSQSCLFIYLACMK
>FUSION-ENST00000651175.1:977664-ENST00000520422.5:132614|13
KIGFHSLGIQGLFSLVSCFLK
>ENST00000477528.5|SNV-16012-C-T|2
MQLVVFAFSTLWLWLLAMPR
>ENST00000561480.1|MNV-10602-GG-G|2
AAAPGAYMSGRLK
>FUSION-ENST00000650964.1:977664-ENST00000520422.5:132614|466
QVGLLFILFLEC
>ENST00000361539.5|SNV-110429-G-A|2
VQLDLFSCLLRHR
>ENST00000400454.6|SNV-551023-G-A|2
DQDRIYGK
>FUSION-ENST00000650964.1:977664-ENST00000520422.5:132614|188
DDYISNKVFYSIINR
>FUSION-ENST00000650964.1:977664-ENST00000520422.5:132614|150
QVESLNKTVTILMKMMYPEVYR
>ENST00000482835.1|SNV-72160-A-G|1
YEGSYFCYDNPAALQAQVKR
>ENST00000321582.9|SNV-103978-G-T|1
LAGTLQSRPSVVQEYICKPLLIDK
>ENST00000264926.7|SNV-50123-A-G|5
LEASKLSESVMVFTK
>FUSION-ENST00000650964.1:977664-ENST00000520422.5:132614|134
MYLFKDL
>ENST00000361069.9|SNV-76489-T-G|7
TKQAERMLGNAAPR
>ENST00000285238.13|SNV-49290-G-A|3
ILEAAKGEIRIDGLNVADISLHDLR
>FUSION-ENST00000651175.1:977664-ENST00000520422.5:132614|21
MFMQIQVAWKYSQSCLFIYLACMK
>FUSION-ENST00000651175.1:977664-ENST00000520422.5:132614|79
CVAEWYDPGV
>ENST00000392550.8|SNV-49160-C-T|2
QPGLVMECALLSDER
>FUSION-ENST00000651175.1:977664-ENST00000520422.5:132614|123
ISLANFTNQNDNHNCWLLLLLIR
>ENST00000421459.2|SNV-6500-C-T|6
LPTGTMTPCVRQSR
>FUSION-ENST00000651175.1:977664-ENST00000520422.5:132614|127
EHMCLQVR
>ENST00000402696.9|SNV-29547-C-G|4
KDKEGCVHK
>ENST00000296657.7|SNV-85301-G-A|5
LMQRLLK
>ENST00000506464.5|SNV-38341-A-G|6
MWPSTSLTTSSGRK
>ENST00000376573.9|MNV-177370-TTGACGTAACCT-T|4
GGFGVGKMKTK
>ENST00000513847.5|SNV-142050-A-G|1
IALLINSEGEIVHLVVFGNVMKQG
>FUSION-ENST00000651175.1:977664-ENST00000520422.5:132614|83
YKCMCVAEWYDPGV
>ENST00000558628.1|SNV-268501-G-T|1
LWESLYLVYI
>ENST00000624945.1|SNV-39739-C-A|6
MKLKYISAFNTLYK
>ENST00000440286.5|SNV-19239-G-C|2
AASEQARHLESER
>FUSION-ENST00000650964.1:977664-ENST00000520422.5:132614|605
MCKVISKLGNDSASANITIVESNGK
>FUSION-ENST00000650964.1:977664-ENST00000520422.5:132614|577
MRLYRPEIYIYFLQKDFNK
>ENST00000437669.5|SNV-32855-T-G|2
YLVDCEKK
>ENST00000508670.1|SNV-30362-T-C|2
KFFPVSNIWQFTIALIYTTHTTGSQ
>ENST00000462275.5|INDEL-180654-C-CT|3
AFFNKLIR
>ENST00000393792.3|SNV-49497-G-A|2
KDEFWDTAPAFEGR
>ENST00000368535.2|SNV-2378-G-A|3
ETGSRRTISSSPCP
>ENST00000498523.1|SNV-180456-G-T|6
KRQLYSYGNPSMK
>ENST00000369870.7|SNV-7787-C-T|4
GKDGVEVEASSRK
>FUSION-ENST00000650964.1:977664-ENST00000520422.5:132614|240
MPNYYGKICCLNKHHK
>ENST00000638378.1|SNV-22959-C-T|3
YTCMAQTVVDSASKEAIVLVR
>ENST00000540157.1|SNV-14645-G-C|8
MHTRPRISAATTDRPTQVSLQR
>ENST00000540344.5|SNV-29351-C-T|3
MQVCLFQEREHVLRLYSEND
>ENST00000354728.5|INDEL-708-T-TC|4
NHIMHLEEHLLCHRFFQK
>FUSION-ENST00000650964.1:977664-ENST00000520422.5:132614|520
GVSITIRSPVYYSLK
>ENST00000393004.6|SNV-180456-G-T|3
SFHEENHIMSNLR
>ENST00000530134.5|SNV-8816-C-T|2
MPWCLGAQPHLLRPICTR
>ENST00000375946.8|SNV-610-C-G|1
DATAGSKKEPGGGAATEEGVNR
>ENST00000672178.1|INDEL-5561-G-GA|1
SPRKTEK
>ENST00000354192.7|SNV-215445-G-C|1
QHTLNHFEHVRMVDPKK
>FUSION-ENST00000519301.6:977664-ENST00000520422.5:132614|16
VISKLGNDSASANITIVESNGK
>ENST00000563281.2|MNV-160-CTCG-C|2
GSSSAKRPR
>FUSION-ENST00000650964.1:977664-ENST00000520422.5:132614|555
HTEYMHIMYYICVIYVYMFTYI
>FUSION-ENST00000650964.1:977664-ENST00000520422.5:132614|538
RKILHFK
>FUSION-ENST00000650964.1:977664-ENST00000520422.5:132614|162
MFFTNPN
>FUSION-ENST00000651175.1:977664-ENST00000520422.5:132614|80
MCVAEWYDPGV
>FUSION-ENST00000650964.1:977664-ENST00000520422.5:132614|288
MRFKFPQEQLGL
>FUSION-ENST00000519301.6:977664-ENST00000520422.5:132614|5
VIKTCGK
>ENST00000404249.8|SNV-20248-C-A|3
VGDFGLAREYGSTLK
>ENST00000645893.1|SNV-122373-T-C|2
MHLAKPGGPSSTASISTRQ
>FUSION-ENST00000650964.1:977664-ENST00000520422.5:132614|489
KLEVFLIMSLFYLAR
>ENST00000553664.1|SNV-20627-G-A|3
NRRILHSSQDDVYSSHCQQGR
>ENST00000342992.10|SNV-248804-A-G|4
TLKATGLQEGAEYEFR
>ENST00000535323.1|SNV-697399-C-T|4
QLGATPCLQMWVGS
>FUSION-ENST00000650964.1:977664-ENST00000520422.5:132614|475
RSSWNILSKSFLNNQQK
>ENST00000555523.6|SNV-20627-G-A|1
GGVAAGSLVAILQSVGAAGLSVTSK
>FUSION-ENST00000650964.1:977664-ENST00000520422.5:132614|286
FKFPQEQLGL
>FUSION-ENST00000650964.1:977664-ENST00000520422.5:132614|190
AISVFKDDYISNKVFYSIINR
>ENST00000264926.7|SNV-50123-A-G|6
MRLEASKLSESVMVFTK
>ENST00000370521.8|INDEL-149050-C-CA|1
ATIYTYHKRTR
>ENST00000369870.7|SNV-7787-C-T|6
SSKGKDGVEVEASSR
>ENST00000498523.1|SNV-180456-G-T|5
RQLYSYGNPSMK
>ENST00000514086.5|SNV-32855-T-G|2
MESSTWWIVKRSWR
>FUSION-ENST00000650964.1:977664-ENST00000520422.5:132614|223
MSLMNPEGQEK
>ENST00000498523.1|SNV-180456-G-T|1
QLYSYGNPSMKKIIL
>FUSION-ENST00000650964.1:977664-ENST00000520422.5:132614|464
FFVCVFFFVF
>ENST00000491905.1|SNV-64687-A-G|9
MASQIIVGLARYVQELK
>ENST00000467842.1|SNV-29547-C-G|3
IRKVASTR
>FUSION-ENST00000650964.1:977664-ENST00000520422.5:132614|402
SLSWVLSSPGLRCTAFVLSHSCLPR
>FUSION-ENST00000650964.1:977664-ENST00000520422.5:132614|205
EGHTLCISNIVSLRLHFLK
>ENST00000472445.1|SNV-6712-C-T|16
MTMPSFPASMAAWSPGWSWLR
>FUSION-ENST00000650964.1:977664-ENST00000520422.5:132614|484
LEVFLIMSLFYLARIKR
>ENST00000369870.7|SNV-7787-C-T|3
DGVEVEASSR
>FUSION-ENST00000650964.1:977664-ENST00000520422.5:132614|227
MVNLPSNLRYFLLEIEKF
>ENST00000423955.7|SNV-56409-C-A|1
HGETLSRTKEEINELNR
>ENST00000555366.1|SNV-2672-G-C|1
MRSSPRC
>ENST00000472445.1|SNV-6712-C-T|15
TMPSFPASMAAWSPGWSWLR
>FUSION-ENST00000650964.1:977664-ENST00000520422.5:132614|333
MLGCNSGHTYTVFKHLENNTVK
>FUSION-ENST00000650964.1:977664-ENST00000520422.5:132614|428
MLLIVLTKVTYLLTSPTFRLR
>FUSION-ENST00000650964.1:977664-ENST00000520422.5:132614|469
MLGIDHPYPTPSLY
>ENST00000326495.10|SNV-68732-C-A|2
NYHCDKNPPSTEVVIK
>ENST00000394156.7|MNV-133166-GA-G|1
QVSSEQPYPTWTGRPRRSTTW
>FUSION-ENST00000650964.1:977664-ENST00000520422.5:132614|337
WKLFTFSPDDLAVWHDV
>ENST00000312916.12|SNV-33868-G-T|2
THAGLGTGKPSSFEDFHLLQNKNK
>ENST00000264463.8|SNV-146480-C-G|1
ETTGVAVFVR
>ENST00000374690.9|SNV-142050-A-G|3
RRNCPSCR
>FUSION-ENST00000651175.1:977664-ENST00000520422.5:132614|48
LGVWDILTDGLTPFSSLLKVFGSR
>FUSION-ENST00000650964.1:977664-ENST00000520422.5:132614|435
MELYAEHLCEFK
>ENST00000648087.1|SNV-95174-G-A|5
QLSFLMCSQVGLLMGCSKK
>ENST00000368801.4|SNV-5608-G-T|2
HWSGSGQSSSYGPYR
>FUSION-ENST00000650964.1:977664-ENST00000520422.5:132614|442
MRVCGFSLWCFYL
>ENST00000397147.7|SNV-15071-G-A|2
KISATLPY
>FUSION-ENST00000650964.1:977664-ENST00000520422.5:132614|130
VKAWTFLTPLQYFLPLHLTFSSK
>ENST00000561480.1|MNV-10602-GG-G|10
AEADLRALLCRELRPLGPT
>FUSION-ENST00000606221.1:749-ENST00000656150.1:58480|3
GGGGSLCLFNWRHRPGSWKGVVK
>ENST00000483685.5|SNV-10846-C-T|2
MAAAPIWT
>ENST00000377890.6|SNV-32249-G-A|1
GQSEDPDSLLSLFRRLSDQR
>ENST00000331497.3|SNV-5727-A-G|3
KAGLAHSLQHLRGSGSTSK
>ENST00000499527.6|SNV-127440-T-C|2
LHCGCLGLR
>FUSION-ENST00000650964.1:977664-ENST00000520422.5:132614|556
MHTEYMHIMYYICVIYVYMFTYI
>ENST00000467264.1|SNV-273391-C-A|8
MLPPEKPPDHLFLLLRPLQK
>ENST00000410115.5|SNV-50053-A-G|2
DLQEPEFSARK
>FUSION-ENST00000651175.1:977664-ENST00000520422.5:132614|61
MSHIFHSLCT
>ENST00000253506.9|SNV-71658-A-G|5
NQRITSPVHVGFYVCNGK
>ENST00000412863.1|SNV-36948-A-T|3
ICETILTSGENLAWK
>FUSION-ENST00000650964.1:977664-ENST00000520422.5:132614|357
MMFNLIKEAIVIIK
>FUSION-ENST00000650964.1:977664-ENST00000520422.5:132614|418
MIDKASFLYIRGDTLFALHLR
>ENST00000357716.9|SNV-970366-C-T|2
TELCENVDPNSPAVKK
>FUSION-ENST00000650964.1:977664-ENST00000520422.5:132614|269
MLEISQYWETTCSYVEK
>ENST00000378743.9|SNV-34386-A-G|2
ITRLTEQLQATEK
>FUSION-ENST00000651175.1:977664-ENST00000520422.5:132614|28
YPSLANF
>ENST00000651241.1|MNV-5463-AGGTTGTGTTAACAAACGTTGGGAATTCCGTTTTTGTGGCACAATGTCACCTCCTAAGTCTCCTTTTATCTTATCCCAGGTA-A|60
MTTQIQSI
>FUSION-ENST00000651175.1:977664-ENST00000520422.5:132614|7
IKTTSERR
>ENST00000314675.11|SNV-16644-G-A|4
KVPLPSEPMNPGKR
>ENST00000561480.1|MNV-10602-GG-G|3
AAAPGAYMSGR
>FUSION-ENST00000650964.1:977664-ENST00000520422.5:132614|189
DDYISNK
>ENST00000509918.5|SNV-22412-A-G|3
STQNGILTMIQDTQWVIR
>FUSION-ENST00000650964.1:977664-ENST00000520422.5:132614|263
LEISQYWETTCSYVEKHVK
>ENST00000389658.4|SNV-100467-G-C|1
GSHSAVCHLETR
>ENST00000426455.5|SNV-22940-G-A|1
VTPLLQLLSYFDLHIYCTGRLEK
>FUSION-ENST00000650964.1:977664-ENST00000520422.5:132614|305
LTKTSWVFI
>FUSION-ENST00000651175.1:977664-ENST00000520422.5:132614|103
INLYLEENF
>FUSION-ENST00000650964.1:977664-ENST00000520422.5:132614|280
MFVYTVYNVHMCILLHNYI
>FUSION-ENST00000650964.1:977664-ENST00000520422.5:132614|267
MLEISQYWETTCSYVEKHVK
>ENST00000509918.5|SNV-22412-A-G|2
MIQDTQWVIR
>FUSION-ENST00000650964.1:977664-ENST00000520422.5:132614|499
MVFNCDF
>FUSION-ENST00000651175.1:977664-ENST00000520422.5:132614|136
MPASTEGAYVSSGK
>ENST00000410115.5|SNV-50053-A-G|1
DLQEPEFSARKEGK
>ENST00000472445.1|SNV-6712-C-T|12
MPSFPASMAAWSPGWSWLR
>FUSION-ENST00000650964.1:977664-ENST00000520422.5:132614|445
LSISANLSNASLWLFSLVFLPLICF
>FUSION-ENST00000651175.1:977664-ENST00000520422.5:132614|129
SSLVCQPQLKEHMCLQVR
>ENST00000368804.5|SNV-5437-G-A|5
QYREEEELQQEEEQLLGEK
>ENST00000582393.5|SNV-49160-C-T|2
MECALLSDERVLKEIQSTLEGDR
>ENST00000265343.10|SNV-26564-A-G|2
RNQEIQQGEDAFPPSSPLFAEPYR
>ENST00000368494.4|SNV-17681-A-T|1
YSPEFANSYDKDDQVLNCHLAVK
>ENST00000466773.5|SNV-787-G-T|3
MAKMAVR
>ENST00000495539.5|SNV-39221-C-T|2
LLCTAVEPELDSSKGIFGCWLMT
>ENST00000553664.1|SNV-20627-G-A|1
ILHSSQDDVYSSHCQQGR
>FUSION-ENST00000650964.1:977664-ENST00000520422.5:132614|564
MAEIGWVAKI
>FUSION-ENST00000650964.1:977664-ENST00000520422.5:132614|530
PHPLWTSQGSAPSQSNQSLSLSF
>FUSION-ENST00000650964.1:977664-ENST00000520422.5:132614|168
LHKTVPFQKC
>ENST00000561480.1|MNV-10602-GG-G|1
AAAPGAYMSGRLKVK
>FUSION-ENST00000650964.1:977664-ENST00000520422.5:132614|281
NRKNSGT
>ENST00000400454.6|SNV-551023-G-A|5
VPPKFVVQPRDQDR
>FUSION-ENST00000650964.1:977664-ENST00000520422.5:132614|517
SPVYYSLKCK
>FUSION-ENST00000650964.1:977664-ENST00000520422.5:132614|268
MMLEISQYWETTCSYVEKHVK
>FUSION-ENST00000530520.5:875-ENST00000526139.1:13327|14
LSVADWRSTTAISLYAMERPR
>ENST00000491053.5|SNV-17902-G-A|3
DLCPHLDSIEEVTK
>ENST00000370521.8|INDEL-149050-C-CA|5
SKATIYTYHK
>ENST00000472445.1|SNV-6712-C-T|14
MTMPSFPASMAAWSPGWSWLRVLTR
>ENST00000534428.5|SNV-1664-G-T|1
AASEFAGVVANAPSPPESSSLCASK
>ENST00000638378.1|SNV-22959-C-T|1
EAIVLVRGPPGPPGGVVVR
>FUSION-ENST00000650964.1:977664-ENST00000520422.5:132614|256
QLFPETRPRLLRK
>ENST00000482835.1|SNV-72160-A-G|4
GDRYEGSYFCYDNPAALQAQVK
>FUSION-ENST00000650964.1:977664-ENST00000520422.5:132614|429
LLIVLTKVTYLLTSPTFR
>FUSION-ENST00000650964.1:977664-ENST00000520422.5:132614|524
SPSIESKGEQGKGVSITIR
>FUSION-ENST00000650964.1:977664-ENST00000520422.5:132614|481
MSLFYLARIK
>FUSION-ENST00000650964.1:977664-ENST00000520422.5:132614|430
MLLIVLTKVTYLLTSPTFR
>FUSION-ENST00000650964.1:977664-ENST00000520422.5:132614|165
MIILVIKFSTPLLTEY
>ENST00000510477.5|SNV-146480-C-G|4
QSQRDNR
>FUSION-ENST00000651175.1:977664-ENST00000520422.5:132614|96
MVPFLLQKFLNFI
>ENST00000535622.6|SNV-122373-T-C|2
TFIYGFYFYKTVTDKEPDR
>ENST00000376573.9|MNV-177370-TTGACGTAACCT-T|6
GGFGVGK
>FUSION-ENST00000650964.1:977664-ENST00000520422.5:132614|359
TLLFGMMFNLIKEAIVIIKIK
>FUSION-ENST00000651175.1:977664-ENST00000520422.5:132614|75
AGTLLKL
>ENST00000468785.1|SNV-4376-G-A|6
QARWRLVGLPIHLLFLR
>ENST00000639843.1|SNV-22959-C-T|3
YTCMAQTVVDSASKEAIVLVRGPK
>ENST00000368804.5|SNV-7052-G-A|1
FMEDEQQLHRQEGQQQLRQER
>ENST00000295802.9|SNV-10248-G-C|3
YVSMPREEAAEHIPLLFFPFPSAK
>FUSION-ENST00000650964.1:977664-ENST00000520422.5:132614|146
KMMYPEVYR
>ENST00000441335.6|SNV-1628-C-T|4
RDTGHIHDDDILK
>ENST00000374518.6|SNV-47608-C-T|4
RRPAVICEPHER
>ENST00000483926.5|SNV-7418-C-A|7
TRSWSPR
>ENST00000303775.10|SNV-5446-G-A|3
VHIQPVITDLVKGLLPRLTK
>ENST00000392441.8|SNV-26762-C-A|2
QIDTVFGEKSVITLSSIFTK
>ENST00000361070.9|SNV-34237-A-C|3
MLSTANLK
>FUSION-ENST00000650964.1:977664-ENST00000520422.5:132614|396
RCTETLFLREK
>FUSION-ENST00000650964.1:977664-ENST00000520422.5:132614|220
SLMNPEGQEKEASLLV
>ENST00000237163.9|SNV-70177-G-C|4
QRSHSTIQFSFKEK
>FUSION-ENST00000650964.1:977664-ENST00000520422.5:132614|132
LPNYFSTADFMLFA
>ENST00000370521.8|INDEL-149050-C-CA|2
ATIYTYHKR
>FUSION-ENST00000650964.1:977664-ENST00000520422.5:132614|382
LSNYYIM
>ENST00000410115.5|SNV-50053-A-G|5
AELGKDLQEPEFSAR
>ENST00000424491.5|SNV-53288-G-T|4
IPEKVFQASPEYHEK
>ENST00000374530.7|SNV-638501-T-G|3
LFEEDEHEK
>ENST00000482835.1|SNV-72160-A-G|3
GDRYEGSYFCYDNPAALQAQVKR
>ENST00000503304.1|SNV-38341-A-G|4
THCPRWTLMWPSTSLTTSSGR
>ENST00000472445.1|SNV-6712-C-T|13
TMPSFPASMAAWSPGWSWLRVLTR
>ENST00000294485.6|SNV-14758-G-A|3
KEWGPDLPSQAQDGAVVTATRQASR
>FUSION-ENST00000651175.1:977664-ENST00000520422.5:132614|126
EHMCLQVRK
>ENST00000479711.5|SNV-123681-C-T|11
CCSELQAATLR
>ENST00000475190.1|SNV-2196-G-T|2
MIDDIIYFSSDAVTSR
>ENST00000475012.5|SNV-716038-C-T|5
GYYRSNEFIITQHPLPHTMK
>FUSION-ENST00000650964.1:977664-ENST00000520422.5:132614|283
YGIHPVYTVY
>ENST00000326495.10|SNV-68732-C-A|4
SLLLKNYHCDK
>ENST00000251127.11|SNV-273391-C-A|3
SSAIEDNK
>FUSION-ENST00000519301.6:977664-ENST00000520422.5:132614|13
LGNDSASANITIVESNGKR
>FUSION-ENST00000393324.7:875-ENST00000526139.1:13327|2
NTLEEMGFLHIGWAGLKLLTSR
>FUSION-ENST00000650964.1:977664-ENST00000520422.5:132614|173
MIYIIASLHLSRLHK
>ENST00000285238.13|SNV-49290-G-A|2
GEIRIDGLNVADISLHDLR
>ENST00000533507.5|SNV-17056-C-G|9
AANWYEREIWDMFGVFFANHPDVRR
>ENST00000389005.6|SNV-6111-A-G|5
FHFRSEVNLAQGNVALDR
>ENST00000572933.5|SNV-76973-C-T|3
LRSCFNIINMTFPTKSQIIR
>FUSION-ENST00000650964.1:977664-ENST00000520422.5:132614|479
MSLFYLARIKR
>ENST00000513200.7|SNV-97969-C-A|2
QLLFLYPESEVIIK
>ENST00000648087.1|SNV-95174-G-A|8
RQLSFLMCSQVGLLMGCSK
>ENST00000325551.9|SNV-70695-A-T|1
LQLENNGWVSVTNKDTMDSKT
>ENST00000392441.8|SNV-26762-C-A|6
KKQIDTVFGEK
>ENST00000495272.5|MNV-12619-TAAG-T|2
NLKLQDLSFSPNLYLLW
>FUSION-ENST00000650964.1:977664-ENST00000520422.5:132614|236
HHKDCRI
>ENST00000354728.5|INDEL-708-T-TC|1
FFQKCPRNSL
>ENST00000479711.5|SNV-123681-C-T|2
ESLSLAQTTMGMSSSRSWILCSR
>FUSION-ENST00000650964.1:977664-ENST00000520422.5:132614|562
MYYVCIIYVLYILHI
>FUSION-ENST00000650964.1:977664-ENST00000520422.5:132614|157
MELDSVTTHSIIKAVRK
>ENST00000616349.4|SNV-18228-C-T|3
HIFDGNSLLLSRPLKEWR
>FUSION-ENST00000650964.1:977664-ENST00000520422.5:132614|221
MSLMNPEGQEKEASLLV
>ENST00000423955.7|SNV-56409-C-A|4
ATVIRHGETLSRTK
>FUSION-ENST00000650964.1:977664-ENST00000520422.5:132614|208
MALLDISREGHTLCISNIVSLR
>ENST00000491905.1|SNV-64687-A-G|2
SLWAWHAMFR
>ENST00000373647.9|SNV-160851-C-G|2
ETVKNQLR
>ENST00000538682.5|SNV-32249-G-A|6
TVKGQSEDPDSLLSLFR
>ENST00000368804.5|SNV-7052-G-A|6
QEQERKFMEDEQQLHR
>FUSION-ENST00000650964.1:977664-ENST00000520422.5:132614|440
VCGFSLWCFYL
>ENST00000510633.5|SNV-38341-A-G|2
WTLMWPSTSLTTSSGRKACWQAR
>FUSION-ENST00000651175.1:977664-ENST00000520422.5:132614|112
LLSLFWLVSHLPVVFADSTYSLSR
>ENST00000428771.6|SNV-287-A-G|4
TPDKPRGAAEHR
>ENST00000314675.11|SNV-16644-G-A|1
VPLPSEPMNPGKRGIR
>ENST00000375431.9|SNV-39641-C-T|1
AWLLAQG
>ENST00000404590.1|SNV-51963-T-A|2
HCFATWKNISGSIEIVKQG
>ENST00000371785.5|SNV-764-G-C|1
AGARAPSRWLGFLGK
>FUSION-ENST00000650964.1:977664-ENST00000520422.5:132614|570
AMNGRDR
>ENST00000421459.2|SNV-6500-C-T|9
QKNGTNPSLLTSLRLPTGTMTPCVR
>ENST00000491905.1|SNV-64687-A-G|5
LSPRTWHHRSLWAWHAMFR
>ENST00000413465.6|SNV-13335-G-T|2
SPILTIITLEDSRPR
>FUSION-ENST00000650964.1:977664-ENST00000520422.5:132614|186
VFYSIINR
>FUSION-ENST00000631040.2:977664-ENST00000520422.5:132614|8
MLAAWSRRPAGPERRPQR
>FUSION-ENST00000652698.1:977664-ENST00000520422.5:132614|1
ENKPGKFY
>FUSION-ENST00000530520.5:875-ENST00000526139.1:13327|11
STTAISLYAMERPR
>FUSION-ENST00000650964.1:977664-ENST00000520422.5:132614|325
IRESNLSCSRHISTYAIC
>ENST00000374530.7|SNV-638501-T-G|2
LFEEDEHEKEQYCIR
>ENST00000257189.5|SNV-26594-C-T|2
TRHSIGGTNK
>ENST00000421459.2|SNV-6500-C-T|2
MTPCVRQSRSPLSTGDR
>ENST00000634495.2|SNV-212561-A-C|6
MYCTPFPLDGR
>ENST00000540157.1|SNV-14645-G-C|7
HTRPRISAATTDRPTQVSLQR
>ENST00000559326.1|SNV-21416-G-A|2
DRNAVWQRSSNT
>ENST00000361070.9|SNV-34237-A-C|2
MLSTANLKSSQYIPMHGK
>ENST00000296657.7|SNV-85301-G-A|3
LLKRPCPEQFWEK
>ENST00000483926.5|SNV-7418-C-A|2
GESRSRGPSKPR
>FUSION-ENST00000650964.1:977664-ENST00000520422.5:132614|142
MYPEVYR
>ENST00000510393.5|SNV-8517-C-T|2
RGRPWEAPVPMK
>ENST00000293604.10|SNV-4376-G-A|6
HPENWTLQARWRLVGLPIHLLFLR
>ENST00000475190.1|SNV-2196-G-T|3
ILSTSPVML
>ENST00000620217.4|SNV-39641-C-T|2
QAPRELQGLAAGTGVSVPVPCVAR
>ENST00000472445.1|SNV-6712-C-T|1
AAWSPGWSWLRVLTRMR
>ENST00000491905.1|SNV-64687-A-G|6
ASQIIVGLARYVQELKQER
>FUSION-ENST00000650964.1:977664-ENST00000520422.5:132614|348
IKLDHKSLLQ
>FUSION-ENST00000650964.1:977664-ENST00000520422.5:132614|471
SFLNNQQK
>FUSION-ENST00000651175.1:977664-ENST00000520422.5:132614|106
LFLILCNAIINR
>ENST00000673642.1|SNV-31195-C-T|3
LEPPGALCPFPALCLLRHFLLPHR
>FUSION-ENST00000650964.1:977664-ENST00000520422.5:132614|560
MYICTQNICILCIIYALYMYICLR
>ENST00000441335.6|SNV-1628-C-T|1
DTGHIHDDDILKTYEEELLYEIK
>FUSION-ENST00000651175.1:977664-ENST00000520422.5:132614|78
TYNQHVFFHLTSIISSSLQSHFLKP
>ENST00000615966.2|SNV-88-C-T|3
PEPSKSAPALKK
>FUSION-ENST00000650964.1:977664-ENST00000520422.5:132614|393
CTETLFLREKGHFLLGL
>ENST00000533507.5|SNV-17056-C-G|8
GRSGTCLESSLLTTLM
>FUSION-ENST00000650964.1:977664-ENST00000520422.5:132614|405
MLGCQRSLSWVLSSPGLR
>ENST00000375946.8|SNV-610-C-G|2
MDATAGSKKEPGGGAATEEGVNR
>FUSION-ENST00000651175.1:977664-ENST00000520422.5:132614|2
NFLSHLWCVSPQSSLSWKFR
>ENST00000624945.1|SNV-39739-C-A|2
YISAFNTLYK
>FUSION-ENST00000650964.1:977664-ENST00000520422.5:132614|439
MIVSLVPQ
>ENST00000491905.1|SNV-64687-A-G|12
NDYAGQHEVISENMASQIIVGLAR
>ENST00000491053.5|SNV-17902-G-A|4
GDSRDLCPHLDSIEEVTKEDLLLK
>ENST00000376573.9|MNV-177370-TTGACGTAACCT-T|10
FLDFIGHISCAASDRHEHWMDR
>FUSION-ENST00000650964.1:977664-ENST00000520422.5:132614|444
CWDYRCEPLRPALLCI
>FUSION-ENST00000650964.1:977664-ENST00000520422.5:132614|279
FVYTVYNVHMCILLHNYI
>ENST00000446231.7|SNV-66825-C-T|2
SIEVQLLRSSVCLATALNPIE
>ENST00000389005.6|SNV-6111-A-G|1
SEVNLAQGNVALDRDMMKK
>ENST00000298440.5|MNV-7104-CT-C|1
MHYLPVIYGIIFPWDFQAMQ
>ENST00000483685.5|SNV-10846-C-T|3
ASPLSSMAAAPIWT
>ENST00000464047.1|SNV-165648-C-A|5
SVVSSTKSRLALK
>ENST00000484414.5|SNV-5346-G-A|2
VHLPEIFAK
>ENST00000295802.9|SNV-10248-G-C|1
EEAAEHIPLLFFPFPSAKDPTWEDR
>ENST00000336596.7|SNV-233395-G-A|1
CPPHSSTQEDGSMNCKCENNYFR
>ENST00000507765.1|SNV-31195-C-T|2
PISCSLSSSSFSPSPSPAR
>ENST00000652536.1|SNV-80628-G-A|2
FSCMTWTHDGK
>ENST00000535622.6|SNV-122373-T-C|3
TFIYGFYFYKTVTDK
>FUSION-ENST00000650964.1:977664-ENST00000520422.5:132614|391
GHFLLGL
>ENST00000336596.7|SNV-233395-G-A|2
CPPHSSTQEDGSMNCK
>FUSION-ENST00000651175.1:977664-ENST00000520422.5:132614|38
LQLLCCTVFYYSFTR
>FUSION-ENST00000650964.1:977664-ENST00000520422.5:132614|352
FNLIKEAIVIIKIK
>ENST00000533507.5|SNV-17056-C-G|5
MFGVFFANHPDVR
>ENST00000376573.9|MNV-177370-TTGACGTAACCT-T|11
FLDFIGHISCAASDR
>FUSION-ENST00000650964.1:977664-ENST00000520422.5:132614|370
NDPCRLLQSNYPNFFLCR
>ENST00000503304.1|SNV-38341-A-G|1
WPSTSLTTSSGR
>FUSION-ENST00000650964.1:977664-ENST00000520422.5:132614|363
TLLFGMMFNLIK
>ENST00000672178.1|INDEL-5561-G-GA|6
KIKEGAPR
>ENST00000354728.5|INDEL-703-T-TA|2
IFQKCPR
>ENST00000616349.4|SNV-18228-C-T|1
EWRVEWLSTTKDK
>FUSION-ENST00000650964.1:977664-ENST00000520422.5:132614|326
IRESNLSCSR
>ENST00000533507.5|SNV-17056-C-G|6
EIWDMFGVFFANHPDVRR
>FUSION-ENST00000650964.1:977664-ENST00000520422.5:132614|252
STFKSFKEIT
>FUSION-ENST00000651175.1:977664-ENST00000520422.5:132614|87
LSHIPQEVEEKVFQVR
>ENST00000395079.2|MNV-1083-GG-G|1
IGSSHWCTHWEPHCSTHLSMP
>ENST00000370521.8|INDEL-149050-C-CA|6
KSKATIYTYHK
>ENST00000482835.1|SNV-72160-A-G|2
YEGSYFCYDNPAALQAQVK
>ENST00000296657.7|SNV-85301-G-A|2
RPCPEQFWEK
>FUSION-ENST00000650964.1:977664-ENST00000520422.5:132614|175
MIYIIASLHLSR
>ENST00000461347.5|MNV-22890-AGGA-A|2
MTRMTTTTK
>ENST00000615966.2|SNV-88-C-T|1
SAPALKKGSK
>FUSION-ENST00000631040.2:977664-ENST00000520422.5:132614|1
EEAQAASHPAPSTSWP
>FUSION-ENST00000650964.1:977664-ENST00000520422.5:132614|425
VTYLLTSPTFRLR
>FUSION-ENST00000650964.1:977664-ENST00000520422.5:132614|512
YSITLFFNQGR
>FUSION-ENST00000650964.1:977664-ENST00000520422.5:132614|368
GFLVIHLNSHTVTFCMFQHV
>FUSION-ENST00000650964.1:977664-ENST00000520422.5:132614|547
ALCFVIA
>ENST00000491053.5|SNV-17902-G-A|2
DLCPHLDSIEEVTKEDLLLK
>FUSION-ENST00000650964.1:977664-ENST00000520422.5:132614|438
IVSLVPQ
>ENST00000426191.2|SNV-14645-G-C|10
MHTRPRISAATTDRPTQALA
>FUSION-ENST00000651175.1:977664-ENST00000520422.5:132614|35
MLQLLCCTVFYYSFTRRYPSLANF
>FUSION-ENST00000650964.1:977664-ENST00000520422.5:132614|381
MILVGCCNLIILIFSYAEDSL
>ENST00000370521.8|INDEL-149050-C-CA|3
ATIYTYHK
>ENST00000461347.5|MNV-22890-AGGA-A|1
MTRMTTTTKMMK
>ENST00000376573.9|MNV-177370-TTGACGTAACCT-T|3
MKTKLSEVLILQEANLLVYIFRPR
>ENST00000559326.1|SNV-21416-G-A|1
NAVWQRSSNT
>FUSION-ENST00000650964.1:977664-ENST00000520422.5:132614|360
MTLLFGMMFNLIKEAIVIIKIK
>FUSION-ENST00000650964.1:977664-ENST00000520422.5:132614|500
GCFLLSTITIV
>ENST00000513200.7|SNV-97969-C-A|1
QLLFLYPESEVIIKYQNIQNK
>ENST00000545106.1|SNV-14645-G-C|10
WCPPMHTRPRISAATTDRPTQALA
>FUSION-ENST00000650964.1:977664-ENST00000520422.5:132614|553
HIMYYICVIYVYMFTYI
>ENST00000371785.5|SNV-764-G-C|4
ILRAGAR
>ENST00000636204.1|SNV-7167-A-G|1
DSHTDSHLHAR
>FUSION-ENST00000650964.1:977664-ENST00000520422.5:132614|397
RCTETLFLR
>ENST00000624945.1|SNV-39739-C-A|4
LKYISAFNTLYK
>FUSION-ENST00000650964.1:977664-ENST00000520422.5:132614|172
IYIIASLHLSRLHK
>ENST00000240423.9|SNV-31534-A-G|1
VDMKKLK
>FUSION-ENST00000651175.1:977664-ENST00000520422.5:132614|120
MVLAVSSNLGLR
>ENST00000634495.2|SNV-212561-A-C|1
YCTPFPLDGRAHGELHEQFKR
>ENST00000266041.9|SNV-13793-C-T|3
WKETLFLVMPGLKMTMDK
>ENST00000368804.5|SNV-5437-G-A|3
EEEELQQEEEQLLGEK
>FUSION-ENST00000651175.1:977664-ENST00000520422.5:132614|16
QIQVAWKYSQSCLFIYLACMK
>FUSION-ENST00000650964.1:977664-ENST00000520422.5:132614|250
FIMFTCLFSISCSAVFSF
>ENST00000417314.2|SNV-5346-G-A|1
VHLPEIFAKCIRFPLMEDTFIEK
>ENST00000555523.6|SNV-20627-G-A|2
MMSTAAIANR
>ENST00000582393.5|SNV-49160-C-T|4
MECALLSDERVLK
>FUSION-ENST00000650866.1:977664-ENST00000520422.5:132614|4
TREKTTATHGDGCPTGR
>FUSION-ENST00000651175.1:977664-ENST00000520422.5:132614|56
IYLISMVCLILM
>ENST00000563281.2|MNV-160-CTCG-C|3
DSSPSGRGSSSAKRPR
>FUSION-ENST00000651175.1:977664-ENST00000520422.5:132614|111
LLSLFWLVSHLPVVFADSTYSLSRY
>FUSION-ENST00000650964.1:977664-ENST00000520422.5:132614|539
MRKILHFK
>FUSION-ENST00000650964.1:977664-ENST00000520422.5:132614|141
MISTCLHSHWQF
>ENST00000575154.1|SNV-34237-A-C|5
LSTANLK
>FUSION-ENST00000650964.1:977664-ENST00000520422.5:132614|282
MNRKNSGT
>FUSION-ENST00000650964.1:977664-ENST00000520422.5:132614|251
MFIMFTCLFSISCSAVFSF
>ENST00000376573.9|MNV-177370-TTGACGTAACCT-T|13
RFLDFIGHISCAASDR
>ENST00000498523.1|SNV-180456-G-T|4
RQLYSYGNPSMKK
>FUSION-ENST00000650964.1:977664-ENST00000520422.5:132614|163
FSTPLLTEY
>FUSION-ENST00000650964.1:977664-ENST00000520422.5:132614|181
MTCLGFSVR
>ENST00000468800.5|SNV-20248-C-A|1
EYGSTLKAYTPVVVTQWYRAPELL
>FUSION-ENST00000651175.1:977664-ENST00000520422.5:132614|45
VIFLCGL
>ENST00000426455.5|SNV-22940-G-A|2
VTPLLQLLSYFDLHIYCTGR
>FUSION-ENST00000651175.1:977664-ENST00000520422.5:132614|115
SERNLYLGAT
>ENST00000489142.5|SNV-17579-G-A|3
WIWKSEKYHPK
>ENST00000623254.1|SNV-1779-G-A|4
RGQCFPTVVWCISPTSQTL
>ENST00000624945.1|SNV-39739-C-A|3
LKYISAFNTLYKL
>ENST00000491905.1|SNV-64687-A-G|1
SLWAWHAMFRN
>FUSION-ENST00000650964.1:977664-ENST00000520422.5:132614|232
KGLSFIN
>FUSION-ENST00000650964.1:977664-ENST00000520422.5:132614|410
YVIILIPYPLPLLSK
>FUSION-ENST00000650964.1:977664-ENST00000520422.5:132614|257
MQLFPETRPRLLRK
>FUSION-ENST00000519301.6:977664-ENST00000520422.5:132614|12
LGNDSASANITIVESNGKRYLR
>ENST00000648087.1|SNV-100184-G-A|1
THGAPAPSLGDGRGPSGSS
>ENST00000389005.6|SNV-6111-A-G|2
SEVNLAQGNVALDRDMMK
>ENST00000621776.4|INDEL-57594-A-AA|5
SEGQHENFLNISRLQEKNR
>ENST00000514086.5|SNV-32855-T-G|3
ESSTWWIVKR
>ENST00000382224.5|SNV-137565-C-T|2
NESLQYETLNPTVQLK
>ENST00000489098.1|SNV-787-G-T|1
VTNPHYHGQILTMLLR
>ENST00000636809.2|SNV-22959-C-T|2
RWWTARPRRP
>ENST00000621776.4|INDEL-57594-A-AA|2
NRYLYNKQN
>FUSION-ENST00000650964.1:977664-ENST00000520422.5:132614|372
ISIQVSLMNDPCR
>FUSION-ENST00000650964.1:977664-ENST00000520422.5:132614|550
MESSIGADDDDDLAMLL
>FUSION-ENST00000650964.1:977664-ENST00000520422.5:132614|525
MSPSIESKGEQGKGVSITIR
>ENST00000404249.8|SNV-20248-C-A|2
EYGSTLK
>ENST00000293604.10|SNV-4376-G-A|1
LVGLPIHLLFLRFYKR
>FUSION-ENST00000650964.1:977664-ENST00000520422.5:132614|455
ECCYVAHSGTPR
>FUSION-ENST00000650964.1:977664-ENST00000520422.5:132614|477
IKRSSWNILSK
>ENST00000293604.10|SNV-4376-G-A|4
WRLVGLPIHLLFLRFYK
>ENST00000437669.5|SNV-32855-T-G|8
IGRSEVELVQIVIDGVK
>ENST00000635293.1|SNV-13335-G-T|1
SPILTIITLEDSSGNLLGRNSFEVR
>ENST00000472445.1|SNV-6712-C-T|8
MPSFPASMAAWSPGWSWLRVLTRMR
>ENST00000634495.2|SNV-212561-A-C|5
YCTPFPLDGR
>ENST00000513200.7|SNV-97969-C-A|3
QCLKQLLFLYPESEVIIKYQNIQNK
>ENST00000340700.9|SNV-63441-C-T|2
SATNGQPPAPAPTPTLR
>ENST00000359242.7|SNV-20036-T-C|1
APKVYKQR
>ENST00000423955.7|SNV-56409-C-A|2
HGETLSRTK
>ENST00000344922.10|SNV-9963-G-T|2
TKFVSTADALVSDDETTR
>ENST00000540157.1|SNV-14645-G-C|4
ISAATTDRPTQVSLQR
>ENST00000553142.5|SNV-4424-G-A|2
MIGYGLSSPVSTASTQR
>ENST00000559326.1|SNV-21416-G-A|4
TDRDRNAVWQR
>FUSION-ENST00000650964.1:977664-ENST00000520422.5:132614|487
KLEVFLIMSLFYLARIK
>ENST00000533507.5|SNV-17056-C-G|2
FGVFFANHPDVRR
>ENST00000357716.9|SNV-970366-C-T|1
TELCENVDPNSPAVKKK
>FUSION-ENST00000650964.1:977664-ENST00000520422.5:132614|551
YYICVIYVYMFTYI
>ENST00000540157.1|SNV-14645-G-C|1
GHVSPQLLRTALRR
>ENST00000370521.8|INDEL-149050-C-CA|7
LIDWSALMDKKSK
>ENST00000484414.5|SNV-5346-G-A|6
WFEHEQNERK
>FUSION-ENST00000650964.1:977664-ENST00000520422.5:132614|417
IDKASFLYIRGDTLFALHLR
>FUSION-ENST00000650964.1:977664-ENST00000520422.5:132614|202
EEQFHFLQPK
>ENST00000402696.9|SNV-29547-C-G|1
EGCVHKILR
>ENST00000293604.10|SNV-4376-G-A|3
LVGLPIHLLFLR
>ENST00000555122.1|SNV-31110-G-T|4
LPEGHVPEGAGLKVHLPK
>FUSION-ENST00000650964.1:977664-ENST00000520422.5:132614|388
MICPLWAPK
>ENST00000258484.11|SNV-126859-C-T|1
LLNLQDSDSEECISRKPGQTVNNKR
>FUSION-ENST00000650964.1:977664-ENST00000520422.5:132614|383
MLSNYYIM
>ENST00000376573.9|MNV-177370-TTGACGTAACCT-T|1
LSEVLILQEANLLVYIFRPR
>FUSION-ENST00000650964.1:977664-ENST00000520422.5:132614|433
QCEFVAFLSGVSTFNMLLIVLTK
>FUSION-ENST00000650964.1:977664-ENST00000520422.5:132614|569
AMNGRDRLGC
>FUSION-ENST00000650964.1:977664-ENST00000520422.5:132614|580
SFINFCTL
>FUSION-ENST00000651175.1:977664-ENST00000520422.5:132614|30
RYPSLANF
>ENST00000495539.5|SNV-39221-C-T|1
GIFGCWLMT
>ENST00000441335.6|SNV-1628-C-T|2
DTGHIHDDDILK
>FUSION-ENST00000650964.1:977664-ENST00000520422.5:132614|241
PNYYGKICCLNK
>ENST00000634495.2|SNV-212561-A-C|11
RFMYCTPFPLDGR
>ENST00000371785.5|SNV-764-G-C|8
MATSSAALPRILR
>ENST00000484976.6|SNV-16655-A-G|2
IRGSHSLNVCMHNWCNK
>ENST00000332700.6|SNV-34617-C-T|2
SALGFPSSCPSIWDVPQQHSSPR
>FUSION-ENST00000651175.1:977664-ENST00000520422.5:132614|82
YSFYYSTFNILASLSFSLWLVPC
>FUSION-ENST00000651175.1:977664-ENST00000520422.5:132614|119
VLAVSSNLGLR
>ENST00000389005.6|SNV-6111-A-G|3
SEVNLAQGNVALDR
>ENST00000369870.7|SNV-7787-C-T|2
DGVEVEASSRK
>FUSION-ENST00000650964.1:977664-ENST00000520422.5:132614|523
GEQGKGVSITIR
>ENST00000376573.9|MNV-177370-TTGACGTAACCT-T|9
HEHWMDR
>ENST00000404039.5|SNV-882386-G-A|2
THIAHWWSPDGTRLAYATINDSR
>FUSION-ENST00000650964.1:977664-ENST00000520422.5:132614|343
FSHSYFLYVPTCLEHILIQDSK
>FUSION-ENST00000650964.1:977664-ENST00000520422.5:132614|412
VLVIVHPEGK
>ENST00000419358.5|SNV-11746-A-G|2
SVTVAYK
>ENST00000474889.6|SNV-716038-C-T|1
SNEFIITQHPLPHTMKDFWR
>ENST00000360655.8|SNV-583280-G-A|3
SMPGKSPSAPAPSKEGK
>ENST00000237163.9|SNV-70177-G-C|2
SHSTIQFSFKEK
>ENST00000371806.4|SNV-4305-G-A|5
GEKGDTGQSQSCATGPR
>ENST00000325551.9|SNV-70695-A-T|2
LQLENNGWVSVTNKDTMDSK
>ENST00000470521.1|SNV-9963-G-T|4
MTLDLKTKFVSTADALVSDDETTR
>FUSION-ENST00000650964.1:977664-ENST00000520422.5:132614|187
DDYISNKVFYSIINRILI
>ENST00000479711.5|SNV-123681-C-T|3
ESLSLAQTTMGMSSSR
>FUSION-ENST00000650964.1:977664-ENST00000520422.5:132614|336
LFTFSPDDLAVWHDV
>FUSION-ENST00000651175.1:977664-ENST00000520422.5:132614|105
LFLILCNAIINRALEHLK
>ENST00000361069.9|SNV-76489-T-G|4
MLGNAAPR
>FUSION-ENST00000650964.1:977664-ENST00000520422.5:132614|225
YFLLEIEK
>ENST00000510477.5|SNV-146480-C-G|3
QSQRDNRR
>FUSION-ENST00000650964.1:977664-ENST00000520422.5:132614|308
QSANYFWDNVKLTK
>ENST00000657244.1|SNV-28332-C-A|1
EGFPYEYSWR
>ENST00000479711.5|SNV-123681-C-T|17
ERGGRAPEQFLHHKPDGCAAANSR
>ENST00000466773.5|SNV-787-G-T|1
AKMAVRAPDHCEL
>FUSION-ENST00000650964.1:977664-ENST00000520422.5:132614|294
MVSILSTLFINFK
>FUSION-ENST00000650964.1:977664-ENST00000520422.5:132614|511
YSITLFFNQGRLSNNSLLVLLYPT
>FUSION-ENST00000650964.1:977664-ENST00000520422.5:132614|302
MSRKILFL
>ENST00000258484.11|SNV-126859-C-T|3
LLNLQDSDSEECISR
>FUSION-ENST00000631040.2:977664-ENST00000520422.5:132614|10
MLAAWSRRPAGPER
>FUSION-ENST00000650964.1:977664-ENST00000520422.5:132614|441
RVCGFSLWCFYL
>ENST00000377890.6|SNV-32249-G-A|2
GQSEDPDSLLSLFRR
>FUSION-ENST00000651175.1:977664-ENST00000520422.5:132614|59
MTVFSSFIFAT
>ENST00000620217.4|SNV-39641-C-T|1
ELQGLAAGTGVSVPVPCVAR
>ENST00000467842.1|SNV-29547-C-G|1
VASTRYYVNSSTYLEAT
>FUSION-ENST00000650964.1:977664-ENST00000520422.5:132614|409
NLLYSVQCLVVK
>FUSION-ENST00000651175.1:977664-ENST00000520422.5:132614|134
MPASTEGAYVSSGKENKPGK
>ENST00000535323.1|SNV-697399-C-T|6
GRTTAKQLGATPCLQMWVGS
>ENST00000251127.11|SNV-273391-C-A|2
SSAIEDNKYIDQK
>FUSION-ENST00000519301.6:977664-ENST00000520422.5:132614|4
VIKTCGKTHNR
>ENST00000559889.5|SNV-30157-C-T|2
MRMSDHVSLSKAIKPLTPM
>FUSION-ENST00000650964.1:977664-ENST00000520422.5:132614|565
AEIGWVAK
>ENST00000483926.5|SNV-7418-C-A|8
MTRSWSPR
>ENST00000368804.5|SNV-7052-G-A|2
FMEDEQQLHRQEGQQQLR
>ENST00000294485.6|SNV-14758-G-A|2
EWGPDLPSQAQDGAVVTATR
>FUSION-ENST00000651175.1:977664-ENST00000520422.5:132614|95
VPFLLQKFLNFI
>ENST00000491905.1|SNV-64687-A-G|8
ASQIIVGLARYVQELK
>ENST00000570101.5|SNV-13594-C-T|2
YQGVPVEEDVGREWR
>FUSION-ENST00000651175.1:977664-ENST00000520422.5:132614|25
MSPSSMTQ
>FUSION-ENST00000650964.1:977664-ENST00000520422.5:132614|379
MFRTYFDTR
>FUSION-ENST00000650964.1:977664-ENST00000520422.5:132614|508
LPETHIK
>ENST00000513847.5|SNV-142050-A-G|4
MIALLINSEGEIVHLVVFGNVMK
>FUSION-ENST00000393324.7:875-ENST00000526139.1:13327|4
AANFSFRNTLEEMGFLHIGWAGLK
>FUSION-ENST00000650964.1:977664-ENST00000520422.5:132614|374
MAIVSRISIQVSLMNDPCR
>ENST00000359540.7|SNV-1483-G-T|1
WCFRRAAQAPDGASEPR
>ENST00000266041.9|SNV-13793-C-T|5
SSAYKWKETLFLVMPGLK
>ENST00000636809.2|SNV-22959-C-T|5
AQTVVDSASKEAIVLVR
>FUSION-ENST00000651175.1:977664-ENST00000520422.5:132614|72
ILESKRLLLF
>ENST00000514086.5|SNV-32855-T-G|6
MESSTWWIVK
>ENST00000342992.10|SNV-248804-A-G|3
TLKATGLQEGAEYEFRVTAINK
>FUSION-ENST00000651175.1:977664-ENST00000520422.5:132614|58
TVFSSFIFAT
>ENST00000370898.7|SNV-7592-G-T|2
LLSIEEMLIYKDVEDMITYREQIFL
>ENST00000431676.6|SNV-176065-T-G|4
VTDGFTQGHIVEVVKGVRTDQR
>ENST00000264926.7|SNV-50123-A-G|4
LEASKLSESVMVFTKDQTEK
>FUSION-ENST00000650964.1:977664-ENST00000520422.5:132614|488
MKLEVFLIMSLFYLARIK
>ENST00000484667.2|SNV-287-A-G|1
GAAEHRKSSR
>ENST00000331497.3|SNV-5727-A-G|1
GSGSTSK
>FUSION-ENST00000651175.1:977664-ENST00000520422.5:132614|6
TTSERRNFLSHLWCVSPQSSLSWK
>ENST00000513847.5|SNV-142050-A-G|2
MIALLINSEGEIVHLVVFGNVMKQG
>FUSION-ENST00000650964.1:977664-ENST00000520422.5:132614|485
LEVFLIMSLFYLARIK
>ENST00000375946.8|SNV-610-C-G|3
DATAGSKK
>FUSION-ENST00000650964.1:977664-ENST00000520422.5:132614|309
MQSANYFWDNVKLTK
>ENST00000532456.5|SNV-1929-A-C|1
LLLLLLVGLTAPALALAGSIE
>FUSION-ENST00000606221.1:749-ENST00000656150.1:58480|4
EPLPFQLETSTGILEGCG
>FUSION-ENST00000530520.5:875-ENST00000526139.1:13327|19
MSPGTLISTRLSVADWR
>FUSION-ENST00000650964.1:977664-ENST00000520422.5:132614|584
DTYGILFLNL
>FUSION-ENST00000519301.6:977664-ENST00000520422.5:132614|3
TCGKTHNR
>ENST00000475190.1|SNV-2196-G-T|1
IDDIIYFSSDAVTSR
>FUSION-ENST00000650964.1:977664-ENST00000520422.5:132614|566
MAEIGWVAK
>ENST00000541638.6|MNV-10602-GG-G|1
ELRPLGPT
>ENST00000303775.10|SNV-5446-G-A|2
GLLPRLTK
>ENST00000506464.5|SNV-38341-A-G|3
WPSTSLTTSSGRKACWQAR
>ENST00000435359.5|SNV-9233-C-T|1
EDMCHRTCFSLHLDGNVLDHFSELR
>ENST00000512123.4|SNV-394458-G-A|3
SFTQADISQGHVK
>ENST00000376573.9|MNV-177370-TTGACGTAACCT-T|5
GGFGVGKMK
>ENST00000615966.2|SNV-88-C-T|6
MPEPSKSAPALK
>ENST00000672178.1|INDEL-5561-G-GA|2
EGAPRSPRK
>ENST00000370521.8|INDEL-149050-C-CA|4
SKATIYTYHKR
>FUSION-ENST00000631040.2:977664-ENST00000520422.5:132614|4
RPAGPERRPQRHMGMAVPQAEMSSR
>FUSION-ENST00000650964.1:977664-ENST00000520422.5:132614|180
TCLGFSVR
>FUSION-ENST00000650964.1:977664-ENST00000520422.5:132614|454
ECCYVAHSGTPRFNYVAHCGTPEFK
>FUSION-ENST00000650964.1:977664-ENST00000520422.5:132614|572
DFNKAMNGR
>FUSION-ENST00000650964.1:977664-ENST00000520422.5:132614|296
YIVLCRMPRK
>ENST00000394156.7|MNV-133166-GA-G|7
LVYSILEGNPIFRWKHR
>ENST00000265343.10|SNV-26564-A-G|1
NQEIQQGEDAFPPSSPLFAEPYR
>FUSION-ENST00000651175.1:977664-ENST00000520422.5:132614|50
LGVWDILTDGLTPFSSLLK
>FUSION-ENST00000650964.1:977664-ENST00000520422.5:132614|152
QVESLNK
>FUSION-ENST00000650964.1:977664-ENST00000520422.5:132614|497
MNYLLLYYSWQKPIEFLFY
>FUSION-ENST00000650964.1:977664-ENST00000520422.5:132614|449
KSTHLELPKCWDYR
>ENST00000540180.5|SNV-29351-C-T|2
ALSDMQVCLFQEREHVLRLYSEND
>ENST00000443314.5|SNV-36948-A-T|2
IPQSHIQQICETILTSGENLAWK
>ENST00000375400.7|SNV-250446-G-A|2
RELDCRATYIQTIEEGINTHTHAAK
>ENST00000639843.1|SNV-22959-C-T|1
EAIVLVRGPK
>FUSION-ENST00000650964.1:977664-ENST00000520422.5:132614|494
AFYISYIGK
>ENST00000419234.9|SNV-25346-G-T|1
CFECCVQENLWICLICGHIGCGR
>ENST00000467264.1|SNV-273391-C-A|6
MLPPEKPPDHLFLLLRPLQKLSN
>FUSION-ENST00000650964.1:977664-ENST00000520422.5:132614|559
YICTQNICILCIIYALYMYICLR
>FUSION-ENST00000650964.1:977664-ENST00000520422.5:132614|358
MMFNLIK
>FUSION-ENST00000650964.1:977664-ENST00000520422.5:132614|192
AISVFKDDYISNK
>FUSION-ENST00000650964.1:977664-ENST00000520422.5:132614|258
QLFPETRPRLLR
>FUSION-ENST00000650964.1:977664-ENST00000520422.5:132614|384
MVFRCVT
>ENST00000578034.1|SNV-49160-C-T|1
ECALLSDESELGGRGWGWQEGWGR
>ENST00000453349.5|SNV-3419-C-T|3
WDGGKYSLEQR
>ENST00000409047.2|SNV-4059-G-A|4
ERLSVDYSKK
>ENST00000514086.5|SNV-32855-T-G|1
ESSTWWIVKRSWR
>ENST00000550670.1|SNV-64098-G-A|1
VEEITGRFQRR
>FUSION-ENST00000606221.1:749-ENST00000656150.1:58480|6
GRREPLPFQLETSTGILEGCG
>FUSION-ENST00000650964.1:977664-ENST00000520422.5:132614|571
DFNKAMNGRDR
>ENST00000369415.9|SNV-44081-A-G|3
GLIDYDFHCFR
>FUSION-ENST00000651175.1:977664-ENST00000520422.5:132614|88
MLSHIPQEVEEKVFQVR
>ENST00000392056.8|SNV-190519-C-A|1
GQSESTEAPASGQPTGTASPQR
>FUSION-ENST00000650964.1:977664-ENST00000520422.5:132614|578
RLYRPEIYIYFLQK
>ENST00000375026.7|SNV-1524-C-T|1
QGQSMYFSSYR
>FUSION-ENST00000650964.1:977664-ENST00000520422.5:132614|156
ELDSVTTHSIIKAVRK
>ENST00000368804.5|SNV-5437-G-A|2
EEEELQQEEEQLLGEKR
>FUSION-ENST00000650964.1:977664-ENST00000520422.5:132614|416
ASFLYIR
>ENST00000673642.1|SNV-31195-C-T|2
HFLLPHR
>FUSION-ENST00000650964.1:977664-ENST00000520422.5:132614|245
MYVCIYCIQCAYVYFAT
>FUSION-ENST00000651175.1:977664-ENST00000520422.5:132614|14
MKIGFHSLGIQGLFSLVSCFLK
>FUSION-ENST00000651175.1:977664-ENST00000520422.5:132614|110
MNLIYPLCISFFK
>ENST00000394156.7|MNV-133166-GA-G|6
WKHRQVSSEQPYPTWTGRPR
>ENST00000634891.1|SNV-530987-G-A|6
EDKDKEEEQAEYLWTEMTK
>ENST00000496157.5|SNV-22940-G-A|3
QRRSLPCSSFSATLTSTSTALGAWR
>ENST00000638378.1|SNV-22959-C-T|2
EAIVLVR
>FUSION-ENST00000650964.1:977664-ENST00000520422.5:132614|199
SRKLVGAASETDIFILPIR
>ENST00000393004.6|SNV-180456-G-T|1
SFHEENHIMSNLRQVGLKKPVER
>FUSION-ENST00000650964.1:977664-ENST00000520422.5:132614|404
LGCQRSLSWVLSSPGLR
>FUSION-ENST00000650964.1:977664-ENST00000520422.5:132614|140
ISTCLHSHWQF
>FUSION-ENST00000650964.1:977664-ENST00000520422.5:132614|365
YFQEAHGYSFENFYTGFLDE
>ENST00000499527.6|SNV-127440-T-C|1
LFLCITLWTWFLASFLEPQV
>ENST00000513200.7|SNV-97969-C-A|4
QCLKQLLFLYPESEVIIK
>FUSION-ENST00000650964.1:977664-ENST00000520422.5:132614|387
ICPLWAPK
>FUSION-ENST00000650964.1:977664-ENST00000520422.5:132614|193
MAISVFKDDYISNK
>ENST00000645893.1|SNV-122373-T-C|1
HLAKPGGPSSTASISTRQ
>FUSION-ENST00000650964.1:977664-ENST00000520422.5:132614|338
DGEVGGDIRWK
>FUSION-ENST00000651175.1:977664-ENST00000520422.5:132614|113
MLLSLFWLVSHLPVVFADSTYSLSR
>FUSION-ENST00000650964.1:977664-ENST00000520422.5:132614|423
QLTWACGLAGTMIDK
>FUSION-ENST00000631040.2:977664-ENST00000520422.5:132614|3
RPQRHMGMAVPQAEMSSR
>FUSION-ENST00000650964.1:977664-ENST00000520422.5:132614|164
IILVIKFSTPLLTEY
>ENST00000461347.5|MNV-22890-AGGA-A|3
MMTRMTTTTKMMK
>FUSION-ENST00000261483.4:165969-ENST00000380050.8:579473|24
VLGTPNEDTWPGVHSLPHFKPER
>ENST00000375946.8|SNV-610-C-G|5
DATAGSK
>ENST00000390665.9|SNV-46089-T-C|1
CMDLDGDGALSMFELEYFHEEQCRR
>ENST00000431676.6|SNV-176065-T-G|1
TDQRIRR
>ENST00000437669.5|SNV-32855-T-G|4
SEVELVQIVIDGVKYLVDCEKK
>ENST00000533507.5|SNV-17056-C-G|4
FGVFFANHPDVR
>ENST00000376573.9|MNV-177370-TTGACGTAACCT-T|7
HEHWMDRGGFGVGKMK
>FUSION-ENST00000650964.1:977664-ENST00000520422.5:132614|133
MLPNYFSTADFMLFA
>ENST00000258484.11|SNV-126859-C-T|5
SCRLQCFQPRLLNLQDSDSEECISR
>ENST00000541930.5|SNV-6115-C-T|3
CGMTGWTCGFPSGTR
>ENST00000268712.8|SNV-160656-G-A|2
VSPENLVNKSR
>ENST00000392441.8|SNV-26762-C-A|5
KQIDTVFGEK
>ENST00000426837.6|SNV-179814-G-C|3
GSDSLNNK
>FUSION-ENST00000651175.1:977664-ENST00000520422.5:132614|17
MQIQVAWKYSQSCLFIYLACMK
>ENST00000425687.5|INDEL-180654-C-CT|3
ILPNKNRDELNGFF
>FUSION-ENST00000651175.1:977664-ENST00000520422.5:132614|124
KISLANFTNQNDNHNCWLLLLLIR
>ENST00000416188.3|SNV-21082-C-T|2
NRIFTARR
>ENST00000462275.5|INDEL-180654-C-CT|2
MAFFNKLIRNVIALR
>FUSION-ENST00000519301.6:977664-ENST00000520422.5:132614|1
THNRLVC
>FUSION-ENST00000650964.1:977664-ENST00000520422.5:132614|323
ESNLSCSRHISTYAIC
>FUSION-ENST00000651175.1:977664-ENST00000520422.5:132614|57
MIYLISMVCLILM
>ENST00000637455.1|SNV-538-A-G|1
SHTDSHLHARQHCSLFDVSHMLQTK
>ENST00000561480.1|MNV-10602-GG-G|11
MAEADLRALLCRELRPLGPT
>ENST00000378743.9|SNV-34386-A-G|3
NAEAKITRLTEQLQATEK
>ENST00000634495.2|SNV-212561-A-C|8
FMYCTPFPLDGRAHGELHEQFK
>ENST00000496157.5|SNV-22940-G-A|1
SLPCSSFSATLTSTSTALGAWR
>FUSION-ENST00000650964.1:977664-ENST00000520422.5:132614|463
MLPTLELLGSTMLPTVELLSSR
>ENST00000616349.4|SNV-18228-C-T|4
FGERHIFDGNSLLLSRPLKEWR
>ENST00000413465.6|SNV-13335-G-T|1
SPILTIITLEDSRPRQVDHLR
>FUSION-ENST00000650964.1:977664-ENST00000520422.5:132614|362
MTLLFGMMFNLIKEAIVIIK
>FUSION-ENST00000651175.1:977664-ENST00000520422.5:132614|54
MFSQNQDHI
>ENST00000479711.5|SNV-123681-C-T|12
MCCSELQAATLR
>FUSION-ENST00000650964.1:977664-ENST00000520422.5:132614|312
FICICGLFGSVCI
>ENST00000472155.5|SNV-16644-G-A|1
NPGKRGIR
>ENST00000440286.5|SNV-19239-G-C|1
HLESEREALQQQHSVQVDQLR
>FUSION-ENST00000651175.1:977664-ENST00000520422.5:132614|46
MVIFLCGL
>ENST00000464748.1|SNV-20248-C-A|1
EYGSTLKA
>FUSION-ENST00000650964.1:977664-ENST00000520422.5:132614|419
IDKASFLYIR
>ENST00000237163.9|SNV-70177-G-C|5
QRSHSTIQFSFK
>ENST00000376573.9|MNV-177370-TTGACGTAACCT-T|12
RFLDFIGHISCAASDRHEHWMDR
>ENST00000431676.6|SNV-176065-T-G|3
GVRTDQR
>ENST00000368801.4|SNV-5608-G-T|1
HWSGSGQSSSYGPYRSGSGWSSSR
>FUSION-ENST00000650964.1:977664-ENST00000520422.5:132614|345
QRIPCDSLK
>ENST00000374530.7|SNV-638501-T-G|6
AFHEDKKPSKLFEEDEHEK
>FUSION-ENST00000651175.1:977664-ENST00000520422.5:132614|73
MILESKRLLLF
>FUSION-ENST00000650964.1:977664-ENST00000520422.5:132614|581
MSFINFCTL
>FUSION-ENST00000651175.1:977664-ENST00000520422.5:132614|107
NLIYPLCISFFKLFLILCNAIINR
>ENST00000372105.4|MNV-3923-CCA-C|1
AQRPHAAGPATPAGAAAAREPPGR
>FUSION-ENST00000650964.1:977664-ENST00000520422.5:132614|253
MSTFKSFKEIT
>ENST00000371785.5|SNV-764-G-C|7
ATSSAALPRILR
>ENST00000620217.4|SNV-39641-C-T|3
RQAPRELQGLAAGTGVSVPVPCVAR
>ENST00000652536.1|SNV-80628-G-A|3
VKFSCMTWTHDGK
>ENST00000648087.1|SNV-95174-G-A|7
RQLSFLMCSQVGLLMGCSKK
>ENST00000510393.5|SNV-8517-C-T|1
GRPWEAPVPMK
>ENST00000312916.12|SNV-33868-G-T|3
THAGLGTGKPSSFEDFHLLQNK
>FUSION-ENST00000650964.1:977664-ENST00000520422.5:132614|243
MPNYYGK
>FUSION-ENST00000650964.1:977664-ENST00000520422.5:132614|298
YIVLCRMPR
>ENST00000572933.5|SNV-76973-C-T|2
SCFNIINMTFPTK
>FUSION-ENST00000650964.1:977664-ENST00000520422.5:132614|522
GEQGKGVSITIRSPVYYSLK
>FUSION-ENST00000650964.1:977664-ENST00000520422.5:132614|228
VNLPSNLRYFLLEIEK
>FUSION-ENST00000650964.1:977664-ENST00000520422.5:132614|315
MFTHPTHYMFICICGLFGSVCI
>FUSION-ENST00000650964.1:977664-ENST00000520422.5:132614|413
GDTLFALHLRVLVIVHPEGK
>FUSION-ENST00000651175.1:977664-ENST00000520422.5:132614|125
MCLQVRK
>ENST00000354728.5|INDEL-708-T-TC|3
NHIMHLEEHLLCHRFFQKCPR
>ENST00000648087.1|SNV-95174-G-A|10
MEKRQLSFLMCSQVGLLMGCSK
>FUSION-ENST00000650964.1:977664-ENST00000520422.5:132614|496
NYLLLYYSWQKPIEFLFY
>ENST00000510477.5|SNV-146480-C-G|2
DNRRGCFCENFGC
>ENST00000470521.1|SNV-9963-G-T|3
TLDLKTKFVSTADALVSDDETTR
>ENST00000342992.10|SNV-248804-A-G|5
KPIIERTLKATGLQEGAEYEFR
>FUSION-ENST00000650964.1:977664-ENST00000520422.5:132614|262
LEISQYWETTCSYVEKHVKYVL
>ENST00000375759.8|SNV-98193-G-A|2
GSVTTLKSLMSTPAGPVNVLK
>ENST00000555122.1|SNV-31110-G-T|2
VHLPKLQMPSFK
>FUSION-ENST00000651175.1:977664-ENST00000520422.5:132614|51
MLGVWDILTDGLTPFSSLLK
>ENST00000477528.5|SNV-16012-C-T|1
QLVVFAFSTLWLWLLAMPR
>FUSION-ENST00000650964.1:977664-ENST00000520422.5:132614|131
MVKAWTFLTPLQYFLPLHLTFSSK
>ENST00000499527.6|SNV-127440-T-C|3
MLHCGCLGLR
>ENST00000479711.5|SNV-123681-C-T|8
MCCSELQAATLRSLPSWRQSLLWLR
>ENST00000510477.5|SNV-146480-C-G|5
DPDSISSPIRQSQRDNR
>ENST00000333027.7|SNV-105330-G-T|3
LHIKFKESLVNVPLQLI
>ENST00000400454.6|SNV-551023-G-A|3
FVVQPRDQDRIYGK
>ENST00000371806.4|SNV-4305-G-A|2
GDTGQSQSCATGPRNCK
>FUSION-ENST00000651175.1:977664-ENST00000520422.5:132614|37
MLQLLCCTVFYYSFTRR
>ENST00000369415.9|SNV-44081-A-G|5
KGLIDYDFHCFR
>ENST00000374690.9|SNV-142050-A-G|2
RNCPSCR
>FUSION-ENST00000650964.1:977664-ENST00000520422.5:132614|264
LEISQYWETTCSYVEK
>ENST00000375400.7|SNV-250446-G-A|1
ELDCRATYIQTIEEGINTHTHAAK
>FUSION-ENST00000650964.1:977664-ENST00000520422.5:132614|219
MNPEGQEK
>ENST00000469971.5|SNV-27437-C-T|5
GLWKRMTPIFGSSGTPISHCPR
>ENST00000623254.1|SNV-1779-G-A|2
MVHISNITDIVGTTVSR
>FUSION-ENST00000651175.1:977664-ENST00000520422.5:132614|135
PASTEGAYVSSGK
>FUSION-ENST00000650964.1:977664-ENST00000520422.5:132614|255
MSTFKSFK
>ENST00000371785.5|SNV-764-G-C|3
ILRAGARAPSR
>FUSION-ENST00000650964.1:977664-ENST00000520422.5:132614|237
ICCLNKHHKDCR
>ENST00000253506.9|SNV-71658-A-G|1
ITSPVHVGFYVCNGKRK
>ENST00000354728.5|INDEL-703-T-TA|1
IFQKCPRNSL
>FUSION-ENST00000650964.1:977664-ENST00000520422.5:132614|149
TVTILMK
>ENST00000374423.9|SNV-32071-T-A|1
ELKIDMEVR
>ENST00000648087.1|SNV-95174-G-A|1
CSQVGLLMGCSKK
>ENST00000559326.1|SNV-21416-G-A|3
DRNAVWQR
>FUSION-ENST00000651175.1:977664-ENST00000520422.5:132614|4
RNFLSHLWCVSPQSSLSWKFR
>FUSION-ENST00000650964.1:977664-ENST00000520422.5:132614|234
CICVFCYIIIFSVL
>ENST00000509918.5|SNV-22412-A-G|1
IQDTQWVIR
>ENST00000341156.9|SNV-4424-G-A|1
ALITSIHR
>FUSION-ENST00000530520.5:875-ENST00000526139.1:13327|18
SPGTLISTRLSVADWR
>ENST00000354728.5|INDEL-703-T-TA|INDEL-708-T-TC|3
VRNHIMHLEEHLLCHRIFPK
>ENST00000502921.5|SNV-146480-C-G|2
DNPKETTGVAVFVR
>ENST00000342992.10|SNV-62750-A-G|5
RAMFECEVSEPDITVRWMK
>ENST00000657244.1|SNV-28332-C-A|4
MIFFMEGFPYEYSWR
>ENST00000369415.9|SNV-44081-A-G|2
GLIDYDFHCFRK
>FUSION-ENST00000650964.1:977664-ENST00000520422.5:132614|229
MVNLPSNLRYFLLEIEK
>FUSION-ENST00000650964.1:977664-ENST00000520422.5:132614|406
HCLCIVSFLSP
>ENST00000512123.4|SNV-394458-G-A|4
GPIRSFTQADISQGHVK
>ENST00000393792.3|SNV-49497-G-A|3
SKKDEFWDTAPAFEGR
>ENST00000623254.1|SNV-1779-G-A|3
GQCFPTVVWCISPTSQTL
>ENST00000389005.6|SNV-6111-A-G|4
FHFRSEVNLAQGNVALDRDMMK
>ENST00000374518.6|SNV-47608-C-T|1
RPAVICEPHERK
>ENST00000375759.8|SNV-98193-G-A|3
GPVKGSVTTLKSLMSTPAGPVNVLK
>ENST00000491053.5|SNV-17902-G-A|7
MGDSRDLCPHLDSIEEVTK
>ENST00000285238.13|SNV-49290-G-A|1
IDGLNVADISLHDLR
>ENST00000604203.1|MNV-128906-TAAG-T|1
EFETAGLKLFSEFVLALVK
>ENST00000375400.7|SNV-250446-G-A|3
ASELATLIQTKRELDCR
>ENST00000554282.5|SNV-2672-G-C|4
MRSSPRCLSGCDFR
>ENST00000578034.1|SNV-49160-C-T|2
MECALLSDESELGGRGWGWQEGWGR
>FUSION-ENST00000650964.1:977664-ENST00000520422.5:132614|183
MLEKILRK
>ENST00000466773.5|SNV-787-G-T|2
MAKMAVRAPDHCEL
>FUSION-ENST00000650964.1:977664-ENST00000520422.5:132614|470
SFLNNQQKFFQK
>ENST00000479438.6|SNV-46089-T-C|5
DLDGDGALSMFELEYFHEEQCRR
>ENST00000368804.5|SNV-7052-G-A|3
FMEDEQQLHR
>FUSION-ENST00000650964.1:977664-ENST00000520422.5:132614|506
LPETHIKK
>ENST00000464047.1|SNV-165648-C-A|4
MTSTIPCLLSAQPRAGWP
>ENST00000559889.5|SNV-30157-C-T|4
MRMSDHVSLSK
>ENST00000423955.7|SNV-56409-C-A|3
HGETLSR
>FUSION-ENST00000650964.1:977664-ENST00000520422.5:132614|289
FYNLYNSLHVYCIM
>FUSION-ENST00000651175.1:977664-ENST00000520422.5:132614|67
ELLHLYGTYLGK
>ENST00000479711.5|SNV-123681-C-T|13
APEQFLHHKPDGCAAANSRQQR
>FUSION-ENST00000650964.1:977664-ENST00000520422.5:132614|214
PLCSNLLFWYF
>ENST00000472445.1|SNV-6712-C-T|2
MAAWSPGWSWLRVLTRMR
>ENST00000404377.3|SNV-9251-G-C|4
EPCMAKFAPLPSK
>ENST00000550670.1|SNV-64098-G-A|6
ETFRSPQKVEEITGR
>ENST00000248899.11|SNV-15071-G-A|2
DIAVEEDLSNTPLLKDLLELTR
>ENST00000466773.5|SNV-787-G-T|5
MVTNPHYHGQDGCQSPRSL
>FUSION-ENST00000650964.1:977664-ENST00000520422.5:132614|158
ELDSVTTHSIIKAVR
>ENST00000530134.5|SNV-8816-C-T|1
PWCLGAQPHLLRPICTR
>FUSION-ENST00000650964.1:977664-ENST00000520422.5:132614|195
LVGAASETDIFILPIRNILFLA
>ENST00000648087.1|SNV-95174-G-A|3
CSQVGLLMGCSK
>FUSION-ENST00000650964.1:977664-ENST00000520422.5:132614|389
LAMLVSNS
>ENST00000402588.6|SNV-246-G-A|5
KNGIPLELRTVDLIK
>ENST00000328540.7|SNV-1745-G-A|1
MTLPSPHMPRPNQTILVDMAR
>FUSION-ENST00000650964.1:977664-ENST00000520422.5:132614|239
PNYYGKICCLNKHHK
>FUSION-ENST00000650964.1:977664-ENST00000520422.5:132614|574
LYRPEIYIYFLQKDFNK
>FUSION-ENST00000631040.2:977664-ENST00000520422.5:132614|14
EQILLHMLAAWSR
>FUSION-ENST00000651175.1:977664-ENST00000520422.5:132614|22
FMQIQVAWK
>ENST00000647821.1|SNV-648882-C-T|1
FETRSTEESA
>ENST00000421459.2|SNV-6500-C-T|7
LPTGTMTPCVR
>ENST00000426191.2|SNV-14645-G-C|9
HTRPRISAATTDRPTQALA
>ENST00000583454.1|SNV-509-C-T|1
ELEPEPAAVEVPAGRVLSAR
>ENST00000489142.5|SNV-17579-G-A|1
SEKYHPKVEGCTATE
>ENST00000497170.5|SNV-273391-C-A|5
SSAIEDNKYIDQKVR
>ENST00000479438.6|SNV-46089-T-C|4
MFELEYFHEEQCR
>FUSION-ENST00000650964.1:977664-ENST00000520422.5:132614|468
LGIDHPYPTPSLY
>ENST00000506464.5|SNV-38341-A-G|12
THCPRWTLMWPSTSLTTSSGRK
>ENST00000472445.1|SNV-6712-C-T|5
AAWSPGWSWLR
>ENST00000373647.9|SNV-160851-C-G|4
EVLDEDTDEEKETVK
>ENST00000423955.7|SNV-56409-C-A|5
ATVIRHGETLSR
>FUSION-ENST00000650964.1:977664-ENST00000520422.5:132614|385
ICPLWAPKVLGLQV
>ENST00000333027.7|SNV-105330-G-T|1
ESLVNVPLQLI
>ENST00000545180.5|SNV-10393-A-T|3
LFSVLSLAWGFIADVDLESVK
>FUSION-ENST00000651175.1:977664-ENST00000520422.5:132614|65
LTITIIS
>ENST00000519732.5|INDEL-70535-A-AA|1
KIMAFGLLAFLLS
>FUSION-ENST00000650964.1:977664-ENST00000520422.5:132614|458
CAQPYSVSDYMLANV
>FUSION-ENST00000650964.1:977664-ENST00000520422.5:132614|504
LPETHIKKLILMGCFLLSTITIV
>ENST00000647821.1|SNV-648882-C-T|2
LKFETRSTEESA
>ENST00000371785.5|SNV-764-G-C|2
AGARAPSR
>FUSION-ENST00000651175.1:977664-ENST00000520422.5:132614|114
NLYLGAT
>ENST00000392441.8|SNV-26762-C-A|1
QIDTVFGEKSVITLSSIFTKDLVEK
>ENST00000369577.8|SNV-108778-C-T|1
ESETFVQFANPSQL
>FUSION-ENST00000651175.1:977664-ENST00000520422.5:132614|94
MSFSILPPSFPLPFK
>ENST00000479711.5|SNV-123681-C-T|10
MCCSELQAATLRSLPSWR
>ENST00000615329.4|SNV-190484-A-G|2
LSTEQCQAHEER
>FUSION-ENST00000650964.1:977664-ENST00000520422.5:132614|544
NDLEVRNTIHL
>ENST00000426191.2|SNV-14645-G-C|5
GGAPQCTRGHVSPQLLRTALR
>ENST00000296657.7|SNV-85301-G-A|4
LMQRLLKRPCPEQFWEK
>FUSION-ENST00000650964.1:977664-ENST00000520422.5:132614|495
MAFYISYIGK
>ENST00000555122.1|SNV-31110-G-T|1
VHLPKLQMPSFKMPEVDLK
>FUSION-ENST00000651175.1:977664-ENST00000520422.5:132614|24
SPSSMTQ
>ENST00000257177.9|SNV-78494-T-G|1
LETESSHQSVCTDTSATSCNCK
>ENST00000638378.1|SNV-22959-C-T|4
HGGKYTCMAQTVVDSASKEAIVLVR
>ENST00000354728.5|INDEL-708-T-TC|2
FFQKCPR
>FUSION-ENST00000651175.1:977664-ENST00000520422.5:132614|34
LQLLCCTVFYYSFTRRYPSLANF
>ENST00000342992.10|SNV-62750-A-G|2
WMKDDQELQITDR
>FUSION-ENST00000650964.1:977664-ENST00000520422.5:132614|176
TLFPFQFHKIFCP
>ENST00000462275.5|INDEL-180654-C-CT|4
MAFFNKLIR
>ENST00000389420.8|SNV-99592-A-G|5
FRSCNTDSCPKGTR
>FUSION-ENST00000650964.1:977664-ENST00000520422.5:132614|542
ALNYCLYK
>FUSION-ENST00000650964.1:977664-ENST00000520422.5:132614|151
QVESLNKTVTILMK
>ENST00000541930.5|SNV-6115-C-T|2
MCGMTGWTCGFPSGTRTYSFSQDHR
>FUSION-ENST00000650964.1:977664-ENST00000520422.5:132614|297
MYIVLCRMPRK
>ENST00000634891.1|SNV-530987-G-A|1
EEEQAEYLWTEMTKKK
>FUSION-ENST00000650964.1:977664-ENST00000520422.5:132614|521
GVSITIR
>FUSION-ENST00000650964.1:977664-ENST00000520422.5:132614|328
NVGVFCLFQCLSTPTLFR
>FUSION-ENST00000650964.1:977664-ENST00000520422.5:132614|266
MMLEISQYWETTCSYVEKHVKYVL
>ENST00000634495.2|SNV-212561-A-C|7
FMYCTPFPLDGRAHGELHEQFKR
>ENST00000431676.6|SNV-176065-T-G|5
VTDGFTQGHIVEVVKGVR
>ENST00000582393.5|SNV-49160-C-T|1
ECALLSDERVLKEIQSTLEGDR
>FUSION-ENST00000650964.1:977664-ENST00000520422.5:132614|462
LPTLELLGSTMLPTVELLSSR
>FUSION-ENST00000650964.1:977664-ENST00000520422.5:132614|446
STHLELPKCWDYRCEPLRPALLCI
>FUSION-ENST00000650964.1:977664-ENST00000520422.5:132614|261
MQLFPETRPR
>ENST00000469971.5|SNV-27437-C-T|6
MGLWKRMTPIFGSSGTPISHCPR
>FUSION-ENST00000651175.1:977664-ENST00000520422.5:132614|121
TTITAGCSFY
>FUSION-ENST00000650964.1:977664-ENST00000520422.5:132614|206
EGHTLCISNIVSLR
>ENST00000558628.1|SNV-268501-G-T|3
MENDLKLWESLYLVYI
>ENST00000541638.6|MNV-10602-GG-G|2
ALLCRELRPLGPT
>FUSION-ENST00000650964.1:977664-ENST00000520422.5:132614|335
MLGCNSGHTYTVFK
>ENST00000426837.6|SNV-179814-G-C|6
LSFCEDQNAQDRNSKGSDSLNNK
>ENST00000372105.4|MNV-3923-CCA-C|2
AQRPHAAGPATPAGAAAAR
>ENST00000209884.5|SNV-42102-G-C|2
YDPQTNESRMVASMSK
>FUSION-ENST00000650964.1:977664-ENST00000520422.5:132614|552
MYYICVIYVYMFTYI
>ENST00000410115.5|SNV-50053-A-G|3
DLQEPEFSAR
>ENST00000375946.8|SNV-610-C-G|6
MDATAGSK
>ENST00000237163.9|SNV-70177-G-C|6
SRQRSHSTIQFSFK
>FUSION-ENST00000650964.1:977664-ENST00000520422.5:132614|217
MNPEGQEKEASLLV
>FUSION-ENST00000530520.5:875-ENST00000526139.1:13327|15
LSVADWR
>ENST00000424491.5|SNV-53288-G-T|2
VFQASPEYHEK
>ENST00000469971.5|SNV-27437-C-T|4
RMTPIFGSSGTPISHCPR
>FUSION-ENST00000650964.1:977664-ENST00000520422.5:132614|371
MNDPCRLLQSNYPNFFLCR
>FUSION-ENST00000650964.1:977664-ENST00000520422.5:132614|300
MYIVLCR
>FUSION-ENST00000393324.7:875-ENST00000526139.1:13327|3
NTLEEMGFLHIGWAGLK
>ENST00000652536.1|SNV-80628-G-A|1
FSCMTWTHDGKGMFYNSYPQQDGK
>ENST00000540344.5|SNV-29351-C-T|2
QVCLFQEREHVLRLYSEND
>ENST00000472445.1|SNV-6712-C-T|9
PSFPASMAAWSPGWSWLRVLTR
>ENST00000621776.4|INDEL-57594-A-AA|1
YLYNKQN
>ENST00000502921.5|SNV-146480-C-G|3
LLISAFIAKDNPKETTGVAVFVR
>ENST00000301607.8|SNV-18012-G-C|1
QRAKVETK
>FUSION-ENST00000650964.1:977664-ENST00000520422.5:132614|367
MNYQSLY
>FUSION-ENST00000650964.1:977664-ENST00000520422.5:132614|292
MVSILSTLFINFKISQLP
>FUSION-ENST00000650964.1:977664-ENST00000520422.5:132614|563
AEIGWVAKI
>ENST00000368804.5|SNV-5437-G-A|4
QYREEEELQQEEEQLLGEKR
>ENST00000253506.9|SNV-71658-A-G|3
ITSPVHVGFYVCNGK
>FUSION-ENST00000651175.1:977664-ENST00000520422.5:132614|86
MSLLRYK
>ENST00000371806.4|SNV-4305-G-A|6
GMRGEKGDTGQSQSCATGPR
>FUSION-ENST00000651175.1:977664-ENST00000520422.5:132614|23
MFMQIQVAWK
>ENST00000495272.5|MNV-12619-TAAG-T|3
RNLKLQDLSFSPNLYLLW
>ENST00000240423.9|SNV-31534-A-G|2
TAKKVDMK
>FUSION-ENST00000650964.1:977664-ENST00000520422.5:132614|431
LLIVLTK
>FUSION-ENST00000650964.1:977664-ENST00000520422.5:132614|457
MPLRLAN
>ENST00000402588.6|SNV-246-G-A|4
NGIPLELRTVDLIK
>FUSION-ENST00000650964.1:977664-ENST00000520422.5:132614|321
MPFNPYFIQN
>ENST00000616417.5|SNV-268501-G-T|1
SQTVGIFISSLHLEMK
>ENST00000293604.10|SNV-4376-G-A|2
LVGLPIHLLFLRFYK
>FUSION-ENST00000650964.1:977664-ENST00000520422.5:132614|407
MHCLCIVSFLSP
>FUSION-ENST00000519301.6:977664-ENST00000520422.5:132614|9
YLRYSVPQSVTRVIK
>ENST00000453349.5|SNV-3419-C-T|1
WDGGKYSLEQRGVLQK
>ENST00000512123.4|SNV-394458-G-A|2
YSHGTGEPGGSFAFK
>ENST00000533507.5|SNV-17056-C-G|7
EIWDMFGVFFANHPDVR
>ENST00000392133.7|SNV-23483-G-A|3
SERKCFSVLGFCK
>FUSION-ENST00000650964.1:977664-ENST00000520422.5:132614|420
MIDKASFLYIR
>FUSION-ENST00000650964.1:977664-ENST00000520422.5:132614|356
MFNLIKEAIVIIK
>ENST00000398016.7|SNV-697399-C-T|1
LVTLRKMK
>FUSION-ENST00000650964.1:977664-ENST00000520422.5:132614|177
MTLFPFQFHKIFCP
>FUSION-ENST00000650964.1:977664-ENST00000520422.5:132614|448
STHLELPK
>FUSION-ENST00000650964.1:977664-ENST00000520422.5:132614|534
ILHFKGKR
>ENST00000545227.6|SNV-49160-C-T|1
ECALLSDER
>ENST00000491905.1|SNV-64687-A-G|4
TWHHRSLWAWHAMFR
>ENST00000264926.7|SNV-50123-A-G|3
LSESVMVFTK
>ENST00000623254.1|SNV-1779-G-A|5
RRGQCFPTVVWCISPTSQTL
>ENST00000258484.11|SNV-126859-C-T|4
LQCFQPRLLNLQDSDSEECISR
>FUSION-ENST00000651175.1:977664-ENST00000520422.5:132614|62
THPFHAFFGMSHIFHSLCT
>ENST00000397147.7|SNV-15071-G-A|1
ISATLPY
>FUSION-ENST00000650964.1:977664-ENST00000520422.5:132614|548
MALCFVIA
>FUSION-ENST00000650964.1:977664-ENST00000520422.5:132614|342
FSHSYFLYVPTCLEHILIQDSKR
>ENST00000487009.5|SNV-1452-A-C|2
HLCSVVQDCIFLGFK
>ENST00000472445.1|SNV-6712-C-T|11
PSFPASMAAWSPGWSWLR
>FUSION-ENST00000650964.1:977664-ENST00000520422.5:132614|531
MPHPLWTSQGSAPSQSNQSLSLSF
>FUSION-ENST00000650964.1:977664-ENST00000520422.5:132614|376
FRTYFDTRF
>ENST00000469971.5|SNV-27437-C-T|2
TPIFGSSGTPISHCPR
>FUSION-ENST00000427015.1:286817-ENST00000367469.5:117830|1
WCFIFIASGSVDLSGRFTGKHR
>ENST00000257177.9|SNV-78494-T-G|2
SKLETESSHQSVCTDTSATSCNCK
>ENST00000359774.8|SNV-29036-T-C|4
TVNIWQFDLETLR
>ENST00000634495.2|SNV-212561-A-C|4
MYCTPFPLDGRAHGELHEQFK
>ENST00000378743.9|SNV-34386-A-G|4
NAEAKITR
>ENST00000371806.4|SNV-4305-G-A|4
GEKGDTGQSQSCATGPRNCK
>FUSION-ENST00000650964.1:977664-ENST00000520422.5:132614|392
EKGHFLLGL
>FUSION-ENST00000650964.1:977664-ENST00000520422.5:132614|369
LLQSNYPNFFLCR
>ENST00000533507.5|SNV-17056-C-G|12
MKGRSGTCLESSLLTTLM
>ENST00000341156.9|SNV-4424-G-A|2
LRALITSIHR
>ENST00000615648.2|SNV-6067-G-A|4
RYLEGTSSVAGVVLLPEGHK
>ENST00000375431.9|SNV-39641-C-T|3
LRESCRAWLLAQG
>FUSION-ENST00000650964.1:977664-ENST00000520422.5:132614|291
VSILSTLFINFKISQLP
>FUSION-ENST00000650964.1:977664-ENST00000520422.5:132614|364
MTLLFGMMFNLIK
>ENST00000635293.1|SNV-13335-G-T|2
SPILTIITLEDSSGNLLGR
>ENST00000506464.5|SNV-38341-A-G|5
WPSTSLTTSSGRK
>FUSION-ENST00000631040.2:977664-ENST00000520422.5:132614|6
RPAGPER
>ENST00000369522.8|SNV-126556-G-A|1
AVPSQTVSQNFTSVDHGISKDKR
>ENST00000426174.6|SNV-19445-C-T|3
QGDPIMTVKKAYFTIPQVSLAGQCM
>ENST00000294868.8|SNV-165648-C-A|3
DDINHPMSVVSSTKSRLALK
>ENST00000634891.1|SNV-530987-G-A|4
DKEEEQAEYLWTEMTKK
>ENST00000467842.1|SNV-29547-C-G|2
KVASTRYYVNSSTYLEAT
>ENST00000513200.7|SNV-97969-C-A|5
KQCLKQLLFLYPESEVIIK
>FUSION-ENST00000651175.1:977664-ENST00000520422.5:132614|5
RNFLSHLWCVSPQSSLSWK
>FUSION-ENST00000650964.1:977664-ENST00000520422.5:132614|486
LEVFLIMSLFYLAR
>ENST00000326495.10|SNV-68732-C-A|5
VLPKSLLLKNYHCDK
>ENST00000294485.6|SNV-14758-G-A|4
KEWGPDLPSQAQDGAVVTATR
>ENST00000402588.6|SNV-246-G-A|3
NGIPLELRTVDLIKGQHK
>ENST00000369415.9|SNV-44081-A-G|4
KGLIDYDFHCFRK
>FUSION-ENST00000650964.1:977664-ENST00000520422.5:132614|128
AGCGTCSRPPVYIS
>ENST00000513847.5|SNV-142050-A-G|3
IALLINSEGEIVHLVVFGNVMK
>ENST00000294868.8|SNV-165648-C-A|2
LALKHGDGHVVDYLSQPVIDYILK
>ENST00000360655.8|SNV-583280-G-A|2
SPSAPAPSKEGK
>FUSION-ENST00000650964.1:977664-ENST00000520422.5:132614|514
MSKYSITLFFNQGR
>FUSION-ENST00000650964.1:977664-ENST00000520422.5:132614|272
KLQTCYIHNN
>FUSION-ENST00000650964.1:977664-ENST00000520422.5:132614|519
GVSITIRSPVYYSLKCK
>ENST00000361539.5|SNV-110429-G-A|4
VNQLSPPGKVQLDLFSCLLRHR
>ENST00000538682.5|SNV-32249-G-A|5
MTVKGQSEDPDSLLSLFRR
>FUSION-ENST00000650964.1:977664-ENST00000520422.5:132614|424
MQLTWACGLAGTMIDK
>ENST00000491905.1|SNV-64687-A-G|7
MASQIIVGLARYVQELKQER
>ENST00000266041.9|SNV-13793-C-T|1
ETLFLVMPGLKMTMDK
>FUSION-ENST00000650964.1:977664-ENST00000520422.5:132614|153
KQVESLNKTVTILMK
>ENST00000257189.5|SNV-26594-C-T|1
HSIGGTNK
>ENST00000479438.6|SNV-46089-T-C|7
DLDGDGALSMFELEYFHEEQCR
>FUSION-ENST00000650964.1:977664-ENST00000520422.5:132614|503
KLILMGCFLLSTITIV
>ENST00000487009.5|SNV-1452-A-C|3
WKHLCSVVQDCIFLGFKHT
>FUSION-ENST00000651175.1:977664-ENST00000520422.5:132614|60
SHIFHSLCT
>FUSION-ENST00000650964.1:977664-ENST00000520422.5:132614|196
LVGAASETDIFILPIR
>ENST00000369870.7|SNV-7787-C-T|5
GKDGVEVEASSR
>FUSION-ENST00000650964.1:977664-ENST00000520422.5:132614|259
MQLFPETRPRLLR
>ENST00000495272.5|MNV-12619-TAAG-T|1
LQDLSFSPNLYLLW
>FUSION-ENST00000651175.1:977664-ENST00000520422.5:132614|63
KTHPFHAFFGMSHIFHSLCT
>FUSION-ENST00000650964.1:977664-ENST00000520422.5:132614|474
SSWNILSK
>ENST00000361069.9|SNV-76489-T-G|5
QAERMLGNAAPRSSSAK
>FUSION-ENST00000651175.1:977664-ENST00000520422.5:132614|91
SFSILPPSFPLPFKAIF
>FUSION-ENST00000650964.1:977664-ENST00000520422.5:132614|492
AFYISYIGKTANSFFPH
>FUSION-ENST00000650964.1:977664-ENST00000520422.5:132614|478
SLFYLARIKR
>FUSION-ENST00000650964.1:977664-ENST00000520422.5:132614|434
ELYAEHLCEFK
>ENST00000572933.5|SNV-76973-C-T|4
LRSCFNIINMTFPTK
>FUSION-ENST00000650964.1:977664-ENST00000520422.5:132614|527
MSPSIESKGEQGK
>ENST00000421459.2|SNV-6500-C-T|1
TPCVRQSRSPLSTGDR
>ENST00000491905.1|SNV-64687-A-G|11
MASQIIVGLAR
>FUSION-ENST00000650964.1:977664-ENST00000520422.5:132614|554
MHIMYYICVIYVYMFTYI
>ENST00000428771.6|SNV-287-A-G|1
GAAEHRKVGSRPGVR
>ENST00000312916.12|SNV-33868-G-T|1
THAGLGTGKPSSFEDFHLLQNKNKK
>FUSION-ENST00000651175.1:977664-ENST00000520422.5:132614|11
KIGFHSLGIQGLFSLVSCFLKIK
>FUSION-ENST00000651175.1:977664-ENST00000520422.5:132614|9
IGFHSLGIQGLFSLVSCFLKIK
>FUSION-ENST00000651175.1:977664-ENST00000520422.5:132614|133
PASTEGAYVSSGKENKPGK
>ENST00000389658.4|SNV-100467-G-C|3
NCRACECHVKGSHSAVCHLETR
>FUSION-ENST00000650964.1:977664-ENST00000520422.5:132614|311
MQSANYFWDNVK
>ENST00000451943.6|SNV-39974-C-A|1
QNLGETSTPK
>FUSION-ENST00000427015.1:286817-ENST00000367469.5:117830|2
WCFIFIASGSVDLSGRFTGK
>ENST00000373647.9|SNV-160851-C-G|1
ETVKNQLREMELELAQTK
>ENST00000314675.11|SNV-16644-G-A|2
VPLPSEPMNPGKR
>FUSION-ENST00000650964.1:977664-ENST00000520422.5:132614|537
ICHLLYNQA
>FUSION-ENST00000651175.1:977664-ENST00000520422.5:132614|8
IKTTSER
>FUSION-ENST00000631040.2:977664-ENST00000520422.5:132614|5
RPAGPERRPQR
>ENST00000374518.6|SNV-47608-C-T|2
RPAVICEPHER
>FUSION-ENST00000650964.1:977664-ENST00000520422.5:132614|378
FRTYFDTR
>ENST00000461347.5|MNV-22890-AGGA-A|4
MMTRMTTTTK
>ENST00000426837.6|SNV-179814-G-C|4
NSKGSDSLNNKVDLTLLSPK
>ENST00000374518.6|SNV-47608-C-T|3
RRPAVICEPHERK
>ENST00000412863.1|SNV-36948-A-T|1
ICETILTSGENLAWKRNFTAK
>FUSION-ENST00000650964.1:977664-ENST00000520422.5:132614|513
SKYSITLFFNQGR
>ENST00000373647.9|SNV-160851-C-G|3
EVLDEDTDEEKETVKNQLR
>ENST00000426191.2|SNV-14645-G-C|7
LLRGGAPQCTRGHVSPQLLR
>FUSION-ENST00000650964.1:977664-ENST00000520422.5:132614|526
SPSIESKGEQGK
>FUSION-ENST00000650964.1:977664-ENST00000520422.5:132614|452
FNYVAHCGTPEFKK
>FUSION-ENST00000650964.1:977664-ENST00000520422.5:132614|222
SLMNPEGQEK
>ENST00000624945.1|SNV-39739-C-A|1
YISAFNTLYKL
>ENST00000369415.9|SNV-44081-A-G|6
EESFERKGLIDYDFHCFR
>FUSION-ENST00000650964.1:977664-ENST00000520422.5:132614|529
MSPSIESK
>ENST00000648087.1|SNV-95174-G-A|4
MCSQVGLLMGCSK
>FUSION-ENST00000650964.1:977664-ENST00000520422.5:132614|561
YYVCIIYVLYILHI
>ENST00000268712.8|SNV-160656-G-A|1
VSPENLVNKSRGSRPGK
>ENST00000404039.5|SNV-882386-G-A|1
LAYATINDSR
>FUSION-ENST00000650964.1:977664-ENST00000520422.5:132614|271
LQTCYIHNN
>ENST00000237163.9|SNV-70177-G-C|3
SHSTIQFSFK
>FUSION-ENST00000650964.1:977664-ENST00000520422.5:132614|231
MVNLPSNLR
>FUSION-ENST00000519301.6:977664-ENST00000520422.5:132614|8
YSVPQSVTR
>FUSION-ENST00000650964.1:977664-ENST00000520422.5:132614|395
CTETLFLR
>ENST00000361972.8|SNV-127346-G-A|3
DLTGSRTAPANLLEGPLRR
>FUSION-ENST00000651175.1:977664-ENST00000520422.5:132614|12
MKIGFHSLGIQGLFSLVSCFLKIK
>ENST00000507765.1|SNV-31195-C-T|1
PISCSLSSSSFSPSPSPARTASPAR
>ENST00000344922.10|SNV-9963-G-T|1
FVSTADALVSDDETTR
>FUSION-ENST00000650964.1:977664-ENST00000520422.5:132614|213
MMYPHILIPFSEPHF
>ENST00000575154.1|SNV-34237-A-C|3
LSTANLKSSQYIPMHGK
>FUSION-ENST00000650964.1:977664-ENST00000520422.5:132614|436
AISGILSALTSTV
>ENST00000424491.5|SNV-53288-G-T|1
VFQASPEYHEKYGGDPQNPHK
>ENST00000390665.9|SNV-46089-T-C|2
CMDLDGDGALSMFELEYFHEEQCR
>ENST00000253506.9|SNV-71658-A-G|4
NQRITSPVHVGFYVCNGKR
>ENST00000578034.1|SNV-49160-C-T|3
ECALLSDESELGGR
>ENST00000555122.1|SNV-28508-A-G|1
VEAEVSLPSVQGDLK
>ENST00000555122.1|SNV-31110-G-T|3
LPEGHVPEGAGLKVHLPKLQMPSFK
>ENST00000359242.7|SNV-20036-T-C|3
TVALKKAPK
>ENST00000472445.1|SNV-6712-C-T|7
PSFPASMAAWSPGWSWLRVLTRMR
>FUSION-ENST00000650964.1:977664-ENST00000520422.5:132614|178
TLFPFQFHK
>FUSION-ENST00000650964.1:977664-ENST00000520422.5:132614|319
MIKKLGNSP
>FUSION-ENST00000606221.1:749-ENST00000656150.1:58480|1
HRPGSWKGVVKR
>ENST00000374518.6|SNV-47608-C-T|5
DRRRPAVICEPHER
>ENST00000545383.5|SNV-2196-G-T|1
YCSDYGMIDDIIYFSSDAVTSR
>FUSION-ENST00000650964.1:977664-ENST00000520422.5:132614|331
HLENNTVK
>ENST00000538682.5|SNV-32249-G-A|4
TVKGQSEDPDSLLSLFRR
>ENST00000583454.1|SNV-509-C-T|3
ELEPEPAAVEVPAGR
>FUSION-ENST00000650964.1:977664-ENST00000520422.5:132614|143
MMYPEVYR
>FUSION-ENST00000631040.2:977664-ENST00000520422.5:132614|12
EQILLHMLAAWSRRPAGPERRPQR
>ENST00000439308.6|SNV-25354-G-A|3
RLRVGSRPTWQAWQGSTTWSSTR
>FUSION-ENST00000650964.1:977664-ENST00000520422.5:132614|154
KQVESLNK
>FUSION-ENST00000650964.1:977664-ENST00000520422.5:132614|260
QLFPETRPR
>ENST00000561480.1|MNV-10602-GG-G|6
QRAAAPGAYMSGR
>FUSION-ENST00000650964.1:977664-ENST00000520422.5:132614|185
VFYSIINRILI
>ENST00000372105.4|MNV-3923-CCA-C|3
GLQAPGPPGAAVAALQRPQR
>ENST00000392550.8|SNV-49160-C-T|1
QPGLVMECALLSDERVLK
>ENST00000503304.1|SNV-38341-A-G|3
WTLMWPSTSLTTSSGR
>ENST00000466773.5|SNV-787-G-T|4
VTNPHYHGQDGCQSPRSL
>ENST00000257177.9|SNV-78494-T-G|3
STGTDCRSK
>ENST00000412863.1|SNV-36948-A-T|2
ICETILTSGENLAWKR
>ENST00000342992.10|SNV-248804-A-G|1
ATGLQEGAEYEFRVTAINK
>FUSION-ENST00000650964.1:977664-ENST00000520422.5:132614|174
IYIIASLHLSR
>FUSION-ENST00000427015.1:286817-ENST00000367469.5:117830|4
KWCFIFIASGSVDLSGRFTGK
>FUSION-ENST00000650964.1:977664-ENST00000520422.5:132614|295
MPRKANT
>ENST00000583173.5|SNV-509-C-T|2
MELEPEPAAVEVPAGRVLR
>ENST00000647318.1|SNV-6147-C-T|1
LIAAVQEAQADSQSPK
>ENST00000424491.5|SNV-53288-G-T|3
IPEKVFQASPEYHEKYGGDPQNPHK
>FUSION-ENST00000650964.1:977664-ENST00000520422.5:132614|576
RLYRPEIYIYFLQKDFNK
>FUSION-ENST00000650964.1:977664-ENST00000520422.5:132614|459
SLPTLNSQSAGITGVSR
>FUSION-ENST00000650964.1:977664-ENST00000520422.5:132614|528
SPSIESK
>ENST00000583454.1|SNV-509-C-T|2
MELEPEPAAVEVPAGRVLSAR
>FUSION-ENST00000650964.1:977664-ENST00000520422.5:132614|516
SPVYYSLKCKSHLK
>ENST00000354192.7|SNV-215445-G-C|5
DRQHTLNHFEHVR
>ENST00000359774.8|SNV-29036-T-C|2
TVNIWQFDLETLRQARR
>FUSION-ENST00000651175.1:977664-ENST00000520422.5:132614|99
VIWFCMVPFLLQKFLNFI
>ENST00000264926.7|SNV-50123-A-G|2
LSESVMVFTKDQTEK
>ENST00000394156.7|MNV-133166-GA-G|3
QVSSEQPYPTWTGRPR
>ENST00000369522.8|SNV-126556-G-A|3
AVPSQTVSQNFTSVDHGISK
>FUSION-ENST00000650964.1:977664-ENST00000520422.5:132614|465
MFFVCVFFFVF
>ENST00000469971.5|SNV-27437-C-T|3
MTPIFGSSGTPISHCPR
>FUSION-ENST00000651175.1:977664-ENST00000520422.5:132614|53
FSQNQDHI
>ENST00000319070.3|SNV-3533-G-A|1
KEPSFTCASDGLTYYNR
>ENST00000491053.5|SNV-17902-G-A|6
GDSRDLCPHLDSIEEVTK
>ENST00000393004.6|SNV-180456-G-T|2
SFHEENHIMSNLRQVGLK
>ENST00000374530.7|SNV-638501-T-G|1
LFEEDEHEKEQYCIRK
>ENST00000425687.5|INDEL-180654-C-CT|1
DELNGFF
>FUSION-ENST00000650964.1:977664-ENST00000520422.5:132614|304
MLSFKRLI
>ENST00000325551.9|SNV-70695-A-T|5
KLQLENNGWVSVTNK
>FUSION-ENST00000650964.1:977664-ENST00000520422.5:132614|247
MFLKLSL
>FUSION-ENST00000651175.1:977664-ENST00000520422.5:132614|19
MQIQVAWK
>FUSION-ENST00000650964.1:977664-ENST00000520422.5:132614|587
MTVPLPISPSWNQTVR
>FUSION-ENST00000650964.1:977664-ENST00000520422.5:132614|386
MICPLWAPKVLGLQV
>FUSION-ENST00000650964.1:977664-ENST00000520422.5:132614|246
LEYTQTHFMYVCIYCIQCAYVYFAT
>ENST00000673642.1|SNV-31195-C-T|1
HFLLPHRQQGLHPLLGAGCHHR
>ENST00000489142.5|SNV-17579-G-A|5
NCLNRWIWKSEK
>FUSION-ENST00000651175.1:977664-ENST00000520422.5:132614|132
MPASTEGAYVSSGKENKPGKFY
>ENST00000354192.7|SNV-215445-G-C|3
QHTLNHFEHVR
>ENST00000371806.4|SNV-4305-G-A|3
GDTGQSQSCATGPR
>ENST00000382224.5|SNV-137565-C-T|3
EKNESLQYETLNPTVQLKIPQLR
>ENST00000355689.6|MNV-834-AGA-A|1
AAIEYQLKL
>ENST00000392133.7|SNV-23483-G-A|2
KCFSVLGFCK
>ENST00000404377.3|SNV-9251-G-C|2
FAPLPSKWQMASSEPPCVNK
>ENST00000354728.5|INDEL-703-T-TA|4
NHIMHLEEHLLCHRIFQK
>ENST00000513200.7|SNV-97969-C-A|6
ILLKKQCLK
>FUSION-ENST00000651175.1:977664-ENST00000520422.5:132614|84
SLLRYKCMCVAEWYDPGV
>FUSION-ENST00000650964.1:977664-ENST00000520422.5:132614|316
NSYMTAEK
>ENST00000303775.10|SNV-5446-G-A|1
GLLPRLTKK
>ENST00000612946.4|SNV-580924-G-A|1
LSLFDLQTSSYQTLQR
>ENST00000484414.5|SNV-5346-G-A|5
WFEHEQNERKVHLPEIFAK
>FUSION-ENST00000650964.1:977664-ENST00000520422.5:132614|209
ALLDISR
>FUSION-ENST00000651175.1:977664-ENST00000520422.5:132614|116
MSERNLYLGAT
>ENST00000416649.6|SNV-3419-C-T|2
AIEAVHNTAMWDGGK
>ENST00000634495.2|SNV-212561-A-C|10
RFMYCTPFPLDGRAHGELHEQFK
>ENST00000426837.6|SNV-179814-G-C|1
GSDSLNNKVDLTLLSPKSENDK
>ENST00000354192.7|SNV-215445-G-C|4
DRQHTLNHFEHVRMVDPK
>ENST00000454536.5|SNV-27437-C-T|1
FWYTNQPLSKNCTHAYLSPYPFMR
>FUSION-ENST00000651175.1:977664-ENST00000520422.5:132614|39
MLQLLCCTVFYYSFTR
>ENST00000533507.5|SNV-17056-C-G|3
MFGVFFANHPDVRR
>ENST00000426191.2|SNV-14645-G-C|3
GHVSPQLLRTALR
>FUSION-ENST00000631040.2:977664-ENST00000520422.5:132614|11
MLAAWSR
>FUSION-ENST00000631040.2:977664-ENST00000520422.5:132614|2
HMGMAVPQAEMSSR
>ENST00000378743.9|SNV-34386-A-G|5
ESVRNAEAKITR
>FUSION-ENST00000651175.1:977664-ENST00000520422.5:132614|89
LSHIPQEVEEK
>ENST00000237163.9|SNV-70177-G-C|1
SHSTIQFSFKEKLSEK
>ENST00000483926.5|SNV-7418-C-A|4
SWSPRRGESR
>FUSION-ENST00000651175.1:977664-ENST00000520422.5:132614|117
VLAVSSNLGLRNIHE
>ENST00000333027.7|SNV-105330-G-T|2
FKESLVNVPLQLI
>ENST00000621776.4|INDEL-57594-A-AA|3
NRYLYNK
>ENST00000394156.7|MNV-133166-GA-G|5
HRQVSSEQPYPTWTGRPR
>FUSION-ENST00000651175.1:977664-ENST00000520422.5:132614|102
MVIWFCMVPFLLQK
>ENST00000369522.8|SNV-126556-G-A|2
AVPSQTVSQNFTSVDHGISKDK
>ENST00000634495.2|SNV-212561-A-C|12
NYNLRRFMYCTPFPLDGR
>ENST00000648087.1|SNV-95174-G-A|9
EKRQLSFLMCSQVGLLMGCSK
>ENST00000575154.1|SNV-34237-A-C|1
LSTANLKSSQYIPMHGKQIR
>FUSION-ENST00000651175.1:977664-ENST00000520422.5:132614|3
NFLSHLWCVSPQSSLSWK
>ENST00000440286.5|SNV-19239-G-C|3
ARAASEQARHLESER
>ENST00000398492.8|SNV-14645-G-C|1
VYSPYQDYYEVVPPNAHEATYLR
>FUSION-ENST00000651175.1:977664-ENST00000520422.5:132614|81
CMCVAEWYDPGV
>FUSION-ENST00000651175.1:977664-ENST00000520422.5:132614|108
MNLIYPLCISFFKLFLILCNAIINR
>ENST00000609438.2|SNV-59992-C-A|1
RPNCCVSPAPSSVLD
>ENST00000426191.2|SNV-14645-G-C|2
GHVSPQLLRTALRRPWR
>ENST00000559889.5|SNV-30157-C-T|3
RMSDHVSLSK
>FUSION-ENST00000650964.1:977664-ENST00000520422.5:132614|218
NPEGQEK
>FUSION-ENST00000393324.7:875-ENST00000526139.1:13327|16
GYDVTRNPHLNKIVCSR
>FUSION-ENST00000650964.1:977664-ENST00000520422.5:132614|399
CTAFVLSHSCLPRNQGRR
>ENST00000314675.11|SNV-16644-G-A|5
KVPLPSEPMNPGK
>FUSION-ENST00000650964.1:977664-ENST00000520422.5:132614|546
MNDLEVR
>FUSION-ENST00000650964.1:977664-ENST00000520422.5:132614|216
NPEGQEKEASLLV
>ENST00000260187.7|SNV-8502-C-T|1
WAESQTR
>ENST00000359540.7|SNV-1483-G-T|3
SYDRQRWCFR
>FUSION-ENST00000393324.7:875-ENST00000526139.1:13327|15
NPHLNKIVCSR
>ENST00000369870.7|SNV-7787-C-T|1
DGVEVEASSRKR
>FUSION-ENST00000650964.1:977664-ENST00000520422.5:132614|461
MLPTVELLSSR
>FUSION-ENST00000650964.1:977664-ENST00000520422.5:132614|347
LDHKSLLQ
>ENST00000621776.4|INDEL-57594-A-AA|4
LQEKNRYLYNK
>ENST00000510393.5|SNV-8517-C-T|3
QAVCEARRGRPWEAPVPMK
>ENST00000264926.7|SNV-50123-A-G|1
LSESVMVFTKDQTEKEIDEIHSK
>FUSION-ENST00000650964.1:977664-ENST00000520422.5:132614|585
TVPLPISPSWNQTVRDTYGILFLNL
>ENST00000336596.7|SNV-233395-G-A|3
CAKCPPHSSTQEDGSMNCK
>ENST00000410115.5|SNV-50053-A-G|4
AELGKDLQEPEFSARK
>FUSION-ENST00000650964.1:977664-ENST00000520422.5:132614|306
QSANYFWDNVKLTKTSWVFI
>ENST00000672178.1|INDEL-5561-G-GA|5
IKEGAPR
>FUSION-ENST00000650964.1:977664-ENST00000520422.5:132614|579
MRLYRPEIYIYFLQK
>ENST00000550670.1|SNV-64098-G-A|4
SPQKVEEITGRFQR
>FUSION-ENST00000650964.1:977664-ENST00000520422.5:132614|543
MALNYCLYK
>FUSION-ENST00000650964.1:977664-ENST00000520422.5:132614|145
MPELDVFHQS
>ENST00000475012.5|SNV-716038-C-T|6
MGYYRSNEFIITQHPLPHTMK
>ENST00000419358.5|SNV-11746-A-G|1
SVTVAYKFHMGLYGETGR
>ENST00000342992.10|SNV-62750-A-G|7
KRAMFECEVSEPDITVR
>ENST00000338779.11|SNV-11573-C-T|2
GGGAPWLGGAQTYSPSSTCR
>ENST00000342992.10|SNV-248804-A-G|2
ATGLQEGAEYEFR
>FUSION-ENST00000650964.1:977664-ENST00000520422.5:132614|426
VTYLLTSPTFR
>ENST00000361972.8|SNV-127346-G-A|2
TAPANLLEGPLRR
>ENST00000368804.5|SNV-7052-G-A|5
KFMEDEQQLHR
>FUSION-ENST00000650964.1:977664-ENST00000520422.5:132614|238
ICCLNKHHK
>ENST00000312916.12|SNV-33868-G-T|4
RTHAGLGTGKPSSFEDFHLLQNKNK
>FUSION-ENST00000650964.1:977664-ENST00000520422.5:132614|329
HFANLHFR
>FUSION-ENST00000650964.1:977664-ENST00000520422.5:132614|501
MGCFLLSTITIV
>FUSION-ENST00000650964.1:977664-ENST00000520422.5:132614|582
FQGSCMSFINFCTL
>FUSION-ENST00000650964.1:977664-ENST00000520422.5:132614|427
LLIVLTKVTYLLTSPTFRLR
>ENST00000268717.10|SNV-16335-C-G|1
CFKPALPYVDVDMMDICK
>ENST00000615966.2|SNV-88-C-T|2
SAPALKK
>ENST00000561480.1|MNV-10602-GG-G|7
MQRAAAPGAYMSGR
>ENST00000464047.1|SNV-165648-C-A|3
TSTIPCLLSAQPRAGWP
>ENST00000563281.2|MNV-160-CTCG-C|4
DSSPSGRGSSSAK
>ENST00000483685.5|SNV-10846-C-T|4
SSPWSRASPLSSMAAAPIWT
>ENST00000359774.8|SNV-29036-T-C|3
TVNIWQFDLETLRQAR
>FUSION-ENST00000650964.1:977664-ENST00000520422.5:132614|361
TLLFGMMFNLIKEAIVIIK
>FUSION-ENST00000650964.1:977664-ENST00000520422.5:132614|482
SLFYLAR
>ENST00000409047.2|SNV-4059-G-A|7
MERLSVDYSK
>FUSION-ENST00000651175.1:977664-ENST00000520422.5:132614|52
MELILGN
>ENST00000479438.6|SNV-46089-T-C|6
MDLDGDGALSMFELEYFHEEQCRR
>FUSION-ENST00000650964.1:977664-ENST00000520422.5:132614|235
MCICVFCYIIIFSVL
>FUSION-ENST00000650964.1:977664-ENST00000520422.5:132614|317
MNSYMTAEK
>FUSION-ENST00000651175.1:977664-ENST00000520422.5:132614|90
MLSHIPQEVEEK
>FUSION-ENST00000650964.1:977664-ENST00000520422.5:132614|324
ESNLSCSR
>ENST00000647318.1|SNV-6147-C-T|2
GTWACQKLIAAVQEAQADSQSPK
>FUSION-ENST00000650964.1:977664-ENST00000520422.5:132614|536
KILHFKGK
>ENST00000472445.1|SNV-6712-C-T|3
AAWSPGWSWLRVLTR
>FUSION-ENST00000650964.1:977664-ENST00000520422.5:132614|545
MNDLEVRNTIHL
>ENST00000359774.8|SNV-29036-T-C|1
QARRTEHQLK
>ENST00000553664.1|SNV-20627-G-A|2
RILHSSQDDVYSSHCQQGR
>ENST00000484976.6|SNV-16655-A-G|1
GSHSLNVCMHNWCNK
>ENST00000483926.5|SNV-7418-C-A|6
MTRSWSPRR
>FUSION-ENST00000650964.1:977664-ENST00000520422.5:132614|437
MAISGILSALTSTV
>FUSION-ENST00000650964.1:977664-ENST00000520422.5:132614|233
MKGLSFIN
>ENST00000475012.5|SNV-716038-C-T|4
MGYYRSNEFIITQHPLPHTMKDFWR
>ENST00000506464.5|SNV-38341-A-G|4
MWPSTSLTTSSGRKACWQAR
>ENST00000260187.7|SNV-8502-C-T|2
GRPLLRPDITGGGKWAESQTR
>ENST00000354728.5|INDEL-703-T-TA|5
VRNHIMHLEEHLLCHRIFQK
>FUSION-ENST00000650964.1:977664-ENST00000520422.5:132614|290
MFYNLYNSLHVYCIM
>ENST00000392441.8|SNV-26762-C-A|4
KQIDTVFGEKSVITLSSIFTK
>FUSION-ENST00000651175.1:977664-ENST00000520422.5:132614|109
NLIYPLCISFFK
>ENST00000398016.7|SNV-697399-C-T|3
SNTLPSDVGRKLVTLR
>FUSION-ENST00000650964.1:977664-ENST00000520422.5:132614|211
YPHILIPFSEPHF
>FUSION-ENST00000650964.1:977664-ENST00000520422.5:132614|301
SRKILFL
>ENST00000374530.7|SNV-638501-T-G|4
KPSKLFEEDEHEKEQYCIR
>FUSION-ENST00000650964.1:977664-ENST00000520422.5:132614|451
FNYVAHCGTPEFKKSTHLELPK
>ENST00000453349.5|SNV-3419-C-T|4
MWDGGKYSLEQR
>ENST00000510633.5|SNV-38341-A-G|3
WTLMWPSTSLTTSSGRK
>ENST00000375946.8|SNV-610-C-G|4
MDATAGSKK
>FUSION-ENST00000651175.1:977664-ENST00000520422.5:132614|93
SFSILPPSFPLPFK
>ENST00000491053.5|SNV-17902-G-A|1
DLCPHLDSIEEVTKEDLLLKSK
>ENST00000479438.6|SNV-46089-T-C|3
FELEYFHEEQCR
>FUSION-ENST00000650964.1:977664-ENST00000520422.5:132614|408
NLLYSVQCLVVKEASVGF
>FUSION-ENST00000650964.1:977664-ENST00000520422.5:132614|244
YVCIYCIQCAYVYFAT
>FUSION-ENST00000650964.1:977664-ENST00000520422.5:132614|201
EEQFHFLQPKSR
>FUSION-ENST00000651175.1:977664-ENST00000520422.5:132614|128
SSLVCQPQLKEHMCLQVRK
>FUSION-ENST00000650866.1:977664-ENST00000520422.5:132614|3
EKTTATHGDGCPTGR
>FUSION-ENST00000650964.1:977664-ENST00000520422.5:132614|505
MLPETHIKKLILMGCFLLSTITIV
>ENST00000487009.5|SNV-1452-A-C|1
HLCSVVQDCIFLGFKHT
>ENST00000657244.1|SNV-28332-C-A|2
MEGFPYEYSWR
>ENST00000637059.1|SNV-538-A-G|1
SHTDSHLHARQHCSLFDVSHMLQDK
>ENST00000402696.9|SNV-29547-C-G|3
DKEGCVHK
>ENST00000451943.6|SNV-39974-C-A|2
MQNLGETSTPK
>ENST00000533616.5|SNV-1929-A-C|1
LLLLLLVGLTAPALALAGSIEWVNL
>ENST00000496157.5|SNV-22940-G-A|2
RSLPCSSFSATLTSTSTALGAWR
>ENST00000313654.13|SNV-186864-G-A|1
YYRDHKGLYTGR
>ENST00000615329.4|SNV-190484-A-G|1
LSTEQCQAHEERGIEELSDPSGPK
>FUSION-ENST00000631040.2:977664-ENST00000520422.5:132614|7
LAAWSRRPAGPERRPQR
>ENST00000514086.5|SNV-32855-T-G|4
MESSTWWIVKR
>ENST00000209884.5|SNV-42102-G-C|1
YDPQTNESRMVASMSKR
>FUSION-ENST00000650964.1:977664-ENST00000520422.5:132614|401
CTAFVLSHSCLPR
>ENST00000392133.7|SNV-23483-G-A|4
VDEEQMKYKSER
>FUSION-ENST00000650964.1:977664-ENST00000520422.5:132614|274
MMKLQTCYIHNN
>FUSION-ENST00000393324.7:875-ENST00000526139.1:13327|14
IVCSRLEEYNSHQSLCNGTPEGPLR
>FUSION-ENST00000650964.1:977664-ENST00000520422.5:132614|278
MCILLHNYI
>ENST00000376573.9|MNV-177370-TTGACGTAACCT-T|2
TKLSEVLILQEANLLVYIFRPR
>FUSION-ENST00000650964.1:977664-ENST00000520422.5:132614|327
NVGVFCLFQCLSTPTLFRIR
>FUSION-ENST00000650964.1:977664-ENST00000520422.5:132614|147
MKMMYPEVYR
>FUSION-ENST00000650964.1:977664-ENST00000520422.5:132614|339
DGEVGGDIR
>ENST00000487009.5|SNV-1452-A-C|4
WKHLCSVVQDCIFLGFK
>ENST00000295802.9|SNV-10248-G-C|2
EEAAEHIPLLFFPFPSAK
>FUSION-ENST00000519301.6:977664-ENST00000520422.5:132614|2
TCGKTHNRLVC
>ENST00000251127.11|SNV-273391-C-A|1
SSAIEDNKYIDQKLR
>ENST00000424491.5|SNV-53288-G-T|5
SRIPEKVFQASPEYHEK
>FUSION-ENST00000650964.1:977664-ENST00000520422.5:132614|586
TVPLPISPSWNQTVR
>ENST00000634495.2|SNV-212561-A-C|9
FMYCTPFPLDGR
>FUSION-ENST00000650964.1:977664-ENST00000520422.5:132614|184
MLEKILR
>ENST00000426191.2|SNV-14645-G-C|4
GHVSPQLLR
>ENST00000359540.7|SNV-1483-G-T|2
QRWCFRR
>FUSION-ENST00000631040.2:977664-ENST00000520422.5:132614|9
LAAWSRRPAGPER
>ENST00000325551.9|SNV-70695-A-T|4
KLQLENNGWVSVTNKDTMDSK
>ENST00000491905.1|SNV-64687-A-G|3
TWHHRSLWAWHAMFRN
>FUSION-ENST00000650964.1:977664-ENST00000520422.5:132614|276
MIMMKLQTCYIHNN
>FUSION-ENST00000650964.1:977664-ENST00000520422.5:132614|332
LGCNSGHTYTVFKHLENNTVK
>ENST00000570101.5|SNV-13594-C-T|1
YQGVPVEEDVGREWRR
>ENST00000354728.5|INDEL-703-T-TA|INDEL-708-T-TC|1
NHIMHLEEHLLCHRIFPKMP
>ENST00000368494.4|SNV-17681-A-T|3
QQQELLGLDCSKYSPEFANSYDK
>FUSION-ENST00000651175.1:977664-ENST00000520422.5:132614|92
MSFSILPPSFPLPFKAIF
>ENST00000375759.8|SNV-98193-G-A|1
SLMSTPAGPVNVLK
>FUSION-ENST00000650964.1:977664-ENST00000520422.5:132614|353
FNLIKEAIVIIK
>ENST00000312916.12|SNV-33868-G-T|5
RTHAGLGTGKPSSFEDFHLLQNK
>ENST00000368535.2|SNV-2378-G-A|1
TISSSPCP
>FUSION-ENST00000650964.1:977664-ENST00000520422.5:132614|394
CTETLFLREK
>ENST00000400454.6|SNV-551023-G-A|4
FVVQPRDQDR
>ENST00000342992.10|SNV-62750-A-G|1
WMKDDQELQITDRIK
>ENST00000251127.11|SNV-273391-C-A|4
SLPTTSSSSCDHSKSSAIEDNK
>FUSION-ENST00000651175.1:977664-ENST00000520422.5:132614|15
YSQSCLFIYLACMK
>ENST00000491053.5|SNV-17902-G-A|5
MGDSRDLCPHLDSIEEVTKEDLLLK
>FUSION-ENST00000651175.1:977664-ENST00000520422.5:132614|70
PLGKKELLHLYGTYLGK
>FUSION-ENST00000650964.1:977664-ENST00000520422.5:132614|549
ESSIGADDDDDLAMLL
>ENST00000361069.9|SNV-76489-T-G|2
MLGNAAPRSSSAKK
>FUSION-ENST00000519301.6:977664-ENST00000520422.5:132614|6
YSVPQSVTRVIKTCGK
>FUSION-ENST00000650964.1:977664-ENST00000520422.5:132614|421
QLTWACGLAGTMIDKASFLYIR
>ENST00000439308.6|SNV-25354-G-A|2
LRVGSRPTWQAWQGSTTWSSTR
>ENST00000498523.1|SNV-180456-G-T|2
QLYSYGNPSMKK
>FUSION-ENST00000651175.1:977664-ENST00000520422.5:132614|104
ALEHLKINLYLEENF
>ENST00000332700.6|SNV-34617-C-T|1
SALGFPSSCPSIWDVPQQHSSPRWR
>ENST00000326495.10|SNV-68732-C-A|3
SLLLKNYHCDKNPPSTEVVIK
>ENST00000498523.1|SNV-180456-G-T|3
QLYSYGNPSMK
>ENST00000524918.5|SNV-27876-G-A|1
LQEQEGPMSLGPVGSAGPVETSK
>ENST00000634891.1|SNV-530987-G-A|5
DKEEEQAEYLWTEMTK
>ENST00000319070.3|SNV-3533-G-A|2
CKKEPSFTCASDGLTYYNR
>ENST00000615648.2|SNV-6067-G-A|3
RYLEGTSSVAGVVLLPEGHKK
>ENST00000392441.8|SNV-26762-C-A|3
QIDTVFGEK
>ENST00000479711.5|SNV-123681-C-T|6
SLPSWRQSLLWLR
>FUSION-ENST00000650964.1:977664-ENST00000520422.5:132614|215
MPLCSNLLFWYF
>ENST00000550670.1|SNV-64098-G-A|5
SPQKVEEITGR
>ENST00000394156.7|MNV-133166-GA-G|4
HRQVSSEQPYPTWTGRPRR
>ENST00000441335.6|SNV-1628-C-T|5
LPLIQKRDTGHIHDDDILK
>ENST00000423902.7|SNV-63939-G-C|1
AMSNPAGTPPPQVRPR
>ENST00000439308.6|SNV-25354-G-A|1
VGSRPTWQAWQGSTTWSSTR
>FUSION-ENST00000650964.1:977664-ENST00000520422.5:132614|510
LSNNSLLVLLYPT
>FUSION-ENST00000651175.1:977664-ENST00000520422.5:132614|74
MILESKR
>FUSION-ENST00000650964.1:977664-ENST00000520422.5:132614|375
TYFDTRF
>ENST00000360655.8|SNV-583280-G-A|1
SPSAPAPSKEGKR
>ENST00000253506.9|SNV-71658-A-G|2
ITSPVHVGFYVCNGKR
>ENST00000373647.9|SNV-160851-C-G|5
GISSTKEVLDEDTDEEKETVK
>ENST00000672178.1|INDEL-5561-G-GA|3
EGAPRSPR
>FUSION-ENST00000650964.1:977664-ENST00000520422.5:132614|509
MLPETHIK
>ENST00000462236.1|SNV-16335-C-G|1
CFKPALPYVD
>ENST00000472445.1|SNV-6712-C-T|10
MPSFPASMAAWSPGWSWLRVLTR
>ENST00000636204.1|SNV-7167-A-G|2
VAFAGWSLPVQYRDSHTDSHLHAR
>ENST00000389005.6|SNV-6111-A-G|6
RFHFRSEVNLAQGNVALDR
>ENST00000402588.6|SNV-246-G-A|2
TVDLIKGQHK
>ENST00000446231.7|SNV-66825-C-T|3
ELQKSIEVQLLRSSVCLATALNPIE
>ENST00000314675.11|SNV-16644-G-A|6
TRKVPLPSEPMNPGK
>ENST00000634495.2|SNV-212561-A-C|2
MYCTPFPLDGRAHGELHEQFKR
>ENST00000672178.1|INDEL-5561-G-GA|4
IKEGAPRSPR
>FUSION-ENST00000650964.1:977664-ENST00000520422.5:132614|480
SLFYLARIK
>ENST00000394156.7|MNV-133166-GA-G|2
QVSSEQPYPTWTGRPRR
>ENST00000257177.9|SNV-78494-T-G|4
SPDPDKSTGTDCRSK
>ENST00000402588.6|SNV-246-G-A|1
TVDLIKGQHKSK
>ENST00000555099.1|SNV-708-C-G|1
TDSLEAR
>ENST00000378743.9|SNV-34386-A-G|1
ITRLTEQLQATEKILNVNR
>FUSION-ENST00000650964.1:977664-ENST00000520422.5:132614|351
EAIVIIK
>ENST00000472445.1|SNV-6712-C-T|6
MAAWSPGWSWLR
>FUSION-ENST00000519301.6:977664-ENST00000520422.5:132614|7
YSVPQSVTRVIK
>ENST00000382224.5|SNV-137565-C-T|1
NESLQYETLNPTVQLKIPQLR
>FUSION-ENST00000650964.1:977664-ENST00000520422.5:132614|310
QSANYFWDNVK
>ENST00000479438.6|SNV-46089-T-C|8
MDLDGDGALSMFELEYFHEEQCR
>ENST00000368801.4|SNV-5608-G-T|3
GRHWSGSGQSSSYGPYR
>ENST00000332857.7|INDEL-3466-C-CACTCAGGCCCCA|1
ETTMSPLLFQAQPLSHTQAPR
>FUSION-ENST00000606221.1:749-ENST00000656150.1:58480|2
HRPGSWKGVVK
>ENST00000533507.5|SNV-17056-C-G|11
KGRSGTCLESSLLTTLM
>ENST00000296657.7|SNV-85301-G-A|6
VDAVRLMQRLLK
>FUSION-ENST00000650964.1:977664-ENST00000520422.5:132614|148
TVTILMKMMYPEVYR
>ENST00000541930.5|SNV-6115-C-T|1
CGMTGWTCGFPSGTRTYSFSQDHR
>ENST00000512123.4|SNV-394458-G-A|1
YSHGTGEPGGSFAFKFDVVDGEGNR
>FUSION-ENST00000650964.1:977664-ENST00000520422.5:132614|355
MMFNLIKEAIVIIKIK
>ENST00000301607.8|SNV-18012-G-C|2
DEWRRQR
>FUSION-ENST00000393324.7:875-ENST00000526139.1:13327|1
LLTSRDPPP
>ENST00000535323.1|SNV-697399-C-T|5
TTAKQLGATPCLQMWVGS
>ENST00000652536.1|SNV-80628-G-A|4
ELPDVLERVKFSCMTWTHDGK
>ENST00000489098.1|SNV-787-G-T|2
MVTNPHYHGQILTMLLR
>ENST00000426837.6|SNV-179814-G-C|2
GSDSLNNKVDLTLLSPK
>FUSION-ENST00000631040.2:977664-ENST00000520422.5:132614|13
EQILLHMLAAWSRRPAGPER
>ENST00000371785.5|SNV-764-G-C|5
ATSSAALPRILRAGAR
>FUSION-ENST00000650964.1:977664-ENST00000520422.5:132614|179
MTLFPFQFHK
>FUSION-ENST00000650964.1:977664-ENST00000520422.5:132614|144
PELDVFHQS
>FUSION-ENST00000651175.1:977664-ENST00000520422.5:132614|10
IGFHSLGIQGLFSLVSCFLK
>ENST00000560334.5|SNV-43921-G-A|1
LSTCNSCTSLSTISCARCGWPPAPR
>FUSION-ENST00000650964.1:977664-ENST00000520422.5:132614|460
LPTVELLSSR
>ENST00000479438.6|SNV-46089-T-C|2
MFELEYFHEEQCRR
>FUSION-ENST00000650964.1:977664-ENST00000520422.5:132614|373
AIVSRISIQVSLMNDPCR
>FUSION-ENST00000650964.1:977664-ENST00000520422.5:132614|432
MLLIVLTK
>ENST00000361972.8|SNV-127346-G-A|1
TAPANLLEGPLRRK
>FUSION-ENST00000650964.1:977664-ENST00000520422.5:132614|502
LILMGCFLLSTITIV
>ENST00000491905.1|SNV-64687-A-G|10
ASQIIVGLAR
>ENST00000248899.11|SNV-15071-G-A|3
DIAVEEDLSNTPLLK
>ENST00000563281.2|MNV-160-CTCG-C|5
QSERDSSPSGRGSSSAK
>ENST00000454536.5|SNV-27437-C-T|2
FWYTNQPLSK
>FUSION-ENST00000650964.1:977664-ENST00000520422.5:132614|198
KLVGAASETDIFILPIR
>ENST00000341156.9|SNV-4424-G-A|3
YDRLRALITSIHR
>ENST00000648087.1|SNV-95174-G-A|6
QLSFLMCSQVGLLMGCSK
>ENST00000520262.6|SNV-69679-G-C|1
QASILASIFETTGSVLLGAK
>ENST00000648087.1|SNV-100184-G-A|2
THGAPAPSLGDGR
>FUSION-ENST00000650964.1:977664-ENST00000520422.5:132614|212
MYPHILIPFSEPHF
>ENST00000472155.5|SNV-16644-G-A|2
MNPGKRGIR
>FUSION-ENST00000650964.1:977664-ENST00000520422.5:132614|411
VLVIVHPEGKYVIILIPYPLPLLSK
>ENST00000428771.6|SNV-287-A-G|3
TPDKPRGAAEHRK
>ENST00000650831.1|SNV-15132-G-C|3
ITDLGKINYSSEPSDSNEDDLFEDK
>ENST00000294485.6|SNV-14758-G-A|5
GPGKKEWGPDLPSQAQDGAVVTATR
>ENST00000507765.1|SNV-31195-C-T|3
MPISCSLSSSSFSPSPSPAR
>FUSION-ENST00000650964.1:977664-ENST00000520422.5:132614|171
MIYIIASLHLSRLHKTVPFQK
>ENST00000431676.6|SNV-176065-T-G|2
GVRTDQRIR
>FUSION-ENST00000650964.1:977664-ENST00000520422.5:132614|415
ASFLYIRGDTLFALHLR
>ENST00000361539.5|SNV-110429-G-A|1
VQLDLFSCLLRHRLK
>FUSION-ENST00000650964.1:977664-ENST00000520422.5:132614|414
GDTLFALHLR
>ENST00000354728.5|INDEL-703-T-TA|3
NHIMHLEEHLLCHRIFQKCPR
>ENST00000489142.5|SNV-17579-G-A|2
SEKYHPK
>ENST00000616417.5|SNV-268501-G-T|3
LLDGKRSQTVGIFISSLHLEMK
>FUSION-ENST00000650964.1:977664-ENST00000520422.5:132614|532
PGQHRQS
>FUSION-ENST00000650964.1:977664-ENST00000520422.5:132614|568
MNGRDRLGC
>ENST00000636809.2|SNV-22959-C-T|6
MAQTVVDSASKEAIVLVR
>ENST00000533507.5|SNV-17056-C-G|1
SGTCLESSLLTTLM
>ENST00000258484.11|SNV-126859-C-T|2
LLNLQDSDSEECISRKPGQTVNNK
>ENST00000483926.5|SNV-7418-C-A|1
SRGPSKPR
>ENST00000484414.5|SNV-5346-G-A|3
KVHLPEIFAKCIR
>ENST00000354192.7|SNV-215445-G-C|2
QHTLNHFEHVRMVDPK
>FUSION-ENST00000650964.1:977664-ENST00000520422.5:132614|583
MFQGSCMSFINFCTL
>ENST00000479711.5|SNV-123681-C-T|9
CCSELQAATLRSLPSWR
>FUSION-ENST00000650964.1:977664-ENST00000520422.5:132614|318
IKKLGNSP
>ENST00000296315.7|INDEL-325825-A-AA|1
LAKKGLS
>FUSION-ENST00000650964.1:977664-ENST00000520422.5:132614|558
MYYICIIYITYIICIHI
>ENST00000484414.5|SNV-5346-G-A|4
KVHLPEIFAK
>ENST00000479711.5|SNV-123681-C-T|15
GGRAPEQFLHHKPDGCAAANSRQQR
>ENST00000506464.5|SNV-38341-A-G|1
KACWQARR
>ENST00000268712.8|SNV-160656-G-A|3
VSPENLVNK
>ENST00000472445.1|SNV-6712-C-T|4
MAAWSPGWSWLRVLTR
>ENST00000623254.1|SNV-1779-G-A|1
VHISNITDIVGTTVSR
>ENST00000409047.2|SNV-4059-G-A|6
ERLSVDYSK
>FUSION-ENST00000650964.1:977664-ENST00000520422.5:132614|400
CTAFVLSHSCLPRNQGR
>FUSION-ENST00000650964.1:977664-ENST00000520422.5:132614|284
MYGIHPVYTVY
>FUSION-ENST00000650866.1:977664-ENST00000520422.5:132614|1
NEQPGGSPGSQPPSSLHIVALER
>FUSION-ENST00000650964.1:977664-ENST00000520422.5:132614|169
LHKTVPFQK
>ENST00000392056.8|SNV-190519-C-A|2
ILKGQSESTEAPASGQPTGTASPQR
>ENST00000435070.7|SNV-22977-T-C|1
EREHRHR
>FUSION-ENST00000651175.1:977664-ENST00000520422.5:132614|36
LQLLCCTVFYYSFTRR
>ENST00000572933.5|SNV-76973-C-T|1
SCFNIINMTFPTKSQIIR
>ENST00000461347.5|MNV-22890-AGGA-A|5
RMMTRMTTTTK
>FUSION-ENST00000650964.1:977664-ENST00000520422.5:132614|533
MPGQHRQS
>ENST00000615648.2|SNV-6067-G-A|2
YLEGTSSVAGVVLLPEGHK
>ENST00000298532.2|SNV-16799-C-T|1
GGAGAWLGGPAASLSLPK
>ENST00000648087.1|SNV-95174-G-A|2
MCSQVGLLMGCSKK
>FUSION-ENST00000650964.1:977664-ENST00000520422.5:132614|270
MMLEISQYWETTCSYVEK
>ENST00000368494.4|SNV-17681-A-T|2
YSPEFANSYDK
>ENST00000479711.5|SNV-123681-C-T|14
APEQFLHHKPDGCAAANSR
>ENST00000382224.5|SNV-137565-C-T|5
MVTQFKEKNESLQYETLNPTVQLK
>FUSION-ENST00000427015.1:286817-ENST00000367469.5:117830|3
WCFIFIASGSVDLSGR
>FUSION-ENST00000651175.1:977664-ENST00000520422.5:132614|85
MSLLRYKCMCVAEWYDPGV
>FUSION-ENST00000650964.1:977664-ENST00000520422.5:132614|254
STFKSFK
>ENST00000510477.5|SNV-146480-C-G|1
RGCFCENFGC
>FUSION-ENST00000650964.1:977664-ENST00000520422.5:132614|230
VNLPSNLR
>ENST00000344922.10|SNV-9963-G-T|3
EMTLDLKTKFVSTADALVSDDETTR
>ENST00000398016.7|SNV-697399-C-T|2
KLVTLRK
>FUSION-ENST00000606221.1:749-ENST00000656150.1:58480|5
REPLPFQLETSTGILEGCG
>ENST00000560334.5|SNV-43921-G-A|2
LSTCNSCTSLSTISCAR
>FUSION-ENST00000650964.1:977664-ENST00000520422.5:132614|491
TANSFFPH
>ENST00000615648.2|SNV-6067-G-A|5
AEVRRYLEGTSSVAGVVLLPEGHK
>ENST00000563281.2|MNV-160-CTCG-C|1
GSSSAKRPRER
>ENST00000491905.1|SNV-64687-A-G|13
MNDYAGQHEVISENMASQIIVGLAR
>ENST00000550670.1|SNV-64098-G-A|2
VEEITGRFQR
>FUSION-ENST00000398204.8:44270-ENST00000477018.5:139942|1
EGLFILNCFPGST
>FUSION-ENST00000650964.1:977664-ENST00000520422.5:132614|275
IMMKLQTCYIHNN
>ENST00000428771.6|SNV-287-A-G|2
GAAEHRK
>FUSION-ENST00000650964.1:977664-ENST00000520422.5:132614|155
AVRKQVESLNK
>ENST00000474889.6|SNV-716038-C-T|2
SNEFIITQHPLPHTMK
>ENST00000489098.1|SNV-787-G-T|3
EGHPATIMVTNPHYHGQILTMLLR
>FUSION-ENST00000519301.6:977664-ENST00000520422.5:132614|11
RYLRYSVPQSVTR
>ENST00000359242.7|SNV-20036-T-C|2
KAPKVYK
>FUSION-ENST00000650964.1:977664-ENST00000520422.5:132614|377
MFRTYFDTRF
>ENST00000538682.5|SNV-32249-G-A|7
MTVKGQSEDPDSLLSLFR
>ENST00000326495.10|SNV-68732-C-A|1
NYHCDKNPPSTEVVIKEESSPK
>FUSION-ENST00000650964.1:977664-ENST00000520422.5:132614|242
MPNYYGKICCLNK
>FUSION-ENST00000650964.1:977664-ENST00000520422.5:132614|349
EAIVIIKIKLDHK
>ENST00000466773.5|SNV-787-G-T|7
MVTNPHYHGQDGCQSPR
>ENST00000368804.5|SNV-5437-G-A|1
EEEELQQEEEQLLGEKRETR
>ENST00000558628.1|SNV-268501-G-T|2
ENDLKLWESLYLVYI
>FUSION-ENST00000650964.1:977664-ENST00000520422.5:132614|443
CEPLRPALLCI
>ENST00000616417.5|SNV-268501-G-T|2
RSQTVGIFISSLHLEMK
>ENST00000469971.5|SNV-27437-C-T|1
TPIFGSSGTPISHCPRTAHMLTCLR
>ENST00000394863.8|SNV-4557-C-T|1
DGAPFCPECYFECFSPR
>FUSION-ENST00000650964.1:977664-ENST00000520422.5:132614|567
NGRDRLGC
>ENST00000416188.3|SNV-21082-C-T|1
IFTARRVQHTPGR
>FUSION-ENST00000650964.1:977664-ENST00000520422.5:132614|403
SLSWVLSSPGLR
>FUSION-ENST00000650964.1:977664-ENST00000520422.5:132614|224
YFLLEIEKF
>FUSION-ENST00000651175.1:977664-ENST00000520422.5:132614|101
VIWFCMVPFLLQK
>ENST00000435070.7|SNV-22977-T-C|2
DREREHR
>ENST00000357296.7|SNV-2378-G-A|1
FPAHHIIVTVPLGFLR
>ENST00000579606.1|SNV-160656-G-A|1
VSPENLVNKSRGRPGK
>FUSION-ENST00000650964.1:977664-ENST00000520422.5:132614|273
MKLQTCYIHNN
>ENST00000404377.3|SNV-9251-G-C|1
FAPLPSKWQMASSEPPCVNKVSDWK
>FUSION-ENST00000650964.1:977664-ENST00000520422.5:132614|493
MAFYISYIGKTANSFFPH
>ENST00000361539.5|SNV-110429-G-A|6
DRVNQLSPPGKVQLDLFSCLLR
>ENST00000484414.5|SNV-5346-G-A|7
EEHVYESIIRWFEHEQNERK
>ENST00000376573.9|MNV-177370-TTGACGTAACCT-T|8
HEHWMDRGGFGVGK
>ENST00000647821.1|SNV-648882-C-T|3
EFVRLKFETR
>ENST00000503304.1|SNV-38341-A-G|2
MWPSTSLTTSSGR
>FUSION-ENST00000519301.6:977664-ENST00000520422.5:132614|14
LGNDSASANITIVESNGK
>FUSION-ENST00000650964.1:977664-ENST00000520422.5:132614|354
MFNLIKEAIVIIKIK
>ENST00000354192.7|SNV-215445-G-C|6
AEQKDRQHTLNHFEHVR
>FUSION-ENST00000530520.5:875-ENST00000526139.1:13327|7
DLYGVILETMTNPEPQGSPLQLM
>ENST00000325551.9|SNV-70695-A-T|3
LQLENNGWVSVTNK
>ENST00000479711.5|SNV-123681-C-T|4
QSLLWLRESLSLAQTTMGMSSSR
>FUSION-ENST00000650964.1:977664-ENST00000520422.5:132614|350
EAIVIIKIK
>ENST00000331497.3|SNV-5727-A-G|2
AGLAHSLQHLRGSGSTSK
>FUSION-ENST00000650964.1:977664-ENST00000520422.5:132614|467
MQVGLLFILFLEC
>ENST00000381486.7|SNV-136407-G-A|1
AASLLPSPSVM
>ENST00000266041.9|SNV-13793-C-T|4
WKETLFLVMPGLK
>ENST00000582393.5|SNV-49160-C-T|3
ECALLSDERVLK
>ENST00000425687.5|INDEL-180654-C-CT|2
NRDELNGFF
>ENST00000389658.4|SNV-100467-G-C|2
ACECHVKGSHSAVCHLETR
>ENST00000361539.5|SNV-110429-G-A|3
VQLDLFSCLLR
>ENST00000637455.1|SNV-538-A-G|2
SHTDSHLHAR
>ENST00000636204.1|SNV-7167-A-G|3
MVAFAGWSLPVQYRDSHTDSHLHAR
>ENST00000294868.8|SNV-165648-C-A|1
HGDGHVVDYLSQPVIDYILK
>FUSION-ENST00000650964.1:977664-ENST00000520422.5:132614|390
MLAMLVSNS
>FUSION-ENST00000651175.1:977664-ENST00000520422.5:132614|122
MTTITAGCSFY
>ENST00000443314.5|SNV-36948-A-T|1
IPQSHIQQICETILTSGENLAWKR
>ENST00000421459.2|SNV-6500-C-T|4
MTPCVRQSR
>ENST00000634891.1|SNV-530987-G-A|2
EEEQAEYLWTEMTKK
>ENST00000426837.6|SNV-179814-G-C|5
NSKGSDSLNNK
>ENST00000570101.5|SNV-13594-C-T|3
AVVEGLWLRYQGVPVEEDVGREWR
>ENST00000294485.6|SNV-14758-G-A|1
EWGPDLPSQAQDGAVVTATRQASR
>ENST00000532206.1|SNV-6147-C-T|1
LSKKPRPTASPPSCMAAGTPTR
>FUSION-ENST00000650964.1:977664-ENST00000520422.5:132614|248
FTCLFSISCSAVFSF
>ENST00000354728.5|INDEL-708-T-TC|5
VRNHIMHLEEHLLCHRFFQK
>ENST00000481869.1|SNV-287-A-G|5
AGAPASASRTPDKPRGAAEHR
>FUSION-ENST00000651175.1:977664-ENST00000520422.5:132614|49
MLGVWDILTDGLTPFSSLLKVFGSR
>ENST00000479438.6|SNV-46089-T-C|1
FELEYFHEEQCRR
>ENST00000404249.8|SNV-20248-C-A|1
EYGSTLKAYTPVVVTQWYR
>ENST00000400454.6|SNV-551023-G-A|1
IYGKAVILNCSAEGYPVPTIVWK
>ENST00000437669.5|SNV-32855-T-G|1
YLVDCEKKLER
>FUSION-ENST00000650964.1:977664-ENST00000520422.5:132614|226
VNLPSNLRYFLLEIEKF
>FUSION-ENST00000650964.1:977664-ENST00000520422.5:132614|535
ILHFKGK
>FUSION-ENST00000650964.1:977664-ENST00000520422.5:132614|299
MYIVLCRMPR
>ENST00000508670.1|SNV-30362-T-C|1
FFPVSNIWQFTIALIYTTHTTGSQ
