# Supplementary material for: Identification of non-canonical peptides with moPepGen
Source: Nat Biotechnol. 2025 Jun 16;44(4):568–73. doi: 10.1038/s41587-025-02701-0 (PMC12680078; doi:10.1038/s41587-025-02701-0)
Supplement: Supplementary file 4 — Supplementary Data: Cancer cell line variant peptide database. Custom peptide database FASTA file for each of the 376 cell lines from the Cancer Cell Line Encyclopedia with proteomics characterization or used in the reference channel. Variant peptide FASTA files were produced by moPepGen as the result of cell-line-specific publicly available mutations and fusions. [file 41587_2025_2701_MOESM4_ESM.zip › ACH-000481.fasta]

>FUSION-ENST00000494757.5:37219-ENST00000643616.1:1029707|583
MVPSRLTATSAYR
>ENST00000533291.5|SNV-450934-T-A|6
MPDGMRERNSLFG
>FUSION-ENST00000667305.1:1546-ENST00000394246.1:1648|14
CLCVVGGR
>FUSION-ENST00000494757.5:37219-ENST00000643616.1:1029707|894
AARLGLPKCWDYR
>ENST00000568344.5|SNV-288688-C-A|1
ENKGQQICRWHTLLES
>FUSION-ENST00000494757.5:37219-ENST00000643616.1:1029707|1452
LVRLVSNS
>ENST00000375650.5|SNV-1609-C-T|1
FELSGIPSAPR
>FUSION-ENST00000494757.5:37219-ENST00000643616.1:1029707|779
LLTLSLLK
>ENST00000518693.1|MNV-762659-TC-T|2
MHLLGLNWQLS
>FUSION-ENST00000494757.5:37219-ENST00000643616.1:1029707|374
SVRLGLPKCWDYR
>ENST00000578765.1|SNV-27365-C-T|2
VICYHGSTGK
>FUSION-ENST00000494757.5:37219-ENST00000643616.1:1029707|432
VSLCWPGWS
>ENST00000343744.6|SNV-6082-G-T|3
IQNVGNHLLRGLASVFSNR
>ENST00000358252.8|INDEL-16438-T-TAGCT|2
HNGSLSPGLEARDPLEARELAGGW
>ENST00000467440.6|SNV-229357-C-A|6
NKMHQPGR
>FUSION-ENST00000667305.1:1546-ENST00000394246.1:1648|84
MNLIKGILTNF
>FUSION-ENST00000494757.5:37219-ENST00000643616.1:1029707|767
MVPLHSSLATEGDSVSKEKK
>FUSION-ENST00000494757.5:37219-ENST00000643616.1:1029707|1540
MVEFFIRKESS
>FUSION-ENST00000494757.5:37219-ENST00000643616.1:1029707|1249
MFVFLSIQFIFPEATR
>ENST00000321562.9|SNV-8288-A-G|1
EATLGANKVIEGLDTGLQGMCVGER
>FUSION-ENST00000494757.5:37219-ENST00000643616.1:1029707|1293
RTPLCLTNFYFL
>ENST00000453068.1|SNV-30379-T-G|1
NVLPEEDVDSNVFCLGCVS
>ENST00000641877.1|SNV-29826-A-T|4
QIAKCQQLQQVYSRK
>FUSION-ENST00000494757.5:37219-ENST00000643616.1:1029707|1122
KVAQGPL
>FUSION-ENST00000494757.5:37219-ENST00000643616.1:1029707|582
VPSRLTATSAYR
>ENST00000537824.2|SNV-1241031-G-A|6
RKGFNTQFQVK
>FUSION-ENST00000494757.5:37219-ENST00000643616.1:1029707|1559
LLRLVLNSWAQAIFPPWTPR
>ENST00000343744.6|SNV-6082-G-T|1
IQNVGNHLLRGLASVFSNRTSR
>FUSION-ENST00000494757.5:37219-ENST00000643616.1:1029707|488
MSMTLSMTLGNKIPPG
>FUSION-ENST00000494757.5:37219-ENST00000643616.1:1029707|341
MKIEDSIKI
>ENST00000522974.5|SNV-112427-C-A|1
SATTPGNICIIALSVIILPSPK
>FUSION-ENST00000494757.5:37219-ENST00000643616.1:1029707|963
AQACNPSTLGGRGLR
>ENST00000560469.5|SNV-265997-G-A|1
MMDSQPVRCTVRR
>ENST00000264638.9|SNV-13617-A-G|1
NLFVQVDYFPLTEQK
>FUSION-ENST00000494757.5:37219-ENST00000643616.1:1029707|310
EGLKKGMR
>FUSION-ENST00000494757.5:37219-ENST00000643616.1:1029707|937
TIFVISK
>FUSION-ENST00000494757.5:37219-ENST00000643616.1:1029707|1053
DSLIFSFFFFFFLAVSGITLKTRPK
>FUSION-ENST00000494757.5:37219-ENST00000643616.1:1029707|155
LWALWNGMVTVNPGDAK
>ENST00000329798.5|SNV-122966-G-T|1
FELLLQIPMGAVLGEPNK
>FUSION-ENST00000494757.5:37219-ENST00000643616.1:1029707|8
NDLKVQIK
>FUSION-ENST00000494757.5:37219-ENST00000643616.1:1029707|391
LIHQFFFLIKI
>FUSION-ENST00000494757.5:37219-ENST00000643616.1:1029707|1425
CVCVCVCVCVSACQPGKNWF
>ENST00000399899.2|INDEL-794-A-AA|4
EVTERLLQK
>FUSION-ENST00000494757.5:37219-ENST00000643616.1:1029707|63
MVAHTCNPSCEAEVR
>FUSION-ENST00000494757.5:37219-ENST00000643616.1:1029707|1433
MAQSWLTATSACRIQALLLPQSPK
>ENST00000498228.1|SNV-6082-G-T|4
MSEITCYGSLWK
>ENST00000302516.10|SNV-41681-G-A|5
DLILNPRSVAGGFIYTYK
>FUSION-ENST00000494757.5:37219-ENST00000643616.1:1029707|927
AANHMSAICPRPR
>ENST00000508688.5|SNV-7498-C-A|1
VSRPRPLGRR
>ENST00000396570.7|SNV-17329-A-C|2
VTFEDVAIDFPQEEWAMMDTSKR
>FUSION-ENST00000494757.5:37219-ENST00000643616.1:1029707|102
LVLNSWAQAVFLSPSPK
>ENST00000383467.2|SNV-124-G-A|2
FSPWDDALLSERDPR
>FUSION-ENST00000494757.5:37219-ENST00000643616.1:1029707|550
HPGFICCRSPR
>ENST00000519287.1|SNV-6776-G-T|3
MGIQSVAVSFKHSFDPGC
>ENST00000245503.10|SNV-26606-G-C|5
RQAEQAEEQSNTNLAK
>ENST00000641877.1|SNV-29826-A-T|5
QIAKCQQLQQVYSR
>ENST00000562428.6|SNV-67297-A-G|1
EYGLSVMVKDDYVHELLIK
>FUSION-ENST00000494757.5:37219-ENST00000643616.1:1029707|1088
DSLTMKVTDLLLDYLW
>FUSION-ENST00000494757.5:37219-ENST00000643616.1:1029707|623
YLIYMAFALVIPSLSF
>ENST00000297866.9|SNV-47940-C-A|2
FVVKDLEK
>FUSION-ENST00000494757.5:37219-ENST00000643616.1:1029707|1229
FVIHLFNKNF
>ENST00000368073.7|MNV-22438-AAGAGGA-A|4
VHDRSEEEEEEEEEEEQPRR
>FUSION-ENST00000494757.5:37219-ENST00000643616.1:1029707|895
MAARLGLPKCWDYR
>ENST00000644150.1|SNV-47678-G-A|2
VTVKSCDCLNGGSCVSDRNFSPR
>ENST00000361462.7|SNV-46739-A-G|1
DLDQEEMHSSLGSLRNSAAKK
>FUSION-ENST00000494757.5:37219-ENST00000643616.1:1029707|1563
LKWCEVREDGIFFFLF
>FUSION-ENST00000494757.5:37219-ENST00000643616.1:1029707|1221
ANFCSFCRGGALPSCPGWSFFFFR
>FUSION-ENST00000494757.5:37219-ENST00000643616.1:1029707|1321
MLIGKKGDMFANVYVSLNSL
>ENST00000327475.11|SNV-19243-A-T|2
LYIDNAAPDNLKGLCIFFVR
>FUSION-ENST00000494757.5:37219-ENST00000643616.1:1029707|1086
KVTDLLLDYLW
>ENST00000534042.5|MNV-20056-CT-C|5
NKGERLNQDQR
>ENST00000339553.9|SNV-27135-A-G|1
SQGLLEAEGEKKTMIK
>FUSION-ENST00000494757.5:37219-ENST00000643616.1:1029707|277
MHTIPVEPEESLR
>FUSION-ENST00000494757.5:37219-ENST00000643616.1:1029707|1177
KGGQKTDLGR
>FUSION-ENST00000494757.5:37219-ENST00000643616.1:1029707|635
SHCAWPRNSFDEQSHKNK
>ENST00000633794.1|SNV-78081-C-A|4
LHLRYELLMLGIQPVIDKLR
>ENST00000559604.1|SNV-203-A-T|8
VFRTTWLSTECDSHPLPPCYR
>FUSION-ENST00000494757.5:37219-ENST00000643616.1:1029707|1393
MYLFGSK
>FUSION-ENST00000494757.5:37219-ENST00000643616.1:1029707|1467
WLHRSDL
>FUSION-ENST00000494757.5:37219-ENST00000643616.1:1029707|1332
MGNNNVNRK
>FUSION-ENST00000494757.5:37219-ENST00000643616.1:1029707|319
MFGRDRVTPCWSGWS
>FUSION-ENST00000494757.5:37219-ENST00000643616.1:1029707|113
IAPLCSSLGNGESPRVFKK
>ENST00000409996.5|SNV-27135-A-G|7
MALVENVTTLQKSQGLLEAEGEK
>FUSION-ENST00000494757.5:37219-ENST00000643616.1:1029707|672
RTQFSLLYYRFLR
>ENST00000370103.9|SNV-159914-C-G|1
TQISAKEGWQVYSSAQDPDGR
>ENST00000375651.7|SNV-1920-A-T|1
MVLDKCQEVISWLDANTLAEK
>ENST00000461253.1|SNV-269018-C-A|4
MISKNGKGNSLILPCQVPFK
>FUSION-ENST00000667305.1:1546-ENST00000394246.1:1648|15
MCLCVVGGR
>FUSION-ENST00000667305.1:1546-ENST00000394246.1:1648|53
LCVDASCLFLVVCRHGR
>ENST00000341394.9|MNV-20056-CT-C|9
MPFLSTR
>ENST00000237455.5|SNV-19446-G-A|1
LTFPDLWLHPLIPTDYIKNLPMWR
>FUSION-ENST00000494757.5:37219-ENST00000643616.1:1029707|1333
GNNNVNR
>FUSION-ENST00000494757.5:37219-ENST00000643616.1:1029707|993
FRLFILSFFF
>FUSION-ENST00000667305.1:1546-ENST00000394246.1:1648|42
LHASVCGCLMPFPGGLQAWK
>FUSION-ENST00000494757.5:37219-ENST00000643616.1:1029707|453
MLLFFFFFS
>FUSION-ENST00000494757.5:37219-ENST00000643616.1:1029707|715
DGGIHLLYRLFFFFLR
>ENST00000436636.7|SNV-376147-C-T|2
ILVVNVNPTNIRPHSDTPEIRK
>ENST00000436636.7|SNV-376147-C-T|1
ILVVNVNPTNIRPHSDTPEIRKYK
>ENST00000542672.6|SNV-83623-A-C|2
SEALERMEK
>ENST00000525561.1|SNV-7582-G-C|2
MAPWKRLQMW
>FUSION-ENST00000494757.5:37219-ENST00000643616.1:1029707|373
LGLPKCWDYRR
>FUSION-ENST00000494757.5:37219-ENST00000643616.1:1029707|1216
ISTHRNLCLPGSSDSPASASRVAR
>FUSION-ENST00000494757.5:37219-ENST00000643616.1:1029707|1085
VTDLLLDYLW
>ENST00000361462.7|SNV-46739-A-G|2
DLDQEEMHSSLGSLRNSAAK
>ENST00000505206.5|INDEL-60784-G-GA|2
QAWGSWEKKNFEEFK
>FUSION-ENST00000494757.5:37219-ENST00000643616.1:1029707|576
PLCHCSNELLPPMLDCFSGAK
>FUSION-ENST00000667305.1:1546-ENST00000394246.1:1648|67
WFGGPSGETRGL
>FUSION-ENST00000494757.5:37219-ENST00000643616.1:1029707|397
LILMGHHRVK
>ENST00000414305.5|SNV-65120-A-G|3
RLHCAKNVR
>FUSION-ENST00000494757.5:37219-ENST00000643616.1:1029707|392
LIHQFFFLIK
>FUSION-ENST00000494757.5:37219-ENST00000643616.1:1029707|728
MFSRDGVSPG
>FUSION-ENST00000494757.5:37219-ENST00000643616.1:1029707|1093
SICVSDGLRVLECKR
>ENST00000413465.6|SNV-12411-C-G|1
VGAMAIYKQSQHMTEVVRR
>ENST00000530967.6|SNV-2977-A-T|6
MALLRRLLPHVLK
>FUSION-ENST00000494757.5:37219-ENST00000643616.1:1029707|1269
MSHCARPLEFSSK
>FUSION-ENST00000494757.5:37219-ENST00000643616.1:1029707|42
VPGSLKK
>ENST00000550066.5|SNV-226456-C-G|6
TPQKMGPRGPCR
>ENST00000228506.8|SNV-7113-C-A|6
EEGDYVLVLKFAEVYFAQSKQK
>FUSION-ENST00000494757.5:37219-ENST00000643616.1:1029707|1257
LTAASAS
>FUSION-ENST00000494757.5:37219-ENST00000643616.1:1029707|548
SPRIFQVFFFK
>ENST00000258991.7|SNV-69647-G-T|4
SSQRDQILYLFGRTCR
>FUSION-ENST00000494757.5:37219-ENST00000643616.1:1029707|1025
FKQFSCFSLWSSWNHR
>FUSION-ENST00000494757.5:37219-ENST00000643616.1:1029707|959
WETEVAVS
>FUSION-ENST00000494757.5:37219-ENST00000643616.1:1029707|1481
MVHLPVIPATWEAEAGGLLESK
>ENST00000537347.1|SNV-129735-C-T|1
AWAEGIPKIYVAANSGARIG
>FUSION-ENST00000494757.5:37219-ENST00000643616.1:1029707|1424
MLARLVIY
>ENST00000302516.10|SNV-41681-G-A|2
SVAGGFIYTYKLVNNGEK
>ENST00000469372.5|SNV-46387-A-T|1
QSVPALFVALNGSKLNINLK
>FUSION-ENST00000667305.1:1546-ENST00000394246.1:1648|62
MVILLGWAVDLIR
>ENST00000341594.9|SNV-132485-G-T|2
SGVAFHSVIHAILPELVDLETVK
>ENST00000367178.7|SNV-97808-C-T|2
QAEPEEKVPHLIDHQISSGENIR
>FUSION-ENST00000494757.5:37219-ENST00000643616.1:1029707|911
ASTLLPLCKSSFFPFFFLR
>ENST00000306324.4|SNV-421-T-A|1
ANSQSDPKQPPSGTALK
>ENST00000506455.5|SNV-46600-G-C|2
LNATLEQAHQALEEEKK
>FUSION-ENST00000494757.5:37219-ENST00000643616.1:1029707|1134
GDDGIVSLPDLLFRK
>FUSION-ENST00000494757.5:37219-ENST00000643616.1:1029707|103
LSRLVLNSWAQAVFLSPSPK
>ENST00000544378.6|SNV-80004-G-T|3
HPACKLILLGLDQTTLSDEMRQELR
>FUSION-ENST00000494757.5:37219-ENST00000643616.1:1029707|1173
PVIPTLWETK
>FUSION-ENST00000494757.5:37219-ENST00000643616.1:1029707|1431
IQALLLPQSPK
>FUSION-ENST00000494757.5:37219-ENST00000643616.1:1029707|1064
MASLKSEK
>ENST00000431501.5|SNV-12374-C-G|7
MLGLWNWVTAESDFNK
>FUSION-ENST00000494757.5:37219-ENST00000643616.1:1029707|969
EDEAGELPECGR
>ENST00000440650.6|SNV-7453-C-G|5
RIGQFLFWFLR
>ENST00000367409.9|SNV-45731-G-C|5
QKLKNVSQEK
>ENST00000540578.6|SNV-75387-C-T|5
TARDNSPDSTPNHPSQTMPAQKK
>ENST00000494958.1|SNV-152275-C-T|3
MNPLLVEGKLLLLVASI
>ENST00000283233.10|SNV-111513-G-C|2
QVWWHEYQRLNEVR
>FUSION-ENST00000494757.5:37219-ENST00000643616.1:1029707|1107
VFLSASVLTFVQK
>FUSION-ENST00000494757.5:37219-ENST00000643616.1:1029707|249
ICPPWPPKVLGLQA
>FUSION-ENST00000494757.5:37219-ENST00000643616.1:1029707|702
KKSFCCNFNGVL
>ENST00000457227.2|SNV-115634-A-G|11
VELMGVQDQR
>ENST00000559604.1|SNV-203-A-T|2
VRFPPTSALLPEVSI
>FUSION-ENST00000494757.5:37219-ENST00000643616.1:1029707|762
QFSCLSLPNSWDYR
>FUSION-ENST00000494757.5:37219-ENST00000643616.1:1029707|607
HYVFVKKICLK
>FUSION-ENST00000494757.5:37219-ENST00000643616.1:1029707|1501
GLTLSPGLECSGMIMAP
>FUSION-ENST00000494757.5:37219-ENST00000643616.1:1029707|1192
MVSPSQVD
>ENST00000375651.7|INDEL-1919-A-AGT|7
CVTPSSADCTRVPVVPGLGASGLR
>FUSION-ENST00000494757.5:37219-ENST00000643616.1:1029707|1594
GRNVFER
>ENST00000335765.9|SNV-225-C-T|2
SGPLQRK
>FUSION-ENST00000494757.5:37219-ENST00000643616.1:1029707|6
NDLKVQIKTER
>FUSION-ENST00000494757.5:37219-ENST00000643616.1:1029707|137
MGFHILVR
>ENST00000361686.8|SNV-54530-G-A|1
DVILVAWDPAPYSTNLNLWYK
>FUSION-ENST00000494757.5:37219-ENST00000643616.1:1029707|3
TEREQCQLGAGQECQFLLPR
>ENST00000459906.1|SNV-201446-C-T|4
MNQFLEHEWTNMQCFLLEISN
>ENST00000609104.5|SNV-149285-C-A|2
NRDGISIQESVLL
>FUSION-ENST00000494757.5:37219-ENST00000643616.1:1029707|1468
GSLKWLHRSDL
>ENST00000404944.3|SNV-176010-C-T|1
TSWIWMPLSR
>ENST00000525150.5|SNV-4751-G-A|3
SHCCQRDGTK
>FUSION-ENST00000494757.5:37219-ENST00000643616.1:1029707|681
LKHCDLK
>FUSION-ENST00000494757.5:37219-ENST00000643616.1:1029707|510
AIVLEKYFGTQWVLQYLLSG
>ENST00000533291.5|SNV-450934-T-A|5
PDGMRERNSLFG
>ENST00000431501.5|SNV-12374-C-G|3
AALHVGIVELGHCR
>FUSION-ENST00000494757.5:37219-ENST00000643616.1:1029707|204
MMLLYSSLGNR
>FUSION-ENST00000494757.5:37219-ENST00000643616.1:1029707|1006
LVLNSRPQVVCPPRPPK
>FUSION-ENST00000494757.5:37219-ENST00000643616.1:1029707|974
PVISATR
>FUSION-ENST00000494757.5:37219-ENST00000643616.1:1029707|696
MSYLQASLETLL
>FUSION-ENST00000494757.5:37219-ENST00000643616.1:1029707|831
MKFDAILTLDSLYGICVFSLEDFR
>FUSION-ENST00000494757.5:37219-ENST00000643616.1:1029707|1455
MSYHTWPHV
>FUSION-ENST00000494757.5:37219-ENST00000643616.1:1029707|950
VACTCSSSYLGG
>ENST00000618921.4|SNV-67549-G-C|4
QLFIATVTETEKQCTTHFK
>ENST00000512135.5|SNV-35129-A-C|4
MPAALPHLWR
>FUSION-ENST00000494757.5:37219-ENST00000643616.1:1029707|1044
MLARLVLNS
>FUSION-ENST00000494757.5:37219-ENST00000643616.1:1029707|989
MRQENCLNVGDR
>FUSION-ENST00000494757.5:37219-ENST00000643616.1:1029707|1566
MLKWCEVR
>FUSION-ENST00000494757.5:37219-ENST00000643616.1:1029707|636
MSHCAWPRNSFDEQSHKNK
>ENST00000238875.10|MNV-2388-CT-C|3
NSQQSLTFHSFQTSHSGWK
>ENST00000614960.4|SNV-5174-T-C|2
ASQVVLMSGK
>ENST00000278849.4|SNV-24508-G-A|5
ELQEREKALQLQK
>FUSION-ENST00000494757.5:37219-ENST00000643616.1:1029707|140
CSAYDLLFRSIFKASYVK
>FUSION-ENST00000494757.5:37219-ENST00000643616.1:1029707|1518
MYIYIFFCCCCWR
>FUSION-ENST00000494757.5:37219-ENST00000643616.1:1029707|272
MRPNSALYS
>ENST00000555730.6|SNV-34483-C-A|2
HHLQLGAAGSQEQEKTEVLAEGSPR
>FUSION-ENST00000494757.5:37219-ENST00000643616.1:1029707|865
MKGVFGE
>ENST00000368073.7|MNV-22438-AAGAGGA-A|2
SEEEEEEEEEEEQPRR
>FUSION-ENST00000494757.5:37219-ENST00000643616.1:1029707|1551
CALERLELRVHVEVV
>ENST00000360351.8|SNV-269018-C-A|1
DVFDDIQKWEGK
>ENST00000218867.3|SNV-22776-A-T|3
MVREQYTTATDGICIERPENQYVYK
>FUSION-ENST00000494757.5:37219-ENST00000643616.1:1029707|116
MIAPLCSSLGNGESPRVFK
>FUSION-ENST00000494757.5:37219-ENST00000643616.1:1029707|281
GLFLETYR
>ENST00000374875.5|SNV-122876-A-T|5
RKAMSFEGNNNYDTPELR
>ENST00000369945.7|SNV-6760-C-T|4
IPKDDLDFCLAALYNHHTGTFK
>ENST00000278849.4|SNV-24508-G-A|1
ALQLQKEQLQRELEEK
>ENST00000374875.5|SNV-122876-A-T|3
KAMSFEGNNNYDTPELRTFPALSTR
>FUSION-ENST00000494757.5:37219-ENST00000643616.1:1029707|508
MSAFSILK
>ENST00000245503.10|SNV-26606-G-C|4
RQAEQAEEQSNTNLAKFR
>FUSION-ENST00000494757.5:37219-ENST00000643616.1:1029707|659
CLQLLLGCELLR
>FUSION-ENST00000494757.5:37219-ENST00000643616.1:1029707|707
METILANTVKPR
>ENST00000394026.8|SNV-3525-T-G|2
QGYDIHCHDKK
>FUSION-ENST00000494757.5:37219-ENST00000643616.1:1029707|1104
SQYLKPR
>FUSION-ENST00000494757.5:37219-ENST00000643616.1:1029707|1272
TPPHPANLIFFFLYF
>ENST00000303145.11|SNV-16178-G-T|2
RVQVTHFSR
>ENST00000418115.6|SNV-37459-G-T|3
KLVIVGDGACVKTCLLIVFSK
>FUSION-ENST00000494757.5:37219-ENST00000643616.1:1029707|667
KKGCIFCCQSVK
>FUSION-ENST00000494757.5:37219-ENST00000643616.1:1029707|551
HPGFICCR
>FUSION-ENST00000494757.5:37219-ENST00000643616.1:1029707|522
FTWHALLMERLLGRAR
>FUSION-ENST00000494757.5:37219-ENST00000643616.1:1029707|1531
GGVWLCCSD
>FUSION-ENST00000494757.5:37219-ENST00000643616.1:1029707|885
CWDYRLEPPRPAHCANLK
>FUSION-ENST00000494757.5:37219-ENST00000643616.1:1029707|782
GFHPVGHGGLKLLTLSLLK
>FUSION-ENST00000667305.1:1546-ENST00000394246.1:1648|55
RLCVDASCLFLVVCRHGR
>ENST00000559604.1|SNV-203-A-T|6
MAVYRVRFPPTSALLPEVSI
>FUSION-ENST00000494757.5:37219-ENST00000643616.1:1029707|1201
MLARLASKLLTSSDLPASAS
>FUSION-ENST00000494757.5:37219-ENST00000643616.1:1029707|1309
MAIQQCVLLSKYSLVFQGIVS
>FUSION-ENST00000494757.5:37219-ENST00000643616.1:1029707|763
ALDLVIHPPWPPNVLGLQT
>FUSION-ENST00000494757.5:37219-ENST00000643616.1:1029707|85
LFWLPFFGGRGSKNGISLK
>FUSION-ENST00000494757.5:37219-ENST00000643616.1:1029707|677
HCDLKFVFNFTIKR
>FUSION-ENST00000494757.5:37219-ENST00000643616.1:1029707|1595
MGRNVFERQAIR
>ENST00000392056.8|SNV-163067-A-G|1
GETEPSCQPSDPGASQAWTK
>ENST00000490970.5|SNV-10821-G-T|2
YQEQLWLVATGAASLPGRR
>ENST00000412616.2|SNV-7113-C-A|1
QKMYQSFSLIRDWR
>FUSION-ENST00000494757.5:37219-ENST00000643616.1:1029707|751
MQWCDLGSLQAPPPR
>ENST00000533626.5|SNV-24859-G-C|1
IQDALSTVLQYADDVLSGK
>ENST00000284136.10|SNV-105322-G-C|1
LPGKDANTECANFIRVLQPYNK
>ENST00000494222.5|SNV-41171-A-G|1
EGVNECGESIDRNNLKR
>FUSION-ENST00000494757.5:37219-ENST00000643616.1:1029707|1381
MASVKAK
>FUSION-ENST00000494757.5:37219-ENST00000643616.1:1029707|1239
VVCACSPSYSGG
>ENST00000556296.1|SNV-387-G-T|12
GKNIASVGDAVQLPK
>FUSION-ENST00000494757.5:37219-ENST00000643616.1:1029707|89
LFWLPFFGGR
>FUSION-ENST00000494757.5:37219-ENST00000643616.1:1029707|220
IYCFDQFLKPRMLNAWQRK
>FUSION-ENST00000475638.6:37278-ENST00000396294.6:348992|2
RQSGEAITSGDQAASFNTV
>FUSION-ENST00000494757.5:37219-ENST00000643616.1:1029707|726
MFLEPSER
>FUSION-ENST00000494757.5:37219-ENST00000643616.1:1029707|375
SVRLGLPK
>FUSION-ENST00000494757.5:37219-ENST00000643616.1:1029707|1485
MDLVNNFKANY
>FUSION-ENST00000494757.5:37219-ENST00000643616.1:1029707|602
EFHHSVVISSSSFIFSFREE
>ENST00000442544.7|SNV-411879-C-G|1
ALRFLSEPSDAVTMR
>FUSION-ENST00000494757.5:37219-ENST00000643616.1:1029707|544
MNVILVCFLVL
>ENST00000505776.1|SNV-2553-G-T|6
MFPGVVADMHIK
>FUSION-ENST00000494757.5:37219-ENST00000643616.1:1029707|856
LVRLVSNSRPQVICLSWPPK
>ENST00000502764.2|SNV-7498-C-A|1
VSRPRPLGRRRPR
>ENST00000283233.10|SNV-111513-G-C|3
QVWWHEYQR
>ENST00000330537.10|SNV-42942-G-A|2
EGYVLTAVEGTIRDFK
>FUSION-ENST00000494757.5:37219-ENST00000643616.1:1029707|441
MGFHQLDQAGLK
>FUSION-ENST00000494757.5:37219-ENST00000643616.1:1029707|120
TCMLVVPAT
>ENST00000300087.7|MNV-99-TACA-T|5
ELGELLYK
>ENST00000254657.8|SNV-43660-G-A|2
VSDTKEDENGSPLNHR
>FUSION-ENST00000494757.5:37219-ENST00000643616.1:1029707|451
QSLTPSPR
>FUSION-ENST00000494757.5:37219-ENST00000643616.1:1029707|958
MPVVPATR
>FUSION-ENST00000667305.1:1546-ENST00000394246.1:1648|72
MMWFGGPSGETR
>ENST00000258302.8|SNV-17694-C-A|3
SDSCSDFTAILPDKPK
>FUSION-ENST00000494757.5:37219-ENST00000643616.1:1029707|356
MTDSCKEGLGP
>ENST00000462737.1|MNV-2388-CT-C|15
TQSVFTDRQLLRNSCISGER
>ENST00000404944.3|SNV-176010-C-T|2
MTSWIWMPLSR
>ENST00000499006.7|SNV-8581-C-T|1
QICWLNAF
>ENST00000399899.2|INDEL-794-A-AA|6
LSHRKEVTER
>ENST00000457227.2|SNV-115634-A-G|4
GVQDQRMDER
>FUSION-ENST00000494757.5:37219-ENST00000643616.1:1029707|962
MAQACNPSTLGGRGLRLGV
>FUSION-ENST00000596989.1:147-ENST00000595282.2:947|2
MVLFSLSQT
>FUSION-ENST00000494757.5:37219-ENST00000643616.1:1029707|948
ITPLHSILGER
>FUSION-ENST00000439167.6:34926-ENST00000494757.5:41231|4
IPKREECAYSGCSK
>ENST00000356842.9|SNV-93597-C-A|2
KSPFASSSEHSSENGSLR
>ENST00000461487.1|SNV-19935-G-C|5
MNTLAVRNSFLVWMATYMTRTHGK
>FUSION-ENST00000494757.5:37219-ENST00000643616.1:1029707|94
MVAMLFWLPFFGGRGSK
>ENST00000509389.5|SNV-30440-A-G|1
GFEAAEVPLAALAVHCR
>ENST00000327475.11|SNV-19243-A-T|1
LYIDNAAPDNLKGLCIFFVRCR
>ENST00000628166.1|SNV-418321-C-A|1
TNVEWEDRSGGNFCRSCPSK
>FUSION-ENST00000667305.1:1546-ENST00000394246.1:1648|47
LLTLGPSR
>ENST00000303145.11|SNV-16178-G-T|3
KRVQVTHFSR
>ENST00000567107.6|SNV-6904-C-T|2
SCGNMRR
>FUSION-ENST00000494757.5:37219-ENST00000643616.1:1029707|1225
HATMANFCSFCR
>FUSION-ENST00000494757.5:37219-ENST00000643616.1:1029707|526
FTWHALLMER
>ENST00000457227.2|SNV-115634-A-G|15
ESSRPGSGTWWSSWASRINVWTSEM
>ENST00000409544.5|SNV-147057-G-A|2
AYPNKGVDQANKPDETSK
>ENST00000346162.10|SNV-30427-G-C|5
MSKNILMIIVKEVIIL
>FUSION-ENST00000667305.1:1546-ENST00000394246.1:1648|76
GMTPNGRCIEAILDL
>FUSION-ENST00000346872.8:34926-ENST00000494757.5:41231|2
SHEMENVDSGEGPANEDEDIGGKHR
>ENST00000647330.1|SNV-38238-T-G|2
RNPTAGQSHGSGCSQHDD
>FUSION-ENST00000494757.5:37219-ENST00000643616.1:1029707|947
MITPLHSILGERARPFLQK
>FUSION-ENST00000494757.5:37219-ENST00000643616.1:1029707|207
KVFPLEGIYRLIS
>ENST00000329214.13|SNV-1109-A-G|4
QEMKNPISNR
>FUSION-ENST00000494757.5:37219-ENST00000643616.1:1029707|1379
ASVKAKNSCR
>FUSION-ENST00000494757.5:37219-ENST00000643616.1:1029707|1337
SVLTLFKILAHFGLR
>ENST00000399537.8|SNV-62595-G-A|5
RSQEMGGAK
>FUSION-ENST00000494757.5:37219-ENST00000643616.1:1029707|1199
LASKLLTSSDLPASAS
>FUSION-ENST00000494757.5:37219-ENST00000643616.1:1029707|1514
VLKNSIEAR
>ENST00000560581.1|SNV-126-G-T|1
CIPSNTIDPPGPCLEAGTAPCPTWK
>FUSION-ENST00000494757.5:37219-ENST00000643616.1:1029707|946
ITPLHSILGERARPFLQK
>ENST00000519287.1|SNV-6776-G-T|1
HSFDPGC
>ENST00000334670.9|SNV-395-C-T|1
TVCCKPVCCVLVCCGAASSCCR
>FUSION-ENST00000323571.9:37219-ENST00000643616.1:1029707|3
FYHQGLLR
>ENST00000392056.8|SNV-163067-A-G|2
RGETEPSCQPSDPGASQAWTK
>ENST00000362005.7|SNV-31316-C-A|2
AVHQQLQVLSQVHFRK
>FUSION-ENST00000494757.5:37219-ENST00000643616.1:1029707|328
VSEEHRW
>ENST00000367409.9|SNV-45731-G-C|1
NVSQEKMAAIVNQSALCCYRSK
>FUSION-ENST00000494757.5:37219-ENST00000643616.1:1029707|823
MIHPPRPPKVSNF
>FUSION-ENST00000667305.1:1546-ENST00000394246.1:1648|81
CVLGVHCPHHQPQDWWR
>FUSION-ENST00000494757.5:37219-ENST00000643616.1:1029707|1535
MEFFFFCFK
>FUSION-ENST00000494757.5:37219-ENST00000643616.1:1029707|579
LTATSAYR
>ENST00000550066.5|SNV-226456-C-G|3
GPRGPCR
>ENST00000578080.1|SNV-411879-C-G|3
IKAFRALR
>FUSION-ENST00000494757.5:37219-ENST00000643616.1:1029707|1265
MRCLRFVDK
>ENST00000586585.1|SNV-3877-C-T|5
PVKKQLQGASWELQSLR
>ENST00000369945.7|SNV-6760-C-T|3
IPKDDLDFCLAALYNHHTGTFKNK
>ENST00000427191.6|SNV-181149-A-G|2
EELGFSLCGGR
>ENST00000258991.7|SNV-69647-G-T|3
DQILYLFGRTCR
>ENST00000525150.5|SNV-4751-G-A|4
HPRSHCCQRDGTK
>FUSION-ENST00000494757.5:37219-ENST00000643616.1:1029707|1036
MLLPCFPGWSRIPELK
>FUSION-ENST00000494757.5:37219-ENST00000643616.1:1029707|858
VQAILLPQPPE
>FUSION-ENST00000494757.5:37219-ENST00000643616.1:1029707|22
MVKLFLMSFFFICRYMNDLK
>FUSION-ENST00000494757.5:37219-ENST00000643616.1:1029707|504
LIHSLLHFPPPR
>FUSION-ENST00000494757.5:37219-ENST00000643616.1:1029707|199
MLLYSSLGNRDSVSKK
>ENST00000566216.5|SNV-27853-G-A|3
LKPQLLQR
>FUSION-ENST00000494757.5:37219-ENST00000643616.1:1029707|770
VPLHSSLATEGDSVSK
>ENST00000542672.6|SNV-83623-A-C|5
LGTLTQKRSEALER
>FUSION-ENST00000494757.5:37219-ENST00000643616.1:1029707|285
LENSCFA
>FUSION-ENST00000494757.5:37219-ENST00000643616.1:1029707|679
LKHCDLKFVFNFTIK
>ENST00000515518.6|SNV-318210-G-T|1
IIDHHWQE
>FUSION-ENST00000494757.5:37219-ENST00000643616.1:1029707|1236
IFCRREVSLCCLGWS
>FUSION-ENST00000494757.5:37219-ENST00000643616.1:1029707|687
MPSYISMANSLAFP
>FUSION-ENST00000494757.5:37219-ENST00000643616.1:1029707|1185
MAQVNVLRRER
>ENST00000418596.7|SNV-47678-C-A|2
MLGTDSCVVEEWLSEFK
>FUSION-ENST00000494757.5:37219-ENST00000643616.1:1029707|1544
AVCMVEFFIRKESS
>ENST00000294383.7|SNV-72285-T-G|3
RQGAQLYVEKLELIGMDFIGK
>ENST00000418115.6|SNV-37459-G-T|1
LVIVGDGACVKTCLLIVFSK
>FUSION-ENST00000494757.5:37219-ENST00000643616.1:1029707|1243
WLTPVIPALWEAEAGGSPEVR
>ENST00000484374.1|SNV-334-A-G|3
RGPGGAAPAHAPLLSAPVGSRR
>FUSION-ENST00000667305.1:1546-ENST00000394246.1:1648|32
RRNHVQGFR
>ENST00000460409.1|SNV-7728-C-T|6
SKLGLWQIQGVTR
>FUSION-ENST00000494757.5:37219-ENST00000643616.1:1029707|1453
MLVRLVSNS
>FUSION-ENST00000494757.5:37219-ENST00000643616.1:1029707|82
NGISLKWLCGGSYCS
>FUSION-ENST00000494757.5:37219-ENST00000643616.1:1029707|1310
AIQQCVLLSK
>ENST00000490531.3|SNV-7728-C-T|2
LGLWQIQGVTRITIQK
>FUSION-ENST00000494757.5:37219-ENST00000643616.1:1029707|1254
MYQLTCQEKESI
>FUSION-ENST00000494757.5:37219-ENST00000643616.1:1029707|105
MFSIISH
>ENST00000256103.3|SNV-2575-G-T|3
NTEISFNLGQEFEETTADNR
>FUSION-ENST00000667305.1:1483-ENST00000394246.1:1648|1
SYILEVK
>FUSION-ENST00000494757.5:37219-ENST00000643616.1:1029707|228
FCLLVFLLLVFSLF
>ENST00000313806.9|MNV-152-CGGAGGCGGC-C|2
MEDGVAGPQLGAAAEAAEAR
>ENST00000512840.5|INDEL-60784-G-GA|1
KNFEEFK
>ENST00000399899.2|INDEL-794-A-AA|5
KEVTERLLQK
>FUSION-ENST00000494757.5:37219-ENST00000643616.1:1029707|711
MEESICYTDFSFFF
>FUSION-ENST00000346872.8:34926-ENST00000494757.5:41231|1
HRAAQAE
>FUSION-ENST00000494757.5:37219-ENST00000643616.1:1029707|608
MHYVFVKKICLK
>ENST00000533291.5|SNV-450934-T-A|4
MGLACQTVCGR
>FUSION-ENST00000494757.5:37219-ENST00000643616.1:1029707|1457
EVKSWGRWR
>ENST00000648804.1|SNV-472979-G-T|1
LTTQYRRTLASK
>ENST00000550066.5|SNV-225512-G-A|2
MHLVAQIAAGMEYLSSHHVVHK
>ENST00000392676.8|SNV-17907-C-A|1
EMLTSSLSKPSNFVGVVLK
>FUSION-ENST00000494757.5:37219-ENST00000643616.1:1029707|612
LARPVSNS
>FUSION-ENST00000494757.5:37219-ENST00000643616.1:1029707|1164
GDGTGECPEEGKNVCILRN
>ENST00000583169.5|SNV-3306-C-A|2
HAEGGIFTSPNYPSKYTPDR
>FUSION-ENST00000494757.5:37219-ENST00000643616.1:1029707|561
RLSQEIKYSLWD
>ENST00000462737.1|MNV-2388-CT-C|18
CGNRTQSVFTDRQLLR
>FUSION-ENST00000494757.5:37219-ENST00000643616.1:1029707|691
VITLGLCDFIFFSQRL
>FUSION-ENST00000667305.1:1546-ENST00000394246.1:1648|79
VWAFGEGEGRGMTPNGR
>FUSION-ENST00000494757.5:37219-ENST00000643616.1:1029707|1222
MANFCSFCRGGALPSCPGWSFFFFR
>FUSION-ENST00000494757.5:37219-ENST00000643616.1:1029707|306
MRITVFPNLR
>FUSION-ENST00000494757.5:37219-ENST00000643616.1:1029707|531
MLFPQMFTWHALLMERLLGR
>FUSION-ENST00000494757.5:37219-ENST00000643616.1:1029707|184
SCCPGWSTMARSR
>ENST00000329214.13|SNV-1109-A-G|3
QEMKNPISNRK
>ENST00000338858.9|SNV-159914-C-G|1
LSTPDTLTQISAK
>FUSION-ENST00000494757.5:37219-ENST00000643616.1:1029707|1456
MKSIDED
>ENST00000375651.7|INDEL-1919-A-AGT|19
SSRGWTPTPWPR
>ENST00000425217.5|SNV-483391-G-T|1
QIAQEILKGMGYLHAKGILHK
>FUSION-ENST00000494757.5:37219-ENST00000643616.1:1029707|1153
GSSRSGG
>FUSION-ENST00000494757.5:37219-ENST00000643616.1:1029707|131
MFVSESTVIFPGLFGFFF
>FUSION-ENST00000494757.5:37219-ENST00000643616.1:1029707|573
PLCHCSNELLPPMLDCFSGAKLKDS
>FUSION-ENST00000494757.5:37219-ENST00000643616.1:1029707|433
MVSLCWPGWS
>ENST00000399537.8|SNV-62595-G-A|1
RALVARPSLESLLAAGSHMLR
>FUSION-ENST00000494757.5:37219-ENST00000643616.1:1029707|647
AGGLFEVR
>ENST00000509981.1|SNV-17523-C-T|6
MSGGNPHAAMAVTAASIATPAR
>FUSION-ENST00000347053.7:37278-ENST00000396294.6:348992|2
AAQSLNELGWK
>FUSION-ENST00000494757.5:37219-ENST00000643616.1:1029707|1314
DREDHSLFILR
>FUSION-ENST00000494757.5:37219-ENST00000643616.1:1029707|1034
MPPCLANFFFFFFFFFETGSR
>FUSION-ENST00000494757.5:37219-ENST00000643616.1:1029707|519
ERLLGRAR
>ENST00000560469.5|SNV-265997-G-A|6
QEDTMMDSQPVR
>FUSION-ENST00000494757.5:37219-ENST00000643616.1:1029707|117
IAPLCSSLGNGESPR
>ENST00000374487.6|SNV-30440-A-G|7
MKDMLSAVMQEVPLAALAVHCR
>FUSION-ENST00000494757.5:37219-ENST00000643616.1:1029707|1319
KGDMFANVYVSLNSL
>ENST00000574033.1|SNV-76452-T-C|1
TGIFFCPLLPFIQMIMLFIMFYSK
>ENST00000506455.5|SNV-46600-G-C|1
LNATLEQAHQALEEEKKK
>ENST00000278849.4|SNV-24508-G-A|2
ALQLQKEQLQR
>FUSION-ENST00000494757.5:37219-ENST00000643616.1:1029707|736
MESCSVARAGVQWCNLSSLQPPPPR
>FUSION-ENST00000494757.5:37219-ENST00000643616.1:1029707|381
GVPPCWPGWSQTPDFK
>ENST00000251108.10|SNV-32650-G-T|3
SMIFVTKCPCDEFVPLIKGAGIK
>FUSION-ENST00000494757.5:37219-ENST00000643616.1:1029707|1077
MKPGSWKLGASNNMR
>FUSION-ENST00000494757.5:37219-ENST00000643616.1:1029707|642
MNIELLCTNLLSPGISVFGEMEN
>ENST00000578765.1|SNV-27365-C-T|7
KMVICYHGSTGK
>ENST00000513291.2|SNV-110681-C-T|16
MWMMTAVSKSSYPMCVNR
>ENST00000556300.6|SNV-3525-T-G|13
ACALGYDIHCHDK
>ENST00000461872.6|SNV-132485-G-T|4
MPFYRNWWTWR
>ENST00000458448.5|SNV-14550-A-C|1
TSKRNEEQK
>FUSION-ENST00000494757.5:37219-ENST00000643616.1:1029707|1366
VDGAFHVKMRFIGR
>ENST00000529218.5|SNV-864947-C-G|12
MTMGPIHCAGSPVLDGK
>FUSION-ENST00000494757.5:37219-ENST00000643616.1:1029707|64
GQPGMVAHTCNPSCEAEVR
>FUSION-ENST00000494757.5:37219-ENST00000643616.1:1029707|1576
LISRMLWVR
>FUSION-ENST00000494757.5:37219-ENST00000643616.1:1029707|1112
NILSYPSSRPYVLA
>FUSION-ENST00000494757.5:37219-ENST00000643616.1:1029707|313
MNCFGSFFFFFNSK
>FUSION-ENST00000494757.5:37219-ENST00000643616.1:1029707|873
ALMEDSDK
>FUSION-ENST00000494757.5:37219-ENST00000643616.1:1029707|540
MKISVVEK
>FUSION-ENST00000494757.5:37219-ENST00000643616.1:1029707|914
MASTLLPLCK
>FUSION-ENST00000604948.5:58932-ENST00000345122.8:41026|35
MFPKVRESQLQK
>FUSION-ENST00000494757.5:37219-ENST00000643616.1:1029707|1373
GRVTEAELFPGSDNGLCQSKE
>FUSION-ENST00000494757.5:37219-ENST00000643616.1:1029707|575
MPLCHCSNELLPPMLDCFSGAKLK
>ENST00000560469.5|SNV-265997-G-A|2
MMDSQPVRCTVR
>ENST00000341394.9|MNV-20056-CT-C|4
SQIIWSLQK
>ENST00000263253.9|SNV-74058-A-G|1
ESKFSAKR
>ENST00000264162.7|SNV-15117-G-A|2
DQVLTIEFDINEFLSCSSSSK
>FUSION-ENST00000494757.5:37219-ENST00000643616.1:1029707|1557
LRCALER
>ENST00000362005.7|SNV-31316-C-A|6
LAKLQEQLKAVHQQLQVLSQVHFR
>FUSION-ENST00000494757.5:37219-ENST00000643616.1:1029707|1407
AFTKGRDSR
>FUSION-ENST00000494757.5:37219-ENST00000643616.1:1029707|1160
VMSTRGSSR
>FUSION-ENST00000494757.5:37219-ENST00000643616.1:1029707|1200
LARLASKLLTSSDLPASAS
>ENST00000436636.7|SNV-376147-C-T|5
KILVVNVNPTNIRPHSDTPEIR
>ENST00000409021.9|SNV-115634-A-G|2
MDERDVR
>FUSION-ENST00000494757.5:37219-ENST00000643616.1:1029707|376
RSVRLGLPK
>FUSION-ENST00000494757.5:37219-ENST00000643616.1:1029707|1246
FVFLSIQFIFPEATRIIIFFR
>ENST00000542590.2|SNV-2977-A-T|3
LDAEVFMALLRRLLPHVLK
>FUSION-ENST00000494757.5:37219-ENST00000643616.1:1029707|115
IAPLCSSLGNGESPRVFK
>ENST00000399899.2|INDEL-794-A-AA|3
EVTERLLQKSVCVVVYVFLTLL
>FUSION-ENST00000667305.1:1546-ENST00000394246.1:1648|40
MPFPGGLQAWK
>FUSION-ENST00000494757.5:37219-ENST00000643616.1:1029707|1284
CKFTDLLSVLLEMLNR
>FUSION-ENST00000494757.5:37219-ENST00000643616.1:1029707|212
TALGFESR
>FUSION-ENST00000494757.5:37219-ENST00000643616.1:1029707|1240
MVVCACSPSYSGG
>FUSION-ENST00000494757.5:37219-ENST00000643616.1:1029707|872
MALMEDSDKCSSQASR
>FUSION-ENST00000494757.5:37219-ENST00000643616.1:1029707|12
SFFFICRYMNDLKVQIK
>ENST00000367591.5|SNV-24039-G-A|2
NMLESPDFSTVLNTCLNR
>ENST00000497990.1|SNV-73794-G-T|1
TFCKREIPK
>ENST00000399899.2|INDEL-794-A-AA|7
TTQKKLSHR
>ENST00000617677.1|INDEL-61436-C-CA|2
TRSLCKNR
>FUSION-ENST00000494757.5:37219-ENST00000643616.1:1029707|1571
ARETAYTR
>ENST00000238875.10|MNV-2388-CT-C|4
GVKNSQQSLTFHSFQTSHSGWK
>FUSION-ENST00000494757.5:37219-ENST00000643616.1:1029707|300
QPQDVSESQGL
>FUSION-ENST00000667305.1:1546-ENST00000394246.1:1648|30
RNHVQGFRDK
>FUSION-ENST00000494757.5:37219-ENST00000643616.1:1029707|1157
MSTRGSSR
>FUSION-ENST00000494757.5:37219-ENST00000643616.1:1029707|1228
MQGMQIGQ
>FUSION-ENST00000494757.5:37219-ENST00000643616.1:1029707|25
MKRCSAS
>ENST00000396570.7|SNV-17329-A-C|3
VTFEDVAIDFPQEEWAMMDTSK
>FUSION-ENST00000494757.5:37219-ENST00000643616.1:1029707|154
MLWALWNGMVTVNPGDAKK
>ENST00000402364.1|INDEL-95273-A-AA|1
SGQSKKAIR
>FUSION-ENST00000494757.5:37219-ENST00000643616.1:1029707|518
LLGRARYSPPMALSL
>ENST00000264161.9|SNV-2690-C-G|2
ERYGISSMIQ
>ENST00000611776.4|SNV-125801-G-T|3
ASRKLCHQGIPS
>ENST00000505776.1|SNV-2553-G-T|8
AIIQMFPGVVADMHIKMHLVPK
>ENST00000257749.9|SNV-345263-G-A|1
DCENSAGEEEDEEEETMDSETAK
>ENST00000537824.2|SNV-1241031-G-A|5
KGFNTQFQVK
>FUSION-ENST00000667305.1:1546-ENST00000394246.1:1648|7
QVETCST
>ENST00000519051.5|SNV-192845-C-G|6
MMTFGCCGVNGPEDFK
>FUSION-ENST00000494757.5:37219-ENST00000643616.1:1029707|943
ARPFLQK
>ENST00000498183.5|SNV-47358-A-T|1
DDYTFLKTGYVSIATSSDGKLQ
>ENST00000233242.5|SNV-38795-G-T|1
IADFELPTIIVPEQTIDIPSIK
>FUSION-ENST00000494757.5:37219-ENST00000643616.1:1029707|771
MVPLHSSLATEGDSVSK
>ENST00000278849.4|SNV-24508-G-A|3
EKALQLQKEQLQR
>ENST00000256103.3|SNV-2575-G-T|2
NTEISFNLGQEFEETTADNRK
>FUSION-ENST00000494757.5:37219-ENST00000643616.1:1029707|662
YLEMCLQLLLGCELLR
>FUSION-ENST00000494757.5:37219-ENST00000643616.1:1029707|193
TRNLLKK
>FUSION-ENST00000494757.5:37219-ENST00000643616.1:1029707|712
LSTSPPV
>FUSION-ENST00000494757.5:37219-ENST00000643616.1:1029707|1205
MGFHHVGQAGLKTPNLK
>ENST00000628166.1|SNV-418321-C-A|2
MTNVEWEDRSGGNFCRSCPSK
>FUSION-ENST00000494757.5:37219-ENST00000643616.1:1029707|1270
LARLVSNS
>ENST00000388820.5|SNV-37287-G-A|3
ASRDLCINSICK
>ENST00000447166.2|SNV-44961-A-G|5
PGRPSGRNRCSPSER
>FUSION-ENST00000494757.5:37219-ENST00000643616.1:1029707|1320
LIGKKGDMFANVYVSLNSL
>FUSION-ENST00000494757.5:37219-ENST00000643616.1:1029707|11
YMNDLKVQIK
>FUSION-ENST00000494757.5:37219-ENST00000643616.1:1029707|1076
KPGSWKLGASNNMR
>ENST00000322527.4|SNV-25178-C-A|1
TLHVPSNTQKITNRD
>ENST00000612248.4|SNV-33032-C-A|1
YEQLKRLQI
>ENST00000367714.4|SNV-1402-T-C|1
FIVVLGGLLKMCLK
>ENST00000570996.5|SNV-7806-A-C|1
CLFANVQCWTSNDNMGFWWILR
>ENST00000537347.1|SNV-129735-C-T|4
MAWAEGIPKIYVAANSGAR
>ENST00000298310.10|SNV-6653-T-A|1
IVDFQFGSDEAANHLIIELYDR
>FUSION-ENST00000494757.5:37219-ENST00000643616.1:1029707|853
MHHHAQLILYF
>FUSION-ENST00000494757.5:37219-ENST00000643616.1:1029707|944
ITPLHSILGERARPFLQKK
>FUSION-ENST00000494757.5:37219-ENST00000643616.1:1029707|176
SHHAWPPNLINNLA
>ENST00000525561.1|SNV-7582-G-C|7
LLQMAPWK
>ENST00000447166.2|SNV-44961-A-G|7
HSPSEMRPGRPSGRNR
>ENST00000283233.10|SNV-111513-G-C|6
EQTLIKQHKQVWWHEYQR
>FUSION-ENST00000494757.5:37219-ENST00000643616.1:1029707|1072
LGASNNMR
>ENST00000461872.6|SNV-132485-G-T|2
MPFYRNWWTWRQ
>FUSION-ENST00000494757.5:37219-ENST00000643616.1:1029707|413
GEIAVEFR
>ENST00000409996.5|SNV-27135-A-G|4
ALVENVTTLQKSQGLLEAEGEKK
>FUSION-ENST00000494757.5:37219-ENST00000643616.1:1029707|949
MITPLHSILGER
>FUSION-ENST00000494757.5:37219-ENST00000643616.1:1029707|1245
IIIFFRSVPGWLR
>ENST00000298119.8|SNV-279730-C-A|1
LPPDPLFQRAQVLAT
>FUSION-ENST00000494757.5:37219-ENST00000643616.1:1029707|1420
MCHLANFCIFSRDR
>FUSION-ENST00000494757.5:37219-ENST00000643616.1:1029707|366
VAGITGMHHHAR
>ENST00000533291.5|SNV-450934-T-A|7
PDGMRER
>ENST00000526456.1|SNV-533-T-C|1
EDGPGCSCVCWLGGHR
>FUSION-ENST00000494757.5:37219-ENST00000643616.1:1029707|775
IFLPQPHK
>FUSION-ENST00000494757.5:37219-ENST00000643616.1:1029707|835
RSLTLSPR
>ENST00000408999.4|SNV-53119-T-C|5
TPEKEPPLWHAEFTKEELAQK
>FUSION-ENST00000494757.5:37219-ENST00000643616.1:1029707|976
LCHCTPAWATRRK
>FUSION-ENST00000494757.5:37219-ENST00000643616.1:1029707|769
MVPLHSSLATEGDSVSKEK
>ENST00000425217.5|SNV-483391-G-T|4
TRQIAQEILKGMGYLHAK
>ENST00000482162.1|SNV-10803-G-T|2
NSTSTFIKQCGGILTIILLLLHH
>ENST00000579730.2|SNV-3306-C-A|2
GRYLYLSQLSQQVYP
>ENST00000609686.3|SNV-418321-C-A|1
NMTNVEWEDRSGGNFCRSCPSK
>FUSION-ENST00000494757.5:37219-ENST00000643616.1:1029707|1396
ISAHCNLHLPGSSDSPASAS
>FUSION-ENST00000494757.5:37219-ENST00000643616.1:1029707|791
MIRLCWPPKVLR
>FUSION-ENST00000494757.5:37219-ENST00000643616.1:1029707|111
AHKLRMIFPFFF
>ENST00000262464.9|SNV-323128-C-A|1
MIGTYQCSCNPGYQATPDR
>FUSION-ENST00000494757.5:37219-ENST00000643616.1:1029707|17
MSFFFICR
>ENST00000589332.7|SNV-3877-C-T|5
QLQGASWELQSLRLHDEDIK
>FUSION-ENST00000494757.5:37219-ENST00000643616.1:1029707|1410
CEHWSFQVLLMAFTKGRDSR
>FUSION-ENST00000494757.5:37219-ENST00000643616.1:1029707|1290
LPSLVLNFCRPPK
>FUSION-ENST00000494757.5:37219-ENST00000643616.1:1029707|801
RCYSDGETPRLVL
>FUSION-ENST00000494757.5:37219-ENST00000643616.1:1029707|214
KTALGFESR
>FUSION-ENST00000494757.5:37219-ENST00000643616.1:1029707|878
NPEGSRSESYK
>ENST00000314259.5|SNV-3799-C-G|4
AMAVSDSIITRMLNPLIYTLR
>FUSION-ENST00000494757.5:37219-ENST00000643616.1:1029707|1526
MLKCSAWQCVWSSFLSGR
>ENST00000467672.5|SNV-45394-G-A|1
INDPNDIAVNWVAR
>FUSION-ENST00000494757.5:37219-ENST00000643616.1:1029707|811
QSLTLSSWLACSGAISGHR
>ENST00000529218.5|SNV-864947-C-G|7
TMGPIHCAGSPVLDGKIFCRR
>FUSION-ENST00000494757.5:37219-ENST00000643616.1:1029707|1355
QYFQLFFFFSFLTSH
>FUSION-ENST00000494757.5:37219-ENST00000643616.1:1029707|481
TLGNKIPPG
>ENST00000473186.5|SNV-290786-G-A|2
MELPLAINPTGCARSEPKMSAHVK
>FUSION-ENST00000494757.5:37219-ENST00000643616.1:1029707|1296
LRCSSHFSLLCSWDYRR
>FUSION-ENST00000494757.5:37219-ENST00000643616.1:1029707|359
IFFLISQIPIHMTDSCK
>FUSION-ENST00000494757.5:37219-ENST00000643616.1:1029707|743
MGFCCGAQAGFK
>FUSION-ENST00000494757.5:37219-ENST00000643616.1:1029707|150
MVTVNPGDAK
>FUSION-ENST00000667305.1:1546-ENST00000394246.1:1648|58
MRLCVDASCLFLVVCR
>FUSION-ENST00000494757.5:37219-ENST00000643616.1:1029707|1587
APEGLGELRR
>FUSION-ENST00000494757.5:37219-ENST00000643616.1:1029707|343
MKIEDSIK
>FUSION-ENST00000494757.5:37219-ENST00000643616.1:1029707|355
TDSCKEGLGP
>FUSION-ENST00000494757.5:37219-ENST00000643616.1:1029707|210
TALGFESRNKK
>FUSION-ENST00000494757.5:37219-ENST00000643616.1:1029707|415
MGSEEFH
>ENST00000383467.2|SNV-124-G-A|5
QKFSPWDDALLSER
>ENST00000490970.5|SNV-10821-G-T|3
YQEQLWLVATGAASLPGR
>FUSION-ENST00000494757.5:37219-ENST00000643616.1:1029707|1110
KVFLSASVLTFVQK
>FUSION-ENST00000494757.5:37219-ENST00000643616.1:1029707|1479
SSRPFWAT
>ENST00000497990.1|SNV-73794-G-T|2
QLSDGIQELQQSLNQDFHQKTFCKR
>ENST00000550066.5|SNV-226456-C-G|2
GPRGPCRK
>FUSION-ENST00000494757.5:37219-ENST00000643616.1:1029707|86
MLFWLPFFGGRGSKNGISLK
>ENST00000581758.1|SNV-75387-C-T|2
TARDNSPDSTPNHPSQTMPA
>FUSION-ENST00000494757.5:37219-ENST00000643616.1:1029707|1370
VTEAELFPGSDNGLCQSK
>FUSION-ENST00000494757.5:37219-ENST00000643616.1:1029707|1560
MLLRLVLNSWAQAIFPPWTPR
>FUSION-ENST00000494757.5:37219-ENST00000643616.1:1029707|1298
LRLRCSSHFSLLCSWDYR
>FUSION-ENST00000494757.5:37219-ENST00000643616.1:1029707|729
QFCCLSLPSRWQLQA
>FUSION-ENST00000494757.5:37219-ENST00000643616.1:1029707|772
LARCGDVRL
>ENST00000304613.8|SNV-28358-G-T|1
QLESAAAEQWVSLQDLLSQLGLPFR
>ENST00000494222.5|SNV-41171-A-G|2
EGVNECGESIDRNNLK
>ENST00000274093.8|SNV-185298-C-A|4
DGMTPKGPNHPVQVMTKSPDEMR
>ENST00000537347.1|SNV-129735-C-T|3
AWAEGIPKIYVAANSGAR
>FUSION-ENST00000494757.5:37219-ENST00000643616.1:1029707|1403
FFLYLCSLIGR
>ENST00000490531.3|SNV-7728-C-T|1
LGLWQIQGVTRITIQKSK
>ENST00000457227.2|SNV-115634-A-G|3
MGVQDQRMDERDVR
>ENST00000375651.7|INDEL-1919-A-AGT|1
EGLGQAPPLRR
>FUSION-ENST00000494757.5:37219-ENST00000643616.1:1029707|1589
QAIRAPEGLGELRR
>FUSION-ENST00000494757.5:37219-ENST00000643616.1:1029707|932
MLTRPLEGWKSIDQGNLVAGISR
>FUSION-ENST00000494757.5:37219-ENST00000643616.1:1029707|1402
MFFLYLCSLIGRVTWYMLVCFPALK
>ENST00000392825.8|SNV-370243-A-C|1
SPHYLLSAVILVDDASERDFLK
>ENST00000461487.1|SNV-19935-G-C|1
NSFLVWMATYMTRTHGKALR
>ENST00000367714.4|SNV-1402-T-C|4
HFTTLVRFIVVLGGLLK
>ENST00000312015.6|SNV-7411-G-T|2
IRYQKEK
>ENST00000333254.4|SNV-54037-C-A|2
TEIEFLELTLAQK
>FUSION-ENST00000494757.5:37219-ENST00000643616.1:1029707|219
MLNAWQR
>FUSION-ENST00000494757.5:37219-ENST00000643616.1:1029707|402
MFKLILMGHHRVK
>FUSION-ENST00000494757.5:37219-ENST00000643616.1:1029707|1537
RIGTSGVEGSC
>ENST00000518693.1|MNV-762659-TC-T|1
HLLGLNWQLS
>ENST00000521614.5|SNV-220676-G-T|1
PFSSYLRLSVASTSVSALTCWQIN
>FUSION-ENST00000494757.5:37219-ENST00000643616.1:1029707|445
LECSGAISAHCSLHLLGSSDSR
>FUSION-ENST00000494757.5:37219-ENST00000643616.1:1029707|952
TWEAEVAVS
>FUSION-ENST00000494757.5:37219-ENST00000643616.1:1029707|232
MADRTRNPGR
>ENST00000367588.9|SNV-22549-C-A|2
DAGQGTLHRLVGSLDR
>FUSION-ENST00000494757.5:37219-ENST00000643616.1:1029707|345
MLPRLVSIS
>ENST00000461253.1|SNV-269018-C-A|16
MREKDVFDDIQK
>FUSION-ENST00000494757.5:37219-ENST00000643616.1:1029707|709
MSHHNRLIFLYV
>FUSION-ENST00000494757.5:37219-ENST00000643616.1:1029707|1606
SRGGGLGAGLEKR
>ENST00000372322.3|SNV-10218-C-A|2
VSVETYPPQTAAQDPQGQGR
>FUSION-ENST00000494757.5:37219-ENST00000643616.1:1029707|456
IFWSIEQHV
>FUSION-ENST00000494757.5:37219-ENST00000643616.1:1029707|527
MFTWHALLMER
>FUSION-ENST00000494757.5:37219-ENST00000643616.1:1029707|746
GFHHLGQAGLK
>FUSION-ENST00000494757.5:37219-ENST00000643616.1:1029707|1427
CVCVCVCVCVSACQPGK
>FUSION-ENST00000494757.5:37219-ENST00000643616.1:1029707|390
VKLVIVK
>FUSION-ENST00000494757.5:37219-ENST00000643616.1:1029707|680
MLKHCDLKFVFNFTIK
>ENST00000515518.6|SNV-318211-A-C|1
IIDHHWQEALKIREK
>FUSION-ENST00000494757.5:37219-ENST00000643616.1:1029707|917
SAICPRPRTLSLLLEKQ
>FUSION-ENST00000494757.5:37219-ENST00000643616.1:1029707|435
LLTSSSPPPLASQMLGL
>FUSION-ENST00000667305.1:1546-ENST00000394246.1:1648|54
LCVDASCLFLVVCR
>ENST00000414305.5|SNV-65120-A-G|2
LHCAKNVR
>ENST00000263253.9|SNV-74058-A-G|2
ESKFSAK
>FUSION-ENST00000494757.5:37219-ENST00000643616.1:1029707|1361
MQNHCLCLASWALWKR
>ENST00000412616.2|SNV-7113-C-A|2
QKMYQSFSLIR
>FUSION-ENST00000494757.5:37219-ENST00000643616.1:1029707|755
MIRPPWPPKVLGLQT
>ENST00000314259.5|SNV-3799-C-G|1
MLNPLIYTLRNAEVKSAMK
>ENST00000346162.10|SNV-30427-G-C|2
NILMIIVK
>FUSION-ENST00000494757.5:37219-ENST00000643616.1:1029707|66
HACSPSYLRG
>FUSION-ENST00000494757.5:37219-ENST00000643616.1:1029707|1260
WTFPSSIPALPVLT
>ENST00000544378.6|SNV-80004-G-T|2
LILLGLDQTTLSDEMR
>FUSION-ENST00000494757.5:37219-ENST00000643616.1:1029707|1067
PGRFSTFIYGACR
>FUSION-ENST00000494757.5:37219-ENST00000643616.1:1029707|168
VAHPCNPSTLGGRGVR
>ENST00000266182.10|SNV-26051-G-T|3
QPVVEPPPFSGSDLFVAGVSVR
>FUSION-ENST00000667305.1:1546-ENST00000394246.1:1648|39
PFPGGLQAWK
>FUSION-ENST00000494757.5:37219-ENST00000643616.1:1029707|1128
KSCWTRK
>FUSION-ENST00000494757.5:37219-ENST00000643616.1:1029707|884
CWDYRLEPPRPAHCANLKCW
>FUSION-ENST00000494757.5:37219-ENST00000643616.1:1029707|34
HLTREDKQMTSK
>ENST00000317869.7|SNV-552-G-T|3
SDVEAIFSKYCKIAGCSVHK
>FUSION-ENST00000494757.5:37219-ENST00000643616.1:1029707|805
YSHFDNYLSPLSFWKRCYSDGETPR
>ENST00000431501.5|SNV-12374-C-G|4
VWKAALHVGIVELGHCRVR
>ENST00000461487.1|SNV-19935-G-C|8
VWAMNTLAVRNSFLVWMATYMTR
>ENST00000361354.9|SNV-81353-G-A|6
GEPERKKPGVESMR
>FUSION-ENST00000494757.5:37219-ENST00000643616.1:1029707|788
LCWPPKVLRITGVSYHAQP
>ENST00000408999.4|SNV-53119-T-C|2
EELAQKLSSTTK
>ENST00000393330.6|INDEL-312522-A-AA|3
DFLAKKFDYSYWNIIWTGSY
>ENST00000512840.5|INDEL-60784-G-GA|2
AQGSWEKKNFEEFK
>FUSION-ENST00000494757.5:37219-ENST00000643616.1:1029707|38
RTQGLNRHLTR
>FUSION-ENST00000494757.5:37219-ENST00000643616.1:1029707|789
LCWPPKVLR
>FUSION-ENST00000494757.5:37219-ENST00000643616.1:1029707|461
FLENLILISGFFFFFFFFF
>FUSION-ENST00000667305.1:1546-ENST00000394246.1:1648|50
HGRFFCSSKLLTLGPSR
>FUSION-ENST00000667305.1:1546-ENST00000394246.1:1648|75
MTPNGRCIEAILDL
>ENST00000486274.5|SNV-59788-A-T|6
MFPSLLLVTATHMYCLR
>ENST00000553462.6|SNV-3525-T-G|4
MIFTVMTRK
>FUSION-ENST00000494757.5:37219-ENST00000643616.1:1029707|68
HACSPSYLR
>FUSION-ENST00000494757.5:37219-ENST00000643616.1:1029707|961
AQACNPSTLGGRGLRLGV
>FUSION-ENST00000494757.5:37219-ENST00000643616.1:1029707|1163
SSQPIWAT
>FUSION-ENST00000494757.5:37219-ENST00000643616.1:1029707|867
MTVSFDYLYFLV
>FUSION-ENST00000494757.5:37219-ENST00000643616.1:1029707|223
MIYCFDQFLKPRMLNAWQR
>ENST00000505776.1|SNV-2553-G-T|7
AIIQMFPGVVADMHIKMHLVPKK
>FUSION-ENST00000494757.5:37219-ENST00000643616.1:1029707|485
TLSMTLGNK
>FUSION-ENST00000494757.5:37219-ENST00000643616.1:1029707|1521
CSAWQCVWSSFLSGRK
>FUSION-ENST00000494757.5:37219-ENST00000643616.1:1029707|1028
ARPVIDFNINFSFFFFEVEFHSLPR
>FUSION-ENST00000494757.5:37219-ENST00000643616.1:1029707|58
LVRLALNSQSQVIHSLWPPK
>FUSION-ENST00000494757.5:37219-ENST00000643616.1:1029707|783
MGFHPVGHGGLKLLTLSLLK
>ENST00000447166.2|SNV-44961-A-G|3
NRCSPSERSR
>ENST00000342992.10|SNV-231537-A-T|4
TWVHVSSEPKECSYTIPK
>FUSION-ENST00000494757.5:37219-ENST00000643616.1:1029707|493
FSCLKPPK
>ENST00000550066.5|SNV-226456-C-G|5
MGPRGPCR
>ENST00000374875.5|SNV-122876-A-T|4
KAMSFEGNNNYDTPELR
>FUSION-ENST00000494757.5:37219-ENST00000643616.1:1029707|722
MFLEPSERKELGR
>FUSION-ENST00000494757.5:37219-ENST00000643616.1:1029707|836
SCLTQPLFFFFFLRRSLTLSPR
>FUSION-ENST00000494757.5:37219-ENST00000643616.1:1029707|1517
YIYIFFCCCCWR
>ENST00000542672.6|SNV-83623-A-C|1
SEALERMEKLLETIDQLHLEFAK
>ENST00000356842.9|SNV-93597-C-A|3
DPFLSFGDSRK
>FUSION-ENST00000667305.1:1546-ENST00000394246.1:1648|43
KLHASVCGCLMPFPGGLQAWK
>FUSION-ENST00000494757.5:37219-ENST00000643616.1:1029707|327
KQFFFFLR
>FUSION-ENST00000494757.5:37219-ENST00000643616.1:1029707|1305
YSLVFQGIVS
>FUSION-ENST00000494757.5:37219-ENST00000643616.1:1029707|965
AQACNPSTLGGR
>ENST00000300087.7|MNV-99-TACA-T|1
ELGELLYKSEYIETASGNKVSR
>FUSION-ENST00000494757.5:37219-ENST00000643616.1:1029707|1289
MLPSLVLNFCRPPKVLGL
>ENST00000317869.7|SNV-552-G-T|2
YCKIAGCSVHK
>ENST00000529218.5|SNV-864947-C-G|2
MGPIHCAGSPVLDGKIFCRR
>FUSION-ENST00000494757.5:37219-ENST00000643616.1:1029707|1371
IRVDGAFHVKMR
>ENST00000589332.7|SNV-3877-C-T|6
QLQGASWELQSLR
>FUSION-ENST00000494757.5:37219-ENST00000643616.1:1029707|1602
MGRAGTGK
>ENST00000394026.8|SNV-3525-T-G|3
QGYDIHCHDK
>FUSION-ENST00000494757.5:37219-ENST00000643616.1:1029707|52
LARMVSIS
>FUSION-ENST00000494757.5:37219-ENST00000643616.1:1029707|206
VFPLEGIYR
>FUSION-ENST00000494757.5:37219-ENST00000643616.1:1029707|1292
TPLCLTNFYFL
>FUSION-ENST00000494757.5:37219-ENST00000643616.1:1029707|1125
SCWTRKVAQGPL
>FUSION-ENST00000494757.5:37219-ENST00000643616.1:1029707|1356
RQYFQLFFFFSFLTSH
>FUSION-ENST00000494757.5:37219-ENST00000643616.1:1029707|574
PLCHCSNELLPPMLDCFSGAKLK
>FUSION-ENST00000494757.5:37219-ENST00000643616.1:1029707|616
LSLQLWLFN
>FUSION-ENST00000494757.5:37219-ENST00000643616.1:1029707|489
SMTLSMTLGNK
>ENST00000258991.7|SNV-69647-G-T|1
TCREKEEWFR
>ENST00000322527.4|SNV-27146-A-G|4
IVPEHDVSRIIR
>ENST00000409021.9|SNV-115634-A-G|4
ELPPGIGDMVELMGVQDQR
>ENST00000524189.6|SNV-115614-C-G|5
QRLMYEQELEQLR
>FUSION-ENST00000494757.5:37219-ENST00000643616.1:1029707|358
MIFFLISQIPIHMTDSCKEGLGP
>ENST00000367409.9|SNV-45731-G-C|4
LKNVSQEK
>FUSION-ENST00000494757.5:37219-ENST00000643616.1:1029707|792
IRLCWPPK
>FUSION-ENST00000494757.5:37219-ENST00000643616.1:1029707|1554
LVLNSWAQAIFPPWTPR
>ENST00000529835.6|SNV-173797-C-A|1
QPRVWPRT
>ENST00000418115.6|SNV-37459-G-T|4
KLVIVGDGACVK
>FUSION-ENST00000494757.5:37219-ENST00000643616.1:1029707|591
FFLCLEGLGVR
>FUSION-ENST00000475638.6:37278-ENST00000396294.6:348992|10
NLVGKAGGCTEEEGWNR
>FUSION-ENST00000494757.5:37219-ENST00000643616.1:1029707|1081
RHDTCLHVKSGSAFYGASV
>FUSION-ENST00000494757.5:37219-ENST00000643616.1:1029707|1170
TDLGRGDGTGECPEEGK
>ENST00000515518.6|SNV-318211-A-C|5
ELAKIIDHHWQEALK
>ENST00000484374.1|SNV-334-A-G|2
GPGGAAPAHAPLLSAPVGSR
>ENST00000367588.9|SNV-22549-C-A|5
LRDAGQGTLHR
>ENST00000418115.6|SNV-37459-G-T|SNV-37486-G-A|1
LVIVGDGACVKTCLLIVFNK
>FUSION-ENST00000494757.5:37219-ENST00000643616.1:1029707|1480
VHLPVIPATWEAEAGGLLESK
>FUSION-ENST00000494757.5:37219-ENST00000643616.1:1029707|861
ARSQLTTTSASRVQAILLPQPPE
>ENST00000258302.8|SNV-17694-C-A|4
LGCLSHKSDSCSDFTAILPDKPKR
>ENST00000303045.11|SNV-69949-G-A|5
KITGFDLMDLFSVK
>FUSION-ENST00000494757.5:37219-ENST00000643616.1:1029707|342
KIEDSIK
>FUSION-ENST00000494757.5:37219-ENST00000643616.1:1029707|1364
MGRSMSK
>FUSION-ENST00000494757.5:37219-ENST00000643616.1:1029707|298
VRFVVLI
>FUSION-ENST00000494757.5:37219-ENST00000643616.1:1029707|1562
WCEVREDGIFFFLF
>FUSION-ENST00000494757.5:37219-ENST00000643616.1:1029707|91
VAMLFWLPFFGGRGSKNGISLK
>FUSION-ENST00000494757.5:37219-ENST00000643616.1:1029707|1035
LLPCFPGWSRIPELK
>ENST00000343508.7|SNV-1147461-A-G|3
YAFGSTVHYSCTGK
>FUSION-ENST00000494757.5:37219-ENST00000643616.1:1029707|19
LFLMSFFFICRYMNDLK
>FUSION-ENST00000494757.5:37219-ENST00000643616.1:1029707|170
VAHPCNPSTLGGR
>FUSION-ENST00000494757.5:37219-ENST00000643616.1:1029707|1294
CSSHFSLLCSWDYRR
>ENST00000578765.1|SNV-27365-C-T|5
KMVICYHGSTGKGFR
>FUSION-ENST00000667305.1:1546-ENST00000394246.1:1648|22
RFWCFLSGIRFSR
>ENST00000609686.3|SNV-418321-C-A|3
NMTNVEWEDR
>FUSION-ENST00000494757.5:37219-ENST00000643616.1:1029707|584
GLSSWAALYLGITHSI
>ENST00000537824.2|SNV-1241031-G-A|2
GFNTQFQVKK
>FUSION-ENST00000494757.5:37219-ENST00000643616.1:1029707|1547
MAVCMVEFFIRK
>FUSION-ENST00000494757.5:37219-ENST00000643616.1:1029707|243
VKDLSESFLGHSR
>FUSION-ENST00000494757.5:37219-ENST00000643616.1:1029707|660
MCLQLLLGCELLR
>FUSION-ENST00000494757.5:37219-ENST00000643616.1:1029707|61
MCHHAQLILCF
>ENST00000346162.10|SNV-30427-G-C|3
SKNILMIIVKEVIIL
>ENST00000559604.1|SNV-203-A-T|5
AVYRVRFPPTSALLPEVSI
>FUSION-ENST00000494757.5:37219-ENST00000643616.1:1029707|597
KCYCLIDYWSLAVL
>ENST00000616986.4|SNV-25299-A-G|2
LKTLLENDHIQVGR
>FUSION-ENST00000494757.5:37219-ENST00000643616.1:1029707|1055
SKDSLIFSFFFFFFLAVSGITLK
>ENST00000506538.6|INDEL-12526-C-CA|7
KINQPNEK
>ENST00000380026.8|SNV-52460-T-C|3
TEIEMLGLSK
>ENST00000274008.5|SNV-15074-G-T|2
QIFAEATLRHPSIIFID
>ENST00000367535.8|SNV-3955-G-A|2
HLAVAYFQQGMLYYQTEK
>ENST00000556300.6|SNV-3525-T-G|12
MACALGYDIHCHDKK
>FUSION-ENST00000494757.5:37219-ENST00000643616.1:1029707|1145
SNLVGWISS
>FUSION-ENST00000494757.5:37219-ENST00000643616.1:1029707|545
HTPPHPANFVFFFFK
>FUSION-ENST00000494757.5:37219-ENST00000643616.1:1029707|1414
MQERCEHWSFQVLLMAFTKGR
>FUSION-ENST00000494757.5:37219-ENST00000643616.1:1029707|1143
MMGLLVYQTCYLGNR
>FUSION-ENST00000494757.5:37219-ENST00000643616.1:1029707|1196
FSCLSFPSS
>ENST00000256103.3|SNV-2575-G-T|1
NTEISFNLGQEFEETTADNRKTK
>FUSION-ENST00000494757.5:37219-ENST00000643616.1:1029707|1015
ISYGRLEVALIFALC
>FUSION-ENST00000494757.5:37219-ENST00000643616.1:1029707|23
VKLFLMSFFFICR
>FUSION-ENST00000494757.5:37219-ENST00000643616.1:1029707|874
MALMEDSDK
>FUSION-ENST00000494757.5:37219-ENST00000643616.1:1029707|96
MVAMLFWLPFFGGR
>ENST00000377304.7|SNV-10679-G-C|3
QEAERNFETLLKHLSHPPSFTTVR
>ENST00000418596.7|SNV-47678-C-A|1
LGTDSCVVEEWLSEFK
>FUSION-ENST00000667305.1:1546-ENST00000394246.1:1648|36
MPHAFSWWFAGMEDSSVHLSS
>ENST00000644772.1|SNV-15079-A-T|3
RYIFFKTPWEVKPPEDLQDLGVR
>FUSION-ENST00000494757.5:37219-ENST00000643616.1:1029707|1523
LKCSAWQCVWSSFLSGRK
>ENST00000462737.1|MNV-2388-CT-C|16
TQSVFTDRQLLR
>ENST00000556296.1|SNV-387-G-T|11
GKNIASVGDAVQLPKGVR
>FUSION-ENST00000494757.5:37219-ENST00000643616.1:1029707|825
MIHPPRPPK
>FUSION-ENST00000494757.5:37219-ENST00000643616.1:1029707|727
FSRDGVSPG
>ENST00000528763.1|SNV-24859-G-C|3
QTMYCLER
>FUSION-ENST00000494757.5:37219-ENST00000643616.1:1029707|466
QTNKNTK
>FUSION-ENST00000494757.5:37219-ENST00000643616.1:1029707|133
ASYVKRLAK
>ENST00000418115.6|SNV-37486-G-A|3
KLVIVGDGACGKTCLLIVFNK
>FUSION-ENST00000494757.5:37219-ENST00000643616.1:1029707|174
GFLPCWSGWSR
>FUSION-ENST00000667305.1:1546-ENST00000394246.1:1648|13
MCLCVVGGRGP
>FUSION-ENST00000494757.5:37219-ENST00000643616.1:1029707|850
KIFFFFEMESCSVTQARVQ
>FUSION-ENST00000494757.5:37219-ENST00000643616.1:1029707|24
MVKLFLMSFFFICR
>ENST00000392649.7|SNV-229357-C-A|5
SRYNLGIRCINLGAYR
>ENST00000440650.6|SNV-7453-C-G|4
RIGQFLFWFLRSEIAQSR
>ENST00000360104.7|SNV-290786-G-A|3
YGRNPLMELPLAINPTGCARSEPK
>FUSION-ENST00000494757.5:37219-ENST00000643616.1:1029707|609
HYVFVKK
>FUSION-ENST00000494757.5:37219-ENST00000643616.1:1029707|473
MNLGGGGGCSEPRSCHCTPTWVTVR
>FUSION-ENST00000494757.5:37219-ENST00000643616.1:1029707|1206
GFHHVGQAGLK
>FUSION-ENST00000494757.5:37219-ENST00000643616.1:1029707|924
MAANHMSAICPRPRTLSLLLEKQ
>ENST00000366548.8|SNV-31252-G-A|1
SEESSDNESHPLR
>FUSION-ENST00000494757.5:37219-ENST00000643616.1:1029707|541
EASFSFLLTLFPV
>FUSION-ENST00000494757.5:37219-ENST00000643616.1:1029707|1388
MLLQPTVYLFGLFFKGILR
>FUSION-ENST00000494757.5:37219-ENST00000643616.1:1029707|690
MNPRGGACSEPR
>FUSION-ENST00000494757.5:37219-ENST00000643616.1:1029707|879
MNPEGSRSESYK
>FUSION-ENST00000494757.5:37219-ENST00000643616.1:1029707|307
GMRITVFPNLRQPQDVSESQGL
>FUSION-ENST00000494757.5:37219-ENST00000643616.1:1029707|985
MYIIHISI
>FUSION-ENST00000494757.5:37219-ENST00000643616.1:1029707|537
KISVVEKFFSLK
>ENST00000266182.10|SNV-26051-G-T|2
QPVVEPPPFSGSDLFVAGVSVRR
>FUSION-ENST00000494757.5:37219-ENST00000643616.1:1029707|563
RLSQEIK
>FUSION-ENST00000494757.5:37219-ENST00000643616.1:1029707|152
MLWALWNGMVTVNPGDAKKR
>FUSION-ENST00000494757.5:37219-ENST00000643616.1:1029707|235
SFQLWQWPMADR
>ENST00000374875.5|SNV-122876-A-T|2
AMSFEGNNNYDTPELR
>FUSION-ENST00000494757.5:37219-ENST00000643616.1:1029707|1579
RTCWERLISR
>ENST00000537824.2|SNV-1241031-G-A|4
KGFNTQFQVKK
>FUSION-ENST00000494757.5:37219-ENST00000643616.1:1029707|1341
SMSVLTLFKILAHFGLRACR
>FUSION-ENST00000494757.5:37219-ENST00000643616.1:1029707|270
MCHHAWLILYF
>FUSION-ENST00000667305.1:1546-ENST00000394246.1:1648|2
MSYILEVRTCLVV
>ENST00000341394.9|MNV-20056-CT-C|10
LNQDQRMPFLSTRK
>ENST00000537824.2|SNV-1241031-G-A|1
GFNTQFQVKKAIELK
>FUSION-ENST00000494757.5:37219-ENST00000643616.1:1029707|269
CHHAWLILYF
>FUSION-ENST00000494757.5:37219-ENST00000643616.1:1029707|1418
DRVLPCWPGWSFTNSTSHLILE
>ENST00000218867.3|SNV-22776-A-T|1
EQYTTATDGICIERPENQYVYK
>ENST00000342992.10|SNV-231537-A-T|5
KTWVHVSSEPKECSYTIPK
>ENST00000414305.5|SNV-65120-A-G|1
LHCAKNVRIDK
>ENST00000372322.3|SNV-10218-C-A|1
VSVETYPPQTAAQDPQGQGRVR
>ENST00000530219.1|SNV-24859-G-C|3
IQDALSTVLQYADDVLVR
>ENST00000341394.9|MNV-20056-CT-C|5
KSQIIWSLQKNYR
>FUSION-ENST00000494757.5:37219-ENST00000643616.1:1029707|1223
ANFCSFCR
>FUSION-ENST00000494757.5:37219-ENST00000643616.1:1029707|169
MVAHPCNPSTLGGRGVR
>ENST00000612439.4|SNV-224450-A-T|2
SSVNLLMANLESMPVSNGGEFK
>FUSION-ENST00000494757.5:37219-ENST00000643616.1:1029707|1188
AQVNVLR
>ENST00000508688.5|SNV-7498-C-A|6
MELLLQLHQLRARVSRPRPLGR
>FUSION-ENST00000494757.5:37219-ENST00000643616.1:1029707|132
LAKKDCPWF
>FUSION-ENST00000494757.5:37219-ENST00000643616.1:1029707|1234
EVSLCCLGWS
>FUSION-ENST00000494757.5:37219-ENST00000643616.1:1029707|263
SQFFSCTCRHSHSWDFSVLTIKWEG
>ENST00000392649.7|SNV-229357-C-A|1
CINLGAYREAVSNFLTALSLQRK
>FUSION-ENST00000494757.5:37219-ENST00000643616.1:1029707|191
KAGPLVTGIS
>FUSION-ENST00000494757.5:37219-ENST00000643616.1:1029707|1306
EDHSLFILRQDLSLLPR
>ENST00000519051.5|SNV-192845-C-G|4
MMTFGCCGVNGPEDFKFASVFR
>FUSION-ENST00000494757.5:37219-ENST00000643616.1:1029707|975
MPVISATR
>FUSION-ENST00000494757.5:37219-ENST00000643616.1:1029707|1390
MLLQPTVYLFGLFFK
>FUSION-ENST00000494757.5:37219-ENST00000643616.1:1029707|1538
MRIGTSGVEGSC
>FUSION-ENST00000494757.5:37219-ENST00000643616.1:1029707|983
QENCLNVGDR
>FUSION-ENST00000494757.5:37219-ENST00000643616.1:1029707|351
MNLTSGRFFFFFEMESRTVTWAGVR
>FUSION-ENST00000494757.5:37219-ENST00000643616.1:1029707|533
MLFPQMFTWHALLMER
>FUSION-ENST00000494757.5:37219-ENST00000643616.1:1029707|1099
CKFSSISARSICVSDGLR
>ENST00000413465.6|SNV-12411-C-G|3
VGAMAIYK
>FUSION-ENST00000494757.5:37219-ENST00000643616.1:1029707|881
LEPPRPAHCANLKCW
>ENST00000367409.9|SNV-45731-G-C|2
NVSQEKMAAIVNQSALCCYR
>ENST00000459894.6|SNV-15218-C-A|5
KRRPWWAAGCHLPLWLR
>FUSION-ENST00000494757.5:37219-ENST00000643616.1:1029707|108
KKDTRPK
>ENST00000447166.2|SNV-44961-A-G|2
CSPSERSR
>FUSION-ENST00000494757.5:37219-ENST00000643616.1:1029707|716
DGGIHLLYR
>FUSION-ENST00000494757.5:37219-ENST00000643616.1:1029707|813
MQPCCALVWIFK
>ENST00000302516.10|SNV-41681-G-A|3
SVAGGFIYTYK
>ENST00000520356.5|SNV-112427-C-A|3
LFWYQVHFDMHVRNHTR
>ENST00000392649.7|SNV-229357-C-A|7
ALEIQPGFIRSRYNLGIR
>ENST00000550066.5|SNV-225512-G-A|1
HLVAQIAAGMEYLSSHHVVHK
>ENST00000525561.1|SNV-7582-G-C|1
APWKRLQMW
>FUSION-ENST00000494757.5:37219-ENST00000643616.1:1029707|1253
YQLTCQEKESI
>FUSION-ENST00000494757.5:37219-ENST00000643616.1:1029707|303
RITVFPNLRQPQDVSESQGL
>FUSION-ENST00000494757.5:37219-ENST00000643616.1:1029707|1138
GLLVYQTCYLGNRKPIYF
>ENST00000537347.1|SNV-129735-C-T|5
AWAEGIPK
>ENST00000542590.2|SNV-2977-A-T|2
RLLPHVLK
>FUSION-ENST00000494757.5:37219-ENST00000643616.1:1029707|1082
MRHDTCLHVKSGSAFYGASV
>ENST00000219905.11|SNV-121661-G-A|1
TNTSTSVTSTQSTATVNLTK
>ENST00000589332.7|SNV-3877-C-T|1
LHDEDIKTTNVKSASR
>FUSION-ENST00000494757.5:37219-ENST00000643616.1:1029707|59
MLVRLALNSQSQVIHSLWPPK
>FUSION-ENST00000494757.5:37219-ENST00000643616.1:1029707|1311
MAIQQCVLLSK
>ENST00000528763.1|SNV-24859-G-C|1
QTMYCLERCQLTILWAAS
>FUSION-ENST00000494757.5:37219-ENST00000643616.1:1029707|1178
MKGGQKTDLGR
>FUSION-ENST00000494757.5:37219-ENST00000643616.1:1029707|571
LDCFSGAK
>FUSION-ENST00000494757.5:37219-ENST00000643616.1:1029707|452
LLFFFFFS
>FUSION-ENST00000494757.5:37219-ENST00000643616.1:1029707|653
QRHFWRC
>ENST00000460072.5|SNV-9520-C-T|2
VSCCCSGTIGK
>ENST00000578765.1|SNV-27365-C-T|1
VICYHGSTGKGFR
>FUSION-ENST00000494757.5:37219-ENST00000643616.1:1029707|517
ARYSPPMALSL
>FUSION-ENST00000494757.5:37219-ENST00000643616.1:1029707|646
MAGGLFEVRSLR
>ENST00000313543.5|SNV-5471-C-T|2
SVMKHMVILFTR
>ENST00000412726.5|SNV-411879-C-G|4
SLCSLVPGFQIKAFR
>FUSION-ENST00000494757.5:37219-ENST00000643616.1:1029707|479
ILCFFYSFYQ
>FUSION-ENST00000494757.5:37219-ENST00000643616.1:1029707|528
LFPQMFTWHALLMERLLGRAR
>FUSION-ENST00000667305.1:1546-ENST00000394246.1:1648|10
FQTYFAYWQR
>ENST00000399537.8|SNV-62595-G-A|2
SQEMGGAKR
>FUSION-ENST00000494757.5:37219-ENST00000643616.1:1029707|399
GCEKLIHQFFFLIKI
>ENST00000560469.5|SNV-265997-G-A|5
QEDTMMDSQPVRCTVR
>FUSION-ENST00000494757.5:37219-ENST00000643616.1:1029707|385
YLSEWVKLLSNLESSFNK
>FUSION-ENST00000494757.5:37219-ENST00000643616.1:1029707|1591
NVFERQAIRAPEGLGELR
>ENST00000459906.1|SNV-201446-C-T|6
MSFMNQFLEHEWTNMQCFLLEISN
>ENST00000341394.9|MNV-20056-CT-C|7
MPFLSTRKSQIIWSLQK
>ENST00000612248.4|SNV-33032-C-A|5
GFWPNWLRLGPWNIIFFIKYEQLK
>FUSION-ENST00000494757.5:37219-ENST00000643616.1:1029707|972
PVISATREDEAGELPECGR
>FUSION-ENST00000667305.1:1546-ENST00000394246.1:1648|57
RLCVDASCLFLVVCR
>FUSION-ENST00000494757.5:37219-ENST00000643616.1:1029707|1570
MARETAYTRGNLESVL
>FUSION-ENST00000494757.5:37219-ENST00000643616.1:1029707|265
MSQFFSCTCRHSHSWDFSVLTIK
>ENST00000537347.1|SNV-129735-C-T|2
MAWAEGIPKIYVAANSGARIG
>FUSION-ENST00000494757.5:37219-ENST00000643616.1:1029707|664
MYRGGNTSYEH
>FUSION-ENST00000494757.5:37219-ENST00000643616.1:1029707|1567
GNLESVL
>ENST00000586585.1|SNV-3877-C-T|2
LHGEGAGFSSCWK
>FUSION-ENST00000494757.5:37219-ENST00000643616.1:1029707|717
GRDGGIHLLYRLFFFFLR
>FUSION-ENST00000667305.1:1546-ENST00000394246.1:1648|9
MFQTYFAYWQRQVETCST
>FUSION-ENST00000494757.5:37219-ENST00000643616.1:1029707|1118
LTVLKIIFMVLGR
>FUSION-ENST00000494757.5:37219-ENST00000643616.1:1029707|1048
VIDFTFFFFLRQDLALSPR
>ENST00000562074.2|SNV-67297-A-G|1
EYGLSVMVKDDYVHEL
>ENST00000478097.1|SNV-27135-A-G|3
RARVCWR
>FUSION-ENST00000494757.5:37219-ENST00000643616.1:1029707|1574
MLWVRSPV
>ENST00000276826.5|SNV-71641-T-A|5
HMDPVNDTKGVAISTYAKNCYHK
>FUSION-ENST00000494757.5:37219-ENST00000643616.1:1029707|43
ERVPGSLKK
>ENST00000578765.1|SNV-27365-C-T|8
MKMVICYHGSTGK
>ENST00000375651.7|INDEL-1919-A-AGT|21
CWTSVKRSSR
>FUSION-ENST00000494757.5:37219-ENST00000643616.1:1029707|1598
AGTGKMGR
>FUSION-ENST00000475638.6:37278-ENST00000396294.6:348992|5
DHEDSDLIEKK
>FUSION-ENST00000494757.5:37219-ENST00000643616.1:1029707|978
LCHCTPAWATR
>FUSION-ENST00000494757.5:37219-ENST00000643616.1:1029707|28
MTSKHMKR
>ENST00000526456.1|SNV-533-T-C|2
SWREDGPGCSCVCWLGGHR
>ENST00000398545.5|SNV-39053-C-T|2
MCLDKVQEVLSTH
>FUSION-ENST00000494757.5:37219-ENST00000643616.1:1029707|725
FLEPSER
>ENST00000475323.5|SNV-10821-G-T|1
YQEQLWLVATYFLGILKAK
>FUSION-ENST00000494757.5:37219-ENST00000643616.1:1029707|1569
ARETAYTRGNLESVL
>FUSION-ENST00000494757.5:37219-ENST00000643616.1:1029707|1450
PIIPTLWEAK
>FUSION-ENST00000494757.5:37219-ENST00000643616.1:1029707|1209
MHHHARLILYF
>ENST00000544378.6|SNV-80004-G-T|4
HPACKLILLGLDQTTLSDEMR
>ENST00000556296.1|SNV-387-G-T|16
MISLRLYATR
>ENST00000440650.6|SNV-7453-C-G|1
IGQFLFWFLRSEIAQSRHYQQR
>ENST00000374861.7|INDEL-9899-C-CA|1
NSHWREAFSLY
>ENST00000479049.6|SNV-225349-C-G|6
MTSSPLMIFWAPCSWISTACPSQPR
>FUSION-ENST00000494757.5:37219-ENST00000643616.1:1029707|215
LNAWQRKTALGFESR
>ENST00000284136.10|SNV-105322-G-C|3
VELCKLPGKDANTECANFIR
>ENST00000490938.5|SNV-8288-A-G|6
MTTGPPGR
>FUSION-ENST00000494757.5:37219-ENST00000643616.1:1029707|720
MGRDGGIHLLYR
>ENST00000306749.4|SNV-5743-C-T|2
VGDPQELNGITRVLCATR
>ENST00000442544.7|SNV-411879-C-G|2
AFRALRFLSEPSDAVTMR
>FUSION-ENST00000494757.5:37219-ENST00000643616.1:1029707|100
MPGLLILLITLLR
>FUSION-ENST00000494757.5:37219-ENST00000643616.1:1029707|1027
DLSSLQSVAPR
>FUSION-ENST00000494757.5:37219-ENST00000643616.1:1029707|523
MFTWHALLMERLLGRAR
>ENST00000447166.2|SNV-44961-A-G|1
CSPSERSRR
>ENST00000479212.5|SNV-47358-A-T|4
LVLFRGTFCFRDDYTFLK
>ENST00000431501.5|SNV-12374-C-G|2
AALHVGIVELGHCRVR
>ENST00000436636.7|SNV-376147-C-T|3
ILVVNVNPTNIRPHSDTPEIR
>FUSION-ENST00000494757.5:37219-ENST00000643616.1:1029707|407
FLGLVVVLKGCEK
>FUSION-ENST00000494757.5:37219-ENST00000643616.1:1029707|252
MICPPWPPK
>ENST00000375651.7|INDEL-1919-A-AGT|24
SRCWTSVK
>FUSION-ENST00000667305.1:1546-ENST00000394246.1:1648|8
FQTYFAYWQRQVETCST
>FUSION-ENST00000494757.5:37219-ENST00000643616.1:1029707|1268
SHCARPLEFSSK
>FUSION-ENST00000494757.5:37219-ENST00000643616.1:1029707|470
SCHCTPTWVTVRYSVSK
>ENST00000519827.1|SNV-112427-C-A|4
KLFWYQVHFDMHVRNHTR
>ENST00000567107.6|SNV-6904-C-T|4
RSCGNMR
>FUSION-ENST00000494757.5:37219-ENST00000643616.1:1029707|460
MHECIQHIK
>ENST00000381461.6|INDEL-88113-A-AA|1
NSHQYQYTFGTWYSDYD
>FUSION-ENST00000494757.5:37219-ENST00000643616.1:1029707|1029
VQWRDLSSLQSVAPRFK
>ENST00000528763.1|SNV-24859-G-C|2
MQTMYCLERCQLTILWAAS
>ENST00000314259.5|SNV-3799-C-G|6
PVVTHPIDKAMAVSDSIITR
>FUSION-ENST00000494757.5:37219-ENST00000643616.1:1029707|815
VKLLGWYSNFFFLFNFSFFFFFLR
>ENST00000320955.8|SNV-17878-C-T|2
WHEAAESELLATRR
>FUSION-ENST00000667305.1:1546-ENST00000394246.1:1648|16
LLACLSPTPPL
>ENST00000459906.1|SNV-201446-C-T|1
QCFLLEISN
>FUSION-ENST00000494757.5:37219-ENST00000643616.1:1029707|1604
GGGLGAGLEKR
>FUSION-ENST00000494757.5:37219-ENST00000643616.1:1029707|189
MEFRSCCPGWSTMAR
>FUSION-ENST00000494757.5:37219-ENST00000643616.1:1029707|1009
VILLIQC
>FUSION-ENST00000494757.5:37219-ENST00000643616.1:1029707|1124
TYLLLVGGAGR
>FUSION-ENST00000494757.5:37219-ENST00000643616.1:1029707|1511
NSIEARN
>ENST00000274093.8|SNV-185298-C-A|5
DGMTPKGPNHPVQVMTK
>ENST00000451530.1|SNV-2111-T-A|2
MTSSQSPALTIALR
>FUSION-ENST00000494757.5:37219-ENST00000643616.1:1029707|279
GLFLETYRELFVFYN
>FUSION-ENST00000494757.5:37219-ENST00000643616.1:1029707|532
LFPQMFTWHALLMER
>FUSION-ENST00000494757.5:37219-ENST00000643616.1:1029707|428
KIWYCLCLR
>FUSION-ENST00000494757.5:37219-ENST00000643616.1:1029707|127
MLVRLVSNSWPQVICPPQPPRVLR
>ENST00000504690.5|SNV-35809-C-A|1
ESFESSLCLAWAYLLASQAKK
>FUSION-ENST00000494757.5:37219-ENST00000643616.1:1029707|629
MKVVFRIYIFR
>FUSION-ENST00000494757.5:37219-ENST00000643616.1:1029707|977
LCHCTPAWATRR
>FUSION-ENST00000494757.5:37219-ENST00000643616.1:1029707|543
NVILVCFLVL
>ENST00000259782.9|SNV-35462-G-T|1
NFAASWAFSTASVAADRIAIQSKGR
>FUSION-ENST00000494757.5:37219-ENST00000643616.1:1029707|338
MCKANFIMFFFFFFFFF
>FUSION-ENST00000494757.5:37219-ENST00000643616.1:1029707|1585
RQLCEER
>FUSION-ENST00000494757.5:37219-ENST00000643616.1:1029707|512
YVNDIVNDSGEQNPSWLR
>ENST00000259782.9|SNV-35462-G-T|3
NFAASWAFSTASVAADR
>FUSION-ENST00000494757.5:37219-ENST00000643616.1:1029707|250
MICPPWPPKVLGLQA
>ENST00000415576.6|SNV-128-A-G|1
CDRAITVFSPDGHLFQVEYAQEAVK
>ENST00000513291.2|SNV-110681-C-T|9
MTAVSKSSYPMCVNRCK
>ENST00000479212.5|SNV-47358-A-T|1
DDYTFLKTGYVSIATSSDGK
>ENST00000341394.9|MNV-20056-CT-C|2
SQIIWSLQKNYRGVSWH
>FUSION-ENST00000494757.5:37219-ENST00000643616.1:1029707|1119
MLTVLKIIFMVLGR
>FUSION-ENST00000494757.5:37219-ENST00000643616.1:1029707|1231
FVIHLFNK
>ENST00000333254.4|SNV-54037-C-A|3
EDDMESVYEALKTEIEFLELTLAQK
>ENST00000389286.9|SNV-69711-C-T|1
ITAVTRVGLGESSVWTSHRTPK
>FUSION-ENST00000494757.5:37219-ENST00000643616.1:1029707|1543
MVEFFIR
>ENST00000375651.7|INDEL-1919-A-AGT|9
SWSRCVTPSSADCTR
>ENST00000320955.8|SNV-17878-C-T|5
NILQTLKWHEAAESELLATR
>FUSION-ENST00000494757.5:37219-ENST00000643616.1:1029707|1533
MEFFFFCFKGGVWLCCSD
>ENST00000525561.1|SNV-7582-G-C|6
MLLQMAPWKR
>FUSION-ENST00000494757.5:37219-ENST00000643616.1:1029707|255
SLIGVCHAYNPCGARRK
>FUSION-ENST00000494757.5:37219-ENST00000643616.1:1029707|1532
EFFFFCFKGGVWLCCSD
>FUSION-ENST00000667305.1:1546-ENST00000394246.1:1648|27
NHVQGFRDKR
>FUSION-ENST00000494757.5:37219-ENST00000643616.1:1029707|241
DLSESFLGHSR
>FUSION-ENST00000494757.5:37219-ENST00000643616.1:1029707|1237
YISCFFFCCCCFNK
>ENST00000362005.7|SNV-31316-C-A|4
LQEQLKAVHQQLQVLSQVHFRK
>ENST00000346162.10|SNV-30427-G-C|9
MMSKNILMIIVK
>FUSION-ENST00000667305.1:1546-ENST00000394246.1:1648|28
NHVQGFRDK
>ENST00000550066.5|SNV-226456-C-G|8
ADRAALLSEGADDTQNAPEDGAQR
>FUSION-ENST00000494757.5:37219-ENST00000643616.1:1029707|1194
LWRQLMVSPSQVD
>ENST00000413986.1|SNV-1531-C-T|1
AVSLLSSLILAQFSQSLCGR
>ENST00000393330.6|INDEL-312522-A-AA|1
FDYSYWNIIWTGSY
>ENST00000541357.6|SNV-34483-C-A|6
MRKHHLQLGAAGSQEQEK
>FUSION-ENST00000494757.5:37219-ENST00000643616.1:1029707|1492
IRFFFFFEMESR
>FUSION-ENST00000494757.5:37219-ENST00000643616.1:1029707|733
AGVQWCNLSSLQPPPPRFK
>ENST00000560469.5|SNV-265997-G-A|7
LSARQEDTMMDSQPVRCTVR
>FUSION-ENST00000494757.5:37219-ENST00000643616.1:1029707|1012
RHHARLILHF
>FUSION-ENST00000494757.5:37219-ENST00000643616.1:1029707|1079
HDTCLHVKSGSAFYGASV
>FUSION-ENST00000494757.5:37219-ENST00000643616.1:1029707|1363
MQNHCLCLASWALWK
>ENST00000566216.5|SNV-27853-G-A|5
SFEELRLKPQLLQR
>FUSION-ENST00000494757.5:37219-ENST00000643616.1:1029707|192
NLLKKAGPLVTGIS
>FUSION-ENST00000494757.5:37219-ENST00000643616.1:1029707|967
EDEAGELPECGRQRLR
>ENST00000533291.5|SNV-450934-T-A|3
GLACQTVCGR
>FUSION-ENST00000494757.5:37219-ENST00000643616.1:1029707|1600
MGRAGTGKMGR
>FUSION-ENST00000494757.5:37219-ENST00000643616.1:1029707|256
MSLIGVCHAYNPCGARRK
>ENST00000530219.1|SNV-24859-G-C|2
IQDALSTVLQYADDVLVRGER
>FUSION-ENST00000494757.5:37219-ENST00000643616.1:1029707|1278
RLSCLSLPSSWDYR
>ENST00000346162.10|SNV-30427-G-C|12
FWDLMMMSKNILMIIVK
>ENST00000360863.11|SNV-50957-T-C|2
FNADYGVSEVANDAPQFLEKQLK
>ENST00000262464.9|SNV-323128-C-A|3
NGKCVKMIGTYQCSCNPGYQATPDR
>ENST00000452113.5|SNV-25142-A-G|3
RTVRVCK
>FUSION-ENST00000494757.5:37219-ENST00000643616.1:1029707|53
MLARMVSIS
>FUSION-ENST00000494757.5:37219-ENST00000643616.1:1029707|1404
MFFLYLCSLIGR
>FUSION-ENST00000494757.5:37219-ENST00000643616.1:1029707|569
LDCFSGAKLK
>ENST00000651372.2|SNV-97126-C-A|4
HQQTEGLRKLQLHK
>FUSION-ENST00000494757.5:37219-ENST00000643616.1:1029707|1548
AVCMVEFFIR
>ENST00000617874.4|SNV-9793-A-G|2
AAELIANSLATAGGGLIELR
>FUSION-ENST00000494757.5:37219-ENST00000643616.1:1029707|32
EDKQMTSKHMK
>ENST00000360351.8|SNV-269018-C-A|4
EKDVFDDIQK
>FUSION-ENST00000494757.5:37219-ENST00000643616.1:1029707|383
NIQSGLGHFELFV
>ENST00000375651.7|INDEL-1919-A-AGT|13
RTSLSTRGR
>FUSION-ENST00000494757.5:37219-ENST00000643616.1:1029707|312
NCFGSFFFFFNSK
>FUSION-ENST00000494757.5:37219-ENST00000643616.1:1029707|1408
MAFTKGRDSR
>FUSION-ENST00000494757.5:37219-ENST00000643616.1:1029707|1011
HHARLILHF
>FUSION-ENST00000494757.5:37219-ENST00000643616.1:1029707|992
LFILSFFF
>FUSION-ENST00000494757.5:37219-ENST00000643616.1:1029707|1384
MIFHFSYPVTVFRCSA
>FUSION-ENST00000494757.5:37219-ENST00000643616.1:1029707|1115
MFFYFEPMNILSYPSSRPYVLA
>ENST00000512840.5|INDEL-60784-G-GA|4
KAQGSWEKK
>FUSION-ENST00000494757.5:37219-ENST00000643616.1:1029707|218
MLNAWQRK
>ENST00000228506.8|SNV-7113-C-A|7
EEGDYVLVLKFAEVYFAQSK
>ENST00000656590.1|SNV-110681-C-T|1
SSYPMCVNRCKEILNK
>ENST00000409021.9|SNV-115634-A-G|1
MDERDVRR
>ENST00000375651.7|INDEL-1919-A-AGT|23
SRCWTSVKR
>FUSION-ENST00000494757.5:37219-ENST00000643616.1:1029707|1609
MTCGPEWEGKSRGGGLGAGLEK
>FUSION-ENST00000494757.5:37219-ENST00000643616.1:1029707|370
MALRSCCPG
>ENST00000374490.8|SNV-30440-A-G|1
DMLSAVMQEVPLAALAVHCR
>FUSION-ENST00000494757.5:37219-ENST00000643616.1:1029707|706
ETILANTVKPR
>FUSION-ENST00000494757.5:37219-ENST00000643616.1:1029707|1016
MISYGRLEVALIFALC
>FUSION-ENST00000494757.5:37219-ENST00000643616.1:1029707|414
MGEIAVEFR
>ENST00000515518.6|SNV-318211-A-C|3
IIDHHWQEALK
>ENST00000560257.1|SNV-160-G-A|3
AEFKSSCEAPSAAR
>ENST00000556296.1|SNV-387-G-T|4
NGNAEAWEKGSGGGR
>FUSION-ENST00000494757.5:37219-ENST00000643616.1:1029707|1536
IGTSGVEGSC
>ENST00000612828.4|SNV-159361-G-A|2
LITIGDKAVNPILVQQGALGSFR
>ENST00000396554.7|SNV-173797-C-A|4
SLAKDLMIR
>FUSION-ENST00000494757.5:37219-ENST00000643616.1:1029707|1230
MFVIHLFNKNF
>FUSION-ENST00000494757.5:37219-ENST00000643616.1:1029707|1599
GRAGTGKMGR
>FUSION-ENST00000494757.5:37219-ENST00000643616.1:1029707|1385
IFHFSYPVTVFR
>ENST00000360351.8|SNV-269018-C-A|2
DVFDDIQK
>FUSION-ENST00000494757.5:37219-ENST00000643616.1:1029707|1007
LVRLVLNSRPQVVCPPRPPK
>ENST00000409911.5|SNV-74275-G-C|2
SLPNLQK
>FUSION-ENST00000494757.5:37219-ENST00000643616.1:1029707|129
MLVRLVSNSWPQVICPPQPPR
>FUSION-ENST00000494757.5:37219-ENST00000643616.1:1029707|1552
CALERLELR
>ENST00000641877.1|SNV-29826-A-T|3
CQQLQQVYSR
>FUSION-ENST00000494757.5:37219-ENST00000643616.1:1029707|1317
MFANVYVSLNSL
>ENST00000315765.10|SNV-116-T-C|1
TYYIGIAEEYWNYVPQGKNVITGK
>ENST00000459894.6|SNV-15218-C-A|3
RRPWWAAGCHLPLWLRLTVSISP
>FUSION-ENST00000494757.5:37219-ENST00000643616.1:1029707|224
IYCFDQFLKPR
>FUSION-ENST00000494757.5:37219-ENST00000643616.1:1029707|735
ESCSVARAGVQWCNLSSLQPPPPR
>ENST00000367535.8|SNV-3955-G-A|4
SINRDKHLAVAYFQQGMLYYQTEK
>FUSION-ENST00000494757.5:37219-ENST00000643616.1:1029707|48
SHRAWPKNCF
>ENST00000374861.7|INDEL-9899-C-CA|3
LSTYLIQHQKNSHWR
>FUSION-ENST00000494757.5:37219-ENST00000643616.1:1029707|1197
RFSCLSFPSS
>FUSION-ENST00000494757.5:37219-ENST00000643616.1:1029707|239
DLSESFLGHSRRSFQLWQWPMADR
>FUSION-ENST00000494757.5:37219-ENST00000643616.1:1029707|1126
QKTYLLLVGGAGRSV
>FUSION-ENST00000494757.5:37219-ENST00000643616.1:1029707|1202
LARLASK
>FUSION-ENST00000494757.5:37219-ENST00000643616.1:1029707|1592
NVFERQAIR
>FUSION-ENST00000494757.5:37219-ENST00000643616.1:1029707|114
MIAPLCSSLGNGESPRVFKK
>ENST00000462737.1|MNV-2388-CT-C|17
TQSVFTDR
>FUSION-ENST00000667305.1:1546-ENST00000394246.1:1648|21
FWCFLSGIR
>ENST00000451557.5|SNV-19935-G-C|1
QFPCVDGYIYDQNTWK
>ENST00000358415.9|SNV-18335-C-A|3
GQQKEHVSFKPTVAQQRICPNCR
>ENST00000375651.7|INDEL-1919-A-AGT|22
CWTSVKR
>FUSION-ENST00000494757.5:37219-ENST00000643616.1:1029707|1348
SFIFLLNSSLFLIHLVIKCRIIAFA
>ENST00000262126.9|SNV-75387-C-T|2
DNSPDSTPNHPSQTMPAQK
>FUSION-ENST00000494757.5:37219-ENST00000643616.1:1029707|1274
LSCLSLPSSWDYRR
>FUSION-ENST00000494757.5:37219-ENST00000643616.1:1029707|622
MAFALVIPSLSF
>ENST00000341394.9|MNV-20056-CT-C|12
GERLNQDQRMPFLSTR
>ENST00000524189.6|SNV-115614-C-G|4
QRLMYEQELEQLRR
>FUSION-ENST00000494757.5:37219-ENST00000643616.1:1029707|322
WLFALVAQAR
>ENST00000473186.5|SNV-290786-G-A|6
MELPLAINPTGCAR
>FUSION-ENST00000494757.5:37219-ENST00000643616.1:1029707|1023
CTPPHTANFCSFSR
>FUSION-ENST00000494757.5:37219-ENST00000643616.1:1029707|1180
MVAHACNTNTLGDQGGRIT
>FUSION-ENST00000494757.5:37219-ENST00000643616.1:1029707|745
MGFHHLGQAGLKLLTS
>ENST00000361686.8|SNV-43477-G-T|1
EFFSSQLGRK
>FUSION-ENST00000494757.5:37219-ENST00000643616.1:1029707|1300
LECGGVICSLDLPRLR
>ENST00000258302.8|SNV-17694-C-A|1
SDSCSDFTAILPDKPKRALK
>ENST00000376042.6|SNV-148637-G-T|1
ALYYKYSHPVFFEVAKIPALDMLK
>ENST00000312428.11|SNV-111569-G-T|3
DIMRSFMQDKHVLTVVTIDR
>FUSION-ENST00000494757.5:37219-ENST00000643616.1:1029707|511
YVNDIVNDSGEQNPSWLRAIVLEK
>FUSION-ENST00000494757.5:37219-ENST00000643616.1:1029707|311
MEGLKKGMR
>ENST00000329214.13|SNV-1109-A-G|5
SRQEMKNPISNR
>ENST00000484374.1|SNV-334-A-G|1
GPGGAAPAHAPLLSAPVGSRR
>FUSION-ENST00000494757.5:37219-ENST00000643616.1:1029707|1582
QLCEERGNRAQK
>FUSION-ENST00000494757.5:37219-ENST00000643616.1:1029707|1273
RTPPHPANLIFFFLYF
>FUSION-ENST00000494757.5:37219-ENST00000643616.1:1029707|683
HHSVFTVDY
>FUSION-ENST00000494757.5:37219-ENST00000643616.1:1029707|701
KSFCCNFNGVL
>ENST00000656590.1|SNV-110681-C-T|3
SSYPMCVNR
>ENST00000556296.1|SNV-387-G-T|6
GVRNGNAEAWEKGSGGGR
>FUSION-ENST00000494757.5:37219-ENST00000643616.1:1029707|534
SSYLPCWIAFQEQS
>FUSION-ENST00000494757.5:37219-ENST00000643616.1:1029707|1051
VKVIDFTFFFFLR
>FUSION-ENST00000494757.5:37219-ENST00000643616.1:1029707|1354
MFLRSFIFLLNSSLFLIHLVIK
>FUSION-ENST00000494757.5:37219-ENST00000643616.1:1029707|568
MLDCFSGAKLKDS
>ENST00000338432.11|SNV-129735-C-T|1
ASEMAWAEGIPKIYVAANSGAR
>FUSION-ENST00000494757.5:37219-ENST00000643616.1:1029707|855
LVSNSRPQVICLSWPPK
>ENST00000314259.5|SNV-3799-C-G|2
MLNPLIYTLRNAEVK
>ENST00000361462.7|SNV-46739-A-G|5
DKDLDQEEMHSSLGSLR
>FUSION-ENST00000494757.5:37219-ENST00000643616.1:1029707|1281
YSDWDSW
>FUSION-ENST00000494757.5:37219-ENST00000643616.1:1029707|1415
QERCEHWSFQVLLMAFTK
>ENST00000520356.5|SNV-112427-C-A|2
NHTREHLYYCSQCHYSSITK
>ENST00000614960.4|SNV-5174-T-C|5
EKIEKASQVVLMSGK
>FUSION-ENST00000494757.5:37219-ENST00000643616.1:1029707|360
MIFFLISQIPIHMTDSCK
>FUSION-ENST00000494757.5:37219-ENST00000643616.1:1029707|83
GSKNGISLKWLCGGSYCS
>FUSION-ENST00000494757.5:37219-ENST00000643616.1:1029707|84
GSKNGISLK
>FUSION-ENST00000667305.1:1546-ENST00000394246.1:1648|37
PFPGGLQAWKILLFI
>ENST00000375651.7|INDEL-1919-A-AGT|12
TSLSTRGR
>ENST00000451554.1|SNV-111513-G-C|5
VIQRTNTNKTTQASVVAR
>ENST00000486274.5|SNV-59788-A-T|1
FPSLLLVTATHMYCLREIVSRK
>ENST00000396570.7|SNV-17329-A-C|4
KVTFEDVAIDFPQEEWAMMDTSKR
>FUSION-ENST00000494757.5:37219-ENST00000643616.1:1029707|595
MRFFLCLEGLGVR
>FUSION-ENST00000494757.5:37219-ENST00000643616.1:1029707|246
DMERVKDLSESFLGHSR
>ENST00000257749.9|SNV-345263-G-A|3
KDAACQRPHK
>ENST00000505776.1|SNV-2553-G-T|4
MFPGVVADMHIKMHLVPK
>FUSION-ENST00000494757.5:37219-ENST00000643616.1:1029707|639
SSSIEIAVIQFYNFH
>ENST00000375651.7|INDEL-1919-A-AGT|5
VPVVPGLGASGLRVPR
>ENST00000529218.5|SNV-864947-C-G|4
MGPIHCAGSPVLDGKIFCR
>FUSION-ENST00000494757.5:37219-ENST00000643616.1:1029707|1068
MPGRFSTFIYGACR
>FUSION-ENST00000494757.5:37219-ENST00000643616.1:1029707|1165
GDGTGECPEEGKNVCILR
>ENST00000461253.1|SNV-269018-C-A|9
MYLMISKNGK
>FUSION-ENST00000494757.5:37219-ENST00000643616.1:1029707|1394
GSWFRQLQQT
>FUSION-ENST00000494757.5:37219-ENST00000643616.1:1029707|1441
MFSFLTLINVNF
>FUSION-ENST00000439167.6:34926-ENST00000494757.5:41231|10
STQEQSVPAGNIR
>FUSION-ENST00000494757.5:37219-ENST00000643616.1:1029707|1596
MGRNVFER
>FUSION-ENST00000667305.1:1546-ENST00000394246.1:1648|44
MKLHASVCGCLMPFPGGLQAWK
>ENST00000274276.8|SNV-87309-A-T|2
APSMLGLMSSPENVLK
>ENST00000396570.7|SNV-17329-A-C|5
KVTFEDVAIDFPQEEWAMMDTSK
>FUSION-ENST00000494757.5:37219-ENST00000643616.1:1029707|69
MHACSPSYLR
>FUSION-ENST00000494757.5:37219-ENST00000643616.1:1029707|1545
MAVCMVEFFIRKESS
>FUSION-ENST00000494757.5:37219-ENST00000643616.1:1029707|469
SCHCTPTWVTVRYSVSKQTNK
>ENST00000556300.6|SNV-3525-T-G|7
VEAWWALPWPVPWDMIFTVMTRK
>FUSION-ENST00000494757.5:37219-ENST00000643616.1:1029707|98
MPGLLILLITLLRSSSSMD
>ENST00000540578.6|SNV-75387-C-T|2
MPAQKKTPSSSSR
>ENST00000531234.5|SNV-40518-C-A|5
DSKSKLLQTSVSVHHDAIEK
>FUSION-ENST00000494757.5:37219-ENST00000643616.1:1029707|1474
MFLAILFSFYKSEENHRE
>ENST00000505776.1|SNV-2553-G-T|3
FPGVVADMHIKMHLVPK
>FUSION-ENST00000494757.5:37219-ENST00000643616.1:1029707|1000
VSCGVVDHCVVTPR
>FUSION-ENST00000494757.5:37219-ENST00000643616.1:1029707|442
AWRLMPVIPDFGRPR
>FUSION-ENST00000494757.5:37219-ENST00000643616.1:1029707|97
PGLLILLITLLRSSSSMD
>ENST00000508688.5|SNV-7498-C-A|2
VSRPRPLGR
>FUSION-ENST00000667305.1:1546-ENST00000394246.1:1648|33
EDSSVHLSS
>FUSION-ENST00000494757.5:37219-ENST00000643616.1:1029707|365
VAGITGMHHHARLILYVW
>ENST00000383467.2|SNV-124-G-A|6
RQKFSPWDDALLSER
>ENST00000528763.1|SNV-24859-G-C|4
MQTMYCLER
>FUSION-ENST00000667305.1:1546-ENST00000394246.1:1648|41
LHASVCGCLMPFPGGLQAWKILLFI
>ENST00000533291.5|SNV-450934-T-A|2
MGLACQTVCGRGTASLGSFVQTGSG
>ENST00000298119.8|SNV-279730-C-A|2
LQKLPPDPLFQRAQVLAT
>FUSION-ENST00000475638.6:37278-ENST00000396294.6:348992|8
AGGCTEEEGWNRDHEDSDLIEK
>FUSION-ENST00000494757.5:37219-ENST00000643616.1:1029707|1171
PVIPTLWETKVGGSLEPR
>ENST00000374049.4|SNV-32061-G-T|2
HTNSPRIPCPCQLI
>FUSION-ENST00000494757.5:37219-ENST00000643616.1:1029707|145
VTVNPGDAKKR
>ENST00000392056.8|SNV-163067-A-G|3
ETIRRGETEPSCQPSDPGASQAWTK
>ENST00000513291.2|SNV-110681-C-T|8
TAVSKSSYPMCVNR
>FUSION-ENST00000494757.5:37219-ENST00000643616.1:1029707|40
KRTQGLNR
>ENST00000533291.5|SNV-450934-T-A|8
MPDGMRER
>ENST00000651372.2|SNV-97126-C-A|2
LQLHKQGLAPEEDNLSEIFFVK
>FUSION-ENST00000494757.5:37219-ENST00000643616.1:1029707|1487
MDLVNNFK
>ENST00000560469.5|SNV-265997-G-A|9
LSARQEDTMMDSQPVR
>FUSION-ENST00000494757.5:37219-ENST00000643616.1:1029707|935
TIFVISKRIF
>ENST00000540593.5|SNV-34483-C-A|3
KHHLQLGAAGSQEQEK
>ENST00000560257.1|SNV-160-G-A|4
MAEFKSSCEAPSAAR
>ENST00000505206.5|INDEL-60784-G-GA|3
QAWGSWEKK
>FUSION-ENST00000494757.5:37219-ENST00000643616.1:1029707|315
MFLSRDGVSLC
>FUSION-ENST00000494757.5:37219-ENST00000643616.1:1029707|1220
GGALPSCPGWSFFFFR
>FUSION-ENST00000494757.5:37219-ENST00000643616.1:1029707|1001
LLSYLPSVRVSCGVVDHCVVTPR
>ENST00000529218.5|SNV-864947-C-G|8
MTMGPIHCAGSPVLDGKIFCRR
>FUSION-ENST00000494757.5:37219-ENST00000643616.1:1029707|1213
VARITGMHHHAR
>ENST00000283233.10|SNV-111513-G-C|1
QVWWHEYQRLNEVRCK
>ENST00000388820.5|SNV-37287-G-A|2
DLCINSICK
>ENST00000341394.9|MNV-20056-CT-C|14
MNKGERLNQDQR
>FUSION-ENST00000494757.5:37219-ENST00000643616.1:1029707|9
MNDLKVQIK
>ENST00000556300.6|SNV-3525-T-G|9
ACALGYDIHCHDKKILLLEAGPK
>FUSION-ENST00000494757.5:37219-ENST00000643616.1:1029707|837
MSCLTQPLFFFFFLRRSLTLSPR
>ENST00000422835.2|SNV-15074-G-T|2
YLLKPLYDTHQLFLLISWMHFVR
>FUSION-ENST00000494757.5:37219-ENST00000643616.1:1029707|203
MLLYSSLGNR
>FUSION-ENST00000494757.5:37219-ENST00000643616.1:1029707|1447
MPIIPTLWEAKVVDHLRLQ
>FUSION-ENST00000494757.5:37219-ENST00000643616.1:1029707|971
MPVISATREDEAGELPECGRQR
>ENST00000329214.13|SNV-1109-A-G|2
NPISNRK
>FUSION-ENST00000494757.5:37219-ENST00000643616.1:1029707|401
FKLILMGHHRVK
>FUSION-ENST00000494757.5:37219-ENST00000643616.1:1029707|688
GGACSEPR
>ENST00000287263.8|SNV-193-A-G|3
GPGGTSDAYAVIRVGK
>ENST00000494222.5|SNV-41171-A-G|3
EGVNECGESIDR
>FUSION-ENST00000494757.5:37219-ENST00000643616.1:1029707|247
MDMERVKDLSESFLGHSR
>ENST00000560469.5|SNV-265997-G-A|8
MLSARQEDTMMDSQPVRCTVR
>ENST00000620364.5|SNV-275354-T-A|1
GSQGVKGEPGDPGPPGLIGSPGLK
>ENST00000490938.5|SNV-8288-A-G|5
MTTGPPGRR
>FUSION-ENST00000494757.5:37219-ENST00000643616.1:1029707|1175
GGQKTDLGRGDGTGECPEEGK
>ENST00000366691.4|INDEL-8107-C-CA|3
LCAEEIKAASYIECSALTQKKPQR
>FUSION-ENST00000494757.5:37219-ENST00000643616.1:1029707|1527
EMLKCSAWQCVWSSFLSGRK
>FUSION-ENST00000494757.5:37219-ENST00000643616.1:1029707|1130
TRKSCWTR
>ENST00000375708.4|SNV-226456-C-G|1
AALLSEGADDTQNAPEDGAQR
>ENST00000375651.7|SNV-1920-A-T|2
KMVLDKCQEVISWLDANTLAEK
>FUSION-ENST00000494757.5:37219-ENST00000643616.1:1029707|226
AWWLTPVIPALWVAEA
>ENST00000358415.9|SNV-18335-C-A|1
EHVSFKPTVAQQRICPNCR
>FUSION-ENST00000494757.5:37219-ENST00000643616.1:1029707|673
RTQFSLLYYR
>FUSION-ENST00000494757.5:37219-ENST00000643616.1:1029707|450
MVLSVLK
>FUSION-ENST00000494757.5:37219-ENST00000643616.1:1029707|49
MSHRAWPKNCF
>FUSION-ENST00000494757.5:37219-ENST00000643616.1:1029707|567
LDCFSGAKLKDS
>ENST00000506538.6|INDEL-12526-C-CA|4
INQPNEKCTLYSNCR
>FUSION-ENST00000494757.5:37219-ENST00000643616.1:1029707|1406
GRDSRLTR
>ENST00000265742.8|SNV-61666-A-T|2
NTPLHYAAASGLK
>FUSION-ENST00000494757.5:37219-ENST00000643616.1:1029707|213
KTALGFESRNK
>FUSION-ENST00000494757.5:37219-ENST00000643616.1:1029707|941
ARPFLQKKR
>FUSION-ENST00000494757.5:37219-ENST00000643616.1:1029707|578
LTATSAYRVQAILLPQPPE
>ENST00000425217.5|SNV-483391-G-T|6
IVLDVNKTRQIAQEILK
>FUSION-ENST00000494757.5:37219-ENST00000643616.1:1029707|1005
LVLNSRPQVVCPPRPPKVLVLQA
>FUSION-ENST00000494757.5:37219-ENST00000643616.1:1029707|1176
GGQKTDLGR
>ENST00000251645.3|SNV-2745-G-A|2
ARLECEINTYRSLLK
>ENST00000451554.1|SNV-111513-G-C|3
TNTNKTTQASVVARIPEAE
>FUSION-ENST00000494757.5:37219-ENST00000643616.1:1029707|1211
ITGMHHHAR
>FUSION-ENST00000494757.5:37219-ENST00000643616.1:1029707|774
KLARCGDVR
>FUSION-ENST00000494757.5:37219-ENST00000643616.1:1029707|938
KTIFVISKR
>ENST00000287263.8|SNV-193-A-G|7
GLRAKGPGGTSDAYAVIR
>ENST00000474184.1|SNV-2690-C-G|2
KTRSSFGSG
>ENST00000399391.7|SNV-60927-C-A|3
RGTLFRLLDDKPSGAAYPICEWR
>ENST00000560257.1|SNV-160-G-A|2
SSCEAPSAAR
>ENST00000399391.7|SNV-60927-C-A|1
LLDDKPSGAAYPICEWR
>FUSION-ENST00000494757.5:37219-ENST00000643616.1:1029707|408
MFLGLVVVLKGCEK
>FUSION-ENST00000494757.5:37219-ENST00000643616.1:1029707|587
FLLKKYV
>FUSION-ENST00000667305.1:1546-ENST00000394246.1:1648|64
MPVFVVLGVDFQEAQP
>FUSION-ENST00000494757.5:37219-ENST00000643616.1:1029707|1139
GLLVYQTCYLGNR
>FUSION-ENST00000494757.5:37219-ENST00000643616.1:1029707|1291
MLPSLVLNFCRPPK
>FUSION-ENST00000494757.5:37219-ENST00000643616.1:1029707|1488
MESRSVA
>FUSION-ENST00000323571.9:37219-ENST00000643616.1:1029707|1
TSLTSPAGQ
>ENST00000506455.5|SNV-46600-G-C|5
LGKLNATLEQAHQALEEEK
>ENST00000303045.11|SNV-69949-G-A|3
ITGFDLMDLFSVK
>FUSION-ENST00000494757.5:37219-ENST00000643616.1:1029707|990
MVKPRLY
>FUSION-ENST00000494757.5:37219-ENST00000643616.1:1029707|665
GCIFCCQSVK
>FUSION-ENST00000494757.5:37219-ENST00000643616.1:1029707|698
MLFNIFISFSLPISIQTPQCLYS
>ENST00000299608.7|SNV-27365-C-T|2
DETYFVYDEYEDGDLLSWINR
>FUSION-ENST00000494757.5:37219-ENST00000643616.1:1029707|572
MLDCFSGAK
>FUSION-ENST00000494757.5:37219-ENST00000643616.1:1029707|1506
EFFFLFFSFKR
>ENST00000571307.1|SNV-80004-G-T|2
GSGILPANSYSWGWTR
>ENST00000578765.1|SNV-27365-C-T|3
MVICYHGSTGKGFR
>FUSION-ENST00000494757.5:37219-ENST00000643616.1:1029707|411
GEIAVEFRIQF
>ENST00000553462.6|SNV-3525-T-G|5
IFTVMTR
>FUSION-ENST00000494757.5:37219-ENST00000643616.1:1029707|1471
MGSLKWLHR
>ENST00000377307.6|SNV-71641-T-A|4
KKPKPYVEEPDGVAISTYAKNCYHK
>FUSION-ENST00000494757.5:37219-ENST00000643616.1:1029707|760
YFWTLSGILFCYFDSYLSC
>ENST00000609686.3|SNV-418321-C-A|2
NMTNVEWEDRSGGNFCR
>ENST00000433575.5|SNV-17828-G-T|3
NEALPPTTSPGTKPGR
>FUSION-ENST00000494757.5:37219-ENST00000643616.1:1029707|661
YLEMCLQLLLGCELLRG
>FUSION-ENST00000494757.5:37219-ENST00000643616.1:1029707|1154
STRGSSRSGG
>FUSION-ENST00000667305.1:1546-ENST00000394246.1:1648|69
MWFGGPSGETRGL
>ENST00000374049.4|SNV-32061-G-T|1
IPCPCQLI
>FUSION-ENST00000494757.5:37219-ENST00000643616.1:1029707|515
WRMLSSILVFYSLDASSTPYPSCDK
>FUSION-ENST00000494757.5:37219-ENST00000643616.1:1029707|719
GRDGGIHLLYR
>FUSION-ENST00000494757.5:37219-ENST00000643616.1:1029707|1282
MYSDWDSW
>FUSION-ENST00000494757.5:37219-ENST00000643616.1:1029707|1580
ERRTCWER
>FUSION-ENST00000494757.5:37219-ENST00000643616.1:1029707|847
MESCSVTQAR
>FUSION-ENST00000494757.5:37219-ENST00000643616.1:1029707|669
TQFSLLYYRFLRLEK
>FUSION-ENST00000494757.5:37219-ENST00000643616.1:1029707|678
HCDLKFVFNFTIK
>ENST00000457227.2|SNV-115634-A-G|10
MVELMGVQDQRMDER
>ENST00000321562.9|SNV-8288-A-G|2
EATLGANK
>FUSION-ENST00000494757.5:37219-ENST00000643616.1:1029707|237
RSFQLWQWPMADRTR
>FUSION-ENST00000494757.5:37219-ENST00000643616.1:1029707|1010
MVILLIQC
>ENST00000451554.1|SNV-111513-G-C|2
TTQASVVAR
>FUSION-ENST00000494757.5:37219-ENST00000643616.1:1029707|178
GFHHVVQTGLELLGSSR
>ENST00000254657.8|SNV-43660-G-A|3
GNICIPYEEDIPSLGLSKVSDTK
>ENST00000567107.6|SNV-7411-G-T|3
EGGEDTISER
>ENST00000341394.9|MNV-20056-CT-C|8
MPFLSTRK
>FUSION-ENST00000667305.1:1546-ENST00000394246.1:1648|46
LLTLGPSRTLER
>ENST00000367535.8|SNV-3955-G-A|3
DKHLAVAYFQQGMLYYQTEK
>ENST00000343508.7|SNV-1147461-A-G|1
YAFGSTVHYSCTGKRSLLGQSSR
>FUSION-ENST00000494757.5:37219-ENST00000643616.1:1029707|188
EFRSCCPGWSTMAR
>FUSION-ENST00000494757.5:37219-ENST00000643616.1:1029707|621
AFALVIPSLSF
>FUSION-ENST00000494757.5:37219-ENST00000643616.1:1029707|912
MASTLLPLCKSSFFPFFFLR
>FUSION-ENST00000494757.5:37219-ENST00000643616.1:1029707|1162
NVCILRN
>FUSION-ENST00000494757.5:37219-ENST00000643616.1:1029707|1607
SRGGGLGAGLEK
>ENST00000312428.11|SNV-111569-G-T|1
SFMQDKHVLTVVTIDRMLER
>ENST00000464281.5|MNV-2388-CT-C|2
ACSQIGSYSEILVYLGR
>ENST00000589332.7|SNV-3877-C-T|4
QLQGASWELQSLRLHDEDIKTTNVK
>FUSION-ENST00000494757.5:37219-ENST00000643616.1:1029707|1461
NFILCYIGCHQDEDR
>ENST00000562428.6|SNV-67297-A-G|5
LKSCLTGFLREYGLSVMVK
>FUSION-ENST00000494757.5:37219-ENST00000643616.1:1029707|704
ETILANTVKPRLY
>ENST00000641877.1|SNV-29826-A-T|2
CQQLQQVYSRK
>FUSION-ENST00000494757.5:37219-ENST00000643616.1:1029707|1090
RDSLTMK
>FUSION-ENST00000494757.5:37219-ENST00000643616.1:1029707|1061
ASLKSEKSCFFLVIND
>FUSION-ENST00000494757.5:37219-ENST00000643616.1:1029707|494
LTATSTSWVQRFSCLKPPK
>ENST00000542590.2|SNV-2977-A-T|1
LLPHVLK
>ENST00000370382.7|SNV-27696-A-T|2
FKAHWAILSAR
>FUSION-ENST00000494757.5:37219-ENST00000643616.1:1029707|477
ALPVLLIFFFFFLRLIFILVA
>ENST00000457227.2|SNV-115634-A-G|5
MGVQDQRMDER
>FUSION-ENST00000494757.5:37219-ENST00000643616.1:1029707|422
THLLAGRGDSCL
>FUSION-ENST00000494757.5:37219-ENST00000643616.1:1029707|671
TQFSLLYYR
>FUSION-ENST00000494757.5:37219-ENST00000643616.1:1029707|1302
QDLSLLPRLECGGVICSLDLPRLR
>ENST00000361354.9|SNV-81353-G-A|3
KPGVESMR
>FUSION-ENST00000494757.5:37219-ENST00000643616.1:1029707|1017
FPRLVSNS
>ENST00000297161.6|SNV-153777-A-G|3
FGNKIFQDGEMWSSISCTICACVK
>FUSION-ENST00000494757.5:37219-ENST00000643616.1:1029707|1387
LLQPTVYLFGLFFKGILR
>FUSION-ENST00000494757.5:37219-ENST00000643616.1:1029707|1040
MPGLIFVFL
>FUSION-ENST00000474820.5:126592-ENST00000421122.7:84906|6
TKLQLLIIQQAFKR
>FUSION-ENST00000494757.5:37219-ENST00000643616.1:1029707|200
MMLLYSSLGNRDSVSKK
>ENST00000433575.5|SNV-17828-G-T|4
MNEALPPTTSPGTKPGR
>FUSION-ENST00000494757.5:37219-ENST00000643616.1:1029707|350
NLTSGRFFFFFEMESRTVTWAGVR
>ENST00000345070.5|SNV-7411-G-T|5
MREQEDVGAGGDAREGGEDTISER
>FUSION-ENST00000494757.5:37219-ENST00000643616.1:1029707|564
MRLSQEIK
>FUSION-ENST00000494757.5:37219-ENST00000643616.1:1029707|396
LILMGHHRVKLVIVK
>ENST00000586585.1|SNV-3877-C-T|6
MPVKKQLQGASWELQSLR
>ENST00000265808.11|SNV-2292-G-T|2
TILDAPQRLLKEGIASR
>ENST00000459894.6|SNV-15218-C-A|2
RPWWAAGCHLPLWLR
>ENST00000513291.2|SNV-110681-C-T|13
WMMTAVSKSSYPMCVNRCK
>ENST00000380026.8|SNV-52460-T-C|4
DSALLRTEIEMLGLSKR
>FUSION-ENST00000494757.5:37219-ENST00000643616.1:1029707|1458
EVKSWGR
>FUSION-ENST00000494757.5:37219-ENST00000643616.1:1029707|386
YLSEWVK
>ENST00000647417.1|SNV-79600-C-T|2
NRGSDVQDFVTK
>FUSION-ENST00000494757.5:37219-ENST00000643616.1:1029707|429
ENPRKIWYCLCLR
>FUSION-ENST00000475638.6:37278-ENST00000396294.6:348992|1
QSGEAITSGDQAASFNTV
>ENST00000556296.1|SNV-387-G-T|1
GSGGGRRG
>FUSION-ENST00000494757.5:37219-ENST00000643616.1:1029707|778
LLTLSLLKYQK
>FUSION-ENST00000494757.5:37219-ENST00000643616.1:1029707|888
ASVNNLSCLKHQNR
>FUSION-ENST00000494757.5:37219-ENST00000643616.1:1029707|1120
VLFDLVLLFNWISLPCFYNLK
>ENST00000287263.8|SNV-193-A-G|4
GPGGTSDAYAVIR
>FUSION-ENST00000494757.5:37219-ENST00000643616.1:1029707|1144
MMRPSVS
>FUSION-ENST00000494757.5:37219-ENST00000643616.1:1029707|1352
MFLRSFIFLLNSSLFLIHLVIKCR
>ENST00000579730.2|SNV-3306-C-A|1
YLYLSQLSQQVYP
>ENST00000392649.7|SNV-229357-C-A|3
CINLGAYR
>ENST00000513291.2|SNV-110681-C-T|7
TAVSKSSYPMCVNRCK
>ENST00000467440.6|SNV-229357-C-A|2
HQPGRLQR
>FUSION-ENST00000494757.5:37219-ENST00000643616.1:1029707|349
FFFFFEMESRTVTWAGVR
>FUSION-ENST00000494757.5:37219-ENST00000643616.1:1029707|1416
MQERCEHWSFQVLLMAFTK
>ENST00000409509.5|SNV-16948-G-T|2
MHWAPSQLASLSLAHCSSLK
>FUSION-ENST00000667305.1:1546-ENST00000394246.1:1648|24
MRFWCFLSGIRFSR
>FUSION-ENST00000494757.5:37219-ENST00000643616.1:1029707|283
LFSCLSLPSSWDYR
>ENST00000333254.4|SNV-54037-C-A|4
EDDMESVYEALK
>FUSION-ENST00000494757.5:37219-ENST00000643616.1:1029707|613
MLARPVSNS
>FUSION-ENST00000494757.5:37219-ENST00000643616.1:1029707|443
NSFVGRAWRLMPVIPDFGRPR
>ENST00000409021.9|SNV-115634-A-G|5
RELPPGIGDMVELMGVQDQRMDER
>ENST00000402364.1|INDEL-95273-A-AA|2
GPDDDPAALFEMAKSGQSKK
>FUSION-ENST00000494757.5:37219-ENST00000643616.1:1029707|423
THLLAGR
>FUSION-ENST00000494757.5:37219-ENST00000643616.1:1029707|198
LLYSSLGNR
>ENST00000513291.2|SNV-110681-C-T|10
MMTAVSKSSYPMCVNRCK
>ENST00000628166.1|SNV-418321-C-A|5
TNVEWEDR
>ENST00000467440.6|SNV-229357-C-A|3
MHQPGRLQRSGQQFSHCPQFAK
>FUSION-ENST00000494757.5:37219-ENST00000643616.1:1029707|555
ISSFSSYIFFLLHFLFQR
>FUSION-ENST00000494757.5:37219-ENST00000643616.1:1029707|1444
MKIGKLR
>ENST00000644772.1|SNV-15079-A-T|2
YIFFKTPWEVKPPEDLQDLGVR
>ENST00000399899.2|INDEL-794-A-AA|2
LLQKSVCVVVYVFLTLL
>ENST00000361354.9|SNV-81353-G-A|4
KKPGVESMRK
>ENST00000648124.1|INDEL-23914-C-CA|4
AKYSTPATLEQNYIVCELQQKNK
>ENST00000294383.7|SNV-72285-T-G|1
LELIGMDFIGK
>FUSION-ENST00000494757.5:37219-ENST00000643616.1:1029707|1590
QAIRAPEGLGELR
>FUSION-ENST00000494757.5:37219-ENST00000643616.1:1029707|882
LEPPRPAHCANLK
>FUSION-ENST00000323571.9:37219-ENST00000643616.1:1029707|5
MPIPPPPPPPPGPPPPPTFHQSVFK
>ENST00000346162.10|SNV-30427-G-C|6
MSKNILMIIVK
>ENST00000451530.1|SNV-2111-T-A|1
TSSQSPALTIALR
>ENST00000317869.7|SNV-552-G-T|4
SDVEAIFSKYCK
>ENST00000412616.2|SNV-7113-C-A|3
FAEVYFAQSKQKMYQSFSLIR
>FUSION-ENST00000494757.5:37219-ENST00000643616.1:1029707|630
ATSKVLLSH
>FUSION-ENST00000494757.5:37219-ENST00000643616.1:1029707|88
MLFWLPFFGGRGSK
>FUSION-ENST00000494757.5:37219-ENST00000643616.1:1029707|142
CSAYDLLFR
>ENST00000333254.4|SNV-54037-C-A|6
KELELYKEDDMESVYEALK
>ENST00000490531.3|SNV-7728-C-T|3
LGLWQIQGVTR
>FUSION-ENST00000494757.5:37219-ENST00000643616.1:1029707|211
TALGFESRNK
>FUSION-ENST00000494757.5:37219-ENST00000643616.1:1029707|1460
NFILCYIGCHQDEDREVK
>ENST00000483195.5|SNV-96222-C-T|3
PALSSNISPVSPR
>ENST00000540593.5|SNV-34483-C-A|4
NVHMRKHHLQLGAAGSQEQEK
>FUSION-ENST00000494757.5:37219-ENST00000643616.1:1029707|606
KICLKEFHHSVVISSSSFIFSFR
>FUSION-ENST00000494757.5:37219-ENST00000643616.1:1029707|1074
KPGSWKLGASNNMRYG
>FUSION-ENST00000494757.5:37219-ENST00000643616.1:1029707|227
NPGRAWWLTPVIPALWVAEA
>FUSION-ENST00000494757.5:37219-ENST00000643616.1:1029707|317
DRVTPCWSGWS
>FUSION-ENST00000494757.5:37219-ENST00000643616.1:1029707|344
LPRLVSIS
>FUSION-ENST00000494757.5:37219-ENST00000643616.1:1029707|153
LWALWNGMVTVNPGDAKK
>ENST00000303045.11|SNV-69949-G-A|2
ITGFDLMDLFSVKEILGK
>ENST00000674083.1|SNV-248006-A-T|1
GIISTTIHLR
>FUSION-ENST00000494757.5:37219-ENST00000643616.1:1029707|472
NLGGGGGCSEPRSCHCTPTWVTVR
>FUSION-ENST00000494757.5:37219-ENST00000643616.1:1029707|741
MGFCCGAQAGFKLLGLSYPPTSK
>FUSION-ENST00000494757.5:37219-ENST00000643616.1:1029707|739
LLGLSYPPTSK
>FUSION-ENST00000494757.5:37219-ENST00000643616.1:1029707|876
NPEGSRSESYKR
>FUSION-ENST00000494757.5:37219-ENST00000643616.1:1029707|956
MPVVPATREAEAEELLGR
>ENST00000567107.6|SNV-6904-C-T|1
SCGNMRRCR
>FUSION-ENST00000494757.5:37219-ENST00000643616.1:1029707|601
MNKVTKTK
>FUSION-ENST00000494757.5:37219-ENST00000643616.1:1029707|334
FFFFFFFFF
>FUSION-ENST00000494757.5:37219-ENST00000643616.1:1029707|1459
NFILCYIGCHQDEDREVKSWGR
>FUSION-ENST00000494757.5:37219-ENST00000643616.1:1029707|753
SWLTATSASPVQAILLSQPPK
>ENST00000515518.6|SNV-318211-A-C|2
IIDHHWQEALKIR
>ENST00000483195.5|SNV-96222-C-T|2
MPALSSNISPVSPRR
>FUSION-ENST00000494757.5:37219-ENST00000643616.1:1029707|1233
MSHHTWP
>FUSION-ENST00000494757.5:37219-ENST00000643616.1:1029707|857
MLVRLVSNSRPQVICLSWPPK
>ENST00000540593.5|SNV-34483-C-A|1
TAEPLMGSSLLEEASVPSK
>ENST00000297161.6|SNV-153777-A-G|1
IFQDGEMWSSISCTICACVKGR
>FUSION-ENST00000494757.5:37219-ENST00000643616.1:1029707|1018
MFPRLVSNS
>FUSION-ENST00000494757.5:37219-ENST00000643616.1:1029707|1232
MFVIHLFNK
>ENST00000490938.5|SNV-8288-A-G|4
MTTGPPGRRLSGPTR
>FUSION-ENST00000494757.5:37219-ENST00000643616.1:1029707|177
MSHHAWPPNLINNLA
>FUSION-ENST00000494757.5:37219-ENST00000643616.1:1029707|336
ANFIMFFFFFFFFF
>ENST00000302516.10|SNV-41681-G-A|4
DLILNPRSVAGGFIYTYKLVNNGEK
>FUSION-ENST00000494757.5:37219-ENST00000643616.1:1029707|1047
QDLALSPR
>ENST00000370192.8|SNV-295641-G-T|1
QEYVVGLSTSEIPQFR
>ENST00000409911.5|SNV-74275-G-C|1
SLPNLQKLNLDSNK
>ENST00000460409.1|SNV-7728-C-T|7
MSKLGLWQIQGVTR
>ENST00000313543.5|SNV-5471-C-T|5
TVALIKAVFGKSVMK
>FUSION-ENST00000494757.5:37219-ENST00000643616.1:1029707|593
MRFFLCLEGLGVRSFPDFCFG
>FUSION-ENST00000494757.5:37219-ENST00000643616.1:1029707|324
QFFFFLRWLFALVAQAR
>FUSION-ENST00000494757.5:37219-ENST00000643616.1:1029707|1442
LRVGEGGDE
>ENST00000467440.6|SNV-229357-C-A|4
MHQPGRLQR
>FUSION-ENST00000494757.5:37219-ENST00000643616.1:1029707|60
CHHAQLILCF
>ENST00000341394.9|MNV-20056-CT-C|3
SQIIWSLQKNYR
>ENST00000375169.7|SNV-156615-A-G|3
EAVGNSLIKPSLNQLKQSQRK
>FUSION-ENST00000494757.5:37219-ENST00000643616.1:1029707|1392
NLLNIMLLQPTVYLFGLFFK
>ENST00000522974.5|SNV-112427-C-A|2
MSATTPGNICIIALSVIILPSPK
>FUSION-ENST00000494757.5:37219-ENST00000643616.1:1029707|217
MLNAWQRKTALGFESR
>FUSION-ENST00000494757.5:37219-ENST00000643616.1:1029707|507
SAFSILK
>FUSION-ENST00000494757.5:37219-ENST00000643616.1:1029707|1191
VSPSQVD
>FUSION-ENST00000494757.5:37219-ENST00000643616.1:1029707|1541
VEFFIRK
>ENST00000467440.6|SNV-229357-C-A|5
NKMHQPGRLQR
>ENST00000388820.5|SNV-37287-G-A|4
DAVVDGTPCYQVRASRDLCINSICK
>FUSION-ENST00000494757.5:37219-ENST00000643616.1:1029707|864
MARSQLTTTSASR
>FUSION-ENST00000494757.5:37219-ENST00000643616.1:1029707|964
MAQACNPSTLGGRGLR
>FUSION-ENST00000439167.6:34926-ENST00000494757.5:41231|6
SFLSGNIPLLKK
>FUSION-ENST00000494757.5:37219-ENST00000643616.1:1029707|357
IFFLISQIPIHMTDSCKEGLGP
>FUSION-ENST00000494757.5:37219-ENST00000643616.1:1029707|1446
PIIPTLWEAKVVDHLRLQ
>FUSION-ENST00000494757.5:37219-ENST00000643616.1:1029707|110
LRMIFPFFF
>ENST00000461487.1|SNV-19935-G-C|6
NTLAVRNSFLVWMATYMTR
>ENST00000461487.1|SNV-19935-G-C|2
NSFLVWMATYMTRTHGK
>ENST00000506538.6|INDEL-12526-C-CA|1
CTLYSNCRTDISP
>FUSION-ENST00000494757.5:37219-ENST00000643616.1:1029707|1327
ILAHFGLRACR
>ENST00000525561.1|SNV-7582-G-C|5
LLQMAPWKR
>ENST00000447166.2|SNV-44961-A-G|4
NRCSPSER
>FUSION-ENST00000494757.5:37219-ENST00000643616.1:1029707|1147
KPILLVLISHRSCKSNLVGWISS
>FUSION-ENST00000494757.5:37219-ENST00000643616.1:1029707|554
ISSFSSYIFFLLHFLFQRGVK
>FUSION-ENST00000494757.5:37219-ENST00000643616.1:1029707|1417
VLPCWPGWSFTNSTSHLILE
>ENST00000345070.5|SNV-7411-G-T|4
EQEDVGAGGDAREGGEDTISER
>FUSION-ENST00000494757.5:37219-ENST00000643616.1:1029707|1264
RCLRFVDK
>FUSION-ENST00000494757.5:37219-ENST00000643616.1:1029707|1277
MRLSCLSLPSSWDYRR
>FUSION-ENST00000494757.5:37219-ENST00000643616.1:1029707|1561
EDGIFFFLF
>ENST00000342992.10|SNV-231537-A-T|3
ECSYTIPK
>ENST00000265742.8|SNV-61666-A-T|4
KNTPLHYAAASGLK
>ENST00000666447.1|SNV-110681-C-T|5
MTVILSHVCEQMQGNPQ
>FUSION-ENST00000494757.5:37219-ENST00000643616.1:1029707|682
MLKHCDLK
>FUSION-ENST00000494757.5:37219-ENST00000643616.1:1029707|814
LLGWYSNFFFLFNFSFFFFFLR
>ENST00000398545.5|SNV-39053-C-T|1
VQEVLSTH
>ENST00000553462.6|SNV-3525-T-G|2
MIFTVMTRKSCCSK
>ENST00000367591.5|SNV-24039-G-A|3
LLNETRNMLESPDFSTVLNTCLNR
>FUSION-ENST00000494757.5:37219-ENST00000643616.1:1029707|997
MALNSWAQAVLLP
>FUSION-ENST00000494757.5:37219-ENST00000643616.1:1029707|955
PVVPATREAEAEELLGR
>FUSION-ENST00000494757.5:37219-ENST00000643616.1:1029707|1244
SVPGWLR
>FUSION-ENST00000494757.5:37219-ENST00000643616.1:1029707|577
MPLCHCSNELLPPMLDCFSGAK
>FUSION-ENST00000494757.5:37219-ENST00000643616.1:1029707|2
EQCQLGAGQECQFLLPR
>ENST00000343744.6|SNV-6082-G-T|2
MIQNVGNHLLRGLASVFSNRTSR
>ENST00000498228.1|SNV-6082-G-T|1
SEITCYGSLWKEK
>FUSION-ENST00000494757.5:37219-ENST00000643616.1:1029707|1486
DLVNNFK
>FUSION-ENST00000494757.5:37219-ENST00000643616.1:1029707|921
SAICPRPR
>ENST00000529835.6|SNV-173797-C-A|3
SRQPRVWPR
>FUSION-ENST00000494757.5:37219-ENST00000643616.1:1029707|1409
MAFTKGR
>FUSION-ENST00000494757.5:37219-ENST00000643616.1:1029707|610
MHYVFVKK
>FUSION-ENST00000494757.5:37219-ENST00000643616.1:1029707|562
MRLSQEIKYSLWD
>FUSION-ENST00000494757.5:37219-ENST00000643616.1:1029707|689
NPRGGACSEPR
>ENST00000370382.7|SNV-27696-A-T|1
AHWAILSAR
>ENST00000567107.6|SNV-7411-G-T|1
EGGEDTISEREDAGEAARAR
>FUSION-ENST00000494757.5:37219-ENST00000643616.1:1029707|556
FERISSFSSYIFFLLHFLFQRGVK
>FUSION-ENST00000494757.5:37219-ENST00000643616.1:1029707|738
MESCSVAR
>FUSION-ENST00000494757.5:37219-ENST00000643616.1:1029707|966
MAQACNPSTLGGR
>FUSION-ENST00000494757.5:37219-ENST00000643616.1:1029707|1359
MQNHCLCLASWALWKRR
>ENST00000529835.6|SNV-173797-C-A|4
MSRQPRVWPR
>FUSION-ENST00000494757.5:37219-ENST00000643616.1:1029707|1362
QNHCLCLASWALWK
>ENST00000529218.5|SNV-864947-C-G|1
GPIHCAGSPVLDGKIFCRR
>FUSION-ENST00000494757.5:37219-ENST00000643616.1:1029707|419
MPCLTLFLPNIYVSSLMLLERFHLI
>ENST00000494958.1|SNV-152275-C-T|2
NPLLVEGKLLLLVASI
>FUSION-ENST00000494757.5:37219-ENST00000643616.1:1029707|254
RKLESHCW
>FUSION-ENST00000494757.5:37219-ENST00000643616.1:1029707|1316
FANVYVSLNSL
>ENST00000367588.9|SNV-22549-C-A|4
LRDAGQGTLHRLVGSLDR
>FUSION-ENST00000494757.5:37219-ENST00000643616.1:1029707|499
MAQSRLTATSTSWVQR
>FUSION-ENST00000494757.5:37219-ENST00000643616.1:1029707|1553
LVLNSWAQAIFPPWTPRVLGLQV
>FUSION-ENST00000494757.5:37219-ENST00000643616.1:1029707|803
NLRLLGSRDSPASAS
>FUSION-ENST00000494757.5:37219-ENST00000643616.1:1029707|257
SLIGVCHAYNPCGARR
>FUSION-ENST00000494757.5:37219-ENST00000643616.1:1029707|123
VLRLQALATAPGLFFFF
>FUSION-ENST00000494757.5:37219-ENST00000643616.1:1029707|1419
CHLANFCIFSRDR
>FUSION-ENST00000494757.5:37219-ENST00000643616.1:1029707|809
MYSHFDNYLSPLSFWK
>ENST00000618921.4|SNV-67549-G-C|5
DILKQLFIATVTETEKQCTTHFK
>FUSION-ENST00000494757.5:37219-ENST00000643616.1:1029707|1235
REVSLCCLGWS
>FUSION-ENST00000494757.5:37219-ENST00000643616.1:1029707|830
KFDAILTLDSLYGICVFSLEDFR
>ENST00000568344.5|SNV-288688-C-A|2
ENKGQQICR
>FUSION-ENST00000474820.5:126592-ENST00000421122.7:84906|5
LQLLIIQQAFK
>ENST00000491083.2|SNV-78081-C-A|3
MLELERIIWSSAYIYGMNY
>FUSION-ENST00000494757.5:37219-ENST00000643616.1:1029707|1368
VDGAFHVK
>FUSION-ENST00000494757.5:37219-ENST00000643616.1:1029707|1438
MHIQFFFFFFFFFFFETEFR
>FUSION-ENST00000494757.5:37219-ENST00000643616.1:1029707|267
MSQFFSCTCR
>FUSION-ENST00000494757.5:37219-ENST00000643616.1:1029707|1266
SHCARPLEFSSKVVH
>FUSION-ENST00000494757.5:37219-ENST00000643616.1:1029707|793
MIRLCWPPK
>ENST00000490531.3|SNV-7728-C-T|4
AMSKLGLWQIQGVTRITIQK
>ENST00000374487.6|SNV-30440-A-G|4
MLSAVMQEVPLAALAVHCR
>ENST00000614960.4|SNV-5174-T-C|4
IEKASQVVLMSGK
>FUSION-ENST00000494757.5:37219-ENST00000643616.1:1029707|294
IIHHYVINVIDRSVSCIQSLWSQK
>FUSION-ENST00000494757.5:37219-ENST00000643616.1:1029707|1482
LLFLPYGFGF
>ENST00000595796.5|SNV-2550-A-T|2
EGFLPSRGPAPGSKPVQFMVFEGK
>ENST00000524189.6|SNV-115614-C-G|3
LMYEQELEQLR
>FUSION-ENST00000494757.5:37219-ENST00000643616.1:1029707|640
MSSSIEIAVIQFYNFH
>FUSION-ENST00000494757.5:37219-ENST00000643616.1:1029707|650
MLADGNNFGLV
>FUSION-ENST00000494757.5:37219-ENST00000643616.1:1029707|909
ASTLLPLCKSSFFPFFFLRR
>ENST00000251108.10|SNV-32650-G-T|4
SMIFVTKCPCDEFVPLIK
>ENST00000473186.5|SNV-290786-G-A|4
MELPLAINPTGCARSEPK
>ENST00000245503.10|SNV-26606-G-C|6
SYKRQAEQAEEQSNTNLAK
>ENST00000392649.7|SNV-229357-C-A|2
CINLGAYREAVSNFLTALSLQR
>ENST00000533291.5|SNV-450934-T-A|11
GYGIGMPDGMR
>FUSION-ENST00000494757.5:37219-ENST00000643616.1:1029707|953
EAEAEELLGRTWEAEVAVS
>FUSION-ENST00000494757.5:37219-ENST00000643616.1:1029707|904
RSLALSPRLECR
>FUSION-ENST00000494757.5:37219-ENST00000643616.1:1029707|1179
VAHACNTNTLGDQGGRIT
>FUSION-ENST00000494757.5:37219-ENST00000643616.1:1029707|1026
DLSSLQSVAPRFK
>ENST00000490531.3|SNV-7728-C-T|5
AMSKLGLWQIQGVTR
>FUSION-ENST00000494757.5:37219-ENST00000643616.1:1029707|463
TTRLLKWT
>ENST00000375651.7|SNV-1920-A-T|3
ISEADKKMVLDK
>FUSION-ENST00000494757.5:37219-ENST00000643616.1:1029707|1469
MGSLKWLHRSDL
>ENST00000513291.2|SNV-110681-C-T|14
MWMMTAVSKSSYPMCVNRCK
>FUSION-ENST00000475638.6:37278-ENST00000396294.6:348992|9
AGGCTEEEGWNR
>ENST00000560469.5|SNV-265997-G-A|10
MLSARQEDTMMDSQPVR
>FUSION-ENST00000494757.5:37219-ENST00000643616.1:1029707|592
RFFLCLEGLGVRSFPDFCFG
>ENST00000265808.11|SNV-2292-G-T|1
LLKEGIASR
>ENST00000322527.4|SNV-27146-A-G|1
IIRKPDLRIIEQEEK
>ENST00000409021.9|SNV-115634-A-G|6
RELPPGIGDMVELMGVQDQR
>ENST00000367714.4|SNV-1402-T-C|5
HFTTLVR
>ENST00000513291.2|SNV-110681-C-T|2
MCVNRCKEILNK
>FUSION-ENST00000494757.5:37219-ENST00000643616.1:1029707|7
MNDLKVQIKTER
>ENST00000559604.1|SNV-203-A-T|7
VFRTTWLSTECDSHPLPPCYRK
>FUSION-ENST00000494757.5:37219-ENST00000643616.1:1029707|1437
HIQFFFFFFFFFFFETEFR
>FUSION-ENST00000494757.5:37219-ENST00000643616.1:1029707|565
GFLCIGQAGLK
>FUSION-ENST00000494757.5:37219-ENST00000643616.1:1029707|471
SCHCTPTWVTVR
>FUSION-ENST00000494757.5:37219-ENST00000643616.1:1029707|104
MLSRLVLNSWAQAVFLSPSPK
>ENST00000262464.9|SNV-323128-C-A|2
CVKMIGTYQCSCNPGYQATPDR
>FUSION-ENST00000494757.5:37219-ENST00000643616.1:1029707|1369
VTEAELFPGSDNGLCQSKE
>FUSION-ENST00000494757.5:37219-ENST00000643616.1:1029707|1226
MHATMANFCSFCR
>FUSION-ENST00000494757.5:37219-ENST00000643616.1:1029707|764
KALDLVIHPPWPPNVLGLQT
>ENST00000546007.6|SNV-75387-C-T|2
DNNSTPNHPSQTMPAQKK
>ENST00000339553.9|SNV-27135-A-G|3
SQGLLEAEGEK
>FUSION-ENST00000494757.5:37219-ENST00000643616.1:1029707|483
TLSMTLGNKIPPG
>FUSION-ENST00000494757.5:37219-ENST00000643616.1:1029707|16
SFFFICR
>FUSION-ENST00000494757.5:37219-ENST00000643616.1:1029707|1462
SKNFILCYIGCHQDEDREVK
>ENST00000360863.11|SNV-50957-T-C|3
FNADYGVSEVANDAPQFLEK
>FUSION-ENST00000494757.5:37219-ENST00000643616.1:1029707|999
VSCGVVDHCVVTPRLWQR
>ENST00000228506.8|SNV-7113-C-A|5
FAEVYFAQSK
>ENST00000312015.6|SNV-7411-G-T|1
YQKEKMQER
>ENST00000498228.1|SNV-6082-G-T|5
IQNVGNHLLR
>FUSION-ENST00000494757.5:37219-ENST00000643616.1:1029707|1345
SMSVLTLFK
>FUSION-ENST00000494757.5:37219-ENST00000643616.1:1029707|784
GFHPVGHGGLK
>FUSION-ENST00000494757.5:37219-ENST00000643616.1:1029707|335
MFFFFFFFFF
>ENST00000231130.3|SNV-2336-C-A|2
RSRADSVGR
>FUSION-ENST00000494757.5:37219-ENST00000643616.1:1029707|1058
MTRFQPAS
>ENST00000394144.9|SNV-59788-A-T|2
EVKESGHMFPSLLLVTATHMYCLR
>FUSION-ENST00000494757.5:37219-ENST00000643616.1:1029707|339
IEDSIKI
>ENST00000562428.6|SNV-67297-A-G|7
YPGVSNYQVEEDIGKLKSCLTGFLR
>ENST00000342992.10|SNV-231537-A-T|1
ECSYTIPKLLEGHEYVFRIMAQNK
>FUSION-ENST00000494757.5:37219-ENST00000643616.1:1029707|1083
RHDTCLHVK
>ENST00000322527.4|SNV-27146-A-G|3
IVPEHDVSRIIRKPDLR
>ENST00000479049.6|SNV-225349-C-G|4
MIFWAPCSWISTACPSQPR
>ENST00000374861.7|INDEL-9899-C-CA|4
AFRLSTYLIQHQKNSHWR
>ENST00000541357.6|SNV-34483-C-A|5
RKHHLQLGAAGSQEQEK
>FUSION-ENST00000494757.5:37219-ENST00000643616.1:1029707|1581
GNRAQKGR
>ENST00000276826.5|SNV-71641-T-A|3
GVAISTYAKNCYHKLQK
>FUSION-ENST00000494757.5:37219-ENST00000643616.1:1029707|1583
QLCEERGNR
>ENST00000486235.5|SNV-10803-G-T|1
QCGGILTIILLLLHH
>FUSION-ENST00000494757.5:37219-ENST00000643616.1:1029707|1542
MVEFFIRK
>ENST00000413465.6|SNV-12411-C-G|4
TCPVQLWVDSTPPPGTRVGAMAIYK
>FUSION-ENST00000494757.5:37219-ENST00000643616.1:1029707|795
QWCYLGSPQSPPPGFK
>FUSION-ENST00000494757.5:37219-ENST00000643616.1:1029707|1389
LLQPTVYLFGLFFK
>ENST00000519051.5|SNV-192845-C-G|2
TFGCCGVNGPEDFK
>ENST00000375651.7|INDEL-1919-A-AGT|16
GWTPTPWPRR
>FUSION-ENST00000494757.5:37219-ENST00000643616.1:1029707|1019
VSPCWPGWS
>ENST00000461253.1|SNV-269018-C-A|7
MYLMISKNGKGNSLILPCQVPFK
>FUSION-ENST00000494757.5:37219-ENST00000643616.1:1029707|99
PGLLILLITLLR
>FUSION-ENST00000494757.5:37219-ENST00000643616.1:1029707|318
FGRDRVTPCWSGWS
>ENST00000529835.6|SNV-173797-C-A|5
TMSRQPRVWPR
>FUSION-ENST00000494757.5:37219-ENST00000643616.1:1029707|1399
MLVCFPALK
>FUSION-ENST00000494757.5:37219-ENST00000643616.1:1029707|930
SIDQGNLVAGISR
>FUSION-ENST00000494757.5:37219-ENST00000643616.1:1029707|902
SLALSPRLECR
>FUSION-ENST00000494757.5:37219-ENST00000643616.1:1029707|1212
VARITGMHHHARLILYF
>FUSION-ENST00000494757.5:37219-ENST00000643616.1:1029707|1303
QDLSLLPRLECGGVICSLDLPR
>ENST00000525150.5|SNV-4751-G-A|2
DGTKNLSLASGASFLPPCSPTSTA
>ENST00000377307.6|SNV-71641-T-A|3
KPKPYVEEPDGVAISTYAKNCYHK
>FUSION-ENST00000494757.5:37219-ENST00000643616.1:1029707|1449
MPIIPTLWEAKVVDHLR
>FUSION-ENST00000494757.5:37219-ENST00000643616.1:1029707|404
MFKLILMGHHR
>FUSION-ENST00000534719.1:323-ENST00000331825.11:461|38
GFYFDRDDVALEGVSHFFRELAEEK
>FUSION-ENST00000494757.5:37219-ENST00000643616.1:1029707|883
HQNRQFAEN
>FUSION-ENST00000474820.5:126592-ENST00000421122.7:84906|12
LCQPFFAEECSCIK
>ENST00000346162.10|SNV-30427-G-C|7
MMSKNILMIIVKEVIIL
>FUSION-ENST00000494757.5:37219-ENST00000643616.1:1029707|403
FKLILMGHHR
>ENST00000356842.9|SNV-93597-C-A|1
SPFASSSEHSSENGSLR
>ENST00000526456.1|SNV-533-T-C|4
MADGGAVRSWR
>FUSION-ENST00000494757.5:37219-ENST00000643616.1:1029707|1343
SMSVLTLFKILAHFGLR
>FUSION-ENST00000667305.1:1546-ENST00000394246.1:1648|71
MWFGGPSGETR
>ENST00000399537.8|SNV-62595-G-A|3
SQEMGGAK
>ENST00000375651.7|INDEL-1919-A-AGT|18
SSRGWTPTPWPRR
>ENST00000317869.7|SNV-552-G-T|5
KSDVEAIFSKYCK
>ENST00000647330.1|SNV-38238-T-G|3
RRNPTAGQSHGSGCSQHDD
>FUSION-ENST00000494757.5:37219-ENST00000643616.1:1029707|1248
FVFLSIQFIFPEATR
>ENST00000375651.7|INDEL-1919-A-AGT|2
EGLGQAPPLR
>ENST00000375651.7|INDEL-1919-A-AGT|4
VPREGLGQAPPLR
>FUSION-ENST00000494757.5:37219-ENST00000643616.1:1029707|898
SQLTASSASWVHAILLPQPP
>FUSION-ENST00000494757.5:37219-ENST00000643616.1:1029707|1166
GDGTGECPEEGK
>FUSION-ENST00000494757.5:37219-ENST00000643616.1:1029707|1299
LECGGVICSLDLPRLRLR
>ENST00000612248.4|SNV-33032-C-A|6
GFWPNWLRLGPWNIIFFIK
>FUSION-ENST00000667305.1:1546-ENST00000394246.1:1648|83
NLIKGILTNF
>FUSION-ENST00000494757.5:37219-ENST00000643616.1:1029707|1259
MAQSRLTAASAS
>FUSION-ENST00000494757.5:37219-ENST00000643616.1:1029707|1558
MLRCALER
>ENST00000506455.5|SNV-46600-G-C|4
LGKLNATLEQAHQALEEEKK
>FUSION-ENST00000494757.5:37219-ENST00000643616.1:1029707|56
LALNSQSQVIHSLWPPKVLGLQV
>FUSION-ENST00000494757.5:37219-ENST00000643616.1:1029707|758
ARSWLTATSASPVQAILLSQPPK
>FUSION-ENST00000494757.5:37219-ENST00000643616.1:1029707|1271
MLARLVSNS
>FUSION-ENST00000494757.5:37219-ENST00000643616.1:1029707|67
MHACSPSYLRG
>ENST00000251645.3|SNV-2745-G-A|1
LECEINTYRSLLK
>FUSION-ENST00000494757.5:37219-ENST00000643616.1:1029707|183
MARSRLTTTSAFQVQAILLPQPP
>FUSION-ENST00000494757.5:37219-ENST00000643616.1:1029707|495
LTATSTSWVQR
>FUSION-ENST00000494757.5:37219-ENST00000643616.1:1029707|1499
DGLDLLTS
>FUSION-ENST00000494757.5:37219-ENST00000643616.1:1029707|293
IIHHYVINVIDRSVSCIQSLWSQKK
>ENST00000574033.1|SNV-76452-T-C|2
RTGIFFCPLLPFIQMIMLFIMFYSK
>ENST00000341394.9|MNV-20056-CT-C|6
KSQIIWSLQK
>ENST00000521614.5|SNV-220676-G-T|3
MPFSSYLRLSVASTSVSALTCWQIN
>FUSION-ENST00000494757.5:37219-ENST00000643616.1:1029707|637
SHCAWPRNSFDEQSHK
>ENST00000461487.1|SNV-19935-G-C|7
MNTLAVRNSFLVWMATYMTR
>ENST00000556672.1|SNV-6653-T-A|1
IVDFQFGSDEAANHLIIELYDRVS
>ENST00000589332.7|SNV-3877-C-T|2
LHDEDIKTTNVK
>FUSION-ENST00000494757.5:37219-ENST00000643616.1:1029707|1516
MYIYIFFCCCCWRQSLALLSR
>FUSION-ENST00000494757.5:37219-ENST00000643616.1:1029707|26
HMKRCSAS
>ENST00000361462.7|SNV-46739-A-G|4
DKDLDQEEMHSSLGSLRNSAAK
>ENST00000496492.5|SNV-376147-C-T|1
KQERFWW
>ENST00000524189.6|SNV-115614-C-G|1
LMYEQELEQLRRR
>FUSION-ENST00000494757.5:37219-ENST00000643616.1:1029707|693
VITLGLCDFIFFSQR
>FUSION-ENST00000494757.5:37219-ENST00000643616.1:1029707|1334
MGNNNVNR
>FUSION-ENST00000494757.5:37219-ENST00000643616.1:1029707|194
KTRNLLK
>FUSION-ENST00000494757.5:37219-ENST00000643616.1:1029707|749
FTPFSCLSLPSSWDHR
>ENST00000327475.11|SNV-19243-A-T|4
MMKLYIDNAAPDNLKGLCIFFVR
>ENST00000505776.1|SNV-2553-G-T|12
MTLRAIIQMFPGVVADMHIK
>FUSION-ENST00000494757.5:37219-ENST00000643616.1:1029707|1550
LELRVHVEVV
>FUSION-ENST00000494757.5:37219-ENST00000643616.1:1029707|852
HHHAQLILYF
>FUSION-ENST00000596989.1:147-ENST00000595282.2:947|3
PGTPGSLEMVLFSLSQT
>FUSION-ENST00000494757.5:37219-ENST00000643616.1:1029707|761
MYFWTLSGILFCYFDSYLSC
>ENST00000542672.6|SNV-83623-A-C|4
RSEALER
>ENST00000494958.1|SNV-152275-C-T|1
LLLLVASI
>ENST00000617677.1|INDEL-61436-C-CA|3
RTRSLCK
>ENST00000529218.5|SNV-864947-C-G|5
GPIHCAGSPVLDGK
>ENST00000398545.5|SNV-39053-C-T|3
EFEAGVAANKMCLDKVQEVLSTH
>FUSION-ENST00000494757.5:37219-ENST00000643616.1:1029707|1395
MGSWFRQLQQT
>FUSION-ENST00000667305.1:1546-ENST00000394246.1:1648|19
FWCFLSGIRFSRER
>FUSION-ENST00000494757.5:37219-ENST00000643616.1:1029707|819
MGSVFFLWKTLGSCLYP
>ENST00000583169.5|SNV-3306-C-A|1
YTPDRECIYIIEAAPR
>ENST00000361354.9|SNV-81353-G-A|5
KKPGVESMR
>FUSION-ENST00000494757.5:37219-ENST00000643616.1:1029707|1065
FSTFIYGACR
>FUSION-ENST00000494757.5:37219-ENST00000643616.1:1029707|136
GFHILVR
>ENST00000567107.6|SNV-6904-C-T|3
RSCGNMRR
>FUSION-ENST00000494757.5:37219-ENST00000643616.1:1029707|1422
MCHLANFCIFSR
>FUSION-ENST00000494757.5:37219-ENST00000643616.1:1029707|973
MPVISATREDEAGELPECGR
>FUSION-ENST00000494757.5:37219-ENST00000643616.1:1029707|663
YRGGNTSYEH
>ENST00000518693.1|MNV-762659-TC-T|3
GPPLGYFAGVFHSNASARTQLATQ
>FUSION-ENST00000494757.5:37219-ENST00000643616.1:1029707|1155
MSTRGSSRSGG
>FUSION-ENST00000494757.5:37219-ENST00000643616.1:1029707|536
ISVVEKFFSLK
>FUSION-ENST00000494757.5:37219-ENST00000643616.1:1029707|1346
MSMSVLTLFK
>FUSION-ENST00000494757.5:37219-ENST00000643616.1:1029707|1426
MCVCVCVCVCVSACQPGKNWF
>ENST00000524189.6|SNV-115614-C-G|6
SALERQRLMYEQELEQLR
>ENST00000475323.5|SNV-10821-G-T|3
RYQEQLWLVATYFLGILKAK
>ENST00000264638.9|SNV-13617-A-G|2
VYRNLFVQVDYFPLTEQK
>ENST00000529218.5|SNV-864947-C-G|11
TMGPIHCAGSPVLDGK
>FUSION-ENST00000494757.5:37219-ENST00000643616.1:1029707|960
MWETEVAVS
>ENST00000619735.4|SNV-20201-A-G|3
RRDFQYEAMQER
>FUSION-ENST00000494757.5:37219-ENST00000643616.1:1029707|1497
SHCAWPR
>ENST00000346162.10|SNV-30427-G-C|13
RFWDLMMMSKNILMIIVK
>ENST00000447540.5|SNV-248937-G-C|1
TDYHILPDPELSFMAAQRNYSQSK
>FUSION-ENST00000494757.5:37219-ENST00000643616.1:1029707|1326
ILAHFGLRACRSM
>FUSION-ENST00000494757.5:37219-ENST00000643616.1:1029707|274
HTIPVEPEESLRATVGSQH
>FUSION-ENST00000494757.5:37219-ENST00000643616.1:1029707|1430
MAQSWLTATSVSWVQAILLAQPPK
>FUSION-ENST00000494757.5:37219-ENST00000643616.1:1029707|449
MVLSVLKNSFVGR
>ENST00000581758.1|SNV-75387-C-T|3
MTARDNSPDSTPNHPSQTMPA
>ENST00000620364.5|SNV-275354-T-A|4
GDRGEPGVK
>ENST00000442421.5|SNV-16090-T-A|1
ELLEEDLTCPISCSLFDDPR
>ENST00000413465.6|SNV-12411-C-G|2
VGAMAIYKQSQHMTEVVR
>FUSION-ENST00000494757.5:37219-ENST00000643616.1:1029707|1335
SVLTLFKILAHFGLRACR
>ENST00000491083.2|SNV-78081-C-A|1
IIWSSAYIYGMNY
>ENST00000322527.4|SNV-27146-A-G|5
ERIVPEHDVSRIIR
>FUSION-ENST00000494757.5:37219-ENST00000643616.1:1029707|585
RGLSSWAALYLGITHSI
>FUSION-ENST00000494757.5:37219-ENST00000643616.1:1029707|496
AQSRLTATSTSWVQRFSCLKPPK
>FUSION-ENST00000494757.5:37219-ENST00000643616.1:1029707|603
EFHHSVVISSSSFIFSFR
>FUSION-ENST00000494757.5:37219-ENST00000643616.1:1029707|645
AGGLFEVRSLR
>FUSION-ENST00000494757.5:37219-ENST00000643616.1:1029707|262
HSHSWDFSVLTIK
>FUSION-ENST00000494757.5:37219-ENST00000643616.1:1029707|1114
FFYFEPMNILSYPSSRPYVLA
>ENST00000431501.5|SNV-12374-C-G|1
AALHVGIVELGHCRVRFQ
>ENST00000319974.6|SNV-14441-A-C|1
EFAQTGIIVHTHVTPYHVRDPMR
>FUSION-ENST00000494757.5:37219-ENST00000643616.1:1029707|804
NLRLLGSR
>ENST00000648229.1|SNV-153777-A-G|1
CGPLSVVPSVLV
>FUSION-ENST00000494757.5:37219-ENST00000643616.1:1029707|1158
VMSTRGSSRSGG
>ENST00000540578.6|SNV-75387-C-T|7
TARDNSPDSTPNHPSQTMPAQK
>ENST00000300087.7|MNV-99-TACA-T|3
ELGELLYKSEYIETASGNK
>ENST00000377304.7|SNV-10679-G-C|5
EIVTALGKQEAERNFETLLK
>ENST00000519051.5|SNV-192845-C-G|5
MTFGCCGVNGPEDFK
>FUSION-ENST00000494757.5:37219-ENST00000643616.1:1029707|231
ADRTRNPGR
>FUSION-ENST00000494757.5:37219-ENST00000643616.1:1029707|846
ESCSVTQAR
>FUSION-ENST00000494757.5:37219-ENST00000643616.1:1029707|849
IFFFFEMESCSVTQAR
>FUSION-ENST00000494757.5:37219-ENST00000643616.1:1029707|1075
MKPGSWKLGASNNMRYG
>FUSION-ENST00000596989.1:147-ENST00000595282.2:947|4
MPGTPGSLEMVLFSLSQT
>ENST00000537824.2|SNV-1241031-G-A|3
GFNTQFQVK
>ENST00000530967.6|SNV-2977-A-T|5
ALLRRLLPHVLK
>ENST00000258302.8|SNV-17694-C-A|2
SDSCSDFTAILPDKPKR
>FUSION-ENST00000494757.5:37219-ENST00000643616.1:1029707|1256
MYQLTCQEK
>ENST00000341394.9|MNV-20056-CT-C|1
NYRGVSWH
>ENST00000556296.1|SNV-387-G-T|13
QRGKNIASVGDAVQLPK
>FUSION-ENST00000347053.7:37278-ENST00000396294.6:348992|4
EITKAAQSLNELGWK
>FUSION-ENST00000494757.5:37219-ENST00000643616.1:1029707|808
YSHFDNYLSPLSFWK
>ENST00000529218.5|SNV-864947-C-G|9
TMGPIHCAGSPVLDGKIFCR
>FUSION-ENST00000494757.5:37219-ENST00000643616.1:1029707|1429
AQSWLTATSVSWVQAILLAQPPK
>ENST00000254657.8|SNV-43660-G-A|4
GNICIPYEEDIPSLGLSK
>ENST00000418115.6|SNV-37486-G-A|2
LVIVGDGACGKTCLLIVFNK
>FUSION-ENST00000494757.5:37219-ENST00000643616.1:1029707|1586
APEGLGELRRQLCEER
>FUSION-ENST00000494757.5:37219-ENST00000643616.1:1029707|379
GVPPCWPGWSQTPDFKR
>FUSION-ENST00000494757.5:37219-ENST00000643616.1:1029707|614
VVGYQSLLTLVSLQLVYKPPTAK
>FUSION-ENST00000494757.5:37219-ENST00000643616.1:1029707|1519
KVLKNSIEAR
>FUSION-ENST00000494757.5:37219-ENST00000643616.1:1029707|1135
MGDDGIVSLPDLLFRK
>FUSION-ENST00000494757.5:37219-ENST00000643616.1:1029707|1030
VQWRDLSSLQSVAPR
>FUSION-ENST00000494757.5:37219-ENST00000643616.1:1029707|503
MLIHSLLHFPPPRLACSFR
>FUSION-ENST00000667305.1:1546-ENST00000394246.1:1648|6
MQGLCLLCCLL
>FUSION-ENST00000494757.5:37219-ENST00000643616.1:1029707|674
FVFNFTIKRTQFSLLYYR
>FUSION-ENST00000494757.5:37219-ENST00000643616.1:1029707|1510
LVWNSWAQVILLSRPPQVLGLQG
>FUSION-ENST00000494757.5:37219-ENST00000643616.1:1029707|484
MTLSMTLGNKIPPG
>ENST00000461253.1|SNV-269018-C-A|10
MYLMISK
>ENST00000400105.6|SNV-458971-G-C|2
HSQQLPEEDIASGQEVR
>FUSION-ENST00000494757.5:37219-ENST00000643616.1:1029707|1238
MYISCFFFCCCCFNK
>FUSION-ENST00000494757.5:37219-ENST00000643616.1:1029707|886
ASVNNLSCLKHQNRQFAEN
>ENST00000496492.5|SNV-376147-C-T|2
MKQERFWW
>FUSION-ENST00000667305.1:1546-ENST00000394246.1:1648|20
FWCFLSGIRFSR
>FUSION-ENST00000494757.5:37219-ENST00000643616.1:1029707|1275
LSCLSLPSSWDYR
>ENST00000228506.8|SNV-7113-C-A|3
FAEVYFAQSKQKVFDVR
>FUSION-ENST00000494757.5:37219-ENST00000643616.1:1029707|588
MFLLKKYV
>ENST00000356842.9|SNV-93597-C-A|4
QLKDPFLSFGDSRK
>ENST00000366691.4|INDEL-8107-C-CA|2
AASYIECSALTQKKPQR
>FUSION-ENST00000667305.1:1546-ENST00000394246.1:1648|12
CLCVVGGRGP
>FUSION-ENST00000494757.5:37219-ENST00000643616.1:1029707|676
FVFNFTIK
>FUSION-ENST00000494757.5:37219-ENST00000643616.1:1029707|1183
RERMFVF
>FUSION-ENST00000494757.5:37219-ENST00000643616.1:1029707|500
SVAQAGAQWHDLSLLQPPPPGFK
>ENST00000556296.1|SNV-387-G-T|5
NGNAEAWEK
>FUSION-ENST00000494757.5:37219-ENST00000643616.1:1029707|465
QTNKNTKTTR
>ENST00000303045.11|SNV-69949-G-A|1
ITGFDLMDLFSVKEILGKR
>FUSION-ENST00000494757.5:37219-ENST00000643616.1:1029707|90
MLFWLPFFGGR
>ENST00000457227.2|SNV-115634-A-G|8
MVELMGVQDQRMDERDVR
>ENST00000274008.5|SNV-15074-G-T|3
LRQIFAEATLRHPSIIFID
>ENST00000274008.5|SNV-15074-G-T|1
HPSIIFID
>ENST00000399537.8|SNV-62595-G-A|4
RSQEMGGAKR
>FUSION-ENST00000667305.1:1546-ENST00000394246.1:1648|59
VILLGWAVDLIRFAFSC
>FUSION-ENST00000494757.5:37219-ENST00000643616.1:1029707|513
LSSILVFYSLDASSTPYPSCDK
>FUSION-ENST00000494757.5:37219-ENST00000643616.1:1029707|1313
MDREDHSLFILRQDLSLLPR
>FUSION-ENST00000494757.5:37219-ENST00000643616.1:1029707|175
MGFLPCWSGWSR
>ENST00000483195.5|SNV-96222-C-T|4
MPALSSNISPVSPR
>FUSION-ENST00000494757.5:37219-ENST00000643616.1:1029707|1448
PIIPTLWEAKVVDHLR
>FUSION-ENST00000494757.5:37219-ENST00000643616.1:1029707|476
LIFILVA
>FUSION-ENST00000494757.5:37219-ENST00000643616.1:1029707|1033
PPCLANFFFFFFFFFETGSR
>ENST00000526456.1|SNV-533-T-C|3
ADGGAVRSWR
>FUSION-ENST00000494757.5:37219-ENST00000643616.1:1029707|817
TLGSCLYP
>FUSION-ENST00000494757.5:37219-ENST00000643616.1:1029707|1161
MVMSTRGSSR
>ENST00000346162.10|SNV-30427-G-C|11
FWDLMMMSKNILMIIVKEVIIL
>FUSION-ENST00000494757.5:37219-ENST00000643616.1:1029707|1242
SWRPAWPTW
>ENST00000320955.8|SNV-17878-C-T|6
RNILQTLKWHEAAESELLATR
>FUSION-ENST00000667305.1:1546-ENST00000394246.1:1648|3
SYILEVR
>FUSION-ENST00000347053.7:37278-ENST00000396294.6:348992|5
LQGQLQGGSREITKAAQSLNELGWK
>ENST00000360351.8|SNV-269018-C-A|3
EKDVFDDIQKWEGK
>FUSION-ENST00000494757.5:37219-ENST00000643616.1:1029707|438
MPVIPDFGRPR
>ENST00000361354.9|SNV-81353-G-A|1
KPGVESMRKNR
>FUSION-ENST00000494757.5:37219-ENST00000643616.1:1029707|30
QMTSKHMKR
>FUSION-ENST00000474820.5:126592-ENST00000421122.7:84906|3
LQLLIIQQAFKRFIK
>FUSION-ENST00000494757.5:37219-ENST00000643616.1:1029707|1217
MISTHRNLCLPGSSDSPASASRVAR
>ENST00000261609.13|SNV-186558-C-T|1
LGIGGTESVSTPILLESIQHVFIKK
>FUSION-ENST00000494757.5:37219-ENST00000643616.1:1029707|627
MIFRYLIYMAFALVIPSLSF
>ENST00000513291.2|SNV-110681-C-T|3
MCVNRCK
>FUSION-ENST00000494757.5:37219-ENST00000643616.1:1029707|1070
MERADEAWLLEVGS
>ENST00000447540.5|SNV-248937-G-C|3
HGVSRTDYHILPDPELSFMAAQR
>FUSION-ENST00000494757.5:37219-ENST00000643616.1:1029707|827
MLCLGVDI
>FUSION-ENST00000494757.5:37219-ENST00000643616.1:1029707|1285
IFLKCKFTDLLSVLLEMLNR
>FUSION-ENST00000494757.5:37219-ENST00000643616.1:1029707|316
VTPCWSGWS
>ENST00000263253.9|SNV-74058-A-G|3
KESKFSAK
>ENST00000368073.7|MNV-22438-AAGAGGA-A|3
SEEEEEEEEEEEQPR
>FUSION-ENST00000494757.5:37219-ENST00000643616.1:1029707|899
VARSQLTASSASWVHAILLPQPP
>ENST00000486274.5|SNV-59788-A-T|3
FPSLLLVTATHMYCLREIVSR
>ENST00000461487.1|SNV-19935-G-C|4
NTLAVRNSFLVWMATYMTRTHGK
>FUSION-ENST00000494757.5:37219-ENST00000643616.1:1029707|1307
EDHSLFILR
>FUSION-ENST00000494757.5:37219-ENST00000643616.1:1029707|467
YSVSKQTNKNTK
>FUSION-ENST00000494757.5:37219-ENST00000643616.1:1029707|785
MGFHPVGHGGLK
>ENST00000522974.5|SNV-112427-C-A|7
HVRNHTR
>FUSION-ENST00000494757.5:37219-ENST00000643616.1:1029707|923
AANHMSAICPRPRTLSLLLEKQ
>FUSION-ENST00000494757.5:37219-ENST00000643616.1:1029707|1150
MKPILLVLISHRSCK
>FUSION-ENST00000494757.5:37219-ENST00000643616.1:1029707|599
VTKTKLHR
>FUSION-ENST00000494757.5:37219-ENST00000643616.1:1029707|933
LTRPLEGWK
>ENST00000294008.4|SNV-14038-C-G|2
VALLLSEEVELCSTPPLPASR
>FUSION-ENST00000494757.5:37219-ENST00000643616.1:1029707|1288
LPSLVLNFCRPPKVLGL
>ENST00000383467.2|SNV-124-G-A|4
QKFSPWDDALLSERDPR
>FUSION-ENST00000494757.5:37219-ENST00000643616.1:1029707|388
LVIVKYLSEWVK
>ENST00000367669.8|SNV-179665-G-C|3
LWSTNLDNSVASIEAKANVCSVK
>FUSION-ENST00000494757.5:37219-ENST00000643616.1:1029707|410
MFLGLVVVLK
>FUSION-ENST00000667305.1:1546-ENST00000394246.1:1648|80
VWAFGEGEGR
>FUSION-ENST00000494757.5:37219-ENST00000643616.1:1029707|802
RCYSDGETPR
>ENST00000544378.6|SNV-80004-G-T|1
LILLGLDQTTLSDEMRQELR
>FUSION-ENST00000494757.5:37219-ENST00000643616.1:1029707|1301
LECGGVICSLDLPR
>FUSION-ENST00000494757.5:37219-ENST00000643616.1:1029707|425
IWYCLCLRTHLLAGR
>ENST00000367588.9|SNV-22549-C-A|1
DAGQGTLHRLVGSLDRR
>FUSION-ENST00000494757.5:37219-ENST00000643616.1:1029707|1043
LARLVLNS
>FUSION-ENST00000494757.5:37219-ENST00000643616.1:1029707|1351
FLRSFIFLLNSSLFLIHLVIKCR
>FUSION-ENST00000494757.5:37219-ENST00000643616.1:1029707|329
RKQFFFFLR
>FUSION-ENST00000494757.5:37219-ENST00000643616.1:1029707|225
MIYCFDQFLKPR
>ENST00000589332.7|SNV-3877-C-T|3
LHDEDIK
>FUSION-ENST00000494757.5:37219-ENST00000643616.1:1029707|868
CSSQASR
>FUSION-ENST00000494757.5:37219-ENST00000643616.1:1029707|377
GVPPCWPGWSQTPDFKRSVR
>FUSION-ENST00000494757.5:37219-ENST00000643616.1:1029707|10
YMNDLKVQIKTER
>FUSION-ENST00000494757.5:37219-ENST00000643616.1:1029707|521
MERLLGR
>FUSION-ENST00000494757.5:37219-ENST00000643616.1:1029707|1360
QNHCLCLASWALWKR
>ENST00000287263.8|SNV-193-A-G|6
AKGPGGTSDAYAVIR
>FUSION-ENST00000494757.5:37219-ENST00000643616.1:1029707|596
CYCLIDYWSLAVL
>ENST00000346162.10|SNV-30427-G-C|1
NILMIIVKEVIIL
>ENST00000566663.5|SNV-67297-A-G|1
EYGLSVMVKDDYVHELSCCSR
>FUSION-ENST00000604948.5:58932-ENST00000345122.8:41026|34
VRESQLQK
>ENST00000366691.4|INDEL-8107-C-CA|1
AASYIECSALTQKKPQRGL
>FUSION-ENST00000494757.5:37219-ENST00000643616.1:1029707|982
QENCLNVGDRGCGELR
>ENST00000362005.7|SNV-31316-C-A|5
LQEQLKAVHQQLQVLSQVHFR
>ENST00000648229.1|SNV-153777-A-G|3
FSRMERCGPLSVVPSVLV
>FUSION-ENST00000494757.5:37219-ENST00000643616.1:1029707|829
FDAILTLDSLYGICVFSLEDFR
>FUSION-ENST00000494757.5:37219-ENST00000643616.1:1029707|919
SAICPRPRTLSLLLEK
>ENST00000312015.6|SNV-7411-G-T|3
EERIRYQK
>ENST00000556296.1|SNV-387-G-T|7
GVRNGNAEAWEK
>FUSION-ENST00000494757.5:37219-ENST00000643616.1:1029707|686
PSYISMANSLAFP
>ENST00000341594.9|SNV-132485-G-T|1
SGVAFHSVIHAILPELVDLETVKGR
>FUSION-ENST00000667305.1:1546-ENST00000394246.1:1648|63
PVFVVLGVDFQEAQP
>FUSION-ENST00000494757.5:37219-ENST00000643616.1:1029707|1024
QFSCFSLWSSWNHR
>ENST00000505206.5|INDEL-60784-G-GA|4
GSNLYSQLERQAWGSWEKK
>ENST00000377504.8|SNV-150197-C-T|1
QEDSIWGFSGNANVDSVVYYR
>FUSION-ENST00000494757.5:37219-ENST00000643616.1:1029707|1052
RVKVIDFTFFFFLR
>FUSION-ENST00000494757.5:37219-ENST00000643616.1:1029707|1219
MISTHRNLCLPGSSDSPASASR
>ENST00000503581.6|SNV-353730-C-A|1
GTAQFEYVWQLGFAGSEGEK
>FUSION-ENST00000494757.5:37219-ENST00000643616.1:1029707|875
SESYKRK
>FUSION-ENST00000494757.5:37219-ENST00000643616.1:1029707|1227
QGMQIGQ
>ENST00000481189.1|SNV-25194-G-A|1
QEHPVPWTVELALGGSPSGCSCR
>FUSION-ENST00000494757.5:37219-ENST00000643616.1:1029707|1475
FLAILFSFYKSEENHR
>ENST00000556300.6|SNV-3525-T-G|10
MACALGYDIHCHDKKILLLEAGPK
>FUSION-ENST00000494757.5:37219-ENST00000643616.1:1029707|1100
MCKFSSISARSICVSDGLR
>FUSION-ENST00000494757.5:37219-ENST00000643616.1:1029707|1255
YQLTCQEK
>ENST00000619735.4|SNV-20201-A-G|2
RDFQYEAMQER
>FUSION-ENST00000494757.5:37219-ENST00000643616.1:1029707|625
VVFRIYIFR
>ENST00000414305.5|SNV-65120-A-G|4
KPDQHFKPYLTPDLPKRLHCAK
>FUSION-ENST00000667305.1:1483-ENST00000394246.1:1648|2
MSYILEVK
>ENST00000375651.7|INDEL-1919-A-AGT|3
VPREGLGQAPPLRR
>ENST00000556296.1|SNV-387-G-T|10
NIASVGDAVQLPK
>FUSION-ENST00000494757.5:37219-ENST00000643616.1:1029707|164
MESHSVTQAGVQWCDLGLLQAPSPR
>FUSION-ENST00000494757.5:37219-ENST00000643616.1:1029707|70
FQGCDYTRCW
>FUSION-ENST00000494757.5:37219-ENST00000643616.1:1029707|506
FFGALNNTYSLVFLSFLFS
>ENST00000367669.8|SNV-179665-G-C|1
ANVCSVKFSPSSR
>ENST00000375169.7|SNV-156615-A-G|4
EAVGNSLIKPSLNQLKQSQR
>ENST00000367591.5|SNV-24039-G-A|1
NMLESPDFSTVLNTCLNRGFSR
>ENST00000556296.1|SNV-387-G-T|15
ISLRLYATR
>FUSION-ENST00000494757.5:37219-ENST00000643616.1:1029707|296
GRIIHHYVINVIDR
>ENST00000457227.2|SNV-115634-A-G|6
MGVQDQR
>ENST00000264161.9|SNV-2690-C-G|1
YGISSMIQ
>FUSION-ENST00000494757.5:37219-ENST00000643616.1:1029707|45
ERVPGSLK
>FUSION-ENST00000494757.5:37219-ENST00000643616.1:1029707|119
MLVVPAT
>FUSION-ENST00000494757.5:37219-ENST00000643616.1:1029707|1353
FLRSFIFLLNSSLFLIHLVIK
>ENST00000321990.5|INDEL-26305-T-TA|1
YFPLLLKKTN
>FUSION-ENST00000494757.5:37219-ENST00000643616.1:1029707|991
CTWLYSSFLSFPFLHIIC
>FUSION-ENST00000494757.5:37219-ENST00000643616.1:1029707|431
MKCSSKI
>FUSION-ENST00000494757.5:37219-ENST00000643616.1:1029707|1117
IIFMVLGR
>ENST00000237455.5|SNV-19446-G-A|2
LTFPDLWLHPLIPTDYIK
>FUSION-ENST00000494757.5:37219-ENST00000643616.1:1029707|1318
GDMFANVYVSLNSL
>ENST00000566216.5|SNV-27853-G-A|2
LKPQLLQRVYAMGFNRPSK
>ENST00000294008.4|SNV-14038-C-G|1
VALLLSEEVELCSTPPLPASRILK
>ENST00000440650.6|SNV-7453-C-G|3
IGQFLFWFLR
>FUSION-ENST00000494757.5:37219-ENST00000643616.1:1029707|398
LILMGHHR
>FUSION-ENST00000494757.5:37219-ENST00000643616.1:1029707|1577
TCWERLISRMLWVR
>FUSION-ENST00000494757.5:37219-ENST00000643616.1:1029707|994
MFRLFILSFFF
>ENST00000512135.5|SNV-35129-A-C|1
PAALPHLWREPHGLCHWICCA
>FUSION-ENST00000494757.5:37219-ENST00000643616.1:1029707|1454
SYHTWPHV
>ENST00000245503.10|SNV-26606-G-C|2
QAEQAEEQSNTNLAKFR
>ENST00000275053.8|SNV-110047-A-G|3
FFEAVGVTYGNVQTLSDKSAVVTK
>FUSION-ENST00000494757.5:37219-ENST00000643616.1:1029707|1603
GGGLGAGLEKRGGH
>FUSION-ENST00000494757.5:37219-ENST00000643616.1:1029707|1391
NLLNIMLLQPTVYLFGLFFKGILR
>FUSION-ENST00000494757.5:37219-ENST00000643616.1:1029707|18
LFLMSFFFICRYMNDLKVQIK
>ENST00000571307.1|SNV-80004-G-T|3
TLACDCSVRGSGILPANSYSWGWTR
>ENST00000375169.7|SNV-156615-A-G|2
QSQRKLETENWNK
>FUSION-ENST00000494757.5:37219-ENST00000643616.1:1029707|799
CYSDGETPR
>FUSION-ENST00000494757.5:37219-ENST00000643616.1:1029707|1476
MFLAILFSFYKSEENHR
>FUSION-ENST00000494757.5:37219-ENST00000643616.1:1029707|259
SLIGVCHAYNPCGAR
>ENST00000521614.5|SNV-220676-G-T|6
TSSWWLVLRISLKMPFSSYLR
>FUSION-ENST00000667305.1:1546-ENST00000394246.1:1648|18
FSRERLLACLSPTPPL
>FUSION-ENST00000494757.5:37219-ENST00000643616.1:1029707|668
FLRLEKK
>FUSION-ENST00000494757.5:37219-ENST00000643616.1:1029707|427
KIWYCLCLRTHLLAGR
>FUSION-ENST00000494757.5:37219-ENST00000643616.1:1029707|368
MAQSWLTATSVCLLGSSGSPASASR
>ENST00000257749.9|SNV-345263-G-A|2
DAACQRPHK
>FUSION-ENST00000494757.5:37219-ENST00000643616.1:1029707|1330
MGNNNVNRKK
>ENST00000486274.5|SNV-59788-A-T|4
MFPSLLLVTATHMYCLREIVSR
>FUSION-ENST00000494757.5:37219-ENST00000643616.1:1029707|1597
AGTGKMGRNVFER
>FUSION-ENST00000494757.5:37219-ENST00000643616.1:1029707|624
VVFRIYIFRALK
>FUSION-ENST00000494757.5:37219-ENST00000643616.1:1029707|106
SSRPANFCIFSR
>FUSION-ENST00000494757.5:37219-ENST00000643616.1:1029707|619
IYIFRALKK
>ENST00000560257.1|SNV-160-G-A|1
SSCEAPSAARNGDGQLELNPESF
>ENST00000505776.1|SNV-2553-G-T|1
FPGVVADMHIKMHLVPKK
>ENST00000505776.1|SNV-2553-G-T|9
AIIQMFPGVVADMHIK
>FUSION-ENST00000494757.5:37219-ENST00000643616.1:1029707|638
MSHCAWPRNSFDEQSHK
>ENST00000375651.7|INDEL-1919-A-AGT|26
ISEADKKSR
>FUSION-ENST00000494757.5:37219-ENST00000643616.1:1029707|1210
ITGMHHHARLILYF
>ENST00000409996.5|SNV-27135-A-G|5
MALVENVTTLQKSQGLLEAEGEKK
>FUSION-ENST00000494757.5:37219-ENST00000643616.1:1029707|418
PCLTLFLPNIYVSSLMLLERFHLI
>FUSION-ENST00000667305.1:1546-ENST00000394246.1:1648|4
MSYILEVR
>ENST00000228506.8|SNV-7113-C-A|2
QKVFDVR
>FUSION-ENST00000494757.5:37219-ENST00000643616.1:1029707|542
MEASFSFLLTLFPV
>ENST00000461253.1|SNV-269018-C-A|15
REKDVFDDIQK
>ENST00000555620.1|SNV-34483-C-A|1
TGEEGGHSGTLYYF
>FUSION-ENST00000494757.5:37219-ENST00000643616.1:1029707|1037
LLPCFPGWSR
>FUSION-ENST00000494757.5:37219-ENST00000643616.1:1029707|486
MTLSMTLGNK
>FUSION-ENST00000494757.5:37219-ENST00000643616.1:1029707|1434
AQSWLTATSACR
>FUSION-ENST00000494757.5:37219-ENST00000643616.1:1029707|287
VPVHVSY
>ENST00000473186.5|SNV-290786-G-A|3
ELPLAINPTGCARSEPK
>FUSION-ENST00000494757.5:37219-ENST00000643616.1:1029707|309
KGMRITVFPNLR
>FUSION-ENST00000494757.5:37219-ENST00000643616.1:1029707|1398
LVCFPALK
>ENST00000479212.5|SNV-47358-A-T|2
DDYTFLK
>FUSION-ENST00000494757.5:37219-ENST00000643616.1:1029707|866
TVSFDYLYFLV
>ENST00000367535.8|SNV-3955-G-A|1
HLAVAYFQQGMLYYQTEKYDLAIK
>FUSION-ENST00000494757.5:37219-ENST00000643616.1:1029707|1092
VLECKRR
>ENST00000368073.7|MNV-22438-AAGAGGA-A|1
SEEEEEEEEEEEQPRRR
>FUSION-ENST00000494757.5:37219-ENST00000643616.1:1029707|1080
HDTCLHVK
>ENST00000648229.1|SNV-153777-A-G|2
MERCGPLSVVPSVLV
>ENST00000531234.5|SNV-40518-C-A|2
LLQTSVSVHHDAIEKTIEDIMELK
>ENST00000461872.6|SNV-132485-G-T|3
PFYRNWWTWR
>ENST00000481189.1|SNV-25194-G-A|2
TRQEHPVPWTVELALGGSPSGCSCR
>FUSION-ENST00000494757.5:37219-ENST00000643616.1:1029707|848
IFFFFEMESCSVTQARVQ
>FUSION-ENST00000494757.5:37219-ENST00000643616.1:1029707|122
LQALATAPGLFFFF
>ENST00000302516.10|SNV-41681-G-A|1
SVAGGFIYTYKLVNNGEKLEFLHK
>FUSION-ENST00000494757.5:37219-ENST00000643616.1:1029707|1530
MEMLKCSAWQCVWSSFLSGR
>FUSION-ENST00000494757.5:37219-ENST00000643616.1:1029707|617
KLSLQLWLFN
>FUSION-ENST00000494757.5:37219-ENST00000643616.1:1029707|1097
FSSISARSICVSDGLR
>FUSION-ENST00000494757.5:37219-ENST00000643616.1:1029707|305
RITVFPNLR
>FUSION-ENST00000494757.5:37219-ENST00000643616.1:1029707|1386
MIFHFSYPVTVFR
>FUSION-ENST00000494757.5:37219-ENST00000643616.1:1029707|833
QECTGAISAHCNLHLPGFK
>FUSION-ENST00000494757.5:37219-ENST00000643616.1:1029707|325
QFFFFLR
>FUSION-ENST00000494757.5:37219-ENST00000643616.1:1029707|1507
MEFFFLFFSFKR
>ENST00000317869.7|SNV-552-G-T|1
YCKIAGCSVHKGFAFVQYDK
>FUSION-ENST00000494757.5:37219-ENST00000643616.1:1029707|1003
VDWKLLSYLPSVR
>ENST00000266182.10|SNV-26051-G-T|1
QPVVEPPPFSGSDLFVAGVSVRRAR
>ENST00000403714.8|SNV-111673-G-A|1
ASLLQSKLNQIFK
>FUSION-ENST00000494757.5:37219-ENST00000643616.1:1029707|304
MRITVFPNLRQPQDVSESQGL
>FUSION-ENST00000494757.5:37219-ENST00000643616.1:1029707|998
VSCGVVDHCVVTPRLWQRFR
>FUSION-ENST00000494757.5:37219-ENST00000643616.1:1029707|248
MDMERVK
>FUSION-ENST00000494757.5:37219-ENST00000643616.1:1029707|557
MFERISSFSSYIFFLLHFLFQRGVK
>FUSION-ENST00000494757.5:37219-ENST00000643616.1:1029707|167
MVAHPCNPSTLGGRGVRII
>FUSION-ENST00000323571.9:37219-ENST00000643616.1:1029707|2
FYHQGLLRTSLTSPAGQ
>FUSION-ENST00000534719.1:323-ENST00000331825.11:461|41
MGFYFDR
>FUSION-ENST00000494757.5:37219-ENST00000643616.1:1029707|273
ATVGSQH
>FUSION-ENST00000494757.5:37219-ENST00000643616.1:1029707|384
LLSNLESSFNK
>FUSION-ENST00000494757.5:37219-ENST00000643616.1:1029707|1432
AQSWLTATSACRIQALLLPQSPK
>ENST00000276054.9|INDEL-13043-T-TT|2
TPECAESGMTFFLEITDDYISEK
>FUSION-ENST00000494757.5:37219-ENST00000643616.1:1029707|657
CLQLLLGCELLRG
>ENST00000370382.7|SNV-27696-A-T|3
RFKAHWAILSAR
>ENST00000359963.4|SNV-1434-G-T|1
SAEQAFYHGIDAYFQLCQDPR
>ENST00000505303.5|INDEL-12526-C-CA|3
AAGSPCGHIGLWDLEDKKINQPNEK
>ENST00000509981.1|SNV-17523-C-T|5
SGGNPHAAMAVTAASIATPAR
>ENST00000399899.2|INDEL-794-A-AA|8
YSIPSHRTTQKK
>ENST00000504690.5|SNV-35809-C-A|2
ESFESSLCLAWAYLLASQAK
>FUSION-ENST00000494757.5:37219-ENST00000643616.1:1029707|1451
MPIIPTLWEAK
>FUSION-ENST00000494757.5:37219-ENST00000643616.1:1029707|158
CLPPHPANFLYF
>FUSION-ENST00000494757.5:37219-ENST00000643616.1:1029707|670
TQFSLLYYRFLR
>ENST00000474184.1|SNV-2690-C-G|1
TRSSFGSG
>FUSION-ENST00000494757.5:37219-ENST00000643616.1:1029707|604
ICLKEFHHSVVISSSSFIFSFREE
>FUSION-ENST00000494757.5:37219-ENST00000643616.1:1029707|790
IRLCWPPKVLR
>FUSION-ENST00000494757.5:37219-ENST00000643616.1:1029707|897
MAARLGLPK
>FUSION-ENST00000667305.1:1546-ENST00000394246.1:1648|82
MCVLGVHCPHHQPQDWWR
>FUSION-ENST00000667305.1:1546-ENST00000394246.1:1648|65
CDPPSIL
>ENST00000264161.9|SNV-2690-C-G|3
EIMDAAEDYAKERYGISSMIQ
>FUSION-ENST00000494757.5:37219-ENST00000643616.1:1029707|371
RQPLCLA
>FUSION-ENST00000494757.5:37219-ENST00000643616.1:1029707|1413
QERCEHWSFQVLLMAFTKGR
>FUSION-ENST00000494757.5:37219-ENST00000643616.1:1029707|162
FTPFSCLR
>FUSION-ENST00000494757.5:37219-ENST00000643616.1:1029707|1002
LLSYLPSVR
>FUSION-ENST00000494757.5:37219-ENST00000643616.1:1029707|821
MGSVFFLWK
>FUSION-ENST00000494757.5:37219-ENST00000643616.1:1029707|1169
TDLGRGDGTGECPEEGKNVCILR
>ENST00000418115.6|SNV-37459-G-T|SNV-37486-G-A|2
KLVIVGDGACVKTCLLIVFNK
>FUSION-ENST00000494757.5:37219-ENST00000643616.1:1029707|393
GHHRVKLVIVK
>FUSION-ENST00000494757.5:37219-ENST00000643616.1:1029707|21
VKLFLMSFFFICRYMNDLK
>FUSION-ENST00000494757.5:37219-ENST00000643616.1:1029707|1342
MSMSVLTLFKILAHFGLRACR
>ENST00000579730.2|SNV-3306-C-A|3
TCRGRYLYLSQLSQQVYP
>FUSION-ENST00000494757.5:37219-ENST00000643616.1:1029707|378
MGVPPCWPGWSQTPDFKRSVR
>FUSION-ENST00000494757.5:37219-ENST00000643616.1:1029707|887
MASVNNLSCLKHQNRQFAEN
>ENST00000479049.6|SNV-225349-C-G|1
IFWAPCSWISTACPSQPRQPR
>FUSION-ENST00000494757.5:37219-ENST00000643616.1:1029707|31
QMTSKHMK
>FUSION-ENST00000494757.5:37219-ENST00000643616.1:1029707|996
ALNSWAQAVLLP
>FUSION-ENST00000494757.5:37219-ENST00000643616.1:1029707|1328
ILAHFGLR
>FUSION-ENST00000494757.5:37219-ENST00000643616.1:1029707|1495
SHCAWPRIR
>FUSION-ENST00000494757.5:37219-ENST00000643616.1:1029707|1489
FFFFFEMESRSVA
>FUSION-ENST00000494757.5:37219-ENST00000643616.1:1029707|1168
VGGSLEPR
>FUSION-ENST00000494757.5:37219-ENST00000643616.1:1029707|166
VAHPCNPSTLGGRGVRII
>ENST00000327475.11|SNV-19243-A-T|6
GAKMMKLYIDNAAPDNLK
>FUSION-ENST00000494757.5:37219-ENST00000643616.1:1029707|925
AANHMSAICPRPRTLSLLLEK
>ENST00000375169.7|SNV-156615-A-G|1
KLETENWNK
>FUSION-ENST00000494757.5:37219-ENST00000643616.1:1029707|1094
SICVSDGLRVLECK
>ENST00000433575.5|SNV-17828-G-T|2
MNEALPPTTSPGTKPGRSSS
>FUSION-ENST00000494757.5:37219-ENST00000643616.1:1029707|970
PVISATREDEAGELPECGRQR
>FUSION-ENST00000494757.5:37219-ENST00000643616.1:1029707|913
ASTLLPLCK
>FUSION-ENST00000494757.5:37219-ENST00000643616.1:1029707|986
RQENCLNVGDRGCGELR
>ENST00000375651.7|INDEL-1919-A-AGT|14
RTSLSTR
>ENST00000566216.5|SNV-27853-G-A|4
SFEELRLKPQLLQRVYAMGFNRPSK
>ENST00000366574.7|SNV-596304-G-A|1
FAVFYNGESVEENANVVVRLLIR
>FUSION-ENST00000494757.5:37219-ENST00000643616.1:1029707|724
MFLEPSERK
>FUSION-ENST00000494757.5:37219-ENST00000643616.1:1029707|732
FKQFCCLSLPSR
>FUSION-ENST00000494757.5:37219-ENST00000643616.1:1029707|1151
KPILLVLISHR
>FUSION-ENST00000494757.5:37219-ENST00000643616.1:1029707|1142
MGLLVYQTCYLGNR
>ENST00000375651.7|INDEL-1919-A-AGT|11
TSLSTRGRSWSR
>FUSION-ENST00000494757.5:37219-ENST00000643616.1:1029707|389
VKLVIVKYLSEWVK
>ENST00000313543.5|SNV-5471-C-T|3
AVFGKSVMKHMVILFTR
>FUSION-ENST00000494757.5:37219-ENST00000643616.1:1029707|1167
VGGSLEPRSSQPIWAT
>FUSION-ENST00000494757.5:37219-ENST00000643616.1:1029707|446
VLSVLKNSFVGRAWR
>FUSION-ENST00000494757.5:37219-ENST00000643616.1:1029707|448
VLSVLKNSFVGR
>ENST00000612248.4|SNV-33032-C-A|4
LGPWNIIFFIK
>ENST00000494190.1|INDEL-61436-C-CA|4
MLQKKGQEVCVK
>ENST00000562428.6|SNV-67297-A-G|4
SCLTGFLR
>FUSION-ENST00000494757.5:37219-ENST00000643616.1:1029707|1038
MLLPCFPGWSR
>FUSION-ENST00000494757.5:37219-ENST00000643616.1:1029707|1181
VAHACNTNTLGDQGGR
>FUSION-ENST00000439167.6:34926-ENST00000494757.5:41231|7
SFLSGNIPLLK
>FUSION-ENST00000494757.5:37219-ENST00000643616.1:1029707|1071
LGASNNMRYG
>FUSION-ENST00000494757.5:37219-ENST00000643616.1:1029707|490
MSMTLSMTLGNK
>ENST00000490938.5|SNV-8288-A-G|1
TTGPPGRRLSGPTR
>FUSION-ENST00000494757.5:37219-ENST00000643616.1:1029707|361
LVRLVLNS
>ENST00000533291.5|SNV-450934-T-A|9
GYGIGMPDGMRERNSLFG
>FUSION-ENST00000494757.5:37219-ENST00000643616.1:1029707|538
MKISVVEKFFSLK
>FUSION-ENST00000494757.5:37219-ENST00000643616.1:1029707|1423
LARLVIY
>ENST00000312428.11|SNV-111569-G-T|4
DIMRSFMQDK
>FUSION-ENST00000494757.5:37219-ENST00000643616.1:1029707|44
MERVPGSLKK
>FUSION-ENST00000494757.5:37219-ENST00000643616.1:1029707|916
TLSLLLEK
>FUSION-ENST00000494757.5:37219-ENST00000643616.1:1029707|1472
SEENHRE
>ENST00000494190.1|INDEL-61436-C-CA|3
LQKKGQEVCVK
>FUSION-ENST00000494757.5:37219-ENST00000643616.1:1029707|5
VQIKTER
>ENST00000469372.5|SNV-46387-A-T|2
QSVPALFVALNGSK
>ENST00000560469.5|SNV-265997-G-A|4
QEDTMMDSQPVRCTVRR
>ENST00000367588.9|SNV-22549-C-A|3
DAGQGTLHR
>FUSION-ENST00000494757.5:37219-ENST00000643616.1:1029707|251
ICPPWPPK
>FUSION-ENST00000494757.5:37219-ENST00000643616.1:1029707|509
YFGTQWVLQYLLSG
>FUSION-ENST00000494757.5:37219-ENST00000643616.1:1029707|233
SFQLWQWPMADRTRNPGR
>ENST00000452113.5|SNV-25142-A-G|2
TVRVCKGNK
>ENST00000358415.9|SNV-18335-C-A|4
GQQKEHVSFKPTVAQQR
>ENST00000228506.8|SNV-7113-C-A|1
QKVFDVRLNGHVVVK
>FUSION-ENST00000494757.5:37219-ENST00000643616.1:1029707|580
VPSRLTATSAYRVQAILLPQPPE
>FUSION-ENST00000494757.5:37219-ENST00000643616.1:1029707|628
KVVFRIYIFR
>FUSION-ENST00000494757.5:37219-ENST00000643616.1:1029707|369
ALRSCCPG
>FUSION-ENST00000494757.5:37219-ENST00000643616.1:1029707|816
MVKLLGWYSNFFFLFNFSFFFFFLR
>ENST00000553462.6|SNV-3525-T-G|1
IFTVMTRKSCCSK
>FUSION-ENST00000494757.5:37219-ENST00000643616.1:1029707|1186
AQVNVLRR
>FUSION-ENST00000494757.5:37219-ENST00000643616.1:1029707|395
MGHHRVK
>ENST00000553462.6|SNV-3525-T-G|6
MIFTVMTR
>ENST00000359357.7|SNV-19243-A-T|4
MKLYIDNAAPDNLKGLCIFFVR
>FUSION-ENST00000494757.5:37219-ENST00000643616.1:1029707|352
NLTSGRFFFFFEMESR
>FUSION-ENST00000494757.5:37219-ENST00000643616.1:1029707|685
MANSLAFP
>ENST00000219905.11|SNV-121661-G-A|2
ETTYSSGATTTGVVEVSK
>FUSION-ENST00000534719.1:323-ENST00000331825.11:461|40
MGFYFDRDDVALEGVSHFFR
>ENST00000356017.8|SNV-16090-T-A|2
MDVMELLEEDLTCPISCSLFDDPR
>ENST00000556296.1|SNV-387-G-T|2
GSGGGRR
>FUSION-ENST00000494757.5:37219-ENST00000643616.1:1029707|1149
KPILLVLISHRSCK
>FUSION-ENST00000474820.5:126592-ENST00000421122.7:84906|7
TKLQLLIIQQAFK
>FUSION-ENST00000494757.5:37219-ENST00000643616.1:1029707|20
LFLMSFFFICR
>FUSION-ENST00000494757.5:37219-ENST00000643616.1:1029707|939
KTIFVISK
>ENST00000442421.5|SNV-16090-T-A|2
MELLEEDLTCPISCSLFDDPR
>ENST00000258302.8|SNV-17694-C-A|6
TRLGCLSHKSDSCSDFTAILPDKPK
>FUSION-ENST00000494757.5:37219-ENST00000643616.1:1029707|1261
FVDKWTFPSSIPALPVLT
>FUSION-ENST00000494757.5:37219-ENST00000643616.1:1029707|1203
MLARLASK
>FUSION-ENST00000494757.5:37219-ENST00000643616.1:1029707|1439
VGEGGDE
>ENST00000300087.7|MNV-99-TACA-T|6
MELGELLYK
>ENST00000400105.6|SNV-458971-G-C|1
HSQQLPEEDIASGQEVRG
>FUSION-ENST00000494757.5:37219-ENST00000643616.1:1029707|190
AGPLVTGIS
>FUSION-ENST00000494757.5:37219-ENST00000643616.1:1029707|1496
MSHCAWPRIR
>FUSION-ENST00000494757.5:37219-ENST00000643616.1:1029707|1344
MSMSVLTLFKILAHFGLR
>ENST00000342992.10|SNV-293356-C-T|1
LLQNSENITIENTEHYTHFVMK
>ENST00000440650.6|SNV-7453-C-G|2
IGQFLFWFLRSEIAQSR
>ENST00000462737.1|MNV-2388-CT-C|20
RPSCRCGNRTQSVFTDR
>ENST00000530967.6|SNV-2977-A-T|3
RLLPHVLKHLQQVGVGPLLY
>FUSION-ENST00000494757.5:37219-ENST00000643616.1:1029707|570
MLDCFSGAKLK
>ENST00000520356.5|SNV-112427-C-A|1
NHTREHLYYCSQCHYSSITKNCLK
>ENST00000464180.1|SNV-8288-A-G|7
VAADLGICSPPGMTTGPPGRR
>ENST00000508688.5|SNV-7498-C-A|4
ARVSRPRPLGR
>FUSION-ENST00000494757.5:37219-ENST00000643616.1:1029707|62
VAHTCNPSCEAEVR
>FUSION-ENST00000494757.5:37219-ENST00000643616.1:1029707|65
MGQPGMVAHTCNPSCEAEVR
>FUSION-ENST00000494757.5:37219-ENST00000643616.1:1029707|942
ARPFLQKK
>ENST00000389286.9|SNV-69711-C-T|2
ITAVTRVGLGESSVWTSHR
>FUSION-ENST00000494757.5:37219-ENST00000643616.1:1029707|1014
LEVALIFALC
>FUSION-ENST00000494757.5:37219-ENST00000643616.1:1029707|807
MYSHFDNYLSPLSFWKR
>FUSION-ENST00000494757.5:37219-ENST00000643616.1:1029707|718
MGRDGGIHLLYRLFFFFLR
>FUSION-ENST00000494757.5:37219-ENST00000643616.1:1029707|1103
SQYLKPRWSCLI
>FUSION-ENST00000494757.5:37219-ENST00000643616.1:1029707|462
MFLENLILISGFFFFFFFFF
>ENST00000393330.6|INDEL-312522-A-AA|4
ETCISFIKDFLAKK
>ENST00000461253.1|SNV-269018-C-A|8
YLMISKNGK
>ENST00000525150.5|SNV-4751-G-A|1
MGQRTSL
>FUSION-ENST00000494757.5:37219-ENST00000643616.1:1029707|1279
MRLSCLSLPSSWDYR
>ENST00000589332.7|SNV-3877-C-T|7
KQLQGASWELQSLRLHDEDIK
>FUSION-ENST00000667305.1:1546-ENST00000394246.1:1648|85
LAVPVTCGDTARSALQ
>FUSION-ENST00000494757.5:37219-ENST00000643616.1:1029707|1189
MAQVNVLR
>FUSION-ENST00000494757.5:37219-ENST00000643616.1:1029707|759
MARSWLTATSASPVQAILLSQPPK
>ENST00000396554.7|SNV-173797-C-A|3
SLAKDLMIREK
>ENST00000560469.5|SNV-265997-G-A|3
MMDSQPVR
>ENST00000486274.5|SNV-59788-A-T|5
FPSLLLVTATHMYCLR
>ENST00000519051.5|SNV-192845-C-G|1
TFGCCGVNGPEDFKFASVFR
>ENST00000616986.4|SNV-25299-A-G|3
KLKTLLENDHIQVGR
>FUSION-ENST00000494757.5:37219-ENST00000643616.1:1029707|968
EDEAGELPECGRQR
>FUSION-ENST00000474820.5:126592-ENST00000421122.7:84906|10
LCQPFFAEECSCIKGRK
>ENST00000513291.2|SNV-110681-C-T|11
MTAVSKSSYPMCVNR
>FUSION-ENST00000494757.5:37219-ENST00000643616.1:1029707|742
GFCCGAQAGFK
>FUSION-ENST00000494757.5:37219-ENST00000643616.1:1029707|1021
CTPPHTANFCSFSRDRVSPCWPGWS
>ENST00000380026.8|SNV-52460-T-C|2
TEIEMLGLSKR
>FUSION-ENST00000494757.5:37219-ENST00000643616.1:1029707|907
SSFFPFFFLRR
>FUSION-ENST00000667305.1:1546-ENST00000394246.1:1648|66
MCDPPSIL
>FUSION-ENST00000494757.5:37219-ENST00000643616.1:1029707|482
MTLGNKIPPG
>ENST00000333254.4|SNV-54037-C-A|5
ELELYKEDDMESVYEALK
>ENST00000559604.1|SNV-203-A-T|1
FPPTSALLPEVSI
>FUSION-ENST00000494757.5:37219-ENST00000643616.1:1029707|144
KVLFVGFSTSCVFFILNSFPPPGDR
>ENST00000609686.3|SNV-418321-C-A|4
HGVVSGVPAPWEKNMTNVEWEDR
>FUSION-ENST00000494757.5:37219-ENST00000643616.1:1029707|205
VFPLEGIYRLIS
>ENST00000303045.11|SNV-69949-G-A|6
HTNGGTKKITGFDLMDLFSVK
>ENST00000375651.7|INDEL-1919-A-AGT|20
RSSRGWTPTPWPR
>ENST00000460072.5|SNV-9520-C-T|3
AIDTHNQNDLTFRVSCCCSGTIGK
>FUSION-ENST00000494757.5:37219-ENST00000643616.1:1029707|101
LVLNSWAQAVFLSPSPKVLGLQA
>FUSION-ENST00000494757.5:37219-ENST00000643616.1:1029707|1539
VEFFIRKESS
>ENST00000377307.6|SNV-71641-T-A|2
NCYHKLQK
>FUSION-ENST00000494757.5:37219-ENST00000643616.1:1029707|1504
EFFFLFFSFKRR
>FUSION-ENST00000494757.5:37219-ENST00000643616.1:1029707|1502
RGLTLSPGLECSGMIMAP
>FUSION-ENST00000494757.5:37219-ENST00000643616.1:1029707|409
FLGLVVVLK
>FUSION-ENST00000494757.5:37219-ENST00000643616.1:1029707|464
NTKTTRLLK
>FUSION-ENST00000494757.5:37219-ENST00000643616.1:1029707|1132
GDDGIVSLPDLLFRKQK
>FUSION-ENST00000494757.5:37219-ENST00000643616.1:1029707|412
MGEIAVEFRIQF
>FUSION-ENST00000494757.5:37219-ENST00000643616.1:1029707|1308
AIQQCVLLSKYSLVFQGIVS
>FUSION-ENST00000494757.5:37219-ENST00000643616.1:1029707|633
NSFDEQSHKNK
>ENST00000498228.1|SNV-6082-G-T|2
MSEITCYGSLWKEK
>ENST00000300087.7|MNV-99-TACA-T|2
MELGELLYKSEYIETASGNKVSR
>FUSION-ENST00000494757.5:37219-ENST00000643616.1:1029707|109
MIFPFFF
>FUSION-ENST00000494757.5:37219-ENST00000643616.1:1029707|553
GVKHPGFICCR
>FUSION-ENST00000494757.5:37219-ENST00000643616.1:1029707|655
MQRHFWR
>ENST00000462737.1|MNV-2388-CT-C|19
CGNRTQSVFTDR
>FUSION-ENST00000494757.5:37219-ENST00000643616.1:1029707|92
MVAMLFWLPFFGGRGSKNGISLK
>ENST00000464281.5|MNV-2388-CT-C|1
ACSQIGSYSEILVYLGRGVK
>FUSION-ENST00000494757.5:37219-ENST00000643616.1:1029707|1008
MLVRLVLNSRPQVVCPPRPPK
>ENST00000346162.10|SNV-30427-G-C|10
MMMSKNILMIIVK
>FUSION-ENST00000494757.5:37219-ENST00000643616.1:1029707|768
VPLHSSLATEGDSVSKEK
>ENST00000475323.5|SNV-10821-G-T|2
YQEQLWLVATYFLGILK
>FUSION-ENST00000494757.5:37219-ENST00000643616.1:1029707|1041
STTMPGLIFVFL
>ENST00000492634.6|SNV-83623-A-C|1
LLRRGAKP
>FUSION-ENST00000494757.5:37219-ENST00000643616.1:1029707|173
MGFLPCWSGWSRTPGLR
>FUSION-ENST00000494757.5:37219-ENST00000643616.1:1029707|957
PVVPATR
>ENST00000218867.3|SNV-22776-A-T|2
VREQYTTATDGICIERPENQYVYK
>ENST00000506455.5|SNV-46600-G-C|6
RLGKLNATLEQAHQALEEEK
>ENST00000479212.5|SNV-47358-A-T|3
GTFCFRDDYTFLK
>ENST00000519051.5|SNV-192845-C-G|3
MTFGCCGVNGPEDFKFASVFR
>ENST00000312428.11|SNV-111569-G-T|5
TWRDIMRSFMQDK
>ENST00000339553.9|SNV-27135-A-G|2
SQGLLEAEGEKK
>FUSION-ENST00000667305.1:1546-ENST00000394246.1:1648|23
RFWCFLSGIR
>ENST00000457227.2|SNV-115634-A-G|7
VELMGVQDQRMDERDVR
>ENST00000409509.5|SNV-16948-G-T|1
HWAPSQLASLSLAHCSSLK
>ENST00000509981.1|SNV-17523-C-T|3
AVTAASIATPAR
>FUSION-ENST00000494757.5:37219-ENST00000643616.1:1029707|780
GFHPVGHGGLKLLTLSLLKYQK
>FUSION-ENST00000494757.5:37219-ENST00000643616.1:1029707|1152
MKPILLVLISHR
>FUSION-ENST00000494757.5:37219-ENST00000643616.1:1029707|332
FLKVKVSEEHR
>ENST00000303045.11|SNV-69949-G-A|8
FKHTNGGTKK
>ENST00000515518.6|SNV-318211-A-C|6
ADKELAKIIDHHWQEALK
>FUSION-ENST00000494757.5:37219-ENST00000643616.1:1029707|1325
MLNRPLWGTTMLIGK
>ENST00000531234.5|SNV-40518-C-A|4
SKLLQTSVSVHHDAIEK
>ENST00000299752.9|SNV-1247-G-A|1
AQPAELSVEVPENYSGNFPLYLTK
>FUSION-ENST00000494757.5:37219-ENST00000643616.1:1029707|234
SFQLWQWPMADRTR
>FUSION-ENST00000604948.5:58932-ENST00000345122.8:41026|31
ESQLQKKK
>FUSION-ENST00000494757.5:37219-ENST00000643616.1:1029707|840
SCLTQPLFFFFFLR
>ENST00000425217.5|SNV-483391-G-T|5
TRQIAQEILK
>FUSION-ENST00000494757.5:37219-ENST00000643616.1:1029707|889
MASVNNLSCLKHQNR
>FUSION-ENST00000667305.1:1546-ENST00000394246.1:1648|61
VILLGWAVDLIR
>FUSION-ENST00000494757.5:37219-ENST00000643616.1:1029707|931
LTRPLEGWKSIDQGNLVAGISR
>ENST00000611776.4|SNV-125801-G-T|2
KLCHQGIPS
>FUSION-ENST00000494757.5:37219-ENST00000643616.1:1029707|87
LFWLPFFGGRGSK
>FUSION-ENST00000494757.5:37219-ENST00000643616.1:1029707|806
YSHFDNYLSPLSFWKR
>FUSION-ENST00000494757.5:37219-ENST00000643616.1:1029707|139
SIFKASYVK
>ENST00000478097.1|SNV-27135-A-G|2
ARVCWRQK
>FUSION-ENST00000494757.5:37219-ENST00000643616.1:1029707|50
SHRAWPK
>FUSION-ENST00000494757.5:37219-ENST00000643616.1:1029707|859
SQLTTTSASRVQAILLPQPPE
>ENST00000459906.1|SNV-201446-C-T|2
MQCFLLEISN
>ENST00000329798.5|SNV-1525-G-T|1
VVYQHDCSNTYSDNIIFR
>ENST00000509981.1|SNV-17523-C-T|2
MAVTAASIATPARSSSSIPR
>FUSION-ENST00000439167.6:34926-ENST00000494757.5:41231|11
EDIQTNAELKSTQEQSVPAGNIR
>ENST00000505747.6|SNV-9520-C-T|1
VSCCCSGTIGKAFTAQEVGK
>ENST00000564440.5|SNV-28680-G-A|4
MFHRKLFK
>ENST00000562428.6|SNV-67297-A-G|6
LKSCLTGFLR
>FUSION-ENST00000494757.5:37219-ENST00000643616.1:1029707|475
MNLGGGGGCSEPR
>ENST00000461253.1|SNV-269018-C-A|3
ISKNGKGNSLILPCQVPFK
>FUSION-ENST00000494757.5:37219-ENST00000643616.1:1029707|387
LVIVKYLSEWVKLLSNLESSFNK
>FUSION-ENST00000494757.5:37219-ENST00000643616.1:1029707|323
QFFFFLRWLFALVAQARVQWR
>FUSION-ENST00000439167.6:34926-ENST00000494757.5:41231|3
REECAYSGCSK
>ENST00000509981.1|SNV-17523-C-T|1
AVTAASIATPARSSSSIPR
>FUSION-ENST00000494757.5:37219-ENST00000643616.1:1029707|1524
MLKCSAWQCVWSSFLSGRK
>ENST00000346162.10|SNV-30427-G-C|8
MMMSKNILMIIVKEVIIL
>ENST00000375651.7|INDEL-1919-A-AGT|15
GWTPTPWPRRTSLSTR
>FUSION-ENST00000494757.5:37219-ENST00000643616.1:1029707|1512
QSLALLSR
>FUSION-ENST00000494757.5:37219-ENST00000643616.1:1029707|910
MASTLLPLCKSSFFPFFFLRR
>FUSION-ENST00000494757.5:37219-ENST00000643616.1:1029707|148
MVTVNPGDAKK
>FUSION-ENST00000494757.5:37219-ENST00000643616.1:1029707|896
AARLGLPK
>ENST00000361354.9|SNV-81353-G-A|2
KPGVESMRK
>FUSION-ENST00000494757.5:37219-ENST00000643616.1:1029707|1241
MVKPCLY
>FUSION-ENST00000494757.5:37219-ENST00000643616.1:1029707|1500
MDGLDLLTS
>FUSION-ENST00000494757.5:37219-ENST00000643616.1:1029707|1443
IGKLRVGEGGDE
>ENST00000341394.9|MNV-20056-CT-C|11
LNQDQRMPFLSTR
>ENST00000641877.1|SNV-29826-A-T|1
CQQLQQVYSRKEEECQAGAAEMR
>FUSION-ENST00000494757.5:37219-ENST00000643616.1:1029707|286
MLENSCFA
>ENST00000556300.6|SNV-3525-T-G|14
MACALGYDIHCHDK
>ENST00000319974.6|SNV-14441-A-C|2
EFAQTGIIVHTHVTPYHVR
>ENST00000343744.6|SNV-6082-G-T|4
MIQNVGNHLLRGLASVFSNR
>FUSION-ENST00000494757.5:37219-ENST00000643616.1:1029707|4
VQIKTEREQCQLGAGQECQFLLPR
>FUSION-ENST00000494757.5:37219-ENST00000643616.1:1029707|1428
MCVCVCVCVCVSACQPGK
>FUSION-ENST00000494757.5:37219-ENST00000643616.1:1029707|1584
RQLCEERGNR
>ENST00000460409.1|SNV-7728-C-T|4
SKLGLWQIQGVTRITIQK
>FUSION-ENST00000494757.5:37219-ENST00000643616.1:1029707|750
QWCDLGSLQAPPPR
>FUSION-ENST00000494757.5:37219-ENST00000643616.1:1029707|1105
VFLSASVLTFVQKSQYLKPRWSCLI
>FUSION-ENST00000494757.5:37219-ENST00000643616.1:1029707|1059
SCFFLVIND
>ENST00000581758.1|SNV-75387-C-T|5
MQMTARDNSPDSTPNHPSQTMPA
>FUSION-ENST00000494757.5:37219-ENST00000643616.1:1029707|915
TLSLLLEKQ
>FUSION-ENST00000494757.5:37219-ENST00000643616.1:1029707|1568
ETAYTRGNLESVL
>ENST00000367669.8|SNV-179665-G-C|4
VKLWSTNLDNSVASIEAKANVCSVK
>FUSION-ENST00000494757.5:37219-ENST00000643616.1:1029707|1224
MANFCSFCR
>ENST00000559604.1|SNV-203-A-T|3
TTWLSTECDSHPLPPCYRK
>FUSION-ENST00000494757.5:37219-ENST00000643616.1:1029707|558
FERISSFSSYIFFLLHFLFQR
>FUSION-ENST00000494757.5:37219-ENST00000643616.1:1029707|290
SVSCIQSLWSQKKA
>ENST00000505776.1|SNV-2553-G-T|2
MFPGVVADMHIKMHLVPKK
>FUSION-ENST00000474820.5:126592-ENST00000421122.7:84906|2
RFIKMVQLCI
>ENST00000375650.5|SNV-1609-C-T|2
DNNLLGRFELSGIPSAPR
>FUSION-ENST00000494757.5:37219-ENST00000643616.1:1029707|934
MLTRPLEGWK
>FUSION-ENST00000494757.5:37219-ENST00000643616.1:1029707|380
MGVPPCWPGWSQTPDFKR
>FUSION-ENST00000494757.5:37219-ENST00000643616.1:1029707|330
VKVSEEHRW
>ENST00000380026.8|SNV-52460-T-C|5
DSALLRTEIEMLGLSK
>FUSION-ENST00000494757.5:37219-ENST00000643616.1:1029707|284
MLFSCLSLPSSWDYR
>ENST00000505776.1|SNV-2553-G-T|10
TLRAIIQMFPGVVADMHIKMHLVPK
>FUSION-ENST00000494757.5:37219-ENST00000643616.1:1029707|179
MGFHHVVQTGLELLGSSR
>ENST00000457227.2|SNV-115634-A-G|9
VELMGVQDQRMDER
>FUSION-ENST00000494757.5:37219-ENST00000643616.1:1029707|302
ITVFPNLR
>FUSION-ENST00000667305.1:1546-ENST00000394246.1:1648|17
ERLLACLSPTPPL
>FUSION-ENST00000494757.5:37219-ENST00000643616.1:1029707|854
LVSNSRPQVICLSWPPKVLGLQA
>ENST00000505776.1|SNV-2553-G-T|5
FPGVVADMHIK
>ENST00000313543.5|SNV-5471-C-T|4
AVFGKSVMK
>ENST00000394026.8|SNV-3525-T-G|5
RQGYDIHCHDK
>FUSION-ENST00000494757.5:37219-ENST00000643616.1:1029707|434
WADHDISSSSPVWPT
>FUSION-ENST00000494757.5:37219-ENST00000643616.1:1029707|181
SRLTTTSAFQVQAILLPQPP
>FUSION-ENST00000494757.5:37219-ENST00000643616.1:1029707|1208
HHHARLILYF
>FUSION-ENST00000667305.1:1546-ENST00000394246.1:1648|73
CIEAILDL
>FUSION-ENST00000494757.5:37219-ENST00000643616.1:1029707|1564
MLKWCEVREDGIFFFLF
>FUSION-ENST00000494757.5:37219-ENST00000643616.1:1029707|1283
FTDLLSVLLEMLNR
>FUSION-ENST00000494757.5:37219-ENST00000643616.1:1029707|230
ERFCLLVFLLLVFSLF
>ENST00000275053.8|SNV-110047-A-G|2
SAVVTKSLEYLGEVLK
>FUSION-ENST00000494757.5:37219-ENST00000643616.1:1029707|1013
MRHHARLILHF
>ENST00000521614.5|SNV-220676-G-T|4
MPFSSYLR
>ENST00000427191.6|SNV-181149-A-G|1
DSLYQVVYISDINPR
>FUSION-ENST00000494757.5:37219-ENST00000643616.1:1029707|333
MFLKVKVSEEHR
>FUSION-ENST00000494757.5:37219-ENST00000643616.1:1029707|126
LVRLVSNSWPQVICPPQPPRVLR
>ENST00000297866.9|SNV-47940-C-A|1
FVVKDLEKR
>ENST00000644968.1|SNV-231874-G-A|2
DDVPDRLHAESTPELSQDVGR
>FUSION-ENST00000494757.5:37219-ENST00000643616.1:1029707|684
ANSLAFP
>ENST00000330537.10|SNV-42942-G-A|1
DFKAYALAGVSFEIK
>ENST00000633794.1|SNV-78081-C-A|2
YELLMLGIQPVIDKLR
>FUSION-ENST00000494757.5:37219-ENST00000643616.1:1029707|1136
GDDGIVSLPDLLFR
>FUSION-ENST00000494757.5:37219-ENST00000643616.1:1029707|1336
MSVLTLFKILAHFGLRACR
>FUSION-ENST00000494757.5:37219-ENST00000643616.1:1029707|299
MVRFVVLI
>FUSION-ENST00000494757.5:37219-ENST00000643616.1:1029707|1262
CLRFVDKWTFPSSIPALPVLT
>FUSION-ENST00000494757.5:37219-ENST00000643616.1:1029707|266
SQFFSCTCR
>ENST00000612828.4|SNV-159361-G-A|1
AVNPILVQQGALGSFR
>ENST00000556296.1|SNV-387-G-T|8
NIASVGDAVQLPKGVRNGNAEAWEK
>FUSION-ENST00000494757.5:37219-ENST00000643616.1:1029707|1215
NLCLPGSSDSPASASR
>FUSION-ENST00000667305.1:1546-ENST00000394246.1:1648|68
WFGGPSGETR
>ENST00000619735.4|SNV-20201-A-G|4
ENIAYLTHTERRR
>ENST00000647417.1|SNV-79600-C-T|1
GSDVQDFVTK
>ENST00000491083.2|SNV-78081-C-A|2
LELERIIWSSAYIYGMNY
>ENST00000413986.1|SNV-1531-C-T|3
MGKAVSLLSSLILAQFSQSLCGR
>ENST00000266182.10|SNV-26052-C-A|1
QPVVEPPPFSGSDL
>FUSION-ENST00000494757.5:37219-ENST00000643616.1:1029707|1108
KVFLSASVLTFVQKSQYLKPR
>ENST00000392649.7|SNV-229357-C-A|6
SRYNLGIR
>ENST00000559604.1|SNV-203-A-T|4
TTWLSTECDSHPLPPCYR
>ENST00000529218.5|SNV-864947-C-G|3
GPIHCAGSPVLDGKIFCR
>FUSION-ENST00000494757.5:37219-ENST00000643616.1:1029707|480
MILCFFYSFYQ
>ENST00000612248.4|SNV-33032-C-A|2
LGPWNIIFFIKYEQLKR
>FUSION-ENST00000494757.5:37219-ENST00000643616.1:1029707|288
MVPVHVSY
>ENST00000578765.1|SNV-27365-C-T|6
MKMVICYHGSTGKGFR
>FUSION-ENST00000494757.5:37219-ENST00000643616.1:1029707|141
CSAYDLLFRSIFK
>ENST00000418115.6|SNV-37486-G-A|1
TCLLIVFNK
>FUSION-ENST00000494757.5:37219-ENST00000643616.1:1029707|242
VKDLSESFLGHSRR
>FUSION-ENST00000494757.5:37219-ENST00000643616.1:1029707|321
WLFALVAQARVQWR
>FUSION-ENST00000494757.5:37219-ENST00000643616.1:1029707|95
VAMLFWLPFFGGR
>ENST00000451554.1|SNV-111513-G-C|4
TNTNKTTQASVVAR
>FUSION-ENST00000494757.5:37219-ENST00000643616.1:1029707|163
ESHSVTQAGVQWCDLGLLQAPSPR
>ENST00000354757.5|SNV-761-C-A|1
ELDYEELPELSFILSALDGGSPPR
>FUSION-ENST00000475638.6:37278-ENST00000396294.6:348992|11
MNLVGKAGGCTEEEGWNR
>ENST00000409236.6|SNV-598971-G-T|1
TTSDISKELEEQFYTLVPFGR
>FUSION-ENST00000494757.5:37219-ENST00000643616.1:1029707|1611
MTCGPEWEGKSR
>FUSION-ENST00000494757.5:37219-ENST00000643616.1:1029707|439
LMPVIPDFGRPR
>FUSION-ENST00000494757.5:37219-ENST00000643616.1:1029707|161
FTPFSCLRLPSSWDYR
>ENST00000521614.5|SNV-220676-G-T|5
ISLKMPFSSYLR
>FUSION-ENST00000494757.5:37219-ENST00000643616.1:1029707|112
MAHKLRMIFPFFF
>FUSION-ENST00000475638.6:37278-ENST00000396294.6:348992|3
KRQSGEAITSGDQAASFNTV
>FUSION-ENST00000494757.5:37219-ENST00000643616.1:1029707|649
LADGNNFGLV
>ENST00000358252.8|INDEL-16438-T-TAGCT|1
DPLEARELAGGW
>ENST00000628166.1|SNV-418321-C-A|6
MTNVEWEDR
>FUSION-ENST00000494757.5:37219-ENST00000643616.1:1029707|1146
SCKSNLVGWISS
>ENST00000409236.6|SNV-598971-G-T|2
TTSDISK
>FUSION-ENST00000667305.1:1546-ENST00000394246.1:1648|52
LCVDASCLFLVVCRHGRFFCSSK
>ENST00000325319.9|SNV-864947-C-G|1
SGFHDDGTYSLCGESCIDIDECALR
>FUSION-ENST00000494757.5:37219-ENST00000643616.1:1029707|1338
MSVLTLFKILAHFGLR
>ENST00000461253.1|SNV-269018-C-A|5
MISKNGK
>ENST00000251108.10|SNV-32650-G-T|2
CPCDEFVPLIK
>ENST00000367409.9|SNV-45731-G-C|3
LKNVSQEKMAAIVNQSALCCYR
>FUSION-ENST00000494757.5:37219-ENST00000643616.1:1029707|1184
AQVNVLRRER
>ENST00000618921.4|SNV-67549-G-C|2
QCTTHFK
>FUSION-ENST00000494757.5:37219-ENST00000643616.1:1029707|1380
MASVKAKNSCR
>ENST00000265104.4|SNV-243866-A-T|3
VLFVLMPVIR
>FUSION-ENST00000494757.5:37219-ENST00000643616.1:1029707|692
MVITLGLCDFIFFSQRL
>ENST00000479212.5|SNV-47358-A-T|5
MLVLFRGTFCFRDDYTFLK
>ENST00000284136.10|SNV-105322-G-C|5
ERVELCKLPGK
>FUSION-ENST00000494757.5:37219-ENST00000643616.1:1029707|843
LTATSASHIQAILLPQHRPELLGL
>FUSION-ENST00000494757.5:37219-ENST00000643616.1:1029707|51
MSHRAWPK
>ENST00000648124.1|INDEL-23914-C-CA|3
YSTPATLEQNYIVCELQQKNK
>FUSION-ENST00000494757.5:37219-ENST00000643616.1:1029707|1520
CSAWQCVWSSFLSGRKVLK
>FUSION-ENST00000494757.5:37219-ENST00000643616.1:1029707|1573
LWVRSPV
>FUSION-ENST00000474820.5:126592-ENST00000421122.7:84906|11
LCQPFFAEECSCIKGR
>ENST00000422835.2|SNV-15074-G-T|1
YLLKPLYDTHQLFLLISWMHFVRK
>FUSION-ENST00000494757.5:37219-ENST00000643616.1:1029707|1470
GSLKWLHR
>FUSION-ENST00000494757.5:37219-ENST00000643616.1:1029707|1588
APEGLGELR
>FUSION-ENST00000494757.5:37219-ENST00000643616.1:1029707|697
LFNIFISFSLPISIQTPQCLYS
>FUSION-ENST00000494757.5:37219-ENST00000643616.1:1029707|1397
MISAHCNLHLPGSSDSPASAS
>FUSION-ENST00000534719.1:323-ENST00000331825.11:461|39
GFYFDRDDVALEGVSHFFR
>FUSION-ENST00000494757.5:37219-ENST00000643616.1:1029707|631
NKATSKVLLSH
>FUSION-ENST00000494757.5:37219-ENST00000643616.1:1029707|1508
EFFFLFFSFK
>ENST00000651372.2|SNV-97126-C-A|1
QGLAPEEDNLSEIFFVK
>FUSION-ENST00000494757.5:37219-ENST00000643616.1:1029707|1109
MKVFLSASVLTFVQKSQYLKPR
>FUSION-ENST00000494757.5:37219-ENST00000643616.1:1029707|457
HECIQHIKIFWSIEQHV
>FUSION-ENST00000494757.5:37219-ENST00000643616.1:1029707|656
GGNTSYEH
>ENST00000366574.7|SNV-596304-G-A|2
FAVFYNGESVEENANVVVR
>ENST00000521614.5|SNV-220676-G-T|2
PFSSYLR
>FUSION-ENST00000494757.5:37219-ENST00000643616.1:1029707|1032
SVAQTRVQWR
>FUSION-ENST00000494757.5:37219-ENST00000643616.1:1029707|39
RTQGLNR
>ENST00000512840.5|INDEL-60784-G-GA|3
AQGSWEKK
>FUSION-ENST00000667305.1:1546-ENST00000394246.1:1648|5
QGLCLLCCLL
>ENST00000283233.10|SNV-111513-G-C|5
QHKQVWWHEYQR
>FUSION-ENST00000494757.5:37219-ENST00000643616.1:1029707|589
SFPDFCFG
>ENST00000567107.6|SNV-7411-G-T|2
EGGEDTISEREDAGEAAR
>FUSION-ENST00000494757.5:37219-ENST00000643616.1:1029707|723
FLEPSERK
>ENST00000506538.6|INDEL-12526-C-CA|6
KINQPNEKCTLYSNCR
>FUSION-ENST00000494757.5:37219-ENST00000643616.1:1029707|444
NSFVGRAWR
>FUSION-ENST00000494757.5:37219-ENST00000643616.1:1029707|1140
MGLLVYQTCYLGNRKPIYF
>FUSION-ENST00000494757.5:37219-ENST00000643616.1:1029707|810
QSLTLSSWLACSGAISGHRNLR
>ENST00000377304.7|SNV-10679-G-C|1
NFETLLKHLSHPPSFTTVR
>FUSION-ENST00000494757.5:37219-ENST00000643616.1:1029707|202
MMLLYSSLGNRDSVSK
>FUSION-ENST00000494757.5:37219-ENST00000643616.1:1029707|1493
SHCAWPRIRFFFFFEMESR
>ENST00000506538.6|INDEL-12526-C-CA|5
INQPNEK
>ENST00000498228.1|SNV-6082-G-T|3
SEITCYGSLWK
>FUSION-ENST00000494757.5:37219-ENST00000643616.1:1029707|1141
MMGLLVYQTCYLGNRKPIYF
>FUSION-ENST00000494757.5:37219-ENST00000643616.1:1029707|734
AGVQWCNLSSLQPPPPR
>FUSION-ENST00000494757.5:37219-ENST00000643616.1:1029707|844
ESCSVTQARVQ
>FUSION-ENST00000439167.6:34926-ENST00000494757.5:41231|9
STQEQSVPAGNIRSFLSGNIPLLK
>FUSION-ENST00000494757.5:37219-ENST00000643616.1:1029707|353
MNLTSGRFFFFFEMESR
>FUSION-ENST00000494757.5:37219-ENST00000643616.1:1029707|491
PAALPTLVVTNMSMTLSMTLGNK
>FUSION-ENST00000494757.5:37219-ENST00000643616.1:1029707|951
MVACTCSSSYLGG
>ENST00000555730.6|SNV-34483-C-A|1
TEVLAEGSPR
>ENST00000498020.1|SNV-3768-C-T|2
METGHTRPSSI
>ENST00000461872.6|SNV-132485-G-T|1
PFYRNWWTWRQ
>FUSION-ENST00000494757.5:37219-ENST00000643616.1:1029707|581
MVPSRLTATSAYRVQAILLPQPPE
>FUSION-ENST00000494757.5:37219-ENST00000643616.1:1029707|505
MLIHSLLHFPPPR
>ENST00000595796.5|SNV-2550-A-T|1
GPAPGSKPVQFMVFEGK
>FUSION-ENST00000494757.5:37219-ENST00000643616.1:1029707|367
AQSWLTATSVCLLGSSGSPASASR
>FUSION-ENST00000494757.5:37219-ENST00000643616.1:1029707|1087
MKVTDLLLDYLW
>FUSION-ENST00000494757.5:37219-ENST00000643616.1:1029707|216
LNAWQRK
>FUSION-ENST00000494757.5:37219-ENST00000643616.1:1029707|1111
MKVFLSASVLTFVQK
>FUSION-ENST00000494757.5:37219-ENST00000643616.1:1029707|478
ALPVLLIFFFFFLR
>FUSION-ENST00000667305.1:1546-ENST00000394246.1:1648|70
MMWFGGPSGETRGL
>ENST00000321562.9|SNV-8288-A-G|3
YHYNCSLLDGTQLFTSHDYGAPR
>ENST00000265104.4|SNV-243866-A-T|2
VLFVLMPVIRIYAENNTLR
>FUSION-ENST00000494757.5:37219-ENST00000643616.1:1029707|134
GFHILVRLVSNS
>FUSION-ENST00000494757.5:37219-ENST00000643616.1:1029707|1329
GNNNVNRKK
>ENST00000533291.5|SNV-450934-T-A|10
GYGIGMPDGMRER
>ENST00000360151.9|SNV-17100-C-G|1
MGHQPPPPTQQHCIIDNSLSLK
>ENST00000606425.2|SNV-10679-G-C|5
FSIVTALGKQEAERNFETLLK
>ENST00000409996.5|SNV-27135-A-G|6
ALVENVTTLQKSQGLLEAEGEK
>FUSION-ENST00000494757.5:37219-ENST00000643616.1:1029707|987
MRQENCLNVGDRGCGELR
>FUSION-ENST00000667305.1:1546-ENST00000394246.1:1648|86
MLAVPVTCGDTARSALQ
>ENST00000521614.5|SNV-220676-G-T|7
MTSSWWLVLRISLKMPFSSYLR
>FUSION-ENST00000494757.5:37219-ENST00000643616.1:1029707|1091
RRDSLTMK
>ENST00000509981.1|SNV-17523-C-T|4
MAVTAASIATPAR
>ENST00000527079.2|SNV-7702-G-A|2
MGQSSRPQEGKAE
>ENST00000320955.8|SNV-17878-C-T|3
WHEAAESELLATR
>FUSION-ENST00000494757.5:37219-ENST00000643616.1:1029707|776
MIFLPQPHK
>FUSION-ENST00000474820.5:126592-ENST00000421122.7:84906|1
FIKMVQLCI
>FUSION-ENST00000494757.5:37219-ENST00000643616.1:1029707|394
MGHHRVKLVIVK
>ENST00000498228.1|SNV-6082-G-T|6
MIQNVGNHLLR
>FUSION-ENST00000494757.5:37219-ENST00000643616.1:1029707|221
MIYCFDQFLKPRMLNAWQRK
>FUSION-ENST00000494757.5:37219-ENST00000643616.1:1029707|1575
LISRMLWVRSPV
>ENST00000375651.7|INDEL-1919-A-AGT|6
VPVVPGLGASGLR
>FUSION-ENST00000494757.5:37219-ENST00000643616.1:1029707|818
GSVFFLWKTLGSCLYP
>ENST00000540578.6|SNV-75387-C-T|1
PAQKKTPSSSSR
>ENST00000262464.9|SNV-323128-C-A|4
EDCVDINECSLSDNLCRNGKCVK
>FUSION-ENST00000494757.5:37219-ENST00000643616.1:1029707|301
ITVFPNLRQPQDVSESQGL
>ENST00000508688.5|SNV-7498-C-A|3
ARVSRPRPLGRR
>FUSION-ENST00000494757.5:37219-ENST00000643616.1:1029707|320
NLGSLQPLSASWVQAVLLPQPPE
>ENST00000612248.4|SNV-33032-C-A|3
LGPWNIIFFIKYEQLK
>FUSION-ENST00000494757.5:37219-ENST00000643616.1:1029707|222
IYCFDQFLKPRMLNAWQR
>ENST00000579730.2|SNV-3306-C-A|4
YTPDRECIYIIEDLLTILGL
>ENST00000553462.6|SNV-3525-T-G|3
IFTVMTRK
>ENST00000618921.4|SNV-67549-G-C|1
QCTTHFKEDQVCT
>FUSION-ENST00000494757.5:37219-ENST00000643616.1:1029707|906
SSFFPFFFLRRSLALSPR
>FUSION-ENST00000494757.5:37219-ENST00000643616.1:1029707|363
HHHARLILYVW
>ENST00000327475.11|SNV-19243-A-T|3
LYIDNAAPDNLK
>ENST00000499006.7|SNV-8581-C-T|2
MQICWLNAF
>ENST00000375651.7|INDEL-1919-A-AGT|25
KSRCWTSVK
>FUSION-ENST00000494757.5:37219-ENST00000643616.1:1029707|842
MSQLCPA
>ENST00000656590.1|SNV-110681-C-T|2
SSYPMCVNRCK
>FUSION-ENST00000494757.5:37219-ENST00000643616.1:1029707|863
ARSQLTTTSASR
>FUSION-ENST00000494757.5:37219-ENST00000643616.1:1029707|1491
IRFFFFFEMESRSVA
>ENST00000262126.9|SNV-75387-C-T|1
DNSPDSTPNHPSQTMPAQKK
>FUSION-ENST00000494757.5:37219-ENST00000643616.1:1029707|149
VTVNPGDAK
>ENST00000479049.6|SNV-225349-C-G|2
MIFWAPCSWISTACPSQPRQPR
>FUSION-ENST00000494757.5:37219-ENST00000643616.1:1029707|240
DLSESFLGHSRR
>FUSION-ENST00000494757.5:37219-ENST00000643616.1:1029707|658
MCLQLLLGCELLRG
>ENST00000356017.8|SNV-16090-T-A|1
DVMELLEEDLTCPISCSLFDDPR
>FUSION-ENST00000494757.5:37219-ENST00000643616.1:1029707|364
MHHHARLILYVW
>ENST00000480682.5|SNV-19719-G-A|1
SLPRPGLPE
>ENST00000383467.2|SNV-124-G-A|1
FSPWDDALLSERDPRSLLK
>FUSION-ENST00000439167.6:34926-ENST00000494757.5:41231|1
NAMEMCVCFFLNMVVCC
>FUSION-ENST00000494757.5:37219-ENST00000643616.1:1029707|314
FLSRDGVSLC
>ENST00000445392.5|SNV-48609-C-A|1
HPASTLHHPPATATGQRPGR
>FUSION-ENST00000494757.5:37219-ENST00000643616.1:1029707|1372
IRVDGAFHVK
>FUSION-ENST00000494757.5:37219-ENST00000643616.1:1029707|455
AWPFFFLLFLR
>ENST00000368073.7|MNV-22438-AAGAGGA-A|5
VHDRSEEEEEEEEEEEQPR
>ENST00000425217.5|SNV-483391-G-T|3
QIAQEILK
>FUSION-ENST00000494757.5:37219-ENST00000643616.1:1029707|926
MAANHMSAICPRPRTLSLLLEK
>FUSION-ENST00000494757.5:37219-ENST00000643616.1:1029707|841
MSCLTQPLFFFFFLR
>ENST00000377304.7|SNV-10679-G-C|2
NFETLLK
>ENST00000336125.6|SNV-22249-G-A|1
CAGSGGQLDSILPHQSPA
>ENST00000409021.9|SNV-115634-A-G|3
ELPPGIGDMVELMGVQDQRMDER
>FUSION-ENST00000494757.5:37219-ENST00000643616.1:1029707|1121
MVLFDLVLLFNWISLPCFYNLK
>FUSION-ENST00000494757.5:37219-ENST00000643616.1:1029707|492
MPAALPTLVVTNMSMTLSMTLGNK
>ENST00000506538.6|INDEL-12526-C-CA|2
CTLYSNCR
>FUSION-ENST00000494757.5:37219-ENST00000643616.1:1029707|1133
MGDDGIVSLPDLLFRKQK
>FUSION-ENST00000494757.5:37219-ENST00000643616.1:1029707|156
MLWALWNGMVTVNPGDAK
>FUSION-ENST00000494757.5:37219-ENST00000643616.1:1029707|752
SVAQAGMQWCDLGSLQAPPPR
>FUSION-ENST00000494757.5:37219-ENST00000643616.1:1029707|1357
RRQYFQLFFFFSFLTSH
>FUSION-ENST00000494757.5:37219-ENST00000643616.1:1029707|860
SQLTTTSASR
>ENST00000548316.1|SNV-384373-G-T|1
DSGSSWSSNARF
>FUSION-ENST00000494757.5:37219-ENST00000643616.1:1029707|340
KIEDSIKI
>FUSION-ENST00000494757.5:37219-ENST00000643616.1:1029707|644
MAGGLFEVRSLRLA
>FUSION-ENST00000494757.5:37219-ENST00000643616.1:1029707|347
ESRTVTWAGVR
>FUSION-ENST00000494757.5:37219-ENST00000643616.1:1029707|1057
TRFQPAS
>ENST00000313806.9|MNV-152-CGGAGGCGGC-C|1
EDGVAGPQLGAAAEAAEAR
>FUSION-ENST00000494757.5:37219-ENST00000643616.1:1029707|1505
MEFFFLFFSFKRR
>FUSION-ENST00000494757.5:37219-ENST00000643616.1:1029707|765
KKALDLVIHPPWPPNVLGLQT
>FUSION-ENST00000494757.5:37219-ENST00000643616.1:1029707|289
MMVPVHVSY
>ENST00000297866.9|SNV-47940-C-A|3
NPTGKFVVKDLEK
>FUSION-ENST00000494757.5:37219-ENST00000643616.1:1029707|1056
MSKDSLIFSFFFFFFLAVSGITLK
>FUSION-ENST00000494757.5:37219-ENST00000643616.1:1029707|268
PNSALYS
>FUSION-ENST00000494757.5:37219-ENST00000643616.1:1029707|1578
TCWERLISR
>ENST00000473186.5|SNV-290786-G-A|1
ELPLAINPTGCARSEPKMSAHVK
>FUSION-ENST00000494757.5:37219-ENST00000643616.1:1029707|1276
RLSCLSLPSSWDYRR
>FUSION-ENST00000494757.5:37219-ENST00000643616.1:1029707|1193
QLMVSPSQVD
>FUSION-ENST00000494757.5:37219-ENST00000643616.1:1029707|1435
MAQSWLTATSACR
>FUSION-ENST00000494757.5:37219-ENST00000643616.1:1029707|487
SMTLSMTLGNKIPPG
>FUSION-ENST00000494757.5:37219-ENST00000643616.1:1029707|74
AVRFQGCDYTR
>ENST00000542672.6|SNV-83623-A-C|3
RSEALERMEK
>ENST00000531234.5|SNV-40518-C-A|3
LLQTSVSVHHDAIEK
>FUSION-ENST00000494757.5:37219-ENST00000643616.1:1029707|632
NSFDEQSHKNKATSK
>ENST00000392825.8|SNV-370243-A-C|2
SPHYLLSAVILVDDASER
>FUSION-ENST00000474820.5:126592-ENST00000421122.7:84906|8
KTKLQLLIIQQAFK
>ENST00000287263.8|SNV-193-A-G|5
AKGPGGTSDAYAVIRVGK
>ENST00000546007.6|SNV-75387-C-T|3
DNNSTPNHPSQTMPAQK
>ENST00000617677.1|INDEL-61436-C-CA|4
QVDVAKKR
>FUSION-ENST00000494757.5:37219-ENST00000643616.1:1029707|182
ARSRLTTTSAFQVQAILLPQPP
>ENST00000408999.4|SNV-53119-T-C|4
EPPLWHAEFTKEELAQK
>FUSION-ENST00000439167.6:34926-ENST00000494757.5:41231|5
SFLSGNIPLLKKIPK
>FUSION-ENST00000494757.5:37219-ENST00000643616.1:1029707|652
MCVFPLINSPL
>FUSION-ENST00000494757.5:37219-ENST00000643616.1:1029707|121
MTCMLVVPAT
>ENST00000287263.8|SNV-193-A-G|1
VGKEKYATSVSER
>FUSION-ENST00000494757.5:37219-ENST00000643616.1:1029707|1400
VTWYMLVCFPALK
>ENST00000342528.2|SNV-60927-C-A|1
CSAGAHSSAFWMTSPR
>FUSION-ENST00000494757.5:37219-ENST00000643616.1:1029707|1528
MEMLKCSAWQCVWSSFLSGRK
>FUSION-ENST00000494757.5:37219-ENST00000643616.1:1029707|980
GCGELRLCHCTPAWATRR
>ENST00000315988.8|SNV-38916-G-T|1
EPSVVQFCEFVSAPELSR
>FUSION-ENST00000494757.5:37219-ENST00000643616.1:1029707|73
MAVRFQGCDYTRCW
>FUSION-ENST00000494757.5:37219-ENST00000643616.1:1029707|740
GFCCGAQAGFKLLGLSYPPTSK
>FUSION-ENST00000494757.5:37219-ENST00000643616.1:1029707|1377
PRIRVDGAFHVK
>FUSION-ENST00000494757.5:37219-ENST00000643616.1:1029707|1490
FFFFFEMESR
>ENST00000461253.1|SNV-269018-C-A|1
NGKGNSLILPCQVPFKGEASLFL
>FUSION-ENST00000494757.5:37219-ENST00000643616.1:1029707|186
EFRSCCPGWSTMARSR
>FUSION-ENST00000494757.5:37219-ENST00000643616.1:1029707|600
NKVTKTK
>ENST00000451557.5|SNV-19935-G-C|2
KQFPCVDGYIYDQNTWK
>FUSION-ENST00000494757.5:37219-ENST00000643616.1:1029707|654
MQRHFWRC
>ENST00000459894.6|SNV-15218-C-A|1
RPWWAAGCHLPLWLRLTVSISP
>ENST00000556300.6|SNV-3525-T-G|11
ACALGYDIHCHDKK
>ENST00000343508.7|SNV-1147461-A-G|2
YAFGSTVHYSCTGKR
>FUSION-ENST00000494757.5:37219-ENST00000643616.1:1029707|988
RQENCLNVGDR
>FUSION-ENST00000494757.5:37219-ENST00000643616.1:1029707|437
PVIPDFGRPR
>ENST00000274030.10|INDEL-49129-C-CT|1
NLATHLYLPGLFL
>ENST00000633794.1|SNV-78081-C-A|3
YELLMLGIQPVIDK
>FUSION-ENST00000667305.1:1546-ENST00000394246.1:1648|34
MEDSSVHLSS
>FUSION-ENST00000494757.5:37219-ENST00000643616.1:1029707|424
IWYCLCLRTHLLAGRGDSCL
>ENST00000287263.8|SNV-193-A-G|2
GPGGTSDAYAVIRVGKEK
>FUSION-ENST00000494757.5:37219-ENST00000643616.1:1029707|1401
FFLYLCSLIGRVTWYMLVCFPALK
>ENST00000459906.1|SNV-201446-C-T|5
SFMNQFLEHEWTNMQCFLLEISN
>FUSION-ENST00000494757.5:37219-ENST00000643616.1:1029707|1339
SVLTLFK
>FUSION-ENST00000494757.5:37219-ENST00000643616.1:1029707|832
QFPASAS
>FUSION-ENST00000667305.1:1546-ENST00000394246.1:1648|25
MRFWCFLSGIR
>FUSION-ENST00000494757.5:37219-ENST00000643616.1:1029707|641
NIELLCTNLLSPGISVFGEMEN
>ENST00000369948.7|SNV-6760-C-T|2
DDLDFCLAALYNHHTGTFK
>FUSION-ENST00000494757.5:37219-ENST00000643616.1:1029707|786
ITGVSYHAQP
>FUSION-ENST00000494757.5:37219-ENST00000643616.1:1029707|1605
GGGLGAGLEK
>FUSION-ENST00000494757.5:37219-ENST00000643616.1:1029707|1247
MFVFLSIQFIFPEATRIIIFFR
>FUSION-ENST00000494757.5:37219-ENST00000643616.1:1029707|714
LFFFFLR
>FUSION-ENST00000494757.5:37219-ENST00000643616.1:1029707|648
MAGGLFEVR
>FUSION-ENST00000494757.5:37219-ENST00000643616.1:1029707|530
LFPQMFTWHALLMERLLGR
>ENST00000644772.1|SNV-15079-A-T|1
TPWEVKPPEDLQDLGVR
>ENST00000484374.1|SNV-334-A-G|4
RGPGGAAPAHAPLLSAPVGSR
>FUSION-ENST00000494757.5:37219-ENST00000643616.1:1029707|14
SFFFICRYMNDLK
>FUSION-ENST00000494757.5:37219-ENST00000643616.1:1029707|1358
QNHCLCLASWALWKRR
>FUSION-ENST00000494757.5:37219-ENST00000643616.1:1029707|502
LIHSLLHFPPPRLACSFR
>FUSION-ENST00000667305.1:1546-ENST00000394246.1:1648|77
GMTPNGR
>FUSION-ENST00000494757.5:37219-ENST00000643616.1:1029707|81
WLCGGSYCS
>ENST00000522974.5|SNV-112427-C-A|8
MHVRNHTR
>FUSION-ENST00000494757.5:37219-ENST00000643616.1:1029707|822
IHPPRPPKVSNF
>ENST00000361686.8|SNV-43477-G-T|2
EFFSSQLGR
>FUSION-ENST00000494757.5:37219-ENST00000643616.1:1029707|901
SLALSPRLECRVAR
>FUSION-ENST00000494757.5:37219-ENST00000643616.1:1029707|421
MPCLTLFLPNIYVSSLMLLER
>ENST00000562074.2|SNV-67297-A-G|3
SCLTGFLREYGLSVMVKDDYVHEL
>ENST00000303045.11|SNV-69949-G-A|4
KITGFDLMDLFSVKEILGK
>FUSION-ENST00000494757.5:37219-ENST00000643616.1:1029707|945
MITPLHSILGERARPFLQKK
>ENST00000367669.8|SNV-179665-G-C|2
ANVCSVK
>ENST00000258991.7|SNV-69647-G-T|2
DQILYLFGRTCREK
>FUSION-ENST00000494757.5:37219-ENST00000643616.1:1029707|1304
QDLSLLPR
>ENST00000620364.5|SNV-275354-T-A|2
GEPGVKGSQGVK
>FUSION-ENST00000494757.5:37219-ENST00000643616.1:1029707|918
MSAICPRPRTLSLLLEKQ
>ENST00000461487.1|SNV-19935-G-C|3
NSFLVWMATYMTR
>FUSION-ENST00000494757.5:37219-ENST00000643616.1:1029707|1066
ADEAWLLEVGS
>ENST00000512135.5|SNV-35129-A-C|2
MPAALPHLWREPHGLCHWICCA
>FUSION-ENST00000494757.5:37219-ENST00000643616.1:1029707|297
MGRIIHHYVINVIDR
>FUSION-ENST00000494757.5:37219-ENST00000643616.1:1029707|1123
TYLLLVGGAGRSV
>FUSION-ENST00000494757.5:37219-ENST00000643616.1:1029707|1315
MDREDHSLFILR
>ENST00000633794.1|SNV-78081-C-A|5
LHLRYELLMLGIQPVIDK
>ENST00000259782.9|SNV-35462-G-T|2
NFAASWAFSTASVAADRIAIQSK
>ENST00000245503.10|SNV-26606-G-C|3
QAEQAEEQSNTNLAK
>ENST00000231130.3|SNV-2336-C-A|1
SRADSVGR
>ENST00000303145.11|SNV-16178-G-T|1
VQVTHFSR
>FUSION-ENST00000494757.5:37219-ENST00000643616.1:1029707|787
VLRITGVSYHAQP
>FUSION-ENST00000494757.5:37219-ENST00000643616.1:1029707|1045
SAHCNLCLLGSSDLPTSAS
>ENST00000374487.6|SNV-30440-A-G|1
QEVPLAALAVHCR
>ENST00000431501.5|SNV-12374-C-G|6
LGLWNWVTAESDFNK
>FUSION-ENST00000494757.5:37219-ENST00000643616.1:1029707|1102
MCKFSSISAR
>FUSION-ENST00000494757.5:37219-ENST00000643616.1:1029707|730
QFCCLSLPSR
>FUSION-ENST00000494757.5:37219-ENST00000643616.1:1029707|981
GCGELRLCHCTPAWATR
>ENST00000548316.1|SNV-384373-G-T|2
TVKDSGSSWSSNARF
>FUSION-ENST00000494757.5:37219-ENST00000643616.1:1029707|929
SIDQGNLVAGISRNGFC
>ENST00000297161.6|SNV-153777-A-G|2
IFQDGEMWSSISCTICACVK
>FUSION-ENST00000494757.5:37219-ENST00000643616.1:1029707|27
TSKHMKR
>ENST00000408999.4|SNV-53119-T-C|3
EPPLWHAEFTKEELAQKLSSTTK
>FUSION-ENST00000494757.5:37219-ENST00000643616.1:1029707|826
LCLGVDI
>FUSION-ENST00000494757.5:37219-ENST00000643616.1:1029707|812
QPCCALVWIFK
>FUSION-ENST00000494757.5:37219-ENST00000643616.1:1029707|1484
DLVNNFKANY
>FUSION-ENST00000494757.5:37219-ENST00000643616.1:1029707|1534
EFFFFCFK
>ENST00000646737.1|SNV-15079-A-T|1
GGQCHQGEEIHLLQDTVGGEASR
>ENST00000447166.2|SNV-44961-A-G|6
PGRPSGRNR
>ENST00000525561.1|SNV-7582-G-C|8
MLLQMAPWK
>FUSION-ENST00000494757.5:37219-ENST00000643616.1:1029707|1101
CKFSSISAR
>ENST00000461253.1|SNV-269018-C-A|2
NGKGNSLILPCQVPFK
>FUSION-ENST00000494757.5:37219-ENST00000643616.1:1029707|1349
SFIFLLNSSLFLIHLVIKCR
>FUSION-ENST00000494757.5:37219-ENST00000643616.1:1029707|331
VKVSEEHR
>FUSION-ENST00000494757.5:37219-ENST00000643616.1:1029707|1020
DRVSPCWPGWS
>ENST00000283233.10|SNV-111513-G-C|4
QHKQVWWHEYQRLNEVR
>ENST00000564440.5|SNV-28680-G-A|1
LFKELVR
>FUSION-ENST00000494757.5:37219-ENST00000643616.1:1029707|1498
MSHCAWPR
>FUSION-ENST00000494757.5:37219-ENST00000643616.1:1029707|436
PVIPDFGRPRWADHDISSSSPVWPT
>ENST00000457227.2|SNV-115634-A-G|2
GVQDQRMDERDVR
>FUSION-ENST00000494757.5:37219-ENST00000643616.1:1029707|128
LVRLVSNSWPQVICPPQPPR
>FUSION-ENST00000494757.5:37219-ENST00000643616.1:1029707|908
SSFFPFFFLR
>ENST00000313543.5|SNV-5471-C-T|1
SVMKHMVILFTRK
>FUSION-ENST00000494757.5:37219-ENST00000643616.1:1029707|1509
MEFFFLFFSFK
>ENST00000490970.5|SNV-10821-G-T|1
YQEQLWLVATGAASLPGRRMLGPR
>FUSION-ENST00000347053.7:37278-ENST00000396294.6:348992|3
EITKAAQSLNELGWKGWWMY
>ENST00000537347.1|SNV-129735-C-T|6
MAWAEGIPK
>FUSION-ENST00000494757.5:37219-ENST00000643616.1:1029707|264
SQFFSCTCRHSHSWDFSVLTIK
>FUSION-ENST00000494757.5:37219-ENST00000643616.1:1029707|1572
MARETAYTR
>ENST00000609104.5|SNV-149285-C-A|1
DGISIQESVLL
>FUSION-ENST00000494757.5:37219-ENST00000643616.1:1029707|1297
LRCSSHFSLLCSWDYR
>FUSION-ENST00000494757.5:37219-ENST00000643616.1:1029707|1525
LKCSAWQCVWSSFLSGR
>ENST00000546007.6|SNV-75387-C-T|1
DNNSTPNHPSQTMPAQKKTPSSSSR
>ENST00000540578.6|SNV-75387-C-T|6
MTARDNSPDSTPNHPSQTMPAQKK
>ENST00000550066.5|SNV-226456-C-G|4
MGPRGPCRK
>ENST00000046794.10|SNV-29415-C-T|1
TPQQPPVPPQRPMAALPPPLAGR
>ENST00000360863.11|SNV-50957-T-C|1
FNADYGVSEVANDAPQFLEKQLKK
>ENST00000300087.7|MNV-99-TACA-T|4
MELGELLYKSEYIETASGNK
>ENST00000512135.5|SNV-35129-A-C|3
PAALPHLWR
>FUSION-ENST00000494757.5:37219-ENST00000643616.1:1029707|552
GVKHPGFICCRSPR
>FUSION-ENST00000494757.5:37219-ENST00000643616.1:1029707|920
MSAICPRPRTLSLLLEK
>ENST00000394026.8|SNV-3525-T-G|1
QGYDIHCHDKKILLLEAGPK
>FUSION-ENST00000494757.5:37219-ENST00000643616.1:1029707|995
LWQRFRSH
>ENST00000566216.5|SNV-27853-G-A|6
DPNSPLYSVKSFEELRLKPQLLQR
>FUSION-ENST00000494757.5:37219-ENST00000643616.1:1029707|892
LGLPKCWDYRLEPPRPAHCANLK
>ENST00000418115.6|SNV-37459-G-T|5
KKLVIVGDGACVK
>ENST00000479049.6|SNV-225349-C-G|3
IFWAPCSWISTACPSQPR
>FUSION-ENST00000494757.5:37219-ENST00000643616.1:1029707|75
MAVRFQGCDYTR
>ENST00000375650.5|SNV-1609-C-T|3
AMTKDNNLLGRFELSGIPSAPR
>ENST00000320955.8|SNV-41174-C-A|1
LRQRLEK
>FUSION-ENST00000494757.5:37219-ENST00000643616.1:1029707|348
MESRTVTWAGVR
>FUSION-ENST00000494757.5:37219-ENST00000643616.1:1029707|605
ICLKEFHHSVVISSSSFIFSFR
>FUSION-ENST00000494757.5:37219-ENST00000643616.1:1029707|282
MGLFLETYR
>FUSION-ENST00000494757.5:37219-ENST00000643616.1:1029707|93
VAMLFWLPFFGGRGSK
>ENST00000320955.8|SNV-17878-C-T|1
WHEAAESELLATRRHVEALQQVGR
>ENST00000360104.7|SNV-290786-G-A|1
NPLMELPLAINPTGCARSEPK
>ENST00000312428.11|SNV-111569-G-T|2
SFMQDKHVLTVVTIDR
>FUSION-ENST00000494757.5:37219-ENST00000643616.1:1029707|1137
MGDDGIVSLPDLLFR
>ENST00000649802.1|SNV-513-C-T|3
TKDNNLLGRFELSGIPSAPR
>ENST00000628166.1|SNV-418321-C-A|3
TNVEWEDRSGGNFCR
>ENST00000648124.1|INDEL-23914-C-CA|1
CAVFLFEKPSEEEEHCIFFQLQR
>ENST00000413986.1|SNV-1531-C-T|2
GKAVSLLSSLILAQFSQSLCGR
>ENST00000362005.7|SNV-31316-C-A|3
AVHQQLQVLSQVHFR
>FUSION-ENST00000494757.5:37219-ENST00000643616.1:1029707|196
LLYSSLGNRDSVSKK
>FUSION-ENST00000494757.5:37219-ENST00000643616.1:1029707|1095
SICVSDGLR
>FUSION-ENST00000494757.5:37219-ENST00000643616.1:1029707|292
SVSCIQSLWSQK
>FUSION-ENST00000494757.5:37219-ENST00000643616.1:1029707|1195
MLWRQLMVSPSQVD
>FUSION-ENST00000494757.5:37219-ENST00000643616.1:1029707|280
MGLFLETYRELFVFYN
>FUSION-ENST00000494757.5:37219-ENST00000643616.1:1029707|1267
MSHCARPLEFSSKVVH
>ENST00000452113.5|SNV-25142-A-G|1
VCKGNKSFGFTLR
>FUSION-ENST00000494757.5:37219-ENST00000643616.1:1029707|261
HSHSWDFSVLTIKWEG
>ENST00000276826.5|SNV-71641-T-A|4
GVAISTYAKNCYHK
>ENST00000460072.5|SNV-9520-C-T|1
VSCCCSGTIGKAFTAQVCLHPK
>FUSION-ENST00000494757.5:37219-ENST00000643616.1:1029707|1312
DREDHSLFILRQDLSLLPR
>ENST00000327475.11|SNV-19243-A-T|5
MMKLYIDNAAPDNLK
>FUSION-ENST00000494757.5:37219-ENST00000643616.1:1029707|1378
MPRIRVDGAFHVK
>FUSION-ENST00000494757.5:37219-ENST00000643616.1:1029707|253
KLESHCW
>FUSION-ENST00000494757.5:37219-ENST00000643616.1:1029707|1549
MAVCMVEFFIR
>ENST00000589332.7|SNV-3877-C-T|8
KQLQGASWELQSLR
>FUSION-ENST00000323571.9:37219-ENST00000643616.1:1029707|4
PIPPPPPPPPGPPPPPTFHQSVFK
>FUSION-ENST00000494757.5:37219-ENST00000643616.1:1029707|1113
MNILSYPSSRPYVLA
>FUSION-ENST00000494757.5:37219-ENST00000643616.1:1029707|1214
NLCLPGSSDSPASASRVAR
>ENST00000440650.6|SNV-7453-C-G|6
NKRIGQFLFWFLR
>FUSION-ENST00000494757.5:37219-ENST00000643616.1:1029707|737
ESCSVAR
>FUSION-ENST00000494757.5:37219-ENST00000643616.1:1029707|1608
TCGPEWEGKSRGGGLGAGLEK
>ENST00000425217.5|SNV-483391-G-T|2
QIAQEILKGMGYLHAK
>ENST00000254657.8|SNV-43660-G-A|6
EKGNICIPYEEDIPSLGLSK
>FUSION-ENST00000529191.5:323-ENST00000331825.11:461|38
QINLELYASYVYLSMGFYFDR
>FUSION-ENST00000494757.5:37219-ENST00000643616.1:1029707|236
KERFCLLVFLLLVFSLF
>ENST00000383467.2|SNV-124-G-A|3
FSPWDDALLSER
>ENST00000367714.4|SNV-1402-T-C|3
HFTTLVRFIVVLGGLLKMCLK
>FUSION-ENST00000494757.5:37219-ENST00000643616.1:1029707|800
LLGSRDSPASAS
>ENST00000550066.5|SNV-226456-C-G|9
MADRAALLSEGADDTQNAPEDGAQR
>ENST00000457227.2|SNV-115634-A-G|12
MVELMGVQDQR
>FUSION-ENST00000494757.5:37219-ENST00000643616.1:1029707|1350
SFIFLLNSSLFLIHLVIK
>FUSION-ENST00000494757.5:37219-ENST00000643616.1:1029707|1286
MIFLKCKFTDLLSVLLEMLNR
>FUSION-ENST00000494757.5:37219-ENST00000643616.1:1029707|1445
VVDHLRLQ
>FUSION-ENST00000494757.5:37219-ENST00000643616.1:1029707|824
IHPPRPPK
>ENST00000492462.1|SNV-11457-G-C|1
NILHLPPFFLPFYLLSSQPFVRPGK
>ENST00000490970.5|SNV-10821-G-T|4
RYQEQLWLVATGAASLPGRR
>FUSION-ENST00000494757.5:37219-ENST00000643616.1:1029707|979
MEKPYLY
>FUSION-ENST00000494757.5:37219-ENST00000643616.1:1029707|238
RSFQLWQWPMADR
>FUSION-ENST00000667305.1:1546-ENST00000394246.1:1648|38
MPFPGGLQAWKILLFI
>ENST00000567107.6|SNV-6904-C-T|5
RRSCGNMR
>ENST00000388820.5|SNV-37287-G-A|1
DLCINSICKNVGCDFEIDSGAMEDR
>FUSION-ENST00000604948.5:58932-ENST00000345122.8:41026|32
ESQLQKK
>ENST00000515518.6|SNV-318210-G-T|2
ELAKIIDHHWQE
>ENST00000409236.6|SNV-598971-G-T|3
APVGSINARTTSDISK
>FUSION-ENST00000494757.5:37219-ENST00000643616.1:1029707|757
MIRPPWPPK
>FUSION-ENST00000494757.5:37219-ENST00000643616.1:1029707|1042
MSTTMPGLIFVFL
>ENST00000491083.2|SNV-78081-C-A|4
LSSMLELERIIWSSAYIYGMNY
>FUSION-ENST00000494757.5:37219-ENST00000643616.1:1029707|417
MLLERFHLI
>FUSION-ENST00000494757.5:37219-ENST00000643616.1:1029707|1159
MVMSTRGSSRSGG
>FUSION-ENST00000494757.5:37219-ENST00000643616.1:1029707|1258
AQSRLTAASAS
>FUSION-ENST00000494757.5:37219-ENST00000643616.1:1029707|1263
CLRFVDK
>FUSION-ENST00000494757.5:37219-ENST00000643616.1:1029707|151
LWALWNGMVTVNPGDAKKR
>ENST00000306324.4|SNV-421-T-A|2
ANSQSDPK
>FUSION-ENST00000667305.1:1546-ENST00000394246.1:1648|49
FFCSSKLLTLGPSR
>FUSION-ENST00000494757.5:37219-ENST00000643616.1:1029707|773
LARCGDVR
>ENST00000562428.6|SNV-67297-A-G|3
SCLTGFLREYGLSVMVK
>FUSION-ENST00000494757.5:37219-ENST00000643616.1:1029707|703
MHAIYYV
>ENST00000473186.5|SNV-290786-G-A|5
ELPLAINPTGCAR
>FUSION-ENST00000494757.5:37219-ENST00000643616.1:1029707|890
ASVNNLSCLK
>ENST00000329214.13|SNV-1109-A-G|1
NPISNRKR
>FUSION-ENST00000494757.5:37219-ENST00000643616.1:1029707|1483
MLLFLPYGFGF
>FUSION-ENST00000494757.5:37219-ENST00000643616.1:1029707|36
TQGLNRHLTREDK
>FUSION-ENST00000475638.6:37278-ENST00000396294.6:348992|7
AGGCTEEEGWNRDHEDSDLIEKK
>ENST00000486274.5|SNV-59788-A-T|2
MFPSLLLVTATHMYCLREIVSRK
>FUSION-ENST00000494757.5:37219-ENST00000643616.1:1029707|984
YIIHISI
>ENST00000530967.6|SNV-2977-A-T|1
LLPHVLKHLQQVGVGPLLY
>FUSION-ENST00000494757.5:37219-ENST00000643616.1:1029707|1331
GNNNVNRK
>ENST00000376042.6|SNV-148637-G-T|2
ALYYKYSHPVFFEVAK
>ENST00000483195.5|SNV-96222-C-T|1
PALSSNISPVSPRR
>FUSION-ENST00000494757.5:37219-ENST00000643616.1:1029707|794
GFPCLSLLSS
>ENST00000581758.1|SNV-75387-C-T|4
QMTARDNSPDSTPNHPSQTMPA
>ENST00000513291.2|SNV-110681-C-T|12
MMTAVSKSSYPMCVNR
>ENST00000418115.6|SNV-37459-G-T|2
LVIVGDGACVK
>ENST00000490531.3|SNV-7728-C-T|6
KAMSKLGLWQIQGVTR
>FUSION-ENST00000494757.5:37219-ENST00000643616.1:1029707|1106
VFLSASVLTFVQKSQYLKPR
>FUSION-ENST00000494757.5:37219-ENST00000643616.1:1029707|1421
CHLANFCIFSR
>FUSION-ENST00000494757.5:37219-ENST00000643616.1:1029707|1515
YIYIFFCCCCWRQSLALLSR
>FUSION-ENST00000596989.1:147-ENST00000595282.2:947|1
VLFSLSQT
>ENST00000274093.8|SNV-185298-C-A|2
GPNHPVQVMTKSPDEMR
>FUSION-ENST00000494757.5:37219-ENST00000643616.1:1029707|13
MSFFFICRYMNDLKVQIK
>ENST00000335211.9|SNV-17245-T-A|1
NWATACQAGMDPR
>ENST00000322527.4|SNV-27146-A-G|2
IIRKPDLR
>FUSION-ENST00000494757.5:37219-ENST00000643616.1:1029707|666
KGCIFCCQSVK
>FUSION-ENST00000494757.5:37219-ENST00000643616.1:1029707|880
MNPEGSR
>FUSION-ENST00000494757.5:37219-ENST00000643616.1:1029707|1466
MSTFKSK
>FUSION-ENST00000494757.5:37219-ENST00000643616.1:1029707|922
MSAICPRPR
>FUSION-ENST00000494757.5:37219-ENST00000643616.1:1029707|634
NSFDEQSHK
>FUSION-ENST00000494757.5:37219-ENST00000643616.1:1029707|1046
MSAHCNLCLLGSSDLPTSAS
>FUSION-ENST00000494757.5:37219-ENST00000643616.1:1029707|337
CKANFIMFFFFFFFFF
>ENST00000393330.6|INDEL-312522-A-AA|2
KFDYSYWNIIWTGSY
>FUSION-ENST00000494757.5:37219-ENST00000643616.1:1029707|695
SYLQASLETLL
>FUSION-ENST00000667305.1:1546-ENST00000394246.1:1648|45
LLTLGPSRTLERR
>ENST00000475323.5|SNV-10821-G-T|4
RYQEQLWLVATYFLGILK
>FUSION-ENST00000494757.5:37219-ENST00000643616.1:1029707|1340
MSVLTLFK
>FUSION-ENST00000494757.5:37219-ENST00000643616.1:1029707|1190
DGVSPCWPGWPQNS
>ENST00000399391.7|SNV-60927-C-A|2
GTLFRLLDDKPSGAAYPICEWR
>FUSION-ENST00000494757.5:37219-ENST00000643616.1:1029707|618
MKLSLQLWLFN
>ENST00000367588.9|SNV-22549-C-A|6
SKPDLADYINGAPRLRDAGQGTLHR
>FUSION-ENST00000494757.5:37219-ENST00000643616.1:1029707|514
MLSSILVFYSLDASSTPYPSCDK
>FUSION-ENST00000494757.5:37219-ENST00000643616.1:1029707|1116
EQMFFYFEPMNILSYPSSRPYVLA
>FUSION-ENST00000494757.5:37219-ENST00000643616.1:1029707|157
MLVNCGP
>ENST00000524189.6|SNV-115614-C-G|2
LMYEQELEQLRR
>ENST00000525561.1|SNV-7582-G-C|3
LLQMAPWKRLQMW
>ENST00000464180.1|SNV-8288-A-G|8
VAADLGICSPPGMTTGPPGR
>ENST00000377307.6|SNV-71641-T-A|1
NCYHKLQKAALTGAK
>ENST00000447540.5|SNV-248937-G-C|2
TDYHILPDPELSFMAAQR
>ENST00000508688.5|SNV-7498-C-A|5
ELLLQLHQLRARVSRPRPLGR
>FUSION-ENST00000494757.5:37219-ENST00000643616.1:1029707|520
MERLLGRAR
>ENST00000620364.5|SNV-275354-T-A|3
GDRGEPGVKGSQGVK
>ENST00000556296.1|SNV-387-G-T|9
NIASVGDAVQLPKGVR
>ENST00000303045.11|SNV-69949-G-A|7
HTNGGTKK
>ENST00000359357.7|SNV-19243-A-T|6
MKLYIDNAAPDNLK
>FUSION-ENST00000494757.5:37219-ENST00000643616.1:1029707|777
LLTLSLLKYQKK
>ENST00000375651.7|INDEL-1919-A-AGT|10
GRSWSRCVTPSSADCTR
>FUSION-ENST00000494757.5:37219-ENST00000643616.1:1029707|1323
MLNRPLWGTTMLIGKK
>ENST00000529218.5|SNV-864947-C-G|10
MTMGPIHCAGSPVLDGKIFCR
>FUSION-ENST00000494757.5:37219-ENST00000643616.1:1029707|138
SIFKASYVKR
>FUSION-ENST00000475638.6:37278-ENST00000396294.6:348992|6
DHEDSDLIEK
>FUSION-ENST00000475638.6:37278-ENST00000396294.6:348992|4
DHEDSDLIEKKR
>ENST00000540578.6|SNV-75387-C-T|10
QMTARDNSPDSTPNHPSQTMPAQK
>FUSION-ENST00000494757.5:37219-ENST00000643616.1:1029707|1127
QKTYLLLVGGAGR
>FUSION-ENST00000667305.1:1546-ENST00000394246.1:1648|31
RNHVQGFR
>ENST00000320955.8|SNV-17878-C-T|4
NILQTLKWHEAAESELLATRR
>FUSION-ENST00000494757.5:37219-ENST00000643616.1:1029707|35
HLTREDK
>ENST00000275053.8|SNV-110047-A-G|1
SAVVTKSLEYLGEVLKYIKPYLGK
>FUSION-ENST00000667305.1:1546-ENST00000394246.1:1648|29
NHVQGFR
>ENST00000515518.6|SNV-318211-A-C|4
ELAKIIDHHWQEALKIR
>ENST00000467440.6|SNV-229357-C-A|7
IHPVQIQPRNKMHQPGR
>FUSION-ENST00000494757.5:37219-ENST00000643616.1:1029707|535
MSSYLPCWIAFQEQS
>ENST00000525561.1|SNV-7582-G-C|4
MLLQMAPWKRLQMW
>FUSION-ENST00000494757.5:37219-ENST00000643616.1:1029707|57
LALNSQSQVIHSLWPPK
>FUSION-ENST00000494757.5:37219-ENST00000643616.1:1029707|291
SVSCIQSLWSQKK
>FUSION-ENST00000494757.5:37219-ENST00000643616.1:1029707|721
FLEPSERKELGR
>ENST00000556296.1|SNV-387-G-T|14
MQRGKNIASVGDAVQLPK
>FUSION-ENST00000494757.5:37219-ENST00000643616.1:1029707|362
MLVRLVLNS
>FUSION-ENST00000494757.5:37219-ENST00000643616.1:1029707|458
MHECIQHIKIFWSIEQHV
>ENST00000433575.5|SNV-17828-G-T|1
NEALPPTTSPGTKPGRSSS
>ENST00000522974.5|SNV-112427-C-A|6
MHVRNHTREHLYYCSQCHYSSITK
>ENST00000360104.7|SNV-290786-G-A|2
NPLMELPLAINPTGCAR
>FUSION-ENST00000494757.5:37219-ENST00000643616.1:1029707|1207
MGFHHVGQAGLK
>FUSION-ENST00000494757.5:37219-ENST00000643616.1:1029707|180
LTTTSAFQVQAILLPQPP
>FUSION-ENST00000667305.1:1546-ENST00000394246.1:1648|51
HGRFFCSSK
>FUSION-ENST00000494757.5:37219-ENST00000643616.1:1029707|130
FVSESTVIFPGLFGFFF
>ENST00000394026.8|SNV-3525-T-G|4
RQGYDIHCHDKK
>ENST00000375651.7|INDEL-1919-A-AGT|17
GWTPTPWPR
>FUSION-ENST00000494757.5:37219-ENST00000643616.1:1029707|165
MRITCRL
>ENST00000396570.7|SNV-17329-A-C|1
VTFEDVAIDFPQEEWAMMDTSKRK
>ENST00000581758.1|SNV-75387-C-T|1
DNSPDSTPNHPSQTMPA
>ENST00000361354.9|SNV-81353-G-A|7
KGEPERK
>FUSION-ENST00000494757.5:37219-ENST00000643616.1:1029707|1376
MGRVTEAELFPGSDNGLCQSK
>ENST00000275358.8|SNV-47678-G-A|1
SCDCLNGGSCVSDRNFSPR
>ENST00000245503.10|SNV-26606-G-C|1
QAEQAEEQSNTNLAKFRK
>ENST00000620364.5|SNV-275354-T-A|5
GEKGDRGEPGVK
>FUSION-ENST00000667305.1:1546-ENST00000394246.1:1648|1
SYILEVRTCLVV
>FUSION-ENST00000494757.5:37219-ENST00000643616.1:1029707|549
HPGFICCRSPRIFQVFFFK
>FUSION-ENST00000494757.5:37219-ENST00000643616.1:1029707|766
VPLHSSLATEGDSVSKEKK
>FUSION-ENST00000494757.5:37219-ENST00000643616.1:1029707|459
HECIQHIK
>ENST00000374487.6|SNV-30440-A-G|6
KDMLSAVMQEVPLAALAVHCR
>ENST00000459894.6|SNV-15218-C-A|4
RRPWWAAGCHLPLWLR
>FUSION-ENST00000494757.5:37219-ENST00000643616.1:1029707|699
FNMLFNIFISFSLPISIQTPQCLYS
>FUSION-ENST00000494757.5:37219-ENST00000643616.1:1029707|159
LPSSWDYRCLPPHPANFLYF
>FUSION-ENST00000494757.5:37219-ENST00000643616.1:1029707|1513
VLKNSIEARN
>FUSION-ENST00000494757.5:37219-ENST00000643616.1:1029707|547
IFQVFFFK
>ENST00000612439.4|SNV-224450-A-T|1
SSVNLLMANLESMPVSNGGEFKLQK
>FUSION-ENST00000494757.5:37219-ENST00000643616.1:1029707|747
MGFHHLGQAGLK
>FUSION-ENST00000494757.5:37219-ENST00000643616.1:1029707|525
MFTWHALLMERLLGR
>FUSION-ENST00000494757.5:37219-ENST00000643616.1:1029707|756
IRPPWPPK
>FUSION-ENST00000494757.5:37219-ENST00000643616.1:1029707|47
AWPKNCF
>ENST00000346162.10|SNV-30427-G-C|4
SKNILMIIVK
>ENST00000274093.8|SNV-185298-C-A|3
GPNHPVQVMTK
>ENST00000531234.5|SNV-40518-C-A|1
LLQTSVSVHHDAIEKTIEDIMELKK
>ENST00000228506.8|SNV-7113-C-A|4
FAEVYFAQSKQK
>ENST00000571307.1|SNV-80004-G-T|1
GSGILPANSYSWGWTRQL
>ENST00000506538.6|INDEL-12526-C-CA|3
INQPNEKCTLYSNCRTDISP
>ENST00000504690.5|SNV-35809-C-A|3
SPDGAIHYLSQALVLGQLLGEK
>ENST00000459906.1|SNV-201446-C-T|3
NQFLEHEWTNMQCFLLEISN
>FUSION-ENST00000494757.5:37219-ENST00000643616.1:1029707|893
LGLPKCWDYR
>FUSION-ENST00000494757.5:37219-ENST00000643616.1:1029707|187
MEFRSCCPGWSTMARSR
>FUSION-ENST00000494757.5:37219-ENST00000643616.1:1029707|143
VLFVGFSTSCVFFILNSFPPPGDR
>ENST00000529835.6|SNV-173797-C-A|2
QPRVWPR
>FUSION-ENST00000604948.5:58932-ENST00000345122.8:41026|33
VRESQLQKK
>ENST00000533291.5|SNV-450934-T-A|12
NCNLTQIGGLLDTKGYGIGMPDGMR
>FUSION-ENST00000494757.5:37219-ENST00000643616.1:1029707|276
HTIPVEPEESLR
>ENST00000333254.4|SNV-54037-C-A|1
TEIEFLELTLAQKDLQESK
>FUSION-ENST00000494757.5:37219-ENST00000643616.1:1029707|643
AGGLFEVRSLRLA
>ENST00000617677.1|INDEL-61436-C-CA|1
SLCKNRTYPW
>ENST00000540593.5|SNV-34483-C-A|2
HHLQLGAAGSQEQEK
>FUSION-ENST00000494757.5:37219-ENST00000643616.1:1029707|700
SFCCNFNGVL
>FUSION-ENST00000494757.5:37219-ENST00000643616.1:1029707|15
MSFFFICRYMNDLK
>FUSION-ENST00000494757.5:37219-ENST00000643616.1:1029707|891
MASVNNLSCLK
>FUSION-ENST00000494757.5:37219-ENST00000643616.1:1029707|229
TRNPGRAWWLTPVIPALWVAEA
>FUSION-ENST00000347053.7:37278-ENST00000396294.6:348992|1
AAQSLNELGWKGWWMY
>ENST00000294383.7|SNV-72285-T-G|2
QGAQLYVEKLELIGMDFIGK
>FUSION-ENST00000494757.5:37219-ENST00000643616.1:1029707|326
KQFFFFLRWLFALVAQAR
>ENST00000533291.5|SNV-450934-T-A|1
GLACQTVCGRGTASLGSFVQTGSG
>FUSION-ENST00000494757.5:37219-ENST00000643616.1:1029707|1367
VDGAFHVKMR
>ENST00000299608.7|SNV-27365-C-T|1
DETYFVYDEYEDGDLLSWINRER
>FUSION-ENST00000494757.5:37219-ENST00000643616.1:1029707|713
ASPRLSTSPPV
>ENST00000366574.7|SNV-596304-G-A|3
YLDFLRFAVFYNGESVEENANVVVR
>FUSION-ENST00000494757.5:37219-ENST00000643616.1:1029707|447
MVLSVLKNSFVGRAWR
>FUSION-ENST00000494757.5:37219-ENST00000643616.1:1029707|1172
MPVIPTLWETKVGGSLEPR
>ENST00000319622.10|SNV-28680-G-A|3
EAEAAMFHRKLFK
>ENST00000647417.1|SNV-79600-C-T|3
KNRGSDVQDFVTK
>FUSION-ENST00000494757.5:37219-ENST00000643616.1:1029707|147
VTVNPGDAKK
>FUSION-ENST00000494757.5:37219-ENST00000643616.1:1029707|694
MVITLGLCDFIFFSQR
>ENST00000376042.6|SNV-148637-G-T|4
QLNKLLTFSSYDSLKALYYK
>FUSION-ENST00000494757.5:37219-ENST00000643616.1:1029707|1250
VAMEVRIH
>ENST00000614960.4|SNV-5174-T-C|1
ASQVVLMSGKEITVEHPDTK
>ENST00000506455.5|SNV-46600-G-C|3
LNATLEQAHQALEEEK
>ENST00000265104.4|SNV-243866-A-T|1
VLFVLMPVIRIYAENNTLRDPR
>ENST00000409544.5|SNV-147057-G-A|1
GVDQANKPDETSK
>ENST00000519287.1|SNV-6776-G-T|2
GIQSVAVSFKHSFDPGC
>FUSION-ENST00000494757.5:37219-ENST00000643616.1:1029707|1503
RRGLTLSPGLECSGMIMAP
>ENST00000374861.7|INDEL-9899-C-CA|2
LSTYLIQHQKNSHWREAFSLY
>FUSION-ENST00000494757.5:37219-ENST00000643616.1:1029707|928
MAANHMSAICPRPR
>FUSION-ENST00000494757.5:37219-ENST00000643616.1:1029707|308
GMRITVFPNLR
>ENST00000276054.9|INDEL-13043-T-TT|3
EKTPECAESGMTFFLEITDDYISEK
>ENST00000274276.8|SNV-87309-A-T|1
APSMLGLMSSPENVLKALEK
>ENST00000284136.10|SNV-105322-G-C|4
VELCKLPGK
>FUSION-ENST00000494757.5:37219-ENST00000643616.1:1029707|705
METILANTVKPRLY
>ENST00000330537.10|SNV-42942-G-A|3
EGYVLTAVEGTIR
>FUSION-ENST00000494757.5:37219-ENST00000643616.1:1029707|41
VPGSLKKK
>FUSION-ENST00000494757.5:37219-ENST00000643616.1:1029707|406
MFLGLVVVLKGCEKLIHQFFFLIK
>ENST00000479049.6|SNV-225349-C-G|5
TSSPLMIFWAPCSWISTACPSQPR
>FUSION-ENST00000474820.5:126592-ENST00000421122.7:84906|4
LQLLIIQQAFKR
>FUSION-ENST00000494757.5:37219-ENST00000643616.1:1029707|590
FFLCLEGLGVRSFPDFCFG
>ENST00000562428.6|SNV-67297-A-G|2
EYGLSVMVK
>FUSION-ENST00000494757.5:37219-ENST00000643616.1:1029707|400
GCEKLIHQFFFLIK
>ENST00000358415.9|SNV-18335-C-A|2
EHVSFKPTVAQQR
>ENST00000557380.5|SNV-6653-T-A|1
IVDFQFGSDEAANHLIIELYDRVD
>FUSION-ENST00000494757.5:37219-ENST00000643616.1:1029707|1405
DSRLTRCF
>ENST00000377504.8|SNV-150197-C-T|2
QYRQEDSIWGFSGNANVDSVVYYR
>ENST00000276054.9|INDEL-13043-T-TT|1
THWGETLQMQ
>FUSION-ENST00000494757.5:37219-ENST00000643616.1:1029707|440
GFHQLDQAGLK
>FUSION-ENST00000494757.5:37219-ENST00000643616.1:1029707|1610
TCGPEWEGKSR
>FUSION-ENST00000494757.5:37219-ENST00000643616.1:1029707|1464
STFKSKNFILCYIGCHQDEDR
>ENST00000469372.5|SNV-46387-A-T|3
DHENELLNKQSVPALFVALNGSK
>ENST00000394026.8|SNV-3525-T-G|6
AASDPSRPRRQGYDIHCHDK
>FUSION-ENST00000494757.5:37219-ENST00000643616.1:1029707|936
TIFVISKR
>FUSION-ENST00000494757.5:37219-ENST00000643616.1:1029707|839
MSCLTQPLFFFFFLRR
>FUSION-ENST00000494757.5:37219-ENST00000643616.1:1029707|1593
GRNVFERQAIR
>FUSION-ENST00000494757.5:37219-ENST00000643616.1:1029707|426
IWYCLCLR
>FUSION-ENST00000494757.5:37219-ENST00000643616.1:1029707|796
MQWCYLGSPQSPPPGFK
>FUSION-ENST00000667305.1:1546-ENST00000394246.1:1648|78
VWAFGEGEGRGMTPNGRCIEAILDL
>FUSION-ENST00000494757.5:37219-ENST00000643616.1:1029707|1187
MAQVNVLRR
>FUSION-ENST00000494757.5:37219-ENST00000643616.1:1029707|1129
KQKTYLLLVGGAGR
>ENST00000566216.5|SNV-27853-G-A|1
VYAMGFNRPSK
>FUSION-ENST00000494757.5:37219-ENST00000643616.1:1029707|54
PSSLILLGTCI
>FUSION-ENST00000494757.5:37219-ENST00000643616.1:1029707|1073
SGSAFYGASV
>FUSION-ENST00000494757.5:37219-ENST00000643616.1:1029707|1522
CSAWQCVWSSFLSGR
>ENST00000265104.4|SNV-243866-A-T|5
NMKLIESKPKVLFVLMPVIR
>ENST00000490938.5|SNV-8288-A-G|3
TTGPPGR
>FUSION-ENST00000494757.5:37219-ENST00000643616.1:1029707|1478
MFLAILFSFYK
>FUSION-ENST00000667305.1:1546-ENST00000394246.1:1648|74
TPNGRCIEAILDL
>ENST00000513291.2|SNV-110681-C-T|1
CVNRCKEILNK
>FUSION-ENST00000494757.5:37219-ENST00000643616.1:1029707|258
MSLIGVCHAYNPCGARR
>ENST00000396554.7|SNV-173797-C-A|1
DLMIREKYAR
>FUSION-ENST00000494757.5:37219-ENST00000643616.1:1029707|430
MRENPRK
>FUSION-ENST00000494757.5:37219-ENST00000643616.1:1029707|845
MESCSVTQARVQ
>FUSION-ENST00000494757.5:37219-ENST00000643616.1:1029707|278
ELFVFYN
>FUSION-ENST00000494757.5:37219-ENST00000643616.1:1029707|744
GFHHLGQAGLKLLTS
>ENST00000628166.1|SNV-418321-C-A|4
MTNVEWEDRSGGNFCR
>ENST00000374875.5|SNV-122876-A-T|1
AMSFEGNNNYDTPELRTFPALSTR
>ENST00000377304.7|SNV-10679-G-C|4
QEAERNFETLLK
>ENST00000560469.5|SNV-265997-G-A|11
WIPFAMLSARQEDTMMDSQPVR
>ENST00000265104.4|SNV-243866-A-T|4
LIESKPKVLFVLMPVIR
>FUSION-ENST00000494757.5:37219-ENST00000643616.1:1029707|1251
MVAMEVRIH
>ENST00000278849.4|SNV-24508-G-A|4
EKALQLQK
>ENST00000431501.5|SNV-12374-C-G|5
VWKAALHVGIVELGHCR
>FUSION-ENST00000494757.5:37219-ENST00000643616.1:1029707|275
MHTIPVEPEESLRATVGSQH
>ENST00000651372.2|SNV-97126-C-A|3
KLQLHKQGLAPEEDNLSEIFFVK
>FUSION-ENST00000494757.5:37219-ENST00000643616.1:1029707|474
NLGGGGGCSEPR
>ENST00000564440.5|SNV-28680-G-A|2
KLFKELVR
>FUSION-ENST00000494757.5:37219-ENST00000643616.1:1029707|1440
FSFLTLINVNF
>FUSION-ENST00000439167.6:34926-ENST00000494757.5:41231|2
EECAYSGCSK
>FUSION-ENST00000494757.5:37219-ENST00000643616.1:1029707|1555
LRCALERLELR
>ENST00000461003.5|SNV-22080-C-G|1
ISAHSARPLSCLELPSEGAEGSGSR
>ENST00000648124.1|INDEL-23914-C-CA|2
NKCAVFLFEKPSEEEEHCIFFQLQR
>ENST00000361686.8|SNV-43477-G-T|4
WAQSQDGFEHKEFFSSQLGR
>ENST00000540578.6|SNV-75387-C-T|8
MTARDNSPDSTPNHPSQTMPAQK
>FUSION-ENST00000494757.5:37219-ENST00000643616.1:1029707|675
FVFNFTIKR
>FUSION-ENST00000494757.5:37219-ENST00000643616.1:1029707|1022
CTPPHTANFCSFSRDR
>FUSION-ENST00000494757.5:37219-ENST00000643616.1:1029707|1182
MVAHACNTNTLGDQGGR
>ENST00000529218.5|SNV-864947-C-G|6
MGPIHCAGSPVLDGK
>FUSION-ENST00000494757.5:37219-ENST00000643616.1:1029707|420
PCLTLFLPNIYVSSLMLLER
>FUSION-ENST00000494757.5:37219-ENST00000643616.1:1029707|598
LHRKCYCLIDYWSLAVL
>FUSION-ENST00000494757.5:37219-ENST00000643616.1:1029707|1529
EMLKCSAWQCVWSSFLSGR
>ENST00000361948.8|SNV-11044-C-T|1
VETAQNHQWMLKIARQL
>FUSION-ENST00000494757.5:37219-ENST00000643616.1:1029707|1060
SEKSCFFLVIND
>FUSION-ENST00000494757.5:37219-ENST00000643616.1:1029707|1375
GRVTEAELFPGSDNGLCQSK
>FUSION-ENST00000494757.5:37219-ENST00000643616.1:1029707|124
LVSNSWPQVICPPQPPRVLR
>FUSION-ENST00000494757.5:37219-ENST00000643616.1:1029707|107
MSSRPANFCIFSR
>FUSION-ENST00000494757.5:37219-ENST00000643616.1:1029707|245
MERVKDLSESFLGHSR
>FUSION-ENST00000494757.5:37219-ENST00000643616.1:1029707|1039
PGLIFVFL
>ENST00000284136.10|SNV-105322-G-C|2
LPGKDANTECANFIR
>FUSION-ENST00000494757.5:37219-ENST00000643616.1:1029707|209
NKKVFPLEGIYR
>FUSION-ENST00000494757.5:37219-ENST00000643616.1:1029707|560
LSQEIKYSLWD
>FUSION-ENST00000494757.5:37219-ENST00000643616.1:1029707|501
QCYSFFFFFPESHCCPGWSAVA
>FUSION-ENST00000494757.5:37219-ENST00000643616.1:1029707|1198
LLTSSDLPASAS
>FUSION-ENST00000494757.5:37219-ENST00000643616.1:1029707|146
MVTVNPGDAKKR
>FUSION-ENST00000494757.5:37219-ENST00000643616.1:1029707|869
EDSDKCSSQASR
>FUSION-ENST00000494757.5:37219-ENST00000643616.1:1029707|1
HPHLVLLHLPHFISQFSSSITK
>ENST00000586585.1|SNV-3877-C-T|1
LHGEGAGFSSCWKVWGPSAHHTHLS
>FUSION-ENST00000494757.5:37219-ENST00000643616.1:1029707|851
KIFFFFEMESCSVTQAR
>FUSION-ENST00000494757.5:37219-ENST00000643616.1:1029707|539
KISVVEK
>ENST00000315765.10|SNV-116-T-C|2
TYYIGIAEEYWNYVPQGK
>ENST00000342992.10|SNV-231537-A-T|2
ECSYTIPKLLEGHEYVFR
>ENST00000306749.4|SNV-5743-C-T|1
VLCATRQEPLLIGSTK
>ENST00000491083.2|SNV-78081-C-A|5
MLSSMLELERIIWSSAYIYGMNY
>FUSION-ENST00000439167.6:34926-ENST00000494757.5:41231|8
STQEQSVPAGNIRSFLSGNIPLLKK
>ENST00000537347.1|SNV-129735-C-T|7
ASEMAWAEGIPKIYVAANSGARIG
>FUSION-ENST00000494757.5:37219-ENST00000643616.1:1029707|651
CVFPLINSPL
>ENST00000451554.1|SNV-111513-G-C|1
TTQASVVARIPEAE
>ENST00000375651.7|INDEL-1919-A-AGT|8
CVTPSSADCTR
>FUSION-ENST00000494757.5:37219-ENST00000643616.1:1029707|172
GFLPCWSGWSRTPGLR
>FUSION-ENST00000494757.5:37219-ENST00000643616.1:1029707|33
EDKQMTSK
>FUSION-ENST00000494757.5:37219-ENST00000643616.1:1029707|346
TVTWAGVR
>ENST00000264162.7|SNV-15117-G-A|1
DQVLTIEFDINEFLSCSSSSKK
>FUSION-ENST00000494757.5:37219-ENST00000643616.1:1029707|877
MNPEGSRSESYKR
>FUSION-ENST00000494757.5:37219-ENST00000643616.1:1029707|454
AWPFFFLLFLRQSLTPSPR
>ENST00000458448.5|SNV-14550-A-C|3
QNTLESTSSSGRTSK
>ENST00000478097.1|SNV-27135-A-G|1
VCWRQKEK
>FUSION-ENST00000494757.5:37219-ENST00000643616.1:1029707|1411
CEHWSFQVLLMAFTKGR
>FUSION-ENST00000494757.5:37219-ENST00000643616.1:1029707|828
ILPLSLTF
>FUSION-ENST00000494757.5:37219-ENST00000643616.1:1029707|1131
MTRKSCWTR
>FUSION-ENST00000494757.5:37219-ENST00000643616.1:1029707|244
ERVKDLSESFLGHSR
>FUSION-ENST00000494757.5:37219-ENST00000643616.1:1029707|468
YSVSKQTNK
>FUSION-ENST00000494757.5:37219-ENST00000643616.1:1029707|781
MGFHPVGHGGLKLLTLSLLKYQK
>ENST00000314259.5|SNV-3799-C-G|5
AMAVSDSIITR
>FUSION-ENST00000494757.5:37219-ENST00000643616.1:1029707|1287
MIFLKCK
>ENST00000254657.8|SNV-43660-G-A|1
VSDTKEDENGSPLNHRIEEQT
>ENST00000457227.2|SNV-115634-A-G|1
INVWTSEM
>FUSION-ENST00000494757.5:37219-ENST00000643616.1:1029707|611
MHYVFVK
>ENST00000338432.11|SNV-129735-C-T|2
ASEMAWAEGIPK
>FUSION-ENST00000494757.5:37219-ENST00000643616.1:1029707|1084
MRHDTCLHVK
>FUSION-ENST00000494757.5:37219-ENST00000643616.1:1029707|1365
MRFIGRS
>FUSION-ENST00000494757.5:37219-ENST00000643616.1:1029707|1374
MGRVTEAELFPGSDNGLCQSKE
>ENST00000505776.1|SNV-2553-G-T|11
TLRAIIQMFPGVVADMHIK
>FUSION-ENST00000494757.5:37219-ENST00000643616.1:1029707|559
MFERISSFSSYIFFLLHFLFQR
>ENST00000644968.1|SNV-231874-G-A|1
LHAESTPELSQDVGR
>ENST00000392649.7|SNV-229357-C-A|4
YNLGIRCINLGAYR
>ENST00000380026.8|SNV-52460-T-C|1
TEIEMLGLSKRLQESHDEMK
>ENST00000540578.6|SNV-75387-C-T|11
MQMTARDNSPDSTPNHPSQTMPAQK
>FUSION-ENST00000494757.5:37219-ENST00000643616.1:1029707|626
IFRYLIYMAFALVIPSLSF
>ENST00000617874.4|SNV-9793-A-G|1
AAELIANSLATAGGGLIELRK
>ENST00000614960.4|SNV-5174-T-C|3
IEKASQVVLMSGKEITVEHPDTK
>FUSION-ENST00000494757.5:37219-ENST00000643616.1:1029707|197
LLYSSLGNRDSVSK
>FUSION-ENST00000494757.5:37219-ENST00000643616.1:1029707|1050
VKVIDFTFFFFLRQDLALSPR
>ENST00000467440.6|SNV-229357-C-A|1
HQPGRLQRSGQQFSHCPQFAK
>ENST00000415576.6|SNV-128-A-G|2
MASRCDR
>FUSION-ENST00000494757.5:37219-ENST00000643616.1:1029707|1383
IFHFSYPVTVFRCSA
>FUSION-ENST00000494757.5:37219-ENST00000643616.1:1029707|497
MAQSRLTATSTSWVQRFSCLKPPK
>FUSION-ENST00000494757.5:37219-ENST00000643616.1:1029707|1078
MKPGSWK
>ENST00000361686.8|SNV-43477-G-T|3
WAQSQDGFEHKEFFSSQLGRK
>FUSION-ENST00000494757.5:37219-ENST00000643616.1:1029707|748
RPPPRPANFLYF
>ENST00000641877.1|SNV-29826-A-T|6
KQIAKCQQLQQVYSR
>ENST00000399899.2|INDEL-794-A-AA|1
SVCVVVYVFLTLL
>FUSION-ENST00000494757.5:37219-ENST00000643616.1:1029707|1473
FLAILFSFYKSEENHRE
>ENST00000367714.4|SNV-1402-T-C|2
FIVVLGGLLK
>ENST00000306085.11|SNV-4084-G-T|1
YLVVSLSNGTIHIFRVLSPDS
>FUSION-ENST00000494757.5:37219-ENST00000643616.1:1029707|135
MGFHILVRLVSNS
>ENST00000274093.8|SNV-185298-C-A|1
GPNHPVQVMTKSPDEMRK
>ENST00000515518.6|SNV-318210-G-T|3
ADKELAKIIDHHWQE
>ENST00000564440.5|SNV-28680-G-A|3
FHRKLFK
>FUSION-ENST00000494757.5:37219-ENST00000643616.1:1029707|71
FQGCDYTR
>FUSION-ENST00000494757.5:37219-ENST00000643616.1:1029707|125
LVSNSWPQVICPPQPPR
>FUSION-ENST00000494757.5:37219-ENST00000643616.1:1029707|620
IYIFRALK
>FUSION-ENST00000494757.5:37219-ENST00000643616.1:1029707|1031
SVAQTRVQWRDLSSLQSVAPR
>ENST00000496492.5|SNV-376147-C-T|3
NRPNSMKQERFWW
>FUSION-ENST00000494757.5:37219-ENST00000643616.1:1029707|1062
MASLKSEKSCFFLVIND
>FUSION-ENST00000667305.1:1546-ENST00000394246.1:1648|56
MRLCVDASCLFLVVCRHGR
>ENST00000527079.2|SNV-7702-G-A|1
GQSSRPQEGKAE
>ENST00000436636.7|SNV-376147-C-T|4
KILVVNVNPTNIRPHSDTPEIRK
>ENST00000265742.8|SNV-61666-A-T|1
NTPLHYAAASGLKACVELLVK
>ENST00000540578.6|SNV-75387-C-T|9
QMTARDNSPDSTPNHPSQTMPAQKK
>FUSION-ENST00000494757.5:37219-ENST00000643616.1:1029707|524
FTWHALLMERLLGR
>FUSION-ENST00000667305.1:1546-ENST00000394246.1:1648|60
MVILLGWAVDLIRFAFSC
>FUSION-ENST00000494757.5:37219-ENST00000643616.1:1029707|1049
VIDFTFFFFLR
>FUSION-ENST00000494757.5:37219-ENST00000643616.1:1029707|1463
SKNFILCYIGCHQDEDR
>ENST00000376042.6|SNV-148637-G-T|3
LLTFSSYDSLKALYYK
>FUSION-ENST00000494757.5:37219-ENST00000643616.1:1029707|1295
CSSHFSLLCSWDYR
>ENST00000616986.4|SNV-25299-A-G|1
TLLENDHIQVGR
>ENST00000638419.1|SNV-450934-T-A|1
GYGIGMPDGSVFR
>FUSION-ENST00000494757.5:37219-ENST00000643616.1:1029707|708
SHHNRLIFLYV
>ENST00000490970.5|SNV-10821-G-T|5
RYQEQLWLVATGAASLPGR
>FUSION-ENST00000494757.5:37219-ENST00000643616.1:1029707|382
MGVPPCWPGWSQTPDFK
>FUSION-ENST00000494757.5:37219-ENST00000643616.1:1029707|171
MVAHPCNPSTLGGR
>ENST00000265742.8|SNV-61666-A-T|5
AAIDAVDNKKNTPLHYAAASGLK
>FUSION-ENST00000494757.5:37219-ENST00000643616.1:1029707|1280
SVGQSGVQWCDPSSLQPPPPGFMR
>ENST00000251108.10|SNV-32650-G-T|1
CPCDEFVPLIKGAGIK
>FUSION-ENST00000494757.5:37219-ENST00000643616.1:1029707|271
RPNSALYS
>ENST00000578765.1|SNV-27365-C-T|4
MVICYHGSTGK
>FUSION-ENST00000494757.5:37219-ENST00000643616.1:1029707|1324
LNRPLWGTTMLIGK
>ENST00000475323.5|SNV-10821-G-T|5
ELLETERRYQEQLWLVATYFLGILK
>FUSION-ENST00000494757.5:37219-ENST00000643616.1:1029707|820
GSVFFLWK
>FUSION-ENST00000494757.5:37219-ENST00000643616.1:1029707|372
CWDYRRQPLCLA
>ENST00000498020.1|SNV-3768-C-T|1
ETGHTRPSSI
>ENST00000367178.7|SNV-97808-C-T|1
VPHLIDHQISSGENIR
>FUSION-ENST00000494757.5:37219-ENST00000643616.1:1029707|1252
MVAMEVR
>FUSION-ENST00000494757.5:37219-ENST00000643616.1:1029707|29
MTSKHMK
>FUSION-ENST00000494757.5:37219-ENST00000643616.1:1029707|1477
FLAILFSFYK
>FUSION-ENST00000494757.5:37219-ENST00000643616.1:1029707|46
MERVPGSLK
>FUSION-ENST00000494757.5:37219-ENST00000643616.1:1029707|615
MVVGYQSLLTLVSLQLVYKPPTAK
>FUSION-ENST00000494757.5:37219-ENST00000643616.1:1029707|1612
TCGPEWEGK
>FUSION-ENST00000494757.5:37219-ENST00000643616.1:1029707|1089
RDSLTMKVTDLLLDYLW
>FUSION-ENST00000439167.6:34926-ENST00000494757.5:41231|12
MEDIQTNAELKSTQEQSVPAGNIR
>ENST00000458448.5|SNV-14550-A-C|2
QNTLESTSSSGRTSKR
>ENST00000513291.2|SNV-110681-C-T|15
WMMTAVSKSSYPMCVNR
>ENST00000556300.6|SNV-3525-T-G|8
VEAWWALPWPVPWDMIFTVMTR
>FUSION-ENST00000494757.5:37219-ENST00000643616.1:1029707|871
ALMEDSDKCSSQASR
>FUSION-ENST00000494757.5:37219-ENST00000643616.1:1029707|118
MIAPLCSSLGNGESPR
>FUSION-ENST00000494757.5:37219-ENST00000643616.1:1029707|798
CYSDGETPRLVL
>ENST00000394144.9|SNV-59788-A-T|1
ESGHMFPSLLLVTATHMYCLR
>FUSION-ENST00000494757.5:37219-ENST00000643616.1:1029707|870
MEDSDKCSSQASR
>FUSION-ENST00000494757.5:37219-ENST00000643616.1:1029707|516
YSPPMALSL
>FUSION-ENST00000494757.5:37219-ENST00000643616.1:1029707|1465
MSTFKSKNFILCYIGCHQDEDR
>FUSION-ENST00000494757.5:37219-ENST00000643616.1:1029707|1098
FSSISAR
>FUSION-ENST00000494757.5:37219-ENST00000643616.1:1029707|1218
ISTHRNLCLPGSSDSPASASR
>FUSION-ENST00000474820.5:126592-ENST00000421122.7:84906|9
TASPHHRPGPGEALSTILC
>FUSION-ENST00000494757.5:37219-ENST00000643616.1:1029707|354
MNLTSGR
>FUSION-ENST00000494757.5:37219-ENST00000643616.1:1029707|416
LLERFHLI
>ENST00000550066.5|SNV-226456-C-G|1
GPCRKQR
>FUSION-ENST00000494757.5:37219-ENST00000643616.1:1029707|55
MPSSLILLGTCI
>FUSION-ENST00000494757.5:37219-ENST00000643616.1:1029707|37
TQGLNRHLTR
>ENST00000374487.6|SNV-30440-A-G|3
LSAVMQEVPLAALAVHCR
>FUSION-ENST00000494757.5:37219-ENST00000643616.1:1029707|1382
CSWADFWYSLLIFFFFSFLFFFFF
>FUSION-ENST00000494757.5:37219-ENST00000643616.1:1029707|1546
AVCMVEFFIRK
>ENST00000254657.8|SNV-43660-G-A|5
EKGNICIPYEEDIPSLGLSKVSDTK
>ENST00000522974.5|SNV-112427-C-A|5
HVRNHTREHLYYCSQCHYSSITK
>ENST00000497990.1|SNV-73794-G-T|3
QLSDGIQELQQSLNQDFHQKTFCK
>ENST00000265742.8|SNV-61666-A-T|3
KNTPLHYAAASGLKACVELLVK
>FUSION-ENST00000346872.8:34926-ENST00000494757.5:41231|3
SHEMENVDSGEGPANEDEDIGGK
>ENST00000561762.1|SNV-953-A-G|1
GQKKMPVL
>FUSION-ENST00000494757.5:37219-ENST00000643616.1:1029707|1347
CRIIAFA
>ENST00000360151.9|SNV-17100-C-G|2
NRMGHQPPPPTQQHCIIDNSLSLK
>FUSION-ENST00000494757.5:37219-ENST00000643616.1:1029707|1156
STRGSSR
>FUSION-ENST00000494757.5:37219-ENST00000643616.1:1029707|1613
MTCGPEWEGK
>ENST00000460409.1|SNV-7728-C-T|5
MSKLGLWQIQGVTRITIQK
>ENST00000369948.7|SNV-6760-C-T|1
DDLDFCLAALYNHHTGTFKNK
>FUSION-ENST00000494757.5:37219-ENST00000643616.1:1029707|1436
SCCPGWSGMAQSWLTATSACR
>FUSION-ENST00000667305.1:1546-ENST00000394246.1:1648|11
MFQTYFAYWQR
>ENST00000408999.4|SNV-53119-T-C|1
EELAQKLSSTTKSADHLNGLLR
>FUSION-ENST00000494757.5:37219-ENST00000643616.1:1029707|405
FLGLVVVLKGCEKLIHQFFFLIK
>FUSION-ENST00000494757.5:37219-ENST00000643616.1:1029707|1054
DSLIFSFFFFFFLAVSGITLK
>ENST00000618921.4|SNV-67549-G-C|3
QLFIATVTETEKQCTTHFKEDQVCT
>FUSION-ENST00000494757.5:37219-ENST00000643616.1:1029707|1565
LKWCEVR
>ENST00000611776.4|SNV-125801-G-T|1
LCHQGIPS
>ENST00000556296.1|SNV-387-G-T|3
NGNAEAWEKGSGGGRR
>FUSION-ENST00000667305.1:1546-ENST00000394246.1:1648|35
PHAFSWWFAGMEDSSVHLSS
>FUSION-ENST00000494757.5:37219-ENST00000643616.1:1029707|208
KVFPLEGIYR
>ENST00000647330.1|SNV-38238-T-G|1
NPTAGQSHGSGCSQHDD
>FUSION-ENST00000494757.5:37219-ENST00000643616.1:1029707|1601
GRAGTGK
>ENST00000361462.7|SNV-46739-A-G|3
DLDQEEMHSSLGSLR
>ENST00000412726.5|SNV-411879-C-G|3
SLCSLVPGFQIKAFRALR
>FUSION-ENST00000494757.5:37219-ENST00000643616.1:1029707|566
MGFLCIGQAGLK
>FUSION-ENST00000494757.5:37219-ENST00000643616.1:1029707|862
MARSQLTTTSASRVQAILLPQPPE
>ENST00000374487.6|SNV-30440-A-G|2
MQEVPLAALAVHCR
>FUSION-ENST00000494757.5:37219-ENST00000643616.1:1029707|1494
MSHCAWPRIRFFFFFEMESR
>ENST00000360104.7|SNV-290786-G-A|4
YGRNPLMELPLAINPTGCAR
>FUSION-ENST00000494757.5:37219-ENST00000643616.1:1029707|1412
CEHWSFQVLLMAFTK
>ENST00000369945.7|SNV-6760-C-T|5
ASKIPKDDLDFCLAALYNHHTGTFK
>FUSION-ENST00000494757.5:37219-ENST00000643616.1:1029707|201
MLLYSSLGNRDSVSK
>ENST00000362005.7|SNV-31316-C-A|1
AVHQQLQVLSQVHFRKLNK
>ENST00000396554.7|SNV-173797-C-A|2
DLMIREK
>ENST00000619735.4|SNV-20201-A-G|1
RDFQYEAMQERR
>ENST00000261609.13|SNV-186558-C-T|2
LGIGGTESVSTPILLESIQHVFIK
>ENST00000258302.8|SNV-17694-C-A|5
LGCLSHKSDSCSDFTAILPDKPK
>FUSION-ENST00000494757.5:37219-ENST00000643616.1:1029707|1096
FSSISARSICVSDGLRVLECK
>FUSION-ENST00000494757.5:37219-ENST00000643616.1:1029707|498
AQSRLTATSTSWVQR
>FUSION-ENST00000494757.5:37219-ENST00000643616.1:1029707|754
IRPPWPPKVLGLQT
>FUSION-ENST00000494757.5:37219-ENST00000643616.1:1029707|954
EAEAEELLGR
>FUSION-ENST00000494757.5:37219-ENST00000643616.1:1029707|185
SCCPGWSTMAR
>ENST00000335765.9|SNV-225-C-T|1
SGPLQRKQPIGPEDVLGLQR
>ENST00000530219.1|SNV-24859-G-C|1
IQDALSTVLQYADDVLVRGERK
>ENST00000359087.8|SNV-67297-A-G|1
EYGLSVMVKDDYVHEFCR
>FUSION-ENST00000494757.5:37219-ENST00000643616.1:1029707|710
EESICYTDFSFFF
>FUSION-ENST00000494757.5:37219-ENST00000643616.1:1029707|1174
MPVIPTLWETK
>FUSION-ENST00000494757.5:37219-ENST00000643616.1:1029707|1556
MLRCALERLELR
>FUSION-ENST00000494757.5:37219-ENST00000643616.1:1029707|594
RFFLCLEGLGVR
>FUSION-ENST00000494757.5:37219-ENST00000643616.1:1029707|72
AVRFQGCDYTRCW
>FUSION-ENST00000494757.5:37219-ENST00000643616.1:1029707|1004
MVDWKLLSYLPSVR
>FUSION-ENST00000494757.5:37219-ENST00000643616.1:1029707|731
FKQFCCLSLPSRWQLQA
>FUSION-ENST00000494757.5:37219-ENST00000643616.1:1029707|586
MRGLSSWAALYLGITHSI
>ENST00000649802.1|SNV-513-C-T|4
MTKDNNLLGRFELSGIPSAPR
>ENST00000666447.1|SNV-110681-C-T|4
TVILSHVCEQMQGNPQ
>FUSION-ENST00000667305.1:1546-ENST00000394246.1:1648|48
FFCSSKLLTLGPSRTLER
>FUSION-ENST00000494757.5:37219-ENST00000643616.1:1029707|529
MLFPQMFTWHALLMERLLGRAR
>FUSION-ENST00000494757.5:37219-ENST00000643616.1:1029707|838
SCLTQPLFFFFFLRR
>ENST00000490938.5|SNV-8288-A-G|2
TTGPPGRR
>FUSION-ENST00000494757.5:37219-ENST00000643616.1:1029707|1148
MKPILLVLISHRSCKSNLVGWISS
>ENST00000341394.9|MNV-20056-CT-C|13
GERLNQDQR
>FUSION-ENST00000667305.1:1546-ENST00000394246.1:1648|26
RMRFWCFLSGIR
>FUSION-ENST00000494757.5:37219-ENST00000643616.1:1029707|160
LPSSWDYR
>FUSION-ENST00000494757.5:37219-ENST00000643616.1:1029707|1204
GFHHVGQAGLKTPNLK
>ENST00000633794.1|SNV-78081-C-A|1
YELLMLGIQPVIDKLRQHENAILDK
>ENST00000461253.1|SNV-269018-C-A|6
YLMISKNGKGNSLILPCQVPFK
>FUSION-ENST00000494757.5:37219-ENST00000643616.1:1029707|295
IIHHYVINVIDR
>FUSION-ENST00000494757.5:37219-ENST00000643616.1:1029707|1322
LNRPLWGTTMLIGKK
>FUSION-ENST00000494757.5:37219-ENST00000643616.1:1029707|1069
ERADEAWLLEVGS
>FUSION-ENST00000494757.5:37219-ENST00000643616.1:1029707|260
MSLIGVCHAYNPCGAR
>FUSION-ENST00000494757.5:37219-ENST00000643616.1:1029707|940
RKTIFVISK
